# Supplementary material for: Practical Aspects of Model-Based Collision Detection
Source: Front Robot AI. 2020 Nov 23;7:571574. doi: 10.3389/frobt.2020.571574 (PMC7805958; doi:10.3389/frobt.2020.571574)
Supplement: Supplementary file 1 [file Data_Sheet_1.ZIP]

Archive with 48 entries (44 files):
- collision_detection_data/
- collision_detection_data/collision_2link.csv
- collision_detection_data/collision_3link.csv
- collision_detection_data/collision_free.csv
- collision_detection_data/collision_wrist.csv
- identification_data/
- identification_data/ur-20_02_06-20sec_10harm.csv
- identification_data/ur-20_02_19_15harm50secLoad.csv
- identification_data/ur-19_09_27-15_11_06.csv
- identification_data/ur-20_02_12-50sec_12harm.csv
- identification_data/ur-19_10_01-14_04_13.csv
- identification_data/ur-19_12_23_free.csv
- identification_data/ur-20_01_31-load.csv
- identification_data/ur-20_02_05-20sec_12harm.csv
- identification_data/ur-20_02_06-20sec_5harm.csv
- identification_data/ur-20_02_10-30sec_12harm.csv
- identification_data/ur-20_02_10-20sec_7harm.csv
- identification_data/ur-20_01_31-unload.csv
- identification_data/ur-20_02_05-20sec_8harm.csv
- identification_data/ur-20_02_12-40sec_12harm.csv
- identification_data/ur-19_10_01-14_04_41.csv
- identification_data/ur-19_09_27-11_32_02.csv
- identification_data/ur-20_01_13-load_2600.csv
- identification_data/ur-20_02_19_14harm50sec.csv
- identification_data/ur-20_02_19_15harm50sec.csv
- identification_data/ur-19_09_27-11_28_22.csv
- identification_data/ur-20_02_19_14harm50secLoad.csv
- identification_data/ur-19_10_01-13_51_41.csv
- jointwise_motion/
- jointwise_motion/ur-20_01_22-joint_3.csv
- jointwise_motion/ur-20_01_22-joint_2.csv
- jointwise_motion/ur-20_01_22-joint_6.csv
- jointwise_motion/ur-20_01_22-joint_4.csv
- jointwise_motion/ur-20_01_22-joint_5.csv
- jointwise_motion/ur-20_01_22-joint_1.csv
- validation_data/
- validation_data/ur-20_01_17-p1.csv
- validation_data/ur-20_01_17-p10.csv
- validation_data/ur-20_01_17-p2.csv
- validation_data/ur-20_01_17-p3.csv
- validation_data/ur-20_01_17-p4.csv
- validation_data/ur-20_01_17-p5.csv
- validation_data/ur-20_01_17-p6.csv
- validation_data/ur-20_01_17-p7.csv
- validation_data/ur-20_01_17-p8.csv
- validation_data/ur-20_01_17-p9.csv
- validation_data/ur-20_01_17-ptp_10_points.csv
- readme.txt
