# Supplementary material for: Practical Aspects of Model-Based Collision Detection
Source: Front Robot AI. 2020 Nov 23;7:571574. doi: 10.3389/frobt.2020.571574 (PMC7805958; doi:10.3389/frobt.2020.571574)
Supplement: Supplementary file 1 [file Data_Sheet_1.ZIP › collision_detection_data/collision_2link.csv]

1827.608000	0.252888	-2.069698	-1.086348	-1.496975	1.233016	1.516204	-0.298533	0.197946	0.403510	-0.597637	-0.290832	0.785597	-2.115520	9.167118	6.034484	-0.131764	-0.442773	0.499823	-4.998155	0.351032	-8.075628	-0.594325	-1.989927	0.126518
1827.618000	0.249853	-2.067721	-1.082234	-1.503062	1.230144	1.524148	-0.296866	0.200622	0.407564	-0.593495	-0.290380	0.786271	-2.202510	9.043856	5.725960	-0.111262	-0.445381	0.476270	0.911037	2.401512	-2.451355	-0.813641	0.819405	-1.079351
1827.628000	0.246814	-2.065692	-1.078183	-1.508962	1.227134	1.531975	-0.296728	0.201878	0.410453	-0.584514	-0.294782	0.782979	-1.719704	8.468065	5.332532	-0.134125	-0.356126	0.493196	1.756797	1.092317	-2.606258	-1.014944	0.315447	-0.062461
1827.638000	0.243905	-2.063645	-1.074185	-1.514705	1.224287	1.539672	-0.289743	0.194598	0.400001	-0.577476	-0.282093	0.774831	-1.938709	8.520424	5.541276	-0.197974	-0.438624	0.451146	-3.906467	3.414394	-7.562132	-1.013640	-2.562735	0.438030
1827.648000	0.241026	-2.061702	-1.070184	-1.520350	1.221425	1.547348	-0.289144	0.194746	0.397295	-0.573585	-0.285985	0.766163	-1.577106	8.365340	5.297169	-0.150504	-0.333518	0.437743	1.068411	0.034462	-2.571511	-0.849812	-0.114764	-0.478995
1827.658000	0.238156	-2.059671	-1.066208	-1.526045	1.218554	1.554978	-0.283939	0.193185	0.390255	-0.569437	-0.277017	0.752415	-1.719858	8.082505	5.349345	-0.154304	-0.397681	0.415945	-7.016502	1.511710	-3.798689	-0.681828	-2.510562	0.133323
1827.668000	0.235352	-2.057753	-1.062220	-1.531710	1.215800	1.562458	-0.283362	0.190958	0.385733	-0.564573	-0.272091	0.738576	-1.366001	7.860662	5.286235	-0.120233	-0.398554	0.446491	-8.652639	-2.918602	-2.299319	0.642053	-2.385695	0.660561
1827.680000	0.231985	-2.055449	-1.057645	-1.538504	1.212530	1.571161	-0.276285	0.185636	0.378065	-0.548631	-0.274172	0.727774	-1.617676	8.001176	5.294121	-0.099740	-0.315875	0.462191	-5.915657	0.313002	-2.217667	-1.199202	-1.597351	0.352042
1827.690000	0.229286	-2.053568	-1.053885	-1.543912	1.209883	1.578349	-0.274074	0.183064	0.370803	-0.536450	-0.261054	0.721684	-1.291831	7.898535	5.433201	-0.123875	-0.428939	0.453175	-11.205898	-4.003968	-5.450605	1.048434	-3.599098	1.293756
1827.700000	0.226574	-2.051738	-1.050160	-1.549212	1.207222	1.585530	-0.267635	0.183749	0.367916	-0.530933	-0.268803	0.714005	-1.623094	7.289364	5.233063	-0.176628	-0.334786	0.382428	-20.951142	0.437286	-3.552209	-0.928256	-6.852525	1.390234
1827.710000	0.223977	-2.049988	-1.046591	-1.554410	1.204627	1.592671	-0.264198	0.177205	0.364167	-0.527284	-0.258892	0.695728	-1.645595	7.760277	5.082466	-0.115979	-0.356543	0.467833	-5.057632	0.884807	0.589220	-0.651755	-1.015564	0.381927
1827.720000	0.221352	-2.048228	-1.043057	-1.559676	1.202119	1.599596	-0.259594	0.174483	0.357341	-0.520425	-0.255364	0.686026	-1.764052	7.605720	5.227582	-0.098689	-0.361261	0.433491	-12.713044	2.459831	-2.127248	-1.290776	-3.429713	0.794652
1827.732000	0.218221	-2.046137	-1.038866	-1.565969	1.199058	1.607722	-0.257389	0.173472	0.349210	-0.507783	-0.249138	0.671290	-1.630766	7.139285	5.194392	-0.055547	-0.366345	0.452753	-21.486144	0.644874	-1.502965	-0.757619	-5.357778	1.836736
1827.742000	0.215675	-2.044576	-1.035398	-1.571062	1.196557	1.614374	-0.252361	0.163182	0.343099	-0.494110	-0.247890	0.663455	-1.723818	8.004034	5.428916	-0.073682	-0.277188	0.411378	-8.507997	2.574802	-5.389025	-2.487921	-2.694437	0.187596
1827.752000	0.213223	-2.042967	-1.032025	-1.575825	1.194082	1.620945	-0.247923	0.161773	0.336303	-0.485410	-0.236183	0.654394	-1.779686	8.277762	5.493098	-0.135975	-0.419916	0.401530	-4.508223	3.091245	-7.665631	-1.186582	-2.295896	0.141119
1827.762000	0.210716	-2.041373	-1.028649	-1.580638	1.191690	1.627402	-0.247468	0.160158	0.332447	-0.483523	-0.240164	0.642393	-1.247936	8.356097	5.304606	-0.143655	-0.327773	0.404748	4.074982	-2.960654	-4.257106	-0.081371	0.364571	-0.626438
1827.774000	0.207829	-2.039449	-1.024753	-1.586325	1.188872	1.634990	-0.239978	0.159139	0.324385	-0.481429	-0.229135	0.633405	-1.602217	8.305623	5.569763	-0.084725	-0.402528	0.409907	-4.683929	1.147572	-8.560945	-0.973457	-2.048393	0.248152
1827.784000	0.205435	-2.037885	-1.021501	-1.591085	1.186502	1.641304	-0.238600	0.155614	0.322703	-0.472953	-0.227816	0.624987	-1.334938	8.498034	5.366681	-0.072017	-0.406854	0.395478	6.429526	-1.406562	-4.190722	0.204030	1.894735	-1.218820
1827.794000	0.203117	-2.036286	-1.018285	-1.595844	1.184298	1.647524	-0.231189	0.157890	0.317377	-0.460027	-0.222787	0.610915	-1.407195	8.195229	5.459618	-0.066522	-0.406770	0.329118	-3.340927	0.030884	-6.669776	-0.398143	-1.213255	-0.864542
1827.804000	0.200816	-2.034715	-1.015159	-1.600447	1.182076	1.653559	-0.227536	0.157598	0.315260	-0.448534	-0.224614	0.593771	-1.537035	7.711524	5.168343	-0.081377	-0.380703	0.395666	-6.548075	1.001421	-2.420567	-0.579530	-1.704744	0.102619
1827.814000	0.198556	-2.033140	-1.012080	-1.604774	1.179852	1.659427	-0.224062	0.154233	0.305990	-0.436505	-0.220585	0.583046	-1.385436	7.534163	5.300694	-0.103065	-0.371434	0.463095	-13.912527	-1.954883	-6.111434	-0.169712	-4.644632	2.113330
1827.826000	0.195920	-2.031325	-1.008454	-1.609983	1.177330	1.666312	-0.218325	0.148972	0.303160	-0.433245	-0.215648	0.579267	-1.572065	7.588623	5.084962	-0.051501	-0.449572	0.386055	-6.559848	1.850575	-0.933302	0.025390	-1.084034	-0.100363
1827.836000	0.193755	-2.029861	-1.005454	-1.614229	1.175206	1.672008	-0.215287	0.145247	0.294894	-0.427611	-0.216397	0.569599	-1.579278	7.466377	5.126716	-0.104167	-0.307996	0.387790	-10.969367	1.687996	-3.361263	-1.549776	-3.580355	0.716202
1827.846000	0.191634	-2.028435	-1.002425	-1.618440	1.173109	1.677688	-0.211279	0.142561	0.290113	-0.420874	-0.206772	0.557913	-1.477052	7.497413	4.988233	-0.105628	-0.383933	0.352370	-6.031440	1.024961	-0.728519	-0.263012	-1.667647	-0.242712
1827.856000	0.189506	-2.027074	-0.999561	-1.622569	1.171112	1.683182	-0.207251	0.140243	0.281819	-0.415242	-0.203852	0.545234	-1.434344	7.430439	5.182466	-0.072361	-0.368718	0.357884	-12.555429	0.455550	-4.450278	-0.670377	-3.786499	0.641297
1827.866000	0.187450	-2.025635	-0.996738	-1.626730	1.169038	1.688653	-0.203319	0.132792	0.277129	-0.406452	-0.198878	0.532709	-1.428107	7.804762	5.108641	-0.003988	-0.375803	0.405197	-0.819953	0.381598	-0.784312	-0.342683	0.775602	-0.554539
1827.876000	0.185484	-2.024328	-0.993961	-1.630769	1.167081	1.693835	-0.199224	0.132473	0.270883	-0.391289	-0.198273	0.524819	-1.384175	7.709677	5.154305	-0.043788	-0.341935	0.380676	-4.537333	-0.083688	-3.011452	-0.690882	-1.129638	-0.094382
1827.886000	0.183500	-2.023015	-0.991300	-1.634644	1.165086	1.698951	-0.194338	0.129707	0.264582	-0.381412	-0.190939	0.514564	-1.443522	7.704727	5.113503	-0.073388	-0.340337	0.386374	-3.780600	0.495938	-3.001334	-0.815677	-1.269151	0.041971
1827.898000	0.181176	-2.021485	-0.988204	-1.639156	1.162902	1.705034	-0.189739	0.130128	0.256590	-0.376776	-0.180132	0.503226	-1.355296	7.298969	5.217427	-0.033549	-0.448023	0.333393	-15.681946	0.160206	-5.866679	0.110970	-4.437004	0.879079
1827.908000	0.179311	-2.020189	-0.985705	-1.642801	1.161062	1.710015	-0.187470	0.122473	0.253039	-0.369378	-0.185578	0.492535	-1.306454	7.696734	5.159175	-0.069466	-0.341280	0.313579	-4.818106	-0.268372	-4.383405	-0.655841	-1.785803	-0.490118
1827.918000	0.177467	-2.018990	-0.983262	-1.646392	1.159181	1.714932	-0.181517	0.121420	0.247441	-0.361299	-0.178485	0.479272	-1.399169	7.671844	5.126961	-0.055925	-0.382208	0.348828	-4.394127	0.553634	-3.734913	-0.428148	-1.386261	-0.160360
1827.928000	0.175687	-2.017759	-0.980863	-1.649964	1.157485	1.719734	-0.177143	0.120194	0.242622	-0.357885	-0.170401	0.466562	-1.451570	7.462090	5.205029	-0.021782	-0.413517	0.364689	-11.235914	1.177907	-5.630221	-0.527795	-3.201198	0.817580
1827.940000	0.173587	-2.016373	-0.977981	-1.654201	1.155368	1.725170	-0.174757	0.118458	0.240108	-0.347008	-0.169038	0.455660	-1.207892	7.366735	5.030295	-0.048512	-0.416613	0.381085	-8.090675	-2.030479	-3.029352	0.729198	-2.234262	0.838405
1827.950000	0.171892	-2.015195	-0.975663	-1.657634	1.153760	1.729601	-0.169399	0.116111	0.230998	-0.338126	-0.164138	0.447973	-1.394523	7.070866	5.297629	-0.015686	-0.406651	0.362947	-22.769085	0.626258	-9.429162	-0.834807	-7.012460	2.479476
1827.960000	0.170261	-2.014107	-0.973350	-1.661044	1.152129	1.733959	-0.165501	0.108844	0.228160	-0.327656	-0.162073	0.438159	-1.484804	7.487771	5.199924	-0.016636	-0.369120	0.315614	-10.331725	2.351782	-6.117085	-1.322251	-3.143226	0.283307
1827.970000	0.168646	-2.013022	-0.971082	-1.664298	1.150480	1.738328	-0.164361	0.104687	0.219985	-0.316100	-0.159510	0.428821	-1.038748	7.801412	5.093145	-0.012238	-0.297896	0.344031	1.276778	-3.495457	-2.763259	-0.069579	0.496745	-0.709631
1827.982000	0.166741	-2.011802	-0.968425	-1.667917	1.148644	1.743367	-0.157021	0.104557	0.213470	-0.306034	-0.148794	0.413760	-1.190443	7.641901	5.201015	-0.066107	-0.397970	0.320484	-6.321396	-1.690398	-7.108961	0.118064	-2.729770	0.472157
1827.992000	0.165176	-2.010742	-0.966282	-1.670992	1.147156	1.747452	-0.153725	0.102717	0.208882	-0.302012	-0.146837	0.398107	-1.353934	7.585348	5.113580	-0.037200	-0.420280	0.367494	-5.100862	0.016777	-5.044514	0.023750	-1.766195	0.652863
1828.002000	0.163631	-2.009736	-0.964206	-1.673960	1.145668	1.751391	-0.148339	0.101388	0.201821	-0.295769	-0.147824	0.388728	-1.531545	7.510243	5.161036	-0.046565	-0.303501	0.310677	-8.770054	2.999413	-6.823936	-2.190627	-3.384454	0.439335
1828.012000	0.162195	-2.008720	-0.962166	-1.676826	1.144235	1.755270	-0.146596	0.099925	0.195924	-0.288617	-0.144700	0.382784	-1.270045	7.232055	5.145609	-0.042281	-0.262475	0.319451	-14.308674	-0.178738	-7.733197	-1.832384	-5.105720	1.389501
1828.024000	0.160492	-2.007589	-0.959844	-1.680203	1.142542	1.759718	-0.140893	0.091018	0.191824	-0.281715	-0.134649	0.369353	-1.419216	7.835569	5.072077	0.025411	-0.345001	0.331638	2.594241	1.656210	-2.514076	-0.984627	1.196215	-1.030794
1828.034000	0.159097	-2.006670	-0.957941	-1.682925	1.141244	1.763334	-0.137872	0.093244	0.185881	-0.270827	-0.132380	0.359608	-1.178262	7.381240	5.018095	-0.055644	-0.313547	0.345043	-6.672278	-1.873169	-5.395060	-0.515897	-2.772624	0.946379
1828.044000	0.157744	-2.005760	-0.956117	-1.685618	1.139927	1.766905	-0.131828	0.090813	0.178410	-0.262029	-0.128392	0.349881	-1.392323	7.101138	5.056498	0.020374	-0.335816	0.264438	-13.929938	2.127966	-6.756054	-1.560773	-4.188760	0.477275
1828.054000	0.156404	-2.004891	-0.954412	-1.688243	1.138687	1.770350	-0.130536	0.084405	0.176648	-0.252625	-0.123956	0.339733	-1.144257	7.232907	4.858068	0.011537	-0.356642	0.267351	-4.271824	-1.387067	-2.736867	0.161721	-1.018132	-0.660288
1828.064000	0.155094	-2.004033	-0.952678	-1.690746	1.137462	1.773702	-0.126748	0.082914	0.168048	-0.236490	-0.117785	0.330057	-0.973715	6.995841	4.763947	0.014675	-0.340405	0.333975	-6.398859	-4.442292	-2.382757	0.882713	-1.612282	0.478615
1828.076000	0.153632	-2.003100	-0.950777	-1.693532	1.136076	1.777567	-0.121189	0.079429	0.158593	-0.222448	-0.115077	0.317958	-1.180209	6.609931	4.827910	-0.000266	-0.294131	0.351324	-17.591942	-2.192137	-6.837752	-0.690592	-5.704890	2.288344
1828.086000	0.152420	-2.002334	-0.949300	-1.695791	1.134987	1.780699	-0.118839	0.071910	0.150529	-0.211197	-0.110518	0.315061	-1.114827	6.793697	4.732934	-0.004571	-0.245293	0.339999	-10.127254	-3.226805	-4.697058	-0.615013	-3.501215	1.179240
1828.096000	0.151213	-2.001666	-0.947850	-1.697841	1.133953	1.783835	-0.115846	0.065647	0.140978	-0.198924	-0.099284	0.309030	-1.255780	7.114055	4.839964	-0.009906	-0.275288	0.349516	-5.538380	-2.118422	-6.547900	-0.771885	-2.606782	0.864402
1828.106000	0.150093	-2.001022	-0.946475	-1.699687	1.133027	1.786892	-0.115130	0.062238	0.134111	-0.188875	-0.091943	0.305638	-1.122180	6.987068	4.703171	-0.037661	-0.345715	0.294035	-4.528193	-3.477629	-5.232404	0.625910	-2.366659	0.267057
1828.118000	0.148739	-2.000316	-0.944959	-1.701875	1.132003	1.790473	-0.110639	0.057209	0.122165	-0.178491	-0.083856	0.298692	-1.171930	6.862286	4.754539	-0.025996	-0.419659	0.286442	-8.751617	-2.947858	-7.531793	1.037263	-3.724749	0.823941
1828.128000	0.147636	-1.999814	-0.943782	-1.703594	1.131201	1.793412	-0.107430	0.052533	0.111814	-0.164237	-0.079585	0.290457	-1.414685	6.842232	4.778419	0.010775	-0.345101	0.414626	-9.688997	-1.433240	-8.050429	-0.345565	-3.873240	2.223542
1828.138000	0.146595	-1.999289	-0.942703	-1.705106	1.130414	1.796347	-0.107213	0.047298	0.104798	-0.153736	-0.075880	0.290955	-1.403788	6.808472	4.750550	0.048417	-0.290973	0.313182	-9.423024	-0.235873	-7.340432	-1.108000	-3.416856	0.699857
1828.148000	0.145512	-1.998861	-0.941653	-1.706504	1.129786	1.799212	-0.105931	0.041239	0.097621	-0.137326	-0.067470	0.284171	-1.482493	6.996620	4.479310	0.056065	-0.276165	0.309799	2.843390	0.476927	-0.513333	-0.643167	1.002086	-1.297398
1828.160000	0.144275	-1.998372	-0.940557	-1.708003	1.129027	1.802664	-0.106613	0.035942	0.084589	-0.119909	-0.056697	0.283135	-1.382936	6.797013	4.564215	-0.000978	-0.263022	0.264604	-4.709799	-0.670685	-5.262826	-0.867091	-2.505013	-0.299169
1828.170000	0.143170	-1.998074	-0.939785	-1.709121	1.128515	1.805487	-0.106246	0.031045	0.073948	-0.106300	-0.048090	0.279943	-1.233109	6.752975	4.642932	0.031909	-0.267150	0.248835	-7.441927	-2.366600	-7.083773	-0.550184	-3.233867	-0.135948
1828.180000	0.142130	-1.997776	-0.939117	-1.710068	1.128101	1.808252	-0.103475	0.026477	0.062493	-0.091244	-0.038930	0.274597	-1.423701	6.592790	4.688045	0.082589	-0.285864	0.313309	-12.375241	-0.532298	-8.311564	-1.087045	-4.280093	1.017977
1828.190000	0.141108	-1.997588	-0.938522	-1.710900	1.127772	1.810992	-0.101843	0.021161	0.055557	-0.075664	-0.030559	0.276346	-1.538199	6.511335	4.504413	0.054182	-0.298876	0.273381	-9.644254	1.092197	-5.432786	-0.975516	-3.428505	0.146585
1828.202000	0.139894	-1.997339	-0.937943	-1.711729	1.127489	1.814276	-0.102985	0.014931	0.040109	-0.057736	-0.020651	0.270020	-1.638559	6.390727	4.688633	0.087426	-0.349287	0.394629	-17.544388	0.888569	-10.126452	-1.025364	-5.981068	2.718506
1828.212000	0.138862	-1.997234	-0.937612	-1.712200	1.127337	1.816998	-0.101865	0.008539	0.032489	-0.043270	-0.013761	0.275831	-1.457009	5.964828	4.609779	0.087645	-0.331940	0.339752	-12.529553	-1.039006	-8.071518	-0.354340	-4.357663	1.382988
1828.222000	0.137856	-1.997204	-0.937304	-1.712515	1.127209	1.819731	-0.102910	-0.001532	0.024676	-0.029453	-0.006072	0.274351	-1.398390	5.586280	4.463796	0.102992	-0.250005	0.357759	1.265788	-2.590076	-2.692919	1.214401	0.424769	-0.418421
1828.232000	0.136773	-1.997216	-0.937093	-1.712676	1.127190	1.822447	-0.103171	-0.004275	0.016123	-0.014465	0.003367	0.278616	-1.317927	4.726194	4.401125	0.149437	-0.096087	0.320651	1.671245	-3.077862	-0.872266	2.511811	1.390326	-1.170956
1828.242000	0.135778	-1.997353	-0.937038	-1.712723	1.127281	1.825167	-0.100090	-0.012542	0.005251	0.011515	0.015981	0.279361	-1.689815	4.151536	4.079745	0.268935	0.046795	0.333404	-1.936323	-0.508221	-8.950602	2.204666	-3.644296	1.210158
1828.254000	0.134541	-1.997572	-0.937057	-1.712486	1.127510	1.828553	-0.100730	-0.018036	-0.007720	0.028373	0.020520	0.281329	-1.669173	4.301410	3.431899	0.375137	0.088628	0.308891	-2.413881	-1.284893	-12.710373	1.819422	-5.275119	1.575137
1828.264000	0.133558	-1.997789	-0.937242	-1.712198	1.127690	1.831370	-0.102506	-0.021954	-0.019069	0.031925	0.021950	0.282624	-1.545793	4.231278	3.392354	0.476679	0.172119	0.314731	-5.692120	-2.348738	-13.131629	1.084337	-5.310784	1.535922
1828.274000	0.132499	-1.998079	-0.937522	-1.711857	1.127883	1.834251	-0.102139	-0.027721	-0.026857	0.044426	0.027082	0.281337	-1.681893	4.355546	3.309807	0.546294	0.210872	0.311534	-0.187658	-0.491050	-9.268900	0.552640	-2.563402	0.142956
1828.284000	0.131488	-1.998407	-0.937848	-1.711395	1.128234	1.837090	-0.106062	-0.033600	-0.035989	0.056664	0.035367	0.281387	-1.478170	4.446337	3.336128	0.623674	0.259663	0.308352	2.039782	-2.840210	-7.922386	0.793370	-1.021739	-0.606415
1828.296000	0.130192	-1.998841	-0.938332	-1.710596	1.128706	1.840497	-0.106308	-0.039956	-0.042693	0.074246	0.045285	0.279850	-1.435417	4.607106	3.184695	0.647890	0.320058	0.384371	10.336714	-4.650730	-3.224045	1.154309	2.090888	-1.123442
1828.306000	0.129164	-1.999300	-0.938828	-1.709802	1.129176	1.843415	-0.104118	-0.044620	-0.050120	0.087495	0.054269	0.288599	-1.728933	4.693986	3.057808	0.703967	0.346814	0.321420	15.683224	-0.130402	1.242185	0.131660	4.770306	-3.253485
1828.316000	0.128127	-1.999743	-0.939408	-1.708798	1.129763	1.846298	-0.105691	-0.047574	-0.059580	0.105872	0.062470	0.289837	-1.687103	4.473226	3.129583	0.699840	0.392829	0.367373	8.134385	-1.132619	-1.686343	-0.440600	2.101633	-1.598763
1828.326000	0.127082	-2.000262	-0.940021	-1.707702	1.130440	1.849235	-0.106548	-0.051213	-0.066338	0.118739	0.072478	0.296957	-1.908064	4.324182	3.078088	0.676037	0.347289	0.312481	5.071348	2.163693	-1.779348	-0.817446	1.016722	-1.843277
1828.336000	0.125979	-2.000781	-0.940745	-1.706454	1.131198	1.852200	-0.109809	-0.056255	-0.074178	0.131662	0.083308	0.303317	-1.719133	4.306585	3.022019	0.683660	0.292528	0.347468	6.407308	-0.881712	-0.431146	0.763051	1.704915	-1.595521
1828.348000	0.124597	-2.001491	-0.941709	-1.704807	1.132229	1.855813	-0.113466	-0.062251	-0.083441	0.144619	0.088829	0.306578	-1.451380	4.279193	2.870575	0.712689	0.260158	0.441828	10.570657	-5.619082	3.544553	2.828889	3.758418	-1.214809
1828.358000	0.123501	-2.002127	-0.942563	-1.703322	1.133123	1.858963	-0.112340	-0.067336	-0.090106	0.157627	0.089906	0.316026	-1.721252	4.212197	2.765419	0.700985	0.292181	0.337126	10.939222	-1.090194	5.393595	1.528474	3.950782	-2.740813
1828.368000	0.122335	-2.002813	-0.943559	-1.701651	1.134025	1.862100	-0.114401	-0.068816	-0.098778	0.167587	0.093454	0.320398	-1.664674	3.875289	2.805363	0.669272	0.348821	0.358346	1.206139	-1.927148	2.221059	0.807100	0.346820	-0.994249
1828.378000	0.121174	-2.003511	-0.944610	-1.699984	1.135034	1.865353	-0.116435	-0.073367	-0.108158	0.178686	0.101666	0.327013	-1.698624	3.615125	2.828711	0.682736	0.357077	0.317002	-6.028536	-0.698809	0.792951	0.229046	-1.750916	-0.658313
1828.390000	0.119755	-2.004450	-0.945992	-1.697771	1.136281	1.869300	-0.119814	-0.083441	-0.116855	0.193050	0.110388	0.331919	-1.786702	3.929897	2.871916	0.649265	0.370946	0.398154	-0.430921	-1.436275	0.564169	0.246604	-0.669222	-0.242653
1828.400000	0.118514	-2.005312	-0.947169	-1.695809	1.137416	1.872648	-0.123704	-0.090304	-0.121202	0.200981	0.118252	0.338090	-1.461667	4.138143	2.728674	0.670249	0.315205	0.393006	9.032910	-6.031499	5.294312	2.690888	2.927407	-1.689150
1828.410000	0.117337	-2.006248	-0.948392	-1.693694	1.138655	1.876129	-0.123747	-0.092474	-0.129032	0.211641	0.124322	0.342836	-1.606152	4.169545	2.752583	0.680392	0.314868	0.385250	8.610970	-4.279115	5.125495	2.183878	2.868251	-1.864885
1828.420000	0.116115	-2.007231	-0.949753	-1.691540	1.139899	1.879547	-0.125431	-0.097333	-0.136963	0.216219	0.126486	0.353651	-1.863786	4.116377	2.761069	0.689390	0.307471	0.376389	6.429256	-0.978661	4.911883	1.309039	2.312158	-1.875440
1828.432000	0.114590	-2.008405	-0.951400	-1.688779	1.141420	1.883841	-0.128028	-0.103294	-0.146571	0.225335	0.132276	0.363413	-2.031970	4.491762	2.912009	0.703522	0.313742	0.358357	10.540438	0.744366	3.449396	0.596315	3.342383	-2.691687
1828.442000	0.113310	-2.009430	-0.952901	-1.686420	1.142769	1.887499	-0.132885	-0.101364	-0.151574	0.232273	0.137799	0.370147	-2.008155	3.961268	2.760195	0.709117	0.270290	0.417198	2.030220	0.201006	4.785869	1.322429	1.276193	-1.062492
1828.452000	0.111989	-2.010500	-0.954455	-1.684019	1.144161	1.891221	-0.136827	-0.107684	-0.156838	0.239612	0.138714	0.381062	-1.924742	4.260741	2.756001	0.752562	0.365507	0.357143	9.407796	-0.512761	7.112545	0.795269	4.010836	-3.094207
1828.462000	0.110612	-2.011613	-0.956046	-1.681527	1.145539	1.895106	-0.137870	-0.112228	-0.164126	0.251568	0.143544	0.389550	-2.209786	4.487474	2.958449	0.701455	0.405265	0.386227	7.842851	2.072410	2.453802	-0.874802	2.256335	-2.222165
1828.472000	0.109238	-2.012747	-0.957679	-1.678976	1.147056	1.899088	-0.142427	-0.114739	-0.170200	0.258274	0.152200	0.396628	-2.142006	4.533855	2.969519	0.778321	0.327924	0.362467	9.108027	1.572410	4.050640	0.239643	3.746249	-3.097532
1828.484000	0.107447	-2.014148	-0.959779	-1.675841	1.148935	1.903885	-0.147713	-0.119787	-0.174201	0.270666	0.157064	0.404744	-2.125210	4.630765	2.866078	0.745738	0.280564	0.440187	13.816005	-0.388203	6.089506	1.516935	5.026814	-2.680690
1828.494000	0.105969	-2.015382	-0.961551	-1.673020	1.150506	1.908047	-0.152913	-0.118389	-0.181732	0.281151	0.155376	0.411744	-1.936034	4.429275	3.067833	0.737268	0.408194	0.472697	3.131609	-2.785167	0.686191	0.199115	1.012051	-0.764482
1828.504000	0.104414	-2.016591	-0.963403	-1.670279	1.152088	1.912285	-0.153489	-0.120069	-0.185446	0.288236	0.162390	0.427126	-2.227679	4.116280	3.067591	0.718774	0.354921	0.421073	-5.187761	1.839356	-0.986224	-0.676646	-1.709618	-0.343263
1828.514000	0.102823	-2.017810	-0.965359	-1.667318	1.153807	1.916533	-0.158319	-0.127884	-0.189821	0.296532	0.168340	0.439499	-2.059464	4.494229	3.278564	0.679408	0.321241	0.437775	-2.568334	-1.201840	-5.144925	0.109822	-2.015656	0.015554
1828.524000	0.101214	-2.019095	-0.967271	-1.664283	1.155514	1.920949	-0.160966	-0.131131	-0.191442	0.302675	0.173390	0.451762	-2.173667	4.520138	3.015399	0.682092	0.309555	0.444377	5.216907	-0.302285	0.607122	0.648117	1.013692	-1.197518
1828.534000	0.099560	-2.020436	-0.969218	-1.661220	1.157287	1.925521	-0.166451	-0.134333	-0.193763	0.308042	0.176323	0.465057	-1.997889	4.682971	3.053035	0.717694	0.313358	0.372004	8.233968	-1.770446	0.954655	1.108917	2.268958	-2.581061
1828.544000	0.097863	-2.021734	-0.971235	-1.658057	1.159088	1.930222	-0.167658	-0.133885	-0.198122	0.312458	0.175898	0.472784	-2.132738	4.331831	3.180319	0.697790	0.350750	0.424022	-4.290029	0.004903	-3.614019	-0.328119	-2.179678	-0.270961
1828.556000	0.095797	-2.023423	-0.973705	-1.654233	1.161256	1.936000	-0.171873	-0.139574	-0.200886	0.315827	0.179829	0.482856	-2.249348	4.273322	3.046968	0.731401	0.383415	0.427915	-1.983715	1.456226	-0.417790	-0.735569	-0.769836	-0.918620
1828.566000	0.094041	-2.024840	-0.975749	-1.651039	1.163074	1.940839	-0.178529	-0.144755	-0.207009	0.327606	0.190186	0.492304	-2.076954	4.582870	2.935393	0.739013	0.305902	0.466235	8.602897	-2.058068	3.006029	1.473252	2.815150	-1.807613
1828.576000	0.092222	-2.026324	-0.977802	-1.647750	1.165037	1.945862	-0.180677	-0.147118	-0.208681	0.332971	0.190349	0.503832	-1.972001	4.487600	2.926597	0.728094	0.317642	0.441067	6.317439	-3.009487	2.493851	1.601390	1.950967	-1.762615
1828.586000	0.090405	-2.027815	-0.979911	-1.644391	1.166934	1.950870	-0.181823	-0.148308	-0.214040	0.342831	0.189581	0.515144	-2.103068	4.423295	2.734108	0.761677	0.377065	0.459519	10.191835	-1.674494	6.870865	1.056010	3.952082	-2.452374
1828.596000	0.088543	-2.029327	-0.982087	-1.640972	1.168872	1.956104	-0.185621	-0.151063	-0.221986	0.353300	0.201278	0.525213	-2.327020	4.401237	2.940346	0.722985	0.305044	0.449114	2.891915	1.319093	1.479701	0.407858	0.739448	-1.326491
1828.606000	0.086590	-2.030883	-0.984250	-1.637375	1.170908	1.961460	-0.191702	-0.156897	-0.224435	0.360624	0.205004	0.534673	-1.997930	4.738484	2.912431	0.743310	0.293389	0.438136	11.905074	-3.451993	3.322697	2.119862	3.740126	-2.556417
1828.618000	0.084285	-2.032809	-0.986934	-1.633062	1.173376	1.967985	-0.193874	-0.158213	-0.231985	0.367597	0.209885	0.545276	-2.297726	4.716490	2.914664	0.756700	0.323297	0.475103	10.795093	-0.151762	3.231860	0.825639	3.494508	-2.165261
1828.628000	0.082322	-2.034394	-0.989245	-1.629288	1.175488	1.973411	-0.198001	-0.159202	-0.236852	0.375588	0.209983	0.558010	-2.275439	4.464398	2.846880	0.740762	0.353789	0.509958	6.407645	-0.551160	3.431464	0.633274	2.065913	-1.215553
1828.638000	0.080303	-2.036003	-0.991622	-1.625408	1.177569	1.979002	-0.204517	-0.162454	-0.239197	0.377853	0.217670	0.571880	-2.038263	4.343275	2.779265	0.751759	0.390821	0.476881	5.520200	-2.966343	4.567285	1.087124	2.050193	-1.577460
1828.648000	0.078209	-2.037619	-0.994037	-1.621536	1.179800	1.984804	-0.204382	-0.167128	-0.244736	0.383649	0.225967	0.583442	-2.384150	4.607286	2.877818	0.736384	0.259633	0.448467	8.087958	0.995309	2.727954	1.191814	2.413381	-2.067314
1828.660000	0.075746	-2.039642	-0.997031	-1.616960	1.182444	1.991937	-0.210956	-0.171988	-0.250873	0.390659	0.225907	0.593745	-2.423427	4.586695	2.848341	0.767790	0.419255	0.461930	8.339225	1.433521	3.683517	-0.549499	2.805321	-2.240206
1828.670000	0.073663	-2.041370	-0.999596	-1.613029	1.184738	1.997952	-0.214910	-0.169485	-0.255811	0.402395	0.235095	0.601822	-2.348506	3.962741	2.868048	0.748839	0.292630	0.482501	-7.185012	1.612809	1.292162	0.498474	-2.053188	-0.008941
1828.680000	0.071478	-2.043064	-1.002223	-1.608976	1.187117	2.003972	-0.218308	-0.177615	-0.259997	0.412933	0.237887	0.609516	-2.529303	4.369012	2.881899	0.726110	0.319982	0.491434	1.210546	2.594048	1.328280	-0.054138	0.022072	-0.798811
1828.690000	0.069261	-2.044871	-1.004888	-1.604865	1.189476	2.010108	-0.223816	-0.181864	-0.262574	0.419557	0.239727	0.621569	-2.500398	4.509625	2.734739	0.737612	0.293590	0.534222	8.533245	0.966608	4.618600	1.037747	2.671415	-1.276769
1828.702000	0.066572	-2.047083	-1.008159	-1.599738	1.192419	2.017593	-0.227740	-0.182420	-0.269340	0.427231	0.238338	0.636150	-2.524174	4.209352	2.998827	0.734710	0.383558	0.575591	-6.382022	2.145983	-1.459489	-0.940462	-2.542785	1.042872
1828.712000	0.064236	-2.048911	-1.010889	-1.595378	1.194883	2.024085	-0.231233	-0.188923	-0.271264	0.430485	0.252330	0.649508	-2.539938	4.505143	2.872760	0.735548	0.259423	0.474156	3.686805	2.296967	1.464220	0.744965	0.791571	-1.315965
1828.722000	0.061905	-2.050855	-1.013602	-1.590935	1.197342	2.030662	-0.238315	-0.194265	-0.279466	0.434224	0.245394	0.655258	-2.207390	4.849946	3.073546	0.772425	0.366797	0.497597	6.260696	-2.378868	-1.259865	0.641669	1.440197	-1.325717
1828.732000	0.059511	-2.052779	-1.016374	-1.586585	1.199871	2.037313	-0.239721	-0.194635	-0.278940	0.441187	0.252942	0.663925	-2.366685	4.898524	2.717072	0.748750	0.342694	0.472692	16.773293	-1.391758	5.047776	1.328984	5.050779	-2.955916
1828.742000	0.057127	-2.054785	-1.019216	-1.582174	1.202473	2.043980	-0.243027	-0.197481	-0.287236	0.451317	0.257698	0.672486	-2.454325	4.585706	2.949584	0.777429	0.334486	0.545867	2.850934	0.352990	0.444052	0.373531	0.726018	-0.565393
1828.752000	0.054703	-2.056739	-1.022068	-1.577677	1.205009	2.050730	-0.247532	-0.200527	-0.289172	0.463129	0.263389	0.690096	-2.273118	4.831012	2.826551	0.751366	0.362608	0.487326	11.454337	-2.391221	2.470257	1.145119	3.142619	-2.113690
1828.762000	0.052176	-2.058783	-1.024987	-1.573063	1.207606	2.057730	-0.249872	-0.200097	-0.296503	0.472944	0.261260	0.700752	-2.536606	4.490689	2.832595	0.777609	0.421471	0.460953	3.138381	2.222575	2.217945	-0.835184	0.966478	-1.766754
1828.774000	0.049139	-2.061213	-1.028520	-1.567359	1.210893	2.066210	-0.256862	-0.204658	-0.299935	0.479652	0.277084	0.712053	-2.307962	4.612357	2.741885	0.779252	0.310312	0.530906	8.279964	-2.183229	3.891226	1.789336	2.701273	-1.446129
1828.784000	0.046612	-2.063349	-1.031623	-1.562447	1.213593	2.073311	-0.258921	-0.208228	-0.308133	0.479967	0.273582	0.720903	-2.640463	4.543561	2.943103	0.792784	0.443084	0.543173	0.544136	2.614856	0.149603	-1.426188	0.025619	-0.565990
1828.794000	0.043997	-2.065447	-1.034752	-1.557536	1.216390	2.080553	-0.265315	-0.210177	-0.309569	0.481307	0.282896	0.735049	-2.253118	4.597728	2.805737	0.785673	0.333320	0.545507	5.456265	-2.892143	2.452340	1.614867	1.696215	-0.967364
1828.804000	0.041378	-2.067585	-1.037888	-1.552685	1.219242	2.088046	-0.266317	-0.213703	-0.314623	0.488887	0.285177	0.745528	-2.486516	4.351174	2.939844	0.834632	0.359379	0.512257	-3.999038	1.675495	0.577302	-0.169014	-0.780507	-0.597342
1828.814000	0.038671	-2.069765	-1.041078	-1.547767	1.222114	2.095578	-0.270059	-0.218188	-0.316871	0.500063	0.284466	0.747595	-2.594252	4.704366	2.797568	0.812758	0.373862	0.605752	7.446421	0.177073	2.836433	0.307311	2.541745	-0.708065
1828.826000	0.035337	-2.072457	-1.044906	-1.541688	1.225581	2.104642	-0.274631	-0.220209	-0.325012	0.513994	0.296353	0.762041	-2.589484	4.541178	3.003745	0.799513	0.297635	0.532710	-2.698864	2.043726	-1.372556	0.208931	-1.078661	-0.296265
1828.836000	0.032555	-2.074676	-1.048084	-1.536511	1.228542	2.112351	-0.276874	-0.226092	-0.326772	0.519713	0.292397	0.776788	-2.582932	4.940157	2.739790	0.788279	0.358369	0.540098	13.289808	-0.426141	3.142452	0.752441	3.982086	-1.976423
1828.846000	0.029671	-2.076936	-1.051356	-1.531122	1.231503	2.120145	-0.282504	-0.230258	-0.333481	0.524635	0.300338	0.787265	-2.364576	5.092518	2.956553	0.736823	0.315704	0.506081	7.341839	1.932176	4.079998	0.376739	2.095661	-1.062237
1828.856000	0.026836	-2.079148	-1.054626	-1.525925	1.234483	2.128003	-0.278048	-0.221893	-0.330238	0.519306	0.299801	0.785051	-2.451663	4.688284	2.855464	0.721513	0.312540	0.537800	0.582770	3.651009	5.445347	0.022484	0.168167	-0.053490
1828.868000	0.023443	-2.081817	-1.058667	-1.519767	1.238064	2.137419	-0.280654	-0.227761	-0.332397	0.523412	0.299502	0.786076	-2.109835	5.106273	3.112583	0.796905	0.362928	0.524450	3.305484	-0.565025	2.446795	0.426912	1.348030	-0.582588
1828.878000	0.020685	-2.084081	-1.062011	-1.514633	1.241065	2.145281	-0.280172	-0.227705	-0.332715	0.526953	0.305002	0.789789	-2.271346	5.126473	3.146035	0.798218	0.357911	0.464483	2.474608	2.175504	1.877060	-0.347048	1.047857	-1.201618
1828.888000	0.017803	-2.086316	-1.065389	-1.509309	1.244032	2.153252	-0.282755	-0.228538	-0.331234	0.531602	0.296965	0.781826	-1.898659	5.057722	3.091885	0.750955	0.408154	0.524351	1.742081	-3.021302	1.918268	0.612616	0.325755	-0.225920
1828.898000	0.015052	-2.088604	-1.068782	-1.504021	1.247027	2.161088	-0.279683	-0.229324	-0.333472	0.528001	0.303335	0.782287	-2.165948	5.195665	3.210072	0.779750	0.298080	0.478166	1.444934	0.758701	0.402365	0.560810	0.356282	-0.762344
1828.908000	0.012209	-2.090913	-1.072101	-1.498617	1.250059	2.168803	-0.282436	-0.224826	-0.327333	0.524204	0.300612	0.782965	-1.965031	4.872827	2.943053	0.774695	0.370944	0.553676	1.398673	-2.309914	4.897499	1.083730	0.885915	-0.051904
1828.918000	0.009388	-2.093234	-1.075371	-1.493358	1.253053	2.176627	-0.281233	-0.229998	-0.329066	0.518225	0.298859	0.790035	-2.194465	5.306308	3.064143	0.805598	0.358708	0.443498	7.630910	0.665178	3.196128	0.236228	2.801214	-1.959377
1828.928000	0.006623	-2.095570	-1.078679	-1.488198	1.256034	2.184613	-0.281586	-0.229365	-0.328051	0.522676	0.299912	0.787144	-2.250092	5.443326	2.813646	0.789959	0.368569	0.487745	17.185447	-0.761808	6.830756	0.877411	5.893213	-2.408998
1828.940000	0.003243	-2.098331	-1.082601	-1.482035	1.259735	2.194064	-0.280235	-0.226240	-0.332678	0.526303	0.296275	0.781156	-2.171532	5.132913	3.120542	0.774322	0.358396	0.544456	1.170471	0.194296	1.760088	0.179193	0.390654	-0.037239
1828.950000	0.000498	-2.100656	-1.085883	-1.476806	1.262685	2.201821	-0.280710	-0.227892	-0.331320	0.530074	0.301507	0.785683	-2.344676	5.449673	2.935133	0.754900	0.315354	0.534654	12.816001	0.283002	4.017226	0.832266	3.868579	-1.207205
1828.960000	-0.002335	-2.102925	-1.089252	-1.471413	1.265642	2.209650	-0.280649	-0.226884	-0.333587	0.529003	0.297049	0.787444	-2.340491	5.445312	3.132693	0.730444	0.329836	0.543576	6.622881	1.025549	0.375460	0.097066	1.317836	-0.336478
1828.970000	-0.005136	-2.105224	-1.092595	-1.466043	1.268659	2.217523	-0.281460	-0.225529	-0.332705	0.521671	0.296851	0.786928	-2.415952	5.219002	3.168524	0.750322	0.365310	0.536162	0.548273	3.215166	0.423736	-0.919500	-0.228700	0.015421
1828.980000	-0.007929	-2.107489	-1.095939	-1.460830	1.271573	2.225388	-0.282476	-0.226401	-0.332737	0.519029	0.300367	0.787000	-2.325145	5.287716	3.093138	0.727496	0.351760	0.474336	3.607108	2.194475	1.080519	-0.382239	0.506634	-0.881429
1828.992000	-0.011250	-2.110165	-1.099968	-1.454719	1.275201	2.234758	-0.282764	-0.223568	-0.335667	0.524967	0.296244	0.786005	-2.380831	5.099755	3.292626	0.792726	0.400543	0.483825	-5.697167	4.708237	-0.533621	-1.787504	-1.715354	-0.160589
1829.002000	-0.014079	-2.112425	-1.103278	-1.449538	1.278164	2.242728	-0.283783	-0.226613	-0.330972	0.530337	0.303321	0.787997	-2.118045	5.272605	3.111903	0.772515	0.325942	0.457669	2.557092	0.249273	1.589651	0.547944	0.747603	-1.098279
1829.012000	-0.016912	-2.114654	-1.106582	-1.444295	1.281157	2.250570	-0.283523	-0.229075	-0.332473	0.530213	0.301872	0.781095	-2.197881	5.501221	3.197865	0.764688	0.359627	0.517188	4.736156	0.032509	-0.277358	0.043416	1.061972	-0.538979
1829.024000	-0.020369	-2.117404	-1.110518	-1.437799	1.284845	2.259911	-0.283959	-0.228123	-0.329575	0.524919	0.297976	0.783830	-2.079727	5.354756	3.070570	0.773960	0.363275	0.511157	4.789965	-1.220989	2.026693	0.600237	1.481885	-0.703760
1829.034000	-0.023205	-2.119657	-1.113811	-1.432476	1.287869	2.267702	-0.281778	-0.228889	-0.331987	0.522170	0.302474	0.790673	-2.166921	5.513197	3.069263	0.737642	0.311502	0.579912	7.534443	-1.682154	1.026688	1.150343	1.746910	0.014466
1829.044000	-0.026069	-2.121924	-1.117112	-1.427359	1.290920	2.275640	-0.283185	-0.223593	-0.329932	0.520802	0.293267	0.790751	-1.996036	5.039159	2.847528	0.778764	0.363332	0.509318	3.555782	-1.812852	5.978115	1.141770	1.686258	-0.755013
1829.054000	-0.028901	-2.124165	-1.120465	-1.422161	1.293904	2.283647	-0.280789	-0.226634	-0.331652	0.526712	0.298896	0.785322	-2.193781	5.081577	2.993991	0.738529	0.318796	0.509956	-0.256417	1.092323	3.017342	0.460948	-0.272892	-0.216631
1829.064000	-0.031750	-2.126418	-1.123793	-1.416919	1.296889	2.291480	-0.282656	-0.227489	-0.331137	0.528734	0.296960	0.781491	-2.005690	5.051170	3.004112	0.761023	0.296835	0.537966	-1.314585	-1.166802	3.340929	1.401309	-0.312503	0.136706
1829.074000	-0.034576	-2.128709	-1.127154	-1.411671	1.299859	2.299276	-0.280269	-0.224702	-0.329751	0.528707	0.294230	0.785784	-2.109570	4.887224	2.880465	0.746232	0.402908	0.500012	-1.819406	0.681458	5.239007	-0.113192	-0.330513	-0.331946
1829.084000	-0.037446	-2.131007	-1.130507	-1.406286	1.302796	2.307106	-0.282089	-0.230072	-0.334261	0.523894	0.299653	0.783496	-2.027905	5.391150	3.153402	0.786425	0.384851	0.502170	1.507695	-1.063261	0.816087	0.234037	0.504479	-0.524433
1829.096000	-0.040855	-2.133811	-1.134526	-1.400016	1.306388	2.316525	-0.279492	-0.230696	-0.328306	0.518576	0.296236	0.787170	-2.152804	5.615329	3.015694	0.767538	0.445626	0.472477	9.520689	-1.005229	1.745282	-0.352246	2.821382	-1.490335
1829.106000	-0.043561	-2.136107	-1.137785	-1.394823	1.309377	2.324334	-0.282176	-0.229928	-0.334115	0.520101	0.302915	0.787158	-1.948972	5.530957	3.149841	0.857368	0.315693	0.535025	4.597203	-2.858939	1.666366	1.627593	2.252739	-0.578000
1829.116000	-0.046352	-2.138455	-1.141062	-1.389710	1.312407	2.332264	-0.279701	-0.230172	-0.331032	0.523259	0.299612	0.790048	-2.163825	5.799597	3.039936	0.854560	0.359503	0.442139	13.072127	-1.160615	2.268818	0.741957	4.835019	-2.304890
1829.126000	-0.049113	-2.140724	-1.144307	-1.384457	1.315461	2.340212	-0.281071	-0.226592	-0.334377	0.530150	0.297358	0.783132	-2.267576	5.744655	3.232822	0.761841	0.340434	0.467910	5.307948	1.145925	-1.845753	-0.178494	1.001566	-1.037480
1829.136000	-0.051949	-2.142983	-1.147622	-1.379176	1.318447	2.348084	-0.280098	-0.226585	-0.331554	0.526690	0.300132	0.781970	-2.390730	5.620707	2.944893	0.794660	0.348640	0.465551	10.700635	1.620033	2.894386	0.023090	3.563214	-1.707952
1829.148000	-0.055289	-2.145656	-1.151644	-1.372744	1.322002	2.357320	-0.280865	-0.227353	-0.332190	0.525351	0.294688	0.784142	-2.362833	5.633133	3.234667	0.743564	0.370767	0.534642	2.036707	2.259998	-1.907808	-0.885633	-0.153861	-0.015259
1829.158000	-0.058117	-2.147847	-1.154959	-1.367468	1.325013	2.365128	-0.281103	-0.223549	-0.333138	0.518844	0.301065	0.787531	-2.418408	5.138459	3.096232	0.827617	0.365554	0.542066	-3.808860	4.598614	3.024300	-1.049359	-0.366140	0.116087
1829.168000	-0.060935	-2.150130	-1.158298	-1.362288	1.327994	2.373045	-0.280652	-0.226339	-0.332485	0.525290	0.299991	0.788343	-2.424245	5.335712	2.952784	0.781777	0.320448	0.516138	3.410226	3.103928	3.373802	-0.113485	1.298001	-0.558032
1829.178000	-0.063798	-2.152378	-1.161686	-1.357077	1.330955	2.380945	-0.283809	-0.226397	-0.331301	0.526943	0.299071	0.784122	-2.146792	5.208593	2.982018	0.781195	0.390943	0.511685	-0.520761	0.827315	3.446416	-0.172056	0.183776	-0.334686
1829.188000	-0.066613	-2.154643	-1.165063	-1.351807	1.333881	2.388795	-0.282290	-0.226108	-0.330658	0.530375	0.304293	0.785145	-2.199363	5.019104	3.066060	0.738990	0.387736	0.513232	-7.447010	3.013262	2.380382	-0.924035	-2.471139	0.302033
1829.200000	-0.070013	-2.157401	-1.169005	-1.345472	1.337450	2.398252	-0.283809	-0.229336	-0.332348	0.526179	0.299921	0.788160	-1.915066	5.410460	3.111449	0.736420	0.461316	0.487946	-1.221599	-1.656001	0.282611	-0.464908	-0.844995	-0.359065
1829.210000	-0.072808	-2.159718	-1.172290	-1.340119	1.340516	2.406078	-0.281968	-0.227942	-0.329761	0.520264	0.305573	0.782039	-2.043853	5.417444	3.021482	0.748529	0.342537	0.526392	1.258059	-1.142353	1.538046	0.749877	0.080689	-0.127312
1829.220000	-0.075614	-2.162027	-1.175537	-1.334934	1.343542	2.413862	-0.284425	-0.230731	-0.333719	0.516821	0.301238	0.785743	-1.838928	5.834448	3.148044	0.816501	0.357108	0.464864	6.690928	-4.182591	-0.580476	1.438858	2.181175	-1.275174
1829.232000	-0.078970	-2.164771	-1.179501	-1.328801	1.347210	2.423259	-0.281767	-0.230121	-0.332913	0.525777	0.296774	0.789055	-2.136122	5.913381	3.080506	0.756524	0.392723	0.530106	9.235423	-2.173402	-1.202240	0.310127	2.255051	-0.584500
1829.242000	-0.081793	-2.167021	-1.182818	-1.323600	1.350201	2.431193	-0.282291	-0.225476	-0.333637	0.529485	0.302414	0.787975	-2.028951	5.353424	2.978171	0.775958	0.274608	0.480421	0.476334	-0.528416	2.731459	1.437742	0.220466	-0.654339
1829.252000	-0.084582	-2.169282	-1.186148	-1.318324	1.353208	2.439096	-0.280345	-0.228015	-0.332847	0.529766	0.295216	0.783777	-2.339921	5.545246	3.055987	0.733405	0.409084	0.523777	1.718779	2.274701	0.222342	-1.118703	-0.045754	-0.160058
1829.262000	-0.087389	-2.171527	-1.189528	-1.312909	1.356249	2.446868	-0.282176	-0.225444	-0.332747	0.523979	0.299330	0.783453	-2.288512	5.485136	3.014088	0.775290	0.322078	0.528434	1.756903	1.701959	1.656215	0.145174	0.504262	-0.206910
1829.272000	-0.090248	-2.173782	-1.192868	-1.307615	1.359202	2.454690	-0.281912	-0.227982	-0.332574	0.519919	0.299072	0.787628	-2.359923	5.385595	3.163995	0.764160	0.326686	0.505740	-4.585333	4.464847	0.208740	-0.857610	-1.694312	-0.002382
1829.282000	-0.093110	-2.176041	-1.196235	-1.302434	1.362140	2.462595	-0.283246	-0.229682	-0.331546	0.521060	0.294963	0.787722	-2.125221	5.575281	2.953124	0.810834	0.388006	0.494170	4.854111	-0.592820	2.463454	0.257619	1.983151	-0.889551
1829.292000	-0.095963	-2.178334	-1.199508	-1.297289	1.365158	2.470510	-0.281733	-0.226831	-0.334254	0.525299	0.301622	0.785670	-2.121940	5.449644	3.081824	0.802599	0.373129	0.489168	-1.495720	1.123215	1.474948	-0.185365	-0.151390	-0.502993
1829.304000	-0.099335	-2.181116	-1.203424	-1.291008	1.368754	2.479861	-0.282393	-0.231022	-0.332819	0.528556	0.295987	0.782327	-2.246684	5.999514	2.932746	0.762088	0.430278	0.537468	12.644754	-1.974670	-0.364109	-0.066355	3.507030	-0.713929
1829.314000	-0.102168	-2.183417	-1.206705	-1.285702	1.371686	2.487692	-0.281254	-0.229662	-0.332308	0.528209	0.303008	0.786792	-2.169638	5.931181	2.955181	0.763204	0.368076	0.455560	10.369026	-1.402588	-0.312126	0.466033	2.770833	-1.448495
1829.324000	-0.104971	-2.185699	-1.210048	-1.280367	1.374697	2.495628	-0.283220	-0.227202	-0.331606	0.522656	0.302034	0.786605	-1.976436	5.646946	2.937932	0.759953	0.372641	0.480818	4.589473	-2.330729	1.253694	0.808618	1.194395	-0.847856
1829.334000	-0.107811	-2.188005	-1.213368	-1.275071	1.377709	2.503533	-0.281674	-0.226869	-0.334600	0.519959	0.300457	0.784647	-2.002118	5.628065	3.075003	0.763586	0.408015	0.482476	0.326584	-0.825145	-0.074918	-0.120553	-0.170226	-0.572167
1829.344000	-0.110621	-2.190258	-1.216756	-1.269975	1.380712	2.511233	-0.279915	-0.225634	-0.332667	0.520692	0.303288	0.783620	-2.207702	5.498893	2.972472	0.795805	0.360012	0.551317	0.751262	0.866275	2.198095	0.060926	0.519696	0.052404
1829.356000	-0.114039	-2.192983	-1.220805	-1.263710	1.384356	2.520637	-0.279800	-0.227240	-0.332862	0.525764	0.297400	0.789949	-2.197441	5.507919	3.037608	0.820357	0.376777	0.502447	-0.824674	1.798212	1.857074	-0.372550	0.285122	-0.441441
1829.366000	-0.116854	-2.195271	-1.224198	-1.258523	1.387357	2.528624	-0.279584	-0.228201	-0.335450	0.526430	0.302038	0.787572	-2.236194	5.606530	3.105835	0.840111	0.332483	0.509432	-0.735089	2.171099	0.901513	-0.055866	0.346102	-0.371886
1829.376000	-0.119684	-2.197528	-1.227494	-1.253208	1.390347	2.536553	-0.280926	-0.225899	-0.329471	0.528972	0.299781	0.783270	-2.062069	5.365453	2.891036	0.764510	0.351824	0.466057	-1.103138	0.585806	3.231040	0.300545	-0.264605	-0.731314
1829.388000	-0.123018	-2.200308	-1.231465	-1.246769	1.393943	2.545832	-0.279301	-0.229470	-0.332711	0.522044	0.294647	0.780459	-2.317455	5.818717	3.149971	0.779180	0.452923	0.510760	0.927393	2.514048	-1.808161	-1.723569	0.035244	-0.314027
1829.398000	-0.125816	-2.202577	-1.234667	-1.241517	1.396935	2.553692	-0.280262	-0.228228	-0.331423	0.519157	0.302468	0.789338	-2.218992	5.886944	2.908553	0.786611	0.323479	0.484281	8.241051	-0.617874	0.222838	0.780394	2.390868	-0.992057
1829.408000	-0.128595	-2.204854	-1.237928	-1.236390	1.399873	2.561545	-0.280092	-0.229262	-0.331858	0.522367	0.297542	0.784182	-2.414867	5.857283	2.998306	0.794305	0.422471	0.523702	5.323390	2.234832	-0.395746	-1.192079	1.659661	-0.444853
1829.418000	-0.131427	-2.207087	-1.241228	-1.231206	1.402880	2.569427	-0.283926	-0.228648	-0.333700	0.526270	0.304948	0.786580	-2.024143	6.017052	2.867547	0.805691	0.308816	0.491437	11.058684	-3.938573	-0.016194	1.969424	3.396686	-1.059849
1829.428000	-0.134188	-2.209330	-1.244550	-1.225962	1.405906	2.577219	-0.281558	-0.224276	-0.334906	0.529467	0.302884	0.783891	-2.427281	5.429471	3.037504	0.765849	0.338344	0.554660	-4.800704	5.204088	1.410163	-1.129480	-1.621706	0.446442
1829.440000	-0.137560	-2.212059	-1.248591	-1.219508	1.409566	2.586789	-0.283611	-0.228866	-0.333951	0.526270	0.297285	0.787438	-2.146677	5.787559	2.973896	0.716589	0.370453	0.451396	2.418627	0.541299	-1.093782	-0.256140	-0.210062	-0.907076
1829.450000	-0.140353	-2.214314	-1.251948	-1.214158	1.412559	2.594632	-0.282484	-0.227542	-0.331544	0.520869	0.303858	0.784036	-2.259612	5.769112	2.816775	0.718103	0.310155	0.469493	6.006700	0.557843	0.438467	0.478449	0.984702	-0.894438
1829.460000	-0.143175	-2.216584	-1.255344	-1.209012	1.415574	2.602439	-0.285552	-0.225644	-0.334318	0.518486	0.295527	0.781281	-2.089235	5.227398	2.994931	0.782500	0.375776	0.507028	-8.661891	3.064535	3.447039	-0.685441	-2.321758	0.024087
1829.470000	-0.146012	-2.218866	-1.258710	-1.203878	1.418542	2.610213	-0.284212	-0.227518	-0.329246	0.525309	0.298945	0.785423	-2.108070	5.641678	2.804091	0.761562	0.327451	0.527002	3.477765	-0.981269	2.001995	0.927750	0.892389	-0.245514
1829.482000	-0.149419	-2.221621	-1.262718	-1.197666	1.422073	2.619601	-0.284505	-0.226919	-0.332978	0.527998	0.299297	0.786756	-1.911366	5.485064	3.088991	0.762056	0.338022	0.533032	-7.505717	0.216649	0.573912	0.358827	-2.601464	0.339555
1829.492000	-0.152272	-2.223958	-1.266017	-1.192423	1.425046	2.627533	-0.282813	-0.230441	-0.331387	0.528319	0.296235	0.788046	-2.110779	5.879478	2.925570	0.793084	0.444235	0.467894	4.528174	-0.614069	-0.285255	-0.498038	1.471045	-0.974237
1829.502000	-0.155045	-2.226265	-1.269279	-1.187015	1.428008	2.635367	-0.283056	-0.231046	-0.331081	0.527752	0.306471	0.785993	-2.048806	6.075078	2.917295	0.760243	0.358738	0.544675	7.384328	-3.298540	-2.181619	1.031676	1.618610	-0.148663
1829.512000	-0.157894	-2.228584	-1.272516	-1.181708	1.430990	2.643167	-0.282185	-0.225563	-0.331923	0.522158	0.299500	0.788570	-2.076658	5.758371	2.834247	0.762925	0.448419	0.459222	3.592783	-0.650301	0.795017	-0.508324	1.006320	-0.994085
1829.522000	-0.160770	-2.230885	-1.275851	-1.176562	1.433971	2.651096	-0.280966	-0.227758	-0.334126	0.520305	0.306203	0.787938	-2.301698	5.969525	2.988174	0.816351	0.329617	0.501980	4.165453	1.421412	-1.244342	0.070884	1.291381	-0.562573
1829.534000	-0.164117	-2.233549	-1.279844	-1.170361	1.437642	2.660522	-0.278952	-0.225146	-0.332875	0.525225	0.305073	0.785256	-2.403543	5.678484	2.941818	0.812309	0.338377	0.517776	-0.204616	4.050652	1.178523	-0.687770	0.218257	-0.246328
1829.544000	-0.166905	-2.235832	-1.283205	-1.165071	1.440666	2.668357	-0.280944	-0.226091	-0.332729	0.528737	0.298047	0.786190	-2.403243	5.689162	2.995565	0.806698	0.384403	0.505715	-1.717006	4.722239	0.568380	-1.424784	-0.291359	-0.312846
1829.554000	-0.169765	-2.238101	-1.286586	-1.159822	1.443758	2.676251	-0.281187	-0.226334	-0.335977	0.524699	0.304415	0.786963	-2.302042	5.676380	3.078992	0.826041	0.269954	0.540999	-4.396943	4.060728	0.287347	0.005009	-1.158808	0.184455
1829.564000	-0.172582	-2.240333	-1.289950	-1.154458	1.446803	2.684178	-0.281329	-0.223955	-0.331223	0.524830	0.293398	0.785800	-2.379565	5.438729	2.895952	0.729988	0.405117	0.467431	-5.146858	6.051201	2.074082	-2.098093	-1.934973	-0.528096
1829.576000	-0.175979	-2.243109	-1.293870	-1.148119	1.450396	2.693599	-0.280688	-0.229305	-0.331833	0.518349	0.297954	0.781754	-2.437387	5.801195	2.913293	0.811110	0.330532	0.505648	1.569587	3.984264	0.333164	-0.627144	0.623468	-0.422783
1829.586000	-0.178750	-2.245344	-1.297105	-1.142998	1.453352	2.701364	-0.279140	-0.229406	-0.329378	0.522326	0.298438	0.781087	-2.584077	5.874769	2.798327	0.816611	0.348768	0.517644	5.827305	4.107208	0.657941	-0.831173	2.058838	-0.459623
1829.596000	-0.181564	-2.247611	-1.300352	-1.137832	1.456234	2.709135	-0.280742	-0.225522	-0.331207	0.526191	0.295091	0.789680	-2.470707	5.546967	2.677746	0.801121	0.429003	0.483786	2.944113	8.862505	10.296266	-2.787540	2.606108	-0.237868
1829.606000	-0.184390	-2.249819	-1.303634	-1.132664	1.459252	2.717018	-0.274034	-0.223211	-0.325017	0.523731	0.298894	0.772745	-2.504607	5.853182	2.780048	0.794740	0.307860	0.471595	5.648548	8.403472	7.022875	-1.579930	2.745424	-0.348636
1829.618000	-0.187691	-2.252507	-1.307540	-1.126471	1.462705	2.726269	-0.273448	-0.221071	-0.322390	0.511720	0.287446	0.759152	-2.162614	5.998008	3.010765	0.779830	0.401454	0.420827	1.396809	6.430943	4.049520	-2.155124	1.145036	-0.687583
1829.628000	-0.190377	-2.254687	-1.310822	-1.121274	1.465620	2.733725	-0.268546	-0.220141	-0.319925	0.500725	0.290232	0.747919	-2.357757	6.184038	3.178739	0.777024	0.295858	0.495113	0.518813	8.363159	1.327918	-1.829168	0.317155	0.232694
1829.638000	-0.193071	-2.256924	-1.314042	-1.116233	1.468463	2.741157	-0.268551	-0.217521	-0.314613	0.491160	0.285647	0.745774	-1.905235	6.477572	3.187711	0.741265	0.315906	0.418005	3.974898	2.342629	-1.649806	-0.407461	0.716362	-0.612118
1829.648000	-0.195715	-2.259062	-1.317217	-1.111414	1.471292	2.748541	-0.262776	-0.211077	-0.311778	0.486160	0.277238	0.731302	-1.965280	6.133737	3.301111	0.796323	0.354515	0.462120	-4.278715	5.969569	1.418214	-1.654118	-0.759086	0.035431
1829.660000	-0.198836	-2.261634	-1.320904	-1.105685	1.474629	2.757238	-0.261299	-0.209760	-0.302061	0.483727	0.278153	0.715874	-1.639490	6.566659	3.186304	0.697594	0.288598	0.440188	3.987451	-1.085996	-2.914727	0.762298	0.116795	-0.251797
1829.670000	-0.201339	-2.263716	-1.323899	-1.100905	1.477316	2.764317	-0.254894	-0.206780	-0.297463	0.474700	0.268637	0.703162	-1.803992	6.751979	3.107760	0.741089	0.363017	0.493447	9.726343	-1.769429	-3.304096	0.249237	2.490491	0.126863
1829.680000	-0.203789	-2.265734	-1.326771	-1.096200	1.479968	2.771363	-0.249943	-0.198180	-0.290669	0.467324	0.268243	0.697352	-1.909886	6.210742	2.977063	0.750571	0.333979	0.405713	4.092767	2.880615	2.492230	-0.527235	1.506419	-0.702755
1829.690000	-0.206241	-2.267686	-1.329597	-1.091432	1.482584	2.778339	-0.247032	-0.199616	-0.289384	0.456585	0.265001	0.684951	-1.947754	6.659872	2.983021	0.732151	0.336795	0.396212	11.343355	0.576459	-1.740103	-0.117670	3.079212	-0.913787
1829.700000	-0.208662	-2.269635	-1.332389	-1.086929	1.485198	2.785082	-0.241350	-0.194901	-0.284012	0.445705	0.258053	0.674294	-2.244292	6.436304	2.817016	0.729854	0.348667	0.432044	12.103053	3.641747	1.299105	-1.049429	3.707551	-0.550234
1829.712000	-0.211540	-2.271917	-1.335721	-1.081723	1.488267	2.793066	-0.237301	-0.187718	-0.280967	0.438242	0.249932	0.664344	-2.384834	5.939164	2.968425	0.772572	0.432079	0.411066	0.731924	10.405461	5.578302	-3.690109	1.397103	-0.553442
1829.722000	-0.213869	-2.273821	-1.338509	-1.077356	1.490766	2.799607	-0.231744	-0.190057	-0.277393	0.436847	0.252472	0.653606	-2.669399	6.350110	3.075877	0.721605	0.278380	0.468155	4.866203	11.582122	0.490942	-2.850611	1.202891	0.109612
1829.732000	-0.216165	-2.275650	-1.341287	-1.073039	1.493268	2.806068	-0.227913	-0.186495	-0.272785	0.430935	0.240227	0.645258	-2.862193	6.258406	3.008308	0.734899	0.423163	0.404163	5.676287	14.517150	2.024449	-5.157751	2.149963	-0.634458
1829.742000	-0.218443	-2.277502	-1.344043	-1.068782	1.495697	2.812486	-0.226641	-0.180393	-0.267285	0.425733	0.244737	0.633363	-2.712264	6.037745	2.985339	0.698047	0.332327	0.412804	1.628346	14.272952	3.739357	-4.136734	0.530659	-0.386202
1829.754000	-0.221166	-2.279681	-1.347289	-1.063761	1.498585	2.819958	-0.223616	-0.180813	-0.262128	0.415476	0.235582	0.617427	-2.784411	6.202963	2.996091	0.717039	0.329050	0.424929	4.388427	14.005095	2.516296	-4.044863	1.465010	-0.291056
1829.764000	-0.223414	-2.281463	-1.349914	-1.059588	1.500877	2.826039	-0.222318	-0.178906	-0.259861	0.406589	0.232347	0.607355	-2.458723	6.473940	3.256130	0.722127	0.360532	0.422912	1.664264	11.158564	-1.342872	-3.672422	0.332762	-0.204622
1829.774000	-0.225624	-2.283219	-1.352539	-1.055598	1.503227	2.832106	-0.216694	-0.174516	-0.251283	0.396328	0.224679	0.601335	-2.304976	6.463778	2.992588	0.781880	0.393640	0.406218	8.157465	6.838784	1.183961	-2.402919	3.370284	-0.559453
1829.784000	-0.227794	-2.284965	-1.355087	-1.051700	1.505448	2.838058	-0.213721	-0.170164	-0.250325	0.390302	0.225678	0.590070	-2.290241	6.253464	3.175747	0.755442	0.293448	0.373484	-0.115943	10.573632	1.874143	-2.538582	0.401896	-0.686681
1829.796000	-0.230384	-2.286975	-1.357976	-1.047047	1.508167	2.845100	-0.211165	-0.168140	-0.240317	0.385429	0.213656	0.574130	-1.761019	6.563470	3.059985	0.739412	0.357517	0.351424	6.094829	1.602197	-0.605133	-0.584238	2.055873	-0.990165
1829.806000	-0.232402	-2.288625	-1.360324	-1.043247	1.510267	2.850745	-0.203545	-0.166560	-0.236335	0.380241	0.210711	0.561547	-2.110412	6.720948	3.012088	0.673408	0.357053	0.396310	9.745444	3.928993	-2.784071	-1.592236	2.268491	-0.493807
1829.816000	-0.234337	-2.290213	-1.362617	-1.039528	1.512452	2.856309	-0.198962	-0.156853	-0.230708	0.372621	0.211718	0.551200	-2.085998	5.995582	2.889314	0.711560	0.338119	0.423372	1.167562	7.172313	5.582610	-1.907352	0.986858	-0.099043
1829.826000	-0.236327	-2.291817	-1.364888	-1.035869	1.514532	2.861701	-0.195771	-0.158487	-0.226223	0.365518	0.203342	0.543470	-2.063379	6.355771	2.824714	0.703254	0.315545	0.417371	8.319758	3.891946	2.332316	-0.834604	2.696673	-0.228732
1829.836000	-0.238225	-2.293359	-1.367118	-1.032187	1.516542	2.867136	-0.188533	-0.155572	-0.224944	0.356105	0.202777	0.532049	-2.423912	6.507949	2.907306	0.686808	0.366765	0.413245	9.509305	8.026907	0.235032	-2.799321	2.812746	-0.258734
1829.848000	-0.240479	-2.295177	-1.369770	-1.027884	1.518868	2.873494	-0.185671	-0.151609	-0.219226	0.344896	0.195987	0.520391	-2.337016	6.335870	2.977768	0.665465	0.429441	0.357550	4.609670	9.810756	1.393602	-3.999602	1.418015	-0.756673
1829.858000	-0.242330	-2.296646	-1.371943	-1.024445	1.520839	2.878631	-0.184201	-0.146502	-0.215210	0.335599	0.198501	0.509013	-2.249282	6.031938	2.887204	0.719590	0.315583	0.368257	2.224723	9.745673	5.748313	-2.450502	1.485126	-0.609663
1829.868000	-0.244116	-2.298107	-1.374110	-1.021098	1.522756	2.883657	-0.179294	-0.148495	-0.215728	0.327872	0.191672	0.498335	-2.408959	6.589620	3.180685	0.722185	0.322198	0.422845	4.371985	10.234091	-1.184816	-2.996851	1.409992	0.009822
1829.878000	-0.245909	-2.299600	-1.376243	-1.017910	1.524614	2.888579	-0.176481	-0.143664	-0.208925	0.327328	0.186398	0.486989	-2.071030	6.528398	3.104798	0.724775	0.430707	0.409819	4.235535	6.241501	-0.059544	-2.825868	1.852401	-0.104075
1829.890000	-0.248031	-2.301311	-1.378725	-1.014129	1.526836	2.894352	-0.174468	-0.140664	-0.202825	0.319861	0.190366	0.479302	-1.978474	6.752360	3.098157	0.680765	0.278071	0.369594	7.149322	4.215877	-2.867281	-0.849908	1.584332	-0.459192
1829.900000	-0.249809	-2.302647	-1.380767	-1.011021	1.528640	2.899056	-0.170338	-0.133271	-0.199655	0.314835	0.184743	0.465178	-1.691993	6.310420	3.249378	0.702483	0.305950	0.375371	-4.081607	5.664775	1.380687	-1.338548	-1.054615	-0.241506
1829.910000	-0.251512	-2.303989	-1.382766	-1.007923	1.530433	2.903700	-0.166885	-0.135206	-0.193020	0.307568	0.178741	0.452785	-1.389360	6.696510	3.185351	0.710224	0.318753	0.398578	2.587966	-1.431392	-2.103753	0.593443	0.743480	-0.012623
1829.920000	-0.253136	-2.305326	-1.384646	-1.004917	1.532177	2.908214	-0.162099	-0.129747	-0.188516	0.301291	0.171394	0.441590	-1.265067	6.685867	3.160442	0.722017	0.348358	0.333501	2.880851	-2.342323	-1.620355	0.634670	1.125372	-0.683531
1829.930000	-0.254734	-2.306581	-1.386484	-1.001883	1.533874	2.912608	-0.159034	-0.125778	-0.183608	0.291473	0.164864	0.433749	-1.082284	6.540830	3.059544	0.703384	0.404735	0.356363	2.101779	-4.525068	0.170095	0.748301	1.091199	-0.389941
1829.940000	-0.256290	-2.307836	-1.388219	-0.998954	1.535514	2.916811	-0.151860	-0.121107	-0.175718	0.282113	0.166212	0.426187	-1.216417	6.354831	2.965945	0.682143	0.335325	0.348630	1.514381	-2.415674	2.308700	0.844540	0.776266	-0.416057
1829.952000	-0.258076	-2.309234	-1.390310	-0.995606	1.537463	2.921792	-0.148082	-0.117237	-0.172862	0.271443	0.159280	0.414076	-1.185103	6.256968	3.051201	0.674711	0.273309	0.299008	-2.130717	-0.512053	2.975370	0.910927	-0.490133	-0.853370
1829.962000	-0.259484	-2.310419	-1.391915	-0.992899	1.538954	2.925886	-0.141718	-0.117008	-0.168507	0.263721	0.148776	0.404817	-1.334959	6.415570	2.947788	0.708678	0.328352	0.280921	3.619605	-0.977111	2.322969	0.551950	1.751796	-1.080512
1829.972000	-0.260902	-2.311578	-1.393598	-0.990271	1.540533	2.929839	-0.140471	-0.113940	-0.163850	0.258288	0.146985	0.391020	-1.045363	6.443909	2.801127	0.687680	0.351353	0.356255	6.106191	-6.675636	2.433167	2.013088	2.414322	-0.233182
1829.982000	-0.262227	-2.312725	-1.395181	-0.987771	1.541981	2.933699	-0.133384	-0.110667	-0.159936	0.253553	0.145574	0.379065	-1.396161	6.446917	2.891307	0.700153	0.285531	0.305395	5.346147	-1.196997	2.273163	1.027295	2.130722	-0.732610
1829.992000	-0.263551	-2.313825	-1.396726	-0.985302	1.543427	2.937496	-0.130281	-0.107804	-0.157235	0.248265	0.141101	0.370245	-1.551309	6.597761	2.844303	0.676461	0.312314	0.285347	8.966226	-0.632475	0.602530	0.434909	2.917188	-0.928416
1830.002000	-0.264774	-2.314863	-1.398266	-0.982902	1.544814	2.941127	-0.126538	-0.102355	-0.154190	0.243234	0.136960	0.359878	-1.602049	6.392193	3.017112	0.697180	0.313991	0.289945	2.110677	3.249361	2.489663	-0.651507	1.269188	-0.795779
1830.012000	-0.266042	-2.315858	-1.399861	-0.980523	1.546153	2.944650	-0.124200	-0.101201	-0.151481	0.235580	0.132429	0.343383	-1.528061	6.551439	3.140292	0.680552	0.304899	0.373896	0.954088	1.911426	0.135300	-0.302707	0.467967	0.176057
1830.024000	-0.267502	-2.317082	-1.401639	-0.977796	1.547706	2.948667	-0.122485	-0.100252	-0.146313	0.227187	0.126271	0.337218	-1.196025	6.801670	3.197036	0.675243	0.287108	0.324287	2.430451	-2.442656	-2.757486	1.109047	0.512343	-0.295404
1830.034000	-0.268729	-2.318027	-1.403064	-0.975536	1.548960	2.951985	-0.116188	-0.094176	-0.139484	0.221431	0.119541	0.329561	-1.348042	6.670661	3.058441	0.650518	0.412258	0.315546	3.848811	-0.987426	-1.035059	-0.643077	1.299917	-0.377271
1830.044000	-0.269869	-2.318974	-1.404485	-0.973373	1.550108	2.955149	-0.113870	-0.092865	-0.136667	0.211799	0.118938	0.317172	-1.333071	6.799807	3.327600	0.662607	0.388783	0.332365	-0.451753	0.718410	-3.225072	-0.985343	-0.201135	-0.121991
1830.054000	-0.270944	-2.319872	-1.405828	-0.971270	1.551270	2.958293	-0.110934	-0.089158	-0.130157	0.201857	0.120023	0.307467	-1.186326	6.958806	3.156455	0.663680	0.313773	0.266571	5.651574	-3.296199	-4.208203	1.010907	1.389740	-0.803219
1830.066000	-0.272284	-2.320840	-1.407353	-0.968892	1.552704	2.961852	-0.106998	-0.080130	-0.124249	0.193066	0.115098	0.294479	-1.096517	6.085165	3.220032	0.646783	0.258788	0.247725	-9.477377	3.090824	5.031039	-0.083928	-2.508985	-0.887293
1830.076000	-0.273309	-2.321620	-1.408587	-0.966932	1.553765	2.964759	-0.103372	-0.080306	-0.119195	0.186229	0.105407	0.277848	-0.836169	6.186001	3.273027	0.671216	0.317310	0.280265	-9.825485	-0.416954	4.190748	0.435583	-2.256620	-0.496213
1830.086000	-0.274290	-2.322435	-1.409768	-0.965067	1.554804	2.967554	-0.096801	-0.079784	-0.113054	0.178102	0.100883	0.270388	-1.035953	6.521348	3.094814	0.631621	0.381219	0.241652	-0.361844	-1.892438	0.707543	-0.022847	0.077990	-0.914489
1830.096000	-0.275282	-2.323213	-1.410842	-0.963299	1.555845	2.970195	-0.093291	-0.075993	-0.108084	0.169060	0.098107	0.256514	-1.100069	6.511004	3.175465	0.625512	0.378081	0.330030	-2.533472	-0.989531	0.542438	-0.311854	-0.652494	0.089288
1830.108000	-0.276322	-2.324062	-1.412122	-0.961290	1.556982	2.973276	-0.088470	-0.071483	-0.103106	0.163447	0.098251	0.246397	-1.153722	6.469776	3.055439	0.668344	0.343371	0.298566	0.411195	-1.289184	2.156136	0.334375	0.823615	-0.214150
1830.118000	-0.277166	-2.324818	-1.413178	-0.959724	1.557986	2.975656	-0.082245	-0.070891	-0.099229	0.158672	0.094085	0.232227	-1.441764	6.614569	3.185616	0.607294	0.263091	0.336696	-0.354974	2.406718	-0.686287	-0.291788	-0.590443	0.254177
1830.128000	-0.278006	-2.325465	-1.414146	-0.958199	1.558808	2.977962	-0.081355	-0.068237	-0.092923	0.148563	0.088194	0.226840	-1.255774	6.700474	2.989380	0.651763	0.294347	0.277499	5.574488	-2.147512	-0.216780	0.962354	1.884812	-0.360687
1830.138000	-0.278759	-2.326123	-1.415053	-0.956731	1.559691	2.980162	-0.078982	-0.063282	-0.091306	0.144437	0.082867	0.213961	-1.032947	6.550182	3.195522	0.675495	0.292192	0.322046	-2.010299	-1.807340	1.175969	0.999843	-0.030529	0.187600
1830.148000	-0.279570	-2.326710	-1.415905	-0.955359	1.560492	2.982260	-0.075316	-0.060657	-0.085242	0.137909	0.077766	0.209671	-1.051491	6.549370	3.048152	0.662135	0.312129	0.242980	1.535306	-2.324502	1.627247	0.940076	1.073757	-0.633263
1830.158000	-0.280299	-2.327343	-1.416804	-0.954036	1.561280	2.984239	-0.070585	-0.057106	-0.085556	0.130500	0.075888	0.197342	-1.043710	6.499765	3.306505	0.676435	0.293442	0.243539	-5.010663	0.828427	1.594538	0.195110	-0.836648	-0.570060
1830.168000	-0.280992	-2.327871	-1.417565	-0.952760	1.561996	2.986130	-0.066977	-0.054566	-0.078756	0.125807	0.071030	0.186563	-0.970436	6.567587	3.227979	0.622386	0.293106	0.260785	-3.113996	-1.211068	0.464549	0.617868	-0.909298	-0.336716
1830.178000	-0.281635	-2.328386	-1.418284	-0.951567	1.562665	2.987948	-0.062336	-0.054027	-0.073452	0.119118	0.066741	0.175622	-1.061662	6.822974	3.065979	0.607340	0.263202	0.230534	4.638232	-3.440763	-1.965764	1.480848	0.988583	-0.628499
1830.190000	-0.282364	-2.328995	-1.419097	-0.950184	1.563451	2.989953	-0.058803	-0.048396	-0.067147	0.112930	0.059456	0.162493	-1.050798	6.691750	2.878942	0.602043	0.338313	0.217878	6.968446	-4.514708	0.214000	1.105135	2.182971	-0.725863
1830.200000	-0.282963	-2.329473	-1.419692	-0.949137	1.564000	2.991506	-0.056340	-0.044859	-0.059699	0.103123	0.055650	0.154193	-0.756069	6.680677	2.699545	0.594129	0.336510	0.239855	9.818966	-9.981112	0.940503	2.821232	3.095703	-0.434216
1830.210000	-0.283487	-2.329879	-1.420300	-0.948172	1.564525	2.992980	-0.050564	-0.041192	-0.057767	0.096154	0.051937	0.140635	-0.948547	6.641848	2.895357	0.609483	0.357225	0.247541	5.561193	-5.404578	1.041050	1.233490	2.043544	-0.315098
1830.220000	-0.283963	-2.330262	-1.420863	-0.947243	1.565050	2.994345	-0.047622	-0.037562	-0.052357	0.090579	0.050297	0.132780	-0.710274	6.656618	2.797622	0.589068	0.324879	0.209728	7.138692	-8.812302	1.025491	2.565936	2.249349	-0.664911
1830.232000	-0.284451	-2.330681	-1.421451	-0.946280	1.565646	2.995821	-0.042768	-0.035096	-0.051077	0.080872	0.044688	0.114640	-0.854043	6.519825	2.996170	0.628638	0.337433	0.289175	1.300143	-4.909991	2.598176	1.392374	1.112699	0.238525
1830.242000	-0.284858	-2.330979	-1.421940	-0.945543	1.566064	2.996932	-0.039380	-0.031439	-0.048002	0.072157	0.042136	0.110356	-0.731731	6.583086	2.992656	0.593727	0.316291	0.170742	1.899580	-5.370677	1.521397	1.619316	0.774398	-0.987905
1830.252000	-0.285239	-2.331325	-1.422404	-0.944888	1.566518	2.998013	-0.035207	-0.028918	-0.043860	0.067288	0.040854	0.097892	-0.784469	6.716270	3.068789	0.598779	0.256054	0.216190	2.241502	-5.344742	-0.073297	2.179101	0.587838	-0.447981
1830.262000	-0.285548	-2.331564	-1.422774	-0.944210	1.566850	2.998896	-0.031494	-0.025544	-0.038953	0.059945	0.034625	0.087653	-0.719384	6.632505	3.039071	0.604292	0.279951	0.224738	1.562462	-5.904721	1.172283	2.167640	0.687310	-0.312820
1830.274000	-0.285880	-2.331850	-1.423228	-0.943605	1.567255	2.999824	-0.026514	-0.022316	-0.035039	0.050398	0.030343	0.073668	-0.777604	6.678313	3.192123	0.581186	0.215315	0.204475	-1.237415	-3.460366	-0.038114	1.956209	-0.726518	-0.474103
1830.284000	-0.286154	-2.332065	-1.423525	-0.943120	1.567527	3.000525	-0.022067	-0.019216	-0.029369	0.042497	0.025194	0.062525	-0.957727	6.556129	3.086499	0.602607	0.193422	0.239885	0.201318	-2.188959	2.104400	1.923901	0.155974	-0.054201
1830.294000	-0.286356	-2.332195	-1.423810	-0.942741	1.567729	3.001081	-0.018566	-0.015546	-0.024744	0.035066	0.019926	0.052588	-0.824016	6.613264	3.139718	0.605834	0.202080	0.240769	-0.536216	-3.528578	1.443819	2.235639	-0.059278	0.003071
1830.304000	-0.286521	-2.332314	-1.424060	-0.942408	1.567894	3.001592	-0.015286	-0.012957	-0.020912	0.030457	0.016340	0.043331	-0.810717	6.656910	3.252937	0.582336	0.188360	0.233989	-2.735878	-2.476438	0.370297	1.935377	-1.121451	-0.025367
1830.314000	-0.286688	-2.332456	-1.424212	-0.942173	1.568071	3.001970	-0.012201	-0.009269	-0.015260	0.022845	0.011766	0.032669	-0.813925	6.557115	3.229079	0.605897	0.197267	0.207475	-5.157378	-0.860400	3.555732	1.534350	-1.194658	-0.271815
1830.326000	-0.286757	-2.332525	-1.424342	-0.941963	1.568104	3.002288	-0.006330	-0.003018	-0.008976	0.013347	0.005377	0.021942	-0.490734	6.655897	3.259941	0.564731	0.165035	0.128938	-8.241675	3.944714	8.248836	-0.502741	-1.801875	-1.085300
1830.336000	-0.286766	-2.332512	-1.424397	-0.941883	1.568137	3.002438	-0.001075	-0.000091	-0.002420	0.004485	-0.000161	0.010905	-0.251697	6.973010	3.367466	0.538876	0.136574	0.132587	-3.197068	5.126064	11.683346	-1.438115	1.565247	-0.483739
1830.346000	-0.286741	-2.332475	-1.424409	-0.941887	1.568124	3.002429	0.001152	0.000790	0.001365	-0.002555	-0.003313	-0.007745	0.443219	7.501559	3.747891	0.389771	0.024870	0.008239	-3.909769	1.756460	11.053101	-0.427556	1.865932	1.415623
1830.356000	-0.286715	-2.332426	-1.424334	-0.941964	1.568050	3.002289	0.006240	0.003177	0.006059	-0.012861	-0.007559	-0.022835	0.798460	7.957965	3.991468	0.259441	-0.059951	-0.143799	-1.083263	2.047239	11.821545	-0.698720	3.709961	2.178599
1830.366000	-0.286652	-2.332424	-1.424248	-0.942122	1.567951	3.002096	0.010021	0.006793	0.011061	-0.017847	-0.013061	-0.026205	1.329700	8.206856	4.133934	0.227057	-0.105867	-0.166062	0.006361	1.966538	14.477119	-1.359539	4.745209	1.970683
1830.376000	-0.286531	-2.332327	-1.424127	-0.942278	1.567794	3.001793	0.015840	0.010061	0.014329	-0.020007	-0.016225	-0.033535	1.186354	8.567069	4.325067	0.155191	-0.112952	-0.158358	-4.421884	9.191587	13.684276	-4.169733	2.666571	2.074397
1830.386000	-0.286314	-2.332242	-1.423909	-0.942484	1.567722	3.001466	0.017491	0.010696	0.017271	-0.025234	-0.015155	-0.040519	1.199795	8.844680	4.367343	0.104231	-0.190985	-0.222473	-2.173672	8.690838	10.174255	-3.496197	2.210413	1.436888
1830.398000	-0.286146	-2.332110	-1.423703	-0.942837	1.567494	3.000873	0.018804	0.011382	0.020107	-0.036998	-0.018244	-0.052143	1.373882	9.225752	4.553721	0.078578	-0.187526	-0.263491	-1.513759	6.633044	5.027825	-3.159759	1.591863	1.054135
1830.408000	-0.285952	-2.332013	-1.423511	-0.943188	1.567300	3.000283	0.021439	0.013815	0.022812	-0.044246	-0.021921	-0.062358	1.573591	9.479402	4.738039	0.088388	-0.234772	-0.280471	-2.433288	4.727248	1.801496	-2.168816	0.910325	0.929228
1830.418000	-0.285688	-2.331819	-1.423267	-0.943645	1.567070	2.999641	0.024298	0.017293	0.029079	-0.050499	-0.027114	-0.071974	1.642422	9.718299	4.724948	0.020234	-0.280613	-0.322512	0.553291	2.881069	-1.691808	-1.464542	0.609667	0.529492
1830.428000	-0.285410	-2.331625	-1.422976	-0.944175	1.566805	2.998833	0.027885	0.020874	0.034183	-0.057839	-0.032717	-0.084167	1.828496	9.825761	4.755304	-0.012811	-0.267167	-0.379582	0.697424	1.103950	-3.328902	-1.209723	0.194382	-0.036229
1830.440000	-0.285013	-2.331359	-1.422555	-0.944909	1.566395	2.997735	0.031419	0.026117	0.038112	-0.068240	-0.038211	-0.100299	2.073853	9.921215	4.928869	0.010822	-0.264953	-0.352290	-2.382189	-0.824521	-4.488402	-0.608392	-0.607180	0.320887
1830.450000	-0.284700	-2.331093	-1.422171	-0.945655	1.565996	2.996667	0.035905	0.029891	0.043149	-0.077349	-0.044053	-0.109856	2.140605	10.045413	4.998233	0.042031	-0.261100	-0.372903	-1.821269	-1.676339	-5.559704	-0.326282	-0.193960	0.143397
1830.460000	-0.284314	-2.330718	-1.421687	-0.946446	1.565564	2.995483	0.042062	0.035015	0.048377	-0.081852	-0.046607	-0.125307	1.974617	10.022215	5.041423	-0.006677	-0.312619	-0.268120	-3.389684	0.087492	-5.983716	-0.532624	-1.357406	1.320311
1830.470000	-0.283844	-2.330392	-1.421204	-0.947324	1.565037	2.994187	0.046142	0.038586	0.056183	-0.091009	-0.050770	-0.129661	2.029704	10.052242	4.974264	0.051991	-0.299795	-0.361390	-0.466865	-0.926388	-5.144961	-0.126789	0.322298	0.353243
1830.482000	-0.283290	-2.329887	-1.420493	-0.948426	1.564423	2.992527	0.051397	0.042853	0.061959	-0.096592	-0.055910	-0.143087	1.989764	9.912293	4.947855	0.022169	-0.265963	-0.322876	-2.105565	0.026155	-3.707911	-0.822480	-0.177886	0.816694
1830.492000	-0.282750	-2.329417	-1.419797	-0.949410	1.563836	2.991053	0.054936	0.045772	0.068267	-0.103179	-0.054586	-0.154835	1.997595	9.911768	4.775384	0.007132	-0.321506	-0.328376	1.803596	-1.895639	-3.194619	0.314232	0.798413	0.804717
1830.502000	-0.282187	-2.328911	-1.419084	-0.950477	1.563269	2.989462	0.059195	0.049377	0.075151	-0.109820	-0.061734	-0.165333	2.121236	9.881178	4.720798	-0.051006	-0.347692	-0.307764	1.586237	-3.591468	-3.324444	0.918189	0.068123	1.082142
1830.512000	-0.281524	-2.328382	-1.418365	-0.951577	1.562609	2.987734	0.063251	0.052352	0.076364	-0.115028	-0.064789	-0.174102	1.955785	9.819271	4.813793	-0.079429	-0.385417	-0.377403	-0.907609	0.660257	-3.192017	-0.093035	-1.066738	0.376562
1830.522000	-0.280851	-2.327852	-1.417573	-0.952801	1.561949	2.985939	0.068367	0.057040	0.081211	-0.124742	-0.069037	-0.185109	1.730250	9.478371	4.824693	-0.044504	-0.385905	-0.388583	-4.873975	5.740200	1.237120	-1.394656	-1.381428	0.290741
1830.532000	-0.280134	-2.327275	-1.416754	-0.954076	1.561167	2.984026	0.070546	0.059517	0.083578	-0.133750	-0.075564	-0.195879	1.851489	9.425198	4.958005	-0.040669	-0.398031	-0.343555	-9.092152	5.753451	1.564978	-1.258627	-2.613507	0.834818
1830.542000	-0.279424	-2.326674	-1.415912	-0.955438	1.560411	2.982011	0.072932	0.061453	0.089603	-0.140727	-0.079532	-0.207806	1.930170	9.540495	4.905251	0.008389	-0.384758	-0.351332	-5.671465	3.198983	1.275060	-0.464780	-1.008534	0.786054
1830.554000	-0.278512	-2.325953	-1.414830	-0.957187	1.559439	2.979443	0.078253	0.062400	0.094552	-0.148340	-0.084110	-0.222638	1.861906	9.808820	4.867211	-0.026528	-0.378294	-0.298280	-0.970939	1.224748	-1.914543	-0.162693	-0.227874	1.403649
1830.564000	-0.277707	-2.325317	-1.413811	-0.958696	1.558575	2.977210	0.082791	0.064054	0.100592	-0.153854	-0.087466	-0.229085	1.873247	9.993097	4.885166	-0.024314	-0.364045	-0.397922	1.805298	0.942099	-3.850697	-0.280495	0.501326	0.364113
1830.574000	-0.276858	-2.324715	-1.412765	-0.960218	1.557664	2.974888	0.085773	0.067494	0.102415	-0.160045	-0.090209	-0.241602	1.774801	10.124479	4.998405	-0.049808	-0.409537	-0.336664	1.138290	1.873673	-5.930269	-0.274464	-0.317525	1.078372
1830.584000	-0.275992	-2.323970	-1.411683	-0.961911	1.556718	2.972373	0.088625	0.071962	0.106707	-0.167874	-0.096620	-0.248321	1.810735	9.991132	4.975646	-0.039495	-0.352494	-0.389196	-0.000120	2.640406	-4.056608	-0.994936	-0.137353	0.547520
1830.594000	-0.275044	-2.323247	-1.410617	-0.963607	1.555705	2.969815	0.091680	0.076592	0.110714	-0.174831	-0.104726	-0.259049	2.015311	9.921999	4.863500	-0.027837	-0.284463	-0.387179	1.205740	-0.551206	-2.555274	-0.616812	0.771658	0.601957
1830.606000	-0.273928	-2.322285	-1.409272	-0.965833	1.554436	2.966567	0.097325	0.079891	0.114612	-0.181585	-0.105081	-0.272537	1.948580	9.909209	5.017235	-0.037741	-0.320760	-0.371526	-2.298136	1.882951	-2.940475	-1.052950	-0.531159	0.840721
1830.616000	-0.272948	-2.321492	-1.408059	-0.967728	1.553419	2.963753	0.099398	0.083451	0.119070	-0.187523	-0.103937	-0.285411	2.164908	9.795368	5.010450	-0.029789	-0.371159	-0.307280	-4.468642	-0.571579	-1.402926	0.301023	-1.058317	1.597857
1830.626000	-0.271852	-2.320662	-1.406800	-0.969694	1.552364	2.960832	0.104651	0.088224	0.125563	-0.192355	-0.107754	-0.290514	2.112728	9.592506	4.919687	-0.030786	-0.439914	-0.385771	-4.859761	1.250252	1.298662	0.555966	-1.045963	0.799461
1830.636000	-0.270832	-2.319762	-1.405538	-0.971686	1.551209	2.957868	0.110044	0.088001	0.126756	-0.199170	-0.117170	-0.303429	1.812481	9.808446	5.050556	-0.003039	-0.440206	-0.397897	-3.147503	4.503051	-1.037972	-0.467725	-0.470505	0.693440
1830.648000	-0.269490	-2.318680	-1.403981	-0.974204	1.549757	2.954165	0.112558	0.090127	0.131609	-0.206476	-0.126229	-0.315896	2.132756	10.189878	5.161164	-0.065672	-0.288276	-0.421917	-1.425357	-0.118121	-6.304673	-1.003697	-0.713978	0.488985
1830.658000	-0.268364	-2.317754	-1.402585	-0.976280	1.548486	2.950981	0.118783	0.096210	0.140672	-0.214478	-0.128123	-0.327074	1.828504	9.868055	4.979072	-0.091898	-0.303610	-0.410820	-1.254163	3.651869	-2.311768	-1.944381	-0.474928	0.640089
1830.668000	-0.267151	-2.316745	-1.401174	-0.978501	1.547206	2.947671	0.120398	0.098457	0.142674	-0.225591	-0.126042	-0.343326	2.129234	9.861194	4.983723	-0.048092	-0.391241	-0.377439	-1.798470	-0.304404	-1.489788	0.345272	-0.319665	1.058053
1830.678000	-0.265868	-2.315773	-1.399708	-0.980768	1.545923	2.944232	0.123617	0.099505	0.145294	-0.230925	-0.130893	-0.349813	2.168385	10.145421	5.132764	-0.067103	-0.370762	-0.425672	-0.960073	-0.605444	-5.263660	0.017704	-0.608890	0.587633
1830.688000	-0.264587	-2.314750	-1.398244	-0.983084	1.544615	2.940628	0.129796	0.105509	0.148721	-0.239111	-0.136392	-0.361368	1.943419	9.839472	5.196867	-0.070962	-0.378228	-0.401340	-6.366026	4.612666	-2.129567	-1.419892	-1.940369	0.919031
1830.698000	-0.263313	-2.313625	-1.396699	-0.985520	1.543140	2.936999	0.133261	0.107848	0.152829	-0.250374	-0.140722	-0.369822	1.997743	9.866564	5.283314	-0.050379	-0.348593	-0.402651	-7.702595	4.609425	-2.335348	-1.680357	-2.045696	0.952650
1830.708000	-0.261980	-2.312547	-1.395135	-0.988002	1.541714	2.933140	0.137674	0.108405	0.161632	-0.257067	-0.142771	-0.382545	1.930364	10.111342	5.029287	-0.064017	-0.374402	-0.387219	2.228700	0.681780	-3.954106	-0.313018	0.653359	1.095213
1830.720000	-0.260317	-2.311216	-1.393219	-0.991060	1.539915	2.928531	0.138720	0.113957	0.167996	-0.266558	-0.151250	-0.390286	2.283957	9.927901	5.021818	-0.073100	-0.306471	-0.443292	-1.193781	-1.530852	-1.884773	-0.265354	-0.023336	0.564360
1830.730000	-0.258890	-2.310030	-1.391526	-0.993830	1.538334	2.924564	0.144255	0.116174	0.172139	-0.273370	-0.151233	-0.401083	2.175464	9.949187	5.004473	-0.051009	-0.306733	-0.411300	0.260959	-1.120477	-1.567225	-0.327454	0.725363	0.927516
1830.740000	-0.257457	-2.308807	-1.389827	-0.996587	1.536849	2.920519	0.148454	0.120613	0.176926	-0.277913	-0.151095	-0.412946	2.133751	9.905223	4.884459	-0.039483	-0.462237	-0.435806	2.961353	-1.513182	-0.275611	1.492261	1.421063	0.694105
1830.750000	-0.255943	-2.307549	-1.388049	-0.999440	1.535278	2.916316	0.152210	0.124703	0.180814	-0.282891	-0.157701	-0.428163	2.332480	9.551983	5.004750	-0.059790	-0.430378	-0.383060	-6.143237	-0.403943	2.791359	0.878440	-1.119156	1.390945
1830.760000	-0.254400	-2.306341	-1.386224	-1.002398	1.533632	2.912080	0.153388	0.122825	0.184649	-0.285027	-0.168641	-0.437729	2.448311	10.059376	5.050672	-0.075052	-0.301487	-0.406235	0.439604	-4.591876	-2.764529	0.553101	0.500213	1.123755
1830.772000	-0.252488	-2.304806	-1.383998	-1.005923	1.531561	2.906752	0.160910	0.128678	0.190277	-0.294290	-0.167734	-0.449919	2.340593	9.878788	5.150168	-0.096685	-0.388190	-0.416638	-4.377577	-0.852737	-1.453333	0.281737	-1.263566	1.131271
1830.782000	-0.250887	-2.303465	-1.382049	-1.008873	1.529919	2.902169	0.164366	0.130860	0.193997	-0.301573	-0.171336	-0.458776	2.296395	9.934557	5.050996	-0.070544	-0.413969	-0.466464	-0.340624	-1.492862	-1.047922	0.839652	0.264091	0.580523
1830.792000	-0.249216	-2.302133	-1.380057	-1.011920	1.528180	2.897516	0.168780	0.136250	0.198234	-0.310578	-0.180073	-0.466594	2.231056	9.834204	5.226547	-0.068966	-0.393883	-0.450209	-5.698161	1.631458	-0.638019	-0.326699	-1.237324	0.856702
1830.802000	-0.247456	-2.300780	-1.378087	-1.015002	1.526370	2.892715	0.171483	0.138689	0.203415	-0.320025	-0.183536	-0.475788	2.385757	9.707046	5.029977	-0.105725	-0.427853	-0.437494	-3.722893	-1.340001	1.208858	0.920817	-0.852190	1.029271
1830.814000	-0.245391	-2.299114	-1.375576	-1.018876	1.524168	2.886930	0.177581	0.141221	0.206388	-0.331331	-0.195842	-0.490528	2.060040	10.009399	5.276857	-0.089726	-0.334470	-0.452178	-3.374522	2.869607	-2.618300	-1.495583	-0.732955	0.906755
1830.824000	-0.243560	-2.297666	-1.373482	-1.022199	1.522247	2.882023	0.180348	0.143506	0.211367	-0.341606	-0.193445	-0.500355	2.184577	10.215870	5.143718	-0.055701	-0.395284	-0.464768	3.419377	-1.535492	-3.414895	0.553692	1.493268	0.714032
1830.834000	-0.241737	-2.296227	-1.371287	-1.025659	1.520361	2.876950	0.182854	0.148524	0.217152	-0.347020	-0.194483	-0.510338	2.071393	9.955497	5.096467	-0.051260	-0.424537	-0.472691	1.045809	1.129513	-0.325787	0.177399	1.124778	0.670212
1830.844000	-0.239903	-2.294694	-1.369103	-1.029214	1.518325	2.871694	0.187624	0.152154	0.219323	-0.351415	-0.209530	-0.520776	2.082118	9.769307	5.234442	-0.059623	-0.264016	-0.480444	-5.110155	3.894596	0.915459	-2.324327	-0.256235	0.672955
1830.856000	-0.237587	-2.292898	-1.366471	-1.033562	1.515877	2.865334	0.190674	0.153165	0.225830	-0.355870	-0.205515	-0.534660	2.229110	10.238090	5.262145	-0.022515	-0.361454	-0.467636	2.055105	-1.195583	-3.163505	0.164782	1.643292	0.751916
1830.866000	-0.235635	-2.291327	-1.364173	-1.037151	1.513823	2.859940	0.195458	0.158252	0.232475	-0.357837	-0.209615	-0.544423	2.165217	10.156792	5.171010	-0.106684	-0.399346	-0.465108	2.369097	-0.538096	-2.938506	0.132831	0.821801	0.850173
1830.876000	-0.233690	-2.289721	-1.361850	-1.040722	1.511708	2.854501	0.199589	0.162446	0.234914	-0.366232	-0.212428	-0.558820	2.174342	9.989275	5.271366	-0.150831	-0.370203	-0.434376	-3.131800	1.430005	-2.280944	-0.880431	-1.150059	1.319883
1830.886000	-0.231680	-2.288094	-1.359508	-1.044412	1.509592	2.848926	0.202105	0.163972	0.239645	-0.375553	-0.218427	-0.570204	2.278226	9.959881	5.284336	-0.139472	-0.338756	-0.484309	-3.678576	0.999421	-1.729450	-1.016528	-1.023177	0.803361
1830.896000	-0.229621	-2.286441	-1.357114	-1.048187	1.507298	2.843128	0.204897	0.166367	0.244862	-0.386213	-0.219711	-0.577005	2.292249	10.156433	5.142850	-0.140338	-0.328230	-0.441979	3.066743	-2.485508	-2.718297	-0.116360	0.991034	1.165604
1830.908000	-0.227170	-2.284440	-1.354125	-1.052918	1.504669	2.836048	0.211781	0.170523	0.248402	-0.396558	-0.218682	-0.587732	2.259259	10.117702	5.296575	-0.109936	-0.464571	-0.466746	-0.444939	-0.218878	-2.535582	0.688122	-0.059673	1.001587
1830.918000	-0.224974	-2.282679	-1.351621	-1.056894	1.502358	2.830063	0.214701	0.176134	0.253680	-0.404746	-0.229495	-0.596061	2.235395	9.697083	5.338432	-0.065035	-0.351435	-0.468567	-7.508382	3.238895	2.075066	-1.233284	-0.906715	1.060829
1830.928000	-0.222879	-2.280944	-1.349018	-1.061073	1.500066	2.824044	0.216279	0.174521	0.254150	-0.408515	-0.226606	-0.608774	2.713148	10.226328	5.603122	-0.087326	-0.478433	-0.505461	-6.370357	-2.855629	-4.600837	1.598096	-1.859106	0.769469
1830.938000	-0.220637	-2.279182	-1.346406	-1.065262	1.497698	2.817943	0.224453	0.178764	0.264402	-0.411659	-0.232163	-0.622110	2.336139	10.231033	5.302525	-0.087922	-0.435898	-0.481508	2.233988	-1.914126	-2.772401	0.928884	1.141995	0.838662
1830.950000	-0.217938	-2.276941	-1.343181	-1.070196	1.494922	2.810431	0.225791	0.185192	0.265817	-0.417978	-0.238822	-0.632257	2.500937	9.865011	5.569960	-0.143945	-0.402928	-0.553851	-10.971867	2.356725	-1.531086	-0.805440	-3.247385	0.414852
1830.960000	-0.215620	-2.275098	-1.340466	-1.074461	1.492443	2.803993	0.229356	0.185492	0.272046	-0.428538	-0.250230	-0.642781	2.637434	10.213021	5.464818	-0.121764	-0.357747	-0.486685	-2.528575	-3.518792	-3.640080	0.458831	-0.520578	0.966383
1830.970000	-0.213206	-2.273229	-1.337699	-1.078702	1.489960	2.797503	0.234920	0.189231	0.277902	-0.437293	-0.244615	-0.655843	2.452534	10.211984	5.417906	-0.123971	-0.451012	-0.462724	-0.721671	-2.179291	-3.219456	1.019312	-0.127149	1.224233
1830.980000	-0.210853	-2.271300	-1.334891	-1.083085	1.487408	2.790933	0.238435	0.193854	0.281019	-0.447446	-0.258194	-0.666060	2.453468	10.063898	5.411837	-0.157785	-0.328235	-0.508400	-3.060716	-0.659667	-2.151130	-0.764515	-0.753881	0.805661
1830.992000	-0.207935	-2.268965	-1.331498	-1.088460	1.484359	2.782938	0.244491	0.197392	0.286609	-0.459131	-0.256662	-0.678460	2.225580	10.023337	5.249066	-0.082302	-0.386471	-0.559560	2.197601	0.783554	0.544625	-0.282647	1.875595	0.063307
1831.002000	-0.205475	-2.266941	-1.328641	-1.093113	1.481740	2.776027	0.246700	0.199457	0.291443	-0.462808	-0.260728	-0.690929	2.296515	10.026217	5.396844	-0.092815	-0.398204	-0.503467	-1.538941	0.810508	-0.391865	-0.265535	0.512563	0.813420
1831.012000	-0.203045	-2.264929	-1.325751	-1.097934	1.479109	2.769081	0.249283	0.202764	0.297247	-0.464731	-0.264281	-0.699495	2.462839	10.005230	5.341835	-0.099639	-0.423810	-0.501404	-0.709735	-1.548408	0.215772	0.740000	0.741891	0.844030
1831.022000	-0.200480	-2.262906	-1.322839	-1.102574	1.476390	2.761999	0.254445	0.205204	0.298469	-0.467943	-0.273138	-0.709788	2.260072	9.946033	5.642301	-0.123644	-0.322157	-0.540521	-8.610518	4.541239	-1.412868	-2.357682	-1.868590	0.684490
1831.034000	-0.197516	-2.260464	-1.319230	-1.108216	1.473137	2.753429	0.256713	0.206750	0.302746	-0.478820	-0.272396	-0.721238	2.520427	10.169772	5.674610	-0.116955	-0.450982	-0.516467	-5.783495	-0.047317	-3.292230	0.309497	-1.399120	0.945360
1831.044000	-0.194943	-2.258318	-1.316169	-1.113014	1.470346	2.746126	0.263488	0.211846	0.306538	-0.487439	-0.281986	-0.731986	2.410256	10.146184	5.762572	-0.161865	-0.361699	-0.571226	-8.240984	2.878158	-4.197008	-1.684699	-2.504678	0.490150
1831.054000	-0.192310	-2.256178	-1.313027	-1.117898	1.467526	2.738734	0.265078	0.211233	0.311922	-0.498118	-0.281345	-0.741739	2.638961	10.436150	5.822319	-0.136153	-0.418628	-0.517967	-4.702856	-1.868285	-6.518501	0.280957	-1.512920	1.004486
1831.064000	-0.189623	-2.254007	-1.309813	-1.123009	1.464714	2.731343	0.270021	0.217030	0.318415	-0.504199	-0.285109	-0.750865	2.661168	10.302578	5.705049	-0.087865	-0.419288	-0.543246	-3.199208	-2.294928	-3.695791	0.674601	-0.186617	0.623806
1831.076000	-0.186379	-2.251330	-1.305917	-1.129293	1.461234	2.722269	0.274780	0.224395	0.321950	-0.508316	-0.296710	-0.765845	2.658854	9.926620	5.651415	-0.075736	-0.350060	-0.563691	-7.889733	-0.131540	0.147848	-0.491730	-0.877573	0.508763
1831.086000	-0.183532	-2.249096	-1.302556	-1.134281	1.458293	2.714489	0.279672	0.224674	0.327929	-0.509117	-0.292295	-0.778078	2.713301	10.212030	5.512126	-0.198965	-0.481044	-0.526205	-0.716605	-4.077944	-2.931023	1.641127	-0.600794	0.920614
1831.096000	-0.180717	-2.246825	-1.299295	-1.139358	1.455305	2.706598	0.283264	0.229109	0.332880	-0.523399	-0.306718	-0.784289	2.630659	10.007009	5.480302	-0.192799	-0.321959	-0.544984	-3.438661	-6.372118	-7.170838	0.610524	-1.820967	0.232895
1831.106000	-0.177877	-2.244532	-1.295962	-1.144480	1.452305	2.698823	0.280818	0.227875	0.335307	-0.526723	-0.299216	-0.787241	2.426178	9.638452	5.149532	-0.198867	-0.407727	-0.479357	-1.069876	-5.431862	-1.858464	1.501461	-0.701867	0.820637
1831.116000	-0.175055	-2.242239	-1.292691	-1.149745	1.449325	2.691025	0.282609	0.227687	0.330775	-0.531336	-0.299861	-0.787341	2.148615	9.604355	5.326375	-0.155624	-0.402266	-0.513709	-4.684056	-0.299544	-2.247167	-0.070385	-1.384977	0.527780
1831.128000	-0.171575	-2.239523	-1.288675	-1.156256	1.445650	2.681508	0.282274	0.231100	0.334115	-0.529313	-0.301522	-0.787375	2.018909	9.237872	5.114547	-0.132701	-0.300811	-0.486443	-5.039747	1.217738	2.589987	-1.287336	-0.477380	0.710916
1831.138000	-0.168718	-2.237244	-1.285357	-1.161614	1.442651	2.673546	0.282623	0.227500	0.331623	-0.522863	-0.290847	-0.781793	1.767996	9.315076	5.312986	-0.127433	-0.464826	-0.518454	-7.792497	5.518405	0.503688	-0.988446	-1.824932	0.538706
1831.148000	-0.165910	-2.234987	-1.281989	-1.166780	1.439630	2.665737	0.279826	0.226212	0.331929	-0.520445	-0.301768	-0.780287	2.007226	9.660908	5.194797	-0.188533	-0.334493	-0.526328	0.597831	-0.389103	-2.093318	-0.830043	0.028076	0.216514
1831.158000	-0.163077	-2.232752	-1.278703	-1.171950	1.436642	2.657983	0.281552	0.228012	0.329610	-0.523345	-0.293097	-0.783115	1.779577	9.510534	5.441378	-0.150245	-0.408906	-0.594921	-7.114923	5.855739	-2.358601	-1.890458	-2.091819	-0.248826
1831.170000	-0.159741	-2.230029	-1.274745	-1.178199	1.433073	2.648530	0.277902	0.224181	0.328590	-0.527820	-0.297506	-0.787035	2.211188	9.958063	5.509261	-0.153895	-0.413257	-0.496386	-1.345551	-2.579428	-6.249209	0.464013	-0.841002	0.666813
1831.180000	-0.156932	-2.227710	-1.271436	-1.183465	1.430138	2.640639	0.279598	0.226277	0.330081	-0.530356	-0.304261	-0.786001	2.179177	9.839515	5.468977	-0.113834	-0.337654	-0.461205	-1.681309	-2.359026	-4.401570	-0.233581	-0.162232	0.953307
1831.190000	-0.154136	-2.225429	-1.268186	-1.188835	1.427174	2.632816	0.278221	0.226675	0.330867	-0.525333	-0.296983	-0.785049	2.341635	9.708861	5.430326	-0.079134	-0.478047	-0.512379	-2.555674	-3.437085	-2.583712	1.778101	-0.090319	0.396999
1831.200000	-0.151326	-2.223112	-1.264850	-1.194145	1.424188	2.625015	0.280052	0.227302	0.333637	-0.520976	-0.307869	-0.786947	2.346117	9.693048	5.324294	-0.078401	-0.309431	-0.493915	0.172723	-4.549366	-1.515248	0.385632	1.169538	0.407066
1831.212000	-0.147999	-2.220385	-1.260856	-1.200379	1.420553	2.615467	0.281028	0.230576	0.331021	-0.518919	-0.300309	-0.787095	2.247093	9.169159	5.555676	-0.173645	-0.425650	-0.481873	-16.125864	1.752235	-1.421543	-0.483195	-4.989644	1.455107
1831.222000	-0.145190	-2.218093	-1.257556	-1.205479	1.417609	2.607711	0.282648	0.226893	0.333706	-0.525167	-0.301877	-0.783468	2.128171	9.525981	5.247845	-0.152440	-0.397708	-0.550853	-0.637711	-1.156040	-0.815296	0.201946	0.068354	-0.052145
1831.232000	-0.142358	-2.215775	-1.254189	-1.210711	1.414532	2.599889	0.281516	0.226256	0.331312	-0.530098	-0.304533	-0.788855	2.233203	9.505475	5.409010	-0.125802	-0.359788	-0.504446	-4.817488	-1.537203	-1.682404	-0.115474	-0.961212	0.612296
1831.242000	-0.139536	-2.213469	-1.250769	-1.215942	1.411546	2.592008	0.282097	0.227932	0.333487	-0.531545	-0.292347	-0.787399	2.197335	9.289552	5.331685	-0.069682	-0.495398	-0.506984	-5.841294	-0.655501	1.329275	1.348235	-0.527741	0.528528
1831.252000	-0.136747	-2.211249	-1.247437	-1.221399	1.408549	2.584106	0.283211	0.224588	0.331561	-0.527880	-0.301172	-0.789390	2.061642	9.697671	5.346995	-0.064323	-0.362650	-0.451953	1.964523	-2.141157	-1.365452	0.187575	1.786116	0.746624
1831.264000	-0.133423	-2.208522	-1.243383	-1.227671	1.404926	2.574622	0.283850	0.228050	0.329697	-0.519687	-0.295832	-0.787091	2.102944	9.535203	5.404788	-0.127166	-0.407285	-0.470182	-3.009032	-0.995500	-1.841425	0.178146	-0.519115	0.924817
1831.274000	-0.130597	-2.206303	-1.240073	-1.232831	1.401934	2.566853	0.283552	0.225210	0.331273	-0.520373	-0.296971	-0.783034	2.051637	9.563920	5.384605	-0.179389	-0.426997	-0.520568	-2.082462	-0.246249	-2.654560	0.031877	-0.922237	0.443930
1831.284000	-0.127780	-2.204068	-1.236822	-1.237933	1.398928	2.559006	0.282937	0.226768	0.331660	-0.526914	-0.304320	-0.784938	2.259873	9.598004	5.313869	-0.183036	-0.329778	-0.536525	0.403484	-3.327602	-2.208060	-0.033073	-0.011105	0.115140
1831.294000	-0.124973	-2.201821	-1.233584	-1.243202	1.395979	2.551131	0.283643	0.228805	0.332297	-0.531009	-0.298074	-0.784026	2.061569	9.394003	5.188185	-0.137733	-0.442741	-0.527789	0.918724	-1.089006	0.997929	0.771305	0.852846	0.066154
1831.306000	-0.121602	-2.199120	-1.229712	-1.249703	1.392328	2.541766	0.284087	0.226388	0.330552	-0.528280	-0.306377	-0.785847	2.168747	9.763950	5.595144	-0.087030	-0.315008	-0.486022	-1.895078	-1.955395	-4.372086	-0.652841	0.070792	0.647469
1831.316000	-0.118712	-2.196850	-1.226449	-1.255099	1.389319	2.533897	0.283940	0.228281	0.330527	-0.522247	-0.298887	-0.785008	2.004744	9.580835	5.519796	-0.070952	-0.413937	-0.552717	-2.626535	0.998028	-2.278217	-0.311505	0.138191	-0.091415
1831.326000	-0.115907	-2.194557	-1.223163	-1.260232	1.386319	2.525978	0.282350	0.228058	0.328310	-0.518351	-0.297737	-0.786382	2.192521	9.514477	5.818157	-0.122197	-0.428859	-0.511155	-12.378626	0.998247	-5.766860	-0.495585	-3.799528	1.089823
1831.336000	-0.113090	-2.192288	-1.219795	-1.265345	1.383339	2.518054	0.281876	0.227273	0.333343	-0.519315	-0.303714	-0.781904	2.192979	9.751179	5.626166	-0.162675	-0.344683	-0.539419	-2.822491	-1.609424	-5.799098	-0.657016	-1.238456	0.308367
1831.348000	-0.109636	-2.189526	-1.215686	-1.271586	1.379781	2.508735	0.280786	0.230653	0.332129	-0.527265	-0.294052	-0.783764	2.225803	9.456625	5.596251	-0.162713	-0.461090	-0.519572	-7.469632	-0.884563	-3.867812	0.493390	-2.555056	0.795198
1831.358000	-0.106793	-2.187215	-1.212344	-1.276825	1.376764	2.500971	0.281897	0.228097	0.331883	-0.530059	-0.302376	-0.787560	2.019441	9.522479	5.593732	-0.124810	-0.347766	-0.494798	-5.131234	0.739812	-3.582198	-1.159441	-1.267308	0.804944
1831.368000	-0.104025	-2.184902	-1.208976	-1.282218	1.373801	2.492993	0.279213	0.228581	0.334825	-0.527481	-0.297663	-0.786619	2.250422	9.508533	5.394762	-0.128873	-0.444869	-0.514113	-0.101767	-3.264733	-1.439745	1.255476	0.348924	0.306191
1831.378000	-0.101205	-2.182575	-1.205611	-1.287537	1.370847	2.485096	0.282107	0.231387	0.334051	-0.520455	-0.301046	-0.786265	2.106705	8.982871	5.297983	-0.128118	-0.425247	-0.471671	-7.476103	0.165357	2.347419	0.266889	-1.372503	1.105321
1831.388000	-0.098376	-2.180265	-1.202292	-1.292703	1.367819	2.477312	0.280412	0.226859	0.333359	-0.519146	-0.306905	-0.785316	2.149336	9.379683	5.367621	-0.170907	-0.337653	-0.503399	-1.659373	-1.790977	-1.138275	-0.384869	-0.407133	0.555963
1831.398000	-0.095556	-2.178013	-1.199021	-1.297895	1.364810	2.469490	0.282816	0.226149	0.332453	-0.522418	-0.297903	-0.786151	2.093718	9.495927	5.455323	-0.148646	-0.448829	-0.518880	-1.029215	-1.163067	-2.313551	0.551256	-0.250508	0.367842
1831.408000	-0.092727	-2.175711	-1.195765	-1.303087	1.361794	2.461564	0.280483	0.227606	0.332710	-0.525626	-0.305591	-0.785648	2.116101	9.158457	5.352174	-0.175900	-0.324127	-0.504512	-5.064282	-0.448850	0.046220	-0.859617	-1.325621	0.732483
1831.418000	-0.089895	-2.173507	-1.192508	-1.308328	1.358821	2.453694	0.281603	0.225508	0.329784	-0.528445	-0.298277	-0.785537	2.173650	9.506508	5.632703	-0.105650	-0.384362	-0.456026	-4.597890	-1.773131	-3.631140	-0.041633	-0.953858	1.203178
1831.430000	-0.086479	-2.170809	-1.188457	-1.314831	1.355199	2.444305	0.280891	0.228319	0.331130	-0.525832	-0.298120	-0.788462	2.090921	9.284616	5.594156	-0.114074	-0.415475	-0.498382	-7.625569	0.468216	-2.311175	-0.285907	-1.819537	0.924901
1831.440000	-0.083684	-2.168582	-1.185174	-1.320090	1.352160	2.436533	0.281556	0.225079	0.330315	-0.518434	-0.302704	-0.785691	2.024967	9.653369	5.674065	-0.092374	-0.359463	-0.519815	-1.684629	-0.089504	-4.547356	-0.869570	-0.028039	0.290600
1831.450000	-0.080843	-2.166328	-1.181857	-1.325280	1.349176	2.428616	0.280293	0.227118	0.330910	-0.517107	-0.291352	-0.788946	2.149672	9.647097	5.679529	-0.161868	-0.472148	-0.474840	-2.593701	-2.086880	-5.752109	0.747543	-1.305336	1.099131
1831.460000	-0.078037	-2.164050	-1.178526	-1.330342	1.346170	2.420682	0.280117	0.229599	0.333301	-0.523440	-0.301664	-0.783142	2.310436	9.344086	5.608912	-0.153223	-0.394348	-0.493355	-6.558962	-2.681423	-3.449699	0.290889	-2.037609	1.057553
1831.470000	-0.075253	-2.161774	-1.175194	-1.335514	1.343149	2.412973	0.282983	0.227151	0.333430	-0.529450	-0.295132	-0.786220	2.015679	9.616150	5.513251	-0.148691	-0.440988	-0.469235	2.184062	-1.691632	-3.371326	0.480156	0.590878	0.731439
1831.482000	-0.071934	-2.158992	-1.171214	-1.341913	1.339585	2.403562	0.281551	0.230920	0.335253	-0.531495	-0.296700	-0.790515	2.226284	9.178416	5.380668	-0.114483	-0.418802	-0.506410	-2.552560	-2.399818	0.642921	0.829400	0.067138	0.448426
1831.492000	-0.069120	-2.156693	-1.167971	-1.347336	1.336587	2.395630	0.284518	0.229116	0.332512	-0.526930	-0.303231	-0.786818	1.948687	9.190352	5.592560	-0.082560	-0.343966	-0.503981	-7.160091	2.073023	-1.485125	-1.477239	-1.169057	0.721153
1831.502000	-0.066285	-2.154405	-1.164664	-1.352603	1.333650	2.387777	0.281706	0.227496	0.334809	-0.521327	-0.295663	-0.789270	2.279419	9.203999	5.465958	-0.075174	-0.481323	-0.474178	-3.324575	-3.161965	0.153839	1.701891	0.149914	0.805034
1831.512000	-0.063461	-2.152126	-1.161300	-1.357718	1.330678	2.379925	0.283999	0.229362	0.330392	-0.518694	-0.306345	-0.786069	1.996900	9.238532	5.765424	-0.140647	-0.325892	-0.481330	-10.973676	1.887079	-4.894132	-1.971903	-3.345599	1.493853
1831.524000	-0.060088	-2.149420	-1.157275	-1.363889	1.327073	2.370422	0.280978	0.224750	0.331547	-0.524923	-0.302786	-0.784978	2.183608	9.671485	5.662819	-0.153917	-0.395349	-0.509196	0.918162	-3.009312	-5.383444	0.200945	-0.064538	0.438722
1831.534000	-0.057288	-2.147155	-1.153925	-1.369162	1.324102	2.362600	0.280902	0.226457	0.331412	-0.530137	-0.300859	-0.781732	2.116850	9.548929	5.634902	-0.134184	-0.432148	-0.575037	-0.223792	-1.150157	-4.232629	0.171866	-0.072826	-0.289738
1831.544000	-0.054427	-2.144865	-1.150575	-1.374504	1.321053	2.354804	0.279479	0.230188	0.331681	-0.530118	-0.305468	-0.782615	2.375735	9.025740	5.705044	-0.060854	-0.324119	-0.534089	-12.120344	-1.606047	-2.117337	-0.633305	-2.475722	0.751400
1831.554000	-0.051627	-2.142648	-1.147210	-1.379866	1.318029	2.347039	0.281609	0.228522	0.333083	-0.523187	-0.296920	-0.786792	2.140091	9.247543	5.564899	-0.105699	-0.449619	-0.548516	-3.688314	-0.790585	-1.810079	0.455734	-0.497821	0.121013
1831.564000	-0.048826	-2.140298	-1.143931	-1.385053	1.315006	2.339099	0.281627	0.230383	0.332764	-0.520750	-0.304597	-0.788264	2.269156	9.092295	5.502478	-0.111439	-0.329402	-0.508632	-5.100600	-2.389933	-0.591825	-0.276842	-0.748075	0.611859
1831.574000	-0.046001	-2.137999	-1.140603	-1.390180	1.311975	2.331124	0.283380	0.227474	0.334463	-0.523203	-0.295283	-0.785836	2.090072	9.083991	5.365866	-0.201087	-0.416323	-0.489965	-2.129830	-1.429337	-0.311902	0.311820	-0.849231	0.864720
1831.584000	-0.043189	-2.135734	-1.137396	-1.395404	1.309019	2.323245	0.282377	0.227815	0.332407	-0.527158	-0.297533	-0.780847	2.181525	9.266570	5.639812	-0.149671	-0.403794	-0.528169	-4.927952	-1.441796	-3.670547	-0.060886	-1.545984	0.616488
1831.596000	-0.039863	-2.132978	-1.133457	-1.401677	1.305360	2.313971	0.283509	0.229157	0.336354	-0.528464	-0.303349	-0.782589	2.182387	8.910095	5.402072	-0.136020	-0.330441	-0.518625	-5.431814	-1.257222	0.823770	-0.511278	-0.932696	0.550889
1831.606000	-0.037010	-2.130738	-1.130157	-1.407098	1.302430	2.306091	0.284124	0.225299	0.331844	-0.529051	-0.294512	-0.785707	2.006673	9.431848	5.771141	-0.090891	-0.491151	-0.513141	-3.595026	0.232566	-4.935640	0.277400	-0.725939	0.582470
1831.616000	-0.034130	-2.128485	-1.126781	-1.412454	1.299473	2.298224	0.283989	0.225808	0.332266	-0.521461	-0.304283	-0.784673	1.880270	9.485441	5.658309	-0.094814	-0.319600	-0.498011	0.958000	0.695480	-3.546280	-1.599948	0.832186	0.267593
1831.626000	-0.031343	-2.126192	-1.123441	-1.417634	1.296436	2.290412	0.281919	0.226192	0.331603	-0.518479	-0.298469	-0.783062	1.970182	9.328272	5.751114	-0.124036	-0.434212	-0.559248	-4.968578	1.365904	-4.996249	-0.690743	-1.466177	0.247354
1831.636000	-0.028447	-2.123958	-1.120103	-1.422732	1.293441	2.282559	0.280407	0.225680	0.332867	-0.521566	-0.298262	-0.784635	2.278432	9.578013	5.700573	-0.148349	-0.426911	-0.538623	1.726039	-4.038973	-5.268794	0.793367	0.210872	0.060043
1831.648000	-0.025108	-2.121218	-1.116033	-1.428969	1.289809	2.272966	0.281188	0.228251	0.333062	-0.527195	-0.300781	-0.784476	2.119332	9.306953	5.488636	-0.155020	-0.334460	-0.461608	2.087431	-2.932277	-1.699573	-0.259148	0.736720	0.736342
1831.658000	-0.022236	-2.118912	-1.112695	-1.434212	1.286838	2.265172	0.281563	0.227997	0.331848	-0.529624	-0.292258	-0.780179	2.132483	9.348608	5.575448	-0.129281	-0.495082	-0.513372	1.225971	-2.365922	-2.579152	1.251065	0.592686	0.250268
1831.668000	-0.019388	-2.116655	-1.109376	-1.439619	1.283781	2.257443	0.281287	0.228179	0.336580	-0.528792	-0.301608	-0.785146	2.005831	9.154601	5.343197	-0.066453	-0.325014	-0.541128	4.505101	-0.748767	2.400929	-0.565852	2.933793	-0.810113
1831.678000	-0.016552	-2.114309	-1.106065	-1.444975	1.280789	2.249673	0.279485	0.233097	0.330467	-0.520462	-0.294598	-0.788090	2.222835	8.645602	5.558618	-0.064909	-0.436027	-0.546406	-12.217845	-0.113167	0.118852	0.228523	-2.279794	0.685293
1831.690000	-0.013209	-2.111562	-1.102138	-1.451139	1.277253	2.240094	0.281318	0.228418	0.333584	-0.518720	-0.298708	-0.788562	1.958815	8.861552	5.486088	-0.176868	-0.404248	-0.472436	-6.352233	0.647502	-1.240051	-0.557517	-1.940105	1.393236
1831.700000	-0.010413	-2.109303	-1.098811	-1.456297	1.274300	2.232193	0.279613	0.229575	0.331105	-0.524612	-0.303168	-0.787330	2.153427	8.722131	5.697368	-0.188094	-0.320019	-0.473572	-15.128371	-0.131671	-4.499595	-1.542180	-5.038746	2.279526
1831.710000	-0.007654	-2.107024	-1.095468	-1.461472	1.271300	2.224404	0.282125	0.225253	0.331177	-0.530995	-0.296759	-0.782579	2.079110	9.037251	5.541916	-0.118564	-0.482790	-0.545000	-2.816765	-0.542541	-1.324956	0.683534	-0.297566	0.140682
1831.720000	-0.004874	-2.104777	-1.092173	-1.466783	1.268312	2.216576	0.280223	0.225014	0.331274	-0.531990	-0.306841	-0.788029	2.259653	9.240176	5.686063	-0.108292	-0.329796	-0.502864	-1.986514	-3.321799	-3.650267	-0.381098	-0.231454	0.551251
1831.730000	-0.002044	-2.102482	-1.088817	-1.472236	1.265305	2.208728	0.282427	0.228302	0.332936	-0.527018	-0.299342	-0.785032	2.103600	8.965121	5.656551	-0.064494	-0.455263	-0.520965	-6.406006	-0.310711	-2.077681	0.238066	-0.854251	0.568435
1831.740000	0.000713	-2.100226	-1.085509	-1.477459	1.262302	2.200871	0.281632	0.224263	0.329522	-0.518887	-0.299385	-0.789260	2.206661	9.254569	5.767083	-0.080516	-0.426458	-0.474958	-2.973419	-2.834381	-4.458787	0.411522	-0.342004	0.938276
1831.752000	0.004142	-2.097438	-1.081506	-1.483634	1.258659	2.191502	0.283467	0.226354	0.331690	-0.522574	-0.301592	-0.787397	2.248914	9.205109	5.705614	-0.134191	-0.324012	-0.497505	-2.536378	-3.311137	-4.418399	-0.554400	-0.784306	0.781636
1831.762000	0.006959	-2.095180	-1.078210	-1.488804	1.255645	2.183583	0.283402	0.228528	0.334462	-0.524875	-0.293938	-0.786864	2.093460	8.839264	5.473294	-0.203742	-0.479553	-0.504356	-4.568931	-1.243133	-1.663562	0.756882	-1.759411	1.082155
1831.772000	0.009789	-2.092874	-1.074916	-1.494010	1.252666	2.175597	0.284691	0.226559	0.330179	-0.531217	-0.302515	-0.783666	2.100862	9.090346	5.773269	-0.098073	-0.337314	-0.524300	-5.958993	-0.567543	-4.806095	-1.254918	-1.446914	0.662736
1831.782000	0.012570	-2.090556	-1.071689	-1.499379	1.249630	2.167858	0.283723	0.227263	0.334672	-0.527146	-0.296464	-0.781872	2.051379	8.954417	5.548904	-0.094634	-0.455296	-0.524553	-2.340442	-0.501319	-0.977318	0.362560	0.159444	0.219684
1831.792000	0.015450	-2.088251	-1.068299	-1.504820	1.246671	2.160096	0.283223	0.227001	0.332876	-0.522191	-0.297234	-0.784605	2.053541	8.811597	5.643164	-0.094402	-0.442743	-0.590208	-7.877837	1.076498	-2.502366	-0.356538	-1.642682	0.032615
1831.802000	0.018287	-2.085981	-1.064920	-1.510035	1.243681	2.152213	0.283571	0.225659	0.330919	-0.519472	-0.302529	-0.788480	1.944713	9.064666	5.666475	-0.096216	-0.342019	-0.538849	-2.607927	0.940687	-3.039561	-1.488864	-0.225709	0.087774
1831.814000	0.021631	-2.083253	-1.060833	-1.516160	1.240139	2.142678	0.282103	0.229589	0.332101	-0.521784	-0.295249	-0.785568	2.116519	8.619402	5.595157	-0.150620	-0.485724	-0.465447	-10.735052	-0.947016	-2.818154	0.581172	-3.111410	2.007188
1831.824000	0.024436	-2.081021	-1.057512	-1.521308	1.237060	2.134798	0.282793	0.225200	0.331498	-0.525650	-0.303530	-0.779220	1.973419	9.096629	5.600582	-0.190115	-0.345437	-0.501687	-0.324618	-0.589392	-3.698510	-1.105350	-0.677780	0.683241
1831.834000	0.027246	-2.078761	-1.054217	-1.526519	1.234116	2.127024	0.281326	0.228437	0.329575	-0.528041	-0.298700	-0.782366	2.309505	8.773212	5.631824	-0.174289	-0.448518	-0.524832	-7.895914	-3.225757	-3.977542	0.758533	-2.701969	1.223400
1831.844000	0.030118	-2.076539	-1.050875	-1.531861	1.231142	2.119153	0.281924	0.229141	0.330820	-0.530837	-0.299761	-0.784304	2.093222	8.600653	5.649377	-0.120706	-0.417643	-0.561964	-11.352936	0.256231	-3.772251	-0.542190	-3.112873	0.827086
1831.856000	0.033555	-2.073864	-1.047006	-1.538272	1.227560	2.109822	0.275051	0.222144	0.325952	-0.515783	-0.298801	-0.773340	2.055801	8.772410	5.252042	-0.073286	-0.358546	-0.483153	6.946096	-6.419568	-1.362899	1.236569	2.724820	-0.867615
1831.866000	0.036311	-2.071642	-1.043845	-1.543358	1.224623	2.102198	0.273226	0.222927	0.317747	-0.505576	-0.286110	-0.764911	1.902825	8.406776	5.552806	-0.166207	-0.511014	-0.475519	-10.498566	-2.895630	-8.827368	1.087414	-4.282940	1.651363
1831.876000	0.039055	-2.069436	-1.040658	-1.548313	1.221770	2.094631	0.270096	0.217967	0.318691	-0.500389	-0.291018	-0.754286	1.702616	8.250257	5.403475	-0.153392	-0.360741	-0.505164	-9.500418	-0.102251	-6.163127	-1.046669	-3.551626	0.901403
1831.886000	0.041714	-2.067238	-1.037532	-1.553281	1.218884	2.087059	0.267155	0.216429	0.312412	-0.496707	-0.280423	-0.744363	1.403844	8.211596	5.346524	-0.154102	-0.459361	-0.430880	-8.578274	2.426843	-5.380479	-0.682696	-3.183507	1.623642
1831.896000	0.044409	-2.065079	-1.034358	-1.558177	1.216050	2.079678	0.261206	0.215780	0.311905	-0.492020	-0.279117	-0.726802	1.508848	8.012508	5.288007	-0.111603	-0.402919	-0.479958	-10.712505	2.211836	-3.850040	-1.034064	-3.168554	1.011681
1831.908000	0.047487	-2.062503	-1.030628	-1.564161	1.212759	2.071018	0.257944	0.206108	0.303088	-0.484417	-0.278654	-0.720594	1.403558	8.388640	5.296206	-0.084986	-0.335460	-0.450499	-1.758077	2.004074	-3.338561	-1.655282	-0.321680	0.239815
1831.918000	0.049991	-2.060483	-1.027592	-1.569040	1.210035	2.063941	0.253372	0.205237	0.300386	-0.467408	-0.267047	-0.708487	1.547571	8.216577	5.157658	-0.070027	-0.435613	-0.487517	-1.242491	0.677417	-0.805150	0.103079	0.359900	-0.345790
1831.928000	0.052447	-2.058404	-1.024602	-1.573634	1.207337	2.056909	0.248860	0.203310	0.295561	-0.458004	-0.271342	-0.700317	1.727551	7.864880	5.263311	-0.157368	-0.348260	-0.451910	-12.789007	-0.965365	-5.113160	-0.801848	-4.548672	1.794535
1831.938000	0.054905	-2.056350	-1.021680	-1.578173	1.204652	2.049896	0.245911	0.196987	0.294131	-0.458853	-0.262489	-0.689550	1.701221	8.270350	5.087912	-0.103186	-0.362559	-0.380845	2.384981	-3.094484	-0.366141	0.425817	0.991831	0.608509
1831.948000	0.057326	-2.054402	-1.018791	-1.582614	1.202093	2.043135	0.240963	0.195242	0.285680	-0.454903	-0.258842	-0.678880	2.016069	8.108494	5.318644	-0.138164	-0.375325	-0.440594	-7.754723	-5.401434	-5.841040	0.708884	-3.056303	1.437530
1831.958000	0.059665	-2.052443	-1.015992	-1.587042	1.199530	2.036489	0.240745	0.195037	0.283510	-0.451726	-0.253084	-0.669200	1.676416	7.849767	5.113299	-0.086569	-0.384245	-0.435191	-7.352988	-1.033151	-1.495390	-0.010536	-1.800494	0.948564
1831.968000	0.062064	-2.050533	-1.013217	-1.591601	1.196937	2.029751	0.237078	0.188274	0.274109	-0.445958	-0.252041	-0.661604	1.745454	8.114116	5.384403	-0.029841	-0.300265	-0.399704	-8.026775	-2.175231	-5.371917	-1.029013	-2.012176	1.337642
1831.980000	0.064881	-2.048275	-1.009878	-1.596945	1.193941	2.021902	0.233831	0.186294	0.275602	-0.431573	-0.238501	-0.642169	1.734346	7.877804	5.152122	-0.064615	-0.474454	-0.438481	-6.944292	-1.902961	-2.178279	1.153885	-1.551333	0.851176
1831.990000	0.067230	-2.046468	-1.007240	-1.601214	1.191557	2.015512	0.228748	0.187083	0.266313	-0.419469	-0.243232	-0.631229	1.687236	7.546429	5.298495	-0.074947	-0.360708	-0.393850	-18.682481	-0.702749	-6.127579	-0.858472	-5.652246	2.778532
1832.000000	0.069460	-2.044692	-1.004569	-1.605351	1.189115	2.009343	0.225365	0.178116	0.260441	-0.409749	-0.234319	-0.624114	1.636611	7.935569	5.304513	-0.111055	-0.395219	-0.442280	-9.975299	-0.807775	-6.386275	-0.426937	-3.619082	1.441070
1832.010000	0.071667	-2.042887	-1.001903	-1.609421	1.186800	2.003228	0.223106	0.175983	0.258611	-0.408298	-0.232133	-0.613023	1.423789	8.073420	5.335028	-0.083492	-0.391062	-0.459637	-7.315280	1.751313	-6.354394	-1.196412	-2.600729	0.754450
1832.022000	0.074291	-2.040832	-0.998782	-1.614183	1.184061	1.995877	0.217768	0.174341	0.253548	-0.402135	-0.228590	-0.599671	1.459543	7.881154	5.178783	-0.116818	-0.412198	-0.419907	-7.331643	0.685004	-4.546309	-0.462057	-2.728461	1.297669
1832.032000	0.076449	-2.039113	-0.996285	-1.618192	1.181823	1.989890	0.212987	0.170091	0.248958	-0.398739	-0.228617	-0.588120	1.626489	7.910596	5.085254	-0.097675	-0.365746	-0.424962	-3.394608	-1.590236	-2.370555	-0.058010	-1.161271	0.624270
1832.042000	0.078523	-2.037465	-0.993825	-1.622104	1.179606	1.984009	0.210015	0.166327	0.241201	-0.392336	-0.221117	-0.576896	1.394767	8.102855	5.275539	-0.017099	-0.369266	-0.405619	-3.503354	1.238443	-4.335660	-1.093402	-0.640955	0.524475
1832.052000	0.080621	-2.035803	-0.991393	-1.625990	1.177435	1.978334	0.205896	0.164999	0.239224	-0.382280	-0.219746	-0.567341	1.372526	8.106016	5.239410	-0.082376	-0.396887	-0.384011	-2.801874	0.767665	-5.076040	-0.712444	-1.265931	1.032359
1832.062000	0.082693	-2.034130	-0.989041	-1.629852	1.175292	1.972781	0.199147	0.164797	0.235450	-0.371821	-0.218957	-0.560521	1.622103	7.713646	5.239496	-0.054899	-0.328093	-0.412529	-11.296118	-1.010064	-5.746270	-0.999398	-3.532146	1.567517
1832.074000	0.085019	-2.032245	-0.986302	-1.634265	1.172749	1.966208	0.196248	0.157272	0.229152	-0.361549	-0.209223	-0.548989	1.373282	8.084568	5.334650	-0.037940	-0.379738	-0.383794	-5.078777	0.986900	-6.588853	-1.127347	-1.728069	1.126544
1832.084000	0.086960	-2.030667	-0.984092	-1.637768	1.170685	1.960782	0.192329	0.156328	0.226125	-0.353294	-0.208727	-0.538414	1.463097	7.824359	5.149948	-0.093417	-0.364864	-0.400558	-6.171186	-0.032634	-4.783873	-0.737598	-2.408863	1.219078
1832.094000	0.088841	-2.029091	-0.981863	-1.641250	1.168600	1.955453	0.187269	0.152802	0.221299	-0.348647	-0.200846	-0.523790	1.535743	7.731020	5.257547	-0.094159	-0.391515	-0.364015	-11.111032	-1.116842	-7.529472	-0.462907	-4.209960	2.390679
1832.104000	0.090735	-2.027572	-0.979737	-1.644673	1.166648	1.950181	0.185166	0.153589	0.220937	-0.344373	-0.202941	-0.512619	1.369687	7.492142	5.082411	-0.082217	-0.336034	-0.401181	-11.659167	1.607345	-4.529596	-1.470654	-3.873051	1.700506
1832.114000	0.092568	-2.026082	-0.977574	-1.648062	1.164687	1.945181	0.179563	0.146221	0.214560	-0.339592	-0.190540	-0.502352	1.421768	7.621698	5.127430	-0.047804	-0.376387	-0.366646	-9.250796	0.368752	-4.572447	-0.721433	-2.830945	1.717549
1832.124000	0.094354	-2.024649	-0.975453	-1.651356	1.162829	1.940211	0.174332	0.143034	0.209717	-0.332741	-0.182892	-0.491418	1.652397	7.693845	5.098696	-0.051672	-0.438601	-0.417851	-6.323967	-2.235524	-3.973418	0.809776	-1.928233	0.848116
1832.134000	0.096105	-2.023240	-0.973353	-1.654673	1.161007	1.935305	0.173007	0.139160	0.207953	-0.328024	-0.187453	-0.482335	1.620267	7.783571	5.112253	-0.046230	-0.345295	-0.346174	-4.313306	-2.864235	-4.045441	-0.057282	-1.446970	1.358667
1832.146000	0.098178	-2.021578	-0.970864	-1.658586	1.158738	1.929576	0.168387	0.139383	0.200297	-0.315183	-0.177908	-0.468414	1.537619	7.321184	5.178394	0.009825	-0.369909	-0.375113	-16.537900	-0.298504	-6.147277	-0.772904	-4.568240	2.218424
1832.156000	0.099868	-2.020184	-0.968868	-1.661769	1.156975	1.924908	0.165631	0.131044	0.190870	-0.304534	-0.173204	-0.455940	1.358334	7.743699	5.309201	-0.015042	-0.387679	-0.355482	-10.506908	0.841751	-8.229487	-1.125343	-3.481586	1.911749
1832.166000	0.101510	-2.018930	-0.966933	-1.664797	1.155261	1.920395	0.161316	0.128901	0.189427	-0.295810	-0.167975	-0.447969	1.362485	7.715689	5.024191	-0.019909	-0.392823	-0.297973	-2.822527	-0.358529	-2.408986	-0.086260	-0.564671	1.403405
1832.176000	0.103117	-2.017640	-0.965024	-1.667683	1.153550	1.915976	0.159894	0.126466	0.184508	-0.289292	-0.166484	-0.441249	1.156140	7.677205	5.073336	-0.071615	-0.409914	-0.305950	-5.735476	2.114641	-4.883139	-0.832889	-2.312280	1.937985
1832.188000	0.105005	-2.016145	-0.962798	-1.671072	1.151589	1.910901	0.154043	0.125244	0.178921	-0.283103	-0.164994	-0.429913	1.006765	7.479078	5.034611	-0.064980	-0.344509	-0.343556	-9.354359	4.759267	-4.870204	-2.244486	-3.345439	1.742420
1832.198000	0.106469	-2.014940	-0.961040	-1.673874	1.149947	1.906701	0.146914	0.122303	0.173138	-0.279307	-0.160442	-0.419939	1.291877	7.339494	5.184389	-0.048079	-0.279479	-0.353640	-16.226360	1.858506	-8.661366	-2.539035	-5.733297	2.599180
1832.208000	0.107908	-2.013760	-0.959332	-1.676568	1.148357	1.902500	0.143679	0.114377	0.171106	-0.272632	-0.149534	-0.406828	1.432968	7.787131	5.012505	-0.031401	-0.413263	-0.334696	0.004446	-1.056573	-3.134879	0.359564	-0.125874	0.678851
1832.218000	0.109322	-2.012626	-0.957688	-1.679201	1.146912	1.898445	0.140537	0.112469	0.164691	-0.267008	-0.147878	-0.395062	1.347555	7.684506	5.111508	-0.035293	-0.453441	-0.361930	-5.216224	0.685222	-6.245944	-0.018010	-2.075281	1.152902
1832.230000	0.110941	-2.011286	-0.955689	-1.682347	1.145093	1.893768	0.138055	0.111589	0.158724	-0.254600	-0.150312	-0.381488	1.243626	7.478688	5.133557	-0.052929	-0.311245	-0.385278	-10.840760	2.757831	-8.489565	-2.324026	-4.369218	1.621512
1832.240000	0.112329	-2.010201	-0.954218	-1.684886	1.143680	1.889958	0.133695	0.108130	0.155039	-0.249388	-0.140429	-0.377108	1.527872	7.371436	4.868077	0.020783	-0.306936	-0.310618	-4.373362	-1.366088	-1.874140	-0.520535	-0.851020	1.141899
1832.250000	0.113589	-2.009114	-0.952680	-1.687337	1.142305	1.886271	0.130550	0.106339	0.150126	-0.237322	-0.132689	-0.365524	1.847304	7.032283	5.008362	0.036455	-0.367291	-0.363169	-15.692001	-3.949747	-6.601699	0.355830	-4.485929	2.209988
1832.260000	0.114900	-2.008078	-0.951264	-1.689741	1.140992	1.882730	0.133051	0.098632	0.142325	-0.225396	-0.127493	-0.358622	1.362524	7.351330	5.074728	0.056396	-0.367640	-0.338149	-10.230652	1.601751	-6.858186	-1.246103	-2.863225	1.606568
1832.270000	0.116168	-2.007147	-0.949853	-1.691951	1.139741	1.879186	0.127513	0.094083	0.137883	-0.212589	-0.126412	-0.352894	1.579202	7.474150	5.031073	-0.016480	-0.301200	-0.316627	-6.138762	-1.930910	-7.361119	-0.934372	-2.722860	1.826617
1832.282000	0.117644	-2.006024	-0.948237	-1.694534	1.138275	1.874993	0.125257	0.093063	0.132466	-0.200316	-0.118853	-0.350056	1.537123	7.019289	4.850697	-0.014375	-0.335653	-0.274546	-11.593295	-1.307825	-5.837764	-0.564058	-4.003424	2.931114
1832.292000	0.118867	-2.005119	-0.946962	-1.696496	1.137136	1.871546	0.121866	0.086743	0.126565	-0.191466	-0.116268	-0.336364	1.793177	7.123199	4.713078	0.032968	-0.313993	-0.363955	-4.253678	-3.344564	-1.726329	0.320500	-0.914122	0.587990
1832.302000	0.120103	-2.004271	-0.945752	-1.698350	1.135991	1.868187	0.121908	0.083180	0.119015	-0.184284	-0.111971	-0.328994	1.556033	7.203122	4.808976	-0.029644	-0.274577	-0.346496	-5.799954	-0.858776	-5.437533	-1.159276	-2.687560	1.417628
1832.312000	0.121243	-2.003494	-0.944631	-1.700097	1.134897	1.864948	0.119898	0.081074	0.110503	-0.178040	-0.106158	-0.326552	1.316711	6.888698	4.835435	0.023047	-0.209941	-0.273750	-13.723678	2.155880	-6.944486	-2.949603	-4.683222	2.970793
1832.322000	0.122466	-2.002742	-0.943570	-1.701818	1.133919	1.861698	0.116957	0.074736	0.104504	-0.166724	-0.094799	-0.317023	1.453063	6.802642	4.969307	0.004328	-0.279256	-0.336570	-19.473675	1.326629	-11.378650	-2.399014	-7.101890	3.378484
1832.334000	0.123797	-2.001918	-0.942388	-1.703741	1.132872	1.857982	0.114064	0.066255	0.094073	-0.154274	-0.085116	-0.309738	1.541826	7.235873	4.888219	0.000133	-0.380884	-0.345297	-6.431977	-0.361144	-8.228882	-0.408806	-3.024228	1.669320
1832.344000	0.124936	-2.001249	-0.941465	-1.705127	1.132050	1.854878	0.111379	0.062414	0.088521	-0.144766	-0.079739	-0.308452	1.560573	7.313791	4.706451	0.075254	-0.420231	-0.309573	1.564422	-0.772335	-2.595665	0.729226	0.822534	0.489495
1832.354000	0.126053	-2.000637	-0.940595	-1.706486	1.131251	1.851890	0.111110	0.061490	0.080235	-0.130506	-0.078309	-0.303430	1.618633	6.915747	4.660600	0.054615	-0.364664	-0.350376	-6.721375	-0.494969	-4.400419	-0.071946	-2.076706	1.226714
1832.364000	0.127193	-2.000078	-0.939836	-1.707713	1.130522	1.848910	0.111275	0.055200	0.069912	-0.120020	-0.073586	-0.302398	1.106038	6.951727	4.736777	0.036354	-0.301690	-0.330824	-8.922680	5.787984	-6.982283	-2.778083	-3.430035	1.758520
1832.376000	0.128512	-1.999445	-0.939073	-1.709021	1.129666	1.845350	0.106954	0.049855	0.060616	-0.102972	-0.065045	-0.295935	1.441853	6.822496	4.701034	0.036113	-0.252466	-0.335555	-10.341051	1.846397	-7.415246	-2.196159	-4.023012	2.049350
1832.386000	0.129544	-1.998956	-0.938499	-1.709937	1.129145	1.842379	0.106556	0.044153	0.053171	-0.091732	-0.054950	-0.291096	1.242326	6.739324	4.547865	0.068819	-0.273718	-0.350679	-7.954757	4.875246	-4.094759	-2.415142	-2.548030	1.180020
1832.396000	0.130648	-1.998586	-0.938014	-1.710743	1.128588	1.839463	0.105296	0.039371	0.041958	-0.075943	-0.048068	-0.287405	1.254690	6.660240	4.622922	0.046680	-0.264696	-0.324437	-12.078448	4.469287	-7.249803	-2.730419	-4.481943	2.345534
1832.406000	0.131704	-1.998157	-0.937671	-1.711455	1.128184	1.836604	0.103273	0.034593	0.034078	-0.063346	-0.039934	-0.280591	1.512161	6.596651	4.601744	0.072675	-0.271771	-0.333219	-12.299495	1.602578	-7.022170	-1.804571	-4.278713	2.272321
1832.416000	0.132712	-1.997896	-0.937339	-1.711974	1.127770	1.833690	0.102867	0.028961	0.025702	-0.048656	-0.032090	-0.280253	1.506840	6.580228	4.559030	0.076029	-0.303028	-0.300991	-11.376488	1.352013	-6.548878	-1.336430	-3.945687	2.575350
1832.428000	0.133899	-1.997575	-0.937117	-1.712422	1.127512	1.830357	0.101626	0.022313	0.015304	-0.033012	-0.022064	-0.274108	1.539509	6.499078	4.446125	0.104264	-0.347646	-0.365771	-9.891993	2.063114	-4.284539	-0.731632	-2.895381	1.417652
1832.438000	0.134908	-1.997435	-0.937062	-1.712677	1.127313	1.827607	0.101057	0.016225	0.005095	-0.016946	-0.014699	-0.274655	1.644528	6.541239	4.240467	0.116824	-0.340102	-0.283061	-13.418590	-0.141452	-8.356003	-0.712114	-4.439586	3.128971
1832.448000	0.135952	-1.997281	-0.937078	-1.712765	1.127172	1.824877	0.101957	0.011425	-0.004878	-0.001642	-0.008142	-0.272275	1.444373	6.316494	3.697174	0.304287	-0.306880	-0.378557	-20.621317	3.314287	-13.446913	-1.676679	-8.168944	3.597406
1832.458000	0.136961	-1.997237	-0.937205	-1.712620	1.127190	1.822178	0.101058	0.003786	-0.017961	0.025427	0.002772	-0.274378	1.626233	5.844705	3.497925	0.387968	-0.138763	-0.375086	-18.330597	-0.557562	-19.507205	-0.261285	-10.676370	4.980624
1832.470000	0.138185	-1.997276	-0.937461	-1.712294	1.127281	1.818911	0.099784	-0.004329	-0.024882	0.031340	0.016241	-0.277573	1.907868	5.225138	3.207197	0.474280	-0.008220	-0.375040	-1.234574	-3.978812	-9.724180	3.533755	-3.393588	2.157704
1832.480000	0.139230	-1.997315	-0.937741	-1.711942	1.127509	1.816186	0.102076	-0.009564	-0.033937	0.042315	0.020231	-0.276142	1.683702	4.406651	3.162189	0.524958	0.029064	-0.382247	-0.694572	-0.558191	-8.105871	2.593789	-2.533878	1.591426
1832.490000	0.140215	-1.997487	-0.938188	-1.711481	1.127677	1.813453	0.102573	-0.017452	-0.044424	0.055291	0.021252	-0.280758	1.650964	4.454619	3.151245	0.606128	0.152934	-0.295811	6.410850	-0.757523	-5.222231	1.544870	0.480426	1.146674
1832.500000	0.141223	-1.997692	-0.938673	-1.710875	1.127896	1.810635	0.102379	-0.019841	-0.052845	0.070562	0.026559	-0.279816	1.758557	4.240561	3.075020	0.679973	0.188487	-0.346615	3.988845	-0.653159	-3.227258	1.348713	0.819169	0.398007
1832.512000	0.142472	-1.998006	-0.939338	-1.709932	1.128247	1.807288	0.103941	-0.025485	-0.063749	0.090927	0.035950	-0.279380	1.655859	4.311974	2.940247	0.681303	0.252026	-0.291319	9.189998	0.131774	-0.059913	0.807078	2.579096	0.233538
1832.522000	0.143517	-1.998273	-0.940063	-1.708944	1.128656	1.804470	0.102839	-0.030996	-0.073555	0.103700	0.044370	-0.277313	1.918338	4.459205	2.943170	0.764709	0.312826	-0.342625	13.515576	-1.958322	2.117701	0.966865	4.867279	-1.353351
1832.532000	0.144549	-1.998586	-0.940879	-1.707798	1.129093	1.801609	0.103017	-0.035100	-0.082923	0.123218	0.052859	-0.279556	2.120549	4.391819	2.899899	0.675161	0.356838	-0.333803	12.433221	-4.904490	0.678334	1.276793	3.272678	-0.438307
1832.542000	0.145597	-1.999056	-0.941773	-1.706499	1.129695	1.798828	0.109016	-0.039841	-0.091466	0.136466	0.062374	-0.282228	1.757616	4.340181	2.803262	0.703139	0.361116	-0.380125	13.109672	0.711493	3.062925	-0.055987	4.071086	-1.469881
1832.552000	0.146725	-1.999418	-0.942761	-1.705017	1.130332	1.795947	0.109352	-0.044477	-0.103073	0.154985	0.074709	-0.284785	1.776664	4.260258	2.764106	0.684630	0.353514	-0.329261	11.920152	-0.010324	3.038921	0.221398	3.499260	-0.516925
1832.564000	0.148000	-2.000045	-0.944049	-1.703128	1.131294	1.792477	0.112132	-0.050058	-0.114074	0.168559	0.085505	-0.294106	1.639097	4.121833	2.843918	0.692433	0.282722	-0.356544	5.627698	2.442269	0.568247	0.021277	1.528170	0.090870
1832.574000	0.149177	-2.000527	-0.945271	-1.701384	1.132209	1.789545	0.112612	-0.054575	-0.123123	0.181680	0.092488	-0.296742	1.908792	3.968530	2.878092	0.715543	0.252554	-0.375753	1.262856	-0.276802	-0.475097	0.981434	0.429763	0.539792
1832.584000	0.150293	-2.001117	-0.946540	-1.699532	1.133166	1.786534	0.112592	-0.059881	-0.132381	0.193857	0.093495	-0.305013	2.045350	3.896397	2.857209	0.717268	0.292612	-0.354937	-0.011039	-1.937381	-0.277474	1.033341	0.028987	1.036286
1832.594000	0.151425	-2.001720	-0.947897	-1.697572	1.134109	1.783496	0.117898	-0.067230	-0.139176	0.208266	0.096851	-0.308096	1.838952	4.135241	2.639741	0.721289	0.324466	-0.433951	10.928443	1.826888	5.955994	0.401475	3.972609	-1.678005
1832.606000	0.152866	-2.002585	-0.949531	-1.694989	1.135308	1.779741	0.119821	-0.070806	-0.147805	0.219633	0.103982	-0.316452	1.948452	4.017514	2.583625	0.721516	0.387126	-0.419668	9.323791	0.724885	6.835570	0.128119	3.537274	-1.258501
1832.616000	0.154079	-2.003305	-0.951089	-1.692732	1.136381	1.776531	0.121852	-0.072759	-0.160038	0.228733	0.114404	-0.327231	2.016961	3.706368	2.895164	0.732960	0.345779	-0.346371	-7.167016	-0.606745	-1.259831	-0.051071	-2.109763	2.172598
1832.626000	0.155353	-2.004076	-0.952727	-1.690294	1.137569	1.773246	0.123651	-0.078768	-0.165569	0.237906	0.122608	-0.329540	2.220718	3.741403	2.706043	0.702282	0.332673	-0.405938	-1.469401	-2.320148	2.839752	1.108405	-0.218891	0.858165
1832.636000	0.156578	-2.004916	-0.954396	-1.687749	1.138797	1.769885	0.126013	-0.086774	-0.172087	0.247735	0.125208	-0.339495	2.228056	4.195934	2.612259	0.743470	0.290469	-0.417212	11.862461	-1.992350	8.107484	1.998997	4.769348	-1.271201
1832.646000	0.157902	-2.005814	-0.956109	-1.685143	1.140094	1.766463	0.132154	-0.090237	-0.181845	0.256477	0.128077	-0.351528	2.100535	4.345439	2.743947	0.649739	0.335837	-0.337336	10.104622	-1.702582	4.127117	1.038412	2.560067	0.615160
1832.658000	0.159562	-2.006867	-0.958341	-1.681999	1.141664	1.762166	0.136643	-0.091186	-0.188185	0.265479	0.135433	-0.358517	2.033338	4.101917	2.718376	0.710294	0.286201	-0.407493	4.488699	0.896765	5.472807	0.916898	1.954787	0.151466
1832.668000	0.161004	-2.007862	-0.960232	-1.679323	1.143063	1.758506	0.140070	-0.096145	-0.193924	0.272334	0.136109	-0.368862	2.120898	4.371043	2.724320	0.787465	0.324081	-0.425060	11.224322	0.486562	8.017515	0.823453	4.956892	-1.311264
1832.678000	0.162435	-2.008794	-0.962262	-1.676511	1.144374	1.754749	0.143512	-0.097509	-0.203137	0.285459	0.137734	-0.380722	2.085417	4.373543	3.026469	0.777181	0.406496	-0.446024	2.192974	1.112817	0.859236	-0.972009	1.068506	-0.055617
1832.688000	0.163902	-2.009799	-0.964391	-1.673642	1.145866	1.750929	0.148995	-0.097401	-0.208664	0.296268	0.145415	-0.394706	1.951363	4.064294	3.076870	0.713475	0.358764	-0.432264	-7.685666	2.363993	-2.991595	-1.152801	-2.902826	1.844442
1832.700000	0.165729	-2.010986	-0.967007	-1.670066	1.147676	1.746073	0.152063	-0.104209	-0.215414	0.305712	0.155264	-0.406290	1.957304	4.385425	3.119631	0.778428	0.255475	-0.435266	-0.968289	2.535945	-1.534909	-0.015727	0.016368	0.757265
1832.710000	0.167255	-2.012063	-0.969231	-1.667028	1.149193	1.741974	0.155890	-0.107029	-0.216753	0.316485	0.153826	-0.412779	1.953835	4.564356	3.223538	0.757732	0.327527	-0.443517	-0.167182	2.532743	-3.748497	-0.963386	-0.482554	0.794963
1832.720000	0.168829	-2.013176	-0.971425	-1.663764	1.150730	1.737751	0.157645	-0.109297	-0.220077	0.324138	0.151890	-0.423675	2.259276	4.595858	2.961873	0.716716	0.390219	-0.431645	8.032180	-1.434149	1.078235	0.079728	1.972061	0.076257
1832.732000	0.170754	-2.014493	-0.974149	-1.659795	1.152648	1.732542	0.164808	-0.113538	-0.225292	0.328084	0.163250	-0.435141	2.364534	4.765436	2.989118	0.768999	0.353780	-0.437121	11.626308	-2.387980	1.931804	0.773437	3.693296	-0.561512
1832.742000	0.172425	-2.015639	-0.976479	-1.656411	1.154307	1.728186	0.169250	-0.112064	-0.230958	0.336280	0.168157	-0.444936	2.261328	4.451711	3.039910	0.690478	0.322484	-0.462119	1.476146	-1.176666	-2.090712	0.481404	-0.565075	0.949867
1832.752000	0.174120	-2.016741	-0.978822	-1.652993	1.156044	1.723695	0.174033	-0.114320	-0.235451	0.340109	0.170548	-0.460704	2.360383	4.144098	2.932812	0.750257	0.318197	-0.449528	-2.276442	-2.036112	0.222535	0.922803	-0.628777	1.229377
1832.762000	0.175887	-2.017964	-0.981170	-1.649549	1.157775	1.719075	0.176562	-0.121373	-0.239812	0.348882	0.175482	-0.473682	2.600344	4.630012	2.891366	0.748844	0.345092	-0.384577	10.756351	-5.788518	2.525104	1.924449	3.256805	0.556805
1832.772000	0.177665	-2.019172	-0.983510	-1.646055	1.159551	1.714181	0.183344	-0.123344	-0.245900	0.361602	0.173474	-0.483298	2.322650	4.703228	2.918637	0.739511	0.368066	-0.408449	10.639760	-2.050680	1.763932	0.583227	2.932336	0.285411
1832.782000	0.179503	-2.020380	-0.985926	-1.642445	1.161313	1.709322	0.187489	-0.124718	-0.249873	0.371055	0.177352	-0.489347	2.434233	4.592023	2.664230	0.718998	0.390229	-0.466192	14.844599	-2.545861	6.181674	1.024899	4.521481	-0.932200
1832.792000	0.181374	-2.021622	-0.988444	-1.638704	1.163179	1.704368	0.188982	-0.124207	-0.259938	0.380918	0.188747	-0.499406	2.463154	4.268656	2.950589	0.730197	0.297786	-0.452420	-0.980060	-3.249640	-0.829647	1.473077	-0.728300	1.490145
1832.804000	0.183732	-2.023120	-0.991545	-1.634127	1.165476	1.698307	0.197355	-0.128172	-0.262867	0.389099	0.185800	-0.513581	2.287957	4.049158	2.510195	0.685465	0.342519	-0.402956	5.230763	-1.417134	6.613519	1.272476	1.565503	1.144950
1832.814000	0.185725	-2.024473	-0.994281	-1.630160	1.167326	1.693212	0.200181	-0.134683	-0.272304	0.398613	0.187438	-0.523685	2.294232	4.469409	2.729489	0.735763	0.433581	-0.470858	8.881282	-0.439341	4.071307	-0.235209	2.530021	-0.209782
1832.824000	0.187788	-2.025824	-0.997022	-1.626064	1.169294	1.687939	0.201365	-0.135597	-0.277119	0.400165	0.198756	-0.538493	2.431957	4.310863	2.663301	0.719979	0.334475	-0.422335	7.006719	-2.748713	4.480612	1.515357	2.060214	0.819029
1832.834000	0.189832	-2.027249	-0.999861	-1.621967	1.171264	1.682469	0.208301	-0.139710	-0.283824	0.405801	0.201936	-0.547510	2.321924	4.416724	2.716513	0.732115	0.344910	-0.432843	7.462077	-1.156217	3.703889	0.875698	2.145634	0.609409
1832.844000	0.191932	-2.028612	-1.002835	-1.617893	1.173332	1.676936	0.209705	-0.138931	-0.290898	0.411632	0.206431	-0.555176	2.353319	4.077462	2.809169	0.762884	0.292246	-0.450326	-3.118228	-1.306317	1.379917	1.216385	-0.775369	1.641794
1832.854000	0.194021	-2.030074	-1.005816	-1.613816	1.175391	1.671263	0.212627	-0.146426	-0.296330	0.424172	0.208195	-0.563218	2.549941	4.603209	2.911366	0.808196	0.359866	-0.460211	6.800991	-3.223220	1.337856	1.004239	2.322750	0.306831
1832.866000	0.196699	-2.031892	-1.009456	-1.608662	1.177910	1.664502	0.218647	-0.149157	-0.298340	0.438266	0.218075	-0.574641	2.370615	4.623723	2.919554	0.784256	0.351381	-0.500102	5.873952	-0.607391	0.497804	0.351221	1.661487	0.053170
1832.876000	0.198898	-2.033388	-1.012462	-1.604263	1.180059	1.658759	0.224168	-0.152413	-0.305336	0.446761	0.224720	-0.588607	2.259773	4.877776	2.838470	0.781161	0.262261	-0.513516	13.389046	1.107383	2.403069	1.012118	4.195286	-0.959566
1832.886000	0.201179	-2.034965	-1.015531	-1.599734	1.182219	1.652803	0.226163	-0.151307	-0.309958	0.455651	0.220777	-0.603512	2.459043	4.619701	2.841558	0.756389	0.409802	-0.506890	7.169819	-1.478866	1.092497	0.129103	1.649020	0.016215
1832.896000	0.203449	-2.036476	-1.018643	-1.595100	1.184474	1.646648	0.231135	-0.157141	-0.318005	0.457366	0.232513	-0.614300	2.336049	4.836401	2.913083	0.809807	0.345296	-0.455038	10.123131	-0.264147	0.951110	0.331848	3.119865	0.119083
1832.906000	0.205778	-2.038032	-1.021805	-1.590379	1.186813	1.640405	0.234081	-0.156862	-0.321422	0.463029	0.233559	-0.619694	2.384604	4.796698	2.814081	0.727588	0.316997	-0.389721	11.144509	-1.891718	0.964246	1.225073	2.559369	1.249981
1832.918000	0.208649	-2.039895	-1.025662	-1.584833	1.189699	1.632893	0.240146	-0.160042	-0.328132	0.469865	0.236651	-0.624507	2.373870	4.824902	2.867529	0.787997	0.294507	-0.539663	9.996654	0.347554	0.917204	0.820437	2.914774	-0.634119
1832.928000	0.211038	-2.041449	-1.028968	-1.580169	1.192039	1.626616	0.244007	-0.157710	-0.332604	0.484607	0.233760	-0.640446	2.403607	4.011556	2.656992	0.768577	0.408919	-0.533975	-3.415495	-0.235981	3.073810	0.004448	-1.013460	0.818156
1832.938000	0.213462	-2.043054	-1.032382	-1.575338	1.194475	1.620121	0.245686	-0.164861	-0.340402	0.494732	0.246500	-0.656618	2.630744	4.336549	2.933888	0.791331	0.301571	-0.476749	-3.069192	-3.791718	-1.432277	1.708721	-1.185350	1.805182
1832.950000	0.216477	-2.045101	-1.036561	-1.569321	1.197429	1.612186	0.251320	-0.170143	-0.343146	0.505483	0.241628	-0.667441	2.549687	4.378269	2.657644	0.797795	0.366934	-0.525588	4.877117	-1.590639	3.798792	0.877286	1.789382	0.069413
1832.960000	0.218997	-2.046774	-1.040064	-1.564143	1.199902	1.605472	0.253634	-0.170445	-0.350379	0.511556	0.249835	-0.677552	2.980587	4.241221	2.730049	0.759108	0.342912	-0.494443	0.222800	-7.550988	1.378124	2.717969	-0.273344	1.466026
1832.970000	0.221581	-2.048490	-1.043579	-1.558911	1.202414	1.598610	0.260764	-0.174858	-0.356990	0.511242	0.254444	-0.685177	2.677849	4.303866	2.828306	0.803616	0.356056	-0.523854	-1.960606	-3.385917	0.340913	1.228527	-0.629991	1.076317
1832.980000	0.224222	-2.050306	-1.047080	-1.553744	1.204965	1.591710	0.264680	-0.181802	-0.360946	0.519509	0.257784	-0.695265	2.883662	4.709210	2.740981	0.839820	0.382948	-0.521940	10.271875	-5.061274	2.925482	1.595669	3.564698	-0.315972
1832.990000	0.226864	-2.052125	-1.050668	-1.548541	1.207539	1.584577	0.269663	-0.184201	-0.369373	0.533538	0.258476	-0.706228	2.805970	4.865172	2.864295	0.790112	0.412236	-0.530747	9.291979	-4.285232	-0.347259	0.923977	2.163736	0.023288
1833.000000	0.229674	-2.053956	-1.054325	-1.543182	1.210166	1.577442	0.274672	-0.180963	-0.371909	0.544159	0.271968	-0.711460	2.595681	4.272834	2.540006	0.762417	0.328221	-0.513575	3.621068	-2.045987	4.380006	1.579692	1.185216	0.690067
1833.010000	0.232411	-2.055813	-1.058104	-1.537705	1.212881	1.570348	0.276617	-0.187946	-0.379275	0.551322	0.268658	-0.724435	2.643072	4.716594	2.691556	0.753298	0.425192	-0.582508	8.943681	-1.574459	1.596098	0.296569	1.935997	-0.508087
1833.020000	0.235198	-2.057698	-1.061976	-1.532062	1.215630	1.563030	0.283033	-0.188645	-0.384670	0.556628	0.277087	-0.744994	2.422275	4.675681	2.634593	0.758339	0.367011	-0.530275	8.720993	0.601351	2.484764	0.307634	2.181049	0.044754
1833.032000	0.238618	-2.060045	-1.066701	-1.525331	1.218997	1.554018	0.285101	-0.188841	-0.389535	0.558694	0.280209	-0.755893	2.539540	4.194475	2.569363	0.791651	0.358312	-0.538028	-0.268534	-0.916470	3.903236	0.880892	0.204464	0.748215
1833.042000	0.241513	-2.062021	-1.070768	-1.519792	1.221846	1.546346	0.290293	-0.195238	-0.396433	0.569484	0.282326	-0.761874	2.397434	4.720183	2.797660	0.827022	0.387206	-0.498021	4.853977	0.716643	0.531505	-0.232605	1.413154	0.675028
1833.052000	0.244393	-2.064015	-1.074761	-1.514128	1.224627	1.538682	0.291393	-0.198204	-0.402227	0.582338	0.286301	-0.766808	2.655171	4.722538	2.836640	0.869613	0.410565	-0.564357	4.345264	-1.394476	0.513625	0.097511	1.662666	-0.087706
1833.062000	0.247324	-2.066003	-1.078741	-1.508236	1.227555	1.531017	0.296876	-0.198744	-0.404206	0.594076	0.290221	-0.783708	2.609718	4.893308	2.661725	0.812871	0.304530	-0.550896	11.981266	-0.631167	2.250917	1.251275	3.783740	-0.434411
1833.074000	0.250910	-2.068489	-1.083609	-1.500989	1.231040	1.521544	0.293556	-0.198903	-0.408440	0.591775	0.289774	-0.790088	2.599426	5.243355	3.063912	0.805144	0.350452	-0.450337	7.194457	-6.615921	1.625752	2.118154	2.354599	0.635124
1833.084000	0.253947	-2.070447	-1.087730	-1.495021	1.233952	1.513641	0.295971	-0.198292	-0.410870	0.586534	0.293162	-0.785172	2.469893	5.261012	3.288669	0.809064	0.331417	-0.495999	0.625658	-5.141400	-2.108549	1.644106	-0.022853	0.817403
1833.094000	0.256958	-2.072391	-1.091817	-1.489149	1.236872	1.505847	0.294799	-0.195481	-0.407029	0.584033	0.290977	-0.784042	2.567146	4.936988	3.060789	0.846484	0.289264	-0.517787	0.012265	-5.805492	2.544828	2.513737	1.048641	0.350482
1833.104000	0.259996	-2.074362	-1.095892	-1.483367	1.239680	1.497980	0.297953	-0.198263	-0.405968	0.590785	0.291088	-0.783650	2.237427	5.190924	3.022296	0.805419	0.384937	-0.518157	5.043899	-1.560882	2.236741	0.359041	1.753864	-0.172415
1833.116000	0.263572	-2.076681	-1.100791	-1.476309	1.243248	1.488534	0.297225	-0.200778	-0.407309	0.593883	0.292780	-0.785046	2.182654	5.280775	3.083419	0.788426	0.322520	-0.494783	4.779143	-1.337363	0.810411	0.879654	1.439775	0.270062
1833.126000	0.266536	-2.078648	-1.104848	-1.470268	1.246180	1.480646	0.298328	-0.196415	-0.406192	0.593549	0.291149	-0.784443	1.984122	4.915676	3.021437	0.776598	0.374966	-0.495395	-2.637190	0.456365	1.896920	-0.104892	-0.800085	0.814907
1833.136000	0.269487	-2.080681	-1.108893	-1.464241	1.249103	1.472870	0.296030	-0.201777	-0.408047	0.586815	0.291285	-0.784214	2.241590	5.217332	3.122328	0.780412	0.306634	-0.568838	1.659632	-1.530258	0.056823	1.121961	0.402557	-0.213668
1833.146000	0.272404	-2.082627	-1.112905	-1.458499	1.252065	1.465063	0.299016	-0.202812	-0.409273	0.585734	0.292894	-0.787982	1.982966	5.499079	3.103372	0.832781	0.318162	-0.511512	7.920784	1.712828	0.943794	-0.062077	2.851710	-0.459037
1833.156000	0.275354	-2.084654	-1.116958	-1.452671	1.254936	1.457152	0.296142	-0.198606	-0.405788	0.593334	0.288823	-0.785567	2.258795	5.104643	2.778055	0.805974	0.380125	-0.523348	8.472087	-1.245123	6.010134	0.542648	3.366528	-0.651583
1833.166000	0.278320	-2.086614	-1.121091	-1.446746	1.257873	1.449196	0.298994	-0.201401	-0.407441	0.597872	0.294633	-0.785021	2.110795	5.372737	3.002142	0.733895	0.284773	-0.492716	6.895494	-0.460427	0.774788	1.168002	1.599536	0.308758
1833.178000	0.281895	-2.089028	-1.126044	-1.439540	1.261368	1.439836	0.296996	-0.200602	-0.408005	0.594359	0.288182	-0.784291	2.329915	5.234647	3.087701	0.740610	0.376722	-0.537457	1.837036	-3.029061	-0.228139	0.926755	-0.202053	0.293711
1833.188000	0.284895	-2.091007	-1.130113	-1.433451	1.264270	1.432019	0.297378	-0.195704	-0.404811	0.587291	0.290233	-0.785714	2.241005	4.681684	2.780334	0.763365	0.363346	-0.530691	-2.174759	-2.172830	5.768970	1.066722	-0.151299	0.374335
1833.198000	0.287848	-2.093027	-1.134183	-1.427673	1.267156	1.424093	0.296841	-0.201591	-0.404643	0.584790	0.292291	-0.786235	2.514822	5.135958	2.860634	0.802648	0.365667	-0.482942	6.715296	-4.948451	4.433511	1.668191	2.622524	0.216189
1833.208000	0.290860	-2.095117	-1.138242	-1.421879	1.270064	1.416243	0.298283	-0.201543	-0.408659	0.590284	0.287781	-0.783396	2.361970	5.306570	3.111338	0.823880	0.427686	-0.526631	2.825080	-3.082270	0.727406	0.242581	0.950095	-0.001505
1833.218000	0.293811	-2.097170	-1.142239	-1.415999	1.272939	1.408426	0.297793	-0.199811	-0.408154	0.594846	0.297691	-0.782994	2.473541	5.267849	3.056206	0.765119	0.274779	-0.564490	2.968540	-4.258003	0.537610	2.351695	0.825932	-0.099879
1833.228000	0.296801	-2.099238	-1.146271	-1.410065	1.275868	1.400579	0.300059	-0.202343	-0.409666	0.594904	0.290609	-0.784238	2.311358	5.565113	3.081230	0.784024	0.405933	-0.530365	8.098448	-1.986922	-0.186056	0.227186	1.995137	-0.322634
1833.240000	0.300364	-2.101603	-1.151178	-1.402777	1.279382	1.391062	0.299826	-0.200609	-0.410562	0.588613	0.296554	-0.783608	2.257565	5.426754	3.176548	0.733056	0.322264	-0.471809	1.729757	-3.030757	-2.204663	1.412513	-0.460856	1.161122
1833.250000	0.303401	-2.103605	-1.155285	-1.396902	1.282289	1.383296	0.301634	-0.194990	-0.409113	0.584603	0.295801	-0.783033	1.975744	5.029346	3.096143	0.824639	0.322172	-0.543688	-5.275724	0.673418	1.542465	0.249604	-0.963105	0.324034
1833.260000	0.306409	-2.105589	-1.159411	-1.391075	1.285264	1.375544	0.298400	-0.198506	-0.405399	0.591942	0.288893	-0.788655	2.069183	5.169229	2.834800	0.788190	0.366109	-0.514969	4.582531	0.477977	4.191768	0.082610	1.813957	-0.101651
1833.270000	0.309397	-2.107607	-1.163544	-1.385251	1.288165	1.367603	0.300158	-0.199397	-0.408380	0.595025	0.297283	-0.786871	1.925595	5.331062	3.010368	0.768503	0.291211	-0.526677	2.279256	1.807851	0.911993	0.372924	0.663661	0.107430
1833.282000	0.313031	-2.109984	-1.168515	-1.378174	1.291730	1.358125	0.296311	-0.197122	-0.409057	0.593997	0.285982	-0.786442	2.295940	5.126649	3.103665	0.846681	0.407983	-0.477955	-2.676542	-3.487430	1.584810	0.509860	-0.249588	0.904415
1833.292000	0.316065	-2.112040	-1.172517	-1.372138	1.294644	1.350376	0.296164	-0.201745	-0.407067	0.591304	0.290557	-0.783629	2.149763	5.587909	3.054531	0.788207	0.306343	-0.541230	6.849579	-0.038055	-0.191838	0.683128	2.004158	-0.342963
1833.302000	0.319039	-2.114034	-1.176495	-1.366245	1.297570	1.342512	0.294726	-0.202772	-0.408114	0.587933	0.289421	-0.787378	2.406020	5.753243	2.988742	0.804541	0.322156	-0.520118	12.997750	-2.364700	0.396461	1.190149	4.024101	-0.528275
1833.312000	0.322002	-2.115989	-1.180542	-1.360385	1.300449	1.334591	0.295696	-0.196875	-0.409226	0.594448	0.287067	-0.788583	2.222749	5.358039	2.989475	0.757308	0.381555	-0.446929	3.458748	-2.429260	0.768842	0.709342	0.578833	1.072216
1833.324000	0.325613	-2.118344	-1.185490	-1.353400	1.303886	1.325030	0.295871	-0.199013	-0.407937	0.597071	0.296131	-0.783851	2.395269	5.490960	2.962986	0.739069	0.327685	-0.436474	7.159575	-4.142960	0.295575	1.819450	1.591970	1.097097
1833.334000	0.328518	-2.120289	-1.189565	-1.347402	1.306793	1.317316	0.297720	-0.197770	-0.406157	0.594545	0.286754	-0.779225	2.139027	5.098918	2.829875	0.755411	0.440688	-0.536469	1.032967	-0.679003	3.646216	-0.257052	0.109308	0.056339
1833.344000	0.331491	-2.122245	-1.193649	-1.341271	1.309710	1.309536	0.295929	-0.194750	-0.406514	0.589555	0.294515	-0.785388	2.226701	4.614467	2.867614	0.730661	0.355381	-0.507425	-10.101517	-3.858453	4.488436	1.638758	-3.009451	1.357334
1833.354000	0.334431	-2.124254	-1.197696	-1.335405	1.312606	1.301647	0.298447	-0.200606	-0.403687	0.583856	0.291791	-0.785435	2.242756	5.128544	2.579759	0.806438	0.399328	-0.514323	8.745809	-0.717045	7.515731	0.133840	3.641400	-0.451951
1833.364000	0.337382	-2.126309	-1.201712	-1.329681	1.315648	1.293701	0.296793	-0.202016	-0.407378	0.588965	0.289684	-0.786113	2.439121	5.219859	2.894988	0.833340	0.408220	-0.501322	3.047291	-4.137324	3.625995	0.836177	1.607838	0.255856
1833.374000	0.340298	-2.128337	-1.205762	-1.323866	1.318517	1.285909	0.299535	-0.200747	-0.410716	0.594419	0.292458	-0.783877	2.233206	5.333732	2.902879	0.788342	0.313313	-0.554613	3.495760	-1.240773	2.257198	1.069200	1.406665	-0.256865
1833.384000	0.343236	-2.130377	-1.209883	-1.317908	1.321449	1.278077	0.298040	-0.204046	-0.409071	0.596028	0.289550	-0.788424	2.344263	5.713680	2.886864	0.797901	0.357014	-0.539780	12.025926	-1.290498	0.997081	0.579453	3.681574	-0.650534
1833.394000	0.346212	-2.132401	-1.214053	-1.311871	1.324348	1.270215	0.300533	-0.202439	-0.412303	0.593843	0.289477	-0.784366	2.311109	5.750899	3.155567	0.796109	0.409745	-0.521251	5.269367	-2.297490	-2.521247	0.237387	0.935221	0.114269
1833.406000	0.349846	-2.134819	-1.219060	-1.304735	1.327837	1.260721	0.299726	-0.197098	-0.410085	0.584977	0.292948	-0.783115	2.210927	5.252081	3.164655	0.845091	0.327274	-0.497909	-5.338885	-3.028198	0.332722	1.172010	-0.981065	0.904098
1833.416000	0.352881	-2.136870	-1.223178	-1.298860	1.330702	1.252917	0.300517	-0.200385	-0.404730	0.589931	0.290859	-0.783156	2.182211	5.663872	2.814932	0.787833	0.373558	-0.567800	11.045658	0.869935	1.609089	-0.170899	3.334828	-0.949730
1833.426000	0.355843	-2.138812	-1.227232	-1.293033	1.333554	1.245090	0.298783	-0.201010	-0.406725	0.593918	0.296353	-0.785203	2.206072	5.638153	2.930428	0.790384	0.393129	-0.532521	7.424953	-0.447488	0.342691	-0.034510	2.017577	-0.259839
1833.436000	0.358843	-2.140822	-1.231312	-1.287165	1.336490	1.237128	0.299917	-0.196904	-0.409380	0.591309	0.295844	-0.785830	2.189163	5.429837	3.097507	0.829846	0.359800	-0.495206	-1.010861	-2.114927	0.011832	0.624687	-0.020820	0.656758
1833.448000	0.362453	-2.143245	-1.236132	-1.279869	1.340024	1.227755	0.298339	-0.200466	-0.407723	0.589211	0.296415	-0.781728	2.194692	5.577603	2.944194	0.843593	0.352487	-0.502724	5.782514	-0.779941	1.223444	0.289211	2.350869	0.059148
1833.458000	0.365440	-2.145198	-1.240065	-1.273986	1.342967	1.219984	0.299349	-0.200330	-0.405873	0.585945	0.293777	-0.786364	2.101359	5.671713	2.854439	0.827890	0.322441	-0.493358	9.222029	0.843719	1.425974	0.163156	3.354627	-0.042159
1833.468000	0.368452	-2.147125	-1.244097	-1.268153	1.345942	1.212042	0.297523	-0.195883	-0.408606	0.587875	0.292170	-0.784807	2.256770	5.113872	2.881355	0.867266	0.312943	-0.520525	-1.977696	-2.684266	4.577377	1.229529	0.946617	0.265631
1833.478000	0.371499	-2.149093	-1.248234	-1.262390	1.348868	1.204144	0.299663	-0.200295	-0.409031	0.595741	0.287934	-0.784122	1.957588	5.495039	2.862333	0.803910	0.365959	-0.487258	4.051746	1.493097	1.704557	-0.391851	1.449145	0.335414
1833.490000	0.375108	-2.151502	-1.253245	-1.255276	1.352395	1.194769	0.297387	-0.200051	-0.404751	0.596650	0.288337	-0.783228	2.094189	5.325954	2.695498	0.777336	0.365403	-0.514062	4.913911	0.327739	3.901568	0.114473	1.782051	0.046809
1833.500000	0.378120	-2.153453	-1.257346	-1.249192	1.355242	1.186986	0.297632	-0.195977	-0.406028	0.595949	0.288837	-0.784849	1.982544	4.905526	2.831549	0.724819	0.327462	-0.549272	-8.356812	-0.785723	3.839655	1.020388	-2.563284	0.567519
1833.510000	0.381093	-2.155518	-1.261458	-1.243198	1.358145	1.179124	0.294856	-0.202812	-0.405452	0.584646	0.289678	-0.789547	2.224194	5.405426	2.782969	0.766817	0.363004	-0.486660	4.210494	-1.728217	2.249212	0.762801	1.227294	0.538667
1833.520000	0.384045	-2.157543	-1.265526	-1.237416	1.361100	1.171212	0.296068	-0.202933	-0.405162	0.585832	0.291845	-0.787610	2.133368	5.562412	2.694155	0.838013	0.357754	-0.451838	9.737135	0.324776	3.383710	-0.074000	3.776175	0.373867
1833.530000	0.387008	-2.159578	-1.269557	-1.231641	1.363954	1.163369	0.295812	-0.200512	-0.408140	0.592203	0.288360	-0.784300	2.229350	5.449376	2.946301	0.830398	0.388329	-0.515251	0.794691	-2.063930	1.270774	0.366791	0.608339	0.288057
1833.540000	0.389984	-2.161617	-1.273597	-1.225712	1.366888	1.155534	0.296749	-0.202599	-0.409880	0.595813	0.294564	-0.787129	2.378724	5.788356	3.006116	0.800771	0.270900	-0.521451	5.963430	-2.882044	-1.878474	1.889465	1.864073	0.193029
1833.550000	0.392900	-2.163594	-1.277676	-1.219642	1.369754	1.147643	0.298490	-0.202444	-0.407207	0.593747	0.288545	-0.786871	2.182238	5.858471	2.846182	0.752294	0.398863	-0.446256	10.032064	-0.480426	-1.568977	0.050779	2.108546	0.761082
1833.562000	0.396476	-2.166098	-1.282397	-1.212374	1.373297	1.138217	0.300185	-0.200974	-0.400712	0.587772	0.297358	-0.785679	2.037413	5.920129	2.230612	0.661548	0.291550	-0.468052	25.034313	4.715417	2.485163	-0.029884	6.734234	-0.233310
1833.572000	0.399437	-2.168101	-1.286575	-1.206677	1.376177	1.130434	0.298079	-0.205198	-0.408992	0.585190	0.292264	-0.783485	2.165873	6.465166	2.633074	0.752743	0.378870	-0.543579	26.003104	4.391892	-3.519207	-1.148922	6.723620	-1.174363
1833.582000	0.402473	-2.170259	-1.290685	-1.200870	1.379020	1.122619	0.299790	-0.206210	-0.406240	0.592029	0.289200	-0.789286	2.036111	6.913673	2.492162	0.778134	0.429363	-0.465829	37.784648	7.921740	-4.835487	-2.839484	10.097323	-1.029587
1833.592000	0.405550	-2.172308	-1.294869	-1.194995	1.382039	1.114674	0.304211	-0.205817	-0.414797	0.591330	0.300923	-0.784952	1.326319	7.335335	3.100900	0.868403	0.223626	-0.509090	27.289492	14.527742	-12.140363	-3.183966	7.626947	-1.130417
1833.602000	0.408593	-2.174430	-1.299056	-1.189095	1.385024	1.106761	0.303911	-0.208141	-0.419733	0.589940	0.288895	-0.787231	0.843417	8.205420	3.531865	0.946883	0.368050	-0.493973	30.913148	21.157032	-20.883189	-6.952176	7.612418	-1.372167
1833.614000	0.412236	-2.176836	-1.304015	-1.181875	1.388480	1.097458	0.296584	-0.203043	-0.414917	0.591561	0.291544	-0.784471	1.297589	8.170521	3.563454	0.839352	0.295428	-0.539471	29.758866	15.740556	-22.973962	-4.091248	6.236253	-1.305685
1833.624000	0.415152	-2.178736	-1.308027	-1.176012	1.391418	1.089612	0.297523	-0.192854	-0.409982	0.590906	0.290719	-0.785936	1.295949	7.236245	3.159218	0.838206	0.342016	-0.527617	21.962686	14.069680	-13.159861	-4.049966	5.122312	-0.988292
1833.634000	0.418152	-2.180666	-1.312186	-1.170160	1.394321	1.081676	0.297709	-0.194345	-0.409241	0.593731	0.285707	-0.789819	1.071152	7.114161	3.220077	0.802843	0.415098	-0.481457	16.449344	14.957278	-13.612696	-4.910065	2.727144	-0.223407
1833.644000	0.421066	-2.182486	-1.316317	-1.164258	1.397209	1.073779	0.297085	-0.189753	-0.403940	0.594749	0.296121	-0.783624	1.232804	6.292417	2.955776	0.799063	0.267022	-0.499051	8.070922	11.252538	-5.707172	-2.328979	1.963342	-0.009038
1833.656000	0.424567	-2.184688	-1.321036	-1.156980	1.400660	1.064449	0.293936	-0.185055	-0.396733	0.594573	0.286742	-0.783842	1.555786	4.942450	2.541146	0.707585	0.448635	-0.514059	-6.468498	4.040511	6.046838	-1.605547	-2.393740	0.501750
1833.666000	0.427464	-2.186537	-1.325028	-1.150976	1.403605	1.056618	0.295549	-0.191128	-0.402637	0.586046	0.295340	-0.785068	1.828886	4.963264	2.695195	0.747407	0.336149	-0.528201	-8.504332	0.343526	5.196338	0.466038	-2.237048	0.549720
1833.676000	0.430308	-2.188406	-1.328901	-1.145150	1.406536	1.048682	0.290062	-0.190667	-0.402905	0.584658	0.294944	-0.787463	2.563996	4.255583	2.474633	0.851176	0.345869	-0.472430	-11.316601	-9.583875	13.951976	2.850076	-0.837331	1.234028
1833.686000	0.433243	-2.190420	-1.332818	-1.139364	1.409480	1.040831	0.293766	-0.193117	-0.398570	0.595375	0.288174	-0.783548	2.770447	4.134444	1.995687	0.695435	0.378524	-0.501113	-2.408062	-9.705051	16.412841	3.236940	0.531010	0.786228
1833.698000	0.436749	-2.192766	-1.337687	-1.132386	1.412953	1.031457	0.294594	-0.202398	-0.407073	0.596272	0.294522	-0.783335	3.022266	4.613910	2.377635	0.752809	0.282781	-0.555724	-1.797323	-12.095996	10.553461	4.731676	0.884406	0.306409
1833.708000	0.439718	-2.194820	-1.341859	-1.126455	1.415940	1.023564	0.297661	-0.203385	-0.411597	0.591524	0.286799	-0.788201	3.038894	4.690607	2.650874	0.839924	0.418806	-0.457053	-6.050984	-14.369173	9.150149	3.668205	-0.378828	1.415604
1833.718000	0.442697	-2.196898	-1.346066	-1.120380	1.418826	1.015678	0.298262	-0.203922	-0.410239	0.588031	0.289627	-0.785228	3.139090	4.746567	2.691721	0.765782	0.357865	-0.471299	-6.562050	-15.803704	7.245947	5.056157	-1.254863	1.503038
1833.728000	0.445691	-2.199013	-1.350207	-1.114482	1.421689	1.007873	0.301742	-0.208460	-0.412091	0.585432	0.291808	-0.785053	2.987507	5.510659	2.902872	0.818167	0.361672	-0.492751	1.440629	-11.603068	0.357164	3.622283	0.686376	0.890257
1833.738000	0.448754	-2.201115	-1.354388	-1.108606	1.424546	1.000028	0.303715	-0.209501	-0.407122	0.589488	0.290075	-0.785464	2.626648	5.788849	2.690257	0.828126	0.469923	-0.533307	9.477622	-4.470554	-0.141979	0.382534	2.650408	-0.104915
1833.750000	0.452451	-2.203635	-1.359324	-1.101579	1.428034	0.990648	0.305427	-0.206711	-0.410164	0.592239	0.299697	-0.786015	2.253440	5.998234	2.827428	0.786612	0.328263	-0.514380	7.201244	-0.937141	-3.657851	0.915256	1.699818	0.265143
1833.760000	0.455502	-2.205737	-1.363425	-1.095563	1.430950	0.982764	0.303726	-0.207368	-0.412286	0.589021	0.290560	-0.788543	2.019928	6.551697	2.959715	0.840797	0.451550	-0.489142	12.881780	3.337554	-8.475528	-1.743687	2.697633	0.172211
1833.770000	0.458540	-2.207765	-1.367477	-1.089605	1.433828	0.974892	0.304502	-0.205725	-0.413606	0.586769	0.299192	-0.784502	1.732459	6.638866	3.129626	0.805837	0.330879	-0.504752	7.946866	5.493060	-11.127670	-1.013874	1.054215	0.250809
1833.780000	0.461615	-2.209719	-1.371575	-1.083744	1.436828	0.967054	0.302105	-0.198689	-0.410420	0.585697	0.296570	-0.787628	1.585959	6.052207	2.982764	0.831435	0.357550	-0.500836	0.333184	5.208762	-4.800438	-1.439017	-0.251490	0.384048
1833.790000	0.464642	-2.211676	-1.375675	-1.077903	1.439816	0.959146	0.302633	-0.199676	-0.409709	0.591724	0.290745	-0.782293	1.309404	6.249488	2.944098	0.853139	0.404253	-0.562009	2.857414	10.070905	-5.970581	-3.420461	0.352185	-0.529497
1833.802000	0.468264	-2.213980	-1.380561	-1.070841	1.443361	0.949691	0.297993	-0.196928	-0.405853	0.594491	0.292470	-0.783724	1.441815	5.746668	2.728501	0.766475	0.327628	-0.486054	-0.884742	6.405173	-1.551805	-1.284353	-0.661480	0.598688
1833.812000	0.471256	-2.215923	-1.384576	-1.064917	1.446263	0.941937	0.297022	-0.192342	-0.402442	0.592334	0.286574	-0.784418	1.502380	4.978489	2.384299	0.816518	0.388452	-0.556805	-5.663555	5.253001	8.284053	-1.972863	-0.551937	-0.244907
1833.822000	0.474225	-2.217908	-1.388631	-1.058912	1.449188	0.934098	0.292895	-0.198302	-0.405992	0.590101	0.291335	-0.786318	1.850546	5.326424	2.613969	0.819183	0.332667	-0.554712	-3.551638	1.462490	3.654071	-0.166606	-0.241527	-0.079352
1833.834000	0.477678	-2.220274	-1.393352	-1.051828	1.452634	0.924587	0.292051	-0.199604	-0.405463	0.589799	0.287344	-0.786665	2.261690	5.170479	2.431186	0.788673	0.366580	-0.463845	0.249518	-3.479519	5.754148	1.081644	0.732265	0.940208
1833.844000	0.480633	-2.222302	-1.397319	-1.045905	1.455529	0.916702	0.291655	-0.197302	-0.405744	0.592215	0.286067	-0.782678	2.588875	4.875586	2.288437	0.772114	0.424002	-0.523632	-0.269036	-6.983497	9.095317	1.615060	0.610173	0.350948
1833.854000	0.483530	-2.224345	-1.401418	-1.040088	1.458449	0.908967	0.293919	-0.200647	-0.404704	0.590559	0.292234	-0.783345	2.011324	5.684896	2.590395	0.704665	0.337285	-0.446574	4.613495	-4.238370	5.416812	1.636942	1.514453	0.458324
1833.864000	0.486374	-2.226301	-1.405563	-1.034278	1.461333	0.901212	0.289058	-0.198377	-0.404478	0.581383	0.285419	-0.770736	2.406091	5.695280	2.997694	0.772529	0.353472	-0.497031	-2.469751	-10.820042	3.872268	3.216054	-0.242800	0.156202
1833.876000	0.489805	-2.228724	-1.410500	-1.027236	1.464700	0.891975	0.289401	-0.193084	-0.397676	0.566095	0.287563	-0.758105	2.136492	5.572510	3.160501	0.802988	0.305969	-0.448720	-9.477251	-10.345283	4.578826	3.294837	-1.763638	0.755821
1833.886000	0.492672	-2.230694	-1.414464	-1.021533	1.467481	0.884440	0.285795	-0.195690	-0.386961	0.559577	0.280181	-0.746883	2.157421	6.252047	2.844764	0.781920	0.336575	-0.454608	9.324384	-4.620381	-0.285966	1.529062	2.973823	0.178566
1833.896000	0.495503	-2.232722	-1.418262	-1.016120	1.470264	0.877072	0.285101	-0.193263	-0.382036	0.555782	0.275989	-0.736711	1.778265	6.570699	2.874407	0.792496	0.271902	-0.436715	11.873221	0.640178	-3.399525	0.562111	3.761333	0.216215
1833.906000	0.498334	-2.234616	-1.422060	-1.010687	1.472964	0.869809	0.281119	-0.187142	-0.379175	0.548311	0.270433	-0.728978	1.611477	6.476444	2.960491	0.820212	0.392648	-0.494425	7.106771	1.866849	-2.563389	-1.129022	2.097933	-0.461315
1833.916000	0.501103	-2.236477	-1.425752	-1.005290	1.475688	0.862567	0.277426	-0.186336	-0.374673	0.542765	0.268641	-0.720550	1.464631	6.927486	3.104773	0.811009	0.266233	-0.423177	10.440147	3.833035	-7.987630	-0.324976	2.946817	0.302232
1833.928000	0.504461	-2.238648	-1.430077	-0.998697	1.478831	0.853949	0.270529	-0.180241	-0.368842	0.532786	0.261780	-0.702575	1.441324	6.784928	3.089782	0.730358	0.357352	-0.421685	7.242468	2.959111	-7.716194	-0.536003	0.795143	0.402669
1833.938000	0.507135	-2.240371	-1.433717	-0.993384	1.481434	0.847003	0.265764	-0.171132	-0.359634	0.520748	0.258039	-0.690671	1.344914	6.232226	2.920321	0.728237	0.276755	-0.403688	1.592887	2.036348	-1.305722	0.246061	0.307858	0.661177
1833.948000	0.509809	-2.242089	-1.437347	-0.988299	1.483965	0.840174	0.261081	-0.171970	-0.355772	0.510488	0.254261	-0.682154	1.274648	6.338136	3.059413	0.793905	0.324540	-0.432652	0.054538	2.743740	-2.120351	-0.730418	0.127339	0.254202
1833.958000	0.512338	-2.243733	-1.440843	-0.983270	1.486507	0.833424	0.254627	-0.167828	-0.347026	0.508381	0.246458	-0.675873	1.568818	6.133803	2.758173	0.779287	0.360733	-0.426665	5.362691	0.778083	1.347947	-0.536796	1.890769	0.217249
1833.970000	0.515408	-2.245713	-1.444987	-0.977215	1.489425	0.825379	0.250025	-0.165707	-0.338917	0.501869	0.247872	-0.660840	1.432088	5.966730	2.652171	0.718300	0.349215	-0.391042	3.776405	1.438538	2.723825	-0.416175	1.075223	0.623318
1833.980000	0.517852	-2.247307	-1.448428	-0.972260	1.491906	0.818820	0.243987	-0.161652	-0.337997	0.491483	0.241076	-0.646666	1.569483	5.611707	2.834124	0.738716	0.334168	-0.418943	-5.384512	-3.211327	5.849355	0.887847	-1.015982	0.490124
1833.990000	0.520277	-2.248905	-1.451770	-0.967319	1.494221	0.812381	0.242930	-0.162371	-0.328239	0.480425	0.234180	-0.641808	1.457713	5.735629	2.638912	0.719556	0.410878	-0.420318	0.250163	0.149620	5.319493	-0.761758	0.075019	0.275801
1834.000000	0.522662	-2.250537	-1.454955	-0.962488	1.496575	0.806053	0.237998	-0.161196	-0.326649	0.467225	0.236309	-0.630727	1.475143	5.896993	2.758009	0.735639	0.303725	-0.393104	0.436368	-0.436718	3.326284	0.393239	0.611097	0.604165
1834.012000	0.525493	-2.252432	-1.458764	-0.956966	1.499371	0.798545	0.234484	-0.157105	-0.317514	0.457847	0.232250	-0.614113	1.574279	5.651314	2.572332	0.743933	0.295599	-0.342515	1.794080	-1.830178	7.015132	0.637109	1.635529	1.095442
1834.022000	0.527794	-2.253977	-1.461976	-0.952437	1.501671	0.792475	0.229864	-0.156303	-0.317131	0.454359	0.223670	-0.601789	1.566194	5.878640	2.884033	0.737249	0.363546	-0.452476	-2.666853	-2.151094	3.104883	0.326547	-0.597037	-0.055949
1834.032000	0.530144	-2.255568	-1.465164	-0.948053	1.503901	0.786539	0.224852	-0.154192	-0.312420	0.447896	0.216501	-0.594784	1.542670	6.039859	2.919163	0.792612	0.380705	-0.459942	-0.572191	-1.034757	2.092328	-0.441727	0.367480	-0.252008
1834.042000	0.532375	-2.257087	-1.468265	-0.943620	1.506124	0.780745	0.223142	-0.151923	-0.305605	0.444782	0.218469	-0.591767	1.302681	6.151555	2.969238	0.747017	0.249733	-0.373324	-1.503133	0.513971	0.019316	0.583833	0.095427	0.734350
1834.052000	0.534581	-2.258616	-1.471269	-0.939237	1.508266	0.774973	0.217923	-0.146083	-0.296567	0.435547	0.207886	-0.580148	1.423394	5.934772	2.664906	0.758220	0.402754	-0.390975	2.869475	0.831759	3.981661	-1.204321	1.242542	0.361933
1834.064000	0.537123	-2.260423	-1.474854	-0.934043	1.510787	0.768077	0.211955	-0.146703	-0.293957	0.423327	0.206041	-0.565201	1.580388	6.405787	2.904885	0.736867	0.343655	-0.385844	5.354998	-0.476383	-2.500405	0.165223	1.350658	0.473855
1834.074000	0.539245	-2.261870	-1.477795	-0.929842	1.512899	0.762407	0.208111	-0.144710	-0.289072	0.411440	0.202169	-0.548862	1.424950	6.816537	2.968417	0.771763	0.336592	-0.368989	9.689865	2.878799	-6.781023	-0.793443	2.530553	0.537450
1834.084000	0.541258	-2.263305	-1.480668	-0.925792	1.514867	0.756955	0.204209	-0.141311	-0.283580	0.403686	0.198700	-0.538294	1.512963	6.787229	3.115124	0.775389	0.305712	-0.380251	6.311703	0.549300	-6.995472	0.183016	1.705805	0.475344
1834.094000	0.543296	-2.264653	-1.483422	-0.921791	1.516797	0.751664	0.199424	-0.133502	-0.273711	0.400570	0.194727	-0.526198	1.753728	6.512025	2.871061	0.752216	0.309962	-0.384764	8.885680	-1.562224	-3.203490	0.709491	2.757383	0.409040
1834.104000	0.545252	-2.265981	-1.486076	-0.917848	1.518703	0.746400	0.197960	-0.130779	-0.271810	0.394563	0.187536	-0.517342	1.634546	6.404326	2.983717	0.724974	0.409329	-0.379048	3.560271	-2.138233	-2.788883	0.059567	0.401429	0.459913
1834.116000	0.547578	-2.267535	-1.489166	-0.913191	1.520987	0.740335	0.193279	-0.128472	-0.260369	0.384742	0.193435	-0.508682	1.534065	6.422841	2.676239	0.724370	0.305971	-0.381660	10.243555	1.632121	-1.742622	-0.215516	3.166278	0.327864
1834.126000	0.549460	-2.268717	-1.491717	-0.909368	1.522820	0.735293	0.188484	-0.123340	-0.258151	0.377660	0.184017	-0.496791	1.713705	6.048716	2.850866	0.679567	0.329826	-0.367663	1.243298	-4.353059	1.239933	1.450524	0.253367	0.600452
1834.136000	0.551365	-2.269924	-1.494245	-0.905596	1.524630	0.730372	0.187764	-0.119808	-0.251749	0.365549	0.180943	-0.485447	1.347385	5.843570	2.653319	0.669680	0.404519	-0.353773	0.265539	-0.156189	4.276334	-0.683058	-0.173678	0.589903
1834.148000	0.553509	-2.271286	-1.497230	-0.901160	1.526756	0.724585	0.181663	-0.114436	-0.244264	0.350818	0.185101	-0.475853	1.353098	5.195029	2.582453	0.668371	0.271928	-0.385757	-8.019140	-3.163617	12.074207	0.996411	-1.013013	0.300293
1834.158000	0.555341	-2.272413	-1.499618	-0.897675	1.528536	0.719943	0.176225	-0.118438	-0.238577	0.339687	0.176578	-0.463193	1.510066	5.581295	2.486910	0.696658	0.322454	-0.377584	1.352949	-1.675891	8.466135	0.107449	1.429150	0.260855
1834.168000	0.557044	-2.273597	-1.502023	-0.894365	1.530271	0.715322	0.175995	-0.118503	-0.232436	0.336618	0.172905	-0.452450	1.136800	5.913246	2.517485	0.674543	0.307092	-0.368615	3.008587	3.632794	4.234525	-1.053080	1.320499	0.253657
1834.178000	0.558743	-2.274804	-1.504397	-0.891073	1.531943	0.710834	0.170013	-0.115690	-0.230696	0.333631	0.166998	-0.439949	1.099514	5.971729	2.694567	0.675824	0.315555	-0.344186	-0.262356	2.497922	2.997374	-0.755903	0.152258	0.504101
1834.188000	0.560420	-2.275954	-1.506763	-0.887850	1.533568	0.706430	0.165314	-0.116311	-0.226386	0.328846	0.158707	-0.427603	0.987854	6.478736	2.820881	0.692932	0.399569	-0.379231	3.617114	5.875012	-3.079884	-2.310255	0.333911	0.000561
1834.198000	0.562049	-2.277110	-1.509011	-0.884674	1.535172	0.702192	0.161843	-0.108221	-0.221558	0.319843	0.158734	-0.418136	1.113097	6.182798	2.964602	0.724920	0.317467	-0.297893	-2.386687	0.846351	0.417728	-0.455206	-0.325990	0.936740
1834.210000	0.563964	-2.278428	-1.511636	-0.880925	1.537097	0.697285	0.156109	-0.108234	-0.213287	0.314023	0.154911	-0.406046	1.142470	6.475860	2.961640	0.681541	0.232137	-0.359648	1.355843	2.551960	-3.589566	0.286527	0.478422	0.251209
1834.220000	0.565461	-2.279503	-1.513743	-0.877866	1.538528	0.693274	0.151448	-0.105873	-0.205926	0.301607	0.143642	-0.400022	1.105176	6.798301	2.805960	0.734545	0.321028	-0.346351	10.010812	6.371207	-6.077339	-1.865129	2.845750	0.233374
1834.230000	0.566932	-2.280554	-1.515786	-0.874850	1.539988	0.689387	0.144646	-0.101647	-0.202350	0.292043	0.140313	-0.387938	1.460257	6.953945	2.887925	0.730772	0.347839	-0.387542	12.468737	3.170276	-8.210143	-0.967193	3.209929	-0.206693
1834.240000	0.568383	-2.281508	-1.517673	-0.871865	1.541364	0.685604	0.143708	-0.095589	-0.195356	0.283035	0.138687	-0.377821	1.316224	6.745773	2.844707	0.688067	0.316211	-0.366284	9.071118	3.376638	-6.145199	-0.663260	2.215506	0.000327
1834.250000	0.569782	-2.282404	-1.519553	-0.869033	1.542810	0.681850	0.138098	-0.091669	-0.187666	0.273430	0.136192	-0.368379	1.289852	6.595909	2.635249	0.679857	0.281683	-0.337942	11.509418	4.333696	-3.741202	-0.775210	3.384668	0.259010
1834.260000	0.571148	-2.283250	-1.521333	-0.866340	1.544149	0.678226	0.134887	-0.085525	-0.184171	0.265323	0.129966	-0.359848	1.539947	5.973585	2.672479	0.638742	0.309232	-0.296458	3.066590	-2.901717	3.135016	0.956861	1.085996	0.747218
1834.270000	0.572478	-2.284111	-1.523160	-0.863761	1.545440	0.674680	0.131944	-0.083002	-0.180629	0.258271	0.125979	-0.344514	1.330789	5.755969	2.815300	0.662079	0.315321	-0.307652	-4.457467	-3.137703	5.740768	0.637671	-0.722070	0.566297
1834.280000	0.573771	-2.284938	-1.524897	-0.861204	1.546671	0.671192	0.127176	-0.084058	-0.174127	0.253305	0.123591	-0.333674	1.547688	5.814299	2.540992	0.631257	0.298719	-0.283207	3.840502	-2.945728	5.525407	0.901313	1.636927	0.802473
1834.292000	0.575292	-2.285917	-1.526993	-0.858270	1.548164	0.667248	0.124079	-0.082557	-0.168054	0.243900	0.114979	-0.321430	1.193329	5.918912	2.754897	0.651859	0.327745	-0.305729	-1.692149	-0.341171	3.993748	-0.222938	-0.194388	0.452058
1834.302000	0.576489	-2.286682	-1.528640	-0.855877	1.549240	0.664126	0.120829	-0.078508	-0.163215	0.237503	0.111097	-0.310384	1.153672	5.712564	2.696669	0.647490	0.382074	-0.292263	-3.565071	-0.777052	6.725664	-0.769301	-0.788958	0.526780
1834.312000	0.577710	-2.287484	-1.530252	-0.853562	1.550377	0.661083	0.115810	-0.078522	-0.157663	0.227793	0.111557	-0.300527	1.101216	5.864858	2.781103	0.648942	0.395739	-0.293922	-3.573265	-0.124267	4.724217	-0.998243	-1.066507	0.453641
1834.322000	0.578847	-2.288297	-1.531819	-0.851354	1.551502	0.658155	0.111547	-0.079017	-0.150890	0.219586	0.111242	-0.289844	1.020756	6.333780	2.709312	0.661878	0.282005	-0.296817	4.392108	4.174594	-0.584681	-1.029742	1.566147	0.394224
1834.332000	0.579923	-2.289025	-1.533315	-0.849250	1.552603	0.655332	0.105218	-0.073481	-0.148558	0.210209	0.107958	-0.280838	1.329622	6.177326	2.869628	0.667725	0.233934	-0.296467	0.783666	-1.488656	1.049252	0.984500	1.011214	0.436251
1834.344000	0.581182	-2.289872	-1.535073	-0.846761	1.553831	0.652020	0.104868	-0.068515	-0.142916	0.200301	0.097195	-0.273273	0.731986	5.924163	2.900222	0.664048	0.306230	-0.284333	-7.492768	2.784020	4.151960	-1.231878	-1.620719	0.402305
1834.354000	0.582210	-2.290579	-1.536443	-0.844755	1.554774	0.649423	0.098467	-0.069333	-0.136504	0.194123	0.092848	-0.259190	0.950522	6.330535	3.039872	0.643102	0.371426	-0.310798	-3.715781	1.748155	-1.469630	-1.009760	-1.633259	0.081841
1834.364000	0.583143	-2.291283	-1.537794	-0.842837	1.555682	0.646900	0.093496	-0.067064	-0.129524	0.184417	0.089598	-0.253193	0.994489	6.645978	2.995412	0.646518	0.398245	-0.231345	2.595754	2.829442	-5.131528	-1.398273	-0.228962	0.891921
1834.376000	0.584196	-2.292023	-1.539277	-0.840659	1.556736	0.644001	0.089261	-0.061761	-0.123314	0.175587	0.089384	-0.236210	0.921233	6.597699	2.780751	0.639090	0.343300	-0.310953	5.688888	5.972871	-3.957675	-1.904439	1.151248	-0.022276
1834.386000	0.585044	-2.292607	-1.540456	-0.838914	1.557644	0.641711	0.083377	-0.057641	-0.114039	0.166372	0.085176	-0.230898	1.236088	6.635800	2.797400	0.626697	0.287014	-0.224023	8.456566	1.848563	-4.577125	-0.052729	2.162223	0.955402
1834.396000	0.585834	-2.293156	-1.541574	-0.837255	1.558467	0.639500	0.079447	-0.055064	-0.110105	0.159664	0.081144	-0.212079	1.436243	6.599427	2.946114	0.651401	0.307653	-0.296719	5.910031	-1.061616	-4.072986	0.480131	1.587407	0.143540
1834.406000	0.586648	-2.293656	-1.542662	-0.835721	1.559219	0.637386	0.077964	-0.051040	-0.105725	0.151716	0.075811	-0.204093	1.163462	6.511569	2.906979	0.635276	0.292361	-0.268183	3.720042	1.234313	-3.013716	-0.110280	0.987809	0.378120
1834.416000	0.587402	-2.294182	-1.543674	-0.834238	1.559995	0.635423	0.074132	-0.048123	-0.098078	0.144023	0.070437	-0.191460	1.074825	6.357693	2.791358	0.617307	0.291251	-0.273299	3.344412	2.261760	-0.940911	-0.479901	0.972209	0.266112
1834.426000	0.588131	-2.294575	-1.544610	-0.832877	1.560652	0.633567	0.070415	-0.045151	-0.092872	0.139119	0.068009	-0.182537	0.953896	6.353113	2.714394	0.611277	0.285674	-0.271024	4.169860	4.141014	-0.675937	-1.018506	1.253207	0.231825
1834.436000	0.588789	-2.295041	-1.545483	-0.831523	1.561345	0.631801	0.066080	-0.042065	-0.086875	0.130065	0.065616	-0.173287	1.119221	6.133095	2.531872	0.649125	0.265725	-0.254146	6.904291	2.850001	3.198881	-0.956574	3.009906	0.399171
1834.448000	0.589530	-2.295470	-1.546464	-0.830041	1.562048	0.629798	0.061391	-0.038541	-0.082506	0.120659	0.059636	-0.157240	1.196168	5.840141	2.719167	0.624085	0.251009	-0.268731	-1.081178	-1.493759	6.189562	0.415821	0.787236	0.207517
1834.458000	0.590116	-2.295899	-1.547214	-0.828905	1.562621	0.628310	0.057369	-0.036138	-0.077617	0.114944	0.055236	-0.148139	1.060550	5.720226	2.722109	0.588060	0.262444	-0.290920	-4.218104	-0.821088	7.298888	0.213267	-0.420313	-0.101231
1834.468000	0.590663	-2.296186	-1.547970	-0.827797	1.563181	0.626861	0.053891	-0.034996	-0.073837	0.106608	0.049529	-0.140662	1.117444	5.770637	2.693214	0.552640	0.281199	-0.217211	-2.347972	-1.716056	6.343502	0.548559	-0.374535	0.661462
1834.478000	0.591179	-2.296545	-1.548674	-0.826814	1.563610	0.625551	0.050487	-0.033942	-0.066085	0.099685	0.046824	-0.128814	0.989631	5.927372	2.698229	0.519692	0.318563	-0.220352	-1.477798	0.355801	3.989686	-0.091810	-0.867007	0.552949
1834.488000	0.591669	-2.296891	-1.549279	-0.825885	1.564112	0.624325	0.046129	-0.032990	-0.060861	0.088990	0.042630	-0.115500	0.921982	6.073186	2.624900	0.606907	0.311664	-0.272326	2.494471	3.536420	3.662620	-1.504748	1.174643	-0.065356
1834.500000	0.592195	-2.297249	-1.549949	-0.824882	1.564553	0.622988	0.042567	-0.031616	-0.055159	0.079820	0.038828	-0.102397	0.741133	6.512360	2.694015	0.609099	0.341949	-0.273407	5.940643	7.394683	-1.933023	-2.611014	1.473835	-0.161653
1834.510000	0.592587	-2.297570	-1.550464	-0.824157	1.564946	0.622041	0.037667	-0.027774	-0.049600	0.071665	0.035459	-0.095496	0.697894	6.605230	2.671339	0.589045	0.316064	-0.263543	7.356320	8.396007	-3.241771	-2.502634	1.755606	-0.089098
1834.520000	0.592922	-2.297832	-1.550990	-0.823500	1.565303	0.621086	0.033632	-0.024171	-0.045842	0.062392	0.032146	-0.087368	0.614544	6.638413	2.799765	0.630629	0.299218	-0.183380	5.482558	7.676156	-3.289125	-2.427756	1.651976	0.732568
1834.530000	0.593231	-2.298058	-1.551417	-0.822939	1.565553	0.620315	0.028675	-0.021511	-0.041261	0.058946	0.026952	-0.072054	0.617357	6.843875	2.837582	0.562457	0.299202	-0.253387	6.389169	8.809720	-6.852837	-2.120609	0.961891	-0.066413
1834.542000	0.593540	-2.298306	-1.551858	-0.822310	1.565874	0.619564	0.024212	-0.015881	-0.034759	0.046097	0.021997	-0.061680	0.532914	6.746152	2.947181	0.613239	0.321388	-0.242756	2.813864	8.207836	-5.019937	-2.605561	0.415978	-0.029844
1834.552000	0.593753	-2.298401	-1.552169	-0.821894	1.566065	0.618980	0.019566	-0.012393	-0.028995	0.040457	0.020915	-0.050412	0.640176	6.629896	2.957196	0.599538	0.269789	-0.244003	1.691869	6.218308	-3.644995	-1.570333	0.432764	-0.051594
1834.562000	0.593907	-2.298530	-1.552464	-0.821550	1.566289	0.618528	0.014464	-0.008587	-0.023413	0.031005	0.016591	-0.043150	0.662874	6.526858	2.991392	0.547194	0.261285	-0.218672	-0.814445	4.458029	-2.889078	-0.732545	-0.655041	0.185583
1834.572000	0.593989	-2.298564	-1.552617	-0.821266	1.566420	0.618176	0.010155	-0.004509	-0.016243	0.024224	0.012868	-0.030331	0.721202	6.575153	2.967104	0.569513	0.195222	-0.234311	-4.099893	2.351582	1.787744	0.019380	-0.526358	0.000864
1834.582000	0.594010	-2.298562	-1.552711	-0.821091	1.566475	0.617953	0.005333	-0.000893	-0.010545	0.014496	0.004937	-0.018200	0.470759	6.692823	2.947671	0.586499	0.184057	-0.231330	-4.487504	-0.631839	5.626129	-0.294600	-0.590351	-0.022389
1834.592000	0.594056	-2.298562	-1.552802	-0.821000	1.566485	0.617814	0.000137	-0.000001	-0.003147	0.005592	-0.000923	-0.008513	0.295277	7.058162	3.159551	0.496344	0.128739	-0.251348	1.562375	-2.279191	6.757644	-0.651621	1.350796	-1.012713
1834.604000	0.594067	-2.298536	-1.552789	-0.821041	1.566447	0.617858	-0.001737	0.002026	0.002019	-0.005168	-0.005358	0.008172	-0.523786	7.478288	3.633782	0.307752	0.029631	0.028422	0.083389	-0.457629	8.306719	-2.241829	1.554831	-1.934550
1834.614000	0.594016	-2.298536	-1.552689	-0.821157	1.566421	0.617999	-0.007125	0.002996	0.009128	-0.019388	-0.009762	0.024407	-1.006131	8.027559	3.864297	0.228297	-0.021938	0.058623	6.599116	2.110194	7.775388	-4.180170	4.008710	-3.179670
1834.624000	0.593894	-2.298511	-1.552589	-0.821336	1.566322	0.618203	-0.012159	0.005801	0.014512	-0.019177	-0.015213	0.024256	-1.279989	8.362926	4.036718	0.220701	-0.085913	0.151099	7.989779	-2.775996	8.098611	-3.219577	4.074264	-2.194165
1834.634000	0.593760	-2.298378	-1.552444	-0.821494	1.566142	0.618506	-0.016267	0.008568	0.016653	-0.023740	-0.016591	0.031021	-1.198429	8.731436	4.211256	0.114968	-0.080629	0.224494	4.245469	-6.705338	6.306658	-1.460701	1.686852	-1.433452
1834.644000	0.593627	-2.298304	-1.552215	-0.821761	1.565986	0.618846	-0.016671	0.011377	0.022678	-0.029693	-0.016898	0.041552	-1.556791	8.879161	4.207898	0.060931	-0.092638	0.262448	2.278237	-3.283396	5.041285	-2.047124	0.532125	-1.109519
1834.654000	0.593447	-2.298185	-1.551984	-0.822113	1.565829	0.619309	-0.019604	0.012041	0.027305	-0.040184	-0.019184	0.054479	-1.572936	9.100034	4.293148	0.021630	-0.128556	0.298585	3.280380	-3.146511	1.596979	-1.326540	0.332379	-0.743193
1834.666000	0.593193	-2.298051	-1.551610	-0.822622	1.565576	0.620012	-0.023702	0.014690	0.032330	-0.050712	-0.023010	0.066784	-1.654006	9.249539	4.457841	0.030307	-0.171971	0.302843	1.481424	-2.982972	-0.421985	-0.932926	-0.083943	-0.743800
1834.676000	0.592914	-2.297883	-1.551282	-0.823179	1.565335	0.620735	-0.028141	0.017476	0.039698	-0.058926	-0.027047	0.076324	-1.610794	9.283778	4.427251	-0.027348	-0.176818	0.400358	3.029335	-4.128316	-1.455369	-0.179189	-0.210525	0.286505
1834.686000	0.592588	-2.297629	-1.550860	-0.823783	1.565081	0.621592	-0.032421	0.021378	0.045240	-0.069478	-0.030324	0.087728	-1.665529	9.236656	4.431212	-0.019126	-0.226054	0.407587	2.228847	-3.910863	-0.607428	0.054796	0.022743	0.333203
1834.696000	0.592237	-2.297424	-1.550317	-0.824540	1.564743	0.622573	-0.037466	0.023411	0.050771	-0.075759	-0.035270	0.102376	-1.585626	9.448117	4.458358	-0.035165	-0.232878	0.377211	4.914841	-3.521040	-3.442009	0.279550	0.461224	-0.021898
1834.706000	0.591840	-2.297183	-1.549848	-0.825315	1.564371	0.623610	-0.041335	0.027325	0.054883	-0.086094	-0.040113	0.111490	-1.618912	9.433298	4.588326	0.004883	-0.257678	0.394688	2.364197	-4.455793	-2.859945	0.474689	0.267940	0.126333
1834.718000	0.591310	-2.296822	-1.549111	-0.826423	1.563830	0.625069	-0.046127	0.032086	0.062361	-0.095699	-0.041326	0.126205	-1.558319	9.392086	4.642150	0.003303	-0.330736	0.376323	1.120478	-5.685949	-2.315960	1.453561	0.397007	-0.087199
1834.728000	0.590841	-2.296473	-1.548524	-0.827398	1.563431	0.626386	-0.048819	0.035589	0.067140	-0.103539	-0.048771	0.130609	-1.649194	9.152797	4.697091	-0.018409	-0.354497	0.398155	-3.982949	-6.998393	0.421552	1.962642	-0.905406	0.101388
1834.738000	0.590371	-2.296089	-1.547826	-0.828453	1.562926	0.627734	-0.052988	0.037936	0.071454	-0.109867	-0.053360	0.145063	-1.751716	9.214596	4.898536	-0.019261	-0.349450	0.389136	-8.163136	-7.373085	-0.733038	2.086383	-2.332991	-0.056382
1834.748000	0.589794	-2.295705	-1.547065	-0.829553	1.562397	0.629287	-0.056384	0.040543	0.079119	-0.120237	-0.057933	0.155573	-1.921697	9.154926	4.749960	0.009804	-0.390526	0.335514	-6.683175	-3.898881	0.950101	1.085554	-1.157302	-0.693120
1834.760000	0.589047	-2.295177	-1.546052	-0.831055	1.561639	0.631219	-0.062643	0.042814	0.088520	-0.127801	-0.065527	0.167618	-1.924893	9.209273	4.620224	0.001803	-0.346450	0.354959	-2.823697	-2.486509	0.666331	0.286744	-0.312328	-0.550784
1834.770000	0.588421	-2.294721	-1.545117	-0.832366	1.560979	0.632910	-0.066770	0.044411	0.095318	-0.134676	-0.068066	0.181566	-1.955523	9.331795	4.577551	0.010786	-0.382283	0.332843	-0.202331	-0.770312	-0.490033	0.091816	0.681680	-0.824973
1834.780000	0.587737	-2.294302	-1.544116	-0.833721	1.560295	0.634833	-0.070426	0.045881	0.101267	-0.143702	-0.073012	0.189780	-1.985612	9.411315	4.545731	0.005981	-0.333582	0.334785	1.562723	0.318735	-1.306683	-0.623908	0.824233	-0.872235
1834.790000	0.586990	-2.293797	-1.543057	-0.835191	1.559527	0.636776	-0.075304	0.049617	0.106586	-0.149848	-0.075352	0.196117	-2.035228	9.454921	4.535895	-0.027153	-0.390194	0.345210	1.953668	0.926095	-2.140020	-0.080483	0.902189	-0.782700
1834.800000	0.586221	-2.293317	-1.542003	-0.836779	1.558784	0.638825	-0.079648	0.052855	0.110709	-0.160548	-0.078374	0.211557	-1.883419	9.356204	4.611432	0.010122	-0.378928	0.314256	0.385445	-1.442517	-0.400351	0.193413	0.921410	-1.149486
1834.810000	0.585366	-2.292752	-1.540906	-0.838385	1.557955	0.640976	-0.085646	0.055533	0.116673	-0.167703	-0.082129	0.217901	-1.709458	9.359962	4.643196	0.046436	-0.406346	0.366254	1.879361	-3.811302	0.148398	0.882455	1.947035	-0.594782
1834.820000	0.584514	-2.292201	-1.539741	-0.840118	1.557127	0.643231	-0.088034	0.058029	0.120711	-0.172514	-0.085901	0.228053	-1.794352	9.422216	4.768984	-0.012978	-0.388168	0.377258	-1.032759	-4.110930	-1.644836	1.243149	0.225062	-0.525597
1834.832000	0.583434	-2.291506	-1.538213	-0.842303	1.556084	0.646040	-0.089405	0.059962	0.128944	-0.179495	-0.090580	0.245189	-2.205959	9.686462	4.592816	-0.035368	-0.343433	0.338449	3.575925	3.697408	-4.574205	-1.260238	0.867790	-1.087176
1834.842000	0.582495	-2.290857	-1.536873	-0.844189	1.555086	0.648481	-0.095148	0.064271	0.132275	-0.187873	-0.097298	0.252924	-2.151112	9.634931	4.834311	-0.048291	-0.283568	0.434493	-1.507711	-0.357334	-4.593757	-0.543414	-1.158132	-0.087632
1834.852000	0.581522	-2.290221	-1.535536	-0.846105	1.554152	0.651114	-0.098746	0.067595	0.135731	-0.194554	-0.096796	0.265179	-2.197337	9.616646	4.896955	-0.040223	-0.344702	0.351017	-3.646309	0.260916	-4.258629	-0.255166	-1.308000	-1.019166
1834.862000	0.580489	-2.289477	-1.534118	-0.848153	1.553146	0.653787	-0.103145	0.072122	0.142071	-0.202774	-0.097598	0.273679	-2.234426	9.328536	4.872730	-0.028777	-0.409316	0.393137	-6.819289	-1.158915	-0.302140	0.388834	-1.340718	-0.581588
1834.872000	0.579465	-2.288783	-1.532689	-0.850256	1.552174	0.656561	-0.111202	0.073097	0.151545	-0.211554	-0.103521	0.284229	-1.829428	9.367097	4.667589	-0.070518	-0.434793	0.409066	0.912660	-3.554888	-0.614470	1.607077	0.796626	-0.386414
1834.884000	0.578121	-2.287909	-1.530794	-0.852863	1.550888	0.660053	-0.113627	0.072754	0.153649	-0.222343	-0.113110	0.299408	-1.927927	9.868205	4.818056	-0.053857	-0.383788	0.381607	4.351349	-0.559619	-6.757974	0.509983	1.034545	-0.779049
1834.894000	0.576873	-2.287091	-1.529202	-0.855102	1.549712	0.663080	-0.115366	0.079632	0.159430	-0.230299	-0.118350	0.306121	-2.161163	9.699409	4.657154	-0.035683	-0.320277	0.425973	4.670451	2.096863	-3.761948	-1.235171	1.278747	-0.419462
1834.904000	0.575731	-2.286302	-1.527566	-0.857450	1.548514	0.666283	-0.119495	0.083988	0.165902	-0.239331	-0.120375	0.319326	-2.245632	9.375547	4.656299	-0.084772	-0.309105	0.387452	-1.073734	1.223288	-0.305335	-1.035928	-0.568055	-0.878400
1834.916000	0.574266	-2.285260	-1.525584	-0.860334	1.547042	0.670191	-0.124402	0.085257	0.170678	-0.251298	-0.119390	0.332463	-2.240353	9.362393	4.776529	-0.041294	-0.381169	0.361685	-3.258952	0.459321	0.318642	-0.462665	-0.321973	-1.181849
1834.926000	0.572944	-2.284443	-1.523824	-0.862866	1.545818	0.673570	-0.130842	0.086637	0.176082	-0.258506	-0.124576	0.335935	-2.055013	9.538861	4.793220	-0.104510	-0.379952	0.437977	0.139823	-1.572835	-2.599670	0.656643	-0.188771	-0.351918
1834.936000	0.571611	-2.283555	-1.522029	-0.865489	1.544523	0.677010	-0.133619	0.092104	0.181035	-0.265807	-0.129647	0.350653	-1.991882	9.214641	4.820791	-0.062329	-0.365918	0.381387	-4.364294	-3.607908	2.028838	0.606124	-0.691459	-1.006905
1834.946000	0.570291	-2.282624	-1.520225	-0.868198	1.543191	0.680642	-0.135948	0.092180	0.189771	-0.274058	-0.133560	0.360804	-2.279857	9.382885	4.804392	-0.048829	-0.365852	0.402877	-2.934849	0.444274	0.412511	-0.655038	-0.308059	-0.877114
1834.956000	0.568909	-2.281676	-1.518308	-0.870999	1.541814	0.684287	-0.141655	0.092148	0.193292	-0.280018	-0.135859	0.367131	-2.058178	9.558179	4.756499	-0.009992	-0.421345	0.478234	3.331597	-0.886233	-0.806414	0.077275	2.156295	-0.078101
1834.966000	0.567445	-2.280704	-1.516392	-0.873889	1.540433	0.688014	-0.144241	0.097432	0.198675	-0.283712	-0.143635	0.382594	-2.246038	9.434356	4.797544	-0.062833	-0.335446	0.419509	-1.353328	0.329112	-0.009811	-0.847688	-0.128396	-0.794771
1834.976000	0.565991	-2.279748	-1.514407	-0.876873	1.538864	0.691865	-0.150371	0.099427	0.208936	-0.290401	-0.144530	0.394613	-2.019691	9.519824	4.689100	-0.064760	-0.326870	0.418410	4.091588	-0.488482	-0.503691	-0.647408	1.448376	-0.847630
1834.986000	0.564431	-2.278726	-1.512277	-0.879864	1.537476	0.695850	-0.151558	0.102159	0.211730	-0.299604	-0.144375	0.406342	-2.247045	9.709698	4.882299	-0.049998	-0.374709	0.424329	1.500440	1.277338	-3.008902	-0.722230	0.780403	-0.829448
1834.998000	0.562595	-2.277491	-1.509768	-0.883465	1.535665	0.700772	-0.155731	0.106859	0.214509	-0.310981	-0.149775	0.420037	-2.325022	9.590162	5.027189	-0.116884	-0.440686	0.409972	-4.551178	-0.090789	-2.823099	0.629222	-1.266758	-0.954292
1835.008000	0.561020	-2.276437	-1.507537	-0.886615	1.534102	0.705062	-0.161854	0.109756	0.222468	-0.321677	-0.161830	0.425029	-2.358347	9.434501	4.935786	-0.059238	-0.328316	0.473327	-3.726110	-0.041191	0.359622	-0.979622	-0.733068	-0.401044
1835.018000	0.559351	-2.275315	-1.505258	-0.889852	1.532403	0.709431	-0.167080	0.108569	0.224913	-0.330175	-0.160725	0.437197	-2.087801	9.823397	5.153378	-0.095886	-0.346047	0.410315	-1.625353	-2.105050	-5.305119	0.362187	-0.953039	-1.050030
1835.028000	0.557671	-2.274197	-1.502955	-0.893154	1.530797	0.713918	-0.169016	0.113038	0.231543	-0.341002	-0.164901	0.447370	-2.355413	9.928065	5.053272	-0.104535	-0.386876	0.380448	0.513251	2.477659	-6.101938	-0.601082	-0.223308	-1.474082
1835.040000	0.555606	-2.272807	-1.500087	-0.897260	1.528843	0.719402	-0.174629	0.117442	0.237946	-0.353233	-0.170333	0.456913	-2.368175	9.643069	5.017178	-0.087553	-0.388693	0.427166	-2.186924	0.983028	-2.162032	-0.503359	-0.397698	-1.015231
1835.050000	0.553815	-2.271608	-1.497594	-0.900795	1.527164	0.723974	-0.181436	0.121756	0.242155	-0.359419	-0.175152	0.468604	-1.926142	9.607619	5.033200	-0.050462	-0.424256	0.460917	0.676234	-4.082325	-1.073626	1.089219	1.179655	-0.628065
1835.060000	0.552004	-2.270327	-1.495141	-0.904477	1.525423	0.728738	-0.182171	0.128390	0.249203	-0.364308	-0.182086	0.481742	-2.198133	9.107786	4.872410	-0.028470	-0.377359	0.446029	-4.496875	-2.381894	5.801785	-0.409705	0.385762	-0.905659
1835.070000	0.550191	-2.269082	-1.492602	-0.908303	1.523570	0.733646	-0.186334	0.123984	0.255095	-0.365977	-0.189226	0.492001	-2.351652	9.510919	4.979479	-0.072766	-0.315666	0.432256	-2.137846	0.595847	0.322598	-1.362860	-0.279996	-1.142048
1835.082000	0.547932	-2.267583	-1.489528	-0.912730	1.521362	0.739589	-0.193509	0.129178	0.263772	-0.372797	-0.185872	0.505289	-2.161157	9.454167	4.996976	-0.112801	-0.450130	0.415642	-2.335755	-1.914969	0.545641	0.837102	0.096549	-1.241962
1835.092000	0.545976	-2.266254	-1.486892	-0.916538	1.519544	0.744654	-0.194984	0.130064	0.267676	-0.383651	-0.195441	0.516051	-2.234544	9.536929	5.073039	-0.101343	-0.398631	0.449415	-2.680429	-1.544437	-0.326986	0.190870	-0.279072	-0.933048
1835.102000	0.544077	-2.264974	-1.484224	-0.920354	1.517500	0.749850	-0.199053	0.134771	0.272454	-0.391945	-0.202696	0.527558	-2.267549	9.487580	5.099856	-0.134464	-0.302316	0.451398	-4.338910	-1.821873	-0.154012	-0.475497	-1.578034	-0.947000
1835.112000	0.542034	-2.263594	-1.481492	-0.924280	1.515498	0.755129	-0.204906	0.137240	0.280380	-0.405009	-0.197246	0.538158	-2.314928	9.306109	4.992385	-0.137630	-0.379205	0.492723	-4.422093	-1.817007	2.453962	0.070997	-0.878772	-0.507322
1835.122000	0.539958	-2.262230	-1.478724	-0.928350	1.513562	0.760627	-0.207190	0.135138	0.283038	-0.414533	-0.203301	0.550059	-2.301053	9.910611	5.293052	-0.099334	-0.393676	0.425958	-1.587399	-0.268746	-4.779140	-0.100039	-0.427504	-1.273821
1835.134000	0.537483	-2.260576	-1.475253	-0.933436	1.511051	0.767318	-0.210956	0.140604	0.288902	-0.425838	-0.206740	0.555284	-2.572961	9.753208	5.160154	-0.066257	-0.403534	0.449647	-1.744289	2.826758	-1.739056	-1.344600	0.275257	-1.148066
1835.144000	0.535295	-2.259070	-1.472323	-0.937765	1.508897	0.772956	-0.217328	0.143956	0.293195	-0.429001	-0.214410	0.563858	-2.472504	9.803677	5.344031	-0.060539	-0.329704	0.494232	-3.975845	0.150255	-2.788328	-1.231545	-0.865996	-0.651660
1835.154000	0.533121	-2.257652	-1.469319	-0.942131	1.506750	0.778689	-0.220527	0.148628	0.300366	-0.433871	-0.212606	0.574994	-2.655813	9.471267	5.269825	-0.098591	-0.353648	0.515916	-8.549646	0.477103	0.807316	-1.129895	-2.029189	-0.397557
1835.164000	0.530864	-2.256158	-1.466239	-0.946415	1.504648	0.784439	-0.223720	0.145888	0.304926	-0.441729	-0.212464	0.587945	-2.627872	10.218559	5.403340	-0.107855	-0.482197	0.513639	0.498857	3.245556	-7.850339	-0.324650	0.282257	-0.469876
1835.176000	0.528087	-2.254310	-1.462506	-0.951786	1.501929	0.791555	-0.230957	0.153528	0.312556	-0.453318	-0.223179	0.608539	-2.303842	9.841136	5.281096	-0.148929	-0.390668	0.449380	-1.009897	-0.750164	-3.531886	0.051866	-0.460079	-1.141397
1835.186000	0.525746	-2.252757	-1.459339	-0.956276	1.499683	0.797653	-0.232880	0.156889	0.317214	-0.464309	-0.223251	0.620542	-2.435921	9.885264	5.266929	-0.114257	-0.417268	0.424505	-0.181116	1.449252	-3.209904	-0.595118	0.324608	-1.510341
1835.196000	0.523357	-2.251177	-1.456120	-0.960956	1.497411	0.803944	-0.236192	0.160871	0.326148	-0.474321	-0.229641	0.624584	-2.473211	9.491259	5.154681	-0.135004	-0.425752	0.498763	-3.520526	-0.181535	1.415433	-0.179046	-0.254764	-0.681469
1835.206000	0.521014	-2.249579	-1.452823	-0.965797	1.495091	0.810255	-0.241608	0.161997	0.329465	-0.480482	-0.235506	0.633062	-2.158739	9.771509	5.244787	-0.103466	-0.425677	0.498302	1.421935	-2.483260	-1.291979	0.472752	1.241940	-0.728336
1835.218000	0.518024	-2.247584	-1.448888	-0.971752	1.492146	0.817993	-0.243785	0.166261	0.334309	-0.485147	-0.243976	0.645229	-2.497879	9.727408	5.350303	-0.075900	-0.346217	0.496375	-3.126820	0.205240	-0.680205	-1.315262	-0.206615	-0.848038
1835.228000	0.515550	-2.245906	-1.445527	-0.976628	1.489819	0.824453	-0.249938	0.170204	0.340148	-0.486696	-0.240360	0.655398	-2.132496	9.413789	5.291407	-0.141634	-0.445970	0.474626	-5.077029	-4.995587	2.091358	1.429936	-0.504099	-0.888773
1835.238000	0.513052	-2.244245	-1.442060	-0.981556	1.487243	0.831132	-0.252059	0.169052	0.343855	-0.497825	-0.251808	0.669064	-2.476635	9.679869	5.526829	-0.110606	-0.343902	0.478601	-7.723731	-1.631910	-1.204020	-0.620190	-1.967037	-0.951078
1835.248000	0.510505	-2.242539	-1.438508	-0.986493	1.484758	0.837841	-0.256328	0.171640	0.353514	-0.510131	-0.250896	0.678080	-2.448010	9.816403	5.259233	-0.141240	-0.357246	0.498973	1.103904	0.707855	-1.473111	-1.056374	0.477236	-0.914953
1835.260000	0.507371	-2.240423	-1.434177	-0.992632	1.481732	0.846031	-0.259774	0.175170	0.357816	-0.523731	-0.253220	0.690153	-2.515118	9.865603	5.403470	-0.145409	-0.428507	0.525896	-1.377961	0.250617	-2.568763	-0.216116	-0.095897	-0.558742
1835.270000	0.504740	-2.238636	-1.430566	-0.997968	1.479184	0.852976	-0.264579	0.181290	0.362894	-0.532490	-0.257888	0.703949	-2.563234	9.369125	5.370317	-0.130946	-0.421518	0.511991	-8.611068	-1.425249	2.982920	-0.079859	-1.467404	-0.644227
1835.280000	0.502074	-2.236878	-1.426892	-1.003430	1.476525	0.860138	-0.267982	0.180919	0.369978	-0.533491	-0.267601	0.713828	-2.524345	9.726034	5.220111	-0.147244	-0.334041	0.451203	0.901046	1.892893	0.222095	-1.715532	0.496779	-1.575049
1835.290000	0.499326	-2.235027	-1.423234	-1.008794	1.473911	0.867314	-0.269937	0.184149	0.374672	-0.537800	-0.260913	0.718094	-2.796931	9.751690	5.286903	-0.153939	-0.482261	0.563464	-0.951059	3.253354	-0.330437	-0.742760	0.519976	-0.310014
1835.300000	0.496573	-2.233156	-1.419515	-1.014166	1.471238	0.874560	-0.276791	0.189208	0.381987	-0.548369	-0.276206	0.732921	-2.626983	9.461627	5.262238	-0.184228	-0.337402	0.554161	-4.277162	0.131397	2.396333	-1.120906	-1.137347	-0.361758
1835.312000	0.493295	-2.230925	-1.414981	-1.020716	1.467901	0.883327	-0.281017	0.186627	0.385933	-0.565727	-0.274947	0.746933	-2.748384	9.985703	5.467851	-0.187184	-0.450426	0.549902	-0.727156	2.630998	-3.693731	-0.604852	-0.318442	-0.448095
1835.322000	0.490387	-2.228996	-1.411081	-1.026452	1.465137	0.890907	-0.288326	0.190528	0.390649	-0.575892	-0.279079	0.758715	-2.531130	9.921773	5.730421	-0.113742	-0.412370	0.497105	-6.017038	-1.158177	-3.329706	-0.183410	-1.343413	-0.935722
1835.332000	0.487590	-2.227048	-1.407116	-1.032374	1.462304	0.898605	-0.289474	0.195530	0.397399	-0.577911	-0.288697	0.764590	-2.790017	9.833404	5.625979	-0.087290	-0.390750	0.565120	-5.489297	1.474125	-1.279747	-1.442415	-0.777748	-0.372920
1835.342000	0.484700	-2.225074	-1.403039	-1.038230	1.459445	0.906295	-0.297092	0.193739	0.400624	-0.578873	-0.285504	0.773343	-2.652372	10.241786	5.752274	-0.100058	-0.432428	0.532240	-0.749253	1.470616	-5.876624	-0.833738	0.150576	-0.770961
1835.354000	0.481121	-2.222718	-1.398124	-1.045127	1.455967	0.915657	-0.300096	0.199039	0.405163	-0.588151	-0.298880	0.787840	-2.227690	9.542231	5.416512	-0.118924	-0.330803	0.461096	-4.433705	0.714327	-4.124829	-1.165330	-1.552898	-0.810629
1835.364000	0.478142	-2.220658	-1.394032	-1.050979	1.453051	0.923477	-0.298385	0.200698	0.410129	-0.590327	-0.290984	0.786953	-2.452766	9.534457	5.159828	-0.157018	-0.396047	0.499731	0.538451	4.558596	-2.936918	-1.584751	0.054308	-0.560289
1835.374000	0.475164	-2.218630	-1.389958	-1.056840	1.450119	0.931409	-0.298312	0.199327	0.410466	-0.592834	-0.291976	0.785401	-2.490116	9.401470	5.091770	-0.167604	-0.407606	0.516388	-0.003797	4.670750	-1.381884	-1.511815	0.048312	-0.374610
1835.384000	0.472124	-2.216593	-1.385919	-1.062876	1.447186	0.939254	-0.301054	0.201209	0.408821	-0.594460	-0.291915	0.781205	-2.193835	9.217342	5.232770	-0.131080	-0.407506	0.579647	-4.008383	-0.832607	-0.063220	-0.065682	-0.641821	0.507275
1835.394000	0.469073	-2.214544	-1.381829	-1.068845	1.444172	0.947033	-0.299708	0.203268	0.411071	-0.588766	-0.289523	0.786080	-2.182305	8.772740	5.066637	-0.110720	-0.361535	0.549165	-7.295408	-1.463570	5.334265	-0.535107	-0.912649	0.158105
1835.406000	0.465423	-2.212134	-1.376918	-1.075880	1.440677	0.956512	-0.300790	0.198608	0.411184	-0.588053	-0.291175	0.787748	-1.966530	9.254176	5.169911	-0.195758	-0.387593	0.498782	-1.024722	-1.891763	-0.845747	0.428214	-0.538538	-0.328597
1835.416000	0.462409	-2.210152	-1.372821	-1.081669	1.437758	0.964380	-0.298051	0.198243	0.407733	-0.591561	-0.287210	0.784581	-1.968991	9.235508	5.221466	-0.204809	-0.401499	0.537218	-2.250794	-2.659379	-1.145187	0.823292	-0.984088	0.173054
1835.426000	0.459382	-2.208127	-1.368709	-1.087533	1.434886	0.972246	-0.300166	0.200717	0.408015	-0.596186	-0.288358	0.783160	-1.742906	9.002102	5.222847	-0.179536	-0.407218	0.522475	-4.741473	-5.898608	1.256608	1.705182	-1.123181	0.118204
1835.436000	0.456404	-2.206216	-1.364693	-1.093599	1.432013	0.980120	-0.297355	0.196208	0.405849	-0.595947	-0.289579	0.785473	-1.902665	9.431956	5.358304	-0.121828	-0.412844	0.466790	-0.685512	-2.111970	-2.409961	0.435325	0.191439	-0.745380
1835.448000	0.452850	-2.203837	-1.359841	-1.100836	1.428540	0.989489	-0.297871	0.199095	0.406456	-0.586882	-0.293798	0.785236	-1.693981	9.282693	5.363694	-0.121073	-0.352011	0.484680	-1.976835	-5.157181	-1.139857	0.738368	-0.293706	-0.468896
1835.458000	0.449896	-2.201867	-1.355777	-1.106658	1.425739	0.997387	-0.295229	0.201464	0.407485	-0.585741	-0.294362	0.784076	-2.004048	8.983489	5.372196	-0.156663	-0.409801	0.485567	-9.249897	-3.439704	0.694698	0.886081	-2.329139	-0.220370
1835.468000	0.446952	-2.199952	-1.351712	-1.112477	1.422746	1.005149	-0.296162	0.197477	0.408695	-0.588230	-0.294726	0.784666	-2.067935	9.467732	5.369112	-0.178330	-0.362278	0.520641	-0.582247	-0.702703	-3.500296	-0.253993	-0.734655	-0.127921
1835.478000	0.444057	-2.197928	-1.347601	-1.118366	1.419827	1.013037	-0.295908	0.199574	0.406405	-0.593849	-0.294032	0.789208	-2.223545	9.379172	5.485954	-0.155505	-0.378175	0.486464	-5.509755	0.269562	-3.303207	-0.502564	-1.899201	-0.390498
1835.490000	0.440515	-2.195550	-1.342652	-1.125619	1.416328	1.022445	-0.297326	0.201673	0.406470	-0.592976	-0.292560	0.784084	-2.196240	9.340623	5.436531	-0.074421	-0.367733	0.552787	-3.350600	-0.010198	-1.297494	-0.935442	-0.227238	0.093989
1835.500000	0.437561	-2.193559	-1.338555	-1.131629	1.413317	1.030371	-0.295443	0.197252	0.407442	-0.585096	-0.291827	0.786098	-2.507293	9.728034	5.344502	-0.095747	-0.352043	0.480051	4.200028	6.528433	-3.828703	-2.921005	1.423024	-1.112358
1835.510000	0.434593	-2.191570	-1.334495	-1.137353	1.410424	1.038189	-0.297846	0.198775	0.404661	-0.586462	-0.287619	0.783952	-2.428693	9.695471	5.570333	-0.142974	-0.438057	0.522835	-1.594672	3.400187	-6.100429	-0.927714	-0.742168	-0.168273
1835.520000	0.431577	-2.189535	-1.330477	-1.143086	1.407429	1.046090	-0.297237	0.203618	0.407287	-0.591711	-0.290992	0.787827	-2.593128	9.364983	5.470824	-0.172289	-0.359108	0.478421	-6.201201	4.743011	-3.201488	-2.007339	-2.352134	-0.564599
1835.530000	0.428596	-2.187501	-1.326390	-1.148924	1.404606	1.053930	-0.300708	0.199525	0.410290	-0.600232	-0.288456	0.782282	-2.375745	9.525569	5.311961	-0.134364	-0.421360	0.528726	2.788261	3.931678	-2.412871	-1.327891	1.114890	-0.388034
1835.542000	0.424997	-2.185079	-1.321595	-1.156213	1.401135	1.063296	-0.297327	0.201300	0.409731	-0.596805	-0.289930	0.780212	-2.605759	9.398907	5.333122	-0.125524	-0.427864	0.554448	-0.637540	5.594846	-1.457961	-1.838655	0.321154	-0.062774
1835.552000	0.422009	-2.183021	-1.317512	-1.162271	1.398205	1.071068	-0.301783	0.203370	0.405393	-0.591277	-0.292760	0.788465	-2.223407	9.064000	5.657964	-0.077199	-0.333952	0.505719	-12.662747	-1.341144	-1.050903	-0.852792	-3.146720	-0.012238
1835.562000	0.419023	-2.180993	-1.313386	-1.168119	1.395337	1.079051	-0.300211	0.199147	0.408263	-0.585072	-0.289718	0.787759	-2.332299	9.462173	5.491898	-0.160732	-0.396252	0.487755	-2.152272	2.566947	-3.736949	-1.042558	-0.927748	-0.532573
1835.572000	0.416010	-2.179003	-1.309239	-1.173899	1.392356	1.086929	-0.302419	0.199872	0.409513	-0.588400	-0.297396	0.786143	-1.975809	9.360762	5.435376	-0.170314	-0.279731	0.470020	-0.803459	-1.133986	-2.614133	-1.020318	-0.935699	-0.721623
1835.584000	0.412425	-2.176557	-1.304290	-1.180928	1.388821	1.096330	-0.299672	0.203550	0.408202	-0.596652	-0.290527	0.782819	-2.053424	8.875164	5.414081	-0.136698	-0.387355	0.520715	-8.880447	-2.579214	1.452409	0.293145	-1.992274	0.141453
1835.594000	0.409426	-2.174575	-1.300179	-1.186929	1.385963	1.104124	-0.301354	0.200066	0.408992	-0.597335	-0.290539	0.788226	-1.798012	9.202121	5.336871	-0.083502	-0.404203	0.485802	1.157731	-2.777867	0.846037	0.340256	1.553650	-0.759492
1835.604000	0.406438	-2.172603	-1.296140	-1.192981	1.382962	1.111998	-0.299145	0.201812	0.410471	-0.590549	-0.292668	0.786979	-1.936778	8.931279	5.234393	-0.125428	-0.326478	0.539602	-1.974434	-2.414627	2.951133	-0.398195	0.165252	-0.049239
1835.614000	0.403416	-2.170566	-1.292079	-1.198864	1.380167	1.119923	-0.299584	0.203641	0.407000	-0.586725	-0.286109	0.784338	-1.845567	8.587359	5.431531	-0.154503	-0.444025	0.502706	-13.318231	-5.820112	2.846051	1.920392	-3.043067	0.317673
1835.624000	0.400431	-2.168621	-1.288028	-1.204638	1.377222	1.127754	-0.296546	0.197662	0.407976	-0.590741	-0.295276	0.782897	-2.094114	9.120709	5.426022	-0.191937	-0.317720	0.518981	-4.184907	-0.987155	-1.125807	-0.660168	-1.791417	0.002206
1835.634000	0.397454	-2.166650	-1.283964	-1.210527	1.374332	1.135537	-0.299311	0.197449	0.408669	-0.595001	-0.288862	0.784889	-1.883735	9.146224	5.444504	-0.176104	-0.390691	0.479115	-2.912355	-2.776732	-1.182070	0.564691	-0.944576	-0.421233
1835.646000	0.393904	-2.164252	-1.279035	-1.217633	1.370840	1.144956	-0.296690	0.199884	0.405751	-0.597586	-0.291879	0.790287	-2.155376	9.121634	5.596413	-0.092713	-0.411660	0.440244	-7.531024	0.084390	-1.150934	-0.418374	-1.401486	-0.887546
1835.656000	0.390928	-2.162289	-1.274972	-1.223756	1.367895	1.152930	-0.299279	0.195481	0.405370	-0.590629	-0.298356	0.784596	-2.015565	9.710874	5.662732	-0.062761	-0.311561	0.496451	3.624499	0.273084	-4.841691	-1.628512	1.280896	-0.864707
1835.666000	0.388026	-2.160350	-1.270977	-1.229636	1.365018	1.160784	-0.296871	0.199057	0.404605	-0.582799	-0.289856	0.783811	-2.313860	9.661227	5.747107	-0.151727	-0.444771	0.519988	-1.310176	2.218910	-6.824475	-0.590174	-0.866508	-0.116136
1835.676000	0.385038	-2.158342	-1.266934	-1.235408	1.362073	1.168559	-0.298654	0.202816	0.406407	-0.586093	-0.297429	0.788103	-2.247669	9.260990	5.721033	-0.207708	-0.317959	0.455012	-8.715811	0.574866	-5.105469	-1.115517	-3.873926	-0.367980
1835.686000	0.382111	-2.156318	-1.262843	-1.241203	1.359183	1.176404	-0.298501	0.200198	0.410727	-0.594284	-0.290514	0.786387	-2.376191	9.509771	5.446671	-0.171263	-0.413266	0.494846	3.554636	4.337842	-3.063708	-1.424249	0.826021	-0.792828
1835.696000	0.379086	-2.154275	-1.258742	-1.247171	1.356251	1.184308	-0.301068	0.201142	0.410723	-0.596360	-0.291675	0.784333	-2.345069	9.385623	5.490100	-0.134357	-0.365771	0.493647	0.783997	3.540615	-2.148703	-1.795387	0.322913	-0.765018
1835.706000	0.376114	-2.152267	-1.254594	-1.253313	1.353288	1.192158	-0.297350	0.203038	0.406581	-0.594097	-0.292230	0.784306	-2.443335	9.185338	5.636965	-0.076524	-0.402131	0.498416	-6.524525	3.325669	-1.624732	-1.594468	-1.056763	-0.435702
1835.718000	0.372429	-2.149848	-1.249641	-1.260362	1.349778	1.201490	-0.299128	0.198911	0.405084	-0.584084	-0.284614	0.789033	-2.352913	9.385964	5.655871	-0.150476	-0.528024	0.475559	-3.059833	2.908821	-4.112225	0.049636	-0.654912	-0.554664
1835.728000	0.369431	-2.147846	-1.245515	-1.266105	1.346855	1.209422	-0.298273	0.200343	0.408827	-0.584772	-0.294887	0.784951	-2.444251	9.287874	5.468306	-0.225680	-0.347185	0.541031	-0.737661	3.702133	-2.759845	-1.743310	-1.228788	0.052605
1835.738000	0.366418	-2.145800	-1.241389	-1.271956	1.343917	1.217281	-0.300999	0.205040	0.406720	-0.595257	-0.287619	0.784851	-2.090936	8.870672	5.579403	-0.185335	-0.389212	0.508211	-9.897574	-1.780608	-1.158571	0.213295	-3.125498	0.309801
1835.748000	0.363385	-2.143844	-1.237348	-1.277866	1.341048	1.225145	-0.298264	0.200038	0.406423	-0.599148	-0.289036	0.783228	-2.176656	9.103467	5.579609	-0.168417	-0.434607	0.501084	-5.173758	0.240362	-2.050846	-0.009888	-1.514370	-0.105610
1835.758000	0.360408	-2.141818	-1.233340	-1.283946	1.338114	1.232920	-0.300272	0.202476	0.410084	-0.594794	-0.291997	0.788220	-1.892265	8.727954	5.362156	-0.115769	-0.402110	0.453158	-5.233337	-2.318810	3.152740	0.377972	-0.308061	-0.823339
1835.770000	0.356835	-2.139372	-1.228557	-1.291059	1.334604	1.242425	-0.297863	0.203771	0.409134	-0.586628	-0.289640	0.785854	-1.977392	8.633419	5.593634	-0.159328	-0.414877	0.467246	-13.644016	-3.146669	0.179612	0.825029	-3.655336	0.075229
1835.780000	0.353789	-2.137343	-1.224492	-1.296900	1.331798	1.250337	-0.298511	0.197568	0.405362	-0.588572	-0.296435	0.779444	-1.878545	9.260721	5.783743	-0.151385	-0.373246	0.537476	-4.918606	-3.592143	-4.827449	0.367797	-1.911791	0.443596
1835.790000	0.350839	-2.135432	-1.220427	-1.302713	1.328851	1.258097	-0.296459	0.197813	0.408073	-0.590116	-0.292525	0.783638	-1.987893	9.242497	5.642140	-0.199995	-0.366920	0.523625	-2.258884	-1.743166	-3.891221	-0.056704	-1.498104	0.153992
1835.800000	0.347875	-2.133406	-1.216260	-1.308642	1.325963	1.265951	-0.297708	0.199975	0.406648	-0.595525	-0.292659	0.784587	-1.927336	9.118804	5.747117	-0.147402	-0.419689	0.510435	-6.554801	-2.928037	-3.696265	0.649823	-2.009425	0.214001
1835.812000	0.344361	-2.131023	-1.211373	-1.315962	1.322450	1.275409	-0.295902	0.196705	0.404668	-0.593612	-0.296310	0.784435	-2.105845	9.548945	5.832391	-0.048257	-0.371349	0.511597	0.571204	0.673637	-4.852965	-1.289885	0.757800	-0.622502
1835.822000	0.341396	-2.129038	-1.207274	-1.321882	1.319468	1.283236	-0.297743	0.198691	0.407341	-0.584433	-0.291415	0.781218	-2.072599	9.329751	5.649658	-0.131206	-0.378560	0.527684	0.593901	-0.061231	-3.095945	-0.677269	0.209990	-0.245261
1835.832000	0.338459	-2.127003	-1.203212	-1.327612	1.316605	1.291101	-0.295774	0.202681	0.410113	-0.585200	-0.293231	0.784475	-2.332013	8.960342	5.530289	-0.169064	-0.419347	0.502815	-5.041554	2.343513	-0.771575	-0.788381	-1.343846	-0.189264
1835.842000	0.335554	-2.125046	-1.199152	-1.333411	1.313575	1.298933	-0.299209	0.199819	0.408288	-0.593158	-0.290172	0.787507	-2.203014	9.243223	5.642182	-0.135316	-0.388163	0.489742	-1.094548	1.654515	-2.669998	-1.058597	-0.226527	-0.621345
1835.852000	0.332604	-2.122974	-1.195126	-1.339263	1.310748	1.306830	-0.297349	0.200899	0.410860	-0.596939	-0.289016	0.783605	-2.542821	9.126704	5.442646	-0.197141	-0.381209	0.501544	0.217869	5.677925	-0.752076	-2.078152	-0.213718	-0.629258
1835.862000	0.329615	-2.120997	-1.191066	-1.345407	1.307765	1.314608	-0.301042	0.202787	0.406517	-0.596691	-0.289075	0.784170	-2.196993	8.996910	5.842822	-0.098921	-0.416149	0.534915	-10.453196	-0.261583	-3.681307	-0.401596	-2.678504	0.544329
1835.872000	0.326665	-2.119019	-1.186982	-1.351459	1.304874	1.322412	-0.299608	0.197628	0.406701	-0.586058	-0.293316	0.787246	-2.257185	9.349672	5.837097	-0.096819	-0.354089	0.515349	-2.944736	1.839643	-4.823201	-1.691880	-0.827793	-0.277807
1835.884000	0.323030	-2.116628	-1.182033	-1.358393	1.301448	1.331952	-0.300985	0.198440	0.408955	-0.586834	-0.291540	0.788552	-2.240584	9.308385	5.583138	-0.178636	-0.441137	0.449935	2.421926	2.950982	-2.744593	-0.757103	0.537210	-1.209946
1835.894000	0.320043	-2.114600	-1.177960	-1.364162	1.298439	1.339868	-0.300782	0.204297	0.408050	-0.590328	-0.293113	0.781936	-2.222767	8.853061	5.726589	-0.200876	-0.336892	0.530967	-10.603213	-0.042781	-3.533905	-0.962052	-4.003441	0.776005
1835.904000	0.317007	-2.112580	-1.173886	-1.370071	1.295589	1.347715	-0.302412	0.200122	0.407708	-0.596172	-0.291361	0.781316	-2.054796	8.937442	5.607397	-0.146694	-0.426629	0.473759	-4.373513	-0.316837	-1.266303	-0.003427	-0.949343	-0.478471
1835.914000	0.313938	-2.110608	-1.169824	-1.376101	1.292582	1.355435	-0.299057	0.203263	0.411868	-0.590756	-0.290734	0.786270	-2.230000	8.708076	5.431633	-0.188106	-0.403822	0.528476	-5.096089	1.054468	1.071043	-0.458138	-1.314932	0.166877
1835.924000	0.310951	-2.108548	-1.165786	-1.382105	1.289658	1.363309	-0.299746	0.204785	0.412635	-0.588754	-0.291427	0.786762	-1.993277	8.263956	5.455596	-0.076808	-0.393826	0.491599	-13.104400	-1.949996	3.978435	0.127532	-2.073468	0.030991
1835.936000	0.307305	-2.106137	-1.160891	-1.389075	1.286209	1.372811	-0.297584	0.197974	0.405703	-0.587546	-0.286857	0.786646	-2.112182	8.912122	5.828135	-0.173505	-0.474439	0.470284	-10.440394	-0.527996	-4.750739	0.461981	-3.392008	0.186553
1835.946000	0.304294	-2.104173	-1.156747	-1.394888	1.283258	1.380626	-0.299479	0.198222	0.407015	-0.594431	-0.291536	0.782293	-1.758572	9.032004	5.707556	-0.186851	-0.364336	0.572147	-2.894553	-4.826417	-3.624828	0.647026	-1.506004	0.871857
1835.956000	0.301321	-2.102178	-1.152607	-1.400808	1.280422	1.388447	-0.296042	0.200382	0.407840	-0.595491	-0.287217	0.788853	-2.085640	8.912429	5.667293	-0.150656	-0.438841	0.520991	-5.082694	-0.488053	-2.125002	0.104081	-1.300526	0.173503
1835.966000	0.298344	-2.100206	-1.148551	-1.406881	1.277508	1.396266	-0.297606	0.195550	0.404230	-0.597053	-0.291263	0.788125	-1.915605	9.380880	5.888564	-0.120344	-0.415421	0.535737	0.205698	-2.045780	-5.861412	0.055351	-0.097475	0.013509
1835.978000	0.294829	-2.097741	-1.143678	-1.414059	1.273959	1.405734	-0.296030	0.199225	0.406675	-0.587646	-0.296000	0.783170	-2.081272	9.107109	5.739073	-0.096710	-0.357427	0.534712	-1.676184	-0.042023	-2.642755	-1.058333	-0.077874	-0.156471
1835.988000	0.291865	-2.095704	-1.139667	-1.419874	1.271099	1.413576	-0.296991	0.203154	0.410515	-0.584772	-0.290816	0.787139	-2.084487	8.750291	5.546877	-0.181210	-0.449194	0.516680	-4.727679	-0.383511	-0.593139	0.336242	-1.240291	0.154065
1835.998000	0.288913	-2.093712	-1.135634	-1.425664	1.268244	1.421504	-0.296228	0.198672	0.409011	-0.590332	-0.298807	0.785417	-2.279473	9.023901	5.692440	-0.182164	-0.320777	0.512862	-3.200532	2.150016	-3.314308	-1.877617	-1.621062	-0.084900
1836.008000	0.285972	-2.091677	-1.131579	-1.431536	1.265276	1.429368	-0.297916	0.198595	0.406167	-0.596197	-0.292102	0.786051	-2.241907	8.937778	5.892588	-0.111500	-0.417450	0.502791	-9.460152	1.288401	-4.888772	-0.913785	-2.659143	0.233716
1836.018000	0.282985	-2.089664	-1.127507	-1.437567	1.262367	1.437222	-0.297540	0.200464	0.409793	-0.594465	-0.291243	0.780252	-2.434826	8.791189	5.686668	-0.150095	-0.422013	0.561084	-7.595854	3.135298	-2.263475	-1.202161	-2.109023	0.703277
1836.028000	0.280020	-2.087672	-1.123391	-1.443688	1.259429	1.444993	-0.299263	0.196459	0.408283	-0.588679	-0.297552	0.786495	-2.385392	9.216525	5.795324	-0.077076	-0.322650	0.498307	-0.348806	4.278393	-3.268294	-2.775605	0.324984	-0.922968
1836.038000	0.277009	-2.085646	-1.119250	-1.449517	1.256463	1.452940	-0.298347	0.198612	0.407776	-0.583987	-0.286040	0.784848	-2.384446	9.105922	5.743463	-0.169078	-0.450259	0.522378	-1.805633	3.450879	-3.974539	-1.023326	-0.804633	-0.077841
1836.048000	0.274043	-2.083669	-1.115096	-1.455215	1.253524	1.460767	-0.299920	0.202439	0.410060	-0.588148	-0.293875	0.787281	-2.256366	8.739996	5.620986	-0.190590	-0.361905	0.451377	-6.217145	2.380529	-1.957112	-1.416092	-2.221275	-0.514169
1836.060000	0.270493	-2.081281	-1.110177	-1.462176	1.250030	1.470186	-0.298436	0.199121	0.409894	-0.596332	-0.287618	0.782952	-2.157687	8.853960	5.528581	-0.154393	-0.425747	0.523109	0.053877	1.150894	0.017257	-0.406297	0.451069	-0.356239
1836.070000	0.267490	-2.079226	-1.106085	-1.468166	1.247130	1.477990	-0.301904	0.202482	0.407801	-0.599238	-0.288449	0.785682	-2.008905	8.600453	5.613091	-0.129205	-0.412707	0.475118	-7.030899	-0.615890	-0.595662	-0.104699	-1.449128	-0.282070
1836.080000	0.264528	-2.077321	-1.102098	-1.474315	1.244253	1.485843	-0.299195	0.203636	0.409752	-0.591634	-0.293264	0.788935	-2.142958	8.274540	5.488214	-0.129746	-0.343246	0.493071	-10.960010	0.622942	1.661178	-1.066496	-2.426937	0.093345
1836.090000	0.261527	-2.075350	-1.098042	-1.480126	1.241309	1.493728	-0.301224	0.196278	0.404749	-0.586270	-0.287489	0.784854	-2.006903	8.904213	5.908095	-0.169619	-0.441989	0.517017	-8.116729	-1.537017	-6.452734	0.165502	-3.033780	0.734655
1836.102000	0.257940	-2.073007	-1.093154	-1.487114	1.237843	1.503131	-0.298952	0.198087	0.404952	-0.591208	-0.296761	0.783877	-2.165330	8.967701	5.967115	-0.176050	-0.330276	0.518003	-8.594852	0.351881	-7.635371	-1.627476	-3.726441	0.726353
1836.112000	0.254879	-2.071035	-1.089067	-1.493023	1.234959	1.510991	-0.300358	0.201161	0.406816	-0.596351	-0.290197	0.786498	-1.991986	8.820905	5.762919	-0.099744	-0.415241	0.523602	-4.693528	-1.043915	-2.772138	-0.201524	-0.803147	0.069278
1836.122000	0.251893	-2.069049	-1.084991	-1.498997	1.232060	1.518811	-0.297857	0.197314	0.405499	-0.596200	-0.290106	0.785813	-2.133176	9.249781	5.902237	-0.105615	-0.446818	0.467786	0.702026	1.542229	-5.386642	-0.754629	0.362791	-1.018273
1836.132000	0.248868	-2.066989	-1.080940	-1.505093	1.229135	1.526726	-0.298160	0.200308	0.406994	-0.589796	-0.295067	0.786786	-2.081807	8.981170	5.811532	-0.072578	-0.374874	0.494082	-2.014405	0.714380	-3.159686	-1.211982	0.093536	-0.695877
1836.144000	0.245308	-2.064570	-1.076053	-1.512050	1.225618	1.536072	-0.292073	0.199494	0.400825	-0.579926	-0.282810	0.775724	-1.849857	8.210566	5.539216	-0.154873	-0.420789	0.533708	-10.079854	1.191778	-6.635885	-0.646577	-3.783049	1.820270
1836.154000	0.242356	-2.062624	-1.072076	-1.517750	1.222814	1.543736	-0.291052	0.193818	0.399464	-0.574292	-0.287963	0.771449	-1.675060	8.488560	5.393364	-0.185526	-0.327024	0.451424	0.491715	0.768497	-4.832535	-1.229744	-1.022109	-0.084720
1836.164000	0.239491	-2.060573	-1.068064	-1.523416	1.219883	1.551431	-0.286281	0.194524	0.392339	-0.574156	-0.279837	0.758104	-1.602041	8.092350	5.454584	-0.143722	-0.417133	0.486354	-9.201318	-0.920896	-5.357691	0.040056	-3.226878	1.266556
1836.174000	0.236636	-2.058654	-1.064088	-1.529065	1.217105	1.559016	-0.284682	0.193631	0.388244	-0.568000	-0.276897	0.745052	-1.487323	7.941772	5.404360	-0.152702	-0.368471	0.446631	-10.847298	-1.833584	-4.889599	-0.118934	-3.836424	1.034139
1836.184000	0.233880	-2.056687	-1.060207	-1.534783	1.214354	1.566341	-0.278513	0.186039	0.382937	-0.558674	-0.272085	0.729122	-1.528392	8.110788	5.304716	-0.057104	-0.395117	0.527524	-3.040460	-1.274791	-1.416102	0.014983	-0.013677	0.705196
1836.194000	0.231086	-2.054838	-1.056354	-1.540312	1.211650	1.573550	-0.275524	0.185475	0.374487	-0.544920	-0.268506	0.727645	-1.396710	7.908873	5.382073	-0.093427	-0.311022	0.475069	-9.674167	-2.703149	-3.795796	-0.518469	-2.861566	1.044948
1836.204000	0.228377	-2.052992	-1.052637	-1.545647	1.208996	1.580761	-0.271208	0.184308	0.373459	-0.535294	-0.262966	0.720794	-1.518758	7.710952	5.108671	-0.152720	-0.438256	0.423350	-7.343396	-0.601787	-0.323902	0.648477	-1.976107	0.338297
1836.214000	0.225691	-2.051143	-1.048999	-1.550935	1.206434	1.587906	-0.265506	0.180060	0.365069	-0.528776	-0.265365	0.709135	-1.752121	7.532263	5.254414	-0.178751	-0.298313	0.402266	-16.269602	2.004243	-3.862036	-1.791344	-5.688293	1.101759
1836.226000	0.222574	-2.049016	-1.044676	-1.557220	1.203292	1.596380	-0.262403	0.176143	0.360004	-0.523611	-0.253950	0.690704	-1.688193	7.565007	5.165028	-0.100594	-0.369473	0.387272	-11.915446	2.105102	-0.937114	-0.973540	-3.001735	0.135105
1836.236000	0.219938	-2.047312	-1.041166	-1.562414	1.200742	1.603201	-0.257538	0.174460	0.355694	-0.511867	-0.255227	0.678230	-1.881912	7.437672	4.989392	-0.169215	-0.353762	0.445114	-10.744414	3.715704	0.634663	-1.362400	-3.208296	0.859034
1836.246000	0.217358	-2.045636	-1.037728	-1.567679	1.198183	1.609989	-0.256047	0.170672	0.347360	-0.502906	-0.251178	0.669401	-1.526927	7.413175	5.392530	-0.047082	-0.348727	0.425580	-20.386711	-0.330852	-4.798221	-0.928657	-5.511504	1.570154
1836.256000	0.214865	-2.043990	-1.034248	-1.572676	1.195697	1.616584	-0.250376	0.162209	0.341762	-0.489649	-0.245059	0.659590	-1.726933	8.238156	5.357981	-0.102527	-0.352138	0.422380	-1.284041	2.600923	-4.357611	-1.558022	-0.638238	-0.300469
1836.266000	0.212371	-2.042438	-1.030866	-1.577478	1.193260	1.623131	-0.247694	0.161339	0.334552	-0.485195	-0.236794	0.644512	-1.614881	8.238793	5.550467	-0.152252	-0.440677	0.459646	-6.523727	0.210494	-9.212392	-0.276285	-3.253950	1.305561
1836.278000	0.209374	-2.040553	-1.026880	-1.583140	1.190399	1.630781	-0.242701	0.160478	0.327386	-0.481794	-0.236943	0.638847	-1.509720	8.324837	5.411032	-0.144318	-0.315842	0.413574	-0.208837	-0.058350	-6.485897	-1.244867	-1.255133	-0.065264
1836.288000	0.207026	-2.038913	-1.023665	-1.587881	1.188070	1.637075	-0.238115	0.156285	0.320615	-0.479623	-0.227572	0.631619	-1.525203	8.477288	5.662507	-0.058842	-0.403727	0.412679	-2.812171	0.294745	-9.620369	-0.854130	-1.419708	0.070670
1836.298000	0.204650	-2.037369	-1.020438	-1.592639	1.185774	1.643371	-0.236439	0.157762	0.318306	-0.469810	-0.225485	0.618406	-1.093486	8.208625	5.424024	-0.066944	-0.388878	0.374964	-1.234384	-4.291217	-5.800990	0.702122	-0.504100	-0.470270
1836.308000	0.202315	-2.035760	-1.017208	-1.597375	1.183561	1.649579	-0.229288	0.157046	0.315415	-0.456617	-0.223020	0.602192	-1.549538	8.001328	5.344526	-0.051446	-0.418291	0.429208	-4.542591	0.747331	-4.576616	-0.389426	-1.069319	0.254170
1836.320000	0.199592	-2.033870	-1.013551	-1.602791	1.180879	1.656685	-0.226093	0.158447	0.307187	-0.440904	-0.224333	0.587772	-1.395943	7.477162	5.440393	-0.071719	-0.303968	0.447924	-19.040583	-1.670962	-8.263013	-1.215080	-6.215397	2.381788
1836.330000	0.197376	-2.032330	-1.010436	-1.607096	1.178778	1.662504	-0.220414	0.149090	0.305241	-0.433945	-0.214756	0.583055	-1.603190	7.812265	5.231140	-0.139169	-0.431432	0.412829	-6.359727	1.289637	-4.963262	-0.250999	-2.616388	0.749539
1836.340000	0.195169	-2.030847	-1.007428	-1.611344	1.176585	1.668190	-0.217758	0.148300	0.297857	-0.429963	-0.219638	0.577216	-1.407399	7.537694	5.281206	-0.103750	-0.317256	0.358090	-13.391077	-0.279215	-6.123337	-1.135239	-4.643188	0.818541
1836.350000	0.193048	-2.029372	-1.004462	-1.615593	1.174459	1.673910	-0.214833	0.143541	0.293420	-0.424459	-0.211723	0.565450	-1.376472	7.551647	5.249023	-0.112810	-0.357700	0.362908	-12.014297	-0.688196	-5.880284	-0.545587	-4.262960	0.844210
1836.360000	0.190914	-2.027969	-1.001481	-1.619793	1.172440	1.679508	-0.209359	0.142921	0.287678	-0.420437	-0.205488	0.552005	-1.477684	7.296494	5.249188	-0.075327	-0.385273	0.368142	-17.761262	0.691471	-6.048022	-0.731007	-5.477611	1.399479
1836.370000	0.188829	-2.026573	-0.998628	-1.623931	1.170382	1.684999	-0.204915	0.137631	0.280981	-0.410375	-0.204101	0.536647	-1.510626	7.512041	5.125764	-0.081861	-0.381599	0.415362	-9.131162	0.737997	-3.353739	-0.527496	-2.753846	0.932005
1836.380000	0.186790	-2.025217	-0.995793	-1.628091	1.168435	1.690327	-0.203036	0.132484	0.276822	-0.400776	-0.197241	0.524127	-1.291241	7.809388	5.047228	0.002745	-0.386115	0.448882	1.548118	-1.722072	0.569905	0.465414	1.727019	-0.308268
1836.390000	0.184778	-2.023910	-0.993087	-1.632048	1.166448	1.695526	-0.196611	0.132487	0.270398	-0.389075	-0.197433	0.518650	-1.461729	7.617511	5.177797	-0.043251	-0.291178	0.412335	-7.458361	0.514952	-3.837220	-1.502203	-2.184018	0.602760
1836.402000	0.182453	-2.022345	-0.989955	-1.636627	1.164084	1.701682	-0.191627	0.129717	0.263947	-0.376638	-0.185138	0.510269	-1.526837	7.490071	5.047422	-0.108704	-0.413484	0.399647	-7.368654	1.194226	-3.094181	-0.201353	-2.544260	0.815961
1836.412000	0.180570	-2.021055	-0.987355	-1.640364	1.162267	1.706686	-0.190012	0.128663	0.254166	-0.374405	-0.180912	0.498478	-1.422772	7.248424	5.247973	-0.077725	-0.409623	0.401834	-18.112872	-0.072125	-7.667208	-0.387798	-5.963900	2.258943
1836.422000	0.178678	-2.019818	-0.984866	-1.644057	1.160411	1.711703	-0.184348	0.121685	0.253504	-0.365575	-0.183349	0.487089	-1.412488	7.785906	5.036190	-0.065421	-0.315299	0.376395	0.724399	0.429244	-1.497356	-0.882420	0.182091	-0.577818
1836.432000	0.176879	-2.018572	-0.982425	-1.647566	1.158643	1.716490	-0.180912	0.121229	0.245630	-0.360903	-0.175670	0.472819	-1.411105	7.628984	5.255918	-0.064503	-0.350970	0.405713	-9.017484	-0.108764	-6.883893	-0.918816	-3.336344	1.266537
1836.442000	0.175128	-2.017377	-0.980013	-1.651076	1.156875	1.721219	-0.178093	0.119716	0.244341	-0.354399	-0.169296	0.459704	-1.433826	7.482342	5.035487	-0.090037	-0.391212	0.410327	-6.400976	0.156065	-3.414046	-0.167938	-2.296459	1.042918
1836.454000	0.173069	-2.015967	-0.977217	-1.655304	1.154831	1.726678	-0.171660	0.118380	0.235037	-0.347219	-0.165111	0.450909	-1.394436	7.218028	5.055336	-0.020739	-0.322771	0.388056	-12.472011	0.453091	-3.605056	-1.078605	-3.428814	1.197630
1836.464000	0.171316	-2.014813	-0.974887	-1.658807	1.153193	1.731061	-0.168581	0.114310	0.228922	-0.334063	-0.161922	0.441713	-1.269982	7.224476	5.186378	-0.008049	-0.388814	0.357594	-15.609877	-0.751300	-6.405657	-0.315733	-4.507724	1.450499
1836.474000	0.169684	-2.013750	-0.972571	-1.662120	1.151542	1.735468	-0.165085	0.106640	0.226107	-0.322326	-0.163603	0.434483	-1.355149	7.723664	5.122422	-0.049875	-0.310551	0.299662	-2.563207	0.767650	-4.333394	-1.235274	-1.172268	-0.710154
1836.484000	0.168113	-2.012651	-0.970304	-1.665320	1.149954	1.739730	-0.163564	0.105231	0.218756	-0.312015	-0.158970	0.423860	-1.058373	7.722195	5.159557	-0.061250	-0.278143	0.296784	-3.050030	-2.954985	-5.591965	-0.626059	-1.706724	-0.386550
1836.494000	0.166497	-2.011613	-0.968114	-1.668356	1.148418	1.743920	-0.155443	0.105516	0.212804	-0.305070	-0.148080	0.410974	-1.382379	7.493293	5.162755	-0.052674	-0.362441	0.273000	-9.160795	1.475678	-6.590485	-1.088302	-3.353208	0.026442
1836.506000	0.164661	-2.010383	-0.965539	-1.671949	1.146648	1.748758	-0.152448	0.102337	0.207170	-0.299138	-0.147540	0.399380	-1.262351	7.527771	5.014456	-0.041338	-0.345718	0.308545	-3.609520	-0.297522	-3.226244	-0.429688	-1.239628	-0.312226
1836.516000	0.163211	-2.009377	-0.963513	-1.674883	1.145191	1.752669	-0.147409	0.101352	0.198432	-0.293124	-0.146667	0.385404	-1.587999	7.322914	5.338158	-0.063674	-0.306196	0.387376	-18.367309	2.663446	-11.951720	-2.657380	-7.041578	2.881039
1836.526000	0.161723	-2.008399	-0.961496	-1.677736	1.143747	1.756502	-0.145897	0.097119	0.193627	-0.288685	-0.141517	0.378246	-1.180601	7.445395	5.261893	-0.035742	-0.267998	0.308188	-12.280705	-1.266567	-9.411256	-1.643182	-4.734484	1.139183
1836.536000	0.160298	-2.007423	-0.959617	-1.680605	1.142400	1.760212	-0.139343	0.091993	0.191102	-0.280675	-0.133456	0.367959	-1.459318	7.653624	5.002738	-0.016734	-0.373104	0.353932	-0.176235	1.732010	-2.618620	-0.680115	0.001611	-0.200685
1836.548000	0.158630	-2.006299	-0.957367	-1.683835	1.140822	1.764556	-0.136569	0.092826	0.183759	-0.269826	-0.131330	0.356894	-1.341748	7.162445	4.995353	-0.030989	-0.306985	0.259430	-11.391440	1.432897	-5.587593	-1.499480	-3.861162	0.281241
1836.558000	0.157288	-2.005415	-0.955565	-1.686478	1.139510	1.768028	-0.131371	0.088984	0.176908	-0.257708	-0.127121	0.344584	-1.404460	7.002427	4.989725	-0.027731	-0.334498	0.330816	-14.568373	1.156707	-6.979976	-1.296708	-4.948143	1.631612
1836.568000	0.155956	-2.004557	-0.953801	-1.689139	1.138281	1.771488	-0.130800	0.083469	0.172052	-0.247160	-0.120929	0.336958	-0.979442	7.142909	4.899607	0.042070	-0.351119	0.284654	-6.847120	-3.543404	-3.698550	0.567192	-1.579743	-0.157000
1836.578000	0.154651	-2.003770	-0.952188	-1.691571	1.137111	1.774793	-0.125101	0.082514	0.165088	-0.233112	-0.118899	0.328002	-1.051507	6.885294	4.689882	0.018874	-0.333755	0.296533	-7.017024	-2.963926	-1.360417	0.545612	-1.606142	-0.014112
1836.590000	0.153201	-2.002813	-0.950312	-1.694345	1.135714	1.778623	-0.119712	0.077868	0.154674	-0.219193	-0.114227	0.317324	-1.161262	6.645258	4.994439	0.044109	-0.271813	0.361338	-20.950520	-2.415935	-9.819097	-1.249969	-6.675067	2.765270
1836.600000	0.151988	-2.002096	-0.948846	-1.696461	1.134654	1.781764	-0.118019	0.069219	0.147823	-0.207594	-0.106437	0.313310	-1.240947	7.003153	4.801305	0.043354	-0.282107	0.332575	-6.789837	-1.518591	-4.559534	-0.727528	-2.013767	0.410837
1836.610000	0.150873	-2.001463	-0.947442	-1.698487	1.133619	1.784797	-0.115390	0.064049	0.140091	-0.195908	-0.095672	0.311773	-1.268203	7.107086	4.812369	0.042561	-0.335044	0.286011	-4.504305	-0.966120	-5.058686	-0.296305	-1.447614	-0.350078
1836.620000	0.149709	-2.000818	-0.946057	-1.700297	1.132764	1.787899	-0.114951	0.061272	0.131001	-0.186703	-0.085791	0.301362	-0.991427	6.962125	4.787137	0.002901	-0.392990	0.347917	-6.732842	-5.675596	-6.644590	1.509535	-2.711732	1.171106
1836.630000	0.148571	-2.000242	-0.944783	-1.702138	1.131893	1.790896	-0.110473	0.057668	0.121214	-0.175993	-0.082880	0.297972	-1.314698	6.853590	4.833090	0.037804	-0.366006	0.316166	-10.850796	-1.118088	-8.137599	-0.213863	-3.810131	1.053179
1836.642000	0.147264	-1.999623	-0.943458	-1.704107	1.130963	1.794371	-0.107916	0.050960	0.110587	-0.160177	-0.076516	0.293962	-1.446198	6.860776	4.735980	0.021468	-0.344244	0.339425	-8.088386	-0.113350	-6.942445	-0.542167	-3.159089	0.977892
1836.652000	0.146231	-1.999145	-0.942382	-1.705594	1.130201	1.797332	-0.107516	0.046440	0.100990	-0.146519	-0.071540	0.289848	-1.421853	6.737852	4.766775	0.009303	-0.294414	0.300163	-11.955345	-0.103658	-9.071000	-1.240364	-4.814084	1.154366
1836.662000	0.145175	-1.998694	-0.941379	-1.706920	1.129534	1.800150	-0.105733	0.040421	0.093572	-0.132084	-0.064716	0.285814	-1.511180	6.947790	4.633070	0.035822	-0.246412	0.306206	-2.937762	0.743104	-4.936139	-1.507912	-1.552943	-0.300405
1836.672000	0.144093	-1.998324	-0.940475	-1.708193	1.128965	1.803003	-0.107992	0.035507	0.084037	-0.117921	-0.056027	0.280873	-1.336556	6.831514	4.635184	0.009072	-0.246076	0.310438	-5.643025	-1.825395	-6.607636	-0.919993	-2.901065	0.416547
1836.684000	0.142799	-1.997931	-0.939536	-1.709453	1.128350	1.806382	-0.104524	0.029860	0.068903	-0.100902	-0.042544	0.275600	-1.273185	6.583476	4.714504	0.034653	-0.292481	0.342327	-13.443234	-2.955610	-9.692425	-0.484411	-5.251934	1.895391
1836.694000	0.141768	-1.997705	-0.938926	-1.710390	1.127959	1.809153	-0.102160	0.024840	0.061363	-0.089294	-0.035751	0.270708	-1.468242	6.583447	4.630410	0.090220	-0.270500	0.390670	-10.839535	-0.952749	-6.999643	-1.036119	-3.629425	1.642035
1836.704000	0.140783	-1.997457	-0.938369	-1.711137	1.127653	1.811904	-0.101963	0.019291	0.050212	-0.070692	-0.027275	0.274677	-1.510558	6.441345	4.706088	0.071948	-0.305050	0.323169	-16.812388	0.231258	-10.267849	-1.281549	-5.967912	1.850095
1836.714000	0.139775	-1.997327	-0.937921	-1.711751	1.127453	1.814605	-0.102223	0.014052	0.040021	-0.054812	-0.020167	0.271267	-1.477731	6.351067	4.729029	0.073982	-0.327042	0.413179	-19.458384	-1.443015	-11.597457	-0.774196	-6.916213	3.394113
1836.724000	0.138707	-1.997211	-0.937539	-1.712174	1.127254	1.817358	-0.101303	0.007270	0.031967	-0.041751	-0.012068	0.277124	-1.561328	5.855934	4.592980	0.084108	-0.317635	0.311795	-12.487786	0.608904	-7.833028	-0.913365	-4.373353	0.984102
1836.736000	0.137505	-1.997240	-0.937257	-1.712608	1.127200	1.820648	-0.103663	-0.004098	0.022262	-0.023367	-0.000416	0.277931	-1.390729	5.470281	4.456344	0.100750	-0.216942	0.305500	4.854507	-2.299156	-1.938674	1.781964	1.556619	-1.497212
1836.746000	0.136461	-1.997265	-0.937058	-1.712709	1.127240	1.823374	-0.102340	-0.006503	0.013118	-0.008744	0.006942	0.278789	-1.401720	4.485138	4.402427	0.109786	-0.031669	0.321424	-0.169269	-3.045010	-4.766336	2.394120	-1.346976	0.063251
1836.756000	0.135442	-1.997414	-0.937040	-1.712685	1.127355	1.826138	-0.099852	-0.015386	0.001206	0.014019	0.020729	0.281571	-1.600390	4.419378	4.013587	0.368681	0.039742	0.296626	0.327383	-1.744976	-11.683633	2.542378	-3.816479	0.881323
1836.766000	0.134407	-1.997584	-0.937081	-1.712452	1.127509	1.828960	-0.102859	-0.018493	-0.009658	0.027050	0.020261	0.279803	-1.548840	4.286447	3.389028	0.404307	0.080390	0.336308	-3.479722	-2.992752	-13.170684	2.283597	-5.321712	1.975341
1836.776000	0.133412	-1.997837	-0.937230	-1.712185	1.127761	1.831771	-0.102184	-0.022516	-0.019756	0.033658	0.022345	0.283985	-1.454673	4.239784	3.374972	0.511054	0.153056	0.295271	-4.574977	-3.110508	-11.963245	1.620818	-4.431368	0.963287
1836.788000	0.132186	-1.998176	-0.937594	-1.711746	1.128028	1.835166	-0.102652	-0.029511	-0.030099	0.048788	0.029105	0.279162	-1.651716	4.444812	3.397566	0.562038	0.229188	0.383920	-0.318279	-1.822634	-10.611514	0.509538	-2.686386	1.043101
1836.798000	0.131152	-1.998480	-0.937945	-1.711213	1.128356	1.838000	-0.105956	-0.035055	-0.038142	0.062356	0.038221	0.281766	-1.477178	4.457270	3.325290	0.640067	0.281691	0.353949	2.750742	-3.398449	-7.313850	0.742123	-0.608420	-0.271027
1836.808000	0.130061	-1.998890	-0.938405	-1.710465	1.128766	1.840859	-0.104763	-0.039825	-0.044188	0.077393	0.044891	0.282257	-1.422538	4.617444	3.204089	0.701982	0.336181	0.376096	10.483542	-4.406360	-2.490750	0.953702	2.798912	-1.573721
1836.818000	0.129016	-1.999358	-0.938876	-1.709643	1.129272	1.843791	-0.103967	-0.044484	-0.051827	0.090085	0.054658	0.288243	-1.651458	4.673731	3.090431	0.746068	0.327811	0.345005	14.782346	-1.166209	1.266657	0.570461	4.997211	-3.028714
1836.830000	0.127767	-1.999924	-0.939576	-1.708461	1.129994	1.847286	-0.105647	-0.048876	-0.060014	0.108595	0.065557	0.294056	-1.709951	4.468090	3.048751	0.722386	0.358138	0.334179	10.352584	-0.413394	0.636272	0.008383	3.344874	-2.518617
1836.840000	0.126674	-2.000407	-0.940214	-1.707305	1.130610	1.850217	-0.106706	-0.053618	-0.070653	0.122690	0.074933	0.297094	-1.935748	4.440090	3.099293	0.681844	0.392375	0.380584	7.261261	1.516742	-1.622628	-1.148546	1.623180	-1.361942
1836.850000	0.125602	-2.000984	-0.940963	-1.706034	1.131452	1.853161	-0.110995	-0.056173	-0.076864	0.135005	0.084319	0.304166	-1.834102	4.164935	2.921394	0.714227	0.292239	0.369161	5.906073	0.552627	1.863552	0.589152	2.228930	-1.609953
1836.860000	0.124461	-2.001550	-0.941805	-1.704621	1.132336	1.856225	-0.113807	-0.063030	-0.084445	0.147617	0.088988	0.309512	-1.520495	4.201694	2.881074	0.674044	0.238042	0.411138	7.862886	-4.511841	2.111728	2.644523	2.407365	-0.995832
1836.870000	0.123345	-2.002201	-0.942681	-1.703093	1.133248	1.859375	-0.113500	-0.067538	-0.093217	0.159622	0.090261	0.316817	-1.750419	4.143557	2.743244	0.683456	0.274694	0.343173	9.685183	-0.856797	5.209232	1.640266	3.406007	-2.416087
1836.882000	0.121964	-2.003031	-0.943908	-1.701134	1.134374	1.863192	-0.114722	-0.071456	-0.101092	0.171137	0.094314	0.323190	-1.734687	3.792165	2.767424	0.682765	0.345246	0.327934	0.151270	-0.552194	3.002648	0.561514	0.317646	-1.386706
1836.892000	0.120785	-2.003764	-0.944983	-1.699396	1.135358	1.866410	-0.117917	-0.075414	-0.111276	0.181523	0.102375	0.326472	-1.730087	3.571130	2.874027	0.705028	0.392258	0.389560	-8.232906	-1.024871	0.020991	-0.217520	-2.298872	0.379835
1836.902000	0.119572	-2.004555	-0.946148	-1.697502	1.136472	1.869738	-0.120651	-0.083528	-0.116724	0.194188	0.111396	0.333338	-1.679111	3.857913	2.843947	0.653522	0.359081	0.356689	-1.248046	-2.206382	0.987567	0.668040	-0.765625	-0.650402
1836.912000	0.118369	-2.005435	-0.947310	-1.695532	1.137543	1.873109	-0.124445	-0.091200	-0.123343	0.202525	0.120036	0.341219	-1.425428	4.213606	2.729694	0.692588	0.296100	0.358613	10.981036	-6.085732	6.091743	3.011176	3.849970	-2.479664
1836.924000	0.116905	-2.006559	-0.948824	-1.692987	1.139064	1.877245	-0.123702	-0.093094	-0.131600	0.211920	0.125215	0.346268	-1.711685	4.100454	2.772026	0.690345	0.289541	0.416824	6.266686	-3.246539	4.589022	2.068705	2.263823	-1.253127
1836.934000	0.115655	-2.007519	-0.950174	-1.690771	1.140321	1.880772	-0.126524	-0.098957	-0.141411	0.220151	0.128339	0.355739	-1.785702	4.278832	2.873739	0.676172	0.309149	0.384497	6.993514	-2.368325	2.797950	1.446921	1.996999	-1.643016
1836.944000	0.114429	-2.008570	-0.951615	-1.688460	1.141612	1.884325	-0.128151	-0.104189	-0.146792	0.226872	0.133800	0.363545	-2.129338	4.537119	2.877682	0.697019	0.294498	0.384117	12.391538	1.472725	4.281494	0.680413	3.923342	-2.642097
1836.954000	0.113117	-2.009552	-0.953088	-1.686049	1.142955	1.887959	-0.134486	-0.101654	-0.152323	0.232332	0.135408	0.371821	-1.977033	4.034882	2.879243	0.717188	0.301730	0.414264	0.451337	-0.123804	2.586273	0.819370	0.557463	-0.843563
1836.964000	0.111760	-2.010643	-0.954595	-1.683653	1.144356	1.891761	-0.137009	-0.108240	-0.159109	0.240546	0.138350	0.378875	-1.924625	4.265134	2.906554	0.720865	0.377904	0.404014	4.925363	-1.150946	3.079071	0.367755	1.801985	-1.624328
1836.976000	0.110139	-2.012020	-0.956539	-1.680687	1.146058	1.896392	-0.139081	-0.113509	-0.167731	0.253982	0.146707	0.391164	-2.183956	4.629774	2.928235	0.743782	0.396532	0.369350	12.406877	1.830237	4.614854	-0.481107	4.305307	-3.296397
1836.986000	0.108722	-2.013166	-0.958243	-1.678122	1.147600	1.900385	-0.143545	-0.115916	-0.171230	0.265028	0.155942	0.398688	-2.110650	4.514873	2.911116	0.725974	0.308047	0.390780	9.812764	0.418338	4.197258	0.820416	3.413422	-2.577983
1836.996000	0.107280	-2.014343	-0.960013	-1.675455	1.149146	1.904440	-0.147600	-0.120274	-0.174820	0.274725	0.154615	0.406315	-2.196055	4.676622	2.837005	0.682863	0.327281	0.404089	14.960376	0.501857	5.608184	0.786658	4.545636	-2.982613
1837.006000	0.105753	-2.015527	-0.961831	-1.672715	1.150724	1.908578	-0.153279	-0.119134	-0.182003	0.282501	0.154339	0.414317	-1.950422	4.276594	3.085836	0.715804	0.393592	0.453860	-1.307064	-2.231165	-0.740014	0.063314	-0.646915	-0.292915
1837.016000	0.104205	-2.016731	-0.963703	-1.669886	1.152302	1.912826	-0.153510	-0.120595	-0.186461	0.290454	0.163502	0.426214	-2.237382	4.037976	3.099036	0.717877	0.369278	0.436546	-7.983710	1.949211	-2.013309	-0.988604	-2.669153	0.213688
1837.028000	0.102331	-2.018254	-0.965981	-1.666358	1.154339	1.917973	-0.159662	-0.129547	-0.188530	0.299995	0.170806	0.439139	-1.967477	4.522324	3.137971	0.704417	0.322252	0.473525	2.449385	-2.924252	-1.488126	0.970761	0.178335	-0.433778
1837.038000	0.100709	-2.019550	-0.967883	-1.663299	1.156093	1.922427	-0.162463	-0.131602	-0.193007	0.305688	0.173326	0.455694	-2.164180	4.491878	3.214549	0.694398	0.323066	0.416087	-1.140523	0.298365	-3.633762	-0.136656	-1.269689	-0.649571
1837.048000	0.099016	-2.020855	-0.969903	-1.660177	1.157890	1.927069	-0.166914	-0.135275	-0.195692	0.309087	0.176946	0.467108	-2.020716	4.623414	3.166430	0.682016	0.291840	0.410172	3.177282	-1.899303	-2.513531	0.983441	-0.027798	-1.184043
1837.058000	0.097322	-2.022224	-0.971931	-1.657015	1.159669	1.931795	-0.169464	-0.133397	-0.199965	0.312850	0.177586	0.475608	-2.070189	4.114535	3.109675	0.697133	0.361119	0.419767	-7.437806	-0.414368	-2.889437	-0.229621	-2.974183	0.008062
1837.068000	0.095570	-2.023571	-0.974000	-1.653801	1.161446	1.936611	-0.171935	-0.140528	-0.202565	0.317389	0.180147	0.483085	-2.222505	4.383572	2.997474	0.743021	0.380174	0.445765	2.160209	0.651051	1.233858	-0.300738	0.752157	-1.314096
1837.078000	0.093778	-2.025043	-0.976029	-1.650557	1.163368	1.941524	-0.178880	-0.144376	-0.205421	0.328751	0.194873	0.493630	-1.827345	4.601931	3.020484	0.716247	0.259750	0.433322	6.646472	-4.837627	0.777944	2.550500	1.743950	-1.646954
1837.088000	0.091978	-2.026511	-0.978150	-1.647248	1.165335	1.946519	-0.180059	-0.147464	-0.208984	0.333662	0.190455	0.503996	-1.998891	4.631729	2.867646	0.755858	0.314035	0.428496	11.593163	-2.799795	4.749842	1.828565	4.055613	-2.768473
1837.098000	0.090116	-2.028009	-0.980224	-1.643920	1.167196	1.951600	-0.183017	-0.147287	-0.215483	0.347418	0.190508	0.514989	-2.059062	4.431298	2.996756	0.741250	0.393325	0.479852	2.726559	-2.146539	0.901408	0.345537	0.750551	-0.955579
1837.108000	0.088268	-2.029532	-0.982358	-1.640503	1.169176	1.956776	-0.185260	-0.153788	-0.222751	0.354362	0.200984	0.528297	-2.288065	4.533212	3.127589	0.740054	0.329962	0.406621	0.778242	1.474465	-1.728732	-0.242041	-0.157770	-1.515893
1837.120000	0.085959	-2.031434	-0.984992	-1.636200	1.171596	1.963238	-0.192780	-0.157483	-0.225942	0.364047	0.205452	0.536399	-2.182713	4.839495	2.864003	0.710651	0.345347	0.472535	15.073218	-2.033652	3.884519	1.220274	4.298125	-2.471972
1837.130000	0.084039	-2.033008	-0.987246	-1.632536	1.173687	1.968666	-0.195043	-0.158975	-0.233123	0.369394	0.210227	0.547341	-2.249884	4.710116	2.952449	0.736972	0.292763	0.452070	9.376241	-0.507386	2.010012	1.147577	2.731532	-2.096389
1837.140000	0.082046	-2.034554	-0.989537	-1.628749	1.175763	1.974152	-0.198636	-0.158996	-0.235884	0.375747	0.210702	0.560983	-2.262805	4.495012	2.891403	0.742926	0.389801	0.455738	5.799107	-0.016889	2.622396	0.042038	1.773731	-1.784102
1837.150000	0.080052	-2.036171	-0.991988	-1.624880	1.177886	1.979781	-0.203305	-0.163341	-0.241197	0.377057	0.220733	0.571627	-2.084988	4.522382	2.693521	0.736129	0.358503	0.497812	11.952260	-3.338925	6.452575	1.746633	3.981682	-2.058085
1837.160000	0.077975	-2.037854	-0.994373	-1.621011	1.180062	1.985518	-0.205208	-0.167780	-0.246869	0.383400	0.227456	0.584047	-2.392817	4.522344	2.893419	0.729882	0.241513	0.490234	5.585804	0.784632	2.036986	1.346464	1.545565	-1.223205
1837.172000	0.075477	-2.039840	-0.997403	-1.616447	1.182742	1.992712	-0.211068	-0.171761	-0.252329	0.390074	0.225336	0.595590	-2.381805	4.668033	2.816390	0.780477	0.389395	0.406472	11.232354	1.336831	4.762640	-0.049333	3.937318	-3.295535
1837.182000	0.073327	-2.041554	-0.999948	-1.612464	1.185075	1.998730	-0.215721	-0.170563	-0.256678	0.403562	0.236538	0.601021	-2.380983	4.008489	2.921475	0.765833	0.316485	0.477032	-7.546657	2.163889	0.644908	0.010527	-2.086452	-0.104027
1837.192000	0.071177	-2.043339	-1.002589	-1.608449	1.187433	2.004814	-0.219027	-0.178254	-0.260535	0.413250	0.237363	0.610645	-2.544910	4.239133	2.853248	0.750403	0.306935	0.480863	-0.817593	3.264465	2.082615	-0.028368	-0.174347	-0.845571
1837.202000	0.068968	-2.045118	-1.005273	-1.604279	1.189798	2.010945	-0.224211	-0.182732	-0.263709	0.420971	0.240090	0.622719	-2.352926	4.518430	2.969423	0.785565	0.311837	0.493907	2.593628	0.354565	0.919631	0.624483	0.970342	-1.115516
1837.214000	0.066289	-2.047317	-1.008518	-1.599187	1.192730	2.018478	-0.228348	-0.182658	-0.268325	0.427975	0.240318	0.639350	-2.460992	4.164437	2.937367	0.749308	0.365803	0.520922	-5.558282	2.027852	-0.054118	-0.531720	-1.938483	0.203921
1837.224000	0.063937	-2.049179	-1.011254	-1.594803	1.195208	2.024944	-0.230984	-0.190113	-0.272831	0.431319	0.251886	0.651006	-2.570811	4.514147	2.889874	0.735763	0.270878	0.464802	3.331069	2.804782	1.127891	0.446401	0.634689	-1.390117
1837.234000	0.061520	-2.051118	-1.013968	-1.590360	1.197706	2.031574	-0.240146	-0.193695	-0.280196	0.433931	0.245117	0.657871	-1.964464	4.798439	3.161902	0.751134	0.355831	0.486117	2.484365	-4.962500	-3.493521	1.285622	-0.169910	-0.797278
1837.244000	0.059192	-2.053037	-1.016685	-1.585986	1.200206	2.038218	-0.240928	-0.193434	-0.278393	0.441337	0.254863	0.664669	-2.194944	4.526595	2.671483	0.776849	0.346573	0.487172	9.841284	-2.648667	5.855707	1.720291	3.495619	-2.171341
1837.254000	0.056835	-2.054994	-1.019483	-1.581538	1.202776	2.044865	-0.241636	-0.199386	-0.286736	0.452296	0.258939	0.676431	-2.424424	4.737022	2.813875	0.760997	0.335882	0.545467	10.000263	-0.886913	2.925172	0.991190	2.926881	-1.357011
1837.264000	0.054355	-2.057014	-1.022424	-1.577092	1.205397	2.051668	-0.245062	-0.200820	-0.290431	0.463459	0.262305	0.691142	-2.701166	4.858483	2.762710	0.777542	0.353303	0.531857	13.840281	2.155081	4.179937	0.069584	4.337149	-2.126869
1837.274000	0.051881	-2.059029	-1.025407	-1.572463	1.207953	2.058635	-0.249277	-0.200185	-0.298779	0.472683	0.263316	0.696733	-2.692293	4.537572	2.982153	0.774659	0.433434	0.526746	-0.174376	3.636787	-0.633027	-1.716035	-0.425692	-0.557772
1837.284000	0.049347	-2.061106	-1.028344	-1.567693	1.210696	2.065751	-0.257548	-0.204876	-0.299369	0.480591	0.276875	0.711576	-2.382874	4.491221	2.774197	0.767178	0.291921	0.515932	4.433447	-0.675255	2.923011	1.456417	1.349241	-1.142052
1837.296000	0.046253	-2.063642	-1.032046	-1.561776	1.213937	2.074315	-0.260339	-0.208575	-0.307778	0.480347	0.273212	0.722586	-2.474538	4.557001	2.954392	0.735093	0.442798	0.568805	-0.001650	0.072315	-1.178653	-0.822420	-0.941057	0.118334
1837.306000	0.043648	-2.065747	-1.035179	-1.556892	1.216768	2.081563	-0.266820	-0.210740	-0.310004	0.482511	0.283136	0.738340	-2.252176	4.450055	2.917551	0.783963	0.328726	0.521682	-1.165554	-1.825020	0.215078	1.136200	-0.527055	-0.470902
1837.316000	0.040987	-2.067892	-1.038332	-1.552059	1.219625	2.089022	-0.266218	-0.215277	-0.315338	0.491558	0.286163	0.744749	-2.565206	4.519448	3.037240	0.846506	0.323280	0.509323	-2.879239	2.455237	-0.857903	-0.155816	-0.522424	-0.726362
1837.326000	0.038287	-2.070097	-1.041497	-1.547094	1.222506	2.096602	-0.270641	-0.219071	-0.316527	0.504452	0.284026	0.751519	-2.730608	4.735740	2.778287	0.820409	0.363974	0.541435	8.637813	2.429461	3.330187	-0.154834	3.039085	-1.652591
1837.336000	0.035553	-2.072283	-1.044652	-1.542024	1.225386	2.104148	-0.274481	-0.219670	-0.323392	0.515026	0.294017	0.763742	-2.603863	4.533393	2.964617	0.759917	0.363784	0.492854	-2.184233	2.490075	-1.422993	-0.610532	-1.381669	-0.693437
1837.348000	0.032144	-2.074941	-1.048501	-1.535759	1.228920	2.113359	-0.279874	-0.226720	-0.327408	0.520909	0.293183	0.777461	-2.461209	4.837179	2.718403	0.726815	0.390803	0.536479	10.912905	-1.768322	2.291658	0.718900	2.510372	-1.508183
1837.358000	0.029255	-2.077218	-1.051751	-1.530448	1.231898	2.121216	-0.282320	-0.230108	-0.331743	0.523790	0.301621	0.785732	-2.023738	5.537627	3.201019	0.693094	0.317177	0.520716	10.154957	-3.158811	-0.923384	1.341769	1.748776	-0.717951
1837.368000	0.026406	-2.079394	-1.055049	-1.525218	1.234924	2.129029	-0.276262	-0.222450	-0.330643	0.518236	0.298889	0.786430	-2.469093	4.673658	2.936612	0.751959	0.340133	0.527140	-1.760836	4.442833	4.609128	-0.585634	-0.298688	-0.049794
1837.378000	0.023621	-2.081667	-1.058428	-1.520117	1.237870	2.136908	-0.281450	-0.227332	-0.334785	0.522257	0.296868	0.784142	-2.200861	5.100610	3.133229	0.789904	0.379074	0.519131	2.515865	0.681752	1.957103	-0.159903	0.974667	-0.549348
1837.390000	0.020266	-2.084356	-1.062478	-1.513916	1.241456	2.146349	-0.280218	-0.226758	-0.333248	0.528376	0.306271	0.787039	-2.227921	4.989380	3.139912	0.796030	0.318528	0.511730	-0.473237	1.561979	1.955207	0.237374	0.186698	-0.343313
1837.400000	0.017448	-2.086634	-1.065833	-1.508613	1.244472	2.154299	-0.282700	-0.229550	-0.331263	0.531212	0.297326	0.781415	-1.848040	5.232813	3.096190	0.726886	0.404679	0.483200	5.256658	-3.849038	1.349710	0.859847	1.008690	-0.907212
1837.410000	0.014631	-2.088946	-1.069241	-1.503304	1.247468	2.162123	-0.280176	-0.230002	-0.332386	0.526955	0.302984	0.780218	-2.105802	5.247051	3.216657	0.800849	0.334591	0.513564	2.601887	-0.456227	0.664131	0.534924	0.949188	-0.557197
1837.420000	0.011814	-2.091238	-1.072543	-1.497912	1.250473	2.169814	-0.281947	-0.225194	-0.328753	0.525071	0.300559	0.784884	-1.904103	4.900006	2.966326	0.726000	0.350154	0.556513	0.802615	-3.207001	3.589497	1.436005	0.013196	0.282693
1837.430000	0.008997	-2.093576	-1.075791	-1.492695	1.253540	2.177711	-0.280352	-0.230394	-0.330750	0.522192	0.296589	0.788597	-2.111639	5.495268	3.225945	0.737942	0.368466	0.487251	6.543333	-1.029428	-0.849391	0.202209	1.210927	-0.950578
1837.440000	0.006263	-2.095900	-1.079065	-1.487503	1.256463	2.185671	-0.282338	-0.229453	-0.329889	0.522966	0.300062	0.786104	-2.028734	5.521136	2.814021	0.750855	0.368870	0.460607	18.457735	-3.505042	6.038624	1.617502	5.738615	-2.628715
1837.450000	0.003460	-2.098204	-1.082372	-1.482359	1.259503	2.193508	-0.280678	-0.224732	-0.333311	0.525468	0.296499	0.782045	-2.130805	5.149729	3.177854	0.764633	0.371645	0.499343	-0.133909	0.378825	0.649292	-0.101986	-0.238502	-0.360893
1837.460000	0.000666	-2.100492	-1.085715	-1.477116	1.262479	2.201301	-0.280591	-0.227031	-0.330429	0.531678	0.300245	0.784972	-2.319431	5.487878	3.082210	0.711905	0.350789	0.542288	9.105534	0.317722	0.844203	0.122351	1.904255	-0.537910
1837.472000	-0.002727	-2.103229	-1.089742	-1.470742	1.266097	2.210697	-0.280550	-0.224282	-0.332847	0.526825	0.298556	0.788534	-2.392893	5.269454	3.179246	0.747624	0.338018	0.474533	1.605358	3.403956	0.160411	-0.674628	0.015557	-0.744752
1837.482000	-0.005447	-2.105471	-1.093065	-1.465313	1.269063	2.218582	-0.281534	-0.225347	-0.332659	0.522125	0.295612	0.786041	-2.304230	5.137989	3.144829	0.752495	0.378021	0.479433	-0.578528	2.758578	0.947149	-0.838703	-0.459770	-0.549476
1837.492000	-0.008265	-2.107753	-1.096369	-1.460126	1.272024	2.226408	-0.282263	-0.226686	-0.330153	0.518534	0.302096	0.787544	-2.410765	5.266420	3.056320	0.788878	0.348641	0.522091	4.794499	2.718384	2.788152	-0.349458	1.737575	-0.715702
1837.502000	-0.011083	-2.109979	-1.099725	-1.455055	1.275018	2.234272	-0.283065	-0.223704	-0.333474	0.523897	0.297137	0.786910	-2.441475	5.080285	3.099998	0.780473	0.411569	0.523292	-0.881015	4.132631	2.219547	-1.503076	-0.075600	-0.197754
1837.512000	-0.013896	-2.112270	-1.103039	-1.449871	1.278003	2.242232	-0.284403	-0.227007	-0.331914	0.530440	0.305048	0.789138	-2.116877	5.234035	3.187982	0.763700	0.348324	0.461615	-0.472988	0.717652	0.340347	0.046366	-0.393716	-0.734339
1837.524000	-0.017295	-2.114997	-1.107017	-1.443552	1.281597	2.251629	-0.283846	-0.229206	-0.332873	0.531187	0.303796	0.780408	-2.289243	5.553916	3.234610	0.807168	0.337055	0.519682	5.300073	1.111311	-0.165117	-0.008962	1.693023	-0.697611
1837.534000	-0.020190	-2.117231	-1.110291	-1.438173	1.284615	2.259390	-0.284033	-0.228418	-0.330435	0.525597	0.298605	0.785073	-1.969707	5.229112	3.007112	0.765964	0.383058	0.526503	3.729158	-2.474147	3.071343	0.846723	1.227094	-0.449009
1837.544000	-0.023049	-2.119530	-1.113559	-1.432861	1.287662	2.267153	-0.281759	-0.228833	-0.331043	0.521136	0.303633	0.788547	-2.245322	5.466092	3.093084	0.763618	0.312439	0.564135	6.183278	-0.206638	1.240304	0.739475	1.658073	-0.151753
1837.554000	-0.025851	-2.121792	-1.116876	-1.427705	1.290688	2.275105	-0.283721	-0.224678	-0.329383	0.520062	0.296242	0.791953	-1.915683	5.136896	2.868821	0.801798	0.367037	0.434292	5.351006	-2.236010	5.882389	1.269981	2.453938	-1.808784
1837.566000	-0.029295	-2.124496	-1.120875	-1.421490	1.294261	2.284625	-0.280478	-0.226734	-0.332259	0.526162	0.299932	0.785156	-2.144414	5.154168	3.025019	0.779198	0.325202	0.493563	0.841761	0.585299	3.132071	0.584427	0.506007	-0.614250
1837.576000	-0.032156	-2.126754	-1.124234	-1.416237	1.297255	2.292527	-0.282320	-0.227581	-0.331278	0.530611	0.297589	0.780445	-1.981275	5.225048	2.984311	0.760276	0.358745	0.539067	2.891338	-2.339001	3.195357	1.072486	0.925857	-0.205057
1837.586000	-0.034967	-2.128991	-1.127609	-1.410912	1.300274	2.300313	-0.279729	-0.225318	-0.330380	0.528075	0.293841	0.785677	-2.204051	4.881161	3.007545	0.728698	0.421632	0.513988	-5.653584	2.368169	3.147153	-1.023613	-1.912490	0.228944
1837.596000	-0.037818	-2.131349	-1.130961	-1.405555	1.303175	2.308178	-0.282449	-0.230174	-0.334060	0.522089	0.300155	0.782123	-1.960467	5.528635	3.172100	0.780686	0.337078	0.548957	3.755546	-2.938441	0.084149	1.218400	0.987803	-0.103497
1837.606000	-0.040616	-2.133602	-1.134288	-1.400330	1.306181	2.315989	-0.279522	-0.231248	-0.330337	0.519085	0.296420	0.786209	-2.160491	5.645210	3.080705	0.736713	0.419502	0.494087	8.037785	-0.972736	0.223497	-0.245748	1.841392	-0.984665
1837.616000	-0.043382	-2.135967	-1.137605	-1.395184	1.309170	2.323811	-0.282010	-0.228663	-0.332300	0.519770	0.303753	0.785903	-1.905443	5.455867	3.180425	0.838874	0.350165	0.551823	1.948131	-3.026182	1.143284	1.241719	1.221865	-0.129431
1837.626000	-0.046156	-2.138311	-1.140849	-1.390019	1.312174	2.331692	-0.280027	-0.229819	-0.330344	0.523152	0.300855	0.789150	-2.188808	5.780925	2.935082	0.808811	0.357550	0.465087	15.065098	-1.671728	2.944220	0.931121	5.017612	-2.093302
1837.636000	-0.048945	-2.140609	-1.144081	-1.384784	1.315266	2.339691	-0.280580	-0.226257	-0.335058	0.529992	0.300710	0.783116	-2.317154	5.676263	3.278212	0.766172	0.386850	0.509556	2.693249	1.896835	-2.166119	-0.946833	0.259450	-0.403134
1837.648000	-0.052285	-2.143271	-1.148016	-1.378449	1.318825	2.349056	-0.281502	-0.226688	-0.331928	0.526757	0.301412	0.780276	-2.363025	5.586251	2.918448	0.791863	0.348304	0.523574	10.580129	0.677055	3.293669	0.315676	3.546880	-1.050305
1837.658000	-0.055097	-2.145481	-1.151404	-1.373080	1.321844	2.356832	-0.281064	-0.226729	-0.334759	0.524499	0.296594	0.783818	-2.447757	5.610956	3.156010	0.769476	0.382088	0.512026	4.103263	3.157815	-0.353095	-1.115405	0.943499	-0.548040
1837.668000	-0.057921	-2.147679	-1.154770	-1.367849	1.324864	2.364630	-0.281399	-0.223462	-0.333791	0.519564	0.299500	0.786890	-2.382959	5.060078	3.154281	0.838912	0.362462	0.529616	-6.895957	5.066062	2.740937	-1.165079	-1.199981	0.182356
1837.678000	-0.060734	-2.149957	-1.158117	-1.362674	1.327777	2.372477	-0.280881	-0.226590	-0.332584	0.524468	0.302381	0.788736	-2.432699	5.354287	2.989193	0.772627	0.316423	0.461149	2.768547	3.920913	2.689513	-0.356729	0.920326	-1.080775
1837.688000	-0.063617	-2.152215	-1.161482	-1.357461	1.330713	2.380434	-0.283237	-0.226226	-0.331361	0.525981	0.298738	0.783748	-2.093234	5.335067	2.970814	0.797048	0.398398	0.518699	2.551196	-0.594659	3.397276	0.183685	1.268230	-0.512003
1837.700000	-0.067052	-2.154937	-1.165469	-1.351145	1.334286	2.389807	-0.282500	-0.227653	-0.329468	0.531785	0.305327	0.783491	-2.162808	5.217579	2.933596	0.707056	0.363077	0.509520	-0.185538	0.748254	2.735227	0.024755	-0.625077	-0.160492
1837.710000	-0.069852	-2.157281	-1.168756	-1.345805	1.337325	2.397696	-0.284192	-0.229371	-0.332201	0.525863	0.299742	0.787450	-1.764241	5.577459	3.106547	0.752547	0.399057	0.477208	2.439869	-4.246860	-0.035653	0.980093	0.328610	-0.724783
1837.720000	-0.072604	-2.159568	-1.172048	-1.340432	1.340275	2.405570	-0.281332	-0.228051	-0.331471	0.520671	0.305468	0.782626	-2.104204	5.410501	2.974038	0.748159	0.317244	0.503894	2.491545	-0.481101	2.139583	0.878745	0.498715	-0.470533
1837.730000	-0.075457	-2.161889	-1.175296	-1.335317	1.343395	2.413337	-0.283954	-0.230480	-0.334346	0.517092	0.302115	0.784287	-1.892918	5.791475	3.239602	0.797034	0.347990	0.527891	3.131430	-3.406686	-1.844037	1.152681	0.741647	-0.254898
1837.742000	-0.078730	-2.164596	-1.179296	-1.329198	1.346979	2.422760	-0.280780	-0.229303	-0.334245	0.525652	0.296753	0.787576	-2.238238	5.853131	3.064239	0.766436	0.382949	0.549180	8.655457	-0.975814	-0.582721	0.102943	2.255573	-0.378345
1837.752000	-0.081513	-2.166853	-1.182605	-1.323956	1.349983	2.430698	-0.282426	-0.224312	-0.333199	0.530951	0.304934	0.790159	-2.188592	5.271339	3.078012	0.771589	0.284007	0.432251	-3.709213	2.972591	1.841973	0.220308	-1.180508	-0.894816
1837.762000	-0.084342	-2.169131	-1.185957	-1.318673	1.353038	2.438563	-0.279496	-0.227477	-0.334040	0.530351	0.294535	0.784130	-2.519424	5.453147	3.109218	0.732202	0.370601	0.491271	-1.353666	5.564914	-0.007574	-1.711296	-1.046119	-0.308736
1837.772000	-0.087125	-2.171365	-1.189286	-1.313292	1.356030	2.446381	-0.280193	-0.226449	-0.331979	0.523045	0.298058	0.782977	-2.835925	5.437742	2.972891	0.756890	0.324495	0.507796	2.289560	8.295032	2.029088	-1.869891	0.515251	-0.468820
1837.782000	-0.089943	-2.173638	-1.192644	-1.307949	1.359042	2.454145	-0.279804	-0.227742	-0.333214	0.518844	0.298517	0.785115	-2.853917	5.257066	3.071974	0.752947	0.306629	0.551854	-4.344444	9.798896	1.657194	-2.186875	-1.584369	0.461498
1837.792000	-0.092786	-2.175879	-1.195971	-1.302783	1.362017	2.462073	-0.281715	-0.229634	-0.332645	0.520035	0.295250	0.787939	-2.852011	5.579727	3.075226	0.748448	0.392928	0.468820	1.787812	9.017154	0.010670	-2.974483	0.095816	-0.819608
1837.802000	-0.095640	-2.178172	-1.199277	-1.297635	1.364961	2.469975	-0.281142	-0.226859	-0.332919	0.525441	0.298449	0.785827	-2.938494	5.347052	3.106652	0.777796	0.368131	0.484448	-3.561143	11.450556	1.271017	-3.323225	-1.068893	-0.408668
1837.814000	-0.098998	-2.180907	-1.203218	-1.291380	1.368523	2.479361	-0.281789	-0.231858	-0.330871	0.527098	0.296610	0.782940	-3.128822	5.967808	2.918554	0.781515	0.386255	0.562803	13.622071	8.074255	0.251428	-2.601476	4.032913	-0.576866
1837.824000	-0.101816	-2.183295	-1.206513	-1.286094	1.371502	2.487185	-0.281605	-0.229513	-0.332710	0.528013	0.303664	0.786584	-2.980561	6.029565	3.059917	0.780082	0.322794	0.513893	10.629626	7.581341	-1.703411	-1.899851	2.804806	-0.845197
1837.834000	-0.104672	-2.185561	-1.209795	-1.280693	1.374489	2.495105	-0.284333	-0.227572	-0.331489	0.522802	0.302193	0.784343	-2.834713	5.514098	2.840820	0.776705	0.344566	0.511899	5.764331	7.344494	3.247515	-1.688674	1.937835	-0.684128
1837.844000	-0.107489	-2.187831	-1.213187	-1.275441	1.377528	2.502963	-0.284178	-0.226975	-0.335115	0.519862	0.300675	0.784174	-2.685683	5.730927	3.132744	0.752028	0.356969	0.482953	1.553286	6.932156	-1.450459	-2.064680	-0.156327	-0.592146
1837.854000	-0.110403	-2.190149	-1.216543	-1.270323	1.380492	2.510725	-0.282617	-0.225993	-0.332390	0.518247	0.302984	0.785360	-2.754641	5.598855	3.047230	0.832661	0.356868	0.529453	1.901638	7.384513	1.459343	-1.895487	1.166241	-0.331996
1837.866000	-0.113808	-2.192863	-1.220593	-1.264093	1.384123	2.520114	-0.281583	-0.227749	-0.333422	0.524127	0.297477	0.787681	-2.894535	5.508155	3.068372	0.831029	0.386171	0.520237	-0.598540	9.920274	1.696367	-2.962485	0.460243	-0.305655
1837.876000	-0.116625	-2.195109	-1.223933	-1.258898	1.387152	2.528056	-0.279638	-0.228391	-0.333058	0.527638	0.303607	0.788476	-3.000396	5.625707	3.172749	0.798600	0.324517	0.477949	-1.521655	11.808402	-0.580574	-3.075914	-0.525810	-0.584802
1837.886000	-0.119384	-2.197431	-1.227302	-1.253591	1.390175	2.536005	-0.280644	-0.226555	-0.330000	0.529718	0.299426	0.782793	-2.914025	5.509685	3.008415	0.769350	0.380266	0.505950	-0.213105	10.089869	1.269714	-3.064076	-0.142842	-0.347513
1837.896000	-0.122202	-2.199719	-1.230592	-1.248241	1.393149	2.543805	-0.279192	-0.229296	-0.333723	0.526189	0.296200	0.782065	-3.210125	5.979100	3.138623	0.741824	0.394879	0.531234	5.190461	11.596980	-3.274661	-4.059156	0.666918	-0.223201
1837.908000	-0.125525	-2.202458	-1.234477	-1.241827	1.396716	2.553170	-0.280958	-0.229412	-0.330106	0.517173	0.303334	0.788209	-3.385201	6.079268	3.010266	0.810961	0.334650	0.498839	11.236175	12.341400	-1.569054	-3.410333	3.357121	-1.037388
1837.918000	-0.128270	-2.204715	-1.237700	-1.236705	1.399689	2.561047	-0.278538	-0.229073	-0.333056	0.520835	0.297152	0.784054	-3.686659	6.045642	3.003010	0.837859	0.439430	0.505768	11.235216	15.975820	-0.925296	-5.556522	3.876573	-1.056103
1837.928000	-0.131018	-2.206942	-1.241000	-1.231554	1.402672	2.568905	-0.281860	-0.228433	-0.333180	0.524476	0.303977	0.787327	-3.648015	6.108527	2.832382	0.833736	0.327549	0.496283	16.516897	13.918210	0.163497	-3.661300	5.401792	-1.387880
1837.938000	-0.133779	-2.209191	-1.244334	-1.226343	1.405698	2.576748	-0.278794	-0.223847	-0.335441	0.530744	0.303575	0.784980	-4.021775	5.548201	3.114194	0.741114	0.350649	0.503446	-2.275542	24.105473	-0.495857	-7.220330	-1.329287	-0.203960
1837.948000	-0.136596	-2.211438	-1.247691	-1.220936	1.408747	2.584639	-0.283292	-0.227469	-0.332656	0.527302	0.298399	0.786764	-3.982358	5.820516	2.908835	0.735905	0.376833	0.470604	7.915313	20.763039	-0.431053	-6.472292	1.756119	-1.059897
1837.960000	-0.139946	-2.214164	-1.251708	-1.214461	1.412375	2.594087	-0.284156	-0.227605	-0.330616	0.520763	0.301333	0.783773	-4.001337	5.803028	2.842429	0.726519	0.279323	0.489604	8.888980	20.433962	0.072491	-5.324797	1.858822	-0.852899
1837.970000	-0.142840	-2.216402	-1.255067	-1.209385	1.415377	2.601943	-0.286943	-0.224593	-0.331985	0.518123	0.294614	0.783379	-3.801813	5.414200	2.933390	0.780335	0.373702	0.492009	-0.720534	21.308125	2.673546	-6.330846	-0.024943	-0.531212
1837.980000	-0.145684	-2.218776	-1.258439	-1.204176	1.418358	2.609654	-0.285762	-0.229196	-0.331019	0.524777	0.299328	0.783431	-3.799209	5.791546	2.849853	0.788571	0.304150	0.529461	8.278201	17.881344	0.965547	-4.656302	2.478988	-0.492403
1837.990000	-0.148517	-2.221008	-1.261880	-1.199057	1.421313	2.617464	-0.287125	-0.227955	-0.334331	0.528507	0.297626	0.789361	-3.628570	5.806494	3.012954	0.797189	0.372898	0.473141	3.974396	17.879568	-0.462127	-5.444431	1.203496	-0.908814
1838.000000	-0.151447	-2.223309	-1.265116	-1.193801	1.424271	2.625430	-0.288885	-0.228677	-0.330008	0.531274	0.295679	0.787879	-3.136584	5.743264	2.887650	0.756822	0.405332	0.486011	4.405563	11.604688	0.409189	-3.874785	1.065787	-0.735736
1838.012000	-0.154917	-2.226095	-1.269027	-1.187374	1.427771	2.634855	-0.289550	-0.230315	-0.331544	0.529628	0.305720	0.783831	-2.680747	5.986846	2.942685	0.765967	0.356261	0.543002	6.332353	4.761643	-1.687195	-1.383235	1.414378	-0.149398
1838.022000	-0.157868	-2.228356	-1.272303	-1.182041	1.430805	2.642669	-0.287645	-0.224846	-0.331323	0.522863	0.299990	0.789116	-2.436609	5.564617	2.880116	0.805905	0.449689	0.497013	-0.012779	4.636177	2.475071	-1.975623	0.567062	-0.528926
1838.032000	-0.160797	-2.230674	-1.275671	-1.176875	1.433788	2.650549	-0.285213	-0.227132	-0.333642	0.522095	0.307170	0.786127	-2.385479	5.776533	3.018989	0.763813	0.365474	0.520149	-0.621981	3.839188	-0.900653	-1.134856	-0.619860	-0.108868
1838.042000	-0.163628	-2.232913	-1.278955	-1.171715	1.436781	2.658420	-0.284138	-0.225248	-0.331099	0.525679	0.304049	0.785726	-2.136088	5.539817	2.746452	0.739481	0.352550	0.499247	1.013386	0.494686	2.672068	0.219369	0.022082	-0.417960
1838.054000	-0.167063	-2.235603	-1.282937	-1.165443	1.440452	2.667835	-0.282567	-0.226007	-0.331305	0.529373	0.298039	0.786154	-2.139607	5.281500	2.839836	0.756911	0.411714	0.519777	-6.227406	2.944463	4.118580	-1.043277	-1.722392	0.027446
1838.064000	-0.169844	-2.237890	-1.286300	-1.160202	1.443553	2.675693	-0.280112	-0.227199	-0.334727	0.527205	0.305148	0.785456	-2.108376	5.509609	2.941607	0.779767	0.325728	0.523793	-4.778732	2.002236	1.933275	0.065735	-1.463354	0.036935
1838.074000	-0.172641	-2.240207	-1.289651	-1.154785	1.446600	2.683645	-0.277950	-0.226536	-0.331449	0.525090	0.294433	0.785950	-2.218293	5.505482	2.858253	0.747388	0.405384	0.492951	-3.131249	3.096782	2.117949	-1.159649	-1.128606	-0.347746
1838.084000	-0.175425	-2.242498	-1.292947	-1.149510	1.449561	2.691510	-0.278871	-0.231218	-0.332305	0.517971	0.299426	0.779510	-2.262080	5.858083	2.870785	0.765554	0.320659	0.525538	2.804111	1.096506	-0.479057	0.221813	0.403681	-0.178269
1838.094000	-0.178210	-2.244797	-1.296232	-1.144365	1.452573	2.699270	-0.277157	-0.230729	-0.329395	0.521247	0.296648	0.781930	-2.607908	6.013527	2.659535	0.820382	0.365064	0.558396	11.897221	1.732161	0.664582	-0.277189	3.990980	-0.245755
1838.106000	-0.181558	-2.247522	-1.300117	-1.138248	1.456126	2.708638	-0.277868	-0.227475	-0.331878	0.525690	0.293465	0.788433	-2.571769	5.763052	2.849654	0.828594	0.446033	0.530932	2.751240	8.444185	6.057720	-2.995133	2.295301	0.138886
1838.116000	-0.184329	-2.249776	-1.303418	-1.133037	1.459060	2.716522	-0.271673	-0.223665	-0.325750	0.522511	0.298965	0.774652	-2.553743	6.280812	2.859804	0.783252	0.318358	0.447660	11.201485	7.124488	2.786887	-1.561559	3.844161	-0.732164
1838.126000	-0.187090	-2.251954	-1.306653	-1.127894	1.461977	2.724264	-0.272565	-0.220972	-0.323978	0.517989	0.288775	0.764240	-2.143212	6.347137	3.075722	0.724300	0.426996	0.463038	5.140767	4.177119	-0.148976	-2.099645	1.259670	-0.250312
1838.136000	-0.189789	-2.254141	-1.309962	-1.122661	1.464864	2.731780	-0.268612	-0.217110	-0.319708	0.505288	0.291589	0.753443	-2.300968	6.107702	3.131355	0.724925	0.300935	0.443778	-0.232481	8.440366	1.494083	-1.993247	-0.437065	-0.250453
1838.148000	-0.192994	-2.256797	-1.313830	-1.116616	1.468283	2.740673	-0.268064	-0.215857	-0.314855	0.490032	0.285931	0.744858	-1.803858	6.405560	3.208200	0.797732	0.324842	0.405202	2.693592	1.802683	-0.330524	-0.131453	1.091254	-0.789969
1838.158000	-0.195668	-2.258898	-1.317013	-1.111787	1.471100	2.748020	-0.263452	-0.209322	-0.309334	0.486112	0.277461	0.730573	-1.753262	6.215599	3.228932	0.800816	0.370207	0.452152	-1.455434	2.373655	1.273166	-0.702165	0.169463	-0.163658
1838.168000	-0.198225	-2.261024	-1.320090	-1.106980	1.473864	2.755310	-0.261678	-0.208817	-0.304512	0.483028	0.277230	0.720024	-1.462394	6.272111	3.197701	0.801506	0.334837	0.450302	-0.510969	-1.487675	1.100534	0.856402	0.397549	-0.176090
1838.178000	-0.200823	-2.263098	-1.323098	-1.102187	1.476595	2.762468	-0.256231	-0.205807	-0.299116	0.477606	0.269179	0.711130	-1.280795	6.296312	3.130571	0.715181	0.327912	0.411104	0.043893	-3.532710	0.128551	1.321232	-0.442262	-0.493567
1838.188000	-0.203305	-2.265130	-1.325980	-1.097482	1.479282	2.769517	-0.250993	-0.199923	-0.294021	0.467216	0.265430	0.698823	-1.476948	6.006764	3.037693	0.743082	0.369879	0.467788	-2.093934	-0.732970	3.769844	0.256308	-0.249541	0.122750
1838.200000	-0.206229	-2.267524	-1.329370	-1.091769	1.482427	2.777834	-0.246486	-0.200361	-0.288288	0.456664	0.263083	0.686484	-1.344594	6.321693	2.969545	0.696497	0.335373	0.413397	4.032949	-4.192306	0.827537	1.430528	0.753250	-0.520438
1838.210000	-0.208662	-2.269527	-1.332160	-1.087241	1.485082	2.784618	-0.241661	-0.196458	-0.282858	0.445123	0.259017	0.673586	-1.651994	6.328079	2.874086	0.731912	0.309559	0.409546	7.516765	-1.625195	1.952372	1.043393	2.300539	-0.668382
1838.220000	-0.211084	-2.271396	-1.334956	-1.082894	1.487558	2.791262	-0.238056	-0.190808	-0.281969	0.441290	0.248691	0.665604	-1.720510	6.014854	2.922788	0.774224	0.439566	0.437202	1.494061	1.518416	5.185134	-1.033552	1.610370	-0.288129
1838.230000	-0.213397	-2.273265	-1.337694	-1.078502	1.490142	2.797844	-0.233600	-0.192842	-0.278461	0.439264	0.253623	0.656390	-1.746766	6.415446	3.060759	0.676300	0.320737	0.462810	3.551405	0.626253	-0.681042	-0.062140	0.274935	0.128176
1838.240000	-0.215710	-2.275183	-1.340531	-1.074245	1.492601	2.804367	-0.228977	-0.187790	-0.273580	0.435534	0.242304	0.647825	-1.883026	6.266112	2.871539	0.714703	0.388827	0.395061	6.511462	2.025136	2.464176	-0.943844	2.152929	-0.726976
1838.252000	-0.218516	-2.277431	-1.343837	-1.069117	1.495507	2.812058	-0.227043	-0.182662	-0.268256	0.425136	0.242755	0.634672	-1.623634	6.357819	3.010898	0.729143	0.335382	0.386888	4.007090	-0.016847	1.092031	0.214494	1.279288	-0.709418
1838.262000	-0.220758	-2.279242	-1.346584	-1.064886	1.497902	2.818336	-0.223242	-0.181246	-0.263168	0.415430	0.238081	0.621292	-1.797099	6.427320	3.190756	0.753770	0.325491	0.411649	1.321174	3.068755	-0.164868	-0.649648	0.569443	-0.365220
1838.272000	-0.222987	-2.281037	-1.349210	-1.060702	1.500313	2.824450	-0.220444	-0.180306	-0.262173	0.406589	0.232987	0.614487	-1.586950	6.636397	3.356896	0.735733	0.324403	0.390979	-0.104921	1.308707	-3.253206	-0.287452	-0.395665	-0.492744
1838.282000	-0.225204	-2.282789	-1.351847	-1.056590	1.502594	2.830452	-0.216725	-0.176200	-0.253748	0.398174	0.225268	0.601445	-1.245702	6.727269	3.096645	0.724510	0.416332	0.407978	6.527312	-5.860947	-2.735090	0.966205	1.851936	-0.433885
1838.294000	-0.227757	-2.284868	-1.354928	-1.051952	1.505309	2.837689	-0.211532	-0.168801	-0.249016	0.390182	0.225953	0.591522	-1.441818	6.225664	3.303328	0.754722	0.299632	0.380552	-5.938504	2.307703	1.446448	-0.056145	-1.439778	-0.482928
1838.304000	-0.229820	-2.286548	-1.357368	-1.048065	1.507556	2.843572	-0.210441	-0.168073	-0.241236	0.386162	0.216929	0.577070	-0.945921	6.588689	3.153031	0.750847	0.359195	0.386889	2.146397	-7.371931	-1.185578	2.182691	0.883936	-0.531311
1838.314000	-0.231927	-2.288186	-1.359678	-1.044295	1.509787	2.849263	-0.203100	-0.165218	-0.235651	0.382493	0.211362	0.563890	-1.284325	6.384982	2.900438	0.733670	0.393437	0.382425	5.531458	-4.435024	1.958682	1.017418	2.238323	-0.639158
1838.324000	-0.233941	-2.289757	-1.361995	-1.040483	1.511905	2.854815	-0.199493	-0.157657	-0.232824	0.375371	0.211603	0.555661	-1.406326	6.113692	2.980615	0.690215	0.308127	0.400456	-1.154371	-0.184120	3.625595	0.550609	-0.270916	-0.268823
1838.334000	-0.235870	-2.291341	-1.364282	-1.036837	1.513987	2.860268	-0.195364	-0.156942	-0.227474	0.368976	0.206986	0.547409	-1.357759	6.120172	2.805384	0.687059	0.301978	0.420777	2.864655	-2.693706	4.511997	1.417606	1.054839	-0.096847
1838.346000	-0.238158	-2.293232	-1.366946	-1.032392	1.516445	2.866777	-0.188360	-0.156349	-0.225248	0.355928	0.201450	0.533312	-1.661029	6.337646	3.091418	0.674031	0.348109	0.390590	0.140111	2.732700	0.819361	-0.955255	-0.197672	-0.332195
1838.356000	-0.239992	-2.294737	-1.369161	-1.028805	1.518399	2.872081	-0.186717	-0.152484	-0.221397	0.346999	0.194303	0.521478	-1.645214	6.261023	2.919591	0.660716	0.449955	0.417011	2.679681	1.217656	2.352898	-1.520751	0.930564	-0.085253
1838.366000	-0.241839	-2.296227	-1.371358	-1.025355	1.520328	2.877312	-0.183926	-0.146555	-0.215497	0.336055	0.199013	0.509389	-1.602708	5.897587	2.920902	0.672057	0.307550	0.369631	-3.108145	3.852342	6.233935	-0.636485	-0.631097	-0.485555
1838.376000	-0.243624	-2.297680	-1.373550	-1.022031	1.522254	2.882341	-0.179607	-0.148488	-0.215662	0.330839	0.196479	0.497196	-1.568527	6.330337	3.109155	0.701023	0.271083	0.432601	-0.695881	1.693760	1.463731	0.255925	-0.212430	0.200993
1838.386000	-0.245398	-2.299234	-1.375680	-1.018784	1.524122	2.887253	-0.176793	-0.145893	-0.208863	0.327410	0.187372	0.490969	-1.603780	6.574769	3.059991	0.699848	0.451797	0.380682	4.504576	0.495514	-0.686720	-1.348983	1.648864	-0.413135
1838.398000	-0.247532	-2.300920	-1.378175	-1.014955	1.526320	2.893023	-0.172615	-0.142759	-0.202150	0.321273	0.188925	0.479063	-1.672364	6.682994	3.018175	0.713570	0.352933	0.403960	7.397557	-0.155267	-1.318912	-0.116059	2.381161	-0.133103
1838.408000	-0.249294	-2.302289	-1.380219	-1.011821	1.528203	2.897848	-0.171927	-0.134837	-0.201091	0.319627	0.186148	0.467678	-1.201393	6.368101	3.220730	0.695409	0.311445	0.390429	-4.027865	-0.800038	0.799546	0.567433	-1.173822	-0.074938
1838.418000	-0.250983	-2.303645	-1.382182	-1.008760	1.529955	2.902493	-0.166365	-0.135291	-0.194223	0.310014	0.179403	0.457670	-1.217121	6.671775	3.284706	0.727355	0.306376	0.319305	-0.222791	-1.450521	-2.072028	0.794272	0.011845	-0.847275
1838.428000	-0.252600	-2.305008	-1.384132	-1.005693	1.531664	2.907032	-0.162120	-0.132624	-0.188979	0.303812	0.173218	0.448098	-1.100653	6.919461	3.098801	0.690491	0.329943	0.309732	7.227161	-6.187912	-4.241237	1.821536	1.772729	-0.970536
1838.438000	-0.254181	-2.306307	-1.385982	-1.002684	1.533342	2.911437	-0.158148	-0.127170	-0.183973	0.295164	0.165897	0.436419	-1.102903	6.732581	3.072538	0.718133	0.372601	0.327947	5.119157	-5.335649	-1.705210	1.298576	1.857516	-0.733959
1838.450000	-0.256028	-2.307739	-1.388143	-0.999121	1.535388	2.916502	-0.153930	-0.120842	-0.178247	0.283071	0.163472	0.424623	-1.001908	6.498433	3.069058	0.687039	0.339211	0.336461	0.761599	-4.680760	0.419532	1.444349	0.380314	-0.532099
1838.460000	-0.257548	-2.308937	-1.389845	-0.996324	1.537092	2.920741	-0.148976	-0.116350	-0.172920	0.272573	0.160718	0.416591	-1.065600	6.106953	2.932074	0.687455	0.256187	0.326042	-1.924074	-2.452838	5.225138	1.820680	-0.085707	-0.581446
1838.470000	-0.259057	-2.310121	-1.391509	-0.993581	1.538608	2.924798	-0.143177	-0.116085	-0.169554	0.266122	0.149718	0.405967	-1.254307	6.522685	2.943024	0.697187	0.311360	0.369764	4.776513	-3.594951	1.015883	1.437781	1.781341	-0.130799
1838.480000	-0.260411	-2.311266	-1.393132	-0.990977	1.540082	2.928790	-0.141370	-0.113039	-0.164811	0.261187	0.146070	0.392453	-1.036067	6.333224	2.868639	0.674239	0.381150	0.369314	2.604032	-5.321615	3.116972	1.272753	1.349711	-0.077141
1838.490000	-0.261761	-2.312380	-1.394752	-0.988442	1.541559	2.932686	-0.135910	-0.110151	-0.161515	0.252139	0.146206	0.385043	-1.293759	6.328282	2.863975	0.709765	0.348455	0.325996	3.919531	-2.075482	3.774780	0.736763	2.139621	-0.525617
1838.500000	-0.263112	-2.313528	-1.396308	-0.985936	1.543021	2.936509	-0.131258	-0.108287	-0.159045	0.249053	0.141718	0.374021	-1.514606	6.511424	2.840477	0.689405	0.288315	0.291507	7.769752	-0.621507	1.702322	0.763747	2.732573	-0.867156
1838.510000	-0.264369	-2.314564	-1.397836	-0.983548	1.544447	2.940150	-0.129316	-0.102778	-0.154419	0.243531	0.136407	0.360426	-1.570979	6.205621	2.908182	0.689813	0.292981	0.333124	1.512655	2.619060	4.804019	-0.170500	1.211509	-0.337676
1838.520000	-0.265623	-2.315585	-1.399407	-0.981156	1.545803	2.943710	-0.125421	-0.101204	-0.151598	0.238221	0.132949	0.350835	-1.554475	6.290200	3.001070	0.655125	0.297953	0.312400	0.193672	3.308568	3.130036	-0.606099	0.292049	-0.495603
1838.530000	-0.266880	-2.316629	-1.400952	-0.978831	1.547106	2.947126	-0.124091	-0.102528	-0.148692	0.230776	0.129225	0.339769	-1.389920	6.739780	3.165086	0.679776	0.295069	0.361477	2.812796	-0.573483	-1.942380	0.485423	0.783766	0.072934
1838.542000	-0.268314	-2.317802	-1.402671	-0.976128	1.548622	2.951106	-0.117848	-0.096384	-0.142376	0.222300	0.121208	0.331204	-1.399919	6.627236	3.086361	0.668015	0.360238	0.329800	2.877760	-0.037122	-0.457883	-0.326861	1.086094	-0.228326
1838.552000	-0.269438	-2.318757	-1.404138	-0.973946	1.549818	2.954257	-0.114560	-0.092549	-0.136356	0.214441	0.118555	0.319687	-1.521994	6.713840	3.207524	0.641355	0.379353	0.348115	1.343813	2.100935	-2.150890	-1.341538	0.225532	0.023985
1838.562000	-0.270634	-2.319659	-1.405482	-0.971795	1.550980	2.957435	-0.112959	-0.091678	-0.132552	0.206011	0.119869	0.311035	-1.321164	7.003739	3.276974	0.632941	0.342575	0.292861	3.512404	-0.852215	-5.613815	-0.198922	0.322836	-0.520142
1838.572000	-0.271757	-2.320519	-1.406796	-0.969806	1.552189	2.960504	-0.109436	-0.082652	-0.125582	0.196247	0.118581	0.298584	-1.098689	6.442607	3.151892	0.644297	0.231361	0.293061	-2.653523	-0.725077	1.264993	1.220855	-0.961017	-0.437435
1838.582000	-0.272823	-2.321271	-1.408038	-0.967829	1.553258	2.963418	-0.107800	-0.079933	-0.121511	0.188728	0.110049	0.289128	-0.663380	6.128931	3.270159	0.672772	0.243108	0.275539	-11.144481	-2.002310	4.794724	1.726996	-2.815878	-0.544806
1838.594000	-0.274076	-2.322267	-1.409482	-0.965557	1.554536	2.966821	-0.100557	-0.080965	-0.114304	0.180193	0.102247	0.277226	-0.786015	6.632595	3.115303	0.637459	0.350158	0.242767	0.090522	-5.382196	-0.542746	1.352968	0.028341	-0.901073
1838.604000	-0.275044	-2.323012	-1.410594	-0.963764	1.555531	2.969541	-0.095766	-0.077920	-0.108236	0.172875	0.097352	0.261874	-0.715673	6.587042	3.030365	0.594326	0.407958	0.267269	0.553321	-6.752731	-0.221921	1.058154	-0.029118	-0.595433
1838.614000	-0.275916	-2.323754	-1.411659	-0.962084	1.556477	2.972096	-0.091543	-0.073869	-0.105772	0.164771	0.098473	0.251952	-0.843584	6.370486	3.158419	0.612232	0.353882	0.254367	-5.010450	-2.197443	2.064528	0.344615	-1.429663	-0.675958
1838.624000	-0.276800	-2.324483	-1.412700	-0.960407	1.557515	2.974602	-0.085587	-0.071070	-0.100308	0.158573	0.096729	0.238534	-1.174926	6.573078	3.191977	0.626780	0.279224	0.294799	-1.631329	0.032104	-0.014622	0.374654	-0.672311	-0.209362
1838.636000	-0.277791	-2.325297	-1.413883	-0.958604	1.558612	2.977349	-0.081626	-0.068350	-0.094279	0.150755	0.088976	0.230437	-1.167378	6.528124	2.998343	0.640876	0.280931	0.247539	2.470849	-1.446442	1.499330	0.921871	0.963346	-0.683308
1838.646000	-0.278580	-2.325968	-1.414781	-0.957136	1.559439	2.979568	-0.078891	-0.064392	-0.089972	0.145670	0.084612	0.218165	-1.105522	6.633196	3.005520	0.636158	0.299886	0.266335	3.551953	-2.948353	0.341287	1.129324	1.202424	-0.437783
1838.656000	-0.279332	-2.326590	-1.415689	-0.955756	1.560288	2.981716	-0.075651	-0.059345	-0.086188	0.143262	0.081809	0.209408	-1.053224	6.490777	3.002154	0.643757	0.246103	0.293100	1.354435	-2.823328	2.151127	1.732486	0.679768	-0.093392
1838.666000	-0.280097	-2.327201	-1.416551	-0.954369	1.561049	2.983721	-0.071617	-0.058799	-0.083042	0.134386	0.076731	0.199698	-1.000407	6.636624	3.132134	0.667803	0.263784	0.235644	0.817783	-2.523328	0.506614	1.475438	0.651609	-0.670045
1838.676000	-0.280753	-2.327740	-1.417375	-0.953093	1.561814	2.985641	-0.066919	-0.055106	-0.078850	0.127048	0.069805	0.186423	-1.177674	6.498767	3.209166	0.642861	0.272909	0.302104	-2.906298	0.887862	1.550744	0.271355	-0.575147	0.089782
1838.686000	-0.281398	-2.328231	-1.418105	-0.951893	1.562472	2.987492	-0.063202	-0.052905	-0.073821	0.120660	0.067781	0.180743	-1.164777	6.624840	3.156119	0.639980	0.262825	0.188777	0.477695	0.432143	0.385969	0.477921	0.303560	-1.093349
1838.696000	-0.282043	-2.328780	-1.418725	-0.950709	1.563125	2.989210	-0.060540	-0.050421	-0.069092	0.115556	0.061929	0.169077	-1.055996	6.665531	2.976259	0.572838	0.281686	0.181784	4.109368	-2.645671	-0.280054	1.005272	0.747046	-1.123587
1838.706000	-0.282628	-2.329175	-1.419404	-0.949649	1.563688	2.990783	-0.057706	-0.046478	-0.062433	0.107223	0.058050	0.153744	-0.983868	6.752230	2.830298	0.534620	0.315872	0.301658	7.711337	-6.719925	-1.191015	1.745836	1.501238	0.211962
1838.718000	-0.283309	-2.329749	-1.420146	-0.948447	1.564380	2.992600	-0.053828	-0.042513	-0.059201	0.096829	0.052056	0.147056	-0.902982	6.638536	2.884194	0.620502	0.340926	0.210102	5.858724	-5.721150	1.241556	1.547944	2.212714	-0.727970
1838.728000	-0.283845	-2.330144	-1.420710	-0.947509	1.564918	2.993984	-0.049513	-0.038673	-0.057073	0.088794	0.050846	0.136587	-0.814601	6.539100	2.947589	0.664628	0.351022	0.215039	3.178651	-5.554551	2.878897	1.589666	2.092995	-0.628898
1838.738000	-0.284298	-2.330537	-1.421224	-0.946685	1.565405	2.995306	-0.045238	-0.035961	-0.051836	0.083189	0.047395	0.121119	-0.812302	6.496899	2.997416	0.648460	0.304681	0.256162	1.121516	-5.005991	3.073916	1.845412	1.199673	-0.133161
1838.748000	-0.284739	-2.330825	-1.421687	-0.945875	1.565872	2.996416	-0.041036	-0.033547	-0.049052	0.076935	0.042746	0.113429	-0.798952	6.629999	3.019690	0.598488	0.319329	0.246790	1.991577	-5.453681	0.911134	1.595797	0.776452	-0.189950
1838.758000	-0.285084	-2.331195	-1.422191	-0.945128	1.566278	2.997538	-0.037244	-0.031316	-0.046222	0.069243	0.042004	0.106519	-0.693176	6.757577	3.075617	0.619298	0.273076	0.167490	2.759483	-6.243536	-0.328264	2.346768	0.966983	-0.992874
1838.770000	-0.285501	-2.331481	-1.422668	-0.944402	1.566814	2.998716	-0.032367	-0.026749	-0.040589	0.062784	0.036306	0.090130	-0.659312	6.652767	3.017846	0.600401	0.226185	0.208082	2.142038	-6.804097	0.920359	2.982352	0.619544	-0.494394
1838.780000	-0.285810	-2.331731	-1.423000	-0.943820	1.567098	2.999513	-0.028550	-0.023786	-0.034644	0.052669	0.030848	0.078422	-0.685352	6.738440	2.992695	0.606452	0.228619	0.213151	4.161591	-7.479247	0.222736	3.156958	1.264099	-0.397486
1838.790000	-0.286023	-2.331958	-1.423369	-0.943320	1.567397	3.000226	-0.023709	-0.020452	-0.030879	0.047880	0.027442	0.067563	-0.810700	6.643438	3.036869	0.594614	0.195681	0.222708	2.059166	-4.859743	1.107563	2.673041	0.523534	-0.252764
1838.800000	-0.286248	-2.332172	-1.423644	-0.942883	1.567622	3.000831	-0.019229	-0.017491	-0.027702	0.038445	0.022542	0.056005	-1.000579	6.663152	3.199332	0.599570	0.171614	0.250398	-0.712806	-1.272226	0.531854	1.793207	-0.395761	0.083181
1838.812000	-0.286413	-2.332350	-1.424013	-0.942504	1.567847	3.001498	-0.015209	-0.013205	-0.022371	0.031398	0.017753	0.048791	-0.967749	6.557595	3.260122	0.592620	0.185781	0.168740	-3.520096	0.722693	1.591443	1.053689	-1.131714	-0.749025
1838.822000	-0.286604	-2.332456	-1.424153	-0.942221	1.567987	3.001911	-0.012663	-0.009780	-0.016645	0.024840	0.012755	0.035876	-0.899592	6.506328	3.223532	0.569061	0.232809	0.170840	-4.157137	0.182643	2.311269	0.687504	-1.307430	-0.686502
1838.832000	-0.286686	-2.332514	-1.424318	-0.942033	1.568106	3.002182	-0.009097	-0.005483	-0.011381	0.017582	0.008693	0.026714	-0.725777	6.711849	3.196617	0.574036	0.199634	0.178381	-6.440034	2.057284	5.142314	0.243554	-1.604913	-0.565896
1838.842000	-0.286755	-2.332512	-1.424376	-0.941893	1.568186	3.002440	-0.002734	-0.000955	-0.004691	0.009613	0.001168	0.016164	-0.418163	6.860070	3.295237	0.578047	0.172855	0.118890	-4.296246	5.125720	9.672094	-1.437901	0.346430	-1.189539
1838.852000	-0.286778	-2.332499	-1.424397	-0.941887	1.568137	3.002470	0.000302	0.000404	-0.000585	-0.002042	-0.001718	0.003153	0.087810	7.264184	3.599706	0.443126	0.021005	0.029661	-4.057955	4.436117	10.933607	-0.729718	1.182546	0.136121
1838.862000	-0.286728	-2.332450	-1.424323	-0.941890	1.568086	3.002401	0.003686	0.003123	0.004258	-0.008975	-0.006439	-0.015194	0.528690	7.673915	3.810113	0.280663	-0.020445	-0.133877	-1.954121	3.279156	11.943969	-1.101767	2.637054	1.604867
1838.872000	-0.286667	-2.332413	-1.424260	-0.942002	1.568024	3.002180	0.006838	0.005043	0.009689	-0.017799	-0.011587	-0.025837	1.150219	8.051298	3.988993	0.209083	-0.065521	-0.134320	0.268050	0.473966	13.757957	-0.795834	4.485419	2.299374
1838.882000	-0.286556	-2.332351	-1.424163	-0.942231	1.567891	3.001939	0.012251	0.008767	0.013534	-0.018992	-0.015694	-0.029728	1.409511	8.381771	4.205976	0.215156	-0.137341	-0.141662	-1.682329	4.678620	14.727913	-2.288479	4.163260	2.248382
1838.894000	-0.286362	-2.332266	-1.423968	-0.942459	1.567736	3.001540	0.017019	0.010473	0.016563	-0.023765	-0.015468	-0.038461	1.205139	8.786826	4.354342	0.102017	-0.165403	-0.208084	-2.832106	8.768969	10.813828	-3.768100	2.130910	1.577710
1838.904000	-0.286182	-2.332134	-1.423813	-0.942691	1.567578	3.001116	0.017882	0.010472	0.018787	-0.031750	-0.017618	-0.048059	1.363648	9.114208	4.461436	0.077132	-0.178576	-0.238677	-1.135378	6.261828	6.518180	-3.088263	1.883597	1.300326
1838.914000	-0.285978	-2.332025	-1.423607	-0.943016	1.567410	3.000548	0.019906	0.012642	0.021246	-0.040041	-0.019563	-0.058545	1.475944	9.380749	4.637020	0.089422	-0.238298	-0.241490	-1.386601	4.998197	3.203288	-2.166619	1.385397	1.326095
1838.924000	-0.285808	-2.331892	-1.423353	-0.943476	1.567156	2.999945	0.022816	0.015593	0.025338	-0.046030	-0.024250	-0.066403	1.622990	9.637416	4.762774	0.041986	-0.238366	-0.297729	-1.300545	3.747594	-0.649782	-2.063333	0.500078	0.769903
1838.934000	-0.285567	-2.331734	-1.423112	-0.943933	1.566938	2.999208	0.026173	0.019244	0.029608	-0.053675	-0.029212	-0.079969	1.694977	9.755278	4.878740	-0.031489	-0.265231	-0.343390	-3.108343	4.292431	-3.252731	-2.279956	-1.176157	0.328494
1838.946000	-0.285206	-2.331455	-1.422713	-0.944585	1.566540	2.998135	0.030310	0.023731	0.035962	-0.064142	-0.034681	-0.095094	1.894363	10.047032	4.879210	-0.025609	-0.296830	-0.329157	0.652759	-0.291260	-6.338329	-0.631784	-0.374434	0.547856
1838.956000	-0.284893	-2.331225	-1.422351	-0.945257	1.566178	2.997149	0.034678	0.028489	0.040644	-0.074170	-0.039692	-0.102892	1.912383	10.135597	4.918452	-0.008347	-0.287433	-0.362356	1.408748	-0.454326	-7.092108	-0.651242	0.010367	0.231876
1838.966000	-0.284541	-2.330924	-1.421964	-0.946086	1.565747	2.996075	0.041017	0.031957	0.045961	-0.079227	-0.044428	-0.119604	1.904842	10.183664	4.992586	0.010135	-0.280481	-0.329697	0.675695	-0.317296	-7.488019	-0.731195	-0.017528	0.626529
1838.976000	-0.284085	-2.330585	-1.421424	-0.946927	1.565288	2.994778	0.044931	0.036028	0.052412	-0.086835	-0.049040	-0.129007	1.918444	10.142950	4.964593	0.032359	-0.274500	-0.274079	0.896340	-1.198355	-6.484182	-0.424739	0.450311	1.268862
1838.988000	-0.283520	-2.330090	-1.420772	-0.947946	1.564663	2.993194	0.048102	0.042029	0.061032	-0.093799	-0.053175	-0.135849	2.156185	9.948645	4.874188	0.008188	-0.284907	-0.381879	-0.473771	-2.291598	-4.133626	0.044847	0.057805	0.168209
1838.998000	-0.283029	-2.329645	-1.420132	-0.948939	1.564112	2.991786	0.051968	0.044486	0.066119	-0.099660	-0.055450	-0.147462	2.118846	9.902794	4.775640	-0.021446	-0.340399	-0.376470	1.002826	-2.549618	-3.557276	0.619588	0.138052	0.275143
1839.008000	-0.282474	-2.329141	-1.419397	-0.949925	1.563526	2.990233	0.056769	0.047710	0.071853	-0.105391	-0.058532	-0.163939	2.105181	9.918181	4.649519	-0.085269	-0.353509	-0.286007	3.283165	-4.505652	-4.048529	1.126869	0.122587	1.297716
1839.018000	-0.281849	-2.328657	-1.418738	-0.951041	1.562911	2.988555	0.061594	0.051785	0.075117	-0.113108	-0.063380	-0.170131	1.924483	9.721698	4.767794	-0.087261	-0.349066	-0.368729	-1.377679	1.178311	-2.106569	-0.611440	-1.067520	0.444062
1839.028000	-0.281224	-2.328104	-1.417932	-0.952201	1.562274	2.986827	0.065813	0.054411	0.078966	-0.122128	-0.067318	-0.178217	1.798789	9.675382	4.804764	-0.065635	-0.371279	-0.382076	-2.056346	3.359805	-1.271844	-0.965031	-0.992473	0.340429
1839.038000	-0.280492	-2.327576	-1.417150	-0.953488	1.561580	2.984952	0.068681	0.058014	0.082388	-0.130807	-0.073311	-0.195591	1.972631	9.441908	4.928519	-0.026370	-0.385726	-0.356477	-8.415758	3.976150	1.618833	-0.782306	-2.228457	0.674964
1839.048000	-0.279760	-2.326985	-1.416335	-0.954806	1.560821	2.982989	0.072391	0.060680	0.087148	-0.137111	-0.078463	-0.202012	1.791760	9.372751	4.925407	-0.052950	-0.375716	-0.400150	-8.817059	7.085962	2.172821	-1.912116	-2.497993	0.242219
1839.058000	-0.279027	-2.326373	-1.415442	-0.956192	1.559946	2.980937	0.076136	0.060748	0.091913	-0.143552	-0.081410	-0.213553	1.931919	9.644195	4.974155	-0.031471	-0.361993	-0.418562	-5.917905	4.107228	-0.601200	-1.168821	-1.630846	0.086798
1839.070000	-0.278079	-2.325616	-1.414276	-0.957953	1.558973	2.978299	0.080007	0.062321	0.098667	-0.151519	-0.086371	-0.223764	1.912931	9.955376	4.874108	-0.011241	-0.350534	-0.396749	1.449550	0.563814	-3.278487	-0.237424	0.619308	0.355435
1839.080000	-0.277263	-2.325017	-1.413257	-0.959503	1.558076	2.975986	0.084851	0.064987	0.101351	-0.157983	-0.090248	-0.233837	1.815330	10.116167	4.972055	-0.009783	-0.352896	-0.432984	2.188137	1.948961	-5.248884	-0.716172	0.656156	0.003539
1839.090000	-0.276376	-2.324317	-1.412226	-0.961111	1.557162	2.973541	0.087087	0.069151	0.105509	-0.166710	-0.093669	-0.246338	1.841201	10.152264	4.926994	-0.016276	-0.397037	-0.379465	3.606648	0.348471	-5.428537	0.195602	0.906903	0.627454
1839.100000	-0.275428	-2.323619	-1.411141	-0.962835	1.556176	2.970977	0.090177	0.075103	0.110309	-0.172808	-0.101464	-0.252479	1.929235	9.811218	5.098052	0.015031	-0.321360	-0.408086	-5.121476	3.850141	-1.655544	-1.431249	-0.766178	0.373548
1839.110000	-0.274564	-2.322815	-1.410012	-0.964626	1.555170	2.968398	0.094450	0.078293	0.112939	-0.178089	-0.105510	-0.264766	1.829559	9.857986	5.103713	-0.003058	-0.297592	-0.365492	-4.409427	4.351217	-2.305477	-1.926352	-0.703203	0.871198
1839.122000	-0.273412	-2.321829	-1.408586	-0.966820	1.553901	2.965080	0.098534	0.081954	0.116735	-0.183151	-0.104345	-0.276466	2.015038	9.891147	4.995599	-0.036400	-0.333950	-0.407749	-2.065478	1.358637	-2.559726	-0.731975	-0.423746	0.475198
1839.132000	-0.272394	-2.320996	-1.407355	-0.968752	1.552845	2.962206	0.101665	0.086970	0.121223	-0.190061	-0.105883	-0.285640	2.205800	9.728490	4.987135	-0.027842	-0.398576	-0.395713	-4.688029	0.058971	-0.471687	0.442233	-1.062911	0.671046
1839.142000	-0.271396	-2.320167	-1.406121	-0.970798	1.551730	2.959293	0.108393	0.089812	0.123893	-0.197736	-0.111946	-0.296754	1.896094	9.534062	5.085818	0.040227	-0.471998	-0.423362	-7.871290	5.970444	2.376089	-0.320572	-1.195566	0.414316
1839.152000	-0.270280	-2.319246	-1.404840	-0.972794	1.550611	2.956249	0.111391	0.087792	0.127103	-0.202635	-0.122192	-0.307451	2.007884	10.020446	5.129702	-0.010113	-0.345233	-0.450463	-2.235702	2.187107	-3.663401	-0.850253	-0.270955	0.143748
1839.164000	-0.268865	-2.318176	-1.403185	-0.975278	1.549065	2.952450	0.115556	0.093581	0.137365	-0.211947	-0.127830	-0.322419	2.017471	9.838907	4.914364	-0.061523	-0.296087	-0.426450	-0.457760	1.002083	-1.382063	-1.064442	0.201603	0.442785
1839.174000	-0.267702	-2.317187	-1.401849	-0.977401	1.547796	2.949215	0.119736	0.098352	0.140942	-0.218599	-0.126785	-0.336059	1.992447	9.674709	4.926999	-0.073988	-0.331701	-0.433136	-3.113004	2.712187	0.327545	-1.199598	-0.621138	0.432799
1839.184000	-0.266502	-2.316203	-1.400373	-0.979698	1.546514	2.945847	0.122394	0.097996	0.146316	-0.228451	-0.128008	-0.344842	2.194227	9.965521	4.974835	-0.069076	-0.357074	-0.435192	-0.177175	-1.214906	-2.790139	0.165549	-0.071426	0.452115
1839.194000	-0.265219	-2.315219	-1.398913	-0.981984	1.545195	2.942348	0.127341	0.103097	0.147971	-0.235200	-0.134370	-0.358950	2.068001	9.915336	5.109508	-0.085408	-0.368964	-0.363450	-3.910370	1.388748	-2.866298	-0.590190	-1.404857	1.297602
1839.204000	-0.263936	-2.314160	-1.397423	-0.984348	1.543826	2.938734	0.131534	0.108134	0.150772	-0.244887	-0.139089	-0.366374	2.005136	9.781024	5.194987	-0.093254	-0.343887	-0.434461	-7.473078	4.745697	-1.724953	-1.862749	-2.349357	0.595297
1839.214000	-0.262605	-2.313072	-1.395885	-0.986825	1.542437	2.935007	0.134352	0.106763	0.155789	-0.252680	-0.140102	-0.375155	1.974442	10.072710	5.181207	-0.078555	-0.398148	-0.431534	-2.215205	2.671354	-4.447275	-0.735136	-1.015323	0.643454
1839.224000	-0.261226	-2.311996	-1.394256	-0.989364	1.540950	2.931139	0.138230	0.110519	0.162227	-0.263028	-0.148982	-0.384816	2.039304	10.086105	4.999014	-0.036396	-0.340884	-0.397018	2.691911	-0.771742	-3.073374	-0.093802	1.300322	0.994367
1839.234000	-0.259837	-2.310818	-1.392615	-0.991989	1.539402	2.927212	0.139347	0.114582	0.168169	-0.268245	-0.152149	-0.397443	2.285737	9.947411	5.049792	-0.075421	-0.336106	-0.360760	-1.751189	-2.234870	-2.194564	0.223996	-0.328869	1.480821
1839.246000	-0.258130	-2.309415	-1.390609	-0.995276	1.537560	2.922425	0.147130	0.118625	0.173491	-0.277483	-0.150704	-0.409309	1.965677	9.896714	5.063004	-0.024961	-0.360990	-0.422995	-0.842086	2.243437	-0.815403	-0.705821	0.605585	0.825882
1839.256000	-0.256665	-2.308192	-1.388881	-0.998191	1.536037	2.918299	0.149425	0.123437	0.179317	-0.280508	-0.154279	-0.418083	2.273105	9.760822	5.016096	-0.000059	-0.438337	-0.445023	-2.195835	-0.756743	1.326119	1.190632	0.509396	0.646910
1839.266000	-0.255127	-2.306915	-1.387063	-1.001027	1.534430	2.914072	0.153678	0.123947	0.180878	-0.285856	-0.165489	-0.429984	2.270842	9.872644	5.218268	0.003751	-0.354128	-0.434160	-4.996945	0.493958	-0.514003	-0.149821	-0.261201	0.826751
1839.276000	-0.253554	-2.305630	-1.385291	-1.003976	1.532690	2.909682	0.155645	0.125077	0.187084	-0.287425	-0.169413	-0.440561	2.530509	10.194569	5.120541	-0.027319	-0.314947	-0.451986	1.479055	-5.546608	-3.713410	1.086638	1.183994	0.630544
1839.286000	-0.252003	-2.304359	-1.383365	-1.006869	1.531039	2.905228	0.162690	0.130206	0.191707	-0.295090	-0.166221	-0.450350	2.187751	9.802613	5.212073	-0.086835	-0.390442	-0.451429	-6.303783	2.394267	-0.752634	-0.641380	-1.669764	0.782704
1839.298000	-0.249963	-2.302790	-1.381020	-1.010503	1.528999	2.899697	0.166511	0.132820	0.196634	-0.307307	-0.176095	-0.462796	2.184709	10.076352	5.156020	-0.074920	-0.415291	-0.444111	-0.266665	-0.342873	-2.969817	0.389799	0.030563	0.851570
1839.308000	-0.248304	-2.301426	-1.379008	-1.013534	1.527202	2.894981	0.170299	0.140127	0.202482	-0.316348	-0.180377	-0.472402	2.157617	9.629745	5.181412	-0.097271	-0.424924	-0.452138	-7.856737	3.573048	1.339477	-0.600254	-2.033461	0.893891
1839.318000	-0.246527	-2.300011	-1.376981	-1.016725	1.525424	2.890208	0.173679	0.137782	0.206203	-0.326834	-0.187605	-0.483274	2.307809	9.982720	5.071278	-0.080804	-0.405939	-0.431083	0.291437	-2.193154	-1.357742	0.903851	0.423664	1.064021
1839.328000	-0.244737	-2.298608	-1.374870	-1.019965	1.523524	2.885309	0.178304	0.142440	0.209545	-0.333568	-0.194595	-0.496708	2.080200	9.939522	5.303602	-0.118995	-0.315763	-0.417843	-5.545588	3.193584	-2.404990	-1.870231	-1.621084	1.332040
1839.338000	-0.242936	-2.297223	-1.372752	-1.023307	1.521641	2.880366	0.182255	0.144936	0.212839	-0.341856	-0.192290	-0.506938	2.044045	10.098126	5.294222	-0.066807	-0.434662	-0.411148	-1.849185	1.984857	-3.069971	-0.156338	-0.302252	1.385221
1839.350000	-0.240775	-2.295387	-1.370156	-1.027498	1.519307	2.874200	0.184642	0.152893	0.219105	-0.348979	-0.203472	-0.516746	2.186762	9.689615	5.166086	-0.086045	-0.402620	-0.496208	-5.426592	2.824670	1.588172	-0.579178	-0.935355	0.533101
1839.360000	-0.238854	-2.293853	-1.367926	-1.031138	1.517310	2.868911	0.188752	0.150461	0.221062	-0.351645	-0.208771	-0.528049	2.108680	10.089948	5.375336	-0.053924	-0.301982	-0.466375	-3.256848	2.587368	-2.827725	-1.689840	-0.148629	0.836952
1839.370000	-0.236956	-2.292355	-1.365693	-1.034755	1.515198	2.863583	0.193446	0.154418	0.227547	-0.354998	-0.205257	-0.535822	2.104348	10.122965	5.329318	-0.044287	-0.394832	-0.457874	-1.270415	1.727718	-2.627763	-0.432035	0.376330	0.933212
1839.380000	-0.234999	-2.290789	-1.363420	-1.038297	1.513144	2.858143	0.195841	0.158852	0.233658	-0.358920	-0.210771	-0.547292	2.215983	10.072845	5.117005	-0.105350	-0.369308	-0.509005	2.393215	-0.651339	-1.748308	-0.079359	1.071298	0.370294
1839.392000	-0.232561	-2.288871	-1.360633	-1.042684	1.510550	2.851528	0.200806	0.165523	0.236728	-0.373903	-0.211471	-0.562271	2.182572	9.829565	5.340771	-0.132390	-0.408496	-0.506377	-6.888567	3.806876	-0.732525	-1.083496	-2.017470	0.611164
1839.402000	-0.230594	-2.287217	-1.358233	-1.046434	1.508335	2.845866	0.203195	0.162449	0.242762	-0.382339	-0.222433	-0.571459	2.299284	10.313634	5.157156	-0.115993	-0.314360	-0.487141	5.540544	-3.147982	-4.047107	-0.043679	1.872245	0.611869
1839.412000	-0.228540	-2.285526	-1.355788	-1.050268	1.506152	2.840027	0.206305	0.169195	0.245371	-0.390324	-0.216604	-0.582350	2.507640	10.053205	5.349939	-0.119318	-0.385715	-0.517941	-3.626945	-1.436922	-2.439086	0.242218	-0.951950	0.486941
1839.422000	-0.226401	-2.283829	-1.353298	-1.054185	1.503964	2.834085	0.213327	0.172815	0.251598	-0.399206	-0.223826	-0.590943	2.265289	9.949779	5.205041	-0.095960	-0.397706	-0.491559	-0.676214	0.149021	-0.154568	0.029553	0.474613	0.705109
1839.432000	-0.224313	-2.282088	-1.350763	-1.058258	1.501629	2.828074	0.216038	0.176023	0.254230	-0.408250	-0.232682	-0.601751	2.328611	9.839678	5.435559	-0.010803	-0.326549	-0.444574	-7.089620	1.677894	1.025401	-0.933334	-0.260245	1.286002
1839.444000	-0.221647	-2.280017	-1.347617	-1.063201	1.498857	2.820824	0.220293	0.177459	0.258632	-0.411868	-0.230649	-0.615578	2.585095	10.196494	5.552972	-0.101008	-0.423846	-0.480809	-5.384862	-1.908505	-4.147653	0.708448	-1.490980	1.023089
1839.454000	-0.219426	-2.278195	-1.344932	-1.067440	1.496489	2.814638	0.224287	0.181428	0.263784	-0.414779	-0.237545	-0.624686	2.490458	10.267533	5.401787	-0.061097	-0.455077	-0.530216	0.619177	-2.571872	-3.187381	1.385639	0.846381	0.349843
1839.464000	-0.217157	-2.276355	-1.342294	-1.071617	1.494050	2.808301	0.226765	0.186315	0.266679	-0.419753	-0.243495	-0.637963	2.555326	9.902641	5.516146	-0.137807	-0.384708	-0.526936	-9.063025	0.610871	-1.423927	-0.444777	-2.526980	0.663384
1839.474000	-0.214826	-2.274495	-1.339545	-1.075811	1.491573	2.801851	0.232210	0.186478	0.274108	-0.430514	-0.248478	-0.651229	2.630497	10.324796	5.382179	-0.157786	-0.346331	-0.442285	0.953397	-5.373279	-4.647903	0.758203	0.093481	1.407873
1839.486000	-0.212005	-2.272195	-1.336199	-1.080999	1.488606	2.794031	0.237362	0.191194	0.279558	-0.443090	-0.249461	-0.659072	2.547535	10.125323	5.496143	-0.135724	-0.411586	-0.521666	-4.176530	-1.262523	-2.979222	0.315954	-1.175325	0.686522
1839.496000	-0.209556	-2.270263	-1.333404	-1.085386	1.486044	2.787400	0.240776	0.199789	0.285375	-0.452867	-0.258664	-0.672379	2.365962	9.691775	5.353276	-0.133900	-0.321173	-0.551105	-7.162508	2.655219	2.007218	-1.583338	-1.241705	0.398865
1839.506000	-0.207095	-2.268308	-1.330550	-1.089970	1.483429	2.780640	0.244505	0.197170	0.287807	-0.461641	-0.256444	-0.682052	2.259359	9.953459	5.374160	-0.093019	-0.390891	-0.533095	-2.254001	1.858799	0.283794	-0.616443	0.364537	0.487451
1839.516000	-0.204598	-2.266302	-1.327714	-1.094706	1.480856	2.773739	0.247565	0.200008	0.295752	-0.463737	-0.262536	-0.693827	2.250314	10.030163	5.279590	-0.082184	-0.399446	-0.510463	1.784381	0.180438	0.534592	0.013477	1.763303	0.635279
1839.526000	-0.202149	-2.264277	-1.324805	-1.099455	1.478175	2.766701	0.251532	0.205287	0.295988	-0.465688	-0.270467	-0.703936	2.297169	9.769700	5.465666	-0.041757	-0.364068	-0.526812	-6.579203	3.218533	2.405495	-1.108313	-0.048308	0.646032
1839.538000	-0.199159	-2.261847	-1.321275	-1.105092	1.474947	2.758239	0.256520	0.204576	0.300715	-0.471304	-0.268755	-0.714422	2.265095	10.361465	5.511819	-0.162088	-0.404558	-0.535018	1.445705	0.408652	-4.657641	-0.488564	0.265936	0.562476
1839.548000	-0.196638	-2.259733	-1.318186	-1.109797	1.472230	2.751043	0.258150	0.208163	0.303873	-0.480582	-0.277028	-0.724567	2.656660	10.303270	5.778195	-0.194531	-0.401360	-0.538441	-7.141557	-1.046906	-6.235433	-0.238189	-2.860779	0.860489
1839.558000	-0.194043	-2.257655	-1.315135	-1.114646	1.469381	2.743706	0.263943	0.213381	0.311633	-0.491832	-0.281263	-0.735464	2.489417	10.091944	5.600981	-0.163499	-0.375602	-0.525081	-5.348120	0.299835	-2.612995	-0.672769	-1.465789	0.898696
1839.568000	-0.191414	-2.255464	-1.311961	-1.119588	1.466655	2.736272	0.265202	0.213406	0.314020	-0.501380	-0.283576	-0.742975	2.780964	10.460766	5.746034	-0.123106	-0.433043	-0.551614	-2.348439	-4.107570	-5.937856	1.190782	-0.605237	0.559293
1839.580000	-0.188217	-2.252840	-1.308062	-1.125754	1.463220	2.727332	0.272048	0.219453	0.322402	-0.508054	-0.288883	-0.759923	2.716330	10.229072	5.492563	-0.029737	-0.420099	-0.583590	1.663946	-4.229651	-0.621276	1.581972	2.287613	-0.060682
1839.590000	-0.185430	-2.250600	-1.304776	-1.130946	1.460226	2.719685	0.274882	0.223609	0.324715	-0.507237	-0.297177	-0.770889	2.841959	10.023608	5.658708	-0.092075	-0.367164	-0.569401	-6.846018	-2.733451	-0.905586	0.393503	-0.885919	0.460528
1839.600000	-0.182607	-2.248347	-1.301461	-1.135974	1.457352	2.711854	0.280903	0.225342	0.332164	-0.514953	-0.296384	-0.779805	2.594456	10.243286	5.409474	-0.190595	-0.475912	-0.493077	2.817120	-4.262138	-2.258479	1.683900	0.666642	1.146090
1839.610000	-0.179760	-2.246063	-1.298170	-1.141083	1.454344	2.703967	0.283663	0.229618	0.330567	-0.526582	-0.303663	-0.786323	2.155229	9.527825	5.279479	-0.177136	-0.327098	-0.447646	-5.777100	-0.674020	-1.622627	-0.766734	-1.721319	1.273157
1839.620000	-0.176905	-2.243765	-1.294837	-1.146232	1.451308	2.696220	0.282301	0.226809	0.333903	-0.530167	-0.299596	-0.785734	2.171092	9.774570	5.188327	-0.191621	-0.353644	-0.502851	1.137465	-2.851754	-3.102391	0.076690	0.010327	0.476696
1839.632000	-0.173519	-2.241015	-1.290942	-1.152625	1.447731	2.686808	0.283158	0.228606	0.332894	-0.534200	-0.298961	-0.786411	2.009412	9.365199	5.198779	-0.099744	-0.420491	-0.535243	-4.583610	1.715067	1.452810	-0.160866	-0.358116	0.170016
1839.642000	-0.170590	-2.238714	-1.287587	-1.158019	1.444605	2.678837	0.283635	0.231896	0.331279	-0.531351	-0.299018	-0.786381	1.844405	9.071824	5.280513	-0.049929	-0.373145	-0.495400	-10.804881	5.613042	3.837178	-1.634996	-1.354242	0.723462
1839.652000	-0.167757	-2.236519	-1.284230	-1.163361	1.441674	2.670941	0.283077	0.226372	0.333461	-0.521588	-0.296221	-0.782040	1.736437	9.504663	5.244166	-0.127982	-0.438794	-0.485608	-2.527980	3.654311	-0.402846	-0.759830	-0.279176	0.698477
1839.662000	-0.164937	-2.234232	-1.280898	-1.168544	1.438587	2.663167	0.281251	0.226175	0.330414	-0.521203	-0.297827	-0.781624	1.915502	9.566101	5.353235	-0.133953	-0.348522	-0.554590	-4.188144	2.798023	-1.801288	-1.532279	-0.847150	0.022433
1839.672000	-0.162165	-2.231957	-1.277619	-1.173678	1.435678	2.655353	0.282179	0.225964	0.332049	-0.526731	-0.296099	-0.784134	1.721734	9.577153	5.361992	-0.151779	-0.438758	-0.543990	-3.777752	4.815075	-2.237291	-1.267716	-1.128691	0.178733
1839.684000	-0.158792	-2.229243	-1.273627	-1.179893	1.432111	2.645907	0.279708	0.224258	0.329474	-0.530832	-0.297557	-0.786889	2.122473	9.921382	5.584641	-0.105241	-0.445382	-0.468006	-3.149831	-1.126682	-5.846074	0.461688	-0.884292	0.982155
1839.694000	-0.155960	-2.226959	-1.270343	-1.185226	1.429141	2.638044	0.278991	0.228210	0.332278	-0.531727	-0.302579	-0.785945	2.129534	9.648658	5.372662	-0.066248	-0.349644	-0.506777	-1.877488	-1.072852	-1.470201	-0.215934	0.611555	0.348714
1839.704000	-0.153175	-2.224674	-1.267070	-1.190611	1.426213	2.630270	0.278292	0.225187	0.331903	-0.527271	-0.299435	-0.787622	2.337373	9.820812	5.400464	-0.092558	-0.435413	-0.480150	0.180554	-4.689540	-3.322112	1.624866	0.587920	0.648987
1839.714000	-0.150389	-2.222349	-1.263782	-1.195834	1.423191	2.622374	0.279810	0.227900	0.333898	-0.519014	-0.305510	-0.785683	2.272463	9.537120	5.275843	-0.113261	-0.333422	-0.527268	-1.580416	-2.747656	-0.549936	0.096535	0.338988	0.164240
1839.726000	-0.147063	-2.219598	-1.259797	-1.202035	1.419627	2.612955	0.280783	0.230093	0.332823	-0.520883	-0.301672	-0.783546	2.285405	9.139750	5.360458	-0.147359	-0.415457	-0.494921	-11.262494	-0.111771	0.899054	0.181245	-2.933772	1.010667
1839.736000	-0.144243	-2.217283	-1.256431	-1.207216	1.416574	2.605129	0.280968	0.226670	0.331190	-0.524146	-0.302713	-0.787995	2.251465	9.513978	5.504666	-0.164406	-0.401562	-0.510323	-7.820003	-0.799788	-3.210335	-0.057896	-2.536904	0.789715
1839.746000	-0.141445	-2.215007	-1.253012	-1.212401	1.413476	2.597302	0.280842	0.226687	0.334364	-0.528379	-0.300914	-0.787094	2.239540	9.548882	5.343118	-0.189778	-0.315333	-0.531593	-2.914709	-2.046525	-2.382189	-0.579575	-1.076578	0.332739
1839.756000	-0.138659	-2.212757	-1.249701	-1.217765	1.410521	2.589374	0.283252	0.225747	0.330939	-0.528630	-0.296890	-0.789261	2.064197	9.541951	5.361879	-0.132087	-0.443498	-0.463919	-2.354191	-0.797084	-1.594333	0.519645	-0.401571	0.972689
1839.766000	-0.135780	-2.210522	-1.246297	-1.223171	1.407480	2.581443	0.281577	0.225901	0.332103	-0.523436	-0.298506	-0.785133	2.138988	9.640119	5.289964	-0.116507	-0.331356	-0.491876	1.798387	-2.660346	-1.278143	-0.052726	1.238321	0.397386
1839.778000	-0.132468	-2.207782	-1.242305	-1.229407	1.403927	2.572045	0.284103	0.230370	0.329440	-0.518153	-0.295804	-0.781850	2.089420	9.187463	5.461833	-0.156382	-0.417081	-0.504496	-11.278342	2.118138	-0.651857	-0.622440	-3.209147	0.994731
1839.788000	-0.129687	-2.205535	-1.239005	-1.234559	1.400936	2.564169	0.281667	0.225778	0.332064	-0.523052	-0.298399	-0.784676	2.198952	9.540914	5.289147	-0.168561	-0.428551	-0.543157	0.016244	-2.388772	-1.412322	0.815114	-0.022698	0.051384
1839.798000	-0.126880	-2.203306	-1.235705	-1.239683	1.397991	2.556349	0.284157	0.227085	0.330651	-0.525232	-0.304425	-0.783382	2.201250	9.539409	5.366832	-0.197474	-0.330713	-0.505412	-2.126976	-2.216233	-2.592030	-0.424798	-0.979951	0.619561
1839.808000	-0.124086	-2.201048	-1.232482	-1.245011	1.395016	2.548494	0.283809	0.228556	0.330179	-0.531235	-0.300023	-0.785805	2.034194	9.475348	5.339883	-0.126525	-0.436974	-0.498508	-1.271293	-0.424617	-0.794058	0.384980	0.100840	0.514628
1839.818000	-0.121218	-2.198786	-1.229268	-1.250365	1.391967	2.540721	0.284703	0.226131	0.329963	-0.527999	-0.304085	-0.785036	2.061052	9.758300	5.650376	-0.070337	-0.308703	-0.571877	-2.957411	0.630740	-4.610775	-1.473686	-0.093304	-0.269292
1839.830000	-0.117802	-2.196082	-1.225347	-1.256814	1.388360	2.531284	0.283067	0.229519	0.328294	-0.519835	-0.298104	-0.786188	2.080873	9.519907	5.760453	-0.102201	-0.406443	-0.501233	-10.583815	1.787056	-4.866952	-0.882158	-2.905195	1.023303
1839.840000	-0.114923	-2.193796	-1.222032	-1.261960	1.385355	2.523294	0.283787	0.226095	0.332369	-0.516771	-0.300909	-0.784727	1.949041	9.811417	5.638698	-0.141460	-0.386667	-0.492705	-1.690458	0.503774	-5.943609	-0.849846	-0.741443	0.723129
1839.850000	-0.112094	-2.191515	-1.218657	-1.267083	1.382308	2.515428	0.282385	0.227196	0.330712	-0.522987	-0.300480	-0.780674	1.964643	9.674538	5.705169	-0.158463	-0.349240	-0.510070	-5.995458	1.733674	-6.126156	-1.661477	-2.197927	0.802031
1839.860000	-0.109252	-2.189205	-1.215278	-1.272256	1.379381	2.507694	0.281391	0.229961	0.334291	-0.528258	-0.296458	-0.783645	2.152434	9.413789	5.435326	-0.155571	-0.427137	-0.560497	-3.780049	-0.559618	-1.824621	0.205490	-1.072600	0.059606
1839.870000	-0.106446	-2.186922	-1.211913	-1.277520	1.376365	2.499888	0.281842	0.227798	0.331466	-0.531607	-0.300520	-0.786502	2.003102	9.641953	5.648999	-0.130389	-0.352519	-0.538520	-4.198571	1.100344	-4.898299	-1.308274	-1.213165	0.313625
1839.882000	-0.103064	-2.184130	-1.207860	-1.283976	1.372803	2.490351	0.280684	0.228902	0.335105	-0.527481	-0.298964	-0.788872	2.206645	9.302722	5.267524	-0.055390	-0.416590	-0.410365	0.102549	-3.686537	2.220530	1.407966	1.680199	1.181817
1839.892000	-0.100245	-2.181794	-1.204486	-1.289233	1.369886	2.482500	0.283451	0.228818	0.331775	-0.520580	-0.300491	-0.783842	1.977261	9.179972	5.382384	-0.132203	-0.436498	-0.501806	-5.579647	1.442248	0.341526	-0.149479	-1.104499	0.716445
1839.902000	-0.097452	-2.179499	-1.201239	-1.294401	1.366817	2.474663	0.279894	0.227174	0.333364	-0.520702	-0.302563	-0.784525	2.289807	9.239845	5.305422	-0.190518	-0.348237	-0.505034	-3.058369	-3.088728	-0.070147	0.181550	-0.918409	0.651043
1839.912000	-0.094621	-2.177227	-1.197956	-1.299594	1.363805	2.466837	0.281594	0.228997	0.332793	-0.523452	-0.300938	-0.785745	2.101231	9.217075	5.362267	-0.178610	-0.450400	-0.496135	-4.377787	-0.603522	-0.403688	0.499114	-1.342784	0.845026
1839.922000	-0.091791	-2.175000	-1.194699	-1.304808	1.360802	2.458941	0.280653	0.225804	0.330966	-0.529836	-0.304034	-0.786245	2.260712	9.389587	5.554438	-0.149577	-0.310390	-0.462728	-5.638825	-2.496437	-2.910882	-0.599962	-1.567920	1.248535
1839.932000	-0.088913	-2.172753	-1.191381	-1.310145	1.357754	2.451090	0.281735	0.225680	0.330590	-0.529094	-0.298734	-0.784083	2.095536	9.399651	5.675056	-0.117593	-0.409460	-0.503138	-7.777516	0.486304	-3.817509	-0.470160	-2.084738	0.921640
1839.942000	-0.086072	-2.170516	-1.188025	-1.315525	1.354791	2.443304	0.280039	0.229219	0.331601	-0.527137	-0.299271	-0.787967	2.146011	9.256623	5.646484	-0.076486	-0.407109	-0.454377	-9.222267	-0.158022	-2.162324	-0.150266	-1.868423	1.423228
1839.954000	-0.082713	-2.167845	-1.184083	-1.321800	1.351133	2.433843	0.281192	0.225625	0.330359	-0.517323	-0.298782	-0.789317	2.066701	9.706423	5.674552	-0.152559	-0.353881	-0.443452	-1.326698	-1.696457	-5.803670	-0.641282	-0.718094	1.288797
1839.964000	-0.079920	-2.165556	-1.180718	-1.326965	1.348170	2.425980	0.279352	0.227299	0.329467	-0.519794	-0.294669	-0.785399	2.225500	9.544713	5.750253	-0.165626	-0.463464	-0.492597	-6.566743	-1.786535	-6.204828	0.530163	-2.582097	1.187554
1839.974000	-0.077160	-2.163286	-1.177386	-1.332077	1.345168	2.418099	0.282316	0.227090	0.333653	-0.524995	-0.298308	-0.783978	2.134746	9.518187	5.471903	-0.164274	-0.392952	-0.489200	0.819066	-2.542793	-2.737703	0.272625	0.139620	0.610409
1839.984000	-0.074366	-2.160990	-1.174066	-1.337275	1.342156	2.410361	0.282045	0.227912	0.332910	-0.529284	-0.296357	-0.784192	2.008813	9.515666	5.591072	-0.149428	-0.422657	-0.534132	-1.805372	0.109999	-3.899077	-0.277880	-0.657996	0.287567
1839.994000	-0.071550	-2.158699	-1.170774	-1.342581	1.339178	2.402487	0.282750	0.231490	0.334459	-0.531382	-0.296462	-0.789150	2.130195	9.089642	5.395882	-0.109557	-0.428022	-0.480999	-4.636436	-0.995070	0.890755	0.516272	-0.479039	0.850802
1840.004000	-0.068786	-2.156432	-1.167527	-1.348067	1.336191	2.394578	0.283868	0.227537	0.333691	-0.526115	-0.303942	-0.784582	2.013157	9.273438	5.562317	-0.085775	-0.325758	-0.517151	-4.673488	0.826924	-1.486070	-1.294026	-0.446720	0.408758
1840.016000	-0.065400	-2.153662	-1.163552	-1.354327	1.332670	2.385199	0.282942	0.227615	0.331400	-0.517397	-0.300396	-0.786611	2.078223	9.259349	5.758070	-0.175453	-0.441396	-0.514836	-10.969004	1.158765	-5.450325	-0.570241	-3.877546	1.274644
1840.026000	-0.062551	-2.151379	-1.160218	-1.359456	1.329659	2.377293	0.283420	0.228595	0.331025	-0.521842	-0.306068	-0.785675	1.930817	9.156294	5.733763	-0.164615	-0.324482	-0.491200	-11.933157	2.950796	-4.618505	-2.304103	-3.853068	1.503863
1840.036000	-0.059668	-2.149128	-1.156823	-1.364618	1.326678	2.369419	0.281203	0.224901	0.330857	-0.524682	-0.301497	-0.782751	2.212563	9.551675	5.713786	-0.221049	-0.409369	-0.509690	-3.691367	-2.468476	-6.771217	0.015517	-2.342516	0.990499
1840.046000	-0.056856	-2.146820	-1.153459	-1.369820	1.323681	2.361522	0.280576	0.227104	0.330746	-0.528356	-0.303230	-0.782711	2.164838	9.512167	5.562876	-0.130011	-0.401523	-0.523612	0.992199	-2.521480	-3.097056	0.331350	0.497697	0.142381
1840.058000	-0.053494	-2.144113	-1.149437	-1.376300	1.319992	2.352248	0.280598	0.227335	0.330719	-0.527186	-0.301773	-0.784807	2.326506	9.324463	5.717281	-0.133435	-0.364011	-0.569005	-6.867188	-2.155405	-4.535818	-0.290844	-2.029830	0.261784
1840.068000	-0.050693	-2.141863	-1.146094	-1.381602	1.317070	2.344394	0.282144	0.229303	0.334549	-0.521204	-0.300374	-0.786868	2.217479	9.153076	5.450894	-0.127256	-0.447660	-0.544635	-2.734931	-1.995605	-0.369137	0.901421	-0.261212	0.115642
1840.078000	-0.047917	-2.139539	-1.142783	-1.386774	1.314013	2.336437	0.281322	0.230376	0.331663	-0.519843	-0.299899	-0.787610	2.348494	8.953874	5.466160	-0.197021	-0.358064	-0.522955	-7.906129	-2.812400	-1.179194	0.050950	-2.591265	0.940669
1840.088000	-0.045104	-2.137246	-1.139550	-1.391967	1.310971	2.328516	0.283303	0.225613	0.335531	-0.525832	-0.298262	-0.780310	2.112670	9.309419	5.325548	-0.176170	-0.415373	-0.527396	4.127428	-2.614988	0.016106	0.719758	1.314243	-0.108089
1840.098000	-0.042292	-2.134998	-1.136292	-1.397120	1.308012	2.320737	0.281440	0.227781	0.332393	-0.528755	-0.296550	-0.781894	2.237229	9.137300	5.616757	-0.165478	-0.431636	-0.503105	-7.136867	-1.945759	-3.272652	0.400300	-2.333469	1.119988
1840.108000	-0.039444	-2.132661	-1.133004	-1.402406	1.305025	2.312905	0.283642	0.228993	0.334018	-0.528926	-0.301812	-0.782868	2.095347	8.891835	5.586493	-0.132663	-0.313533	-0.553925	-10.752432	1.275781	-1.628057	-1.649750	-2.774779	0.619300
1840.118000	-0.036595	-2.130439	-1.129714	-1.407806	1.302056	2.305021	0.283438	0.225372	0.330779	-0.529098	-0.297889	-0.787763	1.975038	9.381988	5.746905	-0.086929	-0.430470	-0.519200	-3.890345	0.795611	-4.395124	-0.491114	-0.671633	0.477087
1840.128000	-0.033759	-2.128143	-1.126359	-1.413125	1.299021	2.297171	0.283899	0.226171	0.331884	-0.519732	-0.304498	-0.784431	1.871443	9.425655	5.753466	-0.095158	-0.351980	-0.503159	-2.897758	1.626118	-4.750492	-1.636356	-0.478913	0.569186
1840.140000	-0.030326	-2.125491	-1.122350	-1.419360	1.295429	2.287798	0.280473	0.224795	0.332013	-0.518278	-0.298826	-0.785115	2.123132	9.535049	5.787963	-0.142388	-0.411590	-0.488863	-1.735538	-2.019666	-6.339354	-0.088726	-0.877635	0.890942
1840.150000	-0.027502	-2.123159	-1.118955	-1.424493	1.292423	2.279873	0.281938	0.227014	0.331481	-0.522462	-0.297357	-0.783178	2.033934	9.426218	5.721170	-0.173596	-0.425682	-0.561752	-2.186569	-0.139865	-5.680050	-0.427775	-1.266118	0.176712
1840.160000	-0.024689	-2.120893	-1.115602	-1.429653	1.289413	2.271923	0.281570	0.230244	0.334484	-0.528378	-0.299610	-0.781888	2.109840	9.173551	5.569400	-0.148117	-0.359203	-0.499910	-2.879880	-1.391845	-2.472353	-0.500783	-0.757344	0.724918
1840.170000	-0.021829	-2.118632	-1.112239	-1.434980	1.286434	2.264136	0.281754	0.227510	0.331142	-0.530690	-0.291461	-0.781581	2.012816	9.386431	5.553468	-0.125584	-0.470897	-0.515803	2.764832	-1.185730	-2.263695	0.669017	1.132862	0.046151
1840.180000	-0.019041	-2.116325	-1.108911	-1.440372	1.283423	2.256402	0.281270	0.228173	0.334096	-0.528864	-0.299883	-0.785340	1.992739	9.128750	5.443928	-0.082294	-0.360293	-0.517324	1.015725	-0.289279	0.660725	-0.503651	1.500588	-0.124126
1840.192000	-0.015666	-2.113526	-1.104975	-1.446734	1.279853	2.247031	0.280478	0.231034	0.331420	-0.518352	-0.297345	-0.792599	2.138173	8.676884	5.581425	-0.092842	-0.439410	-0.489888	-12.380499	0.163461	-0.812480	0.052610	-2.752705	1.455182
1840.202000	-0.012842	-2.111287	-1.101682	-1.451846	1.276893	2.239065	0.281641	0.228494	0.333641	-0.519770	-0.299114	-0.786481	1.924589	8.808974	5.544959	-0.148085	-0.445189	-0.491317	-8.768499	1.793735	-1.535736	-0.465715	-2.384235	1.317891
1840.212000	-0.010041	-2.108998	-1.098390	-1.456957	1.273871	2.231158	0.279490	0.229522	0.330981	-0.524625	-0.302541	-0.786862	2.217233	8.696350	5.722695	-0.152391	-0.353590	-0.412008	-15.985806	-1.321748	-4.216040	-0.821594	-4.875678	2.954438
1840.222000	-0.007283	-2.106753	-1.095084	-1.462151	1.270903	2.223389	0.281561	0.225593	0.330957	-0.531184	-0.297870	-0.783711	2.034636	9.113936	5.582086	-0.131825	-0.437231	-0.510027	-2.364164	-0.546176	-2.300339	0.078505	-0.431746	0.550210
1840.234000	-0.003962	-2.104027	-1.091058	-1.468599	1.267283	2.213969	0.280519	0.225985	0.333058	-0.531474	-0.303147	-0.785837	2.419547	9.058293	5.627110	-0.106778	-0.332035	-0.515219	-4.218233	-4.643392	-2.468301	0.153248	-0.708707	0.582536
1840.244000	-0.001157	-2.101739	-1.087775	-1.473992	1.264302	2.206058	0.282283	0.228051	0.329397	-0.523312	-0.301148	-0.787642	2.093182	8.901071	5.826819	-0.102800	-0.406975	-0.510102	-12.884235	0.634083	-5.423988	-0.899275	-3.594989	1.495753
1840.254000	0.001671	-2.099451	-1.084428	-1.479171	1.261320	2.198308	0.280486	0.225708	0.332137	-0.518203	-0.297814	-0.786428	2.309514	9.248038	5.605894	-0.143543	-0.410615	-0.497786	0.818166	-4.645854	-3.026992	0.910835	0.275640	0.509594
1840.264000	0.004502	-2.097145	-1.081075	-1.484313	1.258276	2.190450	0.283352	0.226912	0.332231	-0.522685	-0.301389	-0.789447	2.088432	9.126934	5.648917	-0.158468	-0.332804	-0.508832	-2.915207	-1.259219	-3.889972	-1.016586	-1.086658	0.728306
1840.274000	0.007295	-2.094857	-1.077802	-1.489450	1.255309	2.182506	0.282938	0.227435	0.334107	-0.526882	-0.296625	-0.786247	2.204778	8.888362	5.554591	-0.153134	-0.449461	-0.516746	-5.162035	-2.164579	-2.084324	0.681036	-1.440858	0.836838
1840.284000	0.010088	-2.092569	-1.074492	-1.494727	1.252263	2.174607	0.284743	0.226409	0.330555	-0.529535	-0.301094	-0.784594	1.960961	9.094087	5.698016	-0.150337	-0.336601	-0.469528	-4.300649	0.032641	-4.555073	-1.456147	-1.499819	1.290861
1840.294000	0.012977	-2.090274	-1.071161	-1.500105	1.249235	2.166808	0.283508	0.228454	0.336023	-0.524404	-0.297059	-0.781244	1.985897	8.897210	5.532306	-0.150193	-0.427802	-0.537927	-3.714327	0.457100	-1.712783	-0.288497	-0.938023	0.394443
1840.304000	0.015806	-2.087940	-1.067819	-1.505502	1.246275	2.159066	0.283704	0.225503	0.332675	-0.522571	-0.297290	-0.786442	1.895298	8.939872	5.674980	-0.100608	-0.433911	-0.542920	-5.954790	2.074239	-3.214951	-0.845411	-1.254100	0.416008
1840.316000	0.019209	-2.085190	-1.063735	-1.511708	1.242644	2.149552	0.282089	0.225321	0.330006	-0.518704	-0.301019	-0.788374	1.910945	9.039299	5.784081	-0.193787	-0.341257	-0.482248	-7.410436	0.970582	-6.877855	-1.929151	-3.191095	1.698256
1840.326000	0.022004	-2.082935	-1.060433	-1.516831	1.239687	2.141575	0.283090	0.230011	0.332757	-0.522155	-0.296083	-0.781492	2.058129	8.603275	5.508049	-0.163308	-0.449613	-0.477618	-8.760757	-0.400667	-1.570416	0.162744	-2.513572	1.645613
1840.336000	0.024808	-2.080716	-1.057047	-1.522035	1.236689	2.133756	0.282421	0.225255	0.330816	-0.524274	-0.303181	-0.783565	2.019619	9.035905	5.668268	-0.182959	-0.334909	-0.508680	-3.471539	-0.583313	-4.734285	-1.320688	-1.650808	0.923060
1840.346000	0.027637	-2.078487	-1.053762	-1.527262	1.233709	2.125981	0.281654	0.227615	0.331036	-0.528291	-0.299858	-0.781024	2.210934	8.798713	5.636548	-0.196425	-0.429350	-0.537175	-7.684061	-2.024431	-4.483755	0.155244	-2.953178	1.135434
1840.358000	0.031076	-2.075798	-1.049796	-1.533681	1.230151	2.116505	0.280607	0.226067	0.330578	-0.529213	-0.298518	-0.784865	1.880791	8.396685	5.391169	-0.065676	-0.400019	-0.432837	-5.781277	-3.025615	-3.740076	0.407120	-1.158280	1.038499
1840.368000	0.033891	-2.073596	-1.046596	-1.538967	1.227170	2.108809	0.275032	0.221083	0.326198	-0.513373	-0.297188	-0.772747	2.075513	8.709667	5.353491	-0.098495	-0.339189	-0.466939	2.456538	-6.366045	-3.689658	0.768123	0.834499	-0.052619
1840.378000	0.036681	-2.071372	-1.043401	-1.544037	1.224240	2.101128	0.272537	0.223460	0.318308	-0.505058	-0.286615	-0.762353	1.895219	8.185905	5.473737	-0.133566	-0.427922	-0.483689	-12.927284	-2.111054	-6.929683	0.161829	-4.392955	1.537456
1840.388000	0.039414	-2.069171	-1.040250	-1.548997	1.221328	2.093614	0.269251	0.218269	0.319031	-0.502173	-0.289700	-0.752181	1.662723	8.340754	5.329149	-0.135626	-0.384343	-0.502185	-5.129857	-0.160078	-4.437531	-0.601075	-1.862899	0.358639
1840.400000	0.042613	-2.066531	-1.036490	-1.554933	1.217906	2.084620	0.265263	0.214917	0.312184	-0.496605	-0.280096	-0.738846	1.459598	8.249057	5.428597	-0.125604	-0.415872	-0.445585	-9.629642	2.137959	-6.360699	-1.159498	-3.337889	1.473025
1840.410000	0.045259	-2.064396	-1.033340	-1.559876	1.215117	2.077202	0.259460	0.213182	0.309384	-0.492087	-0.275799	-0.727928	1.592827	8.026324	5.207931	-0.094994	-0.440887	-0.418561	-7.773807	0.168518	-2.109333	0.113853	-1.904650	1.326288
1840.420000	0.047847	-2.062270	-1.030200	-1.564854	1.212376	2.070089	0.258027	0.206665	0.303337	-0.482846	-0.277367	-0.717815	1.371939	8.383558	5.335948	-0.036158	-0.337040	-0.440183	-2.468731	2.561071	-3.158972	-1.797884	0.022162	0.218661
1840.430000	0.050350	-2.060197	-1.027173	-1.569662	1.209665	2.063010	0.252275	0.205021	0.299114	-0.467154	-0.266092	-0.705820	1.488449	8.173949	5.315026	-0.057389	-0.442187	-0.491505	-6.553809	2.067195	-3.584083	-0.523346	-1.408679	0.214004
1840.440000	0.052820	-2.058135	-1.024252	-1.574243	1.207006	2.055954	0.249695	0.204293	0.294130	-0.458940	-0.271044	-0.701663	1.711462	7.837019	5.287273	-0.133408	-0.310885	-0.398421	-13.815606	-1.154572	-5.169468	-1.193155	-4.617754	2.405693
1840.450000	0.055218	-2.056107	-1.021277	-1.578745	1.204329	2.049030	0.245920	0.196768	0.292078	-0.458220	-0.262460	-0.687168	1.748348	8.275233	5.051691	-0.109464	-0.336692	-0.415218	3.515596	-3.403728	0.195214	0.323221	1.310329	0.081561
1840.460000	0.057638	-2.054141	-1.018422	-1.583210	1.201758	2.042264	0.240198	0.194550	0.282949	-0.454729	-0.257867	-0.676790	2.062848	8.241337	5.325785	-0.111850	-0.382130	-0.448360	-4.552782	-6.166019	-5.278089	1.062611	-1.782703	0.890306
1840.470000	0.060025	-2.052198	-1.015617	-1.587651	1.199246	2.035549	0.240405	0.195684	0.282372	-0.451008	-0.254749	-0.668014	1.723953	7.758385	5.210758	-0.091691	-0.350811	-0.434079	-12.217730	-1.131900	-3.653926	-0.569951	-3.564659	1.587079
1840.482000	0.062891	-2.049883	-1.012318	-1.593010	1.196137	2.027564	0.235032	0.188026	0.273343	-0.442796	-0.250001	-0.654212	1.736173	8.111887	5.412960	-0.049598	-0.306256	-0.392683	-8.995103	-2.186667	-6.387886	-1.065549	-2.651938	1.653031
1840.492000	0.065204	-2.048030	-1.009559	-1.597506	1.193630	2.021046	0.232925	0.187039	0.273970	-0.430232	-0.239802	-0.640301	1.578862	7.936299	5.155917	-0.050180	-0.444500	-0.440556	-5.647808	-0.047340	-1.887398	0.323965	-1.011685	0.550685
1840.502000	0.067494	-2.046207	-1.006894	-1.601820	1.191223	2.014709	0.228178	0.186659	0.266046	-0.416792	-0.241575	-0.632089	1.655885	7.366501	5.311214	-0.069308	-0.332523	-0.392521	-23.162453	0.197875	-6.661795	-1.482202	-6.957243	3.250255
1840.512000	0.069759	-2.044461	-1.004222	-1.605888	1.188858	2.008520	0.223945	0.177635	0.262158	-0.410923	-0.232251	-0.623010	1.605882	8.065595	5.237513	-0.073522	-0.418992	-0.369019	-4.605084	-1.671428	-4.067466	0.267632	-1.360801	1.459016
1840.522000	0.071943	-2.042680	-1.001573	-1.609946	1.186477	2.002385	0.223629	0.175676	0.257137	-0.406910	-0.231499	-0.611953	1.403885	8.016999	5.333943	-0.092139	-0.397303	-0.427349	-8.656036	1.698707	-6.660028	-1.164323	-3.118914	1.332660
1840.534000	0.074615	-2.040613	-0.998487	-1.614684	1.183751	1.995069	0.217369	0.174041	0.253433	-0.402265	-0.225725	-0.600954	1.373087	7.935747	5.172269	-0.101944	-0.432670	-0.416734	-5.767837	1.604058	-4.018565	-0.457052	-2.041923	1.059309
1840.544000	0.076712	-2.038900	-0.995940	-1.618679	1.181536	1.989053	0.212049	0.168389	0.248688	-0.397196	-0.228439	-0.590226	1.541855	8.041190	5.258518	-0.094588	-0.328137	-0.398291	-5.279576	-0.789381	-5.540381	-1.058531	-2.152565	1.241548
1840.554000	0.078798	-2.037245	-0.993508	-1.622639	1.179326	1.983238	0.208885	0.166896	0.243265	-0.391137	-0.218893	-0.576696	1.411567	8.100619	5.273901	-0.037132	-0.379067	-0.343486	-3.603300	0.175513	-4.740021	-0.757347	-0.945857	1.395021
1840.564000	0.080848	-2.035609	-0.991097	-1.626527	1.177171	1.977580	0.204463	0.164234	0.240017	-0.380984	-0.220712	-0.565324	1.441556	8.048037	5.168758	-0.025832	-0.389904	-0.349569	-1.461167	-0.263120	-2.657813	-0.275323	0.058300	0.933048
1840.576000	0.083317	-2.033638	-0.988276	-1.631117	1.174612	1.970969	0.199636	0.163223	0.231879	-0.366828	-0.215911	-0.553911	1.578169	7.673305	5.308046	-0.054296	-0.333267	-0.423897	-14.167496	-0.140965	-7.333333	-1.359542	-4.567226	1.816469
1840.586000	0.085295	-2.031983	-0.985969	-1.634752	1.172497	1.965469	0.196417	0.157172	0.229774	-0.360676	-0.208649	-0.548337	1.369934	8.004324	5.193967	-0.017900	-0.390988	-0.377095	-2.724893	0.941243	-3.505504	-0.664679	-0.398653	0.698894
1840.596000	0.087212	-2.030438	-0.983785	-1.638256	1.170382	1.960034	0.191964	0.155505	0.227219	-0.354926	-0.204886	-0.536783	1.397617	7.834953	5.093382	-0.113362	-0.389419	-0.350505	-4.484169	-0.072532	-4.005135	-0.396756	-2.026559	1.674275
1840.606000	0.089135	-2.028897	-0.981582	-1.641752	1.168445	1.954760	0.187232	0.152215	0.219180	-0.349013	-0.200142	-0.522371	1.523932	7.913812	5.286884	-0.107775	-0.389149	-0.402773	-7.794736	-0.922581	-7.893254	-0.546088	-3.484154	1.626569
1840.616000	0.090975	-2.027372	-0.979453	-1.645137	1.166411	1.949523	0.184105	0.152096	0.218399	-0.345527	-0.199437	-0.511545	1.393531	7.404306	5.222236	-0.072275	-0.296271	-0.374084	-17.554414	1.458903	-7.592751	-2.223346	-5.905684	2.788408
1840.626000	0.092785	-2.025900	-0.977323	-1.648526	1.164405	1.944505	0.179588	0.145057	0.214151	-0.339195	-0.188941	-0.500809	1.527048	7.649927	5.079274	-0.045568	-0.386546	-0.379001	-7.042523	-0.943018	-3.428339	-0.098852	-2.013443	1.287422
1840.636000	0.094606	-2.024443	-0.975146	-1.651821	1.162566	1.939552	0.173989	0.142644	0.211560	-0.331984	-0.182350	-0.490496	1.875771	7.634243	5.220425	-0.080466	-0.443257	-0.396149	-11.158856	-5.143130	-7.381577	1.309951	-4.087048	2.050988
1840.646000	0.096309	-2.023038	-0.973060	-1.655112	1.160684	1.934674	0.172485	0.138914	0.205519	-0.328332	-0.186957	-0.480654	1.564243	7.772017	5.044374	-0.003185	-0.311947	-0.372964	-2.321924	-1.685291	-1.764288	-0.500836	-0.126123	0.438529
1840.658000	0.098394	-2.021389	-0.970614	-1.659061	1.158487	1.928965	0.168504	0.138765	0.197935	-0.314073	-0.177659	-0.466300	1.598341	7.174716	5.163670	0.020125	-0.363616	-0.369042	-19.384494	-0.825182	-6.153990	-0.701888	-5.260485	2.585181
1840.668000	0.100048	-2.020050	-0.968633	-1.662183	1.156706	1.924299	0.164659	0.129625	0.192022	-0.303575	-0.171961	-0.454868	1.311705	7.808090	5.199418	-0.018558	-0.408392	-0.385183	-5.943823	1.474946	-5.707557	-0.770076	-1.856479	0.900663
1840.678000	0.101678	-2.018759	-0.966662	-1.665190	1.155020	1.919833	0.160909	0.128918	0.191534	-0.293691	-0.169913	-0.445513	1.378775	7.729952	5.132946	-0.046425	-0.361429	-0.360440	-5.876039	0.198123	-5.297758	-0.845170	-2.156078	1.267150
1840.688000	0.103332	-2.017521	-0.964784	-1.668060	1.153335	1.915463	0.157821	0.126330	0.185117	-0.287800	-0.164827	-0.438138	1.063266	7.706631	4.993806	-0.059690	-0.364586	-0.343733	-2.814859	3.676915	-2.806247	-1.503385	-1.112249	0.903634
1840.698000	0.104855	-2.016251	-0.962953	-1.670863	1.151721	1.911155	0.154700	0.125225	0.181094	-0.284998	-0.164821	-0.429841	1.148585	7.495261	5.124076	-0.052237	-0.350503	-0.331832	-11.212351	2.977782	-6.497367	-1.880084	-3.956957	2.184858
1840.710000	0.106673	-2.014770	-0.960865	-1.674240	1.149727	1.906140	0.145576	0.121494	0.171514	-0.278676	-0.159849	-0.420271	1.341358	7.351523	5.188135	-0.016976	-0.298297	-0.318231	-15.618235	0.942397	-8.107664	-2.060540	-5.135829	2.806199
1840.720000	0.108112	-2.013614	-0.959136	-1.676961	1.148178	1.901986	0.144075	0.113891	0.169893	-0.271310	-0.149532	-0.406487	1.388550	7.886501	5.007534	-0.051950	-0.369631	-0.334252	2.287679	-0.747518	-3.113415	-0.171434	0.234308	0.469191
1840.732000	0.109789	-2.012252	-0.957127	-1.680133	1.146432	1.897165	0.140048	0.113362	0.162427	-0.262246	-0.148961	-0.391221	1.349036	7.600037	5.202321	-0.045449	-0.376804	-0.350921	-9.843780	0.795874	-8.979568	-1.177053	-3.976083	1.985980
1840.742000	0.111156	-2.011168	-0.955523	-1.682665	1.144915	1.893239	0.137080	0.111026	0.158189	-0.253628	-0.148204	-0.380505	1.417573	7.375871	5.127204	-0.048726	-0.238078	-0.352633	-12.760505	0.402723	-8.739527	-2.491399	-4.982324	2.256774
1840.752000	0.112462	-2.010007	-0.954007	-1.685215	1.143497	1.889459	0.133156	0.108031	0.154300	-0.246455	-0.139371	-0.373223	1.566553	7.299570	4.968393	0.008776	-0.307968	-0.294977	-8.958678	-1.890963	-4.749779	-0.693749	-2.686030	2.114230
1840.762000	0.113768	-2.008969	-0.952483	-1.687671	1.142126	1.885829	0.129577	0.105423	0.147537	-0.236002	-0.132711	-0.366805	1.705975	6.957059	5.020777	0.013329	-0.340087	-0.338554	-18.215146	-2.437610	-7.768057	-0.494477	-5.650647	2.921964
1840.772000	0.115098	-2.007935	-0.951097	-1.690032	1.140823	1.882252	0.131166	0.097455	0.141108	-0.223600	-0.130362	-0.356950	1.376995	7.323956	5.162795	-0.009932	-0.358580	-0.365060	-13.996847	1.520649	-10.433079	-1.656075	-5.168461	2.263521
1840.784000	0.116600	-2.006848	-0.949433	-1.692686	1.139296	1.877964	0.126484	0.094652	0.138565	-0.209429	-0.124815	-0.350180	1.621124	7.255539	4.889655	0.002384	-0.341489	-0.388638	-7.110447	-1.241580	-4.857400	-0.361586	-2.369445	0.878668
1840.794000	0.117836	-2.005891	-0.948109	-1.694791	1.138115	1.874517	0.125208	0.092711	0.132736	-0.200825	-0.118617	-0.347837	1.482278	6.995473	4.835246	0.000701	-0.358431	-0.282513	-11.644889	-0.411490	-5.344494	-0.520085	-3.760705	2.733090
1840.804000	0.119034	-2.004998	-0.946839	-1.696782	1.136970	1.871094	0.121173	0.085589	0.124470	-0.191342	-0.112997	-0.336834	1.632710	7.176770	4.926428	-0.014614	-0.325625	-0.365903	-9.726643	-1.472221	-7.463210	-0.708148	-3.798054	1.738062
1840.814000	0.120284	-2.004188	-0.945621	-1.698580	1.135859	1.867770	0.122391	0.082648	0.117868	-0.181250	-0.111340	-0.328770	1.384981	7.038657	4.857832	-0.025236	-0.302226	-0.356830	-11.357555	1.731081	-7.298387	-1.808021	-4.427797	2.001279
1840.824000	0.121447	-2.003373	-0.944510	-1.700352	1.134799	1.864508	0.119801	0.080387	0.110032	-0.175953	-0.103018	-0.326358	1.383585	6.950826	4.928076	-0.015787	-0.297512	-0.270634	-15.080083	0.963147	-9.684611	-1.961427	-5.788459	3.617658
1840.836000	0.122837	-2.002489	-0.943273	-1.702325	1.133646	1.860671	0.115429	0.072942	0.099230	-0.167289	-0.091486	-0.315057	1.494818	6.941808	5.057800	0.048470	-0.358009	-0.314797	-18.084420	0.604432	-12.029942	-1.476375	-6.267832	3.368485
1840.846000	0.123977	-2.001798	-0.942300	-1.703884	1.132789	1.857555	0.113493	0.065320	0.095251	-0.152891	-0.083229	-0.309100	1.562905	7.303378	4.913130	0.032622	-0.411328	-0.342385	-5.156572	-0.565574	-7.871283	-0.011850	-2.239725	1.395908
1840.856000	0.125092	-2.001165	-0.941369	-1.705356	1.131953	1.854470	0.110906	0.061986	0.087413	-0.140544	-0.080572	-0.309333	1.613920	7.228383	4.703919	0.019430	-0.420115	-0.282729	-0.771713	-1.992973	-4.196953	0.921047	-0.674176	1.508332
1840.866000	0.126184	-2.000578	-0.940513	-1.706667	1.131166	1.851522	0.111038	0.060207	0.080199	-0.128327	-0.077231	-0.302582	1.395285	6.925670	4.687299	-0.006039	-0.343456	-0.337700	-8.133263	1.855756	-6.353058	-1.136313	-3.456297	1.878044
1840.878000	0.127530	-1.999897	-0.939595	-1.708084	1.130272	1.847913	0.110990	0.053871	0.067258	-0.114590	-0.071425	-0.297940	1.278956	6.898612	4.686477	0.050352	-0.313728	-0.372790	-8.371084	4.260565	-5.932809	-2.065700	-2.963989	1.134388
1840.888000	0.128632	-1.999372	-0.938963	-1.709141	1.129619	1.844959	0.106504	0.048999	0.060966	-0.103708	-0.063950	-0.295375	1.426168	6.823371	4.665401	0.028763	-0.292294	-0.326638	-9.362893	1.854479	-6.808817	-1.696576	-3.698600	2.068318
1840.898000	0.129676	-1.998944	-0.938405	-1.710081	1.129061	1.841972	0.106330	0.043273	0.050386	-0.087849	-0.055973	-0.290507	1.382882	6.912375	4.625667	0.061308	-0.296190	-0.325864	-5.789362	2.541783	-5.297433	-1.664696	-2.198683	1.407538
1840.908000	0.130744	-1.998526	-0.937966	-1.710840	1.128527	1.839045	0.104869	0.038193	0.040736	-0.074189	-0.047743	-0.288602	1.370261	6.743260	4.766017	0.024256	-0.272299	-0.271620	-14.083334	2.156737	-10.746317	-2.422655	-5.812707	3.619480
1840.918000	0.131787	-1.998156	-0.937562	-1.711525	1.128113	1.836176	0.102402	0.034295	0.033276	-0.060852	-0.038434	-0.282437	1.464522	6.639081	4.574653	0.079709	-0.318350	-0.323811	-10.497852	2.051534	-6.100937	-1.334791	-3.515953	2.095137
1840.930000	0.133000	-1.997789	-0.937268	-1.712079	1.127736	1.832807	0.103528	0.027315	0.022889	-0.043232	-0.029027	-0.277045	1.372146	6.526820	4.551859	0.069842	-0.317136	-0.327852	-12.786104	3.450501	-6.950406	-1.785526	-4.461936	2.441285
1840.940000	0.134044	-1.997587	-0.937118	-1.712481	1.127476	1.830012	0.101954	0.021905	0.014303	-0.030870	-0.021647	-0.272824	1.523258	6.497424	4.472490	0.097625	-0.328752	-0.347195	-10.751004	2.030951	-5.123302	-1.025178	-3.368961	1.821613
1840.950000	0.135064	-1.997387	-0.936992	-1.712701	1.127312	1.827214	0.101043	0.015528	0.003031	-0.015386	-0.014489	-0.273986	1.569304	6.474265	4.212661	0.058224	-0.313476	-0.319574	-17.266427	1.043353	-11.243092	-1.575039	-6.609708	3.581790
1840.960000	0.136073	-1.997245	-0.937079	-1.712737	1.127161	1.824547	0.102316	0.010478	-0.006009	0.005776	-0.007534	-0.272182	1.465400	6.318615	3.535717	0.261080	-0.277203	-0.371337	-16.801003	2.242399	-13.310564	-1.228338	-8.158339	3.736639
1840.970000	0.137104	-1.997273	-0.937194	-1.712594	1.127189	1.821808	0.100300	0.002746	-0.017793	0.027947	0.001831	-0.273858	1.533582	5.800412	3.418248	0.366166	-0.086566	-0.365627	-15.014698	0.321489	-17.872837	-0.504574	-9.789490	4.661110
1840.982000	0.138341	-1.997276	-0.937438	-1.712246	1.127294	1.818577	0.100143	-0.004085	-0.025792	0.031880	0.017879	-0.277954	1.751495	5.024130	3.145176	0.508303	0.029551	-0.361234	-1.742660	-1.839357	-8.077728	2.926741	-2.947249	2.046720
1840.992000	0.139315	-1.997352	-0.937765	-1.711880	1.127462	1.815847	0.102359	-0.011480	-0.034808	0.044341	0.019997	-0.277059	1.678003	4.466034	3.110204	0.518465	0.057136	-0.372647	4.684320	-0.779857	-6.260839	2.579510	-0.894408	0.960445
1841.002000	0.140347	-1.997523	-0.938203	-1.711432	1.127642	1.813110	0.102660	-0.017984	-0.045417	0.057345	0.021622	-0.282187	1.619696	4.445187	3.143961	0.619487	0.143076	-0.305498	6.406306	-0.133528	-4.860072	1.512293	0.685844	0.938166
1841.012000	0.141355	-1.997764	-0.938698	-1.710800	1.127896	1.810242	0.102267	-0.020516	-0.052966	0.073158	0.026853	-0.278758	1.702016	4.359877	3.020386	0.686541	0.221978	-0.348056	8.337019	0.052244	-1.267853	1.021155	2.327218	-0.342156
1841.024000	0.142604	-1.998031	-0.939435	-1.709810	1.128236	1.806858	0.103413	-0.026573	-0.066876	0.091440	0.037876	-0.278255	1.763949	4.420258	3.060432	0.734964	0.292935	-0.322553	8.938467	-0.561160	-1.232689	0.396328	2.843975	-0.305146
1841.034000	0.143637	-1.998310	-0.940147	-1.708783	1.128683	1.804095	0.102417	-0.031672	-0.075555	0.111277	0.046374	-0.278077	2.016367	4.432112	2.980109	0.703104	0.316405	-0.352823	11.389817	-3.399934	-0.212641	1.145369	3.253858	-0.713384
1841.044000	0.144670	-1.998660	-0.941002	-1.707618	1.129129	1.801278	0.103513	-0.036255	-0.084516	0.125129	0.055396	-0.280428	2.183626	4.369261	2.910195	0.698347	0.353881	-0.328545	11.889352	-5.587003	0.796375	1.484947	3.388657	-0.395584
1841.054000	0.145777	-1.999033	-0.941857	-1.706289	1.129791	1.798398	0.109418	-0.040643	-0.092174	0.141811	0.063884	-0.283341	1.764981	4.388794	2.738113	0.651141	0.383482	-0.357550	15.683591	0.021048	3.684145	0.019680	4.272431	-1.275690
1841.064000	0.146847	-1.999528	-0.942858	-1.704858	1.130430	1.795574	0.110382	-0.045552	-0.104058	0.153312	0.073858	-0.283913	1.719512	4.198072	2.947388	0.685343	0.392885	-0.409301	4.887731	1.823934	-1.514123	-1.178464	0.815859	-0.428069
1841.076000	0.148155	-2.000106	-0.944170	-1.702908	1.131405	1.792043	0.111186	-0.050750	-0.115769	0.171109	0.086468	-0.294045	1.733100	4.204119	2.945739	0.684482	0.285232	-0.344043	4.781809	1.001489	-1.579415	0.156803	0.867651	0.562031
1841.086000	0.149308	-2.000660	-0.945396	-1.701145	1.132305	1.789166	0.112552	-0.054947	-0.123936	0.182278	0.092977	-0.296730	1.870602	3.971234	2.817182	0.704520	0.271975	-0.406822	2.770163	0.580427	0.709763	0.706819	0.878678	-0.058019
1841.096000	0.150426	-2.001189	-0.946670	-1.699299	1.133262	1.786128	0.113533	-0.061034	-0.131194	0.195737	0.093925	-0.304605	2.061931	4.019988	2.719594	0.694795	0.300481	-0.388547	6.595110	-1.894847	2.999958	1.366960	2.101780	-0.239213
1841.106000	0.151581	-2.001901	-0.948012	-1.697291	1.134244	1.783099	0.118817	-0.067766	-0.138374	0.209489	0.097595	-0.310258	1.784570	4.193782	2.676663	0.685069	0.352196	-0.417612	10.812433	2.097782	4.611388	-0.088611	3.291976	-1.233678
1841.118000	0.152998	-2.002731	-0.949735	-1.694659	1.135468	1.779299	0.120302	-0.071164	-0.149691	0.221734	0.105666	-0.319518	1.912893	4.069599	2.613340	0.673293	0.390128	-0.392271	9.207512	0.537728	5.385065	0.025717	2.749132	-0.585739
1841.128000	0.154272	-2.003464	-0.951286	-1.692347	1.136560	1.776103	0.122543	-0.074161	-0.160439	0.232360	0.114456	-0.326724	2.077358	3.755758	2.789736	0.657332	0.360947	-0.314859	-3.547347	-2.178242	-0.194510	0.424861	-1.788944	2.475697
1841.138000	0.155509	-2.004195	-0.952945	-1.689916	1.137713	1.772815	0.124196	-0.079480	-0.167151	0.240263	0.124063	-0.332411	2.105814	3.767013	2.692119	0.692665	0.317383	-0.408370	-0.846750	-0.881492	3.099027	0.906263	-0.090343	0.757185
1841.148000	0.156796	-2.005037	-0.954602	-1.687421	1.138982	1.769409	0.127555	-0.086695	-0.175456	0.245698	0.128151	-0.340247	2.304392	4.132340	2.761738	0.727925	0.312921	-0.408013	6.030422	-3.111022	4.164443	1.647399	2.343077	-0.127604
1841.158000	0.158072	-2.005935	-0.956355	-1.684809	1.140275	1.765934	0.133026	-0.089716	-0.181822	0.256084	0.130437	-0.352069	2.052361	4.334404	2.810262	0.698806	0.312662	-0.369074	8.142914	-0.394409	3.662890	0.818585	2.512885	0.244082
1841.170000	0.159778	-2.006988	-0.958577	-1.681639	1.141867	1.761630	0.136839	-0.091209	-0.191461	0.267740	0.134458	-0.360443	2.097286	4.188115	2.701844	0.734299	0.300147	-0.395608	7.295497	0.106828	6.770807	1.091833	3.165307	-0.199585
1841.180000	0.161186	-2.007981	-0.960546	-1.678957	1.143256	1.758016	0.141879	-0.096878	-0.196753	0.272789	0.138464	-0.369635	1.971709	4.454481	2.904556	0.818130	0.285646	-0.425386	8.019099	2.414039	4.926122	0.307198	3.973635	-0.948289
1841.190000	0.162567	-2.008965	-0.962567	-1.676144	1.144630	1.754269	0.143504	-0.098484	-0.202885	0.288556	0.138075	-0.382201	2.109103	4.457113	2.956529	0.735257	0.411726	-0.424408	5.859098	0.302940	1.852142	-0.644736	1.772246	-0.054977
1841.200000	0.164119	-2.009885	-0.964650	-1.673293	1.146057	1.750391	0.149901	-0.097860	-0.210656	0.299376	0.145836	-0.397406	1.886092	4.050838	3.022204	0.713516	0.364827	-0.373477	-6.510895	2.497427	-1.862323	-1.174586	-2.426746	2.335938
1841.212000	0.165909	-2.011144	-0.967324	-1.669658	1.147880	1.745571	0.152142	-0.104761	-0.215175	0.308473	0.155835	-0.409847	2.078765	4.502777	3.144691	0.710321	0.259702	-0.378225	0.843258	-0.136715	-3.074103	0.591786	-0.469106	1.724595
1841.222000	0.167449	-2.012218	-0.969497	-1.666553	1.149433	1.741398	0.157583	-0.107580	-0.219129	0.317974	0.153391	-0.414658	2.050700	4.576875	3.257264	0.710594	0.302993	-0.456273	-1.099259	1.167035	-5.433405	-0.415555	-1.465761	1.142414
1841.232000	0.169034	-2.013298	-0.971757	-1.663350	1.150976	1.737185	0.159064	-0.109452	-0.222020	0.323423	0.155436	-0.424399	2.315160	4.573374	3.136919	0.719196	0.357927	-0.409677	2.686900	-2.500513	-2.801115	0.295094	-0.040430	1.224676
1841.242000	0.170633	-2.014435	-0.973992	-1.660037	1.152557	1.732867	0.163912	-0.112901	-0.224180	0.326430	0.162274	-0.433881	2.366446	4.695418	2.918360	0.741388	0.363528	-0.455880	11.711601	-2.277752	2.667300	0.768823	3.525113	-0.715560
1841.252000	0.172269	-2.015592	-0.976258	-1.656644	1.154211	1.728474	0.169382	-0.112423	-0.230060	0.333636	0.167330	-0.445208	2.316995	4.374563	2.945256	0.689782	0.345085	-0.435698	2.521636	-2.103651	-0.315145	0.671084	-0.045302	1.064347
1841.264000	0.174361	-2.016932	-0.979110	-1.652567	1.156247	1.723085	0.175646	-0.116023	-0.237112	0.340066	0.170384	-0.459438	2.201242	4.371066	3.007419	0.744911	0.317028	-0.492028	0.447612	0.342249	-0.750140	0.201593	-0.080040	0.410615
1841.274000	0.176139	-2.018122	-0.981483	-1.649098	1.158043	1.718405	0.177830	-0.122025	-0.242736	0.350261	0.172090	-0.472025	2.413928	4.709117	3.104214	0.756620	0.312210	-0.454213	6.064792	-2.769006	-1.636083	1.024177	1.445528	0.378252
1841.284000	0.177894	-2.019330	-0.983830	-1.645577	1.159779	1.713557	0.184038	-0.123100	-0.246371	0.363341	0.172642	-0.483831	2.256477	4.681210	2.890966	0.742375	0.368636	-0.381632	10.793149	-1.505278	2.305190	0.454378	3.079577	0.529073
1841.294000	0.179766	-2.020571	-0.986260	-1.641980	1.161541	1.708662	0.186107	-0.124702	-0.251057	0.371949	0.178735	-0.492170	2.282093	4.555519	2.658991	0.748322	0.389215	-0.403187	14.145463	-1.240800	6.730163	0.627232	4.709524	-0.316585
1841.304000	0.181677	-2.021793	-0.988778	-1.638216	1.163427	1.703709	0.189921	-0.123888	-0.259375	0.382846	0.191024	-0.502184	2.496090	4.238004	2.783160	0.737063	0.235281	-0.413256	3.231861	-3.972800	2.714393	2.660444	1.183904	1.331992
1841.314000	0.183634	-2.023098	-0.991353	-1.634391	1.165279	1.698633	0.196278	-0.127352	-0.262757	0.390989	0.186861	-0.511559	2.319110	4.022943	2.477801	0.729552	0.350422	-0.454284	5.897319	-0.900261	8.128712	1.156382	2.456435	0.164414
1841.324000	0.185592	-2.024365	-0.994075	-1.630415	1.167183	1.693580	0.199406	-0.134551	-0.271567	0.396298	0.188139	-0.522631	2.351599	4.453078	2.728928	0.730234	0.407366	-0.461901	8.647828	-1.310280	3.941780	0.279893	2.437598	-0.000307
1841.334000	0.187597	-2.025744	-0.996821	-1.626330	1.169163	1.688302	0.201854	-0.135295	-0.275558	0.401871	0.199246	-0.538175	2.380001	4.277229	2.675299	0.706687	0.328651	-0.450676	5.595050	-1.870247	3.886756	1.307805	1.447304	0.702987
1841.344000	0.189674	-2.027145	-0.999658	-1.622255	1.171187	1.682828	0.206640	-0.139525	-0.284285	0.406464	0.201523	-0.547713	2.255255	4.494364	2.757233	0.698582	0.347065	-0.425144	7.712058	-0.652495	2.405806	0.634318	1.648543	0.862264
1841.356000	0.192209	-2.028819	-1.003180	-1.617343	1.173584	1.676141	0.210514	-0.139697	-0.291242	0.414632	0.206683	-0.556072	2.556066	4.059250	2.854270	0.744684	0.329971	-0.459128	-4.562779	-3.817714	0.040776	1.449527	-1.657079	1.923076
1841.366000	0.194309	-2.030289	-1.006247	-1.613230	1.175654	1.670520	0.212724	-0.147302	-0.297293	0.425052	0.206772	-0.563384	2.653874	4.654583	3.144397	0.783194	0.375468	-0.477827	1.372495	-4.677056	-3.774479	0.829200	-0.300452	1.112360
1841.376000	0.196521	-2.031811	-1.009220	-1.608977	1.177729	1.664879	0.220200	-0.149097	-0.300827	0.436208	0.216884	-0.573687	2.307007	4.747672	2.868039	0.806996	0.400949	-0.517466	10.237635	0.640385	2.282011	-0.388587	3.311961	-0.896083
1841.386000	0.198706	-2.033320	-1.012259	-1.604626	1.179936	1.659106	0.224322	-0.153057	-0.305587	0.447089	0.225900	-0.588181	2.196569	5.040735	2.931671	0.798960	0.270603	-0.489601	14.639514	1.633986	1.260991	0.619845	4.534643	-0.869176
1841.396000	0.200999	-2.034869	-1.015325	-1.600083	1.182124	1.653171	0.225800	-0.151668	-0.310511	0.453946	0.221170	-0.602563	2.547141	4.696509	2.866439	0.760289	0.379683	-0.470340	8.630039	-2.990183	0.849548	0.827710	2.123181	0.352214
1841.406000	0.203281	-2.036370	-1.018452	-1.595400	1.184355	1.647049	0.230876	-0.155555	-0.316260	0.457256	0.231137	-0.612912	2.387527	4.861065	2.891346	0.749059	0.319190	-0.486595	10.848309	-0.833154	0.244019	0.840858	2.630799	0.006659
1841.418000	0.206103	-2.038248	-1.022250	-1.589769	1.187109	1.639551	0.234606	-0.157093	-0.320149	0.464893	0.233883	-0.617641	2.514802	4.769294	2.753457	0.728417	0.306543	-0.506247	12.230283	-2.017801	2.103241	1.555527	3.097472	-0.255252
1841.428000	0.208469	-2.039851	-1.025471	-1.585147	1.189528	1.633313	0.239646	-0.160506	-0.329482	0.471007	0.236033	-0.625745	2.342140	4.898362	2.853261	0.800579	0.329159	-0.491028	12.259888	0.315125	1.573564	0.466835	3.707793	-0.419338
1841.438000	0.210882	-2.041363	-1.028800	-1.580421	1.191860	1.627028	0.244035	-0.156112	-0.332565	0.483265	0.233555	-0.639049	2.237866	4.045293	2.706836	0.785326	0.398996	-0.506114	-4.222932	1.469874	2.497820	-0.487288	-1.140408	1.118411
1841.448000	0.213355	-2.042949	-1.032203	-1.575673	1.194283	1.620607	0.245361	-0.163843	-0.339737	0.496222	0.245436	-0.655250	2.688349	4.278500	2.915570	0.787871	0.294518	-0.485994	-3.765104	-4.418015	-1.222035	1.992971	-1.364831	1.802063
1841.460000	0.216297	-2.044937	-1.036332	-1.569681	1.197286	1.612614	0.251614	-0.169084	-0.342322	0.504683	0.243097	-0.665571	2.628331	4.318191	2.598522	0.805699	0.387012	-0.482026	5.565135	-2.939631	5.001054	1.112757	2.207653	0.450279
1841.470000	0.218830	-2.046635	-1.039847	-1.564493	1.199718	1.605916	0.254060	-0.170878	-0.350420	0.511651	0.249336	-0.675675	2.765517	4.197385	2.705991	0.746420	0.367947	-0.545118	-0.916962	-4.419195	1.533685	1.617684	-0.758116	0.902176
1841.480000	0.221462	-2.048366	-1.043374	-1.559245	1.202282	1.599155	0.261339	-0.175049	-0.354438	0.510897	0.254087	-0.686192	2.703030	4.099941	2.694599	0.775822	0.362978	-0.503540	-3.011907	-4.003085	2.073031	1.517367	-0.966553	1.469773
1841.490000	0.224079	-2.050143	-1.046889	-1.554081	1.204810	1.592173	0.265279	-0.181251	-0.360161	0.518022	0.257085	-0.695613	2.497890	4.645882	2.693648	0.801397	0.345385	-0.523858	8.758188	-0.606938	2.988674	0.779561	2.816491	-0.187917
1841.500000	0.226768	-2.051962	-1.050451	-1.548915	1.207359	1.585044	0.268560	-0.184348	-0.369281	0.532237	0.258858	-0.704915	2.664051	4.789597	2.718660	0.810966	0.437743	-0.545560	11.401085	-2.072650	2.662985	0.220462	3.399777	-0.683694
1841.510000	0.229446	-2.053785	-1.054084	-1.543530	1.209999	1.577912	0.272977	-0.181350	-0.371208	0.542770	0.271978	-0.714626	2.506667	4.202354	2.485201	0.798913	0.353052	-0.465219	3.773655	-1.291801	6.026895	1.118067	1.804868	0.963052
1841.520000	0.232255	-2.055670	-1.057839	-1.538100	1.212714	1.570800	0.275509	-0.188970	-0.379408	0.550405	0.268617	-0.724770	2.595660	4.720714	2.729985	0.755344	0.400053	-0.570467	7.912848	-1.233436	0.955881	0.396305	1.620293	-0.248887
1841.530000	0.235017	-2.057595	-1.061749	-1.532449	1.215411	1.563558	0.281427	-0.189324	-0.384203	0.554505	0.276247	-0.743961	2.505067	4.653215	2.737627	0.785450	0.379313	-0.508293	5.909305	-0.746931	1.170766	0.393321	1.426233	0.565296
1841.542000	0.238425	-2.059889	-1.066498	-1.525728	1.218791	1.554498	0.284574	-0.188624	-0.389705	0.560458	0.280095	-0.752697	2.607255	4.228786	2.636854	0.799677	0.345119	-0.539048	-1.064686	-1.791641	2.889533	1.179841	-0.063235	0.866958
1841.552000	0.241285	-2.061872	-1.070479	-1.520199	1.221646	1.546863	0.290035	-0.195147	-0.396748	0.569377	0.280347	-0.764127	2.453169	4.829100	2.860427	0.845223	0.343206	-0.460867	6.040515	-0.307605	-0.190866	0.408821	1.934973	1.012687
1841.562000	0.244165	-2.063887	-1.074487	-1.514473	1.224458	1.539195	0.290681	-0.197282	-0.402586	0.580793	0.283189	-0.767821	2.754710	4.816659	2.896008	0.855248	0.379632	-0.562936	5.023403	-2.702795	-0.766503	0.743504	1.584713	0.042181
1841.572000	0.247120	-2.065908	-1.078502	-1.508633	1.227386	1.531512	0.297396	-0.198402	-0.403931	0.594312	0.290908	-0.783810	2.618323	4.916485	2.685357	0.811121	0.305038	-0.541224	11.916056	-0.881463	1.823716	1.286103	3.676725	-0.286757
1841.582000	0.250132	-2.067896	-1.082565	-1.502634	1.230247	1.523619	0.297066	-0.199064	-0.406263	0.596255	0.287149	-0.785504	2.172590	5.381102	3.028808	0.739994	0.393541	-0.530032	9.196079	-0.687374	0.966531	0.093939	2.031689	-0.454198
1841.592000	0.253132	-2.069929	-1.086677	-1.496585	1.233171	1.515759	0.296854	-0.197245	-0.408453	0.589738	0.291176	-0.788112	2.343851	5.147928	3.106462	0.746222	0.305433	-0.425154	2.440272	-4.478147	-0.197980	1.956855	0.190146	1.600657
1841.604000	0.256791	-2.072270	-1.091519	-1.489579	1.236658	1.506349	0.295201	-0.195317	-0.407040	0.583796	0.293158	-0.784551	2.444453	4.985766	3.032866	0.870582	0.344028	-0.531345	1.683763	-3.893648	3.429775	1.392988	1.775650	-0.191213
1841.614000	0.259816	-2.074195	-1.095616	-1.483740	1.239495	1.498517	0.296849	-0.198781	-0.406721	0.591261	0.289864	-0.783825	2.173451	5.098611	3.078752	0.794406	0.397924	-0.524724	1.129338	-1.100894	1.165887	0.044733	0.306956	0.162520
1841.624000	0.262755	-2.076183	-1.099679	-1.477921	1.242437	1.490619	0.297470	-0.199728	-0.407843	0.595288	0.295226	-0.786799	2.020902	5.109773	3.058907	0.783768	0.275725	-0.522537	1.110425	0.589123	1.261648	0.851203	0.532229	0.230793
1841.634000	0.265756	-2.078115	-1.103734	-1.471890	1.245353	1.482757	0.298557	-0.197457	-0.403184	0.597921	0.290072	-0.783850	1.953117	4.982452	2.919390	0.777041	0.370709	-0.499447	1.612532	1.299471	3.485259	-0.202173	0.693017	0.298425
1841.644000	0.268718	-2.080092	-1.107795	-1.465811	1.248314	1.474967	0.296381	-0.200499	-0.409216	0.587242	0.294699	-0.784812	2.147939	5.078531	3.194581	0.786554	0.309058	-0.536247	-3.463930	-1.239231	-0.839540	0.911310	-1.170789	0.603185
1841.654000	0.271648	-2.082117	-1.111814	-1.459982	1.251248	1.467126	0.297781	-0.202722	-0.406629	0.583929	0.293746	-0.786407	2.111780	5.555883	2.934845	0.809576	0.298776	-0.567384	13.918887	1.336670	3.137532	0.485882	4.757146	-1.589337
1841.664000	0.274552	-2.084115	-1.115883	-1.454169	1.254203	1.459212	0.297378	-0.200876	-0.406067	0.592938	0.286354	-0.788725	2.125051	5.436953	2.914697	0.778518	0.394097	-0.480166	11.542813	-0.053999	2.943272	-0.081195	3.432785	-0.271836
1841.676000	0.278117	-2.086458	-1.120827	-1.447175	1.257718	1.449723	0.299206	-0.201525	-0.407616	0.598331	0.295631	-0.785035	2.086480	5.297702	2.908902	0.733567	0.259867	-0.512369	7.685476	0.170569	2.321959	1.341334	2.143119	-0.048472
1841.686000	0.281116	-2.088483	-1.124932	-1.441197	1.260588	1.441934	0.297007	-0.200445	-0.407974	0.596304	0.285920	-0.782643	2.236144	5.169056	3.000288	0.789298	0.406691	-0.537850	2.986567	-1.518601	2.101095	0.167425	0.915351	-0.138410
1841.696000	0.284104	-2.090474	-1.128987	-1.435078	1.263505	1.434104	0.298490	-0.197040	-0.404061	0.591909	0.291276	-0.787466	2.214828	4.892661	2.805079	0.734896	0.349285	-0.497869	1.570433	-1.985722	4.509960	1.153499	0.475451	0.578533
1841.706000	0.287103	-2.092530	-1.133130	-1.429207	1.266424	1.426190	0.296418	-0.200647	-0.407088	0.584356	0.290962	-0.784831	2.380696	5.062651	2.994747	0.807672	0.341633	-0.490989	1.104465	-3.925723	2.658294	1.501601	0.833960	0.604093
1841.716000	0.290044	-2.094548	-1.137151	-1.423440	1.269333	1.418289	0.298578	-0.201637	-0.406775	0.590464	0.286781	-0.786028	2.293495	5.227014	3.039714	0.776076	0.405962	-0.489403	2.566802	-2.867803	1.084745	0.532820	0.489500	0.585660
1841.726000	0.293007	-2.096625	-1.141148	-1.417618	1.272180	1.410475	0.298086	-0.201133	-0.405362	0.594157	0.295642	-0.780695	2.377461	5.446446	2.896509	0.824910	0.343957	-0.531645	11.556192	-2.161112	3.581470	0.992228	4.205179	-0.847602
1841.738000	0.296573	-2.099075	-1.145962	-1.410470	1.275687	1.401121	0.299714	-0.202053	-0.410756	0.594397	0.288658	-0.784152	2.302639	5.561985	3.137393	0.802229	0.401418	-0.539232	6.640496	-1.917936	-0.662128	0.179973	1.699796	-0.349246
1841.748000	0.299584	-2.101069	-1.150069	-1.404345	1.278574	1.393175	0.299341	-0.200280	-0.413176	0.589357	0.296233	-0.785899	2.214258	5.497864	3.184777	0.783837	0.319475	-0.513846	3.302127	-1.674990	-1.576891	0.944826	0.638216	0.331054
1841.758000	0.302573	-2.103073	-1.154183	-1.398475	1.281509	1.385366	0.301222	-0.197234	-0.410465	0.585503	0.295204	-0.784111	2.115016	5.343894	2.998302	0.813427	0.344354	-0.495855	4.732165	-0.282219	1.940900	0.346347	1.831160	0.137308
1841.768000	0.305618	-2.105044	-1.158324	-1.392633	1.284459	1.377655	0.299520	-0.197861	-0.409460	0.586727	0.292011	-0.786724	2.041764	5.211459	2.936452	0.834608	0.365472	-0.543543	3.059438	1.047329	3.491726	-0.235675	1.746754	-0.449858
1841.780000	0.309229	-2.107458	-1.163281	-1.385647	1.288007	1.368132	0.300178	-0.199406	-0.408789	0.593284	0.295660	-0.787190	1.914976	5.335036	3.083659	0.802190	0.282913	-0.520805	0.706994	1.746862	0.482587	0.349501	0.509422	0.209548
1841.790000	0.312239	-2.109439	-1.167426	-1.379801	1.290969	1.360220	0.296995	-0.197162	-0.407403	0.594390	0.285233	-0.788431	2.079576	5.130688	3.010560	0.800656	0.399822	-0.421165	-1.054003	-1.448883	2.024347	0.114176	-0.172540	1.467529
1841.800000	0.315238	-2.111446	-1.171452	-1.373755	1.293885	1.352365	0.297247	-0.200574	-0.408154	0.595942	0.290697	-0.783906	2.094461	5.545346	3.090507	0.762082	0.333187	-0.513472	4.695492	-0.076659	-0.996539	0.447254	0.881672	0.214552
1841.810000	0.318260	-2.113476	-1.175418	-1.367815	1.296796	1.344644	0.295997	-0.202435	-0.409915	0.586913	0.289130	-0.789027	2.121597	5.732315	3.189465	0.854688	0.309682	-0.501091	6.720098	0.004592	-1.337417	0.361973	2.456062	-0.044302
1841.822000	0.321798	-2.115815	-1.180329	-1.360768	1.300236	1.335131	0.296396	-0.197024	-0.408762	0.591808	0.285668	-0.790635	2.148351	5.383742	3.041147	0.813595	0.445458	-0.489493	2.721074	-0.970838	0.990862	-0.527255	0.770908	0.383184
1841.832000	0.324786	-2.117787	-1.184438	-1.354956	1.303113	1.327150	0.296303	-0.199236	-0.407644	0.596244	0.292618	-0.784854	2.137686	5.351817	2.996130	0.787557	0.361134	-0.468492	2.790562	-1.182609	1.191964	0.478143	0.830702	0.740719
1841.842000	0.327737	-2.119756	-1.188487	-1.348984	1.305986	1.319353	0.297509	-0.197889	-0.408374	0.597428	0.288260	-0.783505	2.115294	5.235940	3.067080	0.777193	0.406715	-0.482463	-2.055522	-1.515218	0.469898	0.121785	-0.964523	0.963013
1841.852000	0.330725	-2.121760	-1.192571	-1.342875	1.308904	1.311577	0.297554	-0.195727	-0.407009	0.589549	0.292627	-0.783543	2.238544	4.847078	2.823097	0.760104	0.352364	-0.506891	-3.675946	-2.920945	4.709433	1.311309	-0.769125	0.800763
1841.862000	0.333652	-2.123697	-1.196643	-1.336912	1.311860	1.303696	0.297656	-0.200661	-0.403495	0.584075	0.293558	-0.788165	2.254234	5.065126	2.721309	0.775115	0.348111	-0.508574	3.517360	-1.920662	5.436446	1.040897	1.632887	0.191252
1841.872000	0.336590	-2.125739	-1.200669	-1.331181	1.314855	1.295811	0.297266	-0.201376	-0.408106	0.585370	0.293195	-0.784816	2.286752	5.257241	2.981858	0.844099	0.323042	-0.502617	1.109631	-2.668351	2.576729	1.190522	1.276032	0.362465
1841.882000	0.339519	-2.127828	-1.204696	-1.325431	1.317793	1.287983	0.299572	-0.201840	-0.407504	0.594514	0.288739	-0.783899	2.331316	5.502431	2.834621	0.818684	0.351328	-0.512192	9.695882	-1.743744	2.958431	0.741082	3.516476	-0.300130
1841.892000	0.342480	-2.129844	-1.208758	-1.319510	1.320653	1.280173	0.298769	-0.202187	-0.409666	0.597009	0.291556	-0.787460	2.357358	5.440341	2.989114	0.777274	0.307875	-0.483374	3.842218	-3.530289	0.537965	1.762175	1.141235	0.687195
1841.904000	0.346068	-2.132242	-1.213827	-1.312262	1.324128	1.270699	0.300152	-0.202985	-0.413139	0.595374	0.289642	-0.784197	2.328190	5.770196	3.253571	0.783232	0.353864	-0.498317	3.140324	-3.224290	-4.007384	1.069784	0.140417	0.649379
1841.914000	0.349043	-2.134300	-1.217947	-1.306256	1.327005	1.262819	0.300152	-0.198893	-0.411612	0.584482	0.292611	-0.785849	2.208891	5.563870	3.268113	0.832641	0.329736	-0.495392	-1.753278	-2.517698	-2.482499	0.968226	-0.486211	0.801393
1841.924000	0.352067	-2.136288	-1.222089	-1.300450	1.329909	1.254991	0.301444	-0.198998	-0.405721	0.587496	0.293810	-0.781789	2.117176	5.527907	2.904060	0.850070	0.351570	-0.537136	6.464677	0.660502	2.247483	-0.112089	2.778618	-0.488552
1841.934000	0.355077	-2.138279	-1.226153	-1.294649	1.332779	1.247194	0.300001	-0.199584	-0.407713	0.591245	0.290952	-0.789024	2.170839	5.497646	3.050653	0.819752	0.409797	-0.500085	1.750504	-1.327813	0.105754	-0.075229	0.527402	0.400185
1841.944000	0.358052	-2.140304	-1.230231	-1.288706	1.335731	1.239212	0.299029	-0.198380	-0.407522	0.593161	0.297944	-0.784345	2.189704	5.541412	3.075108	0.813785	0.304469	-0.505969	1.729283	-1.585855	-0.528037	1.079249	0.753442	0.438922
1841.956000	0.361650	-2.142665	-1.235028	-1.281521	1.339204	1.229803	0.298752	-0.199795	-0.406899	0.593025	0.293854	-0.781639	2.147462	5.565870	3.023544	0.809088	0.395465	-0.497532	3.017911	-0.890834	-0.182519	-0.023611	0.802831	0.383171
1841.966000	0.364685	-2.144631	-1.238986	-1.275539	1.342211	1.222090	0.299046	-0.200796	-0.405775	0.587424	0.297511	-0.783986	2.108339	5.652879	2.903259	0.786885	0.310650	-0.558949	7.027556	0.924514	0.312704	0.415681	2.175730	-0.506405
1841.976000	0.367659	-2.146642	-1.243003	-1.269711	1.345110	1.214198	0.297878	-0.197991	-0.405615	0.587298	0.293193	-0.786325	2.058798	5.477727	2.808966	0.815054	0.333895	-0.531387	5.854615	1.145089	2.649834	0.039015	2.374129	-0.281406
1841.986000	0.370672	-2.148584	-1.247129	-1.263906	1.348073	1.206261	0.299107	-0.199182	-0.406206	0.591433	0.287605	-0.786958	2.050276	5.404095	2.825334	0.824111	0.393891	-0.506115	3.800919	0.638731	2.942914	-0.458489	1.666097	0.076502
1841.998000	0.374305	-2.150970	-1.252120	-1.256859	1.351602	1.196828	0.298353	-0.199766	-0.408526	0.597522	0.292224	-0.783432	2.002502	5.362796	2.973667	0.782642	0.309042	-0.506108	-1.827654	-0.108732	0.803140	0.729005	-0.428397	0.621095
1842.008000	0.377317	-2.152969	-1.256232	-1.250811	1.354472	1.189081	0.297990	-0.196511	-0.406743	0.592304	0.286961	-0.786955	2.009276	5.147568	2.929779	0.814753	0.398293	-0.513407	-4.927777	-0.572508	2.961824	-0.116809	-1.046703	0.546179
1842.018000	0.380303	-2.154961	-1.260358	-1.244779	1.357375	1.181246	0.296957	-0.201332	-0.405179	0.587133	0.290952	-0.787179	2.075968	5.264578	2.715582	0.777779	0.320583	-0.515456	2.610391	0.076382	3.935428	0.631702	1.280241	0.194943
1842.028000	0.383278	-2.156999	-1.264459	-1.238978	1.360340	1.173272	0.296619	-0.202815	-0.405654	0.584726	0.289891	-0.787526	2.131946	5.579510	2.761491	0.848343	0.349381	-0.458825	8.479951	0.154571	2.779555	0.016878	3.448303	0.363127
1842.038000	0.386229	-2.159023	-1.268477	-1.233200	1.363187	1.165419	0.296268	-0.201366	-0.409139	0.589854	0.284996	-0.781739	2.189161	5.626634	2.974447	0.814467	0.417272	-0.517513	3.259059	-1.091706	-0.298678	-0.166303	0.835288	0.158236
1842.048000	0.389144	-2.161062	-1.272544	-1.227330	1.366117	1.157643	0.296733	-0.202332	-0.407962	0.595835	0.295373	-0.786425	2.268845	5.634957	2.872609	0.807451	0.320231	-0.525157	6.039966	-1.411416	0.510321	0.946422	2.108700	-0.005232
1842.060000	0.392695	-2.163457	-1.277412	-1.220071	1.369569	1.148179	0.297470	-0.201586	-0.408264	0.594775	0.288579	-0.787394	2.320614	5.786771	2.874667	0.782837	0.456497	-0.486391	8.686585	-1.883032	-0.902347	-0.195046	1.892165	0.326051
1842.070000	0.395662	-2.165456	-1.281550	-1.214032	1.372454	1.140303	0.298073	-0.197460	-0.410456	0.588320	0.296361	-0.784483	2.293849	5.462882	3.133391	0.786808	0.359352	-0.480017	-4.560042	-4.609838	-1.472426	1.558615	-1.728559	1.204702
1842.080000	0.398610	-2.167387	-1.285649	-1.208209	1.375386	1.132458	0.299601	-0.199555	-0.405801	0.587066	0.295666	-0.783377	2.169962	5.404659	2.782505	0.803859	0.352016	-0.495021	2.595813	-1.244617	2.560429	0.586483	1.213440	0.444620
1842.090000	0.401623	-2.169424	-1.289652	-1.202451	1.378321	1.124659	0.300541	-0.199885	-0.404237	0.594139	0.290658	-0.784668	2.210868	5.545307	2.663677	0.775550	0.411814	-0.492007	7.958007	-0.580421	2.297383	-0.088419	2.255710	0.236473
1842.100000	0.404584	-2.171401	-1.293752	-1.196590	1.381242	1.116761	0.298801	-0.199337	-0.408577	0.594430	0.297270	-0.788233	2.255340	5.523004	2.915534	0.828470	0.288940	-0.496913	1.546792	-2.519253	0.833058	1.494363	1.156384	0.544865
1842.110000	0.407608	-2.173380	-1.297814	-1.190650	1.384183	1.108851	0.298599	-0.201827	-0.407738	0.594687	0.289346	-0.785043	2.343426	5.550880	2.893903	0.824495	0.381750	-0.438665	2.947710	-3.859186	0.747484	0.973544	1.129921	1.128518
1842.122000	0.411206	-2.175849	-1.302632	-1.183387	1.387748	1.099476	0.298598	-0.202429	-0.406025	0.588420	0.293117	-0.781889	2.214973	5.722058	2.695337	0.791777	0.317916	-0.533743	9.581142	0.216443	0.830452	0.558877	3.096880	-0.248455
1842.132000	0.414182	-2.177812	-1.306707	-1.177523	1.390624	1.091688	0.299479	-0.199272	-0.407636	0.589193	0.291944	-0.788524	2.120694	5.509792	2.763499	0.803244	0.338372	-0.493409	3.356286	-0.519325	1.759943	0.501012	1.379425	0.443533
1842.142000	0.417157	-2.179839	-1.310891	-1.171696	1.393539	1.083792	0.299415	-0.202049	-0.409652	0.592964	0.286609	-0.786932	2.121941	5.689615	2.866308	0.801688	0.416362	-0.517344	3.702392	-0.194722	-0.483430	-0.342266	0.816724	0.168826
1842.152000	0.420156	-2.181804	-1.315013	-1.165816	1.396391	1.075856	0.299619	-0.200692	-0.408649	0.596163	0.292885	-0.785146	2.178405	5.659097	2.926915	0.769657	0.325569	-0.485696	1.405399	-1.917352	-1.387302	1.201073	0.061758	0.796162
1842.162000	0.423083	-2.183827	-1.319087	-1.159880	1.399267	1.068052	0.300390	-0.197649	-0.407180	0.594741	0.288442	-0.781742	2.047571	5.394113	2.794924	0.787661	0.405324	-0.546672	-1.236295	-0.186953	1.903360	-0.177741	-0.412154	0.038834
1842.174000	0.426653	-2.186237	-1.323928	-1.152568	1.402762	1.058736	0.300017	-0.199990	-0.405150	0.589706	0.297015	-0.786445	2.000143	5.459831	2.529466	0.793617	0.349118	-0.506490	6.347792	1.878502	3.726870	-0.297412	2.428805	0.087407
1842.184000	0.429656	-2.188251	-1.327931	-1.146686	1.405718	1.050825	0.299101	-0.200963	-0.406679	0.584090	0.294826	-0.787369	2.044461	5.574952	2.500505	0.837096	0.334001	-0.502934	9.581066	2.216170	3.732041	-0.437092	3.901808	-0.072052
1842.194000	0.432647	-2.190312	-1.331923	-1.140949	1.408745	1.042902	0.298921	-0.200526	-0.408789	0.590875	0.289709	-0.784086	2.255770	5.615487	2.717701	0.828979	0.370020	-0.502294	5.530183	-1.431848	1.418658	0.370514	2.116994	0.260006
1842.204000	0.435650	-2.192353	-1.335988	-1.135168	1.411616	1.035107	0.299351	-0.201575	-0.411185	0.595034	0.291813	-0.783517	2.034565	5.647251	2.816244	0.844348	0.368694	-0.522853	2.297932	0.643874	0.544065	-0.306687	1.172091	0.084854
1842.216000	0.439240	-2.194754	-1.340984	-1.128106	1.415169	1.025684	0.299181	-0.201171	-0.409196	0.597614	0.288310	-0.785784	2.053600	5.824933	2.885498	0.843690	0.369219	-0.499697	3.640549	0.475271	-1.473097	-0.240522	1.278534	0.335929
1842.226000	0.442183	-2.196734	-1.345120	-1.121973	1.418019	1.017773	0.298254	-0.197569	-0.410504	0.594584	0.290353	-0.783800	2.150778	5.496734	3.033261	0.813386	0.345215	-0.477518	-6.025491	-3.615703	-0.608985	1.343342	-1.711196	1.097803
1842.236000	0.445185	-2.198693	-1.349238	-1.115991	1.420917	1.009934	0.298657	-0.200532	-0.411302	0.585470	0.290543	-0.782392	2.228862	5.686805	2.937279	0.841147	0.359329	-0.545383	-0.095478	-2.174492	-0.950102	0.691358	0.261203	0.059146
1842.246000	0.448093	-2.200698	-1.353346	-1.110187	1.423835	1.002172	0.299096	-0.200282	-0.404370	0.587944	0.290690	-0.785558	2.188987	5.706389	2.567513	0.853082	0.341336	-0.515344	9.213032	0.606761	1.852220	-0.076222	3.664952	-0.071456
1842.256000	0.451120	-2.202689	-1.357459	-1.104348	1.426684	0.994316	0.298965	-0.197981	-0.407184	0.592541	0.292087	-0.785858	2.268832	5.520467	2.769376	0.812141	0.410162	-0.542975	0.410067	-2.554216	1.130564	0.414823	0.192486	0.064406
1842.268000	0.454661	-2.205093	-1.362336	-1.097182	1.430167	0.984861	0.298436	-0.201471	-0.409354	0.592031	0.293311	-0.786375	2.211751	5.773503	3.026321	0.844156	0.380198	-0.497740	-1.511119	-2.942105	-2.431606	0.721213	-0.449434	0.654736
1842.278000	0.457677	-2.207073	-1.366290	-1.091100	1.433069	0.976942	0.299290	-0.201026	-0.406244	0.590482	0.298422	-0.784516	2.260689	5.782833	2.648118	0.799308	0.367114	-0.489163	7.532776	-1.096501	-0.497986	0.469104	2.185760	0.452222
1842.288000	0.460680	-2.209029	-1.370344	-1.085217	1.436033	0.969113	0.299697	-0.197587	-0.405059	0.584825	0.295973	-0.785493	2.159253	5.332798	2.632641	0.812095	0.323521	-0.476869	-0.678038	-2.297979	3.542572	1.097606	0.581738	0.812323
1842.298000	0.463612	-2.210989	-1.374433	-1.079424	1.439013	0.961231	0.300228	-0.201128	-0.410987	0.588528	0.295573	-0.785672	2.129477	5.588512	2.831766	0.794708	0.318176	-0.479136	-1.694387	-2.308007	-0.368468	1.315855	-0.410872	0.904336
1842.308000	0.466674	-2.212981	-1.378470	-1.073628	1.441909	0.953370	0.299201	-0.200432	-0.407685	0.591130	0.290933	-0.784044	2.103598	5.432721	2.550148	0.827731	0.379757	-0.485684	2.348608	-0.595968	3.410110	-0.032870	1.368109	0.534228
1842.320000	0.470300	-2.215405	-1.383393	-1.066492	1.445510	0.944001	0.299611	-0.196933	-0.404667	0.596627	0.288302	-0.780924	2.066323	5.073419	2.429353	0.800433	0.368747	-0.532770	-2.013211	-0.916386	6.909610	0.223316	0.320288	0.146044
1842.330000	0.473326	-2.217401	-1.387507	-1.060464	1.448391	0.936169	0.297723	-0.201880	-0.408166	0.592151	0.287780	-0.788882	2.069683	5.494660	2.640469	0.770709	0.371217	-0.481931	-0.177615	-1.106084	1.250706	0.521354	-0.208220	0.772212
1842.340000	0.476328	-2.219454	-1.391511	-1.054499	1.451312	0.928283	0.297117	-0.202324	-0.407723	0.587292	0.289036	-0.787528	2.052886	5.652020	2.497781	0.830572	0.326981	-0.507283	6.141154	1.377009	1.629572	-0.088047	2.561438	0.206451
1842.350000	0.479308	-2.221506	-1.395502	-1.048679	1.454222	0.920370	0.296883	-0.201144	-0.407020	0.590392	0.289932	-0.785992	2.164565	5.673159	2.448512	0.857231	0.365979	-0.503715	8.297300	0.692907	2.083883	-0.390687	3.350177	0.160410
1842.362000	0.482838	-2.223981	-1.400442	-1.041666	1.457670	0.911028	0.297541	-0.202320	-0.410495	0.592062	0.288794	-0.783583	2.202274	5.907544	2.747083	0.844566	0.397895	-0.558198	6.605562	-4.524986	4.509779	0.550659	3.074768	-0.964735
1842.372000	0.485765	-2.225911	-1.404611	-1.035794	1.460528	0.903310	0.291669	-0.196203	-0.405271	0.585289	0.288461	-0.773132	1.911654	6.053129	3.054038	0.774651	0.343367	-0.476389	-0.394006	-4.280234	0.184377	1.401438	-0.059062	0.213397
1842.382000	0.488594	-2.227890	-1.408658	-1.029951	1.463325	0.895535	0.290631	-0.190430	-0.398767	0.578347	0.281809	-0.766805	1.776766	5.666847	3.034703	0.731924	0.418304	-0.478121	-7.805162	-4.999602	3.345148	0.988554	-2.665617	0.318516
1842.392000	0.491448	-2.229824	-1.412656	-1.024137	1.466208	0.887916	0.287863	-0.192185	-0.392467	0.564423	0.284145	-0.751951	1.724334	6.137258	3.026595	0.720707	0.298018	-0.432881	0.071127	-2.533825	-1.211532	1.563652	-0.386149	0.662216
1842.402000	0.494291	-2.231804	-1.416499	-1.018659	1.468987	0.880436	0.283734	-0.190332	-0.382141	0.554253	0.275964	-0.739037	1.745465	6.296317	2.808201	0.794129	0.310956	-0.470357	8.582386	0.431342	-0.323560	0.154230	2.985579	-0.121266
1842.414000	0.497625	-2.234070	-1.421030	-1.012122	1.472272	0.871750	0.280377	-0.184265	-0.377865	0.548680	0.269323	-0.730125	1.532782	6.166602	2.799811	0.813955	0.372958	-0.457464	5.506180	1.948619	1.280382	-1.087779	2.142616	-0.055109
1842.424000	0.500396	-2.235919	-1.424745	-1.006691	1.474988	0.864482	0.276169	-0.184328	-0.374700	0.544242	0.272071	-0.723044	1.604435	6.507382	3.059933	0.832327	0.256564	-0.465746	5.420705	0.975474	-3.269742	0.377914	2.297031	-0.055037
1842.434000	0.503165	-2.237695	-1.428325	-1.001231	1.477602	0.857264	0.270846	-0.180405	-0.368448	0.539069	0.261070	-0.709673	1.576040	6.485248	2.877926	0.828898	0.413553	-0.411943	9.306957	2.062123	-2.076201	-1.499204	2.808258	0.322499
1842.444000	0.505862	-2.239470	-1.431993	-0.995824	1.480181	0.850184	0.264315	-0.177275	-0.362104	0.524499	0.261711	-0.695419	1.712906	6.392551	2.815035	0.756292	0.305550	-0.436694	9.071375	0.379558	-1.915196	0.401331	2.641160	0.196929
1842.456000	0.509052	-2.241509	-1.436319	-0.989615	1.483311	0.841980	0.260878	-0.172215	-0.360416	0.512006	0.254074	-0.687040	1.555081	6.022602	3.023608	0.796739	0.329804	-0.409885	-2.414606	-1.829866	1.305417	0.469096	-0.181766	0.618055
1842.466000	0.511655	-2.243201	-1.439873	-0.984601	1.485830	0.835186	0.256663	-0.170915	-0.349892	0.509800	0.249699	-0.674692	1.523932	6.125226	2.734433	0.773337	0.335389	-0.472251	5.256103	1.822445	1.466941	-0.572001	1.954602	-0.275411
1842.476000	0.514161	-2.244918	-1.443396	-0.979606	1.488256	0.828493	0.253052	-0.168612	-0.345220	0.505720	0.243708	-0.664605	1.470290	5.938539	2.772344	0.763490	0.406536	-0.441960	0.954959	0.651891	3.059497	-0.934392	0.387067	0.079249
1842.486000	0.516679	-2.246524	-1.446833	-0.974569	1.490775	0.821889	0.248424	-0.162683	-0.337953	0.497783	0.246426	-0.656949	1.477008	5.505874	2.664837	0.697494	0.266292	-0.432282	-4.145712	-1.475494	7.144325	1.168797	-0.516680	0.358021
1842.496000	0.519101	-2.248194	-1.450187	-0.969606	1.493134	0.815404	0.243537	-0.165147	-0.334820	0.483964	0.234282	-0.645626	1.715033	5.840149	2.803917	0.741182	0.387813	-0.399521	-0.034611	-3.425127	3.704881	0.520240	0.099068	0.606429
1842.508000	0.522051	-2.250150	-1.454131	-0.963758	1.495968	0.807744	0.240436	-0.163528	-0.330712	0.469766	0.236998	-0.630091	1.416733	6.141614	2.958196	0.752407	0.323296	-0.433580	-0.741980	0.357422	0.013640	0.046415	-0.115217	0.179611
1842.518000	0.524377	-2.251806	-1.457314	-0.959115	1.498335	0.801417	0.233719	-0.161019	-0.320821	0.462051	0.231080	-0.623865	1.847199	6.343376	2.688441	0.749262	0.307036	-0.387132	11.562033	-1.318681	-0.827138	0.756298	3.624576	0.554005
1842.528000	0.526740	-2.253339	-1.460515	-0.954564	1.500611	0.795258	0.232413	-0.154806	-0.320209	0.455186	0.227086	-0.608161	1.527300	5.893678	2.895388	0.770914	0.317479	-0.377578	-2.135124	-2.282562	3.344685	0.591973	0.126599	0.757443
1842.538000	0.529029	-2.254895	-1.463688	-0.950108	1.502911	0.789289	0.227042	-0.156441	-0.313162	0.451920	0.218662	-0.597225	1.693690	6.330003	2.841970	0.811800	0.391803	-0.455466	6.982529	-0.236564	-0.419145	-0.748210	2.475747	-0.288388
1842.550000	0.531715	-2.256748	-1.467415	-0.944791	1.505541	0.782280	0.223600	-0.151270	-0.309001	0.445658	0.220146	-0.590315	1.589417	6.396216	3.043783	0.761474	0.294389	-0.411897	2.308967	-1.281397	-2.760779	0.810230	0.820284	0.316348
1842.560000	0.533934	-2.258242	-1.470478	-0.940456	1.507689	0.776509	0.219941	-0.147039	-0.297363	0.437288	0.208364	-0.580245	1.542068	6.291491	2.785676	0.777038	0.335969	-0.419518	6.443870	0.924072	-0.192012	-0.479312	2.355427	0.072871
1842.570000	0.536140	-2.259700	-1.473475	-0.936037	1.509832	0.770699	0.215087	-0.143584	-0.295119	0.429176	0.206014	-0.574696	1.485510	6.076921	2.869395	0.737203	0.368958	-0.332167	0.790092	-1.506133	1.252392	0.036906	0.258415	1.089189
1842.580000	0.538263	-2.261161	-1.476460	-0.931738	1.511933	0.765047	0.212412	-0.143835	-0.287687	0.417507	0.205599	-0.559191	1.395769	6.541330	2.817517	0.740218	0.275538	-0.324609	8.681921	2.358736	-3.571800	-0.069932	2.631238	1.070183
1842.590000	0.540374	-2.262595	-1.479360	-0.927619	1.513917	0.759481	0.208748	-0.139771	-0.284403	0.409410	0.201564	-0.544417	1.422960	6.419296	2.956964	0.761019	0.280744	-0.344643	3.800226	0.386962	-2.467704	0.297853	1.472027	0.884547
1842.602000	0.542794	-2.264195	-1.482691	-0.922806	1.516340	0.753053	0.202081	-0.134056	-0.274011	0.403301	0.196425	-0.529501	1.497591	6.379526	2.788020	0.744399	0.283097	-0.428763	6.846643	1.479351	-1.508011	-0.010812	2.409615	-0.094856
1842.612000	0.544815	-2.265522	-1.485353	-0.918900	1.518240	0.747791	0.199264	-0.129269	-0.271769	0.396336	0.189606	-0.520623	1.277743	5.899960	2.973003	0.740301	0.378921	-0.404579	-6.119974	-0.875773	3.135731	-0.455416	-1.542226	0.204115
1842.622000	0.546763	-2.266815	-1.487929	-0.914957	1.520078	0.742628	0.195577	-0.130655	-0.263628	0.388702	0.190809	-0.511813	1.351930	6.211066	2.620182	0.716327	0.378233	-0.409466	6.911892	3.098806	0.752487	-1.414427	1.966280	-0.008470
1842.632000	0.548657	-2.268106	-1.490495	-0.911150	1.522005	0.737586	0.190744	-0.127574	-0.259678	0.379622	0.191071	-0.501425	1.478351	6.194687	2.738006	0.697584	0.266280	-0.393737	4.634890	0.291243	0.237722	0.584725	1.674428	0.261592
1842.644000	0.550935	-2.269588	-1.493539	-0.906602	1.524173	0.731632	0.188453	-0.123465	-0.253585	0.368518	0.181639	-0.490342	1.122785	5.932663	2.730304	0.675470	0.398352	-0.369679	-1.613725	2.213770	3.021840	-1.312587	-0.822903	0.404583
1842.654000	0.552717	-2.270806	-1.496019	-0.902855	1.525908	0.726833	0.181610	-0.119183	-0.248117	0.355988	0.181765	-0.478019	1.291294	5.767319	2.631993	0.673900	0.374652	-0.385429	-0.895097	0.446459	5.344042	-0.686795	-0.173480	0.216503
1842.664000	0.554490	-2.271931	-1.498527	-0.899295	1.527716	0.722079	0.176580	-0.117967	-0.246725	0.345151	0.179880	-0.466698	1.602800	5.682824	2.814713	0.718487	0.320704	-0.389302	-3.841449	-4.748720	6.358077	1.081074	-0.209532	0.231072
1842.674000	0.556203	-2.273130	-1.500945	-0.895938	1.529455	0.717445	0.174434	-0.121957	-0.238263	0.338084	0.174003	-0.458053	1.469806	6.300840	2.740442	0.696335	0.302020	-0.357471	6.195146	0.428279	-0.792608	0.169816	1.920614	0.452598
1842.684000	0.557929	-2.274347	-1.503367	-0.892631	1.531110	0.712933	0.170758	-0.116703	-0.234353	0.334388	0.168560	-0.446615	1.433323	6.214897	2.851259	0.742845	0.326092	-0.365295	2.594957	-0.426520	0.538627	-0.151963	1.296392	0.316466
1842.694000	0.559581	-2.275460	-1.505704	-0.889355	1.532819	0.708467	0.167040	-0.114721	-0.230093	0.332520	0.161912	-0.439055	1.414118	6.346741	3.023795	0.658916	0.297443	-0.297096	-0.056821	-2.135706	-2.771450	1.249686	-0.512411	1.101354
1842.704000	0.561187	-2.276606	-1.508003	-0.886139	1.534404	0.704138	0.162788	-0.109700	-0.218954	0.324041	0.157544	-0.422879	1.527462	6.327343	2.737138	0.711937	0.369280	-0.347046	7.190433	-0.132838	-0.700761	-0.437744	2.079515	0.408315
1842.714000	0.562811	-2.277705	-1.510221	-0.883025	1.536013	0.699949	0.160822	-0.104792	-0.216296	0.317987	0.156996	-0.409938	1.237979	6.057393	2.871661	0.709971	0.259349	-0.340027	-1.714965	-0.074937	2.041699	0.352284	0.288970	0.496167
1842.726000	0.564682	-2.278950	-1.512784	-0.879267	1.537876	0.695123	0.153875	-0.105336	-0.208220	0.307170	0.148361	-0.400252	1.377904	6.337539	2.849246	0.768541	0.256110	-0.365780	4.360383	0.784324	-0.279196	-0.081983	2.474073	0.133013
1842.736000	0.566240	-2.279942	-1.514796	-0.876209	1.539334	0.691236	0.150731	-0.102550	-0.200613	0.299978	0.142804	-0.391720	1.225826	6.509367	2.833862	0.666582	0.367311	-0.396143	4.857756	3.290477	-3.663276	-1.101869	0.692409	-0.277487
1842.746000	0.567712	-2.280957	-1.516726	-0.873210	1.540764	0.687346	0.145375	-0.098665	-0.198576	0.289079	0.139503	-0.387229	1.476477	6.490135	2.940196	0.691361	0.349436	-0.308847	4.622971	-1.156157	-3.364089	0.224873	0.996896	0.684697
1842.756000	0.569162	-2.281912	-1.518619	-0.870303	1.542193	0.683605	0.144112	-0.094938	-0.192457	0.274898	0.139229	-0.373665	1.001062	6.361666	2.612472	0.695429	0.278908	-0.345818	6.834891	6.345256	-0.652877	-1.650971	2.449640	0.152096
1842.766000	0.570598	-2.282844	-1.520465	-0.867605	1.543508	0.679878	0.137326	-0.090490	-0.185605	0.266753	0.135003	-0.363321	1.178780	6.155591	2.648957	0.711914	0.242610	-0.320195	4.546447	2.735543	2.009845	-0.503479	2.440446	0.442500
1842.776000	0.571940	-2.283692	-1.522310	-0.864964	1.544831	0.676269	0.135315	-0.085669	-0.184326	0.260881	0.131316	-0.351211	0.966813	5.810112	2.796914	0.668526	0.237792	-0.306719	-5.613530	1.154205	5.174428	0.023714	-0.661793	0.568964
1842.788000	0.573531	-2.284769	-1.524503	-0.861875	1.546360	0.672110	0.127329	-0.085689	-0.177562	0.253154	0.124505	-0.339852	1.188957	5.963570	2.743785	0.695431	0.284242	-0.244757	-0.009080	-0.241391	3.972898	-0.087006	0.918179	1.181594
1842.798000	0.574799	-2.285558	-1.526191	-0.859421	1.547561	0.668799	0.125399	-0.085262	-0.171986	0.247175	0.122423	-0.324031	1.042244	6.322019	2.810176	0.676756	0.251182	-0.336545	1.968318	3.506678	-0.787446	-0.520925	1.035397	0.131023
1842.808000	0.576022	-2.286358	-1.527940	-0.857003	1.548753	0.665600	0.121440	-0.080936	-0.166002	0.241187	0.113932	-0.314197	0.993011	6.125373	2.846570	0.641068	0.359894	-0.323981	-2.351350	2.219555	1.089035	-1.065017	-1.004060	0.191820
1842.818000	0.577206	-2.287183	-1.529534	-0.854632	1.549862	0.662527	0.115907	-0.079039	-0.162658	0.232874	0.111628	-0.307829	1.106261	6.077096	2.983314	0.625864	0.376772	-0.276295	-5.207311	-1.074582	1.149834	-0.162280	-2.092674	0.695185
1842.828000	0.578332	-2.287996	-1.531137	-0.852383	1.550991	0.659561	0.112120	-0.078518	-0.154438	0.223429	0.112684	-0.295659	1.068834	6.294814	2.871679	0.652049	0.318785	-0.316693	0.270388	2.095560	-0.747352	-0.642105	-0.024553	0.206506
1842.840000	0.579624	-2.288891	-1.532970	-0.849762	1.552306	0.656072	0.105064	-0.072222	-0.147863	0.215428	0.108836	-0.285115	1.457254	6.351821	2.939609	0.624233	0.252930	-0.313396	1.949683	-2.480219	-1.942783	1.585074	0.523920	0.287013
1842.850000	0.580642	-2.289547	-1.534419	-0.847688	1.553356	0.653317	0.102978	-0.067755	-0.144608	0.205141	0.101182	-0.272844	1.389032	6.002682	2.993360	0.665085	0.259818	-0.331582	-4.278220	-4.002560	2.892395	1.403908	-0.478595	0.031563
1842.860000	0.581660	-2.290253	-1.535819	-0.845660	1.554295	0.650629	0.101131	-0.066868	-0.136987	0.197415	0.095248	-0.263269	1.155884	5.977549	2.834403	0.688693	0.341281	-0.327115	-2.339163	-0.169664	4.089621	-0.761297	0.008502	-0.048779
1842.870000	0.582580	-2.290875	-1.537170	-0.843721	1.555266	0.648056	0.095216	-0.067369	-0.130787	0.190802	0.090573	-0.255279	1.362217	6.254853	2.934633	0.670042	0.411232	-0.332539	0.561121	-1.655412	0.207471	-0.581769	-0.087803	-0.144140
1842.882000	0.583728	-2.291675	-1.538701	-0.841462	1.556295	0.645035	0.091360	-0.063201	-0.122966	0.177746	0.090563	-0.238247	1.305909	6.403556	2.793124	0.643631	0.366208	-0.297902	5.404669	0.628557	-1.533588	-0.641881	1.243098	0.188388
1842.892000	0.584613	-2.292272	-1.539899	-0.839684	1.557192	0.642771	0.088126	-0.060129	-0.117485	0.171038	0.088659	-0.229387	1.263736	6.370784	2.886261	0.603290	0.285600	-0.284178	2.274595	-0.394277	-1.872191	0.625882	0.369237	0.333428
1842.902000	0.585402	-2.292856	-1.541023	-0.838018	1.558096	0.640479	0.082525	-0.055825	-0.113113	0.161021	0.082792	-0.217789	1.415855	6.368524	2.746121	0.630646	0.264516	-0.282750	6.793426	-0.576527	-0.990441	0.637339	2.255108	0.328089
1842.912000	0.586276	-2.293381	-1.542111	-0.836438	1.558899	0.638347	0.079708	-0.053125	-0.107349	0.155638	0.078108	-0.207216	1.257443	6.292864	2.805226	0.647161	0.263331	-0.280957	3.590178	0.098633	0.125049	0.233422	1.572719	0.281066
1842.922000	0.587104	-2.293895	-1.543153	-0.834922	1.559651	0.636359	0.078371	-0.051138	-0.102848	0.149858	0.073841	-0.199304	0.919351	6.328794	2.817167	0.638037	0.310725	-0.240057	1.706805	3.273312	-0.395170	-1.131426	0.580262	0.614569
1842.932000	0.587855	-2.294433	-1.544144	-0.833508	1.560353	0.634439	0.073389	-0.048761	-0.096087	0.140291	0.068869	-0.186353	0.859751	6.475372	2.755450	0.622623	0.269016	-0.295450	4.279960	5.750480	-2.210579	-1.306326	1.306603	-0.021307
1842.944000	0.588681	-2.294944	-1.545266	-0.831930	1.561176	0.632242	0.067930	-0.043510	-0.086811	0.132553	0.064743	-0.174816	0.888903	6.388314	2.628822	0.639464	0.270561	-0.273872	6.476843	5.985086	-0.436235	-1.647994	2.347555	0.162914
1842.954000	0.589302	-2.295361	-1.546081	-0.830615	1.561810	0.630540	0.063251	-0.039571	-0.084274	0.124590	0.058438	-0.164454	0.901005	6.111175	2.745582	0.645910	0.273543	-0.215848	0.605100	2.567671	2.954277	-0.949460	0.975681	0.750729
1842.964000	0.589899	-2.295719	-1.546906	-0.829458	1.562336	0.628986	0.058720	-0.036962	-0.081270	0.119343	0.057741	-0.151972	0.859729	5.928203	2.905838	0.578318	0.268945	-0.259473	-6.745465	0.424805	4.012247	0.052841	-1.713159	0.232180
1842.974000	0.590449	-2.296077	-1.547709	-0.828308	1.562954	0.627507	0.054996	-0.035664	-0.078823	0.110423	0.051972	-0.142217	0.832491	6.005388	3.002072	0.616447	0.268872	-0.282455	-7.585724	0.644246	3.440321	-0.218247	-1.663348	-0.068740
1842.984000	0.590987	-2.296460	-1.548409	-0.827268	1.563432	0.626149	0.050974	-0.033633	-0.069680	0.104633	0.046903	-0.137756	0.881247	5.996569	2.764368	0.583819	0.326830	-0.185396	-1.816709	1.273629	3.800574	-0.815812	-0.485269	0.930777
1842.994000	0.591475	-2.296758	-1.549045	-0.826292	1.563851	0.624859	0.046451	-0.032019	-0.063402	0.094621	0.046577	-0.120605	0.943122	6.003981	2.659227	0.576331	0.259162	-0.289707	0.420998	2.570911	3.965394	-0.560902	0.600242	-0.209233
1843.006000	0.591988	-2.297152	-1.549712	-0.825254	1.564362	0.623464	0.041227	-0.029780	-0.056765	0.084553	0.038734	-0.109415	1.013385	6.182832	2.633619	0.576723	0.320825	-0.255356	4.284585	2.842411	1.899885	-1.090292	1.218223	0.101101
1843.016000	0.592371	-2.297413	-1.550248	-0.824489	1.564779	0.622459	0.037178	-0.027012	-0.050264	0.074927	0.037462	-0.098791	1.040434	6.280562	2.671712	0.598164	0.317767	-0.267823	5.259167	2.992381	0.975374	-1.189268	1.652548	-0.071897
1843.026000	0.592717	-2.297689	-1.550736	-0.823798	1.565114	0.621530	0.034794	-0.026037	-0.046001	0.066667	0.033882	-0.091141	0.813272	6.480017	2.638870	0.606716	0.303427	-0.243442	7.524950	6.650206	-1.259932	-2.113918	2.272495	0.127185
1843.036000	0.593039	-2.297926	-1.551204	-0.823240	1.565447	0.620646	0.030891	-0.022447	-0.041829	0.058901	0.029636	-0.079850	0.827514	6.520278	2.728540	0.625603	0.317470	-0.225558	6.637054	5.811277	-1.618116	-2.099840	2.067008	0.274067
1843.048000	0.593361	-2.298152	-1.551633	-0.822525	1.565767	0.619812	0.026864	-0.018818	-0.036338	0.050553	0.025003	-0.065489	0.633505	6.643976	2.801436	0.609825	0.300084	-0.245494	5.217763	7.952716	-3.464884	-2.408068	1.413972	-0.014508
1843.058000	0.593623	-2.298305	-1.551978	-0.822060	1.566017	0.619242	0.022289	-0.015077	-0.031470	0.043189	0.021494	-0.054963	0.620112	6.605196	2.899532	0.606703	0.297211	-0.268131	2.359529	7.106656	-3.138191	-2.148483	0.589675	-0.307827
1843.068000	0.593813	-2.298459	-1.552285	-0.821715	1.566195	0.618731	0.017908	-0.011544	-0.024768	0.036496	0.018773	-0.047960	0.687846	6.570218	2.831880	0.571937	0.236598	-0.216703	3.886291	6.154138	-2.912709	-1.159849	1.143529	0.246310
1843.078000	0.593930	-2.298566	-1.552535	-0.821397	1.566337	0.618351	0.013251	-0.008076	-0.019379	0.027469	0.014491	-0.036571	0.705844	6.654363	2.932305	0.594453	0.209115	-0.212867	0.443725	4.303451	-1.090462	-0.637532	0.676275	0.252892
1843.088000	0.594059	-2.298611	-1.552651	-0.821138	1.566503	0.618022	0.008833	-0.002966	-0.013446	0.018027	0.010929	-0.023398	0.614201	6.628626	2.904363	0.634873	0.208173	-0.222016	-3.284143	1.454399	4.815636	-0.859831	0.304208	0.096412
1843.098000	0.594093	-2.298586	-1.552756	-0.821033	1.566510	0.617836	0.002745	-0.000567	-0.007149	0.010242	0.001253	-0.013008	0.338191	6.930083	3.021237	0.602099	0.153039	-0.233443	0.398763	-0.820901	6.015559	-0.781169	1.078875	-0.053004
1843.110000	0.594091	-2.298609	-1.552789	-0.821028	1.566496	0.617796	-0.000895	0.000326	0.000690	-0.002753	-0.002400	0.004961	-0.363302	7.447613	3.409879	0.463060	0.045180	-0.066626	3.340627	2.039671	7.292594	-2.864739	3.113690	-1.443512
1843.120000	0.594029	-2.298548	-1.552714	-0.821069	1.566434	0.617924	-0.004431	0.002677	0.005707	-0.012062	-0.007443	0.018467	-0.924945	7.846479	3.743075	0.266725	-0.040080	0.085614	4.069486	3.334953	7.466974	-3.757531	3.453611	-2.865100
1843.130000	0.594015	-2.298512	-1.552627	-0.821240	1.566359	0.618130	-0.009835	0.004618	0.012868	-0.019051	-0.013331	0.023200	-1.336563	8.313845	3.984876	0.255885	-0.065052	0.080688	8.389975	2.753623	7.087719	-4.707117	4.608813	-2.971776
1843.140000	0.593868	-2.298450	-1.552506	-0.821445	1.566213	0.618383	-0.014909	0.007665	0.015187	-0.020309	-0.018286	0.027329	-1.448378	8.566272	4.140761	0.152027	-0.091478	0.216451	4.455164	-3.148538	6.851565	-2.707060	2.191642	-1.531947
1843.150000	0.593784	-2.298340	-1.552323	-0.821639	1.566058	0.618689	-0.016302	0.011251	0.019646	-0.027964	-0.016633	0.036190	-1.472100	8.702785	4.247255	0.115254	-0.102706	0.233644	-0.048790	-5.052760	7.900264	-1.916489	0.679917	-1.392236
1843.160000	0.593566	-2.298245	-1.552070	-0.821895	1.565914	0.619068	-0.018589	0.012143	0.023823	-0.034955	-0.018397	0.050599	-1.616858	8.743175	4.301746	0.040582	-0.115939	0.258245	-2.258274	-4.435051	6.335535	-1.475902	-0.750674	-1.182562
1843.170000	0.593349	-2.298124	-1.551791	-0.822285	1.565744	0.619647	-0.021961	0.013317	0.030279	-0.045375	-0.019861	0.059736	-1.644271	9.020821	4.265332	0.018771	-0.139113	0.266141	2.152168	-2.326248	2.708670	-1.553822	0.163657	-1.126717
1843.182000	0.593071	-2.297919	-1.551417	-0.822889	1.565467	0.620361	-0.026868	0.016422	0.036227	-0.055557	-0.024337	0.072787	-1.576648	9.137975	4.374946	0.018182	-0.177800	0.315734	2.331777	-3.839272	1.109803	-0.670399	0.284239	-0.612530
1843.192000	0.592745	-2.297702	-1.551028	-0.823504	1.565214	0.621171	-0.031169	0.019193	0.042037	-0.064983	-0.028032	0.080033	-1.633687	9.259497	4.476626	-0.024254	-0.215552	0.398297	1.564690	-4.479494	-1.148200	0.220193	-0.357147	0.252214
1843.202000	0.592407	-2.297558	-1.550607	-0.824194	1.564913	0.622079	-0.035567	0.021163	0.047712	-0.073975	-0.033348	0.097576	-1.585051	9.421794	4.421097	-0.014041	-0.228145	0.335007	5.282137	-2.831603	-2.786822	-0.118990	0.807672	-0.463802
1843.212000	0.592034	-2.297292	-1.550076	-0.824953	1.564527	0.623126	-0.039383	0.025236	0.053012	-0.081961	-0.036925	0.108215	-1.477268	9.473887	4.457976	-0.004248	-0.269997	0.322750	6.161592	-3.826176	-3.253814	0.518470	1.390301	-0.607385
1843.224000	0.591516	-2.296991	-1.549425	-0.825988	1.564082	0.624498	-0.043871	0.029236	0.058595	-0.089110	-0.041127	0.118691	-1.516205	9.527364	4.505791	-0.037018	-0.319770	0.367407	5.698195	-4.141172	-4.337405	1.282866	1.142593	-0.156551
1843.234000	0.591059	-2.296654	-1.548823	-0.826949	1.563673	0.625731	-0.047665	0.033413	0.064323	-0.099048	-0.045363	0.128810	-1.535626	9.455346	4.683300	-0.018654	-0.355056	0.352694	0.953590	-5.822582	-3.455392	1.917418	0.182891	-0.352175
1843.244000	0.590542	-2.296318	-1.548137	-0.827927	1.563180	0.627064	-0.049619	0.036603	0.068600	-0.107391	-0.051824	0.138346	-1.818315	9.312408	4.828299	-0.014604	-0.352658	0.409768	-5.619736	-5.614005	-1.801201	1.629248	-1.627543	0.180522
1843.254000	0.590084	-2.295921	-1.547416	-0.829035	1.562676	0.628563	-0.054159	0.039275	0.073350	-0.116189	-0.054462	0.153778	-1.956259	9.307233	4.877173	-0.002516	-0.403115	0.308144	-8.007521	-3.660113	-1.546650	1.392101	-1.884893	-0.968671
1843.264000	0.589507	-2.295500	-1.546643	-0.830234	1.562050	0.630092	-0.058537	0.043109	0.082145	-0.121947	-0.061568	0.162335	-1.999809	9.186799	4.759961	-0.014218	-0.423105	0.339780	-7.145029	-3.154194	0.255316	1.321164	-1.392763	-0.664852
1843.276000	0.588725	-2.294961	-1.545619	-0.831774	1.561306	0.632131	-0.064450	0.045054	0.091664	-0.132825	-0.066017	0.171026	-1.967419	9.095325	4.651336	-0.008422	-0.382211	0.404200	-5.106748	-3.533170	1.956676	0.866547	-0.751118	-0.028696
1843.286000	0.588062	-2.294518	-1.544633	-0.833086	1.560623	0.633910	-0.068721	0.045606	0.098132	-0.137798	-0.070134	0.186131	-2.092380	9.231769	4.594111	-0.044525	-0.397705	0.338424	-3.409727	-0.428239	0.025615	0.390206	-0.647157	-0.795753
1843.296000	0.587353	-2.294074	-1.543598	-0.834482	1.559900	0.635850	-0.072604	0.047860	0.104156	-0.146563	-0.075278	0.196688	-2.074196	9.390912	4.536054	-0.053706	-0.357146	0.308349	0.145098	1.158122	-1.786681	-0.297050	-0.050144	-1.180035
1843.306000	0.586632	-2.293582	-1.542529	-0.836005	1.559132	0.637821	-0.076962	0.051694	0.108310	-0.155229	-0.077623	0.203161	-2.095039	9.373237	4.598595	-0.026473	-0.382835	0.370669	-0.723481	0.249147	-1.181003	-0.036850	0.155637	-0.539790
1843.316000	0.585753	-2.293017	-1.541412	-0.837595	1.558308	0.639945	-0.083347	0.055672	0.112262	-0.162007	-0.080425	0.215237	-1.774828	9.229041	4.779016	-0.056049	-0.378882	0.368304	-4.705343	-5.732899	-0.101560	1.843537	-1.202505	-0.553331
1843.326000	0.584936	-2.292442	-1.540293	-0.839326	1.557489	0.642144	-0.087194	0.057027	0.119335	-0.171333	-0.083614	0.220303	-1.760617	9.400373	4.685923	0.004976	-0.416851	0.408079	1.041072	-4.030373	-0.975804	1.333105	1.250570	-0.158452
1843.336000	0.584024	-2.291891	-1.539055	-0.841038	1.556660	0.644433	-0.088785	0.058327	0.124312	-0.176512	-0.090051	0.238527	-1.955352	9.521692	4.561017	-0.013813	-0.370032	0.335871	3.754940	0.517779	-2.243340	-0.298590	1.529886	-1.040578
1843.348000	0.582978	-2.291124	-1.537519	-0.843260	1.555545	0.647334	-0.092852	0.061047	0.129725	-0.185551	-0.094817	0.244957	-2.211293	9.697709	4.709350	-0.037822	-0.321986	0.387993	1.493481	2.272194	-4.967863	-1.009193	0.037177	-0.575540
1843.358000	0.581957	-2.290547	-1.536208	-0.845235	1.554565	0.649892	-0.097643	0.065242	0.134290	-0.192735	-0.096884	0.261437	-2.047067	9.692554	4.776754	-0.000298	-0.345491	0.339088	1.415120	0.573847	-4.378296	-0.540625	0.595223	-1.122388
1843.368000	0.580969	-2.289838	-1.534791	-0.847217	1.553615	0.652495	-0.101438	0.070359	0.139805	-0.200801	-0.099291	0.266565	-2.229606	9.449489	4.785373	-0.013093	-0.349527	0.440624	-2.777548	-0.038011	-1.399486	-0.513044	-0.451306	-0.080087
1843.378000	0.579923	-2.289132	-1.533408	-0.849216	1.552633	0.655263	-0.107424	0.072421	0.145150	-0.206243	-0.099806	0.280389	-1.994617	9.380933	4.868762	-0.068413	-0.443627	0.363890	-4.860616	-3.222071	-1.412702	1.641887	-1.000950	-0.864601
1843.388000	0.578793	-2.288377	-1.531845	-0.851336	1.551600	0.658079	-0.112914	0.072594	0.152162	-0.214949	-0.107064	0.287865	-1.678265	9.667891	4.843504	-0.060886	-0.441036	0.488615	3.018227	-5.663094	-4.600171	2.485842	1.108999	0.486933
1843.400000	0.577452	-2.287514	-1.529983	-0.854040	1.550219	0.661667	-0.113702	0.075607	0.157101	-0.226312	-0.118206	0.305767	-2.021173	9.855858	4.805363	-0.098328	-0.315350	0.380156	3.427309	0.289165	-7.095678	-0.112968	-0.078624	-0.850825
1843.410000	0.576262	-2.286708	-1.528361	-0.856345	1.549055	0.664763	-0.118197	0.083148	0.161117	-0.233627	-0.122009	0.315762	-2.061076	9.431482	4.844544	-0.108249	-0.300742	0.374281	-3.715855	-2.124548	-1.963514	0.180205	-1.833364	-0.952256
1843.420000	0.575076	-2.285846	-1.526752	-0.858697	1.547811	0.667984	-0.120113	0.085287	0.165901	-0.240057	-0.119089	0.323231	-2.172205	9.176861	4.904215	-0.093906	-0.355821	0.386070	-8.969215	-3.041267	1.331982	0.624263	-2.600855	-0.849392
1843.432000	0.573596	-2.284780	-1.524634	-0.861708	1.546373	0.672012	-0.127979	0.086070	0.175460	-0.255496	-0.121559	0.336393	-2.051258	9.461125	4.643388	-0.056248	-0.386480	0.350420	2.324497	0.357030	-0.591076	-0.237020	1.200729	-1.312869
1843.442000	0.572238	-2.283929	-1.522904	-0.864272	1.545117	0.675404	-0.132379	0.090206	0.180873	-0.262982	-0.127311	0.344522	-1.968192	9.241939	4.920876	-0.088842	-0.356368	0.373948	-6.520427	-4.694872	0.929024	1.087854	-1.785741	-1.046322
1843.452000	0.570920	-2.282994	-1.521078	-0.866913	1.543794	0.678941	-0.132852	0.093175	0.185943	-0.270837	-0.131673	0.352467	-2.198220	9.118245	4.849566	-0.059699	-0.351336	0.430691	-7.337179	-2.711734	3.229598	0.066626	-1.527719	-0.523306
1843.462000	0.569586	-2.282109	-1.519226	-0.869715	1.542464	0.682583	-0.138930	0.091685	0.193270	-0.278498	-0.133765	0.365390	-2.274818	9.478413	4.673963	-0.033684	-0.387896	0.386382	1.653285	2.398784	-0.007641	-1.117600	1.330832	-1.102075
1843.472000	0.568169	-2.281161	-1.517304	-0.872566	1.541113	0.686275	-0.142257	0.094997	0.197367	-0.282877	-0.140809	0.377608	-2.281036	9.548538	4.756980	-0.029279	-0.400125	0.402948	1.185431	2.019295	-0.865185	-0.893764	1.216491	-0.958271
1843.482000	0.566679	-2.280239	-1.515298	-0.875506	1.539608	0.690059	-0.147311	0.098168	0.202211	-0.290774	-0.145586	0.385024	-2.173908	9.501802	4.829031	-0.059925	-0.319802	0.467172	-0.146637	-0.717470	-0.776471	-0.665383	0.093779	-0.296434
1843.492000	0.565203	-2.279196	-1.513231	-0.878498	1.538089	0.693959	-0.151103	0.100044	0.208980	-0.295556	-0.146149	0.399790	-2.217407	9.782572	4.729869	-0.053803	-0.326207	0.447919	6.168978	2.541218	-3.509043	-1.490687	1.828581	-0.597952
1843.504000	0.563318	-2.277986	-1.510781	-0.882099	1.536411	0.698858	-0.155804	0.104288	0.213497	-0.304257	-0.148445	0.415797	-2.220082	9.736727	5.050000	-0.106948	-0.475556	0.362328	-2.501724	-0.073654	-4.583310	1.028635	-0.553923	-1.432969
1843.514000	0.561758	-2.276931	-1.508572	-0.885170	1.534857	0.703056	-0.158400	0.108470	0.218683	-0.316555	-0.155354	0.425068	-2.442189	9.461576	4.980479	-0.089169	-0.396410	0.395028	-5.796464	1.125229	-0.639382	-0.451625	-1.373732	-1.192359
1843.524000	0.560135	-2.275866	-1.506337	-0.888340	1.533184	0.707374	-0.166057	0.109043	0.223722	-0.325308	-0.162177	0.432347	-2.147217	9.758104	5.003025	-0.089791	-0.292617	0.407180	0.340709	-0.452303	-4.006985	-0.730936	-0.451609	-1.126546
1843.534000	0.558444	-2.274728	-1.504031	-0.891560	1.531557	0.711799	-0.167714	0.109903	0.228237	-0.335261	-0.160842	0.440082	-2.223850	9.993939	5.035994	-0.069486	-0.359535	0.453092	3.405021	1.117673	-6.398728	-0.616252	0.774649	-0.682104
1843.544000	0.556786	-2.273624	-1.501664	-0.894908	1.529944	0.716310	-0.172424	0.116512	0.235719	-0.346362	-0.164853	0.449166	-2.227810	9.709272	4.938864	-0.084326	-0.393051	0.458850	1.517481	0.283960	-2.733746	-0.217153	0.705206	-0.642446
1843.556000	0.554647	-2.272174	-1.498782	-0.899118	1.527966	0.721783	-0.179664	0.119120	0.240490	-0.357409	-0.171473	0.460905	-2.026189	9.704198	5.130753	-0.049488	-0.416154	0.507369	-0.605314	-3.802487	-2.634961	1.004279	0.538716	-0.102630
1843.566000	0.552860	-2.270962	-1.496270	-0.902767	1.526258	0.726499	-0.182370	0.126295	0.248373	-0.363360	-0.177279	0.472937	-1.775884	9.185493	4.920773	-0.034204	-0.401429	0.492156	-1.640074	-7.275816	4.558168	1.427212	1.181715	-0.295795
1843.576000	0.551037	-2.269646	-1.493786	-0.906464	1.524439	0.731325	-0.184259	0.126186	0.252105	-0.365240	-0.187240	0.486265	-2.154964	9.156340	5.048906	-0.037774	-0.296783	0.471598	-7.360177	-4.347026	4.540403	-0.450057	-1.165840	-0.629863
1843.586000	0.549200	-2.268436	-1.491226	-0.910267	1.522573	0.736231	-0.187493	0.127266	0.258594	-0.367407	-0.189151	0.494600	-2.248535	9.443969	5.059911	-0.050697	-0.356054	0.473288	-3.695717	-1.847834	1.196350	-0.436636	-0.216668	-0.670292
1843.596000	0.547228	-2.267131	-1.488654	-0.913960	1.520778	0.741294	-0.194069	0.129524	0.266479	-0.372828	-0.185845	0.505095	-1.984137	9.351025	4.842127	-0.136135	-0.455290	0.467749	0.914490	-3.591936	2.054758	1.427346	1.089163	-0.672976
1843.608000	0.544948	-2.265586	-1.485463	-0.918571	1.518453	0.747429	-0.195737	0.132492	0.268337	-0.387633	-0.203621	0.520201	-2.383632	9.406633	4.999436	-0.130491	-0.322291	0.481028	-3.924065	-0.475442	1.125056	-0.794516	-1.170449	-0.645169
1843.618000	0.542954	-2.264208	-1.482757	-0.922462	1.516424	0.752670	-0.200275	0.136911	0.279237	-0.398886	-0.201527	0.530278	-2.450435	9.188172	4.976827	-0.175784	-0.295864	0.512259	-7.210302	-1.297474	3.203105	-0.695277	-2.470395	-0.295010
1843.628000	0.540934	-2.262856	-1.479985	-0.926435	1.514475	0.758046	-0.206633	0.135180	0.278998	-0.409695	-0.199846	0.543506	-2.277334	9.582359	5.222837	-0.137552	-0.391760	0.446620	-5.341906	-2.185560	-1.484372	0.508521	-1.551206	-0.972454
1843.638000	0.538893	-2.261489	-1.477174	-0.930565	1.512436	0.763562	-0.208233	0.138621	0.284966	-0.419928	-0.207264	0.553268	-2.538960	9.909406	5.075738	-0.110353	-0.393594	0.443834	2.090958	3.907661	-3.893416	-1.393794	0.704962	-1.207790
1843.650000	0.536369	-2.259789	-1.473718	-0.935757	1.509924	0.770291	-0.213913	0.141907	0.289959	-0.429258	-0.210381	0.561146	-2.697958	9.843153	5.367377	-0.039161	-0.370467	0.460827	-5.399478	2.921729	-3.114027	-1.784396	-0.933683	-1.034434
1843.660000	0.534160	-2.258350	-1.470725	-0.940133	1.507726	0.776029	-0.219710	0.147389	0.298127	-0.428932	-0.214523	0.572920	-2.404038	9.689955	5.188645	-0.075581	-0.292796	0.453439	-1.939588	0.475532	-0.960271	-1.681236	-0.329389	-1.151728
1843.670000	0.531949	-2.256831	-1.467704	-0.944403	1.505647	0.781751	-0.222882	0.146329	0.301820	-0.435631	-0.207574	0.583076	-2.709319	9.908437	5.344572	-0.114738	-0.453688	0.485176	-3.913348	3.074716	-4.422648	-0.651337	-0.860449	-0.748563
1843.680000	0.529679	-2.255344	-1.464557	-0.948773	1.503424	0.787580	-0.227339	0.150281	0.309608	-0.447508	-0.220503	0.596226	-2.511496	10.060090	5.209447	-0.148891	-0.406021	0.489078	2.829110	2.866943	-5.716412	-0.805610	0.491291	-0.789314
1843.690000	0.527325	-2.253811	-1.461438	-0.953247	1.501178	0.793595	-0.232065	0.153247	0.314631	-0.456239	-0.223876	0.611471	-2.269493	9.973136	5.279528	-0.166320	-0.374928	0.472728	1.375187	-0.639214	-5.121052	0.022825	-0.174837	-0.910120
1843.702000	0.524481	-2.251901	-1.457622	-0.958742	1.498476	0.800974	-0.234261	0.160604	0.323073	-0.471167	-0.225943	0.621993	-2.418607	9.595486	5.070684	-0.141402	-0.466975	0.486334	0.154212	0.584809	0.513509	0.069744	0.905294	-0.832757
1843.712000	0.522064	-2.250317	-1.454360	-0.963486	1.496140	0.807307	-0.240604	0.159446	0.326101	-0.480157	-0.231428	0.631611	-2.190783	9.853944	5.226649	-0.111650	-0.446370	0.484331	2.652709	-1.468045	-2.300516	0.462306	1.512955	-0.878624
1843.722000	0.519676	-2.248682	-1.451058	-0.968433	1.493786	0.813693	-0.240789	0.163384	0.333932	-0.483718	-0.240001	0.637138	-2.385573	9.673971	5.128618	-0.077001	-0.369424	0.502986	1.705826	0.464083	0.815076	-1.212287	1.556500	-0.829841
1843.732000	0.517205	-2.247036	-1.447783	-0.973405	1.491383	0.820102	-0.247427	0.166908	0.337213	-0.486364	-0.243976	0.647396	-2.307051	9.624330	5.293844	-0.081973	-0.367639	0.577495	-1.827838	-2.704292	0.651169	-0.279920	0.411602	0.067867
1843.744000	0.514223	-2.245004	-1.443656	-0.979289	1.488489	0.827995	-0.250601	0.171588	0.343128	-0.493058	-0.244137	0.663925	-2.246798	9.229059	5.294054	-0.150134	-0.443065	0.514107	-8.525097	-5.219016	3.952020	1.401276	-1.412062	-0.431496
1843.754000	0.511688	-2.243324	-1.440177	-0.984179	1.485930	0.834661	-0.253564	0.169446	0.349001	-0.501675	-0.252837	0.671926	-2.424843	9.798174	5.423710	-0.221547	-0.308270	0.495636	-4.006721	-1.338826	-3.432205	-0.394438	-2.351467	-0.741358
1843.764000	0.509106	-2.241629	-1.436577	-0.989171	1.483431	0.841444	-0.257906	0.172786	0.353815	-0.518377	-0.250297	0.682742	-2.258872	9.728982	5.395478	-0.187608	-0.408354	0.527155	-2.598647	-3.376905	-1.897540	0.911508	-0.880772	-0.397653
1843.774000	0.506489	-2.239862	-1.432977	-0.994359	1.480871	0.848299	-0.261467	0.177520	0.361581	-0.529525	-0.255749	0.695435	-2.449628	9.714120	5.312151	-0.123718	-0.417372	0.543182	-0.870974	-0.569302	-0.161472	-0.284981	0.521433	-0.420318
1843.786000	0.503305	-2.237712	-1.428611	-1.000901	1.477782	0.856778	-0.268563	0.178545	0.366127	-0.535561	-0.263597	0.709965	-2.381036	9.754338	5.424424	-0.061159	-0.391824	0.489009	-1.691938	-1.106533	-0.000984	-0.682198	0.780420	-1.085841
1843.796000	0.500638	-2.235873	-1.424927	-1.006280	1.475132	0.863935	-0.270265	0.182194	0.374338	-0.535540	-0.263027	0.715561	-2.606497	9.669339	5.242648	-0.131353	-0.400081	0.549774	-0.171173	1.399990	0.989211	-1.097617	0.736349	-0.487884
1843.806000	0.497840	-2.234034	-1.421256	-1.011626	1.472497	0.871204	-0.274161	0.185743	0.378417	-0.544822	-0.268603	0.723465	-2.686471	9.676820	5.398063	-0.190647	-0.503714	0.529518	-4.591126	0.956761	-0.680673	0.363257	-0.863351	-0.511225
1843.816000	0.495129	-2.232184	-1.417489	-1.017030	1.469720	0.878459	-0.277188	0.188467	0.381553	-0.554726	-0.275640	0.738365	-2.769615	9.575087	5.539316	-0.220690	-0.359113	0.558867	-10.023268	-0.145501	-0.776115	-0.560897	-3.547828	-0.115529
1843.826000	0.492387	-2.230299	-1.413709	-1.022621	1.467033	0.885840	-0.283741	0.188105	0.389147	-0.568355	-0.276159	0.751688	-2.727377	10.028758	5.507529	-0.144719	-0.460636	0.500014	-0.514318	3.015728	-3.626811	-0.823801	0.226124	-1.053069
1843.838000	0.488917	-2.227979	-1.408947	-1.029542	1.463657	0.894970	-0.288779	0.192139	0.393532	-0.577757	-0.282205	0.763647	-2.760358	9.972444	5.636814	-0.107773	-0.472026	0.539816	-3.721988	1.898186	-3.065363	-0.617413	-0.269414	-0.600450
1843.848000	0.486084	-2.225997	-1.404952	-1.035561	1.460765	0.902710	-0.293397	0.195774	0.398590	-0.577850	-0.292022	0.767379	-2.794451	9.931326	5.735183	-0.101441	-0.362702	0.550255	-6.530102	1.306213	-2.981834	-1.541871	-1.588596	-0.494957
1843.858000	0.483164	-2.224062	-1.400838	-1.041244	1.457967	0.910483	-0.298144	0.197093	0.405926	-0.581533	-0.288127	0.777934	-2.777321	10.213110	5.558499	-0.182096	-0.482674	0.581945	2.344975	3.274221	-5.534300	-0.546567	0.583541	-0.254470
1843.868000	0.480195	-2.222021	-1.396798	-1.047065	1.454984	0.918255	-0.299233	0.198211	0.403257	-0.584789	-0.298900	0.785218	-2.327371	9.686383	5.620199	-0.190611	-0.280799	0.537378	-7.753908	-0.048568	-7.826984	-1.000237	-4.018093	0.230998
1843.880000	0.476617	-2.219582	-1.391883	-1.054093	1.451445	0.927731	-0.299091	0.201425	0.409362	-0.594360	-0.292036	0.786743	-2.442710	9.280679	5.183209	-0.138351	-0.395510	0.449318	-4.224342	3.594126	-0.469473	-1.439733	-0.869211	-1.017408
1843.890000	0.473578	-2.217540	-1.387782	-1.060028	1.448546	0.935584	-0.300266	0.201493	0.414275	-0.595179	-0.289970	0.783276	-2.324023	9.253921	4.869553	-0.114674	-0.416579	0.511441	4.475515	4.157257	2.266390	-1.603931	2.467569	-0.647851
1843.900000	0.470481	-2.215487	-1.383719	-1.066053	1.445554	0.943408	-0.300090	0.201452	0.409934	-0.589493	-0.293461	0.784384	-2.212109	9.091785	5.047309	-0.164384	-0.378256	0.530977	-2.194871	0.490630	1.815099	-0.618595	-0.284413	-0.104561
1843.910000	0.467441	-2.213457	-1.379694	-1.071954	1.442641	0.951177	-0.298932	0.202767	0.405724	-0.585091	-0.282139	0.788690	-2.108439	8.791819	5.425915	-0.195204	-0.479429	0.498303	-16.313617	-4.708058	1.388123	2.095557	-4.434432	0.185766
1843.920000	0.464378	-2.211466	-1.375521	-1.077746	1.439749	0.959106	-0.300155	0.197885	0.410549	-0.587634	-0.292200	0.788750	-1.899029	9.162756	5.026279	-0.203454	-0.344057	0.489774	1.219376	-1.918582	0.854307	0.021349	0.100886	-0.526427
1843.932000	0.460764	-2.209113	-1.370597	-1.084774	1.436245	0.968577	-0.298729	0.197885	0.410803	-0.595567	-0.285781	0.784608	-1.900450	9.219352	5.032782	-0.199463	-0.426647	0.489166	2.456990	-1.569038	0.448667	0.702869	0.847302	-0.539804
1843.942000	0.457777	-2.207107	-1.366583	-1.090743	1.433349	0.976387	-0.296753	0.199626	0.406584	-0.598723	-0.287246	0.784443	-1.841419	8.906096	5.273282	-0.133286	-0.423281	0.507298	-7.659758	-5.265639	2.421708	1.431288	-1.319685	-0.051704
1843.952000	0.454800	-2.205198	-1.362506	-1.096849	1.430498	0.984311	-0.297139	0.197686	0.407516	-0.595519	-0.295738	0.786211	-1.857201	9.323137	5.196359	-0.056526	-0.325257	0.451577	2.354044	-1.432423	0.741198	-0.968086	1.787983	-1.219390
1843.962000	0.451864	-2.203205	-1.358466	-1.102789	1.427591	0.992160	-0.296566	0.199100	0.408429	-0.584670	-0.289452	0.783851	-1.871391	9.126997	5.221783	-0.152907	-0.452127	0.516010	-2.244467	-3.471611	0.699941	1.290979	0.020906	-0.105089
1843.974000	0.448347	-2.200827	-1.353650	-1.109742	1.424091	1.001514	-0.295872	0.200517	0.406310	-0.585226	-0.300010	0.781528	-2.054179	9.043470	5.450103	-0.179155	-0.331000	0.541749	-10.219054	-3.718740	-0.729872	0.300324	-3.416654	0.455558
1843.984000	0.445441	-2.198870	-1.349490	-1.115603	1.421222	1.009335	-0.294976	0.198466	0.405468	-0.591399	-0.292893	0.788223	-2.268629	9.447130	5.526346	-0.192246	-0.392417	0.510329	-5.925042	0.338063	-4.751084	-0.208656	-2.531262	-0.030370
1843.994000	0.442484	-2.196852	-1.345386	-1.121579	1.418292	1.017199	-0.295994	0.199582	0.410139	-0.593464	-0.293821	0.788708	-2.407735	9.469106	5.230172	-0.108995	-0.397727	0.522048	2.362230	4.370253	-1.254032	-1.805547	1.301638	-0.510816
1844.004000	0.439541	-2.194895	-1.341289	-1.127643	1.415332	1.025103	-0.296307	0.200083	0.404623	-0.588084	-0.296634	0.789044	-2.495849	9.386942	5.535419	-0.129918	-0.345232	0.467168	-7.364476	3.393541	-3.305385	-1.897715	-2.360408	-0.686255
1844.014000	0.436586	-2.192902	-1.337190	-1.133511	1.412368	1.032950	-0.296318	0.198551	0.404925	-0.583996	-0.287921	0.782328	-2.640051	9.725790	5.531449	-0.154050	-0.412393	0.536379	-1.409838	5.854557	-6.230473	-1.881504	-0.935468	-0.099949
1844.026000	0.432985	-2.190512	-1.332323	-1.140419	1.408883	1.042375	-0.296907	0.200371	0.407641	-0.587778	-0.294213	0.787124	-2.673249	9.600999	5.390267	-0.213778	-0.340160	0.452697	-0.925745	7.270628	-4.981357	-2.744122	-1.503802	-1.034370
1844.036000	0.430041	-2.188439	-1.328308	-1.146180	1.405943	1.050238	-0.297741	0.201405	0.406869	-0.595574	-0.287739	0.784439	-2.569366	9.324784	5.491185	-0.236785	-0.385239	0.487349	-7.784028	3.813913	-4.080750	-1.191629	-3.478298	-0.230149
1844.046000	0.427001	-2.186426	-1.324233	-1.152167	1.403045	1.058141	-0.299179	0.200439	0.407389	-0.599218	-0.289894	0.781857	-2.437885	9.442968	5.437202	-0.142095	-0.399735	0.510360	-2.196964	3.601157	-2.956601	-1.405421	-0.635608	-0.368600
1844.056000	0.423998	-2.184364	-1.320241	-1.158204	1.400136	1.065909	-0.299374	0.201088	0.409622	-0.595191	-0.292473	0.784618	-2.513638	9.322765	5.345347	-0.112215	-0.394415	0.508136	-1.881516	4.735012	-0.775449	-1.946163	0.044755	-0.544414
1844.068000	0.420411	-2.181944	-1.315352	-1.165382	1.396683	1.075337	-0.299741	0.200718	0.407285	-0.585160	-0.288259	0.790582	-2.287195	9.148160	5.601779	-0.150845	-0.451762	0.522387	-10.475653	-0.410381	-2.351068	0.335446	-2.902800	0.274300
1844.078000	0.417408	-2.179943	-1.311205	-1.171225	1.393763	1.083273	-0.302076	0.199267	0.408411	-0.585583	-0.299700	0.788168	-2.048763	9.315000	5.478651	-0.207390	-0.321311	0.445918	-3.716583	-0.812849	-3.300366	-0.542236	-2.100195	-0.766660
1844.088000	0.414423	-2.177917	-1.307022	-1.176996	1.390812	1.091174	-0.301129	0.199579	0.411593	-0.589773	-0.290679	0.783123	-1.949939	9.326820	5.265642	-0.228187	-0.378148	0.502324	2.731251	-1.086164	-1.763710	0.164047	0.088205	-0.379370
1844.098000	0.411436	-2.175868	-1.302913	-1.182920	1.387895	1.098940	-0.301393	0.201562	0.407363	-0.596935	-0.292174	0.783280	-1.966194	8.914497	5.401802	-0.156647	-0.405356	0.537162	-7.445436	-3.515523	0.975612	0.834141	-1.753477	0.350920
1844.108000	0.408412	-2.173938	-1.298825	-1.188964	1.384967	1.106758	-0.299958	0.200321	0.408275	-0.590052	-0.291760	0.786970	-1.928160	9.073187	5.363837	-0.140159	-0.385151	0.481231	-3.095308	-2.266149	0.550792	0.221277	-0.413755	-0.528909
1844.118000	0.405448	-2.171900	-1.294785	-1.194969	1.381977	1.114687	-0.299221	0.202281	0.410521	-0.590400	-0.291282	0.786797	-1.971691	8.805964	5.214557	-0.129502	-0.370128	0.488456	-4.177461	-1.947196	3.896378	-0.067755	-0.204545	-0.514616
1844.128000	0.402369	-2.169900	-1.290748	-1.200781	1.379169	1.122571	-0.299187	0.202386	0.409888	-0.586347	-0.290512	0.784430	-1.922859	8.616640	5.366375	-0.187027	-0.446213	0.515703	-11.640403	-4.700884	2.736631	1.729436	-2.876031	0.415187
1844.140000	0.398842	-2.167541	-1.285893	-1.207764	1.375629	1.131892	-0.296728	0.198013	0.407154	-0.592376	-0.289992	0.783311	-2.117086	9.212499	5.588013	-0.186754	-0.385352	0.539272	-6.385977	-1.491629	-3.183527	0.118155	-2.430879	0.422793
1844.150000	0.395854	-2.165587	-1.281806	-1.213612	1.372736	1.139739	-0.296422	0.198216	0.407569	-0.596453	-0.291201	0.787901	-2.033952	9.173561	5.452983	-0.179564	-0.409741	0.452449	-3.276826	-0.775412	-1.481041	0.168293	-1.053803	-0.742145
1844.160000	0.392973	-2.163623	-1.277705	-1.219683	1.369877	1.147591	-0.297551	0.197912	0.407553	-0.594280	-0.292925	0.784873	-2.223608	9.335260	5.609804	-0.122427	-0.418103	0.538853	-3.845013	0.524501	-3.072445	-0.428164	-0.879075	0.109071
1844.170000	0.390013	-2.161652	-1.273653	-1.225768	1.366935	1.155534	-0.297896	0.197322	0.403829	-0.584495	-0.295153	0.784202	-2.134292	9.674012	5.789753	-0.108424	-0.347693	0.516091	-1.168934	0.283558	-6.637174	-1.129837	-0.741668	-0.246948
1844.180000	0.387073	-2.159710	-1.269597	-1.231567	1.364057	1.163341	-0.297567	0.199498	0.407273	-0.584044	-0.291591	0.783762	-2.393050	9.585998	5.577678	-0.151488	-0.416171	0.566783	1.527984	3.330222	-4.639143	-1.214068	0.182696	0.142045
1844.190000	0.384073	-2.157648	-1.265554	-1.237280	1.361101	1.171178	-0.297979	0.202347	0.409568	-0.589124	-0.294992	0.788073	-2.412103	9.229716	5.524659	-0.181332	-0.326128	0.452824	-4.629892	3.555838	-2.465415	-2.004526	-1.964776	-0.833693
1844.200000	0.381112	-2.155635	-1.261477	-1.243171	1.358197	1.179081	-0.297569	0.201082	0.409127	-0.596267	-0.291632	0.786830	-2.472275	9.369026	5.531174	-0.148198	-0.418559	0.483967	-1.544743	4.609483	-2.754474	-1.543331	-0.398187	-0.709811
1844.212000	0.377513	-2.153203	-1.256585	-1.250466	1.354671	1.188467	-0.298477	0.200885	0.408284	-0.594759	-0.291310	0.780770	-2.399037	9.270030	5.583134	-0.087798	-0.396073	0.531319	-3.375333	3.034008	-1.710741	-1.536493	-0.274509	-0.209609
1844.222000	0.374488	-2.151189	-1.252434	-1.256487	1.351695	1.196264	-0.297692	0.202539	0.409149	-0.585622	-0.292786	0.788400	-2.504858	9.066589	5.577828	-0.126913	-0.344386	0.527743	-7.847399	3.415737	-1.180286	-2.024508	-2.122614	0.033199
1844.232000	0.371477	-2.149177	-1.248286	-1.262293	1.348850	1.204123	-0.298624	0.199525	0.405607	-0.582682	-0.286410	0.787857	-2.343522	9.410760	5.697960	-0.208986	-0.475574	0.498810	-4.021088	2.206320	-5.663124	-0.089087	-1.973399	-0.065952
1844.242000	0.368455	-2.147139	-1.244136	-1.268027	1.345870	1.212034	-0.298527	0.200775	0.409068	-0.588724	-0.291492	0.789740	-2.330857	9.272428	5.486660	-0.209692	-0.335745	0.445014	-1.148149	3.375965	-2.590321	-1.767459	-1.181793	-1.019234
1844.252000	0.365442	-2.145149	-1.240070	-1.273915	1.342958	1.219908	-0.299797	0.203708	0.406791	-0.594986	-0.286097	0.781831	-2.056470	8.700148	5.597097	-0.233543	-0.442494	0.546133	-13.855680	-3.499535	-1.318929	1.412691	-4.622252	1.177237
1844.264000	0.361808	-2.142765	-1.235238	-1.281081	1.339466	1.229271	-0.299035	0.201445	0.406411	-0.595735	-0.289353	0.783975	-2.126477	9.037032	5.572862	-0.122116	-0.417925	0.498611	-5.533029	-0.228752	-0.863061	-0.180022	-1.030846	-0.248490
1844.274000	0.358821	-2.140715	-1.231183	-1.287117	1.336562	1.237143	-0.298503	0.202364	0.408701	-0.589372	-0.295155	0.787087	-2.029895	8.764649	5.438998	-0.123109	-0.336440	0.518839	-6.790664	-1.684803	1.967214	-0.512274	-1.284907	-0.013036
1844.284000	0.355812	-2.138691	-1.227201	-1.292985	1.333724	1.245052	-0.298404	0.202008	0.409784	-0.586323	-0.288253	0.783203	-1.890442	8.628078	5.513853	-0.180984	-0.448646	0.538281	-11.143167	-4.555072	0.742971	1.646658	-2.936277	0.823921
1844.294000	0.352836	-2.136716	-1.223149	-1.298839	1.330821	1.252912	-0.297392	0.197388	0.405684	-0.591045	-0.299509	0.782608	-1.913304	9.121652	5.772398	-0.197658	-0.310567	0.522375	-8.023706	-3.637290	-4.840908	-0.091458	-3.530665	0.556416
1844.306000	0.349298	-2.134366	-1.218236	-1.305874	1.327350	1.262278	-0.296253	0.198475	0.406098	-0.596085	-0.293243	0.785679	-2.100119	9.176154	5.762521	-0.144309	-0.387831	0.500217	-6.644795	-0.771458	-4.077513	-0.334912	-2.180496	0.005382
1844.316000	0.346323	-2.132342	-1.214127	-1.311889	1.324413	1.270150	-0.296532	0.197697	0.408150	-0.597301	-0.292018	0.787170	-2.043956	9.160481	5.589740	-0.072094	-0.435246	0.485672	-1.228301	-0.066817	-0.698523	-0.210660	0.852842	-0.787282
1844.326000	0.343349	-2.130376	-1.210019	-1.318017	1.321462	1.278053	-0.295961	0.198086	0.405932	-0.588450	-0.296722	0.783959	-2.147688	9.412012	5.752522	-0.085719	-0.311500	0.525726	-0.524483	0.796991	-3.935389	-1.792388	-0.023730	-0.361415
1844.336000	0.340421	-2.128349	-1.205922	-1.323807	1.318522	1.285880	-0.297276	0.199911	0.405981	-0.583719	-0.286300	0.782801	-2.131283	9.275948	5.674097	-0.124113	-0.462740	0.522083	-1.226362	0.377361	-3.053355	0.021915	0.046014	-0.179194
1844.346000	0.337519	-2.126355	-1.201835	-1.329561	1.315603	1.293714	-0.295598	0.201113	0.409830	-0.587361	-0.298022	0.788044	-2.476014	9.140738	5.551171	-0.228538	-0.347405	0.501982	-2.936554	4.230813	-2.759643	-1.946632	-1.891706	-0.227485
1844.356000	0.334579	-2.124326	-1.197785	-1.335376	1.312623	1.301597	-0.299149	0.199531	0.408808	-0.594600	-0.289268	0.783801	-2.171843	9.213621	5.550898	-0.172442	-0.373657	0.490479	0.588220	1.469590	-2.035672	-1.006249	-0.062122	-0.643886
1844.368000	0.331040	-2.121912	-1.192995	-1.342519	1.309125	1.311021	-0.298138	0.200160	0.405516	-0.599842	-0.287911	0.784588	-2.505734	9.147948	5.802334	-0.104721	-0.405615	0.490449	-7.776682	4.283419	-3.807521	-1.825717	-2.005512	-0.302322
1844.378000	0.328052	-2.119942	-1.188897	-1.348650	1.306248	1.318832	-0.300327	0.200591	0.408414	-0.590621	-0.294076	0.784761	-2.216889	9.013629	5.610428	-0.096202	-0.323099	0.538580	-3.819478	1.111622	-0.697599	-1.658893	-0.550823	-0.080606
1844.388000	0.325029	-2.117925	-1.184753	-1.354482	1.303374	1.326651	-0.298728	0.198992	0.406897	-0.586563	-0.287311	0.788997	-2.326880	9.338980	5.741412	-0.115332	-0.443498	0.483242	-0.982970	3.251927	-3.853065	-1.088187	0.014699	-0.755886
1844.398000	0.322008	-2.115955	-1.180669	-1.360300	1.300421	1.334651	-0.299936	0.199274	0.405896	-0.587794	-0.295722	0.786301	-2.207619	9.294348	5.834988	-0.196644	-0.331030	0.501692	-4.418971	0.892406	-6.324401	-1.387609	-2.590581	0.040490
1844.408000	0.318995	-2.113924	-1.176595	-1.366127	1.297538	1.342522	-0.299780	0.203371	0.408495	-0.592546	-0.290559	0.781939	-2.255384	8.758669	5.671520	-0.201231	-0.413975	0.483035	-11.293258	0.782221	-2.515268	-0.355359	-3.787135	0.273217
1844.418000	0.315971	-2.111931	-1.172521	-1.372047	1.294600	1.350303	-0.301287	0.201366	0.409813	-0.595930	-0.292789	0.784294	-1.919043	8.931719	5.645564	-0.162902	-0.416355	0.482439	-5.043406	-2.182012	-2.045198	0.460600	-1.465357	-0.188927
1844.430000	0.312339	-2.109479	-1.167668	-1.379351	1.291066	1.359674	-0.297900	0.203898	0.409900	-0.590965	-0.292901	0.786552	-2.212622	8.511798	5.533002	-0.096405	-0.362740	0.532942	-10.905152	0.359614	1.869437	-0.932164	-2.077820	0.347774
1844.440000	0.309317	-2.107452	-1.163584	-1.385190	1.288097	1.367499	-0.298544	0.201455	0.408628	-0.587333	-0.285564	0.789708	-1.941095	8.493020	5.637736	-0.160483	-0.418382	0.456014	-13.718860	-2.653398	-0.685373	0.664309	-3.754541	0.140176
1844.450000	0.306257	-2.105483	-1.159488	-1.391005	1.285220	1.375424	-0.297565	0.198224	0.408745	-0.588665	-0.291565	0.783523	-2.012987	8.924916	5.679684	-0.215277	-0.403932	0.511198	-5.987234	-1.626374	-3.457058	0.228983	-2.548662	0.398139
1844.462000	0.302694	-2.103092	-1.154523	-1.398043	1.281712	1.384739	-0.297843	0.198578	0.406984	-0.594934	-0.286298	0.784373	-1.859823	9.039450	5.699644	-0.142557	-0.428008	0.545364	-2.396082	-3.119601	-2.748727	0.715217	-0.562006	0.334345
1844.472000	0.299744	-2.101112	-1.150430	-1.403980	1.278869	1.392562	-0.295619	0.196355	0.406979	-0.598454	-0.289751	0.790800	-2.049228	9.234072	5.738482	-0.118127	-0.422454	0.511729	0.450332	-0.067221	-3.333547	-0.329088	0.415229	-0.446325
1844.482000	0.296757	-2.099129	-1.146394	-1.410088	1.275956	1.400521	-0.296641	0.198691	0.407318	-0.591661	-0.292841	0.786716	-1.923225	9.144030	5.747636	-0.081815	-0.408619	0.508060	-0.679514	-1.502214	-2.583932	-0.117506	0.541932	-0.494459
1844.492000	0.293828	-2.097098	-1.142350	-1.415976	1.273035	1.408338	-0.295673	0.200438	0.405198	-0.585864	-0.292075	0.784327	-2.104312	8.942180	5.784914	-0.147181	-0.382964	0.542681	-6.914331	-0.672789	-3.866237	-0.539084	-2.243781	0.598349
1844.502000	0.290888	-2.095021	-1.138315	-1.421817	1.270170	1.416221	-0.296485	0.200551	0.409196	-0.587086	-0.293837	0.787749	-2.129039	8.773038	5.614738	-0.173403	-0.382488	0.495383	-6.153065	0.267720	-1.501490	-0.604196	-1.913680	-0.027836
1844.514000	0.287348	-2.092607	-1.133502	-1.428789	1.266648	1.425691	-0.295754	0.199467	0.412537	-0.593821	-0.292389	0.785778	-2.439171	8.962498	5.562775	-0.198011	-0.377133	0.482444	-1.628228	4.555972	-1.549904	-1.853824	-0.881157	-0.630382
1844.524000	0.284409	-2.090590	-1.129399	-1.434722	1.263727	1.433566	-0.297059	0.199066	0.408336	-0.597961	-0.290906	0.783944	-2.386386	8.923844	5.848199	-0.150903	-0.400185	0.507457	-9.251446	2.881598	-4.931122	-1.463331	-3.070039	0.331723
1844.534000	0.281456	-2.088620	-1.125270	-1.440780	1.260804	1.441364	-0.296762	0.199046	0.409299	-0.595221	-0.293146	0.782338	-2.461247	8.825750	5.717948	-0.069823	-0.398138	0.509804	-7.052550	4.421029	-1.344440	-1.966408	-1.028525	-0.289961
1844.544000	0.278370	-2.086603	-1.121164	-1.446735	1.257820	1.449230	-0.299431	0.197319	0.408826	-0.585325	-0.293175	0.786939	-2.181834	9.164232	5.702415	-0.115026	-0.358517	0.507368	1.568807	1.819992	-2.433322	-1.531617	0.724939	-0.765782
1844.554000	0.275385	-2.084608	-1.117061	-1.452547	1.254972	1.457081	-0.297143	0.199180	0.406234	-0.585998	-0.287657	0.785151	-2.336944	9.005512	5.863242	-0.199636	-0.424105	0.491460	-7.361232	2.535781	-6.255519	-1.067789	-3.158542	0.261939
1844.564000	0.272442	-2.082601	-1.112906	-1.458309	1.251980	1.464956	-0.300516	0.201866	0.408115	-0.591943	-0.291601	0.786310	-1.995623	8.579833	5.676035	-0.198286	-0.356081	0.453713	-10.314555	-1.180167	-2.772012	-0.464029	-3.622847	0.067203
1844.574000	0.269490	-2.080609	-1.108825	-1.464137	1.249070	1.472819	-0.298813	0.199855	0.411096	-0.595432	-0.289786	0.780874	-2.258649	8.764064	5.436017	-0.208387	-0.394423	0.529268	-0.115672	2.129704	0.594122	-0.849647	-0.163124	-0.163392
1844.586000	0.265926	-2.078205	-1.103929	-1.471505	1.245608	1.482157	-0.300761	0.201760	0.410743	-0.593677	-0.289535	0.787054	-1.957096	8.492631	5.426365	-0.140801	-0.425572	0.477132	-4.076440	-0.926723	2.281543	0.331720	-0.226642	-0.570305
1844.596000	0.262915	-2.076260	-1.099947	-1.477465	1.242672	1.490068	-0.299378	0.201073	0.404532	-0.587042	-0.291900	0.789234	-2.090582	8.458650	5.839010	-0.130614	-0.370544	0.480024	-16.267171	-0.519756	-4.230902	-0.817727	-4.813463	0.723591
1844.606000	0.259940	-2.074292	-1.095849	-1.483236	1.239788	1.497941	-0.298640	0.197451	0.407381	-0.586964	-0.288702	0.785202	-2.061553	8.963367	5.811900	-0.187546	-0.424902	0.464414	-4.499045	0.010977	-5.263485	-0.312097	-2.028727	-0.240101
1844.616000	0.256939	-2.072334	-1.091775	-1.489030	1.236921	1.505836	-0.298348	0.198367	0.406834	-0.593242	-0.296656	0.785459	-2.158722	8.918744	5.759955	-0.219679	-0.335058	0.515464	-4.271427	0.582284	-5.001189	-1.360111	-2.510069	0.353433
1844.626000	0.253941	-2.070365	-1.087714	-1.494984	1.234013	1.513594	-0.299780	0.199243	0.404060	-0.594803	-0.289511	0.785637	-1.888346	8.902611	5.962736	-0.147987	-0.441003	0.506552	-8.454717	-2.728839	-7.055874	0.392987	-2.992379	0.659977
1844.638000	0.250306	-2.067998	-1.082774	-1.502244	1.230526	1.523044	-0.296101	0.199867	0.408811	-0.592757	-0.291975	0.788591	-2.240401	8.974598	5.664090	-0.096952	-0.404349	0.481931	1.053649	2.935617	-1.120711	-1.343364	1.112581	-1.183355
1844.648000	0.247244	-2.065931	-1.078696	-1.508261	1.227541	1.530898	-0.297788	0.201560	0.411203	-0.584061	-0.295264	0.782524	-2.094019	8.818625	5.531071	-0.151653	-0.375408	0.526960	2.836485	4.774393	-5.984933	-2.128523	-0.043673	0.241973
1844.658000	0.244308	-2.063926	-1.074724	-1.513939	1.224650	1.538658	-0.290094	0.195553	0.399104	-0.576650	-0.281728	0.775155	-2.052438	8.616533	5.592703	-0.178563	-0.482022	0.471319	-3.297805	4.606276	-8.066504	-1.002411	-2.159262	0.531908
1844.668000	0.241381	-2.061930	-1.070733	-1.519641	1.221797	1.546289	-0.290870	0.194273	0.399884	-0.573214	-0.287094	0.765449	-1.493788	8.428106	5.208204	-0.158473	-0.357062	0.423328	5.061901	-0.562271	-1.137203	-0.292617	1.235264	-1.022167
1844.680000	0.237965	-2.059588	-1.065932	-1.526418	1.218387	1.555504	-0.283869	0.192893	0.391889	-0.570405	-0.276745	0.750012	-1.630348	8.172878	5.333241	-0.148972	-0.403128	0.452298	-4.101661	0.212083	-3.396248	-0.246972	-1.550439	0.287424
1844.690000	0.235133	-2.057617	-1.061994	-1.532082	1.215658	1.562985	-0.282234	0.190574	0.383774	-0.563838	-0.274410	0.738759	-1.343478	7.864244	5.347271	-0.102975	-0.430565	0.451254	-10.004358	-3.295680	-3.067947	0.986417	-2.633834	0.850513
1844.700000	0.232387	-2.055682	-1.058136	-1.537811	1.212927	1.570220	-0.276597	0.185757	0.379635	-0.549533	-0.274826	0.731720	-1.579474	8.063194	5.281661	-0.087900	-0.299532	0.437499	-4.043097	0.298267	-1.701577	-1.334317	-0.889722	-0.199621
1844.710000	0.229594	-2.053795	-1.054378	-1.543178	1.210241	1.577365	-0.275073	0.183156	0.371933	-0.536799	-0.263626	0.723707	-1.292727	7.814557	5.415345	-0.141246	-0.408887	0.467472	-12.775164	-4.300852	-5.493060	0.946132	-4.284861	1.678279
1844.720000	0.226945	-2.051977	-1.050675	-1.548459	1.207605	1.584548	-0.268446	0.184819	0.367944	-0.529199	-0.268364	0.716704	-1.573757	7.300240	5.216822	-0.167789	-0.345684	0.418835	-19.964575	-0.505390	-3.041444	-0.542090	-6.377147	1.688877
1844.730000	0.224295	-2.050201	-1.047080	-1.553727	1.204976	1.591673	-0.264027	0.176090	0.366152	-0.526626	-0.262180	0.700959	-1.811940	7.684474	5.049485	-0.178449	-0.365688	0.412072	-7.075053	3.169276	-0.062089	-1.108581	-2.323389	0.137040
1844.740000	0.221707	-2.048442	-1.043503	-1.558907	1.202429	1.598705	-0.259586	0.175821	0.356656	-0.520936	-0.256603	0.687108	-1.809646	7.573439	5.210628	-0.124418	-0.363036	0.418295	-13.401656	3.035704	-2.318030	-1.394110	-3.920507	0.775991
1844.750000	0.219104	-2.046758	-1.039992	-1.564212	1.199871	1.605479	-0.255894	0.174158	0.354915	-0.514093	-0.251466	0.676723	-1.845917	7.402619	5.008295	-0.086892	-0.377408	0.426850	-11.212883	3.887283	1.774525	-1.219705	-2.234273	0.327885
1844.762000	0.216033	-2.044754	-1.035865	-1.570430	1.196892	1.613499	-0.252862	0.165038	0.342543	-0.495376	-0.249791	0.662322	-1.713487	7.820822	5.474386	-0.066771	-0.332925	0.451604	-13.819716	1.751839	-6.334404	-1.792743	-4.152967	1.277568
1844.772000	0.213564	-2.043142	-1.032444	-1.575263	1.194433	1.620137	-0.248648	0.162048	0.337386	-0.486093	-0.236351	0.654585	-1.814346	8.239371	5.432354	-0.127957	-0.440304	0.404286	-3.730631	3.576555	-6.380539	-1.020539	-1.739984	-0.013694
[truncated: 4,120 more rows]
