# Supplementary material for: Practical Aspects of Model-Based Collision Detection
Source: Front Robot AI. 2020 Nov 23;7:571574. doi: 10.3389/frobt.2020.571574 (PMC7805958; doi:10.3389/frobt.2020.571574)
Supplement: Supplementary file 1 [file Data_Sheet_1.ZIP › collision_detection_data/collision_3link.csv]

1685.506000	0.102900	-2.017755	-0.965259	-1.667506	1.153733	1.916317	-0.158842	-0.127849	-0.188812	0.297139	0.169002	0.438965	-2.110378	4.381998	3.144279	0.748851	0.294834	0.429474	-0.792722	-0.143463	-1.223228	0.506086	-0.174282	-0.853017
1685.516000	0.101309	-2.019056	-0.967198	-1.664510	1.155429	1.920744	-0.161070	-0.131247	-0.188932	0.304163	0.172908	0.450944	-2.174654	4.527449	3.019559	0.692767	0.342263	0.433641	5.374981	-0.151281	0.721098	0.280874	1.147305	-1.439147
1685.526000	0.099603	-2.020340	-0.969094	-1.661356	1.157195	1.925256	-0.166153	-0.134262	-0.193475	0.308289	0.175715	0.463304	-1.961899	4.572694	3.164145	0.715881	0.300510	0.402373	2.540862	-2.309724	-1.932152	1.061933	0.237607	-1.386333
1685.536000	0.097965	-2.021690	-0.971183	-1.658210	1.158967	1.929972	-0.167042	-0.134405	-0.199931	0.312175	0.176096	0.473145	-2.282542	4.421105	3.094008	0.717700	0.331829	0.415276	0.313189	1.714138	-1.079237	-0.319171	-0.301646	-1.189579
1685.546000	0.096229	-2.023063	-0.973162	-1.654987	1.160816	1.934781	-0.171698	-0.136461	-0.201735	0.315630	0.177719	0.478244	-2.003793	4.049551	3.059605	0.734194	0.382746	0.480939	-7.182437	-1.838659	-1.399735	0.069692	-2.339913	0.430997
1685.558000	0.094151	-2.024776	-0.975654	-1.651148	1.162989	1.940638	-0.177072	-0.144387	-0.205493	0.324393	0.191202	0.491866	-1.993852	4.517131	3.037103	0.710303	0.301529	0.446809	3.978430	-2.773667	-0.009870	1.428289	0.769054	-1.203840
1685.568000	0.092302	-2.026228	-0.977690	-1.647895	1.164958	1.945585	-0.179785	-0.146575	-0.209615	0.332618	0.190180	0.502185	-2.076038	4.533006	2.957776	0.724742	0.285987	0.471934	6.411051	-2.230311	1.855365	1.639084	1.861019	-1.383353
1685.578000	0.090495	-2.027734	-0.979822	-1.644556	1.166873	1.950644	-0.181602	-0.147145	-0.212904	0.343423	0.189664	0.513323	-2.202875	4.402508	2.883091	0.759433	0.387287	0.462768	5.340977	-0.239137	3.558243	0.174180	2.064516	-1.736710
1685.588000	0.088593	-2.029251	-0.981956	-1.641103	1.168762	1.955854	-0.184656	-0.150728	-0.220136	0.354123	0.200637	0.524399	-2.380318	4.366689	2.890537	0.720762	0.348055	0.472886	3.455217	1.638677	2.327362	-0.051403	0.944913	-1.199324
1685.598000	0.086716	-2.030811	-0.984088	-1.637533	1.170854	1.961241	-0.191860	-0.156783	-0.225859	0.360455	0.205710	0.534258	-2.018489	4.708161	2.793145	0.747549	0.318261	0.460232	14.659043	-3.637445	5.770021	2.175817	4.879283	-2.784624
1685.610000	0.084363	-2.032701	-0.986819	-1.633243	1.173297	1.967706	-0.194082	-0.158069	-0.230847	0.368184	0.209700	0.544723	-2.362765	4.631485	2.862707	0.708805	0.330770	0.503442	9.801735	0.131028	3.052433	0.664921	2.652708	-1.529262
1685.620000	0.082407	-2.034279	-0.989120	-1.629442	1.175405	1.973150	-0.197894	-0.158944	-0.235636	0.373923	0.210396	0.557747	-2.261016	4.525020	2.976920	0.693375	0.387249	0.473486	3.671438	-0.436676	-0.089443	-0.084883	0.241434	-0.987378
1685.630000	0.080376	-2.035866	-0.991504	-1.625645	1.177459	1.978720	-0.204039	-0.161512	-0.238712	0.376822	0.216705	0.571268	-2.070433	4.291759	2.715505	0.710363	0.409125	0.477917	5.716133	-2.823130	4.860107	0.916529	1.675371	-1.452945
1685.640000	0.078323	-2.037536	-0.993912	-1.621706	1.179685	1.984524	-0.204585	-0.167863	-0.246285	0.381795	0.227267	0.582864	-2.387820	4.571160	2.940098	0.754529	0.284077	0.467885	5.677891	1.055860	1.681663	0.787065	1.747603	-1.633166
1685.652000	0.075896	-2.039570	-0.996953	-1.617140	1.182353	1.991644	-0.210160	-0.172051	-0.250278	0.391981	0.224542	0.591306	-2.561073	4.645560	2.842662	0.728475	0.407972	0.481215	9.390309	2.510034	3.095216	-0.783892	2.585961	-1.972751
1685.662000	0.073742	-2.041290	-0.999506	-1.613182	1.184645	1.997642	-0.215062	-0.169886	-0.256013	0.402546	0.237021	0.598450	-2.293853	4.083903	2.909997	0.731247	0.329403	0.498015	-5.638286	0.420941	0.325695	0.353801	-1.984548	0.108128
1685.672000	0.071597	-2.042987	-1.002093	-1.609179	1.186960	2.003702	-0.218494	-0.177535	-0.259752	0.413211	0.238634	0.609189	-2.474885	4.351605	2.736966	0.700889	0.323346	0.494216	4.755204	1.432907	3.640562	0.520586	1.068959	-1.155731
1685.682000	0.069352	-2.044799	-1.004799	-1.605093	1.189398	2.009779	-0.222874	-0.181254	-0.262576	0.419453	0.240106	0.620056	-2.493349	4.565382	2.889175	0.724405	0.299880	0.508557	5.316309	1.288188	1.359275	0.558638	1.140320	-1.038591
1685.692000	0.067125	-2.046582	-1.007494	-1.600804	1.191825	2.016051	-0.227792	-0.184465	-0.267153	0.427107	0.236326	0.636160	-2.385979	4.512231	2.901652	0.717456	0.393519	0.457732	3.369626	0.686389	0.709127	-0.292991	0.338867	-1.407163
1685.702000	0.064861	-2.048491	-1.010188	-1.596479	1.194205	2.022467	-0.230800	-0.186515	-0.269890	0.431538	0.248368	0.644343	-2.505945	4.348564	2.745123	0.716133	0.307482	0.502020	3.614065	1.555859	3.270476	0.638409	0.780861	-1.017525
1685.712000	0.062505	-2.050353	-1.012956	-1.592037	1.196772	2.029034	-0.236656	-0.193405	-0.278089	0.431139	0.244701	0.654639	-2.360772	4.810496	2.937175	0.759004	0.376314	0.482664	9.056441	-0.650551	1.040141	0.310358	2.401293	-1.911785
1685.724000	0.059637	-2.052684	-1.016223	-1.586790	1.199756	2.037031	-0.239335	-0.195331	-0.278678	0.440159	0.252162	0.663883	-2.394539	5.007535	2.728533	0.732041	0.378835	0.483730	18.808982	-1.562975	4.627393	0.957975	5.354511	-2.996845
1685.734000	0.057196	-2.054670	-1.019029	-1.582366	1.202344	2.043658	-0.242359	-0.196042	-0.286959	0.450474	0.257382	0.671010	-2.403490	4.532950	2.839293	0.766177	0.326864	0.540936	4.706364	-0.475634	2.208403	0.903979	1.373982	-0.852478
1685.744000	0.054774	-2.056638	-1.021878	-1.577917	1.204887	2.050464	-0.247666	-0.199660	-0.288992	0.462435	0.261805	0.691368	-2.336229	4.862565	2.770762	0.766954	0.342627	0.504060	13.920588	-2.082951	3.827797	1.412230	4.199043	-2.322452
1685.754000	0.052277	-2.058706	-1.024823	-1.573302	1.207505	2.057399	-0.249611	-0.199923	-0.294694	0.471269	0.262828	0.701066	-2.489915	4.598824	2.809661	0.782345	0.401555	0.484218	6.401960	0.927572	2.831628	-0.181899	2.028989	-1.872981
1685.764000	0.049812	-2.060687	-1.027781	-1.568582	1.210156	2.064470	-0.256044	-0.203097	-0.298051	0.476360	0.275964	0.705903	-2.371846	4.264266	2.678409	0.765810	0.325934	0.556448	2.020863	-0.923654	4.391108	1.303777	0.824772	-0.515377
1685.774000	0.047249	-2.062811	-1.030826	-1.563631	1.212910	2.071540	-0.256759	-0.207127	-0.304721	0.482685	0.272249	0.720175	-2.591506	4.576815	2.795982	0.735258	0.392433	0.506841	5.002352	1.607612	1.784086	-0.371324	0.924156	-1.260876
1685.786000	0.044117	-2.065335	-1.034585	-1.557704	1.216231	2.080201	-0.264988	-0.211077	-0.309292	0.481284	0.284164	0.732589	-2.339444	4.604681	2.872650	0.760627	0.346346	0.588046	3.455189	-2.291079	0.685241	1.106436	0.585700	-0.135982
1685.796000	0.041479	-2.067500	-1.037724	-1.552957	1.219116	2.087724	-0.266447	-0.212986	-0.315580	0.487786	0.284858	0.744726	-2.567081	4.247524	2.968655	0.815580	0.345694	0.530764	-7.385615	2.727758	-0.456354	-0.432386	-2.108856	0.049735
1685.806000	0.038741	-2.069713	-1.040938	-1.548008	1.222016	2.095229	-0.269423	-0.218543	-0.316917	0.499373	0.284860	0.747316	-2.672917	4.750928	2.812869	0.818616	0.356429	0.574935	8.109120	1.334119	2.649965	0.168016	2.762484	-1.173857
1685.816000	0.036007	-2.071917	-1.044106	-1.542981	1.224848	2.102787	-0.275099	-0.220989	-0.322711	0.512575	0.290674	0.760726	-2.502313	4.768964	2.915866	0.821616	0.331577	0.538988	5.324058	-0.111927	0.718607	0.695044	1.729314	-1.205817
1685.826000	0.033226	-2.074124	-1.047268	-1.537793	1.227830	2.110394	-0.276011	-0.225441	-0.323497	0.519784	0.293673	0.771166	-2.676465	4.834228	2.736324	0.790918	0.331442	0.553628	11.081719	0.841434	3.191722	0.677234	3.376865	-1.637738
1685.838000	0.029770	-2.076829	-1.051179	-1.531394	1.231343	2.119776	-0.282642	-0.230368	-0.333429	0.525253	0.300655	0.787174	-2.306228	5.136573	2.933919	0.749113	0.355116	0.522609	9.532212	0.057831	3.740328	0.515302	2.747848	-1.226521
1685.848000	0.026954	-2.079034	-1.054463	-1.526167	1.234361	2.127619	-0.277857	-0.221780	-0.328036	0.520345	0.299847	0.785211	-2.339037	4.706309	2.837427	0.740552	0.334432	0.516819	1.747078	2.393460	6.070112	0.246244	0.777221	-0.515622
1685.858000	0.024137	-2.081276	-1.057796	-1.521050	1.237332	2.135501	-0.281422	-0.226484	-0.332750	0.520807	0.296455	0.786317	-2.114442	5.005362	3.103609	0.827249	0.385850	0.508697	1.674300	0.014632	3.119515	0.100623	1.278486	-0.784328
1685.868000	0.021358	-2.083457	-1.061173	-1.515900	1.240280	2.143351	-0.279467	-0.228498	-0.331866	0.526875	0.301073	0.787649	-2.340011	5.242411	3.036972	0.773205	0.381538	0.512000	7.939585	1.491821	3.195866	-0.283387	2.513238	-1.179519
1685.880000	0.017973	-2.086195	-1.065225	-1.509583	1.243896	2.152859	-0.283556	-0.227347	-0.331722	0.530657	0.297768	0.780677	-1.876235	4.982811	3.145468	0.771472	0.404106	0.517514	-1.192954	-2.750680	1.357215	0.539788	-0.391656	-0.095291
1685.890000	0.015180	-2.088502	-1.068606	-1.504263	1.246882	2.160740	-0.279971	-0.229254	-0.333384	0.527732	0.304269	0.782636	-2.113287	5.202549	3.149211	0.765170	0.334810	0.468846	3.179143	-0.129362	1.090802	0.513487	0.776869	-1.036117
1685.900000	0.012341	-2.090847	-1.071983	-1.498879	1.249900	2.168452	-0.282474	-0.225085	-0.328275	0.523641	0.300942	0.780742	-2.033250	4.861989	2.951807	0.766750	0.348079	0.591963	0.838026	-1.951035	4.541656	1.179023	0.573478	0.462063
1685.910000	0.009549	-2.093150	-1.075244	-1.493667	1.252988	2.176307	-0.280781	-0.229595	-0.330880	0.517681	0.299900	0.792133	-2.081654	5.181230	3.055956	0.797519	0.331227	0.484935	5.026458	-0.821684	3.200032	0.960586	1.943518	-1.204091
1685.920000	0.006742	-2.095480	-1.078490	-1.488441	1.255923	2.184229	-0.280211	-0.229651	-0.327158	0.519574	0.299706	0.786884	-2.128763	5.428018	2.818699	0.825069	0.346808	0.488467	17.111099	-2.148275	7.358990	1.592816	6.306480	-2.526410
1685.932000	0.003386	-2.098204	-1.082473	-1.482275	1.259611	2.193703	-0.279996	-0.225004	-0.332646	0.527485	0.296666	0.779357	-2.170410	5.076954	3.106693	0.791171	0.376037	0.533238	0.516484	0.443697	2.286010	-0.010417	0.438520	-0.214602
1685.942000	0.000606	-2.100516	-1.085792	-1.477056	1.262550	2.201424	-0.280613	-0.227519	-0.330137	0.530700	0.299612	0.785003	-2.463701	5.369941	2.973329	0.744729	0.329213	0.549408	9.895468	1.947962	3.238387	0.117364	2.789019	-0.761555
1685.952000	-0.002175	-2.102829	-1.089110	-1.471721	1.265531	2.209291	-0.280891	-0.226681	-0.333840	0.530187	0.299879	0.786910	-2.346571	5.471828	3.193175	0.722727	0.312378	0.506161	5.456670	1.589681	-0.809141	0.035986	0.722067	-0.603060
1685.962000	-0.004958	-2.105074	-1.092420	-1.466296	1.268523	2.217152	-0.280911	-0.225242	-0.332264	0.521612	0.296586	0.786381	-2.382560	5.200679	3.121622	0.764826	0.383003	0.523512	1.624938	2.783682	1.389423	-0.865485	0.357584	-0.331560
1685.974000	-0.008363	-2.107813	-1.096433	-1.460077	1.272072	2.226582	-0.282086	-0.226612	-0.331053	0.518838	0.301835	0.785399	-2.367038	5.269524	3.036436	0.761805	0.355723	0.496157	5.115703	2.265778	2.540761	-0.296110	1.494252	-0.958018
1685.984000	-0.011155	-2.110076	-1.099777	-1.454935	1.275043	2.234398	-0.282390	-0.223688	-0.334975	0.524187	0.297735	0.787591	-2.461229	5.047110	3.128932	0.795848	0.414286	0.525478	-2.253504	4.585793	2.044555	-1.666033	-0.349463	-0.123913
1685.994000	-0.013979	-2.112329	-1.103137	-1.449776	1.278039	2.242336	-0.284176	-0.226690	-0.331331	0.529959	0.306119	0.786389	-2.159485	5.215670	3.140543	0.789537	0.365644	0.498786	0.712254	0.645956	1.493374	-0.007993	0.370009	-0.572259
1686.004000	-0.016782	-2.114588	-1.106383	-1.444562	1.281034	2.250220	-0.283630	-0.229184	-0.332342	0.529657	0.302864	0.781745	-2.268045	5.513376	3.276056	0.829564	0.357596	0.507898	3.567913	1.340104	-0.363625	-0.288048	1.390995	-0.779125
1686.014000	-0.019664	-2.116851	-1.109696	-1.439128	1.284101	2.258004	-0.285471	-0.226618	-0.330709	0.528081	0.300600	0.785128	-1.994332	5.221511	2.963181	0.737420	0.327015	0.541971	4.529164	-2.690155	3.165173	1.513972	1.134123	-0.250949
1686.026000	-0.023061	-2.119579	-1.113624	-1.432752	1.287746	2.267303	-0.281588	-0.228828	-0.330743	0.520088	0.303398	0.788159	-2.217381	5.493288	3.089924	0.779541	0.306852	0.567319	7.018551	-0.757944	1.455878	1.002786	2.085718	-0.255733
1686.036000	-0.025982	-2.121840	-1.116959	-1.427621	1.290737	2.275258	-0.282635	-0.223936	-0.329469	0.520310	0.296750	0.790990	-1.901817	5.087420	2.793259	0.796518	0.366783	0.482345	6.282349	-3.176901	6.929009	1.634562	2.789874	-1.380044
1686.046000	-0.028772	-2.124038	-1.120265	-1.422401	1.293769	2.283228	-0.280735	-0.226427	-0.330555	0.528941	0.298714	0.785048	-2.211268	5.166749	2.881379	0.773576	0.349758	0.491412	5.090154	0.512446	5.015541	0.522051	1.934605	-1.067967
1686.056000	-0.031617	-2.126339	-1.123617	-1.417243	1.296754	2.291116	-0.281894	-0.227032	-0.331605	0.529319	0.297735	0.782249	-1.987690	5.090708	3.045898	0.786514	0.352370	0.507071	-1.320982	-1.010981	3.048212	0.774331	-0.069040	-0.322758
1686.068000	-0.034991	-2.129064	-1.127638	-1.410805	1.300310	2.300475	-0.279434	-0.225186	-0.329881	0.527242	0.293862	0.785125	-2.153570	4.920591	2.933899	0.755844	0.442524	0.518283	-2.516874	1.111763	4.509348	-0.723769	-0.525347	-0.120084
1686.078000	-0.037865	-2.131337	-1.131013	-1.405471	1.303248	2.308319	-0.282115	-0.229781	-0.334290	0.521513	0.301658	0.781761	-1.949864	5.438266	3.182696	0.734839	0.326929	0.518273	1.037909	-2.360413	-0.693905	1.084860	-0.427902	-0.092625
1686.088000	-0.040666	-2.133674	-1.134364	-1.400199	1.306205	2.316163	-0.279318	-0.230887	-0.330718	0.518057	0.296484	0.785988	-2.165757	5.582139	3.070189	0.783107	0.401205	0.513025	7.488593	-0.906896	1.294108	0.058982	2.290033	-0.911041
1686.098000	-0.043441	-2.135992	-1.137645	-1.395075	1.309231	2.323924	-0.282066	-0.229568	-0.332754	0.518654	0.304055	0.785253	-2.097358	5.509085	3.210587	0.881321	0.328427	0.542019	2.810578	-0.772372	1.255383	0.852873	1.919667	-0.460371
1686.108000	-0.046228	-2.138323	-1.140909	-1.389959	1.312271	2.331857	-0.280183	-0.230041	-0.331012	0.522640	0.300438	0.791113	-2.272485	5.757125	3.053570	0.840203	0.368953	0.454884	11.706692	0.191570	1.898140	0.197492	4.217756	-2.043388
1686.120000	-0.049568	-2.141077	-1.144788	-1.383668	1.315923	2.341378	-0.282244	-0.225230	-0.332809	0.527979	0.295741	0.781739	-2.183855	5.498785	3.115960	0.787174	0.379336	0.491674	3.505235	0.399727	0.860645	-0.117283	1.092599	-0.820757
1686.130000	-0.052359	-2.143319	-1.148081	-1.378363	1.318897	2.349242	-0.281081	-0.226853	-0.331941	0.529028	0.301180	0.779371	-2.295939	5.641205	2.942832	0.788463	0.346336	0.501862	10.985140	-0.071689	2.676130	0.529682	3.535464	-1.309140
1686.140000	-0.055157	-2.145517	-1.151469	-1.372983	1.321892	2.357007	-0.281307	-0.227201	-0.335213	0.527386	0.296658	0.783420	-2.423089	5.629550	3.224943	0.749445	0.355408	0.517670	2.354106	3.040599	-1.727542	-0.916271	0.000199	-0.269421
1686.150000	-0.057968	-2.147751	-1.154841	-1.367718	1.324911	2.364782	-0.281304	-0.223391	-0.333115	0.518709	0.299775	0.786089	-2.321936	5.074610	3.105662	0.830041	0.346728	0.508882	-5.407280	4.128937	3.109261	-0.667959	-0.832799	-0.153206
1686.162000	-0.061404	-2.150472	-1.158862	-1.361497	1.328410	2.374241	-0.281881	-0.226738	-0.330283	0.525383	0.299536	0.787039	-2.309924	5.390280	2.963906	0.762688	0.385672	0.530099	3.876972	1.364742	2.645842	-0.359300	1.172200	-0.403628
1686.172000	-0.064230	-2.152735	-1.162230	-1.356298	1.331429	2.382164	-0.282946	-0.224698	-0.332434	0.528840	0.296845	0.784524	-2.157654	5.154597	3.069456	0.763367	0.419603	0.497375	-4.250577	1.890696	2.175496	-0.902799	-1.272537	-0.183264
1686.182000	-0.067088	-2.154997	-1.165582	-1.351025	1.334322	2.389957	-0.282120	-0.227916	-0.329467	0.531226	0.306248	0.785325	-2.219209	5.184466	2.943603	0.710698	0.359162	0.526385	-1.080023	1.398684	2.733605	-0.122246	-0.872512	0.055964
1686.192000	-0.069924	-2.157328	-1.168888	-1.345722	1.337348	2.397847	-0.283698	-0.229055	-0.332725	0.525776	0.298752	0.785856	-1.883646	5.415511	3.092913	0.780859	0.425119	0.503775	-0.138967	-2.420248	1.187378	0.275537	0.021866	-0.399152
1686.202000	-0.072691	-2.159652	-1.172112	-1.340337	1.340359	2.405694	-0.281381	-0.228300	-0.332629	0.518733	0.305188	0.783456	-2.088602	5.480323	3.006562	0.748920	0.287121	0.519222	3.008929	-1.062531	1.407913	1.323822	0.527089	-0.325080
1686.214000	-0.076072	-2.162398	-1.176029	-1.334156	1.344051	2.415105	-0.284086	-0.229853	-0.332678	0.518545	0.303687	0.784746	-1.979693	5.850674	3.016607	0.812563	0.362900	0.494104	10.558421	-3.852134	0.795502	1.381592	3.455580	-1.269606
1686.224000	-0.078874	-2.164656	-1.179349	-1.329077	1.347080	2.422884	-0.281730	-0.230146	-0.332857	0.527138	0.297295	0.787382	-2.186574	5.843893	2.993816	0.795560	0.356769	0.527488	10.661645	-1.845941	0.728315	0.803551	3.291216	-0.864467
1686.234000	-0.081694	-2.166901	-1.182664	-1.323873	1.350101	2.430849	-0.283404	-0.224744	-0.332534	0.530251	0.302455	0.787642	-2.023003	5.414993	3.048557	0.782267	0.269933	0.476234	-0.098092	-0.483008	1.677413	1.410618	-0.035701	-0.670072
1686.244000	-0.084441	-2.169203	-1.186009	-1.318540	1.353121	2.438712	-0.280292	-0.227898	-0.333290	0.530984	0.292681	0.783640	-2.341663	5.521652	3.012923	0.751252	0.361478	0.520007	2.619819	2.077668	1.067501	-0.449744	0.456804	-0.326766
1686.256000	-0.087836	-2.171850	-1.190033	-1.312050	1.356703	2.448063	-0.282379	-0.224454	-0.330952	0.524809	0.299242	0.783395	-2.330975	5.181845	2.954376	0.762473	0.338861	0.576080	-2.954621	2.908609	3.465510	-0.280739	-0.821037	0.570806
1686.266000	-0.090674	-2.174123	-1.193364	-1.306825	1.359682	2.455901	-0.281186	-0.228494	-0.332431	0.517747	0.298847	0.790433	-2.399543	5.510264	3.055871	0.803276	0.313294	0.517555	1.235057	3.282116	1.437037	-0.209395	0.592342	-0.374947
1686.276000	-0.093554	-2.176370	-1.196692	-1.301657	1.362650	2.463791	-0.283245	-0.229746	-0.330174	0.520804	0.295160	0.785603	-2.220304	5.539853	2.903937	0.795627	0.418999	0.523316	5.298710	0.023825	2.863254	-0.249709	2.020728	-0.609106
1686.286000	-0.096398	-2.178682	-1.200015	-1.296501	1.365613	2.471718	-0.281829	-0.226364	-0.335853	0.524895	0.303430	0.786244	-2.242903	5.332913	3.127789	0.783476	0.326334	0.493408	-5.192563	3.417683	1.156268	-0.420244	-1.575986	-0.191646
1686.296000	-0.099214	-2.181027	-1.203246	-1.291260	1.368588	2.479485	-0.282534	-0.231729	-0.330065	0.528305	0.296339	0.781161	-2.279568	5.942218	2.877825	0.773116	0.401767	0.534691	13.146596	-1.717673	0.651449	0.263280	3.851411	-0.836623
1686.308000	-0.102632	-2.183780	-1.207212	-1.284910	1.372130	2.488938	-0.282002	-0.227726	-0.331766	0.527543	0.303505	0.785919	-2.229689	5.847408	2.941504	0.787930	0.362910	0.504731	9.312720	-0.920070	0.600890	0.466731	2.806987	-0.940601
1686.318000	-0.105428	-2.186029	-1.210578	-1.279542	1.375172	2.496872	-0.284689	-0.228133	-0.333344	0.522483	0.304068	0.785675	-1.747497	5.685275	2.992676	0.765458	0.333158	0.485155	3.608627	-4.926593	0.490282	1.983997	0.799348	-0.733818
1686.328000	-0.108246	-2.188364	-1.213897	-1.274320	1.378140	2.504690	-0.281522	-0.227122	-0.333990	0.518447	0.299362	0.781167	-1.982786	5.650521	3.054016	0.766488	0.408216	0.521723	1.220873	-1.802506	0.004812	0.181390	0.124102	-0.221265
1686.338000	-0.111086	-2.190657	-1.217252	-1.269155	1.381133	2.512441	-0.280524	-0.224135	-0.333091	0.522385	0.304187	0.786540	-2.130654	5.394999	3.049053	0.824408	0.332076	0.543894	-3.127610	1.146652	2.377697	0.342222	-0.375800	0.118941
1686.350000	-0.114456	-2.193349	-1.221384	-1.262975	1.384812	2.521855	-0.280302	-0.227306	-0.332057	0.527283	0.297593	0.789950	-2.197838	5.595893	3.026947	0.764545	0.374867	0.507887	0.452434	1.159832	0.494589	-0.325541	-0.110758	-0.333118
1686.360000	-0.117321	-2.195624	-1.224692	-1.257719	1.387837	2.529820	-0.279419	-0.228065	-0.334466	0.527924	0.301129	0.785959	-2.210855	5.705732	3.195312	0.803661	0.304395	0.499982	-1.672524	2.060095	-1.234800	0.087039	-0.641510	-0.318329
1686.370000	-0.120106	-2.197894	-1.228038	-1.252395	1.390777	2.537696	-0.279764	-0.226272	-0.328662	0.529997	0.299974	0.781627	-2.131117	5.433691	2.832559	0.759556	0.316445	0.478607	1.714440	0.341412	3.266983	0.752941	0.473198	-0.749060
1686.380000	-0.122897	-2.200205	-1.231290	-1.247033	1.393754	2.545520	-0.278770	-0.228946	-0.333131	0.521096	0.293832	0.782959	-2.436146	5.794959	3.168438	0.791776	0.406664	0.525508	0.277837	3.921923	-1.713207	-1.630691	-0.097399	-0.154285
1686.390000	-0.125693	-2.202446	-1.234523	-1.241753	1.396780	2.553322	-0.280808	-0.228896	-0.330498	0.520792	0.302906	0.787537	-2.302744	5.810515	2.829599	0.822193	0.341089	0.492944	9.373739	-0.010899	1.969750	0.590570	3.333899	-1.089667
1686.400000	-0.128477	-2.204739	-1.237729	-1.236632	1.399730	2.561162	-0.280033	-0.228863	-0.332226	0.523363	0.296620	0.784773	-2.518780	5.795761	3.031239	0.770487	0.430969	0.491218	3.209542	4.387046	-0.775270	-1.982550	0.714669	-0.670003
1686.410000	-0.131271	-2.206978	-1.241063	-1.231457	1.402725	2.569066	-0.284614	-0.228675	-0.332178	0.526405	0.304875	0.787212	-2.134332	5.923617	2.884115	0.774795	0.368315	0.483282	8.661486	-1.869508	-0.137986	0.658368	2.398469	-1.016899
1686.422000	-0.134627	-2.209642	-1.245070	-1.225155	1.406338	2.578441	-0.280992	-0.224398	-0.334794	0.531108	0.301600	0.784084	-2.432456	5.403591	2.947526	0.742468	0.323092	0.559191	-3.276546	4.635967	1.980528	-0.782569	-1.380048	0.432122
1686.432000	-0.137412	-2.211919	-1.248402	-1.219783	1.409399	2.586384	-0.284336	-0.229036	-0.333494	0.527836	0.297954	0.785648	-2.174097	5.753939	2.916607	0.731906	0.370917	0.458430	3.485725	0.431436	-0.162725	-0.131340	0.373198	-0.949522
1686.442000	-0.140211	-2.214213	-1.251773	-1.214413	1.412440	2.594260	-0.282764	-0.228750	-0.332109	0.520635	0.301962	0.783552	-2.269248	5.817823	2.933142	0.716386	0.304957	0.510013	3.827950	0.838363	-1.032800	0.343133	0.102461	-0.339728
1686.452000	-0.143055	-2.216473	-1.255168	-1.209277	1.415454	2.602066	-0.285558	-0.224638	-0.334055	0.518039	0.294780	0.782765	-2.079224	5.261989	2.908378	0.791842	0.422207	0.460583	-5.606788	2.429763	4.085046	-0.900671	-1.158522	-0.689387
1686.462000	-0.145887	-2.218789	-1.258534	-1.204141	1.418387	2.609854	-0.284210	-0.229212	-0.330046	0.525791	0.298741	0.786477	-2.071264	5.659893	2.863639	0.803092	0.336624	0.501342	2.745061	-0.897863	1.951925	0.892241	1.102958	-0.583023
1686.472000	-0.148674	-2.221056	-1.261920	-1.198936	1.421354	2.617698	-0.283371	-0.227732	-0.333753	0.529078	0.297736	0.789108	-2.113412	5.678482	2.950729	0.814033	0.357545	0.456915	0.797288	0.759132	1.203807	0.147254	0.570024	-0.987552
1686.482000	-0.151564	-2.223381	-1.265168	-1.193680	1.424300	2.625580	-0.283327	-0.229603	-0.329983	0.530590	0.296949	0.788006	-2.069633	5.811431	2.836103	0.732409	0.373855	0.502439	4.790823	-1.757236	-0.050588	0.507342	0.796229	-0.521666
1686.494000	-0.154949	-2.226179	-1.269151	-1.187243	1.427832	2.634994	-0.283115	-0.230963	-0.332244	0.527363	0.305950	0.782850	-2.095003	6.014916	2.972982	0.752656	0.310595	0.553224	4.819253	-2.053997	-2.406583	1.139702	0.627896	0.060385
1686.504000	-0.157758	-2.228464	-1.272399	-1.181958	1.430834	2.642809	-0.282388	-0.225650	-0.330675	0.520841	0.299674	0.789999	-2.071489	5.715466	2.774486	0.787890	0.432827	0.465379	4.608261	-1.143162	1.932035	-0.064832	1.671807	-1.044068
1686.514000	-0.160641	-2.230747	-1.275687	-1.176804	1.433829	2.650759	-0.280485	-0.227925	-0.334248	0.520561	0.306752	0.786575	-2.296793	5.968091	2.976363	0.794379	0.351509	0.509688	4.157279	1.184021	-1.537109	-0.140035	1.043653	-0.471656
1686.524000	-0.163423	-2.233058	-1.279021	-1.171667	1.436894	2.658582	-0.281156	-0.226666	-0.332607	0.525624	0.304104	0.787171	-2.118653	5.777572	2.878458	0.795293	0.367292	0.454742	2.644033	0.190121	0.648244	0.159359	0.879734	-1.041792
1686.536000	-0.166808	-2.235736	-1.283051	-1.165347	1.440553	2.667974	-0.280478	-0.225944	-0.333153	0.527695	0.298751	0.786109	-2.362783	5.584695	2.940956	0.809882	0.395077	0.547957	-2.346229	3.945845	1.779685	-1.219722	-0.302120	0.122237
1686.546000	-0.169677	-2.237999	-1.286431	-1.160082	1.443582	2.675845	-0.281665	-0.226650	-0.335716	0.525763	0.304936	0.785296	-2.255077	5.698215	3.022449	0.816014	0.295440	0.532885	-2.768491	2.924667	0.351487	0.081751	-0.728112	0.016594
1686.556000	-0.172477	-2.240255	-1.289739	-1.154714	1.446652	2.683795	-0.281495	-0.224399	-0.330673	0.524574	0.293634	0.784643	-2.289662	5.541674	2.864844	0.783935	0.396512	0.486699	-2.093738	3.646689	2.285857	-1.141464	-0.439119	-0.526557
1686.566000	-0.175308	-2.242545	-1.293059	-1.149426	1.449601	2.691659	-0.282526	-0.229798	-0.331962	0.518388	0.299187	0.779766	-2.047794	5.856463	2.937873	0.794848	0.328028	0.541292	0.932991	-1.044252	-0.585245	0.864785	0.125613	0.002730
1686.576000	-0.178092	-2.244808	-1.296280	-1.144269	1.452626	2.699432	-0.281786	-0.229004	-0.330504	0.520433	0.296152	0.782625	-2.164499	5.908699	2.708435	0.823248	0.372923	0.514270	7.974464	-1.820717	1.123845	0.796678	2.871881	-0.613926
1686.586000	-0.180977	-2.247064	-1.299544	-1.139149	1.455557	2.707218	-0.283186	-0.225337	-0.333242	0.526922	0.294494	0.785048	-1.981040	5.547055	2.969532	0.792825	0.433548	0.554235	-6.168101	0.683566	1.586826	-0.654446	-1.601955	0.337456
1686.598000	-0.184345	-2.249740	-1.303470	-1.132964	1.459113	2.716647	-0.275256	-0.223182	-0.324644	0.523109	0.297872	0.774097	-1.866335	6.077975	2.697370	0.777535	0.332678	0.469357	10.108196	-1.175393	5.479279	1.004124	3.779230	-0.507292
1686.608000	-0.187163	-2.251967	-1.306717	-1.127763	1.461989	2.724388	-0.274744	-0.221519	-0.323166	0.516637	0.288191	0.761617	-1.516846	6.266181	2.987610	0.809417	0.413672	0.450597	5.591537	-3.486780	2.388901	0.754202	2.549832	-0.541631
1686.618000	-0.189813	-2.254201	-1.309974	-1.122554	1.464858	2.731897	-0.269005	-0.217840	-0.319475	0.504622	0.291385	0.752586	-1.640541	6.074132	2.994075	0.749043	0.348394	0.465326	1.391411	-0.545953	3.056192	0.432302	0.582952	-0.142713
1686.628000	-0.192540	-2.256379	-1.313245	-1.117489	1.467737	2.739337	-0.267013	-0.217674	-0.315370	0.492857	0.285995	0.745730	-1.589020	6.430851	3.128128	0.801067	0.370202	0.433724	4.639383	-1.966670	-0.008113	0.584211	1.836818	-0.586249
1686.638000	-0.195127	-2.258547	-1.316430	-1.112661	1.470563	2.746746	-0.262823	-0.212599	-0.308930	0.484625	0.280284	0.734973	-1.452876	6.457627	3.053393	0.783046	0.364746	0.413623	6.312816	-4.018251	0.062929	1.244037	2.187743	-0.806578
1686.648000	-0.197683	-2.260671	-1.319531	-1.107833	1.473325	2.754024	-0.258784	-0.209542	-0.306875	0.481002	0.275936	0.721687	-1.622146	6.367016	3.288334	0.806562	0.398711	0.452115	-0.696765	0.462914	-0.316770	-0.478394	0.345749	-0.184463
1686.658000	-0.200214	-2.262752	-1.322562	-1.103063	1.476099	2.761154	-0.255158	-0.207129	-0.300040	0.477231	0.273189	0.712900	-1.441628	6.512141	3.099709	0.741908	0.338342	0.429808	5.181260	-3.830885	-1.223701	1.292620	1.259439	-0.481191
1686.670000	-0.203188	-2.265190	-1.326058	-1.097350	1.479349	2.769651	-0.249979	-0.200239	-0.294860	0.466660	0.266031	0.699601	-1.755009	6.213593	3.101399	0.787610	0.354346	0.452312	1.058303	1.596505	2.142323	-0.276928	0.944411	-0.178970
1686.680000	-0.205631	-2.267195	-1.328897	-1.092715	1.481986	2.776580	-0.248646	-0.199975	-0.289612	0.457662	0.263293	0.687766	-1.575757	6.476889	3.071241	0.755559	0.316365	0.437130	5.368045	-2.159500	-0.393951	1.075039	1.575607	-0.367445
1686.690000	-0.208077	-2.269198	-1.331710	-1.088031	1.484593	2.783432	-0.244174	-0.196745	-0.285174	0.449348	0.260080	0.677811	-1.823219	6.409664	2.946530	0.676340	0.296654	0.393468	6.900742	0.778112	-0.133265	0.206289	1.229323	-0.782553
1686.700000	-0.210537	-2.271061	-1.334489	-1.083635	1.487156	2.790079	-0.240176	-0.190695	-0.281361	0.441867	0.249628	0.664254	-1.923620	6.154158	2.889202	0.736485	0.421678	0.457461	4.665807	2.401784	3.490217	-1.296157	1.926219	-0.125971
1686.712000	-0.213342	-2.273324	-1.337855	-1.078395	1.490184	2.797981	-0.234727	-0.191435	-0.278659	0.438380	0.254298	0.659272	-1.991418	6.406424	3.028451	0.717617	0.311106	0.431204	5.339953	3.278612	0.144520	-0.626011	1.317366	-0.322417
1686.722000	-0.215747	-2.275182	-1.340621	-1.074126	1.492651	2.804476	-0.231309	-0.186098	-0.273033	0.434841	0.241956	0.645920	-1.891890	6.158397	2.879166	0.725786	0.387873	0.405108	4.628265	2.753001	3.513770	-1.071243	1.795066	-0.614458
1686.732000	-0.218110	-2.277004	-1.343375	-1.069857	1.495078	2.810891	-0.230682	-0.182432	-0.269547	0.428444	0.242035	0.633081	-1.474201	6.262370	3.110029	0.693993	0.366014	0.441245	-0.933117	-0.552493	0.809969	-0.041794	-0.590554	-0.011155
1686.742000	-0.220379	-2.278847	-1.346069	-1.065638	1.497453	2.817191	-0.225522	-0.180126	-0.263504	0.417860	0.238903	0.626190	-1.517576	5.939038	2.963108	0.728272	0.329129	0.396232	-2.207394	1.167161	5.270228	0.129197	-0.158998	-0.504226
1686.752000	-0.222628	-2.280649	-1.348727	-1.061420	1.499876	2.823314	-0.220823	-0.180297	-0.263340	0.408408	0.236589	0.616451	-1.392459	6.390623	3.272308	0.721333	0.334438	0.428800	-2.870702	-0.458928	-0.738633	0.247926	-1.099623	-0.060916
1686.762000	-0.224857	-2.282424	-1.351338	-1.057296	1.502191	2.829375	-0.217937	-0.177653	-0.254833	0.400822	0.228283	0.607625	-1.139659	6.590631	3.087838	0.701331	0.354989	0.361722	4.056392	-5.722863	-1.797622	1.574157	0.780974	-0.886019
1686.774000	-0.227337	-2.284526	-1.354407	-1.052621	1.504927	2.836620	-0.211509	-0.170457	-0.249448	0.391809	0.226158	0.589438	-1.435501	6.277327	3.195234	0.744696	0.324158	0.407949	-2.673249	0.450903	1.321333	0.233582	-0.511570	-0.274803
1686.784000	-0.229441	-2.286203	-1.356845	-1.048780	1.507144	2.842507	-0.210048	-0.171032	-0.244876	0.388355	0.218802	0.578217	-1.080721	6.573371	3.205887	0.704062	0.310194	0.365633	0.473553	-4.845868	-2.080995	1.760634	-0.373222	-0.710184
1686.794000	-0.231520	-2.287907	-1.359244	-1.044932	1.509348	2.848285	-0.203771	-0.167359	-0.238628	0.381755	0.211193	0.566328	-1.169228	6.599092	3.036747	0.730201	0.385674	0.347022	5.456167	-5.547692	-0.963044	1.311236	1.792478	-1.021069
1686.804000	-0.233485	-2.289524	-1.361571	-1.041165	1.511499	2.853818	-0.198693	-0.161824	-0.235286	0.374533	0.212852	0.556064	-1.457593	6.506878	2.964972	0.707531	0.320374	0.391698	5.961835	-2.599952	0.038861	1.054583	1.693944	-0.505311
1686.814000	-0.235468	-2.291127	-1.363890	-1.037493	1.513623	2.859312	-0.195197	-0.158386	-0.230559	0.369176	0.208431	0.549231	-1.566225	6.267016	3.006934	0.695789	0.318032	0.362833	1.202456	1.234160	2.081241	-0.040405	0.367258	-0.716365
1686.824000	-0.237428	-2.292665	-1.366088	-1.033826	1.515673	2.864706	-0.190466	-0.157140	-0.228240	0.360659	0.204274	0.541369	-1.601581	6.564020	3.042668	0.652259	0.311342	0.404013	4.503964	-0.204322	-1.584852	0.174874	0.514879	-0.253764
1686.834000	-0.239275	-2.294199	-1.368342	-1.030180	1.517687	2.870104	-0.188588	-0.152638	-0.221916	0.352324	0.197167	0.529220	-1.751077	6.369597	2.880797	0.660949	0.387961	0.353362	5.824379	1.792330	1.373481	-1.076585	1.594449	-0.837146
1686.846000	-0.241491	-2.295979	-1.370957	-1.025963	1.519980	2.876402	-0.183333	-0.145646	-0.215940	0.339957	0.196340	0.514380	-1.812776	5.897615	2.988954	0.641957	0.368824	0.319527	-4.386672	7.562230	5.394845	-2.527969	-1.295744	-1.028150
1686.856000	-0.243330	-2.297417	-1.373181	-1.022625	1.521926	2.881442	-0.181451	-0.147788	-0.215359	0.331302	0.198492	0.501012	-1.588102	6.304420	3.061372	0.677327	0.249104	0.387755	-0.085498	2.091305	1.544304	0.318332	-0.342511	-0.302479
1686.866000	-0.245099	-2.298883	-1.375293	-1.019374	1.523804	2.886390	-0.178421	-0.146019	-0.207491	0.327073	0.187053	0.495334	-1.631243	6.566064	2.983394	0.717007	0.392258	0.341559	6.580354	0.295991	-0.059350	-0.576356	2.358314	-0.894981
1686.876000	-0.246860	-2.300345	-1.377406	-1.016167	1.525607	2.891275	-0.173852	-0.141576	-0.204738	0.322524	0.187195	0.485978	-1.599929	6.325855	3.001971	0.711480	0.370575	0.326099	2.122569	2.124323	2.298799	-0.824731	1.173700	-0.961159
1686.888000	-0.248995	-2.301994	-1.379842	-1.012397	1.527834	2.897009	-0.173296	-0.136792	-0.200731	0.319155	0.185669	0.471604	-1.090585	6.366761	3.256670	0.726494	0.309760	0.343357	-4.729258	-1.411277	1.021057	0.889267	-1.068012	-0.614156
1686.898000	-0.250678	-2.303383	-1.381848	-1.009306	1.529616	2.901679	-0.166691	-0.135573	-0.195221	0.311791	0.180069	0.461424	-1.377503	6.327332	3.149512	0.690143	0.331120	0.314996	-2.394618	1.561893	1.501458	-0.335848	-0.578240	-0.905015
1686.908000	-0.252325	-2.304730	-1.383781	-1.006260	1.531373	2.906204	-0.163400	-0.134017	-0.189002	0.305223	0.175182	0.450024	-1.093928	6.809155	3.034880	0.730490	0.271039	0.333957	7.406205	-6.684913	-2.311179	2.788583	2.285567	-0.754353
1686.918000	-0.253943	-2.306010	-1.385655	-1.003234	1.533058	2.910644	-0.158950	-0.126976	-0.185049	0.296199	0.167897	0.437895	-1.114005	6.590551	3.097340	0.707157	0.340034	0.341617	2.170703	-4.075842	-0.562430	1.270807	0.854176	-0.578303
1686.928000	-0.255494	-2.307277	-1.387446	-1.000264	1.534743	2.914943	-0.155506	-0.124696	-0.179826	0.287487	0.163237	0.428731	-0.815431	6.711671	2.978196	0.683098	0.340757	0.363182	5.562397	-9.663877	-1.559359	2.883219	1.568555	-0.316784
1686.940000	-0.257315	-2.308758	-1.389523	-0.996833	1.536743	2.919971	-0.148791	-0.117387	-0.173384	0.274410	0.163305	0.417501	-1.088397	6.123096	2.821709	0.645624	0.255526	0.360297	0.395272	-3.711555	4.864468	2.085279	0.133302	-0.247233
1686.950000	-0.258721	-2.309928	-1.391208	-0.994052	1.538341	2.924052	-0.143164	-0.117172	-0.171385	0.265679	0.152371	0.405123	-1.176885	6.374224	2.990696	0.704938	0.286220	0.352823	1.245185	-2.819265	2.424999	1.552518	0.842636	-0.310472
1686.960000	-0.260160	-2.311103	-1.392842	-0.991421	1.539824	2.928061	-0.140915	-0.114645	-0.166857	0.259967	0.146779	0.397373	-1.388726	6.528994	2.968774	0.684889	0.339694	0.316362	4.603447	-1.198679	0.687994	0.364968	1.652986	-0.692064
1686.970000	-0.261506	-2.312225	-1.394465	-0.988916	1.541307	2.931966	-0.137841	-0.110818	-0.163551	0.253202	0.145243	0.387160	-1.305705	6.395354	2.880663	0.665908	0.330138	0.307534	4.103770	-1.884567	2.299937	0.689677	1.494901	-0.734042
1686.980000	-0.262849	-2.313335	-1.396041	-0.986383	1.542826	2.935788	-0.131786	-0.108996	-0.156945	0.250697	0.142905	0.376563	-1.512556	6.511872	2.919969	0.670306	0.288514	0.293178	5.650887	0.250709	1.033616	0.415706	1.781056	-0.852951
1686.990000	-0.264129	-2.314388	-1.397593	-0.983955	1.544213	2.939503	-0.129362	-0.104508	-0.155911	0.245498	0.137672	0.361302	-1.495228	6.450929	2.976830	0.651946	0.299135	0.340915	2.931188	0.798775	1.286225	0.082237	0.841937	-0.269832
1687.000000	-0.265393	-2.315416	-1.399134	-0.981563	1.545552	2.943049	-0.125945	-0.101145	-0.151459	0.240503	0.133194	0.352025	-1.647484	6.296170	2.960073	0.637302	0.282716	0.308744	1.306018	3.946536	2.907515	-0.700047	0.361105	-0.565111
1687.012000	-0.266877	-2.316629	-1.401021	-0.978831	1.547106	2.947205	-0.125319	-0.101705	-0.148976	0.230409	0.129656	0.339285	-1.282361	6.748829	3.229941	0.694984	0.272718	0.384638	1.188361	-1.517125	-2.135809	1.051992	0.336414	0.318895
1687.022000	-0.268149	-2.317619	-1.402474	-0.976564	1.548406	2.950491	-0.121163	-0.096006	-0.140856	0.224181	0.121528	0.330876	-1.251667	6.628982	3.139868	0.636956	0.355079	0.330182	0.802333	-1.045798	-1.189595	-0.072538	0.000749	-0.224403
1687.032000	-0.269306	-2.318544	-1.403834	-0.974353	1.549592	2.953731	-0.115274	-0.093194	-0.136158	0.215018	0.119162	0.322066	-1.457731	6.732853	3.053668	0.649574	0.353615	0.292465	5.269972	-0.024409	-1.718159	-0.356602	1.478941	-0.621819
1687.042000	-0.270463	-2.319492	-1.405208	-0.972233	1.550752	2.956881	-0.113118	-0.092331	-0.133646	0.205361	0.118004	0.313074	-1.095596	6.870486	3.243150	0.653906	0.360114	0.278584	1.852258	-2.863794	-3.789554	0.392356	0.271948	-0.694767
1687.052000	-0.271530	-2.320301	-1.406533	-0.970159	1.551996	2.959972	-0.108476	-0.084584	-0.129492	0.197967	0.116344	0.298957	-1.192560	6.557992	3.191383	0.673111	0.245982	0.353582	-1.380453	-0.888195	0.180421	1.161242	-0.370983	0.175701
1687.064000	-0.272834	-2.321295	-1.408048	-0.967804	1.553321	2.963472	-0.105836	-0.080600	-0.121878	0.189423	0.110460	0.288576	-0.791602	6.240185	3.248203	0.683463	0.243065	0.264767	-8.405607	-1.592773	3.748833	1.598648	-1.994028	-0.694844
1687.074000	-0.273861	-2.322102	-1.409226	-0.965940	1.554348	2.966305	-0.101026	-0.081775	-0.115130	0.180843	0.102383	0.278152	-0.890272	6.590546	3.086854	0.651866	0.376622	0.272925	0.522304	-4.650146	0.161073	0.925647	0.454862	-0.613795
1687.084000	-0.274813	-2.322904	-1.410377	-0.964068	1.555364	2.969045	-0.094741	-0.077818	-0.111568	0.173380	0.098780	0.264808	-1.092929	6.668072	3.136041	0.603381	0.395310	0.265252	0.622930	-1.940836	-1.455077	-0.321748	-0.116197	-0.654116
1687.094000	-0.275725	-2.323667	-1.411466	-0.962355	1.556309	2.971624	-0.091909	-0.073801	-0.107105	0.165812	0.098692	0.254393	-1.033824	6.561257	3.154246	0.645169	0.336624	0.249331	-1.055049	-1.657450	0.344995	0.394885	-0.138784	-0.775278
1687.106000	-0.276824	-2.324518	-1.412709	-0.960430	1.557505	2.974631	-0.086421	-0.071142	-0.100365	0.158410	0.096233	0.238408	-1.281934	6.562912	3.193170	0.658565	0.280620	0.282791	-1.070506	1.237039	0.487755	0.110697	-0.120013	-0.365900
1687.116000	-0.277623	-2.325179	-1.413701	-0.958877	1.558436	2.976942	-0.082053	-0.068725	-0.095435	0.153971	0.089330	0.233209	-1.339189	6.696089	3.103598	0.617003	0.298981	0.256374	2.764762	0.469305	-1.150364	-0.029784	0.532558	-0.616942
1687.126000	-0.278470	-2.325861	-1.414670	-0.957402	1.559296	2.979155	-0.080842	-0.064851	-0.089879	0.147625	0.085396	0.220449	-1.101907	6.731460	2.950123	0.641056	0.288558	0.228318	6.440047	-4.030865	-0.563442	1.575737	1.986346	-0.878038
1687.136000	-0.279225	-2.326469	-1.415544	-0.955967	1.560119	2.981327	-0.077901	-0.060342	-0.086847	0.141590	0.080700	0.210379	-0.838526	6.617063	3.083926	0.618595	0.305555	0.304970	0.278252	-5.291015	0.044048	1.735869	0.002064	0.017308
1687.146000	-0.280001	-2.327069	-1.416393	-0.954620	1.560919	2.983373	-0.073342	-0.057445	-0.083542	0.133952	0.076563	0.199887	-0.872713	6.459903	3.122500	0.649976	0.301494	0.271750	-2.346511	-3.116906	2.215533	1.284804	-0.213198	-0.298631
1687.156000	-0.280715	-2.327608	-1.417220	-0.953312	1.561672	2.985311	-0.068118	-0.054862	-0.081564	0.127996	0.072995	0.188802	-1.008776	6.442006	3.333405	0.653677	0.260481	0.302793	-7.067233	0.657099	1.844333	0.525431	-1.775455	0.087556
1687.166000	-0.281362	-2.328146	-1.417947	-0.952116	1.562365	2.987151	-0.063947	-0.053382	-0.074153	0.121940	0.069560	0.183519	-0.997266	6.690172	3.156924	0.630946	0.270236	0.218487	0.650195	-2.250531	-0.543869	1.176575	0.158647	-0.789591
1687.176000	-0.281947	-2.328638	-1.418640	-0.950923	1.562998	2.988910	-0.060348	-0.050998	-0.070619	0.117250	0.062990	0.169604	-1.068469	6.736030	3.057051	0.588560	0.318513	0.247433	3.294836	-2.911017	-1.198001	0.720628	0.645425	-0.443279
1687.188000	-0.282676	-2.329223	-1.419416	-0.949602	1.563761	2.990806	-0.056801	-0.046079	-0.062938	0.105966	0.057961	0.153113	-0.934002	6.641527	2.782928	0.630018	0.311410	0.310816	8.090542	-7.714910	1.498983	2.505390	2.892756	0.291687
1687.198000	-0.283199	-2.329641	-1.420014	-0.948616	1.564310	2.992354	-0.052397	-0.042765	-0.059547	0.098396	0.054435	0.149976	-1.019391	6.585886	2.861789	0.616904	0.313020	0.200305	5.948668	-4.200799	1.791480	1.380489	2.163162	-0.858716
1687.208000	-0.283713	-2.330083	-1.420588	-0.947684	1.564800	2.993701	-0.048813	-0.039383	-0.054840	0.093390	0.051431	0.138492	-0.999805	6.580771	2.773495	0.614819	0.320560	0.202039	7.839609	-5.364926	2.224967	1.671539	2.833534	-0.797250
1687.218000	-0.284166	-2.330466	-1.421139	-0.946815	1.565337	2.995032	-0.044924	-0.036510	-0.053994	0.084890	0.048868	0.125345	-0.943772	6.573522	2.950030	0.639996	0.342367	0.234564	3.717410	-4.383622	2.179715	1.213336	1.910632	-0.400694
1687.230000	-0.284679	-2.330848	-1.421735	-0.945864	1.565860	2.996427	-0.040525	-0.033813	-0.049519	0.076334	0.041963	0.113436	-0.858016	6.749274	3.004813	0.609182	0.320052	0.238907	4.419712	-5.850584	-0.294889	1.707910	1.486841	-0.292674
1687.240000	-0.285059	-2.331208	-1.422214	-0.945140	1.566327	2.997516	-0.037761	-0.031486	-0.045916	0.068927	0.041505	0.105397	-0.757709	6.828209	3.070952	0.634300	0.256593	0.183538	4.235643	-6.379779	-0.957135	2.586705	1.441601	-0.834652
1687.250000	-0.285418	-2.331468	-1.422620	-0.944471	1.566696	2.998503	-0.033676	-0.027391	-0.040954	0.064524	0.037292	0.091054	-0.713496	6.684988	3.021663	0.578561	0.234209	0.215907	2.391864	-6.376424	0.174086	2.676616	0.391643	-0.435280
1687.260000	-0.285763	-2.331720	-1.422988	-0.943878	1.567064	2.999382	-0.030395	-0.024131	-0.037278	0.054685	0.032110	0.081599	-0.681484	6.701232	3.176004	0.610929	0.245076	0.197260	-0.529625	-5.069499	0.048935	2.257007	-0.130210	-0.594113
1687.270000	-0.285987	-2.331910	-1.423322	-0.943405	1.567361	3.000122	-0.025636	-0.020907	-0.031777	0.046743	0.028202	0.072309	-0.653488	6.714283	3.078843	0.618203	0.197190	0.176431	2.005016	-6.409769	0.425010	3.203650	0.654640	-0.768104
1687.282000	-0.286260	-2.332124	-1.423692	-0.942883	1.567670	3.000856	-0.019831	-0.016770	-0.027681	0.038368	0.022667	0.055427	-0.808406	6.693505	3.171888	0.624763	0.195589	0.265098	-0.046786	-4.342403	0.584749	2.588243	0.139869	0.234258
1687.292000	-0.286463	-2.332290	-1.423953	-0.942539	1.567834	3.001392	-0.016688	-0.013540	-0.022006	0.032461	0.017571	0.050392	-0.747280	6.631360	3.213422	0.624317	0.183799	0.200220	-1.862769	-3.423856	1.273872	2.455573	-0.353305	-0.419972
1687.302000	-0.286593	-2.332420	-1.424153	-0.942279	1.568012	3.001840	-0.013508	-0.010483	-0.016759	0.026465	0.013480	0.038331	-0.713445	6.531103	3.192712	0.585240	0.200862	0.179977	-3.304126	-2.855675	2.068451	2.010076	-1.023730	-0.596628
1687.312000	-0.286734	-2.332515	-1.424258	-0.942080	1.568094	3.002147	-0.009784	-0.006794	-0.012106	0.018121	0.009530	0.028070	-0.619377	6.691109	3.097373	0.615686	0.178704	0.173760	-3.617636	-2.092994	5.317083	2.130574	-0.437107	-0.621147
1687.324000	-0.286815	-2.332512	-1.424338	-0.941917	1.568138	3.002405	-0.002368	-0.001397	-0.004446	0.008831	0.000564	0.016452	-0.289331	6.887719	3.267470	0.592919	0.131197	0.128656	-3.464297	3.028544	9.791848	-0.316666	0.678180	-1.086039
1687.334000	-0.286742	-2.332500	-1.424374	-0.941874	1.568125	3.002470	0.000487	0.000073	-0.000529	-0.000250	-0.001717	0.002536	0.105112	7.345411	3.594833	0.463358	0.039565	-0.010706	-2.366668	3.915968	10.465258	-0.720043	1.962783	-0.243376
1687.344000	-0.286739	-2.332474	-1.424335	-0.941914	1.568099	3.002377	0.004421	0.002646	0.004112	-0.008710	-0.006289	-0.015227	0.722087	7.752895	3.862408	0.304989	-0.018579	-0.115562	-2.332620	0.799331	11.387819	-0.310043	2.762984	1.883221
1687.354000	-0.286666	-2.332448	-1.424261	-0.942038	1.568012	3.002168	0.008172	0.005241	0.008916	-0.017098	-0.010959	-0.026059	1.112429	8.158400	4.056023	0.193387	-0.055213	-0.124963	0.271116	1.024425	12.241973	-1.208531	4.197285	2.411374
1687.366000	-0.286519	-2.332315	-1.424103	-0.942206	1.567831	3.001866	0.014586	0.009382	0.013612	-0.019037	-0.015603	-0.031396	1.302637	8.410971	4.221893	0.145675	-0.139678	-0.177395	-3.278939	7.358151	14.495293	-3.328223	2.938002	1.880419
1687.376000	-0.286398	-2.332218	-1.423958	-0.942412	1.567711	3.001539	0.017487	0.010563	0.016821	-0.023165	-0.015466	-0.038512	1.110299	8.732849	4.328178	0.085187	-0.155278	-0.235079	-2.800368	10.366996	11.329491	-4.406865	2.072958	1.294796
1687.386000	-0.286182	-2.332134	-1.423800	-0.942715	1.567554	3.001104	0.018304	0.010145	0.018964	-0.032116	-0.017101	-0.048716	1.268910	9.204735	4.525438	0.063488	-0.206552	-0.264784	-1.020625	7.800395	5.129321	-3.376611	1.539108	1.032937
1687.396000	-0.286002	-2.332037	-1.423595	-0.943029	1.567409	3.000534	0.019763	0.012450	0.021435	-0.040762	-0.019993	-0.058996	1.435840	9.366976	4.683049	0.081896	-0.237044	-0.232866	-2.608352	6.084339	3.152856	-2.551021	0.940398	1.432218
1687.406000	-0.285808	-2.331892	-1.423354	-0.943439	1.567179	2.999920	0.022192	0.015678	0.025473	-0.045845	-0.025041	-0.066572	1.597039	9.638539	4.785206	0.008129	-0.260271	-0.330785	-1.990926	4.869601	-1.161158	-2.314597	-0.179193	0.430215
1687.418000	-0.285495	-2.331710	-1.423051	-0.943995	1.566866	2.999025	0.026166	0.020119	0.031281	-0.056833	-0.030558	-0.082454	1.801466	9.889645	4.868227	-0.032925	-0.256424	-0.353925	-1.195651	2.138045	-4.694157	-1.764917	-0.721795	0.242887
1687.428000	-0.285206	-2.331491	-1.422690	-0.944608	1.566527	2.998183	0.029981	0.024248	0.036110	-0.064038	-0.035035	-0.095439	2.003688	9.966744	4.943741	-0.023257	-0.314103	-0.334416	-2.311811	-0.131790	-5.551083	-0.472215	-1.217368	0.513646
1687.438000	-0.284833	-2.331201	-1.422400	-0.945293	1.566177	2.997159	0.034772	0.028405	0.040280	-0.074659	-0.039313	-0.102956	1.906788	10.003972	5.050359	0.023448	-0.281007	-0.370895	-3.107232	2.019551	-5.539245	-1.334237	-0.845306	0.154050
1687.448000	-0.284530	-2.330924	-1.421941	-0.946134	1.565746	2.996036	0.041126	0.031653	0.045782	-0.078721	-0.044184	-0.119657	1.885924	10.128433	5.090734	0.006436	-0.296961	-0.326714	-2.360563	1.454571	-7.187966	-1.119855	-0.999318	0.677165
1687.460000	-0.284013	-2.330465	-1.421350	-0.947106	1.565168	2.994523	0.045113	0.037254	0.054009	-0.087000	-0.049539	-0.128307	2.057568	10.071136	4.965592	0.014210	-0.285639	-0.312541	-0.700232	-1.707922	-5.841960	-0.186300	-0.171587	0.886793
1687.470000	-0.283520	-2.330066	-1.420772	-0.948018	1.564639	2.993158	0.048418	0.041610	0.062192	-0.093914	-0.052927	-0.136293	2.185568	10.004344	4.847989	-0.026116	-0.314086	-0.380859	0.454997	-3.097886	-5.105393	0.445230	-0.199733	0.201894
1687.480000	-0.282981	-2.329609	-1.420096	-0.948940	1.564111	2.991734	0.052843	0.044719	0.066456	-0.100587	-0.055405	-0.147932	2.067186	9.871782	4.778285	-0.031921	-0.307291	-0.378957	0.563643	-1.569684	-3.308014	-0.056696	0.039923	0.259339
1687.490000	-0.282426	-2.329165	-1.419410	-0.949984	1.563546	2.990169	0.057610	0.047608	0.071853	-0.105725	-0.058419	-0.164637	2.057358	9.826364	4.653610	-0.067720	-0.362349	-0.289188	2.230402	-3.268540	-2.732629	0.930738	0.118636	1.278632
1687.500000	-0.281812	-2.328645	-1.418714	-0.951077	1.562897	2.988542	0.061985	0.051802	0.075336	-0.113647	-0.063304	-0.170346	1.983431	9.663033	4.770081	-0.062910	-0.353525	-0.332307	-2.287701	0.488837	-1.065604	-0.248314	-0.975476	0.856288
1687.512000	-0.281008	-2.328008	-1.417765	-0.952504	1.562091	2.986396	0.066414	0.054979	0.080492	-0.124360	-0.070536	-0.180317	1.883931	9.697859	4.814064	-0.063169	-0.380731	-0.387012	-2.123295	2.405909	-1.444147	-0.576914	-1.017284	0.317956
1687.522000	-0.280302	-2.327418	-1.416934	-0.953735	1.561408	2.984504	0.070562	0.058619	0.084754	-0.130660	-0.073210	-0.197117	1.695203	9.469300	4.795113	-0.049472	-0.426901	-0.324707	-4.339777	5.272908	1.516588	-0.851783	-1.321115	1.033590
1687.532000	-0.279556	-2.326843	-1.416094	-0.955106	1.560626	2.982563	0.073176	0.060156	0.089201	-0.138812	-0.080022	-0.203661	1.750378	9.482996	4.858324	-0.057623	-0.381057	-0.382692	-5.554728	5.884245	1.177845	-1.547618	-1.648246	0.451276
1687.542000	-0.278837	-2.326241	-1.415230	-0.956520	1.559834	2.980445	0.075190	0.061469	0.091194	-0.144846	-0.083777	-0.218549	1.894799	9.599465	4.932017	-0.035265	-0.343583	-0.380850	-5.593499	4.059297	0.071809	-1.344153	-1.412227	0.515510
1687.554000	-0.277887	-2.325484	-1.414062	-0.958316	1.558767	2.977774	0.081082	0.062781	0.099528	-0.152020	-0.087141	-0.225129	1.880399	9.984161	4.819096	-0.032839	-0.419070	-0.389907	3.031802	0.189558	-3.632801	0.495988	0.656182	0.462532
1687.564000	-0.277026	-2.324834	-1.412993	-0.959859	1.557914	2.975477	0.084658	0.066508	0.103751	-0.161611	-0.092872	-0.237660	1.793871	10.073095	4.901995	-0.040287	-0.415463	-0.368508	2.728017	1.267593	-4.868420	0.043896	0.384678	0.735650
1687.574000	-0.276184	-2.324161	-1.411914	-0.961507	1.556954	2.972983	0.088411	0.072046	0.104796	-0.167319	-0.095726	-0.247882	1.678792	9.956677	4.837517	-0.024194	-0.389408	-0.390146	3.282528	2.810140	-2.958346	-0.584778	1.060073	0.530355
1687.584000	-0.275284	-2.323426	-1.410895	-0.963258	1.555983	2.970475	0.090536	0.075335	0.106316	-0.172269	-0.099385	-0.255580	2.036729	9.919026	4.994115	-0.009730	-0.349548	-0.429916	-1.617230	1.070351	-2.738111	-0.399232	-0.129368	0.165642
1687.596000	-0.274180	-2.322439	-1.409574	-0.965405	1.554711	2.967251	0.096052	0.080454	0.111653	-0.180135	-0.105920	-0.266749	1.892672	9.828785	5.148632	0.023212	-0.308463	-0.422998	-5.522656	4.821146	-1.666704	-1.855968	-0.707936	0.289988
1687.606000	-0.273176	-2.321659	-1.408395	-0.967271	1.553668	2.964474	0.098931	0.082324	0.121053	-0.183048	-0.107671	-0.280777	2.121445	9.838215	4.953840	-0.076403	-0.366731	-0.399380	-2.680346	0.235511	-2.299291	-0.163951	-1.074250	0.610205
1687.616000	-0.272151	-2.320855	-1.407140	-0.969196	1.552651	2.961551	0.104593	0.086479	0.121945	-0.192595	-0.107356	-0.287945	2.106328	9.665818	5.037438	0.017440	-0.454280	-0.413915	-5.833675	2.177275	0.736949	0.537597	-0.953150	0.502245
1687.626000	-0.271120	-2.319940	-1.405872	-0.971199	1.551547	2.958597	0.109098	0.089001	0.125666	-0.198845	-0.114526	-0.303210	1.960021	9.561406	5.106119	0.026493	-0.438511	-0.355948	-8.438247	4.698999	1.887583	-0.351437	-1.447390	1.173597
1687.638000	-0.269765	-2.318885	-1.404353	-0.973681	1.550020	2.954969	0.112306	0.087136	0.128463	-0.202788	-0.125870	-0.310514	2.030693	10.201151	5.287510	-0.035484	-0.324053	-0.420462	-3.545711	2.238430	-6.486199	-1.289383	-1.179237	0.520560
1687.648000	-0.268641	-2.317956	-1.402985	-0.975739	1.548787	2.951772	0.116766	0.095276	0.138404	-0.211374	-0.126195	-0.323235	1.969157	9.819957	4.982644	-0.088920	-0.317483	-0.465586	-2.341271	3.033258	-1.744055	-1.572743	-0.749960	0.068085
1687.658000	-0.267414	-2.316998	-1.401536	-0.977929	1.547492	2.948486	0.120496	0.098287	0.143288	-0.221122	-0.128359	-0.340978	1.917517	9.817558	4.958640	-0.112263	-0.323908	-0.384614	-1.981354	2.632697	-1.803784	-1.473321	-0.872091	0.988532
1687.668000	-0.266180	-2.316010	-1.400079	-0.980222	1.546259	2.945106	0.121941	0.099196	0.144800	-0.231241	-0.128592	-0.347262	2.233836	10.140512	5.104108	-0.086171	-0.384600	-0.423021	-0.833899	-1.502912	-5.354106	0.374030	-0.812223	0.632792
1687.678000	-0.264936	-2.315012	-1.398593	-0.982494	1.544891	2.941527	0.128110	0.104970	0.149649	-0.236694	-0.135723	-0.359672	2.006406	9.744492	5.089115	-0.071097	-0.398094	-0.403088	-5.509889	3.466550	-0.659347	-0.803626	-1.555779	0.903185
1687.690000	-0.263366	-2.313730	-1.396762	-0.985386	1.543237	2.937142	0.132536	0.107159	0.153453	-0.249994	-0.140233	-0.369958	1.985144	9.813124	5.239858	-0.052850	-0.374294	-0.357332	-7.613057	4.257966	-1.578396	-1.295974	-2.015131	1.460496
1687.700000	-0.262029	-2.312656	-1.395192	-0.987863	1.541834	2.933382	0.136944	0.107584	0.161411	-0.257022	-0.143306	-0.380556	2.013466	10.192524	5.063931	-0.050183	-0.402185	-0.423187	2.687496	-0.133399	-4.726491	0.235427	0.779681	0.726479
1687.710000	-0.260640	-2.311512	-1.393590	-0.990431	1.540262	2.929488	0.138187	0.113187	0.164832	-0.265159	-0.150265	-0.387368	2.211131	10.059587	5.132324	-0.026356	-0.322544	-0.421708	-1.079766	-0.846633	-3.077518	-0.236685	0.317702	0.796095
1687.720000	-0.259263	-2.310326	-1.391936	-0.993111	1.538717	2.925537	0.142337	0.116782	0.169481	-0.273466	-0.151932	-0.396535	2.360555	9.970374	5.014270	-0.042442	-0.278410	-0.456337	-0.008119	-2.797886	-1.688739	-0.077436	0.803372	0.451826
1687.730000	-0.257793	-2.309143	-1.390237	-0.995910	1.537221	2.921491	0.147818	0.120364	0.175341	-0.278168	-0.149529	-0.410515	2.012735	9.797090	4.937771	-0.009814	-0.413626	-0.393946	0.593820	0.715462	1.070313	0.424001	1.301341	1.152734
1687.742000	-0.256040	-2.307645	-1.388131	-0.999289	1.535361	2.916508	0.150866	0.124929	0.181248	-0.282078	-0.157705	-0.427747	2.306031	9.522440	4.979673	-0.036668	-0.381017	-0.365754	-5.689984	-0.396651	3.591018	0.452694	-0.491341	1.571105
1687.752000	-0.254467	-2.306386	-1.386337	-1.002237	1.533680	2.912260	0.153797	0.122400	0.185510	-0.284965	-0.168223	-0.437122	2.392062	10.147508	5.108492	-0.036343	-0.307873	-0.427901	1.148256	-3.882437	-3.345088	0.479040	1.048591	0.888696
1687.762000	-0.252921	-2.305126	-1.384494	-1.005203	1.531993	2.907845	0.159783	0.127834	0.190005	-0.291704	-0.166602	-0.444674	2.380573	9.979609	5.108274	-0.038336	-0.342023	-0.433340	-1.210146	-2.536561	-1.459856	0.484952	0.456810	0.895365
1687.774000	-0.250952	-2.303545	-1.382173	-1.008692	1.530027	2.902397	0.164310	0.131634	0.195283	-0.301352	-0.170345	-0.457067	2.300274	9.895942	4.985358	-0.117811	-0.395352	-0.470043	0.059819	-1.644498	-0.976006	0.557188	-0.029669	0.572165
1687.784000	-0.249265	-2.302206	-1.380162	-1.011724	1.528241	2.897730	0.169063	0.135982	0.197834	-0.312516	-0.178228	-0.465845	2.233713	9.864349	5.166922	-0.103173	-0.398983	-0.468777	-4.161637	1.153541	-1.113757	-0.246075	-1.174730	0.674275
1687.794000	-0.247525	-2.300801	-1.378177	-1.014866	1.526466	2.892968	0.171138	0.138827	0.204013	-0.320324	-0.182362	-0.475647	2.290679	9.699192	5.237605	-0.106079	-0.417715	-0.411726	-8.580952	1.809218	0.353390	-0.213880	-2.414641	1.390456
1687.804000	-0.245813	-2.299471	-1.376096	-1.018060	1.524625	2.888204	0.176498	0.139858	0.205521	-0.331123	-0.192229	-0.484999	2.073078	9.995719	5.289700	-0.100995	-0.346352	-0.475754	-4.042929	3.311336	-2.687569	-1.544136	-1.090020	0.680227
1687.814000	-0.244017	-2.298038	-1.374002	-1.021390	1.522692	2.883258	0.178740	0.143224	0.211550	-0.337915	-0.192749	-0.499912	2.163052	10.007675	5.262848	-0.089822	-0.337243	-0.429762	-3.221321	1.330957	-2.360486	-0.996531	-0.623622	1.202032
1687.824000	-0.242155	-2.296583	-1.371848	-1.024792	1.520843	2.878209	0.183128	0.147231	0.217398	-0.343573	-0.192886	-0.509865	1.988837	10.040808	5.061744	-0.057224	-0.451961	-0.454707	3.317631	0.992893	-1.094019	0.443011	1.608260	0.857471
1687.834000	-0.240336	-2.295097	-1.369658	-1.028280	1.518842	2.873026	0.186171	0.152675	0.220174	-0.350103	-0.208600	-0.517738	2.192234	9.632686	5.048877	-0.047883	-0.355800	-0.478310	-3.057416	1.621449	3.382886	-0.522717	0.553312	0.678000
1687.846000	-0.238092	-2.293278	-1.366978	-1.032636	1.516368	2.866667	0.189198	0.151474	0.226184	-0.353220	-0.207181	-0.529583	2.214163	10.157302	5.283449	-0.043655	-0.294650	-0.449803	-0.053006	-0.243124	-2.756499	-0.873818	1.004574	0.991277
1687.856000	-0.236127	-2.291688	-1.364717	-1.036201	1.514323	2.861283	0.194973	0.156365	0.230821	-0.355580	-0.208000	-0.539959	2.091443	10.106797	5.193958	-0.130370	-0.390919	-0.478812	0.920631	1.207606	-2.893745	-0.560775	0.162730	0.753368
1687.866000	-0.234159	-2.290150	-1.362397	-1.039808	1.512236	2.855883	0.197114	0.160132	0.234807	-0.363931	-0.211212	-0.550208	2.252748	9.975722	5.293288	-0.146640	-0.363613	-0.518223	-3.873254	1.763504	-2.176854	-1.024843	-1.299505	0.439758
1687.876000	-0.232172	-2.288485	-1.360076	-1.043501	1.510087	2.850304	0.200973	0.164933	0.237150	-0.374194	-0.214650	-0.564631	2.263622	9.800583	5.359721	-0.107589	-0.425586	-0.482286	-7.723615	2.960809	-0.103524	-0.562500	-1.962162	0.900004
1687.886000	-0.230149	-2.286862	-1.357647	-1.047285	1.507826	2.844589	0.204517	0.163858	0.243536	-0.385202	-0.221105	-0.575818	2.365872	10.257702	5.227576	-0.137070	-0.362167	-0.514173	2.639358	-2.385127	-4.091451	0.159088	0.652091	0.426560
1687.896000	-0.228083	-2.285202	-1.355244	-1.051143	1.505703	2.838686	0.207626	0.170495	0.247256	-0.393200	-0.215036	-0.587783	2.575464	9.930489	5.344603	-0.133849	-0.448795	-0.425501	-6.008240	-2.263127	-1.359681	1.144020	-1.845787	1.575532
1687.906000	-0.225976	-2.283429	-1.352719	-1.055084	1.503440	2.832777	0.213133	0.174898	0.251760	-0.400496	-0.226487	-0.593699	2.364167	9.849142	5.404400	-0.125292	-0.394573	-0.439846	-7.831930	1.399905	-0.631544	-0.508277	-2.061549	1.461241
1687.918000	-0.223384	-2.281383	-1.349658	-1.059970	1.500630	2.825590	0.216417	0.173872	0.254801	-0.408899	-0.229955	-0.603560	2.485990	10.105151	5.484898	-0.077301	-0.385807	-0.501796	-4.841767	-0.602638	-2.617862	0.044931	-0.811031	0.746409
1687.928000	-0.221202	-2.279579	-1.347074	-1.064182	1.498287	2.819443	0.222196	0.177945	0.260773	-0.411358	-0.232756	-0.616248	2.487259	10.197560	5.404155	-0.110110	-0.426344	-0.501049	-1.455154	-2.023415	-3.347483	0.779003	-0.263722	0.746905
1687.938000	-0.218933	-2.277788	-1.344363	-1.068373	1.495943	2.813264	0.225080	0.181773	0.264175	-0.415187	-0.238390	-0.628994	2.496713	10.232444	5.341059	-0.100686	-0.420614	-0.518022	1.092029	-2.929508	-2.989448	1.033143	0.708975	0.520255
1687.948000	-0.216659	-2.275931	-1.341689	-1.072530	1.493537	2.806921	0.227867	0.186574	0.266566	-0.423159	-0.246583	-0.641576	2.636631	9.893485	5.579116	-0.158791	-0.398041	-0.461781	-11.289683	-0.174152	-1.932516	-0.164192	-3.499385	1.474202
1687.958000	-0.214297	-2.274104	-1.338941	-1.076757	1.491041	2.800429	0.233890	0.187426	0.275163	-0.431865	-0.246706	-0.649682	2.425204	10.343247	5.341662	-0.152319	-0.396668	-0.534157	3.140383	-2.605843	-4.396872	0.463203	0.755588	0.392707
1687.970000	-0.211453	-2.271841	-1.335594	-1.081921	1.488095	2.792623	0.238108	0.191631	0.279037	-0.443740	-0.253397	-0.665063	2.393457	10.155482	5.313778	-0.170505	-0.418832	-0.520519	0.865939	-1.358148	-2.561921	0.345670	0.067654	0.627566
1687.980000	-0.209004	-2.269808	-1.332728	-1.086381	1.485451	2.785929	0.242238	0.199950	0.287102	-0.453618	-0.256127	-0.674241	2.258104	9.552229	5.228062	-0.157182	-0.339929	-0.498920	-6.492060	3.203856	3.775267	-1.542806	-1.089902	0.981148
1687.990000	-0.206552	-2.267871	-1.329909	-1.090999	1.482905	2.779162	0.244398	0.198360	0.287957	-0.460532	-0.258567	-0.685417	2.277489	9.982910	5.374607	-0.133470	-0.432870	-0.500180	-2.278401	1.292512	-0.492898	-0.155833	-0.231626	0.927406
1688.000000	-0.204118	-2.265865	-1.327043	-1.095738	1.480285	2.772187	0.247762	0.200964	0.294032	-0.465002	-0.264054	-0.694814	2.388349	9.896128	5.318407	-0.076781	-0.416484	-0.570312	-1.505974	0.534251	1.655652	0.161466	0.925033	0.094573
1688.010000	-0.201597	-2.263822	-1.324142	-1.100461	1.477641	2.765170	0.253127	0.206242	0.296150	-0.464262	-0.271053	-0.705241	2.240757	9.865307	5.650444	-0.136114	-0.392290	-0.465731	-10.570070	4.738385	-0.959991	-1.707244	-2.702084	1.582249
1688.022000	-0.198596	-2.261356	-1.320616	-1.106137	1.474400	2.756647	0.256061	0.205434	0.303232	-0.474941	-0.266419	-0.715154	2.312674	10.194983	5.549769	-0.138543	-0.458241	-0.550160	-2.066980	1.466009	-3.019736	-0.113842	-0.467111	0.501282
1688.032000	-0.196069	-2.259272	-1.317545	-1.110888	1.471644	2.749402	0.260759	0.209237	0.304469	-0.484263	-0.281395	-0.726321	2.559641	10.252789	5.740114	-0.126449	-0.370567	-0.536062	-5.943647	-0.166944	-4.427481	-0.596356	-1.469823	0.780774
1688.042000	-0.193455	-2.257123	-1.314462	-1.115727	1.468777	2.742055	0.264669	0.213040	0.313636	-0.494249	-0.277654	-0.736139	2.462515	10.136587	5.532061	-0.159547	-0.393671	-0.540506	-2.625262	-0.167722	-2.363638	-0.324549	-0.573935	0.674436
1688.052000	-0.190801	-2.254985	-1.311274	-1.120719	1.466000	2.734644	0.266573	0.214762	0.315619	-0.504641	-0.285875	-0.747978	2.824307	10.436634	5.761519	-0.101336	-0.429577	-0.505239	-2.991713	-4.804796	-5.418198	1.421059	-0.480149	1.080730
1688.062000	-0.188166	-2.252804	-1.308032	-1.125897	1.463105	2.727171	0.272087	0.219542	0.322684	-0.507721	-0.289305	-0.758652	2.756356	10.300540	5.512524	-0.085603	-0.440695	-0.572536	1.664069	-4.869582	-2.139857	1.776828	1.493172	0.170690
1688.072000	-0.185407	-2.250576	-1.304748	-1.131055	1.460205	2.719500	0.275356	0.223221	0.325352	-0.507526	-0.297546	-0.769827	2.865863	10.162693	5.668559	-0.073557	-0.360694	-0.563754	-4.461250	-3.907123	-1.767514	0.664523	-0.030203	0.454381
1688.084000	-0.182006	-2.247895	-1.300790	-1.137077	1.456696	2.710095	0.281647	0.226853	0.331552	-0.517094	-0.301659	-0.780559	2.675417	10.165035	5.425072	-0.137402	-0.383667	-0.518085	1.642968	-4.354131	-0.817258	0.928093	1.249204	0.838112
1688.094000	-0.179114	-2.245595	-1.297448	-1.142236	1.453643	2.702309	0.280621	0.229309	0.329635	-0.525440	-0.302521	-0.781735	2.298301	9.610215	5.451031	-0.209662	-0.332010	-0.502550	-9.138274	-0.598867	-3.984316	-0.937883	-3.368114	0.897525
1688.104000	-0.176265	-2.243302	-1.294173	-1.147394	1.450654	2.694524	0.282718	0.227301	0.333367	-0.532943	-0.298709	-0.785988	2.242849	9.708346	5.159051	-0.131473	-0.406192	-0.550610	1.453669	-3.165454	-1.367819	0.958106	0.861368	-0.113930
1688.114000	-0.173435	-2.241003	-1.290841	-1.152697	1.447614	2.686622	0.283531	0.229185	0.334357	-0.533569	-0.298542	-0.786054	2.050512	9.462192	5.211030	-0.103357	-0.423341	-0.515847	-3.291148	0.576678	0.610774	0.145914	-0.089023	0.374449
1688.124000	-0.170529	-2.238690	-1.287524	-1.158163	1.444550	2.678681	0.283961	0.232338	0.332103	-0.531394	-0.298665	-0.785747	1.810700	8.946767	5.297820	-0.063641	-0.377264	-0.509924	-13.541990	7.217459	4.513477	-2.076941	-2.246275	0.702939
1688.136000	-0.167194	-2.235990	-1.283495	-1.164452	1.441020	2.669244	0.282580	0.226758	0.334152	-0.518541	-0.296903	-0.780969	1.803132	9.457471	5.037182	-0.143280	-0.420494	-0.497672	1.687484	1.554341	1.428543	-0.231831	1.116901	0.414844
1688.146000	-0.164321	-2.233721	-1.280185	-1.169632	1.437969	2.661447	0.282501	0.226649	0.331627	-0.520912	-0.296162	-0.782465	1.845189	9.546527	5.263225	-0.178922	-0.387779	-0.513574	-2.633476	2.642945	-1.571421	-1.165178	-0.876646	0.499618
1688.156000	-0.161528	-2.231447	-1.276875	-1.174793	1.435012	2.653661	0.281046	0.224133	0.331613	-0.525607	-0.296528	-0.784021	1.795258	9.779338	5.332280	-0.164997	-0.425131	-0.533628	0.440117	2.360801	-3.622135	-0.784286	-0.104448	0.181136
1688.166000	-0.158720	-2.229220	-1.273567	-1.179999	1.432080	2.645739	0.279804	0.224221	0.329800	-0.531880	-0.297560	-0.786515	2.121040	9.921461	5.489556	-0.117301	-0.416079	-0.472442	-0.814831	-1.800081	-5.180767	0.367929	-0.150539	0.857897
1688.178000	-0.155408	-2.226492	-1.269634	-1.186379	1.428463	2.636322	0.277860	0.228576	0.332907	-0.531317	-0.302237	-0.786935	2.285893	9.555399	5.407882	-0.093101	-0.362735	-0.468572	-5.078423	-2.282617	-1.454998	0.225410	-0.652853	0.971782
1688.188000	-0.152596	-2.224188	-1.266320	-1.191807	1.425554	2.628551	0.278421	0.225386	0.331758	-0.524895	-0.305232	-0.785230	2.442328	9.840944	5.392658	-0.050806	-0.398427	-0.519274	1.216723	-5.730615	-2.663543	1.670148	1.506944	0.116086
1688.198000	-0.149849	-2.221875	-1.263022	-1.197009	1.422515	2.620644	0.280210	0.228027	0.332874	-0.519835	-0.303348	-0.788053	2.292025	9.619058	5.420964	-0.188912	-0.380367	-0.471610	-4.734994	-2.665710	-3.512907	0.214347	-1.842710	1.119856
1688.208000	-0.146992	-2.219551	-1.259738	-1.202142	1.419548	2.612786	0.280663	0.229525	0.333136	-0.519835	-0.302243	-0.783341	2.425949	9.292687	5.358448	-0.157727	-0.428915	-0.551935	-8.603614	-2.046172	-0.224240	0.834627	-2.375880	0.335667
1688.218000	-0.144204	-2.217247	-1.256356	-1.207300	1.416495	2.604990	0.280888	0.226607	0.330247	-0.524673	-0.303519	-0.790150	2.372167	9.489606	5.529355	-0.172440	-0.374177	-0.446511	-9.299197	-2.418363	-3.330086	0.095186	-3.023757	1.587146
1688.228000	-0.141458	-2.215020	-1.252959	-1.212499	1.413396	2.597147	0.280939	0.226831	0.332863	-0.527805	-0.301648	-0.786781	2.356012	9.487399	5.408050	-0.160854	-0.329428	-0.532740	-5.577473	-2.460841	-2.038404	-0.239726	-1.542214	0.422094
1688.238000	-0.138575	-2.212696	-1.249593	-1.217873	1.410443	2.589252	0.283700	0.226179	0.331097	-0.528512	-0.296434	-0.790708	2.141303	9.472148	5.418709	-0.155740	-0.423863	-0.465751	-5.524530	-0.664060	-1.970881	0.196721	-1.613364	1.171348
1688.250000	-0.135204	-2.209983	-1.245551	-1.224385	1.406804	2.579734	0.282282	0.225982	0.332298	-0.523447	-0.298343	-0.785203	2.175897	9.576622	5.282017	-0.059206	-0.348674	-0.483229	1.491140	-2.915878	0.187639	0.387614	1.922258	0.407875
1688.260000	-0.132406	-2.207735	-1.242204	-1.229541	1.403862	2.571871	0.284456	0.229837	0.330489	-0.518794	-0.295351	-0.783186	1.983525	9.104474	5.473790	-0.128109	-0.421928	-0.512898	-12.643480	4.046575	0.270359	-1.061855	-3.200569	0.924718
1688.270000	-0.129616	-2.205522	-1.238941	-1.234642	1.400916	2.564095	0.281876	0.225948	0.332443	-0.521382	-0.297757	-0.783608	2.095663	9.580204	5.259888	-0.190876	-0.432959	-0.537099	1.438219	-1.640120	-1.674869	0.565131	0.149323	0.112468
1688.280000	-0.126783	-2.203270	-1.235658	-1.239804	1.397901	2.556192	0.284588	0.226830	0.330450	-0.526987	-0.302938	-0.784229	2.024901	9.559736	5.350698	-0.209339	-0.361296	-0.478641	-1.213200	-0.642529	-2.697281	-0.628800	-0.869707	0.917518
1688.290000	-0.123963	-2.200988	-1.232419	-1.245094	1.394937	2.548356	0.283511	0.228434	0.329611	-0.531049	-0.300259	-0.787179	2.005443	9.369541	5.368782	-0.124085	-0.411393	-0.491416	-3.985541	0.760951	-0.341263	-0.228043	-0.586220	0.734208
1688.302000	-0.120581	-2.198298	-1.228568	-1.251607	1.391291	2.539011	0.283822	0.226900	0.331470	-0.523602	-0.300002	-0.786621	1.948135	9.794894	5.564812	-0.130520	-0.343435	-0.535637	-0.507119	0.774864	-4.892409	-1.283588	-0.060054	0.149059
1688.312000	-0.117730	-2.196023	-1.225307	-1.256947	1.388256	2.531111	0.282611	0.229148	0.327404	-0.519665	-0.298493	-0.785784	1.990925	9.575666	5.865874	-0.086794	-0.403863	-0.557578	-11.883953	3.944762	-5.940899	-1.615632	-3.244045	0.488658
1688.322000	-0.114900	-2.193772	-1.222020	-1.262079	1.385301	2.523144	0.282823	0.225898	0.331825	-0.517344	-0.299869	-0.784808	1.992906	9.851912	5.661701	-0.143074	-0.404440	-0.522959	-1.527114	0.304856	-6.371269	-0.632657	-0.767977	0.425341
1688.332000	-0.112044	-2.191491	-1.218629	-1.267181	1.382277	2.515267	0.281907	0.227221	0.330692	-0.524345	-0.299757	-0.781577	2.127155	9.783409	5.789806	-0.147436	-0.348976	-0.499435	-6.183772	-0.219465	-7.364558	-1.158072	-2.270944	0.964025
1688.344000	-0.108601	-2.188731	-1.214591	-1.273414	1.378714	2.506019	0.281919	0.229655	0.334659	-0.530486	-0.300411	-0.786665	2.123403	9.448868	5.489918	-0.126940	-0.412110	-0.499994	-4.161986	-0.646422	-2.062242	0.056042	-0.874857	0.710052
1688.354000	-0.105822	-2.186390	-1.211154	-1.278680	1.375702	2.498196	0.281822	0.227474	0.332852	-0.531774	-0.297782	-0.786488	2.182501	9.633293	5.584717	-0.115475	-0.388357	-0.515517	-2.659700	-1.642031	-3.858002	-0.013298	-0.489857	0.466583
1688.364000	-0.102992	-2.184069	-1.207776	-1.284084	1.372796	2.490217	0.280510	0.229358	0.336255	-0.527638	-0.300018	-0.788889	2.290206	9.399804	5.238996	-0.056910	-0.417407	-0.438192	2.715712	-5.068462	2.063521	1.822946	2.447436	0.755360
1688.374000	-0.100230	-2.181769	-1.204444	-1.289376	1.369807	2.482332	0.283674	0.228894	0.332819	-0.520942	-0.301123	-0.782459	1.969098	9.072097	5.399162	-0.109639	-0.450746	-0.509258	-7.868607	2.390653	1.143924	-0.204908	-1.452940	0.730751
1688.384000	-0.097428	-2.179451	-1.201150	-1.294591	1.366757	2.474567	0.280574	0.227713	0.334209	-0.519472	-0.301503	-0.786695	2.243042	9.258839	5.354586	-0.163941	-0.364143	-0.500413	-3.622984	-2.311316	-0.207639	0.123294	-0.822126	0.707703
1688.394000	-0.094549	-2.177154	-1.197883	-1.299664	1.363769	2.466722	0.282283	0.229367	0.332383	-0.521688	-0.302662	-0.785894	2.034147	9.165974	5.350734	-0.188881	-0.414020	-0.536419	-5.076026	0.893919	-0.130212	-0.332524	-1.571683	0.464301
1688.404000	-0.091717	-2.174927	-1.194587	-1.304916	1.360695	2.458773	0.280596	0.226252	0.330976	-0.530347	-0.302975	-0.785817	2.195141	9.385967	5.485260	-0.103478	-0.308620	-0.479285	-3.227586	-1.979807	-1.278973	-0.602046	-0.129985	0.788968
1688.414000	-0.088829	-2.172741	-1.191316	-1.310264	1.357686	2.450953	0.281873	0.226369	0.330143	-0.529150	-0.298187	-0.784902	2.045027	9.491185	5.648771	-0.110324	-0.405014	-0.531954	-5.052082	0.754525	-3.759413	-0.587791	-1.160746	0.431043
1688.426000	-0.085484	-2.169996	-1.187304	-1.316673	1.354110	2.441588	0.280624	0.227925	0.329998	-0.523509	-0.298756	-0.785655	2.088288	9.175306	5.689936	-0.035924	-0.376045	-0.519402	-11.365834	1.994112	-1.553414	-1.029589	-1.951869	0.738764
1688.436000	-0.082654	-2.167798	-1.183988	-1.321943	1.351086	2.433764	0.280847	0.225353	0.331772	-0.517669	-0.298042	-0.789028	2.076443	9.663612	5.675413	-0.112351	-0.354973	-0.465540	-1.724467	-1.284473	-4.882000	-0.640753	-0.275984	0.973994
1688.446000	-0.079870	-2.165520	-1.180655	-1.327083	1.348110	2.425830	0.279524	0.227495	0.329747	-0.518174	-0.295916	-0.784003	2.306836	9.537499	5.724548	-0.169412	-0.452411	-0.473811	-6.144565	-3.006813	-5.869327	0.784712	-2.427581	1.391236
1688.456000	-0.077052	-2.163239	-1.177299	-1.332160	1.345072	2.417978	0.282035	0.226506	0.333664	-0.525097	-0.298886	-0.785286	2.178324	9.552235	5.482047	-0.183037	-0.378249	-0.452850	0.968209	-3.491214	-3.259626	0.313308	-0.052820	1.082744
1688.466000	-0.074283	-2.161002	-1.174043	-1.337385	1.342072	2.410208	0.281511	0.227537	0.331811	-0.532581	-0.296533	-0.783762	2.067038	9.475035	5.551622	-0.133716	-0.448077	-0.522293	-1.435604	-0.691479	-2.925187	0.314713	-0.263027	0.365185
1688.478000	-0.070965	-2.158214	-1.170028	-1.343841	1.338530	2.400774	0.282770	0.231427	0.334991	-0.531537	-0.298459	-0.788154	2.085344	9.024595	5.406574	-0.133050	-0.421911	-0.489649	-6.401003	0.075881	0.675677	0.077419	-1.262784	0.956999
1688.488000	-0.068138	-2.155933	-1.166793	-1.349212	1.335557	2.392853	0.283007	0.227776	0.333350	-0.521541	-0.300662	-0.787982	2.079056	9.387031	5.537586	-0.111283	-0.370652	-0.504273	-1.936664	-0.817500	-1.996649	-0.400928	0.010587	0.487650
1688.498000	-0.065351	-2.153615	-1.163486	-1.354459	1.332610	2.385026	0.282999	0.227603	0.332057	-0.519098	-0.300845	-0.784167	2.114161	9.250717	5.680613	-0.114639	-0.415461	-0.518934	-8.359409	0.424036	-3.336332	-0.407362	-2.143928	0.842950
1688.508000	-0.062492	-2.151355	-1.160134	-1.359587	1.329624	2.377184	0.283397	0.228841	0.330929	-0.521113	-0.303607	-0.786043	1.993315	9.166387	5.652596	-0.148544	-0.340723	-0.501849	-9.359397	1.834823	-3.282887	-1.675224	-2.741476	1.156031
1688.520000	-0.059106	-2.148636	-1.156066	-1.365746	1.326019	2.367657	0.282561	0.225581	0.330779	-0.526979	-0.301424	-0.784298	2.078282	9.656026	5.676046	-0.193659	-0.422999	-0.512973	-0.009672	-1.565764	-6.120031	-0.047020	-0.865390	0.615839
1688.530000	-0.056256	-2.146357	-1.152724	-1.371040	1.323023	2.359853	0.281597	0.229619	0.332749	-0.531049	-0.302925	-0.783458	2.156849	9.250027	5.561125	-0.107517	-0.402386	-0.517775	-4.096307	-1.127219	-1.730190	0.038975	-0.583358	0.496998
1688.540000	-0.053458	-2.144100	-1.149386	-1.376419	1.319956	2.352081	0.281122	0.227619	0.329394	-0.526165	-0.301397	-0.786075	2.278197	9.296392	5.672373	-0.126139	-0.374714	-0.538416	-6.122245	-1.986944	-3.668840	-0.174552	-1.611798	0.525221
1688.550000	-0.050632	-2.141792	-1.146010	-1.381735	1.317032	2.344231	0.282087	0.229183	0.335082	-0.521295	-0.300590	-0.787127	2.161999	9.062576	5.403069	-0.112169	-0.460155	-0.547312	-3.112198	-1.080486	0.875691	0.866753	-0.044048	0.056024
1688.560000	-0.047806	-2.139515	-1.142743	-1.386846	1.313941	2.336268	0.281743	0.230728	0.332451	-0.520259	-0.300081	-0.788729	2.374534	8.899597	5.610940	-0.197018	-0.405468	-0.490586	-13.027801	-2.327769	-2.905217	0.237994	-4.341969	1.787312
1688.570000	-0.045020	-2.137211	-1.139474	-1.392038	1.310947	2.328309	0.283194	0.225065	0.335125	-0.525338	-0.298830	-0.780303	2.112440	9.325969	5.377309	-0.183231	-0.441771	-0.525188	2.991124	-2.374338	-0.799350	0.841362	0.798580	0.082144
1688.580000	-0.042232	-2.134914	-1.136232	-1.397252	1.308000	2.320521	0.281070	0.227866	0.333032	-0.528933	-0.297047	-0.781301	2.286086	9.130243	5.532342	-0.160880	-0.429885	-0.485282	-4.934814	-3.096726	-1.951747	0.824236	-1.446745	1.121752
1688.590000	-0.039393	-2.132650	-1.132951	-1.402551	1.304965	2.312762	0.283556	0.227990	0.334207	-0.531068	-0.302901	-0.781700	2.123039	8.912091	5.426851	-0.109287	-0.335390	-0.535088	-5.687672	-0.169559	1.004027	-0.757229	-0.684080	0.320307
1688.602000	-0.036006	-2.129942	-1.128943	-1.409025	1.301419	2.303307	0.282670	0.226030	0.332142	-0.526457	-0.301321	-0.787817	2.140638	9.310827	5.805288	-0.070971	-0.409082	-0.479612	-6.852336	-0.875015	-4.687760	-0.268918	-1.386066	1.147749
1688.612000	-0.033125	-2.127668	-1.125628	-1.414301	1.298388	2.295463	0.283899	0.227956	0.331480	-0.521332	-0.301201	-0.786194	1.917291	9.233739	5.825116	-0.093206	-0.386782	-0.500631	-8.891818	2.362594	-5.202144	-1.536813	-2.283182	1.125235
1688.622000	-0.030314	-2.125394	-1.122302	-1.419480	1.295405	2.287595	0.280656	0.224945	0.332196	-0.519317	-0.298764	-0.785033	2.158571	9.574911	5.699462	-0.146162	-0.427598	-0.526284	1.533293	-2.628921	-5.165099	0.374396	0.207197	0.211904
1688.632000	-0.027463	-2.123135	-1.118926	-1.424577	1.292362	2.279740	0.281649	0.227017	0.330434	-0.523571	-0.297250	-0.784524	2.099483	9.485320	5.778644	-0.153568	-0.399923	-0.516003	-2.318778	-1.287683	-6.225077	-0.436307	-1.135841	0.678501
1688.644000	-0.024052	-2.120395	-1.114855	-1.430804	1.288661	2.270195	0.280794	0.230822	0.334145	-0.529041	-0.296903	-0.781502	2.072261	9.054249	5.441231	-0.127859	-0.371012	-0.496780	-1.599873	-1.035293	0.075287	-0.254544	0.180068	0.527981
1688.654000	-0.021265	-2.118073	-1.111529	-1.436143	1.285785	2.262413	0.283029	0.227163	0.331386	-0.531272	-0.295547	-0.782896	1.913323	9.432183	5.616247	-0.079867	-0.466818	-0.445642	2.588893	-0.542956	-2.403846	0.390096	1.569124	0.722833
1688.664000	-0.018419	-2.115795	-1.108202	-1.441524	1.282753	2.254732	0.280631	0.229223	0.334521	-0.524854	-0.297909	-0.784311	2.147493	9.098393	5.491680	-0.061997	-0.376552	-0.541201	-0.696508	-1.420211	0.439938	-0.004079	1.200753	-0.259979
1688.674000	-0.015580	-2.113501	-1.104934	-1.446830	1.279806	2.246888	0.280513	0.231007	0.332134	-0.519170	-0.297300	-0.792303	2.128532	8.654688	5.562554	-0.084333	-0.465612	-0.492378	-12.230976	0.373540	-0.276234	0.312703	-2.537639	1.400770
1688.686000	-0.012241	-2.110799	-1.100974	-1.452971	1.276197	2.237316	0.281120	0.228766	0.330752	-0.519559	-0.300174	-0.789368	1.996713	8.795787	5.712502	-0.186791	-0.417539	-0.463865	-14.089615	1.480405	-4.723830	-1.009959	-4.756550	2.343185
1688.696000	-0.009428	-2.108489	-1.097655	-1.458095	1.273238	2.229481	0.281369	0.229864	0.332808	-0.524825	-0.301601	-0.783561	2.122885	8.623242	5.637085	-0.187388	-0.365082	-0.532541	-15.478647	1.030390	-3.374853	-1.281139	-4.975152	1.639688
1688.706000	-0.006671	-2.106214	-1.094338	-1.463278	1.270278	2.221673	0.282279	0.224405	0.331269	-0.530692	-0.302990	-0.784326	2.064369	9.216665	5.621633	-0.148535	-0.405237	-0.518090	-1.332269	-1.018039	-3.295608	-0.234924	-0.421500	0.470459
1688.716000	-0.003852	-2.103991	-1.091004	-1.468694	1.267248	2.213826	0.280653	0.225728	0.333231	-0.530187	-0.303921	-0.785587	2.283139	9.191177	5.613255	-0.125220	-0.383060	-0.544872	-1.096991	-3.281198	-2.692200	0.272409	-0.017237	0.067195
1688.726000	-0.001097	-2.101715	-1.087724	-1.474089	1.264278	2.205948	0.282367	0.227887	0.328749	-0.521668	-0.301669	-0.789134	2.127876	8.927024	5.803779	-0.123454	-0.395304	-0.487545	-11.888513	-0.216557	-5.406450	-0.802027	-3.509512	1.755117
1688.738000	0.002284	-2.098965	-1.083694	-1.480318	1.260636	2.196542	0.281114	0.226259	0.334037	-0.518135	-0.300657	-0.787743	2.430868	9.247672	5.570930	-0.171789	-0.425465	-0.514149	1.564437	-6.086157	-2.916684	1.495832	0.218966	0.396685
1688.748000	0.005089	-2.096640	-1.080365	-1.485452	1.257595	2.188702	0.282801	0.228357	0.331908	-0.523504	-0.299509	-0.784775	2.171310	9.051621	5.748448	-0.209344	-0.388427	-0.550837	-7.826325	-1.149498	-6.318991	-0.687337	-3.371225	1.024576
1688.758000	0.007896	-2.094358	-1.077078	-1.490668	1.254672	2.180806	0.281994	0.227046	0.334643	-0.528290	-0.299542	-0.787388	2.386074	9.117334	5.453065	-0.194945	-0.402506	-0.500057	2.403684	-5.872346	-1.295782	1.318445	0.426116	0.484325
1688.768000	0.010747	-2.092024	-1.073771	-1.495923	1.251606	2.172881	0.282929	0.226116	0.332654	-0.529196	-0.298010	-0.781541	2.081460	9.066022	5.609406	-0.157132	-0.429543	-0.520862	-2.421371	-1.109627	-3.136922	0.033003	-0.815252	0.588944
1688.778000	0.013611	-2.089733	-1.070489	-1.501305	1.248622	2.165149	0.282268	0.229675	0.333702	-0.526834	-0.299439	-0.783793	2.089959	8.721148	5.448766	-0.138037	-0.411854	-0.551780	-5.089859	-0.223600	0.050596	-0.090406	-0.951417	0.279607
1688.790000	0.017005	-2.086985	-1.066451	-1.507688	1.245040	2.155755	0.284036	0.224634	0.332298	-0.518432	-0.301185	-0.789085	1.911164	9.045433	5.626444	-0.111580	-0.409285	-0.525593	-2.217721	1.126144	-2.585147	-0.795468	-0.194160	0.292049
1688.800000	0.019848	-2.084703	-1.063069	-1.512867	1.241997	2.147804	0.281932	0.225794	0.331220	-0.518936	-0.300475	-0.787981	2.086833	8.949572	5.691676	-0.169142	-0.389784	-0.479362	-6.449670	-1.129757	-4.766239	-0.593409	-2.338367	1.546609
1688.810000	0.022650	-2.082439	-1.059701	-1.517990	1.239038	2.139829	0.282736	0.227660	0.332296	-0.522632	-0.301685	-0.783931	1.995297	8.692932	5.502412	-0.204142	-0.419929	-0.494859	-6.976046	0.168462	-2.197704	-0.392676	-2.513309	1.447810
1688.820000	0.025467	-2.080247	-1.056325	-1.523166	1.236020	2.132029	0.281444	0.225795	0.330776	-0.528107	-0.301076	-0.782214	2.070292	8.954203	5.665271	-0.157307	-0.354660	-0.491081	-4.865900	-1.008290	-4.145526	-0.949754	-1.677990	1.182091
1688.832000	0.028872	-2.077554	-1.052368	-1.529466	1.232451	2.122683	0.282275	0.229956	0.333858	-0.530896	-0.300738	-0.786216	2.059038	8.687596	5.372583	-0.143216	-0.425771	-0.466532	-2.114027	-1.366975	1.157880	0.434492	0.005681	0.967493
1688.842000	0.031689	-2.075277	-1.049111	-1.534864	1.229479	2.114844	0.279247	0.222746	0.325302	-0.528070	-0.300288	-0.780888	1.786601	8.484294	5.498189	-0.036379	-0.405484	-0.435169	-6.474752	-1.650295	-5.018377	-0.081136	-1.204586	1.020867
1688.852000	0.034479	-2.073085	-1.045899	-1.540091	1.226532	2.107117	0.275279	0.221123	0.323024	-0.510941	-0.294189	-0.771515	1.851133	8.789738	5.349085	-0.089511	-0.359872	-0.417092	4.476726	-4.434902	-3.378846	0.412228	1.565921	0.258811
1688.862000	0.037270	-2.070867	-1.042716	-1.545141	1.223567	2.099494	0.272080	0.224052	0.318931	-0.504522	-0.289636	-0.760749	1.822932	8.063446	5.546235	-0.113440	-0.402090	-0.426391	-17.499992	-1.135375	-7.910477	-0.552619	-5.623441	2.608538
1688.874000	0.040565	-2.068241	-1.038966	-1.551054	1.220120	2.090428	0.269275	0.217564	0.314925	-0.497630	-0.282465	-0.749415	1.564176	8.388943	5.425423	-0.130766	-0.363423	-0.461331	-6.613940	0.769903	-6.073904	-1.303253	-2.469224	1.015342
1688.884000	0.043203	-2.066068	-1.035790	-1.555997	1.217249	2.082945	0.264542	0.214912	0.311740	-0.495860	-0.278158	-0.735653	1.494218	8.219117	5.394042	-0.084972	-0.396747	-0.433066	-8.844909	1.743798	-4.952859	-1.130399	-2.479461	1.330858
1688.894000	0.045846	-2.063924	-1.032658	-1.560966	1.214551	2.075591	0.258998	0.211425	0.307537	-0.489658	-0.274077	-0.726248	1.704438	8.096976	5.383787	-0.065221	-0.417023	-0.386897	-10.696134	-1.086123	-4.693220	-0.083719	-2.781891	2.017581
1688.904000	0.048363	-2.061816	-1.029634	-1.565930	1.211718	2.068506	0.257347	0.206137	0.303761	-0.477554	-0.275279	-0.714424	1.348205	8.367097	5.270881	-0.035105	-0.341780	-0.474702	-0.968771	3.158065	-1.918537	-1.781538	0.646834	-0.386122
1688.916000	0.051367	-2.059271	-1.025962	-1.571587	1.208516	2.060060	0.249598	0.203718	0.297032	-0.464143	-0.266505	-0.706665	1.672011	8.184092	5.327087	-0.083305	-0.439892	-0.406677	-6.640838	-1.246000	-4.321980	0.281865	-1.820021	1.414168
1688.926000	0.053843	-2.057253	-1.022983	-1.576146	1.205882	2.053023	0.248594	0.200089	0.293168	-0.458091	-0.268540	-0.693275	1.582389	8.033813	5.325307	-0.168106	-0.299965	-0.462430	-10.730550	0.600932	-6.334506	-1.903569	-4.278400	1.510271
1688.936000	0.056223	-2.055264	-1.020102	-1.580625	1.203274	2.046196	0.243225	0.195955	0.287034	-0.456178	-0.257732	-0.683418	1.830759	8.202192	5.300583	-0.160448	-0.387113	-0.456119	-5.586410	-3.230045	-5.657133	0.222889	-2.621231	1.094597
1688.946000	0.058646	-2.053311	-1.017208	-1.585102	1.200669	2.039497	0.240582	0.193630	0.283827	-0.454449	-0.257314	-0.673407	1.919581	8.220576	5.190114	-0.123871	-0.343811	-0.413247	-1.277491	-5.129137	-2.963991	0.568160	-0.680472	0.857632
1688.956000	0.061000	-2.051352	-1.014443	-1.589611	1.198085	2.032760	0.237936	0.192681	0.280458	-0.446562	-0.255391	-0.663474	1.767591	7.774075	5.189477	-0.118844	-0.351683	-0.437299	-11.383788	-1.822704	-3.779622	-0.371933	-3.635786	1.610123
1688.968000	0.063852	-2.049118	-1.011107	-1.594958	1.195110	2.024808	0.232520	0.187580	0.275963	-0.435802	-0.245349	-0.650221	1.940865	7.940256	5.159869	-0.042096	-0.352681	-0.393053	-5.431086	-4.856604	-1.623295	0.706500	-0.852177	1.109408
1688.978000	0.066188	-2.047247	-1.008416	-1.599369	1.192667	2.018382	0.231530	0.186811	0.272664	-0.423456	-0.240014	-0.634408	1.629483	7.653575	5.067620	-0.077155	-0.385936	-0.404761	-9.817896	-0.607895	-1.255027	-0.097064	-2.430750	1.496533
1688.988000	0.068466	-2.045427	-1.005740	-1.603555	1.190182	2.012061	0.227769	0.182988	0.264735	-0.414574	-0.239791	-0.626383	1.611629	7.585358	5.348358	-0.075710	-0.318691	-0.401622	-19.151221	0.353976	-7.132878	-1.727330	-5.966939	2.759357
1688.998000	0.070663	-2.043685	-1.003083	-1.607612	1.187841	2.005935	0.223575	0.175607	0.261601	-0.408467	-0.230845	-0.615501	1.623504	8.155152	5.200285	-0.085533	-0.404742	-0.438257	-1.518275	-1.397644	-3.381316	0.152766	-0.522959	0.333190
1689.010000	0.073313	-2.041606	-0.999952	-1.612410	1.185066	1.998653	0.218744	0.174132	0.253813	-0.403579	-0.228788	-0.609726	1.499615	7.996624	5.238328	-0.105138	-0.374797	-0.357142	-6.256800	-0.532660	-5.112197	-0.640270	-2.387239	1.912712
1689.020000	0.075514	-2.039852	-0.997380	-1.616431	1.182822	1.992537	0.214901	0.174535	0.251216	-0.401389	-0.229851	-0.595037	1.438759	7.782480	5.173790	-0.074853	-0.370368	-0.390935	-8.959533	1.042982	-3.893192	-0.989768	-2.678128	1.582290
1689.030000	0.077563	-2.038191	-0.994920	-1.620366	1.180568	1.986626	0.211265	0.165460	0.243734	-0.394538	-0.224366	-0.580813	1.400948	8.359783	5.393283	-0.065203	-0.349661	-0.380556	-1.403419	0.391908	-6.933087	-1.356229	-0.934418	0.949492
1689.040000	0.079678	-2.036576	-0.992490	-1.624241	1.178406	1.980813	0.207405	0.166657	0.240484	-0.384292	-0.218319	-0.570684	1.311595	7.962687	5.255346	-0.099986	-0.467658	-0.367795	-6.944342	1.687432	-6.002185	-0.343242	-2.674221	1.857728
1689.052000	0.082147	-2.034557	-0.989620	-1.628905	1.175807	1.974192	0.200530	0.165099	0.236394	-0.373326	-0.221632	-0.558267	1.542371	7.834745	5.205829	-0.049730	-0.304507	-0.425585	-7.610437	-0.074449	-4.517435	-1.394368	-2.262363	0.896564
1689.062000	0.084120	-2.032986	-0.987338	-1.632635	1.173699	1.968726	0.199105	0.160267	0.229527	-0.364764	-0.211375	-0.554134	1.383962	7.845065	5.373680	-0.036371	-0.368182	-0.435655	-11.965238	2.226966	-7.898282	-1.739241	-3.810938	1.353473
1689.072000	0.086085	-2.031369	-0.985053	-1.636198	1.171624	1.963170	0.194171	0.157012	0.231076	-0.357095	-0.209291	-0.543959	1.445613	8.039843	5.175387	-0.078425	-0.363277	-0.373530	-1.786667	-0.395805	-4.257219	-0.637054	-0.920691	0.969732
1689.082000	0.088008	-2.029817	-0.982841	-1.639706	1.169581	1.957775	0.188535	0.153748	0.223681	-0.353296	-0.201899	-0.534511	1.564606	7.882689	5.169061	-0.096665	-0.374464	-0.365580	-5.113225	-1.831000	-5.123588	-0.185832	-2.195626	1.601340
1689.092000	0.089909	-2.028255	-0.980678	-1.643162	1.167614	1.952527	0.187310	0.152111	0.219562	-0.347497	-0.199746	-0.522002	1.402711	7.699024	5.238168	-0.075042	-0.384907	-0.320725	-11.126383	0.150593	-6.900048	-0.875503	-3.933208	2.756392
1689.104000	0.092113	-2.026452	-0.978068	-1.647269	1.165174	1.946397	0.180899	0.148492	0.217019	-0.342537	-0.194085	-0.505828	1.560075	7.503671	5.035628	-0.065471	-0.315353	-0.333557	-9.465037	-1.619449	-3.255296	-0.686501	-2.926345	2.178552
1689.114000	0.093911	-2.025003	-0.975943	-1.650561	1.163295	1.941402	0.175859	0.143673	0.211036	-0.335777	-0.184432	-0.495560	1.673790	7.749712	5.128416	-0.044340	-0.450553	-0.372006	-5.765063	-3.018835	-4.182669	1.084102	-1.698888	1.350392
1689.124000	0.095679	-2.023571	-0.973862	-1.653881	1.161415	1.936509	0.173152	0.140781	0.206387	-0.328465	-0.186588	-0.488567	1.656760	7.650605	5.207234	-0.037380	-0.350591	-0.340244	-10.097206	-2.856578	-6.254377	-0.282233	-3.265703	2.207218
1689.134000	0.097424	-2.022188	-0.971766	-1.657181	1.159530	1.931691	0.171113	0.139519	0.203171	-0.319642	-0.184326	-0.477553	1.455480	7.498661	5.021232	0.013719	-0.314409	-0.303319	-7.924901	-0.566165	-1.926519	-0.881323	-1.543838	1.812715
1689.146000	0.099413	-2.020542	-0.969385	-1.660998	1.157405	1.926068	0.166822	0.133524	0.194194	-0.306637	-0.172357	-0.461583	1.404148	7.442740	5.131780	-0.021865	-0.399968	-0.310792	-12.590129	0.096066	-5.486026	-0.514329	-3.701760	2.625283
1689.156000	0.101115	-2.019238	-0.967411	-1.664050	1.155666	1.921495	0.162561	0.129053	0.191132	-0.297603	-0.170840	-0.453004	1.395787	7.699594	5.066273	-0.037298	-0.382552	-0.350556	-4.653042	-0.042356	-3.645807	-0.394787	-1.429288	1.158660
1689.166000	0.102717	-2.017983	-0.965483	-1.666968	1.153957	1.917126	0.161149	0.127198	0.186915	-0.287694	-0.167082	-0.441060	1.181549	7.663795	5.003473	-0.070993	-0.417918	-0.364247	-4.144604	2.530232	-3.285995	-0.658484	-1.591969	0.995349
1689.176000	0.104278	-2.016720	-0.963605	-1.669786	1.152301	1.912795	0.154774	0.125078	0.180235	-0.287331	-0.162905	-0.430293	1.133963	7.611251	5.132323	-0.078756	-0.398687	-0.389403	-9.085632	3.594750	-6.659120	-1.515445	-3.596287	1.428812
1689.188000	0.106111	-2.015251	-0.961474	-1.673223	1.150341	1.907743	0.149040	0.123374	0.174123	-0.281268	-0.160771	-0.420061	1.179057	7.308426	5.169685	-0.062417	-0.311318	-0.378671	-16.950272	3.575205	-8.605614	-2.670638	-6.023554	2.442041
1689.198000	0.107584	-2.014068	-0.959750	-1.675953	1.148763	1.903564	0.143813	0.116352	0.171627	-0.275456	-0.151775	-0.411597	1.405326	7.628589	5.096295	0.028242	-0.380025	-0.350174	-5.762027	0.238262	-4.238902	-0.548888	-1.260307	0.920678
1689.208000	0.108995	-2.012921	-0.958087	-1.678566	1.147319	1.899474	0.143390	0.112838	0.164976	-0.267734	-0.146268	-0.398152	1.230519	7.919722	5.182446	-0.022549	-0.452932	-0.337163	-1.726250	1.639279	-6.475111	-0.366942	-0.990759	0.960747
1689.218000	0.110389	-2.011789	-0.956447	-1.681206	1.145815	1.895486	0.138616	0.112389	0.161654	-0.261532	-0.149660	-0.390816	1.332455	7.514383	5.176107	-0.011235	-0.321343	-0.281779	-10.674393	0.582274	-8.178850	-1.698234	-3.797096	2.686512
1689.228000	0.111707	-2.010700	-0.954856	-1.683778	1.144295	1.891673	0.135827	0.109551	0.158228	-0.251925	-0.145449	-0.377812	1.385944	7.380432	4.978640	0.032309	-0.282192	-0.323188	-7.567520	0.786542	-3.839525	-1.650442	-1.902535	1.361238
1689.238000	0.112996	-2.009601	-0.953349	-1.686242	1.142941	1.887936	0.129833	0.107746	0.151366	-0.241554	-0.135619	-0.371089	1.811969	7.110665	5.004744	0.020069	-0.348607	-0.321564	-13.995428	-4.193502	-6.267322	0.222648	-4.139167	2.558738
1689.248000	0.114309	-2.008519	-0.951840	-1.688706	1.141592	1.884285	0.130813	0.102623	0.147057	-0.230764	-0.131526	-0.363056	1.738468	7.003990	5.116330	0.072911	-0.350645	-0.301218	-19.089187	-2.891048	-8.656693	-0.436752	-5.386960	3.273670
1689.260000	0.115832	-2.007374	-0.950252	-1.691419	1.140040	1.880011	0.128667	0.095385	0.138386	-0.216575	-0.125536	-0.356223	1.561622	7.466729	4.986424	0.008113	-0.360525	-0.288433	-4.863385	-1.945934	-5.692097	-0.164970	-1.765133	1.843692
1689.270000	0.117116	-2.006416	-0.948851	-1.693631	1.138820	1.876526	0.125969	0.094686	0.136464	-0.206081	-0.120323	-0.346641	1.542940	6.991672	4.733586	0.033864	-0.353290	-0.362501	-8.689551	-0.040480	-1.976592	-0.287912	-2.033949	1.066174
1689.280000	0.118335	-2.005533	-0.947536	-1.695677	1.137602	1.873105	0.123683	0.090296	0.128483	-0.197743	-0.115097	-0.339635	1.598584	6.988349	4.853081	0.049002	-0.341873	-0.363140	-11.752343	-0.474537	-4.931298	-0.613913	-3.228090	1.550031
1689.290000	0.119538	-2.004677	-0.946280	-1.697578	1.136544	1.869679	0.121170	0.084435	0.122764	-0.188238	-0.112671	-0.337756	1.624178	7.122064	4.862377	0.015570	-0.332177	-0.273459	-8.746392	-2.232179	-5.796026	-0.323665	-2.969448	2.527022
1689.300000	0.120752	-2.003827	-0.945123	-1.699335	1.135418	1.866416	0.121951	0.082133	0.113006	-0.179687	-0.109078	-0.325670	1.314131	6.863081	4.899577	-0.014000	-0.282780	-0.345690	-16.701928	2.942370	-9.020419	-2.579280	-6.080477	2.808159
1689.310000	0.121935	-2.003050	-0.944071	-1.701046	1.134372	1.863122	0.118732	0.078012	0.106384	-0.172383	-0.098123	-0.320034	1.438183	6.793992	4.949589	0.025811	-0.322943	-0.328107	-19.020358	1.539013	-10.210198	-1.910622	-6.479470	3.274582
1689.320000	0.123089	-2.002300	-0.943057	-1.702742	1.133434	1.860003	0.116244	0.070688	0.098063	-0.161470	-0.089930	-0.317125	1.365815	6.950591	4.996521	0.035670	-0.362001	-0.288727	-16.390565	1.863124	-10.935479	-1.672589	-5.778000	3.456528
1689.332000	0.124469	-2.001548	-0.941861	-1.704531	1.132422	1.856217	0.112942	0.063248	0.092096	-0.145207	-0.081917	-0.306928	1.378353	7.318810	4.756424	-0.000739	-0.402124	-0.322335	-0.840709	1.320861	-5.071149	-0.292353	-1.020356	1.072252
1689.342000	0.125584	-2.000912	-0.940978	-1.705881	1.131595	1.853225	0.109791	0.061311	0.084550	-0.137343	-0.079742	-0.303924	1.711117	7.140503	4.663107	-0.007205	-0.389182	-0.292889	-1.783289	-3.046127	-4.413234	0.897506	-1.324654	1.702007
1689.352000	0.126673	-2.000326	-0.940181	-1.707179	1.130844	1.850205	0.110933	0.057328	0.074879	-0.123617	-0.076652	-0.301864	1.438677	7.103087	4.662677	0.036721	-0.319553	-0.363190	-2.723875	1.745336	-4.207210	-1.124402	-1.228356	0.588962
1689.362000	0.127768	-1.999839	-0.939466	-1.708346	1.130144	1.847290	0.108827	0.052577	0.065012	-0.112091	-0.070665	-0.297450	1.341827	6.959375	4.804304	0.045055	-0.316232	-0.358605	-10.201980	3.306349	-8.583673	-2.092427	-3.931578	1.761804
1689.374000	0.129075	-1.999182	-0.938763	-1.709570	1.129384	1.843703	0.105425	0.046624	0.056059	-0.094776	-0.060179	-0.296841	1.557362	6.879150	4.673810	0.003874	-0.274678	-0.273665	-8.171271	-0.591926	-7.452129	-1.282437	-3.784716	2.811620
1689.384000	0.130131	-1.998776	-0.938252	-1.710403	1.128825	1.840750	0.105636	0.041787	0.046872	-0.084946	-0.049938	-0.286263	1.328588	6.878019	4.694654	0.101976	-0.288163	-0.334641	-8.321264	3.760905	-6.404423	-2.256332	-2.655723	1.464995
1689.394000	0.131208	-1.998359	-0.937812	-1.711184	1.128351	1.837862	0.104728	0.037034	0.038604	-0.069236	-0.042216	-0.282355	1.378536	6.697213	4.631433	0.089197	-0.295043	-0.288284	-10.773055	2.734603	-6.613257	-1.905904	-3.559971	2.482071
1689.404000	0.132219	-1.998050	-0.937482	-1.711774	1.127924	1.835006	0.102647	0.032354	0.029290	-0.053579	-0.035475	-0.279681	1.592887	6.599324	4.614747	0.084636	-0.297923	-0.365646	-12.420382	1.148129	-7.300561	-1.410638	-4.212833	1.932700
1689.414000	0.133276	-1.997752	-0.937234	-1.712175	1.127653	1.832183	0.103583	0.026457	0.021002	-0.041161	-0.027592	-0.274336	1.358098	6.474560	4.552921	0.076522	-0.319250	-0.313201	-14.043652	3.623384	-7.168972	-1.860464	-4.774666	2.773442
1689.426000	0.134488	-1.997492	-0.937023	-1.712561	1.127395	1.828863	0.100988	0.019382	0.011352	-0.023758	-0.016866	-0.277001	1.651660	6.388725	4.502973	0.109439	-0.326577	-0.296797	-16.969620	0.091657	-8.850038	-0.991903	-5.547362	3.448737
1689.436000	0.135481	-1.997327	-0.937030	-1.712709	1.127254	1.826088	0.101900	0.013570	-0.003633	-0.009331	-0.011885	-0.274326	1.443679	6.378864	4.090041	0.126438	-0.333159	-0.336299	-24.006752	2.925494	-15.657925	-2.373103	-9.404396	4.589806
1689.446000	0.136493	-1.997234	-0.937107	-1.712661	1.127200	1.823384	0.101430	0.007917	-0.013452	0.013969	-0.000963	-0.276583	1.428361	5.939864	3.595273	0.370115	-0.216466	-0.271605	-26.921351	1.256259	-21.908773	-1.532662	-12.931750	7.095742
1689.456000	0.137524	-1.997228	-0.937289	-1.712427	1.127228	1.820691	0.099607	-0.001576	-0.019822	0.028304	0.007360	-0.274612	1.745029	5.532101	3.304238	0.387088	-0.030437	-0.342445	-9.922439	-2.555626	-14.684280	1.149940	-7.647158	4.194449
1689.466000	0.138541	-1.997241	-0.937522	-1.712136	1.127343	1.817966	0.099210	-0.005026	-0.027303	0.034650	0.020589	-0.278762	1.904304	4.724237	3.137216	0.516071	0.060896	-0.307150	-4.181022	-4.197783	-8.476101	3.174550	-3.664433	3.075615
1689.476000	0.139580	-1.997341	-0.937850	-1.711795	1.127509	1.815265	0.103694	-0.013662	-0.037321	0.048076	0.020054	-0.277079	1.635905	4.309226	3.032465	0.546177	0.079734	-0.358165	5.768799	-0.121871	-4.231638	2.365147	-0.042906	0.745110
1689.486000	0.140611	-1.997572	-0.938296	-1.711250	1.127726	1.812485	0.102964	-0.018959	-0.044564	0.059749	0.022660	-0.280121	1.560704	4.487568	2.977173	0.626178	0.161157	-0.317161	12.084524	0.838624	-0.711430	1.549191	2.908260	-0.180622
1689.498000	0.141812	-1.997801	-0.938974	-1.710461	1.128028	1.809090	0.102728	-0.022712	-0.057954	0.081253	0.029963	-0.277388	1.703775	4.307475	3.007158	0.697028	0.235494	-0.364001	7.429190	0.467151	-1.157532	0.792700	2.158322	-0.447276
1689.508000	0.142830	-1.998104	-0.939601	-1.709604	1.128392	1.806285	0.104002	-0.028075	-0.066307	0.095600	0.040203	-0.276855	1.578313	4.471688	2.913658	0.705066	0.277115	-0.344356	13.670955	1.909939	1.706463	0.277950	4.277286	-1.201305
1689.518000	0.143877	-1.998418	-0.940339	-1.708591	1.128801	1.803500	0.102507	-0.032808	-0.078209	0.111594	0.047776	-0.280109	1.962453	4.459149	3.003152	0.751426	0.338842	-0.361652	11.626932	-2.229589	0.307917	0.602772	3.864158	-1.133721
1689.528000	0.144923	-1.998793	-0.941169	-1.707326	1.129298	1.800628	0.104839	-0.038132	-0.086171	0.127916	0.056620	-0.279857	2.078593	4.485889	2.933973	0.710997	0.358722	-0.366638	13.793886	-3.704102	0.980233	0.954189	4.051072	-1.184797
1689.540000	0.146197	-1.999239	-0.942288	-1.705701	1.130033	1.797184	0.109498	-0.043418	-0.098549	0.145107	0.068418	-0.288009	1.633078	4.490227	2.805139	0.699711	0.400051	-0.318918	16.308303	1.562839	3.510151	-0.680343	4.874306	-1.134668
1689.550000	0.147299	-1.999745	-0.943372	-1.704208	1.130757	1.794321	0.109700	-0.046932	-0.107748	0.159363	0.081612	-0.286754	1.909551	4.209325	2.899728	0.711216	0.327900	-0.366554	7.049702	-0.887806	0.111906	0.416361	2.006272	-0.209689
1689.560000	0.148397	-2.000201	-0.944468	-1.702523	1.131594	1.791462	0.113117	-0.051193	-0.116886	0.173012	0.087375	-0.293619	1.622478	4.086322	2.866563	0.673567	0.303935	-0.334995	3.822100	2.430425	-0.595125	-0.314599	0.588570	0.768240
1689.570000	0.149549	-2.000769	-0.945705	-1.700766	1.132533	1.788494	0.112069	-0.057273	-0.125897	0.185871	0.095056	-0.295418	2.003071	4.017765	2.894786	0.667049	0.233554	-0.416682	1.499933	-1.179962	-1.696842	1.402856	-0.200796	0.433367
1689.580000	0.150710	-2.001360	-0.946992	-1.698854	1.133466	1.785470	0.114007	-0.062790	-0.133857	0.199305	0.094912	-0.304239	2.011091	4.050066	2.915511	0.703362	0.313029	-0.399361	1.585100	-1.007918	-1.237607	0.509974	0.120768	0.444186
1689.592000	0.152094	-2.002178	-0.948590	-1.696342	1.134617	1.781807	0.119654	-0.069150	-0.142748	0.214390	0.101068	-0.316740	1.969351	4.262769	2.603760	0.710991	0.357998	-0.310791	15.125557	-1.294205	7.130013	0.990015	5.102747	-0.581829
1689.602000	0.153323	-2.002872	-0.950057	-1.694143	1.135669	1.778616	0.120860	-0.070255	-0.152715	0.224251	0.107678	-0.318746	1.931228	3.929441	2.694964	0.706828	0.394610	-0.419273	3.688866	1.030642	3.585126	-0.379439	1.291137	-0.272281
1689.612000	0.154513	-2.003619	-0.951655	-1.691849	1.136776	1.775396	0.123325	-0.073845	-0.162239	0.232411	0.116876	-0.326519	2.023533	3.647945	2.781678	0.700815	0.338210	-0.394584	-5.884271	-0.080557	0.439572	0.156669	-1.835708	1.554343
1689.622000	0.155734	-2.004378	-0.953277	-1.689352	1.137988	1.772085	0.125055	-0.081819	-0.168277	0.240616	0.124450	-0.335188	2.181324	3.857110	2.744309	0.715010	0.297451	-0.369632	0.117186	-2.156709	2.789474	1.394897	0.378853	1.112610
1689.632000	0.157084	-2.005251	-0.954958	-1.686855	1.139277	1.768689	0.127873	-0.087898	-0.176502	0.249287	0.127668	-0.342122	2.229292	4.286549	2.600482	0.709897	0.290105	-0.400819	13.881774	-2.302149	8.118939	2.128721	4.951255	-1.084371
1689.642000	0.158384	-2.006115	-0.956735	-1.684238	1.140585	1.765181	0.134185	-0.089377	-0.183394	0.257678	0.130404	-0.351017	2.016020	4.287851	2.826281	0.705829	0.328693	-0.399248	6.358858	0.630408	3.292416	0.335915	2.003702	0.089780
1689.652000	0.159761	-2.007001	-0.958608	-1.681584	1.141879	1.761606	0.137176	-0.091186	-0.190651	0.268553	0.134379	-0.360349	2.068939	4.194481	2.728319	0.721053	0.321060	-0.396894	6.499208	0.452011	5.880940	0.703616	2.618723	-0.003500
1689.662000	0.161161	-2.007969	-0.960540	-1.678896	1.143263	1.757956	0.141638	-0.096876	-0.195280	0.273607	0.137388	-0.370381	1.929689	4.428406	2.876174	0.783970	0.319707	-0.392083	7.863163	2.419321	4.680191	-0.050045	3.451792	-0.351703
1689.674000	0.162964	-2.009176	-0.962976	-1.675507	1.144877	1.753410	0.145436	-0.096702	-0.202539	0.292168	0.139024	-0.383902	2.043170	4.179668	2.861240	0.731254	0.405468	-0.463846	1.641894	1.811003	2.691183	-0.870900	0.692607	-0.050436
1689.684000	0.164432	-2.010101	-0.965148	-1.672615	1.146357	1.749506	0.150563	-0.099267	-0.211003	0.299204	0.148452	-0.396472	1.860071	4.068993	2.950093	0.732847	0.364978	-0.432973	-4.088579	3.752678	0.126308	-1.285746	-1.248621	1.143820
1689.694000	0.165916	-2.011180	-0.967296	-1.669626	1.147868	1.745474	0.152009	-0.104893	-0.216118	0.306650	0.155603	-0.409372	2.005450	4.511211	2.943668	0.726519	0.259769	-0.394869	6.707225	1.229811	1.668576	0.713713	2.058019	0.485272
1689.704000	0.167485	-2.012254	-0.969551	-1.666499	1.149428	1.741337	0.157791	-0.107403	-0.219640	0.318351	0.153652	-0.415077	2.015069	4.511267	3.244726	0.722439	0.302617	-0.447877	-2.265200	1.652925	-5.218139	-0.539480	-1.641971	1.324116
1689.716000	0.169347	-2.013583	-0.972237	-1.662630	1.151317	1.736286	0.160047	-0.111085	-0.222470	0.323691	0.155750	-0.426214	2.440543	4.570778	3.059860	0.736292	0.403829	-0.430350	5.116968	-3.575807	-0.861810	0.325019	1.027554	0.565826
1689.726000	0.171066	-2.014675	-0.974466	-1.659295	1.152917	1.731941	0.165768	-0.113580	-0.227185	0.330605	0.165398	-0.436723	2.214851	4.738245	2.954695	0.747256	0.342828	-0.469696	11.323548	-0.172386	2.043236	0.339516	3.399778	-0.846722
1689.736000	0.172684	-2.015821	-0.976816	-1.655907	1.154583	1.727515	0.169670	-0.110701	-0.233209	0.337218	0.168500	-0.447259	2.347463	4.226794	3.066304	0.708681	0.332478	-0.464093	-4.301126	-2.030880	-3.142652	0.492597	-2.171467	1.633125
1689.746000	0.174336	-2.016944	-0.979152	-1.652490	1.156337	1.723012	0.173839	-0.115593	-0.236498	0.340617	0.170034	-0.460486	2.305685	4.287361	2.956113	0.756919	0.309061	-0.484379	0.272613	-0.888159	0.262991	0.728217	0.161685	0.494573
1689.758000	0.176439	-2.018382	-0.981992	-1.648373	1.158385	1.717397	0.178766	-0.122843	-0.245237	0.353299	0.173849	-0.473274	2.599844	4.734828	3.044000	0.757770	0.300367	-0.479804	8.688260	-4.666414	-0.327314	1.857927	2.405154	-0.173833
1689.768000	0.178302	-2.019606	-0.984385	-1.644783	1.160162	1.712503	0.185063	-0.124057	-0.246890	0.365036	0.173405	-0.482295	2.314462	4.623605	2.788097	0.752031	0.393302	-0.438957	12.363540	-1.306324	4.410108	0.391376	3.897907	-0.453591
1689.778000	0.180169	-2.020826	-0.986819	-1.641113	1.161937	1.707572	0.188537	-0.125909	-0.254193	0.374716	0.181061	-0.492340	2.335821	4.640819	2.744267	0.766617	0.389735	-0.430551	13.894048	-1.486266	5.464514	0.569703	4.622743	-0.572370
1689.788000	0.182085	-2.022076	-0.989301	-1.637398	1.163851	1.702580	0.191518	-0.123729	-0.261463	0.382224	0.191466	-0.501919	2.510909	3.986368	2.817633	0.743223	0.233041	-0.459280	-3.753939	-3.538679	1.269665	2.447643	-0.931032	1.658378
1689.798000	0.184042	-2.023327	-0.991982	-1.633551	1.165733	1.697494	0.196630	-0.129909	-0.266762	0.391015	0.185786	-0.512690	2.247992	4.224604	2.614854	0.695556	0.364656	-0.411507	6.313589	-0.782872	5.053691	0.708485	1.671948	0.955069
1689.808000	0.186018	-2.024680	-0.994679	-1.629548	1.167675	1.692417	0.200200	-0.134794	-0.273205	0.400191	0.190750	-0.525029	2.319400	4.428446	2.745870	0.709059	0.379656	-0.483850	7.202510	-0.744672	2.990202	0.381915	1.696300	0.088158
1689.818000	0.188090	-2.026004	-0.997447	-1.625466	1.169575	1.687101	0.202841	-0.136887	-0.278468	0.401131	0.200017	-0.538081	2.438206	4.364639	2.593549	0.691975	0.294225	-0.451793	9.883821	-2.517574	5.415447	2.049550	2.780593	0.289153
1689.830000	0.190564	-2.027726	-1.000947	-1.620542	1.172018	1.680493	0.208420	-0.138212	-0.289594	0.405519	0.203406	-0.548812	2.246442	4.286199	2.972051	0.764969	0.322790	-0.445640	-2.854066	-0.146660	-1.336581	0.297798	-1.164060	1.733392
1689.840000	0.192690	-2.029178	-1.003879	-1.616468	1.174062	1.674947	0.212332	-0.141377	-0.292698	0.413992	0.206696	-0.556862	2.356597	4.276093	2.875278	0.802828	0.320277	-0.445066	-0.086869	-1.129073	1.214735	0.802654	0.393679	1.219939
1689.850000	0.194782	-2.030628	-1.006923	-1.612342	1.176108	1.669310	0.213347	-0.147502	-0.297326	0.429513	0.207252	-0.564905	2.609389	4.601798	2.958224	0.770986	0.410432	-0.478492	5.067609	-3.893989	-0.481759	0.586203	1.034456	0.579506
1689.860000	0.196988	-2.032118	-1.009914	-1.608039	1.178196	1.663650	0.219537	-0.148971	-0.298151	0.439158	0.219894	-0.576973	2.390447	4.767742	2.741307	0.787408	0.312313	-0.486557	14.307073	-0.682127	4.372818	1.153104	4.734164	-0.846006
1689.870000	0.199247	-2.033655	-1.012946	-1.603555	1.180401	1.657850	0.224748	-0.152803	-0.307714	0.450484	0.223364	-0.590740	2.276795	4.907721	2.887916	0.723492	0.305335	-0.481137	12.217452	0.228441	0.234822	0.705933	2.800743	-0.053765
1689.882000	0.201949	-2.035508	-1.016633	-1.598105	1.183047	1.650657	0.229027	-0.152187	-0.311230	0.456762	0.224199	-0.607359	2.296998	4.658156	2.800310	0.701201	0.381669	-0.482570	8.237093	0.033990	0.747043	0.061904	1.335832	0.447289
1689.892000	0.204257	-2.037065	-1.019774	-1.593434	1.185314	1.644434	0.231844	-0.158102	-0.319815	0.459945	0.233004	-0.612839	2.406181	5.087590	3.061726	0.735018	0.330290	-0.471921	11.098475	-1.355811	-3.099889	0.611433	1.975254	0.435997
1689.902000	0.206655	-2.038566	-1.022970	-1.588788	1.187640	1.638166	0.235120	-0.157244	-0.319509	0.463424	0.234945	-0.620549	2.522497	4.724493	2.654283	0.772889	0.314972	-0.490686	14.337469	-1.852292	4.720548	1.574832	4.538201	-0.581629
1689.912000	0.208996	-2.040138	-1.026193	-1.584114	1.189982	1.631963	0.240583	-0.160378	-0.328392	0.472678	0.236487	-0.627621	2.352108	4.733183	2.738935	0.807166	0.351492	-0.541898	11.504655	0.985160	3.531187	0.246808	3.816515	-1.045394
1689.924000	0.211914	-2.042052	-1.030181	-1.578406	1.192890	1.624397	0.244125	-0.161626	-0.335022	0.488729	0.236540	-0.645460	2.424853	4.086378	2.724778	0.777199	0.405856	-0.506115	-3.528157	-0.772668	1.941696	0.076285	-1.154554	1.238167
1689.934000	0.214405	-2.043656	-1.033618	-1.573550	1.195398	1.617808	0.249447	-0.165956	-0.339346	0.499973	0.248036	-0.657966	2.462528	4.322655	2.750075	0.755059	0.242598	-0.487333	0.833318	-1.499734	1.212406	1.993321	0.057138	1.300154
1689.944000	0.216874	-2.045327	-1.037058	-1.568554	1.197780	1.611143	0.252278	-0.170185	-0.346568	0.505569	0.241614	-0.668681	2.715345	4.291587	2.750862	0.806617	0.389930	-0.499564	0.787060	-4.006539	2.016496	1.159901	0.376285	0.956299
1689.954000	0.219357	-2.047065	-1.040593	-1.563342	1.200270	1.604423	0.254511	-0.169982	-0.349806	0.511788	0.251351	-0.680048	2.885675	4.109916	2.768110	0.807089	0.352259	-0.460300	-3.672036	-6.662086	1.352191	2.250063	-0.918118	2.059069
1689.964000	0.221980	-2.048803	-1.044086	-1.558108	1.202857	1.597620	0.261230	-0.177016	-0.357474	0.511510	0.254611	-0.687359	2.745445	4.266630	2.824795	0.805892	0.320426	-0.561270	-2.668262	-3.746991	0.335130	1.741833	-0.731966	0.783341
1689.974000	0.224630	-2.050532	-1.047648	-1.552978	1.205386	1.590606	0.264705	-0.181458	-0.362227	0.519828	0.257750	-0.699059	2.835077	4.638750	2.688527	0.836446	0.360623	-0.535523	9.852188	-4.256998	3.666592	1.686296	3.565670	-0.427336
1689.986000	0.227849	-2.052755	-1.051965	-1.546695	1.208453	1.582061	0.272021	-0.182591	-0.369008	0.536804	0.262501	-0.707192	2.644665	4.758655	2.656808	0.829078	0.416529	-0.532944	12.373813	-1.725972	3.964880	0.417687	4.103204	-0.714866
1689.996000	0.230623	-2.054579	-1.055672	-1.541301	1.211161	1.574935	0.275416	-0.183610	-0.377430	0.545921	0.273569	-0.717864	2.604015	4.309993	2.797733	0.810091	0.318885	-0.526979	-2.441123	-2.177773	0.545663	1.333026	-0.635045	1.173543
1690.006000	0.233411	-2.056482	-1.059449	-1.535753	1.213851	1.567769	0.279859	-0.188199	-0.379274	0.552058	0.269016	-0.732172	2.577350	4.689394	2.529085	0.764093	0.439302	-0.551354	12.659008	-0.683052	4.561397	0.095670	3.519222	-0.684733
1690.016000	0.236170	-2.058391	-1.063336	-1.530123	1.216588	1.560491	0.284460	-0.189982	-0.388037	0.555409	0.279379	-0.745867	2.302862	4.625190	2.798007	0.747147	0.346737	-0.550431	2.360829	1.828101	-0.784364	-0.036893	-0.234716	0.629878
1690.026000	0.239038	-2.060297	-1.067313	-1.524504	1.219415	1.552828	0.285677	-0.189993	-0.389712	0.560365	0.281757	-0.757421	2.542769	4.299822	2.562371	0.806548	0.343656	-0.496361	2.486889	-1.153441	4.248425	1.087014	1.216569	0.944012
1690.036000	0.241937	-2.062284	-1.071370	-1.518927	1.222264	1.545177	0.291488	-0.195453	-0.397381	0.574418	0.280403	-0.762523	2.381762	4.829208	2.809832	0.788525	0.403953	-0.535588	6.386215	1.312755	-0.482002	-0.525556	1.235846	0.295675
1690.048000	0.245381	-2.064701	-1.076156	-1.512078	1.225661	1.536046	0.293982	-0.199695	-0.405597	0.589641	0.291018	-0.771884	2.616822	5.017869	2.974670	0.822763	0.288002	-0.622367	6.318373	-0.458904	-2.874167	1.029225	1.503592	-0.529034
1690.058000	0.248381	-2.066755	-1.080184	-1.506153	1.228620	1.528254	0.298637	-0.199614	-0.408040	0.596446	0.287017	-0.786783	2.424673	4.941809	2.906977	0.825597	0.376413	-0.562620	4.307318	-3.158432	4.704100	1.081842	2.163431	-0.708360
1690.068000	0.251379	-2.068765	-1.084244	-1.500115	1.231506	1.520370	0.294146	-0.198740	-0.407455	0.591119	0.292228	-0.787755	2.640710	5.394720	3.096664	0.810215	0.328516	-0.541559	9.550945	-5.866372	1.063769	2.152582	3.059053	-0.600279
1690.078000	0.254394	-2.070723	-1.088370	-1.494149	1.234394	1.512481	0.296045	-0.199135	-0.409326	0.584926	0.292442	-0.785178	2.434767	5.443055	3.225918	0.850204	0.346489	-0.526996	6.547966	-3.651426	-0.430393	1.106630	2.328708	-0.335888
1690.090000	0.258030	-2.073088	-1.093246	-1.487112	1.237889	1.503081	0.297011	-0.195736	-0.405890	0.589749	0.288582	-0.784027	2.477960	4.936969	3.074692	0.809143	0.381919	-0.538724	-1.180731	-4.655726	1.556001	1.263311	-0.100243	0.328599
1690.100000	0.261077	-2.075041	-1.097332	-1.481284	1.240772	1.495246	0.298876	-0.198593	-0.404132	0.594335	0.296134	-0.788100	2.096868	5.152982	3.010781	0.812133	0.324260	-0.498812	4.094213	-0.115443	2.490417	0.565028	1.734405	0.111927
1690.110000	0.264064	-2.076993	-1.101365	-1.475397	1.243658	1.487308	0.296818	-0.200624	-0.406504	0.595814	0.290196	-0.785987	2.193528	5.307687	3.118274	0.804917	0.388278	-0.481352	4.567288	-1.496493	0.459019	0.184700	1.301600	0.396356
1690.120000	0.266983	-2.078996	-1.105437	-1.469311	1.246590	1.479462	0.298582	-0.196062	-0.406359	0.593206	0.294603	-0.784997	2.043392	4.789814	3.099414	0.790874	0.368945	-0.468131	-7.217293	-0.893588	0.966770	0.251332	-2.119373	1.603501
1690.132000	0.270522	-2.081366	-1.110284	-1.462184	1.250127	1.470135	0.297643	-0.202981	-0.405910	0.585124	0.293072	-0.787490	2.133394	5.375704	2.918881	0.808341	0.336922	-0.496692	10.735439	0.068384	3.535103	0.457272	3.751414	-0.468227
1690.142000	0.273449	-2.083343	-1.114318	-1.456391	1.253070	1.462249	0.299604	-0.203379	-0.406169	0.588603	0.290616	-0.785605	1.910241	5.504655	2.871497	0.831957	0.328079	-0.519578	13.991499	3.436769	4.474011	-0.435177	5.115548	-1.245239
1690.152000	0.276424	-2.085303	-1.118445	-1.450583	1.255948	1.454321	0.297960	-0.198063	-0.407820	0.594792	0.290853	-0.788529	2.176929	4.965911	2.949810	0.812475	0.360052	-0.478638	0.538145	-1.554420	3.559357	0.655753	0.784930	0.660419
1690.162000	0.279366	-2.087334	-1.122576	-1.444721	1.258893	1.446452	0.298283	-0.200974	-0.407221	0.594508	0.288128	-0.783139	2.064849	5.332045	2.993723	0.785186	0.351375	-0.495462	6.409904	0.386016	1.817795	0.165079	1.954159	0.064023
1690.174000	0.282965	-2.089711	-1.127423	-1.437395	1.262417	1.437103	0.296955	-0.199626	-0.405803	0.589642	0.291180	-0.784069	2.232347	5.208564	2.868551	0.819939	0.369646	-0.524839	7.573191	-0.920990	4.507830	0.435665	3.037078	-0.532706
1690.184000	0.285963	-2.091736	-1.131540	-1.431415	1.265270	1.429254	0.297404	-0.198815	-0.406804	0.583612	0.291128	-0.788465	2.281152	4.850264	2.991421	0.797276	0.344729	-0.514099	-3.855167	-2.973809	2.840931	1.246474	-0.706489	0.770378
1690.194000	0.288879	-2.093784	-1.135631	-1.425621	1.268190	1.421328	0.296717	-0.201877	-0.404016	0.586346	0.290052	-0.784881	2.503730	5.240263	2.714805	0.838945	0.358941	-0.489966	13.103085	-3.771354	6.976628	1.447843	5.266409	-0.603193
1690.204000	0.291870	-2.095886	-1.139645	-1.419876	1.271078	1.413490	0.298595	-0.202611	-0.408681	0.590270	0.290686	-0.780948	2.413621	5.473557	3.121618	0.857451	0.404182	-0.540296	6.499921	-2.980153	0.764476	0.390803	2.437234	-0.517900
1690.214000	0.294843	-2.097885	-1.143655	-1.413925	1.274023	1.405647	0.297732	-0.199069	-0.411346	0.596058	0.293132	-0.783544	2.512767	5.301226	3.135957	0.802476	0.302689	-0.510318	2.057281	-5.267199	-0.104109	2.206596	0.741775	0.540645
1690.226000	0.298421	-2.100337	-1.148513	-1.406683	1.277478	1.396188	0.301010	-0.201440	-0.408521	0.592863	0.294354	-0.785026	2.213927	5.658283	2.970158	0.789407	0.358940	-0.504439	12.722171	-0.459981	1.185826	0.316250	3.739617	-0.457131
1690.236000	0.301420	-2.102335	-1.152628	-1.400666	1.280412	1.388369	0.300099	-0.200114	-0.408593	0.587623	0.294877	-0.783311	2.289947	5.639228	2.935342	0.807065	0.329212	-0.520106	13.345553	-1.016401	1.958033	0.783783	4.327427	-0.712580
1690.246000	0.304470	-2.104302	-1.156748	-1.394885	1.283382	1.380600	0.301993	-0.194871	-0.409834	0.587367	0.292495	-0.783971	1.907563	4.881965	3.106041	0.804289	0.320634	-0.534798	-9.223530	0.865476	1.357503	0.262678	-2.368023	0.819376
1690.256000	0.307514	-2.106305	-1.160875	-1.389051	1.286294	1.372757	0.299411	-0.198747	-0.406220	0.592621	0.289781	-0.786948	2.058563	5.322488	2.836761	0.769300	0.389950	-0.566195	7.278599	1.506810	3.340228	-0.401264	2.197809	-0.812556
1690.268000	0.311100	-2.108683	-1.165859	-1.382031	1.289866	1.363256	0.298931	-0.199794	-0.405326	0.592716	0.291146	-0.786596	1.920759	5.444482	2.874650	0.804818	0.323106	-0.497614	8.576216	2.632917	3.008718	-0.212722	3.091264	-0.236805
1690.278000	0.314110	-2.110705	-1.169919	-1.376043	1.292738	1.355381	0.296139	-0.198283	-0.409221	0.591497	0.287729	-0.785828	2.161761	5.266726	3.184935	0.868878	0.362162	-0.457793	-2.217592	-2.002126	0.378255	0.421729	0.053908	1.068192
1690.288000	0.317122	-2.112665	-1.173945	-1.370066	1.295650	1.347668	0.296189	-0.202739	-0.408019	0.589298	0.288174	-0.784323	2.139101	5.700212	3.009067	0.806335	0.360130	-0.552714	10.395003	0.871213	0.308261	-0.147258	3.124751	-0.832645
1690.298000	0.320071	-2.114713	-1.177922	-1.364210	1.298601	1.339744	0.295354	-0.202957	-0.407524	0.591582	0.289399	-0.789539	2.361615	5.904783	3.042161	0.816678	0.347594	-0.493827	14.655369	-1.810095	-0.688773	0.687534	4.366533	-0.354903
1690.308000	0.323022	-2.116674	-1.182019	-1.358410	1.301436	1.331833	0.295976	-0.196449	-0.409954	0.592176	0.285778	-0.787386	2.266965	5.165800	3.113132	0.799548	0.428526	-0.501739	-3.645451	-3.185129	0.449782	0.344600	-1.279183	0.886492
1690.320000	0.326634	-2.119052	-1.186954	-1.351245	1.304914	1.322273	0.296189	-0.197702	-0.407237	0.595791	0.293209	-0.782897	2.326176	5.415887	2.998978	0.810988	0.336885	-0.450462	4.865851	-3.205002	1.254274	1.267912	1.764206	0.854209
1690.330000	0.329575	-2.120973	-1.191028	-1.345184	1.307777	1.314582	0.297918	-0.197361	-0.403050	0.595693	0.290289	-0.784977	2.266836	5.193468	2.767204	0.753209	0.428389	-0.511712	5.118443	-1.800416	3.999214	0.232207	1.372325	0.129059
1690.340000	0.332524	-2.122926	-1.195090	-1.339188	1.310717	1.306732	0.296912	-0.197377	-0.406752	0.586678	0.294617	-0.784664	2.367207	4.856050	2.889989	0.779547	0.371207	-0.529350	-4.847856	-4.296837	4.103923	1.472781	-1.076421	0.667785
1690.350000	0.335452	-2.124927	-1.199113	-1.333428	1.313674	1.298828	0.299336	-0.201024	-0.406954	0.583047	0.293883	-0.788986	2.051358	5.233840	2.842763	0.817173	0.332166	-0.493161	3.242763	0.397790	3.889726	0.322374	1.779047	0.263244
1690.362000	0.339003	-2.127401	-1.203917	-1.326449	1.317243	1.289395	0.299450	-0.202546	-0.407167	0.593811	0.288819	-0.783091	2.341566	5.464648	2.758349	0.815777	0.400167	-0.532852	10.888003	-1.342263	3.959444	0.192985	3.814937	-0.644192
1690.372000	0.341979	-2.129418	-1.208064	-1.320575	1.320134	1.281617	0.299440	-0.201588	-0.409536	0.596303	0.295451	-0.784108	2.218854	5.308814	2.889289	0.833339	0.286718	-0.544809	3.574260	-0.973413	3.204840	1.143807	2.116522	-0.265564
1690.382000	0.344891	-2.131609	-1.212529	-1.314636	1.323068	1.273728	0.296685	-0.210528	-0.425847	0.587552	0.288556	-0.786789	2.811426	6.748181	4.118506	0.401575	0.426901	-0.528827	-1.482629	-10.965527	-25.164749	3.395175	-8.616952	2.543885
1690.392000	0.347807	-2.133823	-1.217034	-1.308770	1.326005	1.265790	0.298303	-0.215399	-0.432628	0.574075	0.295240	-0.785829	2.651003	7.803257	5.178137	0.997679	0.319587	-0.478253	-2.949099	-8.561102	-32.327032	1.532580	-3.679501	1.775462
1690.404000	0.351357	-2.136432	-1.221983	-1.301633	1.329454	1.256450	0.297191	-0.211068	-0.409617	0.592923	0.293094	-0.783747	3.078326	8.410911	4.152537	0.868502	0.390046	-0.492491	36.480884	-6.689614	-25.188888	1.009028	7.556349	-0.831238
1690.414000	0.354381	-2.138526	-1.226219	-1.295820	1.332269	1.248587	0.297289	-0.205963	-0.412364	0.591930	0.290838	-0.785978	3.221307	8.541588	4.367630	0.887305	0.438119	-0.510382	33.735116	-8.587662	-28.207003	0.994829	6.325022	-0.754363
1690.424000	0.357391	-2.140457	-1.230355	-1.289945	1.335188	1.240685	0.299697	-0.195898	-0.410497	0.598369	0.300618	-0.785467	3.041271	7.844471	4.455063	0.896751	0.295696	-0.456048	16.523938	-10.054212	-25.977173	2.872186	2.167060	0.954970
1690.434000	0.360441	-2.142316	-1.234210	-1.283871	1.338130	1.232792	0.304712	-0.187823	-0.399698	0.596230	0.293073	-0.780903	2.382872	6.789050	3.884538	0.921300	0.413033	-0.535028	7.038115	-2.584404	-14.069009	-0.344372	0.972582	-0.081134
1690.446000	0.364160	-2.144375	-1.238519	-1.276505	1.341651	1.223431	0.305202	-0.183117	-0.383660	0.594779	0.298227	-0.781366	1.881268	5.693992	2.520489	0.765324	0.329275	-0.546728	16.751042	5.446590	3.979481	-0.962216	5.313172	-1.139199
1690.456000	0.367220	-2.146113	-1.242278	-1.270635	1.344577	1.215650	0.303708	-0.183713	-0.387199	0.590589	0.291851	-0.786287	1.652351	4.898303	1.975461	0.736167	0.286355	-0.479878	13.785985	7.083582	13.457722	-0.790125	5.714788	-0.438357
1690.466000	0.370277	-2.147833	-1.246165	-1.264804	1.347530	1.207698	0.302054	-0.182448	-0.392682	0.592205	0.287651	-0.786135	1.575821	3.570014	1.997048	0.754541	0.371101	-0.520299	-13.885571	3.352072	20.324056	-0.512158	-1.609791	0.561161
1690.476000	0.373323	-2.149724	-1.250147	-1.258922	1.350437	1.199818	0.301039	-0.190820	-0.395477	0.595998	0.295083	-0.784030	1.319369	3.527597	2.185820	0.712289	0.292857	-0.516231	-21.339198	4.631679	17.829229	-0.035476	-4.349407	1.172960
1690.486000	0.376311	-2.151644	-1.254155	-1.253009	1.353434	1.192039	0.297517	-0.197301	-0.396558	0.592121	0.287216	-0.782591	1.589058	3.743076	1.886451	0.723707	0.351548	-0.518206	-8.219155	4.116784	20.152263	-0.470843	-0.197062	0.319895
1690.498000	0.379872	-2.154140	-1.259221	-1.245826	1.356903	1.182699	0.294828	-0.203008	-0.404801	0.587328	0.291929	-0.786897	1.798241	4.033607	2.342535	0.769183	0.333434	-0.500172	-13.161769	0.309094	14.501018	0.576205	-1.997685	0.972778
1690.508000	0.382808	-2.156282	-1.263434	-1.240020	1.359799	1.174744	0.292532	-0.209028	-0.414338	0.580675	0.291001	-0.788361	2.217385	4.867870	3.097073	0.893444	0.327911	-0.503160	-13.476013	-4.778613	4.019622	1.566167	-2.382593	1.123739
1690.518000	0.385736	-2.158458	-1.267508	-1.234233	1.362723	1.166864	0.293873	-0.212051	-0.411382	0.590534	0.284509	-0.783013	2.203504	5.552548	2.783383	0.836810	0.369075	-0.503369	7.166465	-0.444255	2.402946	0.076324	2.807786	0.026814
1690.528000	0.388580	-2.160590	-1.271575	-1.228387	1.365512	1.159105	0.292268	-0.209434	-0.411626	0.595592	0.294653	-0.785666	2.692596	5.627181	2.857806	0.805453	0.336306	-0.508731	8.264025	-6.130699	0.633863	2.239781	2.705494	0.256959
1690.540000	0.392097	-2.163094	-1.276554	-1.221202	1.369023	1.149606	0.294667	-0.207740	-0.414060	0.593914	0.286553	-0.786968	2.777805	6.044015	3.020708	0.835087	0.438352	-0.528275	12.378870	-5.996397	-3.091871	1.058023	3.281531	-0.189800
1690.550000	0.394999	-2.165196	-1.280717	-1.215121	1.371870	1.141703	0.297260	-0.206313	-0.415704	0.590030	0.294920	-0.783613	2.757440	6.270259	3.132107	0.829368	0.341510	-0.507311	13.541967	-5.828130	-5.778633	1.975507	3.563077	0.113279
1690.560000	0.398047	-2.167202	-1.284885	-1.209340	1.374874	1.133858	0.301357	-0.202660	-0.410519	0.584440	0.293821	-0.780723	2.375796	5.967817	3.092556	0.872351	0.352123	-0.521408	7.018449	-2.360307	-2.912635	0.662301	2.416604	-0.004379
1690.570000	0.401024	-2.169214	-1.288976	-1.203543	1.377742	1.126146	0.301158	-0.202044	-0.410782	0.592827	0.293268	-0.787026	2.413927	6.073246	3.160328	0.812251	0.372302	-0.543449	6.475492	-2.857511	-5.280842	0.859025	1.230744	-0.028887
1690.580000	0.404034	-2.171185	-1.293109	-1.197667	1.380753	1.118214	0.301758	-0.200028	-0.409183	0.596160	0.295259	-0.788813	2.117708	5.966884	3.083449	0.813770	0.331353	-0.502515	4.908589	-0.082684	-3.926536	0.403657	1.129919	0.385194
1690.592000	0.407692	-2.173521	-1.297900	-1.190509	1.384217	1.108696	0.301089	-0.198396	-0.405468	0.593738	0.289209	-0.783122	2.120887	5.731930	2.882831	0.855156	0.384331	-0.492178	5.652759	0.149313	0.083921	-0.351870	2.134784	0.261861
1690.602000	0.410728	-2.175504	-1.301841	-1.184443	1.387200	1.100938	0.300629	-0.198838	-0.404056	0.589716	0.294516	-0.781497	2.004061	5.810376	2.724314	0.805601	0.321970	-0.514165	9.745749	2.651140	0.142140	-0.273879	3.143990	-0.112734
1690.612000	0.413728	-2.177456	-1.305931	-1.178556	1.390090	1.093110	0.300181	-0.197466	-0.406793	0.587298	0.290023	-0.785548	1.954916	5.620091	2.764476	0.798358	0.368444	-0.506488	4.531985	1.953047	0.866230	-0.504061	1.413793	0.205561
1690.622000	0.416665	-2.179393	-1.310054	-1.172691	1.392969	1.085219	0.300061	-0.197898	-0.406611	0.591014	0.288527	-0.787691	1.764344	5.209160	2.711389	0.808399	0.380423	-0.496354	-2.932794	2.425639	4.276418	-0.836304	-0.294111	0.525910
1690.634000	0.420204	-2.181706	-1.314931	-1.165673	1.396497	1.075711	0.298276	-0.197903	-0.405797	0.595692	0.293373	-0.785844	1.942627	5.025624	2.740254	0.785017	0.329474	-0.462398	-6.647565	-1.098960	4.902252	0.810282	-1.338873	1.227479
1690.644000	0.423142	-2.183723	-1.319003	-1.159715	1.399403	1.067919	0.297727	-0.195507	-0.404117	0.594243	0.287878	-0.780669	2.084903	4.650355	2.514872	0.750457	0.406156	-0.524806	-8.159542	-2.479624	9.005334	0.625519	-1.856869	0.589817
1690.654000	0.426080	-2.185722	-1.323008	-1.153636	1.402228	1.060137	0.297171	-0.200490	-0.403308	0.589588	0.295590	-0.787880	2.340669	4.979706	2.328886	0.716561	0.390377	-0.469650	3.568164	-3.338316	7.670568	1.187781	1.210215	0.841962
1690.664000	0.429032	-2.187796	-1.327083	-1.147775	1.405206	1.052263	0.296624	-0.203938	-0.405219	0.583311	0.294117	-0.787535	2.420115	5.389797	2.421860	0.832681	0.330859	-0.515313	9.933401	-2.026778	5.654488	0.918940	4.258513	-0.079629
1690.674000	0.432000	-2.189863	-1.331161	-1.142030	1.408151	1.044359	0.295431	-0.204131	-0.412655	0.588057	0.290464	-0.787281	2.892405	5.548724	2.922864	0.856179	0.331442	-0.446640	2.883355	-10.389704	0.600206	3.363893	1.635870	1.279848
1690.684000	0.434969	-2.191926	-1.335248	-1.136225	1.411070	1.036510	0.298643	-0.202588	-0.413009	0.595485	0.289373	-0.782086	2.609047	5.563903	2.872185	0.805824	0.374830	-0.519269	1.895537	-6.491854	0.070084	2.004495	0.583374	0.471695
1690.694000	0.438031	-2.193974	-1.339334	-1.130360	1.414073	1.028642	0.299486	-0.203279	-0.410872	0.599477	0.290378	-0.787067	2.514754	5.784114	2.765726	0.802157	0.308339	-0.480923	7.979841	-4.214845	-0.881550	1.982285	2.536898	0.650495
1690.704000	0.441023	-2.196008	-1.343480	-1.124258	1.416957	1.020740	0.301622	-0.202357	-0.413265	0.598586	0.286508	-0.784653	2.178026	6.008450	3.000988	0.752940	0.366731	-0.464582	3.723244	-1.567198	-5.355235	0.863029	-0.139978	1.031212
1690.716000	0.444673	-2.198409	-1.348497	-1.117022	1.420429	1.011415	0.301635	-0.200300	-0.410666	0.587851	0.290477	-0.783836	2.028847	5.775798	2.867361	0.782127	0.386357	-0.501321	1.820792	0.259548	-2.096480	-0.038923	-0.048331	0.524228
1690.726000	0.447666	-2.200426	-1.352597	-1.111232	1.423339	1.003562	0.302018	-0.201072	-0.405913	0.589518	0.292471	-0.787132	1.830309	5.877875	2.691669	0.822348	0.330400	-0.500494	7.121033	4.193917	-1.015723	-0.881757	2.352754	0.177728
1690.736000	0.450703	-2.202426	-1.356698	-1.105450	1.426148	0.995731	0.300666	-0.199920	-0.410513	0.593633	0.289886	-0.785707	1.768146	5.938716	2.948398	0.810023	0.429984	-0.528818	0.912071	3.532045	-3.726537	-1.543818	-0.477011	0.117234
1690.746000	0.453656	-2.204413	-1.360783	-1.099468	1.429049	0.987854	0.299408	-0.200440	-0.408322	0.592580	0.296167	-0.790944	1.670668	5.872152	2.858642	0.835393	0.334739	-0.476028	1.647202	4.364417	-2.199850	-1.032581	0.632567	0.625701
1690.756000	0.456662	-2.206370	-1.364812	-1.093416	1.431943	0.979972	0.297421	-0.200844	-0.405975	0.589311	0.292397	-0.785598	1.987132	5.939063	2.662185	0.832337	0.404892	-0.489013	8.920206	2.759430	-1.425924	-1.196562	2.604100	0.267402
1690.768000	0.460215	-2.208721	-1.369630	-1.086296	1.435488	0.970590	0.298571	-0.197318	-0.407495	0.584783	0.297013	-0.784446	1.764489	5.686627	2.610275	0.794259	0.333738	-0.524592	3.621537	4.313014	0.367355	-0.836559	1.212360	0.065243
1690.778000	0.463179	-2.210625	-1.373729	-1.080511	1.438430	0.962681	0.295979	-0.198221	-0.409621	0.588482	0.295518	-0.785677	2.214934	5.480501	2.659525	0.842350	0.319919	-0.515698	1.423919	-1.860611	2.457142	0.917472	1.381558	0.321567
1690.788000	0.466110	-2.212636	-1.377789	-1.074705	1.441361	0.954781	0.295670	-0.197784	-0.405218	0.591729	0.289961	-0.784371	2.408423	5.202334	2.526723	0.841509	0.395911	-0.520669	0.515355	-4.374630	5.739745	0.883669	1.197926	0.284145
1690.798000	0.469115	-2.214582	-1.381843	-1.068779	1.444367	0.946935	0.295016	-0.197739	-0.405529	0.595834	0.293799	-0.782489	2.572925	5.242988	2.493072	0.774167	0.294716	-0.525911	1.972643	-6.083327	4.530346	2.731138	1.308558	0.396052
1690.810000	0.472693	-2.216984	-1.386661	-1.061563	1.447871	0.937612	0.296959	-0.200515	-0.407172	0.596467	0.287595	-0.784267	2.518499	5.183084	2.420241	0.753276	0.404315	-0.540177	1.780756	-5.286832	5.190685	1.516642	0.616138	0.188308
1690.820000	0.475670	-2.219034	-1.390773	-1.055597	1.450789	0.929733	0.295620	-0.203788	-0.409502	0.588913	0.288877	-0.789188	2.640538	5.535105	2.556881	0.814167	0.359788	-0.486417	5.852368	-6.148424	2.006648	1.987931	2.212082	0.680203
1690.830000	0.478662	-2.221115	-1.394752	-1.049759	1.453687	0.921805	0.296443	-0.201942	-0.409806	0.587864	0.288752	-0.783680	2.776904	5.585757	2.580717	0.820296	0.350600	-0.504940	6.590821	-7.406451	1.424420	2.459984	2.470980	0.504870
1690.840000	0.481607	-2.223133	-1.398854	-1.043917	1.456581	0.914005	0.296633	-0.202462	-0.411959	0.591069	0.285388	-0.781566	2.812972	5.555992	2.674335	0.809686	0.444593	-0.529354	3.479104	-8.528240	0.888291	1.976863	0.899078	0.324108
1690.850000	0.484571	-2.225191	-1.402938	-1.038043	1.459445	0.906224	0.297142	-0.199059	-0.403790	0.588652	0.293957	-0.778121	2.058158	6.075996	2.655079	0.798864	0.281393	-0.497793	10.628205	-2.256109	2.745458	1.229310	4.172708	-0.319783
1690.860000	0.487503	-2.227151	-1.407144	-1.032163	1.462276	0.898496	0.292841	-0.194494	-0.403461	0.576220	0.280132	-0.770713	2.128412	6.091966	3.067899	0.833944	0.434625	-0.432757	1.868402	-6.607970	0.601938	0.938568	0.797897	0.589685
1690.872000	0.491018	-2.229516	-1.411928	-1.025204	1.465670	0.889290	0.292774	-0.192641	-0.395768	0.564906	0.284487	-0.755138	1.366684	6.065103	3.260467	0.800161	0.317044	-0.443938	-8.037793	-0.390892	-0.797092	0.323175	-2.155197	0.591299
1690.882000	0.493863	-2.231448	-1.415833	-1.019629	1.468490	0.881806	0.287054	-0.190981	-0.384809	0.555510	0.280018	-0.739664	1.359912	6.228523	2.927902	0.787635	0.305838	-0.515450	2.052779	3.680844	-0.542163	-0.734463	0.917668	-0.515385
1690.892000	0.496715	-2.233361	-1.419606	-1.014217	1.471234	0.874519	0.284315	-0.185990	-0.380277	0.553716	0.271149	-0.734892	0.952833	6.276926	2.840537	0.806053	0.348906	-0.446853	3.018737	8.301342	-0.224869	-2.712553	1.197866	0.018931
1690.902000	0.499508	-2.235179	-1.423308	-1.008771	1.473961	0.867270	0.276961	-0.183021	-0.376234	0.547295	0.271345	-0.726328	1.125846	6.115813	2.827387	0.805527	0.299472	-0.470162	1.400688	5.811046	1.419863	-1.540839	1.188109	-0.157637
1690.912000	0.502244	-2.237063	-1.426926	-1.003362	1.476622	0.859969	0.271887	-0.182157	-0.366788	0.539940	0.262781	-0.714729	1.048663	6.455169	2.589198	0.783537	0.331736	-0.386496	12.306402	9.392440	-0.927133	-2.782161	3.823364	0.464786
1690.922000	0.504937	-2.238811	-1.430533	-0.997845	1.479224	0.852882	0.264554	-0.180632	-0.364235	0.528928	0.260027	-0.702197	1.267225	6.517316	2.725880	0.748545	0.349987	-0.444996	10.510448	6.635373	-2.847000	-1.846493	2.631741	-0.039548
1690.934000	0.508080	-2.240896	-1.434967	-0.991530	1.482345	0.844597	0.259786	-0.172200	-0.360231	0.512655	0.257376	-0.688630	1.361125	5.996644	2.825222	0.786925	0.298439	-0.446587	0.425568	2.069150	2.403830	-0.387355	0.885969	0.130945
1690.944000	0.510634	-2.242667	-1.438583	-0.986491	1.484902	0.837788	0.255435	-0.174215	-0.355396	0.509445	0.253137	-0.682469	1.617027	6.413481	2.966711	0.787425	0.311421	-0.415613	5.446089	0.111287	-2.547450	0.273105	1.727088	0.447545
1690.954000	0.513131	-2.244297	-1.442130	-0.981521	1.487335	0.831030	0.250487	-0.168309	-0.347651	0.507417	0.244488	-0.669889	1.851931	6.117955	2.959284	0.770976	0.367962	-0.440367	1.794658	-3.846637	0.291681	0.919013	0.556334	0.263811
1690.964000	0.515623	-2.245995	-1.445554	-0.976470	1.489796	0.824422	0.247443	-0.164427	-0.338248	0.501607	0.247747	-0.658067	2.093682	5.979786	2.537199	0.696342	0.307410	-0.436789	10.125315	-4.173750	2.799851	1.865582	3.061479	0.225847
1690.974000	0.518079	-2.247560	-1.448934	-0.971554	1.492230	0.817853	0.241983	-0.162796	-0.337677	0.489616	0.237986	-0.648971	2.202600	5.748100	2.962317	0.738940	0.341385	-0.425568	-2.501892	-10.102979	3.756093	3.059870	-0.422087	0.572015
1690.986000	0.520984	-2.249493	-1.452982	-0.965621	1.495050	0.810143	0.242129	-0.161612	-0.330608	0.475701	0.235493	-0.634955	2.011844	5.867357	2.883052	0.728184	0.376952	-0.435872	-0.081200	-6.810791	2.835106	1.785585	-0.062419	0.314060
1690.996000	0.523409	-2.251089	-1.456120	-0.960824	1.497450	0.803839	0.237745	-0.160378	-0.321317	0.465187	0.232238	-0.623833	1.939183	5.879030	2.672928	0.733933	0.305475	-0.415988	4.755373	-4.483386	3.867421	1.637254	1.995508	0.404483
1691.006000	0.525793	-2.252690	-1.459258	-0.956294	1.499727	0.797612	0.236096	-0.154100	-0.315481	0.457195	0.228669	-0.611242	1.577528	5.566746	2.508091	0.751013	0.316215	-0.401420	1.682872	-1.160746	8.277173	0.176906	1.727794	0.443350
1691.016000	0.528107	-2.254193	-1.462421	-0.951754	1.501971	0.791569	0.231661	-0.155829	-0.312617	0.453311	0.221132	-0.600731	1.471852	5.704991	2.577110	0.701120	0.381457	-0.438156	0.812254	0.199186	5.809775	-0.489646	0.363425	0.026063
1691.026000	0.530449	-2.255796	-1.465537	-0.947333	1.504228	0.785681	0.226409	-0.154345	-0.309733	0.447724	0.219727	-0.597073	1.571178	6.021089	2.720221	0.764284	0.328330	-0.368098	4.104050	-0.738812	2.724685	0.061829	1.867677	0.741213
1691.038000	0.533172	-2.257650	-1.469288	-0.942077	1.506939	0.778688	0.223659	-0.153656	-0.305229	0.440756	0.215670	-0.584102	1.098713	6.580354	2.809230	0.728912	0.241090	-0.426084	7.118294	6.881988	-4.243760	-0.951158	2.086344	0.011659
1691.048000	0.535385	-2.259114	-1.472342	-0.937683	1.509034	0.772891	0.218419	-0.144683	-0.298424	0.432843	0.206245	-0.575875	1.100650	5.912305	2.841906	0.734742	0.360264	-0.410662	-4.015362	2.637166	3.058176	-1.194695	-0.974099	0.232835
1691.058000	0.537543	-2.260626	-1.475350	-0.933361	1.511089	0.767183	0.213014	-0.146680	-0.293700	0.423013	0.208279	-0.561511	1.241401	6.681094	2.899919	0.739988	0.300741	-0.391326	7.585848	4.772838	-5.536068	-0.901784	1.906462	0.349370
1691.068000	0.539621	-2.262109	-1.478265	-0.929182	1.513187	0.761590	0.207330	-0.143937	-0.287728	0.410595	0.201565	-0.547052	1.234624	6.770899	3.076745	0.789662	0.338109	-0.404770	5.223256	4.129035	-6.528443	-1.286323	1.352450	0.171687
1691.078000	0.541666	-2.263528	-1.481130	-0.925206	1.515166	0.756117	0.203493	-0.139527	-0.282780	0.403947	0.199866	-0.536111	1.273929	6.822705	3.110215	0.798693	0.281375	-0.391010	5.618422	3.538818	-7.092116	-0.621523	1.823680	0.325541
1691.088000	0.543656	-2.264875	-1.483847	-0.921190	1.517156	0.750815	0.198686	-0.129969	-0.273576	0.399647	0.191831	-0.525696	1.457691	6.240552	2.852995	0.769214	0.342694	-0.404166	3.299876	0.455540	0.111124	-0.477864	1.424154	0.177956
1691.098000	0.545629	-2.266120	-1.486510	-0.917285	1.519004	0.745653	0.196534	-0.128334	-0.269175	0.393267	0.189110	-0.516755	1.233379	6.153457	3.017250	0.727043	0.389338	-0.415217	-3.805180	0.704343	-0.121916	-0.778503	-1.407252	0.077481
1691.110000	0.547930	-2.267654	-1.489575	-0.912592	1.521263	0.739515	0.190677	-0.127155	-0.257158	0.385589	0.193428	-0.510055	1.452397	6.200807	2.502449	0.664510	0.303409	-0.356659	9.764962	2.244877	0.537603	-0.175969	2.745719	0.627474
1691.120000	0.549794	-2.268868	-1.492059	-0.908759	1.523107	0.734511	0.186144	-0.121412	-0.256384	0.374178	0.184479	-0.498552	1.708150	5.880172	2.675928	0.676029	0.350661	-0.343695	2.716544	-3.918601	3.745571	1.010479	0.852263	0.838312
1691.130000	0.551603	-2.270045	-1.494561	-0.904988	1.524882	0.729605	0.184711	-0.121721	-0.248430	0.362410	0.179936	-0.484818	1.442376	5.796990	2.477132	0.673901	0.415145	-0.377914	4.071529	0.434737	5.500885	-1.026794	1.126152	0.304214
1691.140000	0.553430	-2.271202	-1.497081	-0.901337	1.526660	0.724851	0.180255	-0.115665	-0.245732	0.349987	0.184278	-0.474534	1.502233	5.273816	2.619266	0.647388	0.332590	-0.360338	-6.859413	-4.868798	10.668784	1.171541	-1.366017	0.613800
1691.152000	0.555514	-2.272605	-1.500017	-0.897155	1.528788	0.719209	0.174875	-0.119803	-0.240511	0.340505	0.175904	-0.463965	1.783187	5.740456	2.695980	0.685803	0.274641	-0.362329	0.667991	-5.659656	5.643793	2.007269	1.049378	0.551110
1691.162000	0.557209	-2.273833	-1.502437	-0.893873	1.530533	0.714613	0.172978	-0.118142	-0.232798	0.334886	0.172443	-0.450384	1.447284	5.959644	2.681038	0.715547	0.295090	-0.361558	2.442422	-0.647235	3.651202	0.195117	1.527660	0.410656
1691.172000	0.558924	-2.274984	-1.504786	-0.890542	1.532171	0.710173	0.170494	-0.114993	-0.229774	0.332160	0.166217	-0.439151	1.524720	5.892058	2.739366	0.723522	0.329397	-0.347450	0.771015	-2.505317	4.421248	0.330214	1.011473	0.533186
1691.182000	0.560606	-2.276121	-1.507098	-0.887390	1.533811	0.705792	0.165167	-0.114717	-0.222046	0.328228	0.159151	-0.429644	1.439353	6.384415	2.714145	0.670618	0.351120	-0.325232	7.615559	0.971578	-1.966592	-0.288946	1.758972	0.690817
1691.194000	0.562536	-2.277469	-1.509845	-0.883571	1.535738	0.700694	0.163336	-0.107729	-0.218443	0.319658	0.157740	-0.413294	1.283583	6.090607	2.970096	0.697937	0.274089	-0.332151	-3.289205	-1.325337	1.068307	0.744510	-0.512902	0.635803
1691.204000	0.564132	-2.278555	-1.512002	-0.880493	1.537292	0.696625	0.156868	-0.106704	-0.213650	0.312312	0.153171	-0.403510	1.247636	6.523673	3.019553	0.686263	0.212958	-0.365272	1.424089	1.311945	-4.333637	0.878610	0.566553	0.233993
1691.214000	0.565701	-2.279634	-1.514036	-0.877405	1.538747	0.692708	0.152290	-0.105057	-0.204506	0.303147	0.141997	-0.399616	1.269217	6.742813	2.787667	0.776366	0.310188	-0.278597	11.521616	4.104782	-4.805148	-1.388374	3.891010	0.997013
1691.224000	0.567204	-2.280649	-1.516051	-0.874390	1.540217	0.688811	0.146732	-0.100308	-0.200304	0.290531	0.138356	-0.388093	1.311971	6.815840	2.891642	0.705211	0.351637	-0.324555	9.417920	3.189269	-6.987515	-0.955340	2.141328	0.490844
1691.234000	0.568648	-2.281626	-1.517920	-0.871410	1.541619	0.684969	0.145500	-0.095871	-0.193160	0.281337	0.139724	-0.378059	1.009304	6.598318	2.741034	0.680310	0.291489	-0.307285	7.447000	6.092361	-4.207761	-1.368036	1.989106	0.616980
1691.244000	0.570060	-2.282548	-1.519835	-0.868670	1.543041	0.681323	0.139695	-0.092608	-0.187901	0.269144	0.135149	-0.367475	1.199886	6.492383	2.696036	0.695008	0.283164	-0.309577	8.329693	3.947625	-2.519764	-0.837734	2.671327	0.576419
1691.254000	0.571432	-2.283418	-1.521695	-0.865928	1.544343	0.677606	0.135888	-0.085983	-0.185337	0.262883	0.129580	-0.358971	1.029079	6.107515	2.825869	0.686903	0.312703	-0.276941	-1.218639	1.889606	1.669845	-0.744688	-0.000805	0.891178
1691.264000	0.572753	-2.284241	-1.523480	-0.863377	1.545659	0.674143	0.130943	-0.083708	-0.180460	0.257253	0.126320	-0.342187	1.025064	5.835170	2.827424	0.664746	0.273334	-0.331377	-5.765360	0.653509	4.728745	-0.087679	-0.981288	0.289939
1691.276000	0.574297	-2.285234	-1.525539	-0.860336	1.547105	0.670045	0.125469	-0.083195	-0.171088	0.248023	0.122639	-0.328621	1.143433	5.903275	2.601855	0.637269	0.295814	-0.307431	0.945367	1.508332	4.308265	-0.398831	0.675856	0.484751
1691.286000	0.575532	-2.286037	-1.527240	-0.857906	1.548275	0.666815	0.123503	-0.081546	-0.167561	0.242318	0.114001	-0.319912	1.023457	5.889161	2.786543	0.637112	0.368804	-0.277238	-4.018687	0.663674	4.014755	-0.827895	-1.289382	0.740721
1691.296000	0.576748	-2.286838	-1.528918	-0.855548	1.549435	0.663688	0.117409	-0.079216	-0.162186	0.234400	0.113825	-0.307691	1.049351	5.895134	2.844686	0.639424	0.377378	-0.366204	-5.521829	0.701295	3.894884	-0.919302	-1.749077	-0.268372
1691.306000	0.577878	-2.287601	-1.530512	-0.853226	1.550548	0.660653	0.114219	-0.078436	-0.157477	0.225882	0.111559	-0.298775	1.061430	5.970453	2.797927	0.634758	0.366871	-0.309020	-2.988563	0.851441	3.130359	-0.834209	-1.031010	0.310475
1691.318000	0.579206	-2.288570	-1.532355	-0.850544	1.551912	0.657198	0.107837	-0.076857	-0.149914	0.218563	0.110920	-0.290102	1.364941	6.299349	2.750003	0.617636	0.255122	-0.279269	4.894130	-0.357267	-0.931924	0.896662	1.445274	0.667627
1691.328000	0.580246	-2.289286	-1.533853	-0.848452	1.552950	0.654351	0.103242	-0.069461	-0.145293	0.208138	0.104820	-0.278030	1.481733	5.925922	2.844255	0.658153	0.251720	-0.324554	-1.505761	-4.075622	4.076179	1.488889	0.478950	0.153736
1691.338000	0.581286	-2.289944	-1.535300	-0.846394	1.553952	0.651643	0.102803	-0.068161	-0.138986	0.198874	0.095838	-0.270793	1.197212	5.878694	2.895908	0.649369	0.339942	-0.262079	-4.957875	-2.517813	4.494044	0.174618	-1.124248	0.715138
1691.348000	0.582211	-2.290661	-1.536667	-0.844444	1.554920	0.649016	0.097951	-0.068459	-0.136102	0.192764	0.092898	-0.258318	1.341604	6.289240	3.042669	0.650380	0.356611	-0.311351	-1.648742	-2.516456	-0.894205	0.379020	-0.769878	0.151059
1691.360000	0.583395	-2.291474	-1.538293	-0.842195	1.555995	0.646041	0.093762	-0.066989	-0.126015	0.182015	0.088863	-0.246439	1.376015	6.723392	2.922245	0.651125	0.395955	-0.258324	7.795265	0.318225	-5.848755	-0.551468	1.363018	0.653537
1691.370000	0.584280	-2.292082	-1.539489	-0.840364	1.556869	0.643649	0.089942	-0.061759	-0.121024	0.174398	0.089262	-0.233149	1.190947	6.572460	3.012069	0.636123	0.343505	-0.296822	2.050459	0.732473	-4.345838	-0.241648	-0.032677	0.193237
1691.380000	0.585163	-2.292702	-1.540589	-0.838667	1.557719	0.641359	0.085184	-0.057227	-0.113338	0.164563	0.087788	-0.228392	1.291835	6.477024	2.773457	0.665687	0.281896	-0.225438	7.544766	0.793527	-2.012391	-0.073670	2.555815	0.954910
1691.390000	0.586015	-2.293202	-1.541751	-0.837039	1.558577	0.639201	0.081942	-0.053817	-0.109325	0.159485	0.080062	-0.211677	1.210628	6.469873	2.838239	0.639091	0.307583	-0.294672	4.774560	1.480619	-2.378784	-0.343520	1.311121	0.141617
1691.400000	0.586793	-2.293740	-1.542814	-0.835485	1.559352	0.637082	0.079538	-0.050790	-0.104346	0.150621	0.074976	-0.201240	1.092275	6.427956	2.887646	0.622581	0.296665	-0.312571	2.040224	2.046460	-2.128090	-0.364725	0.439488	-0.106107
1691.410000	0.587580	-2.294230	-1.543831	-0.834048	1.560080	0.635167	0.075539	-0.048453	-0.097737	0.146670	0.069307	-0.189861	0.943798	6.432626	2.725984	0.600124	0.307855	-0.345656	4.270831	5.318738	-1.991671	-1.365050	0.898325	-0.536778
1691.422000	0.588393	-2.294755	-1.544930	-0.832399	1.560905	0.632924	0.069501	-0.044294	-0.089265	0.134885	0.067156	-0.176276	0.865144	6.348959	2.714649	0.616546	0.272078	-0.308759	3.314814	5.441073	-0.570945	-1.320066	1.140429	-0.185583
1691.432000	0.589053	-2.295170	-1.545779	-0.831073	1.561586	0.631178	0.065550	-0.040451	-0.084616	0.125728	0.064612	-0.172801	0.796972	6.112759	2.623789	0.649674	0.262610	-0.211578	2.609459	4.833622	3.204131	-1.565759	1.700437	0.817906
1691.442000	0.589686	-2.295553	-1.546569	-0.829887	1.562169	0.629551	0.061112	-0.038523	-0.081971	0.122991	0.057082	-0.155428	0.769773	5.957447	2.771548	0.573091	0.311746	-0.253779	-4.091025	2.791701	3.818647	-0.994036	-1.235316	0.296233
1691.452000	0.590268	-2.295947	-1.547406	-0.828741	1.562718	0.628079	0.055069	-0.036066	-0.078312	0.112503	0.054373	-0.146233	0.949006	5.912926	2.903816	0.592373	0.285240	-0.263852	-6.134437	-0.425602	4.428554	0.058094	-1.433875	0.178143
1691.462000	0.590761	-2.296304	-1.548136	-0.827678	1.563241	0.626658	0.052117	-0.034682	-0.072941	0.104972	0.049311	-0.140038	0.882173	5.872940	2.926581	0.591353	0.304070	-0.237058	-7.410279	-0.455287	4.975229	-0.172773	-1.869899	0.407019
1691.472000	0.591298	-2.296604	-1.548815	-0.826711	1.563683	0.625316	0.047578	-0.033532	-0.065489	0.097386	0.045285	-0.125551	0.879373	6.010002	2.788438	0.574747	0.287815	-0.232962	-2.536859	1.558293	3.455932	-0.462308	-0.574743	0.418063
1691.484000	0.591800	-2.296998	-1.549544	-0.825613	1.564268	0.623942	0.044585	-0.031726	-0.061181	0.087001	0.041694	-0.113430	0.758412	6.133823	2.838267	0.605870	0.344671	-0.243598	-2.357895	3.334607	2.340530	-1.655025	-0.672794	0.207650
1691.494000	0.592216	-2.297320	-1.550033	-0.824789	1.564601	0.622854	0.040602	-0.030235	-0.052728	0.078192	0.038071	-0.101467	0.798659	6.447480	2.619556	0.601519	0.354501	-0.295356	6.837256	7.327473	-1.062894	-2.700863	1.710594	-0.388186
1691.504000	0.592599	-2.297617	-1.550593	-0.824038	1.564994	0.621849	0.035817	-0.026883	-0.048020	0.069850	0.035542	-0.094397	0.882631	6.463644	2.666259	0.629926	0.310387	-0.259877	7.270627	5.890904	-0.880547	-2.077130	2.398190	-0.014994
1691.514000	0.592909	-2.297843	-1.551059	-0.823443	1.565280	0.620979	0.032365	-0.023162	-0.044327	0.060987	0.031334	-0.088097	0.876152	6.524271	2.802657	0.642920	0.302541	-0.150598	5.984568	4.048357	-1.697119	-1.521164	2.074746	1.132316
1691.526000	0.593230	-2.298093	-1.551537	-0.822751	1.565648	0.620077	0.027174	-0.020007	-0.038967	0.052522	0.026150	-0.067840	0.809713	6.648974	2.884264	0.631420	0.302273	-0.268019	4.719068	5.728087	-3.511105	-1.833693	1.435886	-0.206230
1691.536000	0.593455	-2.298294	-1.551917	-0.822287	1.565886	0.619432	0.023813	-0.016391	-0.032216	0.045876	0.022652	-0.058246	0.691784	6.754501	2.833535	0.640207	0.317138	-0.225057	6.954314	7.704256	-4.500516	-2.596329	2.013963	0.198315
1691.546000	0.593753	-2.298400	-1.552217	-0.821859	1.566076	0.618957	0.019559	-0.012510	-0.029322	0.038381	0.020421	-0.050559	0.687365	6.591444	3.117850	0.598234	0.281228	-0.244545	-2.086143	4.006329	-3.584054	-0.983095	-0.797615	-0.052867
1691.556000	0.593896	-2.298518	-1.552451	-0.821503	1.566326	0.618471	0.015000	-0.008777	-0.022086	0.031257	0.016123	-0.040953	0.784589	6.489786	2.978435	0.567790	0.207983	-0.175426	-0.479938	2.474340	-1.394202	0.126409	0.108542	0.701715
1691.568000	0.594013	-2.298575	-1.552640	-0.821184	1.566455	0.618070	0.010552	-0.003397	-0.014074	0.019993	0.010893	-0.026004	0.706134	6.615982	2.803710	0.559963	0.216790	-0.225295	-1.339841	2.545501	3.230946	-0.496601	0.126239	0.091575
1691.578000	0.594094	-2.298574	-1.552733	-0.821045	1.566523	0.617883	0.004488	-0.000605	-0.008298	0.011707	0.002332	-0.015112	0.369803	6.795712	3.000149	0.584513	0.165654	-0.229706	-2.484668	-1.122583	6.183971	-0.390217	-0.072906	0.000023
1691.588000	0.594092	-2.298562	-1.552741	-0.821002	1.566545	0.617805	0.000005	0.000235	-0.000472	0.001026	-0.000817	-0.003614	0.091268	7.215367	3.170666	0.486576	0.078527	-0.138631	5.408127	-0.697987	7.740706	-1.560134	3.308424	-0.929892
1691.598000	0.594091	-2.298561	-1.552728	-0.821042	1.566471	0.617884	-0.001914	0.002021	0.003227	-0.008642	-0.005488	0.010768	-0.798226	7.642379	3.675071	0.269868	0.015852	0.052803	0.423974	2.377223	6.929640	-3.042730	1.451792	-2.200367
1691.608000	0.594004	-2.298535	-1.552665	-0.821204	1.566408	0.618071	-0.007610	0.003741	0.009816	-0.019350	-0.010874	0.024396	-1.103249	8.099449	3.901954	0.221621	-0.053758	0.043497	7.009395	2.504282	7.560752	-4.135696	4.141005	-3.358904
1691.620000	0.593905	-2.298450	-1.552494	-0.821408	1.566237	0.618324	-0.013553	0.007197	0.015032	-0.019779	-0.017196	0.026613	-1.508466	8.426768	4.053324	0.177168	-0.083770	0.165855	4.945044	-1.564231	8.365591	-3.513267	2.697964	-2.100451
1691.630000	0.593759	-2.298425	-1.552324	-0.821603	1.566106	0.618616	-0.016628	0.009931	0.018752	-0.026237	-0.016412	0.034257	-1.381261	8.820995	4.210172	0.095882	-0.109062	0.237885	2.841041	-5.118068	6.228356	-1.608698	1.245908	-1.331794
1691.640000	0.593554	-2.298257	-1.552117	-0.821859	1.565938	0.619016	-0.018343	0.011579	0.023536	-0.034615	-0.017680	0.045931	-1.598949	8.902448	4.243333	0.054837	-0.110774	0.278304	1.650123	-3.267533	4.664287	-1.855788	0.356441	-0.965204
1691.650000	0.593326	-2.298160	-1.551888	-0.822200	1.565757	0.619529	-0.021971	0.013017	0.028026	-0.044610	-0.018956	0.060356	-1.630646	9.131359	4.342774	0.040378	-0.154524	0.248285	2.226132	-2.314945	1.434533	-1.457506	0.333907	-1.319202
1691.662000	0.593083	-2.297955	-1.551488	-0.822792	1.565527	0.620242	-0.027271	0.016039	0.035424	-0.055318	-0.024559	0.071285	-1.421453	9.143738	4.360269	0.019940	-0.175255	0.325197	3.897119	-5.396986	1.118796	-0.230287	0.768030	-0.493661
1691.672000	0.592745	-2.297763	-1.551103	-0.823370	1.565263	0.621027	-0.030673	0.018920	0.040414	-0.061036	-0.027413	0.081275	-1.480747	9.359239	4.430146	-0.030561	-0.222618	0.338373	4.602021	-4.543351	-2.373605	0.446927	0.441648	-0.378199
1691.682000	0.592455	-2.297557	-1.550693	-0.824083	1.564972	0.621907	-0.034537	0.021488	0.047509	-0.072050	-0.032949	0.093960	-1.519458	9.350206	4.391016	-0.016768	-0.246169	0.366529	5.579758	-4.012559	-1.822282	0.337535	1.081981	-0.110986
1691.692000	0.592083	-2.297341	-1.550185	-0.824842	1.564623	0.622912	-0.039270	0.024510	0.052612	-0.079569	-0.037218	0.107121	-1.364210	9.414569	4.450734	-0.016698	-0.263060	0.327227	6.169458	-5.431138	-2.632759	0.972512	1.310214	-0.552319
1691.704000	0.591565	-2.297039	-1.549558	-0.825819	1.564154	0.624261	-0.042968	0.028752	0.059535	-0.091072	-0.041140	0.117119	-1.429303	9.472725	4.498495	0.004282	-0.294911	0.362538	6.153280	-5.079584	-3.017194	1.007223	1.657236	-0.217483
1691.714000	0.591142	-2.296691	-1.548898	-0.826756	1.563757	0.625477	-0.046781	0.032843	0.062235	-0.095828	-0.044083	0.126981	-1.495208	9.312737	4.677525	-0.048863	-0.354622	0.381383	-0.791446	-7.504631	-2.036140	2.490031	-0.475588	-0.041889
1691.724000	0.590649	-2.296341	-1.548259	-0.827768	1.563275	0.626831	-0.049440	0.036240	0.068883	-0.105880	-0.050255	0.134786	-1.737184	9.229485	4.728248	-0.021226	-0.376681	0.418674	-4.010009	-6.170290	-0.572766	1.961719	-0.914840	0.291412
1691.734000	0.590158	-2.295981	-1.547523	-0.828852	1.562770	0.628280	-0.052474	0.039175	0.075705	-0.114065	-0.054280	0.152137	-1.951612	9.145070	4.683208	-0.010777	-0.418082	0.352190	-5.767606	-3.341510	0.898567	1.285415	-0.921218	-0.491300
1691.744000	0.589589	-2.295585	-1.546754	-0.830043	1.562180	0.629816	-0.057393	0.041571	0.080944	-0.122899	-0.060993	0.159960	-1.998620	9.132928	4.843897	0.025475	-0.415303	0.333213	-9.319803	-4.063035	1.308220	1.214255	-1.629913	-0.751665
1691.756000	0.588854	-2.295045	-1.545717	-0.831486	1.561448	0.631818	-0.063529	0.044747	0.091334	-0.130717	-0.064252	0.167188	-2.095462	9.051272	4.583422	0.001207	-0.424366	0.418994	-4.887562	-1.975186	2.836244	0.632029	-0.258470	0.120599
1691.766000	0.588228	-2.294577	-1.544805	-0.832844	1.560715	0.633593	-0.068328	0.044902	0.096327	-0.138039	-0.070421	0.184155	-2.064486	9.336682	4.602043	-0.023748	-0.381973	0.364621	-1.522310	-0.346458	-1.000316	0.158133	-0.092870	-0.523196
1691.776000	0.587509	-2.294133	-1.543756	-0.834239	1.559995	0.635518	-0.072826	0.046823	0.105623	-0.146876	-0.071937	0.193533	-2.091841	9.433255	4.371343	0.000149	-0.399695	0.313207	4.932203	3.315802	-1.113387	-0.944509	2.228853	-1.130071
1691.786000	0.586774	-2.293630	-1.542700	-0.835741	1.559288	0.637459	-0.076562	0.050630	0.107146	-0.153943	-0.075764	0.198225	-2.135747	9.424721	4.562617	-0.036345	-0.426277	0.433013	0.797355	0.623763	-1.860081	0.315599	0.696017	0.142780
1691.798000	0.585786	-2.292994	-1.541414	-0.837651	1.558327	0.639994	-0.084280	0.055379	0.112860	-0.162318	-0.080847	0.215168	-1.725547	9.374175	4.814574	-0.024380	-0.421337	0.326288	-2.952105	-5.219952	-1.515465	1.983518	-0.273510	-1.007541
1691.808000	0.584873	-2.292464	-1.540261	-0.839321	1.557487	0.642180	-0.087925	0.057595	0.119023	-0.171339	-0.085432	0.220530	-1.777933	9.370926	4.697505	0.031345	-0.416038	0.435294	0.761117	-4.298309	-0.210784	1.177576	1.482639	0.113051
1691.818000	0.584048	-2.291854	-1.539071	-0.841099	1.556587	0.644494	-0.088916	0.058679	0.123454	-0.176496	-0.089804	0.238173	-2.002786	9.550914	4.677361	0.027110	-0.387547	0.381337	2.048667	-0.177566	-2.292800	-0.194834	1.466106	-0.566049
1691.828000	0.583120	-2.291279	-1.537760	-0.842948	1.555674	0.646951	-0.092289	0.061848	0.130087	-0.182634	-0.095231	0.245746	-2.153824	9.476590	4.681179	-0.016736	-0.330960	0.375843	-0.452107	0.792350	-1.817664	-0.814729	0.044993	-0.708489
1691.838000	0.582158	-2.290641	-1.536428	-0.844835	1.554739	0.649398	-0.097913	0.064655	0.133668	-0.191928	-0.097519	0.259185	-1.988783	9.668495	4.858399	-0.008030	-0.346121	0.377357	-0.208972	-1.385744	-4.396958	0.091814	0.021715	-0.699976
1691.850000	0.580957	-2.289813	-1.534782	-0.847213	1.553554	0.652580	-0.101591	0.070884	0.139705	-0.200343	-0.096940	0.268066	-2.144783	9.403014	4.809411	0.006019	-0.350029	0.447592	-3.085528	-1.428428	-0.566169	-0.262797	-0.268819	-0.012420
1691.860000	0.579890	-2.289106	-1.533317	-0.849242	1.552595	0.655299	-0.107674	0.072588	0.144958	-0.207328	-0.099955	0.280939	-1.952511	9.388190	4.859329	-0.036933	-0.444576	0.369923	-3.815965	-3.467899	-0.972877	1.499971	-0.334077	-0.819787
1691.870000	0.578769	-2.288390	-1.531825	-0.851355	1.551550	0.658175	-0.112874	0.072655	0.151669	-0.214611	-0.106491	0.288480	-1.723906	9.550354	4.840912	-0.052599	-0.428381	0.457610	1.040680	-5.565209	-2.968209	2.176612	0.701477	0.117771
1691.880000	0.577605	-2.287609	-1.530240	-0.853590	1.550443	0.661083	-0.113740	0.074537	0.154418	-0.224833	-0.117029	0.301946	-1.920720	9.792289	4.914511	-0.053480	-0.337127	0.418365	1.497821	-2.336900	-5.979411	0.538954	-0.014115	-0.421870
1691.892000	0.576248	-2.286671	-1.528341	-0.856351	1.549004	0.664823	-0.117735	0.082362	0.161512	-0.233489	-0.121572	0.316951	-2.081442	9.382823	4.864134	-0.129912	-0.299322	0.376420	-5.176945	-2.550446	-1.680704	0.386064	-2.450155	-0.942720
1691.902000	0.575052	-2.285833	-1.526695	-0.858753	1.547808	0.668056	-0.120153	0.084506	0.165779	-0.241442	-0.119980	0.323657	-2.253907	9.296458	4.917675	-0.108940	-0.344554	0.397288	-8.160290	-1.827182	-0.326183	0.321782	-2.745143	-0.762542
1691.912000	0.573811	-2.284974	-1.524987	-0.861264	1.546622	0.671388	-0.125289	0.083861	0.172454	-0.253586	-0.120816	0.333552	-2.170045	9.564184	4.792069	-0.047476	-0.400878	0.404605	0.092997	0.305730	-2.160114	-0.074220	0.482364	-0.734738
1691.922000	0.572523	-2.284119	-1.523223	-0.863797	1.545374	0.674783	-0.132259	0.088592	0.177757	-0.260759	-0.126577	0.343102	-1.930537	9.426069	4.927086	-0.089067	-0.384541	0.403213	-3.570207	-4.396755	-1.305620	1.381204	-0.984981	-0.728910
1691.934000	0.570929	-2.283018	-1.521071	-0.866991	1.543779	0.679036	-0.133116	0.093087	0.186261	-0.272271	-0.131363	0.351688	-2.253792	9.163574	4.805894	-0.044514	-0.386309	0.442514	-5.770140	-1.554948	3.088602	-0.067350	-0.723832	-0.422891
1691.944000	0.569539	-2.282097	-1.519207	-0.869740	1.542413	0.682655	-0.139189	0.091752	0.193599	-0.279335	-0.134091	0.364948	-2.151722	9.580133	4.655585	-0.001756	-0.387363	0.382012	4.747964	2.040563	-0.655775	-1.160357	2.503806	-1.173732
1691.954000	0.568081	-2.281186	-1.517261	-0.872631	1.541069	0.686323	-0.142586	0.095149	0.198039	-0.282419	-0.142132	0.376480	-2.242585	9.584176	4.740357	-0.036593	-0.364230	0.410559	2.329961	1.840763	-1.276825	-1.115304	1.253671	-0.908165
1691.964000	0.566676	-2.280201	-1.515280	-0.875573	1.539570	0.690144	-0.147472	0.098510	0.202957	-0.291117	-0.145265	0.385666	-2.230678	9.495750	4.855570	-0.032500	-0.301897	0.465314	-0.868766	-0.285914	-0.335560	-1.161885	0.078011	-0.361976
1691.974000	0.565132	-2.279208	-1.513211	-0.878535	1.538134	0.694019	-0.151035	0.100438	0.209889	-0.295266	-0.144497	0.400325	-2.108036	9.697364	4.782192	-0.035657	-0.357158	0.438089	4.651966	0.551350	-2.350589	-0.780694	1.852983	-0.690011
1691.986000	0.563331	-2.277995	-1.510726	-0.882171	1.536336	0.698929	-0.155712	0.104665	0.214671	-0.303246	-0.147635	0.415537	-2.211304	9.688763	4.965207	-0.096207	-0.459227	0.396395	-0.867350	0.020543	-3.511749	0.699343	0.078720	-1.108380
1691.996000	0.561730	-2.276884	-1.508505	-0.885247	1.534777	0.703128	-0.158040	0.108424	0.219208	-0.316189	-0.155545	0.425689	-2.487358	9.527377	4.993573	-0.105949	-0.420926	0.431300	-5.340626	1.386884	-1.648574	-0.181972	-1.372790	-0.809321
1692.006000	0.560107	-2.275779	-1.506248	-0.888392	1.533180	0.707421	-0.166428	0.109080	0.224147	-0.324095	-0.162984	0.432361	-2.081665	9.665007	5.058348	-0.047963	-0.326492	0.435484	-1.178076	-2.292788	-2.448484	-0.207142	-0.155309	-0.818752
1692.016000	0.558456	-2.274702	-1.503988	-0.891598	1.531541	0.711896	-0.168365	0.109831	0.227981	-0.335388	-0.161058	0.442386	-2.240906	10.029539	5.108962	-0.097551	-0.397217	0.444281	1.856900	0.735032	-7.424968	0.048871	0.138520	-0.756870
1692.028000	0.556356	-2.273346	-1.501142	-0.895691	1.529611	0.717345	-0.173063	0.117176	0.237105	-0.347888	-0.167003	0.452594	-2.227398	9.672451	4.916698	-0.110170	-0.428396	0.439517	1.190361	0.273225	-2.498764	0.225796	0.607890	-0.856819
1692.038000	0.554656	-2.272114	-1.498728	-0.899146	1.527920	0.721916	-0.179194	0.119346	0.240257	-0.358417	-0.172084	0.461420	-2.040888	9.691164	5.151316	-0.049114	-0.417994	0.454315	-1.614478	-3.449183	-2.491091	0.903044	0.278835	-0.699255
1692.048000	0.552797	-2.270890	-1.496217	-0.902830	1.526217	0.726583	-0.182463	0.125825	0.248474	-0.363412	-0.177192	0.472416	-1.875097	9.151319	4.897875	-0.046615	-0.423531	0.499090	-2.318264	-6.410817	4.916110	1.391045	1.027496	-0.243516
1692.058000	0.550991	-2.269596	-1.493743	-0.906596	1.524423	0.731420	-0.184100	0.125794	0.252735	-0.365450	-0.187158	0.485921	-2.120335	9.242674	5.079473	-0.025635	-0.303050	0.462825	-6.395390	-4.383032	3.670196	-0.410521	-0.818555	-0.751057
1692.068000	0.549160	-2.268413	-1.491172	-0.910340	1.522525	0.736339	-0.187302	0.126492	0.258219	-0.368572	-0.189811	0.493693	-2.292959	9.424004	5.042755	-0.042663	-0.361679	0.512380	-3.528641	-1.720867	1.666982	-0.525301	-0.006254	-0.281115
1692.080000	0.546853	-2.266880	-1.488060	-0.914803	1.520364	0.742343	-0.194417	0.129444	0.267454	-0.377455	-0.188657	0.508487	-2.032329	9.472501	4.766938	-0.122908	-0.428170	0.495987	4.598346	-1.952608	1.273790	0.614680	2.099593	-0.465813
1692.090000	0.544883	-2.265526	-1.485435	-0.918622	1.518388	0.747501	-0.195950	0.132413	0.269031	-0.387057	-0.203939	0.520394	-2.308693	9.445732	5.139913	-0.126792	-0.301032	0.463069	-6.103860	-2.117153	0.237106	-0.470452	-2.014824	-0.823611
1692.100000	0.542895	-2.264217	-1.482752	-0.922523	1.516396	0.752742	-0.200638	0.137056	0.279201	-0.398742	-0.201914	0.531949	-2.464782	9.139934	4.999130	-0.152254	-0.321520	0.509296	-8.252067	-1.526967	4.052815	-0.577368	-2.318880	-0.346401
1692.110000	0.540869	-2.262844	-1.479980	-0.926533	1.514441	0.758142	-0.206499	0.135429	0.279135	-0.409840	-0.199468	0.542785	-2.176732	9.646286	5.294097	-0.111711	-0.396344	0.512468	-4.665559	-4.036943	-2.056122	0.972437	-1.153858	-0.266450
1692.120000	0.538828	-2.261461	-1.477111	-0.930639	1.512383	0.763670	-0.207868	0.138946	0.284995	-0.419804	-0.207886	0.552455	-2.617853	9.817691	5.148769	-0.079409	-0.378697	0.458857	-1.040068	3.549225	-2.673304	-1.680444	0.106497	-1.071172
1692.130000	0.536721	-2.260052	-1.474240	-0.934968	1.510316	0.769311	-0.212241	0.141459	0.289330	-0.426695	-0.208791	0.561095	-2.739888	9.778214	5.407279	-0.066709	-0.388507	0.440318	-8.024629	2.647187	-2.954980	-1.400590	-1.870515	-1.221863
1692.140000	0.534611	-2.258590	-1.471261	-0.939322	1.508153	0.774987	-0.218833	0.146158	0.296465	-0.429912	-0.214418	0.571554	-2.519072	9.623980	5.348462	-0.065218	-0.314166	0.452121	-7.302070	-0.066126	-0.772564	-1.401859	-1.735854	-1.121939
1692.150000	0.532316	-2.257114	-1.468274	-0.943628	1.506032	0.780728	-0.222511	0.147495	0.301841	-0.435917	-0.207675	0.581280	-2.537788	9.748529	5.205517	-0.074403	-0.466829	0.473783	-1.755670	1.805431	-1.446563	-0.499444	0.630758	-0.929890
1692.162000	0.529661	-2.255329	-1.464541	-0.948881	1.503383	0.787663	-0.227680	0.150221	0.309464	-0.447453	-0.221232	0.596861	-2.490154	10.037354	5.216322	-0.114931	-0.388728	0.499869	2.917740	2.479815	-4.935703	-1.086549	0.848462	-0.728757
1692.172000	0.527315	-2.253787	-1.461386	-0.953345	1.501088	0.793715	-0.231713	0.153506	0.314616	-0.457338	-0.224712	0.609599	-2.327204	9.942551	5.227847	-0.135296	-0.379911	0.475828	2.153324	0.308333	-4.031667	-0.455686	0.523530	-0.960381
1692.182000	0.524930	-2.252202	-1.458204	-0.957953	1.498903	0.799847	-0.233548	0.160168	0.322328	-0.467967	-0.224668	0.621519	-2.535545	9.684238	5.147074	-0.132407	-0.427539	0.487905	-0.859369	1.658684	-0.635319	-0.640605	0.325278	-0.862042
1692.192000	0.522538	-2.250626	-1.454967	-0.962637	1.496595	0.806128	-0.240385	0.159468	0.326843	-0.478660	-0.231475	0.631493	-2.270898	9.737850	5.184391	-0.126924	-0.439561	0.459247	0.982155	-0.804424	-1.075387	0.212718	0.985810	-1.164322
1692.202000	0.520123	-2.248995	-1.451726	-0.967536	1.494215	0.812537	-0.240676	0.162591	0.333053	-0.482292	-0.236375	0.637300	-2.447066	9.686446	5.113694	-0.093005	-0.405022	0.454284	1.441889	1.625444	0.539132	-1.134666	1.489333	-1.365825
1692.214000	0.517129	-2.247012	-1.447732	-0.973477	1.491354	0.820257	-0.247629	0.166511	0.336508	-0.484653	-0.243307	0.645994	-2.271781	9.632683	5.336653	-0.104658	-0.364257	0.571176	-2.719287	-3.477953	0.081489	0.052700	-0.154076	0.026110
1692.224000	0.514648	-2.245318	-1.444287	-0.978367	1.488917	0.826773	-0.250358	0.170990	0.344335	-0.491044	-0.241799	0.660904	-2.224654	9.291654	5.278992	-0.130957	-0.487737	0.475554	-7.021802	-4.596724	3.698057	1.547242	-0.559129	-0.899211
1692.234000	0.512139	-2.243625	-1.440810	-0.983258	1.486390	0.833450	-0.252576	0.169009	0.346412	-0.498740	-0.253175	0.673465	-2.462836	9.799204	5.419516	-0.201013	-0.317514	0.458455	-4.104703	-0.502162	-3.084303	-0.683297	-2.079823	-1.200011
1692.246000	0.509040	-2.241558	-1.436539	-0.989289	1.483390	0.841599	-0.258142	0.172853	0.354590	-0.517011	-0.250195	0.683862	-2.300087	9.754623	5.338225	-0.163223	-0.391009	0.545896	-0.657237	-2.434184	-1.422479	0.292110	-0.081719	-0.311502
1692.256000	0.506467	-2.239833	-1.432888	-0.994479	1.480866	0.848430	-0.261902	0.177764	0.361798	-0.528377	-0.255214	0.694770	-2.483886	9.702575	5.348358	-0.138983	-0.425364	0.589874	-1.994229	-1.134261	-0.406543	0.012920	0.039666	0.110320
1692.266000	0.503767	-2.238001	-1.429278	-0.999896	1.478256	0.855508	-0.267074	0.179623	0.365037	-0.535518	-0.263622	0.708124	-2.408128	9.591190	5.363980	-0.063077	-0.413863	0.499786	-3.074536	-1.393616	1.950468	-0.471018	0.711934	-0.967836
1692.276000	0.501066	-2.236217	-1.425584	-1.005310	1.475579	0.862656	-0.268789	0.181856	0.374996	-0.534780	-0.264907	0.714827	-2.627098	9.788408	5.075451	-0.101902	-0.390963	0.502445	5.727659	4.148327	1.224707	-2.170843	2.817705	-1.234842
1692.286000	0.498397	-2.234378	-1.421912	-1.010666	1.472973	0.869907	-0.272155	0.184834	0.375678	-0.541807	-0.266717	0.724899	-2.759246	9.722420	5.435109	-0.156983	-0.487138	0.503116	-4.936032	2.043271	-0.798197	-0.297153	-0.735028	-0.880818
1692.296000	0.495614	-2.232520	-1.418168	-1.016061	1.470230	0.877124	-0.276889	0.189042	0.382348	-0.550694	-0.274754	0.731479	-2.755721	9.505387	5.384975	-0.215135	-0.373543	0.579060	-7.255722	0.326601	0.913636	-0.671659	-2.352148	-0.007376
1692.306000	0.492838	-2.230619	-1.414392	-1.021589	1.467517	0.884464	-0.281525	0.187400	0.387515	-0.567158	-0.275374	0.749160	-2.902202	9.974474	5.474922	-0.170449	-0.451550	0.547269	-1.698958	4.211134	-3.278212	-1.199245	-0.388214	-0.551681
1692.318000	0.489451	-2.228324	-1.409654	-1.028488	1.464139	0.893617	-0.287951	0.191336	0.392203	-0.577270	-0.281447	0.761110	-2.777397	10.051945	5.681354	-0.128915	-0.450861	0.513704	-3.932168	2.254805	-4.374771	-0.786348	-0.802488	-0.880390
1692.328000	0.486566	-2.226340	-1.405631	-1.034470	1.461310	0.901342	-0.292055	0.196485	0.398017	-0.580339	-0.289917	0.769559	-2.952229	9.872391	5.658375	-0.086530	-0.382204	0.520724	-6.567591	3.559806	-1.702896	-2.163490	-1.179890	-0.921731
1692.338000	0.483671	-2.224423	-1.401624	-1.040251	1.458463	0.909079	-0.298356	0.195978	0.404476	-0.580020	-0.285618	0.775968	-2.629461	10.290565	5.686015	-0.163895	-0.485174	0.569770	1.514887	1.272285	-6.750282	0.032112	0.370655	-0.338790
1692.348000	0.480715	-2.222393	-1.397527	-1.046048	1.455490	0.916857	-0.299793	0.198533	0.403680	-0.586948	-0.298154	0.786234	-2.190900	9.696947	5.488210	-0.203643	-0.306454	0.488406	-4.000827	-0.109875	-7.218008	-0.676080	-2.769363	-0.397751
1692.358000	0.477722	-2.220327	-1.393434	-1.051862	1.452573	0.924707	-0.299388	0.200877	0.409631	-0.590389	-0.289791	0.784805	-2.330519	9.343128	5.120007	-0.205936	-0.384555	0.493064	-1.572974	2.368434	-1.608566	-0.842365	-0.919896	-0.509408
1692.370000	0.474120	-2.217937	-1.388533	-1.058972	1.449042	0.934191	-0.299533	0.200769	0.411831	-0.595417	-0.290534	0.783286	-2.527470	9.404101	5.064761	-0.166096	-0.399258	0.513629	0.655861	5.311494	-1.113809	-1.818966	0.268104	-0.478526
1692.380000	0.471023	-2.215871	-1.384505	-1.064978	1.446120	0.942030	-0.300335	0.201899	0.410408	-0.589830	-0.294336	0.784716	-2.270389	9.157181	5.107167	-0.169278	-0.354232	0.511473	-3.005662	1.107629	0.818454	-1.001915	-0.817740	-0.330604
1692.390000	0.467985	-2.213836	-1.380410	-1.070876	1.443182	0.949800	-0.298902	0.203604	0.405917	-0.588615	-0.282353	0.786097	-2.224554	8.802890	5.383906	-0.174867	-0.467567	0.558820	-15.222088	-3.657825	1.959774	1.507535	-3.892075	0.708126
1692.400000	0.464919	-2.211827	-1.376330	-1.076726	1.440245	0.957682	-0.300363	0.197844	0.411552	-0.587903	-0.291859	0.789676	-1.903153	9.189456	4.984243	-0.196953	-0.369642	0.506801	2.840259	-1.643661	1.068768	0.127959	0.811653	-0.424068
1692.412000	0.461344	-2.209485	-1.371346	-1.083729	1.436789	0.967147	-0.297540	0.197672	0.409783	-0.591996	-0.285379	0.785085	-2.036540	9.313510	5.129475	-0.194844	-0.400015	0.492011	1.060075	-0.401059	-0.917854	0.072992	0.159003	-0.528830
1692.422000	0.458342	-2.207431	-1.367284	-1.089619	1.433903	0.974996	-0.298812	0.201735	0.406938	-0.599286	-0.289603	0.782729	-1.700533	8.879948	5.357475	-0.125833	-0.406307	0.523672	-9.305244	-7.701769	2.213595	1.956544	-1.843934	0.205131
1692.432000	0.455351	-2.205535	-1.363257	-1.095779	1.431004	0.982849	-0.296669	0.197563	0.409442	-0.595909	-0.295677	0.785323	-1.923179	9.313598	5.204633	-0.056626	-0.350331	0.469031	1.711809	-1.076158	0.807710	-0.861346	1.720845	-1.036370
1692.442000	0.452370	-2.203554	-1.359192	-1.101719	1.428111	0.990706	-0.296932	0.198908	0.407862	-0.585508	-0.289722	0.782698	-1.823526	9.002659	5.324134	-0.131968	-0.437116	0.513357	-6.554073	-5.255586	1.343565	1.561816	-1.047170	-0.018122
1692.452000	0.449418	-2.201571	-1.355105	-1.107583	1.425294	0.998555	-0.295539	0.201305	0.406911	-0.583651	-0.297851	0.784526	-2.085290	9.034691	5.399846	-0.202893	-0.359067	0.506374	-9.749771	-2.941490	-0.584040	0.441600	-3.341640	0.046930
1692.464000	0.445972	-2.199231	-1.350204	-1.114539	1.421742	1.007932	-0.295003	0.198192	0.407418	-0.590183	-0.293145	0.786522	-2.221957	9.527687	5.361150	-0.183573	-0.413583	0.517500	-0.002918	1.269712	-3.922630	-0.345583	-0.431665	-0.231097
1692.474000	0.443017	-2.197237	-1.346105	-1.120427	1.418845	1.015763	-0.295511	0.198941	0.408590	-0.595204	-0.294064	0.786158	-2.331872	9.472452	5.344789	-0.170157	-0.368821	0.492186	-0.838459	2.727094	-3.082173	-1.296519	-0.636132	-0.582436
1692.484000	0.440059	-2.195227	-1.342006	-1.126537	1.415865	1.023663	-0.296607	0.200833	0.405337	-0.590114	-0.294820	0.787230	-2.358946	9.332537	5.465817	-0.093746	-0.371005	0.532602	-5.262338	1.579931	-1.702814	-1.311672	-1.027772	-0.096385
1692.494000	0.437129	-2.193299	-1.337930	-1.132459	1.412852	1.031527	-0.295631	0.197540	0.406262	-0.586172	-0.289671	0.784390	-2.664815	9.817574	5.409770	-0.117058	-0.386812	0.522885	3.480086	7.634427	-5.309681	-2.848354	0.935387	-0.604936
1692.504000	0.434109	-2.191281	-1.333882	-1.138203	1.409991	1.039370	-0.297521	0.198884	0.404683	-0.585775	-0.291523	0.784580	-2.431886	9.573074	5.619489	-0.204918	-0.398070	0.542996	-5.560227	2.022558	-6.479779	-0.659586	-2.775883	0.309257
1692.514000	0.431156	-2.189217	-1.329852	-1.143958	1.407000	1.047281	-0.297842	0.202830	0.405918	-0.593121	-0.288806	0.785998	-2.513311	9.296541	5.568869	-0.203825	-0.377906	0.499934	-9.664248	2.502325	-3.940233	-1.029407	-3.723313	-0.072572
1692.524000	0.428056	-2.187241	-1.325835	-1.149813	1.404151	1.055159	-0.303175	0.199669	0.409156	-0.597518	-0.289245	0.785680	-2.033264	9.576230	5.331556	-0.179562	-0.453712	0.506784	4.465678	0.270980	-3.587276	0.308795	1.172753	-0.481029
1692.536000	0.424418	-2.184808	-1.320994	-1.157141	1.400728	1.064517	-0.303176	0.200371	0.410744	-0.594517	-0.291567	0.781704	-1.798496	9.498961	5.403896	-0.151263	-0.427314	0.564827	3.269808	-3.443871	-3.108379	1.024160	1.036437	0.246860
1692.546000	0.421299	-2.182757	-1.316947	-1.163168	1.397738	1.072291	-0.306709	0.202476	0.405252	-0.586736	-0.293780	0.788876	-0.803775	9.467460	5.708427	-0.132887	-0.358263	0.473894	-0.099790	-15.278084	-5.157530	3.922521	-0.341217	-0.234958
1692.556000	0.418226	-2.180767	-1.312895	-1.168981	1.394858	1.080235	-0.306463	0.196938	0.403460	-0.584422	-0.293101	0.786807	-0.291809	9.931271	5.897695	-0.176865	-0.416172	0.464812	6.065539	-20.054483	-10.760814	6.162854	0.530662	-0.199137
1692.566000	0.415108	-2.178770	-1.308831	-1.174802	1.391901	1.088136	-0.306589	0.198578	0.404326	-0.590659	-0.295626	0.786053	0.343759	9.851453	5.977199	-0.165438	-0.284435	0.463408	5.927190	-27.644427	-10.668204	7.112606	0.069972	-0.036098
1692.578000	0.411488	-2.176334	-1.303929	-1.181856	1.388391	1.097548	-0.302615	0.205301	0.404892	-0.595493	-0.290351	0.783538	0.712533	9.096354	5.920038	-0.163019	-0.369301	0.538472	-4.515516	-35.307334	-4.964032	10.193887	-1.863138	1.432492
1692.588000	0.408443	-2.174322	-1.299819	-1.187852	1.385450	1.105284	-0.298841	0.202679	0.408477	-0.598194	-0.291474	0.785220	0.552783	9.125569	5.687778	-0.087338	-0.379961	0.521647	2.064395	-31.385117	-1.836073	8.803969	1.368792	0.615741
1692.598000	0.405553	-2.172247	-1.295729	-1.193899	1.382509	1.113218	-0.291747	0.204563	0.411762	-0.587486	-0.291251	0.788489	0.154727	8.805150	5.426581	-0.130038	-0.318224	0.506060	0.428100	-26.741105	2.013875	6.954990	0.752116	0.326457
1692.608000	0.402652	-2.170223	-1.291655	-1.199754	1.379714	1.121142	-0.290854	0.205443	0.409686	-0.584638	-0.286523	0.784069	-0.064693	8.380157	5.674321	-0.170271	-0.435823	0.512877	-15.230024	-27.887269	1.712468	8.595198	-3.911851	1.326452
1692.618000	0.399799	-2.168194	-1.287570	-1.205536	1.376804	1.128936	-0.287758	0.200343	0.408982	-0.589975	-0.293403	0.783850	-0.639735	8.765023	5.733026	-0.188694	-0.340102	0.504176	-12.093282	-20.164693	-1.685787	5.358937	-4.061800	0.890648
1692.630000	0.396318	-2.165846	-1.282570	-1.212484	1.373334	1.138302	-0.291631	0.200106	0.412368	-0.595722	-0.290276	0.786199	-0.611821	8.721557	5.529171	-0.175225	-0.410897	0.482796	-7.264238	-19.073366	0.731245	5.702655	-1.824880	0.353627
1692.640000	0.393424	-2.163861	-1.278456	-1.218563	1.370374	1.146183	-0.291405	0.199366	0.410161	-0.595160	-0.290950	0.786999	-1.025177	8.718843	5.674795	-0.126806	-0.425012	0.477520	-12.286639	-15.034875	0.050682	4.409323	-2.897658	0.326978
1692.650000	0.390546	-2.161898	-1.274392	-1.224659	1.367501	1.154111	-0.294010	0.195603	0.405296	-0.588165	-0.297365	0.785617	-1.087093	9.303618	5.750590	-0.105260	-0.333718	0.469146	-2.784563	-12.087393	-3.893143	2.506560	-0.788286	-0.340939
1692.660000	0.387668	-2.159931	-1.270339	-1.230511	1.364552	1.161931	-0.293128	0.197275	0.407549	-0.584116	-0.290562	0.782083	-1.485293	9.300943	5.747006	-0.180702	-0.467588	0.513349	-4.823016	-8.478152	-5.097918	2.994156	-1.823242	0.386854
1692.670000	0.384737	-2.157964	-1.266284	-1.236255	1.361607	1.169750	-0.297350	0.201049	0.407536	-0.589334	-0.296936	0.787354	-1.372411	9.018391	5.815292	-0.232535	-0.335218	0.520612	-11.882436	-11.411658	-5.013790	2.734337	-4.965139	0.993345
1692.680000	0.381701	-2.155965	-1.262231	-1.242121	1.358694	1.177665	-0.301783	0.197777	0.407185	-0.596588	-0.290824	0.782047	-0.955078	9.471574	5.815732	-0.143958	-0.404497	0.541865	0.080866	-13.978178	-6.145058	3.854799	-0.388744	0.567303
1692.690000	0.378581	-2.153940	-1.258166	-1.248107	1.355776	1.185572	-0.306015	0.198719	0.409676	-0.598174	-0.289781	0.783769	-0.301451	9.213093	5.743139	-0.104489	-0.416436	0.479460	0.149639	-20.923828	-3.257879	5.990911	0.541832	-0.020234
1692.702000	0.374888	-2.151540	-1.253263	-1.255493	1.352235	1.194854	-0.300800	0.202758	0.405691	-0.588010	-0.294897	0.785976	-0.425387	8.881846	6.053335	-0.081326	-0.375567	0.518375	-14.403918	-22.709843	-4.420490	5.960858	-3.909013	1.231034
1692.712000	0.371815	-2.149552	-1.249124	-1.261270	1.349348	1.202693	-0.301055	0.199159	0.406535	-0.583066	-0.284510	0.787536	-0.165992	9.443984	5.956673	-0.161359	-0.487428	0.509935	-0.175302	-23.186366	-7.746203	7.494352	-0.539553	0.712382
1692.722000	0.368770	-2.147491	-1.244937	-1.266973	1.346389	1.210621	-0.300319	0.201185	0.407980	-0.587648	-0.294744	0.789164	0.093302	8.991172	5.781038	-0.220653	-0.325292	0.505172	-3.931030	-26.905828	-4.449957	7.244614	-2.370437	0.987912
1692.732000	0.365746	-2.145452	-1.240860	-1.272853	1.343464	1.218488	-0.302897	0.206526	0.409144	-0.595149	-0.286494	0.784119	0.565353	8.284920	5.684550	-0.172849	-0.416589	0.493877	-12.898090	-33.882241	0.961548	10.174908	-3.371951	1.443637
1692.742000	0.362712	-2.143440	-1.236756	-1.278781	1.340570	1.226339	-0.296762	0.202006	0.410654	-0.597706	-0.287930	0.785742	0.241404	8.597163	5.536099	-0.166816	-0.412791	0.514192	-3.826554	-28.457776	1.091622	8.478107	-0.620668	0.923630
1692.754000	0.359209	-2.141019	-1.231910	-1.286050	1.337070	1.235726	-0.296037	0.203833	0.411288	-0.590550	-0.293857	0.785401	0.276000	8.142961	5.363175	-0.107316	-0.343522	0.498170	-7.593391	-29.019450	6.205804	7.841372	-0.607406	0.668772
1692.764000	0.356287	-2.138946	-1.227868	-1.291912	1.334254	1.243593	-0.292247	0.203416	0.411399	-0.587873	-0.287998	0.786517	-0.257222	7.985458	5.528967	-0.183893	-0.435002	0.444647	-18.137653	-24.245838	3.643012	7.548790	-4.568139	0.855908
1692.774000	0.353348	-2.136995	-1.223819	-1.297773	1.331377	1.251498	-0.293274	0.196836	0.408483	-0.588992	-0.298430	0.781561	-0.298330	8.633538	5.723799	-0.178853	-0.334508	0.523689	-9.796238	-23.155258	-1.619901	6.030174	-3.227062	1.273843
1692.786000	0.349868	-2.134611	-1.218894	-1.304809	1.327856	1.260876	-0.292969	0.196398	0.407446	-0.594888	-0.293697	0.783211	-0.514956	8.829299	5.720857	-0.157627	-0.392757	0.562728	-6.024447	-20.289263	-2.175023	5.643126	-1.779011	1.366600
1692.796000	0.346866	-2.132659	-1.214807	-1.310824	1.324980	1.268714	-0.295801	0.195985	0.408085	-0.600311	-0.294187	0.788983	-0.406623	8.892466	5.748026	-0.081994	-0.413283	0.473720	-4.397309	-20.081880	-1.510094	5.590415	-0.325947	0.067589
1692.806000	0.343929	-2.130729	-1.210650	-1.316887	1.322008	1.276602	-0.295246	0.195188	0.404734	-0.591375	-0.296549	0.783437	-0.609463	9.390780	5.937950	-0.055693	-0.374518	0.508036	0.550136	-17.212121	-5.488835	4.117089	0.646273	0.045851
1692.816000	0.340990	-2.128750	-1.206603	-1.322767	1.319027	1.284481	-0.297480	0.197058	0.405631	-0.585322	-0.288005	0.783857	-0.586186	9.414873	5.853592	-0.123758	-0.438482	0.524833	3.045781	-17.478207	-5.714426	5.055881	0.875222	0.305417
1692.826000	0.338085	-2.126757	-1.202504	-1.328515	1.316136	1.292272	-0.296710	0.200095	0.407074	-0.584483	-0.295344	0.785774	-0.810344	9.133088	5.753015	-0.195856	-0.384369	0.521927	-1.475903	-15.636334	-4.574466	4.210801	-1.219822	0.632524
1692.836000	0.335097	-2.124764	-1.198564	-1.334313	1.313163	1.300135	-0.301897	0.198502	0.405584	-0.593120	-0.290528	0.786988	-0.329935	9.410970	5.926416	-0.207598	-0.410130	0.474136	1.522827	-20.494224	-8.011405	5.880217	-0.872066	0.249212
1692.846000	0.332135	-2.122745	-1.194551	-1.340221	1.310267	1.308028	-0.300960	0.200933	0.406408	-0.597513	-0.290422	0.784181	-0.375246	9.217474	5.876646	-0.144645	-0.406610	0.495517	-0.437222	-20.239020	-5.571461	5.609856	-0.447795	0.357930
1692.858000	0.328524	-2.120330	-1.189651	-1.347550	1.306766	1.317387	-0.302186	0.203895	0.409509	-0.592455	-0.295502	0.783174	-0.066085	8.814600	5.752128	-0.111850	-0.348866	0.543508	-3.587602	-24.674934	-1.961171	6.322706	-0.678012	1.045820
1692.868000	0.325572	-2.118337	-1.185553	-1.353424	1.303845	1.325211	-0.299642	0.199973	0.406875	-0.584319	-0.289339	0.789478	-0.364457	9.079316	5.973197	-0.129775	-0.400738	0.502090	-5.201354	-21.094211	-6.113701	5.699145	-1.802692	0.773635
1692.878000	0.322503	-2.116307	-1.181419	-1.359248	1.300979	1.333163	-0.300860	0.201551	0.408139	-0.586245	-0.295025	0.783536	-0.152266	8.808473	5.823610	-0.214320	-0.368108	0.490380	-6.714561	-23.867093	-4.742899	6.506516	-3.004364	1.050934
1692.888000	0.319516	-2.114251	-1.177276	-1.365062	1.298009	1.341112	-0.300079	0.206100	0.410832	-0.591523	-0.291723	0.784081	-0.156945	8.301034	5.670289	-0.185520	-0.360543	0.445251	-12.994895	-23.950540	-0.618723	6.523497	-3.924990	0.788062
1692.898000	0.316492	-2.112212	-1.173248	-1.370950	1.295098	1.348908	-0.299824	0.201659	0.408933	-0.593569	-0.291043	0.781567	-0.039369	8.498955	5.732213	-0.205537	-0.442698	0.539600	-9.699604	-26.062352	-2.512297	7.924733	-3.203203	1.869104
1692.910000	0.312907	-2.109784	-1.168361	-1.378187	1.291598	1.358174	-0.294722	0.204088	0.409425	-0.595827	-0.292821	0.787367	-0.635992	8.124488	5.682211	-0.073907	-0.381338	0.512966	-17.158056	-19.058499	1.482928	4.955903	-3.616543	1.286459
1692.920000	0.309933	-2.107756	-1.164287	-1.384116	1.288625	1.366109	-0.295609	0.202829	0.410633	-0.588694	-0.288083	0.789877	-0.703467	7.988102	5.562212	-0.142537	-0.408741	0.493893	-17.599196	-18.236411	2.202776	5.240245	-4.246236	1.286564
1692.930000	0.306983	-2.105808	-1.160158	-1.389951	1.285789	1.373991	-0.294108	0.196558	0.405897	-0.589808	-0.288267	0.783593	-1.004080	8.662733	5.883307	-0.194613	-0.470662	0.491108	-13.273063	-14.452536	-5.133259	4.587255	-4.470706	1.239456
1692.940000	0.304003	-2.103851	-1.156051	-1.395794	1.282828	1.381820	-0.297956	0.196160	0.406015	-0.592768	-0.289968	0.786261	-0.820936	8.785972	5.866017	-0.242128	-0.384994	0.510646	-9.702668	-16.490995	-6.113560	4.392889	-4.339490	1.414064
1692.952000	0.300479	-2.101477	-1.151144	-1.402871	1.279366	1.391135	-0.295086	0.195836	0.407317	-0.595618	-0.290273	0.788582	-1.157419	9.015306	5.792346	-0.165062	-0.440784	0.513884	-2.974940	-11.388442	-4.323045	3.297659	-1.131623	0.463184
1692.962000	0.297479	-2.099531	-1.147063	-1.409014	1.276509	1.399064	-0.298989	0.195330	0.405109	-0.593409	-0.291134	0.790186	-1.046037	9.375824	5.902984	-0.097526	-0.430176	0.464982	2.897331	-11.281881	-5.541765	2.931516	1.071721	-0.728458
1692.972000	0.294552	-2.097500	-1.143092	-1.414920	1.273551	1.406964	-0.296814	0.197914	0.404911	-0.584417	-0.296325	0.784392	-1.256115	9.255718	5.932011	-0.117701	-0.344728	0.538340	-0.937038	-10.075582	-6.060658	1.665085	-0.618951	0.381144
1692.982000	0.291573	-2.095518	-1.139055	-1.420757	1.270667	1.414817	-0.299725	0.200853	0.409084	-0.585064	-0.293020	0.786901	-1.054906	8.893962	5.837813	-0.163418	-0.430496	0.487904	-5.815049	-12.601357	-4.752053	3.507296	-2.032335	0.460966
1692.994000	0.288010	-2.093055	-1.134231	-1.427751	1.267132	1.424251	-0.298067	0.200094	0.410195	-0.591187	-0.295135	0.788031	-1.332201	9.121253	5.940496	-0.207285	-0.345427	0.491765	-4.759798	-9.392137	-7.553945	1.639457	-2.882972	0.493816
1693.004000	0.285011	-2.091050	-1.130176	-1.433622	1.264242	1.432163	-0.299616	0.199822	0.407300	-0.596291	-0.293030	0.783017	-1.069962	9.085742	6.036807	-0.154641	-0.392126	0.514805	-6.430049	-12.809694	-8.009569	2.932512	-2.748928	0.904721
1693.014000	0.282024	-2.089008	-1.126012	-1.439652	1.261312	1.439929	-0.298509	0.202070	0.409957	-0.595092	-0.289613	0.783484	-1.291945	8.720581	5.838019	-0.095679	-0.404473	0.546165	-8.832235	-10.368206	-3.366865	2.395126	-2.076335	1.000701
1693.024000	0.279021	-2.087015	-1.121916	-1.445772	1.258364	1.447814	-0.299306	0.198451	0.410353	-0.586335	-0.292570	0.784277	-1.251093	9.072809	5.782964	-0.073741	-0.350448	0.534222	0.912372	-9.593169	-2.692928	1.602124	0.934376	-0.113928
1693.036000	0.275459	-2.084552	-1.116950	-1.452631	1.254893	1.457225	-0.296915	0.200858	0.407245	-0.585052	-0.288076	0.786407	-1.518928	8.816364	5.862309	-0.225236	-0.431274	0.470320	-9.046376	-7.321530	-6.359299	1.975942	-3.869740	0.630067
1693.046000	0.272507	-2.082522	-1.112771	-1.458404	1.251929	1.465111	-0.300112	0.202721	0.409306	-0.591258	-0.291640	0.784526	-1.390137	8.323845	5.654660	-0.239557	-0.370104	0.492090	-13.615323	-9.372222	-2.801846	2.161557	-4.951816	1.239299
1693.056000	0.269593	-2.080565	-1.108656	-1.464257	1.249033	1.472963	-0.297826	0.200093	0.411601	-0.594415	-0.290191	0.781071	-1.819328	8.667069	5.480189	-0.228882	-0.406958	0.527396	-2.206195	-3.464944	-0.298992	0.912238	-1.061869	0.306602
1693.066000	0.266650	-2.078559	-1.104633	-1.470377	1.246123	1.480766	-0.300035	0.201882	0.409663	-0.597403	-0.291166	0.786601	-1.782297	8.341076	5.571468	-0.107204	-0.398376	0.515783	-10.464932	-3.989652	0.785057	0.723803	-2.019713	0.444628
1693.076000	0.263725	-2.076577	-1.100602	-1.476455	1.243194	1.488640	-0.297585	0.201829	0.404960	-0.588871	-0.294883	0.784634	-2.245700	8.252918	5.858826	-0.118753	-0.337259	0.540935	-21.617829	0.203881	-4.096710	-1.457778	-6.306306	1.757953
1693.088000	0.260148	-2.074309	-1.095714	-1.483357	1.239735	1.498144	-0.299557	0.196650	0.407416	-0.588016	-0.289088	0.784329	-2.263953	8.994584	5.794234	-0.159366	-0.436930	0.513175	-3.531924	2.032747	-4.417388	-0.840010	-1.291371	-0.016931
1693.098000	0.257160	-2.072339	-1.091629	-1.489148	1.236861	1.505931	-0.299041	0.197993	0.408601	-0.593067	-0.295534	0.785411	-2.493377	8.946894	5.711194	-0.197839	-0.359539	0.529926	-3.069264	4.585122	-3.749684	-2.272890	-1.671760	0.097937
1693.108000	0.254121	-2.070346	-1.087543	-1.495056	1.233905	1.513749	-0.300964	0.198374	0.405303	-0.597063	-0.288185	0.785491	-2.297304	9.032774	5.914842	-0.145943	-0.441340	0.503651	-5.452373	2.418342	-6.218588	-1.069958	-1.973050	0.069010
1693.118000	0.251077	-2.068387	-1.083478	-1.501088	1.231037	1.521655	-0.298349	0.198863	0.408736	-0.593803	-0.292384	0.787863	-2.634569	9.185137	5.702657	-0.117204	-0.403701	0.496332	3.311208	7.488388	-2.163130	-2.728271	1.380436	-1.325559
1693.130000	0.247428	-2.065996	-1.078551	-1.508369	1.227502	1.531053	-0.299610	0.201311	0.409532	-0.585055	-0.294445	0.781935	-2.540409	8.999625	5.521956	-0.112092	-0.368119	0.540523	6.311236	10.616680	-5.444831	-3.968406	1.417755	-0.325420
1693.140000	0.244467	-2.063942	-1.074580	-1.514083	1.224602	1.538815	-0.293402	0.195872	0.399276	-0.575233	-0.281984	0.776360	-2.422542	8.670423	5.654385	-0.188410	-0.497765	0.428172	-5.093789	9.295190	-9.265633	-2.260707	-2.915279	0.087099
1693.150000	0.241488	-2.061922	-1.070622	-1.519737	1.221748	1.546482	-0.295955	0.194888	0.399935	-0.576946	-0.288249	0.765722	-1.752006	8.603098	5.212002	-0.172421	-0.336437	0.484645	8.197159	1.922723	-1.393118	-1.270518	1.886652	-0.701328
1693.160000	0.238565	-2.059950	-1.066625	-1.525355	1.218910	1.554131	-0.289681	0.193739	0.390998	-0.571637	-0.276236	0.756236	-1.845758	8.266056	5.429957	-0.134725	-0.440961	0.393757	-5.360250	3.323087	-4.708129	-0.866849	-1.852829	-0.400358
1693.170000	0.235639	-2.058002	-1.062661	-1.531041	1.216136	1.561622	-0.287665	0.192999	0.386405	-0.567107	-0.274382	0.738051	-1.215354	7.832618	5.308058	-0.055568	-0.400425	0.460648	-8.842984	-4.680505	-1.371529	1.078482	-1.590803	0.581580
1693.182000	0.232247	-2.055686	-1.058015	-1.537882	1.212891	1.570400	-0.280390	0.186896	0.380779	-0.548680	-0.274660	0.730811	-1.252529	7.969250	5.162694	-0.099600	-0.293195	0.457394	-1.968758	-3.794526	0.230212	-0.058291	-0.113986	-0.087331
1693.192000	0.229451	-2.053763	-1.054265	-1.543250	1.210157	1.577532	-0.277505	0.184051	0.372549	-0.533911	-0.263067	0.724106	-0.825117	7.790234	5.312972	-0.164823	-0.398438	0.459597	-9.371848	-9.788424	-4.026737	2.594689	-3.331497	1.459371
1693.202000	0.226781	-2.051921	-1.050564	-1.548580	1.207551	1.584716	-0.270347	0.185742	0.368246	-0.530588	-0.268547	0.717416	-1.012758	7.139881	5.157156	-0.188341	-0.315818	0.399487	-20.611344	-7.189562	-2.396822	1.181016	-6.714692	1.800245
1693.212000	0.224109	-2.050156	-1.046912	-1.553811	1.204951	1.591827	-0.264440	0.176368	0.365833	-0.526618	-0.262784	0.699176	-1.176315	7.576888	4.858029	-0.182547	-0.341365	0.450345	-2.350361	-4.692828	3.370069	1.171687	-0.516160	0.227218
1693.224000	0.221028	-2.048052	-1.042649	-1.560096	1.201892	1.600194	-0.257746	0.174899	0.356668	-0.521734	-0.254595	0.684332	-1.394337	7.458305	5.080900	-0.085053	-0.383305	0.437418	-10.816023	-1.873853	0.764536	0.394560	-2.217967	0.615664
1693.234000	0.218508	-2.046355	-1.039186	-1.565370	1.199368	1.606926	-0.253813	0.173904	0.350766	-0.510766	-0.250487	0.672694	-1.681832	7.277041	5.109317	-0.044866	-0.383011	0.416938	-16.066382	1.929700	0.565944	-0.787725	-3.325294	0.650431
1693.244000	0.216018	-2.044735	-1.035752	-1.570503	1.196851	1.613618	-0.249116	0.163552	0.340437	-0.497056	-0.248905	0.662869	-1.942008	7.973365	5.449284	-0.021377	-0.343725	0.456137	-9.775060	4.811925	-4.721330	-2.530303	-2.242384	0.503382
1693.254000	0.213560	-2.043133	-1.032311	-1.575335	1.194337	1.620223	-0.245505	0.161397	0.335636	-0.486016	-0.236392	0.653976	-2.028292	8.270886	5.536404	-0.118609	-0.444978	0.409389	-6.371691	5.950674	-8.088172	-1.841791	-2.641076	0.239104
1693.266000	0.210608	-2.041246	-1.028327	-1.581047	1.191487	1.627927	-0.245887	0.160110	0.332095	-0.484594	-0.240189	0.639308	-1.691093	8.302809	5.328852	-0.143951	-0.324174	0.482060	1.208848	1.385265	-4.798496	-1.490013	-0.556639	0.394287
1693.276000	0.208184	-2.039620	-1.025074	-1.585785	1.189097	1.634278	-0.239697	0.159735	0.323465	-0.479925	-0.231762	0.633676	-1.920898	8.287407	5.583139	-0.105663	-0.367206	0.432144	-6.461657	4.576089	-9.195798	-2.382206	-2.944174	0.618874
1693.286000	0.205776	-2.038091	-1.021880	-1.590524	1.186772	1.640549	-0.240115	0.155558	0.320748	-0.474401	-0.229047	0.623733	-1.533137	8.763948	5.524028	-0.081588	-0.337123	0.389324	7.533268	0.926217	-6.894309	-1.433735	1.542107	-1.409669
1693.296000	0.203392	-2.036536	-1.018688	-1.595259	1.184565	1.646838	-0.233653	0.157637	0.316031	-0.461977	-0.225304	0.611826	-1.619293	8.173917	5.495324	-0.032548	-0.401031	0.357985	-5.021745	2.348110	-6.668916	-1.224712	-1.331443	-0.626252
1693.306000	0.201110	-2.034935	-1.015529	-1.599896	1.182325	1.652883	-0.229747	0.157306	0.313286	-0.446754	-0.226914	0.596598	-1.522651	7.889287	5.305871	-0.081150	-0.316933	0.363495	-6.346214	1.081599	-4.683940	-1.472304	-2.112598	-0.265674
1693.318000	0.198340	-2.033036	-1.011811	-1.605148	1.179710	1.659871	-0.226239	0.153951	0.306034	-0.434845	-0.216571	0.584428	-1.203248	7.547792	5.329247	-0.088987	-0.377870	0.470624	-13.784568	-4.272664	-6.326295	0.503102	-4.466184	2.201761
1693.328000	0.196151	-2.031484	-1.008782	-1.609502	1.177576	1.665689	-0.220916	0.149550	0.304997	-0.433396	-0.215817	0.577855	-1.305733	7.626488	5.076818	-0.103121	-0.396224	0.409004	-5.216783	-1.968532	-1.617227	0.558353	-1.453359	0.355321
1693.338000	0.193947	-2.030038	-1.005798	-1.613739	1.175438	1.671347	-0.215339	0.146919	0.295135	-0.429549	-0.216657	0.570783	-1.358289	7.401032	5.302496	-0.098684	-0.307556	0.379379	-16.890742	-1.177022	-6.868488	-1.085222	-5.712774	1.490361
1693.348000	0.191833	-2.028546	-1.002782	-1.617915	1.173336	1.677011	-0.211784	0.143082	0.291741	-0.423924	-0.206879	0.561276	-1.146442	7.481217	5.041197	-0.039288	-0.358809	0.342473	-6.546386	-2.646089	-0.414048	0.434127	-1.079648	-0.524229
1693.360000	0.189329	-2.026874	-0.999305	-1.622915	1.170908	1.683685	-0.205523	0.140530	0.282152	-0.415185	-0.203008	0.544265	-1.311199	7.225532	5.147544	-0.059939	-0.378349	0.352508	-15.954810	-0.971558	-3.980925	-0.146554	-4.498391	0.911865
1693.370000	0.187282	-2.025502	-0.996482	-1.627064	1.168883	1.689048	-0.203046	0.133648	0.278089	-0.404498	-0.197938	0.531240	-1.276092	7.690557	5.056273	-0.022759	-0.381477	0.382149	-1.859925	-1.329099	-0.343109	0.285550	0.382661	-0.603591
1693.380000	0.185319	-2.024152	-0.993686	-1.631139	1.166902	1.694279	-0.196976	0.132156	0.271063	-0.389624	-0.197763	0.522972	-1.341664	7.540975	5.000463	-0.053245	-0.293019	0.377720	-4.141914	-0.497202	-0.442418	-0.831500	-0.798352	-0.303909
1693.390000	0.183311	-2.022875	-0.991055	-1.634978	1.164932	1.699368	-0.193085	0.128297	0.265515	-0.379956	-0.189669	0.511966	-1.340640	7.702423	5.022120	-0.061959	-0.321806	0.389478	-0.884849	-0.692099	-0.820923	-0.485375	-0.020122	-0.406637
1693.400000	0.181421	-2.021631	-0.988437	-1.638685	1.163052	1.704473	-0.190656	0.129486	0.257321	-0.375735	-0.179736	0.506793	-1.387392	7.302884	5.225529	-0.096005	-0.417349	0.345465	-16.435714	0.013078	-7.213538	-0.228899	-5.569580	1.407912
1693.412000	0.179158	-2.020106	-0.985471	-1.643113	1.160872	1.710445	-0.185394	0.120298	0.254021	-0.369939	-0.184439	0.490966	-1.271380	7.902717	5.127539	-0.054560	-0.319086	0.352102	1.244270	-1.100233	-2.727562	-0.542871	0.284162	-0.894946
1693.422000	0.177359	-2.018945	-0.983058	-1.646693	1.159061	1.715327	-0.181964	0.119958	0.246854	-0.363281	-0.179032	0.476902	-1.451302	7.895579	5.291225	-0.089420	-0.305968	0.342006	-4.200182	0.941694	-7.162828	-1.647048	-2.358616	-0.021025
1693.432000	0.175591	-2.017751	-0.980666	-1.650263	1.157331	1.720057	-0.177491	0.118956	0.241514	-0.357794	-0.169720	0.466243	-1.529780	7.731288	5.332418	-0.038504	-0.413078	0.379956	-8.766028	1.687000	-7.779144	-0.890811	-3.026163	0.856449
1693.442000	0.173798	-2.016567	-0.978297	-1.653781	1.155602	1.724667	-0.175221	0.118783	0.239482	-0.349981	-0.167543	0.457232	-1.225433	7.538568	5.081696	-0.018154	-0.351588	0.341573	-5.354738	-1.227158	-2.841517	-0.195840	-1.215501	-0.205387
1693.452000	0.172132	-2.015383	-0.975957	-1.657288	1.153934	1.729108	-0.169233	0.118547	0.231377	-0.339539	-0.165460	0.447773	-1.531750	7.331284	5.303408	-0.006926	-0.370553	0.360992	-17.002171	2.320108	-8.382102	-1.609119	-5.205985	1.563386
1693.464000	0.170141	-2.014025	-0.973168	-1.661343	1.151997	1.734378	-0.165334	0.110209	0.227584	-0.324923	-0.161941	0.437852	-1.553350	7.548213	5.115719	0.012695	-0.369697	0.334877	-6.344664	3.134498	-3.433936	-1.322094	-1.298540	-0.289041
1693.474000	0.168526	-2.012951	-0.970881	-1.664552	1.150373	1.738676	-0.164438	0.107173	0.222669	-0.311624	-0.159332	0.427063	-1.195111	7.777657	5.186292	-0.008920	-0.302477	0.287078	-2.345945	-0.920340	-4.787270	-0.942524	-0.766081	-0.978268
1693.484000	0.166903	-2.011863	-0.968656	-1.667637	1.148817	1.742899	-0.158811	0.107116	0.217427	-0.306163	-0.149816	0.413248	-1.354453	7.385526	5.065666	-0.118619	-0.379673	0.329286	-9.381689	0.070398	-6.118523	-0.418181	-4.005220	1.021186
1693.494000	0.165357	-2.010801	-0.966455	-1.670621	1.147368	1.746999	-0.153777	0.104112	0.211145	-0.302519	-0.144077	0.398936	-1.430741	7.342807	4.912228	-0.077833	-0.446718	0.386490	-5.633862	0.632733	-2.301448	0.451602	-1.863697	0.946780
1693.504000	0.163851	-2.009761	-0.964406	-1.673582	1.145859	1.750986	-0.149542	0.102637	0.205845	-0.297454	-0.148779	0.392188	-1.521274	7.137811	4.987793	-0.042119	-0.308074	0.339809	-12.595912	2.721555	-4.273639	-1.833362	-3.977919	1.057022
1693.514000	0.162335	-2.008770	-0.962325	-1.676475	1.144347	1.754768	-0.147630	0.099860	0.198077	-0.290637	-0.145808	0.383047	-1.194728	7.032152	4.892370	-0.046477	-0.272946	0.318783	-11.745117	-0.996519	-2.891898	-0.970835	-3.651405	0.836417
1693.524000	0.160859	-2.007842	-0.960401	-1.679277	1.143008	1.758564	-0.143466	0.091773	0.190778	-0.285793	-0.136161	0.372971	-1.122985	7.634580	5.032629	-0.024249	-0.319476	0.350341	-0.887382	-2.512119	-3.357176	-0.131428	-0.445104	-0.020277
1693.534000	0.159498	-2.006933	-0.958520	-1.682081	1.141623	1.762200	-0.138821	0.091392	0.187059	-0.274848	-0.132994	0.359090	-1.170739	7.408053	5.039168	-0.005770	-0.345025	0.339436	-6.316675	-1.601732	-4.373389	-0.234784	-1.898090	0.512938
1693.546000	0.157857	-2.005835	-0.956343	-1.685335	1.140107	1.766509	-0.132111	0.089237	0.178554	-0.264648	-0.128542	0.351496	-1.355787	7.263573	4.942498	-0.002116	-0.354696	0.302067	-6.894622	0.983320	-3.813843	-0.722142	-1.987307	0.044682
1693.556000	0.156593	-2.004976	-0.954584	-1.687962	1.138834	1.769969	-0.130311	0.084275	0.173156	-0.251993	-0.123676	0.342725	-0.982647	7.358051	4.844654	0.034091	-0.357087	0.288971	-0.374592	-3.642900	-1.269156	0.907718	0.545344	-1.016256
1693.566000	0.155225	-2.004188	-0.952922	-1.690519	1.137613	1.773311	-0.127280	0.082596	0.166250	-0.238178	-0.118644	0.330404	-0.967366	7.109679	4.951654	0.019691	-0.332728	0.348672	-8.984181	-4.805237	-5.910347	0.476535	-2.816573	1.111654
1693.576000	0.153995	-2.003350	-0.951283	-1.692892	1.136502	1.776555	-0.122171	0.080821	0.158353	-0.225297	-0.116176	0.324200	-1.075179	6.862287	5.048725	0.009458	-0.284079	0.314266	-17.725838	-3.171528	-10.247164	-0.909542	-6.146111	1.995345
1693.586000	0.152792	-2.002598	-0.949765	-1.695098	1.135313	1.779719	-0.118768	0.074756	0.151051	-0.214659	-0.112243	0.318946	-1.273133	6.908505	4.963901	0.025961	-0.243392	0.317682	-14.146850	-0.849856	-8.554163	-1.787129	-4.852626	1.345530
1693.598000	0.151365	-2.001763	-0.948056	-1.697584	1.134111	1.783453	-0.115623	0.066885	0.142877	-0.200943	-0.099629	0.307055	-1.288641	7.071341	4.777609	-0.000977	-0.293417	0.399855	-4.709877	-2.267382	-4.999324	-0.426456	-2.004859	1.217717
1693.608000	0.150226	-2.001093	-0.946668	-1.699460	1.133121	1.786538	-0.115133	0.063209	0.137866	-0.189343	-0.089884	0.306976	-1.128777	7.037869	4.587544	-0.041185	-0.368145	0.289053	-0.089030	-3.406576	-2.281490	1.174320	-0.672409	-0.499742
1693.618000	0.149102	-2.000495	-0.945379	-1.701296	1.132299	1.789554	-0.112550	0.059967	0.126647	-0.180359	-0.083500	0.300521	-1.097301	6.729466	4.646586	-0.008525	-0.424004	0.285279	-8.617282	-3.630770	-5.030534	1.516905	-3.072221	0.561899
1693.628000	0.148020	-1.999921	-0.944163	-1.703045	1.131394	1.792502	-0.108001	0.054866	0.115460	-0.168360	-0.081099	0.293774	-1.415707	6.838101	4.786274	0.013421	-0.334471	0.294404	-10.256349	0.147010	-7.946518	-0.826844	-3.951675	0.752119
1693.638000	0.146940	-1.999445	-0.943041	-1.704597	1.130665	1.795408	-0.107142	0.049642	0.106763	-0.156207	-0.074757	0.292450	-1.471931	6.785777	4.776126	0.001608	-0.320920	0.298646	-11.304139	0.550089	-8.811330	-1.135672	-4.587384	1.035930
1693.650000	0.145679	-1.998896	-0.941787	-1.706350	1.129844	1.798893	-0.106286	0.042798	0.098887	-0.141430	-0.068215	0.284129	-1.538383	6.722297	4.518712	0.013314	-0.265242	0.380526	-5.248917	0.254990	-3.561444	-1.070973	-2.160703	0.902117
1693.660000	0.144615	-1.998491	-0.940833	-1.707608	1.129203	1.801768	-0.106266	0.037310	0.088025	-0.127340	-0.059542	0.282699	-1.409103	6.739778	4.579870	0.056652	-0.259123	0.250160	-6.113898	0.275324	-4.481165	-1.163020	-2.125580	-0.694910
1693.670000	0.143507	-1.998158	-0.940035	-1.708789	1.128683	1.804597	-0.107097	0.033234	0.077444	-0.113386	-0.049969	0.278689	-1.225900	6.660995	4.546842	0.064193	-0.290287	0.312879	-6.495935	-2.981876	-4.413027	0.071531	-2.161054	0.203864
1693.680000	0.142452	-1.997836	-0.939308	-1.709834	1.128220	1.807349	-0.103806	0.027899	0.068821	-0.096133	-0.041743	0.275785	-1.304502	6.526711	4.525409	0.059390	-0.295058	0.286913	-9.343310	-1.790446	-5.128733	-0.238573	-3.156702	0.286528
1693.690000	0.141423	-1.997623	-0.938714	-1.710673	1.127841	1.810118	-0.102454	0.022609	0.057403	-0.080376	-0.032794	0.275055	-1.519370	6.431576	4.506231	0.092006	-0.309861	0.357529	-11.084201	0.109085	-4.900209	-0.648102	-3.303315	1.119648
1693.700000	0.140399	-1.997399	-0.938191	-1.711386	1.127523	1.812915	-0.102677	0.016708	0.047745	-0.065598	-0.023929	0.273364	-1.437357	6.436778	4.568506	0.098436	-0.314876	0.325519	-12.630615	-0.706468	-6.591122	-0.513674	-3.965600	1.033590
1693.710000	0.139390	-1.997233	-0.937741	-1.711916	1.127359	1.815575	-0.102907	0.011707	0.037009	-0.049702	-0.017436	0.275297	-1.402035	6.223141	4.569685	0.082991	-0.328965	0.332897	-14.625168	-1.487210	-7.692585	-0.231742	-4.886908	1.551581
1693.722000	0.138165	-1.997225	-0.937351	-1.712375	1.127196	1.818876	-0.103060	0.001832	0.026873	-0.034066	-0.009327	0.273947	-1.504905	5.665542	4.505893	0.111712	-0.335586	0.364763	-3.893778	-1.081654	-4.166978	0.681386	-1.086205	0.277563
1693.732000	0.137101	-1.997276	-0.937187	-1.712641	1.127153	1.821550	-0.102856	-0.004643	0.018420	-0.018119	0.001680	0.277455	-1.307949	5.081664	4.451804	0.103202	-0.189395	0.358096	2.603901	-4.058610	-2.378887	2.804201	0.962971	-0.504292
1693.742000	0.136077	-1.997304	-0.937048	-1.712754	1.127243	1.824287	-0.101088	-0.011177	0.009212	-0.002445	0.012983	0.274048	-1.397002	4.362056	4.233832	0.283316	0.013239	0.403282	2.609507	-4.285265	-4.584233	3.121619	-0.229011	0.585374
1693.752000	0.135094	-1.997511	-0.937055	-1.712608	1.127390	1.827116	-0.099393	-0.017599	-0.004758	0.024297	0.020958	0.279731	-1.641628	4.414053	3.888074	0.411797	0.019480	0.337067	-2.739639	-1.871406	-14.258031	2.482319	-5.097235	1.908242
1693.764000	0.133856	-1.997716	-0.937158	-1.712319	1.127618	1.830472	-0.102164	-0.020611	-0.017679	0.029542	0.020813	0.281752	-1.459851	4.251791	3.479707	0.472352	0.141836	0.332688	-7.464362	-3.718381	-15.152079	1.551765	-6.105219	2.160474
1693.774000	0.132864	-1.998006	-0.937424	-1.711967	1.127847	1.833308	-0.101403	-0.025647	-0.024619	0.040356	0.025397	0.282988	-1.713436	4.320058	3.390855	0.514949	0.200409	0.294899	-3.627775	-0.009248	-12.002369	0.257998	-4.240017	0.665308
1693.784000	0.131850	-1.998321	-0.937728	-1.711541	1.128136	1.836214	-0.103798	-0.031432	-0.033270	0.052485	0.032762	0.281090	-1.582759	4.419362	3.370219	0.604555	0.261506	0.317755	0.172224	-1.697730	-9.265032	0.312993	-1.945145	-0.139946
1693.794000	0.130768	-1.998659	-0.938090	-1.710983	1.128478	1.839039	-0.106131	-0.036141	-0.040361	0.067453	0.043154	0.282027	-1.441133	4.483623	3.288874	0.646103	0.240629	0.338355	4.457769	-3.833008	-6.277695	1.448756	0.118238	-0.736934
1693.804000	0.129716	-1.999033	-0.938598	-1.710200	1.128947	1.841908	-0.104960	-0.040809	-0.048138	0.081262	0.049511	0.287435	-1.482915	4.524571	3.204229	0.691024	0.324651	0.340436	7.914836	-3.282547	-3.256549	0.724939	1.855888	-1.629707
1693.816000	0.128467	-1.999599	-0.939200	-1.709161	1.129610	1.845386	-0.106007	-0.045884	-0.055967	0.100961	0.059363	0.284951	-1.661677	4.508738	3.117478	0.667163	0.387165	0.388944	9.228703	-1.978133	-1.941290	-0.147259	2.020319	-1.278468
1693.826000	0.127393	-2.000081	-0.939829	-1.708075	1.130162	1.848308	-0.107191	-0.050450	-0.065962	0.114768	0.068120	0.294486	-1.760479	4.466740	3.088219	0.677854	0.401761	0.358682	8.650958	-0.427783	-1.310917	-0.639233	2.018458	-1.735998
1693.836000	0.126277	-2.000574	-0.940515	-1.706848	1.130934	1.851269	-0.107627	-0.053730	-0.072598	0.126483	0.078603	0.299950	-1.803341	4.248675	3.027430	0.700349	0.340378	0.383083	5.036363	-0.050438	-0.518085	-0.026971	1.428298	-1.147035
1693.846000	0.125186	-2.001176	-0.941261	-1.705564	1.131800	1.854247	-0.111701	-0.059091	-0.079822	0.140041	0.086247	0.306982	-1.658212	4.126473	2.927497	0.685142	0.267874	0.355460	4.725799	-1.780455	0.881483	1.446137	1.457759	-1.359289
1693.858000	0.123793	-2.001899	-0.942309	-1.703844	1.132889	1.857933	-0.113194	-0.066508	-0.090697	0.153580	0.090038	0.313599	-1.660262	4.310682	2.827448	0.700172	0.275884	0.372678	11.800787	-2.427537	4.364006	1.942810	4.040031	-2.317777
1693.868000	0.122684	-2.002608	-0.943212	-1.702215	1.133749	1.861090	-0.113566	-0.068543	-0.097736	0.165588	0.093686	0.316396	-1.658395	3.984764	2.834350	0.635085	0.301916	0.431021	2.938562	-3.291080	1.282759	1.570619	0.362388	-0.056083
1693.878000	0.121555	-2.003316	-0.944282	-1.700556	1.134698	1.864339	-0.115164	-0.071232	-0.105146	0.176563	0.097085	0.326036	-1.809801	3.534451	2.906475	0.694815	0.367973	0.348803	-10.089871	0.552290	-1.185379	-0.499317	-3.058913	0.218796
1693.888000	0.120393	-2.004051	-0.945413	-1.698758	1.135718	1.867629	-0.118520	-0.078530	-0.114684	0.186654	0.104442	0.332196	-1.640363	3.659046	3.018302	0.689325	0.400832	0.345638	-10.416209	-1.851049	-3.246905	-0.395266	-3.587168	0.376337
1693.898000	0.119173	-2.004881	-0.946567	-1.696807	1.136831	1.870919	-0.122990	-0.087796	-0.120244	0.195648	0.113782	0.331992	-1.573356	4.188894	2.952501	0.730688	0.344168	0.412978	4.441213	-4.364700	1.591672	1.415372	1.715356	-1.048993
1693.908000	0.117972	-2.005803	-0.947789	-1.694800	1.137998	1.874342	-0.125466	-0.091909	-0.124522	0.205358	0.121445	0.341757	-1.275492	4.271016	2.735034	0.696160	0.286442	0.383873	12.396653	-8.509813	6.270216	3.814961	4.297738	-2.329734
1693.918000	0.116741	-2.006713	-0.949040	-1.692657	1.139219	1.877759	-0.123952	-0.093749	-0.132593	0.212610	0.124110	0.349144	-1.765941	4.102376	2.714799	0.695018	0.305329	0.413249	7.867900	-2.624108	5.959397	1.897312	2.929518	-1.640975
1693.928000	0.115474	-2.007720	-0.950412	-1.690417	1.140544	1.881273	-0.126843	-0.099963	-0.142545	0.220791	0.129299	0.356004	-1.809912	4.441831	2.880061	0.705631	0.295095	0.406024	10.947027	-2.522753	3.939127	1.748276	3.576390	-2.085678
1693.940000	0.114008	-2.008905	-0.952177	-1.687656	1.142077	1.885567	-0.129589	-0.102783	-0.149082	0.229773	0.134037	0.365752	-2.075610	4.342453	3.041779	0.706959	0.308321	0.429484	3.175964	0.609802	-0.092759	0.238149	0.788292	-0.811060
1693.950000	0.112625	-2.009957	-0.953652	-1.685254	1.143482	1.889301	-0.135802	-0.103131	-0.153706	0.237999	0.137015	0.374678	-1.850491	3.962756	2.796758	0.703687	0.340526	0.404952	1.027868	-1.757016	3.845864	1.047725	0.702044	-1.036880
1693.960000	0.111321	-2.011048	-0.955226	-1.682813	1.144870	1.893089	-0.135972	-0.110537	-0.159963	0.245341	0.139798	0.382303	-2.128154	4.487352	2.832789	0.740200	0.397188	0.404516	12.121711	0.945760	6.019699	-0.090032	4.398511	-2.851446
1693.970000	0.109947	-2.012161	-0.956859	-1.680259	1.146293	1.897025	-0.139686	-0.113585	-0.167680	0.256217	0.149437	0.390993	-2.204386	4.529861	3.029480	0.694595	0.340910	0.394639	6.649527	1.642082	0.867982	-0.232916	1.666785	-1.849390
1693.980000	0.108481	-2.013334	-0.958537	-1.677737	1.147844	1.901019	-0.144108	-0.115380	-0.171370	0.265570	0.157595	0.399189	-2.226970	4.437459	2.858603	0.691442	0.250682	0.391502	8.962403	1.624054	4.290268	1.142724	2.868023	-2.330424
1693.992000	0.106786	-2.014759	-0.960612	-1.674496	1.149721	1.905940	-0.150525	-0.120160	-0.175893	0.276636	0.156151	0.411515	-2.085390	4.630272	2.918365	0.723947	0.313325	0.418415	11.989624	-0.840085	4.437319	1.154172	3.988317	-2.579725
1694.002000	0.105230	-2.015942	-0.962426	-1.671694	1.151299	1.910078	-0.153410	-0.118852	-0.182384	0.285981	0.157652	0.421669	-2.001632	4.058107	3.010103	0.689081	0.400036	0.424418	-4.776181	-1.172151	-0.526810	-0.224064	-1.887800	-0.178123
1694.012000	0.103676	-2.017164	-0.964359	-1.668832	1.152949	1.914338	-0.155345	-0.123614	-0.188581	0.292353	0.167239	0.433239	-2.187216	4.095962	3.211061	0.755990	0.311204	0.419534	-9.446314	1.634943	-3.554449	-0.452127	-2.851464	0.105584
1694.022000	0.101995	-2.018422	-0.966252	-1.665877	1.154620	1.918631	-0.159831	-0.130439	-0.188954	0.301389	0.170416	0.441054	-2.009302	4.444355	3.122537	0.670645	0.295657	0.490674	0.658454	-2.752977	-2.214003	1.151506	-0.781162	0.166448
1694.032000	0.100413	-2.019738	-0.968196	-1.662863	1.156380	1.923144	-0.164996	-0.132780	-0.192866	0.305438	0.172364	0.454751	-1.983548	4.602875	3.133432	0.686497	0.311210	0.458326	4.011429	-2.937426	-1.696124	1.127086	0.360161	-0.752713
1694.044000	0.098409	-2.021342	-0.970607	-1.659073	1.158464	1.928710	-0.166612	-0.136219	-0.195661	0.310940	0.176159	0.467328	-2.085331	4.587518	3.003479	0.657788	0.319292	0.463959	6.654081	-2.105996	0.274948	1.064819	1.036385	-1.036461
1694.054000	0.096721	-2.022716	-0.972622	-1.655874	1.160277	1.933477	-0.171005	-0.134608	-0.200923	0.316273	0.176426	0.475556	-1.956345	4.006968	3.129854	0.713788	0.371472	0.454993	-10.291785	-2.022657	-3.439968	0.038364	-3.705066	0.713822
1694.064000	0.094968	-2.024120	-0.974683	-1.652683	1.162096	1.938343	-0.173691	-0.144432	-0.205902	0.321300	0.186339	0.485343	-2.181389	4.603665	3.124526	0.715761	0.311591	0.431029	3.460042	-0.209362	-1.418021	0.428248	0.477509	-1.340966
1694.074000	0.093172	-2.025591	-0.976768	-1.649417	1.164013	1.943256	-0.179871	-0.144931	-0.208330	0.329277	0.192949	0.497055	-1.766798	4.508102	2.999084	0.744164	0.255459	0.446153	5.308856	-5.548033	1.391513	2.860426	1.743490	-1.507639
1694.084000	0.091330	-2.027062	-0.978816	-1.646119	1.165932	1.948274	-0.180552	-0.148512	-0.210537	0.338238	0.188291	0.506059	-2.050868	4.715224	2.819181	0.739027	0.351111	0.495300	14.702276	-3.382189	5.567702	1.674350	4.799713	-2.342809
1694.094000	0.089481	-2.028532	-0.980960	-1.642735	1.167893	1.953415	-0.183265	-0.147427	-0.215762	0.349540	0.196190	0.521836	-2.236216	4.319325	2.911253	0.756983	0.382944	0.437007	2.343388	0.653415	2.570483	-0.119719	1.047239	-1.655998
1694.104000	0.087600	-2.030066	-0.983107	-1.639232	1.169859	1.958724	-0.188651	-0.155409	-0.223811	0.357518	0.203226	0.531075	-2.179678	4.709262	2.948361	0.692746	0.316400	0.438836	9.665920	-1.304452	1.491318	1.088244	2.279721	-2.055423
1694.116000	0.085308	-2.031993	-0.985778	-1.634905	1.172361	1.965162	-0.191826	-0.158133	-0.228072	0.367699	0.205402	0.536394	-2.150357	4.746159	2.903172	0.713249	0.328324	0.495160	11.746120	-2.490393	2.726244	1.404980	3.216495	-1.779670
1694.126000	0.083355	-2.033535	-0.988042	-1.631206	1.174428	1.970588	-0.196350	-0.159544	-0.233636	0.372323	0.211949	0.547703	-2.163309	4.752418	3.010148	0.738845	0.340357	0.531115	8.811174	-2.549435	0.845999	1.058449	2.355591	-1.061982
1694.136000	0.081347	-2.035161	-0.990401	-1.627396	1.176466	1.976099	-0.202786	-0.158920	-0.238152	0.376748	0.212371	0.563393	-2.096860	4.242188	2.859937	0.719148	0.389499	0.493221	0.641418	-2.167724	2.005422	0.599468	-0.043098	-0.595885
1694.146000	0.079303	-2.036779	-0.992763	-1.623503	1.178679	1.981780	-0.203277	-0.166600	-0.244701	0.378426	0.224197	0.576883	-2.305163	4.637685	3.013836	0.771012	0.273137	0.516939	5.574187	-0.420069	0.754650	1.178097	1.779704	-1.030364
1694.156000	0.077232	-2.038452	-0.995242	-1.619694	1.180880	1.987637	-0.206037	-0.167673	-0.248589	0.384137	0.224567	0.590207	-2.406377	4.416586	2.891349	0.758424	0.335388	0.447424	3.280488	1.850207	2.278946	0.092478	1.148877	-1.703221
1694.168000	0.074719	-2.040462	-0.998282	-1.615054	1.183516	1.994841	-0.213692	-0.170585	-0.251182	0.395633	0.230125	0.596696	-2.317077	4.381327	2.703828	0.747306	0.369092	0.437924	7.402673	0.406599	5.573419	0.537167	2.608776	-2.384260
1694.178000	0.072583	-2.042174	-1.000871	-1.611048	1.185836	2.000882	-0.215401	-0.174294	-0.260692	0.408941	0.236669	0.603540	-2.575785	4.210534	3.026305	0.706877	0.336359	0.496004	-6.663899	3.784463	-2.290193	-0.957463	-2.937021	0.335838
1694.188000	0.070452	-2.043934	-1.003530	-1.606975	1.188255	2.006946	-0.221301	-0.179130	-0.262382	0.415193	0.240116	0.612918	-2.450266	4.403481	2.823267	0.752508	0.316725	0.539340	3.909677	0.864059	2.965445	0.635937	1.275208	-0.716976
1694.198000	0.068186	-2.045753	-1.006202	-1.602792	1.190712	2.013114	-0.227017	-0.184229	-0.267135	0.425071	0.239398	0.629626	-2.251921	4.594766	3.169265	0.729736	0.324485	0.516592	-1.873265	-1.163644	-4.100746	0.410341	-1.643961	0.114462
1694.210000	0.065424	-2.047952	-1.009480	-1.597606	1.193574	2.020698	-0.230294	-0.183814	-0.268369	0.429389	0.243882	0.646379	-2.441846	4.188394	2.845037	0.728805	0.346604	0.467332	-2.704246	1.995229	1.305681	-0.107057	-1.164117	-0.718668
1694.220000	0.063131	-2.049869	-1.012212	-1.593210	1.196062	2.027236	-0.234104	-0.192285	-0.275415	0.432842	0.247536	0.651603	-2.373901	4.742395	2.943434	0.732816	0.315933	0.521884	7.153574	-0.826379	0.324170	0.912011	1.517924	-1.068017
1694.230000	0.060774	-2.051784	-1.014920	-1.588826	1.198550	2.033887	-0.238211	-0.195960	-0.279124	0.436902	0.245035	0.658037	-2.326082	4.910159	2.971345	0.790720	0.417435	0.512052	10.482837	-1.486207	1.030597	0.090893	3.101708	-1.870749
1694.240000	0.058328	-2.053707	-1.017722	-1.584452	1.201115	2.040545	-0.240968	-0.192951	-0.282428	0.443451	0.255853	0.669170	-2.453963	4.377509	2.768457	0.810486	0.295497	0.518227	3.694865	0.893107	4.275353	1.057499	1.888574	-1.286648
1694.250000	0.055950	-2.055695	-1.020560	-1.580004	1.203680	2.047256	-0.247117	-0.200616	-0.289196	0.457155	0.260004	0.680309	-2.238281	4.770411	2.908138	0.775443	0.377184	0.520019	8.235810	-2.686071	1.343479	0.933204	2.317221	-1.458609
1694.260000	0.053438	-2.057727	-1.023482	-1.575532	1.206326	2.054090	-0.248065	-0.200367	-0.291538	0.468039	0.260606	0.694423	-2.428932	4.662735	2.748716	0.760649	0.406944	0.531810	9.617601	-0.737574	3.729365	0.309891	2.843027	-1.584320
1694.270000	0.050981	-2.059747	-1.026406	-1.570795	1.208904	2.061167	-0.252086	-0.199583	-0.297282	0.479271	0.266987	0.704198	-2.437327	4.185334	2.790130	0.689487	0.389462	0.550486	-3.627060	0.349314	0.780379	-0.113185	-2.130662	0.423147
1694.280000	0.048412	-2.061819	-1.029409	-1.565944	1.211647	2.068227	-0.256944	-0.206367	-0.300669	0.481850	0.276283	0.713350	-2.464751	4.468843	2.816183	0.733520	0.304199	0.546077	2.221575	0.005400	1.336083	0.966270	0.099767	-0.405120
1694.292000	0.045389	-2.064391	-1.033098	-1.560003	1.214926	2.076792	-0.260952	-0.210114	-0.306345	0.483068	0.277178	0.730026	-2.570021	4.571550	2.858594	0.718197	0.421379	0.540746	2.675521	1.109913	0.163683	-0.715613	-0.184484	-0.508125
1694.302000	0.042720	-2.066520	-1.036238	-1.555140	1.217756	2.084200	-0.266288	-0.209326	-0.310487	0.487604	0.283989	0.738547	-2.255600	4.243402	2.721885	0.777286	0.339515	0.531156	-0.554199	-1.917336	3.381929	1.390217	-0.013535	-0.567617
1694.312000	0.040063	-2.068650	-1.039453	-1.550295	1.220634	2.091675	-0.267719	-0.217878	-0.317625	0.496781	0.285692	0.747742	-2.626154	4.785024	2.976367	0.758662	0.297574	0.522199	3.838061	1.646748	-1.361302	0.329194	0.367453	-0.902364
1694.322000	0.037315	-2.070838	-1.042665	-1.545368	1.223518	2.099223	-0.273598	-0.221328	-0.322056	0.507037	0.284335	0.756223	-2.454406	4.721192	3.002693	0.795628	0.402229	0.527324	1.706890	-0.082729	-1.296260	-0.276457	0.117453	-0.817974
1694.332000	0.034542	-2.073060	-1.045773	-1.540215	1.226435	2.106801	-0.276254	-0.221189	-0.326003	0.519300	0.297324	0.766224	-2.545836	4.625694	2.988704	0.747851	0.299171	0.579001	-0.958967	0.445514	-2.145543	0.576372	-1.265187	0.285535
1694.344000	0.031124	-2.075753	-1.049645	-1.533915	1.229966	2.116143	-0.280800	-0.227446	-0.331037	0.520671	0.292992	0.780861	-2.457482	4.904768	2.778522	0.741132	0.413838	0.556689	10.759498	-2.059693	1.399122	0.470796	2.472290	-1.312570
1694.354000	0.028286	-2.078009	-1.052941	-1.528547	1.232943	2.123954	-0.280530	-0.225255	-0.328837	0.521222	0.300590	0.785485	-2.127175	5.396798	2.890079	0.742673	0.326350	0.511383	16.097289	-2.293603	5.344569	1.641818	4.836174	-1.896477
1694.364000	0.025505	-2.080243	-1.056237	-1.523385	1.235925	2.131754	-0.278814	-0.224157	-0.333300	0.518345	0.301889	0.783685	-2.371362	4.835871	3.150250	0.797782	0.319025	0.583438	-3.686983	2.938562	1.724958	-0.227214	-0.768279	0.745290
1694.374000	0.022625	-2.082467	-1.059594	-1.518285	1.238881	2.139670	-0.279898	-0.228299	-0.332061	0.524514	0.296521	0.788644	-2.209451	5.155054	3.024027	0.819035	0.409680	0.519111	7.004205	0.266700	4.314205	-0.115645	2.884804	-1.219130
1694.386000	0.019268	-2.085168	-1.063633	-1.512050	1.242502	2.149194	-0.281918	-0.225194	-0.333686	0.530709	0.302424	0.786331	-2.036606	4.826453	3.229716	0.766441	0.312793	0.469688	-7.022516	0.585654	-0.143806	0.415055	-2.320464	0.000599
1694.396000	0.016465	-2.087440	-1.067037	-1.506785	1.245484	2.157073	-0.281421	-0.229768	-0.331014	0.528510	0.297905	0.778901	-1.986112	5.160546	3.016672	0.793742	0.396973	0.526652	6.436322	-2.564766	3.881959	0.808856	2.396496	-0.902451
1694.406000	0.013685	-2.089745	-1.070378	-1.501426	1.248527	2.164837	-0.280282	-0.228458	-0.332514	0.527902	0.302633	0.781780	-2.139695	5.295125	3.165028	0.757968	0.343185	0.534277	4.549351	-0.782867	0.632080	0.533243	1.029369	-0.374493
1694.416000	0.010866	-2.092075	-1.073710	-1.496073	1.251533	2.172575	-0.280461	-0.226859	-0.331267	0.519756	0.301063	0.785173	-1.968776	4.901155	3.082300	0.776410	0.315744	0.512399	-1.999346	-1.352853	2.548667	1.201787	-0.408403	-0.119196
1694.428000	0.007473	-2.094850	-1.077629	-1.489853	1.255148	2.182087	-0.279933	-0.229142	-0.330115	0.517704	0.295564	0.789723	-2.166694	5.429037	3.029947	0.835683	0.375728	0.429200	11.414653	-0.048809	4.134951	0.382673	4.336426	-2.627267
1694.438000	0.004694	-2.097154	-1.080903	-1.484691	1.258172	2.190020	-0.280647	-0.226566	-0.333292	0.522522	0.301793	0.783711	-2.006034	5.178923	3.146227	0.800482	0.269434	0.498852	1.933696	-1.390771	1.742837	1.647373	0.878465	-0.666435
1694.448000	0.001914	-2.099474	-1.084220	-1.479522	1.261149	2.197847	-0.279057	-0.228274	-0.332409	0.529205	0.295438	0.781049	-2.298865	5.417955	3.123611	0.759094	0.426003	0.523308	7.055035	0.844538	1.087167	-0.784008	1.837710	-0.801739
1694.458000	-0.000895	-2.101720	-1.087531	-1.474274	1.264157	2.205638	-0.281760	-0.228271	-0.334057	0.528764	0.298523	0.786858	-2.231980	5.531698	3.311412	0.802808	0.333418	0.540801	4.477721	0.311955	-1.261067	0.147601	1.240672	-0.370095
1694.468000	-0.003697	-2.104011	-1.090885	-1.468779	1.267119	2.213526	-0.280638	-0.223349	-0.332212	0.527490	0.299748	0.788091	-2.444056	5.106324	3.107423	0.708544	0.328849	0.488753	-0.507316	4.109709	0.701834	-0.739721	-0.967335	-0.310118
1694.480000	-0.007043	-2.106787	-1.094889	-1.462468	1.270663	2.222908	-0.283619	-0.226702	-0.333341	0.518375	0.296616	0.787052	-2.096569	5.412694	3.221035	0.761757	0.392420	0.510728	3.230024	-0.828103	-0.498595	-0.064504	0.547394	-0.498155
1694.490000	-0.009800	-2.109009	-1.098205	-1.457384	1.273683	2.230749	-0.282408	-0.226541	-0.330523	0.519733	0.302726	0.785033	-2.429962	5.397918	3.080465	0.844676	0.333057	0.534196	7.429365	2.470023	3.156881	-0.047801	3.138757	-1.013191
1694.500000	-0.012644	-2.111291	-1.101523	-1.452253	1.276628	2.238611	-0.285074	-0.225633	-0.333533	0.524028	0.299194	0.790236	-2.181373	5.114158	3.196139	0.824616	0.394315	0.462136	-2.514493	2.108567	1.453355	-0.723239	-0.193938	-0.844664
1694.510000	-0.015510	-2.113477	-1.104911	-1.447007	1.279640	2.246527	-0.283219	-0.227276	-0.333662	0.529251	0.305089	0.782294	-2.247418	5.362161	3.232999	0.782560	0.272890	0.528475	1.105829	1.203648	-0.296108	0.638580	0.150511	-0.148452
1694.522000	-0.018887	-2.116202	-1.108825	-1.440555	1.283305	2.255942	-0.286179	-0.225225	-0.331452	0.528467	0.301863	0.782011	-1.911142	5.093136	3.134346	0.771632	0.320064	0.539828	-2.550652	-2.162400	1.476429	1.293090	-0.796088	0.279269
1694.532000	-0.021798	-2.118486	-1.112114	-1.435222	1.286321	2.263657	-0.282640	-0.229248	-0.332155	0.522464	0.298566	0.787507	-2.034430	5.574021	3.125545	0.750413	0.395976	0.559546	7.560483	-3.005219	0.278826	0.598477	1.806836	-0.279520
1694.542000	-0.024622	-2.120744	-1.115407	-1.429938	1.289330	2.271526	-0.282673	-0.228340	-0.330917	0.518239	0.301605	0.789050	-2.009556	5.434686	3.004356	0.790402	0.286962	0.536555	8.028127	-2.991189	3.010429	2.048433	2.696880	-0.735183
1694.552000	-0.027429	-2.123013	-1.118711	-1.424800	1.292301	2.279524	-0.281340	-0.224709	-0.331827	0.524751	0.297142	0.789034	-2.083603	5.010429	3.080679	0.785775	0.358276	0.483065	-3.532865	0.880235	2.712313	0.125383	-0.765612	-0.415655
1694.564000	-0.030852	-2.125715	-1.122790	-1.418585	1.295907	2.289007	-0.281704	-0.226892	-0.329971	0.529362	0.296600	0.782671	-1.975930	5.148557	2.972632	0.754587	0.342612	0.516582	1.654155	-1.930843	3.393055	1.162312	0.504584	-0.363345
1694.574000	-0.033699	-2.127998	-1.126105	-1.413298	1.298938	2.296780	-0.280678	-0.227213	-0.331975	0.529056	0.298079	0.782032	-2.024280	5.152638	3.122099	0.710843	0.332634	0.539046	-3.159523	-0.802414	0.466234	0.633895	-1.770606	0.497912
1694.584000	-0.036526	-2.130276	-1.129457	-1.407991	1.301836	2.304648	-0.279597	-0.228746	-0.329899	0.523238	0.294504	0.783539	-2.237750	5.154040	2.996797	0.757337	0.427456	0.504573	0.623475	1.590689	3.050766	-0.828988	0.222195	-0.480183
1694.594000	-0.039311	-2.132625	-1.132810	-1.402630	1.304873	2.312515	-0.280613	-0.229836	-0.333600	0.520205	0.302082	0.781781	-1.966412	5.417309	3.187836	0.792130	0.348330	0.519114	0.920671	-1.893902	0.293019	0.839317	0.291012	-0.285236
1694.604000	-0.042136	-2.134949	-1.136099	-1.397512	1.307841	2.320290	-0.279579	-0.227450	-0.332269	0.517271	0.299442	0.784743	-2.235678	5.336365	3.114248	0.788241	0.435032	0.504578	0.989225	1.533325	1.445142	-1.014505	0.462395	-0.545585
1694.616000	-0.045475	-2.137731	-1.140061	-1.391288	1.311425	2.329734	-0.280590	-0.230657	-0.333599	0.524697	0.302580	0.786652	-2.118527	5.845350	3.208151	0.771890	0.351734	0.530112	8.533147	-2.020751	-1.641052	0.656635	2.079118	-0.636387
1694.626000	-0.048230	-2.140006	-1.143317	-1.386101	1.314504	2.337718	-0.280384	-0.228377	-0.333303	0.528825	0.300465	0.784583	-2.309148	5.885581	3.221859	0.785989	0.353006	0.454774	8.970626	1.007874	-1.757759	-0.229961	2.349423	-1.561630
1694.636000	-0.051052	-2.142295	-1.146585	-1.380864	1.317535	2.345573	-0.282134	-0.226320	-0.332479	0.530565	0.295236	0.781240	-2.230542	5.558767	3.116989	0.740290	0.393829	0.480018	4.083389	0.841062	-0.176861	-0.524351	0.637536	-0.842132
1694.646000	-0.053828	-2.144523	-1.149936	-1.375488	1.320544	2.353383	-0.281345	-0.226405	-0.335768	0.525426	0.301055	0.781268	-2.309149	5.706483	3.158211	0.794600	0.326415	0.483416	6.389232	1.312185	-0.302216	0.087559	1.846243	-1.091900
1694.658000	-0.057215	-2.147170	-1.153932	-1.369154	1.324065	2.362685	-0.282603	-0.222647	-0.333196	0.520427	0.297368	0.787509	-2.153781	5.121264	3.079623	0.777340	0.401743	0.521638	-4.366183	1.636711	2.377195	-0.617415	-1.142899	0.067340
1694.668000	-0.060065	-2.149437	-1.157248	-1.363958	1.327073	2.370578	-0.280956	-0.227041	-0.332246	0.521426	0.299775	0.785596	-2.383983	5.422058	3.145399	0.814340	0.364214	0.534423	0.371656	3.167811	1.105667	-0.760313	0.473370	-0.194787
1694.678000	-0.062900	-2.151666	-1.160634	-1.358790	1.330008	2.378478	-0.284050	-0.227409	-0.329919	0.524830	0.302778	0.786244	-2.027596	5.324522	2.907834	0.773843	0.332488	0.471249	3.855846	-1.268618	3.784118	1.139656	1.390762	-1.073372
1694.688000	-0.065724	-2.153929	-1.163977	-1.353531	1.332909	2.386343	-0.282034	-0.223890	-0.332065	0.528249	0.299589	0.783681	-2.185300	4.884789	3.052859	0.759083	0.424775	0.471461	-9.525720	3.879258	3.333914	-1.453878	-2.740031	-0.131071
1694.698000	-0.068636	-2.156232	-1.167332	-1.348251	1.335979	2.394136	-0.284786	-0.229567	-0.331667	0.526877	0.306253	0.788774	-1.975152	5.515921	3.071816	0.782182	0.311849	0.466539	2.775968	-1.648331	1.082458	1.263533	0.798780	-0.974930
1694.710000	-0.071949	-2.159001	-1.171248	-1.341761	1.339549	2.403601	-0.282256	-0.228990	-0.331790	0.522111	0.302980	0.783770	-2.097090	5.521732	3.069313	0.778865	0.376130	0.500016	2.605991	-0.504972	0.997363	0.204733	0.754134	-0.612699
1694.720000	-0.074738	-2.161290	-1.174533	-1.336529	1.342619	2.411416	-0.283984	-0.229599	-0.333988	0.515152	0.304739	0.782932	-1.827317	5.741511	3.063764	0.810734	0.321582	0.486327	7.074135	-4.666495	0.678308	2.063655	2.343071	-1.091347
1694.730000	-0.077508	-2.163591	-1.177836	-1.331423	1.345670	2.419213	-0.281569	-0.229817	-0.332284	0.522458	0.301209	0.786157	-2.008223	5.767222	3.082810	0.811443	0.347637	0.547676	6.860374	-3.139441	0.291313	1.266860	2.261258	-0.404082
1694.740000	-0.080330	-2.165866	-1.181133	-1.326292	1.348681	2.427135	-0.283050	-0.224910	-0.334245	0.528926	0.297869	0.787055	-1.998251	5.453949	3.125813	0.772090	0.403782	0.521791	-1.425948	-0.896642	0.432091	-0.027569	-0.568679	-0.073056
1694.752000	-0.083686	-2.168551	-1.185122	-1.319989	1.352303	2.436628	-0.281232	-0.227772	-0.331499	0.529207	0.297600	0.783516	-2.326866	5.589310	2.913258	0.752396	0.328355	0.495171	6.778026	1.132451	1.958189	0.272840	1.793005	-0.882950
1694.762000	-0.086465	-2.170817	-1.188455	-1.314640	1.355266	2.444414	-0.280206	-0.228277	-0.334485	0.529729	0.296774	0.785232	-2.376236	5.644929	3.137936	0.749266	0.354864	0.506889	1.550575	2.904667	-0.997646	-0.788770	-0.148286	-0.344140
1694.772000	-0.089320	-2.173057	-1.191843	-1.309227	1.358269	2.452165	-0.281130	-0.225927	-0.333239	0.519535	0.298007	0.785965	-2.383684	5.283740	3.002627	0.770530	0.386680	0.523735	-2.144645	3.961660	2.576556	-1.151943	-0.553103	-0.077562
1694.782000	-0.092190	-2.175335	-1.195137	-1.304039	1.361235	2.460103	-0.282288	-0.229452	-0.332081	0.518137	0.298129	0.788978	-2.347340	5.503137	3.076484	0.787733	0.310609	0.496246	0.171181	3.180579	0.970817	-0.193894	0.044841	-0.492594
1694.792000	-0.095029	-2.177600	-1.198480	-1.298905	1.364185	2.468005	-0.282890	-0.228633	-0.332785	0.521361	0.296302	0.784786	-2.109247	5.583294	3.052154	0.792858	0.385750	0.489074	1.925798	-0.025841	0.930338	-0.014381	0.703064	-0.705099
1694.804000	-0.098457	-2.180345	-1.202396	-1.292622	1.367772	2.477442	-0.280586	-0.231991	-0.331667	0.530598	0.297647	0.785408	-2.372640	5.824805	3.006859	0.743478	0.351677	0.461799	7.318597	1.761710	-0.645884	-0.365707	1.563322	-1.182014
1694.814000	-0.101265	-2.182717	-1.205690	-1.287372	1.370752	2.485216	-0.282767	-0.230783	-0.334303	0.527876	0.299982	0.784850	-1.934632	5.919011	3.020654	0.737005	0.415283	0.514227	7.838881	-4.223924	-1.429493	0.693116	1.630174	-0.600824
1694.824000	-0.104085	-2.184980	-1.209008	-1.282019	1.373742	2.493164	-0.282350	-0.226221	-0.331360	0.525782	0.303512	0.787929	-2.041337	5.536760	2.876790	0.750525	0.349104	0.451072	4.136167	-1.121198	2.284681	0.779171	1.038631	-1.170807
1694.834000	-0.106949	-2.187282	-1.212329	-1.276744	1.376765	2.501055	-0.283778	-0.228346	-0.333839	0.521157	0.303279	0.783436	-1.682361	5.836568	3.144853	0.749315	0.320758	0.531833	2.044364	-5.827295	-2.225310	2.151442	-0.193543	-0.025614
1694.844000	-0.109766	-2.189569	-1.215716	-1.271565	1.379743	2.508818	-0.280532	-0.226599	-0.332772	0.522617	0.300868	0.782019	-2.037950	5.723037	2.932581	0.754168	0.402950	0.524190	5.612789	-2.413990	0.663002	0.454499	1.391611	-0.434159
1694.856000	-0.113196	-2.192281	-1.219777	-1.265376	1.383425	2.518139	-0.281086	-0.225942	-0.331782	0.526351	0.301108	0.790928	-2.061819	5.337800	3.069469	0.780055	0.360981	0.510998	-5.558444	1.361758	1.766770	-0.123077	-1.622610	-0.012734
1694.866000	-0.115981	-2.194539	-1.223134	-1.260169	1.386365	2.526101	-0.279838	-0.227497	-0.331577	0.529858	0.300583	0.787342	-2.128584	5.583246	3.015133	0.736874	0.372248	0.531640	-0.089504	0.216027	0.224480	-0.075408	-0.606452	0.021013
1694.876000	-0.118835	-2.196807	-1.226480	-1.254936	1.389412	2.534028	-0.282355	-0.225361	-0.332643	0.528177	0.299780	0.784609	-2.010775	5.330005	3.087250	0.778095	0.327287	0.482107	-6.808506	1.469876	1.622653	0.203494	-2.089986	-0.250259
1694.886000	-0.121615	-2.199114	-1.229775	-1.249513	1.392415	2.541884	-0.279793	-0.229086	-0.331248	0.527323	0.298960	0.780041	-2.307166	5.676090	3.034417	0.739900	0.341483	0.525250	0.876874	2.136527	-0.511362	-0.380334	-0.415115	-0.089360
1694.896000	-0.124341	-2.201397	-1.233052	-1.244215	1.395402	2.549649	-0.280583	-0.230522	-0.331596	0.521983	0.296741	0.785823	-2.255421	5.904361	2.990528	0.787593	0.403068	0.512886	6.605598	0.006219	-0.698990	-0.323172	1.891696	-0.630644
1694.908000	-0.127723	-2.204110	-1.236901	-1.238048	1.398977	2.559044	-0.279782	-0.228398	-0.331549	0.522588	0.298052	0.787489	-2.434507	5.655727	2.988155	0.818395	0.389502	0.478963	2.195846	3.981493	1.281397	-1.193901	1.106207	-0.865667
1694.918000	-0.130575	-2.206391	-1.240188	-1.232887	1.401884	2.566969	-0.282874	-0.229662	-0.331491	0.522804	0.302365	0.784391	-2.222652	5.965894	2.837455	0.822574	0.373759	0.520724	11.420337	-1.926224	0.822589	0.743517	3.868397	-0.858383
1694.928000	-0.133332	-2.208599	-1.243497	-1.227617	1.404950	2.574839	-0.281965	-0.227060	-0.333871	0.528883	0.303384	0.786518	-2.250356	5.765234	3.002612	0.789289	0.321600	0.501906	2.647633	1.270566	-0.073745	0.217373	0.666066	-0.523651
1694.938000	-0.136108	-2.210834	-1.246856	-1.222293	1.408000	2.582682	-0.283210	-0.228440	-0.332621	0.527673	0.301903	0.784722	-2.143198	5.647207	2.916551	0.754709	0.351695	0.531111	1.730587	-0.079999	0.902635	0.314926	0.182490	-0.123438
1694.948000	-0.138912	-2.213139	-1.250178	-1.216892	1.411001	2.590596	-0.282370	-0.228397	-0.333065	0.524875	0.296929	0.784284	-2.154735	5.623982	2.995586	0.740935	0.360714	0.514371	-1.193400	1.153840	0.082611	-0.230055	-0.937847	-0.129810
1694.958000	-0.141710	-2.215418	-1.253606	-1.211677	1.414043	2.598429	-0.282983	-0.224113	-0.330229	0.516709	0.298899	0.782667	-2.276376	5.271975	2.672426	0.752070	0.325154	0.510710	0.616192	2.195432	5.499509	0.211100	0.324320	-0.367622
1694.968000	-0.144581	-2.217666	-1.256942	-1.206556	1.417033	2.606225	-0.284564	-0.228452	-0.333028	0.520878	0.294573	0.784546	-1.946063	5.468227	2.949035	0.806435	0.409892	0.505161	-3.071636	-0.455323	2.564356	0.024963	-0.435652	-0.311180
1694.978000	-0.147399	-2.220019	-1.260347	-1.201382	1.419964	2.614056	-0.283081	-0.228594	-0.331254	0.525943	0.298741	0.786253	-2.009695	5.673452	2.874425	0.790936	0.335352	0.527541	2.259280	-1.753729	1.552263	1.114188	0.775289	-0.245611
1694.990000	-0.150772	-2.222757	-1.264329	-1.195074	1.423555	2.623471	-0.283530	-0.227732	-0.330459	0.527666	0.299066	0.786770	-1.899047	5.501029	2.880088	0.817828	0.368367	0.484772	-1.265106	-1.362209	3.097013	0.809457	0.226717	-0.629140
1695.000000	-0.153592	-2.225063	-1.267579	-1.189798	1.426489	2.631366	-0.281700	-0.230416	-0.333074	0.527514	0.298741	0.785776	-2.284025	5.974292	3.008421	0.814537	0.420216	0.497110	4.484855	1.162626	-1.417875	-0.822854	1.492682	-0.684580
1695.010000	-0.156488	-2.227416	-1.270852	-1.184405	1.429472	2.639140	-0.283806	-0.229168	-0.330309	0.523510	0.303718	0.785997	-2.035340	6.060982	2.871951	0.763392	0.330513	0.489377	8.217586	-3.162959	-1.739817	1.352844	1.891109	-0.810126
1695.020000	-0.159270	-2.229697	-1.274152	-1.179164	1.432461	2.647058	-0.281176	-0.227386	-0.331123	0.521806	0.301876	0.789191	-2.096659	5.775599	2.964758	0.776515	0.432551	0.488946	0.541181	0.293699	-0.284725	-0.671334	0.046470	-0.563036
1695.030000	-0.162140	-2.231954	-1.277495	-1.174005	1.435482	2.654917	-0.282998	-0.226971	-0.330833	0.525286	0.306647	0.784401	-1.943748	5.821894	2.791724	0.779481	0.343631	0.503818	5.218665	-3.358261	0.798605	1.466842	1.472975	-0.585080
1695.040000	-0.164927	-2.234245	-1.280808	-1.168837	1.438508	2.662749	-0.279131	-0.223164	-0.333792	0.528293	0.303941	0.785519	-2.326183	5.546629	3.022017	0.764957	0.335973	0.490397	-5.398788	5.144308	0.721419	-1.096611	-1.946960	-0.284418
1695.052000	-0.168324	-2.236937	-1.284825	-1.162481	1.442180	2.672167	-0.282978	-0.226722	-0.330158	0.530407	0.299513	0.787034	-2.057184	5.826784	2.880296	0.748264	0.386660	0.510918	2.172271	-1.045813	-0.532506	0.158238	0.133274	-0.331075
1695.062000	-0.171130	-2.239171	-1.288194	-1.157229	1.445193	2.680047	-0.281295	-0.227385	-0.333808	0.527429	0.297540	0.786991	-2.241965	5.746527	2.956400	0.773447	0.321229	0.472130	-0.783697	2.720568	-0.163211	-0.225108	-0.586207	-0.662448
1695.072000	-0.173988	-2.241487	-1.291545	-1.151872	1.448197	2.687987	-0.282890	-0.225597	-0.332408	0.521065	0.295841	0.783350	-2.056893	5.562093	2.979239	0.783448	0.402705	0.490810	-5.255841	1.940288	1.243959	-0.742566	-1.523965	-0.348341
1695.082000	-0.176774	-2.243735	-1.294808	-1.146646	1.451179	2.695826	-0.280692	-0.229964	-0.331263	0.519423	0.297946	0.779585	-2.244340	5.981293	2.820180	0.796687	0.350894	0.497730	6.480321	-0.127781	-0.671497	0.349424	1.876596	-0.680041
1695.094000	-0.180221	-2.246446	-1.298716	-1.140492	1.454768	2.705099	-0.281952	-0.225930	-0.331695	0.526312	0.295370	0.788224	-2.132655	5.724452	2.793408	0.753657	0.387179	0.474678	1.512622	0.556105	0.866531	-0.230564	0.155620	-0.725450
1695.104000	-0.183036	-2.248727	-1.301936	-1.135358	1.457733	2.712999	-0.278907	-0.225082	-0.324919	0.528070	0.292786	0.780683	-1.622696	6.229445	2.761227	0.707881	0.396302	0.466485	9.938068	-4.154171	2.725691	0.951734	2.788087	-0.443727
1695.114000	-0.185879	-2.250960	-1.305182	-1.130181	1.460679	2.720803	-0.274452	-0.222351	-0.322603	0.521382	0.291715	0.769224	-1.791590	6.063939	2.958649	0.749992	0.322348	0.404827	2.842500	1.360141	3.319960	0.162884	0.991433	-0.882877
1695.124000	-0.188592	-2.253154	-1.308465	-1.124962	1.463525	2.728395	-0.271335	-0.217891	-0.318626	0.513262	0.288414	0.752700	-1.556270	5.995550	2.903524	0.723262	0.416960	0.480597	1.855277	-1.920747	3.935331	0.128657	0.695378	-0.002885
1695.134000	-0.191228	-2.255357	-1.311750	-1.119846	1.466415	2.735842	-0.266766	-0.219367	-0.321568	0.498592	0.289175	0.749585	-1.682245	6.471124	3.364594	0.746545	0.334460	0.470447	-0.994999	0.828640	-2.846308	-0.190553	-0.892528	0.078878
1695.144000	-0.193905	-2.257570	-1.314908	-1.114865	1.469261	2.743239	-0.266430	-0.217072	-0.312477	0.488625	0.284373	0.738378	-1.378267	6.569880	3.188026	0.746013	0.325722	0.512087	4.170732	-5.275498	-2.396430	1.800218	0.751449	0.391047
1695.154000	-0.196535	-2.259672	-1.318084	-1.110086	1.472077	2.750635	-0.260578	-0.208488	-0.309293	0.483783	0.275160	0.729699	-1.593214	6.114551	3.281900	0.751789	0.381105	0.440227	-5.517292	2.065293	1.025336	-0.830653	-1.606364	-0.134045
1695.166000	-0.199606	-2.262198	-1.321721	-1.104380	1.475416	2.759274	-0.257845	-0.208636	-0.299737	0.479316	0.277008	0.712377	-1.381832	6.569438	3.001328	0.747945	0.278674	0.480096	8.486265	-6.404817	-1.004133	2.729662	2.223387	-0.033094
1695.176000	-0.202033	-2.264289	-1.324718	-1.099563	1.478063	2.766349	-0.251036	-0.203887	-0.297579	0.474015	0.265184	0.705272	-1.682697	6.578701	3.353821	0.733193	0.394211	0.441788	0.328195	1.005187	-3.538459	-0.942078	-0.446937	-0.178739
1695.186000	-0.204541	-2.266286	-1.327553	-1.094881	1.480718	2.773366	-0.250014	-0.198896	-0.290645	0.462440	0.266420	0.695464	-1.626141	6.108160	2.918858	0.711619	0.315048	0.414878	2.580609	-0.171902	3.151788	0.570199	0.657654	-0.540681
1695.196000	-0.206953	-2.268236	-1.330406	-1.090152	1.483367	2.780225	-0.244801	-0.199024	-0.288728	0.453226	0.259748	0.682366	-1.747650	6.517205	3.104647	0.732284	0.344818	0.435381	5.294630	0.077512	-1.276081	-0.020108	1.286389	-0.348720
1695.206000	-0.209418	-2.270186	-1.333182	-1.085660	1.485946	2.787028	-0.241087	-0.195255	-0.281532	0.444169	0.254242	0.672728	-1.847105	6.391574	2.893457	0.760406	0.324144	0.395461	8.893403	0.431368	1.641791	0.313680	3.014856	-0.896787
1695.218000	-0.212296	-2.272444	-1.336526	-1.080453	1.488970	2.794938	-0.238209	-0.189223	-0.280295	0.440706	0.252318	0.658360	-1.745986	6.073037	2.974358	0.753197	0.368948	0.447937	0.908973	1.928916	4.010349	-0.527012	0.905508	-0.121085
1695.228000	-0.214633	-2.274347	-1.339314	-1.076159	1.491479	2.801481	-0.233351	-0.188938	-0.275361	0.437867	0.249536	0.653181	-1.876135	6.263318	2.990888	0.745546	0.292525	0.384845	3.955596	3.050444	2.133116	-0.179416	1.389013	-0.812013
1695.238000	-0.216976	-2.276165	-1.342083	-1.071842	1.493948	2.807874	-0.231860	-0.186201	-0.271449	0.429593	0.240743	0.641917	-1.740317	6.312641	3.021182	0.727679	0.432117	0.392334	3.343778	1.608411	1.327588	-1.285828	1.285370	-0.698230
1695.248000	-0.219295	-2.277969	-1.344813	-1.067623	1.496373	2.814249	-0.227678	-0.179839	-0.268109	0.422483	0.241446	0.630219	-1.559881	5.950778	3.007101	0.705629	0.312710	0.361521	-3.116667	2.438684	4.527591	-0.175929	-0.818353	-0.842473
1695.260000	-0.222004	-2.280148	-1.348008	-1.062530	1.499227	2.821676	-0.222020	-0.180907	-0.262639	0.413095	0.234977	0.617571	-1.469594	6.337896	3.150085	0.700500	0.325219	0.421172	-0.750319	-0.284769	0.118936	0.282620	-0.594379	-0.185212
1695.270000	-0.224223	-2.281965	-1.350623	-1.058407	1.501542	2.827797	-0.220534	-0.178369	-0.256643	0.401492	0.228246	0.609242	-1.069606	6.455864	3.247645	0.735607	0.332882	0.348109	-1.750044	-3.950330	-0.930587	1.391520	-0.611553	-0.944483
1695.280000	-0.226384	-2.283709	-1.353250	-1.054450	1.503858	2.833817	-0.212092	-0.172637	-0.251936	0.392247	0.222940	0.598089	-1.460686	6.289174	3.081390	0.775298	0.347026	0.369123	0.871644	-0.256564	2.241025	0.345168	1.052386	-0.809023
1695.290000	-0.228476	-2.285433	-1.355736	-1.050516	1.506125	2.839771	-0.209988	-0.171927	-0.249736	0.387146	0.224900	0.586532	-1.307007	6.454229	3.359582	0.776654	0.246335	0.346561	-3.616691	0.009890	-0.759715	1.177652	-0.896171	-0.895714
1695.300000	-0.230575	-2.287118	-1.358167	-1.046702	1.508348	2.845615	-0.208749	-0.167504	-0.238852	0.384434	0.215513	0.572843	-1.005961	6.626191	2.928588	0.753149	0.349938	0.347394	8.421380	-8.848356	-0.346288	2.798309	2.912365	-1.094944
1695.310000	-0.232569	-2.288781	-1.360498	-1.042944	1.510479	2.851248	-0.200880	-0.166651	-0.236869	0.380431	0.212834	0.557898	-1.356197	6.947480	3.038282	0.695580	0.374436	0.416297	10.943131	-6.320487	-4.844740	1.373617	2.657224	-0.310485
1695.320000	-0.234491	-2.290392	-1.362815	-1.039193	1.512631	2.856726	-0.195873	-0.156669	-0.232316	0.371406	0.208986	0.549720	-1.525206	6.057384	3.031849	0.727694	0.288385	0.415079	-2.611390	1.813349	4.428060	0.276917	-0.290949	-0.125539
1695.330000	-0.236494	-2.291949	-1.365106	-1.035548	1.514670	2.862179	-0.194143	-0.158442	-0.227200	0.363589	0.205655	0.541754	-1.400989	6.492152	2.883545	0.704492	0.357118	0.439158	7.214086	-4.249993	0.668245	1.191292	2.267201	0.018780
1695.342000	-0.238759	-2.293801	-1.367745	-1.031172	1.517140	2.868669	-0.188434	-0.153545	-0.223397	0.354972	0.198171	0.533233	-1.795012	6.512999	2.965806	0.679412	0.351625	0.354925	6.459430	2.068238	-0.240366	-0.809158	1.688518	-0.831540
1695.352000	-0.240611	-2.295295	-1.369932	-1.027550	1.519023	2.873938	-0.185275	-0.149406	-0.220712	0.344112	0.194668	0.520508	-1.741412	6.325119	2.869845	0.651951	0.404295	0.358749	5.168295	1.991406	1.800923	-1.316268	1.415776	-0.750734
1695.362000	-0.242438	-2.296778	-1.372142	-1.024135	1.521019	2.879074	-0.183667	-0.145839	-0.215776	0.333583	0.199870	0.509025	-1.611278	5.993324	2.965517	0.673567	0.311512	0.359426	-2.616567	3.865145	5.056113	-0.723527	-0.596604	-0.611876
1695.372000	-0.244260	-2.298202	-1.374303	-1.020858	1.522923	2.884076	-0.178484	-0.147279	-0.215045	0.328168	0.190025	0.496808	-1.776801	6.414672	3.318434	0.702238	0.374509	0.365704	-3.609950	6.410885	-0.391176	-2.346827	-1.043902	-0.502723
1695.382000	-0.246027	-2.299685	-1.376416	-1.017624	1.524805	2.888975	-0.175937	-0.143805	-0.207404	0.326018	0.184478	0.487787	-1.498611	6.382688	3.066091	0.660431	0.421202	0.401002	0.439332	0.726612	0.646658	-1.144479	0.052524	-0.125243
1695.394000	-0.248139	-2.301346	-1.378923	-1.013854	1.526997	2.894796	-0.174111	-0.139754	-0.202385	0.320527	0.187795	0.478689	-1.308068	6.554091	3.134354	0.706675	0.316030	0.341381	1.587522	-1.468961	-0.664608	0.709822	0.483184	-0.724329
1695.404000	-0.249857	-2.302732	-1.380882	-1.010746	1.528759	2.899476	-0.169663	-0.134034	-0.199198	0.313126	0.182277	0.466166	-1.312700	6.225712	3.199039	0.722072	0.312657	0.348553	-5.032495	1.575312	2.729015	-0.008404	-0.982126	-0.544451
1695.414000	-0.251571	-2.304085	-1.382909	-1.007671	1.530565	2.904096	-0.164828	-0.136196	-0.192198	0.309242	0.178450	0.454552	-1.051822	6.846163	3.143935	0.670553	0.306456	0.377711	4.491962	-6.403160	-4.073688	2.081050	0.639960	-0.242627
1695.424000	-0.253170	-2.305422	-1.384809	-1.004641	1.532310	2.908586	-0.160668	-0.130436	-0.188514	0.300189	0.172820	0.441552	-1.109149	6.741837	3.192011	0.686036	0.298820	0.355969	2.035934	-4.248627	-2.907922	1.589050	0.187852	-0.417105
1695.436000	-0.255065	-2.306917	-1.386993	-1.001053	1.534317	2.913779	-0.157883	-0.126108	-0.181803	0.291693	0.164161	0.426442	-0.874832	6.678546	3.101707	0.650345	0.366688	0.406487	1.824966	-7.668292	-2.243927	1.864781	0.058332	0.186662
1695.446000	-0.256601	-2.308194	-1.388700	-0.998140	1.535981	2.918020	-0.149892	-0.119230	-0.174092	0.280066	0.163659	0.420969	-1.154796	6.316890	2.768401	0.667136	0.298940	0.337287	5.225252	-4.794813	3.323790	1.970616	1.777604	-0.574494
1695.456000	-0.258051	-2.309390	-1.390429	-0.995342	1.537606	2.922163	-0.147259	-0.118085	-0.171762	0.272201	0.158312	0.412677	-1.164707	6.458281	2.889794	0.662927	0.254316	0.335719	4.473032	-4.277565	1.327251	2.172887	1.170181	-0.522700
1695.466000	-0.259520	-2.310562	-1.392066	-0.992683	1.539121	2.926208	-0.141193	-0.116388	-0.168343	0.263768	0.146815	0.402517	-1.351011	6.580848	2.889043	0.677994	0.330840	0.327839	7.093434	-2.956687	0.335681	0.966666	2.270106	-0.605714
1695.476000	-0.260866	-2.311709	-1.393725	-0.990092	1.540653	2.930174	-0.140157	-0.113117	-0.163817	0.258506	0.147244	0.391422	-1.142419	6.682793	2.852451	0.655099	0.322442	0.329605	8.546693	-6.301385	-0.836624	1.975877	2.351128	-0.534946
1695.486000	-0.262240	-2.312857	-1.395288	-0.987543	1.542125	2.934019	-0.134462	-0.109610	-0.158881	0.253075	0.146422	0.376143	-1.330452	6.444895	2.851778	0.677636	0.259897	0.378461	5.540962	-3.001897	2.090874	1.775821	1.851398	0.051607
1695.498000	-0.263770	-2.314086	-1.397187	-0.984625	1.543820	2.938525	-0.130111	-0.104628	-0.157220	0.248243	0.136782	0.366495	-1.475715	6.428791	2.999742	0.709516	0.345598	0.303330	2.807302	1.094489	2.226385	-0.276499	1.636790	-0.711143
1695.508000	-0.265069	-2.315174	-1.398717	-0.982190	1.545231	2.942105	-0.126257	-0.100637	-0.151835	0.242140	0.133660	0.355023	-1.612550	6.161664	3.024162	0.618562	0.304243	0.331661	-2.631798	5.114061	3.811658	-1.305431	-0.889895	-0.301800
1695.518000	-0.266294	-2.316183	-1.400304	-0.979912	1.546510	2.945557	-0.126027	-0.102005	-0.149975	0.234883	0.129889	0.344263	-1.320516	6.533889	3.200745	0.649699	0.282971	0.317823	-1.605492	1.080655	-0.370577	0.089291	-0.774691	-0.400642
1695.528000	-0.267575	-2.317153	-1.401784	-0.977605	1.547801	2.948960	-0.123698	-0.098963	-0.145505	0.226146	0.123839	0.335129	-1.071439	6.675810	3.225337	0.660493	0.296350	0.322830	-0.721876	-2.550908	-1.750463	1.053610	-0.482232	-0.303568
1695.538000	-0.268753	-2.318146	-1.403180	-0.975339	1.549020	2.952259	-0.117199	-0.093798	-0.138695	0.219880	0.121884	0.327300	-1.298985	6.544229	3.142104	0.626153	0.383128	0.290890	-0.410051	0.669101	-0.370645	-0.889258	-0.290564	-0.624222
1695.548000	-0.269917	-2.319021	-1.404574	-0.973182	1.550192	2.955436	-0.114778	-0.092387	-0.134083	0.211864	0.118332	0.317343	-1.292017	6.689919	3.161588	0.640246	0.392449	0.314870	1.394699	-0.505546	-1.738570	-0.639921	0.313025	-0.333946
1695.558000	-0.271065	-2.319907	-1.405911	-0.971103	1.551425	2.958556	-0.110770	-0.088671	-0.128939	0.202295	0.119345	0.307468	-1.131033	6.773453	3.070511	0.633554	0.296393	0.274611	4.277119	-3.466277	-2.313857	1.235673	0.812390	-0.717974
1695.570000	-0.272368	-2.320912	-1.407439	-0.968701	1.552763	2.962127	-0.107292	-0.080638	-0.124271	0.192467	0.114148	0.294299	-1.040606	6.246141	3.264024	0.670070	0.266849	0.267285	-8.046371	1.440411	3.383348	0.354674	-2.006208	-0.697506
1695.580000	-0.273381	-2.321716	-1.408678	-0.966780	1.553837	2.964973	-0.103154	-0.081813	-0.117331	0.185946	0.105398	0.277100	-0.922584	6.356450	3.133986	0.627561	0.329967	0.340498	-4.468544	-2.603897	2.176959	0.768958	-1.257956	0.122344
1695.590000	-0.274410	-2.322495	-1.409850	-0.964960	1.554900	2.967792	-0.097109	-0.080287	-0.113263	0.177636	0.100685	0.269653	-1.046200	6.597216	3.102688	0.632100	0.381546	0.287000	0.477333	-2.709749	-0.195822	0.193684	0.227354	-0.441434
1695.600000	-0.275318	-2.323298	-1.410961	-0.963180	1.555868	2.970410	-0.092977	-0.076320	-0.107538	0.168091	0.097424	0.256996	-1.082795	6.562721	3.073409	0.673410	0.404454	0.297438	1.209897	-2.650046	0.974456	0.105989	1.120235	-0.300343
1695.612000	-0.276406	-2.324160	-1.412230	-0.961206	1.557053	2.973467	-0.088994	-0.072471	-0.103842	0.163423	0.097903	0.246065	-1.096258	6.479797	3.101963	0.623417	0.307740	0.252064	-1.120071	-0.776638	1.209695	0.384154	-0.346163	-0.711066
1695.622000	-0.277214	-2.324878	-1.413259	-0.959574	1.558020	2.975871	-0.082894	-0.069998	-0.097296	0.156800	0.092437	0.232049	-1.406755	6.672822	3.076032	0.612911	0.295234	0.332286	3.009751	0.355564	-0.902402	0.030095	0.571082	0.179718
1695.632000	-0.278055	-2.325585	-1.414240	-0.958092	1.558892	2.978165	-0.081795	-0.066599	-0.092819	0.149660	0.088565	0.225754	-1.142643	6.659909	2.980063	0.651477	0.277734	0.258815	4.856852	-3.066779	0.226907	1.446525	1.649639	-0.567824
1695.642000	-0.278795	-2.326182	-1.415124	-0.956622	1.559752	2.980317	-0.079370	-0.062421	-0.088626	0.144503	0.084251	0.211853	-0.894348	6.606693	3.063063	0.619973	0.308295	0.292610	0.853864	-4.685701	0.203368	1.532068	0.206972	-0.140581
1695.652000	-0.279618	-2.326757	-1.415986	-0.955208	1.560551	2.982450	-0.075494	-0.059507	-0.084884	0.137927	0.078295	0.207893	-0.939016	6.567087	3.047240	0.599951	0.294864	0.224087	0.753250	-3.208930	0.529355	1.170196	-0.003443	-0.835379
1695.662000	-0.280360	-2.327403	-1.416837	-0.953915	1.561328	2.984406	-0.070335	-0.055922	-0.082654	0.134370	0.075536	0.195286	-1.027581	6.493776	3.287248	0.598474	0.276327	0.244828	-5.651616	0.892940	0.604335	0.080023	-2.018885	-0.557974
1695.674000	-0.281183	-2.328015	-1.417745	-0.952378	1.562162	2.986649	-0.065060	-0.054986	-0.076259	0.124192	0.068246	0.184760	-0.948980	6.585739	3.086284	0.603603	0.312292	0.233528	0.206572	-2.808372	0.472442	0.868733	-0.018849	-0.640668
1695.684000	-0.281816	-2.328540	-1.418438	-0.951220	1.562831	2.988480	-0.061530	-0.052118	-0.072093	0.119308	0.064892	0.171954	-1.009673	6.748506	3.058476	0.554650	0.319207	0.247742	2.851860	-3.441130	-1.841395	0.749563	0.076517	-0.446179
1695.694000	-0.282411	-2.329007	-1.419131	-0.950081	1.563475	2.990096	-0.057926	-0.048016	-0.067964	0.110137	0.059253	0.160778	-1.005726	6.718750	3.030892	0.592560	0.334507	0.251798	3.494213	-3.802693	-0.776195	0.859466	0.870753	-0.364536
1695.704000	-0.282950	-2.329449	-1.419763	-0.949030	1.564084	2.991636	-0.055369	-0.044370	-0.060873	0.101673	0.055184	0.151950	-0.816882	6.465805	2.746053	0.574446	0.336319	0.263593	5.464120	-7.328612	2.904517	2.014975	1.765515	-0.188479
1695.714000	-0.283450	-2.329868	-1.420348	-0.948101	1.564585	2.993088	-0.050071	-0.041055	-0.057435	0.094262	0.052709	0.141862	-0.949295	6.577226	2.907970	0.599934	0.333601	0.264383	4.151366	-4.913326	1.557765	1.318434	1.486048	-0.140754
1695.724000	-0.283951	-2.330298	-1.420886	-0.947198	1.565098	2.994476	-0.047339	-0.038082	-0.052399	0.089623	0.050375	0.130977	-0.854453	6.492622	2.741053	0.587972	0.331974	0.232635	6.412483	-6.851951	3.021301	1.957340	2.261619	-0.436777
1695.736000	-0.284488	-2.330681	-1.421533	-0.946223	1.565681	2.995915	-0.042582	-0.036166	-0.050716	0.079617	0.044583	0.112497	-0.884507	6.598416	3.008897	0.616646	0.323598	0.294096	2.103910	-4.987391	1.457044	1.484821	1.050616	0.281158
1695.746000	-0.284894	-2.331003	-1.421987	-0.945496	1.566112	2.997051	-0.039417	-0.032447	-0.047254	0.070411	0.042555	0.108870	-0.871931	6.807595	3.050439	0.635965	0.305494	0.207074	4.721708	-5.384106	-0.680372	1.785903	1.781293	-0.612640
1695.756000	-0.285275	-2.331361	-1.422404	-0.944805	1.566542	2.998096	-0.035311	-0.028227	-0.043252	0.066972	0.040609	0.096711	-0.823884	6.614407	3.060969	0.569739	0.271967	0.204641	0.740534	-3.961387	0.677123	1.530382	-0.047481	-0.587046
1695.766000	-0.285571	-2.331587	-1.422833	-0.944177	1.566922	2.998981	-0.031675	-0.025301	-0.038749	0.059361	0.034471	0.087812	-0.827989	6.619859	3.042046	0.586789	0.243509	0.190017	1.566568	-4.100227	1.023058	1.932520	0.366498	-0.698628
1695.776000	-0.285834	-2.331814	-1.423179	-0.943629	1.567195	2.999765	-0.027745	-0.022314	-0.035603	0.052332	0.030243	0.076923	-0.639565	6.648674	3.113924	0.546984	0.231329	0.171945	-0.664851	-5.192740	0.028526	2.237395	-0.859670	-0.840007
1695.788000	-0.286190	-2.332065	-1.423549	-0.943096	1.567562	3.000607	-0.022037	-0.018752	-0.029534	0.041567	0.023815	0.061259	-0.837984	6.669776	3.134175	0.616683	0.185794	0.247967	0.505543	-4.018749	0.811849	2.574459	0.209040	0.028971
1695.798000	-0.286343	-2.332195	-1.423858	-0.942705	1.567776	3.001164	-0.017842	-0.014894	-0.025183	0.035302	0.019719	0.051181	-0.913158	6.540214	3.180507	0.637620	0.202158	0.243511	-1.877457	-1.740807	2.549223	1.826127	-0.025994	0.017341
1695.808000	-0.286534	-2.332301	-1.424083	-0.942386	1.567942	3.001640	-0.015045	-0.011949	-0.019327	0.029953	0.015593	0.043107	-0.882805	6.519557	3.240870	0.593218	0.205837	0.213947	-4.041288	-0.659078	2.097173	1.297753	-1.164463	-0.258369
1695.818000	-0.286640	-2.332455	-1.424236	-0.942185	1.568059	3.002006	-0.012070	-0.008918	-0.014681	0.022564	0.011226	0.032612	-0.745882	6.616708	3.194744	0.603996	0.165324	0.217017	-4.322882	-2.299948	3.342772	2.302487	-1.090444	-0.171338
1695.830000	-0.286744	-2.332489	-1.424354	-0.941987	1.568151	3.002288	-0.005856	-0.002600	-0.008149	0.012813	0.004375	0.021397	-0.382845	6.699331	3.222743	0.568303	0.180983	0.152230	-6.934733	2.237391	8.403097	-0.229459	-1.265553	-0.843783
1695.840000	-0.286790	-2.332512	-1.424422	-0.941872	1.568185	3.002449	-0.000418	-0.000423	-0.002197	0.003064	-0.000168	0.009716	-0.220879	7.054586	3.444039	0.541290	0.110630	0.110400	-3.418117	5.432616	11.266107	-1.330505	1.596834	-0.456444
1695.850000	-0.286753	-2.332475	-1.424360	-0.941911	1.568123	3.002428	0.001452	0.000395	0.001714	-0.003082	-0.003867	-0.009913	0.398223	7.550939	3.741497	0.335038	0.008675	-0.010761	-3.156315	2.501509	10.486498	-0.744582	1.632756	1.489488
1695.860000	-0.286726	-2.332450	-1.424287	-0.942013	1.568073	3.002312	0.006789	0.003811	0.006455	-0.013834	-0.008560	-0.024720	0.816209	7.911629	4.010360	0.232409	-0.069737	-0.141710	-2.169712	2.943468	12.671901	-0.989953	3.386064	2.216673
1695.870000	-0.286629	-2.332364	-1.424248	-0.942122	1.567963	3.002060	0.010332	0.006763	0.011002	-0.019179	-0.013670	-0.027302	1.288712	8.306715	4.224030	0.245321	-0.137767	-0.148625	-0.358818	3.100452	13.782876	-1.470958	4.686313	2.174845
1695.882000	-0.286458	-2.332254	-1.424043	-0.942327	1.567782	3.001685	0.016546	0.010276	0.014739	-0.021035	-0.015760	-0.034804	1.216353	8.642966	4.327748	0.116403	-0.148983	-0.208032	-4.232231	9.317039	12.728477	-3.996588	2.120562	1.570068
1695.892000	-0.286302	-2.332218	-1.423884	-0.942557	1.567651	3.001322	0.018094	0.010593	0.017916	-0.027359	-0.015573	-0.041031	1.196934	8.962049	4.399293	0.090655	-0.183884	-0.252858	-1.205655	8.638039	8.625337	-3.656414	2.230575	1.134691
1695.902000	-0.286085	-2.332074	-1.423728	-0.942849	1.567494	3.000836	0.018928	0.010925	0.021247	-0.036878	-0.018610	-0.053260	1.384500	9.318583	4.563558	0.073672	-0.212069	-0.276652	-0.418899	6.122582	3.920476	-2.810380	1.687237	0.934086
1695.912000	-0.285881	-2.331977	-1.423474	-0.943248	1.567300	3.000246	0.021054	0.013836	0.023785	-0.044686	-0.022445	-0.063409	1.581643	9.586539	4.762485	0.075330	-0.239183	-0.298337	-1.535952	4.406825	0.374930	-2.122524	0.886225	0.755895
1695.924000	-0.285616	-2.331758	-1.423137	-0.943776	1.566986	2.999414	0.024602	0.018546	0.029454	-0.050313	-0.027477	-0.076118	1.811091	9.769222	4.779932	-0.018537	-0.278987	-0.365722	-0.820951	1.901173	-2.898600	-1.343998	-0.332178	0.097773
1695.934000	-0.285339	-2.331565	-1.422870	-0.944365	1.566684	2.998615	0.028717	0.022002	0.034302	-0.060692	-0.033602	-0.088567	1.827174	9.875434	4.854177	-0.026494	-0.282725	-0.372222	-0.985446	1.903670	-4.325531	-1.386948	-0.612381	0.073014
1695.944000	-0.285049	-2.331323	-1.422521	-0.944994	1.566359	2.997639	0.032098	0.026283	0.038486	-0.069892	-0.039534	-0.100524	2.088556	9.990872	4.939479	-0.015684	-0.278406	-0.346812	-1.966704	-1.267212	-5.628363	-0.465888	-0.912537	0.402116
1695.954000	-0.284687	-2.331081	-1.422123	-0.945738	1.565972	2.996583	0.036738	0.030406	0.042935	-0.076674	-0.044422	-0.111503	2.187053	10.080582	4.996771	0.001346	-0.280911	-0.373971	-1.890011	-2.217601	-6.460677	-0.122089	-0.787119	0.156779
1695.964000	-0.284291	-2.330754	-1.421664	-0.946552	1.565539	2.995411	0.042811	0.035084	0.048866	-0.082346	-0.047082	-0.125753	2.067039	10.108246	5.040732	0.000333	-0.292823	-0.302123	-2.205843	-1.282237	-6.800267	-0.321322	-0.938101	0.973193
1695.976000	-0.283774	-2.330284	-1.421012	-0.947559	1.564890	2.993814	0.046461	0.040401	0.056454	-0.090095	-0.051734	-0.132476	2.054848	9.974185	4.912647	-0.018212	-0.282343	-0.353163	-1.101014	-1.003030	-4.935439	-0.504028	-0.495915	0.472011
1695.986000	-0.283266	-2.329862	-1.420411	-0.948522	1.564363	2.992431	0.052268	0.043565	0.062868	-0.097269	-0.055983	-0.143888	2.017673	9.891831	4.808369	0.007935	-0.294535	-0.348383	0.635765	-1.376446	-3.150588	-0.120195	0.516693	0.563746
1695.996000	-0.282727	-2.329369	-1.419713	-0.949505	1.563776	2.990932	0.055348	0.046075	0.068871	-0.102948	-0.054979	-0.156744	1.984101	9.877406	4.810026	-0.025291	-0.363104	-0.326162	0.166926	-0.921524	-3.317389	0.326688	-0.170668	0.856533
1696.006000	-0.282114	-2.328839	-1.419038	-0.950546	1.563209	2.989307	0.060258	0.049877	0.075289	-0.112118	-0.062894	-0.165819	1.981987	9.828261	4.642152	-0.018674	-0.365300	-0.315965	3.509426	-2.604405	-1.956532	0.937059	1.119628	1.005045
1696.018000	-0.281334	-2.328237	-1.418125	-0.951924	1.562428	2.987229	0.064386	0.054548	0.077357	-0.118169	-0.066678	-0.179196	1.912011	9.546185	4.845015	-0.081850	-0.401693	-0.364275	-5.544113	3.392917	-0.166708	-0.677712	-2.198813	0.552123
1696.028000	-0.280637	-2.327708	-1.417332	-0.953140	1.561743	2.985370	0.067801	0.056730	0.082247	-0.128577	-0.072647	-0.189131	1.886322	9.559224	4.769488	-0.032540	-0.423002	-0.350936	-2.836050	2.293011	0.765879	0.064972	-0.773950	0.733867
1696.038000	-0.279928	-2.327130	-1.416515	-0.954471	1.560975	2.983468	0.071838	0.060165	0.085867	-0.135944	-0.075915	-0.199814	1.772206	9.470269	4.799934	-0.000521	-0.399772	-0.393847	-3.828536	4.828240	2.251932	-0.805796	-0.471675	0.304521
1696.048000	-0.279175	-2.326531	-1.415648	-0.955870	1.560207	2.981448	0.073817	0.061060	0.090731	-0.143341	-0.080087	-0.208839	1.909549	9.542527	4.926379	0.002113	-0.398304	-0.408871	-5.904310	4.283594	1.179002	-0.685453	-1.176637	0.196445
1696.058000	-0.278417	-2.325918	-1.414701	-0.957299	1.559355	2.979263	0.077328	0.061976	0.093984	-0.149406	-0.083856	-0.225495	1.911574	9.787882	4.959224	-0.019485	-0.407040	-0.322140	-3.398449	2.062840	-1.846240	-0.105738	-0.971327	1.177847
1696.070000	-0.277455	-2.325184	-1.413522	-0.959119	1.558346	2.976556	0.083208	0.064408	0.101769	-0.155433	-0.090114	-0.230061	1.773413	10.138651	4.849004	-0.020071	-0.406657	-0.373053	5.169957	0.336184	-5.203509	0.294360	1.321418	0.656159
1696.080000	-0.276616	-2.324498	-1.412488	-0.960714	1.557386	2.974174	0.087025	0.069511	0.106440	-0.164336	-0.094414	-0.246883	1.633021	10.028948	4.790452	-0.001080	-0.378341	-0.320299	5.573251	1.416384	-3.346006	-0.218958	1.982167	1.252306
1696.090000	-0.275719	-2.323800	-1.411398	-0.962415	1.556427	2.971629	0.089051	0.074268	0.105309	-0.170823	-0.098413	-0.252386	1.911577	9.957800	4.952393	0.027120	-0.380506	-0.382473	0.547268	1.029168	-2.582542	0.045700	0.831497	0.645085
1696.100000	-0.274791	-2.323031	-1.410293	-0.964194	1.555405	2.969027	0.094737	0.077295	0.109658	-0.176548	-0.104689	-0.264356	1.866634	9.965569	5.028704	-0.013390	-0.347904	-0.369691	-1.315785	2.417781	-3.357631	-0.884043	-0.122532	0.833017
1696.112000	-0.273676	-2.322045	-1.408900	-0.966389	1.554136	2.965782	0.098030	0.081236	0.115783	-0.182629	-0.105218	-0.272725	1.953857	9.842423	4.967839	0.002235	-0.328174	-0.409698	-1.519710	1.925078	-1.367298	-0.810057	0.308137	0.448280
1696.122000	-0.272655	-2.321263	-1.407666	-0.968332	1.553094	2.962912	0.101724	0.084901	0.120640	-0.189718	-0.105697	-0.284818	2.145251	9.756299	4.949422	0.030779	-0.393503	-0.375848	-2.590416	-0.379361	0.195015	0.719005	0.292223	0.869609
1696.132000	-0.271579	-2.320361	-1.406459	-0.970270	1.552039	2.959992	0.107480	0.089057	0.123287	-0.194966	-0.111099	-0.294436	2.035418	9.557948	5.144084	-0.000323	-0.435531	-0.426279	-9.814227	5.136043	1.347849	-0.605355	-2.222762	0.408355
1696.142000	-0.270508	-2.319451	-1.405189	-0.972314	1.550920	2.956985	0.110968	0.087668	0.127779	-0.199207	-0.120398	-0.304226	1.866777	9.833044	5.092869	0.026641	-0.401339	-0.409517	-3.477977	4.138654	-0.955459	-0.671317	-0.116812	0.591001
1696.152000	-0.269381	-2.318597	-1.403861	-0.974353	1.549637	2.953902	0.113484	0.089481	0.132770	-0.206572	-0.125434	-0.316365	2.018786	10.137012	5.137848	-0.064181	-0.318899	-0.376087	-1.407393	0.832531	-5.561433	-0.964486	-0.678353	1.004967
1696.164000	-0.267977	-2.317453	-1.402183	-0.976863	1.548079	2.950042	0.120142	0.097686	0.142425	-0.218940	-0.127542	-0.330739	1.784492	9.681589	4.925570	-0.019343	-0.325813	-0.432107	-1.709935	4.737310	1.038191	-1.706987	0.486535	0.422301
1696.174000	-0.266807	-2.316505	-1.400699	-0.979112	1.546847	2.946703	0.120661	0.098033	0.144098	-0.225130	-0.126783	-0.340688	2.134271	9.905745	4.969151	-0.033576	-0.388394	-0.414603	-0.441779	-0.544442	-1.614917	0.424453	0.267266	0.676288
1696.184000	-0.265555	-2.315471	-1.399262	-0.981433	1.545527	2.943238	0.125367	0.102323	0.147591	-0.233640	-0.132367	-0.357078	2.188781	9.960670	5.077758	-0.063501	-0.375628	-0.382002	-2.570988	-0.573026	-2.904331	0.148751	-0.781863	1.095869
1696.194000	-0.264259	-2.314438	-1.397817	-0.983760	1.544160	2.939633	0.131996	0.107780	0.150690	-0.242555	-0.136694	-0.361446	1.937159	9.577413	5.096689	-0.058513	-0.399266	-0.436275	-7.695289	5.763365	1.363645	-1.382146	-1.849652	0.574137
1696.204000	-0.262945	-2.313338	-1.396247	-0.986202	1.542745	2.935898	0.133948	0.106457	0.155991	-0.252141	-0.141253	-0.371562	1.957840	10.026589	5.158443	-0.035918	-0.381213	-0.420049	-1.900042	2.629636	-3.243066	-0.731531	-0.278380	0.755061
1696.216000	-0.261291	-2.312055	-1.394319	-0.989224	1.541017	2.931298	0.137606	0.110162	0.163877	-0.262209	-0.148857	-0.384765	2.048205	10.146322	4.950819	-0.062560	-0.361698	-0.418243	4.470283	-1.470096	-3.841112	0.226756	1.441644	0.782252
1696.226000	-0.259897	-2.310892	-1.392678	-0.991821	1.539423	2.927427	0.139660	0.114599	0.169071	-0.268409	-0.152411	-0.397745	2.275094	9.953085	4.937619	-0.089577	-0.267860	-0.393045	0.937964	-2.952510	-1.928185	-0.293203	0.595958	1.118605
1696.236000	-0.258502	-2.309718	-1.391028	-0.994580	1.537915	2.923399	0.145682	0.118006	0.172362	-0.275133	-0.151301	-0.403597	2.176285	9.861292	5.041332	-0.055456	-0.316891	-0.447826	-1.851287	0.301159	-0.756553	-0.644930	0.115717	0.585461
1696.246000	-0.256980	-2.308448	-1.389316	-0.997423	1.536395	2.919331	0.148844	0.122006	0.177883	-0.277960	-0.151907	-0.415772	2.184361	9.753980	4.995784	-0.016717	-0.432501	-0.441693	-1.807913	0.160818	1.264865	0.787305	0.472910	0.692047
1696.258000	-0.255203	-2.306963	-1.387163	-1.000900	1.534484	2.914253	0.153599	0.123838	0.180862	-0.285663	-0.164479	-0.430407	2.269020	9.813799	5.149767	-0.011287	-0.374326	-0.457315	-4.399475	0.518434	0.235069	0.038491	-0.188452	0.595030
1696.268000	-0.253626	-2.305718	-1.385367	-1.003796	1.532771	2.909922	0.155663	0.123894	0.186085	-0.289215	-0.167543	-0.440417	2.472526	10.211121	5.206198	-0.035027	-0.313089	-0.452329	-0.206680	-4.023314	-4.333339	0.538060	0.528959	0.668291
1696.278000	-0.252039	-2.304434	-1.383443	-1.006697	1.531131	2.905434	0.162716	0.130343	0.189982	-0.294572	-0.167018	-0.449913	2.198250	9.836331	5.154231	-0.119668	-0.400067	-0.438363	-4.857543	1.450011	-1.262795	-0.373061	-1.636746	0.943109
1696.288000	-0.250423	-2.303116	-1.381503	-1.009724	1.529379	2.900824	0.165264	0.131871	0.193943	-0.304724	-0.174287	-0.463614	2.290123	9.989019	5.237359	-0.079331	-0.424161	-0.410219	-4.076297	-0.345444	-2.490515	0.481111	-1.153309	1.277714
1696.300000	-0.248357	-2.301462	-1.379110	-1.013417	1.527329	2.895210	0.170404	0.139180	0.200601	-0.315381	-0.179975	-0.472285	2.229579	9.583005	5.202664	-0.098104	-0.387128	-0.414177	-9.417381	2.950581	1.760309	-0.798014	-2.356420	1.335646
1696.310000	-0.246635	-2.300110	-1.377051	-1.016593	1.525504	2.890410	0.173925	0.137348	0.206152	-0.325694	-0.187214	-0.483591	2.244456	9.998652	5.070483	-0.077709	-0.403398	-0.416498	0.747427	-1.742789	-1.428649	0.731629	0.609922	1.231957
1696.320000	-0.244833	-2.298708	-1.374997	-1.019807	1.523639	2.885527	0.178384	0.141854	0.206556	-0.334341	-0.195613	-0.496949	2.076591	9.957657	5.284862	-0.076219	-0.300127	-0.406198	-4.317403	2.602655	-1.836008	-1.717566	-0.672540	1.433586
1696.330000	-0.243050	-2.297234	-1.372841	-1.023166	1.521708	2.880605	0.181770	0.144496	0.212017	-0.342040	-0.192412	-0.508023	2.073390	10.179276	5.301552	-0.062725	-0.395788	-0.422563	-0.730037	1.266657	-3.812617	-0.367204	0.117030	1.261730
1696.340000	-0.241207	-2.295807	-1.370686	-1.026601	1.519818	2.875446	0.183513	0.150609	0.220935	-0.348620	-0.199811	-0.516614	2.224393	9.800845	5.090465	-0.058527	-0.419089	-0.431692	-1.828567	0.038712	1.257158	0.495476	0.388213	1.181354
1696.350000	-0.239322	-2.294287	-1.368512	-1.030241	1.517810	2.870218	0.188405	0.151711	0.220206	-0.351719	-0.207323	-0.527807	2.087250	9.792685	5.349000	-0.033329	-0.320278	-0.429758	-7.241157	4.223697	0.580158	-1.805565	-0.802936	1.281846
1696.360000	-0.237453	-2.292730	-1.366273	-1.033881	1.515674	2.864853	0.192318	0.153289	0.225387	-0.353175	-0.204630	-0.536732	2.205694	10.123023	5.244423	-0.048359	-0.380192	-0.398658	0.243108	-0.881488	-2.242043	0.214320	0.893584	1.562088
1696.370000	-0.235467	-2.291184	-1.363938	-1.037435	1.513667	2.859484	0.195317	0.157869	0.234020	-0.358450	-0.210111	-0.544788	2.204224	10.047212	5.050488	-0.090181	-0.362710	-0.438146	3.562978	-1.799352	-0.925135	0.265380	1.714183	1.115723
1696.382000	-0.233113	-2.289266	-1.361201	-1.041773	1.511108	2.852942	0.200525	0.164585	0.234905	-0.370394	-0.212420	-0.558806	2.198079	9.802281	5.220796	-0.116420	-0.389180	-0.495113	-4.353673	2.418855	0.416550	-0.767813	-0.875565	0.680986
1696.392000	-0.231121	-2.287616	-1.358855	-1.045522	1.508883	2.847230	0.201960	0.162557	0.243095	-0.376952	-0.219758	-0.568975	2.416119	10.123298	5.212688	-0.156652	-0.338604	-0.498634	0.261076	-2.250010	-3.077329	-0.128190	-0.120968	0.628612
1696.402000	-0.229014	-2.285985	-1.356391	-1.049287	1.506698	2.841499	0.205439	0.168506	0.246162	-0.389045	-0.218302	-0.581221	2.546954	10.014363	5.229278	-0.095254	-0.350902	-0.456037	-1.360992	-3.559771	-1.044747	0.645943	0.260364	1.094604
1696.412000	-0.226966	-2.284273	-1.353904	-1.053226	1.504488	2.835557	0.211900	0.170427	0.249163	-0.397906	-0.220771	-0.587538	2.323039	10.143066	5.380868	-0.127865	-0.455520	-0.454037	-2.456665	-0.304202	-3.427874	0.519015	-0.930010	1.221793
1696.422000	-0.224888	-2.282522	-1.351380	-1.057263	1.502153	2.829535	0.216044	0.177097	0.254293	-0.405656	-0.231160	-0.596243	2.422936	9.730172	5.353430	-0.026796	-0.354373	-0.495580	-7.263109	1.142940	2.312036	-0.446576	-0.392127	0.763245
1696.432000	-0.222686	-2.280763	-1.348796	-1.061417	1.499898	2.823562	0.217706	0.175558	0.257094	-0.409608	-0.227633	-0.612085	2.634317	10.191539	5.590363	-0.023826	-0.439052	-0.481532	-5.693307	-2.329984	-3.195514	1.235978	-0.702317	0.971190
1696.442000	-0.220456	-2.279027	-1.346185	-1.065608	1.497481	2.817417	0.224487	0.178967	0.264809	-0.413391	-0.235582	-0.622532	2.309285	10.146814	5.373661	-0.067397	-0.407980	-0.468421	-0.581231	-0.500777	-2.014460	0.275376	0.667348	1.038721
1696.454000	-0.217769	-2.276798	-1.342984	-1.070552	1.494693	2.809918	0.226449	0.185190	0.265746	-0.418771	-0.239550	-0.633783	2.599530	9.939042	5.530661	-0.109320	-0.413538	-0.503375	-8.692917	-0.333562	-1.407646	0.208950	-2.173489	0.908614
1696.464000	-0.215440	-2.274955	-1.340261	-1.074781	1.492203	2.803430	0.230347	0.185485	0.273074	-0.429169	-0.248983	-0.645666	2.664379	10.193591	5.364386	-0.102541	-0.337485	-0.489127	-0.186447	-4.732158	-2.504609	0.717264	0.603939	0.879422
1696.474000	-0.213044	-2.273073	-1.337478	-1.079082	1.489732	2.796927	0.235519	0.189992	0.276168	-0.438356	-0.245484	-0.656032	2.421718	10.144253	5.371995	-0.130669	-0.428088	-0.474346	-0.665967	-1.656074	-2.348342	0.638355	-0.003502	1.114342
1696.484000	-0.210649	-2.271144	-1.334659	-1.083431	1.487168	2.790382	0.238725	0.194875	0.281319	-0.448378	-0.259100	-0.666267	2.348419	10.054586	5.394070	-0.112877	-0.342183	-0.519376	-1.927220	0.381166	-1.220557	-0.793239	0.163032	0.637593
1696.496000	-0.207718	-2.268821	-1.331276	-1.088831	1.484108	2.782315	0.245005	0.196857	0.287041	-0.460243	-0.255308	-0.680027	2.132244	9.880742	5.370854	-0.072619	-0.394230	-0.566191	-2.842064	4.076599	1.277001	-1.166300	0.516016	0.133221
1696.506000	-0.205234	-2.266822	-1.328424	-1.093496	1.481535	2.775463	0.246873	0.199807	0.291773	-0.464737	-0.261854	-0.692712	2.302624	9.952637	5.449880	-0.071261	-0.392955	-0.497537	-3.833882	1.635033	0.319834	-0.498556	0.149700	0.936254
1696.516000	-0.202780	-2.264784	-1.325482	-1.098303	1.478880	2.768471	0.249769	0.204301	0.298051	-0.465372	-0.263767	-0.700422	2.389928	9.967953	5.282701	-0.057739	-0.436919	-0.551990	0.935606	-0.652203	1.627286	0.774585	1.844423	0.223513
1696.526000	-0.200312	-2.262738	-1.322593	-1.102968	1.476151	2.761422	0.254457	0.205004	0.299490	-0.468041	-0.272310	-0.711458	2.324447	9.990509	5.530011	-0.108337	-0.362264	-0.526496	-5.019101	2.215480	-0.764565	-1.160613	-0.597464	0.747250
1696.536000	-0.197779	-2.260654	-1.319585	-1.107697	1.473500	2.754253	0.257209	0.206931	0.304657	-0.474971	-0.267847	-0.718650	2.552843	10.356394	5.579143	-0.146775	-0.492403	-0.531291	-0.609214	-2.340475	-4.670392	1.305821	-0.365585	0.708984
1696.546000	-0.195239	-2.258594	-1.316525	-1.112484	1.470683	2.746969	0.263032	0.210930	0.306753	-0.487005	-0.281892	-0.727632	2.404184	10.346045	5.712934	-0.096051	-0.357817	-0.541602	-2.833924	0.617812	-4.528429	-0.916978	-0.167913	0.600752
1696.558000	-0.192105	-2.256020	-1.312737	-1.118353	1.467322	2.738114	0.265586	0.211936	0.311336	-0.500251	-0.281783	-0.740582	2.616697	10.591749	5.801085	-0.103622	-0.461545	-0.564177	-0.887891	-2.498511	-7.114785	0.965634	-0.142926	0.393176
1696.568000	-0.189417	-2.253852	-1.309545	-1.123475	1.464449	2.730705	0.270377	0.217054	0.319401	-0.503772	-0.287334	-0.753572	2.655783	10.255538	5.562326	-0.085242	-0.454885	-0.555496	-0.342401	-3.139934	-2.192003	1.393683	0.838227	0.412504
1696.578000	-0.186691	-2.251559	-1.306285	-1.128632	1.461557	2.723130	0.274417	0.223535	0.322645	-0.507630	-0.296264	-0.764605	2.749981	10.045180	5.593794	-0.107977	-0.344325	-0.568211	-4.949966	-2.341832	-0.857680	-0.003356	-0.408017	0.432319
1696.588000	-0.183911	-2.249386	-1.302985	-1.133677	1.458651	2.715379	0.279045	0.223719	0.327769	-0.507111	-0.293633	-0.773636	2.785940	10.153881	5.535570	-0.172093	-0.456483	-0.590975	-2.057914	-3.688101	-2.168177	1.373502	-0.572352	0.237470
1696.598000	-0.181033	-2.247113	-1.299674	-1.138783	1.455616	2.707507	0.283249	0.228483	0.333630	-0.521912	-0.306621	-0.783565	2.706038	10.073913	5.468818	-0.178125	-0.337213	-0.539554	-1.734078	-5.640254	-4.170094	0.649007	-0.658853	0.505391
1696.608000	-0.178190	-2.244833	-1.296355	-1.143869	1.452629	2.699757	0.280453	0.228935	0.333323	-0.527697	-0.298538	-0.783742	2.545184	9.443943	5.206134	-0.166574	-0.402094	-0.547677	-5.719383	-4.341085	-0.175967	1.284483	-1.556065	0.205905
1696.620000	-0.174804	-2.242059	-1.292390	-1.150189	1.449003	2.690355	0.282705	0.228385	0.331158	-0.531542	-0.298024	-0.785831	2.156001	9.548635	5.363151	-0.188048	-0.380822	-0.524236	-6.953135	0.527183	-2.523451	-0.640796	-2.395199	0.560924
1696.630000	-0.171907	-2.239801	-1.289066	-1.155570	1.446032	2.682357	0.282370	0.230090	0.334852	-0.529090	-0.303410	-0.789274	2.032198	9.322325	5.110691	-0.123054	-0.322162	-0.457364	-3.410731	0.170961	2.174355	-0.763831	0.050096	0.988298
1696.640000	-0.169005	-2.237485	-1.285712	-1.160977	1.443023	2.674481	0.283564	0.227781	0.330805	-0.522574	-0.290079	-0.781931	1.765127	9.269704	5.281561	-0.123079	-0.498278	-0.505192	-7.800493	5.440059	1.221948	-0.571458	-1.742141	0.698913
1696.650000	-0.166222	-2.235240	-1.282393	-1.166156	1.439990	2.666655	0.280521	0.225972	0.333251	-0.519421	-0.299628	-0.783214	1.965642	9.410862	5.264866	-0.145355	-0.365574	-0.470335	-5.254955	1.669030	-0.051549	-0.950229	-1.098440	0.997062
1696.660000	-0.163396	-2.232970	-1.279119	-1.171334	1.437013	2.658837	0.281700	0.227318	0.328825	-0.521229	-0.294101	-0.782170	1.843409	9.384517	5.490891	-0.212172	-0.491570	-0.492448	-11.735591	5.469361	-2.734789	-1.075607	-4.337800	1.192824
1696.672000	-0.160050	-2.230269	-1.275137	-1.177549	1.433445	2.649419	0.277040	0.223832	0.329725	-0.525793	-0.296136	-0.785706	2.214863	9.892833	5.465914	-0.172931	-0.427460	-0.529649	-1.623659	-2.162989	-5.653029	0.489754	-1.065425	0.362126
1696.682000	-0.157317	-2.227987	-1.271838	-1.182854	1.430460	2.641548	0.277927	0.225626	0.329961	-0.530124	-0.305063	-0.786650	2.325032	9.831653	5.556171	-0.104846	-0.359258	-0.485409	-4.207339	-2.977154	-4.870733	0.172509	-0.914544	0.823669
1696.692000	-0.154532	-2.225645	-1.268565	-1.188190	1.427508	2.633713	0.276581	0.226846	0.331068	-0.528595	-0.299249	-0.784554	2.868490	9.551818	5.416250	-0.057038	-0.441823	-0.487648	-5.846952	-8.888002	-0.927007	3.204382	-0.580519	0.769126
1696.702000	-0.151778	-2.223387	-1.265277	-1.193591	1.424535	2.625916	0.278281	0.227130	0.333512	-0.520750	-0.308727	-0.787093	2.938130	9.622182	5.222773	-0.120190	-0.357294	-0.526703	-0.024475	-11.344508	-0.731737	2.965378	0.693514	0.159059
1696.712000	-0.149021	-2.221080	-1.261992	-1.198714	1.421570	2.618009	0.278466	0.229880	0.330734	-0.521863	-0.302319	-0.786375	3.100856	9.391223	5.625373	-0.134842	-0.382287	-0.492896	-14.865942	-8.796426	-2.848314	2.272158	-4.276855	1.264233
1696.724000	-0.145730	-2.218332	-1.257949	-1.204903	1.417921	2.608585	0.281509	0.226581	0.334244	-0.524937	-0.301518	-0.784373	3.131759	9.535381	5.248193	-0.133866	-0.413860	-0.536420	-1.994561	-12.955343	-0.508342	4.043053	-0.120567	0.182298
1696.734000	-0.142874	-2.216041	-1.254594	-1.210087	1.414878	2.600810	0.281159	0.225279	0.331638	-0.528949	-0.306181	-0.788732	3.349853	9.603907	5.630297	-0.123485	-0.307275	-0.503118	-10.561695	-13.172204	-4.202327	2.733219	-2.884287	0.970403
1696.744000	-0.140096	-2.213817	-1.251209	-1.215339	1.411820	2.592932	0.281854	0.227569	0.332880	-0.530699	-0.294459	-0.787407	3.363347	9.488330	5.420892	-0.147706	-0.404594	-0.514859	-7.237256	-14.338091	-1.935465	4.232609	-2.015580	0.724088
1696.754000	-0.137327	-2.211538	-1.247865	-1.220801	1.408836	2.585017	0.284534	0.223965	0.329595	-0.529452	-0.302620	-0.787272	3.091362	9.771529	5.600483	-0.073113	-0.328697	-0.505067	-4.925155	-11.811904	-4.240003	2.601061	-0.676547	0.609672
1696.764000	-0.134459	-2.209304	-1.244555	-1.226098	1.405800	2.577113	0.283417	0.225540	0.331042	-0.518163	-0.293590	-0.781612	3.324444	9.737189	5.340703	-0.099069	-0.399559	-0.490970	0.861076	-16.650490	-1.990142	4.935919	0.964195	0.511666
1696.774000	-0.131660	-2.207045	-1.241233	-1.231232	1.402808	2.569296	0.285723	0.227383	0.329213	-0.520246	-0.295775	-0.784742	3.123400	9.444220	5.597432	-0.160495	-0.417312	-0.474220	-11.499539	-10.658430	-3.542506	3.072667	-3.652528	1.457289
1696.784000	-0.128859	-2.204849	-1.237947	-1.236335	1.399898	2.561441	0.283178	0.225295	0.331676	-0.523808	-0.301461	-0.781801	3.416674	10.002216	5.635353	-0.167933	-0.384514	-0.497149	-1.993793	-17.015610	-7.480935	4.382670	-1.277997	0.823200
1696.796000	-0.125488	-2.202170	-1.234073	-1.242590	1.396350	2.551993	0.284349	0.228140	0.331288	-0.530830	-0.296954	-0.785015	3.405963	9.932595	5.475669	-0.155953	-0.421223	-0.458671	1.413922	-18.307387	-5.276346	5.315511	0.095088	1.017946
1696.806000	-0.122670	-2.199927	-1.230886	-1.247941	1.393308	2.544218	0.282594	0.224828	0.327461	-0.530631	-0.306053	-0.783919	3.689381	10.166076	5.892780	-0.092029	-0.346301	-0.539983	-4.215169	-19.043897	-9.694842	4.545743	-1.357317	0.382021
1696.816000	-0.119872	-2.197608	-1.227632	-1.253431	1.390299	2.536374	0.282727	0.226832	0.330564	-0.525473	-0.297890	-0.785402	3.672446	10.189812	5.846184	-0.065256	-0.387621	-0.514100	-1.840682	-19.795352	-8.917335	5.286239	-0.316923	0.488308
1696.826000	-0.117036	-2.195337	-1.224395	-1.258613	1.387321	2.528407	0.280351	0.230240	0.328158	-0.516633	-0.301502	-0.786211	4.066528	9.782417	6.195690	-0.104787	-0.385140	-0.529792	-19.545953	-19.175704	-10.726189	4.883305	-6.308204	1.418867
1696.838000	-0.113630	-2.192600	-1.220390	-1.264805	1.383709	2.518949	0.281153	0.227618	0.332590	-0.520276	-0.304296	-0.781877	4.291732	10.147753	5.974270	-0.138727	-0.307574	-0.503345	-6.857317	-26.028426	-11.108703	6.042154	-2.781687	1.085025
1696.848000	-0.110799	-2.190294	-1.217002	-1.269919	1.380691	2.511209	0.281271	0.229918	0.332560	-0.525986	-0.291919	-0.783403	4.377493	9.983649	5.989956	-0.150965	-0.462581	-0.468181	-10.361630	-26.500515	-10.568697	7.837355	-4.106481	1.755568
1696.858000	-0.107976	-2.187970	-1.213608	-1.275100	1.377708	2.503447	0.282813	0.229214	0.334651	-0.529360	-0.303578	-0.785372	4.416408	9.799465	5.781116	-0.142967	-0.340552	-0.509420	-7.939966	-27.104537	-7.230698	6.977020	-2.727789	1.045158
1696.868000	-0.105161	-2.185656	-1.210206	-1.280450	1.374710	2.495516	0.282613	0.230083	0.335602	-0.528912	-0.297525	-0.790052	4.549509	9.815781	5.716199	-0.121306	-0.387970	-0.475753	-5.437071	-29.752501	-6.266086	8.364993	-1.682971	1.237727
1696.878000	-0.102355	-2.183283	-1.206780	-1.285828	1.371720	2.487572	0.282854	0.231752	0.337393	-0.524308	-0.299772	-0.784799	4.631839	9.354465	5.387963	-0.116713	-0.405883	-0.520511	-5.405783	-30.120166	-0.223107	9.134785	-0.903174	0.610991
1696.888000	-0.099533	-2.180983	-1.203425	-1.291014	1.368764	2.479730	0.283782	0.228679	0.335101	-0.519337	-0.303486	-0.784854	4.686139	9.403442	5.485137	-0.169450	-0.376936	-0.507556	-7.308620	-30.540794	-2.400794	8.707362	-2.272802	1.035178
1696.900000	-0.096175	-2.178240	-1.199460	-1.297246	1.365134	2.470413	0.284380	0.226882	0.333612	-0.522461	-0.295987	-0.785554	4.720736	9.436418	5.658418	-0.196385	-0.449404	-0.545119	-11.098740	-29.660660	-4.940794	8.991142	-4.094175	1.018474
1696.910000	-0.093325	-2.175950	-1.196190	-1.302453	1.362175	2.462485	0.282966	0.228963	0.334436	-0.526305	-0.306705	-0.787224	4.971169	9.137073	5.583335	-0.193194	-0.291697	-0.492731	-14.982740	-32.070442	-2.600500	8.191916	-4.761757	1.741271
1696.920000	-0.090483	-2.173771	-1.192936	-1.307718	1.359143	2.454591	0.282577	0.225321	0.329482	-0.531174	-0.299165	-0.786294	5.075048	9.556664	6.035961	-0.115832	-0.391857	-0.477397	-17.538352	-32.838743	-8.488558	9.112507	-5.535736	2.107615
1696.930000	-0.087637	-2.171518	-1.189626	-1.313082	1.356143	2.446823	0.283432	0.226292	0.332847	-0.526487	-0.299297	-0.783251	5.072159	9.566607	5.729534	-0.108845	-0.393773	-0.521545	-8.598065	-34.657284	-4.931780	9.971601	-2.338036	0.966167
1696.940000	-0.084762	-2.169290	-1.186261	-1.318525	1.353113	2.439001	0.283733	0.224683	0.329738	-0.521286	-0.301335	-0.786298	5.067955	9.772912	6.051930	-0.085590	-0.375895	-0.510635	-12.423850	-33.782677	-9.234467	9.181820	-3.750428	1.395465
1696.950000	-0.081919	-2.167072	-1.182956	-1.323677	1.350094	2.431073	0.283768	0.224833	0.330232	-0.518120	-0.294940	-0.785070	5.116191	9.917112	5.923227	-0.147223	-0.421033	-0.496177	-6.392674	-36.299218	-9.418551	10.322419	-2.671601	1.352761
1696.962000	-0.078503	-2.164338	-1.178990	-1.329803	1.346480	2.421593	0.282623	0.228873	0.331782	-0.522499	-0.302520	-0.783116	5.184651	9.740906	6.079534	-0.171938	-0.336897	-0.481782	-14.035231	-35.387352	-10.936380	8.973162	-5.333871	2.110180
1696.972000	-0.075692	-2.162063	-1.175657	-1.334913	1.343460	2.413813	0.284564	0.225931	0.333585	-0.528120	-0.295049	-0.785225	4.866521	10.032066	5.871034	-0.174705	-0.439025	-0.486306	-1.791245	-34.729763	-9.724704	9.942328	-1.647036	1.258616
1696.982000	-0.072890	-2.159748	-1.172374	-1.340222	1.340502	2.406058	0.284557	0.228881	0.335392	-0.530350	-0.296602	-0.785194	4.972996	9.696734	5.733045	-0.149535	-0.441621	-0.544625	-4.242961	-34.591479	-6.215597	10.250111	-1.671166	0.637971
1696.992000	-0.069981	-2.157411	-1.169070	-1.345662	1.337546	2.398129	0.286662	0.231161	0.333224	-0.530505	-0.301695	-0.789745	4.704578	9.381337	5.869832	-0.062146	-0.373428	-0.470224	-12.856720	-29.795541	-5.168914	8.190473	-3.114861	1.770863
1697.002000	-0.067202	-2.155159	-1.165761	-1.351007	1.334589	2.390246	0.284382	0.229108	0.335093	-0.518852	-0.296480	-0.784747	4.725378	9.517515	5.738375	-0.102488	-0.442644	-0.531136	-6.504585	-31.098700	-4.774744	9.331871	-1.658143	0.788590
1697.014000	-0.063743	-2.152414	-1.161736	-1.357175	1.331013	2.380836	0.286109	0.228946	0.334136	-0.518245	-0.306657	-0.786556	4.264837	9.438312	5.926672	-0.149933	-0.333697	-0.484385	-13.012822	-24.721035	-7.696959	5.911807	-4.390103	1.910150
1697.024000	-0.060828	-2.150080	-1.158324	-1.362284	1.328041	2.372948	0.283997	0.225004	0.335248	-0.523668	-0.300968	-0.786067	4.206863	9.679472	5.786231	-0.164949	-0.419153	-0.521874	-3.900865	-25.909931	-7.065041	7.227743	-1.824627	0.916869
1697.034000	-0.057967	-2.147874	-1.154964	-1.367521	1.325047	2.365057	0.285465	0.226081	0.332198	-0.530025	-0.302147	-0.785023	3.725272	9.708123	5.905853	-0.149469	-0.369652	-0.485072	-5.700786	-20.140973	-8.451992	4.819582	-2.336445	1.406820
1697.044000	-0.055093	-2.145559	-1.151610	-1.372778	1.321978	2.357226	0.283340	0.231851	0.332984	-0.530735	-0.305854	-0.783059	3.678526	9.155070	5.812150	-0.078733	-0.353881	-0.513195	-13.467339	-17.150859	-4.147414	4.172566	-3.326584	1.340009
1697.056000	-0.051633	-2.142816	-1.147566	-1.379266	1.318377	2.347941	0.284289	0.228358	0.331451	-0.523220	-0.295664	-0.785887	3.288864	9.398309	5.831182	-0.087632	-0.463094	-0.524515	-8.325164	-13.730081	-5.412835	4.186561	-2.127520	0.925451
1697.066000	-0.048813	-2.140526	-1.144275	-1.384442	1.315361	2.339985	0.283751	0.229584	0.331981	-0.520740	-0.303439	-0.790018	3.046486	9.185061	5.797955	-0.151711	-0.325260	-0.480227	-12.166231	-10.598251	-5.453346	1.680258	-3.875312	1.813537
1697.076000	-0.045965	-2.138239	-1.140959	-1.389618	1.312302	2.332057	0.285156	0.228284	0.336837	-0.523069	-0.296090	-0.785407	2.754308	9.110776	5.571536	-0.170503	-0.443012	-0.482193	-7.238924	-8.261245	-2.558314	2.468151	-2.317852	1.420865
1697.086000	-0.043106	-2.135986	-1.137704	-1.394791	1.309378	2.324146	0.282997	0.227172	0.330702	-0.526455	-0.297063	-0.780282	2.582057	9.179319	5.839356	-0.169916	-0.438452	-0.480238	-12.719983	-5.153741	-6.433239	1.140247	-4.426010	1.972214
1697.096000	-0.040294	-2.133660	-1.134411	-1.400013	1.306328	2.316386	0.283095	0.229864	0.334823	-0.531472	-0.301451	-0.779952	2.355800	8.995653	5.706662	-0.115201	-0.380247	-0.551469	-11.902912	-1.603663	-3.180076	-0.204052	-3.144188	0.811433
1697.106000	-0.037445	-2.131373	-1.131087	-1.405372	1.303424	2.308545	0.283255	0.225624	0.331028	-0.530089	-0.294926	-0.786340	2.011452	9.269547	5.856029	-0.069276	-0.452233	-0.496143	-9.250995	1.308982	-5.246538	-0.495310	-2.169802	1.165333
1697.116000	-0.034605	-2.129095	-1.127720	-1.410773	1.300399	2.300681	0.281996	0.226568	0.335745	-0.522710	-0.303310	-0.784697	1.894753	9.202238	5.612711	-0.077577	-0.353540	-0.500734	-3.724834	1.669033	-1.826978	-1.372450	-0.140668	0.538047
1697.126000	-0.031751	-2.126791	-1.124348	-1.416051	1.297427	2.292874	0.280209	0.228327	0.330920	-0.518882	-0.298027	-0.785257	1.689776	9.012413	5.843448	-0.156878	-0.386028	-0.493113	-14.648650	5.939028	-6.084511	-2.737641	-4.780686	1.863257
1697.138000	-0.028305	-2.124102	-1.120313	-1.422180	1.293773	2.283449	0.278416	0.225089	0.334771	-0.522185	-0.298596	-0.783430	1.817687	9.379218	5.471593	-0.155785	-0.400752	-0.534022	3.818642	1.110485	-1.603851	-0.718956	1.245805	-0.202851
1697.148000	-0.025530	-2.121855	-1.116952	-1.427301	1.290742	2.275493	0.277422	0.226182	0.331505	-0.524428	-0.301077	-0.782908	1.684389	9.273733	5.696325	-0.196016	-0.341511	-0.494344	-4.774436	3.809938	-5.344063	-2.546195	-2.184151	1.146635
1697.158000	-0.022773	-2.119586	-1.113541	-1.432577	1.287728	2.267617	0.276267	0.227412	0.332677	-0.530022	-0.290891	-0.783253	1.813325	9.045983	5.651203	-0.177158	-0.428251	-0.441692	-7.967802	2.373045	-3.898384	-1.074723	-2.762354	1.960068
1697.168000	-0.019989	-2.117279	-1.110200	-1.437961	1.284749	2.259881	0.276321	0.226975	0.333237	-0.524761	-0.300938	-0.783175	1.778685	9.231890	5.433515	-0.173306	-0.373015	-0.495045	2.448142	1.409944	-0.974024	-1.089183	0.737191	0.354474
1697.178000	-0.017262	-2.114982	-1.106912	-1.443333	1.281760	2.252141	0.274051	0.230729	0.330415	-0.523253	-0.293637	-0.788807	2.050605	8.861581	5.583028	-0.090948	-0.438553	-0.493608	-8.563582	0.540632	-1.038090	-0.097849	-1.630062	1.099587
1697.190000	-0.013933	-2.112283	-1.103009	-1.449566	1.278200	2.242640	0.276153	0.227044	0.331443	-0.517590	-0.297736	-0.790811	2.031960	8.991770	5.576934	-0.166634	-0.451253	-0.453151	-6.035091	-0.515508	-2.580432	0.151264	-1.909224	1.653406
1697.200000	-0.011213	-2.110048	-1.099729	-1.454675	1.275250	2.234723	0.275078	0.228360	0.327648	-0.522297	-0.304052	-0.784326	2.344099	8.880178	5.698979	-0.158204	-0.369714	-0.484918	-11.509013	-2.858595	-4.132721	-0.156290	-3.602731	1.799013
1697.210000	-0.008496	-2.107767	-1.096410	-1.459831	1.272229	2.226870	0.277219	0.228438	0.331462	-0.526958	-0.298858	-0.784542	2.231883	8.748346	5.623971	-0.195934	-0.415674	-0.533179	-12.379927	-0.971309	-3.527822	-0.160328	-4.189455	1.445477
1697.220000	-0.005739	-2.105510	-1.093143	-1.465049	1.269258	2.219066	0.277456	0.224999	0.328756	-0.530371	-0.305257	-0.785102	2.573523	9.277393	5.796205	-0.121567	-0.328232	-0.524228	-4.496092	-6.462445	-5.585753	0.349912	-1.343974	0.709334
1697.232000	-0.002428	-2.102758	-1.089173	-1.471603	1.265655	2.209587	0.281617	0.228079	0.329458	-0.528134	-0.299693	-0.786129	2.573346	9.070253	5.568351	-0.076727	-0.400257	-0.523753	-1.805523	-6.699095	-0.943657	1.637953	0.529700	0.195743
1697.242000	0.000346	-2.100478	-1.085854	-1.476920	1.262601	2.201760	0.282377	0.224951	0.328506	-0.521362	-0.300386	-0.788819	2.455355	9.286066	5.804451	-0.090837	-0.388786	-0.488461	-3.466218	-5.596111	-5.203074	0.747289	-0.675297	0.932198
1697.252000	0.003197	-2.098220	-1.082509	-1.482030	1.259624	2.193946	0.284633	0.226548	0.329860	-0.520089	-0.304357	-0.786627	2.382420	9.170171	5.677731	-0.204438	-0.345588	-0.521090	-3.379637	-4.748960	-5.163940	0.018765	-1.868366	0.911174
1697.262000	0.006050	-2.095840	-1.079227	-1.487177	1.256603	2.186069	0.285480	0.228972	0.333206	-0.524827	-0.293855	-0.788018	2.296831	8.762115	5.584564	-0.182166	-0.443089	-0.549348	-9.244335	-2.284396	-2.933075	0.567751	-3.036339	0.997395
1697.274000	0.009466	-2.093090	-1.075273	-1.493449	1.252982	2.176529	0.285491	0.226635	0.329208	-0.532680	-0.301195	-0.784208	2.028728	9.048768	5.845775	-0.119919	-0.346279	-0.532314	-9.195588	0.830348	-6.317245	-1.731244	-2.808854	1.015931
1697.284000	0.012370	-2.090797	-1.072033	-1.498757	1.250014	2.168709	0.285025	0.226440	0.333321	-0.532460	-0.295534	-0.783260	1.830346	9.002751	5.663169	-0.107723	-0.452051	-0.479885	-4.679723	1.938425	-3.094750	-0.641954	-0.934309	1.059829
1697.294000	0.015160	-2.088526	-1.068654	-1.504199	1.246991	2.161019	0.284748	0.227549	0.330875	-0.524643	-0.296642	-0.784115	1.795471	8.772786	5.747554	-0.059397	-0.444512	-0.560695	-11.388506	4.536575	-3.530019	-1.487291	-2.409030	0.588665
1697.304000	0.018026	-2.086246	-1.065312	-1.509437	1.244058	2.153109	0.284772	0.224573	0.332770	-0.520566	-0.301384	-0.790310	1.595099	9.147758	5.606320	-0.102292	-0.391193	-0.512193	0.760477	4.306843	-2.113455	-1.890796	0.825084	0.046832
1697.314000	0.020827	-2.083962	-1.061919	-1.514555	1.241042	2.145133	0.280271	0.227630	0.330040	-0.521228	-0.295607	-0.786626	2.012983	8.944235	5.761302	-0.139402	-0.465665	-0.437893	-8.110644	-0.457852	-5.414076	-0.065517	-2.577620	2.129570
1697.326000	0.024189	-2.081309	-1.057927	-1.520694	1.237432	2.135697	0.282211	0.225219	0.332282	-0.524586	-0.303597	-0.781246	1.659581	9.069546	5.541591	-0.187259	-0.362412	-0.507279	0.614391	3.181396	-2.578695	-1.930363	-0.207217	0.440445
1697.336000	0.026965	-2.079063	-1.054562	-1.525896	1.234508	2.127899	0.278944	0.227748	0.330304	-0.529068	-0.297789	-0.781093	2.267037	8.743695	5.662011	-0.159075	-0.447018	-0.506613	-9.300161	-2.628951	-4.156710	0.524480	-2.953896	1.530012
1697.346000	0.029781	-2.076790	-1.051253	-1.531238	1.231468	2.120039	0.280127	0.230423	0.332208	-0.531619	-0.300412	-0.782680	2.139756	8.521446	5.559761	-0.114175	-0.415249	-0.487044	-10.722759	-0.841194	-1.621730	-0.105225	-2.538987	1.583181
1697.356000	0.032600	-2.074536	-1.047959	-1.536607	1.228505	2.112248	0.274876	0.222170	0.326912	-0.518963	-0.299757	-0.777213	1.999038	8.695094	5.407347	-0.064639	-0.328665	-0.445481	0.759681	-5.267095	-3.902479	0.278590	0.699965	0.251073
1697.368000	0.035956	-2.071894	-1.044164	-1.542757	1.224959	2.103076	0.272191	0.223335	0.319220	-0.506193	-0.285546	-0.765858	1.920275	8.292607	5.556782	-0.135733	-0.497800	-0.486464	-12.935005	-2.443701	-8.294765	0.856159	-4.567194	1.641189
1697.378000	0.038707	-2.069686	-1.040988	-1.547775	1.222067	2.095491	0.269104	0.219701	0.319727	-0.501486	-0.291038	-0.753942	1.868144	8.201021	5.300786	-0.099152	-0.355972	-0.501399	-7.116118	-2.122549	-3.211706	-0.226631	-1.858713	0.422942
1697.388000	0.041403	-2.067477	-1.037843	-1.552754	1.219116	2.087954	0.267972	0.217192	0.314483	-0.496843	-0.280526	-0.744753	1.567183	8.139588	5.400929	-0.151112	-0.445114	-0.435523	-11.680822	0.951174	-6.281333	-0.510678	-4.149632	1.958325
1697.398000	0.044031	-2.065278	-1.034654	-1.557637	1.216386	2.080494	0.262969	0.215170	0.311815	-0.493871	-0.277508	-0.732081	1.666594	7.888308	5.183460	-0.102100	-0.404631	-0.412307	-10.408813	-0.370151	-1.775527	-0.104819	-2.675171	1.699706
1697.408000	0.046638	-2.063171	-1.031533	-1.562567	1.213592	2.073260	0.259700	0.207445	0.305678	-0.482411	-0.277479	-0.719653	1.488716	8.294976	5.170146	-0.131453	-0.370614	-0.448859	-0.844798	0.722980	-1.886635	-0.760753	-0.318359	0.354146
1697.420000	0.049728	-2.060685	-1.027910	-1.568489	1.210318	2.064721	0.255528	0.205276	0.300621	-0.471267	-0.268764	-0.709132	1.370888	8.163564	5.245683	-0.078776	-0.413720	-0.485594	-5.196576	3.257110	-2.616403	-1.089169	-1.110329	0.166036
1697.430000	0.052220	-2.058653	-1.024900	-1.573153	1.207651	2.057706	0.249686	0.204150	0.294059	-0.458082	-0.271833	-0.701058	1.657173	8.130656	5.297620	-0.131243	-0.335847	-0.436148	-7.462787	-0.837439	-4.829575	-0.973718	-2.700960	1.305899
1697.440000	0.054671	-2.056614	-1.021989	-1.577630	1.204998	2.050691	0.247296	0.196385	0.293006	-0.456076	-0.266136	-0.691466	1.517624	8.396046	5.147826	-0.170721	-0.372423	-0.422321	2.708727	-0.772756	-2.579700	-0.347611	0.068027	0.450803
1697.450000	0.057086	-2.054654	-1.019133	-1.582134	1.202436	2.043902	0.240798	0.194265	0.285421	-0.456099	-0.259825	-0.678985	1.853545	8.350424	5.321886	-0.125923	-0.359276	-0.454425	-2.309038	-3.831787	-5.221594	0.137645	-1.281694	0.595420
1697.460000	0.059511	-2.052716	-1.016276	-1.586551	1.199810	2.037274	0.241210	0.195656	0.282993	-0.453749	-0.254869	-0.671058	1.604824	8.141624	5.121747	-0.091654	-0.370446	-0.451027	-1.003475	-0.739260	-1.205066	-0.215108	-0.002545	0.096598
1697.472000	0.062267	-2.050436	-1.013013	-1.591958	1.196734	2.029203	0.236059	0.189167	0.275495	-0.445152	-0.254087	-0.658245	1.774571	8.106203	5.492484	-0.057283	-0.332712	-0.389393	-11.505625	-2.469877	-7.988593	-0.887283	-3.635846	2.113734
1697.482000	0.064682	-2.048560	-1.010234	-1.596429	1.194216	2.022637	0.232133	0.188526	0.275341	-0.432489	-0.238948	-0.642606	1.793808	7.967702	5.087471	-0.028068	-0.423739	-0.434405	-2.647874	-2.873374	0.061805	1.101353	0.363256	0.184249
1697.492000	0.066942	-2.046672	-1.007508	-1.600781	1.191876	2.016242	0.228932	0.187783	0.267897	-0.421131	-0.243344	-0.631562	1.694477	7.600280	5.266155	-0.052563	-0.331961	-0.410288	-16.330016	-0.667529	-4.853102	-1.051845	-4.564364	2.177979
1697.502000	0.069232	-2.044882	-1.004821	-1.604894	1.189406	2.010078	0.225088	0.180083	0.262971	-0.410180	-0.235691	-0.621943	1.571981	7.869187	5.427140	-0.120201	-0.341365	-0.419153	-15.183147	0.210298	-9.070962	-1.618200	-5.596056	2.414324
1697.514000	0.071894	-2.042780	-1.001640	-1.609766	1.186610	2.002690	0.222782	0.176448	0.256542	-0.408233	-0.230233	-0.612768	1.510106	8.039121	5.155150	-0.067485	-0.372214	-0.431500	-2.724549	0.121228	-2.467575	-0.542050	-0.579246	0.361737
1697.524000	0.074058	-2.040987	-0.999055	-1.613739	1.184312	1.996610	0.218319	0.174748	0.253752	-0.404233	-0.227010	-0.603572	1.438347	7.842762	5.147001	-0.091330	-0.383573	-0.399754	-7.113859	0.897038	-3.411899	-0.747027	-2.235925	1.340939
1697.534000	0.076197	-2.039280	-0.996544	-1.617687	1.182094	1.990581	0.212667	0.171765	0.248866	-0.400685	-0.227921	-0.589074	1.520930	7.658360	5.183156	-0.075976	-0.338182	-0.380971	-11.977667	0.167708	-4.468854	-1.148854	-3.656858	2.066711
1697.544000	0.078295	-2.037643	-0.994060	-1.621611	1.179850	1.984670	0.210119	0.166617	0.243966	-0.392262	-0.224291	-0.577092	1.377634	8.099457	5.199381	-0.048119	-0.331150	-0.357090	-1.722499	0.639579	-3.345877	-1.252365	-0.349616	0.987096
1697.556000	0.080812	-2.035658	-0.991189	-1.626322	1.177268	1.977857	0.204732	0.163277	0.239637	-0.382609	-0.219186	-0.566631	1.407603	7.946091	5.117599	-0.025485	-0.386915	-0.386967	-2.477400	0.780919	-1.803815	-0.502886	-0.084710	0.562010
1697.566000	0.082764	-2.034000	-0.988809	-1.630197	1.175138	1.972317	0.198766	0.163501	0.232552	-0.369780	-0.218445	-0.557898	1.687312	7.711662	5.265056	-0.032509	-0.296812	-0.426374	-11.786594	-1.461702	-5.787249	-1.225337	-3.447902	1.375047
1697.576000	0.084790	-2.032437	-0.986548	-1.633842	1.172983	1.966852	0.197171	0.156314	0.227609	-0.360680	-0.209356	-0.549924	1.393480	8.097827	5.368186	-0.066247	-0.344448	-0.394207	-6.031491	0.822273	-7.748000	-1.579051	-2.481324	1.300335
1697.586000	0.086684	-2.030868	-0.984349	-1.637370	1.170944	1.961441	0.193049	0.155326	0.225940	-0.354357	-0.205693	-0.539563	1.365726	7.999294	5.221057	-0.079392	-0.367545	-0.358306	-4.051821	0.508445	-5.411617	-0.986092	-1.743548	1.444363
1697.596000	0.088644	-2.029318	-0.982113	-1.640866	1.168864	1.956025	0.187055	0.152229	0.220013	-0.350486	-0.201513	-0.526037	1.708257	8.100433	5.378241	-0.063656	-0.394909	-0.387759	-5.411072	-3.395989	-8.245982	0.131632	-2.367437	1.434223
1697.608000	0.090887	-2.027514	-0.979552	-1.644983	1.166517	1.949749	0.184724	0.151812	0.217377	-0.344171	-0.201197	-0.512021	1.431126	7.543583	5.114651	-0.060614	-0.287029	-0.340842	-11.034871	0.201268	-4.579891	-1.666534	-3.514093	2.261553
1697.618000	0.092712	-2.025987	-0.977448	-1.648359	1.164519	1.944741	0.179406	0.145879	0.215349	-0.341059	-0.189143	-0.501698	1.562935	7.778335	5.173120	-0.057985	-0.389432	-0.387086	-6.798788	-1.442871	-5.204321	-0.125301	-2.322480	1.345031
1697.628000	0.094497	-2.024562	-0.975311	-1.651626	1.162636	1.939758	0.173667	0.143445	0.208363	-0.331752	-0.183584	-0.491536	1.710259	7.820522	5.240983	-0.078083	-0.452932	-0.407322	-7.548955	-3.249500	-7.103358	0.896977	-2.992327	1.447161
1697.638000	0.096268	-2.023117	-0.973176	-1.654971	1.160779	1.934912	0.173100	0.139968	0.207953	-0.327117	-0.187947	-0.481919	1.474838	7.729797	4.919592	-0.017857	-0.327345	-0.353559	-0.010842	-0.959918	0.528049	-0.301154	0.722791	0.354083
1697.650000	0.098305	-2.021434	-0.970690	-1.658884	1.158571	1.929181	0.167477	0.140321	0.198531	-0.315034	-0.177698	-0.466823	1.602779	7.158550	5.087247	-0.028606	-0.362598	-0.340020	-18.027108	-1.530655	-5.501730	-0.437571	-5.301993	2.995263
1697.660000	0.099976	-2.020136	-0.968738	-1.662015	1.156808	1.924501	0.164928	0.131393	0.194612	-0.303540	-0.172308	-0.456284	1.341090	7.668864	5.207098	-0.032408	-0.406664	-0.365465	-9.553250	1.100370	-6.599134	-0.803202	-3.132450	1.698313
1697.670000	0.101642	-2.018798	-0.966754	-1.665042	1.155057	1.920024	0.160833	0.129673	0.190596	-0.292422	-0.167648	-0.445244	1.376093	7.616612	5.117576	-0.025847	-0.418142	-0.354670	-7.942643	0.449925	-4.892246	-0.298773	-2.378397	1.510994
1697.680000	0.103231	-2.017520	-0.964848	-1.667874	1.153406	1.915630	0.158259	0.126977	0.187391	-0.288896	-0.166832	-0.439560	0.994936	7.579639	4.956384	-0.057560	-0.343286	-0.331314	-4.837809	4.623806	-2.362487	-1.976042	-1.597364	1.235288
1697.690000	0.104771	-2.016274	-0.962981	-1.670756	1.151750	1.911393	0.154426	0.125325	0.180987	-0.285376	-0.165271	-0.430946	1.146424	7.323046	5.077935	-0.074607	-0.336089	-0.318717	-14.200788	3.019570	-6.544132	-2.059762	-5.038155	2.812392
1697.702000	0.106601	-2.014821	-0.960888	-1.674096	1.149828	1.906316	0.146001	0.121035	0.172567	-0.279140	-0.158939	-0.421297	1.205419	7.292768	5.090701	-0.051403	-0.315704	-0.335598	-14.780605	2.687051	-6.830594	-2.198486	-5.051872	2.573878
1697.712000	0.108064	-2.013641	-0.959176	-1.676766	1.148274	1.902153	0.143732	0.113308	0.170537	-0.272067	-0.149350	-0.406444	1.346003	7.767656	4.919502	-0.027127	-0.396139	-0.345993	2.108057	0.177834	-1.042830	0.061155	0.804118	0.130953
1697.722000	0.109475	-2.012539	-0.957524	-1.679465	1.146779	1.898147	0.141392	0.112241	0.163833	-0.267156	-0.150642	-0.394455	1.357584	7.788652	5.086898	-0.028204	-0.373182	-0.334161	-1.914748	0.135770	-5.119684	-0.625417	-1.001964	0.968822
1697.732000	0.110809	-2.011417	-0.955897	-1.682055	1.145314	1.894221	0.138545	0.110255	0.159250	-0.256545	-0.149131	-0.382925	1.416802	7.522238	5.011510	-0.046349	-0.268183	-0.362843	-6.016518	0.175425	-5.326410	-1.722043	-2.521763	1.164670
1697.744000	0.112425	-2.010115	-0.954066	-1.685131	1.143609	1.889648	0.132714	0.107260	0.153466	-0.248116	-0.139885	-0.373758	1.612677	7.443149	4.950731	0.027617	-0.310300	-0.280976	-4.789094	-2.777118	-3.284398	-0.286426	-1.096311	1.646684
1697.754000	0.113696	-2.009040	-0.952584	-1.687570	1.142196	1.885960	0.129898	0.105431	0.148288	-0.235431	-0.132997	-0.365047	1.799026	7.109059	5.024330	0.026344	-0.374143	-0.311968	-14.403838	-4.116704	-6.852898	0.407875	-4.269938	2.747338
1697.764000	0.115014	-2.008006	-0.951148	-1.689953	1.140883	1.882382	0.131423	0.097927	0.141954	-0.222155	-0.130204	-0.357879	1.345926	7.353706	5.111776	-0.018260	-0.360903	-0.349249	-11.958346	1.598443	-9.254445	-1.534475	-4.504802	2.192192
1697.774000	0.116228	-2.007039	-0.949748	-1.692161	1.139634	1.878863	0.127256	0.095274	0.138067	-0.214289	-0.125778	-0.351799	1.678953	7.547468	4.936357	0.048156	-0.326620	-0.364971	-0.991169	-2.406581	-3.508606	-0.108786	0.017605	0.149294
1697.784000	0.117545	-2.006094	-0.948374	-1.694337	1.138426	1.875399	0.125930	0.093684	0.133502	-0.203188	-0.119021	-0.349624	1.552044	7.117918	4.782183	-0.010198	-0.354906	-0.318687	-7.309040	-1.121787	-3.634256	-0.139796	-2.399072	1.762481
1697.794000	0.118731	-2.005235	-0.947104	-1.696304	1.137245	1.871967	0.121619	0.088179	0.128389	-0.192737	-0.113322	-0.338589	1.686532	7.093022	4.654871	-0.049160	-0.361277	-0.342987	-4.226375	-2.739779	-2.162665	0.644703	-1.786814	1.285204
1697.804000	0.119960	-2.004389	-0.945874	-1.698137	1.136126	1.868605	0.122041	0.083076	0.119103	-0.181318	-0.112340	-0.331401	1.579661	7.174326	4.899438	-0.037880	-0.296342	-0.310254	-9.100151	-1.551534	-7.720118	-1.036379	-3.991987	2.467631
1697.814000	0.121147	-2.003564	-0.944753	-1.699885	1.135024	1.865317	0.121032	0.082264	0.111403	-0.177608	-0.107755	-0.324887	1.265867	6.789496	4.848258	-0.029836	-0.244677	-0.331885	-17.149227	3.369988	-8.703950	-3.054250	-6.394981	3.059345
1697.826000	0.122586	-2.002620	-0.943451	-1.701954	1.133871	1.861423	0.117056	0.074612	0.102816	-0.168688	-0.094466	-0.315845	1.379556	6.836235	4.759218	0.033762	-0.310460	-0.350467	-12.519336	2.430922	-5.748912	-1.741538	-3.973278	1.900829
1697.836000	0.123722	-2.001942	-0.942483	-1.703537	1.132942	1.858320	0.114657	0.066802	0.094641	-0.155146	-0.088076	-0.310921	1.454822	7.151043	4.758999	0.009643	-0.335834	-0.327026	-4.839074	0.655789	-5.333266	-0.875800	-2.088441	1.430364
1697.846000	0.124828	-2.001307	-0.941550	-1.704973	1.132159	1.855249	0.111541	0.062741	0.089573	-0.143983	-0.081690	-0.307783	1.518946	7.211641	4.534235	-0.006244	-0.398433	-0.349641	3.132712	-0.147095	-0.701501	0.634599	0.659477	0.097046
1697.856000	0.125944	-2.000660	-0.940669	-1.706334	1.131345	1.852246	0.109592	0.061224	0.081332	-0.133007	-0.078324	-0.302473	1.572588	6.879715	4.583095	0.000925	-0.335471	-0.309947	-5.905590	-0.693197	-3.813442	-0.253648	-2.368190	1.838203
1697.866000	0.127059	-2.000100	-0.939895	-1.707510	1.130594	1.849247	0.111443	0.056050	0.069975	-0.121608	-0.073519	-0.303880	1.374725	6.729273	4.703939	0.049720	-0.300979	-0.306245	-12.749925	2.423964	-6.884047	-1.877795	-4.304553	2.574196
1697.878000	0.128353	-1.999492	-0.939120	-1.708890	1.129761	1.845676	0.106902	0.049345	0.060521	-0.104814	-0.065215	-0.295617	1.489717	6.932913	4.715125	0.062529	-0.252936	-0.368553	-7.849222	1.694027	-6.540116	-2.061988	-2.899212	1.181517
1697.888000	0.129387	-1.999015	-0.938537	-1.709831	1.129146	1.842713	0.105514	0.044471	0.053525	-0.091790	-0.056704	-0.291973	1.598314	6.806055	4.581133	0.037149	-0.241575	-0.355433	-7.012538	0.182123	-5.100757	-1.535591	-2.802606	1.364713
1697.898000	0.130491	-1.998609	-0.938087	-1.710710	1.128634	1.839781	0.105912	0.040158	0.044482	-0.077724	-0.048303	-0.286500	1.163913	6.659008	4.570010	0.066444	-0.251746	-0.328172	-10.613583	5.796660	-5.501476	-3.069796	-3.602470	1.878942
1697.908000	0.131508	-1.998240	-0.937695	-1.711383	1.128209	1.836907	0.102408	0.034875	0.034244	-0.064295	-0.040191	-0.279886	1.586893	6.713968	4.683110	0.080253	-0.271371	-0.348719	-11.651835	0.798410	-8.090152	-1.720008	-4.164585	2.065357
1697.920000	0.132745	-1.997883	-0.937364	-1.712033	1.127782	1.833487	0.103535	0.028690	0.024510	-0.047009	-0.030819	-0.280636	1.503452	6.597568	4.596966	0.111917	-0.290333	-0.307877	-11.760187	1.732692	-6.596128	-1.625595	-3.686779	2.361769
1697.930000	0.133792	-1.997670	-0.937188	-1.712411	1.127512	1.830704	0.102722	0.022990	0.016353	-0.034007	-0.022777	-0.274254	1.427351	6.511984	4.464128	0.110320	-0.303630	-0.355309	-10.251522	3.431806	-4.431781	-1.633574	-3.000628	1.498710
1697.940000	0.134836	-1.997458	-0.937073	-1.712666	1.127336	1.827960	0.101145	0.017214	0.006619	-0.018898	-0.015968	-0.275245	1.606148	6.564788	4.230805	0.124131	-0.330218	-0.287260	-10.634187	0.416928	-6.153813	-0.735303	-3.257942	2.554446
1697.950000	0.135867	-1.997292	-0.937091	-1.712754	1.127219	1.825204	0.102995	0.011996	-0.005931	-0.004131	-0.009816	-0.272327	1.331381	6.389469	3.931504	0.233939	-0.303120	-0.358558	-25.896457	4.441050	-17.734775	-2.836330	-10.564226	4.804342
1697.960000	0.136913	-1.997224	-0.937158	-1.712621	1.127214	1.822489	0.100900	0.005090	-0.017182	0.022494	0.003011	-0.274101	1.553432	5.837893	3.480020	0.444096	-0.162011	-0.323628	-19.710528	0.158391	-18.377707	-0.484298	-10.295708	5.409127
1697.970000	0.137884	-1.997240	-0.937362	-1.712378	1.127255	1.819783	0.099359	-0.003761	-0.021975	0.029520	0.013295	-0.273069	1.734781	5.503571	3.190785	0.432670	0.006568	-0.412583	-0.830496	-1.550699	-10.016132	1.909699	-3.893157	1.748354
1697.980000	0.138843	-1.997314	-0.937667	-1.712076	1.127439	1.817011	0.100991	-0.006827	-0.030204	0.039073	0.022557	-0.276813	1.718218	4.568316	3.141442	0.535616	-0.030145	-0.370956	-1.980228	-1.068778	-7.747344	3.388149	-2.622879	1.876391
1697.992000	0.140092	-1.997451	-0.938151	-1.711566	1.127666	1.813795	0.103096	-0.017159	-0.042699	0.054143	0.021323	-0.278737	1.478160	4.555324	3.089998	0.592947	0.097246	-0.369248	10.063177	2.133971	-3.571954	1.595853	1.680597	-0.251683
1698.002000	0.141128	-1.997668	-0.938612	-1.710982	1.127846	1.810959	0.102462	-0.019440	-0.051824	0.069210	0.025796	-0.277564	1.743018	4.376262	3.041291	0.660659	0.181833	-0.333819	8.078740	-0.883631	-2.189033	1.626858	1.898541	0.109856
1698.012000	0.142148	-1.997874	-0.939178	-1.710161	1.128138	1.808156	0.102904	-0.024095	-0.060814	0.083581	0.033455	-0.281097	1.666585	4.447816	3.038348	0.710905	0.234410	-0.290180	10.024809	-0.018200	-1.015344	0.895101	3.011724	0.069133
1698.022000	0.143181	-1.998177	-0.939857	-1.709268	1.128513	1.805390	0.103874	-0.029411	-0.073137	0.103636	0.043013	-0.275958	1.833160	4.408356	3.094099	0.699346	0.263510	-0.372667	7.287774	-0.930893	-3.012624	0.707304	1.747202	-0.319802
1698.032000	0.144226	-1.998527	-0.940615	-1.708181	1.128945	1.802519	0.103557	-0.033993	-0.080912	0.118007	0.049662	-0.283631	2.059067	4.474794	2.996900	0.730546	0.328954	-0.325519	12.161045	-4.036223	0.012666	1.185902	3.734752	-0.555562
1698.044000	0.145477	-1.998949	-0.941650	-1.706664	1.129621	1.799102	0.108022	-0.039296	-0.090918	0.135598	0.060902	-0.280927	1.824875	4.308507	2.808067	0.719549	0.376937	-0.368924	12.542578	-0.162355	3.128013	0.009410	4.073689	-1.314930
1698.054000	0.146593	-1.999431	-0.942658	-1.705196	1.130274	1.796265	0.109614	-0.043813	-0.098906	0.149798	0.072256	-0.284888	1.770301	4.267435	2.758619	0.675972	0.344761	-0.356316	12.163272	0.328187	2.990818	0.253449	3.478714	-0.810949
1698.064000	0.147684	-1.999865	-0.943686	-1.703646	1.131021	1.793411	0.110885	-0.048631	-0.113237	0.164826	0.082851	-0.290207	1.791510	4.248748	3.010275	0.692128	0.316698	-0.368242	4.324547	0.501331	-2.710132	-0.151743	0.615138	0.343796
1698.074000	0.148792	-2.000360	-0.944888	-1.701946	1.131883	1.790470	0.111894	-0.054213	-0.119714	0.175948	0.090321	-0.292964	1.808696	4.239124	2.853716	0.733427	0.239672	-0.388999	8.538309	0.986958	1.688067	1.010219	2.977636	-0.757786
1698.084000	0.149932	-2.000950	-0.946097	-1.700153	1.132819	1.787524	0.112304	-0.058259	-0.127396	0.190187	0.092954	-0.301433	2.010953	3.998165	2.793336	0.727747	0.270950	-0.398011	4.359179	-1.049038	1.838284	1.284780	1.712067	-0.196711
1698.096000	0.151268	-2.001710	-0.947696	-1.697783	1.133981	1.783876	0.117113	-0.066998	-0.135351	0.207654	0.096363	-0.307058	1.919781	4.234984	2.630408	0.647732	0.306560	-0.373136	13.276926	-0.510930	5.016614	1.203332	3.697170	-0.717039
1698.106000	0.152514	-2.002430	-0.949107	-1.695638	1.134918	1.780757	0.119356	-0.069731	-0.145257	0.218104	0.104626	-0.315434	1.947432	4.218811	2.680265	0.655699	0.354994	-0.392651	11.039720	-0.258992	4.048830	0.510693	2.914581	-0.614586
1698.116000	0.153708	-2.003138	-0.950587	-1.693399	1.136041	1.777550	0.121469	-0.072133	-0.158060	0.226455	0.110859	-0.322777	1.936262	4.004886	2.891337	0.689797	0.374349	-0.346425	-0.275289	-0.100979	-0.876814	-0.381682	-0.665579	1.485919
1698.126000	0.154945	-2.003873	-0.952214	-1.691022	1.137209	1.774285	0.123968	-0.076642	-0.164032	0.234585	0.120017	-0.327265	2.091433	3.840952	2.867429	0.707123	0.320784	-0.399770	-3.703590	-0.934771	-0.441910	0.480121	-1.282827	1.315941
1698.136000	0.156227	-2.004665	-0.953853	-1.688627	1.138418	1.770948	0.125685	-0.083128	-0.171481	0.243424	0.124279	-0.338425	2.226007	4.054901	2.757029	0.733216	0.290175	-0.330192	4.627604	-3.165831	3.840770	1.819922	1.980913	0.957300
1698.146000	0.157506	-2.005541	-0.955558	-1.685968	1.139683	1.767467	0.130469	-0.089259	-0.177127	0.250949	0.127312	-0.346022	2.188322	4.365788	2.605985	0.740869	0.306562	-0.406399	15.590497	-1.491867	9.092025	1.790298	5.875846	-1.568254
1698.156000	0.158912	-2.006414	-0.957353	-1.683349	1.140969	1.763997	0.135744	-0.089202	-0.185438	0.262259	0.131786	-0.353042	1.832633	4.198666	2.798801	0.733750	0.299299	-0.413321	4.643471	3.392755	4.256526	-0.063597	2.024417	-0.105899
1698.168000	0.160511	-2.007528	-0.959657	-1.680180	1.142645	1.759631	0.138079	-0.093963	-0.191793	0.271853	0.137076	-0.365053	2.144910	4.295702	2.774504	0.727498	0.319391	-0.392582	7.662271	-0.574508	5.344987	0.945138	2.915245	-0.018172
1698.178000	0.161951	-2.008511	-0.961669	-1.677424	1.144021	1.755945	0.143093	-0.099024	-0.202079	0.284611	0.137696	-0.378487	2.027315	4.640533	3.048595	0.727204	0.361547	-0.427351	7.504382	1.140349	0.402479	-0.485729	1.999181	-0.167448
1698.188000	0.163433	-2.009490	-0.963696	-1.674535	1.145404	1.752141	0.146507	-0.096476	-0.205677	0.294096	0.141038	-0.386965	2.020990	4.101668	3.041961	0.698819	0.415964	-0.454244	-5.758069	1.711096	-2.372275	-1.463310	-2.521934	1.388882
1698.198000	0.164937	-2.010473	-0.965849	-1.671666	1.146874	1.748190	0.152652	-0.101451	-0.211565	0.303157	0.153297	-0.399665	1.974124	4.265466	3.060005	0.725459	0.291774	-0.438719	-2.434632	2.140740	-1.743055	-0.231129	-1.044960	1.142619
1698.208000	0.166446	-2.011527	-0.968064	-1.668603	1.148406	1.744121	0.153170	-0.106634	-0.215896	0.309420	0.154993	-0.410012	2.131578	4.685411	3.257893	0.726971	0.245813	-0.405191	2.093194	-0.480476	-4.637908	0.685131	-0.181886	1.335150
1698.220000	0.168333	-2.012842	-0.970713	-1.664766	1.150233	1.739082	0.158389	-0.107667	-0.218377	0.320133	0.151915	-0.420606	2.100531	4.457565	3.015783	0.691514	0.352950	-0.422242	2.767111	0.257872	-1.131999	-0.207290	-0.044758	1.014123
1698.230000	0.169936	-2.013921	-0.972967	-1.661526	1.151796	1.734808	0.161411	-0.112564	-0.221876	0.326193	0.157096	-0.432670	2.304384	4.745208	2.962392	0.702123	0.385685	-0.392124	11.422240	-2.564696	1.110548	0.468884	2.731710	0.329966
1698.240000	0.171596	-2.015044	-0.975263	-1.658168	1.153432	1.730453	0.167578	-0.112308	-0.228979	0.332287	0.167211	-0.441841	2.230327	4.605083	3.052624	0.690583	0.324729	-0.478086	4.800548	-0.657984	-1.785974	0.359366	0.408385	0.335498
1698.250000	0.173236	-2.016168	-0.977557	-1.654736	1.155121	1.726038	0.170572	-0.111440	-0.233155	0.335072	0.169008	-0.451775	2.306519	4.176363	2.952701	0.740625	0.303684	-0.488362	-2.212879	-0.994735	-0.261974	0.777145	-0.754478	0.806240
1698.260000	0.174985	-2.017344	-0.979942	-1.651354	1.156900	1.721453	0.174440	-0.118721	-0.238338	0.342566	0.171843	-0.464867	2.389285	4.520782	2.871453	0.808112	0.297406	-0.450713	8.822500	-2.046686	3.852882	1.460036	3.655596	-0.452382
1698.272000	0.177102	-2.018768	-0.982735	-1.647202	1.158971	1.715776	0.182780	-0.123345	-0.246755	0.354586	0.173733	-0.476786	2.383262	4.763591	3.041831	0.813719	0.314032	-0.454388	9.396048	-1.974004	0.873318	0.968330	3.343936	-0.365386
1698.282000	0.178890	-2.019952	-0.985169	-1.643599	1.160749	1.710860	0.185183	-0.123665	-0.249195	0.369610	0.175326	-0.484208	2.396073	4.466816	2.624904	0.742465	0.365596	-0.441690	13.288628	-2.229099	7.112811	1.241108	4.522115	-0.609890
1698.292000	0.180782	-2.021207	-0.987623	-1.639963	1.162550	1.705904	0.189085	-0.125623	-0.257499	0.379367	0.186652	-0.494796	2.428602	4.480988	2.824212	0.733389	0.313031	-0.455771	7.647057	-2.657408	2.545932	1.492172	2.209272	0.263706
1698.302000	0.182710	-2.022463	-0.990222	-1.636070	1.164496	1.700912	0.194309	-0.124086	-0.261544	0.387764	0.189481	-0.504576	2.341743	3.819977	2.669542	0.705194	0.258572	-0.447278	-4.287361	-1.678388	3.045557	1.878095	-1.270068	1.869302
1698.312000	0.184703	-2.023759	-0.992839	-1.632212	1.166412	1.695840	0.198106	-0.133064	-0.271064	0.392176	0.187708	-0.515594	2.293642	4.332054	2.873993	0.754915	0.335690	-0.488986	1.892127	-0.357953	1.108369	0.465404	0.510026	0.496699
1698.322000	0.186703	-2.025134	-0.995578	-1.628198	1.168282	1.690652	0.201628	-0.134845	-0.275247	0.398653	0.193792	-0.528668	2.265155	4.317460	2.754147	0.728877	0.358409	-0.493242	4.280754	0.098725	2.841592	0.326361	1.099566	0.221943
1698.332000	0.188786	-2.026463	-0.998380	-1.624104	1.170229	1.685288	0.204440	-0.138527	-0.278987	0.400269	0.201302	-0.540575	2.363292	4.436061	2.663653	0.748151	0.341623	-0.490810	9.706741	-0.855065	5.224740	0.992447	3.203422	-0.467182
1698.342000	0.190876	-2.027909	-1.001259	-1.620018	1.172308	1.679777	0.209010	-0.138725	-0.287615	0.406469	0.202802	-0.548800	2.223646	4.351090	2.803872	0.749123	0.299161	-0.466652	3.141447	0.450852	1.931859	0.738309	0.906282	0.729856
1698.354000	0.193397	-2.029658	-1.004888	-1.615090	1.174716	1.673065	0.212142	-0.144222	-0.291643	0.419776	0.208557	-0.561102	2.351739	4.477423	2.838907	0.813792	0.324788	-0.469237	5.571712	-0.640431	2.609064	0.755586	2.301448	0.190247
1698.364000	0.195541	-2.031094	-1.007820	-1.610870	1.176775	1.667414	0.216601	-0.148823	-0.298944	0.433775	0.209776	-0.572151	2.370299	4.690013	2.896968	0.784655	0.401179	-0.478786	8.282317	-0.803647	1.157067	-0.065288	2.342795	-0.013919
1698.374000	0.197745	-2.032601	-1.010909	-1.606567	1.178947	1.661731	0.220992	-0.149708	-0.301245	0.442164	0.223829	-0.584527	2.425131	4.676563	2.834532	0.773159	0.315731	-0.512462	9.336002	-1.043082	1.945119	1.038385	2.794183	-0.395105
1698.384000	0.200002	-2.034169	-1.013895	-1.602120	1.181149	1.655907	0.224915	-0.153161	-0.309938	0.450927	0.220974	-0.595433	2.401109	4.878200	3.054603	0.732187	0.363249	-0.496814	7.054378	-1.270055	-3.036702	0.222941	0.803702	0.480531
1698.394000	0.202254	-2.035688	-1.017008	-1.597545	1.183330	1.649850	0.229326	-0.153090	-0.314296	0.455522	0.226111	-0.606175	2.343599	4.657188	2.805180	0.747138	0.394939	-0.492523	8.544919	-0.192512	1.536642	-0.015656	2.006666	0.068471
1698.406000	0.205028	-2.037554	-1.020781	-1.591869	1.186074	1.642383	0.233695	-0.157930	-0.320621	0.458148	0.232928	-0.617875	2.545845	4.917031	2.918771	0.778569	0.324201	-0.478092	11.771481	-2.638989	0.175171	1.268588	3.153082	0.019519
1698.416000	0.207422	-2.039109	-1.023967	-1.587208	1.188444	1.636090	0.235373	-0.158766	-0.326094	0.464534	0.238522	-0.626138	2.609890	4.668164	2.806761	0.813378	0.275058	-0.422286	9.393035	-3.803124	2.373650	2.225903	3.270496	0.792993
1698.426000	0.209849	-2.040662	-1.027247	-1.582508	1.190814	1.629865	0.242190	-0.157523	-0.330086	0.477850	0.234781	-0.632732	2.323526	4.377273	2.768214	0.778097	0.360531	-0.524541	2.022674	0.684711	1.729728	0.117868	0.515024	0.384761
1698.436000	0.212219	-2.042206	-1.030650	-1.577821	1.193186	1.623504	0.244089	-0.160927	-0.336862	0.489953	0.238821	-0.647365	2.483048	4.177821	2.810891	0.779651	0.368035	-0.533038	-3.749823	-1.289661	0.466038	0.512345	-1.338946	1.058562
1698.448000	0.215186	-2.044207	-1.034733	-1.571886	1.196192	1.615579	0.251458	-0.167684	-0.342029	0.505629	0.243950	-0.662782	2.368930	4.379856	2.708183	0.749247	0.340361	-0.481442	2.887839	-0.314703	1.910557	0.697364	0.457293	1.051973
1698.458000	0.217690	-2.045906	-1.038246	-1.566829	1.198613	1.608902	0.252639	-0.171499	-0.349128	0.508433	0.242561	-0.671027	2.620658	4.454690	2.896591	0.791605	0.433117	-0.467091	0.025687	-3.446084	-0.865644	0.314628	-0.563998	1.566282
1698.468000	0.220247	-2.047568	-1.041744	-1.561606	1.201092	1.602112	0.256475	-0.170811	-0.351596	0.508933	0.252131	-0.680124	2.840924	3.954545	2.526419	0.773130	0.328011	-0.542250	-1.217820	-5.082304	4.994722	2.478924	0.059201	0.801760
1698.478000	0.222847	-2.049377	-1.045299	-1.556421	1.203689	1.595263	0.262074	-0.179270	-0.361300	0.513412	0.255502	-0.692296	2.836400	4.523221	2.912269	0.809300	0.381404	-0.561450	0.918549	-4.738074	-0.990963	1.284631	-0.029887	0.475802
1698.488000	0.225507	-2.051171	-1.048822	-1.551264	1.206255	1.588233	0.266122	-0.182395	-0.362749	0.525254	0.258152	-0.702129	2.950684	4.673405	2.603069	0.830327	0.382745	-0.467427	13.341863	-6.261175	5.084316	2.125102	4.652061	0.046574
1698.498000	0.228233	-2.052965	-1.052457	-1.545999	1.208780	1.581109	0.272095	-0.182630	-0.370093	0.537183	0.263774	-0.706987	2.673858	4.633887	2.711679	0.769297	0.410527	-0.528452	7.505069	-2.723756	1.691626	0.710209	1.739937	0.212813
1698.508000	0.230975	-2.054832	-1.056153	-1.540571	1.211501	1.574029	0.275271	-0.185785	-0.379105	0.547362	0.272930	-0.719867	2.616971	4.527759	2.854741	0.766052	0.311355	-0.560874	0.432940	-2.099874	-1.199144	1.376996	-0.534550	0.758771
1698.520000	0.234314	-2.057128	-1.060720	-1.533851	1.214733	1.565394	0.281686	-0.188151	-0.381979	0.552994	0.272650	-0.736680	2.417926	4.548850	2.624328	0.750832	0.420411	-0.565723	6.069360	0.910732	2.461858	-0.297667	1.209455	-0.097229
1698.530000	0.237131	-2.059005	-1.064666	-1.528180	1.217540	1.557959	0.284778	-0.188821	-0.386245	0.558633	0.278620	-0.752035	2.390035	4.524686	2.642828	0.756865	0.295963	-0.543761	4.635812	0.934769	2.060344	0.950831	1.089247	0.403254
1698.540000	0.240012	-2.060945	-1.068683	-1.522634	1.220354	1.550313	0.288560	-0.193574	-0.394817	0.562546	0.282692	-0.758461	2.415199	4.547676	2.789420	0.828133	0.313472	-0.551987	1.341665	0.854380	0.685540	0.543483	0.632303	0.438382
1698.550000	0.242909	-2.062966	-1.072712	-1.517039	1.223180	1.542646	0.291480	-0.196149	-0.396066	0.578532	0.278675	-0.766728	2.443222	4.765391	2.654993	0.820652	0.427204	-0.529721	9.583632	0.960552	2.750925	-0.498914	2.938409	-0.190338
1698.560000	0.245847	-2.064988	-1.076708	-1.511321	1.226089	1.535003	0.295030	-0.200329	-0.406735	0.590325	0.293694	-0.772991	2.483271	5.031248	2.988112	0.769354	0.284270	-0.574599	5.444438	0.253864	-4.148272	0.863646	0.485784	0.334518
1698.572000	0.249436	-2.067444	-1.081526	-1.504178	1.229547	1.525642	0.297649	-0.198908	-0.406500	0.595381	0.285638	-0.787378	2.082260	5.429765	3.017512	0.765005	0.393452	-0.499898	10.706726	0.279293	1.560945	-0.210445	2.800282	-0.377224
1698.582000	0.252423	-2.069461	-1.085586	-1.498091	1.232421	1.517686	0.295783	-0.197701	-0.405714	0.592596	0.291949	-0.787412	2.401893	5.265866	2.933547	0.740402	0.348690	-0.522304	9.761535	-3.424217	2.514897	1.481125	2.553670	-0.307923
1698.592000	0.255415	-2.071396	-1.089687	-1.492176	1.235345	1.509847	0.296422	-0.199660	-0.407301	0.587503	0.292638	-0.784756	2.411961	5.461710	3.098239	0.797815	0.334371	-0.494770	9.953865	-3.688718	0.692898	1.431544	2.960872	-0.122058
1698.602000	0.258400	-2.073352	-1.093750	-1.486343	1.238245	1.502038	0.297334	-0.196457	-0.407517	0.592779	0.287545	-0.785533	2.270600	4.981700	3.135457	0.802858	0.371426	-0.535060	-2.571616	-2.437317	0.401597	0.656354	-0.726986	0.483093
1698.612000	0.261437	-2.075287	-1.097894	-1.480503	1.241122	1.494165	0.298562	-0.198553	-0.405587	0.595742	0.297553	-0.787623	2.123677	5.163577	3.014879	0.786350	0.343822	-0.516647	3.980284	-0.390483	1.936792	0.482268	1.295725	0.034942
1698.624000	0.265012	-2.077652	-1.102754	-1.473374	1.244639	1.484660	0.298002	-0.198093	-0.405881	0.597252	0.290008	-0.787586	2.046528	5.154680	3.076976	0.805930	0.407212	-0.418861	1.947386	-0.658058	1.258155	-0.253769	0.614431	1.257652
1698.634000	0.267952	-2.079624	-1.106803	-1.467305	1.247577	1.476898	0.297899	-0.199349	-0.408487	0.589276	0.294666	-0.782848	2.096243	5.059607	3.130821	0.770980	0.337640	-0.517003	-2.338023	-0.736188	-0.158807	0.550832	-0.998836	0.747270
1698.644000	0.270904	-2.081618	-1.110823	-1.461405	1.250489	1.469079	0.297524	-0.202877	-0.405377	0.587720	0.294062	-0.786999	2.219185	5.517934	2.923943	0.778736	0.343374	-0.481569	13.752867	-1.029203	2.740876	0.738396	4.170594	-0.381918
1698.654000	0.273845	-2.083613	-1.114842	-1.455574	1.253503	1.461143	0.299218	-0.203034	-0.406894	0.590394	0.289384	-0.788289	1.985422	5.518121	2.973479	0.826949	0.358041	-0.488775	11.754414	1.875890	2.754605	-0.396162	4.056930	-0.573982
1698.666000	0.277385	-2.085942	-1.119811	-1.448627	1.256980	1.451711	0.299731	-0.200481	-0.408553	0.595356	0.295201	-0.785116	2.031789	5.158728	3.070330	0.792043	0.308344	-0.508929	0.640789	0.289095	1.036917	0.574939	0.355015	0.432988
1698.676000	0.280352	-2.087958	-1.123929	-1.442696	1.259910	1.443862	0.297866	-0.200201	-0.407151	0.595620	0.286140	-0.784541	2.184882	5.205326	2.991359	0.802146	0.433140	-0.516000	4.095092	-0.961815	2.353681	-0.289287	1.315583	-0.044255
1698.686000	0.283361	-2.089987	-1.127997	-1.436540	1.262767	1.436070	0.298607	-0.199071	-0.404369	0.594244	0.293323	-0.784592	2.216948	5.054321	2.796916	0.781605	0.286441	-0.520803	5.765136	-1.165524	5.147783	1.502586	2.456143	-0.171501
1698.696000	0.286347	-2.092005	-1.132077	-1.430621	1.265710	1.428150	0.297573	-0.199048	-0.406175	0.584338	0.289170	-0.789473	2.287655	4.840837	2.975149	0.846979	0.312866	-0.462794	-2.983483	-3.392494	3.996839	1.593426	0.329663	1.104229
1698.706000	0.289316	-2.094060	-1.136161	-1.424892	1.268584	1.420289	0.298033	-0.201327	-0.406429	0.588633	0.287340	-0.784956	2.538740	5.296235	2.930135	0.841234	0.407359	-0.471445	8.625535	-5.010298	3.700453	1.119466	3.326723	0.103917
1698.718000	0.292868	-2.096546	-1.140971	-1.417895	1.272038	1.410879	0.298471	-0.201733	-0.406183	0.596099	0.294126	-0.781622	2.251983	5.553721	2.890248	0.826032	0.334744	-0.548769	13.568969	-0.242566	3.403902	0.533571	4.790605	-1.238514
1698.728000	0.295852	-2.098576	-1.145019	-1.411920	1.274925	1.403060	0.298094	-0.200076	-0.410138	0.595345	0.289817	-0.786581	2.342574	5.463913	3.131337	0.787682	0.392346	-0.535022	4.767279	-2.704000	-0.668839	0.556349	1.017110	-0.038943
1698.738000	0.298829	-2.100618	-1.149050	-1.405868	1.277848	1.395181	0.300041	-0.201088	-0.409685	0.591509	0.295898	-0.783030	2.200085	5.552318	3.073100	0.760138	0.376231	-0.525735	7.230410	-0.898957	-0.576442	0.273472	1.509219	-0.102262
1698.748000	0.301808	-2.102623	-1.153193	-1.399890	1.280795	1.387293	0.300334	-0.199668	-0.408807	0.586100	0.294315	-0.784553	2.118668	5.672920	3.004550	0.773616	0.357082	-0.478024	11.371417	0.125788	0.274181	0.149084	3.041137	0.015475
1698.758000	0.304862	-2.104580	-1.157298	-1.394130	1.283751	1.379582	0.300640	-0.196098	-0.409531	0.587845	0.292574	-0.782922	1.979996	5.073297	3.104217	0.792680	0.292675	-0.573149	-5.069143	0.830145	0.688584	0.594495	-1.279931	0.148776
1698.770000	0.308474	-2.106970	-1.162255	-1.387132	1.287239	1.370156	0.300066	-0.198919	-0.408194	0.593311	0.294866	-0.789987	1.988128	5.291933	3.023761	0.788624	0.316410	-0.493152	1.687755	0.708320	1.135893	0.384893	0.634856	0.518643
1698.780000	0.311509	-2.108928	-1.166385	-1.381261	1.290234	1.362163	0.299273	-0.199226	-0.405750	0.592673	0.288332	-0.786491	1.886870	5.383039	2.884029	0.850300	0.326917	-0.502043	7.279083	3.039923	3.848763	-0.476553	3.300187	-0.374129
1698.790000	0.314511	-2.110970	-1.170424	-1.375231	1.293182	1.354354	0.297656	-0.198953	-0.410122	0.590285	0.288089	-0.784684	2.101785	5.324441	3.103509	0.853103	0.381668	-0.488339	0.691661	-0.611727	1.035715	-0.095151	0.787926	0.471971
1698.800000	0.317517	-2.113000	-1.174449	-1.369251	1.296043	1.346562	0.296538	-0.201523	-0.408845	0.588854	0.289919	-0.786853	2.075919	5.682672	3.037602	0.799271	0.343772	-0.534526	8.992910	1.139931	-0.159634	-0.069336	2.616077	-0.491399
1698.812000	0.321080	-2.115366	-1.179301	-1.362254	1.299529	1.337109	0.297348	-0.200147	-0.407871	0.590575	0.286844	-0.788173	2.111364	5.690518	2.901361	0.829308	0.336631	-0.501504	12.977237	1.103072	2.057979	-0.004539	4.462083	-0.553033
1698.822000	0.324042	-2.117300	-1.183360	-1.356394	1.302409	1.329102	0.296559	-0.198808	-0.408458	0.594544	0.290168	-0.787576	2.201601	5.443290	3.036331	0.833751	0.405136	-0.419299	4.526237	-2.067250	1.104769	0.132376	1.634982	1.076527
1698.832000	0.327022	-2.119280	-1.187459	-1.350481	1.305322	1.321234	0.296884	-0.197968	-0.409258	0.596529	0.292440	-0.781029	2.329859	5.231113	3.037003	0.744264	0.342894	-0.485244	-0.778803	-3.969874	0.246449	1.624736	-0.751189	1.110843
1698.842000	0.329968	-2.121238	-1.191518	-1.344370	1.308182	1.313552	0.297559	-0.198032	-0.403631	0.592263	0.290556	-0.784322	2.075551	5.178106	2.681856	0.727855	0.416084	-0.474435	6.204768	0.131368	4.695083	-0.134498	1.567640	0.450393
1698.852000	0.332907	-2.123208	-1.195603	-1.338396	1.311123	1.305698	0.297060	-0.198549	-0.406725	0.585277	0.295304	-0.785179	2.287736	4.959198	2.838727	0.760745	0.310315	-0.522388	-1.811322	-3.090218	4.039738	1.791993	-0.179140	0.580736
1698.864000	0.336458	-2.125659	-1.200456	-1.331474	1.314704	1.296204	0.297821	-0.201160	-0.409010	0.585231	0.293228	-0.785264	2.294022	5.184760	2.953387	0.837682	0.314548	-0.475030	0.436817	-3.162579	3.038311	1.459724	1.094799	0.772787
1698.874000	0.339343	-2.127702	-1.204482	-1.325709	1.317626	1.288378	0.299925	-0.202666	-0.407889	0.594830	0.289054	-0.783969	2.238465	5.548985	2.840882	0.790618	0.385711	-0.542999	9.730802	-0.362484	2.153945	0.078741	2.987910	-0.586127
1698.884000	0.342349	-2.129704	-1.208579	-1.319784	1.320526	1.280572	0.299391	-0.201605	-0.409446	0.596530	0.291593	-0.786633	2.254087	5.445507	2.918627	0.769765	0.291729	-0.535760	5.149337	-1.503124	1.189389	1.406961	1.604522	-0.016903
1698.894000	0.345313	-2.131767	-1.212772	-1.313759	1.323412	1.272645	0.299937	-0.203169	-0.413099	0.592318	0.286899	-0.788531	2.402643	5.718395	3.224274	0.840526	0.438599	-0.464460	3.863611	-4.107382	-2.503804	0.317325	0.851440	0.799255
1698.906000	0.348923	-2.134149	-1.217768	-1.306575	1.326890	1.263152	0.299914	-0.199504	-0.411838	0.584601	0.291819	-0.785144	2.204910	5.482913	3.203198	0.849424	0.375310	-0.500035	-1.570352	-2.265853	-1.128988	0.425717	-0.228019	0.650840
1698.916000	0.351902	-2.136139	-1.221875	-1.300707	1.329790	1.255386	0.300971	-0.199238	-0.405995	0.585390	0.292091	-0.782866	2.209261	5.513193	2.884001	0.877310	0.362798	-0.541155	7.320774	-0.133540	2.954671	-0.044771	3.369441	-0.621948
1698.926000	0.354848	-2.138224	-1.225976	-1.294875	1.332639	1.247556	0.299686	-0.199826	-0.407682	0.590477	0.290635	-0.786893	2.219572	5.554590	3.003984	0.839101	0.440355	-0.527119	4.414889	-1.039870	0.656463	-0.491516	1.483270	-0.124067
1698.936000	0.357944	-2.140201	-1.230027	-1.288990	1.335545	1.239642	0.300111	-0.199472	-0.406697	0.594535	0.298841	-0.784724	2.253250	5.556696	2.969601	0.783050	0.282053	-0.492971	4.830205	-1.982669	0.032771	1.561143	1.517090	0.515971
1698.946000	0.360910	-2.142178	-1.234072	-1.283026	1.338477	1.231778	0.299747	-0.199098	-0.407477	0.593471	0.290919	-0.782794	2.089279	5.403608	3.111402	0.803206	0.457677	-0.466608	-2.706694	-1.575848	-0.545691	-0.443443	-1.263477	1.111135
1698.958000	0.364521	-2.144587	-1.238833	-1.275805	1.342032	1.222439	0.298708	-0.200161	-0.407268	0.586573	0.297923	-0.782608	2.095386	5.723104	2.897581	0.769537	0.350209	-0.552965	8.375625	1.242314	-0.326009	-0.013652	2.142584	-0.462498
1698.968000	0.367503	-2.146479	-1.242803	-1.269987	1.344960	1.214619	0.298383	-0.198241	-0.407073	0.587714	0.294780	-0.786191	2.056686	5.547323	2.807123	0.814936	0.307857	-0.508817	7.374450	1.201413	2.248666	0.283680	2.846509	-0.065966
1698.978000	0.370551	-2.148482	-1.246963	-1.264238	1.347935	1.206630	0.299229	-0.199258	-0.407778	0.592583	0.287795	-0.785588	2.163841	5.444363	2.774832	0.800396	0.375434	-0.520719	6.125360	-0.159498	2.831044	0.082071	2.167425	-0.085464
1698.988000	0.373507	-2.150470	-1.251079	-1.258288	1.350855	1.198756	0.299402	-0.199379	-0.408842	0.596553	0.294187	-0.782607	1.986945	5.466558	2.950359	0.828436	0.302278	-0.498806	1.310106	0.750925	1.204219	0.389783	1.042232	0.411563
1699.000000	0.377129	-2.152867	-1.256031	-1.251103	1.354377	1.189499	0.297892	-0.197224	-0.407272	0.592868	0.285536	-0.787114	2.136498	5.065593	2.914087	0.802540	0.379391	-0.470491	-5.534081	-2.703254	3.308057	0.761302	-1.242091	1.191060
1699.010000	0.380170	-2.154894	-1.260167	-1.245043	1.357259	1.181631	0.296875	-0.201254	-0.404396	0.587210	0.290971	-0.788000	2.023325	5.304353	2.709075	0.779271	0.313974	-0.512125	3.355837	0.831226	3.742093	0.476364	1.501271	0.198935
1699.020000	0.383134	-2.156932	-1.264232	-1.239250	1.360214	1.173688	0.296564	-0.202354	-0.405856	0.584805	0.290431	-0.789196	2.258727	5.533576	2.800276	0.845839	0.347596	-0.440101	7.184014	-1.839421	2.538522	0.650251	2.995702	0.753258
1699.030000	0.386077	-2.158968	-1.268265	-1.233454	1.363070	1.165825	0.296384	-0.201483	-0.408390	0.592076	0.285589	-0.782592	2.237025	5.607212	2.986842	0.815394	0.416045	-0.469197	2.974212	-2.243003	-0.362965	0.181573	0.734555	0.776225
1699.040000	0.388976	-2.160969	-1.272341	-1.227547	1.365942	1.158026	0.296476	-0.201036	-0.407364	0.594853	0.295538	-0.785180	2.392204	5.573529	2.798617	0.813136	0.299373	-0.520541	7.384653	-2.609798	1.655307	1.522884	2.813538	0.021528
1699.052000	0.392539	-2.163366	-1.277223	-1.220336	1.369430	1.148576	0.297458	-0.201284	-0.408234	0.594228	0.287197	-0.788740	2.254150	5.760952	2.852982	0.798303	0.411668	-0.502860	8.538559	-0.901639	-0.341629	-0.079381	2.257655	0.124161
1699.062000	0.395493	-2.165388	-1.281360	-1.214341	1.372340	1.140647	0.299630	-0.197967	-0.410714	0.587153	0.295965	-0.783810	2.362738	5.561301	3.130915	0.790827	0.321114	-0.482106	-2.240455	-4.910178	-2.055662	2.032466	-0.932868	1.134850
1699.072000	0.398518	-2.167331	-1.285436	-1.208515	1.375233	1.132865	0.300197	-0.199062	-0.405032	0.585442	0.293295	-0.783932	2.105717	5.327549	2.727795	0.838529	0.349767	-0.497786	2.548672	-0.332524	4.075751	0.217867	1.767288	0.307455
1699.082000	0.401465	-2.169345	-1.289475	-1.202728	1.378191	1.125030	0.299938	-0.200246	-0.404470	0.596013	0.290233	-0.785999	2.097363	5.505557	2.686477	0.789770	0.391881	-0.514140	6.137713	0.648849	2.500010	-0.297733	1.954625	0.042422
1699.094000	0.405099	-2.171729	-1.294379	-1.195665	1.381687	1.115550	0.298134	-0.198758	-0.408826	0.591883	0.297274	-0.787192	2.170543	5.319748	2.927372	0.875604	0.263711	-0.472687	-2.516596	-2.569296	2.731678	1.568782	0.772267	0.904969
1699.104000	0.408039	-2.173696	-1.298440	-1.189681	1.384627	1.107673	0.298697	-0.201816	-0.408345	0.590250	0.288748	-0.785278	2.227018	5.662451	2.826565	0.884716	0.404236	-0.479929	6.598434	-0.983129	1.538328	-0.327257	2.843866	0.292858
1699.114000	0.411053	-2.175686	-1.302420	-1.183656	1.387558	1.099883	0.298385	-0.202062	-0.406137	0.589929	0.294904	-0.782860	2.159955	5.701832	2.742569	0.800810	0.325058	-0.549152	7.748693	0.642519	0.620091	0.341079	2.566453	-0.338097
1699.124000	0.414061	-2.177733	-1.306495	-1.177762	1.390449	1.092112	0.298569	-0.199675	-0.407638	0.587399	0.290780	-0.788381	2.181583	5.620797	2.723641	0.790582	0.319322	-0.518824	6.525893	-0.243891	1.097182	0.693736	2.188160	0.096468
1699.134000	0.417000	-2.179712	-1.310677	-1.171934	1.393401	1.084210	0.298578	-0.202151	-0.409121	0.591488	0.287342	-0.785413	2.264184	5.672506	2.812466	0.822366	0.392659	-0.524654	5.616649	-1.304503	0.386817	0.164936	1.821249	0.030168
1699.146000	0.420576	-2.182108	-1.315637	-1.164929	1.396896	1.074654	0.299132	-0.200619	-0.406780	0.594865	0.295068	-0.784380	2.270247	5.679008	2.858121	0.790126	0.344174	-0.469588	4.176699	-2.440770	-0.666982	1.103086	1.112898	0.841808
1699.156000	0.423494	-2.184130	-1.319726	-1.158926	1.399738	1.066885	0.299543	-0.196720	-0.406793	0.592805	0.288925	-0.781308	2.161069	5.142405	2.764591	0.824734	0.438086	-0.547594	-4.307388	-2.170747	4.501343	-0.055099	-0.743741	0.113411
1699.166000	0.426475	-2.186110	-1.323750	-1.152916	1.402622	1.059122	0.300208	-0.200461	-0.404011	0.588949	0.295189	-0.787403	2.153992	5.514584	2.625386	0.767084	0.343329	-0.510663	5.410596	-0.248199	2.030032	0.551082	1.660577	0.263435
1699.176000	0.429476	-2.188196	-1.327727	-1.146983	1.405603	1.051241	0.299252	-0.201242	-0.403456	0.585332	0.294872	-0.789143	2.167477	5.552655	2.498946	0.801459	0.344006	-0.497962	9.471651	0.588489	3.287414	0.133516	3.402020	0.135259
1699.186000	0.432459	-2.190221	-1.331758	-1.141217	1.408545	1.043274	0.298950	-0.200590	-0.406907	0.589675	0.290343	-0.783357	2.317261	5.677214	2.665467	0.807472	0.385137	-0.495119	8.088108	-1.614369	0.988748	0.393617	2.539020	0.313245
1699.196000	0.435472	-2.192201	-1.335798	-1.135443	1.411500	1.035503	0.299980	-0.200832	-0.409889	0.596847	0.291866	-0.783943	2.057455	5.605853	2.798975	0.787219	0.308002	-0.547249	1.402610	0.275185	0.032878	0.681246	0.532777	0.030165
1699.206000	0.438486	-2.194229	-1.339895	-1.129531	1.414505	1.027613	0.298817	-0.200609	-0.409348	0.599884	0.288549	-0.783859	2.181013	5.770492	2.811787	0.832304	0.343347	-0.494887	5.103208	-0.740440	-0.685936	0.442032	1.828715	0.420218
1699.218000	0.442063	-2.196654	-1.344905	-1.122221	1.417904	1.018191	0.298613	-0.197594	-0.411620	0.593443	0.291019	-0.785864	2.159972	5.533573	2.881936	0.793653	0.353720	-0.444034	-1.597193	-2.901347	-0.078344	1.131771	-0.546318	1.330458
1699.228000	0.445046	-2.198539	-1.348697	-1.117044	1.420899	1.010303	0.299081	-0.198048	-0.398905	0.548104	0.297208	-0.782917	2.065353	5.388741	2.059917	1.580211	0.250093	-0.521769	23.266677	7.480086	19.744010	-4.750010	17.964532	-2.245158
1699.238000	0.447973	-2.200435	-1.352187	-1.110483	1.423766	1.002472	0.298058	-0.194597	-0.375988	0.596514	0.289832	-0.787359	2.240459	4.734490	0.087388	0.818761	0.396118	-0.442339	53.577979	11.910813	28.126294	-4.259669	20.179701	-1.514031
1699.248000	0.450864	-2.202123	-1.356113	-1.104524	1.426571	0.994686	0.292297	-0.184938	-0.390929	0.596271	0.293878	-0.785856	3.029880	3.164782	0.511000	0.644445	0.354943	-0.493715	16.661280	-7.540208	34.722669	2.697055	8.455686	-0.026093
1699.258000	0.453640	-2.203827	-1.360425	-1.098491	1.429431	0.986826	0.290017	-0.182849	-0.406921	0.588424	0.294518	-0.787940	4.097516	1.594672	1.342071	0.711674	0.341569	-0.482717	-25.778230	-32.488520	42.461093	9.905999	-2.565506	2.011450
1699.268000	0.456598	-2.205767	-1.364392	-1.092551	1.432302	0.978919	0.293538	-0.195326	-0.405551	0.589369	0.293542	-0.783971	4.211831	1.910301	1.294211	0.658159	0.433077	-0.528277	-19.150046	-31.698610	39.549898	9.069847	-1.915495	1.347799
1699.278000	0.459556	-2.207839	-1.368409	-1.086582	1.435273	0.971092	0.299720	-0.208794	-0.408281	0.585308	0.297787	-0.785348	3.831614	2.999639	1.216634	0.679738	0.396472	-0.522357	0.279144	-21.712194	31.400536	6.427982	3.182058	0.625775
1699.290000	0.463182	-2.210485	-1.373577	-1.079700	1.438816	0.961647	0.302126	-0.215394	-0.420623	0.584617	0.297751	-0.788013	3.846769	4.011450	1.763876	0.793658	0.343514	-0.481353	5.981478	-20.771247	20.662668	6.318939	4.746540	0.907405
1699.300000	0.466212	-2.212779	-1.378018	-1.073981	1.441733	0.953706	0.300982	-0.218923	-0.428304	0.585953	0.291533	-0.783992	3.771032	5.035386	2.616037	0.894166	0.431903	-0.503181	3.368564	-20.417925	7.407832	5.180109	2.672541	0.753010
1699.310000	0.469273	-2.215036	-1.382441	-1.068099	1.444747	0.945941	0.302486	-0.217932	-0.431534	0.590487	0.292158	-0.783081	3.765282	5.950210	3.122899	0.927374	0.331478	-0.490795	7.097843	-19.574007	-3.605075	5.996183	3.085617	0.925257
1699.320000	0.472372	-2.217244	-1.386774	-1.062140	1.447679	0.938150	0.303718	-0.215719	-0.425862	0.592073	0.286683	-0.783652	3.342362	6.636596	3.398821	0.905419	0.417639	-0.537718	9.216072	-13.319554	-11.946308	3.588707	1.966741	0.288209
1699.332000	0.476251	-2.219883	-1.391732	-1.054998	1.451211	0.928664	0.308551	-0.209576	-0.419498	0.589101	0.290380	-0.786778	2.105807	7.000051	3.355277	0.913956	0.345945	-0.505773	9.628919	1.670136	-14.948516	-0.290084	2.076467	0.269876
1699.342000	0.479402	-2.221920	-1.395733	-1.049065	1.454082	0.920741	0.311442	-0.201884	-0.408757	0.592586	0.288365	-0.785027	1.141001	6.766149	2.725353	0.880762	0.322619	-0.495380	14.898820	15.183613	-9.411498	-4.199362	4.199534	-0.139667
1699.352000	0.482582	-2.223973	-1.399761	-1.043124	1.456987	0.912961	0.311051	-0.201608	-0.409084	0.595028	0.284787	-0.783450	0.311488	7.058858	2.708510	0.819743	0.434306	-0.539896	14.366517	25.790384	-13.106697	-8.103752	2.399056	-0.812611
1699.362000	0.485565	-2.225938	-1.403880	-1.037276	1.459852	0.905226	0.299059	-0.194054	-0.403333	0.587208	0.291576	-0.777748	-0.114255	7.214967	2.900889	0.835629	0.246356	-0.453860	12.430631	24.627966	-8.909359	-6.559077	3.609137	-0.492285
1699.372000	0.488394	-2.227843	-1.408027	-1.031410	1.462654	0.897418	0.288654	-0.184795	-0.400051	0.576645	0.280532	-0.766289	0.566398	6.633154	3.206030	0.865325	0.377512	-0.459606	-0.945349	12.104120	-4.901559	-4.258120	-0.251736	-0.080169
1699.382000	0.491146	-2.229693	-1.412024	-1.025562	1.465487	0.889798	0.283305	-0.185538	-0.392284	0.564721	0.284041	-0.755366	0.768043	6.682673	3.232206	0.820010	0.303077	-0.461360	-0.239595	9.684230	-6.228526	-2.544492	-0.258117	0.024523
1699.392000	0.493952	-2.231505	-1.415878	-1.019962	1.468309	0.882318	0.277749	-0.182484	-0.382810	0.557996	0.278757	-0.741560	0.928338	6.393941	2.991215	0.767402	0.323909	-0.472957	0.831830	8.106968	-2.823704	-2.113038	-0.063981	-0.103328
1699.402000	0.496691	-2.233278	-1.419604	-1.014530	1.471038	0.875011	0.276732	-0.177872	-0.375456	0.553672	0.272788	-0.734862	0.642272	6.065780	2.707942	0.813692	0.335348	-0.489017	0.768328	11.914665	2.698331	-3.824692	1.038998	-0.518064
1699.414000	0.499904	-2.235427	-1.423991	-1.008030	1.474280	0.866279	0.268142	-0.175989	-0.373464	0.546894	0.273124	-0.723956	1.251187	5.846619	2.950560	0.826380	0.269783	-0.454668	-4.976164	1.932421	3.672246	-0.271305	-0.109202	0.192483
1699.424000	0.502512	-2.237145	-1.427632	-1.002607	1.476963	0.859035	0.262465	-0.175890	-0.365217	0.538283	0.259938	-0.714554	1.587791	5.660603	2.732133	0.834111	0.368620	-0.445774	-0.865214	-0.995745	6.912147	-0.480073	1.159127	0.167917
1699.434000	0.505126	-2.238885	-1.431227	-0.997151	1.479531	0.851933	0.256959	-0.175509	-0.361728	0.529397	0.258621	-0.698299	2.175936	5.590227	2.825609	0.777299	0.370888	-0.459607	-1.556259	-8.592513	6.307140	2.135699	0.346495	0.250270
1699.444000	0.507638	-2.240538	-1.434761	-0.991818	1.482160	0.845040	0.256068	-0.167937	-0.355814	0.516765	0.257186	-0.689393	2.361636	4.746684	2.545740	0.755377	0.314798	-0.456158	-7.882184	-13.146847	16.040042	3.763285	-0.223655	0.418763
1699.454000	0.510238	-2.242247	-1.438258	-0.986767	1.484679	0.838225	0.255342	-0.173913	-0.346881	0.509680	0.253025	-0.682240	2.386816	5.291072	2.238096	0.737736	0.335334	-0.459725	8.238355	-8.050608	11.978594	2.257651	3.901897	0.013323
1699.466000	0.513261	-2.244334	-1.442513	-0.980804	1.487652	0.830132	0.253251	-0.171484	-0.345419	0.505749	0.244101	-0.670443	2.647645	5.339548	2.560113	0.764105	0.395917	-0.412170	3.432435	-13.585507	10.257293	3.272695	2.151960	0.665497
1699.476000	0.515826	-2.246099	-1.446023	-0.975838	1.490151	0.823496	0.250036	-0.170509	-0.340011	0.497788	0.248143	-0.655521	2.308314	5.656627	2.517256	0.727949	0.293011	-0.462908	6.896169	-7.707845	6.719105	2.762383	2.968163	0.012577
1699.486000	0.518273	-2.247757	-1.449487	-0.970862	1.492571	0.817057	0.245472	-0.171520	-0.339578	0.486169	0.236473	-0.649994	2.573400	6.027048	2.972760	0.771951	0.359183	-0.386433	4.544262	-12.806344	1.301347	3.658850	1.640457	0.940905
1699.496000	0.520746	-2.249485	-1.452767	-0.965970	1.494886	0.810593	0.245773	-0.168769	-0.332162	0.474468	0.234271	-0.636737	2.154358	6.352474	2.779269	0.780060	0.401148	-0.381931	11.845361	-5.027345	-0.988218	0.912039	3.446564	0.682973
1699.508000	0.523767	-2.251585	-1.456576	-0.960239	1.497745	0.803000	0.240669	-0.167195	-0.319896	0.463345	0.234167	-0.622896	1.898296	7.012192	2.544310	0.778269	0.319196	-0.423615	25.995144	3.611113	-6.860897	-0.690835	7.475444	-0.071307
1699.518000	0.526179	-2.253189	-1.459850	-0.955723	1.500058	0.796754	0.240014	-0.158913	-0.322307	0.456764	0.227401	-0.611892	1.199921	6.785140	2.889636	0.859553	0.298050	-0.405907	10.919427	6.929086	-4.920051	-2.094109	3.992113	0.144522
1699.528000	0.528570	-2.254757	-1.463145	-0.951243	1.502336	0.790772	0.234662	-0.158376	-0.318954	0.452794	0.220538	-0.601944	0.940768	7.223927	3.251067	0.815488	0.326027	-0.397274	7.262603	8.694654	-11.962095	-2.367130	1.445805	0.295406
1699.538000	0.530877	-2.256296	-1.466308	-0.946810	1.504556	0.784915	0.227381	-0.150711	-0.313698	0.446481	0.220105	-0.592777	1.046054	6.901763	3.383036	0.834202	0.326300	-0.412359	-0.231364	4.792909	-8.795819	-1.440507	-0.238171	0.231654
1699.548000	0.533204	-2.257706	-1.469361	-0.942365	1.506752	0.779087	0.223528	-0.146152	-0.303309	0.444780	0.215960	-0.585853	0.677579	6.840219	3.040619	0.795402	0.236669	-0.416689	3.979666	10.986020	-7.149036	-2.400825	1.393020	0.040890
1699.558000	0.535355	-2.259114	-1.472341	-0.937981	1.508896	0.773286	0.217301	-0.136572	-0.293709	0.435727	0.206320	-0.575342	0.777953	5.780071	2.748515	0.744812	0.357600	-0.412377	-5.800344	6.108814	5.051027	-2.398202	-1.175566	0.144175
1699.568000	0.537482	-2.260492	-1.475217	-0.933612	1.510962	0.767551	0.210734	-0.139287	-0.287830	0.424309	0.207258	-0.563794	0.974472	6.030383	2.694948	0.729165	0.295696	-0.353868	0.685750	5.203360	2.352653	-1.358139	0.679688	0.761086
1699.580000	0.539938	-2.262118	-1.478718	-0.928575	1.513468	0.760859	0.204027	-0.137443	-0.282421	0.410138	0.202856	-0.546054	1.157793	5.993303	2.874088	0.753577	0.300925	-0.394799	-2.893740	1.931788	2.431746	-0.553508	-0.162286	0.362692
1699.590000	0.541953	-2.263481	-1.481478	-0.924598	1.515435	0.755402	0.199346	-0.134609	-0.277764	0.404058	0.197813	-0.535948	1.380863	5.839017	2.876147	0.764356	0.284706	-0.369649	-3.675093	-1.577096	4.372944	0.484249	0.051356	0.665795
1699.600000	0.543913	-2.264794	-1.484158	-0.920619	1.517365	0.750093	0.196104	-0.128952	-0.267811	0.398306	0.191190	-0.527450	1.627049	5.308386	2.534142	0.724467	0.339633	-0.357493	-2.775074	-4.573377	11.243259	0.722898	0.526451	0.772436
1699.610000	0.545826	-2.266063	-1.486711	-0.916727	1.519212	0.745004	0.194509	-0.129692	-0.263098	0.392390	0.188938	-0.519659	1.561479	5.464224	2.441633	0.660138	0.383461	-0.392061	0.414247	-2.219791	9.015728	0.049466	0.420701	0.333725
1699.620000	0.547744	-2.267429	-1.489207	-0.912809	1.521161	0.739868	0.191296	-0.132710	-0.256951	0.385256	0.194667	-0.508278	1.493150	5.942375	2.290198	0.665725	0.270430	-0.342353	11.112095	2.037331	4.325651	-0.022264	3.807707	0.772163
1699.630000	0.549622	-2.268757	-1.491820	-0.909013	1.522993	0.734823	0.187102	-0.129918	-0.258793	0.371932	0.186039	-0.498771	1.768773	6.075415	2.639517	0.683478	0.341013	-0.337555	7.051950	-3.154310	1.761248	0.940591	2.060659	0.881724
1699.642000	0.551803	-2.270298	-1.494973	-0.904558	1.525127	0.728980	0.184782	-0.126979	-0.253915	0.361393	0.179862	-0.484825	1.462744	6.365391	2.770419	0.696212	0.421441	-0.390930	6.257167	1.094950	-1.811248	-0.994616	1.090567	0.160892
1699.652000	0.553628	-2.271527	-1.497526	-0.900898	1.526892	0.724201	0.179939	-0.119835	-0.249331	0.347324	0.181997	-0.476780	1.612720	5.941903	2.900671	0.736731	0.280675	-0.358350	-1.486932	-4.303104	3.206491	1.411987	0.500126	0.615067
1699.662000	0.555376	-2.272726	-1.499986	-0.897458	1.528697	0.719558	0.175100	-0.122884	-0.240971	0.343221	0.177843	-0.464030	1.855518	6.519667	2.905504	0.742003	0.301225	-0.358867	8.682891	-3.547121	-3.353690	1.332786	2.796233	0.530283
1699.672000	0.557115	-2.273920	-1.502392	-0.894126	1.530395	0.714938	0.174477	-0.118415	-0.236463	0.336220	0.173370	-0.450580	1.434753	6.655192	2.878349	0.747095	0.297799	-0.356471	8.644635	1.831603	-4.721747	-0.272363	2.700893	0.428870
1699.684000	0.559126	-2.275306	-1.505243	-0.890159	1.532413	0.709538	0.169136	-0.113470	-0.230508	0.332198	0.163701	-0.438834	1.503979	6.506419	3.025962	0.721758	0.303031	-0.338848	3.295567	-1.437444	-3.817874	0.735945	0.937547	0.642108
1699.694000	0.560839	-2.276369	-1.507543	-0.886988	1.534027	0.705218	0.164603	-0.109576	-0.220162	0.327827	0.158387	-0.424842	1.518781	6.587073	2.811084	0.721810	0.338318	-0.337168	9.454742	0.766614	-3.951080	-0.271920	2.639303	0.549698
1699.704000	0.562408	-2.277430	-1.509742	-0.883742	1.535583	0.700994	0.162178	-0.102328	-0.216385	0.322417	0.159663	-0.414036	1.360006	5.987746	2.905026	0.718552	0.214287	-0.354255	-2.698322	-1.877182	2.791713	1.254507	0.404181	0.419980
1699.714000	0.563989	-2.278413	-1.511820	-0.880602	1.537209	0.696901	0.157250	-0.103320	-0.208666	0.313441	0.154513	-0.403995	1.371691	6.117795	2.822156	0.672451	0.207139	-0.344169	0.723798	-0.861523	0.947643	1.353991	0.877269	0.486696
1699.724000	0.565606	-2.279453	-1.513856	-0.877579	1.538651	0.692938	0.152852	-0.101778	-0.201617	0.300605	0.142688	-0.400405	1.285456	6.221770	2.628100	0.697843	0.331534	-0.295072	6.619215	2.078601	0.809847	-0.859276	2.209085	0.856136
1699.734000	0.567055	-2.280433	-1.515853	-0.874516	1.540123	0.689098	0.147878	-0.099319	-0.199049	0.289850	0.139380	-0.387424	1.478217	6.294003	2.727363	0.710224	0.336735	-0.381623	6.342880	0.422624	-0.134185	-0.399146	2.147439	-0.094139
1699.744000	0.568552	-2.281449	-1.517800	-0.871602	1.541523	0.685244	0.146757	-0.096280	-0.193698	0.281777	0.139020	-0.379726	1.007143	6.251427	2.682123	0.681304	0.294438	-0.358045	3.444057	5.073808	0.158580	-1.346054	1.273433	0.075213
1699.754000	0.570013	-2.282369	-1.519644	-0.868769	1.542910	0.681526	0.140703	-0.094329	-0.187142	0.272782	0.135748	-0.368821	0.993259	6.212760	2.520053	0.638510	0.233518	-0.319443	6.196810	5.840028	0.587244	-0.844070	2.140079	0.472991
1699.766000	0.571701	-2.283455	-1.521863	-0.865551	1.544535	0.677199	0.136531	-0.087847	-0.184581	0.261922	0.129401	-0.357275	0.853514	5.879416	2.712497	0.680409	0.281933	-0.280877	-3.209067	3.375432	4.694540	-1.086065	-0.144530	0.826926
1699.776000	0.572993	-2.284340	-1.523642	-0.863037	1.545790	0.673675	0.130648	-0.086336	-0.180074	0.254450	0.126502	-0.341715	0.865702	5.860216	2.913682	0.709002	0.281585	-0.317995	-7.795824	1.726318	4.801182	-0.765631	-1.244260	0.396678
1699.786000	0.574282	-2.285214	-1.525444	-0.860528	1.547034	0.670284	0.126437	-0.086894	-0.173087	0.250693	0.122295	-0.330536	0.885204	6.266435	2.737433	0.709731	0.280841	-0.327457	2.140080	5.602560	0.498445	-1.688524	1.343424	0.215690
1699.796000	0.575557	-2.286050	-1.527160	-0.858093	1.548214	0.667045	0.124481	-0.084289	-0.172456	0.241877	0.114383	-0.321094	0.582850	6.367017	2.904094	0.688640	0.338371	-0.292006	-2.213235	7.340774	-1.460624	-2.548354	-0.733890	0.510701
1699.806000	0.576752	-2.286863	-1.528831	-0.855698	1.549338	0.663889	0.117600	-0.080572	-0.164351	0.235207	0.110996	-0.307978	0.770616	6.312530	2.944624	0.656249	0.395222	-0.334926	-3.268488	4.905856	-1.283564	-2.146401	-1.619760	0.018924
1699.818000	0.578066	-2.287783	-1.530662	-0.852923	1.550667	0.660232	0.110030	-0.078993	-0.155351	0.223662	0.111186	-0.296680	0.961667	6.469555	2.761914	0.664211	0.384661	-0.325104	4.544225	5.448262	-2.464791	-2.202083	0.807539	0.083341
1699.828000	0.579132	-2.288583	-1.532271	-0.850750	1.551852	0.657353	0.104282	-0.076140	-0.150049	0.218063	0.110418	-0.291109	1.539073	6.665656	2.799466	0.673927	0.269937	-0.269356	10.912526	-0.292817	-4.788550	0.683162	3.278444	0.780356
1699.838000	0.580125	-2.289297	-1.533818	-0.848615	1.552891	0.654535	0.100375	-0.068557	-0.147232	0.208662	0.105581	-0.278252	1.764693	6.231913	3.011083	0.689754	0.257512	-0.308042	1.521364	-6.784326	0.266906	2.348305	1.230216	0.375543
1699.848000	0.581120	-2.289954	-1.535274	-0.846617	1.553892	0.651793	0.101022	-0.065914	-0.141509	0.201139	0.096204	-0.271074	1.519855	6.107903	3.207580	0.700450	0.345406	-0.241951	-5.735476	-7.384869	1.501275	1.529797	-1.268003	0.989042
1699.860000	0.582282	-2.290744	-1.536877	-0.844224	1.554991	0.648701	0.097119	-0.066161	-0.133668	0.191717	0.092372	-0.255799	1.673545	6.369953	2.959209	0.685310	0.379083	-0.284010	4.210436	-4.808732	-1.153459	0.699294	1.192002	0.470744
1699.870000	0.583179	-2.291414	-1.538160	-0.842314	1.555900	0.646173	0.092120	-0.064453	-0.125357	0.184786	0.088685	-0.247945	1.730793	6.427190	2.837157	0.637913	0.424522	-0.235440	7.917732	-4.628371	-2.108404	0.539033	1.542148	0.947828
1699.880000	0.584137	-2.291962	-1.539382	-0.840516	1.556822	0.643797	0.090471	-0.059730	-0.120764	0.175340	0.089682	-0.234347	1.564925	6.308331	2.998749	0.634098	0.343380	-0.276559	1.299171	-4.822017	-1.041259	1.259138	0.097876	0.474548
1699.890000	0.585010	-2.292534	-1.540549	-0.838711	1.557694	0.641509	0.086313	-0.056252	-0.113779	0.165527	0.086761	-0.227558	1.612177	6.207774	2.790694	0.654362	0.296821	-0.175229	5.753860	-4.845921	1.149304	1.367751	2.169899	1.550117
1699.900000	0.585858	-2.293096	-1.541642	-0.837148	1.558517	0.639308	0.083234	-0.053900	-0.108140	0.159819	0.080237	-0.212359	1.601962	6.107170	2.831241	0.622536	0.312951	-0.266547	2.514728	-5.046012	1.949604	1.415388	0.927898	0.509875
1699.910000	0.586699	-2.293621	-1.542647	-0.835565	1.559281	0.637219	0.082610	-0.051895	-0.104344	0.151577	0.076100	-0.200730	1.041562	6.150025	2.780211	0.643019	0.291796	-0.285300	0.598786	1.753151	1.924659	-0.640145	0.656422	0.182944
1699.922000	0.587692	-2.294255	-1.543891	-0.833844	1.560176	0.634880	0.078272	-0.050204	-0.098090	0.140839	0.072190	-0.188438	0.544583	6.254220	2.675918	0.643307	0.304459	-0.267379	1.145587	8.327490	0.999628	-2.763783	0.657510	0.245318
1699.932000	0.588468	-2.294708	-1.544808	-0.832432	1.560893	0.633048	0.071512	-0.047483	-0.091686	0.134737	0.066486	-0.176761	0.743792	6.314790	2.665856	0.650120	0.302736	-0.273554	3.699627	6.786256	0.456638	-2.291170	1.483183	0.165650
1699.942000	0.589138	-2.295197	-1.545709	-0.831206	1.561574	0.631273	0.067557	-0.044097	-0.086043	0.125594	0.064338	-0.174254	0.380657	6.355235	2.674936	0.644451	0.242926	-0.198598	2.030567	9.934390	-0.077255	-2.712203	1.207201	0.911721
1699.952000	0.589746	-2.295639	-1.546571	-0.830005	1.562097	0.629654	0.062621	-0.041629	-0.084620	0.122194	0.057966	-0.156824	0.334357	6.345063	2.924250	0.636332	0.254390	-0.240328	-4.229523	8.320026	-0.596989	-2.255234	-0.881323	0.404488
1699.962000	0.590354	-2.295972	-1.547370	-0.828845	1.562706	0.628191	0.055541	-0.038152	-0.080485	0.113947	0.054490	-0.147689	0.476104	6.328038	3.024731	0.638270	0.253954	-0.255841	-5.700948	5.926698	-0.503306	-1.551208	-1.270831	0.212719
1699.972000	0.590843	-2.296365	-1.548100	-0.827761	1.563206	0.626730	0.050862	-0.035313	-0.074915	0.106926	0.048549	-0.139981	0.477235	6.293418	3.027966	0.613086	0.314915	-0.220542	-6.250271	5.220562	-0.314602	-1.784883	-1.988900	0.529195
1699.984000	0.591404	-2.296734	-1.548887	-0.826531	1.563791	0.625158	0.044670	-0.031923	-0.064197	0.098342	0.045974	-0.124006	0.803367	6.259784	2.774513	0.589866	0.313019	-0.258510	0.752869	4.262526	0.549054	-1.397791	0.105779	0.115662
1699.994000	0.591823	-2.297021	-1.549545	-0.825646	1.564158	0.623975	0.042165	-0.029655	-0.061854	0.087116	0.040574	-0.114629	0.797991	6.252671	2.868175	0.609567	0.333365	-0.254864	-1.108035	3.441576	0.798459	-1.490807	-0.358163	0.100366
1700.004000	0.592180	-2.297294	-1.550042	-0.824787	1.564589	0.622892	0.038229	-0.027178	-0.053098	0.079080	0.038243	-0.102281	0.996310	6.300968	2.742158	0.604994	0.349842	-0.282420	3.598833	3.100240	0.543741	-1.494135	0.955476	-0.217384
1700.014000	0.592489	-2.297533	-1.550569	-0.824110	1.564959	0.621922	0.033617	-0.024297	-0.047194	0.071341	0.035512	-0.093943	1.160979	6.165188	2.631463	0.591674	0.310091	-0.251259	5.451291	1.247674	2.461366	-0.653380	1.873252	0.120215
1700.024000	0.592812	-2.297759	-1.550962	-0.823417	1.565315	0.621025	0.030743	-0.022153	-0.042357	0.061771	0.031556	-0.088440	1.232335	6.329492	2.725451	0.653655	0.327616	-0.163833	7.520438	0.088718	1.126605	-0.775204	2.819903	1.031711
1700.036000	0.593134	-2.298057	-1.551452	-0.822786	1.565659	0.620123	0.026620	-0.019549	-0.037434	0.053268	0.025835	-0.068195	1.348227	6.482525	2.727150	0.601214	0.312888	-0.234540	9.497598	0.161009	-1.432139	-0.174789	2.806104	0.238466
1700.046000	0.593421	-2.298187	-1.551857	-0.822226	1.565875	0.619493	0.024282	-0.016816	-0.033183	0.045177	0.022827	-0.060584	1.218198	6.477605	2.870448	0.627371	0.325834	-0.213190	5.916534	0.042485	-1.235097	-0.463397	1.901532	0.398732
1700.056000	0.593562	-2.298377	-1.552168	-0.821848	1.566100	0.618969	0.021152	-0.013597	-0.028931	0.037758	0.020307	-0.050009	0.983948	6.527765	2.899637	0.603365	0.290287	-0.254000	3.928289	2.728404	-2.177664	-0.781957	1.206647	-0.107901
1700.066000	0.593837	-2.298447	-1.552392	-0.821503	1.566278	0.618505	0.017989	-0.010675	-0.022257	0.030817	0.016449	-0.042094	0.886124	6.412987	2.907756	0.603941	0.280517	-0.165995	1.549644	1.885323	-0.054024	-0.649687	0.774748	0.792755
1700.078000	0.594038	-2.298552	-1.552605	-0.821208	1.566478	0.618104	0.013391	-0.005082	-0.015290	0.020732	0.010954	-0.026573	0.697117	6.653209	2.831733	0.580171	0.227299	-0.198138	-1.009678	2.969886	2.641491	-0.732923	0.321543	0.382818
1700.088000	0.594131	-2.298574	-1.552733	-0.821045	1.566511	0.617895	0.007031	-0.001596	-0.009963	0.012147	0.002605	-0.015860	0.239973	6.759440	2.980312	0.606263	0.160846	-0.214260	-3.565295	0.455551	6.608500	-0.926918	-0.095195	0.150997
1700.098000	0.594104	-2.298597	-1.552802	-0.821038	1.566545	0.617804	0.001235	-0.000158	-0.001799	0.001202	-0.000592	-0.004925	0.004817	7.256155	3.202092	0.502781	0.088203	-0.123013	4.437783	0.124517	6.766507	-1.777545	2.891103	-0.558736
1700.108000	0.594127	-2.298573	-1.552764	-0.821019	1.566471	0.617825	-0.001600	0.000610	0.002637	-0.008464	-0.005741	0.012109	-0.813329	7.813374	3.667534	0.350744	0.002858	0.026174	3.106558	4.365491	5.306184	-3.731829	2.810573	-2.267726
1700.120000	0.594124	-2.298536	-1.552675	-0.821181	1.566397	0.618071	-0.007105	0.003155	0.011205	-0.019842	-0.010474	0.024043	-1.530116	8.212805	3.935578	0.246441	-0.084691	0.052266	6.112713	6.667405	7.126005	-5.417578	4.117859	-3.313518
1700.130000	0.594001	-2.298486	-1.552531	-0.821372	1.566297	0.618334	-0.013761	0.006855	0.015173	-0.018903	-0.017541	0.025227	-1.669560	8.570688	4.060919	0.145904	-0.121249	0.157889	5.550153	0.971177	5.737552	-3.583175	2.528637	-2.188540
1700.140000	0.593819	-2.298401	-1.552348	-0.821590	1.566142	0.618639	-0.017538	0.010567	0.018551	-0.024759	-0.016507	0.033484	-1.525672	8.794100	4.261754	0.111260	-0.121541	0.215211	0.340828	-3.960493	6.652531	-1.971887	0.736276	-1.594736
1700.150000	0.593650	-2.298280	-1.552165	-0.821774	1.565950	0.619005	-0.019297	0.012676	0.024156	-0.032861	-0.017544	0.044157	-1.644392	8.719097	4.204619	0.044006	-0.089596	0.251760	-0.675804	-3.296658	6.939570	-2.129146	-0.325701	-1.270077
1700.160000	0.593432	-2.298135	-1.551888	-0.822188	1.565781	0.619491	-0.023103	0.013436	0.028861	-0.043327	-0.020120	0.059304	-1.444712	8.954396	4.334765	0.008394	-0.163264	0.225223	0.701264	-5.149174	3.254436	-0.435356	-0.159402	-1.539162
1700.172000	0.593094	-2.297930	-1.551501	-0.822757	1.565504	0.620228	-0.028090	0.016612	0.036208	-0.054430	-0.024140	0.070864	-1.423425	9.021072	4.296557	-0.012304	-0.211792	0.281679	2.927055	-5.243873	2.368120	0.167199	0.542908	-0.950047
1700.182000	0.592769	-2.297762	-1.551139	-0.823347	1.565250	0.620967	-0.031388	0.018778	0.041374	-0.062236	-0.027299	0.081039	-1.356483	9.121305	4.359873	-0.032679	-0.221299	0.343841	3.697049	-6.618748	0.793658	0.862922	0.489138	-0.301357
1700.192000	0.592407	-2.297546	-1.550704	-0.824001	1.564960	0.621849	-0.035012	0.021148	0.047001	-0.072254	-0.032183	0.092812	-1.329115	9.155832	4.365697	-0.027570	-0.224429	0.355333	4.540223	-6.819682	0.558482	0.909695	0.808041	-0.213824
1700.202000	0.592070	-2.297329	-1.550200	-0.824747	1.564659	0.622836	-0.039180	0.024044	0.051835	-0.078519	-0.035740	0.105363	-1.118834	9.284794	4.428752	-0.054162	-0.275945	0.321872	6.061999	-8.658536	-1.463566	2.229540	1.153033	-0.566364
1700.214000	0.591576	-2.296991	-1.549562	-0.825749	1.564154	0.624172	-0.042086	0.027555	0.057759	-0.091277	-0.040699	0.115256	-1.302280	9.428281	4.641479	-0.029091	-0.318500	0.384554	2.979367	-8.378841	-3.287477	2.444491	0.488705	0.052819
1700.224000	0.591142	-2.296714	-1.548982	-0.826684	1.563781	0.625417	-0.045832	0.032038	0.061858	-0.096085	-0.043677	0.126158	-1.439769	9.254530	4.614647	-0.043032	-0.389910	0.368773	0.139699	-7.666611	-1.071669	2.763391	0.181108	-0.154489
1700.234000	0.590673	-2.296425	-1.548306	-0.827686	1.563286	0.626726	-0.048188	0.034970	0.069061	-0.104698	-0.050533	0.133548	-1.631343	9.291149	4.571052	-0.049794	-0.342823	0.430071	0.755340	-5.617286	-1.369387	1.717857	0.001534	0.423243
1700.244000	0.590216	-2.296005	-1.547574	-0.828770	1.562771	0.628130	-0.051423	0.038039	0.076509	-0.113604	-0.053233	0.150723	-1.938416	9.233191	4.637105	-0.036307	-0.386586	0.325798	-3.921916	-2.355886	-0.466206	0.957679	-0.917669	-0.784220
1700.256000	0.589565	-2.295560	-1.546636	-0.830177	1.562132	0.630039	-0.057505	0.041293	0.081928	-0.121771	-0.061833	0.162288	-2.089450	9.394086	4.714150	-0.033013	-0.394538	0.339711	-4.074716	-0.650411	-2.468597	0.583411	-1.092038	-0.701767
1700.266000	0.588951	-2.295128	-1.545814	-0.831450	1.561485	0.631700	-0.062554	0.043692	0.089890	-0.132020	-0.063587	0.169209	-2.114125	9.263406	4.626038	-0.003579	-0.452358	0.378130	-3.328443	-0.543884	-0.032530	0.688444	0.027676	-0.310491
1700.276000	0.588277	-2.294673	-1.544852	-0.832774	1.560775	0.633478	-0.067478	0.045237	0.095234	-0.135596	-0.069593	0.183469	-2.149089	9.430732	4.501182	-0.030340	-0.413741	0.313251	1.025188	2.509806	-2.032636	-0.304574	0.708003	-1.079287
1700.286000	0.587567	-2.294217	-1.543844	-0.834147	1.560080	0.635381	-0.072869	0.047487	0.104458	-0.147741	-0.071659	0.193152	-2.093284	9.513921	4.542146	-0.029265	-0.425736	0.312898	1.890109	2.067967	-3.003955	-0.024515	0.968645	-1.113255
1700.298000	0.586665	-2.293605	-1.542607	-0.835936	1.559144	0.637719	-0.077659	0.051801	0.107529	-0.154528	-0.076674	0.202273	-2.162800	9.424445	4.626012	-0.042733	-0.420418	0.355101	-1.344291	1.035803	-2.088566	0.207507	-0.059523	-0.716023
1700.308000	0.585800	-2.293075	-1.541474	-0.837507	1.558399	0.639860	-0.084966	0.055937	0.111036	-0.162120	-0.080463	0.212869	-1.939482	9.252865	4.731924	-0.054025	-0.429365	0.341474	-4.575211	-3.208104	-0.211322	1.509795	-0.857481	-0.866268
1700.318000	0.584957	-2.292452	-1.540344	-0.839182	1.557536	0.642030	-0.088409	0.058737	0.118194	-0.171881	-0.082984	0.219508	-1.670299	9.250614	4.716477	0.019842	-0.466354	0.394680	-1.023312	-5.978864	1.064804	2.144770	1.279613	-0.286320
1700.328000	0.584082	-2.291889	-1.539134	-0.840959	1.556671	0.644318	-0.088813	0.059600	0.124743	-0.177064	-0.089543	0.236051	-2.018187	9.322776	4.588568	-0.014071	-0.392753	0.336480	-0.082987	-0.299464	0.198395	-0.026103	0.759075	-1.047143
1700.340000	0.582988	-2.291146	-1.537557	-0.843192	1.555579	0.647183	-0.092839	0.061650	0.130859	-0.183570	-0.094702	0.245590	-2.106470	9.497200	4.668335	-0.046010	-0.333091	0.375447	0.128855	0.438351	-2.434023	-0.476163	-0.094825	-0.706559
1700.350000	0.582015	-2.290498	-1.536235	-0.845098	1.554620	0.649795	-0.097317	0.065091	0.134415	-0.192393	-0.096691	0.261656	-2.066185	9.504871	4.800206	-0.030136	-0.331537	0.353543	-2.146195	-0.852654	-2.493069	-0.204176	-0.635998	-0.980125
1700.360000	0.581017	-2.289813	-1.534877	-0.847097	1.553612	0.652408	-0.100996	0.069986	0.140490	-0.200305	-0.099881	0.266358	-2.223948	9.227059	4.734058	-0.013163	-0.339482	0.362829	-5.215076	-0.214966	1.544641	-0.736421	-0.902278	-0.947143
1700.370000	0.579959	-2.289131	-1.533441	-0.849162	1.552679	0.655111	-0.106840	0.071615	0.145166	-0.207100	-0.098985	0.279835	-1.991105	9.225923	4.901839	-0.023779	-0.455820	0.371705	-7.206355	-4.349868	1.082318	1.656138	-0.958831	-0.795951
1700.380000	0.578841	-2.288388	-1.531945	-0.851258	1.551644	0.657946	-0.112374	0.071531	0.151770	-0.214317	-0.108347	0.285549	-1.736742	9.495609	4.813520	-0.068363	-0.418184	0.423837	0.357320	-5.232343	-2.447723	2.050281	0.354911	-0.250819
1700.392000	0.577462	-2.287537	-1.530035	-0.853925	1.550263	0.661487	-0.113611	0.074332	0.155620	-0.225057	-0.117587	0.304767	-1.949077	9.838540	4.784770	-0.081136	-0.311547	0.368157	4.258803	-0.183988	-6.530049	-0.144533	0.384227	-0.995769
1700.402000	0.576332	-2.286755	-1.528461	-0.856225	1.549160	0.664594	-0.117944	0.081151	0.161779	-0.232760	-0.120190	0.316508	-2.033843	9.553234	4.727212	-0.067529	-0.348473	0.386039	1.403518	-0.533066	-2.486862	-0.086469	0.324595	-0.844844
1700.412000	0.575144	-2.285893	-1.526845	-0.858615	1.547892	0.667832	-0.120633	0.084386	0.165692	-0.242112	-0.118891	0.324558	-2.154863	9.279470	4.812423	-0.071647	-0.332753	0.372927	-5.140845	-1.535462	0.723268	-0.140991	-1.419353	-1.038312
1700.422000	0.573882	-2.285067	-1.525132	-0.861070	1.546682	0.671149	-0.125443	0.084215	0.172387	-0.252154	-0.120509	0.333175	-2.038278	9.524083	4.857932	-0.059613	-0.406613	0.382645	-1.388270	-1.739073	-2.057326	0.680695	-0.030327	-0.935568
1700.434000	0.572310	-2.284023	-1.523005	-0.864156	1.545181	0.675237	-0.132605	0.089827	0.178560	-0.261177	-0.129613	0.345960	-1.830056	9.350083	4.951136	-0.092773	-0.348253	0.400730	-4.595497	-6.056799	-0.481894	1.528430	-1.439085	-0.754889
1700.444000	0.570976	-2.283136	-1.521190	-0.866806	1.543898	0.678770	-0.133200	0.093345	0.185808	-0.271213	-0.133417	0.352351	-2.123758	9.112885	4.857359	-0.061246	-0.356403	0.442914	-7.037167	-3.730164	3.294961	0.414922	-1.410014	-0.393170
1700.454000	0.569631	-2.282155	-1.519285	-0.869531	1.542509	0.682382	-0.138131	0.092743	0.193566	-0.277537	-0.133933	0.365388	-2.206224	9.318068	4.659883	-0.059646	-0.371023	0.396473	-0.146488	0.637788	1.644726	-0.703758	0.642114	-0.990776
1700.464000	0.568190	-2.281231	-1.517392	-0.872427	1.541131	0.686048	-0.142034	0.095169	0.197559	-0.283244	-0.137116	0.376856	-2.259011	9.587829	4.723685	-0.043052	-0.399934	0.409146	2.536042	2.183473	-1.377251	-0.849851	1.447401	-0.908070
1700.476000	0.566435	-2.280045	-1.514978	-0.875918	1.539379	0.690650	-0.149463	0.098951	0.204186	-0.290795	-0.144814	0.390101	-2.067288	9.383310	4.733889	-0.057316	-0.347621	0.414615	0.763785	-1.160871	1.075343	-0.401293	0.796291	-0.879804
1700.486000	0.564948	-2.279062	-1.512948	-0.878939	1.537930	0.694559	-0.150194	0.101078	0.210646	-0.296686	-0.143996	0.400679	-2.329093	9.530410	4.725108	-0.055427	-0.382179	0.463438	1.983430	2.093091	-0.438445	-1.052794	1.210455	-0.433249
1700.496000	0.563375	-2.277996	-1.510854	-0.881951	1.536481	0.698678	-0.154818	0.103978	0.212875	-0.303427	-0.144778	0.416176	-2.309985	9.541652	4.989166	-0.104154	-0.512962	0.381768	-4.424239	0.082383	-1.984360	1.124528	-0.602475	-1.237089
1700.506000	0.561850	-2.276953	-1.508660	-0.885040	1.534956	0.702862	-0.157490	0.107846	0.218086	-0.313715	-0.155188	0.423595	-2.508162	9.349263	4.975064	-0.115180	-0.438201	0.373606	-8.165123	1.252362	0.370387	-0.033851	-1.976273	-1.416054
1700.516000	0.560251	-2.275876	-1.506414	-0.888172	1.533300	0.707157	-0.165581	0.108578	0.222779	-0.325990	-0.163212	0.432073	-2.268912	9.706697	4.869462	-0.090033	-0.345809	0.407405	1.842253	1.691353	-2.898100	-0.982018	0.437894	-1.164701
1700.528000	0.558259	-2.274581	-1.503663	-0.892053	1.531385	0.712485	-0.168260	0.110993	0.229882	-0.336462	-0.161211	0.444068	-2.282116	10.030673	4.952312	-0.080738	-0.456405	0.399560	5.140114	3.105853	-6.613061	-0.263333	1.739575	-1.278789
1700.538000	0.556542	-2.273430	-1.501281	-0.895483	1.529742	0.716996	-0.172610	0.116252	0.237370	-0.346508	-0.167031	0.452965	-2.389811	9.734821	4.862806	-0.079647	-0.477866	0.416304	2.481186	3.198325	-2.609044	-0.374923	1.546468	-1.148382
1700.548000	0.554824	-2.272220	-1.498908	-0.898952	1.528015	0.721626	-0.178511	0.118607	0.239026	-0.355837	-0.173455	0.460079	-2.267167	9.772788	5.048145	-0.083832	-0.390467	0.497813	0.314228	-0.229149	-3.570069	-0.102704	0.248216	-0.283043
1700.558000	0.552927	-2.271011	-1.496420	-0.902575	1.526300	0.726247	-0.183832	0.125466	0.247924	-0.362262	-0.178575	0.472585	-1.789508	9.309856	4.892221	-0.088618	-0.440025	0.477806	0.123401	-6.317933	2.490686	1.898893	1.192856	-0.443960
1700.568000	0.551116	-2.269739	-1.493907	-0.906342	1.524507	0.731083	-0.184927	0.126479	0.250533	-0.366392	-0.188553	0.485168	-2.195615	9.155272	4.948347	-0.053943	-0.318434	0.440607	-5.675889	-2.841586	4.750498	-0.638390	-0.643377	-1.003738
1700.580000	0.548918	-2.268242	-1.490869	-0.910778	1.522310	0.737023	-0.190205	0.127314	0.258796	-0.367096	-0.188178	0.496351	-2.276886	9.543696	5.150716	-0.098199	-0.348719	0.478753	-4.883186	-2.062295	-0.897766	-0.086153	-1.306368	-0.599079
1700.590000	0.546972	-2.266937	-1.488264	-0.914549	1.520484	0.742030	-0.195205	0.129812	0.267495	-0.376508	-0.189338	0.507228	-1.887293	9.491408	4.827298	-0.122881	-0.420565	0.486631	4.321458	-3.771337	0.809370	1.136901	1.921716	-0.530097
1700.600000	0.545015	-2.265669	-1.485611	-0.918367	1.518497	0.747142	-0.196547	0.133141	0.270320	-0.387250	-0.201208	0.518629	-2.266101	9.386367	5.006447	-0.162186	-0.327333	0.501111	-3.887597	-2.244209	0.914099	-0.039042	-1.446873	-0.398101
1700.610000	0.543009	-2.264276	-1.482930	-0.922245	1.516516	0.752413	-0.200471	0.137448	0.276645	-0.397651	-0.202675	0.528612	-2.265006	9.063613	4.872357	-0.153219	-0.331397	0.528143	-5.184681	-3.103463	5.404681	-0.063688	-1.168688	-0.137385
1700.620000	0.540966	-2.262936	-1.480172	-0.926280	1.514535	0.757794	-0.206614	0.136091	0.279284	-0.409131	-0.199996	0.543405	-2.110603	9.502438	5.156445	-0.124024	-0.349394	0.530733	-3.373143	-4.534704	-0.063583	0.651216	-0.886685	-0.094886
1700.630000	0.538961	-2.261562	-1.477347	-0.930324	1.512516	0.763288	-0.207030	0.138171	0.287556	-0.418140	-0.206398	0.552059	-2.517850	9.797414	5.087030	-0.110155	-0.374621	0.448555	0.261064	2.903319	-2.646537	-1.345283	0.203423	-1.161728
1700.640000	0.536810	-2.260157	-1.474404	-0.934620	1.510426	0.768924	-0.211354	0.141487	0.289962	-0.425290	-0.208324	0.562489	-2.601487	9.610620	5.239468	-0.078965	-0.392057	0.436439	-6.073873	1.700328	-0.573333	-1.121758	-1.069607	-1.267678
1700.650000	0.534684	-2.258647	-1.471454	-0.939021	1.508284	0.774590	-0.217532	0.145879	0.295577	-0.428504	-0.216314	0.569274	-2.503883	9.620087	5.322434	-0.088196	-0.311165	0.456857	-6.932705	-0.145272	-0.965008	-1.271768	-1.879832	-1.056290
1700.662000	0.532084	-2.256899	-1.467831	-0.944200	1.505730	0.781487	-0.220865	0.146359	0.301009	-0.436569	-0.209920	0.583778	-2.656776	9.747561	5.318795	-0.128320	-0.411818	0.443739	-5.885488	2.167603	-2.702435	-0.775893	-1.582620	-1.202226
1700.672000	0.529807	-2.255429	-1.464768	-0.948569	1.503539	0.787283	-0.225501	0.149324	0.309847	-0.447180	-0.222445	0.596457	-2.575187	10.034497	5.238154	-0.149492	-0.361991	0.501540	1.421128	3.032963	-5.528974	-1.296929	-0.154751	-0.687653
1700.682000	0.527476	-2.253868	-1.461637	-0.953057	1.501220	0.793316	-0.231167	0.152493	0.313635	-0.457649	-0.224632	0.610293	-2.411807	9.861300	5.287460	-0.133383	-0.314483	0.482090	-1.048522	0.244578	-3.418632	-1.093739	-0.713917	-0.889019
1700.692000	0.525134	-2.252307	-1.458423	-0.957616	1.499024	0.799416	-0.233231	0.158688	0.320004	-0.468169	-0.223040	0.622479	-2.550668	9.764047	5.283601	-0.128721	-0.440939	0.499021	-2.819041	1.053960	-2.095513	-0.287129	-0.357807	-0.688256
1700.702000	0.522731	-2.250703	-1.455194	-0.962335	1.496715	0.805749	-0.239720	0.158929	0.325845	-0.477169	-0.230262	0.631102	-2.463518	9.844496	5.219702	-0.139994	-0.427383	0.440143	0.396104	1.681498	-2.581283	-0.524561	0.424887	-1.398589
1700.714000	0.519848	-2.248779	-1.451245	-0.968218	1.493877	0.813435	-0.242040	0.162599	0.333272	-0.484095	-0.239379	0.637171	-2.560527	9.812958	5.154542	-0.120798	-0.421362	0.490073	1.741463	2.744579	-1.373673	-1.114809	1.152274	-0.966866
1700.724000	0.517314	-2.247128	-1.447946	-0.973190	1.491498	0.819808	-0.247135	0.166102	0.337197	-0.485666	-0.242414	0.644321	-2.327721	9.745677	5.329798	-0.085855	-0.336198	0.561364	-0.978049	-1.977468	-0.789767	-0.725156	0.295730	-0.156897
1700.734000	0.514816	-2.245455	-1.444528	-0.978041	1.489074	0.826364	-0.251201	0.172073	0.342296	-0.489551	-0.240016	0.660078	-2.213507	9.359598	5.283777	-0.171408	-0.456181	0.483659	-6.415850	-4.604489	2.362756	1.517320	-1.095380	-0.786323
1700.744000	0.512307	-2.243769	-1.441073	-0.982946	1.486605	0.832996	-0.253234	0.169661	0.346829	-0.500163	-0.255090	0.671750	-2.363629	9.758431	5.505916	-0.169003	-0.322942	0.498387	-5.705902	-2.678500	-2.654492	-0.160665	-2.189104	-0.721221
1700.754000	0.509712	-2.242021	-1.437497	-0.987911	1.484050	0.839789	-0.258541	0.173174	0.353116	-0.512779	-0.250160	0.681466	-2.190143	9.720121	5.332628	-0.164152	-0.399937	0.517339	-0.703126	-3.446413	-1.106096	0.697589	-0.009382	-0.585798
1700.766000	0.506626	-2.239942	-1.433153	-0.994121	1.481032	0.847955	-0.261925	0.178059	0.360808	-0.527196	-0.257460	0.693975	-2.353733	9.650378	5.310073	-0.160791	-0.390618	0.560964	-1.616552	-2.264106	-0.007222	0.142255	-0.167732	-0.178724
1700.776000	0.503935	-2.238116	-1.429519	-0.999536	1.478426	0.855039	-0.266457	0.180226	0.364877	-0.534236	-0.260403	0.707945	-2.328665	9.480289	5.429832	-0.117515	-0.395719	0.489260	-6.696900	-3.486952	1.866973	0.279094	-1.009527	-0.918704
1700.786000	0.501222	-2.236342	-1.425809	-1.004964	1.475770	0.862220	-0.268751	0.182166	0.375077	-0.535488	-0.265507	0.714299	-2.551177	9.570449	5.074963	-0.102735	-0.337807	0.495619	2.461803	2.286757	3.358692	-2.178323	1.827873	-1.246577
1700.796000	0.498520	-2.234487	-1.422153	-1.010296	1.473164	0.869407	-0.271465	0.184748	0.375923	-0.541009	-0.265924	0.722785	-2.639799	9.622888	5.314759	-0.196529	-0.466309	0.514651	-3.436590	0.945753	0.257393	0.002965	-0.620127	-0.736768
1700.806000	0.495745	-2.232612	-1.418408	-1.015735	1.470386	0.876621	-0.276711	0.189347	0.383547	-0.551660	-0.276244	0.730648	-2.559839	9.284251	5.300385	-0.195825	-0.362522	0.563606	-7.714879	-1.983793	3.830985	-0.254968	-1.967691	-0.163482
1700.818000	0.492478	-2.230354	-1.413826	-1.022341	1.467108	0.885492	-0.282122	0.187787	0.389104	-0.569404	-0.275613	0.751883	-2.774831	9.929912	5.465797	-0.119989	-0.444836	0.483776	-1.258359	3.591661	-2.002535	-1.339241	0.384047	-1.308052
1700.828000	0.489620	-2.228421	-1.409904	-1.028069	1.464345	0.893112	-0.287309	0.190504	0.391894	-0.576743	-0.281442	0.759455	-2.716109	9.892138	5.653072	-0.109138	-0.436582	0.552733	-5.244550	0.737945	-2.402832	-0.634101	-0.827731	-0.441070
1700.838000	0.486762	-2.226508	-1.405943	-1.034054	1.461513	0.900782	-0.290505	0.195870	0.397953	-0.579204	-0.290108	0.771280	-2.967937	9.793856	5.550652	-0.085513	-0.329392	0.478136	-5.646537	4.622034	-0.290813	-3.023103	-0.952631	-1.473946
1700.848000	0.483873	-2.224516	-1.401887	-1.039841	1.458655	0.908514	-0.298267	0.194232	0.404666	-0.579146	-0.286982	0.774506	-2.752630	10.316219	5.592179	-0.163513	-0.434634	0.594075	3.595207	3.265301	-6.406123	-1.081810	0.795752	-0.205946
1700.858000	0.480930	-2.222537	-1.397787	-1.045663	1.455705	0.916291	-0.299371	0.199256	0.404534	-0.587174	-0.298279	0.788319	-2.357437	9.655807	5.487505	-0.159330	-0.335517	0.465379	-5.289407	1.910275	-6.169544	-1.255648	-2.451281	-0.725874
1700.868000	0.477903	-2.220488	-1.393699	-1.051471	1.452776	0.924145	-0.299558	0.201474	0.410810	-0.591875	-0.290512	0.785883	-2.535834	9.434313	5.141817	-0.174237	-0.416399	0.512794	-1.267648	4.845420	-2.106810	-1.445123	-0.445792	-0.390209
1700.878000	0.474925	-2.218449	-1.389656	-1.057342	1.449891	0.932096	-0.298747	0.200448	0.412576	-0.593402	-0.290846	0.787541	-2.490210	9.507229	5.058034	-0.184525	-0.385126	0.468961	2.283278	5.859489	-2.293255	-1.980558	0.367525	-0.985861
1700.890000	0.471226	-2.216024	-1.384816	-1.064569	1.446348	0.941467	-0.300426	0.201062	0.409815	-0.589705	-0.294321	0.782999	-2.250829	9.200974	5.206514	-0.125412	-0.345328	0.531391	-4.053363	0.430717	0.431570	-1.088237	-0.811692	-0.123146
1700.900000	0.468212	-2.213974	-1.380683	-1.070508	1.443336	0.949269	-0.299003	0.203751	0.406824	-0.589775	-0.284832	0.785351	-2.233393	8.781535	5.306461	-0.147480	-0.426941	0.534282	-13.628146	-2.682522	3.106508	0.674074	-3.173412	0.295082
1700.910000	0.465147	-2.211965	-1.376618	-1.076369	1.440473	0.957157	-0.300631	0.198546	0.411436	-0.587201	-0.291596	0.789691	-1.949462	9.136617	5.024287	-0.210761	-0.365084	0.497259	0.449644	-1.645637	1.028209	0.149268	-0.074232	-0.441660
1700.920000	0.462135	-2.209997	-1.372436	-1.082147	1.437543	0.965063	-0.298195	0.198483	0.408159	-0.591404	-0.286060	0.785713	-1.980720	9.104191	5.202278	-0.183050	-0.404043	0.507686	-4.024278	-2.662961	0.520216	0.704613	-1.052020	-0.178234
1700.932000	0.458532	-2.207594	-1.367558	-1.089267	1.434071	0.974458	-0.299786	0.201795	0.407493	-0.598208	-0.289695	0.785093	-1.548978	8.685572	5.244100	-0.143758	-0.397550	0.501670	-9.480713	-9.309639	4.399480	2.413896	-1.798892	0.006525
1700.942000	0.455543	-2.205644	-1.363518	-1.095302	1.431185	0.982342	-0.296991	0.197509	0.410070	-0.594674	-0.294393	0.785460	-1.873315	9.266029	5.137053	-0.097460	-0.381896	0.474158	2.361471	-1.586843	1.059382	-0.217391	1.701459	-0.913418
1700.952000	0.452587	-2.203692	-1.359469	-1.101349	1.428254	0.990184	-0.297522	0.199521	0.407056	-0.585623	-0.290985	0.784843	-1.755135	9.076399	5.334005	-0.149224	-0.383711	0.483894	-5.488203	-5.437391	0.402120	1.209210	-1.261987	-0.351788
1700.962000	0.449657	-2.201734	-1.355380	-1.107162	1.425474	0.998018	-0.295098	0.200967	0.406516	-0.585185	-0.297487	0.785544	-2.041657	9.020544	5.409894	-0.190044	-0.365247	0.488523	-10.010036	-3.285602	-0.343784	0.553247	-3.227589	-0.149000
1700.972000	0.446701	-2.199737	-1.351315	-1.113017	1.422483	1.005847	-0.296303	0.196339	0.408094	-0.588882	-0.293952	0.783705	-2.107265	9.518655	5.326402	-0.199674	-0.377311	0.515067	0.997912	0.211327	-3.843900	-0.298537	-0.435700	-0.252421
1700.982000	0.443781	-2.197774	-1.347255	-1.118881	1.419588	1.013727	-0.295994	0.197976	0.405473	-0.593175	-0.293026	0.788709	-2.171814	9.477532	5.488712	-0.151975	-0.413699	0.489126	-3.426808	0.138893	-3.980602	-0.136580	-1.158921	-0.433763
1700.992000	0.440802	-2.195815	-1.343119	-1.124919	1.416656	1.021568	-0.298366	0.200538	0.405929	-0.592264	-0.294289	0.785869	-2.128513	9.374471	5.485476	-0.112064	-0.396170	0.508485	-4.205551	-0.691895	-2.480038	-0.265205	-0.873102	-0.267143
1701.002000	0.437883	-2.193780	-1.339032	-1.130938	1.413639	1.029457	-0.296475	0.197803	0.406604	-0.586245	-0.293855	0.787023	-2.432708	9.751159	5.450744	-0.143204	-0.318223	0.480404	1.830557	4.876427	-5.552093	-2.538917	-0.143524	-0.902497
1701.014000	0.434305	-2.191425	-1.334203	-1.137844	1.410183	1.038854	-0.298216	0.199561	0.403826	-0.585598	-0.289903	0.785482	-2.391624	9.709907	5.624891	-0.180552	-0.445043	0.502273	-2.939837	2.719821	-7.179154	-0.487066	-1.625719	-0.260222
1701.024000	0.431314	-2.189381	-1.330117	-1.143591	1.407179	1.046755	-0.296442	0.202634	0.407158	-0.593379	-0.290562	0.787545	-2.595274	9.343822	5.483430	-0.187324	-0.388468	0.463170	-7.085332	4.650130	-3.320975	-1.636581	-2.641374	-0.678893
1701.034000	0.428354	-2.187331	-1.326074	-1.149462	1.404367	1.054633	-0.299602	0.200469	0.410994	-0.597465	-0.288322	0.786010	-2.297235	9.638265	5.291439	-0.160684	-0.388836	0.489100	5.373115	4.014104	-3.407325	-1.544785	1.370826	-0.904167
1701.044000	0.425392	-2.185287	-1.322097	-1.155523	1.401471	1.062427	-0.297472	0.202252	0.408973	-0.597587	-0.289618	0.783664	-2.621711	9.423801	5.417871	-0.132642	-0.428587	0.490508	-2.761079	5.906447	-2.416455	-1.880689	-0.500008	-0.681681
1701.054000	0.422345	-2.183243	-1.318001	-1.161647	1.398551	1.070175	-0.300701	0.203771	0.404935	-0.590342	-0.296271	0.787412	-2.278313	9.197425	5.678661	-0.107406	-0.327390	0.520210	-11.218013	-0.581067	-2.602276	-1.034450	-3.258525	0.114460
1701.066000	0.418782	-2.180790	-1.313062	-1.168600	1.395086	1.079698	-0.299603	0.199223	0.408556	-0.585947	-0.291457	0.786761	-2.423440	9.316112	5.571503	-0.178354	-0.412181	0.504888	-7.406280	2.132091	-3.634954	-0.714924	-2.597590	-0.099793
1701.076000	0.415760	-2.178789	-1.308901	-1.174402	1.392058	1.087632	-0.301591	0.199363	0.410448	-0.591726	-0.295575	0.787426	-2.102579	9.188519	5.346293	-0.175253	-0.314368	0.460459	-2.432222	0.105637	-0.640944	-1.056264	-1.031391	-0.842370
1701.086000	0.412809	-2.176790	-1.304780	-1.180235	1.389212	1.095469	-0.300233	0.203630	0.407891	-0.595120	-0.290476	0.781273	-2.149079	8.899847	5.437626	-0.171609	-0.390957	0.542717	-9.736928	-1.982255	0.570285	0.262878	-2.708456	0.456804
1701.096000	0.409796	-2.174798	-1.300694	-1.186258	1.386240	1.103256	-0.302249	0.199062	0.409744	-0.597844	-0.289140	0.787096	-1.941043	9.030231	5.314920	-0.084639	-0.421873	0.479347	-2.267192	-1.791671	2.235604	0.199159	0.798102	-0.759277
1701.108000	0.406175	-2.172424	-1.295827	-1.193496	1.382760	1.112658	-0.299198	0.201016	0.411063	-0.589575	-0.291319	0.787782	-1.962900	8.886364	5.179389	-0.133842	-0.354407	0.469366	-1.878913	-1.334159	3.693555	-0.396399	0.361207	-0.874731
1701.118000	0.403175	-2.170409	-1.291777	-1.199354	1.379904	1.120590	-0.300311	0.203535	0.406948	-0.587176	-0.287091	0.783075	-1.843022	8.544758	5.528690	-0.144766	-0.457138	0.518912	-16.402215	-6.744962	2.414257	2.261403	-3.873531	0.640103
1701.128000	0.400166	-2.168452	-1.287749	-1.205189	1.376923	1.128430	-0.297298	0.197884	0.406861	-0.590992	-0.294245	0.782936	-2.044015	9.095624	5.519606	-0.183716	-0.287702	0.535371	-6.651434	-2.321057	-1.665174	-0.617371	-2.642904	0.297277
1701.138000	0.397190	-2.166483	-1.283614	-1.210996	1.374069	1.136207	-0.299518	0.197032	0.410033	-0.594985	-0.289555	0.785596	-1.953963	9.307831	5.397023	-0.154354	-0.433581	0.542889	1.632328	-1.611959	-1.313172	0.510362	0.784154	-0.033198
1701.150000	0.393676	-2.164108	-1.278699	-1.218207	1.370588	1.145623	-0.296917	0.199439	0.406159	-0.596191	-0.292575	0.788697	-2.057198	9.243009	5.630598	-0.111909	-0.406620	0.482362	-5.587199	-1.211198	-2.478031	-0.042161	-1.224889	-0.434311
1701.160000	0.390725	-2.162192	-1.274680	-1.224270	1.367692	1.153582	-0.298676	0.196539	0.404884	-0.589716	-0.298034	0.785113	-1.922588	9.749278	5.654510	-0.073202	-0.298814	0.511819	4.997971	-0.749538	-5.087292	-1.428056	1.510006	-0.736391
1701.170000	0.387762	-2.160208	-1.270662	-1.230128	1.364720	1.161389	-0.296892	0.198711	0.405574	-0.585002	-0.288621	0.782915	-2.218715	9.621460	5.774476	-0.167491	-0.432667	0.502234	-2.557641	0.959673	-7.054467	-0.280218	-1.462887	-0.196821
1701.180000	0.384811	-2.158164	-1.266610	-1.235912	1.361798	1.169226	-0.297699	0.202728	0.407100	-0.587021	-0.298160	0.788111	-2.193276	9.160133	5.682176	-0.226677	-0.320157	0.462786	-9.555565	-0.376034	-4.371364	-0.746686	-4.186464	-0.207437
1701.190000	0.381847	-2.156139	-1.262494	-1.241766	1.358896	1.177149	-0.298027	0.200299	0.409223	-0.595944	-0.290871	0.783871	-2.394467	9.469033	5.549406	-0.144567	-0.396742	0.505647	0.350103	3.819582	-3.392838	-1.566374	0.031725	-0.576283
1701.200000	0.378835	-2.154094	-1.258403	-1.247722	1.355999	1.185009	-0.300281	0.201351	0.410523	-0.596648	-0.290300	0.785131	-2.219109	9.336640	5.356813	-0.120665	-0.402251	0.499621	4.048210	2.682994	-0.172164	-1.208354	1.887004	-0.935875
1701.210000	0.375800	-2.152098	-1.254245	-1.253827	1.353048	1.192768	-0.298248	0.204345	0.406975	-0.592462	-0.294860	0.781373	-2.379819	9.004023	5.717642	-0.082091	-0.358148	0.545949	-11.774049	0.990558	-1.531338	-1.356675	-2.831648	0.419614
1701.220000	0.372801	-2.150100	-1.250094	-1.259685	1.350050	1.200562	-0.299274	0.199042	0.407043	-0.583198	-0.286620	0.788758	-2.284534	9.374882	5.635925	-0.172031	-0.419940	0.491429	-2.661363	1.987299	-4.125755	-0.700176	-1.160016	-0.405176
1701.232000	0.369203	-2.147642	-1.245128	-1.266610	1.346568	1.210095	-0.297719	0.200385	0.409472	-0.585455	-0.294549	0.788637	-2.343630	9.273494	5.457793	-0.243192	-0.354689	0.493400	-0.626878	2.985218	-2.787530	-1.378004	-1.324013	-0.434835
1701.242000	0.366179	-2.145620	-1.241051	-1.272433	1.343651	1.217981	-0.300654	0.204845	0.408258	-0.594810	-0.287332	0.785030	-2.025089	8.672262	5.538248	-0.185226	-0.401450	0.466559	-12.635777	-2.607290	0.372179	0.615434	-3.638142	-0.024757
1701.252000	0.363205	-2.143664	-1.237035	-1.278378	1.340773	1.225803	-0.297550	0.200037	0.406276	-0.598150	-0.288487	0.785530	-2.186082	9.149582	5.465070	-0.168115	-0.427262	0.462352	-1.388308	1.513179	-0.912831	-0.435195	-0.221325	-0.869430
1701.262000	0.360181	-2.141601	-1.232942	-1.284435	1.337885	1.233630	-0.299872	0.203366	0.410111	-0.593157	-0.293620	0.786358	-1.891246	8.827913	5.406652	-0.102630	-0.414967	0.480713	-4.111498	-2.432675	2.445903	0.452071	0.104432	-0.617791
1701.274000	0.356547	-2.139181	-1.228194	-1.291563	1.334389	1.243080	-0.297460	0.203345	0.408369	-0.587779	-0.288786	0.788692	-2.068196	8.601423	5.501414	-0.147083	-0.425124	0.442416	-12.183187	-1.468349	1.663411	0.412838	-2.819307	-0.449269
1701.284000	0.353596	-2.137189	-1.224168	-1.297415	1.331541	1.251017	-0.297863	0.196601	0.404688	-0.589047	-0.297268	0.781271	-1.950384	9.120327	5.849130	-0.174042	-0.346737	0.529100	-10.013932	-3.616586	-5.269770	0.154627	-3.806160	0.691189
1701.294000	0.350635	-2.135253	-1.220067	-1.303253	1.328600	1.258765	-0.296080	0.198201	0.408383	-0.591377	-0.292377	0.784395	-2.061850	9.150650	5.608114	-0.164415	-0.421642	0.502005	-3.215562	-0.698543	-2.412367	0.090015	-0.981363	-0.201453
1701.304000	0.347659	-2.133238	-1.215948	-1.309181	1.325723	1.266593	-0.297729	0.200347	0.407493	-0.594724	-0.294645	0.786295	-1.982157	8.999637	5.707796	-0.142722	-0.389248	0.484711	-8.193942	-2.221196	-2.561248	0.137450	-2.366590	-0.087601
1701.316000	0.344132	-2.130855	-1.210998	-1.316452	1.322187	1.276122	-0.296711	0.197032	0.404651	-0.593326	-0.297083	0.784712	-2.131261	9.486028	5.677378	-0.060368	-0.366739	0.524134	3.245534	1.303567	-2.844800	-1.446360	1.724825	-0.741304
1701.326000	0.341157	-2.128859	-1.206923	-1.322359	1.319239	1.283927	-0.298080	0.198163	0.406789	-0.584452	-0.290378	0.783316	-2.172184	9.372355	5.612216	-0.141087	-0.416906	0.540529	2.067990	1.170176	-2.916173	-0.639568	0.712702	-0.235156
1701.336000	0.338243	-2.126859	-1.202867	-1.328136	1.316317	1.291746	-0.296200	0.201974	0.408781	-0.584418	-0.294288	0.785712	-2.364962	9.054679	5.413227	-0.208120	-0.413315	0.513402	-0.419526	3.264905	-0.294732	-0.994471	-0.318233	-0.355031
1701.346000	0.335290	-2.124856	-1.198791	-1.333877	1.313335	1.299647	-0.299502	0.198577	0.406731	-0.591757	-0.289465	0.787981	-2.162942	9.351323	5.629194	-0.208200	-0.398576	0.462533	0.896318	1.529697	-4.106598	-0.716555	-0.552990	-0.830632
1701.356000	0.332328	-2.122878	-1.194800	-1.339791	1.310492	1.307496	-0.298158	0.200408	0.408383	-0.597388	-0.290048	0.782535	-2.517850	9.113216	5.547708	-0.217592	-0.395256	0.515943	-2.873120	4.614847	-2.324075	-1.630564	-1.519789	-0.133332
1701.366000	0.329363	-2.120865	-1.190730	-1.345945	1.307573	1.315290	-0.302286	0.202738	0.406257	-0.595283	-0.288818	0.785566	-2.106170	8.873221	5.817393	-0.081082	-0.441124	0.489938	-11.956519	-1.010975	-2.529698	0.066723	-2.651033	0.073485
1701.376000	0.326355	-2.118826	-1.186620	-1.351950	1.304611	1.323136	-0.299112	0.198555	0.405331	-0.586046	-0.291777	0.786256	-2.197332	9.335020	5.758882	-0.119196	-0.351731	0.531121	-1.057410	1.183209	-4.076154	-1.441816	-0.384371	-0.199984
1701.386000	0.323354	-2.116836	-1.182509	-1.357776	1.301744	1.331069	-0.301082	0.200297	0.409622	-0.584618	-0.291323	0.787257	-2.195837	9.226366	5.599477	-0.173545	-0.407207	0.535776	0.743051	1.249743	-2.539799	-0.669776	0.009536	-0.138562
1701.398000	0.319756	-2.114396	-1.177597	-1.364654	1.298209	1.340535	-0.300078	0.204918	0.409248	-0.591884	-0.292760	0.783784	-2.188344	8.670934	5.591026	-0.204407	-0.343727	0.457898	-10.920131	0.367967	-1.134656	-0.885348	-3.708717	-0.127911
1701.408000	0.316708	-2.112435	-1.173541	-1.370536	1.295266	1.348347	-0.301360	0.201325	0.408301	-0.592845	-0.289903	0.779475	-1.919426	9.034878	5.651501	-0.186807	-0.382744	0.531415	-3.153722	-2.554556	-2.797825	0.232891	-1.383116	0.280132
1701.418000	0.313699	-2.110392	-1.169462	-1.376629	1.292355	1.356076	-0.298110	0.203397	0.410846	-0.593452	-0.289406	0.784974	-2.158989	8.664494	5.450515	-0.154333	-0.414726	0.541372	-5.864642	0.063534	1.602535	-0.156306	-1.062060	0.262506
1701.428000	0.310676	-2.108367	-1.165414	-1.382571	1.289438	1.363950	-0.299483	0.205282	0.410018	-0.586862	-0.291491	0.786358	-2.032318	8.294127	5.582591	-0.152540	-0.328602	0.524734	-16.620273	-2.623847	0.866772	-0.282508	-4.575173	0.958447
1701.438000	0.307678	-2.106372	-1.161321	-1.388382	1.286533	1.371907	-0.296865	0.198167	0.404829	-0.589086	-0.283963	0.786875	-2.117932	9.006019	5.850589	-0.157868	-0.459049	0.485404	-8.891826	-0.396180	-4.973043	0.187489	-2.851962	0.151345
1701.450000	0.304077	-2.103994	-1.156400	-1.395366	1.283020	1.381284	-0.299195	0.197655	0.406941	-0.592050	-0.289808	0.785641	-1.906414	9.007261	5.692494	-0.224441	-0.402805	0.492132	-4.119313	-2.488324	-3.950830	0.472485	-2.158424	0.094918
1701.460000	0.301056	-2.101976	-1.152284	-1.401275	1.280169	1.389087	-0.295706	0.199295	0.407074	-0.595015	-0.287802	0.787301	-2.148076	8.879546	5.752510	-0.171636	-0.463680	0.500342	-8.540574	-0.077173	-3.570000	0.222664	-2.661523	0.293255
1701.470000	0.298091	-2.100011	-1.148177	-1.407397	1.277277	1.396955	-0.298439	0.196597	0.404619	-0.597289	-0.290833	0.788341	-1.938592	9.409120	5.944984	-0.103556	-0.429381	0.485184	-0.761986	-1.306579	-6.369077	-0.080931	-0.219930	-0.567197
1701.480000	0.295165	-2.097999	-1.144120	-1.413388	1.274331	1.404882	-0.296494	0.199476	0.407907	-0.587398	-0.295351	0.784417	-2.165818	9.032712	5.662384	-0.133918	-0.354251	0.517061	-1.932194	1.026111	-1.966654	-1.272479	-0.429316	-0.315360
1701.492000	0.291648	-2.095561	-1.139307	-1.420389	1.270920	1.414270	-0.298281	0.202041	0.411530	-0.582942	-0.291115	0.787881	-2.118491	8.717439	5.526967	-0.193600	-0.426174	0.476675	-5.228924	0.384388	-0.387301	-0.075275	-1.532379	-0.299004
1701.502000	0.288685	-2.093520	-1.135333	-1.426167	1.267958	1.422155	-0.296620	0.198760	0.408828	-0.589821	-0.296548	0.786240	-2.311079	9.023210	5.715670	-0.197123	-0.317660	0.480132	-4.165382	2.711176	-3.860887	-2.059885	-2.133777	-0.361775
1701.512000	0.285719	-2.091496	-1.131228	-1.432051	1.265033	1.430033	-0.298666	0.198737	0.406410	-0.595706	-0.292145	0.786644	-2.262895	9.071856	5.888754	-0.153426	-0.394827	0.458096	-7.008402	2.133550	-5.762774	-1.312639	-2.566173	-0.378276
1701.522000	0.282732	-2.089449	-1.127135	-1.438057	1.262163	1.437857	-0.297781	0.199935	0.409388	-0.592158	-0.291268	0.781931	-2.234746	8.829589	5.688557	-0.181796	-0.402874	0.516116	-6.536760	1.233584	-2.856078	-0.768562	-2.253418	0.270665
1701.532000	0.279731	-2.087516	-1.123040	-1.444155	1.259154	1.445670	-0.299571	0.196259	0.408658	-0.590209	-0.294299	0.785027	-2.151620	9.212164	5.766809	-0.059023	-0.321865	0.488710	1.293330	1.839480	-2.418370	-2.069617	1.142221	-1.197659
1701.544000	0.276120	-2.085101	-1.118099	-1.451095	1.255649	1.455096	-0.297897	0.198617	0.406681	-0.583568	-0.286094	0.787270	-2.296664	9.081317	5.855532	-0.177608	-0.484613	0.498207	-5.166051	2.226466	-5.767068	-0.392817	-2.031152	0.071323
1701.554000	0.273143	-2.083099	-1.113946	-1.456882	1.252742	1.463048	-0.300908	0.203629	0.407918	-0.588519	-0.296284	0.782488	-1.911651	8.522719	5.709887	-0.209625	-0.337054	0.531070	-12.160025	-3.302150	-3.367010	-0.104291	-4.424486	1.202936
1701.564000	0.270180	-2.081125	-1.109841	-1.462677	1.249778	1.470878	-0.298215	0.199493	0.410431	-0.595668	-0.288206	0.783277	-2.332755	8.928557	5.557402	-0.196609	-0.429779	0.510002	-0.054532	3.174396	-1.238345	-0.933824	-0.198072	-0.409933
1701.574000	0.267239	-2.079093	-1.105771	-1.468750	1.246903	1.478631	-0.301595	0.202302	0.406907	-0.597888	-0.287865	0.784296	-1.915087	8.486668	5.705356	-0.134794	-0.412095	0.527462	-11.643774	-2.814352	-2.004553	0.409536	-3.058146	0.847927
1701.586000	0.263689	-2.076704	-1.100947	-1.476031	1.243389	1.488070	-0.298612	0.203403	0.406965	-0.589628	-0.294966	0.786578	-2.176503	8.244769	5.635488	-0.118186	-0.342194	0.536821	-15.467805	0.116891	-0.444912	-1.139051	-3.935522	1.022065
1701.596000	0.260639	-2.074742	-1.096879	-1.481848	1.240480	1.496000	-0.299985	0.196762	0.406599	-0.585449	-0.287525	0.785261	-1.973101	8.991808	5.780004	-0.180170	-0.445642	0.489130	-2.623218	-1.156727	-4.553489	0.249425	-1.232985	-0.157460
1701.606000	0.257676	-2.072826	-1.092805	-1.487605	1.237615	1.503798	-0.298719	0.198498	0.405084	-0.591333	-0.295423	0.781941	-2.081579	8.944426	5.791453	-0.182492	-0.343244	0.524569	-4.008083	-0.303063	-4.772060	-1.108183	-1.973685	0.294054
1701.616000	0.254639	-2.070809	-1.088727	-1.493550	1.234696	1.511611	-0.301008	0.200256	0.407786	-0.599064	-0.289753	0.786175	-1.977545	8.698762	5.809651	-0.149506	-0.410766	0.481935	-9.216250	-1.326979	-4.362078	-0.145797	-2.866419	0.234568
1701.628000	0.251054	-2.068442	-1.083885	-1.500688	1.231234	1.521129	-0.296528	0.199079	0.408660	-0.591889	-0.290828	0.787195	-2.144672	9.092725	5.751702	-0.128144	-0.430457	0.515797	1.323057	1.183841	-3.157920	-0.658956	0.616812	-0.566733
1701.638000	0.247943	-2.066418	-1.079886	-1.506608	1.228329	1.528982	-0.301635	0.199210	0.401659	-0.580949	-0.297944	0.783781	-1.523896	9.047112	6.265777	-0.305548	-0.381477	0.470514	-13.533346	-7.884062	-15.219052	1.060444	-7.513781	1.813980
1701.648000	0.244812	-2.064513	-1.075973	-1.512602	1.225439	1.536754	-0.299251	0.193103	0.392168	-0.581640	-0.284297	0.776128	-0.655871	9.033925	6.334014	-0.134826	-0.541013	0.478690	-9.905298	-13.104867	-19.853233	3.823083	-5.248954	2.274732
1701.658000	0.241616	-2.062590	-1.071990	-1.518312	1.222524	1.544382	-0.307247	0.189753	0.396901	-0.572044	-0.291381	0.770071	1.353775	9.372001	5.933812	-0.095906	-0.371403	0.440222	15.204122	-34.747154	-12.245317	8.883524	3.167628	-0.232031
1701.668000	0.238460	-2.060597	-1.068014	-1.523952	1.219641	1.552070	-0.307923	0.193243	0.391632	-0.569843	-0.279634	0.758034	1.681528	8.992155	5.902117	-0.106108	-0.363376	0.430118	8.510677	-39.007567	-12.071561	10.063120	1.148132	0.513863
1701.680000	0.234686	-2.058215	-1.063222	-1.530755	1.216278	1.561140	-0.320807	0.197304	0.387500	-0.569686	-0.272933	0.738294	1.639333	8.036182	5.714911	0.003894	-0.372263	0.467803	-6.796627	-39.086856	-7.234513	10.240714	-1.299247	1.834299
1701.690000	0.231692	-2.056181	-1.059279	-1.536401	1.213587	1.568460	-0.312367	0.192001	0.388126	-0.553752	-0.272774	0.732229	1.650639	7.858429	5.337110	-0.042520	-0.348013	0.466291	-0.593652	-38.787078	-1.692482	10.432084	0.787185	1.153778
1701.700000	0.228813	-2.054210	-1.055352	-1.541840	1.210861	1.575614	-0.287448	0.190416	0.380435	-0.537856	-0.266976	0.723763	1.656186	7.274226	5.185254	-0.094191	-0.355088	0.464010	-10.011690	-39.386871	-0.543558	10.870715	-2.251472	2.273721
1701.710000	0.226139	-2.052229	-1.051566	-1.547145	1.208227	1.582787	-0.260866	0.192921	0.377601	-0.533946	-0.263811	0.717864	0.398402	6.357454	4.816018	-0.193577	-0.375125	0.477830	-24.912612	-25.136640	3.215777	7.416165	-6.940953	3.637738
1701.722000	0.223046	-2.049926	-1.046966	-1.553452	1.205129	1.591320	-0.254106	0.184440	0.374749	-0.526657	-0.260503	0.701419	0.452354	6.035192	4.479470	-0.183867	-0.318538	0.398535	-22.741298	-24.323463	8.919212	7.091387	-5.438192	2.204764
1701.732000	0.220540	-2.048179	-1.043330	-1.558658	1.202525	1.598350	-0.250140	0.178011	0.366117	-0.520734	-0.256415	0.686126	0.527896	5.894492	4.448037	-0.253761	-0.351953	0.417073	-25.364740	-25.819388	7.691382	7.915251	-7.046398	3.153518
1701.742000	0.218085	-2.046508	-1.039794	-1.563888	1.200003	1.605156	-0.242240	0.171520	0.358493	-0.515031	-0.250522	0.676589	0.224070	6.207329	4.385906	-0.128943	-0.370500	0.407809	-16.072095	-20.931664	11.338284	6.774170	-2.485916	1.283347
1701.752000	0.215847	-2.044917	-1.036448	-1.569187	1.197484	1.611871	-0.233363	0.159906	0.339771	-0.500593	-0.252280	0.667779	-0.623066	7.111700	5.286328	-0.084296	-0.291362	0.418558	-22.219505	-11.335800	-3.898471	1.797209	-6.372975	2.167820
1701.762000	0.213580	-2.043457	-1.033113	-1.574054	1.194968	1.618497	-0.229211	0.152951	0.332383	-0.488430	-0.240767	0.654921	-1.371014	8.150311	5.606480	-0.123499	-0.351188	0.427760	-9.432978	-2.355406	-9.604732	-0.563503	-3.983700	1.113818
1701.774000	0.210846	-2.041713	-1.029132	-1.579777	1.192134	1.626253	-0.228378	0.151241	0.327135	-0.483278	-0.238445	0.643479	-1.756668	8.760732	5.422987	-0.161702	-0.377933	0.440972	8.672673	2.710722	-6.182287	-1.358278	1.276477	-0.752610
1701.784000	0.208676	-2.040254	-1.025998	-1.584530	1.189766	1.632568	-0.223869	0.152380	0.317593	-0.481203	-0.234155	0.636921	-2.529140	9.037341	5.963900	-0.117893	-0.354437	0.400741	-1.642188	12.153888	-15.503506	-5.207668	-2.738086	-0.219695
1701.794000	0.206405	-2.038729	-1.022834	-1.589303	1.187407	1.638849	-0.228823	0.149813	0.312540	-0.475286	-0.227886	0.625597	-2.736658	9.537226	6.104451	-0.034233	-0.403228	0.438392	6.526520	14.783181	-15.902947	-5.658995	0.452041	-1.013598
1701.804000	0.204175	-2.037215	-1.019643	-1.594027	1.185187	1.645152	-0.227258	0.155009	0.315396	-0.465507	-0.225997	0.613917	-2.691560	9.155374	5.699007	-0.048797	-0.407348	0.420636	9.224793	14.799201	-9.116242	-4.965771	2.107001	-1.727266
1701.816000	0.201514	-2.035290	-1.015862	-1.599657	1.182482	1.652508	-0.224107	0.156178	0.313313	-0.447767	-0.226831	0.598198	-3.162528	8.870209	5.391730	-0.062435	-0.359173	0.389323	10.110388	21.213862	-4.077677	-6.802892	2.856286	-2.603154
1701.826000	0.199207	-2.033712	-1.012786	-1.604093	1.180257	1.658360	-0.228164	0.158154	0.303987	-0.437776	-0.221930	0.585016	-2.501667	8.074160	5.596038	-0.084140	-0.325196	0.402421	-12.485418	12.333913	-10.395753	-5.164787	-4.811734	0.759023
1701.836000	0.196943	-2.032115	-1.009728	-1.608401	1.178151	1.664144	-0.222940	0.153457	0.303930	-0.433424	-0.213875	0.580334	-2.418256	8.331898	5.398976	-0.079239	-0.425426	0.408927	-0.439926	11.620038	-6.005107	-3.486389	-0.509021	-0.572876
1701.846000	0.194700	-2.030570	-1.006715	-1.612601	1.175999	1.669838	-0.221283	0.153301	0.296938	-0.427823	-0.217295	0.570422	-2.087121	7.723622	5.470354	-0.121132	-0.291880	0.425343	-16.035249	7.001518	-9.908596	-3.878416	-6.241555	1.842072
1701.856000	0.192432	-2.029006	-1.003629	-1.616836	1.173884	1.675478	-0.221381	0.149710	0.296931	-0.422612	-0.210942	0.561281	-1.537311	7.355580	5.137264	-0.119658	-0.329891	0.391202	-13.816076	1.022298	-4.256409	-1.196539	-4.644994	1.222335
1701.868000	0.189785	-2.027202	-1.000078	-1.621837	1.171422	1.682237	-0.212344	0.147549	0.288549	-0.416332	-0.204788	0.547731	-1.295727	6.843224	5.012342	-0.043023	-0.340609	0.362364	-20.932762	-1.054637	-1.792643	-0.356078	-5.434098	1.360918
1701.878000	0.187663	-2.025727	-0.997209	-1.625951	1.169385	1.687623	-0.207794	0.140002	0.284103	-0.407698	-0.200731	0.533932	-1.059228	6.940138	4.928198	-0.048524	-0.349700	0.393845	-15.585796	-4.201022	-0.191534	0.802360	-3.754583	1.254030
1701.888000	0.185591	-2.024337	-0.994400	-1.630029	1.167429	1.692903	-0.201909	0.137831	0.275225	-0.394457	-0.198234	0.525352	-0.903724	6.647806	4.911217	-0.018116	-0.337490	0.386706	-21.258021	-5.797222	-0.313625	1.081841	-5.081062	1.779342
1701.898000	0.183640	-2.022990	-0.991649	-1.633924	1.165444	1.698029	-0.194731	0.131677	0.271868	-0.381793	-0.193402	0.515370	-1.070262	6.695117	4.747297	-0.119223	-0.302029	0.384269	-16.729600	-4.031712	0.891848	0.504575	-4.803753	1.599694
1701.908000	0.181686	-2.021702	-0.988997	-1.637681	1.163578	1.703083	-0.190221	0.130549	0.263615	-0.376413	-0.181264	0.507997	-1.007716	6.406786	4.860524	-0.134044	-0.400530	0.401579	-26.573535	-5.207264	-2.934435	1.516311	-8.152470	3.344153
1701.920000	0.179470	-2.020238	-0.985973	-1.642154	1.161338	1.709142	-0.185792	0.119412	0.254363	-0.369544	-0.184237	0.496867	-0.803686	7.103545	4.889887	-0.135932	-0.372890	0.308733	-10.626701	-6.591758	-1.769117	1.833841	-3.612484	0.505679
1701.930000	0.177659	-2.019100	-0.983556	-1.645771	1.159526	1.714048	-0.180545	0.115800	0.248120	-0.365765	-0.181867	0.481675	-0.944694	7.472993	5.041295	-0.090512	-0.314257	0.299928	-6.068906	-4.565672	-3.134353	0.447312	-2.214990	-0.307346
1701.940000	0.175887	-2.017978	-0.981195	-1.649374	1.157796	1.718823	-0.174697	0.113630	0.236276	-0.358363	-0.171845	0.467630	-1.269710	7.762280	5.345191	-0.056768	-0.388668	0.359626	-8.045256	-1.364794	-8.245570	-0.285740	-3.120395	0.723259
1701.950000	0.174183	-2.016906	-0.978872	-1.652823	1.156067	1.723422	-0.173044	0.111735	0.237233	-0.351576	-0.168961	0.459633	-1.062490	7.842107	5.219439	-0.023475	-0.374119	0.332345	-1.803583	-3.305557	-4.813739	0.447721	-0.540410	-0.523368
1701.960000	0.172578	-2.015815	-0.976586	-1.656379	1.154365	1.727948	-0.165986	0.112001	0.228526	-0.344333	-0.164406	0.449048	-1.706174	7.909475	5.511600	-0.026336	-0.365585	0.355631	-9.819172	4.211810	-11.209267	-2.454844	-3.866025	0.809693
1701.972000	0.170610	-2.014527	-0.973922	-1.660458	1.152452	1.733240	-0.163238	0.106945	0.220693	-0.329209	-0.161517	0.439183	-1.890456	8.320110	5.797710	-0.013404	-0.370785	0.357420	-8.372722	6.306724	-15.998466	-3.506014	-4.107936	0.861672
1701.982000	0.169027	-2.013476	-0.971699	-1.663784	1.150814	1.737525	-0.162040	0.103740	0.218278	-0.316450	-0.161931	0.427596	-1.642058	8.811355	5.616070	-0.001299	-0.292455	0.349443	9.166155	3.420566	-10.214541	-2.900664	1.629053	-1.531713
1701.992000	0.167395	-2.012437	-0.969447	-1.666812	1.149208	1.741797	-0.159815	0.107284	0.215462	-0.307318	-0.155329	0.415841	-1.540232	8.279442	5.411914	-0.051555	-0.324754	0.325376	2.155061	2.415581	-8.932351	-2.047751	-0.622123	-0.697885
1702.002000	0.165849	-2.011346	-0.967252	-1.669866	1.147749	1.745927	-0.154770	0.107366	0.210954	-0.303189	-0.145667	0.404986	-1.738242	8.185268	5.427254	-0.045342	-0.422248	0.327156	-0.772038	4.875979	-9.716374	-1.801040	-1.359850	-0.279476
1702.012000	0.164289	-2.010223	-0.965114	-1.672811	1.146242	1.749947	-0.151988	0.106802	0.206643	-0.296810	-0.147207	0.394530	-1.537600	7.627939	5.278045	-0.072606	-0.372383	0.343668	-9.505746	2.344289	-9.354728	-1.548389	-4.127608	1.190600
1702.022000	0.162765	-2.009126	-0.963019	-1.675697	1.144753	1.753766	-0.150120	0.106773	0.201997	-0.291944	-0.147913	0.386292	-1.345685	7.095506	5.263802	-0.070872	-0.248480	0.338980	-21.334742	0.357729	-11.356782	-2.519060	-7.925744	2.705945
1702.032000	0.161255	-2.008038	-0.961039	-1.678558	1.143364	1.757537	-0.147205	0.100890	0.196872	-0.285269	-0.139952	0.374118	-1.006345	7.096980	5.075458	-0.016781	-0.286863	0.347256	-14.658855	-3.595793	-6.274191	-0.509756	-4.666111	1.714147
1702.042000	0.159781	-2.007084	-0.959020	-1.681346	1.141993	1.761246	-0.141348	0.097566	0.194942	-0.277036	-0.133411	0.365494	-0.886410	6.949011	4.692941	-0.066188	-0.351540	0.312442	-7.499419	-4.764506	0.422224	1.343965	-2.087772	0.477064
1702.054000	0.158152	-2.005889	-0.956710	-1.684542	1.140405	1.765523	-0.133475	0.095537	0.186644	-0.268815	-0.129330	0.355476	-0.930600	6.297119	4.636979	0.020417	-0.340683	0.303570	-20.326224	-3.497113	-0.266180	0.730075	-4.891805	1.525867
1702.064000	0.156846	-2.004999	-0.954892	-1.687221	1.139132	1.769026	-0.128498	0.088208	0.180349	-0.256941	-0.126372	0.343505	-1.129934	6.348418	4.532404	-0.000104	-0.322789	0.321186	-16.269175	-1.572403	0.965869	0.198118	-3.898386	1.229838
1702.074000	0.155550	-2.004150	-0.953152	-1.689778	1.137923	1.772428	-0.126081	0.083803	0.173569	-0.241721	-0.120004	0.333077	-1.169459	6.307416	4.401961	0.001848	-0.335388	0.312805	-13.234788	-1.165828	2.928549	0.490049	-2.777344	0.672288
1702.084000	0.154365	-2.003374	-0.951533	-1.692195	1.136778	1.775676	-0.121285	0.078517	0.161134	-0.232135	-0.115772	0.325689	-1.325253	6.265971	4.645999	0.039223	-0.342390	0.296222	-20.852955	0.935764	-2.865765	-0.666499	-5.430949	1.495768
1702.094000	0.153153	-2.002624	-0.949994	-1.694547	1.135635	1.778868	-0.118004	0.071391	0.149966	-0.217251	-0.113205	0.316930	-1.546939	6.582170	4.886670	0.020608	-0.284619	0.370953	-20.310781	2.223556	-8.182567	-2.224783	-6.480994	2.644631
1702.106000	0.151726	-2.001897	-0.948272	-1.697045	1.134349	1.782658	-0.115764	0.061915	0.140944	-0.202919	-0.101977	0.309612	-1.496210	7.208354	4.769670	-0.026509	-0.282934	0.340383	-2.011561	0.970130	-4.554388	-1.333526	-1.461982	0.154971
1702.116000	0.150585	-2.001334	-0.946927	-1.698982	1.133370	1.785702	-0.115745	0.058077	0.133121	-0.193602	-0.092998	0.306627	-1.384785	7.475236	4.764573	0.004041	-0.346269	0.323126	5.249114	-0.538886	-3.243760	-0.063437	1.102269	-1.045266
1702.126000	0.149397	-2.000711	-0.945704	-1.700834	1.132500	1.788723	-0.115471	0.056686	0.124559	-0.183647	-0.086357	0.299067	-1.099763	7.512605	4.942704	-0.027038	-0.387433	0.331105	1.578965	-4.784903	-8.466823	1.049774	-1.049951	0.142083
1702.136000	0.148233	-2.000222	-0.944499	-1.702640	1.131657	1.791685	-0.112166	0.054130	0.114671	-0.173618	-0.081547	0.298142	-1.203331	7.337278	4.999620	0.058379	-0.389001	0.291563	-3.604588	-2.583015	-9.418185	0.298031	-1.765775	-0.117641
1702.146000	0.147154	-1.999694	-0.943428	-1.704226	1.130891	1.794644	-0.110000	0.050288	0.105768	-0.158473	-0.077174	0.291009	-1.227778	7.336567	4.950044	0.072814	-0.344979	0.317336	-1.945191	-2.721686	-8.565655	-0.031520	-1.160484	-0.142539
1702.158000	0.145884	-1.999122	-0.942136	-1.705992	1.130022	1.798177	-0.107254	0.045796	0.100476	-0.142844	-0.070930	0.285125	-1.152622	7.175478	4.638199	0.039216	-0.257781	0.319771	3.044591	-3.997221	-3.456148	0.071286	0.432712	-0.842665
1702.168000	0.144852	-1.998704	-0.941215	-1.707326	1.129356	1.801009	-0.105034	0.041942	0.090201	-0.129999	-0.061804	0.283936	-1.323184	7.016153	4.719772	0.037840	-0.289699	0.320464	-3.365263	-1.978988	-6.679434	-0.495072	-1.860628	0.111845
1702.178000	0.143771	-1.998276	-0.940295	-1.708479	1.128802	1.803837	-0.105549	0.037160	0.082125	-0.114273	-0.050987	0.276827	-1.175810	6.864359	4.568197	0.021526	-0.299224	0.354636	-2.440100	-4.493486	-4.707248	0.569363	-1.527666	0.481999
1702.188000	0.142716	-1.997977	-0.939533	-1.709548	1.128303	1.806608	-0.102850	0.033001	0.069743	-0.099334	-0.043007	0.275715	-1.436906	6.542274	4.778120	0.040380	-0.307188	0.332144	-16.534461	-0.706036	-11.265344	-1.151023	-6.257794	2.125455
1702.198000	0.141708	-1.997632	-0.938891	-1.710427	1.127960	1.809397	-0.100631	0.027889	0.061846	-0.087051	-0.035734	0.270123	-1.563017	6.318041	4.577362	0.107959	-0.295126	0.397937	-15.723251	0.470653	-6.680134	-1.173853	-4.691483	2.172155
1702.210000	0.140531	-1.997348	-0.938190	-1.711302	1.127582	1.812730	-0.101837	0.020268	0.050290	-0.066738	-0.025790	0.274412	-1.681470	5.985884	4.406070	0.075310	-0.333342	0.332481	-19.485533	2.630010	-5.481882	-1.113423	-5.896076	1.922220
1702.220000	0.139522	-1.997183	-0.937739	-1.711917	1.127359	1.815421	-0.102142	0.013832	0.039712	-0.050067	-0.017690	0.275299	-1.693916	5.854273	4.491748	0.070665	-0.350394	0.354994	-23.118304	2.317884	-8.198057	-1.144176	-7.399095	2.848053
1702.230000	0.138454	-1.997092	-0.937410	-1.712293	1.127230	1.818170	-0.102200	0.004685	0.030537	-0.038284	-0.011489	0.275928	-1.538102	5.341504	4.416464	0.087741	-0.339210	0.318155	-14.430590	0.440146	-5.112420	-0.330766	-4.423887	1.127483
1702.240000	0.137457	-1.997121	-0.937125	-1.712573	1.127212	1.820875	-0.103543	-0.005236	0.022157	-0.023437	0.000289	0.278165	-1.492557	5.084402	4.276565	0.106407	-0.205329	0.318510	2.261790	-0.872744	0.849842	1.784697	1.350332	-1.270059
1702.250000	0.136365	-1.997219	-0.936986	-1.712756	1.127264	1.823588	-0.102287	-0.008751	0.012302	-0.007160	0.007728	0.277020	-1.453858	4.105782	4.280481	0.158544	-0.027108	0.317783	-5.606905	-1.981228	-4.370964	2.305237	-2.608171	0.562001
1702.260000	0.135358	-1.997368	-0.936969	-1.712660	1.127355	1.826389	-0.099969	-0.017640	-0.000144	0.015841	0.021055	0.283158	-1.646810	4.195743	3.843643	0.393148	0.022272	0.307084	-1.879463	-1.189310	-10.332900	2.745116	-4.314153	1.235324
1702.270000	0.134348	-1.997573	-0.937047	-1.712391	1.127557	1.829180	-0.102578	-0.021021	-0.012943	0.028148	0.019762	0.278429	-1.497194	4.219196	3.377117	0.414129	0.104157	0.355441	-5.753397	-3.775085	-14.060344	2.133596	-6.023085	2.481633
1702.282000	0.133111	-1.997936	-0.937316	-1.712052	1.127762	1.832572	-0.102254	-0.026983	-0.023978	0.037270	0.023898	0.281796	-1.602992	4.404741	3.424705	0.537579	0.164671	0.349233	-2.014617	-1.988438	-11.854291	1.144455	-3.476535	1.081239
1702.292000	0.132091	-1.998237	-0.937633	-1.711662	1.128040	1.835429	-0.102475	-0.032232	-0.033141	0.049179	0.030941	0.280870	-1.682797	4.563339	3.463974	0.566003	0.253911	0.377076	0.594409	-1.455755	-11.555176	0.047694	-2.583580	0.835230
1702.302000	0.131007	-1.998564	-0.938041	-1.711165	1.128392	1.838263	-0.107097	-0.036628	-0.040234	0.063152	0.039852	0.283154	-1.314837	4.742648	3.450763	0.656664	0.284869	0.323645	6.399554	-5.316404	-8.540169	1.126340	0.374179	-1.057379
1702.312000	0.129977	-1.999021	-0.938500	-1.710426	1.128814	1.841147	-0.104779	-0.040075	-0.046154	0.080621	0.046345	0.283967	-1.490724	4.673935	3.332625	0.677018	0.342208	0.379312	7.816685	-3.781793	-5.811135	0.358819	1.269407	-0.933563
1702.324000	0.128703	-1.999528	-0.939092	-1.709413	1.129370	1.844628	-0.106353	-0.044661	-0.054836	0.096132	0.057423	0.287872	-1.451465	4.689068	3.211339	0.701515	0.368137	0.310223	11.489501	-3.559118	-2.487672	0.458885	2.976953	-2.567953
1702.334000	0.127599	-1.999996	-0.939672	-1.708328	1.130018	1.847501	-0.106269	-0.048430	-0.061405	0.110982	0.067623	0.294610	-1.572456	4.545689	3.030329	0.697195	0.352504	0.327946	12.721227	-2.389690	0.865950	0.696878	3.758548	-2.723505
1702.344000	0.126565	-2.000514	-0.940332	-1.707173	1.130743	1.850455	-0.106870	-0.052009	-0.070469	0.122831	0.077565	0.295586	-1.757448	4.328779	3.126885	0.685499	0.334403	0.384885	4.128159	-0.709645	-2.754784	-0.031027	0.696021	-0.782470
1702.354000	0.125495	-2.001020	-0.941080	-1.705908	1.131571	1.853461	-0.110450	-0.055974	-0.076895	0.138619	0.084622	0.304174	-1.496249	4.151685	2.893101	0.675754	0.244480	0.395419	6.638903	-4.377062	1.617627	2.490620	2.031854	-1.010312
1702.364000	0.124342	-2.001622	-0.941875	-1.704478	1.132420	1.856466	-0.113039	-0.063287	-0.084516	0.147096	0.090222	0.309850	-1.544709	4.391539	2.813768	0.672523	0.247800	0.385431	14.240632	-4.221720	4.494935	2.776571	4.484943	-2.249796
1702.376000	0.123010	-2.002391	-0.943006	-1.702612	1.133533	1.860259	-0.112119	-0.067432	-0.094295	0.163165	0.092104	0.316911	-1.722839	4.042495	2.838079	0.650091	0.302362	0.370074	4.240160	-1.604349	1.785068	1.178594	0.972901	-1.087075
1702.386000	0.121856	-2.003101	-0.943954	-1.701001	1.134433	1.863468	-0.113828	-0.070355	-0.102706	0.172287	0.097490	0.324911	-1.910690	3.683343	2.731625	0.714331	0.355697	0.338545	-1.431780	1.827811	3.939512	-0.136509	0.333980	-1.373792
1702.396000	0.120726	-2.003860	-0.945075	-1.699258	1.135488	1.866734	-0.117067	-0.075838	-0.111772	0.183640	0.102244	0.327976	-1.837685	3.558121	2.986268	0.701890	0.400916	0.404499	-11.949162	0.197410	-2.739661	-0.974372	-3.801368	1.118970
1702.406000	0.119572	-2.004675	-0.946241	-1.697374	1.136528	1.870025	-0.120191	-0.083765	-0.117707	0.194764	0.111188	0.333459	-1.838603	3.816826	2.819872	0.656578	0.366850	0.356885	-1.784576	-0.162034	1.368242	0.062472	-0.847511	-0.706126
1702.416000	0.118308	-2.005530	-0.947438	-1.695365	1.137649	1.873419	-0.125500	-0.091091	-0.122894	0.202307	0.120627	0.341164	-1.537627	4.175067	2.797153	0.682849	0.308294	0.379558	7.871411	-4.904508	4.114450	2.321490	2.557478	-1.758095
1702.426000	0.117109	-2.006427	-0.948705	-1.693244	1.138881	1.876848	-0.124814	-0.092752	-0.131149	0.210776	0.123259	0.342033	-1.645689	4.128690	2.748594	0.690974	0.308841	0.477912	7.851616	-4.894529	5.207629	2.367723	2.763882	-0.734116
1702.436000	0.115847	-2.007395	-0.950049	-1.691035	1.140182	1.880342	-0.126777	-0.097179	-0.138643	0.218031	0.127423	0.354423	-1.873069	4.073582	2.785749	0.673902	0.293626	0.370169	4.475646	-0.864321	3.802369	1.327262	1.440955	-1.594327
1702.446000	0.114597	-2.008417	-0.951415	-1.688749	1.141468	1.883903	-0.128620	-0.103138	-0.146228	0.225656	0.131996	0.362841	-2.007721	4.393287	2.829551	0.692658	0.288173	0.359685	10.494414	0.394064	4.624301	1.126456	3.409577	-2.670024
1702.458000	0.112995	-2.009636	-0.953204	-1.685880	1.143108	1.888296	-0.136587	-0.102343	-0.152260	0.233511	0.137460	0.375424	-1.664769	4.009555	2.782001	0.730127	0.327461	0.373186	3.130297	-3.566641	4.927908	1.826108	1.758364	-1.775704
1702.468000	0.111652	-2.010740	-0.954757	-1.683461	1.144484	1.892068	-0.137044	-0.109555	-0.157519	0.241419	0.138513	0.377940	-1.866124	4.363055	2.802453	0.789890	0.359806	0.411144	10.968078	-1.924580	7.233241	1.215304	4.847678	-2.813443
1702.478000	0.110295	-2.011912	-0.956359	-1.680957	1.145894	1.895949	-0.138649	-0.115167	-0.166012	0.251547	0.146548	0.391514	-2.213082	4.667202	2.973017	0.734462	0.388355	0.361437	11.934586	2.224906	3.516742	-0.606611	3.910452	-3.245929
1702.488000	0.108877	-2.013051	-0.958089	-1.678404	1.147420	1.899977	-0.143989	-0.116502	-0.171021	0.263242	0.153300	0.397366	-2.130129	4.601456	2.961125	0.750676	0.311855	0.389841	10.700071	0.718469	3.890236	0.653092	3.865600	-2.819112
1702.500000	0.107110	-2.014499	-0.960164	-1.675211	1.149264	1.904824	-0.149087	-0.120802	-0.174765	0.275603	0.158131	0.408057	-2.006190	4.869423	2.882995	0.730480	0.306660	0.379034	18.899651	-1.675042	6.300744	1.701842	6.269761	-3.958973
1702.510000	0.105610	-2.015669	-0.961972	-1.672431	1.150853	1.908927	-0.153168	-0.118788	-0.182876	0.284245	0.156977	0.417610	-1.923134	4.436173	3.132461	0.694392	0.415120	0.414364	0.929548	-2.460495	-1.639746	-0.144263	-0.421354	-0.906612
1702.520000	0.104074	-2.016888	-0.963867	-1.669618	1.152477	1.913174	-0.153598	-0.121998	-0.187113	0.290278	0.163271	0.427442	-2.168955	4.200184	3.121222	0.702802	0.371136	0.444889	-4.805546	0.607670	-2.258538	-0.632839	-2.000976	0.033157
1702.530000	0.102474	-2.018101	-0.965777	-1.666701	1.154172	1.917504	-0.159634	-0.128172	-0.187391	0.298269	0.169017	0.440427	-2.048169	4.574394	3.075945	0.721041	0.309657	0.425702	5.479912	-1.437649	0.374498	0.929465	1.485230	-1.578635
1702.542000	0.100540	-2.019634	-0.968094	-1.663043	1.156268	1.922809	-0.164150	-0.132212	-0.192406	0.304071	0.172835	0.455606	-2.121910	4.512117	3.203988	0.734104	0.326175	0.433552	0.086516	-0.326221	-2.572828	0.103143	-0.361915	-0.835212
1702.552000	0.098908	-2.020963	-0.970055	-1.659865	1.158028	1.927489	-0.166140	-0.136151	-0.194505	0.308737	0.174261	0.467262	-2.031353	4.596556	3.008474	0.717300	0.324571	0.410463	7.359877	-1.770496	1.478851	1.041415	2.060399	-2.089185
1702.562000	0.097178	-2.022308	-0.972082	-1.656735	1.159842	1.932226	-0.169593	-0.133025	-0.199900	0.312312	0.175262	0.475699	-2.083711	3.969140	3.068337	0.735173	0.357914	0.447639	-9.334512	-0.199826	-1.780606	-0.162932	-2.943575	0.300206
1702.572000	0.095473	-2.023704	-0.974090	-1.653555	1.161574	1.937076	-0.172066	-0.141938	-0.203235	0.318996	0.181125	0.484256	-2.378882	4.341516	3.015637	0.741546	0.397614	0.411309	0.391557	3.116667	0.602612	-1.223595	0.120744	-1.569709
1702.582000	0.093682	-2.025163	-0.976169	-1.650278	1.163507	1.941929	-0.178856	-0.144507	-0.206478	0.328336	0.191885	0.494531	-1.986329	4.526530	2.948993	0.675266	0.256324	0.441244	6.315910	-3.137087	1.143177	2.178420	1.249855	-1.410961
1702.592000	0.091834	-2.026595	-0.978241	-1.647002	1.165473	1.946913	-0.179976	-0.147910	-0.209884	0.335644	0.189827	0.504895	-2.112209	4.538729	2.850138	0.770959	0.313373	0.436973	9.906878	-1.281377	5.061117	1.434709	3.776527	-2.616259
1702.602000	0.090009	-2.028104	-0.980355	-1.643630	1.167336	1.952016	-0.182265	-0.146407	-0.215986	0.348354	0.190201	0.516952	-2.173362	4.237000	2.908669	0.760955	0.411922	0.490680	0.707391	-0.508867	2.491441	-0.150153	0.597107	-0.838248
1702.612000	0.088134	-2.029627	-0.982532	-1.640177	1.169315	1.957289	-0.187390	-0.153504	-0.223701	0.355290	0.201959	0.528361	-2.356115	4.534430	3.053055	0.715043	0.326334	0.440199	2.643375	1.627351	-0.740085	-0.128862	0.223456	-1.297279
1702.624000	0.085793	-2.031517	-0.985190	-1.635862	1.171784	1.963669	-0.192491	-0.158109	-0.225307	0.365983	0.207314	0.537259	-2.030566	4.831122	2.646596	0.688796	0.278904	0.467164	21.026610	-4.423974	7.895045	3.098115	6.361058	-3.236223
1702.634000	0.083858	-2.033140	-0.987420	-1.632245	1.173824	1.969133	-0.196054	-0.159610	-0.234566	0.369969	0.210109	0.549089	-2.148756	4.596850	2.963180	0.741681	0.332193	0.443104	6.532622	-1.365207	1.503248	0.932774	1.865795	-1.894086
1702.644000	0.081901	-2.034710	-0.989736	-1.628387	1.175951	1.974617	-0.200146	-0.159141	-0.238344	0.375741	0.212531	0.561463	-2.182143	4.300170	2.807252	0.695658	0.362837	0.459428	3.238839	-1.040358	2.814452	0.683718	0.581841	-1.228156
1702.654000	0.079823	-2.036303	-0.992169	-1.624578	1.178062	1.980223	-0.204597	-0.164746	-0.242571	0.377600	0.222810	0.570691	-2.028645	4.510412	2.841614	0.742679	0.320036	0.528298	7.584877	-4.109540	3.444011	2.037714	2.402418	-1.068068
1702.664000	0.077772	-2.038022	-0.994535	-1.620721	1.180282	1.986055	-0.204993	-0.167679	-0.247089	0.383006	0.225163	0.582257	-2.223177	4.605177	2.863173	0.758598	0.314247	0.491573	8.801843	-1.459400	3.376709	1.361094	2.884531	-1.770099
[truncated: 3,829 more rows]
