# Supplementary material for: Practical Aspects of Model-Based Collision Detection
Source: Front Robot AI. 2020 Nov 23;7:571574. doi: 10.3389/frobt.2020.571574 (PMC7805958; doi:10.3389/frobt.2020.571574)
Supplement: Supplementary file 1 [file Data_Sheet_1.ZIP › collision_detection_data/collision_free.csv]

959.004000	0.355668	-2.138607	-1.226979	-1.293423	1.333536	1.245629	-0.397456	0.271514	0.543664	-0.782456	-0.384989	1.045469	-2.513454	8.949090	5.894876	-0.272739	-0.469654	0.605046	-17.532862	-1.127075	-3.043910	0.519902	-5.964494	1.243688
959.014000	0.351649	-2.135877	-1.221559	-1.301129	1.329625	1.256112	-0.398255	0.267620	0.542322	-0.785599	-0.394636	1.042060	-2.322444	9.112267	6.055607	-0.260613	-0.397329	0.642205	-17.075790	-3.643021	-5.537009	0.412883	-6.347396	1.747768
959.024000	0.347669	-2.133210	-1.216010	-1.309044	1.325746	1.266511	-0.397605	0.268750	0.545714	-0.789024	-0.391397	1.047222	-2.348385	9.127386	5.782612	-0.262201	-0.469560	0.625392	-9.374685	-1.695306	-2.437398	0.654322	-3.342591	0.977127
959.034000	0.343746	-2.130533	-1.210458	-1.317106	1.321861	1.277009	-0.396808	0.264970	0.544364	-0.790028	-0.394637	1.046327	-2.350360	9.455091	5.762441	-0.170475	-0.392615	0.594931	-1.004910	0.420472	-2.005007	-1.039307	-0.128458	-0.271045
959.044000	0.339750	-2.127847	-1.204988	-1.324986	1.317996	1.287487	-0.398154	0.266409	0.541990	-0.778455	-0.386105	1.044401	-2.303213	9.296452	5.765024	-0.256593	-0.511501	0.653253	-4.351768	-1.630115	-2.849129	1.006337	-1.720556	1.002207
959.056000	0.335071	-2.124653	-1.198569	-1.334200	1.313237	1.300053	-0.398216	0.265293	0.542180	-0.786206	-0.389189	1.047961	-2.378522	9.403212	5.810830	-0.303862	-0.430457	0.593200	-3.896993	-0.096076	-4.627744	-0.155643	-2.616911	0.393847
959.066000	0.331127	-2.121995	-1.193191	-1.342130	1.309319	1.310578	-0.395336	0.265204	0.541444	-0.795297	-0.387330	1.046599	-2.728685	9.346401	5.998960	-0.280187	-0.447484	0.595547	-10.836757	3.010611	-6.408428	-1.079368	-4.646677	0.779494
959.076000	0.327203	-2.119417	-1.187757	-1.350332	1.305448	1.320896	-0.398032	0.265446	0.542275	-0.789070	-0.391238	1.049292	-2.502425	9.493915	6.051551	-0.194887	-0.369896	0.617738	-7.030934	0.995773	-6.141305	-1.553763	-2.866357	0.562187
959.086000	0.323207	-2.116714	-1.182288	-1.358033	1.301568	1.331444	-0.399816	0.264243	0.543855	-0.780624	-0.387149	1.050183	-2.443312	9.539948	6.001063	-0.250970	-0.460516	0.587414	-4.721555	0.783452	-6.612804	-0.394586	-2.522899	0.308174
959.098000	0.318433	-2.113555	-1.175711	-1.367320	1.296895	1.344104	-0.398460	0.267583	0.545800	-0.789994	-0.385922	1.041421	-2.508524	9.422815	5.833247	-0.279516	-0.451170	0.618274	-2.627904	1.545482	-4.487049	-0.576868	-1.912650	0.490719
959.108000	0.314428	-2.110931	-1.170330	-1.375259	1.293013	1.354472	-0.397951	0.268700	0.546584	-0.788886	-0.386484	1.045817	-2.445132	9.476239	5.774116	-0.209445	-0.456527	0.599780	1.324917	1.831476	-2.583795	-0.740178	0.288509	-0.282354
959.118000	0.310385	-2.108195	-1.165002	-1.383296	1.289104	1.364956	-0.398321	0.272353	0.546126	-0.786442	-0.389119	1.047567	-2.456991	8.811573	5.771932	-0.189911	-0.385124	0.619836	-12.155881	0.162386	-0.278070	-0.976129	-3.332518	0.833695
959.128000	0.306330	-2.105519	-1.159539	-1.391086	1.285200	1.375440	-0.396402	0.267211	0.542452	-0.785817	-0.387047	1.046519	-2.607562	9.216964	6.236523	-0.286200	-0.465742	0.609943	-17.163424	0.836451	-9.625884	-0.481540	-6.991358	1.755836
959.138000	0.302336	-2.102813	-1.153985	-1.398814	1.281307	1.385832	-0.397684	0.266466	0.544052	-0.791928	-0.383665	1.048005	-2.417228	9.243756	5.967284	-0.269626	-0.465115	0.618956	-8.067778	-0.132310	-5.660393	-0.076334	-3.538486	1.030491
959.148000	0.298341	-2.100178	-1.148509	-1.406825	1.277460	1.396298	-0.397961	0.263105	0.543855	-0.793887	-0.385162	1.048889	-2.403079	9.456884	5.853779	-0.209759	-0.449810	0.598714	0.513751	1.274816	-3.475497	-0.709121	-0.113328	-0.188988
959.158000	0.294428	-2.097449	-1.143094	-1.414896	1.273623	1.406808	-0.397642	0.266297	0.544967	-0.787934	-0.392361	1.047906	-2.328883	9.297295	5.814204	-0.176573	-0.411111	0.599032	-0.894162	0.427474	-1.916361	-0.883899	-0.050180	-0.226532
959.170000	0.289689	-2.094134	-1.136715	-1.424139	1.268987	1.419381	-0.396880	0.267090	0.543981	-0.784121	-0.392076	1.051808	-2.401557	8.965637	6.026852	-0.254158	-0.407494	0.571599	-14.473498	-0.255291	-5.794332	-0.711705	-5.420041	0.984198
959.180000	0.285741	-2.091476	-1.131330	-1.431924	1.265071	1.429941	-0.396878	0.265570	0.542947	-0.792831	-0.389065	1.048262	-2.532479	9.105619	5.948273	-0.230337	-0.479162	0.544274	-9.215571	2.333120	-4.516495	-0.724549	-3.223876	0.075977
959.190000	0.281761	-2.088793	-1.125834	-1.439930	1.261239	1.440306	-0.390948	0.261083	0.534738	-0.787468	-0.384309	1.032295	-2.070368	8.474365	5.755725	-0.137945	-0.428348	0.560942	-13.698957	2.745570	-7.789385	-1.386542	-4.553142	1.497868
959.200000	0.277826	-2.086213	-1.120396	-1.447777	1.257314	1.450574	-0.387676	0.255386	0.532830	-0.764036	-0.380770	1.022854	-1.954541	8.963724	5.420313	-0.164018	-0.403475	0.540298	6.761323	3.807619	-3.985305	-1.620083	1.625842	-0.517937
959.210000	0.273989	-2.083612	-1.115060	-1.455204	1.253591	1.460758	-0.383212	0.258636	0.526734	-0.754534	-0.375842	1.010551	-1.986457	8.277781	5.230649	-0.256012	-0.407624	0.522525	-3.617371	3.245122	-1.874082	-1.038178	-2.010373	0.469299
959.220000	0.270225	-2.081073	-1.109839	-1.462651	1.249810	1.470791	-0.376850	0.253246	0.518924	-0.753761	-0.365157	0.992609	-2.015649	8.199904	5.311336	-0.224789	-0.472751	0.569042	-6.708479	2.934419	-2.634510	-0.420585	-2.541131	1.287640
959.232000	0.265799	-2.078096	-1.103688	-1.471700	1.245476	1.482543	-0.373696	0.251228	0.510272	-0.740967	-0.361264	0.979978	-1.799382	7.957010	5.210353	-0.181079	-0.455587	0.494970	-7.875865	1.485062	-0.148242	-0.069393	-2.074266	0.409635
959.242000	0.262115	-2.075637	-1.098763	-1.479117	1.241860	1.492259	-0.368459	0.246272	0.496113	-0.723738	-0.358207	0.968307	-1.741691	7.850367	5.646567	-0.155798	-0.392045	0.470809	-21.491025	-0.051538	-6.877789	-0.760114	-6.975378	1.606569
959.252000	0.258435	-2.073268	-1.093743	-1.486183	1.238352	1.501847	-0.363676	0.240809	0.491745	-0.712190	-0.356070	0.949442	-1.568706	8.077688	5.517646	-0.245769	-0.399862	0.518501	-12.725232	-2.163869	-6.899923	0.151268	-5.392752	1.843030
959.262000	0.254801	-2.070908	-1.088838	-1.493182	1.234822	1.511195	-0.359612	0.239148	0.487135	-0.710678	-0.346161	0.937476	-1.236248	8.043824	5.347072	-0.203439	-0.406261	0.521960	-7.048848	-5.364308	-3.515360	1.289507	-2.770094	1.263506
959.274000	0.250512	-2.068113	-1.083111	-1.501704	1.230752	1.522408	-0.348119	0.232326	0.478384	-0.697851	-0.341947	0.922274	-1.539949	8.352266	5.236370	-0.168634	-0.420931	0.483066	2.570800	-0.277119	-1.373143	0.065025	0.714039	-0.424060
959.284000	0.247032	-2.065785	-1.078414	-1.508673	1.227350	1.531526	-0.341598	0.230302	0.470297	-0.678104	-0.340368	0.903504	-1.581844	8.367722	5.249225	-0.108465	-0.368998	0.533719	3.431358	0.065018	-0.644034	-0.683849	1.546695	-0.190211
959.294000	0.243654	-2.063450	-1.073840	-1.515313	1.224003	1.540371	-0.334755	0.226943	0.461656	-0.666430	-0.328798	0.894536	-1.884249	8.127676	5.518594	-0.194023	-0.467577	0.479551	-10.945026	2.857481	-7.123343	-0.708976	-4.258303	1.146857
959.304000	0.240345	-2.061185	-1.069221	-1.521855	1.220696	1.549300	-0.331000	0.223653	0.453779	-0.660755	-0.328283	0.880267	-1.844617	8.235758	5.491474	-0.195179	-0.334506	0.442692	-7.470675	3.209679	-6.906303	-2.149122	-3.581989	0.348970
959.314000	0.237067	-2.058928	-1.064654	-1.528314	1.217454	1.558070	-0.326622	0.220035	0.448310	-0.655102	-0.319408	0.862938	-1.875435	8.099061	5.466706	-0.159517	-0.379797	0.464080	-9.271572	3.491711	-6.087345	-1.786487	-3.497132	0.665513
959.324000	0.233870	-2.056739	-1.060092	-1.534963	1.214296	1.566589	-0.321649	0.214025	0.441612	-0.646492	-0.313717	0.844695	-1.895154	8.197697	5.266722	-0.106672	-0.407081	0.551330	-0.513963	3.659697	-1.716580	-1.368937	0.283739	0.473816
959.336000	0.230056	-2.054157	-1.054873	-1.542566	1.210566	1.576515	-0.318168	0.210681	0.429420	-0.621168	-0.307685	0.833410	-1.589124	8.197036	5.416769	-0.185350	-0.367186	0.529269	-4.276056	-0.352039	-6.169612	-0.769152	-2.425509	1.292578
959.346000	0.226929	-2.052023	-1.050647	-1.548694	1.207502	1.584825	-0.311392	0.212092	0.423169	-0.614065	-0.306637	0.826913	-1.818852	7.733615	5.392399	-0.172380	-0.354544	0.455322	-14.632024	2.998516	-6.097902	-1.855507	-5.257679	1.335124
959.356000	0.223832	-2.049957	-1.046475	-1.554734	1.204514	1.593034	-0.307313	0.205108	0.420298	-0.605820	-0.298480	0.806176	-1.770362	7.973410	5.184121	-0.186612	-0.395704	0.465580	-3.025857	2.950263	-2.584082	-1.080056	-1.474043	0.268826
959.366000	0.220791	-2.047932	-1.042357	-1.560783	1.201572	1.601076	-0.301640	0.203226	0.412103	-0.601622	-0.293582	0.790596	-1.782915	7.674095	5.307847	-0.113916	-0.396148	0.430229	-12.563698	3.492511	-4.033951	-1.476189	-3.647676	0.630637
959.376000	0.217757	-2.045966	-1.038337	-1.566774	1.198667	1.608819	-0.297521	0.202377	0.403296	-0.584124	-0.288836	0.774614	-1.461924	7.269007	5.292132	-0.117805	-0.362240	0.504775	-20.189292	-1.432274	-4.597464	-0.492053	-6.032713	2.545221
959.386000	0.214865	-2.044024	-1.034373	-1.572631	1.195749	1.616502	-0.290887	0.190886	0.395853	-0.568749	-0.284265	0.763414	-1.344723	7.956459	5.392288	-0.072992	-0.334341	0.425873	-6.429737	-1.198699	-4.977864	-0.892180	-1.779274	0.074405
959.398000	0.211436	-2.041740	-1.029627	-1.579261	1.192378	1.625539	-0.285503	0.189376	0.386638	-0.558072	-0.276563	0.745407	-1.460525	7.915167	5.431864	-0.166110	-0.365080	0.452934	-9.302353	-0.627479	-7.940119	-0.818026	-4.003180	1.275024
959.408000	0.208601	-2.039906	-1.025752	-1.584650	1.189628	1.632888	-0.277718	0.188309	0.379625	-0.552333	-0.270236	0.735074	-1.455952	7.763501	5.372645	-0.180433	-0.352222	0.417269	-11.134312	-0.243804	-7.597640	-0.979653	-4.653037	1.133378
959.418000	0.205866	-2.038063	-1.022059	-1.590178	1.186903	1.640114	-0.274998	0.180611	0.372430	-0.548446	-0.264445	0.721992	-1.304064	8.096182	5.402595	-0.138554	-0.405476	0.424446	-3.257163	-1.748883	-7.018690	-0.001959	-1.794182	0.322008
959.428000	0.203178	-2.036258	-1.018304	-1.595652	1.184368	1.647341	-0.266960	0.180872	0.365271	-0.533301	-0.259162	0.705785	-1.386811	7.765521	5.277109	-0.095783	-0.383459	0.386346	-7.116114	0.048570	-4.585173	-0.582575	-2.100461	-0.041167
959.440000	0.200002	-2.034107	-1.014023	-1.602036	1.181293	1.655689	-0.260484	0.179117	0.359348	-0.514347	-0.258110	0.681308	-1.528115	7.467163	5.116196	-0.070012	-0.305577	0.453551	-9.284967	1.366658	-1.825483	-1.612915	-2.195959	0.687893
959.450000	0.197419	-2.032371	-1.010484	-1.607000	1.178797	1.662368	-0.254598	0.170979	0.350445	-0.501065	-0.247778	0.673540	-1.602390	7.639827	5.158471	-0.162022	-0.445864	0.464565	-7.203693	1.636197	-4.391767	-0.274532	-2.724605	1.248504
959.460000	0.194973	-2.030718	-1.006993	-1.611989	1.176342	1.668972	-0.249809	0.167884	0.340881	-0.494491	-0.251000	0.660854	-1.676683	7.629521	5.283233	-0.177629	-0.311528	0.412645	-11.261734	3.081670	-7.527040	-2.328448	-4.816673	1.228608
959.470000	0.192485	-2.029035	-1.003657	-1.616832	1.173905	1.675482	-0.247772	0.162626	0.336722	-0.486647	-0.242072	0.647801	-1.415320	7.752995	5.176286	-0.159148	-0.358895	0.450340	-4.291545	-0.273350	-4.990654	-0.665266	-2.213008	0.918651
959.482000	0.189561	-2.027123	-0.999606	-1.622611	1.171059	1.683199	-0.239390	0.160778	0.323958	-0.479396	-0.236678	0.630636	-1.551452	7.649126	5.337241	-0.066869	-0.366928	0.430541	-10.632650	2.021615	-7.069173	-1.569590	-3.367521	1.077504
959.492000	0.187182	-2.025541	-0.996367	-1.627383	1.168741	1.689471	-0.234901	0.153870	0.318856	-0.467840	-0.229912	0.613101	-1.541512	8.027818	5.306273	-0.028658	-0.377564	0.376500	-0.470153	2.910271	-4.937013	-1.504249	0.205068	-0.932219
959.502000	0.184858	-2.023970	-0.993234	-1.632018	1.166479	1.695470	-0.228491	0.154141	0.310202	-0.448300	-0.228271	0.599469	-1.404314	7.717363	5.190753	-0.082037	-0.274654	0.380387	-4.524775	1.078026	-4.769380	-1.954221	-1.708124	-0.137374
959.512000	0.182587	-2.022453	-0.990149	-1.636407	1.164261	1.701336	-0.222822	0.151671	0.306710	-0.435780	-0.215270	0.586864	-1.465331	7.602358	5.009805	-0.096637	-0.374006	0.461618	-2.050548	0.922347	-1.920635	-0.593992	-0.594957	0.585765
959.522000	0.180363	-2.020905	-0.987198	-1.640737	1.162086	1.707143	-0.220738	0.150576	0.296527	-0.428648	-0.208772	0.574232	-1.109120	7.034926	5.227277	-0.105361	-0.437438	0.406123	-20.817108	-3.035512	-8.694913	0.582477	-6.889805	2.714045
959.532000	0.178159	-2.019457	-0.984241	-1.644876	1.159966	1.712853	-0.212730	0.142065	0.291570	-0.421067	-0.209827	0.560133	-1.190810	7.468193	5.088307	-0.119290	-0.323133	0.378344	-6.944592	-1.526018	-5.024000	-0.620883	-2.848531	0.613896
959.542000	0.176093	-2.018060	-0.981437	-1.648985	1.157908	1.718431	-0.206572	0.140401	0.282635	-0.413914	-0.196326	0.544809	-1.147123	7.221172	5.178712	-0.097634	-0.372040	0.366577	-14.960804	-1.818581	-7.632829	-0.304217	-5.206166	1.542090
959.552000	0.174108	-2.016703	-0.978684	-1.653090	1.155906	1.723757	-0.203125	0.136558	0.279282	-0.405093	-0.194466	0.529203	-0.988613	7.094926	4.912385	-0.117774	-0.357860	0.360358	-10.153472	-3.538351	-3.082818	0.554296	-3.433547	0.892941
959.564000	0.171771	-2.015079	-0.975448	-1.657877	1.153647	1.729935	-0.194099	0.133256	0.267796	-0.391112	-0.187468	0.515992	-1.297368	6.897299	5.154190	-0.040138	-0.399363	0.377229	-21.540087	0.478458	-7.826618	-0.760877	-6.495505	2.259325
959.574000	0.169841	-2.013812	-0.972836	-1.661824	1.151734	1.734988	-0.189560	0.124667	0.261710	-0.375183	-0.186868	0.505127	-1.402350	7.376952	5.124002	-0.041968	-0.321267	0.363961	-9.509627	1.961040	-5.848263	-1.765538	-3.046300	0.565324
959.584000	0.168070	-2.012608	-0.970197	-1.665535	1.149895	1.739954	-0.186854	0.120148	0.252073	-0.359887	-0.181942	0.489963	-1.196825	7.672763	5.146982	-0.068904	-0.292357	0.329713	-2.924901	-0.400272	-6.118033	-1.345775	-1.633949	-0.312221
959.594000	0.166209	-2.011416	-0.967708	-1.669003	1.148131	1.744776	-0.178448	0.118567	0.245022	-0.351314	-0.171318	0.472736	-1.474606	7.540113	5.105948	-0.106010	-0.384254	0.353119	-5.682259	2.591570	-6.799962	-1.248108	-2.796735	0.542738
959.606000	0.164159	-2.009994	-0.964763	-1.673122	1.146087	1.750350	-0.172574	0.116389	0.236616	-0.342488	-0.170505	0.455149	-1.588931	7.416844	5.065784	-0.106009	-0.335377	0.347878	-7.643015	4.220617	-6.765201	-2.208452	-3.471721	0.730040
959.616000	0.162467	-2.008832	-0.962449	-1.676448	1.144379	1.754776	-0.169306	0.115068	0.228880	-0.333053	-0.167112	0.442082	-1.468821	7.095284	5.165880	-0.074193	-0.267170	0.335616	-17.593601	3.229288	-9.925041	-3.023561	-6.527346	1.873837
959.626000	0.160746	-2.007761	-0.960180	-1.679708	1.142806	1.759107	-0.163780	0.105820	0.222254	-0.327199	-0.157213	0.429973	-1.332726	7.663194	5.096426	-0.052643	-0.325320	0.338513	-1.505832	1.363834	-5.936253	-1.451442	-1.172643	-0.136280
959.636000	0.159123	-2.006724	-0.957992	-1.682863	1.141241	1.763305	-0.159030	0.105620	0.213570	-0.313671	-0.154069	0.414140	-1.305393	7.446924	5.069674	-0.053777	-0.338902	0.345292	-5.552361	0.891088	-6.929328	-1.255311	-2.494576	0.586689
959.648000	0.157229	-2.005422	-0.955503	-1.686595	1.139440	1.768160	-0.152669	0.102361	0.204169	-0.298295	-0.146135	0.397258	-1.283500	7.056238	4.966649	-0.035337	-0.309731	0.358710	-10.941031	0.309757	-7.452987	-1.414398	-4.019853	1.382751
959.658000	0.155706	-2.004467	-0.953477	-1.689583	1.138033	1.772134	-0.150759	0.095709	0.196862	-0.283810	-0.139079	0.387258	-0.829254	7.156407	4.805637	0.003929	-0.353067	0.285520	-2.217891	-4.740495	-3.755127	0.961342	-0.617508	-0.687321
959.668000	0.154201	-2.003533	-0.951606	-1.692383	1.136708	1.775915	-0.143672	0.094966	0.185827	-0.264929	-0.135818	0.374823	-0.914351	6.637878	4.823133	0.043283	-0.328433	0.321030	-14.380533	-3.952154	-6.794827	0.118626	-4.156780	1.172860
959.678000	0.152819	-2.002640	-0.949849	-1.695007	1.135353	1.779567	-0.138129	0.088075	0.174651	-0.248897	-0.129273	0.367142	-1.016061	6.452961	4.923841	0.014524	-0.259914	0.348639	-21.644705	-3.434297	-11.689416	-1.230148	-7.430098	2.767322
959.688000	0.151440	-2.001791	-0.948157	-1.697373	1.134160	1.783182	-0.133905	0.078947	0.167565	-0.232740	-0.116108	0.354239	-1.205465	6.707598	4.627412	-0.033544	-0.254267	0.416634	-7.354564	-2.689924	-5.852282	-0.763881	-3.220442	1.742249
959.698000	0.150136	-2.001050	-0.946502	-1.699613	1.133053	1.786729	-0.132104	0.073832	0.157613	-0.218333	-0.104687	0.353438	-1.042336	6.562931	4.354548	-0.029469	-0.361504	0.325395	-2.486574	-3.912866	-1.114684	1.383896	-1.009503	-0.076142
959.708000	0.148826	-2.000312	-0.945046	-1.701686	1.132101	1.790179	-0.128926	0.067842	0.144573	-0.206355	-0.096512	0.346371	-1.090061	6.329957	4.478739	-0.009283	-0.370955	0.297400	-11.291219	-3.066060	-5.573882	0.789106	-3.979735	0.821981
959.720000	0.147303	-1.999572	-0.943400	-1.704013	1.130969	1.794225	-0.123805	0.060241	0.129555	-0.185381	-0.088265	0.337384	-1.507084	6.306896	4.450147	0.009362	-0.323795	0.369806	-11.275193	1.037744	-5.717187	-0.895024	-3.999131	1.444806
959.730000	0.146128	-1.999034	-0.942224	-1.705729	1.130111	1.797639	-0.122681	0.053211	0.118535	-0.167185	-0.081989	0.332051	-1.439425	6.121378	4.447244	0.000955	-0.272863	0.289453	-15.577335	0.970005	-7.516134	-1.502220	-5.700893	1.153963
959.740000	0.144907	-1.998535	-0.941088	-1.707272	1.129376	1.800923	-0.121295	0.044434	0.104789	-0.149739	-0.072195	0.327041	-1.564006	6.313903	4.350275	0.025614	-0.254944	0.316882	-8.030212	1.857673	-4.578313	-1.597947	-3.031690	0.230789
959.750000	0.143676	-1.998180	-0.940076	-1.708630	1.128725	1.804182	-0.124537	0.037927	0.090896	-0.128575	-0.058738	0.320600	-1.239442	6.300694	4.336733	0.038804	-0.260326	0.367448	-7.070694	-3.167624	-4.723900	-0.146562	-2.728652	0.846866
959.760000	0.142480	-1.997846	-0.939258	-1.709793	1.128192	1.807406	-0.118895	0.030811	0.079337	-0.110096	-0.048060	0.318994	-1.523756	6.209963	4.314907	0.054890	-0.289844	0.311361	-9.089375	0.972674	-4.961000	-0.954545	-3.185158	0.249612
959.772000	0.141015	-1.997503	-0.938438	-1.710966	1.127757	1.811231	-0.118600	0.022655	0.062501	-0.086968	-0.034152	0.317611	-1.511680	6.165024	4.272387	0.064749	-0.294505	0.358324	-8.790373	-0.077989	-4.672611	-0.568410	-3.052482	0.752474
959.782000	0.139878	-1.997338	-0.937881	-1.711720	1.127440	1.814387	-0.118334	0.015609	0.046280	-0.066057	-0.023130	0.312493	-1.562869	6.073543	4.511678	0.043419	-0.283402	0.408309	-18.110571	-0.386679	-11.728149	-1.398681	-7.031219	3.018799
959.792000	0.138675	-1.997234	-0.937503	-1.712227	1.127228	1.817511	-0.117831	0.008343	0.034964	-0.047686	-0.014813	0.319331	-1.638052	5.593979	4.480769	0.094305	-0.302536	0.344224	-14.495723	1.253193	-9.845692	-1.402615	-5.245877	1.401119
959.802000	0.137485	-1.997254	-0.937245	-1.712611	1.127187	1.820668	-0.119910	-0.004948	0.024308	-0.027686	-0.002991	0.319319	-1.339408	5.077576	4.317791	0.126344	-0.188767	0.358853	3.671866	-3.498213	-3.098182	1.678061	1.171551	-1.015322
959.814000	0.136081	-1.997353	-0.937012	-1.712767	1.127256	1.824433	-0.117382	-0.012745	0.010772	-0.003717	0.015481	0.316896	-1.550222	3.990226	4.118652	0.276599	0.059843	0.425285	3.667685	-3.063928	-6.491308	2.872246	-0.695401	0.719002
959.824000	0.134872	-1.997536	-0.936984	-1.712594	1.127440	1.827690	-0.116473	-0.019542	-0.007528	0.030303	0.024468	0.324245	-1.702054	3.973461	3.634011	0.409090	0.033398	0.323651	-9.274074	-1.082367	-18.904923	1.866020	-7.875362	2.614260
959.834000	0.133656	-1.997753	-0.937194	-1.712303	1.127667	1.830929	-0.118731	-0.023437	-0.020524	0.036013	0.024727	0.323213	-1.392240	3.745031	3.181781	0.513045	0.130623	0.402939	-8.302487	-5.421735	-13.805184	2.502875	-5.914434	2.688299
959.844000	0.132527	-1.998058	-0.937474	-1.711889	1.127957	1.834171	-0.117498	-0.030858	-0.030490	0.051233	0.031524	0.325191	-1.653193	3.835025	3.080772	0.598630	0.239181	0.354378	-3.351557	-1.314721	-9.373979	0.685210	-3.167618	0.580756
959.854000	0.131341	-1.998433	-0.937863	-1.711307	1.128321	1.837507	-0.120572	-0.038312	-0.041901	0.068591	0.042265	0.325342	-1.451540	3.968702	3.072234	0.667068	0.286310	0.361488	0.756655	-3.982346	-7.204687	1.137688	-1.094149	-0.281068
959.864000	0.130089	-1.998879	-0.938372	-1.710566	1.128781	1.840808	-0.120720	-0.045975	-0.051041	0.088247	0.052333	0.327461	-1.480493	4.167420	2.958003	0.728909	0.332827	0.411736	9.021861	-4.426541	-2.373740	1.260386	2.450243	-1.341068
959.876000	0.128647	-1.999518	-0.939073	-1.709334	1.129458	1.844828	-0.122038	-0.053187	-0.064682	0.110986	0.066551	0.330865	-1.743292	4.144624	2.977412	0.726779	0.367741	0.371912	6.926359	-0.888451	-3.109016	-0.139097	1.630040	-1.677386
959.886000	0.127422	-2.000123	-0.939748	-1.708127	1.130145	1.848156	-0.123111	-0.059402	-0.076099	0.130517	0.077726	0.339093	-1.944777	4.237244	2.826382	0.719512	0.387461	0.368881	12.664330	1.194507	0.637064	-0.464946	3.619895	-2.715400
959.896000	0.126189	-2.000702	-0.940605	-1.706734	1.131024	1.851568	-0.123776	-0.065685	-0.085619	0.147523	0.090369	0.345916	-2.025889	4.109672	2.801568	0.722808	0.339770	0.392217	9.839786	1.765900	0.633612	-0.124214	2.889405	-2.125562
959.906000	0.124945	-2.001386	-0.941522	-1.705213	1.132070	1.855065	-0.129259	-0.071789	-0.096162	0.163017	0.101174	0.355718	-1.713912	4.167361	2.825010	0.729604	0.263714	0.388495	10.715663	-2.534948	0.523031	1.897940	3.245735	-2.156522
959.916000	0.123625	-2.002182	-0.942576	-1.703514	1.133065	1.858620	-0.130033	-0.077826	-0.104817	0.179824	0.105442	0.363880	-1.860502	4.202929	2.704171	0.699081	0.232600	0.419855	14.118711	-1.690301	2.847181	2.285247	4.196061	-2.233848
959.926000	0.122318	-2.002963	-0.943677	-1.701667	1.134083	1.862294	-0.132340	-0.080745	-0.119118	0.193859	0.108967	0.370662	-2.018065	3.759584	2.956052	0.753995	0.366033	0.403558	-3.989036	1.409358	-3.850842	-0.834973	-1.420236	-0.324253
959.938000	0.120720	-2.003962	-0.945168	-1.699213	1.135486	1.866818	-0.135887	-0.086671	-0.128754	0.212399	0.118197	0.378137	-1.876288	3.508118	2.787935	0.704698	0.398705	0.412020	-5.968961	-0.857323	-2.053694	-0.281929	-2.305797	0.148220
959.948000	0.119333	-2.004885	-0.946515	-1.697019	1.136725	1.870638	-0.140140	-0.097289	-0.138452	0.225243	0.131546	0.385030	-1.854386	3.696597	2.740979	0.712765	0.352898	0.407418	-0.442363	-1.661298	0.166147	0.702770	-0.339034	-0.753404
959.958000	0.117878	-2.005859	-0.947856	-1.694676	1.138104	1.874585	-0.144717	-0.103845	-0.144483	0.237771	0.140336	0.394021	-1.562019	3.887541	2.576655	0.743921	0.312078	0.420445	9.132007	-6.097029	5.568058	2.999471	3.471553	-2.119970
959.968000	0.116466	-2.006913	-0.949314	-1.692159	1.139492	1.878568	-0.144129	-0.107272	-0.152021	0.249274	0.143224	0.404365	-2.014758	3.769091	2.477323	0.691272	0.371241	0.415555	7.474839	-0.765465	6.277072	0.999664	2.446426	-2.024051
959.980000	0.114742	-2.008268	-0.951238	-1.689049	1.141278	1.883440	-0.150009	-0.116075	-0.165185	0.261460	0.152888	0.418749	-2.031329	4.043721	2.582464	0.717203	0.358751	0.417657	10.721031	-1.164026	5.763860	1.171325	3.529642	-2.557905
959.990000	0.113192	-2.009377	-0.952918	-1.686258	1.142800	1.887639	-0.153666	-0.116593	-0.172717	0.267764	0.158310	0.427691	-2.051122	3.544239	2.487485	0.732775	0.311262	0.483131	1.239135	-1.288070	6.218318	1.705719	1.167388	-0.767442
960.000000	0.111665	-2.010652	-0.954726	-1.683485	1.144439	1.892005	-0.158670	-0.124356	-0.180747	0.279545	0.161284	0.437843	-1.890391	3.796265	2.652452	0.789869	0.395487	0.453389	2.810101	-3.150187	4.895694	1.163124	1.900511	-1.591928
960.010000	0.110085	-2.011982	-0.956535	-1.680596	1.146105	1.896483	-0.159526	-0.131533	-0.191745	0.293450	0.170654	0.452179	-2.341074	4.223146	2.711626	0.738902	0.398116	0.394718	9.668629	2.003870	4.355304	-0.293646	3.140813	-3.076774
960.020000	0.108494	-2.013343	-0.958467	-1.677609	1.147857	1.901112	-0.165685	-0.134736	-0.197086	0.307331	0.181848	0.462469	-2.327687	4.141707	2.624404	0.718253	0.259864	0.440751	9.703272	0.746879	5.639322	1.677167	3.246591	-2.463760
960.032000	0.106439	-2.014995	-0.960881	-1.673898	1.150092	1.906835	-0.173700	-0.139759	-0.206862	0.321427	0.180384	0.476029	-2.109917	4.384743	2.806864	0.730967	0.339532	0.442018	10.176637	-2.544254	2.918103	1.446030	2.998584	-2.484685
960.042000	0.104684	-2.016386	-0.963010	-1.670669	1.151864	1.911635	-0.177682	-0.139411	-0.213032	0.332992	0.185346	0.490600	-2.429448	3.889897	2.735216	0.710191	0.393382	0.467035	-0.520786	1.668067	2.073249	-0.417265	-0.412611	-0.992597
960.052000	0.102851	-2.017837	-0.965249	-1.667344	1.153829	1.916556	-0.181473	-0.148195	-0.218496	0.342249	0.194376	0.507423	-2.549373	4.292877	2.977509	0.713152	0.307090	0.476149	1.759732	2.467686	-1.889885	-0.162960	-0.286859	-0.961238
960.062000	0.101021	-2.019365	-0.967516	-1.663887	1.155795	1.921646	-0.186264	-0.152809	-0.223668	0.350698	0.199116	0.525658	-2.712168	4.502001	2.917799	0.722220	0.322709	0.482701	8.022963	3.882929	0.138203	-0.491089	1.796805	-1.843495
960.074000	0.098677	-2.021220	-0.970273	-1.659545	1.158275	1.928029	-0.194451	-0.156830	-0.227049	0.357486	0.205235	0.539945	-2.384150	4.601557	2.938148	0.737673	0.300022	0.468117	9.995692	-0.326374	0.102696	0.971408	2.494327	-2.203991
960.084000	0.096683	-2.022754	-0.972606	-1.655825	1.160297	1.933539	-0.198713	-0.156362	-0.232135	0.365021	0.204344	0.549899	-2.371045	4.027062	2.888986	0.713006	0.375866	0.505077	-2.717961	-0.081928	-1.550661	-0.091832	-1.671665	-0.147428
960.094000	0.094683	-2.024384	-0.975024	-1.652104	1.162445	1.939179	-0.202276	-0.165118	-0.238659	0.371813	0.215331	0.558772	-2.297143	4.481864	2.917643	0.762309	0.373993	0.526299	7.502188	-2.023748	0.164140	0.653026	1.926216	-1.377550
960.104000	0.092562	-2.026090	-0.977407	-1.648348	1.164663	1.944894	-0.209891	-0.167465	-0.239823	0.384681	0.221782	0.575439	-2.101851	4.273981	2.762364	0.752816	0.275723	0.556442	6.879967	-4.893904	2.384116	2.781291	2.032949	-0.900290
960.116000	0.089976	-2.028087	-0.980319	-1.643749	1.167319	1.951901	-0.211655	-0.168850	-0.248820	0.399298	0.219507	0.594742	-2.197395	4.143722	2.667218	0.760861	0.416925	0.563786	6.053267	-3.691916	3.871466	1.106124	1.931065	-0.971018
960.126000	0.087784	-2.029890	-0.982792	-1.639685	1.169563	1.957940	-0.216682	-0.176440	-0.258234	0.412601	0.233381	0.612250	-2.292935	4.145726	2.843896	0.750121	0.335455	0.505080	0.457626	-1.710778	-0.278652	1.011463	-0.316489	-0.772665
960.136000	0.085567	-2.031685	-0.985328	-1.635574	1.171958	1.964141	-0.222392	-0.181072	-0.261971	0.422009	0.236607	0.622037	-2.265823	4.427620	2.582046	0.741488	0.338361	0.492236	14.142285	-3.160304	5.620873	2.092378	4.246829	-2.732240
960.146000	0.083340	-2.033475	-0.987929	-1.631333	1.174332	1.970451	-0.225544	-0.184635	-0.270647	0.428053	0.243245	0.633928	-2.466557	4.448825	2.770258	0.771529	0.377014	0.555469	9.036375	-1.098420	2.100334	0.650951	2.548587	-1.459648
960.156000	0.081057	-2.035345	-0.990614	-1.626910	1.176764	1.976848	-0.232462	-0.184853	-0.274114	0.436866	0.247737	0.652831	-2.276853	3.942398	2.495738	0.747132	0.409941	0.541294	4.548034	-2.860388	5.680473	1.241386	1.487477	-1.174254
960.168000	0.078248	-2.037633	-0.994004	-1.621533	1.179774	1.984763	-0.235758	-0.193850	-0.283245	0.442409	0.261844	0.673400	-2.710320	4.379433	2.671938	0.765059	0.295393	0.511142	9.054521	2.053305	3.258534	0.821302	2.638487	-2.063674
960.178000	0.075840	-2.039572	-0.996854	-1.617074	1.182359	1.991657	-0.241562	-0.198349	-0.288722	0.452794	0.260171	0.682971	-2.731143	4.281490	2.628089	0.808729	0.401222	0.532008	8.044199	2.330804	4.536092	-0.271596	2.889765	-2.043359
960.188000	0.073406	-2.041563	-0.999801	-1.612541	1.185009	1.998596	-0.247825	-0.198240	-0.295982	0.465033	0.271543	0.693359	-2.850132	3.880993	2.565666	0.761401	0.338982	0.543841	-0.470962	4.155363	3.677790	-0.195905	-0.137806	-0.729054
960.198000	0.070920	-2.043581	-1.002894	-1.607926	1.187704	2.005626	-0.253211	-0.206737	-0.303829	0.476290	0.274919	0.707066	-2.941798	4.225621	2.694111	0.783590	0.341598	0.541379	3.668368	4.709069	2.097223	-0.547047	1.000176	-1.269017
960.210000	0.067879	-2.046058	-1.006606	-1.602111	1.191079	2.014105	-0.262614	-0.212325	-0.309255	0.491260	0.275866	0.726455	-2.704098	4.305324	2.809231	0.758906	0.384526	0.627173	1.798528	0.596104	-0.772462	-0.155329	-0.283242	0.216904
960.220000	0.065221	-2.048186	-1.009765	-1.597118	1.193860	2.021483	-0.266782	-0.212786	-0.310819	0.498004	0.283411	0.743840	-2.833037	3.989800	2.502357	0.759242	0.362703	0.519660	2.609067	3.437954	4.453062	-0.091412	0.679921	-1.431104
960.230000	0.062487	-2.050385	-1.012942	-1.592015	1.196816	2.029039	-0.273019	-0.221969	-0.321997	0.498642	0.284770	0.755655	-2.674634	4.428413	2.831390	0.780750	0.355149	0.551592	3.404160	0.712149	-0.941181	0.187131	0.347298	-0.946347
960.240000	0.059739	-2.052617	-1.016078	-1.586935	1.199668	2.036772	-0.276333	-0.226570	-0.321609	0.508546	0.290040	0.767094	-2.737561	4.817868	2.512128	0.798069	0.386603	0.544987	21.173302	-0.390168	6.014170	0.932701	6.527330	-3.349783
960.250000	0.056911	-2.054889	-1.019374	-1.581877	1.202604	2.044411	-0.282754	-0.227685	-0.331927	0.522171	0.298102	0.778260	-2.658451	4.361730	2.734394	0.800870	0.339989	0.624393	4.030155	-0.547709	0.838504	0.888330	0.962647	-0.357178
960.262000	0.053537	-2.057724	-1.023337	-1.575630	1.206256	2.053885	-0.287531	-0.231873	-0.336250	0.539585	0.302426	0.799084	-2.535222	4.412270	2.444162	0.783261	0.424344	0.629910	12.814153	-3.226611	5.840047	1.315806	3.913959	-1.405662
960.272000	0.050646	-2.059989	-1.026740	-1.570233	1.209254	2.062006	-0.293113	-0.231561	-0.343834	0.549414	0.312405	0.815656	-2.721883	3.958157	2.517599	0.778234	0.379829	0.577188	-0.356773	1.098017	3.569997	0.343608	-0.203355	-0.582986
960.282000	0.047685	-2.062413	-1.030250	-1.564601	1.212426	2.070199	-0.297437	-0.237393	-0.350397	0.555479	0.315506	0.826852	-2.696767	4.177224	2.618627	0.773223	0.420045	0.616478	1.351583	-0.113678	1.665675	0.057673	-0.076207	-0.234498
960.292000	0.044703	-2.064879	-1.033807	-1.558878	1.215602	2.078480	-0.303364	-0.243086	-0.356140	0.558553	0.322619	0.845413	-2.673277	4.288383	2.517621	0.766334	0.380094	0.597174	6.248838	-0.967191	3.328184	0.939582	1.481835	-0.999216
960.304000	0.041046	-2.067830	-1.038205	-1.552192	1.219583	2.088815	-0.307896	-0.247043	-0.364176	0.565921	0.329665	0.859496	-2.799598	3.957022	2.751534	0.821945	0.369723	0.570097	-7.995840	2.772867	-0.360269	-0.399018	-2.524290	0.003337
960.314000	0.037907	-2.070360	-1.041912	-1.546456	1.222924	2.097535	-0.312498	-0.253205	-0.369264	0.583110	0.328835	0.870292	-2.876549	4.391303	2.551704	0.787135	0.393966	0.613962	6.713889	0.964439	2.725109	0.183667	1.710362	-1.006034
960.324000	0.034739	-2.072866	-1.045594	-1.540579	1.226237	2.106288	-0.317078	-0.255846	-0.378067	0.598279	0.341217	0.883306	-2.889864	4.294887	2.821021	0.737144	0.290632	0.639659	-4.057164	1.761752	-3.295956	0.447953	-2.738137	0.838582
960.334000	0.031484	-2.075500	-1.049239	-1.534532	1.229638	2.115179	-0.322163	-0.262783	-0.380137	0.603911	0.338744	0.900811	-2.958622	4.731946	2.529340	0.758768	0.452186	0.622104	13.759530	0.395212	2.283599	-0.292061	3.318949	-1.561098
960.344000	0.028167	-2.078111	-1.053029	-1.528358	1.233057	2.124262	-0.325998	-0.264972	-0.386753	0.607672	0.349319	0.915624	-2.948761	4.758314	2.561680	0.810806	0.383748	0.628817	13.488186	0.229382	2.457471	0.518983	3.829175	-1.636384
960.356000	0.024182	-2.081237	-1.057743	-1.521120	1.237264	2.135362	-0.333722	-0.269359	-0.395048	0.618941	0.353085	0.931171	-2.871722	4.472960	2.635098	0.866720	0.405444	0.599965	4.990392	0.957915	1.944782	0.057233	1.893334	-1.359115
960.366000	0.020835	-2.083900	-1.061759	-1.514937	1.240864	2.144740	-0.337338	-0.273799	-0.400861	0.635033	0.364808	0.948692	-2.994884	4.574295	2.598951	0.814716	0.379995	0.608402	7.201647	1.611423	1.365972	0.090672	1.877714	-1.284081
960.376000	0.017473	-2.086689	-1.065862	-1.508584	1.244504	2.154409	-0.344550	-0.277619	-0.405096	0.647518	0.363499	0.955483	-2.734507	4.306306	2.491788	0.767926	0.442271	0.640776	3.258365	-1.504890	2.168604	0.414227	0.318285	-0.409048
960.386000	0.013950	-2.089446	-1.070010	-1.502019	1.248175	2.164034	-0.347141	-0.282060	-0.410753	0.653823	0.374110	0.967879	-2.971591	4.439612	2.493636	0.842951	0.360021	0.645860	6.406807	0.890140	3.283607	0.721315	2.176636	-0.981153
960.398000	0.009738	-2.092943	-1.075023	-1.494040	1.252717	2.175666	-0.354335	-0.286377	-0.417657	0.653681	0.377222	0.993027	-2.918388	4.158027	2.476397	0.891547	0.363780	0.651555	0.506548	1.227141	4.397838	0.714182	1.115882	-0.607076
960.408000	0.006139	-2.095896	-1.079133	-1.487454	1.256505	2.185813	-0.359877	-0.292112	-0.420688	0.667110	0.384318	1.005316	-2.835564	4.478780	2.215605	0.879982	0.383473	0.643065	14.270561	-2.105553	8.014580	1.858690	5.453076	-2.067856
960.418000	0.002563	-2.098913	-1.083381	-1.480763	1.260422	2.195931	-0.364188	-0.294520	-0.430618	0.680085	0.383070	1.014841	-2.864696	4.331659	2.414110	0.878998	0.417502	0.658845	4.879376	-0.556307	4.677044	0.718452	2.247982	-0.945975
960.428000	-0.001082	-2.101885	-1.087725	-1.474007	1.264307	2.206051	-0.369752	-0.299480	-0.438910	0.690332	0.390747	1.029832	-3.012388	4.511991	2.584810	0.892530	0.411971	0.700763	3.663812	0.748298	1.810076	0.113281	1.636013	-0.336404
960.440000	-0.005531	-2.105477	-1.093013	-1.465354	1.269054	2.218530	-0.374624	-0.301906	-0.444196	0.698064	0.396471	1.051147	-3.169244	4.363173	2.507952	0.850096	0.457031	0.652245	-1.136447	9.487746	10.117028	-2.485752	1.199822	-0.001084
960.450000	-0.009222	-2.108535	-1.097442	-1.458478	1.272999	2.229019	-0.373005	-0.300500	-0.439263	0.694316	0.405281	1.048683	-2.951489	4.888161	2.596443	0.815862	0.348559	0.555983	7.147992	6.190503	7.457608	-0.558685	2.886621	-1.498693
960.460000	-0.013000	-2.111586	-1.101960	-1.451662	1.276937	2.239534	-0.377154	-0.300810	-0.443075	0.700287	0.398944	1.049256	-2.691814	4.801552	2.943315	0.837136	0.427561	0.576237	-4.582191	5.039488	2.648608	-1.519243	-0.935262	-0.154782
960.470000	-0.016696	-2.114607	-1.106414	-1.444739	1.280989	2.250066	-0.376929	-0.306464	-0.446446	0.698679	0.403993	1.044770	-2.651535	5.472111	3.099638	0.925224	0.375226	0.624894	6.203673	2.102221	0.719674	-0.250075	2.904472	-0.691232
960.482000	-0.021303	-2.118271	-1.111691	-1.436077	1.285838	2.262456	-0.378132	-0.307465	-0.444373	0.705052	0.398191	1.045893	-2.369706	5.699624	3.075263	0.825341	0.420631	0.648216	10.117919	-2.685268	-1.219536	0.463032	2.739607	-0.341650
960.492000	-0.025144	-2.121328	-1.116103	-1.429066	1.289927	2.272875	-0.377320	-0.305733	-0.441115	0.695573	0.400860	1.053503	-2.400212	5.884079	2.889732	0.882010	0.342198	0.619680	19.407832	-3.683056	2.025664	1.945728	6.481248	-1.664683
960.502000	-0.028940	-2.124317	-1.120522	-1.422188	1.293927	2.283592	-0.376429	-0.301684	-0.440740	0.701389	0.397692	1.050061	-2.393843	5.420453	2.871403	0.843093	0.399460	0.613770	9.060847	-1.667014	2.500259	0.759004	3.104604	-0.798667
960.512000	-0.032718	-2.127347	-1.124951	-1.415235	1.297917	2.294058	-0.376197	-0.300700	-0.442268	0.704118	0.397616	1.042886	-2.180295	5.334301	2.834446	0.831841	0.362477	0.661927	7.579545	-4.492869	2.957274	2.017276	2.591290	-0.067117
960.522000	-0.036475	-2.130294	-1.129386	-1.408114	1.301846	2.304498	-0.372875	-0.298498	-0.438449	0.700627	0.394848	1.045487	-2.509239	4.850895	2.654356	0.828099	0.441323	0.613210	1.911193	1.330340	6.594194	-0.228842	1.383892	-0.343006
960.534000	-0.041010	-2.133889	-1.134688	-1.399638	1.306603	2.317011	-0.373385	-0.301367	-0.436622	0.695295	0.395866	1.045675	-2.531381	5.128804	2.525693	0.801922	0.446982	0.615939	10.583140	-0.399778	7.108379	0.252217	3.733112	-0.919479
960.544000	-0.044686	-2.136970	-1.139073	-1.392741	1.310573	2.327430	-0.376288	-0.303002	-0.442051	0.695322	0.402320	1.049946	-2.270278	5.069342	2.838726	0.866532	0.372271	0.597320	0.925212	-1.114249	4.073616	1.059562	1.142807	-0.407516
960.554000	-0.048406	-2.140054	-1.143432	-1.385844	1.314658	2.338058	-0.372853	-0.304631	-0.443665	0.699936	0.400641	1.048148	-2.454565	5.461211	2.841927	0.853126	0.361792	0.580588	8.628081	-0.566421	2.565961	0.874126	3.078856	-1.096196
960.564000	-0.052152	-2.143094	-1.147712	-1.378858	1.318612	2.348555	-0.375057	-0.303152	-0.442922	0.701780	0.399955	1.045024	-2.518678	5.125209	2.665943	0.883275	0.386474	0.544800	6.361686	1.309369	6.429784	0.417835	3.238587	-1.534122
960.574000	-0.055853	-2.146066	-1.152251	-1.371705	1.322599	2.358868	-0.375418	-0.305257	-0.443425	0.698179	0.394650	1.045279	-2.480576	5.460518	2.842034	0.829805	0.441186	0.635139	7.457099	-0.665045	2.009495	-0.034965	2.462166	-0.334169
960.584000	-0.059643	-2.149066	-1.156718	-1.364740	1.326567	2.369337	-0.374687	-0.303546	-0.445639	0.697238	0.398891	1.050882	-2.648113	5.246179	3.005800	0.854598	0.393790	0.604604	-1.465833	3.808853	1.010099	-0.921652	-0.082895	-0.055870
960.594000	-0.063390	-2.152105	-1.161189	-1.357861	1.330523	2.379908	-0.374871	-0.304217	-0.442007	0.702145	0.400339	1.047228	-2.650292	5.356361	2.749240	0.850608	0.397947	0.589943	7.357847	1.942410	3.782946	-0.168259	2.852703	-0.912676
960.604000	-0.067148	-2.155161	-1.165720	-1.350824	1.334479	2.390282	-0.373549	-0.302229	-0.440497	0.704421	0.404441	1.045459	-2.739816	5.044511	2.703193	0.805362	0.400914	0.614414	1.300785	4.135393	4.702686	-0.837811	0.679217	-0.125577
960.616000	-0.071625	-2.158817	-1.170993	-1.342252	1.339318	2.402957	-0.376206	-0.304846	-0.443182	0.698158	0.400904	1.045965	-2.607528	5.409364	2.899321	0.854978	0.473441	0.633763	3.440250	1.887345	1.657202	-1.147035	1.528060	-0.111752
960.626000	-0.075374	-2.161901	-1.175258	-1.335265	1.343374	2.413381	-0.377752	-0.306098	-0.444137	0.691527	0.404822	1.046715	-2.537412	5.629785	2.882046	0.880753	0.344555	0.643386	8.225422	-0.274368	1.339901	0.887018	3.081507	-0.315911
960.636000	-0.079103	-2.164941	-1.179687	-1.328488	1.347388	2.423745	-0.376543	-0.305681	-0.443903	0.699362	0.398724	1.049733	-2.639210	5.794653	2.795587	0.873608	0.398816	0.622074	13.497942	-0.200077	1.464573	0.297020	4.647947	-0.902626
960.646000	-0.082859	-2.167947	-1.184182	-1.321506	1.351407	2.434345	-0.378586	-0.303101	-0.444527	0.705537	0.401968	1.049313	-2.499945	5.383529	2.689660	0.836938	0.292954	0.597010	7.052147	0.004231	3.801500	1.532528	2.514962	-0.668192
960.656000	-0.086645	-2.170924	-1.188639	-1.314408	1.355444	2.444808	-0.376581	-0.302905	-0.445591	0.704496	0.394679	1.045095	-2.554655	5.441862	2.990449	0.835256	0.409943	0.634001	-0.269462	2.137859	-0.036591	-0.684860	-0.060075	0.271357
960.668000	-0.091239	-2.174494	-1.193933	-1.305898	1.360205	2.457301	-0.376406	-0.302623	-0.442114	0.696166	0.399853	1.049222	-2.490387	5.251532	2.806233	0.861178	0.352673	0.606688	0.619526	1.571594	3.367418	0.410235	0.843926	-0.204144
960.678000	-0.095029	-2.177522	-1.198361	-1.299008	1.364147	2.467834	-0.377167	-0.303660	-0.440654	0.694732	0.395316	1.049512	-2.356371	5.376311	2.572404	0.869169	0.453481	0.575540	8.941843	-1.864234	5.486693	0.561992	3.799773	-1.155681
960.688000	-0.098853	-2.180604	-1.202762	-1.292095	1.368155	2.478305	-0.374205	-0.306408	-0.441795	0.701025	0.397469	1.046446	-2.506332	5.464302	2.773946	0.862375	0.407550	0.630934	4.918492	0.323410	2.620854	0.139593	2.112733	-0.193661
960.698000	-0.102594	-2.183663	-1.207099	-1.285073	1.372066	2.488725	-0.374342	-0.305764	-0.443389	0.700322	0.402281	1.047441	-2.485418	5.646975	2.788094	0.866538	0.375828	0.625458	7.758403	-0.705417	1.532037	0.719478	2.840349	-0.383628
960.710000	-0.107081	-2.187414	-1.212490	-1.276498	1.376873	2.501404	-0.376314	-0.304928	-0.443029	0.699063	0.403347	1.045863	-2.224373	5.699121	2.778138	0.754332	0.377109	0.622008	6.900525	-3.845869	-0.573875	1.366360	1.125133	-0.066665
960.720000	-0.110845	-2.190476	-1.216968	-1.269644	1.380926	2.511729	-0.373651	-0.302671	-0.444497	0.695741	0.403898	1.042562	-2.524354	5.567204	2.836350	0.843065	0.405994	0.660206	3.684776	0.488616	0.912052	-0.048648	1.322493	0.302429
960.730000	-0.114566	-2.193442	-1.221498	-1.262774	1.384928	2.522192	-0.374610	-0.302832	-0.443186	0.701336	0.397761	1.050665	-2.504047	5.432090	2.782189	0.859481	0.434206	0.672895	2.208258	0.622982	2.448541	-0.256523	1.276549	0.452933
960.740000	-0.118389	-2.196483	-1.225959	-1.255758	1.388887	2.532824	-0.373673	-0.302379	-0.444068	0.703778	0.401087	1.049584	-2.632528	5.465252	2.928953	0.845229	0.362657	0.591095	-1.304014	4.030890	0.501117	-0.661905	-0.271979	-0.158431
960.750000	-0.122071	-2.199507	-1.230330	-1.248511	1.392938	2.543255	-0.374218	-0.304445	-0.442656	0.704183	0.398111	1.042524	-2.614565	5.506762	2.792898	0.826553	0.443154	0.623219	2.391498	2.370667	1.289198	-0.994496	0.852295	-0.011466
960.762000	-0.126579	-2.203180	-1.235585	-1.240141	1.397699	2.555771	-0.374316	-0.303389	-0.441083	0.695989	0.402823	1.048347	-2.600542	5.649265	2.709984	0.874179	0.364206	0.566181	7.423907	1.357009	1.943870	0.297193	2.849672	-0.965756
960.772000	-0.130276	-2.206195	-1.239905	-1.233283	1.401690	2.566256	-0.375093	-0.305484	-0.442266	0.701391	0.399113	1.049178	-2.718111	5.855410	2.690344	0.867677	0.436953	0.584073	11.521484	1.267509	0.670377	-0.555135	3.975594	-0.955983
960.782000	-0.133994	-2.209174	-1.244346	-1.226303	1.405699	2.576709	-0.375498	-0.302525	-0.446113	0.704790	0.402303	1.048446	-2.614705	5.508976	2.896201	0.820506	0.361650	0.607763	-1.601590	3.778646	0.080716	-0.637427	-0.692023	0.090327
960.792000	-0.137760	-2.212210	-1.248815	-1.219165	1.409720	2.587291	-0.378417	-0.303334	-0.444891	0.702689	0.399287	1.048925	-2.501036	5.610176	2.794918	0.812602	0.414247	0.542972	2.377041	1.873594	0.224354	-0.592103	0.527771	-0.815024
960.802000	-0.141471	-2.215198	-1.253264	-1.212074	1.413779	2.597760	-0.376260	-0.301465	-0.439740	0.696392	0.401544	1.046666	-2.688194	5.415895	2.492884	0.823751	0.322739	0.558693	6.564165	2.675929	4.366021	0.425478	2.270195	-0.908220
960.812000	-0.145238	-2.218229	-1.257749	-1.205203	1.417785	2.608116	-0.377058	-0.303156	-0.440878	0.696995	0.396733	1.045049	-2.560073	5.339077	2.576736	0.837968	0.411209	0.638153	2.381536	1.675816	4.303275	-0.213379	1.284636	0.113490
960.822000	-0.148920	-2.221271	-1.262242	-1.198324	1.421721	2.618515	-0.371415	-0.297095	-0.434695	0.692544	0.393321	1.034683	-2.179491	5.779528	2.817179	0.842632	0.348094	0.527564	3.768270	3.920014	7.754682	-0.237158	2.452083	-0.363424
960.834000	-0.153408	-2.224923	-1.267396	-1.190138	1.426312	2.630904	-0.367715	-0.297080	-0.429958	0.682911	0.385651	1.019678	-1.943038	6.186883	2.990981	0.860923	0.451825	0.529439	6.363320	0.286227	3.788034	-0.461322	3.163911	-0.394073
960.844000	-0.157092	-2.227923	-1.271617	-1.183266	1.430155	2.640919	-0.364223	-0.295179	-0.423356	0.670178	0.386263	1.004942	-1.713247	6.602064	2.916689	0.805043	0.393415	0.607417	14.435657	-6.181347	0.597981	1.807210	4.570816	0.312596
960.854000	-0.160700	-2.230845	-1.275863	-1.176659	1.433913	2.650985	-0.356746	-0.291828	-0.422915	0.660293	0.386070	0.992141	-1.713424	6.907490	3.258705	0.844655	0.382074	0.534978	11.568910	-4.334861	-3.830709	1.169440	3.590195	-0.292298
960.864000	-0.164287	-2.233777	-1.280056	-1.170187	1.437740	2.660857	-0.352725	-0.283204	-0.418020	0.655244	0.380267	0.978866	-1.563796	6.654639	3.313435	0.860207	0.349402	0.490499	5.274756	-3.337313	-2.134013	1.357949	1.997752	-0.515329
960.876000	-0.168474	-2.237123	-1.285028	-1.162383	1.442304	2.672419	-0.346948	-0.276976	-0.403972	0.647100	0.367165	0.962218	-1.449041	6.412272	3.130874	0.828601	0.416898	0.542181	4.550208	-4.908486	0.725303	1.222217	1.935164	0.103233
960.886000	-0.171879	-2.239810	-1.289054	-1.155884	1.445926	2.682046	-0.338251	-0.271876	-0.398504	0.633362	0.357856	0.946209	-1.766016	6.413418	3.217676	0.826526	0.357330	0.541416	2.744926	-0.310618	0.056808	0.381872	1.189359	0.226210
960.896000	-0.175286	-2.242492	-1.292981	-1.149532	1.449530	2.691475	-0.334915	-0.269629	-0.393354	0.617487	0.355299	0.929226	-1.486409	6.338462	3.075449	0.836666	0.350167	0.485106	4.463690	-3.579986	1.962241	1.611603	2.053397	-0.446355
960.906000	-0.178560	-2.245151	-1.296786	-1.143469	1.453030	2.700601	-0.328117	-0.266006	-0.385966	0.609735	0.347648	0.917615	-1.680577	6.358219	3.068662	0.855515	0.361606	0.507938	5.348077	-1.650037	2.205595	0.931704	2.596240	-0.223548
960.916000	-0.181845	-2.247742	-1.300559	-1.137504	1.456520	2.709713	-0.322511	-0.260513	-0.380987	0.606637	0.337613	0.909092	-1.802553	6.130762	2.897830	0.846292	0.431518	0.508526	5.571656	-0.098028	5.216094	-0.137312	3.088256	-0.233385
960.928000	-0.185675	-2.250814	-1.305064	-1.130349	1.460543	2.720518	-0.315910	-0.257202	-0.374998	0.601610	0.340656	0.890299	-2.027522	6.207355	2.877487	0.781848	0.360821	0.483956	6.981390	2.411028	3.822821	-0.390349	2.555271	-0.388082
960.938000	-0.188826	-2.253384	-1.308822	-1.124297	1.463881	2.729334	-0.311947	-0.250550	-0.368921	0.592354	0.333890	0.870682	-1.919788	5.848449	2.832854	0.739442	0.402375	0.507004	0.848389	3.248568	6.535750	-1.038279	0.658460	0.104517
960.948000	-0.191885	-2.255868	-1.312538	-1.118431	1.467238	2.737909	-0.307359	-0.249775	-0.365947	0.572569	0.331232	0.858918	-1.993391	6.123426	3.158565	0.791366	0.336208	0.540180	-1.942406	4.965474	2.842393	-0.989484	-0.206757	0.589400
960.958000	-0.194969	-2.258367	-1.316188	-1.112794	1.470487	2.746462	-0.303992	-0.246852	-0.355513	0.561523	0.323590	0.850290	-1.849184	6.324562	2.790981	0.836477	0.357399	0.488635	10.879885	-0.986720	4.415742	0.815359	4.454543	-0.395838
960.968000	-0.197935	-2.260824	-1.319795	-1.107255	1.473706	2.754897	-0.299219	-0.241881	-0.352906	0.554934	0.318341	0.832465	-1.782708	6.192481	3.121920	0.787211	0.340831	0.484637	-0.552407	2.690616	2.651234	-0.359535	0.201825	0.017975
960.978000	-0.200880	-2.263248	-1.323293	-1.101756	1.476821	2.763114	-0.296482	-0.240964	-0.347209	0.546272	0.311525	0.817039	-1.457101	6.535830	3.145356	0.796551	0.354364	0.472992	3.980521	-2.889731	-0.249581	1.080983	1.400127	-0.181462
960.988000	-0.203760	-2.265649	-1.326705	-1.096287	1.479904	2.771227	-0.289728	-0.232889	-0.340175	0.536152	0.307821	0.805839	-1.659736	6.404613	3.087356	0.803141	0.379577	0.497845	3.494665	-0.336739	1.442235	0.117436	1.599576	0.104924
961.000000	-0.207213	-2.268437	-1.330716	-1.089818	1.483563	2.780800	-0.284794	-0.231216	-0.336116	0.521715	0.300803	0.789266	-1.455776	6.876045	3.250542	0.809271	0.346840	0.458866	6.944276	-3.747464	-3.603975	1.262882	2.079130	-0.307850
961.010000	-0.210000	-2.270678	-1.333943	-1.084642	1.486516	2.788543	-0.278481	-0.225286	-0.326443	0.512241	0.292169	0.773942	-1.546462	6.720959	2.926468	0.799368	0.394142	0.400164	12.359254	-4.025889	-0.297492	1.010008	4.162233	-1.077421
961.020000	-0.212733	-2.272812	-1.337098	-1.079642	1.489453	2.796159	-0.273528	-0.218899	-0.322138	0.507087	0.293210	0.760184	-1.619316	6.286685	3.062764	0.753815	0.363214	0.471031	0.991228	0.757844	2.182529	-0.147652	0.430398	0.033726
961.030000	-0.215445	-2.274998	-1.340278	-1.074643	1.492331	2.803716	-0.266050	-0.214926	-0.314633	0.503148	0.282788	0.750271	-1.831056	6.416275	2.900654	0.764050	0.360051	0.456513	7.698914	0.925352	2.198895	-0.149665	2.625008	-0.259560
961.042000	-0.218658	-2.277507	-1.344054	-1.068702	1.495727	2.812528	-0.262371	-0.207413	-0.307151	0.491833	0.281746	0.731719	-1.589157	5.991422	2.936650	0.726446	0.331601	0.454132	-1.460508	1.824010	5.495995	-0.055028	-0.220649	-0.021832
961.052000	-0.221291	-2.279585	-1.347117	-1.063860	1.498513	2.819762	-0.256993	-0.206697	-0.299195	0.480647	0.273543	0.714429	-1.731624	6.002552	2.687239	0.778245	0.336760	0.443986	5.730205	0.896412	7.708215	0.409795	2.851153	-0.317986
961.062000	-0.223797	-2.281636	-1.350131	-1.059067	1.501184	2.826762	-0.253841	-0.205109	-0.296687	0.468078	0.267835	0.700116	-1.410185	6.369379	2.977489	0.738949	0.349239	0.485714	3.219535	-2.526697	2.138054	0.950556	1.082944	0.298983
961.072000	-0.226299	-2.283644	-1.353173	-1.054445	1.503857	2.833756	-0.246464	-0.200394	-0.289362	0.454263	0.259368	0.690377	-1.362861	6.274209	2.977164	0.793512	0.356049	0.419263	2.239843	-1.803630	3.958033	0.894248	1.623434	-0.417236
961.082000	-0.228757	-2.285660	-1.356089	-1.049996	1.506515	2.840630	-0.242390	-0.198689	-0.288202	0.446088	0.260401	0.674079	-1.409492	6.659868	3.280755	0.822275	0.217437	0.411041	1.579013	-0.793851	-0.883023	1.865636	0.840320	-0.413478
961.094000	-0.231632	-2.287980	-1.359418	-1.044700	1.509520	2.848650	-0.236616	-0.194058	-0.277301	0.438968	0.243132	0.652640	-1.137150	6.810637	3.106159	0.802978	0.396638	0.386296	7.228036	-6.228113	-1.542732	1.600232	2.809307	-0.758171
961.104000	-0.233946	-2.289907	-1.362165	-1.040395	1.511977	2.855018	-0.230694	-0.186033	-0.272422	0.432026	0.245146	0.640507	-1.285846	6.669201	3.184632	0.778323	0.306206	0.454904	2.852210	-3.190393	-0.850725	1.555992	1.093259	0.123517
961.114000	-0.236204	-2.291690	-1.364826	-1.036115	1.514375	2.861340	-0.226413	-0.182913	-0.263585	0.422523	0.238126	0.629541	-1.202704	6.616597	2.973085	0.783605	0.304451	0.414761	6.938768	-5.454047	0.941400	2.380895	2.655205	-0.356866
961.124000	-0.238449	-2.293501	-1.367382	-1.031897	1.516732	2.867561	-0.217774	-0.178404	-0.259442	0.412040	0.233400	0.614565	-1.692304	6.626387	3.088553	0.730802	0.308747	0.456343	4.837714	1.222202	-0.414234	0.046430	1.351106	0.192214
961.134000	-0.240558	-2.295227	-1.369880	-1.027727	1.518956	2.873701	-0.214379	-0.173027	-0.252221	0.400042	0.226611	0.602720	-1.573520	6.396027	2.913638	0.699008	0.401065	0.361969	4.803409	0.922667	2.424675	-0.760004	1.627976	-0.806387
961.144000	-0.242668	-2.296888	-1.372396	-1.023772	1.521214	2.879653	-0.211215	-0.166925	-0.246061	0.385181	0.229394	0.586256	-1.532152	5.955373	2.825868	0.733571	0.310446	0.388170	0.030543	2.342298	7.892309	0.079832	0.957952	-0.448662
961.154000	-0.244728	-2.298559	-1.374843	-1.020031	1.523412	2.885387	-0.204555	-0.168183	-0.242259	0.377057	0.219705	0.570593	-1.696878	6.412646	3.036588	0.759523	0.373198	0.412049	2.946410	2.959727	2.749542	-0.941606	1.736047	-0.197633
961.166000	-0.247161	-2.300531	-1.377755	-1.015579	1.525956	2.892117	-0.199379	-0.162323	-0.232893	0.372468	0.215960	0.558357	-1.790571	6.340635	2.908977	0.754165	0.353224	0.382847	5.061447	3.655052	4.152266	-0.900756	2.494846	-0.501098
961.176000	-0.249152	-2.302171	-1.380077	-1.011990	1.528068	2.897629	-0.197937	-0.156800	-0.231359	0.365714	0.212328	0.541487	-1.213035	6.316444	3.103845	0.758299	0.313780	0.359621	-1.569320	-0.350759	3.681926	0.750295	0.365056	-0.611297
961.186000	-0.251067	-2.303680	-1.382424	-1.008386	1.530148	2.902982	-0.190541	-0.156461	-0.224359	0.355672	0.206857	0.525187	-1.441391	6.486119	3.013085	0.756957	0.285756	0.374882	3.817140	0.030781	2.445039	0.855235	1.834918	-0.471546
961.196000	-0.252997	-2.305289	-1.384668	-1.004897	1.532174	2.908225	-0.186517	-0.153124	-0.218695	0.347501	0.198479	0.511896	-1.296487	6.876777	3.177301	0.745831	0.333283	0.375077	5.423226	-2.478827	-2.388021	0.895761	1.821546	-0.430813
961.206000	-0.254807	-2.306799	-1.386726	-1.001440	1.534078	2.913249	-0.183200	-0.147812	-0.213072	0.336974	0.190290	0.496512	-0.963466	6.900617	3.290721	0.707751	0.377633	0.399448	1.528790	-5.155903	-3.558097	1.105899	0.250941	-0.068291
961.218000	-0.256961	-2.308553	-1.389184	-0.997448	1.536413	2.919067	-0.173703	-0.138521	-0.201456	0.322889	0.190512	0.481609	-1.089403	6.533525	2.868496	0.674221	0.256915	0.406635	5.672350	-5.471179	1.786640	2.585342	1.521668	0.046164
961.228000	-0.258674	-2.309892	-1.391149	-0.994267	1.538250	2.923820	-0.169033	-0.135609	-0.198594	0.308860	0.177274	0.469000	-0.948292	6.783936	3.088545	0.731354	0.310492	0.413589	4.547705	-6.762001	-0.871149	2.477225	1.647945	0.178749
961.238000	-0.260316	-2.311263	-1.393069	-0.991135	1.539989	2.928462	-0.165269	-0.132318	-0.192473	0.301808	0.168112	0.457605	-1.009473	6.887203	2.983693	0.698243	0.364359	0.339298	8.556046	-6.933373	-1.872409	1.843496	2.621797	-0.593773
961.248000	-0.261880	-2.312509	-1.394889	-0.988314	1.541693	2.932950	-0.157820	-0.126890	-0.186395	0.292420	0.168213	0.443847	-1.029226	6.673657	2.966677	0.745851	0.304346	0.299595	6.359003	-5.128024	1.252618	2.178936	2.672116	-0.956543
961.260000	-0.263709	-2.314026	-1.397086	-0.984832	1.543653	2.938133	-0.151473	-0.121085	-0.181231	0.286328	0.159937	0.424915	-1.153701	6.553009	3.046602	0.690852	0.282522	0.310595	2.279009	-1.690682	1.580348	1.185181	0.865939	-0.718571
961.270000	-0.265191	-2.315172	-1.398833	-0.982058	1.545279	2.942325	-0.146161	-0.114854	-0.172859	0.280215	0.156169	0.410738	-1.393198	6.195310	2.910070	0.655581	0.299850	0.324320	0.267943	2.252450	5.613703	-0.164286	0.446482	-0.509311
961.280000	-0.266603	-2.316356	-1.400565	-0.979392	1.546780	2.946338	-0.143405	-0.115167	-0.171084	0.268471	0.151224	0.396878	-1.328377	6.498282	3.098304	0.682787	0.262185	0.321051	0.611029	1.356127	2.104333	0.436912	0.352220	-0.477716
961.290000	-0.268024	-2.317462	-1.402242	-0.976726	1.548264	2.950146	-0.136742	-0.111937	-0.164277	0.259788	0.140640	0.380713	-1.336708	6.576052	2.967855	0.691373	0.370681	0.351486	4.873902	-0.823657	2.034361	0.004218	2.114868	-0.134945
961.300000	-0.269327	-2.318563	-1.403870	-0.974223	1.549650	2.953909	-0.131527	-0.107554	-0.157099	0.248414	0.136605	0.372167	-1.450657	6.701937	3.090611	0.664780	0.384121	0.325343	4.023972	1.410638	-0.059060	-0.991827	1.413051	-0.347138
961.310000	-0.270618	-2.319592	-1.405409	-0.971779	1.551048	2.957538	-0.128208	-0.106182	-0.152143	0.237424	0.137029	0.359034	-1.379478	6.989731	3.199493	0.662619	0.354476	0.318219	5.599674	-0.126218	-3.530132	-0.354447	1.424261	-0.357915
961.320000	-0.271873	-2.320610	-1.406955	-0.969486	1.552367	2.961001	-0.123242	-0.097197	-0.147406	0.225171	0.134704	0.343045	-1.293686	6.537281	3.184811	0.665575	0.241494	0.299498	-1.082661	2.246785	1.652888	0.293961	-0.299622	-0.459698
961.332000	-0.273344	-2.321749	-1.408723	-0.966773	1.553882	2.965058	-0.119802	-0.094659	-0.138017	0.213380	0.122761	0.321097	-0.947619	6.634219	3.285697	0.671931	0.317072	0.323116	-3.057126	-1.460148	0.480700	0.632827	-0.706556	-0.124699
961.342000	-0.274503	-2.322672	-1.410051	-0.964641	1.555051	2.968256	-0.114073	-0.093699	-0.132621	0.202857	0.116325	0.311158	-1.005869	7.072830	3.289470	0.679015	0.385288	0.281159	3.845689	-3.477832	-4.139938	0.397461	1.207561	-0.552012
961.352000	-0.275577	-2.323578	-1.411330	-0.962638	1.556185	2.971273	-0.108593	-0.087275	-0.124573	0.196022	0.114556	0.293568	-0.967943	6.897359	3.336762	0.661395	0.346639	0.256676	-0.139809	-1.694906	-2.480261	0.256933	-0.087682	-0.736147
961.362000	-0.276628	-2.324393	-1.412581	-0.960716	1.557300	2.974165	-0.102780	-0.082109	-0.118297	0.185567	0.112579	0.278947	-0.894201	6.865626	3.149025	0.654148	0.343844	0.266911	3.392085	-4.419960	-1.412906	1.147881	1.091155	-0.575840
961.372000	-0.277640	-2.325160	-1.413758	-0.958906	1.558422	2.976882	-0.096179	-0.078643	-0.111141	0.177303	0.105020	0.268028	-0.980054	6.771947	3.207764	0.669871	0.274241	0.319335	0.954749	-2.672539	-0.232107	1.406484	0.468983	0.059728
961.384000	-0.278719	-2.326081	-1.414966	-0.956867	1.559579	2.979959	-0.093921	-0.072148	-0.104922	0.167658	0.097293	0.249448	-0.593274	6.705700	3.034332	0.665686	0.270786	0.284496	2.801683	-8.117485	1.238205	3.181992	1.209108	-0.235643
961.394000	-0.279673	-2.326737	-1.415992	-0.955276	1.560555	2.982407	-0.086573	-0.067749	-0.097032	0.160357	0.090725	0.240182	-0.713304	6.499901	3.002201	0.639687	0.313804	0.239330	0.730158	-4.945277	3.445239	1.759801	0.733320	-0.669495
961.404000	-0.280473	-2.327397	-1.416970	-0.953691	1.561465	2.984631	-0.081160	-0.063852	-0.092925	0.150583	0.085492	0.227165	-0.758991	6.400605	3.195708	0.640923	0.259306	0.263622	-5.079865	-1.723685	4.048265	1.341004	-1.107477	-0.332785
961.414000	-0.281247	-2.328008	-1.417882	-0.952288	1.562252	2.986807	-0.074636	-0.063124	-0.087920	0.142460	0.079993	0.212890	-0.737418	6.698508	3.185951	0.625172	0.298015	0.253168	-0.626015	-4.001222	0.664213	1.470321	-0.127707	-0.395169
961.426000	-0.282046	-2.328714	-1.418801	-0.950680	1.563170	2.989216	-0.066979	-0.058685	-0.078858	0.132911	0.072079	0.195053	-1.005919	6.873799	2.984802	0.593865	0.305980	0.213725	7.291022	-3.863760	-0.892017	1.188335	1.894036	-0.769384
961.436000	-0.282714	-2.329261	-1.419544	-0.949403	1.563860	2.991087	-0.062572	-0.053991	-0.075334	0.121898	0.068834	0.177930	-1.139143	6.882610	2.999986	0.593886	0.293676	0.310831	7.253130	-3.184176	-0.904842	1.085305	1.887514	0.335365
961.446000	-0.283300	-2.329813	-1.420270	-0.948296	1.564432	2.992766	-0.060322	-0.048915	-0.067680	0.111699	0.058812	0.169322	-0.962148	6.835685	2.981620	0.631238	0.375843	0.157171	7.372601	-3.673109	0.365446	0.575455	2.754118	-1.270384
961.456000	-0.283932	-2.330254	-1.420877	-0.947262	1.565042	2.994355	-0.055218	-0.044036	-0.060283	0.105281	0.058016	0.152528	-0.930596	6.704114	2.833712	0.610525	0.308879	0.201997	8.395672	-5.064896	2.202652	1.692101	2.909268	-0.716352
961.468000	-0.284468	-2.330721	-1.421584	-0.946109	1.565722	2.996069	-0.049182	-0.040665	-0.057275	0.092585	0.052303	0.133634	-0.955679	6.824370	3.060787	0.619071	0.306634	0.266404	5.000296	-3.732623	0.378203	1.247576	1.775529	0.052454
961.478000	-0.284982	-2.331137	-1.422134	-0.945264	1.566234	2.997359	-0.047056	-0.036434	-0.053205	0.081169	0.049143	0.125154	-0.570846	6.686036	3.084703	0.623506	0.254159	0.161498	1.573625	-5.768742	2.089041	2.513268	0.836638	-0.997465
961.488000	-0.285374	-2.331436	-1.422646	-0.944526	1.566663	2.998496	-0.040902	-0.031935	-0.047533	0.073766	0.043690	0.106434	-0.475649	6.809058	3.193244	0.576083	0.221927	0.205080	-0.064278	-6.650596	-0.175132	2.878020	-0.484245	-0.457588
961.498000	-0.285766	-2.331746	-1.423051	-0.943852	1.567079	2.999474	-0.035546	-0.027671	-0.041239	0.061942	0.036730	0.092463	-0.393281	6.863482	3.233828	0.612900	0.219053	0.202254	0.046683	-7.682368	-0.261569	3.338706	-0.048239	-0.426053
961.508000	-0.286085	-2.331970	-1.423444	-0.943280	1.567434	3.000304	-0.028771	-0.022959	-0.035187	0.055521	0.030941	0.076755	-0.448691	6.808411	3.136039	0.563041	0.191066	0.235341	1.047649	-7.783387	0.146824	3.507673	-0.247931	-0.007843
961.520000	-0.286381	-2.332196	-1.423811	-0.942738	1.567741	3.001098	-0.021309	-0.018167	-0.027020	0.041381	0.023163	0.060636	-0.564545	6.819593	3.112201	0.592393	0.186581	0.228088	2.619940	-6.886428	0.688565	3.383536	0.642015	-0.020256
961.530000	-0.286570	-2.332362	-1.424071	-0.942395	1.567907	3.001690	-0.016107	-0.014094	-0.022458	0.033989	0.017994	0.049114	-0.601620	6.788417	3.213315	0.537423	0.198453	0.175991	-0.432608	-4.197114	0.119184	2.235441	-0.857787	-0.528203
961.540000	-0.286663	-2.332480	-1.424237	-0.942101	1.568072	3.002067	-0.011746	-0.009682	-0.015826	0.023983	0.012216	0.034127	-0.565007	6.736663	3.248923	0.578250	0.221375	0.154748	-2.920380	-3.112418	2.445134	1.876946	-0.819754	-0.701893
961.550000	-0.286745	-2.332549	-1.424366	-0.941926	1.568152	3.002324	-0.006593	-0.003315	-0.009712	0.013707	0.005520	0.022670	-0.283407	7.008618	3.324713	0.560517	0.147492	0.119990	-4.646944	1.474568	6.145351	0.282249	-0.981897	-1.034006
961.562000	-0.286753	-2.332511	-1.424410	-0.941840	1.568124	3.002494	0.002391	0.000648	-0.000624	-0.003568	-0.002494	0.002527	0.256126	7.585490	3.685707	0.409869	-0.000213	-0.010913	-1.066092	3.308975	9.639584	-0.434404	1.927297	0.273423
961.572000	-0.286750	-2.332461	-1.424334	-0.941929	1.568096	3.002361	0.006230	0.003664	0.006226	-0.014707	-0.010340	-0.023772	0.950074	8.218258	3.989617	0.279602	-0.066253	-0.202881	3.319397	0.073601	11.262687	-0.025555	5.304025	1.830246
961.582000	-0.286615	-2.332435	-1.424247	-0.942123	1.567985	3.002057	0.013349	0.008069	0.013257	-0.022097	-0.016898	-0.031513	1.353506	8.637745	4.386674	0.208346	-0.152910	-0.148665	-0.117833	5.507565	12.463176	-2.593024	4.430986	2.448142
961.592000	-0.286482	-2.332289	-1.424112	-0.942328	1.567781	3.001742	0.017664	0.013099	0.017272	-0.023511	-0.018538	-0.039976	1.333634	8.803742	4.426148	0.160652	-0.159926	-0.214709	-3.257222	9.135180	13.656335	-3.750684	3.129734	1.788703
961.604000	-0.286217	-2.332169	-1.423835	-0.942633	1.567601	3.001208	0.020488	0.013225	0.022492	-0.033586	-0.019249	-0.052399	1.468370	9.186698	4.512257	0.077449	-0.224061	-0.257781	-0.783497	6.723121	8.062269	-2.808754	2.229932	1.410343
961.614000	-0.286012	-2.331964	-1.423593	-0.943020	1.567443	3.000568	0.023126	0.015377	0.026824	-0.044806	-0.023135	-0.067006	1.633647	9.463511	4.649351	0.064562	-0.238675	-0.245772	-0.495793	4.348682	4.462098	-2.099305	1.759690	1.608846
961.624000	-0.285771	-2.331805	-1.423303	-0.943489	1.567165	2.999854	0.026365	0.019909	0.031864	-0.053486	-0.028755	-0.077590	1.818773	9.602860	4.765463	0.011854	-0.290895	-0.347707	-1.923065	3.902499	1.949429	-1.670721	0.356112	0.582669
961.634000	-0.285456	-2.331600	-1.422975	-0.944071	1.566876	2.999019	0.031176	0.024017	0.039027	-0.065042	-0.034764	-0.094977	2.020536	9.779690	4.814910	-0.009355	-0.296056	-0.337249	-1.289115	0.898549	-0.335237	-0.840523	0.092348	0.765305
961.646000	-0.285023	-2.331274	-1.422528	-0.944902	1.566405	2.997740	0.037114	0.028561	0.043593	-0.077666	-0.042790	-0.114271	2.172604	10.088667	4.982526	-0.010378	-0.317948	-0.355001	-0.903453	-0.986678	-4.195536	-0.178134	-0.270132	0.654917
961.656000	-0.284648	-2.331006	-1.422048	-0.945780	1.565932	2.996515	0.042610	0.033597	0.049817	-0.087879	-0.051668	-0.127938	2.231525	10.129340	5.061708	0.006176	-0.280304	-0.383529	-1.889007	-0.851443	-4.496008	-0.568226	-0.278685	0.403491
961.666000	-0.284155	-2.330584	-1.421551	-0.946654	1.565428	2.995136	0.050147	0.038574	0.056971	-0.096209	-0.055007	-0.146689	2.035363	10.198774	5.072325	0.009023	-0.328174	-0.316943	-0.479405	0.298150	-5.102306	-0.463328	0.012445	1.179077
961.676000	-0.283661	-2.330234	-1.420948	-0.947690	1.564793	2.993623	0.054150	0.043866	0.064181	-0.106978	-0.059702	-0.154208	2.092472	10.264245	5.133520	0.017253	-0.310641	-0.364896	-0.707379	0.305463	-5.738019	-0.643502	0.050073	0.720453
961.686000	-0.283071	-2.329727	-1.420239	-0.948806	1.564178	2.991992	0.059292	0.048700	0.072196	-0.114178	-0.063715	-0.167927	2.238589	10.302164	5.072512	-0.015278	-0.352613	-0.367243	0.553513	-2.130425	-6.224532	0.420422	-0.038358	0.766068
961.698000	-0.282302	-2.329075	-1.419288	-0.950223	1.563397	2.989814	0.065672	0.055502	0.079514	-0.127592	-0.070011	-0.190898	2.319423	10.198485	5.006900	-0.015970	-0.348390	-0.310131	0.290477	-3.630852	-4.603081	0.886097	0.131349	1.455445
961.708000	-0.281628	-2.328461	-1.418454	-0.951500	1.562653	2.987877	0.071380	0.060274	0.086182	-0.131609	-0.073755	-0.199092	2.211649	9.983525	4.996190	-0.058631	-0.396157	-0.396613	-2.348914	0.156001	-2.538075	0.151931	-0.987486	0.587026
961.718000	-0.280822	-2.327848	-1.417552	-0.952897	1.561898	2.985811	0.078856	0.066086	0.093177	-0.143940	-0.079301	-0.214029	2.065789	9.653480	4.989279	-0.057510	-0.418342	-0.411169	-6.363178	4.272889	1.410049	-0.750443	-1.777825	0.489616
961.728000	-0.279994	-2.327124	-1.416616	-0.954410	1.561041	2.983598	0.082398	0.069956	0.101314	-0.157902	-0.086870	-0.227194	2.172305	9.587605	4.952337	-0.028418	-0.410355	-0.392748	-6.374687	2.749139	2.872714	-0.221528	-1.239387	0.748291
961.738000	-0.279118	-2.326463	-1.415618	-0.955952	1.560081	2.981264	0.085937	0.072442	0.105601	-0.165027	-0.091645	-0.242346	2.236109	9.486983	4.984496	-0.040027	-0.404909	-0.431890	-8.659895	3.564190	3.918080	-0.526133	-1.882938	0.392333
961.750000	-0.278073	-2.325551	-1.414270	-0.958000	1.558976	2.978217	0.093046	0.073542	0.114856	-0.175389	-0.099481	-0.258192	2.191364	9.922731	4.834096	-0.062241	-0.419314	-0.410190	1.335303	-0.915875	-0.510962	0.763883	0.472144	0.681350
961.760000	-0.277052	-2.324831	-1.413131	-0.959792	1.557947	2.975542	0.099402	0.076044	0.117608	-0.186600	-0.104823	-0.273327	1.891369	10.253756	5.031385	-0.090088	-0.435867	-0.429461	2.605427	2.651691	-5.096552	-0.442078	0.032822	0.527695
961.770000	-0.276057	-2.324059	-1.411882	-0.961700	1.556839	2.972685	0.102534	0.082176	0.123201	-0.194114	-0.111339	-0.286499	2.072257	10.112109	5.077115	-0.041214	-0.422895	-0.442494	-0.336137	1.970130	-2.788595	-0.129149	-0.017898	0.450572
961.780000	-0.275001	-2.323216	-1.410604	-0.963711	1.555709	2.969762	0.106409	0.086976	0.130597	-0.200909	-0.120443	-0.300246	2.152099	10.127482	4.995519	-0.015894	-0.332099	-0.448290	2.054081	-0.063151	-2.090220	-0.337453	1.385723	0.423376
961.792000	-0.273692	-2.322134	-1.409032	-0.966254	1.554248	2.965974	0.113415	0.091574	0.134450	-0.211198	-0.121842	-0.316943	2.013623	10.159124	5.183233	-0.016913	-0.358713	-0.423924	-1.224113	3.114814	-2.902603	-1.099032	0.238345	0.768689
961.802000	-0.272528	-2.321173	-1.407582	-0.968455	1.553030	2.962643	0.117043	0.098125	0.138904	-0.218041	-0.122169	-0.329508	2.194988	9.965626	5.112216	-0.009376	-0.424750	-0.413034	-2.802290	1.466772	-0.200646	0.216433	-0.008322	0.961108
961.812000	-0.271328	-2.320184	-1.406150	-0.970771	1.551790	2.959271	0.123662	0.102794	0.144400	-0.228443	-0.127746	-0.343164	2.160263	9.882957	5.152913	-0.028863	-0.501657	-0.412207	-4.906260	2.970498	0.471566	0.504685	-0.966531	1.050909
961.822000	-0.270057	-2.319141	-1.404625	-0.973104	1.550430	2.955749	0.127636	0.102211	0.149941	-0.235027	-0.142264	-0.358590	2.130328	10.186465	5.318905	-0.058718	-0.361407	-0.413009	-4.231235	3.116373	-3.688979	-1.254905	-1.091879	1.091322
961.834000	-0.268471	-2.317852	-1.402804	-0.975983	1.548656	2.951436	0.135853	0.110669	0.157720	-0.245097	-0.146642	-0.374302	2.225327	10.081342	5.122428	-0.092717	-0.327067	-0.471625	-1.507155	1.355153	-2.006175	-1.097489	-0.248850	0.515834
961.844000	-0.267105	-2.316701	-1.401114	-0.978584	1.547152	2.947572	0.139206	0.114935	0.165810	-0.259340	-0.147039	-0.395512	2.364245	9.827969	5.094489	-0.055125	-0.374985	-0.409578	-4.652269	0.417232	1.582969	-0.069918	-0.507293	1.258262
961.854000	-0.265690	-2.315547	-1.399433	-0.981175	1.545660	2.943619	0.143182	0.117565	0.170289	-0.268865	-0.152804	-0.406421	2.467765	10.180530	5.142630	-0.092052	-0.382245	-0.473533	-0.747527	-1.974542	-2.730209	0.465075	-0.167215	0.625300
961.864000	-0.264237	-2.314359	-1.397679	-0.983880	1.544101	2.939415	0.151460	0.123301	0.174925	-0.280866	-0.157861	-0.416818	2.163027	9.787293	5.206073	-0.095981	-0.393930	-0.468151	-7.144309	4.973989	1.393355	-1.424003	-1.690250	0.770529
961.874000	-0.262690	-2.313138	-1.395909	-0.986684	1.542440	2.935185	0.155469	0.123191	0.180323	-0.292667	-0.162660	-0.431025	2.249033	10.258956	5.259523	-0.093525	-0.377100	-0.488473	-1.100213	1.317526	-3.644693	-0.670597	-0.294979	0.579322
961.886000	-0.260772	-2.311568	-1.393705	-0.990271	1.540436	2.929854	0.160613	0.128423	0.188847	-0.305055	-0.172920	-0.447769	2.352043	10.332738	5.269877	-0.073676	-0.323359	-0.473871	-0.031507	-0.573161	-3.927702	-0.608815	0.416266	0.787201
961.896000	-0.259127	-2.310236	-1.391809	-0.993294	1.538597	2.925277	0.165395	0.134565	0.193813	-0.314402	-0.175415	-0.460929	2.359404	10.270115	5.293165	-0.066822	-0.335360	-0.492573	-1.179276	0.156374	-3.047331	-0.661195	0.244798	0.650045
961.906000	-0.257445	-2.308870	-1.389873	-0.996535	1.536838	2.920583	0.171360	0.138734	0.203644	-0.322069	-0.174552	-0.476209	2.319148	10.116803	5.117583	-0.063607	-0.432740	-0.481237	0.969021	-0.386102	-0.425054	0.625805	1.018053	0.813161
961.916000	-0.255703	-2.307408	-1.387826	-0.999863	1.535042	2.915720	0.175934	0.143348	0.209176	-0.327939	-0.185847	-0.492639	2.288303	9.962258	5.136058	-0.064568	-0.396451	-0.450012	-1.618999	0.925883	1.324293	-0.100707	0.562244	1.219127
961.928000	-0.253578	-2.305660	-1.385325	-1.003915	1.532716	2.909779	0.180149	0.144562	0.214667	-0.333908	-0.193264	-0.507926	2.594197	10.405884	5.372667	-0.051064	-0.358997	-0.501431	-0.580610	-2.776189	-3.893268	0.470631	0.567340	0.723659
961.938000	-0.251702	-2.304161	-1.383142	-1.007307	1.530792	2.904584	0.188297	0.150844	0.221982	-0.341639	-0.196694	-0.521453	2.412053	10.184827	5.301551	-0.114343	-0.400491	-0.500755	-2.302102	0.392228	-1.964768	-0.187362	-0.466808	0.805411
961.948000	-0.249769	-2.302651	-1.380874	-1.010778	1.528838	2.899253	0.192094	0.154215	0.225455	-0.355699	-0.204079	-0.535099	2.571365	10.230561	5.442109	-0.111376	-0.395393	-0.489498	-5.105139	-0.411920	-2.822157	-0.030749	-1.344504	1.003248
961.958000	-0.247846	-2.301032	-1.378551	-1.014302	1.526771	2.893782	0.196511	0.161961	0.232613	-0.365141	-0.209228	-0.548594	2.563810	9.759848	5.395956	-0.139328	-0.440584	-0.527885	-11.378847	3.031591	2.023530	-0.491647	-3.083913	0.704744
961.968000	-0.245841	-2.299488	-1.376154	-1.018022	1.524634	2.888228	0.202825	0.161595	0.238385	-0.380297	-0.221347	-0.560396	2.397898	10.143547	5.422695	-0.133081	-0.349113	-0.506641	-5.178762	2.191128	-1.726070	-1.350576	-1.248828	0.888030
961.978000	-0.243800	-2.297775	-1.373705	-1.021850	1.522435	2.882548	0.206577	0.165279	0.244047	-0.392107	-0.225838	-0.577120	2.604931	10.216670	5.420937	-0.092211	-0.360994	-0.530767	-3.734536	-0.702712	-1.654604	-0.219061	-0.358329	0.631203
961.990000	-0.241229	-2.295784	-1.370713	-1.026618	1.519840	2.875490	0.212688	0.173381	0.253418	-0.403334	-0.229319	-0.594656	2.520536	9.952652	5.391677	-0.059031	-0.423642	-0.521629	-6.298917	1.523593	1.868697	-0.020919	-0.504376	0.784301
962.000000	-0.239078	-2.294026	-1.368154	-1.030772	1.517452	2.869418	0.219733	0.174301	0.255925	-0.408648	-0.240564	-0.610542	2.382375	10.146224	5.472047	-0.057913	-0.339689	-0.441755	-4.652251	1.721841	-0.240389	-1.081867	0.038139	1.650226
962.010000	-0.236844	-2.292247	-1.365541	-1.034938	1.515105	2.863223	0.223714	0.177972	0.263774	-0.412509	-0.238202	-0.619296	2.413287	10.408434	5.443804	-0.085612	-0.400300	-0.513341	0.310943	0.014728	-2.880762	-0.116664	0.853374	0.875242
962.020000	-0.234588	-2.290454	-1.362899	-1.039093	1.512677	2.856997	0.226903	0.182611	0.270349	-0.418272	-0.243124	-0.632802	2.549522	10.452983	5.410727	-0.142768	-0.427105	-0.547952	1.166208	-1.636677	-3.740224	0.479271	0.393176	0.567061
962.030000	-0.232209	-2.288608	-1.360244	-1.043349	1.510210	2.850609	0.233674	0.189347	0.273379	-0.431684	-0.246343	-0.650653	2.282925	10.137306	5.545167	-0.151219	-0.394566	-0.546876	-6.284761	5.026214	-1.257868	-1.842735	-1.572271	0.725240
962.040000	-0.229915	-2.286692	-1.357465	-1.047675	1.507605	2.843974	0.237201	0.190076	0.280390	-0.445999	-0.252949	-0.666158	2.421252	10.626274	5.462629	-0.143476	-0.313818	-0.552548	3.727479	-0.869462	-5.214222	-1.042909	1.381467	0.522527
962.050000	-0.227514	-2.284763	-1.354608	-1.052180	1.505085	2.837199	0.241640	0.196480	0.284587	-0.456278	-0.250029	-0.678392	2.691771	10.476600	5.667208	-0.125511	-0.511319	-0.494916	-4.006964	-1.559134	-4.401433	1.299662	-1.177241	1.355245
962.062000	-0.224595	-2.282341	-1.351125	-1.057679	1.501932	2.828885	0.249528	0.204080	0.293914	-0.469759	-0.264653	-0.692976	2.360062	10.147511	5.521264	-0.099260	-0.369168	-0.523200	-4.237572	3.197459	0.203778	-1.381001	-0.019478	1.009936
962.072000	-0.222050	-2.280331	-1.348125	-1.062470	1.499251	2.821923	0.251571	0.204004	0.296943	-0.477357	-0.266088	-0.705884	2.829496	10.573804	5.721994	-0.064919	-0.445841	-0.518001	-2.587953	-3.379875	-4.229942	1.312353	0.180116	1.098872
962.082000	-0.219492	-2.278257	-1.345113	-1.067330	1.496585	2.814836	0.258517	0.209572	0.305381	-0.482465	-0.273425	-0.720871	2.683984	10.535900	5.650394	-0.070226	-0.445241	-0.554530	-0.731102	-1.831588	-3.308554	0.849836	0.852037	0.690575
962.092000	-0.216875	-2.276148	-1.342021	-1.072130	1.493758	2.807529	0.262440	0.215446	0.309867	-0.487818	-0.283751	-0.739557	2.922872	10.250088	5.856737	-0.155779	-0.395669	-0.548212	-11.855622	-0.270771	-2.895988	-0.353922	-3.256862	1.106306
962.102000	-0.214137	-2.273982	-1.338792	-1.077019	1.490898	2.800030	0.268767	0.216971	0.318199	-0.499344	-0.285571	-0.750449	2.819627	10.492537	5.538846	-0.207133	-0.433192	-0.525845	-0.076570	-4.057661	-3.795814	1.015571	-0.327191	1.165680
962.114000	-0.210882	-2.271286	-1.334929	-1.083021	1.487398	2.790989	0.274669	0.224001	0.324939	-0.514885	-0.296964	-0.769120	2.763428	10.307261	5.580122	-0.240216	-0.377992	-0.564415	-3.994282	-1.244741	-2.600593	-0.464384	-1.584851	0.895857
962.124000	-0.208103	-2.269046	-1.331630	-1.088242	1.484446	2.783217	0.280513	0.228435	0.333589	-0.527512	-0.298030	-0.783440	2.685541	10.057301	5.443838	-0.128737	-0.391043	-0.581973	-2.988718	-0.265193	2.335289	-0.120687	0.466421	0.573024
962.134000	-0.205262	-2.266711	-1.328307	-1.093613	1.481454	2.775306	0.285674	0.230783	0.337159	-0.534436	-0.301979	-0.799239	2.709651	10.255957	5.492663	-0.145395	-0.415022	-0.548298	-0.841203	-1.766754	0.201333	0.415324	0.665843	0.957215
962.146000	-0.201804	-2.263895	-1.324279	-1.100222	1.477812	2.765550	0.291744	0.237489	0.342275	-0.539573	-0.311704	-0.814372	2.660451	9.945831	5.674470	-0.103322	-0.406544	-0.536115	-9.685583	2.355849	2.604983	-0.745897	-1.281084	1.309350
962.156000	-0.198911	-2.261551	-1.320870	-1.105658	1.474628	2.757436	0.297255	0.236283	0.351100	-0.546570	-0.311956	-0.824767	2.528772	10.455342	5.695572	-0.173561	-0.432253	-0.589499	-1.565752	1.314907	-2.841860	-0.621403	-0.205547	0.671530
962.166000	-0.195932	-2.259142	-1.317370	-1.111095	1.471490	2.749019	0.301381	0.241336	0.352933	-0.558300	-0.323071	-0.838808	2.662297	10.526348	5.989097	-0.201010	-0.406506	-0.610725	-7.913288	2.372778	-5.630880	-1.447987	-2.696359	0.724878
962.176000	-0.192892	-2.256652	-1.313758	-1.116698	1.468249	2.740557	0.307414	0.243864	0.360997	-0.572447	-0.323058	-0.854546	2.589390	10.665836	5.838256	-0.174582	-0.441091	-0.579054	-0.986477	0.332015	-5.206742	-0.404195	-0.296063	0.871505
962.186000	-0.189853	-2.254207	-1.310102	-1.122569	1.464967	2.731978	0.310948	0.249107	0.365026	-0.584132	-0.330085	-0.865585	2.854929	10.748631	5.986416	-0.134417	-0.448256	-0.621903	-2.921458	-1.623503	-6.106429	0.303133	-0.568135	0.477504
962.196000	-0.186670	-2.251650	-1.306335	-1.128529	1.461630	2.723265	0.316708	0.256087	0.371678	-0.585670	-0.342381	-0.883288	2.851453	10.570885	5.882728	-0.130323	-0.373693	-0.614350	-3.039937	-1.498898	-3.632608	-0.397843	-0.090534	0.545114
962.206000	-0.183463	-2.249128	-1.302556	-1.134402	1.458281	2.714275	0.321636	0.259456	0.376988	-0.589162	-0.339400	-0.897507	2.894454	10.663938	5.843544	-0.229163	-0.476571	-0.607902	-1.343827	-2.836902	-5.418663	0.763596	-1.019517	0.760920
962.218000	-0.179533	-2.245978	-1.297986	-1.141459	1.454073	2.703381	0.325965	0.266322	0.386018	-0.607156	-0.352947	-0.913444	2.937217	10.434346	5.767963	-0.256999	-0.346757	-0.580624	-3.539680	-2.744956	-3.184726	-0.595318	-1.433195	1.150488
962.228000	-0.176207	-2.243251	-1.294087	-1.147575	1.450542	2.694285	0.332035	0.270238	0.393658	-0.625582	-0.353637	-0.928644	2.916028	10.329926	5.671260	-0.203620	-0.401269	-0.651256	-1.780299	-2.198423	-0.616625	0.073351	-0.117578	0.272400
962.238000	-0.172831	-2.240548	-1.290178	-1.153865	1.446973	2.684881	0.336683	0.273621	0.400756	-0.636990	-0.359422	-0.940691	2.929467	10.320168	5.759701	-0.150933	-0.414765	-0.617710	-3.306295	-2.048533	-0.211982	0.269787	0.014924	0.658904
962.248000	-0.169431	-2.237723	-1.286161	-1.160419	1.443286	2.675316	0.342610	0.279080	0.402512	-0.637898	-0.360306	-0.953001	2.847639	9.976804	6.037879	-0.174017	-0.431950	-0.614450	-16.335529	3.586010	0.060800	-1.332341	-4.191137	1.262073
962.258000	-0.165936	-2.234985	-1.282032	-1.166794	1.439642	2.665667	0.345727	0.280495	0.410743	-0.641698	-0.370808	-0.964985	3.010188	10.328513	5.821939	-0.217801	-0.389230	-0.616156	-4.970746	-2.452783	-1.413851	-0.123321	-1.256769	0.917156
962.270000	-0.161743	-2.231597	-1.277051	-1.174548	1.435155	2.654052	0.354669	0.284705	0.418205	-0.657959	-0.372383	-0.981125	2.596793	10.307467	5.831217	-0.257766	-0.455521	-0.700921	-4.700580	3.388176	-1.742103	-1.317379	-1.736323	0.107919
962.280000	-0.158162	-2.228654	-1.272866	-1.181079	1.431427	2.644080	0.358763	0.286759	0.421627	-0.673368	-0.378852	-0.999854	2.839133	10.725777	5.932836	-0.197727	-0.498950	-0.656880	0.899069	-1.900063	-4.497914	0.672711	0.221814	0.367000
962.290000	-0.154537	-2.225758	-1.268615	-1.187974	1.427596	2.634018	0.361498	0.292334	0.428708	-0.684701	-0.384216	-1.013359	2.947639	10.466114	5.880227	-0.125829	-0.481153	-0.623598	-1.537623	-2.515003	-0.852595	1.004616	0.732034	0.694832
962.300000	-0.150872	-2.222789	-1.264330	-1.194925	1.423760	2.623863	0.368107	0.295761	0.435788	-0.685373	-0.398498	-1.026639	2.933097	10.667955	5.873712	-0.120935	-0.396745	-0.672560	2.909549	-3.221028	-1.912011	0.254238	2.177794	-0.018411
962.312000	-0.146416	-2.219137	-1.259084	-1.203131	1.419033	2.611373	0.373574	0.301891	0.441649	-0.692940	-0.400960	-1.042251	2.906870	10.429281	5.910443	-0.231519	-0.486837	-0.683467	-3.237985	-0.873024	-2.081749	0.262610	-1.017661	0.383522
962.322000	-0.142707	-2.216114	-1.254631	-1.209970	1.415020	2.600998	0.372805	0.298122	0.435904	-0.702271	-0.403734	-1.046401	2.616647	10.162339	6.118076	-0.219052	-0.438208	-0.646267	-12.625406	-0.775080	-10.345048	-0.566178	-5.020428	0.550426
962.332000	-0.138985	-2.213157	-1.250115	-1.217020	1.410943	2.590526	0.373698	0.301190	0.442088	-0.706325	-0.394010	-1.048799	2.679920	10.161167	5.606259	-0.178553	-0.511316	-0.656267	1.476915	-5.903080	-5.035675	2.197671	0.219254	-0.358384
962.342000	-0.135252	-2.210022	-1.245605	-1.224218	1.406873	2.579903	0.375421	0.303369	0.443355	-0.701664	-0.401064	-1.048540	2.440984	9.978771	5.392049	-0.160132	-0.403052	-0.594346	4.570022	-4.556824	-1.517308	0.868313	1.949317	0.023377
962.352000	-0.131545	-2.206958	-1.241147	-1.231153	1.402900	2.569420	0.377443	0.308570	0.441679	-0.692332	-0.396712	-1.045987	2.403916	9.211534	5.513118	-0.235713	-0.441191	-0.586726	-13.591358	1.429547	0.998000	-0.508799	-4.117538	1.109391
962.362000	-0.127755	-2.203945	-1.236731	-1.237917	1.398926	2.559008	0.377599	0.305146	0.443713	-0.696675	-0.403211	-1.044467	2.396169	9.326302	5.394423	-0.275581	-0.349537	-0.637597	-8.293682	0.318918	0.753955	-1.209704	-2.829248	0.342508
962.374000	-0.123271	-2.200319	-1.231464	-1.246355	1.394240	2.546430	0.377105	0.305039	0.444989	-0.706472	-0.401560	-1.045999	2.153951	9.244513	5.176825	-0.225659	-0.451019	-0.598771	-2.806287	1.197662	4.155277	-0.100450	-0.367665	0.353773
962.384000	-0.119469	-2.197318	-1.227124	-1.253559	1.390178	2.536012	0.376892	0.302345	0.443963	-0.702116	-0.398871	-1.047841	2.235728	9.560063	5.324303	-0.184943	-0.430391	-0.634974	0.211416	-0.295412	1.510260	0.017785	0.687998	-0.230693
962.394000	-0.115728	-2.194317	-1.222836	-1.260575	1.386148	2.525503	0.375738	0.301739	0.436913	-0.694842	-0.397726	-1.048656	2.521529	9.562032	5.956430	-0.173607	-0.470000	-0.561312	-16.365371	0.258753	-4.740091	-0.190279	-5.012956	1.626853
962.404000	-0.111926	-2.191328	-1.218339	-1.267384	1.382082	2.514941	0.376068	0.299397	0.438586	-0.696644	-0.401065	-1.044802	2.268548	10.067673	5.922153	-0.229489	-0.358509	-0.583160	-5.492737	0.110987	-8.174591	-1.671889	-2.598959	0.935708
962.414000	-0.108113	-2.188343	-1.213858	-1.274308	1.378162	2.504618	0.374905	0.300215	0.441593	-0.704451	-0.401407	-1.047645	2.453158	10.143080	5.641844	-0.213748	-0.397972	-0.574610	3.794965	-4.844164	-5.360341	0.475671	0.660849	0.432940
962.424000	-0.104420	-2.185298	-1.209477	-1.281434	1.374229	2.494156	0.374289	0.301225	0.439837	-0.703127	-0.395891	-1.051744	2.559190	10.305601	5.877153	-0.183805	-0.491608	-0.556615	1.412461	-5.670567	-8.186332	1.540313	-0.200468	0.811320
962.436000	-0.099861	-2.181618	-1.204122	-1.289959	1.369457	2.481506	0.377936	0.304405	0.439814	-0.696929	-0.400973	-1.046606	2.172582	9.882449	5.879660	-0.171761	-0.471417	-0.626004	-5.806835	1.822472	-5.797909	-0.749541	-1.926478	0.371993
962.446000	-0.096155	-2.178550	-1.199735	-1.296875	1.365429	2.471096	0.377120	0.304281	0.440224	-0.694819	-0.399479	-1.043996	2.296569	9.838311	5.769008	-0.234096	-0.484564	-0.666485	-4.122670	0.145729	-5.386089	-0.135554	-2.049534	-0.031724
962.456000	-0.092319	-2.175493	-1.195333	-1.303762	1.361373	2.460567	0.375476	0.306652	0.447302	-0.700727	-0.407219	-1.048987	2.404800	9.361348	5.381561	-0.246823	-0.365891	-0.609412	-3.195324	-1.885464	1.081152	-0.332142	-0.977849	0.375484
962.466000	-0.088541	-2.172414	-1.190884	-1.310751	1.357430	2.450079	0.375618	0.304481	0.442533	-0.707350	-0.400244	-1.047301	2.222339	9.559564	5.692358	-0.141136	-0.431621	-0.570596	-5.765455	0.678245	-1.643220	-0.520055	-1.024737	0.813756
962.478000	-0.084009	-2.168783	-1.185517	-1.319405	1.352598	2.437593	0.374408	0.303990	0.442434	-0.699367	-0.402861	-1.046170	2.358728	9.557727	5.703496	-0.128886	-0.377706	-0.650389	-5.530334	-0.127831	-1.555848	-0.807822	-0.756104	-0.124164
962.488000	-0.080267	-2.165800	-1.181106	-1.326319	1.348575	2.427023	0.373192	0.303321	0.441581	-0.694398	-0.392834	-1.048543	2.461951	9.607116	5.784514	-0.223889	-0.465833	-0.605900	-7.520464	-1.698859	-4.351586	0.262975	-2.803577	0.845725
962.498000	-0.076586	-2.162793	-1.176683	-1.333063	1.344472	2.416552	0.374039	0.301820	0.444422	-0.698879	-0.396661	-1.044848	2.562661	9.649847	5.550038	-0.262689	-0.395818	-0.597380	-0.447326	-4.868656	-2.379068	0.579803	-0.793225	0.499590
962.508000	-0.072868	-2.159748	-1.172326	-1.340038	1.340527	2.406226	0.374676	0.302580	0.442915	-0.706022	-0.395493	-1.046248	2.483506	9.782790	5.650265	-0.222484	-0.443434	-0.628924	0.569529	-3.803070	-3.433735	0.728534	-0.234174	0.028160
962.518000	-0.069180	-2.156704	-1.167962	-1.347298	1.336572	2.395662	0.377173	0.304415	0.442430	-0.703110	-0.402254	-1.050720	2.362889	9.476200	5.728477	-0.157653	-0.383629	-0.595012	-6.606472	-0.739679	-2.067730	-0.686991	-1.458744	0.665284
962.530000	-0.064682	-2.153062	-1.162682	-1.355703	1.331874	2.383119	0.377351	0.302460	0.439845	-0.692819	-0.401268	-1.048669	2.455498	9.703510	5.949508	-0.184165	-0.416467	-0.622315	-7.759451	-1.507127	-6.179273	-0.465041	-2.630639	0.656838
962.540000	-0.060853	-2.150031	-1.158191	-1.362564	1.327948	2.372564	0.376664	0.301522	0.441711	-0.696665	-0.400440	-1.047477	2.395520	9.749296	5.851768	-0.260396	-0.453304	-0.624388	-4.540651	-1.811666	-6.434079	-0.075132	-2.552189	0.633667
962.550000	-0.057047	-2.147010	-1.153705	-1.369443	1.323919	2.362065	0.377011	0.301383	0.442217	-0.703830	-0.401226	-1.046226	2.211800	9.945190	5.891122	-0.210484	-0.475200	-0.607000	-0.425317	-0.711909	-6.762822	-0.176792	-0.851742	0.410754
962.560000	-0.053302	-2.144014	-1.149226	-1.376622	1.319844	2.351732	0.375401	0.304109	0.441231	-0.702521	-0.403832	-1.047410	2.456901	9.646488	5.855921	-0.202211	-0.382227	-0.627165	-5.321998	-2.180987	-5.137205	-0.584408	-1.947634	0.458082
962.570000	-0.049556	-2.140921	-1.144856	-1.383670	1.315843	2.341246	0.375573	0.306208	0.443727	-0.698501	-0.404427	-1.050566	2.437285	9.387510	5.767262	-0.150475	-0.402021	-0.630936	-7.307809	-1.266354	-2.254431	-0.367404	-1.626723	0.346534
962.580000	-0.045810	-2.137866	-1.140455	-1.390520	1.311772	2.330623	0.376612	0.305201	0.445175	-0.695110	-0.395498	-1.048252	2.299680	9.259553	5.632937	-0.262034	-0.455004	-0.543830	-7.126987	-0.999877	-2.052271	0.008771	-2.779705	1.634759
962.590000	-0.042089	-2.134810	-1.136058	-1.397454	1.307806	2.320139	0.376013	0.304501	0.444973	-0.703490	-0.396348	-1.042812	2.300819	9.297536	5.720993	-0.243568	-0.467504	-0.584545	-8.101243	-0.377255	-3.069176	-0.105237	-3.003351	1.249784
962.602000	-0.037588	-2.131157	-1.130806	-1.405933	1.303060	2.307662	0.378192	0.302607	0.442114	-0.705732	-0.395005	-1.045368	2.206188	9.423516	5.875874	-0.177655	-0.459318	-0.594640	-8.407170	1.021728	-4.444251	-0.695552	-2.554631	1.012951
962.612000	-0.033842	-2.128088	-1.126342	-1.413145	1.299044	2.297202	0.377776	0.301992	0.443108	-0.699460	-0.402994	-1.048185	2.302090	9.590760	5.815463	-0.149383	-0.368269	-0.570169	-2.501456	-1.550248	-3.534160	-0.826727	-0.348987	0.685385
962.622000	-0.030013	-2.125110	-1.121881	-1.420072	1.295067	2.286736	0.375340	0.300837	0.443098	-0.692982	-0.399832	-1.047055	2.438881	9.650758	5.907773	-0.244748	-0.473739	-0.577794	-4.424809	-3.157260	-6.692456	0.445930	-2.396767	1.214885
962.632000	-0.026209	-2.122120	-1.117401	-1.426904	1.291027	2.276189	0.375288	0.301169	0.442231	-0.698194	-0.401624	-1.046798	2.374590	9.765882	5.967427	-0.271380	-0.396416	-0.557239	-3.440451	-2.958296	-8.295998	-0.624077	-2.576086	1.470482
962.642000	-0.022439	-2.119069	-1.112974	-1.433870	1.286924	2.265686	0.374712	0.302457	0.441006	-0.706578	-0.392340	-1.041420	2.435708	9.608709	5.929667	-0.222442	-0.491418	-0.624459	-4.785681	-2.536771	-6.543025	0.480249	-2.247869	0.673304
962.654000	-0.017928	-2.115380	-1.107622	-1.442489	1.282224	2.253294	0.374329	0.304417	0.445038	-0.701187	-0.395521	-1.044958	2.392629	9.486643	5.704211	-0.127273	-0.409386	-0.674410	0.399858	-2.011886	-1.237220	-0.012961	1.018060	-0.850074
962.664000	-0.014194	-2.112365	-1.103268	-1.449453	1.278244	2.242837	0.375200	0.305576	0.443859	-0.692126	-0.396902	-1.051849	2.437173	9.231351	5.699484	-0.208765	-0.445101	-0.598838	-5.498633	-2.566549	-2.206732	0.366688	-1.727101	0.823982
962.674000	-0.010435	-2.109338	-1.098840	-1.456294	1.274300	2.232241	0.374622	0.306391	0.440579	-0.696647	-0.402821	-1.048077	2.283392	9.125838	5.985050	-0.290105	-0.391981	-0.628577	-16.188598	1.167193	-7.943304	-1.872673	-6.474364	1.836168
962.686000	-0.005952	-2.105701	-1.093530	-1.464567	1.269557	2.219772	0.376277	0.301693	0.442490	-0.706639	-0.404064	-1.044013	2.227951	9.432658	5.842473	-0.213016	-0.459279	-0.679142	-4.152846	0.392847	-4.828134	-0.582293	-1.725370	-0.103614
962.696000	-0.002226	-2.102652	-1.089074	-1.471761	1.265548	2.209327	0.372728	0.298826	0.434794	-0.697211	-0.395723	-1.036940	1.902170	8.921962	5.688064	-0.149336	-0.432389	-0.582806	-7.295809	-1.642307	-8.738709	-0.326480	-2.826925	0.414060
962.706000	0.001367	-2.099640	-1.084719	-1.478738	1.261597	2.199021	0.365832	0.293263	0.430277	-0.680889	-0.389440	-1.026039	2.031175	9.090672	5.554879	-0.194391	-0.443476	-0.535990	0.171328	-5.270771	-7.798914	0.929006	-1.034622	0.407492
962.716000	0.005070	-2.096661	-1.080428	-1.485342	1.257669	2.188925	0.363865	0.294346	0.425614	-0.672465	-0.386510	-1.011485	1.852952	8.526576	5.544372	-0.174664	-0.386880	-0.580246	-11.311393	-0.547802	-6.944797	-0.957935	-4.063966	0.749593
962.726000	0.008640	-2.093684	-1.076162	-1.491999	1.253889	2.178723	0.358664	0.289953	0.424030	-0.669085	-0.381705	-0.996674	1.843856	8.341303	5.175102	-0.211434	-0.424946	-0.494748	-4.996742	-2.543525	-1.682764	0.510012	-1.942901	1.079655
962.736000	0.012233	-2.090781	-1.071984	-1.498646	1.250022	2.168875	0.354557	0.284832	0.418243	-0.661918	-0.371586	-0.980896	1.632706	8.293729	5.192943	-0.174061	-0.447760	-0.474901	-5.722783	-0.059443	-1.452534	0.051282	-1.737593	1.184122
962.746000	0.015719	-2.087900	-1.067864	-1.505344	1.246337	2.159332	0.348397	0.280544	0.409465	-0.646275	-0.366296	-0.967349	1.803313	8.014443	5.340656	-0.139101	-0.424774	-0.587538	-15.268687	0.736351	-3.350831	-0.534603	-4.389479	0.719669
962.758000	0.019863	-2.084601	-1.062943	-1.512944	1.241990	2.147707	0.341409	0.272674	0.400891	-0.629650	-0.363922	-0.954274	1.699975	8.339442	5.323080	-0.155653	-0.383189	-0.484178	-7.172879	-0.693513	-3.736599	-0.645242	-2.310446	1.162231
962.768000	0.023242	-2.081948	-1.058894	-1.519095	1.238387	2.138159	0.338084	0.269642	0.395666	-0.622782	-0.361377	-0.937873	1.768895	8.212053	5.261364	-0.215716	-0.358950	-0.459229	-8.474783	-1.905486	-4.003969	-0.579487	-3.393455	1.785336
962.778000	0.026558	-2.079272	-1.054945	-1.525213	1.234868	2.128918	0.330514	0.265693	0.387216	-0.622143	-0.351429	-0.918371	1.786920	8.348395	5.361494	-0.144493	-0.388770	-0.539907	-7.064511	-1.283127	-4.578510	-0.438137	-2.305102	0.474036
962.788000	0.029829	-2.076702	-1.051135	-1.531420	1.231397	2.119786	0.326811	0.264377	0.381870	-0.614250	-0.346175	-0.907123	1.724277	8.122586	5.343303	-0.138349	-0.412627	-0.517716	-11.188329	-0.217068	-4.406875	-0.478983	-3.415442	1.076968
962.798000	0.033134	-2.074100	-1.047399	-1.537620	1.227934	2.110788	0.320068	0.257537	0.378739	-0.598980	-0.347106	-0.895829	1.861908	8.459815	5.293475	-0.139512	-0.331007	-0.510746	-1.692206	-3.400903	-3.621206	-0.333106	-0.629723	0.162436
962.810000	0.037016	-2.071097	-1.043016	-1.544702	1.223844	2.100193	0.314841	0.256563	0.370201	-0.580535	-0.333797	-0.878837	1.725436	8.126657	5.446413	-0.186733	-0.415633	-0.505312	-13.618384	-0.556028	-7.676063	-0.657760	-5.119450	1.749219
962.820000	0.040165	-2.068615	-1.039424	-1.550435	1.220527	2.091471	0.309249	0.249036	0.365653	-0.576290	-0.331210	-0.869624	1.705155	8.498590	5.396230	-0.167133	-0.347365	-0.453475	-3.124192	-2.341550	-6.363168	-0.754469	-1.764838	1.113361
962.830000	0.043244	-2.066107	-1.035772	-1.556130	1.217239	2.082803	0.304864	0.244832	0.358204	-0.571362	-0.321793	-0.851293	1.644114	8.527273	5.551305	-0.117535	-0.399309	-0.477433	-5.971188	-0.919453	-8.399439	-0.805451	-2.327687	1.004187
962.842000	0.046838	-2.063156	-1.031455	-1.562925	1.213395	2.072748	0.298717	0.239805	0.351687	-0.556467	-0.320509	-0.831484	1.740660	8.486690	5.472608	-0.132636	-0.371869	-0.470924	-4.283484	-2.496560	-7.503627	-0.534343	-1.918203	0.907758
962.852000	0.049736	-2.060777	-1.027999	-1.568610	1.210239	2.064557	0.294629	0.237542	0.348046	-0.544508	-0.310099	-0.818845	1.545381	8.591092	5.351081	-0.123028	-0.410593	-0.492665	1.924335	-0.651201	-5.112356	-0.381741	0.287984	-0.179264
962.862000	0.052600	-2.058365	-1.024543	-1.573980	1.207199	2.056469	0.288749	0.235782	0.339819	-0.531921	-0.313041	-0.807955	1.749648	8.140859	5.435859	-0.137835	-0.350363	-0.491946	-10.455119	-1.716049	-7.726034	-0.979246	-3.812436	1.270294
962.872000	0.055453	-2.056000	-1.021110	-1.579137	1.204154	2.048463	0.285843	0.228858	0.339659	-0.526430	-0.300882	-0.791506	1.374316	8.363371	5.165392	-0.115395	-0.408288	-0.483516	2.693472	1.293459	-2.054416	-0.628539	0.974609	-0.433095
962.882000	0.058234	-2.053694	-1.017799	-1.584251	1.201137	2.040656	0.279140	0.225701	0.329727	-0.521643	-0.298477	-0.779716	1.782268	8.126625	5.295246	-0.160910	-0.387065	-0.463423	-6.227796	-3.198539	-5.941159	0.049560	-2.627349	1.167521
962.894000	0.061542	-2.051006	-1.013877	-1.590474	1.197608	2.031416	0.273858	0.223566	0.323348	-0.516876	-0.294892	-0.763492	1.642887	7.623501	5.221120	-0.120420	-0.338615	-0.486121	-15.055471	0.017179	-4.813091	-1.266932	-4.583835	1.514803
962.904000	0.064214	-2.048785	-1.010658	-1.595626	1.194709	2.023752	0.267294	0.217649	0.320033	-0.502225	-0.282883	-0.748657	1.791011	7.679047	5.026614	-0.080735	-0.422708	-0.410922	-7.324235	-3.386587	-0.371810	1.051422	-1.307426	1.273673
962.914000	0.066912	-2.046634	-1.007565	-1.600718	1.191860	2.016348	0.264107	0.215692	0.310193	-0.488163	-0.281562	-0.729804	1.699285	7.418694	5.177697	-0.095906	-0.338140	-0.476461	-17.646845	-0.562498	-4.412878	-1.047908	-5.056111	1.770708
962.924000	0.069501	-2.044547	-1.004481	-1.605476	1.189086	2.009175	0.258953	0.206560	0.300708	-0.472969	-0.270900	-0.718430	1.761188	7.647477	5.323198	-0.136577	-0.389822	-0.448934	-16.484750	-2.274541	-7.935109	-0.366643	-5.675650	2.359764
962.936000	0.072511	-2.042157	-1.000822	-1.611076	1.185822	2.000735	0.254488	0.202442	0.296471	-0.465228	-0.264878	-0.703576	1.597662	7.834997	5.214808	-0.147437	-0.398275	-0.479830	-8.958194	-0.846431	-5.914551	-0.422986	-3.419662	1.076707
962.946000	0.074992	-2.040137	-0.997878	-1.615647	1.183207	1.993724	0.249196	0.200822	0.290316	-0.460717	-0.260744	-0.693809	1.603420	7.641623	5.169222	-0.164225	-0.424367	-0.371985	-11.951629	-2.060403	-6.053779	0.142363	-4.495538	2.772945
962.956000	0.077522	-2.038254	-0.995000	-1.620156	1.180693	1.986825	0.244991	0.191923	0.283336	-0.454506	-0.260943	-0.673182	1.462339	8.051330	5.231596	-0.105573	-0.342691	-0.395509	-3.451751	-0.730807	-5.403320	-1.038925	-1.479425	1.163823
962.966000	0.079941	-2.036329	-0.992167	-1.624676	1.178179	1.980172	0.240050	0.191324	0.278815	-0.443042	-0.250736	-0.655374	1.310374	7.920069	5.253000	-0.119326	-0.401026	-0.414356	-7.147716	1.515559	-6.693157	-1.167253	-2.850635	1.448319
962.976000	0.082265	-2.034453	-0.989413	-1.629197	1.175681	1.973689	0.232786	0.189150	0.274558	-0.431319	-0.255036	-0.643911	1.453626	7.697677	5.062294	-0.032139	-0.306849	-0.475710	-5.733005	0.950411	-1.827283	-1.463561	-0.917317	-0.111090
962.988000	0.085071	-2.032210	-0.986211	-1.634302	1.172744	1.966147	0.228415	0.181443	0.265283	-0.417549	-0.242599	-0.632312	1.095762	7.898227	5.184099	-0.046202	-0.390440	-0.469815	-4.682543	4.844103	-4.380956	-1.944634	-1.131720	-0.046934
962.998000	0.087311	-2.030406	-0.983643	-1.638415	1.170377	1.959856	0.221008	0.178188	0.259581	-0.407544	-0.238834	-0.620227	1.323493	7.798818	5.080864	-0.093413	-0.401045	-0.412761	-3.962790	1.003966	-3.693901	-0.645786	-1.372797	0.796348
963.008000	0.089504	-2.028650	-0.981170	-1.642362	1.168054	1.953763	0.215997	0.173975	0.251691	-0.400281	-0.230199	-0.603158	1.420453	7.949716	5.237268	-0.126222	-0.391519	-0.382261	-4.782410	-0.905496	-7.426806	-0.601367	-2.552955	1.607387
963.018000	0.091588	-2.026930	-0.978695	-1.646312	1.165707	1.947817	0.210495	0.171998	0.250111	-0.394652	-0.228364	-0.587437	1.391675	7.604298	5.115618	-0.108845	-0.300534	-0.383534	-9.098206	0.018759	-5.817950	-1.654207	-3.461338	1.836971
963.030000	0.094129	-2.024913	-0.975762	-1.650900	1.163041	1.940888	0.202377	0.164574	0.239167	-0.386528	-0.211731	-0.570712	1.622461	7.979992	5.338569	-0.029909	-0.436431	-0.387919	-5.235394	-3.099732	-8.023493	0.417425	-1.775874	1.236333
963.040000	0.096142	-2.023277	-0.973374	-1.654744	1.160902	1.935219	0.199150	0.161590	0.236825	-0.379725	-0.216156	-0.557364	1.631271	7.734786	5.230048	-0.049586	-0.338069	-0.375237	-7.874112	-3.193303	-7.163664	-0.492565	-2.733686	1.664494
963.050000	0.098071	-2.021651	-0.970981	-1.658535	1.158783	1.929704	0.193625	0.162147	0.230665	-0.365755	-0.206584	-0.542349	1.555303	7.375087	5.117654	-0.012552	-0.339225	-0.375465	-12.701282	-1.636319	-5.476048	-0.744957	-3.471502	1.914834
963.060000	0.100037	-2.020065	-0.968690	-1.662195	1.156722	1.924276	0.189989	0.153334	0.225671	-0.350834	-0.198036	-0.526012	1.391734	7.564355	5.153116	-0.055511	-0.405555	-0.391776	-9.615024	-0.098699	-6.730423	-0.555730	-3.234778	1.607449
963.072000	0.102242	-2.018238	-0.965937	-1.666311	1.154378	1.918148	0.184759	0.149840	0.219150	-0.336579	-0.193729	-0.509242	1.341933	7.357219	4.970211	-0.068903	-0.374171	-0.382649	-9.242642	0.361603	-4.077087	-0.694802	-2.963166	1.542538
963.082000	0.104135	-2.016818	-0.963740	-1.669607	1.152479	1.913155	0.179711	0.145809	0.210881	-0.330248	-0.188765	-0.497747	1.202814	7.307427	5.021905	-0.065956	-0.388457	-0.417415	-11.911477	2.580383	-5.598503	-1.306272	-3.921293	1.442356
963.092000	0.105908	-2.015359	-0.961622	-1.672836	1.150525	1.908272	0.174645	0.145569	0.205414	-0.323345	-0.187056	-0.487480	1.140312	6.923363	4.914502	-0.074785	-0.299295	-0.373666	-17.917110	3.319404	-5.189135	-2.428394	-5.762416	2.582656
963.102000	0.107632	-2.013966	-0.959643	-1.675985	1.148718	1.903426	0.167102	0.135337	0.198681	-0.316220	-0.176100	-0.474565	1.452826	7.223183	4.953204	-0.062986	-0.375902	-0.343242	-10.958934	-1.324557	-5.208479	-0.284699	-3.680964	2.251609
963.114000	0.109586	-2.012377	-0.957322	-1.679647	1.146687	1.897827	0.164271	0.130490	0.190223	-0.306342	-0.172784	-0.456138	1.107762	7.391516	4.945761	-0.061561	-0.361968	-0.329887	-6.808621	2.760758	-5.097393	-1.545006	-2.594767	1.787645
963.124000	0.111179	-2.011124	-0.955474	-1.682641	1.144918	1.893293	0.159560	0.126758	0.182541	-0.294582	-0.172214	-0.440106	1.137499	7.224409	4.924879	-0.063894	-0.257435	-0.338823	-9.892816	2.962917	-6.004844	-2.777462	-3.788667	2.061630
963.134000	0.112748	-2.009883	-0.953728	-1.685582	1.143328	1.888974	0.153874	0.122475	0.176481	-0.284877	-0.159956	-0.426903	1.363953	7.175376	4.877613	0.036064	-0.288185	-0.377003	-8.184267	1.279336	-3.707502	-1.719165	-1.918744	0.892434
963.144000	0.114223	-2.008701	-0.952025	-1.688439	1.141736	1.884711	0.150047	0.119270	0.166402	-0.269963	-0.152499	-0.420367	1.515385	6.897275	4.963035	0.045782	-0.371748	-0.347813	-16.594973	-0.343927	-7.316100	-0.777976	-4.652596	2.539548
963.154000	0.115674	-2.007559	-0.950418	-1.691095	1.140268	1.880642	0.147554	0.107872	0.158222	-0.253028	-0.146775	-0.410877	1.427816	7.501270	5.167862	0.018695	-0.332665	-0.405278	-8.156241	0.716332	-10.661245	-1.770788	-3.230158	1.115644
963.166000	0.117354	-2.006256	-0.948562	-1.694094	1.138550	1.875843	0.143946	0.107410	0.154308	-0.234708	-0.139374	-0.401427	1.617707	7.036224	4.764764	0.032588	-0.338948	-0.367919	-6.928237	-1.547293	-4.101226	-0.285953	-1.834814	1.096523
963.176000	0.118742	-2.005231	-0.947128	-1.696397	1.137196	1.871832	0.137976	0.101283	0.145853	-0.225834	-0.130921	-0.390360	1.911390	7.120588	4.763083	0.010639	-0.347727	-0.333205	-4.254382	-5.835630	-4.886621	0.970039	-1.518010	1.504655
963.186000	0.120124	-2.004252	-0.945712	-1.698511	1.135902	1.867958	0.138622	0.096987	0.135268	-0.209595	-0.127208	-0.379441	1.798975	7.007363	4.829552	0.006606	-0.275283	-0.361370	-8.857349	-3.686250	-7.787579	-0.680072	-3.435005	1.842826
963.196000	0.121457	-2.003344	-0.944370	-1.700527	1.134735	1.864171	0.138888	0.093937	0.126183	-0.202982	-0.117158	-0.373700	1.554825	6.642283	4.826899	-0.036741	-0.261545	-0.321241	-18.001929	-0.689951	-11.134045	-2.010925	-7.034441	3.787317
963.208000	0.123099	-2.002282	-0.942986	-1.702820	1.133356	1.859810	0.134507	0.083866	0.114858	-0.185005	-0.103130	-0.365664	1.517408	6.697623	4.766865	0.025997	-0.369441	-0.315195	-14.112776	0.015543	-9.130266	-0.825164	-4.952414	3.067234
963.218000	0.124406	-2.001495	-0.941815	-1.704531	1.132394	1.856205	0.132129	0.075244	0.107505	-0.168448	-0.094741	-0.354904	1.555578	6.823006	4.520825	0.016826	-0.403595	-0.356723	-3.917885	-0.219795	-3.819397	0.324851	-1.475345	1.144702
963.228000	0.125751	-2.000778	-0.940782	-1.706141	1.131507	1.852725	0.129661	0.070493	0.096473	-0.153203	-0.090930	-0.349695	1.627823	6.689598	4.433024	0.017044	-0.378668	-0.377550	-4.323859	-0.594107	-3.187655	0.305674	-1.601639	0.960406
963.238000	0.127071	-2.000097	-0.939885	-1.707495	1.130579	1.849296	0.130302	0.065009	0.084040	-0.139836	-0.083344	-0.348874	1.212296	6.387739	4.455697	0.033535	-0.332930	-0.338040	-12.555542	4.864103	-5.637702	-2.006289	-4.219019	2.355069
963.250000	0.128568	-1.999393	-0.938982	-1.709016	1.129686	1.845198	0.124202	0.056515	0.070243	-0.118199	-0.075188	-0.341221	1.283306	6.411349	4.433004	-0.000949	-0.246543	-0.374189	-11.435444	4.392310	-6.667044	-2.789416	-4.653631	2.046053
963.260000	0.129780	-1.998846	-0.938354	-1.710135	1.129013	1.841769	0.121595	0.048407	0.056373	-0.099977	-0.064145	-0.336022	1.451806	6.466924	4.483722	0.024984	-0.268514	-0.342967	-10.864205	2.081415	-7.800170	-2.033818	-4.454855	2.434286
963.270000	0.130991	-1.998429	-0.937846	-1.711047	1.128419	1.838348	0.119337	0.041347	0.045246	-0.082494	-0.051215	-0.331075	1.391687	6.499540	4.465913	0.064175	-0.285822	-0.289482	-9.154645	2.489640	-7.157080	-1.915546	-3.543744	2.689373
963.280000	0.132192	-1.998036	-0.937478	-1.711766	1.127993	1.835067	0.118334	0.036181	0.034043	-0.063950	-0.042373	-0.322944	1.579140	6.339380	4.426946	0.098353	-0.311447	-0.365782	-11.330070	1.577033	-7.020586	-1.296637	-3.793957	1.992471
963.290000	0.133357	-1.997728	-0.937222	-1.712261	1.127629	1.831793	0.119612	0.028595	0.021830	-0.046036	-0.030263	-0.318670	1.286221	6.298762	4.425621	0.097184	-0.304234	-0.365679	-12.786580	5.506513	-7.952824	-2.537376	-4.456304	2.169934
963.302000	0.134771	-1.997432	-0.937024	-1.712620	1.127324	1.827943	0.115907	0.021151	0.008322	-0.022640	-0.018827	-0.318032	1.640363	6.064960	4.152578	0.095308	-0.338830	-0.293502	-17.092237	0.489516	-9.447013	-0.929048	-5.950802	3.943240
963.312000	0.135961	-1.997279	-0.937020	-1.712754	1.127207	1.824845	0.117528	0.014005	-0.007402	-0.003941	-0.009644	-0.313763	1.555451	5.911932	3.511994	0.291268	-0.315442	-0.369381	-27.943510	2.305546	-17.830693	-2.024334	-11.315720	5.387755
963.322000	0.137136	-1.997188	-0.937196	-1.712558	1.127166	1.821691	0.115446	0.005214	-0.021231	0.030602	0.003705	-0.315591	1.818851	5.112250	3.237402	0.394189	-0.099340	-0.382368	-24.819738	-2.082544	-20.836657	0.319124	-12.821749	6.246300
963.332000	0.138314	-1.997242	-0.937450	-1.712303	1.127270	1.818580	0.116475	-0.007355	-0.029502	0.037298	0.021534	-0.319240	1.869715	4.756476	2.905704	0.499403	0.058266	-0.366070	2.503349	-2.973666	-7.863698	3.241338	-2.127247	1.960557
963.344000	0.139719	-1.997403	-0.937890	-1.711754	1.127546	1.814814	0.118033	-0.016735	-0.043209	0.057940	0.024428	-0.318914	1.703338	3.803776	2.747321	0.569817	0.111178	-0.426012	3.918267	0.744690	-3.886069	2.113114	-0.535208	0.435103
963.354000	0.140872	-1.997573	-0.938409	-1.711098	1.127776	1.811592	0.118566	-0.021499	-0.055262	0.075649	0.028975	-0.321192	1.832131	3.910356	2.619629	0.672728	0.205058	-0.368207	11.105457	-0.806290	1.367666	2.042426	3.131761	-0.504828
963.364000	0.142060	-1.997852	-0.939076	-1.710241	1.128080	1.808390	0.118736	-0.028743	-0.069179	0.096257	0.038070	-0.323863	1.908883	3.892822	2.668823	0.701339	0.276362	-0.338497	9.399971	-1.652486	0.324127	1.376315	2.627556	0.051829
963.374000	0.143249	-1.998227	-0.939864	-1.709184	1.128526	1.805139	0.119650	-0.035874	-0.086190	0.120766	0.049494	-0.323517	2.021658	4.036319	2.845228	0.683330	0.321088	-0.381609	7.429713	-2.471813	-3.833772	0.731847	1.120206	0.204454
963.384000	0.144486	-1.998614	-0.940848	-1.707883	1.129095	1.801814	0.120013	-0.042168	-0.095581	0.140377	0.059598	-0.325317	2.226235	4.101505	2.713461	0.721176	0.432977	-0.332654	13.147665	-5.148810	0.072447	0.695025	3.459529	-0.212380
963.396000	0.145942	-1.999218	-0.942079	-1.706089	1.129879	1.797916	0.126466	-0.050447	-0.110429	0.160946	0.075351	-0.329167	1.826446	4.233675	2.689285	0.738827	0.406444	-0.358903	15.821474	0.611005	1.343666	-0.471534	4.534363	-1.070036
963.406000	0.147191	-1.999784	-0.943238	-1.704333	1.130699	1.794572	0.126541	-0.055571	-0.123696	0.182072	0.090001	-0.332114	2.025392	4.138916	2.692594	0.734953	0.379085	-0.354440	13.297359	-1.605417	0.590318	0.372802	3.666961	-0.435659
963.416000	0.148500	-2.000351	-0.944564	-1.702401	1.131681	1.791212	0.129846	-0.062135	-0.135754	0.200713	0.100582	-0.338485	1.792670	4.026741	2.643975	0.686598	0.321036	-0.369423	10.535607	1.638315	0.077482	0.097117	2.340205	0.035807
963.426000	0.149762	-2.000976	-0.945991	-1.700366	1.132740	1.787837	0.129671	-0.066673	-0.146723	0.219328	0.107677	-0.344732	2.236238	3.919218	2.622659	0.696599	0.255058	-0.439305	8.787187	-2.644542	0.329380	2.081191	2.078488	-0.329426
963.436000	0.151109	-2.001687	-0.947522	-1.698122	1.133854	1.784358	0.134176	-0.074714	-0.156522	0.235815	0.112331	-0.354787	2.119053	4.022781	2.467686	0.698019	0.308729	-0.426177	14.829697	-0.943384	4.487911	1.495426	4.269227	-1.128697
963.446000	0.152503	-2.002457	-0.949134	-1.695675	1.134990	1.780756	0.138108	-0.079368	-0.168272	0.252769	0.119297	-0.364188	2.017326	3.930369	2.460676	0.683639	0.373531	-0.406146	11.778912	0.529284	4.090563	0.341678	3.069558	-0.396530
963.456000	0.153885	-2.003286	-0.950837	-1.693080	1.136194	1.777081	0.140222	-0.082225	-0.183126	0.264868	0.128724	-0.375302	2.148417	3.618651	2.522797	0.702592	0.409708	-0.378507	2.247700	-0.713596	1.968435	0.007482	0.228295	1.262784
963.466000	0.155339	-2.004164	-0.952680	-1.690253	1.137550	1.773304	0.143131	-0.088887	-0.189893	0.276718	0.140636	-0.381194	2.277248	3.547486	2.480755	0.700425	0.346716	-0.412260	1.125477	-1.479170	2.992373	1.017359	0.137835	1.150609
963.478000	0.157106	-2.005317	-0.955035	-1.686772	1.139299	1.768541	0.148049	-0.099439	-0.202373	0.288044	0.146767	-0.395547	2.453167	3.961571	2.525650	0.758210	0.354874	-0.439764	9.538669	-2.692360	5.614965	1.486463	3.457830	-0.423810
963.488000	0.158648	-2.006251	-0.957053	-1.683773	1.140767	1.764510	0.156573	-0.102225	-0.211656	0.301535	0.151498	-0.405398	2.172063	3.905461	2.570161	0.725067	0.339618	-0.448340	5.116036	1.267397	4.301639	0.395907	1.690901	0.245130
963.498000	0.160222	-2.007328	-0.959158	-1.680675	1.142353	1.760403	0.158853	-0.105214	-0.217638	0.311970	0.156905	-0.421312	2.433886	3.895795	2.541465	0.743342	0.320601	-0.425968	5.643572	-1.775179	5.817767	1.555495	2.293133	0.525644
963.508000	0.161917	-2.008408	-0.961436	-1.677560	1.143932	1.756143	0.164317	-0.112418	-0.229743	0.325748	0.159501	-0.434487	2.305807	4.061228	2.699552	0.783253	0.389888	-0.492192	4.708940	0.867590	3.519714	-0.168309	1.954901	-0.267986
963.520000	0.163926	-2.009782	-0.964341	-1.673537	1.145849	1.750828	0.171018	-0.112722	-0.239344	0.341863	0.167037	-0.455298	2.436214	3.675173	2.797412	0.719320	0.402773	-0.448672	-7.895849	-1.479976	-1.812476	-0.149189	-3.123448	2.520217
963.530000	0.165693	-2.010982	-0.966825	-1.670131	1.147617	1.746198	0.176185	-0.120759	-0.246910	0.352534	0.176985	-0.468046	2.360433	4.119048	2.664694	0.774903	0.302814	-0.475761	6.408559	0.016080	3.763236	1.055976	2.430726	0.035372
963.540000	0.167437	-2.012215	-0.969398	-1.666564	1.149454	1.741415	0.181940	-0.124714	-0.256048	0.366167	0.178321	-0.478580	2.413003	4.272088	2.900408	0.730570	0.287023	-0.497007	2.674420	-0.763075	-2.019392	0.924222	0.010342	0.869961
963.550000	0.169274	-2.013472	-0.971997	-1.662855	1.151198	1.736540	0.183885	-0.128149	-0.258000	0.373841	0.178063	-0.491618	2.659401	4.492062	2.870739	0.743595	0.416846	-0.515291	8.956757	-3.424780	-0.538825	0.481040	1.865085	-0.126059
963.562000	0.171561	-2.015051	-0.975174	-1.658224	1.153429	1.730515	0.194188	-0.131236	-0.265144	0.383991	0.191972	-0.508020	2.449523	4.521628	2.891982	0.760580	0.319237	-0.485509	8.380475	-1.040364	-0.888887	0.779025	1.946412	0.291164
963.572000	0.173522	-2.016378	-0.977834	-1.654231	1.155363	1.725415	0.200603	-0.130427	-0.270851	0.388905	0.195045	-0.522607	2.333224	4.045443	2.812505	0.739376	0.340592	-0.546869	-1.615313	1.299425	-1.517232	-0.090381	-1.224362	0.826960
963.582000	0.175516	-2.017745	-0.980629	-1.650245	1.157394	1.720074	0.203161	-0.138593	-0.278354	0.402655	0.200453	-0.540245	2.570033	4.515367	2.794656	0.766686	0.294895	-0.507050	10.493501	-1.973268	0.761562	1.522477	2.832153	-0.140305
963.592000	0.177621	-2.019121	-0.983396	-1.646271	1.159417	1.714514	0.211786	-0.142286	-0.286861	0.414831	0.199663	-0.554852	2.412241	4.606041	2.806991	0.811357	0.331974	-0.481672	11.970743	0.050710	1.407077	0.552590	3.708601	-0.286777
963.602000	0.179698	-2.020545	-0.986162	-1.642107	1.161471	1.708827	0.215726	-0.144382	-0.290981	0.428615	0.205389	-0.567518	2.527228	4.554294	2.532794	0.791628	0.407444	-0.466099	18.206826	-1.276783	6.355697	0.673578	5.835222	-0.911695
963.612000	0.181918	-2.021955	-0.989124	-1.637803	1.163638	1.703095	0.218647	-0.143314	-0.300072	0.440549	0.217941	-0.579831	2.776747	4.050523	2.561463	0.772912	0.315456	-0.433789	5.602094	-4.828134	3.545123	2.390806	1.816186	1.394445
963.622000	0.184105	-2.023392	-0.992131	-1.633332	1.165828	1.697263	0.227064	-0.148870	-0.307068	0.452199	0.215716	-0.594234	2.675586	3.929668	2.429363	0.748767	0.397437	-0.488580	5.500959	-2.777138	5.202295	1.197531	1.604337	0.723058
963.634000	0.186917	-2.025284	-0.995881	-1.627785	1.168500	1.690096	0.232288	-0.154507	-0.316557	0.461158	0.225262	-0.612583	2.677101	4.005869	2.484117	0.748948	0.378527	-0.505948	5.219792	-2.528612	3.968699	1.239961	1.325889	0.691330
963.644000	0.189271	-2.026828	-0.999080	-1.623040	1.170770	1.683879	0.237878	-0.158951	-0.323573	0.467937	0.233043	-0.627019	2.652295	4.028148	2.382377	0.752976	0.389820	-0.551993	8.063128	-1.428574	5.943099	1.043506	2.421656	-0.266045
963.654000	0.191710	-2.028454	-1.002435	-1.618307	1.173139	1.677517	0.242372	-0.159434	-0.330275	0.475462	0.238225	-0.641206	2.677349	3.746741	2.366613	0.817199	0.348867	-0.497059	2.248803	-2.004660	6.562252	1.561856	1.609055	0.814938
963.664000	0.194182	-2.030096	-1.005875	-1.613536	1.175475	1.670990	0.246015	-0.167458	-0.342017	0.489282	0.241826	-0.651264	2.813917	4.054813	2.500355	0.814737	0.371316	-0.472391	5.612161	-3.962346	4.302513	1.680634	2.084582	0.976336
963.674000	0.196693	-2.031808	-1.009383	-1.608618	1.177858	1.664456	0.253408	-0.171910	-0.346857	0.504364	0.250994	-0.663849	2.493176	4.314956	2.556949	0.819835	0.356216	-0.566656	8.682639	1.219612	3.605008	0.364023	2.898992	-0.573194
963.686000	0.199756	-2.033997	-1.013579	-1.602527	1.180954	1.656478	0.259497	-0.176460	-0.358820	0.521529	0.256873	-0.689359	2.641222	4.449947	2.829707	0.739933	0.334087	-0.525024	3.361766	-1.726347	-3.411598	0.928341	-0.527495	1.370131
963.696000	0.202411	-2.035756	-1.017182	-1.597244	1.183478	1.649450	0.265488	-0.178515	-0.362417	0.527640	0.260072	-0.700597	2.574037	4.368214	2.632573	0.792796	0.407848	-0.557037	6.747511	0.154711	1.156736	-0.024078	1.541951	0.113560
963.706000	0.205113	-2.037588	-1.020886	-1.591761	1.186102	1.642251	0.270098	-0.184870	-0.373847	0.532315	0.268341	-0.712484	2.664789	4.895833	2.742021	0.798009	0.333796	-0.522209	15.831439	-1.158401	-0.125837	1.015234	4.090722	-0.261345
963.716000	0.207838	-2.039430	-1.024575	-1.586404	1.188849	1.634986	0.273203	-0.186842	-0.379903	0.540420	0.274848	-0.723225	2.913180	4.785986	2.728570	0.815099	0.295254	-0.522933	13.986449	-4.013610	0.015698	2.243286	3.852738	0.042479
963.728000	0.211178	-2.041617	-1.029199	-1.579916	1.192157	1.626307	0.282850	-0.184270	-0.386485	0.559720	0.271703	-0.740827	2.472733	4.085997	2.561961	0.781928	0.394583	-0.616600	0.178309	2.257955	1.131011	-0.382717	-0.446133	0.257310
963.738000	0.214012	-2.043485	-1.033090	-1.574340	1.194956	1.618869	0.286114	-0.191232	-0.392149	0.573581	0.285401	-0.756599	2.851741	4.277390	2.590887	0.822403	0.284926	-0.613839	4.717070	-2.041028	1.471483	1.985194	1.555090	-0.082165
963.748000	0.216906	-2.045411	-1.037068	-1.568590	1.197777	1.611186	0.291890	-0.195303	-0.398783	0.583246	0.280028	-0.773306	2.802424	4.295798	2.438903	0.836578	0.439122	-0.544688	9.047238	-1.698941	4.415072	0.459962	3.023643	0.015960
963.758000	0.219810	-2.047336	-1.041170	-1.562559	1.200664	1.603347	0.294716	-0.195337	-0.404550	0.589323	0.290765	-0.783739	3.034052	3.711668	2.399101	0.813082	0.359589	-0.567062	-3.375623	-4.734698	3.790611	2.184430	-0.669849	1.381234
963.768000	0.222826	-2.049349	-1.045190	-1.556545	1.203588	1.595466	0.302355	-0.204177	-0.416453	0.595085	0.294029	-0.796588	2.976244	4.168613	2.678298	0.795170	0.422443	-0.594113	-1.572037	-3.827924	-1.420504	0.911735	-1.330133	1.166035
963.778000	0.225899	-2.051396	-1.049315	-1.550567	1.206595	1.587327	0.306798	-0.209480	-0.420075	0.608380	0.299544	-0.811926	3.094722	4.362248	2.369924	0.815801	0.413261	-0.573937	11.537649	-4.498554	4.633197	1.670649	3.572876	-0.195847
963.790000	0.229623	-2.053911	-1.054378	-1.543182	1.210205	1.577449	0.314764	-0.208817	-0.428293	0.625792	0.313009	-0.823049	3.077444	3.985189	2.206625	0.808025	0.321884	-0.556871	6.819602	-4.522019	6.864383	2.826814	2.698379	0.530430
963.800000	0.232768	-2.056049	-1.058743	-1.536860	1.213313	1.569175	0.319105	-0.215968	-0.438594	0.635683	0.311659	-0.840121	3.196988	4.286600	2.456737	0.829466	0.384757	-0.678997	6.397147	-4.505615	2.749869	1.893722	2.016720	-0.717512
963.810000	0.236096	-2.058267	-1.063180	-1.530303	1.216505	1.560743	0.327696	-0.218022	-0.446435	0.643825	0.320988	-0.859551	2.873567	4.189949	2.504929	0.801379	0.319580	-0.628916	1.293989	-1.549174	1.073402	1.626181	0.126263	0.514039
963.820000	0.239327	-2.060504	-1.067752	-1.523853	1.219741	1.552026	0.331807	-0.220096	-0.450959	0.648893	0.325951	-0.876556	2.990460	3.954873	2.265305	0.846216	0.339488	-0.513697	3.147626	-3.683077	5.871541	2.241176	1.805336	1.393280
963.830000	0.242689	-2.062766	-1.072368	-1.517373	1.223055	1.543140	0.337921	-0.225806	-0.457400	0.666508	0.324014	-0.882982	2.816164	4.283231	2.232250	0.856169	0.402458	-0.618173	10.207497	0.254987	6.470383	0.543268	3.868129	-0.682743
963.840000	0.246101	-2.065099	-1.077008	-1.510750	1.226358	1.534247	0.342669	-0.230959	-0.470389	0.680486	0.336314	-0.894066	2.864164	4.651394	2.675806	0.859510	0.321887	-0.651695	5.742436	-0.461471	-1.359639	1.055898	1.586982	-0.187906
963.852000	0.250289	-2.067980	-1.082658	-1.502453	1.230383	1.523445	0.347431	-0.235777	-0.478232	0.693370	0.334781	-0.918670	2.840145	4.685962	2.636448	0.864172	0.416874	-0.626277	6.922196	-0.147308	-0.887111	0.005368	1.783505	-0.052779
963.862000	0.253820	-2.070323	-1.087472	-1.495342	1.233778	1.514084	0.352356	-0.238460	-0.485952	0.695560	0.345289	-0.932192	2.813744	4.861496	2.637175	0.862641	0.395944	-0.562504	10.311042	-0.228500	-1.241240	0.212262	2.711844	0.452232
963.872000	0.257470	-2.072736	-1.092364	-1.488392	1.237250	1.504737	0.355559	-0.237310	-0.491871	0.706066	0.349505	-0.941842	3.004908	4.473289	2.600350	0.918478	0.402076	-0.644553	2.934359	-1.736783	0.379928	0.624799	1.424850	0.032060
963.882000	0.261074	-2.075117	-1.097323	-1.481325	1.240720	1.495224	0.361981	-0.241886	-0.496670	0.722345	0.358531	-0.959822	2.901086	4.484550	2.506619	0.875189	0.415686	-0.627367	4.504952	-0.589238	0.889843	0.295770	1.445118	0.220427
963.892000	0.264736	-2.077509	-1.102324	-1.474041	1.244325	1.485525	0.366321	-0.246253	-0.504486	0.733561	0.358482	-0.973880	3.010195	4.648867	2.542156	0.901667	0.463742	-0.585683	7.347326	-1.917589	0.479288	0.091261	2.325266	0.439644
963.904000	0.269130	-2.080429	-1.108399	-1.464959	1.248752	1.473822	0.372264	-0.249611	-0.515506	0.743414	0.370370	-0.985368	3.105832	4.125546	2.573536	0.845371	0.384489	-0.693039	-6.218840	-3.194508	-0.713618	1.432506	-2.144857	0.819699
963.914000	0.272817	-2.082944	-1.113488	-1.457578	1.252462	1.463911	0.379680	-0.257537	-0.519356	0.748481	0.373281	-1.004703	3.091300	4.666811	2.507450	0.880399	0.354397	-0.653888	7.414685	-2.002044	0.205631	1.375107	2.368367	-0.060435
963.924000	0.276601	-2.085489	-1.118812	-1.450111	1.256194	1.453708	0.385154	-0.256683	-0.526899	0.767813	0.377576	-1.021077	3.378970	4.258960	2.451803	0.907832	0.423332	-0.558380	0.922706	-6.822953	1.950606	2.063503	0.829499	1.617041
963.934000	0.280491	-2.088062	-1.124134	-1.442416	1.260039	1.443486	0.390670	-0.262510	-0.533428	0.778256	0.377985	-1.028889	3.236427	4.505744	2.313000	0.916335	0.429646	-0.635070	8.963630	-3.258980	3.712473	1.097399	3.503827	-0.116588
963.946000	0.285247	-2.091293	-1.130638	-1.432760	1.264643	1.431062	0.398037	-0.262066	-0.542048	0.785321	0.386672	-1.046348	3.242691	3.856097	2.347701	0.835997	0.430419	-0.693946	-8.287007	-7.973001	7.595929	2.698382	-1.556456	0.434835
963.956000	0.289242	-2.093936	-1.136031	-1.425028	1.268533	1.420516	0.395913	-0.263103	-0.535589	0.783228	0.385576	-1.046729	2.982878	4.644933	2.217628	0.876909	0.415752	-0.588109	11.453309	-6.376123	12.652956	2.296941	5.555922	-0.814540
963.966000	0.293202	-2.096699	-1.141450	-1.417230	1.272360	1.410082	0.397334	-0.266263	-0.541101	0.790986	0.392232	-1.043002	2.669273	4.871600	2.512520	0.884132	0.393522	-0.646794	6.781629	-2.645555	7.888111	1.168656	3.595240	-1.069131
963.976000	0.297163	-2.099465	-1.146771	-1.409314	1.276191	1.399576	0.398138	-0.270211	-0.543812	0.790067	0.385791	-1.045962	2.750700	5.285906	2.787529	0.874092	0.443476	-0.610981	8.174511	-4.032966	2.728138	0.815001	2.932140	-0.519737
963.986000	0.301158	-2.102215	-1.152253	-1.401260	1.280074	1.389110	0.398197	-0.271985	-0.543936	0.786033	0.394275	-1.047307	2.708251	5.752866	2.814586	0.808404	0.365036	-0.561505	16.494731	-3.397046	-0.056096	1.479494	4.478142	-0.270751
963.996000	0.305178	-2.104939	-1.157779	-1.393477	1.284065	1.378762	0.400456	-0.266988	-0.547699	0.785563	0.392002	-1.045253	2.378552	5.456595	2.946990	0.876983	0.377368	-0.594559	5.500759	-0.217784	-0.074657	0.207242	1.938133	-0.133477
964.006000	0.309221	-2.107594	-1.163364	-1.385749	1.287960	1.368226	0.400340	-0.267709	-0.547487	0.787017	0.391606	-1.050419	2.312733	5.706262	3.112584	0.902270	0.312674	-0.557074	6.090588	0.180645	-2.693755	0.543679	2.164186	0.282378
964.018000	0.314116	-2.110774	-1.169941	-1.376299	1.292690	1.355610	0.399614	-0.263491	-0.546700	0.789035	0.384194	-1.048190	1.985716	5.405427	3.113503	0.937690	0.382263	-0.581381	-1.771973	3.476743	-1.284194	-1.198767	0.220482	0.273394
964.028000	0.318132	-2.113430	-1.175223	-1.368273	1.296568	1.345243	0.397785	-0.266422	-0.545062	0.790352	0.386425	-1.049421	1.945336	5.717731	3.073954	0.874342	0.358478	-0.639887	4.548721	5.210563	-2.868991	-1.293244	1.265321	-0.650868
964.038000	0.322100	-2.116010	-1.180556	-1.360463	1.300454	1.334702	0.394858	-0.263321	-0.539402	0.790881	0.383145	-1.053084	2.009518	5.415516	2.560729	0.883485	0.411289	-0.545623	12.166520	4.812483	4.991509	-1.481958	4.626948	-0.432232
964.048000	0.326059	-2.118653	-1.186004	-1.352623	1.304268	1.324094	0.392695	-0.264640	-0.542712	0.795867	0.390881	-1.046985	2.455576	5.449480	2.653593	0.820962	0.349474	-0.552495	11.091060	-0.847971	2.458258	0.948675	3.499952	0.105819
964.058000	0.329910	-2.121247	-1.191466	-1.344567	1.308122	1.313706	0.393675	-0.262615	-0.540190	0.792457	0.386454	-1.045942	2.458088	5.101121	2.609225	0.834086	0.453486	-0.555867	4.715345	-1.629963	4.411304	0.137504	1.710974	0.392018
964.070000	0.334625	-2.124382	-1.197944	-1.335064	1.312784	1.301167	0.395009	-0.263563	-0.536822	0.780187	0.389987	-1.047054	2.620637	4.797992	2.258915	0.839098	0.404496	-0.598608	7.862268	-2.439800	10.000624	1.069891	3.734039	-0.413753
964.080000	0.338500	-2.127050	-1.203294	-1.327402	1.316762	1.290657	0.394824	-0.266754	-0.540230	0.785111	0.384711	-1.047007	2.947112	4.991533	2.321119	0.914673	0.415424	-0.567609	11.988796	-5.791676	9.687430	1.681300	5.642476	-0.400477
964.090000	0.342410	-2.129760	-1.208705	-1.319528	1.320623	1.280272	0.396539	-0.265218	-0.543711	0.792463	0.390405	-1.045671	2.762341	4.844361	2.638977	0.872438	0.341273	-0.633434	-1.194331	-5.306320	5.578734	2.311364	0.952657	0.004438
964.102000	0.347162	-2.132939	-1.215319	-1.309865	1.325283	1.267621	0.398004	-0.269080	-0.544653	0.790911	0.387409	-1.049946	2.852299	5.285511	2.635322	0.768268	0.386694	-0.545084	7.202586	-6.308340	1.924474	2.371989	1.636124	0.849631
964.112000	0.351132	-2.135693	-1.220830	-1.302036	1.329116	1.257136	0.397539	-0.266427	-0.546053	0.783837	0.389776	-1.044968	3.103520	5.085752	2.866554	0.879881	0.377539	-0.573077	-1.336405	-10.193616	1.912568	3.251570	0.292210	0.940308
964.122000	0.355164	-2.138366	-1.226352	-1.294262	1.332952	1.246720	0.399819	-0.268152	-0.545881	0.788723	0.387649	-1.048831	2.854056	5.195553	2.889327	0.903488	0.471416	-0.621521	-1.049385	-6.564062	1.535635	1.143544	0.220123	0.143836
964.132000	0.359159	-2.141049	-1.231742	-1.286437	1.336836	1.236145	0.400682	-0.265882	-0.547257	0.787694	0.392120	-1.047483	2.693342	5.304051	2.936613	0.895374	0.388567	-0.537843	-0.859541	-5.662794	0.301210	1.666583	0.285106	1.123903
964.142000	0.363189	-2.143759	-1.237126	-1.278366	1.340752	1.225721	0.399435	-0.268389	-0.547513	0.788829	0.396417	-1.042767	2.704066	5.423925	2.829473	0.840088	0.330369	-0.636692	3.149726	-4.154449	-0.031006	2.052905	1.104902	-0.082454
964.152000	0.367232	-2.146419	-1.242394	-1.270558	1.344662	1.215342	0.400985	-0.269316	-0.541465	0.783169	0.392995	-1.047134	2.449546	5.840364	2.526993	0.862781	0.334934	-0.609023	18.255752	1.571557	1.520120	0.238464	6.037311	-0.957727
964.162000	0.371263	-2.149068	-1.247893	-1.262803	1.348615	1.204739	0.399710	-0.267886	-0.542941	0.790966	0.385571	-1.050447	2.412312	5.637979	2.489509	0.872959	0.437200	-0.517288	15.035085	0.550650	2.982019	-0.549308	4.997976	0.177238
964.172000	0.375304	-2.151752	-1.253471	-1.254933	1.352583	1.194289	0.398852	-0.268004	-0.544906	0.792910	0.385971	-1.044488	2.338942	5.785899	2.623281	0.855520	0.385459	-0.595955	13.276863	1.843293	0.306127	-0.360358	4.112179	-0.482230
964.184000	0.380126	-2.154926	-1.260139	-1.245241	1.357211	1.181847	0.398856	-0.265025	-0.542039	0.787109	0.387293	-1.047578	1.944613	5.275888	2.638245	0.863394	0.331370	-0.613493	0.597372	4.247067	2.935978	-0.556826	1.009394	-0.120884
964.194000	0.384133	-2.157623	-1.265553	-1.237467	1.361097	1.171286	0.397263	-0.266827	-0.540514	0.783451	0.386780	-1.050774	2.062916	5.543372	2.628797	0.916405	0.382776	-0.541135	7.015327	3.497066	2.310781	-1.082483	3.153649	0.238757
964.204000	0.388054	-2.160234	-1.270885	-1.229722	1.364924	1.160830	0.394862	-0.263952	-0.541650	0.792338	0.386537	-1.043856	2.168036	5.260869	2.525881	0.899003	0.420637	-0.615515	3.737845	2.401089	4.639609	-1.011083	2.216005	-0.396459
964.214000	0.391954	-2.162908	-1.276268	-1.221735	1.368794	1.150361	0.395705	-0.266599	-0.541419	0.791264	0.384684	-1.046872	2.372712	5.400826	2.582766	0.838507	0.426529	-0.596895	5.006085	-0.175238	2.163091	-0.082694	1.597137	0.034181
964.226000	0.396668	-2.166070	-1.282807	-1.212128	1.373437	1.137689	0.395136	-0.263669	-0.545133	0.784333	0.393817	-1.047198	2.641542	5.160453	2.731199	0.828638	0.337033	-0.558581	-2.600270	-5.593539	1.933689	2.460355	-0.451101	1.100379
964.236000	0.400627	-2.168708	-1.288279	-1.204403	1.377312	1.127370	0.395249	-0.266485	-0.545078	0.781975	0.392249	-1.048350	2.658272	5.195303	2.714113	0.934993	0.398211	-0.594811	-0.855417	-4.743334	3.588588	1.197215	1.138749	0.295513
964.246000	0.404550	-2.171320	-1.293703	-1.196665	1.381199	1.116829	0.396892	-0.266560	-0.544608	0.788303	0.393954	-1.050257	2.537087	5.264678	2.659225	0.917290	0.335801	-0.570639	0.899659	-3.252005	3.326244	1.419435	1.697084	0.503230
964.256000	0.408533	-2.174005	-1.299096	-1.188670	1.385126	1.106341	0.397303	-0.267941	-0.543858	0.784968	0.386065	-1.047334	2.693421	5.235612	2.656297	0.956949	0.443308	-0.563299	1.203242	-5.013344	4.147431	0.721608	1.857801	0.483408
964.268000	0.413295	-2.177230	-1.305518	-1.179078	1.389802	1.093852	0.396211	-0.270369	-0.542592	0.784721	0.390116	-1.048367	2.820996	5.616673	2.433380	0.852271	0.375946	-0.603446	13.060289	-3.578042	1.836080	1.421957	4.337411	-0.228489
964.278000	0.417219	-2.179865	-1.311025	-1.171329	1.393700	1.083348	0.397185	-0.269394	-0.541999	0.786174	0.385129	-1.048822	2.759095	5.346208	2.288176	0.902956	0.411268	-0.610586	11.429894	-2.928252	5.693988	0.652456	4.763619	-0.439448
964.288000	0.421178	-2.182586	-1.316556	-1.163519	1.397576	1.072805	0.397675	-0.268685	-0.543638	0.791270	0.391112	-1.045836	2.886098	5.571558	2.478316	0.895125	0.364557	-0.559087	11.216770	-5.178563	2.179265	1.816490	4.305618	0.334829
964.298000	0.425136	-2.185280	-1.322068	-1.155488	1.401374	1.062409	0.398918	-0.265773	-0.542654	0.790258	0.386984	-1.044325	2.800051	5.256029	2.414924	0.871806	0.425414	-0.628329	5.582604	-4.746432	4.530076	1.190849	2.467537	-0.231110
964.308000	0.429170	-2.188002	-1.327407	-1.147505	1.405327	1.051942	0.401616	-0.267960	-0.540716	0.783515	0.392021	-1.047302	2.532910	5.525962	2.437857	0.878306	0.384009	-0.605337	8.484504	-1.074652	2.355659	0.454560	3.260711	-0.155194
964.320000	0.434015	-2.191226	-1.333806	-1.138293	1.410029	1.039338	0.401150	-0.266300	-0.539762	0.790801	0.387272	-1.045907	2.436712	5.394145	2.165915	0.855478	0.410043	-0.609490	11.658017	1.011725	5.099358	-0.360585	4.270828	-0.400508
964.330000	0.437998	-2.193940	-1.339219	-1.130484	1.413943	1.028894	0.399077	-0.267885	-0.544293	0.795271	0.389527	-1.047922	2.472936	5.675264	2.361298	0.840932	0.343460	-0.622693	11.489995	0.562166	0.992456	0.539885	3.794571	-0.373533
964.340000	0.442007	-2.196593	-1.344757	-1.122418	1.417828	1.018379	0.399575	-0.266053	-0.547205	0.793312	0.385089	-1.050246	2.278111	5.623992	2.582816	0.847129	0.405446	-0.544794	4.010514	0.090990	-0.401447	0.019632	1.098216	0.750292
964.350000	0.445991	-2.199247	-1.350305	-1.114522	1.421697	1.007960	0.398555	-0.266338	-0.547734	0.785192	0.386272	-1.046328	2.055015	5.915112	3.092955	0.855919	0.398874	-0.537627	-2.718126	-5.509536	2.407723	1.225028	-0.180048	0.225790
964.362000	0.450687	-2.202388	-1.356860	-1.105308	1.426264	0.995588	0.388961	-0.258411	-0.534057	0.775119	0.376849	-1.028112	2.005206	5.765626	3.009814	0.870686	0.443110	-0.554139	-3.716231	-5.054579	4.552518	0.532515	-0.223645	-0.068633
964.372000	0.454550	-2.204970	-1.362098	-1.097591	1.429976	0.985342	0.385612	-0.258419	-0.528327	0.763773	0.378053	-1.015845	1.780697	5.907905	3.145501	0.845240	0.362701	-0.495477	-5.819081	-3.796331	2.018687	1.033248	-1.102305	0.672840
964.382000	0.458352	-2.207515	-1.367208	-1.089818	1.433683	0.975273	0.380286	-0.258105	-0.517125	0.752929	0.377733	-0.998501	1.807336	6.315264	2.866570	0.772767	0.334639	-0.531692	7.356013	-0.210745	-0.443020	0.608276	1.997005	-0.120587
964.392000	0.462129	-2.209986	-1.372325	-1.082454	1.437415	0.965386	0.374205	-0.251366	-0.507865	0.738364	0.371083	-0.986840	1.700560	6.045589	2.560141	0.799205	0.343940	-0.502704	9.769320	1.538542	4.421880	-0.269682	3.625158	-0.082347
964.402000	0.465898	-2.212543	-1.377397	-1.075239	1.441096	0.955490	0.371081	-0.250601	-0.504597	0.732968	0.359245	-0.973052	1.577320	6.407158	2.788968	0.828386	0.402120	-0.465358	10.101997	2.684205	0.111612	-1.261993	3.142755	0.247832
964.414000	0.470380	-2.215468	-1.383512	-1.066569	1.445473	0.943973	0.364182	-0.242618	-0.496962	0.722610	0.352840	-0.952022	1.501926	6.191988	2.892615	0.874094	0.346028	-0.518774	3.427840	2.202416	1.964951	-0.847838	2.109003	-0.230017
964.424000	0.474026	-2.217918	-1.388446	-1.059242	1.449011	0.934558	0.358210	-0.241155	-0.490967	0.711215	0.347983	-0.943201	1.366242	6.339751	3.033611	0.870076	0.322408	-0.507971	1.706282	3.104173	-0.344662	-0.851174	1.353274	-0.077230
964.434000	0.477505	-2.220305	-1.393121	-1.052238	1.452431	0.925178	0.351760	-0.237789	-0.481094	0.696591	0.339849	-0.931660	1.389147	6.484349	2.880728	0.825809	0.382759	-0.457779	7.679036	3.979071	-1.306451	-1.491443	2.324321	0.295232
964.444000	0.481017	-2.222679	-1.397808	-1.045403	1.455816	0.915977	0.342968	-0.230464	-0.474130	0.688443	0.332861	-0.909408	1.703064	6.133484	2.672836	0.844116	0.417631	-0.555541	8.022050	1.340934	3.526270	-1.215813	3.136897	-0.832835
964.456000	0.485035	-2.225439	-1.403529	-1.037260	1.459803	0.905202	0.337710	-0.227999	-0.466345	0.679110	0.337102	-0.898501	1.824658	6.256597	2.739171	0.802850	0.297161	-0.519180	8.839911	-0.534850	1.326486	0.738869	3.296313	-0.308264
964.466000	0.488317	-2.227680	-1.408223	-1.030452	1.463062	0.896266	0.333573	-0.221755	-0.460064	0.665532	0.324335	-0.884674	2.096779	6.042398	2.897508	0.830691	0.457021	-0.501237	3.174214	-5.864818	2.824832	0.629777	1.269269	-0.004111
964.476000	0.491531	-2.229902	-1.412841	-1.023784	1.466351	0.887437	0.331019	-0.219878	-0.453809	0.648381	0.325864	-0.869295	1.813498	5.966541	3.038140	0.817688	0.316327	-0.454681	-3.016894	-5.037238	2.531214	1.735149	-0.088321	0.655261
964.486000	0.494781	-2.232134	-1.417261	-1.017425	1.469553	0.878918	0.327025	-0.217127	-0.442264	0.639110	0.319052	-0.855342	1.882043	6.054671	2.730231	0.869649	0.344803	-0.478090	6.614582	-2.496263	4.340469	0.367558	3.461906	0.008040
964.498000	0.498618	-2.234701	-1.422448	-1.009943	1.473343	0.868845	0.320445	-0.211174	-0.434612	0.632167	0.310902	-0.840917	1.782264	5.804886	2.734265	0.876373	0.388718	-0.469379	1.817018	-2.965338	6.895447	-0.076269	2.188426	0.112335
964.508000	0.501795	-2.236827	-1.426653	-1.003676	1.476426	0.860463	0.315459	-0.211950	-0.426336	0.626083	0.306744	-0.827956	1.795060	6.247617	2.627037	0.821669	0.324259	-0.478246	11.112531	-0.152259	2.345400	0.105163	4.244484	-0.124159
964.518000	0.504936	-2.238866	-1.430856	-0.997324	1.479437	0.852227	0.307930	-0.208565	-0.421662	0.610520	0.299496	-0.808794	2.045098	6.367576	2.764910	0.802210	0.363268	-0.462136	11.046449	-3.578731	0.109643	0.947432	3.567146	0.131305
964.528000	0.508091	-2.240927	-1.435050	-0.991289	1.482425	0.844280	0.304432	-0.200454	-0.413876	0.596361	0.295792	-0.793626	1.829868	5.919073	2.627457	0.790392	0.347117	-0.446160	5.588930	-2.939039	5.189514	0.723839	2.538815	0.313277
964.538000	0.511088	-2.242921	-1.439231	-0.985482	1.485351	0.836412	0.300078	-0.201879	-0.407772	0.585516	0.291762	-0.782678	1.575691	6.402467	2.759599	0.838710	0.304620	-0.460312	9.238572	1.575719	0.315355	-0.330075	3.706762	-0.014383
964.550000	0.514686	-2.245260	-1.444119	-0.978538	1.488780	0.827086	0.293964	-0.196751	-0.400981	0.581603	0.282802	-0.767913	1.399119	6.328034	2.888087	0.774702	0.398436	-0.448152	3.192168	1.471815	-0.517640	-0.860273	0.671878	0.192144
964.560000	0.517562	-2.247202	-1.448068	-0.972844	1.491602	0.819553	0.286601	-0.189702	-0.387927	0.568604	0.279533	-0.752250	1.371340	5.933283	2.671702	0.759810	0.329898	-0.444824	1.570725	1.144594	4.467975	-0.276347	1.045688	0.219349
964.570000	0.520380	-2.249087	-1.451913	-0.967070	1.494359	0.812085	0.281711	-0.190027	-0.379943	0.553796	0.271409	-0.741007	1.309080	6.311550	2.556029	0.741636	0.395337	-0.426798	9.807744	4.545416	0.850286	-1.700140	2.593464	0.207568
964.580000	0.523209	-2.250983	-1.455701	-0.961541	1.497107	0.804734	0.275411	-0.186986	-0.377099	0.539663	0.271573	-0.723517	1.252955	6.354637	2.822302	0.752480	0.301741	-0.426973	3.967208	3.072272	-0.737642	-0.384366	1.215253	0.327969
964.592000	0.526506	-2.253163	-1.460084	-0.955198	1.500296	0.796138	0.270180	-0.179002	-0.368399	0.526302	0.262049	-0.705071	1.128868	6.161219	2.806232	0.821994	0.306226	-0.413768	1.269936	3.528002	2.459420	-1.117645	1.436176	0.369435
964.602000	0.529119	-2.254946	-1.463725	-0.950036	1.502923	0.789237	0.262767	-0.178623	-0.360255	0.520844	0.252921	-0.689717	1.263758	6.376221	2.719344	0.823291	0.346733	-0.489026	7.061168	4.702624	0.614239	-1.760486	2.806808	-0.569404
964.612000	0.531745	-2.256668	-1.467355	-0.944913	1.505493	0.782497	0.256903	-0.173932	-0.356247	0.515295	0.253442	-0.682503	1.298706	6.346318	3.047021	0.774782	0.264647	-0.466029	-1.281240	0.786575	-1.248697	0.515585	0.017668	-0.102505
964.622000	0.534273	-2.258435	-1.470851	-0.939861	1.507959	0.775825	0.250336	-0.168033	-0.346615	0.502861	0.242523	-0.672449	1.236539	6.264644	2.847715	0.808708	0.368550	-0.413452	2.286408	2.297307	1.085786	-1.250889	1.162460	0.273776
964.634000	0.537175	-2.260420	-1.474998	-0.933830	1.510886	0.767841	0.243382	-0.164546	-0.337755	0.489704	0.237814	-0.651134	1.555995	6.124064	2.900055	0.755410	0.336016	-0.393392	0.390729	-2.870676	1.715717	0.852269	0.384032	0.608282
964.644000	0.539644	-2.262047	-1.478328	-0.928948	1.513262	0.761362	0.238709	-0.162524	-0.327458	0.474105	0.232780	-0.631360	1.507308	6.272461	2.752254	0.779568	0.310873	-0.441625	5.815664	0.253691	1.134507	0.015576	2.377438	-0.056378
964.654000	0.541945	-2.263685	-1.481565	-0.924354	1.515553	0.755044	0.233319	-0.159656	-0.322482	0.464307	0.228528	-0.619646	1.679992	6.446578	2.818674	0.810578	0.338771	-0.394979	8.639050	-1.494752	-0.560691	0.172376	3.198725	0.403164
964.664000	0.544284	-2.265237	-1.484715	-0.919801	1.517812	0.748995	0.229444	-0.151988	-0.314395	0.457770	0.220501	-0.607584	1.710317	6.023895	2.743595	0.799206	0.399840	-0.353178	4.180969	-4.078542	4.404996	0.144682	2.026714	0.847533
964.674000	0.546514	-2.266733	-1.487748	-0.915251	1.519944	0.743048	0.224789	-0.152509	-0.305080	0.449370	0.219481	-0.592135	1.581647	6.333816	2.780365	0.729651	0.382316	-0.418583	6.139967	-1.074375	-0.174427	-0.000918	1.561101	0.109251
964.686000	0.549116	-2.268501	-1.491308	-0.909938	1.522589	0.736038	0.218884	-0.146955	-0.298553	0.437215	0.217857	-0.576556	1.773101	6.516830	2.818895	0.723002	0.312912	-0.379195	9.431061	-2.880773	-2.423113	1.313666	2.654725	0.549417
964.696000	0.551332	-2.269947	-1.494241	-0.905594	1.524673	0.730418	0.216871	-0.142922	-0.291683	0.422479	0.208237	-0.560886	1.364046	6.334960	2.600075	0.698217	0.399623	-0.407404	8.626625	2.401220	0.213058	-1.152593	2.047158	0.079332
964.706000	0.553441	-2.271332	-1.497142	-0.901322	1.526660	0.724814	0.211206	-0.135573	-0.285539	0.407045	0.210954	-0.548416	1.254340	5.840912	2.779150	0.675498	0.281306	-0.392302	-3.743850	-1.277874	4.959621	0.867743	-0.697543	0.364156
964.716000	0.555486	-2.272649	-1.499949	-0.897359	1.528711	0.719428	0.203993	-0.136445	-0.277379	0.395443	0.204937	-0.535270	1.418707	6.124295	2.788847	0.709634	0.272386	-0.378394	1.864507	-1.474425	2.240952	0.948119	1.093867	0.455358
964.726000	0.557489	-2.274000	-1.502713	-0.893503	1.530694	0.714146	0.201349	-0.133905	-0.270378	0.386504	0.196493	-0.519969	1.228045	6.275115	2.647240	0.751721	0.257938	-0.353488	6.761139	2.564481	1.689929	-0.405593	3.019322	0.591621
964.738000	0.559822	-2.275602	-1.505973	-0.888975	1.532987	0.707977	0.193616	-0.130251	-0.262901	0.379418	0.187326	-0.503878	1.038996	6.258068	2.845130	0.734118	0.358324	-0.327584	0.732915	2.282825	1.039125	-1.167241	0.397554	0.816559
964.748000	0.561702	-2.276832	-1.508607	-0.885298	1.534816	0.702950	0.187116	-0.124844	-0.252716	0.371867	0.180977	-0.489318	1.182263	6.104676	2.675144	0.724376	0.338558	-0.274576	3.486069	0.824472	3.386635	-0.667644	1.566534	1.348790
964.758000	0.563547	-2.278062	-1.511117	-0.881648	1.536678	0.698214	0.182734	-0.120834	-0.248447	0.361734	0.179045	-0.471797	0.973083	6.026896	3.054738	0.695102	0.246781	-0.387686	-8.572710	-0.058565	2.679202	0.635029	-1.913329	0.161302
964.768000	0.565305	-2.279272	-1.513520	-0.878115	1.538389	0.693616	0.175472	-0.121188	-0.238052	0.350476	0.168150	-0.460442	1.273424	6.485131	2.771776	0.722462	0.278424	-0.353336	7.094555	1.842481	-1.306019	-0.168279	2.529295	0.407042
964.778000	0.567076	-2.280502	-1.515832	-0.874636	1.540098	0.689141	0.168682	-0.117414	-0.232573	0.336998	0.160803	-0.446562	1.307524	6.671864	2.776553	0.707041	0.344921	-0.352212	9.789101	2.435408	-3.682124	-0.752224	2.593885	0.334795
964.788000	0.568718	-2.281660	-1.518088	-0.871212	1.541725	0.684761	0.166193	-0.112105	-0.224040	0.326287	0.159843	-0.434952	1.143036	6.578847	2.779763	0.677199	0.299404	-0.346802	6.994290	3.316355	-2.931121	-0.525365	1.838912	0.350189
964.800000	0.570668	-2.282913	-1.520650	-0.867397	1.543590	0.679646	0.157554	-0.105523	-0.213078	0.308882	0.154033	-0.418610	1.205547	6.525526	2.527118	0.688911	0.236201	-0.329500	12.615651	4.501113	-1.221602	-0.522962	4.269841	0.468175
964.810000	0.572202	-2.283952	-1.522733	-0.864342	1.545155	0.675454	0.154618	-0.100196	-0.211218	0.299735	0.147508	-0.401310	1.098395	6.104588	2.904271	0.712080	0.292475	-0.321864	-2.352343	-0.312253	3.123700	-0.022008	0.101563	0.515566
964.820000	0.573735	-2.284909	-1.524814	-0.861436	1.546553	0.671523	0.148228	-0.098404	-0.200279	0.290987	0.142491	-0.388667	1.072475	6.222532	2.617000	0.702203	0.292626	-0.272021	5.883284	2.751458	2.543166	-0.914265	2.489910	0.958183
964.830000	0.575159	-2.285853	-1.526786	-0.858587	1.547986	0.667712	0.143751	-0.096346	-0.197534	0.281371	0.135376	-0.371026	0.961759	6.436374	2.960449	0.665709	0.343860	-0.349552	-0.314161	2.514584	-1.517501	-0.853550	-0.459765	0.059502
964.840000	0.576581	-2.286820	-1.528708	-0.855841	1.549299	0.664070	0.137568	-0.091177	-0.190663	0.275105	0.127810	-0.357313	0.961320	6.073991	2.811186	0.621217	0.391352	-0.316435	-2.445734	1.201920	2.848317	-0.956195	-1.264867	0.348764
964.850000	0.577910	-2.287656	-1.530576	-0.853180	1.550604	0.660535	0.131523	-0.089144	-0.181234	0.261643	0.128025	-0.344461	1.067025	6.289165	2.808531	0.654482	0.386959	-0.313065	1.895993	1.501590	0.806346	-1.092367	0.194743	0.327251
964.860000	0.579202	-2.288553	-1.532304	-0.850617	1.551884	0.657209	0.124451	-0.087521	-0.171639	0.253815	0.127101	-0.334298	1.341654	6.528671	2.692265	0.622599	0.274363	-0.285504	9.673577	0.656569	-2.161694	0.544020	2.638536	0.651071
964.870000	0.580398	-2.289386	-1.534023	-0.848174	1.553090	0.653976	0.119137	-0.078281	-0.167085	0.239181	0.120649	-0.317925	1.451084	6.042362	2.941436	0.655545	0.267686	-0.276563	-1.562447	-5.645561	3.716522	1.913737	0.233898	0.728030
964.882000	0.581787	-2.290295	-1.536034	-0.845375	1.554438	0.650288	0.116008	-0.076169	-0.158633	0.225799	0.109963	-0.300209	1.125030	6.003253	3.032421	0.687027	0.370548	-0.306898	-6.090961	-2.904937	4.561354	-0.146359	-1.337293	0.230967
964.892000	0.582863	-2.291062	-1.537601	-0.843143	1.555536	0.647324	0.109838	-0.077940	-0.150989	0.216711	0.102975	-0.290941	1.231503	6.514246	3.034542	0.602220	0.380919	-0.270417	1.176349	-1.792399	-2.868287	0.377489	-0.752247	0.589881
964.902000	0.583976	-2.291801	-1.539042	-0.840981	1.556541	0.644480	0.105398	-0.072947	-0.140910	0.203831	0.103156	-0.272435	0.910741	6.550893	2.740519	0.642777	0.361737	-0.299383	6.431302	4.957876	-1.833293	-1.856557	1.485930	0.153469
964.912000	0.585004	-2.292481	-1.540374	-0.838989	1.557569	0.641808	0.099106	-0.068329	-0.133378	0.194450	0.100028	-0.261994	1.176174	6.519210	2.796927	0.626566	0.319723	-0.239873	6.817978	0.800134	-1.704006	-0.157160	1.745157	0.806107
964.922000	0.585926	-2.293161	-1.541677	-0.837107	1.558559	0.639304	0.094058	-0.064471	-0.126511	0.183466	0.092898	-0.244551	1.282229	6.603333	2.814833	0.650588	0.273581	-0.293793	8.394378	0.615983	-2.346689	0.209403	2.691982	0.192872
964.934000	0.587039	-2.293877	-1.543148	-0.835016	1.559598	0.636474	0.090249	-0.060099	-0.118916	0.170974	0.086356	-0.231275	0.882520	6.655356	2.881395	0.657111	0.273005	-0.262839	5.287167	4.161234	-2.944192	-0.937923	1.753723	0.401652
964.944000	0.587874	-2.294473	-1.544291	-0.833366	1.560420	0.634250	0.083556	-0.055970	-0.110542	0.161152	0.079005	-0.214490	0.798359	6.629068	2.824342	0.638750	0.299981	-0.283902	5.363906	5.509140	-2.596904	-1.540970	1.527217	0.091480
964.954000	0.588699	-2.294948	-1.545333	-0.831816	1.561208	0.632168	0.078014	-0.049949	-0.100104	0.152008	0.075573	-0.201838	0.890372	6.414846	2.643870	0.648378	0.278117	-0.242281	7.479705	4.615404	0.833270	-1.406553	2.801789	0.505372
964.964000	0.589428	-2.295473	-1.546278	-0.830402	1.561935	0.630189	0.072932	-0.045374	-0.095677	0.142986	0.068948	-0.186404	0.766954	6.253610	2.720070	0.632576	0.297543	-0.214613	2.786134	3.858926	2.585820	-1.431150	1.321900	0.722849
964.976000	0.590240	-2.295962	-1.547391	-0.828765	1.562758	0.628104	0.065409	-0.042080	-0.090774	0.131287	0.063303	-0.169748	0.667815	6.163019	2.946350	0.638033	0.265550	-0.269448	-4.276350	2.705403	3.402552	-0.912986	-0.470486	0.052360
964.986000	0.590872	-2.296355	-1.548247	-0.827535	1.563317	0.626473	0.059787	-0.039433	-0.082033	0.120223	0.056283	-0.160611	0.772020	6.139660	2.898709	0.613446	0.283990	-0.210589	-2.615485	1.251336	3.618769	-0.551588	-0.245478	0.643300
964.996000	0.591348	-2.296713	-1.549013	-0.826428	1.563807	0.624979	0.053224	-0.036418	-0.074128	0.111445	0.053212	-0.143422	0.933334	6.257896	2.792565	0.600089	0.275501	-0.185553	2.633811	0.971899	2.340714	-0.252680	1.184156	0.887877
965.006000	0.591897	-2.297059	-1.549693	-0.825375	1.564292	0.623630	0.048332	-0.033909	-0.066163	0.101761	0.046838	-0.131131	0.785007	6.358990	2.771195	0.565192	0.338225	-0.169400	3.306475	2.998822	0.767980	-1.166192	0.554486	0.960304
965.016000	0.592350	-2.297393	-1.550286	-0.824471	1.564747	0.622406	0.043563	-0.031652	-0.057462	0.087119	0.043150	-0.113416	0.841741	6.424195	2.683828	0.582578	0.321647	-0.243345	6.434712	4.394100	0.547389	-1.537960	1.794579	0.113768
965.026000	0.592744	-2.297679	-1.550836	-0.823675	1.565187	0.621377	0.040100	-0.028287	-0.050898	0.076409	0.037190	-0.103645	0.636832	6.528936	2.709772	0.606992	0.293441	-0.188719	6.664497	6.488580	-0.366189	-2.065499	2.162974	0.632198
965.038000	0.593184	-2.297975	-1.551444	-0.822864	1.565627	0.620247	0.032637	-0.023140	-0.044429	0.066714	0.030523	-0.082788	0.675715	6.513107	2.850231	0.563341	0.306250	-0.233898	3.006068	4.840606	-0.934332	-1.405032	0.557771	0.068610
965.048000	0.593494	-2.298225	-1.551862	-0.822259	1.565863	0.619474	0.027877	-0.019565	-0.038752	0.052831	0.025253	-0.070324	0.718883	6.536262	2.958936	0.603531	0.320661	-0.201776	2.056330	3.394965	-0.769106	-1.383913	0.586220	0.356630
965.058000	0.593731	-2.298390	-1.552169	-0.821772	1.566125	0.618919	0.022459	-0.015495	-0.031936	0.043042	0.023230	-0.056781	0.629317	6.583703	2.951828	0.583614	0.271531	-0.200414	2.196310	4.533583	-1.490352	-1.160745	0.689371	0.321496
965.068000	0.593908	-2.298507	-1.552417	-0.821478	1.566327	0.618384	0.017310	-0.011870	-0.024412	0.033034	0.017960	-0.044456	0.553203	6.595008	3.002451	0.568646	0.227314	-0.164384	0.933190	4.469502	-1.812771	-0.682049	0.414195	0.661132
965.078000	0.594061	-2.298613	-1.552630	-0.821172	1.566479	0.618068	0.012123	-0.007413	-0.017472	0.020367	0.012271	-0.028851	0.526329	6.981573	3.017592	0.609920	0.239538	-0.174212	-0.010113	4.465069	-0.167232	-1.212014	0.620683	0.482098
965.088000	0.594118	-2.298658	-1.552794	-0.821070	1.566523	0.617836	0.004543	-0.001521	-0.010830	0.010529	0.002061	-0.014447	0.076265	7.195216	3.352486	0.602951	0.118784	-0.185797	-3.947755	-1.256428	3.642977	-0.209545	-0.339032	0.313052
965.098000	0.594126	-2.298645	-1.552836	-0.821065	1.566531	0.617810	-0.002577	0.001068	-0.000182	-0.004628	-0.003455	0.005571	-0.490933	7.739828	3.590201	0.406681	0.022544	-0.052762	3.984749	1.687716	5.505126	-2.482347	2.935703	-1.856934
965.110000	0.594051	-2.298583	-1.552760	-0.821193	1.566431	0.618037	-0.008027	0.004686	0.010770	-0.021671	-0.013270	0.029411	-1.479078	8.433187	3.998625	0.244733	-0.082453	0.057052	9.199671	5.882856	6.272637	-5.257562	5.035460	-3.510897
965.120000	0.593939	-2.298545	-1.552588	-0.821313	1.566259	0.618302	-0.015829	0.008486	0.017366	-0.021209	-0.021310	0.030870	-1.687536	8.867057	4.193108	0.157460	-0.088941	0.170159	6.714699	-0.223107	5.664612	-3.782821	2.845445	-2.344831
965.130000	0.593806	-2.298399	-1.552382	-0.821569	1.566092	0.618653	-0.019041	0.013901	0.021996	-0.030404	-0.018128	0.039709	-1.535586	8.865902	4.294037	0.102779	-0.134297	0.239643	1.988868	-5.239381	8.128880	-1.745892	1.465267	-1.613751
965.140000	0.593565	-2.298218	-1.552114	-0.821921	1.565924	0.619107	-0.022008	0.015484	0.028739	-0.040279	-0.020809	0.056893	-1.743583	8.971343	4.358778	0.050576	-0.165572	0.248972	0.237819	-3.421370	6.072851	-1.616098	0.439629	-1.587457
965.150000	0.593335	-2.298038	-1.551810	-0.822372	1.565743	0.619725	-0.026548	0.017472	0.037144	-0.052782	-0.023708	0.069070	-1.719233	9.074277	4.322382	0.005302	-0.171890	0.288633	2.564872	-3.301334	4.399264	-1.255488	0.622631	-1.204079
965.162000	0.592936	-2.297821	-1.551303	-0.823049	1.565369	0.620598	-0.032524	0.021257	0.045322	-0.064818	-0.029597	0.087311	-1.658002	9.122113	4.342313	-0.062576	-0.219374	0.312448	2.842093	-4.407888	3.010959	-0.038567	0.259016	-0.984067
965.172000	0.592585	-2.297592	-1.550809	-0.823753	1.565067	0.621598	-0.038294	0.024239	0.052588	-0.080803	-0.034881	0.100232	-1.684632	9.150701	4.378191	-0.019275	-0.273374	0.410330	3.601003	-5.002489	3.356772	0.280259	1.247996	0.039596
965.182000	0.592149	-2.297339	-1.550241	-0.824631	1.564692	0.622653	-0.045647	0.027742	0.058697	-0.089100	-0.041191	0.117825	-1.449490	9.318805	4.481230	-0.062732	-0.269730	0.368673	4.753810	-7.231166	0.557341	1.372671	0.926761	-0.436563
965.192000	0.591680	-2.297038	-1.549614	-0.825546	1.564249	0.623955	-0.050042	0.030427	0.064353	-0.098432	-0.045671	0.130217	-1.448466	9.448549	4.623146	-0.093400	-0.328454	0.425302	3.659764	-8.506817	-1.681129	2.575177	0.431288	0.147570
965.202000	0.591186	-2.296713	-1.548942	-0.826598	1.563755	0.625362	-0.053735	0.035112	0.071407	-0.110993	-0.049657	0.144161	-1.608966	9.367079	4.641535	-0.045105	-0.393237	0.407428	1.701090	-7.098007	0.184911	2.269339	0.884729	-0.106833
965.214000	0.590500	-2.296231	-1.548098	-0.828031	1.563139	0.627166	-0.057771	0.040499	0.080923	-0.124026	-0.059236	0.160572	-1.982196	9.434851	4.859690	-0.038223	-0.389597	0.420190	-4.322672	-4.951516	-0.885478	1.544948	-1.020393	-0.096372
965.224000	0.589862	-2.295846	-1.547229	-0.829316	1.562454	0.628891	-0.063651	0.044044	0.087951	-0.134326	-0.063971	0.178057	-1.993189	9.396349	4.862057	-0.032391	-0.421658	0.341282	-5.159191	-4.310632	-0.119938	1.535425	-0.902286	-1.002765
965.234000	0.589224	-2.295367	-1.546300	-0.830680	1.561817	0.630705	-0.068261	0.047575	0.097696	-0.144879	-0.070087	0.190507	-2.317237	9.414556	4.827106	-0.019736	-0.448226	0.388622	-5.682266	-0.870800	0.112297	0.564074	-0.756249	-0.583683
965.244000	0.588514	-2.294886	-1.545304	-0.832220	1.561070	0.632716	-0.074557	0.050345	0.106563	-0.155102	-0.077041	0.202682	-2.257519	9.573852	4.743773	-0.030979	-0.440753	0.389060	-1.071104	0.218498	-1.630554	0.319134	0.351466	-0.630501
965.254000	0.587719	-2.294346	-1.544192	-0.833744	1.560253	0.634848	-0.079958	0.053157	0.114463	-0.164975	-0.084047	0.218471	-2.487659	9.784663	4.763550	-0.034035	-0.403309	0.391680	0.090145	3.676437	-4.160236	-0.931900	0.199820	-0.709663
965.264000	0.586889	-2.293782	-1.542953	-0.835458	1.559402	0.637140	-0.086970	0.058613	0.122365	-0.178403	-0.087122	0.229376	-2.430971	9.710995	4.782539	-0.026989	-0.400605	0.421202	-0.439935	2.258637	-2.956370	-0.691305	0.245216	-0.441859
965.274000	0.585986	-2.293168	-1.541696	-0.837307	1.558514	0.639511	-0.094227	0.062179	0.129444	-0.185960	-0.091334	0.245648	-2.302401	9.672208	4.746946	-0.027789	-0.435109	0.375548	0.682111	1.468585	-2.162753	-0.204613	0.918292	-0.966645
965.286000	0.584782	-2.292339	-1.540132	-0.839629	1.557372	0.642545	-0.101700	0.068535	0.138321	-0.200802	-0.098443	0.256946	-2.039164	9.501541	4.793226	0.066449	-0.414044	0.458999	0.977367	-2.976006	1.460458	0.110812	2.172768	-0.113475
965.296000	0.583701	-2.291644	-1.538709	-0.841688	1.556327	0.645278	-0.105423	0.071087	0.145606	-0.206996	-0.105996	0.275210	-2.227038	9.555923	4.852479	-0.014541	-0.384162	0.427751	-1.713702	-1.330129	-0.303411	-0.107373	0.273283	-0.539243
965.306000	0.582644	-2.290924	-1.537169	-0.843857	1.555271	0.648121	-0.109798	0.074395	0.152565	-0.216989	-0.111998	0.288405	-2.290531	9.639904	4.839417	-0.045700	-0.324170	0.473695	-0.483821	-0.581098	-1.520627	-0.669185	-0.099607	-0.129721
965.316000	0.581501	-2.290132	-1.535602	-0.846103	1.554121	0.651066	-0.115527	0.078281	0.158360	-0.225243	-0.112553	0.305155	-2.244494	9.571568	4.936132	-0.049355	-0.364911	0.360241	-3.725331	-1.305732	-0.765911	-0.109822	-0.746497	-1.394194
965.328000	0.580070	-2.289160	-1.533630	-0.848950	1.552779	0.654820	-0.122561	0.084034	0.166788	-0.237340	-0.114268	0.322983	-2.172101	9.243648	4.967689	-0.068418	-0.455170	0.417073	-8.121121	-4.913668	3.187935	1.598026	-1.267199	-0.785367
965.338000	0.578832	-2.288347	-1.531917	-0.851322	1.551613	0.658078	-0.129717	0.083455	0.175740	-0.249321	-0.123253	0.332254	-1.883155	9.594468	4.904843	-0.088301	-0.428622	0.489755	0.728676	-5.983400	-1.013184	2.038606	0.658208	-0.028102
965.348000	0.577477	-2.287486	-1.530078	-0.853914	1.550279	0.661487	-0.130396	0.085573	0.182338	-0.260977	-0.134807	0.351542	-2.184019	9.941938	5.013052	-0.061401	-0.370414	0.429989	1.483882	-1.047699	-4.972593	0.072926	0.378941	-0.816154
965.358000	0.576130	-2.286582	-1.528234	-0.856592	1.548935	0.665064	-0.136629	0.093166	0.188072	-0.271725	-0.138595	0.367696	-2.292058	9.600681	4.922249	-0.110860	-0.292581	0.414934	-2.479928	-1.139127	-0.974215	-0.623899	-1.245727	-1.075231
965.368000	0.574750	-2.285671	-1.526292	-0.859359	1.547497	0.668850	-0.140847	0.096376	0.195579	-0.283397	-0.140490	0.377495	-2.397356	9.612761	4.840033	-0.098747	-0.317134	0.448914	-0.517523	0.563300	-0.466847	-1.076908	-0.312496	-0.784715
965.380000	0.572970	-2.284496	-1.523925	-0.862843	1.545845	0.673536	-0.149606	0.099680	0.202792	-0.296787	-0.144260	0.390235	-2.157847	9.800585	4.982518	-0.084506	-0.391461	0.448628	1.154654	-2.042230	-2.695505	0.425377	0.544725	-0.789625
965.390000	0.571457	-2.283455	-1.521846	-0.865817	1.544357	0.677565	-0.153582	0.105628	0.209959	-0.307895	-0.149955	0.406194	-2.362204	9.587436	5.066943	-0.092494	-0.404270	0.411754	-5.188865	-1.603413	-0.250528	0.258653	-1.084101	-1.254700
965.400000	0.569918	-2.282399	-1.519736	-0.869023	1.542786	0.681666	-0.159456	0.107164	0.220507	-0.318984	-0.155321	0.418926	-2.508147	9.661549	4.936465	-0.086587	-0.388397	0.454852	-1.508186	1.230766	-0.411294	-0.831993	0.006712	-0.900422
965.410000	0.568274	-2.281284	-1.517518	-0.872314	1.541202	0.685899	-0.164756	0.108629	0.226068	-0.326609	-0.160383	0.434315	-2.392587	10.026814	5.045321	-0.068556	-0.358594	0.450956	2.635350	1.357371	-4.629938	-1.009624	0.816178	-1.012830
965.420000	0.566555	-2.280112	-1.515259	-0.875698	1.539524	0.690318	-0.171553	0.114522	0.233395	-0.336341	-0.166919	0.446308	-2.406551	9.817411	5.149858	-0.017848	-0.295838	0.527177	-1.538906	-1.076842	-1.474203	-1.387072	0.027042	-0.268190
965.430000	0.564827	-2.278994	-1.512876	-0.879153	1.537835	0.694819	-0.174560	0.118091	0.243443	-0.341796	-0.167461	0.462454	-2.478336	9.675520	4.868583	-0.093299	-0.353344	0.517415	1.699039	1.145751	0.319056	-1.259507	0.898811	-0.432194
965.440000	0.563062	-2.277795	-1.510417	-0.882637	1.536098	0.699612	-0.179542	0.122621	0.248402	-0.352985	-0.170130	0.480102	-2.494127	9.643761	5.146794	-0.116757	-0.477256	0.429418	-5.589385	-0.691560	-0.342320	0.596341	-0.877575	-1.335702
965.450000	0.561190	-2.276480	-1.507844	-0.886192	1.534307	0.704520	-0.184242	0.127057	0.255287	-0.368564	-0.183220	0.492699	-2.636812	9.418262	5.010766	-0.096049	-0.394904	0.438519	-6.170095	0.813967	3.340598	-1.000782	-0.867794	-1.378221
965.462000	0.558918	-2.275020	-1.504699	-0.890648	1.532019	0.710522	-0.193208	0.126217	0.261999	-0.383586	-0.185483	0.504610	-2.416251	10.009557	5.194657	-0.106696	-0.353546	0.462609	0.300746	0.084272	-4.087105	-0.694175	-0.056879	-1.164076
965.472000	0.556962	-2.273708	-1.501954	-0.894479	1.530185	0.715705	-0.196983	0.132592	0.272474	-0.398050	-0.189930	0.516780	-2.617625	9.888078	5.075451	-0.104065	-0.415763	0.514956	0.614469	2.078127	-1.942018	-0.937988	0.680233	-0.656630
965.482000	0.554967	-2.272355	-1.499148	-0.898452	1.528254	0.721048	-0.203616	0.135359	0.277306	-0.409477	-0.198142	0.528484	-2.506087	9.900461	5.236616	-0.113999	-0.436430	0.512345	-1.909078	-0.463721	-2.549177	0.086435	-0.107457	-0.653531
965.492000	0.552889	-2.270954	-1.496347	-0.902652	1.526275	0.726379	-0.210270	0.143067	0.284830	-0.418863	-0.204077	0.544706	-2.150759	9.671700	5.141951	-0.078794	-0.436201	0.542319	0.033180	-4.736406	1.225406	0.951936	1.300749	-0.336664
965.504000	0.550382	-2.269219	-1.492852	-0.907902	1.523783	0.733095	-0.213136	0.143537	0.293040	-0.424429	-0.218275	0.565099	-2.641856	9.740754	5.219535	-0.081832	-0.325747	0.466263	-3.908084	0.895080	0.412692	-1.768752	-0.602516	-1.323558
965.514000	0.548182	-2.267800	-1.489906	-0.912221	1.521659	0.738793	-0.221436	0.148056	0.301757	-0.429803	-0.215929	0.579148	-2.378474	9.757713	5.289162	-0.137336	-0.401887	0.495325	-3.642994	-2.922453	-0.601651	0.428872	-0.702741	-0.913767
965.524000	0.545948	-2.266268	-1.486882	-0.916577	1.519542	0.744694	-0.225773	0.150464	0.309459	-0.440013	-0.225077	0.594844	-2.448149	9.808897	5.175746	-0.135870	-0.424717	0.479460	-0.393038	-0.714336	-0.448916	-0.083782	0.483968	-1.173260
965.534000	0.543737	-2.264736	-1.483830	-0.921019	1.517221	0.750697	-0.230290	0.157062	0.315874	-0.452236	-0.232936	0.610649	-2.685732	9.563207	5.291313	-0.193352	-0.331416	0.497422	-8.513840	-1.032714	1.283895	-0.689427	-2.813952	-0.975333
965.546000	0.540864	-2.262822	-1.479987	-0.926527	1.514435	0.758124	-0.239143	0.157730	0.322243	-0.472087	-0.231321	0.626225	-2.401445	9.788622	5.395362	-0.148698	-0.400536	0.519443	-4.574153	-3.593940	-0.719863	0.561044	-1.017608	-0.740616
965.556000	0.538487	-2.261224	-1.476694	-0.931291	1.512080	0.764479	-0.241974	0.161143	0.330947	-0.486603	-0.239108	0.640792	-2.782300	9.916083	5.360032	-0.115916	-0.400951	0.475311	-3.670705	2.054579	-1.244487	-1.350238	-0.467397	-1.385958
965.566000	0.536048	-2.259606	-1.473346	-0.936279	1.509663	0.771045	-0.247544	0.165621	0.335482	-0.495289	-0.243532	0.652073	-2.829824	9.900013	5.587460	-0.092898	-0.395755	0.537198	-8.504035	0.065644	-1.444199	-0.968462	-1.767336	-0.689015
965.576000	0.533514	-2.257884	-1.469874	-0.941316	1.507141	0.777597	-0.253302	0.171628	0.346591	-0.500141	-0.246426	0.662641	-2.646475	9.653642	5.423454	-0.118302	-0.356962	0.539532	-7.299380	-1.930168	1.855052	-0.770600	-1.400905	-0.694009
965.586000	0.530918	-2.256169	-1.466348	-0.946281	1.504678	0.784310	-0.257996	0.169251	0.352048	-0.510823	-0.246931	0.678634	-2.775987	10.263525	5.582731	-0.151132	-0.474871	0.590215	-1.937199	0.862540	-5.754741	-0.020673	-0.393501	-0.162994
965.596000	0.528263	-2.254394	-1.462770	-0.951354	1.502079	0.791052	-0.264743	0.176470	0.360089	-0.522643	-0.259535	0.697752	-2.589683	9.981498	5.384573	-0.203826	-0.389524	0.570296	-0.932867	-1.001892	-2.311377	-0.143401	-0.585828	-0.412797
965.606000	0.525608	-2.252626	-1.459098	-0.956635	1.499475	0.798119	-0.267908	0.180082	0.366926	-0.536777	-0.256621	0.713449	-2.762810	10.092742	5.454210	-0.209832	-0.456464	0.518335	-1.804668	1.319691	-3.670201	-0.147699	-0.710905	-1.002327
965.616000	0.522856	-2.250782	-1.455354	-0.962036	1.496877	0.805368	-0.274521	0.184006	0.376344	-0.548478	-0.265749	0.725416	-2.858372	9.912779	5.370762	-0.186001	-0.442885	0.556258	-2.439517	1.810895	-0.758802	-0.727350	-0.388252	-0.680692
965.628000	0.519482	-2.248546	-1.450805	-0.968832	1.493607	0.814185	-0.279998	0.187611	0.386418	-0.558890	-0.276178	0.737087	-2.837466	10.070250	5.314814	-0.100902	-0.375036	0.545638	2.854460	3.508689	-0.556204	-2.354374	1.714560	-1.049337
965.638000	0.516645	-2.246707	-1.446977	-0.974555	1.490795	0.821702	-0.286663	0.192090	0.390267	-0.563440	-0.279263	0.752927	-2.519494	10.029394	5.521205	-0.139383	-0.376846	0.541581	-0.808761	-1.914252	-1.462351	-0.452770	0.148254	-0.919235
965.648000	0.513752	-2.244692	-1.443042	-0.980216	1.487983	0.829269	-0.290393	0.197153	0.395331	-0.571798	-0.285336	0.765478	-2.673833	9.733687	5.690501	-0.179668	-0.441043	0.563015	-10.447252	-3.707508	0.348698	0.784401	-2.608097	-0.492009
965.658000	0.510797	-2.242754	-1.438937	-0.985862	1.485085	0.837022	-0.295263	0.197491	0.406651	-0.584659	-0.291487	0.781289	-2.868411	10.138768	5.546992	-0.262157	-0.368634	0.599970	-1.957996	1.075347	-4.036550	-0.793893	-1.742826	-0.286655
965.670000	0.507205	-2.240337	-1.433959	-0.992914	1.481590	0.846459	-0.302182	0.202800	0.414451	-0.604331	-0.294276	0.797723	-2.831023	10.188167	5.527392	-0.209776	-0.432185	0.612065	0.673698	1.256014	-3.331029	-0.579780	-0.017131	-0.271522
965.680000	0.504141	-2.238258	-1.429769	-0.999142	1.478597	0.854556	-0.308159	0.208891	0.421081	-0.615214	-0.301289	0.817219	-2.777597	9.752882	5.612574	-0.147608	-0.426165	0.530517	-7.544958	-1.251140	1.748326	-0.382527	-1.271286	-1.099540
965.690000	0.501021	-2.236160	-1.425532	-1.005462	1.475533	0.862804	-0.311056	0.210968	0.431080	-0.622121	-0.305958	0.826276	-2.860356	9.984279	5.376184	-0.130828	-0.397156	0.567875	2.191054	2.549565	1.273719	-1.911951	1.649560	-1.030696
965.700000	0.497849	-2.233990	-1.421239	-1.011633	1.472457	0.871150	-0.316766	0.215795	0.436442	-0.627579	-0.310335	0.835388	-2.968451	9.874981	5.604593	-0.205345	-0.457871	0.600369	-5.921623	0.619917	0.176569	-0.379302	-1.370470	-0.399802
965.712000	0.494041	-2.231421	-1.416070	-1.019152	1.468685	0.881240	-0.322610	0.217105	0.443178	-0.645816	-0.316876	0.857342	-3.066229	9.861542	5.711190	-0.248357	-0.466292	0.631769	-9.082603	0.283270	-0.685262	-0.000068	-2.814692	0.032972
965.722000	0.490749	-2.229198	-1.411569	-1.025641	1.465488	0.889908	-0.331135	0.219899	0.449477	-0.660058	-0.322857	0.875390	-2.894251	10.093801	5.879646	-0.210299	-0.484344	0.586276	-7.666217	-0.969734	-3.099338	0.446933	-2.225880	-0.488426
965.732000	0.487472	-2.226943	-1.406941	-1.032483	1.462245	0.898725	-0.334046	0.225073	0.458833	-0.667597	-0.331879	0.882809	-3.100638	9.958522	5.762151	-0.189653	-0.410483	0.629358	-7.468405	1.186498	-0.551857	-1.149086	-1.999595	-0.205557
965.742000	0.484126	-2.224681	-1.402312	-1.039208	1.458931	0.907675	-0.342488	0.224456	0.466546	-0.669660	-0.331564	0.896493	-2.907305	10.388149	5.755230	-0.190334	-0.455608	0.614005	1.439211	1.609532	-4.270811	-0.731124	0.447791	-0.552443
965.754000	0.480040	-2.221927	-1.396600	-1.047259	1.454889	0.918513	-0.348846	0.230692	0.473979	-0.684133	-0.347186	0.917182	-3.059280	10.393984	5.865529	-0.234885	-0.334359	0.611297	-1.973642	2.315460	-5.345317	-1.904859	-1.750039	-0.555980
965.764000	0.476535	-2.219559	-1.391846	-1.054164	1.451433	0.927804	-0.354106	0.237042	0.481842	-0.700829	-0.344577	0.929773	-3.027758	10.089575	5.820002	-0.227176	-0.449318	0.638543	-5.244625	0.515290	-1.915009	-0.428993	-1.641189	-0.164368
965.774000	0.472895	-2.217151	-1.387023	-1.061309	1.447958	0.937184	-0.359037	0.238972	0.493529	-0.712502	-0.348759	0.940997	-3.083229	10.265110	5.554858	-0.237091	-0.462449	0.628470	4.233569	4.085899	-1.609283	-1.364246	1.258667	-0.644371
965.784000	0.469255	-2.214703	-1.382100	-1.068576	1.444342	0.946659	-0.363822	0.244895	0.499761	-0.719838	-0.355006	0.957487	-3.085356	10.204128	5.769260	-0.161553	-0.393777	0.597899	-0.991277	2.911615	-1.053067	-2.057729	0.167844	-0.984063
965.794000	0.465496	-2.212279	-1.377061	-1.075786	1.440762	0.956255	-0.368948	0.245400	0.504757	-0.725529	-0.358768	0.972684	-3.065435	10.318172	5.873862	-0.247623	-0.466243	0.618995	-1.868607	1.872798	-3.843279	-0.607592	-0.964959	-0.545880
965.806000	0.461030	-2.209273	-1.370925	-1.084457	1.436392	0.968149	-0.373319	0.249895	0.514638	-0.745764	-0.360498	0.989962	-3.196786	10.383739	5.805766	-0.313534	-0.494549	0.644004	0.110745	3.543145	-4.642797	-0.567494	-0.983354	-0.307035
965.816000	0.457212	-2.206733	-1.365760	-1.091980	1.432764	0.978081	-0.379825	0.255268	0.520014	-0.759256	-0.368612	1.002655	-3.031775	10.138988	5.865144	-0.237974	-0.483035	0.631817	-3.747082	0.610791	-1.579455	-0.220239	-1.029828	-0.431831
965.826000	0.453390	-2.204239	-1.360526	-1.099836	1.429021	0.988244	-0.386406	0.258422	0.528794	-0.765827	-0.381571	1.015170	-2.868884	10.346034	5.755098	-0.199376	-0.398089	0.645659	4.289333	0.753560	-1.626791	-1.279541	1.394888	-0.676513
965.836000	0.449525	-2.201605	-1.355247	-1.107489	1.425310	0.998407	-0.388975	0.264762	0.534168	-0.768333	-0.386130	1.029966	-3.093139	9.988322	5.899317	-0.272654	-0.468145	0.638221	-7.310046	0.099727	-0.696641	-0.128099	-2.373612	-0.267491
965.848000	0.444806	-2.198446	-1.348741	-1.116764	1.420663	1.010821	-0.397032	0.266199	0.540455	-0.786684	-0.390450	1.049677	-3.161521	10.378888	6.230495	-0.266833	-0.487818	0.627385	-9.391282	3.202429	-10.209292	-0.586127	-4.301080	0.157910
965.858000	0.440835	-2.195753	-1.343197	-1.124735	1.416786	1.021355	-0.396097	0.264552	0.541574	-0.789477	-0.389810	1.048791	-2.602383	9.828452	5.662447	-0.159776	-0.450696	0.607893	-2.020832	2.398074	-4.503625	-0.987645	-0.498811	-0.063746
965.868000	0.436874	-2.193104	-1.337687	-1.132646	1.412777	1.031788	-0.395451	0.263841	0.546003	-0.783189	-0.389383	1.048610	-2.845297	10.010957	5.417244	-0.191335	-0.359756	0.598849	6.261161	7.667372	-4.331077	-3.340543	1.304437	-0.634616
965.878000	0.432878	-2.190425	-1.332325	-1.140369	1.408862	1.042293	-0.398284	0.267135	0.543987	-0.784658	-0.391670	1.048490	-2.575214	9.713767	5.475812	-0.268505	-0.384620	0.595255	0.340061	2.732852	-3.658162	-1.277042	-1.028040	-0.165332
965.888000	0.428905	-2.187724	-1.326957	-1.148105	1.404965	1.052824	-0.399019	0.267698	0.544182	-0.794001	-0.383718	1.046846	-2.417336	9.572066	5.453156	-0.264061	-0.450552	0.593490	-0.447319	0.648212	-2.269154	-0.033928	-0.728938	-0.084362
965.900000	0.424179	-2.184477	-1.320460	-1.157773	1.400404	1.065358	-0.396697	0.268147	0.545245	-0.797626	-0.387684	1.045063	-2.602442	9.456374	5.458216	-0.168026	-0.420158	0.635189	-1.994982	2.299445	0.130664	-1.292437	-0.048553	0.142519
965.910000	0.420196	-2.181749	-1.315074	-1.165718	1.396508	1.075766	-0.397698	0.267848	0.542293	-0.786910	-0.385957	1.051607	-2.401413	9.276237	5.826741	-0.172899	-0.475317	0.616567	-13.427731	-2.809407	-1.854967	0.825920	-3.577082	0.665976
965.920000	0.416236	-2.179065	-1.309531	-1.173454	1.392581	1.086359	-0.399322	0.266125	0.542651	-0.785624	-0.394828	1.046602	-2.254297	9.469447	5.714096	-0.239614	-0.360566	0.631925	-6.513296	-3.091745	-3.263247	0.063639	-2.849733	0.658532
965.930000	0.412255	-2.176399	-1.303994	-1.181237	1.388688	1.096803	-0.397860	0.269305	0.544408	-0.791801	-0.388501	1.044673	-2.419788	9.146668	5.480923	-0.263109	-0.416279	0.615607	-7.397831	-1.071650	0.687713	0.087240	-2.535734	0.448077
965.942000	0.407456	-2.173261	-1.297462	-1.190841	1.384011	1.109305	-0.399257	0.266149	0.544228	-0.791696	-0.391728	1.050975	-2.203338	9.334827	5.446815	-0.233580	-0.353740	0.560325	-1.437043	-1.532523	0.272099	-0.478135	-0.751108	-0.481485
965.952000	0.403485	-2.170568	-1.292134	-1.198788	1.380155	1.119830	-0.397893	0.269163	0.542880	-0.785612	-0.381448	1.046805	-2.400524	8.979830	5.630968	-0.220472	-0.509252	0.575249	-13.255061	-2.055172	1.056156	1.138270	-3.413889	0.289143
965.962000	0.399491	-2.167957	-1.286739	-1.206609	1.376289	1.130311	-0.395532	0.265151	0.537519	-0.785820	-0.388549	1.046322	-2.556881	9.294583	6.016907	-0.261127	-0.459561	0.629583	-17.680435	-1.905380	-5.358571	0.696386	-6.313474	1.310674
965.972000	0.395545	-2.165297	-1.281281	-1.214348	1.372404	1.140710	-0.396290	0.265459	0.542275	-0.790731	-0.388895	1.048611	-2.545923	9.446761	5.690608	-0.259663	-0.470251	0.584256	-6.121075	1.161248	-3.110767	-0.089421	-2.448515	0.112254
965.982000	0.391644	-2.162698	-1.275794	-1.222469	1.368576	1.151222	-0.398742	0.263247	0.544659	-0.790228	-0.393557	1.049647	-2.446238	9.732937	5.560744	-0.193445	-0.410555	0.581927	4.262617	2.482604	-2.412238	-1.327113	1.189997	-0.663797
965.994000	0.386894	-2.159545	-1.269341	-1.231895	1.363939	1.163794	-0.398153	0.264252	0.544395	-0.780572	-0.390300	1.046829	-2.705470	9.895802	5.603197	-0.262260	-0.444274	0.610968	5.127181	5.224861	-4.823069	-1.600614	0.516495	-0.269029
966.004000	0.382960	-2.156897	-1.263963	-1.239614	1.359933	1.174243	-0.398151	0.265352	0.543836	-0.785260	-0.390508	1.047477	-2.693032	9.706182	5.832216	-0.285580	-0.391098	0.614227	-4.263317	3.009587	-6.393806	-1.420836	-2.971896	0.402477
966.014000	0.378880	-2.154207	-1.258542	-1.247547	1.356036	1.184783	-0.399664	0.266269	0.544555	-0.793393	-0.390379	1.045943	-2.473171	9.850216	5.739038	-0.230470	-0.401709	0.633027	3.002640	1.836118	-5.247756	-1.163955	-0.032424	0.120128
966.024000	0.374899	-2.151514	-1.253034	-1.255655	1.352138	1.195183	-0.396989	0.268952	0.540251	-0.787089	-0.391656	1.047591	-2.672409	9.516212	6.011988	-0.161937	-0.396734	0.613648	-10.572486	1.883870	-5.158519	-1.511318	-3.396049	0.486117
966.036000	0.370088	-2.148316	-1.246424	-1.264961	1.347465	1.207700	-0.398314	0.266127	0.543012	-0.780130	-0.387797	1.050988	-2.490521	9.770796	5.829146	-0.263533	-0.449529	0.538645	-0.741504	2.229392	-6.173939	-0.680486	-1.422328	-0.597901
966.046000	0.366056	-2.145616	-1.240959	-1.272703	1.343545	1.218261	-0.399961	0.271053	0.545075	-0.790740	-0.384567	1.047040	-2.352075	9.316986	5.701626	-0.259842	-0.442405	0.573242	-5.317675	-0.542272	-2.336710	0.103098	-2.198807	0.039743
966.056000	0.362050	-2.142954	-1.235552	-1.280608	1.339695	1.228714	-0.397100	0.267700	0.543667	-0.794852	-0.384851	1.047473	-2.550659	9.577884	5.682039	-0.186250	-0.424398	0.596048	0.782743	2.950676	-2.146029	-1.403545	0.312290	-0.391148
966.066000	0.358020	-2.140224	-1.230221	-1.288714	1.335788	1.239173	-0.397696	0.271356	0.543421	-0.789457	-0.391545	1.048007	-2.428665	9.219193	5.770030	-0.159271	-0.360939	0.602988	-7.586873	0.046412	-0.931189	-1.260672	-1.944022	0.160157
966.076000	0.354085	-2.137518	-1.224879	-1.296523	1.332000	1.249701	-0.397745	0.268184	0.540692	-0.784795	-0.390284	1.046165	-2.290987	9.054899	5.987885	-0.223243	-0.434744	0.569099	-16.443243	-3.031907	-3.809394	0.569682	-5.373742	0.739579
966.088000	0.349325	-2.134307	-1.218249	-1.305832	1.327316	1.262207	-0.396416	0.267526	0.545095	-0.792270	-0.390841	1.045299	-2.271460	9.253194	5.823121	-0.222863	-0.467434	0.607536	-7.404591	-2.006585	-2.804259	0.600604	-2.423887	0.570867
966.098000	0.345340	-2.131644	-1.212714	-1.313793	1.323458	1.272694	-0.396990	0.264584	0.545724	-0.787153	-0.390092	1.046875	-2.311047	9.354118	5.562919	-0.258771	-0.451321	0.650148	1.570357	-0.462834	-0.708554	0.138563	0.118891	0.443183
966.108000	0.341394	-2.128987	-1.207246	-1.321804	1.319502	1.283178	-0.397483	0.264656	0.547139	-0.784903	-0.391474	1.043820	-2.300891	9.303065	5.644558	-0.219137	-0.397381	0.653423	-0.844141	-0.871070	-0.763679	-0.433953	-0.388845	0.516308
966.118000	0.337509	-2.126261	-1.201850	-1.329543	1.315607	1.293603	-0.395882	0.267588	0.543679	-0.782897	-0.394353	1.047667	-2.444945	9.062340	5.764967	-0.234984	-0.358263	0.586603	-9.618358	0.150389	-1.554369	-1.093844	-3.386376	0.362642
966.130000	0.332793	-2.123116	-1.195393	-1.338814	1.310915	1.306216	-0.396823	0.265329	0.545904	-0.792886	-0.385951	1.048179	-2.635947	9.416760	5.808181	-0.258938	-0.482611	0.577168	-3.946982	3.272893	-3.881517	-0.754902	-1.889166	-0.025943
966.140000	0.328871	-2.120479	-1.189967	-1.346920	1.307042	1.316656	-0.398794	0.267472	0.543268	-0.792189	-0.389018	1.046724	-2.490472	9.321772	5.920224	-0.184497	-0.428508	0.609034	-7.156469	0.983045	-3.666727	-0.887211	-2.223385	0.397921
966.150000	0.324876	-2.117832	-1.184547	-1.354882	1.303174	1.327137	-0.397636	0.263613	0.539509	-0.784075	-0.385035	1.048991	-2.769216	9.759433	6.065981	-0.178574	-0.456082	0.570767	-2.639754	5.336656	-6.978219	-2.026695	-1.250977	-0.405756
966.160000	0.320905	-2.115176	-1.179114	-1.362610	1.299312	1.337696	-0.399313	0.266602	0.539778	-0.783907	-0.393164	1.046391	-2.524257	9.676354	6.116970	-0.285185	-0.358757	0.584415	-5.404752	1.575222	-9.198123	-1.668340	-3.824354	0.426040
966.170000	0.316848	-2.112542	-1.173697	-1.370410	1.295396	1.348180	-0.400905	0.266265	0.543258	-0.792050	-0.387669	1.043260	-2.421335	9.465808	5.860441	-0.239457	-0.440095	0.621223	-1.591134	0.758286	-4.285837	-0.573791	-1.206537	0.352232
966.182000	0.312016	-2.109332	-1.167229	-1.380040	1.290685	1.360596	-0.397035	0.270553	0.544498	-0.790358	-0.390328	1.047382	-2.639684	9.071663	5.922968	-0.173680	-0.353706	0.630196	-11.352708	2.279706	-2.810809	-2.087760	-3.443809	0.820916
966.192000	0.307963	-2.106623	-1.161809	-1.387872	1.286796	1.371113	-0.397103	0.268476	0.542622	-0.786608	-0.381315	1.048574	-2.516552	9.123666	6.192308	-0.220354	-0.470803	0.620233	-17.127375	-0.126064	-7.567539	-0.245746	-5.971735	1.627626
966.202000	0.303978	-2.103899	-1.156283	-1.395610	1.282923	1.381605	-0.398346	0.267039	0.543081	-0.786193	-0.386776	1.047313	-2.391918	9.230424	6.064813	-0.287587	-0.394285	0.627089	-11.219141	-1.014130	-7.320817	-0.565985	-5.136697	1.467605
966.212000	0.300009	-2.101204	-1.150764	-1.403466	1.279052	1.391986	-0.396337	0.266212	0.546314	-0.788894	-0.385793	1.049329	-2.548676	9.228485	5.760780	-0.330930	-0.432818	0.639401	-3.572679	1.667682	-3.796947	-0.687318	-2.686543	0.957958
966.222000	0.296000	-2.098541	-1.145297	-1.411596	1.275205	1.402531	-0.398248	0.266748	0.546299	-0.788244	-0.391727	1.049368	-2.158579	9.322785	5.767122	-0.184968	-0.394568	0.619154	1.346111	-1.580415	-1.458513	-0.415308	0.528117	-0.092552
966.232000	0.292053	-2.095839	-1.139970	-1.419414	1.271349	1.413034	-0.398393	0.269554	0.544746	-0.781310	-0.385435	1.048460	-2.173506	8.828362	5.859086	-0.271320	-0.467151	0.613182	-12.321195	-3.249986	-3.313929	0.956440	-4.417260	1.391991
966.244000	0.287350	-2.092561	-1.133542	-1.428710	1.266724	1.425630	-0.395043	0.266007	0.547540	-0.786476	-0.391514	1.047810	-2.628115	9.009972	5.787278	-0.302088	-0.402313	0.599482	-7.919492	2.823645	-3.230442	-1.421371	-3.643528	0.714436
966.254000	0.283354	-2.089903	-1.128087	-1.436648	1.262771	1.436116	-0.396206	0.265002	0.542015	-0.794387	-0.389547	1.042234	-1.739979	8.226246	5.480918	-0.142817	-0.354434	0.478413	-11.023676	0.138887	-3.196043	-1.060777	-3.298902	0.229388
966.264000	0.279434	-2.087283	-1.122612	-1.444647	1.258881	1.446403	-0.388064	0.254750	0.534055	-0.771966	-0.386345	1.027283	-2.112021	9.000964	5.480348	-0.162006	-0.358299	0.516016	5.115971	5.769235	-4.922359	-2.716344	0.892036	-0.743140
966.274000	0.275572	-2.084675	-1.117251	-1.452174	1.255113	1.456586	-0.384392	0.255917	0.527046	-0.756312	-0.373997	1.015580	-1.821319	8.615581	5.530832	-0.258491	-0.425945	0.513847	-4.116180	1.059256	-7.005343	-0.491577	-2.931819	0.700984
966.284000	0.271759	-2.082077	-1.111964	-1.459576	1.251389	1.466720	-0.381403	0.256029	0.520685	-0.752607	-0.370602	1.000378	-1.812686	8.109100	5.400692	-0.283959	-0.390662	0.517826	-11.419007	0.359650	-4.959021	-0.474512	-5.103720	1.446891
966.294000	0.268066	-2.079585	-1.106837	-1.467074	1.247691	1.476575	-0.375496	0.252181	0.514637	-0.749174	-0.364700	0.986313	-2.031970	8.112532	5.139305	-0.214668	-0.409627	0.513999	-3.787399	4.261119	0.291485	-1.265428	-1.312723	0.199690
966.304000	0.264359	-2.077136	-1.101748	-1.474688	1.244074	1.486330	-0.370841	0.251391	0.507848	-0.731918	-0.362788	0.975707	-1.778398	7.717524	5.121509	-0.158887	-0.368574	0.544908	-10.185900	0.730032	1.823272	-0.709875	-2.458555	1.023473
966.314000	0.260617	-2.074697	-1.096835	-1.481856	1.240487	1.496041	-0.367725	0.242450	0.495635	-0.717435	-0.351401	0.960154	-1.522322	8.150833	5.458923	-0.190838	-0.455969	0.507795	-9.035011	-2.137002	-4.807011	0.738615	-3.269340	1.104006
966.326000	0.256265	-2.071863	-1.090894	-1.490272	1.236269	1.507376	-0.360239	0.239132	0.490452	-0.708753	-0.352684	0.943172	-1.414738	8.134907	5.315763	-0.238854	-0.328778	0.505310	-5.222091	-3.027790	-3.616142	-0.111515	-2.841650	0.880839
966.336000	0.252680	-2.069494	-1.086022	-1.497341	1.232823	1.516732	-0.353839	0.233017	0.479248	-0.705161	-0.345577	0.926651	-1.424460	8.288563	5.519008	-0.161948	-0.404553	0.553951	-6.261304	-3.297359	-5.886588	0.391685	-2.515445	1.448999
966.346000	0.249108	-2.067201	-1.081290	-1.504479	1.229411	1.525948	-0.346281	0.231454	0.472261	-0.689472	-0.341263	0.911401	-1.533149	8.266762	5.520594	-0.145497	-0.392415	0.530652	-6.745821	-1.583397	-5.843426	-0.252279	-2.518553	1.141387
966.356000	0.245705	-2.064834	-1.076619	-1.511285	1.225989	1.534969	-0.338648	0.231494	0.467568	-0.672389	-0.332460	0.898369	-1.722966	7.941018	5.382199	-0.188815	-0.381971	0.532947	-10.907353	0.413087	-4.522012	-0.751122	-4.003760	1.635195
966.366000	0.242394	-2.062537	-1.072024	-1.517871	1.222706	1.543851	-0.334839	0.224272	0.460510	-0.661648	-0.333340	0.890361	-1.728440	8.129022	5.417856	-0.194169	-0.346055	0.461798	-7.628167	1.570075	-5.482352	-1.462524	-3.363192	0.560032
966.378000	0.238414	-2.059848	-1.066517	-1.525664	1.218761	1.554477	-0.326669	0.220768	0.450206	-0.659347	-0.318606	0.872177	-1.905897	8.173476	5.454053	-0.115848	-0.429894	0.444071	-7.096839	4.350690	-4.919274	-1.509740	-2.106793	-0.016499
966.388000	0.235189	-2.057650	-1.061988	-1.532180	1.215540	1.563150	-0.325031	0.218095	0.441542	-0.652000	-0.315381	0.854014	-1.559435	7.936426	5.399990	-0.132944	-0.396659	0.468332	-9.781494	-0.178482	-4.618958	-0.484140	-3.097057	0.788627
966.398000	0.231987	-2.055471	-1.057556	-1.538776	1.212452	1.571504	-0.318635	0.212571	0.435941	-0.635163	-0.315344	0.837616	-1.808163	8.259226	5.353868	-0.090053	-0.310823	0.539203	-1.030624	2.837664	-3.054903	-2.258308	-0.143946	0.380304
966.410000	0.228188	-2.052901	-1.052382	-1.546203	1.208761	1.581371	-0.312966	0.210819	0.428615	-0.616172	-0.302488	0.828501	-1.792274	8.077851	5.259105	-0.208661	-0.423409	0.486760	-3.328260	2.659227	-3.997234	-0.799922	-1.940124	0.656108
966.420000	0.225106	-2.050806	-1.048192	-1.552224	1.205780	1.589657	-0.307629	0.206567	0.419556	-0.608731	-0.304755	0.815444	-1.875840	7.860744	5.439250	-0.195272	-0.326097	0.445540	-13.285609	3.791447	-7.472431	-2.432038	-5.415226	1.230752
966.430000	0.222013	-2.048787	-1.044038	-1.558275	1.202804	1.597784	-0.304237	0.203716	0.412902	-0.601522	-0.295132	0.794659	-1.704746	7.853402	5.365607	-0.166467	-0.400389	0.493885	-10.266751	1.531306	-5.836042	-0.945604	-3.839885	1.486809
966.440000	0.219028	-2.046773	-1.040024	-1.564360	1.199851	1.605623	-0.297766	0.202947	0.410327	-0.592135	-0.290912	0.781062	-1.621091	7.373628	5.061616	-0.164599	-0.377157	0.450368	-12.417180	1.307623	-0.940470	-0.687894	-3.712176	1.025322
966.450000	0.216032	-2.044811	-1.036002	-1.570278	1.196930	1.613424	-0.294263	0.194793	0.397281	-0.575169	-0.288607	0.764337	-1.438663	7.652041	5.485517	-0.128431	-0.298401	0.502440	-16.721207	-1.673814	-8.156345	-1.358059	-5.881130	2.378157
966.460000	0.213132	-2.042900	-1.032046	-1.575884	1.194055	1.620979	-0.286429	0.190124	0.389888	-0.560429	-0.272901	0.753916	-1.559579	7.904606	5.472664	-0.170573	-0.455424	0.448403	-11.120269	0.405906	-8.675997	-0.221902	-4.482347	1.451355
966.472000	0.209727	-2.040666	-1.027333	-1.582468	1.190739	1.629797	-0.282319	0.187969	0.383837	-0.555571	-0.273831	0.738028	-1.216071	7.874622	5.196815	-0.192703	-0.318624	0.487929	-3.053703	-3.718222	-4.160613	-0.046596	-2.041550	1.083909
966.482000	0.207006	-2.038845	-1.023557	-1.587929	1.188040	1.637124	-0.275669	0.182370	0.373922	-0.551354	-0.263461	0.727520	-1.364272	7.943191	5.401227	-0.112924	-0.374372	0.437705	-6.761079	-1.131466	-6.679615	-0.540660	-2.527874	0.660678
966.492000	0.204237	-2.037010	-1.019874	-1.593383	1.185373	1.644349	-0.271916	0.181545	0.368376	-0.542297	-0.260609	0.709994	-1.040881	7.753285	5.352555	-0.098507	-0.412728	0.445152	-8.614055	-5.046083	-6.040980	1.022950	-2.722543	1.081260
966.502000	0.201589	-2.035231	-1.016189	-1.598805	1.182848	1.651455	-0.263107	0.178206	0.365411	-0.521157	-0.259856	0.693501	-1.590232	7.785016	4.959119	-0.083226	-0.391627	0.407215	2.047367	2.846869	1.817031	-0.740863	1.612131	-1.218935
966.512000	0.198976	-2.033419	-1.012641	-1.604023	1.180313	1.658322	-0.259622	0.178134	0.353696	-0.508939	-0.256482	0.678943	-1.415779	7.358894	5.201884	-0.079647	-0.331043	0.399939	-14.079087	0.433948	-4.067000	-1.225148	-3.946715	0.811631
966.522000	0.196484	-2.031708	-1.009101	-1.609010	1.177852	1.664928	-0.251572	0.169681	0.348785	-0.500744	-0.247055	0.667864	-1.667889	7.805222	5.106787	-0.105032	-0.438975	0.457219	-1.486102	2.996698	-1.953000	-0.594959	-0.157949	0.136225
966.534000	0.193464	-2.029667	-1.005001	-1.614848	1.174895	1.672852	-0.246831	0.165758	0.336332	-0.490738	-0.247576	0.657491	-1.659208	7.756499	5.354203	-0.111193	-0.334433	0.429826	-9.518268	3.009891	-7.534439	-2.183916	-3.609756	1.004123
966.544000	0.191019	-2.028078	-1.001655	-1.619667	1.172518	1.679287	-0.241580	0.163187	0.328894	-0.483847	-0.238279	0.639740	-1.615910	7.843719	5.250070	-0.050391	-0.367355	0.365776	-3.856632	3.773477	-4.270122	-1.782908	-0.826070	-0.744593
966.554000	0.188610	-2.026496	-0.998380	-1.624439	1.170198	1.685662	-0.235358	0.158166	0.322261	-0.470513	-0.234726	0.619446	-1.684942	7.726314	5.250927	-0.135898	-0.317584	0.479630	-7.165605	2.848438	-6.631233	-2.194635	-3.195858	1.515978
966.564000	0.186283	-2.024902	-0.995103	-1.629223	1.167880	1.691804	-0.233538	0.154641	0.315081	-0.459558	-0.229277	0.607579	-1.257224	7.820985	5.237516	-0.033003	-0.389294	0.433539	-2.570106	-1.249232	-4.287955	-0.154233	-0.330952	0.147356
966.576000	0.183503	-2.023063	-0.991397	-1.634625	1.165118	1.698916	-0.225596	0.151857	0.306601	-0.441906	-0.221885	0.593909	-1.475062	7.685131	5.173194	-0.086684	-0.301433	0.424552	-4.818110	1.418950	-4.788146	-1.784630	-1.832588	0.477816
966.586000	0.181262	-2.021544	-0.988362	-1.638967	1.162983	1.704776	-0.221183	0.152868	0.299093	-0.434438	-0.208818	0.583783	-1.329270	7.031866	5.219475	-0.105511	-0.414067	0.354402	-21.342268	0.298988	-8.409938	-0.555221	-7.024109	1.986705
966.596000	0.179106	-2.020059	-0.985419	-1.643190	1.160862	1.710531	-0.216160	0.143665	0.295821	-0.426184	-0.212567	0.566929	-1.047394	7.383326	5.059038	-0.092915	-0.303921	0.371661	-7.627388	-3.054360	-4.010569	-0.327636	-2.619042	0.462069
966.606000	0.176950	-2.018634	-0.982573	-1.647319	1.158737	1.716177	-0.209245	0.141442	0.285788	-0.417926	-0.203770	0.549107	-1.174396	7.211191	5.125705	-0.086737	-0.293822	0.414845	-13.623350	-1.939286	-6.191984	-1.006078	-4.633874	1.756808
966.616000	0.174959	-2.017249	-0.979827	-1.651378	1.156719	1.721589	-0.205529	0.137696	0.280822	-0.408884	-0.194701	0.531381	-0.931616	7.152558	5.009581	-0.068111	-0.370392	0.414920	-10.895038	-4.742182	-3.838993	0.831824	-3.202867	1.456387
966.628000	0.172563	-2.015612	-0.976529	-1.656214	1.154411	1.727851	-0.196473	0.135708	0.270477	-0.395986	-0.190260	0.519473	-1.268358	6.803559	5.151248	-0.068307	-0.353027	0.374914	-23.921585	-0.002330	-8.528936	-1.151093	-7.639848	2.638831
966.638000	0.170644	-2.014376	-0.973926	-1.660185	1.152534	1.732927	-0.192137	0.128125	0.260390	-0.381640	-0.186291	0.507957	-1.199861	7.063191	5.276841	-0.013446	-0.362352	0.367717	-20.622030	-0.516580	-9.573447	-1.074227	-6.321164	2.063666
966.648000	0.168796	-2.013097	-0.971311	-1.664012	1.150647	1.737929	-0.188932	0.120837	0.256752	-0.366519	-0.184087	0.493404	-1.291193	7.663607	5.202979	-0.019883	-0.287156	0.379858	-4.440165	0.412475	-6.265241	-1.760405	-1.561634	0.164953
966.658000	0.166940	-2.011926	-0.968707	-1.667556	1.148846	1.742825	-0.181257	0.119835	0.248233	-0.352698	-0.175275	0.477980	-1.404452	7.508270	5.233037	-0.136140	-0.341877	0.360207	-10.208590	1.406590	-10.223921	-1.694124	-4.969266	1.466384
966.668000	0.165225	-2.010722	-0.966266	-1.671051	1.147151	1.747533	-0.176231	0.117909	0.241213	-0.347225	-0.169318	0.460177	-1.511107	7.482060	5.079312	-0.072097	-0.394523	0.381713	-5.983884	2.934871	-5.930005	-1.204690	-2.402541	0.758302
966.678000	0.163476	-2.009560	-0.963857	-1.674426	1.145442	1.752100	-0.170606	0.116402	0.231783	-0.339038	-0.171162	0.445590	-1.639525	7.274122	5.187835	-0.058312	-0.300268	0.377417	-14.132839	4.808657	-9.190574	-3.096244	-5.223520	1.746446
966.688000	0.161735	-2.008415	-0.961553	-1.677757	1.143819	1.756505	-0.168219	0.112254	0.224361	-0.331208	-0.163562	0.435527	-1.294296	7.225029	5.156250	-0.083861	-0.295173	0.315865	-13.954709	1.162691	-9.522023	-2.061287	-5.530741	1.365281
966.700000	0.159800	-2.007140	-0.958882	-1.681587	1.141863	1.761588	-0.161211	0.104581	0.219635	-0.319563	-0.153510	0.420327	-1.327166	7.767049	4.890701	-0.048970	-0.337572	0.301667	6.847825	1.791266	-0.995451	-0.864901	1.936629	-1.812558
966.710000	0.158141	-2.006102	-0.956779	-1.684743	1.140359	1.765751	-0.155273	0.105785	0.208917	-0.308931	-0.149054	0.409073	-1.259165	7.109770	5.002839	0.024168	-0.314799	0.293694	-10.628666	1.379078	-6.000261	-1.574233	-3.003467	0.151862
966.720000	0.156603	-2.005063	-0.954679	-1.687780	1.138927	1.769701	-0.153420	0.099267	0.204779	-0.294478	-0.144402	0.396990	-0.983829	7.061457	4.825150	0.012690	-0.296895	0.267830	-5.694129	-2.167641	-3.698697	-0.398696	-1.514532	-0.667919
966.730000	0.155144	-2.004084	-0.952748	-1.690711	1.137496	1.773612	-0.147472	0.095730	0.194631	-0.275050	-0.136083	0.379981	-0.780321	6.865561	4.734315	0.005095	-0.341444	0.339336	-6.738066	-5.985742	-3.858378	1.159657	-1.934242	0.550770
966.740000	0.153669	-2.003129	-0.950910	-1.693442	1.136207	1.777335	-0.141370	0.093116	0.180441	-0.258632	-0.132430	0.370411	-0.961286	6.357780	4.898208	-0.007817	-0.311891	0.367297	-23.511004	-4.228748	-11.305152	-0.434007	-7.995387	3.347833
966.752000	0.152015	-2.002151	-0.948829	-1.696465	1.134658	1.781740	-0.135880	0.082478	0.171529	-0.239933	-0.121707	0.361839	-1.200535	6.509765	4.672503	0.018346	-0.261898	0.346783	-13.208126	-1.279385	-6.263254	-1.168237	-4.283688	1.343221
966.762000	0.150696	-2.001313	-0.947162	-1.698758	1.133541	1.785248	-0.132643	0.075104	0.162513	-0.224091	-0.110302	0.356192	-1.192919	6.716613	4.497705	-0.025378	-0.305074	0.310960	-3.316587	-1.734336	-3.244880	-0.089909	-1.581569	-0.171000
966.772000	0.149376	-2.000607	-0.945616	-1.700867	1.132481	1.788769	-0.131504	0.071945	0.150558	-0.211497	-0.100299	0.345567	-0.933996	6.352508	4.426704	-0.042936	-0.377225	0.338457	-9.297572	-5.628287	-4.603359	1.676451	-3.603514	1.264931
966.782000	0.148071	-1.999942	-0.944184	-1.702880	1.131540	1.792136	-0.125719	0.063645	0.136578	-0.196444	-0.093594	0.341282	-1.151849	6.376525	4.438535	-0.001015	-0.370888	0.317752	-8.895369	-2.744683	-4.796254	0.796888	-3.176837	0.688647
966.792000	0.146847	-1.999344	-0.942937	-1.704704	1.130636	1.795538	-0.123009	0.056997	0.123907	-0.179237	-0.085537	0.337180	-1.461232	6.150391	4.467529	0.026392	-0.308888	0.325547	-15.310767	1.109769	-6.830749	-1.169002	-5.152094	1.393604
966.804000	0.145395	-1.998749	-0.941492	-1.706693	1.129660	1.799585	-0.121758	0.046968	0.111410	-0.156709	-0.077139	0.328119	-1.486498	6.364772	4.273502	0.023070	-0.243094	0.354674	-4.477345	0.489824	-2.308286	-1.121952	-1.723795	0.161695
966.814000	0.144170	-1.998297	-0.940478	-1.708104	1.129008	1.802881	-0.123202	0.040134	0.097313	-0.138571	-0.066198	0.324173	-1.363402	6.347370	4.326200	0.044952	-0.236396	0.321524	-5.937808	-0.858613	-3.857609	-0.941839	-2.219131	-0.018044
966.824000	0.142971	-1.997954	-0.939576	-1.709355	1.128406	1.806080	-0.121332	0.033955	0.081659	-0.118648	-0.051007	0.319693	-1.341640	6.231501	4.308331	0.082106	-0.280743	0.296825	-7.840153	-0.871314	-3.866625	-0.443934	-2.359028	-0.219773
966.834000	0.141736	-1.997680	-0.938817	-1.710411	1.127956	1.809268	-0.118007	0.026583	0.069145	-0.101942	-0.041813	0.313251	-1.616062	6.248584	4.363487	0.117077	-0.248315	0.416507	-9.001054	0.996084	-4.966592	-1.526566	-2.627668	1.153847
966.844000	0.140583	-1.997468	-0.938199	-1.711307	1.127604	1.812500	-0.118679	0.020160	0.055003	-0.079533	-0.030395	0.316358	-1.522203	6.066492	4.485247	0.095528	-0.309230	0.324968	-17.080849	0.642245	-9.713466	-1.197266	-5.784139	1.506438
966.854000	0.139393	-1.997316	-0.937749	-1.711968	1.127393	1.815621	-0.118276	0.012925	0.042958	-0.057822	-0.020586	0.317307	-1.606529	5.957085	4.389534	0.073317	-0.296721	0.366680	-17.352131	0.843888	-8.992805	-1.269642	-6.090612	2.095057
966.864000	0.138254	-1.997224	-0.937386	-1.712402	1.127195	1.818789	-0.118427	0.003942	0.030474	-0.040727	-0.010287	0.317046	-1.524739	5.306325	4.438791	0.133175	-0.282856	0.352603	-9.939246	-0.298418	-7.616331	-0.928642	-3.295181	0.653031
966.876000	0.136765	-1.997290	-0.937104	-1.712736	1.127168	1.822521	-0.119185	-0.007934	0.017885	-0.014662	0.006233	0.319466	-1.349823	4.560147	4.222231	0.140074	-0.094850	0.359679	9.088986	-3.697271	-0.237857	3.153558	3.336349	-1.839440
966.886000	0.135612	-1.997415	-0.937026	-1.712733	1.127296	1.825692	-0.117213	-0.016887	0.003826	0.015663	0.023656	0.321720	-1.479459	4.016698	3.848166	0.357216	0.043221	0.365972	1.542384	-4.221969	-10.594122	3.547202	-3.305974	1.269041
966.896000	0.134435	-1.997644	-0.937057	-1.712448	1.127499	1.828932	-0.118512	-0.020491	-0.010128	0.033256	0.024139	0.323832	-1.554211	3.943451	3.096330	0.374353	0.087277	0.325164	-2.548846	-3.309872	-13.623339	2.585836	-5.686022	1.700846
966.906000	0.133200	-1.997887	-0.937316	-1.712121	1.127764	1.832211	-0.118180	-0.026337	-0.023460	0.042412	0.027131	0.326410	-1.518549	3.779200	3.098336	0.510172	0.180723	0.341084	-5.568869	-3.186248	-11.810854	1.634513	-4.972100	1.394759
966.916000	0.132035	-1.998227	-0.937621	-1.711708	1.128055	1.835462	-0.118465	-0.033671	-0.035384	0.057815	0.035523	0.324136	-1.689453	3.882971	3.101313	0.600801	0.289774	0.363806	-2.939507	-1.082916	-9.634181	0.049477	-3.160812	0.591683
966.928000	0.130629	-1.998676	-0.938144	-1.710859	1.128575	1.839446	-0.121303	-0.043463	-0.049036	0.080373	0.047398	0.326847	-1.458498	4.061423	3.034951	0.683827	0.316429	0.350825	3.962707	-3.933367	-5.587076	0.998299	0.145098	-1.023137
966.938000	0.129416	-1.999169	-0.938711	-1.709985	1.129129	1.842782	-0.120064	-0.050218	-0.057301	0.099851	0.058038	0.330213	-1.836132	4.229242	2.966070	0.697113	0.368569	0.380699	9.115277	0.082640	-3.009242	-0.397276	1.959854	-1.718603
966.948000	0.128143	-1.999725	-0.939363	-1.708851	1.129747	1.846145	-0.123201	-0.055804	-0.068450	0.117805	0.070421	0.333693	-1.664264	4.181460	2.859389	0.756039	0.397796	0.407175	11.483896	-2.359653	0.433142	0.324819	3.679271	-2.157747
966.958000	0.126965	-2.000364	-0.940064	-1.707564	1.130482	1.849522	-0.123793	-0.062591	-0.078619	0.137799	0.081958	0.343061	-2.029876	4.271456	2.801193	0.697035	0.380429	0.376172	13.716595	1.874544	0.897681	-0.527729	3.700336	-2.695354
966.970000	0.125451	-2.001111	-0.941161	-1.705855	1.131601	1.853639	-0.127580	-0.068703	-0.091856	0.157952	0.097125	0.352070	-1.796560	4.174513	2.757000	0.666949	0.301392	0.390987	12.301029	-1.777124	0.811672	1.369188	3.025337	-2.063183
966.980000	0.124129	-2.001832	-0.942138	-1.704237	1.132608	1.857148	-0.130561	-0.076157	-0.100939	0.172532	0.105932	0.360687	-1.718981	4.344608	2.732303	0.713210	0.217476	0.403205	17.248993	-3.255880	3.178161	2.922099	5.305727	-2.832311
966.990000	0.122818	-2.002615	-0.943194	-1.702395	1.133699	1.860796	-0.132079	-0.079253	-0.112479	0.189495	0.107119	0.364796	-1.909745	4.080789	2.809447	0.678010	0.318003	0.408303	7.612933	-0.922637	-0.580914	0.787468	1.533916	-1.382944
967.000000	0.121498	-2.003420	-0.944388	-1.700439	1.134778	1.864498	-0.133702	-0.083380	-0.121491	0.205028	0.112077	0.375609	-1.856123	3.703865	2.673619	0.683325	0.401467	0.387008	2.075058	-1.100349	0.988114	0.149196	0.168078	-1.164916
967.010000	0.120151	-2.004320	-0.945689	-1.698390	1.135951	1.868279	-0.137030	-0.090079	-0.132982	0.217368	0.122108	0.381484	-1.916946	3.540453	2.852147	0.714077	0.384366	0.365914	-7.244159	0.173274	-3.126914	-0.516693	-2.703676	-0.276994
967.020000	0.118731	-2.005236	-0.947066	-1.696140	1.137252	1.872183	-0.143576	-0.099794	-0.139085	0.231593	0.134133	0.386551	-1.604009	3.889799	2.718006	0.658435	0.312039	0.458258	4.647114	-6.229707	0.482102	2.483817	0.566881	-0.385445
967.030000	0.117351	-2.006302	-0.948440	-1.693732	1.138631	1.876120	-0.143303	-0.104684	-0.146338	0.244372	0.144125	0.396431	-1.734665	3.847492	2.490791	0.724776	0.299692	0.424526	10.019233	-4.202738	6.988176	2.778761	3.729737	-2.241974
967.040000	0.115884	-2.007342	-0.949931	-1.691121	1.140088	1.880117	-0.146110	-0.109474	-0.157623	0.251573	0.147693	0.409716	-1.961107	3.810357	2.577763	0.699635	0.327998	0.437055	5.620456	-1.795496	4.403384	1.512725	1.785939	-1.450644
967.052000	0.114118	-2.008719	-0.951842	-1.687949	1.141909	1.885108	-0.150217	-0.116464	-0.167670	0.265575	0.153844	0.421754	-2.068230	3.952568	2.497871	0.645553	0.328753	0.451474	10.115794	-1.598494	5.822687	1.659558	2.620458	-1.734462
967.062000	0.112614	-2.009907	-0.953578	-1.685224	1.143482	1.889331	-0.156971	-0.118356	-0.175539	0.274963	0.159368	0.432804	-1.817062	3.513433	2.491953	0.689153	0.346309	0.422653	0.055405	-3.778936	5.146535	1.996317	0.170969	-1.047453
967.072000	0.111042	-2.011168	-0.955386	-1.682398	1.145075	1.893698	-0.158339	-0.127829	-0.184727	0.284161	0.165419	0.443929	-2.065363	4.081200	2.647050	0.748287	0.404972	0.425362	8.917832	-1.420479	5.366973	0.686916	3.192865	-2.577090
967.082000	0.109456	-2.012481	-0.957284	-1.679470	1.146772	1.898306	-0.161556	-0.132555	-0.194681	0.298253	0.176096	0.455724	-2.333606	4.167052	2.798788	0.699807	0.356041	0.439344	5.381720	1.166298	1.397873	0.051630	1.123572	-1.668185
967.094000	0.107449	-2.014110	-0.959660	-1.675808	1.148952	1.903846	-0.168976	-0.138649	-0.200485	0.312967	0.181611	0.467193	-2.314536	4.387523	2.599400	0.741221	0.312315	0.474521	16.291400	-0.350496	7.691622	1.628508	5.551078	-3.129505
967.104000	0.105730	-2.015537	-0.961732	-1.672674	1.150749	1.908645	-0.175640	-0.139509	-0.209936	0.324324	0.179484	0.479007	-2.241275	4.010248	2.889951	0.747177	0.419471	0.488902	-1.270983	-0.703367	-0.016466	-0.317468	-0.541086	-0.625470
967.114000	0.103965	-2.016937	-0.963898	-1.669383	1.152631	1.913517	-0.177233	-0.142695	-0.216551	0.333532	0.189246	0.494368	-2.638642	3.948777	2.880387	0.724305	0.384367	0.491883	-3.489453	4.095565	-0.700019	-1.351009	-1.509265	-0.348874
967.124000	0.102150	-2.018407	-0.966130	-1.666011	1.154531	1.918475	-0.183217	-0.151123	-0.221629	0.347001	0.197154	0.509920	-2.562817	4.306329	2.928317	0.710772	0.305396	0.551754	3.424309	1.551547	-0.903170	0.184662	0.274838	-0.291871
967.136000	0.099854	-2.020214	-0.968877	-1.661787	1.156988	1.924753	-0.191276	-0.154318	-0.226984	0.355867	0.201784	0.531898	-2.462499	4.456158	3.047313	0.720054	0.310590	0.483439	3.366939	0.903103	-3.009607	0.140451	0.007241	-1.028783
967.146000	0.097933	-2.021809	-0.971187	-1.658068	1.159065	1.930151	-0.194671	-0.156121	-0.230439	0.362207	0.204265	0.546202	-2.515243	4.371009	2.902972	0.711656	0.334286	0.471662	4.993003	1.514569	-0.574675	0.023922	0.670591	-1.495703
967.156000	0.095902	-2.023402	-0.973578	-1.654337	1.161136	1.935703	-0.199600	-0.160220	-0.235133	0.365508	0.206440	0.555621	-2.402734	4.193384	2.775006	0.759369	0.404661	0.471731	4.710232	0.422176	2.338877	-0.101351	1.432970	-1.862743
967.166000	0.093835	-2.025037	-0.975940	-1.650606	1.163304	1.941405	-0.206630	-0.165395	-0.239381	0.377065	0.221904	0.569076	-2.127378	4.414102	2.962745	0.735734	0.317654	0.480762	4.393346	-3.600940	-1.641380	1.559945	0.554366	-1.262283
967.176000	0.091710	-2.026705	-0.978364	-1.646897	1.165511	1.947167	-0.210378	-0.169617	-0.243071	0.387912	0.219093	0.583357	-2.047509	4.379029	2.721379	0.818845	0.343640	0.534615	11.057976	-5.280498	4.850910	2.424728	4.199167	-2.105724
967.188000	0.089177	-2.028751	-0.981277	-1.642180	1.168195	1.954257	-0.213355	-0.170414	-0.251946	0.403927	0.225120	0.600285	-2.337279	3.922805	2.661184	0.773490	0.397414	0.503983	0.784785	-0.751616	3.492540	0.469471	0.545786	-1.169074
967.198000	0.086941	-2.030548	-0.983777	-1.638139	1.170499	1.960388	-0.220832	-0.178962	-0.258308	0.415866	0.236888	0.614741	-2.070581	4.412632	2.749730	0.753758	0.306198	0.529960	9.610637	-5.593216	2.484276	2.738651	2.700712	-1.580055
967.208000	0.084686	-2.032351	-0.986386	-1.633932	1.172864	1.966626	-0.222399	-0.182670	-0.263398	0.426429	0.242051	0.626375	-2.327822	4.352353	2.529982	0.723510	0.318321	0.523113	13.508503	-2.841902	6.016174	2.255378	3.931820	-2.239534
967.218000	0.082463	-2.034209	-0.989005	-1.629618	1.175302	1.972891	-0.227238	-0.185255	-0.272229	0.433072	0.243846	0.643505	-2.390286	4.375024	2.708325	0.730654	0.367421	0.548447	8.605971	-2.155910	2.262514	1.110389	2.007173	-1.292827
967.228000	0.080132	-2.036065	-0.991731	-1.625150	1.177723	1.979371	-0.233840	-0.188699	-0.274858	0.437378	0.251872	0.660639	-2.179924	4.018812	2.371907	0.744740	0.422669	0.515131	9.777375	-4.228947	8.295357	1.815282	3.289471	-2.169002
967.240000	0.077300	-2.038375	-0.995111	-1.619795	1.180791	1.987440	-0.237355	-0.194471	-0.286419	0.443963	0.260715	0.678748	-2.567138	4.191833	2.662159	0.777923	0.354545	0.505794	5.049212	0.818793	3.162116	0.534979	1.579000	-1.737912
967.250000	0.074907	-2.040354	-0.998057	-1.615359	1.183359	1.994335	-0.244770	-0.198201	-0.290412	0.456820	0.263770	0.689712	-2.650138	4.269366	2.573491	0.808688	0.412824	0.555182	9.257579	0.915311	5.515434	0.110822	3.348654	-1.935116
967.260000	0.072470	-2.042346	-1.001023	-1.610778	1.186075	2.001351	-0.248089	-0.201302	-0.299776	0.471546	0.272208	0.697162	-3.000680	3.999128	2.881801	0.762784	0.332909	0.539671	-6.982566	6.437345	-2.456654	-1.452137	-2.853894	0.176617
967.270000	0.069959	-2.044370	-1.004120	-1.606033	1.188819	2.008357	-0.254838	-0.207800	-0.304742	0.481224	0.279562	0.712576	-2.896581	4.237366	2.745167	0.759373	0.319564	0.566496	2.168081	3.775370	0.537046	-0.210451	0.090599	-0.606946
967.280000	0.067364	-2.046470	-1.007222	-1.601226	1.191586	2.015522	-0.262769	-0.212106	-0.308526	0.491349	0.274535	0.733253	-2.641256	4.395863	2.710226	0.785924	0.379006	0.541985	6.901695	0.444062	1.871858	0.284008	1.834159	-1.564565
967.292000	0.064157	-2.049043	-1.011031	-1.595164	1.195014	2.024417	-0.268082	-0.216769	-0.315290	0.497375	0.287797	0.749710	-2.769321	4.194081	2.658366	0.779264	0.274846	0.542564	3.039248	2.196921	2.089989	0.939756	0.719277	-1.114493
967.302000	0.061394	-2.051253	-1.014174	-1.590026	1.197917	2.032080	-0.275907	-0.223886	-0.323139	0.504562	0.283660	0.759629	-2.539878	4.572806	2.855555	0.785352	0.415889	0.525994	6.020943	-0.964973	-1.133510	0.023967	1.073229	-1.545156
967.312000	0.058658	-2.053488	-1.017368	-1.585008	1.200795	2.039743	-0.278162	-0.223928	-0.327293	0.510238	0.295229	0.771237	-2.799273	4.333060	2.662529	0.816150	0.352191	0.556652	5.675140	1.999492	2.591492	0.232566	1.850302	-1.502287
967.322000	0.055821	-2.055769	-1.020675	-1.579860	1.203755	2.047467	-0.286462	-0.230719	-0.332922	0.527579	0.298790	0.787808	-2.391729	4.508210	2.686867	0.778044	0.402467	0.584730	8.525601	-3.996758	1.455917	1.326178	2.048357	-1.203877
967.334000	0.052376	-2.058579	-1.024640	-1.573552	1.207373	2.057062	-0.289045	-0.232939	-0.340845	0.541748	0.303393	0.809596	-2.682777	4.485840	2.671827	0.766677	0.436660	0.547840	7.554417	-0.115743	1.225111	-0.147187	1.582257	-1.596773
967.344000	0.049459	-2.060918	-1.028127	-1.568075	1.210501	2.065205	-0.295599	-0.235445	-0.344765	0.552917	0.317882	0.818768	-2.571091	4.157149	2.436297	0.817370	0.347463	0.589349	6.858824	-1.648738	6.024969	1.739722	2.628059	-1.404501
967.354000	0.046556	-2.063382	-1.031635	-1.562377	1.213635	2.073422	-0.299271	-0.239840	-0.355102	0.553712	0.316074	0.832269	-2.714594	4.269024	2.754325	0.815775	0.424050	0.573577	-0.154130	0.854032	0.007279	-0.416506	-0.284179	-0.697271
967.364000	0.043544	-2.065864	-1.035214	-1.556720	1.216862	2.081832	-0.305861	-0.243555	-0.356937	0.557753	0.326292	0.850249	-2.581645	4.222605	2.464265	0.817677	0.356472	0.605867	6.659228	-2.024588	5.164554	1.684791	2.411441	-1.199273
967.376000	0.039886	-2.068773	-1.039641	-1.549908	1.220842	2.092179	-0.308736	-0.250583	-0.365737	0.574080	0.331067	0.863239	-2.764089	4.379616	2.738050	0.812672	0.348031	0.600169	1.785802	0.515322	-0.038367	0.518369	0.219557	-0.591464
967.386000	0.036707	-2.071341	-1.043300	-1.544216	1.224136	2.100958	-0.314767	-0.256290	-0.371387	0.583803	0.332075	0.873632	-2.786933	4.554381	2.701652	0.893325	0.388467	0.606477	7.139876	0.223681	2.085274	0.393072	2.885862	-1.506585
967.396000	0.033516	-2.073925	-1.046991	-1.538274	1.227579	2.109740	-0.318241	-0.258226	-0.375204	0.597077	0.340684	0.890629	-3.010952	4.494216	2.617537	0.819903	0.323951	0.627753	6.816353	2.253306	1.930439	0.487322	1.978610	-0.965599
967.406000	0.030216	-2.076527	-1.050723	-1.532121	1.231007	2.118699	-0.324511	-0.265307	-0.384466	0.603412	0.342685	0.907016	-2.793601	4.737185	2.787220	0.828377	0.394362	0.628480	7.213817	-0.651721	-1.022194	0.299718	1.744191	-0.916357
967.416000	0.026955	-2.079104	-1.054570	-1.526047	1.234424	2.127871	-0.327415	-0.264408	-0.387878	0.609289	0.352515	0.920239	-2.973832	4.366988	2.429099	0.818799	0.361385	0.658245	8.284828	1.047591	4.759722	0.739682	2.729217	-0.919648
967.428000	0.022863	-2.082255	-1.059335	-1.518722	1.238665	2.138974	-0.335043	-0.272251	-0.396055	0.624716	0.354864	0.938083	-2.818348	4.564743	2.576978	0.904688	0.423950	0.616183	8.908832	-0.337322	3.581143	0.401984	3.645796	-1.759786
967.438000	0.019516	-2.084993	-1.063376	-1.512476	1.242255	2.148500	-0.340072	-0.272455	-0.404948	0.637993	0.369482	0.950683	-2.948076	4.155437	2.789314	0.859612	0.296331	0.637126	-7.245954	3.023087	-1.035031	0.327422	-2.134698	0.387443
967.448000	0.016073	-2.087775	-1.067465	-1.506055	1.245895	2.158234	-0.345050	-0.280001	-0.406993	0.645449	0.367110	0.959534	-2.923615	4.433704	2.464298	0.894805	0.428978	0.633501	7.970472	0.575517	4.883898	0.233250	3.410541	-1.538108
967.458000	0.012618	-2.090582	-1.071603	-1.499437	1.249588	2.167763	-0.350887	-0.280917	-0.412117	0.650587	0.374482	0.975107	-2.906345	4.205308	2.597022	0.870643	0.341001	0.642934	-1.616737	1.474482	2.118455	0.650676	-0.012146	-0.313032
967.470000	0.008335	-2.094069	-1.076592	-1.491478	1.254238	2.179560	-0.356300	-0.288877	-0.420629	0.658834	0.375873	0.997216	-2.830861	4.394982	2.582220	0.875900	0.414059	0.629762	2.440619	-0.079754	2.152818	0.357824	1.199420	-0.910429
967.480000	0.004700	-2.097049	-1.080752	-1.484861	1.258053	2.189715	-0.362104	-0.292112	-0.424267	0.674639	0.388289	1.006211	-2.758051	4.411668	2.366335	0.855591	0.331445	0.629519	8.097917	-2.089479	5.078616	2.138195	2.996221	-1.432286
967.490000	0.001138	-2.100034	-1.085059	-1.478147	1.261932	2.199871	-0.364952	-0.296806	-0.431033	0.687996	0.386079	1.019944	-3.079312	4.559199	2.475667	0.822880	0.466469	0.663548	7.341346	1.211496	2.346604	-0.566499	2.043293	-0.897292
967.500000	-0.002509	-2.103070	-1.089435	-1.471169	1.265890	2.210098	-0.370522	-0.300425	-0.440100	0.698020	0.395248	1.036887	-3.105104	4.556115	2.671448	0.815108	0.384704	0.686600	1.167987	2.040575	-1.108380	-0.261742	-0.323558	0.083465
967.510000	-0.006216	-2.106087	-1.093886	-1.464021	1.269808	2.220563	-0.376733	-0.303399	-0.445156	0.700557	0.395943	1.050831	-2.504727	5.171019	3.124176	0.729220	0.407667	0.555309	-2.006728	1.946834	-2.659273	-0.910154	-2.045365	-0.023968
967.522000	-0.010698	-2.109735	-1.099168	-1.455814	1.274542	2.233057	-0.373802	-0.298900	-0.439522	0.695808	0.400934	1.047647	-2.854416	4.739738	2.661941	0.834420	0.377922	0.620822	2.108978	5.312888	6.987617	-0.686171	1.553535	-0.368171
967.532000	-0.014434	-2.112745	-1.103681	-1.448943	1.278520	2.243666	-0.377209	-0.303491	-0.441339	0.704366	0.404574	1.050215	-2.561260	5.068951	2.874106	0.860265	0.378649	0.566962	3.249099	2.154906	3.681236	-0.024645	1.731661	-0.993118
967.542000	-0.018252	-2.115803	-1.108160	-1.441917	1.282522	2.254132	-0.378344	-0.305017	-0.448351	0.703560	0.404312	1.046306	-2.492016	5.567141	3.279012	0.915904	0.337382	0.620597	2.999329	0.719555	-2.323610	0.289916	1.456704	-0.291393
967.552000	-0.022033	-2.118892	-1.112565	-1.434681	1.286607	2.264402	-0.377538	-0.307783	-0.446302	0.702363	0.399392	1.049046	-2.387158	5.946719	3.273834	0.773518	0.402916	0.634685	9.303800	-2.482705	-5.591012	0.176312	1.367698	-0.106191
967.564000	-0.026628	-2.122503	-1.117815	-1.426385	1.291421	2.277043	-0.377091	-0.301087	-0.440597	0.697958	0.394769	1.051773	-2.322274	5.490314	2.833398	0.845056	0.401358	0.591957	11.885033	-2.826069	2.989346	1.139952	4.020583	-1.296647
967.574000	-0.030385	-2.125474	-1.122293	-1.419494	1.295423	2.287632	-0.375883	-0.301326	-0.440201	0.701527	0.396523	1.046854	-2.237613	5.369058	2.828479	0.894761	0.363898	0.561027	9.516529	-2.856849	4.133341	1.700867	3.995091	-1.601709
967.584000	-0.034166	-2.128471	-1.126732	-1.412465	1.299402	2.298087	-0.375389	-0.297835	-0.441252	0.704954	0.396276	1.042620	-2.309782	5.014058	2.987995	0.824580	0.374662	0.635000	-3.678278	-0.309639	1.425521	0.508014	-0.999206	0.574628
967.594000	-0.037947	-2.131457	-1.131148	-1.405292	1.303345	2.308571	-0.374527	-0.300477	-0.441977	0.699845	0.398877	1.045773	-2.341120	5.023839	2.885751	0.789374	0.430465	0.611178	-1.427366	-0.181986	2.218743	-0.068144	-0.586907	0.174954
967.604000	-0.041705	-2.134504	-1.135575	-1.398272	1.307321	2.318995	-0.373822	-0.300296	-0.436240	0.694902	0.396474	1.045820	-2.438270	5.008242	2.676986	0.812296	0.483542	0.637238	3.854829	-0.266253	5.531067	-0.320945	1.672690	-0.146695
967.616000	-0.046145	-2.138160	-1.140758	-1.390050	1.312140	2.331521	-0.375299	-0.303631	-0.439167	0.696455	0.401087	1.050377	-2.288906	5.100001	2.685088	0.850720	0.376994	0.611049	5.440384	-2.049427	5.775247	1.419607	2.528430	-0.605906
967.626000	-0.049867	-2.141211	-1.145104	-1.383148	1.316226	2.342230	-0.375563	-0.301766	-0.443569	0.703679	0.398169	1.046569	-2.402460	5.192779	2.953799	0.849870	0.407677	0.602719	-0.322108	0.602785	1.828513	-0.043365	0.324467	-0.160603
967.636000	-0.053601	-2.144269	-1.149499	-1.376077	1.320220	2.352593	-0.375671	-0.304800	-0.445440	0.700895	0.402727	1.042351	-2.436833	5.367239	2.884509	0.874932	0.317153	0.600639	5.127455	-0.169709	2.582741	1.247070	2.245915	-0.636404
967.646000	-0.057358	-2.147243	-1.153961	-1.368932	1.324169	2.362900	-0.376287	-0.302037	-0.444157	0.696852	0.395656	1.049515	-2.201382	5.168742	2.866227	0.866428	0.449690	0.601356	0.806015	-1.911659	3.315221	0.410294	1.053467	-0.343489
967.656000	-0.061138	-2.150320	-1.158474	-1.362042	1.328161	2.373454	-0.373282	-0.304668	-0.444250	0.700537	0.399189	1.049412	-2.592680	5.416521	2.886968	0.873675	0.401501	0.575931	5.347004	1.919506	2.249458	-0.301327	2.311153	-0.945586
967.666000	-0.064885	-2.153314	-1.162952	-1.355137	1.332090	2.383957	-0.373350	-0.300601	-0.443853	0.702644	0.396565	1.045472	-2.734468	5.152727	2.959948	0.910609	0.454468	0.582988	-1.993068	5.457449	2.891558	-1.851294	0.643557	-0.488965
967.676000	-0.068608	-2.156316	-1.167432	-1.348121	1.336071	2.394412	-0.375916	-0.304192	-0.442263	0.703285	0.405613	1.047020	-2.737617	5.324867	2.838854	0.825425	0.334078	0.551283	3.522731	4.211408	2.262506	-0.299629	1.195623	-0.933798
967.686000	-0.072329	-2.159428	-1.171767	-1.340864	1.340063	2.404921	-0.375581	-0.303669	-0.440503	0.700979	0.405607	1.046311	-2.674033	5.316501	2.891846	0.778336	0.402031	0.569248	0.904920	3.789285	0.808664	-1.071466	-0.218163	-0.415829
967.698000	-0.076801	-2.163096	-1.177027	-1.332614	1.344880	2.417403	-0.377180	-0.306048	-0.441918	0.694778	0.404492	1.045485	-2.562493	5.602294	2.692112	0.853733	0.343144	0.641619	12.335599	-1.031999	3.249678	1.259315	4.257456	-0.592036
967.708000	-0.080554	-2.166102	-1.181415	-1.325838	1.348989	2.427905	-0.377958	-0.302456	-0.446291	0.701326	0.397495	1.050489	-2.551767	5.481688	2.956762	0.880326	0.420915	0.589096	2.655695	1.943084	0.994704	-0.600527	1.439168	-0.557551
967.718000	-0.084368	-2.169089	-1.185918	-1.318874	1.353017	2.438450	-0.378342	-0.303423	-0.445364	0.704735	0.396206	1.046816	-2.422563	5.497843	2.936280	0.881766	0.374657	0.609479	2.997479	0.078467	1.143112	0.470461	1.529614	-0.328494
967.728000	-0.088146	-2.172128	-1.190325	-1.311621	1.357000	2.448831	-0.377203	-0.300566	-0.442190	0.704714	0.399377	1.044737	-2.392306	5.128024	2.796856	0.827330	0.349368	0.624667	-1.798660	0.766739	3.506008	0.655370	-0.226943	0.225530
967.738000	-0.091935	-2.175070	-1.194795	-1.304518	1.361005	2.459301	-0.375913	-0.302703	-0.442853	0.693967	0.397609	1.048682	-2.432508	5.282891	2.801163	0.855781	0.359344	0.611820	1.186721	0.656541	3.180893	0.594556	0.939739	-0.164507
967.748000	-0.095747	-2.178136	-1.199227	-1.297645	1.364888	2.469826	-0.376434	-0.302105	-0.442568	0.695580	0.396031	1.047915	-2.297045	5.255547	2.785159	0.876109	0.437367	0.564797	0.797434	-0.239991	3.814714	0.127916	1.202563	-0.739193
967.760000	-0.100282	-2.181794	-1.204450	-1.289353	1.369694	2.482363	-0.376943	-0.307242	-0.442184	0.703811	0.396253	1.046263	-2.221269	5.640235	2.761139	0.853429	0.455696	0.626068	8.147407	-3.967773	1.703584	0.854843	2.932018	-0.400196
967.770000	-0.104022	-2.184929	-1.208857	-1.282237	1.373656	2.492856	-0.374352	-0.303430	-0.441162	0.702042	0.403605	1.051207	-2.414969	5.412902	2.643193	0.803788	0.374155	0.547701	6.099690	-0.320762	3.260894	0.702075	1.879981	-1.042462
967.780000	-0.107764	-2.187949	-1.213292	-1.275119	1.377650	2.503400	-0.375693	-0.305185	-0.444229	0.696853	0.400334	1.046158	-2.239546	5.677568	2.847190	0.793877	0.386197	0.526677	5.152702	-2.028911	-0.544216	0.807963	1.035882	-1.100223
967.790000	-0.111578	-2.191031	-1.217843	-1.268313	1.381643	2.513701	-0.374784	-0.300813	-0.445909	0.693743	0.407100	1.048426	-2.467676	5.426057	2.885750	0.899188	0.295689	0.586150	0.220307	1.737323	2.087498	0.941984	0.877899	-0.413122
967.800000	-0.115295	-2.194054	-1.222345	-1.261400	1.385706	2.524178	-0.374314	-0.303221	-0.442465	0.698882	0.398528	1.052483	-2.462038	5.485178	2.810669	0.907456	0.413307	0.561465	3.064676	1.179042	2.637806	-0.079759	2.042724	-0.906542
967.812000	-0.119840	-2.197679	-1.227658	-1.252938	1.390523	2.536961	-0.373808	-0.300967	-0.441473	0.704898	0.399307	1.047723	-2.550821	5.286736	2.777278	0.847160	0.405765	0.535323	-0.934417	3.633046	3.099818	-0.788857	0.234357	-0.861449
967.822000	-0.123545	-2.200707	-1.232061	-1.245812	1.394501	2.547279	-0.373529	-0.304402	-0.443776	0.697221	0.392768	1.042743	-2.663847	5.550797	2.925084	0.860503	0.488599	0.656669	0.024605	3.382078	0.256567	-1.822262	0.437545	0.421906
967.832000	-0.127276	-2.203712	-1.236413	-1.238821	1.398486	2.557753	-0.374201	-0.303274	-0.441501	0.696058	0.401366	1.047826	-2.595803	5.484455	2.615223	0.853316	0.339051	0.625261	6.336356	0.971754	3.514554	0.741345	2.451500	-0.245746
967.842000	-0.131018	-2.206771	-1.240743	-1.232027	1.402386	2.568253	-0.375997	-0.305818	-0.442635	0.700078	0.402914	1.046541	-2.557514	5.913577	2.618862	0.915081	0.404896	0.576338	14.740959	-1.503190	1.729318	0.786570	5.537293	-1.290867
967.854000	-0.135443	-2.210348	-1.246079	-1.223590	1.407258	2.580780	-0.375530	-0.302193	-0.441757	0.705794	0.403551	1.048463	-2.651649	5.480360	2.681049	0.821083	0.370498	0.591380	3.395076	2.867892	2.273144	-0.296996	1.107579	-0.381667
967.864000	-0.139176	-2.213399	-1.250579	-1.216368	1.411323	2.591354	-0.377108	-0.303984	-0.444544	0.701089	0.397758	1.047068	-2.443182	5.531872	2.840493	0.816833	0.439157	0.581881	-0.549683	1.715485	0.370101	-0.802911	-0.258851	-0.265623
967.874000	-0.142982	-2.216414	-1.255015	-1.209403	1.415330	2.601843	-0.377613	-0.299537	-0.442919	0.694780	0.394840	1.043891	-2.610593	5.175393	2.687893	0.826923	0.398294	0.541663	-3.217519	5.150329	4.256895	-1.130152	-0.561586	-0.659089
967.884000	-0.146715	-2.219437	-1.259521	-1.202602	1.419343	2.612177	-0.376655	-0.302924	-0.438295	0.697815	0.398386	1.047474	-2.184191	5.708077	2.717854	0.865487	0.339490	0.542608	5.379057	3.269884	9.430955	0.207309	3.361160	-0.361888
967.894000	-0.150395	-2.222447	-1.263934	-1.195754	1.423205	2.622543	-0.370386	-0.294010	-0.433547	0.690004	0.392828	1.034037	-2.077657	5.457535	2.990192	0.883769	0.367831	0.518133	-6.419862	6.348675	9.182633	-1.025398	-0.001949	-0.090646
967.906000	-0.154836	-2.226087	-1.269088	-1.187435	1.427787	2.634812	-0.367162	-0.297608	-0.429572	0.682099	0.391301	1.013477	-1.827580	6.225111	3.203760	0.854186	0.355362	0.553454	1.173407	0.351082	1.623087	0.382713	1.091574	0.185273
967.916000	-0.158506	-2.229104	-1.273306	-1.180637	1.431600	2.644833	-0.361411	-0.292489	-0.423514	0.666677	0.381885	1.001361	-1.701787	6.432963	3.120568	0.844606	0.440308	0.570807	6.511570	-3.086271	0.753032	0.451813	2.685389	0.190746
967.926000	-0.162130	-2.232014	-1.277537	-1.174143	1.435408	2.654781	-0.357216	-0.289238	-0.418444	0.654188	0.383691	0.987603	-1.503289	6.825346	3.251496	0.932573	0.368414	0.501483	10.852983	-6.084628	-1.791519	2.157824	4.530786	-0.760945
967.936000	-0.165667	-2.234855	-1.281672	-1.167685	1.439197	2.664582	-0.350043	-0.279223	-0.413790	0.652667	0.375244	0.971805	-1.509131	6.391930	3.359934	0.882965	0.333291	0.499131	-0.630437	-1.919253	-0.162820	1.256252	0.647901	-0.228434
967.946000	-0.169109	-2.237608	-1.285804	-1.161150	1.442975	2.674197	-0.345383	-0.276046	-0.404366	0.645413	0.368619	0.962869	-1.392590	6.424342	3.117539	0.832704	0.329653	0.513862	5.056270	-5.463261	0.807078	2.337424	1.980273	-0.198255
967.956000	-0.172526	-2.240313	-1.289769	-1.154620	1.446655	2.683867	-0.337094	-0.269650	-0.396116	0.633889	0.355360	0.945409	-1.676974	6.236763	3.111530	0.797963	0.395647	0.501587	1.785462	-0.591701	1.825953	0.124890	0.881553	-0.161131
967.968000	-0.176593	-2.243483	-1.294513	-1.147099	1.450937	2.695074	-0.331571	-0.268598	-0.391790	0.615300	0.350640	0.923133	-1.672897	6.462625	3.222384	0.790105	0.366880	0.509148	2.656161	-0.961679	-0.817917	0.355370	0.719532	-0.014089
967.978000	-0.179842	-2.246145	-1.298282	-1.141115	1.454382	2.704112	-0.324745	-0.263026	-0.382229	0.606273	0.346784	0.911552	-1.796972	6.291295	2.874434	0.856544	0.339147	0.550266	9.154748	-2.034998	4.210610	1.391198	3.974065	0.093308
967.988000	-0.183092	-2.248755	-1.302018	-1.135162	1.457825	2.713243	-0.319650	-0.259745	-0.376778	0.606566	0.338510	0.902150	-1.949106	6.166702	2.784648	0.805514	0.429230	0.491339	8.846951	0.658033	5.148719	-0.437237	3.657255	-0.467241
967.998000	-0.186320	-2.251330	-1.305779	-1.129218	1.461223	2.722254	-0.315892	-0.256736	-0.373141	0.600651	0.337171	0.887138	-1.970661	6.183117	2.927135	0.772256	0.380014	0.448031	5.112083	2.822539	3.536813	-0.748134	1.890706	-0.697190
968.010000	-0.190026	-2.254337	-1.310248	-1.122010	1.465176	2.732648	-0.309671	-0.250257	-0.367385	0.584223	0.337010	0.865266	-2.033869	5.890923	2.943582	0.783849	0.333271	0.481414	-0.407550	5.487099	6.108272	-0.928171	0.552213	-0.146768
968.020000	-0.193086	-2.256861	-1.313959	-1.116147	1.468462	2.741220	-0.307356	-0.249033	-0.362272	0.568328	0.329612	0.858624	-1.824097	6.188207	3.021636	0.758012	0.311540	0.458266	1.939683	2.307263	2.778575	0.033161	0.577572	-0.360762
968.030000	-0.196121	-2.259316	-1.317588	-1.110621	1.471759	2.749740	-0.302142	-0.242564	-0.357279	0.559298	0.319773	0.843314	-1.750482	6.035010	3.087035	0.773212	0.386056	0.468327	-2.514219	3.174070	3.969942	-0.931751	-0.305384	-0.131273
968.040000	-0.199096	-2.261789	-1.321145	-1.105097	1.474917	2.758079	-0.299978	-0.242574	-0.346511	0.554324	0.321053	0.825338	-1.552961	6.348220	2.962649	0.764717	0.227508	0.488655	5.218683	-2.461232	2.047463	2.337645	1.421182	-0.034178
968.052000	-0.202545	-2.264681	-1.325302	-1.098557	1.478655	2.767882	-0.292510	-0.236675	-0.344696	0.541842	0.305863	0.811247	-1.580688	6.545758	3.282001	0.808765	0.362284	0.443523	1.160369	0.146095	-0.995950	0.049024	0.604208	-0.406914
968.062000	-0.205424	-2.267049	-1.328665	-1.093088	1.481740	2.775948	-0.289230	-0.233041	-0.339700	0.528726	0.305403	0.797197	-1.431617	6.637064	3.277467	0.794457	0.339507	0.429918	2.156605	-1.866994	-1.902999	0.826919	0.621521	-0.517120
968.072000	-0.208324	-2.269327	-1.331920	-1.087769	1.484765	2.783858	-0.282375	-0.228669	-0.331744	0.517556	0.300661	0.782282	-1.527721	6.780915	3.162783	0.778338	0.315789	0.435571	7.280682	-2.720994	-2.648548	1.252387	1.906118	-0.528757
968.082000	-0.211056	-2.271518	-1.335204	-1.082715	1.487687	2.791551	-0.276933	-0.220117	-0.326453	0.509214	0.289021	0.768258	-1.536492	6.316425	3.151664	0.744084	0.431903	0.464649	-0.917112	0.503943	1.182067	-0.857051	-0.228755	-0.004249
968.092000	-0.213799	-2.273721	-1.338361	-1.077669	1.490606	2.799126	-0.270363	-0.219500	-0.320257	0.505958	0.292048	0.754924	-1.689291	6.640855	3.027562	0.765819	0.298746	0.474018	8.063308	-1.280517	-0.640124	1.035089	2.255373	-0.062566
968.102000	-0.216496	-2.275794	-1.341535	-1.072754	1.493423	2.806570	-0.265089	-0.213630	-0.312892	0.497814	0.277359	0.744898	-1.778670	6.215018	3.004251	0.781205	0.422037	0.452835	1.831791	2.804899	3.740109	-1.259653	1.345941	-0.187874
968.112000	-0.219145	-2.277914	-1.344614	-1.067791	1.496279	2.813923	-0.261409	-0.205692	-0.306243	0.489303	0.279640	0.729430	-1.586251	5.735060	2.902050	0.721544	0.337586	0.395995	-4.825933	3.879059	8.041849	-0.624241	-0.987517	-0.587819
968.124000	-0.222272	-2.280380	-1.348311	-1.061983	1.499530	2.822484	-0.254016	-0.207022	-0.299740	0.477306	0.273388	0.709219	-1.660742	6.253495	2.973346	0.723047	0.308063	0.459100	1.996707	1.346969	2.948545	0.189650	0.507740	0.027376
968.134000	-0.224827	-2.282449	-1.351295	-1.057242	1.502250	2.829507	-0.251925	-0.204275	-0.293618	0.462131	0.264088	0.700733	-1.277415	6.479032	2.911149	0.737810	0.353082	0.382190	6.488307	-4.367493	1.499498	1.467850	2.026562	-0.866138
968.144000	-0.227269	-2.284452	-1.354316	-1.052697	1.504892	2.836441	-0.244700	-0.198168	-0.288736	0.450664	0.260516	0.683315	-1.399935	6.296454	3.118082	0.751671	0.328388	0.442876	-1.315223	-0.107278	2.400891	0.468468	-0.146407	-0.032542
968.154000	-0.229670	-2.286431	-1.357150	-1.048238	1.507466	2.843281	-0.243715	-0.197793	-0.285217	0.445147	0.252254	0.668113	-1.153669	6.783941	3.261691	0.755237	0.294275	0.387803	2.597916	-4.187679	-2.899174	1.850302	0.426533	-0.623674
968.164000	-0.232064	-2.288345	-1.359975	-1.043897	1.510020	2.849892	-0.235006	-0.194217	-0.276643	0.439063	0.243580	0.651165	-1.330795	6.772036	3.082850	0.766856	0.392413	0.406735	7.177838	-4.010129	-1.556341	0.856013	2.413191	-0.508735
968.176000	-0.234808	-2.290588	-1.363185	-1.038719	1.512899	2.857508	-0.228576	-0.182516	-0.269735	0.429945	0.239047	0.633632	-1.307410	6.405949	3.057294	0.720221	0.360989	0.473757	0.939466	-2.274949	1.599866	0.659462	0.343633	0.380966
968.186000	-0.237072	-2.292426	-1.365836	-1.034477	1.515278	2.863790	-0.223319	-0.182226	-0.264064	0.418686	0.235458	0.626358	-1.295784	6.650435	2.958807	0.720932	0.337532	0.426187	7.266116	-4.558363	-0.188425	1.534450	2.072987	-0.189196
968.196000	-0.239265	-2.294188	-1.368359	-1.030284	1.517648	2.870003	-0.217379	-0.176941	-0.255881	0.407119	0.228238	0.611549	-1.629088	6.677399	2.973014	0.700384	0.379929	0.372807	8.080052	-0.017735	-0.728547	-0.391709	2.200798	-0.741070
968.206000	-0.241385	-2.295894	-1.370862	-1.026150	1.519880	2.876047	-0.211803	-0.168406	-0.250827	0.393970	0.225821	0.594823	-1.670009	6.188244	2.852676	0.696376	0.401955	0.359195	3.159019	2.952385	4.815205	-1.297512	1.393745	-0.812334
968.218000	-0.243890	-2.297894	-1.373812	-1.021501	1.522544	2.882989	-0.206839	-0.168587	-0.247827	0.381692	0.224152	0.573863	-1.618619	6.272840	3.071154	0.733880	0.342949	0.419565	-0.636388	3.419718	3.578729	-0.799714	0.360851	-0.064667
968.228000	-0.245940	-2.299561	-1.376258	-1.017814	1.524693	2.888713	-0.202508	-0.163397	-0.239046	0.376609	0.215442	0.562732	-1.640123	6.252265	2.994059	0.696072	0.443759	0.416834	0.444637	3.349218	3.755885	-1.927273	0.638437	-0.078189
968.238000	-0.247953	-2.301169	-1.378638	-1.014179	1.526790	2.894282	-0.199138	-0.161944	-0.232587	0.368929	0.219511	0.552773	-1.427421	6.515831	2.979977	0.728303	0.304909	0.365099	4.807773	-0.643438	1.702171	0.760005	1.741838	-0.634558
968.248000	-0.249883	-2.302745	-1.380974	-1.010588	1.528845	2.899727	-0.195204	-0.154601	-0.229298	0.362025	0.210653	0.536931	-1.260270	6.062932	3.161028	0.727011	0.302536	0.369462	-7.205885	2.719661	5.633836	-0.088635	-1.487316	-0.417998
968.258000	-0.251834	-2.304322	-1.383252	-1.007001	1.530942	2.905031	-0.189154	-0.156944	-0.219964	0.353469	0.206534	0.523269	-1.392908	6.820941	3.044084	0.750992	0.260090	0.336396	8.206510	-2.130119	-1.206531	1.621104	2.643947	-0.899427
968.268000	-0.253680	-2.305867	-1.385430	-1.003558	1.532907	2.910178	-0.184565	-0.150841	-0.215466	0.342767	0.193302	0.509055	-1.162135	6.852275	3.116673	0.718071	0.352657	0.338672	5.823287	-3.931436	-2.208211	1.082182	1.747456	-0.804281
968.278000	-0.255548	-2.307336	-1.387549	-1.000135	1.534820	2.915144	-0.180734	-0.145933	-0.210000	0.331969	0.188533	0.493047	-0.878475	6.989468	3.153885	0.688731	0.375461	0.377850	5.702120	-7.895429	-4.111027	1.904207	1.288610	-0.310399
968.290000	-0.257620	-2.309032	-1.389983	-0.996191	1.537129	2.920939	-0.172111	-0.137185	-0.200363	0.316307	0.186158	0.481025	-0.968013	6.480179	3.033930	0.691428	0.264445	0.330231	0.970479	-3.943828	1.932425	2.102318	0.298939	-0.713581
968.300000	-0.259308	-2.310415	-1.391918	-0.993050	1.538888	2.925619	-0.166173	-0.135285	-0.197420	0.304562	0.172875	0.467760	-1.072177	6.765424	3.163094	0.696510	0.325713	0.310771	2.729108	-3.134661	-1.435279	1.085423	0.715887	-0.883432
968.310000	-0.260913	-2.311757	-1.393796	-0.990012	1.540665	2.930207	-0.162820	-0.130594	-0.189400	0.296989	0.169925	0.451264	-0.881403	6.853947	2.962947	0.719181	0.327538	0.336806	8.374804	-8.439917	-1.095977	2.787082	2.784486	-0.594041
968.320000	-0.262477	-2.313023	-1.395639	-0.987149	1.542327	2.934672	-0.154435	-0.125671	-0.182840	0.291595	0.167333	0.435674	-1.264809	6.663198	2.897202	0.692721	0.288797	0.342833	7.772934	-3.260658	0.937896	1.581770	2.494813	-0.465260
968.330000	-0.263996	-2.314262	-1.397443	-0.984306	1.543971	2.939020	-0.151320	-0.120137	-0.180134	0.284062	0.159715	0.422281	-1.297926	6.410095	3.021367	0.680074	0.294926	0.309232	0.994447	0.799641	3.088978	0.312688	0.578853	-0.720293
968.342000	-0.265717	-2.315625	-1.399507	-0.981066	1.545883	2.943891	-0.144631	-0.115081	-0.172766	0.274438	0.154242	0.402019	-1.280563	6.212845	3.003706	0.654403	0.284274	0.329823	-2.042677	1.853238	5.088006	0.094355	-0.372041	-0.403767
968.352000	-0.267152	-2.316792	-1.401268	-0.978376	1.547381	2.947821	-0.141060	-0.115395	-0.167601	0.264366	0.147554	0.392511	-1.263443	6.681277	3.084460	0.681878	0.317608	0.349885	3.419728	-1.114453	0.220387	0.545050	1.170186	-0.162940
968.362000	-0.268526	-2.317892	-1.402883	-0.975788	1.548811	2.951633	-0.134856	-0.109360	-0.161066	0.255547	0.139521	0.382534	-1.421788	6.593093	3.150648	0.661462	0.350131	0.283536	0.965215	2.932780	0.765004	-1.080179	0.401083	-0.811992
968.372000	-0.269817	-2.318968	-1.404471	-0.973237	1.550174	2.955297	-0.130619	-0.107139	-0.156318	0.243814	0.136603	0.365627	-1.336834	6.735247	3.306367	0.642735	0.353688	0.340313	-1.175808	2.261873	-1.514653	-1.067342	-0.669349	-0.118252
968.384000	-0.271347	-2.320202	-1.406318	-0.970394	1.551828	2.959558	-0.124914	-0.102447	-0.146223	0.229176	0.136097	0.347452	-1.293733	6.896663	3.059833	0.657057	0.238908	0.318433	7.098382	-1.933939	-1.996364	1.445524	1.690808	-0.309681
968.394000	-0.272578	-2.321197	-1.407805	-0.968075	1.553140	2.963021	-0.121106	-0.094373	-0.142821	0.220213	0.129332	0.335839	-1.229515	6.357635	3.290797	0.660042	0.277589	0.284846	-6.474783	4.230511	3.247387	-0.647177	-1.705982	-0.564780
968.404000	-0.273774	-2.322145	-1.409217	-0.965896	1.554332	2.966304	-0.117930	-0.094881	-0.135964	0.209024	0.118914	0.320557	-0.940245	6.817464	3.214885	0.646138	0.369411	0.283395	1.132092	-3.086098	-1.577822	0.442591	0.255069	-0.547913
968.414000	-0.274933	-2.323041	-1.410556	-0.963822	1.555534	2.969442	-0.112281	-0.091893	-0.129062	0.201758	0.112736	0.303675	-1.043605	6.981717	3.278465	0.648227	0.395667	0.262891	2.542608	-2.122277	-3.465581	-0.195816	0.613502	-0.720714
968.424000	-0.275997	-2.323928	-1.411797	-0.961863	1.556627	2.972425	-0.107922	-0.085483	-0.123373	0.190884	0.112072	0.290010	-0.771548	6.950533	3.321782	0.660743	0.358759	0.238263	0.421206	-4.273281	-2.965962	0.915395	0.074637	-0.907801
968.434000	-0.277057	-2.324705	-1.413018	-0.959992	1.557751	2.975226	-0.099922	-0.080960	-0.116438	0.182687	0.109629	0.269618	-0.966878	6.753785	3.067738	0.650450	0.335161	0.339772	3.585350	-4.395873	0.120321	1.265435	1.285177	0.230445
968.444000	-0.278025	-2.325457	-1.414155	-0.958234	1.558774	2.977878	-0.094927	-0.077124	-0.108367	0.173177	0.103134	0.261234	-0.903246	6.843500	3.120195	0.635032	0.258624	0.287560	3.486673	-4.516854	-1.153221	2.002145	0.752917	-0.257117
968.456000	-0.279114	-2.326365	-1.415386	-0.956229	1.559946	2.980895	-0.091525	-0.069404	-0.102449	0.166222	0.094228	0.243062	-0.603036	6.575501	3.086954	0.633169	0.294285	0.383089	-0.999725	-7.258182	2.117084	2.590866	-0.109537	0.859276
968.466000	-0.279983	-2.327001	-1.416375	-0.954645	1.560902	2.983271	-0.084251	-0.064980	-0.095824	0.156008	0.088831	0.232795	-0.709335	6.387327	3.141211	0.628994	0.287401	0.257527	-4.333070	-2.705354	4.131294	1.326002	-0.928710	-0.436134
968.476000	-0.280770	-2.327636	-1.417346	-0.953160	1.561750	2.985476	-0.077647	-0.063224	-0.091619	0.146431	0.082024	0.217129	-0.787848	6.539111	3.247749	0.658405	0.281855	0.322680	-4.091873	-2.493455	2.612114	1.337070	-0.703271	0.321457
968.486000	-0.281510	-2.328257	-1.418159	-0.951809	1.562534	2.987649	-0.071685	-0.060520	-0.085564	0.138543	0.078870	0.207930	-0.938893	6.702407	3.181947	0.640151	0.268611	0.237413	0.433076	-1.689278	0.892060	1.109518	0.307349	-0.549449
968.496000	-0.282189	-2.328857	-1.418943	-0.950438	1.563300	2.989555	-0.065742	-0.057942	-0.076722	0.130292	0.070824	0.191231	-1.185088	6.802185	2.967952	0.592251	0.312077	0.268424	7.033124	-2.028012	-0.025701	0.572719	1.928292	-0.175786
968.506000	-0.282823	-2.329371	-1.419673	-0.949227	1.563956	2.991394	-0.063110	-0.053047	-0.070504	0.120214	0.066704	0.177823	-1.072012	6.914046	2.963602	0.576414	0.303507	0.308308	8.147312	-4.460088	-1.352276	1.309384	1.970175	0.321249
968.518000	-0.283526	-2.329968	-1.420510	-0.947871	1.564706	2.993433	-0.057455	-0.047047	-0.065516	0.106418	0.059733	0.161081	-0.944209	6.857272	2.932648	0.638569	0.348954	0.249891	8.577483	-5.570203	0.436646	1.452934	3.145948	-0.242194
968.528000	-0.284110	-2.330432	-1.421108	-0.946892	1.565325	2.994959	-0.053088	-0.042356	-0.062003	0.098365	0.055519	0.147420	-0.878278	6.751736	3.023018	0.609104	0.307051	0.211107	4.546187	-3.922359	1.072748	1.307867	1.579737	-0.589470
968.538000	-0.284588	-2.330780	-1.421691	-0.945927	1.565864	2.996328	-0.048945	-0.039970	-0.056667	0.091442	0.051421	0.131720	-0.755821	6.855225	3.076523	0.552567	0.290199	0.264829	3.648180	-5.646796	-0.915030	1.756456	0.475381	0.060699
968.548000	-0.285040	-2.331175	-1.422231	-0.945123	1.566305	2.997606	-0.045617	-0.036696	-0.052188	0.079621	0.047647	0.121690	-0.558060	6.910849	3.194033	0.600764	0.281676	0.181128	2.003594	-6.365174	-1.112202	2.222001	0.452510	-0.775762
968.560000	-0.285528	-2.331567	-1.422790	-0.944256	1.566816	2.998913	-0.038455	-0.030372	-0.044596	0.069584	0.040328	0.101704	-0.532926	6.818423	3.183208	0.568789	0.233375	0.182755	0.502747	-5.893936	-0.286340	2.499331	-0.344681	-0.679693
968.570000	-0.285932	-2.331816	-1.423182	-0.943649	1.567232	2.999804	-0.032646	-0.025678	-0.040169	0.060014	0.035499	0.086559	-0.345045	6.800960	3.200851	0.582428	0.219338	0.198927	-0.603141	-7.924908	0.199930	3.331889	-0.491544	-0.436574
968.580000	-0.286216	-2.332078	-1.423551	-0.943093	1.567541	3.000551	-0.026421	-0.021214	-0.033169	0.048316	0.028372	0.071661	-0.464409	6.808479	3.185262	0.612524	0.206880	0.224665	0.625213	-7.212606	0.733306	3.345270	0.265690	-0.103902
968.590000	-0.286404	-2.332244	-1.423883	-0.942655	1.567740	3.001239	-0.020038	-0.017134	-0.026682	0.040319	0.021482	0.058328	-0.616586	6.762296	3.218912	0.535827	0.195423	0.227042	-1.148096	-4.300244	0.246717	2.293973	-1.123659	-0.024628
968.602000	-0.286617	-2.332409	-1.424144	-0.942242	1.568000	3.001843	-0.014041	-0.012040	-0.019820	0.030140	0.014507	0.043226	-0.687478	6.599202	3.322583	0.562757	0.213105	0.192994	-5.138840	-0.895458	2.342394	1.216664	-1.729563	-0.329734
968.612000	-0.286711	-2.332491	-1.424308	-0.942032	1.568130	3.002196	-0.009817	-0.007844	-0.013365	0.019380	0.009747	0.030357	-0.671804	6.915036	3.243269	0.551966	0.191283	0.144611	-3.146099	-0.615348	2.697869	1.335782	-1.208352	-0.792446
968.622000	-0.286803	-2.332548	-1.424388	-0.941881	1.568139	3.002416	-0.003304	-0.001295	-0.005435	0.010118	0.002176	0.016265	-0.156803	7.079539	3.394077	0.550453	0.097210	0.109156	-3.809945	3.442945	8.725153	-0.303221	-0.006505	-1.137999
968.632000	-0.286764	-2.332535	-1.424373	-0.941902	1.568171	3.002502	0.002892	0.001292	0.001366	-0.008085	-0.004136	-0.005106	0.377357	7.829803	3.794342	0.443807	0.014226	-0.040432	1.124682	1.948710	9.191496	-0.249674	3.587803	0.788549
968.642000	-0.286702	-2.332449	-1.424321	-0.941955	1.568048	3.002311	0.007470	0.005093	0.008126	-0.017374	-0.011035	-0.028481	1.093826	8.200908	4.085862	0.251795	-0.073116	-0.147941	1.028428	0.520300	12.907974	-0.314112	5.074985	2.430385
968.654000	-0.286578	-2.332350	-1.424197	-0.942184	1.567901	3.001973	0.015746	0.010026	0.015281	-0.021262	-0.019192	-0.034423	1.394148	8.698134	4.341035	0.220697	-0.134201	-0.173266	-1.026122	6.701171	14.675329	-3.034841	4.613887	2.200290
968.664000	-0.286397	-2.332241	-1.424016	-0.942401	1.567770	3.001574	0.018431	0.012790	0.019009	-0.025817	-0.017688	-0.042126	1.462479	8.881239	4.482535	0.111364	-0.177526	-0.214623	-4.387980	8.037837	11.976769	-3.446891	2.035803	1.820705
968.674000	-0.286217	-2.332133	-1.423774	-0.942693	1.567589	3.001112	0.020696	0.013045	0.023112	-0.036578	-0.020172	-0.056354	1.440175	9.226201	4.546705	0.105291	-0.228219	-0.252720	-0.562970	6.936744	7.919225	-2.751757	2.563552	1.475068
968.684000	-0.285976	-2.331964	-1.423520	-0.943117	1.567360	3.000471	0.023605	0.016283	0.026746	-0.046014	-0.024297	-0.069476	1.593876	9.433570	4.711987	0.043470	-0.275013	-0.263824	-2.407324	6.042262	4.339579	-2.320837	0.829795	1.427840
968.696000	-0.285674	-2.331733	-1.423193	-0.943696	1.567034	2.999542	0.027865	0.021724	0.033501	-0.056776	-0.030330	-0.082715	1.962982	9.584042	4.762770	0.022095	-0.306376	-0.362130	-2.403199	2.452401	2.387339	-1.011212	0.332451	0.458028
968.706000	-0.285323	-2.331526	-1.422844	-0.944324	1.566730	2.998648	0.033603	0.025459	0.039417	-0.068489	-0.037751	-0.100444	1.959781	9.767635	4.897331	0.008193	-0.311816	-0.382076	-2.758217	2.977709	-0.152620	-1.258409	-0.193462	0.303073
968.716000	-0.284987	-2.331284	-1.422444	-0.945057	1.566331	2.997538	0.039095	0.029987	0.044943	-0.079368	-0.045597	-0.116627	2.035711	9.994340	5.027592	0.016012	-0.331956	-0.377296	-2.458639	1.850757	-2.870354	-0.782402	-0.359413	0.420363
968.726000	-0.284527	-2.330983	-1.421949	-0.945936	1.565839	2.996260	0.045086	0.034393	0.051096	-0.090333	-0.052585	-0.132541	2.151653	10.201488	5.154730	0.005427	-0.295285	-0.357760	-2.760478	0.333826	-5.600853	-0.830731	-0.724412	0.692224
968.738000	-0.283961	-2.330475	-1.421286	-0.947053	1.565142	2.994564	0.051858	0.040554	0.059385	-0.099954	-0.056959	-0.148463	2.018022	10.350540	5.049727	0.010590	-0.327969	-0.323811	2.432034	-0.809254	-6.655234	-0.176385	0.765669	1.126179
968.748000	-0.283432	-2.330028	-1.420659	-0.948134	1.564577	2.992966	0.055922	0.046447	0.069914	-0.109526	-0.060688	-0.161061	2.310183	10.213223	4.848436	-0.010588	-0.318472	-0.345957	4.049944	-5.086043	-4.518426	1.066653	1.373695	0.954991
968.758000	-0.282806	-2.329509	-1.419935	-0.949234	1.563939	2.991341	0.062721	0.050991	0.075254	-0.117054	-0.066314	-0.176215	2.119694	10.244243	4.977251	-0.004643	-0.299456	-0.346754	2.420622	-1.703476	-5.020061	-0.188480	0.974812	0.995597
968.768000	-0.282133	-2.328981	-1.419151	-0.950461	1.563268	2.989442	0.066881	0.056351	0.083148	-0.126012	-0.070791	-0.191155	2.268672	10.133653	4.985506	-0.047775	-0.369025	-0.313629	-0.344402	-2.604791	-4.204012	0.694864	-0.401504	1.431746
968.778000	-0.281460	-2.328339	-1.418302	-0.951746	1.562510	2.987521	0.072477	0.062231	0.087358	-0.137733	-0.075198	-0.203548	2.214797	9.883213	4.989161	-0.068646	-0.420836	-0.354708	-3.899298	0.398115	-1.486691	0.332687	-1.514201	1.056277
968.790000	-0.280487	-2.327581	-1.417183	-0.953450	1.561584	2.984964	0.078901	0.067251	0.093747	-0.149583	-0.083800	-0.223168	2.243909	9.735682	5.034721	-0.068054	-0.391773	-0.344854	-7.042812	1.539116	0.259046	-0.261573	-2.132312	1.235667
968.800000	-0.279661	-2.326848	-1.416241	-0.954968	1.560671	2.982697	0.084007	0.071425	0.101629	-0.158431	-0.089569	-0.233090	2.135485	9.503737	5.004707	-0.051105	-0.410428	-0.425607	-8.806552	4.829528	3.391031	-0.914858	-2.148647	0.421721
968.810000	-0.278843	-2.326189	-1.415159	-0.956651	1.559773	2.980283	0.087311	0.072984	0.107095	-0.167740	-0.095769	-0.252291	2.160380	9.587246	4.980044	-0.084921	-0.376302	-0.346620	-7.546853	3.032465	2.259189	-0.873241	-2.089548	1.333165
968.820000	-0.277892	-2.325454	-1.414031	-0.958352	1.558762	2.977709	0.094386	0.073668	0.115193	-0.176691	-0.101379	-0.260344	2.121829	9.960580	4.815900	-0.048562	-0.414623	-0.428546	2.806845	-0.498925	-0.640258	0.623685	1.076436	0.485675
968.832000	-0.276678	-2.324540	-1.412602	-0.960512	1.557503	2.974504	0.102627	0.078172	0.118682	-0.189029	-0.105462	-0.283515	1.813347	10.226612	5.105206	-0.038361	-0.453197	-0.353763	1.214224	3.491789	-4.261718	-0.348724	0.200617	1.364200
968.842000	-0.275637	-2.323732	-1.411338	-0.962486	1.556408	2.971556	0.103764	0.085204	0.125350	-0.195388	-0.114680	-0.291682	2.078536	10.070292	5.104890	-0.030155	-0.395510	-0.415075	-1.498024	2.167271	-2.187230	-0.423017	-0.091493	0.767408
968.852000	-0.274581	-2.322869	-1.410089	-0.964496	1.555236	2.968522	0.109099	0.088999	0.129697	-0.204737	-0.121852	-0.307057	2.063570	10.064899	5.183496	-0.045984	-0.337729	-0.394274	-3.408709	3.120244	-2.427605	-1.384016	-0.654660	1.051825
968.862000	-0.273488	-2.321977	-1.408734	-0.966680	1.553987	2.965337	0.113892	0.092968	0.137707	-0.212835	-0.122291	-0.317015	2.086101	10.178351	4.989000	0.031512	-0.373090	-0.444826	4.028410	-0.090850	-1.679394	0.241171	2.473418	0.526931
968.874000	-0.272037	-2.320785	-1.407037	-0.969331	1.552513	2.961394	0.119210	0.100449	0.140710	-0.222792	-0.124504	-0.333818	2.194247	9.929482	5.206875	0.003582	-0.468538	-0.424599	-5.274015	2.821245	0.095485	0.298129	-0.718555	0.874090
968.884000	-0.270848	-2.319765	-1.405595	-0.971640	1.551264	2.957927	0.125858	0.102631	0.147118	-0.230209	-0.133522	-0.349931	2.075459	9.992978	5.212299	-0.045689	-0.475503	-0.350498	-4.657934	3.253733	-1.122299	0.018787	-1.153517	1.738738
968.894000	-0.269564	-2.318734	-1.404063	-0.974057	1.549846	2.954344	0.129448	0.104460	0.151170	-0.237450	-0.145445	-0.361631	2.304019	10.395741	5.202486	-0.031877	-0.291871	-0.463063	1.664673	-1.318770	-5.057617	-0.566671	1.072200	0.534933
968.904000	-0.268209	-2.317636	-1.402461	-0.976458	1.548372	2.950690	0.135223	0.111751	0.160065	-0.248526	-0.147878	-0.378486	2.179636	9.989122	5.047998	-0.073268	-0.336480	-0.440349	-0.846250	1.288289	-0.403356	-0.863922	0.326810	0.852421
968.916000	-0.266553	-2.316242	-1.400461	-0.979508	1.546564	2.946064	0.140689	0.115093	0.167288	-0.263577	-0.148622	-0.396868	2.471403	9.937289	5.175290	-0.069796	-0.365825	-0.467049	-5.134986	-0.049575	-0.041642	-0.122103	-0.956780	0.673849
968.926000	-0.265162	-2.315064	-1.398745	-0.982188	1.545076	2.941999	0.146344	0.119501	0.173032	-0.272132	-0.154760	-0.413473	2.278860	10.012869	5.113935	-0.098573	-0.388574	-0.471017	-2.045252	1.071013	-0.819930	-0.361039	-0.412041	0.675838
968.936000	-0.263603	-2.313881	-1.396997	-0.984967	1.543461	2.937805	0.152081	0.123939	0.176827	-0.283586	-0.163214	-0.426032	2.263312	9.908371	5.273110	-0.084175	-0.365129	-0.466929	-6.937855	3.599502	0.064886	-1.318663	-1.559443	0.805185
968.946000	-0.262091	-2.312644	-1.395230	-0.987848	1.541827	2.933450	0.158003	0.123709	0.185873	-0.296857	-0.164946	-0.437917	2.289919	10.358067	5.124948	-0.086660	-0.380822	-0.492770	3.654454	-1.353515	-3.967870	0.200316	1.215352	0.518039
968.956000	-0.260461	-2.311337	-1.393346	-0.990814	1.540075	2.928990	0.161032	0.130142	0.190310	-0.305703	-0.172994	-0.448985	2.329795	10.211654	5.267598	-0.070807	-0.318400	-0.485864	-1.664921	0.631543	-2.544802	-0.967638	0.125834	0.675839
968.968000	-0.258490	-2.309718	-1.391083	-0.994568	1.537931	2.923451	0.168426	0.135841	0.197696	-0.317064	-0.175395	-0.465243	2.357081	10.102303	5.314238	-0.013202	-0.349292	-0.498127	-3.513152	1.383967	-0.518785	-0.639000	0.353869	0.609927
968.978000	-0.256796	-2.308283	-1.389083	-0.997862	1.536160	2.918721	0.172675	0.141081	0.205109	-0.324129	-0.175703	-0.480277	2.367835	10.112032	5.172318	-0.035689	-0.448587	-0.519367	-0.000195	-0.086244	-0.129957	0.793171	1.014564	0.426177
968.988000	-0.255019	-2.306854	-1.387044	-1.001182	1.534332	2.913849	0.177586	0.143495	0.208099	-0.329691	-0.189870	-0.497432	2.425576	10.040157	5.379255	-0.008824	-0.332917	-0.482081	-5.714288	1.473669	0.325634	-0.811738	-0.046894	0.914756
968.998000	-0.253253	-2.305417	-1.384906	-1.004565	1.532343	2.908782	0.181774	0.145572	0.216806	-0.336374	-0.193215	-0.510552	2.642642	10.271053	5.281355	-0.047487	-0.338255	-0.483775	-0.622488	-3.545573	-1.984886	0.582251	0.882515	0.909162
969.010000	-0.251043	-2.303569	-1.382260	-1.008654	1.530030	2.902518	0.188724	0.152831	0.225595	-0.347149	-0.197252	-0.526729	2.473340	10.233671	5.331266	-0.070464	-0.412016	-0.495997	-1.800022	-0.618885	-1.895384	0.367617	0.137948	0.849980
969.020000	-0.249060	-2.302027	-1.379963	-1.012142	1.528004	2.897142	0.194407	0.157934	0.229078	-0.359315	-0.206360	-0.540007	2.431055	10.004930	5.373084	-0.120736	-0.360928	-0.507608	-6.572089	2.291462	-0.229835	-1.140559	-1.477921	0.823514
969.030000	-0.247078	-2.300395	-1.377586	-1.015754	1.525940	2.891599	0.198891	0.160242	0.237926	-0.371312	-0.213200	-0.555382	2.622679	9.988182	5.200270	-0.135099	-0.413327	-0.487939	-3.229557	-1.802217	0.748837	0.666825	-0.579132	1.045574
969.040000	-0.245024	-2.298801	-1.375224	-1.019474	1.523822	2.886027	0.204718	0.163810	0.242120	-0.384338	-0.224422	-0.570686	2.380552	10.144635	5.345508	-0.130541	-0.334807	-0.501064	-3.145852	1.478325	-1.247823	-1.255635	-0.482311	0.928107
969.050000	-0.242958	-2.297163	-1.372736	-1.023322	1.521628	2.880280	0.209427	0.167988	0.245567	-0.394485	-0.222222	-0.584901	2.467885	10.316397	5.444903	-0.108177	-0.403125	-0.471749	-2.561656	-0.149783	-2.932132	-0.071204	-0.407431	1.285357
969.062000	-0.240363	-2.295090	-1.369718	-1.028232	1.518908	2.873178	0.215476	0.175583	0.256302	-0.403808	-0.236053	-0.598054	2.518744	9.900178	5.175433	-0.079708	-0.353546	-0.542112	-2.031741	-0.057859	3.257467	-0.253587	0.964920	0.501076
969.072000	-0.238202	-2.293349	-1.367143	-1.032363	1.516562	2.867010	0.219810	0.175395	0.257803	-0.409404	-0.239994	-0.612141	2.382532	10.308473	5.391068	-0.065162	-0.338884	-0.464978	-0.009004	-0.029029	-1.464790	-0.625171	1.270472	1.349760
969.082000	-0.235956	-2.291552	-1.364550	-1.036543	1.514196	2.860799	0.225215	0.180035	0.266837	-0.414171	-0.242077	-0.624194	2.316869	10.336997	5.347781	-0.050812	-0.424636	-0.550050	2.362926	0.819942	-1.090979	0.064992	2.013367	0.428496
969.092000	-0.233686	-2.289746	-1.361858	-1.040735	1.511745	2.854538	0.230624	0.185687	0.270626	-0.423051	-0.246773	-0.642626	2.369588	10.255576	5.463617	-0.130497	-0.371849	-0.501762	-2.668231	1.832782	-1.812636	-1.064744	-0.272854	1.112412
969.102000	-0.231321	-2.287862	-1.359115	-1.045024	1.509243	2.848023	0.234829	0.187988	0.277534	-0.433346	-0.254399	-0.656351	2.316226	10.388562	5.451032	-0.167036	-0.307530	-0.539283	-0.095944	1.883266	-3.340198	-1.926542	0.167582	0.715866
969.112000	-0.228979	-2.285992	-1.356402	-1.049424	1.506651	2.841372	0.237694	0.193517	0.283084	-0.447621	-0.253119	-0.671071	2.606236	10.435800	5.480944	-0.141405	-0.355831	-0.531397	-0.229028	-1.701173	-3.350303	-0.257086	0.311609	0.835708
969.122000	-0.226565	-2.283996	-1.353518	-1.053893	1.504081	2.834519	0.244770	0.198586	0.289174	-0.460654	-0.256463	-0.682822	2.406407	10.455993	5.537982	-0.098537	-0.449861	-0.529669	0.081053	0.757355	-3.008091	0.074335	0.702379	0.866491
969.132000	-0.224128	-2.282003	-1.350588	-1.058577	1.501421	2.827610	0.249652	0.203425	0.294692	-0.471346	-0.265786	-0.695018	2.518092	10.159429	5.576940	-0.083513	-0.332669	-0.482778	-5.659033	1.391758	0.055257	-1.180956	-0.210446	1.467284
969.144000	-0.221053	-2.279524	-1.346948	-1.064346	1.498227	2.819163	0.255821	0.205875	0.300005	-0.474866	-0.267509	-0.711291	2.683412	10.565551	5.729599	-0.122504	-0.452407	-0.557036	-2.997502	-0.962066	-4.953357	0.453659	-0.632985	0.748245
969.154000	-0.218471	-2.277438	-1.343867	-1.069207	1.495521	2.811980	0.260024	0.211496	0.306231	-0.482595	-0.276928	-0.728290	2.799801	10.386565	5.605322	-0.125703	-0.415634	-0.567687	-2.904977	-2.226458	-2.375827	0.571098	-0.199964	0.640558
969.164000	-0.215818	-2.275252	-1.340736	-1.074049	1.492649	2.804613	0.263958	0.215173	0.313110	-0.493740	-0.285766	-0.742612	3.012435	10.364539	5.704046	-0.137472	-0.359557	-0.561166	-6.046230	-3.580498	-2.692935	0.343572	-1.148599	0.822625
969.174000	-0.213116	-2.273101	-1.337554	-1.078958	1.489768	2.797084	0.270857	0.219461	0.320451	-0.502922	-0.283480	-0.757657	2.879292	10.376792	5.586684	-0.208887	-0.490713	-0.530832	-3.227946	-3.435037	-2.975986	1.459949	-1.347792	1.210928
969.184000	-0.210342	-2.270872	-1.334331	-1.083978	1.486842	2.789497	0.275710	0.226660	0.325593	-0.517254	-0.296594	-0.771359	2.825272	10.095123	5.580783	-0.191778	-0.321964	-0.593737	-7.035915	-0.359017	0.074243	-1.065808	-1.562061	0.583417
969.194000	-0.207568	-2.268604	-1.331067	-1.089213	1.483891	2.781709	0.282207	0.228041	0.333066	-0.530065	-0.296343	-0.785407	2.558897	10.152511	5.457215	-0.160964	-0.385071	-0.629586	-1.618585	1.261758	0.957844	-0.798223	0.403809	0.068954
969.206000	-0.204133	-2.265838	-1.326987	-1.095740	1.480273	2.772155	0.287467	0.232088	0.340811	-0.539649	-0.304358	-0.804125	2.625382	10.082061	5.411384	-0.076398	-0.426668	-0.563352	-0.616209	-0.513769	3.364123	0.475807	1.815115	0.704917
969.216000	-0.201228	-2.263483	-1.323676	-1.101218	1.477134	2.764052	0.293134	0.237866	0.342951	-0.541442	-0.312689	-0.812314	2.547614	9.926803	5.731575	-0.136092	-0.338800	-0.573170	-11.416196	4.831546	1.942412	-2.330062	-2.079596	0.987263
969.226000	-0.198299	-2.261137	-1.320211	-1.106652	1.474097	2.755818	0.297459	0.236780	0.351187	-0.548026	-0.311035	-0.829572	2.610669	10.521594	5.563221	-0.193270	-0.493451	-0.558931	2.438394	-1.621135	-2.798527	0.876513	0.690179	0.927012
969.236000	-0.195379	-2.258688	-1.316686	-1.112152	1.470862	2.747439	0.303439	0.242353	0.355900	-0.561327	-0.325286	-0.841532	2.625730	10.557444	5.878381	-0.193295	-0.369668	-0.588523	-4.426811	1.263392	-4.996130	-1.452071	-1.384883	0.843172
969.246000	-0.192341	-2.256216	-1.313062	-1.117794	1.467655	2.738909	0.307393	0.243402	0.360545	-0.574274	-0.324035	-0.855120	2.575760	10.817079	5.903915	-0.154507	-0.456455	-0.560476	0.300232	-0.185343	-6.593058	-0.126343	0.117580	1.038155
969.258000	-0.188628	-2.253231	-1.308635	-1.124896	1.463713	2.728613	0.313465	0.251016	0.368739	-0.585616	-0.332871	-0.874515	2.797745	10.815999	5.804585	-0.103745	-0.460803	-0.580881	3.359683	-3.680587	-4.845564	1.185858	1.813359	0.685143
969.268000	-0.185433	-2.250696	-1.304883	-1.130900	1.460299	2.719800	0.317457	0.257007	0.372741	-0.590023	-0.342033	-0.888905	2.878171	10.558228	5.913229	-0.105681	-0.371401	-0.663120	-3.560363	-1.030972	-3.291392	-0.490058	0.061934	0.014927
969.278000	-0.182213	-2.248084	-1.301067	-1.136687	1.456923	2.710718	0.323452	0.260550	0.383168	-0.596567	-0.345640	-0.901634	2.820770	10.780473	5.671085	-0.225370	-0.451154	-0.588822	5.367838	-4.593014	-4.958757	1.055027	1.191507	0.733599
969.288000	-0.178850	-2.245418	-1.297253	-1.142567	1.453412	2.701695	0.326420	0.269265	0.387547	-0.610769	-0.350324	-0.912065	3.047821	10.349338	5.771210	-0.283745	-0.386295	-0.609160	-5.557902	-3.071606	-2.903309	-0.109076	-2.377437	0.961718
969.300000	-0.174920	-2.242151	-1.292601	-1.149976	1.449162	2.690672	0.334149	0.271533	0.393941	-0.630371	-0.355009	-0.932021	2.896673	10.413642	5.854770	-0.198196	-0.436409	-0.621699	-4.745160	-1.218784	-2.513554	0.024027	-1.253881	0.745653
969.310000	-0.171521	-2.239434	-1.288618	-1.156414	1.445531	2.681175	0.338687	0.277357	0.400530	-0.638877	-0.363985	-0.948554	2.963798	10.152479	5.676630	-0.133278	-0.373680	-0.584486	-3.993754	-2.495612	2.075146	0.129000	0.351611	0.991506
969.320000	-0.168025	-2.236668	-1.284601	-1.162955	1.441896	2.671541	0.345280	0.278503	0.405126	-0.639454	-0.358306	-0.957945	2.856575	10.167000	5.913992	-0.112631	-0.489075	-0.609923	-8.918448	0.870175	0.584941	0.249148	-1.311690	0.967040
969.330000	-0.164554	-2.233848	-1.280460	-1.169350	1.438119	2.661932	0.349028	0.282343	0.411295	-0.646507	-0.369692	-0.970735	2.908988	10.276805	5.861359	-0.208514	-0.418251	-0.630158	-6.446040	-0.520868	-1.132990	-0.379940	-1.621901	0.829325
969.340000	-0.161082	-2.231051	-1.276296	-1.175743	1.434433	2.652189	0.354462	0.283669	0.418617	-0.659215	-0.372151	-0.987947	2.634893	10.497806	5.740268	-0.243778	-0.466803	-0.670666	1.207362	0.557558	-2.143486	-0.340459	0.150406	0.192096
969.350000	-0.157455	-2.228126	-1.272072	-1.182351	1.430706	2.642171	0.358640	0.287804	0.422624	-0.675785	-0.383672	-1.001151	2.784043	10.638277	5.904160	-0.206700	-0.383851	-0.660617	0.104460	-0.870643	-3.715812	-0.835284	0.187263	0.331100
969.360000	-0.153839	-2.225187	-1.267823	-1.189225	1.426897	2.632140	0.362304	0.291748	0.428610	-0.679035	-0.386166	-1.015649	2.912127	10.631808	5.908353	-0.177215	-0.476287	-0.646873	0.360648	-2.575595	-3.032518	0.740240	0.516337	0.478311
969.372000	-0.149454	-2.221593	-1.262662	-1.197551	1.422225	2.619817	0.370064	0.298059	0.436505	-0.684920	-0.397569	-1.035923	2.734517	10.630945	5.901107	-0.210543	-0.454147	-0.620563	0.876797	-0.863565	-3.227237	-0.131847	0.359251	0.827051
969.382000	-0.145695	-2.218566	-1.258282	-1.204395	1.418237	2.609386	0.375229	0.302152	0.443032	-0.694672	-0.402852	-1.047654	2.839128	10.396207	5.987891	-0.252110	-0.460333	-0.661112	-5.962763	-2.088151	-6.514492	0.132012	-2.713220	0.513098
969.392000	-0.141988	-2.215551	-1.253762	-1.211315	1.414181	2.598990	0.371775	0.297545	0.437150	-0.702536	-0.405780	-1.047700	2.565946	10.363343	5.913779	-0.196193	-0.341923	-0.620323	-3.163341	-3.460370	-9.477325	-0.684781	-1.640789	0.306698
969.402000	-0.138264	-2.212526	-1.249238	-1.218357	1.410162	2.588497	0.374868	0.300872	0.441920	-0.704107	-0.395828	-1.049104	2.466166	10.144444	5.553243	-0.185666	-0.507116	-0.594520	2.787246	-4.425919	-4.550585	1.695572	0.607649	0.249007
969.412000	-0.134532	-2.209474	-1.244740	-1.225524	1.406116	2.577901	0.374771	0.303949	0.444121	-0.698379	-0.396366	-1.047721	2.603329	9.840733	5.356869	-0.143806	-0.416046	-0.566493	2.848618	-6.217759	-0.030483	1.634600	1.760220	0.362580
969.424000	-0.130058	-2.205835	-1.239429	-1.233824	1.401390	2.565389	0.377253	0.306188	0.443971	-0.692755	-0.396107	-1.044627	2.193816	9.340993	5.350968	-0.242093	-0.449271	-0.595408	-6.478046	1.798582	1.614781	-0.504818	-1.965285	0.655570
969.434000	-0.126316	-2.202771	-1.235015	-1.240636	1.397431	2.554924	0.378585	0.305028	0.443981	-0.700873	-0.401557	-1.045137	2.212047	9.393559	5.332851	-0.254311	-0.378982	-0.589315	-4.789451	0.942163	1.267995	-1.039115	-1.521660	0.648181
969.444000	-0.122551	-2.199738	-1.230638	-1.247718	1.393435	2.544487	0.376807	0.302676	0.443301	-0.706144	-0.404683	-1.046123	2.332756	9.354092	5.390351	-0.214853	-0.385118	-0.593222	-6.368092	0.057779	1.574216	-0.621729	-1.550598	0.620412
969.456000	-0.118018	-2.196098	-1.225446	-1.256354	1.388583	2.531989	0.377174	0.303336	0.439948	-0.700310	-0.399987	-1.048138	2.241911	9.542591	5.626475	-0.132007	-0.411629	-0.603579	-7.364773	1.619034	-0.571288	-0.852330	-1.264464	0.460258
969.466000	-0.114217	-2.193147	-1.221095	-1.263278	1.384589	2.521348	0.376742	0.299328	0.438973	-0.695276	-0.401060	-1.048357	2.297175	9.906715	5.899493	-0.204233	-0.384326	-0.522811	-8.112455	-0.018400	-6.628663	-1.223636	-2.963124	1.663120
969.476000	-0.110463	-2.190166	-1.216651	-1.270104	1.380590	2.510935	0.375540	0.299336	0.439671	-0.700371	-0.392579	-1.045028	2.305906	10.169566	5.834970	-0.237088	-0.462546	-0.567409	-1.173488	-1.835437	-7.954993	0.028091	-1.484561	0.917765
969.486000	-0.106686	-2.187162	-1.212157	-1.277046	1.376651	2.500557	0.374691	0.298834	0.439811	-0.703780	-0.401296	-1.048719	2.357616	10.315020	5.755808	-0.218864	-0.421158	-0.589167	4.406307	-3.786223	-7.552952	0.231760	0.491460	0.302733
969.496000	-0.102908	-2.184093	-1.207700	-1.284285	1.372659	2.489978	0.374444	0.301794	0.443637	-0.702628	-0.399026	-1.051154	2.599898	10.181260	5.632411	-0.149603	-0.474052	-0.570649	6.016182	-7.145760	-4.308517	2.137062	2.049081	0.217772
969.506000	-0.099226	-2.181008	-1.203302	-1.291309	1.368678	2.479537	0.377420	0.304591	0.442991	-0.695034	-0.402827	-1.047028	2.160251	9.815132	5.712506	-0.160225	-0.375122	-0.578985	-2.516160	0.642809	-3.430844	-1.247682	-0.410169	0.575343
969.516000	-0.095400	-2.177920	-1.198931	-1.298151	1.364673	2.469065	0.377489	0.304135	0.442247	-0.696040	-0.397281	-1.045927	2.209680	9.800880	5.686750	-0.245216	-0.473732	-0.629324	-2.658554	0.367909	-4.474935	-0.280007	-1.604030	0.283915
969.526000	-0.091588	-2.174850	-1.194509	-1.305094	1.360688	2.458497	0.374679	0.305900	0.444417	-0.702265	-0.406066	-1.048415	2.228066	9.472871	5.518094	-0.211621	-0.341317	-0.595896	-3.957604	0.332241	-0.414478	-1.351565	-0.988969	0.511939
969.538000	-0.087079	-2.171280	-1.189154	-1.313585	1.355849	2.446020	0.375318	0.305336	0.445872	-0.699948	-0.399587	-1.045551	2.188859	9.457298	5.504032	-0.196892	-0.416005	-0.599402	-3.192991	0.614234	0.064102	-0.588353	-0.622278	0.410103
969.548000	-0.083301	-2.168234	-1.184711	-1.320754	1.351809	2.435597	0.375046	0.302886	0.443188	-0.696160	-0.402519	-1.047406	2.213318	9.612329	5.648458	-0.135441	-0.371390	-0.626131	-2.829123	0.618682	-1.272610	-1.100444	0.023642	-0.033072
969.558000	-0.079584	-2.165229	-1.180279	-1.327619	1.347829	2.425045	0.372503	0.303331	0.441736	-0.693414	-0.395120	-1.046005	2.485329	9.645491	5.762921	-0.216145	-0.500874	-0.594554	-6.024355	-2.489762	-4.135489	0.897041	-2.278692	0.866454
969.568000	-0.075890	-2.162223	-1.175870	-1.334420	1.343740	2.414601	0.374259	0.301322	0.443061	-0.700807	-0.396088	-1.045868	2.481903	9.832829	5.640657	-0.260809	-0.440695	-0.625529	1.046968	-4.044192	-4.202402	0.675704	-0.595396	0.145979
969.578000	-0.072162	-2.159162	-1.171508	-1.341439	1.339783	2.404187	0.374531	0.303808	0.446104	-0.705891	-0.399254	-1.047316	2.530010	9.674696	5.519925	-0.246557	-0.393863	-0.711968	1.722737	-3.731551	-1.793419	0.321231	0.101178	-0.975603
969.590000	-0.067698	-2.155507	-1.166224	-1.350145	1.335063	2.391545	0.376844	0.303773	0.443859	-0.702108	-0.399406	-1.050864	2.331387	9.606916	5.632941	-0.138143	-0.406685	-0.577132	-0.934441	-1.912216	-1.056327	0.003282	0.549699	0.401941
969.600000	-0.063939	-2.152466	-1.161820	-1.357040	1.331140	2.381081	0.377609	0.303986	0.439980	-0.692783	-0.403492	-1.048975	2.376817	9.600521	5.963093	-0.224241	-0.408166	-0.536291	-10.642401	-0.937087	-6.673509	-0.843397	-3.977188	1.928938
969.610000	-0.060111	-2.149449	-1.157340	-1.363863	1.327163	2.370540	0.375621	0.300840	0.443093	-0.698325	-0.400902	-1.047992	2.518000	9.854836	5.809144	-0.223029	-0.449686	-0.608954	-0.779465	-4.229630	-5.614145	0.707449	-0.925876	0.424860
969.622000	-0.055588	-2.145839	-1.151978	-1.372249	1.322379	2.357981	0.377135	0.305188	0.444232	-0.703400	-0.407297	-1.044315	2.211308	9.633905	5.629095	-0.215989	-0.391277	-0.601927	0.330666	-0.796380	-2.373618	-0.690032	-0.072095	0.260251
969.632000	-0.051842	-2.142805	-1.147515	-1.379407	1.318290	2.347665	0.376314	0.303574	0.439532	-0.700443	-0.395613	-1.045858	2.241248	9.684678	5.898826	-0.127426	-0.475879	-0.636060	-4.542498	0.474638	-4.542682	-0.271395	-0.898286	0.102337
969.642000	-0.048096	-2.139763	-1.143134	-1.386338	1.314282	2.337114	0.374711	0.306968	0.443194	-0.692668	-0.402259	-1.049488	2.556456	9.377776	5.780838	-0.222403	-0.377308	-0.585095	-8.625444	-3.142445	-3.673957	-0.267729	-2.957434	1.206606
969.652000	-0.044362	-2.136685	-1.138774	-1.393209	1.310258	2.326493	0.376782	0.303436	0.446657	-0.697401	-0.397267	-1.045502	2.282962	9.506578	5.516678	-0.260047	-0.449292	-0.558465	1.476836	-2.547907	-1.161492	0.494922	-0.094116	0.782420
969.662000	-0.040641	-2.133600	-1.134360	-1.400173	1.306257	2.316097	0.376308	0.305860	0.445289	-0.705131	-0.400859	-1.042935	2.406309	9.289142	5.606888	-0.188445	-0.388297	-0.597397	-4.413475	-2.050910	-0.504454	-0.188023	-0.948069	0.558888
969.672000	-0.036858	-2.130586	-1.129920	-1.407333	1.302268	2.305735	0.377627	0.302398	0.444002	-0.707092	-0.394111	-1.045648	2.211449	9.505858	5.749056	-0.139610	-0.518181	-0.650586	-2.630686	0.475404	-2.213799	0.346747	-0.179038	-0.223335
969.684000	-0.032324	-2.126916	-1.124618	-1.415817	1.297508	2.293128	0.377049	0.303288	0.442908	-0.695264	-0.399359	-1.048602	2.213692	9.475144	5.771284	-0.172115	-0.432211	-0.547401	-3.808953	-0.560791	-3.036680	-0.419971	-0.944662	1.118001
969.694000	-0.028567	-2.123951	-1.120141	-1.422717	1.293495	2.282654	0.374665	0.299847	0.443181	-0.694285	-0.397998	-1.045093	2.459733	9.848317	5.701899	-0.230958	-0.465740	-0.650103	5.849045	-4.618698	-3.917360	1.086369	1.140939	-0.562156
969.704000	-0.024712	-2.120917	-1.115655	-1.429622	1.289445	2.272051	0.375866	0.303977	0.442310	-0.701285	-0.401288	-1.046611	2.326033	9.652339	5.811822	-0.229904	-0.371839	-0.551082	-0.941704	-2.724399	-5.040968	-0.648725	-0.965012	1.083283
969.714000	-0.020955	-2.117884	-1.111238	-1.436665	1.285468	2.261672	0.375497	0.302780	0.441001	-0.708767	-0.395011	-1.043529	2.245140	9.700810	5.822698	-0.158264	-0.499775	-0.562280	1.063510	-1.862440	-4.000972	0.593968	0.486863	0.586812
969.724000	-0.017223	-2.114832	-1.106786	-1.443884	1.281394	2.251352	0.373554	0.306192	0.442763	-0.700566	-0.394734	-1.047579	2.425550	9.242047	5.678765	-0.150159	-0.461793	-0.627659	-4.383311	-2.070403	-0.833445	0.570263	-0.593311	0.168769
969.734000	-0.013464	-2.111778	-1.102452	-1.450723	1.277489	2.240842	0.375355	0.305053	0.444389	-0.693520	-0.396468	-1.050688	2.358486	9.237017	5.648569	-0.215883	-0.424142	-0.599718	-3.948916	-1.912946	-1.576447	0.001351	-1.262858	0.663119
969.744000	-0.009741	-2.108789	-1.098014	-1.457622	1.273531	2.230273	0.374314	0.307661	0.441268	-0.699550	-0.402339	-1.047224	2.448063	9.016062	5.909844	-0.254212	-0.402963	-0.532589	-16.064467	-1.740787	-5.991959	-0.745822	-5.798629	2.762826
969.756000	-0.005292	-2.105117	-1.092656	-1.465925	1.268797	2.217791	0.376234	0.301749	0.441239	-0.703122	-0.405741	-1.045070	2.212478	9.370476	5.799349	-0.242561	-0.401493	-0.648021	-4.567607	0.238238	-4.619163	-1.165076	-2.130696	0.347567
969.766000	-0.001543	-2.102069	-1.088249	-1.473115	1.264801	2.207343	0.370543	0.297701	0.435153	-0.695028	-0.396331	-1.034610	1.906322	8.920433	5.496062	-0.115135	-0.413619	-0.593114	-1.504525	-2.388672	-5.100500	0.056364	-0.288188	-0.480444
969.776000	0.002086	-2.099076	-1.083865	-1.480006	1.260853	2.197118	0.364616	0.293781	0.430964	-0.677914	-0.390852	-1.020020	2.054824	8.931883	5.419477	-0.143769	-0.436303	-0.529246	1.093526	-5.510804	-4.567588	1.243549	0.206701	0.100471
969.786000	0.005754	-2.096089	-1.079600	-1.486594	1.256903	2.186955	0.363358	0.294964	0.425909	-0.670739	-0.382433	-1.007747	1.799282	8.456614	5.320539	-0.236833	-0.404010	-0.575794	-7.175367	-0.825223	-4.449989	-0.462843	-3.202467	0.543685
969.798000	0.010045	-2.092550	-1.074546	-1.494487	1.252354	2.174885	0.358221	0.287904	0.420313	-0.666771	-0.380818	-0.991277	1.519800	8.311028	5.172447	-0.169606	-0.322227	-0.503553	-5.023823	1.654241	-0.923635	-1.744931	-1.409534	0.683348
969.808000	0.013563	-2.089681	-1.070330	-1.501210	1.248619	2.165188	0.351508	0.284944	0.416758	-0.656391	-0.370494	-0.974935	1.644047	8.124071	4.945914	-0.188128	-0.407866	-0.572371	-2.558125	0.475770	2.418751	-0.094318	-0.453305	-0.362634
969.818000	0.017073	-2.086799	-1.066213	-1.507833	1.244921	2.155524	0.346617	0.276352	0.406100	-0.639614	-0.366373	-0.963229	1.625935	8.238300	5.308330	-0.124874	-0.400811	-0.563318	-9.079945	1.624477	-2.713369	-0.999410	-2.370553	0.290267
969.828000	0.020497	-2.084102	-1.062152	-1.514109	1.241309	2.145832	0.339747	0.272923	0.399344	-0.627234	-0.358180	-0.950182	1.738829	8.333899	5.348772	-0.186205	-0.400854	-0.495079	-8.248427	-1.042707	-4.785092	-0.449720	-3.092977	1.305738
969.840000	0.024499	-2.080911	-1.057349	-1.521525	1.237020	2.134547	0.336705	0.266471	0.391706	-0.623194	-0.358988	-0.928104	1.418442	8.376059	5.264651	-0.190388	-0.344225	-0.505987	-4.570287	2.322508	-3.666711	-1.914632	-1.959171	0.678792
969.850000	0.027853	-2.078318	-1.053483	-1.527648	1.233490	2.125352	0.330249	0.264628	0.386153	-0.616266	-0.350586	-0.913151	1.654568	8.260532	5.230685	-0.224586	-0.411322	-0.528124	-6.077023	-0.289510	-3.913773	-0.421309	-2.797208	0.766163
969.860000	0.031157	-2.075673	-1.049664	-1.533854	1.230067	2.116265	0.323515	0.260269	0.379325	-0.610000	-0.346522	-0.903985	1.783601	8.259785	5.352503	-0.137744	-0.416179	-0.498555	-8.146561	-1.659667	-4.599954	-0.043596	-2.566853	1.015501
969.870000	0.034381	-2.073169	-1.045960	-1.539941	1.226632	2.107309	0.319361	0.257143	0.376140	-0.593069	-0.341314	-0.892506	1.751565	8.331769	5.200166	-0.116625	-0.378584	-0.438435	-1.582227	-2.797062	-1.657972	0.160717	-0.080955	0.811139
969.880000	0.037615	-2.070600	-1.042310	-1.545811	1.223220	2.098543	0.313892	0.255944	0.369671	-0.582092	-0.335406	-0.875550	1.697456	8.046731	5.396322	-0.195353	-0.404398	-0.531553	-14.063598	0.131566	-7.032908	-0.894231	-5.256248	1.478357
969.890000	0.040730	-2.068100	-1.038730	-1.551487	1.219915	2.089812	0.308796	0.249062	0.361896	-0.574225	-0.328846	-0.863236	1.655318	8.425819	5.459627	-0.152336	-0.413861	-0.498110	-6.381633	-0.791514	-7.317826	-0.564936	-2.647501	0.924039
969.900000	0.043783	-2.065634	-1.035089	-1.557175	1.216567	2.081202	0.303200	0.244514	0.358611	-0.569018	-0.322654	-0.848904	1.635976	8.510743	5.359534	-0.117451	-0.401065	-0.407860	-0.815380	-2.210328	-4.936376	-0.090303	-0.378972	1.137579
969.912000	0.047377	-2.062695	-1.030784	-1.564041	1.212809	2.071181	0.298637	0.239511	0.350166	-0.556062	-0.319716	-0.827787	1.598076	8.510845	5.488270	-0.114432	-0.361202	-0.472696	-3.999016	-0.715198	-7.457187	-1.164406	-1.644170	0.737976
969.922000	0.050262	-2.060306	-1.027306	-1.569636	1.209656	2.063036	0.292869	0.236523	0.344561	-0.540360	-0.307331	-0.816377	1.627799	8.444226	5.367191	-0.089468	-0.431873	-0.479220	-1.423983	-1.242231	-4.962194	0.020247	-0.277822	0.204185
969.932000	0.053139	-2.057934	-1.023898	-1.574937	1.206590	2.054916	0.289488	0.236052	0.338306	-0.528830	-0.310848	-0.806744	1.577366	7.995403	5.407867	-0.162853	-0.334072	-0.432159	-13.282563	-0.066975	-7.935216	-1.685799	-4.935091	2.321221
969.942000	0.056004	-2.055540	-1.020497	-1.580073	1.203543	2.046944	0.284860	0.228730	0.336491	-0.523773	-0.302145	-0.789234	1.436372	8.285444	5.166565	-0.210445	-0.407926	-0.482165	0.023948	0.367727	-4.077875	-0.548405	-1.097824	0.358732
969.952000	0.058762	-2.053295	-1.017213	-1.585264	1.200601	2.039209	0.278582	0.225547	0.329544	-0.519076	-0.296926	-0.777732	1.744146	8.152121	5.186893	-0.166286	-0.371656	-0.474177	-2.584443	-3.002149	-3.958489	0.050743	-1.381900	0.565436
969.964000	0.062046	-2.050584	-1.013280	-1.591451	1.196987	2.029932	0.272865	0.220283	0.320752	-0.513882	-0.295654	-0.764562	1.581622	7.837394	5.263278	-0.092652	-0.267736	-0.415369	-10.966789	-0.425916	-4.766676	-1.946775	-3.171209	1.734612
969.974000	0.064766	-2.048379	-1.010085	-1.596619	1.194137	2.022322	0.266835	0.217229	0.318519	-0.498956	-0.276939	-0.743314	1.781135	7.732510	4.967827	-0.099538	-0.462011	-0.436449	-4.562426	-3.379015	0.464590	1.588421	-0.589507	0.736689
969.984000	0.067356	-2.046282	-1.006965	-1.601617	1.191334	2.014937	0.262858	0.216037	0.307945	-0.486794	-0.280346	-0.730233	1.700367	7.358551	5.176036	-0.070478	-0.315710	-0.416723	-18.654036	-1.043628	-4.059022	-1.158182	-5.043750	2.443805
969.994000	0.069969	-2.044220	-1.003907	-1.606374	1.188563	2.007823	0.257780	0.205331	0.302220	-0.474796	-0.269641	-0.716559	1.792027	7.842910	5.282976	-0.115071	-0.379732	-0.448516	-10.493034	-3.195780	-6.343836	-0.041028	-3.537759	1.548662
970.006000	0.073025	-2.041782	-1.000284	-1.611949	1.185335	1.999394	0.252773	0.201600	0.295345	-0.466491	-0.265170	-0.705112	1.605223	7.932758	5.177816	-0.138624	-0.403466	-0.451587	-5.452086	-1.600584	-4.823999	-0.049455	-2.185899	0.941659
970.016000	0.075507	-2.039816	-0.997342	-1.616509	1.182762	1.992383	0.248143	0.200914	0.290846	-0.460332	-0.263701	-0.687055	1.603411	7.567843	5.047507	-0.126154	-0.360280	-0.395638	-9.810780	-1.678477	-3.050588	-0.324122	-3.102265	1.898840
970.026000	0.077940	-2.037867	-0.994447	-1.621055	1.180143	1.985533	0.244414	0.191325	0.281775	-0.453482	-0.258193	-0.667154	1.394231	8.017550	5.246517	-0.120850	-0.358798	-0.411081	-4.842661	0.313217	-6.144271	-1.227665	-2.137521	1.223352
970.036000	0.080373	-2.035967	-0.991639	-1.625564	1.177741	1.978908	0.238872	0.190053	0.278620	-0.445323	-0.251890	-0.652619	1.248089	7.812391	5.114189	-0.047558	-0.433902	-0.436861	-5.039844	2.814178	-2.724035	-0.769212	-0.890198	0.423574
970.046000	0.082733	-2.034048	-0.988878	-1.630010	1.175204	1.972490	0.231366	0.188970	0.272168	-0.428857	-0.252311	-0.642129	1.497373	7.574791	5.087891	-0.056452	-0.304285	-0.455503	-9.467638	0.362948	-3.229004	-1.475821	-2.442547	0.734942
970.058000	0.085478	-2.031829	-0.985746	-1.635090	1.172277	1.964925	0.226901	0.180086	0.265033	-0.413765	-0.241236	-0.632092	1.201973	7.895704	5.056537	-0.096132	-0.378889	-0.396060	-1.351771	2.151606	-2.787175	-1.135338	-0.527497	0.631798
970.068000	0.087694	-2.030068	-0.983184	-1.639157	1.169959	1.958668	0.219186	0.177453	0.258823	-0.407455	-0.235190	-0.615402	1.393702	7.797194	5.049592	-0.078102	-0.387938	-0.402256	-2.826071	0.007498	-2.772233	-0.410105	-0.774287	0.686986
970.078000	0.089911	-2.028348	-0.980691	-1.643142	1.167592	1.952556	0.215833	0.173514	0.252164	-0.401642	-0.229466	-0.603544	1.415408	7.916652	5.223708	-0.089473	-0.401443	-0.357786	-4.758307	-0.946516	-6.540892	-0.420830	-2.022394	1.684086
970.088000	0.092031	-2.026597	-0.978264	-1.647054	1.165297	1.946691	0.209135	0.170517	0.247919	-0.393934	-0.225178	-0.587214	1.430882	7.712424	5.201829	-0.111291	-0.332301	-0.376931	-8.919521	-0.697359	-7.401713	-1.286606	-3.649092	2.020654
970.100000	0.094486	-2.024615	-0.975385	-1.651700	1.162646	1.939787	0.200932	0.164097	0.238260	-0.383428	-0.211546	-0.567703	1.669268	7.855618	5.231432	-0.080369	-0.444743	-0.417085	-5.521167	-3.518822	-7.212909	0.774696	-2.275077	1.131449
970.110000	0.096527	-2.022927	-0.972962	-1.655460	1.160503	1.934151	0.199687	0.161191	0.236915	-0.376309	-0.214647	-0.554076	1.534659	7.825670	5.198673	-0.024302	-0.345922	-0.373069	-4.651662	-2.142123	-5.712228	-0.558947	-1.351390	1.093613
970.120000	0.098492	-2.021325	-0.970550	-1.659195	1.158389	1.928653	0.193479	0.161844	0.229224	-0.361220	-0.205509	-0.538495	1.594429	7.229586	5.185146	0.005431	-0.338397	-0.371482	-17.809866	-1.730170	-7.124552	-0.928747	-4.952207	2.565073
970.130000	0.100396	-2.019767	-0.968252	-1.662854	1.156322	1.923304	0.188622	0.152798	0.222867	-0.350590	-0.197420	-0.522962	1.490659	7.588057	5.220193	-0.004502	-0.415940	-0.377154	-10.302599	-1.244931	-7.097628	-0.204010	-2.928395	1.677278
970.142000	0.102638	-2.017976	-0.965570	-1.666933	1.154004	1.917188	0.184593	0.149160	0.218028	-0.333682	-0.191489	-0.507397	1.271449	7.374420	4.842142	-0.075292	-0.393672	-0.365506	-5.268415	0.768198	-1.390867	-0.297490	-1.519095	1.158466
970.152000	0.104423	-2.016515	-0.963363	-1.670203	1.152092	1.912234	0.178706	0.146209	0.210165	-0.330996	-0.188002	-0.497183	1.163044	7.204607	4.975911	-0.082362	-0.373341	-0.376118	-13.165432	2.606429	-5.372074	-1.463459	-4.441031	2.125261
970.162000	0.106267	-2.015071	-0.961276	-1.673450	1.150216	1.907362	0.172998	0.143270	0.204300	-0.322347	-0.186628	-0.483879	1.183008	6.902213	4.920245	-0.089101	-0.299904	-0.387771	-18.618103	2.951240	-5.803581	-2.360003	-6.209807	2.614875
970.172000	0.107920	-2.013740	-0.959289	-1.676596	1.148333	1.902528	0.166954	0.133458	0.198772	-0.315575	-0.173907	-0.469318	1.404463	7.364187	4.802975	-0.080745	-0.364643	-0.362910	-3.504750	-0.943642	-1.789781	-0.081074	-1.317469	1.011169
970.182000	0.109550	-2.012398	-0.957356	-1.679623	1.146684	1.897899	0.164438	0.130403	0.190932	-0.306250	-0.171148	-0.455243	1.103671	7.446795	4.846419	-0.021177	-0.360853	-0.334613	-2.291203	2.888837	-1.801710	-1.240664	-0.416150	0.813011
970.194000	0.111479	-2.010871	-0.955167	-1.683189	1.144640	1.892527	0.159343	0.125813	0.182558	-0.293776	-0.170049	-0.437340	1.006729	7.272298	4.919323	-0.050811	-0.262854	-0.376386	-8.651942	5.092435	-5.537672	-3.244184	-3.238733	1.324164
970.204000	0.112987	-2.009641	-0.953381	-1.686087	1.142995	1.888134	0.151910	0.122039	0.175559	-0.280042	-0.159570	-0.427387	1.464483	7.065989	4.841878	0.001224	-0.286148	-0.377314	-9.893104	-0.008057	-4.217014	-1.398623	-2.855430	1.334447
970.214000	0.114463	-2.008452	-0.951732	-1.688940	1.141447	1.883934	0.150329	0.116661	0.165910	-0.266594	-0.149982	-0.417793	1.428196	7.007045	4.953502	0.035973	-0.336273	-0.328811	-13.838367	0.333445	-6.982553	-1.306060	-4.005298	2.419327
970.224000	0.115913	-2.007365	-0.950099	-1.691581	1.139967	1.879863	0.146459	0.108089	0.157549	-0.252131	-0.145577	-0.411452	1.512847	7.415001	5.023372	0.038645	-0.336188	-0.291436	-5.552442	-1.639526	-7.475280	-0.787926	-1.839778	1.953499
970.236000	0.117640	-2.006099	-0.948244	-1.694520	1.138261	1.875098	0.142565	0.106639	0.151839	-0.233798	-0.136886	-0.402539	1.597409	7.024088	4.706156	0.027214	-0.367988	-0.312150	-5.477045	-2.043566	-3.076392	0.256760	-1.324940	1.589794
970.246000	0.118995	-2.005038	-0.946819	-1.696785	1.136973	1.871091	0.138353	0.099548	0.141653	-0.221561	-0.131093	-0.388265	1.873043	7.101171	4.855538	0.016350	-0.319957	-0.357222	-7.359228	-4.872307	-7.120059	0.160597	-2.696209	1.655488
970.256000	0.120388	-2.004099	-0.945445	-1.698870	1.135708	1.867253	0.139187	0.095424	0.133270	-0.208349	-0.126668	-0.380740	1.608174	6.920431	4.772888	-0.023837	-0.303896	-0.324156	-9.785139	-1.818222	-7.686665	-0.881722	-3.991379	2.510973
970.266000	0.121706	-2.003091	-0.944170	-1.700903	1.134492	1.863440	0.136231	0.093184	0.124761	-0.199638	-0.119238	-0.370869	1.619564	6.433349	4.710031	-0.003223	-0.242979	-0.336728	-19.242947	-0.871653	-8.841441	-1.900553	-6.702505	3.468330
970.276000	0.123086	-2.002256	-0.942986	-1.702785	1.133388	1.859787	0.134429	0.083745	0.114548	-0.185134	-0.104055	-0.365084	1.492462	6.622176	4.734062	0.019610	-0.349775	-0.315614	-15.096634	0.397670	-8.853450	-1.105201	-5.273772	3.174490
970.288000	0.124682	-2.001338	-0.941660	-1.704837	1.132222	1.855536	0.131176	0.074195	0.105859	-0.166443	-0.094106	-0.354015	1.549167	6.768843	4.392188	0.033050	-0.398156	-0.374803	-1.387627	0.212339	-0.890220	0.497827	-0.180055	0.365727
970.298000	0.126038	-2.000621	-0.940623	-1.706441	1.131255	1.852070	0.128164	0.070885	0.093798	-0.153543	-0.090487	-0.349894	1.563534	6.572082	4.435872	0.010917	-0.359539	-0.356471	-7.329979	0.117218	-4.102204	-0.208150	-2.677844	1.640211
970.308000	0.127274	-1.999976	-0.939757	-1.707796	1.130433	1.848637	0.128615	0.063282	0.082344	-0.136700	-0.085320	-0.346473	1.074440	6.481208	4.442498	0.022283	-0.301282	-0.328040	-10.219379	6.346965	-5.279142	-2.704340	-3.706240	2.160962
970.318000	0.128532	-1.999416	-0.939018	-1.709040	1.129684	1.845187	0.124183	0.056552	0.069965	-0.118763	-0.075055	-0.340932	1.331319	6.404640	4.474782	0.045775	-0.244348	-0.360888	-12.273925	3.919084	-6.673236	-2.737877	-4.385430	2.088628
970.330000	0.130068	-1.998786	-0.938283	-1.710299	1.128891	1.841101	0.122244	0.046895	0.054331	-0.098745	-0.061495	-0.334429	1.224300	6.590407	4.521229	0.038165	-0.227605	-0.349895	-9.238306	5.065865	-7.954970	-3.324819	-3.966868	1.977853
970.340000	0.131232	-1.998370	-0.937798	-1.711166	1.128287	1.837744	0.120252	0.040691	0.043142	-0.080420	-0.049272	-0.327205	1.439256	6.443623	4.380567	0.090334	-0.271626	-0.325998	-7.793624	2.575210	-5.006710	-1.826820	-2.589839	1.834567
970.350000	0.132468	-1.998024	-0.937433	-1.711861	1.127885	1.834443	0.118532	0.034637	0.031064	-0.059666	-0.039202	-0.323319	1.567192	6.394952	4.395416	0.092992	-0.247851	-0.343960	-9.139750	1.419918	-6.263714	-1.841199	-3.242180	1.938881
970.360000	0.133596	-1.997692	-0.937162	-1.712342	1.127556	1.831220	0.119042	0.027474	0.019819	-0.042657	-0.028136	-0.317603	1.321307	6.264667	4.417183	0.121872	-0.281171	-0.314975	-13.008075	4.649412	-7.533845	-2.547860	-4.243106	2.679992
970.370000	0.134807	-1.997481	-0.937072	-1.712645	1.127286	1.827990	0.115968	0.021050	0.008538	-0.023083	-0.018092	-0.319377	1.676761	6.098025	4.182815	0.142769	-0.340486	-0.261355	-16.381228	-0.127740	-8.777975	-0.733957	-5.144022	3.981460
970.382000	0.136189	-1.997280	-0.937069	-1.712735	1.127161	1.824226	0.117542	0.012747	-0.008867	0.009326	-0.008008	-0.314346	1.504822	5.896144	3.338861	0.314191	-0.257790	-0.375173	-26.568663	2.453963	-19.146627	-2.068683	-12.042039	5.652027
970.392000	0.137376	-1.997165	-0.937279	-1.712556	1.127180	1.821137	0.115219	0.003467	-0.022147	0.033649	0.006262	-0.315746	1.816966	5.046554	3.160720	0.382805	-0.012723	-0.388692	-19.594573	-2.150960	-18.729320	0.364418	-11.235799	5.459267
970.402000	0.138516	-1.997242	-0.937549	-1.712231	1.127309	1.817968	0.114963	-0.007891	-0.031930	0.039882	0.026383	-0.321457	1.850165	4.433278	2.949632	0.509403	0.031678	-0.328604	-1.552447	-2.986408	-9.380548	3.316837	-3.348769	2.981840
970.412000	0.139683	-1.997378	-0.937938	-1.711742	1.127559	1.814826	0.118054	-0.016706	-0.043087	0.058099	0.023801	-0.319376	1.651068	3.798156	2.765112	0.572608	0.096070	-0.399664	3.261365	1.088358	-4.271491	2.108433	-0.727453	0.835298
970.424000	0.141052	-1.997656	-0.938569	-1.710941	1.127886	1.810985	0.118635	-0.022416	-0.058759	0.079653	0.030370	-0.321319	1.829814	3.777492	2.754653	0.668585	0.220964	-0.416798	3.864026	0.011221	-2.617080	1.223610	0.456182	0.042855
970.434000	0.142265	-1.997949	-0.939244	-1.709996	1.128213	1.807799	0.119849	-0.029975	-0.071132	0.101125	0.039848	-0.326272	1.907012	3.881236	2.636911	0.717550	0.288907	-0.276953	10.216275	-2.238760	1.280563	1.459541	3.131467	0.577124
970.444000	0.143525	-1.998313	-0.940044	-1.708949	1.128649	1.804483	0.119497	-0.037169	-0.086159	0.120164	0.050878	-0.321220	2.045770	4.055788	2.668908	0.748830	0.368233	-0.345645	13.541789	-2.766849	1.712154	0.860382	4.269485	-0.769490
970.454000	0.144702	-1.998723	-0.941021	-1.707641	1.129205	1.801195	0.120567	-0.044702	-0.098171	0.143808	0.063108	-0.325175	2.207656	4.234247	2.728140	0.715885	0.387479	-0.349205	15.738099	-4.826950	0.208535	1.129407	4.191270	-0.672432
970.464000	0.145930	-1.999195	-0.942067	-1.706113	1.129917	1.797952	0.126585	-0.050124	-0.109722	0.160300	0.074410	-0.328466	1.854913	4.253700	2.659545	0.742684	0.399153	-0.352895	17.261042	0.172972	2.218084	-0.178574	5.117716	-1.225767
970.476000	0.147468	-1.999833	-0.943524	-1.703991	1.130834	1.793912	0.127447	-0.056566	-0.125225	0.186506	0.092055	-0.331973	1.960493	4.149568	2.715047	0.713190	0.341258	-0.342116	12.520489	-1.042050	-0.367016	0.525859	3.114734	-0.004457
970.486000	0.148742	-2.000435	-0.944852	-1.702047	1.131856	1.790616	0.130131	-0.062350	-0.137338	0.201653	0.103233	-0.337946	1.867261	4.055510	2.628648	0.708857	0.282170	-0.421043	11.804101	1.495884	1.044699	0.675313	3.136788	-0.844589
970.496000	0.150050	-2.001133	-0.946307	-1.699982	1.132959	1.787192	0.129873	-0.068241	-0.148191	0.221317	0.110270	-0.348990	2.204006	3.874835	2.524029	0.710760	0.300183	-0.417319	10.512402	-2.275602	2.706100	1.734713	2.991175	-0.503669
970.506000	0.151350	-2.001846	-0.947855	-1.697683	1.134060	1.783686	0.135754	-0.076465	-0.160322	0.239253	0.112069	-0.355197	2.020440	4.057472	2.455075	0.706952	0.346205	-0.433192	15.744309	0.527810	5.141447	0.750153	4.650912	-1.458523
970.516000	0.152731	-2.002639	-0.949470	-1.695191	1.135200	1.780087	0.138686	-0.080020	-0.169602	0.253107	0.119112	-0.365191	1.846480	3.947417	2.408664	0.699062	0.419102	-0.415603	13.299929	3.012183	5.717968	-0.673484	3.825774	-0.955796
970.526000	0.154138	-2.003431	-0.951215	-1.692576	1.136449	1.776375	0.140840	-0.084586	-0.182601	0.267452	0.131449	-0.379040	2.154839	3.731603	2.623211	0.710227	0.396143	-0.380737	2.022317	-0.745394	0.406680	-0.024209	0.020976	1.345652
970.536000	0.155568	-2.004311	-0.953071	-1.689717	1.137818	1.772560	0.144086	-0.090402	-0.192429	0.275496	0.142739	-0.384744	2.262507	3.592735	2.496619	0.704885	0.322243	-0.440665	1.557931	-0.875069	3.015826	1.121328	0.347665	0.757842
970.548000	0.157396	-2.005476	-0.955426	-1.686211	1.139578	1.767835	0.149828	-0.100994	-0.203338	0.289912	0.147643	-0.397552	2.469510	4.080373	2.532875	0.732898	0.342802	-0.454496	11.780375	-2.850319	5.541514	1.691417	3.813444	-0.701636
970.558000	0.158947	-2.006492	-0.957461	-1.683180	1.141050	1.763743	0.156662	-0.102286	-0.212133	0.301052	0.151109	-0.409093	2.100924	3.916339	2.564720	0.716901	0.334024	-0.457998	5.119069	2.323669	4.432893	0.181589	1.633357	0.154607
970.568000	0.160606	-2.007520	-0.959609	-1.680086	1.142620	1.759603	0.159497	-0.106982	-0.218843	0.314999	0.158242	-0.422229	2.420162	3.783153	2.461907	0.720677	0.344632	-0.455867	4.862449	-1.248593	6.617452	1.293073	1.917211	0.314386
970.578000	0.162169	-2.008625	-0.961886	-1.676951	1.144211	1.755305	0.164849	-0.112092	-0.230617	0.328522	0.160353	-0.439747	2.373497	4.183421	2.694131	0.746280	0.390720	-0.447246	7.612117	-0.798083	3.310076	0.294516	2.313413	0.181742
970.588000	0.163890	-2.009761	-0.964316	-1.673597	1.145864	1.750851	0.170972	-0.112769	-0.238907	0.342409	0.166952	-0.455203	2.334745	3.733177	2.788936	0.716252	0.411095	-0.426101	-6.467988	-0.519191	-1.466742	-0.484200	-2.727177	2.570945
970.598000	0.165621	-2.010969	-0.966802	-1.670155	1.147579	1.746257	0.176206	-0.120723	-0.245753	0.352615	0.177007	-0.466911	2.356175	4.113689	2.727054	0.730384	0.324415	-0.455647	4.150872	-0.457974	1.443614	0.759933	0.926891	0.877681
970.610000	0.167809	-2.012441	-0.969874	-1.665915	1.149768	1.740511	0.182574	-0.124405	-0.256468	0.369325	0.178552	-0.483029	2.381102	4.273528	2.979440	0.696661	0.365710	-0.443986	0.117173	-1.193119	-4.505348	-0.039044	-1.603162	2.067055
970.620000	0.169659	-2.013751	-0.972505	-1.662149	1.151586	1.735592	0.185088	-0.129414	-0.258693	0.374996	0.180194	-0.495791	2.612199	4.433135	2.916455	0.743346	0.413120	-0.447650	6.224650	-3.664764	-1.817081	0.407134	0.891265	1.086442
970.630000	0.171525	-2.015090	-0.975151	-1.658272	1.153409	1.730539	0.193779	-0.131058	-0.266115	0.382768	0.191844	-0.507609	2.450634	4.591035	2.923548	0.740662	0.351544	-0.501386	8.916100	-0.992153	-1.734907	0.376479	1.695607	0.155961
970.640000	0.173498	-2.016353	-0.977895	-1.654315	1.155338	1.725438	0.200481	-0.130654	-0.270838	0.388153	0.195172	-0.523002	2.392025	4.090227	2.872900	0.740873	0.361557	-0.530451	-2.090893	0.338012	-2.630697	-0.168117	-1.553521	1.147113
970.650000	0.175492	-2.017736	-0.980571	-1.650365	1.157387	1.720109	0.203196	-0.138404	-0.278692	0.402108	0.200879	-0.539683	2.646250	4.467476	2.860707	0.788203	0.297828	-0.507439	7.852417	-2.833445	-0.364067	1.586495	2.148007	0.147825
970.662000	0.177969	-2.019375	-0.983901	-1.645491	1.159828	1.713462	0.212036	-0.142302	-0.284633	0.419225	0.200042	-0.558468	2.485158	4.557127	2.754372	0.784189	0.373860	-0.441163	12.226806	-1.406083	1.758214	0.576804	3.455764	0.305772
970.672000	0.180130	-2.020847	-0.986737	-1.641316	1.161854	1.707786	0.216318	-0.145058	-0.292726	0.431677	0.205996	-0.567541	2.552955	4.499445	2.490805	0.811506	0.402672	-0.454995	18.281407	-1.556276	7.416207	0.873706	6.235417	-0.908448
970.682000	0.182292	-2.022253	-0.989650	-1.636940	1.164074	1.702014	0.220438	-0.143258	-0.302285	0.443746	0.218878	-0.578166	2.804237	3.866109	2.571729	0.773072	0.300755	-0.528871	0.753769	-4.020976	2.744630	2.302964	0.377417	0.863920
970.692000	0.184538	-2.023697	-0.992722	-1.632506	1.166276	1.696161	0.227685	-0.151407	-0.310661	0.451739	0.217243	-0.594595	2.567057	4.017963	2.632677	0.796085	0.399187	-0.502486	1.891995	-1.174017	2.121412	0.351165	0.605531	0.858495
970.704000	0.187336	-2.025527	-0.996482	-1.626861	1.168902	1.688996	0.232672	-0.154811	-0.317166	0.462708	0.227522	-0.615553	2.704988	3.967378	2.470520	0.751266	0.359530	-0.529329	4.654674	-2.563324	4.145962	1.483630	1.254785	0.488142
970.714000	0.189716	-2.027155	-0.999691	-1.622154	1.171191	1.682678	0.239797	-0.159236	-0.326000	0.469575	0.233060	-0.632572	2.544390	4.019865	2.416905	0.744560	0.363056	-0.469720	6.667056	-1.173506	4.975827	1.117422	1.817216	0.954495
970.724000	0.192190	-2.028753	-1.003058	-1.617383	1.173540	1.676243	0.243344	-0.160160	-0.333658	0.479236	0.239085	-0.641138	2.722341	3.641300	2.508168	0.789635	0.360617	-0.451997	-4.338924	-3.417354	2.810034	1.497999	-1.158417	2.434454
970.734000	0.194639	-2.030459	-1.006536	-1.612623	1.175911	1.669727	0.247054	-0.168681	-0.343223	0.492782	0.242433	-0.653773	2.826451	4.087579	2.662677	0.822324	0.401727	-0.527357	1.682085	-3.569604	1.206743	0.981666	0.516787	0.863944
970.744000	0.197174	-2.032169	-1.010066	-1.607661	1.178370	1.663221	0.254203	-0.172047	-0.347206	0.506527	0.254453	-0.667103	2.557558	4.322281	2.431389	0.765863	0.354357	-0.579131	11.954565	0.463091	5.021654	0.842743	3.471812	-0.866544
970.754000	0.199780	-2.033960	-1.013530	-1.602563	1.180910	1.656515	0.259705	-0.176510	-0.358206	0.520623	0.256852	-0.688406	2.646156	4.558283	2.978726	0.752240	0.347067	-0.536492	1.785606	-1.732169	-5.898251	0.549615	-1.256403	1.465952
970.766000	0.202927	-2.036116	-1.017865	-1.596191	1.183964	1.648112	0.266279	-0.180793	-0.364571	0.527894	0.262809	-0.703605	2.511116	4.521964	2.655262	0.788920	0.393556	-0.527466	9.479754	0.602925	0.886636	-0.033782	2.247096	0.194799
970.776000	0.205629	-2.037963	-1.021523	-1.590728	1.186601	1.640853	0.270467	-0.184835	-0.374066	0.533870	0.270668	-0.716272	2.633048	4.741759	2.749859	0.817213	0.322067	-0.461284	12.189038	-1.462860	-0.243867	1.137231	3.260620	0.787021
970.786000	0.208331	-2.039757	-1.025309	-1.585400	1.189367	1.633657	0.275772	-0.187229	-0.380812	0.542682	0.274410	-0.723107	2.720835	4.884420	2.789298	0.830673	0.310790	-0.556022	14.023365	-1.206505	-0.742083	1.200097	3.874493	-0.483071
970.796000	0.211118	-2.041616	-1.029174	-1.579989	1.192107	1.626391	0.282889	-0.184046	-0.386078	0.558074	0.271514	-0.740626	2.412464	4.047649	2.588578	0.800922	0.401895	-0.572776	-1.328445	2.513607	0.926554	-0.619873	-0.727930	0.836469
970.806000	0.213976	-2.043453	-1.033092	-1.574423	1.194939	1.618941	0.285793	-0.191075	-0.391818	0.574228	0.285368	-0.757978	2.804673	4.274305	2.642782	0.814130	0.287973	-0.565788	3.116017	-2.167314	0.312054	1.872340	0.814819	0.730101
970.816000	0.216894	-2.045392	-1.037105	-1.568627	1.197808	1.611223	0.291730	-0.195508	-0.398828	0.583253	0.279476	-0.772477	2.808633	4.254174	2.497071	0.825441	0.396486	-0.566336	6.335647	-1.746680	3.050257	0.840700	2.022330	0.183395
970.828000	0.220364	-2.047724	-1.041940	-1.561389	1.201200	1.601871	0.296407	-0.196645	-0.406681	0.591776	0.290313	-0.783899	3.141710	3.848471	2.412545	0.836333	0.342860	-0.579579	-0.215830	-5.664161	4.122423	2.625185	0.564653	0.860151
970.838000	0.223415	-2.049767	-1.045995	-1.555394	1.204159	1.593932	0.303380	-0.205702	-0.416723	0.595711	0.297350	-0.802135	3.011677	4.276064	2.664910	0.843552	0.372966	-0.541916	1.854187	-4.488592	-0.166821	1.597940	0.454552	1.232837
970.848000	0.226452	-2.051772	-1.050097	-1.549412	1.207140	1.585730	0.308021	-0.210469	-0.423694	0.610636	0.299028	-0.812697	3.156437	4.373548	2.567526	0.873722	0.417571	-0.524215	7.010561	-5.865536	2.091767	1.662111	2.476136	0.772610
970.858000	0.229587	-2.053898	-1.054341	-1.543254	1.210164	1.577485	0.314774	-0.208652	-0.428138	0.625652	0.312864	-0.823904	3.022910	3.937056	2.314524	0.828546	0.335227	-0.558369	2.741551	-4.012257	5.268798	2.365380	1.469587	0.877550
970.870000	0.233418	-2.056461	-1.059536	-1.535619	1.213909	1.567639	0.321638	-0.216250	-0.438753	0.638331	0.312022	-0.844909	3.132146	4.303020	2.364614	0.765483	0.421943	-0.614907	8.630472	-4.542909	3.131764	1.647683	1.931621	0.022818
970.880000	0.236660	-2.058690	-1.064047	-1.529059	1.217087	1.559089	0.327898	-0.217825	-0.446945	0.642963	0.322283	-0.863907	2.808993	4.241124	2.512593	0.814245	0.361113	-0.620060	2.077056	-0.729339	1.162388	0.929545	0.391802	0.435347
970.890000	0.239952	-2.060911	-1.068615	-1.522637	1.220407	1.550304	0.333512	-0.222180	-0.453892	0.650162	0.326560	-0.875063	2.860946	4.036720	2.431926	0.882091	0.332288	-0.583634	0.027584	-1.434434	3.614432	1.456455	0.960346	0.775664
970.900000	0.243360	-2.063233	-1.073256	-1.516159	1.223652	1.541388	0.337723	-0.226956	-0.458453	0.668792	0.324122	-0.884151	2.746183	4.247693	2.332022	0.857622	0.429551	-0.574973	6.456525	0.346317	4.708933	0.071669	2.450659	0.227843
970.910000	0.246737	-2.065607	-1.077888	-1.509422	1.226977	1.532616	0.343444	-0.230724	-0.469847	0.682816	0.336684	-0.900120	2.864766	4.574332	2.623073	0.886468	0.285389	-0.656336	5.603317	-0.264084	0.014911	1.420077	2.139794	-0.363277
970.922000	0.250938	-2.068466	-1.083536	-1.501065	1.231002	1.521633	0.347757	-0.237493	-0.479480	0.693662	0.338251	-0.922640	2.908808	4.862083	2.551078	0.867841	0.427687	-0.601949	13.420733	-0.701897	0.533930	0.142058	3.877533	-0.425597
970.932000	0.254505	-2.070804	-1.088357	-1.494017	1.234433	1.512336	0.353516	-0.239875	-0.487281	0.697896	0.347218	-0.931816	2.891362	5.016969	2.680761	0.895909	0.387041	-0.628451	12.839581	-0.089964	-1.453545	0.219627	3.790447	-0.634004
970.942000	0.258156	-2.073146	-1.093336	-1.487046	1.237896	1.502964	0.357537	-0.238070	-0.494013	0.709277	0.349369	-0.945877	2.901912	4.507438	2.690512	0.890081	0.432056	-0.625519	0.565657	-1.050172	-1.703163	0.031818	0.026962	0.615798
970.952000	0.261757	-2.075531	-1.098311	-1.479971	1.241389	1.493407	0.363118	-0.242004	-0.498713	0.725842	0.362025	-0.961740	2.868784	4.475231	2.587633	0.881622	0.348771	-0.619714	1.958510	-0.540596	-0.352222	0.876472	0.758837	0.610692
970.962000	0.265408	-2.077942	-1.103306	-1.472609	1.245029	1.483717	0.367446	-0.245351	-0.503593	0.736784	0.359858	-0.973635	2.987767	4.464293	2.450667	0.882600	0.461770	-0.595915	5.390500	-1.694711	1.733066	0.180067	1.762594	0.517817
970.972000	0.269046	-2.080370	-1.108375	-1.465043	1.248675	1.473954	0.372184	-0.249814	-0.514248	0.742705	0.369537	-0.985150	2.963150	4.091122	2.593190	0.856271	0.381291	-0.660892	-7.772660	-1.954356	-0.797278	1.044075	-2.494291	1.235727
970.984000	0.273538	-2.083413	-1.114517	-1.456171	1.253146	1.461969	0.380631	-0.258396	-0.521191	0.753080	0.371683	-1.006232	3.150303	4.816015	2.304402	0.892873	0.360163	-0.643820	16.499231	-1.785584	3.395427	1.418129	5.610476	-0.895227
970.994000	0.277310	-2.085952	-1.119811	-1.448696	1.256935	1.451797	0.386975	-0.258852	-0.528791	0.769068	0.380274	-1.020518	3.279034	4.260063	2.475998	0.913099	0.377469	-0.622502	-0.273098	-5.024665	1.645577	2.016605	0.628600	0.951588
971.004000	0.281247	-2.088604	-1.125213	-1.440870	1.260755	1.441511	0.391724	-0.263018	-0.535322	0.780229	0.377644	-1.031307	3.234828	4.319763	2.398880	0.919319	0.448406	-0.658959	2.391914	-3.628399	2.715865	0.955981	1.419473	0.205114
971.014000	0.285188	-2.091245	-1.130603	-1.432832	1.264617	1.431159	0.398258	-0.261778	-0.541113	0.785174	0.387675	-1.046325	3.267250	3.809057	2.365060	0.861012	0.414849	-0.666821	-9.324229	-8.293107	7.416805	2.879197	-1.600969	0.824716
971.024000	0.289182	-2.093929	-1.135961	-1.425124	1.268485	1.420611	0.396149	-0.263389	-0.535913	0.783590	0.385455	-1.046144	2.894322	4.609273	2.295261	0.894254	0.416658	-0.582734	8.444617	-5.680170	11.878451	1.984341	4.733210	-0.567818
971.036000	0.293983	-2.097221	-1.142463	-1.415765	1.273088	1.408078	0.398211	-0.266538	-0.542381	0.792844	0.393179	-1.043787	2.644867	4.852847	2.713679	0.859611	0.315991	-0.624315	0.625112	-3.555970	4.528931	2.114946	1.250903	-0.040359
971.046000	0.297943	-2.099993	-1.147787	-1.407768	1.276944	1.397591	0.398775	-0.271148	-0.543143	0.791592	0.388179	-1.048547	2.713075	5.419690	2.717678	0.846232	0.434661	-0.618743	12.456346	-3.073040	2.913099	0.721794	3.948768	-0.891216
971.056000	0.301926	-2.102707	-1.153271	-1.399795	1.280864	1.387136	0.399207	-0.270930	-0.544074	0.785002	0.392135	-1.047386	2.604842	5.826417	2.799737	0.810209	0.360477	-0.557416	18.052146	-2.004256	-0.025948	1.109285	4.968448	-0.401756
971.066000	0.305944	-2.105425	-1.158838	-1.392030	1.284769	1.376753	0.399423	-0.267282	-0.547101	0.784403	0.389962	-1.049143	2.373173	5.550579	3.079296	0.898209	0.403531	-0.606093	3.999493	-0.194664	-1.811630	-0.205007	1.367935	-0.169220
971.076000	0.310014	-2.108086	-1.164406	-1.384265	1.288724	1.366194	0.400939	-0.267860	-0.546309	0.790014	0.393583	-1.051594	2.171509	5.777613	3.051783	0.928754	0.300003	-0.570290	8.866815	2.486776	-1.606915	-0.034722	3.460652	-0.274546
971.088000	0.314882	-2.111255	-1.170943	-1.374743	1.293453	1.353638	0.399574	-0.264412	-0.545853	0.787753	0.385176	-1.045734	1.978764	5.433397	3.104694	0.976928	0.404493	-0.585780	-0.689130	3.904765	-0.563559	-1.641730	0.983337	-0.026883
971.098000	0.318910	-2.113923	-1.176206	-1.366799	1.297300	1.343289	0.395965	-0.266765	-0.542926	0.788743	0.386815	-1.050216	1.988503	5.745706	3.046617	0.854166	0.328106	-0.586943	5.950170	4.227064	-2.964730	-0.655814	1.544446	-0.040326
971.108000	0.322870	-2.116519	-1.181583	-1.358991	1.301168	1.332710	0.395430	-0.262025	-0.543401	0.790433	0.382534	-1.050036	2.103105	5.341417	2.770988	0.840026	0.427897	-0.589926	4.689523	2.886227	1.691205	-1.049776	1.427413	-0.091770
971.118000	0.326790	-2.119146	-1.187058	-1.351155	1.305031	1.322111	0.393150	-0.264937	-0.544445	0.794449	0.390113	-1.045156	2.321927	5.381194	2.790310	0.858432	0.344480	-0.559791	5.754210	0.107098	1.545635	0.555007	2.188837	0.285407
971.128000	0.330677	-2.121750	-1.192533	-1.343009	1.308854	1.311777	0.393369	-0.260418	-0.543384	0.791717	0.389775	-1.044255	2.562091	4.800695	2.658620	0.795096	0.421323	-0.625918	-3.134387	-3.432688	4.195788	1.150865	-0.907546	0.358148
971.138000	0.334577	-2.124327	-1.197873	-1.335100	1.312735	1.301252	0.394627	-0.263561	-0.537004	0.779961	0.389556	-1.046427	2.603555	4.805554	2.351590	0.860746	0.370619	-0.607193	5.672650	-2.471360	9.175991	1.327148	3.301335	-0.376135
971.148000	0.338475	-2.127050	-1.203200	-1.327473	1.316687	1.290790	0.394817	-0.266538	-0.538091	0.784961	0.384373	-1.045038	2.884045	5.064207	2.337053	0.892812	0.430335	-0.618167	12.421791	-4.489424	8.830891	1.214532	5.371917	-0.964313
971.160000	0.343179	-2.130253	-1.209720	-1.318057	1.321397	1.278284	0.396590	-0.267153	-0.542594	0.793609	0.386273	-1.049505	2.799082	4.942808	2.618150	0.869070	0.411097	-0.606954	1.509870	-5.567284	5.366498	1.675505	1.433752	0.110073
971.170000	0.347114	-2.132915	-1.215259	-1.309961	1.325220	1.267716	0.397562	-0.269214	-0.544420	0.791249	0.388407	-1.050375	2.863600	5.330560	2.715559	0.765658	0.378713	-0.549229	6.009015	-6.647861	0.723368	2.531992	1.101941	0.939165
971.180000	0.351072	-2.135626	-1.220782	-1.302120	1.329066	1.257231	0.397576	-0.266244	-0.546664	0.783524	0.388825	-1.044991	3.006097	5.097400	2.812899	0.866761	0.434907	-0.608533	-0.347323	-8.460202	2.275678	2.224300	0.304670	0.410951
971.190000	0.355104	-2.138319	-1.226258	-1.294358	1.332912	1.246828	0.400039	-0.268097	-0.544433	0.788191	0.387496	-1.047467	2.791867	5.237991	2.947974	0.917102	0.449710	-0.592909	-1.739959	-6.256763	0.881236	1.190305	0.125268	0.486435
971.200000	0.359147	-2.141037	-1.231717	-1.286472	1.336797	1.236230	0.400794	-0.265566	-0.547532	0.789479	0.392181	-1.047916	2.680837	5.349498	3.022635	0.868349	0.363825	-0.551599	-2.561707	-5.801645	-1.356396	2.022921	-0.652941	1.206970
971.212000	0.363994	-2.144215	-1.238111	-1.276823	1.341504	1.223757	0.399852	-0.269464	-0.547090	0.786989	0.394329	-1.043018	2.678065	5.591257	2.953497	0.832425	0.359017	-0.616212	3.076111	-4.152381	-2.395995	1.734699	0.534897	0.216431
971.222000	0.367964	-2.146903	-1.243455	-1.269044	1.345460	1.213351	0.400517	-0.267932	-0.541917	0.787627	0.392379	-1.045788	2.324718	5.678179	2.496408	0.829018	0.365107	-0.633593	14.761708	2.619334	2.091828	-0.242110	4.631150	-1.014238
971.232000	0.372019	-2.149559	-1.248935	-1.261329	1.349380	1.202744	0.400126	-0.268105	-0.544377	0.789141	0.389040	-1.048211	2.381164	5.670561	2.542512	0.893611	0.342869	-0.586581	14.046824	1.483837	2.547377	0.066455	5.222360	-0.548272
971.242000	0.376037	-2.152206	-1.254516	-1.253480	1.353310	1.192325	0.398762	-0.266559	-0.545125	0.791386	0.384507	-1.044102	2.294493	5.731914	2.662773	0.891719	0.393486	-0.630626	11.126287	2.429402	0.751265	-0.733466	3.879517	-0.864973
971.254000	0.380906	-2.155442	-1.261183	-1.243788	1.357950	1.179834	0.398237	-0.266132	-0.543905	0.785780	0.386841	-1.051684	1.970761	5.336355	2.795731	0.881078	0.350429	-0.583087	-1.965541	3.075394	1.223850	-0.502227	0.085750	0.387138
971.264000	0.384900	-2.158084	-1.266566	-1.235969	1.361823	1.169283	0.396867	-0.267126	-0.542406	0.783341	0.383652	-1.048543	2.017043	5.560517	2.563037	0.959341	0.382774	-0.564255	9.099895	4.868504	3.578370	-1.634976	4.401897	-0.299396
971.274000	0.388788	-2.160762	-1.271865	-1.228226	1.365639	1.158892	0.395212	-0.264679	-0.541038	0.791354	0.389829	-1.047341	2.239736	5.309728	2.491910	0.861910	0.376271	-0.586132	5.586034	1.495604	4.067594	-0.166881	2.483175	-0.014422
971.284000	0.392721	-2.163399	-1.277288	-1.220198	1.369499	1.148359	0.394761	-0.266329	-0.541374	0.790935	0.384930	-1.050333	2.374908	5.410422	2.479259	0.849602	0.437869	-0.581516	7.963897	0.333932	3.302017	-0.387472	2.713860	-0.018699
971.294000	0.396608	-2.166039	-1.282771	-1.212188	1.373366	1.137821	0.395185	-0.263577	-0.545571	0.784391	0.394427	-1.047058	2.626129	5.166570	2.753557	0.821825	0.340207	-0.583215	-3.291832	-5.312738	1.567281	2.379337	-0.788522	0.875169
971.304000	0.400531	-2.168672	-1.288245	-1.204476	1.377297	1.127489	0.395364	-0.266352	-0.545574	0.783800	0.391929	-1.047989	2.673122	5.249035	2.701029	0.913885	0.380169	-0.596731	0.372298	-4.687613	3.030297	1.445323	1.288526	0.280068
971.314000	0.404538	-2.171309	-1.293679	-1.196701	1.381208	1.116977	0.396735	-0.266844	-0.544670	0.788712	0.394754	-1.050257	2.491160	5.340532	2.753906	0.917652	0.314410	-0.574149	-0.292188	-2.978147	1.942086	1.542778	1.227526	0.551800
971.324000	0.408485	-2.173974	-1.299085	-1.188778	1.385114	1.106461	0.397351	-0.267659	-0.544038	0.785602	0.386890	-1.046623	2.657748	5.225210	2.633390	0.942778	0.413451	-0.539833	1.388496	-4.840867	4.195652	1.011648	1.897776	0.768084
971.336000	0.413271	-2.177187	-1.305493	-1.179176	1.389741	1.093936	0.396156	-0.270154	-0.542778	0.783246	0.389023	-1.047017	2.724050	5.626871	2.490324	0.899605	0.400605	-0.631162	11.694193	-2.323935	2.014254	0.610337	4.322250	-0.623435
971.346000	0.417194	-2.179842	-1.310969	-1.171412	1.393673	1.083435	0.397316	-0.269355	-0.542996	0.787507	0.385362	-1.046348	2.806805	5.460324	2.425840	0.877585	0.431751	-0.664958	9.821398	-3.387432	3.274983	0.726940	3.602759	-0.861539
971.356000	0.421154	-2.182586	-1.316508	-1.163579	1.397514	1.072901	0.397520	-0.268716	-0.543998	0.791101	0.391491	-1.045048	2.917856	5.504447	2.483797	0.903617	0.346680	-0.570395	10.025495	-5.715929	2.744107	2.121415	4.193242	0.260685
971.366000	0.425125	-2.185274	-1.322009	-1.155572	1.401361	1.062518	0.399025	-0.266007	-0.542744	0.788224	0.387024	-1.044101	2.767295	5.297478	2.507993	0.916128	0.475438	-0.631123	4.268382	-4.552853	4.141583	0.451863	2.235935	-0.312843
971.378000	0.429935	-2.188498	-1.328444	-1.146053	1.406055	1.049912	0.401010	-0.268067	-0.541506	0.783190	0.392651	-1.051318	2.486539	5.525091	2.470790	0.863539	0.382121	-0.574216	7.324057	-1.190308	1.828119	0.558977	2.689239	0.271872
971.388000	0.433967	-2.191250	-1.333716	-1.138365	1.409966	1.039456	0.400848	-0.265735	-0.540152	0.791206	0.386813	-1.046864	2.370453	5.441340	2.267520	0.842330	0.427034	-0.596484	9.567725	1.083408	3.699988	-0.488232	3.229969	-0.142628
971.398000	0.437951	-2.193904	-1.339195	-1.130604	1.413904	1.029015	0.399645	-0.267911	-0.544061	0.795531	0.389751	-1.046959	2.421165	5.700562	2.445888	0.872466	0.316012	-0.625520	9.897992	0.830346	0.609417	0.590069	3.690735	-0.386687
971.408000	0.441971	-2.196550	-1.344709	-1.122527	1.417803	1.018475	0.400060	-0.266205	-0.548941	0.792548	0.385182	-1.050618	2.232116	5.645199	2.682130	0.858500	0.397916	-0.511417	1.963345	-0.271347	-1.177514	0.144294	0.505694	1.196476
971.420000	0.446732	-2.199742	-1.351361	-1.113036	1.422472	1.005946	0.397342	-0.265285	-0.542457	0.786986	0.386576	-1.041657	1.641777	6.347311	3.247932	0.801257	0.343810	-0.489354	-1.261597	-0.836096	-3.113067	0.633579	-0.823381	0.754669
971.430000	0.450676	-2.202352	-1.356818	-1.105334	1.426224	0.995719	0.389396	-0.258340	-0.533741	0.774550	0.376921	-1.027472	2.013223	5.849339	3.034270	0.875607	0.453698	-0.553003	-2.722107	-4.886440	3.761912	0.370654	-0.034130	-0.093013
971.440000	0.454514	-2.204910	-1.362075	-1.097675	1.429936	0.985462	0.385838	-0.258176	-0.528354	0.762893	0.379900	-1.016397	1.688865	5.974944	3.011726	0.859619	0.357362	-0.511453	-1.719429	-1.299699	2.674695	0.257048	0.397051	0.263628
971.450000	0.458328	-2.207461	-1.367148	-1.089914	1.433681	0.975345	0.380133	-0.258194	-0.518549	0.753335	0.378693	-1.000442	1.775656	6.371206	2.837090	0.782809	0.341146	-0.529141	9.024582	0.646937	-0.543291	0.240210	2.554400	-0.185616
971.462000	0.462848	-2.210508	-1.373275	-1.081081	1.438105	0.963478	0.373861	-0.251938	-0.508134	0.733852	0.370561	-0.984806	1.776462	6.215710	2.658801	0.862615	0.328543	-0.499210	11.398581	1.098070	3.238624	-0.257377	4.648421	-0.147163
971.472000	0.466566	-2.212950	-1.378397	-1.073892	1.441833	0.953650	0.369086	-0.249484	-0.501610	0.728862	0.360188	-0.970465	1.553420	6.397967	2.772557	0.831774	0.394479	-0.481462	10.134430	3.161596	0.348616	-1.352696	3.260360	0.048586
971.482000	0.470262	-2.215468	-1.383465	-1.066628	1.445433	0.944080	0.364421	-0.242370	-0.496983	0.723036	0.352468	-0.953136	1.540618	6.165159	2.978761	0.842914	0.325208	-0.544760	0.624180	1.108140	1.138127	-0.137254	0.949028	-0.340112
971.492000	0.473966	-2.217887	-1.388375	-1.059361	1.448997	0.934689	0.358347	-0.241071	-0.491548	0.711790	0.347791	-0.944447	1.430949	6.345865	3.092383	0.835085	0.342973	-0.515724	0.326653	1.922175	-1.321157	-0.492480	0.367557	-0.042263
971.502000	0.477540	-2.220305	-1.393090	-1.052297	1.452450	0.925284	0.351676	-0.237975	-0.480911	0.697693	0.339612	-0.931288	1.397219	6.433201	2.910117	0.822760	0.394249	-0.451652	6.124986	3.337950	-1.080409	-1.401718	1.796213	0.414242
971.514000	0.481616	-2.223117	-1.398702	-1.044143	1.456492	0.914276	0.341517	-0.230515	-0.472861	0.686062	0.329216	-0.907457	1.857413	6.165855	2.774284	0.832763	0.431993	-0.505931	7.074437	-1.459203	2.413452	-0.431912	2.514608	-0.179685
971.524000	0.484976	-2.225410	-1.403432	-1.037309	1.459834	0.905322	0.337937	-0.227868	-0.465995	0.679551	0.335710	-0.898811	1.832482	6.202141	2.753388	0.786128	0.311359	-0.520970	7.425517	-1.069594	1.494418	0.842181	2.658504	-0.269394
971.534000	0.488233	-2.227663	-1.408151	-1.030512	1.463048	0.896362	0.333743	-0.221961	-0.460207	0.664942	0.324432	-0.885452	2.070370	6.109893	2.910513	0.802996	0.454058	-0.476374	3.681692	-5.701253	1.686156	0.770268	1.014008	0.296539
971.544000	0.491494	-2.229890	-1.412807	-1.023832	1.466311	0.887496	0.331056	-0.219950	-0.453424	0.649047	0.325427	-0.868301	1.864664	5.885328	3.092948	0.811524	0.331276	-0.454872	-5.482994	-6.463448	2.888306	2.045997	-0.923772	0.738740
971.554000	0.494757	-2.232110	-1.417212	-1.017510	1.469512	0.879014	0.326413	-0.217355	-0.442405	0.640838	0.318744	-0.855625	1.932595	6.083505	2.811488	0.824363	0.350728	-0.445636	5.112961	-4.047161	2.904111	1.047121	2.345704	0.491753
971.566000	0.498618	-2.234636	-1.422412	-1.010003	1.473290	0.868929	0.320584	-0.211250	-0.433711	0.630933	0.310497	-0.840210	1.782984	5.793824	2.730318	0.836178	0.379684	-0.460084	1.347741	-3.286269	6.419673	0.322102	1.643018	0.280805
971.576000	0.501784	-2.236845	-1.426629	-1.003724	1.476410	0.860559	0.315611	-0.211791	-0.426720	0.625088	0.306634	-0.827238	1.873100	6.253667	2.706539	0.785348	0.344838	-0.458697	9.470915	-1.938155	1.299422	0.671449	3.154332	0.199548
971.586000	0.504936	-2.238849	-1.430846	-0.997410	1.479432	0.852334	0.308214	-0.208579	-0.421824	0.610412	0.299215	-0.809737	1.964545	6.336082	2.816478	0.789908	0.373009	-0.434780	8.838100	-3.630376	-0.045343	0.923668	2.697670	0.475423
971.596000	0.508031	-2.240886	-1.435039	-0.991349	1.482431	0.844328	0.304676	-0.200533	-0.414418	0.597514	0.295925	-0.793865	1.823834	5.903600	2.739007	0.766949	0.332045	-0.471627	2.263779	-3.745412	4.398320	1.269657	1.281954	0.150067
971.608000	0.511653	-2.243316	-1.440009	-0.984386	1.485934	0.834906	0.299451	-0.200612	-0.406597	0.583910	0.288088	-0.779299	1.539100	6.347022	2.810011	0.831537	0.351218	-0.485692	6.689312	1.453547	0.515988	-0.702406	2.653465	-0.268324
971.618000	0.514662	-2.245267	-1.444095	-0.978637	1.488777	0.827218	0.294470	-0.196573	-0.400375	0.578456	0.282863	-0.768582	1.333198	6.270837	2.948321	0.796894	0.385054	-0.443623	0.721828	1.414098	0.087816	-0.863346	0.271327	0.260880
971.628000	0.517538	-2.247162	-1.448033	-0.972856	1.491632	0.819626	0.286562	-0.189791	-0.387940	0.568106	0.279687	-0.750654	1.400639	5.863961	2.737624	0.783574	0.300098	-0.444844	-0.654676	0.007679	5.205531	0.195090	0.840917	0.264100
971.638000	0.520368	-2.249035	-1.451900	-0.967166	1.494341	0.812205	0.281956	-0.189933	-0.378935	0.554039	0.271756	-0.740639	1.288940	6.318540	2.578310	0.747117	0.408935	-0.440097	9.259845	4.769531	0.749939	-1.916758	2.395818	0.057060
971.650000	0.523736	-2.251314	-1.456370	-0.960516	1.497593	0.803347	0.273062	-0.186699	-0.374521	0.537222	0.269421	-0.719557	1.251245	6.495124	2.765189	0.744780	0.310311	-0.439165	7.363587	4.420410	-2.058442	-0.772113	1.974134	0.131108
971.660000	0.526471	-2.253134	-1.460011	-0.955245	1.500256	0.796197	0.270234	-0.178705	-0.367846	0.527902	0.262260	-0.705292	1.076939	6.131596	2.817384	0.775840	0.315291	-0.397901	-0.197532	3.443781	2.042329	-0.922483	0.448324	0.592638
971.670000	0.529108	-2.254906	-1.463700	-0.950072	1.502893	0.789309	0.262869	-0.178661	-0.360344	0.520492	0.253654	-0.688874	1.244610	6.339133	2.716543	0.803300	0.352375	-0.479803	6.254543	4.537411	0.732258	-1.666798	2.354675	-0.446829
971.680000	0.531697	-2.256652	-1.467307	-0.944973	1.505462	0.782568	0.256766	-0.174031	-0.356832	0.514564	0.253459	-0.682623	1.292351	6.268898	3.071016	0.754026	0.260225	-0.433813	-3.143577	-0.196704	-0.824580	0.934375	-0.677225	0.297298
971.690000	0.534219	-2.258383	-1.470828	-0.939932	1.507942	0.775850	0.250159	-0.168130	-0.347362	0.502656	0.243147	-0.671507	1.317307	6.257153	2.963748	0.796495	0.363870	-0.392999	-0.047727	0.153856	0.474463	-0.461444	0.280734	0.574868
971.702000	0.537175	-2.260356	-1.474949	-0.933925	1.510880	0.767865	0.243351	-0.164457	-0.337774	0.490509	0.237162	-0.653491	1.572488	6.054121	2.898079	0.728111	0.349033	-0.400953	-0.891653	-3.479957	2.097992	1.047750	-0.284063	0.559047
971.712000	0.539596	-2.262019	-1.478328	-0.929031	1.513243	0.761433	0.238843	-0.162519	-0.328715	0.476583	0.232375	-0.632913	1.559409	6.329319	2.825718	0.732574	0.334390	-0.432014	4.850722	-0.916867	-0.491672	0.491928	1.315246	0.106251
971.722000	0.541921	-2.263633	-1.481565	-0.924388	1.515523	0.755105	0.233644	-0.159811	-0.322361	0.465822	0.228877	-0.619252	1.656730	6.379040	2.856580	0.745075	0.320574	-0.384261	5.918476	-2.395329	-0.923954	0.984750	1.807888	0.604102
971.732000	0.544236	-2.265185	-1.484691	-0.919873	1.517776	0.749053	0.229346	-0.152337	-0.313266	0.457613	0.220975	-0.607951	1.782153	6.161287	2.782046	0.771030	0.389773	-0.368795	5.454341	-4.373705	2.291024	0.604647	1.957121	0.709029
971.744000	0.546909	-2.267028	-1.488345	-0.914451	1.520370	0.741915	0.224530	-0.152392	-0.304719	0.448587	0.221927	-0.590193	1.559005	6.450136	2.812645	0.765571	0.310413	-0.412911	7.476231	-0.371453	-1.093582	0.294292	2.590974	0.160291
971.754000	0.549163	-2.268534	-1.491282	-0.910021	1.522504	0.736121	0.219137	-0.146896	-0.298735	0.435924	0.217433	-0.575872	1.754937	6.567306	2.900690	0.717040	0.297842	-0.405875	7.993325	-2.904074	-3.406191	1.554424	2.128312	0.285621
971.764000	0.551321	-2.269896	-1.494181	-0.905607	1.524625	0.730406	0.217139	-0.142768	-0.290467	0.422809	0.208935	-0.561783	1.384011	6.444378	2.603944	0.730064	0.404298	-0.420242	10.607178	3.073658	-0.595882	-1.524622	2.827644	-0.093179
971.774000	0.553404	-2.271305	-1.497107	-0.901394	1.526630	0.724885	0.211696	-0.135728	-0.286008	0.406488	0.210226	-0.548792	1.277212	5.895182	2.807951	0.701456	0.314824	-0.421851	-3.320722	-1.037649	4.605380	0.373702	-0.550037	0.015857
971.784000	0.555475	-2.272634	-1.499874	-0.897406	1.528710	0.719488	0.204074	-0.136650	-0.278019	0.395931	0.204441	-0.535488	1.412415	6.115236	2.864977	0.689996	0.272884	-0.389845	-0.336526	-2.131375	1.781718	1.282403	0.182619	0.362730
971.796000	0.557859	-2.274249	-1.503241	-0.892761	1.531017	0.713174	0.199687	-0.133407	-0.269073	0.384106	0.196003	-0.519415	1.071869	6.206491	2.821495	0.740832	0.277807	-0.347281	0.670378	2.113232	1.721412	-0.411339	0.944963	0.674962
971.806000	0.559787	-2.275539	-1.505938	-0.888963	1.532939	0.708001	0.193745	-0.130220	-0.262435	0.379877	0.187292	-0.505104	1.104256	6.278546	2.887517	0.726377	0.342418	-0.301867	0.566020	1.053698	0.533508	-0.577310	0.300194	1.126123
971.816000	0.561715	-2.276806	-1.508559	-0.885321	1.534852	0.703035	0.187373	-0.125004	-0.252260	0.372426	0.181284	-0.489335	1.193468	6.093149	2.731321	0.722538	0.333986	-0.333783	1.748001	0.677249	3.304573	-0.546456	1.046238	0.721729
971.826000	0.563522	-2.278083	-1.511089	-0.881708	1.536659	0.698249	0.182899	-0.120737	-0.248476	0.361957	0.179640	-0.472389	1.017483	5.990612	2.985280	0.723201	0.229648	-0.374645	-6.840194	-0.090171	3.745419	0.577957	-0.903868	0.293203
971.838000	0.565636	-2.279544	-1.513974	-0.877470	1.538712	0.692691	0.174194	-0.120634	-0.235543	0.348775	0.166256	-0.461329	1.151041	6.506418	2.739123	0.717833	0.316560	-0.312401	7.519359	3.138710	-1.499565	-0.900460	2.371899	0.802029
971.848000	0.567339	-2.280690	-1.516265	-0.873986	1.540409	0.688288	0.167200	-0.116089	-0.233159	0.335307	0.159861	-0.448615	1.366970	6.690114	2.899787	0.724148	0.365915	-0.326644	8.007742	0.639642	-4.039301	-0.481706	2.045491	0.614685
971.858000	0.569054	-2.281825	-1.518490	-0.870603	1.542048	0.683912	0.165572	-0.111179	-0.221884	0.322602	0.159809	-0.432516	1.054825	6.585485	2.744978	0.698691	0.296217	-0.362028	7.454481	4.836348	-2.573880	-1.110685	2.243594	0.146845
971.868000	0.570632	-2.282911	-1.520616	-0.867432	1.543602	0.679694	0.157591	-0.105906	-0.212764	0.308996	0.153501	-0.418648	1.235773	6.487928	2.654186	0.696053	0.243148	-0.317830	9.555507	2.724099	-1.066022	-0.097026	3.372797	0.614779
971.878000	0.572190	-2.283890	-1.522696	-0.864378	1.545143	0.675537	0.154841	-0.100142	-0.211749	0.299108	0.147556	-0.401699	1.020900	6.108836	2.891699	0.689478	0.285251	-0.349910	-2.948483	0.783660	2.785926	-0.135491	-0.281514	0.208328
971.890000	0.574019	-2.285098	-1.525149	-0.860857	1.546864	0.670759	0.145523	-0.098481	-0.198966	0.290211	0.142786	-0.383422	1.173175	6.417289	2.648079	0.645409	0.245625	-0.315588	7.788581	2.667942	-0.717674	0.087795	2.469285	0.523488
971.900000	0.575459	-2.286065	-1.527104	-0.858049	1.548236	0.667007	0.143240	-0.095194	-0.196877	0.280522	0.133172	-0.370428	1.024831	6.290914	2.838932	0.653519	0.331818	-0.320873	0.785318	1.782140	0.471713	-0.590686	0.066770	0.370766
971.910000	0.576821	-2.286936	-1.529078	-0.855344	1.549588	0.663375	0.136231	-0.090325	-0.187821	0.270817	0.130645	-0.355446	1.043182	6.224017	2.772521	0.634085	0.340816	-0.300395	1.397183	1.487378	1.323912	-0.564351	0.152464	0.533934
971.920000	0.578149	-2.287798	-1.530889	-0.852649	1.550831	0.659914	0.130023	-0.089106	-0.182079	0.258050	0.128173	-0.340640	1.207282	6.382746	2.866473	0.681317	0.339959	-0.319106	3.181332	0.224236	-0.112149	-0.366323	1.011160	0.286888
971.930000	0.579416	-2.288717	-1.532657	-0.850140	1.552125	0.656565	0.122950	-0.085865	-0.169480	0.249324	0.127847	-0.333753	1.221924	6.502113	2.718758	0.602599	0.235219	-0.266294	7.800171	1.196161	-2.185116	0.831974	2.104692	0.855482
971.940000	0.580615	-2.289516	-1.534360	-0.847731	1.553317	0.653400	0.119381	-0.078615	-0.167459	0.235555	0.118314	-0.315303	1.262063	6.018502	3.010503	0.649782	0.229351	-0.335653	-5.126653	-3.966785	3.752598	1.779047	-0.671901	0.067192
971.952000	0.582015	-2.290437	-1.536321	-0.844986	1.554677	0.649698	0.115161	-0.076740	-0.158014	0.224189	0.108712	-0.299514	0.955422	6.126838	3.064181	0.678873	0.339093	-0.363021	-6.608243	-0.241035	2.845066	-0.511532	-1.568777	-0.401966
971.962000	0.583103	-2.291202	-1.537864	-0.842732	1.555740	0.646761	0.108970	-0.076002	-0.148557	0.213272	0.105362	-0.290564	1.129267	6.475771	2.905305	0.651251	0.362342	-0.265976	3.423424	0.446329	-1.320123	-0.540668	0.667119	0.603879
971.972000	0.584167	-2.291942	-1.539287	-0.840633	1.556756	0.644006	0.103850	-0.072012	-0.142136	0.203449	0.102543	-0.271566	1.127971	6.592514	2.887707	0.613080	0.320810	-0.319060	4.796628	1.580045	-3.152444	-0.180655	0.822503	-0.010825
971.982000	0.585172	-2.292658	-1.540637	-0.838626	1.557749	0.641349	0.097743	-0.067204	-0.132153	0.189562	0.099434	-0.262158	1.140555	6.594035	2.813927	0.676155	0.263871	-0.207402	8.052992	1.376725	-1.968682	-0.117913	2.867043	1.159358
971.992000	0.586092	-2.293278	-1.541929	-0.836741	1.558714	0.638874	0.092645	-0.062660	-0.126398	0.182874	0.092519	-0.244208	1.162722	6.603104	2.910961	0.622752	0.281215	-0.258726	5.343154	0.476946	-2.971920	0.364082	1.383448	0.549213
972.002000	0.587039	-2.293887	-1.543160	-0.834979	1.559586	0.636486	0.090434	-0.059635	-0.118443	0.171468	0.086097	-0.232225	0.797299	6.594453	2.875144	0.669518	0.289340	-0.255322	4.169246	4.740468	-1.987705	-1.407976	1.529650	0.462647
972.012000	0.587898	-2.294484	-1.544319	-0.833378	1.560396	0.634238	0.083683	-0.055890	-0.110720	0.161557	0.079626	-0.214891	0.834910	6.681468	2.852518	0.634321	0.269064	-0.272574	5.747120	5.035717	-3.396977	-1.037148	1.694960	0.234972
972.022000	0.588675	-2.294959	-1.545333	-0.831864	1.561149	0.632156	0.077798	-0.049804	-0.099278	0.152323	0.076097	-0.201977	0.882854	6.350327	2.647880	0.630153	0.248670	-0.256577	6.143747	4.301557	1.371695	-0.971989	2.463231	0.362748
972.034000	0.589571	-2.295532	-1.546470	-0.830119	1.562044	0.629832	0.072042	-0.045880	-0.094706	0.140381	0.069993	-0.183406	0.669203	6.226151	2.766060	0.590488	0.232668	-0.242125	0.093459	4.290456	2.239636	-0.711575	0.467955	0.428321
972.044000	0.590263	-2.295949	-1.547355	-0.828813	1.562710	0.628139	0.065304	-0.042248	-0.090265	0.130350	0.063767	-0.169867	0.696609	6.175378	2.909068	0.621184	0.256822	-0.260421	-3.220121	2.661402	3.101372	-0.701088	-0.281779	0.160744
972.054000	0.590824	-2.296354	-1.548214	-0.827560	1.563341	0.626485	0.059729	-0.039419	-0.081884	0.119143	0.056119	-0.160697	0.781662	6.145175	2.896760	0.603691	0.269634	-0.198651	-2.467356	1.036599	3.411946	-0.287496	-0.229033	0.782083
972.064000	0.591348	-2.296736	-1.548989	-0.826452	1.563843	0.624991	0.053282	-0.036420	-0.073855	0.111524	0.053745	-0.143158	0.957595	6.202518	2.847320	0.579107	0.295272	-0.172830	0.649746	-0.350051	2.613935	0.074989	0.297432	1.022156
972.076000	0.591979	-2.297142	-1.549776	-0.825249	1.564413	0.623405	0.047189	-0.032956	-0.064574	0.096277	0.043708	-0.125052	0.896986	6.184706	2.761274	0.582038	0.302722	-0.218896	1.808295	1.421777	3.274636	-0.627918	0.755041	0.438166
972.086000	0.592459	-2.297487	-1.550359	-0.824353	1.564865	0.622223	0.042818	-0.030394	-0.056061	0.085062	0.041618	-0.112718	0.909093	6.298451	2.665929	0.600898	0.305481	-0.223389	5.917362	3.011021	2.478245	-1.224377	2.114079	0.334131
972.096000	0.592792	-2.297762	-1.550906	-0.823543	1.565259	0.621141	0.038808	-0.028090	-0.049828	0.074055	0.037209	-0.100868	0.722262	6.568083	2.650872	0.597117	0.287442	-0.180688	9.067289	6.269531	-0.831824	-1.856629	2.802389	0.726248
972.106000	0.593185	-2.297962	-1.551396	-0.822864	1.565603	0.620248	0.032733	-0.023499	-0.044448	0.066536	0.030319	-0.082649	0.779493	6.478238	2.719711	0.558678	0.280373	-0.203320	6.268831	4.484991	-0.243919	-1.087630	1.742907	0.430906
972.116000	0.593471	-2.298224	-1.551789	-0.822270	1.565851	0.619510	0.028042	-0.019708	-0.039315	0.053429	0.025366	-0.070737	0.650285	6.596088	2.865991	0.620132	0.288246	-0.190685	4.722540	5.319725	-1.081477	-1.762663	1.706309	0.484491
972.128000	0.593731	-2.298389	-1.552229	-0.821724	1.566148	0.618797	0.021787	-0.014876	-0.030514	0.043347	0.021839	-0.056202	0.595868	6.644095	2.913523	0.577069	0.239738	-0.166390	3.814503	5.242195	-2.234149	-1.017868	1.230534	0.691585
972.138000	0.593944	-2.298531	-1.552452	-0.821359	1.566339	0.618314	0.016551	-0.010960	-0.022827	0.030724	0.017178	-0.041354	0.515310	6.716022	2.920265	0.577079	0.220933	-0.152536	3.707258	6.017763	-2.408435	-1.116424	1.315608	0.779870
972.148000	0.594037	-2.298600	-1.552678	-0.821197	1.566491	0.618010	0.010778	-0.005731	-0.016512	0.018697	0.010354	-0.025307	0.451859	7.053994	2.992718	0.589722	0.180926	-0.185362	0.329272	3.973042	-0.055825	-0.708806	0.724917	0.369448
972.158000	0.594129	-2.298622	-1.552804	-0.821022	1.566521	0.617788	0.003441	-0.000806	-0.007803	0.008697	0.000073	-0.011601	-0.018303	7.201411	3.265143	0.578008	0.126178	-0.151425	-0.194143	-0.734890	5.734580	-1.077224	1.107456	0.670439
972.168000	0.594150	-2.298645	-1.552800	-0.821054	1.566507	0.617836	-0.003103	0.000667	0.001406	-0.006293	-0.004970	0.012054	-0.629803	7.977394	3.723538	0.357998	-0.003087	-0.028281	4.929246	2.521066	3.736112	-2.708090	3.097344	-2.433141
972.180000	0.594050	-2.298595	-1.552735	-0.821206	1.566358	0.618096	-0.009681	0.005332	0.011975	-0.022990	-0.014005	0.029058	-1.461613	8.476088	4.098161	0.268272	-0.102821	0.077822	8.829138	3.181864	7.156850	-4.738296	5.171960	-3.279091
972.190000	0.593904	-2.298521	-1.552541	-0.821385	1.566223	0.618374	-0.016991	0.009578	0.016976	-0.022217	-0.020865	0.031501	-1.559082	8.834816	4.220131	0.153377	-0.093579	0.193016	5.406731	-2.800790	7.192819	-3.045750	2.608487	-2.089817
972.200000	0.593722	-2.298351	-1.552358	-0.821642	1.566045	0.618716	-0.019390	0.014132	0.022710	-0.031765	-0.019736	0.042227	-1.684935	8.955284	4.342329	0.078376	-0.120888	0.256009	0.971060	-3.888225	6.564262	-2.043299	0.678779	-1.473397
972.210000	0.593541	-2.298183	-1.552067	-0.821959	1.565852	0.619225	-0.022667	0.015512	0.029117	-0.042092	-0.022320	0.056980	-1.748602	9.025211	4.460821	0.017059	-0.143157	0.254284	-1.624461	-4.230379	4.705554	-1.283748	-0.712760	-1.551644
972.220000	0.593263	-2.298026	-1.551726	-0.822444	1.565658	0.619835	-0.027644	0.017815	0.037835	-0.055060	-0.025656	0.071838	-1.736819	9.092683	4.378953	0.011977	-0.165412	0.284435	1.543192	-3.469394	4.158922	-1.291648	0.310611	-1.267582
972.230000	0.592947	-2.297821	-1.551303	-0.823060	1.565394	0.620610	-0.032732	0.021027	0.044820	-0.064004	-0.030110	0.087134	-1.703829	9.147784	4.448335	-0.069685	-0.235179	0.315673	0.473053	-4.864569	2.321086	0.330220	-0.517684	-0.950185
972.240000	0.592561	-2.297568	-1.550809	-0.823777	1.565031	0.621574	-0.038390	0.024155	0.052171	-0.079549	-0.034762	0.100324	-1.687374	9.195971	4.430930	-0.008646	-0.233590	0.422109	3.228246	-5.248818	2.805600	-0.029083	0.929932	0.150755
972.252000	0.592043	-2.297267	-1.550143	-0.824754	1.564573	0.622892	-0.045881	0.027978	0.060458	-0.091292	-0.041435	0.122013	-1.412267	9.288040	4.501881	-0.069228	-0.269293	0.365918	4.075915	-8.003291	0.846423	1.618055	0.697548	-0.472890
972.262000	0.591572	-2.296978	-1.549480	-0.825776	1.564139	0.624209	-0.049648	0.031514	0.068581	-0.103685	-0.046836	0.133279	-1.565810	9.452931	4.564814	-0.070788	-0.282947	0.375115	4.175371	-6.107678	-1.227985	1.269059	0.588660	-0.446930
972.272000	0.591066	-2.296641	-1.548855	-0.826814	1.563671	0.625632	-0.054729	0.036596	0.072519	-0.112270	-0.051731	0.147485	-1.601569	9.443285	4.756280	-0.088150	-0.379884	0.389369	-0.294640	-7.851694	-1.636323	2.759798	-0.386909	-0.316540
972.282000	0.590465	-2.296244	-1.548107	-0.828008	1.563103	0.627166	-0.057668	0.040650	0.080407	-0.124210	-0.058842	0.160372	-1.873631	9.418795	4.908783	-0.048138	-0.340068	0.426183	-4.980422	-6.731732	-0.938864	1.709482	-1.607654	-0.034759
972.294000	0.589766	-2.295775	-1.547071	-0.829574	1.562369	0.629259	-0.063867	0.045038	0.089769	-0.138299	-0.065262	0.180431	-2.003315	9.477352	4.909519	-0.016103	-0.395545	0.366810	-4.767674	-4.316273	-0.991502	1.252178	-0.886351	-0.748750
972.304000	0.589091	-2.295259	-1.546143	-0.831002	1.561706	0.631090	-0.069615	0.048044	0.100012	-0.148814	-0.074901	0.193114	-2.265268	9.575070	4.816900	-0.029368	-0.369668	0.380948	-2.985628	-0.299841	-1.974138	-0.116821	-0.701107	-0.701140
972.314000	0.588393	-2.294791	-1.545082	-0.832485	1.560928	0.633131	-0.075776	0.051113	0.110753	-0.156715	-0.077606	0.205817	-2.316043	9.681312	4.745255	-0.025650	-0.412576	0.372029	-0.005008	1.653610	-2.870683	-0.323147	0.430378	-0.847451
972.324000	0.587562	-2.294251	-1.543952	-0.834062	1.560110	0.635311	-0.082147	0.054369	0.115984	-0.169912	-0.081719	0.222083	-2.464429	9.794720	4.833669	-0.029971	-0.413527	0.356561	-1.275199	3.183762	-4.369865	-0.694224	-0.131850	-1.094961
972.334000	0.586720	-2.293626	-1.542689	-0.835812	1.559222	0.637536	-0.088369	0.059037	0.123540	-0.177383	-0.087606	0.232475	-2.347443	9.730343	4.783388	-0.033891	-0.403777	0.451564	0.545621	1.184648	-3.257203	-0.284783	0.471664	-0.108003
972.346000	0.585626	-2.292929	-1.541211	-0.838060	1.558177	0.640491	-0.097813	0.064565	0.130867	-0.189358	-0.093924	0.251077	-2.109253	9.603342	4.748647	-0.039190	-0.403208	0.364318	0.899019	-0.892709	-1.368911	0.240610	0.804908	-1.095356
972.356000	0.584554	-2.292245	-1.539863	-0.840036	1.557208	0.643069	-0.102381	0.068796	0.139397	-0.199728	-0.098159	0.261822	-2.080225	9.560614	4.743474	-0.020622	-0.437622	0.476659	1.797931	-2.335626	-0.341118	0.744844	1.572051	0.083049
972.366000	0.583512	-2.291574	-1.538384	-0.842103	1.556159	0.645776	-0.104544	0.071080	0.147844	-0.210834	-0.108155	0.279720	-2.299342	9.565847	4.744252	-0.027604	-0.359978	0.371529	-0.102088	0.972437	-0.268746	-0.949054	0.528941	-1.186607
972.376000	0.582452	-2.290771	-1.536859	-0.844259	1.555043	0.648650	-0.110208	0.074494	0.152537	-0.216641	-0.111697	0.293027	-2.343688	9.540295	5.019383	-0.047705	-0.322894	0.441221	-6.431113	-2.006920	-0.763989	-0.286563	-1.853060	-0.491842
972.386000	0.581297	-2.290002	-1.535295	-0.846553	1.553908	0.651650	-0.116209	0.079779	0.161546	-0.226214	-0.113172	0.308038	-2.198804	9.413841	4.787930	-0.053156	-0.371677	0.373818	-2.258428	-1.472170	1.596888	-0.142168	-0.018506	-1.254285
972.396000	0.580095	-2.289198	-1.533649	-0.848939	1.552791	0.654809	-0.122322	0.083990	0.167005	-0.238119	-0.114123	0.323866	-2.187902	9.209176	4.935095	-0.040275	-0.461252	0.391223	-7.824367	-4.268182	4.106169	1.239380	-0.775925	-1.074486
972.406000	0.578808	-2.288360	-1.531894	-0.851298	1.551649	0.658090	-0.129775	0.083351	0.175808	-0.248136	-0.123234	0.332503	-1.872306	9.561329	4.844777	-0.081250	-0.443075	0.489568	1.757135	-5.698768	-0.334461	1.998575	1.199108	-0.027624
972.418000	0.577236	-2.287341	-1.529742	-0.854386	1.550026	0.662206	-0.131547	0.086553	0.181809	-0.262757	-0.136262	0.353145	-2.343266	9.989417	4.821090	-0.100883	-0.360630	0.439415	5.043564	2.398039	-5.507425	-0.823652	0.993029	-0.761401
972.428000	0.575890	-2.286440	-1.527830	-0.857096	1.548676	0.665792	-0.137626	0.094243	0.190689	-0.272223	-0.138264	0.367295	-2.258063	9.616388	4.802777	-0.121199	-0.325891	0.402837	0.525357	-0.235128	-0.913069	-0.542463	-0.208973	-1.208899
972.438000	0.574485	-2.285470	-1.525884	-0.859884	1.547271	0.669594	-0.141941	0.095922	0.195856	-0.285899	-0.138950	0.379867	-2.477819	9.770872	4.903289	-0.109787	-0.379118	0.408446	-0.490801	2.058123	-2.704499	-0.760806	-0.294035	-1.217887
972.448000	0.572986	-2.284487	-1.523913	-0.862808	1.545868	0.673475	-0.149541	0.099544	0.202510	-0.297519	-0.144086	0.388507	-2.198414	9.839511	4.960344	-0.059495	-0.395858	0.442141	2.192281	-1.000479	-2.745291	0.007951	1.110331	-0.876958
972.458000	0.571509	-2.283466	-1.521870	-0.865816	1.544372	0.677459	-0.153114	0.105660	0.209941	-0.307911	-0.150650	0.405132	-2.423882	9.504376	5.032019	-0.086859	-0.403949	0.407898	-5.982164	-1.065541	0.941452	-0.018586	-1.140852	-1.308520
972.470000	0.569620	-2.282161	-1.519308	-0.869636	1.542466	0.682468	-0.159508	0.107085	0.222231	-0.320781	-0.155785	0.422088	-2.471286	9.733091	4.856380	-0.037465	-0.398387	0.479600	2.350821	2.019492	-0.266017	-1.281695	1.714567	-0.668736
972.480000	0.567966	-2.281095	-1.517110	-0.872961	1.540878	0.686772	-0.165082	0.110383	0.227383	-0.329293	-0.162456	0.436328	-2.460745	9.815804	5.040792	-0.056673	-0.372899	0.458634	-0.549193	0.859647	-1.867950	-0.981102	0.354446	-0.939066
972.490000	0.566248	-2.279919	-1.514813	-0.876397	1.539115	0.691187	-0.173040	0.115482	0.237969	-0.337062	-0.167525	0.453787	-2.288398	9.785512	5.007743	-0.006360	-0.293937	0.460813	1.792468	-0.506727	-0.406443	-1.687571	1.293439	-1.015001
972.502000	0.564159	-2.278530	-1.511930	-0.880525	1.537141	0.696652	-0.176762	0.118935	0.244736	-0.347214	-0.167133	0.473333	-2.513078	9.727094	5.102845	-0.059892	-0.416346	0.434710	-3.027867	0.619181	-0.510096	-0.651900	0.044513	-1.311926
972.512000	0.562369	-2.277294	-1.509395	-0.883984	1.535405	0.701477	-0.181852	0.124257	0.251542	-0.359462	-0.175818	0.487013	-2.512861	9.620908	5.093487	-0.125739	-0.390285	0.452959	-4.696038	-0.359159	0.086257	-0.299145	-1.119591	-1.148587
972.522000	0.560495	-2.276048	-1.506799	-0.887633	1.533564	0.706397	-0.189229	0.127048	0.258991	-0.373569	-0.185908	0.498328	-2.467102	9.554772	4.972085	-0.117244	-0.349104	0.415708	-2.411187	0.335497	1.671517	-1.051457	-0.342112	-1.654372
972.532000	0.558564	-2.274792	-1.504169	-0.891309	1.531683	0.711520	-0.193553	0.126816	0.264412	-0.385377	-0.186193	0.507124	-2.259641	10.011976	5.166733	-0.165667	-0.370064	0.512898	1.690064	-2.051741	-4.817069	0.467375	-0.168884	-0.565169
972.542000	0.556617	-2.273448	-1.501416	-0.895235	1.529796	0.716717	-0.198447	0.133206	0.273562	-0.400465	-0.190877	0.519597	-2.487342	9.865367	5.055319	-0.133294	-0.458228	0.520113	1.359102	0.561447	-1.978405	0.078874	0.880731	-0.554721
972.552000	0.554611	-2.272094	-1.498620	-0.899254	1.527894	0.722045	-0.205591	0.136297	0.277413	-0.412979	-0.199028	0.533446	-2.349465	9.907701	5.252297	-0.079492	-0.441089	0.520035	-0.638858	-2.094329	-2.139410	0.411406	0.683996	-0.569811
972.562000	0.552524	-2.270713	-1.495807	-0.903489	1.525879	0.727440	-0.210930	0.144596	0.286432	-0.419875	-0.206412	0.551105	-2.232869	9.399784	5.066592	-0.074283	-0.441321	0.470843	-3.156623	-4.080604	4.754557	0.585390	0.838877	-1.127734
972.572000	0.550387	-2.269255	-1.492925	-0.907866	1.523827	0.733036	-0.213129	0.143472	0.292878	-0.424410	-0.216624	0.566335	-2.471202	9.679675	5.149100	-0.067878	-0.341184	0.449065	-2.066725	-0.393431	1.585015	-1.359138	0.326628	-1.501081
972.584000	0.547778	-2.267481	-1.489354	-0.913000	1.521234	0.739940	-0.222955	0.148784	0.304260	-0.431185	-0.215233	0.581873	-2.374403	9.714954	5.114387	-0.111077	-0.439092	0.510168	0.204120	-1.686143	0.998589	0.153872	1.121201	-0.812079
972.594000	0.545521	-2.266019	-1.486341	-0.917427	1.519072	0.745832	-0.225769	0.151834	0.309404	-0.443926	-0.228412	0.597624	-2.603847	9.699836	5.223141	-0.151911	-0.365310	0.469005	-4.321786	-0.079816	0.416961	-0.800068	-1.084586	-1.301935
972.604000	0.543263	-2.264423	-1.483241	-0.921834	1.516800	0.751835	-0.231122	0.158763	0.319510	-0.457367	-0.232703	0.609004	-2.739837	9.533601	5.239629	-0.164564	-0.333286	0.559023	-7.382124	-0.616195	2.289323	-1.039374	-2.075665	-0.355593
972.614000	0.540918	-2.262857	-1.480060	-0.926431	1.514455	0.758040	-0.239167	0.157564	0.322595	-0.471924	-0.231063	0.625488	-2.470443	9.787419	5.370254	-0.126807	-0.380100	0.532393	-4.139368	-2.666480	-0.284036	-0.060409	-0.743951	-0.646668
972.624000	0.538511	-2.261264	-1.476768	-0.931210	1.512115	0.764418	-0.242013	0.161111	0.330984	-0.487048	-0.238871	0.641000	-2.681940	9.930840	5.388535	-0.148445	-0.420359	0.483496	-3.789703	0.593890	-2.008859	-0.506697	-0.795276	-1.234114
972.636000	0.535549	-2.259262	-1.472708	-0.937190	1.509205	0.772253	-0.249055	0.166358	0.339960	-0.496557	-0.246275	0.652215	-2.724643	9.952151	5.506657	-0.074586	-0.353924	0.477855	-5.218280	0.634238	-1.337905	-1.613956	-0.779893	-1.407741
972.646000	0.533003	-2.257549	-1.469226	-0.942225	1.506672	0.778882	-0.253963	0.171578	0.348312	-0.503941	-0.246331	0.664587	-2.759751	9.620065	5.379441	-0.117637	-0.391726	0.572983	-7.238251	-0.873921	2.460495	-0.823439	-1.122465	-0.351761
972.656000	0.530419	-2.255886	-1.465663	-0.947262	1.504217	0.785553	-0.258773	0.170558	0.353129	-0.510077	-0.247599	0.681460	-2.858484	10.177135	5.542220	-0.163396	-0.486228	0.572581	-3.011150	1.697627	-4.769367	-0.155592	-0.650049	-0.359900
972.666000	0.527776	-2.254087	-1.462073	-0.952350	1.501597	0.792389	-0.266126	0.176909	0.362738	-0.524681	-0.261013	0.703310	-2.609072	10.040112	5.437139	-0.176663	-0.375579	0.518094	-1.274305	-0.277912	-2.732204	-0.606474	-0.549792	-1.016189
972.678000	0.524570	-2.251890	-1.457633	-0.958681	1.498488	0.800907	-0.269390	0.183494	0.372453	-0.541112	-0.260708	0.718549	-2.808683	9.950159	5.415953	-0.163853	-0.486454	0.538854	-2.682193	1.352528	-1.199651	-0.252983	-0.079371	-0.826310
972.688000	0.521759	-2.250054	-1.453900	-0.964218	1.495843	0.808258	-0.277691	0.183644	0.377127	-0.555941	-0.267935	0.731302	-2.608521	10.148757	5.390014	-0.083295	-0.442196	0.508167	3.406151	1.300747	-1.715467	-1.048242	2.261276	-1.348929
972.698000	0.518936	-2.248191	-1.450083	-0.969921	1.493074	0.815645	-0.280024	0.187837	0.389200	-0.559468	-0.277384	0.739343	-2.884257	10.084811	5.161058	-0.117397	-0.388071	0.573454	6.468848	5.017491	-0.142344	-2.638134	2.779115	-0.825528
972.708000	0.516081	-2.246302	-1.446245	-0.975625	1.490256	0.823120	-0.288107	0.193463	0.391600	-0.565054	-0.277522	0.756494	-2.469671	9.925175	5.516827	-0.122326	-0.428163	0.573908	-1.645645	-3.220287	-0.067943	0.266124	0.496247	-0.539434
972.718000	0.513196	-2.244356	-1.442276	-0.981294	1.487404	0.830733	-0.291151	0.196477	0.394827	-0.574695	-0.289479	0.769264	-2.731618	9.947959	5.845989	-0.142700	-0.403063	0.556650	-10.561675	-2.932964	-2.058183	0.095187	-2.799265	-0.608692
972.728000	0.510214	-2.242385	-1.438181	-0.986979	1.484519	0.838483	-0.297264	0.198901	0.407715	-0.589689	-0.290424	0.785392	-2.711378	10.125669	5.483849	-0.201146	-0.387338	0.564623	0.813276	0.491601	-2.608110	-0.792917	-0.022977	-0.765237
972.740000	0.506648	-2.239957	-1.433165	-0.994088	1.481021	0.847934	-0.302586	0.204926	0.416731	-0.607633	-0.296604	0.802604	-2.750765	10.067063	5.451894	-0.187628	-0.393229	0.602334	1.211153	0.580674	-1.317315	-0.931056	0.426157	-0.436160
972.750000	0.503536	-2.237866	-1.428954	-1.000345	1.478044	0.856126	-0.309428	0.208106	0.422466	-0.618761	-0.303222	0.817176	-2.645601	9.830057	5.575363	-0.143191	-0.387230	0.531064	-4.509510	-1.891189	1.302046	-0.556871	-0.553750	-1.155874
972.760000	0.500404	-2.235787	-1.424727	-1.006656	1.474946	0.864378	-0.312169	0.211973	0.431976	-0.618862	-0.304521	0.827807	-2.859181	9.965226	5.454373	-0.138200	-0.436744	0.577938	0.077828	1.665560	0.956767	-1.227571	1.093932	-0.839186
972.770000	0.497207	-2.233623	-1.420445	-1.012818	1.471901	0.872710	-0.318751	0.216764	0.440485	-0.630472	-0.315068	0.839291	-2.798044	9.773040	5.385016	-0.168651	-0.424717	0.602804	-0.912185	0.183804	3.038275	-0.839068	0.724272	-0.553012
972.780000	0.494025	-2.231414	-1.416115	-1.019064	1.468758	0.881167	-0.322190	0.217235	0.442951	-0.645736	-0.315751	0.856929	-3.111131	9.894465	5.693443	-0.243817	-0.463493	0.620085	-8.375330	1.211508	-0.831355	-0.323674	-2.587970	-0.136269
972.790000	0.490829	-2.229203	-1.411628	-1.025617	1.465488	0.889800	-0.331124	0.219566	0.449147	-0.658889	-0.322857	0.875273	-2.865963	10.156872	5.885775	-0.202621	-0.446472	0.580205	-6.554268	-0.874064	-3.616494	0.040664	-2.068944	-0.600050
972.802000	0.486892	-2.226534	-1.406068	-1.033748	1.461562	0.900479	-0.335352	0.226192	0.461341	-0.670627	-0.334942	0.889016	-3.141233	9.888004	5.666297	-0.112688	-0.356985	0.618983	-5.749003	2.488641	1.917436	-2.511179	-0.667559	-0.542667
972.812000	0.483488	-2.224277	-1.401355	-1.040476	1.458272	0.909442	-0.343226	0.225456	0.468714	-0.671236	-0.331289	0.898142	-2.908629	10.367023	5.726505	-0.231955	-0.485881	0.629107	1.490045	1.382526	-4.475065	-0.175015	0.182186	-0.325391
972.822000	0.480075	-2.221968	-1.396632	-1.047183	1.454889	0.918454	-0.348248	0.231082	0.473446	-0.682830	-0.346978	0.916241	-3.035338	10.372687	5.802750	-0.250188	-0.347727	0.598911	-0.899034	2.472134	-4.985521	-1.753496	-1.453233	-0.700085
972.832000	0.476592	-2.219565	-1.391906	-1.054117	1.451433	0.927708	-0.354594	0.237029	0.481667	-0.701147	-0.344096	0.930848	-2.957775	10.044425	5.820234	-0.221505	-0.444876	0.577993	-5.889216	0.146258	-1.419169	-0.373334	-1.720302	-0.808978
972.844000	0.472235	-2.216693	-1.386104	-1.062681	1.447289	0.938972	-0.360388	0.239848	0.491210	-0.717480	-0.350344	0.942961	-2.987765	10.237904	5.788439	-0.165232	-0.431653	0.626641	-0.585855	1.555910	-1.768918	-1.233233	0.324444	-0.577331
972.854000	0.468534	-2.214276	-1.381177	-1.069912	1.443625	0.948473	-0.363876	0.245768	0.498840	-0.719403	-0.351138	0.961389	-3.172955	10.068606	5.782925	-0.175345	-0.436565	0.608257	-4.171747	2.879976	-0.124236	-1.608500	-0.602397	-0.765307
972.864000	0.464809	-2.211791	-1.376105	-1.077133	1.440078	0.958149	-0.370585	0.246038	0.506984	-0.729697	-0.361876	0.977062	-2.984297	10.371162	5.818976	-0.206524	-0.372587	0.616099	1.303637	1.938801	-3.226460	-1.735719	0.043466	-0.788937
972.874000	0.461077	-2.209291	-1.370986	-1.084377	1.436416	0.968052	-0.373282	0.249981	0.514900	-0.745642	-0.360400	0.988177	-3.157864	10.340793	5.883649	-0.283301	-0.512467	0.659377	-1.967284	2.330419	-4.369780	-0.178212	-1.200261	-0.079832
972.886000	0.456540	-2.206228	-1.364755	-1.093508	1.432044	0.980024	-0.380160	0.254935	0.522732	-0.761310	-0.369330	1.005079	-3.176107	10.191587	5.868481	-0.203549	-0.485078	0.617411	-3.299770	2.703137	-1.467836	-1.000221	-0.533117	-0.723735
972.896000	0.452670	-2.203702	-1.359550	-1.101257	1.428293	0.990119	-0.387313	0.260378	0.529217	-0.763659	-0.377724	1.016277	-2.841547	10.137840	5.846825	-0.207817	-0.412974	0.665336	-1.484935	-1.452068	-0.681726	-0.461940	-0.236888	-0.213233
972.906000	0.448791	-2.201083	-1.354243	-1.108920	1.424601	1.000354	-0.390605	0.265496	0.533349	-0.770507	-0.390263	1.032289	-3.045372	9.873252	6.030055	-0.258529	-0.402921	0.636860	-12.194053	-1.779485	-0.497481	-0.267497	-3.980034	-0.124370
972.916000	0.444866	-2.198477	-1.348812	-1.116635	1.420699	1.010736	-0.396685	0.266116	0.541652	-0.788762	-0.390749	1.048783	-3.160898	10.249038	6.184940	-0.272142	-0.478711	0.643817	-10.485949	2.411498	-8.446875	-0.468057	-4.467532	0.323682
972.926000	0.440905	-2.195812	-1.343245	-1.124646	1.416799	1.021222	-0.396547	0.264869	0.541925	-0.791766	-0.389538	1.048546	-2.687661	9.796385	5.677208	-0.163050	-0.445707	0.599923	-3.486324	3.127447	-4.423764	-1.245637	-0.985818	-0.120398
972.938000	0.436154	-2.192606	-1.336699	-1.134114	1.412052	1.033792	-0.396037	0.264923	0.543409	-0.781321	-0.384726	1.045509	-2.803282	9.988404	5.475934	-0.222602	-0.442351	0.588566	4.329521	6.646037	-5.110015	-2.075112	0.673701	-0.534884
972.948000	0.432158	-2.189951	-1.331283	-1.141763	1.408132	1.044311	-0.397079	0.268682	0.545564	-0.783719	-0.391294	1.049782	-2.630292	9.663554	5.455788	-0.317511	-0.364214	0.526569	-1.086966	3.710747	-3.869547	-1.534331	-2.048150	-0.813335
972.958000	0.428115	-2.187231	-1.325901	-1.149596	1.404246	1.054801	-0.399656	0.267793	0.546190	-0.797209	-0.386553	1.045521	-2.360342	9.696991	5.451496	-0.249367	-0.421599	0.587543	2.386485	0.780386	-2.922955	-0.409701	0.052578	-0.292439
972.968000	0.424188	-2.184499	-1.320532	-1.157634	1.400382	1.065237	-0.396815	0.268142	0.545467	-0.796371	-0.387371	1.044795	-2.538250	9.470279	5.492628	-0.153256	-0.451341	0.647534	-2.080914	1.372145	-0.035103	-0.770167	0.182094	0.304543
972.978000	0.420205	-2.181767	-1.315104	-1.165627	1.396520	1.075658	-0.397551	0.268405	0.542078	-0.786409	-0.385829	1.049083	-2.501245	9.274891	5.841464	-0.148557	-0.435256	0.637161	-13.988973	-1.897150	-1.586502	0.037756	-3.645809	0.811712
972.990000	0.415501	-2.178569	-1.308487	-1.174896	1.391841	1.088301	-0.400383	0.265703	0.543261	-0.786519	-0.393105	1.048052	-2.289227	9.481089	5.569072	-0.261948	-0.340306	0.556019	-3.264521	-1.050777	-2.387212	-0.626649	-2.036115	-0.365623
973.000000	0.411486	-2.175883	-1.302998	-1.182741	1.387983	1.098785	-0.398610	0.268760	0.544324	-0.794005	-0.387074	1.046647	-2.347093	9.072880	5.404185	-0.236014	-0.451103	0.596022	-6.227396	-1.373690	2.327612	0.422604	-1.520863	0.124849
973.010000	0.407502	-2.173284	-1.297509	-1.190764	1.384085	1.109209	-0.398449	0.265942	0.544177	-0.791434	-0.389918	1.050159	-2.297019	9.354183	5.442978	-0.241443	-0.396342	0.568283	-1.452603	-0.539313	0.046238	-0.330824	-0.694284	-0.385721
973.020000	0.403518	-2.170599	-1.292165	-1.198700	1.380226	1.119699	-0.397926	0.269315	0.541613	-0.785785	-0.381851	1.046623	-2.358067	8.933811	5.528060	-0.212928	-0.501704	0.598902	-11.142716	-2.289700	2.452701	1.100644	-2.534367	0.407043
973.032000	0.398793	-2.167436	-1.285732	-1.208053	1.375549	1.132270	-0.395528	0.264686	0.539059	-0.788590	-0.386038	1.045082	-2.657560	9.349186	6.002294	-0.268618	-0.468985	0.627436	-16.741425	-0.473951	-5.694516	0.383166	-6.120461	1.223796
973.042000	0.394824	-2.164799	-1.280250	-1.215837	1.371709	1.142684	-0.395653	0.266067	0.543243	-0.792321	-0.390196	1.047091	-2.622940	9.376462	5.718437	-0.295155	-0.445388	0.565257	-8.911344	1.613089	-3.527764	-0.334583	-3.800503	0.098115
973.052000	0.390910	-2.162212	-1.274768	-1.224012	1.367811	1.153260	-0.399178	0.262968	0.545249	-0.790064	-0.396177	1.046582	-2.468788	9.874864	5.548254	-0.144086	-0.378167	0.615359	7.940520	3.310358	-2.310213	-2.104508	2.663039	-0.640081
973.062000	0.386963	-2.159563	-1.269397	-1.231818	1.363914	1.163722	-0.398218	0.264440	0.543844	-0.781301	-0.390699	1.046268	-2.532482	9.862413	5.634833	-0.264219	-0.438180	0.615962	4.427599	2.943879	-4.979911	-0.966710	0.244226	-0.089693
973.074000	0.382176	-2.156365	-1.262968	-1.241095	1.359218	1.176239	-0.398251	0.265091	0.543275	-0.788063	-0.387141	1.046321	-2.706088	9.784025	5.767327	-0.262904	-0.422671	0.541284	-1.092749	4.681360	-5.772193	-1.650511	-1.563786	-0.677380
973.084000	0.378196	-2.153678	-1.257508	-1.249098	1.355320	1.186723	-0.399379	0.266379	0.545072	-0.794411	-0.387893	1.046829	-2.503286	9.832117	5.660878	-0.170804	-0.438536	0.561562	4.942262	3.544384	-3.313034	-1.472854	1.596436	-1.002397
973.094000	0.374152	-2.151017	-1.252006	-1.257161	1.351374	1.197190	-0.397420	0.268446	0.544404	-0.786376	-0.392001	1.048258	-2.595509	9.564886	5.794116	-0.150039	-0.358392	0.592264	-3.495278	2.730030	-2.867481	-2.138996	-0.960941	-0.279252
973.104000	0.370132	-2.148333	-1.246490	-1.264895	1.347514	1.207614	-0.397892	0.266426	0.543580	-0.779907	-0.387175	1.051902	-2.495203	9.768028	5.851193	-0.285980	-0.433828	0.554072	-1.559766	1.895012	-6.776578	-0.674218	-2.047378	-0.307865
973.114000	0.366104	-2.145658	-1.240972	-1.272631	1.343557	1.218164	-0.399939	0.271587	0.545476	-0.788658	-0.385198	1.048482	-2.348134	9.366196	5.675508	-0.269116	-0.410026	0.583261	-3.698760	-0.398963	-2.448110	-0.236742	-1.952081	0.059148
973.126000	0.361294	-2.142485	-1.234519	-1.282155	1.338917	1.230689	-0.397987	0.268414	0.544639	-0.794426	-0.384261	1.046487	-2.301564	9.465116	5.654810	-0.218617	-0.440605	0.584119	-0.001638	-0.112593	-1.813729	-0.187647	-0.128340	-0.279737
973.136000	0.357334	-2.139727	-1.229207	-1.290131	1.335095	1.241188	-0.396962	0.271700	0.542046	-0.787433	-0.387561	1.048492	-2.422713	9.001111	5.843531	-0.184928	-0.396996	0.599225	-14.089179	-1.245645	-1.187573	-0.431827	-4.039253	0.653656
973.146000	0.353280	-2.137033	-1.223825	-1.297905	1.331293	1.251696	-0.397948	0.268278	0.540321	-0.787837	-0.392440	1.043572	-2.253056	9.156404	6.049204	-0.195993	-0.395719	0.605041	-15.384395	-3.604300	-4.543861	0.214945	-5.042075	1.026970
973.156000	0.349335	-2.134325	-1.218346	-1.305774	1.327424	1.262146	-0.396486	0.267359	0.545211	-0.791812	-0.390914	1.046558	-2.354545	9.166795	5.767051	-0.242423	-0.454062	0.580941	-8.311289	-0.903215	-2.088572	0.231983	-2.827221	0.313133
973.166000	0.345409	-2.131667	-1.212763	-1.313728	1.323543	1.272612	-0.397028	0.264475	0.546426	-0.787899	-0.388484	1.045234	-2.343037	9.249642	5.572660	-0.251177	-0.495602	0.644671	-0.909919	-0.432068	-0.256699	0.563407	-0.310278	0.531075
973.178000	0.340646	-2.128454	-1.206185	-1.323270	1.318787	1.285151	-0.398003	0.265417	0.543585	-0.784951	-0.387064	1.045302	-2.218930	9.312321	5.662766	-0.192074	-0.451555	0.591932	-0.681594	-1.088360	-0.550664	0.130369	0.175171	-0.217489
973.188000	0.336714	-2.125800	-1.200819	-1.330972	1.314876	1.295676	-0.395297	0.266212	0.543574	-0.783818	-0.394784	1.048617	-2.587394	9.152089	5.643095	-0.259426	-0.367951	0.550178	-5.378832	2.888433	-0.805432	-1.686121	-2.231634	-0.379967
973.198000	0.332865	-2.123134	-1.195453	-1.338708	1.310951	1.306107	-0.396353	0.265536	0.545693	-0.792100	-0.387294	1.047157	-2.538538	9.364601	5.817725	-0.285959	-0.475309	0.569816	-5.195790	1.916004	-4.271119	-0.344244	-2.615144	0.114282
973.208000	0.328891	-2.120514	-1.190026	-1.346855	1.307103	1.316560	-0.398808	0.267495	0.543938	-0.793458	-0.389479	1.046782	-2.452349	9.346438	5.830282	-0.144938	-0.445103	0.582727	-3.803500	1.486259	-1.907265	-0.915004	-0.494596	-0.305394
973.220000	0.324129	-2.117345	-1.183522	-1.356377	1.302444	1.329129	-0.398830	0.263971	0.542632	-0.778814	-0.384094	1.049602	-2.679410	9.655328	5.986132	-0.231850	-0.464113	0.567339	-2.779948	4.147727	-6.496765	-1.401300	-1.735591	-0.242693
973.230000	0.320134	-2.114689	-1.178035	-1.364039	1.298544	1.339703	-0.399336	0.267896	0.543362	-0.783065	-0.393972	1.045575	-2.527960	9.498608	5.950639	-0.308748	-0.349040	0.587704	-4.839466	1.684337	-6.821134	-1.639659	-3.564662	0.405984
973.240000	0.316105	-2.112036	-1.172632	-1.371887	1.294677	1.350145	-0.400105	0.266401	0.543864	-0.791007	-0.388024	1.043911	-2.348985	9.555182	5.873810	-0.256845	-0.475450	0.605254	0.073281	0.211609	-5.037368	-0.014521	-0.893767	0.172528
973.250000	0.312037	-2.109343	-1.167265	-1.379914	1.290709	1.360500	-0.397482	0.270505	0.545147	-0.790585	-0.391183	1.047512	-2.590737	9.134313	5.880943	-0.174654	-0.368830	0.631138	-8.709725	2.040808	-2.432668	-1.838405	-2.570727	0.643640
973.260000	0.308020	-2.106630	-1.161851	-1.387806	1.286832	1.371037	-0.396712	0.269047	0.541830	-0.786701	-0.380956	1.047269	-2.556263	9.018395	6.181147	-0.190304	-0.505632	0.616246	-18.939430	0.260779	-6.594895	-0.052047	-5.929207	1.598077
973.272000	0.303221	-2.103412	-1.155232	-1.397116	1.282144	1.383553	-0.398186	0.266640	0.542306	-0.788481	-0.384528	1.048107	-2.311948	9.151967	6.044680	-0.255176	-0.406803	0.596533	-11.783307	-1.554265	-6.265430	-0.310513	-4.752184	1.062927
973.282000	0.299228	-2.100723	-1.149712	-1.405043	1.278346	1.394023	-0.397376	0.264880	0.544490	-0.794111	-0.386906	1.052168	-2.355044	9.324660	5.758652	-0.231584	-0.445979	0.567769	0.020402	0.960039	-2.205652	-0.509201	-0.297213	-0.460133
973.292000	0.295278	-2.098019	-1.144290	-1.413136	1.274451	1.404511	-0.398432	0.266794	0.544930	-0.787120	-0.392229	1.049727	-2.210548	9.262163	5.712167	-0.186151	-0.390762	0.588269	1.313714	-0.584851	-0.539405	-0.684034	0.644202	-0.509210
973.302000	0.291318	-2.095292	-1.138940	-1.420914	1.270618	1.415017	-0.398120	0.269876	0.547370	-0.780724	-0.388869	1.047954	-2.164101	8.753939	5.706718	-0.256047	-0.467792	0.581473	-9.654775	-2.550393	-0.650497	0.869588	-3.055249	0.649549
973.314000	0.286603	-2.092087	-1.132476	-1.430261	1.265958	1.427621	-0.395359	0.265354	0.547174	-0.790694	-0.388704	1.046324	-2.578874	8.971023	5.624888	-0.273759	-0.434751	0.575710	-3.904441	3.126638	-0.213538	-1.075543	-1.604890	-0.077937
973.324000	0.282623	-2.089350	-1.127048	-1.438160	1.262043	1.438032	-0.393771	0.263341	0.538493	-0.783763	-0.384732	1.035732	-1.843073	8.311921	5.617121	-0.196943	-0.389104	0.488994	-13.590517	0.691121	-6.435439	-0.903728	-5.022802	0.874525
973.334000	0.278674	-2.086760	-1.121556	-1.446104	1.258176	1.448309	-0.388572	0.254696	0.534778	-0.769956	-0.383155	1.024447	-2.072419	9.001063	5.337867	-0.171671	-0.364361	0.558601	9.286573	5.279670	-2.915730	-2.386781	2.322209	-0.626680
973.344000	0.274850	-2.084212	-1.116225	-1.453641	1.254453	1.458498	-0.383009	0.256856	0.526433	-0.755471	-0.374678	1.010854	-1.971088	8.599216	5.475442	-0.239061	-0.383693	0.563446	-3.045995	2.549840	-5.798274	-1.379342	-2.366616	0.980819
973.354000	0.271086	-2.081633	-1.110972	-1.461028	1.250636	1.468646	-0.378789	0.253907	0.516928	-0.752823	-0.365640	0.994838	-1.934689	8.321913	5.379682	-0.249934	-0.407939	0.546515	-6.056294	2.137794	-4.290588	-0.877137	-3.055990	1.112454
973.364000	0.267342	-2.079146	-1.105852	-1.468516	1.246949	1.478419	-0.375653	0.252957	0.510346	-0.747417	-0.362286	0.982468	-1.843376	8.000093	5.284638	-0.179789	-0.405231	0.534330	-9.191152	1.389244	-1.303673	-0.670597	-2.772881	0.966507
973.376000	0.262928	-2.076146	-1.099874	-1.477537	1.242626	1.490125	-0.369507	0.249367	0.499546	-0.728999	-0.360647	0.970400	-1.705297	7.761740	5.552619	-0.138392	-0.339266	0.528425	-20.530558	-0.930699	-4.911408	-1.003250	-6.366387	2.024601
973.386000	0.259248	-2.073758	-1.094907	-1.484627	1.239107	1.499784	-0.364444	0.242335	0.494322	-0.716362	-0.353038	0.953430	-1.550872	8.149356	5.499602	-0.189601	-0.430550	0.535564	-10.078111	-2.157005	-5.556187	0.411907	-3.755435	1.546524
973.396000	0.255568	-2.071406	-1.089923	-1.491642	1.235600	1.509156	-0.359587	0.238902	0.490101	-0.708432	-0.348614	0.937760	-1.371071	7.989898	5.167874	-0.273768	-0.362047	0.521169	-4.450753	-3.731893	-1.781893	0.641140	-2.613237	1.103249
973.406000	0.252005	-2.069056	-1.085099	-1.498700	1.232140	1.518480	-0.352379	0.231843	0.478982	-0.703347	-0.343901	0.928240	-1.298753	8.415313	5.505171	-0.137425	-0.371772	0.457863	-2.649066	-3.300461	-5.263566	0.103074	-1.188151	-0.106604
973.416000	0.248480	-2.066750	-1.080369	-1.505821	1.228776	1.527657	-0.345821	0.230359	0.470668	-0.684972	-0.342607	0.912547	-1.383948	8.240931	5.495152	-0.116380	-0.373259	0.494230	-5.955459	-2.727335	-4.893866	-0.093296	-1.876420	0.546664
973.426000	0.245079	-2.064403	-1.075734	-1.512534	1.225369	1.536657	-0.336955	0.230691	0.464058	-0.669136	-0.328904	0.897938	-1.749592	7.922381	5.414340	-0.178424	-0.475507	0.517142	-12.170257	0.822746	-4.932170	0.062454	-4.083652	1.604358
973.436000	0.241707	-2.062160	-1.071134	-1.519099	1.222107	1.545572	-0.333957	0.223741	0.462065	-0.659973	-0.331434	0.885021	-1.631161	8.167288	5.257624	-0.185301	-0.373812	0.529540	-1.699771	0.129413	-2.566768	-0.593779	-1.057134	0.694246
973.446000	0.238470	-2.059842	-1.066550	-1.525576	1.218796	1.554390	-0.326602	0.220797	0.450170	-0.659565	-0.319613	0.871594	-1.879710	8.090553	5.474309	-0.121336	-0.448648	0.459459	-9.472631	3.670415	-5.404365	-1.152380	-2.875647	0.469686
973.458000	0.234560	-2.057214	-1.061101	-1.533450	1.214978	1.564718	-0.323406	0.215928	0.441116	-0.645925	-0.314551	0.849234	-1.684068	8.101006	5.433539	-0.142317	-0.432118	0.477040	-7.333792	1.280022	-5.375063	-0.575391	-2.539237	0.693279
973.468000	0.231397	-2.055040	-1.056695	-1.539922	1.211794	1.573013	-0.318288	0.212075	0.433499	-0.629898	-0.314476	0.839685	-1.837660	8.171783	5.378298	-0.097670	-0.324694	0.531268	-3.817784	3.100235	-3.736814	-2.221724	-1.094631	0.631358
973.478000	0.228242	-2.052948	-1.052455	-1.546118	1.208770	1.581300	-0.313188	0.210457	0.429312	-0.616023	-0.304528	0.829494	-1.721477	8.025990	5.185892	-0.201981	-0.404993	0.465389	-2.268555	2.199141	-2.567747	-0.744999	-1.379437	0.220650
973.488000	0.225137	-2.050823	-1.048205	-1.552174	1.205779	1.589571	-0.307884	0.206715	0.419849	-0.609173	-0.305483	0.813434	-1.833257	7.815671	5.356226	-0.198485	-0.290834	0.464893	-11.868345	3.180960	-6.046746	-2.514762	-4.905740	1.260911
973.498000	0.222082	-2.048756	-1.044086	-1.558229	1.202805	1.597693	-0.304030	0.203840	0.413171	-0.601430	-0.295050	0.795010	-1.765789	7.848521	5.331245	-0.187295	-0.375158	0.495042	-9.782652	2.216075	-5.607665	-1.348008	-3.946499	1.481935
973.510000	0.218499	-2.046377	-1.039197	-1.565482	1.199301	1.607136	-0.297944	0.203229	0.407044	-0.589253	-0.289604	0.777723	-1.653470	7.365740	5.113298	-0.073376	-0.391355	0.457937	-13.240684	2.013742	-0.201518	-0.869008	-2.835088	0.778673
973.520000	0.215511	-2.044446	-1.035249	-1.571389	1.196368	1.614823	-0.293109	0.192815	0.397074	-0.571040	-0.285514	0.766000	-1.495463	7.881311	5.447639	-0.096288	-0.335189	0.412934	-10.411477	0.468908	-6.549226	-1.449873	-3.405661	0.434596
973.530000	0.212635	-2.042546	-1.031305	-1.576904	1.193564	1.622424	-0.285840	0.189860	0.388170	-0.560306	-0.273745	0.751078	-1.575807	7.873417	5.501643	-0.182093	-0.456503	0.463013	-12.724578	0.315980	-9.557837	-0.248709	-5.200996	1.892282
973.540000	0.209770	-2.040682	-1.027393	-1.582386	1.190798	1.629767	-0.282322	0.187664	0.384960	-0.555609	-0.274796	0.738012	-1.310085	7.828171	5.157504	-0.196072	-0.329129	0.466260	-3.349899	-2.316460	-3.544510	-0.266341	-2.039117	0.801113
973.552000	0.206498	-2.038462	-1.022887	-1.588943	1.187573	1.638539	-0.274962	0.180841	0.373142	-0.549384	-0.262555	0.722025	-1.316383	8.031141	5.397942	-0.119053	-0.411086	0.467197	-4.439151	-2.048031	-6.627399	0.110479	-1.858737	0.848247
973.562000	0.203728	-2.036668	-1.019145	-1.594447	1.184903	1.645765	-0.269506	0.181268	0.366794	-0.539991	-0.260788	0.708202	-1.203751	7.797414	5.283142	-0.074283	-0.371660	0.445423	-5.806633	-2.766892	-4.171613	0.061157	-1.473404	0.484975
973.572000	0.201092	-2.034913	-1.015485	-1.599825	1.182344	1.652814	-0.261670	0.178548	0.363277	-0.518765	-0.261704	0.689057	-1.547801	7.656830	5.094008	-0.097666	-0.331671	0.403067	-4.746180	2.106095	-1.442814	-1.430598	-1.092626	-0.316482
973.582000	0.198540	-2.033097	-1.011960	-1.604908	1.179787	1.659521	-0.258148	0.175716	0.352782	-0.505505	-0.254220	0.673154	-1.278830	7.327682	5.220902	-0.139658	-0.358320	0.469556	-15.335315	-2.436977	-5.767207	-0.208724	-5.160990	2.240478
973.592000	0.195974	-2.031391	-1.008479	-1.609861	1.177373	1.666178	-0.251172	0.169039	0.347987	-0.500407	-0.249034	0.666292	-1.527276	7.713478	5.084898	-0.105608	-0.395496	0.421027	-2.730092	1.741430	-1.769862	-0.647765	-0.567448	-0.125500
973.604000	0.193000	-2.029410	-1.004344	-1.615783	1.174426	1.674111	-0.247553	0.163408	0.336493	-0.491180	-0.246576	0.652834	-1.439733	7.786077	5.397472	-0.133547	-0.321858	0.415640	-9.716835	0.338587	-8.837156	-1.622194	-4.133410	1.131027
973.614000	0.190580	-2.027749	-1.000949	-1.620567	1.172101	1.680552	-0.240684	0.161699	0.328353	-0.480520	-0.236936	0.635243	-1.533305	7.614893	5.233176	-0.134318	-0.406371	0.407222	-9.167571	1.746785	-6.258038	-0.869176	-3.456173	0.915372
973.624000	0.188196	-2.026184	-0.997734	-1.625374	1.169709	1.686853	-0.235232	0.156730	0.321392	-0.470796	-0.232758	0.621957	-1.666687	7.806769	5.285456	-0.071707	-0.367256	0.412126	-5.745869	3.750693	-5.881021	-1.910760	-1.895775	0.254514
973.634000	0.185833	-2.024631	-0.994542	-1.630109	1.167408	1.692969	-0.232197	0.154450	0.312475	-0.455188	-0.230669	0.606212	-1.356887	7.805999	5.284600	-0.035365	-0.323363	0.404180	-4.565392	0.324799	-5.413377	-1.385536	-1.222852	0.004445
973.644000	0.183496	-2.023067	-0.991434	-1.634590	1.165143	1.698867	-0.225197	0.151651	0.306503	-0.440769	-0.221503	0.595294	-1.498157	7.634820	5.097861	-0.064961	-0.307126	0.405970	-3.763629	2.118026	-2.914802	-1.760470	-0.998308	-0.075699
973.654000	0.181280	-2.021583	-0.988421	-1.638920	1.162971	1.704740	-0.221192	0.153165	0.299277	-0.433067	-0.209246	0.583884	-1.368521	7.009074	5.219975	-0.094515	-0.418385	0.342621	-21.912625	0.986279	-8.261819	-0.700909	-7.032896	1.832418
973.664000	0.179087	-2.020034	-0.985456	-1.643156	1.160882	1.710509	-0.216209	0.143768	0.295678	-0.425629	-0.212339	0.566859	-1.042373	7.399718	5.048356	-0.113504	-0.319352	0.351115	-7.152872	-2.988580	-4.147579	-0.149517	-2.695489	0.276062
973.676000	0.176583	-2.018350	-0.982076	-1.648112	1.158386	1.717209	-0.208369	0.140718	0.283841	-0.415585	-0.201123	0.545759	-1.132325	7.232569	5.153448	-0.129317	-0.341223	0.393678	-14.201916	-2.495061	-7.644461	-0.410728	-5.393871	1.912588
973.686000	0.174568	-2.016987	-0.979278	-1.652135	1.156348	1.722592	-0.204770	0.138074	0.280252	-0.406149	-0.194318	0.531566	-1.013920	7.217009	5.050554	-0.108969	-0.394895	0.381132	-11.126266	-3.590444	-5.403416	0.691782	-3.908970	1.343919
973.696000	0.172592	-2.015627	-0.976577	-1.656169	1.154399	1.727803	-0.196544	0.135906	0.270210	-0.397416	-0.190685	0.518988	-1.256244	6.866823	5.175756	-0.085093	-0.380812	0.369638	-23.243997	-0.237185	-9.178211	-0.827743	-7.681708	2.637178
973.706000	0.170696	-2.014352	-0.973961	-1.660141	1.152541	1.732903	-0.192002	0.128083	0.260810	-0.382138	-0.185526	0.508265	-1.285857	7.173032	5.328737	-0.035990	-0.377117	0.372995	-19.868035	0.286723	-10.775781	-1.241737	-6.517708	2.186008
973.718000	0.168453	-2.012871	-0.970799	-1.664673	1.150294	1.738877	-0.187706	0.121375	0.255385	-0.362972	-0.184892	0.493969	-1.144236	7.715728	5.123901	-0.071285	-0.255322	0.322976	-1.205762	-0.969800	-5.448043	-1.497889	-1.137510	-0.637967
973.728000	0.166633	-2.011677	-0.968228	-1.668205	1.148501	1.743758	-0.179898	0.120237	0.246065	-0.352789	-0.173320	0.477555	-1.419649	7.557131	5.125968	-0.097876	-0.359478	0.311748	-5.777109	2.452826	-6.946868	-1.469798	-2.790581	0.007221
973.738000	0.164871	-2.010519	-0.965775	-1.671677	1.146805	1.748403	-0.174759	0.117453	0.240360	-0.347074	-0.169746	0.459217	-1.510003	7.452701	4.982515	-0.083380	-0.418764	0.367318	-4.031567	3.079469	-4.191775	-0.772344	-1.676106	0.346551
973.748000	0.163167	-2.009299	-0.963419	-1.675089	1.145113	1.752936	-0.170763	0.116721	0.229791	-0.336800	-0.169756	0.444265	-1.610373	7.120190	5.185142	-0.041035	-0.282403	0.366949	-17.514772	4.762227	-9.441999	-3.316717	-6.048180	1.964702
973.758000	0.161428	-2.008192	-0.961098	-1.678357	1.143498	1.757336	-0.167261	0.110297	0.224023	-0.329222	-0.161160	0.431327	-1.223310	7.192335	5.094605	-0.052234	-0.280869	0.368027	-12.444962	-0.128807	-7.683746	-1.726741	-4.526575	1.604175
973.768000	0.159812	-2.007142	-0.958871	-1.681540	1.141911	1.761525	-0.160966	0.104259	0.219151	-0.318161	-0.153740	0.420466	-1.385885	7.662838	4.893165	-0.036655	-0.332922	0.322901	4.314008	2.396403	-1.225286	-1.145485	1.321435	-1.330208
973.780000	0.157905	-2.005911	-0.956372	-1.685309	1.140085	1.766500	-0.154255	0.104936	0.207590	-0.306099	-0.148060	0.406021	-1.327612	7.013606	5.038269	0.011427	-0.330188	0.293798	-14.064115	2.112957	-7.728642	-1.781034	-4.349993	0.714784
973.790000	0.156357	-2.004851	-0.954301	-1.688372	1.138633	1.770484	-0.151791	0.097306	0.204018	-0.292258	-0.143765	0.393047	-1.075422	7.216447	4.733901	0.055605	-0.330197	0.325504	1.042697	-1.643848	-0.306988	0.101802	1.355304	-1.187094
973.800000	0.154810	-2.003943	-0.952391	-1.691226	1.137246	1.774362	-0.147432	0.095393	0.190246	-0.272031	-0.134430	0.380557	-0.836101	6.885921	4.700817	0.013806	-0.343967	0.334747	-5.242310	-5.257327	-3.049935	1.076783	-1.316963	0.209164
973.810000	0.153410	-2.002986	-0.950574	-1.693963	1.135947	1.778022	-0.140332	0.091016	0.179975	-0.256554	-0.132313	0.366805	-0.944601	6.506514	4.695328	0.050637	-0.279744	0.400925	-13.467018	-4.612046	-4.996371	-0.041794	-3.695531	1.886005
973.820000	0.152018	-2.002103	-0.948817	-1.696459	1.134653	1.781688	-0.136008	0.082715	0.172093	-0.239846	-0.121477	0.362353	-1.174592	6.520120	4.625354	-0.004526	-0.287606	0.347988	-11.761060	-1.773721	-5.603644	-0.653297	-3.986500	1.291676
973.830000	0.150712	-2.001363	-0.947192	-1.698741	1.133495	1.785200	-0.132689	0.075099	0.161749	-0.224804	-0.109852	0.356076	-1.130146	6.648598	4.500766	-0.001110	-0.318208	0.331711	-4.659306	-2.598603	-3.102062	0.262080	-1.648724	0.151132
973.840000	0.149356	-2.000609	-0.945628	-1.700880	1.132495	1.788730	-0.131376	0.071901	0.149988	-0.211164	-0.100783	0.345832	-1.047901	6.333874	4.439561	-0.034014	-0.335050	0.350363	-10.248777	-4.232657	-4.799040	0.791197	-3.867992	1.411375
973.852000	0.147833	-1.999846	-0.943947	-1.703208	1.131316	1.792837	-0.125639	0.062569	0.134461	-0.192055	-0.092969	0.339799	-1.440247	6.295798	4.552768	-0.001440	-0.311991	0.314423	-14.634621	0.979823	-8.019881	-1.236908	-5.370640	1.371372
973.862000	0.146646	-1.999274	-0.942683	-1.705022	1.130450	1.796227	-0.123774	0.055298	0.120150	-0.175984	-0.085647	0.336023	-1.419600	6.323024	4.542891	-0.004155	-0.293571	0.343539	-13.435153	-0.034898	-8.566304	-1.173713	-5.276405	1.658255
973.872000	0.145362	-1.998738	-0.941502	-1.706666	1.129661	1.799535	-0.121842	0.047116	0.111547	-0.157764	-0.077226	0.327921	-1.590775	6.369328	4.294183	0.024144	-0.224579	0.348505	-5.156490	1.911679	-2.743959	-1.766856	-1.994316	0.128872
973.882000	0.144197	-1.998298	-0.940490	-1.708105	1.128962	1.802817	-0.123105	0.040205	0.096813	-0.138084	-0.065908	0.324652	-1.329507	6.388082	4.333239	0.015128	-0.191523	0.306916	-5.401097	-1.287010	-4.450366	-1.321402	-2.546572	-0.091094
973.894000	0.142723	-1.997918	-0.939409	-1.709601	1.128300	1.806733	-0.120129	0.032578	0.078686	-0.114708	-0.049957	0.319698	-1.533272	6.276510	4.410166	0.069292	-0.252362	0.361959	-10.028033	0.585348	-6.443258	-1.481229	-3.567273	0.966742
973.904000	0.141534	-1.997646	-0.938708	-1.710597	1.127864	1.809886	-0.118054	0.025405	0.066226	-0.095033	-0.040007	0.315004	-1.588185	6.158137	4.372782	0.088280	-0.244110	0.385020	-11.713852	0.889425	-6.344618	-1.637952	-3.909609	1.341812
973.914000	0.140345	-1.997433	-0.938128	-1.711437	1.127498	1.813095	-0.118162	0.018851	0.053777	-0.074886	-0.028056	0.316182	-1.523376	6.060564	4.429433	0.117537	-0.297141	0.355021	-15.398049	0.359938	-8.066447	-1.093646	-4.869249	1.453349
973.924000	0.139206	-1.997269	-0.937667	-1.712037	1.127311	1.816190	-0.117541	0.011605	0.040132	-0.054888	-0.017726	0.318220	-1.642974	5.992864	4.421552	0.086382	-0.303613	0.328877	-13.815934	1.619739	-8.634326	-1.348176	-4.926161	1.096364
973.936000	0.137752	-1.997251	-0.937291	-1.712541	1.127185	1.819944	-0.119666	-0.000919	0.026268	-0.033317	-0.007290	0.316767	-1.369282	5.013228	4.329783	0.155502	-0.197023	0.384939	-3.621183	-2.841440	-4.170858	0.616379	-0.762750	0.056855
973.946000	0.136527	-1.997279	-0.937057	-1.712711	1.127217	1.823115	-0.118460	-0.009100	0.015815	-0.011883	0.010669	0.319642	-1.273718	4.199489	4.123699	0.114168	-0.071695	0.348025	7.494943	-4.917799	-0.361792	3.999930	2.122857	-1.327955
973.956000	0.135389	-1.997451	-0.937040	-1.712694	1.127393	1.826324	-0.115325	-0.017944	0.001338	0.020720	0.027296	0.325258	-1.617963	4.118391	3.733626	0.399467	-0.001346	0.346447	2.066294	-2.624679	-11.995018	3.468641	-3.726059	1.208860
973.966000	0.134200	-1.997692	-0.937097	-1.712425	1.127594	1.829560	-0.117580	-0.021108	-0.015363	0.033289	0.023123	0.320841	-1.513444	3.856022	3.155483	0.436759	0.098631	0.397778	-5.653131	-4.303579	-14.166655	2.562397	-5.988270	2.690064
973.976000	0.133034	-1.997947	-0.937341	-1.712036	1.127859	1.832827	-0.117812	-0.027808	-0.025436	0.045245	0.028631	0.326227	-1.609464	3.864172	3.085094	0.537865	0.190766	0.336535	-3.120523	-1.953484	-10.532488	1.311655	-3.834255	0.771446
973.986000	0.131809	-1.998275	-0.937696	-1.711562	1.128187	1.836144	-0.119322	-0.035249	-0.036909	0.060989	0.036745	0.326399	-1.534950	3.901121	3.079229	0.608468	0.258313	0.345187	-1.623338	-2.876834	-8.880060	0.989487	-2.564778	0.201291
973.996000	0.130608	-1.998663	-0.938169	-1.710859	1.128585	1.839441	-0.121277	-0.043553	-0.049148	0.079863	0.046241	0.326099	-1.454767	4.107793	3.101350	0.662919	0.306198	0.366327	3.030927	-4.336530	-7.361583	1.021283	-0.594855	-0.498008
974.008000	0.129179	-1.999278	-0.938856	-1.709784	1.129239	1.843485	-0.120567	-0.051110	-0.059388	0.100417	0.061026	0.331714	-1.823015	4.266585	2.880253	0.737431	0.369818	0.379078	12.778985	0.036398	0.021202	-0.074957	3.850812	-2.571210
974.018000	0.127917	-1.999880	-0.939486	-1.708649	1.129911	1.846754	-0.122761	-0.056599	-0.070880	0.120874	0.072216	0.337929	-1.708417	4.169067	3.008353	0.726681	0.358795	0.397245	6.504135	-1.845485	-3.742722	0.142532	1.401351	-1.272686
974.028000	0.126717	-2.000435	-0.940234	-1.707299	1.130625	1.850178	-0.123036	-0.063510	-0.081530	0.139939	0.084436	0.342699	-2.008058	4.293901	2.910403	0.688023	0.366642	0.395999	11.049071	1.251792	-1.739015	-0.519423	2.475173	-1.913806
974.038000	0.125455	-2.001109	-0.941125	-1.705854	1.131575	1.853587	-0.127272	-0.068545	-0.091667	0.158695	0.096281	0.350580	-1.853800	4.105612	2.828794	0.662285	0.290248	0.426811	8.521207	-1.402142	-1.290744	1.110936	1.625013	-1.032819
974.048000	0.124156	-2.001868	-0.942101	-1.704253	1.132640	1.857083	-0.130806	-0.076417	-0.100604	0.171865	0.105205	0.360543	-1.678623	4.328777	2.776195	0.735699	0.225375	0.411758	15.892426	-3.688091	2.562903	2.858789	5.071130	-2.631194
974.060000	0.122594	-2.002781	-0.943439	-1.702064	1.133885	1.861475	-0.131562	-0.079662	-0.114545	0.189487	0.107869	0.366168	-1.916598	3.973359	2.852125	0.720045	0.317872	0.403838	4.082288	-0.413897	-1.169190	0.540448	0.918761	-1.200468
974.070000	0.121224	-2.003598	-0.944630	-1.700065	1.134968	1.865201	-0.134761	-0.083391	-0.124173	0.206466	0.116355	0.376589	-1.840940	3.615511	2.762469	0.702577	0.371370	0.381085	-2.466262	-0.997739	-1.041509	0.189911	-1.151136	-0.651503
974.080000	0.119915	-2.004477	-0.945976	-1.697962	1.136168	1.869030	-0.137587	-0.092978	-0.133835	0.220315	0.125567	0.382578	-1.982294	3.723333	2.746988	0.711597	0.395833	0.406094	-0.002438	0.094282	0.082880	-0.263396	-0.277539	-0.873816
974.090000	0.118518	-2.005438	-0.947347	-1.695689	1.137485	1.872926	-0.143331	-0.101986	-0.140431	0.234205	0.136886	0.390962	-1.682996	3.944306	2.603938	0.682666	0.317792	0.423950	9.176224	-4.881802	3.869398	2.444737	2.577828	-1.709864
974.102000	0.116777	-2.006694	-0.949018	-1.692734	1.139197	1.877628	-0.143654	-0.105773	-0.150884	0.247477	0.143201	0.400207	-1.889891	3.778610	2.503074	0.710601	0.311342	0.475325	7.542307	-2.950052	6.129517	2.176375	2.728979	-1.292994
974.112000	0.115288	-2.007762	-0.950558	-1.690154	1.140664	1.881695	-0.146855	-0.112752	-0.163166	0.254571	0.149615	0.409944	-1.957433	3.846817	2.742667	0.722370	0.321934	0.463162	1.844206	-2.079438	1.332733	1.262716	0.517556	-0.639858
974.122000	0.113857	-2.008948	-0.952166	-1.687441	1.142160	1.885873	-0.151483	-0.117607	-0.167510	0.265450	0.154141	0.424301	-2.094111	3.966750	2.519130	0.670358	0.332733	0.428016	9.917085	-0.902555	5.943946	1.431356	2.843558	-2.151912
974.132000	0.112305	-2.010121	-0.953957	-1.684703	1.143747	1.890169	-0.158446	-0.120234	-0.178415	0.275386	0.158909	0.437162	-1.808563	3.583241	2.552634	0.719363	0.376466	0.435164	0.205482	-3.969980	4.729028	1.646959	0.433475	-1.070979
974.142000	0.110733	-2.011429	-0.955758	-1.681833	1.145357	1.894572	-0.158791	-0.129864	-0.187247	0.286038	0.164630	0.448655	-2.216556	4.080362	2.652180	0.739391	0.436906	0.404544	8.327996	0.663860	5.074570	-0.255724	2.849794	-2.791378
974.152000	0.109148	-2.012748	-0.957681	-1.678891	1.147120	1.899180	-0.163030	-0.133223	-0.195230	0.297914	0.176917	0.459041	-2.287652	4.326998	2.745526	0.775123	0.315498	0.421490	11.386518	0.789692	4.830749	0.944066	4.154330	-3.124600
974.162000	0.107488	-2.014087	-0.959636	-1.675851	1.148934	1.903857	-0.168889	-0.138571	-0.200028	0.312692	0.181218	0.466756	-2.317641	4.313708	2.672414	0.725782	0.290845	0.509728	12.349062	-0.628880	5.450978	1.663983	3.976882	-2.025976
974.172000	0.105782	-2.015498	-0.961715	-1.672681	1.150745	1.908571	-0.175625	-0.139064	-0.210055	0.324218	0.179862	0.478289	-2.170081	4.135250	2.929123	0.774377	0.409022	0.507261	0.965790	-1.863971	0.165877	0.111864	0.409503	-0.774531
974.182000	0.104006	-2.016922	-0.963886	-1.669405	1.152614	1.913493	-0.177158	-0.142639	-0.216592	0.333390	0.189198	0.494122	-2.548040	4.032038	2.904771	0.742143	0.399724	0.514784	-1.890737	2.655736	-0.548483	-1.117593	-0.867962	-0.330760
974.194000	0.101819	-2.018672	-0.966561	-1.665358	1.154951	1.919472	-0.183908	-0.151723	-0.222051	0.347684	0.196252	0.515599	-2.519852	4.502350	2.957267	0.708775	0.352302	0.480349	7.145274	1.557789	-0.890749	-0.259103	1.243337	-1.597569
974.204000	0.099895	-2.020251	-0.968877	-1.661820	1.156981	1.924716	-0.191195	-0.154495	-0.227077	0.354655	0.202063	0.531641	-2.418646	4.450023	3.039710	0.722045	0.298307	0.493724	3.531524	0.230774	-2.821746	0.476006	0.114681	-0.919903
974.214000	0.097902	-2.021782	-0.971204	-1.658125	1.159048	1.930125	-0.194867	-0.155921	-0.230781	0.361820	0.203480	0.548035	-2.427620	4.344155	3.016408	0.685433	0.336589	0.454825	0.964057	0.709450	-3.650933	-0.091363	-1.186913	-0.917670
974.224000	0.095933	-2.023354	-0.973590	-1.654421	1.161144	1.935691	-0.199246	-0.160345	-0.234966	0.365128	0.207313	0.557620	-2.312470	4.245897	2.856434	0.737411	0.385692	0.504859	3.579762	-1.218473	0.319130	0.332861	0.599931	-1.080856
974.234000	0.093876	-2.025030	-0.975951	-1.650710	1.163297	1.941359	-0.206676	-0.165719	-0.239860	0.376461	0.221549	0.569245	-2.027640	4.469126	2.976683	0.774928	0.298812	0.468138	5.781747	-4.604371	-0.947137	2.110006	1.487311	-1.748158
974.246000	0.091307	-2.027061	-0.978873	-1.646136	1.165953	1.948243	-0.210294	-0.170497	-0.243626	0.391476	0.218561	0.586095	-2.095685	4.389332	2.673538	0.789427	0.393944	0.521528	12.237206	-4.754948	5.247339	1.812492	4.217913	-2.329838
974.256000	0.089158	-2.028774	-0.981259	-1.642213	1.168201	1.954170	-0.213271	-0.170332	-0.252450	0.404648	0.224899	0.600282	-2.331034	3.955915	2.722737	0.757416	0.375697	0.513757	-0.321326	-1.004117	1.970178	0.606404	-0.140712	-0.757787
974.266000	0.086947	-2.030524	-0.983740	-1.638150	1.170494	1.960318	-0.220739	-0.179043	-0.258157	0.415771	0.236131	0.613751	-2.011306	4.345020	2.738025	0.753348	0.295389	0.497765	8.389812	-5.820321	2.531792	2.946812	2.375466	-1.802796
974.276000	0.084774	-2.032344	-0.986327	-1.634014	1.172844	1.966533	-0.222070	-0.182472	-0.263470	0.425688	0.240493	0.625979	-2.303667	4.302629	2.608563	0.739760	0.342115	0.541138	10.294618	-3.008573	4.570195	1.864450	2.974121	-1.672627
974.288000	0.082047	-2.034507	-0.989539	-1.628789	1.175724	1.974115	-0.228228	-0.184090	-0.272302	0.433847	0.244252	0.647804	-2.478532	4.087086	2.738971	0.724260	0.381063	0.521273	0.719697	-0.044900	0.673878	0.204411	-0.522574	-0.669766
974.298000	0.079694	-2.036413	-0.992270	-1.624323	1.178187	1.980621	-0.234018	-0.190637	-0.279154	0.436578	0.256020	0.659736	-2.392190	4.133779	2.580033	0.769663	0.345599	0.571289	6.561480	-2.086081	4.763161	1.585327	2.187674	-1.096959
974.308000	0.077318	-2.038387	-0.995099	-1.619829	1.180749	1.987383	-0.237065	-0.194869	-0.286816	0.443952	0.259184	0.677993	-2.633354	4.195123	2.678009	0.798096	0.353048	0.543935	4.843303	1.295857	3.247931	0.386693	1.747611	-1.374245
974.318000	0.074937	-2.040336	-0.997998	-1.615382	1.183321	1.994279	-0.244679	-0.198337	-0.290008	0.455892	0.263391	0.689956	-2.745019	4.364554	2.558197	0.813567	0.419284	0.510460	11.843967	2.384413	6.150055	-0.284123	4.219846	-2.833826
974.328000	0.072488	-2.042318	-1.001019	-1.610802	1.185973	2.001297	-0.248427	-0.201179	-0.300753	0.469907	0.272517	0.696217	-2.972734	4.019127	2.881555	0.757437	0.354037	0.528109	-6.548138	6.170596	-2.509531	-1.597337	-2.809657	0.013668
974.340000	0.069460	-2.044813	-1.004720	-1.605131	1.189303	2.009728	-0.256467	-0.208900	-0.305303	0.482967	0.278153	0.714089	-2.891685	4.297280	2.674022	0.760436	0.330843	0.580764	5.527566	3.211953	2.055030	-0.009579	1.252255	-0.886428
974.350000	0.066832	-2.046870	-1.007821	-1.600241	1.192102	2.016853	-0.262813	-0.211465	-0.309728	0.493771	0.275980	0.732305	-2.798692	4.216938	2.759611	0.759890	0.406566	0.582825	0.893224	2.384025	-0.028543	-0.792972	-0.447794	-0.297066
974.360000	0.064212	-2.049026	-1.011020	-1.595200	1.194991	2.024363	-0.267985	-0.216899	-0.315180	0.497694	0.289549	0.751499	-2.722035	4.236848	2.726053	0.783357	0.277823	0.546072	2.199399	1.644928	0.930427	0.938813	0.359371	-0.935083
974.370000	0.061424	-2.051229	-1.014134	-1.590096	1.197863	2.031991	-0.276067	-0.223845	-0.321844	0.505196	0.283681	0.758837	-2.464258	4.552001	2.880611	0.763618	0.395804	0.528840	4.677225	-1.903063	-2.078205	0.415678	0.336573	-1.200947
974.380000	0.058665	-2.053488	-1.017343	-1.585052	1.200741	2.039666	-0.278105	-0.224140	-0.326392	0.511739	0.294745	0.771365	-2.668559	4.450910	2.584468	0.814413	0.347319	0.550030	10.695233	-0.081416	4.254724	1.072210	3.497364	-2.140111
974.392000	0.055301	-2.056229	-1.021273	-1.578890	1.204358	2.048956	-0.287776	-0.231038	-0.335222	0.529540	0.301143	0.788089	-2.271562	4.663142	2.631671	0.819297	0.358059	0.621655	14.106066	-6.404009	3.497268	2.688137	4.386900	-1.562915
974.402000	0.052454	-2.058561	-1.024640	-1.573601	1.207348	2.056983	-0.289010	-0.232765	-0.340917	0.541672	0.303914	0.808891	-2.735400	4.447428	2.676302	0.793979	0.460379	0.555930	6.788766	0.676557	1.621914	-0.603249	1.701431	-1.579838
974.412000	0.049514	-2.060918	-1.028041	-1.568112	1.210458	2.065128	-0.295439	-0.234865	-0.345535	0.551871	0.318599	0.818007	-2.609909	4.151708	2.558722	0.815379	0.328146	0.585510	3.222495	-0.766337	3.690999	1.447062	1.251793	-0.961309
974.422000	0.046589	-2.063358	-1.031623	-1.562447	1.213617	2.073309	-0.299016	-0.239663	-0.354599	0.553963	0.316558	0.833476	-2.749541	4.188323	2.764530	0.810489	0.430967	0.595333	-2.350881	1.293808	-0.369169	-0.671538	-1.025883	-0.193496
974.434000	0.042989	-2.066301	-1.035922	-1.555641	1.217490	2.083412	-0.306859	-0.242464	-0.357045	0.559849	0.328321	0.855502	-2.497931	4.075117	2.535288	0.830649	0.341279	0.540560	1.345962	-1.576152	3.959103	1.632810	0.872209	-1.401363
974.444000	0.039870	-2.068768	-1.039617	-1.549994	1.220831	2.092127	-0.308994	-0.250470	-0.365557	0.573884	0.330631	0.862367	-2.857991	4.359973	2.817960	0.801240	0.335871	0.580155	-1.087025	2.172767	-1.722331	0.003641	-0.955038	-0.433237
974.454000	0.036714	-2.071317	-1.043323	-1.544289	1.224103	2.100847	-0.314876	-0.256308	-0.370356	0.583758	0.330588	0.874954	-2.752350	4.560606	2.787373	0.885913	0.434809	0.602006	4.798811	0.125524	0.411762	-0.244764	1.889168	-1.244168
974.464000	0.033514	-2.073901	-1.046991	-1.538355	1.227571	2.109617	-0.318510	-0.258724	-0.374983	0.595896	0.341064	0.891435	-2.988908	4.455419	2.605115	0.830004	0.333310	0.604848	6.399964	2.375110	2.332823	0.404961	2.022558	-1.247292
974.474000	0.030235	-2.076474	-1.050723	-1.532183	1.230947	2.118612	-0.324761	-0.265775	-0.384692	0.602318	0.343142	0.905813	-2.872203	4.795007	2.765969	0.838503	0.395985	0.585969	9.181830	0.552298	-0.435777	0.013211	2.501680	-1.680703
974.486000	0.026243	-2.079646	-1.055305	-1.524898	1.235085	2.129607	-0.327924	-0.265676	-0.391249	0.609728	0.351588	0.925073	-3.007227	4.466215	2.653963	0.846072	0.380049	0.619633	4.356569	2.444713	1.340097	-0.190864	1.418720	-0.969188
974.496000	0.022919	-2.082278	-1.059251	-1.518796	1.238635	2.138846	-0.335224	-0.271879	-0.397602	0.625411	0.356339	0.933946	-2.851656	4.606537	2.741138	0.859539	0.420107	0.691885	4.762198	-0.459671	-0.102717	0.064030	1.456718	-0.175554
974.506000	0.019561	-2.084981	-1.063317	-1.512557	1.242223	2.148415	-0.339799	-0.271942	-0.405541	0.637803	0.369169	0.949142	-2.916845	4.166986	2.876838	0.867642	0.346139	0.605449	-9.357776	3.354219	-2.367905	-0.419478	-2.843598	0.225169
974.516000	0.016153	-2.087770	-1.067430	-1.506141	1.245849	2.158111	-0.344784	-0.279386	-0.407209	0.645509	0.367394	0.959012	-2.920937	4.403353	2.536026	0.918374	0.416974	0.661678	5.537037	0.674564	4.128538	0.244056	2.858190	-1.034669
974.528000	0.011930	-2.091170	-1.072404	-1.498085	1.250357	2.169559	-0.352182	-0.280570	-0.409818	0.657942	0.375005	0.976592	-2.909125	4.032735	2.368179	0.774279	0.374944	0.692601	-0.171723	0.432808	4.173908	0.757285	-0.363930	0.363132
974.538000	0.008367	-2.094057	-1.076556	-1.491493	1.254192	2.179435	-0.356443	-0.288803	-0.420854	0.658745	0.375529	0.998549	-2.916050	4.427613	2.547594	0.872769	0.420009	0.626345	4.095152	0.709020	2.638935	0.108814	1.710816	-1.125675
974.548000	0.004818	-2.097001	-1.080717	-1.484871	1.257996	2.189631	-0.361948	-0.292082	-0.424384	0.674920	0.388032	1.007733	-2.752361	4.388172	2.384816	0.838855	0.326613	0.623058	6.881716	-1.950563	4.492496	2.092475	2.384545	-1.312430
974.558000	0.001183	-2.100006	-1.085011	-1.478175	1.261887	2.199715	-0.364780	-0.296853	-0.430289	0.687469	0.386162	1.019713	-3.057630	4.611078	2.447051	0.815784	0.424984	0.678233	9.223927	0.414438	2.622340	0.132255	2.548396	-0.858298
974.568000	-0.002464	-2.102999	-1.089403	-1.471246	1.265809	2.209983	-0.370501	-0.300703	-0.440985	0.698158	0.393985	1.035738	-3.101901	4.607177	2.694927	0.853462	0.402688	0.699861	2.046996	1.839869	-0.833120	-0.366285	0.384012	0.009501
974.580000	-0.006927	-2.106687	-1.094699	-1.462667	1.270541	2.222534	-0.377333	-0.302875	-0.441352	0.699077	0.394890	1.050042	-2.392029	5.238092	2.934814	0.730111	0.441754	0.566124	4.658150	-0.643682	0.217203	-0.240543	0.296423	-0.589583
974.590000	-0.010699	-2.109687	-1.099169	-1.455884	1.274473	2.232988	-0.373876	-0.298620	-0.440199	0.694840	0.401004	1.047801	-2.833206	4.694203	2.750327	0.841637	0.399891	0.617437	-1.268516	5.734743	5.832712	-1.151200	0.495832	-0.106756
974.600000	-0.014354	-2.112716	-1.103633	-1.449032	1.278471	2.243533	-0.377590	-0.303725	-0.440696	0.703000	0.403875	1.051343	-2.520590	5.144531	2.831946	0.849327	0.382944	0.580216	5.939179	0.975151	3.996621	0.298539	2.443803	-1.043158
974.610000	-0.018208	-2.115816	-1.108100	-1.442005	1.282490	2.254078	-0.378035	-0.305265	-0.446943	0.704349	0.404236	1.046191	-2.457236	5.623312	3.318044	0.871022	0.334539	0.581638	2.648616	0.615805	-3.814644	0.214821	0.676274	-0.503104
974.622000	-0.022742	-2.119457	-1.113401	-1.433350	1.287318	2.266350	-0.376436	-0.307543	-0.445553	0.697797	0.402431	1.048010	-2.457378	6.062405	3.261229	0.837231	0.365413	0.657136	12.772238	-2.385289	-4.517734	0.667404	3.200121	-0.363019
974.632000	-0.026583	-2.122479	-1.117755	-1.426441	1.291400	2.276925	-0.376790	-0.301009	-0.439796	0.697787	0.394712	1.053358	-2.350936	5.455493	2.916508	0.823464	0.400813	0.565569	8.626841	-1.632822	1.473993	0.654306	2.633328	-1.215719
974.642000	-0.030340	-2.125471	-1.122245	-1.419593	1.295402	2.287596	-0.375812	-0.301374	-0.440451	0.701552	0.398058	1.048334	-2.338656	5.408350	2.935008	0.846421	0.364241	0.564446	6.922459	-1.368869	1.650281	0.999964	2.388708	-1.138219
974.652000	-0.034110	-2.128459	-1.126683	-1.412541	1.299369	2.297998	-0.375071	-0.297760	-0.441039	0.704621	0.396483	1.043029	-2.342862	5.014441	2.981714	0.786190	0.382072	0.622851	-3.895383	0.138077	0.832114	0.224580	-1.549398	0.581359
974.662000	-0.037914	-2.131421	-1.131077	-1.405349	1.303337	2.308476	-0.374793	-0.300502	-0.441369	0.700628	0.399856	1.046624	-2.403290	4.973273	2.920540	0.792424	0.378885	0.599460	-3.384392	1.091548	1.917240	0.085003	-1.195889	0.213740
974.674000	-0.042377	-2.135063	-1.136329	-1.397018	1.308117	2.320975	-0.373676	-0.299998	-0.438274	0.691635	0.398332	1.047883	-2.487040	4.923069	2.612391	0.870187	0.437892	0.591176	4.444819	0.906176	7.669406	0.065233	2.721075	-0.926021
974.684000	-0.046137	-2.138120	-1.140698	-1.390150	1.312119	2.331437	-0.375499	-0.303837	-0.439156	0.696375	0.400228	1.050296	-2.252348	5.216639	2.711613	0.873743	0.379285	0.644835	7.402065	-3.247479	5.470267	1.728543	3.318415	-0.428160
974.694000	-0.049835	-2.141163	-1.145034	-1.383199	1.316169	2.342068	-0.375586	-0.302425	-0.444321	0.702592	0.398525	1.045966	-2.374289	5.261658	2.923960	0.843024	0.402221	0.573114	1.872536	0.071391	1.895706	0.189511	0.907420	-0.633696
974.704000	-0.053555	-2.144245	-1.149474	-1.376145	1.320186	2.352471	-0.375735	-0.304611	-0.445644	0.702240	0.401511	1.042313	-2.401064	5.277328	2.843391	0.890735	0.317229	0.589096	4.529233	-0.253045	3.697201	1.384574	2.380432	-0.795315
974.714000	-0.057278	-2.147215	-1.153950	-1.369007	1.324123	2.362827	-0.376095	-0.301867	-0.444962	0.698262	0.396943	1.047265	-2.355662	5.220586	2.979166	0.818026	0.405691	0.618172	-1.644584	0.103334	0.824779	0.016306	-0.542228	0.231103
974.726000	-0.061801	-2.150848	-1.159335	-1.360730	1.328881	2.375464	-0.374078	-0.304736	-0.442372	0.699125	0.399730	1.048203	-2.756369	5.393030	2.902075	0.823399	0.388479	0.588872	3.903616	3.912665	1.258073	-0.895841	1.206074	-0.543856
974.736000	-0.065570	-2.153853	-1.163814	-1.353837	1.332801	2.385991	-0.373040	-0.299850	-0.443900	0.705480	0.398616	1.045663	-2.735726	5.043270	2.892237	0.777025	0.450259	0.634208	-4.039160	5.041950	1.856955	-1.909043	-1.534930	0.600901
974.746000	-0.069326	-2.156934	-1.168296	-1.346762	1.336793	2.396388	-0.376119	-0.304285	-0.443141	0.702997	0.401929	1.047024	-2.561522	5.330626	2.947519	0.844756	0.405103	0.608901	0.641290	2.242870	1.220940	-0.556856	0.470852	-0.129587
974.756000	-0.073063	-2.160002	-1.172618	-1.339552	1.340817	2.406883	-0.375781	-0.302921	-0.441534	0.698284	0.406939	1.044723	-2.670253	5.291381	2.789069	0.814396	0.337071	0.619013	3.457840	2.669061	2.766380	0.135945	1.119014	-0.152269
974.768000	-0.077500	-2.163647	-1.177842	-1.331326	1.345717	2.419382	-0.376739	-0.305771	-0.442909	0.695532	0.403146	1.047122	-2.581680	5.649147	2.879098	0.836717	0.348332	0.637440	7.978359	0.247050	0.502047	0.580934	2.433771	-0.233541
974.778000	-0.081266	-2.166689	-1.182313	-1.324484	1.349736	2.429895	-0.378580	-0.302059	-0.445707	0.701873	0.402530	1.050248	-2.484032	5.272333	3.046786	0.904785	0.314161	0.600565	-3.885535	2.741443	1.249305	0.345613	-0.327599	-0.020282
974.788000	-0.085053	-2.169685	-1.186744	-1.317462	1.353749	2.440404	-0.377099	-0.303165	-0.445585	0.702611	0.394279	1.047547	-2.429346	5.441949	3.039556	0.880509	0.413920	0.611105	-1.000240	1.190483	0.167966	-0.364552	0.236060	-0.040394
974.798000	-0.088880	-2.172643	-1.191198	-1.310249	1.357706	2.450795	-0.377665	-0.300185	-0.441270	0.705010	0.397309	1.047493	-2.325519	5.096500	2.645629	0.764352	0.331761	0.632336	0.755045	-0.928629	4.327859	1.348053	-0.052927	0.283175
974.808000	-0.092694	-2.175665	-1.195633	-1.303197	1.361701	2.461296	-0.376555	-0.303473	-0.442621	0.695149	0.397076	1.051539	-2.409791	5.258966	2.824428	0.819732	0.376779	0.593485	-0.412488	0.932860	2.429982	0.232115	-0.001043	-0.173094
974.818000	-0.096457	-2.178708	-1.200028	-1.296343	1.365672	2.471828	-0.376340	-0.301400	-0.444620	0.699897	0.400029	1.048647	-2.319129	5.091966	2.885163	0.792874	0.415262	0.583677	-6.163821	1.517056	2.124430	-0.406174	-2.014432	0.125480
974.830000	-0.101015	-2.182365	-1.205314	-1.288030	1.370452	2.484304	-0.377535	-0.306571	-0.444249	0.701225	0.397792	1.044026	-2.092678	5.649353	2.889359	0.841463	0.452926	0.620828	4.548124	-4.504179	0.050506	0.912684	1.514843	-0.169529
974.840000	-0.104709	-2.185444	-1.209683	-1.280890	1.374387	2.494851	-0.374626	-0.304366	-0.440763	0.700761	0.403012	1.047188	-2.481924	5.518669	2.648181	0.780588	0.353412	0.564776	7.764431	-0.263194	2.249952	0.792529	1.983726	-0.873046
974.850000	-0.108486	-2.188548	-1.214166	-1.273814	1.378404	2.505333	-0.374781	-0.305014	-0.443636	0.693143	0.399919	1.044741	-2.394936	5.607309	2.843671	0.829548	0.399629	0.609741	4.286548	-0.726316	0.437064	0.354836	1.293125	-0.243736
974.860000	-0.112250	-2.191590	-1.218707	-1.266960	1.382424	2.515659	-0.375193	-0.299911	-0.445665	0.695936	0.405925	1.045250	-2.430111	5.217854	3.071856	0.893584	0.325796	0.669919	-9.067818	3.080813	1.216888	0.110953	-2.053824	1.050730
974.870000	-0.116006	-2.194643	-1.223186	-1.260143	1.386436	2.526259	-0.374074	-0.303120	-0.442562	0.702343	0.398929	1.050615	-2.452055	5.492437	2.877234	0.875231	0.390983	0.574220	0.967942	1.445530	1.382011	-0.062784	0.882036	-0.550472
974.880000	-0.119783	-2.197656	-1.227598	-1.253050	1.390491	2.536823	-0.373716	-0.301128	-0.440684	0.705499	0.398673	1.045680	-2.444538	5.272412	2.761537	0.823478	0.404664	0.542336	-1.224110	2.317614	2.958758	-0.421166	-0.124682	-0.716484
974.890000	-0.123500	-2.200719	-1.232001	-1.245879	1.394468	2.547160	-0.373697	-0.304838	-0.443731	0.697427	0.393318	1.042725	-2.645091	5.507400	2.947021	0.863869	0.480582	0.633171	-1.338633	3.836867	0.356845	-1.854584	0.061538	0.231278
974.902000	-0.127971	-2.204333	-1.237206	-1.237577	1.399253	2.559741	-0.374086	-0.304233	-0.444245	0.697124	0.397833	1.049943	-2.676609	5.623256	2.883173	0.865918	0.444357	0.589518	2.211198	3.609870	0.274587	-1.382487	1.097167	-0.418457
974.912000	-0.131705	-2.207287	-1.241570	-1.230688	1.403177	2.570242	-0.376695	-0.305559	-0.443933	0.699555	0.403637	1.047530	-2.600295	5.751027	2.750986	0.910964	0.363134	0.578157	8.121170	1.040484	1.404599	0.425519	3.384200	-0.907743
974.922000	-0.135422	-2.210336	-1.246020	-1.223643	1.407165	2.580693	-0.375510	-0.301781	-0.443214	0.703891	0.404292	1.050383	-2.668160	5.452580	2.802276	0.819987	0.392838	0.579189	-0.252739	4.350565	1.306942	-1.051840	-0.093388	-0.323209
974.932000	-0.139166	-2.213339	-1.250483	-1.216457	1.411265	2.591247	-0.377418	-0.303863	-0.445574	0.701219	0.398093	1.045342	-2.464768	5.562739	2.915153	0.798222	0.432956	0.542351	-2.027989	2.831492	-0.809342	-1.175808	-1.058253	-0.571328
974.944000	-0.143656	-2.216940	-1.255855	-1.208123	1.416111	2.603770	-0.377880	-0.300934	-0.442179	0.695201	0.393261	1.042920	-2.550213	5.171396	2.694318	0.869302	0.450463	0.596784	-3.219870	3.920002	4.898900	-1.210999	0.050856	-0.154325
974.954000	-0.147377	-2.220050	-1.260360	-1.201286	1.420036	2.614187	-0.375213	-0.302440	-0.435855	0.698300	0.396546	1.042367	-1.911068	6.026370	2.801457	0.785409	0.338274	0.540167	7.704505	-0.963686	5.268625	1.107194	2.718978	-0.277922
974.964000	-0.151108	-2.223036	-1.264747	-1.194382	1.423973	2.624511	-0.369945	-0.293950	-0.430547	0.690317	0.389557	1.027536	-2.021585	5.540848	2.952617	0.841683	0.388842	0.567411	-4.622537	4.477617	8.290784	-0.824865	0.031287	0.448086
974.974000	-0.154825	-2.226063	-1.269040	-1.187493	1.427719	2.634680	-0.366647	-0.297609	-0.430502	0.680439	0.390587	1.013616	-1.773743	6.234322	3.278508	0.820538	0.376855	0.569683	-1.095877	0.224135	0.398885	0.050121	-0.066129	0.525324
974.986000	-0.159216	-2.229663	-1.274086	-1.179347	1.432322	2.646795	-0.359868	-0.292040	-0.422763	0.662786	0.382012	1.000134	-1.764077	6.576108	3.199775	0.829615	0.447869	0.546021	7.028964	-2.267440	-1.166675	-0.024226	2.472840	-0.042805
974.996000	-0.162781	-2.232566	-1.278294	-1.172850	1.436126	2.656730	-0.356812	-0.287336	-0.418096	0.657056	0.382013	0.984614	-1.509305	6.747923	3.267737	0.829254	0.304005	0.528855	7.707325	-5.386457	-2.960229	2.349496	2.221759	-0.142595
975.006000	-0.166343	-2.235396	-1.282453	-1.166411	1.439881	2.666408	-0.348776	-0.278730	-0.411992	0.652778	0.371803	0.967223	-1.538125	6.310084	3.323421	0.806724	0.368495	0.537522	-2.138933	-1.534954	-0.419398	0.589932	-0.581182	0.353543
975.016000	-0.169759	-2.238143	-1.286536	-1.159965	1.443638	2.676061	-0.343393	-0.274908	-0.405933	0.643913	0.370031	0.955132	-1.518205	6.367213	3.274179	0.800076	0.286184	0.539274	-0.189881	-2.396497	-0.483276	1.701444	-0.201234	0.359913
975.026000	-0.173178	-2.240805	-1.290522	-1.153447	1.447326	2.685668	-0.336685	-0.268146	-0.393177	0.632580	0.352775	0.939426	-1.669150	6.024086	2.937786	0.760910	0.406214	0.467902	1.950826	-0.362857	4.259845	0.024022	0.853551	-0.516224
975.036000	-0.176525	-2.243508	-1.294452	-1.147184	1.450917	2.694951	-0.332008	-0.268721	-0.391280	0.615673	0.350182	0.923738	-1.681880	6.564791	3.141279	0.793140	0.371529	0.473725	6.656740	-1.916575	-0.963359	0.607070	1.967030	-0.546870
975.046000	-0.179809	-2.246169	-1.298221	-1.141181	1.454386	2.704037	-0.324749	-0.263126	-0.381962	0.608423	0.346916	0.911948	-1.729644	6.347748	2.824126	0.801077	0.338904	0.572931	10.583611	-3.720354	3.283075	1.738175	3.714892	0.369753
975.058000	-0.183659	-2.249230	-1.302712	-1.134049	1.458441	2.714952	-0.318749	-0.258823	-0.374941	0.603610	0.342349	0.900351	-2.014653	6.188121	2.768834	0.822245	0.354546	0.495463	9.914414	1.038563	5.345474	0.276480	4.034909	-0.453964
975.068000	-0.186889	-2.251810	-1.306462	-1.128120	1.461810	2.723900	-0.316142	-0.256284	-0.372526	0.597674	0.333670	0.881849	-1.826206	6.310977	2.932668	0.806337	0.403447	0.480926	7.208395	-0.048145	2.980124	-0.078896	2.880545	-0.439046
975.078000	-0.189959	-2.254325	-1.310235	-1.122035	1.465132	2.732571	-0.309887	-0.250050	-0.368393	0.583447	0.337431	0.865215	-2.003399	5.865218	2.978538	0.756832	0.355049	0.483454	-2.122069	5.709396	5.671775	-1.309591	-0.263991	-0.040183
975.088000	-0.193077	-2.256849	-1.313958	-1.116252	1.468466	2.741142	-0.307282	-0.248823	-0.361497	0.567569	0.329841	0.857811	-1.798940	6.195464	3.006698	0.774198	0.336963	0.489732	2.511793	1.454210	3.063030	0.072054	1.012634	-0.064971
975.098000	-0.196066	-2.259287	-1.317528	-1.110657	1.471701	2.749640	-0.302355	-0.242707	-0.357162	0.561058	0.319028	0.843434	-1.867315	6.012924	3.065900	0.744983	0.382650	0.428373	-2.353327	4.965335	3.873968	-1.508262	-0.572744	-0.539034
975.110000	-0.199652	-2.262268	-1.321800	-1.104103	1.475496	2.759655	-0.299974	-0.242454	-0.346135	0.551850	0.319202	0.823687	-1.397099	6.465347	2.872174	0.774139	0.276639	0.486050	9.203573	-5.881601	1.790024	2.884124	2.826642	-0.187263
975.120000	-0.202587	-2.264633	-1.325227	-1.098606	1.478624	2.767819	-0.292639	-0.236935	-0.345098	0.541672	0.305862	0.812382	-1.548396	6.629035	3.307930	0.764501	0.366739	0.456881	1.305865	-0.521450	-2.555021	0.019334	0.009426	-0.208322
975.130000	-0.205416	-2.267002	-1.328629	-1.093158	1.481709	2.775846	-0.289046	-0.233234	-0.340487	0.529040	0.305340	0.794799	-1.447221	6.598876	3.278042	0.788013	0.365177	0.471851	1.362499	-1.825022	-1.666105	0.531549	0.397132	-0.045287
975.140000	-0.208234	-2.269297	-1.331897	-1.087816	1.484694	2.783755	-0.282707	-0.228806	-0.332130	0.518382	0.299887	0.782094	-1.516829	6.759673	3.180088	0.760357	0.324486	0.427442	6.268764	-2.375566	-2.830192	1.004583	1.404439	-0.574703
975.150000	-0.211037	-2.271518	-1.335093	-1.082727	1.487650	2.791463	-0.277086	-0.219944	-0.327205	0.508778	0.289242	0.766987	-1.492847	6.409586	3.169987	0.797935	0.430956	0.476429	0.716175	-0.786751	1.024253	-0.330397	0.818166	0.037324
975.162000	-0.214310	-2.274079	-1.338948	-1.076746	1.491116	2.800522	-0.269511	-0.217826	-0.318080	0.503988	0.290933	0.751325	-1.647896	6.591093	3.036068	0.791925	0.237379	0.522214	7.086316	-1.905969	0.152960	1.964416	2.180072	0.474401
975.172000	-0.217005	-2.276219	-1.342122	-1.071820	1.493955	2.807961	-0.265045	-0.213097	-0.313784	0.495699	0.279500	0.740855	-1.782488	6.356362	3.009325	0.770245	0.386291	0.438452	3.961284	2.126458	2.261833	-0.775567	1.634070	-0.356480
975.182000	-0.219631	-2.278273	-1.345234	-1.066932	1.496775	2.815314	-0.260132	-0.204650	-0.304736	0.486325	0.278562	0.724839	-1.697900	5.783221	2.932816	0.738116	0.284632	0.430988	-4.389601	4.720784	7.675543	-0.318671	-0.843594	-0.213732
975.192000	-0.222231	-2.280380	-1.348261	-1.062018	1.499511	2.822433	-0.254135	-0.207236	-0.299540	0.477044	0.273212	0.708089	-1.575858	6.229222	2.950103	0.737338	0.297811	0.451159	2.131850	0.330272	3.518286	0.678851	0.739983	-0.073436
975.204000	-0.225299	-2.282808	-1.351890	-1.056366	1.502782	2.830841	-0.250550	-0.203935	-0.292151	0.460181	0.259525	0.694224	-1.186098	6.509371	2.935436	0.747029	0.381493	0.430858	6.126189	-5.882046	1.230542	1.639072	2.059805	-0.335131
975.214000	-0.227731	-2.284839	-1.354877	-1.051835	1.505352	2.837749	-0.244585	-0.197343	-0.287558	0.452085	0.259739	0.681670	-1.393142	6.300639	3.234747	0.768364	0.296712	0.412406	-3.838935	1.246638	1.989272	0.409113	-0.871395	-0.307590
975.224000	-0.230155	-2.286813	-1.357705	-1.047387	1.507914	2.844527	-0.242662	-0.196111	-0.281234	0.443472	0.249816	0.664456	-1.054312	6.787252	3.153721	0.735811	0.385505	0.368835	4.798084	-6.137567	-2.604052	1.469353	1.177144	-0.870214
975.234000	-0.232513	-2.288763	-1.360463	-1.043046	1.510446	2.851107	-0.233701	-0.193868	-0.274993	0.438820	0.244682	0.646765	-1.252631	6.929603	3.088839	0.767659	0.359624	0.393695	9.405323	-5.807607	-3.098408	1.686574	2.850564	-0.664969
975.244000	-0.234802	-2.290600	-1.363161	-1.038742	1.512894	2.857452	-0.228676	-0.182383	-0.269298	0.428907	0.240373	0.633692	-1.270747	6.351941	2.991321	0.737292	0.312073	0.480393	1.737418	-3.150768	2.716410	1.538391	0.771411	0.431008
975.254000	-0.237068	-2.292371	-1.365775	-1.034523	1.515280	2.863709	-0.223639	-0.181953	-0.263489	0.419087	0.236463	0.627312	-1.295022	6.563684	2.942922	0.721877	0.308460	0.414406	6.291026	-4.008822	0.760631	1.717194	1.816281	-0.301377
975.264000	-0.239237	-2.294151	-1.368318	-1.030293	1.517600	2.869953	-0.217475	-0.176606	-0.256861	0.407436	0.228010	0.612304	-1.640665	6.508038	3.011452	0.737207	0.376137	0.368514	4.925004	1.594719	1.297525	-0.658007	1.838495	-0.769784
975.276000	-0.241789	-2.296205	-1.371339	-1.025383	1.520315	2.877159	-0.211736	-0.167239	-0.248122	0.392315	0.230055	0.592660	-1.660036	5.981965	2.873777	0.669542	0.324631	0.365999	-1.020658	4.594765	6.412739	-1.001301	-0.187252	-0.650259
975.286000	-0.243860	-2.297907	-1.373801	-1.021546	1.522508	2.882978	-0.206765	-0.169225	-0.248791	0.381991	0.223708	0.574185	-1.633945	6.284781	3.130194	0.701787	0.298491	0.445482	-2.270187	4.013272	2.703720	-0.652782	-0.700848	0.266655
975.296000	-0.245875	-2.299542	-1.376233	-1.017848	1.524653	2.888642	-0.202878	-0.163870	-0.239688	0.376770	0.216758	0.562589	-1.644119	6.319157	2.998079	0.707801	0.399986	0.433163	1.522573	2.724576	3.216644	-1.273406	0.910707	0.088237
975.306000	-0.247912	-2.301145	-1.378633	-1.014223	1.526778	2.894196	-0.199016	-0.162218	-0.233430	0.370021	0.218553	0.553085	-1.456241	6.463043	3.040262	0.697041	0.331057	0.340695	2.318236	1.109837	1.515124	-0.145891	0.696339	-0.856448
975.316000	-0.249841	-2.302757	-1.380950	-1.010610	1.528821	2.899693	-0.195269	-0.154915	-0.228748	0.361549	0.209970	0.537794	-1.351145	6.150165	3.099773	0.728128	0.289048	0.366048	-4.086675	2.499359	5.028491	0.095474	-0.620499	-0.490731
975.328000	-0.252213	-2.304624	-1.383670	-1.006387	1.531296	2.906024	-0.188343	-0.155978	-0.218277	0.352005	0.204078	0.520827	-1.284064	6.797931	3.048081	0.701347	0.304550	0.352900	6.773922	-3.055026	-1.667598	1.284366	1.762944	-0.681082
975.338000	-0.254048	-2.306153	-1.385865	-1.002956	1.533266	2.911122	-0.184766	-0.149177	-0.214024	0.340171	0.193767	0.503374	-1.161041	6.763193	3.087977	0.718721	0.326564	0.387429	4.963978	-4.095723	-1.126453	1.444159	1.551585	-0.262478
975.348000	-0.255831	-2.307623	-1.387918	-0.999501	1.535228	2.916076	-0.178901	-0.144439	-0.206596	0.327244	0.190371	0.491609	-0.821604	6.936388	3.046779	0.689611	0.327585	0.376770	7.239306	-9.309404	-3.059007	2.888278	1.769263	-0.321285
975.358000	-0.257591	-2.309055	-1.389935	-0.996213	1.537141	2.920915	-0.172321	-0.137090	-0.200126	0.315738	0.185851	0.481527	-1.028782	6.492154	2.893480	0.696006	0.233939	0.329940	4.712798	-4.892988	2.469566	2.748410	1.479765	-0.753417
975.368000	-0.259304	-2.310418	-1.391847	-0.993093	1.538882	2.925582	-0.166161	-0.135057	-0.197158	0.304208	0.172275	0.467597	-1.018114	6.756831	3.152493	0.679453	0.345365	0.337342	2.407420	-3.987873	-1.538683	1.088909	0.483460	-0.590307
975.380000	-0.261231	-2.311984	-1.394113	-0.989433	1.540987	2.931053	-0.161523	-0.129688	-0.190733	0.297794	0.169281	0.450830	-0.871400	6.711488	2.898718	0.674308	0.351665	0.287030	7.254360	-7.467966	0.083026	2.163169	2.187891	-1.103982
975.390000	-0.262796	-2.313261	-1.395999	-0.986585	1.542697	2.935508	-0.153438	-0.124597	-0.183999	0.289905	0.165225	0.434564	-1.175935	6.568398	2.984307	0.685910	0.284216	0.331240	3.945228	-2.466398	1.520932	1.389863	1.302810	-0.545000
975.400000	-0.264278	-2.314454	-1.397788	-0.983822	1.544274	2.939733	-0.149065	-0.118098	-0.178886	0.284242	0.157993	0.415763	-1.205091	6.377007	3.049618	0.674535	0.322588	0.339933	-0.618395	0.026190	3.282657	0.253164	0.134179	-0.366678
975.410000	-0.265750	-2.315652	-1.399495	-0.981072	1.545840	2.943924	-0.144451	-0.114994	-0.172762	0.274298	0.154044	0.402422	-1.287689	6.153552	3.003685	0.644479	0.270565	0.334856	-3.058866	2.362486	5.585959	0.068704	-0.771213	-0.340117
975.420000	-0.267137	-2.316780	-1.401214	-0.978359	1.547394	2.947808	-0.141021	-0.115713	-0.168196	0.264202	0.148266	0.393443	-1.248335	6.675042	3.132746	0.676878	0.286612	0.316349	2.181801	-0.341424	0.024810	0.608989	0.619850	-0.510754
975.430000	-0.268510	-2.317869	-1.402884	-0.975824	1.548850	2.951605	-0.134790	-0.109844	-0.161777	0.254584	0.139036	0.381465	-1.376516	6.648302	3.156128	0.667466	0.351765	0.305850	1.540730	1.815689	0.226598	-0.757344	0.582667	-0.573873
975.440000	-0.269838	-2.318959	-1.404495	-0.973302	1.550153	2.955281	-0.130469	-0.107148	-0.156788	0.245056	0.136065	0.365173	-1.397154	6.701998	3.258379	0.662649	0.378540	0.349418	-0.157808	2.458908	-0.685870	-1.295015	0.023082	-0.037484
975.452000	-0.271356	-2.320217	-1.406294	-0.970423	1.551866	2.959567	-0.124801	-0.102461	-0.146348	0.230001	0.136505	0.347966	-1.417771	6.806076	3.071444	0.622452	0.239009	0.314969	5.448221	0.494770	-1.533539	0.604547	0.876973	-0.338533
975.462000	-0.272563	-2.321197	-1.407834	-0.968116	1.553107	2.962984	-0.121023	-0.094260	-0.142937	0.221323	0.129014	0.335781	-1.258301	6.408099	3.229679	0.665298	0.251192	0.283657	-4.137999	3.488862	2.989270	-0.138819	-1.038371	-0.586157
975.472000	-0.273771	-2.322157	-1.409241	-0.965954	1.554346	2.966275	-0.118023	-0.094554	-0.135658	0.209777	0.118470	0.320040	-0.910136	6.876980	3.195715	0.656883	0.352433	0.296910	2.465979	-4.279623	-2.020475	1.001836	0.675590	-0.405481
975.482000	-0.274883	-2.323031	-1.410521	-0.963850	1.555504	2.969389	-0.112257	-0.091530	-0.129510	0.201829	0.112486	0.304222	-1.164824	7.011042	3.248150	0.628455	0.389352	0.261029	3.846621	-1.165196	-3.960346	-0.508239	0.735486	-0.746170
975.494000	-0.276184	-2.324010	-1.412038	-0.961520	1.556821	2.972969	-0.106110	-0.083166	-0.120644	0.190468	0.111941	0.285978	-0.726017	6.751610	3.198666	0.643145	0.358438	0.278841	-0.178323	-5.032733	-0.529337	1.189477	0.002142	-0.456106
975.504000	-0.277222	-2.324836	-1.413234	-0.959656	1.557981	2.975763	-0.098099	-0.079700	-0.114109	0.181760	0.108249	0.267997	-1.056222	6.715227	3.186334	0.588989	0.243604	0.360829	-0.241549	-1.628385	-0.716131	1.126341	-0.903321	0.497697
975.514000	-0.278166	-2.325590	-1.414405	-0.957951	1.558982	2.978385	-0.094660	-0.075895	-0.106598	0.171819	0.101006	0.259626	-0.797869	6.791364	3.002423	0.617403	0.294431	0.262177	4.964667	-6.295108	-0.366696	2.165102	1.238331	-0.523750
975.524000	-0.279088	-2.326343	-1.415386	-0.956233	1.559937	2.980895	-0.091791	-0.069368	-0.102471	0.166187	0.094916	0.243041	-0.644091	6.571359	3.071110	0.596939	0.275983	0.335727	-0.851671	-6.250495	1.711112	2.346151	-0.542610	0.351717
975.536000	-0.280125	-2.327122	-1.416556	-0.954386	1.561048	2.983718	-0.083184	-0.066205	-0.094312	0.155178	0.089345	0.231017	-0.652661	6.398366	3.102864	0.667520	0.261942	0.250952	-2.985019	-4.014040	4.702569	2.136471	-0.117340	-0.496703
975.546000	-0.280985	-2.327768	-1.417515	-0.952897	1.561905	2.985918	-0.078352	-0.063122	-0.092116	0.144461	0.081283	0.215267	-0.692955	6.592850	3.305378	0.644661	0.294251	0.303873	-5.031847	-3.034005	1.649291	1.301247	-1.203960	0.134803
975.556000	-0.281663	-2.328367	-1.418338	-0.951526	1.562718	2.988010	-0.070636	-0.061371	-0.084514	0.136587	0.077578	0.203054	-0.885566	6.746409	3.154127	0.613858	0.254662	0.252138	1.198136	-2.925290	0.153299	1.525327	0.151159	-0.373982
975.566000	-0.282295	-2.328977	-1.419114	-0.950215	1.563432	2.989966	-0.064771	-0.057264	-0.078635	0.129558	0.069556	0.188809	-1.123443	6.803896	3.001553	0.624425	0.275353	0.244616	6.546170	-2.303395	0.311996	1.152991	2.042266	-0.415603
975.576000	-0.282928	-2.329490	-1.419829	-0.949025	1.564099	2.991762	-0.062558	-0.052199	-0.070568	0.117778	0.063641	0.173919	-0.920686	6.850888	2.922333	0.596763	0.348353	0.270739	8.027237	-5.914368	-0.180604	1.412705	2.427372	-0.074216
975.586000	-0.283536	-2.329980	-1.420474	-0.947882	1.564732	2.993397	-0.057389	-0.047084	-0.065443	0.106184	0.059501	0.161103	-0.952399	6.875078	2.989711	0.645547	0.337955	0.247156	7.645897	-4.972085	0.139807	1.391675	2.859396	-0.270683
975.596000	-0.284049	-2.330421	-1.421107	-0.946918	1.565280	2.994935	-0.052896	-0.042780	-0.061793	0.098752	0.055746	0.146808	-0.964222	6.788190	2.955134	0.634337	0.326105	0.192962	7.288478	-3.943207	1.231779	1.204501	2.766823	-0.794662
975.608000	-0.284657	-2.330898	-1.421788	-0.945764	1.565887	2.996559	-0.046929	-0.037703	-0.055892	0.087071	0.047931	0.130525	-0.893263	6.801267	3.071147	0.619717	0.314445	0.229561	4.355871	-3.769541	0.676182	1.196394	1.657472	-0.321202
975.618000	-0.285122	-2.331246	-1.422314	-0.944968	1.566413	2.997807	-0.043795	-0.035679	-0.051385	0.078411	0.046402	0.118383	-0.629971	6.911832	3.221686	0.620799	0.257611	0.151558	1.961734	-5.047437	-0.911244	2.133869	0.601859	-1.084534
975.628000	-0.285575	-2.331555	-1.422766	-0.944255	1.566841	2.998878	-0.038533	-0.030347	-0.045002	0.069669	0.040574	0.101983	-0.513064	6.876479	3.168549	0.604596	0.227885	0.196726	2.012788	-7.070325	-0.408240	3.027523	0.459764	-0.528306
975.638000	-0.285919	-2.331816	-1.423207	-0.943614	1.567209	2.999816	-0.032857	-0.025717	-0.040602	0.060285	0.035327	0.087056	-0.426938	6.792834	3.260435	0.568383	0.196845	0.170132	-1.889711	-5.878737	-0.099653	2.875986	-1.141554	-0.748898
975.648000	-0.286204	-2.332066	-1.423539	-0.943094	1.567517	3.000563	-0.026324	-0.021069	-0.033212	0.048234	0.028425	0.071400	-0.501863	6.710257	3.204555	0.616512	0.193237	0.193668	-0.985932	-5.557465	1.843615	3.029174	-0.105254	-0.439868
975.660000	-0.286487	-2.332231	-1.423906	-0.942561	1.567837	3.001371	-0.019364	-0.015990	-0.026922	0.038599	0.020636	0.058046	-0.561823	6.671175	3.284547	0.575618	0.192126	0.193729	-3.578231	-3.399630	1.657190	2.230215	-1.303777	-0.371735
975.670000	-0.286617	-2.332398	-1.424155	-0.942229	1.568001	3.001831	-0.014150	-0.012111	-0.019608	0.030762	0.014523	0.043333	-0.665578	6.712517	3.322348	0.564459	0.197092	0.164919	-3.441737	-1.701984	1.068581	1.594610	-1.388035	-0.629751
975.680000	-0.286711	-2.332455	-1.424273	-0.942032	1.568118	3.002184	-0.010339	-0.008003	-0.013737	0.019544	0.009565	0.030341	-0.570135	6.796200	3.363457	0.570208	0.174001	0.131613	-7.673303	0.362154	3.852706	1.313305	-2.342286	-0.928461
975.690000	-0.286815	-2.332512	-1.424388	-0.941857	1.568150	3.002416	-0.003697	-0.001309	-0.005425	0.010610	0.001662	0.016340	-0.039677	7.011241	3.470106	0.561498	0.105062	0.077735	-6.788445	3.665128	9.297070	-0.381903	-0.758672	-1.474663
975.702000	-0.286776	-2.332499	-1.424396	-0.941878	1.568171	3.002450	0.003554	0.001039	0.002353	-0.007986	-0.005409	-0.012674	0.525291	7.773442	3.836831	0.360669	-0.008487	-0.025143	-1.245305	1.937887	10.753185	-0.401529	2.752781	1.795101
975.712000	-0.286678	-2.332472	-1.424321	-0.942003	1.568035	3.002262	0.008927	0.005814	0.009044	-0.019107	-0.013536	-0.029821	1.121277	8.308891	4.158809	0.203363	-0.079819	-0.111176	0.748027	1.697964	12.261820	-1.127317	4.503386	2.830823
975.722000	-0.286578	-2.332386	-1.424186	-0.942220	1.567877	3.001973	0.015670	0.009728	0.015170	-0.022051	-0.019350	-0.034455	1.429166	8.695562	4.338449	0.205547	-0.127825	-0.147261	-1.297585	6.072446	14.436680	-2.964823	4.365355	2.481591
975.732000	-0.286397	-2.332229	-1.423993	-0.942401	1.567721	3.001562	0.018567	0.013063	0.019267	-0.026326	-0.017955	-0.042029	1.412411	8.837309	4.432753	0.122951	-0.149989	-0.218897	-3.572091	8.339706	12.800076	-3.756999	2.591395	1.767962
975.742000	-0.286193	-2.332133	-1.423750	-0.942692	1.567588	3.001088	0.020798	0.013170	0.023215	-0.035654	-0.019992	-0.056048	1.487029	9.271125	4.518689	0.073340	-0.214597	-0.252328	0.196962	5.940753	7.054949	-2.714834	2.410441	1.479718
975.754000	-0.285916	-2.331938	-1.423484	-0.943166	1.567335	3.000326	0.024266	0.016952	0.028086	-0.049646	-0.025014	-0.071122	1.712552	9.493732	4.719482	0.049796	-0.238939	-0.270045	-1.980809	4.369853	3.757461	-2.173322	1.079706	1.372554
975.764000	-0.285674	-2.331732	-1.423169	-0.943719	1.567081	2.999566	0.027886	0.021740	0.033281	-0.057029	-0.030704	-0.082128	1.935844	9.647080	4.861774	0.015900	-0.275938	-0.370303	-3.710647	3.557457	1.262546	-1.727710	-0.174086	0.364156
975.774000	-0.285336	-2.331527	-1.422844	-0.944298	1.566693	2.998636	0.033683	0.025065	0.039012	-0.068582	-0.037987	-0.100072	1.928254	9.867504	4.926948	-0.002678	-0.319115	-0.411542	-1.904035	3.308732	-1.541254	-1.367727	-0.228404	-0.015697
975.784000	-0.284999	-2.331248	-1.422456	-0.945021	1.566307	2.997562	0.038960	0.029141	0.044683	-0.079320	-0.045628	-0.116176	2.101917	10.072134	4.976314	-0.025165	-0.299910	-0.380307	-0.838270	0.217556	-4.156593	-0.781095	-0.333336	0.387175
975.794000	-0.284564	-2.330946	-1.421973	-0.945910	1.565802	2.996261	0.044923	0.034153	0.051348	-0.089751	-0.052736	-0.131907	2.106188	10.243311	5.063972	-0.018862	-0.249153	-0.389194	-0.101650	-0.018276	-6.109015	-1.287835	-0.067231	0.344430
975.806000	-0.283963	-2.330475	-1.421321	-0.947076	1.565201	2.994576	0.051761	0.040968	0.059728	-0.101518	-0.056741	-0.149079	2.078940	10.293657	5.031780	0.016453	-0.308448	-0.322064	1.869922	-1.344235	-5.867378	-0.162980	0.805122	1.144307
975.816000	-0.283422	-2.330016	-1.420669	-0.948108	1.564575	2.992977	0.055805	0.046137	0.069831	-0.110234	-0.060686	-0.161193	2.135649	10.328649	4.851477	0.023644	-0.307848	-0.367344	6.731282	-3.881930	-5.365386	0.659659	2.489880	0.711851
975.826000	-0.282808	-2.329534	-1.419935	-0.949235	1.563925	2.991341	0.062221	0.050474	0.074978	-0.117544	-0.066182	-0.175714	2.097607	10.300204	5.020025	-0.014417	-0.288826	-0.373186	2.295915	-1.044209	-5.933724	-0.563892	0.760042	0.708442
975.836000	-0.282195	-2.329016	-1.419152	-0.950434	1.563276	2.989489	0.066781	0.056504	0.082083	-0.125581	-0.070460	-0.191263	2.226928	10.146866	5.015743	-0.068696	-0.382232	-0.311291	-0.962257	-1.787502	-4.751013	0.490885	-0.914236	1.458693
975.848000	-0.281306	-2.328245	-1.418130	-0.952006	1.562352	2.987135	0.073732	0.063474	0.088352	-0.136598	-0.075958	-0.207306	2.273411	9.820699	5.014011	-0.088423	-0.369931	-0.356112	-5.788974	0.600504	-1.097573	-0.301783	-2.091668	1.051926
975.858000	-0.280525	-2.327557	-1.417205	-0.953435	1.561594	2.984999	0.078876	0.067777	0.093983	-0.149949	-0.083734	-0.222505	2.166806	9.684117	5.026822	-0.055106	-0.385044	-0.364395	-7.159736	2.831752	1.045821	-0.660429	-1.922197	1.018600
975.868000	-0.279672	-2.326883	-1.416253	-0.954969	1.560681	2.982733	0.084005	0.071603	0.101496	-0.159136	-0.089839	-0.232990	2.161702	9.522462	5.024210	-0.048447	-0.405954	-0.430040	-9.021982	4.645756	3.149101	-0.903904	-2.203430	0.374100
975.878000	-0.278796	-2.326165	-1.415231	-0.956575	1.559780	2.980319	0.087367	0.073240	0.106653	-0.167243	-0.095710	-0.252055	2.127454	9.593817	4.988983	-0.057566	-0.375634	-0.371009	-7.147313	3.552407	2.532339	-0.943744	-1.650225	1.064020
975.890000	-0.277666	-2.325324	-1.413859	-0.958661	1.558581	2.977204	0.096097	0.074037	0.116206	-0.179329	-0.101049	-0.263478	2.039663	10.071749	4.899001	-0.009153	-0.393322	-0.424967	3.306809	0.304660	-1.588827	0.235961	1.600053	0.524711
975.900000	-0.276705	-2.324565	-1.412623	-0.960531	1.557549	2.974526	0.102593	0.077648	0.118319	-0.188355	-0.105207	-0.284013	1.741093	10.223599	5.128260	-0.056918	-0.417991	-0.345153	0.619900	4.620170	-4.569450	-1.132810	-0.104018	1.453419
975.910000	-0.275640	-2.323720	-1.411410	-0.962463	1.556406	2.971556	0.103644	0.085100	0.124658	-0.196197	-0.114665	-0.292069	2.016729	10.112581	5.090004	-0.008752	-0.381835	-0.417697	-0.059171	2.306213	-2.307852	-0.547088	0.602033	0.726806
975.920000	-0.274595	-2.322881	-1.410100	-0.964515	1.555254	2.968510	0.109160	0.089045	0.129078	-0.205271	-0.121433	-0.307321	2.033991	10.048946	5.231797	-0.019068	-0.309336	-0.395030	-4.348787	3.975309	-2.052183	-1.846433	-0.538142	1.037105
975.930000	-0.273455	-2.321953	-1.408814	-0.966652	1.554020	2.965395	0.113740	0.092638	0.137849	-0.212554	-0.122029	-0.317052	2.081617	10.150971	5.087850	0.027069	-0.362989	-0.424320	1.219399	1.082404	-1.807310	-0.248756	1.573083	0.758852
975.942000	-0.272064	-2.320821	-1.407057	-0.969314	1.552558	2.961404	0.119286	0.100556	0.139707	-0.222397	-0.125109	-0.333221	2.192672	9.955424	5.228062	0.019394	-0.427941	-0.443756	-5.130227	3.003812	-0.043666	-0.133084	-0.406179	0.657605
975.952000	-0.270863	-2.319765	-1.405582	-0.971629	1.551284	2.957962	0.125880	0.102136	0.146610	-0.230209	-0.133783	-0.348974	2.027941	9.971902	5.222269	-0.005478	-0.434351	-0.380545	-4.491765	4.153159	-0.360317	-0.530832	-0.474780	1.396264
975.962000	-0.269592	-2.318758	-1.404086	-0.974016	1.549854	2.954428	0.129345	0.104279	0.151781	-0.236936	-0.144572	-0.361292	2.322033	10.370028	5.187593	-0.039367	-0.320379	-0.449007	1.431616	-1.609763	-4.830128	-0.196560	0.864497	0.693143
975.972000	-0.268260	-2.317636	-1.402493	-0.976477	1.548379	2.950724	0.135705	0.111708	0.159825	-0.249104	-0.148442	-0.377830	2.164104	10.022354	5.101230	-0.060877	-0.298719	-0.478303	-1.276325	2.140504	-0.794077	-1.492158	0.386431	0.436880
975.984000	-0.266545	-2.316254	-1.400506	-0.979526	1.546607	2.946110	0.140728	0.114861	0.166372	-0.263415	-0.148880	-0.396705	2.434303	9.991254	5.150121	-0.030867	-0.383882	-0.500240	-3.046060	-0.169531	0.016636	0.224300	0.045266	0.293536
975.994000	-0.265154	-2.315112	-1.398781	-0.982189	1.545073	2.942070	0.146540	0.119476	0.172898	-0.272116	-0.154240	-0.413882	2.421205	9.979482	5.156653	-0.100004	-0.348660	-0.414441	-4.181536	-0.402575	-0.649439	-0.321741	-0.950662	1.298945
976.004000	-0.263654	-2.313904	-1.397082	-0.984949	1.543452	2.937841	0.152108	0.123874	0.176014	-0.284471	-0.163026	-0.427517	2.292530	9.936284	5.325138	-0.050510	-0.368425	-0.455646	-7.455474	3.345240	0.025972	-1.110188	-1.385343	0.922819
976.014000	-0.262058	-2.312632	-1.395248	-0.987829	1.541847	2.933517	0.157859	0.123713	0.185219	-0.295650	-0.164625	-0.437909	2.199126	10.345412	5.198594	-0.093994	-0.391931	-0.480488	1.881799	0.493578	-4.246305	-0.293475	0.526138	0.666552
976.024000	-0.260502	-2.311336	-1.393394	-0.990792	1.540106	2.929015	0.161064	0.130295	0.190246	-0.306765	-0.173536	-0.449253	2.351249	10.138033	5.314343	-0.065340	-0.337100	-0.468998	-3.949122	1.225020	-1.888638	-0.916655	-0.500687	0.876832
976.036000	-0.258532	-2.309754	-1.391095	-0.994510	1.537962	2.923475	0.168099	0.135654	0.198644	-0.316589	-0.176182	-0.465489	2.272947	10.124557	5.241772	-0.087847	-0.332015	-0.466922	-2.189159	1.461814	-1.506254	-1.104942	-0.077357	0.956677
976.046000	-0.256789	-2.308319	-1.389083	-0.997807	1.536202	2.918782	0.172517	0.140710	0.205877	-0.325456	-0.177114	-0.479362	2.375449	10.053453	5.195114	-0.024429	-0.416816	-0.488951	-1.426752	0.135640	0.548606	0.450672	0.860448	0.756436
976.056000	-0.255034	-2.306890	-1.387061	-1.001139	1.534292	2.913895	0.177647	0.143307	0.208688	-0.329385	-0.190265	-0.496724	2.380061	10.020295	5.358087	-0.013719	-0.379855	-0.474259	-5.466581	1.841868	0.548533	-0.444496	-0.127525	1.003605
976.066000	-0.253211	-2.305417	-1.384990	-1.004555	1.532375	2.908830	0.181723	0.145442	0.217329	-0.335562	-0.192777	-0.511419	2.579640	10.295442	5.286480	-0.060133	-0.334572	-0.478447	-0.344812	-2.937136	-2.446167	0.297950	0.792980	0.968009
976.078000	-0.250977	-2.303557	-1.382272	-1.008573	1.530038	2.902578	0.188506	0.153013	0.226438	-0.347784	-0.198038	-0.526604	2.456346	10.196427	5.291256	-0.103266	-0.419581	-0.504017	-1.762173	-0.343834	-1.799021	0.274858	-0.201588	0.776660
976.088000	-0.249052	-2.302015	-1.379952	-1.012123	1.528058	2.897189	0.194331	0.157972	0.228975	-0.361304	-0.206767	-0.540908	2.447939	9.989815	5.395170	-0.111118	-0.387388	-0.490327	-7.318884	2.214971	-0.045693	-0.809658	-1.660052	1.018892
976.098000	-0.247106	-2.300443	-1.377627	-1.015697	1.525984	2.891645	0.198799	0.160377	0.238789	-0.371086	-0.212167	-0.553526	2.642123	9.969793	5.201386	-0.150223	-0.444082	-0.511474	-3.723723	-1.572890	0.710778	0.877333	-0.978877	0.810784
976.108000	-0.245066	-2.298801	-1.375223	-1.019465	1.523852	2.886100	0.204715	0.164036	0.241894	-0.384414	-0.224133	-0.569951	2.447797	10.133605	5.417717	-0.138266	-0.307096	-0.506945	-5.317775	1.659780	-1.589391	-1.634751	-1.199269	0.896166
976.118000	-0.242976	-2.297176	-1.372748	-1.023337	1.521603	2.880375	0.209045	0.167824	0.245606	-0.394793	-0.222324	-0.585872	2.519723	10.264618	5.463595	-0.088056	-0.410836	-0.502418	-3.663786	0.044254	-2.211919	0.043412	-0.475425	0.958438
976.130000	-0.240416	-2.295150	-1.369765	-1.028176	1.518912	2.873214	0.215294	0.175240	0.256310	-0.404376	-0.235974	-0.598630	2.555837	9.889182	5.207419	-0.084727	-0.370762	-0.539600	-3.152892	-0.069755	3.134625	-0.089259	0.505565	0.552480
976.140000	-0.238208	-2.293349	-1.367159	-1.032282	1.516581	2.867069	0.219463	0.175215	0.258413	-0.408023	-0.240298	-0.611733	2.460502	10.329122	5.375091	-0.061299	-0.324292	-0.502099	0.627754	-0.866823	-1.530099	-0.502172	1.536769	0.935297
976.150000	-0.235964	-2.291600	-1.364573	-1.036508	1.514179	2.860871	0.225425	0.180054	0.266313	-0.413133	-0.241385	-0.623622	2.441529	10.372829	5.344961	-0.102112	-0.403009	-0.529346	1.994727	-0.863147	-2.170794	0.171975	1.293706	0.692532
976.160000	-0.233703	-2.289778	-1.361918	-1.040665	1.511703	2.854601	0.230264	0.185822	0.270290	-0.422909	-0.246440	-0.642526	2.424742	10.336500	5.424767	-0.132375	-0.337572	-0.532880	-0.515890	0.561466	-2.423655	-1.056038	0.387451	0.737563
976.170000	-0.231362	-2.287875	-1.359166	-1.044931	1.509263	2.848179	0.234753	0.188243	0.278038	-0.433417	-0.252372	-0.656070	2.330043	10.330139	5.411854	-0.157747	-0.367970	-0.521336	-0.076305	1.497073	-2.438921	-1.111269	0.221261	0.908911
976.182000	-0.228493	-2.285560	-1.355804	-1.050251	1.506201	2.840091	0.237730	0.194760	0.282638	-0.449569	-0.252009	-0.672263	2.798698	10.433717	5.512111	-0.144919	-0.407733	-0.571182	-1.407055	-3.164898	-3.506082	0.730714	-0.231948	0.452453
976.192000	-0.226057	-2.283583	-1.352931	-1.054767	1.503604	2.833202	0.245843	0.200586	0.291542	-0.460526	-0.260422	-0.684890	2.453362	10.321993	5.456742	-0.142920	-0.445034	-0.517481	-0.773879	0.386735	-1.882864	0.076820	0.127769	1.043395
976.202000	-0.223641	-2.281625	-1.350015	-1.059463	1.500863	2.826289	0.249976	0.202340	0.293146	-0.471474	-0.266077	-0.694694	2.611293	10.288079	5.652351	-0.084883	-0.384813	-0.581506	-5.329291	1.187536	-1.564779	-0.635983	-0.437638	0.427157
976.212000	-0.221083	-2.279547	-1.346974	-1.064300	1.498244	2.819268	0.255723	0.206178	0.300695	-0.475083	-0.268023	-0.711148	2.693448	10.516685	5.661605	-0.119480	-0.473808	-0.573240	-2.099883	-1.274667	-4.064370	0.830662	-0.273754	0.548188
976.222000	-0.218515	-2.277462	-1.343904	-1.069150	1.495491	2.812076	0.260391	0.211542	0.306583	-0.481081	-0.277626	-0.729891	2.816661	10.479403	5.535534	-0.143336	-0.423351	-0.525939	-0.013143	-4.126366	-3.095912	1.150297	0.402689	1.047284
976.232000	-0.215849	-2.275288	-1.340784	-1.074013	1.492665	2.804681	0.263741	0.215258	0.312700	-0.492503	-0.286219	-0.743640	3.062073	10.331848	5.685997	-0.174931	-0.372283	-0.531303	-6.799293	-4.262446	-2.842305	0.583304	-1.821449	1.197785
976.242000	-0.213146	-2.273102	-1.337568	-1.078936	1.489832	2.797168	0.270880	0.219147	0.320504	-0.504018	-0.283897	-0.758499	2.791378	10.430571	5.539859	-0.209162	-0.463967	-0.538653	-0.946151	-3.178910	-3.188081	1.088874	-0.610050	1.065242
[truncated: 72 more rows]
