# Supplementary material for: Practical Aspects of Model-Based Collision Detection
Source: Front Robot AI. 2020 Nov 23;7:571574. doi: 10.3389/frobt.2020.571574 (PMC7805958; doi:10.3389/frobt.2020.571574)
Supplement: Supplementary file 1 [file Data_Sheet_1.ZIP › collision_detection_data/collision_wrist.csv]

1501.886000	0.206017	-2.038140	-1.022182	-1.589782	1.187107	1.639654	-0.275984	0.181239	0.371974	-0.548433	-0.263539	0.723280	-1.273098	8.066650	5.326907	-0.155853	-0.400285	0.394569	-2.028924	-1.775614	-6.258098	0.139334	-1.567278	-0.003663
1501.896000	0.203272	-2.036318	-1.018473	-1.595308	1.184498	1.646907	-0.269626	0.181437	0.366256	-0.535373	-0.261395	0.707270	-1.204037	7.551686	5.204726	-0.088111	-0.404594	0.400525	-9.545461	-2.326205	-3.742148	0.438630	-2.573789	0.531284
1501.906000	0.200612	-2.034513	-1.014850	-1.600648	1.181926	1.653875	-0.263600	0.180047	0.364088	-0.517473	-0.260172	0.685007	-1.104691	7.334290	4.840332	-0.088615	-0.352961	0.435005	-3.842005	-3.420863	2.757819	0.796389	-0.075970	0.064184
1501.916000	0.198035	-2.032752	-1.011350	-1.605733	1.179395	1.660634	-0.257521	0.174035	0.352048	-0.504609	-0.249514	0.673861	-1.015817	7.290540	5.094722	-0.163909	-0.373700	0.438383	-12.287316	-5.259661	-4.161238	1.046852	-4.311539	1.817084
1501.926000	0.195495	-2.031040	-1.007869	-1.610696	1.176954	1.667247	-0.250509	0.168564	0.344324	-0.494501	-0.249236	0.664953	-1.290770	7.456239	5.130302	-0.165844	-0.386940	0.426873	-9.974971	-1.685155	-4.841466	0.119641	-3.788359	1.401194
1501.938000	0.192582	-2.029059	-1.003767	-1.616499	1.174048	1.675131	-0.245846	0.162722	0.335727	-0.488238	-0.243090	0.647377	-1.325119	7.588558	5.186309	-0.137061	-0.369835	0.419469	-8.124237	-0.955228	-5.462852	-0.355659	-3.145181	1.053577
1501.948000	0.190115	-2.027482	-1.000375	-1.621319	1.171694	1.681598	-0.237599	0.161094	0.327084	-0.481339	-0.236537	0.633033	-1.554017	7.410444	5.109840	-0.156677	-0.413576	0.378176	-10.804897	2.328048	-5.073066	-0.725111	-3.997102	0.905860
1501.958000	0.187800	-2.025876	-0.997148	-1.626151	1.169362	1.687857	-0.232893	0.154363	0.321000	-0.469986	-0.231049	0.617477	-1.722569	7.876925	5.130958	-0.076008	-0.369593	0.380956	0.014037	4.971164	-2.945214	-1.851303	0.089731	-0.803865
1501.968000	0.185462	-2.024342	-0.993989	-1.630836	1.167102	1.693934	-0.229660	0.152971	0.311104	-0.452767	-0.227931	0.605344	-1.543189	7.832984	5.172081	-0.035423	-0.359079	0.404714	-1.191847	2.716372	-3.363498	-1.424208	0.055702	-0.417936
1501.980000	0.182743	-2.022538	-0.990318	-1.636167	1.164368	1.700986	-0.221712	0.150028	0.305562	-0.436221	-0.215627	0.587576	-1.742710	7.710117	4.999219	-0.087753	-0.397593	0.417671	0.089923	4.921669	-1.508775	-1.365937	0.160104	-0.256937
1501.990000	0.180537	-2.021057	-0.987334	-1.640474	1.162217	1.706784	-0.219888	0.149398	0.295621	-0.430557	-0.208731	0.575139	-1.531649	7.094176	5.122489	-0.075689	-0.416799	0.410089	-17.207514	2.413343	-6.013682	-0.908595	-5.242275	1.966578
1502.000000	0.178392	-2.019606	-0.984501	-1.644613	1.160122	1.712542	-0.213276	0.140053	0.290703	-0.421839	-0.210376	0.559711	-1.460372	7.769413	5.092792	-0.100459	-0.348633	0.366631	-0.465039	2.014631	-4.082096	-1.219345	-0.699622	-0.408307
1502.010000	0.176259	-2.018168	-0.981677	-1.648733	1.158020	1.718081	-0.208330	0.139986	0.281743	-0.416374	-0.200092	0.544064	-1.336751	7.425747	5.212075	-0.065457	-0.352124	0.383585	-11.223190	0.468517	-7.313916	-1.131835	-3.862754	1.154555
1502.020000	0.174221	-2.016783	-0.978894	-1.652815	1.156072	1.723459	-0.205808	0.136467	0.278897	-0.406035	-0.195444	0.531490	-0.992931	7.327954	4.988921	-0.056105	-0.392065	0.368178	-6.280928	-3.349767	-2.958859	0.840954	-1.664820	0.365118
1502.032000	0.171848	-2.015218	-0.975681	-1.657651	1.153718	1.729671	-0.195760	0.134746	0.266403	-0.391425	-0.188250	0.516255	-1.295173	6.895550	5.234681	-0.026988	-0.358505	0.357967	-23.830319	0.729193	-9.580509	-1.395182	-7.379957	2.401420
1502.042000	0.169989	-2.013922	-0.972991	-1.661585	1.151853	1.734735	-0.190904	0.126435	0.259850	-0.375577	-0.188321	0.504723	-1.246708	7.349903	5.144580	-0.022236	-0.326977	0.348132	-10.282811	0.311698	-6.255666	-1.237363	-3.142020	0.568058
1502.052000	0.168068	-2.012666	-0.970345	-1.665304	1.149990	1.739652	-0.187942	0.122098	0.253378	-0.360664	-0.183499	0.490883	-1.019568	7.403613	5.150213	-0.054181	-0.269366	0.317935	-8.953601	-2.290025	-7.149122	-1.120778	-3.386228	0.402790
1502.062000	0.166274	-2.011448	-0.967833	-1.668789	1.148179	1.744463	-0.178915	0.120792	0.246417	-0.349928	-0.171012	0.474171	-1.341889	7.227517	5.065412	-0.109834	-0.398383	0.367251	-11.712442	0.853264	-7.443239	-0.625469	-4.626228	1.651870
1502.074000	0.164188	-2.010014	-0.964902	-1.672932	1.146160	1.750074	-0.172471	0.117500	0.237894	-0.341233	-0.169449	0.456048	-1.400967	7.138540	5.005874	-0.114445	-0.344797	0.354701	-12.248878	1.861796	-6.961896	-1.400305	-4.890404	1.604061
1502.084000	0.162520	-2.008871	-0.962508	-1.676245	1.144463	1.754512	-0.168701	0.115124	0.229447	-0.333355	-0.167198	0.443676	-1.302951	6.951704	5.072114	-0.081007	-0.237350	0.334229	-18.082820	1.246103	-8.809510	-2.590003	-6.650026	2.041901
1502.094000	0.160829	-2.007785	-0.960290	-1.679479	1.142890	1.758866	-0.163714	0.105939	0.220618	-0.326774	-0.156529	0.429734	-1.213681	7.376192	5.043317	-0.049389	-0.332717	0.304626	-6.632976	0.458735	-6.106032	-1.061419	-2.601886	0.210185
1502.104000	0.159284	-2.006757	-0.958107	-1.682687	1.141290	1.763063	-0.157937	0.104855	0.213214	-0.314646	-0.153489	0.413953	-1.287547	7.441535	4.987406	-0.042341	-0.346782	0.359845	-3.214075	0.605499	-5.060727	-0.857150	-1.463779	0.438575
1502.114000	0.157689	-2.005709	-0.955991	-1.685830	1.139857	1.767156	-0.152869	0.102802	0.204854	-0.304943	-0.148274	0.401558	-1.424424	7.163527	5.107604	-0.039791	-0.352569	0.305764	-12.977749	2.688850	-10.216934	-1.852578	-5.006691	1.210697
1502.126000	0.155818	-2.004553	-0.953633	-1.689428	1.138153	1.771916	-0.150370	0.094872	0.196314	-0.283759	-0.139305	0.387765	-1.003291	7.181089	4.786189	0.022916	-0.348156	0.293905	-1.293979	-2.515336	-3.019759	0.384548	-0.096095	-0.816105
1502.136000	0.154368	-2.003606	-0.951769	-1.692285	1.136829	1.775662	-0.143843	0.093860	0.186665	-0.267355	-0.132329	0.376558	-1.002216	6.709652	4.853221	0.041865	-0.347692	0.317778	-13.745046	-2.854177	-7.395325	0.003726	-4.098993	1.169713
1502.146000	0.152918	-2.002686	-0.950003	-1.694893	1.135479	1.779397	-0.138730	0.087895	0.173399	-0.249139	-0.129792	0.367238	-1.178429	6.479257	5.038693	0.043879	-0.270266	0.347829	-24.377961	-1.219822	-13.787926	-1.966056	-8.218533	3.088291
1502.156000	0.151551	-2.001852	-0.948292	-1.697277	1.134242	1.782975	-0.134158	0.079536	0.167072	-0.232982	-0.117384	0.354959	-1.301898	6.833298	4.688570	-0.000797	-0.314341	0.355005	-6.112535	-0.616444	-6.190027	-0.689510	-2.515227	0.780832
1502.168000	0.149943	-2.000956	-0.946357	-1.699905	1.132921	1.787215	-0.133383	0.073495	0.153958	-0.215949	-0.104968	0.351290	-1.016838	6.627314	4.585733	-0.039775	-0.365668	0.333921	-7.511141	-4.541374	-6.755741	1.032763	-3.425791	1.132635
1502.178000	0.148648	-2.000261	-0.944865	-1.701985	1.131970	1.790629	-0.129292	0.068180	0.142077	-0.204970	-0.095696	0.343637	-1.041580	6.428082	4.532887	-0.001742	-0.406407	0.328710	-10.210922	-4.185722	-6.584175	1.397201	-3.761514	1.243550
1502.188000	0.147390	-1.999653	-0.943566	-1.703876	1.131040	1.794065	-0.124327	0.061452	0.129510	-0.186731	-0.089521	0.336929	-1.401152	6.230796	4.667074	0.001844	-0.379366	0.374770	-19.129739	-0.384958	-11.453309	-0.508032	-7.074320	3.013963
1502.198000	0.146202	-1.999035	-0.942301	-1.705586	1.130147	1.797410	-0.123458	0.054330	0.118456	-0.168494	-0.083341	0.334244	-1.283110	6.171838	4.434368	-0.008046	-0.277974	0.310107	-13.731295	-1.350978	-7.347933	-0.728524	-5.289903	1.386597
1502.208000	0.144954	-1.998546	-0.941108	-1.707144	1.129399	1.800720	-0.121438	0.045862	0.106297	-0.150176	-0.073505	0.329544	-1.500904	6.174972	4.352330	-0.000618	-0.249437	0.292236	-11.574121	1.355517	-6.034659	-1.586369	-4.546059	0.699075
1502.220000	0.143489	-1.998119	-0.939967	-1.708774	1.128654	1.804658	-0.123219	0.037083	0.089664	-0.129734	-0.057691	0.321646	-1.095518	6.227191	4.310372	0.055973	-0.266785	0.321974	-7.711532	-4.302476	-4.402044	0.351756	-2.698986	0.422562
1502.230000	0.142267	-1.997787	-0.939147	-1.709994	1.128109	1.807856	-0.118049	0.029701	0.075512	-0.111016	-0.046304	0.318815	-1.579140	6.178535	4.223511	0.075217	-0.281938	0.336494	-7.091188	1.471744	-2.852343	-0.918157	-2.156777	0.152327
1502.240000	0.141114	-1.997551	-0.938506	-1.710895	1.127720	1.811037	-0.118135	0.022730	0.063478	-0.088404	-0.035061	0.317108	-1.622558	6.123514	4.290710	0.057285	-0.306550	0.336944	-10.589562	1.615665	-5.650203	-0.958697	-3.788259	0.858109
1502.250000	0.139914	-1.997375	-0.937928	-1.711662	1.127439	1.814193	-0.117395	0.015873	0.047207	-0.068255	-0.024162	0.312649	-1.660118	6.022727	4.442652	0.048297	-0.316737	0.399973	-17.465360	1.029346	-10.434130	-1.242652	-6.583867	2.809119
1502.262000	0.138495	-1.997224	-0.937467	-1.712297	1.127230	1.817917	-0.119290	0.006136	0.033002	-0.045417	-0.012780	0.320596	-1.537918	5.525114	4.465832	0.082747	-0.313761	0.335080	-12.273750	-0.096475	-9.643960	-0.803977	-4.754019	1.207996
1502.272000	0.137320	-1.997265	-0.937161	-1.712669	1.127164	1.821106	-0.119655	-0.006216	0.022412	-0.024397	-0.001264	0.321471	-1.372005	5.135915	4.301378	0.111723	-0.179609	0.298459	8.502996	-2.674696	-2.315065	2.014440	2.471995	-2.221725
1502.282000	0.136108	-1.997364	-0.937036	-1.712767	1.127207	1.824262	-0.117361	-0.012019	0.011164	-0.003944	0.013704	0.318078	-1.462032	3.999942	4.189263	0.248360	0.023876	0.376761	2.954227	-3.483064	-7.007331	3.087950	-0.890754	0.331463
1502.292000	0.134932	-1.997536	-0.937032	-1.712617	1.127404	1.827497	-0.116247	-0.019185	-0.007265	0.030275	0.023734	0.325223	-1.694894	4.024216	3.711119	0.383310	0.042473	0.365783	-9.076802	-1.807710	-19.681596	1.817572	-8.202515	3.334176
1502.302000	0.133791	-1.997778	-0.937194	-1.712316	1.127620	1.830709	-0.118573	-0.022840	-0.019748	0.035493	0.024872	0.322299	-1.451547	3.806706	3.291926	0.483987	0.145432	0.351559	-10.462543	-4.120831	-16.494205	1.671652	-7.211585	2.642461
1502.314000	0.132362	-1.998106	-0.937488	-1.711816	1.127983	1.834644	-0.117718	-0.031600	-0.031840	0.054590	0.033438	0.322272	-1.726498	3.906937	3.108150	0.568671	0.233311	0.389751	-2.832259	-1.048552	-10.127451	0.532455	-3.438653	1.171334
1502.324000	0.131159	-1.998457	-0.937901	-1.711185	1.128346	1.837981	-0.120820	-0.039411	-0.042959	0.071079	0.043370	0.325794	-1.561374	4.007050	3.045737	0.652817	0.294118	0.336232	1.974610	-2.360148	-6.512078	0.656644	-0.792082	-0.713103
1502.334000	0.129912	-1.998940	-0.938457	-1.710443	1.128866	1.841273	-0.119345	-0.046106	-0.052306	0.093880	0.054838	0.327038	-1.663666	4.011987	2.953499	0.643737	0.352120	0.407002	4.218627	-2.302873	-4.650295	0.218413	-0.133826	-0.280276
1502.344000	0.128758	-1.999434	-0.939050	-1.709385	1.129398	1.844635	-0.121773	-0.052437	-0.063923	0.109923	0.065940	0.333603	-1.772450	4.071015	3.021296	0.721944	0.376483	0.371022	3.779185	-0.317059	-4.371157	-0.600068	0.546806	-1.173753
1502.354000	0.127522	-2.000025	-0.939703	-1.708187	1.130121	1.847972	-0.122679	-0.059067	-0.073801	0.129712	0.076885	0.339182	-1.842112	4.200992	2.797380	0.697779	0.383672	0.383933	12.608293	-0.301329	0.912936	-0.023285	3.456023	-2.333134
1502.366000	0.125994	-2.000796	-0.940752	-1.706549	1.131110	1.852128	-0.126221	-0.066976	-0.086690	0.149059	0.092946	0.349355	-1.993917	4.182320	2.847326	0.694591	0.325317	0.375017	9.951150	1.368166	-0.451592	-0.004803	2.502639	-2.075959
1502.376000	0.124708	-2.001485	-0.941669	-1.704981	1.132106	1.855551	-0.129892	-0.072781	-0.097533	0.168989	0.101585	0.353605	-1.702642	4.096713	2.757439	0.659005	0.277436	0.427861	10.291101	-3.482707	0.493401	1.992668	2.373700	-1.219084
1502.386000	0.123412	-2.002265	-0.942716	-1.703230	1.133184	1.859179	-0.129934	-0.078912	-0.108224	0.183374	0.105368	0.366984	-1.874887	4.240217	2.683534	0.664112	0.306156	0.369579	15.076416	-1.050936	3.005047	1.349012	4.052945	-2.809667
1502.396000	0.122089	-2.003046	-0.943847	-1.701360	1.134263	1.862794	-0.132867	-0.082037	-0.117407	0.197376	0.109703	0.373460	-1.900515	3.835021	2.770402	0.720692	0.401165	0.370597	2.870521	-0.023122	0.349303	-0.315701	0.742754	-1.564897
1502.406000	0.120767	-2.003888	-0.945123	-1.699328	1.135415	1.866564	-0.135595	-0.086586	-0.127754	0.210677	0.117739	0.376306	-1.927231	3.482079	2.770890	0.699497	0.418785	0.433310	-6.214184	-0.367537	-1.655130	-0.663326	-2.355824	0.459438
1502.418000	0.119132	-2.004969	-0.946706	-1.696693	1.136927	1.871163	-0.141382	-0.097826	-0.137768	0.229249	0.131612	0.384071	-1.696919	3.907025	2.730133	0.699342	0.361239	0.439943	4.990378	-4.414725	1.354694	1.458975	1.216791	-0.913349
1502.428000	0.117679	-2.006048	-0.948102	-1.694358	1.138283	1.875146	-0.144246	-0.104563	-0.143856	0.238071	0.141467	0.395779	-1.653498	3.910767	2.515380	0.719121	0.303356	0.431391	11.000640	-5.264779	6.812233	2.954168	3.951744	-2.144406
1502.438000	0.116297	-2.007103	-0.949582	-1.691780	1.139708	1.879117	-0.144763	-0.108284	-0.154572	0.249322	0.145168	0.406058	-2.027668	3.793076	2.507748	0.681421	0.345047	0.415550	6.990059	-0.647310	5.755341	1.129867	2.196263	-1.832733
1502.448000	0.114818	-2.008170	-0.951121	-1.689187	1.141217	1.883234	-0.148849	-0.116257	-0.165309	0.259665	0.150403	0.416886	-2.134363	4.136947	2.686311	0.719368	0.325496	0.401653	9.829460	0.374406	4.095025	0.842096	3.131909	-2.524788
1502.458000	0.113317	-2.009390	-0.952826	-1.686433	1.142729	1.887394	-0.153606	-0.116419	-0.171691	0.267872	0.159680	0.425614	-2.010522	3.654735	2.512893	0.710675	0.302647	0.490785	3.026312	-2.079861	5.896160	1.933621	1.422566	-0.680913
1502.470000	0.111479	-2.010829	-0.954942	-1.683071	1.144678	1.892627	-0.158404	-0.125508	-0.184061	0.280717	0.160420	0.439663	-2.008216	3.895258	2.522752	0.768178	0.389474	0.462648	8.437172	-2.158904	8.036320	1.259547	3.732143	-2.209613
1502.480000	0.109844	-2.012134	-0.956816	-1.680227	1.146345	1.897115	-0.160590	-0.131701	-0.192265	0.295227	0.171774	0.451288	-2.399435	4.172413	2.833500	0.749336	0.391584	0.457418	4.986168	2.260156	1.899825	-0.701157	1.622354	-1.649303
1502.490000	0.108234	-2.013500	-0.958735	-1.677189	1.148144	1.901769	-0.166062	-0.135366	-0.197017	0.308979	0.182292	0.463610	-2.449798	4.135187	2.781076	0.679111	0.288529	0.437340	4.439289	2.354784	1.571570	0.412671	0.760543	-1.488417
1502.500000	0.106539	-2.014852	-0.960789	-1.674135	1.149960	1.906497	-0.173864	-0.139535	-0.206108	0.320369	0.179224	0.474349	-2.107704	4.338840	2.663689	0.725928	0.360561	0.464704	13.162112	-2.847584	6.063272	1.591216	4.256176	-2.659263
1502.512000	0.104415	-2.016562	-0.963346	-1.670233	1.152127	1.912307	-0.177139	-0.140256	-0.212719	0.333937	0.186801	0.493503	-2.351145	3.846080	2.888350	0.708643	0.391763	0.432532	-5.946495	1.434295	-1.253784	-0.753724	-2.389098	-0.507995
1502.522000	0.102634	-2.018013	-0.965554	-1.666852	1.154058	1.917288	-0.182504	-0.149393	-0.220108	0.342021	0.195554	0.508799	-2.586456	4.280438	2.956220	0.716286	0.272400	0.487582	2.021305	2.842572	-1.167761	0.109983	-0.004334	-0.842148
1502.532000	0.100749	-2.019533	-0.967822	-1.663372	1.156058	1.922373	-0.187191	-0.152967	-0.225818	0.350965	0.199855	0.524977	-2.472859	4.435161	3.050337	0.733650	0.314058	0.440141	2.962944	1.820470	-2.500019	-0.154694	0.174802	-1.538668
1502.542000	0.098802	-2.021054	-0.970136	-1.659734	1.158119	1.927741	-0.194313	-0.157604	-0.227498	0.357981	0.203665	0.540768	-2.298361	4.548511	3.015208	0.713182	0.325999	0.438115	6.383694	-0.840129	-1.963026	0.575210	0.941510	-1.850324
1502.552000	0.096795	-2.022654	-0.972487	-1.655994	1.160190	1.933194	-0.198811	-0.155966	-0.232860	0.364755	0.203920	0.551087	-2.322929	3.971501	3.000433	0.728414	0.361748	0.467266	-7.042103	0.208730	-3.532324	-0.301517	-2.940668	0.011324
1502.564000	0.094345	-2.024608	-0.975377	-1.651590	1.162734	1.939921	-0.204543	-0.165919	-0.241206	0.373338	0.217111	0.562930	-2.267414	4.486038	3.006413	0.763817	0.341468	0.534157	5.077070	-2.315819	-1.445479	0.831604	1.096564	-0.839816
1502.574000	0.092255	-2.026295	-0.977807	-1.647856	1.164997	1.945694	-0.210193	-0.168819	-0.241966	0.383759	0.220176	0.579893	-2.109755	4.353351	2.853465	0.773987	0.306865	0.500489	6.231249	-3.945340	1.384813	2.025227	1.947499	-1.510684
1502.584000	0.090096	-2.028004	-0.980227	-1.643991	1.167187	1.951544	-0.212110	-0.169504	-0.248081	0.397658	0.220611	0.593976	-2.242971	4.242158	2.814281	0.803836	0.410041	0.514403	4.503833	-2.194383	2.241513	0.506711	1.778019	-1.452932
1502.594000	0.087956	-2.029729	-0.982674	-1.639985	1.169467	1.957617	-0.215979	-0.175319	-0.256698	0.411497	0.232645	0.610627	-2.289909	4.260767	2.863605	0.786302	0.332064	0.451394	2.923496	-1.057937	0.689713	0.916592	0.959700	-1.846047
1502.606000	0.085255	-2.031932	-0.985717	-1.634963	1.172312	1.965052	-0.221679	-0.182020	-0.262340	0.423808	0.238117	0.622726	-2.272351	4.508779	2.558273	0.744599	0.328669	0.557865	16.765827	-4.033863	6.653275	2.450708	5.206655	-2.243558
1502.616000	0.083033	-2.033764	-0.988343	-1.630685	1.174702	1.971310	-0.226278	-0.185496	-0.272923	0.429901	0.241679	0.637907	-2.424045	4.422943	2.872677	0.765391	0.365953	0.536589	5.424433	-1.116788	0.041560	0.496573	1.221493	-1.070511
1502.626000	0.080715	-2.035604	-0.991048	-1.626240	1.177074	1.977713	-0.233125	-0.185611	-0.273608	0.437628	0.248054	0.656273	-2.273279	4.003686	2.532493	0.699914	0.410438	0.496424	4.388443	-2.584145	4.398034	1.005445	0.792398	-1.353509
1502.636000	0.078337	-2.037520	-0.993842	-1.621784	1.179643	1.984395	-0.235465	-0.193396	-0.284754	0.441189	0.261702	0.672865	-2.697364	4.374088	2.731992	0.763398	0.316742	0.508760	7.234702	2.152292	2.293130	0.390547	2.001223	-1.782546
1502.646000	0.076044	-2.039424	-0.996705	-1.617385	1.182167	1.991199	-0.239968	-0.197388	-0.290063	0.450762	0.259669	0.683277	-2.764780	4.236363	2.681561	0.793735	0.420752	0.515452	5.293828	3.208014	3.350887	-0.915222	1.817934	-1.772658
1502.658000	0.073077	-2.041839	-1.000263	-1.611917	1.185368	1.999550	-0.247605	-0.198803	-0.297139	0.467487	0.271480	0.695278	-2.901897	3.853996	2.696352	0.756640	0.330968	0.535310	-4.971051	5.296866	1.161898	-0.773498	-1.772324	-0.145515
1502.668000	0.070568	-2.043863	-1.003329	-1.607221	1.188135	2.006539	-0.254173	-0.206913	-0.303441	0.476822	0.274811	0.707718	-2.909092	4.207523	2.829305	0.757648	0.352192	0.541185	-0.874865	4.626355	-0.885253	-1.016781	-0.954062	-0.457420
1502.678000	0.068006	-2.045933	-1.006445	-1.602424	1.190904	2.013667	-0.262750	-0.211887	-0.309959	0.489736	0.274616	0.725102	-2.659298	4.345496	2.885537	0.758460	0.311872	0.590196	0.623653	0.598174	-1.889479	0.457207	-0.677206	0.083220
1502.688000	0.065388	-2.048038	-1.009568	-1.597417	1.193704	2.021050	-0.265738	-0.212758	-0.310932	0.495155	0.282982	0.743951	-2.784455	3.972975	2.672668	0.769456	0.365997	0.511555	-2.452521	3.531418	1.599601	-0.530715	-0.998885	-0.817973
1502.700000	0.062132	-2.050721	-1.013406	-1.591272	1.197175	2.030159	-0.274699	-0.223227	-0.323385	0.500089	0.283652	0.755704	-2.574475	4.438262	2.965304	0.782026	0.415713	0.582387	-0.116582	-0.460926	-3.220389	-0.454450	-0.951332	-0.056362
1502.710000	0.059328	-2.052934	-1.016600	-1.586253	1.200065	2.037834	-0.276456	-0.226092	-0.322734	0.509679	0.293825	0.768232	-2.640020	4.636558	2.564729	0.760849	0.368300	0.531472	15.137330	-0.875294	4.246643	1.034344	4.223460	-2.534705
1502.720000	0.056573	-2.055207	-1.019849	-1.581131	1.203039	2.045496	-0.283976	-0.229289	-0.332606	0.523499	0.297542	0.782623	-2.587968	4.535437	2.841874	0.815923	0.355200	0.612809	3.515718	1.316982	2.988080	0.183456	1.464139	-0.239034
1502.730000	0.053719	-2.057452	-1.023124	-1.575943	1.206027	2.053348	-0.281083	-0.224886	-0.326509	0.530055	0.296044	0.784381	-2.245712	4.900876	2.625802	0.751472	0.353382	0.512914	15.212179	-0.196673	10.628462	1.327601	5.364800	-2.245454
1502.740000	0.050946	-2.059794	-1.026477	-1.570771	1.208946	2.061197	-0.280636	-0.222640	-0.331485	0.532830	0.297497	0.786210	-2.324533	4.511072	3.026345	0.699222	0.420110	0.514016	-6.009630	2.947744	1.519358	-1.258829	-2.556370	0.533411
1502.752000	0.047594	-2.062606	-1.030511	-1.564319	1.212550	2.070605	-0.282522	-0.227533	-0.332689	0.527562	0.298643	0.786668	-2.144138	5.055071	3.127342	0.743002	0.386847	0.505152	3.812737	-0.312589	1.126731	0.003415	0.680254	-0.675297
1502.762000	0.044748	-2.064854	-1.033851	-1.558942	1.215536	2.078446	-0.284118	-0.228590	-0.333491	0.521366	0.301659	0.790170	-2.050824	5.217986	3.083963	0.725210	0.362586	0.487864	8.317264	-1.931146	1.721159	0.813646	1.872165	-1.249941
1502.772000	0.041896	-2.067188	-1.037238	-1.553817	1.218550	2.086394	-0.283320	-0.224845	-0.333193	0.519112	0.300896	0.788685	-2.004812	4.837730	3.235238	0.821605	0.338055	0.502386	-3.947597	-0.627269	0.465477	0.540192	-0.761665	-0.148026
1502.782000	0.039071	-2.069447	-1.040594	-1.548631	1.221652	2.094265	-0.280731	-0.227844	-0.331705	0.526048	0.297708	0.784480	-2.210677	5.294409	3.240043	0.766046	0.297654	0.493427	5.336430	0.374348	-0.364195	0.612168	1.194774	-0.946571
1502.794000	0.035679	-2.072197	-1.044560	-1.542400	1.225162	2.103685	-0.281196	-0.226214	-0.332692	0.529443	0.301249	0.784463	-2.145222	5.164036	3.215665	0.790376	0.306093	0.488829	2.963344	0.107081	0.438008	0.684188	0.884979	-0.881360
1502.804000	0.032859	-2.074455	-1.047760	-1.537082	1.228254	2.111488	-0.279575	-0.228080	-0.328771	0.528230	0.295001	0.783826	-2.359041	5.400180	3.042976	0.755083	0.346094	0.542606	12.427448	0.644333	2.892550	0.319520	3.543110	-1.215711
1502.814000	0.029994	-2.076703	-1.051044	-1.531682	1.231198	2.119369	-0.281801	-0.229287	-0.333228	0.525741	0.299206	0.787243	-2.193292	5.523330	3.202740	0.735399	0.353194	0.490672	10.236938	-0.661342	-0.314068	0.332975	2.266039	-1.354267
1502.824000	0.027181	-2.078909	-1.054291	-1.526440	1.234193	2.127210	-0.278561	-0.222845	-0.329649	0.521038	0.299969	0.782666	-2.383162	4.976159	2.799049	0.753339	0.340945	0.554282	9.075106	1.420357	6.908175	0.544413	3.113509	-0.900731
1502.834000	0.024299	-2.081133	-1.057601	-1.521314	1.237155	2.135046	-0.281851	-0.226190	-0.333059	0.520939	0.297949	0.787185	-2.160264	5.162800	3.133751	0.828226	0.356949	0.519110	4.400799	-0.045177	2.509179	0.381123	1.973595	-0.913731
1502.846000	0.020967	-2.083811	-1.061566	-1.515136	1.240700	2.144523	-0.280612	-0.227114	-0.332123	0.526830	0.304349	0.789124	-2.413056	5.121463	3.046994	0.788296	0.325169	0.506032	5.059873	2.899834	3.203928	-0.067528	1.831471	-1.031997
1502.856000	0.018160	-2.086010	-1.064958	-1.509846	1.243716	2.152440	-0.283693	-0.226374	-0.330399	0.530133	0.297665	0.780776	-1.986884	4.721323	2.904897	0.741315	0.381767	0.537804	-0.607090	-1.754262	4.811549	0.834672	-0.100786	0.027213
1502.866000	0.015347	-2.088328	-1.068351	-1.504538	1.246701	2.160259	-0.280855	-0.228108	-0.333266	0.527855	0.302369	0.782128	-2.217902	4.981628	3.151389	0.765052	0.351650	0.556019	-1.801065	0.943339	1.013387	-0.022505	-0.706084	0.387898
1502.876000	0.012551	-2.090632	-1.071729	-1.499191	1.249771	2.168024	-0.283071	-0.225330	-0.328675	0.523834	0.300778	0.781050	-2.002956	4.817292	3.016356	0.748432	0.332786	0.545192	-2.125602	-1.440918	3.045979	1.089982	-0.703229	0.318027
1502.888000	0.009135	-2.093409	-1.075685	-1.492840	1.253398	2.177392	-0.281210	-0.230682	-0.332365	0.519170	0.297719	0.787411	-2.076858	5.216498	3.049934	0.806966	0.335346	0.527364	6.051474	-1.524248	3.333828	1.134254	2.335481	-0.867705
1502.898000	0.006353	-2.095763	-1.078979	-1.487707	1.256367	2.185356	-0.282145	-0.230236	-0.328083	0.522193	0.300308	0.786715	-2.055606	5.316196	2.765756	0.807545	0.319838	0.504630	15.897474	-3.084907	7.859261	2.215913	5.809086	-2.178809
1502.908000	0.003577	-2.098044	-1.082229	-1.482552	1.259418	2.193237	-0.280456	-0.226716	-0.333701	0.526113	0.294829	0.781651	-2.166617	5.176680	3.173137	0.789660	0.354910	0.498668	0.880647	0.633972	0.991138	0.073654	0.333076	-0.594863
1502.918000	0.000769	-2.100422	-1.085571	-1.477330	1.262383	2.201030	-0.279847	-0.228494	-0.332146	0.531539	0.298550	0.782490	-2.366738	5.525995	2.917922	0.759457	0.345202	0.567257	15.067313	-0.280106	4.131594	0.704885	4.550414	-1.113204
1502.928000	-0.002049	-2.102667	-1.088952	-1.472044	1.265350	2.208836	-0.281060	-0.228051	-0.333749	0.530080	0.300137	0.786758	-2.361586	5.641273	3.208574	0.770634	0.334835	0.509670	9.294444	1.187587	-0.474553	-0.024407	2.380273	-1.107835
1502.940000	-0.005369	-2.105418	-1.092918	-1.465528	1.268930	2.218302	-0.281350	-0.226226	-0.332579	0.521783	0.295559	0.787073	-2.391248	5.279592	3.166982	0.753558	0.404846	0.507192	1.932161	2.921832	0.262065	-1.223649	0.156995	-0.495526
1502.950000	-0.008171	-2.107712	-1.096250	-1.460353	1.271905	2.226165	-0.282329	-0.226949	-0.331037	0.518930	0.303667	0.787511	-2.372884	5.390738	3.147963	0.770800	0.348986	0.481829	4.780359	2.494913	0.699876	-0.435534	1.226143	-1.070651
1502.960000	-0.010993	-2.109956	-1.099628	-1.455211	1.274900	2.234002	-0.283044	-0.223453	-0.332813	0.524107	0.298013	0.787523	-2.445950	4.987763	3.213598	0.760118	0.378063	0.531779	-6.265340	4.870392	0.075063	-1.542502	-2.197827	0.480554
1502.970000	-0.013782	-2.112180	-1.102943	-1.450052	1.277871	2.241904	-0.285011	-0.226498	-0.331791	0.529945	0.304120	0.787334	-2.128650	5.296293	3.188712	0.767539	0.343858	0.511239	0.903269	-0.054093	0.119687	0.310694	-0.020031	-0.330701
1502.982000	-0.017192	-2.114919	-1.106954	-1.443756	1.281477	2.251337	-0.283697	-0.228750	-0.333216	0.531905	0.303165	0.781149	-2.133789	5.554019	3.247248	0.777276	0.339646	0.545143	4.598162	-1.108708	-1.061995	0.548889	1.009729	-0.243633
1502.992000	-0.020085	-2.117165	-1.110194	-1.438317	1.284567	2.259099	-0.284615	-0.227883	-0.330526	0.525177	0.299465	0.784908	-1.902917	5.296366	2.972179	0.748534	0.356270	0.511235	5.970001	-3.710965	2.980981	1.527151	1.639186	-0.767975
1503.002000	-0.022911	-2.119446	-1.113462	-1.433005	1.287556	2.266858	-0.281460	-0.228480	-0.330932	0.518589	0.302496	0.787422	-2.173949	5.699289	3.098162	0.770530	0.333539	0.551085	11.150820	-2.000429	0.651906	1.035824	3.083480	-0.749886
1503.012000	-0.025772	-2.121702	-1.116765	-1.427884	1.290592	2.274813	-0.283495	-0.224438	-0.326995	0.521241	0.296295	0.790998	-2.009455	5.243527	2.761870	0.779909	0.359650	0.476955	10.386838	-2.762171	6.643117	1.573023	3.754330	-1.743234
1503.022000	-0.028628	-2.123913	-1.120081	-1.422715	1.293613	2.282747	-0.280774	-0.225769	-0.331044	0.528294	0.298150	0.784983	-2.190352	5.130761	2.967381	0.773194	0.342248	0.479131	1.957910	0.981214	3.741368	0.372763	0.817304	-0.923348
1503.034000	-0.032020	-2.126677	-1.124079	-1.416501	1.297171	2.292244	-0.281435	-0.227196	-0.330422	0.529003	0.296883	0.780759	-1.928542	5.138303	2.904217	0.741240	0.317808	0.513098	3.041845	-2.849011	4.038572	1.774328	0.818843	-0.495948
1503.044000	-0.034853	-2.128895	-1.127465	-1.411105	1.300144	2.300042	-0.279593	-0.223921	-0.330464	0.527110	0.292455	0.783279	-2.200134	4.775787	2.919945	0.750188	0.424576	0.499289	-5.239049	2.424594	4.858431	-0.868415	-1.375392	-0.130144
1503.054000	-0.037655	-2.131236	-1.130783	-1.405771	1.303093	2.307886	-0.281756	-0.229560	-0.334048	0.521936	0.301513	0.781945	-2.107427	5.355446	3.240918	0.733626	0.342225	0.529825	-2.254416	0.062644	-1.426435	0.140614	-1.524439	0.278490
1503.064000	-0.040493	-2.133501	-1.134156	-1.400475	1.306062	2.315732	-0.280137	-0.230855	-0.331076	0.518688	0.296665	0.784860	-2.186953	5.428442	3.086670	0.781862	0.421292	0.542666	3.779654	-0.182284	1.356464	-0.365224	1.174279	-0.320945
1503.076000	-0.043816	-2.136327	-1.138107	-1.394323	1.309636	2.325064	-0.282019	-0.229282	-0.333279	0.520838	0.303640	0.786723	-1.996415	5.510351	3.302442	0.828764	0.345426	0.512977	-0.343866	-1.186392	-1.033040	0.592958	0.114434	-0.339881
1503.086000	-0.046604	-2.138678	-1.141385	-1.389167	1.312645	2.332982	-0.279400	-0.230419	-0.331928	0.526255	0.300304	0.787210	-2.340744	5.802727	2.922329	0.793811	0.397248	0.477862	15.724086	-0.280766	2.597554	0.069500	4.990162	-2.017442
1503.096000	-0.049382	-2.140927	-1.144629	-1.383943	1.315708	2.340970	-0.282195	-0.226300	-0.332955	0.527890	0.298445	0.781792	-2.229548	5.570420	3.096156	0.780668	0.354173	0.485451	5.532118	0.491003	0.676822	0.124950	1.560575	-1.030915
1503.106000	-0.052185	-2.143182	-1.147908	-1.378674	1.318729	2.348801	-0.281573	-0.227625	-0.331354	0.529042	0.301522	0.780852	-2.335732	5.603783	2.906824	0.787524	0.344182	0.466251	11.242193	0.725472	3.151212	0.387062	3.637347	-1.761281
1503.116000	-0.054993	-2.145423	-1.151250	-1.373307	1.321713	2.356537	-0.280699	-0.227581	-0.335797	0.527841	0.296375	0.782577	-2.488201	5.684884	3.160290	0.726987	0.404328	0.525190	5.067466	3.039022	-1.564999	-1.431773	0.593887	-0.374370
1503.128000	-0.058430	-2.148105	-1.155282	-1.366986	1.325324	2.365920	-0.281613	-0.224504	-0.332579	0.519771	0.302711	0.787704	-2.401145	5.234166	3.122348	0.825075	0.286738	0.519031	-2.589197	4.202374	2.137068	-0.120440	-0.239440	-0.201293
1503.138000	-0.061241	-2.150360	-1.158656	-1.361810	1.328279	2.373825	-0.281655	-0.226941	-0.331675	0.524129	0.300189	0.787668	-2.419410	5.486689	3.058107	0.782591	0.317575	0.493206	3.662595	3.090411	1.325240	-0.209168	1.080729	-0.813173
1503.148000	-0.064128	-2.152599	-1.161998	-1.356611	1.331261	2.381720	-0.283058	-0.224488	-0.333169	0.529177	0.297114	0.784189	-2.165153	5.296528	3.023023	0.786704	0.412119	0.495969	0.233191	0.943949	2.525345	-0.469658	0.327532	-0.602270
1503.158000	-0.066950	-2.154890	-1.165374	-1.351337	1.334203	2.389525	-0.282519	-0.226924	-0.329363	0.530735	0.304216	0.785230	-2.150470	5.161619	2.961418	0.711595	0.313115	0.493804	-2.034580	1.125424	2.504425	0.469044	-1.236803	-0.231410
1503.170000	-0.070325	-2.157671	-1.169364	-1.344930	1.337819	2.398993	-0.283070	-0.229311	-0.332068	0.526347	0.297669	0.785407	-1.903498	5.525421	3.125755	0.736805	0.407873	0.493298	0.705088	-2.466325	-0.518954	0.314672	-0.451941	-0.429088
1503.180000	-0.073100	-2.159959	-1.172622	-1.339604	1.340801	2.406896	-0.281537	-0.227357	-0.330736	0.521201	0.305251	0.783064	-2.118228	5.469814	2.922257	0.761540	0.338549	0.534085	5.177525	-1.361022	2.579397	0.980771	1.476776	-0.413833
1503.190000	-0.075885	-2.162261	-1.175881	-1.334421	1.343836	2.414626	-0.283367	-0.229875	-0.331912	0.518022	0.302945	0.785574	-1.812651	5.860927	3.077746	0.801987	0.357381	0.505982	8.862007	-5.621211	-0.270027	1.893466	2.672449	-0.976639
1503.200000	-0.078700	-2.164525	-1.179187	-1.329377	1.346886	2.422406	-0.281398	-0.229083	-0.332884	0.525714	0.298407	0.786315	-2.133590	5.875920	2.955376	0.791090	0.348948	0.549819	12.242561	-3.165475	0.866119	1.301176	3.701392	-0.728505
1503.210000	-0.081507	-2.166765	-1.182519	-1.324183	1.349898	2.430394	-0.282843	-0.224759	-0.333728	0.530827	0.303687	0.788724	-2.082504	5.239599	3.065820	0.783316	0.317113	0.464781	-4.024222	1.390615	2.152800	0.398671	-1.119434	-0.598726
1503.222000	-0.084827	-2.169462	-1.186496	-1.317786	1.353516	2.439841	-0.279259	-0.227378	-0.332070	0.530171	0.293323	0.784209	-2.523672	5.479667	2.959423	0.745592	0.369090	0.495479	3.302858	4.322167	1.666695	-1.145421	0.658185	-0.678400
1503.232000	-0.087673	-2.171701	-1.189837	-1.312336	1.356531	2.447646	-0.281566	-0.225024	-0.332289	0.523964	0.299124	0.783091	-2.458759	5.151817	2.965614	0.737502	0.348192	0.548440	-3.974561	4.921353	2.943479	-1.032912	-1.473935	0.369307
1503.242000	-0.090513	-2.173980	-1.193181	-1.307099	1.359509	2.455481	-0.281469	-0.227962	-0.334472	0.518335	0.298772	0.789531	-2.412549	5.333392	3.099044	0.789670	0.321021	0.536050	-3.614937	4.497962	1.443951	-0.666089	-1.024430	0.139141
1503.252000	-0.093392	-2.176245	-1.196498	-1.301956	1.362506	2.463373	-0.283522	-0.229750	-0.329622	0.519956	0.294760	0.786081	-2.312726	5.491781	2.909189	0.809142	0.419560	0.512104	4.480301	1.490866	3.151326	-0.642564	1.931034	-0.745706
1503.264000	-0.096809	-2.178990	-1.200500	-1.295758	1.366025	2.472857	-0.281453	-0.228543	-0.334027	0.523699	0.303374	0.786197	-2.348296	5.307366	3.187607	0.798037	0.358407	0.468924	-7.029268	5.471301	0.752554	-1.374819	-2.011046	-0.410796
1503.274000	-0.099643	-2.181328	-1.203757	-1.290521	1.368998	2.480662	-0.283764	-0.232626	-0.330621	0.527937	0.295174	0.784386	-2.117326	5.859038	2.972787	0.775807	0.447718	0.513784	8.775518	-2.224927	-0.036172	-0.094532	2.509682	-0.823177
1503.284000	-0.102457	-2.183651	-1.207040	-1.285209	1.371947	2.488459	-0.281613	-0.229799	-0.331910	0.526285	0.303423	0.785884	-2.146079	5.951150	2.929746	0.763818	0.352296	0.515715	11.299248	-2.703572	-0.317756	1.035673	2.996722	-0.877384
1503.294000	-0.105290	-2.185975	-1.210406	-1.279817	1.374968	2.496382	-0.285245	-0.228303	-0.332904	0.522929	0.303162	0.786081	-1.775983	5.859848	2.957613	0.768926	0.387797	0.486298	8.060576	-5.883020	-0.110194	1.665427	2.145915	-1.016268
1503.304000	-0.108132	-2.188240	-1.213762	-1.274582	1.378004	2.504269	-0.281786	-0.227273	-0.333855	0.519198	0.300058	0.781817	-1.940352	5.778960	3.133905	0.772579	0.388024	0.497169	1.683260	-2.229308	-1.541940	0.446648	0.088850	-0.506630
1503.316000	-0.111478	-2.190946	-1.217752	-1.268390	1.381606	2.513543	-0.281030	-0.223284	-0.334046	0.522879	0.306286	0.787959	-1.961226	5.457774	2.981319	0.822509	0.258280	0.510374	-0.356144	-1.376348	2.592556	1.943528	0.346089	-0.394456
1503.326000	-0.114304	-2.193254	-1.221176	-1.263226	1.384639	2.521426	-0.279141	-0.227405	-0.332363	0.528448	0.296765	0.788184	-2.294262	5.665126	3.016447	0.766087	0.400219	0.518230	2.217734	1.661086	0.124894	-0.763074	0.402163	-0.345990
1503.336000	-0.117123	-2.195488	-1.224509	-1.258007	1.387666	2.529377	-0.278689	-0.227943	-0.333866	0.528007	0.303543	0.786934	-2.293315	5.720079	3.288927	0.784846	0.297834	0.476723	-3.934170	3.887478	-2.685163	-0.508133	-1.736309	-0.403231
1503.346000	-0.119943	-2.197755	-1.227853	-1.252683	1.390676	2.537246	-0.279602	-0.225153	-0.329316	0.528358	0.299965	0.783590	-2.217304	5.378265	2.880681	0.761428	0.334383	0.479162	-0.480496	2.015737	3.028079	0.051297	-0.199849	-0.653729
1503.358000	-0.123289	-2.200519	-1.231751	-1.246244	1.394236	2.546584	-0.278646	-0.228791	-0.331481	0.520693	0.292263	0.780736	-2.438266	5.679290	3.056369	0.823842	0.447889	0.571431	1.255717	3.243862	0.486065	-1.659552	0.841089	0.155348
1503.368000	-0.126094	-2.202764	-1.235001	-1.241022	1.397220	2.554432	-0.280531	-0.227554	-0.329063	0.519500	0.303857	0.786620	-2.395188	5.706499	2.843149	0.801145	0.305277	0.484974	6.866559	1.886579	2.003423	0.381342	2.277302	-1.019043
1503.378000	-0.128900	-2.205034	-1.238276	-1.235872	1.400155	2.562323	-0.280151	-0.228887	-0.332257	0.523810	0.296576	0.783736	-2.561276	5.766701	2.868998	0.726161	0.432157	0.524242	6.342447	3.475069	0.129811	-1.718244	1.278225	-0.429014
1503.388000	-0.131650	-2.207316	-1.241527	-1.230702	1.403172	2.570168	-0.284361	-0.228794	-0.332245	0.529089	0.303534	0.784870	-2.139233	5.800064	2.920352	0.777194	0.357940	0.521829	5.287056	-1.188778	0.206282	0.591703	1.401821	-0.454103
1503.398000	-0.134465	-2.209547	-1.244862	-1.225408	1.406189	2.578022	-0.281559	-0.224663	-0.333097	0.531045	0.302379	0.783746	-2.359159	5.404073	2.903235	0.751294	0.326181	0.529176	-2.068495	3.699041	2.424595	-0.457138	-0.886648	0.000013
1503.410000	-0.137815	-2.212237	-1.248868	-1.218980	1.409874	2.587529	-0.284710	-0.228060	-0.334721	0.524679	0.297920	0.783027	-2.173705	5.659159	2.965186	0.739189	0.375442	0.491089	0.411493	1.050898	0.001597	-0.340815	-0.480975	-0.482868
1503.420000	-0.140598	-2.214520	-1.252223	-1.213631	1.412842	2.595365	-0.282897	-0.228275	-0.331662	0.518694	0.303522	0.783155	-2.297262	5.717158	2.810567	0.756347	0.289380	0.482140	5.626055	0.982029	1.262418	0.710272	1.299544	-0.856089
1503.430000	-0.143459	-2.216812	-1.255654	-1.208560	1.415866	2.603192	-0.285785	-0.226020	-0.333294	0.518194	0.295056	0.781012	-1.975117	5.339787	2.998964	0.804063	0.392970	0.535413	-6.700929	0.676038	2.827048	-0.123111	-1.585352	0.170307
1503.440000	-0.146325	-2.219107	-1.259070	-1.203433	1.418873	2.610966	-0.284640	-0.228922	-0.329962	0.524091	0.297690	0.786971	-2.090639	5.540712	2.753653	0.801717	0.344792	0.511527	3.307436	-0.954245	3.594822	0.940969	1.444619	-0.549124
1503.452000	-0.149686	-2.221867	-1.263066	-1.197184	1.422405	2.620344	-0.284523	-0.226978	-0.332109	0.527185	0.299949	0.788431	-1.985683	5.457871	3.043214	0.793097	0.326033	0.500160	-6.343607	1.066397	1.476366	0.374220	-1.873274	-0.178473
1503.462000	-0.152542	-2.224211	-1.266364	-1.191872	1.425333	2.628290	-0.283305	-0.230940	-0.331636	0.526373	0.294855	0.787722	-2.078546	6.014174	2.897256	0.780588	0.436683	0.458406	7.487948	-2.028393	-1.366354	-0.047175	2.054956	-1.211160
1503.472000	-0.155354	-2.226529	-1.269614	-1.186527	1.428259	2.636121	-0.283372	-0.231222	-0.331479	0.524997	0.306919	0.784759	-2.050736	6.148208	2.952711	0.764346	0.329378	0.512358	7.858348	-3.188553	-3.119717	1.292526	1.599733	-0.547237
1503.482000	-0.158195	-2.228783	-1.272864	-1.181216	1.431262	2.643967	-0.282216	-0.225683	-0.331309	0.519745	0.300252	0.787972	-2.101436	5.705789	2.796509	0.806738	0.436567	0.500170	4.025617	-0.955704	1.990059	-0.119431	1.682649	-0.692731
1503.492000	-0.160992	-2.231102	-1.276138	-1.176095	1.434278	2.651863	-0.280880	-0.228401	-0.333162	0.520434	0.305550	0.785443	-2.265599	5.975522	2.898266	0.871526	0.366881	0.494526	7.112139	0.068228	0.133218	0.309657	2.964756	-0.921733
1503.504000	-0.164352	-2.233801	-1.280193	-1.169820	1.437952	2.661303	-0.279126	-0.223196	-0.334505	0.526136	0.303070	0.786765	-2.407822	5.549995	2.940575	0.821468	0.359686	0.501346	-2.421755	5.009603	2.115122	-1.101990	-0.253870	-0.414915
1503.514000	-0.167213	-2.236084	-1.283502	-1.164594	1.440988	2.669146	-0.280954	-0.225876	-0.333075	0.527897	0.297729	0.786017	-2.274366	5.695031	2.945104	0.775540	0.401295	0.491256	-0.979854	2.921408	0.271945	-1.097168	-0.443252	-0.500236
1503.524000	-0.170019	-2.238306	-1.286872	-1.159293	1.444010	2.676992	-0.281541	-0.226257	-0.335375	0.524589	0.306085	0.785927	-2.265311	5.666416	3.076481	0.817749	0.280538	0.505614	-4.677508	4.007063	0.084539	-0.083168	-1.380365	-0.223301
1503.534000	-0.172863	-2.240537	-1.290225	-1.153909	1.447066	2.684947	-0.281431	-0.223539	-0.329902	0.523714	0.292727	0.784047	-2.267318	5.309673	2.803388	0.738968	0.427086	0.470913	-5.297669	4.654410	3.754583	-1.755512	-1.686834	-0.571698
1503.546000	-0.176249	-2.243302	-1.294169	-1.147628	1.450622	2.694368	-0.281435	-0.230076	-0.332511	0.518171	0.296637	0.781626	-2.212860	5.945179	2.945237	0.829731	0.360788	0.494599	3.046628	0.749838	-0.925800	0.042304	1.138706	-0.653250
1503.556000	-0.179072	-2.245570	-1.297441	-1.142497	1.453651	2.702079	-0.280816	-0.228659	-0.329622	0.522027	0.297315	0.782064	-2.197429	5.996587	2.718218	0.799806	0.334553	0.541876	8.900005	-2.149858	-0.150066	1.187209	2.653463	-0.310750
1503.566000	-0.181963	-2.247853	-1.300652	-1.137360	1.456569	2.709948	-0.281794	-0.227726	-0.329399	0.528622	0.292806	0.788930	-2.034941	5.662536	2.752417	0.796619	0.468717	0.494303	1.509267	-0.829528	2.196312	-0.486338	0.906875	-0.624484
1503.576000	-0.184795	-2.250158	-1.303985	-1.132143	1.459578	2.717843	-0.280036	-0.228751	-0.331766	0.533099	0.302895	0.785733	-2.140092	5.843369	2.706873	0.742701	0.317688	0.480557	5.143586	-0.877066	0.181501	0.895213	0.901073	-0.765729
1503.586000	-0.187619	-2.252438	-1.307258	-1.126801	1.462530	2.725730	-0.281750	-0.227624	-0.333546	0.528520	0.296204	0.784051	-1.903152	5.785539	2.660825	0.777830	0.460506	0.492575	4.844471	-3.720959	1.485567	0.416192	1.633122	-0.713203
1503.598000	-0.190979	-2.255134	-1.311344	-1.120306	1.466095	2.735057	-0.279320	-0.228512	-0.334269	0.520986	0.304412	0.784208	-2.202318	5.786202	2.856139	0.790036	0.370037	0.536057	0.288374	1.176434	0.227749	-0.198235	0.025896	-0.070577
1503.608000	-0.193762	-2.257432	-1.314711	-1.115125	1.469121	2.742915	-0.281536	-0.228851	-0.332317	0.521444	0.301979	0.785184	-2.043327	5.797350	2.820264	0.787665	0.374443	0.514262	0.734505	-0.704516	0.317520	0.345700	0.156219	-0.317901
1503.618000	-0.196523	-2.259705	-1.318104	-1.109944	1.472131	2.750846	-0.279979	-0.225549	-0.334208	0.524154	0.298320	0.787138	-2.357595	5.528475	2.936140	0.772652	0.414924	0.487273	-6.521475	6.302899	1.585608	-2.201184	-1.991152	-0.404881
1503.628000	-0.199311	-2.262015	-1.321458	-1.104729	1.475136	2.758674	-0.282884	-0.228316	-0.330460	0.526830	0.304497	0.782795	-2.060319	5.918162	2.678172	0.729675	0.314556	0.549483	4.982980	-2.626292	-0.732437	1.375340	0.592578	0.025020
1503.640000	-0.202608	-2.264768	-1.325426	-1.098389	1.478758	2.768078	-0.281061	-0.227354	-0.334137	0.525886	0.298019	0.785509	-2.389502	5.899004	2.865319	0.767877	0.417736	0.488429	0.985755	3.758812	-1.257422	-1.610849	-0.064450	-0.580381
1503.650000	-0.205415	-2.267030	-1.328685	-1.093077	1.481764	2.775984	-0.283848	-0.228679	-0.332560	0.522399	0.301351	0.786443	-2.163844	6.033735	2.960782	0.778259	0.371862	0.491819	0.198778	1.228223	-2.934070	-0.407691	-0.500336	-0.501915
1503.660000	-0.208233	-2.269316	-1.331908	-1.087781	1.484787	2.783818	-0.282042	-0.228626	-0.331304	0.518890	0.300832	0.784142	-1.827621	6.632198	2.974115	0.744180	0.318981	0.384188	9.944659	0.557079	-0.351082	0.203886	2.710804	-1.070047
1503.670000	-0.211051	-2.271512	-1.335165	-1.082681	1.487674	2.791496	-0.275010	-0.217198	-0.324242	0.508555	0.288699	0.766591	-1.993004	5.997652	2.958348	0.772020	0.437175	0.486644	-0.040192	5.707935	5.952497	-2.266693	0.976855	0.214317
1503.680000	-0.213854	-2.273704	-1.338338	-1.077715	1.490597	2.799084	-0.271664	-0.220103	-0.320367	0.505530	0.292426	0.754687	-1.750012	6.486805	3.045999	0.751237	0.321390	0.462782	5.115095	0.865344	0.740139	0.122224	1.477589	-0.039574
1503.692000	-0.217044	-2.276287	-1.342195	-1.071785	1.493964	2.808033	-0.267216	-0.215462	-0.314626	0.495369	0.279834	0.740672	-1.613070	6.615451	3.101888	0.758410	0.424113	0.430945	5.558601	-0.533075	-0.552197	-0.568687	1.827738	-0.366908
1503.702000	-0.219715	-2.278377	-1.345295	-1.066895	1.496794	2.815378	-0.261711	-0.207060	-0.307656	0.487605	0.278577	0.724401	-1.486014	6.169034	3.177093	0.751028	0.298615	0.421026	-4.224113	2.145696	3.153261	0.089667	-1.090576	-0.217506
1503.712000	-0.222367	-2.280423	-1.348405	-1.062009	1.499542	2.822512	-0.255906	-0.206901	-0.301480	0.476728	0.273672	0.709498	-1.351331	6.596677	3.211861	0.721609	0.291193	0.437075	1.177072	-1.922003	-1.365397	1.118005	-0.245348	-0.070194
1503.722000	-0.224929	-2.282503	-1.351401	-1.057228	1.502241	2.829463	-0.252885	-0.202117	-0.293489	0.463628	0.263991	0.700026	-0.903444	6.496508	3.139985	0.713975	0.359374	0.397051	-0.006321	-6.461244	0.001069	1.869186	-0.320720	-0.460961
1503.734000	-0.227840	-2.284893	-1.354935	-1.051788	1.505384	2.837821	-0.243242	-0.195328	-0.285857	0.452806	0.260628	0.681114	-1.238254	6.291181	3.127970	0.760543	0.282853	0.417300	-1.838137	-1.550811	2.837615	1.393893	-0.207261	-0.212144
1503.744000	-0.230226	-2.286832	-1.357764	-1.047365	1.507958	2.844629	-0.240396	-0.194103	-0.278095	0.443897	0.250059	0.665134	-1.037085	6.547049	3.191275	0.737224	0.364337	0.358341	0.047275	-4.134308	-0.176382	1.146203	0.022310	-0.830045
1503.754000	-0.232529	-2.288757	-1.360522	-1.043023	1.510489	2.851150	-0.231696	-0.191861	-0.273204	0.439667	0.245705	0.646185	-1.400964	6.760617	3.036270	0.729125	0.390610	0.384264	7.983116	-3.174024	-1.448211	0.478154	2.347627	-0.659410
1503.764000	-0.234862	-2.290548	-1.363099	-1.038672	1.512927	2.857523	-0.226859	-0.181959	-0.265922	0.430796	0.239611	0.633465	-1.466230	6.171196	2.862245	0.673862	0.326460	0.480981	1.793141	-0.688154	4.520870	0.493882	0.440506	0.533283
1503.774000	-0.237043	-2.292391	-1.365727	-1.034454	1.515275	2.863775	-0.222305	-0.182879	-0.262334	0.418747	0.236572	0.627143	-1.495677	6.645927	2.857566	0.687921	0.295422	0.399451	9.949159	-2.874979	0.167935	1.336658	2.550544	-0.424566
1503.786000	-0.239667	-2.294531	-1.368820	-1.029435	1.518115	2.871185	-0.215225	-0.177123	-0.256020	0.404403	0.226047	0.608772	-1.766847	6.616082	2.940782	0.668809	0.395123	0.336374	8.045615	2.212707	-0.112073	-1.339395	2.044534	-1.042804
1503.796000	-0.241746	-2.296238	-1.371327	-1.025385	1.520350	2.877184	-0.211659	-0.168437	-0.250449	0.391328	0.229018	0.591845	-1.819633	6.103090	2.897500	0.683577	0.316487	0.396922	0.970296	5.436608	5.552258	-1.234452	0.514468	-0.274392
1503.806000	-0.243850	-2.297927	-1.373825	-1.021562	1.522536	2.883003	-0.207461	-0.169304	-0.249352	0.382234	0.223815	0.574191	-1.713154	6.433350	3.155424	0.710480	0.331126	0.413461	-0.006960	4.432921	1.483487	-1.196432	0.095130	-0.040985
1503.816000	-0.245924	-2.299586	-1.376258	-1.017815	1.524665	2.888688	-0.203722	-0.164146	-0.239667	0.377647	0.215829	0.562466	-1.561844	6.500149	3.118778	0.700054	0.408621	0.416523	1.309070	2.002667	0.965824	-1.304440	0.584466	0.002387
1503.828000	-0.248308	-2.301511	-1.379135	-1.013486	1.527209	2.895369	-0.199625	-0.160313	-0.233318	0.368097	0.217733	0.549926	-1.474610	6.659375	3.093929	0.698758	0.307659	0.370336	4.200479	0.214840	-0.432945	0.240038	1.073264	-0.466621
1503.838000	-0.250302	-2.303076	-1.381440	-1.009883	1.529299	2.900829	-0.193664	-0.153986	-0.228931	0.359333	0.209001	0.533983	-1.393397	6.162425	3.281288	0.730744	0.301069	0.390977	-8.045674	4.618083	4.405360	-0.758360	-1.786822	-0.094358
1503.848000	-0.252214	-2.304609	-1.383700	-1.006356	1.531313	2.906084	-0.189383	-0.155156	-0.218038	0.352035	0.204303	0.520656	-1.188013	6.799212	3.093694	0.693970	0.304746	0.341762	5.453154	-3.503525	-1.721905	1.356207	1.332498	-0.706655
1503.858000	-0.254084	-2.306173	-1.385878	-1.002888	1.533242	2.911191	-0.185961	-0.148294	-0.212918	0.340324	0.193412	0.504276	-0.915902	6.639160	3.061123	0.708191	0.345428	0.364659	2.956044	-5.989621	0.412140	1.834663	1.114478	-0.412544
1503.868000	-0.255957	-2.307643	-1.387906	-0.999456	1.535216	2.916113	-0.178892	-0.144122	-0.205858	0.327029	0.189752	0.491119	-0.739842	6.894758	3.037064	0.676796	0.286916	0.365838	6.528923	-9.862875	-2.498130	3.427786	1.427027	-0.347450
1503.880000	-0.257969	-2.309303	-1.390353	-0.995558	1.537510	2.921884	-0.170101	-0.137057	-0.199617	0.314023	0.183461	0.477615	-1.000127	6.600214	3.066663	0.714098	0.229546	0.323798	2.520789	-4.113294	1.127640	2.502748	0.886843	-0.713826
1503.890000	-0.259651	-2.310702	-1.392276	-0.992440	1.539258	2.926574	-0.164822	-0.134659	-0.196399	0.303726	0.171981	0.464198	-0.968723	6.800796	3.066577	0.725017	0.353737	0.337065	5.576245	-6.005709	-0.710439	1.749650	2.125212	-0.555560
1503.900000	-0.261256	-2.312029	-1.394137	-0.989425	1.540987	2.931100	-0.161237	-0.129897	-0.190848	0.297267	0.169827	0.450258	-0.849578	6.691538	2.958708	0.683573	0.350534	0.313323	5.584247	-7.217464	0.435578	2.090343	1.865006	-0.738611
1503.910000	-0.262755	-2.313295	-1.395963	-0.986574	1.542686	2.935566	-0.152532	-0.125601	-0.183232	0.290411	0.165601	0.433363	-1.283871	6.646941	2.887476	0.635960	0.261810	0.334891	7.227402	-2.628767	0.626978	1.443542	1.689316	-0.444256
1503.922000	-0.264561	-2.314704	-1.398099	-0.983212	1.544620	2.940617	-0.147503	-0.117952	-0.177138	0.283660	0.155670	0.415517	-1.243362	6.373793	2.924644	0.635597	0.308222	0.332045	2.009250	-0.572989	3.557490	0.441125	0.600780	-0.379698
1503.932000	-0.265988	-2.315925	-1.399865	-0.980491	1.546146	2.944699	-0.142313	-0.115184	-0.172002	0.273846	0.152107	0.397581	-1.513211	6.430575	3.031709	0.649050	0.285384	0.402302	1.149880	2.560721	2.824275	-0.304492	0.365007	0.436229
1503.942000	-0.267376	-2.317028	-1.401584	-0.977826	1.547705	2.948585	-0.140017	-0.114395	-0.167504	0.262273	0.147648	0.390105	-1.393324	6.735250	3.179001	0.650963	0.267934	0.315453	2.237075	1.565818	-0.901134	0.050497	0.270751	-0.435055
1503.952000	-0.268781	-2.318142	-1.403205	-0.975275	1.549113	2.952381	-0.134010	-0.108507	-0.160662	0.254357	0.139196	0.378188	-1.449065	6.607608	3.126808	0.636675	0.375897	0.301051	1.553710	2.865809	0.632107	-1.452089	0.452974	-0.547723
1503.964000	-0.270325	-2.319377	-1.405103	-0.972312	1.550716	2.956787	-0.130611	-0.106600	-0.155256	0.238325	0.136100	0.362193	-1.353069	6.963381	3.232167	0.638946	0.371149	0.264634	4.307717	0.808661	-3.470471	-0.919176	0.882143	-0.874056
1503.974000	-0.271583	-2.320405	-1.406629	-0.969940	1.552064	2.960305	-0.124355	-0.098843	-0.147114	0.227483	0.136355	0.344577	-1.450450	6.634491	3.220923	0.651059	0.279543	0.358088	-0.229430	3.221110	0.463057	-0.545620	-0.163241	0.214968
1503.984000	-0.272828	-2.321386	-1.408132	-0.967645	1.553380	2.963701	-0.122930	-0.093975	-0.141553	0.218186	0.126231	0.332755	-0.926932	6.454442	3.311192	0.614325	0.311296	0.256574	-6.846790	0.884003	1.751438	-0.189365	-2.306322	-0.777546
1503.994000	-0.274019	-2.322298	-1.409516	-0.965513	1.554574	2.966968	-0.117622	-0.093381	-0.134964	0.206844	0.118476	0.317503	-0.740497	6.745462	3.299739	0.664146	0.358762	0.223706	-2.100496	-3.350305	-0.570576	0.697377	-0.411597	-1.100548
1504.004000	-0.275169	-2.323219	-1.410832	-0.963452	1.555717	2.970080	-0.110332	-0.089532	-0.129175	0.198565	0.114943	0.298120	-0.857056	6.894336	3.307856	0.647188	0.403572	0.302577	-0.108413	-3.652052	-2.346597	0.191521	0.001010	-0.204768
1504.016000	-0.276423	-2.324189	-1.412277	-0.961098	1.557093	2.973565	-0.105413	-0.083404	-0.119003	0.188634	0.112571	0.284068	-0.646583	6.738255	3.180997	0.606947	0.337994	0.259164	-0.529587	-5.605020	-0.551562	1.428103	-0.482816	-0.583586
1504.026000	-0.277401	-2.325015	-1.413522	-0.959282	1.558171	2.976313	-0.096760	-0.079364	-0.113032	0.179963	0.106456	0.267826	-0.984097	6.828167	3.134190	0.631583	0.279585	0.303813	3.164974	-3.481207	-0.921821	1.419282	0.737859	-0.061922
1504.036000	-0.278390	-2.325744	-1.414548	-0.957583	1.559209	2.978923	-0.093589	-0.075107	-0.105090	0.170193	0.099417	0.257857	-0.791640	6.751693	2.980842	0.651167	0.280385	0.268336	5.305245	-6.545177	0.889618	2.496399	1.859044	-0.388474
1504.046000	-0.279265	-2.326486	-1.415565	-0.955884	1.560136	2.981403	-0.089114	-0.069133	-0.099496	0.163497	0.093049	0.242889	-0.583676	6.610439	3.027921	0.609992	0.327086	0.282657	0.917895	-7.205726	1.882680	2.128432	0.377616	-0.160077
1504.058000	-0.280315	-2.327288	-1.416786	-0.954038	1.561259	2.984207	-0.080435	-0.065533	-0.097977	0.150820	0.087057	0.228023	-0.708341	6.597829	3.367911	0.629394	0.290909	0.234711	-6.294303	-1.408845	1.282794	0.740933	-1.788422	-0.596136
1504.068000	-0.281054	-2.327899	-1.417705	-0.952595	1.562086	2.986359	-0.075276	-0.062679	-0.090174	0.143886	0.082981	0.214152	-0.841524	6.577332	3.302064	0.638709	0.265076	0.279998	-4.623236	-0.955857	2.012063	0.911956	-1.125567	-0.056581
1504.078000	-0.281756	-2.328509	-1.418481	-0.951202	1.562837	2.988427	-0.069385	-0.060605	-0.083273	0.138750	0.075711	0.199126	-1.063045	7.000900	3.170297	0.578795	0.273225	0.232289	4.889835	-2.132251	-3.000351	0.819128	0.679263	-0.529980
1504.088000	-0.282462	-2.329095	-1.419291	-0.949951	1.563585	2.990335	-0.064708	-0.055669	-0.074192	0.124220	0.068688	0.183389	-1.146549	6.865358	2.969091	0.625991	0.315673	0.248491	8.354266	-2.866892	0.011139	0.863613	2.768219	-0.313946
1504.098000	-0.283049	-2.329572	-1.419985	-0.948772	1.564242	2.992097	-0.061349	-0.051151	-0.069804	0.115861	0.063313	0.173781	-1.078862	6.834221	2.926848	0.596689	0.338100	0.221372	8.431268	-3.404981	0.248153	0.718839	2.629201	-0.546177
1504.110000	-0.283799	-2.330145	-1.420762	-0.947476	1.564959	2.994066	-0.056294	-0.044976	-0.065009	0.103434	0.058763	0.157441	-0.914437	6.789009	3.032795	0.617700	0.303302	0.211643	5.110739	-3.720689	0.871534	1.264033	1.832256	-0.567654
1504.120000	-0.284310	-2.330587	-1.421370	-0.946503	1.565519	2.995520	-0.051035	-0.040560	-0.058204	0.095124	0.053722	0.136547	-0.883335	6.828305	2.898035	0.608520	0.308915	0.266743	8.462987	-6.371191	0.890027	1.990590	2.839059	0.085918
1504.130000	-0.284777	-2.330946	-1.421920	-0.945607	1.566030	2.996822	-0.047093	-0.036574	-0.054912	0.088146	0.048872	0.130354	-0.744634	6.636612	3.089344	0.575850	0.302425	0.203183	0.648265	-3.494016	2.139958	1.115641	0.249491	-0.532032
1504.140000	-0.285242	-2.331291	-1.422384	-0.944835	1.566510	2.998056	-0.043551	-0.033355	-0.049367	0.077917	0.046735	0.113361	-0.457659	6.840965	3.100902	0.603732	0.233592	0.188586	2.871271	-8.121199	0.308625	3.282766	0.834330	-0.610322
1504.152000	-0.285670	-2.331649	-1.422980	-0.943993	1.566996	2.999293	-0.036462	-0.028179	-0.043345	0.064557	0.038154	0.095747	-0.371505	6.883418	3.150676	0.583556	0.224570	0.166942	1.971502	-8.468519	-0.433160	3.392923	0.281642	-0.768849
1504.162000	-0.286024	-2.331935	-1.423313	-0.943378	1.567364	3.000164	-0.029939	-0.024231	-0.036520	0.054589	0.032518	0.082901	-0.427258	6.863307	3.185479	0.612175	0.180268	0.152960	1.527583	-7.293436	0.223800	3.596685	0.418657	-0.859088
1504.172000	-0.286299	-2.332089	-1.423682	-0.942902	1.567683	3.000837	-0.023845	-0.020634	-0.031672	0.045140	0.025623	0.065268	-0.453334	6.813863	3.286970	0.577393	0.183728	0.231614	-2.021054	-6.040384	0.133076	3.044854	-0.995140	0.046293
1504.182000	-0.286511	-2.332303	-1.423954	-0.942501	1.567849	3.001466	-0.018082	-0.015163	-0.024887	0.036466	0.019962	0.057200	-0.622247	6.662446	3.214831	0.590566	0.186887	0.160747	-1.549117	-3.163295	2.436197	2.249802	-0.390686	-0.669961
1504.192000	-0.286652	-2.332421	-1.424167	-0.942208	1.568025	3.001890	-0.013210	-0.011381	-0.017956	0.028083	0.014033	0.039812	-0.648802	6.649945	3.262910	0.551505	0.186730	0.172706	-3.156541	-2.085803	2.042443	1.773925	-1.295350	-0.484568
1504.204000	-0.286781	-2.332538	-1.424331	-0.941974	1.568118	3.002314	-0.007483	-0.005340	-0.010906	0.016032	0.007917	0.025401	-0.323957	6.979850	3.316813	0.553251	0.164916	0.126364	-5.512073	0.275647	4.844479	0.748368	-1.503687	-0.924161
1504.214000	-0.286790	-2.332512	-1.424411	-0.941907	1.568172	3.002450	-0.001044	0.000001	-0.002433	0.004615	-0.001242	0.010369	0.024477	7.266289	3.445170	0.508086	0.085703	0.093450	-0.834501	2.816264	10.625848	-0.441579	2.032285	-0.377576
1504.224000	-0.286740	-2.332511	-1.424384	-0.941889	1.568146	3.002437	0.003889	0.001087	0.002779	-0.006861	-0.006739	-0.015210	0.719155	7.976152	3.890720	0.328216	-0.020663	-0.106269	0.743970	0.391389	10.197539	-0.099681	3.620878	1.819548
1504.234000	-0.286701	-2.332448	-1.424296	-0.942040	1.568022	3.002202	0.010360	0.006338	0.010593	-0.020867	-0.015078	-0.029034	1.214912	8.392613	4.157120	0.242270	-0.099594	-0.133378	2.804352	1.702654	13.351061	-1.099708	5.686110	2.553031
1504.246000	-0.286506	-2.332326	-1.424102	-0.942279	1.567829	3.001850	0.017964	0.012239	0.016121	-0.021886	-0.018488	-0.038314	1.307508	8.794952	4.389371	0.163008	-0.133718	-0.141632	-2.722658	8.286758	13.661166	-3.719278	3.348629	2.514476
1504.256000	-0.286301	-2.332193	-1.423896	-0.942511	1.567686	3.001366	0.019313	0.012924	0.020938	-0.029692	-0.018372	-0.047718	1.343523	9.042602	4.452086	0.095847	-0.193001	-0.230431	-1.057690	8.094181	9.874915	-3.392967	2.582080	1.623649
1504.266000	-0.286084	-2.332025	-1.423690	-0.942816	1.567504	3.000870	0.021761	0.013970	0.026081	-0.041491	-0.021326	-0.060587	1.571874	9.373790	4.514439	0.088816	-0.200705	-0.265222	1.748554	4.190391	5.977867	-2.265013	2.937231	1.318222
1504.276000	-0.285868	-2.331903	-1.423399	-0.943273	1.567238	3.000191	0.024459	0.017713	0.030039	-0.050465	-0.026554	-0.074952	1.788159	9.481161	4.671428	0.060566	-0.263725	-0.289576	-1.144557	3.154931	4.029112	-1.454723	1.364765	1.131053
1504.286000	-0.285626	-2.331720	-1.423121	-0.943793	1.567008	2.999370	0.028430	0.022404	0.033754	-0.059065	-0.032536	-0.086828	2.037896	9.573909	4.856196	-0.028938	-0.272133	-0.363049	-5.571520	3.028019	1.319913	-1.702428	-1.232534	0.409418
1504.298000	-0.285191	-2.331418	-1.422673	-0.944577	1.566562	2.998222	0.035465	0.026947	0.042251	-0.073302	-0.039772	-0.108126	2.036490	9.971718	4.847113	-0.019599	-0.317336	-0.365744	0.760832	0.009456	-2.843691	-0.430293	0.245017	0.457081
1504.308000	-0.284806	-2.331140	-1.422276	-0.945408	1.566103	2.997070	0.039996	0.032479	0.046719	-0.085084	-0.046582	-0.119135	2.161772	9.988680	5.029740	0.009065	-0.314539	-0.413806	-2.972262	0.868130	-3.047924	-0.640803	-0.588953	0.001168
1504.318000	-0.284336	-2.330801	-1.421744	-0.946269	1.565632	2.995752	0.047269	0.037324	0.053716	-0.091928	-0.052942	-0.138050	2.059899	10.160227	5.127041	-0.005077	-0.297033	-0.325298	-2.644695	1.072370	-5.333505	-1.032639	-0.801738	1.010116
1504.328000	-0.283841	-2.330391	-1.421224	-0.947247	1.565093	2.994237	0.052939	0.041872	0.062587	-0.105411	-0.058033	-0.149206	2.043484	10.219913	5.018572	0.027942	-0.320493	-0.346229	1.396219	-0.398079	-5.010549	-0.222743	0.798935	0.841319
1504.340000	-0.283180	-2.329872	-1.420417	-0.948565	1.564323	2.992336	0.059040	0.047886	0.070025	-0.112614	-0.064906	-0.166050	2.057555	10.297623	5.042271	0.029742	-0.295798	-0.378794	2.265686	-0.535001	-5.709941	-0.458522	1.133678	0.555745
1504.350000	-0.282543	-2.329294	-1.419683	-0.949718	1.563663	2.990596	0.063353	0.052650	0.076769	-0.122123	-0.066243	-0.183415	2.261046	10.304093	5.051307	-0.054530	-0.387627	-0.385282	0.662234	-2.262842	-6.792413	0.717048	-0.601159	0.569847
1504.360000	-0.281907	-2.328751	-1.418816	-0.950974	1.562964	2.988699	0.069258	0.058862	0.083591	-0.131443	-0.073003	-0.192047	2.235267	10.087715	5.031294	-0.020038	-0.388264	-0.386327	-1.396652	-0.818787	-3.605190	0.495663	-0.465862	0.614224
1504.370000	-0.281159	-2.328125	-1.417937	-0.952286	1.562247	2.986676	0.075227	0.063637	0.090029	-0.140509	-0.077628	-0.207308	2.077490	9.962398	5.028331	-0.052545	-0.423664	-0.413657	-2.788089	2.309720	-2.443682	-0.172189	-1.160481	0.379147
1504.382000	-0.280186	-2.327305	-1.416795	-0.954062	1.561225	2.984095	0.080926	0.070078	0.096356	-0.153761	-0.085635	-0.226519	2.143630	9.525237	5.112816	-0.033629	-0.381115	-0.370418	-11.134434	5.136669	2.677180	-1.248391	-2.761831	0.922729
1504.392000	-0.279322	-2.326584	-1.415832	-0.955643	1.560308	2.981726	0.085137	0.073732	0.104483	-0.161697	-0.094159	-0.240491	2.179038	9.393104	4.929084	-0.078462	-0.394211	-0.375606	-9.317243	3.905894	4.358051	-0.810118	-2.459367	0.928903
1504.402000	-0.278473	-2.325888	-1.414798	-0.957282	1.559349	2.979257	0.090094	0.073536	0.109968	-0.172378	-0.097180	-0.259376	2.136794	9.734203	4.924459	-0.056816	-0.415168	-0.341773	-3.658369	1.356053	1.034594	0.125983	-0.894244	1.343459
1504.412000	-0.277472	-2.325132	-1.413584	-0.959036	1.558379	2.976621	0.097079	0.074525	0.116973	-0.181078	-0.103086	-0.268612	1.928292	10.172123	4.941757	-0.050762	-0.428150	-0.404564	3.602088	1.323965	-3.640168	0.108639	0.870224	0.703151
1504.422000	-0.276501	-2.324410	-1.412406	-0.960908	1.557295	2.973881	0.101374	0.079193	0.121177	-0.191245	-0.108196	-0.285296	1.913929	10.207338	4.979616	-0.034168	-0.392350	-0.378677	3.606046	1.290959	-3.723628	-0.214394	1.187303	1.031997
1504.434000	-0.275229	-2.323398	-1.410870	-0.963259	1.555938	2.970382	0.105423	0.086231	0.125946	-0.198411	-0.116170	-0.296732	2.104261	10.022920	5.133616	-0.041845	-0.368729	-0.425326	-3.051371	2.687971	-2.086089	-0.851470	-0.637180	0.621840
1504.444000	-0.274176	-2.322508	-1.409584	-0.965355	1.554727	2.967313	0.111916	0.090769	0.131821	-0.209902	-0.121586	-0.308775	1.932918	10.108647	5.229502	0.005508	-0.346189	-0.425236	-2.671492	4.803634	-2.527362	-1.624490	0.030313	0.664334
1504.454000	-0.273009	-2.321592	-1.408217	-0.967567	1.553521	2.964027	0.114543	0.094974	0.137671	-0.214518	-0.122270	-0.326282	2.190021	10.104256	5.145052	-0.008272	-0.375990	-0.379433	-1.701240	0.536819	-2.156960	-0.031613	0.186708	1.227129
1504.464000	-0.271844	-2.320594	-1.406754	-0.969822	1.552273	2.960674	0.120618	0.101911	0.144030	-0.223191	-0.125074	-0.335709	2.255081	9.732135	5.091391	-0.030541	-0.469000	-0.421386	-6.206549	2.407990	2.020403	0.446849	-1.181874	0.864451
1504.476000	-0.270333	-2.319383	-1.404972	-0.972606	1.550698	2.956539	0.126397	0.101962	0.148222	-0.233162	-0.139264	-0.352426	2.254356	10.214277	5.244392	-0.046516	-0.380553	-0.447212	-2.333264	0.941399	-3.825888	-0.298979	-0.518304	0.638594
1504.486000	-0.269053	-2.318360	-1.403415	-0.975012	1.549292	2.952928	0.131729	0.107666	0.155803	-0.241520	-0.144113	-0.372027	2.378526	10.254300	5.134712	-0.020224	-0.353368	-0.377148	0.772238	-2.871578	-3.258210	0.685504	0.907716	1.428431
1504.496000	-0.267716	-2.317205	-1.401797	-0.977478	1.547740	2.949216	0.137733	0.113964	0.163127	-0.252810	-0.147740	-0.386805	2.242078	9.755383	5.036651	-0.073853	-0.331104	-0.449905	-4.290112	2.216743	2.007858	-1.068572	-0.485701	0.721724
1504.506000	-0.266315	-2.316064	-1.400134	-0.980071	1.546300	2.945259	0.140879	0.115277	0.167736	-0.264380	-0.149303	-0.400140	2.473536	10.136277	5.093534	-0.052009	-0.412798	-0.413670	-0.157011	-3.091168	-1.838586	1.320382	0.370351	1.168235
1504.516000	-0.264831	-2.314871	-1.398408	-0.982728	1.544759	2.941208	0.147984	0.120678	0.175924	-0.273906	-0.158103	-0.414489	2.358727	9.970965	4.984891	-0.106167	-0.361545	-0.415513	-0.185383	-1.503690	-0.164776	0.196823	0.192412	1.202596
1504.528000	-0.263007	-2.313351	-1.396268	-0.986089	1.542830	2.936105	0.154757	0.123510	0.179639	-0.290682	-0.161774	-0.429252	2.272930	10.063005	5.240752	-0.053661	-0.389738	-0.452522	-3.492299	1.672177	-1.208525	-0.391167	-0.439347	0.887907
1504.538000	-0.261419	-2.312153	-1.394482	-0.989012	1.541137	2.931671	0.160173	0.125614	0.188016	-0.300046	-0.167003	-0.444917	2.258344	10.356776	5.173424	-0.069919	-0.395634	-0.399691	2.550421	-1.519900	-4.089856	0.473582	0.950895	1.480375
1504.548000	-0.259838	-2.310821	-1.392614	-0.992009	1.539342	2.927132	0.161768	0.131987	0.193702	-0.308649	-0.178198	-0.459486	2.410932	10.221174	5.153687	-0.104667	-0.318938	-0.418637	0.350723	-2.151896	-2.821787	-0.177796	0.323039	1.348984
1504.558000	-0.258160	-2.309430	-1.390639	-0.995169	1.537584	2.922537	0.169878	0.136730	0.199757	-0.319472	-0.174639	-0.470546	2.147664	10.215572	5.160442	-0.048612	-0.372344	-0.485921	2.021417	1.310544	-1.785894	-0.494563	1.432981	0.643053
1504.570000	-0.256082	-2.307750	-1.388257	-0.999171	1.535425	2.916761	0.174188	0.144011	0.208296	-0.326731	-0.183089	-0.492404	2.473762	9.994335	5.106452	-0.056505	-0.425151	-0.416615	-1.099585	-2.133288	0.922718	1.195784	0.608338	1.497223
1504.580000	-0.254274	-2.306292	-1.386199	-1.002524	1.533546	2.911865	0.179199	0.142780	0.210529	-0.330487	-0.193663	-0.505611	2.592634	10.276274	5.314062	-0.076713	-0.352543	-0.451744	-1.850107	-2.837412	-3.002069	0.430770	-0.046610	1.190332
1504.590000	-0.252459	-2.304793	-1.384032	-1.005965	1.531600	2.906730	0.185409	0.148520	0.219116	-0.340171	-0.193715	-0.518352	2.413614	10.208433	5.249837	-0.069512	-0.374690	-0.481722	-0.416011	-0.763266	-1.691245	0.087323	0.607174	0.876720
1504.600000	-0.250628	-2.303260	-1.381782	-1.009373	1.529611	2.901472	0.189293	0.152136	0.224761	-0.348091	-0.198753	-0.533885	2.571599	10.246123	5.356248	-0.105356	-0.463857	-0.483808	-2.958093	-1.544110	-2.865663	1.096579	-0.893178	0.958165
1504.610000	-0.248651	-2.301698	-1.379508	-1.012850	1.527626	2.896049	0.195252	0.159963	0.231930	-0.359265	-0.208115	-0.544232	2.457598	9.806556	5.338785	-0.106916	-0.422542	-0.476454	-8.906527	2.623307	1.926083	-0.428681	-2.024212	1.116890
1504.622000	-0.246261	-2.299784	-1.376649	-1.017241	1.525081	2.889425	0.201173	0.160020	0.238458	-0.375562	-0.218006	-0.557507	2.548107	10.237911	5.264053	-0.109000	-0.364137	-0.497165	-0.203479	-2.108244	-1.904949	0.245391	0.404820	0.835337
1504.632000	-0.244244	-2.298154	-1.374244	-1.021021	1.522883	2.883750	0.205770	0.165416	0.242725	-0.390195	-0.226387	-0.572654	2.606055	10.082548	5.372740	-0.095022	-0.330001	-0.536905	-4.879869	-0.191142	-0.419255	-0.600826	-0.584404	0.486592
1504.642000	-0.242113	-2.296499	-1.371741	-1.024928	1.520761	2.877940	0.211448	0.170322	0.249981	-0.398729	-0.222279	-0.589621	2.389453	10.107300	5.266949	-0.103549	-0.455370	-0.489113	-1.287642	0.474041	-0.083285	0.468418	0.183589	1.006826
1504.652000	-0.239991	-2.294750	-1.369216	-1.029036	1.518455	2.871941	0.217307	0.175796	0.255238	-0.406529	-0.239948	-0.602326	2.401357	9.869523	5.215790	-0.060303	-0.343936	-0.524414	-3.005915	1.637988	3.407302	-0.779391	0.855636	0.621795
1504.664000	-0.237324	-2.292619	-1.366107	-1.034076	1.515622	2.864525	0.222649	0.176948	0.260331	-0.411724	-0.237621	-0.621362	2.425153	10.352188	5.457891	-0.052972	-0.398118	-0.450471	-0.889660	-0.369045	-2.254659	0.134186	0.830591	1.466732
1504.674000	-0.235068	-2.290796	-1.363508	-1.038218	1.513223	2.858321	0.225930	0.182567	0.270152	-0.416427	-0.243552	-0.630367	2.458082	10.321641	5.231212	-0.109515	-0.404619	-0.513342	3.772873	-2.033684	-1.371280	0.609935	1.809071	0.769805
1504.684000	-0.232721	-2.288974	-1.360818	-1.042438	1.510761	2.852001	0.232508	0.188990	0.272527	-0.429097	-0.245256	-0.647341	2.295897	10.096391	5.412935	-0.105073	-0.431485	-0.521131	-3.445305	3.316973	0.174925	-0.693080	-0.214885	0.834846
1504.694000	-0.230419	-2.287108	-1.358053	-1.046738	1.508158	2.845434	0.236841	0.188637	0.280371	-0.438148	-0.256461	-0.661430	2.571970	10.606230	5.393096	-0.171792	-0.314861	-0.524537	4.114552	-3.337874	-5.396683	-0.301172	1.107147	0.754691
1504.704000	-0.228043	-2.285165	-1.355230	-1.051197	1.505643	2.838641	0.238765	0.195971	0.283676	-0.452765	-0.249509	-0.677663	2.894223	10.374067	5.643831	-0.148022	-0.466668	-0.515009	-6.034922	-3.080234	-3.938563	1.328353	-1.946664	1.096907
1504.716000	-0.225074	-2.282803	-1.351771	-1.056696	1.502490	2.830388	0.249187	0.203161	0.292871	-0.467476	-0.266129	-0.687823	2.379591	10.087577	5.490629	-0.083625	-0.378457	-0.530982	-4.478967	3.091687	0.839614	-1.125416	0.045907	0.830515
1504.726000	-0.222575	-2.280769	-1.348783	-1.061473	1.499789	2.823422	0.251179	0.203442	0.296281	-0.473794	-0.264942	-0.705671	2.816960	10.564517	5.773919	-0.040770	-0.436521	-0.518865	-3.843951	-2.736419	-4.420559	1.120394	-0.029157	1.011338
1504.736000	-0.220033	-2.278708	-1.345715	-1.066348	1.497129	2.816318	0.257823	0.208519	0.304445	-0.481476	-0.272422	-0.720217	2.655031	10.533350	5.536417	-0.081658	-0.449478	-0.526217	1.721326	-2.884885	-3.141118	1.247309	1.421524	0.862932
1504.746000	-0.217439	-2.276574	-1.342620	-1.071113	1.494332	2.809047	0.260989	0.215143	0.308682	-0.485650	-0.277996	-0.731862	2.901681	10.276201	5.568129	-0.093079	-0.431825	-0.582679	-3.626921	-3.012009	-0.854802	1.191411	0.010032	0.394360
1504.758000	-0.214197	-2.274012	-1.338840	-1.076994	1.490906	2.800121	0.268798	0.216938	0.318300	-0.498495	-0.285980	-0.749023	2.787201	10.509743	5.535803	-0.161219	-0.407368	-0.540776	0.855095	-3.870377	-3.550400	0.864804	0.464349	0.854116
1504.768000	-0.211468	-2.271760	-1.335637	-1.081965	1.488058	2.792589	0.274272	0.222313	0.323479	-0.510796	-0.291657	-0.766509	2.813006	10.280597	5.502923	-0.187694	-0.427716	-0.601217	-2.109350	-2.231702	-1.448445	0.613427	-0.507348	0.316899
1504.778000	-0.208673	-2.269530	-1.332349	-1.087041	1.485064	2.784894	0.279241	0.229910	0.331870	-0.524541	-0.297384	-0.778541	2.721757	9.808211	5.357327	-0.180981	-0.345589	-0.591713	-5.920475	0.485779	3.999439	-0.805874	-0.753635	0.474898
1504.788000	-0.205854	-2.267210	-1.329043	-1.092438	1.482112	2.776998	0.281777	0.227464	0.328701	-0.528021	-0.297952	-0.786695	2.057281	9.434603	5.241086	-0.106439	-0.396721	-0.515773	-7.950134	2.540236	0.696887	-0.702635	-1.478383	0.517219
1504.798000	-0.203068	-2.264949	-1.325720	-1.097851	1.479111	2.769127	0.279483	0.226241	0.335163	-0.522261	-0.296691	-0.784556	2.408182	9.746812	4.973890	-0.114990	-0.420243	-0.499111	3.331317	-6.508897	-0.456359	2.252637	1.710289	0.418562
1504.810000	-0.199695	-2.262196	-1.321826	-1.104095	1.475484	2.759691	0.283959	0.226625	0.333427	-0.518971	-0.299032	-0.783866	1.955994	9.574218	5.158688	-0.144439	-0.360844	-0.465723	-3.191753	1.261691	-0.564037	-0.865549	-0.480356	0.973153
1504.820000	-0.196866	-2.259946	-1.318496	-1.109253	1.472589	2.751834	0.282202	0.227053	0.330685	-0.519400	-0.297407	-0.783593	2.059397	9.584960	5.347709	-0.188090	-0.433179	-0.494944	-8.105408	2.113411	-2.567098	-0.570550	-2.845931	0.891259
1504.830000	-0.194093	-2.257634	-1.315114	-1.114447	1.469540	2.743964	0.284647	0.228429	0.333113	-0.524176	-0.301264	-0.784697	1.711357	9.469953	5.111479	-0.161481	-0.370092	-0.461137	-2.881173	4.065159	0.411683	-1.630690	-0.469277	1.022577
1504.840000	-0.191235	-2.255376	-1.311796	-1.119696	1.466575	2.736133	0.280873	0.223695	0.330750	-0.527924	-0.297979	-0.783683	2.012629	10.005529	5.385168	-0.150204	-0.450039	-0.539182	-0.466889	0.196815	-5.790767	0.099955	-0.517536	0.189883
1504.852000	-0.187896	-2.252645	-1.307769	-1.126134	1.462951	2.726768	0.283070	0.225875	0.331078	-0.524532	-0.300470	-0.785080	2.035396	9.894516	5.251740	-0.069707	-0.437489	-0.521112	2.190603	-1.162417	-2.663927	0.725521	1.545679	0.167260
1504.862000	-0.185116	-2.250352	-1.304414	-1.131480	1.459980	2.718888	0.279887	0.226565	0.328531	-0.518867	-0.301873	-0.787749	2.193856	9.742718	5.373116	-0.091834	-0.354088	-0.504664	-3.840430	-1.031640	-2.579831	-0.246156	-0.351164	0.547742
1504.872000	-0.182258	-2.248142	-1.301105	-1.136541	1.457002	2.710936	0.281017	0.226008	0.332723	-0.521765	-0.302035	-0.786844	2.154026	9.938917	5.145422	-0.158162	-0.386485	-0.447890	4.857235	-4.518483	-3.504291	0.952549	1.436849	0.964639
1504.882000	-0.179437	-2.245847	-1.297811	-1.141670	1.453938	2.703058	0.279289	0.229399	0.330608	-0.523223	-0.300871	-0.784384	2.305040	9.591575	5.299608	-0.189438	-0.342072	-0.483157	-5.478159	-2.172374	-2.287564	-0.225030	-1.825867	0.955287
1504.892000	-0.176640	-2.243568	-1.294550	-1.146868	1.450969	2.695346	0.280921	0.227270	0.333399	-0.532817	-0.299830	-0.785580	2.255420	9.596511	5.227587	-0.130327	-0.368363	-0.494315	-2.423463	-2.488219	-0.874025	0.351853	-0.151590	0.641712
1504.904000	-0.173171	-2.240828	-1.290606	-1.153249	1.447344	2.685884	0.281809	0.228314	0.333349	-0.533142	-0.298530	-0.787341	2.210047	9.560904	5.305718	-0.077995	-0.403212	-0.487654	-3.963450	-1.396748	-0.374371	0.510219	-0.077369	0.706192
1504.914000	-0.170350	-2.238534	-1.287264	-1.158667	1.444259	2.677923	0.282559	0.231403	0.330707	-0.529878	-0.297675	-0.788542	2.170222	9.110385	5.430352	-0.025957	-0.351909	-0.489570	-14.230878	2.904370	2.925775	-1.057138	-2.172175	0.945014
1504.924000	-0.167555	-2.236243	-1.283978	-1.163972	1.441290	2.670044	0.282478	0.227040	0.333533	-0.520269	-0.298161	-0.780392	2.093959	9.487320	5.349862	-0.048700	-0.420134	-0.502781	-5.198247	0.642490	0.306564	0.151044	-0.092302	0.543700
1504.934000	-0.164733	-2.234021	-1.280560	-1.169106	1.438261	2.662267	0.281650	0.227053	0.332018	-0.520232	-0.297086	-0.784024	2.160956	9.582935	5.420877	-0.118278	-0.362070	-0.511580	-5.908734	0.036614	-2.049137	-0.560593	-1.217229	0.594812
1504.946000	-0.161323	-2.231296	-1.276627	-1.175283	1.434719	2.652922	0.282312	0.225573	0.332449	-0.522991	-0.295766	-0.784733	1.879439	9.743346	5.317398	-0.199453	-0.413919	-0.570011	-0.294427	1.966623	-3.651453	-0.851840	-0.651197	-0.113690
1504.956000	-0.158466	-2.228990	-1.273318	-1.180491	1.431788	2.645030	0.281610	0.226078	0.330428	-0.529267	-0.297339	-0.785806	1.972328	9.746753	5.371381	-0.123730	-0.441815	-0.505790	-0.690302	0.371522	-2.919351	0.097769	0.069442	0.489993
1504.966000	-0.155668	-2.226683	-1.269970	-1.185800	1.428807	2.637205	0.280718	0.229324	0.334074	-0.529657	-0.299426	-0.786186	2.095217	9.557880	5.299613	-0.102298	-0.365603	-0.517484	-1.947563	-0.475753	-0.592565	-0.263196	0.327662	0.324496
1504.976000	-0.152862	-2.224404	-1.266721	-1.191185	1.425886	2.629325	0.280093	0.225677	0.332539	-0.525415	-0.303179	-0.785244	2.201957	9.866529	5.430868	-0.061967	-0.402282	-0.526725	0.986948	-2.664343	-3.241270	0.696737	1.268787	0.091530
1504.986000	-0.150053	-2.222109	-1.263362	-1.196435	1.422844	2.621502	0.280510	0.227528	0.333384	-0.517965	-0.302671	-0.785853	2.001553	9.689460	5.392781	-0.136767	-0.339933	-0.542252	-1.483635	0.670951	-2.821930	-1.099316	-0.121489	0.115359
1504.998000	-0.146691	-2.219348	-1.259429	-1.202586	1.419231	2.612041	0.281268	0.228076	0.332256	-0.519488	-0.301195	-0.783179	2.139253	9.457497	5.428603	-0.169208	-0.396954	-0.551731	-6.956431	0.852234	-2.042900	-0.554510	-2.135270	0.320597
1505.008000	-0.143879	-2.217091	-1.256049	-1.207815	1.416192	2.604255	0.281512	0.226304	0.328839	-0.525632	-0.302098	-0.786957	2.201325	9.615200	5.646625	-0.173652	-0.407166	-0.487835	-9.614080	0.176717	-5.135033	-0.476909	-3.377714	1.215588
1505.018000	-0.141110	-2.214809	-1.252641	-1.213003	1.413139	2.596424	0.279997	0.227342	0.333520	-0.530063	-0.299844	-0.785289	2.309284	9.640057	5.414265	-0.112509	-0.367606	-0.540253	-2.180262	-2.833745	-2.227339	0.333305	-0.054085	0.135745
1505.028000	-0.138288	-2.212529	-1.249307	-1.218389	1.410221	2.588497	0.282352	0.225703	0.331503	-0.528967	-0.298485	-0.787363	2.088230	9.605331	5.481020	-0.108581	-0.431887	-0.512124	-3.889024	0.045735	-2.546070	0.101329	-0.671070	0.540324
1505.040000	-0.134976	-2.209778	-1.245240	-1.224888	1.406488	2.578965	0.280333	0.226943	0.333280	-0.521492	-0.297816	-0.785852	2.338482	9.595284	5.330898	-0.093114	-0.385772	-0.500875	-0.019405	-4.271020	-0.811417	1.066287	0.950403	0.405837
1505.050000	-0.132214	-2.207518	-1.241933	-1.230032	1.403579	2.571170	0.283385	0.231739	0.330720	-0.518476	-0.297962	-0.782611	2.134476	9.070477	5.510881	-0.153239	-0.430184	-0.506513	-14.763441	2.788757	-0.157351	-0.674521	-4.149453	1.183513
1505.060000	-0.129386	-2.205251	-1.238633	-1.235146	1.400634	2.563315	0.282014	0.226732	0.333130	-0.523034	-0.299514	-0.783557	2.367181	9.432038	5.244487	-0.147754	-0.414556	-0.496348	-0.905962	-4.480615	0.203796	1.408633	0.179103	0.585434
1505.070000	-0.126556	-2.203006	-1.235383	-1.240296	1.397598	2.555459	0.284084	0.227059	0.332021	-0.528095	-0.301605	-0.783467	2.208289	9.401424	5.322876	-0.206962	-0.363825	-0.495073	-3.695073	-1.848453	-1.304598	-0.139497	-1.405381	0.861760
1505.082000	-0.123151	-2.200328	-1.231462	-1.246682	1.394034	2.546044	0.282982	0.226564	0.330538	-0.532771	-0.303485	-0.783628	2.231853	9.410027	5.399763	-0.047070	-0.347942	-0.505304	-3.325733	-1.809210	0.482298	0.043346	0.650569	0.392556
1505.092000	-0.120305	-2.198084	-1.228248	-1.252159	1.391024	2.538243	0.284571	0.226041	0.332694	-0.525143	-0.297581	-0.788353	2.025903	9.649401	5.451832	-0.076889	-0.421578	-0.501771	0.171642	-0.576443	-1.931119	0.224327	0.994769	0.369060
1505.102000	-0.117466	-2.195801	-1.224976	-1.257402	1.388021	2.530353	0.283682	0.228366	0.328373	-0.521098	-0.298729	-0.784357	2.015757	9.506240	5.793896	-0.036174	-0.387685	-0.515134	-10.797731	3.022572	-3.879535	-1.318534	-2.076865	0.768915
1505.112000	-0.114646	-2.193557	-1.221627	-1.262512	1.384974	2.522408	0.284919	0.224703	0.332630	-0.518998	-0.299361	-0.787348	1.901794	9.937804	5.626739	-0.157742	-0.395845	-0.452718	0.963895	-0.121781	-6.628882	-0.678955	-0.167102	1.108494
1505.122000	-0.111755	-2.191299	-1.218263	-1.267637	1.381962	2.514519	0.282708	0.225866	0.330715	-0.525888	-0.298237	-0.781058	1.962803	9.773660	5.693139	-0.126401	-0.380923	-0.498603	-3.327095	0.988401	-5.855799	-1.066255	-1.015840	0.763278
1505.134000	-0.108362	-2.188552	-1.214213	-1.273867	1.378433	2.505250	0.281837	0.228337	0.333486	-0.528869	-0.301989	-0.785523	1.996241	9.649737	5.458049	-0.116631	-0.387947	-0.504231	0.940137	-0.514878	-2.533539	-0.281897	0.771776	0.368419
1505.144000	-0.105547	-2.186203	-1.210848	-1.279181	1.375444	2.497426	0.281210	0.227768	0.331251	-0.532420	-0.298948	-0.788617	2.074403	9.718127	5.623020	-0.107731	-0.434212	-0.518583	-1.742729	-0.570871	-4.482886	0.096086	-0.238294	0.411489
1505.154000	-0.102716	-2.183878	-1.207454	-1.284610	1.372457	2.489483	0.280847	0.229199	0.335431	-0.525940	-0.299014	-0.787552	2.160786	9.464674	5.238007	-0.070205	-0.447547	-0.479344	4.111343	-3.490090	1.630087	1.611842	2.661537	0.284112
1505.164000	-0.099931	-2.181542	-1.204186	-1.289819	1.369513	2.481628	0.282885	0.228728	0.331431	-0.521675	-0.304080	-0.783579	1.905901	9.303255	5.474963	-0.093323	-0.389859	-0.499515	-5.022671	2.279011	-0.480584	-0.947669	-0.525759	0.667378
1505.176000	-0.096549	-2.178774	-1.200187	-1.296063	1.365844	2.472266	0.281760	0.227521	0.330438	-0.522491	-0.299791	-0.784229	2.195174	9.250691	5.563029	-0.155256	-0.401587	-0.522170	-9.071823	-0.015453	-2.225725	-0.327038	-2.633148	0.862976
1505.186000	-0.093722	-2.176508	-1.196950	-1.301232	1.362902	2.464382	0.281476	0.230888	0.332831	-0.523706	-0.306319	-0.787256	2.216620	8.981732	5.505970	-0.192690	-0.331606	-0.461492	-13.148282	0.124036	-0.926037	-1.090965	-4.019783	1.817077
1505.196000	-0.090868	-2.174294	-1.193658	-1.306474	1.359844	2.456444	0.280456	0.226072	0.328420	-0.528818	-0.297631	-0.784575	2.293685	9.294390	5.764975	-0.128471	-0.384410	-0.519374	-12.808296	-0.260626	-4.323824	-0.577927	-3.706141	1.133942
1505.206000	-0.088035	-2.172015	-1.190337	-1.311828	1.356830	2.448685	0.282003	0.226894	0.333377	-0.529201	-0.300961	-0.783149	2.140756	9.283426	5.509298	-0.056753	-0.385999	-0.500188	-4.915439	-0.537582	-0.182122	-0.090196	-0.057416	0.578467
1505.218000	-0.084666	-2.169308	-1.186326	-1.318283	1.353243	2.439306	0.280777	0.226075	0.329265	-0.521178	-0.301185	-0.787418	2.302193	9.363360	5.747961	-0.072835	-0.375946	-0.518686	-9.668821	-1.145014	-3.594266	-0.298604	-2.066758	0.811907
1505.228000	-0.081838	-2.167091	-1.183030	-1.323463	1.350171	2.431391	0.279846	0.225980	0.332560	-0.517983	-0.295640	-0.787488	2.373296	9.517639	5.634153	-0.118299	-0.408077	-0.499409	-3.780735	-3.903968	-3.729821	0.804962	-0.838429	0.776809
1505.238000	-0.078997	-2.164800	-1.179640	-1.328545	1.347218	2.423478	0.279911	0.229075	0.332051	-0.518451	-0.301698	-0.787000	2.241696	9.282733	5.723933	-0.187229	-0.367117	-0.480531	-11.344350	-0.777394	-4.956771	-0.766308	-3.955371	1.662842
1505.248000	-0.076270	-2.162585	-1.176345	-1.333678	1.344171	2.415699	0.282804	0.225366	0.331996	-0.526161	-0.297492	-0.782582	2.032588	9.632924	5.513901	-0.177192	-0.399059	-0.516823	2.109564	-1.327306	-3.762857	-0.146918	0.293776	0.315591
1505.258000	-0.073479	-2.160270	-1.173062	-1.338882	1.341245	2.407895	0.281466	0.228355	0.332371	-0.531194	-0.295504	-0.785350	2.211587	9.414879	5.627873	-0.126345	-0.395487	-0.502775	-4.692909	-1.758511	-3.363149	0.019434	-1.140473	0.805201
1505.270000	-0.070139	-2.157562	-1.169086	-1.345399	1.337675	2.398437	0.283528	0.229947	0.332556	-0.530354	-0.301003	-0.789074	2.000926	9.108381	5.563210	-0.078271	-0.322025	-0.520794	-8.126314	2.017465	-0.540756	-1.634024	-1.232873	0.599172
1505.280000	-0.067304	-2.155238	-1.165850	-1.350795	1.334668	2.390490	0.281559	0.227958	0.334180	-0.520093	-0.296673	-0.784503	2.150031	9.390529	5.602468	-0.080886	-0.416354	-0.488136	-3.249512	-1.445424	-2.188115	0.264951	-0.091311	0.730947
1505.290000	-0.064499	-2.152986	-1.162534	-1.355954	1.331740	2.382722	0.283850	0.226883	0.329557	-0.517021	-0.305636	-0.787387	1.995269	9.491869	5.909053	-0.156438	-0.399972	-0.474450	-9.916875	1.520337	-7.737538	-1.348233	-3.575297	1.689211
1505.300000	-0.061654	-2.150685	-1.159167	-1.361073	1.328762	2.374823	0.282677	0.226580	0.332166	-0.523613	-0.299588	-0.783786	1.992390	9.436104	5.607537	-0.198364	-0.365967	-0.521557	-3.000302	0.367864	-4.436798	-1.113729	-1.524360	0.681712
1505.312000	-0.058221	-2.147964	-1.155111	-1.367318	1.325141	2.365366	0.281649	0.226455	0.330372	-0.529506	-0.302908	-0.782763	2.090437	9.677781	5.771791	-0.099283	-0.381713	-0.484594	-1.043037	-1.478792	-5.684678	-0.434009	-0.050463	0.746921
1505.322000	-0.055421	-2.145696	-1.151784	-1.372625	1.322130	2.357534	0.280866	0.232603	0.331816	-0.532081	-0.304936	-0.782776	2.351846	9.060368	5.610040	-0.090857	-0.357855	-0.539514	-9.219770	-1.914405	-1.323618	-0.161252	-1.818468	0.588427
1505.332000	-0.052629	-2.143422	-1.148385	-1.377963	1.319066	2.349806	0.282229	0.228602	0.331253	-0.528731	-0.297532	-0.786457	2.174544	9.292993	5.690854	-0.028397	-0.436968	-0.522150	-5.453918	-0.785092	-2.103946	0.312384	-0.180652	0.382439
1505.342000	-0.049831	-2.141143	-1.145080	-1.383194	1.316106	2.341936	0.281946	0.230911	0.335018	-0.520947	-0.303978	-0.788228	2.191452	9.028337	5.507962	-0.141122	-0.362160	-0.555962	-6.951177	-0.523035	-0.805441	-0.533987	-1.621684	0.356463
1505.352000	-0.047018	-2.138808	-1.141801	-1.388395	1.313051	2.333949	0.282525	0.230354	0.333112	-0.522637	-0.296636	-0.787202	2.280994	8.895842	5.580830	-0.170673	-0.422874	-0.504724	-11.841678	-1.218564	-1.933986	0.180413	-3.568531	1.457928
1505.364000	-0.043692	-2.136051	-1.137877	-1.394579	1.309515	2.324401	0.282546	0.227987	0.330720	-0.526915	-0.297843	-0.782821	2.153697	9.055720	5.692153	-0.140219	-0.436090	-0.428690	-10.796137	-0.792468	-3.450848	0.039014	-3.132345	2.199244
1505.374000	-0.040877	-2.133739	-1.134607	-1.399805	1.306506	2.316700	0.282656	0.228888	0.333402	-0.531433	-0.302600	-0.780784	2.248877	8.944058	5.513456	-0.079293	-0.383081	-0.503445	-7.282817	-1.593182	0.367944	0.115476	-0.915344	0.786331
1505.384000	-0.038006	-2.131488	-1.131330	-1.405204	1.303491	2.308890	0.285366	0.225066	0.330163	-0.530606	-0.295486	-0.786226	1.828838	9.306783	5.803935	-0.074958	-0.438257	-0.485120	-7.026234	2.963891	-4.612428	-1.114369	-1.462474	1.105251
1505.394000	-0.035135	-2.129235	-1.127965	-1.410563	1.300549	2.300986	0.282693	0.225205	0.333660	-0.526662	-0.304637	-0.785728	2.242872	9.422067	5.575111	-0.046048	-0.361137	-0.514835	2.194652	-3.423101	-1.170711	0.302362	2.052507	-0.140403
1505.406000	-0.031762	-2.126510	-1.123921	-1.416841	1.296947	2.291633	0.282094	0.226867	0.330393	-0.517359	-0.297001	-0.783899	1.917344	9.311769	5.858027	-0.132198	-0.448878	-0.475371	-8.423380	1.805008	-6.463468	-0.873232	-2.731220	1.582767
1505.416000	-0.028852	-2.124277	-1.120582	-1.421962	1.293901	2.283727	0.280016	0.224684	0.333332	-0.521669	-0.300287	-0.785551	2.342332	9.589190	5.768525	-0.110086	-0.373585	-0.575557	0.449680	-3.901307	-5.413954	0.174966	0.290476	-0.342169
1505.426000	-0.026066	-2.122042	-1.117243	-1.427134	1.290859	2.275790	0.280979	0.226850	0.331013	-0.525401	-0.301286	-0.784819	2.143460	9.465048	5.723211	-0.152457	-0.361860	-0.488508	-1.079885	-2.304270	-5.242755	-0.488578	-0.595986	0.859987
1505.436000	-0.023229	-2.119724	-1.113866	-1.432352	1.287841	2.267947	0.280982	0.228601	0.333357	-0.528845	-0.293434	-0.782760	2.159052	9.212685	5.598367	-0.117364	-0.450335	-0.475445	-2.350058	-2.222764	-2.260228	0.713262	-0.235091	0.947503
1505.446000	-0.020379	-2.117442	-1.110539	-1.437709	1.284867	2.260188	0.281599	0.227950	0.332553	-0.525866	-0.300741	-0.782116	2.053992	9.328168	5.581316	-0.121746	-0.393166	-0.521491	0.927436	-1.109597	-2.306124	-0.223340	0.692660	0.130017
1505.458000	-0.016992	-2.114652	-1.106566	-1.444207	1.281275	2.250914	0.279472	0.232906	0.330804	-0.522413	-0.295611	-0.786405	2.259036	8.867131	5.621581	-0.053519	-0.433805	-0.569418	-9.084347	-0.808486	-0.830528	0.308976	-1.323024	0.201758
1505.468000	-0.014217	-2.112361	-1.103311	-1.449327	1.278340	2.242984	0.281844	0.228822	0.333069	-0.515783	-0.298400	-0.791461	2.037896	8.962194	5.573452	-0.141109	-0.433756	-0.513260	-6.308170	0.323828	-1.897824	-0.200488	-1.594415	0.897682
1505.478000	-0.011383	-2.110139	-1.099960	-1.454462	1.275389	2.235002	0.280114	0.229223	0.331281	-0.522737	-0.303526	-0.785582	2.155930	8.879067	5.735217	-0.161784	-0.373876	-0.466418	-12.572993	-0.572978	-4.647410	-0.871026	-3.999532	2.123948
1505.488000	-0.008634	-2.107869	-1.096642	-1.459673	1.272335	2.227152	0.282116	0.229262	0.333655	-0.527321	-0.298641	-0.783705	2.038915	8.578354	5.538852	-0.179404	-0.438117	-0.485751	-13.556946	1.211150	-1.567480	-0.423450	-4.079778	1.961875
1505.500000	-0.005254	-2.105121	-1.092641	-1.465956	1.268775	2.217782	0.280572	0.225255	0.330551	-0.532371	-0.305761	-0.784111	2.218793	9.180433	5.778767	-0.079588	-0.356423	-0.567651	-5.619008	-1.280697	-4.324029	-0.752750	-1.033093	0.105445
1505.510000	-0.002524	-2.102838	-1.089332	-1.471387	1.265761	2.209918	0.282314	0.227290	0.331978	-0.527509	-0.298680	-0.786938	2.206762	9.067156	5.636528	-0.053920	-0.443055	-0.504630	-3.548876	-2.099817	-1.506177	0.654460	0.208152	0.495268
1505.520000	0.000281	-2.100522	-1.085990	-1.476695	1.262764	2.202067	0.282373	0.224467	0.329879	-0.520418	-0.299884	-0.786572	2.202041	9.221385	5.771122	-0.086092	-0.375229	-0.545010	-3.933699	-1.714223	-4.410811	-0.461421	-0.629508	0.252274
1505.530000	0.003102	-2.098263	-1.082693	-1.481824	1.259707	2.194251	0.283407	0.226052	0.330700	-0.518396	-0.303789	-0.787749	2.168997	9.060878	5.646060	-0.162628	-0.363446	-0.513375	-4.490416	-1.819922	-3.681920	-0.529425	-1.522005	0.890494
1505.540000	0.005905	-2.095955	-1.079384	-1.486960	1.256718	2.186400	0.283895	0.228981	0.333748	-0.523320	-0.294104	-0.788927	2.162606	8.826414	5.647697	-0.207371	-0.427951	-0.516654	-9.891489	-0.994665	-4.372946	-0.159833	-3.668417	1.561394
1505.552000	0.009321	-2.093194	-1.075443	-1.493231	1.253131	2.176850	0.283945	0.226085	0.328768	-0.529733	-0.303687	-0.783021	2.066510	9.096939	5.861183	-0.144452	-0.357198	-0.481634	-8.831743	-0.307998	-6.949292	-1.391262	-3.031651	1.705614
1505.562000	0.012161	-2.090840	-1.072145	-1.498567	1.250116	2.169014	0.283091	0.226606	0.333277	-0.531688	-0.296172	-0.784574	2.101768	9.059788	5.730697	-0.080117	-0.448432	-0.474253	-4.986345	-1.189156	-3.608986	0.173919	-0.770304	1.138475
1505.572000	0.015029	-2.088594	-1.068827	-1.503981	1.247193	2.161325	0.282373	0.228136	0.331534	-0.525401	-0.296933	-0.784713	2.168052	8.668682	5.721110	-0.065430	-0.434216	-0.510395	-12.974529	-0.182432	-3.036579	-0.204843	-2.844416	1.395892
1505.582000	0.017796	-2.086319	-1.065411	-1.509257	1.244174	2.153450	0.283592	0.224408	0.332414	-0.519330	-0.301878	-0.790733	1.975621	9.037156	5.636529	-0.103655	-0.381266	-0.484313	-2.507166	-0.004594	-2.498265	-0.799748	-0.163022	0.777612
1505.594000	0.021249	-2.083651	-1.061360	-1.515394	1.240547	2.143845	0.281714	0.228177	0.330617	-0.520339	-0.296087	-0.787310	2.106647	8.653920	5.751457	-0.167264	-0.482828	-0.471969	-14.589973	-0.212575	-5.627568	0.023041	-4.748840	2.506740
1505.604000	0.024018	-2.081365	-1.058015	-1.520517	1.237571	2.135979	0.284226	0.224723	0.333034	-0.524857	-0.302957	-0.781049	1.829592	9.058775	5.554775	-0.171590	-0.364463	-0.499764	0.198688	1.243545	-2.394377	-1.343805	-0.108556	0.552876
1505.614000	0.026823	-2.079128	-1.054709	-1.525714	1.234638	2.128192	0.279818	0.228137	0.329986	-0.529716	-0.298655	-0.783325	2.356530	8.856047	5.755054	-0.135684	-0.409603	-0.516999	-9.140546	-3.480141	-5.200764	0.253161	-2.782636	1.364338
1505.624000	0.029686	-2.076888	-1.051402	-1.531024	1.231561	2.120367	0.281726	0.229848	0.330338	-0.532695	-0.299733	-0.784635	2.221586	8.654502	5.682682	-0.072805	-0.434986	-0.528901	-10.749369	-1.180650	-2.839937	0.086418	-2.236877	1.039682
1505.634000	0.032504	-2.074686	-1.048165	-1.536458	1.228610	2.112502	0.281129	0.225788	0.331572	-0.526224	-0.304076	-0.787832	2.254587	9.156088	5.638199	-0.104841	-0.361951	-0.489272	1.856061	-4.029187	-2.526641	0.140227	1.063016	0.350338
1505.646000	0.035955	-2.071922	-1.044272	-1.542765	1.224962	2.103131	0.281143	0.229107	0.328949	-0.519792	-0.293891	-0.786450	2.079546	8.820355	5.854767	-0.131845	-0.508406	-0.503455	-11.838117	-0.121355	-7.098005	0.101219	-3.747517	1.881411
1505.656000	0.038762	-2.069677	-1.040975	-1.547914	1.221998	2.095302	0.280250	0.227202	0.332539	-0.522794	-0.302975	-0.785663	2.075287	8.980069	5.726192	-0.139733	-0.390123	-0.539673	-4.378627	-0.634652	-4.879492	-0.775084	-1.422436	0.595772
1505.666000	0.041625	-2.067401	-1.037678	-1.553116	1.219008	2.087390	0.281098	0.228171	0.331882	-0.524586	-0.296846	-0.787965	2.029532	8.832428	5.830807	-0.144316	-0.442861	-0.502329	-10.438567	0.184761	-7.022862	-0.699689	-3.489081	1.774792
1505.676000	0.044430	-2.065103	-1.034301	-1.558363	1.215987	2.079469	0.279370	0.230247	0.332796	-0.528140	-0.298479	-0.781276	2.185397	8.825624	5.724383	-0.120211	-0.433096	-0.504598	-6.939446	-1.996674	-4.657693	0.068291	-1.900617	1.234344
1505.688000	0.047801	-2.062308	-1.030293	-1.564818	1.212381	2.070086	0.282140	0.226715	0.331226	-0.527988	-0.303706	-0.784392	2.008115	8.977261	5.823071	-0.057818	-0.361523	-0.506105	-5.361456	0.197878	-5.174018	-1.416317	-0.882527	0.751159
1505.698000	0.050631	-2.059988	-1.026953	-1.570129	1.209381	2.062317	0.280913	0.227531	0.331547	-0.519871	-0.296075	-0.785535	2.028563	8.819649	5.643981	-0.069418	-0.450723	-0.562138	-3.716199	0.398887	-2.256682	-0.180558	-0.085138	-0.100790
1505.708000	0.053376	-2.057698	-1.023614	-1.575218	1.206423	2.054392	0.281540	0.229413	0.332085	-0.516662	-0.304172	-0.788412	1.997389	8.611071	5.672586	-0.189122	-0.322275	-0.473426	-10.217040	0.017852	-5.448686	-1.817915	-3.746623	2.168587
1505.718000	0.056147	-2.055398	-1.020263	-1.580335	1.203443	2.046569	0.281138	0.226468	0.332642	-0.522275	-0.299940	-0.786242	2.243280	8.896628	5.608592	-0.214791	-0.419264	-0.556264	-1.618963	-3.260546	-4.349407	0.349814	-1.364644	0.486300
1505.730000	0.059445	-2.052650	-1.016280	-1.586537	1.199820	2.037315	0.276637	0.222778	0.326776	-0.520616	-0.293321	-0.772728	1.853874	8.325450	5.098279	-0.100571	-0.402272	-0.490541	4.762241	-4.755380	-1.016734	1.266802	1.793005	-0.839993
1505.740000	0.062192	-2.050453	-1.013079	-1.591667	1.196877	2.029592	0.272281	0.218118	0.318002	-0.513292	-0.290967	-0.762024	1.785002	8.201524	5.436025	-0.064619	-0.301026	-0.421072	-6.986102	-3.417994	-7.238626	-0.921893	-2.120208	1.250118
1505.750000	0.064899	-2.048273	-1.009919	-1.596870	1.193989	2.021981	0.268035	0.217251	0.318200	-0.499771	-0.276150	-0.742444	1.814676	7.738474	5.049097	-0.060636	-0.470576	-0.436076	-6.308419	-3.542669	-0.660178	1.661692	-0.870425	0.761353
1505.760000	0.067547	-2.046115	-1.006764	-1.601854	1.191246	2.014628	0.263054	0.216734	0.308937	-0.483704	-0.279284	-0.730017	1.667850	7.194820	5.133079	-0.048060	-0.355146	-0.366316	-20.992506	-0.931605	-3.419109	-0.670949	-5.402051	3.112207
1505.770000	0.070104	-2.044053	-1.003666	-1.606553	1.188463	2.007516	0.258010	0.205455	0.304243	-0.471713	-0.267482	-0.715659	1.727457	7.674428	4.985150	-0.149982	-0.395333	-0.412841	-6.306089	-3.319669	-1.784754	0.720363	-2.122490	1.376531
1505.782000	0.073162	-2.041639	-1.000045	-1.612116	1.185221	1.999064	0.253981	0.201774	0.294864	-0.465660	-0.265101	-0.704897	1.475110	7.646560	5.128864	-0.135667	-0.392129	-0.411291	-10.781880	0.076810	-4.752304	-0.607044	-3.710188	1.873572
1505.792000	0.075662	-2.039649	-0.997102	-1.616737	1.182649	1.992040	0.247457	0.199690	0.291960	-0.460909	-0.263902	-0.686061	1.353963	7.399191	4.964667	-0.130482	-0.332378	-0.417339	-11.687286	1.827673	-2.182596	-1.452543	-3.623511	1.667078
1505.802000	0.078095	-2.037700	-0.994248	-1.621259	1.180044	1.985183	0.243213	0.190732	0.280090	-0.454829	-0.256097	-0.667674	1.270023	7.927698	5.218120	-0.059083	-0.361910	-0.426276	-5.646147	2.383436	-4.856909	-1.600219	-1.558712	0.690901
1505.812000	0.080509	-2.035812	-0.991462	-1.625791	1.177567	1.978600	0.237506	0.189581	0.274802	-0.443973	-0.252152	-0.654490	1.366060	7.799533	5.146203	-0.052318	-0.404241	-0.436517	-6.170609	1.353760	-3.807367	-0.714815	-1.486205	0.581890
1505.824000	0.083277	-2.033554	-0.988198	-1.631097	1.174553	1.970975	0.229740	0.187065	0.267738	-0.424577	-0.248296	-0.639755	1.614055	7.488124	5.155037	-0.075284	-0.306257	-0.438409	-13.387767	-1.165364	-5.586444	-1.206630	-4.141978	1.552148
1505.834000	0.085574	-2.031721	-0.985627	-1.635269	1.172177	1.964665	0.225930	0.179747	0.262917	-0.412639	-0.239670	-0.629389	1.328044	8.035648	5.131251	-0.103036	-0.370866	-0.411877	-0.108874	0.485532	-4.369413	-0.834228	-0.534293	0.387242
1505.844000	0.087777	-2.029984	-0.983082	-1.639360	1.169820	1.958392	0.218888	0.176539	0.257982	-0.406152	-0.235109	-0.615274	1.533786	7.797657	5.218134	-0.106267	-0.412783	-0.426181	-7.733053	-1.384452	-7.162710	-0.134146	-3.112483	1.306641
1505.854000	0.089978	-2.028205	-0.980559	-1.643345	1.167525	1.952308	0.216843	0.172822	0.252445	-0.401264	-0.231273	-0.603913	1.333646	7.857854	5.220220	-0.088663	-0.417306	-0.338728	-6.083012	-0.126983	-6.928706	-0.474503	-2.475840	2.001036
1505.864000	0.092141	-2.026501	-0.978095	-1.647247	1.165195	1.946441	0.209522	0.169999	0.248464	-0.394755	-0.224568	-0.585443	1.394848	7.665509	5.126562	-0.091343	-0.337191	-0.310140	-7.638950	-1.075460	-5.843302	-0.941228	-2.896579	2.433226
1505.876000	0.094608	-2.024520	-0.975228	-1.651820	1.162533	1.939538	0.202513	0.163940	0.240243	-0.383587	-0.211030	-0.567023	1.725508	7.829093	5.338299	-0.083856	-0.492077	-0.388758	-9.095960	-4.481999	-9.945225	1.297793	-3.714137	2.030329
1505.886000	0.096611	-2.022891	-0.972774	-1.655627	1.160412	1.933897	0.199889	0.161029	0.238022	-0.375272	-0.214688	-0.553946	1.315177	7.814667	5.089322	-0.025794	-0.320544	-0.385462	-2.072004	0.546722	-3.720763	-1.293815	-0.425616	0.398718
1505.896000	0.098605	-2.021289	-0.970443	-1.659409	1.158311	1.928401	0.193539	0.162152	0.228863	-0.360842	-0.203786	-0.537810	1.478708	7.215181	5.127244	-0.039729	-0.378898	-0.377218	-17.042352	-0.602576	-7.138415	-0.714278	-5.231115	2.550913
1505.906000	0.100515	-2.019684	-0.968120	-1.663022	1.156269	1.923077	0.187965	0.151350	0.223542	-0.349463	-0.197843	-0.522405	1.408444	7.636309	5.078071	-0.015011	-0.396842	-0.373357	-5.273407	-0.668764	-4.330952	-0.182510	-1.296875	0.942107
1505.918000	0.102746	-2.017892	-0.965463	-1.667100	1.153913	1.916973	0.184012	0.148765	0.216803	-0.333091	-0.193527	-0.508413	1.219662	7.455026	4.932951	-0.108291	-0.389217	-0.400479	-6.344118	1.567002	-4.041638	-0.758086	-2.610693	1.083061
1505.928000	0.104518	-2.016443	-0.963262	-1.670359	1.151999	1.912016	0.177283	0.145717	0.209551	-0.331177	-0.189407	-0.496828	1.289541	7.191192	5.057005	-0.032579	-0.334517	-0.399875	-15.168973	1.638351	-6.443220	-1.679733	-4.698629	1.848527
1505.938000	0.106297	-2.014999	-0.961216	-1.673594	1.150076	1.907074	0.171632	0.142740	0.203145	-0.321937	-0.185947	-0.482793	1.298408	7.026524	4.980714	-0.087693	-0.298029	-0.378008	-17.164194	1.167609	-6.915131	-1.939957	-6.000718	2.601290
1505.948000	0.107968	-2.013668	-0.959229	-1.676764	1.148291	1.902289	0.166444	0.133353	0.197810	-0.316413	-0.173333	-0.469566	1.414758	7.381981	4.909182	-0.045338	-0.393550	-0.380432	-5.746543	-0.666848	-3.628990	-0.010711	-1.840314	0.957533
1505.958000	0.109622	-2.012362	-0.957255	-1.679804	1.146593	1.897646	0.164198	0.130306	0.190375	-0.307253	-0.170031	-0.453591	1.215341	7.356321	4.884514	-0.034592	-0.376572	-0.361375	-5.493259	1.854142	-3.575485	-0.886915	-1.730877	1.028222
1505.970000	0.111526	-2.010799	-0.955078	-1.683320	1.144549	1.892273	0.159390	0.125985	0.182731	-0.292427	-0.168534	-0.437277	1.126675	7.246329	4.880772	-0.030574	-0.252928	-0.383134	-7.771275	3.713488	-4.630854	-2.798235	-2.690398	0.971786
1505.980000	0.113078	-2.009569	-0.953321	-1.686206	1.142917	1.887941	0.152079	0.122588	0.175701	-0.279258	-0.157418	-0.428545	1.470058	7.051169	4.785635	-0.020750	-0.308658	-0.348072	-8.747764	-0.680340	-3.754236	-0.849260	-2.723865	1.602707
1505.990000	0.114595	-2.008380	-0.951624	-1.689071	1.141415	1.883728	0.150692	0.117588	0.165754	-0.265935	-0.151235	-0.418109	1.396403	6.970936	4.982501	0.072037	-0.360050	-0.355724	-15.237083	1.267658	-7.318182	-1.300489	-4.063431	2.048603
1506.000000	0.116034	-2.007282	-0.949998	-1.691688	1.139934	1.879645	0.146719	0.107722	0.158581	-0.250710	-0.146036	-0.411233	1.456971	7.434979	5.036530	0.025884	-0.343316	-0.349111	-5.684458	-0.378270	-8.230186	-1.036123	-2.152051	1.304011
1506.012000	0.117725	-2.006015	-0.948215	-1.694639	1.138228	1.874856	0.143385	0.106406	0.153104	-0.233072	-0.136550	-0.402012	1.521239	6.948241	4.738548	0.006532	-0.335895	-0.307671	-8.483367	-1.159285	-4.870451	-0.465171	-2.726566	2.110054
1506.022000	0.119098	-2.004979	-0.946721	-1.696892	1.136929	1.870908	0.138117	0.099180	0.144153	-0.220194	-0.129949	-0.388698	1.784398	6.984294	4.727458	0.036557	-0.332050	-0.340042	-6.369275	-3.852485	-4.558970	0.335906	-1.846078	1.422284
1506.032000	0.120496	-2.004027	-0.945349	-1.699013	1.135628	1.867083	0.138669	0.094856	0.133628	-0.207732	-0.126712	-0.377957	1.599865	7.001728	4.672628	-0.035454	-0.272034	-0.322150	-5.039120	-2.043162	-5.522727	-0.827733	-2.559270	1.822757
1506.042000	0.121803	-2.003091	-0.944077	-1.700975	1.134401	1.863285	0.135442	0.092073	0.123066	-0.200003	-0.115769	-0.369488	1.631349	6.417865	4.684069	0.015178	-0.244915	-0.311212	-18.595865	-1.305317	-8.190839	-1.651893	-6.265787	3.528437
1506.052000	0.123166	-2.002257	-0.942890	-1.702868	1.133331	1.859663	0.133307	0.082716	0.113757	-0.184886	-0.103876	-0.365222	1.665249	6.617083	4.692245	0.014931	-0.366680	-0.299849	-13.704751	-2.127312	-8.259080	-0.084603	-4.864900	3.220978
1506.064000	0.124713	-2.001302	-0.941577	-1.704944	1.132176	1.855376	0.130640	0.072848	0.104646	-0.165502	-0.094511	-0.353617	1.634207	6.870601	4.476812	0.007535	-0.400470	-0.345572	-1.354957	-1.547376	-3.167682	0.818623	-0.827563	0.969274
1506.074000	0.126050	-2.000621	-0.940600	-1.706476	1.131222	1.851910	0.128606	0.070464	0.092622	-0.152217	-0.090197	-0.349794	1.678473	6.633342	4.435527	0.050121	-0.357500	-0.370702	-5.273214	-1.083646	-3.210270	0.251373	-1.588959	0.958157
1506.084000	0.127321	-1.999976	-0.939672	-1.707892	1.130398	1.848492	0.128174	0.062976	0.081961	-0.135975	-0.086338	-0.347015	1.210314	6.549334	4.399683	0.024522	-0.259363	-0.367236	-7.127245	4.977260	-4.137931	-2.538365	-2.739770	1.202767
1506.094000	0.128588	-1.999356	-0.938958	-1.709100	1.129615	1.845027	0.124191	0.056316	0.069697	-0.118993	-0.074009	-0.341202	1.468973	6.476883	4.389841	0.028887	-0.227627	-0.357948	-7.963134	1.841773	-4.927425	-2.045807	-3.170251	1.580912
1506.106000	0.130040	-1.998749	-0.938200	-1.710347	1.128869	1.840942	0.122411	0.046972	0.053547	-0.099792	-0.059597	-0.333055	1.267973	6.549125	4.546035	0.077391	-0.283813	-0.346951	-10.437674	4.659421	-8.132400	-2.612183	-3.858653	1.977093
1506.116000	0.131291	-1.998322	-0.937750	-1.711225	1.128276	1.837585	0.120271	0.040832	0.042271	-0.078909	-0.049045	-0.326743	1.367053	6.433809	4.512593	0.107484	-0.291697	-0.348316	-11.743849	3.859033	-8.016412	-2.268361	-3.953565	2.065756
1506.126000	0.132492	-1.997976	-0.937385	-1.711873	1.127851	1.834309	0.119168	0.034823	0.031158	-0.058087	-0.039262	-0.323915	1.518676	6.371658	4.460007	0.087232	-0.282305	-0.323316	-11.577662	1.699352	-8.244386	-1.734915	-4.264682	2.592910
1506.136000	0.133652	-1.997692	-0.937126	-1.712390	1.127522	1.831048	0.119007	0.027401	0.019437	-0.042080	-0.028244	-0.317287	1.353148	6.272834	4.378482	0.119742	-0.304956	-0.358322	-11.672558	4.674829	-6.837415	-2.122845	-3.783340	1.935003
1506.146000	0.134831	-1.997444	-0.937072	-1.712656	1.127335	1.827867	0.116006	0.020966	0.008643	-0.021577	-0.018133	-0.318745	1.674176	6.025841	4.131415	0.114231	-0.313701	-0.322456	-17.985378	0.535508	-9.592656	-1.165114	-6.072930	3.554272
1506.158000	0.136284	-1.997244	-0.937057	-1.712698	1.127173	1.824090	0.117192	0.012392	-0.009196	0.012528	-0.007592	-0.315328	1.526755	5.855637	3.255242	0.271833	-0.237643	-0.348399	-25.195179	1.357453	-19.380091	-1.741379	-12.439987	6.122129
1506.168000	0.137412	-1.997213	-0.937243	-1.712533	1.127204	1.820992	0.114766	0.002956	-0.022702	0.032085	0.008817	-0.315889	1.765811	5.051756	3.148770	0.376046	-0.044718	-0.370558	-17.717367	-1.879360	-18.081437	0.854220	-10.603047	5.376660
1506.178000	0.138561	-1.997242	-0.937560	-1.712158	1.127345	1.817846	0.115371	-0.007882	-0.032860	0.040954	0.026129	-0.319643	1.882541	4.342698	2.968743	0.525080	0.023162	-0.336433	-2.769295	-3.168328	-9.484857	3.387259	-3.492156	2.893088
1506.188000	0.139729	-1.997355	-0.937926	-1.711742	1.127619	1.814665	0.117391	-0.016904	-0.043785	0.058926	0.024288	-0.318912	1.670315	3.815310	2.804919	0.560661	0.139974	-0.385556	2.432566	0.618358	-5.196820	1.619864	-1.265850	1.117940
1506.200000	0.141123	-1.997657	-0.938605	-1.710893	1.127873	1.810814	0.118054	-0.022700	-0.059959	0.079509	0.030614	-0.319878	1.911148	3.798429	2.796022	0.649861	0.195147	-0.341307	3.270203	-2.119806	-3.694151	1.887564	-0.020501	1.172644
1506.210000	0.142338	-1.997962	-0.939282	-1.710008	1.128261	1.807597	0.119959	-0.030501	-0.072215	0.102673	0.040613	-0.325574	1.964998	3.966314	2.689182	0.701764	0.271752	-0.308155	10.651658	-2.757515	0.342123	1.672273	2.994077	0.225893
1506.220000	0.143533	-1.998301	-0.940093	-1.708853	1.128612	1.804383	0.119250	-0.037429	-0.087029	0.121641	0.051655	-0.320844	2.083754	4.108410	2.780596	0.756008	0.324917	-0.365574	11.682807	-3.019684	-0.279709	1.117985	3.623413	-0.749824
1506.230000	0.144727	-1.998723	-0.941070	-1.707545	1.129254	1.801059	0.121073	-0.044980	-0.099446	0.144171	0.064144	-0.323408	2.193578	4.253891	2.778852	0.718810	0.363752	-0.349720	14.725568	-4.646322	-0.604023	1.182951	3.882422	-0.600553
1506.240000	0.146002	-1.999243	-0.942153	-1.706004	1.129905	1.797773	0.126416	-0.050630	-0.109733	0.162049	0.075224	-0.329628	1.850565	4.248415	2.692280	0.725896	0.406893	-0.346808	16.007317	0.071944	1.293874	-0.375653	4.466911	-0.953176
1506.252000	0.147515	-1.999858	-0.943588	-1.703906	1.130881	1.793782	0.127566	-0.056712	-0.126724	0.187515	0.090818	-0.331767	1.980719	4.084552	2.646739	0.699876	0.362303	-0.405164	12.668157	-0.498883	0.869857	0.301546	3.213233	-0.895927
1506.262000	0.148809	-2.000472	-0.944936	-1.702010	1.131916	1.790430	0.130234	-0.062629	-0.137998	0.203278	0.103497	-0.338596	1.919496	3.995924	2.586641	0.734647	0.292627	-0.421454	11.861028	1.070610	2.528936	0.768618	3.676149	-1.149002
1506.272000	0.150086	-2.001133	-0.946404	-1.699837	1.132960	1.787020	0.130292	-0.068626	-0.149642	0.222503	0.111054	-0.350300	2.208473	3.877556	2.563300	0.697773	0.267592	-0.431163	9.283000	-2.249831	1.790431	1.941838	2.456671	-0.470992
1506.282000	0.151446	-2.001882	-0.947907	-1.697539	1.134072	1.783483	0.136196	-0.076510	-0.160541	0.239045	0.111872	-0.355221	1.970503	4.042223	2.582345	0.717490	0.371112	-0.449447	11.670968	1.454247	2.626189	-0.117735	3.248325	-1.206166
1506.294000	0.153128	-2.002807	-0.949880	-1.694558	1.135488	1.779175	0.139060	-0.080456	-0.173358	0.257304	0.122031	-0.368854	2.059536	3.795597	2.465533	0.703818	0.419912	-0.422554	8.305820	0.632011	4.171809	-0.245952	2.294196	-0.348401
1506.304000	0.154494	-2.003661	-0.951658	-1.691862	1.136786	1.775441	0.141629	-0.084829	-0.184477	0.269569	0.133964	-0.377135	2.215705	3.575428	2.525778	0.673176	0.364325	-0.427397	0.574661	-0.943483	1.529535	0.516933	-0.510564	1.051291
1506.314000	0.155964	-2.004548	-0.953521	-1.689033	1.138142	1.771575	0.144800	-0.092574	-0.194341	0.279876	0.145107	-0.390785	2.300839	3.787088	2.519136	0.733936	0.292114	-0.443248	5.704443	-1.180443	4.350583	1.582221	2.090638	-0.027142
1506.324000	0.157492	-2.005547	-0.955503	-1.686031	1.139614	1.767619	0.150078	-0.101159	-0.204048	0.290376	0.147960	-0.398237	2.311862	4.069516	2.544216	0.752985	0.335679	-0.438547	11.049468	-0.917523	5.946492	1.168510	3.932522	-0.703846
1506.334000	0.159039	-2.006539	-0.957557	-1.683014	1.141142	1.763549	0.156426	-0.102223	-0.212370	0.302186	0.150863	-0.410596	2.170370	3.838647	2.566406	0.746771	0.360957	-0.448672	3.587979	1.600530	5.004577	0.056443	1.613726	0.186263
1506.346000	0.160937	-2.007786	-0.960185	-1.679327	1.143026	1.758523	0.160421	-0.108309	-0.219834	0.315665	0.157903	-0.425593	2.395660	3.914409	2.421924	0.724573	0.344087	-0.470937	9.017697	-0.758983	8.338587	1.303576	3.405778	-0.571496
1506.356000	0.162625	-2.008898	-0.962480	-1.676122	1.144593	1.754214	0.164953	-0.112899	-0.231251	0.332121	0.159967	-0.440629	2.415538	3.945331	2.717448	0.737924	0.381619	-0.460649	1.188971	-1.098633	1.877239	0.284329	0.272062	0.842800
1506.366000	0.164359	-2.010013	-0.964916	-1.672759	1.146261	1.749716	0.172575	-0.114356	-0.239490	0.344722	0.169983	-0.457062	2.314437	3.667019	2.779266	0.708784	0.365635	-0.426586	-7.937189	-0.287196	-1.441284	-0.108024	-3.104893	2.711271
1506.376000	0.166084	-2.011295	-0.967414	-1.669300	1.148035	1.745022	0.176613	-0.121564	-0.248533	0.355338	0.179987	-0.473204	2.339756	4.178640	2.815406	0.739548	0.259311	-0.395434	3.293296	-1.034725	0.143984	1.364685	0.714619	1.693633
1506.388000	0.168272	-2.012780	-0.970558	-1.664977	1.150174	1.739239	0.183436	-0.126160	-0.256291	0.369937	0.177350	-0.485941	2.402954	4.425469	2.874051	0.699874	0.358465	-0.457333	6.696984	-1.253553	-1.341432	0.347453	0.794095	0.873339
1506.398000	0.170105	-2.014070	-0.973184	-1.661166	1.151982	1.734318	0.187279	-0.130716	-0.260963	0.375871	0.183326	-0.501871	2.684939	4.583703	2.868991	0.767332	0.392329	-0.410197	11.525667	-4.888920	0.475599	1.104989	3.038388	0.641026
1506.408000	0.171994	-2.015352	-0.975846	-1.657278	1.153901	1.729269	0.195570	-0.129994	-0.269246	0.383794	0.193006	-0.515212	2.413679	4.340599	2.971352	0.767064	0.320608	-0.440096	1.833815	-1.094069	-2.889632	0.469743	-0.095069	1.569829
1506.418000	0.173995	-2.016657	-0.978578	-1.653366	1.155853	1.724127	0.201057	-0.131481	-0.272998	0.391940	0.196372	-0.528068	2.454560	4.031050	2.850298	0.769423	0.318881	-0.503295	-2.465281	-0.583036	-1.522288	0.543855	-1.075115	1.285742
1506.428000	0.175972	-2.018044	-0.981298	-1.649369	1.157891	1.718774	0.203697	-0.140371	-0.281006	0.404408	0.201451	-0.545789	2.685779	4.546387	2.768125	0.757048	0.291786	-0.472985	12.156884	-3.837446	1.464975	2.095723	3.336938	0.052936
1506.440000	0.178508	-2.019779	-0.984629	-1.644458	1.160379	1.712058	0.213335	-0.143006	-0.287624	0.421870	0.201967	-0.557189	2.531739	4.720947	2.686494	0.765366	0.380651	-0.509584	17.735848	-1.180274	3.570154	0.652615	5.105339	-1.240283
1506.450000	0.180658	-2.021182	-0.987506	-1.640213	1.162395	1.706301	0.217182	-0.145224	-0.297107	0.434444	0.211147	-0.568739	2.654150	4.489305	2.700974	0.772629	0.383960	-0.502184	11.808963	-2.625581	2.392126	0.907779	3.305299	-0.328493
1506.460000	0.182837	-2.022627	-0.990464	-1.635848	1.164613	1.700526	0.223240	-0.143479	-0.302380	0.447531	0.218938	-0.584169	2.710326	3.804084	2.551236	0.737447	0.286110	-0.508791	-0.681267	-3.272313	2.504759	2.205889	-0.386618	1.320362
1506.470000	0.185115	-2.024100	-0.993473	-1.631380	1.166815	1.694718	0.228782	-0.152997	-0.311668	0.453039	0.217579	-0.596575	2.592994	4.178316	2.654683	0.791038	0.374331	-0.532524	4.924342	-1.161395	2.267597	0.601809	1.506687	0.100116
1506.482000	0.187949	-2.025929	-0.997317	-1.625662	1.169490	1.687419	0.233934	-0.155320	-0.318268	0.464079	0.230245	-0.621534	2.794682	3.896783	2.381975	0.744582	0.363713	-0.502335	5.642542	-3.915191	5.893553	1.931825	1.757067	0.586542
1506.492000	0.190328	-2.027548	-1.000543	-1.620942	1.171803	1.681078	0.240841	-0.158729	-0.329420	0.471328	0.235258	-0.632097	2.498515	3.898735	2.540910	0.766887	0.323984	-0.517573	0.250847	-0.071616	2.817321	0.940324	0.036634	1.002454
1506.502000	0.192781	-2.029129	-1.003969	-1.616211	1.174139	1.674650	0.245020	-0.161739	-0.336434	0.479042	0.239561	-0.643585	2.612032	3.663947	2.600485	0.791298	0.358628	-0.510452	-6.858828	-1.438748	1.284641	0.786192	-2.043133	1.924581
1506.512000	0.195276	-2.030850	-1.007468	-1.611411	1.176522	1.668126	0.249059	-0.170035	-0.346006	0.496575	0.242497	-0.656478	2.855802	4.137294	2.832925	0.770651	0.409645	-0.547229	-2.459249	-4.148107	-2.885196	0.724730	-1.818366	1.432633
1506.522000	0.197738	-2.032578	-1.011025	-1.606414	1.179006	1.661550	0.253860	-0.173991	-0.350749	0.508164	0.256812	-0.672383	2.892287	4.306700	2.821064	0.776839	0.297696	-0.566742	1.519581	-4.236684	-2.324509	2.014349	-0.337926	0.840398
1506.534000	0.200907	-2.034791	-1.015279	-1.600240	1.182046	1.653419	0.258934	-0.177103	-0.360237	0.521494	0.256726	-0.694594	3.088696	4.423155	2.938949	0.795801	0.386946	-0.577583	0.994710	-6.334969	-4.264822	1.500793	-0.786368	0.863192
1506.544000	0.203494	-2.036600	-1.018945	-1.594900	1.184614	1.646340	0.266095	-0.183437	-0.368474	0.527899	0.269228	-0.709635	3.051670	4.909767	3.139153	0.803353	0.325556	-0.496510	6.410518	-6.789187	-7.305696	1.967183	0.435051	1.440275
1506.554000	0.206205	-2.038436	-1.022634	-1.589458	1.187247	1.639063	0.269962	-0.184308	-0.372321	0.536473	0.271252	-0.715845	3.337622	4.815402	2.924206	0.773572	0.308653	-0.566028	10.098072	-9.235623	-4.067072	3.275108	1.710770	0.371940
1506.564000	0.208931	-2.040247	-1.026407	-1.584031	1.190013	1.631894	0.277399	-0.186570	-0.381412	0.545527	0.273904	-0.726184	3.206013	4.854906	2.965829	0.824787	0.323388	-0.544398	9.551284	-7.519756	-4.039703	2.541114	2.053319	0.439128
1506.576000	0.212282	-2.042436	-1.031042	-1.577503	1.193341	1.623103	0.283613	-0.188092	-0.388301	0.568231	0.275660	-0.748270	3.241403	4.324504	2.956710	0.749697	0.398447	-0.537222	-3.594328	-8.604349	-6.418707	2.016374	-3.013931	2.382305
1506.586000	0.215156	-2.044350	-1.035008	-1.571838	1.196241	1.615545	0.291274	-0.192195	-0.395997	0.583776	0.282865	-0.764337	3.050732	4.507263	2.973581	0.731921	0.322265	-0.548461	-0.988910	-6.120721	-6.996511	2.127556	-2.408097	2.073577
1506.596000	0.218106	-2.046285	-1.039073	-1.565937	1.199030	1.607782	0.294464	-0.197377	-0.403378	0.588270	0.282915	-0.776161	3.335635	4.567196	3.024914	0.779327	0.431179	-0.555318	-0.372759	-9.109013	-7.120658	1.781165	-2.003685	1.830517
1506.606000	0.221097	-2.048263	-1.043136	-1.559888	1.201942	1.599952	0.299496	-0.198235	-0.405678	0.591572	0.290220	-0.786056	2.551967	5.035838	3.465073	0.718088	0.325354	-0.445173	-6.993267	-7.583384	-7.526318	2.077417	-4.044257	2.971576
1506.616000	0.224073	-2.050297	-1.047174	-1.554064	1.204850	1.592102	0.297112	-0.200678	-0.404925	0.584068	0.289734	-0.783693	2.935910	5.097483	3.330777	0.806882	0.316832	-0.543947	-0.465366	-10.286126	-3.187872	3.209716	-0.517777	0.719438
1506.628000	0.227674	-2.052737	-1.051993	-1.547055	1.208296	1.582602	0.300218	-0.204023	-0.408250	0.590223	0.288493	-0.782575	2.571197	5.777875	3.666933	0.806636	0.417904	-0.499852	4.459073	-6.352156	-8.774221	0.553261	-0.256977	0.764227
1506.638000	0.230695	-2.054774	-1.056045	-1.541168	1.211245	1.574770	0.299605	-0.201692	-0.409632	0.593778	0.296588	-0.780281	2.619334	5.510767	3.686576	0.784056	0.285661	-0.538392	-2.590125	-7.018269	-9.746765	2.138259	-2.332029	1.262460
1506.648000	0.233683	-2.056825	-1.060203	-1.535180	1.214137	1.567082	0.299671	-0.203669	-0.407759	0.591938	0.288982	-0.785083	2.472784	5.922757	3.703246	0.792390	0.384081	-0.528305	5.690105	-4.853888	-9.650761	0.488377	-0.110023	0.374821
1506.658000	0.236696	-2.058879	-1.064292	-1.529201	1.217085	1.559204	0.300293	-0.200717	-0.409044	0.585709	0.294503	-0.789916	2.333781	5.924304	3.818521	0.806242	0.294775	-0.548290	1.914341	-3.206929	-11.457949	0.801188	-1.106700	0.528325
1506.670000	0.240223	-2.061319	-1.069335	-1.522193	1.220594	1.549654	0.299293	-0.200875	-0.408614	0.586499	0.292873	-0.785728	2.426124	6.052319	3.778736	0.799641	0.303373	-0.495191	5.907532	-4.691205	-10.869355	1.195531	0.033978	0.802438
1506.680000	0.243184	-2.063381	-1.073504	-1.516454	1.223538	1.541722	0.296457	-0.200584	-0.405686	0.592653	0.286975	-0.784690	2.574017	6.219364	3.765091	0.818046	0.366442	-0.462684	10.433785	-6.417846	-10.298698	1.044093	1.458195	0.677954
1506.690000	0.246148	-2.065431	-1.077559	-1.510555	1.226441	1.534026	0.296725	-0.201334	-0.410198	0.594306	0.295852	-0.782706	2.761862	6.448862	4.177418	0.833540	0.272859	-0.534974	4.402523	-8.485288	-17.137253	2.160317	-0.924787	0.796221
1506.700000	0.249102	-2.067421	-1.081608	-1.504578	1.229372	1.526186	0.297024	-0.199292	-0.409130	0.594284	0.286452	-0.789000	2.876136	6.393811	4.110976	0.839272	0.377679	-0.524184	5.107122	-9.779199	-15.900034	1.538497	-0.731914	0.766914
1506.710000	0.252112	-2.069492	-1.085656	-1.498497	1.232212	1.518257	0.296498	-0.199150	-0.404993	0.593346	0.290858	-0.789337	3.132187	6.645501	3.881061	0.733854	0.320509	-0.497737	16.717347	-12.677873	-14.105674	3.384458	1.929446	0.464129
1506.722000	0.255675	-2.071821	-1.090570	-1.491371	1.235700	1.508811	0.295837	-0.196289	-0.405361	0.587966	0.293461	-0.784280	3.313218	6.441031	4.043778	0.802709	0.311973	-0.505530	8.477669	-15.103127	-15.517826	3.948537	0.098653	1.044371
1506.732000	0.258689	-2.073711	-1.094610	-1.485579	1.238572	1.501006	0.298428	-0.194187	-0.407421	0.591041	0.287938	-0.787352	3.227175	5.952463	4.265836	0.787446	0.412966	-0.492973	-9.199235	-15.682992	-19.189503	2.857862	-5.998494	2.955480
1506.742000	0.261739	-2.075645	-1.098719	-1.479755	1.241511	1.493155	0.299304	-0.195365	-0.403344	0.594686	0.297336	-0.786147	2.968630	6.064023	3.993104	0.783740	0.322282	-0.517242	-0.346931	-11.508527	-14.836751	2.923327	-2.559492	1.595721
1506.752000	0.264726	-2.077586	-1.102693	-1.473805	1.244431	1.485220	0.299852	-0.196417	-0.402572	0.597762	0.289837	-0.787636	2.840473	6.015982	4.042911	0.777084	0.391454	-0.487056	-3.444214	-10.586027	-15.718142	1.896477	-3.858609	2.186560
1506.764000	0.268277	-2.079918	-1.107528	-1.466500	1.247943	1.475872	0.299793	-0.198408	-0.403491	0.589028	0.294610	-0.782316	2.844620	5.756230	4.045723	0.802149	0.345803	-0.590457	-9.625477	-9.919823	-14.992322	2.241673	-5.120884	1.427606
1506.774000	0.271289	-2.081895	-1.111548	-1.460652	1.250901	1.468048	0.300706	-0.202637	-0.402145	0.585409	0.293266	-0.786918	2.710168	6.292617	3.972776	0.824895	0.295957	-0.509860	3.970695	-7.932354	-14.003910	2.168150	-0.677931	0.980159
1506.784000	0.274292	-2.083924	-1.115582	-1.454883	1.253856	1.460108	0.302160	-0.202772	-0.403367	0.589521	0.286324	-0.788757	2.273188	6.464673	3.978118	0.835154	0.384966	-0.536374	5.861965	-2.131029	-14.155885	-0.462108	-0.301016	0.198918
1506.794000	0.277268	-2.085899	-1.119653	-1.449057	1.256734	1.452229	0.303295	-0.200143	-0.405031	0.597262	0.292987	-0.784563	2.153459	6.103124	4.177269	0.773981	0.328874	-0.472719	-8.585415	-3.186434	-17.899109	0.338775	-5.566626	2.573018
1506.806000	0.280926	-2.088338	-1.124522	-1.441900	1.260276	1.442832	0.300644	-0.201440	-0.402315	0.594886	0.286045	-0.782452	2.082976	6.311627	3.984134	0.807073	0.390381	-0.505888	0.846055	-0.779743	-14.622441	-0.848307	-2.143486	1.019801
1506.816000	0.283913	-2.090366	-1.128531	-1.435750	1.263167	1.434997	0.300630	-0.198035	-0.400755	0.592130	0.294101	-0.784033	1.893584	6.262437	3.410832	0.747191	0.303557	-0.531638	13.838031	3.155320	-6.968862	-0.476650	2.462132	-0.542210
1506.826000	0.286890	-2.092391	-1.132604	-1.429859	1.266112	1.427135	0.297819	-0.199919	-0.408234	0.583330	0.289518	-0.787440	2.016768	6.197088	3.890512	0.826722	0.324346	-0.510758	0.237005	0.098672	-12.697638	-0.332876	-1.616990	0.872158
1506.836000	0.289864	-2.094391	-1.136745	-1.424131	1.268998	1.419210	0.297433	-0.199846	-0.409558	0.591281	0.287746	-0.785002	2.174732	6.331394	3.923104	0.840517	0.398007	-0.489608	2.674965	-1.687327	-13.209957	-0.619645	-1.060908	0.910305
1506.846000	0.292815	-2.096402	-1.140742	-1.418300	1.271840	1.411400	0.296251	-0.200618	-0.407523	0.597252	0.294044	-0.780687	2.309798	6.369859	3.980286	0.819435	0.373655	-0.538783	1.761742	-2.976319	-14.531457	0.054499	-1.663578	0.611495
1506.858000	0.296342	-2.098852	-1.145543	-1.411118	1.275372	1.401985	0.295827	-0.199720	-0.409467	0.593761	0.290121	-0.787404	2.482753	6.195748	3.880853	0.819646	0.431844	-0.459665	1.185170	-5.887050	-12.725830	0.385885	-1.733972	1.559276
1506.868000	0.299248	-2.100881	-1.149575	-1.405069	1.278214	1.394111	0.295529	-0.198368	-0.409291	0.589547	0.295371	-0.785578	2.578584	6.245317	3.768835	0.781200	0.329196	-0.539996	4.737220	-5.856479	-11.933718	1.657472	-0.635533	0.530327
1506.878000	0.302210	-2.102783	-1.153571	-1.399130	1.281161	1.386261	0.296313	-0.196456	-0.405436	0.586726	0.294675	-0.786759	2.739196	6.161833	3.525738	0.792683	0.334180	-0.441788	10.226946	-8.003212	-8.111628	2.359461	1.656857	1.121103
1506.888000	0.305198	-2.104745	-1.157652	-1.393351	1.284096	1.378533	0.298274	-0.192757	-0.402970	0.588645	0.292821	-0.784202	2.601459	5.351599	3.362187	0.816540	0.343230	-0.513597	-3.474701	-7.020999	-3.338741	2.152233	-1.367547	1.080152
1506.898000	0.308212	-2.106705	-1.161626	-1.387484	1.287068	1.370648	0.299930	-0.195924	-0.401271	0.593275	0.292955	-0.789610	2.506138	5.455348	3.122980	0.765493	0.336614	-0.494544	4.177232	-5.208780	-1.193785	1.937315	0.693099	0.727820
1506.910000	0.311870	-2.109023	-1.166524	-1.380393	1.290637	1.361134	0.299886	-0.196421	-0.398749	0.593410	0.288501	-0.788667	2.207744	5.092991	2.768295	0.754391	0.360174	-0.493355	4.496299	-1.444812	4.472636	0.852371	1.473996	0.396524
1506.920000	0.314927	-2.111024	-1.170503	-1.374387	1.293537	1.353323	0.299952	-0.196601	-0.403534	0.594560	0.289711	-0.784743	2.186118	4.961881	2.953604	0.774185	0.336308	-0.529417	-3.545245	-1.894445	2.658146	1.101711	-0.875648	0.619073
1506.930000	0.317925	-2.113000	-1.174445	-1.368471	1.296460	1.345572	0.297784	-0.201192	-0.405215	0.589278	0.289494	-0.789847	2.142973	5.399843	2.781845	0.759888	0.355407	-0.482579	9.912763	-0.044192	3.349471	0.421638	2.959714	0.100343
1506.940000	0.320926	-2.114959	-1.178433	-1.362643	1.299311	1.337682	0.297754	-0.203390	-0.404167	0.589633	0.288262	-0.789448	2.246065	5.683300	2.723479	0.806192	0.341295	-0.538394	17.795600	0.646700	3.953335	0.282708	5.910623	-1.251811
1506.952000	0.324489	-2.117397	-1.183348	-1.355692	1.302752	1.328086	0.298415	-0.201894	-0.409572	0.594256	0.291061	-0.785107	1.975650	5.309671	2.883263	0.816977	0.361861	-0.509218	4.462959	1.657655	3.155308	-0.337921	1.901147	-0.026752
1506.962000	0.327498	-2.119384	-1.187482	-1.349686	1.305675	1.320227	0.298056	-0.201269	-0.412288	0.595055	0.289777	-0.780781	1.921256	5.385695	3.093258	0.783805	0.366512	-0.521307	-0.416272	1.505247	-0.462465	-0.364785	-0.449634	0.396416
1506.972000	0.330460	-2.121419	-1.191566	-1.343557	1.308563	1.312486	0.296821	-0.199698	-0.408351	0.591250	0.291772	-0.782866	1.910781	5.259138	2.705323	0.735300	0.427678	-0.527615	6.461045	2.786873	4.112373	-1.039395	1.579046	-0.239068
1506.982000	0.333402	-2.123378	-1.195724	-1.337634	1.311535	1.304646	0.297796	-0.201667	-0.412463	0.585447	0.294000	-0.787909	2.027927	5.070422	2.919025	0.728151	0.362378	-0.512097	-2.987005	-0.368563	1.919282	0.497573	-1.393377	0.828164
1506.994000	0.336891	-2.125816	-1.200662	-1.330737	1.315070	1.295174	0.295686	-0.201975	-0.414289	0.584944	0.292098	-0.785224	2.201618	5.251772	3.006577	0.840085	0.326903	-0.519195	-0.151466	-1.632554	2.038448	0.881859	0.738768	0.312640
1507.004000	0.339806	-2.127875	-1.204733	-1.324928	1.317969	1.287349	0.298512	-0.201798	-0.412219	0.595695	0.290679	-0.781995	2.206993	5.392513	2.830493	0.798289	0.399120	-0.560541	6.603565	-0.194656	2.921672	-0.083099	2.199526	-0.598712
1507.014000	0.342792	-2.129873	-1.208856	-1.318982	1.320917	1.279533	0.297723	-0.203133	-0.414345	0.596430	0.290111	-0.787109	2.238687	5.439920	2.897021	0.775495	0.332558	-0.513262	5.615883	-1.388679	1.454410	0.958229	1.675321	0.186372
1507.024000	0.345733	-2.131922	-1.213075	-1.312951	1.323792	1.271630	0.298609	-0.203363	-0.418511	0.590005	0.289140	-0.786541	2.301648	5.750719	3.171303	0.825160	0.376907	-0.507397	5.174203	-2.225504	-2.386845	0.482736	1.308507	0.272730
1507.034000	0.348694	-2.133964	-1.217229	-1.306946	1.326728	1.263731	0.298516	-0.201219	-0.416353	0.584807	0.290992	-0.783954	2.320944	5.536341	3.097363	0.792467	0.383320	-0.517946	2.175952	-2.895089	-1.177339	0.769769	0.254327	0.421375
1507.046000	0.352282	-2.136385	-1.222306	-1.299959	1.330168	1.254379	0.300346	-0.200766	-0.410908	0.588128	0.291955	-0.783450	2.189114	5.487408	2.854116	0.821344	0.342803	-0.506901	7.031154	-0.438440	2.344069	0.434139	2.667690	-0.004953
1507.056000	0.355268	-2.138392	-1.226453	-1.294133	1.333019	1.246501	0.298921	-0.200454	-0.407516	0.591591	0.291818	-0.789119	2.274762	5.491579	3.124913	0.818292	0.418299	-0.473163	0.124824	-3.116496	-0.938545	0.380898	-0.190928	0.958866
1507.066000	0.358295	-2.140399	-1.230496	-1.288241	1.335970	1.238576	0.299948	-0.198765	-0.407197	0.593792	0.298038	-0.782787	2.328632	5.530460	3.046396	0.798399	0.328953	-0.495728	2.667742	-3.143770	-0.585947	1.391384	0.750697	0.646522
1507.076000	0.361314	-2.142437	-1.234441	-1.282245	1.338856	1.230723	0.299074	-0.201143	-0.406460	0.592641	0.293220	-0.783037	2.285345	5.623017	3.053278	0.749735	0.408104	-0.490464	3.409010	-2.662765	-1.967973	0.596111	-0.027092	0.759548
1507.086000	0.364326	-2.144421	-1.238459	-1.276220	1.341825	1.222964	0.299692	-0.202558	-0.406642	0.587857	0.296802	-0.782155	2.376615	5.953606	2.948661	0.756929	0.309006	-0.533947	12.816979	-1.539676	-2.365358	1.270393	3.167482	-0.263285
1507.098000	0.367876	-2.146779	-1.243279	-1.269255	1.345386	1.213540	0.298514	-0.198463	-0.408225	0.586614	0.293447	-0.786988	2.196895	5.555334	2.885502	0.822056	0.322986	-0.517377	6.050460	-0.575910	1.338361	0.652497	2.319850	0.015540
1507.108000	0.370913	-2.148770	-1.247381	-1.263414	1.348300	1.205554	0.299972	-0.200889	-0.407013	0.592757	0.287505	-0.789825	2.125545	5.602288	2.800421	0.820058	0.391407	-0.444261	8.849748	0.078811	1.922690	-0.249516	2.945130	0.596879
1507.118000	0.373946	-2.150753	-1.251544	-1.257518	1.351268	1.197762	0.299698	-0.199091	-0.408161	0.595003	0.293741	-0.782840	1.953754	5.504945	2.874672	0.783309	0.275944	-0.487083	3.438978	1.370274	0.940642	0.652597	1.262523	0.559824
1507.128000	0.376969	-2.152721	-1.255656	-1.251531	1.354146	1.190012	0.298721	-0.195711	-0.407481	0.593281	0.287226	-0.787032	1.978492	5.095751	2.863350	0.783781	0.384596	-0.483289	-4.561460	-0.461246	3.255066	0.132164	-1.187454	0.988447
1507.140000	0.380565	-2.155121	-1.260621	-1.244301	1.357626	1.180599	0.295473	-0.200568	-0.406251	0.585730	0.289415	-0.787858	2.094059	5.282066	2.796047	0.796272	0.321507	-0.552876	0.913330	0.012309	3.116094	0.617231	0.815722	-0.082371
1507.150000	0.383543	-2.157134	-1.264698	-1.238498	1.360591	1.172637	0.296581	-0.201109	-0.404476	0.584717	0.289834	-0.786252	2.098517	5.440257	2.749228	0.866445	0.359678	-0.504396	5.837434	0.645639	3.816598	-0.234683	2.938184	-0.025642
1507.160000	0.386481	-2.159190	-1.268741	-1.232694	1.363458	1.164771	0.297266	-0.200611	-0.408562	0.593223	0.285898	-0.783384	2.084176	5.446622	2.959568	0.763322	0.410114	-0.546604	-1.038205	-0.469661	-0.126916	-0.037698	-0.932960	0.213403
1507.170000	0.389431	-2.161210	-1.272759	-1.226791	1.366356	1.157019	0.296798	-0.202438	-0.408112	0.595421	0.296054	-0.784626	2.176421	5.583414	2.820421	0.763659	0.332675	-0.518701	5.481322	-0.515075	0.436999	0.755518	1.410410	0.215066
1507.180000	0.392361	-2.163210	-1.276788	-1.220785	1.369234	1.149068	0.296992	-0.201830	-0.407305	0.594656	0.288680	-0.788047	2.265142	5.593069	2.772409	0.775311	0.460096	-0.527834	7.055981	-1.019111	0.996926	-0.392270	1.577104	-0.048294
1507.192000	0.395914	-2.165605	-1.281779	-1.213541	1.372694	1.139620	0.299218	-0.198343	-0.410204	0.586366	0.296319	-0.783710	2.313192	5.426296	3.019849	0.746009	0.354786	-0.497196	-2.807708	-4.273147	-0.978470	1.718978	-1.542303	1.057244
1507.202000	0.398946	-2.167590	-1.285867	-1.207753	1.375611	1.131847	0.299426	-0.200551	-0.408433	0.588102	0.296050	-0.782682	2.062647	5.461679	2.816414	0.835726	0.333439	-0.505258	2.531923	0.261390	2.203371	0.229440	1.509032	0.295431
1507.212000	0.401922	-2.169585	-1.289977	-1.201947	1.378572	1.124047	0.300358	-0.201003	-0.406661	0.593369	0.290569	-0.787298	1.965888	5.488075	2.762021	0.757442	0.418029	-0.516318	2.834168	1.475423	1.238013	-0.664391	0.328103	0.258311
1507.222000	0.404850	-2.171585	-1.294065	-1.196088	1.381495	1.116138	0.298040	-0.199431	-0.409536	0.594727	0.299178	-0.788201	2.090005	5.545403	2.971691	0.829310	0.258150	-0.515091	-0.377690	-0.739327	-0.019236	1.297962	0.562880	0.467058
1507.234000	0.408448	-2.174008	-1.298930	-1.188870	1.385040	1.106629	0.297801	-0.202626	-0.410927	0.589454	0.287933	-0.785040	2.259326	5.759572	2.945348	0.851415	0.395541	-0.484600	5.139415	-1.730330	-0.873331	0.144969	1.743405	0.489916
1507.244000	0.411433	-2.175980	-1.302955	-1.182883	1.387970	1.098874	0.296739	-0.202952	-0.405055	0.588682	0.293050	-0.782502	2.312702	5.791955	2.737593	0.815614	0.351097	-0.540774	10.412254	-0.563869	0.172063	0.416889	3.327034	-0.322319
1507.254000	0.414385	-2.177936	-1.306960	-1.177055	1.390863	1.091040	0.298258	-0.198309	-0.408090	0.588241	0.290832	-0.789593	2.349511	5.485267	2.726123	0.789229	0.327607	-0.485241	4.755413	-2.991103	1.857897	1.459339	1.700650	0.649547
1507.264000	0.417376	-2.179976	-1.311154	-1.171192	1.393801	1.083120	0.298268	-0.201936	-0.408667	0.593655	0.284786	-0.786524	2.255382	5.681070	2.751258	0.802103	0.445457	-0.545906	6.898360	-0.602491	0.428971	-0.447696	1.776141	-0.238438
1507.274000	0.420347	-2.181970	-1.315289	-1.165314	1.396651	1.075181	0.298802	-0.199754	-0.408083	0.594117	0.294635	-0.786613	2.307673	5.534638	2.857460	0.791362	0.339947	-0.424892	1.864605	-3.882061	0.263665	1.574268	0.557401	1.486886
1507.286000	0.423886	-2.184400	-1.320238	-1.158166	1.400150	1.065865	0.299562	-0.195619	-0.407230	0.594581	0.288568	-0.784009	2.248402	4.998415	2.774078	0.807797	0.470461	-0.555597	-7.088782	-3.787398	5.072569	0.211961	-1.818317	0.226856
1507.296000	0.426857	-2.186362	-1.324264	-1.152125	1.403061	1.058114	0.300644	-0.199987	-0.406318	0.587751	0.295551	-0.786677	2.233333	5.363977	2.681999	0.789543	0.339452	-0.536204	1.626930	-1.777125	2.881331	0.984305	0.874856	0.163151
1507.306000	0.429837	-2.188412	-1.328244	-1.146230	1.405981	1.050152	0.298943	-0.201412	-0.406189	0.584501	0.295095	-0.790761	2.227820	5.501422	2.569741	0.797163	0.351113	-0.465069	7.060375	-1.079822	2.876630	0.600236	2.521749	0.686730
1507.316000	0.432839	-2.190442	-1.332224	-1.140470	1.408947	1.042266	0.299794	-0.199819	-0.407491	0.591774	0.290316	-0.785723	2.164990	5.575404	2.609762	0.812765	0.378027	-0.491499	6.842414	-0.043653	2.165647	-0.030351	2.394804	0.352172
1507.328000	0.436488	-2.192905	-1.337162	-1.133466	1.412456	1.032870	0.300011	-0.202424	-0.411051	0.595024	0.295965	-0.784603	2.048685	5.827777	2.868355	0.844759	0.321455	-0.510208	4.297646	0.873121	-1.459808	0.145290	1.678080	0.262802
1507.338000	0.439491	-2.194927	-1.341273	-1.127567	1.415431	1.024991	0.300144	-0.201442	-0.410654	0.594861	0.287161	-0.785324	2.027724	5.813236	2.782103	0.781436	0.399293	-0.547568	4.926977	1.644250	-1.716756	-0.548198	0.872223	-0.117150
1507.348000	0.442461	-2.196882	-1.345444	-1.121435	1.418270	1.017078	0.298706	-0.197178	-0.410795	0.590734	0.290866	-0.784859	2.045173	5.321360	2.897115	0.789637	0.349133	-0.507536	-6.823757	-2.145579	1.285710	0.988954	-1.955333	0.813763
1507.358000	0.445533	-2.198859	-1.349536	-1.115496	1.421202	1.009274	0.299235	-0.200435	-0.409758	0.589310	0.289081	-0.784265	1.987965	5.654341	2.858839	0.762842	0.353196	-0.517930	-0.738804	0.216095	-1.504277	0.404542	-0.788558	0.499953
1507.370000	0.449038	-2.201261	-1.354459	-1.108508	1.424624	0.999925	0.298670	-0.201403	-0.406491	0.589225	0.289024	-0.783966	1.940312	5.751664	2.634163	0.788112	0.400068	-0.554299	6.058779	3.168411	-0.241009	-1.054312	1.489613	-0.300888
1507.380000	0.451981	-2.203222	-1.358606	-1.102632	1.427511	0.992062	0.298162	-0.197730	-0.406710	0.591461	0.294355	-0.789360	2.091728	5.470912	2.680107	0.780598	0.338346	-0.493748	0.587539	-0.892161	1.503779	0.759846	0.280281	0.678142
1507.390000	0.454986	-2.205254	-1.362623	-1.096690	1.430394	0.984167	0.297282	-0.202358	-0.408645	0.590196	0.291203	-0.787115	2.233724	5.786418	2.813775	0.794098	0.398296	-0.496210	3.478399	-1.794572	-1.932518	0.464935	0.536829	0.594563
1507.400000	0.457916	-2.207229	-1.366603	-1.090635	1.433317	0.976319	0.298032	-0.201877	-0.407472	0.586900	0.298982	-0.784131	2.326968	5.821639	2.733628	0.766116	0.372143	-0.532083	5.821304	-1.922515	-2.143932	0.917305	1.079814	0.195572
1507.410000	0.460907	-2.209226	-1.370666	-1.084761	1.436272	0.968453	0.298070	-0.197702	-0.405695	0.585458	0.295889	-0.786741	2.258022	5.468694	2.527471	0.785982	0.348133	-0.506588	4.317570	-1.695729	2.556011	0.881806	1.577082	0.422025
1507.422000	0.464485	-2.211569	-1.375615	-1.077817	1.439884	0.959005	0.299156	-0.201281	-0.408906	0.589811	0.291840	-0.785315	2.259418	5.721105	2.724305	0.796285	0.382656	-0.505193	3.690257	-1.933271	-0.919623	0.648869	0.845242	0.488084
1507.432000	0.467515	-2.213586	-1.379725	-1.071929	1.442758	0.951116	0.298228	-0.200836	-0.409325	0.593293	0.293474	-0.786149	2.343675	5.581779	2.710665	0.806419	0.334212	-0.484776	1.959337	-3.700991	0.473191	1.570884	0.839822	0.800194
1507.442000	0.470502	-2.215596	-1.383764	-1.065979	1.445748	0.943342	0.298740	-0.196019	-0.404854	0.594009	0.289575	-0.782214	2.243191	5.093647	2.508092	0.765542	0.351742	-0.531416	-3.075554	-3.434679	5.476270	1.401223	-0.473031	0.395799
1507.452000	0.473541	-2.217561	-1.387855	-1.059987	1.448655	0.935547	0.297490	-0.200994	-0.408422	0.590128	0.288404	-0.789145	2.200534	5.327450	2.688450	0.785029	0.356261	-0.484659	-3.482976	-3.591867	2.455014	1.367607	-0.855866	0.930194
1507.464000	0.477118	-2.220047	-1.392612	-1.052903	1.452115	0.926037	0.297508	-0.202488	-0.407905	0.588269	0.288934	-0.787732	2.267355	5.668110	2.620179	0.780980	0.308472	-0.510088	3.930906	-1.946213	-0.279146	1.441223	1.226917	0.482597
1507.474000	0.480125	-2.222063	-1.396638	-1.047006	1.455057	0.918153	0.297285	-0.199384	-0.405497	0.589979	0.286203	-0.783414	2.359757	5.410134	2.343951	0.825026	0.401231	-0.503854	6.891356	-2.070019	4.469664	0.248375	2.747545	0.320634
1507.484000	0.483077	-2.224088	-1.400751	-1.041161	1.457932	0.910382	0.298004	-0.202361	-0.410998	0.593211	0.291052	-0.785837	2.283832	5.740101	2.606891	0.751447	0.396774	-0.514663	4.611026	-1.890470	-1.435460	0.765568	0.571065	0.426127
1507.494000	0.486021	-2.226075	-1.404923	-1.035251	1.460804	0.902562	0.298860	-0.202243	-0.412704	0.593528	0.291330	-0.787287	2.173775	5.768932	2.733428	0.782619	0.409223	-0.502691	1.508114	-1.602998	-2.093692	0.420850	-0.227461	0.585678
1507.504000	0.488975	-2.228137	-1.409081	-1.029213	1.463664	0.894610	0.300627	-0.196932	-0.410113	0.590484	0.290371	-0.790944	2.075887	5.437607	2.727503	0.711984	0.445121	-0.418626	-5.151386	-3.505717	-0.061365	0.902606	-2.858620	1.727389
1507.516000	0.492500	-2.230529	-1.414018	-1.022122	1.467218	0.885130	0.299104	-0.201390	-0.406052	0.582789	0.293992	-0.782899	2.065045	5.799551	2.598754	0.814203	0.353163	-0.532561	4.170226	0.960933	-1.262295	0.012490	1.283664	0.120036
1507.526000	0.495500	-2.232577	-1.418071	-1.016306	1.470149	0.877371	0.300807	-0.201098	-0.406992	0.587684	0.293874	-0.784381	2.001688	5.887451	2.588757	0.816580	0.334653	-0.539783	5.190322	2.156666	-2.102032	-0.154505	1.601734	0.010101
1507.536000	0.498475	-2.234586	-1.422111	-1.010497	1.473053	0.869565	0.299825	-0.198615	-0.408548	0.591539	0.292280	-0.785655	1.882344	5.600852	2.598434	0.822107	0.399367	-0.566536	-0.919639	2.012740	0.646087	-0.848644	-0.166083	-0.220011
1507.546000	0.501490	-2.236617	-1.426140	-1.004642	1.475935	0.861670	0.299738	-0.201767	-0.408792	0.595872	0.293702	-0.788079	1.997601	6.007914	2.603720	0.792099	0.326887	-0.506911	6.055329	2.096756	-3.921253	0.123781	1.433740	0.407621
1507.558000	0.505088	-2.239006	-1.430947	-0.997302	1.479487	0.852147	0.296500	-0.200462	-0.408957	0.592043	0.289880	-0.781704	2.265855	6.031682	2.596674	0.779568	0.391852	-0.502751	7.660604	-0.745212	-4.411189	0.478151	1.421992	0.486373
1507.568000	0.508075	-2.240931	-1.435035	-0.991384	1.482417	0.844334	0.297396	-0.195137	-0.408007	0.588979	0.291578	-0.782190	2.198975	5.357361	2.409888	0.769270	0.349974	-0.542316	0.032866	-1.989593	3.135528	1.020327	0.204870	0.171094
1507.578000	0.511075	-2.242943	-1.439183	-0.985600	1.485360	0.836527	0.297387	-0.199509	-0.406886	0.589105	0.293093	-0.785307	1.838612	6.245202	2.766895	0.782865	0.313284	-0.415510	7.820105	-2.809971	1.359284	1.087616	2.854368	0.537002
1507.588000	0.514013	-2.244837	-1.443267	-0.979858	1.488175	0.828799	0.289035	-0.191213	-0.398281	0.580788	0.281255	-0.768727	1.966890	5.727029	2.802349	0.758875	0.414105	-0.460849	-1.234042	-7.051059	6.180337	1.347632	-0.009595	0.177024
1507.598000	0.516890	-2.246727	-1.447230	-0.974076	1.491011	0.821209	0.284868	-0.187454	-0.390007	0.571391	0.285422	-0.755458	1.887583	5.429372	2.743008	0.714450	0.263028	-0.416165	-5.324687	-8.176250	8.960228	3.175246	-0.536350	0.781996
1507.610000	0.520285	-2.249010	-1.451865	-0.967222	1.494293	0.812290	0.281719	-0.190015	-0.378413	0.555108	0.270473	-0.739963	1.751450	6.023609	2.570039	0.724424	0.394633	-0.456863	7.317843	-1.625456	3.859192	0.099549	2.098869	-0.049090
1507.620000	0.523114	-2.250911	-1.455580	-0.961662	1.497055	0.804887	0.276362	-0.188829	-0.375575	0.539249	0.271109	-0.722310	1.510226	6.282682	2.807089	0.708132	0.309121	-0.424396	4.393480	-0.139106	-0.249734	0.672764	0.978499	0.357048
1507.630000	0.525851	-2.252805	-1.459256	-0.956334	1.499692	0.797707	0.271785	-0.182162	-0.368521	0.529004	0.264647	-0.707088	1.324777	6.389541	2.689305	0.755234	0.293529	-0.396660	8.328369	3.275017	-0.113097	-0.512039	2.728229	0.469178
1507.640000	0.528522	-2.254619	-1.462947	-0.951207	1.502354	0.790761	0.266925	-0.180778	-0.362816	0.522957	0.255633	-0.694321	1.262419	6.591962	2.895035	0.774595	0.315005	-0.430998	6.282937	3.662980	-2.943373	-0.811814	1.836624	0.080222
1507.652000	0.531710	-2.256724	-1.467284	-0.945054	1.505450	0.782641	0.259644	-0.175316	-0.356772	0.514464	0.253747	-0.681311	1.140344	6.629400	3.080340	0.771716	0.270252	-0.404262	1.831683	3.175093	-4.220071	-0.207424	0.538930	0.415176
1507.662000	0.534274	-2.258435	-1.470840	-0.940016	1.507942	0.775893	0.253311	-0.168434	-0.346463	0.503906	0.242822	-0.670574	0.979848	6.508862	2.899580	0.767581	0.330692	-0.404384	3.030770	5.639121	-2.129147	-1.629016	0.817284	0.275566
1507.672000	0.536773	-2.260121	-1.474265	-0.934930	1.510388	0.769278	0.246184	-0.164261	-0.338556	0.494496	0.237214	-0.654659	1.035337	6.225817	2.918516	0.715809	0.350870	-0.351544	-1.787566	2.454917	0.203831	-0.731976	-0.935005	0.921916
1507.682000	0.539201	-2.261732	-1.477607	-0.930059	1.512763	0.762742	0.240647	-0.163637	-0.328566	0.478914	0.233054	-0.637882	1.089875	6.553074	2.684330	0.756335	0.312918	-0.384067	9.301733	6.190263	-1.757904	-1.647415	2.843560	0.371483
1507.694000	0.542017	-2.263693	-1.481540	-0.924447	1.515487	0.755200	0.232501	-0.158921	-0.321984	0.466762	0.228444	-0.619574	1.344513	6.589785	2.895013	0.759755	0.326602	-0.388863	6.565323	1.873645	-2.935891	-0.436716	1.870259	0.383768
1507.704000	0.544295	-2.265224	-1.484704	-0.919908	1.517801	0.749072	0.228094	-0.150562	-0.313961	0.457478	0.221424	-0.606779	1.500240	6.135688	2.806116	0.768872	0.383633	-0.369300	2.814198	-1.781563	2.735644	-0.231651	1.223901	0.589220
1507.714000	0.546483	-2.266709	-1.487723	-0.915371	1.519948	0.743175	0.223068	-0.151056	-0.306011	0.448720	0.219189	-0.593155	1.434263	6.347735	2.850442	0.743945	0.373716	-0.366198	4.380762	-0.488666	-0.121822	-0.280623	1.207077	0.585600
1507.724000	0.548683	-2.268210	-1.490647	-0.910954	1.522097	0.737307	0.218304	-0.147347	-0.299907	0.436562	0.219823	-0.579133	1.749003	6.411142	2.805140	0.751110	0.293870	-0.384085	8.402828	-2.915526	-0.488025	1.172073	2.947796	0.410681
1507.734000	0.550829	-2.269601	-1.493546	-0.906549	1.524145	0.731573	0.216165	-0.142884	-0.291939	0.425994	0.208989	-0.565469	1.513898	6.093651	2.634522	0.690574	0.418009	-0.402325	5.206898	-0.925198	3.012787	-0.482838	1.177017	0.115814
1507.746000	0.553344	-2.271248	-1.497048	-0.901429	1.526631	0.724925	0.209390	-0.134920	-0.284884	0.407865	0.210717	-0.548637	1.500865	5.628686	2.713253	0.678695	0.336021	-0.392746	-3.703746	-4.448302	7.994949	1.082687	-0.572547	0.292322
1507.756000	0.555384	-2.272601	-1.499852	-0.897381	1.528663	0.719533	0.202290	-0.136160	-0.279685	0.395628	0.206078	-0.534312	1.842517	5.893588	2.836766	0.688747	0.307714	-0.406110	-0.229132	-7.492489	4.730503	2.392267	0.394427	0.169116
1507.766000	0.557392	-2.273901	-1.502604	-0.893576	1.530634	0.714254	0.200535	-0.134691	-0.269183	0.387370	0.198439	-0.519604	1.501096	6.115558	2.523208	0.710092	0.260327	-0.371659	8.526041	-0.126713	3.681610	0.460413	3.426815	0.361834
1507.776000	0.559344	-2.275244	-1.505338	-0.889825	1.532569	0.709060	0.195544	-0.131174	-0.262783	0.381994	0.188850	-0.506765	1.296551	6.073995	2.683673	0.699799	0.329291	-0.345042	2.975132	-0.018886	3.533267	-0.196883	1.246744	0.602850
1507.788000	0.561595	-2.276797	-1.508464	-0.885370	1.534841	0.703024	0.188083	-0.126583	-0.252943	0.372285	0.181966	-0.489629	1.484028	6.188333	2.790004	0.709690	0.340529	-0.290180	3.945960	-2.797310	2.073660	0.532391	1.430773	1.169421
1507.798000	0.563470	-2.278052	-1.511043	-0.881753	1.536659	0.698332	0.184457	-0.122796	-0.251252	0.362256	0.179940	-0.473120	1.112999	6.197801	2.995143	0.688723	0.236671	-0.348416	-3.517057	-0.378309	1.038470	0.887689	-0.551294	0.515160
1507.808000	0.565282	-2.279304	-1.513509	-0.878201	1.538425	0.693677	0.176727	-0.122454	-0.239718	0.350615	0.168934	-0.460460	1.329893	6.680228	2.922295	0.717962	0.272233	-0.356784	6.966093	1.036307	-3.925314	0.254690	2.189562	0.319773
1507.818000	0.566981	-2.280502	-1.515832	-0.874719	1.540050	0.689226	0.170510	-0.117789	-0.233236	0.336493	0.161151	-0.445860	1.188068	6.867707	2.979569	0.717188	0.349279	-0.373200	7.375094	3.224231	-6.275238	-1.000489	1.629683	0.027839
1507.828000	0.568715	-2.281648	-1.518060	-0.871318	1.541726	0.684821	0.168452	-0.112132	-0.224507	0.325663	0.160880	-0.435061	0.849017	6.765351	2.900371	0.670976	0.283156	-0.341294	5.113044	6.282909	-5.387541	-1.181878	1.010671	0.308731
1507.840000	0.570700	-2.282925	-1.520621	-0.867488	1.543602	0.679694	0.158338	-0.105052	-0.212909	0.310105	0.153319	-0.418234	1.077840	6.541311	2.687601	0.668913	0.235238	-0.329655	8.252854	4.349220	-1.941543	-0.385586	2.676743	0.403382
1507.850000	0.572274	-2.283913	-1.522685	-0.864381	1.545118	0.675549	0.154853	-0.098987	-0.212146	0.299676	0.146761	-0.401866	0.833720	6.169380	2.948854	0.673782	0.286133	-0.318815	-4.501260	2.191075	1.910037	-0.517104	-1.010932	0.455307
1507.860000	0.573747	-2.284896	-1.524706	-0.861447	1.546577	0.671593	0.148195	-0.096967	-0.199859	0.291991	0.142824	-0.388982	1.027226	6.218656	2.676327	0.684928	0.265226	-0.273872	4.091687	2.571227	2.421504	-0.573668	1.933937	0.884321
1507.870000	0.575238	-2.285876	-1.526709	-0.858623	1.547962	0.667773	0.143248	-0.095430	-0.197280	0.282718	0.134927	-0.371941	0.672101	6.370286	2.852526	0.641577	0.318559	-0.323025	-0.804053	5.757361	-0.475638	-1.634878	-0.570729	0.242849
1507.882000	0.576865	-2.286938	-1.529018	-0.855369	1.549551	0.663426	0.135149	-0.089579	-0.186836	0.271255	0.129873	-0.354139	0.871468	6.115892	2.821013	0.645201	0.354922	-0.338938	-2.400960	2.603966	2.924620	-1.268414	-0.797603	0.016598
1507.892000	0.578124	-2.287821	-1.530816	-0.852665	1.550831	0.659925	0.128635	-0.089014	-0.182132	0.258705	0.128088	-0.341355	1.175321	6.222856	2.793927	0.668950	0.364397	-0.341850	2.119229	0.443771	2.151048	-0.794922	0.703001	-0.044333
1507.902000	0.579368	-2.288660	-1.532609	-0.850152	1.552101	0.656600	0.121829	-0.085882	-0.170006	0.250199	0.128807	-0.333266	1.345759	6.356308	2.723239	0.633587	0.243526	-0.253925	6.988852	-0.957123	0.302011	1.006210	2.381366	0.932972
1507.912000	0.580562	-2.289458	-1.534311	-0.847743	1.553341	0.653428	0.118404	-0.078749	-0.166889	0.236004	0.118743	-0.315388	1.394036	5.909331	2.896161	0.636453	0.229455	-0.328684	-3.248205	-5.054054	5.494944	2.010518	-0.008736	0.092923
1507.922000	0.581751	-2.290245	-1.535985	-0.845441	1.554413	0.650322	0.115383	-0.076978	-0.158529	0.226440	0.109313	-0.301698	1.207255	5.943545	2.979437	0.639788	0.354536	-0.311211	-5.666682	-3.824286	5.031426	0.462608	-1.478763	0.145151
1507.934000	0.583067	-2.291215	-1.537839	-0.842786	1.555692	0.646749	0.108634	-0.077435	-0.149074	0.213503	0.105221	-0.291197	1.236968	6.498670	2.892593	0.657682	0.369871	-0.241731	5.080369	-0.614462	-1.222920	-0.395014	1.205189	0.813725
1507.944000	0.584108	-2.291945	-1.539274	-0.840669	1.556709	0.643990	0.104156	-0.073020	-0.141259	0.203502	0.103438	-0.272500	1.189286	6.616151	2.834522	0.616924	0.316437	-0.284895	7.075391	1.273840	-2.998929	-0.151802	1.599657	0.305103
1507.954000	0.585133	-2.292624	-1.540626	-0.838703	1.557736	0.641378	0.097806	-0.067882	-0.132467	0.190236	0.099149	-0.262203	1.311405	6.646395	2.862166	0.664680	0.297432	-0.196652	8.904498	-0.694749	-2.660007	0.267957	2.759039	1.228037
1507.964000	0.586069	-2.293290	-1.541930	-0.836784	1.558714	0.638874	0.093264	-0.063226	-0.127089	0.183190	0.092820	-0.243369	1.166775	6.651572	3.000818	0.625145	0.266375	-0.257230	4.184027	-0.141172	-3.538256	0.647016	1.077565	0.512402
1507.976000	0.587134	-2.294054	-1.543374	-0.834729	1.559777	0.636056	0.089801	-0.058852	-0.115807	0.170006	0.085821	-0.229545	0.892056	6.671698	2.835474	0.646873	0.255955	-0.202567	6.957137	3.955788	-2.908927	-0.751150	2.275738	0.995018
1507.986000	0.588055	-2.294580	-1.544487	-0.833078	1.560588	0.633857	0.084269	-0.054619	-0.109415	0.161121	0.079444	-0.212449	0.815804	6.689449	2.919020	0.634793	0.277740	-0.266876	4.395899	4.588475	-3.392484	-1.054879	1.243178	0.219967
1507.996000	0.588840	-2.295068	-1.545526	-0.831565	1.561340	0.631799	0.077710	-0.049097	-0.101229	0.150655	0.075328	-0.199093	0.814680	6.355946	2.660546	0.631307	0.238691	-0.233830	5.727359	4.694168	1.552209	-1.102073	2.428027	0.534077
1508.006000	0.589571	-2.295520	-1.546457	-0.830115	1.562056	0.629856	0.072818	-0.045508	-0.094805	0.140446	0.070028	-0.183261	0.616424	6.276381	2.740873	0.606604	0.249087	-0.253582	1.182467	5.559561	2.136015	-1.396403	0.844134	0.229808
1508.016000	0.590228	-2.295986	-1.547343	-0.828813	1.562735	0.628120	0.065677	-0.042078	-0.091048	0.129612	0.063607	-0.170308	0.590128	6.150793	2.961696	0.622020	0.240150	-0.248247	-5.295795	2.990536	3.523786	-0.758533	-0.768684	0.226833
1508.028000	0.591015	-2.296415	-1.548381	-0.827368	1.563424	0.626162	0.058757	-0.038755	-0.080351	0.120255	0.054962	-0.159063	0.698462	6.089012	2.837154	0.582214	0.276386	-0.192174	-2.613568	1.945240	4.236694	-0.632743	-0.410038	0.770548
1508.038000	0.591527	-2.296808	-1.549110	-0.826214	1.563926	0.624742	0.052234	-0.035901	-0.075320	0.108277	0.051666	-0.138529	0.862757	6.193408	2.946215	0.598340	0.254259	-0.251209	-2.463861	0.434621	3.017535	0.011471	-0.174490	0.102464
1508.048000	0.592029	-2.297130	-1.549776	-0.825222	1.564413	0.623405	0.047190	-0.033550	-0.064792	0.096473	0.044039	-0.125506	0.854207	6.250559	2.790787	0.554024	0.336298	-0.254170	1.297553	2.161590	2.206667	-0.967657	0.038227	-0.018500
1508.058000	0.592434	-2.297452	-1.550382	-0.824304	1.564842	0.622239	0.042823	-0.030921	-0.056466	0.084938	0.041912	-0.112764	0.787978	6.371830	2.679308	0.609059	0.300491	-0.254244	5.779275	4.889944	1.855820	-1.815498	2.110868	-0.070367
1508.070000	0.592887	-2.297797	-1.551049	-0.823365	1.565331	0.620985	0.037268	-0.026552	-0.049136	0.071034	0.035942	-0.101481	0.680561	6.567746	2.748131	0.608353	0.293133	-0.142787	7.090331	5.457080	-0.646288	-1.820356	2.281725	1.064030
1508.080000	0.593219	-2.298010	-1.551503	-0.822759	1.565686	0.620105	0.031069	-0.022590	-0.043277	0.061137	0.029616	-0.080100	0.787782	6.563586	2.802264	0.586940	0.298284	-0.214495	6.042747	4.354788	-0.871944	-1.393825	1.762834	0.239004
1508.090000	0.593505	-2.298224	-1.551885	-0.822163	1.565911	0.619405	0.026432	-0.018934	-0.036112	0.051850	0.025647	-0.064828	0.620166	6.565048	2.885280	0.610102	0.281117	-0.263192	3.196049	5.864507	-0.614564	-1.885539	1.264195	-0.369484
1508.100000	0.593755	-2.298413	-1.552217	-0.821724	1.566173	0.618811	0.021572	-0.015072	-0.030572	0.043020	0.021494	-0.055887	0.585358	6.634557	2.969219	0.574211	0.239676	-0.196441	2.231089	5.008947	-2.061722	-0.992325	0.745474	0.311690
1508.110000	0.593932	-2.298520	-1.552453	-0.821383	1.566339	0.618349	0.016321	-0.011161	-0.023280	0.031545	0.017015	-0.041251	0.569727	6.632689	2.989728	0.564089	0.236451	-0.162480	1.317328	4.330722	-1.527942	-0.779628	0.475058	0.621023
1508.122000	0.594084	-2.298599	-1.552701	-0.821139	1.566502	0.617939	0.009387	-0.004236	-0.014847	0.017062	0.008943	-0.022367	0.392772	7.010440	3.000620	0.598743	0.151815	-0.212015	-1.069268	2.455771	2.037503	-0.518311	0.611803	0.028518
1508.132000	0.594081	-2.298609	-1.552792	-0.821011	1.566508	0.617802	0.002096	-0.000312	-0.005229	0.006582	-0.003653	-0.008489	-0.090637	7.415998	3.321232	0.529542	0.120036	-0.208442	2.192193	0.902715	4.570282	-1.766051	1.692334	-0.827168
1508.142000	0.594054	-2.298633	-1.552835	-0.821091	1.566470	0.617813	-0.004128	0.001309	0.003593	-0.008099	-0.006707	0.013315	-0.732503	7.964309	3.725228	0.313015	-0.031200	0.025555	5.759641	2.451611	5.496531	-2.903733	3.652242	-2.661323
1508.152000	0.594027	-2.298583	-1.552699	-0.821217	1.566370	0.618049	-0.009393	0.005063	0.013156	-0.022591	-0.014118	0.028598	-1.358723	8.419088	4.046104	0.263180	-0.090555	0.079794	9.736622	2.305746	7.740602	-4.525682	5.400493	-3.199545
1508.164000	0.593843	-2.298496	-1.552516	-0.821446	1.566187	0.618387	-0.018301	0.010195	0.018382	-0.024310	-0.019761	0.033392	-1.434592	8.891924	4.222176	0.142650	-0.093308	0.208237	5.641832	-4.508419	7.343588	-2.419740	2.604967	-1.869043
1508.174000	0.593673	-2.298316	-1.552260	-0.821703	1.565985	0.618801	-0.019876	0.013874	0.024558	-0.033120	-0.019561	0.044784	-1.668367	8.875475	4.258992	0.085837	-0.111126	0.275148	2.002769	-3.847876	7.704789	-2.221304	1.132302	-1.228085
1508.184000	0.593444	-2.298206	-1.552007	-0.822081	1.565815	0.619299	-0.023562	0.015581	0.031647	-0.045506	-0.022257	0.060659	-1.665988	9.051399	4.417725	0.040525	-0.109280	0.266329	0.576768	-4.471991	4.626590	-1.593381	-0.030912	-1.381883
1508.194000	0.593179	-2.297989	-1.551631	-0.822541	1.565634	0.619980	-0.027780	0.019055	0.037575	-0.057338	-0.025866	0.074301	-1.765096	8.945915	4.451576	-0.004414	-0.188331	0.322765	-2.266693	-5.170441	5.431943	-0.521341	-0.734882	-0.809084
1508.204000	0.592875	-2.297749	-1.551218	-0.823207	1.565345	0.620790	-0.033419	0.021510	0.046949	-0.067357	-0.030191	0.087462	-1.742461	9.086700	4.335278	-0.038908	-0.213115	0.378705	2.570002	-4.147764	3.621074	-0.328734	0.405057	-0.237552
1508.216000	0.592429	-2.297496	-1.550591	-0.824066	1.564876	0.621964	-0.040031	0.024662	0.054854	-0.082828	-0.036630	0.108393	-1.750688	9.255548	4.412839	-0.024046	-0.239589	0.383594	3.615855	-3.754086	1.720678	-0.209162	0.841978	-0.243237
1508.226000	0.591958	-2.297230	-1.550000	-0.824935	1.564524	0.623169	-0.045182	0.028776	0.061042	-0.094287	-0.042032	0.125162	-1.618059	9.320567	4.522334	-0.018169	-0.266787	0.341222	3.055729	-5.354149	0.910350	0.530223	0.838676	-0.732665
1508.236000	0.591489	-2.296918	-1.549410	-0.825980	1.564079	0.624450	-0.050049	0.032285	0.066299	-0.102220	-0.047418	0.135576	-1.668471	9.490166	4.642112	-0.049292	-0.330504	0.381890	2.551258	-5.500050	-1.792145	1.470651	0.499605	-0.326267
1508.246000	0.590946	-2.296580	-1.548734	-0.827055	1.563561	0.625920	-0.055167	0.037261	0.074749	-0.112901	-0.053166	0.149434	-1.763880	9.526011	4.719101	-0.041976	-0.372360	0.378652	0.989136	-4.959716	-2.137024	1.621447	0.322830	-0.416929
1508.258000	0.590248	-2.296124	-1.547783	-0.828501	1.562863	0.627784	-0.060773	0.042343	0.080764	-0.127575	-0.060368	0.168140	-1.848236	9.469684	5.015675	-0.021658	-0.393014	0.434243	-6.074807	-7.637757	-1.638832	2.403040	-1.464002	0.111694
1508.268000	0.589633	-2.295654	-1.546950	-0.829813	1.562274	0.629570	-0.065211	0.045522	0.091643	-0.138048	-0.064922	0.181746	-2.159221	9.496052	4.902795	-0.023056	-0.440634	0.380297	-5.459937	-2.678971	-1.517445	1.278818	-0.960987	-0.558511
1508.278000	0.588960	-2.295221	-1.545950	-0.831230	1.561575	0.631472	-0.071387	0.048764	0.101676	-0.148410	-0.073396	0.192614	-2.243053	9.678576	4.749886	-0.047726	-0.417998	0.397044	-0.037058	0.484141	-3.575877	0.352252	0.142000	-0.452534
1508.288000	0.588200	-2.294671	-1.544866	-0.832774	1.560782	0.633552	-0.077445	0.052356	0.110107	-0.159375	-0.079667	0.210749	-2.414437	9.626710	4.610697	-0.035905	-0.425753	0.329537	1.125001	3.984626	-2.181463	-0.839761	0.846659	-1.271536
1508.298000	0.587382	-2.294153	-1.543711	-0.834410	1.559954	0.635719	-0.083216	0.055812	0.118826	-0.170648	-0.084922	0.223884	-2.360667	9.688880	4.545304	-0.028611	-0.421977	0.358179	4.344097	4.211420	-2.468523	-1.007519	1.871598	-1.014834
1508.310000	0.586298	-2.293431	-1.542232	-0.836539	1.558920	0.638504	-0.091987	0.062567	0.126111	-0.183398	-0.091151	0.240585	-2.281614	9.477428	4.740455	-0.048564	-0.425047	0.367615	-2.260613	0.129101	-0.334585	0.192593	-0.042013	-0.964066
1508.320000	0.585398	-2.292747	-1.540969	-0.838409	1.557961	0.640982	-0.099332	0.065440	0.134698	-0.191958	-0.095792	0.252843	-1.891250	9.525481	4.872770	0.005535	-0.423366	0.402302	-0.740527	-4.905595	-0.297232	1.372367	0.942645	-0.591884
1508.330000	0.584363	-2.292078	-1.539598	-0.840420	1.556988	0.643550	-0.101817	0.068955	0.141603	-0.201395	-0.101281	0.266425	-1.966876	9.487608	4.758940	-0.018101	-0.402765	0.403886	0.742827	-3.366956	0.367488	0.768753	1.166950	-0.654120
1508.340000	0.583304	-2.291403	-1.538095	-0.842511	1.555920	0.646327	-0.106397	0.072115	0.149272	-0.210770	-0.105981	0.282554	-2.232563	9.539137	4.773320	-0.012864	-0.357632	0.368059	-0.562866	-0.028722	-0.010090	-0.704004	0.538798	-1.163291
1508.350000	0.582178	-2.290624	-1.536558	-0.844716	1.554804	0.649239	-0.112440	0.075002	0.153271	-0.220771	-0.111763	0.296285	-2.238249	9.578372	4.929532	-0.024953	-0.330517	0.416830	-3.090490	-1.673910	-0.873424	-0.370348	-0.581955	-0.693985
1508.362000	0.580808	-2.289712	-1.534682	-0.847443	1.553475	0.652836	-0.117659	0.081808	0.162730	-0.231530	-0.112106	0.309309	-2.250980	9.270703	4.911419	-0.025149	-0.409046	0.430563	-6.715756	-3.315096	3.246783	0.517871	-0.737152	-0.580489
1508.372000	0.579589	-2.288899	-1.532964	-0.849840	1.552323	0.656053	-0.125822	0.084488	0.170523	-0.242683	-0.116846	0.326657	-2.074368	9.288735	4.853083	-0.056213	-0.460660	0.409583	-4.149113	-4.437796	2.960522	1.510132	0.077220	-0.816630
1508.382000	0.578293	-2.288012	-1.531159	-0.852363	1.551108	0.659342	-0.129410	0.082853	0.179045	-0.254828	-0.127845	0.340585	-1.980359	9.894179	4.990853	-0.070688	-0.410676	0.455909	2.448058	-3.560765	-4.865312	1.347849	0.809028	-0.377212
1508.392000	0.577012	-2.287194	-1.529369	-0.854915	1.549751	0.662889	-0.131926	0.088853	0.184031	-0.264532	-0.136238	0.354526	-2.413776	9.966052	4.859286	-0.097219	-0.350321	0.461798	3.512617	2.464403	-5.490596	-0.910512	0.488812	-0.471209
1508.402000	0.575626	-2.286273	-1.527457	-0.857625	1.548420	0.666512	-0.138160	0.095011	0.192562	-0.275770	-0.139307	0.371195	-2.421695	9.616177	4.749352	-0.103748	-0.339048	0.410001	0.824316	1.991108	-0.719551	-1.165482	0.129881	-1.101410
1508.414000	0.573944	-2.285075	-1.525163	-0.861013	1.546720	0.671042	-0.145070	0.096825	0.199015	-0.291752	-0.139173	0.384599	-2.441247	9.804317	4.944680	-0.061181	-0.398608	0.422842	-0.018709	1.616879	-2.714044	-0.674946	0.404698	-1.011636
1508.424000	0.572441	-2.284112	-1.523131	-0.863992	1.545268	0.675046	-0.152318	0.102359	0.204180	-0.302437	-0.147532	0.395649	-2.267414	9.708513	5.044723	-0.059278	-0.394252	0.453445	-1.971731	-1.916229	-1.583756	0.243562	-0.042236	-0.699663
1508.434000	0.570910	-2.283069	-1.521051	-0.867058	1.543732	0.679121	-0.154496	0.107039	0.214081	-0.313465	-0.151498	0.406146	-2.573875	9.509979	4.997542	-0.086365	-0.397506	0.487595	-5.636273	0.124528	0.809936	-0.412475	-1.102924	-0.420143
1508.444000	0.569306	-2.281983	-1.518899	-0.870284	1.542222	0.683270	-0.162330	0.107037	0.223820	-0.322270	-0.156205	0.424362	-2.380008	9.825964	4.945364	-0.049517	-0.398716	0.430265	1.838952	1.214412	-2.056432	-0.768095	1.249913	-1.115614
1508.454000	0.567625	-2.280841	-1.516653	-0.873585	1.540565	0.687577	-0.166470	0.111146	0.227833	-0.329712	-0.167667	0.440590	-2.513605	9.909480	4.999524	-0.025090	-0.374807	0.463035	1.747899	2.466640	-2.625237	-1.526168	1.262410	-0.860091
1508.466000	0.565570	-2.279450	-1.513864	-0.877701	1.538505	0.692907	-0.175307	0.116637	0.240626	-0.338265	-0.168586	0.459866	-2.058135	9.730083	4.921967	-0.080617	-0.319254	0.459633	3.608959	-2.801699	-0.693631	-0.246857	1.289181	-0.907487
1508.476000	0.563763	-2.278298	-1.511449	-0.881150	1.536804	0.697615	-0.178392	0.120991	0.245116	-0.349689	-0.169674	0.476587	-2.541496	9.690980	5.018355	-0.055627	-0.432752	0.450480	-1.736075	1.348694	0.039739	-0.722910	0.626924	-1.086512
1508.486000	0.561969	-2.277042	-1.508962	-0.884701	1.535069	0.702416	-0.182213	0.126356	0.253550	-0.360839	-0.179205	0.489851	-2.592628	9.441240	5.008434	-0.107066	-0.418723	0.432857	-5.893349	0.474665	2.539692	-0.478657	-0.869034	-1.312383
1508.496000	0.560094	-2.275770	-1.506327	-0.888329	1.533204	0.707322	-0.190960	0.126745	0.259482	-0.374984	-0.186872	0.499139	-2.319132	9.666228	5.009902	-0.102523	-0.325349	0.451585	-0.330566	-1.149157	0.217757	-0.749305	0.114735	-1.189946
1508.508000	0.557790	-2.274250	-1.503123	-0.892856	1.530954	0.713542	-0.194904	0.128464	0.267337	-0.390920	-0.186019	0.515230	-2.423642	10.039928	5.070114	-0.152064	-0.433964	0.442309	3.033203	1.410077	-4.778962	-0.009229	0.739240	-1.298507
1508.518000	0.555789	-2.272917	-1.500325	-0.896786	1.529057	0.718777	-0.200636	0.134796	0.273862	-0.406191	-0.195921	0.526896	-2.422046	9.831910	5.156046	-0.056640	-0.395740	0.448803	-0.554358	-0.136466	-1.010037	-0.680400	0.784379	-1.301003
1508.528000	0.553753	-2.271567	-1.497563	-0.900893	1.527119	0.724119	-0.208632	0.139053	0.278862	-0.416202	-0.203318	0.541540	-2.309589	9.898510	5.275722	-0.053266	-0.406080	0.506916	-0.819695	-2.496776	-1.914992	0.119257	0.704895	-0.664174
1508.538000	0.551691	-2.270136	-1.494678	-0.905187	1.525084	0.729640	-0.210424	0.145879	0.288980	-0.420655	-0.211636	0.558153	-2.564342	9.270974	5.055158	-0.037141	-0.396909	0.471942	-6.541156	-1.058020	6.626635	-1.015247	0.113039	-1.131285
1508.548000	0.549583	-2.268701	-1.491796	-0.909554	1.522991	0.735272	-0.214660	0.143755	0.295025	-0.426937	-0.219515	0.572207	-2.639709	9.868450	5.246438	-0.033056	-0.316721	0.465309	-2.017244	1.634195	-0.625687	-2.226573	0.250417	-1.310669
1508.560000	0.546903	-2.266914	-1.488176	-0.914709	1.520421	0.742202	-0.224472	0.149972	0.309128	-0.434044	-0.218307	0.585449	-2.387182	9.717173	4.989451	-0.132954	-0.439984	0.537615	2.960048	-0.797413	0.967158	0.065320	1.753737	-0.469324
1508.570000	0.544686	-2.265373	-1.485103	-0.919103	1.518176	0.748171	-0.227889	0.153821	0.312704	-0.448525	-0.232069	0.603791	-2.728491	9.764489	5.137626	-0.161330	-0.326117	0.518836	-1.960261	1.857591	-0.289821	-1.626002	-0.768423	-0.755370
1508.580000	0.542390	-2.263858	-1.482003	-0.923617	1.515877	0.754243	-0.234447	0.159445	0.322190	-0.463054	-0.230259	0.617707	-2.684776	9.424367	5.133616	-0.185881	-0.350254	0.512576	-6.736367	-0.550711	3.444690	-0.766513	-1.832306	-0.777622
1508.590000	0.540007	-2.262267	-1.478794	-0.928346	1.513533	0.760575	-0.240241	0.157645	0.326194	-0.478939	-0.235546	0.633492	-2.476861	9.971030	5.482238	-0.122298	-0.402327	0.461503	-4.250370	-1.828246	-2.921877	0.087791	-0.928813	-1.329311
1508.602000	0.537100	-2.260288	-1.474786	-0.934114	1.510687	0.768286	-0.245301	0.164341	0.333894	-0.491627	-0.237179	0.643514	-2.865881	9.988356	5.369967	-0.088132	-0.425616	0.527300	-2.592799	2.910764	-1.819013	-1.468892	0.170269	-0.790233
1508.612000	0.534606	-2.258580	-1.471327	-0.939187	1.508178	0.774826	-0.252415	0.168701	0.342871	-0.498814	-0.249228	0.658720	-2.666034	9.806046	5.396556	-0.073878	-0.326430	0.527928	-4.274602	-0.310248	0.566569	-1.631284	-0.409879	-0.811983
1508.622000	0.532023	-2.256887	-1.467847	-0.944199	1.505713	0.781466	-0.256413	0.170264	0.349007	-0.503267	-0.243683	0.671758	-2.756125	9.871264	5.419027	-0.113561	-0.480340	0.519290	-4.414754	0.674157	-0.608733	-0.251393	-0.131063	-0.856621
1508.632000	0.529362	-2.255137	-1.464246	-0.949260	1.503222	0.788193	-0.263131	0.173614	0.358988	-0.517005	-0.255971	0.687846	-2.597279	10.103169	5.422690	-0.173712	-0.423175	0.583185	0.167330	-0.566806	-3.765480	0.031929	0.003823	-0.186079
1508.642000	0.526725	-2.253382	-1.460610	-0.954408	1.500562	0.795122	-0.267167	0.176721	0.364154	-0.530411	-0.257935	0.708544	-2.629507	10.167109	5.545074	-0.205982	-0.435822	0.512335	-2.231245	-0.369385	-5.239768	0.324905	-1.129250	-0.921052
1508.654000	0.523458	-2.251183	-1.456189	-0.960825	1.497424	0.803756	-0.272087	0.184548	0.376505	-0.545930	-0.266402	0.721288	-2.733460	9.816934	5.195001	-0.157276	-0.445729	0.579363	1.133893	1.345015	1.166167	-0.713730	1.210308	-0.404205
1508.664000	0.520648	-2.249352	-1.452413	-0.966447	1.494774	0.811115	-0.278357	0.185358	0.381925	-0.555551	-0.269158	0.732092	-2.593362	10.015208	5.401678	-0.147833	-0.452870	0.518672	0.456897	-0.116178	-1.524829	-0.122924	0.814754	-1.037138
1508.674000	0.517868	-2.247464	-1.448598	-0.972160	1.491958	0.818524	-0.281841	0.190258	0.386373	-0.562444	-0.281403	0.746018	-2.813797	9.945669	5.523587	-0.094559	-0.355944	0.532428	-3.835737	0.999609	-0.353635	-1.744002	-0.353220	-0.990997
1508.684000	0.514977	-2.245556	-1.444709	-0.977829	1.489206	0.826080	-0.289197	0.197205	0.394958	-0.565613	-0.277862	0.761450	-2.557001	9.896928	5.554979	-0.160541	-0.430669	0.534671	-4.138246	-2.575865	-0.751692	0.397713	-0.710908	-0.823207
1508.696000	0.511459	-2.243192	-1.439896	-0.984651	1.485718	0.835312	-0.293115	0.196588	0.402524	-0.579958	-0.291879	0.776429	-2.720929	10.114206	5.635798	-0.213139	-0.343093	0.547417	-3.561782	-0.610478	-3.881315	-0.668669	-1.886426	-0.744653
1508.706000	0.508469	-2.241170	-1.435724	-0.990455	1.482842	0.843122	-0.297168	0.198249	0.403281	-0.593453	-0.288134	0.783280	-1.960026	9.480192	5.380690	-0.117494	-0.395049	0.510886	-5.465530	-3.850774	-3.502132	0.805742	-1.429493	-0.198324
1508.716000	0.505478	-2.239173	-1.431597	-0.996404	1.479949	0.850933	-0.293727	0.201610	0.408643	-0.597076	-0.288921	0.783574	-2.540233	9.541156	5.029556	-0.143945	-0.432177	0.552804	0.727003	5.049579	-2.570246	-1.499881	0.491286	-0.034227
1508.726000	0.502492	-2.237174	-1.427524	-1.002428	1.476988	0.858867	-0.297100	0.200346	0.406998	-0.589248	-0.294859	0.788622	-2.247825	9.370623	5.196080	-0.094488	-0.364317	0.499277	-3.786647	0.577022	-0.968174	-1.062951	-0.530560	-0.519878
1508.738000	0.498940	-2.234748	-1.422690	-1.009491	1.473523	0.868355	-0.294832	0.202472	0.407442	-0.585692	-0.284585	0.783501	-2.382476	9.122976	5.102125	-0.177546	-0.483963	0.525293	-6.799995	0.867502	0.781416	0.317733	-1.413688	-0.068285
1508.748000	0.495963	-2.232675	-1.418639	-1.015338	1.470616	0.876110	-0.297608	0.205307	0.412234	-0.587553	-0.295122	0.783435	-2.249276	8.664555	4.890034	-0.198080	-0.325737	0.538135	-8.512209	-1.356822	6.196420	-0.596279	-2.209373	0.050087
1508.758000	0.493031	-2.230697	-1.414609	-1.021109	1.467702	0.883952	-0.297369	0.199769	0.410435	-0.595331	-0.289734	0.788915	-2.260059	9.022997	5.014074	-0.188349	-0.427271	0.523231	-5.219233	-0.041079	2.171611	0.069401	-1.132357	-0.122757
1508.768000	0.490021	-2.228637	-1.410472	-1.027111	1.464778	0.891829	-0.300326	0.198776	0.407488	-0.598156	-0.291704	0.787128	-1.846454	9.180668	5.237108	-0.149347	-0.388265	0.512596	-4.948699	-4.925966	-0.031995	1.088386	-1.148675	-0.144943
1508.778000	0.487046	-2.226662	-1.406369	-1.033212	1.461856	0.899746	-0.298019	0.200934	0.407341	-0.593848	-0.297858	0.786958	-2.052960	8.996645	5.147311	-0.054494	-0.350936	0.509727	-5.810790	-2.390993	3.718153	-0.632791	-0.187902	-0.394466
1508.790000	0.483539	-2.224275	-1.401458	-1.040315	1.458379	0.909156	-0.299920	0.195240	0.407767	-0.585160	-0.287632	0.782431	-1.923186	9.571707	5.178205	-0.144219	-0.451557	0.544983	3.545137	-1.666829	-3.153554	0.758986	1.367010	-0.008344
1508.800000	0.480592	-2.222329	-1.397385	-1.046091	1.455429	0.916903	-0.298609	0.196905	0.403936	-0.585765	-0.298394	0.787673	-2.057521	9.446525	5.422721	-0.199486	-0.308606	0.496629	-5.832694	-2.395741	-4.316925	-0.089114	-2.868097	-0.273122
1508.810000	0.477592	-2.220328	-1.393331	-1.051960	1.452497	0.924816	-0.299282	0.200006	0.407344	-0.590834	-0.289543	0.787123	-1.881243	9.165816	5.200735	-0.200167	-0.375647	0.482220	-4.065699	-3.822093	-0.306527	0.886787	-1.458338	-0.448558
1508.820000	0.474638	-2.218318	-1.389314	-1.057862	1.449604	0.932769	-0.296986	0.197693	0.408751	-0.595093	-0.292548	0.787393	-2.412510	9.489343	5.163392	-0.167782	-0.389320	0.460196	0.045146	4.269486	-2.445487	-1.554484	-0.133464	-1.024177
1508.832000	0.471036	-2.215903	-1.384473	-1.065111	1.446072	0.942093	-0.297496	0.198983	0.409055	-0.588825	-0.294767	0.784610	-2.289351	9.491741	5.188143	-0.178987	-0.346008	0.525353	0.726302	2.233322	-2.717777	-1.317961	-0.291868	-0.282346
1508.842000	0.468018	-2.213874	-1.380401	-1.071030	1.443171	0.949929	-0.296280	0.200766	0.404767	-0.588355	-0.281783	0.786933	-2.490459	9.213527	5.440072	-0.095080	-0.466172	0.530057	-10.142350	1.505880	-0.672068	-0.408923	-1.933628	0.006210
1508.852000	0.465006	-2.211961	-1.376286	-1.076836	1.440229	0.957789	-0.298187	0.195871	0.409163	-0.587474	-0.291940	0.788504	-2.316642	9.674762	5.257650	-0.150077	-0.394137	0.503719	2.933138	3.458277	-4.204218	-1.328516	0.684448	-0.612675
1508.862000	0.462016	-2.209962	-1.372212	-1.082654	1.437303	0.965735	-0.295664	0.197354	0.406394	-0.590409	-0.286328	0.783970	-2.434938	9.648226	5.503072	-0.192622	-0.420312	0.517438	-4.247263	2.549778	-6.298983	-0.581067	-2.083176	-0.123359
1508.872000	0.459019	-2.207964	-1.368134	-1.088535	1.434407	0.973547	-0.299154	0.203714	0.407762	-0.594734	-0.288990	0.784808	-2.206712	9.237565	5.377168	-0.148252	-0.410245	0.515129	-6.437360	-0.687446	-1.179514	-0.004490	-1.646790	-0.129872
1508.884000	0.455454	-2.205565	-1.363269	-1.095836	1.430969	0.983015	-0.297497	0.200082	0.411291	-0.595806	-0.294989	0.786835	-2.449902	9.446979	5.166208	-0.047325	-0.370073	0.490113	2.482832	5.338337	0.232109	-2.705025	2.049220	-1.052479
1508.894000	0.452431	-2.203565	-1.359191	-1.101806	1.428046	0.990850	-0.299409	0.201737	0.409290	-0.585275	-0.290818	0.783525	-2.116261	9.177571	5.331541	-0.112591	-0.419981	0.502819	-4.964996	-1.106616	0.269334	0.034882	-0.598623	-0.361656
1508.904000	0.449487	-2.201565	-1.355119	-1.107608	1.425246	0.998666	-0.298461	0.203919	0.408124	-0.583813	-0.298234	0.784333	-2.154575	8.966017	5.375741	-0.180537	-0.344838	0.526773	-10.399174	-2.454736	0.622551	-0.003223	-3.207927	0.182960
1508.914000	0.446504	-2.199573	-1.351043	-1.113468	1.422245	1.006483	-0.298946	0.200248	0.409740	-0.587470	-0.293451	0.782789	-2.179229	9.349388	5.323517	-0.219705	-0.382034	0.583808	-2.175751	-0.619585	-2.664745	0.009733	-1.408004	0.611939
1508.926000	0.442927	-2.197135	-1.346077	-1.120508	1.418762	1.015881	-0.298528	0.200927	0.410997	-0.593714	-0.294045	0.786377	-2.127191	9.297864	5.287396	-0.150330	-0.361000	0.508099	-1.217019	0.017603	-0.823241	-0.695270	-0.254537	-0.415949
1508.936000	0.439964	-2.195147	-1.341945	-1.126589	1.415802	1.023795	-0.299338	0.202443	0.407262	-0.591023	-0.294261	0.787138	-1.993100	8.997202	5.390684	-0.079130	-0.372072	0.525805	-7.478610	-3.315926	1.858785	0.063051	-1.015946	-0.051775
1508.946000	0.436973	-2.193150	-1.337834	-1.132544	1.412817	1.031637	-0.297972	0.198125	0.407076	-0.584973	-0.288643	0.783345	-2.203311	9.481552	5.380372	-0.127306	-0.388075	0.521446	0.334613	1.225632	-2.528227	-0.890723	0.315312	-0.361152
1508.956000	0.433955	-2.191182	-1.333795	-1.138320	1.409955	1.039488	-0.298663	0.198433	0.405437	-0.585719	-0.291686	0.785154	-1.958405	9.497707	5.487657	-0.206307	-0.415495	0.517585	-1.343117	-2.330872	-4.720856	0.826996	-1.152827	-0.035661
1508.968000	0.430389	-2.188734	-1.328977	-1.145193	1.406353	1.048958	-0.296565	0.201434	0.405883	-0.595670	-0.288879	0.786445	-2.234428	9.169861	5.454160	-0.229224	-0.426116	0.468458	-8.021128	-0.151727	-2.316810	0.342652	-3.002598	-0.382128
1508.978000	0.427414	-2.186739	-1.324864	-1.151159	1.403537	1.056846	-0.297332	0.199204	0.410397	-0.597843	-0.288814	0.784804	-2.144158	9.286213	5.226339	-0.165646	-0.395232	0.452052	1.173337	1.484656	-0.204637	-0.727927	0.572069	-1.140985
1508.988000	0.424447	-2.184672	-1.320865	-1.157224	1.400656	1.064615	-0.295963	0.199803	0.409876	-0.596208	-0.291086	0.783225	-2.506910	9.326004	5.389425	-0.126378	-0.454270	0.549986	-2.831007	3.810164	-1.236234	-1.075528	-0.172723	-0.012338
1508.998000	0.421491	-2.182657	-1.316825	-1.163298	1.397727	1.072418	-0.298121	0.202062	0.406118	-0.587792	-0.293273	0.787068	-2.214063	9.052928	5.637962	-0.076516	-0.369405	0.505349	-12.199052	-1.408462	-0.608308	-0.528990	-2.756912	-0.083863
1509.008000	0.418555	-2.180700	-1.312703	-1.169092	1.394843	1.080343	-0.298026	0.197186	0.405444	-0.585485	-0.292541	0.788286	-2.399238	9.549673	5.636239	-0.155010	-0.420863	0.464132	-4.418935	2.969959	-5.347345	-0.977315	-1.653006	-0.733134
1509.020000	0.415040	-2.178340	-1.307692	-1.175999	1.391318	1.089853	-0.299141	0.197472	0.408739	-0.588508	-0.291011	0.782837	-2.270604	9.609065	5.348330	-0.213042	-0.356182	0.521041	4.643616	2.958645	-4.038469	-1.391629	0.400814	-0.449514
1509.030000	0.412006	-2.176282	-1.303667	-1.181891	1.388367	1.097647	-0.298497	0.202594	0.406616	-0.593772	-0.290831	0.783424	-2.477809	9.143136	5.506577	-0.178419	-0.393780	0.532750	-8.457690	2.284113	-1.702843	-0.998903	-2.703857	0.177791
1509.040000	0.409039	-2.174294	-1.299566	-1.187955	1.385425	1.105438	-0.299665	0.199810	0.408083	-0.595550	-0.291717	0.786004	-2.317154	9.308599	5.446336	-0.113583	-0.399338	0.516748	-2.141260	2.183096	-1.184816	-1.161614	-0.051809	-0.406917
1509.050000	0.406054	-2.172310	-1.295527	-1.194000	1.382521	1.113326	-0.298966	0.201746	0.409555	-0.588635	-0.290998	0.787236	-2.337936	9.138847	5.362943	-0.129788	-0.343622	0.477230	-3.390761	2.626126	0.495520	-1.764207	-0.564299	-0.832834
1509.062000	0.402396	-2.169865	-1.290688	-1.201003	1.379087	1.122837	-0.299977	0.202827	0.408832	-0.588049	-0.291126	0.785861	-2.204606	8.743240	5.449828	-0.140646	-0.427501	0.469967	-12.339253	-0.953988	2.062436	0.193756	-2.771114	-0.335795
1509.072000	0.399411	-2.167907	-1.286638	-1.206795	1.376112	1.130623	-0.297292	0.199075	0.406213	-0.589397	-0.291244	0.780908	-2.352854	9.218208	5.749169	-0.176735	-0.384953	0.552673	-11.337110	-0.010256	-4.440807	-0.439042	-3.986350	0.699179
1509.082000	0.396430	-2.165929	-1.282474	-1.212600	1.373290	1.138385	-0.300087	0.199462	0.409149	-0.593583	-0.292353	0.787801	-1.920665	9.260154	5.432878	-0.172730	-0.409695	0.481294	-0.377549	-1.869918	-1.529886	0.424045	-0.100714	-0.602379
1509.092000	0.393447	-2.163946	-1.278376	-1.218687	1.370359	1.146286	-0.298610	0.200581	0.406732	-0.595320	-0.292440	0.786871	-2.189237	9.117189	5.577875	-0.116337	-0.411669	0.489606	-7.228017	-0.102887	-1.145428	-0.334104	-1.532222	-0.364675
1509.102000	0.390435	-2.161940	-1.274323	-1.224767	1.367417	1.154208	-0.300404	0.197869	0.404081	-0.588956	-0.297795	0.784125	-1.933675	9.456131	5.761853	-0.077204	-0.322491	0.491059	-3.570458	-2.304295	-4.359494	-0.729228	-0.870882	-0.504046
1509.114000	0.386909	-2.159578	-1.269488	-1.231759	1.363976	1.163597	-0.299196	0.200107	0.408276	-0.585555	-0.292992	0.785894	-2.243034	9.383200	5.604334	-0.143182	-0.408652	0.503572	-2.555931	1.339668	-3.396541	-0.721454	-0.753985	-0.383518
1509.124000	0.383931	-2.157564	-1.265419	-1.237493	1.360986	1.171427	-0.298201	0.202342	0.410384	-0.589233	-0.296860	0.786841	-2.096735	9.011883	5.472817	-0.202725	-0.343195	0.481717	-6.170268	-0.948222	-0.847204	-0.425852	-2.300995	-0.314290
1509.134000	0.380923	-2.155509	-1.261342	-1.243379	1.358057	1.179381	-0.298247	0.200876	0.409446	-0.596140	-0.291246	0.786120	-2.136641	9.133175	5.528304	-0.162701	-0.384257	0.475946	-4.739098	-0.030518	-1.443747	-0.451059	-1.396693	-0.536440
1509.144000	0.377913	-2.153503	-1.257206	-1.249450	1.355155	1.187189	-0.298510	0.199903	0.411687	-0.596272	-0.289638	0.782196	-2.038340	9.201636	5.380752	-0.104431	-0.414682	0.494197	1.821630	0.123568	0.726251	-0.382859	1.592544	-0.867522
1509.156000	0.374302	-2.151106	-1.252267	-1.256691	1.351579	1.196469	-0.296639	0.201285	0.408796	-0.586535	-0.291984	0.787163	-2.316127	9.012989	5.489454	-0.143432	-0.339241	0.504096	-5.974603	1.717984	-0.025380	-1.507367	-1.538635	-0.323549
1509.166000	0.371275	-2.149093	-1.248164	-1.262458	1.348676	1.204362	-0.297127	0.198535	0.405834	-0.584206	-0.285003	0.789626	-2.148425	9.363309	5.711700	-0.185979	-0.466462	0.506888	-4.161200	-0.233628	-4.991262	0.438533	-1.684495	-0.016814
1509.176000	0.368328	-2.147133	-1.244000	-1.268236	1.345755	1.212308	-0.296502	0.199624	0.407975	-0.589847	-0.291500	0.787002	-2.260316	9.337347	5.512791	-0.204063	-0.347234	0.467996	-0.028537	2.424504	-2.934012	-1.441398	-0.775346	-0.854162
1509.186000	0.365304	-2.145102	-1.239951	-1.274097	1.342866	1.220150	-0.297872	0.202526	0.406910	-0.597682	-0.286280	0.783916	-2.090044	8.863512	5.600322	-0.146369	-0.433200	0.499882	-10.082965	-1.703168	-0.528330	0.465767	-2.494516	0.078058
1509.196000	0.362339	-2.143101	-1.235954	-1.280097	1.339983	1.227980	-0.295806	0.199931	0.406638	-0.597425	-0.289627	0.786071	-2.359393	9.186287	5.661287	-0.126216	-0.430602	0.503922	-5.853755	2.295003	-2.490184	-0.876328	-1.347996	-0.268705
1509.208000	0.358739	-2.140703	-1.231109	-1.287377	1.336459	1.237442	-0.296810	0.202260	0.407571	-0.590522	-0.294458	0.789271	-2.253526	8.859988	5.528813	-0.120903	-0.355537	0.486349	-8.208589	0.970682	0.698737	-1.181958	-1.777461	-0.411042
1509.218000	0.355792	-2.138684	-1.227129	-1.293227	1.333620	1.245340	-0.297517	0.201749	0.409283	-0.584852	-0.287109	0.783990	-2.276393	8.806805	5.543430	-0.167768	-0.451218	0.524982	-9.776348	0.379851	-0.034595	0.088913	-2.485874	0.330919
1509.228000	0.352781	-2.136751	-1.223054	-1.299029	1.330717	1.253203	-0.297338	0.198106	0.404735	-0.588980	-0.298253	0.783101	-2.166031	9.227185	5.876975	-0.154599	-0.315810	0.524166	-9.204002	-0.837778	-5.642085	-1.096018	-3.524723	0.392904
1509.238000	0.349791	-2.134701	-1.218916	-1.304865	1.327784	1.260981	-0.295897	0.198374	0.406901	-0.595787	-0.292574	0.783635	-2.392227	9.347556	5.809074	-0.162875	-0.407970	0.552410	-5.557846	2.147001	-5.534487	-1.048371	-2.190178	0.439807
1509.248000	0.346855	-2.132706	-1.214807	-1.310870	1.324942	1.268845	-0.298052	0.199391	0.408497	-0.598564	-0.293938	0.787190	-2.137168	9.128126	5.658314	-0.110165	-0.395531	0.485258	-4.469720	0.311287	-1.853116	-0.672943	-0.788078	-0.551385
1509.260000	0.343340	-2.130273	-1.209884	-1.318164	1.321323	1.278341	-0.297670	0.198878	0.406600	-0.588970	-0.296905	0.785100	-2.354153	9.404375	5.732456	-0.111083	-0.321427	0.484004	-1.317010	3.442929	-3.912245	-2.418884	-0.447105	-0.867258
1509.270000	0.340377	-2.128289	-1.205813	-1.324010	1.318442	1.286145	-0.298441	0.200589	0.405896	-0.582847	-0.285346	0.781142	-2.280927	9.228772	5.789203	-0.187785	-0.479063	0.553681	-6.295036	0.666460	-5.198587	0.185154	-2.358053	0.675425
1509.280000	0.337435	-2.126236	-1.201736	-1.329749	1.315500	1.293938	-0.297376	0.201532	0.409242	-0.588111	-0.297165	0.786857	-2.492980	8.951152	5.623923	-0.174044	-0.334557	0.494797	-8.311351	3.766328	-1.802738	-2.134958	-2.787455	-0.182944
1509.290000	0.334450	-2.124272	-1.197711	-1.335560	1.312507	1.301838	-0.301012	0.199591	0.408174	-0.595367	-0.288071	0.785450	-2.185072	9.260616	5.696405	-0.189385	-0.395830	0.494788	-2.453072	0.907015	-4.161193	-0.671667	-1.356368	-0.307785
1509.302000	0.330900	-2.121881	-1.192861	-1.342715	1.309080	1.311296	-0.300182	0.199965	0.405584	-0.600340	-0.289743	0.785120	-2.316803	9.237150	5.952098	-0.096789	-0.430993	0.465805	-9.129789	1.979261	-5.723676	-0.994425	-2.491952	-0.405124
1509.312000	0.327853	-2.119907	-1.188778	-1.348843	1.306143	1.319088	-0.301115	0.199685	0.406126	-0.592448	-0.295193	0.787164	-2.061107	9.132633	5.755661	-0.050944	-0.358629	0.546600	-4.092239	-0.873686	-2.026990	-0.938298	-0.219054	-0.025623
1509.322000	0.324899	-2.117889	-1.184690	-1.354704	1.303236	1.326923	-0.299944	0.198545	0.406085	-0.582418	-0.288442	0.787406	-2.157732	9.430470	5.914721	-0.172388	-0.442832	0.507536	-3.466981	0.262952	-7.239415	-0.198155	-1.800110	0.016557
1509.332000	0.321902	-2.115925	-1.180642	-1.360507	1.300366	1.334927	-0.300437	0.198832	0.404836	-0.586099	-0.295521	0.784865	-2.103803	9.488446	6.043356	-0.204011	-0.326305	0.501289	-5.555118	-0.697407	-9.662077	-1.103784	-3.500517	0.242684
1509.344000	0.318244	-2.113498	-1.175766	-1.367495	1.296846	1.344306	-0.299228	0.200219	0.406560	-0.595576	-0.289119	0.779413	-2.020112	9.270328	6.092565	-0.202662	-0.438847	0.521899	-10.695601	-2.675420	-9.616699	0.596819	-4.618974	0.991957
1509.354000	0.315199	-2.111511	-1.171779	-1.373449	1.293912	1.352088	-0.298467	0.200116	0.409987	-0.598810	-0.290269	0.783766	-2.050234	9.379704	5.914646	-0.127182	-0.418083	0.507700	-2.776278	-0.685230	-6.244660	-0.300436	-1.058092	-0.163102
1509.364000	0.312196	-2.109552	-1.167789	-1.379551	1.290963	1.359887	-0.296937	0.202262	0.406243	-0.592662	-0.292715	0.787143	-2.152366	9.209191	6.159131	-0.133615	-0.392733	0.512486	-13.116646	-0.994235	-9.200162	-0.601597	-4.699963	0.775976
1509.374000	0.309177	-2.107530	-1.163787	-1.385399	1.288029	1.367821	-0.296953	0.199570	0.404534	-0.588266	-0.286532	0.789517	-2.066672	9.283245	6.332597	-0.160902	-0.452166	0.501939	-15.908404	-2.437074	-12.334006	0.374437	-6.090137	1.162814
1509.384000	0.306202	-2.105579	-1.159705	-1.391222	1.285152	1.375668	-0.296321	0.197370	0.404459	-0.590219	-0.291576	0.782711	-2.176355	9.802514	6.534516	-0.175645	-0.405814	0.525749	-10.477370	-0.821930	-16.870733	-0.762769	-5.514705	1.145023
1509.396000	0.302639	-2.103176	-1.154810	-1.398242	1.281608	1.385043	-0.296968	0.198893	0.403876	-0.595481	-0.286985	0.785246	-2.055420	9.792439	6.609446	-0.180064	-0.448607	0.543073	-11.899745	-2.667811	-18.020795	0.145627	-6.021894	1.619632
1509.406000	0.299685	-2.101147	-1.150739	-1.404239	1.278766	1.392821	-0.296322	0.198140	0.403799	-0.596932	-0.289620	0.789407	-2.202812	9.782393	6.753790	-0.122899	-0.438730	0.511599	-15.825252	-0.845363	-19.087791	-0.728960	-6.770147	1.366183
1509.416000	0.296689	-2.099157	-1.146703	-1.410284	1.275887	1.400750	-0.296853	0.201744	0.406708	-0.592974	-0.293407	0.786001	-2.055295	9.601589	6.681242	-0.080657	-0.417778	0.549621	-16.430427	-2.822206	-16.931863	-0.422223	-6.236878	1.714093
1509.426000	0.293761	-2.097060	-1.142623	-1.416192	1.272954	1.408617	-0.296674	0.203556	0.408810	-0.583322	-0.292665	0.785601	-2.209123	9.375769	6.706096	-0.121917	-0.367076	0.522071	-22.721888	-1.470834	-17.625945	-1.278151	-8.756967	1.998329
1509.438000	0.290160	-2.094588	-1.137813	-1.423174	1.269478	1.418052	-0.298424	0.200807	0.409318	-0.589649	-0.298417	0.788017	-2.051965	9.258638	6.669422	-0.158429	-0.354582	0.474775	-23.879276	-2.962832	-17.624436	-0.862867	-9.489303	1.760930
1509.448000	0.287180	-2.092510	-1.133750	-1.428986	1.266558	1.425912	-0.298545	0.201240	0.413946	-0.591795	-0.291702	0.783547	-1.897279	9.153331	6.472898	-0.201470	-0.394017	0.518099	-20.272171	-4.911951	-15.385430	0.315463	-8.418521	2.141891
1509.458000	0.284171	-2.090486	-1.129660	-1.434930	1.263622	1.433841	-0.299881	0.200381	0.408595	-0.596937	-0.291199	0.784505	-1.651180	9.123282	6.875134	-0.184371	-0.436325	0.477528	-30.746781	-8.603893	-21.194428	1.468274	-12.050392	2.907553
1509.468000	0.281147	-2.088488	-1.125507	-1.440948	1.260665	1.441618	-0.299675	0.199664	0.411278	-0.593962	-0.292527	0.781862	-1.503356	8.988378	6.757299	-0.082822	-0.418823	0.560328	-28.551910	-10.490445	-17.503875	1.695808	-9.832419	3.276326
1509.478000	0.278096	-2.086434	-1.121377	-1.446910	1.257742	1.449445	-0.300670	0.198092	0.410729	-0.584634	-0.292193	0.785834	-1.174955	9.297298	6.760406	-0.149479	-0.370952	0.482513	-21.417471	-13.016728	-19.363696	2.055020	-8.857713	2.195712
1509.490000	0.274496	-2.084067	-1.116398	-1.453880	1.254256	1.458903	-0.298368	0.201242	0.411110	-0.587449	-0.291704	0.786899	-1.205644	8.944388	6.913323	-0.209047	-0.422292	0.511558	-33.640912	-14.404618	-22.534387	2.896975	-13.371178	4.014268
1509.500000	0.271536	-2.082080	-1.112256	-1.459685	1.251357	1.466824	-0.298722	0.199282	0.411872	-0.593432	-0.289688	0.784112	-1.001762	8.971059	6.833485	-0.218521	-0.395828	0.470848	-30.202129	-15.955591	-21.667026	3.151949	-12.392509	3.341212
1509.510000	0.268597	-2.080116	-1.108165	-1.465621	1.248412	1.474642	-0.297512	0.199283	0.413644	-0.596215	-0.289255	0.784640	-1.128380	8.940940	6.677882	-0.205336	-0.375079	0.512798	-26.560977	-14.348647	-19.102003	2.529359	-10.860606	3.309131
1509.520000	0.265666	-2.078122	-1.104072	-1.471717	1.245490	1.482419	-0.297299	0.201012	0.412222	-0.595033	-0.288943	0.786873	-1.078487	8.738994	6.787677	-0.138340	-0.421807	0.467091	-33.182409	-14.719851	-19.601782	2.909603	-12.001297	3.230464
1509.532000	0.262125	-2.075770	-1.099250	-1.478831	1.242001	1.491916	-0.296641	0.197381	0.406120	-0.587684	-0.293009	0.789449	-1.260384	8.968209	7.318111	-0.106642	-0.368989	0.474134	-42.728244	-13.462547	-28.076227	1.315340	-15.894919	4.347704
1509.542000	0.259191	-2.073853	-1.095090	-1.484578	1.239100	1.499772	-0.294742	0.197643	0.409857	-0.590308	-0.292754	0.783033	-1.363740	9.270108	7.078367	-0.168172	-0.407426	0.523361	-29.946484	-11.815498	-25.735000	1.484968	-12.388115	3.884078
1509.552000	0.256190	-2.071901	-1.091005	-1.490465	1.236167	1.507644	-0.295564	0.199089	0.410723	-0.591279	-0.292697	0.785774	-1.470340	9.190485	7.050729	-0.218013	-0.341972	0.467736	-31.704716	-10.111694	-26.342782	0.378786	-13.669609	3.546761
1509.562000	0.253138	-2.069897	-1.086893	-1.496408	1.233317	1.515462	-0.297041	0.196886	0.408321	-0.596994	-0.291528	0.786641	-1.425177	9.384047	7.198474	-0.165493	-0.422588	0.513383	-30.451770	-10.917560	-28.107818	1.141850	-12.822448	3.948096
1509.572000	0.250178	-2.067895	-1.082768	-1.502453	1.230429	1.523320	-0.294534	0.200855	0.411289	-0.595386	-0.291695	0.786750	-1.565423	9.207158	7.054830	-0.093743	-0.430595	0.449052	-30.165375	-7.969737	-24.471023	0.443972	-11.373145	2.690507
1509.584000	0.246590	-2.065445	-1.077854	-1.509577	1.226858	1.532707	-0.295814	0.204013	0.413886	-0.584074	-0.293234	0.784534	-1.507484	8.922896	7.023421	-0.158976	-0.405824	0.524571	-35.623300	-10.039573	-25.368168	0.783710	-13.830397	4.457279
1509.594000	0.243602	-2.063374	-1.073794	-1.515379	1.223950	1.540519	-0.296732	0.200324	0.413147	-0.585440	-0.290559	0.786808	-1.507100	9.025961	7.075383	-0.219930	-0.446323	0.529238	-35.039726	-10.311384	-27.638660	1.223771	-14.551874	4.860370
1509.604000	0.240609	-2.061389	-1.069682	-1.521169	1.221014	1.548423	-0.298426	0.200351	0.410720	-0.590510	-0.293295	0.789902	-1.241170	9.062506	7.212903	-0.209220	-0.352126	0.496419	-37.035186	-13.155626	-30.036370	0.846543	-15.600146	4.835737
1509.614000	0.237624	-2.059363	-1.065478	-1.527020	1.218054	1.556383	-0.298323	0.199639	0.405735	-0.595132	-0.290702	0.783217	-1.229568	8.948803	6.925444	-0.161428	-0.442757	0.499450	-30.901576	-12.511931	-24.332788	1.886439	-12.207449	3.918881
1509.626000	0.234038	-2.056924	-1.060565	-1.534266	1.214617	1.565759	-0.298095	0.199198	0.405410	-0.595981	-0.289488	0.779659	-1.127708	8.977343	6.993073	-0.170391	-0.427591	0.525707	-31.589122	-14.070829	-25.940231	2.017839	-12.779698	4.486268
1509.636000	0.231073	-2.054837	-1.056506	-1.540286	1.211637	1.573457	-0.298785	0.200306	0.401923	-0.589920	-0.292512	0.786860	-1.049616	8.825803	7.230628	-0.118607	-0.332030	0.548213	-40.703709	-15.511845	-29.539065	0.978486	-15.617171	5.632582
1509.646000	0.228118	-2.052864	-1.052475	-1.546114	1.208779	1.581278	-0.298993	0.202959	0.406522	-0.587679	-0.289103	0.789356	-0.888051	8.450819	7.035352	-0.200836	-0.409621	0.539031	-43.914553	-17.706298	-28.117999	2.675830	-16.968494	6.292904
1509.656000	0.225135	-2.050791	-1.048448	-1.551938	1.205878	1.589282	-0.297401	0.199642	0.406608	-0.589186	-0.295204	0.791018	-1.089139	8.418823	7.056377	-0.208893	-0.312396	0.455178	-45.920077	-14.262502	-28.983167	0.612844	-17.960809	5.452212
1509.666000	0.222124	-2.048836	-1.044484	-1.557857	1.202962	1.597187	-0.298185	0.200207	0.405433	-0.593803	-0.290215	0.782030	-0.926940	8.354949	7.207979	-0.207907	-0.412635	0.526815	-50.771739	-17.321405	-32.140775	2.193377	-19.585038	7.144106
1509.678000	0.218569	-2.046456	-1.039641	-1.565114	1.199480	1.606613	-0.296908	0.202644	0.404880	-0.592638	-0.289822	0.781402	-0.104199	7.289407	6.556711	-0.039228	-0.367226	0.352619	-51.204128	-17.933993	-26.938208	2.457316	-17.492457	5.428491
1509.688000	0.215610	-2.044503	-1.035678	-1.571016	1.196573	1.614305	-0.289457	0.188659	0.393934	-0.572004	-0.286535	0.764152	-0.358095	8.216837	7.047562	-0.056886	-0.323467	0.459834	-44.036883	-16.135314	-35.877744	0.672532	-17.184612	6.406185
1509.698000	0.212712	-2.042618	-1.031660	-1.576545	1.193741	1.621846	-0.284671	0.190424	0.390027	-0.560868	-0.273356	0.751915	-0.257746	7.908896	6.880619	-0.198071	-0.456719	0.422289	-47.370383	-17.535865	-36.405110	2.697887	-19.404165	7.168593
1509.708000	0.209857	-2.040700	-1.027726	-1.582004	1.190954	1.629292	-0.283262	0.190129	0.386653	-0.554923	-0.276857	0.738935	0.165980	7.557421	6.514684	-0.202115	-0.339041	0.493826	-43.863278	-22.932460	-30.510984	3.457127	-17.787444	7.601268
1509.720000	0.206527	-2.038457	-1.023135	-1.588575	1.187717	1.638004	-0.274439	0.183335	0.377075	-0.549321	-0.263598	0.724508	0.104900	7.500141	6.609937	-0.159712	-0.423763	0.431144	-47.613167	-21.278706	-32.226593	3.643267	-18.475674	7.275059
1509.730000	0.203789	-2.036580	-1.019354	-1.594063	1.185086	1.645263	-0.270629	0.183540	0.370856	-0.540832	-0.260589	0.708771	0.549758	7.035974	6.360300	-0.097418	-0.375588	0.448843	-49.533728	-26.246015	-27.481909	4.833742	-17.701097	7.445865
1509.740000	0.201146	-2.034757	-1.015620	-1.599503	1.182498	1.652343	-0.262786	0.180559	0.369862	-0.520713	-0.260612	0.691162	0.217963	6.809877	5.881729	-0.102442	-0.341636	0.401470	-42.239860	-20.926836	-19.107100	3.732612	-14.452273	5.589456
1509.750000	0.198508	-2.032937	-1.011968	-1.604632	1.180004	1.659109	-0.258321	0.177012	0.359782	-0.506332	-0.253619	0.674240	0.491426	6.355777	5.942194	-0.149812	-0.388665	0.461387	-54.013524	-25.387934	-22.724258	5.196877	-18.743500	8.229345
1509.762000	0.195538	-2.030909	-1.007710	-1.610577	1.177024	1.667045	-0.248167	0.169349	0.350703	-0.496749	-0.249848	0.665863	0.072776	6.514325	5.742752	-0.144127	-0.373135	0.418689	-45.690747	-19.226549	-18.889335	3.630517	-15.782979	6.473555
1509.772000	0.193099	-2.029202	-1.004205	-1.615420	1.174609	1.673632	-0.243540	0.163395	0.342572	-0.490679	-0.245457	0.655026	-0.167945	6.662228	5.709800	-0.146503	-0.293886	0.364560	-41.984170	-15.381281	-18.446552	1.772879	-14.884067	5.317735
1509.782000	0.190745	-2.027617	-1.000751	-1.620229	1.172229	1.680114	-0.236576	0.161663	0.335056	-0.480079	-0.234766	0.636139	-0.564939	6.517228	5.564468	-0.146927	-0.392598	0.398581	-42.072982	-10.723044	-16.385413	1.647660	-14.438615	5.601072
1509.792000	0.188408	-2.026015	-0.997405	-1.624990	1.169877	1.686463	-0.230736	0.154737	0.326957	-0.469265	-0.232219	0.619801	-0.822105	6.669652	5.345270	-0.138611	-0.384144	0.449636	-32.650775	-7.733041	-11.800876	1.102653	-11.056804	4.849709
1509.802000	0.186112	-2.024510	-0.994128	-1.629760	1.167594	1.692538	-0.229101	0.151897	0.317698	-0.456423	-0.226553	0.606962	-0.675869	6.788413	5.343918	-0.077312	-0.383218	0.405346	-28.943084	-8.536270	-10.627318	1.377810	-9.208386	3.693317
1509.814000	0.183427	-2.022707	-0.990375	-1.635151	1.164857	1.699650	-0.221920	0.147645	0.310550	-0.439093	-0.218859	0.592267	-1.225831	6.792324	5.083891	-0.118931	-0.345447	0.385705	-23.092447	-1.350555	-6.545116	-0.576839	-7.502241	2.580008
1509.824000	0.181275	-2.021276	-0.987363	-1.639469	1.162703	1.705468	-0.218439	0.147904	0.299003	-0.431644	-0.208983	0.577991	-1.128879	6.381008	5.181530	-0.135507	-0.432166	0.393019	-35.348863	-2.788324	-10.580956	0.369333	-11.603040	4.528712
1509.834000	0.179059	-2.019842	-0.984448	-1.643716	1.160576	1.711282	-0.214479	0.138693	0.293225	-0.425731	-0.211359	0.563411	-1.050899	7.034894	4.963157	-0.107544	-0.323618	0.379223	-13.271123	-3.092996	-3.730695	-0.005816	-4.314263	1.382312
1509.844000	0.176992	-2.018480	-0.981605	-1.647846	1.158498	1.716838	-0.208542	0.136596	0.280953	-0.416235	-0.202744	0.545767	-1.199474	7.029063	5.189198	-0.130870	-0.332381	0.396296	-20.237120	-1.710703	-9.402160	-0.852306	-7.422550	2.805077
1509.856000	0.174580	-2.016904	-0.978310	-1.652696	1.156121	1.723315	-0.205947	0.133839	0.275973	-0.404740	-0.194752	0.531364	-1.158580	7.013014	4.861624	-0.091733	-0.414247	0.355726	-10.844111	-1.217019	-2.033840	0.621268	-3.128524	0.799897
1509.866000	0.172586	-2.015606	-0.975653	-1.656728	1.154214	1.728498	-0.198000	0.132321	0.263350	-0.394501	-0.190164	0.518701	-1.300535	6.815781	5.176858	-0.060785	-0.389251	0.374887	-24.394417	0.401264	-9.242791	-0.906235	-7.784535	2.820937
1509.876000	0.170691	-2.014350	-0.973060	-1.660700	1.152272	1.733595	-0.193556	0.125599	0.254345	-0.378388	-0.186357	0.506552	-1.472406	7.234867	5.080091	-0.014850	-0.376910	0.365088	-11.607541	2.983815	-5.067457	-1.371662	-3.155629	0.743661
1509.886000	0.168788	-2.013121	-0.970523	-1.664482	1.150396	1.738589	-0.190877	0.119558	0.247363	-0.363563	-0.184395	0.494364	-1.336973	7.789229	5.266825	0.014936	-0.296793	0.324619	-3.204223	1.786767	-6.806902	-2.053320	-0.952956	-0.693567
1509.896000	0.166914	-2.011905	-0.968020	-1.667985	1.148590	1.743412	-0.184424	0.120012	0.240259	-0.352656	-0.173891	0.478121	-1.440560	7.622192	5.150106	-0.076821	-0.379610	0.294958	-4.844443	2.992978	-7.064574	-1.380714	-2.325909	-0.301426
1509.908000	0.164768	-2.010483	-0.965089	-1.672175	1.146619	1.749023	-0.178060	0.118022	0.232199	-0.343957	-0.169477	0.459626	-1.552087	7.359686	5.031965	-0.082899	-0.344236	0.323586	-7.874043	4.216913	-5.964070	-1.986505	-3.177154	0.404661
1509.918000	0.163005	-2.009285	-0.962792	-1.675516	1.144832	1.753544	-0.172636	0.117035	0.224326	-0.335719	-0.169307	0.444981	-1.407790	7.187548	5.029115	-0.078694	-0.250487	0.378043	-11.394490	1.930835	-6.805223	-2.460672	-4.442642	1.603799
1509.928000	0.161283	-2.008189	-0.960614	-1.678798	1.143259	1.757874	-0.169212	0.110770	0.217350	-0.327654	-0.160283	0.429710	-1.201357	7.291372	5.075929	-0.083431	-0.306006	0.370900	-9.791642	-0.678017	-7.834140	-1.219217	-4.153594	1.631291
1509.938000	0.159638	-2.007106	-0.958486	-1.681979	1.141653	1.762084	-0.162743	0.104757	0.209597	-0.318591	-0.153671	0.415647	-1.235160	7.882237	5.085745	-0.009633	-0.317804	0.371668	4.740636	-0.146372	-4.458819	-0.947644	1.146583	-0.570699
1509.950000	0.157696	-2.005875	-0.956045	-1.685758	1.139887	1.766989	-0.155453	0.105329	0.200053	-0.302461	-0.147906	0.403330	-1.222509	7.065269	5.057839	0.014992	-0.339840	0.291664	-13.078321	0.741927	-8.313191	-1.291394	-4.162107	0.746896
1509.960000	0.156136	-2.004824	-0.954084	-1.688784	1.138415	1.770987	-0.153038	0.097904	0.194189	-0.289034	-0.140092	0.392732	-0.648784	7.212380	4.670837	0.025528	-0.330295	0.277241	3.309637	-6.636996	0.082456	1.699977	1.686563	-1.624019
1509.970000	0.154645	-2.003893	-0.952201	-1.691620	1.137057	1.774874	-0.145303	0.095965	0.193610	-0.271433	-0.136320	0.379243	-0.788726	6.795232	4.678786	0.016501	-0.338967	0.312254	-6.659624	-5.543722	-3.297590	1.153979	-1.769191	0.225492
1509.980000	0.153178	-2.002962	-0.950363	-1.694303	1.135773	1.778548	-0.139599	0.091574	0.179963	-0.254245	-0.131030	0.367608	-0.941392	6.573074	5.000902	0.033425	-0.266355	0.383349	-20.716673	-4.686021	-12.453941	-0.903850	-7.102083	3.152865
1509.990000	0.151825	-2.002065	-0.948641	-1.696726	1.134493	1.782203	-0.134108	0.082020	0.173026	-0.236858	-0.122711	0.361141	-1.064251	6.754336	4.632163	-0.039730	-0.221155	0.345678	-6.408267	-3.518910	-5.828296	-0.778988	-3.075752	0.913576
1510.002000	0.150264	-2.001133	-0.946597	-1.699379	1.133152	1.786442	-0.132215	0.074925	0.161674	-0.219948	-0.103867	0.353972	-1.042487	6.656577	4.441045	-0.004879	-0.334833	0.293251	-2.582900	-3.384441	-2.328183	0.858158	-1.030197	-0.440384
1510.012000	0.148949	-2.000416	-0.945106	-1.701524	1.132187	1.789888	-0.129017	0.070511	0.147322	-0.207631	-0.096025	0.346412	-1.046386	6.287579	4.375144	-0.014960	-0.413480	0.310944	-9.302837	-3.776198	-3.664142	1.705819	-3.165657	0.810314
1510.022000	0.147760	-1.999774	-0.943686	-1.703463	1.131212	1.793276	-0.123675	0.063229	0.132921	-0.189468	-0.092312	0.335985	-1.488074	6.210675	4.404861	0.004941	-0.326093	0.370556	-12.344946	0.945070	-5.214975	-0.745299	-4.271894	1.675869
1510.032000	0.146524	-1.999165	-0.942387	-1.705228	1.130374	1.796624	-0.122761	0.055020	0.121334	-0.172342	-0.086921	0.334157	-1.535333	6.189793	4.283107	0.001063	-0.253613	0.318475	-9.414888	1.892406	-3.391766	-1.473585	-3.417611	0.550642
1510.042000	0.145275	-1.998677	-0.941216	-1.706844	1.129579	1.799963	-0.121873	0.047480	0.109520	-0.154241	-0.075569	0.328640	-1.743344	6.220925	4.237855	0.023627	-0.242847	0.363155	-7.346941	3.736044	-2.489878	-2.009946	-2.583425	0.606352
1510.052000	0.144096	-1.998251	-0.940206	-1.708263	1.128953	1.803282	-0.125201	0.040028	0.095394	-0.136331	-0.064541	0.323415	-1.410712	6.236951	4.234878	0.046362	-0.238168	0.314353	-6.044635	-0.099093	-2.535277	-0.922769	-2.067689	-0.102147
1510.064000	0.142634	-1.997835	-0.939195	-1.709710	1.128277	1.807150	-0.121462	0.031278	0.079579	-0.112176	-0.049536	0.320250	-1.350878	6.179974	4.204339	0.048372	-0.300493	0.361911	-6.270555	-1.857076	-2.821989	0.220711	-2.168011	0.612104
1510.074000	0.141375	-1.997610	-0.938496	-1.710718	1.127816	1.810322	-0.119154	0.024147	0.064873	-0.093843	-0.037931	0.317154	-1.542120	6.161367	4.351058	0.052334	-0.286415	0.361671	-11.252745	0.307511	-6.862644	-0.969086	-4.223763	1.357745
1510.084000	0.140178	-1.997398	-0.937951	-1.711519	1.127486	1.813533	-0.118941	0.017357	0.049203	-0.071993	-0.026383	0.314364	-1.509658	6.072001	4.453576	0.098038	-0.344034	0.370552	-15.901041	-0.205947	-9.264366	-0.509555	-5.375749	2.008589
1510.094000	0.139034	-1.997281	-0.937562	-1.712121	1.127264	1.816621	-0.118359	0.010304	0.036806	-0.052048	-0.017167	0.318363	-1.547037	5.905735	4.464071	0.069205	-0.323178	0.334104	-13.763746	0.136174	-10.003723	-0.812758	-5.317213	1.470165
1510.104000	0.137796	-1.997239	-0.937243	-1.712506	1.127172	1.819792	-0.119704	-0.000640	0.025403	-0.034479	-0.008057	0.317347	-1.274165	5.167541	4.369786	0.122005	-0.271096	0.357357	-3.089806	-3.983470	-5.611601	1.413867	-1.143619	0.076094
1510.114000	0.136636	-1.997303	-0.937057	-1.712771	1.127131	1.822948	-0.118782	-0.008702	0.014486	-0.012000	0.004916	0.320092	-1.171752	4.349162	4.197841	0.117542	-0.022091	0.360805	7.391372	-6.090075	-1.110262	3.406265	2.282539	-1.247952
1510.124000	0.135422	-1.997475	-0.937005	-1.712696	1.127295	1.826108	-0.115179	-0.017882	0.000491	0.017528	0.025019	0.324485	-1.540875	4.188569	3.736601	0.378724	0.020891	0.324676	5.032297	-3.370188	-10.572694	3.577287	-2.803346	0.616800
1510.134000	0.134268	-1.997681	-0.937072	-1.712424	1.127547	1.829313	-0.117016	-0.021358	-0.015264	0.032953	0.023511	0.320927	-1.482938	3.986937	3.165486	0.433912	0.115311	0.388826	-2.821296	-4.631482	-13.610978	2.493486	-5.148886	2.267177
1510.146000	0.132852	-1.997961	-0.937354	-1.712046	1.127848	1.833261	-0.116753	-0.028458	-0.027721	0.047121	0.029191	0.325632	-1.660012	3.876595	3.139118	0.568025	0.226571	0.340861	-4.287160	-1.115118	-10.934936	0.555526	-3.924712	0.837036
1510.156000	0.131713	-1.998336	-0.937730	-1.711501	1.128164	1.836571	-0.118824	-0.036321	-0.038543	0.063358	0.038981	0.327816	-1.667162	4.009563	3.112893	0.648586	0.281215	0.330267	0.025721	-0.823466	-8.112757	0.172287	-1.576560	-0.461212
1510.166000	0.130473	-1.998759	-0.938191	-1.710807	1.128609	1.839870	-0.120578	-0.044484	-0.050367	0.083608	0.049097	0.324020	-1.602756	4.206849	3.116709	0.663739	0.341113	0.401175	4.670483	-2.936825	-7.047721	0.208819	-0.122703	-0.331592
1510.176000	0.129272	-1.999243	-0.938758	-1.709853	1.129155	1.843176	-0.119931	-0.050855	-0.057772	0.101160	0.060666	0.330442	-1.934591	4.314497	2.961024	0.692684	0.369338	0.393511	11.028954	1.081914	-2.381257	-0.674973	2.550536	-1.802976
1510.186000	0.128038	-1.999821	-0.939425	-1.708732	1.129782	1.846536	-0.122955	-0.056086	-0.071807	0.122989	0.072528	0.336161	-1.940836	4.158606	3.007403	0.682389	0.392571	0.413428	5.479694	0.781165	-4.514384	-1.078915	0.507635	-0.742024
1510.196000	0.126834	-2.000435	-0.940184	-1.707428	1.130538	1.849948	-0.123476	-0.062976	-0.080812	0.140107	0.083234	0.344341	-2.011842	4.267653	2.867580	0.683926	0.402959	0.359909	11.516539	1.868799	-0.731870	-0.993246	2.704418	-2.425731
1510.208000	0.125294	-2.001193	-0.941220	-1.705670	1.131717	1.854079	-0.128778	-0.068751	-0.093083	0.159793	0.098293	0.354000	-1.865667	4.043129	2.826231	0.710435	0.289046	0.373205	7.321707	-0.171627	-0.278093	0.828983	2.001272	-1.808122
1510.218000	0.123984	-2.001966	-0.942243	-1.703996	1.132762	1.857588	-0.131155	-0.076429	-0.103236	0.174698	0.103664	0.362236	-1.670823	4.195386	2.639024	0.721368	0.286089	0.394046	16.353817	-3.466654	5.041872	2.406002	5.372924	-2.965076
1510.228000	0.122655	-2.002687	-0.943339	-1.702183	1.133829	1.861260	-0.132061	-0.079730	-0.114165	0.190420	0.107686	0.365293	-1.869839	3.963641	2.777749	0.673032	0.310008	0.432285	5.664293	-1.579791	-0.261496	1.019969	1.028409	-0.777793
1510.238000	0.121364	-2.003525	-0.944530	-1.700205	1.134892	1.864961	-0.135785	-0.083372	-0.123448	0.206216	0.113698	0.377375	-1.822423	3.608599	2.770649	0.691821	0.408646	0.343482	-3.010557	-0.681212	-1.257466	-0.348222	-1.454375	-0.943151
1510.248000	0.119983	-2.004372	-0.945865	-1.698100	1.136108	1.868790	-0.137555	-0.092228	-0.132910	0.219865	0.124167	0.381521	-1.898192	3.548668	2.778904	0.662302	0.366145	0.400509	-5.424848	-0.829177	-2.248291	0.024021	-2.578734	0.204371
1510.260000	0.118251	-2.005572	-0.947522	-1.695360	1.137645	1.873419	-0.144025	-0.103404	-0.141300	0.234885	0.137855	0.393313	-1.579477	3.944818	2.631601	0.694329	0.312969	0.384865	8.513396	-5.582159	3.750067	2.636187	2.545806	-2.071489
1510.270000	0.116875	-2.006650	-0.948894	-1.692892	1.139120	1.877402	-0.143108	-0.106146	-0.150704	0.247260	0.145601	0.399337	-1.872664	3.800997	2.538789	0.690387	0.326375	0.432975	6.835801	-2.645149	5.231367	1.809655	2.206388	-1.520858
1510.280000	0.115416	-2.007713	-0.950446	-1.690315	1.140599	1.881420	-0.146706	-0.112979	-0.164050	0.255614	0.150033	0.410217	-1.947163	3.983119	2.639283	0.687645	0.318220	0.438003	7.727711	-2.294954	3.789938	1.636127	2.183747	-1.551745
1510.290000	0.113950	-2.008867	-0.952079	-1.687601	1.142101	1.885609	-0.150187	-0.118135	-0.170031	0.266613	0.154956	0.422755	-2.056991	3.935572	2.707891	0.703961	0.332102	0.429320	4.139260	-0.875452	2.485623	0.931812	1.128031	-1.349855
1510.300000	0.112462	-2.010052	-0.953820	-1.684872	1.143692	1.889869	-0.157663	-0.119933	-0.178159	0.274915	0.158722	0.435570	-1.880500	3.579087	2.619203	0.733223	0.358648	0.447289	-1.749416	-2.974568	3.740254	1.353859	-0.050165	-0.661769
1510.312000	0.110554	-2.011622	-0.956006	-1.681436	1.145646	1.895173	-0.158180	-0.129831	-0.188066	0.289680	0.166175	0.450052	-2.243090	4.183278	2.774315	0.722036	0.384829	0.404044	7.023456	0.862707	2.665523	-0.084277	2.033470	-2.353533
1510.322000	0.108963	-2.012960	-0.957891	-1.678475	1.147379	1.899779	-0.164105	-0.133594	-0.195650	0.301074	0.178103	0.458994	-2.444576	4.234524	2.737315	0.778944	0.282789	0.436055	9.175012	2.769575	4.982808	0.669673	3.672795	-2.703718
1510.332000	0.107244	-2.014317	-0.959893	-1.675410	1.149167	1.904480	-0.169404	-0.138950	-0.200604	0.315913	0.180395	0.469400	-2.383976	4.337674	2.665768	0.726823	0.330947	0.463497	12.880088	0.795768	5.985334	0.860599	4.211718	-2.689170
1510.342000	0.105530	-2.015703	-0.961986	-1.672274	1.150985	1.909197	-0.176160	-0.138117	-0.210613	0.326620	0.182250	0.482675	-2.232152	4.088050	2.938957	0.739638	0.382816	0.480523	-0.946247	-0.814455	-0.688900	-0.023081	-0.556042	-0.616823
1510.352000	0.103785	-2.017124	-0.964170	-1.668965	1.152849	1.914131	-0.178409	-0.142543	-0.217423	0.334627	0.191832	0.498034	-2.613484	3.875511	3.041209	0.736176	0.345745	0.479112	-9.744195	4.373373	-4.019542	-1.462846	-3.534443	0.438109
1510.364000	0.101573	-2.018910	-0.966857	-1.664858	1.155243	1.920181	-0.184953	-0.151425	-0.223763	0.348650	0.196189	0.518165	-2.682881	4.511711	2.926653	0.702169	0.305348	0.473270	7.912118	3.630223	-0.093965	-0.309921	1.585515	-1.753159
1510.374000	0.099662	-2.020386	-0.969169	-1.661308	1.157288	1.925411	-0.192437	-0.154640	-0.225294	0.354787	0.202687	0.535288	-2.392469	4.456629	3.097594	0.740466	0.338673	0.442714	2.116555	0.780940	-3.427768	-0.222444	-0.168991	-1.388816
1510.384000	0.097710	-2.021940	-0.971511	-1.657634	1.159359	1.930884	-0.195688	-0.155294	-0.231893	0.361931	0.204159	0.547202	-2.497967	4.173573	2.916443	0.723212	0.342222	0.440772	-0.022677	2.213439	-1.060367	-0.367994	-0.640972	-1.261563
1510.394000	0.095675	-2.023565	-0.973872	-1.653931	1.161353	1.936386	-0.200024	-0.160940	-0.234578	0.366640	0.208227	0.558032	-2.359939	4.203237	2.879660	0.750697	0.379427	0.498754	1.919341	-0.303086	0.195220	0.054949	0.304650	-0.974999
1510.406000	0.093174	-2.025552	-0.976725	-1.649453	1.164052	1.943235	-0.208878	-0.166990	-0.240990	0.380561	0.221817	0.573385	-2.031285	4.351227	2.914680	0.747442	0.263409	0.500880	4.426800	-4.933619	-0.368285	2.583266	0.957721	-1.024438
1510.416000	0.090991	-2.027256	-0.979155	-1.645660	1.166260	1.949028	-0.210539	-0.170912	-0.244498	0.393069	0.219719	0.586506	-2.145715	4.461129	2.717751	0.781594	0.377815	0.536364	12.504536	-4.378057	4.618564	1.737079	4.166607	-2.059920
1510.426000	0.088847	-2.029027	-0.981589	-1.641700	1.168466	1.955021	-0.213707	-0.171880	-0.252846	0.404515	0.227575	0.602740	-2.293306	4.006084	2.679641	0.756587	0.366323	0.539772	2.110829	-1.921279	3.268322	1.033644	0.765094	-0.707412
1510.436000	0.086678	-2.030783	-0.984106	-1.637589	1.170772	1.961179	-0.221188	-0.180002	-0.259787	0.415753	0.236994	0.616535	-1.983777	4.400257	2.683196	0.780423	0.357541	0.491244	11.476421	-6.074676	4.644776	2.514707	3.826158	-2.432341
1510.446000	0.084433	-2.032605	-0.986680	-1.633441	1.173200	1.967364	-0.222998	-0.182677	-0.265144	0.425147	0.242276	0.627595	-2.463213	4.458684	2.651580	0.763880	0.318359	0.565508	12.778150	-1.434276	4.847338	1.602844	4.025293	-1.757902
1510.458000	0.081717	-2.034818	-0.989892	-1.628192	1.176062	1.974981	-0.230502	-0.184290	-0.272942	0.435442	0.242878	0.647674	-2.411556	4.047038	2.750446	0.720331	0.388912	0.520066	-0.570003	-0.694799	0.514932	0.226822	-0.915149	-0.440067
1510.468000	0.079383	-2.036723	-0.992638	-1.623690	1.178547	1.981476	-0.233945	-0.191717	-0.281486	0.436276	0.259810	0.663699	-2.463760	4.350084	2.815647	0.789168	0.310486	0.557100	4.979582	-0.936154	1.144510	1.165090	1.497786	-0.937043
1510.478000	0.077034	-2.038633	-0.995488	-1.619255	1.181105	1.988255	-0.238993	-0.195093	-0.286971	0.446010	0.258973	0.680808	-2.661860	4.271292	2.714926	0.780405	0.337989	0.542313	5.331224	1.536417	2.591023	0.351049	1.651847	-1.273460
1510.488000	0.074594	-2.040612	-0.998397	-1.614748	1.183672	1.995181	-0.246089	-0.198457	-0.291336	0.458412	0.265926	0.690306	-2.634684	4.262407	2.600553	0.763577	0.405134	0.501203	7.811449	1.310977	4.321180	-0.060081	2.336677	-2.088889
1510.498000	0.072163	-2.042611	-1.001407	-1.610156	1.186368	2.002190	-0.249943	-0.203173	-0.298940	0.472248	0.271542	0.697919	-2.982301	4.133507	2.808753	0.726472	0.342126	0.581744	-2.121144	5.118827	-1.145231	-1.103735	-1.653166	0.304518
1510.510000	0.069112	-2.045065	-1.005132	-1.604488	1.189722	2.010623	-0.258041	-0.209529	-0.306021	0.484924	0.278091	0.717975	-2.783857	4.247049	2.690605	0.755894	0.313517	0.575699	3.892675	2.143794	1.806397	0.396767	0.762399	-0.635439
1510.520000	0.066500	-2.047163	-1.008210	-1.599596	1.192471	2.017869	-0.263644	-0.210872	-0.311048	0.493471	0.276930	0.733218	-2.812564	4.016929	2.792061	0.757027	0.407931	0.599520	-4.747181	3.023492	-0.843364	-1.158092	-2.149486	0.612698
1510.530000	0.063821	-2.049230	-1.011430	-1.594518	1.195413	2.025351	-0.268725	-0.217991	-0.316327	0.496870	0.289722	0.752877	-2.942920	4.199718	2.809860	0.789030	0.248871	0.530711	-1.214138	4.932245	-0.392103	0.095533	-0.672221	-0.694980
1510.540000	0.061125	-2.051516	-1.014594	-1.589403	1.198223	2.033018	-0.276234	-0.224648	-0.321430	0.504959	0.283891	0.756891	-2.596046	4.538880	2.908778	0.769166	0.430447	0.576102	3.515111	-0.622600	-2.267884	-0.447076	0.061286	-0.528798
1510.552000	0.057728	-2.054206	-1.018451	-1.583328	1.201759	2.042238	-0.280176	-0.224087	-0.328947	0.517014	0.295989	0.775813	-2.660076	4.170361	2.635700	0.818283	0.358604	0.539583	2.678938	0.937591	3.148896	0.478039	1.144907	-1.332489
1510.562000	0.054886	-2.056532	-1.021681	-1.578183	1.204761	2.050044	-0.285783	-0.228205	-0.326277	0.528788	0.298389	0.786598	-1.729925	5.225684	2.831793	0.727771	0.294145	0.509445	17.124100	-6.981534	6.768307	3.538963	5.146099	-2.050748
1510.572000	0.052130	-2.058771	-1.024997	-1.573022	1.207681	2.057836	-0.279957	-0.223979	-0.331882	0.528296	0.293876	0.786987	-2.316114	4.767445	2.942399	0.815570	0.402841	0.476210	3.564407	2.670472	5.690193	-0.556597	2.022880	-1.550793
1510.582000	0.049282	-2.061106	-1.028349	-1.567705	1.210679	2.065686	-0.283772	-0.227596	-0.331593	0.530958	0.305369	0.786298	-2.011338	4.824426	3.028914	0.762814	0.303604	0.526768	1.817461	-1.787845	3.102008	1.515977	0.638507	-0.308964
1510.592000	0.046540	-2.063418	-1.031737	-1.562330	1.213666	2.073513	-0.283265	-0.228398	-0.335350	0.522195	0.297993	0.785581	-2.133356	5.150324	3.236786	0.791970	0.426764	0.510067	3.285106	-0.254638	0.139180	-0.558406	0.902705	-0.736962
1510.604000	0.043112	-2.066226	-1.035733	-1.555950	1.217260	2.082959	-0.284726	-0.225523	-0.332316	0.517192	0.305126	0.792110	-1.834314	4.992874	3.098374	0.811501	0.324110	0.481756	3.584154	-3.458868	2.912153	1.785637	1.633790	-1.167075
1510.614000	0.040296	-2.068480	-1.039195	-1.550797	1.220339	2.090893	-0.282000	-0.228619	-0.333792	0.523619	0.300877	0.784584	-2.088749	5.332397	3.317259	0.808869	0.295379	0.513910	4.670559	-1.098540	-0.898380	0.992763	1.392297	-0.759912
1510.624000	0.037474	-2.070786	-1.042493	-1.545661	1.223343	2.098803	-0.282146	-0.228585	-0.332795	0.524215	0.295306	0.785524	-2.093892	5.414425	3.253519	0.814921	0.387529	0.475781	8.053152	-0.963023	0.394611	0.122363	2.578327	-1.667905
1510.634000	0.034650	-2.073001	-1.045729	-1.540397	1.226329	2.106569	-0.280922	-0.225432	-0.332837	0.529153	0.304652	0.782853	-2.154059	5.149880	3.278981	0.723901	0.261409	0.559730	0.067344	-0.559396	-1.984130	1.075568	-0.988978	0.612818
1510.646000	0.031233	-2.075740	-1.049623	-1.534005	1.229905	2.115978	-0.280972	-0.227887	-0.331372	0.525176	0.294359	0.784405	-2.241964	5.461872	3.029571	0.778508	0.371193	0.528299	14.303034	-0.775214	3.563156	0.541943	4.423719	-1.666167
1510.656000	0.028358	-2.078004	-1.052893	-1.528654	1.232893	2.123826	-0.279571	-0.226331	-0.332093	0.520775	0.300554	0.785840	-2.284042	5.414205	3.138440	0.789976	0.361055	0.520241	9.935106	0.425942	1.785461	0.122724	3.052477	-1.296281
1510.666000	0.025536	-2.080176	-1.056191	-1.523518	1.235865	2.131691	-0.279229	-0.224767	-0.334555	0.520849	0.300973	0.784367	-2.429743	5.090222	3.175085	0.781313	0.313893	0.549288	1.162392	3.106735	0.894239	-0.264925	0.318179	-0.043835
1510.676000	0.022759	-2.082369	-1.059497	-1.518377	1.238867	2.139502	-0.280765	-0.227027	-0.330554	0.527459	0.296190	0.787929	-2.288299	5.130288	2.992143	0.767700	0.402207	0.519298	6.797151	0.964522	3.782816	-0.275814	2.177203	-1.013445
1510.686000	0.019917	-2.084632	-1.062865	-1.513136	1.241868	2.147473	-0.280915	-0.224167	-0.334642	0.530314	0.304909	0.786783	-2.333148	4.698611	3.156220	0.735658	0.280411	0.517055	-8.134917	3.614367	0.414192	-0.084120	-2.920235	0.687706
1510.698000	0.016550	-2.087348	-1.066915	-1.506845	1.245446	2.156991	-0.281339	-0.228412	-0.330696	0.526884	0.298003	0.780856	-2.068144	4.950951	2.931441	0.769738	0.407410	0.489820	3.888369	-0.849533	4.826807	0.323108	1.506340	-1.077847
1510.708000	0.013728	-2.089667	-1.070271	-1.501441	1.248479	2.164729	-0.280668	-0.228822	-0.331575	0.526951	0.303102	0.782979	-2.181781	5.111176	3.027987	0.747484	0.322983	0.510824	4.192232	0.013795	2.695933	0.750272	1.071247	-0.669967
1510.718000	0.010903	-2.091965	-1.073579	-1.496142	1.251507	2.172454	-0.281180	-0.226514	-0.329923	0.519810	0.301601	0.784804	-1.935531	4.712349	2.950761	0.752732	0.303053	0.561523	-2.741613	-2.276606	4.275196	1.768553	-0.670634	0.524242
1510.728000	0.008086	-2.094292	-1.076850	-1.490949	1.254512	2.180405	-0.281290	-0.230680	-0.331457	0.521007	0.294630	0.791997	-2.050557	5.333683	3.176862	0.773097	0.403869	0.473402	4.612739	-1.173289	0.540135	0.047158	1.179671	-1.156981
1510.738000	0.005324	-2.096633	-1.080171	-1.485795	1.257501	2.188320	-0.283206	-0.229149	-0.330818	0.523125	0.305185	0.782390	-1.903911	5.420430	2.960052	0.738744	0.269441	0.508361	11.932376	-4.702099	3.319463	2.781539	3.307632	-1.306643
1510.750000	0.001993	-2.099444	-1.084126	-1.479560	1.261113	2.197691	-0.279134	-0.229582	-0.332942	0.528487	0.294121	0.783502	-2.292109	5.412035	3.117487	0.765499	0.422993	0.507724	7.178371	0.873213	1.202031	-0.719656	1.935504	-1.032539
1510.760000	-0.000833	-2.101719	-1.087472	-1.474330	1.264060	2.205485	-0.282205	-0.229083	-0.336325	0.528654	0.298965	0.786890	-2.187889	5.492137	3.304020	0.793686	0.323138	0.519751	3.730744	0.047391	-1.374395	0.354436	0.887024	-0.515062
1510.770000	-0.003613	-2.104005	-1.090823	-1.468899	1.267069	2.213421	-0.280430	-0.223835	-0.332523	0.527234	0.298895	0.788624	-2.463397	5.129275	3.100949	0.693390	0.345408	0.452374	0.024405	4.530888	0.391694	-1.037708	-1.036271	-0.738503
1510.780000	-0.006425	-2.106288	-1.094158	-1.463618	1.270025	2.221270	-0.283584	-0.227126	-0.334027	0.521305	0.295633	0.787676	-2.279803	5.431509	3.323883	0.791156	0.422630	0.470830	1.181667	2.197442	-1.695825	-1.352680	0.089249	-0.888870
1510.792000	-0.009757	-2.109002	-1.098159	-1.457469	1.273647	2.230613	-0.282494	-0.226887	-0.330656	0.521489	0.302814	0.784818	-2.440324	5.437135	3.042778	0.810848	0.296608	0.507658	8.994097	2.391463	2.954771	0.369662	3.176246	-1.332922
1510.802000	-0.012592	-2.111278	-1.101512	-1.452333	1.276626	2.238493	-0.285023	-0.225839	-0.332997	0.524423	0.298569	0.789397	-2.179143	5.164270	3.192217	0.805562	0.416206	0.483929	-1.518631	1.508786	0.976185	-0.824410	-0.189954	-0.631459
1510.812000	-0.015426	-2.113530	-1.104886	-1.447126	1.279603	2.246435	-0.282677	-0.227476	-0.333738	0.530474	0.305669	0.784095	-2.266339	5.387283	3.239120	0.804910	0.309499	0.490581	1.742485	1.755556	-0.132988	0.143235	0.586358	-0.748365
1510.822000	-0.018293	-2.115715	-1.108130	-1.441793	1.282584	2.254251	-0.285770	-0.225920	-0.333993	0.528601	0.303721	0.783015	-1.955553	5.404339	3.209436	0.797878	0.338789	0.488440	2.487400	-2.082268	0.149414	1.001015	0.774261	-0.793235
1510.832000	-0.021099	-2.118029	-1.111409	-1.436348	1.285647	2.261963	-0.283405	-0.229061	-0.330600	0.524685	0.297628	0.787560	-1.981079	5.455392	3.033050	0.738178	0.388549	0.567065	7.483212	-3.773795	1.560983	1.034514	1.793738	-0.203275
1510.844000	-0.024546	-2.120755	-1.115357	-1.430044	1.289340	2.271418	-0.282562	-0.227744	-0.330551	0.518843	0.302113	0.790536	-2.085923	5.533153	2.952446	0.827742	0.265808	0.547999	12.018054	-2.948866	4.118946	2.394221	4.384526	-1.103031
1510.854000	-0.027417	-2.122957	-1.118684	-1.424908	1.292275	2.279430	-0.281353	-0.223930	-0.331318	0.524639	0.297190	0.788594	-2.098830	4.941978	3.079228	0.781123	0.389387	0.518720	-5.023526	0.904651	2.688317	-0.220232	-1.270380	0.087560
1510.864000	-0.030220	-2.125239	-1.121988	-1.419704	1.295295	2.287316	-0.280311	-0.226030	-0.330397	0.527945	0.297931	0.782384	-2.107732	5.089880	2.802730	0.753218	0.338076	0.532295	5.183044	-1.267525	5.829890	1.240280	1.818891	-0.578462
1510.874000	-0.033089	-2.127515	-1.125340	-1.414435	1.298241	2.295111	-0.281301	-0.226414	-0.332934	0.530198	0.297860	0.782944	-2.065731	5.151999	3.086835	0.709008	0.312560	0.508756	-2.119008	-0.267281	0.824385	0.753434	-1.468489	0.054942
1510.884000	-0.035913	-2.129765	-1.128701	-1.409126	1.301237	2.302933	-0.279184	-0.225514	-0.329928	0.527146	0.293464	0.783347	-2.240368	4.799962	2.928136	0.697003	0.408410	0.544276	-5.646775	2.301840	3.740484	-0.812787	-2.221825	0.603618
1510.896000	-0.039287	-2.132570	-1.132735	-1.402677	1.304786	2.312338	-0.280726	-0.229287	-0.333413	0.521129	0.301407	0.782688	-1.968121	5.326174	3.181837	0.773606	0.302150	0.529927	-1.043359	-1.709495	0.181499	1.271724	-0.550159	0.048283
1510.906000	-0.042076	-2.134847	-1.136052	-1.397575	1.307770	2.320158	-0.279501	-0.227405	-0.331695	0.515948	0.299102	0.786592	-2.200048	5.270226	2.998163	0.798797	0.385263	0.528831	2.881785	0.417266	3.297065	0.030901	1.322247	-0.500766
1510.916000	-0.044876	-2.137167	-1.139308	-1.392402	1.310790	2.328027	-0.280849	-0.230844	-0.333954	0.523674	0.302403	0.785868	-2.030229	5.676375	3.149198	0.787192	0.311215	0.516356	6.799866	-2.526832	-0.171161	1.407547	1.872034	-0.741859
1510.926000	-0.047617	-2.139534	-1.142561	-1.387225	1.313797	2.335993	-0.279598	-0.231497	-0.331913	0.528456	0.301794	0.788215	-2.357861	5.862654	3.059199	0.768239	0.359189	0.463774	12.840417	0.556322	0.090178	-0.001433	3.519876	-1.787860
1510.938000	-0.050969	-2.142228	-1.146499	-1.380901	1.317437	2.345467	-0.282525	-0.227017	-0.333133	0.528982	0.295350	0.780505	-2.206578	5.580811	3.105574	0.778957	0.378243	0.507241	5.268958	0.030748	0.465795	-0.023529	1.452193	-0.761793
1510.948000	-0.053832	-2.144481	-1.149829	-1.375573	1.320471	2.353243	-0.281261	-0.227351	-0.336773	0.525483	0.300643	0.782206	-2.378936	5.782526	3.183460	0.786680	0.307734	0.489986	7.245662	1.749624	-1.136352	0.093175	1.872460	-1.051908
1510.958000	-0.056605	-2.146739	-1.153168	-1.370230	1.323463	2.361002	-0.283173	-0.225295	-0.333144	0.524995	0.295833	0.787208	-2.274549	5.510466	3.101457	0.746118	0.401926	0.523645	2.933587	1.108415	0.109502	-0.663452	0.378479	-0.317316
1510.968000	-0.059405	-2.148963	-1.156541	-1.365056	1.326414	2.368870	-0.280868	-0.227371	-0.334425	0.522815	0.297901	0.790142	-2.328719	5.484454	3.243995	0.776062	0.357712	0.453057	-1.364204	3.584403	-1.143287	-0.982060	-0.765878	-0.823162
1510.978000	-0.062307	-2.151216	-1.159928	-1.359940	1.329386	2.376814	-0.284235	-0.227415	-0.329498	0.529177	0.300518	0.787457	-2.217591	5.400499	2.894144	0.710057	0.348791	0.500552	5.248940	0.075053	2.472444	0.396695	0.942246	-0.683061
1510.990000	-0.065723	-2.153922	-1.163942	-1.353640	1.332932	2.386244	-0.282389	-0.223682	-0.332396	0.529067	0.298665	0.781623	-2.195358	5.010490	3.115550	0.737345	0.418701	0.544699	-8.934086	2.871369	1.580174	-1.264869	-3.048316	0.731513
1511.000000	-0.068573	-2.156232	-1.167283	-1.348344	1.335906	2.394016	-0.284804	-0.229247	-0.330618	0.527760	0.306562	0.787824	-1.902509	5.560069	3.006495	0.798329	0.317609	0.506526	5.548820	-3.646470	1.886893	1.886700	1.880220	-0.802343
1511.010000	-0.071359	-2.158502	-1.170602	-1.342945	1.338925	2.401928	-0.281954	-0.229093	-0.333667	0.521492	0.301287	0.784581	-1.997909	5.664810	3.164420	0.786306	0.429399	0.530467	3.001506	-2.197546	-0.718216	0.016783	0.757684	-0.307349
1511.020000	-0.074107	-2.160815	-1.173812	-1.337631	1.341977	2.409791	-0.283377	-0.227489	-0.330749	0.517562	0.304413	0.785706	-1.968464	5.568035	2.976642	0.769057	0.338052	0.492850	5.587963	-2.809171	1.636553	1.374608	1.562035	-0.879843
1511.032000	-0.077513	-2.163571	-1.177778	-1.331509	1.345622	2.419127	-0.282213	-0.229014	-0.331929	0.521113	0.301316	0.786810	-2.111957	5.710603	3.024686	0.807096	0.339774	0.519741	7.343750	-1.779434	1.042488	1.023567	2.421411	-0.779484
1511.042000	-0.080303	-2.165816	-1.181074	-1.326410	1.348630	2.427027	-0.282814	-0.224712	-0.334456	0.527737	0.297325	0.786755	-1.980436	5.401880	3.098734	0.790945	0.423027	0.525587	-1.563068	-1.110463	1.188015	-0.072881	-0.319525	-0.113842
1511.052000	-0.083071	-2.168065	-1.184378	-1.321110	1.351659	2.434906	-0.280413	-0.227339	-0.330979	0.530082	0.301253	0.785697	-2.292566	5.453928	2.958954	0.750980	0.299915	0.511700	2.808371	1.505545	1.898185	0.469662	0.529045	-0.445876
1511.062000	-0.085881	-2.170354	-1.187722	-1.315826	1.354622	2.442759	-0.278767	-0.227924	-0.334240	0.529198	0.296322	0.782784	-2.498284	5.445227	3.120208	0.749099	0.368765	0.492669	-1.806366	5.375130	0.008475	-1.585664	-1.041805	-0.345320
1511.072000	-0.088731	-2.172551	-1.191075	-1.310432	1.357610	2.450542	-0.281243	-0.224898	-0.329280	0.524454	0.297031	0.786377	-2.439235	5.160919	2.855823	0.704568	0.315844	0.531390	-1.330801	4.100615	3.609632	-0.416811	-0.985850	0.085167
1511.084000	-0.092139	-2.175286	-1.195113	-1.304133	1.361234	2.459982	-0.282411	-0.229912	-0.332855	0.516527	0.300068	0.789071	-2.481718	5.424787	3.080456	0.804298	0.292858	0.511986	-1.188265	4.960311	1.460658	-0.477816	-0.169306	-0.304577
1511.094000	-0.094981	-2.177544	-1.198453	-1.298941	1.364175	2.467887	-0.283155	-0.229028	-0.331866	0.520841	0.296496	0.785037	-2.212044	5.510658	2.978966	0.812469	0.408809	0.490694	2.767490	0.972694	2.317191	-0.419479	1.337940	-0.851006
1511.104000	-0.097826	-2.179847	-1.201690	-1.293811	1.367166	2.475752	-0.280425	-0.231813	-0.332369	0.525981	0.301993	0.785270	-2.306824	5.738562	3.064205	0.838619	0.345638	0.504633	5.109652	1.290763	0.630259	0.057152	2.042748	-0.830980
1511.114000	-0.100691	-2.182165	-1.204948	-1.288533	1.370091	2.483534	-0.284653	-0.231065	-0.331745	0.529224	0.297638	0.782981	-1.947204	5.923593	2.923414	0.746369	0.415462	0.527837	10.692738	-5.044778	-0.337627	1.045353	2.698099	-0.689322
1511.124000	-0.103544	-2.184481	-1.208241	-1.283223	1.373097	2.491398	-0.282753	-0.226600	-0.331344	0.526781	0.303558	0.789623	-2.022005	5.599293	2.957907	0.744165	0.350114	0.468360	3.156996	-1.375968	0.874639	0.742037	0.478988	-0.897119
1511.136000	-0.106973	-2.187287	-1.212291	-1.276828	1.376684	2.500925	-0.284029	-0.228629	-0.335259	0.521271	0.304096	0.783413	-1.682938	5.818105	3.124285	0.722859	0.328061	0.532219	1.910440	-5.910494	-2.454381	2.063067	-0.560580	0.023039
1511.146000	-0.109746	-2.189515	-1.215671	-1.271616	1.379731	2.508672	-0.280315	-0.227010	-0.333068	0.521930	0.301164	0.783339	-2.023947	5.776321	2.941126	0.770777	0.404911	0.514987	6.609218	-2.808546	0.444145	0.579950	1.820322	-0.641859
1511.156000	-0.112561	-2.191799	-1.219037	-1.266466	1.382730	2.516438	-0.281307	-0.224250	-0.333171	0.527508	0.301870	0.788701	-1.899122	5.346050	3.099481	0.731818	0.331140	0.517925	-6.920621	-0.472547	0.508891	0.612271	-2.765977	0.261751
1511.166000	-0.115390	-2.194052	-1.222424	-1.261367	1.385755	2.524382	-0.279904	-0.227291	-0.330517	0.529331	0.297161	0.791204	-2.196106	5.552751	2.913669	0.790681	0.413820	0.450523	2.875481	1.130104	2.211729	-0.533417	1.136178	-1.220530
1511.176000	-0.118177	-2.196356	-1.225760	-1.256065	1.388757	2.532366	-0.280693	-0.225895	-0.332911	0.530770	0.300405	0.786388	-2.080958	5.544667	3.088633	0.741871	0.365631	0.467973	-2.947976	1.136275	-0.335686	-0.277448	-1.520057	-0.538001
1511.188000	-0.121559	-2.199083	-1.229693	-1.249575	1.392354	2.541726	-0.279635	-0.228531	-0.331210	0.528764	0.298515	0.780013	-2.331512	5.672943	3.014663	0.748121	0.336007	0.509981	1.474525	2.366725	-0.274452	-0.342014	-0.150659	-0.329199
1511.198000	-0.124314	-2.201359	-1.233003	-1.244296	1.395329	2.549553	-0.280509	-0.230002	-0.331092	0.521648	0.297405	0.787064	-2.342999	5.945430	2.852226	0.784386	0.410125	0.494902	11.129392	-0.182087	0.246944	-0.258381	3.326563	-1.105078
1511.208000	-0.127107	-2.203597	-1.236180	-1.239102	1.398323	2.557392	-0.279944	-0.226588	-0.331007	0.520822	0.301269	0.786384	-2.464714	5.536692	2.838393	0.766055	0.306434	0.500129	3.294685	3.605411	2.501805	-0.180119	0.882804	-0.614449
1511.218000	-0.129906	-2.205904	-1.239491	-1.233968	1.401286	2.565280	-0.281191	-0.229102	-0.331570	0.524226	0.298626	0.786485	-2.362506	5.861137	2.900406	0.788363	0.423518	0.494478	7.679992	1.099014	0.228843	-0.783034	2.346458	-0.926342
1511.230000	-0.133272	-2.208580	-1.243439	-1.227726	1.404878	2.574656	-0.282133	-0.227134	-0.333818	0.530608	0.303867	0.786107	-2.260905	5.752350	2.985614	0.774261	0.350783	0.521578	2.649506	1.095232	-0.183784	-0.062380	0.512446	-0.311431
1511.240000	-0.136056	-2.210808	-1.246772	-1.222385	1.407923	2.582561	-0.283343	-0.228215	-0.331916	0.527903	0.301901	0.785182	-2.238772	5.642106	2.860149	0.735339	0.331953	0.517407	3.033817	0.702315	1.035903	0.282316	0.331789	-0.323323
1511.250000	-0.138888	-2.213096	-1.250129	-1.216989	1.410967	2.590491	-0.282804	-0.228658	-0.333701	0.523192	0.297993	0.784778	-2.271651	5.673187	3.008841	0.756983	0.373621	0.476319	-0.182462	2.615788	-0.217287	-0.782238	-0.501471	-0.643956
1511.260000	-0.141710	-2.215376	-1.253535	-1.211739	1.413978	2.598343	-0.283162	-0.225025	-0.330648	0.517214	0.298875	0.782550	-2.221162	5.368276	2.690835	0.782019	0.325305	0.485948	2.232408	1.249030	5.058408	0.544536	1.055551	-0.775905
1511.270000	-0.144531	-2.217641	-1.256919	-1.206661	1.417039	2.606118	-0.284760	-0.228413	-0.332669	0.520632	0.294579	0.784667	-1.951982	5.538668	2.958311	0.784405	0.376369	0.532440	-2.301484	-1.069451	1.538965	0.470205	-0.639388	-0.006003
1511.282000	-0.147927	-2.220428	-1.260972	-1.200433	1.420536	2.615519	-0.283145	-0.229911	-0.330818	0.526016	0.299530	0.789934	-2.146166	5.689720	2.854537	0.840420	0.320043	0.511505	3.846139	-0.432720	2.271691	1.023614	1.818835	-0.602829
1511.292000	-0.150749	-2.222738	-1.264255	-1.195193	1.423509	2.623353	-0.283655	-0.227562	-0.330438	0.529373	0.297514	0.786875	-1.913603	5.551149	2.876149	0.817833	0.352288	0.483861	-0.222541	-1.605175	2.667667	1.042038	0.439630	-0.695072
1511.302000	-0.153572	-2.225057	-1.267556	-1.189848	1.426425	2.631225	-0.281566	-0.230397	-0.332821	0.527536	0.298714	0.786248	-2.179531	5.956429	3.007993	0.800279	0.435805	0.496921	3.794736	0.043905	-1.619346	-0.666639	1.108218	-0.656270
1511.312000	-0.156401	-2.227403	-1.270804	-1.184500	1.429431	2.639044	-0.283687	-0.229401	-0.330342	0.522950	0.303960	0.784621	-1.976612	6.119371	2.810226	0.776451	0.339802	0.566454	10.777850	-5.640703	-1.552674	2.042514	2.824270	-0.126869
1511.324000	-0.159798	-2.230141	-1.274752	-1.178205	1.433022	2.648508	-0.280745	-0.228153	-0.332304	0.520874	0.306124	0.789158	-2.224882	5.831792	2.858708	0.774393	0.364033	0.454443	4.482475	0.785151	0.021938	-0.056487	1.113212	-1.107739
1511.334000	-0.162643	-2.232427	-1.278085	-1.173070	1.436049	2.656390	-0.282283	-0.226541	-0.332318	0.525943	0.304182	0.785602	-2.123271	5.839867	2.791692	0.776834	0.339667	0.510080	5.760928	-1.510973	0.496839	0.927947	1.541654	-0.553443
1511.344000	-0.165462	-2.234671	-1.281396	-1.167900	1.439076	2.664203	-0.279323	-0.223378	-0.333109	0.530914	0.303197	0.785537	-2.440347	5.519947	2.915646	0.745108	0.362885	0.490674	-3.259944	5.706724	1.352705	-1.540631	-1.404716	-0.381145
1511.354000	-0.168250	-2.236936	-1.284778	-1.162611	1.442114	2.672011	-0.283131	-0.226670	-0.330343	0.529164	0.298693	0.787643	-2.138733	5.819937	2.768294	0.735012	0.383579	0.515644	4.876589	-1.141035	0.082539	0.244074	0.860985	-0.398718
1511.364000	-0.171093	-2.239176	-1.288144	-1.157275	1.445141	2.679917	-0.281467	-0.227464	-0.332793	0.528136	0.297645	0.787321	-2.290515	5.807212	2.963926	0.755651	0.333524	0.446794	0.031895	3.199669	-1.075130	-0.572086	-0.636185	-0.957891
1511.376000	-0.174456	-2.241878	-1.292109	-1.150888	1.448755	2.689446	-0.283573	-0.227684	-0.329873	0.521046	0.296875	0.782618	-2.060039	5.628574	2.876672	0.768965	0.354135	0.498794	-1.717641	0.511828	1.164209	0.189251	-0.725839	-0.382356
1511.386000	-0.177336	-2.244172	-1.295395	-1.145747	1.451760	2.697240	-0.281560	-0.229497	-0.330117	0.520444	0.297788	0.778534	-2.069502	5.914304	2.736573	0.788499	0.304755	0.560373	6.738784	-3.134731	0.233170	1.800581	1.858942	-0.018891
1511.396000	-0.180181	-2.246433	-1.298644	-1.140573	1.454727	2.704967	-0.282207	-0.225803	-0.332451	0.526982	0.295523	0.787276	-2.136695	5.684381	2.781313	0.813552	0.377338	0.488763	1.782975	0.371571	2.076766	0.136017	0.969098	-0.691608
1511.406000	-0.183013	-2.248674	-1.301889	-1.135403	1.457684	2.712884	-0.281388	-0.227515	-0.330639	0.531401	0.296474	0.787789	-2.022557	5.661390	2.647765	0.779806	0.439060	0.521679	3.732396	-2.133842	2.694445	0.215671	1.409528	-0.381495
1511.416000	-0.185870	-2.250956	-1.305175	-1.130214	1.460657	2.720821	-0.281124	-0.228526	-0.330479	0.534052	0.297840	0.786660	-2.114489	5.694893	2.630859	0.758684	0.342722	0.456285	4.509552	-0.634916	2.170904	0.712651	1.162179	-1.056686
1511.428000	-0.189218	-2.253689	-1.309226	-1.123695	1.464209	2.730208	-0.279780	-0.224648	-0.331308	0.527257	0.301651	0.783208	-2.148541	5.420607	2.653803	0.736692	0.401225	0.538017	-1.601397	1.198791	3.901130	-0.440016	-0.614569	0.017976
1511.438000	-0.192016	-2.255959	-1.312619	-1.118374	1.467235	2.737980	-0.280156	-0.228501	-0.333497	0.521759	0.302352	0.785025	-2.194726	5.798336	2.913882	0.796009	0.358693	0.554653	-1.043571	1.387067	-0.196265	-0.158277	-0.394359	0.174220
1511.448000	-0.194824	-2.258274	-1.316018	-1.113184	1.470250	2.745841	-0.280624	-0.228684	-0.328692	0.520342	0.302920	0.789830	-2.083380	5.930222	2.659545	0.828749	0.345949	0.483428	7.575990	-2.460818	0.882596	1.317816	2.692804	-0.902926
1511.458000	-0.197586	-2.260561	-1.319378	-1.108017	1.473217	2.753790	-0.280401	-0.227561	-0.333920	0.522748	0.298877	0.784973	-2.274173	5.675906	2.906038	0.850378	0.368930	0.491108	-2.604509	3.790223	1.686005	-0.761332	-0.060196	-0.549439
1511.468000	-0.200369	-2.262889	-1.322673	-1.102751	1.476239	2.761585	-0.282491	-0.229098	-0.332166	0.525599	0.301481	0.785452	-2.089227	5.885548	2.801003	0.829594	0.325319	0.516818	2.581410	-0.849719	0.225627	1.001459	1.042319	-0.370823
1511.480000	-0.203668	-2.265628	-1.326579	-1.096421	1.479864	2.771038	-0.281492	-0.225483	-0.330598	0.525519	0.299734	0.786638	-2.328788	5.772523	2.758162	0.812190	0.383384	0.506406	1.715402	2.582453	1.191876	-0.654397	0.836819	-0.465328
1511.490000	-0.206465	-2.267921	-1.329898	-1.091063	1.482854	2.778919	-0.283651	-0.229291	-0.332813	0.520754	0.300719	0.783400	-2.218040	6.093798	2.925444	0.783219	0.310591	0.495808	2.154710	1.065585	-3.191991	0.283726	-0.018761	-0.499564
1511.500000	-0.209328	-2.270146	-1.333131	-1.085818	1.485877	2.786746	-0.278563	-0.225409	-0.322904	0.513316	0.295271	0.775586	-1.795454	6.643414	2.794830	0.762880	0.359909	0.422172	14.549901	-2.051753	0.954844	0.680877	4.581956	-0.801287
1511.510000	-0.212074	-2.272313	-1.336366	-1.080814	1.488755	2.794394	-0.273881	-0.216418	-0.322329	0.506205	0.288696	0.763127	-1.806552	5.840748	3.044360	0.785615	0.420291	0.451597	-5.050047	5.877623	7.096429	-2.042224	-0.319548	-0.043764
1511.522000	-0.215370	-2.274982	-1.340235	-1.074845	1.492259	2.803404	-0.268336	-0.217016	-0.316350	0.501605	0.283312	0.750667	-1.815760	6.559162	3.038100	0.769813	0.367886	0.428719	6.910290	1.411280	0.445834	-0.501734	2.318987	-0.453421
1511.532000	-0.218044	-2.277091	-1.343383	-1.069897	1.495041	2.810807	-0.265768	-0.211949	-0.312273	0.493779	0.277623	0.734532	-1.439867	6.530384	3.294021	0.771241	0.419620	0.444255	-0.928529	-0.120952	-0.660916	-0.623951	-0.043058	-0.067488
1511.542000	-0.220680	-2.279160	-1.346498	-1.065069	1.497814	2.818064	-0.259686	-0.208041	-0.304132	0.480548	0.274957	0.719597	-1.413666	6.366770	3.131696	0.807963	0.316220	0.388217	0.707106	-0.354457	2.454559	0.790315	0.999667	-0.710092
1511.552000	-0.223293	-2.281258	-1.349557	-1.060240	1.500559	2.825085	-0.255138	-0.204618	-0.300034	0.469298	0.268562	0.705967	-1.172340	6.602129	3.342105	0.765132	0.337254	0.425710	-1.865819	-2.677451	-1.463326	0.977736	-0.610174	-0.155453
1511.562000	-0.225832	-2.283226	-1.352527	-1.055543	1.503244	2.832073	-0.248863	-0.200731	-0.288704	0.457989	0.259579	0.693420	-0.993965	6.556838	2.966309	0.797337	0.406411	0.408629	6.364249	-8.027417	1.653541	2.148741	2.843699	-0.536364
1511.574000	-0.228708	-2.285617	-1.355990	-1.050140	1.506391	2.840383	-0.241065	-0.196445	-0.285469	0.446281	0.261726	0.674545	-1.210607	6.506131	3.235246	0.819563	0.228883	0.362243	-0.183965	-1.924235	1.090949	2.150063	0.590841	-0.842102
1511.584000	-0.231106	-2.287541	-1.358773	-1.045788	1.508929	2.847085	-0.238007	-0.191941	-0.277845	0.440055	0.246508	0.656442	-1.139443	6.527994	3.018810	0.765203	0.376839	0.409360	4.352010	-5.200963	1.376637	1.479623	1.873984	-0.380471
1511.594000	-0.233393	-2.289400	-1.361447	-1.041411	1.511378	2.853542	-0.230132	-0.187522	-0.270557	0.434558	0.246172	0.642611	-1.437616	6.720541	3.168394	0.773013	0.312661	0.429336	4.609189	-1.720833	-1.088245	0.963777	1.622300	-0.113690
1511.604000	-0.235670	-2.291247	-1.364083	-1.037118	1.513824	2.859840	-0.225461	-0.182118	-0.263994	0.426099	0.239786	0.632805	-1.365120	6.317791	2.858984	0.690971	0.320258	0.393162	4.369766	-2.047535	3.390507	0.987931	1.278251	-0.446180
1511.614000	-0.237849	-2.293076	-1.366678	-1.032854	1.516211	2.866115	-0.218034	-0.180791	-0.262919	0.412722	0.236375	0.622001	-1.577117	6.703783	3.013802	0.743037	0.337711	0.378345	8.023102	-0.696210	-0.362260	0.343905	2.595371	-0.644099
1511.626000	-0.240462	-2.295180	-1.369758	-1.027894	1.518895	2.873488	-0.213696	-0.174924	-0.254224	0.399470	0.225687	0.602263	-1.717113	6.486870	3.088429	0.689144	0.439081	0.405152	2.328028	3.378326	0.780334	-2.077006	0.731155	-0.222757
1511.636000	-0.242525	-2.296859	-1.372300	-1.023929	1.521154	2.879390	-0.211470	-0.168138	-0.249003	0.385245	0.229074	0.586112	-1.607452	6.193488	3.058726	0.723247	0.312579	0.360274	-1.491295	4.310495	4.478255	-0.778835	0.044841	-0.630597
1511.646000	-0.244645	-2.298564	-1.374736	-1.020187	1.523357	2.885131	-0.205456	-0.168821	-0.243618	0.378282	0.218600	0.571764	-1.780009	6.582936	3.185542	0.751846	0.395006	0.437077	2.254272	4.072201	0.467505	-1.690311	1.294158	0.166308
1511.656000	-0.246646	-2.300188	-1.377172	-1.016438	1.525457	2.890811	-0.200894	-0.162778	-0.237075	0.372883	0.215680	0.562174	-1.663812	6.472363	3.086080	0.747542	0.394514	0.344429	2.682156	3.571668	2.129183	-1.450153	1.616030	-0.809280
1511.668000	-0.249080	-2.302112	-1.380013	-1.012142	1.527973	2.897454	-0.198728	-0.156765	-0.231328	0.364703	0.214045	0.543932	-1.232331	6.438982	3.127255	0.709811	0.317157	0.348480	-0.605998	-0.396304	1.884799	0.470807	0.015850	-0.641858
1511.678000	-0.251008	-2.303663	-1.382316	-1.008532	1.530077	2.902791	-0.191188	-0.155209	-0.223988	0.357515	0.207182	0.528169	-1.405519	6.565767	3.148051	0.763919	0.306094	0.362815	1.957333	0.603902	1.373864	0.395605	1.321863	-0.507723
1511.688000	-0.252961	-2.305233	-1.384511	-1.005064	1.532048	2.908020	-0.187738	-0.152162	-0.218074	0.347965	0.198630	0.513269	-1.018424	6.795784	3.139244	0.711120	0.331027	0.347591	3.983967	-5.019876	-1.600634	1.607124	1.159454	-0.622087
1511.698000	-0.254819	-2.306750	-1.386626	-1.001604	1.534019	2.913059	-0.183927	-0.146876	-0.212850	0.339129	0.190493	0.497005	-0.775598	6.777487	3.171216	0.691001	0.389152	0.367647	1.853795	-7.289067	-1.713929	1.643079	0.483788	-0.342730
1511.708000	-0.256577	-2.308155	-1.388640	-0.998203	1.535958	2.917921	-0.174803	-0.139984	-0.202945	0.323566	0.190012	0.485715	-0.946824	6.676509	2.881527	0.715754	0.275121	0.355769	7.897635	-7.683000	1.060001	3.136167	2.655163	-0.477836
1511.720000	-0.258579	-2.309877	-1.391042	-0.994366	1.538191	2.923606	-0.169238	-0.136463	-0.199182	0.308531	0.177987	0.469821	-1.012147	6.706562	3.026099	0.733597	0.265009	0.375865	5.229727	-5.778749	0.499720	2.669927	1.970308	-0.165342
1511.730000	-0.260292	-2.311168	-1.392951	-0.991291	1.539934	2.928270	-0.165464	-0.132428	-0.193469	0.302665	0.168694	0.459111	-0.852646	6.803731	3.087375	0.699101	0.347383	0.324577	4.482127	-6.831736	-1.150796	1.981392	1.463061	-0.644166
1511.740000	-0.261855	-2.312518	-1.394813	-0.988382	1.541609	2.932786	-0.157699	-0.127548	-0.186371	0.292588	0.167310	0.445106	-1.011663	6.619557	2.967596	0.724974	0.299685	0.324984	5.206184	-5.064994	1.785095	2.121319	2.205490	-0.600006
1511.750000	-0.263362	-2.313713	-1.396638	-0.985538	1.543271	2.937144	-0.150855	-0.123501	-0.182342	0.287193	0.161810	0.429490	-1.357384	6.693187	2.947072	0.675354	0.298135	0.319592	7.265587	-1.485902	0.490112	0.821977	2.214037	-0.605529
1511.760000	-0.264808	-2.314942	-1.398402	-0.982714	1.544921	2.941346	-0.146250	-0.116317	-0.175392	0.280774	0.158813	0.414408	-1.337337	6.296481	3.029452	0.672261	0.260572	0.283608	-0.768217	2.521019	4.500060	0.127228	0.099427	-0.879978
1511.772000	-0.266506	-2.316321	-1.400468	-0.979500	1.546772	2.946195	-0.141775	-0.115638	-0.171083	0.268256	0.150841	0.397837	-1.405823	6.614831	3.077084	0.636287	0.305667	0.309297	2.677940	1.551922	0.525760	-0.318138	0.508139	-0.546869
1511.782000	-0.267917	-2.317436	-1.402234	-0.976852	1.548180	2.950038	-0.137604	-0.112659	-0.162988	0.259815	0.140421	0.382219	-1.366511	6.774829	2.989746	0.638281	0.323438	0.345829	6.930715	-1.328334	-0.715418	0.338087	1.793944	-0.119500
1511.792000	-0.269255	-2.318537	-1.403822	-0.974324	1.549603	2.953777	-0.132099	-0.107843	-0.157977	0.248483	0.137178	0.371656	-1.528041	6.737320	3.126304	0.660156	0.380834	0.320906	4.001704	2.518644	-0.403638	-1.372623	1.362828	-0.331481
1511.802000	-0.270570	-2.319580	-1.405372	-0.971863	1.550968	2.957385	-0.128206	-0.105699	-0.152723	0.237554	0.137152	0.358944	-1.453123	7.027948	3.228507	0.671011	0.355180	0.292633	5.985834	0.988844	-3.697408	-0.729128	1.667020	-0.577018
1511.814000	-0.272065	-2.320799	-1.407221	-0.969079	1.552582	2.961564	-0.122983	-0.095655	-0.144447	0.224257	0.133941	0.342943	-1.271302	6.449913	3.190978	0.668449	0.231893	0.313058	-2.549326	2.569420	2.899736	0.306100	-0.543612	-0.233647
1511.824000	-0.273309	-2.321710	-1.408666	-0.966838	1.553882	2.964936	-0.121491	-0.093841	-0.139025	0.215469	0.123212	0.322179	-0.913941	6.501395	3.406318	0.688272	0.313176	0.328477	-7.720161	0.342662	1.966306	0.178844	-1.764703	0.010648
1511.834000	-0.274467	-2.322646	-1.410039	-0.964646	1.555063	2.968136	-0.115308	-0.093177	-0.131701	0.204405	0.115857	0.310916	-0.914922	6.956748	3.235842	0.640178	0.371447	0.263787	2.717596	-3.865324	-2.961802	0.550614	0.606407	-0.665745
1511.844000	-0.275542	-2.323530	-1.411270	-0.962663	1.556152	2.971171	-0.109109	-0.086834	-0.125416	0.196105	0.114311	0.294640	-0.801946	6.866347	3.284178	0.649147	0.358761	0.256955	0.002916	-3.869512	-1.873456	0.752917	-0.009661	-0.668845
1511.854000	-0.276625	-2.324356	-1.412465	-0.960757	1.557288	2.974078	-0.102708	-0.082717	-0.116601	0.186180	0.111647	0.281425	-0.770639	6.859126	3.118293	0.620422	0.312251	0.231071	3.381919	-5.559976	-1.464218	1.687722	0.688670	-0.890566
1511.866000	-0.277798	-2.325314	-1.413888	-0.958632	1.558601	2.977288	-0.095862	-0.077832	-0.109847	0.175472	0.103910	0.265251	-0.903203	6.829962	3.085231	0.639032	0.297526	0.262943	4.284869	-4.573375	-0.608676	1.613898	1.267749	-0.484875
1511.876000	-0.278744	-2.326019	-1.414940	-0.956921	1.559579	2.979876	-0.094041	-0.072800	-0.103190	0.168672	0.097005	0.250215	-0.580441	6.634498	2.961988	0.621395	0.276804	0.279800	2.925135	-8.242393	1.906210	3.007337	0.938850	-0.226207
1511.886000	-0.279649	-2.326738	-1.415933	-0.955276	1.560510	2.982280	-0.086439	-0.068256	-0.098053	0.160170	0.090968	0.240401	-0.644597	6.537179	3.105586	0.645910	0.280921	0.241069	-1.198825	-4.868045	2.981178	2.035812	0.094965	-0.583356
1511.896000	-0.280437	-2.327407	-1.416902	-0.953767	1.561394	2.984601	-0.079995	-0.064881	-0.094034	0.151157	0.086300	0.226884	-0.810448	6.562718	3.214284	0.611041	0.265271	0.252782	-3.199979	-1.802370	1.972712	1.092527	-1.009041	-0.396426
1511.906000	-0.281187	-2.327983	-1.417798	-0.952368	1.562240	2.986723	-0.073895	-0.063613	-0.087882	0.143171	0.078945	0.212588	-0.905069	6.761584	3.263955	0.617418	0.294549	0.244936	-0.943096	-1.514816	-0.199941	0.635694	-0.368017	-0.434128
1511.918000	-0.282022	-2.328736	-1.418790	-0.950747	1.563134	2.989169	-0.067373	-0.058829	-0.080249	0.133631	0.071960	0.197044	-1.203838	6.864565	3.033949	0.578409	0.282562	0.187805	6.632346	-0.607349	-0.949090	0.329027	1.501068	-0.999147
1511.928000	-0.282667	-2.329286	-1.419518	-0.949498	1.563815	2.991010	-0.063477	-0.053695	-0.074679	0.122496	0.068098	0.178113	-1.138326	6.884799	2.944489	0.606226	0.273884	0.297454	8.810866	-3.757151	-0.352318	1.487495	2.549844	0.243742
1511.938000	-0.283264	-2.329775	-1.420186	-0.948323	1.564420	2.992748	-0.060662	-0.049162	-0.067408	0.112213	0.058921	0.171025	-0.991022	6.806100	2.987626	0.606447	0.345968	0.221678	6.452186	-3.550239	0.555098	0.724760	2.192951	-0.517276
1511.948000	-0.283848	-2.330229	-1.420842	-0.947344	1.565054	2.994307	-0.055382	-0.044010	-0.060567	0.103912	0.057897	0.153179	-0.963394	6.795458	2.842476	0.642601	0.332115	0.201016	10.096174	-5.410007	1.803680	1.604554	3.840121	-0.682288
1511.960000	-0.284468	-2.330719	-1.421584	-0.946179	1.565770	2.995996	-0.049455	-0.039962	-0.057540	0.091234	0.052341	0.131348	-0.942457	6.787971	3.040612	0.649893	0.325100	0.314858	5.156426	-4.494917	1.504755	1.385516	2.380700	0.622737
1511.970000	-0.284958	-2.331065	-1.422097	-0.945323	1.566199	2.997284	-0.047469	-0.036086	-0.053272	0.080982	0.049859	0.126217	-0.642492	6.672008	3.133473	0.659532	0.251761	0.176867	0.920260	-4.634387	2.801352	2.282248	1.129511	-0.786045
1511.980000	-0.285398	-2.331411	-1.422574	-0.944564	1.566663	2.998439	-0.041559	-0.031770	-0.047650	0.074616	0.044234	0.107051	-0.409847	6.853630	3.175876	0.608433	0.211111	0.212183	1.183111	-8.162430	0.036306	3.527884	0.273041	-0.328685
1511.990000	-0.285790	-2.331733	-1.423028	-0.943850	1.567079	2.999414	-0.035729	-0.027822	-0.042566	0.062619	0.037202	0.093263	-0.432278	6.865242	3.227786	0.594073	0.220401	0.181929	0.232469	-6.973172	-0.309169	3.005982	-0.139705	-0.599425
1512.000000	-0.286074	-2.331959	-1.423430	-0.943304	1.567400	3.000278	-0.029011	-0.023461	-0.034827	0.056150	0.031833	0.077017	-0.515251	6.729164	3.139842	0.576160	0.186403	0.206638	0.314631	-6.156724	1.432194	3.102691	-0.157298	-0.274085
1512.012000	-0.286417	-2.332184	-1.423776	-0.942749	1.567730	3.001109	-0.021951	-0.017873	-0.027961	0.041659	0.023582	0.062168	-0.553860	6.647738	3.197457	0.630314	0.179721	0.221432	-1.370758	-4.903847	3.109807	3.008611	0.105310	-0.046990
1512.022000	-0.286569	-2.332338	-1.424061	-0.942359	1.567919	3.001644	-0.016268	-0.014100	-0.022888	0.034435	0.017756	0.050154	-0.656382	6.655814	3.239847	0.585137	0.167088	0.205705	-2.280338	-2.857580	2.410901	2.332861	-0.721733	-0.161964
1512.032000	-0.286688	-2.332481	-1.424226	-0.942125	1.568120	3.002091	-0.011721	-0.010140	-0.016154	0.023860	0.012741	0.035440	-0.504537	6.643110	3.240655	0.599351	0.216980	0.182090	-3.763375	-3.750642	3.783512	2.193429	-0.674796	-0.359832
1512.042000	-0.286769	-2.332465	-1.424331	-0.941950	1.568164	3.002348	-0.006381	-0.003854	-0.010357	0.014540	0.006089	0.022551	-0.282233	6.961106	3.409929	0.579990	0.112023	0.128356	-7.143048	2.247371	6.513810	0.522268	-1.603220	-0.894710
1512.054000	-0.286753	-2.332499	-1.424397	-0.941874	1.568148	3.002495	0.002335	0.000867	-0.000116	-0.000267	-0.003577	0.004274	0.128786	7.487387	3.651962	0.428306	0.045531	-0.030175	-1.212917	5.080322	10.701839	-1.322497	2.219635	-0.100802
1512.064000	-0.286715	-2.332473	-1.424310	-0.941892	1.568096	3.002373	0.005913	0.003341	0.005632	-0.012799	-0.010667	-0.022413	0.986975	8.091628	4.045229	0.264799	-0.053084	-0.178625	-0.476020	0.846465	11.799107	-0.381977	3.923160	2.044642
1512.074000	-0.286639	-2.332400	-1.424272	-0.942088	1.567974	3.002118	0.012824	0.007374	0.012753	-0.021046	-0.016924	-0.030515	1.281666	8.584036	4.328022	0.220610	-0.138643	-0.143383	0.944495	5.451519	13.015214	-2.590447	4.938538	2.453515
1512.084000	-0.286469	-2.332289	-1.424126	-0.942268	1.567769	3.001743	0.018167	0.012398	0.017482	-0.023819	-0.018442	-0.039837	1.257440	8.732634	4.342554	0.108821	-0.176914	-0.166994	-2.939478	9.354920	13.803142	-3.770029	2.611920	2.254109
1512.094000	-0.286301	-2.332145	-1.423896	-0.942558	1.567661	3.001318	0.019766	0.012996	0.021577	-0.031104	-0.018686	-0.048275	1.341109	9.032177	4.521811	0.089032	-0.214346	-0.295690	-2.660757	9.702695	9.706269	-3.692107	1.934536	0.930943
1512.106000	-0.286036	-2.332012	-1.423557	-0.942960	1.567431	3.000602	0.022742	0.014938	0.026253	-0.045385	-0.023709	-0.067175	1.595422	9.378180	4.630634	0.038973	-0.235301	-0.236545	-1.572481	5.222678	4.924061	-2.430748	1.179144	1.655180
1512.116000	-0.285759	-2.331818	-1.423316	-0.943432	1.567166	2.999926	0.025532	0.019316	0.030470	-0.053554	-0.027690	-0.077118	1.966102	9.604156	4.791467	0.006293	-0.278338	-0.318454	-3.204773	2.217791	1.556054	-1.271250	-0.154644	0.851680
1512.126000	-0.285468	-2.331624	-1.422988	-0.944011	1.566875	2.999046	0.030694	0.023587	0.038097	-0.065130	-0.034836	-0.094253	2.074965	9.677554	4.786552	-0.017703	-0.289264	-0.359444	-2.404873	0.949923	0.585739	-0.874727	-0.259895	0.474223
1512.136000	-0.285180	-2.331381	-1.422590	-0.944660	1.566513	2.998029	0.036140	0.027964	0.042532	-0.075199	-0.040363	-0.111135	2.100662	9.997205	4.880679	-0.004585	-0.308641	-0.360046	0.334213	-0.669425	-3.001771	-0.268735	0.283550	0.530077
1512.146000	-0.284768	-2.331092	-1.422192	-0.945554	1.566055	2.996836	0.041465	0.032854	0.048185	-0.089529	-0.048555	-0.124680	2.228230	10.108576	5.034616	0.023687	-0.300357	-0.419058	-1.328665	-0.740040	-4.191995	-0.283499	-0.012234	-0.044875
1512.158000	-0.284154	-2.330657	-1.421565	-0.946681	1.565416	2.995197	0.049929	0.039205	0.056621	-0.096923	-0.054600	-0.146107	2.044817	10.182124	5.124035	0.007015	-0.312134	-0.287711	-2.117740	0.592711	-5.338535	-0.698012	-0.544473	1.438609
1512.168000	-0.283649	-2.330258	-1.420975	-0.947702	1.564827	2.993700	0.054254	0.044372	0.063289	-0.106542	-0.059547	-0.154045	2.161081	10.234244	5.165629	-0.013709	-0.305280	-0.343898	-2.615290	0.054218	-6.161598	-0.694327	-0.944788	0.895794
1512.178000	-0.283071	-2.329764	-1.420274	-0.948767	1.564167	2.992048	0.059270	0.048699	0.071815	-0.113612	-0.063333	-0.167214	2.217301	10.335374	5.038426	0.012267	-0.317766	-0.397128	2.257941	-2.391748	-6.332504	0.269374	0.816353	0.378104
1512.188000	-0.282494	-2.329221	-1.419526	-0.949910	1.563553	2.990277	0.064656	0.053463	0.081840	-0.122252	-0.067291	-0.187705	2.285358	10.277202	4.795171	-0.033814	-0.380576	-0.323956	6.171185	-6.002471	-5.304835	1.916239	1.524957	1.234325
1512.200000	-0.281628	-2.328510	-1.418492	-0.951445	1.562688	2.987937	0.071658	0.060358	0.086448	-0.132109	-0.074533	-0.198896	2.164213	9.961200	5.020971	-0.056275	-0.404107	-0.402874	-3.110533	1.169356	-2.573864	-0.032954	-1.281421	0.460435
1512.210000	-0.280822	-2.327859	-1.417590	-0.952813	1.561908	2.985902	0.078382	0.066640	0.093216	-0.144264	-0.078213	-0.213590	2.129431	9.722404	4.983819	-0.062488	-0.418049	-0.393280	-5.599942	2.805550	0.346071	-0.313853	-1.770872	0.625490
1512.220000	-0.280018	-2.327162	-1.416663	-0.954322	1.561053	2.983688	0.081967	0.070197	0.100160	-0.157693	-0.087567	-0.227661	2.075956	9.543891	5.050948	-0.055889	-0.417136	-0.399675	-9.354394	5.490155	2.400272	-1.063614	-2.576286	0.618251
1512.230000	-0.279167	-2.326477	-1.415641	-0.955932	1.560164	2.981335	0.085617	0.072424	0.106112	-0.165477	-0.092503	-0.242264	2.100899	9.525834	4.930215	-0.005587	-0.400512	-0.420498	-6.078069	3.878925	3.907960	-0.524825	-0.769915	0.439155
1512.240000	-0.278253	-2.325756	-1.414536	-0.957574	1.559228	2.978798	0.090898	0.073469	0.111922	-0.173633	-0.098461	-0.259144	2.159683	9.757754	4.980150	-0.032209	-0.414588	-0.362598	-4.287106	1.623486	0.951278	0.111560	-0.835705	1.128708
1512.252000	-0.277100	-2.324879	-1.413143	-0.959755	1.557957	2.975646	0.099008	0.076368	0.117487	-0.184529	-0.103891	-0.272055	1.872835	10.144913	4.992977	-0.058358	-0.425245	-0.446846	2.292985	3.203457	-3.545484	-0.521380	0.422590	0.269912
1512.262000	-0.276105	-2.324120	-1.411868	-0.961658	1.556911	2.972796	0.102393	0.082479	0.123529	-0.194334	-0.111009	-0.285982	2.016529	10.076070	5.019750	-0.018964	-0.413972	-0.413033	0.744352	1.779097	-2.118907	-0.030632	0.596931	0.694074
1512.272000	-0.275061	-2.323206	-1.410655	-0.963620	1.555733	2.969858	0.106275	0.087122	0.130344	-0.201792	-0.119624	-0.299613	2.073941	10.048862	5.061128	-0.004215	-0.337782	-0.421191	-0.411560	1.778621	-1.544707	-0.755751	0.734051	0.655543
1512.282000	-0.273932	-2.322353	-1.409335	-0.965755	1.554523	2.966691	0.112506	0.090291	0.133706	-0.209260	-0.121609	-0.311914	1.968625	10.158534	5.128767	-0.020507	-0.349466	-0.412558	-0.012026	2.915836	-3.035740	-1.106473	0.523131	0.807081
1512.292000	-0.272841	-2.321401	-1.407922	-0.967933	1.553301	2.963491	0.115074	0.096056	0.136493	-0.216726	-0.123217	-0.330452	2.307875	9.992237	5.238795	0.007971	-0.398166	-0.349736	-5.798375	0.651589	-1.011894	0.251574	-0.837890	1.578183
1512.304000	-0.271364	-2.320223	-1.406220	-0.970657	1.551850	2.959430	0.123529	0.102711	0.143671	-0.228902	-0.127565	-0.341299	2.129294	9.766193	5.119805	-0.007209	-0.478077	-0.404664	-5.641930	3.596431	1.930296	0.231570	-0.785942	1.057214
1512.314000	-0.270117	-2.319215	-1.404701	-0.973026	1.550467	2.955882	0.127941	0.101975	0.148041	-0.234567	-0.141352	-0.356734	2.178808	10.261312	5.374014	-0.018893	-0.349942	-0.447413	-4.034787	2.753959	-4.411618	-1.121313	-0.729233	0.644504
1512.324000	-0.268809	-2.318120	-1.403179	-0.975449	1.549038	2.952285	0.132749	0.108317	0.157580	-0.243159	-0.148349	-0.371404	2.187303	10.098750	5.101245	-0.052709	-0.305703	-0.434966	-0.379079	0.832172	-1.850278	-0.991614	0.529221	0.811082
1512.334000	-0.267464	-2.316990	-1.401525	-0.977939	1.547505	2.948508	0.138541	0.113981	0.164499	-0.254548	-0.148902	-0.392018	2.242975	9.877891	5.091083	-0.104358	-0.306274	-0.437034	-4.063018	1.951151	0.071875	-1.415568	-0.877924	0.877331
1512.346000	-0.265726	-2.315596	-1.399503	-0.981031	1.545743	2.943788	0.142982	0.116583	0.170031	-0.269502	-0.152228	-0.405925	2.492856	10.151768	5.135682	-0.046257	-0.369447	-0.469095	-0.648996	-2.429210	-2.005225	0.682093	0.400587	0.587475
1512.356000	-0.264273	-2.314431	-1.397792	-0.983767	1.544173	2.939618	0.151671	0.123147	0.175161	-0.280094	-0.157894	-0.417962	2.287663	9.742585	5.223288	-0.101554	-0.364525	-0.474035	-8.746774	4.146597	1.470992	-1.437862	-2.209566	0.647672
1512.366000	-0.262703	-2.313162	-1.396008	-0.986588	1.542542	2.935341	0.155403	0.123459	0.180468	-0.292270	-0.162834	-0.432341	2.290878	10.170784	5.139939	-0.078605	-0.381059	-0.479608	0.292693	-0.015957	-2.262298	-0.070911	0.381304	0.585189
1512.376000	-0.261143	-2.311914	-1.394141	-0.989543	1.540862	2.930872	0.160384	0.127978	0.186770	-0.302015	-0.170635	-0.445947	2.245348	10.391795	5.203077	-0.055570	-0.356775	-0.442790	2.767474	-0.933084	-4.337847	-0.074888	1.256484	1.012970
1512.386000	-0.259536	-2.310596	-1.392272	-0.992550	1.539028	2.926344	0.163690	0.132750	0.193902	-0.312642	-0.175554	-0.459118	2.470076	10.244664	5.211047	-0.080987	-0.300109	-0.415017	-0.497873	-2.534089	-2.938463	-0.192871	0.353776	1.396958
1512.398000	-0.257493	-2.308894	-1.389913	-0.996411	1.536934	2.920775	0.171728	0.138626	0.205067	-0.321637	-0.173450	-0.475091	2.244746	10.068480	5.210774	-0.022198	-0.424309	-0.489921	-1.322045	1.692720	0.001280	0.076528	0.751620	0.648198
1512.408000	-0.255786	-2.307504	-1.387916	-0.999708	1.535121	2.915901	0.176402	0.143074	0.210307	-0.326858	-0.184150	-0.493456	2.339996	9.907277	5.226965	-0.037909	-0.477466	-0.419992	-4.633548	1.253173	1.602491	0.768371	-0.351141	1.502831
1512.418000	-0.253999	-2.306018	-1.385844	-1.003115	1.533201	2.910978	0.178350	0.144228	0.213201	-0.333726	-0.193107	-0.507476	2.583795	10.369155	5.240517	-0.039909	-0.335910	-0.461993	1.880590	-4.278794	-3.080012	0.805047	1.534103	1.028547
1512.428000	-0.252194	-2.304556	-1.383653	-1.006540	1.531260	2.905807	0.186606	0.149806	0.221050	-0.340100	-0.195751	-0.519234	2.369704	10.144473	5.255353	-0.097665	-0.399019	-0.494353	-1.679264	0.517878	-1.417833	-0.124014	-0.104130	0.774044
1512.438000	-0.250274	-2.303011	-1.381382	-1.009923	1.529318	2.900515	0.190242	0.152964	0.224435	-0.352240	-0.201388	-0.534168	2.603290	10.085186	5.433520	-0.107008	-0.415385	-0.421759	-7.561672	-0.544622	-1.542937	0.324135	-2.034125	1.676657
1512.450000	-0.247931	-2.301116	-1.378606	-1.014231	1.526836	2.893965	0.196362	0.161346	0.232556	-0.366683	-0.207810	-0.545782	2.486469	9.883095	5.346279	-0.137146	-0.452359	-0.508934	-8.140799	2.284853	0.744578	-0.146607	-2.306827	0.796500
1512.460000	-0.245924	-2.299512	-1.376224	-1.017855	1.524719	2.888441	0.202818	0.161600	0.238075	-0.379116	-0.219872	-0.559813	2.374813	10.252554	5.366717	-0.116812	-0.375356	-0.511649	-1.934824	1.038868	-2.617544	-0.668119	-0.317904	0.714144
1512.470000	-0.243848	-2.297870	-1.373782	-1.021704	1.522495	2.882775	0.206188	0.165658	0.241977	-0.390846	-0.225534	-0.576992	2.619003	10.166304	5.305939	-0.107133	-0.378849	-0.473494	-2.249327	-2.253937	-1.090747	0.469503	-0.100351	1.158597
1512.480000	-0.241746	-2.296144	-1.371294	-1.025634	1.520382	2.876960	0.211633	0.171547	0.250979	-0.399437	-0.224327	-0.589205	2.346162	10.056568	5.214312	-0.098988	-0.445889	-0.529507	-0.502916	1.160653	0.791697	0.214890	0.608868	0.555063
1512.492000	-0.239127	-2.294073	-1.368279	-1.030580	1.517577	2.869687	0.219033	0.174628	0.255766	-0.408665	-0.239785	-0.609738	2.346854	10.119338	5.401192	-0.047911	-0.306745	-0.452534	-3.228290	1.632899	0.246072	-1.298645	0.661071	1.417735
1512.502000	-0.236916	-2.292347	-1.365645	-1.034830	1.515201	2.863517	0.223371	0.177956	0.263019	-0.412408	-0.237588	-0.619190	2.428478	10.344252	5.433519	-0.072908	-0.386350	-0.461254	-0.601248	-0.408432	-2.298278	-0.031324	0.744964	1.360663
1512.512000	-0.234648	-2.290514	-1.362989	-1.038949	1.512773	2.857261	0.226437	0.182816	0.269904	-0.417271	-0.242700	-0.632454	2.440123	10.291306	5.354635	-0.120365	-0.408579	-0.549323	0.373416	0.080853	-1.826737	-0.048542	0.589853	0.455574
1512.522000	-0.232329	-2.288668	-1.360299	-1.043180	1.510297	2.850831	0.233495	0.189336	0.274307	-0.432014	-0.247275	-0.649412	2.330369	9.979988	5.406317	-0.115783	-0.381210	-0.541613	-5.298637	3.937625	1.233998	-1.384678	-0.636884	0.643308
1512.532000	-0.230000	-2.286777	-1.357556	-1.047507	1.507700	2.844256	0.236770	0.189108	0.281460	-0.444711	-0.255289	-0.665221	2.527688	10.593982	5.385824	-0.113720	-0.306581	-0.503746	4.908034	-3.289009	-4.349322	-0.209910	2.110797	0.921897
1512.544000	-0.227129	-2.284415	-1.354136	-1.052910	1.504688	2.836097	0.243279	0.196650	0.285719	-0.458108	-0.252991	-0.679392	2.640449	10.452751	5.528537	-0.122237	-0.485231	-0.491092	-0.904363	-2.296309	-3.612898	1.347489	-0.085485	1.247695
1512.554000	-0.224654	-2.282448	-1.351239	-1.057512	1.501991	2.829174	0.250055	0.204082	0.293682	-0.468912	-0.266749	-0.691393	2.414091	10.012176	5.460841	-0.092146	-0.348065	-0.548234	-5.094076	3.132871	1.638343	-1.436036	-0.055685	0.656747
1512.564000	-0.222134	-2.280403	-1.348275	-1.062338	1.499363	2.822216	0.251822	0.203535	0.298407	-0.477494	-0.265679	-0.708304	2.940923	10.520226	5.664826	-0.027968	-0.460241	-0.483988	-2.109633	-5.376223	-3.158410	2.271927	0.737326	1.343151
1512.574000	-0.219565	-2.278354	-1.345193	-1.067173	1.496669	2.815091	0.258216	0.208665	0.305749	-0.481932	-0.273161	-0.721707	2.796492	10.527382	5.521327	-0.053190	-0.433131	-0.543371	2.070308	-4.555785	-2.531238	1.697170	1.946186	0.646186
1512.584000	-0.216935	-2.276184	-1.342101	-1.071999	1.493843	2.807745	0.261482	0.215508	0.307767	-0.486227	-0.282633	-0.738892	2.986151	10.226072	5.718842	-0.125951	-0.400454	-0.541516	-8.798971	-2.412809	-1.722585	0.542250	-1.945045	0.993196
1512.596000	-0.213740	-2.273598	-1.338284	-1.077833	1.490420	2.798806	0.270080	0.217829	0.318084	-0.499112	-0.284842	-0.752231	2.819914	10.508975	5.527786	-0.183732	-0.408094	-0.543965	0.755443	-4.208151	-3.789696	0.907789	0.170749	0.849654
1512.606000	-0.211026	-2.271405	-1.335059	-1.082854	1.487509	2.791249	0.274459	0.223542	0.324439	-0.512003	-0.296262	-0.769976	2.848228	10.274475	5.516149	-0.190291	-0.350334	-0.529126	-2.766855	-3.182619	-1.472378	0.067730	-0.552451	1.104244
1512.616000	-0.208167	-2.269129	-1.331758	-1.087998	1.484567	2.783509	0.281265	0.228601	0.333416	-0.527203	-0.296651	-0.781597	2.719238	9.989066	5.467659	-0.197973	-0.383095	-0.590087	-5.725259	0.380167	1.462970	-0.557170	-1.255162	0.543248
1512.626000	-0.205337	-2.266857	-1.328452	-1.093373	1.481577	2.775612	0.280780	0.226108	0.329038	-0.528105	-0.297639	-0.787566	2.193343	9.700065	5.403430	-0.116324	-0.417956	-0.494640	-7.883132	0.532328	-2.837103	-0.075820	-2.026962	0.797077
1512.638000	-0.202037	-2.264066	-1.324495	-1.099819	1.478009	2.766139	0.282526	0.229429	0.332092	-0.522697	-0.299575	-0.788094	2.171824	9.480041	5.158131	-0.088212	-0.359346	-0.464952	-4.883720	-0.662455	1.100486	-0.060554	-0.209254	0.957163
1512.648000	-0.199230	-2.261829	-1.321224	-1.105009	1.474998	2.758317	0.283558	0.226919	0.332475	-0.519405	-0.296499	-0.784408	1.926782	9.609850	5.138750	-0.176089	-0.407153	-0.500712	-2.268226	1.597604	-1.214957	-0.581722	-0.710600	0.617891
1512.658000	-0.196432	-2.259532	-1.317941	-1.110127	1.472066	2.750487	0.282453	0.227481	0.329946	-0.520771	-0.301203	-0.785338	2.082459	9.579171	5.415303	-0.158502	-0.409120	-0.501142	-9.524631	2.480691	-2.524151	-0.867489	-2.911798	0.831390
1512.668000	-0.193600	-2.257246	-1.314534	-1.115357	1.469017	2.742592	0.285480	0.227678	0.334955	-0.523305	-0.299506	-0.784005	1.702513	9.466561	5.041030	-0.199468	-0.398117	-0.495545	-1.490529	3.969646	0.349929	-1.384953	-0.511604	0.655662
1512.678000	-0.190781	-2.255009	-1.311217	-1.120672	1.466076	2.734734	0.281253	0.224282	0.331973	-0.529958	-0.300123	-0.785298	2.126105	9.954662	5.293819	-0.095228	-0.421284	-0.488113	1.281386	-2.342539	-3.890306	0.794268	0.885945	0.598183
1512.690000	-0.187371	-2.252253	-1.307192	-1.127104	1.462404	2.725419	0.282373	0.227019	0.330887	-0.520631	-0.303898	-0.786946	2.005919	9.837279	5.284636	-0.123634	-0.382564	-0.548842	-0.100102	0.316818	-3.231216	-0.452225	0.322702	-0.004939
1512.700000	-0.184612	-2.250009	-1.303859	-1.132327	1.459425	2.717515	0.279884	0.225440	0.330101	-0.518621	-0.299837	-0.784874	2.191381	9.915949	5.312162	-0.091920	-0.401763	-0.534781	0.863702	-2.454542	-3.554374	0.645063	0.874493	0.088273
1512.710000	-0.181803	-2.247728	-1.300538	-1.137486	1.456479	2.709578	0.280377	0.226568	0.332090	-0.519474	-0.305334	-0.785708	2.217113	9.847830	5.264201	-0.125476	-0.350298	-0.490385	0.657820	-3.207166	-3.125203	0.268776	0.613874	0.595340
1512.720000	-0.178899	-2.245467	-1.297279	-1.142573	1.453358	2.701793	0.278805	0.231169	0.331912	-0.526970	-0.300352	-0.780988	2.519213	9.557133	5.301518	-0.182614	-0.361065	-0.531269	-6.350739	-3.936699	-1.916285	0.571209	-2.016465	0.459990
1512.730000	-0.176124	-2.243104	-1.293970	-1.147777	1.450451	2.693950	0.281247	0.227661	0.332657	-0.532843	-0.297934	-0.787807	2.273307	9.636086	5.280817	-0.102743	-0.402074	-0.528236	-2.655435	-2.226740	-1.161853	0.675512	-0.032470	0.260984
1512.742000	-0.172715	-2.240438	-1.290038	-1.154192	1.446811	2.684502	0.281474	0.228614	0.332150	-0.531015	-0.300715	-0.786653	2.285453	9.499450	5.239990	-0.091982	-0.393359	-0.527520	-3.586931	-2.019092	0.399679	0.628102	0.000471	0.264688
1512.752000	-0.169894	-2.238168	-1.286744	-1.159599	1.443749	2.676552	0.282947	0.229829	0.329769	-0.524467	-0.295439	-0.784920	2.057615	9.160935	5.475101	-0.078926	-0.384202	-0.462527	-14.873689	4.096788	1.356722	-1.292369	-3.177221	1.366264
1512.762000	-0.167060	-2.235900	-1.283401	-1.164848	1.440829	2.668694	0.282143	0.227008	0.333690	-0.517402	-0.297908	-0.781767	2.153103	9.522847	5.262227	-0.146820	-0.410845	-0.503980	-3.545133	-0.804120	-0.782320	0.240478	-0.738602	0.614955
1512.772000	-0.164229	-2.233582	-1.280028	-1.170002	1.437706	2.660922	0.282089	0.227620	0.332447	-0.519147	-0.295547	-0.782710	2.076389	9.469568	5.363987	-0.182515	-0.393482	-0.536648	-7.015201	1.630893	-1.747318	-0.815821	-2.258332	0.460717
1512.784000	-0.160820	-2.230895	-1.276071	-1.176182	1.434199	2.651550	0.281351	0.224275	0.331859	-0.525882	-0.297009	-0.787602	2.082712	9.850245	5.423728	-0.179294	-0.440932	-0.475688	-1.320236	-1.191123	-4.993461	0.331476	-0.958937	0.958334
1512.794000	-0.157999	-2.228611	-1.272737	-1.181390	1.431253	2.643645	0.282026	0.225836	0.331534	-0.528845	-0.301046	-0.784488	1.966636	9.873404	5.397862	-0.124763	-0.390349	-0.486226	0.970117	-0.352214	-4.064574	-0.308369	0.520436	0.637828
1512.804000	-0.155179	-2.226317	-1.269416	-1.186751	1.428286	2.635797	0.280137	0.228875	0.333957	-0.530756	-0.299654	-0.785913	2.087479	9.490828	5.336475	-0.110507	-0.386329	-0.434450	-4.304729	-0.513154	-0.558296	-0.071159	-0.509242	1.347225
1512.814000	-0.152417	-2.224024	-1.266092	-1.192129	1.425350	2.627964	0.280023	0.226097	0.332789	-0.524231	-0.306252	-0.784122	2.250682	9.775167	5.302777	-0.088533	-0.362080	-0.504901	2.223695	-3.918512	-1.909401	0.685870	1.592583	0.281116
1512.824000	-0.149536	-2.221754	-1.262830	-1.197357	1.422324	2.620094	0.281177	0.228065	0.333112	-0.519420	-0.302118	-0.787681	2.018452	9.556702	5.370668	-0.149430	-0.365885	-0.478749	-3.610931	0.464991	-1.910253	-0.743719	-0.838047	0.914675
1512.836000	-0.146223	-2.218981	-1.258825	-1.203523	1.418734	2.610680	0.281701	0.226410	0.333620	-0.521220	-0.301463	-0.786620	2.120995	9.525164	5.455236	-0.177692	-0.380614	-0.489623	-6.500862	0.211210	-2.877873	-0.622969	-2.159266	1.001074
1512.846000	-0.143426	-2.216700	-1.255458	-1.208706	1.415704	2.602883	0.281197	0.226206	0.329437	-0.528062	-0.304293	-0.787787	2.149266	9.617723	5.654809	-0.166153	-0.382481	-0.496860	-9.530038	0.892473	-5.108542	-0.943181	-3.228789	1.093012
1512.856000	-0.140581	-2.214418	-1.252072	-1.213935	1.412610	2.595050	0.280034	0.228074	0.334705	-0.530369	-0.294999	-0.788214	2.343812	9.511679	5.235236	-0.132579	-0.414829	-0.528968	-0.193767	-4.029915	-0.070892	1.309163	0.519953	0.174238
1512.866000	-0.137807	-2.212125	-1.248727	-1.219337	1.409650	2.587137	0.282788	0.225434	0.329625	-0.529057	-0.301841	-0.787131	2.113915	9.724654	5.433509	-0.097453	-0.360761	-0.495867	-0.281388	-1.565961	-2.699858	-0.161497	0.636485	0.505234
1512.878000	-0.134473	-2.209387	-1.244709	-1.225787	1.406028	2.577570	0.280788	0.226963	0.333455	-0.519718	-0.294326	-0.782737	2.375138	9.483228	5.316108	-0.075283	-0.420857	-0.511460	-1.532252	-4.074127	0.330916	1.489956	0.765184	0.323579
1512.888000	-0.131689	-2.207105	-1.241353	-1.230909	1.403035	2.569759	0.282836	0.229707	0.331855	-0.518226	-0.297695	-0.783948	2.199565	9.085839	5.333241	-0.162797	-0.395479	-0.496851	-10.002675	0.413446	1.274093	-0.237529	-2.581562	1.031055
1512.898000	-0.128896	-2.204884	-1.238066	-1.236009	1.400101	2.561967	0.281282	0.226934	0.330864	-0.522908	-0.301943	-0.781391	2.409615	9.470384	5.318840	-0.136255	-0.404632	-0.535975	-1.940153	-4.226055	-0.553870	1.203894	-0.088976	0.196995
1512.908000	-0.126088	-2.202638	-1.234767	-1.241186	1.397079	2.554121	0.283783	0.227176	0.332655	-0.528975	-0.298545	-0.786268	2.154613	9.448531	5.245581	-0.133539	-0.407358	-0.499392	0.239338	-2.218177	0.343801	0.664323	0.705781	0.454551
1512.918000	-0.123235	-2.200358	-1.231544	-1.246501	1.394145	2.546273	0.282812	0.226741	0.330603	-0.531919	-0.303925	-0.784373	2.286298	9.360934	5.421921	-0.082510	-0.344098	-0.512959	-5.342458	-1.838842	-0.014416	-0.072440	-0.392699	0.492701
1512.930000	-0.119828	-2.197704	-1.227656	-1.253037	1.390491	2.536883	0.284327	0.226580	0.331609	-0.525804	-0.298814	-0.785991	2.048798	9.651464	5.487617	-0.059369	-0.413303	-0.487251	-0.521675	-0.767171	-2.013033	0.207722	0.973697	0.531071
1512.940000	-0.116987	-2.195385	-1.224395	-1.258300	1.387490	2.528982	0.282547	0.229394	0.328630	-0.517082	-0.300320	-0.786663	2.036903	9.348908	5.808532	-0.104679	-0.379371	-0.507866	-15.024624	3.807771	-4.244370	-1.773703	-4.118664	1.220598
1512.950000	-0.114107	-2.193178	-1.221097	-1.263412	1.384464	2.521040	0.284404	0.224705	0.333219	-0.518916	-0.300444	-0.784708	1.946632	9.877441	5.580142	-0.135858	-0.394979	-0.446005	1.259283	-0.751813	-5.446933	-0.382618	0.300952	1.097598
1512.960000	-0.111255	-2.190907	-1.217735	-1.268551	1.381454	2.513266	0.282395	0.226893	0.329679	-0.524824	-0.293761	-0.782564	2.011038	9.812924	5.637422	-0.133401	-0.392724	-0.497909	-1.173793	-0.244084	-5.606108	-0.557162	-0.425584	0.664638
1512.970000	-0.108400	-2.188605	-1.214303	-1.273741	1.378545	2.505468	0.282241	0.228334	0.333551	-0.531406	-0.302226	-0.788020	1.925596	9.590191	5.532524	-0.135194	-0.382580	-0.496214	-2.350441	1.144126	-3.302458	-0.929495	-0.506305	0.695776
1512.982000	-0.105055	-2.185825	-1.210256	-1.280150	1.374901	2.496019	0.281034	0.227948	0.332723	-0.529966	-0.298760	-0.790765	2.014062	9.723413	5.507815	-0.085673	-0.411686	-0.484964	1.766326	-1.132608	-2.915000	0.156374	1.274688	0.483453
1512.992000	-0.102296	-2.183523	-1.206912	-1.285517	1.371959	2.488089	0.281947	0.230156	0.334016	-0.523821	-0.300164	-0.784752	2.092582	9.389487	5.255762	-0.101369	-0.448431	-0.510723	1.960901	-1.792068	1.321204	1.052641	1.641948	0.135181
1513.002000	-0.099478	-2.181201	-1.203584	-1.290716	1.368991	2.480267	0.281985	0.227585	0.334053	-0.519199	-0.305731	-0.784277	2.031092	9.426317	5.433231	-0.177749	-0.343138	-0.484946	-2.559250	-0.274689	-2.042723	-0.900223	-0.826137	0.889216
1513.012000	-0.096612	-2.178838	-1.200324	-1.295921	1.365957	2.472475	0.281743	0.228013	0.331143	-0.520090	-0.299896	-0.784910	2.236932	9.220838	5.460449	-0.155188	-0.426399	-0.542020	-6.961613	-0.859755	-0.935966	0.302011	-1.866901	0.495393
1513.024000	-0.093279	-2.176141	-1.196381	-1.302118	1.362391	2.463025	0.280191	0.230523	0.335595	-0.525240	-0.307218	-0.786275	2.213251	8.910072	5.349816	-0.224615	-0.304791	-0.508027	-10.665852	-0.034073	0.642748	-1.228763	-3.392558	1.173908
1513.034000	-0.090448	-2.173914	-1.193078	-1.307370	1.359347	2.455109	0.280892	0.226303	0.330107	-0.528730	-0.298314	-0.786721	2.258518	9.366289	5.681648	-0.145536	-0.413323	-0.479322	-9.279610	-1.284877	-4.014856	0.027935	-2.822432	1.397749
1513.044000	-0.087605	-2.171661	-1.189723	-1.312762	1.356322	2.447346	0.281827	0.227255	0.334141	-0.527423	-0.299872	-0.785528	2.117059	9.317533	5.392607	-0.112189	-0.399047	-0.497375	-1.656406	-1.287148	0.071734	0.231196	0.343982	0.527920
1513.054000	-0.084740	-2.169408	-1.186393	-1.318167	1.353344	2.439505	0.280673	0.226497	0.329567	-0.522323	-0.300827	-0.786547	2.216835	9.259433	5.732347	-0.060430	-0.363418	-0.510607	-11.143129	0.233390	-2.734674	-0.772955	-2.256479	0.934568
1513.064000	-0.081923	-2.167167	-1.183074	-1.323332	1.350262	2.431636	0.279536	0.226248	0.332087	-0.518390	-0.295817	-0.785995	2.220754	9.530594	5.622266	-0.111733	-0.424786	-0.533080	-2.955642	-1.914201	-3.537800	0.415877	-0.513256	0.326652
1513.076000	-0.078612	-2.164421	-1.179085	-1.329445	1.346672	2.422131	0.279984	0.229506	0.330745	-0.522722	-0.302857	-0.784259	2.361483	9.317792	5.675725	-0.171214	-0.350856	-0.458701	-9.224955	-2.938611	-4.262787	-0.223617	-3.047882	1.710835
1513.086000	-0.075781	-2.162159	-1.175770	-1.334592	1.343675	2.414328	0.282984	0.225665	0.333097	-0.528727	-0.295426	-0.782955	2.074687	9.679132	5.525854	-0.192621	-0.435081	-0.508241	2.566628	-2.109638	-4.357745	0.407942	0.157600	0.451811
1513.096000	-0.072952	-2.159845	-1.172460	-1.339841	1.340721	2.406535	0.281144	0.227846	0.333450	-0.531009	-0.296083	-0.784355	2.234519	9.476882	5.462608	-0.161921	-0.426279	-0.553031	0.724743	-2.921248	-2.199346	0.780929	0.215023	-0.049016
1513.106000	-0.070186	-2.157555	-1.169188	-1.345303	1.337760	2.398623	0.283516	0.229994	0.332475	-0.532155	-0.303261	-0.787265	2.007531	9.055505	5.524755	-0.080618	-0.371477	-0.518209	-8.210899	1.923448	0.100268	-1.025966	-1.244429	0.642547
1513.116000	-0.067412	-2.155315	-1.165919	-1.350675	1.334733	2.390746	0.281156	0.227753	0.333294	-0.520967	-0.297087	-0.783014	2.079827	9.372389	5.562458	-0.053793	-0.447653	-0.520439	-2.155513	-0.437302	-1.155894	0.419935	0.630393	0.204796
1513.128000	-0.063999	-2.152582	-1.161946	-1.356878	1.331229	2.381326	0.283569	0.228186	0.329033	-0.517739	-0.305900	-0.787359	1.947878	9.460838	5.756371	-0.164085	-0.335938	-0.424345	-6.453658	0.743867	-5.830836	-1.673897	-2.337021	1.939556
1513.138000	-0.061140	-2.150332	-1.158553	-1.361995	1.328212	2.373463	0.281819	0.225173	0.332600	-0.521466	-0.299264	-0.784983	2.040913	9.598523	5.648321	-0.195305	-0.412489	-0.520081	-0.686914	-0.829787	-5.489351	-0.340563	-0.971026	0.580846
1513.148000	-0.058292	-2.148041	-1.155190	-1.367161	1.325202	2.365551	0.281946	0.226672	0.331013	-0.528261	-0.304451	-0.783793	2.077233	9.671152	5.772245	-0.151138	-0.360904	-0.475267	-1.785265	-1.400815	-6.564611	-0.802180	-0.925027	1.058564
1513.158000	-0.055493	-2.145749	-1.151853	-1.372492	1.322207	2.357789	0.280416	0.232759	0.332179	-0.530838	-0.304641	-0.783658	2.214644	9.097619	5.580607	-0.098414	-0.365148	-0.522752	-7.661237	-0.848468	-1.200180	-0.408675	-1.426788	0.669951
1513.168000	-0.052703	-2.143475	-1.148499	-1.377857	1.319167	2.349957	0.282318	0.228429	0.330898	-0.527700	-0.298167	-0.786994	2.129911	9.339288	5.708376	-0.067425	-0.422947	-0.531925	-5.377398	-0.293250	-3.163443	-0.102562	-0.703119	0.396185
1513.180000	-0.049377	-2.140754	-1.144477	-1.384118	1.315580	2.340574	0.281897	0.230366	0.333420	-0.521439	-0.304672	-0.789955	2.223700	9.001970	5.447855	-0.130890	-0.327430	-0.491787	-5.756245	-1.820241	0.252508	-0.449152	-1.002475	0.913305
1513.190000	-0.046527	-2.138430	-1.141196	-1.389270	1.312505	2.332575	0.283119	0.229239	0.334164	-0.521769	-0.295782	-0.785441	2.148815	8.900285	5.388147	-0.178900	-0.401707	-0.484550	-6.449988	-1.030146	0.499860	0.089223	-1.737222	1.203756
1513.200000	-0.043751	-2.136165	-1.137933	-1.394447	1.309510	2.324646	0.283065	0.228213	0.331004	-0.527579	-0.296822	-0.781929	2.200173	9.142815	5.668587	-0.198170	-0.414959	-0.393372	-9.006967	-2.320751	-4.396459	0.131704	-3.336623	2.649202
1513.210000	-0.040963	-2.133900	-1.134662	-1.399664	1.306595	2.316863	0.282389	0.229045	0.333635	-0.531613	-0.301908	-0.780107	2.382048	8.942470	5.537860	-0.138083	-0.350732	-0.498645	-8.713963	-3.114849	-0.993350	0.065428	-2.128413	1.162556
1513.222000	-0.037529	-2.131134	-1.130703	-1.406127	1.302993	2.307518	0.284821	0.224770	0.330983	-0.529633	-0.293741	-0.783920	1.917360	9.374291	5.806570	-0.138056	-0.435196	-0.525789	-6.332475	1.980896	-5.939098	-0.990186	-2.104161	0.829915
1513.232000	-0.034645	-2.128870	-1.127447	-1.411482	1.299966	2.299660	0.283096	0.224614	0.332124	-0.521033	-0.305120	-0.787530	2.010929	9.442044	5.657384	-0.105968	-0.310381	-0.480675	-0.182886	-0.749952	-3.449445	-1.301893	0.433068	0.634233
1513.242000	-0.031833	-2.126587	-1.124162	-1.416747	1.296988	2.291792	0.281673	0.227823	0.324721	-0.520470	-0.296825	-0.785383	2.015419	9.157596	6.192858	-0.135201	-0.447734	-0.498330	-21.019429	3.401323	-10.914722	-1.749651	-7.049378	2.495847
1513.252000	-0.029011	-2.124331	-1.120866	-1.421857	1.293991	2.283975	0.278228	0.225355	0.326577	-0.522694	-0.298978	-0.783666	2.483411	9.442475	6.227541	-0.120151	-0.398004	-0.539492	-15.548790	-2.903278	-11.871461	-0.463555	-5.374483	1.628892
1513.262000	-0.026247	-2.122072	-1.117503	-1.427013	1.290934	2.276000	0.278764	0.226401	0.328408	-0.523431	-0.301794	-0.782974	2.482810	9.436111	6.190050	-0.175677	-0.381553	-0.493792	-14.961710	-3.757167	-12.377275	-0.495129	-5.860760	2.294112
1513.274000	-0.022859	-2.119309	-1.113540	-1.433288	1.287345	2.266563	0.278624	0.227513	0.332115	-0.531502	-0.291530	-0.779320	2.838629	9.301809	6.021076	-0.150518	-0.444318	-0.502996	-12.596022	-8.297018	-9.233873	1.827433	-4.504303	1.905540
1513.284000	-0.020083	-2.117026	-1.110238	-1.438708	1.284320	2.258848	0.279129	0.228333	0.331510	-0.528447	-0.302782	-0.781498	2.879667	9.138292	5.981065	-0.107499	-0.336348	-0.550558	-14.226774	-7.734494	-7.596655	0.682886	-4.269623	1.278638
1513.294000	-0.017236	-2.114705	-1.106910	-1.444077	1.281316	2.251100	0.278721	0.234336	0.330903	-0.522312	-0.295129	-0.786816	3.034143	8.557276	6.103122	-0.033099	-0.475675	-0.567315	-29.087973	-6.326998	-7.113491	1.837151	-7.797054	2.183921
1513.304000	-0.014493	-2.112316	-1.103591	-1.449230	1.278416	2.243184	0.281489	0.232191	0.336673	-0.515547	-0.296677	-0.790521	3.062546	8.414715	5.876359	-0.183721	-0.443730	-0.540025	-27.241595	-7.853967	-6.315814	1.936811	-8.758840	2.805770
1513.314000	-0.011718	-2.110021	-1.100206	-1.454329	1.275453	2.235186	0.280185	0.234013	0.334959	-0.521466	-0.302502	-0.785309	3.263186	7.799473	5.818026	-0.184299	-0.364522	-0.492118	-38.787837	-8.566155	-4.618657	1.424187	-11.895509	4.294555
1513.326000	-0.008409	-2.107153	-1.096133	-1.460524	1.271863	2.225814	0.281658	0.232443	0.338588	-0.526553	-0.296871	-0.783342	3.330558	7.386621	5.545342	-0.208512	-0.444163	-0.477120	-40.155632	-9.395986	-0.509963	2.888618	-12.014053	4.608586
1513.336000	-0.005641	-2.104847	-1.092753	-1.465790	1.268876	2.218028	0.279836	0.229683	0.336168	-0.532319	-0.305355	-0.784185	3.682831	7.470526	5.622492	-0.159192	-0.350708	-0.540815	-39.671400	-12.925782	-1.113700	2.921001	-11.390079	3.742857
1513.346000	-0.002883	-2.102504	-1.089350	-1.471231	1.265881	2.210116	0.280961	0.230848	0.335997	-0.527765	-0.299379	-0.786566	4.017833	7.175440	5.499865	-0.116879	-0.460169	-0.509321	-42.005154	-16.800007	1.731179	5.506994	-11.236683	4.203745
1513.356000	-0.000127	-2.100165	-1.086059	-1.476553	1.262840	2.202260	0.280401	0.226570	0.330422	-0.523590	-0.300531	-0.787714	4.339069	7.258998	5.749538	-0.074180	-0.373160	-0.499666	-46.387771	-20.040709	-1.765330	5.194947	-12.494463	4.735186
1513.368000	0.003207	-2.097403	-1.082055	-1.482725	1.259185	2.192867	0.283212	0.226471	0.331005	-0.521996	-0.304118	-0.786807	4.555139	6.970785	5.771863	-0.174799	-0.305322	-0.504239	-54.116906	-21.773896	-4.022624	4.726484	-16.106070	5.863670
1513.378000	0.006038	-2.095096	-1.078719	-1.487835	1.256137	2.184992	0.285695	0.227880	0.336390	-0.525048	-0.292949	-0.789773	4.425166	6.621812	5.477409	-0.180926	-0.443833	-0.482610	-53.393846	-20.671647	0.620119	6.314009	-15.328263	5.995025
1513.388000	0.008916	-2.092816	-1.075427	-1.493078	1.253208	2.176999	0.287717	0.224412	0.329991	-0.532254	-0.302459	-0.784186	4.300376	6.772069	5.765463	-0.151285	-0.349264	-0.497226	-57.561449	-18.482883	-3.953079	4.207165	-16.816854	6.262202
1513.398000	0.011805	-2.090533	-1.072143	-1.498436	1.250182	2.169222	0.288294	0.224416	0.333664	-0.530729	-0.294571	-0.782801	4.118408	6.675182	5.650813	-0.106760	-0.445549	-0.487937	-55.785374	-16.681884	-1.492498	4.939859	-15.472422	6.024822
1513.408000	0.014766	-2.088215	-1.068799	-1.503840	1.247210	2.161511	0.287569	0.225741	0.331545	-0.526334	-0.297081	-0.786275	4.048772	6.273403	5.710811	-0.076779	-0.437155	-0.509978	-65.878815	-14.000901	-2.094459	4.003497	-18.133130	6.658226
1513.420000	0.018194	-2.085562	-1.064723	-1.510094	1.243613	2.152009	0.288544	0.222609	0.332318	-0.521035	-0.302689	-0.788827	3.732198	6.503296	5.584690	-0.112155	-0.362342	-0.501244	-57.374563	-11.964224	-1.122744	2.672304	-15.910292	6.020975
1513.430000	0.021094	-2.083278	-1.061343	-1.515274	1.240691	2.144055	0.286104	0.226351	0.331741	-0.520126	-0.294557	-0.788241	3.889314	6.167274	5.555891	-0.189762	-0.464426	-0.445812	-64.622385	-13.892626	-2.379707	4.165902	-18.978704	7.819603
1513.440000	0.023912	-2.081107	-1.057978	-1.520410	1.237635	2.136209	0.287622	0.222176	0.331922	-0.525522	-0.303096	-0.782693	3.605754	6.484160	5.418002	-0.178183	-0.344659	-0.458465	-53.370785	-12.103084	-0.137405	2.574984	-15.304450	6.405976
1513.450000	0.026763	-2.078883	-1.054622	-1.525597	1.234655	2.128415	0.283527	0.224605	0.330868	-0.528798	-0.298374	-0.782381	3.880698	6.215641	5.470362	-0.154081	-0.398868	-0.546135	-60.329263	-13.471019	-0.908160	3.527039	-17.117810	6.136829
1513.460000	0.029615	-2.076673	-1.051312	-1.530926	1.231668	2.120566	0.282947	0.226470	0.332535	-0.530090	-0.299960	-0.781974	3.683746	6.067436	5.396701	-0.104138	-0.433764	-0.537071	-60.924028	-11.042727	0.953461	3.361049	-16.469673	6.064667
1513.472000	0.033030	-2.074020	-1.047381	-1.537379	1.228073	2.111156	0.279118	0.222691	0.332388	-0.523401	-0.303232	-0.785499	4.152112	6.498714	5.214962	-0.120975	-0.367417	-0.510730	-45.723951	-19.413743	3.658443	5.354943	-11.904331	4.957277
1513.482000	0.035847	-2.071785	-1.044089	-1.542621	1.225062	2.103363	0.279670	0.225696	0.329601	-0.518315	-0.294086	-0.785085	4.031805	6.272003	5.458902	-0.168496	-0.484142	-0.542583	-58.040691	-16.415985	-2.006763	5.163641	-16.679337	6.312576
1513.492000	0.038700	-2.069564	-1.040886	-1.547797	1.222086	2.095522	0.280417	0.223392	0.332677	-0.522207	-0.303469	-0.785456	3.904593	6.433648	5.360753	-0.137655	-0.373586	-0.565915	-51.097990	-15.513004	0.147582	3.934181	-14.075587	5.100024
1513.502000	0.041518	-2.067342	-1.037616	-1.552985	1.219019	2.087577	0.280776	0.223551	0.327692	-0.525466	-0.296521	-0.786509	3.879313	6.652586	5.605185	-0.155038	-0.459732	-0.528549	-52.923219	-15.870582	-4.762631	4.425093	-15.421006	6.094917
1513.514000	0.044886	-2.064621	-1.033616	-1.559249	1.215425	2.078086	0.279465	0.226098	0.331280	-0.528203	-0.298801	-0.784858	4.211925	6.436283	5.660126	-0.133728	-0.412203	-0.485173	-58.688905	-19.751319	-5.921530	4.880860	-16.997163	7.262774
1513.524000	0.047679	-2.062387	-1.030293	-1.564661	1.212458	2.070317	0.281779	0.222651	0.329450	-0.526925	-0.303130	-0.784333	3.889268	6.999280	5.748725	-0.113526	-0.364078	-0.492777	-48.026657	-17.313606	-6.919673	3.535655	-13.882700	6.003778
1513.534000	0.050509	-2.060102	-1.026914	-1.569973	1.209446	2.062526	0.281301	0.225873	0.330348	-0.517664	-0.296034	-0.784409	3.899768	6.819726	5.624629	-0.114386	-0.471310	-0.566220	-48.366406	-16.678101	-5.100287	4.725128	-13.664004	5.211866
1513.544000	0.053353	-2.057806	-1.023610	-1.575087	1.206459	2.054628	0.284028	0.228430	0.331435	-0.516078	-0.304639	-0.785135	3.614190	6.570250	5.513245	-0.179490	-0.332990	-0.483729	-51.497732	-14.088065	-4.901962	2.458176	-15.291100	6.657664
1513.554000	0.056137	-2.055511	-1.020250	-1.580216	1.203496	2.046802	0.284903	0.225375	0.332837	-0.522420	-0.299325	-0.785713	3.380929	6.929063	5.342219	-0.221932	-0.413650	-0.500802	-38.692189	-12.950063	-2.253441	3.289140	-11.678018	5.216735
1513.566000	0.059529	-2.052800	-1.016255	-1.586382	1.199921	2.037474	0.279703	0.220576	0.327655	-0.523051	-0.293272	-0.771613	2.708050	6.404424	4.755101	-0.140409	-0.397411	-0.457540	-29.665002	-11.291680	1.727904	3.389853	-8.012259	3.424578
1513.576000	0.062323	-2.050566	-1.013012	-1.591538	1.196965	2.029754	0.275452	0.217893	0.319960	-0.514140	-0.292764	-0.761755	2.494901	6.165569	5.006366	-0.106770	-0.293457	-0.423808	-41.835982	-7.770247	-3.256712	0.695360	-11.881086	5.080041
1513.586000	0.065093	-2.048440	-1.009807	-1.596739	1.194073	2.022216	0.271039	0.215313	0.318287	-0.501481	-0.277304	-0.741967	2.125621	6.166217	4.756264	-0.082021	-0.464479	-0.442072	-34.468356	-3.866406	1.714495	1.951035	-8.732296	3.749954
1513.596000	0.067790	-2.046337	-1.006679	-1.601711	1.191276	2.014833	0.266599	0.213095	0.307516	-0.486263	-0.279295	-0.730941	1.797427	5.982742	4.852358	-0.070997	-0.359661	-0.403484	-41.373664	0.342924	-0.744701	-0.673518	-11.020598	4.867464
1513.606000	0.070389	-2.044322	-1.003663	-1.606458	1.188515	2.007716	0.259216	0.203393	0.301819	-0.473257	-0.268510	-0.715455	1.650105	6.554854	4.912630	-0.115472	-0.387672	-0.447326	-30.123751	0.927495	-2.032965	-0.614759	-8.514116	3.374099
1513.618000	0.073481	-2.041957	-1.000052	-1.612045	1.185298	1.999252	0.252711	0.198489	0.293051	-0.465825	-0.265276	-0.703180	1.307348	6.743881	4.952234	-0.139559	-0.380272	-0.451813	-27.109650	4.512244	-3.329598	-1.834704	-8.157552	3.060247
1513.628000	0.075985	-2.040009	-0.997099	-1.616604	1.182708	1.992239	0.246259	0.197184	0.289124	-0.460156	-0.264382	-0.687184	1.287305	6.799962	4.862894	-0.126510	-0.313465	-0.439085	-22.903961	4.203436	-1.469397	-2.253057	-6.649111	2.552075
1513.638000	0.078382	-2.038099	-0.994294	-1.621162	1.180084	1.985412	0.241714	0.188963	0.277844	-0.451370	-0.256940	-0.669682	0.897203	7.430618	5.077908	-0.114498	-0.321760	-0.381512	-14.237348	7.162867	-4.376100	-3.359235	-4.542755	2.258334
1513.648000	0.080815	-2.036270	-0.991529	-1.625635	1.177645	1.978788	0.235373	0.189371	0.274555	-0.443494	-0.253183	-0.655560	0.856578	7.336357	4.911209	-0.059425	-0.383467	-0.411528	-10.973734	7.989720	-0.360613	-2.481684	-2.438462	1.104308
1513.658000	0.083078	-2.034370	-0.988803	-1.630094	1.175152	1.972405	0.227022	0.188078	0.269102	-0.428305	-0.252019	-0.643755	1.209843	7.225508	4.787263	-0.084387	-0.334272	-0.393071	-9.657628	3.185924	1.155312	-1.438372	-2.192644	1.275397
1513.670000	0.085764	-2.032187	-0.985671	-1.635173	1.172236	1.964795	0.222759	0.179686	0.262634	-0.412653	-0.240311	-0.629661	0.999173	7.765191	4.882289	-0.118696	-0.385868	-0.453363	0.010766	5.159064	-0.282537	-1.523165	-0.060211	-0.351647
1513.680000	0.087944	-2.030443	-0.983199	-1.639253	1.169827	1.958573	0.214172	0.176463	0.256265	-0.408141	-0.235316	-0.616341	1.269724	7.894077	5.045994	-0.119414	-0.373520	-0.413178	-1.034868	1.204473	-3.543760	-0.891816	-0.888390	0.474374
1513.690000	0.090054	-2.028700	-0.980770	-1.643261	1.167544	1.952473	0.211560	0.171833	0.248195	-0.400128	-0.230871	-0.603199	1.219235	8.223420	5.347739	-0.085161	-0.386448	-0.313372	-1.246962	0.466945	-8.431511	-1.160867	-1.335468	1.762787
1513.700000	0.092162	-2.027026	-0.978343	-1.647175	1.165218	1.946524	0.204196	0.171145	0.244648	-0.393496	-0.225607	-0.585803	1.542677	8.060793	5.359453	-0.117221	-0.338408	-0.357193	-5.142843	-2.920100	-10.043943	-0.821383	-3.083119	1.973230
1513.712000	0.094569	-2.024996	-0.975509	-1.651760	1.162641	1.939680	0.197740	0.164844	0.237853	-0.382451	-0.210048	-0.568244	1.916851	8.463362	5.415250	-0.063284	-0.444058	-0.401941	4.042436	-7.750125	-9.065004	1.818574	0.264777	0.255557
1513.722000	0.096526	-2.023337	-0.973078	-1.655592	1.160419	1.934042	0.197924	0.163027	0.233124	-0.375012	-0.213780	-0.553496	1.796584	8.258348	5.365392	0.001672	-0.319877	-0.330410	1.409805	-6.492285	-7.567641	0.217769	0.276826	0.896208
1513.732000	0.098503	-2.021673	-0.970698	-1.659335	1.158307	1.928557	0.192513	0.165217	0.228105	-0.359984	-0.203497	-0.538277	1.809535	7.781555	5.290074	-0.001423	-0.352801	-0.342506	-7.500945	-5.835184	-7.869792	0.368962	-2.292844	1.819668
1513.742000	0.100372	-2.020051	-0.968377	-1.662949	1.156304	1.923232	0.188177	0.157730	0.223531	-0.348205	-0.197606	-0.523719	1.677071	7.715280	5.280866	0.013000	-0.414099	-0.370327	-8.621515	-3.815445	-7.860026	0.473202	-2.426001	1.525685
1513.752000	0.102278	-2.018474	-0.966067	-1.666279	1.154350	1.918065	0.185073	0.155181	0.222311	-0.336743	-0.192924	-0.509660	1.487446	7.474611	4.968462	-0.070691	-0.376108	-0.353108	-6.210459	-2.140065	-3.903534	0.107103	-2.153730	1.540235
1513.764000	0.104494	-2.016659	-0.963447	-1.670276	1.152043	1.912127	0.179055	0.150685	0.213652	-0.331694	-0.189187	-0.495891	1.287581	7.258951	4.941272	-0.087732	-0.374327	-0.400224	-10.792014	1.088131	-4.768469	-0.862008	-3.784627	1.536625
1513.774000	0.106303	-2.015191	-0.961303	-1.673494	1.150144	1.907243	0.173674	0.148233	0.205500	-0.322859	-0.185875	-0.484195	1.219156	6.718525	4.882585	-0.124922	-0.311194	-0.386599	-22.196172	2.494146	-6.696635	-2.119375	-7.748468	3.238735
1513.784000	0.107956	-2.013713	-0.959292	-1.676620	1.148362	1.902433	0.167658	0.137718	0.199791	-0.316703	-0.173795	-0.469583	1.359046	7.042346	4.816438	-0.054896	-0.396964	-0.336486	-11.326187	-0.079422	-3.104426	-0.109115	-3.411210	2.148951
1513.794000	0.109574	-2.012435	-0.957381	-1.679684	1.146660	1.897815	0.164495	0.133545	0.191407	-0.308157	-0.171611	-0.455955	1.079907	7.172793	4.848917	-0.052832	-0.378773	-0.352094	-9.222719	3.618516	-3.895115	-1.396029	-3.006587	1.641160
1513.804000	0.111216	-2.011099	-0.955490	-1.682638	1.144903	1.893292	0.160371	0.129277	0.183446	-0.294426	-0.171201	-0.440923	1.140023	6.969860	4.953457	-0.061318	-0.227017	-0.327491	-16.733234	3.203162	-7.906114	-3.338335	-6.012149	3.030680
1513.816000	0.113095	-2.009620	-0.953360	-1.686142	1.142984	1.888064	0.152723	0.122573	0.176773	-0.279698	-0.158137	-0.427290	1.248604	6.835425	4.781128	-0.007727	-0.298640	-0.363449	-14.016282	2.731708	-4.283154	-1.987999	-4.130689	1.917148
1513.826000	0.114559	-2.008416	-0.951735	-1.688999	1.141415	1.883827	0.150534	0.116436	0.166925	-0.265730	-0.149754	-0.417179	1.205619	6.822998	4.905989	0.007055	-0.342355	-0.331479	-17.454697	3.192023	-7.575988	-2.028807	-5.438708	2.864457
1513.836000	0.116022	-2.007296	-0.950124	-1.691617	1.139955	1.879779	0.146205	0.108210	0.157632	-0.251470	-0.145898	-0.410343	1.350492	7.193722	4.979541	0.028051	-0.347174	-0.318934	-9.944340	0.924474	-7.929178	-1.356381	-3.257662	2.116964
1513.846000	0.117449	-2.006244	-0.948541	-1.694065	1.138535	1.875782	0.143116	0.107365	0.156152	-0.234833	-0.138859	-0.401144	1.347144	6.858979	4.605797	-0.003410	-0.326503	-0.375878	-7.351505	1.850575	-2.274792	-1.064758	-2.117614	0.964217
1513.858000	0.119066	-2.005054	-0.946822	-1.696876	1.136938	1.871055	0.136781	0.098409	0.143146	-0.222166	-0.130677	-0.388805	1.844968	6.984946	4.699110	0.008195	-0.323706	-0.349168	-5.734672	-4.687986	-4.479007	0.523763	-1.969693	1.390628
1513.868000	0.120448	-2.004099	-0.945449	-1.698966	1.135652	1.867181	0.138379	0.093893	0.132428	-0.208369	-0.126455	-0.380009	1.580232	6.968282	4.784828	-0.004398	-0.288186	-0.338863	-8.831613	-1.291864	-7.578705	-1.127183	-3.556934	2.038202
1513.878000	0.121754	-2.003189	-0.944186	-1.700987	1.134445	1.863381	0.134803	0.092374	0.123599	-0.200547	-0.116891	-0.370484	1.735648	6.386207	4.755780	0.008399	-0.238981	-0.324933	-21.336310	-2.402498	-10.103316	-1.615482	-7.384211	3.873214
1513.888000	0.123085	-2.002319	-0.943025	-1.702826	1.133400	1.859726	0.132619	0.082663	0.114326	-0.185428	-0.104105	-0.366108	1.774305	6.751987	4.759217	0.034775	-0.347200	-0.291293	-12.021800	-3.638728	-8.729556	0.053762	-4.281836	3.075173
1513.898000	0.124406	-2.001531	-0.941878	-1.704579	1.132380	1.856145	0.130912	0.075061	0.106099	-0.168931	-0.094044	-0.354372	1.727562	6.910567	4.656293	0.000048	-0.409246	-0.341510	-5.494060	-2.814990	-7.123131	0.796043	-2.616080	1.821649
1513.910000	0.125988	-2.000693	-0.940614	-1.706428	1.131282	1.851987	0.127845	0.069806	0.094294	-0.151988	-0.089544	-0.349700	1.812713	6.748584	4.419823	0.043963	-0.357358	-0.349233	-1.861386	-3.261978	-2.396818	0.949738	-0.592318	0.843456
1513.920000	0.127298	-2.000050	-0.939758	-1.707820	1.130409	1.848567	0.129547	0.063058	0.081812	-0.135932	-0.085418	-0.345027	1.213423	6.690617	4.565076	0.023866	-0.305804	-0.333531	-8.403538	4.371375	-7.311735	-2.271859	-3.523971	1.991121
1513.930000	0.128545	-1.999453	-0.938996	-1.709091	1.129637	1.845139	0.125196	0.056969	0.069571	-0.117488	-0.075092	-0.341480	1.381844	6.614920	4.495646	-0.000539	-0.263268	-0.353270	-8.073627	2.562489	-7.341706	-2.127757	-3.839204	1.930945
1513.940000	0.129792	-1.998917	-0.938392	-1.710111	1.128987	1.841674	0.122575	0.049294	0.057070	-0.100145	-0.063969	-0.335781	1.519301	6.587305	4.420342	0.042198	-0.268152	-0.333733	-5.817748	0.960030	-5.563101	-1.419559	-2.572894	1.688171
1513.952000	0.131256	-1.998369	-0.937774	-1.711188	1.128313	1.837673	0.120904	0.041414	0.042824	-0.079527	-0.048668	-0.326654	1.381810	6.541811	4.509107	0.069893	-0.312484	-0.336752	-9.341154	3.150245	-8.185003	-1.837277	-3.695459	2.137202
1513.962000	0.132504	-1.998037	-0.937434	-1.711873	1.127886	1.834383	0.119907	0.035014	0.030372	-0.059434	-0.038710	-0.323664	1.361233	6.463197	4.467536	0.091281	-0.284018	-0.311576	-9.809428	3.471600	-7.874159	-2.184820	-3.679908	2.410411
1513.972000	0.133692	-1.997680	-0.937198	-1.712366	1.127544	1.831124	0.119538	0.028256	0.020207	-0.042005	-0.028047	-0.318308	1.212584	6.260435	4.335576	0.109808	-0.352468	-0.343617	-11.046692	6.181461	-6.091069	-1.954642	-3.541151	2.019206
1513.982000	0.134820	-1.997444	-0.937085	-1.712656	1.127335	1.827956	0.116147	0.021529	0.008124	-0.022959	-0.017967	-0.317401	1.505874	6.088479	4.250689	0.130557	-0.358087	-0.276640	-19.336666	2.119661	-11.225855	-1.383340	-6.465725	4.251614
1513.992000	0.136008	-1.997279	-0.937068	-1.712766	1.127207	1.824773	0.117160	0.015335	-0.007856	-0.002357	-0.010017	-0.314183	1.424569	5.864892	3.645968	0.292072	-0.342328	-0.351456	-32.984515	3.719545	-21.391624	-2.475493	-13.260571	6.362377
1514.004000	0.137412	-1.997177	-0.937266	-1.712522	1.127179	1.820994	0.114092	0.004098	-0.021731	0.031906	0.004723	-0.315777	1.734998	4.954912	3.128284	0.399331	-0.030382	-0.369010	-19.987738	-1.227093	-17.708358	0.438799	-10.948698	5.500585
1514.014000	0.138552	-1.997206	-0.937559	-1.712217	1.127332	1.817921	0.114498	-0.007802	-0.031215	0.040089	0.025066	-0.320455	1.933027	4.324502	2.911504	0.530352	0.038974	-0.335360	-2.109140	-3.749316	-8.239958	3.520168	-3.081773	2.733974
1514.024000	0.139730	-1.997342	-0.937900	-1.711718	1.127559	1.814742	0.117772	-0.015793	-0.042267	0.058332	0.024280	-0.319478	1.620484	3.694825	2.720902	0.550186	0.109144	-0.357307	1.822220	0.910528	-4.032236	1.989648	-1.324475	1.526230
1514.034000	0.140920	-1.997549	-0.938397	-1.711100	1.127789	1.811569	0.118466	-0.021869	-0.054827	0.075180	0.028383	-0.321313	1.734721	3.720146	2.554582	0.674547	0.199718	-0.376077	8.179010	0.715039	2.198846	1.719600	2.513252	-0.428562
1514.044000	0.142024	-1.997864	-0.939112	-1.710215	1.128105	1.808317	0.118019	-0.028639	-0.069229	0.095613	0.038191	-0.324070	1.995740	3.825445	2.720640	0.710513	0.261925	-0.324866	6.545945	-2.819395	-0.808141	1.653948	1.818583	0.545718
1514.056000	0.143489	-1.998265	-0.940078	-1.708912	1.128637	1.804435	0.118476	-0.038546	-0.086482	0.120640	0.050846	-0.321355	2.168857	4.033902	2.729098	0.739036	0.348254	-0.391705	11.333849	-3.801449	0.218511	1.185544	3.396184	-0.950672
1514.066000	0.144702	-1.998724	-0.941043	-1.707608	1.129216	1.801159	0.120010	-0.046097	-0.098811	0.144391	0.063883	-0.323046	2.307399	4.373154	2.749501	0.681757	0.383708	-0.358370	18.314143	-6.307150	-0.118471	1.545941	4.520404	-0.948726
1514.076000	0.145942	-1.999267	-0.942124	-1.706077	1.129881	1.797917	0.126284	-0.052263	-0.111250	0.161247	0.075459	-0.329084	1.963121	4.418302	2.755721	0.778542	0.408907	-0.349004	18.965257	-1.160439	1.756584	-0.055508	5.916435	-1.596510
1514.086000	0.147167	-1.999808	-0.943345	-1.704357	1.130690	1.794571	0.126593	-0.056463	-0.125702	0.181387	0.090115	-0.332590	2.104822	4.349350	2.845915	0.769405	0.393439	-0.370250	14.377106	-2.372295	-1.004761	0.173218	4.100245	-0.916853
1514.098000	0.148742	-2.000506	-0.944969	-1.702046	1.131868	1.790508	0.130565	-0.062035	-0.138085	0.203006	0.103288	-0.338192	2.017462	4.193722	2.755198	0.734664	0.305289	-0.379406	12.073717	-0.870810	-0.449047	0.811259	3.249815	-0.454955
1514.108000	0.150038	-2.001145	-0.946387	-1.699914	1.132980	1.787096	0.130740	-0.067901	-0.148542	0.222609	0.110865	-0.349824	2.230573	3.943307	2.563913	0.734858	0.267615	-0.395473	11.298482	-2.811291	2.859020	2.150037	3.570258	-0.522160
1514.118000	0.151362	-2.001880	-0.947898	-1.697635	1.134061	1.783603	0.136762	-0.075799	-0.159932	0.238223	0.112550	-0.354511	2.027782	4.190218	2.562636	0.710876	0.359755	-0.439064	15.873777	0.438298	3.610981	0.404403	4.504605	-1.579558
1514.128000	0.152792	-2.002637	-0.949502	-1.695165	1.135236	1.779992	0.139504	-0.079653	-0.169382	0.253598	0.120114	-0.365436	1.902852	3.976027	2.430315	0.714444	0.384458	-0.471972	13.497673	3.059906	5.947868	-0.324843	4.180553	-1.809568
1514.138000	0.154210	-2.003478	-0.951259	-1.692521	1.136481	1.776329	0.141994	-0.083253	-0.182681	0.268598	0.131179	-0.378144	1.966724	3.660656	2.611935	0.732823	0.370617	-0.368094	0.476255	1.650258	1.082104	-0.449292	0.012733	1.371060
1514.150000	0.155928	-2.004512	-0.953492	-1.689100	1.138148	1.771687	0.144779	-0.091531	-0.193090	0.279030	0.143718	-0.389509	2.197495	3.630770	2.506297	0.765917	0.321462	-0.438111	2.422667	0.358200	4.614706	0.817502	1.520709	0.182031
1514.160000	0.157480	-2.005460	-0.955455	-1.686158	1.139589	1.767726	0.149612	-0.100388	-0.203095	0.289298	0.146982	-0.398773	2.346898	3.972572	2.498097	0.752629	0.332094	-0.427224	10.164275	-1.448348	6.555360	1.415629	3.784911	-0.476167
1514.170000	0.159031	-2.006453	-0.957492	-1.683095	1.141074	1.763695	0.155974	-0.101517	-0.211711	0.301324	0.151088	-0.410106	2.037015	3.699229	2.525780	0.692626	0.331140	-0.439168	0.707497	2.890691	4.174189	-0.019852	0.154417	0.923064
1514.180000	0.160619	-2.007521	-0.959628	-1.680061	1.142675	1.759519	0.159796	-0.106892	-0.218171	0.315313	0.159281	-0.422565	2.351788	3.739418	2.385016	0.727292	0.340020	-0.446195	5.951873	-0.417350	8.563359	1.246543	2.634485	0.033229
1514.190000	0.162253	-2.008658	-0.961926	-1.676850	1.144283	1.755197	0.164420	-0.112115	-0.230914	0.328331	0.159942	-0.439559	2.218241	4.054097	2.688995	0.740868	0.353779	-0.454946	4.302049	1.253436	3.055048	0.031133	1.398231	0.374433
1514.202000	0.164287	-2.009962	-0.964820	-1.672851	1.146201	1.749824	0.171969	-0.114118	-0.239166	0.345672	0.169717	-0.457197	2.275710	3.577515	2.843208	0.750453	0.377010	-0.434263	-11.601340	0.551267	-2.339483	-0.618779	-3.830622	2.864225
1514.212000	0.166041	-2.011209	-0.967324	-1.669382	1.148011	1.745156	0.175691	-0.121429	-0.248019	0.353967	0.180061	-0.472865	2.383546	4.053944	2.623589	0.761174	0.288008	-0.397814	6.060337	-1.260795	4.355034	1.545106	2.323976	0.998553
1514.222000	0.167809	-2.012454	-0.969928	-1.665792	1.149786	1.740355	0.181995	-0.125547	-0.256663	0.368501	0.178241	-0.484939	2.459201	4.329139	3.036318	0.693539	0.321688	-0.431764	0.008451	-2.413967	-5.327032	0.625660	-1.680812	2.251094
1514.232000	0.169647	-2.013724	-0.972534	-1.662049	1.151574	1.735449	0.184810	-0.130163	-0.259486	0.375662	0.179924	-0.496470	2.772606	4.386049	2.911003	0.752479	0.413707	-0.457638	5.683588	-5.468808	-1.387600	0.894256	0.949192	0.927055
1514.244000	0.171934	-2.015338	-0.975770	-1.657358	1.153876	1.729424	0.195460	-0.131365	-0.269269	0.384571	0.192308	-0.514484	2.469660	4.518980	2.905524	0.771371	0.327462	-0.446949	8.088310	-1.676609	-0.740431	0.789839	2.015295	0.642897
1514.254000	0.173894	-2.016701	-0.978536	-1.653448	1.155829	1.724296	0.201051	-0.132296	-0.273558	0.391229	0.196154	-0.528352	2.474464	4.197222	2.885612	0.796186	0.320183	-0.504908	0.757990	-0.712321	-1.160201	0.567819	0.162556	0.751313
1514.264000	0.175912	-2.018057	-0.981232	-1.649450	1.157848	1.718930	0.203820	-0.140789	-0.280881	0.404560	0.202268	-0.546166	2.709042	4.748037	2.799473	0.782568	0.316083	-0.449440	16.361284	-4.302529	1.987523	1.972050	4.814151	-0.302324
1514.274000	0.177980	-2.019516	-0.984013	-1.645415	1.159877	1.713343	0.212332	-0.142315	-0.286280	0.419395	0.200587	-0.558560	2.485575	4.811542	2.735198	0.777176	0.383816	-0.467560	18.669814	-1.123948	3.127816	0.506790	5.416186	-0.907604
1514.284000	0.180130	-2.020868	-0.986838	-1.641230	1.161926	1.707641	0.216985	-0.145132	-0.293380	0.431474	0.207108	-0.567923	2.613487	4.635404	2.601153	0.796305	0.407024	-0.446957	18.396239	-2.583082	5.490972	0.886998	5.835413	-0.733102
1514.296000	0.182797	-2.022612	-0.990386	-1.635978	1.164566	1.700704	0.223827	-0.143082	-0.302693	0.448686	0.218885	-0.583638	2.633225	3.890355	2.600373	0.732529	0.280975	-0.453147	-0.133221	-3.068991	1.626096	2.083181	-0.425018	1.969908
1514.306000	0.185103	-2.024088	-0.993443	-1.631450	1.166724	1.694849	0.228894	-0.152083	-0.313148	0.452364	0.218350	-0.596249	2.487289	4.084858	2.689408	0.781672	0.389874	-0.549234	1.382351	0.257491	1.091511	-0.060550	0.204421	0.339986
1514.316000	0.187445	-2.025607	-0.996581	-1.626752	1.168950	1.688839	0.233063	-0.154358	-0.317154	0.462798	0.227772	-0.615971	2.579499	4.010499	2.433963	0.718973	0.356156	-0.520681	6.167553	-1.256275	4.662888	1.183454	1.458222	0.380026
1514.326000	0.189777	-2.027162	-0.999816	-1.622032	1.171263	1.682558	0.240683	-0.158135	-0.325922	0.468388	0.233760	-0.633707	2.407538	3.954098	2.484289	0.764589	0.350413	-0.464424	3.118813	0.469825	4.121070	0.595648	0.965278	1.197342
1514.336000	0.192286	-2.028777	-1.003169	-1.617275	1.173627	1.676109	0.243953	-0.159268	-0.332761	0.478109	0.238910	-0.641987	2.667730	3.524319	2.435091	0.791675	0.346284	-0.458325	-5.106711	-2.606903	4.354408	1.501933	-1.038251	2.225644
1514.346000	0.194711	-2.030408	-1.006634	-1.612503	1.175995	1.669585	0.247043	-0.168230	-0.342321	0.491232	0.241653	-0.652188	2.794077	3.945498	2.711744	0.820784	0.395027	-0.538163	-3.102635	-3.154431	0.156580	0.777874	-0.950120	1.197298
1514.358000	0.197739	-2.032502	-1.010825	-1.606545	1.178935	1.661727	0.254823	-0.173335	-0.348990	0.508885	0.257381	-0.673188	2.605505	4.199682	2.555376	0.787603	0.286199	-0.546217	5.958261	-0.615491	2.960101	1.553206	1.869149	0.158092
1514.368000	0.200332	-2.034332	-1.014337	-1.601438	1.181448	1.654994	0.258831	-0.176471	-0.359464	0.519595	0.256152	-0.688118	2.675532	4.463897	2.746109	0.768381	0.396067	-0.565327	6.222737	-1.323818	-0.873800	0.312776	0.898975	0.185364
1514.378000	0.203011	-2.036153	-1.017905	-1.596082	1.183991	1.647992	0.265807	-0.181517	-0.364363	0.528143	0.264470	-0.704555	2.602263	4.509239	2.642086	0.758447	0.376428	-0.542019	9.523601	-0.496978	0.840380	0.462626	2.012048	0.093925
1514.388000	0.205688	-2.037995	-1.021630	-1.590668	1.186686	1.640745	0.270076	-0.185507	-0.373037	0.533936	0.270719	-0.718661	2.661306	4.825408	2.806324	0.809738	0.328374	-0.473810	12.557221	-1.729405	-1.020265	1.038716	3.195140	0.562642
1514.400000	0.208967	-2.040184	-1.026147	-1.584247	1.189977	1.632073	0.277073	-0.188287	-0.381509	0.544186	0.273544	-0.724917	2.638066	4.812387	2.765105	0.859692	0.334655	-0.566573	12.995014	0.120073	0.438983	0.559958	4.067966	-0.846216
1514.410000	0.211790	-2.042037	-1.030004	-1.578778	1.192731	1.624760	0.282744	-0.187261	-0.387047	0.561084	0.274566	-0.745606	2.622636	4.187563	2.591731	0.834919	0.403232	-0.536830	2.716448	-0.157333	2.042658	0.088189	0.986728	0.629759
1514.420000	0.214602	-2.043892	-1.033933	-1.573189	1.195574	1.617229	0.288676	-0.191970	-0.394936	0.577982	0.284570	-0.760654	2.683851	4.443391	2.652731	0.799217	0.280834	-0.559827	6.246984	-0.730285	0.347696	1.503148	1.599955	0.376052
1514.430000	0.217470	-2.045831	-1.037958	-1.567303	1.198406	1.609539	0.292317	-0.196771	-0.402674	0.589763	0.279215	-0.778164	2.845032	4.395464	2.674534	0.751858	0.424863	-0.481859	4.211670	-3.728081	-1.270826	0.781010	-0.080317	1.833323
1514.440000	0.220459	-2.047804	-1.042026	-1.561217	1.201271	1.601750	0.296890	-0.196776	-0.406083	0.590267	0.290556	-0.786266	2.848126	4.319368	2.678064	0.827125	0.373280	-0.498603	0.267214	-9.069065	8.462895	3.139775	1.604737	0.470551
1514.452000	0.224010	-2.050147	-1.046865	-1.554193	1.204742	1.592288	0.295261	-0.198505	-0.404772	0.582191	0.290602	-0.783585	2.747261	4.690574	2.918117	0.826591	0.319039	-0.510114	1.500191	-7.886339	4.397213	3.040189	1.431525	0.392677
1514.462000	0.227023	-2.052182	-1.050847	-1.548394	1.207638	1.584322	0.298068	-0.203441	-0.408402	0.588593	0.284981	-0.783990	2.596374	5.317575	3.179388	0.842671	0.409207	-0.490684	8.044334	-6.055287	0.451258	1.209300	2.620314	-0.052645
1514.472000	0.229975	-2.054211	-1.054894	-1.542535	1.210562	1.576488	0.298804	-0.198378	-0.408213	0.594274	0.296779	-0.780358	2.412316	4.800409	2.921361	0.781507	0.328537	-0.504312	2.085904	-4.076341	3.557247	1.854700	0.968255	0.465742
1514.482000	0.232986	-2.056222	-1.058970	-1.536584	1.213479	1.568807	0.298814	-0.202653	-0.407685	0.591699	0.289099	-0.785411	2.393610	5.315459	3.014996	0.812192	0.387431	-0.516724	11.110611	-3.134177	2.748500	0.854959	3.598000	-0.721070
1514.492000	0.235999	-2.058253	-1.063083	-1.530512	1.216405	1.561007	0.302029	-0.200595	-0.410375	0.589629	0.295929	-0.789454	1.836885	5.228751	3.093835	0.773104	0.322312	-0.520219	4.705761	3.028252	0.480095	-0.352007	1.147438	-0.079699
1514.504000	0.239586	-2.060692	-1.068043	-1.523459	1.219938	1.551473	0.299775	-0.199168	-0.406293	0.585009	0.294236	-0.790253	1.882707	4.939327	2.904208	0.832596	0.325199	-0.485025	3.832009	2.450343	4.826441	-0.048703	2.203561	0.014083
1514.514000	0.242574	-2.062737	-1.072199	-1.517711	1.222879	1.543511	0.300366	-0.201061	-0.404274	0.592790	0.287322	-0.783994	1.761654	5.249115	2.836615	0.777075	0.349910	-0.513062	11.466535	4.494381	4.954703	-0.744522	3.765530	-0.918318
1514.524000	0.245573	-2.064769	-1.076266	-1.511848	1.225757	1.535741	0.298477	-0.201859	-0.409881	0.595581	0.292779	-0.782123	2.003109	5.456366	3.225112	0.844018	0.260315	-0.536253	6.355633	1.523741	-0.537972	0.516988	2.381814	-0.537780
1514.534000	0.248549	-2.066792	-1.080340	-1.505937	1.228714	1.527977	0.297707	-0.198743	-0.407258	0.596645	0.284988	-0.787008	2.012684	5.180676	3.026120	0.866160	0.354282	-0.536859	5.579144	1.677183	3.274565	-0.294018	2.758167	-0.772398
1514.544000	0.251560	-2.068858	-1.084317	-1.499803	1.231578	1.520035	0.296271	-0.201563	-0.408520	0.591457	0.293011	-0.786927	2.263928	5.743924	3.115839	0.786132	0.305326	-0.530560	15.500041	-1.184837	0.064261	1.032342	4.392048	-1.033813
1514.556000	0.255184	-2.071175	-1.089279	-1.492661	1.235064	1.510563	0.296121	-0.199538	-0.409281	0.587946	0.292125	-0.785740	2.153347	5.500387	3.157320	0.801308	0.343728	-0.474807	8.491067	-0.890206	-0.354666	0.438678	2.363885	0.183961
1514.566000	0.258160	-2.073131	-1.093403	-1.486861	1.237961	1.502779	0.295784	-0.194824	-0.409197	0.589912	0.290083	-0.784260	2.316312	4.843311	3.050747	0.811575	0.411141	-0.523225	-3.063716	-2.983880	1.941019	0.494561	-0.652600	0.599525
1514.576000	0.261088	-2.075058	-1.097428	-1.481034	1.240830	1.494934	0.297035	-0.197489	-0.405256	0.592795	0.295413	-0.788608	2.204053	5.147593	2.824550	0.814134	0.316295	-0.446002	9.606189	-1.430149	5.472415	1.216343	3.816117	0.181600
1514.586000	0.264063	-2.077037	-1.101486	-1.475146	1.243820	1.487036	0.295185	-0.199580	-0.407364	0.596444	0.290545	-0.785485	2.407924	5.147752	3.032385	0.758287	0.407478	-0.488647	3.611787	-4.185012	1.027046	0.953304	0.570964	0.673750
1514.596000	0.267004	-2.078969	-1.105533	-1.469083	1.246697	1.479161	0.296529	-0.196130	-0.405390	0.594188	0.294744	-0.784909	2.489440	4.632751	2.876720	0.771200	0.333252	-0.472355	-3.326297	-5.806394	4.241466	2.350466	-0.585099	1.408006
1514.608000	0.270520	-2.081374	-1.110416	-1.461957	1.250218	1.469835	0.297235	-0.203277	-0.407547	0.585302	0.292966	-0.786526	2.534933	5.243573	2.897156	0.779654	0.327906	-0.538663	9.328294	-4.489636	3.414975	2.006575	3.059801	-0.491990
1514.618000	0.273473	-2.083397	-1.114450	-1.456163	1.253177	1.461936	0.300184	-0.203959	-0.408731	0.589109	0.288538	-0.788544	2.246988	5.518163	3.022043	0.832307	0.328847	-0.494852	11.346200	-1.199505	2.004072	0.779659	3.956173	-0.423159
1514.628000	0.276424	-2.085359	-1.118579	-1.450380	1.256087	1.453975	0.299016	-0.199124	-0.410273	0.594265	0.292464	-0.789403	2.468153	4.981266	3.018092	0.824959	0.347315	-0.447680	0.180085	-5.410598	2.608439	1.839523	0.689174	1.230978
1514.638000	0.279461	-2.087367	-1.122648	-1.444481	1.259056	1.446166	0.300718	-0.202727	-0.407786	0.594322	0.289860	-0.782887	2.214280	5.282752	2.946836	0.837135	0.364987	-0.483920	7.618847	-1.151902	3.459416	0.446106	3.056443	-0.058822
1514.648000	0.282461	-2.089396	-1.126801	-1.438353	1.261981	1.438385	0.299865	-0.201743	-0.406705	0.592488	0.287989	-0.786077	2.242972	5.299089	2.910248	0.798889	0.378388	-0.465411	8.479229	-1.728197	3.241119	0.557952	2.832917	0.239821
1514.660000	0.286085	-2.091826	-1.131684	-1.431235	1.265445	1.428958	0.300377	-0.199443	-0.406482	0.582568	0.292063	-0.787099	1.975123	5.053757	2.937479	0.811811	0.327335	-0.529075	1.073973	1.441537	3.434189	0.146598	1.005233	-0.008327
1514.670000	0.289072	-2.093876	-1.135763	-1.425442	1.268364	1.421027	0.298404	-0.202673	-0.405084	0.586557	0.290005	-0.785730	2.198898	5.589401	2.782399	0.849199	0.360588	-0.492011	17.862770	0.399133	5.364621	0.110179	6.480918	-1.122554
1514.680000	0.292060	-2.095943	-1.139789	-1.419647	1.271204	1.413179	0.299192	-0.203168	-0.409571	0.591739	0.291214	-0.782687	2.066427	5.559813	3.127680	0.879558	0.369940	-0.515721	7.266856	1.036517	0.773988	-0.503684	2.969555	-0.483954
1514.690000	0.295011	-2.098042	-1.143834	-1.413697	1.274117	1.405372	0.297087	-0.199695	-0.410906	0.596323	0.292361	-0.783820	2.321310	5.482134	3.167832	0.800630	0.331198	-0.537942	4.294366	-2.429662	-1.103945	1.066384	1.121104	-0.003760
1514.702000	0.298589	-2.100455	-1.148694	-1.406432	1.277628	1.395913	0.299337	-0.200041	-0.410751	0.592793	0.294565	-0.786054	2.119118	5.811285	3.086855	0.776541	0.375685	-0.508441	12.356213	0.569389	-1.190146	-0.216365	3.063977	-0.366209
1514.712000	0.301588	-2.102427	-1.152808	-1.400450	1.280502	1.388082	0.298700	-0.200212	-0.409194	0.588670	0.294270	-0.783705	2.206472	5.691488	3.039122	0.780543	0.307222	-0.539952	11.033823	-0.243008	-0.229652	0.784231	3.095578	-0.581174
1514.722000	0.304552	-2.104382	-1.156951	-1.394672	1.283462	1.380325	0.300129	-0.194816	-0.410032	0.586821	0.294837	-0.783706	2.067708	4.962874	3.061034	0.797175	0.321849	-0.540830	-5.799953	-0.548647	1.558410	0.731637	-1.417849	0.593891
1514.732000	0.307585	-2.106341	-1.161031	-1.388872	1.286445	1.372469	0.298683	-0.196843	-0.405930	0.591043	0.290946	-0.788353	2.165515	5.186951	2.833757	0.825356	0.384775	-0.524623	5.515960	-0.232568	4.634280	0.051844	2.464183	-0.325970
1514.742000	0.310596	-2.108315	-1.165185	-1.382963	1.289428	1.364547	0.298984	-0.198498	-0.405455	0.594429	0.292883	-0.787654	1.931276	5.278660	2.882088	0.814436	0.276475	-0.491034	5.056926	1.994659	3.451137	0.456743	2.366358	0.138558
1514.754000	0.314193	-2.110741	-1.170038	-1.375828	1.292817	1.355118	0.296048	-0.197242	-0.407734	0.590637	0.287258	-0.785547	2.294017	4.904291	2.968458	0.869301	0.370717	-0.456839	-3.586697	-3.625498	4.310753	0.996976	0.234305	1.138687
1514.764000	0.317193	-2.112738	-1.174029	-1.369815	1.295789	1.347355	0.296541	-0.203082	-0.406840	0.589043	0.288751	-0.784518	2.388247	5.583522	2.811978	0.854378	0.350226	-0.543133	14.646605	-1.337139	4.063880	0.636750	5.479097	-1.174931
1514.774000	0.320144	-2.114755	-1.178090	-1.363994	1.298703	1.339456	0.295943	-0.203156	-0.407117	0.588652	0.288312	-0.790358	2.436411	5.767792	2.922314	0.810097	0.324151	-0.480763	15.242740	-2.722841	1.125127	1.305259	4.819676	-0.208776
1514.784000	0.323143	-2.116699	-1.182128	-1.358158	1.301527	1.331533	0.297229	-0.198936	-0.410732	0.591102	0.286680	-0.785837	2.343477	5.224825	3.141239	0.864741	0.416982	-0.492561	-2.223951	-3.782474	0.915078	0.469507	-0.089433	0.745572
1514.794000	0.326118	-2.118713	-1.186238	-1.352264	1.304444	1.323571	0.296783	-0.200284	-0.409344	0.593503	0.297124	-0.783456	2.494824	5.496531	2.993397	0.787447	0.298023	-0.472213	7.102914	-4.740789	0.546055	2.211815	2.200864	0.660587
1514.806000	0.329682	-2.121052	-1.191159	-1.344946	1.307940	1.314271	0.299473	-0.198195	-0.404755	0.593820	0.290385	-0.784827	2.135259	5.281877	2.625309	0.762016	0.404008	-0.512339	10.310210	0.636152	5.544133	-0.194813	3.300029	-0.359010
1514.816000	0.332657	-2.123040	-1.195258	-1.338937	1.310867	1.306445	0.298427	-0.198648	-0.407930	0.585765	0.293713	-0.785658	2.191182	5.007137	2.887599	0.731595	0.315119	-0.523552	-2.771412	-2.142409	2.629301	1.527596	-1.008039	0.750530
1514.826000	0.335607	-2.125035	-1.199306	-1.333200	1.313800	1.298550	0.300027	-0.200729	-0.408963	0.581693	0.293447	-0.789814	1.978698	5.313126	2.937759	0.864921	0.325260	-0.443496	2.690726	0.742609	3.100018	0.097736	1.985068	0.766300
1514.836000	0.338534	-2.127102	-1.203355	-1.327467	1.316781	1.290642	0.298620	-0.202724	-0.406752	0.589159	0.286638	-0.785185	2.276306	5.635357	2.770643	0.849074	0.398943	-0.460032	14.445109	-0.706183	3.599794	-0.120781	5.127702	-0.145442
1514.848000	0.342108	-2.129537	-1.208233	-1.320361	1.320260	1.281302	0.298788	-0.200912	-0.409422	0.595276	0.293617	-0.786190	2.084480	5.408557	2.885838	0.811006	0.286677	-0.504798	5.094467	0.364008	2.340188	0.794138	2.182748	0.145330
1514.858000	0.345060	-2.131550	-1.212342	-1.314310	1.323145	1.273403	0.298753	-0.202044	-0.411804	0.594837	0.286219	-0.786815	2.280685	5.811518	3.102842	0.778046	0.403551	-0.525650	7.684740	-1.467506	-2.594722	0.150410	1.454483	-0.006321
1514.868000	0.348035	-2.133551	-1.216520	-1.308274	1.326023	1.265526	0.299854	-0.201731	-0.410038	0.586413	0.292755	-0.784812	2.149199	5.765529	3.041783	0.827186	0.301839	-0.469023	8.220964	-0.294582	-0.913431	0.680210	2.722311	0.424574
1514.878000	0.351034	-2.135551	-1.220668	-1.302437	1.328933	1.257664	0.298970	-0.197347	-0.409305	0.587754	0.291419	-0.783761	2.169594	5.260811	3.070189	0.810348	0.363251	-0.473400	-3.232892	-2.439694	0.651083	0.786650	-0.819801	1.143553
1514.888000	0.354045	-2.137588	-1.224741	-1.296599	1.331798	1.249883	0.299643	-0.198708	-0.407827	0.590583	0.288922	-0.785627	2.154344	5.390361	2.981955	0.784212	0.448725	-0.498241	1.024331	-1.264684	0.644752	-0.316988	-0.130839	0.578785
1514.900000	0.357607	-2.140021	-1.229634	-1.289553	1.335290	1.240348	0.297715	-0.198958	-0.405514	0.593508	0.299544	-0.786513	2.330698	5.544808	2.871512	0.774394	0.290653	-0.467232	7.518536	-2.635848	0.971889	1.735347	2.325218	0.685046
1514.910000	0.360642	-2.141951	-1.233662	-1.283623	1.338232	1.232517	0.299259	-0.199724	-0.407197	0.591306	0.291717	-0.782803	2.239476	5.359368	3.015661	0.835868	0.420556	-0.508735	-0.279110	-2.287493	1.209128	0.113740	0.198522	0.450460
1514.920000	0.363616	-2.144001	-1.237635	-1.277595	1.341143	1.224715	0.297473	-0.201695	-0.409175	0.587709	0.297340	-0.781224	2.393419	5.725666	3.054468	0.788482	0.350465	-0.543751	5.866741	-2.832480	-1.861208	1.126836	1.351945	-0.034492
1514.930000	0.366603	-2.145966	-1.241628	-1.271688	1.344085	1.216882	0.299425	-0.201664	-0.406885	0.587590	0.295843	-0.786001	2.149155	5.849452	2.894118	0.812288	0.321750	-0.519156	11.542790	0.991471	-0.375173	0.203788	3.605120	-0.313511
1514.940000	0.369615	-2.147930	-1.245691	-1.265907	1.347069	1.208999	0.297665	-0.197898	-0.408998	0.591796	0.289301	-0.784719	2.404346	5.303363	2.894252	0.804240	0.374245	-0.496831	1.416463	-4.164347	2.231947	1.281335	0.710998	0.632521
1514.952000	0.373215	-2.150292	-1.250646	-1.258851	1.350599	1.199529	0.300000	-0.199697	-0.410229	0.594493	0.293982	-0.785485	2.022705	5.470272	3.028862	0.827562	0.267782	-0.483548	-0.445587	-0.181590	0.216161	1.016443	0.482102	0.789702
1514.962000	0.376274	-2.152255	-1.254820	-1.252899	1.353499	1.191776	0.299406	-0.198048	-0.407504	0.595690	0.285474	-0.782734	2.081490	5.268794	2.778025	0.797872	0.356527	-0.538469	1.529927	0.170787	3.478949	0.210571	0.936684	0.000286
1514.972000	0.379248	-2.154256	-1.258956	-1.246807	1.356398	1.183984	0.297510	-0.197493	-0.403885	0.589465	0.290889	-0.789003	2.120389	4.984984	2.613260	0.758170	0.312159	-0.471837	-0.018351	-1.396447	6.085748	1.274922	0.624847	0.925870
1514.982000	0.382257	-2.156308	-1.263057	-1.240943	1.359336	1.176025	0.295640	-0.202505	-0.407199	0.583092	0.290453	-0.788442	2.314100	5.648504	2.951615	0.836771	0.324930	-0.534171	5.371234	-1.885818	0.081345	0.963684	2.097805	-0.060252
1514.994000	0.385821	-2.158765	-1.267926	-1.234006	1.362782	1.166563	0.297067	-0.202595	-0.407998	0.588493	0.284342	-0.784283	2.180757	5.741767	2.839344	0.846611	0.427188	-0.519261	9.272658	0.474527	0.787986	-0.804110	3.059672	-0.273493
1515.004000	0.388761	-2.160777	-1.271920	-1.228124	1.365644	1.158781	0.296345	-0.200665	-0.405793	0.596092	0.295563	-0.786365	2.257068	5.613872	2.766459	0.790805	0.322093	-0.532866	8.116857	-0.686838	1.276114	0.824385	2.650921	-0.145348
1515.014000	0.391664	-2.162802	-1.276002	-1.222161	1.368567	1.150924	0.297279	-0.201009	-0.410147	0.594966	0.287787	-0.787085	2.310772	5.692972	3.015852	0.795608	0.404770	-0.502981	3.313494	-2.706138	-1.686913	0.548127	0.487538	0.520241
1515.024000	0.394652	-2.164792	-1.280101	-1.216069	1.371450	1.142978	0.297467	-0.201568	-0.411207	0.589705	0.296387	-0.788677	2.419019	5.791844	3.030734	0.792590	0.332801	-0.448416	5.265192	-4.237849	-2.550465	1.718981	1.196675	1.144550
1515.034000	0.397640	-2.166756	-1.284251	-1.210216	1.374378	1.135171	0.300985	-0.197697	-0.407271	0.584043	0.295605	-0.782059	1.931507	5.328434	2.804302	0.838589	0.354177	-0.510532	-0.202797	1.324989	3.232349	-0.311297	0.789791	0.287421
1515.046000	0.401191	-2.169141	-1.289117	-1.203244	1.377881	1.125845	0.300312	-0.200020	-0.406451	0.592640	0.293188	-0.786957	2.182113	5.413466	2.817306	0.773166	0.366204	-0.514190	1.245974	-1.497976	1.462175	0.685622	0.268406	0.450559
1515.056000	0.404188	-2.171142	-1.293228	-1.197427	1.380837	1.117958	0.299234	-0.200451	-0.407344	0.595053	0.296007	-0.789295	2.023723	5.586543	2.803876	0.801567	0.340203	-0.552208	4.006496	1.489098	0.881129	-0.056482	1.407446	-0.230004
1515.066000	0.407198	-2.173096	-1.297265	-1.191528	1.383809	1.109974	0.297494	-0.199766	-0.407620	0.594933	0.290273	-0.785977	2.318978	5.510967	2.945692	0.820834	0.387125	-0.459605	0.609497	-3.823603	0.306226	0.966988	0.289540	1.078297
1515.076000	0.410162	-2.175121	-1.301246	-1.185461	1.386668	1.102152	0.297998	-0.201841	-0.406419	0.591938	0.292704	-0.784064	2.279668	5.713475	2.819252	0.792864	0.358287	-0.514580	6.698711	-1.395585	-0.372070	0.668519	1.874034	0.205541
1515.086000	0.413137	-2.177148	-1.305285	-1.179468	1.389638	1.094382	0.297035	-0.202653	-0.406700	0.589574	0.290267	-0.785410	2.368905	5.853813	2.779256	0.797943	0.344657	-0.510993	10.568904	-1.579746	-0.955185	0.848679	3.065181	0.097068
1515.098000	0.416687	-2.179507	-1.310246	-1.172486	1.393081	1.084950	0.298663	-0.201021	-0.408344	0.591079	0.287919	-0.787427	2.256240	5.512448	2.765612	0.801825	0.377748	-0.494604	3.678606	-1.978188	1.485091	0.603689	1.242288	0.517090
1515.108000	0.419651	-2.181507	-1.314427	-1.166668	1.395985	1.076994	0.298172	-0.199716	-0.409089	0.595981	0.291779	-0.784269	2.368211	5.614986	2.915732	0.793446	0.349423	-0.538224	1.784917	-3.394979	-0.750611	1.378070	0.400913	0.247317
1515.118000	0.422592	-2.183533	-1.318467	-1.160696	1.398938	1.069164	0.300245	-0.199322	-0.407110	0.594953	0.289455	-0.781193	2.176397	5.455946	2.788219	0.796277	0.371857	-0.517390	0.930401	-1.460730	1.487571	0.534841	0.389815	0.382054
1515.128000	0.425636	-2.185524	-1.322564	-1.154691	1.401811	1.061429	0.298660	-0.199831	-0.404465	0.592711	0.293557	-0.785307	2.308619	5.273768	2.539352	0.760023	0.373754	-0.512285	3.835223	-2.395834	4.323316	0.943103	1.311033	0.360951
1515.140000	0.429178	-2.187968	-1.327370	-1.147535	1.405378	1.052004	0.299657	-0.201908	-0.403164	0.585633	0.294222	-0.786324	2.169861	5.564053	2.469229	0.816108	0.325182	-0.504316	10.564011	0.989614	3.585887	0.157515	3.995119	0.017257
1515.150000	0.432180	-2.189993	-1.331361	-1.141768	1.408306	1.044034	0.298976	-0.201115	-0.408044	0.586955	0.291206	-0.786969	2.352275	5.786746	2.650831	0.824346	0.362065	-0.474210	10.911351	-1.470199	0.453294	0.525118	3.570998	0.450862
1515.160000	0.435232	-2.192045	-1.335415	-1.136020	1.411202	1.036230	0.300101	-0.200554	-0.410690	0.595864	0.290951	-0.782067	2.094855	5.575603	2.800274	0.851037	0.390376	-0.517180	1.762216	-0.183747	1.163978	-0.266697	1.051377	0.217952
1515.170000	0.438199	-2.194075	-1.339538	-1.130132	1.414136	1.028386	0.299071	-0.202080	-0.410993	0.597536	0.289789	-0.786336	2.237774	5.843713	2.836847	0.807520	0.318435	-0.449490	6.047012	-1.699841	-1.946303	1.105627	1.786203	1.016637
1515.180000	0.441155	-2.196078	-1.343672	-1.124054	1.417113	1.020484	0.299668	-0.200105	-0.412904	0.596797	0.287298	-0.785928	2.162207	5.798414	2.988724	0.773728	0.383229	-0.508873	0.107312	-1.766587	-3.396663	0.681519	-0.822720	0.635994
1515.192000	0.444767	-2.198431	-1.348664	-1.116842	1.420549	1.011077	0.299007	-0.198595	-0.409756	0.588123	0.291247	-0.783226	2.121738	5.615743	2.762719	0.801257	0.335535	-0.495020	2.220841	-0.772474	0.174003	0.675256	0.805649	0.596100
1515.202000	0.447770	-2.200450	-1.352775	-1.110966	1.423404	1.003281	0.299460	-0.199622	-0.405098	0.591917	0.290451	-0.787040	2.027587	5.637988	2.486081	0.780059	0.324648	-0.494576	8.496751	2.095186	1.721278	-0.012121	2.764579	0.312591
1515.212000	0.450749	-2.202431	-1.356841	-1.105150	1.426256	0.995438	0.298963	-0.199435	-0.407017	0.592178	0.289792	-0.786763	2.099065	5.615664	2.768309	0.815544	0.416875	-0.510046	1.428710	-0.489469	0.246649	-0.258922	0.349725	0.389094
1515.222000	0.453692	-2.204413	-1.360903	-1.099215	1.429181	0.987552	0.298073	-0.200527	-0.409223	0.593831	0.296620	-0.790666	2.155027	5.597173	2.773506	0.782528	0.370897	-0.447284	0.935391	-2.096127	-0.219931	0.812337	0.012419	1.217082
1515.232000	0.456648	-2.206419	-1.364919	-1.093223	1.432051	0.979654	0.297139	-0.202115	-0.404669	0.590934	0.292638	-0.785027	2.424388	5.768030	2.556104	0.811876	0.444567	-0.484223	10.578395	-2.141940	0.364368	0.006769	2.978026	0.428220
1515.244000	0.460248	-2.208734	-1.369701	-1.086057	1.435607	0.970295	0.299600	-0.198843	-0.407290	0.584349	0.295024	-0.785636	2.128220	5.615769	2.561741	0.795210	0.346085	-0.491424	5.632442	0.101173	1.227515	0.326982	1.889733	0.500189
1515.254000	0.463253	-2.210715	-1.373813	-1.080284	1.438541	0.962422	0.299298	-0.199978	-0.409546	0.587692	0.296186	-0.787248	2.266578	5.532143	2.639216	0.792038	0.308965	-0.528026	2.496868	-2.124558	1.272114	1.394280	1.103999	0.287463
1515.264000	0.466208	-2.212721	-1.377957	-1.074478	1.441517	0.954493	0.299340	-0.199908	-0.406646	0.590682	0.289935	-0.783634	2.074024	5.519448	2.542315	0.863066	0.389016	-0.455356	4.393946	0.161645	3.089621	-0.482912	2.219415	0.792094
1515.274000	0.469234	-2.214701	-1.382071	-1.068566	1.444462	0.946677	0.298076	-0.198500	-0.408217	0.594535	0.293228	-0.784289	2.252052	5.528459	2.653970	0.802889	0.288172	-0.502942	1.653075	-2.480348	1.247871	1.642028	1.048270	0.591000
1515.286000	0.472847	-2.217081	-1.386960	-1.061375	1.447990	0.937318	0.297964	-0.200795	-0.407894	0.592451	0.285349	-0.785491	2.111973	5.297786	2.681111	0.795806	0.395987	-0.574591	-4.565410	-1.775420	2.959199	0.396330	-1.177521	-0.107974
1515.296000	0.475898	-2.219195	-1.390916	-1.055417	1.450889	0.929486	0.296726	-0.202490	-0.407579	0.588661	0.288633	-0.789220	2.352178	5.635061	2.648706	0.813402	0.344849	-0.484880	3.724081	-3.269614	0.372594	1.310466	1.391871	0.729247
1515.306000	0.478853	-2.221223	-1.394917	-1.049530	1.453795	0.921527	0.296583	-0.201197	-0.406590	0.589471	0.289599	-0.784832	2.238555	5.625412	2.492426	0.804502	0.386086	-0.499584	6.256699	-0.894471	1.274255	0.214758	2.000003	0.421764
1515.316000	0.481796	-2.223241	-1.398997	-1.043701	1.456677	0.913710	0.295937	-0.201903	-0.410149	0.591176	0.285753	-0.782552	2.426582	5.715879	2.733504	0.827176	0.465232	-0.525190	2.789824	-3.976514	-0.807786	0.361985	0.508169	0.280270
1515.326000	0.484777	-2.225258	-1.403169	-1.037790	1.459569	0.905901	0.298728	-0.201142	-0.409741	0.592660	0.295958	-0.787278	2.240420	5.864864	2.652057	0.784918	0.291807	-0.513406	5.619637	-1.068167	-2.417111	1.384604	1.590563	0.417280
1515.338000	0.488300	-2.227657	-1.408176	-1.030598	1.463013	0.896465	0.299779	-0.197498	-0.410338	0.593430	0.288628	-0.787313	2.265617	5.634526	2.751648	0.747899	0.474656	-0.473730	-1.162847	-3.927823	-1.494812	0.646969	-1.612471	1.019269
1515.348000	0.491228	-2.229676	-1.412318	-1.024570	1.465988	0.888492	0.300887	-0.199818	-0.409970	0.586222	0.294879	-0.785655	2.075826	5.643685	2.740811	0.786153	0.368482	-0.464129	-1.631380	-1.838685	-1.004200	0.812960	-0.803378	1.075138
1515.358000	0.494204	-2.231753	-1.416347	-1.018788	1.468858	0.880675	0.299871	-0.200011	-0.405455	0.586107	0.296068	-0.781436	2.228772	5.787174	2.482830	0.813139	0.317533	-0.523888	7.546394	-0.084683	-0.516819	0.655316	2.591445	0.182034
1515.368000	0.497192	-2.233733	-1.420363	-1.012990	1.471810	0.872928	0.301031	-0.198259	-0.404790	0.590592	0.289718	-0.786923	1.913004	5.673569	2.471359	0.834801	0.395369	-0.465911	4.304909	2.232801	0.890463	-0.985725	1.584768	0.743881
1515.378000	0.500167	-2.235741	-1.424428	-1.007167	1.474754	0.865093	0.298713	-0.200690	-0.410825	0.595839	0.297682	-0.788936	2.253993	5.813746	2.807832	0.807869	0.311554	-0.539104	-0.393689	-2.877286	-2.872298	1.679451	-0.147267	0.283584
1515.390000	0.503756	-2.238104	-1.429198	-0.999897	1.478266	0.855543	0.299373	-0.199660	-0.410077	0.596708	0.287375	-0.785553	2.063027	5.842072	2.616187	0.753524	0.441682	-0.497470	2.765986	0.102933	-2.966495	-0.198506	-0.385806	0.593474
1515.400000	0.506816	-2.240084	-1.433323	-0.993841	1.481138	0.847705	0.298274	-0.196715	-0.407692	0.588457	0.292340	-0.783957	2.292577	5.627935	2.436828	0.789937	0.350263	-0.507222	4.919102	-1.907250	0.614221	0.977994	1.563108	0.471760
1515.410000	0.509817	-2.242044	-1.437449	-0.988094	1.484034	0.839893	0.299286	-0.199999	-0.409773	0.586821	0.292195	-0.785062	2.176012	5.629393	2.644227	0.810181	0.354422	-0.515871	-0.788524	-2.282093	-0.277365	0.980300	-0.123557	0.470735
1515.420000	0.512776	-2.244021	-1.441507	-0.982299	1.486970	0.832083	0.292335	-0.193811	-0.400021	0.583995	0.283845	-0.779321	1.796006	5.806267	2.656925	0.747538	0.366878	-0.357396	2.924481	-4.625129	5.921312	1.086019	1.337918	1.223705
1515.432000	0.516279	-2.246312	-1.446357	-0.975394	1.490356	0.822928	0.286897	-0.188504	-0.389008	0.573947	0.285394	-0.755415	1.788004	5.504600	2.523377	0.730695	0.316976	-0.482530	0.293628	-4.126199	9.530127	1.349977	1.141154	-0.141850
1515.442000	0.519121	-2.248199	-1.450241	-0.969675	1.493158	0.815430	0.281993	-0.190722	-0.385469	0.560546	0.270873	-0.745190	1.888914	5.906667	2.759301	0.757273	0.415184	-0.401092	2.492063	-5.627564	4.630731	0.910684	0.917642	0.679761
1515.452000	0.521904	-2.250143	-1.453979	-0.963970	1.495864	0.808033	0.279938	-0.190206	-0.379403	0.545225	0.273612	-0.728758	1.414110	6.439090	2.718743	0.759460	0.298687	-0.468243	8.748973	3.193736	-0.712950	-0.475989	2.794935	-0.261426
1515.462000	0.524683	-2.252051	-1.457689	-0.958590	1.498583	0.800740	0.271422	-0.187291	-0.369461	0.531615	0.266884	-0.716823	1.633762	6.685610	2.699566	0.777853	0.322862	-0.386235	15.007310	1.656302	-2.959043	-0.259814	4.473384	0.542947
1515.472000	0.527418	-2.253870	-1.461394	-0.953380	1.501186	0.793688	0.268569	-0.179730	-0.367679	0.526146	0.260802	-0.698339	1.136691	6.355856	2.996319	0.777157	0.292151	-0.446240	-0.595721	2.988638	-0.845120	-0.506634	0.141990	0.014070
1515.484000	0.530605	-2.256034	-1.465777	-0.947217	1.504327	0.785518	0.260371	-0.176389	-0.358992	0.517558	0.251656	-0.687247	1.253869	6.771824	3.004263	0.831857	0.309026	-0.392901	7.299168	3.683287	-4.526983	-1.020918	2.528057	0.428483
1515.494000	0.533220	-2.257768	-1.469371	-0.942176	1.506864	0.778776	0.256251	-0.172715	-0.352715	0.509829	0.250259	-0.676081	0.943904	6.730210	3.041444	0.793542	0.235244	-0.440305	3.122921	6.527179	-4.806822	-1.002426	1.272411	-0.071075
1515.504000	0.535689	-2.259390	-1.472796	-0.937054	1.509303	0.772104	0.249165	-0.163268	-0.340968	0.498432	0.237252	-0.663580	1.048369	6.076822	2.967642	0.776099	0.387203	-0.376167	-4.637182	1.627145	2.489805	-1.239570	-1.158304	0.646186
1515.514000	0.538158	-2.261018	-1.476211	-0.932087	1.511753	0.765461	0.243174	-0.163808	-0.331437	0.483622	0.239177	-0.647076	1.155102	6.582751	2.800171	0.733159	0.248753	-0.353738	7.438812	4.278823	-2.934715	-0.281521	2.245598	0.815612
1515.524000	0.540532	-2.262656	-1.479495	-0.927287	1.514119	0.759106	0.236507	-0.160202	-0.326166	0.473054	0.231293	-0.627355	1.264308	6.456041	2.886152	0.754406	0.265388	-0.382086	4.218316	1.964546	-1.522437	0.065955	1.588737	0.516627
1515.536000	0.543347	-2.264590	-1.483353	-0.921793	1.516793	0.751673	0.228793	-0.152661	-0.313942	0.462626	0.224140	-0.607620	1.687589	6.249111	2.834353	0.723795	0.315303	-0.397054	4.453137	-3.287622	0.658309	1.247455	1.431059	0.390448
1515.546000	0.545530	-2.266062	-1.486413	-0.917326	1.518970	0.745711	0.226098	-0.150114	-0.312642	0.453626	0.218583	-0.596231	1.460176	6.187099	3.066718	0.714323	0.402762	-0.431282	-3.591381	-3.071234	0.378156	0.402257	-1.599543	0.000577
1515.556000	0.547760	-2.267545	-1.489381	-0.912836	1.521169	0.739815	0.220631	-0.149642	-0.300443	0.445171	0.221843	-0.587433	1.576822	6.334759	2.582215	0.689918	0.294128	-0.385771	10.573794	0.163044	0.345319	0.522515	3.132391	0.364358
1515.566000	0.549917	-2.268990	-1.492318	-0.908408	1.523263	0.733982	0.215823	-0.143486	-0.296625	0.432239	0.212043	-0.574381	1.741270	6.113437	2.730236	0.703777	0.375968	-0.332005	5.320862	-4.620201	2.576831	0.983540	1.497334	0.968528
1515.578000	0.552469	-2.270663	-1.495793	-0.903193	1.525723	0.727251	0.211571	-0.138948	-0.287478	0.413552	0.208955	-0.552680	1.432936	6.020694	2.755202	0.698179	0.375726	-0.418644	0.856358	-1.449207	3.571915	-0.036816	0.247653	-0.046807
1515.588000	0.554553	-2.271990	-1.498650	-0.899088	1.527797	0.721802	0.205571	-0.135101	-0.283975	0.400082	0.207006	-0.540261	1.585853	5.669754	2.951089	0.691950	0.311710	-0.400671	-7.814141	-7.131803	6.902144	2.094929	-1.677988	0.256290
1515.598000	0.556553	-2.273368	-1.501496	-0.895152	1.529806	0.716486	0.202613	-0.137509	-0.272205	0.390433	0.200804	-0.526115	1.428793	6.288661	2.621387	0.685844	0.306814	-0.415533	7.866128	1.094971	0.942872	-0.024096	2.413377	-0.111842
1515.608000	0.558518	-2.274730	-1.504193	-0.891367	1.531751	0.711289	0.198362	-0.132702	-0.265302	0.385147	0.193729	-0.509786	1.304656	6.100580	2.783478	0.700851	0.296017	-0.370845	1.011066	-0.581046	2.849453	0.333642	0.757863	0.373165
1515.618000	0.560481	-2.276021	-1.506869	-0.887691	1.533664	0.706179	0.191194	-0.131095	-0.259959	0.376312	0.183993	-0.494846	1.267201	6.390764	2.687459	0.696260	0.383238	-0.363828	7.261929	2.250697	-0.185591	-1.160503	1.811260	0.319315
1515.630000	0.562710	-2.277549	-1.509984	-0.883319	1.535866	0.700325	0.186699	-0.122682	-0.250563	0.368223	0.182404	-0.476667	1.138349	6.085311	2.805297	0.718366	0.274850	-0.361347	-0.464220	0.730952	3.415016	-0.093388	0.716922	0.342604
1515.640000	0.564504	-2.278805	-1.512485	-0.879716	1.537659	0.695632	0.179469	-0.122267	-0.243494	0.357604	0.175339	-0.463160	1.196082	6.483414	2.803348	0.718374	0.223735	-0.399607	5.648099	2.770805	-1.212180	0.016180	2.378890	-0.130994
1515.650000	0.566276	-2.279988	-1.514832	-0.876185	1.539352	0.691131	0.174556	-0.119888	-0.233813	0.345540	0.166748	-0.452405	1.084548	6.794991	2.863048	0.712044	0.320433	-0.333090	8.440893	4.548539	-5.125755	-1.192306	2.186293	0.472091
1515.660000	0.567999	-2.281193	-1.517114	-0.872716	1.541004	0.686695	0.167698	-0.113445	-0.230176	0.332037	0.162226	-0.442285	1.244161	6.802183	3.007429	0.673616	0.314054	-0.334693	5.914788	1.385272	-6.155368	0.093310	1.016158	0.465332
1515.672000	0.569975	-2.282496	-1.519687	-0.868802	1.542941	0.681520	0.161693	-0.107784	-0.217123	0.316109	0.156140	-0.425759	0.996422	6.708795	2.696269	0.643680	0.274154	-0.339183	9.591540	6.098947	-4.371655	-0.968840	2.341740	0.296848
1515.682000	0.571579	-2.283509	-1.521817	-0.865692	1.544518	0.677335	0.156959	-0.100852	-0.213023	0.303822	0.150185	-0.414234	0.986579	6.298023	2.811015	0.681921	0.287674	-0.264073	1.886241	2.178203	0.863323	-0.502524	0.875875	1.072310
1515.692000	0.573039	-2.284489	-1.523877	-0.862735	1.545951	0.673276	0.150367	-0.097379	-0.205976	0.295431	0.145141	-0.394692	0.983300	6.081314	2.824090	0.674106	0.251858	-0.324363	-1.944834	1.287182	3.441160	-0.040659	0.179822	0.385302
1515.702000	0.574559	-2.285460	-1.525857	-0.859851	1.547386	0.669346	0.144801	-0.097810	-0.197993	0.284459	0.139953	-0.378442	1.002642	6.284606	2.688455	0.662971	0.257175	-0.295739	4.267896	3.179332	1.331826	-0.507141	1.736717	0.619006
1515.712000	0.575960	-2.286330	-1.527865	-0.857038	1.548747	0.665644	0.139958	-0.092614	-0.192070	0.277350	0.131028	-0.362630	0.857183	6.145756	2.840715	0.649674	0.361697	-0.343605	-2.524118	2.843052	2.499290	-1.382730	-0.896348	-0.002447
1515.724000	0.577622	-2.287417	-1.530116	-0.853794	1.550219	0.661340	0.131363	-0.088970	-0.183642	0.265546	0.128395	-0.350635	1.038947	6.171099	2.865901	0.644066	0.371045	-0.249532	-0.918642	-0.086008	2.177295	-0.578043	-0.524001	0.977366
1515.734000	0.578890	-2.288326	-1.531911	-0.851222	1.551570	0.658021	0.125558	-0.088883	-0.173750	0.254674	0.126626	-0.336532	1.238084	6.435091	2.744358	0.628053	0.307467	-0.333370	6.332426	1.189543	-0.836207	-0.092613	1.635126	0.049962
1515.744000	0.580074	-2.289184	-1.533643	-0.848760	1.552813	0.654748	0.118871	-0.080985	-0.167756	0.241748	0.123086	-0.321646	1.464084	6.202003	2.793230	0.673537	0.234467	-0.322587	4.126288	-2.932399	2.651259	1.308390	2.229430	0.171795
1515.754000	0.581249	-2.289900	-1.535288	-0.846415	1.553946	0.651581	0.118270	-0.077092	-0.161404	0.229822	0.111891	-0.311839	1.110875	5.930984	2.968472	0.662209	0.343668	-0.226878	-5.528966	-3.458895	5.480930	0.269367	-1.148881	1.074261
1515.764000	0.582421	-2.290702	-1.536903	-0.844107	1.555067	0.648597	0.112413	-0.077768	-0.154937	0.220037	0.106372	-0.294420	1.119058	6.224984	3.015098	0.670424	0.374193	-0.279119	-2.464388	-1.727318	1.955371	-0.363106	-0.669596	0.430645
1515.776000	0.583688	-2.291622	-1.538672	-0.841523	1.556312	0.645182	0.105218	-0.075173	-0.142906	0.207659	0.105316	-0.276501	1.278111	6.679526	2.855060	0.621233	0.318555	-0.260637	8.283873	0.344328	-3.823477	0.152190	1.891935	0.605966
1515.786000	0.584718	-2.292362	-1.540072	-0.839466	1.557316	0.642508	0.101183	-0.070052	-0.137103	0.198838	0.102839	-0.263834	1.173424	6.545947	2.949328	0.635298	0.302239	-0.277690	3.738196	-0.053815	-2.098711	0.187934	0.947753	0.355789
1515.796000	0.585674	-2.293053	-1.541388	-0.837591	1.558295	0.639907	0.094736	-0.064560	-0.127910	0.184864	0.095827	-0.248172	1.255892	6.640881	2.770493	0.653396	0.257831	-0.298078	9.801806	1.576688	-2.435974	-0.011633	3.234027	0.098027
1515.806000	0.586607	-2.293614	-1.542620	-0.835809	1.559213	0.637483	0.091510	-0.061207	-0.121851	0.175167	0.088652	-0.235016	1.107913	6.756644	2.950764	0.624165	0.289807	-0.318781	6.042137	2.136378	-4.658612	-0.182787	1.411570	-0.210949
1515.816000	0.587492	-2.294246	-1.543797	-0.834085	1.560036	0.635217	0.086724	-0.057120	-0.111615	0.169566	0.081550	-0.219710	0.870440	6.654366	2.709814	0.635060	0.303938	-0.284789	8.742754	5.984376	-2.469991	-1.755921	2.519721	0.054096
1515.828000	0.588521	-2.294853	-1.545078	-0.832187	1.561028	0.632675	0.079680	-0.050904	-0.106107	0.153704	0.076852	-0.203183	0.849667	6.436896	2.790207	0.654203	0.236078	-0.274763	4.203522	4.096285	0.473822	-0.929636	2.062734	0.118459
1515.838000	0.589285	-2.295342	-1.546061	-0.830716	1.561778	0.630693	0.074978	-0.045684	-0.096181	0.143197	0.069202	-0.193460	0.681357	6.188373	2.650540	0.657377	0.265056	-0.204880	3.235759	5.034693	4.147791	-1.817667	2.045354	0.781833
1515.848000	0.589979	-2.295783	-1.546994	-0.829342	1.562423	0.628871	0.069837	-0.042361	-0.092615	0.134379	0.066767	-0.175490	0.575132	6.039655	2.859281	0.612369	0.246334	-0.247428	-4.841181	3.412571	4.998051	-0.978863	-0.597488	0.255526
1515.858000	0.590621	-2.296177	-1.547828	-0.828076	1.563030	0.627201	0.062169	-0.040707	-0.086172	0.125237	0.058809	-0.163798	0.636756	6.158370	2.887491	0.602703	0.297213	-0.223195	-3.225401	2.937211	3.438972	-1.163254	-0.634746	0.450674
1515.870000	0.591301	-2.296618	-1.548831	-0.826703	1.563722	0.625341	0.054711	-0.037400	-0.076559	0.111863	0.052894	-0.146531	0.790363	6.095870	2.854637	0.613687	0.286656	-0.203279	-1.885241	1.126674	4.644891	-0.703279	0.109302	0.623463
1515.880000	0.591862	-2.297023	-1.549514	-0.825654	1.564210	0.623957	0.051323	-0.034753	-0.071418	0.100179	0.047910	-0.132259	0.706384	6.235447	2.947958	0.602140	0.312999	-0.247370	-2.859919	2.288649	2.629116	-1.110534	-0.635388	0.063264
1515.890000	0.592268	-2.297310	-1.550157	-0.824699	1.564662	0.622716	0.046104	-0.033545	-0.060402	0.090219	0.042920	-0.116661	0.619244	6.368348	2.735646	0.582531	0.323074	-0.235029	3.063187	5.784404	1.330018	-2.102057	0.827984	0.128830
1515.900000	0.592709	-2.297619	-1.550703	-0.823865	1.565080	0.621606	0.040763	-0.029339	-0.053279	0.079021	0.039370	-0.105917	0.662546	6.373986	2.677152	0.602328	0.289934	-0.217401	5.225568	5.836647	1.825202	-2.008430	1.949078	0.284021
1515.910000	0.593029	-2.297904	-1.551229	-0.823176	1.565460	0.620629	0.034917	-0.024758	-0.047666	0.067188	0.033770	-0.093451	0.589086	6.498934	2.778847	0.614623	0.297064	-0.176097	4.744315	6.040267	0.308103	-2.149986	1.721090	0.662419
1515.922000	0.593386	-2.298165	-1.551753	-0.822450	1.565840	0.619679	0.028388	-0.020923	-0.041208	0.055814	0.027484	-0.071807	0.649616	6.622332	2.922388	0.586730	0.286778	-0.240524	3.177105	5.225299	-1.824636	-1.509952	0.867412	-0.094983
1515.932000	0.593696	-2.298330	-1.552073	-0.821927	1.566054	0.619025	0.023670	-0.016198	-0.032462	0.046804	0.023357	-0.060474	0.543245	6.622795	2.883085	0.585477	0.279512	-0.181082	3.823625	6.131236	-1.602579	-1.787153	1.136599	0.482563
1515.942000	0.593897	-2.298496	-1.552381	-0.821501	1.566291	0.618503	0.018533	-0.012572	-0.025770	0.034740	0.018927	-0.048534	0.484511	6.641730	2.943735	0.589703	0.241906	-0.151567	2.744839	5.997230	-1.780650	-1.467033	1.069028	0.751732
1515.952000	0.594038	-2.298625	-1.552583	-0.821219	1.566432	0.618139	0.013393	-0.008229	-0.020019	0.024586	0.014039	-0.032372	0.432364	6.786113	3.077816	0.577292	0.189302	-0.187916	-3.350732	4.384627	0.270869	-0.603029	-0.337893	0.304081
1515.962000	0.594083	-2.298646	-1.552759	-0.821068	1.566547	0.617870	0.006464	-0.002189	-0.012942	0.013936	0.005175	-0.017146	0.118280	7.072740	3.183850	0.595312	0.135743	-0.174006	-4.034242	0.540237	3.500925	-0.452481	-0.429680	0.398525
1515.974000	0.594079	-2.298609	-1.552825	-0.821030	1.566508	0.617806	-0.002877	0.001194	-0.000205	-0.005546	-0.002544	0.000077	-0.307108	7.601139	3.584795	0.439305	0.033216	-0.021879	3.560677	-1.051198	7.200073	-1.907963	3.133602	-1.297356
1515.984000	0.594077	-2.298595	-1.552796	-0.821119	1.566420	0.617963	-0.006056	0.003407	0.009389	-0.017773	-0.010840	0.026885	-1.297799	8.275959	3.986713	0.248201	-0.081606	0.077791	6.322758	4.622137	6.351169	-4.497591	4.398575	-3.213789
1515.994000	0.593965	-2.298498	-1.552613	-0.821325	1.566332	0.618253	-0.013983	0.007621	0.016451	-0.022726	-0.019116	0.029377	-1.727869	8.623507	4.134116	0.204165	-0.115374	0.121807	6.138776	0.713086	7.789854	-4.178001	3.477193	-2.805248
1516.004000	0.593818	-2.298400	-1.552419	-0.821532	1.566165	0.618545	-0.019014	0.012145	0.020494	-0.027595	-0.018348	0.037498	-1.418419	8.897686	4.249355	0.111299	-0.123478	0.204749	3.995699	-5.439865	7.683057	-1.712437	2.043147	-1.915265
1516.016000	0.593565	-2.298243	-1.552128	-0.821861	1.565901	0.619105	-0.021650	0.014772	0.028911	-0.040368	-0.021004	0.055586	-1.712732	8.912995	4.318564	0.035472	-0.137619	0.236447	0.190748	-3.633076	6.468828	-1.672323	0.164726	-1.677935
1516.026000	0.593311	-2.298038	-1.551801	-0.822335	1.565719	0.619699	-0.025905	0.016635	0.036793	-0.052710	-0.023497	0.067402	-1.717381	9.104149	4.333095	0.007338	-0.194878	0.283365	2.670906	-3.169439	3.778610	-0.991148	0.734852	-1.197537
1516.036000	0.592985	-2.297845	-1.551377	-0.822916	1.565465	0.620438	-0.031168	0.020307	0.043386	-0.063792	-0.028242	0.082441	-1.710253	9.058618	4.391214	0.009864	-0.212497	0.351661	1.476412	-4.689252	4.442746	-0.487684	0.585118	-0.506065
1516.046000	0.592682	-2.297640	-1.550918	-0.823593	1.565164	0.621332	-0.036478	0.023925	0.050832	-0.075877	-0.033199	0.095064	-1.684492	9.171780	4.387054	-0.033286	-0.225922	0.414945	3.422699	-5.042040	2.593064	0.073848	0.686547	0.138126
1516.056000	0.592259	-2.297424	-1.550389	-0.824414	1.564790	0.622361	-0.042311	0.025578	0.057086	-0.086625	-0.039997	0.114734	-1.704253	9.407101	4.482222	-0.049544	-0.276267	0.349535	4.083743	-3.814470	-0.669491	0.461249	0.724025	-0.610926
1516.068000	0.591728	-2.297098	-1.549690	-0.825534	1.564308	0.623856	-0.049731	0.029703	0.063887	-0.097458	-0.045337	0.129277	-1.597598	9.560059	4.650185	-0.080395	-0.306908	0.386636	3.388764	-6.100323	-3.225241	1.748167	0.161851	-0.246559
1516.078000	0.591198	-2.296748	-1.548976	-0.826632	1.563780	0.625278	-0.053092	0.035060	0.072297	-0.110697	-0.048173	0.143290	-1.707180	9.496216	4.648108	-0.036856	-0.394978	0.383423	2.527946	-5.086980	-1.606473	1.816963	1.017069	-0.322447
1516.088000	0.590657	-2.296351	-1.548279	-0.827728	1.563261	0.626805	-0.057294	0.039727	0.077924	-0.121733	-0.057839	0.155183	-1.905981	9.479709	4.830004	-0.065310	-0.394949	0.445916	-2.817040	-5.563215	-2.053332	2.093069	-0.919831	0.270872
1516.098000	0.590067	-2.295966	-1.547475	-0.828981	1.562672	0.628479	-0.061901	0.043828	0.084200	-0.132903	-0.062502	0.176160	-2.124976	9.465559	4.957832	-0.004204	-0.433843	0.349694	-6.984449	-3.368463	-1.137847	1.327332	-1.272377	-0.855371
1516.110000	0.589248	-2.295378	-1.546377	-0.830641	1.561854	0.630653	-0.068427	0.048132	0.097360	-0.143839	-0.069361	0.190700	-2.309800	9.402174	4.857531	-0.030296	-0.438460	0.401190	-6.626271	-1.464970	-0.212688	0.806724	-1.247973	-0.387453
1516.120000	0.588573	-2.294861	-1.545350	-0.832145	1.561121	0.632621	-0.074641	0.050537	0.107738	-0.154312	-0.076583	0.202002	-2.299104	9.608865	4.601267	-0.022237	-0.427255	0.426486	2.512939	1.919567	-1.841049	-0.302883	1.407427	-0.174457
1516.130000	0.587779	-2.294357	-1.544219	-0.833697	1.560291	0.634807	-0.080276	0.053863	0.114870	-0.165632	-0.083810	0.218481	-2.419471	9.672846	4.734654	-0.045514	-0.389711	0.374625	-0.709121	2.693640	-3.095649	-0.683135	-0.114847	-0.827233
1516.140000	0.586900	-2.293804	-1.542984	-0.835405	1.559416	0.637014	-0.087123	0.058700	0.123088	-0.177128	-0.086983	0.227610	-2.430250	9.644829	4.636208	-0.044568	-0.426485	0.422355	1.586598	3.140501	-2.256355	-0.603004	0.927079	-0.355220
1516.150000	0.585961	-2.293192	-1.541802	-0.837207	1.558551	0.639440	-0.093915	0.062341	0.129634	-0.185570	-0.091419	0.244825	-2.214328	9.665839	4.726781	-0.004630	-0.431253	0.350197	1.657003	1.074520	-1.965106	-0.185266	1.422958	-1.169855
1516.162000	0.584758	-2.292387	-1.540178	-0.839528	1.557422	0.642486	-0.101737	0.067828	0.137870	-0.201733	-0.099983	0.256265	-1.895897	9.529653	4.791942	0.032992	-0.406217	0.453043	1.853104	-4.385128	0.374660	0.820290	1.963993	-0.088524
1516.172000	0.583737	-2.291680	-1.538748	-0.841593	1.556343	0.645116	-0.104858	0.070190	0.145540	-0.206611	-0.105072	0.274697	-2.188438	9.423360	4.866639	-0.021242	-0.388922	0.416257	-3.896628	-2.573502	0.949242	0.345239	-0.297101	-0.586356
1516.182000	0.582704	-2.290971	-1.537246	-0.843744	1.555321	0.647971	-0.109124	0.073572	0.153334	-0.216818	-0.111808	0.285801	-2.201280	9.650201	4.911850	-0.014741	-0.318083	0.465934	-1.144987	-1.888841	-1.674903	-0.415944	-0.083912	-0.137367
1516.192000	0.581563	-2.290240	-1.535672	-0.846001	1.554183	0.650936	-0.114559	0.077751	0.158711	-0.224552	-0.112044	0.304512	-2.160674	9.557528	4.912240	-0.021311	-0.372697	0.385377	-2.460790	-2.128674	-0.396428	0.093468	-0.033867	-1.042547
1516.202000	0.580384	-2.289375	-1.534062	-0.848331	1.553057	0.653995	-0.120332	0.084305	0.164563	-0.233522	-0.113650	0.318400	-2.210575	9.198364	4.957370	-0.038906	-0.419411	0.419102	-8.622197	-4.546624	3.884759	1.020585	-1.303439	-0.708920
1516.214000	0.578821	-2.288406	-1.531993	-0.851276	1.551652	0.657938	-0.129122	0.083749	0.175348	-0.248979	-0.123578	0.330806	-1.850538	9.607508	4.890456	-0.037008	-0.445914	0.454903	1.727164	-5.528062	-0.678312	1.823394	1.562934	-0.338521
1516.224000	0.577538	-2.287532	-1.530149	-0.853763	1.550353	0.661359	-0.130231	0.084907	0.181705	-0.260916	-0.134130	0.350655	-2.190995	9.986472	5.008419	-0.069332	-0.349272	0.428911	1.956565	-0.687416	-5.894436	-0.049287	0.208979	-0.764614
1516.234000	0.576203	-2.286641	-1.528293	-0.856429	1.549022	0.664932	-0.135716	0.093446	0.187445	-0.270665	-0.140144	0.364948	-2.371423	9.647954	4.910064	-0.131771	-0.299251	0.447326	-2.231054	-0.331320	-2.096395	-0.557309	-1.475584	-0.654301
1516.244000	0.574857	-2.285683	-1.526393	-0.859170	1.547597	0.668636	-0.140994	0.096526	0.194385	-0.282915	-0.141190	0.376231	-2.372439	9.637128	4.815992	-0.074197	-0.331041	0.446682	0.690315	0.811367	-0.624036	-1.080446	0.328530	-0.735946
1516.256000	0.573054	-2.284532	-1.524014	-0.862689	1.545908	0.673334	-0.149378	0.099475	0.202672	-0.298378	-0.142989	0.389787	-2.364908	9.839893	5.031572	-0.062494	-0.422092	0.423877	-0.771861	0.225692	-3.301532	-0.005427	0.242445	-1.004314
1516.266000	0.571565	-2.283487	-1.521930	-0.865690	1.544420	0.677353	-0.153455	0.106353	0.209350	-0.307615	-0.150229	0.405807	-2.422527	9.569238	5.088552	-0.078934	-0.392110	0.428197	-6.222413	-1.366678	-0.188229	0.060166	-1.362429	-1.014015
1516.276000	0.570015	-2.282410	-1.519855	-0.868872	1.542885	0.681511	-0.158671	0.108070	0.220256	-0.316921	-0.155131	0.418667	-2.585422	9.401656	4.920444	-0.065694	-0.372259	0.449442	-5.371204	0.811302	2.787045	-1.099983	-0.725780	-0.896852
1516.286000	0.568334	-2.281321	-1.517607	-0.872161	1.541231	0.685709	-0.165167	0.108131	0.226004	-0.325865	-0.161369	0.434388	-2.455247	9.980710	4.981298	-0.060498	-0.373999	0.435580	2.868740	2.503115	-4.045379	-1.223706	1.100889	-1.114834
1516.296000	0.566628	-2.280204	-1.515344	-0.875569	1.539574	0.690078	-0.170698	0.114499	0.232918	-0.334672	-0.168682	0.445154	-2.347476	9.725233	5.079627	-0.066613	-0.296246	0.531777	-1.572371	-1.883117	-1.131044	-0.804140	-0.404829	-0.112848
1516.308000	0.564539	-2.278790	-1.512508	-0.879685	1.537540	0.695568	-0.175185	0.118245	0.243271	-0.343440	-0.166594	0.467224	-2.484530	9.861300	4.890292	-0.088086	-0.397413	0.499711	3.805103	2.283142	-2.135698	-1.008007	1.544054	-0.549785
1516.318000	0.562785	-2.277531	-1.510014	-0.883180	1.535850	0.700311	-0.181183	0.122977	0.248860	-0.354179	-0.171044	0.482136	-2.487524	9.648982	5.117085	-0.116051	-0.465349	0.429060	-4.854116	-0.441763	-0.537919	0.489654	-0.749046	-1.280102
1516.328000	0.560899	-2.276309	-1.507453	-0.886772	1.534035	0.705254	-0.186962	0.126728	0.258059	-0.369817	-0.185774	0.492682	-2.482148	9.488373	4.961565	-0.076258	-0.352290	0.489403	-2.563445	-0.306673	2.730321	-1.059777	0.087352	-0.774504
1516.338000	0.559014	-2.275029	-1.504797	-0.890458	1.532119	0.710246	-0.193283	0.125911	0.261304	-0.382949	-0.186874	0.505074	-2.281564	10.029207	5.207726	-0.139585	-0.340701	0.508453	0.927169	-1.919864	-5.134931	0.116407	-0.391151	-0.545539
1516.348000	0.557088	-2.273757	-1.502109	-0.894301	1.530285	0.715467	-0.196468	0.132091	0.270307	-0.397816	-0.189716	0.515787	-2.439641	9.979822	5.183726	-0.106628	-0.400601	0.503222	0.426933	-0.124362	-3.734237	-0.194559	0.287283	-0.659688
1516.360000	0.554654	-2.272151	-1.498721	-0.899101	1.527971	0.721819	-0.205423	0.136115	0.277633	-0.412007	-0.197832	0.531875	-2.399122	9.985755	5.166282	-0.102570	-0.413805	0.529384	1.822725	-0.552781	-3.356556	-0.038522	0.902281	-0.418577
1516.370000	0.552589	-2.270758	-1.495897	-0.903324	1.526004	0.727271	-0.210693	0.144430	0.285949	-0.419882	-0.206192	0.550776	-2.285245	9.522229	5.085237	-0.088510	-0.424309	0.506533	-2.175821	-3.398135	2.767207	0.475999	0.642245	-0.667025
1516.380000	0.550478	-2.269323	-1.493037	-0.907701	1.523873	0.732855	-0.212603	0.143978	0.292945	-0.424490	-0.216856	0.567204	-2.633301	9.633270	5.143342	-0.051532	-0.319901	0.449974	-3.638767	1.155564	2.071534	-2.076139	-0.090490	-1.445825
1516.390000	0.548290	-2.267872	-1.490060	-0.911995	1.521744	0.738580	-0.220755	0.148388	0.299490	-0.429008	-0.215687	0.578814	-2.497565	9.796153	5.236253	-0.126301	-0.383309	0.469356	-2.776148	-0.688230	-0.978477	-0.381853	-0.504237	-1.165080
1516.400000	0.546080	-2.266363	-1.487000	-0.916375	1.519590	0.744403	-0.226087	0.151034	0.308143	-0.440157	-0.224756	0.594621	-2.519020	9.799385	5.120991	-0.181019	-0.417046	0.513777	-0.188578	-0.096376	-1.090523	0.003646	-0.026377	-0.706234
1516.412000	0.543354	-2.264468	-1.483333	-0.921703	1.516884	0.751617	-0.230903	0.158186	0.318069	-0.456822	-0.232645	0.609668	-2.722226	9.566692	5.268343	-0.170477	-0.342360	0.521597	-7.839185	-0.548223	1.403727	-0.802969	-2.344799	-0.657393
1516.422000	0.541033	-2.262877	-1.480162	-0.926289	1.514590	0.757797	-0.238921	0.157869	0.323164	-0.472950	-0.232727	0.626461	-2.411124	9.810262	5.314903	-0.132326	-0.371458	0.531950	-2.345066	-2.702947	-0.698358	0.007408	-0.366964	-0.575306
1516.432000	0.538620	-2.261284	-1.476882	-0.931103	1.512145	0.764218	-0.241369	0.160877	0.333248	-0.485436	-0.237904	0.639209	-2.779960	9.841584	5.290226	-0.124150	-0.385725	0.461309	-3.516077	2.300408	-0.558987	-1.470819	-0.516998	-1.460816
1516.442000	0.536169	-2.259666	-1.473510	-0.936078	1.509760	0.770718	-0.246908	0.165379	0.336427	-0.494017	-0.242032	0.649193	-2.810750	9.931359	5.508418	-0.090678	-0.393565	0.544244	-6.152058	0.661679	-1.733577	-1.085973	-1.101884	-0.557668
1516.454000	0.533116	-2.257605	-1.469317	-0.942094	1.506744	0.778648	-0.254255	0.171691	0.347332	-0.502494	-0.246256	0.663892	-2.773852	9.614383	5.379849	-0.103943	-0.390676	0.568733	-7.445213	-0.663501	2.402868	-0.885681	-1.095887	-0.319454
1516.464000	0.530522	-2.255882	-1.465779	-0.947035	1.504270	0.785264	-0.259171	0.170192	0.352816	-0.508769	-0.248517	0.682544	-2.809087	10.140212	5.547812	-0.198240	-0.451236	0.565708	-3.999837	0.821511	-5.221297	0.078598	-1.545084	-0.303377
1516.474000	0.527843	-2.254167	-1.462178	-0.952195	1.501671	0.792105	-0.265983	0.176631	0.361792	-0.524507	-0.260218	0.703284	-2.599139	9.934460	5.404637	-0.209469	-0.376459	0.503258	-2.715321	-0.728844	-2.252948	-0.222803	-1.255366	-1.039272
1516.484000	0.525164	-2.252332	-1.458507	-0.957436	1.499066	0.799219	-0.268767	0.180977	0.367531	-0.538190	-0.258350	0.714150	-2.744008	10.097658	5.446529	-0.195674	-0.426252	0.563917	-1.119376	0.856522	-3.750182	-0.297493	-0.573974	-0.447674
1516.494000	0.522423	-2.250518	-1.454799	-0.962898	1.496420	0.806536	-0.276446	0.183588	0.376841	-0.550183	-0.266844	0.727612	-2.616659	10.019302	5.332939	-0.166532	-0.412431	0.518607	1.533574	0.637362	-1.679825	-0.609038	0.722469	-1.046470
1516.506000	0.519050	-2.248258	-1.450225	-0.969683	1.493149	0.815386	-0.279905	0.188043	0.388667	-0.561163	-0.276470	0.736808	-2.765342	10.080419	5.119149	-0.083526	-0.362105	0.581467	8.348780	4.177069	0.291741	-2.734143	3.566456	-0.695256
1516.516000	0.516177	-2.246370	-1.446410	-0.975407	1.490364	0.822838	-0.288196	0.193268	0.391351	-0.563262	-0.277728	0.755546	-2.492870	9.931621	5.494900	-0.117965	-0.411054	0.536354	-1.476372	-2.383083	-0.283216	-0.068200	0.452484	-0.881696
1516.526000	0.513284	-2.244375	-1.442416	-0.981112	1.487548	0.830462	-0.290223	0.196884	0.394609	-0.572824	-0.288454	0.766890	-2.657721	9.882080	5.805384	-0.173796	-0.378215	0.577136	-10.627427	-4.089806	-1.962421	0.449354	-3.260167	-0.250696
1516.536000	0.510352	-2.242417	-1.438359	-0.986762	1.484630	0.838224	-0.296771	0.198732	0.407611	-0.587951	-0.289985	0.785049	-2.790573	10.143057	5.412190	-0.228890	-0.383629	0.553136	1.807455	1.978252	-3.154281	-1.032185	-0.100271	-0.816504
1516.548000	0.506766	-2.240064	-1.433349	-0.993794	1.481149	0.847571	-0.294352	0.197198	0.407023	-0.595106	-0.289909	0.785213	-2.427795	9.819313	5.218784	-0.190747	-0.426527	0.562030	0.843089	3.478896	-7.133765	-0.650575	-0.545774	0.192351
1516.558000	0.503776	-2.238021	-1.429271	-0.999855	1.478278	0.855494	-0.296995	0.200842	0.407477	-0.597518	-0.292690	0.788996	-2.249107	9.417131	5.072448	-0.123920	-0.392132	0.512817	-0.459096	1.503206	-1.226552	-0.921167	0.301759	-0.410714
1516.568000	0.500752	-2.236003	-1.425180	-1.005876	1.475338	0.863389	-0.295827	0.202138	0.409933	-0.590513	-0.289742	0.785574	-2.286880	9.278094	4.837154	-0.111698	-0.378413	0.479580	2.904802	3.533043	1.719770	-1.828075	1.768266	-0.936832
1516.578000	0.497787	-2.233949	-1.421191	-1.011647	1.472444	0.871223	-0.296909	0.203652	0.408970	-0.587484	-0.290793	0.781254	-2.327885	8.957919	5.060223	-0.191388	-0.449723	0.538587	-8.218983	-0.402836	2.427850	0.389998	-1.942287	0.116996
1516.588000	0.494845	-2.231920	-1.417161	-1.017493	1.469537	0.879006	-0.297340	0.202988	0.408022	-0.589875	-0.293412	0.786525	-2.227313	8.613532	5.073871	-0.240613	-0.349531	0.508479	-14.161430	-3.203886	4.966183	0.458784	-4.378075	-0.034799
1516.600000	0.491304	-2.229509	-1.412257	-1.024501	1.466020	0.888432	-0.300231	0.199123	0.408362	-0.597827	-0.291854	0.790207	-2.012952	9.037877	5.097796	-0.181597	-0.414601	0.470118	-5.619164	-2.632324	1.648557	0.757086	-1.309018	-0.624287
1516.610000	0.488317	-2.227502	-1.408124	-1.030577	1.463129	0.896346	-0.298854	0.199172	0.409502	-0.593965	-0.291657	0.787934	-2.027830	9.079587	5.134826	-0.127574	-0.446998	0.466709	-5.049244	-2.148884	1.873583	0.648000	-0.426338	-0.730708
1516.620000	0.485404	-2.225512	-1.404052	-1.036666	1.460182	0.904257	-0.299834	0.196441	0.405027	-0.588955	-0.296104	0.784529	-2.026627	9.281479	5.333518	-0.102130	-0.298087	0.498496	-5.741823	-2.644431	-0.810753	-0.677381	-1.493606	-0.421502
1516.630000	0.482449	-2.223542	-1.399951	-1.042492	1.457371	0.912050	-0.299541	0.196401	0.405742	-0.585454	-0.292636	0.783506	-2.003889	9.444004	5.269203	-0.189789	-0.430948	0.504043	-1.873707	-1.953306	-3.221979	0.881173	-0.831058	-0.269940
1516.640000	0.479458	-2.221548	-1.395877	-1.048285	1.454354	0.919858	-0.299764	0.197744	0.405633	-0.588730	-0.294712	0.788602	-2.012995	9.463190	5.381953	-0.208958	-0.319895	0.483657	-4.369450	-2.357196	-4.350167	0.062680	-2.466483	-0.429679
1516.652000	0.475919	-2.219183	-1.391046	-1.055335	1.450885	0.929330	-0.297353	0.197769	0.406100	-0.593971	-0.291428	0.785595	-2.143862	9.442022	5.329264	-0.142816	-0.392592	0.529964	-2.877715	-0.702365	-2.766959	-0.135194	-0.823328	-0.076490
1516.662000	0.472915	-2.217165	-1.387021	-1.061330	1.447929	0.937243	-0.297926	0.198369	0.408932	-0.593606	-0.290294	0.785738	-2.352318	9.404105	5.146605	-0.142700	-0.380070	0.473293	-0.194015	3.364726	-1.157939	-1.522556	0.158883	-0.905481
1516.672000	0.469899	-2.215183	-1.382916	-1.067337	1.444925	0.945009	-0.297725	0.199103	0.410025	-0.591917	-0.291944	0.785282	-2.313988	9.434417	5.221467	-0.103040	-0.329989	0.547705	-0.212637	2.139076	-1.257593	-1.847939	0.268433	-0.141055
1516.682000	0.466908	-2.213191	-1.378915	-1.073222	1.442056	0.952847	-0.297702	0.199052	0.405237	-0.587734	-0.283919	0.788454	-2.456683	9.381089	5.546695	-0.148748	-0.473109	0.493671	-10.272789	1.344302	-3.697504	0.049226	-2.874573	-0.255144
1516.694000	0.463307	-2.210814	-1.373992	-1.080188	1.438535	0.962326	-0.296649	0.197217	0.407838	-0.589189	-0.288530	0.786985	-2.466563	9.656410	5.431723	-0.187239	-0.347703	0.526837	-2.577530	3.368323	-5.810302	-1.563395	-1.807664	-0.145913
1516.704000	0.460303	-2.208819	-1.369893	-1.086021	1.435676	0.970161	-0.298725	0.200140	0.409567	-0.595869	-0.288559	0.783161	-2.469462	9.599184	5.238541	-0.151313	-0.444154	0.532905	1.902133	4.688145	-3.333628	-1.255229	0.692588	-0.294798
1516.714000	0.457338	-2.206778	-1.365804	-1.091991	1.432791	0.978046	-0.297600	0.200237	0.407251	-0.596056	-0.289326	0.786554	-2.435055	9.363033	5.452898	-0.115995	-0.449551	0.522096	-6.753311	1.967114	-2.288503	-0.566980	-1.415602	-0.131446
1516.724000	0.454332	-2.204832	-1.361728	-1.098078	1.429866	0.985933	-0.300199	0.200940	0.409647	-0.589364	-0.296215	0.783294	-2.108784	9.407756	5.259868	-0.104753	-0.323949	0.524111	0.920115	0.256467	-1.002388	-1.322782	0.626338	-0.396933
1516.734000	0.451307	-2.202802	-1.357654	-1.103961	1.426997	0.993757	-0.298364	0.201874	0.410675	-0.583488	-0.290330	0.784685	-2.196457	9.225920	5.197085	-0.138503	-0.407761	0.507669	-1.341746	0.814433	0.481793	-0.550668	0.208758	-0.455273
1516.746000	0.447763	-2.200413	-1.352789	-1.110941	1.423522	1.003162	-0.299637	0.201381	0.409531	-0.587300	-0.299300	0.785242	-2.111855	9.055979	5.308088	-0.177082	-0.307560	0.525823	-6.707473	-1.899797	0.463672	-0.539301	-2.253165	0.016178
1516.756000	0.444774	-2.198408	-1.348654	-1.116841	1.420605	1.010990	-0.298971	0.201228	0.406908	-0.592320	-0.292734	0.787823	-2.079082	9.298275	5.504268	-0.186434	-0.401859	0.526955	-6.835844	-2.444661	-3.124608	0.636563	-2.458387	0.180693
1516.766000	0.441770	-2.196384	-1.344461	-1.122801	1.417650	1.018845	-0.299908	0.201346	0.410716	-0.594738	-0.293044	0.787589	-1.957288	9.076097	5.242757	-0.106343	-0.391496	0.523779	-2.630584	-2.495486	1.964886	0.133103	0.277298	-0.219956
1516.776000	0.438827	-2.194411	-1.340390	-1.128841	1.414702	1.026745	-0.298407	0.199051	0.406989	-0.590245	-0.297393	0.785311	-2.000860	9.249994	5.378467	-0.077521	-0.302922	0.522146	-2.526470	-1.840389	0.025722	-1.034139	-0.079174	-0.320111
1516.786000	0.435824	-2.192429	-1.336328	-1.134676	1.411765	1.034596	-0.298557	0.199342	0.404360	-0.583676	-0.284579	0.784656	-2.138298	9.342653	5.535859	-0.169024	-0.462762	0.537932	-6.011013	-1.547390	-3.390056	0.862210	-1.811302	0.268584
1516.798000	0.432283	-2.190015	-1.331481	-1.141585	1.408254	1.044032	-0.297282	0.201883	0.409208	-0.589726	-0.294758	0.785982	-2.186106	9.300078	5.395900	-0.214954	-0.345337	0.491563	-3.878349	0.127014	-2.596747	-0.589444	-2.018707	-0.361913
1516.808000	0.429279	-2.187985	-1.327394	-1.147415	1.405325	1.051932	-0.298322	0.199032	0.411879	-0.596769	-0.286521	0.785039	-2.122117	9.310599	5.260898	-0.226111	-0.439738	0.483639	0.206042	0.456507	-1.688779	0.282594	-0.348313	-0.563881
1516.818000	0.426302	-2.185943	-1.323407	-1.153413	1.402439	1.059761	-0.295859	0.198971	0.409397	-0.600113	-0.289225	0.784068	-2.367275	9.311735	5.374325	-0.104789	-0.418093	0.499569	-2.239557	2.883989	-0.688565	-1.215009	0.149336	-0.621015
1516.828000	0.423402	-2.183953	-1.319378	-1.159561	1.399554	1.067563	-0.297853	0.199548	0.410595	-0.595326	-0.296638	0.785802	-2.314595	9.272081	5.277461	-0.070518	-0.354042	0.497228	0.350544	3.068213	1.032638	-2.050304	1.243020	-0.889674
1516.840000	0.419815	-2.181545	-1.314477	-1.166607	1.396091	1.076916	-0.297641	0.198283	0.408579	-0.584638	-0.289027	0.788515	-2.435580	9.400816	5.445287	-0.150087	-0.454667	0.530176	-2.345035	3.235004	-2.574331	-0.778435	-0.455470	-0.156671
1516.850000	0.416863	-2.179549	-1.310308	-1.172376	1.393121	1.084886	-0.299905	0.198431	0.405308	-0.587408	-0.298696	0.783501	-2.207913	9.463356	5.641985	-0.200277	-0.317114	0.532747	-5.284028	-0.333013	-5.505175	-0.839335	-2.846249	0.204694
1516.860000	0.413912	-2.177565	-1.306184	-1.178254	1.390208	1.092775	-0.299145	0.199887	0.408213	-0.592825	-0.291079	0.784266	-2.438822	9.423381	5.413823	-0.207893	-0.403262	0.513204	-1.188636	3.664545	-3.268545	-1.172232	-1.001437	-0.307553
1516.870000	0.410925	-2.175516	-1.302062	-1.184170	1.387326	1.100531	-0.299526	0.200154	0.407720	-0.599300	-0.291877	0.783754	-2.326015	9.238225	5.531097	-0.134607	-0.371211	0.550028	-5.947291	0.966079	-1.865442	-1.002256	-1.638452	0.211404
1516.880000	0.407902	-2.173568	-1.298011	-1.190212	1.384396	1.108375	-0.299852	0.200950	0.407325	-0.594831	-0.293152	0.789515	-2.318547	9.230015	5.501631	-0.115911	-0.382597	0.489111	-5.092950	1.818556	-1.211412	-1.196470	-1.036059	-0.565300
1516.892000	0.404255	-2.171194	-1.293204	-1.197355	1.380875	1.117860	-0.300742	0.203226	0.407502	-0.585800	-0.283351	0.788275	-2.088216	8.901213	5.456913	-0.176941	-0.465296	0.467725	-9.487388	-1.834050	0.386727	0.987705	-2.372504	-0.333838
1516.902000	0.401292	-2.169154	-1.289176	-1.203172	1.377951	1.125717	-0.299407	0.199708	0.409285	-0.585726	-0.295082	0.781160	-2.197321	9.100400	5.441184	-0.195881	-0.376559	0.532378	-5.442323	-0.298440	-1.048566	-0.315474	-1.942703	0.160971
1516.912000	0.398292	-2.167152	-1.285080	-1.208953	1.375038	1.133504	-0.300226	0.199488	0.405527	-0.593119	-0.288464	0.786200	-2.210797	9.168191	5.607052	-0.170157	-0.396511	0.506054	-8.026086	-0.397340	-2.647871	-0.193469	-2.607976	-0.000882
1516.922000	0.395296	-2.165192	-1.280942	-1.214883	1.372190	1.141360	-0.298440	0.200187	0.407183	-0.596753	-0.293125	0.786795	-2.206937	9.262727	5.567178	-0.163333	-0.421235	0.547282	-4.628415	-0.112183	-2.724410	-0.080445	-1.441532	0.281705
1516.932000	0.392282	-2.163199	-1.276866	-1.220954	1.369295	1.149266	-0.300609	0.197498	0.409020	-0.596847	-0.294037	0.788861	-1.966939	9.328277	5.419861	-0.065431	-0.354866	0.495810	2.568193	-0.520863	-0.011321	-0.945807	1.849273	-0.933728
1516.944000	0.388769	-2.160824	-1.271998	-1.228135	1.365759	1.158700	-0.299129	0.200359	0.404666	-0.584907	-0.290929	0.783354	-2.064836	9.398637	5.697042	-0.117989	-0.421071	0.570651	-3.514507	-1.717640	-4.048254	0.197314	-0.851997	0.481633
1516.954000	0.385757	-2.158810	-1.267941	-1.233895	1.362851	1.166489	-0.300108	0.202353	0.407339	-0.588239	-0.297854	0.786594	-1.967268	9.198569	5.633477	-0.183398	-0.347225	0.507224	-5.982612	-2.777302	-3.274591	0.063174	-2.407671	0.040785
1516.964000	0.382794	-2.156791	-1.263909	-1.239667	1.359901	1.174368	-0.298987	0.200194	0.411341	-0.589803	-0.290078	0.787076	-2.133715	9.242826	5.412895	-0.219013	-0.416202	0.521691	-0.132183	0.221516	-1.824860	-0.006984	-0.537646	-0.132309
1516.974000	0.379818	-2.154749	-1.259799	-1.245597	1.356996	1.182259	-0.299455	0.200855	0.410103	-0.595753	-0.290691	0.783282	-1.974607	9.137085	5.449459	-0.164992	-0.384088	0.534899	-1.584176	-1.948237	-0.681166	0.124351	-0.379779	0.002579
1516.986000	0.376197	-2.152364	-1.254811	-1.252939	1.353456	1.191647	-0.297497	0.201192	0.406702	-0.594888	-0.291776	0.784860	-2.192160	9.007048	5.646725	-0.111764	-0.376162	0.492298	-9.557186	-0.351343	-1.166140	-0.642361	-2.319551	-0.204427
1516.996000	0.373137	-2.150364	-1.250757	-1.258838	1.350505	1.199419	-0.298526	0.198460	0.406198	-0.586878	-0.287352	0.788286	-2.193723	9.312140	5.646151	-0.135044	-0.423509	0.511946	-3.350697	0.589172	-3.185095	-0.396652	-0.828946	-0.229201
1517.006000	0.370187	-2.148367	-1.246547	-1.264633	1.347646	1.207324	-0.297019	0.199358	0.406983	-0.585435	-0.291274	0.790190	-2.184932	9.304550	5.532035	-0.191126	-0.422534	0.475268	-0.883909	1.264595	-2.801913	-0.377556	-0.599732	-0.673376
1517.016000	0.367176	-2.146347	-1.242496	-1.270443	1.344646	1.215294	-0.298261	0.202016	0.405553	-0.592382	-0.289862	0.786122	-2.184336	9.110094	5.645207	-0.197871	-0.399417	0.471817	-7.516736	0.019749	-3.141171	-0.231376	-2.780768	-0.270050
1517.026000	0.364250	-2.144383	-1.238379	-1.276307	1.341777	1.223123	-0.296285	0.199995	0.406938	-0.596393	-0.289157	0.782907	-2.197865	9.162145	5.531765	-0.175467	-0.398539	0.494186	-2.972481	0.916549	-1.752438	-0.574958	-0.999950	-0.408593
1517.038000	0.360649	-2.141937	-1.233603	-1.283578	1.338306	1.232489	-0.298454	0.202248	0.410976	-0.596488	-0.291293	0.788126	-2.128436	9.022347	5.422553	-0.116201	-0.382315	0.503280	-1.677728	0.486427	1.194844	-0.766381	0.374926	-0.604809
1517.048000	0.357677	-2.139928	-1.229589	-1.289554	1.335418	1.240389	-0.296918	0.204366	0.408189	-0.587620	-0.291673	0.784591	-2.279253	8.791256	5.595212	-0.151663	-0.385128	0.519868	-11.520097	0.196391	-0.282594	-0.583309	-3.127747	0.313468
1517.058000	0.354675	-2.137925	-1.225608	-1.295367	1.332542	1.248292	-0.298670	0.198668	0.407623	-0.587929	-0.293256	0.785673	-2.164555	9.056249	5.663289	-0.169497	-0.415724	0.449003	-7.622438	0.222711	-2.618808	-0.230013	-2.374946	-0.572117
1517.068000	0.351700	-2.135972	-1.221540	-1.301193	1.329592	1.256083	-0.297213	0.198358	0.409844	-0.589776	-0.296064	0.782664	-2.233170	9.207054	5.649565	-0.196104	-0.348013	0.540073	-4.130431	0.623650	-3.595475	-1.015074	-2.026561	0.269141
1517.080000	0.348114	-2.133526	-1.216547	-1.308298	1.326131	1.265471	-0.298301	0.199964	0.406917	-0.594129	-0.293077	0.785259	-2.165248	9.130962	5.757442	-0.190848	-0.424709	0.519063	-7.915661	-0.634422	-4.448945	0.096000	-2.940936	0.383542
1517.090000	0.345151	-2.131519	-1.212414	-1.314338	1.323195	1.273396	-0.298110	0.197350	0.406293	-0.591411	-0.295425	0.786881	-2.307294	9.521069	5.694413	-0.155473	-0.379292	0.480709	1.650884	3.237061	-4.737676	-1.628031	0.049367	-0.907924
1517.100000	0.342224	-2.129524	-1.208283	-1.320397	1.320212	1.281258	-0.298937	0.199464	0.408051	-0.584783	-0.293286	0.780920	-2.234646	9.296946	5.665699	-0.141495	-0.370114	0.536796	-1.265700	1.361905	-3.176597	-1.202585	-0.472900	-0.115032
1517.110000	0.339251	-2.127520	-1.204232	-1.326126	1.317385	1.289065	-0.297360	0.202273	0.406520	-0.585155	-0.291254	0.785476	-2.373157	8.960670	5.727069	-0.171068	-0.425406	0.519164	-10.422378	1.622525	-3.079604	-0.628348	-3.271176	0.390735
1517.120000	0.336298	-2.125533	-1.200206	-1.331869	1.314400	1.296906	-0.298728	0.199340	0.407933	-0.592034	-0.292796	0.785089	-2.373344	9.203723	5.561340	-0.201785	-0.341377	0.530159	-0.979617	3.029555	-2.490000	-1.779211	-1.000719	-0.144457
1517.132000	0.332760	-2.123081	-1.195327	-1.338937	1.310890	1.306328	-0.298334	0.201206	0.412033	-0.596760	-0.291253	0.785471	-2.408416	9.050857	5.442656	-0.196106	-0.401727	0.494228	-0.829202	3.930213	-0.279594	-1.366732	-0.341319	-0.638997
1517.142000	0.329735	-2.121106	-1.191295	-1.345023	1.307991	1.314150	-0.302199	0.201767	0.405972	-0.597179	-0.290119	0.785468	-2.060544	8.970328	5.801148	-0.081553	-0.423144	0.521779	-9.230847	-1.547107	-2.571538	0.010215	-1.916439	0.221297
1517.152000	0.326786	-2.119128	-1.187185	-1.351115	1.305018	1.321956	-0.299535	0.197250	0.405865	-0.587317	-0.293470	0.787003	-2.116157	9.176621	5.833711	-0.107744	-0.326356	0.528289	-5.984347	-0.503534	-4.190756	-1.264013	-1.807292	0.103490
1517.162000	0.323798	-2.117114	-1.183076	-1.356863	1.302157	1.329865	-0.300895	0.198861	0.408723	-0.582525	-0.289224	0.787407	-2.069521	9.275908	5.742185	-0.184960	-0.463420	0.533824	-1.675070	-0.777845	-4.679385	0.445241	-0.948636	0.193819
1517.172000	0.320652	-2.115112	-1.178782	-1.362531	1.299390	1.337831	-0.305523	0.202649	0.421707	-0.589482	-0.308938	0.781297	-1.425099	9.029094	4.740943	-0.066577	-0.252258	0.493089	23.635839	-3.375130	11.547971	-0.629272	9.551979	-2.961368
1517.184000	0.316602	-2.112749	-1.173679	-1.369626	1.295749	1.347222	-0.319599	0.197909	0.420074	-0.598186	-0.305746	0.783673	1.241905	9.332339	4.298180	-0.224286	-0.208235	0.470950	50.699352	-31.567058	14.068259	8.015816	16.199380	-3.720409
1517.194000	0.313116	-2.110582	-1.169988	-1.375820	1.292752	1.354957	-0.333437	0.209293	0.395932	-0.598262	-0.286308	0.784740	1.372185	8.022865	6.088997	-0.044848	-0.470625	0.560967	-22.426926	-44.348799	-3.037744	13.092133	-5.219832	3.298888
1517.204000	0.309612	-2.108448	-1.166043	-1.381901	1.289800	1.362819	-0.359376	0.212219	0.401799	-0.593015	-0.294025	0.790722	1.354855	7.038903	6.105865	0.063883	-0.281709	0.434394	-43.217056	-44.789400	1.298684	11.168069	-10.083463	2.878188
1517.214000	0.306246	-2.106405	-1.161738	-1.387552	1.286968	1.370757	-0.354093	0.204201	0.413837	-0.584613	-0.279160	0.786647	1.436847	7.318481	5.228931	-0.123227	-0.451962	0.496705	-14.795844	-43.068792	9.105709	13.317414	-1.936411	1.807267
1517.226000	0.302285	-2.103870	-1.156672	-1.394382	1.283379	1.380214	-0.313099	0.203519	0.416416	-0.590413	-0.292998	0.782942	1.304913	7.260114	4.661278	-0.273695	-0.345335	0.568621	-2.303013	-40.907261	14.407583	12.243720	0.640270	1.810333
1517.236000	0.299285	-2.101780	-1.152522	-1.400344	1.280529	1.387969	-0.288123	0.206195	0.409472	-0.597588	-0.287613	0.787353	0.615502	6.352895	5.093925	-0.214792	-0.382701	0.560463	-35.288732	-36.503589	11.410983	10.957001	-8.744643	4.033837
1517.246000	0.296394	-2.099783	-1.148333	-1.406364	1.277627	1.395835	-0.285681	0.199119	0.409927	-0.597855	-0.291095	0.785282	1.219269	6.846466	4.935439	-0.189669	-0.388117	0.558997	-17.942234	-41.414825	12.772370	12.499566	-3.165701	2.764303
1517.256000	0.293650	-2.097870	-1.144204	-1.412415	1.274750	1.403756	-0.278733	0.193340	0.412803	-0.589677	-0.295330	0.787539	0.960567	7.282971	4.519153	-0.167336	-0.336209	0.450355	1.796183	-34.511202	18.126979	10.217459	3.520963	-0.579919
1517.266000	0.290963	-2.095974	-1.140378	-1.418328	1.271844	1.411564	-0.275159	0.191549	0.402123	-0.589317	-0.286388	0.785267	0.445387	7.781535	5.222867	-0.174177	-0.424849	0.571536	-7.864612	-31.293022	6.557615	9.531677	-0.948563	1.907958
1517.278000	0.287799	-2.093804	-1.135882	-1.425332	1.268412	1.420998	-0.268326	0.184278	0.391722	-0.591283	-0.298534	0.784043	-0.824602	9.080118	6.406643	-0.116270	-0.304237	0.553569	-15.656998	-17.193319	-12.638017	2.936904	-6.012438	2.213517
1517.288000	0.285145	-2.091958	-1.131869	-1.431186	1.265470	1.428926	-0.271724	0.186610	0.397897	-0.595943	-0.288910	0.786395	-1.354225	9.726396	6.144143	-0.101274	-0.412301	0.488395	3.919281	-7.939872	-9.702760	1.477127	0.616425	-0.578308
1517.298000	0.282518	-2.090103	-1.127835	-1.437216	1.262558	1.436776	-0.271346	0.188505	0.404561	-0.593439	-0.290730	0.780339	-2.151169	9.988342	5.822618	-0.111064	-0.405613	0.542120	16.047316	2.339671	-5.449752	-1.403266	4.649613	-1.527482
1517.308000	0.279840	-2.088253	-1.123839	-1.443379	1.259621	1.444573	-0.274869	0.189274	0.397634	-0.592043	-0.295195	0.786533	-2.736982	10.533781	6.418024	-0.014242	-0.369889	0.522622	10.891606	9.050357	-13.572114	-4.478908	2.770539	-1.643453
1517.318000	0.277127	-2.086260	-1.119830	-1.449179	1.256691	1.452375	-0.276666	0.195622	0.398145	-0.584853	-0.286025	0.784092	-3.526502	10.587104	6.626615	-0.071977	-0.435275	0.580008	3.733644	16.728832	-17.873803	-6.221318	-0.430667	-0.306626
1517.330000	0.273786	-2.083854	-1.114831	-1.456040	1.253223	1.461845	-0.286534	0.203648	0.411076	-0.585112	-0.296315	0.784637	-4.140460	9.942990	5.741859	-0.216801	-0.364144	0.498755	10.623863	25.642386	-5.772395	-8.455319	1.746967	-2.185963
1517.340000	0.270989	-2.081845	-1.110729	-1.461874	1.250269	1.469750	-0.288786	0.201247	0.409725	-0.595638	-0.287350	0.782491	-4.532889	10.092703	5.868593	-0.183392	-0.454449	0.530500	9.993801	29.916920	-7.240810	-8.978780	1.915694	-1.958556
1517.350000	0.268068	-2.079776	-1.106671	-1.467833	1.247334	1.477536	-0.296998	0.205322	0.407585	-0.598570	-0.289740	0.785852	-4.247476	9.875154	6.014307	-0.148956	-0.418494	0.515578	2.788253	26.124770	-8.582606	-8.410313	-0.109401	-1.440429
1517.360000	0.265067	-2.077727	-1.102649	-1.474002	1.244468	1.485364	-0.300698	0.208841	0.410811	-0.591665	-0.293845	0.787648	-4.105714	9.320079	5.937729	-0.084209	-0.389127	0.525024	-5.945871	23.970233	-5.582757	-8.081642	-1.556778	-0.840168
1517.372000	0.261366	-2.075231	-1.097778	-1.480986	1.240950	1.494855	-0.308605	0.205154	0.408252	-0.584628	-0.287776	0.786211	-3.276882	9.253156	6.267065	-0.180640	-0.471632	0.518964	-14.320976	12.801329	-12.661249	-4.161176	-5.845708	0.979416
1517.382000	0.258235	-2.073157	-1.093487	-1.486717	1.238035	1.502672	-0.309590	0.209561	0.414877	-0.587550	-0.295966	0.784560	-2.648466	8.529253	5.708839	-0.201129	-0.370121	0.486734	-13.076860	6.147722	-3.423394	-2.597693	-4.490709	0.421283
1517.392000	0.255019	-2.071067	-1.089263	-1.492558	1.235114	1.510510	-0.308690	0.209778	0.419074	-0.594763	-0.291537	0.785848	-2.215328	8.145079	5.302520	-0.195422	-0.392865	0.512190	-8.691563	1.329521	3.588567	-0.505740	-1.990365	0.221113
1517.402000	0.251863	-2.068986	-1.085231	-1.498613	1.232215	1.518381	-0.308617	0.202985	0.407822	-0.599563	-0.291286	0.788942	-1.560371	8.524226	5.798207	-0.112595	-0.384081	0.471378	-10.979539	-6.167927	-3.342174	0.955303	-2.865211	0.248651
1517.412000	0.248695	-2.066865	-1.081134	-1.504722	1.229280	1.526266	-0.308543	0.207341	0.407147	-0.591811	-0.293255	0.785534	-0.760955	7.759536	5.732166	-0.087335	-0.366417	0.500710	-23.340408	-16.719053	-1.645629	3.877988	-5.900234	1.990717
1517.424000	0.245016	-2.064411	-1.076169	-1.511705	1.225759	1.535642	-0.300962	0.205438	0.413361	-0.585393	-0.289934	0.782806	-0.703502	7.405358	5.307514	-0.218306	-0.390077	0.590027	-20.113924	-18.461731	3.000366	5.208521	-5.563896	3.112003
1517.434000	0.242065	-2.062345	-1.072106	-1.517521	1.222847	1.543482	-0.297395	0.200368	0.410751	-0.588930	-0.294417	0.788799	-0.720290	7.834319	5.540268	-0.208823	-0.341084	0.512280	-16.895631	-17.220399	-0.949850	4.076394	-5.268699	1.985798
1517.444000	0.239129	-2.060307	-1.068021	-1.523415	1.219926	1.551408	-0.292053	0.199670	0.407862	-0.597869	-0.289481	0.785375	-1.085830	7.683911	5.636995	-0.162910	-0.404533	0.531381	-23.376677	-13.251322	-1.956027	3.372457	-6.643929	2.588485
1517.454000	0.236273	-2.058355	-1.063815	-1.529223	1.216979	1.559296	-0.291277	0.197682	0.409902	-0.598398	-0.289669	0.784792	-1.427294	7.713882	5.414402	-0.163091	-0.382120	0.480873	-17.459037	-7.982135	1.833019	1.920839	-4.403149	1.065848
1517.464000	0.233431	-2.056397	-1.059653	-1.535307	1.214105	1.567097	-0.286995	0.190787	0.409716	-0.597515	-0.290098	0.782415	-2.110119	8.591215	5.375439	-0.105992	-0.391962	0.563163	2.554108	0.687582	3.940519	-0.493977	2.232570	-0.598245
1517.476000	0.230047	-2.054185	-1.054866	-1.542464	1.210610	1.576383	-0.289350	0.190927	0.401245	-0.587199	-0.289522	0.785815	-2.529804	9.063812	5.861553	-0.158023	-0.404823	0.559842	-1.572920	4.978352	-5.530145	-2.232076	-0.968875	0.228700
1517.486000	0.227106	-2.052239	-1.050899	-1.548320	1.207724	1.584281	-0.290965	0.195617	0.400451	-0.588729	-0.294402	0.792691	-2.872724	8.956375	5.955606	-0.159440	-0.375661	0.484489	-7.534121	9.698164	-7.375923	-4.017577	-3.032105	-0.155815
1517.496000	0.224236	-2.050359	-1.046895	-1.554201	1.204803	1.592240	-0.294986	0.192060	0.405369	-0.591049	-0.293337	0.786484	-2.881418	9.592365	5.751079	-0.203619	-0.364567	0.482689	12.589001	10.652455	-3.879826	-4.017532	2.746642	-2.222550
1517.506000	0.221261	-2.048433	-1.042914	-1.560084	1.201884	1.600155	-0.296485	0.195438	0.405372	-0.595264	-0.291813	0.783609	-3.017595	9.475251	5.827510	-0.147357	-0.418319	0.529638	8.366510	11.760855	-4.266267	-3.963443	2.192221	-1.483599
1517.518000	0.217663	-2.046101	-1.038188	-1.567396	1.198440	1.609525	-0.295168	0.195743	0.390784	-0.584823	-0.287551	0.771609	-2.247163	8.829894	6.193850	-0.012764	-0.417356	0.461455	-10.882805	8.726459	-17.956453	-4.070848	-4.341199	1.033028
1517.528000	0.214713	-2.044185	-1.034225	-1.573159	1.195523	1.617172	-0.291038	0.189263	0.389193	-0.564629	-0.282330	0.759051	-2.164997	9.396883	5.978935	-0.073353	-0.367559	0.435986	8.081635	8.639877	-14.524001	-4.118386	0.807492	-1.108349
1517.538000	0.211762	-2.042240	-1.030242	-1.578617	1.192701	1.624653	-0.289143	0.194814	0.386175	-0.558538	-0.273785	0.746558	-1.777981	8.548205	5.747847	-0.130296	-0.416507	0.457429	-4.159641	3.218443	-12.656330	-1.792913	-2.867754	0.857128
1517.548000	0.208921	-2.040207	-1.026317	-1.584051	1.189914	1.632014	-0.284948	0.196560	0.383497	-0.553543	-0.273516	0.736798	-1.248795	7.864234	5.305205	-0.182151	-0.333750	0.417574	-6.511209	-2.608657	-6.470796	-0.316429	-3.280868	0.799288
1517.558000	0.206055	-2.038244	-1.022491	-1.589471	1.187250	1.639253	-0.279819	0.188822	0.376352	-0.545688	-0.264541	0.722866	-0.883007	7.814591	5.310707	-0.133403	-0.403783	0.479011	-6.042143	-7.514053	-5.947573	1.754332	-2.415342	1.516757
1517.570000	0.202762	-2.035985	-1.018018	-1.596085	1.184117	1.647944	-0.269673	0.188164	0.370811	-0.533893	-0.259518	0.703373	-0.800538	6.953069	5.113747	-0.073130	-0.381521	0.334323	-19.874294	-6.510861	-2.859329	1.490114	-5.218433	0.923256
1517.580000	0.200138	-2.034056	-1.014274	-1.601427	1.181555	1.654920	-0.262273	0.186219	0.367974	-0.515108	-0.259664	0.682988	-0.881576	6.280584	4.598649	-0.129881	-0.296683	0.434526	-21.367375	-6.437842	4.481449	1.286829	-5.289590	2.139448
1517.590000	0.197527	-2.032269	-1.010701	-1.606403	1.179060	1.661639	-0.255079	0.176021	0.356846	-0.502393	-0.248479	0.673080	-0.789140	6.433906	4.662109	-0.165873	-0.384219	0.450592	-19.464007	-7.933120	2.502242	2.530329	-5.280445	2.546126
1517.600000	0.195070	-2.030554	-1.007224	-1.611367	1.176581	1.668197	-0.248419	0.170908	0.346879	-0.495634	-0.252348	0.664718	-1.065007	6.326406	4.803993	-0.177762	-0.311598	0.403886	-26.752335	-4.128131	-1.207668	0.386562	-8.203027	2.904809
1517.612000	0.192147	-2.028586	-1.003063	-1.617265	1.173702	1.676082	-0.241582	0.161113	0.338632	-0.486970	-0.240571	0.648351	-1.147350	6.708653	4.647499	-0.167883	-0.353953	0.430855	-13.299813	-3.012168	2.637564	0.875639	-3.688590	1.575791
1517.622000	0.189786	-2.027018	-0.999766	-1.622064	1.171371	1.682505	-0.233512	0.156368	0.324337	-0.481748	-0.235808	0.631063	-1.872496	6.986844	4.989104	-0.107205	-0.379163	0.361398	-17.656336	6.811689	-2.790473	-2.230644	-5.113598	0.955652
1517.632000	0.187532	-2.025565	-0.996539	-1.626823	1.168968	1.688765	-0.230443	0.146887	0.315593	-0.469623	-0.229906	0.614622	-1.974896	7.771420	4.975232	-0.028308	-0.380895	0.412085	1.875846	8.122735	0.878826	-2.359395	1.716556	-1.156856
1517.642000	0.185231	-2.024075	-0.993421	-1.631519	1.166696	1.694811	-0.227715	0.145486	0.306791	-0.450242	-0.227865	0.602723	-1.803232	7.971903	5.250885	-0.087801	-0.350154	0.401197	-1.210352	5.611458	-5.736429	-2.487159	-0.917942	-0.204419
1517.652000	0.182964	-2.022672	-0.990441	-1.635966	1.164451	1.700650	-0.223143	0.143630	0.301923	-0.436844	-0.217317	0.588192	-1.882727	8.112306	5.073058	-0.068358	-0.338506	0.424526	7.303420	6.655817	-1.481773	-2.512137	2.262337	-1.188784
1517.664000	0.180267	-2.021000	-0.986978	-1.641085	1.161905	1.707646	-0.220049	0.142412	0.289047	-0.427259	-0.210797	0.577188	-1.553877	8.108056	5.553277	-0.072244	-0.404063	0.345529	-5.643799	3.094162	-11.967171	-1.776575	-2.944723	0.158262
1517.674000	0.178135	-2.019628	-0.984205	-1.645250	1.159788	1.713367	-0.213676	0.136598	0.283537	-0.421863	-0.209206	0.558176	-1.455901	8.621074	5.577178	-0.074142	-0.304490	0.381811	6.180176	1.489650	-11.177469	-2.294792	0.221012	-0.748270
1517.684000	0.176038	-2.018220	-0.981420	-1.649381	1.157733	1.718909	-0.209114	0.138685	0.278333	-0.412068	-0.199746	0.540882	-1.230004	8.168521	5.651211	-0.051065	-0.389653	0.400990	-5.708731	-1.443761	-14.014894	-0.898023	-3.171099	1.110142
1517.694000	0.173938	-2.016819	-0.978681	-1.653440	1.155737	1.724222	-0.205997	0.137231	0.277474	-0.403584	-0.195308	0.528702	-0.857157	7.842583	5.199033	-0.050146	-0.348294	0.378553	0.301151	-5.340326	-5.658558	0.660040	-0.285737	-0.108181
1517.704000	0.171938	-2.015431	-0.975955	-1.657460	1.153813	1.729383	-0.197329	0.138752	0.268621	-0.391249	-0.190214	0.516187	-1.115560	7.489666	5.386562	-0.035666	-0.312660	0.400151	-13.693320	-2.288117	-10.949962	-1.171920	-4.961991	1.907610
1517.716000	0.169660	-2.013786	-0.972761	-1.662150	1.151555	1.735429	-0.190956	0.130595	0.262639	-0.373210	-0.186885	0.503062	-0.973127	7.372029	5.198051	-0.007168	-0.308047	0.332836	-10.584355	-2.851366	-7.070103	-0.632464	-3.228967	0.515740
1517.726000	0.167777	-2.012499	-0.970068	-1.665775	1.149740	1.740385	-0.186694	0.127151	0.257304	-0.359140	-0.181942	0.488963	-0.779693	7.288035	5.089756	-0.071229	-0.311176	0.350220	-9.537463	-5.741881	-6.652408	0.358011	-3.592446	1.077190
1517.736000	0.165993	-2.011193	-0.967456	-1.669282	1.147964	1.745192	-0.177493	0.124881	0.250484	-0.351219	-0.169503	0.472950	-1.250393	6.980605	4.874553	-0.100254	-0.366127	0.321523	-11.966620	0.542470	-4.029176	-0.494039	-4.118553	0.922961
1517.746000	0.164267	-2.009977	-0.964948	-1.672742	1.146279	1.749800	-0.172489	0.121028	0.240348	-0.342372	-0.169701	0.456407	-1.251722	6.601681	4.751450	-0.110866	-0.361571	0.330430	-17.499880	0.636598	-3.330928	-0.477925	-5.704608	1.785398
1517.756000	0.162600	-2.008786	-0.962556	-1.676058	1.144582	1.754251	-0.168468	0.117971	0.231242	-0.333844	-0.168522	0.443829	-1.222497	6.336192	4.799075	-0.086688	-0.262159	0.331234	-24.867912	0.612387	-5.297396	-1.764617	-7.996536	2.692892
1517.768000	0.160599	-2.007489	-0.959828	-1.679974	1.142674	1.759487	-0.161252	0.104576	0.223340	-0.326450	-0.158575	0.427540	-1.354865	7.175238	4.786491	-0.047383	-0.309198	0.312635	-4.373473	2.363279	-1.201201	-1.321292	-1.246761	-0.309373
1517.778000	0.159016	-2.006470	-0.957683	-1.683180	1.141100	1.763646	-0.156673	0.103885	0.212641	-0.314356	-0.150003	0.412299	-1.444326	6.920325	4.847263	-0.070331	-0.354745	0.319650	-12.216570	3.162351	-4.884238	-1.406443	-4.222494	1.095402
1517.788000	0.157507	-2.005421	-0.955607	-1.686242	1.139619	1.767730	-0.150626	0.099412	0.203414	-0.300941	-0.147236	0.397138	-1.580998	6.862288	4.851869	-0.021225	-0.336484	0.368019	-12.835857	4.196596	-5.549826	-1.996743	-4.099594	1.528780
1517.798000	0.156006	-2.004543	-0.953645	-1.689290	1.138212	1.771705	-0.149948	0.091983	0.196918	-0.285298	-0.139931	0.389732	-1.246459	7.141932	4.695064	0.017375	-0.337176	0.287462	-0.213415	0.674859	-1.199363	-0.422147	0.402283	-1.216187
1517.810000	0.154161	-2.003466	-0.951472	-1.692661	1.136612	1.776224	-0.142990	0.089584	0.180094	-0.266072	-0.134821	0.376463	-1.361689	6.904054	4.996895	0.056798	-0.290621	0.292326	-13.764270	1.912136	-9.706823	-2.195844	-4.418557	0.722550
1517.820000	0.152771	-2.002580	-0.949721	-1.695241	1.135276	1.779895	-0.138842	0.083778	0.171847	-0.247631	-0.128851	0.366436	-1.387854	6.908963	5.005494	0.021649	-0.230232	0.315514	-13.760312	1.381954	-11.757727	-2.827786	-5.301548	1.293849
1517.830000	0.151379	-2.001804	-0.948089	-1.697642	1.134064	1.783477	-0.135504	0.076291	0.164848	-0.232300	-0.115175	0.354796	-1.301600	7.138438	4.726707	0.004811	-0.280071	0.385087	0.268529	-1.223694	-5.725689	-0.844792	-0.706111	0.306659
1517.840000	0.150023	-2.001100	-0.946526	-1.699816	1.133005	1.787059	-0.135288	0.072530	0.152652	-0.215970	-0.105574	0.351374	-0.984818	6.891393	4.675711	-0.034632	-0.351415	0.325706	-3.679824	-4.992635	-7.462236	0.929389	-2.448604	0.584898
1517.850000	0.148693	-2.000382	-0.945014	-1.701920	1.132029	1.790484	-0.130968	0.067735	0.142165	-0.204690	-0.095934	0.346072	-0.863359	6.721268	4.637205	0.000245	-0.377929	0.282904	-5.905175	-6.056842	-7.535440	1.547126	-2.738884	0.260070
1517.862000	0.147146	-1.999593	-0.943366	-1.704187	1.130897	1.794507	-0.125619	0.061305	0.127426	-0.182753	-0.089330	0.338183	-1.178274	6.383014	4.548398	0.005808	-0.346754	0.301324	-11.749604	-2.410779	-8.009254	0.173801	-4.522955	1.074353
1517.872000	0.145947	-1.999033	-0.942143	-1.705867	1.130075	1.797945	-0.123922	0.055044	0.120215	-0.165414	-0.082421	0.331103	-1.051981	6.185817	4.347690	0.014660	-0.273402	0.330199	-10.231811	-4.460106	-4.893572	0.348231	-3.728510	1.052922
1517.882000	0.144747	-1.998535	-0.941026	-1.707368	1.129281	1.801230	-0.121130	0.046436	0.105134	-0.148088	-0.070665	0.328056	-1.232625	6.080760	4.266706	0.046635	-0.244613	0.320729	-10.413938	-2.092619	-3.587849	-0.453987	-3.365045	0.642886
1517.892000	0.143511	-1.998094	-0.940005	-1.708771	1.128701	1.804522	-0.122279	0.039060	0.091144	-0.130000	-0.057955	0.321661	-0.862250	6.152443	4.267736	0.033523	-0.255529	0.333506	-8.049039	-7.461468	-4.209113	1.157907	-3.016389	0.808047
1517.902000	0.142313	-1.997786	-0.939193	-1.709874	1.128145	1.807688	-0.115900	0.031443	0.078484	-0.109885	-0.047286	0.318762	-1.509964	6.101342	4.184045	-0.016179	-0.267129	0.352399	-8.479409	-0.072753	-4.225320	-0.711311	-3.753750	1.096112
1517.914000	0.140920	-1.997443	-0.938413	-1.711011	1.127685	1.811478	-0.116873	0.022682	0.060177	-0.084316	-0.034061	0.316603	-1.610418	5.939408	4.305229	0.043486	-0.295426	0.328972	-15.558722	1.613307	-7.277892	-1.240620	-5.581307	1.538966
1517.924000	0.139791	-1.997291	-0.937844	-1.711767	1.127404	1.814608	-0.116119	0.014549	0.046266	-0.064541	-0.022990	0.312016	-1.705481	5.978330	4.449718	0.080599	-0.303822	0.421303	-18.511209	1.539045	-10.220580	-1.545198	-6.529955	2.994721
1517.934000	0.138577	-1.997199	-0.937468	-1.712284	1.127205	1.817815	-0.117660	0.006942	0.033951	-0.046047	-0.013951	0.320117	-1.718832	5.418500	4.336288	0.068988	-0.290249	0.348483	-12.900844	2.128755	-7.694111	-1.450117	-4.812408	1.315938
1517.944000	0.137449	-1.997230	-0.937197	-1.712645	1.127140	1.820951	-0.119197	-0.006289	0.022730	-0.025350	-0.001652	0.320581	-1.583381	4.964735	4.270293	0.079677	-0.161997	0.330008	3.294638	-0.304021	-3.401777	0.853535	0.474209	-1.075202
1517.956000	0.135973	-1.997366	-0.936988	-1.712765	1.127233	1.824728	-0.117641	-0.014053	0.008501	-0.001611	0.017548	0.318283	-1.657254	3.857135	3.991073	0.324655	0.026937	0.445577	1.450389	-1.837219	-6.040434	3.168593	-1.165260	1.279200
1517.966000	0.134785	-1.997584	-0.937009	-1.712570	1.127476	1.827972	-0.116801	-0.020396	-0.007479	0.030780	0.023657	0.326082	-1.798730	4.064505	3.433498	0.383973	0.067301	0.332777	-4.033166	-0.171190	-15.928610	1.563278	-6.272741	2.020818
1517.976000	0.133619	-1.997827	-0.937194	-1.712256	1.127716	1.831199	-0.118950	-0.024733	-0.021290	0.037350	0.026046	0.325006	-1.581872	3.783344	3.247052	0.501727	0.173148	0.362454	-9.837850	-2.497323	-15.208863	1.047046	-6.699378	2.453742
1517.986000	0.132442	-1.998094	-0.937501	-1.711842	1.127958	1.834499	-0.118802	-0.032079	-0.032297	0.052567	0.033023	0.321874	-1.701220	3.931645	3.169409	0.587019	0.242235	0.369749	-3.797292	-0.989945	-11.031492	0.308836	-3.645506	1.003434
1517.996000	0.131193	-1.998445	-0.937889	-1.711282	1.128394	1.837825	-0.121319	-0.039671	-0.042264	0.070671	0.042620	0.325497	-1.538163	4.031165	3.127013	0.657710	0.305899	0.371511	0.395001	-3.043641	-8.181609	0.493306	-1.440998	-0.014145
1518.008000	0.129739	-1.999060	-0.938519	-1.710277	1.128915	1.841774	-0.121426	-0.047382	-0.055371	0.093581	0.056638	0.329784	-1.696220	4.097667	2.981723	0.684976	0.312974	0.388499	5.718056	-1.569479	-4.018867	0.479152	0.868467	-0.934296
1518.018000	0.128526	-1.999544	-0.939145	-1.709286	1.129530	1.845133	-0.122902	-0.053828	-0.065113	0.114439	0.067063	0.331098	-1.636201	4.213584	2.939262	0.706165	0.390944	0.390617	9.618969	-2.639665	-2.091201	0.174364	2.307260	-1.658143
1518.028000	0.127302	-2.000147	-0.939849	-1.708045	1.130266	1.848464	-0.123574	-0.059522	-0.078615	0.132395	0.078909	0.341221	-1.693924	4.268912	2.977462	0.684302	0.393928	0.397995	9.172053	-2.477164	-3.239025	-0.004732	1.720034	-1.383544
1518.038000	0.126052	-2.000808	-0.940691	-1.706613	1.131085	1.851912	-0.125408	-0.066022	-0.085617	0.149720	0.092349	0.347939	-1.808671	4.129192	2.818384	0.691468	0.346722	0.395262	9.833432	-1.173534	-0.077738	0.513427	2.474911	-1.758593
1518.050000	0.124525	-2.001603	-0.941800	-1.704735	1.132322	1.856064	-0.130291	-0.074183	-0.097738	0.167307	0.103147	0.354898	-1.537334	4.145168	2.758203	0.709178	0.263356	0.457649	12.139052	-5.781266	1.789288	2.875167	3.634582	-1.341969
1518.060000	0.123168	-2.002399	-0.942882	-1.702964	1.133363	1.859680	-0.130822	-0.078910	-0.109452	0.185384	0.104764	0.367561	-1.705386	4.187627	2.837805	0.673405	0.305245	0.378796	9.709458	-3.141025	-0.593133	1.509142	2.133064	-1.825199
1518.070000	0.121899	-2.003179	-0.944003	-1.701052	1.134418	1.863380	-0.132347	-0.081144	-0.119413	0.198676	0.110308	0.374418	-1.849170	3.784455	2.648749	0.707212	0.368159	0.379173	5.052263	-0.934220	2.665463	0.573039	1.591253	-1.753062
1518.080000	0.120572	-2.004068	-0.945279	-1.699043	1.135606	1.867126	-0.135224	-0.087633	-0.129608	0.214582	0.119790	0.379451	-1.853213	3.509982	2.757553	0.700748	0.392434	0.419933	-5.114916	-1.238620	-1.159205	-0.067741	-1.928184	0.165577
1518.090000	0.119200	-2.004984	-0.946645	-1.696808	1.136831	1.870971	-0.141093	-0.097670	-0.138158	0.226701	0.130121	0.384767	-1.710634	3.991745	2.759190	0.739477	0.373320	0.408916	6.509946	-3.697332	1.924425	1.180665	2.149903	-1.726149
1518.102000	0.117495	-2.006170	-0.948316	-1.693984	1.138499	1.875759	-0.143438	-0.104167	-0.147651	0.239219	0.140809	0.395800	-1.676904	3.943223	2.552452	0.698284	0.307716	0.393826	10.372518	-4.674237	5.699194	2.657709	3.387077	-2.381967
1518.112000	0.116065	-2.007225	-0.949787	-1.691427	1.139913	1.879717	-0.145076	-0.109497	-0.156691	0.250279	0.146975	0.407339	-2.093573	3.919482	2.616613	0.720252	0.312785	0.413655	7.100027	0.260418	4.671843	1.059717	2.519515	-2.018308
1518.122000	0.114587	-2.008397	-0.951409	-1.688809	1.141398	1.883833	-0.149040	-0.116362	-0.166363	0.261639	0.152840	0.418674	-2.177905	4.062222	2.709306	0.668797	0.304137	0.402708	6.793726	0.710420	2.214429	0.797921	1.492855	-1.804226
1518.132000	0.113094	-2.009560	-0.953049	-1.686024	1.143002	1.888030	-0.154946	-0.116392	-0.172729	0.268580	0.156825	0.428902	-2.070244	3.536772	2.549917	0.774599	0.328925	0.461680	-0.453772	-0.407454	5.931007	1.149370	1.128931	-0.994296
1518.142000	0.111533	-2.010736	-0.954844	-1.683213	1.144570	1.892375	-0.158886	-0.124587	-0.180892	0.280493	0.160943	0.439000	-2.021835	3.761670	2.506363	0.746327	0.382356	0.472234	5.543128	-2.005103	7.397465	1.226797	2.615240	-1.604890
1518.154000	0.109647	-2.012365	-0.957080	-1.679766	1.146585	1.897775	-0.161885	-0.131955	-0.193593	0.297049	0.172762	0.452972	-2.464415	4.173686	2.836297	0.737555	0.372759	0.474666	4.706326	2.742728	1.620584	-0.671911	1.397172	-1.358024
1518.164000	0.108000	-2.013703	-0.959037	-1.676739	1.148395	1.902441	-0.167782	-0.136309	-0.199797	0.309705	0.181929	0.462157	-2.442926	4.223940	2.681078	0.721867	0.271745	0.483025	9.835537	1.604619	5.066365	1.142887	3.254123	-1.971811
1518.174000	0.106269	-2.015082	-0.961070	-1.673641	1.150223	1.907202	-0.175088	-0.139343	-0.206771	0.322280	0.180279	0.475296	-2.156759	4.290942	2.774071	0.710805	0.346356	0.430575	8.562511	-1.734157	3.139996	1.126097	2.404058	-2.322517
1518.184000	0.104493	-2.016505	-0.963214	-1.670340	1.152032	1.912032	-0.177437	-0.140082	-0.213952	0.332628	0.186382	0.493283	-2.288963	3.875087	2.871639	0.700606	0.397210	0.429761	-4.750558	0.582052	-0.915975	-0.523668	-2.089210	-0.642677
1518.196000	0.102318	-2.018256	-0.965878	-1.666366	1.154357	1.917993	-0.183180	-0.150748	-0.220846	0.345210	0.196123	0.507877	-2.321507	4.323882	2.951708	0.690123	0.314985	0.532789	3.298687	-1.254550	-1.458528	0.778235	-0.017982	-0.242172
1518.206000	0.100466	-2.019784	-0.968194	-1.662852	1.156382	1.923157	-0.189998	-0.154127	-0.227004	0.352706	0.199681	0.525472	-2.403879	4.595110	3.173043	0.744490	0.320372	0.496897	3.480091	0.160657	-4.394737	-0.010245	0.143942	-0.849238
1518.216000	0.098535	-2.021344	-0.970500	-1.659156	1.158430	1.928528	-0.193304	-0.157582	-0.227956	0.360667	0.202902	0.539131	-2.247116	4.579191	2.997578	0.712991	0.298139	0.482492	7.696489	-2.148914	-1.499575	1.270935	1.398582	-1.459442
1518.226000	0.096504	-2.022887	-0.972870	-1.655511	1.160489	1.934100	-0.198226	-0.158001	-0.231557	0.365894	0.204248	0.548404	-2.260014	4.164958	2.936259	0.741506	0.398223	0.536430	-0.390882	-1.832754	-1.239855	0.098013	-0.648860	-0.111549
1518.236000	0.094472	-2.024548	-0.975268	-1.651815	1.162591	1.939671	-0.204418	-0.166059	-0.239797	0.373263	0.217594	0.561367	-2.358122	4.593253	3.009686	0.797613	0.313281	0.523678	7.742915	-1.108425	-0.447797	0.885007	2.386361	-1.497037
1518.248000	0.091903	-2.026570	-0.978168	-1.647242	1.165344	1.946548	-0.209896	-0.169697	-0.242736	0.385142	0.220336	0.582319	-2.049702	4.585787	2.729980	0.743646	0.302162	0.460660	14.932399	-5.067248	4.114862	2.756982	4.463614	-2.961293
1518.258000	0.089825	-2.028285	-0.980578	-1.643363	1.167536	1.952424	-0.212198	-0.170161	-0.248952	0.402007	0.223868	0.599493	-2.287570	4.160701	2.840216	0.745488	0.379498	0.516391	1.189470	-1.756930	0.232147	0.519555	-0.042946	-0.678557
1518.268000	0.087603	-2.030046	-0.983045	-1.639383	1.169827	1.958526	-0.217567	-0.177252	-0.256709	0.414828	0.234066	0.612663	-2.289410	4.379576	2.860145	0.713826	0.325807	0.454864	5.085496	-1.735827	-0.376147	1.103464	0.635477	-1.659818
1518.278000	0.085393	-2.031822	-0.985608	-1.635177	1.172211	1.964728	-0.221911	-0.180272	-0.261477	0.421617	0.238439	0.622378	-2.167241	4.526052	2.592748	0.749093	0.339217	0.532792	16.345747	-4.975422	6.110689	2.560759	5.062521	-2.465677
1518.288000	0.083160	-2.033672	-0.988165	-1.630982	1.174560	1.970998	-0.226135	-0.184770	-0.271701	0.429602	0.244639	0.636016	-2.382995	4.352777	2.669000	0.728647	0.339524	0.568521	9.332279	-2.417818	3.349535	1.518976	2.431291	-1.097728
1518.300000	0.080420	-2.035847	-0.991469	-1.625602	1.177483	1.978662	-0.233959	-0.185529	-0.274420	0.437508	0.249217	0.659139	-2.300437	3.861989	2.485131	0.734216	0.415522	0.539346	2.712241	-2.381049	5.665337	0.986429	0.867903	-0.890795
1518.310000	0.078007	-2.037787	-0.994261	-1.621172	1.180015	1.985340	-0.236421	-0.193160	-0.284289	0.442595	0.262860	0.672752	-2.648165	4.241406	2.697712	0.780992	0.284821	0.529077	5.301492	1.587718	2.992505	0.951048	1.773409	-1.411114
1518.320000	0.075652	-2.039722	-0.997111	-1.616736	1.182599	1.992211	-0.242407	-0.198749	-0.288092	0.452905	0.261941	0.684329	-2.707563	4.285216	2.539686	0.793034	0.389909	0.503076	10.479207	2.182053	6.313239	0.048313	3.725065	-2.598587
1518.330000	0.073203	-2.041712	-1.000096	-1.612144	1.185214	1.999179	-0.247420	-0.198639	-0.297456	0.466262	0.272750	0.695022	-2.831527	3.701033	2.708889	0.771219	0.319977	0.505103	-8.676375	5.264738	0.883278	-0.665413	-2.678675	-0.126737
1518.342000	0.070175	-2.044156	-1.003787	-1.606535	1.188520	2.007597	-0.254974	-0.208611	-0.303684	0.479612	0.277461	0.709613	-2.879313	4.189678	2.749554	0.771767	0.297278	0.588038	1.143754	3.570494	0.928630	0.039847	0.063693	-0.232929
1518.352000	0.067604	-2.046239	-1.006900	-1.601703	1.191307	2.014757	-0.263259	-0.213629	-0.309509	0.490723	0.275517	0.730101	-2.553900	4.382699	2.863495	0.775258	0.365026	0.587647	2.307671	-0.733821	-1.055971	0.360377	0.067680	-0.249305
1518.362000	0.064962	-2.048398	-1.010108	-1.596697	1.194124	2.022100	-0.266596	-0.214953	-0.311659	0.498918	0.284607	0.744336	-2.709026	4.038920	2.603937	0.717538	0.318147	0.557154	0.571030	1.458889	2.029010	0.621861	-0.612508	-0.355348
1518.372000	0.062234	-2.050583	-1.013272	-1.591583	1.197020	2.029716	-0.274397	-0.223132	-0.321903	0.500025	0.282916	0.755450	-2.561898	4.576781	2.764460	0.764337	0.350802	0.537153	8.641425	-1.080476	0.606415	0.868550	1.935800	-1.581228
1518.382000	0.059461	-2.052830	-1.016385	-1.586504	1.199908	2.037426	-0.276864	-0.226260	-0.322733	0.508520	0.291725	0.768597	-2.653663	4.774012	2.568093	0.791748	0.374149	0.520990	18.540737	-0.829730	5.041154	1.039465	5.640776	-3.192193
1518.394000	0.056122	-2.055547	-1.020364	-1.580413	1.203489	2.046670	-0.284910	-0.230403	-0.333734	0.525832	0.296762	0.785565	-2.394481	4.827234	2.897652	0.808427	0.348674	0.512331	6.543436	2.815934	6.527329	0.052033	2.943457	-1.447804
1518.404000	0.053269	-2.057881	-1.023616	-1.575225	1.206444	2.054518	-0.280475	-0.224176	-0.328344	0.529101	0.295451	0.784596	-2.214331	4.956258	2.805162	0.755641	0.393405	0.517366	11.417856	-0.244581	7.391126	0.564347	3.861824	-1.686264
1518.414000	0.050533	-2.060158	-1.026969	-1.570002	1.209367	2.062396	-0.282148	-0.222974	-0.331435	0.530582	0.300523	0.785979	-2.123585	4.577950	2.991162	0.761815	0.358362	0.484879	-2.746908	0.723156	3.510237	0.264933	-0.631166	-0.408282
1518.424000	0.047717	-2.062468	-1.030309	-1.564591	1.212418	2.070186	-0.282033	-0.227079	-0.332764	0.528328	0.299541	0.785896	-2.091576	5.062479	3.099938	0.723329	0.381070	0.530850	4.619413	-1.432787	1.276907	0.395927	0.728174	-0.371114
1518.434000	0.044874	-2.064769	-1.033718	-1.559263	1.215356	2.078003	-0.283246	-0.228310	-0.332059	0.522867	0.301983	0.790333	-2.078245	5.299683	3.162035	0.692734	0.398354	0.527952	7.662113	-2.166372	-0.257996	0.272744	1.048604	-0.527165
1518.446000	0.041494	-2.067487	-1.037732	-1.553063	1.219077	2.087544	-0.282799	-0.225045	-0.335632	0.517573	0.302008	0.790381	-2.009073	4.971054	3.258632	0.864907	0.332269	0.483557	-1.171731	-0.555293	0.997388	0.641767	0.584422	-0.841377
1518.456000	0.038690	-2.069801	-1.041120	-1.547862	1.222082	2.095417	-0.281308	-0.226955	-0.330735	0.523856	0.297341	0.782710	-2.249086	5.370115	3.132503	0.798111	0.337409	0.527071	10.379018	-0.015024	2.248565	0.544028	3.338552	-1.328828
1518.466000	0.035837	-2.072046	-1.044357	-1.542628	1.225042	2.103280	-0.281531	-0.226291	-0.331284	0.528416	0.300959	0.784655	-2.139328	5.227437	3.196385	0.806194	0.337345	0.515278	5.147260	-0.479539	1.132602	0.573911	1.774144	-0.899651
1518.476000	0.032997	-2.074275	-1.047591	-1.537333	1.228106	2.111058	-0.279503	-0.227842	-0.329369	0.529231	0.295994	0.783899	-2.360956	5.275101	2.949219	0.766348	0.341138	0.548828	12.385524	0.724541	4.738077	0.532851	3.914984	-1.262371
1518.488000	0.029556	-2.077026	-1.051452	-1.530905	1.231611	2.120468	-0.281559	-0.229341	-0.332502	0.523268	0.300716	0.785494	-2.077532	5.562041	3.081709	0.750464	0.296530	0.480002	14.688842	-2.490362	2.119343	1.732042	4.066597	-2.015828
1518.498000	0.026740	-2.079228	-1.054725	-1.525709	1.234624	2.128354	-0.278828	-0.223534	-0.331598	0.519924	0.299172	0.786955	-2.284663	4.824121	2.950530	0.752364	0.333160	0.519781	1.355343	1.708279	4.245867	0.295077	0.527769	-0.420321
1518.508000	0.023945	-2.081426	-1.058080	-1.520558	1.237582	2.136197	-0.281634	-0.227171	-0.332892	0.523260	0.296332	0.785874	-2.106501	5.153785	3.010796	0.789773	0.408238	0.527456	7.230282	-1.290972	3.915996	0.332491	2.565114	-1.021545
1518.518000	0.021093	-2.083679	-1.061423	-1.515421	1.240531	2.144092	-0.280214	-0.228241	-0.332430	0.527540	0.302037	0.788706	-2.321326	5.102443	3.031929	0.756144	0.371537	0.478444	4.758527	2.055841	2.880616	-0.334612	1.356905	-1.200874
1518.528000	0.018287	-2.085895	-1.064803	-1.510134	1.243585	2.152019	-0.282939	-0.226560	-0.330861	0.528303	0.298826	0.782067	-1.943276	4.745784	2.985932	0.788359	0.380047	0.482998	-1.809053	-1.305487	4.337167	0.709197	0.006084	-0.637649
1518.540000	0.014919	-2.088682	-1.068866	-1.503794	1.247181	2.161461	-0.280491	-0.228952	-0.332959	0.527529	0.303864	0.782889	-2.314010	5.016673	3.177484	0.789028	0.288979	0.480940	-1.557347	2.971464	1.027724	0.099801	-0.358943	-0.572447
1518.550000	0.012089	-2.090974	-1.072219	-1.498413	1.250174	2.169198	-0.282947	-0.225269	-0.327182	0.526289	0.301441	0.784179	-1.954762	4.706306	2.872268	0.735964	0.357281	0.507797	-0.723944	-1.771111	5.282767	1.163776	-0.121598	-0.292527
1518.560000	0.009284	-2.093313	-1.075492	-1.493141	1.253195	2.176962	-0.281143	-0.231058	-0.332041	0.517958	0.297621	0.788441	-2.066412	5.260739	2.883302	0.780554	0.317591	0.492372	11.449345	-2.191641	5.572507	1.756582	3.927713	-1.748607
1518.570000	0.006502	-2.095649	-1.078752	-1.487982	1.256187	2.184985	-0.282097	-0.230642	-0.328863	0.522565	0.300774	0.786644	-2.143034	5.437294	2.839057	0.754922	0.321261	0.478807	15.988332	-2.020757	5.615482	1.672432	4.975694	-2.230972
1518.580000	0.003686	-2.097953	-1.082049	-1.482826	1.259264	2.192869	-0.280961	-0.226408	-0.333642	0.525607	0.296186	0.783140	-2.143244	5.174612	3.189927	0.741495	0.332403	0.477175	-0.120374	0.557036	-0.151852	0.229974	-0.621869	-0.527998
1518.592000	0.000342	-2.100764	-1.086063	-1.476638	1.262776	2.202157	-0.281181	-0.228309	-0.332476	0.530325	0.301492	0.785782	-2.257501	5.538491	3.023128	0.741764	0.320770	0.535791	12.179767	-0.864032	2.121848	0.961693	3.259719	-1.051075
1518.602000	-0.002439	-2.103027	-1.089385	-1.471196	1.265832	2.210018	-0.280398	-0.226995	-0.333349	0.528587	0.298859	0.784878	-2.352268	5.520344	3.203803	0.741821	0.363130	0.501941	6.410012	1.597612	-0.781055	-0.482387	1.199515	-0.847767
1518.612000	-0.005197	-2.105315	-1.092752	-1.465792	1.268811	2.217861	-0.282154	-0.225947	-0.333042	0.521104	0.295682	0.787021	-2.411978	5.261205	3.193224	0.765247	0.374273	0.498380	0.953225	3.470887	0.101772	-1.064724	-0.020178	-0.533784
1518.622000	-0.008002	-2.107585	-1.096059	-1.460650	1.271736	2.225745	-0.282331	-0.226848	-0.332561	0.518898	0.302298	0.787211	-2.266370	5.346811	3.038828	0.771631	0.382585	0.496311	6.884000	0.747280	2.486041	-0.115812	2.098943	-1.159812
1518.634000	-0.011419	-2.110298	-1.100132	-1.454480	1.275328	2.235114	-0.283765	-0.223365	-0.333467	0.525460	0.298103	0.783682	-2.330446	5.012903	3.314217	0.775759	0.449498	0.549508	-8.400345	3.743524	-1.198250	-2.096894	-2.799871	0.837860
1518.644000	-0.014231	-2.112551	-1.103433	-1.449321	1.278306	2.243075	-0.283556	-0.226456	-0.330365	0.529720	0.305328	0.787940	-2.175478	5.274267	2.988309	0.797462	0.319185	0.475905	6.295505	0.068567	3.750200	0.907153	2.361191	-1.411591
1518.654000	-0.017031	-2.114804	-1.106774	-1.444079	1.281369	2.250954	-0.283566	-0.228932	-0.333324	0.530543	0.302182	0.781308	-2.203176	5.563570	3.202733	0.802527	0.350831	0.566978	6.354042	-0.743316	0.055672	0.421907	1.952299	-0.280202
1518.664000	-0.019904	-2.117049	-1.110016	-1.438651	1.284350	2.258713	-0.285418	-0.226639	-0.329090	0.527158	0.299028	0.784194	-1.949525	5.247454	3.103022	0.759454	0.357919	0.524129	1.436886	-2.410917	1.335969	0.969178	0.219023	-0.231590
1518.674000	-0.022762	-2.119326	-1.113296	-1.433256	1.287364	2.266439	-0.281917	-0.228852	-0.331862	0.520772	0.301804	0.788509	-2.245106	5.654173	3.150611	0.763557	0.303240	0.520217	8.700714	-0.367983	-0.138682	0.814567	2.184055	-0.845729
1518.686000	-0.026210	-2.122037	-1.117257	-1.427105	1.291026	2.275963	-0.283459	-0.223156	-0.329878	0.518670	0.294443	0.791701	-1.894597	5.051842	2.987002	0.815554	0.404006	0.480099	0.352083	-2.048611	4.426369	0.700936	0.923221	-0.933659
1518.696000	-0.029020	-2.124279	-1.120620	-1.421921	1.294045	2.283986	-0.280597	-0.226415	-0.329470	0.527158	0.299196	0.785660	-2.159767	5.189444	2.871365	0.762476	0.296731	0.500418	5.699290	-0.418523	4.807269	1.360048	1.930517	-0.964195
1518.706000	-0.031894	-2.126501	-1.123923	-1.416715	1.297027	2.291812	-0.282882	-0.226938	-0.331734	0.528908	0.296649	0.780761	-1.924885	5.202975	2.990782	0.749685	0.332110	0.511051	2.152887	-2.688398	2.814140	1.469173	0.503292	-0.441045
1518.716000	-0.034741	-2.128775	-1.127298	-1.411404	1.300013	2.299597	-0.280274	-0.223781	-0.330086	0.527551	0.293486	0.784707	-2.102633	4.840076	2.912296	0.727199	0.398032	0.463285	-3.905298	1.282386	4.414384	-0.275485	-1.289713	-0.536919
1518.726000	-0.037530	-2.131073	-1.130641	-1.406045	1.302937	2.307480	-0.281712	-0.229561	-0.334495	0.523791	0.302217	0.781460	-2.034931	5.361835	3.198724	0.732762	0.374596	0.500542	-0.961937	-0.725931	-0.849534	0.094854	-1.053286	-0.177095
1518.738000	-0.040914	-2.133865	-1.134671	-1.399752	1.306480	2.316862	-0.278982	-0.229759	-0.329811	0.519192	0.296230	0.787035	-2.285921	5.546869	2.874182	0.758861	0.442999	0.474179	11.916410	-0.020621	3.568166	-0.435743	3.636542	-1.744278
1518.748000	-0.043669	-2.136202	-1.137940	-1.394549	1.309527	2.324657	-0.282108	-0.229628	-0.334265	0.521026	0.304008	0.787965	-1.988146	5.551633	3.200366	0.787572	0.333978	0.518687	2.889290	-2.172167	-0.469154	1.030023	0.701488	-0.419111
1518.758000	-0.046480	-2.138533	-1.141193	-1.389429	1.312525	2.332609	-0.279838	-0.230255	-0.330175	0.525560	0.299881	0.787670	-2.282371	5.699725	2.925965	0.811653	0.375274	0.484750	13.642720	-0.520898	3.187704	0.439606	4.635799	-1.838888
1518.768000	-0.049197	-2.140802	-1.144439	-1.384254	1.315588	2.340540	-0.281620	-0.226279	-0.333376	0.528853	0.298237	0.783919	-2.314480	5.584549	3.148572	0.769920	0.331805	0.473248	4.354830	1.843819	-0.243756	-0.123262	0.972569	-1.021616
1518.780000	-0.052595	-2.143534	-1.148412	-1.377881	1.319172	2.349929	-0.281232	-0.227315	-0.333008	0.529413	0.300570	0.779904	-2.404984	5.704575	3.002145	0.789273	0.330976	0.490850	10.755713	1.342529	1.592161	0.199722	3.311879	-1.408279
1518.790000	-0.055383	-2.145741	-1.151774	-1.372495	1.322165	2.357654	-0.281072	-0.228107	-0.333892	0.526838	0.294829	0.783765	-2.462092	5.761152	3.039554	0.740730	0.380549	0.503836	10.073150	1.861052	0.002868	-0.667781	2.419602	-1.050761
1518.800000	-0.058232	-2.147985	-1.155139	-1.367237	1.325167	2.365489	-0.281638	-0.224449	-0.333561	0.519998	0.301973	0.785866	-2.452831	5.176755	3.114910	0.823913	0.336759	0.525852	-3.542600	4.998316	2.425229	-0.876666	-0.455581	-0.089905
1518.810000	-0.061081	-2.150246	-1.158479	-1.362083	1.328110	2.373429	-0.281840	-0.227586	-0.331874	0.526601	0.299541	0.787544	-2.425752	5.351536	3.114486	0.738837	0.371360	0.477275	-1.133424	4.379832	0.352581	-1.285396	-0.891159	-0.531332
1518.820000	-0.063929	-2.152522	-1.161877	-1.356826	1.331069	2.381291	-0.283670	-0.226268	-0.332118	0.527947	0.297391	0.784442	-2.120891	5.370234	2.991337	0.775951	0.400084	0.498163	2.483140	-0.188948	2.482485	-0.012228	0.875033	-0.700528
1518.832000	-0.067339	-2.155231	-1.165889	-1.350596	1.334609	2.390647	-0.282691	-0.228201	-0.329122	0.529594	0.306185	0.782232	-2.079748	5.313631	2.887205	0.743369	0.335413	0.548216	3.333315	-1.526089	3.403013	1.109949	0.842106	-0.111806
1518.842000	-0.070164	-2.157527	-1.169185	-1.345218	1.337605	2.398575	-0.283470	-0.229307	-0.332434	0.527623	0.300354	0.786991	-1.851129	5.503898	3.150929	0.754417	0.401241	0.462850	-0.213502	-2.480903	-0.426914	0.429161	-0.522822	-0.746731
1518.852000	-0.072939	-2.159844	-1.172431	-1.339915	1.340646	2.406403	-0.281549	-0.227668	-0.331045	0.520257	0.306954	0.783532	-2.049894	5.445676	2.909219	0.786837	0.349066	0.523534	5.299349	-2.003004	3.285032	1.150314	1.890145	-0.623255
1518.862000	-0.075746	-2.162159	-1.175677	-1.334719	1.343704	2.414231	-0.283320	-0.230172	-0.332463	0.517997	0.302274	0.786178	-1.787350	5.897342	3.096626	0.803474	0.347715	0.523837	9.096466	-6.186290	-0.610228	2.135008	2.714719	-0.784931
1518.872000	-0.078514	-2.164428	-1.178960	-1.329617	1.346731	2.422011	-0.281494	-0.229438	-0.330640	0.524633	0.298444	0.785544	-2.122223	5.872082	2.904433	0.784569	0.362621	0.545140	13.484611	-3.563173	1.398281	1.313488	4.089688	-0.868031
1518.884000	-0.081872	-2.167100	-1.182975	-1.323419	1.350331	2.431529	-0.282691	-0.225829	-0.334238	0.530835	0.303559	0.786555	-2.042542	5.226243	3.037889	0.814322	0.283728	0.489592	-3.282168	0.534260	3.072917	1.112709	-0.475578	-0.456392
1518.894000	-0.084702	-2.169359	-1.186316	-1.318107	1.353373	2.439422	-0.279675	-0.227294	-0.332626	0.531122	0.295848	0.785387	-2.431127	5.544526	2.963713	0.763765	0.378481	0.498406	4.635308	2.878409	1.645706	-0.789741	1.266751	-0.773610
1518.904000	-0.087498	-2.171622	-1.189646	-1.312659	1.356387	2.447202	-0.281731	-0.225176	-0.331487	0.525961	0.299388	0.782439	-2.324103	5.236061	2.907124	0.766283	0.319196	0.534049	-0.472589	2.606896	3.724179	0.080865	-0.040520	-0.080550
1518.914000	-0.090351	-2.173823	-1.193037	-1.307362	1.359331	2.455048	-0.282009	-0.227791	-0.334692	0.519672	0.297921	0.786587	-2.485448	5.305009	3.056746	0.781280	0.343346	0.550776	-3.066877	5.061783	1.929848	-1.054237	-0.858314	0.260068
1518.926000	-0.093793	-2.176568	-1.197001	-1.301215	1.362928	2.464521	-0.283078	-0.230195	-0.329146	0.519023	0.293643	0.787962	-2.222245	5.588022	2.814950	0.850429	0.447057	0.492367	9.283823	-0.558490	4.441700	-0.156739	4.013501	-1.390184
1518.936000	-0.096651	-2.178863	-1.200334	-1.296070	1.365894	2.472439	-0.280850	-0.227915	-0.334648	0.523955	0.302201	0.786239	-2.241066	5.341548	3.185231	0.816810	0.319159	0.447151	-6.140163	4.211357	0.933382	-0.524796	-1.556897	-0.731813
1518.946000	-0.099491	-2.181188	-1.203615	-1.290806	1.368855	2.480231	-0.283296	-0.231566	-0.332908	0.526417	0.295575	0.784051	-2.202392	5.997901	2.910071	0.807582	0.449759	0.497000	13.712899	-2.323117	0.486337	-0.001950	4.409202	-1.392250
1518.956000	-0.102332	-2.183543	-1.206837	-1.285508	1.371792	2.488041	-0.281540	-0.230638	-0.331488	0.527690	0.303642	0.787350	-2.161751	6.008771	2.886602	0.751422	0.368260	0.495335	13.510609	-2.937409	-0.334879	0.927186	3.554308	-1.214415
1518.966000	-0.105128	-2.185812	-1.210168	-1.280164	1.374824	2.495987	-0.284349	-0.227451	-0.332042	0.522755	0.302074	0.785793	-1.885456	5.727670	2.839778	0.811149	0.369707	0.477112	9.248822	-4.665103	2.557611	1.745418	3.268164	-1.337243
1518.978000	-0.108544	-2.188532	-1.214241	-1.273815	1.378421	2.505434	-0.281702	-0.227469	-0.332292	0.517903	0.299924	0.782102	-2.040454	5.710908	3.023268	0.790677	0.401329	0.516640	3.551416	-1.699157	0.294577	0.295620	1.094879	-0.489182
1518.988000	-0.111350	-2.190795	-1.217607	-1.268666	1.381463	2.513135	-0.281282	-0.223516	-0.332861	0.522659	0.307416	0.787287	-2.014928	5.406628	3.036656	0.829280	0.282189	0.529244	-2.674898	-0.240383	2.421783	1.332185	-0.263518	-0.078408
1518.998000	-0.114179	-2.193121	-1.221008	-1.263563	1.384462	2.520981	-0.279158	-0.227458	-0.332639	0.527289	0.297479	0.787708	-2.145927	5.569934	3.052840	0.793310	0.389792	0.510175	-0.439614	0.821552	0.748183	-0.305963	-0.039758	-0.347086
1519.008000	-0.117009	-2.195386	-1.224368	-1.258284	1.387497	2.528962	-0.279027	-0.228492	-0.336024	0.527791	0.303528	0.787224	-2.248284	5.633224	3.231804	0.825885	0.331709	0.471944	-3.669896	3.451090	-0.921850	-0.547530	-0.950182	-0.600151
1519.018000	-0.119816	-2.197665	-1.227697	-1.253030	1.390485	2.536873	-0.280571	-0.225652	-0.330333	0.527392	0.299628	0.783259	-2.081014	5.359796	2.958607	0.774642	0.309584	0.482769	-2.902239	1.078506	2.583486	0.591268	-0.871908	-0.487920
1519.030000	-0.123148	-2.200417	-1.231596	-1.246507	1.394057	2.546175	-0.278152	-0.229030	-0.332292	0.520471	0.294650	0.780581	-2.343781	5.731820	3.083947	0.784939	0.446036	0.556218	1.001063	2.254610	-0.712959	-1.472886	0.208199	0.102697
1519.040000	-0.125931	-2.202654	-1.234845	-1.241287	1.397078	2.554025	-0.279815	-0.227302	-0.329225	0.518814	0.303661	0.787261	-2.295656	5.745595	2.919691	0.812862	0.306074	0.476095	5.637121	1.174045	1.227063	0.559435	1.944553	-1.056949
1519.050000	-0.128666	-2.204919	-1.238097	-1.236125	1.399987	2.561907	-0.279517	-0.228981	-0.331753	0.525138	0.294658	0.784813	-2.528061	5.828444	2.878719	0.803492	0.406115	0.524615	8.148499	2.658478	0.910969	-1.016179	2.713398	-0.665351
1519.060000	-0.131510	-2.207176	-1.241347	-1.230976	1.402994	2.569759	-0.283299	-0.228566	-0.334312	0.527950	0.303648	0.784742	-2.079743	5.883962	2.915349	0.800209	0.331564	0.534634	7.200280	-2.615857	0.108944	1.335536	2.183335	-0.440361
1519.072000	-0.134818	-2.209888	-1.245353	-1.224665	1.406631	2.579161	-0.280930	-0.225012	-0.332634	0.529448	0.303580	0.786528	-2.429079	5.370810	2.894762	0.752805	0.326247	0.519065	-2.371977	4.762239	2.749913	-0.754937	-0.916020	-0.107917
1519.082000	-0.137664	-2.212141	-1.248699	-1.219280	1.409671	2.587113	-0.283997	-0.227694	-0.333891	0.524601	0.296911	0.785530	-2.197852	5.749266	2.856260	0.758285	0.387994	0.487953	5.235618	-0.121581	0.737795	-0.033296	1.303213	-0.802724
1519.092000	-0.140436	-2.214440	-1.252105	-1.213943	1.412700	2.594946	-0.282526	-0.227336	-0.331994	0.519466	0.304393	0.783650	-2.340325	5.692816	2.876843	0.762849	0.272297	0.479981	3.622698	2.176691	0.934941	0.516421	0.701083	-0.786410
1519.102000	-0.143319	-2.216662	-1.255451	-1.208811	1.415722	2.602797	-0.285943	-0.226278	-0.333009	0.517429	0.294138	0.780676	-2.031033	5.318492	3.002237	0.801394	0.403545	0.529983	-7.090858	1.539672	2.909057	-0.497035	-1.697386	0.126510
[truncated: 949 more rows]
