# Supplementary material for: Practical Aspects of Model-Based Collision Detection
Source: Front Robot AI. 2020 Nov 23;7:571574. doi: 10.3389/frobt.2020.571574 (PMC7805958; doi:10.3389/frobt.2020.571574)
Supplement: Supplementary file 1 [file Data_Sheet_1.ZIP › identification_data/ur-20_02_06-20sec_10harm.csv]

357.7020	0.0040	-1.5636	0.0071	-1.6175	-0.0468	-0.0017	-0.0000	0.0000	-0.0000	0.0000	0.0000	0.0000	-0.2005	0.2039	-0.1346	0.0273	-0.0125	-0.1662	0.0000	-0.0910	-0.0506	0.0060	-0.0027	0.0000	0.0000	-1.0897	-0.4983	0.0646	-0.0290	0.0000
357.7120	0.0040	-1.5636	0.0071	-1.6175	-0.0467	-0.0017	-0.0000	0.0000	-0.0000	0.0000	0.0000	0.0000	-0.1723	0.2063	-0.1097	0.0129	-0.0041	-0.1195	0.0000	-0.0909	-0.0506	0.0060	-0.0027	0.0000	0.0000	-1.0882	-0.4977	0.0647	-0.0290	0.0000
357.7220	0.0040	-1.5636	0.0071	-1.6175	-0.0468	-0.0017	-0.0000	0.0000	-0.0000	0.0000	0.0000	0.0000	-0.2811	0.2206	-0.1320	0.0015	-0.0093	-0.1498	-0.0000	-0.0910	-0.0506	0.0060	-0.0027	0.0000	-0.0000	-1.0892	-0.4978	0.0647	-0.0290	0.0000
357.7320	0.0040	-1.5636	0.0071	-1.6175	-0.0467	-0.0017	-0.0000	0.0000	-0.0000	0.0000	0.0000	0.0000	-0.0490	0.2997	-0.0404	0.0190	-0.0067	-0.1433	0.0000	-0.0908	-0.0505	0.0060	-0.0027	0.0000	0.0000	-1.0877	-0.4972	0.0647	-0.0290	0.0000
357.7440	0.0040	-1.5636	0.0071	-1.6175	-0.0467	-0.0017	-0.0000	0.0000	-0.0000	0.0000	0.0000	0.0000	-0.1240	0.1676	-0.1372	0.0107	0.0027	-0.1280	0.0000	-0.0907	-0.0504	0.0060	-0.0027	0.0000	0.0000	-1.0857	-0.4962	0.0648	-0.0291	0.0000
357.7540	0.0040	-1.5636	0.0071	-1.6175	-0.0467	-0.0017	-0.0000	0.0000	-0.0000	0.0000	0.0000	0.0000	-0.1314	0.1652	-0.0939	0.0210	-0.0030	-0.1623	-0.0000	-0.0912	-0.0508	0.0060	-0.0027	0.0000	-0.0000	-1.0922	-0.4998	0.0645	-0.0290	0.0000
357.7640	0.0040	-1.5636	0.0071	-1.6175	-0.0467	-0.0017	-0.0000	0.0000	-0.0000	0.0000	0.0000	0.0000	-0.2011	0.2336	-0.1514	0.0137	0.0018	-0.1416	-0.0000	-0.0907	-0.0505	0.0060	-0.0027	0.0000	-0.0000	-1.0868	-0.4972	0.0647	-0.0290	0.0000
357.7740	0.0040	-1.5636	0.0071	-1.6175	-0.0467	-0.0017	-0.0000	0.0000	-0.0000	0.0000	0.0000	0.0000	-0.1543	0.2178	-0.0788	0.0208	0.0118	-0.1182	0.0000	-0.0908	-0.0506	0.0060	-0.0027	0.0000	0.0000	-1.0872	-0.4977	0.0648	-0.0290	0.0000
357.7860	0.0041	-1.5636	0.0071	-1.6175	-0.0467	-0.0018	-0.0000	0.0000	-0.0000	0.0000	0.0000	0.0000	-0.1728	0.1741	-0.1003	0.0237	0.0043	-0.1260	-0.0000	-0.0912	-0.0507	0.0060	-0.0027	0.0000	-0.0000	-1.0917	-0.4993	0.0645	-0.0290	0.0000
357.7960	0.0040	-1.5636	0.0071	-1.6175	-0.0467	-0.0018	-0.0000	0.0000	-0.0000	0.0000	0.0000	0.0000	-0.2610	0.1636	-0.1516	0.0222	-0.0026	-0.1298	-0.0000	-0.0909	-0.0506	0.0060	-0.0027	0.0000	-0.0000	-1.0881	-0.4976	0.0648	-0.0290	0.0000
357.8060	0.0041	-1.5636	0.0071	-1.6175	-0.0467	-0.0017	-0.0000	0.0000	-0.0000	0.0000	0.0000	0.0000	-0.2533	0.1407	-0.1172	0.0285	-0.0015	-0.1284	-0.0000	-0.0910	-0.0507	0.0060	-0.0027	0.0000	-0.0000	-1.0893	-0.4988	0.0645	-0.0290	0.0000
357.8160	0.0041	-1.5636	0.0071	-1.6175	-0.0467	-0.0017	-0.0000	0.0000	-0.0000	0.0000	0.0000	0.0000	-0.2403	0.1628	-0.1242	0.0101	0.0125	-0.1245	-0.0000	-0.0907	-0.0505	0.0060	-0.0027	0.0000	-0.0000	-1.0858	-0.4973	0.0646	-0.0290	0.0000
357.8260	0.0040	-1.5636	0.0071	-1.6175	-0.0467	-0.0017	-0.0000	0.0000	-0.0000	0.0000	0.0000	0.0000	-0.2029	0.2739	-0.1070	0.0224	-0.0180	-0.1264	-0.0000	-0.0907	-0.0505	0.0060	-0.0027	0.0000	-0.0000	-1.0863	-0.4968	0.0647	-0.0290	0.0000
357.8360	0.0040	-1.5636	0.0071	-1.6175	-0.0467	-0.0017	-0.0000	0.0000	-0.0000	0.0000	0.0000	0.0000	-0.2792	0.1451	-0.1801	0.0255	-0.0008	-0.1150	0.0000	-0.0908	-0.0505	0.0060	-0.0027	0.0000	0.0000	-1.0871	-0.4966	0.0649	-0.0291	0.0000
357.8460	0.0040	-1.5636	0.0071	-1.6175	-0.0467	-0.0017	-0.0000	0.0000	-0.0000	0.0000	0.0000	0.0000	-0.2360	0.1107	-0.1301	0.0286	0.0100	-0.1374	-0.0000	-0.0912	-0.0507	0.0060	-0.0027	0.0000	-0.0000	-1.0926	-0.4992	0.0646	-0.0290	0.0000
357.8580	0.0040	-1.5636	0.0071	-1.6175	-0.0467	-0.0017	-0.0000	0.0000	-0.0000	0.0000	0.0000	0.0000	-0.2062	0.2097	-0.1372	0.0107	0.0036	-0.1373	0.0000	-0.0906	-0.0504	0.0060	-0.0027	0.0000	0.0000	-1.0847	-0.4962	0.0648	-0.0291	0.0000
357.8680	0.0040	-1.5636	0.0071	-1.6175	-0.0468	-0.0017	-0.0000	0.0000	-0.0000	0.0000	0.0000	0.0000	-0.1790	0.1387	-0.1129	0.0148	-0.0144	-0.1234	-0.0000	-0.0909	-0.0506	0.0060	-0.0027	0.0000	-0.0000	-1.0892	-0.4977	0.0647	-0.0290	0.0000
357.8780	0.0040	-1.5636	0.0071	-1.6175	-0.0467	-0.0017	-0.0000	0.0000	-0.0000	0.0000	0.0000	0.0000	-0.1785	0.1808	-0.1205	-0.0083	0.0126	-0.1235	0.0000	-0.0909	-0.0506	0.0060	-0.0027	0.0000	0.0000	-1.0892	-0.4977	0.0647	-0.0290	0.0000
357.8880	0.0040	-1.5636	0.0071	-1.6175	-0.0467	-0.0017	-0.0000	0.0000	-0.0000	0.0000	0.0000	0.0000	-0.1771	0.1840	-0.1096	0.0183	0.0050	-0.1354	0.0000	-0.0909	-0.0507	0.0060	-0.0027	0.0000	0.0000	-1.0882	-0.4987	0.0646	-0.0290	0.0000
357.8980	0.0040	-1.5636	0.0071	-1.6175	-0.0467	-0.0017	-0.0000	0.0000	-0.0000	0.0000	0.0000	0.0000	-0.1806	0.1771	-0.1527	0.0395	0.0026	-0.1259	0.0000	-0.0908	-0.0505	0.0060	-0.0027	0.0000	0.0000	-1.0878	-0.4973	0.0647	-0.0290	0.0000
357.9100	0.0040	-1.5636	0.0071	-1.6175	-0.0467	-0.0017	-0.0000	0.0000	-0.0000	0.0000	0.0000	0.0000	-0.1724	0.1414	-0.0900	0.0385	-0.0102	-0.1316	-0.0000	-0.0913	-0.0508	0.0060	-0.0027	0.0000	-0.0000	-1.0937	-0.4993	0.0645	-0.0290	0.0000
357.9200	0.0040	-1.5636	0.0071	-1.6175	-0.0467	-0.0017	-0.0000	0.0000	-0.0000	0.0000	0.0000	0.0000	-0.0949	0.1691	-0.0946	0.0126	0.0015	-0.1335	-0.0000	-0.0909	-0.0506	0.0060	-0.0027	0.0000	-0.0000	-1.0882	-0.4977	0.0647	-0.0290	0.0000
357.9300	0.0040	-1.5636	0.0071	-1.6175	-0.0467	-0.0017	-0.0000	0.0000	-0.0000	0.0000	0.0000	0.0000	-0.0839	0.2051	-0.0742	0.0043	0.0047	-0.1562	0.0000	-0.0913	-0.0508	0.0060	-0.0027	0.0000	0.0000	-1.0932	-0.4998	0.0645	-0.0290	0.0000
357.9400	0.0040	-1.5636	0.0071	-1.6175	-0.0468	-0.0018	-0.0000	0.0000	-0.0000	0.0000	0.0000	0.0000	-0.1293	0.2133	-0.0965	0.0154	-0.0016	-0.1208	-0.0000	-0.0906	-0.0504	0.0060	-0.0027	0.0000	-0.0000	-1.0848	-0.4963	0.0647	-0.0290	0.0000
357.9500	0.0040	-1.5636	0.0071	-1.6175	-0.0467	-0.0017	-0.0000	0.0000	-0.0000	0.0000	0.0000	0.0000	-0.1815	0.1141	-0.1261	0.0121	-0.0082	-0.1421	-0.0000	-0.0907	-0.0505	0.0060	-0.0027	0.0000	-0.0000	-1.0867	-0.4972	0.0648	-0.0290	0.0000
357.9620	0.0040	-1.5636	0.0071	-1.6175	-0.0467	-0.0017	-0.0000	0.0000	-0.0000	0.0000	0.0000	0.0000	-0.1225	0.2389	-0.1123	0.0205	-0.0019	-0.1463	-0.0000	-0.0908	-0.0506	0.0060	-0.0027	0.0000	-0.0000	-1.0877	-0.4982	0.0647	-0.0290	0.0000
357.9720	0.0040	-1.5636	0.0071	-1.6175	-0.0467	-0.0017	-0.0000	0.0000	-0.0000	0.0000	0.0000	0.0000	0.0175	0.1930	-0.0822	0.0135	0.0044	-0.1197	-0.0000	-0.0908	-0.0505	0.0060	-0.0027	0.0000	-0.0000	-1.0868	-0.4973	0.0646	-0.0290	0.0000
357.9820	0.0041	-1.5636	0.0071	-1.6175	-0.0467	-0.0017	-0.0000	0.0000	-0.0000	0.0000	0.0000	0.0000	-0.2098	0.2149	-0.0606	0.0134	0.0036	-0.1499	-0.0000	-0.0908	-0.0506	0.0060	-0.0027	0.0000	-0.0000	-1.0873	-0.4978	0.0647	-0.0290	0.0000
357.9920	0.0040	-1.5636	0.0071	-1.6175	-0.0467	-0.0017	-0.0000	0.0000	-0.0000	0.0000	0.0000	0.0000	-0.0658	0.1118	-0.1140	0.0326	-0.0088	-0.1213	0.0000	-0.0910	-0.0506	0.0060	-0.0027	0.0000	0.0000	-1.0897	-0.4982	0.0647	-0.0290	0.0000
358.0020	0.0040	-1.5636	0.0071	-1.6175	-0.0468	-0.0017	-0.0000	0.0000	-0.0000	0.0000	0.0000	0.0000	-0.2007	0.2191	-0.0599	0.0096	0.0009	-0.1148	-0.0000	-0.0907	-0.0505	0.0060	-0.0027	0.0000	-0.0000	-1.0857	-0.4972	0.0648	-0.0290	0.0000
358.0120	0.0040	-1.5636	0.0071	-1.6175	-0.0468	-0.0017	-0.0000	0.0000	-0.0000	0.0000	0.0000	0.0000	-0.0596	0.2238	-0.1237	0.0228	0.0088	-0.1335	-0.0000	-0.0903	-0.0503	0.0060	-0.0027	0.0000	-0.0000	-1.0817	-0.4952	0.0649	-0.0291	0.0000
358.0220	0.0040	-1.5636	0.0071	-1.6175	-0.0467	-0.0017	-0.0000	0.0000	-0.0000	0.0000	0.0000	0.0000	-0.2085	0.0900	-0.1096	0.0282	0.0177	-0.1460	0.0000	-0.0907	-0.0506	0.0060	-0.0027	0.0000	0.0000	-1.0867	-0.4982	0.0647	-0.0290	0.0000
358.0340	0.0040	-1.5636	0.0071	-1.6175	-0.0467	-0.0017	-0.0000	0.0000	-0.0000	0.0000	0.0000	0.0000	-0.2478	0.1759	-0.1437	0.0206	-0.0006	-0.1113	-0.0000	-0.0909	-0.0506	0.0060	-0.0027	0.0000	-0.0000	-1.0887	-0.4982	0.0647	-0.0290	0.0000
358.0440	0.0040	-1.5636	0.0071	-1.6175	-0.0467	-0.0017	-0.0000	0.0000	-0.0000	0.0000	0.0000	0.0000	-0.2059	0.1830	-0.1202	0.0026	0.0047	-0.1325	-0.0000	-0.0912	-0.0508	0.0060	-0.0027	0.0000	-0.0000	-1.0922	-0.4997	0.0646	-0.0290	0.0000
358.0540	0.0040	-1.5636	0.0071	-1.6175	-0.0467	-0.0017	-0.0000	0.0000	-0.0000	0.0000	0.0000	0.0000	-0.1626	0.1793	-0.0901	0.0130	-0.0102	-0.1551	-0.0000	-0.0907	-0.0504	0.0060	-0.0027	0.0000	-0.0000	-1.0868	-0.4963	0.0647	-0.0290	0.0000
358.0640	0.0040	-1.5636	0.0071	-1.6175	-0.0467	-0.0017	-0.0000	0.0000	-0.0000	0.0000	0.0000	0.0000	-0.1883	0.2097	-0.1013	0.0369	-0.0155	-0.1220	0.0000	-0.0907	-0.0505	0.0060	-0.0027	0.0000	0.0000	-1.0868	-0.4973	0.0646	-0.0290	0.0000
358.0740	0.0041	-1.5636	0.0071	-1.6175	-0.0467	-0.0017	-0.0000	0.0000	-0.0000	0.0000	0.0000	0.0000	-0.1172	0.1728	-0.1323	0.0231	-0.0020	-0.1472	-0.0000	-0.0907	-0.0505	0.0060	-0.0027	0.0000	-0.0000	-1.0868	-0.4972	0.0647	-0.0290	0.0000
358.0860	0.0040	-1.5636	0.0071	-1.6175	-0.0467	-0.0017	-0.0000	0.0000	-0.0000	0.0000	0.0000	0.0000	-0.2572	0.1986	-0.0977	0.0133	-0.0264	-0.1200	-0.0000	-0.0911	-0.0506	0.0060	-0.0027	0.0000	-0.0000	-1.0908	-0.4983	0.0646	-0.0290	0.0000
358.0960	0.0040	-1.5636	0.0071	-1.6175	-0.0467	-0.0017	-0.0000	0.0000	-0.0000	0.0000	0.0000	0.0000	-0.1475	0.0855	-0.0693	-0.0112	-0.0011	-0.1291	-0.0000	-0.0910	-0.0506	0.0060	-0.0027	0.0000	-0.0000	-1.0897	-0.4982	0.0647	-0.0290	0.0000
358.1060	0.0040	-1.5636	0.0071	-1.6175	-0.0467	-0.0017	-0.0000	0.0000	-0.0000	0.0000	0.0000	0.0000	-0.1376	0.2191	-0.0877	0.0154	-0.0086	-0.1414	-0.0000	-0.0907	-0.0505	0.0060	-0.0027	0.0000	-0.0000	-1.0868	-0.4973	0.0647	-0.0290	0.0000
358.1160	0.0040	-1.5636	0.0071	-1.6175	-0.0467	-0.0017	-0.0000	0.0000	-0.0000	0.0000	0.0000	0.0000	-0.1341	0.1769	-0.1105	0.0196	-0.0110	-0.1227	0.0000	-0.0910	-0.0507	0.0060	-0.0027	0.0000	0.0000	-1.0894	-0.4989	0.0645	-0.0290	0.0000
358.1280	0.0040	-1.5636	0.0071	-1.6175	-0.0467	-0.0017	-0.0000	0.0000	-0.0000	0.0000	0.0000	0.0000	-0.0702	0.2698	-0.0741	-0.0043	-0.0023	-0.1378	-0.0000	-0.0909	-0.0505	0.0060	-0.0027	0.0000	-0.0000	-1.0881	-0.4967	0.0648	-0.0290	0.0000
358.1380	0.0040	-1.5636	0.0071	-1.6175	-0.0467	-0.0017	-0.0000	0.0000	-0.0000	0.0000	0.0000	0.0000	-0.1321	0.1523	-0.0698	0.0188	-0.0177	-0.1192	-0.0000	-0.0909	-0.0506	0.0060	-0.0027	0.0000	-0.0000	-1.0887	-0.4982	0.0647	-0.0290	0.0000
358.1480	0.0040	-1.5636	0.0071	-1.6175	-0.0467	-0.0017	-0.0000	0.0000	-0.0000	0.0000	0.0000	0.0000	-0.1614	0.2719	-0.0916	0.0137	0.0110	-0.1260	0.0000	-0.0909	-0.0506	0.0060	-0.0027	0.0000	0.0000	-1.0887	-0.4982	0.0647	-0.0290	0.0000
358.1580	0.0040	-1.5636	0.0071	-1.6175	-0.0467	-0.0018	-0.0000	0.0000	-0.0000	0.0000	0.0000	0.0000	-0.0651	0.2161	-0.1222	0.0177	0.0077	-0.1335	0.0000	-0.0905	-0.0504	0.0060	-0.0027	0.0000	0.0000	-1.0836	-0.4961	0.0649	-0.0291	0.0000
358.1680	0.0040	-1.5636	0.0071	-1.6175	-0.0467	-0.0017	-0.0000	0.0000	-0.0000	0.0000	0.0000	0.0000	-0.1606	0.2513	-0.1137	0.0303	-0.0149	-0.1460	-0.0000	-0.0909	-0.0505	0.0060	-0.0027	0.0000	-0.0000	-1.0882	-0.4967	0.0647	-0.0290	0.0000
358.1800	0.0040	-1.5636	0.0071	-1.6175	-0.0468	-0.0017	-0.0000	0.0000	-0.0000	0.0000	0.0000	0.0000	-0.1613	0.2685	-0.1075	0.0305	0.0124	-0.1386	0.0000	-0.0910	-0.0508	0.0060	-0.0027	0.0000	0.0000	-1.0902	-0.4997	0.0646	-0.0290	0.0000
358.1900	0.0040	-1.5636	0.0071	-1.6175	-0.0467	-0.0017	-0.0000	0.0000	-0.0000	0.0000	0.0000	0.0000	-0.1708	0.1761	-0.1248	0.0027	0.0195	-0.1556	-0.0000	-0.0913	-0.0509	0.0060	-0.0027	0.0000	-0.0000	-1.0938	-0.5003	0.0644	-0.0290	0.0000
358.2000	0.0040	-1.5636	0.0071	-1.6175	-0.0467	-0.0017	-0.0000	0.0000	-0.0000	0.0000	0.0000	0.0000	-0.1617	0.1318	-0.0664	0.0328	-0.0013	-0.1347	-0.0000	-0.0912	-0.0507	0.0060	-0.0027	0.0000	-0.0000	-1.0917	-0.4993	0.0645	-0.0290	0.0000
358.2100	0.0040	-1.5636	0.0071	-1.6175	-0.0467	-0.0018	-0.0000	0.0000	-0.0000	0.0000	0.0000	0.0000	-0.1544	0.2144	-0.1161	0.0226	-0.0136	-0.1377	-0.0000	-0.0905	-0.0505	0.0060	-0.0027	0.0000	-0.0000	-1.0842	-0.4967	0.0648	-0.0290	0.0000
358.2220	0.0041	-1.5636	0.0071	-1.6175	-0.0467	-0.0017	-0.0000	0.0000	-0.0000	0.0000	0.0000	0.0000	-0.1623	0.1798	-0.1036	0.0118	0.0079	-0.1280	-0.0000	-0.0909	-0.0505	0.0060	-0.0027	0.0000	-0.0000	-1.0887	-0.4972	0.0647	-0.0290	0.0000
358.2320	0.0040	-1.5636	0.0071	-1.6175	-0.0467	-0.0017	-0.0000	0.0000	-0.0000	0.0000	0.0000	0.0000	-0.2108	0.2843	-0.1066	0.0126	-0.0037	-0.1220	-0.0000	-0.0909	-0.0505	0.0060	-0.0027	0.0000	-0.0000	-1.0887	-0.4972	0.0647	-0.0290	0.0000
358.2420	0.0041	-1.5636	0.0071	-1.6175	-0.0467	-0.0017	-0.0000	0.0000	-0.0000	0.0000	0.0000	0.0000	-0.1734	0.2179	-0.1529	0.0225	-0.0073	-0.1127	-0.0000	-0.0906	-0.0504	0.0060	-0.0027	0.0000	-0.0000	-1.0852	-0.4957	0.0648	-0.0291	0.0000
358.2520	0.0040	-1.5636	0.0071	-1.6175	-0.0467	-0.0018	-0.0000	0.0000	-0.0000	0.0000	0.0000	0.0000	-0.0546	0.2652	-0.1087	0.0090	-0.0063	-0.1053	-0.0000	-0.0911	-0.0506	0.0060	-0.0027	0.0000	-0.0000	-1.0916	-0.4981	0.0647	-0.0290	0.0000
358.2620	0.0040	-1.5636	0.0071	-1.6175	-0.0467	-0.0017	-0.0000	0.0000	-0.0000	0.0000	0.0000	0.0000	-0.0286	0.2112	-0.0836	0.0056	-0.0040	-0.1394	-0.0000	-0.0908	-0.0505	0.0060	-0.0027	0.0000	-0.0000	-1.0873	-0.4967	0.0647	-0.0290	0.0000
358.2740	0.0040	-1.5636	0.0071	-1.6175	-0.0468	-0.0017	-0.0000	0.0000	-0.0000	0.0000	0.0000	0.0000	-0.2151	0.2036	-0.1265	0.0168	-0.0056	-0.1240	-0.0000	-0.0909	-0.0506	0.0060	-0.0027	0.0000	-0.0000	-1.0887	-0.4982	0.0647	-0.0290	0.0000
358.2840	0.0040	-1.5636	0.0071	-1.6175	-0.0467	-0.0017	-0.0000	0.0000	-0.0000	0.0000	0.0000	0.0000	-0.1979	0.1408	-0.0763	0.0130	0.0163	-0.1166	-0.0000	-0.0907	-0.0505	0.0060	-0.0027	0.0000	-0.0000	-1.0863	-0.4968	0.0647	-0.0290	0.0000
358.2940	0.0040	-1.5636	0.0071	-1.6175	-0.0467	-0.0018	-0.0000	0.0000	-0.0000	0.0000	0.0000	0.0000	-0.1279	0.1457	-0.1185	0.0123	0.0132	-0.1570	-0.0000	-0.0913	-0.0509	0.0060	-0.0027	0.0000	-0.0000	-1.0933	-0.5009	0.0644	-0.0289	0.0000
358.3040	0.0040	-1.5636	0.0071	-1.6175	-0.0467	-0.0017	-0.0000	0.0000	-0.0000	0.0000	0.0000	0.0000	-0.2630	0.1734	-0.0875	-0.0082	-0.0253	-0.1233	-0.0000	-0.0909	-0.0507	0.0060	-0.0027	0.0000	-0.0000	-1.0892	-0.4987	0.0647	-0.0290	0.0000
358.3140	0.0040	-1.5636	0.0071	-1.6175	-0.0468	-0.0017	-0.0000	0.0000	-0.0000	0.0000	0.0000	0.0000	-0.3086	0.1715	-0.1304	0.0003	0.0006	-0.1059	0.0000	-0.0909	-0.0506	0.0060	-0.0027	0.0000	0.0000	-1.0883	-0.4978	0.0646	-0.0290	0.0000
358.3260	0.0040	-1.5636	0.0071	-1.6175	-0.0467	-0.0017	-0.0000	0.0000	-0.0000	0.0000	0.0000	0.0000	-0.1859	0.2662	-0.0993	0.0048	0.0010	-0.1383	0.0000	-0.0907	-0.0505	0.0060	-0.0027	0.0000	0.0000	-1.0863	-0.4967	0.0647	-0.0290	0.0000
358.3360	0.0040	-1.5636	0.0071	-1.6175	-0.0467	-0.0017	-0.0000	0.0000	-0.0000	0.0000	0.0000	0.0000	-0.2579	0.1966	-0.1222	0.0100	0.0117	-0.1139	0.0000	-0.0907	-0.0504	0.0060	-0.0027	0.0000	0.0000	-1.0857	-0.4962	0.0648	-0.0291	0.0000
358.3460	0.0040	-1.5636	0.0071	-1.6175	-0.0467	-0.0017	-0.0000	0.0000	-0.0000	0.0000	0.0000	0.0000	-0.2300	0.2028	-0.1048	0.0217	0.0018	-0.1413	-0.0000	-0.0910	-0.0506	0.0060	-0.0027	0.0000	-0.0000	-1.0898	-0.4983	0.0646	-0.0290	0.0000
358.3560	0.0041	-1.5636	0.0071	-1.6175	-0.0468	-0.0017	-0.0000	0.0000	-0.0000	0.0000	0.0000	0.0000	-0.2791	0.1816	-0.1064	0.0083	0.0189	-0.1292	-0.0000	-0.0908	-0.0507	0.0060	-0.0027	0.0000	-0.0000	-1.0879	-0.4983	0.0646	-0.0290	0.0000
358.3660	0.0040	-1.5636	0.0071	-1.6174	-0.0467	-0.0017	-0.0000	0.0000	-0.0000	0.0000	0.0000	0.0000	-0.2758	0.2255	-0.0725	0.0324	0.0061	-0.1136	-0.0000	-0.0909	-0.0506	0.0060	-0.0027	0.0000	-0.0000	-1.0882	-0.4977	0.0647	-0.0290	0.0000
358.3780	0.0040	-1.5636	0.0071	-1.6175	-0.0467	-0.0017	-0.0000	0.0000	-0.0000	0.0000	0.0000	0.0000	-0.1925	0.1817	-0.0937	0.0105	-0.0010	-0.1119	-0.0000	-0.0913	-0.0508	0.0060	-0.0027	0.0000	-0.0000	-1.0932	-0.4998	0.0645	-0.0290	0.0000
358.3880	0.0041	-1.5636	0.0071	-1.6175	-0.0467	-0.0017	-0.0000	0.0000	-0.0000	0.0000	0.0000	0.0000	-0.1183	0.2428	-0.0647	0.0077	-0.0042	-0.1226	-0.0000	-0.0908	-0.0505	0.0060	-0.0027	0.0000	-0.0000	-1.0877	-0.4972	0.0648	-0.0290	0.0000
358.3980	0.0040	-1.5636	0.0071	-1.6175	-0.0467	-0.0017	-0.0000	0.0000	-0.0000	0.0000	0.0000	0.0000	-0.2560	0.1177	-0.0524	0.0161	0.0019	-0.1223	-0.0000	-0.0906	-0.0504	0.0060	-0.0027	0.0000	-0.0000	-1.0853	-0.4958	0.0647	-0.0290	0.0000
358.4080	0.0040	-1.5636	0.0071	-1.6175	-0.0467	-0.0017	-0.0000	0.0000	-0.0000	0.0000	0.0000	0.0000	-0.2437	0.1316	-0.1363	0.0297	0.0052	-0.1240	0.0000	-0.0909	-0.0506	0.0060	-0.0027	0.0000	0.0000	-1.0881	-0.4976	0.0648	-0.0290	0.0000
358.4180	0.0040	-1.5636	0.0071	-1.6175	-0.0467	-0.0017	-0.0000	0.0000	-0.0000	0.0000	0.0000	0.0000	-0.1548	0.2528	-0.1459	0.0060	-0.0217	-0.1152	0.0000	-0.0906	-0.0505	0.0060	-0.0027	0.0000	0.0000	-1.0853	-0.4967	0.0647	-0.0290	0.0000
358.4300	0.0040	-1.5636	0.0071	-1.6175	-0.0467	-0.0017	-0.0000	0.0000	-0.0000	0.0000	0.0000	0.0000	-0.2222	0.1938	-0.0731	0.0318	-0.0013	-0.1461	0.0000	-0.0906	-0.0505	0.0060	-0.0027	0.0000	0.0000	-1.0855	-0.4970	0.0649	-0.0291	0.0000
358.4400	0.0040	-1.5636	0.0071	-1.6175	-0.0467	-0.0017	-0.0000	0.0000	-0.0000	0.0000	0.0000	0.0000	-0.1677	0.2507	-0.0878	0.0052	-0.0137	-0.1197	-0.0000	-0.0910	-0.0507	0.0060	-0.0027	0.0000	-0.0000	-1.0893	-0.4988	0.0646	-0.0290	0.0000
358.4500	0.0040	-1.5636	0.0071	-1.6175	-0.0467	-0.0017	-0.0000	0.0000	-0.0000	0.0000	0.0000	0.0000	-0.2471	0.2015	-0.1175	0.0004	0.0009	-0.1266	0.0000	-0.0909	-0.0505	0.0060	-0.0027	0.0000	0.0000	-1.0888	-0.4973	0.0646	-0.0290	0.0000
358.4600	0.0040	-1.5636	0.0071	-1.6175	-0.0467	-0.0017	-0.0000	0.0000	-0.0000	0.0000	0.0000	0.0000	-0.2522	0.1499	-0.1272	-0.0070	0.0172	-0.1162	0.0000	-0.0904	-0.0504	0.0060	-0.0027	0.0000	0.0000	-1.0832	-0.4957	0.0649	-0.0291	0.0000
358.4700	0.0040	-1.5636	0.0071	-1.6175	-0.0467	-0.0017	-0.0000	0.0000	-0.0000	0.0000	0.0000	0.0000	-0.2675	0.1722	-0.1091	0.0044	0.0032	-0.1357	-0.0000	-0.0908	-0.0506	0.0060	-0.0027	0.0000	-0.0000	-1.0879	-0.4974	0.0646	-0.0290	0.0000
358.4820	0.0040	-1.5636	0.0071	-1.6175	-0.0467	-0.0017	-0.0000	0.0000	-0.0000	0.0000	0.0000	0.0000	-0.1831	0.2128	-0.0889	0.0197	0.0021	-0.1135	0.0000	-0.0909	-0.0505	0.0060	-0.0027	0.0000	0.0000	-1.0887	-0.4973	0.0647	-0.0290	0.0000
358.4920	0.0041	-1.5636	0.0071	-1.6175	-0.0467	-0.0017	-0.0000	0.0000	-0.0000	0.0000	0.0000	0.0000	-0.1206	0.2101	-0.1328	0.0066	0.0063	-0.1357	0.0000	-0.0912	-0.0508	0.0060	-0.0027	0.0000	0.0000	-1.0916	-0.5002	0.0646	-0.0290	0.0000
358.5020	0.0040	-1.5636	0.0071	-1.6175	-0.0467	-0.0017	-0.0000	0.0000	-0.0000	0.0000	0.0000	0.0000	-0.1652	0.2160	-0.1224	-0.0025	-0.0116	-0.1409	-0.0000	-0.0905	-0.0504	0.0060	-0.0027	0.0000	-0.0000	-1.0841	-0.4956	0.0649	-0.0291	0.0000
358.5120	0.0040	-1.5636	0.0071	-1.6175	-0.0468	-0.0017	-0.0000	0.0000	-0.0000	0.0000	0.0000	0.0000	-0.2570	0.1083	-0.1080	0.0048	-0.0193	-0.1195	-0.0000	-0.0912	-0.0508	0.0060	-0.0027	0.0000	-0.0000	-1.0918	-0.4994	0.0645	-0.0290	0.0000
358.5220	0.0041	-1.5636	0.0071	-1.6175	-0.0467	-0.0017	-0.0000	0.0000	-0.0000	0.0000	0.0000	0.0000	-0.1432	0.2406	-0.0919	0.0213	-0.0125	-0.1657	-0.0000	-0.0911	-0.0507	0.0060	-0.0027	0.0000	-0.0000	-1.0908	-0.4984	0.0645	-0.0290	0.0000
358.5340	0.0041	-1.5636	0.0071	-1.6175	-0.0467	-0.0017	-0.0000	0.0000	-0.0000	0.0000	0.0000	0.0000	-0.2021	0.1511	-0.0798	0.0192	-0.0156	-0.1303	-0.0000	-0.0906	-0.0505	0.0060	-0.0027	0.0000	-0.0000	-1.0848	-0.4972	0.0647	-0.0290	0.0000
358.5440	0.0040	-1.5636	0.0071	-1.6175	-0.0467	-0.0017	-0.0000	0.0000	-0.0000	0.0000	0.0000	0.0000	-0.0959	0.1543	-0.0707	0.0140	0.0317	-0.1101	0.0000	-0.0909	-0.0506	0.0060	-0.0027	0.0000	0.0000	-1.0888	-0.4983	0.0646	-0.0290	0.0000
358.5540	0.0040	-1.5636	0.0071	-1.6175	-0.0467	-0.0017	-0.0000	0.0000	-0.0000	0.0000	0.0000	0.0000	-0.0879	0.1991	-0.0954	-0.0068	-0.0030	-0.1335	-0.0000	-0.0910	-0.0507	0.0060	-0.0027	0.0000	-0.0000	-1.0893	-0.4988	0.0646	-0.0290	0.0000
358.5640	0.0040	-1.5636	0.0071	-1.6174	-0.0467	-0.0017	-0.0000	0.0000	-0.0000	0.0000	0.0000	0.0000	-0.1416	0.1183	-0.1000	0.0067	0.0055	-0.1295	-0.0000	-0.0906	-0.0504	0.0060	-0.0027	0.0000	-0.0000	-1.0852	-0.4956	0.0649	-0.0291	0.0000
358.5760	0.0040	-1.5636	0.0071	-1.6175	-0.0468	-0.0018	-0.0000	0.0000	-0.0000	0.0000	0.0000	0.0000	-0.2694	0.2334	-0.0648	0.0206	0.0045	-0.1220	-0.0000	-0.0909	-0.0506	0.0060	-0.0027	0.0000	-0.0000	-1.0882	-0.4977	0.0647	-0.0290	0.0000
358.5860	0.0040	-1.5636	0.0071	-1.6175	-0.0467	-0.0017	-0.0000	0.0000	-0.0000	0.0000	0.0000	0.0000	-0.2081	0.1163	-0.0999	0.0120	-0.0097	-0.1304	-0.0000	-0.0912	-0.0507	0.0060	-0.0027	0.0000	-0.0000	-1.0916	-0.4992	0.0647	-0.0290	0.0000
358.5960	0.0040	-1.5636	0.0071	-1.6175	-0.0467	-0.0017	-0.0000	0.0000	-0.0000	0.0000	0.0000	0.0000	-0.2550	0.1791	-0.1304	0.0031	-0.0001	-0.1096	-0.0000	-0.0913	-0.0509	0.0060	-0.0027	0.0000	-0.0000	-1.0928	-0.5004	0.0644	-0.0289	0.0000
358.6060	0.0040	-1.5636	0.0071	-1.6175	-0.0467	-0.0017	-0.0000	0.0000	-0.0000	0.0000	0.0000	0.0000	-0.2480	0.2721	-0.0802	0.0216	0.0066	-0.1201	-0.0000	-0.0909	-0.0506	0.0060	-0.0027	0.0000	-0.0000	-1.0883	-0.4978	0.0646	-0.0290	0.0000
358.6160	0.0040	-1.5636	0.0071	-1.6175	-0.0467	-0.0017	-0.0000	0.0000	-0.0000	0.0000	0.0000	0.0000	-0.2215	0.1205	-0.0868	-0.0255	-0.0020	-0.1332	0.0000	-0.0908	-0.0506	0.0060	-0.0027	0.0000	0.0000	-1.0878	-0.4983	0.0646	-0.0290	0.0000
358.6280	0.0040	-1.5636	0.0071	-1.6175	-0.0467	-0.0017	-0.0000	0.0000	-0.0000	0.0000	0.0000	0.0000	-0.2096	0.2374	-0.0855	0.0351	0.0084	-0.1466	-0.0000	-0.0907	-0.0504	0.0060	-0.0027	0.0000	-0.0000	-1.0857	-0.4962	0.0648	-0.0290	0.0000
358.6380	0.0040	-1.5636	0.0071	-1.6175	-0.0467	-0.0017	-0.0000	0.0000	-0.0000	0.0000	0.0000	0.0000	-0.1940	0.1237	-0.1061	0.0256	-0.0026	-0.1186	0.0000	-0.0908	-0.0506	0.0060	-0.0027	0.0000	0.0000	-1.0873	-0.4978	0.0646	-0.0290	0.0000
358.6480	0.0040	-1.5636	0.0071	-1.6175	-0.0468	-0.0018	-0.0000	0.0000	-0.0000	0.0000	0.0000	0.0000	-0.1246	0.2608	-0.1073	0.0453	-0.0168	-0.1092	-0.0000	-0.0909	-0.0506	0.0060	-0.0027	0.0000	-0.0000	-1.0888	-0.4983	0.0646	-0.0290	0.0000
358.6580	0.0040	-1.5636	0.0071	-1.6175	-0.0467	-0.0017	-0.0000	0.0000	-0.0000	0.0000	0.0000	0.0000	-0.1987	0.1770	-0.1140	0.0078	-0.0027	-0.1073	-0.0000	-0.0907	-0.0505	0.0060	-0.0027	0.0000	-0.0000	-1.0862	-0.4966	0.0649	-0.0291	0.0000
358.6680	0.0040	-1.5636	0.0071	-1.6175	-0.0467	-0.0017	-0.0000	0.0000	-0.0000	0.0000	0.0000	0.0000	-0.2099	0.1603	-0.1206	0.0228	-0.0074	-0.1143	-0.0000	-0.0907	-0.0505	0.0060	-0.0027	0.0000	-0.0000	-1.0863	-0.4968	0.0647	-0.0290	0.0000
358.6800	0.0040	-1.5636	0.0071	-1.6175	-0.0467	-0.0017	-0.0000	0.0000	-0.0000	0.0000	0.0000	0.0000	-0.2009	0.1785	-0.1102	0.0163	0.0066	-0.1351	-0.0000	-0.0908	-0.0506	0.0060	-0.0027	0.0000	-0.0000	-1.0873	-0.4978	0.0646	-0.0290	0.0000
358.6900	0.0040	-1.5636	0.0071	-1.6175	-0.0467	-0.0018	-0.0000	0.0000	-0.0000	0.0000	0.0000	0.0000	-0.1216	0.1980	-0.0831	0.0193	-0.0058	-0.1234	0.0000	-0.0906	-0.0505	0.0060	-0.0027	0.0000	0.0000	-1.0852	-0.4967	0.0648	-0.0290	0.0000
358.7000	0.0040	-1.5636	0.0071	-1.6175	-0.0467	-0.0017	-0.0000	0.0000	-0.0000	0.0000	0.0000	0.0000	-0.2150	0.1946	-0.0806	0.0187	-0.0059	-0.1233	0.0000	-0.0907	-0.0506	0.0060	-0.0027	0.0000	0.0000	-1.0863	-0.4978	0.0646	-0.0290	0.0000
358.7100	0.0040	-1.5636	0.0071	-1.6175	-0.0467	-0.0017	-0.0000	0.0000	-0.0000	0.0000	0.0000	0.0000	-0.2090	0.2053	-0.0670	0.0262	0.0028	-0.1149	0.0000	-0.0909	-0.0506	0.0060	-0.0027	0.0000	0.0000	-1.0883	-0.4978	0.0646	-0.0290	0.0000
358.7200	0.0040	-1.5636	0.0071	-1.6175	-0.0468	-0.0017	-0.0000	0.0000	-0.0000	0.0000	0.0000	0.0000	-0.3365	0.1602	-0.1185	-0.0059	-0.0128	-0.1017	-0.0000	-0.0907	-0.0505	0.0060	-0.0027	0.0000	-0.0000	-1.0863	-0.4968	0.0647	-0.0290	0.0000
358.7300	0.0040	-1.5636	0.0071	-1.6175	-0.0467	-0.0017	-0.0000	0.0000	-0.0000	0.0000	0.0000	0.0000	-0.2440	0.1429	-0.1276	0.0064	0.0124	-0.1202	-0.0000	-0.0908	-0.0507	0.0060	-0.0027	0.0000	-0.0000	-1.0879	-0.4983	0.0646	-0.0290	0.0000
358.7400	0.0040	-1.5636	0.0071	-1.6175	-0.0467	-0.0017	-0.0000	0.0000	-0.0000	0.0000	0.0000	0.0000	-0.3146	0.1476	-0.1168	0.0001	0.0154	-0.1148	0.0000	-0.0907	-0.0505	0.0060	-0.0027	0.0000	0.0000	-1.0858	-0.4973	0.0647	-0.0290	0.0000
358.7520	0.0040	-1.5636	0.0071	-1.6175	-0.0467	-0.0017	-0.0000	0.0000	-0.0000	0.0000	0.0000	0.0000	-0.3438	0.1218	-0.0675	0.0112	-0.0062	-0.1104	0.0000	-0.0909	-0.0506	0.0060	-0.0027	0.0000	0.0000	-1.0883	-0.4978	0.0646	-0.0290	0.0000
358.7620	0.0040	-1.5636	0.0071	-1.6175	-0.0467	-0.0017	-0.0000	0.0000	-0.0000	0.0000	0.0000	0.0000	-0.2301	0.1967	-0.1269	0.0096	-0.0079	-0.1369	-0.0000	-0.0909	-0.0506	0.0060	-0.0027	0.0000	-0.0000	-1.0882	-0.4977	0.0647	-0.0290	0.0000
358.7720	0.0040	-1.5636	0.0071	-1.6175	-0.0467	-0.0017	-0.0000	0.0000	-0.0000	0.0000	0.0000	0.0000	-0.2240	0.2517	-0.0595	-0.0052	0.0022	-0.1328	-0.0000	-0.0912	-0.0508	0.0060	-0.0027	0.0000	-0.0000	-1.0923	-0.4998	0.0645	-0.0290	0.0000
358.7820	0.0041	-1.5636	0.0071	-1.6175	-0.0468	-0.0017	-0.0000	0.0000	-0.0000	0.0000	0.0000	0.0000	-0.2031	0.1836	-0.0566	0.0069	0.0046	-0.1200	-0.0000	-0.0912	-0.0507	0.0060	-0.0027	0.0000	-0.0000	-1.0922	-0.4988	0.0646	-0.0290	0.0000
358.7920	0.0040	-1.5636	0.0071	-1.6175	-0.0468	-0.0018	-0.0000	0.0000	-0.0000	0.0000	0.0000	0.0000	-0.1082	0.1673	-0.1455	0.0127	-0.0091	-0.1399	0.0000	-0.0911	-0.0508	0.0060	-0.0027	0.0000	0.0000	-1.0913	-0.4998	0.0645	-0.0290	0.0000
358.8040	0.0040	-1.5636	0.0071	-1.6175	-0.0468	-0.0017	-0.0000	0.0000	-0.0000	0.0000	0.0000	0.0000	-0.2223	0.2404	-0.0890	0.0307	0.0038	-0.1137	-0.0000	-0.0908	-0.0506	0.0060	-0.0027	0.0000	-0.0000	-1.0872	-0.4977	0.0647	-0.0290	0.0000
358.8140	0.0041	-1.5636	0.0071	-1.6175	-0.0467	-0.0017	-0.0000	0.0000	-0.0000	0.0000	0.0000	0.0000	-0.1030	0.2274	-0.1025	0.0021	0.0006	-0.1232	-0.0000	-0.0909	-0.0505	0.0060	-0.0027	0.0000	-0.0000	-1.0887	-0.4972	0.0647	-0.0290	0.0000
358.8240	0.0040	-1.5636	0.0071	-1.6175	-0.0467	-0.0017	-0.0000	0.0000	-0.0000	0.0000	0.0000	0.0000	-0.2228	0.2457	-0.0948	0.0196	0.0038	-0.0907	-0.0000	-0.0910	-0.0506	0.0060	-0.0027	0.0000	-0.0000	-1.0897	-0.4983	0.0646	-0.0290	0.0000
358.8340	0.0040	-1.5636	0.0071	-1.6175	-0.0468	-0.0018	-0.0000	0.0000	-0.0000	0.0000	0.0000	0.0000	-0.2255	0.1895	-0.1260	0.0279	0.0072	-0.1180	0.0000	-0.0908	-0.0506	0.0060	-0.0027	0.0000	0.0000	-1.0872	-0.4977	0.0647	-0.0290	0.0000
358.8440	0.0040	-1.5636	0.0071	-1.6175	-0.0467	-0.0017	-0.0000	0.0000	-0.0000	0.0000	0.0000	0.0000	-0.2157	0.2071	-0.1232	0.0169	0.0023	-0.1132	0.0000	-0.0905	-0.0505	0.0060	-0.0027	0.0000	0.0000	-1.0842	-0.4967	0.0648	-0.0291	0.0000
358.8560	0.0040	-1.5636	0.0071	-1.6175	-0.0467	-0.0017	-0.0000	0.0000	-0.0000	0.0000	0.0000	0.0000	-0.1488	0.1813	-0.1367	0.0251	-0.0224	-0.1381	-0.0000	-0.0908	-0.0506	0.0060	-0.0027	0.0000	-0.0000	-1.0877	-0.4982	0.0647	-0.0290	0.0000
358.8660	0.0040	-1.5636	0.0071	-1.6175	-0.0467	-0.0018	-0.0000	0.0000	-0.0000	0.0000	0.0000	0.0000	-0.1302	0.2079	-0.1013	0.0038	-0.0331	-0.0832	0.0000	-0.0905	-0.0504	0.0060	-0.0027	0.0000	0.0000	-1.0842	-0.4957	0.0648	-0.0291	0.0000
358.8760	0.0040	-1.5636	0.0071	-1.6175	-0.0467	-0.0018	-0.0000	0.0000	-0.0000	0.0000	0.0000	0.0000	-0.2836	0.2210	-0.0404	0.0071	0.0132	-0.1426	-0.0000	-0.0911	-0.0507	0.0060	-0.0027	0.0000	-0.0000	-1.0908	-0.4993	0.0646	-0.0290	0.0000
358.8860	0.0040	-1.5636	0.0071	-1.6175	-0.0468	-0.0017	-0.0000	0.0000	-0.0000	0.0000	0.0000	0.0000	-0.2343	0.1748	-0.1283	0.0090	0.0109	-0.1372	-0.0000	-0.0911	-0.0507	0.0060	-0.0027	0.0000	-0.0000	-1.0907	-0.4992	0.0646	-0.0290	0.0000
358.8960	0.0040	-1.5636	0.0071	-1.6175	-0.0468	-0.0017	-0.0000	0.0000	-0.0000	0.0000	0.0000	0.0000	-0.2086	0.2040	-0.1039	0.0414	-0.0162	-0.1088	0.0000	-0.0908	-0.0506	0.0060	-0.0027	0.0000	0.0000	-1.0878	-0.4983	0.0646	-0.0290	0.0000
358.9080	0.0040	-1.5636	0.0071	-1.6175	-0.0468	-0.0017	-0.0000	0.0000	-0.0000	0.0000	0.0000	0.0000	-0.1769	0.1639	-0.0931	0.0158	0.0148	-0.1555	-0.0000	-0.0907	-0.0505	0.0060	-0.0027	0.0000	-0.0000	-1.0867	-0.4972	0.0647	-0.0290	0.0000
358.9180	0.0040	-1.5636	0.0071	-1.6175	-0.0467	-0.0017	-0.0000	0.0000	-0.0000	0.0000	0.0000	0.0000	-0.0553	0.1800	-0.0730	0.0365	0.0202	-0.1181	-0.0000	-0.0910	-0.0506	0.0060	-0.0027	0.0000	-0.0000	-1.0892	-0.4977	0.0647	-0.0290	0.0000
358.9280	0.0040	-1.5636	0.0071	-1.6175	-0.0468	-0.0017	-0.0000	0.0000	-0.0000	0.0000	0.0000	0.0000	-0.1952	0.1856	-0.1149	0.0415	0.0048	-0.1026	-0.0000	-0.0912	-0.0508	0.0060	-0.0027	0.0000	-0.0000	-1.0922	-0.4998	0.0646	-0.0290	0.0000
358.9380	0.0040	-1.5636	0.0071	-1.6175	-0.0467	-0.0017	-0.0000	0.0000	-0.0000	0.0000	0.0000	0.0000	-0.0752	0.2555	-0.0768	0.0230	0.0045	-0.1008	-0.0000	-0.0907	-0.0505	0.0060	-0.0027	0.0000	-0.0000	-1.0864	-0.4969	0.0646	-0.0290	0.0000
358.9480	0.0040	-1.5636	0.0071	-1.6175	-0.0467	-0.0018	-0.0000	0.0000	-0.0000	0.0000	0.0000	0.0000	-0.2304	0.1604	-0.0950	0.0342	-0.0250	-0.1166	-0.0000	-0.0910	-0.0506	0.0060	-0.0027	0.0000	-0.0000	-1.0898	-0.4983	0.0646	-0.0290	0.0000
358.9580	0.0040	-1.5636	0.0071	-1.6176	-0.0467	-0.0017	-0.0000	0.0000	-0.0000	0.0000	0.0000	0.0000	-0.1701	0.3093	-0.0946	0.0416	-0.0079	-0.1120	-0.0000	-0.0906	-0.0505	0.0060	-0.0027	0.0000	-0.0000	-1.0851	-0.4966	0.0649	-0.0291	0.0000
358.9700	0.0040	-1.5636	0.0071	-1.6175	-0.0468	-0.0017	-0.0000	0.0000	-0.0000	0.0000	0.0000	0.0000	-0.1466	0.1947	-0.0640	0.0360	-0.0117	-0.1210	-0.0000	-0.0910	-0.0507	0.0060	-0.0027	0.0000	-0.0000	-1.0902	-0.4988	0.0646	-0.0290	0.0000
358.9800	0.0040	-1.5636	0.0071	-1.6175	-0.0468	-0.0017	-0.0000	0.0000	-0.0000	0.0000	0.0000	0.0000	-0.0835	0.1370	-0.0821	0.0224	0.0133	-0.1301	-0.0000	-0.0910	-0.0505	0.0060	-0.0027	0.0000	-0.0000	-1.0897	-0.4972	0.0647	-0.0290	0.0000
358.9900	0.0040	-1.5636	0.0071	-1.6175	-0.0467	-0.0018	-0.0000	0.0000	-0.0000	0.0000	0.0000	0.0000	-0.1806	0.2044	-0.1049	0.0465	-0.0063	-0.1065	0.0000	-0.0904	-0.0503	0.0060	-0.0027	0.0000	0.0000	-1.0827	-0.4952	0.0649	-0.0291	0.0000
359.0000	0.0040	-1.5636	0.0071	-1.6175	-0.0467	-0.0017	-0.0000	0.0000	-0.0000	0.0000	0.0000	0.0000	-0.1479	0.1693	-0.0788	0.0155	0.0023	-0.1043	0.0000	-0.0908	-0.0505	0.0060	-0.0027	0.0000	0.0000	-1.0877	-0.4972	0.0648	-0.0290	0.0000
359.0100	0.0040	-1.5636	0.0071	-1.6175	-0.0467	-0.0017	-0.0000	0.0000	-0.0000	0.0000	0.0000	0.0000	-0.2521	0.1565	-0.0896	0.0198	0.0009	-0.1422	-0.0000	-0.0909	-0.0507	0.0060	-0.0027	0.0000	-0.0000	-1.0889	-0.4984	0.0645	-0.0290	0.0000
359.0220	0.0040	-1.5636	0.0071	-1.6175	-0.0468	-0.0017	-0.0000	0.0000	-0.0000	0.0000	0.0000	0.0000	-0.1132	0.1290	-0.0959	0.0164	-0.0120	-0.1134	-0.0000	-0.0907	-0.0505	0.0060	-0.0027	0.0000	-0.0000	-1.0867	-0.4972	0.0647	-0.0290	0.0000
359.0320	0.0040	-1.5636	0.0071	-1.6175	-0.0467	-0.0017	-0.0000	0.0000	-0.0000	0.0000	0.0000	0.0000	-0.1298	0.2013	-0.1120	0.0296	-0.0005	-0.1410	-0.0000	-0.0907	-0.0505	0.0060	-0.0027	0.0000	-0.0000	-1.0858	-0.4972	0.0647	-0.0290	0.0000
359.0420	0.0040	-1.5636	0.0071	-1.6175	-0.0467	-0.0017	-0.0000	0.0000	-0.0000	0.0000	0.0000	0.0000	-0.1765	0.1497	-0.1043	0.0364	-0.0035	-0.1424	0.0000	-0.0907	-0.0505	0.0060	-0.0027	0.0000	0.0000	-1.0861	-0.4966	0.0649	-0.0291	0.0000
359.0520	0.0040	-1.5636	0.0071	-1.6175	-0.0467	-0.0017	-0.0000	0.0000	-0.0000	0.0000	0.0000	0.0000	-0.0671	0.1522	-0.1040	0.0356	0.0049	-0.0939	0.0000	-0.0910	-0.0507	0.0060	-0.0027	0.0000	0.0000	-1.0897	-0.4992	0.0646	-0.0290	0.0000
359.0620	0.0040	-1.5636	0.0071	-1.6175	-0.0467	-0.0017	-0.0000	0.0000	-0.0000	0.0000	0.0000	0.0000	-0.0880	0.2461	-0.1105	0.0168	0.0019	-0.1183	0.0000	-0.0908	-0.0506	0.0060	-0.0027	0.0000	0.0000	-1.0873	-0.4978	0.0646	-0.0290	0.0000
359.0740	0.0040	-1.5636	0.0071	-1.6174	-0.0467	-0.0018	-0.0000	0.0000	-0.0000	0.0000	0.0000	0.0000	-0.1542	0.2175	-0.1251	0.0415	-0.0012	-0.1465	-0.0000	-0.0912	-0.0507	0.0060	-0.0027	0.0000	-0.0000	-1.0916	-0.4992	0.0646	-0.0290	0.0000
359.0840	0.0040	-1.5636	0.0071	-1.6175	-0.0467	-0.0017	-0.0000	0.0000	-0.0000	0.0000	0.0000	0.0000	-0.1230	0.2654	-0.0844	0.0207	-0.0117	-0.1191	0.0000	-0.0908	-0.0505	0.0060	-0.0027	0.0000	0.0000	-1.0878	-0.4973	0.0646	-0.0290	0.0000
359.0940	0.0040	-1.5636	0.0071	-1.6175	-0.0467	-0.0017	-0.0000	0.0000	-0.0000	0.0000	0.0000	0.0000	-0.0999	0.1816	-0.0367	0.0506	-0.0013	-0.0879	-0.0000	-0.0908	-0.0506	0.0060	-0.0027	0.0000	-0.0000	-1.0873	-0.4978	0.0647	-0.0290	0.0000
359.1040	0.0040	-1.5636	0.0071	-1.6175	-0.0467	-0.0017	-0.0000	0.0000	-0.0000	0.0000	0.0000	0.0000	-0.2791	0.3885	-0.1178	0.0443	-0.0345	-0.1277	0.0000	-0.0907	-0.0505	0.0060	-0.0027	0.0000	0.0000	-1.0856	-0.4971	0.0648	-0.0291	0.0000
359.1140	0.0040	-1.5636	0.0071	-1.6175	-0.0468	-0.0017	-0.0000	0.0000	-0.0000	0.0000	0.0000	0.0000	-0.2013	0.3095	-0.1168	0.0303	-0.0093	-0.1022	0.0000	-0.0904	-0.0503	0.0060	-0.0027	0.0000	0.0000	-1.0826	-0.4951	0.0650	-0.0291	0.0000
359.1240	0.0041	-1.5636	0.0071	-1.6175	-0.0467	-0.0017	-0.0000	0.0000	-0.0000	0.0000	0.0000	0.0000	-0.1049	0.1898	-0.0901	0.0204	-0.0182	-0.1060	0.0000	-0.0908	-0.0506	0.0060	-0.0027	0.0000	0.0000	-1.0873	-0.4978	0.0646	-0.0290	0.0000
359.1360	0.0040	-1.5636	0.0071	-1.6175	-0.0468	-0.0017	-0.0000	0.0000	-0.0000	0.0000	0.0000	0.0000	-0.0544	0.2517	-0.0532	0.0289	-0.0126	-0.1189	-0.0000	-0.0907	-0.0505	0.0060	-0.0027	0.0000	-0.0000	-1.0864	-0.4968	0.0647	-0.0290	0.0000
359.1460	0.0040	-1.5636	0.0071	-1.6175	-0.0467	-0.0017	-0.0000	0.0000	-0.0000	0.0000	0.0000	0.0000	-0.1013	0.2484	-0.0838	0.0451	0.0132	-0.1156	0.0000	-0.0910	-0.0507	0.0060	-0.0027	0.0000	0.0000	-1.0903	-0.4988	0.0646	-0.0290	0.0000
359.1560	0.0040	-1.5636	0.0071	-1.6175	-0.0467	-0.0017	-0.0000	0.0000	-0.0000	0.0000	0.0000	0.0000	-0.0097	0.2618	-0.0978	0.0035	-0.0010	-0.1271	0.0000	-0.0906	-0.0505	0.0060	-0.0027	0.0000	0.0000	-1.0853	-0.4967	0.0647	-0.0290	0.0000
359.1660	0.0040	-1.5636	0.0071	-1.6175	-0.0467	-0.0017	-0.0000	0.0000	-0.0000	0.0000	0.0000	0.0000	0.0113	0.2724	-0.1200	0.0286	-0.0034	-0.1256	0.0000	-0.0908	-0.0505	0.0060	-0.0027	0.0000	0.0000	-1.0878	-0.4973	0.0646	-0.0290	0.0000
359.1760	0.0040	-1.5636	0.0071	-1.6175	-0.0467	-0.0017	-0.0000	0.0000	-0.0000	0.0000	0.0000	0.0000	-0.1477	0.2217	-0.1152	0.0365	0.0054	-0.1378	-0.0000	-0.0907	-0.0504	0.0060	-0.0027	0.0000	-0.0000	-1.0867	-0.4962	0.0648	-0.0290	0.0000
359.1880	0.0040	-1.5636	0.0071	-1.6175	-0.0468	-0.0017	-0.0000	0.0000	-0.0000	0.0000	0.0000	0.0000	-0.1932	0.3578	-0.1009	0.0394	-0.0012	-0.1167	-0.0000	-0.0907	-0.0505	0.0060	-0.0027	0.0000	-0.0000	-1.0868	-0.4972	0.0647	-0.0290	0.0000
359.1980	0.0040	-1.5636	0.0071	-1.6175	-0.0467	-0.0017	-0.0000	0.0000	-0.0000	0.0000	0.0000	0.0000	-0.1351	0.1853	-0.1166	0.0452	0.0004	-0.1044	-0.0000	-0.0908	-0.0505	0.0060	-0.0027	0.0000	-0.0000	-1.0878	-0.4973	0.0647	-0.0290	0.0000
359.2080	0.0040	-1.5636	0.0071	-1.6175	-0.0467	-0.0017	-0.0000	0.0000	-0.0000	0.0000	0.0000	0.0000	-0.0779	0.2537	-0.1320	0.0269	0.0130	-0.1462	0.0000	-0.0911	-0.0508	0.0060	-0.0027	0.0000	0.0000	-1.0909	-0.4994	0.0644	-0.0290	0.0000
359.2180	0.0040	-1.5636	0.0071	-1.6175	-0.0467	-0.0018	-0.0000	0.0000	-0.0000	0.0000	0.0000	0.0000	-0.0960	0.2214	-0.0931	0.0151	-0.0093	-0.1430	-0.0000	-0.0908	-0.0506	0.0060	-0.0027	0.0000	-0.0000	-1.0873	-0.4978	0.0646	-0.0290	0.0000
359.2280	0.0040	-1.5636	0.0071	-1.6175	-0.0467	-0.0017	-0.0000	0.0000	-0.0000	0.0000	0.0000	0.0000	0.0019	0.2401	-0.1502	0.0243	-0.0036	-0.1317	-0.0000	-0.0911	-0.0506	0.0060	-0.0027	0.0000	-0.0000	-1.0907	-0.4983	0.0646	-0.0290	0.0000
359.2400	0.0040	-1.5636	0.0071	-1.6175	-0.0468	-0.0017	-0.0000	0.0000	-0.0000	0.0000	0.0000	0.0000	-0.0173	0.2038	-0.1083	0.0235	0.0108	-0.1214	-0.0000	-0.0911	-0.0506	0.0060	-0.0027	0.0000	-0.0000	-1.0908	-0.4983	0.0646	-0.0290	0.0000
359.2500	0.0040	-1.5636	0.0071	-1.6175	-0.0467	-0.0017	-0.0000	0.0000	-0.0000	0.0000	0.0000	0.0000	-0.1559	0.2193	-0.1183	0.0401	-0.0071	-0.1160	-0.0000	-0.0910	-0.0506	0.0060	-0.0027	0.0000	-0.0000	-1.0898	-0.4983	0.0646	-0.0290	0.0000
359.2600	0.0040	-1.5636	0.0071	-1.6175	-0.0467	-0.0017	-0.0000	0.0000	-0.0000	0.0000	0.0000	0.0000	-0.2386	0.2066	-0.1116	0.0398	0.0011	-0.1220	-0.0000	-0.0911	-0.0507	0.0060	-0.0027	0.0000	-0.0000	-1.0907	-0.4992	0.0646	-0.0290	0.0000
359.2700	0.0040	-1.5636	0.0071	-1.6175	-0.0467	-0.0017	-0.0000	0.0000	-0.0000	0.0000	0.0000	0.0000	-0.2433	0.1989	-0.0986	0.0093	0.0244	-0.1037	0.0000	-0.0906	-0.0504	0.0060	-0.0027	0.0000	0.0000	-1.0847	-0.4962	0.0648	-0.0291	0.0000
359.2800	0.0040	-1.5636	0.0071	-1.6175	-0.0467	-0.0017	-0.0000	0.0000	-0.0000	0.0000	0.0000	0.0000	-0.0162	0.2385	-0.1194	0.0243	0.0108	-0.1199	-0.0000	-0.0909	-0.0506	0.0060	-0.0027	0.0000	-0.0000	-1.0888	-0.4974	0.0646	-0.0290	0.0000
359.2900	0.0040	-1.5636	0.0071	-1.6175	-0.0467	-0.0017	-0.0000	0.0000	-0.0000	0.0000	0.0000	0.0000	-0.0946	0.2881	-0.1026	0.0341	0.0074	-0.1183	-0.0000	-0.0908	-0.0506	0.0060	-0.0027	0.0000	-0.0000	-1.0871	-0.4976	0.0648	-0.0291	0.0000
359.3020	0.0041	-1.5636	0.0071	-1.6175	-0.0467	-0.0018	-0.0000	0.0000	-0.0000	0.0000	0.0000	0.0000	-0.0914	0.2762	-0.0953	0.0192	0.0155	-0.1270	0.0000	-0.0904	-0.0504	0.0060	-0.0027	0.0000	0.0000	-1.0827	-0.4962	0.0648	-0.0291	0.0000
359.3120	0.0041	-1.5636	0.0071	-1.6175	-0.0467	-0.0017	-0.0000	0.0000	-0.0000	0.0000	0.0000	0.0000	-0.1348	0.1852	-0.1268	0.0332	0.0067	-0.1222	0.0000	-0.0910	-0.0507	0.0060	-0.0027	0.0000	0.0000	-1.0904	-0.4989	0.0644	-0.0290	0.0000
359.3220	0.0040	-1.5636	0.0071	-1.6175	-0.0467	-0.0017	-0.0000	0.0000	-0.0000	0.0000	0.0000	0.0000	-0.0843	0.1697	-0.1135	0.0107	-0.0136	-0.1188	-0.0000	-0.0909	-0.0507	0.0060	-0.0027	0.0000	-0.0000	-1.0889	-0.4984	0.0645	-0.0290	0.0000
359.3320	0.0040	-1.5636	0.0071	-1.6175	-0.0467	-0.0017	-0.0000	0.0000	-0.0000	0.0000	0.0000	0.0000	-0.0276	0.1801	-0.0978	0.0400	0.0064	-0.1079	0.0000	-0.0907	-0.0505	0.0060	-0.0027	0.0000	0.0000	-1.0864	-0.4969	0.0646	-0.0290	0.0000
359.3420	0.0040	-1.5636	0.0071	-1.6174	-0.0467	-0.0017	-0.0000	0.0000	-0.0000	0.0000	0.0000	0.0000	-0.1460	0.1977	-0.0953	0.0174	0.0169	-0.1145	-0.0000	-0.0910	-0.0507	0.0060	-0.0027	0.0000	-0.0000	-1.0903	-0.4988	0.0645	-0.0290	0.0000
359.3540	0.0040	-1.5636	0.0071	-1.6175	-0.0467	-0.0017	-0.0000	0.0000	-0.0000	0.0000	0.0000	0.0000	-0.0481	0.1762	-0.0800	0.0256	0.0247	-0.1118	0.0000	-0.0908	-0.0505	0.0060	-0.0027	0.0000	0.0000	-1.0878	-0.4973	0.0646	-0.0290	0.0000
359.3640	0.0040	-1.5636	0.0071	-1.6175	-0.0467	-0.0018	-0.0000	0.0000	-0.0000	0.0000	0.0000	0.0000	-0.2263	0.2930	-0.0488	0.0150	0.0062	-0.1042	-0.0000	-0.0907	-0.0505	0.0060	-0.0027	0.0000	-0.0000	-1.0868	-0.4973	0.0647	-0.0290	0.0000
359.3740	0.0040	-1.5636	0.0071	-1.6175	-0.0467	-0.0017	-0.0000	0.0000	-0.0000	0.0000	0.0000	0.0000	-0.0991	0.2365	-0.0754	0.0146	-0.0025	-0.1191	-0.0000	-0.0907	-0.0505	0.0060	-0.0027	0.0000	-0.0000	-1.0857	-0.4971	0.0648	-0.0290	0.0000
359.3840	0.0040	-1.5636	0.0071	-1.6175	-0.0467	-0.0017	-0.0000	0.0000	-0.0000	0.0000	0.0000	0.0000	-0.0093	0.2131	-0.1032	0.0106	0.0063	-0.1006	-0.0000	-0.0912	-0.0507	0.0060	-0.0027	0.0000	-0.0000	-1.0921	-0.4987	0.0646	-0.0290	0.0000
359.3940	0.0041	-1.5636	0.0071	-1.6175	-0.0467	-0.0017	-0.0000	0.0000	-0.0000	0.0000	0.0000	0.0000	-0.1196	0.2367	-0.0854	0.0166	0.0123	-0.1330	0.0000	-0.0910	-0.0505	0.0060	-0.0027	0.0000	0.0000	-1.0897	-0.4972	0.0647	-0.0290	0.0000
359.4060	0.0040	-1.5636	0.0071	-1.6175	-0.0468	-0.0017	-0.0000	0.0000	-0.0000	0.0000	0.0000	0.0000	-0.0950	0.2577	-0.1123	-0.0139	0.0013	-0.1101	-0.0000	-0.0910	-0.0506	0.0060	-0.0027	0.0000	-0.0000	-1.0893	-0.4978	0.0646	-0.0290	0.0000
359.4160	0.0040	-1.5636	0.0071	-1.6175	-0.0467	-0.0017	-0.0000	0.0000	-0.0000	0.0000	0.0000	0.0000	-0.0377	0.1436	-0.0743	0.0374	0.0059	-0.1060	-0.0000	-0.0904	-0.0504	0.0060	-0.0027	0.0000	-0.0000	-1.0832	-0.4957	0.0649	-0.0291	0.0000
359.4260	0.0040	-1.5636	0.0071	-1.6175	-0.0468	-0.0017	-0.0000	0.0000	-0.0000	0.0000	0.0000	0.0000	-0.0041	0.1435	-0.1225	0.0303	0.0096	-0.1221	0.0000	-0.0913	-0.0509	0.0060	-0.0027	0.0000	0.0000	-1.0932	-0.5008	0.0644	-0.0290	0.0000
359.4360	0.0041	-1.5636	0.0071	-1.6175	-0.0467	-0.0017	-0.0000	0.0000	-0.0000	0.0000	0.0000	0.0000	-0.0547	0.2487	-0.0648	0.0419	0.0211	-0.1116	-0.0000	-0.0907	-0.0505	0.0060	-0.0027	0.0000	-0.0000	-1.0863	-0.4968	0.0647	-0.0290	0.0000
359.4460	0.0041	-1.5636	0.0071	-1.6175	-0.0467	-0.0017	-0.0000	0.0000	-0.0000	0.0000	0.0000	0.0000	-0.1171	0.1603	-0.1201	0.0022	-0.0066	-0.1172	-0.0000	-0.0907	-0.0505	0.0060	-0.0027	0.0000	-0.0000	-1.0867	-0.4972	0.0647	-0.0290	0.0000
359.4560	0.0040	-1.5636	0.0071	-1.6175	-0.0467	-0.0017	-0.0000	0.0000	-0.0000	0.0000	0.0000	0.0000	-0.0525	0.1698	-0.0253	0.0228	-0.0023	-0.1092	-0.0000	-0.0911	-0.0508	0.0060	-0.0027	0.0000	-0.0000	-1.0913	-0.4998	0.0645	-0.0290	0.0000
359.4680	0.0040	-1.5636	0.0071	-1.6175	-0.0468	-0.0017	-0.0000	0.0000	-0.0000	0.0000	0.0000	0.0000	-0.0295	0.2234	-0.1156	0.0293	0.0301	-0.1071	-0.0000	-0.0907	-0.0505	0.0060	-0.0027	0.0000	-0.0000	-1.0868	-0.4972	0.0647	-0.0290	0.0000
359.4780	0.0040	-1.5636	0.0071	-1.6175	-0.0468	-0.0017	-0.0000	0.0000	-0.0000	0.0000	0.0000	0.0000	-0.0494	0.2348	-0.0994	0.0078	0.0248	-0.0994	-0.0000	-0.0907	-0.0504	0.0060	-0.0027	0.0000	-0.0000	-1.0867	-0.4962	0.0648	-0.0290	0.0000
359.4880	0.0040	-1.5636	0.0071	-1.6175	-0.0468	-0.0017	-0.0000	0.0000	-0.0000	0.0000	0.0000	0.0000	-0.0860	0.2899	-0.1250	0.0320	0.0380	-0.1102	-0.0000	-0.0907	-0.0504	0.0060	-0.0027	0.0000	-0.0000	-1.0857	-0.4962	0.0648	-0.0290	0.0000
359.4980	0.0040	-1.5636	0.0071	-1.6175	-0.0467	-0.0017	-0.0000	0.0000	-0.0000	0.0000	0.0000	0.0000	-0.1328	0.2126	-0.0545	0.0328	0.0192	-0.1151	0.0000	-0.0908	-0.0505	0.0060	-0.0027	0.0000	0.0000	-1.0878	-0.4973	0.0647	-0.0290	0.0000
359.5080	0.0040	-1.5636	0.0071	-1.6175	-0.0468	-0.0017	-0.0000	0.0000	-0.0000	0.0000	0.0000	0.0000	-0.1708	0.3104	-0.0941	0.0286	0.0232	-0.1229	-0.0000	-0.0909	-0.0506	0.0060	-0.0027	0.0000	-0.0000	-1.0888	-0.4983	0.0646	-0.0290	0.0000
359.5200	0.0040	-1.5636	0.0071	-1.6175	-0.0467	-0.0017	-0.0000	0.0000	-0.0000	0.0000	0.0000	0.0000	-0.0280	0.2220	-0.1124	-0.0015	0.0259	-0.1197	-0.0000	-0.0911	-0.0507	0.0060	-0.0027	0.0000	-0.0000	-1.0908	-0.4993	0.0646	-0.0290	0.0000
359.5300	0.0040	-1.5636	0.0071	-1.6175	-0.0467	-0.0017	-0.0000	0.0000	-0.0000	0.0000	0.0000	0.0000	-0.0168	0.2075	-0.0722	0.0218	0.0165	-0.0920	0.0000	-0.0909	-0.0506	0.0060	-0.0027	0.0000	0.0000	-1.0882	-0.4977	0.0647	-0.0290	0.0000
359.5400	0.0040	-1.5636	0.0071	-1.6175	-0.0467	-0.0017	-0.0000	0.0000	-0.0000	0.0000	0.0000	0.0000	-0.0304	0.1893	-0.0585	0.0126	0.0215	-0.0827	-0.0000	-0.0907	-0.0504	0.0060	-0.0027	0.0000	-0.0000	-1.0868	-0.4962	0.0647	-0.0290	0.0000
359.5500	0.0040	-1.5636	0.0071	-1.6175	-0.0468	-0.0017	-0.0000	0.0000	-0.0000	0.0000	0.0000	0.0000	-0.0804	0.1858	-0.0688	0.0212	0.0321	-0.1140	0.0000	-0.0911	-0.0507	0.0060	-0.0027	0.0000	0.0000	-1.0912	-0.4987	0.0646	-0.0290	0.0000
359.5600	0.0040	-1.5636	0.0071	-1.6175	-0.0467	-0.0017	-0.0000	0.0000	-0.0000	0.0000	0.0000	0.0000	-0.0997	0.2652	-0.1404	0.0081	0.0244	-0.1234	0.0000	-0.0907	-0.0504	0.0060	-0.0027	0.0000	0.0000	-1.0858	-0.4962	0.0648	-0.0290	0.0000
359.5720	0.0040	-1.5636	0.0071	-1.6175	-0.0467	-0.0018	-0.0000	0.0000	-0.0000	0.0000	0.0000	0.0000	-0.0457	0.1865	-0.0861	0.0206	0.0285	-0.0965	-0.0000	-0.0912	-0.0507	0.0060	-0.0027	0.0000	-0.0000	-1.0926	-0.4992	0.0646	-0.0290	0.0000
359.5820	0.0040	-1.5636	0.0071	-1.6175	-0.0467	-0.0017	-0.0000	0.0000	-0.0000	0.0000	0.0000	0.0000	-0.0750	0.2436	-0.0823	0.0039	0.0403	-0.1094	-0.0000	-0.0912	-0.0507	0.0060	-0.0027	0.0000	-0.0000	-1.0916	-0.4992	0.0646	-0.0290	0.0000
359.5920	0.0040	-1.5636	0.0071	-1.6175	-0.0467	-0.0017	-0.0000	0.0000	-0.0000	0.0000	0.0000	0.0000	-0.0988	0.2082	-0.0730	0.0249	0.0279	-0.1175	-0.0000	-0.0909	-0.0507	0.0060	-0.0027	0.0000	-0.0000	-1.0889	-0.4984	0.0645	-0.0290	0.0000
359.6020	0.0040	-1.5636	0.0071	-1.6175	-0.0467	-0.0017	-0.0000	0.0000	-0.0000	0.0000	0.0000	0.0000	-0.0928	0.1533	-0.1153	0.0065	0.0192	-0.1035	-0.0000	-0.0909	-0.0506	0.0060	-0.0027	0.0000	-0.0000	-1.0888	-0.4983	0.0646	-0.0290	0.0000
359.6120	0.0040	-1.5636	0.0071	-1.6175	-0.0467	-0.0017	-0.0000	0.0000	-0.0000	0.0000	0.0000	0.0000	-0.0523	0.2264	-0.0585	0.0048	0.0118	-0.1104	0.0000	-0.0910	-0.0506	0.0060	-0.0027	0.0000	0.0000	-1.0897	-0.4983	0.0646	-0.0290	0.0000
359.6220	0.0040	-1.5636	0.0071	-1.6175	-0.0467	-0.0017	-0.0000	0.0000	-0.0000	0.0000	0.0000	0.0000	-0.1475	0.1867	-0.1202	0.0251	0.0247	-0.1348	-0.0000	-0.0907	-0.0505	0.0060	-0.0027	0.0000	-0.0000	-1.0858	-0.4972	0.0647	-0.0290	0.0000
359.6340	0.0040	-1.5636	0.0071	-1.6175	-0.0468	-0.0017	-0.0000	0.0000	-0.0000	0.0000	0.0000	0.0000	-0.0070	0.1998	-0.1032	0.0175	0.0173	-0.1362	-0.0000	-0.0910	-0.0506	0.0060	-0.0027	0.0000	-0.0000	-1.0902	-0.4977	0.0647	-0.0290	0.0000
359.6440	0.0040	-1.5636	0.0071	-1.6175	-0.0467	-0.0017	-0.0000	0.0000	-0.0000	0.0000	0.0000	0.0000	-0.0690	0.2301	-0.0721	0.0057	0.0204	-0.1098	0.0000	-0.0910	-0.0506	0.0060	-0.0027	0.0000	0.0000	-1.0897	-0.4982	0.0647	-0.0290	0.0000
359.6540	0.0040	-1.5636	0.0071	-1.6175	-0.0467	-0.0017	-0.0000	0.0000	-0.0000	0.0000	0.0000	0.0000	-0.2303	0.2757	-0.1073	-0.0022	0.0299	-0.1197	0.0000	-0.0911	-0.0508	0.0060	-0.0027	0.0000	0.0000	-1.0908	-0.4993	0.0645	-0.0290	0.0000
359.6640	0.0040	-1.5636	0.0071	-1.6175	-0.0467	-0.0017	-0.0000	0.0000	-0.0000	0.0000	0.0000	0.0000	-0.0783	0.2198	-0.0731	0.0234	0.0457	-0.1243	-0.0000	-0.0907	-0.0505	0.0060	-0.0027	0.0000	-0.0000	-1.0868	-0.4972	0.0647	-0.0290	0.0000
359.6740	0.0040	-1.5636	0.0071	-1.6175	-0.0467	-0.0017	-0.0000	0.0000	-0.0000	0.0000	0.0000	0.0000	-0.0526	0.2135	-0.1378	0.0199	0.0180	-0.1028	-0.0000	-0.0907	-0.0505	0.0060	-0.0027	0.0000	-0.0000	-1.0862	-0.4967	0.0648	-0.0291	0.0000
359.6860	0.0040	-1.5636	0.0071	-1.6175	-0.0467	-0.0017	-0.0000	0.0000	-0.0000	0.0000	0.0000	0.0000	-0.1347	0.1627	-0.0747	0.0261	0.0116	-0.1133	0.0000	-0.0909	-0.0506	0.0060	-0.0027	0.0000	0.0000	-1.0892	-0.4977	0.0647	-0.0290	0.0000
359.6960	0.0040	-1.5636	0.0071	-1.6175	-0.0467	-0.0017	-0.0000	0.0000	-0.0000	0.0000	0.0000	0.0000	-0.0579	0.1436	-0.0926	0.0031	0.0313	-0.1097	-0.0000	-0.0909	-0.0506	0.0060	-0.0027	0.0000	-0.0000	-1.0886	-0.4981	0.0647	-0.0290	0.0000
359.7060	0.0040	-1.5636	0.0071	-1.6175	-0.0468	-0.0018	-0.0000	0.0000	-0.0000	0.0000	0.0000	0.0000	-0.0492	0.2067	-0.0853	0.0151	0.0442	-0.1125	0.0000	-0.0909	-0.0506	0.0060	-0.0027	0.0000	0.0000	-1.0883	-0.4978	0.0646	-0.0290	0.0000
359.7160	0.0041	-1.5636	0.0071	-1.6175	-0.0467	-0.0017	-0.0000	0.0000	-0.0000	0.0000	0.0000	0.0000	0.0089	0.2363	-0.0935	0.0131	0.0074	-0.0934	0.0000	-0.0909	-0.0506	0.0060	-0.0027	0.0000	0.0000	-1.0882	-0.4977	0.0647	-0.0290	0.0000
359.7260	0.0040	-1.5636	0.0071	-1.6175	-0.0467	-0.0018	-0.0000	0.0000	-0.0000	0.0000	0.0000	0.0000	0.0215	0.1733	-0.0456	0.0285	0.0180	-0.1073	0.0000	-0.0910	-0.0506	0.0060	-0.0027	0.0000	0.0000	-1.0897	-0.4982	0.0647	-0.0290	0.0000
359.7380	0.0040	-1.5636	0.0071	-1.6175	-0.0467	-0.0017	-0.0000	0.0000	-0.0000	0.0000	0.0000	0.0000	-0.2731	0.1719	-0.1101	0.0229	0.0252	-0.1153	-0.0000	-0.0908	-0.0506	0.0060	-0.0027	0.0000	-0.0000	-1.0877	-0.4982	0.0647	-0.0290	0.0000
359.7480	0.0040	-1.5636	0.0071	-1.6175	-0.0468	-0.0017	-0.0000	0.0000	-0.0000	0.0000	0.0000	0.0000	-0.1772	0.1810	-0.0995	0.0198	0.0445	-0.1281	0.0000	-0.0910	-0.0507	0.0060	-0.0027	0.0000	0.0000	-1.0899	-0.4984	0.0645	-0.0290	0.0000
359.7580	0.0040	-1.5636	0.0071	-1.6175	-0.0467	-0.0017	-0.0000	0.0000	-0.0000	0.0000	0.0000	0.0000	-0.0739	0.1791	-0.1535	0.0118	0.0188	-0.1213	0.0000	-0.0908	-0.0506	0.0060	-0.0027	0.0000	0.0000	-1.0873	-0.4978	0.0646	-0.0290	0.0000
359.7680	0.0040	-1.5636	0.0071	-1.6175	-0.0467	-0.0017	-0.0000	0.0000	-0.0000	0.0000	0.0000	0.0000	-0.2240	0.1694	-0.0941	0.0131	0.0358	-0.0883	0.0000	-0.0906	-0.0504	0.0060	-0.0027	0.0000	0.0000	-1.0847	-0.4962	0.0648	-0.0290	0.0000
359.7780	0.0040	-1.5636	0.0071	-1.6175	-0.0467	-0.0017	-0.0000	0.0000	-0.0000	0.0000	0.0000	0.0000	-0.0294	0.1832	-0.0570	0.0155	0.0114	-0.0903	0.0000	-0.0908	-0.0505	0.0060	-0.0027	0.0000	0.0000	-1.0873	-0.4968	0.0647	-0.0290	0.0000
359.7900	0.0040	-1.5636	0.0071	-1.6175	-0.0468	-0.0017	-0.0000	0.0000	-0.0000	0.0000	0.0000	0.0000	-0.1913	0.2490	-0.1046	0.0156	0.0316	-0.1001	-0.0000	-0.0908	-0.0505	0.0060	-0.0027	0.0000	-0.0000	-1.0868	-0.4973	0.0646	-0.0290	0.0000
359.8000	0.0040	-1.5636	0.0071	-1.6175	-0.0467	-0.0017	-0.0000	0.0000	-0.0000	0.0000	0.0000	0.0000	-0.2031	0.1840	-0.1011	0.0558	0.0582	-0.1150	-0.0000	-0.0911	-0.0507	0.0060	-0.0027	0.0000	-0.0000	-1.0907	-0.4992	0.0646	-0.0290	0.0000
359.8100	0.0040	-1.5636	0.0071	-1.6175	-0.0467	-0.0018	-0.0000	0.0000	-0.0000	0.0000	0.0000	0.0000	-0.2995	0.1663	-0.0643	-0.0077	0.0302	-0.0967	-0.0000	-0.0910	-0.0507	0.0060	-0.0027	0.0000	-0.0000	-1.0893	-0.4988	0.0646	-0.0290	0.0000
359.8200	0.0040	-1.5636	0.0071	-1.6175	-0.0467	-0.0017	-0.0000	0.0000	-0.0000	0.0000	0.0000	0.0000	-0.1302	0.2470	-0.0808	0.0007	0.0518	-0.1107	0.0000	-0.0908	-0.0506	0.0060	-0.0027	0.0000	0.0000	-1.0878	-0.4983	0.0646	-0.0290	0.0000
359.8300	0.0040	-1.5636	0.0071	-1.6175	-0.0467	-0.0017	-0.0000	0.0000	-0.0000	0.0000	0.0000	0.0000	-0.1618	0.2265	-0.1203	0.0111	0.0320	-0.1166	-0.0000	-0.0910	-0.0506	0.0060	-0.0027	0.0000	-0.0000	-1.0893	-0.4978	0.0646	-0.0290	0.0000
359.8420	0.0040	-1.5636	0.0071	-1.6175	-0.0468	-0.0017	-0.0000	0.0000	-0.0000	0.0000	0.0000	0.0000	-0.1180	0.2428	-0.1218	0.0037	0.0200	-0.1435	-0.0000	-0.0912	-0.0508	0.0060	-0.0027	0.0000	-0.0000	-1.0918	-0.4993	0.0645	-0.0290	0.0000
359.8520	0.0040	-1.5636	0.0071	-1.6175	-0.0467	-0.0017	-0.0000	0.0000	-0.0000	0.0000	0.0000	0.0000	-0.0947	0.1073	-0.0892	0.0083	0.0299	-0.1019	0.0000	-0.0907	-0.0504	0.0060	-0.0027	0.0000	0.0000	-1.0856	-0.4961	0.0649	-0.0291	0.0000
359.8620	0.0040	-1.5636	0.0071	-1.6175	-0.0467	-0.0017	-0.0000	0.0000	-0.0000	0.0000	0.0000	0.0000	-0.1578	0.2240	-0.0944	0.0171	0.0395	-0.1089	-0.0000	-0.0908	-0.0506	0.0060	-0.0027	0.0000	-0.0000	-1.0878	-0.4983	0.0646	-0.0290	0.0000
359.8720	0.0040	-1.5636	0.0071	-1.6175	-0.0467	-0.0017	-0.0000	0.0000	-0.0000	0.0000	0.0000	0.0000	-0.1324	0.2318	-0.1542	-0.0018	0.0447	-0.1263	0.0000	-0.0910	-0.0507	0.0060	-0.0027	0.0000	0.0000	-1.0902	-0.4987	0.0647	-0.0290	0.0000
359.8820	0.0040	-1.5636	0.0071	-1.6175	-0.0467	-0.0017	-0.0000	0.0000	-0.0000	0.0000	0.0000	0.0000	-0.1581	0.2066	-0.1013	0.0165	0.0378	-0.0866	0.0000	-0.0907	-0.0505	0.0060	-0.0027	0.0000	0.0000	-1.0862	-0.4967	0.0648	-0.0290	0.0000
359.8940	0.0040	-1.5636	0.0071	-1.6175	-0.0467	-0.0017	-0.0000	0.0000	-0.0000	0.0000	0.0000	0.0000	-0.1187	0.2126	-0.1028	0.0259	0.0439	-0.0839	-0.0000	-0.0910	-0.0507	0.0060	-0.0027	0.0000	-0.0000	-1.0903	-0.4988	0.0645	-0.0290	0.0000
359.9040	0.0040	-1.5636	0.0071	-1.6175	-0.0467	-0.0017	-0.0000	0.0000	-0.0000	0.0000	0.0000	0.0000	-0.1544	0.1584	-0.0679	0.0304	0.0479	-0.1226	-0.0000	-0.0906	-0.0504	0.0060	-0.0027	0.0000	-0.0000	-1.0847	-0.4962	0.0648	-0.0291	0.0000
359.9140	0.0041	-1.5636	0.0071	-1.6175	-0.0467	-0.0017	-0.0000	0.0000	-0.0000	0.0000	0.0000	0.0000	-0.1405	0.2374	-0.1093	0.0054	0.0299	-0.0858	-0.0000	-0.0910	-0.0506	0.0060	-0.0027	0.0000	-0.0000	-1.0902	-0.4977	0.0647	-0.0290	0.0000
359.9240	0.0040	-1.5636	0.0071	-1.6175	-0.0467	-0.0017	-0.0000	0.0000	-0.0000	0.0000	0.0000	0.0000	-0.1982	0.2065	-0.1124	0.0062	0.0379	-0.1042	-0.0000	-0.0913	-0.0507	0.0060	-0.0027	0.0000	-0.0000	-1.0936	-0.4992	0.0646	-0.0290	0.0000
359.9340	0.0040	-1.5636	0.0071	-1.6175	-0.0467	-0.0017	-0.0000	0.0000	-0.0000	0.0000	0.0000	0.0000	-0.1287	0.2548	-0.1051	0.0042	0.0241	-0.1237	-0.0000	-0.0910	-0.0506	0.0060	-0.0027	0.0000	-0.0000	-1.0893	-0.4978	0.0646	-0.0290	0.0000
359.9460	0.0040	-1.5636	0.0071	-1.6175	-0.0467	-0.0017	-0.0000	0.0000	-0.0000	0.0000	0.0000	0.0000	-0.0857	0.1520	-0.1072	0.0057	0.0602	-0.1254	0.0000	-0.0912	-0.0508	0.0060	-0.0027	0.0000	0.0000	-1.0923	-0.4998	0.0645	-0.0290	0.0000
359.9560	0.0041	-1.5636	0.0071	-1.6175	-0.0467	-0.0017	-0.0000	0.0000	-0.0000	0.0000	0.0000	0.0000	-0.1002	0.1521	-0.1027	0.0126	0.0283	-0.1556	-0.0000	-0.0905	-0.0503	0.0060	-0.0027	0.0000	-0.0000	-1.0837	-0.4952	0.0648	-0.0291	0.0000
359.9660	0.0040	-1.5636	0.0071	-1.6175	-0.0467	-0.0017	-0.0000	0.0000	-0.0000	0.0000	0.0000	0.0000	-0.1652	0.2094	-0.0852	0.0103	0.0315	-0.1130	-0.0000	-0.0909	-0.0507	0.0060	-0.0027	0.0000	-0.0000	-1.0883	-0.4988	0.0646	-0.0290	0.0000
359.9760	0.0040	-1.5636	0.0071	-1.6175	-0.0467	-0.0018	-0.0000	0.0000	-0.0000	0.0000	0.0000	0.0000	-0.1055	0.2986	-0.0705	-0.0074	0.0432	-0.1189	-0.0000	-0.0910	-0.0506	0.0060	-0.0027	0.0000	-0.0000	-1.0893	-0.4978	0.0646	-0.0290	0.0000
359.9880	0.0040	-1.5636	0.0071	-1.6175	-0.0467	-0.0017	-0.0000	0.0000	-0.0000	0.0000	0.0000	0.0000	-0.1478	0.2718	-0.0515	0.0037	0.0430	-0.1003	0.0000	-0.0911	-0.0507	0.0060	-0.0027	0.0000	0.0000	-1.0913	-0.4988	0.0645	-0.0290	0.0000
359.9980	0.0040	-1.5636	0.0071	-1.6175	-0.0467	-0.0017	-0.0000	0.0000	-0.0000	0.0000	0.0000	0.0000	-0.2284	0.1707	-0.0914	0.0213	0.0381	-0.1022	-0.0000	-0.0907	-0.0505	0.0060	-0.0027	0.0000	-0.0000	-1.0868	-0.4973	0.0647	-0.0290	0.0000
360.0080	0.0040	-1.5636	0.0071	-1.6175	-0.0467	-0.0017	-0.0000	0.0000	-0.0000	0.0000	0.0000	0.0000	-0.1183	0.2303	-0.1275	0.0081	0.0426	-0.0914	-0.0000	-0.0907	-0.0505	0.0060	-0.0027	0.0000	-0.0000	-1.0857	-0.4971	0.0648	-0.0290	0.0000
360.0180	0.0040	-1.5636	0.0071	-1.6175	-0.0467	-0.0017	-0.0000	0.0000	-0.0000	0.0000	0.0000	0.0000	-0.2368	0.1842	-0.0953	0.0059	0.0453	-0.1165	-0.0000	-0.0906	-0.0505	0.0060	-0.0027	0.0000	-0.0000	-1.0852	-0.4967	0.0647	-0.0290	0.0000
360.0280	0.0040	-1.5636	0.0071	-1.6175	-0.0468	-0.0017	-0.0000	0.0000	-0.0000	0.0000	0.0000	0.0000	-0.1903	0.1507	-0.0837	0.0071	0.0595	-0.0890	0.0000	-0.0908	-0.0506	0.0060	-0.0027	0.0000	0.0000	-1.0872	-0.4977	0.0647	-0.0290	0.0000
360.0400	0.0040	-1.5636	0.0071	-1.6175	-0.0467	-0.0017	-0.0000	0.0000	-0.0000	0.0000	0.0000	0.0000	-0.1526	0.1909	-0.0650	0.0036	0.0159	-0.1236	0.0000	-0.0907	-0.0505	0.0060	-0.0027	0.0000	0.0000	-1.0862	-0.4967	0.0648	-0.0290	0.0000
360.0500	0.0040	-1.5636	0.0071	-1.6175	-0.0467	-0.0017	-0.0000	0.0000	-0.0000	0.0000	0.0000	0.0000	-0.2288	0.2042	-0.0771	0.0108	0.0437	-0.0967	0.0000	-0.0908	-0.0505	0.0060	-0.0027	0.0000	0.0000	-1.0877	-0.4972	0.0648	-0.0290	0.0000
360.0600	0.0040	-1.5636	0.0071	-1.6175	-0.0467	-0.0017	-0.0000	0.0000	-0.0000	0.0000	0.0000	0.0000	-0.2060	0.2023	-0.1207	-0.0047	0.0411	-0.0879	-0.0000	-0.0909	-0.0505	0.0060	-0.0027	0.0000	-0.0000	-1.0887	-0.4973	0.0647	-0.0290	0.0000
360.0700	0.0040	-1.5636	0.0071	-1.6175	-0.0467	-0.0017	-0.0000	0.0000	-0.0000	0.0000	0.0000	0.0000	-0.2353	0.1657	-0.0957	0.0096	0.0284	-0.1183	0.0000	-0.0909	-0.0506	0.0060	-0.0027	0.0000	0.0000	-1.0892	-0.4977	0.0647	-0.0290	0.0000
360.0800	0.0040	-1.5636	0.0071	-1.6175	-0.0467	-0.0017	-0.0000	0.0000	-0.0000	0.0000	0.0000	0.0000	-0.2471	0.2134	-0.0813	0.0197	0.0273	-0.1088	0.0000	-0.0909	-0.0505	0.0060	-0.0027	0.0000	0.0000	-1.0887	-0.4973	0.0647	-0.0290	0.0000
360.0920	0.0040	-1.5636	0.0071	-1.6175	-0.0467	-0.0017	-0.0000	0.0000	-0.0000	0.0000	0.0000	0.0000	-0.0460	0.2619	-0.0998	0.0145	0.0271	-0.1149	-0.0000	-0.0908	-0.0506	0.0060	-0.0027	0.0000	-0.0000	-1.0873	-0.4977	0.0647	-0.0290	0.0000
360.1020	0.0040	-1.5636	0.0071	-1.6175	-0.0467	-0.0017	-0.0000	0.0000	-0.0000	0.0000	0.0000	0.0000	-0.1993	0.2225	-0.1566	0.0097	0.0604	-0.1045	-0.0000	-0.0913	-0.0508	0.0060	-0.0027	0.0000	-0.0000	-1.0933	-0.4998	0.0645	-0.0290	0.0000
360.1120	0.0040	-1.5636	0.0071	-1.6175	-0.0467	-0.0017	-0.0000	0.0000	-0.0000	0.0000	0.0000	0.0000	-0.1944	0.1584	-0.0948	-0.0004	0.0535	-0.0728	0.0000	-0.0910	-0.0506	0.0060	-0.0027	0.0000	0.0000	-1.0897	-0.4982	0.0646	-0.0290	0.0000
360.1220	0.0041	-1.5636	0.0071	-1.6175	-0.0467	-0.0017	-0.0000	0.0000	-0.0000	0.0000	0.0000	0.0000	-0.1982	0.2470	-0.0931	0.0007	0.0465	-0.0824	-0.0000	-0.0907	-0.0505	0.0060	-0.0027	0.0000	-0.0000	-1.0862	-0.4966	0.0648	-0.0291	0.0000
360.1320	0.0040	-1.5636	0.0071	-1.6175	-0.0467	-0.0017	-0.0000	0.0000	-0.0000	0.0000	0.0000	0.0000	-0.2058	0.1486	-0.1417	0.0029	0.0482	-0.1223	-0.0000	-0.0908	-0.0506	0.0060	-0.0027	0.0000	-0.0000	-1.0877	-0.4982	0.0647	-0.0290	0.0000
360.1420	0.0040	-1.5636	0.0071	-1.6175	-0.0467	-0.0017	-0.0000	0.0000	-0.0000	0.0000	0.0000	0.0000	-0.2278	0.2380	-0.0579	0.0049	0.0505	-0.0943	0.0000	-0.0907	-0.0504	0.0060	-0.0027	0.0000	0.0000	-1.0858	-0.4962	0.0648	-0.0290	0.0000
360.1540	0.0040	-1.5636	0.0071	-1.6175	-0.0467	-0.0017	-0.0000	0.0000	-0.0000	0.0000	0.0000	0.0000	-0.1583	0.3015	-0.1535	0.0117	0.0438	-0.0921	0.0000	-0.0910	-0.0506	0.0060	-0.0027	0.0000	0.0000	-1.0896	-0.4981	0.0647	-0.0290	0.0000
360.1640	0.0040	-1.5636	0.0071	-1.6175	-0.0467	-0.0017	-0.0000	0.0000	-0.0000	0.0000	0.0000	0.0000	-0.0372	0.2306	-0.1139	0.0196	0.0385	-0.0909	0.0000	-0.0907	-0.0504	0.0060	-0.0027	0.0000	0.0000	-1.0857	-0.4962	0.0648	-0.0291	0.0000
360.1740	0.0041	-1.5636	0.0071	-1.6175	-0.0467	-0.0017	-0.0000	0.0000	-0.0000	0.0000	0.0000	0.0000	-0.1362	0.1949	-0.0833	0.0009	0.0515	-0.1235	-0.0000	-0.0907	-0.0505	0.0060	-0.0027	0.0000	-0.0000	-1.0862	-0.4967	0.0648	-0.0291	0.0000
360.1840	0.0040	-1.5636	0.0071	-1.6175	-0.0467	-0.0017	-0.0000	0.0000	-0.0000	0.0000	0.0000	0.0000	-0.2191	0.1997	-0.0876	0.0108	0.0366	-0.0833	0.0000	-0.0908	-0.0505	0.0060	-0.0027	0.0000	0.0000	-1.0878	-0.4973	0.0646	-0.0290	0.0000
360.1940	0.0040	-1.5636	0.0071	-1.6175	-0.0467	-0.0017	-0.0000	0.0000	-0.0000	0.0000	0.0000	0.0000	-0.1773	0.1877	-0.1020	-0.0038	0.0266	-0.0968	-0.0000	-0.0907	-0.0505	0.0060	-0.0027	0.0000	-0.0000	-1.0867	-0.4972	0.0647	-0.0290	0.0000
360.2040	0.0041	-1.5636	0.0071	-1.6175	-0.0467	-0.0017	-0.0000	0.0000	-0.0000	0.0000	0.0000	0.0000	-0.0826	0.1737	-0.1419	0.0190	0.0367	-0.0761	0.0000	-0.0910	-0.0506	0.0060	-0.0027	0.0000	0.0000	-1.0893	-0.4978	0.0646	-0.0290	0.0000
360.2140	0.0040	-1.5636	0.0071	-1.6175	-0.0467	-0.0017	-0.0000	0.0000	-0.0000	0.0000	0.0000	0.0000	-0.1464	0.2870	-0.0671	0.0169	0.0575	-0.0988	-0.0000	-0.0907	-0.0505	0.0060	-0.0027	0.0000	-0.0000	-1.0868	-0.4972	0.0647	-0.0290	0.0000
360.2260	0.0040	-1.5636	0.0071	-1.6175	-0.0467	-0.0017	-0.0000	0.0000	-0.0000	0.0000	0.0000	0.0000	-0.2361	0.2186	-0.1292	0.0110	0.0691	-0.1067	-0.0000	-0.0910	-0.0507	0.0060	-0.0027	0.0000	-0.0000	-1.0902	-0.4987	0.0646	-0.0290	0.0000
360.2360	0.0040	-1.5636	0.0071	-1.6175	-0.0467	-0.0017	-0.0000	0.0000	-0.0000	0.0000	0.0000	0.0000	-0.2084	0.1939	-0.0945	0.0047	0.0338	-0.1153	0.0000	-0.0909	-0.0506	0.0060	-0.0027	0.0000	0.0000	-1.0892	-0.4977	0.0647	-0.0290	0.0000
360.2460	0.0040	-1.5636	0.0071	-1.6175	-0.0467	-0.0018	-0.0000	0.0000	-0.0000	0.0000	0.0000	0.0000	-0.1306	0.2157	-0.0876	0.0135	0.0484	-0.0743	-0.0000	-0.0912	-0.0507	0.0060	-0.0027	0.0000	-0.0000	-1.0917	-0.4992	0.0646	-0.0290	0.0000
360.2560	0.0040	-1.5636	0.0071	-1.6175	-0.0467	-0.0017	-0.0000	0.0000	-0.0000	0.0000	0.0000	0.0000	-0.1058	0.1523	-0.1040	-0.0004	0.0271	-0.0652	0.0000	-0.0911	-0.0508	0.0060	-0.0027	0.0000	0.0000	-1.0913	-0.4999	0.0644	-0.0290	0.0000
360.2660	0.0040	-1.5636	0.0071	-1.6175	-0.0467	-0.0017	-0.0000	0.0000	-0.0000	0.0000	0.0000	0.0000	-0.2752	0.2083	-0.1238	0.0053	0.0394	-0.0872	-0.0000	-0.0907	-0.0505	0.0060	-0.0027	0.0000	-0.0000	-1.0864	-0.4969	0.0646	-0.0290	0.0000
360.2780	0.0040	-1.5636	0.0071	-1.6175	-0.0467	-0.0017	-0.0000	0.0000	-0.0000	0.0000	0.0000	0.0000	-0.1192	0.2421	-0.1284	0.0023	0.0483	-0.0872	0.0000	-0.0909	-0.0506	0.0060	-0.0027	0.0000	0.0000	-1.0888	-0.4983	0.0646	-0.0290	0.0000
360.2880	0.0040	-1.5636	0.0071	-1.6175	-0.0467	-0.0017	-0.0000	0.0000	-0.0000	0.0000	0.0000	0.0000	-0.0207	0.2354	-0.1088	0.0031	0.0420	-0.0781	0.0000	-0.0904	-0.0503	0.0060	-0.0027	0.0000	0.0000	-1.0822	-0.4946	0.0649	-0.0291	0.0000
360.2980	0.0040	-1.5636	0.0071	-1.6175	-0.0467	-0.0017	-0.0000	0.0000	-0.0000	0.0000	0.0000	0.0000	-0.2640	0.2696	-0.0821	0.0085	0.0417	-0.0889	0.0000	-0.0909	-0.0506	0.0060	-0.0027	0.0000	0.0000	-1.0887	-0.4982	0.0646	-0.0290	0.0000
360.3080	0.0040	-1.5636	0.0071	-1.6175	-0.0467	-0.0017	-0.0000	0.0000	-0.0000	0.0000	0.0000	0.0000	-0.1778	0.1493	-0.1092	-0.0062	0.0445	-0.0830	0.0000	-0.0909	-0.0506	0.0060	-0.0027	0.0000	0.0000	-1.0887	-0.4982	0.0646	-0.0290	0.0000
360.3180	0.0040	-1.5636	0.0071	-1.6175	-0.0467	-0.0017	-0.0000	0.0000	-0.0000	0.0000	0.0000	0.0000	-0.1305	0.2685	-0.1195	0.0161	0.0392	-0.0728	-0.0000	-0.0912	-0.0507	0.0060	-0.0027	0.0000	-0.0000	-1.0917	-0.4992	0.0646	-0.0290	0.0000
360.3300	0.0040	-1.5636	0.0071	-1.6175	-0.0467	-0.0017	-0.0000	0.0000	-0.0000	0.0000	0.0000	0.0000	-0.1107	0.2219	-0.0960	0.0073	0.0529	-0.0854	0.0000	-0.0911	-0.0508	0.0060	-0.0027	0.0000	0.0000	-1.0913	-0.4999	0.0644	-0.0290	0.0000
360.3400	0.0040	-1.5636	0.0071	-1.6175	-0.0467	-0.0017	-0.0000	0.0000	-0.0000	0.0000	0.0000	0.0000	-0.1598	0.1526	-0.1454	0.0090	0.0428	-0.1104	-0.0000	-0.0909	-0.0506	0.0060	-0.0027	0.0000	-0.0000	-1.0888	-0.4983	0.0646	-0.0290	0.0000
360.3500	0.0040	-1.5636	0.0071	-1.6175	-0.0468	-0.0017	-0.0000	0.0000	-0.0000	0.0000	0.0000	0.0000	-0.0888	0.2331	-0.1015	0.0082	0.0470	-0.1204	0.0000	-0.0907	-0.0505	0.0060	-0.0027	0.0000	0.0000	-1.0863	-0.4967	0.0647	-0.0290	0.0000
360.3600	0.0040	-1.5636	0.0071	-1.6175	-0.0467	-0.0017	-0.0000	0.0000	-0.0000	0.0000	0.0000	0.0000	0.0834	0.2083	-0.0609	-0.0008	0.0598	-0.0866	-0.0000	-0.0912	-0.0508	0.0060	-0.0027	0.0000	-0.0000	-1.0918	-0.4994	0.0644	-0.0290	0.0000
360.3700	0.0040	-1.5636	0.0071	-1.6175	-0.0467	-0.0017	-0.0000	0.0000	-0.0000	0.0000	0.0000	0.0000	-0.0661	0.2286	-0.1057	0.0128	0.0405	-0.0921	0.0000	-0.0913	-0.0508	0.0060	-0.0027	0.0000	0.0000	-1.0937	-0.5003	0.0645	-0.0290	0.0000
360.3800	0.0040	-1.5636	0.0071	-1.6175	-0.0467	-0.0017	-0.0000	0.0000	-0.0000	0.0000	0.0000	0.0000	-0.1246	0.2205	-0.1098	0.0009	0.0733	-0.0747	-0.0000	-0.0909	-0.0506	0.0060	-0.0027	0.0000	-0.0000	-1.0891	-0.4977	0.0648	-0.0290	0.0000
360.3920	0.0040	-1.5636	0.0071	-1.6175	-0.0467	-0.0017	-0.0000	0.0000	-0.0000	0.0000	0.0000	0.0000	-0.0771	0.1975	-0.0884	0.0045	0.0573	-0.0989	-0.0000	-0.0910	-0.0507	0.0060	-0.0027	0.0000	-0.0000	-1.0902	-0.4987	0.0647	-0.0290	0.0000
360.4020	0.0040	-1.5636	0.0071	-1.6175	-0.0467	-0.0017	-0.0000	0.0000	-0.0000	0.0000	0.0000	0.0000	-0.1690	0.2796	-0.0728	-0.0051	0.0627	-0.0827	0.0000	-0.0910	-0.0506	0.0060	-0.0027	0.0000	0.0000	-1.0896	-0.4982	0.0647	-0.0290	0.0000
360.4120	0.0040	-1.5636	0.0071	-1.6175	-0.0467	-0.0017	-0.0000	0.0000	-0.0000	0.0000	0.0000	0.0000	-0.0202	0.0559	-0.0851	-0.0201	0.0423	-0.0711	0.0000	-0.0910	-0.0507	0.0060	-0.0027	0.0000	0.0000	-1.0893	-0.4988	0.0646	-0.0290	0.0000
360.4220	0.0041	-1.5636	0.0071	-1.6175	-0.0467	-0.0017	-0.0000	0.0000	-0.0000	0.0000	0.0000	0.0000	-0.1199	0.2637	-0.1058	0.0027	0.0385	-0.0684	0.0000	-0.0908	-0.0506	0.0060	-0.0027	0.0000	0.0000	-1.0878	-0.4982	0.0647	-0.0290	0.0000
360.4320	0.0040	-1.5636	0.0071	-1.6175	-0.0467	-0.0017	-0.0000	0.0000	-0.0000	0.0000	0.0000	0.0000	-0.1695	0.1527	-0.1165	-0.0040	0.0536	-0.0956	-0.0000	-0.0906	-0.0505	0.0060	-0.0027	0.0000	-0.0000	-1.0852	-0.4967	0.0648	-0.0290	0.0000
360.4440	0.0041	-1.5636	0.0071	-1.6175	-0.0467	-0.0017	-0.0000	0.0000	-0.0000	0.0000	0.0000	0.0000	-0.1399	0.2079	-0.0731	-0.0086	0.0428	-0.0937	0.0000	-0.0911	-0.0507	0.0060	-0.0027	0.0000	0.0000	-1.0913	-0.4988	0.0645	-0.0290	0.0000
360.4540	0.0040	-1.5636	0.0071	-1.6175	-0.0467	-0.0017	-0.0000	0.0000	-0.0000	0.0000	0.0000	0.0000	-0.0489	0.2015	-0.1584	0.0029	0.0600	-0.0590	-0.0000	-0.0912	-0.0508	0.0060	-0.0027	0.0000	-0.0000	-1.0917	-0.5003	0.0645	-0.0290	0.0000
360.4640	0.0040	-1.5636	0.0071	-1.6175	-0.0468	-0.0017	-0.0000	0.0000	-0.0000	0.0000	0.0000	0.0000	-0.0947	0.2131	-0.1204	0.0039	0.0364	-0.0671	0.0000	-0.0912	-0.0508	0.0060	-0.0027	0.0000	0.0000	-1.0924	-0.4999	0.0644	-0.0289	0.0000
360.4740	0.0040	-1.5636	0.0071	-1.6175	-0.0467	-0.0017	-0.0000	0.0000	-0.0000	0.0000	0.0000	0.0000	-0.1004	0.1803	-0.1277	-0.0092	0.0552	-0.0868	0.0000	-0.0908	-0.0506	0.0060	-0.0027	0.0000	0.0000	-1.0878	-0.4983	0.0646	-0.0290	0.0000
360.4840	0.0040	-1.5636	0.0071	-1.6175	-0.0467	-0.0017	-0.0000	0.0000	-0.0000	0.0000	0.0000	0.0000	-0.0598	0.2731	-0.0928	-0.0050	0.0390	-0.0935	0.0000	-0.0908	-0.0506	0.0060	-0.0027	0.0000	0.0000	-1.0872	-0.4977	0.0647	-0.0290	0.0000
360.4940	0.0040	-1.5636	0.0071	-1.6175	-0.0467	-0.0017	-0.0000	0.0000	-0.0000	0.0000	0.0000	0.0000	-0.2126	0.2744	-0.1177	0.0009	0.0188	-0.0660	-0.0000	-0.0907	-0.0505	0.0060	-0.0027	0.0000	-0.0000	-1.0868	-0.4972	0.0647	-0.0290	0.0000
360.5060	0.0040	-1.5636	0.0071	-1.6175	-0.0467	-0.0017	-0.0000	0.0000	-0.0002	0.0000	0.0000	0.0000	-0.1464	0.1937	-0.0883	-0.0091	0.0260	-0.0884	-0.0000	-0.0907	-0.0505	0.0060	-0.0027	0.0000	-0.0000	-1.0863	-0.4968	0.0647	-0.0290	0.0000
360.5160	0.0040	-1.5636	0.0071	-1.6175	-0.0467	-0.0017	-0.0000	0.0000	-0.0002	0.0000	0.0000	0.0000	-0.0969	0.1855	-0.0720	-0.0075	0.0349	-0.0793	0.0000	-0.0907	-0.0505	0.0060	-0.0027	0.0000	0.0000	-1.0862	-0.4966	0.0648	-0.0291	0.0000
360.5260	0.0040	-1.5636	0.0071	-1.6175	-0.0467	-0.0017	-0.0000	0.0000	-0.0001	0.0000	0.0000	0.0000	-0.0481	0.1086	-0.1085	0.0098	0.0438	-0.1070	0.0000	-0.0909	-0.0506	0.0060	-0.0027	0.0000	0.0000	-1.0892	-0.4977	0.0647	-0.0290	0.0000
360.5360	0.0040	-1.5636	0.0071	-1.6175	-0.0467	-0.0017	-0.0000	0.0000	0.0001	0.0000	0.0000	0.0000	-0.2096	0.2732	-0.1887	0.0172	0.0390	-0.0851	-0.0000	-0.0908	-0.0506	0.0060	-0.0027	0.0000	-0.0000	-1.0872	-0.4977	0.0647	-0.0290	0.0000
360.5460	0.0040	-1.5636	0.0071	-1.6175	-0.0467	-0.0017	-0.0000	0.0000	0.0001	0.0000	0.0000	0.0000	-0.1079	0.2376	-0.0789	0.0061	0.0433	-0.0733	0.0000	-0.0910	-0.0507	0.0060	-0.0027	0.0000	0.0000	-1.0902	-0.4987	0.0646	-0.0290	0.0000
360.5580	0.0040	-1.5636	0.0071	-1.6175	-0.0467	-0.0017	-0.0000	0.0000	0.0001	0.0000	0.0000	0.0000	-0.0162	0.2077	-0.1480	0.0005	0.0489	-0.1039	0.0000	-0.0909	-0.0506	0.0060	-0.0027	0.0000	0.0000	-1.0884	-0.4979	0.0645	-0.0290	0.0000
360.5680	0.0040	-1.5636	0.0071	-1.6175	-0.0467	-0.0017	-0.0000	0.0000	0.0001	0.0000	0.0000	0.0000	-0.0532	0.2239	-0.1081	-0.0186	0.0272	-0.0679	-0.0000	-0.0907	-0.0505	0.0060	-0.0027	0.0000	-0.0000	-1.0857	-0.4972	0.0647	-0.0290	0.0000
360.5780	0.0040	-1.5636	0.0071	-1.6175	-0.0467	-0.0017	-0.0000	0.0000	0.0001	0.0000	0.0000	0.0000	-0.0173	0.1639	-0.1141	-0.0067	0.0395	-0.0654	0.0000	-0.0909	-0.0507	0.0060	-0.0027	0.0000	0.0000	-1.0882	-0.4987	0.0647	-0.0290	0.0000
360.5880	0.0040	-1.5636	0.0071	-1.6175	-0.0467	-0.0017	-0.0000	0.0000	-0.0000	0.0000	0.0000	0.0000	-0.0982	0.2333	-0.0912	0.0121	0.0412	-0.0813	0.0000	-0.0913	-0.0508	0.0060	-0.0027	0.0000	0.0000	-1.0937	-0.5003	0.0645	-0.0290	0.0000
360.5980	0.0040	-1.5636	0.0071	-1.6175	-0.0467	-0.0017	-0.0000	0.0000	-0.0000	0.0000	0.0000	0.0000	0.0009	0.1684	-0.1862	0.0022	0.0555	-0.0939	-0.0000	-0.0908	-0.0506	0.0060	-0.0027	0.0000	-0.0000	-1.0873	-0.4978	0.0647	-0.0290	0.0000
360.6100	0.0040	-1.5636	0.0071	-1.6175	-0.0467	-0.0017	-0.0000	0.0000	-0.0001	0.0000	0.0000	0.0000	-0.0514	0.2202	-0.0363	0.0018	0.0188	-0.0718	-0.0000	-0.0908	-0.0505	0.0060	-0.0027	0.0000	-0.0000	-1.0872	-0.4967	0.0648	-0.0290	0.0000
360.6200	0.0040	-1.5636	0.0071	-1.6175	-0.0467	-0.0017	-0.0000	0.0000	-0.0000	0.0000	0.0000	0.0000	-0.0804	0.2160	-0.1098	-0.0023	0.0232	-0.0755	-0.0000	-0.0909	-0.0506	0.0060	-0.0027	0.0000	-0.0000	-1.0892	-0.4977	0.0647	-0.0290	0.0000
360.6300	0.0040	-1.5636	0.0071	-1.6175	-0.0467	-0.0017	-0.0000	0.0000	-0.0000	0.0000	0.0000	0.0000	-0.0808	0.3037	-0.0842	0.0088	0.0455	-0.0666	-0.0000	-0.0907	-0.0505	0.0060	-0.0027	0.0000	-0.0000	-1.0867	-0.4972	0.0648	-0.0290	0.0000
360.6400	0.0040	-1.5636	0.0071	-1.6175	-0.0467	-0.0017	-0.0000	0.0000	-0.0000	0.0000	0.0000	0.0000	-0.1271	0.1567	-0.1020	-0.0186	0.0397	-0.0648	0.0000	-0.0907	-0.0505	0.0060	-0.0027	0.0000	0.0000	-1.0868	-0.4973	0.0647	-0.0290	0.0000
360.6500	0.0040	-1.5636	0.0071	-1.6175	-0.0467	-0.0017	-0.0000	0.0000	-0.0000	0.0000	0.0000	0.0000	-0.0652	0.1322	-0.0723	0.0120	0.0259	-0.0673	-0.0000	-0.0907	-0.0505	0.0060	-0.0027	0.0000	-0.0000	-1.0861	-0.4966	0.0649	-0.0291	0.0000
360.6600	0.0040	-1.5636	0.0071	-1.6175	-0.0467	-0.0017	-0.0000	0.0000	-0.0000	0.0000	0.0000	0.0000	-0.1620	0.1512	-0.1163	0.0046	0.0473	-0.0500	0.0000	-0.0905	-0.0504	0.0060	-0.0027	0.0000	0.0000	-1.0833	-0.4957	0.0648	-0.0290	0.0000
360.6720	0.0040	-1.5636	0.0071	-1.6175	-0.0467	-0.0017	-0.0000	0.0000	-0.0000	0.0000	0.0000	0.0000	-0.2294	0.1702	-0.1217	0.0172	0.0600	-0.0867	-0.0000	-0.0909	-0.0506	0.0060	-0.0027	0.0000	-0.0000	-1.0891	-0.4977	0.0648	-0.0290	0.0000
360.6820	0.0041	-1.5636	0.0071	-1.6175	-0.0467	-0.0017	-0.0000	0.0000	-0.0000	0.0000	0.0000	0.0000	-0.0300	0.1284	-0.1168	-0.0028	0.0368	-0.0637	-0.0000	-0.0909	-0.0506	0.0060	-0.0027	0.0000	-0.0000	-1.0881	-0.4976	0.0648	-0.0290	0.0000
360.6920	0.0040	-1.5636	0.0071	-1.6175	-0.0467	-0.0017	-0.0000	0.0000	-0.0000	0.0000	0.0000	0.0000	-0.1658	0.1976	-0.1122	0.0225	0.0500	-0.0493	-0.0000	-0.0909	-0.0506	0.0060	-0.0027	0.0000	-0.0000	-1.0892	-0.4977	0.0647	-0.0290	0.0000
360.7020	0.0040	-1.5636	0.0071	-1.6175	-0.0467	-0.0017	-0.0000	0.0000	-0.0000	0.0000	0.0000	0.0000	-0.1419	0.2540	-0.1149	0.0019	0.0593	-0.0654	0.0000	-0.0906	-0.0504	0.0060	-0.0027	0.0000	0.0000	-1.0847	-0.4962	0.0648	-0.0290	0.0000
360.7140	0.0040	-1.5636	0.0071	-1.6175	-0.0467	-0.0017	-0.0000	0.0000	-0.0000	0.0000	0.0000	0.0000	-0.1115	0.2329	-0.0690	0.0074	0.0577	-0.0467	-0.0000	-0.0906	-0.0505	0.0060	-0.0027	0.0000	-0.0000	-1.0852	-0.4967	0.0647	-0.0290	0.0000
360.7240	0.0040	-1.5636	0.0071	-1.6175	-0.0467	-0.0017	-0.0000	0.0000	-0.0000	0.0000	0.0000	0.0000	-0.1612	0.3074	-0.1433	-0.0078	0.0452	-0.0748	0.0000	-0.0908	-0.0505	0.0060	-0.0027	0.0000	0.0000	-1.0873	-0.4968	0.0646	-0.0290	0.0000
360.7340	0.0040	-1.5636	0.0071	-1.6175	-0.0467	-0.0017	-0.0000	0.0000	0.0000	0.0000	0.0000	0.0000	-0.2115	0.2299	-0.1168	-0.0229	0.0347	-0.0722	0.0000	-0.0909	-0.0506	0.0060	-0.0027	0.0000	0.0000	-1.0883	-0.4978	0.0646	-0.0290	0.0000
360.7440	0.0040	-1.5636	0.0071	-1.6175	-0.0467	-0.0017	-0.0000	0.0000	0.0000	0.0000	0.0000	0.0000	-0.1604	0.2304	-0.1021	0.0067	0.0559	-0.0640	0.0000	-0.0911	-0.0507	0.0060	-0.0027	0.0000	0.0000	-1.0912	-0.4987	0.0646	-0.0290	0.0000
360.7540	0.0040	-1.5636	0.0071	-1.6175	-0.0467	-0.0017	-0.0000	0.0000	0.0000	0.0000	0.0000	0.0000	-0.2778	0.2559	-0.1167	-0.0043	0.0359	-0.0939	-0.0000	-0.0908	-0.0505	0.0060	-0.0027	0.0000	-0.0000	-1.0873	-0.4968	0.0647	-0.0290	0.0000
360.7640	0.0041	-1.5636	0.0071	-1.6175	-0.0467	-0.0017	-0.0000	0.0000	0.0000	0.0000	0.0000	0.0000	-0.2200	0.1896	-0.0928	-0.0024	0.0411	-0.0760	-0.0000	-0.0910	-0.0507	0.0060	-0.0027	0.0000	-0.0000	-1.0892	-0.4987	0.0646	-0.0290	0.0000
360.7740	0.0040	-1.5636	0.0071	-1.6175	-0.0467	-0.0017	-0.0000	0.0000	-0.0000	0.0000	0.0000	0.0000	-0.1090	0.2752	-0.1021	0.0237	0.0359	-0.0836	-0.0000	-0.0908	-0.0505	0.0060	-0.0027	0.0000	-0.0000	-1.0868	-0.4973	0.0646	-0.0290	0.0000
360.7860	0.0040	-1.5636	0.0071	-1.6175	-0.0468	-0.0017	-0.0000	0.0000	-0.0000	0.0000	0.0000	0.0000	-0.2438	0.1847	-0.1279	0.0072	0.0184	-0.0735	-0.0000	-0.0911	-0.0506	0.0060	-0.0027	0.0000	-0.0000	-1.0907	-0.4982	0.0647	-0.0290	0.0000
360.7960	0.0040	-1.5636	0.0071	-1.6175	-0.0467	-0.0017	-0.0000	0.0000	-0.0000	0.0000	0.0000	0.0000	-0.1875	0.1791	-0.0730	0.0001	0.0407	-0.0749	-0.0000	-0.0907	-0.0505	0.0060	-0.0027	0.0000	-0.0000	-1.0857	-0.4972	0.0647	-0.0290	0.0000
360.8060	0.0040	-1.5636	0.0071	-1.6175	-0.0467	-0.0017	-0.0000	0.0000	-0.0000	0.0000	0.0000	0.0000	-0.1821	0.2290	-0.0655	-0.0057	0.0517	-0.0645	-0.0000	-0.0910	-0.0506	0.0060	-0.0027	0.0000	-0.0000	-1.0897	-0.4982	0.0647	-0.0290	0.0000
360.8160	0.0040	-1.5636	0.0071	-1.6175	-0.0467	-0.0017	-0.0000	0.0000	-0.0000	0.0000	0.0000	0.0000	-0.1578	0.2956	-0.0940	0.0148	0.0463	-0.0642	0.0000	-0.0911	-0.0508	0.0060	-0.0027	0.0000	0.0000	-1.0908	-0.4994	0.0645	-0.0290	0.0000
360.8260	0.0040	-1.5636	0.0071	-1.6175	-0.0467	-0.0017	-0.0000	0.0000	-0.0000	0.0000	0.0000	0.0000	-0.2303	0.2478	-0.0504	-0.0056	0.0277	-0.0980	-0.0000	-0.0905	-0.0505	0.0060	-0.0027	0.0000	-0.0000	-1.0838	-0.4972	0.0647	-0.0290	0.0000
360.8380	0.0040	-1.5636	0.0071	-1.6175	-0.0467	-0.0017	-0.0000	0.0000	-0.0000	0.0000	0.0000	0.0000	-0.2151	0.3559	-0.0588	0.0046	0.0194	-0.0842	0.0000	-0.0909	-0.0506	0.0060	-0.0027	0.0000	0.0000	-1.0882	-0.4977	0.0647	-0.0290	0.0000
360.8480	0.0040	-1.5636	0.0071	-1.6175	-0.0467	-0.0017	-0.0000	0.0000	-0.0000	0.0000	0.0000	0.0000	-0.1375	0.2206	-0.0912	0.0048	0.0345	-0.0433	0.0000	-0.0904	-0.0503	0.0060	-0.0027	0.0000	0.0000	-1.0822	-0.4947	0.0649	-0.0291	0.0000
360.8580	0.0040	-1.5636	0.0071	-1.6175	-0.0467	-0.0017	-0.0000	0.0000	-0.0000	0.0000	0.0000	0.0000	-0.2147	0.1782	-0.0966	0.0160	0.0388	-0.0700	-0.0000	-0.0910	-0.0506	0.0060	-0.0027	0.0000	-0.0000	-1.0902	-0.4978	0.0646	-0.0290	0.0000
360.8680	0.0040	-1.5636	0.0071	-1.6175	-0.0467	-0.0017	-0.0000	0.0000	-0.0000	0.0000	0.0000	0.0000	-0.1763	0.2694	-0.0443	0.0139	0.0290	-0.0492	-0.0000	-0.0907	-0.0504	0.0060	-0.0027	0.0000	-0.0000	-1.0857	-0.4961	0.0648	-0.0291	0.0000
360.8780	0.0040	-1.5636	0.0071	-1.6175	-0.0467	-0.0017	-0.0000	0.0000	-0.0000	0.0000	0.0000	0.0000	-0.2341	0.2171	-0.1127	-0.0009	0.0296	-0.0401	-0.0000	-0.0910	-0.0506	0.0060	-0.0027	0.0000	-0.0000	-1.0898	-0.4983	0.0646	-0.0290	0.0000
360.8900	0.0040	-1.5636	0.0071	-1.6175	-0.0467	-0.0017	-0.0000	0.0000	-0.0000	0.0000	0.0000	0.0000	-0.2598	0.2003	-0.0686	0.0196	0.0478	-0.0650	0.0000	-0.0909	-0.0506	0.0060	-0.0027	0.0000	0.0000	-1.0882	-0.4977	0.0647	-0.0290	0.0000
360.9000	0.0040	-1.5636	0.0071	-1.6175	-0.0467	-0.0017	-0.0000	0.0000	-0.0000	0.0000	0.0000	0.0000	-0.1725	0.2456	-0.0983	0.0036	0.0242	-0.0618	0.0000	-0.0908	-0.0505	0.0060	-0.0027	0.0000	0.0000	-1.0878	-0.4973	0.0646	-0.0290	0.0000
360.9100	0.0040	-1.5636	0.0071	-1.6175	-0.0468	-0.0017	-0.0000	0.0000	-0.0000	0.0000	0.0000	0.0000	-0.1204	0.1824	-0.1092	0.0223	0.0137	-0.0709	-0.0000	-0.0906	-0.0505	0.0060	-0.0027	0.0000	-0.0000	-1.0853	-0.4968	0.0647	-0.0290	0.0000
360.9200	0.0040	-1.5636	0.0071	-1.6175	-0.0467	-0.0018	-0.0000	0.0000	-0.0000	0.0000	0.0000	0.0000	-0.2250	0.1845	-0.0889	0.0207	0.0217	-0.0594	0.0000	-0.0909	-0.0505	0.0060	-0.0027	0.0000	0.0000	-1.0886	-0.4971	0.0648	-0.0291	0.0000
360.9300	0.0040	-1.5636	0.0071	-1.6175	-0.0468	-0.0017	-0.0000	0.0000	-0.0000	0.0000	0.0000	0.0000	-0.1523	0.1707	-0.1236	-0.0072	0.0227	-0.0654	-0.0000	-0.0910	-0.0506	0.0060	-0.0027	0.0000	-0.0000	-1.0892	-0.4978	0.0647	-0.0290	0.0000
360.9400	0.0040	-1.5636	0.0071	-1.6175	-0.0467	-0.0017	-0.0000	0.0000	-0.0000	0.0000	0.0000	0.0000	-0.2630	0.1439	-0.0950	-0.0045	0.0258	-0.0546	0.0000	-0.0910	-0.0506	0.0060	-0.0027	0.0000	0.0000	-1.0892	-0.4977	0.0647	-0.0290	0.0000
360.9500	0.0040	-1.5636	0.0071	-1.6175	-0.0467	-0.0017	-0.0000	0.0000	-0.0000	0.0000	0.0000	0.0000	-0.1926	0.2076	-0.1171	0.0201	0.0135	-0.0780	0.0000	-0.0910	-0.0506	0.0060	-0.0027	0.0000	0.0000	-1.0896	-0.4981	0.0647	-0.0290	0.0000
360.9620	0.0040	-1.5636	0.0071	-1.6175	-0.0467	-0.0017	-0.0000	0.0000	-0.0000	0.0000	0.0000	0.0000	-0.2449	0.1683	-0.1048	-0.0054	0.0182	-0.0554	-0.0000	-0.0909	-0.0506	0.0060	-0.0027	0.0000	-0.0000	-1.0882	-0.4977	0.0647	-0.0290	0.0000
360.9720	0.0040	-1.5636	0.0071	-1.6175	-0.0467	-0.0017	-0.0000	0.0000	-0.0000	0.0000	0.0000	0.0000	-0.2492	0.2325	-0.1040	0.0083	0.0101	-0.0567	-0.0000	-0.0909	-0.0506	0.0060	-0.0027	0.0000	-0.0000	-1.0883	-0.4978	0.0646	-0.0290	0.0000
360.9820	0.0040	-1.5636	0.0071	-1.6174	-0.0467	-0.0017	-0.0000	0.0000	-0.0000	0.0000	0.0000	0.0000	-0.2288	0.2353	-0.0936	0.0027	0.0268	-0.0959	0.0000	-0.0915	-0.0509	0.0060	-0.0027	0.0000	0.0000	-1.0962	-0.5008	0.0645	-0.0290	0.0000
360.9920	0.0040	-1.5636	0.0071	-1.6175	-0.0467	-0.0017	-0.0000	0.0000	-0.0000	0.0000	0.0000	0.0000	-0.1907	0.2962	-0.1163	0.0087	0.0326	-0.0416	0.0000	-0.0905	-0.0504	0.0060	-0.0027	0.0000	0.0000	-1.0842	-0.4957	0.0648	-0.0291	0.0000
361.0020	0.0040	-1.5636	0.0071	-1.6175	-0.0467	-0.0017	-0.0000	0.0000	-0.0000	0.0000	0.0000	0.0000	-0.3117	0.2577	-0.1085	0.0177	0.0197	-0.0866	0.0000	-0.0908	-0.0506	0.0060	-0.0027	0.0000	0.0000	-1.0878	-0.4973	0.0646	-0.0290	0.0000
361.0140	0.0040	-1.5636	0.0071	-1.6175	-0.0467	-0.0017	-0.0000	0.0000	-0.0000	0.0000	0.0000	0.0000	-0.2096	0.2603	-0.0585	0.0021	0.0284	-0.0644	-0.0000	-0.0911	-0.0507	0.0060	-0.0027	0.0000	-0.0000	-1.0907	-0.4992	0.0646	-0.0290	0.0000
361.0240	0.0040	-1.5636	0.0071	-1.6175	-0.0467	-0.0017	-0.0000	0.0000	-0.0000	0.0000	0.0000	0.0000	-0.1937	0.1427	-0.1038	0.0239	0.0136	-0.0798	0.0000	-0.0907	-0.0505	0.0060	-0.0027	0.0000	0.0000	-1.0856	-0.4971	0.0648	-0.0291	0.0000
361.0340	0.0040	-1.5636	0.0071	-1.6175	-0.0467	-0.0017	-0.0000	0.0000	-0.0000	0.0000	0.0000	0.0000	-0.2394	0.1677	-0.1206	0.0116	0.0302	-0.0557	0.0000	-0.0906	-0.0504	0.0060	-0.0027	0.0000	0.0000	-1.0846	-0.4961	0.0649	-0.0291	0.0000
361.0440	0.0040	-1.5636	0.0071	-1.6175	-0.0467	-0.0017	-0.0000	0.0000	-0.0000	0.0000	0.0000	0.0000	-0.1629	0.2206	-0.1058	0.0115	0.0170	-0.0648	0.0000	-0.0910	-0.0506	0.0060	-0.0027	0.0000	0.0000	-1.0893	-0.4979	0.0646	-0.0290	0.0000
361.0540	0.0041	-1.5636	0.0071	-1.6175	-0.0467	-0.0017	-0.0000	0.0000	-0.0000	0.0000	0.0000	0.0000	-0.1351	0.2165	-0.0753	0.0270	0.0199	-0.0605	0.0000	-0.0909	-0.0506	0.0060	-0.0027	0.0000	0.0000	-1.0882	-0.4977	0.0647	-0.0290	0.0000
361.0660	0.0040	-1.5636	0.0071	-1.6175	-0.0467	-0.0017	-0.0000	0.0000	-0.0000	0.0000	0.0000	0.0000	-0.1823	0.1528	-0.1003	0.0017	0.0111	-0.0675	0.0000	-0.0905	-0.0504	0.0060	-0.0027	0.0000	0.0000	-1.0833	-0.4958	0.0648	-0.0290	0.0000
361.0760	0.0040	-1.5636	0.0071	-1.6175	-0.0467	-0.0017	-0.0000	0.0000	-0.0000	0.0000	0.0000	0.0000	-0.2169	0.2324	-0.1149	0.0097	0.0239	-0.0831	-0.0000	-0.0913	-0.0508	0.0060	-0.0027	0.0000	-0.0000	-1.0932	-0.4997	0.0646	-0.0290	0.0000
361.0860	0.0040	-1.5636	0.0071	-1.6175	-0.0467	-0.0017	-0.0000	0.0000	-0.0000	0.0000	0.0000	0.0000	-0.1785	0.2101	-0.1327	0.0051	0.0432	-0.0517	-0.0000	-0.0910	-0.0506	0.0060	-0.0027	0.0000	-0.0000	-1.0903	-0.4978	0.0646	-0.0290	0.0000
361.0960	0.0040	-1.5636	0.0071	-1.6175	-0.0467	-0.0017	-0.0000	0.0000	-0.0000	0.0000	0.0000	0.0000	-0.1137	0.2174	-0.0987	0.0204	-0.0173	-0.0780	0.0000	-0.0910	-0.0507	0.0060	-0.0027	0.0000	0.0000	-1.0903	-0.4988	0.0646	-0.0290	0.0000
361.1060	0.0040	-1.5636	0.0071	-1.6175	-0.0467	-0.0017	-0.0000	0.0000	-0.0000	0.0000	0.0000	0.0000	-0.1182	0.2586	-0.0946	0.0290	0.0066	-0.0763	-0.0000	-0.0909	-0.0506	0.0060	-0.0027	0.0000	-0.0000	-1.0887	-0.4982	0.0647	-0.0290	0.0000
361.1160	0.0040	-1.5636	0.0071	-1.6175	-0.0467	-0.0017	-0.0000	0.0000	-0.0000	0.0000	0.0000	0.0000	-0.0717	0.1850	-0.0637	0.0056	0.0331	-0.0463	0.0000	-0.0905	-0.0504	0.0060	-0.0027	0.0000	0.0000	-1.0843	-0.4958	0.0647	-0.0290	0.0000
361.1280	0.0040	-1.5636	0.0071	-1.6175	-0.0467	-0.0017	-0.0000	0.0000	-0.0000	0.0000	0.0000	0.0000	-0.1795	0.1376	-0.1265	0.0284	0.0161	-0.0651	-0.0000	-0.0906	-0.0504	0.0060	-0.0027	0.0000	-0.0000	-1.0848	-0.4963	0.0647	-0.0290	0.0000
361.1380	0.0040	-1.5636	0.0071	-1.6175	-0.0467	-0.0017	-0.0000	0.0000	-0.0000	0.0000	0.0000	0.0000	-0.1103	0.1542	-0.0890	0.0103	0.0207	-0.0694	-0.0000	-0.0907	-0.0505	0.0060	-0.0027	0.0000	-0.0000	-1.0867	-0.4972	0.0647	-0.0290	0.0000
361.1480	0.0041	-1.5636	0.0071	-1.6175	-0.0467	-0.0017	-0.0000	0.0000	-0.0000	0.0000	0.0000	0.0000	-0.1782	0.1627	-0.0994	0.0178	-0.0067	-0.0621	-0.0000	-0.0909	-0.0506	0.0060	-0.0027	0.0000	-0.0000	-1.0887	-0.4982	0.0647	-0.0290	0.0000
361.1580	0.0040	-1.5636	0.0071	-1.6175	-0.0467	-0.0017	-0.0000	0.0000	-0.0000	0.0000	0.0000	0.0000	-0.1958	0.1448	-0.0584	0.0080	0.0143	-0.0478	-0.0000	-0.0907	-0.0505	0.0060	-0.0027	0.0000	-0.0000	-1.0862	-0.4967	0.0648	-0.0290	0.0000
361.1680	0.0040	-1.5636	0.0071	-1.6175	-0.0467	-0.0017	-0.0000	0.0000	-0.0000	0.0000	0.0000	0.0000	-0.0962	0.2391	-0.0992	0.0076	-0.0002	-0.0533	0.0000	-0.0909	-0.0506	0.0060	-0.0027	0.0000	0.0000	-1.0882	-0.4977	0.0647	-0.0290	0.0000
361.1800	0.0040	-1.5636	0.0071	-1.6175	-0.0467	-0.0017	-0.0000	0.0000	-0.0000	0.0000	0.0000	0.0000	-0.1605	0.1811	-0.1315	0.0232	-0.0095	-0.0425	0.0000	-0.0906	-0.0504	0.0060	-0.0027	0.0000	0.0000	-1.0848	-0.4962	0.0647	-0.0290	0.0000
361.1900	0.0040	-1.5636	0.0071	-1.6175	-0.0467	-0.0017	-0.0000	0.0000	-0.0000	0.0000	0.0000	0.0000	-0.1652	0.2034	-0.1145	0.0212	0.0117	-0.0529	-0.0000	-0.0909	-0.0506	0.0060	-0.0027	0.0000	-0.0000	-1.0887	-0.4982	0.0647	-0.0290	0.0000
361.2000	0.0040	-1.5636	0.0071	-1.6175	-0.0467	-0.0017	-0.0000	0.0000	-0.0000	0.0000	0.0000	0.0000	-0.1321	0.2611	-0.0838	0.0018	-0.0027	-0.0483	-0.0000	-0.0909	-0.0505	0.0060	-0.0027	0.0000	-0.0000	-1.0886	-0.4972	0.0648	-0.0290	0.0000
361.2100	0.0040	-1.5636	0.0071	-1.6175	-0.0467	-0.0017	-0.0000	0.0000	-0.0000	0.0000	0.0000	0.0000	-0.2608	0.2170	-0.0689	0.0150	0.0103	-0.0454	-0.0000	-0.0912	-0.0508	0.0060	-0.0027	0.0000	-0.0000	-1.0922	-0.4998	0.0645	-0.0290	0.0000
361.2200	0.0040	-1.5636	0.0071	-1.6175	-0.0467	-0.0017	-0.0000	0.0000	-0.0000	0.0000	0.0000	-0.0001	-0.2573	0.1971	-0.0889	-0.0000	0.0200	-0.0672	0.0000	-0.0908	-0.0506	0.0060	-0.0027	0.0000	0.0000	-1.0872	-0.4977	0.0648	-0.0290	0.0000
361.2320	0.0040	-1.5636	0.0071	-1.6175	-0.0467	-0.0017	-0.0000	0.0000	-0.0000	0.0000	0.0000	-0.0000	0.0004	0.2689	-0.1255	0.0100	-0.0060	-0.0526	0.0000	-0.0909	-0.0506	0.0060	-0.0027	0.0000	0.0000	-1.0887	-0.4982	0.0647	-0.0290	0.0000
361.2420	0.0040	-1.5636	0.0071	-1.6175	-0.0468	-0.0017	-0.0000	0.0000	-0.0000	0.0000	0.0000	-0.0000	-0.0867	0.1339	-0.1007	0.0232	0.0056	-0.0713	0.0000	-0.0910	-0.0507	0.0060	-0.0027	0.0000	0.0000	-1.0898	-0.4993	0.0645	-0.0290	0.0000
361.2520	0.0040	-1.5636	0.0071	-1.6175	-0.0467	-0.0017	-0.0000	0.0000	-0.0000	0.0000	0.0000	-0.0001	-0.1426	0.2314	-0.0384	0.0142	-0.0048	-0.0541	0.0000	-0.0910	-0.0507	0.0060	-0.0027	0.0000	0.0000	-1.0902	-0.4987	0.0646	-0.0290	0.0000
361.2620	0.0040	-1.5636	0.0071	-1.6175	-0.0467	-0.0017	-0.0000	0.0000	-0.0000	0.0000	0.0000	-0.0000	-0.0661	0.2359	-0.1047	0.0367	0.0158	-0.0592	-0.0000	-0.0910	-0.0506	0.0060	-0.0027	0.0000	-0.0000	-1.0901	-0.4977	0.0647	-0.0290	0.0000
361.2720	0.0040	-1.5636	0.0071	-1.6175	-0.0467	-0.0017	-0.0000	0.0000	-0.0000	0.0000	0.0000	-0.0000	-0.1341	0.2522	-0.0265	0.0185	0.0136	-0.0636	-0.0000	-0.0910	-0.0507	0.0060	-0.0027	0.0000	-0.0000	-1.0903	-0.4988	0.0646	-0.0290	0.0000
361.2840	0.0040	-1.5636	0.0071	-1.6175	-0.0467	-0.0017	-0.0000	0.0000	-0.0000	0.0000	0.0000	-0.0000	-0.1939	0.1888	-0.1074	0.0254	-0.0257	-0.0412	0.0000	-0.0910	-0.0507	0.0060	-0.0027	0.0000	0.0000	-1.0903	-0.4988	0.0646	-0.0290	0.0000
361.2940	0.0041	-1.5636	0.0071	-1.6175	-0.0467	-0.0017	-0.0000	0.0000	-0.0000	0.0000	0.0000	-0.0000	-0.2037	0.2758	-0.0737	0.0137	-0.0233	-0.0433	0.0000	-0.0906	-0.0506	0.0060	-0.0027	0.0000	0.0000	-1.0853	-0.4978	0.0646	-0.0290	0.0000
361.3040	0.0040	-1.5636	0.0071	-1.6175	-0.0467	-0.0017	-0.0000	0.0000	-0.0000	0.0000	0.0000	-0.0000	-0.2086	0.2362	-0.1020	0.0216	0.0072	-0.0498	0.0000	-0.0908	-0.0506	0.0060	-0.0027	0.0000	0.0000	-1.0874	-0.4979	0.0646	-0.0290	0.0000
361.3140	0.0040	-1.5636	0.0071	-1.6175	-0.0467	-0.0017	-0.0000	0.0000	-0.0000	0.0000	0.0000	-0.0000	-0.1812	0.2203	-0.1118	0.0308	0.0028	-0.0817	-0.0000	-0.0910	-0.0507	0.0060	-0.0027	0.0000	-0.0000	-1.0893	-0.4988	0.0646	-0.0290	0.0000
361.3240	0.0041	-1.5636	0.0071	-1.6175	-0.0467	-0.0017	-0.0000	0.0000	-0.0000	0.0000	0.0000	-0.0000	-0.1118	0.1669	-0.0969	0.0186	0.0046	-0.0318	0.0000	-0.0907	-0.0504	0.0060	-0.0027	0.0000	0.0000	-1.0857	-0.4962	0.0648	-0.0291	0.0000
361.3360	0.0040	-1.5636	0.0071	-1.6175	-0.0467	-0.0017	-0.0000	0.0000	-0.0000	0.0000	0.0000	-0.0000	-0.1445	0.2129	-0.1050	-0.0027	0.0067	-0.0624	-0.0000	-0.0910	-0.0506	0.0060	-0.0027	0.0000	-0.0000	-1.0893	-0.4978	0.0646	-0.0290	0.0000
361.3460	0.0040	-1.5636	0.0071	-1.6175	-0.0467	-0.0017	-0.0000	0.0000	-0.0000	0.0000	0.0000	0.0000	-0.1545	0.2984	-0.1222	0.0072	0.0156	-0.0662	0.0000	-0.0911	-0.0507	0.0060	-0.0027	0.0000	0.0000	-1.0912	-0.4987	0.0646	-0.0290	0.0000
361.3560	0.0040	-1.5636	0.0071	-1.6175	-0.0467	-0.0017	-0.0000	0.0000	-0.0000	0.0000	0.0000	0.0000	-0.1684	0.2648	-0.0903	0.0306	0.0038	-0.0302	0.0000	-0.0910	-0.0507	0.0060	-0.0027	0.0000	0.0000	-1.0898	-0.4993	0.0645	-0.0290	0.0000
361.3660	0.0040	-1.5636	0.0071	-1.6175	-0.0467	-0.0017	-0.0000	0.0000	-0.0000	0.0000	0.0000	0.0000	-0.1686	0.1326	-0.1393	0.0281	0.0177	-0.0337	0.0000	-0.0907	-0.0504	0.0060	-0.0027	0.0000	0.0000	-1.0858	-0.4962	0.0647	-0.0290	0.0000
361.3760	0.0040	-1.5636	0.0071	-1.6175	-0.0467	-0.0017	-0.0000	0.0000	-0.0000	0.0000	0.0000	0.0000	-0.0893	0.1907	-0.0598	0.0076	-0.0074	-0.0390	-0.0000	-0.0909	-0.0506	0.0060	-0.0027	0.0000	-0.0000	-1.0882	-0.4977	0.0647	-0.0290	0.0000
361.3880	0.0040	-1.5636	0.0071	-1.6175	-0.0467	-0.0017	-0.0000	0.0000	-0.0000	0.0000	0.0000	0.0000	-0.1693	0.2699	-0.0875	-0.0054	-0.0094	-0.0403	0.0000	-0.0907	-0.0506	0.0060	-0.0027	0.0000	0.0000	-1.0861	-0.4976	0.0648	-0.0290	0.0000
361.3980	0.0041	-1.5636	0.0071	-1.6175	-0.0467	-0.0017	-0.0000	0.0000	-0.0000	0.0000	0.0000	-0.0000	-0.1735	0.2448	-0.1391	0.0123	0.0030	-0.0385	-0.0000	-0.0907	-0.0505	0.0060	-0.0027	0.0000	-0.0000	-1.0867	-0.4972	0.0647	-0.0290	0.0000
361.4080	0.0040	-1.5636	0.0071	-1.6175	-0.0467	-0.0018	-0.0000	0.0000	-0.0000	0.0000	0.0000	-0.0000	-0.1062	0.1709	-0.0621	0.0342	-0.0079	-0.0520	0.0000	-0.0909	-0.0506	0.0060	-0.0027	0.0000	0.0000	-1.0883	-0.4978	0.0646	-0.0290	0.0000
361.4180	0.0040	-1.5636	0.0071	-1.6175	-0.0467	-0.0017	-0.0000	0.0000	-0.0000	0.0000	0.0000	-0.0000	-0.0801	0.1596	-0.0899	0.0210	-0.0060	-0.0589	0.0000	-0.0903	-0.0503	0.0060	-0.0027	0.0000	0.0000	-1.0812	-0.4947	0.0649	-0.0291	0.0000
361.4280	0.0040	-1.5636	0.0071	-1.6175	-0.0467	-0.0018	-0.0000	0.0000	-0.0000	0.0000	0.0000	-0.0000	-0.1665	0.2133	-0.1082	0.0139	-0.0141	-0.0404	-0.0000	-0.0911	-0.0507	0.0060	-0.0027	0.0000	-0.0000	-1.0912	-0.4987	0.0646	-0.0290	0.0000
361.4400	0.0040	-1.5636	0.0071	-1.6175	-0.0467	-0.0017	-0.0000	0.0000	-0.0000	0.0000	0.0000	0.0000	-0.0552	0.1849	-0.0636	0.0186	0.0084	-0.0647	-0.0000	-0.0909	-0.0505	0.0060	-0.0027	0.0000	-0.0000	-1.0887	-0.4973	0.0647	-0.0290	0.0000
361.4500	0.0040	-1.5636	0.0071	-1.6175	-0.0467	-0.0017	-0.0000	0.0000	-0.0000	0.0000	0.0000	0.0000	-0.1733	0.2532	-0.0612	0.0225	0.0051	-0.0480	-0.0000	-0.0906	-0.0504	0.0060	-0.0027	0.0000	-0.0000	-1.0851	-0.4956	0.0649	-0.0291	0.0000
361.4600	0.0040	-1.5636	0.0071	-1.6175	-0.0467	-0.0017	-0.0000	0.0000	-0.0000	0.0000	0.0000	0.0000	-0.2705	0.2787	-0.1236	0.0146	-0.0069	-0.0670	-0.0000	-0.0912	-0.0508	0.0060	-0.0027	0.0000	-0.0000	-1.0922	-0.4997	0.0646	-0.0290	0.0000
361.4700	0.0040	-1.5636	0.0071	-1.6175	-0.0467	-0.0017	-0.0000	0.0000	-0.0000	0.0000	0.0000	0.0000	-0.3003	0.1704	-0.1428	0.0323	-0.0067	-0.0585	-0.0000	-0.0907	-0.0505	0.0060	-0.0027	0.0000	-0.0000	-1.0863	-0.4967	0.0647	-0.0290	0.0000
361.4800	0.0040	-1.5636	0.0071	-1.6175	-0.0467	-0.0017	-0.0000	0.0000	-0.0000	0.0000	0.0000	-0.0000	-0.2404	0.1706	-0.1077	0.0160	-0.0141	-0.0822	-0.0000	-0.0907	-0.0505	0.0060	-0.0027	0.0000	-0.0000	-1.0863	-0.4967	0.0648	-0.0290	0.0000
361.4920	0.0040	-1.5636	0.0071	-1.6175	-0.0467	-0.0017	-0.0000	0.0000	-0.0000	0.0000	0.0000	-0.0000	-0.1223	0.2279	-0.0773	0.0147	0.0072	-0.0514	-0.0000	-0.0907	-0.0505	0.0060	-0.0027	0.0000	-0.0000	-1.0863	-0.4967	0.0647	-0.0290	0.0000
361.5020	0.0040	-1.5636	0.0071	-1.6175	-0.0467	-0.0017	-0.0000	0.0000	-0.0000	0.0000	0.0000	-0.0001	-0.2066	0.2335	-0.0627	0.0230	-0.0046	-0.0501	-0.0000	-0.0907	-0.0505	0.0060	-0.0027	0.0000	-0.0000	-1.0857	-0.4972	0.0648	-0.0290	0.0000
361.5120	0.0040	-1.5636	0.0071	-1.6175	-0.0467	-0.0017	-0.0000	0.0000	-0.0000	0.0000	0.0000	-0.0000	-0.1284	0.3166	-0.0874	0.0278	0.0049	-0.0506	0.0000	-0.0907	-0.0505	0.0060	-0.0027	0.0000	0.0000	-1.0868	-0.4973	0.0646	-0.0290	0.0000
361.5220	0.0040	-1.5636	0.0071	-1.6175	-0.0467	-0.0017	-0.0000	0.0000	-0.0000	0.0000	0.0000	-0.0000	-0.1815	0.1469	-0.0705	0.0237	-0.0007	-0.0421	-0.0000	-0.0905	-0.0505	0.0060	-0.0027	0.0000	-0.0000	-1.0833	-0.4968	0.0647	-0.0290	0.0000
361.5320	0.0040	-1.5636	0.0071	-1.6175	-0.0468	-0.0017	-0.0000	0.0000	-0.0000	0.0000	0.0000	-0.0000	-0.2173	0.2270	-0.0797	0.0274	0.0070	-0.0562	0.0000	-0.0907	-0.0505	0.0060	-0.0027	0.0000	0.0000	-1.0858	-0.4973	0.0646	-0.0290	0.0000
361.5440	0.0040	-1.5636	0.0071	-1.6175	-0.0467	-0.0017	-0.0000	0.0000	-0.0000	0.0000	0.0000	-0.0000	-0.1509	0.1503	-0.0948	0.0009	0.0108	-0.0717	-0.0000	-0.0910	-0.0506	0.0060	-0.0027	0.0000	-0.0000	-1.0898	-0.4983	0.0646	-0.0290	0.0000
361.5540	0.0040	-1.5636	0.0071	-1.6175	-0.0467	-0.0017	-0.0000	0.0000	-0.0000	0.0000	0.0000	-0.0002	-0.2672	0.3127	-0.0973	0.0333	-0.0077	-0.0786	0.0000	-0.0907	-0.0506	0.0060	-0.0027	0.0000	0.0000	-1.0867	-0.4982	0.0647	-0.0290	0.0000
361.5640	0.0040	-1.5636	0.0071	-1.6175	-0.0467	-0.0017	-0.0000	0.0000	-0.0000	0.0000	0.0000	-0.0002	-0.0861	0.2634	-0.1010	0.0104	0.0118	-0.0475	-0.0000	-0.0907	-0.0505	0.0060	-0.0027	0.0000	-0.0000	-1.0864	-0.4969	0.0646	-0.0290	0.0000
361.5740	0.0040	-1.5636	0.0071	-1.6175	-0.0467	-0.0017	-0.0000	0.0000	-0.0000	0.0000	0.0000	-0.0000	-0.0597	0.2122	-0.0757	0.0338	-0.0133	-0.0583	-0.0000	-0.0909	-0.0505	0.0060	-0.0027	0.0000	-0.0000	-1.0881	-0.4966	0.0648	-0.0291	0.0000
361.5840	0.0040	-1.5636	0.0071	-1.6175	-0.0467	-0.0018	-0.0000	0.0000	-0.0000	0.0000	0.0000	-0.0003	-0.0683	0.2178	-0.0770	0.0032	0.0157	-0.0661	0.0000	-0.0910	-0.0507	0.0060	-0.0027	0.0000	0.0000	-1.0893	-0.4988	0.0646	-0.0290	0.0000
361.5940	0.0040	-1.5636	0.0071	-1.6175	-0.0467	-0.0017	-0.0000	0.0000	-0.0000	0.0000	0.0000	-0.0000	-0.1684	0.1585	-0.1052	0.0245	0.0069	-0.0563	0.0000	-0.0912	-0.0508	0.0060	-0.0027	0.0000	0.0000	-1.0923	-0.4999	0.0645	-0.0290	0.0000
361.6060	0.0040	-1.5636	0.0071	-1.6175	-0.0467	-0.0017	-0.0000	0.0000	-0.0000	0.0000	0.0000	-0.0002	-0.1767	0.2546	-0.0616	0.0314	-0.0148	-0.0514	-0.0000	-0.0908	-0.0506	0.0060	-0.0027	0.0000	-0.0000	-1.0873	-0.4978	0.0647	-0.0290	0.0000
361.6160	0.0040	-1.5636	0.0071	-1.6175	-0.0467	-0.0017	-0.0000	0.0000	-0.0000	0.0000	0.0000	-0.0000	-0.1177	0.2527	-0.0705	0.0653	-0.0086	-0.0658	0.0000	-0.0908	-0.0506	0.0060	-0.0027	0.0000	0.0000	-1.0873	-0.4978	0.0647	-0.0290	0.0000
361.6260	0.0040	-1.5636	0.0071	-1.6175	-0.0467	-0.0017	-0.0000	0.0000	-0.0000	0.0000	0.0000	-0.0002	-0.1195	0.1592	-0.0636	0.0400	0.0021	-0.0921	0.0000	-0.0909	-0.0507	0.0060	-0.0027	0.0000	0.0000	-1.0889	-0.4983	0.0645	-0.0290	0.0000
361.6360	0.0041	-1.5636	0.0071	-1.6175	-0.0467	-0.0017	-0.0000	0.0000	-0.0000	0.0000	0.0000	-0.0002	-0.1736	0.2027	-0.1030	0.0277	-0.0005	-0.0737	0.0000	-0.0908	-0.0506	0.0060	-0.0027	0.0000	0.0000	-1.0872	-0.4977	0.0647	-0.0290	0.0000
361.6460	0.0041	-1.5636	0.0071	-1.6175	-0.0467	-0.0017	-0.0000	0.0000	-0.0000	0.0000	0.0000	-0.0001	-0.2245	0.2327	-0.0712	0.0012	-0.0148	-0.0534	-0.0000	-0.0908	-0.0507	0.0060	-0.0027	0.0000	-0.0000	-1.0879	-0.4984	0.0645	-0.0290	0.0000
361.6560	0.0040	-1.5636	0.0071	-1.6175	-0.0467	-0.0017	-0.0000	0.0000	-0.0000	0.0000	0.0000	-0.0001	-0.1756	0.2336	-0.1034	0.0140	-0.0101	-0.0662	-0.0000	-0.0909	-0.0506	0.0060	-0.0027	0.0000	-0.0000	-1.0886	-0.4981	0.0647	-0.0290	0.0000
361.6660	0.0040	-1.5636	0.0071	-1.6175	-0.0467	-0.0017	-0.0000	0.0000	-0.0000	0.0000	0.0000	-0.0001	-0.2303	0.2431	-0.0958	0.0133	0.0003	-0.0379	0.0000	-0.0908	-0.0506	0.0060	-0.0027	0.0000	0.0000	-1.0873	-0.4978	0.0646	-0.0290	0.0000
361.6780	0.0040	-1.5636	0.0071	-1.6175	-0.0467	-0.0017	-0.0000	0.0000	-0.0000	0.0000	0.0000	-0.0000	-0.1292	0.2437	-0.0630	0.0132	-0.0306	-0.0694	-0.0000	-0.0908	-0.0506	0.0060	-0.0027	0.0000	-0.0000	-1.0874	-0.4979	0.0645	-0.0290	0.0000
361.6880	0.0040	-1.5636	0.0071	-1.6175	-0.0467	-0.0017	-0.0000	0.0000	-0.0000	0.0000	0.0000	-0.0000	-0.1144	0.2417	-0.0710	0.0246	-0.0035	-0.0710	-0.0000	-0.0910	-0.0505	0.0060	-0.0027	0.0000	-0.0000	-1.0896	-0.4972	0.0647	-0.0290	0.0000
361.6980	0.0040	-1.5636	0.0071	-1.6175	-0.0467	-0.0017	-0.0000	0.0000	-0.0000	0.0000	0.0000	-0.0000	-0.0814	0.1736	-0.0699	0.0439	-0.0164	-0.0553	-0.0000	-0.0910	-0.0506	0.0060	-0.0027	0.0000	-0.0000	-1.0892	-0.4978	0.0647	-0.0290	0.0000
361.7080	0.0040	-1.5636	0.0071	-1.6175	-0.0467	-0.0017	-0.0000	0.0000	-0.0000	0.0000	0.0000	-0.0000	-0.1158	0.2989	-0.1146	0.0256	0.0075	-0.0725	-0.0000	-0.0907	-0.0505	0.0060	-0.0027	0.0000	-0.0000	-1.0863	-0.4968	0.0647	-0.0290	0.0000
361.7180	0.0040	-1.5636	0.0071	-1.6175	-0.0467	-0.0017	-0.0000	0.0000	-0.0000	0.0000	0.0000	-0.0002	-0.1107	0.2621	-0.1131	-0.0078	-0.0160	-0.0689	0.0000	-0.0908	-0.0505	0.0060	-0.0027	0.0000	0.0000	-1.0877	-0.4972	0.0647	-0.0290	0.0000
361.7280	0.0040	-1.5636	0.0071	-1.6175	-0.0467	-0.0017	-0.0000	0.0000	-0.0000	0.0000	0.0000	-0.0000	-0.0468	0.1962	-0.1403	0.0162	0.0092	-0.0328	0.0000	-0.0910	-0.0507	0.0060	-0.0027	0.0000	0.0000	-1.0902	-0.4987	0.0646	-0.0290	0.0000
361.7400	0.0040	-1.5636	0.0071	-1.6175	-0.0467	-0.0017	-0.0000	0.0000	-0.0000	0.0000	0.0000	-0.0002	-0.1279	0.2110	-0.0862	-0.0017	-0.0140	-0.0693	-0.0000	-0.0908	-0.0505	0.0060	-0.0027	0.0000	-0.0000	-1.0868	-0.4973	0.0646	-0.0290	0.0000
361.7500	0.0040	-1.5636	0.0071	-1.6175	-0.0467	-0.0017	-0.0000	0.0000	-0.0000	0.0000	0.0000	-0.0001	-0.2085	0.2800	-0.0958	0.0141	-0.0110	-0.0480	-0.0000	-0.0910	-0.0506	0.0060	-0.0027	0.0000	-0.0000	-1.0893	-0.4978	0.0646	-0.0290	0.0000
361.7600	0.0040	-1.5636	0.0071	-1.6175	-0.0467	-0.0017	-0.0000	0.0000	-0.0000	0.0000	0.0000	-0.0001	-0.2637	0.1767	-0.1122	0.0167	-0.0094	-0.0557	-0.0000	-0.0910	-0.0506	0.0060	-0.0027	0.0000	-0.0000	-1.0897	-0.4983	0.0646	-0.0290	0.0000
361.7700	0.0040	-1.5636	0.0071	-1.6175	-0.0467	-0.0017	-0.0000	0.0000	-0.0000	0.0000	0.0000	-0.0000	-0.1117	0.2861	-0.0877	0.0153	-0.0308	-0.0632	-0.0000	-0.0907	-0.0505	0.0060	-0.0027	0.0000	-0.0000	-1.0867	-0.4972	0.0647	-0.0290	0.0000
361.7820	0.0040	-1.5636	0.0071	-1.6175	-0.0467	-0.0017	-0.0000	0.0000	-0.0000	0.0000	0.0000	-0.0000	-0.1176	0.1821	-0.1003	0.0106	-0.0054	-0.0496	-0.0000	-0.0912	-0.0508	0.0060	-0.0027	0.0000	-0.0000	-1.0919	-0.4994	0.0644	-0.0290	0.0000
361.7920	0.0040	-1.5636	0.0071	-1.6175	-0.0467	-0.0017	-0.0000	0.0000	-0.0000	0.0000	0.0000	-0.0000	-0.1582	0.2571	-0.1159	0.0395	0.0050	-0.0543	0.0000	-0.0909	-0.0507	0.0060	-0.0027	0.0000	0.0000	-1.0887	-0.4992	0.0646	-0.0290	0.0000
361.8020	0.0040	-1.5636	0.0071	-1.6175	-0.0467	-0.0017	-0.0000	0.0000	-0.0000	0.0000	0.0000	-0.0000	-0.1636	0.2181	-0.1260	0.0480	-0.0137	-0.0685	-0.0000	-0.0909	-0.0505	0.0060	-0.0027	0.0000	-0.0000	-1.0887	-0.4972	0.0647	-0.0290	0.0000
361.8120	0.0040	-1.5636	0.0071	-1.6175	-0.0467	-0.0017	-0.0000	0.0000	-0.0000	0.0000	0.0000	-0.0000	-0.1961	0.2283	-0.0932	0.0201	0.0094	-0.0807	0.0000	-0.0906	-0.0503	0.0060	-0.0027	0.0000	0.0000	-1.0848	-0.4953	0.0648	-0.0291	0.0000
361.8220	0.0040	-1.5636	0.0071	-1.6175	-0.0467	-0.0017	-0.0000	0.0000	-0.0000	0.0000	0.0000	-0.0000	-0.2492	0.2627	-0.0774	0.0189	0.0001	-0.0857	-0.0000	-0.0911	-0.0508	0.0060	-0.0027	0.0000	-0.0000	-1.0908	-0.4993	0.0645	-0.0290	0.0000
361.8320	0.0040	-1.5636	0.0071	-1.6175	-0.0467	-0.0017	-0.0000	0.0000	-0.0000	0.0000	0.0000	-0.0000	-0.1341	0.2039	-0.1167	0.0309	-0.0320	-0.0676	-0.0000	-0.0905	-0.0504	0.0060	-0.0027	0.0000	-0.0000	-1.0836	-0.4961	0.0649	-0.0291	0.0000
361.8420	0.0040	-1.5636	0.0071	-1.6175	-0.0467	-0.0017	-0.0000	0.0000	-0.0000	0.0000	0.0000	-0.0000	-0.2171	0.2550	-0.0708	0.0265	-0.0013	-0.0563	0.0000	-0.0908	-0.0506	0.0060	-0.0027	0.0000	0.0000	-1.0873	-0.4978	0.0646	-0.0290	0.0000
361.8540	0.0040	-1.5636	0.0071	-1.6175	-0.0468	-0.0017	-0.0000	0.0000	-0.0000	0.0000	0.0000	-0.0000	-0.1597	0.1732	-0.0620	0.0354	0.0047	-0.0900	-0.0000	-0.0907	-0.0505	0.0060	-0.0027	0.0000	-0.0000	-1.0867	-0.4972	0.0648	-0.0290	0.0000
361.8640	0.0040	-1.5636	0.0071	-1.6175	-0.0467	-0.0017	-0.0000	0.0000	-0.0000	0.0000	0.0000	-0.0000	-0.0964	0.2099	-0.0910	0.0336	-0.0012	-0.0850	0.0000	-0.0909	-0.0506	0.0060	-0.0027	0.0000	0.0000	-1.0882	-0.4977	0.0647	-0.0290	0.0000
361.8740	0.0040	-1.5636	0.0071	-1.6175	-0.0468	-0.0017	-0.0000	0.0000	-0.0000	0.0000	0.0000	-0.0000	-0.1874	0.2179	-0.0556	0.0214	-0.0288	-0.0767	-0.0000	-0.0910	-0.0506	0.0060	-0.0027	0.0000	-0.0000	-1.0892	-0.4977	0.0647	-0.0290	0.0000
361.8840	0.0040	-1.5636	0.0071	-1.6175	-0.0467	-0.0017	-0.0000	0.0000	-0.0000	0.0000	0.0000	-0.0000	-0.1522	0.2657	-0.1000	0.0245	-0.0110	-0.0790	-0.0000	-0.0904	-0.0504	0.0060	-0.0027	0.0000	-0.0000	-1.0832	-0.4957	0.0648	-0.0291	0.0000
361.8940	0.0040	-1.5636	0.0071	-1.6175	-0.0467	-0.0017	-0.0000	0.0000	-0.0000	0.0000	0.0000	-0.0000	-0.1185	0.1848	-0.0880	0.0282	0.0110	-0.0965	0.0000	-0.0908	-0.0506	0.0060	-0.0027	0.0000	0.0000	-1.0873	-0.4978	0.0646	-0.0290	0.0000
361.9060	0.0040	-1.5636	0.0071	-1.6175	-0.0467	-0.0018	-0.0000	0.0000	-0.0000	0.0000	0.0000	-0.0000	-0.1175	0.2308	-0.0897	0.0084	-0.0035	-0.1008	-0.0000	-0.0911	-0.0507	0.0060	-0.0027	0.0000	-0.0000	-1.0913	-0.4988	0.0645	-0.0290	0.0000
361.9160	0.0040	-1.5636	0.0071	-1.6175	-0.0467	-0.0017	-0.0000	0.0000	-0.0000	0.0000	0.0000	-0.0000	-0.0684	0.2406	-0.0636	0.0354	-0.0082	-0.1163	0.0000	-0.0909	-0.0506	0.0060	-0.0027	0.0000	0.0000	-1.0883	-0.4978	0.0646	-0.0290	0.0000
361.9260	0.0040	-1.5636	0.0071	-1.6175	-0.0467	-0.0017	-0.0000	0.0000	-0.0000	0.0000	0.0000	-0.0000	-0.1259	0.1102	-0.0362	0.0268	0.0091	-0.0680	-0.0000	-0.0909	-0.0505	0.0060	-0.0027	0.0000	-0.0000	-1.0882	-0.4967	0.0647	-0.0290	0.0000
361.9360	0.0040	-1.5636	0.0071	-1.6175	-0.0467	-0.0017	-0.0000	0.0000	-0.0000	0.0000	0.0000	-0.0000	-0.1409	0.1557	-0.0831	0.0307	0.0013	-0.0925	-0.0000	-0.0910	-0.0506	0.0060	-0.0027	0.0000	-0.0000	-1.0897	-0.4983	0.0646	-0.0290	0.0000
361.9460	0.0040	-1.5636	0.0071	-1.6175	-0.0467	-0.0017	-0.0000	0.0000	-0.0000	0.0000	0.0000	-0.0000	-0.0988	0.1586	-0.0863	0.0123	-0.0162	-0.0777	0.0000	-0.0908	-0.0505	0.0060	-0.0027	0.0000	0.0000	-1.0878	-0.4973	0.0647	-0.0290	0.0000
361.9580	0.0040	-1.5636	0.0071	-1.6175	-0.0468	-0.0017	-0.0000	0.0000	-0.0000	0.0000	0.0000	-0.0000	-0.0049	0.1891	-0.1074	0.0215	0.0007	-0.0851	-0.0000	-0.0909	-0.0507	0.0060	-0.0027	0.0000	-0.0000	-1.0888	-0.4983	0.0646	-0.0290	0.0000
361.9680	0.0040	-1.5636	0.0071	-1.6175	-0.0467	-0.0017	-0.0000	0.0000	-0.0000	0.0000	0.0000	-0.0000	-0.0684	0.2270	-0.0655	0.0175	-0.0184	-0.0868	0.0000	-0.0908	-0.0505	0.0060	-0.0027	0.0000	0.0000	-1.0868	-0.4973	0.0646	-0.0290	0.0000
361.9780	0.0041	-1.5636	0.0071	-1.6175	-0.0467	-0.0017	-0.0000	0.0000	-0.0000	0.0000	0.0000	-0.0000	-0.0412	0.2296	-0.0668	0.0207	-0.0023	-0.0701	-0.0000	-0.0909	-0.0506	0.0060	-0.0027	0.0000	-0.0000	-1.0892	-0.4977	0.0647	-0.0290	0.0000
361.9880	0.0040	-1.5636	0.0071	-1.6175	-0.0468	-0.0017	-0.0000	0.0000	-0.0000	0.0000	0.0000	-0.0000	-0.0365	0.2051	-0.0880	0.0344	-0.0164	-0.0488	0.0000	-0.0910	-0.0507	0.0060	-0.0027	0.0000	0.0000	-1.0896	-0.4991	0.0647	-0.0290	0.0000
361.9980	0.0040	-1.5636	0.0071	-1.6175	-0.0467	-0.0017	-0.0000	0.0000	-0.0000	0.0000	0.0000	0.0000	-0.1575	0.2765	-0.0770	0.0094	-0.0230	-0.0982	-0.0000	-0.0910	-0.0506	0.0060	-0.0027	0.0000	-0.0000	-1.0894	-0.4979	0.0645	-0.0290	0.0000
362.0080	0.0040	-1.5636	0.0071	-1.6175	-0.0467	-0.0017	-0.0000	0.0000	-0.0000	0.0000	0.0000	0.0000	-0.1637	0.1698	-0.0593	0.0348	-0.0086	-0.0704	-0.0000	-0.0908	-0.0506	0.0060	-0.0027	0.0000	-0.0000	-1.0872	-0.4976	0.0648	-0.0290	0.0000
362.0200	0.0040	-1.5636	0.0071	-1.6175	-0.0467	-0.0017	-0.0000	0.0000	-0.0000	0.0000	0.0000	0.0000	-0.0967	0.1387	-0.0953	0.0271	0.0025	-0.0987	0.0000	-0.0907	-0.0505	0.0060	-0.0027	0.0000	0.0000	-1.0862	-0.4966	0.0648	-0.0291	0.0000
362.0300	0.0040	-1.5636	0.0071	-1.6175	-0.0467	-0.0017	-0.0000	0.0000	-0.0000	0.0000	0.0000	0.0000	-0.0754	0.2655	-0.0661	0.0169	-0.0021	-0.0830	-0.0000	-0.0908	-0.0506	0.0060	-0.0027	0.0000	-0.0000	-1.0872	-0.4977	0.0647	-0.0290	0.0000
362.0400	0.0041	-1.5636	0.0071	-1.6175	-0.0468	-0.0017	-0.0000	0.0000	-0.0000	0.0000	0.0000	0.0000	-0.1117	0.1740	-0.0875	0.0145	-0.0182	-0.0911	-0.0000	-0.0910	-0.0507	0.0060	-0.0027	0.0000	-0.0000	-1.0898	-0.4983	0.0645	-0.0290	0.0000
362.0500	0.0040	-1.5636	0.0071	-1.6175	-0.0467	-0.0017	-0.0000	0.0000	-0.0000	0.0000	0.0000	0.0000	-0.2418	0.1781	-0.0869	0.0111	0.0061	-0.0938	0.0000	-0.0908	-0.0507	0.0060	-0.0027	0.0000	0.0000	-1.0879	-0.4983	0.0646	-0.0290	0.0000
362.0600	0.0040	-1.5636	0.0071	-1.6175	-0.0467	-0.0017	-0.0000	0.0000	-0.0000	0.0000	0.0000	0.0000	0.0258	0.1722	-0.1096	0.0171	-0.0059	-0.0807	0.0000	-0.0906	-0.0505	0.0060	-0.0027	0.0000	0.0000	-1.0848	-0.4973	0.0647	-0.0290	0.0000
362.0720	0.0040	-1.5636	0.0071	-1.6175	-0.0467	-0.0017	-0.0000	0.0000	-0.0000	0.0000	0.0000	0.0000	-0.1110	0.2949	-0.0551	0.0255	0.0011	-0.1023	0.0000	-0.0910	-0.0506	0.0060	-0.0027	0.0000	0.0000	-1.0893	-0.4978	0.0646	-0.0290	0.0000
362.0820	0.0041	-1.5636	0.0071	-1.6175	-0.0467	-0.0017	-0.0000	0.0000	-0.0000	0.0000	0.0000	0.0000	-0.1688	0.2517	-0.1026	0.0334	0.0030	-0.0854	-0.0000	-0.0908	-0.0506	0.0060	-0.0027	0.0000	-0.0000	-1.0877	-0.4982	0.0647	-0.0290	0.0000
362.0920	0.0041	-1.5636	0.0071	-1.6174	-0.0467	-0.0017	-0.0000	0.0000	-0.0000	0.0000	0.0000	0.0000	-0.1513	0.2275	-0.1074	0.0207	0.0003	-0.0873	-0.0000	-0.0911	-0.0508	0.0060	-0.0027	0.0000	-0.0000	-1.0912	-0.4998	0.0645	-0.0290	0.0000
362.1020	0.0041	-1.5636	0.0071	-1.6175	-0.0467	-0.0017	-0.0000	0.0000	-0.0000	0.0000	0.0000	0.0000	-0.1299	0.2481	-0.0817	0.0055	-0.0093	-0.1057	-0.0000	-0.0913	-0.0508	0.0060	-0.0027	0.0000	-0.0000	-1.0932	-0.4998	0.0645	-0.0290	0.0000
362.1120	0.0040	-1.5636	0.0071	-1.6175	-0.0467	-0.0017	-0.0000	0.0000	-0.0000	0.0000	0.0000	0.0000	-0.1065	0.1758	-0.0467	0.0079	0.0105	-0.0999	-0.0000	-0.0908	-0.0505	0.0060	-0.0027	0.0000	-0.0000	-1.0873	-0.4968	0.0647	-0.0290	0.0000
362.1240	0.0041	-1.5636	0.0071	-1.6175	-0.0467	-0.0017	-0.0000	0.0000	-0.0000	0.0000	0.0000	0.0000	-0.0544	0.1795	-0.1267	0.0373	0.0194	-0.1110	0.0000	-0.0909	-0.0506	0.0060	-0.0027	0.0000	0.0000	-1.0882	-0.4977	0.0647	-0.0290	0.0000
362.1340	0.0040	-1.5636	0.0071	-1.6175	-0.0467	-0.0018	-0.0000	0.0000	-0.0000	0.0000	0.0000	0.0000	-0.1628	0.1742	-0.0910	0.0014	-0.0219	-0.0853	0.0000	-0.0907	-0.0505	0.0060	-0.0027	0.0000	0.0000	-1.0867	-0.4972	0.0648	-0.0291	0.0000
362.1440	0.0040	-1.5636	0.0071	-1.6175	-0.0467	-0.0017	-0.0000	0.0000	-0.0000	0.0000	0.0000	0.0000	-0.1776	0.2341	-0.0746	0.0293	-0.0096	-0.0879	-0.0000	-0.0912	-0.0508	0.0060	-0.0027	0.0000	-0.0000	-1.0922	-0.4998	0.0645	-0.0290	0.0000
362.1540	0.0040	-1.5636	0.0071	-1.6175	-0.0467	-0.0017	-0.0000	0.0000	-0.0000	0.0000	0.0000	0.0000	-0.1363	0.1545	-0.1111	0.0364	-0.0018	-0.1044	-0.0000	-0.0907	-0.0505	0.0060	-0.0027	0.0000	-0.0000	-1.0858	-0.4972	0.0647	-0.0290	0.0000
362.1640	0.0040	-1.5636	0.0071	-1.6175	-0.0467	-0.0017	-0.0000	0.0000	-0.0000	0.0000	0.0000	0.0000	-0.1968	0.1971	-0.0611	0.0204	0.0039	-0.1100	-0.0000	-0.0907	-0.0504	0.0060	-0.0027	0.0000	-0.0000	-1.0867	-0.4962	0.0647	-0.0290	0.0000
362.1740	0.0040	-1.5636	0.0071	-1.6175	-0.0467	-0.0017	-0.0000	0.0000	-0.0000	0.0000	0.0000	0.0000	-0.0859	0.2190	-0.0782	0.0478	-0.0094	-0.0905	0.0000	-0.0907	-0.0505	0.0060	-0.0027	0.0000	0.0000	-1.0863	-0.4967	0.0648	-0.0290	0.0000
362.1860	0.0040	-1.5636	0.0071	-1.6175	-0.0467	-0.0018	-0.0000	0.0000	-0.0000	0.0000	0.0000	0.0000	-0.1217	0.1730	-0.1146	0.0483	-0.0037	-0.0735	0.0000	-0.0908	-0.0506	0.0060	-0.0027	0.0000	0.0000	-1.0873	-0.4978	0.0647	-0.0290	0.0000
362.1960	0.0040	-1.5636	0.0071	-1.6175	-0.0467	-0.0017	-0.0000	0.0000	-0.0000	0.0000	0.0000	0.0000	-0.1180	0.1825	-0.0749	0.0313	-0.0106	-0.0937	0.0000	-0.0908	-0.0505	0.0060	-0.0027	0.0000	0.0000	-1.0878	-0.4973	0.0647	-0.0290	0.0000
362.2060	0.0040	-1.5636	0.0071	-1.6175	-0.0467	-0.0017	-0.0000	0.0000	-0.0000	0.0000	0.0000	0.0000	-0.1233	0.1817	-0.0619	0.0068	-0.0261	-0.0978	0.0000	-0.0907	-0.0505	0.0060	-0.0027	0.0000	0.0000	-1.0858	-0.4973	0.0646	-0.0290	0.0000
362.2160	0.0040	-1.5636	0.0071	-1.6175	-0.0467	-0.0017	-0.0000	0.0000	-0.0000	0.0000	0.0000	0.0000	-0.0463	0.2346	-0.0750	0.0324	-0.0177	-0.1056	0.0000	-0.0905	-0.0505	0.0060	-0.0027	0.0000	0.0000	-1.0843	-0.4968	0.0647	-0.0290	0.0000
362.2260	0.0040	-1.5636	0.0071	-1.6175	-0.0467	-0.0017	-0.0000	0.0000	-0.0000	0.0000	0.0000	0.0000	-0.1444	0.1975	-0.0639	0.0207	-0.0282	-0.0895	0.0000	-0.0907	-0.0505	0.0060	-0.0027	0.0000	0.0000	-1.0864	-0.4968	0.0646	-0.0290	0.0000
362.2380	0.0040	-1.5636	0.0071	-1.6175	-0.0467	-0.0017	-0.0000	0.0000	-0.0000	0.0000	0.0000	0.0000	-0.0867	0.1130	-0.1320	0.0231	0.0125	-0.1174	-0.0000	-0.0908	-0.0505	0.0060	-0.0027	0.0000	-0.0000	-1.0878	-0.4972	0.0647	-0.0290	0.0000
362.2480	0.0040	-1.5636	0.0071	-1.6175	-0.0468	-0.0017	-0.0000	0.0000	-0.0000	0.0000	0.0000	0.0000	-0.1732	0.1886	-0.0671	0.0213	-0.0068	-0.1047	0.0000	-0.0909	-0.0506	0.0060	-0.0027	0.0000	0.0000	-1.0888	-0.4983	0.0646	-0.0290	0.0000
362.2580	0.0040	-1.5636	0.0071	-1.6175	-0.0467	-0.0017	-0.0000	0.0000	-0.0000	0.0000	0.0000	0.0000	-0.0224	0.1638	-0.0680	0.0188	-0.0238	-0.0839	-0.0000	-0.0906	-0.0505	0.0060	-0.0027	0.0000	-0.0000	-1.0852	-0.4967	0.0647	-0.0290	0.0000
362.2680	0.0040	-1.5636	0.0071	-1.6175	-0.0468	-0.0018	-0.0000	0.0000	-0.0000	0.0000	0.0000	0.0000	-0.0529	0.1628	-0.0544	0.0430	-0.0066	-0.0976	-0.0000	-0.0905	-0.0505	0.0060	-0.0027	0.0000	-0.0000	-1.0833	-0.4968	0.0647	-0.0290	0.0000
362.2780	0.0040	-1.5636	0.0071	-1.6175	-0.0467	-0.0017	-0.0000	0.0000	-0.0000	0.0000	0.0000	0.0000	-0.0722	0.2378	-0.1167	0.0314	-0.0050	-0.0923	0.0000	-0.0910	-0.0506	0.0060	-0.0027	0.0000	0.0000	-1.0898	-0.4983	0.0646	-0.0290	0.0000
362.2900	0.0040	-1.5636	0.0071	-1.6175	-0.0467	-0.0018	-0.0000	0.0000	-0.0000	0.0000	0.0000	0.0000	-0.0758	0.1993	-0.1285	0.0019	0.0094	-0.1003	-0.0000	-0.0910	-0.0506	0.0060	-0.0027	0.0000	-0.0000	-1.0892	-0.4977	0.0647	-0.0290	0.0000
362.3000	0.0040	-1.5636	0.0071	-1.6175	-0.0467	-0.0017	-0.0000	0.0000	-0.0000	0.0000	0.0000	0.0000	-0.0459	0.2331	-0.0772	0.0308	-0.0333	-0.0904	-0.0000	-0.0907	-0.0505	0.0060	-0.0027	0.0000	-0.0000	-1.0867	-0.4972	0.0648	-0.0290	0.0000
362.3100	0.0040	-1.5636	0.0071	-1.6175	-0.0467	-0.0017	-0.0000	0.0000	-0.0000	0.0000	0.0000	0.0000	-0.0067	0.2231	-0.0793	0.0212	-0.0155	-0.1220	-0.0000	-0.0908	-0.0507	0.0060	-0.0027	0.0000	-0.0000	-1.0879	-0.4984	0.0645	-0.0290	0.0000
362.3200	0.0040	-1.5636	0.0071	-1.6175	-0.0467	-0.0017	-0.0000	0.0000	-0.0000	0.0000	0.0000	0.0000	0.0128	0.1944	-0.0428	0.0169	-0.0078	-0.1092	-0.0000	-0.0908	-0.0505	0.0060	-0.0027	0.0000	-0.0000	-1.0877	-0.4972	0.0648	-0.0291	0.0000
362.3300	0.0040	-1.5636	0.0071	-1.6175	-0.0468	-0.0017	-0.0000	0.0000	-0.0000	0.0000	0.0000	0.0000	-0.0589	0.1489	-0.0732	0.0459	-0.0086	-0.0893	0.0000	-0.0905	-0.0504	0.0060	-0.0027	0.0000	0.0000	-1.0841	-0.4956	0.0649	-0.0291	0.0000
362.3400	0.0040	-1.5636	0.0071	-1.6175	-0.0467	-0.0017	-0.0000	0.0000	-0.0000	0.0000	0.0000	0.0000	-0.1351	0.2626	-0.0794	0.0190	-0.0155	-0.1205	0.0000	-0.0908	-0.0506	0.0060	-0.0027	0.0000	0.0000	-1.0872	-0.4977	0.0648	-0.0290	0.0000
362.3520	0.0040	-1.5636	0.0071	-1.6175	-0.0467	-0.0017	-0.0000	0.0000	-0.0000	0.0000	0.0000	0.0000	-0.1169	0.2013	-0.0658	0.0439	-0.0262	-0.1272	0.0000	-0.0911	-0.0506	0.0060	-0.0027	0.0000	0.0000	-1.0908	-0.4983	0.0646	-0.0290	0.0000
362.3620	0.0040	-1.5636	0.0071	-1.6175	-0.0467	-0.0017	-0.0000	0.0000	-0.0000	0.0000	0.0000	0.0000	-0.0485	0.2325	-0.0746	0.0216	-0.0266	-0.1106	0.0000	-0.0908	-0.0506	0.0060	-0.0027	0.0000	0.0000	-1.0872	-0.4977	0.0647	-0.0290	0.0000
362.3720	0.0040	-1.5636	0.0071	-1.6175	-0.0467	-0.0017	-0.0000	0.0000	-0.0000	0.0000	0.0000	0.0000	-0.0340	0.1829	-0.0931	0.0250	-0.0114	-0.1228	0.0000	-0.0907	-0.0505	0.0060	-0.0027	0.0000	0.0000	-1.0858	-0.4973	0.0646	-0.0290	0.0000
362.3820	0.0040	-1.5636	0.0071	-1.6175	-0.0467	-0.0017	-0.0000	0.0000	-0.0000	0.0000	0.0000	-0.0000	-0.1379	0.2932	-0.1005	0.0290	0.0009	-0.1100	0.0000	-0.0913	-0.0508	0.0060	-0.0027	0.0000	0.0000	-1.0932	-0.4997	0.0646	-0.0290	0.0000
362.3920	0.0040	-1.5636	0.0071	-1.6175	-0.0468	-0.0017	-0.0000	0.0000	-0.0000	0.0000	0.0000	-0.0000	-0.0654	0.1618	-0.0817	0.0286	0.0042	-0.1140	-0.0000	-0.0908	-0.0506	0.0060	-0.0027	0.0000	-0.0000	-1.0872	-0.4976	0.0648	-0.0290	0.0000
362.4020	0.0040	-1.5636	0.0071	-1.6175	-0.0467	-0.0017	-0.0000	0.0000	-0.0000	0.0000	0.0000	0.0001	-0.0062	0.1703	-0.0879	0.0374	0.0038	-0.1014	-0.0000	-0.0908	-0.0506	0.0060	-0.0027	0.0000	-0.0000	-1.0879	-0.4974	0.0646	-0.0290	0.0000
362.4140	0.0040	-1.5636	0.0071	-1.6175	-0.0467	-0.0017	-0.0000	0.0000	-0.0000	0.0000	0.0000	0.0001	-0.0967	0.2547	-0.1304	0.0242	-0.0268	-0.1395	-0.0000	-0.0911	-0.0507	0.0060	-0.0027	0.0000	-0.0000	-1.0908	-0.4993	0.0646	-0.0290	0.0000
362.4240	0.0040	-1.5636	0.0071	-1.6175	-0.0467	-0.0017	-0.0000	0.0000	-0.0000	0.0000	0.0000	0.0000	-0.1473	0.2109	-0.0822	0.0289	-0.0203	-0.1223	-0.0000	-0.0908	-0.0505	0.0060	-0.0027	0.0000	-0.0000	-1.0872	-0.4967	0.0648	-0.0290	0.0000
362.4340	0.0040	-1.5636	0.0071	-1.6175	-0.0468	-0.0017	-0.0000	0.0000	-0.0000	0.0000	0.0000	0.0002	-0.0525	0.2432	-0.1225	0.0394	-0.0321	-0.1272	-0.0000	-0.0907	-0.0504	0.0060	-0.0027	0.0000	-0.0000	-1.0857	-0.4961	0.0648	-0.0291	0.0000
362.4440	0.0040	-1.5636	0.0071	-1.6175	-0.0467	-0.0017	-0.0000	0.0000	-0.0000	0.0000	0.0000	0.0000	-0.1553	0.1722	-0.0758	0.0276	-0.0185	-0.0940	0.0000	-0.0908	-0.0505	0.0060	-0.0027	0.0000	0.0000	-1.0877	-0.4972	0.0648	-0.0290	0.0000
362.4540	0.0040	-1.5636	0.0071	-1.6175	-0.0467	-0.0017	-0.0000	0.0000	-0.0000	0.0000	0.0000	0.0000	-0.1484	0.1052	-0.0925	0.0161	-0.0162	-0.0970	0.0000	-0.0909	-0.0506	0.0060	-0.0027	0.0000	0.0000	-1.0887	-0.4982	0.0646	-0.0290	0.0000
362.4660	0.0040	-1.5636	0.0071	-1.6175	-0.0467	-0.0017	-0.0000	0.0000	-0.0000	0.0000	0.0000	0.0000	-0.0179	0.2532	-0.0904	0.0230	0.0129	-0.0989	-0.0000	-0.0909	-0.0506	0.0060	-0.0027	0.0000	-0.0000	-1.0888	-0.4983	0.0646	-0.0290	0.0000
362.4760	0.0040	-1.5636	0.0071	-1.6175	-0.0467	-0.0017	-0.0000	0.0000	-0.0000	0.0000	0.0000	0.0000	-0.0641	0.2401	-0.1204	0.0370	-0.0057	-0.1121	0.0000	-0.0907	-0.0505	0.0060	-0.0027	0.0000	0.0000	-1.0862	-0.4967	0.0648	-0.0290	0.0000
362.4860	0.0041	-1.5636	0.0071	-1.6175	-0.0467	-0.0017	-0.0000	0.0000	-0.0000	0.0000	0.0000	0.0000	-0.0657	0.2709	-0.1100	0.0228	-0.0123	-0.1044	-0.0000	-0.0911	-0.0507	0.0060	-0.0027	0.0000	-0.0000	-1.0907	-0.4993	0.0646	-0.0290	0.0000
362.4960	0.0040	-1.5636	0.0071	-1.6175	-0.0467	-0.0017	-0.0000	0.0000	-0.0000	0.0000	0.0000	0.0001	-0.0278	0.1913	-0.1307	0.0196	-0.0152	-0.1128	-0.0000	-0.0908	-0.0505	0.0060	-0.0027	0.0000	-0.0000	-1.0877	-0.4972	0.0647	-0.0290	0.0000
362.5060	0.0040	-1.5636	0.0071	-1.6175	-0.0467	-0.0017	-0.0000	0.0000	-0.0000	0.0000	0.0000	0.0000	-0.1237	0.1980	-0.0514	0.0436	-0.0096	-0.1269	-0.0000	-0.0905	-0.0504	0.0060	-0.0027	0.0000	-0.0000	-1.0837	-0.4962	0.0648	-0.0290	0.0000
362.5180	0.0040	-1.5636	0.0071	-1.6175	-0.0467	-0.0018	-0.0000	0.0000	-0.0000	0.0000	0.0000	0.0000	-0.0888	0.2241	-0.0688	0.0167	-0.0399	-0.1266	0.0000	-0.0907	-0.0506	0.0060	-0.0027	0.0000	0.0000	-1.0862	-0.4977	0.0647	-0.0290	0.0000
362.5280	0.0040	-1.5636	0.0071	-1.6175	-0.0468	-0.0017	-0.0000	0.0000	-0.0000	0.0000	0.0000	0.0000	-0.0769	0.2030	-0.1208	0.0353	-0.0039	-0.1284	0.0000	-0.0909	-0.0506	0.0060	-0.0027	0.0000	0.0000	-1.0881	-0.4976	0.0648	-0.0291	0.0000
362.5380	0.0040	-1.5636	0.0071	-1.6175	-0.0468	-0.0017	-0.0000	0.0000	-0.0000	0.0000	0.0000	0.0000	-0.0657	0.2219	-0.0867	0.0273	-0.0198	-0.1197	0.0000	-0.0910	-0.0506	0.0060	-0.0027	0.0000	0.0000	-1.0892	-0.4978	0.0647	-0.0290	0.0000
362.5480	0.0040	-1.5636	0.0071	-1.6175	-0.0467	-0.0017	-0.0000	0.0000	-0.0000	0.0000	0.0000	0.0000	-0.0353	0.1460	-0.0809	0.0272	-0.0058	-0.1012	0.0000	-0.0909	-0.0505	0.0060	-0.0027	0.0000	0.0000	-1.0886	-0.4971	0.0648	-0.0291	0.0000
362.5580	0.0040	-1.5636	0.0071	-1.6175	-0.0467	-0.0017	-0.0000	0.0000	-0.0000	0.0000	0.0000	0.0000	-0.0566	0.2544	-0.0727	0.0304	0.0051	-0.1156	0.0000	-0.0907	-0.0505	0.0060	-0.0027	0.0000	0.0000	-1.0864	-0.4968	0.0646	-0.0290	0.0000
362.5700	0.0040	-1.5636	0.0071	-1.6175	-0.0467	-0.0017	-0.0000	0.0000	-0.0000	0.0000	0.0000	0.0000	-0.1132	0.1115	-0.0960	0.0277	-0.0245	-0.1153	-0.0000	-0.0911	-0.0508	0.0060	-0.0027	0.0000	-0.0000	-1.0908	-0.4994	0.0645	-0.0290	0.0000
362.5800	0.0040	-1.5636	0.0071	-1.6175	-0.0467	-0.0017	-0.0000	0.0000	-0.0000	0.0000	0.0000	0.0000	-0.0040	0.2436	-0.0830	0.0503	0.0088	-0.1042	-0.0000	-0.0908	-0.0505	0.0060	-0.0027	0.0000	-0.0000	-1.0876	-0.4971	0.0648	-0.0291	0.0000
362.5900	0.0040	-1.5636	0.0071	-1.6175	-0.0467	-0.0017	-0.0000	0.0000	-0.0000	0.0000	0.0000	0.0000	-0.0724	0.1775	-0.1019	0.0395	0.0076	-0.1072	0.0000	-0.0907	-0.0506	0.0060	-0.0027	0.0000	0.0000	-1.0858	-0.4983	0.0646	-0.0290	0.0000
362.6000	0.0040	-1.5636	0.0071	-1.6175	-0.0467	-0.0017	-0.0000	0.0000	-0.0000	0.0000	0.0000	0.0000	0.0059	0.2893	-0.0835	0.0339	0.0115	-0.1330	-0.0000	-0.0906	-0.0505	0.0060	-0.0027	0.0000	-0.0000	-1.0852	-0.4967	0.0647	-0.0290	0.0000
362.6100	0.0040	-1.5636	0.0071	-1.6175	-0.0467	-0.0017	-0.0000	0.0000	-0.0000	0.0000	0.0000	0.0000	-0.0074	0.2004	-0.0965	0.0434	-0.0065	-0.1308	-0.0000	-0.0912	-0.0507	0.0060	-0.0027	0.0000	-0.0000	-1.0918	-0.4993	0.0645	-0.0290	0.0000
362.6220	0.0040	-1.5636	0.0071	-1.6175	-0.0467	-0.0017	-0.0000	0.0000	-0.0000	0.0000	0.0000	0.0000	-0.0534	0.2443	-0.0742	0.0205	-0.0085	-0.1150	-0.0000	-0.0907	-0.0505	0.0060	-0.0027	0.0000	-0.0000	-1.0868	-0.4972	0.0647	-0.0290	0.0000
362.6320	0.0040	-1.5636	0.0071	-1.6175	-0.0467	-0.0017	-0.0000	0.0000	-0.0000	0.0000	0.0000	0.0000	-0.1557	0.2665	-0.0862	0.0471	0.0263	-0.1200	-0.0000	-0.0907	-0.0506	0.0060	-0.0027	0.0000	-0.0000	-1.0863	-0.4978	0.0646	-0.0290	0.0000
362.6420	0.0040	-1.5636	0.0071	-1.6175	-0.0467	-0.0017	-0.0000	0.0000	-0.0000	0.0000	0.0000	0.0000	-0.0455	0.3245	-0.0498	0.0260	-0.0001	-0.1262	0.0000	-0.0907	-0.0505	0.0060	-0.0027	0.0000	0.0000	-1.0858	-0.4973	0.0646	-0.0290	0.0000
362.6520	0.0040	-1.5636	0.0071	-1.6175	-0.0467	-0.0017	-0.0000	0.0000	-0.0000	0.0000	0.0000	0.0000	-0.1043	0.1589	-0.0360	0.0485	0.0124	-0.1373	-0.0000	-0.0909	-0.0506	0.0060	-0.0027	0.0000	-0.0000	-1.0888	-0.4983	0.0646	-0.0290	0.0000
362.6620	0.0040	-1.5636	0.0071	-1.6175	-0.0467	-0.0017	-0.0000	0.0000	-0.0000	0.0000	0.0000	0.0000	-0.1327	0.1633	-0.0721	0.0371	-0.0132	-0.1095	-0.0000	-0.0906	-0.0506	0.0060	-0.0027	0.0000	-0.0000	-1.0854	-0.4978	0.0646	-0.0290	0.0000
362.6740	0.0040	-1.5636	0.0071	-1.6175	-0.0467	-0.0018	-0.0000	0.0000	-0.0000	0.0000	0.0000	0.0000	-0.0101	0.1726	-0.0872	0.0442	-0.0158	-0.1214	0.0000	-0.0912	-0.0506	0.0060	-0.0027	0.0000	0.0000	-1.0916	-0.4982	0.0647	-0.0290	0.0000
362.6840	0.0040	-1.5636	0.0071	-1.6175	-0.0467	-0.0017	-0.0000	0.0000	-0.0000	0.0000	0.0000	0.0000	-0.0140	0.2328	-0.0763	0.0462	-0.0182	-0.0829	0.0000	-0.0906	-0.0505	0.0060	-0.0027	0.0000	0.0000	-1.0856	-0.4971	0.0649	-0.0291	0.0000
362.6940	0.0040	-1.5636	0.0071	-1.6175	-0.0467	-0.0017	-0.0000	0.0000	-0.0000	0.0000	0.0000	0.0000	-0.0579	0.2328	-0.1144	0.0451	-0.0261	-0.1348	-0.0000	-0.0909	-0.0507	0.0060	-0.0027	0.0000	-0.0000	-1.0892	-0.4987	0.0647	-0.0290	0.0000
362.7040	0.0040	-1.5636	0.0071	-1.6175	-0.0467	-0.0017	-0.0000	0.0000	-0.0000	0.0000	0.0000	0.0000	0.0872	0.2205	-0.1057	0.0159	-0.0136	-0.1259	0.0000	-0.0906	-0.0504	0.0060	-0.0027	0.0000	0.0000	-1.0847	-0.4962	0.0648	-0.0290	0.0000
362.7160	0.0040	-1.5636	0.0071	-1.6175	-0.0467	-0.0017	-0.0000	0.0000	-0.0000	0.0000	0.0000	0.0000	-0.0158	0.2318	-0.0510	0.0499	-0.0303	-0.1379	-0.0000	-0.0909	-0.0506	0.0060	-0.0027	0.0000	-0.0000	-1.0882	-0.4977	0.0647	-0.0290	0.0000
362.7260	0.0040	-1.5636	0.0071	-1.6175	-0.0467	-0.0017	-0.0000	0.0000	-0.0000	0.0000	0.0000	0.0000	-0.0335	0.2866	-0.0728	0.0261	-0.0166	-0.1105	-0.0000	-0.0908	-0.0506	0.0060	-0.0027	0.0000	-0.0000	-1.0872	-0.4976	0.0648	-0.0290	0.0000
362.7360	0.0040	-1.5636	0.0071	-1.6175	-0.0467	-0.0017	-0.0000	0.0000	-0.0000	0.0000	0.0000	0.0000	-0.0469	0.1925	-0.0862	0.0344	-0.0249	-0.1272	-0.0000	-0.0909	-0.0505	0.0060	-0.0027	0.0000	-0.0000	-1.0887	-0.4972	0.0647	-0.0290	0.0000
362.7460	0.0040	-1.5636	0.0071	-1.6175	-0.0467	-0.0017	-0.0000	0.0000	-0.0000	0.0000	0.0000	0.0000	-0.0141	0.1261	-0.0551	0.0226	-0.0328	-0.1414	-0.0000	-0.0909	-0.0505	0.0060	-0.0027	0.0000	-0.0000	-1.0887	-0.4972	0.0647	-0.0290	0.0000
362.7560	0.0040	-1.5636	0.0071	-1.6175	-0.0468	-0.0017	-0.0000	0.0000	-0.0000	0.0000	0.0000	0.0000	-0.1193	0.0974	-0.1286	0.0118	-0.0247	-0.1629	-0.0000	-0.0904	-0.0504	0.0060	-0.0027	0.0000	-0.0000	-1.0827	-0.4961	0.0648	-0.0291	0.0000
362.7660	0.0040	-1.5636	0.0071	-1.6175	-0.0467	-0.0018	-0.0000	0.0000	-0.0000	0.0000	0.0000	0.0000	-0.1118	0.1787	-0.0247	0.0148	-0.0052	-0.0922	-0.0000	-0.0912	-0.0508	0.0060	-0.0027	0.0000	-0.0000	-1.0917	-0.5002	0.0645	-0.0290	0.0000
362.7780	0.0040	-1.5636	0.0071	-1.6175	-0.0468	-0.0017	-0.0000	0.0000	-0.0000	0.0000	0.0000	0.0000	-0.1357	0.2327	-0.1091	0.0274	-0.0111	-0.1142	-0.0000	-0.0912	-0.0507	0.0060	-0.0027	0.0000	-0.0000	-1.0927	-0.4993	0.0645	-0.0290	0.0000
362.7880	0.0040	-1.5636	0.0071	-1.6175	-0.0467	-0.0017	-0.0000	0.0000	-0.0000	0.0000	0.0000	0.0000	-0.1216	0.2218	-0.0406	0.0271	-0.0545	-0.1170	-0.0000	-0.0908	-0.0505	0.0060	-0.0027	0.0000	-0.0000	-1.0876	-0.4971	0.0648	-0.0291	0.0000
362.7980	0.0040	-1.5636	0.0071	-1.6175	-0.0467	-0.0017	-0.0000	0.0000	-0.0000	0.0000	0.0000	0.0000	-0.0332	0.2766	-0.0286	0.0304	-0.0416	-0.1185	0.0000	-0.0906	-0.0505	0.0060	-0.0027	0.0000	0.0000	-1.0852	-0.4967	0.0648	-0.0290	0.0000
362.8080	0.0040	-1.5636	0.0071	-1.6175	-0.0467	-0.0017	-0.0000	0.0000	-0.0000	0.0000	0.0000	0.0000	0.1164	0.1901	-0.0652	0.0356	-0.0060	-0.0918	-0.0000	-0.0907	-0.0505	0.0060	-0.0027	0.0000	-0.0000	-1.0857	-0.4972	0.0647	-0.0290	0.0000
362.8180	0.0040	-1.5636	0.0071	-1.6175	-0.0468	-0.0017	-0.0000	0.0000	-0.0000	0.0000	0.0000	0.0000	-0.1087	0.1432	-0.0681	0.0407	-0.0216	-0.1179	-0.0000	-0.0907	-0.0505	0.0060	-0.0027	0.0000	-0.0000	-1.0868	-0.4973	0.0647	-0.0290	0.0000
362.8280	0.0040	-1.5636	0.0071	-1.6175	-0.0467	-0.0017	-0.0000	0.0000	-0.0000	0.0000	0.0000	0.0000	-0.0284	0.1793	-0.0663	0.0420	-0.0327	-0.1471	-0.0000	-0.0911	-0.0508	0.0060	-0.0027	0.0000	-0.0000	-1.0908	-0.4993	0.0645	-0.0290	0.0000
362.8400	0.0040	-1.5636	0.0071	-1.6175	-0.0467	-0.0017	-0.0000	0.0000	-0.0000	0.0000	0.0000	0.0000	-0.1504	0.2841	-0.0393	0.0336	-0.0050	-0.1169	-0.0000	-0.0908	-0.0506	0.0060	-0.0027	0.0000	-0.0000	-1.0877	-0.4982	0.0647	-0.0290	0.0000
362.8500	0.0040	-1.5636	0.0071	-1.6175	-0.0467	-0.0017	-0.0000	0.0000	-0.0000	0.0000	0.0000	0.0000	-0.1150	0.2798	-0.0904	0.0341	0.0038	-0.1534	0.0000	-0.0907	-0.0504	0.0060	-0.0027	0.0000	0.0000	-1.0868	-0.4963	0.0647	-0.0290	0.0000
362.8600	0.0040	-1.5636	0.0071	-1.6175	-0.0467	-0.0017	-0.0000	0.0000	-0.0000	0.0000	0.0000	0.0000	-0.0207	0.1830	-0.1098	0.0320	0.0001	-0.1148	0.0000	-0.0905	-0.0505	0.0060	-0.0027	0.0000	0.0000	-1.0842	-0.4966	0.0648	-0.0291	0.0000
362.8700	0.0040	-1.5636	0.0071	-1.6175	-0.0467	-0.0017	-0.0000	0.0000	-0.0000	0.0000	0.0000	0.0000	-0.1524	0.1541	-0.0939	0.0310	-0.0333	-0.1374	-0.0000	-0.0910	-0.0506	0.0060	-0.0027	0.0000	-0.0000	-1.0898	-0.4983	0.0645	-0.0290	0.0000
362.8820	0.0040	-1.5636	0.0071	-1.6175	-0.0467	-0.0017	-0.0000	0.0000	-0.0000	0.0000	0.0000	0.0000	-0.0606	0.2436	-0.0478	0.0455	-0.0490	-0.1091	-0.0000	-0.0910	-0.0506	0.0060	-0.0027	0.0000	-0.0000	-1.0897	-0.4983	0.0646	-0.0290	0.0000
362.8920	0.0040	-1.5636	0.0071	-1.6175	-0.0467	-0.0017	-0.0000	0.0000	-0.0000	0.0000	0.0000	0.0000	-0.0566	0.2287	-0.0850	0.0336	-0.0115	-0.1379	-0.0000	-0.0910	-0.0507	0.0060	-0.0027	0.0000	-0.0000	-1.0903	-0.4988	0.0645	-0.0290	0.0000
362.9020	0.0040	-1.5636	0.0071	-1.6175	-0.0467	-0.0018	-0.0000	0.0000	-0.0000	0.0000	0.0000	0.0000	-0.1153	0.2084	-0.0599	0.0569	-0.0391	-0.1286	0.0000	-0.0908	-0.0505	0.0060	-0.0027	0.0000	0.0000	-1.0877	-0.4972	0.0647	-0.0290	0.0000
362.9120	0.0040	-1.5636	0.0071	-1.6175	-0.0467	-0.0017	-0.0000	0.0000	-0.0000	0.0000	0.0000	0.0000	-0.0727	0.2492	-0.0590	0.0447	-0.0099	-0.1145	-0.0000	-0.0907	-0.0505	0.0060	-0.0027	0.0000	-0.0000	-1.0867	-0.4972	0.0647	-0.0290	0.0000
362.9220	0.0040	-1.5636	0.0071	-1.6175	-0.0467	-0.0017	-0.0000	0.0000	-0.0000	0.0000	0.0000	0.0000	-0.0293	0.1811	-0.0730	0.0307	-0.0202	-0.1030	0.0000	-0.0907	-0.0505	0.0060	-0.0027	0.0000	0.0000	-1.0867	-0.4971	0.0648	-0.0291	0.0000
362.9340	0.0040	-1.5636	0.0071	-1.6175	-0.0467	-0.0017	-0.0000	0.0000	-0.0000	0.0000	0.0000	0.0000	0.0097	0.2022	-0.0947	0.0111	-0.0215	-0.1195	0.0000	-0.0907	-0.0505	0.0060	-0.0027	0.0000	0.0000	-1.0858	-0.4973	0.0647	-0.0290	0.0000
362.9440	0.0040	-1.5636	0.0071	-1.6175	-0.0467	-0.0017	-0.0000	0.0000	-0.0000	0.0000	0.0000	0.0000	-0.0977	0.1947	-0.0779	0.0500	0.0125	-0.1157	0.0000	-0.0908	-0.0507	0.0060	-0.0027	0.0000	0.0000	-1.0869	-0.4984	0.0645	-0.0290	0.0000
362.9540	0.0040	-1.5636	0.0071	-1.6175	-0.0467	-0.0017	-0.0000	0.0000	-0.0000	0.0000	0.0000	0.0000	-0.0554	0.1414	-0.0630	0.0252	-0.0111	-0.1115	-0.0000	-0.0907	-0.0505	0.0060	-0.0027	0.0000	-0.0000	-1.0868	-0.4972	0.0647	-0.0290	0.0000
362.9640	0.0040	-1.5636	0.0071	-1.6175	-0.0467	-0.0017	-0.0000	0.0000	-0.0000	0.0000	0.0000	0.0000	-0.0608	0.2196	-0.0977	0.0359	-0.0347	-0.1243	-0.0000	-0.0908	-0.0506	0.0060	-0.0027	0.0000	-0.0000	-1.0877	-0.4982	0.0647	-0.0290	0.0000
362.9740	0.0040	-1.5636	0.0071	-1.6175	-0.0467	-0.0018	-0.0000	0.0000	-0.0000	0.0000	0.0000	0.0000	-0.0796	0.2308	-0.0902	0.0231	-0.0346	-0.1280	-0.0000	-0.0909	-0.0507	0.0060	-0.0027	0.0000	-0.0000	-1.0883	-0.4988	0.0646	-0.0290	0.0000
362.9860	0.0040	-1.5636	0.0071	-1.6175	-0.0467	-0.0017	-0.0000	0.0000	-0.0000	0.0000	0.0000	0.0000	-0.0491	0.2516	-0.1007	0.0334	-0.0321	-0.1115	-0.0000	-0.0907	-0.0505	0.0060	-0.0027	0.0000	-0.0000	-1.0867	-0.4972	0.0647	-0.0290	0.0000
362.9960	0.0040	-1.5636	0.0071	-1.6175	-0.0467	-0.0017	-0.0000	0.0000	-0.0000	0.0000	0.0000	0.0000	-0.1373	0.1746	-0.1055	0.0600	-0.0349	-0.1004	-0.0000	-0.0908	-0.0505	0.0060	-0.0027	0.0000	-0.0000	-1.0877	-0.4971	0.0648	-0.0291	0.0000
363.0060	0.0040	-1.5636	0.0071	-1.6175	-0.0468	-0.0017	-0.0000	0.0000	-0.0000	0.0000	0.0000	0.0000	-0.0525	0.2538	-0.0888	0.0315	-0.0218	-0.1434	0.0000	-0.0909	-0.0506	0.0060	-0.0027	0.0000	0.0000	-1.0888	-0.4983	0.0646	-0.0290	0.0000
363.0160	0.0040	-1.5636	0.0071	-1.6175	-0.0467	-0.0017	-0.0000	0.0000	-0.0000	0.0000	0.0000	0.0000	-0.0853	0.2219	-0.0374	0.0418	-0.0233	-0.1442	-0.0000	-0.0908	-0.0505	0.0060	-0.0027	0.0000	-0.0000	-1.0873	-0.4968	0.0647	-0.0290	0.0000
363.0260	0.0040	-1.5636	0.0071	-1.6175	-0.0467	-0.0017	-0.0000	0.0000	-0.0000	0.0000	0.0000	0.0000	0.0839	0.2742	-0.0958	0.0503	-0.0078	-0.1279	-0.0000	-0.0905	-0.0504	0.0060	-0.0027	0.0000	-0.0000	-1.0838	-0.4962	0.0647	-0.0290	0.0000
363.0360	0.0040	-1.5636	0.0071	-1.6175	-0.0467	-0.0017	-0.0000	0.0000	-0.0000	0.0000	0.0000	0.0000	-0.1112	0.1664	-0.0977	0.0426	-0.0082	-0.1349	0.0000	-0.0907	-0.0504	0.0060	-0.0027	0.0000	0.0000	-1.0857	-0.4962	0.0648	-0.0291	0.0000
363.0480	0.0041	-1.5636	0.0071	-1.6175	-0.0467	-0.0018	-0.0000	0.0000	-0.0000	0.0000	0.0000	0.0000	-0.0530	0.1726	-0.0929	0.0208	-0.0278	-0.1258	0.0000	-0.0910	-0.0506	0.0060	-0.0027	0.0000	0.0000	-1.0897	-0.4982	0.0646	-0.0290	0.0000
363.0580	0.0040	-1.5636	0.0071	-1.6175	-0.0467	-0.0018	-0.0000	0.0000	-0.0000	0.0000	0.0000	0.0000	-0.0972	0.2254	-0.0629	0.0241	-0.0167	-0.0986	0.0000	-0.0910	-0.0506	0.0060	-0.0027	0.0000	0.0000	-1.0897	-0.4982	0.0646	-0.0290	0.0000
363.0680	0.0040	-1.5636	0.0071	-1.6175	-0.0467	-0.0017	-0.0000	0.0000	-0.0000	0.0000	0.0000	0.0000	-0.0237	0.2373	-0.0786	0.0459	-0.0069	-0.1153	-0.0000	-0.0909	-0.0505	0.0060	-0.0027	0.0000	-0.0000	-1.0882	-0.4967	0.0648	-0.0290	0.0000
363.0780	0.0040	-1.5636	0.0071	-1.6175	-0.0468	-0.0017	-0.0000	0.0000	-0.0000	0.0000	0.0000	0.0000	-0.1061	0.2262	-0.1089	0.0160	0.0079	-0.1407	-0.0000	-0.0907	-0.0505	0.0060	-0.0027	0.0000	-0.0000	-1.0863	-0.4967	0.0648	-0.0290	0.0000
363.0880	0.0040	-1.5636	0.0071	-1.6175	-0.0467	-0.0017	-0.0000	0.0000	-0.0000	0.0000	0.0000	0.0000	-0.0099	0.1400	-0.0859	0.0334	-0.0205	-0.1542	0.0000	-0.0911	-0.0507	0.0060	-0.0027	0.0000	0.0000	-1.0912	-0.4987	0.0646	-0.0290	0.0000
363.0980	0.0040	-1.5636	0.0071	-1.6175	-0.0467	-0.0017	-0.0000	0.0000	-0.0000	0.0000	0.0000	0.0000	-0.0958	0.2558	-0.1242	0.0406	-0.0049	-0.1263	-0.0000	-0.0908	-0.0505	0.0060	-0.0027	0.0000	-0.0000	-1.0877	-0.4972	0.0647	-0.0290	0.0000
363.1080	0.0040	-1.5636	0.0071	-1.6175	-0.0467	-0.0017	-0.0000	0.0000	-0.0000	0.0000	0.0000	0.0000	-0.0483	0.1450	-0.0910	0.0402	-0.0324	-0.1497	0.0000	-0.0908	-0.0505	0.0060	-0.0027	0.0000	0.0000	-1.0877	-0.4972	0.0648	-0.0290	0.0000
363.1200	0.0040	-1.5636	0.0071	-1.6175	-0.0467	-0.0017	-0.0000	0.0000	-0.0000	0.0000	0.0000	0.0000	-0.1013	0.2989	-0.0806	0.0297	0.0052	-0.1516	0.0000	-0.0908	-0.0506	0.0060	-0.0027	0.0000	0.0000	-1.0873	-0.4978	0.0646	-0.0290	0.0000
363.1300	0.0040	-1.5636	0.0071	-1.6175	-0.0467	-0.0017	-0.0000	0.0000	-0.0000	0.0000	0.0000	0.0000	-0.0073	0.1919	-0.0556	0.0296	-0.0333	-0.1356	0.0000	-0.0908	-0.0506	0.0060	-0.0027	0.0000	0.0000	-1.0873	-0.4978	0.0646	-0.0290	0.0000
363.1400	0.0040	-1.5636	0.0071	-1.6175	-0.0467	-0.0017	-0.0000	0.0000	-0.0000	0.0000	0.0000	0.0000	-0.0830	0.3373	-0.0933	0.0378	0.0061	-0.1217	0.0000	-0.0908	-0.0505	0.0060	-0.0027	0.0000	0.0000	-1.0878	-0.4973	0.0647	-0.0290	0.0000
363.1500	0.0041	-1.5636	0.0071	-1.6175	-0.0468	-0.0017	-0.0000	0.0000	-0.0000	0.0000	0.0000	0.0000	-0.1308	0.2216	-0.0959	0.0287	-0.0170	-0.1162	0.0000	-0.0909	-0.0506	0.0060	-0.0027	0.0000	0.0000	-1.0888	-0.4974	0.0646	-0.0290	0.0000
363.1620	0.0040	-1.5636	0.0071	-1.6175	-0.0467	-0.0017	-0.0000	0.0000	-0.0000	0.0000	0.0000	0.0000	0.0139	0.3291	-0.0507	0.0327	-0.0095	-0.1433	0.0000	-0.0911	-0.0507	0.0060	-0.0027	0.0000	0.0000	-1.0912	-0.4988	0.0646	-0.0290	0.0000
363.1720	0.0040	-1.5636	0.0071	-1.6175	-0.0467	-0.0017	-0.0000	0.0000	-0.0000	0.0000	0.0000	0.0000	-0.0863	0.1596	-0.0979	0.0406	-0.0013	-0.1427	0.0000	-0.0908	-0.0505	0.0060	-0.0027	0.0000	0.0000	-1.0877	-0.4972	0.0648	-0.0290	0.0000
363.1820	0.0040	-1.5636	0.0071	-1.6175	-0.0467	-0.0017	-0.0000	0.0000	-0.0000	0.0000	0.0000	0.0000	-0.0221	0.1910	-0.0427	0.0635	-0.0043	-0.1457	-0.0000	-0.0912	-0.0508	0.0060	-0.0027	0.0000	-0.0000	-1.0923	-0.4998	0.0645	-0.0290	0.0000
363.1920	0.0040	-1.5636	0.0071	-1.6175	-0.0467	-0.0017	-0.0000	0.0000	-0.0000	0.0000	0.0000	0.0000	-0.1135	0.2029	-0.0971	0.0301	-0.0195	-0.1361	-0.0000	-0.0907	-0.0505	0.0060	-0.0027	0.0000	-0.0000	-1.0868	-0.4973	0.0647	-0.0290	0.0000
363.2020	0.0040	-1.5636	0.0071	-1.6175	-0.0467	-0.0017	-0.0000	0.0000	-0.0000	0.0000	0.0000	0.0000	-0.0569	0.2558	-0.1201	0.0230	-0.0155	-0.1276	-0.0000	-0.0911	-0.0506	0.0060	-0.0027	0.0000	-0.0000	-1.0907	-0.4982	0.0647	-0.0290	0.0000
363.2140	0.0040	-1.5636	0.0071	-1.6175	-0.0467	-0.0017	-0.0000	0.0000	-0.0000	0.0000	0.0000	0.0000	-0.0636	0.2869	-0.0515	0.0350	-0.0043	-0.1368	-0.0000	-0.0907	-0.0504	0.0060	-0.0027	0.0000	-0.0000	-1.0867	-0.4962	0.0648	-0.0290	0.0000
363.2240	0.0041	-1.5636	0.0071	-1.6175	-0.0467	-0.0017	-0.0000	0.0000	-0.0000	0.0000	0.0000	0.0000	-0.0265	0.2249	-0.0540	0.0100	-0.0108	-0.1424	0.0000	-0.0911	-0.0508	0.0060	-0.0027	0.0000	0.0000	-1.0908	-0.4993	0.0645	-0.0290	0.0000
363.2340	0.0040	-1.5636	0.0071	-1.6175	-0.0467	-0.0017	-0.0000	0.0000	-0.0000	0.0000	0.0000	0.0000	-0.0842	0.1695	-0.1253	0.0325	0.0058	-0.1048	-0.0000	-0.0908	-0.0506	0.0060	-0.0027	0.0000	-0.0000	-1.0878	-0.4983	0.0646	-0.0290	0.0000
363.2440	0.0040	-1.5636	0.0071	-1.6175	-0.0467	-0.0017	-0.0000	0.0000	-0.0000	0.0000	0.0000	0.0000	-0.0629	0.2610	-0.0733	0.0450	-0.0303	-0.1387	0.0000	-0.0909	-0.0506	0.0060	-0.0027	0.0000	0.0000	-1.0881	-0.4976	0.0648	-0.0291	0.0000
363.2540	0.0040	-1.5636	0.0071	-1.6175	-0.0467	-0.0017	-0.0000	0.0000	-0.0000	0.0000	0.0000	0.0000	-0.0507	0.2515	-0.0833	0.0457	-0.0029	-0.1229	-0.0000	-0.0913	-0.0507	0.0060	-0.0027	0.0000	-0.0000	-1.0937	-0.4993	0.0646	-0.0290	0.0000
363.2640	0.0040	-1.5636	0.0071	-1.6175	-0.0467	-0.0017	-0.0000	0.0000	-0.0000	0.0000	0.0000	0.0000	-0.0630	0.1883	-0.0528	0.0335	-0.0211	-0.1273	-0.0000	-0.0910	-0.0506	0.0060	-0.0027	0.0000	-0.0000	-1.0897	-0.4982	0.0647	-0.0290	0.0000
363.2760	0.0040	-1.5636	0.0071	-1.6175	-0.0467	-0.0017	-0.0000	0.0000	-0.0000	0.0000	0.0000	0.0000	0.0242	0.2176	-0.0843	0.0074	0.0000	-0.1296	-0.0000	-0.0910	-0.0506	0.0060	-0.0027	0.0000	-0.0000	-1.0896	-0.4981	0.0647	-0.0290	0.0000
363.2860	0.0040	-1.5636	0.0071	-1.6175	-0.0467	-0.0017	-0.0000	0.0000	-0.0000	0.0000	0.0000	0.0000	0.0163	0.2303	-0.0758	0.0274	-0.0146	-0.1093	-0.0000	-0.0910	-0.0507	0.0060	-0.0027	0.0000	-0.0000	-1.0893	-0.4988	0.0646	-0.0290	0.0000
363.2960	0.0040	-1.5636	0.0071	-1.6175	-0.0467	-0.0017	-0.0000	0.0000	-0.0000	0.0000	0.0000	0.0000	-0.0314	0.2392	-0.0555	0.0442	0.0068	-0.1132	0.0000	-0.0908	-0.0505	0.0060	-0.0027	0.0000	0.0000	-1.0878	-0.4973	0.0647	-0.0290	0.0000
363.3060	0.0040	-1.5636	0.0071	-1.6175	-0.0467	-0.0017	-0.0000	0.0000	-0.0000	0.0000	0.0000	0.0000	0.0376	0.1976	-0.0545	0.0294	-0.0125	-0.1382	-0.0000	-0.0909	-0.0506	0.0060	-0.0027	0.0000	-0.0000	-1.0891	-0.4977	0.0648	-0.0290	0.0000
363.3160	0.0040	-1.5636	0.0071	-1.6175	-0.0468	-0.0018	-0.0000	0.0000	-0.0000	0.0000	0.0000	0.0000	-0.0916	0.2674	-0.0813	0.0483	-0.0170	-0.1310	0.0000	-0.0911	-0.0507	0.0060	-0.0027	0.0000	0.0000	-1.0907	-0.4992	0.0646	-0.0290	0.0000
363.3280	0.0040	-1.5636	0.0071	-1.6175	-0.0468	-0.0017	-0.0000	0.0000	-0.0000	0.0000	0.0000	0.0000	-0.0046	0.2752	-0.0671	0.0092	0.0000	-0.1406	0.0000	-0.0909	-0.0506	0.0060	-0.0027	0.0000	0.0000	-1.0883	-0.4978	0.0646	-0.0290	0.0000
363.3380	0.0041	-1.5636	0.0071	-1.6175	-0.0467	-0.0017	-0.0000	0.0000	-0.0000	0.0000	0.0000	0.0000	-0.0539	0.2396	-0.0834	0.0297	-0.0124	-0.1311	0.0000	-0.0911	-0.0507	0.0060	-0.0027	0.0000	0.0000	-1.0912	-0.4988	0.0646	-0.0290	0.0000
363.3480	0.0040	-1.5636	0.0071	-1.6175	-0.0467	-0.0017	-0.0000	0.0000	-0.0000	0.0000	0.0000	0.0000	-0.1286	0.2519	-0.0631	0.0333	-0.0112	-0.1583	0.0000	-0.0910	-0.0506	0.0060	-0.0027	0.0000	0.0000	-1.0897	-0.4983	0.0646	-0.0290	0.0000
363.3580	0.0040	-1.5636	0.0071	-1.6175	-0.0467	-0.0017	-0.0000	0.0000	-0.0000	0.0000	0.0000	0.0000	-0.0972	0.2669	-0.0727	0.0302	0.0059	-0.1266	0.0000	-0.0908	-0.0506	0.0060	-0.0027	0.0000	0.0000	-1.0873	-0.4978	0.0646	-0.0290	0.0000
363.3680	0.0040	-1.5636	0.0071	-1.6175	-0.0467	-0.0017	-0.0000	0.0000	-0.0000	0.0000	0.0000	0.0000	-0.1048	0.2150	-0.0966	0.0418	-0.0051	-0.1447	0.0000	-0.0911	-0.0506	0.0060	-0.0027	0.0000	0.0000	-1.0908	-0.4983	0.0646	-0.0290	0.0000
363.3800	0.0040	-1.5636	0.0071	-1.6175	-0.0467	-0.0017	-0.0000	0.0000	-0.0000	0.0000	0.0000	0.0000	-0.1153	0.1757	-0.1033	0.0362	-0.0039	-0.1390	-0.0000	-0.0912	-0.0507	0.0060	-0.0027	0.0000	-0.0000	-1.0923	-0.4989	0.0645	-0.0290	0.0000
363.3900	0.0040	-1.5636	0.0071	-1.6175	-0.0467	-0.0017	-0.0000	0.0000	-0.0000	0.0000	0.0000	0.0000	-0.1469	0.2000	-0.0863	0.0363	-0.0185	-0.1196	-0.0000	-0.0911	-0.0507	0.0060	-0.0027	0.0000	-0.0000	-1.0907	-0.4992	0.0646	-0.0290	0.0000
363.4000	0.0040	-1.5636	0.0071	-1.6175	-0.0467	-0.0017	-0.0000	0.0000	-0.0000	0.0000	0.0000	0.0000	-0.0415	0.2151	-0.0866	0.0308	0.0010	-0.1242	0.0000	-0.0907	-0.0506	0.0060	-0.0027	0.0000	0.0000	-1.0862	-0.4977	0.0647	-0.0290	0.0000
363.4100	0.0040	-1.5636	0.0071	-1.6175	-0.0467	-0.0017	-0.0000	0.0000	-0.0000	0.0000	0.0000	0.0000	-0.1564	0.2626	-0.0584	0.0347	-0.0338	-0.1407	-0.0000	-0.0907	-0.0506	0.0060	-0.0027	0.0000	-0.0000	-1.0867	-0.4982	0.0647	-0.0290	0.0000
363.4200	0.0041	-1.5636	0.0071	-1.6175	-0.0467	-0.0017	-0.0000	0.0000	-0.0000	0.0000	0.0000	0.0000	-0.1008	0.1820	-0.0759	0.0402	-0.0015	-0.1441	-0.0000	-0.0910	-0.0507	0.0060	-0.0027	0.0000	-0.0000	-1.0892	-0.4987	0.0647	-0.0290	0.0000
363.4300	0.0040	-1.5636	0.0071	-1.6175	-0.0467	-0.0017	-0.0000	0.0000	-0.0000	0.0000	0.0000	0.0000	-0.0113	0.2065	-0.0129	0.0404	-0.0310	-0.1096	-0.0000	-0.0907	-0.0504	0.0060	-0.0027	0.0000	-0.0000	-1.0866	-0.4961	0.0648	-0.0291	0.0000
363.4420	0.0040	-1.5636	0.0071	-1.6175	-0.0467	-0.0018	-0.0000	0.0000	-0.0000	0.0000	0.0000	0.0000	-0.1118	0.2092	-0.0870	0.0349	-0.0097	-0.1259	0.0000	-0.0911	-0.0508	0.0060	-0.0027	0.0000	0.0000	-1.0908	-0.4994	0.0645	-0.0290	0.0000
363.4520	0.0040	-1.5636	0.0071	-1.6175	-0.0467	-0.0017	-0.0000	0.0000	-0.0000	0.0000	0.0000	0.0000	-0.0160	0.1808	-0.0414	0.0298	-0.0153	-0.1385	-0.0000	-0.0907	-0.0505	0.0060	-0.0027	0.0000	-0.0000	-1.0863	-0.4967	0.0648	-0.0290	0.0000
363.4620	0.0040	-1.5636	0.0071	-1.6175	-0.0467	-0.0017	-0.0000	0.0000	-0.0000	0.0000	0.0000	0.0000	-0.0211	0.2821	-0.1204	0.0298	-0.0049	-0.1534	-0.0000	-0.0910	-0.0506	0.0060	-0.0027	0.0000	-0.0000	-1.0901	-0.4977	0.0647	-0.0290	0.0000
363.4720	0.0040	-1.5636	0.0071	-1.6175	-0.0467	-0.0017	-0.0000	0.0000	-0.0000	0.0000	0.0000	0.0000	-0.2033	0.2778	-0.0621	0.0273	-0.0283	-0.1203	0.0000	-0.0910	-0.0506	0.0060	-0.0027	0.0000	0.0000	-1.0897	-0.4983	0.0646	-0.0290	0.0000
363.4820	0.0040	-1.5636	0.0071	-1.6175	-0.0467	-0.0018	-0.0000	0.0000	-0.0000	0.0000	0.0000	0.0000	-0.0646	0.2126	-0.0547	0.0255	-0.0045	-0.1149	-0.0000	-0.0908	-0.0506	0.0060	-0.0027	0.0000	-0.0000	-1.0878	-0.4983	0.0646	-0.0290	0.0000
363.4940	0.0040	-1.5636	0.0071	-1.6175	-0.0467	-0.0017	-0.0000	0.0000	-0.0000	0.0000	0.0000	0.0000	0.0403	0.3130	-0.0976	0.0404	-0.0144	-0.1242	0.0000	-0.0909	-0.0506	0.0060	-0.0027	0.0000	0.0000	-1.0882	-0.4977	0.0647	-0.0290	0.0000
363.5040	0.0040	-1.5636	0.0071	-1.6175	-0.0467	-0.0017	-0.0000	0.0000	-0.0000	0.0000	0.0000	0.0000	-0.0424	0.1928	-0.0853	0.0261	-0.0034	-0.1312	0.0000	-0.0911	-0.0507	0.0060	-0.0027	0.0000	0.0000	-1.0912	-0.4987	0.0646	-0.0290	0.0000
363.5140	0.0040	-1.5636	0.0071	-1.6175	-0.0467	-0.0018	-0.0000	0.0000	-0.0000	0.0000	0.0000	0.0000	-0.1007	0.2128	-0.1057	0.0303	-0.0149	-0.1352	-0.0000	-0.0910	-0.0506	0.0060	-0.0027	0.0000	-0.0000	-1.0892	-0.4978	0.0647	-0.0290	0.0000
363.5240	0.0040	-1.5636	0.0071	-1.6175	-0.0467	-0.0017	-0.0000	0.0000	-0.0000	0.0000	0.0000	0.0000	-0.1209	0.2132	-0.0703	0.0381	-0.0252	-0.1368	-0.0000	-0.0909	-0.0507	0.0060	-0.0027	0.0000	-0.0000	-1.0891	-0.4986	0.0648	-0.0290	0.0000
363.5340	0.0040	-1.5636	0.0071	-1.6175	-0.0467	-0.0017	-0.0000	0.0000	-0.0000	0.0000	0.0000	0.0000	-0.1920	0.2452	-0.0828	0.0239	-0.0089	-0.1696	0.0000	-0.0904	-0.0504	0.0060	-0.0027	0.0000	0.0000	-1.0822	-0.4957	0.0648	-0.0291	0.0000
363.5460	0.0040	-1.5636	0.0071	-1.6175	-0.0467	-0.0017	-0.0000	0.0000	-0.0000	0.0000	0.0000	0.0000	-0.0900	0.1918	-0.0823	0.0311	-0.0189	-0.1574	-0.0001	-0.0913	-0.0509	0.0062	-0.0025	0.0000	-0.0003	-1.0928	-0.5003	0.0654	-0.0280	0.0000
363.5560	0.0040	-1.5636	0.0071	-1.6175	-0.0468	-0.0017	-0.0000	0.0000	-0.0000	0.0000	0.0000	0.0000	-0.1457	0.2226	-0.0456	0.0363	0.0148	-0.1296	-0.0016	-0.0973	-0.0537	0.0097	0.0015	0.0001	-0.0037	-1.1389	-0.5180	0.0740	-0.0184	0.0004
363.5660	0.0040	-1.5636	0.0071	-1.6175	-0.0467	-0.0017	-0.0000	0.0000	-0.0000	0.0000	0.0000	0.0000	-0.0868	0.2073	-0.1126	0.0803	0.0112	-0.1568	-0.0067	-0.1137	-0.0617	0.0213	0.0145	0.0006	-0.0107	-1.2440	-0.5612	0.0910	0.0018	0.0011
363.5760	0.0040	-1.5636	0.0071	-1.6175	-0.0467	-0.0017	-0.0000	0.0000	-0.0000	0.0000	0.0000	0.0000	-0.0688	0.1732	-0.0792	0.0919	0.0384	-0.1500	-0.0176	-0.1434	-0.0760	0.0459	0.0419	0.0015	-0.0212	-1.3974	-0.6220	0.1173	0.0322	0.0022
363.5860	0.0040	-1.5636	0.0071	-1.6175	-0.0467	-0.0017	-0.0000	0.0000	-0.0000	0.0000	0.0000	0.0000	-0.1008	0.1586	-0.1583	0.1687	0.1151	-0.1704	-0.0363	-0.1907	-0.0988	0.0881	0.0889	0.0031	-0.0354	-1.6066	-0.7061	0.1522	0.0732	0.0037
363.5980	0.0040	-1.5636	0.0071	-1.6175	-0.0467	-0.0017	-0.0000	0.0000	-0.0000	0.0047	0.0055	0.0000	-0.2533	-0.0952	-0.2160	0.2205	0.2199	-0.1295	-0.0722	-0.2750	-0.1394	0.1688	0.1788	0.0061	-0.0571	-1.9235	-0.8336	0.2061	0.1360	0.0059
363.6080	0.0040	-1.5636	0.0071	-1.6174	-0.0466	-0.0017	-0.0000	-0.0000	-0.0004	0.0133	0.0132	0.0000	-0.3669	-0.1840	-0.2512	0.2256	0.2294	-0.1288	-0.1159	-0.3732	-0.1868	0.2666	0.2877	0.0097	-0.0792	-2.2499	-0.9655	0.2605	0.1999	0.0082
363.6180	0.0040	-1.5636	0.0071	-1.6173	-0.0465	-0.0017	-0.0000	-0.0009	-0.0009	0.0179	0.0176	0.0000	-0.4753	-0.3170	-0.3380	0.2651	0.2503	-0.1134	-0.1744	-0.4997	-0.2475	0.3229	0.3489	0.0146	-0.1049	-2.6207	-1.1143	0.3241	0.2741	0.0109
363.6280	0.0040	-1.5636	0.0071	-1.6171	-0.0463	-0.0017	-0.0004	-0.0016	-0.0025	0.0196	0.0188	0.0000	-0.9411	-0.6068	-0.3376	0.2614	0.2920	-0.0692	-0.2498	-0.6595	-0.3244	0.3318	0.3582	0.0208	-0.1341	-3.0535	-1.2887	0.3960	0.3589	0.0139
363.6380	0.0040	-1.5637	0.0070	-1.6169	-0.0461	-0.0017	-0.0028	-0.0034	-0.0042	0.0239	0.0239	0.0000	-0.8029	-0.6103	-0.4147	0.3616	0.3217	-0.0719	-0.3442	-0.8550	-0.4183	0.3421	0.3689	0.0286	-0.1670	-3.5334	-1.4816	0.4771	0.4540	0.0173
363.6480	0.0040	-1.5637	0.0070	-1.6166	-0.0458	-0.0018	-0.0029	-0.0056	-0.0054	0.0305	0.0320	0.0000	-1.0425	-0.8418	-0.5578	0.4023	0.3561	-0.0677	-0.4599	-1.0901	-0.5313	0.3538	0.3809	0.0382	-0.2035	-4.0623	-1.6949	0.5671	0.5595	0.0211
363.6600	0.0039	-1.5637	0.0069	-1.6162	-0.0455	-0.0017	-0.0053	-0.0081	-0.0081	0.0430	0.0428	0.0000	-1.0593	-1.2105	-0.6594	0.4624	0.4306	-0.0088	-0.6297	-1.4297	-0.6943	0.3699	0.3972	0.0522	-0.2520	-4.7628	-1.9762	0.6867	0.6999	0.0262
363.6700	0.0039	-1.5638	0.0069	-1.6157	-0.0450	-0.0017	-0.0057	-0.0107	-0.0106	0.0583	0.0582	0.0011	-1.1851	-1.2898	-0.7947	0.4644	0.4441	0.0171	-0.7996	-1.7649	-0.8551	0.3850	0.4124	0.0663	-0.2964	-5.4022	-2.2327	0.7960	0.8285	0.0308
363.6800	0.0038	-1.5640	0.0068	-1.6151	-0.0443	-0.0017	-0.0074	-0.0136	-0.0130	0.0698	0.0737	0.0013	-1.5024	-1.4912	-0.8240	0.4959	0.4537	0.0731	-0.9976	-1.9581	-0.9574	0.4018	0.4291	0.0826	-0.3443	-6.0929	-2.5098	0.9139	0.9675	0.0358
363.6900	0.0037	-1.5641	0.0066	-1.6142	-0.0435	-0.0017	-0.0090	-0.0149	-0.0157	0.0914	0.0886	0.0038	-1.4290	-1.6021	-0.9150	0.4688	0.5118	0.0592	-1.2258	-2.0245	-0.9904	0.4203	0.4474	0.1014	-0.3959	-6.8264	-2.8041	1.0407	1.1170	0.0411
363.7000	0.0037	-1.5643	0.0065	-1.6132	-0.0426	-0.0017	-0.0111	-0.0172	-0.0181	0.1109	0.1091	0.0060	-1.4248	-1.6195	-0.9121	0.4935	0.5408	0.0747	-1.4865	-2.0960	-1.0261	0.4405	0.4673	0.1229	-0.4511	-7.6127	-3.1196	1.1758	1.2771	0.0468
363.7120	0.0035	-1.5645	0.0062	-1.6118	-0.0411	-0.0016	-0.0116	-0.0188	-0.0193	0.1265	0.1286	0.0066	-1.3861	-1.5550	-0.8819	0.4547	0.4750	0.0785	-1.5521	-1.9221	-0.9412	0.4138	0.4331	0.1395	-0.3070	-5.4687	-2.2545	0.8174	0.8618	0.0319
363.7220	0.0034	-1.5647	0.0060	-1.6105	-0.0397	-0.0015	-0.0101	-0.0209	-0.0208	0.1425	0.1434	0.0061	-1.5122	-1.6164	-0.9626	0.4198	0.4538	0.1496	-1.5545	-1.9238	-0.9423	0.4191	0.4367	0.1545	-0.3070	-5.4388	-2.2403	0.8155	0.8627	0.0319
363.7320	0.0033	-1.5649	0.0058	-1.6090	-0.0382	-0.0015	-0.0114	-0.0240	-0.0225	0.1552	0.1555	0.0068	-1.7115	-1.5829	-0.9615	0.4377	0.4747	0.1429	-1.5569	-1.9249	-0.9433	0.4244	0.4404	0.1695	-0.3070	-5.4019	-2.2242	0.8136	0.8636	0.0319
363.7420	0.0031	-1.5651	0.0056	-1.6073	-0.0366	-0.0014	-0.0142	-0.0265	-0.0242	0.1691	0.1660	0.0075	-1.6597	-1.5486	-1.0530	0.4119	0.5223	0.1860	-1.5593	-1.9258	-0.9440	0.4297	0.4441	0.1845	-0.3070	-5.3614	-2.2064	0.8115	0.8645	0.0319
363.7520	0.0030	-1.5654	0.0053	-1.6056	-0.0348	-0.0013	-0.0156	-0.0289	-0.0264	0.1829	0.1854	0.0075	-1.5748	-1.5085	-1.0740	0.4133	0.3993	0.2009	-1.5618	-1.9271	-0.9448	0.4350	0.4478	0.1995	-0.3069	-5.3263	-2.1890	0.8090	0.8656	0.0319
363.7640	0.0028	-1.5658	0.0050	-1.6033	-0.0325	-0.0012	-0.0176	-0.0301	-0.0298	0.1997	0.1946	0.0089	-1.7504	-1.5915	-1.0528	0.3750	0.4159	0.2110	-1.5647	-1.9279	-0.9455	0.4413	0.4523	0.2175	-0.3069	-5.2755	-2.1659	0.8057	0.8671	0.0319
363.7740	0.0026	-1.5661	0.0047	-1.6012	-0.0304	-0.0012	-0.0189	-0.0319	-0.0331	0.2112	0.2068	0.0092	-1.5669	-1.6222	-0.8949	0.3666	0.4936	0.2230	-1.5671	-1.9284	-0.9460	0.4465	0.4560	0.2326	-0.3069	-5.2308	-2.1458	0.8026	0.8684	0.0319
363.7840	0.0025	-1.5664	0.0043	-1.5989	-0.0282	-0.0011	-0.0191	-0.0342	-0.0359	0.2235	0.2245	0.0099	-1.9505	-1.7480	-0.8484	0.4082	0.4007	0.2511	-1.5695	-1.9281	-0.9461	0.4517	0.4597	0.2476	-0.3069	-5.1769	-2.1216	0.7998	0.8697	0.0319
363.7940	0.0022	-1.5668	0.0039	-1.5966	-0.0258	-0.0010	-0.0218	-0.0365	-0.0380	0.2381	0.2363	0.0105	-1.6451	-1.6461	-0.8839	0.3576	0.4579	0.2502	-1.5719	-1.9280	-0.9461	0.4569	0.4635	0.2626	-0.3068	-5.1247	-2.0960	0.7966	0.8712	0.0319
363.8040	0.0020	-1.5672	0.0035	-1.5941	-0.0234	-0.0009	-0.0224	-0.0376	-0.0410	0.2508	0.2500	0.0115	-1.5972	-1.8713	-0.7129	0.3895	0.4368	0.2736	-1.5724	-1.8992	-0.9321	0.4568	0.4611	0.2771	-0.2843	-4.7306	-1.9336	0.7377	0.8076	0.0295
363.8140	0.0018	-1.5675	0.0031	-1.5916	-0.0209	-0.0008	-0.0215	-0.0326	-0.0367	0.2353	0.2332	0.0097	-1.1882	-1.5507	-0.4550	0.3317	0.4465	0.2269	-1.5206	-1.1654	-0.5716	0.3149	0.2988	0.2564	0.3071	4.0068	1.5877	-0.7309	-0.9008	-0.0319
363.8260	0.0015	-1.5679	0.0026	-1.5889	-0.0181	-0.0007	-0.0186	-0.0342	-0.0351	0.2194	0.2305	0.0080	-1.3922	-1.2501	-0.3827	0.3357	0.2827	0.2868	-1.5177	-1.1553	-0.5655	0.3080	0.2946	0.2384	0.3071	4.0677	1.6180	-0.7345	-0.8991	-0.0319
363.8360	0.0014	-1.5683	0.0023	-1.5867	-0.0160	-0.0006	-0.0188	-0.0356	-0.0320	0.2093	0.2091	0.0077	-1.3609	-0.8689	-0.4192	0.3018	0.3575	0.2563	-1.5153	-1.1462	-0.5604	0.3022	0.2911	0.2234	0.3071	4.1257	1.6434	-0.7373	-0.8978	-0.0319
363.8460	0.0012	-1.5687	0.0020	-1.5848	-0.0140	-0.0006	-0.0176	-0.0339	-0.0301	0.1948	0.1983	0.0071	-1.0845	-0.7080	-0.4237	0.3585	0.3409	0.2780	-1.5129	-1.1374	-0.5553	0.2965	0.2876	0.2084	0.3070	4.1809	1.6682	-0.7398	-0.8966	-0.0319
363.8560	0.0010	-1.5690	0.0017	-1.5829	-0.0120	-0.0005	-0.0159	-0.0311	-0.0285	0.1870	0.1876	0.0069	-1.2559	-0.6468	-0.3253	0.2866	0.2890	0.2658	-1.5105	-1.1295	-0.5507	0.2907	0.2842	0.1934	0.3070	4.2242	1.6879	-0.7426	-0.8954	-0.0319
363.8660	0.0009	-1.5693	0.0014	-1.5811	-0.0103	-0.0004	-0.0149	-0.0289	-0.0265	0.1746	0.1737	0.0065	-1.1498	-0.4512	-0.2506	0.2871	0.2790	0.2488	-1.5080	-1.1212	-0.5459	0.2851	0.2806	0.1784	0.3070	4.2739	1.7102	-0.7448	-0.8944	-0.0319
363.8780	0.0007	-1.5696	0.0011	-1.5792	-0.0084	-0.0003	-0.0129	-0.0245	-0.0236	0.1579	0.1554	0.0057	-1.2072	-0.5971	-0.2933	0.2819	0.2784	0.2610	-1.5051	-1.1123	-0.5407	0.2782	0.2764	0.1604	0.3070	4.3190	1.7309	-0.7474	-0.8932	-0.0319
363.8880	0.0006	-1.5699	0.0009	-1.5778	-0.0069	-0.0003	-0.0120	-0.0218	-0.0215	0.1432	0.1391	0.0049	-1.2960	-0.4695	-0.2679	0.2714	0.3468	0.2308	-1.5027	-1.1045	-0.5361	0.2726	0.2729	0.1454	0.3070	4.3622	1.7507	-0.7492	-0.8923	-0.0319
363.8980	0.0005	-1.5701	0.0006	-1.5764	-0.0056	-0.0003	-0.0116	-0.0196	-0.0193	0.1290	0.1245	0.0046	-1.0744	-0.4557	-0.1707	0.2472	0.3432	0.2499	-1.5003	-1.0982	-0.5324	0.2669	0.2694	0.1304	0.3070	4.3864	1.7622	-0.7513	-0.8914	-0.0319
363.9080	0.0004	-1.5703	0.0005	-1.5752	-0.0044	-0.0002	-0.0093	-0.0179	-0.0163	0.1143	0.1132	0.0033	-1.2000	-0.2849	-0.2698	0.2693	0.3138	0.2438	-1.4205	-1.0912	-0.5283	0.2612	0.2658	0.1154	0.3070	4.4204	1.7776	-0.7527	-0.8907	-0.0319
363.9180	0.0003	-1.5704	0.0003	-1.5742	-0.0034	-0.0002	-0.0080	-0.0152	-0.0134	0.1017	0.1017	0.0040	-1.1578	-0.3602	-0.2668	0.2215	0.2455	0.2268	-1.2371	-1.0848	-0.5246	0.2556	0.2623	0.1004	0.3070	4.4465	1.7891	-0.7543	-0.8900	-0.0319
363.9280	0.0002	-1.5705	0.0002	-1.5732	-0.0024	-0.0002	-0.0061	-0.0127	-0.0113	0.0850	0.0858	0.0030	-1.3763	-0.4012	-0.2167	0.2357	0.2180	0.2364	-1.0537	-1.0790	-0.5212	0.2500	0.2588	0.0854	0.3070	4.4652	1.7970	-0.7557	-0.8894	-0.0319
363.9400	0.0001	-1.5707	0.0001	-1.5723	-0.0015	-0.0001	-0.0061	-0.0092	-0.0081	0.0680	0.0674	0.0036	-1.1337	-0.3276	-0.3219	0.2204	0.2409	0.2295	-0.8336	-1.0726	-0.5133	0.2432	0.2545	0.0673	0.3070	4.4813	1.8036	-0.7575	-0.8887	-0.0319
363.9500	0.0001	-1.5707	0.0001	-1.5718	-0.0010	-0.0001	-0.0044	-0.0056	-0.0042	0.0543	0.0507	0.0021	-1.0728	-0.3661	-0.3210	0.2128	0.3114	0.2435	-0.6502	-0.7711	-0.3642	0.2376	0.2509	0.0523	0.3070	4.4903	1.8077	-0.7584	-0.8883	-0.0319
363.9600	0.0001	-1.5707	0.0001	-1.5713	-0.0005	-0.0001	-0.0033	-0.0020	-0.0011	0.0409	0.0379	0.0018	-1.1532	-0.4250	-0.4031	0.1917	0.3258	0.2450	-0.4668	-0.4601	-0.2156	0.2320	0.2474	0.0373	0.3070	4.4906	1.8072	-0.7596	-0.8879	-0.0319
363.9700	0.0001	-1.5707	0.0001	-1.5710	-0.0003	-0.0001	-0.0023	-0.0001	-0.0007	0.0242	0.0269	0.0015	-1.0317	-0.1616	-0.2060	0.2305	0.3137	0.2172	-0.2835	-0.1490	-0.0668	0.2265	0.2438	0.0223	0.3070	4.4923	1.8080	-0.7603	-0.8876	-0.0319
363.9800	0.0001	-1.5707	0.0001	-1.5708	-0.0001	-0.0001	-0.0012	0.0008	0.0014	0.0116	0.0123	0.0008	-1.1085	-0.0595	-0.1388	0.1826	0.3039	0.2029	-0.1001	0.1616	0.0816	0.2080	0.2270	0.0073	0.3070	4.4878	1.8055	-0.7609	-0.8874	-0.0319
363.9920	0.0000	-1.5706	0.0002	-1.5708	-0.0001	-0.0000	-0.0007	0.0038	0.0042	-0.0090	-0.0057	0.0005	-1.0224	-0.1953	-0.1877	0.1250	0.1902	0.2461	-0.0000	-0.0018	-0.0012	-0.0001	0.0000	0.0000	-0.0000	-0.0220	-0.0117	-0.0009	0.0002	0.0000
364.0020	0.0000	-1.5706	0.0002	-1.5708	-0.0001	-0.0000	-0.0005	0.0009	0.0010	-0.0012	-0.0005	0.0007	-1.1108	-0.0223	-0.1173	0.0533	0.1277	0.2392	-0.0000	-0.0023	-0.0013	-0.0001	0.0000	0.0000	-0.0000	-0.0271	-0.0130	-0.0008	0.0002	0.0000
364.0120	0.0000	-1.5706	0.0002	-1.5709	-0.0001	-0.0000	-0.0008	0.0007	0.0023	-0.0007	-0.0003	0.0010	-0.9667	-0.1824	-0.3123	0.0394	0.1405	0.2450	-0.0000	-0.0025	-0.0016	-0.0001	0.0000	0.0000	-0.0000	-0.0295	-0.0153	-0.0012	0.0003	0.0000
364.0220	-0.0000	-1.5706	0.0002	-1.5708	-0.0001	-0.0000	-0.0008	0.0004	0.0010	-0.0004	-0.0002	0.0008	-0.9890	-0.1796	-0.2185	0.0526	0.1820	0.2422	0.0000	-0.0026	-0.0017	-0.0001	0.0000	0.0000	0.0000	-0.0313	-0.0171	-0.0012	0.0003	0.0000
364.0320	0.0000	-1.5706	0.0002	-1.5708	-0.0001	-0.0000	-0.0005	0.0003	0.0006	-0.0003	-0.0001	0.0013	-1.0959	-0.1571	-0.2932	0.0268	0.1890	0.2228	-0.0000	-0.0028	-0.0018	-0.0001	0.0000	0.0000	-0.0000	-0.0338	-0.0177	-0.0014	0.0003	0.0000
364.0440	0.0000	-1.5707	0.0002	-1.5708	-0.0001	0.0000	-0.0004	0.0001	0.0001	-0.0002	-0.0001	0.0006	-0.9596	-0.2099	-0.2999	0.0336	0.2077	0.2231	-0.0000	-0.0025	-0.0015	-0.0001	0.0000	0.0000	-0.0000	-0.0299	-0.0148	-0.0012	0.0003	0.0000
364.0540	-0.0000	-1.5706	0.0002	-1.5709	-0.0001	-0.0000	-0.0001	0.0000	0.0000	-0.0002	0.0000	0.0005	-1.0537	-0.2931	-0.2577	0.0529	0.2197	0.2433	-0.0000	-0.0022	-0.0014	-0.0001	0.0000	0.0000	-0.0000	-0.0262	-0.0140	-0.0010	0.0002	0.0000
364.0640	0.0000	-1.5706	0.0002	-1.5709	-0.0001	-0.0000	-0.0001	-0.0000	-0.0004	-0.0002	0.0000	0.0004	-0.9346	-0.2368	-0.3203	0.0714	0.2255	0.2047	0.0000	-0.0023	-0.0015	-0.0001	0.0000	0.0000	0.0000	-0.0279	-0.0147	-0.0012	0.0003	0.0000
364.0740	0.0000	-1.5706	0.0002	-1.5708	-0.0001	-0.0000	-0.0001	-0.0002	-0.0004	-0.0002	0.0000	0.0003	-1.0231	-0.2118	-0.3025	0.0683	0.2548	0.2268	-0.0000	-0.0022	-0.0014	-0.0001	0.0000	0.0000	-0.0000	-0.0258	-0.0137	-0.0010	0.0003	0.0000
364.0840	-0.0000	-1.5707	0.0002	-1.5708	-0.0001	-0.0000	-0.0001	-0.0002	-0.0004	-0.0000	0.0001	0.0002	-0.8965	-0.3672	-0.3577	0.1046	0.2735	0.2263	-0.0000	-0.0021	-0.0014	-0.0001	0.0000	0.0000	-0.0000	-0.0247	-0.0135	-0.0010	0.0002	0.0000
364.0960	0.0000	-1.5706	0.0002	-1.5708	-0.0001	-0.0000	-0.0001	-0.0002	-0.0003	-0.0000	0.0002	0.0002	-1.0485	-0.4096	-0.4184	0.0966	0.2773	0.2048	0.0000	-0.0019	-0.0013	-0.0001	0.0000	0.0000	0.0000	-0.0227	-0.0125	-0.0008	0.0002	0.0000
364.1060	0.0000	-1.5706	0.0001	-1.5708	-0.0001	-0.0000	-0.0001	-0.0002	-0.0004	-0.0000	0.0002	0.0002	-1.1288	-0.4163	-0.4505	0.1008	0.2811	0.2213	0.0000	-0.0019	-0.0012	-0.0001	0.0000	0.0000	0.0000	-0.0227	-0.0116	-0.0009	0.0002	0.0000
364.1160	-0.0000	-1.5706	0.0002	-1.5709	-0.0001	-0.0000	-0.0001	-0.0002	-0.0010	-0.0000	0.0002	0.0002	-1.0244	-0.3992	-0.4097	0.1205	0.3074	0.2340	-0.0000	-0.0022	-0.0014	-0.0001	0.0000	0.0000	-0.0000	-0.0267	-0.0136	-0.0010	0.0003	0.0000
364.1260	0.0000	-1.5707	0.0001	-1.5708	-0.0001	-0.0000	-0.0001	-0.0002	-0.0011	0.0000	0.0008	0.0002	-1.0662	-0.4421	-0.3590	0.1349	0.2926	0.1909	0.0000	-0.0018	-0.0011	-0.0001	0.0000	0.0000	0.0000	-0.0212	-0.0110	-0.0008	0.0002	0.0000
364.1380	0.0000	-1.5707	0.0001	-1.5708	-0.0001	0.0000	-0.0001	-0.0002	-0.0017	0.0002	0.0006	0.0002	-0.9747	-0.5082	-0.4238	0.1040	0.3308	0.1808	-0.0000	-0.0019	-0.0012	-0.0001	0.0000	0.0000	-0.0000	-0.0231	-0.0119	-0.0008	0.0002	0.0000
364.1480	-0.0000	-1.5707	0.0001	-1.5708	-0.0000	-0.0000	-0.0001	-0.0004	-0.0017	0.0002	0.0006	0.0001	-0.9263	-0.5244	-0.4198	0.1311	0.3075	0.1944	-0.0000	-0.0016	-0.0010	-0.0001	0.0000	0.0000	-0.0000	-0.0186	-0.0094	-0.0006	0.0001	0.0000
364.1580	-0.0000	-1.5707	0.0001	-1.5708	-0.0000	0.0000	-0.0000	-0.0003	-0.0012	0.0002	0.0008	0.0001	-0.9686	-0.5452	-0.4649	0.1462	0.3642	0.2029	-0.0000	-0.0019	-0.0011	-0.0001	0.0000	0.0000	-0.0000	-0.0222	-0.0110	-0.0008	0.0002	0.0000
364.1680	-0.0000	-1.5707	0.0001	-1.5708	-0.0001	-0.0000	-0.0000	-0.0002	-0.0012	0.0002	0.0007	0.0001	-0.8849	-0.5842	-0.5369	0.1506	0.3665	0.2070	-0.0000	-0.0016	-0.0010	-0.0001	0.0000	0.0000	-0.0000	-0.0192	-0.0100	-0.0007	0.0002	0.0000
364.1780	-0.0000	-1.5706	0.0001	-1.5708	-0.0000	-0.0000	-0.0000	-0.0002	-0.0009	0.0003	0.0009	0.0001	-0.9445	-0.5737	-0.5531	0.1292	0.3302	0.1981	-0.0000	-0.0016	-0.0010	-0.0001	0.0000	0.0000	-0.0000	-0.0196	-0.0095	-0.0007	0.0002	0.0000
364.1900	-0.0000	-1.5707	0.0001	-1.5708	-0.0001	0.0000	-0.0000	-0.0001	-0.0007	0.0003	0.0005	0.0001	-0.9035	-0.5447	-0.6038	0.1847	0.3479	0.1960	-0.0000	-0.0018	-0.0010	-0.0001	0.0000	0.0000	-0.0000	-0.0211	-0.0100	-0.0007	0.0002	0.0000
364.2000	-0.0000	-1.5706	0.0001	-1.5708	0.0000	0.0000	-0.0000	-0.0001	-0.0007	0.0003	0.0007	0.0001	-0.9027	-0.7044	-0.6395	0.1446	0.3603	0.2120	-0.0000	-0.0019	-0.0012	-0.0001	0.0000	0.0000	-0.0000	-0.0227	-0.0116	-0.0009	0.0002	0.0000
364.2100	-0.0000	-1.5706	0.0001	-1.5708	-0.0000	0.0000	-0.0000	-0.0001	-0.0010	0.0003	0.0006	0.0001	-1.0248	-0.7019	-0.6853	0.1418	0.3510	0.1786	-0.0000	-0.0019	-0.0010	-0.0001	0.0000	0.0000	-0.0000	-0.0223	-0.0101	-0.0008	0.0002	0.0000
364.2200	-0.0000	-1.5707	0.0001	-1.5708	-0.0000	-0.0000	-0.0000	-0.0000	-0.0013	0.0002	0.0005	0.0001	-0.8548	-0.6929	-0.6363	0.1510	0.3246	0.1868	-0.0000	-0.0014	-0.0008	-0.0001	0.0000	0.0000	-0.0000	-0.0172	-0.0080	-0.0006	0.0002	0.0000
364.2300	0.0000	-1.5706	0.0001	-1.5708	-0.0000	-0.0000	-0.0000	-0.0000	-0.0019	0.0002	0.0004	0.0001	-0.9220	-0.7872	-0.6069	0.1582	0.3292	0.1826	-0.0000	-0.0014	-0.0008	-0.0000	0.0000	0.0000	-0.0000	-0.0166	-0.0074	-0.0005	0.0001	0.0000
364.2420	0.0000	-1.5706	0.0000	-1.5708	-0.0000	0.0000	-0.0000	-0.0001	-0.0024	0.0001	0.0003	0.0001	-0.8807	-0.8115	-0.5666	0.1569	0.3321	0.2029	-0.0000	-0.0013	-0.0006	-0.0000	0.0000	0.0000	-0.0000	-0.0151	-0.0059	-0.0004	0.0001	0.0000
364.2520	-0.0000	-1.5706	-0.0000	-1.5708	-0.0000	0.0000	-0.0000	-0.0004	-0.0021	0.0001	0.0002	0.0001	-0.7396	-0.7766	-0.3070	0.1654	0.3246	0.1706	-0.0000	-0.0014	-0.0006	-0.0000	0.0000	0.0000	-0.0000	-0.0170	-0.0059	-0.0004	0.0001	0.0000
364.2620	0.0000	-1.5707	-0.0000	-1.5708	-0.0000	0.0000	-0.0000	-0.0006	-0.0007	0.0001	0.0002	0.0001	-0.7233	-0.7047	-0.4119	0.1536	0.3566	0.1832	0.0000	-0.0010	-0.0004	-0.0000	0.0000	0.0000	0.0000	-0.0121	-0.0039	-0.0003	0.0001	0.0000
364.2720	0.0000	-1.5707	-0.0001	-1.5708	-0.0000	0.0000	-0.0000	-0.0005	-0.0004	0.0001	0.0002	0.0000	-0.8520	-0.7466	-0.4528	0.1865	0.3394	0.1864	0.0000	-0.0010	-0.0004	-0.0000	0.0000	0.0000	0.0000	-0.0121	-0.0039	-0.0002	0.0001	0.0000
364.2820	-0.0000	-1.5707	-0.0000	-1.5708	-0.0000	-0.0000	-0.0000	-0.0005	-0.0002	0.0001	0.0001	0.0000	-0.7987	-0.8618	-0.3913	0.1713	0.3436	0.2038	0.0000	-0.0010	-0.0004	-0.0000	0.0000	0.0000	0.0000	-0.0121	-0.0040	-0.0003	0.0001	0.0000
364.2920	0.0000	-1.5707	-0.0000	-1.5709	0.0000	0.0000	-0.0001	-0.0005	-0.0002	0.0001	0.0001	0.0000	-0.7673	-0.7574	-0.3911	0.1838	0.3222	0.1830	0.0000	-0.0011	-0.0004	-0.0000	0.0000	0.0000	0.0000	-0.0135	-0.0043	-0.0002	0.0001	0.0000
364.3040	-0.0000	-1.5707	-0.0000	-1.5708	-0.0000	0.0000	-0.0001	-0.0005	-0.0001	0.0001	0.0001	0.0000	-0.7089	-0.7879	-0.3340	0.1959	0.3511	0.1949	-0.0000	-0.0006	-0.0002	-0.0000	0.0000	0.0000	-0.0000	-0.0077	-0.0024	-0.0001	0.0000	0.0000
364.3140	0.0000	-1.5707	-0.0000	-1.5708	0.0000	0.0000	-0.0001	-0.0004	-0.0001	0.0001	0.0001	0.0000	-0.7952	-0.9218	-0.4526	0.1638	0.3133	0.1893	0.0000	-0.0009	-0.0004	-0.0000	0.0000	0.0000	0.0000	-0.0108	-0.0035	-0.0003	0.0001	0.0000
364.3240	-0.0000	-1.5707	-0.0000	-1.5708	-0.0000	-0.0000	-0.0000	-0.0004	-0.0001	0.0001	0.0001	0.0000	-0.7060	-0.9117	-0.4301	0.1460	0.3696	0.1760	-0.0000	-0.0012	-0.0005	-0.0000	0.0000	0.0000	-0.0000	-0.0146	-0.0044	-0.0003	0.0001	0.0000
364.3340	-0.0000	-1.5707	-0.0000	-1.5708	-0.0000	0.0000	-0.0001	-0.0004	-0.0001	0.0001	0.0001	0.0000	-0.8249	-0.9153	-0.4378	0.1844	0.3457	0.2082	-0.0000	-0.0008	-0.0003	-0.0000	0.0000	0.0000	-0.0000	-0.0091	-0.0029	-0.0001	0.0000	0.0000
364.3460	0.0000	-1.5707	-0.0000	-1.5708	0.0000	0.0000	-0.0001	-0.0004	-0.0001	0.0001	0.0001	0.0000	-0.7555	-0.9843	-0.3842	0.1728	0.3359	0.2024	-0.0000	-0.0005	-0.0001	-0.0000	0.0000	0.0000	-0.0000	-0.0061	-0.0009	-0.0000	0.0000	0.0000
364.3560	-0.0000	-1.5707	-0.0001	-1.5708	-0.0000	0.0000	-0.0000	-0.0004	-0.0001	0.0001	0.0001	0.0000	-0.6824	-0.9465	-0.4514	0.1765	0.3274	0.1745	-0.0000	-0.0011	-0.0005	-0.0000	0.0000	0.0000	-0.0000	-0.0136	-0.0044	-0.0003	0.0001	0.0000
364.3660	0.0000	-1.5707	0.0000	-1.5708	0.0000	0.0000	-0.0000	-0.0003	-0.0001	0.0001	0.0001	0.0000	-0.7645	-0.9855	-0.3575	0.1845	0.3319	0.1707	-0.0000	-0.0010	-0.0004	-0.0000	0.0000	0.0000	-0.0000	-0.0121	-0.0039	-0.0002	0.0001	0.0000
364.3760	0.0000	-1.5707	-0.0000	-1.5708	-0.0000	0.0000	-0.0001	-0.0003	-0.0000	0.0001	0.0001	0.0000	-0.7279	-1.0751	-0.4028	0.1579	0.3036	0.1730	-0.0000	-0.0010	-0.0004	-0.0000	0.0000	0.0000	-0.0000	-0.0117	-0.0035	-0.0003	0.0001	0.0000
364.3860	-0.0000	-1.5707	-0.0000	-1.5708	-0.0000	0.0000	-0.0001	-0.0003	-0.0000	0.0001	0.0001	0.0000	-0.7802	-1.0843	-0.4132	0.1763	0.3602	0.1603	-0.0000	-0.0009	-0.0003	-0.0000	0.0000	0.0000	-0.0000	-0.0112	-0.0029	-0.0002	0.0001	0.0000
364.3980	-0.0000	-1.5707	0.0000	-1.5708	0.0000	0.0000	-0.0000	-0.0003	0.0000	0.0001	0.0000	0.0000	-0.6868	-1.0683	-0.4156	0.1694	0.3183	0.1737	0.0000	-0.0008	-0.0003	-0.0000	0.0000	0.0000	0.0000	-0.0091	-0.0029	-0.0001	0.0000	0.0000
364.4080	-0.0000	-1.5707	-0.0000	-1.5708	0.0000	-0.0000	-0.0001	-0.0004	0.0000	0.0001	0.0000	0.0000	-0.6729	-1.0461	-0.4394	0.2012	0.3310	0.1636	-0.0000	-0.0012	-0.0005	-0.0000	0.0000	0.0000	-0.0000	-0.0141	-0.0049	-0.0004	0.0001	0.0000
364.4180	-0.0000	-1.5707	-0.0000	-1.5708	-0.0000	0.0000	-0.0000	-0.0007	0.0000	0.0001	0.0000	0.0000	-0.7083	-1.0460	-0.4037	0.1833	0.3370	0.1443	-0.0000	-0.0009	-0.0004	-0.0000	0.0000	0.0000	-0.0000	-0.0107	-0.0035	-0.0003	0.0001	0.0000
364.4280	-0.0000	-1.5708	0.0000	-1.5708	-0.0000	0.0000	0.0000	-0.0011	0.0000	0.0001	0.0000	0.0000	-0.5489	-1.0159	-0.4157	0.1914	0.3341	0.1736	0.0000	-0.0009	-0.0004	-0.0000	0.0000	0.0000	0.0000	-0.0112	-0.0040	-0.0004	0.0001	0.0000
364.4380	0.0000	-1.5708	0.0000	-1.5708	0.0000	-0.0000	0.0000	-0.0009	0.0000	0.0001	0.0000	0.0000	-0.6086	-0.9888	-0.3846	0.1882	0.3311	0.1522	0.0000	-0.0003	-0.0000	0.0000	-0.0000	0.0000	0.0000	-0.0035	-0.0003	0.0000	-0.0000	0.0000
364.4500	-0.0000	-1.5708	-0.0000	-1.5708	0.0000	0.0001	0.0000	-0.0012	0.0000	0.0001	0.0000	0.0000	-0.5828	-0.9185	-0.4433	0.1763	0.3183	0.1838	-0.0000	-0.0004	-0.0001	-0.0000	0.0000	0.0000	-0.0000	-0.0051	-0.0008	-0.0000	0.0000	0.0000
364.4600	0.0000	-1.5708	0.0000	-1.5708	-0.0000	0.0000	0.0000	-0.0010	0.0000	0.0001	0.0000	0.0000	-0.5518	-0.9292	-0.4400	0.1765	0.3368	0.1632	-0.0000	-0.0002	0.0000	0.0000	-0.0000	0.0000	-0.0000	-0.0021	0.0002	0.0000	-0.0000	0.0000
364.4700	0.0000	-1.5708	-0.0000	-1.5708	0.0000	0.0000	0.0000	-0.0008	-0.0000	0.0001	0.0000	0.0000	-0.5349	-1.0241	-0.4252	0.1709	0.3011	0.1691	-0.0000	-0.0003	-0.0001	-0.0000	0.0000	0.0000	-0.0000	-0.0036	-0.0013	-0.0001	0.0000	0.0000
364.4800	0.0000	-1.5708	0.0000	-1.5708	-0.0000	0.0000	0.0000	-0.0008	-0.0000	0.0000	0.0000	0.0000	-0.6794	-0.9486	-0.3815	0.1871	0.3150	0.1572	-0.0000	-0.0000	0.0000	0.0000	-0.0000	0.0000	-0.0000	-0.0000	0.0003	0.0002	-0.0000	0.0000
364.4900	-0.0000	-1.5708	-0.0000	-1.5708	0.0000	-0.0000	0.0000	-0.0007	-0.0000	0.0000	0.0000	0.0000	-0.6381	-0.9281	-0.3754	0.1785	0.3350	0.1751	-0.0000	-0.0000	0.0001	0.0000	-0.0000	0.0000	-0.0000	-0.0006	0.0007	0.0001	-0.0000	0.0000
364.5000	-0.0000	-1.5708	-0.0000	-1.5708	0.0000	0.0000	0.0000	-0.0005	-0.0000	0.0000	0.0000	0.0000	-0.7173	-0.9214	-0.3605	0.1807	0.3388	0.1477	-0.0000	0.0002	0.0002	-0.0000	0.0000	0.0000	-0.0000	0.0022	0.0015	-0.0000	0.0000	0.0000
364.5100	0.0000	-1.5708	-0.0000	-1.5708	0.0000	0.0000	0.0000	-0.0004	-0.0000	0.0000	0.0000	0.0000	-0.5677	-0.9446	-0.4433	0.2199	0.3241	0.1573	0.0000	-0.0003	-0.0001	-0.0000	0.0000	0.0000	0.0000	-0.0032	-0.0009	-0.0001	0.0000	0.0000
364.5220	0.0000	-1.5708	-0.0000	-1.5708	-0.0000	0.0000	0.0000	-0.0003	-0.0000	0.0001	0.0000	0.0000	-0.6251	-0.9454	-0.3791	0.1697	0.2986	0.1582	0.0000	0.0001	0.0001	0.0000	-0.0000	0.0000	0.0000	0.0012	0.0006	0.0001	-0.0000	0.0000
364.5320	-0.0000	-1.5708	-0.0000	-1.5708	0.0000	-0.0000	0.0000	-0.0003	-0.0000	0.0001	0.0000	0.0000	-0.5793	-0.8313	-0.3711	0.2041	0.3164	0.1736	0.0000	0.0004	0.0003	0.0000	-0.0000	0.0000	0.0000	0.0053	0.0027	0.0002	-0.0001	0.0000
364.5420	0.0000	-1.5708	0.0000	-1.5708	0.0000	-0.0000	0.0000	-0.0002	-0.0000	0.0001	0.0000	0.0000	-0.4599	-0.8807	-0.3917	0.1798	0.3184	0.1491	0.0000	0.0003	0.0001	-0.0000	0.0000	0.0000	0.0000	0.0036	0.0010	-0.0000	0.0000	0.0000
364.5520	0.0000	-1.5708	-0.0000	-1.5708	0.0000	-0.0000	0.0000	-0.0002	-0.0000	0.0000	0.0000	0.0000	-0.5088	-0.9038	-0.3780	0.1754	0.3040	0.1476	-0.0000	0.0005	0.0002	0.0000	-0.0000	0.0000	-0.0000	0.0058	0.0022	0.0002	-0.0001	0.0000
364.5620	-0.0000	-1.5708	-0.0000	-1.5708	0.0000	0.0000	0.0000	-0.0002	-0.0000	0.0000	0.0000	0.0000	-0.4661	-0.9351	-0.4133	0.1774	0.3037	0.1616	0.0000	-0.0003	-0.0001	-0.0000	0.0000	0.0000	0.0000	-0.0037	-0.0013	-0.0001	0.0000	0.0000
364.5720	-0.0000	-1.5708	-0.0000	-1.5708	0.0000	0.0000	0.0000	-0.0002	-0.0000	0.0000	0.0000	0.0000	-0.5454	-0.8849	-0.3523	0.1702	0.3305	0.1553	0.0000	0.0003	0.0002	0.0000	-0.0000	0.0000	0.0000	0.0032	0.0016	0.0001	-0.0000	0.0000
364.5840	-0.0000	-1.5708	-0.0000	-1.5708	-0.0000	-0.0000	0.0000	-0.0001	-0.0000	0.0000	0.0000	0.0000	-0.6008	-0.8782	-0.4287	0.1739	0.3282	0.1580	0.0000	0.0002	0.0001	0.0000	-0.0000	0.0000	0.0000	0.0028	0.0012	0.0001	-0.0000	0.0000
364.5940	-0.0000	-1.5708	-0.0000	-1.5708	0.0000	0.0000	0.0000	-0.0001	-0.0000	0.0000	0.0000	0.0000	-0.5477	-0.9587	-0.4201	0.1549	0.3087	0.1267	0.0000	0.0003	0.0001	0.0000	-0.0000	0.0000	0.0000	0.0037	0.0011	0.0001	-0.0000	0.0000
364.6040	-0.0000	-1.5708	-0.0000	-1.5708	0.0000	-0.0000	0.0000	-0.0001	-0.0000	0.0000	0.0000	0.0000	-0.6139	-0.8298	-0.3809	0.1625	0.2930	0.1538	0.0000	0.0002	0.0001	0.0000	-0.0000	0.0000	0.0000	0.0026	0.0010	0.0000	-0.0000	0.0000
364.6140	0.0000	-1.5708	-0.0000	-1.5708	0.0000	0.0000	0.0000	-0.0001	-0.0000	0.0000	0.0000	0.0000	-0.5604	-0.8720	-0.3645	0.1487	0.2953	0.1142	-0.0000	0.0000	0.0001	-0.0000	0.0000	0.0000	-0.0000	0.0002	0.0005	-0.0001	0.0000	0.0000
364.6240	0.0000	-1.5708	-0.0000	-1.5708	0.0000	0.0000	0.0000	-0.0001	-0.0000	0.0000	0.0000	0.0000	-0.6313	-0.8938	-0.3883	0.1573	0.3184	0.1327	-0.0000	-0.0001	0.0000	0.0000	-0.0000	0.0000	-0.0000	-0.0011	0.0002	0.0001	-0.0000	0.0000
364.6360	0.0000	-1.5708	-0.0000	-1.5708	-0.0000	0.0000	0.0000	-0.0001	-0.0000	0.0000	0.0000	0.0000	-0.5385	-0.8526	-0.3904	0.1809	0.3203	0.1439	0.0000	0.0001	0.0001	0.0000	-0.0000	0.0000	0.0000	0.0013	0.0007	0.0001	-0.0000	0.0000
364.6460	-0.0000	-1.5708	-0.0000	-1.5708	0.0000	0.0000	0.0000	-0.0001	-0.0000	0.0000	0.0000	0.0000	-0.5257	-0.8655	-0.3651	0.1383	0.3000	0.1237	-0.0000	-0.0001	-0.0001	-0.0000	0.0000	0.0000	-0.0000	-0.0008	-0.0005	-0.0001	0.0000	0.0000
364.6560	0.0000	-1.5708	-0.0000	-1.5708	-0.0000	0.0000	-0.0000	-0.0001	-0.0000	0.0000	0.0000	0.0000	-0.5648	-0.8070	-0.3885	0.1728	0.3062	0.1413	0.0000	-0.0002	-0.0001	-0.0000	0.0000	0.0000	0.0000	-0.0028	-0.0014	-0.0002	0.0000	0.0000
364.6660	0.0000	-1.5708	-0.0000	-1.5708	0.0000	0.0000	-0.0000	-0.0001	-0.0000	0.0000	0.0000	0.0000	-0.5491	-0.8178	-0.4119	0.1641	0.3201	0.1151	0.0000	0.0005	0.0003	0.0000	-0.0000	0.0000	0.0000	0.0057	0.0031	0.0002	-0.0001	0.0000
364.6760	-0.0000	-1.5708	-0.0000	-1.5708	0.0000	0.0000	-0.0000	-0.0000	-0.0000	0.0000	0.0000	0.0000	-0.5844	-0.8203	-0.3294	0.1665	0.2847	0.1383	0.0000	0.0002	0.0001	0.0000	-0.0000	0.0000	0.0000	0.0022	0.0006	0.0000	-0.0000	0.0000
364.6860	0.0000	-1.5708	-0.0000	-1.5708	0.0000	0.0000	0.0000	-0.0001	-0.0000	0.0000	0.0000	0.0000	-0.5174	-0.8187	-0.4319	0.1790	0.3044	0.1188	0.0000	0.0001	0.0001	0.0000	-0.0000	0.0000	0.0000	0.0009	0.0013	0.0002	-0.0000	0.0000
364.6980	-0.0000	-1.5708	-0.0000	-1.5708	-0.0000	-0.0000	0.0001	-0.0000	-0.0000	0.0000	0.0000	0.0000	-0.5128	-0.8000	-0.3801	0.1734	0.3111	0.1344	-0.0000	-0.0002	-0.0001	-0.0000	0.0000	0.0000	-0.0000	-0.0022	-0.0008	-0.0000	0.0000	0.0000
364.7080	0.0000	-1.5708	-0.0000	-1.5708	0.0000	-0.0000	0.0000	-0.0000	-0.0000	0.0000	0.0000	0.0000	-0.5848	-0.8140	-0.4148	0.1528	0.3158	0.1403	-0.0000	0.0002	0.0002	0.0000	-0.0000	0.0000	-0.0000	0.0028	0.0022	0.0002	-0.0000	0.0000
364.7180	-0.0000	-1.5708	-0.0000	-1.5708	0.0000	-0.0000	0.0001	-0.0000	-0.0000	0.0000	0.0000	0.0000	-0.5928	-0.8236	-0.3754	0.1643	0.3075	0.1284	-0.0000	0.0001	0.0001	0.0000	-0.0000	0.0000	-0.0000	0.0012	0.0006	0.0000	-0.0000	0.0000
364.7280	-0.0000	-1.5708	-0.0000	-1.5708	0.0000	0.0000	-0.0000	-0.0000	-0.0000	0.0000	0.0000	0.0000	-0.6300	-0.8792	-0.3905	0.1571	0.3123	0.1298	0.0000	0.0001	0.0000	0.0000	-0.0000	0.0000	0.0000	0.0018	0.0002	0.0001	-0.0000	0.0000
364.7380	-0.0000	-1.5708	-0.0000	-1.5708	0.0000	0.0000	-0.0000	-0.0000	-0.0000	0.0000	0.0000	0.0000	-0.6181	-0.8572	-0.4030	0.1580	0.3063	0.1212	0.0000	0.0003	0.0002	0.0000	-0.0000	0.0000	0.0000	0.0033	0.0017	0.0002	-0.0000	0.0000
364.7500	-0.0000	-1.5708	-0.0000	-1.5708	0.0000	0.0000	0.0000	-0.0000	-0.0000	0.0000	0.0000	0.0000	-0.5202	-0.9510	-0.3836	0.1790	0.2904	0.1392	-0.0000	0.0006	0.0004	0.0000	-0.0000	0.0000	-0.0000	0.0073	0.0037	0.0003	-0.0001	0.0000
364.7600	0.0000	-1.5708	-0.0000	-1.5708	0.0000	0.0000	0.0000	-0.0000	-0.0000	0.0000	0.0000	0.0000	-0.4879	-0.8611	-0.4143	0.1686	0.3139	0.1053	0.0000	0.0001	0.0001	-0.0000	0.0000	0.0000	0.0000	0.0011	0.0005	-0.0001	0.0000	0.0000
364.7700	-0.0000	-1.5708	0.0000	-1.5708	0.0000	0.0000	0.0000	-0.0000	-0.0000	0.0000	0.0000	0.0000	-0.6458	-0.8711	-0.4382	0.1602	0.3055	0.1185	0.0000	-0.0002	-0.0001	-0.0000	0.0000	0.0000	0.0000	-0.0028	-0.0014	-0.0002	0.0000	0.0000
364.7800	0.0000	-1.5708	-0.0000	-1.5708	-0.0000	-0.0000	0.0001	-0.0000	-0.0000	0.0000	0.0000	0.0000	-0.5483	-0.8533	-0.4228	0.1724	0.2938	0.1038	-0.0000	0.0001	0.0000	0.0000	-0.0000	0.0000	-0.0000	0.0008	0.0001	0.0000	-0.0000	0.0000
364.7900	0.0000	-1.5708	-0.0000	-1.5708	0.0000	0.0000	0.0000	-0.0000	-0.0000	0.0000	0.0000	0.0000	-0.5653	-0.7746	-0.4620	0.1827	0.3010	0.1105	0.0000	-0.0000	0.0000	0.0000	0.0000	0.0000	0.0000	-0.0003	0.0001	0.0000	0.0000	0.0000
364.8020	-0.0000	-1.5708	-0.0000	-1.5708	0.0000	-0.0000	0.0001	-0.0000	-0.0000	0.0000	0.0000	0.0000	-0.4870	-0.8834	-0.4010	0.1443	0.3085	0.1039	-0.0000	-0.0002	-0.0001	-0.0000	0.0000	0.0000	-0.0000	-0.0023	-0.0009	-0.0001	0.0000	0.0000
364.8120	0.0000	-1.5708	0.0000	-1.5708	0.0000	0.0000	0.0001	-0.0000	-0.0000	0.0000	0.0000	0.0000	-0.4645	-0.9451	-0.4244	0.1598	0.2975	0.1155	0.0000	0.0001	0.0000	0.0000	-0.0000	0.0000	0.0000	0.0008	0.0002	0.0001	-0.0000	0.0000
364.8220	-0.0000	-1.5708	-0.0000	-1.5708	0.0000	0.0000	0.0000	-0.0000	-0.0000	0.0000	0.0000	0.0000	-0.4328	-0.7630	-0.3973	0.1787	0.3000	0.1044	-0.0000	-0.0000	0.0000	-0.0000	0.0000	0.0000	-0.0000	-0.0003	0.0001	-0.0000	0.0000	0.0000
364.8320	0.0000	-1.5708	0.0000	-1.5708	0.0000	0.0000	0.0000	-0.0000	-0.0000	0.0000	0.0000	0.0000	-0.4866	-0.8830	-0.4159	0.1707	0.2952	0.1278	-0.0000	-0.0001	0.0000	0.0000	-0.0000	0.0000	-0.0000	-0.0011	0.0002	0.0001	-0.0000	0.0000
364.8420	0.0000	-1.5708	0.0000	-1.5708	0.0000	0.0000	0.0000	-0.0000	-0.0000	0.0000	0.0000	0.0000	-0.5478	-0.8224	-0.4045	0.1529	0.2916	0.0953	-0.0000	-0.0002	-0.0000	-0.0000	0.0000	0.0000	-0.0000	-0.0018	-0.0005	-0.0001	0.0000	0.0000
364.8540	0.0000	-1.5708	-0.0000	-1.5708	0.0000	0.0000	0.0001	-0.0000	-0.0000	0.0000	0.0000	0.0000	-0.4478	-0.8779	-0.3782	0.1730	0.2925	0.1203	-0.0000	0.0002	0.0002	0.0000	-0.0000	0.0000	-0.0000	0.0022	0.0016	0.0001	-0.0000	0.0000
364.8640	0.0000	-1.5708	-0.0000	-1.5708	0.0000	-0.0000	0.0001	-0.0000	-0.0000	0.0000	0.0000	0.0000	-0.5078	-0.8452	-0.3737	0.1702	0.3051	0.1019	0.0000	-0.0000	0.0000	0.0000	-0.0000	0.0000	0.0000	-0.0002	0.0001	0.0000	-0.0000	0.0000
364.8740	0.0000	-1.5708	-0.0000	-1.5708	0.0000	0.0000	0.0000	-0.0000	-0.0000	0.0000	0.0000	0.0000	-0.3621	-0.8365	-0.3336	0.1919	0.3005	0.1065	0.0000	0.0003	0.0002	0.0000	-0.0000	0.0000	0.0000	0.0032	0.0017	0.0001	-0.0000	0.0000
364.8840	0.0000	-1.5708	-0.0000	-1.5708	0.0000	0.0000	0.0000	-0.0000	-0.0000	0.0000	0.0000	0.0000	-0.5191	-0.7941	-0.3505	0.1541	0.3368	0.1147	-0.0000	-0.0001	0.0001	0.0000	-0.0000	0.0000	-0.0000	-0.0006	0.0007	0.0001	-0.0000	0.0000
364.8940	0.0000	-1.5708	-0.0000	-1.5707	0.0000	0.0000	0.0000	-0.0000	-0.0000	0.0000	0.0000	0.0000	-0.4160	-0.8514	-0.4158	0.1715	0.3152	0.1042	0.0000	-0.0001	-0.0000	-0.0000	0.0000	0.0000	0.0000	-0.0007	-0.0004	-0.0000	0.0000	0.0000
364.9040	-0.0000	-1.5708	-0.0000	-1.5708	0.0000	0.0000	0.0000	-0.0000	-0.0000	0.0000	0.0000	0.0000	-0.5347	-0.8173	-0.3578	0.1683	0.2872	0.0783	0.0000	0.0000	0.0001	0.0000	-0.0000	0.0000	0.0000	0.0003	0.0007	0.0001	-0.0000	0.0000
364.9160	0.0000	-1.5708	-0.0000	-1.5708	0.0000	0.0000	0.0000	-0.0000	-0.0000	0.0000	0.0000	0.0000	-0.4178	-0.8793	-0.4142	0.1546	0.3146	0.0981	0.0000	0.0004	0.0003	0.0000	-0.0000	0.0000	0.0000	0.0047	0.0031	0.0002	-0.0001	0.0000
364.9260	-0.0000	-1.5708	-0.0000	-1.5708	0.0000	-0.0000	0.0000	-0.0000	-0.0000	0.0000	0.0000	0.0000	-0.5321	-0.8457	-0.3919	0.1529	0.3016	0.0812	-0.0000	-0.0002	-0.0001	-0.0000	0.0000	0.0000	-0.0000	-0.0023	-0.0009	-0.0001	0.0000	0.0000
364.9360	-0.0000	-1.5708	-0.0000	-1.5708	-0.0000	0.0000	0.0000	-0.0000	-0.0000	0.0000	0.0000	0.0000	-0.5050	-0.7849	-0.3684	0.1508	0.2809	0.1230	0.0000	0.0000	0.0001	-0.0000	0.0000	0.0000	0.0000	0.0002	0.0005	-0.0000	0.0000	0.0000
364.9460	0.0000	-1.5708	-0.0000	-1.5708	0.0000	-0.0000	0.0001	-0.0000	-0.0000	0.0000	0.0000	-0.0000	-0.5121	-0.8470	-0.3722	0.1489	0.3027	0.0760	0.0000	-0.0003	-0.0001	0.0000	-0.0000	0.0000	0.0000	-0.0036	-0.0013	0.0000	-0.0000	0.0000
364.9560	-0.0000	-1.5708	-0.0000	-1.5708	0.0000	0.0000	0.0000	-0.0000	-0.0000	0.0000	0.0000	-0.0000	-0.4805	-0.7788	-0.3905	0.1630	0.2930	0.1203	-0.0000	0.0002	0.0002	0.0000	-0.0000	0.0000	-0.0000	0.0023	0.0017	0.0002	-0.0000	0.0000
364.9680	0.0000	-1.5708	-0.0000	-1.5708	0.0000	-0.0000	0.0000	-0.0000	-0.0000	0.0000	0.0000	-0.0000	-0.5635	-0.8514	-0.4218	0.1200	0.2969	0.1285	-0.0000	0.0000	-0.0000	-0.0000	0.0000	0.0000	-0.0000	0.0002	-0.0005	-0.0001	0.0000	0.0000
364.9780	0.0000	-1.5708	-0.0000	-1.5708	0.0000	-0.0000	0.0000	-0.0000	-0.0000	0.0000	0.0000	-0.0000	-0.4916	-0.8471	-0.3654	0.1701	0.3064	0.0975	0.0000	0.0004	0.0003	0.0000	-0.0000	0.0000	0.0000	0.0053	0.0028	0.0003	-0.0001	0.0000
364.9880	0.0000	-1.5708	-0.0000	-1.5708	0.0000	0.0000	0.0000	-0.0000	-0.0000	0.0000	0.0000	0.0000	-0.6697	-0.8787	-0.3359	0.1377	0.2803	0.0983	-0.0000	0.0001	0.0001	0.0000	-0.0000	-0.0000	-0.0000	0.0013	0.0007	0.0002	-0.0000	-0.0000
364.9980	0.0000	-1.5708	-0.0000	-1.5708	0.0000	-0.0000	0.0000	-0.0000	-0.0000	0.0000	0.0000	0.0000	-0.5682	-0.8544	-0.3641	0.1463	0.2885	0.1030	-0.0000	0.0003	0.0001	0.0000	-0.0000	-0.0000	-0.0000	0.0037	0.0012	0.0001	-0.0000	-0.0000
365.0080	-0.0000	-1.5708	0.0000	-1.5708	-0.0000	-0.0000	0.0000	-0.0000	-0.0000	0.0000	0.0000	0.0000	-0.4973	-0.7907	-0.3904	0.1513	0.2534	0.0874	-0.0000	0.0004	0.0002	0.0000	-0.0000	-0.0000	0.0000	0.0043	0.0017	0.0002	-0.0000	-0.0000
365.0200	0.0000	-1.5708	0.0000	-1.5708	-0.0000	-0.0000	0.0000	-0.0000	-0.0000	0.0000	0.0000	0.0000	-0.6423	-0.8302	-0.4210	0.1537	0.2736	0.0911	-0.0000	0.0003	0.0002	0.0000	-0.0000	-0.0000	0.0000	0.0041	0.0016	0.0001	-0.0000	-0.0000
365.0300	-0.0000	-1.5708	-0.0000	-1.5708	-0.0000	0.0000	0.0000	-0.0000	-0.0000	0.0000	0.0000	0.0000	-0.5351	-0.7902	-0.3566	0.1362	0.2864	0.1050	-0.0000	0.0001	0.0002	0.0000	-0.0000	-0.0000	0.0000	0.0013	0.0017	0.0002	-0.0000	-0.0000
365.0400	0.0000	-1.5708	0.0000	-1.5708	0.0000	0.0000	0.0000	-0.0000	-0.0000	0.0000	0.0000	0.0000	-0.5226	-0.8570	-0.4395	0.1442	0.2983	0.0973	-0.0000	0.0002	0.0001	-0.0000	-0.0000	-0.0000	0.0000	0.0026	0.0010	-0.0000	-0.0000	-0.0000
365.0500	0.0000	-1.5708	-0.0000	-1.5708	-0.0000	0.0000	-0.0000	-0.0000	-0.0000	0.0000	0.0000	0.0000	-0.7275	-0.8581	-0.3626	0.1262	0.2944	0.0974	-0.0000	0.0002	0.0001	0.0000	-0.0000	-0.0000	0.0000	0.0027	0.0011	0.0001	-0.0000	-0.0000
365.0600	-0.0000	-1.5708	-0.0000	-1.5708	-0.0000	0.0000	-0.0000	-0.0000	-0.0000	0.0000	0.0000	0.0000	-0.5390	-0.7499	-0.3838	0.1484	0.2767	0.0945	-0.0000	0.0004	0.0003	0.0000	-0.0000	-0.0000	-0.0000	0.0043	0.0027	0.0002	-0.0001	-0.0000
365.0700	-0.0000	-1.5708	0.0000	-1.5708	0.0000	-0.0000	-0.0000	-0.0000	-0.0000	0.0000	0.0000	0.0000	-0.6029	-0.7075	-0.2940	0.1566	0.3040	0.0939	-0.0000	0.0003	0.0002	0.0000	-0.0000	-0.0000	0.0000	0.0042	0.0016	0.0001	-0.0000	-0.0000
365.0820	-0.0000	-1.5708	-0.0000	-1.5708	0.0000	0.0000	-0.0000	-0.0000	-0.0000	0.0000	0.0000	0.0000	-0.4937	-0.8296	-0.3893	0.1684	0.2786	0.0907	-0.0000	0.0002	0.0001	0.0000	-0.0000	-0.0000	-0.0000	0.0027	0.0011	0.0001	-0.0000	-0.0000
365.0920	-0.0000	-1.5708	-0.0000	-1.5708	0.0000	0.0000	0.0000	-0.0000	-0.0000	0.0000	0.0000	0.0000	-0.1522	0.4202	-0.0110	0.1496	0.3740	0.0922	0.5889	1.3253	0.4290	0.0049	0.0805	-0.0047	2.2930	10.8322	3.5799	0.1983	0.1731	-0.0137
365.1020	0.0000	-1.5708	0.0000	-1.5708	0.0001	0.0000	0.0076	0.0108	0.0031	0.0000	0.0105	0.0000	0.7385	0.9387	0.0958	0.0998	0.3883	0.0905	1.3611	2.1422	0.5550	-0.0214	0.2057	-0.0113	2.2930	10.8229	3.5759	0.1979	0.1732	-0.0137
365.1120	0.0002	-1.5706	0.0000	-1.5708	0.0002	0.0000	0.0139	0.0156	0.0056	-0.0000	0.0169	-0.0001	1.0393	1.1857	0.2286	0.0874	0.4133	0.0416	1.6598	2.3232	0.6811	-0.0478	0.3309	-0.0180	2.2930	10.8118	3.5720	0.1978	0.1732	-0.0137
365.1220	0.0003	-1.5705	0.0001	-1.5708	0.0004	-0.0000	0.0183	0.0179	0.0066	-0.0014	0.0184	-0.0008	1.0735	1.6280	0.4873	0.0319	0.3817	0.0551	1.6710	2.3345	0.8071	-0.0741	0.3398	-0.0247	2.2930	10.7957	3.5668	0.1975	0.1734	-0.0137
365.1340	0.0005	-1.5703	0.0001	-1.5708	0.0006	0.0000	0.0233	0.0241	0.0094	-0.0036	0.0183	-0.0005	1.3664	1.8354	0.5743	-0.0021	0.4003	0.0475	1.6844	2.3473	0.9577	-0.1057	0.3410	-0.0326	2.2931	10.7673	3.5553	0.1970	0.1736	-0.0137
365.1440	0.0008	-1.5700	0.0002	-1.5709	0.0008	-0.0000	0.0281	0.0274	0.0092	-0.0070	0.0194	-0.0004	1.0823	1.0322	0.3775	-0.0145	0.3536	0.0115	1.4982	1.4457	0.6524	-0.1367	0.3254	-0.0345	0.0000	-0.1007	-0.0384	-0.0020	0.0007	0.0000
365.1540	0.0011	-1.5697	0.0003	-1.5709	0.0010	0.0000	0.0270	0.0242	0.0089	-0.0048	0.0174	-0.0004	1.5066	1.6469	0.4444	-0.0061	0.3690	-0.0061	1.4983	1.4427	0.6507	-0.1367	0.3255	-0.0345	0.0000	-0.1371	-0.0543	-0.0030	0.0010	0.0000
365.1640	0.0014	-1.5694	0.0005	-1.5710	0.0012	-0.0000	0.0287	0.0279	0.0104	-0.0052	0.0169	-0.0005	1.4628	1.4615	0.3471	-0.0744	0.3751	0.0112	1.4983	1.4394	0.6490	-0.1368	0.3255	-0.0345	0.0000	-0.1766	-0.0720	-0.0040	0.0014	0.0000
365.1740	0.0017	-1.5692	0.0005	-1.5710	0.0013	-0.0000	0.0305	0.0291	0.0114	-0.0045	0.0173	-0.0004	1.0526	1.3808	0.3071	-0.0965	0.3720	-0.0101	1.4983	1.4358	0.6473	-0.1369	0.3255	-0.0345	0.0000	-0.2198	-0.0886	-0.0051	0.0017	0.0000
365.1860	0.0020	-1.5688	0.0007	-1.5710	0.0016	-0.0001	0.0290	0.0307	0.0101	-0.0047	0.0186	-0.0010	1.3559	1.3685	0.3268	-0.1037	0.3586	-0.0259	1.4983	1.4320	0.6454	-0.1371	0.3256	-0.0345	0.0001	-0.2659	-0.1072	-0.0063	0.0021	0.0000
365.1960	0.0023	-1.5684	0.0008	-1.5711	0.0018	-0.0000	0.0329	0.0444	0.0196	-0.0058	0.0244	-0.0011	1.8682	2.4524	0.5563	-0.1554	0.3686	-0.0719	1.8190	3.0312	1.2829	-0.1503	0.3500	-0.0522	3.6402	18.6442	6.0782	0.3328	0.2498	-0.0329
365.2060	0.0027	-1.5680	0.0008	-1.5712	0.0020	-0.0001	0.0433	0.0548	0.0158	-0.0111	0.0291	-0.0036	1.4439	2.0653	1.0254	-0.1442	0.3472	-0.0482	1.8373	3.0481	1.2846	-0.1994	0.3515	-0.0681	3.6403	18.5820	6.0550	0.3315	0.2503	-0.0329
365.2160	0.0032	-1.5674	0.0009	-1.5714	0.0024	-0.0001	0.0502	0.0610	0.0164	-0.0136	0.0354	-0.0062	1.5846	2.4529	1.2635	-0.1272	0.3754	-0.0159	1.8557	3.0647	1.2862	-0.2485	0.3531	-0.0841	3.6405	18.5166	6.0301	0.3301	0.2507	-0.0329
365.2260	0.0037	-1.5668	0.0011	-1.5715	0.0027	-0.0001	0.0585	0.0671	0.0190	-0.0132	0.0392	-0.0047	1.8137	2.7886	1.3760	-0.1485	0.4049	-0.0352	1.8740	3.0797	1.2870	-0.2623	0.3547	-0.1000	3.6408	18.4320	5.9980	0.3285	0.2513	-0.0329
365.2360	0.0044	-1.5660	0.0013	-1.5716	0.0032	-0.0002	0.0675	0.0773	0.0240	-0.0129	0.0470	-0.0048	1.8041	2.9490	1.3093	-0.1808	0.3669	-0.0936	1.8924	3.0936	1.2871	-0.2632	0.3562	-0.1160	3.6412	18.3344	5.9590	0.3263	0.2520	-0.0329
365.2480	0.0053	-1.5650	0.0017	-1.5718	0.0038	-0.0002	0.0787	0.0909	0.0294	-0.0136	0.0554	-0.0051	1.8074	2.9104	1.2884	-0.2067	0.3657	-0.0977	1.9144	3.1083	1.2863	-0.2643	0.3582	-0.1351	3.6419	18.1923	5.9032	0.3227	0.2531	-0.0329
365.2580	0.0061	-1.5640	0.0020	-1.5718	0.0044	-0.0003	0.0876	0.1023	0.0342	-0.0159	0.0609	-0.0054	1.6376	2.8261	1.1356	-0.2026	0.3903	-0.1129	1.9328	3.1192	1.2848	-0.2653	0.3598	-0.1511	3.6427	18.0587	5.8478	0.3194	0.2541	-0.0329
365.2680	0.0071	-1.5629	0.0024	-1.5720	0.0050	-0.0004	0.0934	0.1112	0.0363	-0.0187	0.0699	-0.0070	2.1313	2.8209	1.2346	-0.2073	0.3548	-0.1239	1.7486	2.0842	0.8674	-0.2870	0.3461	-0.1629	1.2463	5.4340	1.7061	0.0921	0.0922	-0.0112
365.2780	0.0081	-1.5619	0.0027	-1.5722	0.0057	-0.0004	0.0980	0.1029	0.0295	-0.0211	0.0675	-0.0060	1.2480	2.2834	1.1075	-0.1851	0.3729	-0.1305	1.6448	1.5307	0.6456	-0.2982	0.3383	-0.1618	0.0033	-1.1939	-0.4753	-0.0280	0.0090	0.0000
365.2880	0.0090	-1.5608	0.0030	-1.5724	0.0064	-0.0004	0.0969	0.1096	0.0329	-0.0196	0.0696	-0.0058	1.0567	1.8470	0.9548	-0.2199	0.3400	-0.1315	1.8404	2.6764	1.0975	-0.2755	0.3509	-0.1679	2.3159	12.4882	3.9651	0.2178	0.1421	-0.0320
365.3000	0.0102	-1.5592	0.0035	-1.5726	0.0072	-0.0006	0.1070	0.1355	0.0458	-0.0189	0.0753	-0.0076	2.1628	2.6439	1.1676	-0.2340	0.3809	-0.1309	2.0099	3.5535	1.4360	-0.2597	0.3620	-0.2024	4.0390	22.5896	7.2369	0.3987	0.2419	-0.0557
365.3100	0.0114	-1.5579	0.0039	-1.5729	0.0080	-0.0006	0.1205	0.1417	0.0462	-0.0215	0.0803	-0.0093	1.3774	3.0965	1.3528	-0.2380	0.4043	-0.1479	2.0315	3.5657	1.4333	-0.2610	0.3637	-0.2293	4.0415	22.3996	7.1617	0.3941	0.2433	-0.0557
365.3200	0.0127	-1.5564	0.0044	-1.5731	0.0088	-0.0007	0.1259	0.1504	0.0487	-0.0240	0.0828	-0.0106	1.9924	3.4047	1.5153	-0.2558	0.4690	-0.1147	2.0531	3.5773	1.4302	-0.2623	0.3655	-0.2563	4.0445	22.2033	7.0828	0.3893	0.2448	-0.0557
365.3300	0.0140	-1.5548	0.0049	-1.5733	0.0097	-0.0008	0.1360	0.1660	0.0541	-0.0286	0.0911	-0.0115	2.0271	3.3735	1.4467	-0.2397	0.4346	-0.1735	2.0747	3.5869	1.4260	-0.2637	0.3672	-0.2832	4.0484	21.9822	6.9938	0.3840	0.2464	-0.0557
365.3400	0.0154	-1.5530	0.0054	-1.5736	0.0106	-0.0009	0.1488	0.1771	0.0587	-0.0303	0.1006	-0.0120	2.0286	3.4192	1.3742	-0.2266	0.4249	-0.1831	2.0965	3.5949	1.4212	-0.2651	0.3689	-0.2983	4.0530	21.7433	6.8976	0.3782	0.2482	-0.0557
365.3520	0.0173	-1.5507	0.0062	-1.5740	0.0119	-0.0010	0.1612	0.1947	0.0640	-0.0311	0.1108	-0.0114	1.8053	3.1422	1.2287	-0.2588	0.3772	-0.1866	2.1227	3.6022	1.4140	-0.2668	0.3711	-0.2988	4.0599	21.4274	6.7686	0.3703	0.2506	-0.0557
365.3620	0.0190	-1.5486	0.0070	-1.5743	0.0130	-0.0011	0.1694	0.2109	0.0649	-0.0316	0.1144	-0.0112	2.0882	2.7004	1.0963	-0.2703	0.3351	-0.2182	2.1446	3.6065	1.4071	-0.2683	0.3728	-0.2991	4.0669	21.1432	6.6530	0.3633	0.2528	-0.0557
365.3720	0.0208	-1.5464	0.0076	-1.5746	0.0142	-0.0012	0.1803	0.2212	0.0673	-0.0364	0.1171	-0.0127	2.5524	2.5955	1.1413	-0.2760	0.3959	-0.2038	2.1667	3.6097	1.4001	-0.2699	0.3746	-0.2995	4.0751	20.8462	6.5351	0.3561	0.2550	-0.0557
365.3820	0.0226	-1.5442	0.0083	-1.5751	0.0154	-0.0014	0.1925	0.2278	0.0631	-0.0417	0.1215	-0.0129	1.1746	0.6966	0.6091	-0.2468	0.4117	-0.2231	1.8411	1.5839	0.5923	-0.3114	0.3543	-0.2945	0.0392	-3.5932	-1.4385	-0.0861	0.0270	0.0000
365.3920	0.0245	-1.5419	0.0090	-1.5754	0.0166	-0.0015	0.1882	0.2225	0.0686	-0.0390	0.1227	-0.0122	2.0632	4.5057	1.5855	-0.2242	0.4418	-0.2844	2.1518	3.7708	1.4529	-0.2667	0.3686	-0.3022	3.6331	22.4093	7.0020	0.3996	0.1735	-0.0794
365.4020	0.0265	-1.5395	0.0096	-1.5758	0.0179	-0.0016	0.1996	0.2503	0.0760	-0.0389	0.1329	-0.0145	2.4556	2.7283	1.1747	-0.2802	0.3646	-0.3210	2.1733	3.7740	1.4451	-0.2683	0.3701	-0.3027	3.6447	22.0848	6.8737	0.3918	0.1759	-0.0794
365.4140	0.0290	-1.5365	0.0105	-1.5764	0.0195	-0.0018	0.2128	0.2611	0.0777	-0.0421	0.1359	-0.0176	1.8595	3.3760	1.3829	-0.2541	0.3532	-0.3052	2.1994	3.7763	1.4350	-0.2702	0.3719	-0.3033	3.6609	21.6773	6.7123	0.3821	0.1788	-0.0794
365.4240	0.0312	-1.5339	0.0113	-1.5768	0.0209	-0.0020	0.2195	0.2729	0.0788	-0.0457	0.1397	-0.0192	1.9584	3.6711	1.6563	-0.2443	0.3565	-0.3387	2.2213	3.7764	1.4258	-0.2719	0.3734	-0.3038	3.6766	21.3162	6.5702	0.3735	0.1815	-0.0794
365.4340	0.0335	-1.5311	0.0121	-1.5772	0.0224	-0.0022	0.2273	0.2870	0.0832	-0.0472	0.1445	-0.0213	2.1775	3.9630	1.7053	-0.2043	0.3612	-0.3221	2.2434	3.7751	1.4158	-0.2735	0.3750	-0.3043	3.6944	20.9376	6.4201	0.3645	0.1842	-0.0794
365.4440	0.0359	-1.5281	0.0129	-1.5777	0.0238	-0.0024	0.2388	0.3042	0.0883	-0.0487	0.1457	-0.0215	1.9382	3.6779	1.6938	-0.2201	0.4350	-0.3069	2.2657	3.7713	1.4045	-0.2753	0.3765	-0.3048	3.7148	20.5297	6.2574	0.3544	0.1872	-0.0794
365.4540	0.0384	-1.5249	0.0139	-1.5782	0.0253	-0.0026	0.2468	0.3183	0.0928	-0.0491	0.1526	-0.0215	2.1212	3.7913	1.6481	-0.2487	0.4586	-0.3547	2.2882	3.7656	1.3926	-0.2771	0.3781	-0.3053	3.7380	20.0987	6.0878	0.3441	0.1903	-0.0794
365.4660	0.0414	-1.5209	0.0151	-1.5788	0.0272	-0.0029	0.2611	0.3375	0.1009	-0.0528	0.1629	-0.0255	2.0321	3.3547	1.4630	-0.2717	0.3507	-0.3316	2.3156	3.7560	1.3765	-0.2795	0.3800	-0.3060	3.7699	19.5483	5.8672	0.3301	0.1944	-0.0794
365.4760	0.0441	-1.5174	0.0162	-1.5793	0.0289	-0.0031	0.2698	0.3520	0.1070	-0.0557	0.1675	-0.0277	2.0668	3.3170	1.2483	-0.2699	0.3452	-0.3438	2.3387	3.7459	1.3622	-0.2814	0.3816	-0.3065	3.8002	19.0645	5.6748	0.3181	0.1979	-0.0794
365.4860	0.0469	-1.5138	0.0173	-1.5799	0.0306	-0.0035	0.2831	0.3636	0.1108	-0.0600	0.1657	-0.0292	2.5670	3.2874	1.1403	-0.2575	0.4751	-0.3346	2.0710	1.6482	0.5220	-0.3266	0.3703	-0.2999	0.3946	-6.3509	-2.6336	-0.1611	0.0651	-0.0042
365.4960	0.0497	-1.5101	0.0184	-1.5805	0.0322	-0.0038	0.2910	0.3722	0.1164	-0.0580	0.1707	-0.0280	2.1036	3.5797	0.9339	-0.2535	0.4660	-0.3554	2.2780	3.6586	1.3164	-0.2822	0.3719	-0.3096	2.6912	17.4067	5.1356	0.3230	0.0744	-0.1022
365.5060	0.0526	-1.5063	0.0196	-1.5811	0.0341	-0.0040	0.2983	0.3875	0.1144	-0.0608	0.1759	-0.0283	2.3763	3.0854	1.2290	-0.2811	0.3875	-0.3575	2.2976	3.6436	1.3005	-0.2840	0.3730	-0.3103	2.7280	16.8800	4.9262	0.3101	0.0782	-0.1022
365.5180	0.0562	-1.5015	0.0209	-1.5818	0.0362	-0.0044	0.3088	0.3997	0.1169	-0.0633	0.1791	-0.0308	2.0692	3.2831	1.4474	-0.2578	0.3950	-0.3543	2.3216	3.6240	1.2807	-0.2862	0.3743	-0.3111	2.7766	16.2278	4.6694	0.2940	0.0829	-0.1022
365.5280	0.0594	-1.4974	0.0221	-1.5824	0.0380	-0.0047	0.3167	0.4144	0.1217	-0.0653	0.1812	-0.0345	2.2338	3.2798	1.4336	-0.2403	0.4103	-0.3618	2.3419	3.6058	1.2633	-0.2881	0.3754	-0.3117	2.8215	15.6613	4.4463	0.2799	0.0869	-0.1022
365.5380	0.0626	-1.4931	0.0234	-1.5831	0.0399	-0.0051	0.3223	0.4257	0.1291	-0.0659	0.1827	-0.0368	1.8460	3.4423	1.3528	-0.2439	0.4282	-0.3177	2.3626	3.5859	1.2449	-0.2901	0.3765	-0.3124	2.8705	15.0747	4.2137	0.2651	0.0912	-0.1022
365.5480	0.0659	-1.4888	0.0247	-1.5838	0.0417	-0.0055	0.3287	0.4406	0.1338	-0.0669	0.1843	-0.0375	2.3437	3.3353	1.1867	-0.2676	0.4451	-0.3253	2.3836	3.5645	1.2257	-0.2921	0.3777	-0.3130	2.9238	14.4714	3.9726	0.2497	0.0956	-0.1022
365.5600	0.0699	-1.4834	0.0264	-1.5845	0.0440	-0.0059	0.3384	0.4618	0.1392	-0.0676	0.1968	-0.0411	2.3018	2.7871	0.9925	-0.2569	0.3516	-0.2657	2.4093	3.5371	1.2019	-0.2946	0.3790	-0.3138	2.9936	13.7255	3.6763	0.2307	0.1010	-0.1022
365.5700	0.0733	-1.4788	0.0279	-1.5853	0.0459	-0.0064	0.3484	0.4763	0.1419	-0.0738	0.1916	-0.0401	2.5276	2.6104	0.9885	-0.2380	0.4034	-0.2446	2.4312	3.5123	1.1810	-0.2968	0.3802	-0.3145	3.0573	13.0801	3.4183	0.2140	0.1058	-0.1022
365.5800	0.0768	-1.4739	0.0293	-1.5859	0.0478	-0.0067	0.3558	0.4875	0.1486	-0.0715	0.1960	-0.0410	2.3898	2.6539	0.6730	-0.2452	0.4210	-0.2693	2.4536	3.4851	1.1592	-0.2990	0.3814	-0.3152	3.1266	12.4074	3.1519	0.1969	0.1106	-0.1022
365.5900	0.0804	-1.4689	0.0308	-1.5866	0.0498	-0.0071	0.3643	0.4982	0.1507	-0.0740	0.2049	-0.0411	2.0827	2.4879	0.7201	-0.2641	0.3517	-0.3266	2.3339	3.1901	1.0465	-0.3007	0.3689	-0.3177	1.5187	8.5497	1.9920	0.1832	-0.0291	-0.1214
365.6000	0.0841	-1.4639	0.0323	-1.5874	0.0517	-0.0076	0.3662	0.5060	0.1511	-0.0742	0.2043	-0.0440	2.2958	2.6314	0.8618	-0.2669	0.3725	-0.3380	2.3497	3.1407	1.0235	-0.3025	0.3695	-0.3184	1.5855	7.8490	1.7155	0.1654	-0.0241	-0.1214
365.6120	0.0885	-1.4576	0.0341	-1.5883	0.0542	-0.0081	0.3694	0.5189	0.1537	-0.0721	0.2046	-0.0469	2.3294	2.8075	0.9526	-0.2687	0.3456	-0.3463	2.3690	3.0799	0.9952	-0.3047	0.3701	-0.3194	1.6710	6.9919	1.3766	0.1434	-0.0178	-0.1214
365.6220	0.0923	-1.4524	0.0357	-1.5890	0.0561	-0.0086	0.3769	0.5322	0.1610	-0.0748	0.1987	-0.0507	2.1376	2.5988	0.6935	-0.2788	0.4157	-0.3170	2.3856	3.0276	0.9709	-0.3067	0.3707	-0.3202	1.7472	6.2573	1.0876	0.1244	-0.0125	-0.1214
365.6320	0.0961	-1.4470	0.0374	-1.5897	0.0582	-0.0091	0.3770	0.5454	0.1649	-0.0750	0.2050	-0.0514	2.2084	2.4603	0.7490	-0.2872	0.3839	-0.3439	2.4025	2.9747	0.9461	-0.3086	0.3713	-0.3209	1.8274	5.5159	0.7938	0.1050	-0.0070	-0.1214
365.6420	0.0999	-1.4414	0.0390	-1.5905	0.0602	-0.0097	0.3825	0.5563	0.1659	-0.0759	0.2044	-0.0548	2.3883	2.6256	0.8306	-0.2518	0.3119	-0.3442	2.4199	2.9198	0.9204	-0.3106	0.3718	-0.3217	1.9129	4.7502	0.4914	0.0851	-0.0015	-0.1214
365.6520	0.1039	-1.4359	0.0407	-1.5912	0.0622	-0.0102	0.3890	0.5661	0.1692	-0.0745	0.1963	-0.0586	2.1145	2.6640	0.9483	-0.2651	0.4649	-0.2984	2.4375	2.8644	0.8946	-0.3127	0.3724	-0.3225	2.0026	3.9790	0.1869	0.0648	0.0042	-0.1214
365.6640	0.1086	-1.4289	0.0428	-1.5921	0.0647	-0.0109	0.3942	0.5811	0.1757	-0.0765	0.2035	-0.0615	2.5612	2.7177	0.7773	-0.2110	0.3679	-0.2968	2.4594	2.7949	0.8622	-0.3152	0.3732	-0.3235	2.1180	3.0166	-0.1915	0.0396	0.0112	-0.1214
365.6740	0.1125	-1.4230	0.0446	-1.5929	0.0667	-0.0116	0.4032	0.5937	0.1813	-0.0752	0.2004	-0.0609	2.4038	2.4492	0.6839	-0.2315	0.3718	-0.2736	2.4781	2.7357	0.8344	-0.3174	0.3738	-0.3242	2.2198	2.2001	-0.5152	0.0180	0.0172	-0.1214
365.6840	0.1165	-1.4170	0.0464	-1.5937	0.0687	-0.0122	0.4109	0.6071	0.1846	-0.0733	0.2013	-0.0606	2.6037	2.1618	0.6452	-0.2731	0.3393	-0.3034	2.4973	2.6750	0.8060	-0.3196	0.3744	-0.3250	2.3273	1.3652	-0.8442	-0.0042	0.0233	-0.1214
365.6940	0.1206	-1.4108	0.0483	-1.5944	0.0708	-0.0128	0.4148	0.6145	0.1885	-0.0760	0.1959	-0.0625	2.4484	1.6046	0.5149	-0.2763	0.4102	-0.3166	2.3556	2.1692	0.6187	-0.3245	0.3637	-0.3267	0.5716	-4.7793	-2.7340	-0.0597	-0.0885	-0.1310
365.7040	0.1248	-1.4046	0.0502	-1.5952	0.0727	-0.0134	0.4173	0.6206	0.1926	-0.0744	0.1938	-0.0670	2.0804	1.7900	0.3949	-0.3022	0.4371	-0.3232	2.3658	2.1046	0.5891	-0.3262	0.3637	-0.3276	0.6587	-5.6318	-3.0707	-0.0825	-0.0821	-0.1310
365.7160	0.1298	-1.3970	0.0525	-1.5960	0.0751	-0.0142	0.4134	0.6320	0.1973	-0.0739	0.2020	-0.0705	2.2462	1.5203	0.3723	-0.2729	0.3092	-0.3163	2.3783	2.0249	0.5526	-0.3284	0.3638	-0.3286	0.7679	-6.6806	-3.4840	-0.1108	-0.0743	-0.1310
365.7260	0.1339	-1.3907	0.0545	-1.5967	0.0770	-0.0149	0.4126	0.6400	0.2010	-0.0734	0.1905	-0.0693	2.4310	1.5193	0.1909	-0.2775	0.4136	-0.3630	2.3890	1.9585	0.5221	-0.3302	0.3638	-0.3295	0.8615	-7.5547	-3.8294	-0.1345	-0.0677	-0.1310
365.7360	0.1381	-1.3842	0.0566	-1.5975	0.0789	-0.0156	0.4138	0.6489	0.2023	-0.0712	0.1903	-0.0763	2.1593	1.3925	0.2728	-0.3176	0.4223	-0.2934	2.3998	1.8915	0.4911	-0.3321	0.3639	-0.3303	0.9579	-8.4346	-4.1787	-0.1586	-0.0611	-0.1310
365.7460	0.1422	-1.3777	0.0586	-1.5982	0.0808	-0.0164	0.4143	0.6558	0.2031	-0.0721	0.1932	-0.0791	2.4766	1.3407	0.3359	-0.2980	0.3796	-0.2740	2.4110	1.8235	0.4599	-0.3340	0.3640	-0.3311	1.0575	-9.3279	-4.5316	-0.1831	-0.0543	-0.1310
365.7560	0.1464	-1.3711	0.0607	-1.5989	0.0827	-0.0172	0.4172	0.6643	0.2081	-0.0679	0.1891	-0.0772	2.6176	1.4920	0.2716	-0.3163	0.3539	-0.2755	2.4225	1.7543	0.4282	-0.3359	0.3640	-0.3320	1.1605	-10.2354	-4.8884	-0.2078	-0.0476	-0.1310
365.7680	0.1514	-1.3629	0.0633	-1.5998	0.0849	-0.0182	0.4202	0.6728	0.2124	-0.0689	0.1872	-0.0778	2.5990	1.3603	0.2266	-0.2827	0.3663	-0.3521	2.4366	1.6692	0.3890	-0.3383	0.3642	-0.3330	1.2891	-11.3490	-5.3284	-0.2386	-0.0391	-0.1310
365.7780	0.1557	-1.3562	0.0655	-1.6004	0.0868	-0.0190	0.4214	0.6831	0.2174	-0.0668	0.1807	-0.0828	2.3304	1.2054	0.1699	-0.3209	0.4082	-0.2896	2.4487	1.5976	0.3559	-0.3404	0.3643	-0.3338	1.3996	-12.2844	-5.6991	-0.2648	-0.0320	-0.1310
365.7880	0.1599	-1.3493	0.0678	-1.6011	0.0885	-0.0198	0.4205	0.6918	0.2231	-0.0642	0.1794	-0.0836	2.4386	1.0390	-0.1191	-0.3738	0.4050	-0.3509	2.3242	1.5491	0.3564	-0.3329	0.3518	-0.3385	-0.1141	-12.9434	-5.7411	-0.1890	-0.1588	-0.1710
365.7980	0.1641	-1.3423	0.0700	-1.6017	0.0904	-0.0206	0.4172	0.6991	0.2245	-0.0629	0.1794	-0.0893	2.3361	0.9617	0.0424	-0.3091	0.2713	-0.2901	2.2246	1.4943	0.3497	-0.3270	0.3417	-0.3425	-1.2440	-13.6731	-5.8666	-0.1392	-0.2514	-0.2007
365.8080	0.1683	-1.3353	0.0723	-1.6023	0.0921	-0.0216	0.4158	0.7074	0.2281	-0.0590	0.1651	-0.0961	2.3463	1.0492	0.1181	-0.3264	0.3633	-0.2366	2.2261	1.4220	0.3182	-0.3281	0.3409	-0.3438	-1.1640	-14.6135	-6.2366	-0.1655	-0.2441	-0.2007
365.8200	0.1732	-1.3267	0.0751	-1.6030	0.0940	-0.0227	0.4159	0.7148	0.2356	-0.0540	0.1570	-0.0926	2.4206	0.9830	-0.0899	-0.3568	0.4174	-0.2992	2.2280	1.3327	0.2791	-0.3296	0.3400	-0.3454	-1.0658	-15.7707	-6.6929	-0.1986	-0.2350	-0.2007
365.8300	0.1774	-1.3195	0.0774	-1.6036	0.0956	-0.0236	0.4144	0.7229	0.2375	-0.0534	0.1585	-0.0967	2.3672	0.8865	0.1442	-0.3219	0.3437	-0.3035	2.2296	1.2578	0.2462	-0.3309	0.3392	-0.3467	-0.9832	-16.7415	-7.0760	-0.2265	-0.2274	-0.2007
365.8400	0.1815	-1.3122	0.0798	-1.6041	0.0972	-0.0246	0.4123	0.7302	0.2405	-0.0502	0.1530	-0.1018	2.1334	0.8120	0.0758	-0.3587	0.3084	-0.2895	2.2313	1.1822	0.2134	-0.3323	0.3385	-0.3480	-0.8999	-17.7214	-7.4591	-0.2545	-0.2198	-0.2007
365.8500	0.1856	-1.3048	0.0822	-1.6046	0.0987	-0.0257	0.4099	0.7358	0.2473	-0.0501	0.1447	-0.1034	2.0725	1.2292	0.2077	-0.2548	0.3081	-0.3229	2.2331	1.1060	0.1800	-0.3336	0.3377	-0.3492	-0.8160	-18.7078	-7.8470	-0.2830	-0.2120	-0.2007
365.8620	0.1905	-1.2959	0.0852	-1.6051	0.1003	-0.0270	0.4040	0.7479	0.2547	-0.0420	0.1377	-0.1124	2.1323	0.7964	0.1426	-0.3270	0.3061	-0.2109	2.2353	1.0131	0.1392	-0.3354	0.3368	-0.3508	-0.7141	-19.9083	-8.3203	-0.3182	-0.2024	-0.2007
365.8720	0.1945	-1.2884	0.0879	-1.6056	0.1017	-0.0281	0.3996	0.7565	0.2605	-0.0393	0.1309	-0.1112	2.3419	0.6477	-0.0287	-0.3522	0.3374	-0.3337	2.2372	0.9350	0.1048	-0.3368	0.3361	-0.3521	-0.6285	-20.9173	-8.7186	-0.3480	-0.1944	-0.2007
365.8820	0.1985	-1.2807	0.0905	-1.6059	0.1029	-0.0292	0.3988	0.7636	0.2634	-0.0384	0.1230	-0.1137	2.3698	0.6960	0.0857	-0.3100	0.4128	-0.3360	2.2392	0.8561	0.0700	-0.3383	0.3354	-0.3534	-0.5422	-21.9361	-9.1206	-0.3781	-0.1862	-0.2007
365.8920	0.2025	-1.2730	0.0932	-1.6063	0.1041	-0.0304	0.3964	0.7709	0.2703	-0.0355	0.1217	-0.1180	1.5021	0.3845	-0.1154	-0.2318	0.2901	-0.3665	1.7721	0.4382	-0.0274	-0.3202	0.3034	-0.3639	-5.9756	-26.9980	-10.1461	-0.2058	-0.5070	-0.2968
365.9020	0.2064	-1.2653	0.0960	-1.6066	0.1053	-0.0316	0.3825	0.7737	0.2763	-0.0262	0.1119	-0.1251	1.8908	0.2631	-0.1394	-0.2763	0.2571	-0.2854	1.7484	0.3571	-0.0606	-0.3201	0.3013	-0.3658	-6.0078	-28.0118	-10.5483	-0.2366	-0.4984	-0.2968
365.9120	0.2101	-1.2576	0.0989	-1.6068	0.1063	-0.0329	0.3754	0.7811	0.2842	-0.0164	0.0986	-0.1283	1.7645	0.0380	-0.4711	-0.3267	0.2479	-0.3110	1.7242	0.2763	-0.0939	-0.3200	0.2992	-0.3678	-6.0451	-29.0213	-10.9505	-0.2675	-0.4898	-0.2968
365.9240	0.2146	-1.2481	0.1023	-1.6069	0.1074	-0.0344	0.3642	0.7868	0.2856	-0.0099	0.0803	-0.1334	1.7477	0.1937	-0.1767	-0.2646	0.3007	-0.3507	1.6947	0.1773	-0.1343	-0.2718	0.2966	-0.3701	-6.0968	-30.2571	-11.4378	-0.3053	-0.4792	-0.2968
365.9340	0.2181	-1.2401	0.1052	-1.6070	0.1081	-0.0358	0.3537	0.7902	0.2931	0.0016	0.0702	-0.1402	1.4735	-0.0975	-0.2763	-0.1361	0.3562	-0.3687	1.6696	0.0938	-0.1685	-0.0632	0.2946	-0.3720	-6.1457	-31.2990	-11.8503	-0.3377	-0.4702	-0.2968
365.9440	0.2216	-1.2322	0.1082	-1.6069	0.1087	-0.0372	0.3441	0.7954	0.2990	0.0116	0.0577	-0.1493	1.5482	-0.2844	-0.2115	-0.0306	0.3875	-0.2666	1.6440	0.0110	-0.2026	0.1445	0.2925	-0.3739	-6.2000	-32.3335	-12.2608	-0.3704	-0.4611	-0.2968
365.9540	0.2249	-1.2242	0.1113	-1.6067	0.1093	-0.0388	0.3327	0.8008	0.3080	0.0220	0.0494	-0.1480	1.6103	-0.4011	-0.6219	-0.0123	0.3801	-0.3748	1.6180	-0.0716	-0.2368	0.2556	0.2905	-0.3758	-6.2598	-33.3647	-12.6723	-0.4034	-0.4520	-0.2968
365.9640	0.2282	-1.2162	0.1144	-1.6066	0.1097	-0.0403	0.3238	0.8053	0.3088	0.0192	0.0420	-0.1537	1.5325	-0.5798	-0.3354	0.0656	0.3252	-0.3630	1.5915	-0.1549	-0.2710	0.2554	0.2884	-0.3777	-6.3251	-34.4042	-13.0836	-0.4366	-0.4428	-0.2968
365.9740	0.2314	-1.2081	0.1176	-1.6063	0.1100	-0.0418	0.3117	0.8073	0.3178	0.0250	0.0275	-0.1612	1.6645	-0.5730	-0.5029	0.1028	0.3575	-0.3389	1.5645	-0.2384	-0.3053	0.2551	0.2864	-0.3796	-6.3960	-35.4459	-13.4963	-0.4700	-0.4336	-0.2968
365.9840	0.2345	-1.2000	0.1209	-1.6061	0.1103	-0.0435	0.3044	0.8125	0.3220	0.0316	0.0153	-0.1630	2.8002	-1.9801	-1.2560	0.0039	0.4600	-0.2572	2.3720	-1.4593	-0.9442	0.1724	0.3608	-0.3532	3.4204	-50.0916	-19.8260	-1.3779	0.3861	0.0000
365.9960	0.2381	-1.1903	0.1248	-1.6057	0.1104	-0.0455	0.2965	0.8077	0.3251	0.0380	0.0101	-0.1667	0.7449	-1.4229	-1.1853	0.1543	0.2431	-0.2977	1.1438	-1.3851	-0.7324	0.2464	0.1536	-0.3839	-10.9151	-49.1848	-17.8013	-0.6212	-0.4846	-0.3114
366.0060	0.2409	-1.1822	0.1281	-1.6052	0.1104	-0.0471	0.2777	0.8077	0.3263	0.0487	-0.0108	-0.1709	1.2399	-1.8216	-0.9675	0.1724	-0.0269	-0.3518	1.0900	-1.4722	-0.7673	0.2472	-0.2809	-0.3859	-11.1503	-50.2077	-18.2105	-0.6549	-0.4750	-0.3114
366.0160	0.2435	-1.1740	0.1314	-1.6047	0.1102	-0.0489	0.2612	0.8046	0.3347	0.0568	-0.0287	-0.1748	1.1048	-1.7278	-1.0764	0.2022	-0.0693	-0.3520	1.0355	-1.5600	-0.8027	0.2480	-0.3679	-0.3879	-11.3947	-51.2397	-18.6236	-0.6893	-0.4653	-0.3114
366.0260	0.2461	-1.1660	0.1348	-1.6041	0.1099	-0.0507	0.2482	0.8054	0.3391	0.0701	-0.0342	-0.1821	0.8552	-2.2951	-1.1062	0.1859	-0.1327	-0.3176	0.9804	-1.6469	-0.8378	0.2487	-0.3709	-0.3899	-11.6461	-52.2605	-19.0343	-0.7238	-0.4555	-0.3114
366.0360	0.2484	-1.1579	0.1382	-1.6033	0.1096	-0.0525	0.2316	0.8020	0.3461	0.0787	-0.0420	-0.1874	0.7368	-2.4091	-1.2676	0.1895	-0.2226	-0.3333	0.9247	-1.7336	-0.8727	0.2495	-0.3739	-0.3919	-11.9052	-53.2787	-19.4434	-0.7585	-0.4457	-0.3114
366.0480	0.2511	-1.1482	0.1423	-1.6023	0.1090	-0.0548	0.2090	0.7972	0.3489	0.0918	-0.0606	-0.1900	0.8024	-2.0531	-1.1047	0.1965	-0.2165	-0.3335	0.8570	-1.8374	-0.9144	0.2503	-0.3776	-0.3944	-12.2257	-54.4978	-19.9323	-0.8004	-0.4340	-0.3114
366.0580	0.2531	-1.1404	0.1458	-1.6012	0.1083	-0.0568	0.1932	0.7942	0.3516	0.1018	-0.0720	-0.1944	0.6009	-2.2282	-0.9631	0.1985	-0.3161	-0.3767	0.8001	-1.9226	-0.9487	0.2511	-0.3807	-0.3964	-12.4992	-55.4975	-20.3347	-0.8352	-0.4242	-0.3114
366.0680	0.2550	-1.1325	0.1494	-1.6001	0.1075	-0.0588	0.1769	0.7938	0.3624	0.1128	-0.0877	-0.2046	0.6415	-2.5234	-1.3046	0.1901	-0.3124	-0.2709	0.7426	-2.0073	-0.9830	0.2517	-0.3837	-0.3984	-12.7792	-56.4922	-20.7375	-0.8705	-0.4144	-0.3114
366.0780	0.2566	-1.1245	0.1530	-1.5990	0.1066	-0.0608	0.1633	0.7895	0.3602	0.1147	-0.0932	-0.2040	2.5261	-2.3470	-1.1905	0.1403	-0.3231	-0.2655	2.0107	-2.2630	-1.2729	0.1764	-0.3027	-0.3702	2.5708	-59.5461	-23.6163	-1.6983	0.4742	0.0000
366.0880	0.2583	-1.1166	0.1567	-1.5979	0.1057	-0.0628	0.1727	0.7883	0.3639	0.1163	-0.0963	-0.2058	1.1723	-2.1022	-1.3658	0.1517	-0.3702	-0.3239	1.0924	-2.5925	-1.2919	0.2146	-0.3501	-0.3883	-8.3680	-63.4853	-23.8096	-1.2934	-0.0308	-0.1913
366.1000	0.2602	-1.1072	0.1611	-1.5963	0.1044	-0.0654	0.1386	0.7830	0.3686	0.1338	-0.1208	-0.2130	0.3992	-2.8535	-1.3232	0.1966	-0.3934	-0.3707	0.3202	-2.8796	-1.3178	0.2468	-0.3897	-0.4041	-16.9976	-66.8525	-24.1366	-1.0083	-0.4016	-0.3337
366.1100	0.2615	-1.0994	0.1650	-1.5949	0.1031	-0.0675	0.1213	0.7795	0.3752	0.1440	-0.1361	-0.2204	0.2838	-2.9746	-1.5752	0.1459	-0.3200	-0.3607	0.2432	-2.9663	-1.3526	0.2483	-0.3930	-0.4062	-17.4059	-67.8326	-24.5385	-1.0444	-0.3915	-0.3337
366.1200	0.2626	-1.0915	0.1687	-1.5934	0.1017	-0.0698	0.1018	0.7741	0.3788	0.1528	-0.1447	-0.2235	0.2252	-3.2263	-1.4315	0.1866	-0.3439	-0.3701	0.1655	-3.0539	-1.3873	0.2497	-0.3963	-0.4084	-17.8212	-68.8214	-24.9404	-1.0806	-0.3815	-0.3337
366.1300	0.2635	-1.0838	0.1725	-1.5917	0.1002	-0.0720	0.0844	0.7652	0.3818	0.1658	-0.1593	-0.2296	-0.0733	-3.2462	-1.3981	0.1918	-0.3695	-0.3840	0.0878	-3.1397	-1.4215	0.2512	-0.3996	-0.4105	-18.2379	-69.7907	-25.3366	-1.1167	-0.3715	-0.3337
366.1400	0.2642	-1.0763	0.1764	-1.5900	0.0985	-0.0743	0.0656	0.7596	0.3872	0.1786	-0.1739	-0.2391	-0.5255	-3.2390	-1.4725	0.1977	-0.3838	-0.3191	0.0099	-3.2242	-1.4551	0.2527	-0.4029	-0.4127	-18.6559	-70.7434	-25.7271	-1.1524	-0.3616	-0.3337
366.1500	0.2647	-1.0687	0.1803	-1.5881	0.0967	-0.0767	0.0446	0.7558	0.3971	0.1925	-0.1880	-0.2407	-0.5836	-3.5072	-1.7816	0.1951	-0.3769	-0.3437	-0.0682	-3.3083	-1.4887	0.2541	-0.4063	-0.4148	-19.0768	-71.6907	-26.1175	-1.1887	-0.3516	-0.3337
366.1620	0.2651	-1.0597	0.1849	-1.5858	0.0943	-0.0796	0.0196	0.7477	0.3971	0.2044	-0.2065	-0.2483	-0.6489	-3.5243	-1.3732	0.2857	-0.3824	-0.3496	-0.1624	-3.4093	-1.5286	0.2559	-0.4103	-0.4174	-19.5869	-72.8294	-26.5826	-1.2320	-0.3398	-0.3337
366.1720	0.2651	-1.0522	0.1890	-1.5836	0.0922	-0.0822	-0.0015	0.7395	0.4028	0.2204	-0.2212	-0.2517	-2.5258	-3.4377	-1.4761	0.2165	-0.3329	-0.3578	-2.3976	-3.4939	-1.5625	0.2573	-0.4136	-0.4195	-20.0166	-73.7829	-26.9759	-1.2689	-0.3299	-0.3337
366.1820	0.2649	-1.0449	0.1931	-1.5814	0.0900	-0.0848	-0.0286	0.7350	0.4102	0.2344	-0.2234	-0.2571	0.0937	-2.8959	-1.8127	0.1036	-0.3444	-0.2454	-1.4674	-3.1319	-1.6269	0.1858	-0.3317	-0.3896	0.7969	-69.4196	-27.6386	-2.0636	0.5738	0.0000
366.1920	0.2647	-1.0376	0.1973	-1.5791	0.0877	-0.0873	-0.0140	0.7387	0.4080	0.2341	-0.2307	-0.2524	-4.2129	-4.5926	-1.9328	0.2553	-0.4259	-0.3832	-3.5313	-4.1112	-1.8027	0.2543	-0.4136	-0.4239	-23.6288	-81.1022	-29.3955	-1.3568	-0.2840	-0.3567
366.2020	0.2643	-1.0302	0.2014	-1.5767	0.0852	-0.0899	-0.0524	0.7249	0.4101	0.2500	-0.2478	-0.2636	-2.5222	-4.1083	-1.7546	0.2306	-0.3755	-0.3247	-3.6209	-4.1966	-1.8364	0.2563	-0.4170	-0.4262	-24.1381	-82.0356	-29.7819	-1.3936	-0.2741	-0.3567
366.2120	0.2637	-1.0229	0.2055	-1.5741	0.0827	-0.0926	-0.0709	0.7169	0.4172	0.2677	-0.2623	-0.2644	-2.7735	-4.5476	-1.9751	0.1576	-0.3833	-0.3614	-3.7105	-4.2817	-1.8702	0.2584	-0.4203	-0.4285	-24.6462	-82.9658	-30.1680	-1.4307	-0.2642	-0.3567
366.2240	0.2627	-1.0144	0.2106	-1.5708	0.0794	-0.0958	-0.0967	0.7051	0.4233	0.2805	-0.2799	-0.2734	-3.0608	-4.8245	-2.0239	0.1559	-0.4168	-0.3606	-3.8177	-4.3829	-1.9104	0.2608	-0.4244	-0.4313	-25.2522	-84.0723	-30.6280	-1.4752	-0.2524	-0.3567
366.2340	0.2615	-1.0074	0.2149	-1.5678	0.0765	-0.0985	-0.1174	0.6964	0.4279	0.2931	-0.2976	-0.2817	-3.5171	-4.9910	-2.2151	0.1119	-0.3438	-0.4312	-3.9065	-4.4660	-1.9435	0.2629	-0.4277	-0.4335	-25.7511	-84.9780	-31.0081	-1.5125	-0.2426	-0.3567
366.2440	0.2602	-1.0005	0.2192	-1.5649	0.0735	-0.1014	-0.1394	0.6846	0.4295	0.2999	-0.3058	-0.2864	-4.0919	-4.9509	-2.1049	0.1500	-0.5057	-0.3975	-3.9950	-4.5486	-1.9762	0.2649	-0.4311	-0.4358	-26.2463	-85.8787	-31.3840	-1.5494	-0.2330	-0.3567
366.2540	0.2588	-0.9938	0.2235	-1.5617	0.0703	-0.1043	-0.1633	0.6714	0.4323	0.3133	-0.3252	-0.2955	-4.4504	-4.4318	-1.9715	0.2102	-0.3882	-0.3990	-4.0831	-4.6302	-2.0085	0.2670	-0.4345	-0.4381	-26.7357	-86.7679	-31.7558	-1.5862	-0.2235	-0.3567
366.2640	0.2569	-0.9871	0.2278	-1.5585	0.0670	-0.1073	-0.1877	0.6640	0.4354	0.3285	-0.3356	-0.2993	-4.6763	-4.4109	-1.9148	0.2080	-0.4357	-0.3853	-4.1708	-4.7117	-2.0406	0.2691	-0.4379	-0.4404	-27.2214	-87.6551	-32.1257	-1.6229	-0.2141	-0.3567
366.2760	0.2543	-0.9792	0.2332	-1.5544	0.0627	-0.1110	-0.2216	0.6567	0.4430	0.3467	-0.3546	-0.3089	-4.3487	-4.9120	-2.1126	0.1887	-0.4016	-0.3623	-4.2754	-4.8086	-2.0790	0.2716	-0.4420	-0.4432	-27.7964	-88.7085	-32.5677	-1.6670	-0.2029	-0.3567
366.2860	0.2520	-0.9727	0.2376	-1.5509	0.0591	-0.1141	-0.2375	0.6508	0.4502	0.3590	-0.3577	-0.3089	-1.6842	-4.0686	-2.2386	0.1347	-0.3627	-0.3496	-2.0970	-3.9658	-1.9608	0.2031	-0.3627	-0.4111	-1.4549	-78.5764	-31.4294	-2.4310	0.6719	0.0000
366.2960	0.2496	-0.9662	0.2420	-1.5473	0.0555	-0.1172	-0.2527	0.6434	0.4453	0.3683	-0.3765	-0.3134	-5.0136	-5.5642	-1.9463	0.2579	-0.3526	-0.3202	-4.5775	-5.2600	-2.2638	0.2714	-0.4392	-0.4482	-30.6027	-93.9779	-34.4521	-1.7537	-0.1123	-0.3758
366.3060	0.2468	-0.9598	0.2465	-1.5435	0.0518	-0.1204	-0.2840	0.6291	0.4492	0.3867	-0.3886	-0.3230	-3.8149	-5.3610	-2.0677	0.1734	-0.3963	-0.3140	-4.6707	-5.3420	-2.2963	0.2739	-0.4424	-0.4506	-31.1072	-94.8529	-34.8189	-1.7905	-0.1032	-0.3758
366.3160	0.2438	-0.9536	0.2511	-1.5394	0.0478	-0.1237	-0.3040	0.6189	0.4580	0.4043	-0.4065	-0.3236	-4.3409	-5.5816	-2.4208	0.0979	-0.3820	-0.3397	-4.7629	-5.4230	-2.3286	0.2765	-0.4456	-0.4530	-31.6007	-95.7162	-35.1829	-1.8272	-0.0941	-0.3758
366.3280	0.2399	-0.9462	0.2567	-1.5344	0.0428	-0.1276	-0.3333	0.6063	0.4635	0.4173	-0.4192	-0.3301	-4.4358	-5.6815	-2.5901	0.1235	-0.4603	-0.4252	-4.8723	-5.5190	-2.3667	0.2795	-0.4495	-0.4559	-32.1780	-96.7376	-35.6137	-1.8707	-0.0835	-0.3758
366.3380	0.2364	-0.9403	0.2613	-1.5302	0.0385	-0.1310	-0.3580	0.5936	0.4647	0.4289	-0.4383	-0.3415	-4.7032	-5.6518	-2.4927	0.1900	-0.3690	-0.3476	-4.9626	-5.5987	-2.3982	0.2821	-0.4527	-0.4584	-32.6486	-97.5843	-35.9694	-1.9065	-0.0749	-0.3757
366.3480	0.2328	-0.9344	0.2660	-1.5258	0.0341	-0.1344	-0.3811	0.5825	0.4651	0.4456	-0.4476	-0.3441	-5.0649	-5.6244	-2.3265	0.1969	-0.4143	-0.4123	-5.0520	-5.6776	-2.4291	0.2848	-0.4560	-0.4608	-33.1080	-98.4226	-36.3206	-1.9419	-0.0665	-0.3757
366.3580	0.2288	-0.9286	0.2707	-1.5214	0.0295	-0.1379	-0.4059	0.5737	0.4688	0.4631	-0.4626	-0.3521	-5.4822	-6.0176	-2.4004	0.2099	-0.3290	-0.3933	-5.1406	-5.7564	-2.4601	0.2874	-0.4593	-0.4632	-33.5580	-99.2595	-36.6712	-1.9770	-0.0582	-0.3757
366.3680	0.2246	-0.9229	0.2754	-1.5167	0.0248	-0.1415	-0.4316	0.5612	0.4745	0.4811	-0.4728	-0.3598	-6.0575	-6.0562	-2.5114	0.2343	-0.3790	-0.3879	-5.2280	-5.8338	-2.4902	0.2902	-0.4626	-0.4656	-33.9933	-100.0799	-37.0146	-2.0116	-0.0502	-0.3757
366.3780	0.2201	-0.9174	0.2802	-1.5118	0.0200	-0.1450	-0.4617	0.5498	0.4798	0.5003	-0.4846	-0.3646	-5.7237	-6.0121	-2.6184	0.2048	-0.4542	-0.4249	-5.3146	-5.9112	-2.5204	0.2929	-0.4659	-0.4680	-34.4190	-100.8998	-37.3575	-2.0460	-0.0422	-0.3757
366.3880	0.2152	-0.9120	0.2851	-1.5067	0.0150	-0.1488	-0.4871	0.5412	0.4811	0.5086	-0.5010	-0.3707	-2.3292	-4.5343	-2.2521	0.0336	-0.2707	-0.3423	-4.2894	-5.5284	-2.4681	0.2639	-0.4302	-0.4553	-21.7337	-96.2433	-36.8726	-2.3885	0.3699	-0.2217
366.4000	0.2093	-0.9055	0.2908	-1.5004	0.0091	-0.1533	-0.5147	0.5272	0.4810	0.5153	-0.5118	-0.3777	-5.4244	-6.1949	-2.5295	0.2676	-0.4632	-0.3775	-5.5098	-6.2011	-2.6543	0.2905	-0.4587	-0.4737	-35.7965	-104.1642	-38.7484	-2.1405	0.0881	-0.3867
366.4100	0.2039	-0.9004	0.2957	-1.4952	0.0039	-0.1570	-0.5403	0.5148	0.4864	0.5303	-0.5249	-0.3842	-5.2713	-6.3044	-2.6779	0.2184	-0.4657	-0.3614	-5.5661	-6.2774	-2.6843	0.2904	-0.4599	-0.4761	-36.1916	-104.9638	-39.0804	-2.1733	0.0954	-0.3867
366.4200	0.1984	-0.8952	0.3005	-1.4898	-0.0014	-0.1609	-0.5647	0.5032	0.4909	0.5453	-0.5432	-0.3896	-5.3218	-6.4893	-2.8425	0.2281	-0.3414	-0.4346	-5.6210	-6.3523	-2.7136	0.2904	-0.4611	-0.4786	-36.5702	-105.7486	-39.4059	-2.2052	0.1023	-0.3866
366.4320	0.1914	-0.8893	0.3064	-1.4831	-0.0080	-0.1656	-0.5954	0.4886	0.4938	0.5715	-0.5589	-0.3961	-5.3376	-6.6172	-2.8573	0.2370	-0.3476	-0.3994	-5.6854	-6.4582	-2.7483	0.2905	-0.4625	-0.4816	-37.0075	-106.6846	-39.7917	-2.2425	0.1103	-0.3866
366.4420	0.1852	-0.8845	0.3114	-1.4772	-0.0136	-0.1696	-0.6199	0.4785	0.5008	0.5922	-0.5630	-0.4030	-5.3886	-6.8114	-3.0474	0.1609	-0.4488	-0.4112	-5.7379	-6.5487	-2.7770	0.2907	-0.4637	-0.4841	-37.3566	-107.4580	-40.1101	-2.2730	0.1168	-0.3866
366.4520	0.1789	-0.8798	0.3165	-1.4712	-0.0193	-0.1737	-0.6378	0.4632	0.4943	0.6009	-0.5715	-0.4067	-5.5427	-7.4583	-2.9845	0.1026	-0.4060	-0.3840	-5.3261	-7.1992	-3.0933	0.2525	-0.4408	-0.4727	-32.1797	-114.8809	-43.2279	-2.7093	0.3794	-0.2456
366.4620	0.1724	-0.8752	0.3215	-1.4651	-0.0251	-0.1779	-0.6580	0.4472	0.4938	0.6089	-0.5813	-0.4139	-5.9868	-7.0302	-3.1163	0.1342	-0.4004	-0.3686	-5.2884	-7.3036	-3.1364	0.2487	-0.4389	-0.4728	-31.4940	-115.7577	-43.6515	-2.7752	0.4138	-0.2297
366.4720	0.1657	-0.8708	0.3264	-1.4591	-0.0310	-0.1820	-0.6815	0.4325	0.4936	0.6169	-0.5893	-0.4122	-5.9593	-7.1580	-3.0718	0.2047	-0.3946	-0.4184	-5.2460	-7.4018	-3.1770	0.2449	-0.4370	-0.4727	-30.7595	-116.5606	-44.0470	-2.8385	0.4474	-0.2140
366.4840	0.1574	-0.8658	0.3324	-1.4515	-0.0382	-0.1869	-0.7089	0.4178	0.4938	0.6374	-0.5979	-0.4172	-5.8645	-7.3743	-3.1478	0.2641	-0.3944	-0.3943	-5.1896	-7.5107	-3.2221	0.2407	-0.4347	-0.4726	-29.8220	-117.4206	-44.4824	-2.9109	0.4867	-0.1954
366.4940	0.1500	-0.8616	0.3373	-1.4451	-0.0441	-0.1911	-0.7268	0.4083	0.4966	0.6498	-0.6010	-0.4217	-5.6817	-7.7157	-3.2425	0.1593	-0.4505	-0.4127	-5.0950	-7.5016	-3.2452	0.2383	-0.4225	-0.4737	-28.4936	-116.9779	-44.6951	-2.9566	0.6275	-0.1949
366.5040	0.1426	-0.8577	0.3422	-1.4384	-0.0501	-0.1953	-0.7479	0.3920	0.4966	0.6532	-0.6093	-0.4267	-5.5958	-7.6406	-3.2355	0.1195	-0.4515	-0.4260	-5.0469	-7.5814	-3.2788	0.2351	-0.4208	-0.4736	-27.7201	-117.5887	-45.0067	-3.0100	0.6546	-0.1807
366.5140	0.1350	-0.8538	0.3472	-1.4318	-0.0564	-0.1996	-0.7663	0.3802	0.4952	0.6610	-0.6196	-0.4326	-5.2578	-7.8630	-3.4887	0.1632	-0.4241	-0.3857	-4.9963	-7.6551	-3.3100	0.2322	-0.4191	-0.4734	-26.9238	-118.1306	-45.2921	-3.0604	0.6805	-0.1669
366.5240	0.1271	-0.8501	0.3522	-1.4253	-0.0626	-0.2040	-0.7822	0.3684	0.4904	0.6693	-0.6261	-0.4337	-5.0604	-7.9950	-3.2467	0.2313	-0.3485	-0.3943	-4.9439	-7.7236	-3.3388	0.2295	-0.4174	-0.4732	-26.1126	-118.6128	-45.5519	-3.1076	0.7051	-0.1535
366.5340	0.1192	-0.8465	0.3571	-1.4185	-0.0688	-0.2083	-0.7994	0.3521	0.4897	0.6843	-0.6277	-0.4345	-4.8859	-7.8722	-3.4872	0.1929	-0.3110	-0.4064	-4.8900	-7.7865	-3.3653	0.2270	-0.4159	-0.4729	-25.2905	-119.0330	-45.7868	-3.1517	0.7284	-0.1407
366.5460	0.1096	-0.8423	0.3630	-1.4101	-0.0763	-0.2136	-0.8180	0.3401	0.4860	0.6928	-0.6247	-0.4329	-4.8842	-8.3364	-3.5259	0.0878	-0.4477	-0.4045	-4.8240	-7.8556	-3.3941	0.2242	-0.4141	-0.4726	-24.2981	-119.4654	-46.0380	-3.2009	0.7546	-0.1260
366.5560	0.1013	-0.8390	0.3678	-1.4031	-0.0826	-0.2180	-0.8308	0.3233	0.4848	0.6919	-0.6273	-0.4342	-4.9462	-7.9308	-3.4523	0.1674	-0.4417	-0.4008	-4.7685	-7.9078	-3.4158	0.2221	-0.4128	-0.4723	-23.4716	-119.7669	-46.2224	-3.2383	0.7750	-0.1145
366.5660	0.0929	-0.8359	0.3725	-1.3962	-0.0890	-0.2223	-0.8439	0.3135	0.4814	0.7011	-0.6361	-0.4358	-5.1877	-8.1973	-3.4055	0.2123	-0.4066	-0.4262	-4.7127	-7.9550	-3.4352	0.2203	-0.4115	-0.4720	-22.6492	-120.0145	-46.3840	-3.2725	0.7938	-0.1035
366.5760	0.0842	-0.8328	0.3774	-1.3892	-0.0954	-0.2266	-0.8573	0.2987	0.4778	0.7132	-0.6443	-0.4402	-5.1247	-7.8604	-3.3268	0.2225	-0.3153	-0.4615	-4.6571	-7.9977	-3.4527	0.2187	-0.4103	-0.4716	-21.8349	-120.2128	-46.5253	-3.3036	0.8113	-0.0931
366.5860	0.0756	-0.8299	0.3821	-1.3820	-0.1018	-0.2311	-0.8716	0.2889	0.4766	0.7215	-0.6440	-0.4453	-5.0259	-8.1623	-3.5264	0.1800	-0.3347	-0.3743	-4.6019	-8.0364	-3.4685	0.2172	-0.4092	-0.4713	-21.0326	-120.3691	-46.6482	-3.3318	0.8274	-0.0833
366.5960	0.0668	-0.8272	0.3869	-1.3746	-0.1082	-0.2355	-0.8843	0.2741	0.4746	0.7202	-0.6414	-0.4489	-5.0956	-7.6046	-3.5370	0.2020	-0.4392	-0.3625	-4.4216	-7.8672	-3.4283	0.2172	-0.3995	-0.4716	-18.7403	-118.0494	-46.2191	-3.3439	0.9348	-0.0809
366.6080	0.0561	-0.8239	0.3926	-1.3661	-0.1159	-0.2409	-0.8961	0.2677	0.4725	0.7282	-0.6492	-0.4494	-5.3915	-7.8704	-3.5677	0.1523	-0.3831	-0.3620	-4.3656	-7.8999	-3.4428	0.2162	-0.3984	-0.4713	-17.9291	-118.1352	-46.3147	-3.3669	0.9484	-0.0723
366.6180	0.0471	-0.8214	0.3972	-1.3588	-0.1224	-0.2454	-0.9110	0.2575	0.4650	0.7380	-0.6438	-0.4497	-4.9098	-7.8360	-3.2360	0.1903	-0.3995	-0.3265	-4.3231	-7.9292	-3.4547	0.2156	-0.3977	-0.4711	-17.3082	-118.2372	-46.3918	-3.3839	0.9562	-0.0655
366.6280	0.0379	-0.8189	0.4018	-1.3513	-0.1289	-0.2499	-0.9226	0.2512	0.4616	0.7458	-0.6390	-0.4439	-4.8175	-8.1462	-3.1677	0.1379	-0.4119	-0.3948	-4.2815	-7.9565	-3.4655	0.2151	-0.3971	-0.4709	-16.7033	-118.3198	-46.4581	-3.3986	0.9630	-0.0590
366.6400	0.0267	-0.8160	0.4074	-1.3423	-0.1367	-0.2552	-0.9340	0.2349	0.4585	0.7428	-0.6402	-0.4471	-4.3777	-7.4215	-3.1577	0.1193	-0.3780	-0.4164	-4.2329	-7.9858	-3.4769	0.2147	-0.3965	-0.4707	-15.9985	-118.3845	-46.5233	-3.4133	0.9699	-0.0519
366.6500	0.0172	-0.8137	0.4120	-1.3349	-0.1430	-0.2597	-0.9416	0.2273	0.4595	0.7441	-0.6416	-0.4473	-4.7104	-7.6138	-3.3820	0.1811	-0.3482	-0.4439	-4.1937	-8.0086	-3.4856	0.2145	-0.3960	-0.4705	-15.4309	-118.4237	-46.5689	-3.4233	0.9747	-0.0464
366.6600	0.0078	-0.8114	0.4166	-1.3276	-0.1494	-0.2642	-0.9513	0.2209	0.4558	0.7543	-0.6432	-0.4504	-4.3507	-8.0942	-3.4215	0.2262	-0.4220	-0.4153	-4.1557	-8.0295	-3.4932	0.2145	-0.3956	-0.4703	-14.8813	-118.4447	-46.6042	-3.4312	0.9787	-0.0413
366.6700	-0.0017	-0.8092	0.4211	-1.3200	-0.1559	-0.2687	-0.9580	0.2105	0.4507	0.7609	-0.6482	-0.4536	-4.4606	-7.8997	-3.2763	0.1935	-0.3553	-0.4006	-4.1188	-8.0483	-3.4999	0.2146	-0.3953	-0.4701	-14.3492	-118.4454	-46.6302	-3.4372	0.9818	-0.0366
366.6800	-0.0113	-0.8071	0.4256	-1.3122	-0.1624	-0.2732	-0.9655	0.2052	0.4509	0.7539	-0.6479	-0.4538	-4.6276	-8.2097	-3.5395	0.1679	-0.3428	-0.3988	-4.0832	-8.0655	-3.5057	0.2149	-0.3950	-0.4699	-13.8351	-118.4317	-46.6484	-3.4413	0.9841	-0.0323
366.6900	-0.0210	-0.8050	0.4301	-1.3046	-0.1689	-0.2778	-0.9751	0.1957	0.4498	0.7548	-0.6394	-0.4531	-4.4592	-8.4703	-3.5905	0.1783	-0.3989	-0.3704	-4.0488	-8.0814	-3.5108	0.2153	-0.3948	-0.4698	-13.3399	-118.4078	-46.6592	-3.4436	0.9856	-0.0283
366.7000	-0.0309	-0.8031	0.4345	-1.2971	-0.1752	-0.2823	-0.9837	0.1858	0.4458	0.7649	-0.6366	-0.4529	-4.3739	-8.4046	-3.5551	0.2054	-0.4802	-0.3714	-4.0157	-8.0956	-3.5152	0.2158	-0.3947	-0.4696	-12.8624	-118.3679	-46.6633	-3.4443	0.9866	-0.0246
366.7120	-0.0428	-0.8009	0.4399	-1.2878	-0.1830	-0.2877	-0.9893	0.1757	0.4417	0.7718	-0.6438	-0.4548	-4.4738	-8.2380	-3.6240	0.1278	-0.3499	-0.3785	-3.8971	-7.9533	-3.4704	0.2180	-0.3913	-0.4698	-11.3516	-116.4233	-46.1766	-3.4268	1.0215	-0.0250
366.7220	-0.0527	-0.7993	0.4443	-1.2800	-0.1895	-0.2923	-0.9955	0.1700	0.4368	0.7672	-0.6414	-0.4574	-4.4718	-8.1245	-3.5341	0.1427	-0.3144	-0.3854	-3.8200	-7.8577	-3.4412	0.2199	-0.3891	-0.4701	-10.3673	-115.1272	-45.8485	-3.4115	1.0429	-0.0260
366.7320	-0.0627	-0.7976	0.4486	-1.2725	-0.1958	-0.2968	-1.0018	0.1586	0.4326	0.7660	-0.6400	-0.4540	-4.5084	-7.3957	-3.4548	0.2472	-0.3283	-0.4083	-3.8001	-7.8706	-3.4457	0.2208	-0.3891	-0.4700	-10.0698	-115.1324	-45.8529	-3.4063	1.0395	-0.0241
366.7420	-0.0727	-0.7961	0.4529	-1.2648	-0.2021	-0.3014	-1.0071	0.1554	0.4289	0.7773	-0.6391	-0.4538	-4.2293	-7.5698	-3.3859	0.2097	-0.4129	-0.3897	-3.7810	-7.8827	-3.4498	0.2217	-0.3892	-0.4700	-9.7826	-115.1314	-45.8545	-3.4000	1.0358	-0.0223
366.7520	-0.0827	-0.7945	0.4572	-1.2570	-0.2084	-0.3059	-1.0134	0.1550	0.4239	0.7813	-0.6381	-0.4521	-4.3119	-7.9882	-3.3009	0.2077	-0.4262	-0.3858	-3.7625	-7.8940	-3.4535	0.2228	-0.3893	-0.4700	-9.5060	-115.1243	-45.8515	-3.3925	1.0318	-0.0207
366.7640	-0.0950	-0.7928	0.4623	-1.2475	-0.2162	-0.3114	-1.0214	0.1435	0.4219	0.7821	-0.6349	-0.4513	-4.0764	-7.4210	-3.3478	0.0971	-0.3749	-0.4358	-3.7414	-7.9069	-3.4573	0.2242	-0.3895	-0.4700	-9.1872	-115.1104	-45.8437	-3.3819	1.0264	-0.0190
366.7740	-0.1053	-0.7915	0.4665	-1.2397	-0.2225	-0.3159	-1.0246	0.1415	0.4216	0.7747	-0.6290	-0.4541	-4.0533	-7.7410	-3.4519	0.2183	-0.3731	-0.4369	-3.7245	-7.9168	-3.4601	0.2255	-0.3897	-0.4700	-8.9327	-115.0927	-45.8337	-3.3721	1.0216	-0.0177
366.7840	-0.1157	-0.7900	0.4707	-1.2321	-0.2289	-0.3204	-1.0292	0.1360	0.4173	0.7844	-0.6271	-0.4568	-4.0425	-7.7052	-3.3374	0.2186	-0.3465	-0.4424	-3.7083	-7.9264	-3.4627	0.2268	-0.3899	-0.4700	-8.6875	-115.0723	-45.8218	-3.3613	1.0166	-0.0165
366.7940	-0.1259	-0.7887	0.4749	-1.2241	-0.2351	-0.3250	-1.0321	0.1334	0.4137	0.7899	-0.6303	-0.4568	-4.2592	-7.8446	-3.3616	0.1973	-0.3605	-0.4298	-3.6928	-7.9352	-3.4648	0.2282	-0.3902	-0.4700	-8.4514	-115.0463	-45.8067	-3.3493	1.0113	-0.0155
366.8040	-0.1362	-0.7875	0.4790	-1.2162	-0.2413	-0.3296	-1.0364	0.1264	0.4114	0.7841	-0.6319	-0.4575	-4.2350	-7.8105	-3.4497	0.1595	-0.3579	-0.3896	-3.6779	-7.9434	-3.4666	0.2298	-0.3905	-0.4700	-8.2243	-115.0151	-45.7885	-3.3365	1.0057	-0.0146
366.8160	-0.1486	-0.7860	0.4838	-1.2069	-0.2488	-0.3351	-1.0424	0.1179	0.4069	0.7823	-0.6329	-0.4571	-4.2653	-7.3129	-3.2987	0.2733	-0.3986	-0.3731	-3.6609	-7.9529	-3.4685	0.2316	-0.3908	-0.4700	-7.9635	-114.9772	-45.7642	-3.3200	0.9987	-0.0136
366.8260	-0.1591	-0.7848	0.4880	-1.1991	-0.2551	-0.3397	-1.0496	0.1167	0.4048	0.7921	-0.6309	-0.4542	-4.2662	-7.6202	-3.3225	0.2314	-0.3564	-0.3453	-3.6473	-7.9604	-3.4697	0.2333	-0.3911	-0.4701	-7.7552	-114.9426	-45.7420	-3.3054	0.9927	-0.0129
366.8360	-0.1697	-0.7837	0.4919	-1.1910	-0.2613	-0.3443	-1.0534	0.1122	0.4054	0.7951	-0.6225	-0.4560	-4.1424	-7.7644	-3.5131	0.1817	-0.3750	-0.3584	-3.6344	-7.9673	-3.4706	0.2350	-0.3915	-0.4701	-7.5546	-114.9034	-45.7172	-3.2896	0.9863	-0.0123
366.8460	-0.1803	-0.7826	0.4959	-1.1830	-0.2676	-0.3488	-1.0560	0.1113	0.4018	0.7892	-0.6208	-0.4571	-3.9442	-7.6979	-3.2847	0.1717	-0.3644	-0.3904	-3.5133	-7.7075	-3.3810	0.2399	-0.3897	-0.4709	-6.0687	-111.7063	-44.8022	-3.2396	1.0029	-0.0202
366.8560	-0.1909	-0.7815	0.4999	-1.1753	-0.2737	-0.3533	-1.0580	0.1101	0.4002	0.7898	-0.6179	-0.4567	-3.9193	-8.1340	-3.3552	0.2846	-0.3709	-0.4319	-3.5080	-7.7156	-3.3835	0.2417	-0.3900	-0.4711	-5.9715	-111.7327	-44.7946	-3.2226	0.9957	-0.0203
366.8680	-0.2035	-0.7803	0.5047	-1.1658	-0.2812	-0.3588	-1.0612	0.1001	0.3994	0.8024	-0.6177	-0.4584	-4.0066	-7.6139	-3.4498	0.1976	-0.3294	-0.4078	-3.5019	-7.7248	-3.3862	0.2439	-0.3905	-0.4712	-5.8591	-111.7584	-44.7828	-3.2011	0.9869	-0.0203
366.8780	-0.2141	-0.7793	0.5088	-1.1577	-0.2874	-0.3634	-1.0652	0.0998	0.3939	0.7972	-0.6154	-0.4591	-4.1403	-7.7728	-3.3245	0.1830	-0.3158	-0.4178	-3.4970	-7.7321	-3.3881	0.2458	-0.3909	-0.4714	-5.7684	-111.7775	-44.7711	-3.1822	0.9793	-0.0204
366.8880	-0.2249	-0.7782	0.5127	-1.1497	-0.2935	-0.3680	-1.0689	0.0965	0.3910	0.7920	-0.6071	-0.4571	-3.9545	-7.7065	-3.4764	0.2031	-0.4097	-0.4017	-3.4924	-7.7390	-3.3899	0.2478	-0.3913	-0.4715	-5.6810	-111.7920	-44.7576	-3.1627	0.9717	-0.0206
366.8980	-0.2356	-0.7773	0.5166	-1.1419	-0.2995	-0.3726	-1.0717	0.0929	0.3887	0.7971	-0.6053	-0.4568	-3.8496	-7.5983	-3.3873	0.2684	-0.4455	-0.3901	-3.4880	-7.7457	-3.3914	0.2499	-0.3917	-0.4717	-5.5969	-111.8053	-44.7425	-3.1429	0.9640	-0.0207
366.9080	-0.2463	-0.7763	0.5205	-1.1340	-0.3056	-0.3772	-1.0745	0.0967	0.3868	0.8027	-0.6087	-0.4573	-3.9961	-8.3508	-3.4885	0.2709	-0.4409	-0.4309	-3.4839	-7.7523	-3.3927	0.2520	-0.3921	-0.4718	-5.5157	-111.8186	-44.7261	-3.1224	0.9562	-0.0209
366.9200	-0.2593	-0.7752	0.5250	-1.1242	-0.3129	-0.3826	-1.0770	0.0894	0.3815	0.8065	-0.6101	-0.4593	-3.7728	-8.2973	-3.2725	0.1457	-0.2876	-0.4427	-3.4792	-7.7600	-3.3940	0.2546	-0.3927	-0.4720	-5.4218	-111.8329	-44.7037	-3.0966	0.9465	-0.0212
366.9300	-0.2701	-0.7744	0.5288	-1.1162	-0.3190	-0.3872	-1.0792	0.0828	0.3835	0.7978	-0.6075	-0.4605	-4.1400	-7.8487	-3.4366	0.2312	-0.2632	-0.3997	-3.4755	-7.7659	-3.3949	0.2568	-0.3931	-0.4722	-5.3468	-111.8390	-44.6834	-3.0747	0.9384	-0.0214
366.9400	-0.2808	-0.7736	0.5326	-1.1083	-0.3251	-0.3919	-1.0827	0.0799	0.3796	0.8011	-0.5957	-0.4612	-4.1940	-7.7972	-3.3816	0.3048	-0.4245	-0.3790	-3.4720	-7.7714	-3.3956	0.2591	-0.3936	-0.4723	-5.2738	-111.8421	-44.6621	-3.0522	0.9303	-0.0216
366.9500	-0.2917	-0.7728	0.5364	-1.1002	-0.3310	-0.3965	-1.0852	0.0780	0.3781	0.8043	-0.5912	-0.4624	-3.9948	-7.6346	-3.4928	0.1861	-0.4419	-0.3461	-3.4687	-7.7766	-3.3960	0.2614	-0.3941	-0.4725	-5.2036	-111.8419	-44.6388	-3.0290	0.9220	-0.0219
366.9600	-0.3025	-0.7721	0.5402	-1.0920	-0.3369	-0.4012	-1.0898	0.0749	0.3729	0.7996	-0.5969	-0.4612	-4.0195	-7.4296	-3.2866	0.1934	-0.4069	-0.3563	-3.4656	-7.7815	-3.3963	0.2639	-0.3947	-0.4727	-5.1355	-111.8392	-44.6144	-3.0051	0.9136	-0.0222
366.9720	-0.3156	-0.7712	0.5446	-1.0826	-0.3441	-0.4066	-1.0939	0.0725	0.3708	0.7965	-0.6028	-0.4603	-3.8201	-7.2554	-3.2302	0.2994	-0.2992	-0.3639	-3.4621	-7.7874	-3.3965	0.2668	-0.3953	-0.4729	-5.0569	-111.8364	-44.5839	-2.9760	0.9035	-0.0226
366.9820	-0.3267	-0.7704	0.5483	-1.0747	-0.3501	-0.4112	-1.0954	0.0757	0.3703	0.8083	-0.5991	-0.4637	-3.7459	-7.3825	-3.2420	0.2619	-0.2863	-0.3662	-3.3753	-7.5594	-3.3089	0.2722	-0.3967	-0.4737	-3.9917	-109.0682	-43.6986	-2.9192	0.8858	-0.0297
366.9920	-0.3377	-0.7697	0.5520	-1.0665	-0.3561	-0.4158	-1.0956	0.0777	0.3668	0.8117	-0.5877	-0.4631	-3.9453	-7.9370	-3.1944	0.1642	-0.4057	-0.4449	-3.3764	-7.5642	-3.3097	0.2747	-0.3972	-0.4739	-3.9828	-109.1058	-43.6844	-2.8939	0.8775	-0.0303
367.0020	-0.3486	-0.7689	0.5556	-1.0584	-0.3620	-0.4205	-1.0990	0.0737	0.3664	0.8028	-0.5827	-0.4628	-3.9971	-7.6970	-3.1873	0.2271	-0.4674	-0.4359	-3.3776	-7.5683	-3.3103	0.2772	-0.3977	-0.4742	-3.9747	-109.1359	-43.6687	-2.8682	0.8693	-0.0309
367.0120	-0.3596	-0.7682	0.5593	-1.0504	-0.3678	-0.4252	-1.1017	0.0703	0.3684	0.8056	-0.5881	-0.4637	-3.6964	-7.5017	-3.3279	0.2864	-0.4225	-0.4059	-3.3788	-7.5726	-3.3108	0.2798	-0.3982	-0.4745	-3.9667	-109.1669	-43.6522	-2.8421	0.8609	-0.0315
367.0240	-0.3729	-0.7674	0.5638	-1.0407	-0.3749	-0.4307	-1.1033	0.0685	0.3653	0.8106	-0.5951	-0.4622	-3.7665	-7.2585	-3.3093	0.2604	-0.2902	-0.3812	-3.3804	-7.5773	-3.3112	0.2830	-0.3989	-0.4748	-3.9579	-109.1997	-43.6304	-2.8101	0.8507	-0.0322
367.0340	-0.3839	-0.7667	0.5675	-1.0324	-0.3808	-0.4353	-1.1074	0.0706	0.3652	0.8116	-0.5890	-0.4612	-3.5701	-7.4149	-3.5566	0.1807	-0.3056	-0.4140	-3.3817	-7.5810	-3.3113	0.2857	-0.3995	-0.4750	-3.9506	-109.2255	-43.6106	-2.7824	0.8421	-0.0328
367.0440	-0.3949	-0.7660	0.5711	-1.0243	-0.3866	-0.4399	-1.1074	0.0689	0.3595	0.8061	-0.5803	-0.4622	-3.9134	-7.4108	-3.3477	0.2414	-0.4100	-0.4364	-3.3831	-7.5848	-3.3112	0.2885	-0.4000	-0.4753	-3.9438	-109.2523	-43.5896	-2.7543	0.8334	-0.0334
367.0540	-0.4060	-0.7653	0.5747	-1.0164	-0.3924	-0.4446	-1.1090	0.0661	0.3577	0.8074	-0.5805	-0.4651	-4.1074	-7.2842	-3.3394	0.3172	-0.4069	-0.4419	-3.3845	-7.5883	-3.3110	0.2912	-0.4006	-0.4756	-3.9378	-109.2746	-43.5676	-2.7262	0.8247	-0.0340
367.0640	-0.4172	-0.7646	0.5783	-1.0083	-0.3983	-0.4492	-1.1118	0.0664	0.3564	0.8137	-0.5837	-0.4669	-4.0218	-7.2431	-3.3515	0.2790	-0.3682	-0.4221	-3.3860	-7.5917	-3.3107	0.2940	-0.4012	-0.4759	-3.9322	-109.2972	-43.5444	-2.6976	0.8160	-0.0346
367.0760	-0.4306	-0.7639	0.5825	-0.9984	-0.4053	-0.4549	-1.1163	0.0698	0.3526	0.8153	-0.5855	-0.4681	-3.7499	-7.7276	-3.2625	0.1815	-0.3420	-0.4049	-3.3879	-7.5955	-3.3101	0.2975	-0.4019	-0.4762	-3.9260	-109.3197	-43.5144	-2.6621	0.8053	-0.0353
367.0860	-0.4418	-0.7632	0.5859	-0.9904	-0.4110	-0.4596	-1.1175	0.0682	0.3496	0.8076	-0.5818	-0.4664	-3.9253	-7.7575	-3.1136	0.3302	-0.3451	-0.3684	-3.3895	-7.5989	-3.3094	0.3005	-0.4026	-0.4765	-3.9212	-109.3425	-43.4883	-2.6322	0.7963	-0.0359
367.0960	-0.4529	-0.7625	0.5894	-0.9824	-0.4169	-0.4643	-1.1191	0.0641	0.3493	0.8165	-0.5739	-0.4668	-3.7667	-7.5249	-3.0590	0.2983	-0.3857	-0.3366	-3.3912	-7.6017	-3.3086	0.3034	-0.4032	-0.4768	-3.9171	-109.3578	-43.4615	-2.6024	0.7874	-0.0365
367.1060	-0.4641	-0.7619	0.5929	-0.9741	-0.4226	-0.4690	-1.1216	0.0607	0.3515	0.8235	-0.5738	-0.4678	-4.0133	-7.0768	-3.2234	0.2155	-0.3609	-0.3503	-3.3929	-7.6046	-3.3077	0.3065	-0.4038	-0.4771	-3.9128	-109.3749	-43.4331	-2.5715	0.7783	-0.0371
367.1160	-0.4753	-0.7613	0.5964	-0.9658	-0.4283	-0.4736	-1.1249	0.0631	0.3502	0.8180	-0.5756	-0.4715	-3.9636	-7.1638	-3.3491	0.2217	-0.3505	-0.3706	-3.3946	-7.6073	-3.3065	0.3096	-0.4045	-0.4774	-3.9083	-109.3889	-43.4031	-2.5396	0.7690	-0.0377
367.1280	-0.4888	-0.7605	0.6006	-0.9561	-0.4352	-0.4792	-1.1280	0.0648	0.3491	0.8115	-0.5725	-0.4728	-3.8708	-7.2318	-3.3218	0.2991	-0.3884	-0.3654	-3.3479	-7.4586	-3.2453	0.3151	-0.4069	-0.4781	-3.3237	-107.6060	-42.7811	-2.4828	0.7409	-0.0423
367.1380	-0.5001	-0.7599	0.6041	-0.9481	-0.4409	-0.4839	-1.1285	0.0652	0.3464	0.8169	-0.5712	-0.4743	-3.9470	-7.2028	-3.1834	0.3458	-0.4117	-0.3811	-3.3512	-7.4597	-3.2440	0.3182	-0.4075	-0.4784	-3.3426	-107.6270	-42.7544	-2.4512	0.7321	-0.0430
367.1480	-0.5115	-0.7593	0.6076	-0.9398	-0.4467	-0.4886	-1.1307	0.0631	0.3429	0.8210	-0.5689	-0.4745	-3.9708	-7.0171	-3.1034	0.2999	-0.3947	-0.3641	-3.3545	-7.4609	-3.2426	0.3214	-0.4082	-0.4788	-3.3612	-107.6490	-42.7261	-2.4186	0.7232	-0.0437
367.1580	-0.5227	-0.7586	0.6111	-0.9316	-0.4523	-0.4935	-1.1311	0.0651	0.3453	0.8188	-0.5719	-0.4720	-3.9952	-7.0122	-3.4603	0.3119	-0.3679	-0.3667	-3.3578	-7.4619	-3.2410	0.3246	-0.4089	-0.4791	-3.3793	-107.6690	-42.6963	-2.3852	0.7141	-0.0444
367.1700	-0.5363	-0.7578	0.6152	-0.9219	-0.4591	-0.4991	-1.1354	0.0703	0.3380	0.8218	-0.5691	-0.4705	-4.0546	-7.6171	-3.1143	0.3617	-0.3734	-0.3534	-3.3618	-7.4634	-3.2390	0.3285	-0.4097	-0.4796	-3.4016	-107.6954	-42.6598	-2.3453	0.7032	-0.0452
367.1800	-0.5476	-0.7571	0.6185	-0.9136	-0.4648	-0.5038	-1.1391	0.0700	0.3402	0.8261	-0.5666	-0.4709	-3.8444	-7.9398	-3.1368	0.2978	-0.4338	-0.4284	-3.3651	-7.4643	-3.2371	0.3319	-0.4104	-0.4799	-3.4200	-107.7144	-42.6278	-2.3113	0.6941	-0.0459
367.1900	-0.5591	-0.7564	0.6219	-0.9052	-0.4705	-0.5085	-1.1399	0.0662	0.3422	0.8240	-0.5637	-0.4729	-3.6469	-7.5197	-3.2921	0.2433	-0.4015	-0.4378	-3.3684	-7.4652	-3.2351	0.3353	-0.4111	-0.4803	-3.4380	-107.7337	-42.5943	-2.2763	0.6847	-0.0466
367.2000	-0.5706	-0.7558	0.6253	-0.8970	-0.4762	-0.5132	-1.1422	0.0654	0.3403	0.8151	-0.5629	-0.4755	-3.5743	-7.5159	-3.2098	0.3357	-0.3871	-0.4311	-3.3718	-7.4662	-3.2330	0.3387	-0.4118	-0.4806	-3.4557	-107.7527	-42.5597	-2.2411	0.6753	-0.0473
367.2100	-0.5820	-0.7551	0.6288	-0.8890	-0.4818	-0.5180	-1.1425	0.0650	0.3427	0.8228	-0.5605	-0.4798	-3.7057	-7.3613	-3.4990	0.3331	-0.4438	-0.3808	-3.3751	-7.4666	-3.2308	0.3422	-0.4125	-0.4810	-3.4737	-107.7659	-42.5246	-2.2061	0.6661	-0.0480
367.2220	-0.5956	-0.7543	0.6329	-0.8791	-0.4884	-0.5238	-1.1466	0.0655	0.3367	0.8326	-0.5634	-0.4765	-3.4965	-7.4232	-3.2813	0.2915	-0.4480	-0.3582	-3.3792	-7.4675	-3.2279	0.3464	-0.4134	-0.4815	-3.4948	-107.7863	-42.4805	-2.1631	0.6548	-0.0488
367.2320	-0.6071	-0.7536	0.6363	-0.8706	-0.4940	-0.5285	-1.1483	0.0666	0.3370	0.8271	-0.5682	-0.4759	-3.6803	-7.5220	-3.3398	0.3089	-0.4042	-0.3967	-3.3826	-7.4681	-3.2253	0.3500	-0.4141	-0.4818	-3.5121	-107.8009	-42.4421	-2.1263	0.6452	-0.0495
367.2420	-0.6187	-0.7530	0.6396	-0.8625	-0.4996	-0.5333	-1.1493	0.0653	0.3355	0.8259	-0.5710	-0.4736	-3.7969	-7.3471	-3.3396	0.3222	-0.3309	-0.4495	-3.3860	-7.4683	-3.2227	0.3536	-0.4149	-0.4822	-3.5294	-107.8110	-42.4031	-2.0896	0.6357	-0.0501
367.2520	-0.6302	-0.7523	0.6429	-0.8542	-0.5054	-0.5381	-1.1517	0.0664	0.3334	0.8306	-0.5674	-0.4787	-3.7794	-7.3284	-3.2812	0.3410	-0.2803	-0.4212	-3.3894	-7.4687	-3.2200	0.3572	-0.4156	-0.4826	-3.5469	-107.8239	-42.3632	-2.0527	0.6261	-0.0508
367.2620	-0.6417	-0.7517	0.6463	-0.8458	-0.5110	-0.5428	-1.1524	0.0692	0.3307	0.8298	-0.5563	-0.4798	-3.8410	-7.6058	-3.0905	0.2977	-0.3908	-0.3907	-3.3928	-7.4689	-3.2171	0.3609	-0.4164	-0.4830	-3.5639	-107.8348	-42.3218	-2.0149	0.6164	-0.0515
367.2740	-0.6554	-0.7508	0.6501	-0.8359	-0.5177	-0.5486	-1.1560	0.0726	0.3298	0.8250	-0.5509	-0.4802	-4.0557	-7.6025	-3.1161	0.3188	-0.4334	-0.4226	-3.3907	-7.2427	-3.2238	0.3588	-0.3996	-0.4843	-3.5108	-105.1743	-42.3518	-2.0390	0.7919	-0.0607
367.2840	-0.6670	-0.7501	0.6534	-0.8277	-0.5233	-0.5535	-1.1594	0.0722	0.3276	0.8298	-0.5500	-0.4818	-4.0567	-7.5349	-3.2153	0.3901	-0.3932	-0.3885	-3.3946	-7.2390	-3.2236	0.3623	-0.4000	-0.4847	-3.5349	-105.1956	-42.3074	-2.0016	0.7813	-0.0611
367.2940	-0.6787	-0.7494	0.6567	-0.8195	-0.5287	-0.5583	-1.1617	0.0712	0.3241	0.8339	-0.5496	-0.4818	-3.8916	-7.0034	-3.1655	0.3915	-0.3748	-0.3972	-3.3985	-7.2351	-3.2232	0.3658	-0.4004	-0.4852	-3.5584	-105.2135	-42.2621	-1.9638	0.7708	-0.0615
367.3040	-0.6904	-0.7487	0.6600	-0.8109	-0.5342	-0.5631	-1.1629	0.0744	0.3231	0.8308	-0.5419	-0.4822	-3.8601	-7.0146	-3.3934	0.3063	-0.4267	-0.4019	-3.4023	-7.2312	-3.2227	0.3695	-0.4008	-0.4856	-3.5809	-105.2310	-42.2148	-1.9247	0.7601	-0.0619
367.3140	-0.7020	-0.7479	0.6632	-0.8026	-0.5396	-0.5679	-1.1645	0.0783	0.3177	0.8251	-0.5381	-0.4842	-3.7675	-7.0103	-3.1878	0.3485	-0.3920	-0.4121	-3.4060	-7.2277	-3.2220	0.3731	-0.4012	-0.4860	-3.6025	-105.2526	-42.1662	-1.8853	0.7494	-0.0622
367.3260	-0.7160	-0.7469	0.6670	-0.7929	-0.5460	-0.5737	-1.1669	0.0796	0.3155	0.8292	-0.5393	-0.4861	-3.9970	-6.8651	-3.3747	0.3404	-0.3441	-0.4355	-3.4105	-7.2232	-3.2212	0.3775	-0.4017	-0.4865	-3.6286	-105.2758	-42.1082	-1.8389	0.7368	-0.0627
367.3360	-0.7276	-0.7461	0.6701	-0.7846	-0.5513	-0.5786	-1.1709	0.0833	0.3091	0.8360	-0.5366	-0.4874	-3.8311	-6.8716	-3.1334	0.3814	-0.3653	-0.4044	-3.4142	-7.2196	-3.2203	0.3811	-0.4021	-0.4870	-3.6496	-105.2969	-42.0585	-1.7997	0.7263	-0.0630
367.3460	-0.7394	-0.7452	0.6732	-0.7761	-0.5566	-0.5835	-1.1741	0.0918	0.3094	0.8331	-0.5318	-0.4914	-3.5916	-7.5184	-3.4385	0.3512	-0.3703	-0.3958	-3.4179	-7.2160	-3.2192	0.3849	-0.4025	-0.4874	-3.6695	-105.3175	-42.0067	-1.7592	0.7156	-0.0633
367.3560	-0.7512	-0.7443	0.6762	-0.7678	-0.5619	-0.5885	-1.1748	0.0913	0.3029	0.8258	-0.5281	-0.4910	-3.7392	-7.4191	-3.1233	0.3819	-0.3087	-0.3580	-3.4215	-7.2126	-3.2181	0.3887	-0.4029	-0.4878	-3.6894	-105.3401	-41.9550	-1.7192	0.7050	-0.0636
367.3660	-0.7629	-0.7434	0.6792	-0.7596	-0.5672	-0.5934	-1.1764	0.0910	0.2993	0.8296	-0.5251	-0.4913	-3.7174	-7.2462	-3.0047	0.4037	-0.2820	-0.3508	-3.4251	-7.2093	-3.2168	0.3924	-0.4034	-0.4883	-3.7087	-105.3639	-41.9024	-1.6792	0.6945	-0.0639
367.3760	-0.7746	-0.7424	0.6821	-0.7512	-0.5725	-0.5983	-1.1785	0.0938	0.2977	0.8376	-0.5140	-0.4914	-3.9363	-7.2050	-3.1596	0.2843	-0.3843	-0.3689	-3.4287	-7.2058	-3.2154	0.3963	-0.4038	-0.4887	-3.7271	-105.3851	-41.8480	-1.6381	0.6839	-0.0642
367.3860	-0.7864	-0.7415	0.6851	-0.7428	-0.5776	-0.6031	-1.1829	0.0970	0.2966	0.8278	-0.5112	-0.4951	-3.8280	-7.3074	-3.3807	0.3658	-0.3398	-0.3818	-3.4322	-7.2024	-3.2138	0.4002	-0.4042	-0.4892	-3.7446	-105.4072	-41.7925	-1.5968	0.6733	-0.0645
367.3980	-0.8006	-0.7403	0.6886	-0.7330	-0.5837	-0.6090	-1.1857	0.0976	0.2943	0.8276	-0.5060	-0.4953	-3.7649	-7.0971	-3.3565	0.4238	-0.4074	-0.4027	-3.4364	-7.1982	-3.2120	0.4047	-0.4047	-0.4897	-3.7658	-105.4324	-41.7268	-1.5484	0.6609	-0.0648
367.4080	-0.8126	-0.7393	0.6916	-0.7247	-0.5886	-0.6140	-1.1852	0.1028	0.2920	0.8366	-0.5057	-0.4994	-3.9675	-7.3686	-3.4544	0.4026	-0.4010	-0.3510	-3.4398	-7.1949	-3.2103	0.4086	-0.4051	-0.4901	-3.7822	-105.4543	-41.6697	-1.5070	0.6505	-0.0650
367.4180	-0.8245	-0.7383	0.6944	-0.7164	-0.5937	-0.6190	-1.1878	0.1051	0.2833	0.8340	-0.5047	-0.4981	-3.6698	-7.4265	-3.1281	0.4012	-0.3652	-0.3257	-3.3608	-6.8476	-3.0927	0.4110	-0.4071	-0.4906	-2.8137	-101.3724	-40.4742	-1.4816	0.6235	-0.0654
367.4280	-0.8363	-0.7372	0.6973	-0.7079	-0.5988	-0.6240	-1.1877	0.1088	0.2831	0.8252	-0.5044	-0.4983	-4.1276	-7.0073	-3.1950	0.4253	-0.3225	-0.3642	-3.3648	-6.8360	-3.0906	0.4146	-0.4071	-0.4910	-2.8449	-101.3593	-40.4171	-1.4413	0.6153	-0.0656
367.4380	-0.8482	-0.7361	0.7001	-0.6997	-0.6038	-0.6289	-1.1925	0.1106	0.2785	0.8305	-0.4921	-0.4978	-3.8548	-6.5406	-3.0506	0.4043	-0.3741	-0.4041	-3.3687	-6.8247	-3.0885	0.4182	-0.4068	-0.4915	-2.8754	-101.3485	-40.3592	-1.4014	0.6072	-0.0659
367.4500	-0.8626	-0.7347	0.7035	-0.6897	-0.6096	-0.6348	-1.1945	0.1188	0.2758	0.8298	-0.4862	-0.5025	-3.5836	-6.7204	-3.1002	0.4582	-0.4218	-0.3932	-3.3733	-6.8110	-3.0858	0.4226	-0.4065	-0.4920	-2.9111	-101.3360	-40.2882	-1.3529	0.5976	-0.0662
367.4600	-0.8746	-0.7334	0.7062	-0.6813	-0.6145	-0.6398	-1.1930	0.1229	0.2708	0.8303	-0.4892	-0.5047	-3.8199	-6.4984	-3.1795	0.3533	-0.3676	-0.3942	-3.3771	-6.7996	-3.0834	0.4263	-0.4063	-0.4924	-2.9396	-101.3268	-40.2273	-1.3119	0.5894	-0.0664
367.4700	-0.8865	-0.7322	0.7089	-0.6732	-0.6194	-0.6449	-1.1957	0.1326	0.2698	0.8242	-0.4841	-0.5073	-3.6792	-7.2151	-3.2481	0.4645	-0.3952	-0.3560	-3.3808	-6.7884	-3.0810	0.4300	-0.4060	-0.4926	-2.9675	-101.3193	-40.1659	-1.2711	0.5814	-0.0666
367.4800	-0.8984	-0.7308	0.7116	-0.6650	-0.6242	-0.6500	-1.1965	0.1315	0.2637	0.8314	-0.4840	-0.5052	-3.9723	-6.6239	-2.8874	0.4445	-0.3020	-0.3339	-3.3845	-6.7772	-3.0785	0.4336	-0.4057	-0.4929	-2.9947	-101.3142	-40.1039	-1.2305	0.5734	-0.0668
367.4900	-0.9104	-0.7296	0.7141	-0.6566	-0.6290	-0.6550	-1.2005	0.1379	0.2634	0.8332	-0.4812	-0.5050	-3.7738	-6.4897	-3.0346	0.3805	-0.2780	-0.3677	-3.3881	-6.7661	-3.0759	0.4373	-0.4054	-0.4932	-3.0209	-101.3091	-40.0404	-1.1892	0.5654	-0.0670
367.5020	-0.9250	-0.7278	0.7172	-0.6466	-0.6347	-0.6610	-1.2017	0.1439	0.2635	0.8248	-0.4676	-0.5039	-3.6072	-6.5975	-3.1832	0.3780	-0.4138	-0.4156	-3.3923	-6.7526	-3.0726	0.4419	-0.4051	-0.4936	-3.0510	-101.3029	-39.9622	-1.1388	0.5556	-0.0672
367.5120	-0.9369	-0.7264	0.7198	-0.6385	-0.6394	-0.6661	-1.2000	0.1523	0.2581	0.8241	-0.4697	-0.5069	-4.0042	-6.7538	-3.0990	0.4843	-0.3538	-0.3764	-3.3957	-6.7415	-3.0698	0.4456	-0.4047	-0.4938	-3.0749	-101.3000	-39.8963	-1.0975	0.5477	-0.0673
367.5220	-0.9488	-0.7248	0.7223	-0.6303	-0.6439	-0.6711	-1.2041	0.1549	0.2547	0.8294	-0.4690	-0.5085	-3.7376	-6.6049	-2.9513	0.4715	-0.3723	-0.4082	-3.3990	-6.7306	-3.0669	0.4493	-0.4044	-0.4941	-3.0980	-101.2991	-39.8293	-1.0558	0.5397	-0.0674
367.5320	-0.9609	-0.7232	0.7249	-0.6219	-0.6486	-0.6763	-1.2050	0.1579	0.2516	0.8258	-0.4651	-0.5107	-3.9928	-6.2781	-2.9448	0.4371	-0.4005	-0.3574	-3.4022	-6.7198	-3.0638	0.4532	-0.4041	-0.4944	-3.1197	-101.3004	-39.7602	-1.0133	0.5317	-0.0675
367.5420	-0.9731	-0.7216	0.7275	-0.6135	-0.6533	-0.6814	-1.2073	0.1650	0.2535	0.8220	-0.4634	-0.5107	-3.8156	-6.4918	-3.3008	0.4210	-0.3250	-0.3331	-3.4053	-6.7088	-3.0606	0.4571	-0.4038	-0.4947	-3.1400	-101.3005	-39.6890	-0.9700	0.5235	-0.0676
367.5520	-0.9851	-0.7198	0.7300	-0.6054	-0.6579	-0.6864	-1.2093	0.1745	0.2480	0.8233	-0.4516	-0.5108	-3.7267	-7.0585	-3.1162	0.4622	-0.4329	-0.3634	-3.4083	-6.6980	-3.0573	0.4609	-0.4035	-0.4950	-3.1596	-101.3039	-39.6176	-0.9274	0.5155	-0.0677
367.5640	-0.9996	-0.7177	0.7329	-0.5956	-0.6633	-0.6925	-1.2090	0.1766	0.2432	0.8250	-0.4453	-0.5122	-4.0513	-6.8828	-3.1444	0.4270	-0.3967	-0.4013	-3.4066	-6.6708	-3.0459	0.4654	-0.4038	-0.4952	-3.1194	-101.1376	-39.4587	-0.8772	0.4989	-0.0666
367.5740	-1.0117	-0.7158	0.7353	-0.5872	-0.6678	-0.6976	-1.2118	0.1845	0.2408	0.8216	-0.4450	-0.5154	-3.8038	-6.9785	-3.3007	0.4551	-0.3867	-0.4170	-3.3523	-6.4955	-2.9623	0.4676	-0.4108	-0.4942	-2.4578	-99.1980	-38.6088	-0.8508	0.4156	-0.0534
367.5840	-1.0237	-0.7140	0.7378	-0.5791	-0.6723	-0.7027	-1.2124	0.1900	0.2397	0.8191	-0.4373	-0.5154	-3.9449	-6.7792	-3.2053	0.4166	-0.4380	-0.4446	-3.3536	-6.4765	-2.9563	0.4712	-0.4107	-0.4944	-2.4627	-99.1333	-38.5215	-0.8094	0.4089	-0.0533
367.5940	-1.0358	-0.7120	0.7401	-0.5710	-0.6768	-0.7079	-1.2138	0.1950	0.2371	0.8222	-0.4430	-0.5184	-3.8448	-6.9821	-3.1852	0.4677	-0.3439	-0.3840	-3.3548	-6.4579	-2.9502	0.4748	-0.4106	-0.4946	-2.4659	-99.0738	-38.4328	-0.7683	0.4023	-0.0532
367.6040	-1.0480	-0.7100	0.7424	-0.5629	-0.6811	-0.7132	-1.2177	0.1987	0.2314	0.8249	-0.4405	-0.5150	-3.6893	-6.6072	-2.8593	0.4279	-0.3570	-0.3584	-3.3558	-6.4387	-2.9442	0.4783	-0.4104	-0.4948	-2.4684	-99.0101	-38.3440	-0.7272	0.3959	-0.0530
367.6160	-1.0627	-0.7076	0.7452	-0.5528	-0.6863	-0.7194	-1.2158	0.2077	0.2322	0.8170	-0.4407	-0.5100	-3.7227	-6.7964	-3.1454	0.3863	-0.3102	-0.4540	-3.3569	-6.4153	-2.9365	0.4827	-0.4103	-0.4950	-2.4686	-98.9315	-38.2335	-0.6765	0.3879	-0.0528
367.6260	-1.0749	-0.7055	0.7474	-0.5448	-0.6906	-0.7245	-1.2171	0.2126	0.2286	0.8122	-0.4400	-0.5097	-3.4789	-6.6082	-2.9591	0.5044	-0.3611	-0.4484	-3.3576	-6.3960	-2.9302	0.4863	-0.4101	-0.4952	-2.4670	-98.8701	-38.1409	-0.6352	0.3816	-0.0526
367.6360	-1.0870	-0.7034	0.7497	-0.5368	-0.6950	-0.7296	-1.2170	0.2166	0.2238	0.8136	-0.4324	-0.5162	-3.7482	-6.2060	-2.7844	0.4953	-0.3909	-0.4088	-3.3581	-6.3763	-2.9238	0.4898	-0.4099	-0.4954	-2.4642	-98.8059	-38.0475	-0.5942	0.3753	-0.0523
367.6460	-1.0992	-0.7011	0.7520	-0.5285	-0.6993	-0.7347	-1.2190	0.2278	0.2232	0.8118	-0.4313	-0.5189	-3.7317	-6.2565	-2.8766	0.4543	-0.3719	-0.4567	-3.3585	-6.3565	-2.9170	0.4935	-0.4097	-0.4956	-2.4584	-98.7426	-37.9500	-0.5516	0.3689	-0.0521
367.6560	-1.1114	-0.6989	0.7542	-0.5204	-0.7036	-0.7400	-1.2222	0.2319	0.2205	0.8063	-0.4204	-0.5229	-3.4653	-5.9812	-3.0534	0.4804	-0.4010	-0.4177	-3.3587	-6.3366	-2.9103	0.4971	-0.4095	-0.4958	-2.4517	-98.6794	-37.8525	-0.5095	0.3626	-0.0518
367.6680	-1.1262	-0.6961	0.7569	-0.5108	-0.7086	-0.7462	-1.2198	0.2437	0.2164	0.8066	-0.4235	-0.5202	-3.8045	-6.0243	-2.9285	0.5096	-0.3874	-0.4301	-3.3586	-6.3125	-2.9020	0.5014	-0.4092	-0.4960	-2.4403	-98.6036	-37.7326	-0.4592	0.3553	-0.0515
367.6780	-1.1383	-0.6935	0.7589	-0.5027	-0.7128	-0.7515	-1.2213	0.2531	0.2147	0.8098	-0.4208	-0.5194	-3.6575	-6.5119	-3.0357	0.5027	-0.3984	-0.4106	-3.3584	-6.2924	-2.8950	0.5049	-0.4089	-0.4962	-2.4290	-98.5429	-37.6315	-0.4173	0.3492	-0.0511
367.6880	-1.1506	-0.6909	0.7611	-0.4945	-0.7171	-0.7567	-1.2207	0.2571	0.2111	0.8057	-0.4223	-0.5208	-3.5821	-6.1519	-2.8561	0.5000	-0.3174	-0.4445	-3.3579	-6.2724	-2.8877	0.5086	-0.4086	-0.4964	-2.4147	-98.4844	-37.5270	-0.3746	0.3430	-0.0508
367.6980	-1.1627	-0.6883	0.7632	-0.4865	-0.7212	-0.7619	-1.2203	0.2661	0.2081	0.7986	-0.4181	-0.5215	-3.8302	-6.2496	-2.9367	0.5002	-0.3320	-0.4432	-3.3572	-6.2520	-2.8804	0.5122	-0.4083	-0.4965	-2.3989	-98.4238	-37.4215	-0.3320	0.3370	-0.0504
367.7080	-1.1750	-0.6855	0.7653	-0.4786	-0.7254	-0.7671	-1.2242	0.2721	0.2072	0.8017	-0.4066	-0.5229	-3.4812	-6.2864	-2.8912	0.5061	-0.3784	-0.3809	-3.3049	-6.0668	-2.8204	0.5091	-0.4102	-0.4944	-1.7651	-96.3983	-36.7976	-0.3604	0.3078	-0.0260
367.7180	-1.1872	-0.6827	0.7674	-0.4706	-0.7295	-0.7724	-1.2211	0.2809	0.2042	0.8007	-0.4038	-0.5226	-3.7075	-6.1028	-2.8210	0.4898	-0.4128	-0.4079	-3.2894	-6.0007	-2.7999	0.5107	-0.4103	-0.4939	-1.5789	-95.8327	-36.5630	-0.3369	0.2983	-0.0196
367.7300	-1.2018	-0.6793	0.7698	-0.4609	-0.7343	-0.7787	-1.2225	0.2906	0.1997	0.7920	-0.4006	-0.5200	-3.7683	-6.1906	-2.7548	0.4604	-0.4314	-0.4145	-3.2833	-5.9628	-2.7883	0.5143	-0.4099	-0.4939	-1.5049	-95.6536	-36.4079	-0.2900	0.2928	-0.0179
367.7400	-1.2141	-0.6763	0.7718	-0.4531	-0.7382	-0.7839	-1.2217	0.2995	0.2010	0.7875	-0.4092	-0.5234	-3.8650	-6.1826	-3.0310	0.5047	-0.3406	-0.4107	-3.2778	-5.9305	-2.7786	0.5171	-0.4095	-0.4938	-1.4390	-95.5009	-36.2780	-0.2519	0.2886	-0.0165
367.7500	-1.2264	-0.6733	0.7737	-0.4454	-0.7422	-0.7890	-1.2213	0.3068	0.1952	0.7885	-0.4048	-0.5252	-3.8365	-6.1122	-2.6760	0.5171	-0.3479	-0.4374	-3.2718	-5.8978	-2.7688	0.5199	-0.4091	-0.4937	-1.3685	-95.3467	-36.1464	-0.2143	0.2845	-0.0150
367.7600	-1.2386	-0.6701	0.7757	-0.4375	-0.7463	-0.7943	-1.2235	0.3182	0.1936	0.7859	-0.4050	-0.5285	-3.5941	-6.0568	-2.7612	0.5435	-0.3457	-0.4425	-3.2654	-5.8645	-2.7589	0.5227	-0.4086	-0.4936	-1.2931	-95.1895	-36.0123	-0.1766	0.2806	-0.0134
367.7700	-1.2508	-0.6669	0.7776	-0.4295	-0.7502	-0.7996	-1.2216	0.3251	0.1922	0.7795	-0.3934	-0.5310	-3.8042	-5.8382	-2.8327	0.4760	-0.4410	-0.4566	-3.2585	-5.8307	-2.7488	0.5255	-0.4081	-0.4935	-1.2129	-95.0301	-35.8757	-0.1385	0.2767	-0.0117
367.7820	-1.2653	-0.6630	0.7798	-0.4203	-0.7551	-0.8060	-1.2224	0.3404	0.1876	0.7722	-0.3912	-0.5281	-3.7877	-6.1408	-2.8011	0.5150	-0.3310	-0.3680	-3.2494	-5.7897	-2.7363	0.5288	-0.4074	-0.4934	-1.1084	-94.8377	-35.7073	-0.0932	0.2723	-0.0097
367.7920	-1.2777	-0.6595	0.7816	-0.4126	-0.7589	-0.8113	-1.2223	0.3456	0.1836	0.7704	-0.3851	-0.5241	-3.8041	-5.6272	-2.6633	0.5502	-0.4088	-0.3563	-3.2414	-5.7550	-2.7259	0.5315	-0.4068	-0.4932	-1.0160	-94.6757	-35.5658	-0.0562	0.2690	-0.0079
367.8020	-1.2899	-0.6560	0.7834	-0.4049	-0.7628	-0.8165	-1.2222	0.3587	0.1820	0.7665	-0.3845	-0.5246	-3.6949	-5.8728	-2.6024	0.4967	-0.3355	-0.4013	-3.2327	-5.7200	-2.7152	0.5341	-0.4062	-0.4931	-0.9173	-94.5131	-35.4211	-0.0190	0.2657	-0.0061
367.8120	-1.3021	-0.6523	0.7852	-0.3971	-0.7666	-0.8217	-1.2237	0.3643	0.1793	0.7588	-0.3742	-0.5263	-3.5099	-5.3680	-2.6151	0.5236	-0.4842	-0.4090	-3.2234	-5.6843	-2.7042	0.5368	-0.4056	-0.4929	-0.8118	-94.3473	-35.2721	0.0186	0.2624	-0.0041
367.8220	-1.3142	-0.6486	0.7870	-0.3897	-0.7704	-0.8269	-1.2214	0.3767	0.1752	0.7562	-0.3777	-0.5280	-3.7278	-5.5102	-2.6343	0.5506	-0.3615	-0.3889	-3.2135	-5.6481	-2.6931	0.5393	-0.4048	-0.4928	-0.7005	-94.1793	-35.1218	0.0552	0.2595	-0.0021
367.8340	-1.3290	-0.6440	0.7891	-0.3808	-0.7749	-0.8333	-1.2204	0.3914	0.1710	0.7539	-0.3724	-0.5290	-3.8991	-7.1090	-2.9303	0.6284	-0.4237	-0.4223	-3.5429	-6.8139	-2.9143	0.5839	-0.4305	-0.4981	-4.6390	-108.3404	-37.2693	0.5408	-0.0231	-0.0584
367.8440	-1.3413	-0.6401	0.7909	-0.3732	-0.7786	-0.8386	-1.2243	0.3837	0.1740	0.7580	-0.3795	-0.5272	-3.2472	-4.7772	-2.6487	0.5324	-0.2964	-0.3921	-3.1928	-5.6404	-2.6579	0.5412	-0.4120	-0.4892	-0.4370	-94.4097	-34.7339	0.0844	0.1739	0.0382
367.8540	-1.3535	-0.6361	0.7927	-0.3655	-0.7823	-0.8439	-1.2201	0.4071	0.1737	0.7458	-0.3734	-0.5233	-3.4188	-6.2838	-3.0475	0.5038	-0.3863	-0.4234	-3.1800	-5.6003	-2.6444	0.5433	-0.4116	-0.4887	-0.2929	-94.1950	-34.5646	0.1190	0.1706	0.0414
367.8640	-1.3656	-0.6320	0.7944	-0.3581	-0.7861	-0.8491	-1.2203	0.4190	0.1709	0.7383	-0.3716	-0.5244	-3.3238	-6.6471	-3.1377	0.5474	-0.2965	-0.4308	-3.1663	-5.5598	-2.6308	0.5453	-0.4112	-0.4883	-0.1402	-93.9803	-34.3934	0.1525	0.1676	0.0446
367.8740	-1.3777	-0.6277	0.7960	-0.3508	-0.7897	-0.8544	-1.2171	0.4234	0.1617	0.7338	-0.3682	-0.5238	-3.5881	-6.1982	-2.7953	0.5469	-0.4078	-0.4211	-3.1518	-5.5186	-2.6170	0.5471	-0.4107	-0.4878	0.0211	-93.7619	-34.2198	0.1852	0.1649	0.0480
367.8860	-1.3925	-0.6225	0.7980	-0.3421	-0.7942	-0.8606	-1.2160	0.4323	0.1555	0.7300	-0.3684	-0.5243	-3.3755	-5.7703	-2.5887	0.5152	-0.2913	-0.4251	-3.1333	-5.4682	-2.6003	0.5493	-0.4101	-0.4871	0.2267	-93.4952	-34.0079	0.2239	0.1619	0.0522
367.8960	-1.4046	-0.6181	0.7995	-0.3347	-0.7978	-0.8659	-1.2157	0.4429	0.1541	0.7205	-0.3597	-0.5215	-3.2932	-5.5584	-2.6107	0.4779	-0.4150	-0.3930	-3.1169	-5.4251	-2.5859	0.5510	-0.4095	-0.4866	0.4089	-93.2658	-33.8268	0.2561	0.1596	0.0558
367.9060	-1.4166	-0.6136	0.8010	-0.3276	-0.8014	-0.8711	-1.2151	0.4529	0.1476	0.7112	-0.3604	-0.5187	-3.3392	-5.2353	-2.3685	0.5769	-0.3186	-0.3762	-3.0996	-5.3813	-2.5717	0.5525	-0.4089	-0.4860	0.5997	-93.0319	-33.6455	0.2867	0.1577	0.0596
367.9160	-1.4288	-0.6090	0.8025	-0.3206	-0.8049	-0.8763	-1.2138	0.4632	0.1491	0.7122	-0.3561	-0.5175	-3.2939	-5.2073	-2.6995	0.5486	-0.3754	-0.4703	-3.0812	-5.3366	-2.5572	0.5540	-0.4082	-0.4854	0.8021	-92.7936	-33.4597	0.3170	0.1561	0.0635
367.9260	-1.4410	-0.6044	0.8040	-0.3135	-0.8085	-0.8815	-1.2121	0.4785	0.1438	0.7046	-0.3561	-0.5180	-3.3130	-5.3832	-2.5976	0.5180	-0.3368	-0.4229	-3.0619	-5.2911	-2.5424	0.5554	-0.4075	-0.4847	1.0146	-92.5494	-33.2713	0.3470	0.1547	0.0675
367.9360	-1.4531	-0.5995	0.8054	-0.3064	-0.8121	-0.8866	-1.2101	0.4949	0.1436	0.6920	-0.3449	-0.5204	-3.2465	-5.5788	-2.6792	0.5225	-0.4179	-0.4646	-3.0415	-5.2445	-2.5275	0.5567	-0.4067	-0.4840	1.2382	-92.2992	-33.0802	0.3764	0.1536	0.0717
367.9480	-1.4676	-0.5936	0.8071	-0.2981	-0.8163	-0.8928	-1.2049	0.5087	0.1383	0.6794	-0.3463	-0.5227	-3.3572	-5.5916	-2.5324	0.5357	-0.3333	-0.4297	-3.0154	-5.1994	-2.5092	0.5582	-0.4057	-0.4832	1.5240	-91.9971	-32.8452	0.4109	0.1526	0.0769
367.9580	-1.4796	-0.5884	0.8084	-0.2915	-0.8197	-0.8981	-1.2063	0.5177	0.1324	0.6760	-0.3377	-0.5187	-3.7716	-6.8279	-2.7241	0.6338	-0.4394	-0.4330	-3.5344	-6.5800	-2.7784	0.6235	-0.4313	-0.4956	-4.6960	-108.6033	-35.4669	1.1226	-0.1276	-0.0573
367.9680	-1.4917	-0.5832	0.8097	-0.2847	-0.8232	-0.9033	-1.2093	0.5097	0.1337	0.6794	-0.3408	-0.5162	-2.8603	-4.1529	-2.4912	0.4961	-0.4104	-0.3876	-3.0208	-5.3088	-2.4995	0.5575	-0.4139	-0.4782	1.4562	-93.4356	-32.7057	0.4202	0.0580	0.1280
367.9780	-1.5037	-0.5779	0.8111	-0.2780	-0.8266	-0.9084	-1.2019	0.5340	0.1347	0.6652	-0.3375	-0.5140	-3.4371	-5.5852	-2.6396	0.5868	-0.3941	-0.3800	-2.9970	-5.2773	-2.4822	0.5581	-0.4135	-0.4771	1.7178	-93.1663	-32.4953	0.4455	0.0561	0.1338
367.9880	-1.5157	-0.5725	0.8124	-0.2713	-0.8299	-0.9135	-1.2029	0.5438	0.1336	0.6528	-0.3404	-0.5102	-3.2860	-5.5748	-2.6978	0.5818	-0.4155	-0.4203	-2.9721	-5.2451	-2.4650	0.5585	-0.4130	-0.4760	1.9919	-92.8900	-32.2838	0.4697	0.0546	0.1398
368.0000	-1.5302	-0.5659	0.8139	-0.2636	-0.8340	-0.9196	-1.1969	0.5591	0.1278	0.6436	-0.3375	-0.5088	-3.5079	-5.6688	-2.7972	0.5102	-0.3995	-0.3893	-2.9403	-5.2054	-2.4438	0.5588	-0.4124	-0.4746	2.3413	-92.5494	-32.0241	0.4974	0.0532	0.1473
368.0100	-1.5421	-0.5603	0.8151	-0.2572	-0.8373	-0.9247	-1.1978	0.5682	0.1223	0.6342	-0.3388	-0.5108	-3.2196	-5.4643	-2.5586	0.5502	-0.4262	-0.3413	-2.9122	-5.1717	-2.4260	0.5588	-0.4118	-0.4734	2.6492	-92.2591	-31.8047	0.5192	0.0525	0.1539
368.0200	-1.5541	-0.5546	0.8164	-0.2509	-0.8407	-0.9298	-1.1937	0.5787	0.1183	0.6269	-0.3413	-0.5073	-3.0516	-5.1888	-2.4257	0.5391	-0.3176	-0.3584	-2.8826	-5.1370	-2.4079	0.5588	-0.4112	-0.4721	2.9729	-91.9605	-31.5818	0.5403	0.0520	0.1606
368.0300	-1.5660	-0.5487	0.8175	-0.2447	-0.8440	-0.9348	-1.1904	0.5918	0.1135	0.6137	-0.3311	-0.5014	-3.1735	-5.0425	-2.3783	0.5157	-0.4225	-0.3878	-2.8514	-5.1016	-2.3895	0.5586	-0.4105	-0.4708	3.3144	-91.6555	-31.3544	0.5606	0.0519	0.1677
368.0400	-1.5778	-0.5427	0.8186	-0.2385	-0.8474	-0.9399	-1.1894	0.6054	0.1092	0.6004	-0.3331	-0.4976	-3.0547	-4.9661	-2.2172	0.5185	-0.3033	-0.4112	-2.8184	-5.0655	-2.3708	0.5583	-0.4098	-0.4692	3.6743	-91.3443	-31.1225	0.5802	0.0521	0.1749
368.0520	-1.5922	-0.5353	0.8199	-0.2315	-0.8512	-0.9457	-1.1834	0.6239	0.1086	0.5880	-0.3227	-0.4955	-2.9844	-5.3965	-2.5824	0.5182	-0.3914	-0.3998	-2.7765	-5.0214	-2.3480	0.5577	-0.4088	-0.4670	4.1324	-90.9639	-30.8388	0.6022	0.0530	0.1840
368.0620	-1.6039	-0.5289	0.8209	-0.2258	-0.8546	-0.9506	-1.1812	0.6351	0.1057	0.5769	-0.3212	-0.4934	-2.7168	-5.3059	-2.7145	0.5723	-0.3809	-0.3718	-2.7395	-4.9838	-2.3288	0.5569	-0.4079	-0.4650	4.5350	-90.6393	-30.5998	0.6191	0.0542	0.1919
368.0720	-1.6157	-0.5224	0.8220	-0.2200	-0.8578	-0.9556	-1.1748	0.6466	0.0976	0.5710	-0.3165	-0.4930	-2.8958	-5.0211	-2.3812	0.4962	-0.3744	-0.3986	-2.9952	-5.5184	-2.4250	0.5908	-0.4164	-0.4721	1.4356	-97.1610	-31.4985	1.0070	-0.0456	0.1037
368.0820	-1.6275	-0.5160	0.8229	-0.2143	-0.8609	-0.9605	-1.1786	0.6435	0.0949	0.5649	-0.3206	-0.4895	-2.7048	-4.3407	-2.3053	0.4555	-0.3859	-0.3496	-2.7954	-5.2213	-2.3505	0.5543	-0.4177	-0.4577	3.8222	-93.6658	-30.7433	0.6280	-0.0607	0.2515
368.0920	-1.6392	-0.5094	0.8239	-0.2087	-0.8642	-0.9654	-1.1716	0.6668	0.0945	0.5427	-0.3176	-0.4805	-3.1707	-5.3087	-2.4908	0.5732	-0.4077	-0.3585	-2.7602	-5.1869	-2.3302	0.5529	-0.4175	-0.4551	4.2085	-93.3623	-30.4999	0.6412	-0.0618	0.2609
368.1020	-1.6509	-0.5026	0.8249	-0.2034	-0.8673	-0.9702	-1.1669	0.6806	0.0902	0.5298	-0.3143	-0.4763	-3.2545	-5.7116	-2.5056	0.5713	-0.4194	-0.3750	-2.7231	-5.1517	-2.3097	0.5513	-0.4172	-0.4525	4.6144	-93.0516	-30.2538	0.6527	-0.0624	0.2707
368.1140	-1.6649	-0.4943	0.8259	-0.1972	-0.8711	-0.9758	-1.1646	0.6913	0.0847	0.5201	-0.3183	-0.4720	-3.0645	-5.3394	-2.4050	0.4900	-0.3580	-0.4014	-2.6759	-5.1085	-2.2845	0.5491	-0.4167	-0.4492	5.1320	-92.6709	-29.9505	0.6653	-0.0628	0.2829
368.1240	-1.6764	-0.4873	0.8266	-0.1921	-0.8742	-0.9804	-1.1612	0.7009	0.0820	0.5064	-0.3109	-0.4686	-2.9704	-5.2065	-2.3085	0.5305	-0.4529	-0.4481	-2.6344	-5.0715	-2.2635	0.5466	-0.4163	-0.4464	5.5858	-92.3438	-29.6955	0.6740	-0.0625	0.2934
368.1340	-1.6881	-0.4803	0.8275	-0.1872	-0.8774	-0.9851	-1.1564	0.7126	0.0793	0.4868	-0.3182	-0.4654	-3.0355	-4.8595	-2.4169	0.5226	-0.3079	-0.4021	-2.5909	-5.0335	-2.2423	0.5412	-0.4158	-0.4434	6.0607	-92.0071	-29.4386	0.6815	-0.0619	0.3044
368.1440	-1.6996	-0.4732	0.8283	-0.1824	-0.8805	-0.9898	-1.1533	0.7278	0.0748	0.4688	-0.3106	-0.4609	-2.8085	-5.0487	-2.3952	0.5698	-0.3945	-0.3699	-2.5455	-4.9946	-2.2213	0.5355	-0.4153	-0.4404	6.5571	-91.6617	-29.1810	0.6871	-0.0608	0.3157
368.1540	-1.7111	-0.4658	0.8290	-0.1777	-0.8836	-0.9944	-1.1480	0.7409	0.0674	0.4482	-0.3098	-0.4539	-2.9416	-5.0191	-2.1742	0.5005	-0.3630	-0.3803	-2.4972	-4.9553	-2.1995	0.5295	-0.4146	-0.4372	7.0843	-91.3139	-28.9147	0.6921	-0.0594	0.3275
368.1660	-1.7247	-0.4567	0.8297	-0.1725	-0.8873	-0.9998	-1.1424	0.7559	0.0621	0.4283	-0.3107	-0.4451	-2.8150	-4.7642	-2.0561	0.4952	-0.3596	-0.4111	-2.4361	-4.9072	-2.1733	0.5218	-0.4138	-0.4332	7.7509	-90.8883	-28.5927	0.6959	-0.0569	0.3422
368.1760	-1.7362	-0.4491	0.8302	-0.1683	-0.8903	-1.0042	-1.1395	0.7688	0.0585	0.4122	-0.3002	-0.4388	-2.5020	-4.6967	-2.0147	0.5182	-0.4640	-0.3769	-2.3825	-4.8664	-2.1515	0.5150	-0.4130	-0.4298	8.3353	-90.5273	-28.3232	0.6969	-0.0543	0.3549
368.1860	-1.7476	-0.4414	0.8309	-0.1643	-0.8934	-1.0086	-1.1296	0.7725	0.0568	0.4055	-0.3102	-0.4369	-1.3028	-5.9282	-2.4033	0.3978	-0.3251	-0.2775	-1.2330	-6.2566	-2.4986	0.5036	-0.4051	-0.4014	22.0022	-107.2133	-31.6999	0.6389	0.0248	0.6312
368.1960	-1.7588	-0.4336	0.8314	-0.1604	-0.8964	-1.0129	-1.1101	0.7749	0.0504	0.3758	-0.2999	-0.4261	-2.0049	-5.4959	-2.2232	0.5167	-0.4101	-0.3754	-1.2107	-6.2491	-2.4865	0.4973	-0.4047	-0.3973	22.1218	-107.1530	-31.5305	0.6641	0.0217	0.6312
368.2060	-1.7697	-0.4257	0.8319	-0.1568	-0.8994	-1.0170	-1.1002	0.7848	0.0498	0.3569	-0.3004	-0.4163	-1.7365	-6.1483	-2.3783	0.4965	-0.4006	-0.3572	-1.1885	-6.2415	-2.4741	0.4911	-0.4042	-0.3933	22.2405	-107.0914	-31.3583	0.6891	0.0186	0.6313
368.2180	-1.7828	-0.4162	0.8326	-0.1527	-0.9030	-1.0220	-1.0850	0.7879	0.0482	0.3293	-0.3007	-0.4018	-1.6797	-6.5441	-2.6691	0.5032	-0.3177	-0.3234	-1.1621	-6.2323	-2.4592	0.4835	-0.4036	-0.3884	22.3800	-107.0165	-31.1514	0.7181	0.0151	0.6313
368.2280	-1.7937	-0.4083	0.8331	-0.1494	-0.9059	-1.0260	-1.0754	0.7919	0.0465	0.3103	-0.2901	-0.3900	-1.0473	-6.6495	-2.8134	0.4756	-0.4212	-0.3311	-1.1404	-6.2245	-2.4468	0.4771	-0.4031	-0.3843	22.4931	-106.9530	-30.9791	0.7418	0.0124	0.6313
368.2380	-1.8045	-0.4005	0.8335	-0.1465	-0.9089	-1.0299	-1.0595	0.7942	0.0399	0.2840	-0.2948	-0.3778	-1.1123	-6.6530	-2.6927	0.4637	-0.3095	-0.3651	-1.1190	-6.2169	-2.4347	0.4706	-0.4026	-0.3802	22.6025	-106.8910	-30.8107	0.7643	0.0098	0.6313
368.2480	-1.8149	-0.3925	0.8338	-0.1437	-0.9118	-1.0335	-1.0442	0.7940	0.0337	0.2632	-0.2841	-0.3731	-1.0085	-6.4265	-2.5772	0.4741	-0.3768	-0.2643	-1.0976	-6.2091	-2.4224	0.4641	-0.4021	-0.3762	22.7110	-106.8275	-30.6395	0.7866	0.0073	0.6313
368.2580	-1.8251	-0.3845	0.8341	-0.1413	-0.9147	-1.0372	-1.0308	0.7948	0.0292	0.2397	-0.2828	-0.3590	-0.9501	-5.9946	-2.4545	0.4791	-0.3715	-0.3448	-1.0766	-6.2015	-2.4105	0.4574	-0.4016	-0.3721	22.8160	-106.7660	-30.4722	0.8076	0.0051	0.6314
368.2700	-1.8375	-0.3749	0.8344	-0.1385	-0.9182	-1.0414	-1.0124	0.8007	0.0252	0.2217	-0.2852	-0.3493	-1.1756	-6.2882	-2.5485	0.4254	-0.2783	-0.3238	-1.0515	-6.1921	-2.3959	0.4494	-0.4009	-0.3672	22.9400	-106.6891	-30.2677	0.8325	0.0025	0.6314
368.2800	-1.8476	-0.3668	0.8345	-0.1365	-0.9209	-1.0448	-0.9982	0.8027	0.0179	0.1984	-0.2698	-0.3393	-1.1093	-6.1785	-2.2073	0.4473	-0.4765	-0.3042	-1.0307	-6.1844	-2.3837	0.4427	-0.4003	-0.3632	23.0408	-106.6256	-30.0984	0.8525	0.0004	0.6314
368.2900	-1.8575	-0.3589	0.8347	-0.1347	-0.9236	-1.0481	-0.9901	0.8004	0.0139	0.1758	-0.2816	-0.3335	-1.0724	-6.2485	-2.1764	0.4467	-0.3796	-0.3077	-1.3511	-6.7078	-2.4976	0.4438	-0.4129	-0.3584	19.0904	-112.8856	-31.1833	0.9495	-0.1371	0.6409
368.3000	-1.8673	-0.3510	0.8349	-0.1331	-0.9264	-1.0514	-0.9761	0.8037	0.0148	0.1559	-0.2784	-0.3192	-1.3567	-6.3306	-2.3876	0.4301	-0.4085	-0.3051	-1.3344	-6.7034	-2.4850	0.4371	-0.4129	-0.3543	19.1711	-112.8234	-31.0216	0.9677	-0.1389	0.6409
368.3100	-1.8769	-0.3429	0.8351	-0.1316	-0.9292	-1.0545	-0.9649	0.8064	0.0138	0.1358	-0.2783	-0.3091	-1.3139	-6.8300	-2.5013	0.3937	-0.4335	-0.2340	-1.3176	-6.6988	-2.4718	0.4304	-0.4128	-0.3502	19.2516	-112.7582	-30.8540	0.9860	-0.1406	0.6409
368.3220	-1.8884	-0.3331	0.8352	-0.1302	-0.9324	-1.0582	-0.9528	0.8029	0.0089	0.1058	-0.2824	-0.2933	-1.4436	-6.6724	-2.4838	0.4514	-0.3410	-0.3002	-1.2978	-6.6933	-2.5477	0.4223	-0.4128	-0.3452	19.3454	-112.6800	-30.6528	1.0071	-0.1426	0.6409
368.3320	-1.8979	-0.3251	0.8352	-0.1293	-0.9352	-1.0610	-0.9377	0.8011	0.0051	0.0876	-0.2793	-0.2806	-1.8224	-6.8874	-2.6137	0.3955	-0.3703	-0.3130	-1.2818	-6.6884	-2.7242	0.4154	-0.4127	-0.3411	19.4166	-112.6108	-30.4878	1.0237	-0.1440	0.6409
368.3420	-1.9073	-0.3171	0.8353	-0.1285	-0.9380	-1.0639	-0.9281	0.8018	0.0018	0.0642	-0.2786	-0.2745	-1.7432	-6.8996	-2.6654	0.4299	-0.4317	-0.2730	-1.2662	-6.6834	-2.9009	0.4085	-0.4126	-0.3369	19.4838	-112.5411	-30.3251	1.0394	-0.1454	0.6410
368.3520	-1.9165	-0.3092	0.8353	-0.1280	-0.9408	-1.0665	-0.9194	0.7973	-0.0012	0.0448	-0.2811	-0.2604	-1.5342	-6.6816	-2.9264	0.3880	-0.3278	-0.3370	-1.2508	-6.6784	-3.0783	0.4015	-0.4125	-0.3328	19.5482	-112.4710	-30.1631	1.0547	-0.1465	0.6410
368.3620	-1.9254	-0.3012	0.8352	-0.1277	-0.9436	-1.0690	-0.9046	0.7965	-0.0045	0.0217	-0.2743	-0.2569	-2.0122	-6.7227	-3.0080	0.3571	-0.3736	-0.2970	-1.2356	-6.6732	-3.2663	0.3945	-0.4124	-0.3287	19.6093	-112.3975	-29.9997	1.0694	-0.1476	0.6410
368.3740	-1.9362	-0.2916	0.8351	-0.1276	-0.9469	-1.0720	-0.8958	0.7927	-0.0074	-0.0141	-0.2718	-0.2422	-1.9874	-6.4161	-3.1087	0.1457	-0.4259	-0.3013	-1.2181	-6.6668	-3.4924	-0.1103	-0.4122	-0.3237	19.6758	-112.3088	-29.8090	1.0857	-0.1487	0.6410
368.3840	-1.9451	-0.2838	0.8351	-0.1278	-0.9497	-1.0743	-0.8887	0.7949	-0.0091	-0.0340	-0.2744	-0.2352	-1.6446	-6.7172	-3.4651	0.0527	-0.3178	-0.2667	-1.6154	-7.1902	-3.7967	-0.1854	-0.4234	-0.3217	14.8068	-118.5555	-30.9620	1.2307	-0.2699	0.6191
368.3940	-1.9540	-0.2759	0.8350	-0.1282	-0.9523	-1.0766	-0.8772	0.7872	-0.0141	-0.0469	-0.2646	-0.2219	-2.0081	-6.7317	-3.3455	-0.0318	-0.5009	-0.2858	-1.6049	-7.1881	-3.8335	-0.1924	-0.4237	-0.3177	14.8454	-118.4806	-30.8047	1.2430	-0.2706	0.6191
368.4040	-1.9628	-0.2679	0.8348	-0.1287	-0.9551	-1.0787	-0.8683	0.7836	-0.0142	-0.0642	-0.2775	-0.2138	-2.0531	-6.9016	-3.3688	-0.0938	-0.3689	-0.2419	-1.5947	-7.1857	-3.8201	-0.1995	-0.4240	-0.3137	14.8800	-118.4031	-30.6483	1.2546	-0.2712	0.6191
368.4140	-1.9714	-0.2601	0.8347	-0.1295	-0.9578	-1.0808	-0.8633	0.7785	-0.0148	-0.0850	-0.2736	-0.2000	-1.6795	-6.5647	-3.4552	-0.1240	-0.4355	-0.2617	-1.5848	-7.1830	-3.8065	-0.2067	-0.4243	-0.3097	14.9112	-118.3207	-30.4897	1.2657	-0.2717	0.6191
368.4260	-1.9817	-0.2509	0.8346	-0.1307	-0.9611	-1.0831	-0.8536	0.7770	-0.0126	-0.1056	-0.2765	-0.1853	-1.6531	-7.3359	-3.7373	-0.1582	-0.4186	-0.2756	-1.5735	-7.1795	-3.7906	-0.2153	-0.4247	-0.3049	14.9422	-118.2193	-30.3033	1.2779	-0.2721	0.6191
368.4360	-1.9901	-0.2431	0.8344	-0.1319	-0.9639	-1.0850	-0.8405	0.7704	-0.0175	-0.1280	-0.2815	-0.1806	-1.9337	-7.4456	-3.5553	-0.1799	-0.3178	-0.1735	-1.5644	-7.1764	-3.7775	-0.2226	-0.4249	-0.3009	14.9643	-118.1335	-30.1497	1.2876	-0.2723	0.6191
368.4460	-1.9984	-0.2354	0.8342	-0.1333	-0.9667	-1.0867	-0.8369	0.7624	-0.0190	-0.1482	-0.2761	-0.1646	-1.6925	-7.1486	-3.6047	-0.1996	-0.3983	-0.2827	-1.5555	-7.1731	-3.7644	-0.2299	-0.4252	-0.2970	14.9826	-118.0438	-29.9957	1.2965	-0.2724	0.6192
368.4560	-2.0067	-0.2277	0.8340	-0.1349	-0.9694	-1.0883	-0.8297	0.7567	-0.0201	-0.1698	-0.2796	-0.1537	-1.3972	-7.1430	-3.6434	-0.2143	-0.3979	-0.2916	-1.5470	-7.1696	-3.7513	-0.2373	-0.4254	-0.2930	14.9976	-117.9524	-29.8428	1.3048	-0.2724	0.6192
368.4660	-2.0150	-0.2202	0.8338	-0.1367	-0.9723	-1.0898	-0.8180	0.7553	-0.0212	-0.1907	-0.2799	-0.1502	-1.7076	-7.5950	-3.9519	-0.1697	-0.3546	-0.1815	-1.5388	-7.1657	-3.7384	-0.2448	-0.4257	-0.2890	15.0078	-117.8571	-29.6910	1.3125	-0.2723	0.6192
368.4780	-2.0247	-0.2113	0.8335	-0.1391	-0.9756	-1.0915	-0.8094	0.7447	-0.0268	-0.2167	-0.2780	-0.1318	-1.6768	-7.3421	-3.8124	-0.1923	-0.3884	-0.2652	-1.5295	-7.1613	-3.7236	-0.2539	-0.4259	-0.2842	15.0155	-117.7451	-29.5156	1.3204	-0.2719	0.6192
368.4880	-2.0327	-0.2039	0.8332	-0.1414	-0.9784	-1.0928	-0.8054	0.7364	-0.0321	-0.2336	-0.2823	-0.1254	-1.7314	-7.5977	-3.7256	-0.1654	-0.4164	-0.2318	-1.9546	-7.6356	-3.8375	-0.2446	-0.4351	-0.2852	9.8604	-123.3516	-30.6164	1.5017	-0.3655	0.5680
368.4980	-2.0407	-0.1966	0.8329	-0.1439	-0.9813	-1.0940	-0.8009	0.7278	-0.0322	-0.2531	-0.2843	-0.1187	-1.7502	-7.3001	-3.6961	-0.1508	-0.3506	-0.2083	-1.9507	-7.6346	-3.8247	-0.2514	-0.4356	-0.2815	9.8540	-123.2554	-30.4730	1.5068	-0.3649	0.5680
368.5080	-2.0487	-0.1893	0.8327	-0.1465	-0.9841	-1.0951	-0.7915	0.7213	-0.0277	-0.2699	-0.2809	-0.1103	-2.1288	-7.6553	-4.1840	-0.1618	-0.4666	-0.1529	-1.9471	-7.6332	-3.8118	-0.2583	-0.4361	-0.2779	9.8442	-123.1540	-30.3281	1.5112	-0.3643	0.5680
368.5180	-2.0567	-0.1821	0.8323	-0.1493	-0.9869	-1.0961	-0.7866	0.7133	-0.0356	-0.2876	-0.2900	-0.0961	-2.1499	-7.7682	-3.8455	-0.1675	-0.3747	-0.2149	-1.9438	-7.6320	-3.7995	-0.2653	-0.4366	-0.2742	9.8312	-123.0554	-30.1896	1.5145	-0.3635	0.5680
368.5300	-2.0660	-0.1736	0.8318	-0.1530	-0.9904	-1.0971	-0.7802	0.6996	-0.0399	-0.3073	-0.2918	-0.0853	-2.1855	-7.4956	-3.5634	-0.1365	-0.3918	-0.2643	-1.9401	-7.6306	-3.7853	-0.2738	-0.4372	-0.2698	9.8111	-122.9374	-30.0289	1.5176	-0.3624	0.5680
368.5400	-2.0737	-0.1668	0.8315	-0.1561	-0.9933	-1.0980	-0.7749	0.6915	-0.0385	-0.3211	-0.2933	-0.0794	-2.3002	-7.5734	-3.7046	-0.1823	-0.4250	-0.1902	-1.9374	-7.6290	-3.7734	-0.2809	-0.4377	-0.2662	9.7912	-122.8351	-29.8945	1.5197	-0.3614	0.5680
368.5500	-2.0814	-0.1600	0.8311	-0.1594	-0.9963	-1.0987	-0.7686	0.6844	-0.0365	-0.3414	-0.2988	-0.0684	-2.5875	-7.5827	-3.9888	-0.1984	-0.3375	-0.2584	-1.9350	-7.6276	-3.7621	-0.2881	-0.4381	-0.2625	9.7670	-122.7334	-29.7659	1.5212	-0.3602	0.5681
368.5600	-2.0891	-0.1532	0.8307	-0.1629	-0.9992	-1.0993	-0.7664	0.6755	-0.0423	-0.3632	-0.2920	-0.0614	-2.2210	-7.5197	-3.7700	-0.1726	-0.4517	-0.1905	-1.9327	-7.6261	-3.7510	-0.2953	-0.4386	-0.2588	9.7412	-122.6317	-29.6387	1.5219	-0.3590	0.5681
368.5700	-2.0967	-0.1464	0.8302	-0.1666	-1.0022	-1.0999	-0.7625	0.6658	-0.0461	-0.3783	-0.3035	-0.0528	-2.3180	-7.3296	-3.5477	-0.2444	-0.3155	-0.1374	-1.9306	-7.6246	-3.7400	-0.3026	-0.4390	-0.2552	9.7131	-122.5297	-29.5137	1.5221	-0.3576	0.5681
368.5820	-2.1058	-0.1385	0.8297	-0.1713	-1.0059	-1.1004	-0.7568	0.6549	-0.0453	-0.4009	-0.3001	-0.0377	-2.4406	-7.5120	-3.6291	-0.2368	-0.3985	-0.1759	-2.1264	-7.8070	-3.7788	-0.3017	-0.4423	-0.2544	7.3083	-124.6103	-29.8747	1.6250	-0.3857	0.5300
368.5920	-2.1134	-0.1321	0.8292	-0.1754	-1.0088	-1.1007	-0.7561	0.6420	-0.0461	-0.4173	-0.3018	-0.0273	-2.4116	-7.6598	-3.7319	-0.2205	-0.4073	-0.2151	-2.3264	-7.9927	-3.8199	-0.2983	-0.4457	-0.2548	4.8919	-126.7235	-30.2649	1.7275	-0.4142	0.4918
368.6020	-2.1210	-0.1257	0.8287	-0.1797	-1.0120	-1.1010	-0.7555	0.6341	-0.0466	-0.4337	-0.3065	-0.0206	-2.3017	-7.9461	-3.7539	-0.2090	-0.3643	-0.2345	-2.3278	-7.9930	-3.8090	-0.3047	-0.4463	-0.2516	4.8538	-126.6166	-30.1440	1.7252	-0.4125	0.4918
368.6120	-2.1286	-0.1194	0.8283	-0.1842	-1.0150	-1.1011	-0.7516	0.6239	-0.0476	-0.4463	-0.2989	-0.0140	-2.3881	-8.1921	-3.7287	-0.1596	-0.5189	-0.2373	-2.3294	-7.9933	-3.7983	-0.3111	-0.4469	-0.2484	4.8135	-126.5097	-30.0254	1.7222	-0.4107	0.4918
368.6220	-2.1360	-0.1132	0.8278	-0.1888	-1.0181	-1.1012	-0.7484	0.6111	-0.0459	-0.4558	-0.3116	-0.0045	-2.3976	-8.2726	-3.9729	-0.1950	-0.3387	-0.1016	-2.3312	-7.9933	-3.7876	-0.3176	-0.4475	-0.0956	4.7711	-126.4000	-29.9068	1.7190	-0.4089	0.4918
368.6340	-2.1449	-0.1060	0.8273	-0.1944	-1.0218	-1.1012	-0.7461	0.5962	-0.0470	-0.4733	-0.3132	0.0104	-2.2782	-8.1723	-4.0321	-0.2796	-0.4159	0.0317	-2.3336	-7.9937	-3.7755	-0.3254	-0.4482	0.1863	4.7166	-126.2716	-29.7717	1.7146	-0.4067	0.4918
368.6440	-2.1524	-0.1001	0.8268	-0.1992	-1.0248	-1.1010	-0.7441	0.5842	-0.0482	-0.4911	-0.3179	0.0225	-2.4492	-8.1610	-4.0880	-0.2546	-0.4408	0.0728	-2.3358	-7.9940	-3.7658	-0.3320	-0.4487	0.3383	4.6686	-126.1657	-29.6631	1.7099	-0.4046	0.4918
368.6540	-2.1598	-0.0943	0.8263	-0.2041	-1.0280	-1.1008	-0.7417	0.5752	-0.0526	-0.5102	-0.3242	0.0220	-2.4421	-8.5210	-3.9184	-0.2351	-0.3724	0.0854	-2.3382	-7.9945	-3.7565	-0.3358	-0.4493	0.3414	4.6189	-126.0607	-29.5572	1.7050	-0.4026	0.4919
368.6640	-2.1672	-0.0886	0.8257	-0.2093	-1.0312	-1.1005	-0.7393	0.5615	-0.0529	-0.5311	-0.3239	0.0251	-2.3797	-8.4886	-3.9444	-0.2061	-0.4121	0.1418	-2.3408	-7.9950	-3.7474	-0.3389	-0.4498	0.3446	4.5673	-125.9569	-29.4544	1.6992	-0.4004	0.4919
368.6740	-2.1746	-0.0832	0.8252	-0.2148	-1.0345	-1.1003	-0.7363	0.5490	-0.0549	-0.5434	-0.3290	0.0307	-2.6222	-8.2495	-3.9142	-0.2364	-0.3803	0.2370	-2.3435	-7.9961	-3.7392	-0.3421	-0.4503	0.3477	4.5133	-125.8595	-29.3602	1.6923	-0.3980	0.4919
368.6860	-2.1835	-0.0767	0.8245	-0.2214	-1.0384	-1.0999	-0.7367	0.5332	-0.0634	-0.5553	-0.3270	0.0400	-2.8806	-9.0694	-3.7760	-0.2264	-0.3990	0.3071	-2.6934	-8.7832	-3.9756	-0.3441	-0.4581	0.3547	0.3105	-135.1256	-31.6682	1.7040	-0.4707	0.5254
368.6960	-2.1908	-0.0715	0.8239	-0.2270	-1.0418	-1.0994	-0.7368	0.5124	-0.0613	-0.5715	-0.3325	0.0537	-2.8325	-8.2879	-3.8201	-0.2536	-0.3777	0.3049	-2.7009	-8.7891	-3.9689	-0.3476	-0.4589	0.3581	0.2266	-135.0318	-31.5862	1.6940	-0.4682	0.5254
368.7060	-2.1982	-0.0665	0.8233	-0.2328	-1.0451	-1.0989	-0.7371	0.4995	-0.0595	-0.5892	-0.3258	0.0643	-2.8668	-8.8017	-4.0865	-0.3125	-0.4509	0.2734	-2.7085	-8.8010	-3.9624	-0.3512	-0.4597	0.3614	0.1408	-134.9376	-31.5051	1.6836	-0.4657	0.5254
368.7160	-2.2056	-0.0616	0.8227	-0.2387	-1.0485	-1.0982	-0.7362	0.4822	-0.0595	-0.6099	-0.3390	0.0744	-3.1305	-9.0219	-4.1285	-0.2936	-0.4139	0.2689	-2.7163	-8.8314	-3.9565	-0.3549	-0.4605	0.3648	0.0530	-134.8496	-31.4304	1.6721	-0.4630	0.5254
368.7260	-2.2129	-0.0569	0.8221	-0.2450	-1.0519	-1.0974	-0.7381	0.4663	-0.0638	-0.6254	-0.3379	0.0786	-2.8721	-9.1257	-3.9980	-0.1985	-0.4533	0.3008	-2.7243	-8.8621	-3.9511	-0.3587	-0.4612	0.3682	-0.0364	-134.7663	-31.3606	1.6596	-0.4602	0.5255
368.7360	-2.2203	-0.0524	0.8214	-0.2514	-1.0552	-1.0965	-0.7364	0.4484	-0.0636	-0.6356	-0.3421	0.0897	-3.2701	-9.0883	-4.1123	-0.2484	-0.4581	0.3298	-2.7324	-8.8936	-3.9466	-0.3626	-0.4620	0.3715	-0.1280	-134.6915	-31.2997	1.6459	-0.4573	0.5255
368.7480	-2.2292	-0.0472	0.8207	-0.2591	-1.0594	-1.0954	-0.7387	0.4278	-0.0614	-0.6530	-0.3492	0.0990	-3.0652	-9.0519	-4.2897	-0.3118	-0.3616	0.3249	-2.7423	-8.9315	-3.9414	-0.3672	-0.4629	0.3756	-0.2396	-134.6039	-31.2289	1.6298	-0.4538	0.5255
368.7580	-2.2366	-0.0430	0.8200	-0.2656	-1.0629	-1.0944	-0.7394	0.4064	-0.0653	-0.6690	-0.3543	0.1069	-3.0665	-8.9100	-4.2176	-0.3844	-0.4250	0.3790	-2.7506	-8.9634	-3.9376	-0.3712	-0.4636	0.3789	-0.3343	-134.5352	-31.1741	1.6155	-0.4509	0.5255
368.7680	-2.2439	-0.0390	0.8194	-0.2724	-1.0665	-1.0932	-0.7414	0.3909	-0.0685	-0.6873	-0.3544	0.1182	-2.9388	-9.1096	-4.1185	-0.3226	-0.3976	0.3357	-2.7591	-8.9961	-3.9345	-0.3752	-0.4644	0.3823	-0.4305	-134.4754	-31.1277	1.6003	-0.4478	0.5255
368.7780	-2.2514	-0.0352	0.8187	-0.2794	-1.0701	-1.0920	-0.7413	0.3767	-0.0695	-0.7055	-0.3578	0.1233	-2.9031	-9.3168	-4.1180	-0.2504	-0.4039	0.3503	-2.7677	-9.0292	-3.9319	-0.3794	-0.4651	0.3856	-0.5280	-134.4197	-31.0849	1.5840	-0.4446	0.5255
368.7880	-2.2588	-0.0316	0.8180	-0.2866	-1.0737	-1.0907	-0.7451	0.3570	-0.0743	-0.7122	-0.3640	0.1326	-3.1872	-9.4965	-3.9852	-0.2788	-0.3648	0.3211	-3.1173	-9.2637	-4.0039	-0.3535	-0.4655	0.3759	-4.6890	-136.7532	-31.7747	1.8843	-0.4387	0.3908
368.7980	-2.2663	-0.0281	0.8172	-0.2937	-1.0773	-1.0894	-0.7481	0.3373	-0.0738	-0.7230	-0.3578	0.1378	-3.2453	-9.2954	-4.0099	-0.2885	-0.5161	0.3421	-3.1285	-9.3000	-4.0020	-0.3569	-0.4661	0.3784	-4.7898	-136.7029	-31.7355	1.8671	-0.4356	0.3908
368.8080	-2.2738	-0.0249	0.8164	-0.3009	-1.0809	-1.0879	-0.7523	0.3156	-0.0750	-0.7398	-0.3697	0.1468	-3.0044	-9.0600	-3.9847	-0.2722	-0.4106	0.2814	-3.1399	-9.3370	-4.0008	-0.3604	-0.4667	0.3809	-4.8924	-136.6601	-31.7029	1.8493	-0.4325	0.3908
368.8200	-2.2828	-0.0213	0.8155	-0.3101	-1.0854	-1.0861	-0.7519	0.2983	-0.0735	-0.7526	-0.3735	0.1521	-3.3310	-9.6005	-4.1594	-0.2510	-0.4599	0.2977	-3.1537	-9.3816	-3.9995	-0.3646	-0.4675	0.3839	-5.0173	-136.6120	-31.6658	1.8271	-0.4286	0.3908
368.8300	-2.2903	-0.0184	0.8148	-0.3176	-1.0891	-1.0845	-0.7553	0.2758	-0.0769	-0.7533	-0.3832	0.1550	-3.3354	-9.3019	-4.0919	-0.2826	-0.3934	0.3722	-3.1653	-9.4198	-3.9994	-0.3682	-0.4681	0.3864	-5.1232	-136.5835	-31.6445	1.8074	-0.4254	0.3909
368.8400	-2.2979	-0.0158	0.8140	-0.3252	-1.0929	-1.0829	-0.7568	0.2621	-0.0802	-0.7637	-0.3782	0.1653	-3.5336	-9.5970	-4.0482	-0.3562	-0.4948	0.3543	-3.1770	-9.4582	-3.9995	-0.3719	-0.4687	0.3889	-5.2304	-136.5586	-31.6257	1.7879	-0.4222	0.3909
368.8500	-2.3056	-0.0134	0.8132	-0.3328	-1.0967	-1.0812	-0.7602	0.2395	-0.0822	-0.7821	-0.3859	0.1696	-3.5085	-9.1970	-4.0348	-0.3550	-0.3837	0.3777	-3.1889	-9.4975	-4.0004	-0.3755	-0.4693	0.3914	-5.3388	-136.5433	-31.6146	1.7678	-0.4189	0.3909
368.8600	-2.3131	-0.0111	0.8124	-0.3408	-1.1007	-1.0795	-0.7631	0.2237	-0.0798	-0.7963	-0.3847	0.1777	-3.5246	-9.3641	-4.3045	-0.3058	-0.4220	0.3317	-3.2008	-9.5373	-4.0018	-0.3793	-0.4699	0.3939	-5.4485	-136.5342	-31.6079	1.7466	-0.4156	0.3909
368.8700	-2.3207	-0.0090	0.8116	-0.3488	-1.1045	-1.0777	-0.7675	0.2063	-0.0851	-0.8014	-0.3917	0.1842	-3.6635	-9.7353	-4.1067	-0.3080	-0.3791	0.3415	-3.2129	-9.5774	-4.0035	-0.3832	-0.4706	0.3964	-5.5592	-136.5300	-31.6043	1.7247	-0.4123	0.3909
368.8820	-2.3299	-0.0068	0.8105	-0.3584	-1.1092	-1.0754	-0.7721	0.1828	-0.0865	-0.8118	-0.3868	0.1960	-3.6917	-9.4657	-4.0994	-0.3935	-0.5043	0.3072	-3.3137	-9.6514	-4.0262	-0.3744	-0.4695	0.3938	-6.7245	-136.8328	-31.8026	1.8415	-0.3897	0.3319
368.8920	-2.3377	-0.0051	0.8096	-0.3666	-1.1132	-1.0735	-0.7777	0.1636	-0.0884	-0.8247	-0.3900	0.1954	-3.5817	-9.5647	-4.1910	-0.3298	-0.4651	0.3422	-3.4138	-9.7176	-4.0492	-0.3642	-0.4682	0.3900	-7.8760	-137.1367	-32.0002	1.9629	-0.3677	0.2726
368.9020	-2.3454	-0.0035	0.8087	-0.3750	-1.1171	-1.0715	-0.7817	0.1471	-0.0918	-0.8291	-0.3939	0.2016	-3.7650	-9.9560	-4.0895	-0.2771	-0.4582	0.3191	-3.4275	-9.7598	-4.0532	-0.3674	-0.4686	0.3918	-7.9920	-137.1529	-32.0107	1.9389	-0.3645	0.2726
368.9120	-2.3533	-0.0023	0.8077	-0.3833	-1.1210	-1.0695	-0.7868	0.1230	-0.0961	-0.8312	-0.4046	0.2056	-3.7157	-9.4314	-3.9731	-0.2960	-0.3755	0.3414	-3.4413	-9.8027	-4.0577	-0.3707	-0.4690	0.3935	-8.1092	-137.1776	-32.0273	1.9149	-0.3613	0.2726
368.9220	-2.3613	-0.0011	0.8068	-0.3915	-1.1250	-1.0674	-0.7896	0.1072	-0.0971	-0.8341	-0.4039	0.2118	-3.8719	-9.7442	-4.0809	-0.4423	-0.4602	0.3750	-3.4551	-9.8458	-4.0624	-0.3740	-0.4694	0.3953	-8.2271	-137.2047	-32.0445	1.8909	-0.3582	0.2726
368.9320	-2.3692	-0.0001	0.8058	-0.3999	-1.1290	-1.0653	-0.7957	0.0867	-0.1018	-0.8507	-0.4053	0.2193	-3.5353	-9.4477	-3.8613	-0.3683	-0.4269	0.3135	-3.4690	-9.8899	-4.0680	-0.3773	-0.4698	0.3970	-8.3461	-137.2442	-32.0711	1.8662	-0.3551	0.2727
368.9440	-2.3788	0.0008	0.8047	-0.4103	-1.1339	-1.0626	-0.8003	0.0671	-0.1013	-0.8532	-0.4083	0.2205	-3.6048	-9.7968	-4.0739	-0.3395	-0.4432	0.3524	-3.4859	-9.9439	-4.0756	-0.3815	-0.4703	0.3991	-8.4902	-137.3038	-32.1116	1.8347	-0.3512	0.2727
368.9540	-2.3868	0.0014	0.8036	-0.4189	-1.1381	-1.0604	-0.8042	0.0524	-0.1039	-0.8576	-0.4078	0.2242	-3.6264	-10.4375	-4.0892	-0.3281	-0.4599	0.3199	-3.4999	-9.9893	-4.0821	-0.3850	-0.4707	0.4009	-8.6108	-137.3582	-32.1476	1.8084	-0.3480	0.2727
368.9640	-2.3949	0.0017	0.8026	-0.4274	-1.1421	-1.0581	-0.8088	0.0314	-0.1051	-0.8687	-0.4133	0.2255	-3.7938	-10.4852	-4.1662	-0.3738	-0.4088	0.3976	-3.5141	-10.0355	-4.0893	-0.3884	-0.4711	0.4026	-8.7320	-137.4219	-32.1901	1.7822	-0.3450	0.2727
368.9740	-2.4030	0.0019	0.8015	-0.4363	-1.1463	-1.0557	-0.8149	0.0101	-0.1092	-0.8778	-0.4123	0.2322	-3.6580	-10.7927	-4.0614	-0.3280	-0.4656	0.3273	-3.5282	-10.8411	-4.0973	-0.3921	-0.4715	0.4043	-8.8539	-137.4962	-32.2403	1.7542	-0.3419	0.2727
368.9840	-2.4111	0.0019	0.8004	-0.4450	-1.1504	-1.0534	-0.8187	-0.0152	-0.1121	-0.8751	-0.4175	0.2343	-3.5608	-12.5522	-4.0558	-0.3121	-0.4635	0.3681	-3.5536	-12.8383	-4.1035	-0.3710	-0.4661	0.3967	-9.1099	-136.3329	-32.2695	1.9901	-0.2775	0.1737
368.9940	-2.4194	0.0016	0.7993	-0.4536	-1.1546	-1.0511	-0.8205	-0.0265	-0.1122	-0.8727	-0.4138	0.2414	-3.7548	-13.0961	-4.3052	-0.4701	-0.4954	0.3407	-3.5677	-12.8803	-4.1134	-0.3739	-0.4662	0.3978	-9.2297	-136.4183	-32.3272	1.9620	-0.2745	0.1737
369.0040	-2.4277	0.0012	0.7981	-0.4623	-1.1587	-1.0486	-0.8240	-0.0416	-0.1167	-0.8863	-0.4233	0.2434	-3.8807	-13.6167	-4.2381	-0.3776	-0.3653	0.3352	-3.5818	-12.9230	-4.1238	-0.3769	-0.4664	0.3989	-9.3496	-136.5113	-32.3901	1.9336	-0.2715	0.1737
369.0160	-2.4376	0.0005	0.7966	-0.4732	-1.1638	-1.0457	-0.8308	-0.0668	-0.1219	-0.8852	-0.4198	0.2480	-3.9226	-13.3087	-4.2082	-0.2985	-0.4255	0.3006	-3.5988	-12.9756	-4.1375	-0.3807	-0.4665	0.4003	-9.4941	-136.6393	-32.4777	1.8967	-0.2678	0.1738
369.0260	-2.4458	-0.0003	0.7954	-0.4820	-1.1681	-1.0432	-0.8357	-0.0893	-0.1236	-0.8833	-0.4228	0.2499	-3.8977	-12.8310	-4.2282	-0.3370	-0.3708	0.3310	-3.6129	-13.0202	-4.1496	-0.3839	-0.4666	0.4014	-9.6139	-136.7559	-32.5574	1.8665	-0.2649	0.1738
369.0360	-2.4542	-0.0013	0.7941	-0.4907	-1.1722	-1.0407	-0.8406	-0.1022	-0.1258	-0.8884	-0.4220	0.2552	-4.0928	-13.2620	-4.4492	-0.3861	-0.4644	0.3013	-3.6270	-13.0652	-4.1619	-0.3870	-0.4667	0.4025	-9.7331	-136.8762	-32.6388	1.8362	-0.2620	0.1738
369.0460	-2.4626	-0.0024	0.7928	-0.4998	-1.1764	-1.0382	-0.8449	-0.1194	-0.1325	-0.8945	-0.4219	0.2546	-4.0542	-13.3316	-4.2086	-0.3276	-0.4820	0.3248	-3.6410	-13.1110	-4.1749	-0.3903	-0.4669	0.4036	-9.8522	-137.0066	-32.7273	1.8044	-0.2591	0.1738
369.0560	-2.4712	-0.0038	0.7914	-0.5087	-1.1806	-1.0357	-0.8519	-0.1369	-0.1349	-0.8912	-0.4281	0.2635	-3.9143	-13.3652	-4.2006	-0.3215	-0.4610	0.2861	-3.6550	-13.1578	-4.1889	-0.3936	-0.4670	0.4047	-9.9708	-137.1490	-32.8248	1.7720	-0.2563	0.1738
369.0660	-2.4797	-0.0053	0.7900	-0.5175	-1.1850	-1.0330	-0.8557	-0.1513	-0.1376	-0.8877	-0.4288	0.2627	-3.8761	-13.9116	-4.2772	-0.4685	-0.4391	0.3555	-3.6689	-13.2049	-4.2030	-0.3970	-0.4672	0.4058	-10.0882	-137.2955	-32.9242	1.7399	-0.2535	0.1739
369.0780	-2.4901	-0.0073	0.7884	-0.5282	-1.1901	-1.0299	-0.8586	-0.1795	-0.1395	-0.8996	-0.4327	0.2669	-4.1506	-13.1898	-4.4706	-0.4148	-0.4035	0.2691	-3.6854	-13.2623	-4.2206	-0.4010	-0.4673	0.4071	-10.2275	-137.4819	-33.0506	1.7003	-0.2503	0.1739
369.0880	-2.4987	-0.0092	0.7869	-0.5373	-1.1945	-1.0272	-0.8635	-0.1952	-0.1473	-0.8958	-0.4295	0.2648	-3.9517	-12.9421	-4.1382	-0.3486	-0.4023	0.3644	-3.5647	-13.0606	-4.1892	-0.3813	-0.4604	0.4007	-8.7403	-134.6816	-32.6931	1.9109	-0.1737	0.0963
369.0980	-2.5073	-0.0112	0.7854	-0.5462	-1.1988	-1.0245	-0.8690	-0.2067	-0.1506	-0.8930	-0.4322	0.2669	-3.7628	-13.6130	-4.2524	-0.3732	-0.3773	0.3265	-3.5765	-13.1059	-4.2066	-0.3842	-0.4602	0.4013	-8.8428	-134.8527	-32.8135	1.8765	-0.1708	0.0963
369.1080	-2.5159	-0.0133	0.7839	-0.5550	-1.2030	-1.0218	-0.8718	-0.2264	-0.1510	-0.8954	-0.4270	0.2627	-3.9365	-13.3964	-4.5008	-0.3811	-0.4461	0.4119	-3.5882	-13.1515	-4.2244	-0.3871	-0.4600	0.4019	-8.9436	-135.0294	-32.9376	1.8420	-0.1680	0.0963
369.1180	-2.5248	-0.0157	0.7824	-0.5641	-1.2074	-1.0191	-0.8739	-0.2421	-0.1574	-0.8951	-0.4254	0.2676	-3.9388	-13.5959	-4.4489	-0.3142	-0.5043	0.3455	-3.5997	-13.1975	-4.2425	-0.3901	-0.4598	0.4025	-9.0430	-135.2100	-33.0638	1.8064	-0.1652	0.0963
369.1280	-2.5336	-0.0181	0.7807	-0.5730	-1.2116	-1.0164	-0.8801	-0.2527	-0.1628	-0.8844	-0.4289	0.2677	-3.8258	-14.2610	-4.3133	-0.3472	-0.4265	0.3938	-3.6110	-13.2446	-4.2615	-0.3932	-0.4596	0.4032	-9.1400	-135.4027	-33.1998	1.7702	-0.1624	0.0964
369.1380	-2.5424	-0.0207	0.7791	-0.5817	-1.2159	-1.0136	-0.8840	-0.2746	-0.1696	-0.8840	-0.4298	0.2728	-3.5451	-13.7750	-4.3916	-0.4556	-0.4230	0.3604	-3.6221	-13.2921	-4.2810	-0.3962	-0.4595	0.4038	-9.2346	-135.6014	-33.3400	1.7343	-0.1598	0.0964
369.1500	-2.5530	-0.0242	0.7771	-0.5924	-1.2211	-1.0104	-0.8827	-0.2890	-0.1695	-0.8899	-0.4352	0.2755	-4.0489	-14.3080	-4.7297	-0.3891	-0.3839	0.3278	-3.6352	-13.3497	-4.3048	-0.3999	-0.4593	0.4045	-9.3448	-135.8465	-33.5127	1.6900	-0.1566	0.0964
369.1600	-2.5618	-0.0272	0.7754	-0.6012	-1.2254	-1.0076	-0.8875	-0.3099	-0.1791	-0.8836	-0.4355	0.2784	-3.9973	-14.0219	-4.4499	-0.3706	-0.4370	0.3374	-3.6458	-13.3986	-4.3256	-0.4032	-0.4591	0.4051	-9.4335	-136.0622	-33.6660	1.6518	-0.1539	0.0964
369.1700	-2.5708	-0.0304	0.7736	-0.6100	-1.2298	-1.0048	-0.8947	-0.3217	-0.1839	-0.8791	-0.4374	0.2788	-3.7655	-14.3754	-4.4305	-0.4550	-0.3406	0.3574	-3.6562	-13.4482	-4.3470	-0.4064	-0.4589	0.4057	-9.5191	-136.2848	-33.8246	1.6136	-0.1514	0.0964
369.1800	-2.5798	-0.0338	0.7718	-0.6188	-1.2341	-1.0020	-0.8958	-0.3429	-0.1867	-0.8816	-0.4335	0.2828	-3.8538	-13.8706	-4.5689	-0.4276	-0.4229	0.3289	-3.6662	-13.4983	-4.3689	-0.4097	-0.4588	0.4064	-9.6010	-136.5145	-33.9888	1.5748	-0.1488	0.0964
369.1900	-2.5887	-0.0374	0.7699	-0.6278	-1.2384	-0.9992	-0.8947	-0.3509	-0.1921	-0.8755	-0.4296	0.2836	-4.2390	-13.9777	-4.5313	-0.3035	-0.4538	0.2958	-3.4241	-13.1742	-4.2997	-0.3924	-0.4514	0.4017	-6.6805	-132.3234	-33.2480	1.7525	-0.0723	0.0431
369.2000	-2.5976	-0.0410	0.7679	-0.6364	-1.2427	-0.9964	-0.8998	-0.3695	-0.2006	-0.8639	-0.4292	0.2834	-3.8415	-13.3914	-4.3062	-0.3608	-0.4389	0.3210	-3.4303	-13.2198	-4.3245	-0.3954	-0.4509	0.4020	-6.7355	-132.5655	-33.4307	1.7114	-0.0693	0.0431
369.2100	-2.6066	-0.0448	0.7659	-0.6449	-1.2470	-0.9935	-0.9050	-0.3824	-0.2048	-0.8617	-0.4285	0.2842	-3.5722	-13.3887	-4.2793	-0.4357	-0.4033	0.3078	-3.4362	-13.2660	-4.3500	-0.3983	-0.4505	0.4023	-6.7865	-132.8148	-33.6200	1.6704	-0.0664	0.0431
369.2220	-2.6175	-0.0495	0.7634	-0.6553	-1.2522	-0.9902	-0.9036	-0.3940	-0.2082	-0.8637	-0.4303	0.2782	-3.9416	-13.5092	-4.5023	-0.3694	-0.3482	0.4049	-3.4428	-13.3215	-4.3807	-0.4020	-0.4499	0.4026	-6.8432	-133.1149	-33.8479	1.6204	-0.0629	0.0431
369.2320	-2.6266	-0.0535	0.7613	-0.6640	-1.2565	-0.9873	-0.9070	-0.4076	-0.2160	-0.8540	-0.4268	0.2851	-3.9622	-13.5910	-4.3563	-0.3348	-0.4269	0.3222	-3.4480	-13.3682	-4.4067	-0.4051	-0.4494	0.4029	-6.8862	-133.3702	-34.0426	1.5777	-0.0601	0.0431
369.2420	-2.6358	-0.0576	0.7591	-0.6723	-1.2608	-0.9845	-0.9106	-0.4193	-0.2178	-0.8438	-0.4288	0.2859	-3.3779	-13.8336	-4.5851	-0.4383	-0.3386	0.3741	-3.4528	-13.4154	-4.4334	-0.4082	-0.4489	0.4031	-6.9244	-133.6315	-34.2431	1.5351	-0.0573	0.0431
369.2520	-2.6449	-0.0619	0.7569	-0.6807	-1.2651	-0.9817	-0.9096	-0.4296	-0.2217	-0.8480	-0.4209	0.2881	-3.6887	-13.9713	-4.6431	-0.4244	-0.4151	0.3230	-3.4572	-13.4627	-4.4601	-0.4113	-0.4484	0.4034	-6.9584	-133.8941	-34.4450	1.4925	-0.0546	0.0432
369.2620	-2.6539	-0.0663	0.7546	-0.6893	-1.2693	-0.9788	-0.9101	-0.4454	-0.2270	-0.8423	-0.4186	0.2893	-3.9578	-13.8617	-4.7446	-0.3533	-0.4543	0.3025	-3.4613	-13.5103	-4.4873	-0.4146	-0.4479	0.4037	-6.9881	-134.1607	-34.6509	1.4483	-0.0519	0.0432
369.2720	-2.6630	-0.0708	0.7523	-0.6977	-1.2735	-0.9759	-0.9156	-0.4576	-0.2321	-0.8294	-0.4221	0.2877	-3.7223	-14.1136	-4.7127	-0.4281	-0.4774	0.3186	-3.4649	-13.5587	-4.5154	-0.4179	-0.4475	0.4040	-7.0121	-134.4364	-34.8659	1.4035	-0.0492	0.0432
369.2820	-2.6722	-0.0755	0.7498	-0.7059	-1.2777	-0.9731	-0.9180	-0.4726	-0.2411	-0.8263	-0.4257	0.2932	-3.4058	-13.9525	-4.5551	-0.4560	-0.4067	0.3182	-3.3114	-13.5502	-4.5492	-0.4095	-0.4430	0.4030	-5.1570	-134.0340	-35.1347	1.4838	-0.0042	0.0305
369.2940	-2.6832	-0.0813	0.7469	-0.7158	-1.2828	-0.9697	-0.9123	-0.4841	-0.2448	-0.8215	-0.4300	0.2877	-3.5805	-14.1338	-4.7517	-0.3983	-0.3171	0.4021	-3.1531	-13.5499	-4.5928	-0.4012	-0.4381	0.4020	-3.2678	-133.6984	-35.4656	1.5534	0.0420	0.0177
369.3040	-2.6924	-0.0862	0.7445	-0.7240	-1.2870	-0.9667	-0.9125	-0.4955	-0.2549	-0.8083	-0.4231	0.2922	-3.4581	-14.1159	-4.6367	-0.3569	-0.4079	0.2969	-3.1518	-13.5970	-4.6250	-0.4041	-0.4373	0.4021	-3.2578	-133.9897	-35.7006	1.5061	0.0451	0.0177
369.3140	-2.7016	-0.0912	0.7419	-0.7320	-1.2913	-0.9638	-0.9143	-0.5101	-0.2588	-0.7980	-0.4214	0.2882	-3.3026	-14.0869	-4.7692	-0.4482	-0.3121	0.3465	-3.1500	-13.6309	-4.6574	-0.4070	-0.4365	0.4022	-3.2420	-134.2819	-35.9378	1.4592	0.0480	0.0177
369.3240	-2.7106	-0.0963	0.7393	-0.7398	-1.2955	-0.9609	-0.9127	-0.5223	-0.2677	-0.7943	-0.4100	0.2891	-3.3338	-14.0913	-4.8780	-0.4536	-0.4504	0.3531	-3.1477	-13.6647	-4.6900	-0.4099	-0.4357	0.4023	-3.2202	-134.5744	-36.1766	1.4124	0.0508	0.0177
369.3340	-2.7197	-0.1017	0.7366	-0.7477	-1.2997	-0.9580	-0.9126	-0.5331	-0.2749	-0.7899	-0.4120	0.2886	-3.5637	-14.1825	-4.8300	-0.3474	-0.4142	0.3676	-3.1449	-13.6992	-4.7234	-0.4129	-0.4349	0.4024	-3.1912	-134.8738	-36.4236	1.3641	0.0537	0.0177
369.3460	-2.7307	-0.1082	0.7332	-0.7572	-1.3046	-0.9545	-0.9149	-0.5483	-0.2833	-0.7725	-0.4102	0.2844	-3.2364	-14.1188	-4.8762	-0.3435	-0.4341	0.3777	-3.1407	-13.7407	-4.7639	-0.4166	-0.4339	0.4025	-3.1483	-135.2353	-36.7241	1.3051	0.0571	0.0177
369.3560	-2.7399	-0.1137	0.7303	-0.7648	-1.3086	-0.9515	-0.9122	-0.5588	-0.2910	-0.7578	-0.4133	0.2883	-3.3387	-14.2112	-4.8202	-0.3869	-0.3782	0.3652	-3.1365	-13.7754	-4.7981	-0.4196	-0.4331	0.4027	-3.1040	-135.5380	-36.9786	1.2561	0.0599	0.0177
369.3660	-2.7490	-0.1194	0.7274	-0.7723	-1.3128	-0.9487	-0.9100	-0.5688	-0.2943	-0.7573	-0.4142	0.2890	-3.4632	-14.5922	-5.1055	-0.3888	-0.3340	0.3646	-3.1319	-13.8100	-4.8322	-0.4226	-0.4323	0.4028	-3.0539	-135.8385	-37.2326	1.2075	0.0626	0.0177
369.3760	-2.7581	-0.1252	0.7244	-0.7798	-1.3168	-0.9458	-0.9102	-0.5805	-0.3034	-0.7460	-0.4084	0.2911	-3.3736	-14.6230	-5.0959	-0.4040	-0.3808	0.3348	-3.1267	-13.8445	-4.8666	-0.4258	-0.4315	0.4029	-2.9967	-136.1396	-37.4895	1.1580	0.0653	0.0177
369.3860	-2.7671	-0.1312	0.7213	-0.7873	-1.3209	-0.9429	-0.9098	-0.5927	-0.3063	-0.7333	-0.4058	0.2907	-2.6126	-14.4056	-5.4164	-0.3114	-0.3542	0.3838	-2.5325	-13.7945	-4.9535	-0.3933	-0.4184	0.4023	4.0905	-135.4331	-38.2454	1.4862	0.1983	0.0102
369.3960	-2.7762	-0.1371	0.7181	-0.7944	-1.3249	-0.9400	-0.9014	-0.6053	-0.3219	-0.7171	-0.3993	0.2932	-3.3305	-14.1765	-4.9855	-0.3988	-0.3736	0.3331	-2.5196	-13.8298	-4.9941	-0.3957	-0.4171	0.4023	4.1945	-135.7546	-38.5300	1.4339	0.2018	0.0102
369.4060	-2.7851	-0.1432	0.7148	-0.8014	-1.3289	-0.9371	-0.9002	-0.6143	-0.3315	-0.7075	-0.4006	0.2937	-2.9772	-14.1848	-5.1644	-0.4842	-0.3275	0.3179	-2.5060	-13.8651	-5.0351	-0.3981	-0.4158	0.4024	4.3065	-136.0760	-38.8178	1.3816	0.2052	0.0102
369.4180	-2.7960	-0.1507	0.7108	-0.8099	-1.3337	-0.9336	-0.8956	-0.6274	-0.3442	-0.6931	-0.3940	0.2884	-2.6414	-14.1700	-5.0577	-0.3623	-0.3692	0.3662	-1.8014	-13.3558	-4.8306	-0.3699	-0.3988	0.3935	12.6738	-129.8625	-36.6707	1.6513	0.3736	-0.0846
369.4280	-2.8049	-0.1571	0.7074	-0.8168	-1.3376	-0.9306	-0.8772	-0.6263	-0.3490	-0.6645	-0.3893	0.2880	-2.1733	-14.1252	-4.9738	-0.3559	-0.3412	0.3282	-1.4306	-13.0566	-4.7201	-0.3576	-0.3890	0.3880	16.9859	-126.2281	-35.5036	1.7480	0.4586	-0.1342
369.4380	-2.8136	-0.1634	0.7038	-0.8234	-1.3414	-0.9278	-0.8699	-0.6357	-0.3572	-0.6396	-0.3777	0.2827	-1.9701	-13.8178	-4.7918	-0.3906	-0.4106	0.4027	-1.4333	-13.0541	-4.7462	-0.3620	-0.3876	0.3874	16.8282	-126.1501	-35.6812	1.6642	0.4541	-0.1324
369.4480	-2.8222	-0.1698	0.7001	-0.8295	-1.3452	-0.9250	-0.8604	-0.6456	-0.3652	-0.6228	-0.3814	0.2853	-1.7444	-13.4124	-4.6803	-0.4324	-0.3266	0.3224	-1.4360	-13.0523	-4.7724	-0.3665	-0.3862	0.3867	16.6719	-126.0809	-35.8634	1.5814	0.4496	-0.1305
369.4580	-2.8308	-0.1762	0.6964	-0.8357	-1.3489	-0.9221	-0.8494	-0.6512	-0.3719	-0.6128	-0.3685	0.2817	-1.4601	-13.1875	-4.7453	-0.3734	-0.3825	0.3255	-1.4388	-13.0509	-4.7990	-0.3710	-0.3848	0.3860	16.5182	-126.0193	-36.0502	1.4991	0.4450	-0.1287
369.4680	-2.8392	-0.1827	0.6927	-0.8417	-1.3526	-0.9193	-0.8393	-0.6544	-0.3757	-0.5939	-0.3656	0.2823	-1.2768	-13.3797	-4.8293	-0.3922	-0.3125	0.2777	-1.4415	-13.0498	-4.8255	-0.3755	-0.3835	0.3854	16.3667	-125.9621	-36.2389	1.4173	0.4405	-0.1268
369.4800	-2.8492	-0.1906	0.6881	-0.8488	-1.3569	-0.9160	-0.8263	-0.6566	-0.3820	-0.5691	-0.3485	0.2790	-1.1790	-13.5225	-5.0337	-0.3389	-0.4332	0.3251	-1.4447	-13.0488	-4.8573	-0.3809	-0.3819	0.3846	16.1886	-125.8987	-36.4682	1.3199	0.4352	-0.1244
369.4900	-2.8574	-0.1973	0.6843	-0.8544	-1.3604	-0.9132	-0.8152	-0.6611	-0.3862	-0.5486	-0.3509	0.2742	-0.9963	-13.4213	-5.1365	-0.3714	-0.2922	0.3504	-1.4487	-12.9304	-4.9243	-0.3917	-0.3882	0.3942	16.0260	-124.4495	-37.0406	1.1735	0.3518	-0.0185
369.5000	-2.8655	-0.2039	0.6804	-0.8598	-1.3640	-0.9104	-0.8009	-0.6649	-0.3992	-0.5342	-0.3414	0.2769	-1.4485	-13.1797	-4.7874	-0.3718	-0.3757	0.3338	-1.4328	-12.9458	-4.9609	-0.3948	-0.3868	0.3940	16.1038	-124.6074	-37.3073	1.1097	0.3539	-0.0187
369.5100	-2.8734	-0.2105	0.6764	-0.8650	-1.3673	-0.9077	-0.7918	-0.6661	-0.4043	-0.5240	-0.3385	0.2741	-1.2791	-13.2328	-5.0986	-0.3183	-0.4023	0.4123	-1.4169	-12.9603	-4.9969	-0.3979	-0.3853	0.3939	16.1812	-124.7551	-37.5693	1.0464	0.3560	-0.0189
369.5200	-2.8811	-0.2172	0.6724	-0.8701	-1.3707	-0.9049	-0.7801	-0.6678	-0.4107	-0.5083	-0.3386	0.2776	-1.4590	-13.3087	-5.2753	-0.3193	-0.3551	0.2869	-1.4011	-12.9741	-5.0325	-0.4010	-0.3838	0.3938	16.2589	-124.8944	-37.8282	0.9834	0.3579	-0.0191
369.5300	-2.8888	-0.2239	0.6683	-0.8751	-1.3740	-0.9021	-0.7686	-0.6701	-0.4197	-0.4900	-0.3366	0.2725	-1.7378	-13.5243	-5.2322	-0.3050	-0.3617	0.3624	-1.3852	-12.9872	-5.0678	-0.4006	-0.3824	0.3936	16.3378	-125.0246	-38.0850	0.9201	0.3598	-0.0193
369.5420	-2.8980	-0.2319	0.6631	-0.8809	-1.3780	-0.8988	-0.7562	-0.6758	-0.4312	-0.4638	-0.3280	0.2744	-1.7692	-13.5068	-5.1863	-0.3177	-0.3911	0.2948	-1.3663	-13.0018	-5.1095	-0.3997	-0.3807	0.3934	16.4326	-125.1696	-38.3887	0.8451	0.3618	-0.0195
369.5520	-2.9055	-0.2388	0.6587	-0.8854	-1.3813	-0.8960	-0.7482	-0.6770	-0.4351	-0.4491	-0.3255	0.2728	-1.8450	-13.5811	-5.3912	-0.3699	-0.3243	0.3591	-1.3504	-13.0131	-5.1440	-0.3991	-0.3793	0.3933	16.5129	-125.2797	-38.6390	0.7828	0.3635	-0.0197
369.5620	-2.9128	-0.2456	0.6543	-0.8897	-1.3845	-0.8933	-0.7376	-0.6800	-0.4432	-0.4323	-0.3229	0.2748	-1.7639	-13.6306	-5.3662	-0.4584	-0.2845	0.3053	-1.3347	-13.0234	-5.1778	-0.3983	-0.3779	0.3931	16.5923	-125.3788	-38.8837	0.7217	0.3650	-0.0199
369.5720	-2.9202	-0.2524	0.6498	-0.8939	-1.3877	-0.8906	-0.7268	-0.6811	-0.4551	-0.4260	-0.3086	0.2761	-2.0882	-13.6884	-5.1186	-0.3892	-0.3750	0.3246	-1.3190	-13.0329	-5.2112	-0.3976	-0.3765	0.3930	16.6718	-125.4680	-39.1249	0.6605	0.3664	-0.0202
369.5820	-2.9275	-0.2592	0.6452	-0.8980	-1.3909	-0.8878	-0.7188	-0.6857	-0.4592	-0.4116	-0.3120	0.2741	-1.8744	-13.5918	-5.2444	-0.3745	-0.2900	0.3094	-1.3035	-13.0413	-5.2438	-0.3969	-0.3752	0.3928	16.7500	-125.5446	-39.3595	0.6000	0.3678	-0.0204
369.5920	-2.9347	-0.2661	0.6406	-0.9021	-1.3939	-0.8851	-0.7104	-0.6909	-0.4663	-0.3954	-0.3038	0.2754	-1.5475	-13.2134	-5.3286	-0.3361	-0.3772	0.3186	-1.1920	-13.0341	-5.3335	-0.4006	-0.3802	0.4033	17.9774	-125.4355	-40.1517	0.4928	0.3015	0.0913
369.6020	-2.9416	-0.2730	0.6359	-0.9060	-1.3969	-0.8824	-0.6979	-0.6905	-0.4770	-0.3750	-0.3021	0.2759	-1.5387	-13.3283	-5.3889	-0.3305	-0.3744	0.3688	-1.1577	-13.0496	-5.3734	-0.3990	-0.3789	0.4039	18.2739	-125.6033	-40.4361	0.4440	0.3069	0.0915
369.6140	-2.9499	-0.2814	0.6301	-0.9104	-1.4005	-0.8791	-0.6861	-0.6891	-0.4856	-0.3507	-0.3056	0.2804	-1.6200	-13.7406	-5.6171	-0.3507	-0.2881	0.3374	-1.1158	-13.0663	-5.4205	-0.3970	-0.3772	0.4046	18.6373	-125.7823	-40.7697	0.3861	0.3133	0.0916
369.6240	-2.9567	-0.2882	0.6252	-0.9139	-1.4035	-0.8763	-0.6780	-0.6916	-0.4960	-0.3356	-0.2956	0.2778	-1.2408	-13.7205	-5.6023	-0.3809	-0.4085	0.3713	-1.0807	-13.0787	-5.4588	-0.3952	-0.3759	0.4051	18.9418	-125.9137	-41.0375	0.3391	0.3186	0.0916
369.6340	-2.9635	-0.2951	0.6201	-0.9172	-1.4065	-0.8735	-0.6672	-0.6965	-0.5058	-0.3212	-0.3014	0.2852	-0.9394	-13.5335	-5.5706	-0.4023	-0.2531	0.3268	-1.0453	-13.0898	-5.4940	-0.3933	-0.3745	0.4057	19.2491	-126.0290	-41.2983	0.2926	0.3239	0.0915
369.6440	-2.9701	-0.3021	0.6151	-0.9203	-1.4095	-0.8707	-0.6540	-0.6968	-0.5153	-0.3059	-0.2902	0.2832	-0.9911	-13.7675	-5.3929	-0.3941	-0.3387	0.3515	-1.0097	-13.0993	-5.5270	-0.3913	-0.3731	0.4063	19.5579	-126.1253	-41.5502	0.2469	0.3292	0.0913
369.6540	-2.9766	-0.3091	0.6100	-0.9232	-1.4124	-0.8678	-0.6424	-0.6999	-0.5199	-0.2947	-0.2882	0.2848	-0.8701	-13.6793	-5.7750	-0.4458	-0.3325	0.2974	-0.9739	-13.1071	-5.5590	-0.3892	-0.3717	0.4068	19.8679	-126.2017	-41.7932	0.2020	0.3344	0.0911
369.6640	-2.9829	-0.3161	0.6046	-0.9261	-1.4153	-0.8650	-0.6314	-0.6993	-0.5325	-0.2817	-0.2884	0.2844	-0.7580	-13.7515	-5.7258	-0.3882	-0.2540	0.3584	-0.9379	-13.1136	-5.5906	-0.3871	-0.3703	0.4074	20.1806	-126.2628	-42.0311	0.1566	0.3396	0.0908
369.6760	-2.9904	-0.3245	0.5981	-0.9293	-1.4186	-0.8616	-0.6156	-0.7036	-0.5448	-0.2648	-0.2733	0.2828	-0.9702	-13.6672	-5.7569	-0.3540	-0.4175	0.3562	-0.8946	-13.1192	-5.6271	-0.3844	-0.3687	0.4080	20.5550	-126.3095	-42.3029	0.1033	0.3459	0.0902
369.6860	-2.9965	-0.3315	0.5926	-0.9319	-1.4215	-0.8586	-0.6047	-0.7037	-0.5544	-0.2501	-0.2806	0.2884	-0.9830	-13.8291	-5.6545	-0.3035	-0.2701	0.3270	-0.8586	-13.1219	-5.6563	-0.3820	-0.3672	0.4086	20.8647	-126.3255	-42.5171	0.0597	0.3511	0.0897
369.6960	-3.0024	-0.3386	0.5871	-0.9343	-1.4242	-0.8558	-0.5940	-0.7064	-0.5621	-0.2297	-0.2741	0.2863	-0.8193	-13.8111	-5.8597	-0.3471	-0.3400	0.3690	-1.0085	-13.0372	-5.6236	-0.3892	-0.3691	0.4079	18.9510	-125.2951	-42.1241	-0.0852	0.3217	0.0764
369.7060	-3.0083	-0.3458	0.5815	-0.9365	-1.4269	-0.8529	-0.5842	-0.7079	-0.5753	-0.2190	-0.2729	0.2900	-0.4508	-13.7888	-5.6336	-0.3287	-0.3865	0.3412	-0.5743	-13.1791	-5.7870	-0.3795	-0.3701	0.4217	24.0274	-126.9824	-43.6554	-0.0426	0.3048	0.2120
369.7160	-3.0140	-0.3529	0.5757	-0.9386	-1.4296	-0.8499	-0.5677	-0.7114	-0.5838	-0.1993	-0.2724	0.2946	-0.9101	-13.4459	-5.9304	-0.3725	-0.3653	0.3993	-0.5121	-13.1818	-5.8200	-0.3758	-0.3687	0.4232	24.6312	-127.0000	-43.8922	-0.0733	0.3133	0.2136
369.7260	-3.0196	-0.3599	0.5698	-0.9405	-1.4323	-0.8470	-0.5554	-0.7142	-0.5966	-0.1842	-0.2698	0.3029	-0.8717	-13.0372	-5.8974	-0.3625	-0.3261	0.3094	-0.4493	-13.1823	-5.8516	-0.3719	-0.3673	0.4247	25.2408	-126.9926	-44.1139	-0.1026	0.3219	0.2151
369.7380	-3.0263	-0.3683	0.5625	-0.9425	-1.4355	-0.8434	-0.5409	-0.7103	-0.6080	-0.1625	-0.2681	0.3078	-0.4806	-13.8568	-5.9635	-0.3687	-0.3985	0.3491	-0.3728	-13.1794	-5.8879	-0.3669	-0.3655	0.4265	25.9807	-126.9420	-44.3634	-0.1372	0.3324	0.2165
369.7480	-3.0316	-0.3755	0.5563	-0.9441	-1.4382	-0.8403	-0.5277	-0.7132	-0.6200	-0.1458	-0.2693	0.3052	-0.4112	-13.7755	-6.0802	-0.4068	-0.2591	0.3872	-0.3086	-13.1739	-5.9165	-0.3626	-0.3640	0.4279	26.6008	-126.8628	-44.5545	-0.1646	0.3413	0.2174
369.7580	-3.0368	-0.3827	0.5501	-0.9455	-1.4408	-0.8371	-0.5118	-0.7137	-0.6312	-0.1293	-0.2626	0.3096	-0.5225	-13.9172	-5.9528	-0.3459	-0.3784	0.3398	-0.2440	-13.1654	-5.9436	-0.3581	-0.3625	0.4294	27.2225	-126.7487	-44.7302	-0.1915	0.3504	0.2180
369.7680	-3.0417	-0.3898	0.5437	-0.9466	-1.4434	-0.8341	-0.4970	-0.7184	-0.6442	-0.1128	-0.2607	0.3106	-0.6891	-13.5344	-5.9824	-0.3656	-0.3165	0.3883	-0.1751	-13.1539	-5.9690	-0.3533	-0.3609	0.4308	27.8425	-126.5997	-44.8883	-0.2173	0.3596	0.2184
369.7780	-3.0466	-0.3970	0.5373	-0.9477	-1.4460	-0.8309	-0.4852	-0.7171	-0.6549	-0.0962	-0.2586	0.3161	-0.2562	-13.6208	-6.0641	-0.3483	-0.2770	0.3550	-0.0941	-13.1393	-5.9926	-0.3484	-0.3594	0.4322	28.4587	-126.4147	-45.0284	-0.2422	0.3688	0.2184
369.7880	-3.0514	-0.4042	0.5307	-0.9485	-1.4486	-0.8277	-0.4711	-0.7156	-0.6644	-0.0768	-0.2517	0.3217	-0.0479	-13.7022	-6.2879	-0.3638	-0.3290	0.3249	-0.0132	-13.1215	-6.0143	-0.3433	-0.3577	0.4336	29.0679	-126.1918	-45.1491	-0.2659	0.3781	0.2181
369.7980	-3.0560	-0.4113	0.5240	-0.9492	-1.4511	-0.8245	-0.4567	-0.7171	-0.6799	-0.0584	-0.2489	0.3222	0.1957	-13.9874	-6.0326	-0.3627	-0.3453	0.3806	0.0676	-13.1005	-6.0342	-0.3380	-0.3561	0.4349	29.6685	-125.9322	-45.2510	-0.2891	0.3874	0.2175
369.8100	-3.0613	-0.4200	0.5159	-0.9498	-1.4541	-0.8206	-0.4407	-0.7230	-0.6943	-0.0443	-0.2495	0.3319	0.9321	-13.5481	-6.0646	-0.3240	-0.2869	0.3693	0.5351	-13.1784	-6.1445	-0.3317	-0.3592	0.4507	34.8738	-126.8583	-46.2407	-0.2971	0.3493	0.3656
369.8200	-3.0656	-0.4272	0.5087	-0.9501	-1.4566	-0.8173	-0.4136	-0.7228	-0.7053	-0.0243	-0.2459	0.3386	-0.0382	-13.3938	-6.1507	-0.3041	-0.3440	0.3430	0.6601	-13.1492	-6.1648	-0.3244	-0.3575	0.4534	35.9235	-126.5018	-46.3316	-0.3042	0.3630	0.3685
369.8300	-3.0697	-0.4344	0.5016	-0.9502	-1.4591	-0.8139	-0.3968	-0.7133	-0.7048	-0.0017	-0.2419	0.3404	0.9194	-12.9122	-6.5293	-0.1424	-0.3101	0.4156	1.1871	-12.1031	-5.6659	0.0081	-0.3428	0.4403	41.7178	-114.0101	-41.3464	-0.1062	0.5115	0.2109
369.8400	-3.0735	-0.4416	0.4944	-0.9500	-1.4615	-0.8105	-0.3745	-0.7078	-0.7219	0.0298	-0.2470	0.3450	0.7861	-13.1886	-5.9325	-0.0324	-0.2828	0.3445	1.2301	-12.0838	-5.6849	0.2818	-0.3416	0.4416	41.7002	-113.8257	-41.4663	-0.1523	0.5130	0.2109
369.8500	-3.0771	-0.4487	0.4872	-0.9497	-1.4639	-0.8070	-0.3539	-0.7094	-0.7338	0.0404	-0.2387	0.3495	1.0967	-12.6412	-5.6778	0.0648	-0.2805	0.3147	1.2718	-12.0632	-5.7026	0.2856	-0.3404	0.4430	41.6656	-113.6271	-41.5741	-0.1969	0.5142	0.2109
369.8600	-3.0806	-0.4557	0.4799	-0.9492	-1.4662	-0.8035	-0.3338	-0.7066	-0.7446	0.0550	-0.2342	0.3443	1.2682	-12.1448	-5.7247	0.1454	-0.3888	0.4192	1.3121	-12.0417	-5.7192	0.2894	-0.3393	0.4443	41.6152	-113.4170	-41.6701	-0.2402	0.5153	0.2108
369.8720	-3.0844	-0.4642	0.4709	-0.9484	-1.4690	-0.7992	-0.3061	-0.6978	-0.7507	0.0795	-0.2362	0.3508	1.4667	-12.3478	-5.9754	0.2013	-0.2457	0.3710	1.3587	-12.0145	-5.7377	0.2941	-0.3379	0.4459	41.5339	-113.1473	-41.7714	-0.2910	0.5162	0.2108
369.8820	-3.0874	-0.4712	0.4632	-0.9476	-1.4713	-0.7957	-0.2856	-0.6918	-0.7615	0.0992	-0.2273	0.3564	1.7594	-12.2042	-5.6667	0.2571	-0.3642	0.3837	1.3960	-11.9903	-5.7519	0.2982	-0.3368	0.4473	41.4476	-112.9058	-41.8437	-0.3321	0.5167	0.2108
369.8920	-3.0900	-0.4781	0.4555	-0.9464	-1.4735	-0.7921	-0.2616	-0.6870	-0.7710	0.1206	-0.2260	0.3598	1.6285	-12.0874	-5.5271	0.2727	-0.3365	0.3870	1.4320	-11.9656	-5.7648	0.3024	-0.3358	0.4486	41.3463	-112.6571	-41.9041	-0.3717	0.5170	0.2108
369.9020	-3.0925	-0.4848	0.4478	-0.9451	-1.4758	-0.7885	-0.2587	-0.6884	-0.7727	0.1324	-0.2244	0.3601	-1.0666	-12.0592	-5.3894	0.0615	-0.3276	0.3821	-0.5923	-12.0664	-5.6471	0.2162	-0.3641	0.4380	16.9045	-113.8824	-40.7221	-1.3297	0.2084	0.0906
369.9120	-3.0949	-0.4916	0.4401	-0.9437	-1.4781	-0.7849	-0.2245	-0.6761	-0.7732	0.1498	-0.2218	0.3711	2.1366	-11.9326	-5.8095	0.2268	-0.2896	0.3548	1.7532	-11.6307	-5.6241	0.3034	-0.3372	0.4561	44.4148	-108.7264	-40.4442	-0.4702	0.4892	0.2675
369.9220	-3.0969	-0.4984	0.4323	-0.9421	-1.4802	-0.7812	-0.1988	-0.6687	-0.7809	0.1681	-0.2144	0.3776	1.5462	-12.3127	-5.8737	0.2049	-0.3291	0.3775	1.7868	-11.6009	-5.6326	0.3071	-0.3363	0.4578	44.2367	-108.4305	-40.4762	-0.5082	0.4889	0.2674
369.9340	-3.0991	-0.5064	0.4230	-0.9399	-1.4828	-0.7767	-0.1741	-0.6624	-0.7906	0.1897	-0.2161	0.3797	1.8177	-12.0937	-5.6756	0.2260	-0.2878	0.3763	1.8252	-11.5641	-5.6414	0.3118	-0.3354	0.4599	44.0011	-108.0633	-40.5004	-0.5521	0.4882	0.2674
369.9440	-3.1006	-0.5130	0.4150	-0.9379	-1.4849	-0.7729	-0.1502	-0.6600	-0.7977	0.2058	-0.2097	0.3796	1.5837	-11.7071	-5.8667	0.1986	-0.2933	0.4086	1.8558	-11.5329	-5.6476	0.3159	-0.3347	0.4616	43.7886	-107.7514	-40.5091	-0.5871	0.4873	0.2674
369.9540	-3.1020	-0.5195	0.4069	-0.9358	-1.4870	-0.7690	-0.1266	-0.6526	-0.8083	0.2244	-0.2051	0.3863	1.6634	-11.8221	-5.5613	0.2622	-0.3445	0.3851	1.8851	-11.5010	-5.6528	0.3200	-0.3339	0.4633	43.5604	-107.4305	-40.5079	-0.6214	0.4862	0.2674
369.9640	-3.1032	-0.5260	0.3988	-0.9333	-1.4890	-0.7651	-0.1059	-0.6461	-0.8121	0.2461	-0.2043	0.3895	2.0090	-11.8091	-5.5909	0.1888	-0.3375	0.3468	1.9131	-11.4684	-5.6569	0.3242	-0.3332	0.4650	43.3163	-107.1014	-40.4966	-0.6542	0.4850	0.2674
369.9740	-3.1040	-0.5325	0.3907	-0.9309	-1.4910	-0.7612	-0.0848	-0.6405	-0.8180	0.2601	-0.2004	0.3912	2.3461	-11.6151	-5.7015	0.2565	-0.3773	0.4189	1.9399	-11.4352	-5.6601	0.3286	-0.3325	0.4667	43.0570	-106.7656	-40.4757	-0.6856	0.4835	0.2674
369.9840	-3.1047	-0.5389	0.3825	-0.9281	-1.4931	-0.7572	-0.0565	-0.6341	-0.8249	0.2804	-0.2023	0.3934	2.0813	-11.5934	-5.8948	0.2672	-0.2628	0.4231	1.9653	-11.4014	-5.6623	0.3331	-0.3319	0.4684	42.7826	-106.4221	-40.4457	-0.7160	0.4817	0.2674
369.9960	-3.1051	-0.5464	0.3725	-0.9247	-1.4954	-0.7525	-0.0277	-0.6268	-0.8344	0.3042	-0.1921	0.4019	2.1155	-11.3121	-5.7731	0.3127	-0.3856	0.3939	1.9944	-11.3602	-5.6638	0.3385	-0.3311	0.4705	42.4350	-106.0028	-40.3975	-0.7514	0.4794	0.2673
370.0060	-3.1053	-0.5526	0.3641	-0.9216	-1.4974	-0.7484	-0.0263	-0.6220	-0.8370	0.3112	-0.1969	0.4071	3.4432	-11.1054	-5.6835	0.3552	-0.3199	0.3785	2.6373	-11.1517	-5.5283	0.3310	-0.3346	0.4752	43.3375	-103.5474	-39.0405	-0.8776	0.4371	0.3051
370.0160	-3.1053	-0.5587	0.3558	-0.9183	-1.4993	-0.7443	0.0291	-0.6122	-0.8404	0.3372	-0.1960	0.4117	3.8219	-11.5297	-5.8165	0.2096	-0.2608	0.3960	5.0701	-11.1157	-5.5260	0.3348	-0.3342	0.4771	43.0047	-103.1825	-38.9849	-0.9058	0.4347	0.3050
370.0260	-3.1049	-0.5648	0.3473	-0.9148	-1.5012	-0.7402	0.0429	-0.6040	-0.8404	0.3510	-0.1870	0.4154	4.1237	-11.7852	-5.9597	0.2228	-0.3580	0.4184	5.0937	-11.0791	-5.5229	0.3386	-0.3338	0.4791	42.6583	-102.8118	-38.9205	-0.9331	0.4321	0.3050
370.0360	-3.1043	-0.5708	0.3389	-0.9113	-1.5032	-0.7360	0.0629	-0.5989	-0.8492	0.3640	-0.1851	0.4175	4.6333	-11.7179	-5.8545	0.1934	-0.3195	0.4527	5.1163	-11.0423	-5.5190	0.3426	-0.3335	0.4810	42.2997	-102.4385	-38.8488	-0.9592	0.4293	0.3050
370.0460	-3.1035	-0.5768	0.3304	-0.9074	-1.5050	-0.7317	0.0862	-0.5958	-0.8577	0.3758	-0.1843	0.4253	4.7114	-11.2696	-5.3749	0.2339	-0.3476	0.3763	5.1379	-11.0054	-5.5143	0.3466	-0.3332	0.4830	41.9294	-102.0625	-38.7696	-0.9845	0.4263	0.3050
370.0580	-3.1023	-0.5838	0.3201	-0.9027	-1.5073	-0.7266	0.1156	-0.5874	-0.8561	0.3938	-0.1841	0.4332	4.8098	-11.0575	-5.7975	0.1857	-0.2576	0.3973	5.1627	-10.9608	-5.5078	0.3516	-0.3328	0.4853	41.4707	-101.6096	-38.6652	-1.0130	0.4225	0.3050
370.0680	-3.1010	-0.5897	0.3114	-0.8987	-1.5091	-0.7223	0.1388	-0.5794	-0.8630	0.4056	-0.1790	0.4404	5.1905	-10.8934	-5.7110	0.2825	-0.2575	0.3962	5.1821	-10.9231	-5.5014	0.3557	-0.3325	0.4873	41.0735	-101.2240	-38.5694	-1.0368	0.4191	0.3050
370.0780	-3.0994	-0.5955	0.3027	-0.8945	-1.5109	-0.7178	0.1641	-0.5716	-0.8677	0.4245	-0.1710	0.4460	5.1938	-11.0462	-5.5201	0.3341	-0.3748	0.4015	5.2006	-10.8853	-5.4944	0.3600	-0.3322	0.4892	40.6668	-100.8386	-38.4675	-1.0594	0.4155	0.3050
370.0880	-3.0976	-0.6012	0.2941	-0.8902	-1.5126	-0.7133	0.1906	-0.5660	-0.8722	0.4491	-0.1705	0.4483	5.1403	-10.8915	-5.5605	0.2748	-0.3908	0.3519	5.2186	-10.8478	-5.4869	0.3644	-0.3319	0.4912	40.2528	-100.4565	-38.3606	-1.0808	0.4118	0.3050
370.0980	-3.0956	-0.6067	0.2854	-0.8857	-1.5144	-0.7088	0.2154	-0.5602	-0.8743	0.4688	-0.1771	0.4502	5.2745	-10.7267	-5.7211	0.2605	-0.2671	0.4149	5.2362	-10.8109	-5.4790	0.3689	-0.3317	0.4931	39.8339	-100.0820	-38.2490	-1.1008	0.4079	0.3050
370.1080	-3.0933	-0.6121	0.2765	-0.8809	-1.5161	-0.7042	0.2348	-0.5546	-0.8823	0.4821	-0.1724	0.4508	5.5072	-10.6234	-5.3150	0.2543	-0.2585	0.4190	5.1682	-10.6957	-5.3598	0.3562	-0.3358	0.4958	38.4655	-98.7609	-37.0612	-1.2903	0.3593	0.3144
370.1180	-3.0909	-0.6177	0.2678	-0.8760	-1.5178	-0.6996	0.2607	-0.5448	-0.8811	0.4960	-0.1684	0.4569	5.5426	-10.8624	-5.2700	0.2076	-0.3521	0.4130	5.1833	-10.6578	-5.3485	0.3595	-0.3357	0.4978	38.0313	-98.3721	-36.9375	-1.3101	0.3552	0.3144
370.1300	-3.0875	-0.6242	0.2572	-0.8699	-1.5198	-0.6941	0.2930	-0.5371	-0.8795	0.5032	-0.1685	0.4645	5.4833	-10.5949	-5.5925	0.2103	-0.3535	0.4507	5.2005	-10.6123	-5.3341	0.3622	-0.3357	0.5002	37.5000	-97.9040	-36.7814	-1.3331	0.3501	0.3144
370.1400	-3.0844	-0.6296	0.2483	-0.8649	-1.5215	-0.6895	0.3164	-0.5279	-0.8812	0.5125	-0.1723	0.4723	5.4442	-10.8362	-5.4654	0.3266	-0.3451	0.4731	5.2143	-10.5743	-5.3215	0.3629	-0.3357	0.5023	37.0502	-97.5146	-36.6463	-1.3517	0.3456	0.3144
370.1500	-3.0810	-0.6348	0.2395	-0.8597	-1.5232	-0.6847	0.3439	-0.5213	-0.8855	0.5299	-0.1716	0.4808	5.1704	-10.7970	-5.3738	0.3327	-0.2890	0.4124	5.2278	-10.5369	-5.3087	0.3638	-0.3357	0.5043	36.5971	-97.1311	-36.5075	-1.3695	0.3411	0.3144
370.1600	-3.0774	-0.6400	0.2307	-0.8543	-1.5249	-0.6798	0.3656	-0.5182	-0.8873	0.5469	-0.1706	0.4867	5.4172	-10.2697	-5.2542	0.2464	-0.2631	0.3814	5.2411	-10.5000	-5.2955	0.3648	-0.3357	0.5063	36.1413	-96.7535	-36.3659	-1.3862	0.3364	0.3144
370.1700	-3.0736	-0.6451	0.2218	-0.8487	-1.5265	-0.6750	0.3903	-0.5119	-0.8857	0.5575	-0.1629	0.4901	5.3215	-10.1350	-5.5186	0.2304	-0.3615	0.4073	5.2542	-10.4635	-5.2819	0.3658	-0.3357	0.5083	35.6827	-96.3811	-36.2209	-1.4020	0.3316	0.3143
370.1800	-3.0694	-0.6501	0.2129	-0.8430	-1.5281	-0.6700	0.4154	-0.5029	-0.8914	0.5678	-0.1670	0.4948	5.2421	-10.5266	-5.2299	0.2849	-0.3544	0.3620	5.2667	-10.4268	-5.2679	0.3669	-0.3357	0.5103	35.2177	-96.0068	-36.0710	-1.4175	0.3267	0.3143
370.1920	-3.0642	-0.6561	0.2023	-0.8361	-1.5301	-0.6640	0.4440	-0.4948	-0.8906	0.5794	-0.1672	0.4972	5.1241	-10.4515	-5.3361	0.3429	-0.2661	0.3886	5.2813	-10.3759	-5.2506	0.3682	-0.3358	0.5126	34.6551	-95.5614	-35.8861	-1.4355	0.3206	0.3143
370.2020	-3.0596	-0.6611	0.1934	-0.8303	-1.5318	-0.6590	0.4679	-0.4874	-0.8873	0.5974	-0.1636	0.5041	5.0473	-10.4010	-5.5236	0.2810	-0.2648	0.3981	5.2130	-10.3330	-5.2073	0.3622	-0.3371	0.5129	33.2252	-95.2045	-35.4502	-1.5267	0.3019	0.3056
370.2120	-3.0548	-0.6659	0.1844	-0.8243	-1.5333	-0.6539	0.4879	-0.4791	-0.8904	0.6115	-0.1575	0.5108	5.2267	-10.5695	-5.2801	0.2995	-0.3095	0.3818	5.0664	-10.2913	-5.1340	0.3486	-0.3397	0.5124	30.9016	-94.8439	-34.7395	-1.6927	0.2707	0.2887
370.2220	-3.0497	-0.6707	0.1756	-0.8181	-1.5349	-0.6488	0.5112	-0.4783	-0.8913	0.6233	-0.1583	0.5145	5.1064	-10.0805	-5.0842	0.2639	-0.3202	0.3893	5.0562	-10.2489	-5.1162	0.3491	-0.3398	0.5134	30.4587	-94.4743	-34.5745	-1.7069	0.2656	0.2887
370.2320	-3.0445	-0.6754	0.1667	-0.8118	-1.5365	-0.6436	0.5341	-0.4731	-0.8878	0.6277	-0.1555	0.5201	5.0096	-10.0252	-5.3149	0.1744	-0.3174	0.4032	5.0397	-10.2072	-5.0984	0.3496	-0.3400	0.5145	30.0185	-94.1133	-34.4095	-1.7200	0.2605	0.2886
370.2420	-3.0391	-0.6800	0.1578	-0.8053	-1.5380	-0.6384	0.5564	-0.4640	-0.8883	0.6299	-0.1535	0.5234	4.9368	-10.1837	-5.2449	0.2481	-0.3277	0.4094	5.0227	-10.1649	-5.0799	0.3502	-0.3401	0.5156	29.5725	-93.7454	-34.2377	-1.7333	0.2553	0.2886
370.2520	-3.0333	-0.6847	0.1488	-0.7991	-1.5396	-0.6332	0.5786	-0.4565	-0.8858	0.6390	-0.1565	0.5287	5.0774	-10.4563	-5.0992	0.3165	-0.2279	0.3963	5.0059	-10.1233	-5.0612	0.3508	-0.3403	0.5166	29.1288	-93.3857	-34.0644	-1.7465	0.2500	0.2886
370.2640	-3.0262	-0.6902	0.1383	-0.7914	-1.5414	-0.6268	0.6049	-0.4495	-0.8834	0.6585	-0.1483	0.5343	5.1193	-10.2757	-5.0660	0.2915	-0.3013	0.4670	4.9859	-10.0737	-5.0387	0.3515	-0.3405	0.5179	28.5976	-92.9577	-33.8553	-1.7615	0.2436	0.2886
370.2740	-3.0199	-0.6947	0.1295	-0.7847	-1.5429	-0.6214	0.6279	-0.4457	-0.8791	0.6731	-0.1452	0.5424	5.1466	-10.1353	-5.3346	0.2320	-0.3911	0.4772	4.9695	-10.0331	-5.0199	0.3522	-0.3407	0.5190	28.1584	-92.6096	-33.6801	-1.7732	0.2382	0.2886
370.2840	-3.0134	-0.6991	0.1207	-0.7779	-1.5444	-0.6160	0.6480	-0.4390	-0.8836	0.6759	-0.1497	0.5448	5.2646	-10.1420	-5.0507	0.2787	-0.3296	0.4583	4.9530	-9.9924	-5.0005	0.3530	-0.3409	0.5200	27.7183	-92.2609	-33.5005	-1.7845	0.2327	0.2886
370.2940	-3.0068	-0.7034	0.1118	-0.7711	-1.5460	-0.6104	0.6728	-0.4334	-0.8825	0.6802	-0.1489	0.5489	4.9315	-9.9094	-4.7573	0.2878	-0.3003	0.4737	4.9373	-9.9533	-4.9815	0.3538	-0.3411	0.5211	27.2874	-91.9313	-33.3238	-1.7953	0.2272	0.2886
370.3040	-2.9999	-0.7077	0.1030	-0.7643	-1.5475	-0.6049	0.6932	-0.4307	-0.8752	0.6925	-0.1447	0.5523	5.0000	-9.6419	-5.2010	0.2817	-0.3226	0.4374	4.5608	-9.9721	-4.9008	0.3294	-0.3438	0.5163	22.5449	-92.2862	-32.5458	-2.0748	0.1943	0.2262
370.3140	-2.9930	-0.7119	0.0942	-0.7573	-1.5489	-0.5994	0.7117	-0.4240	-0.8758	0.7017	-0.1452	0.5579	5.0592	-9.8793	-4.8668	0.2796	-0.3540	0.4430	4.5468	-9.9332	-4.8782	0.3293	-0.3439	0.5171	22.1660	-91.9300	-32.3541	-2.0862	0.1892	0.2262
370.3240	-2.9857	-0.7161	0.0854	-0.7501	-1.5504	-0.5938	0.7336	-0.4161	-0.8692	0.7055	-0.1445	0.5631	5.0104	-10.2459	-4.9631	0.2040	-0.3597	0.4307	4.5329	-9.8945	-4.8553	0.3293	-0.3441	0.5180	21.7901	-91.5758	-32.1605	-2.0972	0.1841	0.2262
370.3360	-2.9766	-0.7212	0.0752	-0.7416	-1.5521	-0.5871	0.7583	-0.4109	-0.8644	0.7033	-0.1434	0.5670	4.8520	-10.0032	-4.8555	0.2892	-0.3786	0.4026	4.5170	-9.8488	-4.8281	0.3293	-0.3443	0.5190	21.3464	-91.1599	-31.9301	-2.1100	0.1780	0.2262
370.3460	-2.9689	-0.7253	0.0665	-0.7347	-1.5535	-0.5814	0.7779	-0.4094	-0.8586	0.7128	-0.1438	0.5688	4.7946	-9.7952	-5.1108	0.2648	-0.3993	0.4363	4.5038	-9.8107	-4.8050	0.3293	-0.3444	0.5198	20.9789	-90.8128	-31.7343	-2.1208	0.1728	0.2262
370.3560	-2.9610	-0.7294	0.0578	-0.7276	-1.5550	-0.5756	0.7965	-0.4030	-0.8602	0.7235	-0.1465	0.5711	4.8080	-9.9390	-4.7345	0.3290	-0.3100	0.4221	4.4910	-9.7729	-4.7816	0.3293	-0.3446	0.5207	20.6152	-90.4696	-31.5352	-2.1314	0.1677	0.2262
370.3660	-2.9528	-0.7333	0.0492	-0.7202	-1.5564	-0.5700	0.8155	-0.4004	-0.8562	0.7286	-0.1422	0.5742	4.4829	-9.5735	-4.4620	0.2318	-0.2981	0.4885	4.4788	-9.7359	-4.7583	0.3294	-0.3447	0.5215	20.2589	-90.1362	-31.3383	-2.1413	0.1625	0.2262
370.3760	-2.9445	-0.7373	0.0408	-0.7129	-1.5578	-0.5641	0.8360	-0.3977	-0.8467	0.7312	-0.1353	0.5790	4.5707	-9.4596	-4.9324	0.2640	-0.4332	0.4858	4.4669	-9.6988	-4.7350	0.3295	-0.3449	0.5223	19.9055	-89.8002	-31.1403	-2.1508	0.1573	0.2262
370.3860	-2.9361	-0.7413	0.0323	-0.7056	-1.5591	-0.5583	0.8549	-0.3891	-0.8436	0.7325	-0.1378	0.5870	4.5634	-9.7149	-4.8689	0.2789	-0.4370	0.4464	4.4556	-9.6625	-4.7118	0.3296	-0.3450	0.5232	19.5595	-89.4755	-30.9427	-2.1601	0.1522	0.2262
370.3960	-2.9275	-0.7451	0.0238	-0.6983	-1.5605	-0.5525	0.8741	-0.3839	-0.8436	0.7430	-0.1436	0.5894	4.7393	-9.5171	-4.5367	0.2637	-0.3000	0.4257	4.4445	-9.6260	-4.6882	0.3298	-0.3452	0.5240	19.2161	-89.1480	-30.7421	-2.1696	0.1470	0.2262
370.4080	-2.9167	-0.7497	0.0138	-0.6892	-1.5622	-0.5453	0.8958	-0.3806	-0.8359	0.7481	-0.1399	0.5926	3.9717	-9.6686	-4.5495	0.2079	-0.2609	0.4154	3.9895	-9.6749	-4.6225	0.3031	-0.3464	0.5160	13.5441	-89.8424	-30.1449	-2.4634	0.1283	0.1323
370.4180	-2.9076	-0.7534	0.0055	-0.6817	-1.5636	-0.5394	0.9077	-0.3763	-0.8252	0.7453	-0.1330	0.5914	4.3231	-9.8041	-4.8424	0.2117	-0.3489	0.4232	3.9815	-9.6388	-4.5956	0.3025	-0.3464	0.5165	13.2796	-89.4867	-29.9286	-2.4728	0.1239	0.1323
370.4280	-2.8984	-0.7572	-0.0027	-0.6743	-1.5649	-0.5335	0.9237	-0.3735	-0.8218	0.7427	-0.1330	0.5956	4.3506	-9.6693	-4.7068	0.3048	-0.3495	0.4574	3.9738	-9.6029	-4.5685	0.3018	-0.3464	0.5170	13.0199	-89.1333	-29.7106	-2.4824	0.1195	0.1323
370.4380	-2.8891	-0.7609	-0.0109	-0.6669	-1.5662	-0.5275	0.9407	-0.3700	-0.8189	0.7519	-0.1335	0.5986	4.4598	-9.8460	-4.5495	0.2916	-0.3442	0.4590	3.9665	-9.5671	-4.5414	0.3011	-0.3464	0.5175	12.7652	-88.7809	-29.4921	-2.4920	0.1151	0.1323
370.4480	-2.8796	-0.7646	-0.0189	-0.6594	-1.5675	-0.5215	0.9569	-0.3665	-0.8071	0.7550	-0.1313	0.5983	3.8995	-9.3432	-4.4964	0.2141	-0.3224	0.4311	3.7136	-9.3202	-4.3898	0.2932	-0.3463	0.5104	9.5875	-85.9163	-28.0609	-2.5761	0.1100	0.0532
370.4580	-2.8700	-0.7682	-0.0271	-0.6517	-1.5688	-0.5155	0.9694	-0.3653	-0.8003	0.7481	-0.1295	0.5994	4.2840	-9.1701	-4.6481	0.2206	-0.3377	0.4298	3.7040	-9.2893	-4.3651	0.2921	-0.3463	0.5107	9.3278	-85.6403	-27.8787	-2.5869	0.1049	0.0540
370.4700	-2.8582	-0.7725	-0.0368	-0.6429	-1.5704	-0.5083	0.9877	-0.3572	-0.7937	0.7429	-0.1298	0.5984	4.1587	-9.4746	-4.3733	0.2842	-0.2596	0.4245	3.6939	-9.2524	-4.3352	0.2908	-0.3463	0.5110	9.0331	-85.3111	-27.6580	-2.6000	0.0989	0.0552
370.4800	-2.8483	-0.7761	-0.0446	-0.6356	-1.5717	-0.5024	1.0011	-0.3552	-0.7838	0.7507	-0.1258	0.6004	3.9466	-9.3906	-4.3312	0.2873	-0.2564	0.5200	3.6866	-9.2223	-4.3105	0.2897	-0.3462	0.5113	8.8026	-85.0427	-27.4751	-2.6105	0.0939	0.0562
370.4900	-2.8382	-0.7796	-0.0523	-0.6280	-1.5729	-0.4963	1.0128	-0.3526	-0.7751	0.7470	-0.1180	0.6062	4.0892	-9.1501	-4.4301	0.2631	-0.3895	0.4410	3.6805	-9.1928	-4.2862	0.2888	-0.3462	0.5116	8.5862	-84.7806	-27.2959	-2.6200	0.0891	0.0573
370.5000	-2.8279	-0.7831	-0.0600	-0.6204	-1.5740	-0.4902	1.0268	-0.3459	-0.7697	0.7432	-0.1185	0.6059	4.0104	-9.2707	-4.3691	0.2222	-0.3675	0.3832	3.6752	-9.1632	-4.2616	0.2878	-0.3461	0.5120	8.3805	-84.5165	-27.1126	-2.6293	0.0845	0.0585
370.5100	-2.8176	-0.7865	-0.0677	-0.6130	-1.5753	-0.4842	1.0389	-0.3457	-0.7626	0.7396	-0.1221	0.6030	3.6958	-9.3873	-4.3930	0.2778	-0.3120	0.4142	3.4848	-9.3892	-4.3152	0.2696	-0.3450	0.5088	5.9743	-87.2783	-27.6994	-2.8212	0.0898	0.0235
370.5200	-2.8071	-0.7900	-0.0753	-0.6056	-1.5765	-0.4782	1.0492	-0.3408	-0.7555	0.7417	-0.1206	0.6015	3.9197	-9.5171	-4.2354	0.2247	-0.2678	0.4244	3.4884	-9.3573	-4.2867	0.2684	-0.3447	0.5091	5.8963	-86.9424	-27.4786	-2.8286	0.0865	0.0253
370.5320	-2.7943	-0.7940	-0.0844	-0.5967	-1.5779	-0.4709	1.0636	-0.3434	-0.7465	0.7425	-0.1123	0.6038	3.7829	-9.0057	-4.2813	0.1832	-0.3009	0.4420	3.4937	-9.3196	-4.2526	0.2671	-0.3444	0.5094	5.8116	-86.5462	-27.2137	-2.8369	0.0827	0.0275
370.5420	-2.7835	-0.7974	-0.0918	-0.5893	-1.5791	-0.4649	1.0747	-0.3394	-0.7387	0.7347	-0.1105	0.6080	3.5831	-9.0369	-4.1666	0.1840	-0.3564	0.4668	3.4986	-9.2884	-4.2241	0.2660	-0.3440	0.5097	5.7479	-86.2185	-26.9922	-2.8435	0.0797	0.0293
370.5520	-2.7728	-0.8007	-0.0992	-0.5820	-1.5801	-0.4588	1.0835	-0.3367	-0.7321	0.7302	-0.1097	0.6062	3.8352	-8.9966	-4.0149	0.2548	-0.3236	0.4386	3.5041	-9.2571	-4.1956	0.2649	-0.3437	0.5100	5.6896	-85.8888	-26.7700	-2.8502	0.0767	0.0311
370.5620	-2.7619	-0.8041	-0.1065	-0.5748	-1.5812	-0.4527	1.0966	-0.3338	-0.7221	0.7313	-0.1088	0.6062	3.9111	-9.2456	-4.1168	0.2465	-0.3583	0.4318	3.5101	-9.2259	-4.1670	0.2638	-0.3434	0.5103	5.6369	-85.5605	-26.5467	-2.8568	0.0738	0.0329
370.5720	-2.7509	-0.8075	-0.1135	-0.5675	-1.5823	-0.4466	1.1094	-0.3320	-0.7110	0.7347	-0.1062	0.6052	3.8019	-9.1614	-4.2849	0.2188	-0.3415	0.4260	3.5167	-9.1950	-4.1386	0.2628	-0.3431	0.5105	5.5903	-85.2348	-26.3255	-2.8631	0.0709	0.0347
370.5820	-2.7398	-0.8109	-0.1207	-0.5601	-1.5833	-0.4406	1.1194	-0.3316	-0.7068	0.7272	-0.1031	0.6067	4.0248	-8.8881	-4.2963	0.1969	-0.3462	0.4464	3.5237	-9.1634	-4.1097	0.2618	-0.3427	0.5109	5.5477	-84.9012	-26.0993	-2.8691	0.0681	0.0366
370.5920	-2.7283	-0.8141	-0.1277	-0.5527	-1.5844	-0.4346	1.1330	-0.3243	-0.6997	0.7240	-0.1021	0.6090	3.7388	-9.2930	-4.1757	0.1553	-0.3693	0.4470	3.5312	-9.1323	-4.0809	0.2608	-0.3424	0.5112	5.5110	-84.5730	-25.8736	-2.8750	0.0653	0.0384
370.6040	-2.7147	-0.8181	-0.1361	-0.5442	-1.5856	-0.4272	1.1442	-0.3253	-0.6921	0.7229	-0.1024	0.6117	4.2006	-9.1033	-3.9414	0.2060	-0.2813	0.4168	3.6261	-9.0571	-3.9556	0.2441	-0.3342	0.5057	6.4932	-83.7227	-24.7131	-3.0481	0.1449	-0.0217
370.6140	-2.7033	-0.8213	-0.1429	-0.5370	-1.5866	-0.4211	1.1593	-0.3215	-0.6792	0.7160	-0.0977	0.6089	4.3622	-9.3283	-3.8457	0.2160	-0.2470	0.3806	3.7098	-8.9929	-3.8429	0.2285	-0.3264	0.5005	7.3485	-82.9818	-23.7000	-3.2010	0.2152	-0.0750
370.6240	-2.6915	-0.8246	-0.1496	-0.5298	-1.5875	-0.4150	1.1763	-0.3247	-0.6639	0.7083	-0.0891	0.6036	3.9291	-8.8788	-3.9592	0.1758	-0.3123	0.4318	3.7204	-8.9627	-3.8087	0.2261	-0.3252	0.5002	7.3284	-82.6476	-23.4599	-3.2105	0.2140	-0.0748
370.6340	-2.6797	-0.8277	-0.1563	-0.5228	-1.5884	-0.4090	1.1872	-0.3213	-0.6551	0.6970	-0.0828	0.6039	4.1596	-8.9948	-3.7995	0.1774	-0.3831	0.4806	3.7314	-8.9325	-3.7743	0.2237	-0.3241	0.5000	7.3113	-82.3137	-23.2177	-3.2204	0.2131	-0.0746
370.6440	-2.6676	-0.8309	-0.1628	-0.5160	-1.5892	-0.4029	1.2022	-0.3233	-0.6428	0.6907	-0.0810	0.6060	4.0774	-8.6997	-3.6931	0.2292	-0.4007	0.4158	3.7426	-8.9020	-3.7396	0.2213	-0.3229	0.4997	7.2967	-81.9755	-22.9734	-3.2305	0.2121	-0.0744
370.6540	-2.6556	-0.8341	-0.1691	-0.5091	-1.5900	-0.3969	1.2151	-0.3181	-0.6281	0.6891	-0.0791	0.6039	4.2136	-9.1590	-3.8851	0.1714	-0.3618	0.4248	3.7544	-8.8726	-3.7055	0.2190	-0.3216	0.4995	7.2873	-81.6508	-22.7356	-3.2404	0.2114	-0.0743
370.6660	-2.6410	-0.8379	-0.1765	-0.5009	-1.5910	-0.3896	1.2321	-0.3192	-0.6141	0.6776	-0.0775	0.6019	4.3867	-8.7405	-3.6632	0.1674	-0.3015	0.3862	3.7688	-8.8366	-3.6644	0.2161	-0.3202	0.4991	7.2788	-81.2538	-22.4484	-3.2520	0.2105	-0.0743
370.6760	-2.6285	-0.8411	-0.1827	-0.4941	-1.5916	-0.3836	1.2486	-0.3167	-0.5984	0.6642	-0.0701	0.5946	3.6408	-8.7600	-3.7798	0.1669	-0.2401	0.4541	3.5719	-8.6651	-3.5515	0.2082	-0.3197	0.4931	4.7823	-79.2346	-21.4404	-3.3197	0.2014	-0.1348
370.6860	-2.6159	-0.8443	-0.1886	-0.4875	-1.5923	-0.3777	1.2557	-0.3142	-0.5873	0.6551	-0.0664	0.5956	4.0864	-8.6641	-3.7100	0.1688	-0.2436	0.4403	3.5787	-8.6338	-3.5176	0.2056	-0.3185	0.4926	4.7337	-78.9004	-21.2126	-3.3292	0.1995	-0.1348
370.6960	-2.6032	-0.8475	-0.1944	-0.4811	-1.5929	-0.3717	1.2689	-0.3134	-0.5745	0.6491	-0.0606	0.5977	4.0075	-8.7582	-3.4885	0.1685	-0.2304	0.4047	3.5860	-8.6035	-3.4842	0.2030	-0.3174	0.4921	4.6909	-78.5768	-20.9899	-3.3387	0.1978	-0.1348
370.7060	-2.5905	-0.8507	-0.2001	-0.4746	-1.5935	-0.3658	1.2798	-0.3136	-0.5611	0.6415	-0.0546	0.5962	3.7582	-8.4135	-3.5539	0.1271	-0.2421	0.3979	3.0640	-8.5517	-3.3344	0.1553	-0.3029	0.4661	-1.6737	-77.9897	-19.6298	-3.8298	0.3364	-0.4070
370.7160	-2.5777	-0.8538	-0.2056	-0.4683	-1.5940	-0.3598	1.2840	-0.3127	-0.5443	0.6242	-0.0426	0.5868	3.8499	-8.4875	-3.2258	0.0774	-0.2918	0.3850	3.0736	-8.5171	-3.2952	0.1512	-0.3008	0.4646	-1.6291	-77.5884	-19.3768	-3.8405	0.3362	-0.4070
370.7260	-2.5647	-0.8569	-0.2109	-0.4620	-1.5944	-0.3540	1.2953	-0.3141	-0.5270	0.6036	-0.0351	0.5800	3.2986	-8.0337	-3.2049	0.0905	-0.3509	0.3942	3.0833	-8.4830	-3.2565	0.1471	-0.2986	0.4631	-1.5814	-77.1937	-19.1289	-3.8512	0.3361	-0.4070
370.7380	-2.5492	-0.8606	-0.2172	-0.4550	-1.5948	-0.3472	1.3013	-0.3124	-0.5103	0.5823	-0.0292	0.5701	3.3302	-7.9633	-2.9914	0.1574	-0.3015	0.4202	3.0954	-8.4429	-3.2104	0.1422	-0.2959	0.4613	-1.5204	-76.7290	-18.8356	-3.8638	0.3361	-0.4070
370.7480	-2.5361	-0.8637	-0.2222	-0.4493	-1.5951	-0.3415	1.3087	-0.3079	-0.4915	0.5730	-0.0240	0.5658	3.2815	-8.1528	-2.9338	0.1544	-0.2754	0.4290	3.1057	-8.4093	-3.1676	0.1382	-0.2937	0.4598	-1.4669	-76.3399	-18.5934	-3.8745	0.3363	-0.4070
370.7580	-2.5229	-0.8668	-0.2271	-0.4437	-1.5953	-0.3358	1.3129	-0.3082	-0.4746	0.5595	-0.0168	0.5573	3.3898	-8.1995	-3.0513	0.1080	-0.2442	0.4366	3.1162	-8.3766	-3.1231	0.1341	-0.2915	0.4583	-1.4105	-75.9615	-18.3572	-3.8846	0.3365	-0.4070
370.7680	-2.5097	-0.8699	-0.2317	-0.4381	-1.5954	-0.3303	1.3193	-0.3055	-0.4525	0.5430	-0.0091	0.5491	3.4003	-8.5047	-3.1345	0.0617	-0.2127	0.3999	3.1269	-8.3443	-3.0792	0.1301	-0.2001	0.4568	-1.3516	-75.5881	-18.1266	-3.8944	0.3369	-0.4070
370.7780	-2.4966	-0.8730	-0.2361	-0.4327	-1.5954	-0.3248	1.3248	-0.3081	-0.4374	0.5219	0.0066	0.5443	3.5041	-8.2030	-3.0769	0.0810	-0.1536	0.3723	3.1378	-8.3122	-3.0357	0.1261	0.0399	0.4553	-1.2905	-75.2174	-17.8998	-3.9040	0.3374	-0.4070
370.7900	-2.4806	-0.8766	-0.2412	-0.4267	-1.5953	-0.3184	1.3353	-0.3041	-0.4176	0.5021	0.0175	0.5360	3.3842	-8.4951	-2.9698	0.0925	0.0450	0.3946	3.1511	-8.2746	-2.9843	0.1213	0.3301	0.4535	-1.2141	-74.7831	-17.6359	-3.9153	0.3382	-0.4070
370.8000	-2.4671	-0.8797	-0.2453	-0.4218	-1.5951	-0.3131	1.3405	-0.3070	-0.4014	0.4873	0.0226	0.5311	3.3760	-8.2227	-3.0294	0.0914	0.0638	0.3969	3.1624	-8.2435	-2.9419	0.1145	0.3560	0.4520	-1.1482	-74.4247	-17.4194	-3.9246	0.3390	-0.4070
370.8100	-2.4537	-0.8828	-0.2492	-0.4170	-1.5949	-0.3078	1.3401	-0.3055	-0.3823	0.4738	0.0244	0.5251	3.0599	-8.1622	-2.9299	-0.0134	0.1164	0.3001	2.5263	-8.2373	-2.8996	0.0727	0.3688	0.4252	-8.7834	-74.3519	-17.2046	-4.2920	0.4507	-0.6720
370.8200	-2.4404	-0.8859	-0.2529	-0.4124	-1.5947	-0.3026	1.3404	-0.3077	-0.3684	0.4485	0.0319	0.5134	3.2931	-7.9419	-2.7578	0.0377	0.1631	0.3719	2.5370	-8.1980	-2.8528	0.0634	0.3715	0.4227	-8.6452	-73.8783	-16.9452	-4.3020	0.4529	-0.6720
370.8300	-2.4271	-0.8889	-0.2565	-0.4080	-1.5943	-0.2975	1.3403	-0.3060	-0.3510	0.4259	0.0380	0.5018	3.7085	-7.9594	-2.7794	-0.0428	0.2566	0.3386	2.5476	-8.1596	-2.8067	0.0542	0.3744	0.4200	-8.5079	-73.4155	-16.6924	-4.3117	0.4552	-0.6720
370.8400	-2.4135	-0.8920	-0.2600	-0.4038	-1.5938	-0.2926	1.3453	-0.3084	-0.3347	0.4030	0.0475	0.4883	2.8844	-7.7503	-2.6271	-0.0310	0.3072	0.3417	2.5582	-8.1222	-2.7615	0.0449	0.3772	0.4157	-8.3717	-72.9645	-16.4476	-4.3213	0.4575	-0.6720
370.8500	-2.4001	-0.8950	-0.2631	-0.3999	-1.5934	-0.2878	1.3404	-0.3045	-0.3158	0.3790	0.0606	0.4753	2.8020	-8.1303	-2.8940	0.0268	0.3640	0.3698	2.5687	-8.0849	-2.7166	0.0357	0.3800	0.4114	-8.2359	-72.5142	-16.2074	-4.3307	0.4599	-0.6720
370.8620	-2.3840	-0.8987	-0.2667	-0.3955	-1.5925	-0.2822	1.3405	-0.3071	-0.2962	0.3573	0.0755	0.4659	2.9084	-7.9548	-2.6184	-0.0020	0.4175	0.3585	2.5812	-8.0411	-2.6637	0.0247	0.3834	0.4062	-8.0744	-71.9865	-15.9279	-4.3418	0.4629	-0.6720
370.8720	-2.3706	-0.9018	-0.2696	-0.3921	-1.5917	-0.2776	1.3390	-0.3030	-0.2777	0.3390	0.0879	0.4547	2.9939	-8.2157	-2.8893	-0.0134	0.4109	0.3524	2.5916	-8.0047	-2.6202	0.0155	0.3862	0.4019	-7.9404	-71.5469	-15.7002	-4.3508	0.4656	-0.6720
370.8820	-2.3572	-0.9048	-0.2723	-0.3889	-1.5907	-0.2731	1.3391	-0.3073	-0.2652	0.3196	0.1003	0.4433	2.9571	-7.9647	-2.5399	-0.0277	0.3891	0.3319	2.6019	-7.9685	-2.5769	0.0063	0.3891	0.3976	-7.8073	-71.1110	-15.4747	-4.3599	0.4685	-0.6720
370.8920	-2.3438	-0.9079	-0.2749	-0.3858	-1.5897	-0.2687	1.3366	-0.3041	-0.2446	0.2990	0.1123	0.4301	2.8333	-8.3135	-2.8975	-0.0622	0.3600	0.3486	2.6121	-7.9333	-2.5345	-0.0028	0.3920	0.3933	-7.6754	-70.6861	-15.2587	-4.3685	0.4714	-0.6720
370.9020	-2.3305	-0.9110	-0.2773	-0.3830	-1.5885	-0.2645	1.3329	-0.3093	-0.2373	0.2826	0.1185	0.4218	3.4881	-8.4604	-3.3509	0.1136	0.2398	0.4157	2.7641	-8.5413	-3.2216	0.1108	0.3361	0.4534	-5.8497	-77.9653	-22.1294	-3.0956	-0.1454	-0.0000
370.9120	-2.3171	-0.9141	-0.2796	-0.3802	-1.5873	-0.2603	1.3335	-0.3058	-0.2186	0.2650	0.1221	0.4140	2.4822	-7.7630	-2.7591	-0.1074	0.4137	0.3076	2.2137	-7.7936	-2.4581	-0.0391	0.4080	0.3659	-12.3872	-69.0137	-14.7844	-4.6184	0.5988	-0.8886
370.9240	-2.3014	-0.9178	-0.2823	-0.3772	-1.5858	-0.2555	1.3248	-0.3083	-0.2054	0.2300	0.1366	0.3983	3.1085	-7.5913	-2.2157	-0.0356	0.4872	0.2789	2.2247	-7.7433	-2.4054	-0.0517	0.4124	0.3591	-12.1809	-68.4158	-14.4952	-4.6295	0.6035	-0.8886
370.9340	-2.2880	-0.9208	-0.2842	-0.3751	-1.5844	-0.2516	1.3227	-0.3059	-0.1878	0.2069	0.1540	0.3822	2.4904	-7.6827	-2.2539	-0.0577	0.4394	0.2885	2.2336	-7.7028	-2.3628	-0.0622	0.4160	0.3534	-12.0128	-67.9347	-14.2670	-4.6383	0.6076	-0.8886
370.9440	-2.2749	-0.9239	-0.2861	-0.3731	-1.5827	-0.2478	1.3139	-0.3098	-0.1720	0.1818	0.1659	0.3675	2.6064	-7.2855	-2.2136	-0.0880	0.3787	0.2806	2.2423	-7.6627	-2.3205	-0.0727	0.4196	0.3478	-11.8469	-67.4571	-14.0424	-4.6470	0.6119	-0.8886
370.9540	-2.2617	-0.9270	-0.2876	-0.3714	-1.5810	-0.2442	1.3093	-0.3045	-0.1530	0.1570	0.1765	0.3502	2.6947	-7.6181	-2.2045	-0.0731	0.3750	0.3004	2.2507	-7.6233	-2.2791	-0.0832	0.4232	0.3421	-11.6837	-66.9884	-13.8262	-4.6555	0.6162	-0.8886
370.9640	-2.2487	-0.9301	-0.2891	-0.3700	-1.5791	-0.2408	1.3040	-0.3078	-0.1385	0.1337	0.1882	0.3372	2.2903	-7.3421	-2.1413	-0.0887	0.3864	0.2986	2.2589	-7.5842	-2.2382	-0.0937	0.4269	0.3364	-11.5228	-66.5234	-13.6150	-4.6639	0.6206	-0.8886
370.9740	-2.2358	-0.9332	-0.2904	-0.3687	-1.5772	-0.2375	1.2967	-0.3029	-0.1238	0.1117	0.1989	0.3226	2.7602	-7.6772	-2.0566	-0.1143	0.4347	0.2552	2.2669	-7.5460	-2.1981	-0.1041	0.4305	0.3307	-11.3649	-66.0701	-13.4124	-4.6720	0.6250	-0.8886
370.9860	-2.2202	-0.9369	-0.2917	-0.3676	-1.5746	-0.2337	1.2909	-0.3062	-0.1017	0.0793	0.2208	0.3033	2.3982	-7.3512	-2.0474	-0.1114	0.3828	0.2747	2.2764	-7.5000	-2.1505	-0.1167	0.4349	0.3239	-11.1776	-65.5229	-13.1735	-4.6817	0.6305	-0.8886
370.9960	-2.2074	-0.9399	-0.2927	-0.3669	-1.5724	-0.2308	1.2815	-0.3047	-0.0849	0.0552	0.2297	0.2897	2.8655	-7.5374	-2.1840	-0.1372	0.3649	0.2570	2.2840	-7.4624	-2.1116	-0.1271	0.4386	0.3182	-11.0244	-65.0759	-12.9818	-4.6895	0.6353	-0.8886
371.0060	-2.1945	-0.9430	-0.2935	-0.3665	-1.5702	-0.2279	1.2849	-0.3125	-0.0901	0.0529	0.2249	0.2889	2.7519	-7.0188	-2.0455	-0.1206	0.4927	0.3020	2.0086	-7.3100	-2.0876	-0.1459	0.4516	0.2990	-14.2912	-63.2584	-12.8055	-4.8547	0.7616	-1.0713
371.0160	-2.1817	-0.9461	-0.2942	-0.3661	-1.5677	-0.2252	1.2698	-0.3004	-0.0664	0.0219	0.2500	0.2698	2.5352	-7.2990	-2.0887	-0.2025	0.3956	0.2152	2.0153	-7.2674	-2.0491	-0.1573	0.4559	0.2922	-14.1133	-62.7725	-12.6021	-4.8627	0.7670	-1.0713
371.0260	-2.1690	-0.9491	-0.2949	-0.3661	-1.5652	-0.2226	1.2633	-0.3036	-0.0533	-0.0196	0.2648	0.2504	2.4203	-6.9536	-1.8458	-0.4722	0.4301	0.2623	2.0216	-7.2260	-2.0115	-0.7449	0.4603	0.2853	-13.9395	-62.3004	-12.4069	-4.8705	0.7724	-1.0713
371.0360	-2.1565	-0.9521	-0.2952	-0.3664	-1.5624	-0.2202	1.2543	-0.3007	-0.0390	-0.0438	0.2810	0.2359	2.3015	-7.0797	-1.8269	-0.4947	0.3782	0.2537	2.0275	-7.1856	-1.9749	-0.7567	0.4646	0.2785	-13.7700	-61.8415	-12.2219	-4.8782	0.7780	-1.0713
371.0460	-2.1440	-0.9552	-0.2956	-0.3669	-1.5596	-0.2180	1.2444	-0.3038	-0.0264	-0.0624	0.2914	0.2152	2.5808	-6.5778	-1.5220	-0.5910	0.4785	0.2854	2.0332	-7.1454	-1.9387	-0.7684	0.4690	0.2717	-13.6030	-61.3842	-12.0408	-4.8856	0.7836	-1.0713
371.0580	-2.1292	-0.9588	-0.2957	-0.3678	-1.5560	-0.2155	1.2371	-0.2979	-0.0055	-0.0890	0.3115	0.1959	2.3621	-7.0693	-1.4727	-0.6984	0.4567	0.2072	2.0397	-7.0980	-1.4793	-0.7824	0.4742	0.2634	-13.4072	-60.8463	-11.8329	-4.8943	0.7906	-1.0713
371.0680	-2.1169	-0.9618	-0.2956	-0.3689	-1.5528	-0.2136	1.2253	-0.2983	0.0138	-0.1167	0.3263	0.1762	2.6015	-6.8503	-0.9020	-0.7212	0.5024	0.2371	2.0448	-7.0595	-0.5235	-0.7941	0.4786	0.2566	-13.2480	-60.4101	-11.6686	-4.9012	0.7964	-1.0713
371.0780	-2.1046	-0.9647	-0.2954	-0.3702	-1.5495	-0.2119	1.2182	-0.2936	0.0308	-0.1474	0.3402	0.1617	2.0828	-7.2568	-0.9858	-0.7433	0.4959	0.2071	2.0496	-7.0219	-0.4885	-0.8057	0.4830	0.2498	-13.0925	-59.9835	-11.5142	-4.9079	0.8024	-1.0713
371.0880	-2.0926	-0.9677	-0.2950	-0.3718	-1.5459	-0.2104	1.2053	-0.2960	0.0426	-0.1724	0.3543	0.1407	2.3150	-7.0183	-0.8953	-0.7741	0.4477	0.2183	2.0541	-6.9849	-0.4540	-0.8174	0.4874	0.2429	-12.9401	-59.5647	-11.3649	-4.9144	0.8084	-1.0713
371.0980	-2.0806	-0.9706	-0.2946	-0.3738	-1.5422	-0.2090	1.1972	-0.2916	0.0556	-0.1984	0.3752	0.1238	2.7261	-7.3881	-0.7552	-0.7825	0.3627	0.2126	2.0583	-6.9485	-0.4200	-0.8290	0.4918	0.2361	-12.7908	-59.1533	-11.2209	-4.9209	0.8146	-1.0713
371.1080	-2.0686	-0.9736	-0.2939	-0.3759	-1.5385	-0.2079	1.1986	-0.3004	0.0566	-0.2084	0.3680	0.1138	1.6946	-6.1890	-0.1465	-0.8998	0.6105	0.1736	1.8840	-6.7701	-0.4126	-0.8436	0.5047	0.2187	-14.8094	-57.0470	-11.2462	-5.0056	0.9268	-1.2100
371.1200	-2.0545	-0.9771	-0.2932	-0.3787	-1.5337	-0.2067	1.1756	-0.2881	0.0776	-0.2551	0.3986	0.0904	2.8732	-7.1027	-0.6676	-0.7144	0.4348	0.1780	1.8880	-6.7214	-0.3749	-0.8581	0.5106	0.2095	-14.6161	-56.5309	-11.0710	-5.0131	0.9348	-1.2100
371.1300	-2.0426	-0.9801	-0.2923	-0.3814	-1.5297	-0.2059	1.1698	-0.2919	0.0905	-0.2797	0.4099	0.0683	2.2377	-6.4957	-0.6319	-0.8127	0.5587	0.1648	1.8909	-6.6819	-0.3443	-0.8702	0.5156	0.2017	-14.4595	-56.1145	-10.9327	-5.0191	0.9415	-1.2100
371.1400	-2.0310	-0.9830	-0.2914	-0.3844	-1.5256	-0.2053	1.1537	-0.2875	0.1005	-0.3031	0.4336	0.0499	2.2624	-6.6037	-0.5286	-0.8332	0.4677	0.1513	1.8936	-6.6424	-0.3144	-0.8823	0.5205	0.1940	-14.3058	-55.6987	-10.8003	-5.0250	0.9483	-1.2100
371.1500	-2.0196	-0.9858	-0.2904	-0.3876	-1.5212	-0.2049	1.1434	-0.2883	0.1098	-0.3339	0.4519	0.0324	2.4301	-6.0266	-0.2204	-0.7928	0.5027	0.1015	1.8959	-6.6043	-0.2849	-0.8943	0.5255	0.1863	-14.1563	-55.2980	-10.6733	-5.0306	0.9551	-1.2100
371.1600	-2.0082	-0.9887	-0.2891	-0.3911	-1.5166	-0.2047	1.1379	-0.2814	0.1261	-0.3658	0.4706	0.0120	2.0197	-6.3655	-0.3468	-0.8292	0.4882	0.1035	1.8979	-6.5671	-0.2565	-0.9064	0.5305	0.1424	-14.0110	-54.9095	-10.5563	-5.0360	0.9620	-1.2101
371.1700	-1.9970	-0.9915	-0.2878	-0.3948	-1.5118	-0.2047	1.1235	-0.2816	0.1405	-0.3945	0.4911	-0.0232	2.3386	-6.1133	-0.4519	-0.8705	0.4901	-0.1474	1.8996	-6.5303	-0.2287	-0.9184	0.5355	-0.4058	-13.8687	-54.5254	-10.4451	-5.0410	0.9692	-1.2101
371.1820	-1.9836	-0.9948	-0.2860	-0.3998	-1.5057	-0.2051	1.1124	-0.2742	0.1563	-0.4291	0.5027	-0.0389	2.0849	-6.5253	-0.5121	-0.8197	0.5026	-0.1802	1.9012	-6.4877	-0.1966	-0.9328	0.5410	-0.4152	-13.7035	-54.0834	-10.3247	-5.0468	0.9778	-1.2101
371.1920	-1.9726	-0.9976	-0.2843	-0.4042	-1.5006	-0.2056	1.0998	-0.2753	0.1675	-0.4583	0.5180	-0.0532	2.1918	-6.2740	-0.4014	-0.8087	0.4721	-0.2054	1.9022	-6.4532	-0.1705	-0.9447	0.5445	-0.4230	-13.5696	-53.7259	-10.2304	-5.0513	0.9851	-1.2101
371.2020	-1.9618	-1.0003	-0.2826	-0.4091	-1.4953	-0.2062	1.0865	-0.2729	0.1787	-0.4845	0.5325	-0.0656	2.7510	-6.2938	-0.3396	-0.8369	0.5204	-0.3264	2.1748	-6.6969	-0.3482	-0.9100	0.5220	-0.3983	-10.1906	-56.6987	-12.1320	-4.5603	0.7147	-0.8657
371.2120	-1.9509	-1.0030	-0.2807	-0.4141	-1.4900	-0.2069	1.0812	-0.2699	0.1884	-0.5046	0.5485	-0.0838	1.9396	-6.0692	-0.5045	-0.8733	0.5607	-0.3575	1.8273	-6.2375	-0.1629	-0.9636	0.5581	-0.4450	-14.2380	-51.2789	-10.4191	-5.0549	1.0752	-1.2905
371.2220	-1.9401	-1.0057	-0.2787	-0.4192	-1.4844	-0.2079	1.0650	-0.2665	0.1990	-0.5304	0.5696	-0.1092	1.8916	-6.0431	-0.4312	-0.8986	0.5320	-0.3296	1.8274	-6.2010	-0.1419	-0.9687	0.5618	-0.4533	-14.1059	-50.9371	-10.3393	-5.0587	1.0827	-1.2905
371.2320	-1.9295	-1.0083	-0.2768	-0.4247	-1.4785	-0.2092	1.0491	-0.2605	0.2060	-0.5619	0.5922	-0.1281	2.5027	-6.0911	-0.2473	-0.8904	0.4560	-0.3408	1.8272	-6.1646	-0.1210	-0.9738	0.5656	-0.4616	-13.9763	-50.5967	-10.2602	-5.0624	1.0904	-1.2905
371.2420	-1.9192	-1.0110	-0.2747	-0.4304	-1.4726	-0.2106	1.0417	-0.2596	0.2150	-0.5938	0.6077	-0.1457	2.2603	-5.7355	-0.2190	-0.8516	0.4852	-0.4371	1.8268	-6.1292	-0.1010	-0.9789	0.5693	-0.4699	-13.8507	-50.2685	-10.1896	-5.0657	1.0982	-1.2905
371.2540	-1.9069	-1.0140	-0.2720	-0.4378	-1.4652	-0.2126	1.0282	-0.2511	0.2271	-0.6263	0.6261	-0.1761	2.1946	-5.9287	-0.1719	-0.8575	0.5928	-0.3733	1.8258	-6.0883	-0.0781	-0.9849	0.5738	-0.4799	-13.7051	-49.8927	-10.1160	-5.0693	1.1075	-1.2905
371.2640	-1.8966	-1.0165	-0.2697	-0.4442	-1.4589	-0.2145	1.0169	-0.2508	0.2347	-0.6497	0.6481	-0.1993	2.0598	-5.3993	-0.0371	-0.9074	0.5717	-0.3420	1.8246	-6.0553	-0.0596	-0.9899	0.5775	-0.4882	-13.5879	-49.5935	-10.0603	-5.0719	1.1153	-1.2905
371.2740	-1.8864	-1.0189	-0.2672	-0.4509	-1.4523	-0.2166	1.0027	-0.2430	0.2501	-0.6776	0.6658	-0.2162	1.7697	-5.6720	-0.3398	-0.9574	0.5604	-0.3820	1.8231	-6.0233	-0.0420	-0.9949	0.5813	-0.4965	-13.4742	-49.3049	-10.0139	-5.0741	1.1232	-1.2905
371.2840	-1.8765	-1.0214	-0.2647	-0.4578	-1.4455	-0.2188	0.9864	-0.2397	0.2552	-0.7128	0.6792	-0.2412	1.8443	-5.8274	-0.2063	-0.9342	0.5674	-0.4171	1.8214	-5.9916	-0.0247	-0.9999	0.5851	-0.5048	-13.3633	-49.0214	-9.9699	-5.0761	1.1313	-1.2906
371.2940	-1.8669	-1.0237	-0.2620	-0.4650	-1.4385	-0.2213	0.9739	-0.2359	0.2684	-0.7420	0.6979	-0.2617	2.4717	-5.7920	-0.3235	-0.9683	0.5783	-0.4484	1.8194	-5.9613	-0.0082	-1.0048	0.5889	-0.5131	-13.2563	-48.7537	-9.9344	-5.0776	1.1394	-1.2906
371.3040	-1.8572	-1.0260	-0.2593	-0.4727	-1.4315	-0.2241	0.9674	-0.2274	0.2778	-0.7663	0.7191	-0.2869	2.2057	-6.1511	-0.2605	-0.9451	0.5373	-0.4112	1.8243	-5.8875	-0.0134	-1.0068	0.5937	-0.5218	-13.0661	-47.9679	-10.1095	-5.0484	1.1586	-1.2944
371.3160	-1.8456	-1.0289	-0.2559	-0.4822	-1.4228	-0.2276	0.9522	-0.2274	0.2875	-0.7959	0.7415	-0.3083	2.0178	-5.5071	-0.3440	-0.9863	0.6161	-0.4403	1.8351	-5.7682	-0.0388	-1.0072	0.6002	-0.5325	-12.7845	-46.7023	-10.4606	-4.9936	1.1888	-1.3015
371.3260	-1.8361	-1.0311	-0.2531	-0.4902	-1.4153	-0.2308	0.9393	-0.2215	0.2916	-0.8271	0.7648	-0.3329	2.3371	-5.3646	-0.1162	-0.9832	0.5179	-0.4050	1.8327	-5.7371	-0.0285	-1.0118	0.6041	-0.5408	-12.6853	-46.4653	-10.4430	-4.9942	1.1970	-1.3015
371.3360	-1.8267	-1.0333	-0.2501	-0.4986	-1.4075	-0.2343	0.9263	-0.2140	0.2991	-0.8547	0.7784	-0.3529	1.8914	-5.5567	-0.2180	-0.9441	0.6171	-0.4238	1.8302	-5.7062	-0.0184	-1.0164	0.6079	-0.5492	-12.5884	-46.2307	-10.4277	-4.9944	1.2053	-1.3015
371.3460	-1.8176	-1.0354	-0.2471	-0.5074	-1.3996	-0.2379	0.9130	-0.2094	0.3060	-0.8814	0.7947	-0.3722	2.1404	-5.2182	-0.2087	-0.9143	0.5725	-0.4426	1.8272	-5.6772	-0.0095	-1.0209	0.6118	-0.5576	-12.4961	-46.0198	-10.4247	-4.9942	1.2136	-1.3015
371.3560	-1.8087	-1.0375	-0.2440	-0.5163	-1.3916	-0.2418	0.9021	-0.2040	0.3131	-0.9030	0.8140	-0.3929	2.2810	-5.0577	-0.1619	-1.0249	0.5977	-0.4695	1.8242	-5.6480	-0.0003	-1.0254	0.6157	-0.5660	-12.4053	-45.8057	-10.4188	-4.9936	1.2218	-1.3015
371.3680	-1.7978	-1.0398	-0.2402	-0.5273	-1.3817	-0.2467	0.8918	-0.1949	0.3208	-0.9406	0.8351	-0.4170	2.0957	-5.3156	-0.0163	-1.0309	0.6055	-0.4272	1.8200	-5.6157	0.0089	-1.0307	0.6203	-0.5760	-12.3022	-45.5813	-10.4292	-4.9922	1.2319	-1.3016
371.3780	-1.7889	-1.0417	-0.2369	-0.5370	-1.3732	-0.2510	0.8770	-0.1892	0.3301	-0.9694	0.8533	-0.4390	1.9102	-5.1665	-0.3756	-0.9263	0.6058	-0.4006	1.8163	-5.5896	0.0162	-1.0351	0.6242	-0.5844	-12.2195	-45.4048	-10.4415	-4.9906	1.2402	-1.3016
371.3880	-1.7802	-1.0435	-0.2337	-0.5468	-1.3646	-0.2555	0.8621	-0.1838	0.3328	-0.9901	0.8742	-0.4607	2.2273	-5.1399	-0.1431	-1.0244	0.7030	-0.4667	1.8123	-5.5637	0.0232	-1.0395	0.6281	-0.5928	-12.1389	-45.2301	-10.4573	-4.9885	1.2485	-1.3016
371.3980	-1.7717	-1.0453	-0.2303	-0.5568	-1.3557	-0.2602	0.8500	-0.1742	0.3425	-1.0206	0.8938	-0.4812	1.9824	-5.8156	-0.2433	-1.0400	0.6550	-0.4961	1.8081	-5.5397	0.0292	-1.0438	0.6320	-0.6011	-12.0624	-45.0790	-10.4826	-4.9859	1.2569	-1.3016
371.4080	-1.7633	-1.0470	-0.2269	-0.5673	-1.3466	-0.2651	0.8421	-0.1751	0.3453	-1.0415	0.9121	-0.5020	2.3525	-4.9250	-0.3384	-1.0858	0.5977	-0.5207	1.9119	-5.4449	-0.0519	-1.0330	0.6336	-0.6023	-10.6994	-44.0952	-11.3433	-4.8229	1.2418	-1.2355
371.4180	-1.7550	-1.0487	-0.2233	-0.5779	-1.3373	-0.2703	0.8348	-0.1672	0.3501	-1.0682	0.9282	-0.5239	2.2740	-5.0094	-0.3160	-1.0115	0.5783	-0.5082	1.9085	-5.4197	-0.0517	-1.0369	0.6374	-0.6073	-10.6283	-43.9655	-11.3807	-4.8198	1.2501	-1.2356
371.4280	-1.7468	-1.0503	-0.2198	-0.5886	-1.3281	-0.2757	0.8240	-0.1570	0.3499	-1.0978	0.9433	-0.5424	2.3045	-5.1446	-0.1543	-1.0721	0.6655	-0.4894	1.9049	-5.3956	-0.0518	-1.0407	0.6412	-0.6123	-10.5596	-43.8479	-11.4210	-4.8162	1.2584	-1.2356
371.4400	-1.7368	-1.0521	-0.2156	-0.6021	-1.3165	-0.2824	0.8127	-0.1505	0.3526	-1.1278	0.9679	-0.5688	1.9103	-4.9951	-0.1012	-1.0084	0.6593	-0.4608	1.9003	-5.3681	-0.0526	-1.0452	0.6458	-0.6184	-10.4807	-43.7238	-11.4765	-4.8112	1.2683	-1.2356
371.4500	-1.7287	-1.0536	-0.2120	-0.6134	-1.3068	-0.2882	0.7989	-0.1439	0.3593	-1.1480	0.9887	-0.5888	1.8584	-4.8539	-0.4241	-1.0500	0.6300	-0.5095	1.8963	-5.3455	-0.0536	-1.0488	0.6496	-0.6234	-10.4171	-43.6246	-11.5254	-4.8064	1.2767	-1.2356
371.4600	-1.7208	-1.0549	-0.2083	-0.6251	-1.2969	-0.2941	0.7849	-0.1353	0.3607	-1.1777	1.0034	-0.6094	2.1080	-4.9676	-0.3186	-1.1011	0.6954	-0.5072	1.8921	-5.3237	-0.0549	-1.0525	0.6533	-0.6284	-10.3558	-43.5346	-11.5778	-4.8010	1.2849	-1.2356
371.4700	-1.7131	-1.0563	-0.2047	-0.6371	-1.2866	-0.3004	0.7773	-0.1254	0.3652	-1.1952	1.0226	-0.6288	2.3695	-5.0925	-0.3405	-1.0645	0.6628	-0.5382	1.8877	-5.3030	-0.0567	-1.0561	0.6571	-0.6334	-10.2971	-43.4583	-11.6347	-4.7950	1.2932	-1.2356
371.4800	-1.7054	-1.0575	-0.2011	-0.6490	-1.2762	-0.3068	0.7690	-0.1172	0.3661	-1.2198	1.0392	-0.6468	2.0229	-5.4938	-0.1958	-1.0647	0.6834	-0.5482	1.8831	-5.2835	-0.0591	-1.0596	0.6609	-0.6384	-10.2409	-43.3950	-11.6972	-4.7885	1.3014	-1.2356
371.4900	-1.6978	-1.0586	-0.1974	-0.6616	-1.2659	-0.3133	0.7592	-0.1159	0.3702	-1.2497	1.0568	-0.6682	2.1826	-4.7699	-0.2999	-1.0955	0.6964	-0.5085	1.8783	-5.2639	-0.0614	-1.0631	0.6647	-0.6435	-10.1863	-43.3322	-11.7595	-4.7813	1.3094	-1.2356
371.5020	-1.6888	-1.0600	-0.1930	-0.6766	-1.2529	-0.3215	0.7474	-0.1041	0.3764	-1.2741	1.0788	-0.6923	2.1985	-5.0337	-0.4399	-1.1133	0.6378	-0.5633	1.8723	-5.2420	-0.0649	-1.0671	0.6692	-0.6495	-10.1242	-43.2745	-11.8416	-4.7719	1.3192	-1.2357
371.5120	-1.6813	-1.0610	-0.1892	-0.6895	-1.2420	-0.3286	0.7391	-0.0978	0.3721	-1.3058	1.0874	-0.7145	2.3345	-4.6660	-0.2265	-1.0521	0.6705	-0.5448	2.0482	-5.2320	-0.1810	-1.0496	0.6649	-0.6407	-7.9282	-43.3473	-12.9846	-4.5447	1.2433	-1.0924
371.5220	-1.6739	-1.0619	-0.1855	-0.7028	-1.2310	-0.3359	0.7312	-0.0874	0.3751	-1.3218	1.1082	-0.7296	1.9872	-4.8032	-0.4959	-1.0185	0.7406	-0.5302	2.0449	-5.2144	-0.1897	-1.0524	0.6684	-0.6451	-7.8813	-43.3323	-13.0662	-4.5363	1.2511	-1.0924
371.5320	-1.6668	-1.0627	-0.1818	-0.7160	-1.2198	-0.3433	0.7207	-0.0764	0.3732	-1.3406	1.1304	-0.7442	2.2234	-5.1360	-0.3738	-1.0985	0.7026	-0.5131	2.0415	-5.1983	-0.1987	-1.0551	0.6719	-0.6495	-7.8364	-43.3343	-13.1505	-4.5273	1.2589	-1.0924
371.5420	-1.6597	-1.0634	-0.1780	-0.7297	-1.2085	-0.3508	0.7142	-0.0705	0.3720	-1.3610	1.1465	-0.7621	2.2070	-4.9972	-0.2728	-1.0473	0.7907	-0.5371	2.0379	-5.1826	-0.2082	-1.0577	0.6754	-0.6540	-7.7929	-43.3420	-13.2387	-4.5175	1.2666	-1.0924
371.5520	-1.6526	-1.0641	-0.1743	-0.7431	-1.1968	-0.3585	0.7067	-0.0635	0.3720	-1.3821	1.1712	-0.7818	2.3398	-4.7291	-0.4008	-1.1008	0.5970	-0.5971	2.0342	-5.1679	-0.2179	-1.0603	0.6788	-0.6584	-7.7511	-43.3618	-13.3296	-4.5073	1.2742	-1.0924
371.5620	-1.6455	-1.0647	-0.1705	-0.7573	-1.1850	-0.3665	0.6988	-0.0553	0.3730	-1.4104	1.1752	-0.8016	2.1499	-4.6415	-0.4750	-1.0758	0.7202	-0.5621	2.0304	-5.1538	-0.2278	-1.0627	0.6823	-0.6628	-7.7109	-43.3876	-13.4229	-4.4962	1.2818	-1.0924
371.5740	-1.6372	-1.0653	-0.1661	-0.7743	-1.1709	-0.3762	0.6882	-0.0424	0.3711	-1.4247	1.1951	-0.8213	1.9287	-5.0279	-0.3727	-1.1157	0.8121	-0.5778	2.0256	-5.1380	-0.2401	-1.0656	0.6864	-0.6682	-7.6647	-43.4334	-13.5383	-4.4820	1.2906	-1.0924
371.5840	-1.6304	-1.0656	-0.1624	-0.7887	-1.1587	-0.3845	0.6780	-0.0356	0.3726	-1.4509	1.2229	-0.8390	2.2463	-4.9329	-0.5477	-1.1086	0.6710	-0.6064	2.0215	-5.1254	-0.2504	-1.0680	0.6899	-0.6726	-7.6279	-43.4774	-13.6361	-4.4693	1.2977	-1.0924
371.5940	-1.6237	-1.0659	-0.1587	-0.8032	-1.1465	-0.3930	0.6719	-0.0279	0.3693	-1.4692	1.2273	-0.8567	2.4342	-4.8025	-0.3244	-1.0870	0.7897	-0.6302	2.0172	-5.1138	-0.2612	-1.0703	0.6933	-0.6770	-7.5928	-43.5344	-13.7375	-4.4559	1.3049	-1.0924
371.6040	-1.6171	-1.0662	-0.1549	-0.8182	-1.1340	-0.4018	0.6669	-0.0214	0.3713	-1.4952	1.2570	-0.8769	2.1849	-4.5575	-0.5398	-1.1421	0.6443	-0.6143	2.0935	-5.1408	-0.3173	-1.0640	0.6919	-0.6744	-6.5943	-44.0532	-14.2825	-4.3505	1.2609	-1.0170
371.6140	-1.6104	-1.0663	-0.1513	-0.8332	-1.1215	-0.4106	0.6620	-0.0124	0.3655	-1.4996	1.2605	-0.8880	1.9600	-4.6657	-0.3975	-1.1199	0.7149	-0.5954	2.2404	-5.1133	-0.4157	-1.0500	0.6861	-0.6650	-4.7808	-44.9895	-15.2084	-4.1685	1.1737	-0.8778
371.6240	-1.6038	-1.0664	-0.1475	-0.8483	-1.1088	-0.4195	0.6539	-0.0017	0.3636	-1.5239	1.2752	-0.9052	2.1406	-3.7259	-0.5413	-1.1266	0.7405	-0.5716	2.2385	-3.8795	-0.4317	-1.0518	0.6891	-0.6686	-4.7488	-45.0858	-15.3230	-4.1543	1.1804	-0.8778
371.6340	-1.5973	-1.0663	-0.1440	-0.8637	-1.0959	-0.4287	0.6480	0.0113	0.3600	-1.5398	1.2945	-0.9195	2.2884	-3.1004	-0.5146	-1.0718	0.6708	-0.5629	2.2365	-2.6748	-0.4475	-1.0535	0.6920	-0.6722	-4.7179	-45.1962	-15.4368	-4.1388	1.1870	-0.8778
371.6460	-1.5896	-1.0661	-0.1397	-0.8824	-1.0803	-0.4398	0.6429	0.0221	0.3559	-1.5626	1.3079	-0.9344	2.5153	-2.9782	-0.4491	-1.0966	0.7286	-0.5780	2.2340	-2.3571	-0.4667	-1.0554	0.6955	-0.6764	-4.6816	-45.3311	-15.5748	-4.1195	1.1945	-0.8778
371.6560	-1.5832	-1.0658	-0.1362	-0.8979	-1.0672	-0.4492	0.6380	0.0286	0.3566	-1.5736	1.3211	-0.9504	2.2956	-3.0088	-0.7397	-1.1523	0.7451	-0.5893	2.2318	-2.3491	-0.4830	-1.0570	0.6983	-0.6800	-4.6525	-45.4594	-15.6929	-4.1028	1.2006	-0.8778
371.6660	-1.5768	-1.0654	-0.1326	-0.9139	-1.0538	-0.4588	0.6307	0.0349	0.3519	-1.5967	1.3291	-0.9686	2.3022	-3.0108	-0.7144	-1.0552	0.8093	-0.5692	2.2296	-2.3422	-0.4999	-1.0585	0.7012	-0.6836	-4.6243	-45.5994	-15.8167	-4.0851	1.2066	-0.8778
371.6760	-1.5705	-1.0650	-0.1291	-0.9299	-1.0404	-0.4686	0.6241	0.0420	0.3481	-1.6069	1.3544	-0.9803	2.4600	-3.0004	-0.5747	-1.1570	0.6282	-0.5794	2.2273	-2.3350	-0.5164	-1.0598	0.7041	-0.6871	-4.5968	-45.7377	-15.9371	-4.0665	1.2123	-0.8778
371.6860	-1.5644	-1.0645	-0.1255	-0.9460	-1.0268	-0.4784	0.6206	0.0491	0.3478	-1.6292	1.3594	-0.9915	2.6205	-2.7564	-1.0136	-1.1449	0.7219	-0.6696	2.2249	-2.3284	-0.5331	-1.0612	0.7069	-0.6907	-4.5700	-45.8815	-16.0596	-4.0473	1.2179	-0.8779
371.6960	-1.5582	-1.0640	-0.1221	-0.9622	-1.0133	-0.4884	0.6173	0.0590	0.3396	-1.6455	1.3736	-1.0083	2.6331	-2.9730	-0.6953	-1.1150	0.8605	-0.6417	2.2225	-2.3223	-0.5497	-1.0624	0.7097	-0.6943	-4.5441	-46.0326	-16.1809	-4.0271	1.2230	-0.8779
371.7080	-1.5508	-1.0632	-0.1179	-0.9824	-0.9965	-0.5007	0.6138	0.0681	0.3388	-1.6619	1.3913	-1.0216	2.6196	-3.2448	-1.1612	-0.9740	0.7086	-0.5616	2.4646	-2.5368	-0.7053	-1.0380	0.6944	-0.6732	-1.5928	-48.8605	-17.6490	-3.7297	1.0314	-0.6113
371.7180	-1.5447	-1.0624	-0.1147	-0.9988	-0.9826	-0.5109	0.6111	0.0756	0.3274	-1.6711	1.3932	-1.0314	2.3792	-3.2331	-0.6508	-1.1594	0.8379	-0.5944	2.4648	-2.5344	-0.7248	-1.0383	0.6966	-0.6757	-1.5673	-49.0370	-17.7738	-3.7093	1.0363	-0.6113
371.7280	-1.5386	-1.0616	-0.1114	-1.0158	-0.9685	-0.5213	0.6069	0.0818	0.3261	-1.6852	1.4147	-1.0465	2.4024	-2.9961	-0.9651	-1.0481	0.7129	-0.6041	2.4650	-2.5320	-0.7444	-1.0384	0.6987	-0.6782	-1.5422	-49.2135	-17.8989	-3.6876	1.0407	-0.6113
371.7380	-1.5326	-1.0607	-0.1082	-1.0325	-0.9543	-0.5319	0.6024	0.0888	0.3180	-1.6918	1.4207	-1.0535	2.8348	-2.9190	-0.8691	-1.1471	0.7154	-0.5276	2.4651	-2.5304	-0.7638	-1.0385	0.7008	-0.6807	-1.5172	-49.3986	-18.0229	-3.6654	1.0451	-0.6113
371.7480	-1.5266	-1.0597	-0.1051	-1.0497	-0.9400	-0.5424	0.6033	0.0981	0.3154	-1.7067	1.4350	-1.0640	2.6478	-2.8849	-1.1292	-1.0466	0.7102	-0.6033	2.4652	-2.5296	-0.7834	-1.0385	0.7029	-0.6832	-1.4926	-49.5935	-18.1492	-3.6420	1.0491	-0.6113
371.7580	-1.5205	-1.0587	-0.1019	-1.0667	-0.9258	-0.5531	0.6015	0.1068	0.3094	-1.7133	1.4417	-1.0743	2.7425	-3.0729	-0.8630	-1.2177	0.7991	-0.6222	2.4653	-2.5281	-0.8024	-1.0384	0.7050	-0.6857	-1.4681	-49.7809	-18.2689	-3.6181	1.0528	-0.6113
371.7700	-1.5133	-1.0574	-0.0983	-1.0873	-0.9082	-0.5661	0.5984	0.1133	0.3040	-1.7267	1.4626	-1.0842	2.3845	-2.6765	-0.9258	-1.1618	0.6801	-0.6315	2.4654	-2.5275	-0.8256	-1.0381	0.7074	-0.6886	-1.4391	-50.0186	-18.4165	-3.5878	1.0568	-0.6113
371.7800	-1.5073	-1.0561	-0.0952	-1.1049	-0.8936	-0.5769	0.5946	0.1269	0.3001	-1.7465	1.4680	-1.0943	2.6233	-3.2889	-0.9858	-1.0459	0.6934	-0.6517	2.4654	-2.5277	-0.8452	-1.0379	0.7094	-0.6911	-1.4153	-50.2256	-18.5417	-3.5618	1.0599	-0.6113
371.7900	-1.5015	-1.0549	-0.0924	-1.1223	-0.8790	-0.5880	0.5926	0.1301	0.2919	-1.7492	1.4751	-1.1052	2.7309	-2.7886	-0.8081	-1.1343	0.7989	-0.6067	2.4654	-2.5280	-0.8641	-1.0375	0.7114	-0.6936	-1.3916	-50.4339	-18.6602	-3.5347	1.0626	-0.6113
371.8000	-1.4955	-1.0535	-0.0894	-1.1399	-0.8641	-0.5991	0.5930	0.1376	0.2886	-1.7619	1.4874	-1.1163	2.8047	-2.5964	-0.9378	-1.0954	0.7837	-0.6134	2.4654	-2.5283	-0.8833	-1.0370	0.7133	-0.6961	-1.3683	-50.6430	-18.7824	-3.5067	1.0649	-0.6113
371.8100	-1.4896	-1.0520	-0.0865	-1.1574	-0.8492	-0.6103	0.5926	0.1482	0.2808	-1.7748	1.5003	-1.1254	2.7026	-2.2113	-1.1249	-1.1666	0.7879	-0.6577	2.6296	-2.1612	-0.9741	-1.0415	0.7296	-0.7046	0.6044	-46.5252	-19.5571	-3.5305	1.2186	-0.6750
371.8200	-1.4836	-1.0504	-0.0838	-1.1754	-0.8341	-0.6217	0.5918	0.1635	0.2676	-1.7881	1.5036	-1.1368	2.6013	-2.4159	-1.2184	-1.0855	0.8498	-0.6095	2.6337	-2.1546	-1.0017	-1.0411	0.7317	-0.7074	0.6508	-46.7621	-19.6848	-3.5006	1.2203	-0.6750
371.8300	-1.4777	-1.0487	-0.0811	-1.1933	-0.8190	-0.6330	0.5888	0.1769	0.2567	-1.8057	1.5239	-1.1452	2.6512	-2.6364	-1.1137	-1.1157	0.8186	-0.5986	2.6378	-2.1492	-1.0290	-1.0407	0.7338	-0.7101	0.6979	-47.0134	-19.8095	-3.4703	1.2217	-0.6750
371.8420	-1.4707	-1.0465	-0.0781	-1.2149	-0.8005	-0.6468	0.5892	0.1877	0.2426	-1.8135	1.5382	-1.1637	2.8650	-2.2783	-0.9628	-1.1989	0.7689	-0.6496	2.6427	-2.1431	-1.0617	-1.0400	0.7363	-0.7134	0.7546	-47.3187	-19.9580	-3.4321	1.2230	-0.6750
371.8520	-1.4648	-1.0446	-0.0757	-1.2334	-0.7851	-0.6586	0.5918	0.2014	0.2336	-1.8278	1.5484	-1.1723	2.7974	-2.1594	-1.2585	-1.0468	0.7945	-0.6498	2.6469	-2.1385	-1.0887	-1.0393	0.7383	-0.7161	0.8021	-47.5796	-20.0804	-3.3989	1.2235	-0.6750
371.8620	-1.4589	-1.0425	-0.0735	-1.2516	-0.7696	-0.6704	0.5925	0.2161	0.2197	-1.8371	1.5635	-1.1831	2.8098	-2.6993	-1.1363	-1.1089	0.7957	-0.7003	2.6511	-2.1344	-1.1154	-1.0386	0.7403	-0.7189	0.8501	-47.8461	-20.1986	-3.3653	1.2237	-0.6750
371.8720	-1.4529	-1.0404	-0.0714	-1.2701	-0.7538	-0.6824	0.5929	0.2260	0.2103	-1.8503	1.5749	-1.1924	2.5831	-2.0574	-1.0497	-1.0688	0.7890	-0.6157	2.6552	-2.1306	-1.1419	-1.0377	0.7422	-0.7216	0.8980	-48.1159	-20.3152	-3.3299	1.2234	-0.6750
371.8820	-1.4470	-1.0381	-0.0693	-1.2888	-0.7379	-0.6942	0.5911	0.2399	0.1999	-1.8677	1.5879	-1.2035	2.6529	-2.2232	-1.1539	-1.0978	0.7645	-0.6689	2.6595	-2.1277	-1.1685	-1.0368	0.7442	-0.7244	0.9467	-48.3974	-20.4330	-3.2942	1.2229	-0.6750
371.8920	-1.4410	-1.0356	-0.0675	-1.3074	-0.7221	-0.7063	0.5906	0.2516	0.1868	-1.8748	1.6042	-1.2180	2.6671	-2.4109	-1.1232	-1.1037	0.8516	-0.7144	2.6637	-2.1255	-1.1948	-1.0357	0.7460	-0.7271	0.9956	-48.6856	-20.5481	-3.2572	1.2219	-0.6750
371.9020	-1.4352	-1.0330	-0.0656	-1.3265	-0.7060	-0.7187	0.5909	0.2630	0.1770	-1.8938	1.6173	-1.2291	2.7766	-2.1929	-1.1280	-1.0517	0.7613	-0.5707	2.6680	-2.1239	-1.2212	-1.0345	0.7479	-0.7298	1.0448	-48.9826	-20.6643	-3.2190	1.2204	-0.6750
371.9140	-1.4280	-1.0296	-0.0636	-1.3491	-0.6865	-0.7333	0.5963	0.2769	0.1586	-1.9027	1.6290	-1.2295	3.2403	-2.5303	-1.2963	-1.0799	0.6938	-0.6716	3.0845	-2.4268	-1.4760	-1.0038	0.7257	-0.6954	5.9753	-52.9712	-22.9472	-2.8718	0.9650	-0.2875
371.9240	-1.4220	-1.0267	-0.0620	-1.3681	-0.6703	-0.7458	0.6017	0.2874	0.1456	-1.9035	1.6312	-1.2388	3.0544	-2.4702	-1.4979	-1.0733	0.8644	-0.6410	3.0944	-2.4307	-1.5083	-1.0015	0.7267	-0.6966	6.0416	-53.3164	-23.0748	-2.8341	0.9630	-0.2875
371.9340	-1.4160	-1.0237	-0.0606	-1.3873	-0.6538	-0.7581	0.6049	0.3043	0.1330	-1.9146	1.6439	-1.2429	3.1256	-3.0431	-1.7084	-1.1139	0.7101	-0.6485	3.1044	-2.4343	-1.5401	-0.9990	0.7277	-0.6978	6.1083	-53.6585	-23.1965	-2.7954	0.9607	-0.2875
371.9440	-1.4099	-1.0206	-0.0594	-1.4063	-0.6374	-0.7707	0.6089	0.3131	0.1152	-1.9159	1.6476	-1.2477	3.3635	-2.9836	-1.5049	-1.2034	0.8114	-0.6386	3.1145	-2.4386	-1.5716	-0.9965	0.7287	-0.6989	6.1764	-54.0091	-23.3149	-2.7559	0.9580	-0.2875
371.9540	-1.4039	-1.0173	-0.0581	-1.4256	-0.6208	-0.7832	0.6156	0.3262	0.1032	-1.9241	1.6555	-1.2498	3.4418	-3.2310	-1.9268	-1.0069	0.8326	-0.6294	3.1247	-2.4433	-1.6030	-0.9938	0.7296	-0.7001	6.2454	-54.3645	-23.4327	-2.7150	0.9547	-0.2875
371.9640	-1.3977	-1.0140	-0.0573	-1.4449	-0.6043	-0.7956	0.6225	0.3339	0.0869	-1.9355	1.6675	-1.2579	3.4419	-2.9278	-1.8856	-1.0266	0.7722	-0.6859	3.1348	-2.4474	-1.6334	-0.9911	0.7305	-0.7012	6.3145	-54.7119	-23.5409	-2.6734	0.9510	-0.2875
371.9740	-1.3914	-1.0106	-0.0564	-1.4641	-0.5875	-0.8083	0.6289	0.3472	0.0734	-1.9330	1.6668	-1.2639	3.3319	-3.2443	-1.9638	-1.1196	0.8145	-0.6313	3.1451	-2.4516	-1.6635	-0.9883	0.7314	-0.7024	6.3844	-55.0615	-23.6461	-2.6304	0.9468	-0.2875
371.9860	-1.3837	-1.0064	-0.0557	-1.4876	-0.5674	-0.8235	0.6330	0.3596	0.0550	-1.9446	1.6816	-1.2666	3.3978	-2.9812	-1.9635	-1.0047	0.8094	-0.6452	3.1575	-2.4573	-1.6993	-0.9847	0.7323	-0.7038	6.4696	-55.4879	-23.7687	-2.5774	0.9411	-0.2874
371.9960	-1.3773	-1.0027	-0.0553	-1.5070	-0.5505	-0.8361	0.6350	0.3681	0.0378	-1.9522	1.6865	-1.2762	3.5207	-2.7265	-1.8722	-1.0150	0.7884	-0.6313	3.1679	-2.4622	-1.7288	-0.9817	0.7330	-0.7050	6.5416	-55.8453	-23.8679	-2.5325	0.9361	-0.2874
372.0060	-1.3710	-0.9990	-0.0551	-1.5264	-0.5337	-0.8489	0.6411	0.3815	0.0200	-1.9519	1.6961	-1.2768	3.6224	-3.0035	-1.7473	-1.0500	0.7901	-0.6033	3.5680	-2.9947	-1.9809	-0.9479	0.7012	-0.6620	11.2679	-62.5016	-26.1525	-2.1606	0.5829	0.1818
372.0160	-1.3645	-0.9951	-0.0549	-1.5461	-0.5167	-0.8617	0.6534	0.3840	0.0050	-1.9542	1.6923	-1.2720	3.5543	-2.7304	-2.1279	-1.0100	0.7767	-0.6227	3.5825	-3.0080	-2.2860	-0.9434	0.7009	-0.6613	11.3449	-62.8868	-26.2545	-2.1154	0.5770	0.1818
372.0260	-1.3580	-0.9912	-0.0550	-1.5655	-0.4996	-0.8744	0.6598	0.3987	-0.0150	-1.9506	1.6986	-1.2700	3.6084	-3.1902	-2.8159	-1.0217	0.6998	-0.5875	3.5973	-3.0225	-3.3802	-0.9389	0.7005	-0.6605	11.4240	-63.2862	-26.3560	-2.0698	0.5708	0.1818
372.0360	-1.3513	-0.9871	-0.0552	-1.5850	-0.4828	-0.8870	0.6693	0.4086	-0.0307	-1.9442	1.6926	-1.2666	3.6360	-3.2631	-3.0360	-0.9743	0.9127	-0.6090	3.6120	-3.0366	-3.4095	-0.9342	0.7001	-0.6598	11.5028	-63.6808	-26.4517	-2.0225	0.5639	0.1818
372.0480	-1.3432	-0.9821	-0.0555	-1.6085	-0.4623	-0.9023	0.6815	0.4183	-0.0402	-1.9497	1.7021	-1.2667	3.7874	-3.2741	-3.6715	-0.9793	0.8372	-0.5856	3.6298	-3.0542	-3.4447	-0.9285	0.6996	-0.6589	11.5990	-64.1630	-26.5665	-1.9656	0.5554	0.1818
372.0580	-1.3363	-0.9779	-0.0561	-1.6278	-0.4453	-0.9149	0.6909	0.4291	-0.0581	-1.9476	1.7062	-1.2585	3.6853	-3.5628	-3.5973	-1.0821	0.6910	-0.5820	3.6446	-3.0685	-3.4733	-0.9238	0.6991	-0.6582	11.6791	-64.5599	-26.6556	-1.9173	0.5478	0.1819
372.0680	-1.3293	-0.9735	-0.0568	-1.6474	-0.4282	-0.9275	0.6988	0.4363	-0.0755	-1.9437	1.7071	-1.2577	3.6633	-3.6476	-3.6074	-0.9754	0.8049	-0.5867	3.6595	-3.0830	-3.5016	-0.9188	0.6986	-0.6574	11.7596	-64.9587	-26.7414	-1.8675	0.5396	0.1819
372.0780	-1.3223	-0.9692	-0.0577	-1.6668	-0.4111	-0.9401	0.7058	0.4422	-0.0923	-1.9468	1.7073	-1.2529	3.6651	-3.2283	-3.5419	-1.0201	0.7776	-0.6219	3.6744	-3.0971	-3.5293	-0.9139	0.6980	-0.6567	11.8400	-65.3538	-26.8213	-1.8172	0.5312	0.1819
372.0880	-1.3152	-0.9647	-0.0588	-1.6862	-0.3940	-0.9526	0.7139	0.4502	-0.1138	-1.9455	1.7097	-1.2477	3.7516	-3.2078	-3.2919	-0.8945	0.6941	-0.6592	3.6893	-3.1117	-3.5565	-0.9088	0.6974	-0.6560	11.9213	-65.7544	-26.8966	-1.7656	0.5222	0.1819
372.0980	-1.3080	-0.9601	-0.0600	-1.7057	-0.3770	-0.9652	0.7225	0.4606	-0.1266	-1.9377	1.7135	-1.2482	3.7394	-3.2232	-3.4272	-0.8725	0.7142	-0.5452	3.7043	-3.1267	-3.5839	-0.9036	0.6967	-0.6552	12.0036	-66.1594	-26.9730	-1.7133	0.5128	0.1819
372.1080	-1.3007	-0.9554	-0.0614	-1.7250	-0.3600	-0.9776	0.7321	0.4696	-0.1427	-1.9380	1.7019	-1.2408	4.3568	-3.6922	-3.5103	-0.9195	0.8024	-0.5531	4.0247	-3.6432	-3.7978	-0.8754	0.6681	-0.6168	15.7281	-72.5340	-28.8818	-1.4188	0.2067	0.5795
372.1200	-1.2918	-0.9497	-0.0631	-1.7481	-0.3394	-0.9923	0.7486	0.4754	-0.1599	-1.9281	1.6980	-1.2328	4.0955	-3.5531	-3.8005	-0.8717	0.8033	-0.5945	4.0457	-3.6717	-3.8320	-0.8678	0.6662	-0.6139	15.8220	-73.0551	-28.9791	-1.3558	0.1946	0.5795
372.1300	-1.2842	-0.9449	-0.0648	-1.7676	-0.3224	-1.0046	0.7586	0.4829	-0.1753	-1.9181	1.7061	-1.2242	4.5231	-3.8202	-3.9794	-0.9207	0.6404	-0.5564	4.0630	-3.6953	-3.8599	-0.8614	0.6646	-0.6116	15.8991	-73.4867	-29.0553	-1.3021	0.1840	0.5796
372.1400	-1.2766	-0.9400	-0.0667	-1.7865	-0.3054	-1.0168	0.7726	0.4901	-0.1950	-1.9132	1.6912	-1.2127	4.5529	-4.1923	-3.8003	-1.0063	0.7900	-0.6103	4.0803	-3.7191	-3.8876	-0.8550	0.6630	-0.6092	15.9762	-73.9210	-29.1280	-1.2489	0.1734	0.5796
372.1500	-1.2687	-0.9351	-0.0687	-1.8056	-0.2885	-1.0290	0.7860	0.4946	-0.2094	-1.9043	1.6910	-1.2038	4.2919	-4.2657	-4.0178	-0.9470	0.7175	-0.5449	4.0977	-3.7433	-3.9151	-0.8484	0.6613	-0.6069	16.0533	-74.3603	-29.2000	-1.1941	0.1621	0.5796
372.1600	-1.2608	-0.9300	-0.0709	-1.8248	-0.2715	-1.0409	0.7964	0.5002	-0.2288	-1.8969	1.6915	-1.1938	4.4161	-4.1629	-3.9501	-0.9006	0.7110	-0.5748	4.1149	-3.7684	-3.9420	-0.8418	0.6596	-0.6045	16.1286	-74.7913	-29.2658	-1.1388	0.1506	0.5796
372.1700	-1.2527	-0.9250	-0.0734	-1.8435	-0.2547	-1.0528	0.8080	0.5041	-0.2474	-1.8872	1.6819	-1.1850	4.8064	-4.0426	-3.7877	-0.9504	0.7431	-0.5948	4.1320	-3.7999	-3.9684	-0.8352	0.6579	-0.6022	16.2034	-75.2237	-29.3262	-1.0832	0.1389	0.5796
372.1820	-1.2430	-0.9189	-0.0764	-1.8662	-0.2347	-1.0669	0.8273	0.5111	-0.2653	-1.8772	1.6713	-1.1742	4.2641	-4.0329	-4.0400	-0.8935	0.8666	-0.5324	4.1524	-3.8373	-3.9998	-0.8272	0.6558	-0.5993	16.2915	-75.7369	-29.3964	-1.0151	0.1243	0.5796
372.1920	-1.2346	-0.9138	-0.0791	-1.8850	-0.2179	-1.0785	0.8390	0.5171	-0.2797	-1.8738	1.6805	-1.1648	4.3937	-4.2984	-4.2363	-0.9367	0.7210	-0.6046	4.1694	-3.8684	-4.0255	-0.8204	0.6540	-0.5970	16.3641	-76.1636	-29.4498	-0.9582	0.1119	0.5796
372.2020	-1.2262	-0.9085	-0.0821	-1.9035	-0.2010	-1.0902	0.8483	0.5231	-0.3000	-1.8622	1.6761	-1.1574	4.4763	-4.3925	-3.8545	-0.9298	0.6987	-0.5562	4.1863	-3.8997	-4.0508	-0.8136	0.6522	-0.5946	16.4364	-76.5932	-29.4995	-0.9005	0.0992	0.5796
372.2120	-1.2177	-0.9033	-0.0852	-1.9223	-0.1845	-1.1017	0.8639	0.5224	-0.3190	-1.8550	1.6604	-1.1413	4.9326	-4.3764	-4.1361	-0.8239	0.7353	-0.5302	4.5529	-4.4392	-4.2939	-0.7844	0.6226	-0.5521	20.6630	-83.0856	-31.6782	-0.6124	-0.2050	0.9959
372.2220	-1.2088	-0.8980	-0.0885	-1.9406	-0.1679	-1.1130	0.8805	0.5283	-0.3371	-1.8425	1.6580	-1.1266	4.7488	-4.5637	-4.0863	-0.8501	0.6402	-0.5297	4.5717	-4.4746	-4.3212	-0.7764	0.6199	-0.5481	20.7211	-83.5382	-31.7315	-0.5540	-0.2184	0.9959
372.2320	-1.1999	-0.8927	-0.0920	-1.9590	-0.1513	-1.1242	0.8944	0.5327	-0.3541	-1.8245	1.6402	-1.1059	4.5415	-4.5255	-4.2852	-0.8592	0.6992	-0.4807	4.5904	-4.5104	-4.3487	-0.7683	0.6171	-0.5441	20.7781	-83.9957	-31.7866	-0.4948	-0.2322	0.9959
372.2440	-1.1890	-0.8863	-0.0963	-1.9808	-0.1317	-1.1373	0.9091	0.5384	-0.3738	-1.8065	1.6279	-1.0842	4.9032	-4.8574	-4.4845	-0.9181	0.7809	-0.5729	4.6127	-4.5536	-4.3813	-0.7586	0.6139	-0.5392	20.8438	-84.5478	-31.8483	-0.4243	-0.2486	0.9959
372.2540	-1.1799	-0.8808	-0.1002	-1.9987	-0.1153	-1.1481	0.9261	0.5425	-0.3938	-1.7889	1.6246	-1.0741	4.9809	-5.0011	-4.4426	-0.8877	0.6753	-0.4638	4.6310	-4.5894	-4.4081	-0.7505	0.6111	-0.5352	20.8956	-85.0050	-31.8967	-0.3650	-0.2625	0.9959
372.2640	-1.1705	-0.8754	-0.1043	-2.0167	-0.0993	-1.1588	0.9429	0.5421	-0.4115	-1.7824	1.6118	-1.0564	4.8151	-4.7694	-4.4300	-0.7868	0.6883	-0.4611	4.6491	-4.6250	-4.4345	-0.7423	0.6083	-0.5311	20.9446	-85.4604	-31.9404	-0.3047	-0.2767	0.9959
372.2740	-1.1609	-0.8700	-0.1085	-2.0343	-0.0831	-1.1691	0.9569	0.5424	-0.4318	-1.7727	1.6058	-1.0376	4.9323	-4.5735	-4.2950	-0.8088	0.6628	-0.5448	4.6669	-4.6605	-4.4606	-0.7342	0.6055	-0.5271	20.9909	-85.9136	-31.9817	-0.2455	-0.2907	0.9959
372.2840	-1.1513	-0.8645	-0.1128	-2.0521	-0.0672	-1.1794	0.9744	0.5466	-0.4482	-1.7546	1.6004	-1.0260	4.8956	-4.6998	-4.3984	-0.7925	0.6417	-0.4848	4.6845	-4.6954	-4.4862	-0.7260	0.6027	-0.5230	21.0337	-86.3609	-32.0189	-0.1847	-0.3051	0.9959
372.2940	-1.1414	-0.8590	-0.1174	-2.0694	-0.0512	-1.1896	0.9902	0.5495	-0.4647	-1.7432	1.5844	-1.0066	4.8876	-4.6379	-4.3964	-0.7840	0.6153	-0.5078	4.7019	-4.7306	-4.5117	-0.7178	0.5999	-0.5190	21.0745	-86.8109	-32.0537	-0.1245	-0.3194	0.9959
372.3040	-1.1314	-0.8535	-0.1222	-2.0868	-0.0356	-1.1995	1.0024	0.5572	-0.4841	-1.7247	1.5790	-0.9906	5.0292	-4.7988	-4.4750	-0.8108	0.6889	-0.5529	4.7982	-4.9542	-4.5955	-0.7029	0.5881	-0.5030	22.0587	-89.5152	-32.6630	0.0071	-0.4304	1.1232
372.3160	-1.1193	-0.8468	-0.1281	-2.1074	-0.0166	-1.2112	1.0242	0.5539	-0.5067	-1.7062	1.5536	-0.9690	5.5877	-5.3599	-4.5658	-0.7756	0.7107	-0.4320	4.9640	-5.3499	-4.7308	-0.6796	0.5672	-0.4745	23.8173	-94.2478	-33.7739	0.2124	-0.6263	1.3583
372.3260	-1.1088	-0.8412	-0.1334	-2.1242	-0.0012	-1.2208	1.0445	0.5561	-0.5248	-1.6851	1.5430	-0.9441	5.2417	-5.5280	-4.4882	-0.8117	0.6664	-0.4214	4.9798	-5.3893	-4.7482	-0.6703	0.5636	-0.4690	23.8170	-94.7141	-33.8060	0.2741	-0.6412	1.3583
372.3360	-1.0982	-0.8356	-0.1387	-2.1411	0.0141	-1.2300	1.0586	0.5548	-0.5395	-1.6703	1.5257	-0.9187	5.4542	-5.6378	-4.8530	-0.6546	0.7855	-0.4823	4.9951	-5.4284	-4.7654	-0.6609	0.5599	-0.4635	23.8120	-95.1770	-33.8365	0.3368	-0.6563	1.3583
372.3460	-1.0875	-0.8301	-0.1442	-2.1575	0.0294	-1.2392	1.0752	0.5542	-0.5569	-1.6476	1.5188	-0.8977	5.3942	-5.6385	-4.8251	-0.8162	0.6255	-0.4560	5.0102	-5.4673	-4.7826	-0.6516	0.5563	-0.4580	23.8027	-95.6386	-33.8670	0.3977	-0.6709	1.3583
372.3560	-1.0767	-0.8246	-0.1498	-2.1740	0.0446	-1.2480	1.0962	0.5529	-0.5728	-1.6348	1.4965	-0.8755	5.4676	-5.3730	-5.0793	-0.6684	0.6907	-0.3951	5.0245	-5.5049	-4.7990	-0.6423	0.5527	-0.4525	23.7859	-96.0837	-33.8899	0.4601	-0.6858	1.3583
372.3660	-1.0656	-0.8192	-0.1556	-2.1900	0.0593	-1.2566	1.1123	0.5556	-0.5908	-1.6132	1.4869	-0.8508	5.6046	-5.8361	-5.0731	-0.7354	0.6302	-0.4756	5.0386	-5.5427	-4.8152	-0.6330	0.5489	-0.4470	23.7651	-96.5315	-33.9104	0.5212	-0.7004	1.3582
372.3780	-1.0520	-0.8124	-0.1630	-2.2094	0.0772	-1.2666	1.1352	0.5531	-0.6163	-1.5846	1.4691	-0.8292	5.3604	-5.8124	-4.7888	-0.7311	0.6268	-0.4668	5.0550	-5.5881	-4.8342	-0.6218	0.5444	-0.4404	23.7344	-97.0690	-33.9305	0.5960	-0.7181	1.3582
372.3880	-1.0404	-0.8069	-0.1692	-2.2251	0.0918	-1.2748	1.1507	0.5490	-0.6325	-1.5704	1.4553	-0.8054	5.2313	-5.6573	-4.8423	-0.7630	0.6141	-0.4149	5.0681	-5.6250	-4.8495	-0.6126	0.5406	-0.4349	23.7019	-97.5059	-33.9427	0.6569	-0.7325	1.3582
372.3980	-1.0290	-0.8013	-0.1757	-2.2409	0.1062	-1.2829	1.1658	0.5469	-0.6521	-1.5512	1.4369	-0.7832	5.7124	-5.5152	-4.7503	-0.6196	0.6793	-0.3375	5.0808	-5.6621	-4.8648	-0.6033	0.5369	-0.4293	23.6658	-97.9455	-33.9543	0.7189	-0.7471	1.3582
372.4080	-1.0172	-0.7958	-0.1822	-2.2563	0.1206	-1.2906	1.1681	0.5532	-0.6498	-1.5483	1.4415	-0.7732	6.3039	-6.8205	-5.5947	-0.6539	0.4467	-0.2738	5.0713	-6.0682	-4.9102	-0.5853	0.5197	-0.4108	23.4606	-102.7918	-34.3417	0.8909	-0.9167	1.5252
372.4180	-1.0055	-0.7904	-0.1889	-2.2715	0.1350	-1.2980	1.1964	0.5409	-0.6750	-1.5142	1.4109	-0.7469	5.3200	-5.8404	-4.8520	-0.7388	0.5351	-0.4205	5.0800	-6.1056	-4.9219	-0.5753	0.5155	-0.4046	23.3800	-103.2036	-34.3388	0.9548	-0.9315	1.5252
372.4280	-0.9934	-0.7850	-0.1957	-2.2865	0.1489	-1.3054	1.2133	0.5420	-0.6898	-1.5015	1.3956	-0.7215	5.4586	-6.2451	-4.9844	-0.6479	0.6043	-0.3917	5.0881	-6.1424	-4.9333	-0.5656	0.5113	-0.3984	23.2931	-103.6074	-34.3322	1.0177	-0.9459	1.5252
372.4380	-0.9811	-0.7796	-0.2026	-2.3015	0.1628	-1.3125	1.2310	0.5397	-0.7079	-1.4741	1.3849	-0.6938	5.3157	-6.4579	-4.8548	-0.6029	0.5696	-0.3668	5.0959	-6.1790	-4.9445	-0.5561	0.5071	-0.3922	23.2011	-104.0098	-34.3234	1.0814	-0.9605	1.5252
372.4500	-0.9663	-0.7732	-0.2112	-2.3189	0.1792	-1.3206	1.2496	0.5327	-0.7228	-1.4555	1.3631	-0.6625	5.6772	-6.3357	-4.9455	-0.6372	0.5930	-0.4048	5.1045	-6.2222	-4.9577	-0.5449	0.5021	-0.3848	23.0830	-104.4838	-34.3113	1.1554	-0.9771	1.5252
372.4600	-0.9536	-0.7679	-0.2186	-2.3335	0.1928	-1.3271	1.2691	0.5321	-0.7385	-1.4334	1.3425	-0.6416	5.3271	-6.4990	-4.8797	-0.6150	0.5953	-0.3356	5.1111	-6.2573	-4.9679	-0.5355	0.4980	-0.3786	22.9771	-104.8681	-34.2921	1.2184	-0.9912	1.5251
372.4700	-0.9408	-0.7627	-0.2261	-2.3475	0.2060	-1.3334	1.2817	0.5273	-0.7494	-1.4089	1.3296	-0.6162	5.6478	-6.3089	-5.0862	-0.6265	0.6060	-0.3452	5.1173	-6.2924	-4.9782	-0.5263	0.4939	-0.3724	22.8666	-105.2525	-34.2752	1.2794	-1.0046	1.5251
372.4800	-0.9280	-0.7574	-0.2337	-2.3617	0.2193	-1.3395	1.2992	0.5234	-0.7677	-1.3870	1.3175	-0.5906	5.8987	-6.4595	-5.0274	-0.5262	0.4804	-0.3023	5.1227	-6.3257	-4.9873	-0.5169	0.4897	-0.3662	22.7473	-105.6151	-34.2461	1.3421	-1.0184	1.5251
372.4900	-0.9148	-0.7523	-0.2414	-2.3752	0.2324	-1.3452	1.3189	0.5192	-0.7838	-1.3714	1.2897	-0.5650	5.5744	-6.6428	-4.9500	-0.5805	0.5865	-0.2657	5.1278	-6.3591	-4.9968	-0.5078	0.4857	-0.3600	22.6237	-105.9789	-34.2204	1.4018	-1.0312	1.5251
372.5000	-0.9015	-0.7471	-0.2493	-2.3890	0.2451	-1.3507	1.3332	0.5130	-0.7973	-1.3510	1.2754	-0.5412	5.6891	-6.2326	-5.0307	-0.5197	0.5488	-0.3285	3.6250	-5.2264	-4.1968	-0.5737	0.5592	-0.4758	4.4727	-92.3847	-26.2512	0.6606	-0.2148	0.2241
372.5120	-0.8854	-0.7409	-0.2590	-2.4050	0.2604	-1.3570	1.3437	0.5112	-0.8145	-1.3302	1.2597	-0.5237	5.8621	-7.0331	-4.3967	-0.5584	0.5850	-0.3339	5.0387	-6.6799	-4.9972	-0.4822	0.4700	-0.3422	21.2533	-109.7379	-34.0421	1.6102	-1.1460	1.6012
372.5220	-0.8719	-0.7359	-0.2670	-2.4183	0.2728	-1.3621	1.3607	0.5004	-0.8225	-1.3121	1.2469	-0.4992	5.6897	-6.4161	-4.7413	-0.5451	0.5104	-0.3088	5.0394	-6.7121	-5.0023	-0.4727	0.4657	-0.3347	21.0889	-110.0632	-33.9957	1.6718	-1.1587	1.6012
372.5320	-0.8581	-0.7309	-0.2753	-2.4311	0.2852	-1.3670	1.3796	0.4975	-0.8311	-1.2858	1.2247	-0.4711	5.3491	-6.6209	-5.0556	-0.5666	0.6089	-0.3076	5.0394	-6.7471	-5.0065	-0.4632	0.4614	-0.3244	20.9165	-110.3661	-33.9398	1.7336	-1.1713	1.6012
372.5420	-0.8441	-0.7259	-0.2836	-2.4438	0.2974	-1.3716	1.3925	0.4943	-0.8427	-1.2635	1.2063	-0.4433	5.3232	-6.9063	-5.1840	-0.5661	0.4898	-0.2612	5.0390	-6.7862	-5.0105	-0.4538	0.4572	-0.3141	20.7392	-110.6673	-33.8821	1.7940	-1.1834	1.6012
372.5520	-0.8302	-0.7210	-0.2923	-2.4565	0.3093	-1.3759	1.4079	0.4879	-0.8572	-1.2386	1.1907	-0.4188	5.6440	-7.1227	-4.9654	-0.4807	0.5488	-0.2260	5.0381	-6.8245	-5.0140	-0.4444	0.4530	-0.3038	20.5563	-110.9600	-33.8199	1.8551	-1.1956	1.6011
372.5620	-0.8160	-0.7161	-0.3008	-2.4686	0.3213	-1.3799	1.4238	0.4798	-0.8655	-1.2205	1.1702	-0.3903	5.7235	-7.3544	-5.1263	-0.4749	0.4570	-0.2897	5.0368	-6.8622	-5.0175	-0.4352	0.4489	-0.2935	20.3680	-111.2451	-33.7576	1.9136	-1.2069	1.6011
372.5740	-0.7986	-0.7104	-0.3112	-2.4832	0.3351	-1.3844	1.4463	0.4688	-0.8816	-1.1967	1.1495	-0.3594	5.3024	-7.0728	-5.2581	-0.3797	0.4952	-0.2936	5.0345	-6.9059	-5.0209	-0.4241	0.4439	-0.2812	20.1338	-111.5681	-33.6741	1.9847	-1.2205	1.6011
372.5840	-0.7841	-0.7057	-0.3202	-2.4950	0.3464	-1.3878	1.4576	0.4657	-0.8970	-1.1676	1.1308	-0.3358	5.5017	-7.2547	-5.0523	-0.4250	0.5265	-0.2760	5.0320	-6.9410	-5.0229	-0.4149	0.4398	-0.2709	19.9315	-111.8221	-33.5974	2.0428	-1.2313	1.6011
372.5940	-0.7695	-0.7012	-0.3292	-2.5065	0.3576	-1.3910	1.4740	0.4553	-0.9123	-1.1507	1.1177	-0.3145	5.6676	-6.8525	-4.8610	-0.4541	0.4472	-0.1791	5.0289	-6.9747	-5.0241	-0.4058	0.4357	-0.2606	19.7225	-112.0591	-33.5122	2.1008	-1.2420	1.6011
372.6040	-0.7547	-0.6968	-0.3384	-2.5180	0.3687	-1.3940	1.4920	0.4501	-0.9184	-1.1212	1.0934	-0.2848	4.8766	-6.3630	-4.9453	-0.5271	0.4864	-0.2856	3.8743	-6.0097	-4.3954	-0.4624	0.4975	-0.3494	5.7563	-100.3642	-27.2497	1.4580	-0.5500	0.5553
372.6140	-0.7397	-0.6923	-0.3477	-2.5290	0.3796	-1.3967	1.5029	0.4456	-0.9298	-1.1056	1.0785	-0.2631	5.5979	-7.3958	-4.8741	-0.4763	0.4291	-0.1980	4.8385	-7.1739	-4.9576	-0.3857	0.4270	-0.2440	17.1665	-114.0897	-32.7090	2.2433	-1.2754	1.5806
372.6240	-0.7245	-0.6878	-0.3571	-2.5401	0.3903	-1.3992	1.5186	0.4367	-0.9366	-1.0867	1.0564	-0.2350	5.1463	-7.1432	-4.8184	-0.3871	0.4189	-0.1976	4.8293	-7.2066	-4.9530	-0.3765	0.4229	-0.2338	16.9347	-114.2642	-32.5913	2.3016	-1.2857	1.5806
372.6360	-0.7062	-0.6826	-0.3683	-2.5530	0.4026	-1.4018	1.5337	0.4221	-0.9476	-1.0510	1.0398	-0.2028	5.3901	-6.7354	-4.8317	-0.3959	0.4978	-0.2055	4.8178	-7.2452	-4.9476	-0.3657	0.4181	-0.2216	16.6520	-114.4668	-32.4515	2.3700	-1.2974	1.5805
372.6460	-0.6908	-0.6785	-0.3779	-2.5631	0.4129	-1.4037	1.5487	0.4157	-0.9564	-1.0340	1.0225	-0.1767	5.3406	-7.0016	-4.8738	-0.4338	0.4251	-0.2073	4.8076	-7.2754	-4.9419	-0.3567	0.4141	-0.2114	16.4100	-114.6107	-32.3232	2.4259	-1.3067	1.5805
372.6560	-0.6751	-0.6743	-0.3876	-2.5735	0.4231	-1.4053	1.5628	0.4112	-0.9649	-1.0174	0.9961	-0.1514	5.4758	-7.4017	-4.8959	-0.3261	0.4953	-0.1857	4.7972	-7.3045	-4.9355	-0.3477	0.4101	-0.2012	16.1637	-114.7435	-32.1878	2.4822	-1.3159	1.5805
372.6660	-0.6594	-0.6703	-0.3973	-2.5836	0.4329	-1.4068	1.5754	0.4006	-0.9768	-0.9880	0.9794	-0.1266	5.5302	-7.2456	-4.6655	-0.3617	0.4574	-0.1529	4.7864	-7.3327	-4.9287	-0.3388	0.4062	-0.1911	15.9134	-114.8635	-32.0491	2.5373	-1.3248	1.5805
372.6760	-0.6436	-0.6664	-0.4070	-2.5932	0.4427	-1.4079	1.5879	0.3925	-0.9773	-0.9681	0.9619	-0.0977	5.6822	-7.1817	-5.3681	-0.4405	0.4508	-0.2000	4.7752	-7.3598	-4.9217	-0.3301	0.4023	-0.1809	15.6592	-114.9710	-31.9081	2.5909	-1.3331	1.5805
372.6860	-0.6277	-0.6625	-0.4169	-2.6029	0.4521	-1.4087	1.6048	0.3910	-0.9916	-0.9512	0.9454	-0.0776	5.3692	-7.9018	-5.0636	-0.3569	0.4067	-0.1128	4.7638	-7.3859	-4.9140	-0.3213	0.3984	-0.1707	15.4009	-115.0673	-31.7595	2.6444	-1.3412	1.5805
372.6980	-0.6082	-0.6579	-0.4289	-2.6141	0.4633	-1.4094	1.6248	0.3750	-1.0064	-0.9145	0.9221	-0.0431	5.0373	-7.4871	-4.7667	-0.3311	0.4361	-0.1702	4.7496	-7.4162	-4.9040	-0.3109	0.3938	-0.1585	15.0861	-115.1694	-31.5754	2.7074	-1.3506	1.5805
372.7080	-0.5918	-0.6542	-0.4390	-2.6231	0.4724	-1.4096	1.6347	0.3642	-1.0108	-0.8988	0.9081	-0.0218	5.1807	-7.3197	-4.8990	-0.3450	0.3721	-0.1285	4.4891	-7.4454	-4.7822	-0.3052	0.3959	-0.1595	11.8555	-115.2894	-30.3168	2.7300	-1.2948	1.4643
372.7180	-0.5755	-0.6506	-0.4493	-2.6320	0.4815	-1.4098	1.6477	0.3583	-1.0201	-0.8789	0.8882	0.0127	4.8891	-7.6124	-4.6309	-0.3237	0.3800	0.1227	4.4761	-7.4665	-4.7668	-0.2966	0.3923	0.3516	11.6008	-115.2957	-30.1193	2.7835	-1.3026	1.4643
372.7280	-0.5589	-0.6471	-0.4594	-2.6407	0.4901	-1.4094	1.6552	0.3449	-1.0277	-0.8551	0.8683	0.0403	5.2805	-7.3181	-4.4575	-0.2324	0.4124	0.1106	4.4630	-7.4867	-4.7513	-0.2881	0.3886	0.4358	11.3446	-115.2916	-29.9210	2.8358	-1.3101	1.4643
372.7380	-0.5421	-0.6437	-0.4697	-2.6491	0.4986	-1.4090	1.6706	0.3394	-1.0274	-0.8266	0.8508	0.0507	4.7383	-7.5453	-4.9628	-0.3827	0.4452	0.2314	4.4496	-7.5060	-4.7353	-0.2799	0.3851	0.4452	11.0861	-115.2772	-29.7180	2.8863	-1.3171	1.4643
372.7480	-0.5254	-0.6404	-0.4802	-2.6572	0.5071	-1.4084	1.6769	0.3270	-1.0364	-0.8148	0.8357	0.0713	5.3786	-7.3423	-4.5949	-0.3338	0.4502	0.3038	4.4361	-7.5232	-4.7179	-0.2716	0.3815	0.4546	10.8248	-115.2377	-29.5004	2.9369	-1.3239	1.4643
372.7580	-0.5087	-0.6372	-0.4904	-2.6653	0.5154	-1.4075	1.6912	0.3218	-1.0377	-0.7930	0.8071	0.0992	3.8751	-7.8948	-4.5122	-0.2373	0.4314	0.2724	3.7250	-7.4750	-4.5104	-0.2361	0.3578	0.4609	2.2468	-114.3927	-27.4341	3.2765	-1.5438	1.4329
372.7700	-0.4883	-0.6335	-0.5028	-2.6746	0.5249	-1.4062	1.6924	0.3061	-1.0371	-0.7592	0.7881	0.1222	4.7050	-7.3517	-4.8515	-0.2449	0.4202	0.4078	3.7047	-7.4617	-4.4703	-0.2277	0.3547	0.4698	1.9593	-113.9011	-27.0256	3.3143	-1.5320	1.4116
372.7800	-0.4714	-0.6305	-0.5134	-2.6820	0.5327	-1.4049	1.6978	0.2975	-1.0448	-0.7329	0.7692	0.1489	4.2487	-7.8043	-4.4312	-0.2715	0.4055	0.4401	3.6878	-7.4486	-4.4350	-0.2207	0.3521	0.4771	1.7204	-113.4709	-26.6674	3.3460	-1.5227	1.3944
372.7900	-0.4543	-0.6276	-0.5238	-2.6892	0.5402	-1.4032	1.7045	0.2834	-1.0463	-0.7173	0.7441	0.1730	4.6407	-7.5072	-4.1914	-0.1866	0.4130	0.3750	3.6710	-7.4355	-4.4001	-0.2139	0.3496	0.4844	1.4824	-113.0443	-26.3126	3.3764	-1.5133	1.3777
372.8000	-0.4374	-0.6248	-0.5343	-2.6963	0.5476	-1.4013	1.7084	0.2737	-1.0456	-0.6907	0.7257	0.1960	4.4002	-7.4471	-4.4639	-0.1890	0.4203	0.3878	3.6544	-7.4212	-4.3645	-0.2071	0.3471	0.4917	1.2465	-112.6058	-25.9511	3.4064	-1.5043	1.3613
372.8100	-0.4201	-0.6220	-0.5449	-2.7031	0.5547	-1.3992	1.7166	0.2651	-1.0493	-0.6668	0.7131	0.2133	4.0882	-7.3628	-4.1890	-0.1434	0.3962	0.4001	3.6881	-7.3265	-4.2733	-0.2199	0.3649	0.4827	1.6099	-111.2140	-25.0477	3.2310	-1.2814	1.1793
372.8200	-0.4030	-0.6195	-0.5552	-2.7096	0.5618	-1.3969	1.7150	0.2569	-1.0475	-0.6435	0.6903	0.2335	4.2385	-7.5756	-4.0798	-0.2016	0.4630	0.3800	3.6748	-7.3205	-4.2400	-0.2131	0.3623	0.4896	1.4089	-110.8908	-24.7166	3.2688	-1.2811	1.1725
372.8320	-0.3823	-0.6165	-0.5679	-2.7171	0.5701	-1.3940	1.7283	0.2408	-1.0448	-0.6269	0.6699	0.2554	3.4489	-7.0734	-4.2858	-0.2810	0.4105	0.4486	3.6587	-7.3122	-4.1993	-0.2050	0.3591	0.4978	1.1668	-110.4909	-24.3119	3.3127	-1.2806	1.1645
372.8420	-0.3652	-0.6141	-0.5785	-2.7233	0.5768	-1.3912	1.7233	0.2351	-1.0518	-0.6124	0.6517	0.2761	4.6397	-7.4238	-3.8028	-0.1233	0.4023	0.4134	3.6453	-7.3032	-4.1635	-0.1983	0.3565	0.5046	0.9651	-110.1340	-23.9570	3.3499	-1.2805	1.1579
372.8520	-0.3478	-0.6118	-0.5888	-2.7294	0.5832	-1.3884	1.7347	0.2245	-1.0465	-0.5840	0.6417	0.2975	3.8827	-7.5841	-4.0363	-0.1257	0.3695	0.4693	3.6319	-7.2943	-4.1285	-0.1918	0.3539	0.5114	0.7637	-109.7802	-23.6094	3.3854	-1.2800	1.1514
372.8620	-0.3305	-0.6097	-0.5993	-2.7351	0.5894	-1.3853	1.7371	0.2121	-1.0452	-0.5641	0.6337	0.3168	4.5643	-7.0265	-4.1776	-0.1888	0.2839	0.4211	3.6186	-7.2840	-4.0926	-0.1853	0.3514	0.5181	0.5628	-109.4107	-23.2527	3.4197	-1.2794	1.1450
372.8720	-0.3130	-0.6076	-0.6098	-2.7407	0.5956	-1.3821	1.7415	0.2085	-1.0496	-0.5477	0.6193	0.3342	4.1503	-7.6719	-3.7638	-0.1281	0.3118	0.4395	3.6053	-7.2723	-4.0556	-0.1790	0.3488	0.5248	0.3628	-109.0253	-22.8854	3.4536	-1.2788	1.1385
372.8820	-0.2955	-0.6057	-0.6202	-2.7459	0.6017	-1.3786	1.7454	0.1933	-1.0474	-0.5268	0.5950	0.3530	4.4001	-6.9695	-3.9810	-0.1597	0.3967	0.4716	3.5921	-7.2598	-4.0185	-0.1728	0.3463	0.5315	0.1639	-108.6322	-22.5172	3.4860	-1.2778	1.1322
372.8940	-0.2746	-0.6035	-0.6329	-2.7521	0.6087	-1.3742	1.7455	0.1832	-1.0475	-0.5109	0.5743	0.3748	4.8806	-6.8384	-4.1219	-0.1579	0.4204	0.4596	3.5764	-7.2423	-3.9722	-0.1654	0.3434	0.5394	-0.0722	-108.1331	-22.0580	3.5243	-1.2766	1.1246
372.9040	-0.2570	-0.6018	-0.6435	-2.7571	0.6145	-1.3704	1.7610	0.1821	-1.0530	-0.4903	0.5631	0.3934	4.0576	-7.6483	-3.5255	-0.0938	0.2852	0.4264	3.5635	-7.2272	-3.9331	-0.1557	0.3409	0.5460	-0.2675	-107.7112	-21.6698	3.5556	-1.2756	1.1183
372.9140	-0.2394	-0.6001	-0.6539	-2.7619	0.6200	-1.3663	1.7589	0.1662	-1.0502	-0.4670	0.5520	0.4076	5.0747	-7.1011	-3.7100	-0.0775	0.3286	0.4344	3.6156	-7.1470	-3.8507	-0.1594	0.3553	0.5399	0.3123	-106.5178	-20.8608	3.4411	-1.0973	0.9827
372.9240	-0.2218	-0.5985	-0.6645	-2.7665	0.6255	-1.3621	1.7726	0.1585	-1.0495	-0.4514	0.5387	0.4224	3.6368	-6.8333	-3.7523	-0.1396	0.3289	0.4977	3.6052	-7.1377	-3.8125	-0.1494	0.3529	0.5461	0.1414	-106.1769	-20.4888	3.4771	-1.1013	0.9823
372.9340	-0.2040	-0.5969	-0.6751	-2.7710	0.6308	-1.3579	1.7707	0.1511	-1.0524	-0.4398	0.5251	0.4382	4.4271	-7.0122	-3.3133	-0.0483	0.3103	0.5221	3.5948	-7.1271	-3.7730	-0.1395	0.3504	0.5524	-0.0296	-105.8188	-20.1043	3.5125	-1.1053	0.9818
372.9440	-0.1864	-0.5955	-0.6854	-2.7751	0.6359	-1.3533	1.7785	0.1455	-1.0451	-0.4195	0.5145	0.4571	4.1878	-7.4018	-3.6340	-0.1433	0.2915	0.4722	3.5844	-7.1168	-3.7345	-0.1297	0.3481	0.5586	-0.2010	-105.4648	-19.7294	3.5459	-1.1088	0.9812
372.9540	-0.1684	-0.5941	-0.6959	-2.7792	0.6409	-1.3487	1.7865	0.1322	-1.0443	-0.4047	0.4997	0.4753	4.4422	-6.9678	-3.8706	-0.1584	0.3358	0.4623	3.5739	-7.1054	-3.6952	-0.1200	0.3456	0.5648	-0.3722	-105.0986	-19.3462	3.5785	-1.1122	0.9806
372.9660	-0.1470	-0.5925	-0.7085	-2.7840	0.6468	-1.3429	1.7825	0.1250	-1.0526	-0.3946	0.4882	0.4952	5.2177	-7.3319	-3.1812	0.0254	0.3337	0.4922	3.5614	-7.0897	-3.6462	-0.1084	0.3414	0.5722	-0.5763	-104.6333	-18.8695	3.6174	-1.1162	0.9797
372.9760	-0.1291	-0.5914	-0.7189	-2.7877	0.6515	-1.3378	1.7993	0.1121	-1.0436	-0.3650	0.4812	0.5095	3.6850	-7.0781	-3.7605	-0.1546	0.2892	0.4495	3.5510	-7.0765	-3.6059	-0.0989	0.3380	0.5766	-0.7463	-104.2457	-18.4767	3.6480	-1.1191	0.9788
372.9860	-0.1111	-0.5903	-0.7294	-2.7915	0.6563	-1.3325	1.8000	0.1031	-1.0440	-0.3547	0.4671	0.5227	4.6095	-6.9203	-3.5512	0.0305	0.2882	0.4947	3.5408	-7.0607	-3.5634	-0.0893	0.3345	0.5801	-0.9138	-103.8254	-18.0629	3.6789	-1.1221	0.9779
372.9960	-0.0931	-0.5893	-0.7400	-2.7949	0.6609	-1.3272	1.8075	0.1006	-1.0502	-0.3348	0.4497	0.5351	4.0996	-7.7850	-3.0960	0.0263	0.2605	0.5360	3.5305	-7.0451	-3.5211	-0.0799	0.3311	0.5836	-1.0813	-103.4081	-17.6513	3.7082	-1.1246	0.9769
373.0060	-0.0749	-0.5884	-0.7503	-2.7980	0.6655	-1.3217	1.8119	0.0846	-1.0404	-0.3121	0.4300	0.5539	4.1547	-7.1398	-3.5612	-0.0755	0.3259	0.4859	3.5204	-7.0283	-3.4784	-0.0707	0.3277	0.5871	-1.2474	-102.9776	-17.2363	3.7361	-1.1269	0.9758
373.0160	-0.0568	-0.5876	-0.7608	-2.8012	0.6696	-1.3161	1.8140	0.0764	-1.0404	-0.3071	0.4175	0.5700	4.3475	-6.8900	-3.4987	-0.0485	0.3817	0.5541	3.6299	-6.8575	-3.3923	-0.0829	0.3477	0.5733	0.0137	-100.7161	-16.3949	3.5397	-0.8828	0.7924
373.0280	-0.0350	-0.5867	-0.7734	-2.8047	0.6746	-1.3092	1.8258	0.0694	-1.0471	-0.2908	0.4150	0.5885	4.1829	-7.0674	-2.8968	0.0014	0.3181	0.4447	3.6234	-6.8426	-3.3415	-0.0727	0.3444	0.5773	-0.1321	-100.2970	-15.9030	3.5797	-0.8903	0.7973
373.0380	-0.0166	-0.5861	-0.7838	-2.8075	0.6787	-1.3031	1.8292	0.0586	-1.0404	-0.2772	0.4046	0.6006	4.6056	-6.7832	-3.3688	-0.0402	0.3569	0.4520	3.6179	-6.8300	-3.2994	-0.0644	0.3417	0.5806	-0.2550	-99.9444	-15.4950	3.6116	-0.8963	0.8013
373.0480	0.0017	-0.5856	-0.7942	-2.8101	0.6826	-1.2971	1.8381	0.0513	-1.0386	-0.2653	0.4053	0.6118	4.1376	-6.6880	-3.4250	-0.0859	0.2455	0.4699	3.6123	-6.8167	-3.2565	-0.0560	0.3390	0.5839	-0.3787	-99.5819	-15.0802	3.6428	-0.9022	0.8051
373.0580	0.0200	-0.5851	-0.8047	-2.8127	0.6866	-1.2909	1.8425	0.0448	-1.0446	-0.2538	0.3937	0.6260	4.7292	-6.8421	-2.8047	0.0633	0.3843	0.5324	3.6066	-6.8018	-3.2123	-0.0477	0.3362	0.5872	-0.5022	-99.1995	-14.6529	3.6738	-0.9080	0.8089
373.0680	0.0386	-0.5848	-0.8150	-2.8151	0.6904	-1.2847	1.8493	0.0353	-1.0354	-0.2375	0.3839	0.6436	4.6158	-6.6028	-3.2570	0.0028	0.3144	0.5502	3.6009	-6.7869	-3.1684	-0.0394	0.3335	0.5905	-0.6269	-98.8152	-14.2283	3.7034	-0.9135	0.8126
373.0780	0.0571	-0.5844	-0.8254	-2.8175	0.6942	-1.2781	1.8573	0.0294	-1.0363	-0.2197	0.3720	0.6583	4.0792	-6.7029	-3.2984	-0.0521	0.3510	0.4571	3.5952	-6.7707	-3.1233	-0.0312	0.3307	0.5939	-0.7517	-98.4143	-13.7923	3.7323	-0.9189	0.8161
373.0880	0.0755	-0.5842	-0.8360	-2.8198	0.6979	-1.2714	1.8597	0.0231	-1.0420	-0.2139	0.3729	0.6666	5.0039	-6.8498	-2.5956	0.1614	0.1691	0.4723	3.5895	-6.7525	-3.0764	-0.0229	0.3280	0.5972	-0.8753	-97.9878	-13.3391	3.7614	-0.9243	0.8195
373.1000	0.0981	-0.5840	-0.8484	-2.8220	0.7022	-1.2633	1.8733	0.0120	-1.0335	-0.1882	0.3528	0.6769	4.1654	-6.7950	-2.9886	0.0384	0.3429	0.5391	3.5825	-6.8546	-3.0207	-0.0131	0.3247	0.6012	-1.0255	-97.4773	-12.8014	3.7940	-0.9303	0.8235
373.1100	0.1169	-0.5840	-0.8587	-2.8239	0.7057	-1.2564	1.8783	0.0020	-1.0363	-0.1728	0.3444	0.6933	4.1914	-7.6810	-2.8097	0.0186	0.2775	0.5323	3.5766	-7.9617	-2.9737	-0.0049	0.3219	0.6045	-1.1512	-97.0435	-12.3484	3.8204	-0.9352	0.8266
373.1200	0.1357	-0.5840	-0.8691	-2.8256	0.7091	-1.2495	1.8809	-0.0049	-1.0379	-0.1660	0.3347	0.7079	4.8087	-8.4504	-2.4394	0.0678	0.3352	0.5116	3.7231	-8.8008	-2.8963	-0.0190	0.3434	0.5905	0.5383	-94.5062	-11.5951	3.6158	-0.6860	0.6472
373.1300	0.1546	-0.5841	-0.8794	-2.8270	0.7124	-1.2423	1.8949	-0.0148	-1.0284	-0.1487	0.3355	0.7211	4.5519	-8.7924	-2.8528	-0.0611	0.2826	0.4981	3.7233	-9.3134	-2.8503	-0.0118	0.3416	0.5935	0.4691	-94.1410	-11.1505	3.6451	-0.6917	0.6534
373.1400	0.1736	-0.5843	-0.8897	-2.8285	0.7158	-1.2350	1.9006	-0.0180	-1.0311	-0.1459	0.3228	0.7314	4.4230	-8.7958	-2.7416	0.0990	0.3627	0.5414	3.7233	-9.2960	-2.8040	-0.0046	0.3397	0.5965	0.3980	-93.7734	-10.7030	3.6740	-0.6975	0.6594
373.1500	0.1927	-0.5845	-0.9001	-2.8299	0.7190	-1.2277	1.9066	-0.0233	-1.0346	-0.1339	0.3244	0.7367	4.6917	-9.1786	-2.3112	0.0973	0.2824	0.5480	3.7233	-9.2773	-2.7566	0.0026	0.3379	0.5995	0.3261	-93.3877	-10.2446	3.7025	-0.7032	0.6654
373.1600	0.2119	-0.5848	-0.9104	-2.8311	0.7223	-1.2202	1.9162	-0.0312	-1.0276	-0.1174	0.3154	0.7516	4.6548	-9.0352	-2.5826	0.0163	0.3031	0.5449	3.7231	-9.2582	-2.7086	0.0098	0.3360	0.6025	0.2522	-92.9960	-9.7819	3.7302	-0.7087	0.6713
373.1720	0.2349	-0.5853	-0.9228	-2.8325	0.7260	-1.2110	1.9189	-0.0375	-1.0219	-0.1123	0.3041	0.7605	4.1544	-8.8412	-2.3911	0.1046	0.3499	0.4936	3.0249	-8.9753	-2.3914	0.0247	0.3266	0.5867	-8.1300	-89.4121	-6.7042	3.8280	-0.7895	0.4765
373.1820	0.2541	-0.5857	-0.9329	-2.8335	0.7291	-1.2034	1.9185	-0.0442	-1.0194	-0.0958	0.3045	0.7679	4.0789	-8.9849	-1.9766	0.0799	0.2114	0.4953	3.0285	-8.9377	-2.3334	0.0311	0.3247	0.5885	-8.0882	-88.8009	-6.1778	3.8447	-0.7915	0.4765
373.1920	0.2733	-0.5862	-0.9430	-2.8343	0.7320	-1.1957	1.9199	-0.0526	-1.0060	-0.0794	0.2906	0.7779	3.8971	-8.8429	-2.5263	0.0191	0.3733	0.5046	3.0321	-8.9004	-2.2758	0.0375	0.3228	0.5902	-8.0456	-88.1919	-5.6552	3.8604	-0.7933	0.4765
373.2020	0.2924	-0.5868	-0.9531	-2.8350	0.7349	-1.1880	1.9211	-0.0583	-1.0049	-0.0752	0.2919	0.7885	4.2362	-9.0065	-2.0476	0.0936	0.3150	0.5158	3.0360	-8.8621	-2.2174	0.0437	0.3209	0.5920	-7.9997	-87.5715	-5.1253	3.8755	-0.7951	0.4766
373.2120	0.3117	-0.5874	-0.9632	-2.8357	0.7377	-1.1800	1.9241	-0.0663	-1.0047	-0.0587	0.2859	0.7963	3.5911	-8.9508	-1.6837	0.0701	0.2928	0.4783	3.0402	-8.8229	-2.1585	0.0500	0.3191	0.5937	-7.9506	-86.9398	-4.5897	3.8899	-0.7967	0.4766
373.2220	0.3310	-0.5882	-0.9732	-2.8362	0.7405	-1.1720	1.9192	-0.0729	-0.9871	-0.0456	0.2785	0.7984	3.3005	-8.6175	-1.9882	0.0552	0.3608	0.4472	2.7773	-8.5960	-1.8956	0.0589	0.3293	0.5745	-11.0810	-84.0654	-2.0693	3.9329	-0.6731	0.2575
373.2340	0.3538	-0.5892	-0.9851	-2.8367	0.7438	-1.1625	1.9137	-0.0795	-0.9826	-0.0333	0.2823	0.8042	4.2995	-8.7624	-1.5839	0.0897	0.2636	0.5062	2.7859	-8.5465	-1.8189	0.0663	0.3275	0.5757	-10.9479	-83.2867	-1.4045	3.9499	-0.6763	0.2575
373.2440	0.3731	-0.5900	-0.9948	-2.8370	0.7465	-1.1544	1.9161	-0.0857	-0.9749	-0.0210	0.2671	0.8107	3.4131	-8.8604	-1.3634	0.1344	0.3489	0.5908	2.7931	-8.5056	-1.7554	0.0725	0.3261	0.5766	-10.8373	-82.6406	-0.8556	3.9631	-0.6788	0.2575
373.2540	0.3923	-0.5910	-1.0045	-2.8371	0.7492	-1.1462	1.9103	-0.0967	-0.9587	-0.0085	0.2694	0.8143	3.5157	-8.4084	-1.7152	0.1452	0.2945	0.4794	2.8002	-8.4643	-1.6921	0.1835	0.3248	0.5776	-10.7261	-81.9911	-0.3077	3.9755	-0.6811	0.2575
373.2640	0.4113	-0.5919	-1.0142	-2.8371	0.7519	-1.1380	1.9062	-0.1048	-0.9559	0.0078	0.2599	0.8158	3.8250	-8.0145	-1.2988	0.4258	0.2794	0.4971	2.8075	-8.4226	-1.6284	0.5360	0.3234	0.5785	-10.6136	-81.3364	0.2444	3.9873	-0.6832	0.2575
373.2740	0.4303	-0.5930	-1.0236	-2.8369	0.7545	-1.1299	1.9075	-0.1054	-0.9444	0.0267	0.2539	0.8174	3.3839	-8.5325	-1.2448	0.4536	0.2597	0.5586	2.8147	-8.3811	-1.5651	0.6663	0.3220	0.5795	-10.5016	-80.6835	0.7920	3.9982	-0.6853	0.2575
373.2860	0.4531	-0.5944	-1.0348	-2.8366	0.7575	-1.1200	1.9037	-0.1181	-0.9278	0.0341	0.2423	0.8273	3.8532	-7.9387	-1.5576	0.4700	0.3533	0.5172	2.8233	-8.3321	-1.4904	0.6731	0.3204	0.5806	-10.3692	-79.9098	1.4366	4.0101	-0.6875	0.2575
373.2960	0.4722	-0.5956	-1.0442	-2.8363	0.7600	-1.1117	1.9015	-0.1194	-0.9253	0.0374	0.2471	0.8303	3.4907	-8.3252	-1.2092	0.6006	0.1803	0.5047	2.8304	-8.2911	-1.4280	0.6787	0.3191	0.5816	-10.2584	-79.2632	1.9753	4.0195	-0.6893	0.2575
373.3060	0.4912	-0.5969	-1.0533	-2.8358	0.7624	-1.1033	1.8976	-0.1248	-0.9169	0.0513	0.2335	0.8294	3.5320	-8.5792	-1.0035	0.6685	0.3192	0.5255	2.8375	-8.2501	-1.3659	0.6842	0.3177	0.5825	-10.1477	-78.6170	2.5117	4.0281	-0.6911	0.2575
373.3160	0.5101	-0.5982	-1.0623	-2.8352	0.7647	-1.0951	1.8934	-0.1379	-0.9040	0.0669	0.2345	0.8379	3.9951	-7.9349	-1.3472	0.6357	0.2983	0.5615	2.6398	-8.0009	-1.1477	0.6863	0.3282	0.5640	-12.4865	-75.4814	4.5792	3.9994	-0.5669	0.0501
373.3260	0.5291	-0.5996	-1.0715	-2.8345	0.7671	-1.0866	1.8867	-0.1385	-0.8873	0.0782	0.2344	0.8350	3.1102	-7.9943	-1.0541	0.6203	0.3181	0.4967	2.4790	-7.7817	-0.9493	0.6885	0.3375	0.5474	-14.3493	-72.7373	6.4189	3.9780	-0.4649	-0.1236
373.3360	0.5478	-0.6010	-1.0803	-2.8338	0.7694	-1.0782	1.8784	-0.1445	-0.8765	0.0867	0.2347	0.8314	3.2537	-7.9584	-0.7074	0.6931	0.2784	0.4693	2.4899	-7.7362	-0.8815	0.6936	0.3369	0.5470	-14.1559	-72.0743	6.9735	3.9868	-0.4683	-0.1236
373.3480	0.5702	-0.6028	-1.0906	-2.8325	0.7721	-1.0684	1.8700	-0.1500	-0.8541	0.1073	0.2281	0.8316	3.6894	-7.9845	-0.8824	0.6279	0.3507	0.4697	2.5024	-7.6834	-0.8024	0.6996	0.3363	0.5464	-13.9318	-71.3002	7.6172	3.9964	-0.4721	-0.1236
373.3580	0.5890	-0.6044	-1.0992	-2.8315	0.7745	-1.0601	1.8665	-0.1610	-0.8421	0.1151	0.2367	0.8338	3.1272	-7.7213	-0.8122	0.6460	0.2758	0.5165	2.5124	-7.6400	-0.7371	0.7045	0.3358	0.5460	-13.7489	-70.6619	8.1466	4.0038	-0.4750	-0.1236
373.3680	0.6076	-0.6059	-1.1076	-2.8304	0.7768	-1.0518	1.8579	-0.1644	-0.8343	0.1221	0.2294	0.8285	3.2709	-7.5116	-0.2080	0.7691	0.2983	0.4878	2.5222	-7.5966	-0.6722	0.7094	0.3354	0.5455	-13.5682	-70.0238	8.6736	4.0106	-0.4779	-0.1236
373.3780	0.6261	-0.6076	-1.1158	-2.8291	0.7790	-1.0434	1.8475	-0.1719	-0.8145	0.1367	0.2287	0.8287	3.0819	-7.2818	-0.4961	0.6701	0.3578	0.4653	2.5318	-7.5536	-0.6078	0.7142	0.3349	0.5451	-13.3908	-69.3898	9.1940	4.0169	-0.4806	-0.1236
373.3880	0.6445	-0.6093	-1.1238	-2.8276	0.7814	-1.0353	1.8397	-0.1723	-0.7959	0.1483	0.2324	0.8245	3.4587	-7.6501	-0.6739	0.6870	0.2872	0.5133	2.5411	-7.5109	-0.5444	0.7190	0.3344	0.5446	-13.2168	-68.7605	9.7060	4.0226	-0.4831	-0.1236
373.3980	0.6628	-0.6110	-1.1319	-2.8262	0.7837	-1.0270	1.8311	-0.1823	-0.7868	0.1549	0.2291	0.8260	3.4099	-7.0592	-0.3656	0.7335	0.2915	0.4632	2.5501	-7.4689	-0.4814	0.7238	0.3340	0.5441	-13.0463	-68.1384	10.2132	4.0279	-0.4855	-0.1236
373.4080	0.6812	-0.6129	-1.1397	-2.8245	0.7860	-1.0187	1.8284	-0.1840	-0.7758	0.1669	0.2288	0.8201	3.0874	-7.4137	0.1178	0.7221	0.3117	0.4996	2.5589	-7.4267	-0.4217	0.7285	0.3336	0.5437	-12.8780	-67.5147	10.7164	4.0326	-0.4878	-0.1236
373.4200	0.7030	-0.6152	-1.1487	-2.8223	0.7887	-1.0089	1.8182	-0.1874	-0.7535	0.1805	0.2238	0.8134	3.0148	-6.9857	0.0141	0.6570	0.4105	0.4094	2.2731	-6.8568	-0.1383	0.7061	0.3601	0.5026	-16.2112	-60.5887	13.3623	3.7458	-0.2055	-0.5515
373.4300	0.7212	-0.6171	-1.1561	-2.8205	0.7910	-1.0008	1.8056	-0.1926	-0.7373	0.1832	0.2360	0.8041	2.7582	-6.5133	-0.1348	0.6451	0.2721	0.4636	2.2844	-6.8091	-0.0752	0.7093	0.3607	0.5005	-15.9837	-59.9807	13.8569	3.7513	-0.2093	-0.5515
373.4400	0.7390	-0.6190	-1.1636	-2.8186	0.7933	-0.9928	1.7951	-0.1911	-0.7257	0.1883	0.2322	0.7975	3.0147	-6.6402	0.2572	0.7079	0.3750	0.4666	2.2955	-6.7610	-0.0119	0.7125	0.3613	0.4985	-15.7593	-59.3675	14.3534	3.7564	-0.2130	-0.5515
373.4500	0.7570	-0.6210	-1.1708	-2.8167	0.7957	-0.9849	1.7849	-0.1902	-0.7089	0.1931	0.2417	0.7851	3.0770	-6.9087	0.5323	0.7542	0.3136	0.4172	2.3059	-6.7143	0.0500	0.7156	0.3619	0.4965	-15.5428	-58.7717	14.8354	3.7611	-0.2165	-0.5515
373.4600	0.7750	-0.6230	-1.1776	-2.8146	0.7981	-0.9771	1.7755	-0.1973	-0.6881	0.2034	0.2428	0.7806	2.4261	-6.4527	0.2180	0.6509	0.3425	0.4651	2.3157	-6.6686	0.1102	0.7187	0.3626	0.4945	-15.3334	-58.1869	15.3011	3.7655	-0.2198	-0.5515
373.4700	0.7924	-0.6250	-1.1844	-2.8125	0.8005	-0.9695	1.7588	-0.1968	-0.6695	0.2089	0.2464	0.7736	3.2448	-6.3093	-0.0239	0.6593	0.3415	0.4516	2.3249	-6.6241	0.1693	0.7217	0.3632	0.4924	-15.1310	-57.6167	15.7554	3.7695	-0.2230	-0.5515
373.4820	0.8134	-0.6273	-1.1924	-2.8100	0.8035	-0.9602	1.7517	-0.1933	-0.6544	0.2158	0.2479	0.7636	3.2027	-6.7249	0.3113	0.7016	0.4140	0.4230	2.3355	-6.5710	0.2396	0.7253	0.3640	0.4900	-14.8941	-56.9372	16.2951	3.7738	-0.2266	-0.5515
373.4920	0.8310	-0.6293	-1.1989	-2.8078	0.8061	-0.9526	1.7410	-0.1978	-0.6385	0.2252	0.2598	0.7489	2.8677	-6.5206	0.4395	0.7483	0.2706	0.4250	2.3438	-6.5275	0.2972	0.7283	0.3647	0.4879	-14.7028	-56.3792	16.7352	3.7772	-0.2294	-0.5515
373.5020	0.8483	-0.6314	-1.2051	-2.8055	0.8087	-0.9452	1.7273	-0.2010	-0.6220	0.2320	0.2531	0.7404	3.0535	-6.1041	0.5034	0.7665	0.3779	0.4464	2.3514	-6.4854	0.3532	0.7313	0.3654	0.4859	-14.5188	-55.8372	17.1592	3.7803	-0.2321	-0.5515
373.5120	0.8654	-0.6334	-1.2112	-2.8031	0.8112	-0.9379	1.7203	-0.2031	-0.6056	0.2444	0.2625	0.7293	2.8357	-6.1057	0.4557	0.6917	0.3373	0.4500	2.3587	-6.4440	0.4082	0.7343	0.3661	0.4839	-14.3404	-55.3046	17.5740	3.7832	-0.2346	-0.5515
373.5220	0.8826	-0.6354	-1.2173	-2.8007	0.8139	-0.9306	1.7086	-0.2012	-0.5869	0.2459	0.2685	0.7220	2.5238	-5.7315	0.4754	0.6966	0.3364	0.3678	2.1282	-5.9877	0.6229	0.7172	0.3859	0.4506	-16.9914	-49.8508	19.5527	3.5789	-0.0379	-0.8791
373.5320	0.8995	-0.6374	-1.2233	-2.7982	0.8166	-0.9234	1.6953	-0.1990	-0.5722	0.2501	0.2744	0.7043	2.5949	-5.7178	0.8005	0.6841	0.3242	0.4078	2.1364	-5.9412	0.6788	0.7191	0.3873	0.4473	-16.7776	-49.3237	19.9660	3.5825	-0.0415	-0.8791
373.5440	0.9198	-0.6398	-1.2300	-2.7952	0.8200	-0.9151	1.6782	-0.1968	-0.5539	0.2561	0.2797	0.6863	2.8422	-5.7563	1.0121	0.7397	0.3972	0.4118	2.1451	-5.8878	0.7434	0.7214	0.3890	0.4434	-16.5336	-48.7204	20.4367	3.5866	-0.0455	-0.8791
373.5540	0.9365	-0.6417	-1.2352	-2.7926	0.8229	-0.9084	1.6653	-0.1991	-0.5310	0.2619	0.2887	0.6747	2.4180	-5.7260	0.8773	0.6916	0.3070	0.4007	2.1516	-5.8447	0.7954	0.7233	0.3905	0.4402	-16.3393	-48.2342	20.8121	3.5900	-0.0487	-0.8791
373.5640	0.9530	-0.6437	-1.2403	-2.7900	0.8258	-0.9017	1.6481	-0.1991	-0.5116	0.2613	0.2903	0.6584	2.9692	-5.2156	0.6788	0.7186	0.4605	0.3926	2.1576	-5.8023	0.8462	0.7252	0.3919	0.4370	-16.1517	-47.7564	21.1753	3.5932	-0.0517	-0.8791
373.5740	0.9694	-0.6457	-1.2454	-2.7873	0.8287	-0.8951	1.6395	-0.1932	-0.4954	0.2641	0.3008	0.6430	2.8231	-5.5357	0.8422	0.6451	0.3394	0.3857	2.1631	-5.7602	0.8979	0.7271	0.3934	0.4337	-15.9690	-47.2814	21.5358	3.5962	-0.0546	-0.8791
373.5840	0.9857	-0.6476	-1.2504	-2.7845	0.8318	-0.8888	1.6248	-0.1929	-0.4825	0.2658	0.3102	0.6292	2.4498	-5.7915	1.0603	0.7160	0.3964	0.4144	2.1681	-5.7193	0.9544	0.7290	0.3949	0.4305	-15.7936	-46.8227	21.8847	3.5990	-0.0573	-0.8791
373.5940	1.0018	-0.6495	-1.2552	-2.7818	0.8349	-0.8826	1.6095	-0.1926	-0.4645	0.2674	0.3134	0.6167	2.7642	-5.5572	1.2153	0.7820	0.4146	0.3587	2.1726	-5.6790	1.0101	0.7308	0.3964	0.4272	-15.6237	-46.3690	22.2256	3.6017	-0.0599	-0.8791
373.6040	1.0178	-0.6515	-1.2598	-2.7792	0.8381	-0.8766	1.5980	-0.1921	-0.4426	0.2741	0.3293	0.6040	2.9739	-5.4909	0.8964	0.7645	0.2792	0.4112	2.1765	-5.6396	1.0645	0.7327	0.3979	0.4240	-15.4603	-45.9272	22.5539	3.6042	-0.0623	-0.8791
373.6160	1.0368	-0.6538	-1.2650	-2.7758	0.8420	-0.8695	1.5819	-0.1916	-0.4225	0.2819	0.3330	0.5892	2.6601	-5.4591	1.0639	0.7411	0.3998	0.3388	2.0417	-5.4003	1.2179	0.7289	0.4071	0.4057	-16.9323	-43.1033	23.8127	3.5435	0.0127	-1.0334
373.6260	1.0527	-0.6557	-1.2691	-2.7730	0.8454	-0.8637	1.5638	-0.1895	-0.4050	0.2877	0.3432	0.5663	1.8979	-4.6013	1.4309	0.7439	0.3260	0.3094	1.9289	-5.1961	1.3477	0.7252	0.4152	0.3894	-18.1407	-40.7422	24.8609	3.4935	0.0746	-1.1626
373.6360	1.0681	-0.6576	-1.2731	-2.7701	0.8489	-0.8581	1.5447	-0.1845	-0.3864	0.2932	0.3472	0.5469	2.7174	-4.6596	1.4741	0.6973	0.3707	0.2984	1.9317	-5.1543	1.4015	0.7266	0.4172	0.3851	-17.9636	-40.3260	25.1617	3.4969	0.0717	-1.1626
373.6460	1.0834	-0.6594	-1.2768	-2.7672	0.8525	-0.8527	1.5315	-0.1774	-0.3650	0.2966	0.3617	0.5280	2.2519	-5.0292	1.3213	0.6674	0.3269	0.3541	1.9339	-5.1135	1.4541	0.7279	0.4193	0.3808	-17.7938	-39.9219	25.4509	3.5003	0.0689	-1.1626
373.6560	1.0987	-0.6612	-1.2804	-2.7643	0.8561	-0.8476	1.5143	-0.1768	-0.3496	0.2933	0.3604	0.5076	2.4394	-4.6435	1.7071	0.7574	0.4060	0.3484	1.9354	-5.0741	1.5054	0.7292	0.4214	0.3765	-17.6316	-39.5341	25.7275	3.5035	0.0663	-1.1626
373.6660	1.1137	-0.6629	-1.2838	-2.7613	0.8599	-0.8426	1.4974	-0.1712	-0.3280	0.2981	0.3750	0.4927	2.2329	-4.7492	1.5640	0.7521	0.3648	0.2805	1.9352	-5.0357	1.5555	0.7305	0.4235	0.3702	-17.4762	-39.1580	25.9919	3.5067	0.0639	-1.1627
373.6780	1.1314	-0.6649	-1.2876	-2.7577	0.8643	-0.8369	1.4739	-0.1651	-0.3052	0.3022	0.3834	0.4680	2.6165	-4.9614	1.7336	0.7101	0.4062	0.2757	1.9320	-4.9910	1.6141	0.7321	0.4260	0.3612	-17.2987	-38.7237	26.2942	3.5107	0.0612	-1.1627
373.6880	1.1461	-0.6666	-1.2906	-2.7546	0.8682	-0.8322	1.4661	-0.1659	-0.2840	0.3035	0.4011	0.4460	1.9605	-4.5833	1.5193	0.6555	0.3563	0.2978	1.9288	-4.9544	1.6617	0.7334	0.4281	0.3538	-17.1571	-38.3699	26.5348	3.5140	0.0592	-1.1627
373.6980	1.1607	-0.6683	-1.2933	-2.7517	0.8722	-0.8280	1.4450	-0.1628	-0.2691	0.2987	0.4034	0.4282	2.3525	-4.4076	1.9622	0.7544	0.4752	0.3006	1.9250	-4.9187	1.7083	0.7347	0.4303	0.3464	-17.0214	-38.0268	26.7644	3.5172	0.0573	-1.1627
373.7080	1.1751	-0.6698	-1.2958	-2.7486	0.8764	-0.8238	1.4274	-0.1600	-0.2464	0.3041	0.4192	0.4086	1.7883	-4.1293	1.7989	0.7302	0.3762	0.3175	1.9207	-4.8847	1.7533	0.7360	0.4325	0.3389	-16.8927	-37.7029	26.9785	3.5205	0.0557	-1.1627
373.7180	1.1891	-0.6714	-1.2982	-2.7455	0.8806	-0.8198	1.4056	-0.1514	-0.2311	0.3103	0.4201	0.3913	2.5393	-4.6015	1.8633	0.7209	0.4567	0.2750	1.8035	-4.6847	1.8286	0.7296	0.4366	0.3229	-18.1120	-35.4023	27.4924	3.4417	0.0752	-1.2535
373.7280	1.2031	-0.6729	-1.3003	-2.7424	0.8849	-0.8161	1.3928	-0.1501	-0.2084	0.3138	0.4381	0.3737	2.2744	-4.2549	1.7329	0.6715	0.3308	0.2936	1.7979	-4.6491	1.8714	0.7305	0.4389	0.3149	-17.9834	-35.0916	27.6888	3.4452	0.0736	-1.2535
373.7400	1.2195	-0.6746	-1.3027	-2.7387	0.8901	-0.8117	1.3694	-0.1430	-0.1906	0.3139	0.4471	0.3499	2.6402	-4.3008	1.8636	0.7365	0.3876	0.2375	1.7905	-4.6078	1.9213	0.7317	0.4416	0.3053	-17.8367	-34.7359	27.9106	3.4493	0.0719	-1.2535
373.7500	1.2333	-0.6759	-1.3045	-2.7355	0.8945	-0.8084	1.3546	-0.1372	-0.1697	0.3166	0.4565	0.3253	1.6530	-4.4009	1.8517	0.7207	0.3755	0.2677	1.7839	-4.5740	1.9620	0.7326	0.4439	0.2973	-17.7198	-34.4457	28.0869	3.4528	0.0706	-1.2535
373.7600	1.2466	-0.6773	-1.3061	-2.7324	0.8992	-0.8052	1.3298	-0.1293	-0.1519	0.3168	0.4672	0.3045	2.2235	-4.7263	1.9880	0.7054	0.4055	0.2332	1.7768	-4.5417	2.0011	0.7336	0.4462	0.2892	-17.6093	-34.1749	28.2477	3.4563	0.0696	-1.2535
373.7700	1.2598	-0.6786	-1.3076	-2.7292	0.9038	-0.8023	1.3161	-0.1283	-0.1312	0.3177	0.4694	0.2834	2.3719	-4.4871	2.1003	0.6961	0.4882	0.2523	1.7693	-4.5099	2.0397	0.7345	0.4485	0.2812	-17.5031	-33.9100	28.4024	3.4598	0.0688	-1.2535
373.7800	1.2729	-0.6798	-1.3088	-2.7260	0.9087	-0.7995	1.2990	-0.1260	-0.1145	0.3174	0.4813	0.2617	2.0503	-4.1913	2.1889	0.7217	0.3756	0.2059	1.7614	-4.4789	2.0771	0.7355	0.4509	0.2732	-17.4016	-33.6542	28.5466	3.4634	0.0681	-1.2535
373.7900	1.2857	-0.6811	-1.3098	-2.7227	0.9136	-0.7971	1.2792	-0.1205	-0.0946	0.3214	0.4852	0.2441	2.6201	-4.3257	2.1562	0.6543	0.4794	0.2007	1.7531	-4.4488	2.1136	0.7364	0.4532	0.2652	-17.3048	-33.4086	28.6807	3.4670	0.0677	-1.2535
373.8020	1.3010	-0.6825	-1.3108	-2.7188	0.9195	-0.7943	1.2593	-0.1158	-0.0717	0.3185	0.4947	0.2158	1.6332	-3.9069	2.1666	0.7024	0.4620	0.1984	1.7427	-4.4139	2.1556	0.7376	0.4559	0.2556	-17.1950	-33.1302	28.8248	3.4714	0.0674	-1.2535
373.8120	1.3135	-0.6836	-1.3114	-2.7157	0.9245	-0.7923	1.2362	-0.1059	-0.0531	0.3199	0.5082	0.1989	2.2659	-4.2831	2.1241	0.7287	0.3994	0.2568	1.7336	-4.3854	2.1900	0.7386	0.4574	0.2476	-17.1075	-32.9048	28.9387	3.4749	0.0673	-1.2535
373.8220	1.3257	-0.6846	-1.3119	-2.7125	0.9296	-0.7904	1.2195	-0.1025	-0.0374	0.3240	0.5159	0.1810	1.6767	-4.1357	2.4778	0.6970	0.4550	0.1616	1.6558	-4.3164	2.2082	0.7375	0.4540	0.2413	-17.8379	-32.1991	28.9017	3.4571	0.0146	-1.2361
373.8320	1.3377	-0.6856	-1.3122	-2.7093	0.9348	-0.7887	1.1999	-0.1004	-0.0178	0.3279	0.5242	0.1545	2.3071	-3.7212	2.4698	0.7490	0.4810	0.2691	1.6453	-4.2883	2.2400	0.7384	0.4554	0.2334	-17.7567	-31.9882	28.9983	3.4606	0.0148	-1.2361
373.8420	1.3496	-0.6866	-1.3122	-2.7060	0.9402	-0.7873	1.1860	-0.0924	0.0078	0.3312	0.5385	0.1405	2.1213	-3.8848	2.7204	0.7403	0.4520	0.1857	1.6345	-4.2615	3.2067	0.7393	0.4568	0.2255	-17.6802	-31.7925	29.0801	3.4643	0.0152	-1.2361
373.8520	1.3614	-0.6876	-1.3120	-2.7027	0.9456	-0.7861	1.1684	-0.0875	0.0264	0.3341	0.5471	0.1192	1.4971	-3.7750	3.2294	0.7133	0.4420	0.1773	1.6233	-4.2357	3.6414	0.7402	0.4583	0.2176	-17.6076	-31.6084	29.1516	3.4679	0.0159	-1.2361
373.8620	1.3729	-0.6884	-1.3117	-2.6993	0.9511	-0.7850	1.1409	-0.0824	0.0417	0.3341	0.5486	0.1017	2.3182	-3.5519	3.4049	0.7681	0.4703	0.1372	1.6118	-4.2107	3.6716	0.7411	0.4598	0.2097	-17.5387	-31.4338	29.2143	3.4717	0.0168	-1.2361
373.8740	1.3866	-0.6894	-1.3111	-2.6952	0.9578	-0.7840	1.1217	-0.0735	0.0570	0.3341	0.5616	0.0716	1.5282	-3.9073	3.7869	0.6706	0.4072	0.2125	1.5976	-4.1816	3.7069	0.7422	0.4616	0.2002	-17.4605	-31.2349	29.2798	3.4764	0.0180	-1.2361
373.8840	1.3975	-0.6901	-1.3104	-2.6919	0.9634	-0.7834	1.1001	-0.0674	0.0762	0.3315	0.5750	0.0541	2.2852	-3.9581	3.8218	0.6847	0.3850	0.2152	1.5855	-4.1589	3.7348	0.7432	0.4631	0.1923	-17.3999	-31.0886	29.3207	3.4803	0.0192	-1.2362
373.8940	1.4084	-0.6907	-1.3095	-2.6885	0.9692	-0.7830	1.0874	-0.0646	0.0940	0.3316	0.5857	0.0389	2.1914	-3.6586	3.8758	0.7058	0.3825	0.1410	1.5730	-4.1368	3.7621	0.7441	0.4646	0.1844	-17.3423	-30.9494	29.3540	3.4840	0.0205	-1.2362
373.9040	1.4192	-0.6913	-1.3084	-2.6851	0.9751	-0.7827	1.0694	-0.0588	0.1140	0.3329	0.5843	0.0149	1.1782	-3.7128	3.7664	0.6924	0.4576	0.0843	1.5603	-4.1155	3.7882	0.7450	0.4662	0.1711	-17.2879	-30.8190	29.3765	3.4878	0.0222	-1.2362
373.9140	1.4297	-0.6919	-1.3071	-2.6818	0.9810	-0.7827	1.0422	-0.0553	0.1327	0.3390	0.5908	-0.0214	2.1748	-3.6024	3.7118	0.7023	0.4657	-0.1072	1.5474	-4.0944	3.8136	0.7459	0.4677	-0.4080	-17.2360	-30.6922	29.3924	3.4915	0.0241	-1.2362
373.9240	1.4401	-0.6924	-1.3056	-2.6785	0.9870	-0.7830	1.0248	-0.0481	0.1496	0.3422	0.6032	-0.0352	1.4123	-3.5853	3.8476	0.7326	0.4689	-0.1387	1.3823	-4.0379	3.8684	0.7500	0.4624	-0.4147	-18.9854	-30.1410	29.6924	3.5277	-0.0470	-1.2232
373.9360	1.4521	-0.6929	-1.3037	-2.6744	0.9942	-0.7835	0.9949	-0.0408	0.1717	0.3464	0.6210	-0.0528	1.9129	-3.7385	3.8714	0.7267	0.4169	-0.1898	1.3638	-4.0141	3.8974	0.7514	0.4641	-0.4241	-18.9307	-30.0069	29.6911	3.5322	-0.0444	-1.2233
373.9460	1.4620	-0.6933	-1.3019	-2.6710	1.0004	-0.7842	0.9786	-0.0364	0.1910	0.3484	0.6263	-0.0699	1.9644	-3.6680	3.8163	0.7449	0.4168	-0.2518	1.3481	-3.9947	3.9208	0.7525	0.4655	-0.4320	-18.8882	-29.9009	29.6820	3.5360	-0.0421	-1.2233
373.9560	1.4716	-0.6937	-1.2999	-2.6675	1.0068	-0.7849	0.9596	-0.0309	0.2098	0.3503	0.6220	-0.0860	1.5493	-3.5618	3.9569	0.7278	0.5116	-0.3690	1.3322	-3.9766	3.9431	0.7536	0.4669	-0.4399	-18.8494	-29.8096	29.6617	3.5397	-0.0394	-1.2233
373.9660	1.4810	-0.6939	-1.2977	-2.6639	1.0131	-0.7859	0.9369	-0.0268	0.2280	0.3488	0.6268	-0.1083	1.5243	-3.4690	3.8509	0.7336	0.4865	-0.4032	1.3159	-3.9592	3.9644	0.7547	0.4684	-0.4478	-18.8136	-29.7273	29.6325	3.5434	-0.0366	-1.2233
373.9760	1.4902	-0.6941	-1.2953	-2.6603	1.0194	-0.7871	0.9158	-0.0214	0.2469	0.3485	0.6398	-0.1297	1.7411	-3.4535	3.8488	0.7033	0.4430	-0.3833	1.2994	-3.9425	3.9849	0.7558	0.4699	-0.4556	-18.7808	-29.6536	29.5948	3.5471	-0.0337	-1.2233
373.9860	1.4993	-0.6943	-1.2927	-2.6568	1.0258	-0.7885	0.8952	-0.0153	0.2640	0.3480	0.6514	-0.1540	1.4351	-3.4292	3.9811	0.7488	0.4123	-0.4018	1.2827	-3.9266	4.0045	0.7569	0.4714	-0.4635	-18.7510	-29.5888	29.5486	3.5506	-0.0305	-1.2233
373.9980	1.5099	-0.6945	-1.2894	-2.6527	1.0336	-0.7905	0.8658	-0.0090	0.2890	0.3510	0.6611	-0.1771	1.1219	-3.3458	3.8461	0.7454	0.4185	-0.3910	1.2623	-3.6609	4.0268	0.7582	0.4732	-0.4730	-18.7190	-29.5230	29.4805	3.5547	-0.0265	-1.2233
374.0080	1.5183	-0.6945	-1.2865	-2.6491	1.0403	-0.7924	0.8432	-0.0017	0.3021	0.3579	0.6713	-0.1961	1.5963	-2.7470	4.2155	0.7127	0.4168	-0.4059	1.2450	-2.8825	4.0443	0.7592	0.4747	-0.4808	-18.6958	-29.4804	29.4137	3.5580	-0.0228	-1.2233
374.0180	1.5266	-0.6945	-1.2833	-2.6455	1.0471	-0.7944	0.8273	0.0033	0.3184	0.3619	0.6704	-0.2156	2.6326	-2.9682	3.5157	0.7183	0.3880	-0.3048	1.1861	-2.4016	3.9902	0.7649	0.4620	-0.4716	-19.2025	-31.0433	28.6816	3.6108	-0.1696	-1.0547
374.0280	1.5348	-0.6945	-1.2800	-2.6420	1.0538	-0.7967	0.8090	0.0072	0.3389	0.3631	0.6712	-0.2306	0.9377	-1.7862	4.0469	0.7551	0.4962	-0.4302	1.1672	-1.7823	4.0048	0.7662	0.4632	-0.4783	-19.1896	-31.0207	28.5979	3.6139	-0.1654	-1.0547
374.0380	1.5427	-0.6943	-1.2765	-2.6383	1.0605	-0.7991	0.7838	0.0132	0.3583	0.3668	0.6766	-0.2496	1.2192	-1.5970	3.9384	0.7641	0.5115	-0.3764	1.1480	-1.1790	4.0180	0.7676	0.4644	-0.4851	-19.1802	-31.0140	28.5014	3.6171	-0.1610	-1.0547
374.0480	1.5503	-0.6941	-1.2728	-2.6346	1.0674	-0.8017	0.7626	0.0177	0.3744	0.3684	0.6831	-0.2629	1.5710	-1.7358	3.9954	0.7508	0.4810	-0.4258	1.1286	-1.1690	4.0308	0.7689	0.4656	-0.4919	-19.1728	-31.0086	28.4004	3.6201	-0.1563	-1.0547
374.0600	1.5593	-0.6939	-1.2682	-2.6301	1.0756	-0.8051	0.7406	0.0206	0.3966	0.3700	0.6832	-0.2874	1.2195	-1.7603	3.8754	0.7219	0.4787	-0.3324	1.1050	-1.1585	4.0447	0.7705	0.4671	-0.5001	-19.1683	-31.0199	28.2654	3.6236	-0.1503	-1.0547
374.0700	1.5666	-0.6937	-1.2641	-2.6264	1.0825	-0.8080	0.7141	0.0244	0.4157	0.3709	0.6921	-0.2981	0.7404	-1.8827	3.8351	0.7450	0.4686	-0.3745	1.0850	-1.1508	4.0554	0.7718	0.4684	-0.5069	-19.1679	-31.0412	28.1441	3.6262	-0.1453	-1.0548
374.0800	1.5736	-0.6934	-1.2598	-2.6226	1.0893	-0.8111	0.6868	0.0279	0.4325	0.3736	0.7009	-0.3153	1.2249	-1.9723	3.8120	0.7118	0.4938	-0.4036	1.0649	-1.1427	4.0656	0.7731	0.4697	-0.5137	-19.1692	-31.0583	28.0180	3.6286	-0.1401	-1.0548
374.0900	1.5803	-0.6931	-1.2553	-2.6189	1.0964	-0.8144	0.6667	0.0292	0.4470	0.3766	0.7116	-0.3326	1.3829	-1.5367	3.9410	0.7570	0.3810	-0.4196	1.0445	-1.1358	4.0748	0.7744	0.4710	-0.5204	-19.1738	-31.0895	27.8812	3.6308	-0.1346	-1.0548
374.1000	1.5868	-0.6928	-1.2507	-2.6152	1.1037	-0.8178	0.6459	0.0328	0.4652	0.3805	0.7143	-0.3502	1.3533	-1.4329	3.8617	0.7684	0.3562	-0.4546	1.0238	-1.1299	4.0828	0.7756	0.4723	-0.5272	-19.1818	-31.1330	27.7338	3.6327	-0.1287	-1.0548
374.1100	1.5932	-0.6925	-1.2459	-2.6114	1.1107	-0.8214	0.6269	0.0379	0.4815	0.3849	0.7107	-0.3727	0.9642	-1.4177	3.9330	0.7603	0.4672	-0.3968	1.0029	-1.1245	4.0902	0.7768	0.4737	-0.5340	-19.1926	-31.1818	27.5793	3.6345	-0.1227	-1.0548
374.1220	1.6004	-0.6919	-1.2399	-2.6068	1.1192	-0.8259	0.6076	0.0391	0.4987	0.3917	0.7201	-0.3885	0.4955	-1.2909	3.8516	0.7502	0.4270	-0.4318	0.9690	-1.3434	3.9903	0.7839	0.4579	-0.5174	-19.3509	-33.8910	26.3935	3.6961	-0.2976	-0.8133
374.1320	1.6063	-0.6915	-1.2349	-2.6028	1.1264	-0.8298	0.5803	0.0451	0.5151	0.3953	0.7204	-0.4016	0.9412	-1.5284	3.6821	0.7048	0.4815	-0.4549	0.9467	-1.3436	3.9845	0.7854	0.4588	-0.5226	-19.3735	-33.9654	26.2242	3.6975	-0.2911	-0.8133
374.1420	1.6120	-0.6910	-1.2297	-2.5988	1.1336	-0.8340	0.5562	0.0499	0.5299	0.3957	0.7265	-0.4154	0.9322	-1.7933	3.8470	0.7356	0.4008	-0.4195	0.9241	-1.3446	3.9779	0.7869	0.4597	-0.5279	-19.3992	-34.0502	26.0474	3.6987	-0.2843	-0.8133
374.1520	1.6174	-0.6904	-1.2244	-2.5948	1.1408	-0.8382	0.5343	0.0535	0.5461	0.3937	0.7247	-0.4257	0.9667	-2.0946	3.8863	0.7464	0.4371	-0.4129	0.9012	-1.3461	3.9707	0.7884	0.4606	-0.5331	-19.4279	-34.1413	25.8640	3.6996	-0.2774	-0.8134
374.1620	1.6227	-0.6899	-1.2188	-2.5908	1.1480	-0.8426	0.5114	0.0557	0.5631	0.3969	0.7240	-0.4377	0.6456	-1.9072	3.7071	0.7731	0.4702	-0.4234	0.8781	-1.3489	3.9621	0.7899	0.4616	-0.5384	-19.4603	-34.2471	25.6675	3.7001	-0.2702	-0.8134
374.1720	1.6276	-0.6894	-1.2130	-2.5868	1.1553	-0.8471	0.4872	0.0577	0.5805	0.4027	0.7272	-0.4523	0.7492	-1.8981	3.7827	0.7977	0.4527	-0.3767	0.8347	-1.3519	3.9529	0.7913	0.4626	-0.5436	-19.4955	-34.3566	25.4648	3.7003	-0.2629	-0.8134
374.1840	1.6333	-0.6887	-1.2058	-2.5820	1.1641	-0.8525	0.4575	0.0583	0.5994	0.4128	0.7265	-0.4699	0.7974	-1.5794	3.6408	0.7357	0.4285	-0.4339	0.7733	-1.3568	3.9406	0.7930	0.4638	-0.5499	-19.5426	-34.5018	25.2090	3.7000	-0.2538	-0.8134
374.1940	1.6377	-0.6880	-1.1998	-2.5779	1.1715	-0.8573	0.4358	0.0611	0.6163	0.4166	0.7266	-0.4842	0.9346	-1.5005	3.6776	0.7616	0.4398	-0.4206	0.7218	-1.3617	3.9295	0.7943	0.4648	-0.5551	-19.5860	-34.6335	24.9879	3.6993	-0.2460	-0.8134
374.2040	1.6418	-0.6874	-1.1936	-2.5738	1.1786	-0.8622	0.4180	0.0644	0.6325	0.4194	0.7266	-0.4988	0.8487	-1.5726	3.6660	0.7622	0.5625	-0.4662	0.6700	-1.3668	3.9180	0.7957	0.4658	-0.5604	-19.6325	-34.7676	24.7631	3.6982	-0.2381	-0.8134
374.2140	1.6458	-0.6867	-1.1871	-2.5695	1.1858	-0.8673	0.3972	0.0692	0.6482	0.4214	0.7369	-0.5107	0.6961	-1.7344	3.8847	0.8193	0.4977	-0.4195	0.6745	-1.4073	3.8736	0.7957	0.4665	-0.5616	-19.0091	-35.3249	24.2146	3.6835	-0.2338	-0.7862
374.2240	1.6496	-0.6860	-1.1805	-2.5652	1.1932	-0.8724	0.3772	0.0672	0.6635	0.4210	0.7334	-0.5145	0.3929	-1.7480	3.6739	0.7889	0.5084	-0.3928	0.5919	-1.6739	3.7592	0.8032	0.4491	-0.5383	-19.4744	-38.5359	22.9969	3.7476	-0.4187	-0.5154
374.2340	1.6533	-0.6853	-1.1737	-2.5610	1.2006	-0.8776	0.3536	0.0684	0.6823	0.4242	0.7295	-0.5246	0.2267	-1.6234	3.4175	0.7672	0.4414	-0.4225	0.5385	-1.6880	3.7433	0.8048	0.4497	-0.5404	-19.5370	-38.7249	22.7382	3.7456	-0.4100	-0.5154
374.2440	1.6567	-0.6845	-1.1669	-2.5568	1.2079	-0.8828	0.3271	0.0719	0.6934	0.4297	0.7270	-0.5353	0.3643	-1.7969	3.4991	0.8625	0.4600	-0.4833	0.4849	-1.7022	3.7271	0.8063	0.4502	-0.5425	-19.6027	-38.9153	22.4770	3.7431	-0.4012	-0.5154
374.2560	1.6604	-0.6836	-1.1584	-2.5517	1.2166	-0.8892	0.2987	0.0771	0.7114	0.4365	0.7274	-0.5469	0.2291	-2.4843	3.5818	0.8685	0.4664	-0.4974	0.4201	-1.7205	3.7064	0.8081	0.4509	-0.5450	-19.6871	-39.1587	22.1514	3.7394	-0.3906	-0.5154
374.2660	1.6632	-0.6829	-1.1512	-2.5472	1.2240	-0.8948	0.2744	0.0759	0.7256	0.4462	0.7230	-0.5551	0.5180	-2.4566	3.4791	0.7946	0.4407	-0.4106	0.3658	-1.7363	3.6882	0.8095	0.4515	-0.5471	-19.7615	-39.3680	21.8703	3.7358	-0.3815	-0.5154
374.2760	1.6658	-0.6821	-1.1438	-2.5427	1.2312	-0.9004	0.2532	0.0721	0.7427	0.4504	0.7190	-0.5611	0.4103	-2.0339	3.2671	0.7833	0.5198	-0.4447	0.3110	-1.7531	3.6690	0.8109	0.4522	-0.5492	-19.8407	-39.5895	21.5802	3.7316	-0.3722	-0.5154
374.2860	1.6682	-0.6814	-1.1364	-2.5381	1.2384	-0.9061	0.2304	0.0729	0.7566	0.4521	0.7209	-0.5668	0.3496	-1.9692	3.2695	0.7249	0.4897	-0.4761	0.2560	-1.7703	3.6496	0.8122	0.4528	-0.5513	-19.9239	-39.8155	21.2868	3.7268	-0.3628	-0.5154
374.2960	1.6703	-0.6806	-1.1289	-2.5334	1.2455	-0.9118	0.2089	0.0753	0.7678	0.4534	0.7186	-0.5757	0.2465	-2.1661	3.6109	0.7854	0.4884	-0.4613	0.2006	-1.7876	3.6297	0.8134	0.4534	-0.5534	-20.0107	-40.0427	20.9895	3.7215	-0.3534	-0.5154
374.3060	1.6723	-0.6798	-1.1210	-2.5289	1.2529	-0.9176	0.1874	0.0764	0.7844	0.4560	0.7215	-0.5824	0.1824	-2.1252	3.5521	0.8029	0.4460	-0.4519	0.1448	-1.8059	3.6085	0.8146	0.4541	-0.5555	-20.1028	-40.2831	20.6795	3.7154	-0.3437	-0.5155
374.3160	1.6740	-0.6791	-1.1129	-2.5243	1.2600	-0.9235	0.1631	0.0747	0.8045	0.4627	0.7209	-0.5923	0.1819	-1.8644	3.1210	0.7890	0.3883	-0.4922	0.1828	-2.0351	3.4723	0.8155	0.4452	-0.5389	-19.0767	-43.0417	19.2388	3.7065	-0.4359	-0.3159
374.3280	1.6757	-0.6782	-1.1032	-2.5187	1.2686	-0.9307	0.1395	0.0738	0.8130	0.4706	0.7123	-0.6002	0.0149	-2.0900	3.2211	0.7456	0.4321	-0.4027	0.0800	-2.1907	3.4035	0.8200	0.4370	-0.5275	-19.6261	-44.8596	18.4543	3.7284	-0.5145	-0.1833
374.3380	1.6770	-0.6774	-1.0951	-2.5141	1.2757	-0.9367	0.1162	0.0785	0.8233	0.4750	0.7072	-0.5986	-0.4079	-2.7223	3.5445	0.8250	0.4667	-0.4044	0.0238	-2.2184	3.3787	0.8212	0.4372	-0.5282	-19.7323	-45.1543	18.1201	3.7207	-0.5046	-0.1833
374.3480	1.6780	-0.6767	-1.0867	-2.5093	1.2827	-0.9427	0.0924	0.0762	0.8378	0.4833	0.7093	-0.6002	-0.3084	-2.8956	3.4437	0.8416	0.4477	-0.4623	-0.0329	-2.2472	3.3527	0.8224	0.4373	-0.5290	-19.8434	-45.4608	17.7739	3.7122	-0.4945	-0.1833
374.3580	1.6788	-0.6760	-1.0782	-2.5043	1.2898	-0.9487	0.0696	0.0712	0.8563	0.4901	0.7059	-0.6044	-0.4716	-2.4898	3.1848	0.7407	0.3670	-0.4322	-0.0899	-2.2762	3.3260	0.8236	0.4375	-0.5297	-19.9585	-45.7711	17.4207	3.7029	-0.4843	-0.1833
374.3680	1.6793	-0.6752	-1.0696	-2.4993	1.2969	-0.9548	0.0465	0.0680	0.8699	0.4862	0.6919	-0.6105	-0.4877	-2.3724	2.9458	0.7310	0.4303	-0.4603	-0.1473	-2.3060	3.2985	0.8246	0.4377	-0.5305	-20.0785	-46.0903	17.0596	3.6928	-0.4740	-0.1833
374.3780	1.6796	-0.6746	-1.0608	-2.4945	1.3037	-0.9610	0.0234	0.0682	0.8760	0.4861	0.6865	-0.6146	-0.3083	-2.5788	3.3085	0.9049	0.4639	-0.4134	-0.2051	-2.3367	3.2702	0.8256	0.4379	-0.5312	-20.2039	-46.4206	16.6915	3.6820	-0.4636	-0.1834
374.3880	1.6797	-0.6739	-1.0518	-2.4896	1.3105	-0.9671	0.0034	0.0679	0.8939	0.5016	0.6876	-0.6141	-1.7230	-2.6388	3.0380	0.8125	0.4464	-0.4190	-2.1068	-2.3677	3.2412	0.8261	0.4381	-0.5320	-20.3337	-46.7546	16.3157	3.6702	-0.4533	-0.1834
374.4000	1.6795	-0.6731	-1.0410	-2.4835	1.3188	-0.9745	-0.0332	0.0653	0.9109	0.5121	0.6776	-0.6166	-2.1391	-2.5102	2.7759	0.7341	0.4844	-0.4467	-3.2753	-2.4061	3.2054	0.8259	0.4383	-0.5329	-20.4966	-47.1689	15.8548	3.6550	-0.4406	-0.1834
374.4100	1.6790	-0.6724	-1.0319	-2.4784	1.3256	-0.9807	-0.0480	0.0640	0.9192	0.5121	0.6753	-0.6208	-2.5016	-2.5413	3.0245	0.8110	0.4676	-0.4665	-3.3320	-2.4382	3.1754	0.8256	0.4385	-0.5336	-20.6371	-47.5152	15.4702	3.6415	-0.4301	-0.1834
374.4200	1.6785	-0.6718	-1.0226	-2.4732	1.3322	-0.9869	-0.0645	0.0643	0.9309	0.5186	0.6674	-0.6303	-3.0723	-3.1334	3.1880	0.7585	0.4341	-0.4245	-3.2903	-2.8184	2.9788	0.8243	0.4229	-0.5022	-19.6100	-52.0030	13.4514	3.6172	-0.5880	0.1546
374.4300	1.6776	-0.6712	-1.0131	-2.4678	1.3388	-0.9931	-0.0876	0.0598	0.9510	0.5193	0.6610	-0.6236	-3.1703	-3.2550	2.5239	0.7199	0.5354	-0.3716	-3.3454	-2.8600	2.9446	0.8239	0.4226	-0.5016	-19.7537	-52.4068	13.0375	3.6020	-0.5776	0.1546
374.4400	1.6766	-0.6706	-1.0035	-2.4627	1.3454	-0.9993	-0.1104	0.0576	0.9581	0.5216	0.6599	-0.6173	-3.4092	-3.4356	2.6711	0.7851	0.4244	-0.4188	-3.4010	-2.9021	2.9099	0.8234	0.4224	-0.5010	-19.9017	-52.8178	12.6183	3.5860	-0.5671	0.1546
374.4520	1.6751	-0.6699	-0.9920	-2.4566	1.3534	-1.0067	-0.1379	0.0517	0.9676	0.5346	0.6483	-0.6123	-3.3725	-3.3820	2.8544	0.8650	0.3757	-0.4456	-3.4681	-2.9533	2.8676	0.8228	0.4221	-0.5002	-20.0851	-53.3187	12.1083	3.5656	-0.5545	0.1545
374.4620	1.6736	-0.6694	-0.9821	-2.4511	1.3598	-1.0128	-0.1611	0.0458	0.9884	0.5469	0.6370	-0.6137	-3.1774	-3.1828	2.2585	0.7292	0.4143	-0.4349	-3.5245	-2.9967	2.8314	0.8221	0.4218	-0.4996	-20.2431	-53.7446	11.6743	3.5473	-0.5441	0.1545
374.4740	1.6714	-0.6689	-0.9703	-2.4445	1.3673	-1.0203	-0.1843	0.0422	0.9953	0.5488	0.6317	-0.6104	-3.5277	-3.2464	2.5765	0.7581	0.3797	-0.4103	-3.5925	-3.0488	2.7879	0.8211	0.4215	-0.4989	-20.4371	-54.2556	11.1525	3.5241	-0.5316	0.1545
374.4840	1.6695	-0.6685	-0.9601	-2.4389	1.3735	-1.0264	-0.2048	0.0396	1.0056	0.5464	0.6251	-0.6066	-3.8215	-3.3846	2.6533	0.8136	0.4218	-0.4352	-3.6497	-3.0932	2.7503	0.8202	0.4213	-0.4982	-20.6049	-54.6940	10.7049	3.5033	-0.5212	0.1545
374.4940	1.6673	-0.6682	-0.9499	-2.4334	1.3797	-1.0324	-0.2313	0.0348	1.0228	0.5509	0.6168	-0.6013	-3.3032	-3.2363	1.9972	0.7715	0.4915	-0.3958	-3.7072	-3.1378	2.7124	0.8192	0.4210	-0.4976	-20.7764	-55.1343	10.2543	3.4818	-0.5108	0.1545
374.5060	1.6643	-0.6678	-0.9378	-2.4268	1.3871	-1.0396	-0.2548	0.0309	1.0264	0.5570	0.6084	-0.6027	-3.5654	-3.2761	2.6482	0.8568	0.4304	-0.4109	-3.7767	-3.1919	2.6666	0.8179	0.4207	-0.4969	-20.9881	-55.6702	9.7100	3.4547	-0.4983	0.1545
374.5160	1.6616	-0.6675	-0.9274	-2.4212	1.3931	-1.0455	-0.2770	0.0281	1.0393	0.5716	0.5989	-0.5995	-3.5534	-3.3460	2.7331	0.8227	0.4107	-0.4507	-3.7572	-3.4131	2.5376	0.8139	0.4139	-0.4801	-20.2411	-58.2202	8.3645	3.4006	-0.5582	0.3267
374.5280	1.6581	-0.6672	-0.9147	-2.4142	1.4002	-1.0527	-0.2993	0.0193	1.0567	0.5786	0.5868	-0.5900	-3.7788	-3.3672	2.0842	0.7317	0.4545	-0.3940	-3.7575	-3.6233	2.4123	0.8099	0.4076	-0.4644	-19.6668	-60.5682	7.0540	3.3451	-0.6052	0.4710
374.5380	1.6550	-0.6670	-0.9042	-2.4084	1.4060	-1.0586	-0.3199	0.0167	1.0575	0.5773	0.5822	-0.5817	-3.7159	-3.6567	2.4741	0.7863	0.4031	-0.4171	-3.8122	-3.6769	2.3701	0.8084	0.4069	-0.4625	-19.8391	-61.0683	6.5732	3.3189	-0.5956	0.4709
374.5480	1.6516	-0.6669	-0.8934	-2.4026	1.4118	-1.0644	-0.3399	0.0118	1.0740	0.5812	0.5684	-0.5732	-3.7961	-3.8268	2.1597	0.7711	0.4149	-0.3824	-3.8672	-3.7318	2.3266	0.8068	0.4063	-0.4606	-20.0170	-61.5847	6.0803	3.2913	-0.5858	0.4709
374.5600	1.6474	-0.6668	-0.8805	-2.3957	1.4186	-1.0711	-0.3645	0.0029	1.0886	0.5921	0.5574	-0.5647	-3.8215	-4.4017	1.7692	0.7236	0.3929	-0.3858	-3.9335	-4.6954	2.2742	0.8047	0.4055	-0.4583	-20.2325	-62.1999	5.4871	3.2570	-0.5743	0.4709
374.5700	1.6436	-0.6668	-0.8695	-2.3898	1.4241	-1.0767	-0.3829	-0.0028	1.0940	0.5969	0.5467	-0.5598	-3.9400	-5.0423	2.0439	0.7782	0.4319	-0.4226	-3.9891	-5.5111	2.2303	0.8029	0.4048	-0.4564	-20.4156	-62.7177	4.9897	3.2273	-0.5649	0.4709
374.5800	1.6397	-0.6669	-0.8584	-2.3838	1.4295	-1.0823	-0.4038	-0.0091	1.1075	0.6049	0.5440	-0.5535	-3.9289	-5.8039	1.7805	0.7406	0.3514	-0.3968	-4.0448	-6.3395	2.1858	0.8010	0.4041	-0.4545	-20.6011	-63.2368	4.4864	3.1962	-0.5556	0.4709
374.5900	1.6355	-0.6670	-0.8474	-2.3776	1.4347	-1.0878	-0.4287	-0.0158	1.1140	0.6026	0.5372	-0.5420	-3.8337	-6.0255	1.9797	0.7505	0.3800	-0.3664	-4.1008	-6.7764	2.1409	0.7989	0.4034	-0.4526	-20.7905	-63.7643	3.9795	3.1637	-0.5462	0.4708
374.6000	1.6311	-0.6672	-0.8362	-2.3715	1.4401	-1.0932	-0.4464	-0.0184	1.1221	0.5998	0.5251	-0.5319	-4.0260	-6.1156	2.0000	0.8028	0.3801	-0.3808	-4.1571	-6.8314	2.0955	0.7968	0.4027	-0.4507	-20.9824	-64.2944	3.4683	3.1302	-0.5370	0.4708
374.6120	1.6256	-0.6675	-0.8226	-2.3643	1.4464	-1.0995	-0.4697	-0.0244	1.1355	0.6163	0.5091	-0.5223	-4.0977	-6.2434	1.7210	0.7392	0.3860	-0.3750	-4.2250	-6.8982	2.0401	0.7940	0.4018	-0.4484	-21.2177	-64.9421	2.8446	3.0884	-0.5260	0.4708
374.6220	1.6207	-0.6678	-0.8113	-2.3583	1.4515	-1.1047	-0.4877	-0.0296	1.1356	0.6239	0.4966	-0.5130	-3.8715	-6.5268	2.0642	0.8081	0.3823	-0.3917	-4.0846	-7.2223	1.8400	0.7821	0.3934	-0.4208	-19.0895	-68.6740	0.8206	2.9509	-0.5962	0.7388
374.6320	1.6157	-0.6680	-0.7998	-2.3520	1.4564	-1.1097	-0.5063	-0.0369	1.1497	0.6305	0.4831	-0.5033	-3.9684	-6.4102	1.6956	0.8336	0.4253	-0.3874	-4.1245	-7.2832	1.7914	0.7794	0.3914	-0.4178	-19.2625	-69.2456	0.2895	2.9137	-0.5880	0.7388
374.6420	1.6105	-0.6684	-0.7882	-2.3455	1.4611	-1.1148	-0.5234	-0.0413	1.1604	0.6307	0.4790	-0.4897	-3.9636	-6.8410	1.4550	0.6683	0.3946	-0.3640	-4.1553	-7.3449	1.7420	0.7766	0.3895	-0.4133	-19.4383	-69.8260	-0.2487	2.8746	-0.5800	0.7388
374.6520	1.6051	-0.6689	-0.7766	-2.3392	1.4658	-1.1197	-0.5405	-0.0475	1.1651	0.6265	0.4706	-0.4758	-4.0784	-6.9993	1.5347	0.7465	0.3803	-0.3656	-4.1861	-7.4062	1.6928	0.7737	0.3875	-0.4085	-19.6141	-70.4031	-0.7847	2.8350	-0.5722	0.7388
374.6640	1.5985	-0.6694	-0.7624	-2.3317	1.4713	-1.1254	-0.5619	-0.0557	1.1796	0.6356	0.4554	-0.4605	-4.1605	-7.2780	1.0724	0.7020	0.4284	-0.3572	-4.2234	-7.4811	1.6323	0.7700	0.3850	-0.4028	-19.8290	-71.1103	-1.4427	2.7856	-0.5629	0.7387
374.6740	1.5928	-0.6700	-0.7507	-2.3253	1.4758	-1.1298	-0.5793	-0.0600	1.1820	0.6414	0.4511	-0.4494	-4.3789	-7.7583	1.3965	0.7767	0.2666	-0.3649	-4.2543	-7.5426	1.5826	0.7669	0.3830	-0.3981	-20.0062	-71.6889	-1.9837	2.7436	-0.5553	0.7387
374.6860	1.5857	-0.6708	-0.7364	-2.3175	1.4811	-1.1351	-0.6024	-0.0688	1.1910	0.6485	0.4327	-0.4380	-4.4138	-8.0889	1.2383	0.7379	0.3645	-0.3553	-4.2917	-7.6175	1.5219	0.7629	0.3806	-0.3924	-20.2223	-72.3961	-2.6435	2.6911	-0.5464	0.7387
374.6960	1.5795	-0.6715	-0.7245	-2.3110	1.4854	-1.1394	-0.6214	-0.0791	1.1989	0.6474	0.4239	-0.4267	-4.3548	-7.9739	1.2673	0.6660	0.3499	-0.3222	-4.3228	-7.6797	1.4713	0.7595	0.3785	-0.3876	-20.4021	-72.9835	-3.1939	2.6459	-0.5392	0.7387
374.7060	1.5732	-0.6724	-0.7124	-2.3046	1.4895	-1.1437	-0.6406	-0.0889	1.2053	0.6492	0.4121	-0.4151	-4.4048	-7.6045	1.3343	0.7887	0.4106	-0.2907	-4.3539	-7.7417	1.4206	0.7561	0.3765	-0.3829	-20.5813	-73.5682	-3.7446	2.6003	-0.5321	0.7387
374.7180	1.5654	-0.6735	-0.6978	-2.2967	1.4943	-1.1486	-0.6612	-0.0963	1.2168	0.6646	0.3927	-0.3987	-4.3813	-7.8585	0.8015	0.6902	0.4290	-0.2709	-4.4710	-8.1717	1.2407	0.7447	0.3566	-0.3352	-21.7474	-78.5105	-5.5771	2.4686	-0.7078	1.1806
374.7280	1.5586	-0.6745	-0.6856	-2.2902	1.4983	-1.1525	-0.6798	-0.1064	1.2194	0.6627	0.3849	-0.3772	-4.4258	-8.0397	1.0890	0.7558	0.3424	-0.2447	-4.5029	-8.2421	1.1880	0.7408	0.3537	-0.3276	-21.9219	-79.1364	-6.1459	2.4196	-0.7011	1.1806
374.7400	1.5502	-0.6758	-0.6709	-2.2820	1.5028	-1.1568	-0.7013	-0.1157	1.2338	0.6648	0.3644	-0.3532	-4.2937	-8.2197	0.8296	0.6757	0.3977	-0.2959	-4.5410	-8.3270	1.1241	0.7359	0.3502	-0.3185	-22.1303	-79.8922	-6.8348	2.3583	-0.6933	1.1806
374.7500	1.5431	-0.6770	-0.6585	-2.2753	1.5064	-1.1603	-0.7187	-0.1199	1.2388	0.6608	0.3574	-0.3341	-4.7058	-8.9406	0.8531	0.7123	0.2772	-0.2472	-4.5727	-8.3980	1.0704	0.7317	0.3473	-0.3109	-22.3028	-80.5259	-7.4133	2.3061	-0.6870	1.1806
374.7600	1.5358	-0.6783	-0.6460	-2.2688	1.5099	-1.1635	-0.7409	-0.1349	1.2450	0.6678	0.3315	-0.3193	-4.9153	-8.6814	0.9019	0.7370	0.4112	-0.2523	-4.6041	-8.4685	1.0170	0.7275	0.3443	-0.3033	-22.4719	-81.1540	-7.9883	2.2536	-0.6809	1.1806
374.7700	1.5283	-0.6797	-0.6336	-2.2620	1.5132	-1.1665	-0.7613	-0.1457	1.2550	0.6790	0.3227	-0.2973	-4.8446	-8.5023	0.6769	0.6895	0.3607	-0.2882	-4.6354	-8.5393	0.9633	0.7231	0.3414	-0.2957	-22.6392	-81.7846	-8.5670	2.1996	-0.6750	1.1805
374.7800	1.5205	-0.6812	-0.6209	-2.2552	1.5163	-1.1693	-0.7812	-0.1528	1.2599	0.6847	0.3123	-0.2800	-4.7871	-8.7077	0.7060	0.6957	0.3056	-0.2642	-4.6665	-8.6103	0.9091	0.7186	0.3384	-0.2881	-22.8048	-82.4178	-9.1505	2.1441	-0.6692	1.1805
374.7900	1.5126	-0.6828	-0.6082	-2.2483	1.5194	-1.1720	-0.7988	-0.1612	1.2718	0.6853	0.2953	-0.2627	-4.9802	-8.7401	0.3856	0.5987	0.3885	-0.2656	-4.6974	-8.6812	0.8548	0.7139	0.3354	-0.2805	-22.9677	-83.0503	-9.7353	2.0869	-0.6636	1.1805
374.8000	1.5046	-0.6845	-0.5956	-2.2415	1.5222	-1.1745	-0.8193	-0.1709	1.2728	0.6801	0.2923	-0.2415	-4.9903	-9.0467	0.6612	0.7486	0.2541	-0.2205	-4.7278	-8.7511	0.8013	0.7093	0.3324	-0.2729	-23.1245	-83.6707	-10.3119	2.0299	-0.6582	1.1805
374.8120	1.4944	-0.6867	-0.5802	-2.2333	1.5255	-1.1773	-0.8418	-0.1825	1.2836	0.6919	0.2708	-0.2186	-4.7553	-8.7655	0.5759	0.7346	0.3707	-0.1868	-4.7641	-8.8355	0.7364	0.7036	0.3287	-0.2638	-23.3103	-84.4210	-11.0105	1.9598	-0.6520	1.1805
374.8220	1.4858	-0.6886	-0.5673	-2.2263	1.5281	-1.1793	-0.8592	-0.1920	1.2888	0.6922	0.2636	-0.1931	-4.2519	-8.9274	0.3752	0.6304	0.2836	-0.2093	-4.3409	-9.0195	0.5422	0.6764	0.3302	-0.2410	-18.0768	-86.4178	-12.9578	1.6646	-0.6015	1.3383
374.8320	1.4772	-0.6906	-0.5542	-2.2192	1.5306	-1.1812	-0.8692	-0.1993	1.2931	0.6889	0.2506	-0.1716	-4.4351	-9.0880	0.4725	0.6272	0.2782	-0.1988	-4.3615	-9.0873	0.4878	0.6710	0.3273	-0.2324	-18.1705	-87.0209	-13.5251	1.6048	-0.5979	1.3383
374.8420	1.4685	-0.6927	-0.5413	-2.2124	1.5330	-1.1828	-0.8839	-0.2110	1.3005	0.6891	0.2327	-0.1524	-4.8918	-8.7435	0.1949	0.6234	0.3427	-0.1673	-4.3817	-9.1541	0.4341	0.6656	0.3243	-0.2238	-18.2583	-87.6107	-14.0853	1.5451	-0.5945	1.3383
374.8540	1.4576	-0.6953	-0.5257	-2.2042	1.5357	-1.1845	-0.9045	-0.2173	1.3034	0.6932	0.2209	-0.1233	-4.2843	-9.0839	0.5377	0.6993	0.2792	-0.2020	-4.4055	-9.2340	0.3699	0.6591	0.3208	-0.2134	-18.3593	-88.3165	-14.7556	1.4731	-0.5907	1.3383
374.8640	1.4485	-0.6975	-0.5125	-2.1973	1.5379	-1.1856	-0.9181	-0.2266	1.3125	0.7028	0.2053	-0.1040	-4.5822	-9.2195	-0.0398	0.5953	0.2486	-0.1833	-4.4252	-9.3011	0.3157	0.6535	0.3179	-0.2048	-18.4410	-88.9099	-15.3211	1.4109	-0.5876	1.3383
374.8760	1.4375	-0.7002	-0.4968	-2.1888	1.5403	-1.1867	-0.9342	-0.2383	1.3123	0.6961	0.1839	-0.0762	-4.8778	-9.2506	0.2754	0.6224	0.3892	-0.2271	-4.4483	-9.3808	0.2514	0.6466	0.3143	-0.1945	-18.5329	-89.6130	-15.9923	1.3355	-0.5841	1.3382
374.8860	1.4280	-0.7026	-0.4836	-2.1817	1.5421	-1.1873	-0.9495	-0.2450	1.3247	0.6974	0.1764	-0.0594	-4.5575	-9.4931	-0.1788	0.5434	0.2737	-0.1193	-4.4671	-9.4471	0.1978	0.6409	0.3114	-0.1859	-18.6052	-90.1968	-16.5519	1.2718	-0.5813	1.3382
374.8980	1.4164	-0.7056	-0.4677	-2.1736	1.5441	-1.1878	-0.9666	-0.2568	1.3208	0.6902	0.1581	-0.0314	-4.6081	-9.6255	0.1841	0.7429	0.2901	-0.1149	-4.4892	-9.5256	0.1342	0.6339	0.3078	-0.1756	-18.6847	-90.8856	-17.2162	1.1956	-0.5781	1.3382
[truncated: 1,694 more rows]
