# Supplementary material for: Practical Aspects of Model-Based Collision Detection
Source: Front Robot AI. 2020 Nov 23;7:571574. doi: 10.3389/frobt.2020.571574 (PMC7805958; doi:10.3389/frobt.2020.571574)
Supplement: Supplementary file 1 [file Data_Sheet_1.ZIP › identification_data/ur-20_02_19_15harm50secLoad.csv]

3047.6930	0.0111	-1.5978	0.0053	-1.5702	0.0064	0.0112	0.0000	0.0000	-0.0000	0.0000	0.0000	0.0000	0.0118	0.8172	0.2925	0.2081	-0.1299	-0.0016	-0.0000	0.2621	0.0941	0.0070	-0.0018	0.0000	-0.0000	3.1391	0.9261	0.0750	-0.0189	0.0000
-0.1231	253.0000	253.0000	253.0000	1.0000	1.9623	6.3951	7.1148	1.3920	1.3536	0.9291	-0.0000	-9.3470	-0.0766	0.0000	0.0000	0.0000	0.0000	0.0000	27.0625	27.7500	29.0625	30.5000	31.4375	32.1875	0.6372	8.0000	7.0000	253.0000	253.0000	253.0000
0.7932	-1125095600160866859566323842395765244241203823129883228064499095785856206361361739933501617607475555702197009876539158023315237130771425109289904918575026483200489532888745827214696611778277446562053078295455211085137014715824842354704600792568192145083707447282250084690818175598592.0000	0.0000	-1160309859628835418218614735971594176464885136451496339938927970202296415205567965090996457066169597706410984715253573874094010396481281375618379089043255519593817331204096.0000	0.0000	0.0000	0.0000	0.0000	0.0000	-156104389560359055836747358668033820632896540693007536537508957963010535726205728230200234548920320.0000	0.0000	0.0000	0.0000	0.0000	0.0000	0.0000	0.0000	0.0000	-0.0000	0.0000	0.0000	0.0000	0.0000	0.0000	-0.0000	-4796999658321850387121735580062412891418802197616734507847684292071039209399280321825056016701767983971401925594551737533052767304201608888320.0000	-0.0000	-0.0000	0.0000	0.0000	-3964051864737890113388574214013981923564570582114624422714902502281166758680798866059504860551054752716233275723926442758174146560.0000
0.0000	0.0000	0.0000	0.0000	0.0000	0.0000	0.0000	0.0000	0.0000	0.0000	7113372102151290404491972573375158067546062433145241590963217419747565847010400666254761859481298550467114045179293816643790548500480.0000	60998756897180675366480408191851408919276685636018267308333114054168141354110729021238444755407619833724928.0000	0.0000	0.0000	-0.0000	0.0000	2.0000	0.0000	2.0000	0.0000	0.0000	0.0000	0.0000	0.0000	0.0000	0.0000	0.0000	0.0000	0.0000	0.0000	0.0000
26815615859885194199148049996411692254958731641184786755447122887443528060147093953603748596333806855380063716372972101707507765623893139892867298012168192.0000	0.0070	-0.0018	0.0000	0.0000	3.1415	0.9276	0.0751	-0.0189	0.0000	0.0111	-1.5978	0.0053	-1.5702	0.0064	0.0112	0.0000	0.0000	-0.0000	0.0000	0.0000	0.0000	0.0000	0.0000	0.0000	0.0000	0.0000	0.0000	0.0000	0.2623	0.0943
-0.0323	30.5000	31.4375	32.1875	0.6382	8.0000	7.0000	253.0000	253.0000	253.0000	253.0000	253.0000	253.0000	1.0000	1.9623	6.3951	7.1148	1.3920	1.3536	2.2215	-2.2118	0.0000	0.0000	0.0000	0.0000	0.0000	0.0000	0.0000	27.0625	27.7500	29.0625
47.5563	0.0000	0.0000	0.0000	-138290256232561820800363046219890373565691895024816311749980410668410386766767777701982192382099027609231876391510188810487105624971863103731461209817778649198259114745197569977036574017760949241365363593331309251919872.0000	-0.0000	0.0000	-0.0000	0.0000	0.0000	121336575337295189837050924933353756398019272829592546371975931654166087358436964824780421588427898261570757330297025383926711157673122565212488830951231895388717014309150867666864421144581070872716124823015332803753466200210843470970261629614076758851584.0000	0.0000	0.0000	-0.0000	0.0000	0.0000	-0.0000	0.0000	156104389560359055836747358668033820632896540693007536537508957963010535726205728230200234548920320.0000	-185633229594727323248498671888218607716257634398346857317507428114577461946336366741418213952587258510236502033387321351500288406380239664861528544936970095500379316234768963977829977598516193925551789279088785825196457577609948548762401444523863809842521109751871403398340129325056.0000	-0.0000	0.0000	0.0000	0.0000	0.0000	0.0000	0.0000	0.0000	0.0000	0.0000	0.0000
0.0000	0.0000	0.0000	0.0000	0.0000	0.0000	0.0000	0.0000	0.0000	-21915629955826964781963780234256569347543798731701275895372789579776.0000	0.0000	0.0000	0.0000	0.0000	0.0000	0.0000	0.0000	0.0000	0.0000	1809971016534760160565795860828838958520730001401663504819078088696604177588406223907805197244218875354976937840435953289962926940410294980265035977301934242114914439678485016204257947813249100774848152733580580099703401817170076854382962176313378387733883627616862208.0000	267301237016553682444158707285449763561487814217878989622973167810365064289609314601645809559580371445850485752174383681062421440950645216974872379565357467610749627373358908043181995937759232.0000	273304357677837275158885218838039279622267849312584104706928980636945121342327357440.0000	27969640560956120715477277889191479763028151537452127852927497873543964648573533464400503165031982524404244053634272792246254095168805084614731340758673865485649312030553462229948005264878836909786620042620240293381662372603760550753503121822547279333442910683136.0000	-1309914815245831719876380553437154530357282331408596115807337933418335272700679417925238327701083409832774284481591107655674248506772029779078084643582603318727708277082129483833114416752910805745630294284879816575199056232448.0000	0.0000	-6072615347963095226676950454065371840308478453547356127232.0000	0.0000	0.0000	0.0000	0.0000	0.0000
0.0000	0.0000	0.0000	0.0000	0.0000	0.0000	0.0000	0.0000	0.2627	0.0945	0.0070	-0.0018	0.0000	0.0000	3.1456	0.9297	0.0753	-0.0190	0.0000	0.0111	-1.5978	0.0053	-1.5702	0.0064	0.0112	0.0000	0.0000	0.0000	0.0000	0.0000	0.0000
0.0000	0.0000	0.0000	0.0000	0.0000	0.0000	0.0000	27.0625	27.7500	29.0625	30.5000	31.4375	32.1875	0.6273	8.0000	7.0000	253.0000	253.0000	253.0000	1.4409	-0.4537	-0.0242	-0.0223	-0.0123	0.0357	-0.2899	1.4831	-0.0323	2.2215	-2.2118	0.0000
3048.0590	0.0111	-1.5977	0.0053	-1.5702	0.0064	0.0112	0.0000	0.0000	-0.0000	0.0000	0.0000	0.0000	-0.0464	0.8920	0.2789	0.1915	-0.1340	0.0035	0.0000	0.2622	0.0942	0.0070	-0.0018	0.0000	0.0000	3.1396	0.9266	0.0750	-0.0189	0.0000
3048.0690	0.0111	-1.5978	0.0053	-1.5702	0.0064	0.0112	0.0000	0.0000	-0.0000	0.0000	0.0000	0.0000	-0.0323	0.8183	0.3367	0.1708	-0.1202	0.0036	0.0000	0.2626	0.0944	0.0070	-0.0018	0.0000	0.0000	3.1444	0.9285	0.0751	-0.0189	0.0000
3048.0790	0.0111	-1.5978	0.0053	-1.5702	0.0065	0.0112	0.0000	0.0000	-0.0000	0.0000	0.0000	0.0000	0.1064	0.8486	0.3448	0.1968	-0.1115	0.0406	-0.0000	0.2622	0.0942	0.0070	-0.0018	0.0000	-0.0000	3.1400	0.9270	0.0750	-0.0189	0.0000
3048.0910	0.0111	-1.5978	0.0053	-1.5702	0.0064	0.0112	0.0000	0.0000	-0.0000	0.0000	0.0000	0.0000	0.0413	0.8144	0.3249	0.1846	-0.1306	0.0021	-0.0000	0.2624	0.0943	0.0070	-0.0018	0.0000	-0.0000	3.1420	0.9281	0.0751	-0.0189	0.0000
3048.1010	0.0111	-1.5978	0.0053	-1.5702	0.0064	0.0112	0.0000	0.0000	-0.0000	0.0000	0.0000	0.0000	-0.0054	0.7902	0.2909	0.2059	-0.1090	0.0115	-0.0000	0.2620	0.0941	0.0070	-0.0018	0.0000	-0.0000	3.1376	0.9256	0.0749	-0.0189	0.0000
3048.1110	0.0111	-1.5978	0.0053	-1.5702	0.0064	0.0112	0.0000	0.0000	-0.0000	0.0000	0.0000	0.0000	0.0692	0.8429	0.2939	0.1991	-0.1257	0.0087	0.0000	0.2619	0.0940	0.0070	-0.0018	0.0000	0.0000	3.1361	0.9251	0.0749	-0.0189	0.0000
3048.1210	0.0111	-1.5978	0.0053	-1.5702	0.0065	0.0112	0.0000	0.0000	-0.0000	0.0000	0.0000	0.0000	-0.0365	0.8125	0.3111	0.2022	-0.0948	0.0257	-0.0000	0.2621	0.0942	0.0070	-0.0018	0.0000	-0.0000	3.1393	0.9273	0.0752	-0.0189	0.0000
3048.1330	0.0111	-1.5978	0.0053	-1.5702	0.0064	0.0112	0.0000	0.0000	-0.0000	0.0000	0.0000	0.0000	-0.0632	0.8379	0.2730	0.2182	-0.1213	-0.0016	-0.0000	0.2620	0.0942	0.0070	-0.0018	0.0000	-0.0000	3.1376	0.9266	0.0750	-0.0189	0.0000
3048.1430	0.0111	-1.5978	0.0053	-1.5702	0.0064	0.0112	0.0000	0.0000	-0.0000	0.0000	0.0000	0.0000	-0.1022	0.7764	0.3270	0.1897	-0.1116	0.0069	0.0000	0.2627	0.0944	0.0070	-0.0018	0.0000	0.0000	3.1460	0.9291	0.0752	-0.0189	0.0000
3048.1530	0.0111	-1.5978	0.0053	-1.5702	0.0065	0.0112	0.0000	0.0000	-0.0000	0.0000	0.0000	0.0000	-0.0901	0.7841	0.3261	0.2206	-0.0970	0.0034	0.0000	0.2626	0.0944	0.0070	-0.0018	0.0000	0.0000	3.1450	0.9291	0.0752	-0.0189	0.0000
3048.1630	0.0111	-1.5978	0.0053	-1.5702	0.0064	0.0112	0.0000	0.0000	-0.0000	0.0000	0.0000	0.0000	0.0616	0.8693	0.3253	0.1940	-0.0960	-0.0021	-0.0000	0.2627	0.0945	0.0070	-0.0018	0.0000	-0.0000	3.1457	0.9297	0.0753	-0.0190	0.0000
3048.1750	0.0112	-1.5978	0.0053	-1.5702	0.0065	0.0112	0.0000	0.0000	-0.0000	0.0000	0.0000	0.0000	0.0118	0.8066	0.2827	0.1990	-0.0873	0.0019	0.0000	0.2622	0.0942	0.0070	-0.0018	0.0000	0.0000	3.1396	0.9266	0.0750	-0.0189	0.0000
3048.1850	0.0111	-1.5978	0.0053	-1.5702	0.0064	0.0112	0.0000	0.0000	-0.0000	0.0000	0.0000	0.0000	0.0709	0.8340	0.3375	0.2081	-0.1331	-0.0038	-0.0000	0.2623	0.0943	0.0070	-0.0018	0.0000	-0.0000	3.1416	0.9276	0.0752	-0.0189	0.0000
3048.1950	0.0111	-1.5978	0.0053	-1.5702	0.0064	0.0112	0.0000	0.0000	-0.0000	0.0000	0.0000	0.0000	0.0004	0.7792	0.3673	0.2101	-0.0959	0.0178	-0.0000	0.2623	0.0942	0.0070	-0.0018	0.0000	-0.0000	3.1410	0.9271	0.0751	-0.0189	0.0000
3048.2050	0.0111	-1.5978	0.0053	-1.5702	0.0064	0.0112	0.0000	0.0000	-0.0000	0.0000	0.0000	0.0000	0.0334	0.8700	0.2791	0.1721	-0.1042	0.0145	-0.0000	0.2620	0.0941	0.0070	-0.0018	0.0000	-0.0000	3.1371	0.9261	0.0750	-0.0189	0.0000
3048.2150	0.0111	-1.5978	0.0053	-1.5702	0.0065	0.0112	0.0000	0.0000	-0.0000	0.0000	0.0000	0.0000	0.0867	0.8601	0.2648	0.2115	-0.1361	0.0174	0.0000	0.2622	0.0942	0.0070	-0.0018	0.0000	0.0000	3.1396	0.9267	0.0751	-0.0189	0.0000
3048.2270	0.0111	-1.5978	0.0053	-1.5702	0.0064	0.0112	0.0000	0.0000	-0.0000	0.0000	0.0000	0.0000	0.0601	0.7794	0.3076	0.2192	-0.1145	0.0205	-0.0000	0.2626	0.0944	0.0070	-0.0018	0.0000	-0.0000	3.1445	0.9286	0.0751	-0.0189	0.0000
3048.2370	0.0111	-1.5978	0.0053	-1.5702	0.0064	0.0112	0.0000	0.0000	-0.0000	0.0000	0.0000	0.0000	-0.0091	0.8169	0.2738	0.1873	-0.1193	0.0367	0.0000	0.2626	0.0944	0.0070	-0.0018	0.0000	0.0000	3.1450	0.9291	0.0752	-0.0189	0.0000
3048.2470	0.0112	-1.5978	0.0053	-1.5702	0.0064	0.0112	0.0000	0.0000	-0.0000	0.0000	0.0000	0.0000	0.0487	0.7360	0.2915	0.2370	-0.1115	0.0147	-0.0000	0.2624	0.0944	0.0070	-0.0018	0.0000	-0.0000	3.1426	0.9287	0.0752	-0.0189	0.0000
3048.2570	0.0111	-1.5978	0.0053	-1.5702	0.0064	0.0112	0.0000	0.0000	-0.0000	0.0000	0.0000	0.0000	0.0762	0.8520	0.3119	0.2168	-0.1420	-0.0106	0.0000	0.2626	0.0944	0.0070	-0.0018	0.0000	0.0000	3.1449	0.9290	0.0751	-0.0189	0.0000
3048.2690	0.0111	-1.5978	0.0053	-1.5702	0.0064	0.0112	0.0000	0.0000	-0.0000	0.0000	0.0000	0.0000	0.0604	0.8829	0.2533	0.1997	-0.0989	0.0050	0.0000	0.2625	0.0943	0.0070	-0.0018	0.0000	0.0000	3.1440	0.9281	0.0751	-0.0189	0.0000
3048.2790	0.0111	-1.5978	0.0053	-1.5702	0.0064	0.0112	0.0000	0.0000	-0.0000	0.0000	0.0000	0.0000	0.0653	0.7946	0.2954	0.2278	-0.1165	0.0196	0.0000	0.2622	0.0942	0.0070	-0.0018	0.0000	0.0000	3.1400	0.9271	0.0751	-0.0189	0.0000
3048.2890	0.0111	-1.5978	0.0053	-1.5702	0.0064	0.0112	0.0000	0.0000	-0.0000	0.0000	0.0000	0.0000	0.0197	0.8081	0.3035	0.2074	-0.1519	0.0208	0.0000	0.2622	0.0941	0.0070	-0.0018	0.0000	0.0000	3.1400	0.9260	0.0750	-0.0189	0.0000
3048.2990	0.0111	-1.5978	0.0053	-1.5702	0.0064	0.0112	0.0000	0.0000	-0.0000	0.0000	0.0000	0.0000	-0.0183	0.8081	0.2898	0.2031	-0.1153	0.0287	-0.0000	0.2622	0.0942	0.0070	-0.0018	0.0000	-0.0000	3.1404	0.9265	0.0750	-0.0189	0.0000
3048.3090	0.0111	-1.5978	0.0053	-1.5702	0.0064	0.0112	0.0000	0.0000	-0.0000	0.0000	0.0000	0.0000	-0.0396	0.8600	0.3066	0.1952	-0.1049	0.0076	-0.0000	0.2622	0.0942	0.0070	-0.0018	0.0000	-0.0000	3.1400	0.9271	0.0751	-0.0189	0.0000
3048.3210	0.0111	-1.5978	0.0053	-1.5702	0.0064	0.0111	0.0000	0.0000	-0.0000	0.0000	0.0000	0.0000	0.0373	0.8976	0.3544	0.2173	-0.1199	0.0157	0.0000	0.2623	0.0942	0.0070	-0.0018	0.0000	0.0000	3.1410	0.9270	0.0750	-0.0189	0.0000
3048.3310	0.0111	-1.5978	0.0053	-1.5702	0.0064	0.0112	0.0000	0.0000	-0.0000	0.0000	0.0000	0.0000	0.0143	0.7808	0.3133	0.2175	-0.1187	0.0275	0.0000	0.2625	0.0943	0.0070	-0.0018	0.0000	0.0000	3.1439	0.9280	0.0750	-0.0189	0.0000
3048.3410	0.0111	-1.5977	0.0053	-1.5702	0.0064	0.0112	0.0000	0.0000	-0.0000	0.0000	0.0000	0.0000	0.0215	0.8313	0.3760	0.1993	-0.1020	-0.0053	-0.0000	0.2620	0.0942	0.0070	-0.0018	0.0000	-0.0000	3.1377	0.9266	0.0751	-0.0189	0.0000
3048.3510	0.0112	-1.5978	0.0053	-1.5702	0.0065	0.0112	0.0000	0.0000	-0.0000	0.0000	0.0000	0.0000	-0.0093	0.7163	0.2805	0.2229	-0.1217	-0.0101	-0.0000	0.2623	0.0942	0.0070	-0.0018	0.0000	-0.0000	3.1410	0.9270	0.0750	-0.0189	0.0000
3048.3630	0.0112	-1.5978	0.0053	-1.5702	0.0064	0.0112	0.0000	0.0000	-0.0000	0.0000	0.0000	0.0000	-0.0193	0.7540	0.3263	0.2082	-0.1379	0.0019	-0.0000	0.2620	0.0941	0.0070	-0.0018	0.0000	-0.0000	3.1376	0.9256	0.0750	-0.0189	0.0000
3048.3730	0.0111	-1.5977	0.0053	-1.5702	0.0064	0.0112	0.0000	0.0000	-0.0000	0.0000	0.0000	0.0000	-0.0069	0.7968	0.3197	0.2041	-0.1333	0.0161	-0.0000	0.2625	0.0944	0.0070	-0.0018	0.0000	-0.0000	3.1431	0.9291	0.0752	-0.0189	0.0000
3048.3830	0.0112	-1.5978	0.0053	-1.5702	0.0065	0.0112	0.0000	0.0000	-0.0000	0.0000	0.0000	0.0000	-0.0220	0.8591	0.3078	0.2117	-0.1431	0.0153	-0.0000	0.2622	0.0943	0.0070	-0.0018	0.0000	-0.0000	3.1397	0.9277	0.0751	-0.0189	0.0000
3048.3930	0.0111	-1.5978	0.0053	-1.5702	0.0065	0.0112	0.0000	0.0000	-0.0000	0.0000	0.0000	0.0000	-0.1311	0.7729	0.3577	0.2140	-0.1120	0.0115	-0.0000	0.2619	0.0941	0.0070	-0.0018	0.0000	-0.0000	3.1367	0.9256	0.0750	-0.0189	0.0000
3048.4030	0.0111	-1.5978	0.0053	-1.5702	0.0064	0.0112	0.0000	0.0000	-0.0000	0.0000	0.0000	0.0000	-0.0850	0.7857	0.3340	0.2065	-0.1271	0.0251	0.0000	0.2621	0.0942	0.0070	-0.0018	0.0000	0.0000	3.1395	0.9265	0.0749	-0.0189	0.0000
3048.4150	0.0112	-1.5978	0.0053	-1.5702	0.0064	0.0112	0.0000	0.0000	-0.0000	0.0000	0.0000	0.0000	-0.0738	0.7930	0.2980	0.2244	-0.1224	-0.0084	0.0000	0.2622	0.0942	0.0070	-0.0018	0.0000	0.0000	3.1401	0.9271	0.0751	-0.0189	0.0000
3048.4250	0.0111	-1.5978	0.0053	-1.5702	0.0064	0.0112	0.0000	0.0000	-0.0000	0.0000	0.0000	0.0000	-0.1235	0.7650	0.3364	0.1940	-0.1622	-0.0075	0.0000	0.2617	0.0940	0.0070	-0.0017	0.0000	0.0000	3.1336	0.9245	0.0748	-0.0188	0.0000
3048.4350	0.0112	-1.5978	0.0053	-1.5702	0.0064	0.0112	0.0000	0.0000	-0.0000	0.0000	0.0000	0.0000	-0.0582	0.7883	0.2755	0.1997	-0.0961	0.0101	-0.0000	0.2621	0.0942	0.0070	-0.0018	0.0000	-0.0000	3.1386	0.9265	0.0750	-0.0189	0.0000
3048.4470	0.0111	-1.5978	0.0052	-1.5702	0.0064	0.0112	0.0000	0.0000	-0.0000	0.0000	0.0000	0.0000	-0.0290	0.7999	0.2848	0.2341	-0.1364	0.0426	0.0000	0.2627	0.0944	0.0070	-0.0018	0.0000	0.0000	3.1460	0.9291	0.0752	-0.0189	0.0000
3048.4570	0.0111	-1.5978	0.0053	-1.5702	0.0064	0.0112	0.0000	0.0000	-0.0000	0.0000	0.0000	0.0000	-0.2117	0.8920	0.3292	0.2129	-0.1267	0.0110	-0.0000	0.2621	0.0942	0.0070	-0.0018	0.0000	-0.0000	3.1386	0.9265	0.0750	-0.0189	0.0000
3048.4670	0.0111	-1.5978	0.0053	-1.5702	0.0064	0.0112	0.0000	0.0000	-0.0000	0.0000	0.0000	0.0000	-0.0913	0.8299	0.3228	0.2318	-0.1215	-0.0128	0.0000	0.2622	0.0942	0.0070	-0.0018	0.0000	0.0000	3.1400	0.9270	0.0750	-0.0189	0.0000
3048.4770	0.0111	-1.5978	0.0053	-1.5702	0.0064	0.0112	0.0000	0.0000	-0.0000	0.0000	0.0000	0.0000	-0.0157	0.7713	0.3525	0.2226	-0.1168	0.0104	0.0000	0.2622	0.0942	0.0070	-0.0018	0.0000	0.0000	3.1400	0.9270	0.0750	-0.0189	0.0000
3048.4870	0.0111	-1.5978	0.0053	-1.5702	0.0064	0.0112	0.0000	0.0000	-0.0000	0.0000	0.0000	0.0000	-0.0780	0.7797	0.3361	0.2275	-0.1210	0.0096	0.0000	0.2622	0.0942	0.0070	-0.0018	0.0000	0.0000	3.1401	0.9271	0.0751	-0.0189	0.0000
3048.4990	0.0112	-1.5978	0.0053	-1.5702	0.0065	0.0112	0.0000	0.0000	-0.0000	0.0000	0.0000	0.0000	-0.1587	0.7895	0.3115	0.2057	-0.1257	0.0280	-0.0000	0.2624	0.0944	0.0070	-0.0018	0.0000	-0.0000	3.1427	0.9287	0.0753	-0.0190	0.0000
3048.5090	0.0112	-1.5977	0.0053	-1.5702	0.0065	0.0112	0.0000	0.0000	-0.0000	0.0000	0.0000	0.0000	-0.1191	0.8352	0.2980	0.1994	-0.1301	-0.0023	-0.0000	0.2621	0.0941	0.0070	-0.0018	0.0000	-0.0000	3.1384	0.9255	0.0749	-0.0188	0.0000
3048.5190	0.0111	-1.5978	0.0053	-1.5702	0.0064	0.0112	0.0000	0.0000	-0.0000	0.0000	0.0000	0.0000	-0.0444	0.8044	0.2919	0.2152	-0.1198	-0.0126	-0.0000	0.2622	0.0942	0.0070	-0.0018	0.0000	-0.0000	3.1396	0.9266	0.0751	-0.0189	0.0000
3048.5290	0.0111	-1.5978	0.0053	-1.5702	0.0065	0.0112	0.0000	0.0000	-0.0000	0.0000	0.0000	0.0000	-0.1715	0.8641	0.2786	0.2352	-0.1310	0.0224	0.0000	0.2622	0.0942	0.0070	-0.0018	0.0000	0.0000	3.1400	0.9270	0.0750	-0.0189	0.0000
3048.5410	0.0112	-1.5978	0.0053	-1.5702	0.0064	0.0112	0.0000	0.0000	-0.0000	0.0000	0.0000	0.0000	-0.0322	0.7457	0.3150	0.2242	-0.1335	0.0024	0.0000	0.2622	0.0942	0.0070	-0.0018	0.0000	0.0000	3.1395	0.9265	0.0750	-0.0189	0.0000
3048.5510	0.0111	-1.5978	0.0053	-1.5702	0.0065	0.0112	0.0000	0.0000	-0.0000	0.0000	0.0000	0.0000	-0.1020	0.8513	0.3069	0.2178	-0.1183	-0.0067	-0.0000	0.2620	0.0942	0.0070	-0.0018	0.0000	-0.0000	3.1376	0.9266	0.0750	-0.0189	0.0000
3048.5610	0.0111	-1.5978	0.0053	-1.5702	0.0065	0.0112	0.0000	0.0000	-0.0000	0.0000	0.0000	0.0000	-0.2067	0.8328	0.3472	0.2027	-0.1131	0.0131	0.0000	0.2622	0.0943	0.0070	-0.0018	0.0000	0.0000	3.1405	0.9275	0.0750	-0.0189	0.0000
3048.5710	0.0111	-1.5978	0.0053	-1.5702	0.0064	0.0112	0.0000	0.0000	-0.0000	0.0000	0.0000	0.0000	-0.1302	0.7951	0.2940	0.2159	-0.1208	-0.0068	-0.0000	0.2624	0.0943	0.0070	-0.0018	0.0000	-0.0000	3.1420	0.9280	0.0751	-0.0189	0.0000
3048.5810	0.0111	-1.5978	0.0053	-1.5702	0.0064	0.0112	0.0000	0.0000	-0.0000	0.0000	0.0000	0.0000	-0.1103	0.8262	0.2700	0.1944	-0.1323	0.0011	0.0000	0.2622	0.0942	0.0070	-0.0018	0.0000	0.0000	3.1405	0.9266	0.0751	-0.0189	0.0000
3048.5930	0.0111	-1.5978	0.0053	-1.5702	0.0064	0.0112	0.0000	0.0000	-0.0000	0.0000	0.0000	0.0000	-0.0451	0.8234	0.3136	0.2017	-0.1028	0.0117	-0.0000	0.2623	0.0943	0.0070	-0.0018	0.0000	-0.0000	3.1414	0.9275	0.0750	-0.0189	0.0000
3048.6030	0.0111	-1.5978	0.0053	-1.5702	0.0064	0.0112	0.0000	0.0000	-0.0000	0.0000	0.0000	0.0000	-0.0149	0.8614	0.2530	0.1946	-0.1306	0.0264	0.0000	0.2620	0.0942	0.0070	-0.0018	0.0000	0.0000	3.1382	0.9272	0.0751	-0.0189	0.0000
3048.6130	0.0111	-1.5978	0.0053	-1.5702	0.0064	0.0112	0.0000	0.0000	-0.0000	0.0000	0.0000	0.0000	-0.0698	0.8156	0.3064	0.2093	-0.1388	0.0175	-0.0000	0.2623	0.0943	0.0070	-0.0018	0.0000	-0.0000	3.1415	0.9275	0.0751	-0.0189	0.0000
3048.6230	0.0111	-1.5978	0.0053	-1.5702	0.0064	0.0112	0.0000	0.0000	-0.0000	0.0000	0.0000	0.0000	-0.0581	0.8309	0.2920	0.2113	-0.0989	0.0032	-0.0000	0.2624	0.0943	0.0070	-0.0018	0.0000	-0.0000	3.1420	0.9280	0.0751	-0.0189	0.0000
3048.6350	0.0112	-1.5978	0.0053	-1.5702	0.0064	0.0112	0.0000	0.0000	-0.0000	0.0000	0.0000	0.0000	-0.0501	0.7685	0.3318	0.2306	-0.1327	0.0099	0.0000	0.2627	0.0945	0.0070	-0.0018	0.0000	0.0000	3.1455	0.9295	0.0751	-0.0189	0.0000
3048.6450	0.0112	-1.5978	0.0053	-1.5702	0.0064	0.0112	0.0000	0.0000	-0.0000	0.0000	0.0000	0.0000	-0.0613	0.8021	0.2874	0.1921	-0.1280	-0.0013	0.0000	0.2626	0.0944	0.0070	-0.0018	0.0000	0.0000	3.1444	0.9285	0.0750	-0.0189	0.0000
3048.6550	0.0111	-1.5978	0.0053	-1.5702	0.0064	0.0112	0.0000	0.0000	-0.0000	0.0000	0.0000	0.0000	-0.0479	0.9072	0.3557	0.2184	-0.1250	-0.0018	0.0000	0.2626	0.0944	0.0070	-0.0018	0.0000	0.0000	3.1450	0.9291	0.0752	-0.0189	0.0000
3048.6650	0.0111	-1.5978	0.0053	-1.5702	0.0064	0.0112	0.0000	0.0000	-0.0000	0.0000	0.0000	0.0000	-0.0042	0.8508	0.3041	0.2014	-0.1198	0.0249	0.0000	0.2621	0.0942	0.0070	-0.0018	0.0000	0.0000	3.1394	0.9265	0.0749	-0.0188	0.0000
3048.6770	0.0112	-1.5978	0.0053	-1.5702	0.0064	0.0112	0.0000	0.0000	-0.0000	0.0000	0.0000	0.0000	-0.0515	0.8169	0.3232	0.2322	-0.1037	-0.0040	0.0000	0.2627	0.0945	0.0070	-0.0018	0.0000	0.0000	3.1456	0.9297	0.0753	-0.0190	0.0000
3048.6870	0.0111	-1.5977	0.0053	-1.5702	0.0064	0.0112	0.0000	0.0000	-0.0000	0.0000	0.0000	0.0000	-0.1035	0.8334	0.3035	0.2247	-0.1330	0.0325	0.0000	0.2627	0.0945	0.0070	-0.0018	0.0000	0.0000	3.1462	0.9302	0.0754	-0.0190	0.0000
3048.6970	0.0111	-1.5978	0.0053	-1.5702	0.0064	0.0112	0.0000	0.0000	-0.0000	0.0000	0.0000	0.0000	-0.0664	0.8217	0.3186	0.2208	-0.1047	0.0120	-0.0000	0.2623	0.0943	0.0070	-0.0018	0.0000	-0.0000	3.1415	0.9275	0.0751	-0.0189	0.0000
3048.7070	0.0111	-1.5978	0.0053	-1.5702	0.0064	0.0112	0.0000	0.0000	-0.0000	0.0000	0.0000	0.0000	-0.0095	0.9259	0.2921	0.2261	-0.1011	0.0095	-0.0000	0.2623	0.0942	0.0070	-0.0018	0.0000	-0.0000	3.1409	0.9269	0.0749	-0.0189	0.0000
3048.7170	0.0111	-1.5978	0.0053	-1.5702	0.0065	0.0112	0.0000	0.0000	-0.0000	0.0000	0.0000	0.0000	-0.0306	0.7478	0.3205	0.2230	-0.1257	-0.0019	-0.0000	0.2622	0.0943	0.0070	-0.0018	0.0000	-0.0000	3.1406	0.9276	0.0751	-0.0189	0.0000
3048.7290	0.0111	-1.5978	0.0053	-1.5702	0.0064	0.0112	0.0000	0.0000	-0.0000	0.0000	0.0000	0.0000	-0.0656	0.7894	0.2982	0.2242	-0.1392	0.0184	-0.0000	0.2622	0.0943	0.0070	-0.0018	0.0000	-0.0000	3.1405	0.9275	0.0750	-0.0189	0.0000
3048.7390	0.0112	-1.5978	0.0053	-1.5702	0.0064	0.0112	0.0000	0.0000	-0.0000	0.0000	0.0000	0.0000	-0.0671	0.8146	0.2745	0.1984	-0.1379	0.0450	-0.0000	0.2624	0.0944	0.0070	-0.0018	0.0000	-0.0000	3.1426	0.9286	0.0752	-0.0189	0.0000
3048.7490	0.0112	-1.5977	0.0053	-1.5702	0.0064	0.0112	0.0000	0.0000	-0.0000	0.0000	0.0000	0.0000	-0.0261	0.8508	0.3291	0.1821	-0.1294	-0.0159	-0.0000	0.2620	0.0940	0.0070	-0.0018	0.0000	-0.0000	3.1372	0.9251	0.0750	-0.0189	0.0000
3048.7590	0.0111	-1.5978	0.0053	-1.5702	0.0064	0.0112	0.0000	0.0000	-0.0000	0.0000	0.0000	0.0000	-0.1041	0.7873	0.3275	0.2454	-0.1097	-0.0117	0.0000	0.2626	0.0944	0.0070	-0.0018	0.0000	0.0000	3.1450	0.9291	0.0752	-0.0189	0.0000
3048.7710	0.0111	-1.5978	0.0053	-1.5702	0.0065	0.0112	0.0000	0.0000	-0.0000	0.0000	0.0000	0.0000	-0.0800	0.8166	0.2878	0.2135	-0.1202	0.0149	-0.0000	0.2627	0.0945	0.0070	-0.0018	0.0000	-0.0000	3.1455	0.9296	0.0752	-0.0189	0.0000
3048.7810	0.0111	-1.5978	0.0053	-1.5702	0.0064	0.0112	0.0000	0.0000	-0.0000	0.0000	0.0000	0.0000	-0.0503	0.8476	0.2623	0.2036	-0.1304	0.0017	0.0000	0.2620	0.0942	0.0070	-0.0018	0.0000	0.0000	3.1382	0.9272	0.0751	-0.0189	0.0000
3048.7910	0.0111	-1.5978	0.0053	-1.5702	0.0064	0.0112	0.0000	0.0000	-0.0000	0.0000	0.0000	0.0000	-0.1633	0.8646	0.2794	0.1970	-0.1005	-0.0208	-0.0000	0.2623	0.0943	0.0070	-0.0018	0.0000	-0.0000	3.1415	0.9275	0.0751	-0.0189	0.0000
3048.8010	0.0111	-1.5978	0.0053	-1.5702	0.0064	0.0112	0.0000	0.0000	-0.0000	0.0000	0.0000	0.0000	-0.1738	0.7906	0.3228	0.2143	-0.1151	-0.0075	0.0000	0.2626	0.0944	0.0070	-0.0018	0.0000	0.0000	3.1445	0.9286	0.0751	-0.0189	0.0000
3048.8130	0.0112	-1.5978	0.0053	-1.5702	0.0064	0.0112	0.0000	0.0000	-0.0000	0.0000	0.0000	0.0000	-0.1852	0.9151	0.2841	0.2046	-0.1334	0.0223	-0.0000	0.2621	0.0942	0.0070	-0.0018	0.0000	-0.0000	3.1387	0.9267	0.0751	-0.0189	0.0000
3048.8230	0.0111	-1.5978	0.0053	-1.5702	0.0064	0.0112	0.0000	0.0000	-0.0000	0.0000	0.0000	0.0000	-0.1551	0.8340	0.3106	0.1869	-0.1385	0.0051	0.0000	0.2625	0.0943	0.0070	-0.0018	0.0000	0.0000	3.1436	0.9277	0.0752	-0.0189	0.0000
3048.8330	0.0111	-1.5978	0.0053	-1.5702	0.0065	0.0112	0.0000	0.0000	-0.0000	0.0000	0.0000	0.0000	-0.0360	0.8707	0.3618	0.2038	-0.1378	0.0000	0.0000	0.2626	0.0944	0.0070	-0.0018	0.0000	0.0000	3.1449	0.9290	0.0751	-0.0189	0.0000
3048.8430	0.0111	-1.5978	0.0053	-1.5702	0.0064	0.0112	0.0000	0.0000	-0.0000	0.0000	0.0000	0.0000	-0.0748	0.7899	0.3132	0.1861	-0.1211	-0.0004	0.0000	0.2627	0.0945	0.0070	-0.0018	0.0000	0.0000	3.1465	0.9296	0.0752	-0.0189	0.0000
3048.8530	0.0111	-1.5978	0.0053	-1.5702	0.0064	0.0112	0.0000	0.0000	-0.0000	0.0000	0.0000	0.0000	-0.0263	0.8179	0.2987	0.2477	-0.1215	-0.0064	0.0000	0.2622	0.0942	0.0070	-0.0018	0.0000	0.0000	3.1401	0.9272	0.0752	-0.0189	0.0000
3048.8650	0.0111	-1.5978	0.0053	-1.5702	0.0064	0.0112	0.0000	0.0000	-0.0000	0.0000	0.0000	0.0000	-0.1127	0.8676	0.2881	0.2209	-0.1040	-0.0031	0.0000	0.2622	0.0942	0.0070	-0.0018	0.0000	0.0000	3.1400	0.9271	0.0751	-0.0189	0.0000
3048.8750	0.0111	-1.5978	0.0053	-1.5702	0.0064	0.0112	0.0000	0.0000	-0.0000	0.0000	0.0000	0.0000	-0.0247	0.8198	0.3066	0.2131	-0.1312	-0.0048	-0.0000	0.2623	0.0943	0.0070	-0.0018	0.0000	-0.0000	3.1416	0.9276	0.0752	-0.0189	0.0000
3048.8850	0.0111	-1.5978	0.0053	-1.5702	0.0065	0.0112	0.0000	0.0000	-0.0000	0.0000	0.0000	0.0000	-0.0181	0.8890	0.3364	0.1915	-0.1201	-0.0257	-0.0000	0.2621	0.0942	0.0070	-0.0018	0.0000	-0.0000	3.1391	0.9270	0.0750	-0.0189	0.0000
3048.8950	0.0111	-1.5977	0.0053	-1.5702	0.0064	0.0112	0.0000	0.0000	-0.0000	0.0000	0.0000	0.0000	-0.1025	0.9169	0.2781	0.2344	-0.1290	-0.0024	-0.0000	0.2628	0.0945	0.0070	-0.0018	0.0000	-0.0000	3.1470	0.9301	0.0752	-0.0189	0.0000
3048.9070	0.0111	-1.5978	0.0053	-1.5702	0.0064	0.0112	0.0000	0.0000	-0.0000	0.0000	0.0000	0.0000	-0.2101	0.8350	0.3146	0.1943	-0.1222	0.0162	-0.0000	0.2623	0.0943	0.0070	-0.0018	0.0000	-0.0000	3.1414	0.9275	0.0750	-0.0189	0.0000
3048.9170	0.0111	-1.5978	0.0053	-1.5702	0.0065	0.0112	0.0000	0.0000	-0.0000	0.0000	0.0000	0.0000	-0.1250	0.8327	0.3007	0.1824	-0.1448	0.0141	0.0000	0.2622	0.0942	0.0070	-0.0018	0.0000	0.0000	3.1396	0.9266	0.0751	-0.0189	0.0000
3048.9270	0.0111	-1.5978	0.0053	-1.5702	0.0064	0.0112	0.0000	0.0000	-0.0000	0.0000	0.0000	0.0000	-0.0160	0.8606	0.3269	0.1948	-0.1439	-0.0215	0.0000	0.2623	0.0943	0.0070	-0.0018	0.0000	0.0000	3.1409	0.9279	0.0749	-0.0189	0.0000
3048.9370	0.0111	-1.5978	0.0053	-1.5702	0.0065	0.0112	0.0000	0.0000	-0.0000	0.0000	0.0000	0.0000	0.0053	0.8242	0.3472	0.2170	-0.1152	-0.0038	0.0000	0.2620	0.0942	0.0070	-0.0018	0.0000	0.0000	3.1381	0.9271	0.0750	-0.0189	0.0000
3048.9490	0.0111	-1.5978	0.0053	-1.5702	0.0064	0.0112	0.0000	0.0000	-0.0000	0.0000	0.0000	0.0000	-0.0856	0.8224	0.3008	0.2089	-0.1297	-0.0211	-0.0000	0.2624	0.0944	0.0070	-0.0018	0.0000	-0.0000	3.1427	0.9287	0.0753	-0.0190	0.0000
3048.9590	0.0111	-1.5978	0.0053	-1.5702	0.0065	0.0112	0.0000	0.0000	-0.0000	0.0000	0.0000	0.0000	-0.1175	0.9376	0.3484	0.2045	-0.1391	0.0020	-0.0000	0.2623	0.0942	0.0070	-0.0018	0.0000	-0.0000	3.1410	0.9271	0.0750	-0.0189	0.0000
3048.9690	0.0111	-1.5978	0.0053	-1.5702	0.0064	0.0112	0.0000	0.0000	-0.0000	0.0000	0.0000	0.0000	-0.1008	0.8451	0.2996	0.2407	-0.1185	-0.0173	-0.0000	0.2621	0.0942	0.0070	-0.0018	0.0000	-0.0000	3.1387	0.9266	0.0751	-0.0189	0.0000
3048.9790	0.0112	-1.5978	0.0053	-1.5702	0.0064	0.0112	0.0000	0.0000	-0.0000	0.0000	0.0000	0.0000	-0.1811	0.8552	0.3100	0.1936	-0.1279	-0.0187	-0.0000	0.2625	0.0943	0.0070	-0.0018	0.0000	-0.0000	3.1441	0.9282	0.0752	-0.0189	0.0000
3048.9890	0.0112	-1.5978	0.0053	-1.5702	0.0064	0.0112	0.0000	0.0000	-0.0000	0.0000	0.0000	0.0000	-0.1031	0.8731	0.3221	0.2405	-0.1478	-0.0018	0.0000	0.2628	0.0945	0.0070	-0.0018	0.0000	0.0000	3.1471	0.9301	0.0753	-0.0190	0.0000
3049.0010	0.0111	-1.5977	0.0053	-1.5702	0.0064	0.0112	0.0000	0.0000	-0.0000	0.0000	0.0000	0.0000	0.0789	0.7831	0.3210	0.2237	-0.1631	-0.0089	-0.0000	0.2624	0.0943	0.0070	-0.0018	0.0000	-0.0000	3.1421	0.9281	0.0752	-0.0189	0.0000
3049.0110	0.0111	-1.5978	0.0053	-1.5702	0.0064	0.0112	0.0000	0.0000	-0.0000	0.0000	0.0000	0.0000	-0.0239	0.8649	0.2756	0.2257	-0.1027	-0.0032	-0.0000	0.2618	0.0941	0.0070	-0.0018	0.0000	-0.0000	3.1357	0.9256	0.0750	-0.0189	0.0000
3049.0210	0.0111	-1.5978	0.0053	-1.5702	0.0064	0.0112	0.0000	0.0000	-0.0000	0.0000	0.0000	0.0000	-0.1472	0.8292	0.2897	0.2179	-0.1622	-0.0122	0.0000	0.2621	0.0941	0.0070	-0.0018	0.0000	0.0000	3.1385	0.9255	0.0749	-0.0189	0.0000
3049.0310	0.0111	-1.5978	0.0053	-1.5702	0.0064	0.0112	0.0000	0.0000	-0.0000	0.0000	0.0000	0.0000	0.1165	0.8692	0.3695	0.2307	-0.1212	-0.0056	-0.0000	0.2621	0.0942	0.0070	-0.0018	0.0000	-0.0000	3.1386	0.9266	0.0750	-0.0189	0.0000
3049.0430	0.0111	-1.5978	0.0053	-1.5702	0.0064	0.0112	0.0000	0.0000	-0.0000	0.0000	0.0000	0.0000	-0.1880	0.8437	0.3208	0.1881	-0.1185	0.0158	-0.0000	0.2620	0.0941	0.0070	-0.0018	0.0000	-0.0000	3.1381	0.9261	0.0750	-0.0189	0.0000
3049.0530	0.0112	-1.5978	0.0053	-1.5702	0.0064	0.0112	0.0000	0.0000	-0.0000	0.0000	0.0000	0.0000	-0.0426	0.8718	0.3289	0.2312	-0.1342	-0.0077	0.0000	0.2621	0.0942	0.0070	-0.0018	0.0000	0.0000	3.1395	0.9265	0.0749	-0.0189	0.0000
3049.0630	0.0111	-1.5978	0.0053	-1.5702	0.0064	0.0112	0.0000	0.0000	-0.0000	0.0000	0.0000	0.0000	-0.0371	0.8248	0.3039	0.2197	-0.1413	-0.0029	-0.0000	0.2623	0.0943	0.0070	-0.0018	0.0000	-0.0000	3.1415	0.9275	0.0751	-0.0189	0.0000
3049.0730	0.0111	-1.5978	0.0053	-1.5702	0.0064	0.0112	0.0000	0.0000	-0.0000	0.0000	0.0000	0.0000	0.0261	0.8038	0.3045	0.1986	-0.1277	-0.0144	-0.0000	0.2621	0.0942	0.0070	-0.0018	0.0000	-0.0000	3.1386	0.9266	0.0750	-0.0189	0.0000
3049.0830	0.0112	-1.5978	0.0053	-1.5702	0.0064	0.0112	0.0000	0.0000	-0.0000	0.0000	0.0000	0.0000	-0.0294	0.8019	0.2956	0.2234	-0.1217	-0.0033	-0.0000	0.2623	0.0943	0.0070	-0.0018	0.0000	-0.0000	3.1416	0.9277	0.0752	-0.0189	0.0000
3049.0950	0.0111	-1.5977	0.0053	-1.5702	0.0064	0.0112	0.0000	0.0000	-0.0000	0.0000	0.0000	0.0000	-0.0902	0.8709	0.3198	0.1856	-0.0987	-0.0019	0.0000	0.2621	0.0942	0.0070	-0.0018	0.0000	0.0000	3.1385	0.9265	0.0749	-0.0189	0.0000
3049.1050	0.0111	-1.5978	0.0053	-1.5702	0.0064	0.0112	0.0000	0.0000	-0.0000	0.0000	0.0000	0.0000	-0.1312	0.8145	0.3602	0.2280	-0.1111	-0.0155	0.0000	0.2628	0.0944	0.0070	-0.0018	0.0000	0.0000	3.1469	0.9290	0.0751	-0.0189	0.0000
3049.1150	0.0111	-1.5978	0.0053	-1.5702	0.0064	0.0112	0.0000	0.0000	-0.0000	0.0000	0.0000	0.0000	-0.0997	0.7764	0.2865	0.2078	-0.1224	-0.0111	-0.0000	0.2622	0.0943	0.0070	-0.0018	0.0000	-0.0000	3.1396	0.9276	0.0751	-0.0189	0.0000
3049.1250	0.0112	-1.5978	0.0053	-1.5702	0.0064	0.0112	0.0000	0.0000	-0.0000	0.0000	0.0000	0.0000	0.0361	0.7787	0.2498	0.2295	-0.1149	-0.0205	0.0000	0.2621	0.0942	0.0070	-0.0018	0.0000	0.0000	3.1386	0.9266	0.0751	-0.0189	0.0000
3049.1370	0.0111	-1.5978	0.0053	-1.5702	0.0065	0.0112	0.0000	0.0000	-0.0000	0.0000	0.0000	0.0000	-0.1544	0.7445	0.2408	0.2033	-0.1048	0.0011	-0.0000	0.2622	0.0941	0.0070	-0.0018	0.0000	-0.0000	3.1399	0.9260	0.0749	-0.0189	0.0000
3049.1470	0.0111	-1.5978	0.0053	-1.5702	0.0064	0.0112	0.0000	0.0000	-0.0000	0.0000	0.0000	0.0000	-0.0286	0.9013	0.3115	0.2103	-0.1328	0.0008	0.0000	0.2626	0.0944	0.0070	-0.0018	0.0000	0.0000	3.1451	0.9291	0.0752	-0.0189	0.0000
3049.1570	0.0111	-1.5977	0.0053	-1.5702	0.0064	0.0112	0.0000	0.0000	-0.0000	0.0000	0.0000	0.0000	-0.1324	0.7541	0.3262	0.2117	-0.1152	-0.0113	-0.0000	0.2623	0.0942	0.0070	-0.0018	0.0000	-0.0000	3.1410	0.9271	0.0751	-0.0189	0.0000
3049.1670	0.0112	-1.5978	0.0053	-1.5702	0.0064	0.0112	0.0000	0.0000	-0.0000	0.0000	0.0000	0.0000	-0.1797	0.8169	0.2521	0.2064	-0.1215	-0.0119	-0.0000	0.2623	0.0943	0.0070	-0.0018	0.0000	-0.0000	3.1416	0.9277	0.0752	-0.0189	0.0000
3049.1790	0.0112	-1.5978	0.0053	-1.5702	0.0064	0.0112	0.0000	0.0000	-0.0000	0.0000	0.0000	0.0000	-0.0095	0.8906	0.3124	0.1915	-0.1443	-0.0080	0.0000	0.2623	0.0943	0.0070	-0.0018	0.0000	0.0000	3.1409	0.9280	0.0750	-0.0189	0.0000
3049.1890	0.0111	-1.5978	0.0053	-1.5702	0.0064	0.0112	0.0000	0.0000	-0.0000	0.0000	0.0000	0.0000	0.0167	0.8352	0.3315	0.2203	-0.1412	-0.0113	-0.0000	0.2623	0.0942	0.0070	-0.0018	0.0000	-0.0000	3.1410	0.9271	0.0750	-0.0189	0.0000
3049.1990	0.0111	-1.5978	0.0053	-1.5702	0.0065	0.0112	0.0000	0.0000	-0.0000	0.0000	0.0000	0.0000	-0.1498	0.7905	0.2955	0.1896	-0.1240	-0.0013	-0.0000	0.2622	0.0942	0.0070	-0.0018	0.0000	-0.0000	3.1400	0.9270	0.0750	-0.0189	0.0000
3049.2090	0.0112	-1.5978	0.0053	-1.5702	0.0065	0.0112	0.0000	0.0000	-0.0000	0.0000	0.0000	0.0000	0.0471	0.7861	0.3475	0.2347	-0.1346	-0.0092	0.0000	0.2626	0.0944	0.0070	-0.0018	0.0000	0.0000	3.1446	0.9286	0.0752	-0.0189	0.0000
3049.2190	0.0111	-1.5978	0.0053	-1.5702	0.0064	0.0112	0.0000	0.0000	-0.0000	0.0000	0.0000	0.0000	-0.0280	0.8282	0.2946	0.2020	-0.1398	-0.0137	-0.0000	0.2627	0.0945	0.0070	-0.0018	0.0000	-0.0000	3.1456	0.9296	0.0752	-0.0189	0.0000
3049.2310	0.0111	-1.5978	0.0053	-1.5702	0.0064	0.0112	0.0000	0.0000	-0.0000	0.0000	0.0000	0.0000	-0.1247	0.9031	0.2864	0.2230	-0.1361	-0.0040	0.0000	0.2627	0.0945	0.0070	-0.0018	0.0000	0.0000	3.1455	0.9296	0.0752	-0.0189	0.0000
3049.2410	0.0111	-1.5978	0.0053	-1.5702	0.0065	0.0112	0.0000	0.0000	-0.0000	0.0000	0.0000	0.0000	-0.0516	0.7303	0.3473	0.2165	-0.1221	-0.0210	0.0000	0.2623	0.0943	0.0070	-0.0018	0.0000	0.0000	3.1411	0.9282	0.0752	-0.0189	0.0000
3049.2510	0.0111	-1.5978	0.0053	-1.5702	0.0064	0.0112	0.0000	0.0000	-0.0000	0.0000	0.0000	0.0000	-0.0171	0.7941	0.3063	0.2355	-0.1475	-0.0011	0.0000	0.2618	0.0940	0.0070	-0.0018	0.0000	0.0000	3.1356	0.9245	0.0749	-0.0188	0.0000
3049.2610	0.0111	-1.5978	0.0053	-1.5702	0.0064	0.0112	0.0000	0.0000	-0.0000	0.0000	0.0000	0.0000	-0.0713	0.7583	0.3097	0.1975	-0.1397	0.0056	0.0000	0.2622	0.0942	0.0070	-0.0018	0.0000	0.0000	3.1399	0.9270	0.0750	-0.0189	0.0000
3049.2730	0.0111	-1.5978	0.0053	-1.5702	0.0064	0.0112	0.0000	0.0000	-0.0000	0.0000	0.0000	0.0000	-0.1027	0.8145	0.3247	0.2170	-0.1459	-0.0130	-0.0000	0.2623	0.0943	0.0070	-0.0018	0.0000	-0.0000	3.1415	0.9275	0.0751	-0.0189	0.0000
3049.2830	0.0111	-1.5978	0.0053	-1.5702	0.0064	0.0112	0.0000	0.0000	-0.0000	0.0000	0.0000	0.0000	-0.0912	0.7871	0.2526	0.1994	-0.1103	-0.0287	-0.0000	0.2621	0.0942	0.0070	-0.0018	0.0000	-0.0000	3.1391	0.9271	0.0750	-0.0189	0.0000
3049.2930	0.0111	-1.5978	0.0053	-1.5702	0.0064	0.0112	0.0000	0.0000	-0.0000	0.0000	0.0000	0.0000	-0.1560	0.7327	0.2846	0.2055	-0.1321	-0.0049	-0.0000	0.2626	0.0944	0.0070	-0.0018	0.0000	-0.0000	3.1445	0.9286	0.0751	-0.0189	0.0000
3049.3030	0.0111	-1.5978	0.0053	-1.5702	0.0065	0.0112	0.0000	0.0000	-0.0000	0.0000	0.0000	0.0000	-0.0735	0.7468	0.3330	0.2149	-0.1041	0.0040	-0.0000	0.2623	0.0943	0.0070	-0.0018	0.0000	-0.0000	3.1415	0.9276	0.0751	-0.0189	0.0000
3049.3130	0.0111	-1.5977	0.0053	-1.5702	0.0064	0.0112	0.0000	0.0000	-0.0000	0.0000	0.0000	0.0000	-0.0932	0.7510	0.3089	0.2040	-0.1315	0.0061	-0.0000	0.2621	0.0942	0.0070	-0.0018	0.0000	-0.0000	3.1392	0.9271	0.0751	-0.0189	0.0000
3049.3250	0.0111	-1.5978	0.0053	-1.5702	0.0064	0.0112	0.0000	0.0000	-0.0000	0.0000	0.0000	0.0000	-0.1966	0.8448	0.2897	0.1836	-0.1256	-0.0219	-0.0000	0.2624	0.0944	0.0070	-0.0018	0.0000	-0.0000	3.1425	0.9286	0.0751	-0.0189	0.0000
3049.3350	0.0111	-1.5978	0.0053	-1.5702	0.0065	0.0112	0.0000	0.0000	-0.0000	0.0000	0.0000	0.0000	-0.1188	0.8606	0.2781	0.2133	-0.1297	-0.0144	0.0000	0.2625	0.0943	0.0070	-0.0018	0.0000	0.0000	3.1441	0.9281	0.0752	-0.0189	0.0000
3049.3450	0.0111	-1.5978	0.0053	-1.5702	0.0064	0.0112	0.0000	0.0000	-0.0000	0.0000	0.0000	0.0000	-0.1255	0.7997	0.2910	0.2438	-0.1098	0.0076	-0.0000	0.2619	0.0941	0.0070	-0.0018	0.0000	-0.0000	3.1366	0.9255	0.0749	-0.0188	0.0000
3049.3550	0.0111	-1.5978	0.0053	-1.5702	0.0064	0.0112	0.0000	0.0000	-0.0000	0.0000	0.0000	0.0000	-0.0384	0.8554	0.3333	0.2035	-0.1497	-0.0058	-0.0000	0.2620	0.0941	0.0070	-0.0018	0.0000	-0.0000	3.1376	0.9256	0.0749	-0.0189	0.0000
3049.3670	0.0111	-1.5978	0.0053	-1.5702	0.0065	0.0112	0.0000	0.0000	-0.0000	0.0000	0.0000	0.0000	-0.1431	0.8276	0.3144	0.2191	-0.1076	0.0027	-0.0000	0.2622	0.0942	0.0070	-0.0018	0.0000	-0.0000	3.1405	0.9265	0.0750	-0.0189	0.0000
3049.3770	0.0111	-1.5978	0.0053	-1.5702	0.0064	0.0112	0.0000	0.0000	-0.0000	0.0000	0.0000	0.0000	-0.1371	0.8577	0.3392	0.1910	-0.1134	0.0007	-0.0000	0.2624	0.0944	0.0070	-0.0018	0.0000	-0.0000	3.1431	0.9291	0.0752	-0.0189	0.0000
3049.3870	0.0111	-1.5978	0.0053	-1.5702	0.0064	0.0112	0.0000	0.0000	-0.0000	0.0000	0.0000	0.0000	-0.1088	0.8848	0.3155	0.1965	-0.1028	-0.0031	-0.0000	0.2625	0.0945	0.0070	-0.0018	0.0000	-0.0000	3.1435	0.9295	0.0752	-0.0189	0.0000
3049.3970	0.0112	-1.5978	0.0053	-1.5702	0.0064	0.0112	0.0000	0.0000	-0.0000	0.0000	0.0000	0.0000	-0.0289	0.7765	0.2846	0.2223	-0.1228	0.0030	0.0000	0.2622	0.0942	0.0070	-0.0018	0.0000	0.0000	3.1400	0.9270	0.0750	-0.0189	0.0000
3049.4070	0.0112	-1.5978	0.0053	-1.5702	0.0065	0.0112	0.0000	0.0000	-0.0000	0.0000	0.0000	0.0000	-0.0536	0.7045	0.3011	0.2163	-0.1289	-0.0102	-0.0000	0.2624	0.0944	0.0070	-0.0018	0.0000	-0.0000	3.1430	0.9290	0.0751	-0.0189	0.0000
3049.4190	0.0111	-1.5978	0.0053	-1.5702	0.0064	0.0112	0.0000	0.0000	-0.0000	0.0000	0.0000	0.0000	-0.1229	0.8006	0.3187	0.2114	-0.1239	-0.0064	-0.0000	0.2620	0.0940	0.0070	-0.0018	0.0000	-0.0000	3.1371	0.9251	0.0749	-0.0189	0.0000
3049.4290	0.0111	-1.5978	0.0053	-1.5702	0.0064	0.0112	0.0000	0.0000	-0.0000	0.0000	0.0000	0.0000	-0.0141	0.7803	0.3430	0.1931	-0.1087	-0.0058	0.0000	0.2623	0.0942	0.0070	-0.0018	0.0000	0.0000	3.1410	0.9271	0.0751	-0.0189	0.0000
3049.4390	0.0111	-1.5978	0.0053	-1.5702	0.0064	0.0112	0.0000	0.0000	-0.0000	0.0000	0.0000	0.0000	-0.1277	0.8998	0.3429	0.2487	-0.1151	-0.0085	-0.0000	0.2623	0.0943	0.0070	-0.0018	0.0000	-0.0000	3.1415	0.9276	0.0751	-0.0189	0.0000
3049.4490	0.0111	-1.5978	0.0053	-1.5702	0.0064	0.0112	0.0000	0.0000	-0.0000	0.0000	0.0000	0.0000	-0.1178	0.7640	0.3595	0.1935	-0.1263	-0.0033	0.0000	0.2622	0.0943	0.0070	-0.0018	0.0000	0.0000	3.1404	0.9275	0.0750	-0.0189	0.0000
3049.4590	0.0112	-1.5978	0.0053	-1.5702	0.0065	0.0112	0.0000	0.0000	-0.0000	0.0000	0.0000	0.0000	-0.0966	0.7639	0.3273	0.1856	-0.1271	-0.0110	-0.0000	0.2623	0.0942	0.0070	-0.0018	0.0000	-0.0000	3.1411	0.9272	0.0751	-0.0189	0.0000
3049.4690	0.0111	-1.5978	0.0053	-1.5702	0.0065	0.0112	0.0000	0.0000	-0.0000	0.0000	0.0000	0.0000	-0.1028	0.8243	0.2818	0.2207	-0.1405	-0.0149	-0.0000	0.2625	0.0943	0.0070	-0.0018	0.0000	-0.0000	3.1441	0.9281	0.0752	-0.0189	0.0000
3049.4810	0.0111	-1.5978	0.0053	-1.5702	0.0064	0.0112	0.0000	0.0000	-0.0000	0.0000	0.0000	0.0000	-0.1919	0.8538	0.3189	0.2100	-0.1428	0.0227	0.0000	0.2627	0.0945	0.0070	-0.0018	0.0000	0.0000	3.1455	0.9296	0.0752	-0.0189	0.0000
3049.4910	0.0111	-1.5978	0.0053	-1.5702	0.0064	0.0112	0.0000	0.0000	-0.0000	0.0000	0.0000	0.0000	-0.0533	0.7466	0.2690	0.1916	-0.1079	0.0008	0.0000	0.2627	0.0945	0.0070	-0.0018	0.0000	0.0000	3.1456	0.9297	0.0753	-0.0189	0.0000
3049.5010	0.0111	-1.5978	0.0053	-1.5702	0.0065	0.0112	0.0000	0.0000	-0.0000	0.0000	0.0000	0.0000	-0.1051	0.8717	0.3168	0.1933	-0.1043	-0.0151	-0.0000	0.2624	0.0944	0.0070	-0.0018	0.0000	-0.0000	3.1426	0.9287	0.0752	-0.0189	0.0000
3049.5110	0.0111	-1.5978	0.0053	-1.5702	0.0064	0.0112	0.0000	0.0000	-0.0000	0.0000	0.0000	0.0000	-0.0802	0.8678	0.3267	0.2065	-0.1405	0.0116	0.0000	0.2626	0.0943	0.0070	-0.0018	0.0000	0.0000	3.1447	0.9278	0.0753	-0.0190	0.0000
3049.5210	0.0111	-1.5978	0.0053	-1.5702	0.0064	0.0112	0.0000	0.0000	-0.0000	0.0000	0.0000	0.0000	-0.0680	0.7499	0.2562	0.2145	-0.1179	-0.0150	-0.0000	0.2619	0.0940	0.0070	-0.0018	0.0000	-0.0000	3.1361	0.9250	0.0749	-0.0188	0.0000
3049.5330	0.0111	-1.5978	0.0053	-1.5702	0.0064	0.0112	0.0000	0.0000	-0.0000	0.0000	0.0000	0.0000	-0.0512	0.7577	0.2532	0.2275	-0.1124	-0.0054	-0.0000	0.2621	0.0942	0.0070	-0.0018	0.0000	-0.0000	3.1386	0.9265	0.0750	-0.0189	0.0000
3049.5430	0.0111	-1.5978	0.0053	-1.5702	0.0064	0.0112	0.0000	0.0000	-0.0000	0.0000	0.0000	0.0000	-0.1577	0.7860	0.3947	0.1988	-0.1311	-0.0098	0.0000	0.2625	0.0943	0.0070	-0.0018	0.0000	0.0000	3.1435	0.9275	0.0750	-0.0189	0.0000
3049.5530	0.0111	-1.5978	0.0053	-1.5702	0.0064	0.0112	0.0000	0.0000	-0.0000	0.0000	0.0000	0.0000	-0.0739	0.7648	0.3207	0.1817	-0.1198	0.0020	0.0000	0.2622	0.0942	0.0070	-0.0018	0.0000	0.0000	3.1401	0.9271	0.0751	-0.0189	0.0000
3049.5630	0.0111	-1.5978	0.0053	-1.5702	0.0064	0.0112	0.0000	0.0000	-0.0000	0.0000	0.0000	0.0000	-0.0594	0.8418	0.2550	0.2142	-0.1116	-0.0032	0.0000	0.2622	0.0943	0.0070	-0.0018	0.0000	0.0000	3.1405	0.9275	0.0750	-0.0189	0.0000
3049.5750	0.0112	-1.5978	0.0053	-1.5702	0.0064	0.0112	0.0000	0.0000	-0.0000	0.0000	0.0000	0.0000	-0.0301	0.7799	0.2591	0.2041	-0.1447	0.0085	-0.0000	0.2622	0.0943	0.0070	-0.0018	0.0000	-0.0000	3.1402	0.9282	0.0752	-0.0189	0.0000
3049.5850	0.0112	-1.5978	0.0053	-1.5702	0.0064	0.0112	0.0000	0.0000	-0.0000	0.0000	0.0000	0.0000	0.0405	0.8466	0.3234	0.2107	-0.1461	0.0010	0.0000	0.2618	0.0940	0.0070	-0.0018	0.0000	0.0000	3.1351	0.9250	0.0749	-0.0188	0.0000
3049.5950	0.0111	-1.5978	0.0053	-1.5702	0.0065	0.0111	0.0000	0.0000	-0.0000	0.0000	0.0000	0.0000	-0.1286	0.8458	0.2906	0.1989	-0.1256	-0.0181	0.0000	0.2620	0.0942	0.0070	-0.0018	0.0000	0.0000	3.1377	0.9267	0.0751	-0.0189	0.0000
3049.6050	0.0111	-1.5978	0.0053	-1.5702	0.0064	0.0112	0.0000	0.0000	-0.0000	0.0000	0.0000	0.0000	0.0205	0.8073	0.3100	0.2034	-0.1437	0.0112	-0.0000	0.2626	0.0944	0.0070	-0.0018	0.0000	-0.0000	3.1446	0.9287	0.0752	-0.0189	0.0000
3049.6150	0.0111	-1.5978	0.0053	-1.5702	0.0064	0.0112	0.0000	0.0000	-0.0000	0.0000	0.0000	0.0000	-0.1785	0.7822	0.2723	0.2138	-0.1601	0.0075	-0.0000	0.2623	0.0943	0.0070	-0.0018	0.0000	-0.0000	3.1412	0.9282	0.0752	-0.0189	0.0000
3049.6270	0.0111	-1.5978	0.0053	-1.5702	0.0064	0.0112	0.0000	0.0000	-0.0000	0.0000	0.0000	0.0000	0.0150	0.8208	0.2491	0.2213	-0.1470	0.0062	-0.0000	0.2627	0.0945	0.0070	-0.0018	0.0000	-0.0000	3.1466	0.9297	0.0753	-0.0190	0.0000
3049.6370	0.0111	-1.5978	0.0053	-1.5702	0.0065	0.0112	0.0000	0.0000	-0.0000	0.0000	0.0000	0.0000	-0.1095	0.8233	0.2875	0.2042	-0.1269	-0.0024	-0.0000	0.2624	0.0944	0.0070	-0.0018	0.0000	-0.0000	3.1425	0.9286	0.0751	-0.0189	0.0000
3049.6470	0.0111	-1.5978	0.0053	-1.5702	0.0064	0.0112	0.0000	0.0000	-0.0000	0.0000	0.0000	0.0000	-0.1076	0.7945	0.2550	0.2193	-0.1377	0.0215	-0.0000	0.2622	0.0941	0.0070	-0.0018	0.0000	-0.0000	3.1400	0.9261	0.0750	-0.0189	0.0000
3049.6570	0.0111	-1.5978	0.0053	-1.5702	0.0064	0.0112	0.0000	0.0000	-0.0000	0.0000	0.0000	0.0000	-0.0454	0.8122	0.2959	0.2061	-0.1211	0.0176	-0.0000	0.2623	0.0942	0.0070	-0.0018	0.0000	-0.0000	3.1411	0.9271	0.0751	-0.0189	0.0000
3049.6690	0.0111	-1.5978	0.0053	-1.5702	0.0064	0.0112	0.0000	0.0000	-0.0000	0.0000	0.0000	0.0000	-0.0660	0.7482	0.3305	0.1923	-0.1131	-0.0169	0.0000	0.2620	0.0942	0.0070	-0.0018	0.0000	0.0000	3.1383	0.9272	0.0752	-0.0189	0.0000
3049.6790	0.0111	-1.5977	0.0053	-1.5702	0.0064	0.0111	0.0000	0.0000	-0.0000	0.0000	0.0000	0.0000	-0.1362	0.8748	0.3394	0.2159	-0.1408	-0.0182	-0.0000	0.2627	0.0944	0.0070	-0.0018	0.0000	-0.0000	3.1460	0.9291	0.0752	-0.0189	0.0000
3049.6890	0.0112	-1.5978	0.0053	-1.5702	0.0064	0.0112	0.0000	0.0000	-0.0000	0.0000	0.0000	0.0000	-0.0651	0.8310	0.2812	0.2179	-0.1312	-0.0112	-0.0000	0.2624	0.0943	0.0070	-0.0018	0.0000	-0.0000	3.1420	0.9281	0.0751	-0.0189	0.0000
3049.6990	0.0111	-1.5978	0.0053	-1.5702	0.0064	0.0112	0.0000	0.0000	-0.0000	0.0000	0.0000	0.0000	-0.0758	0.8352	0.3380	0.1940	-0.1110	0.0103	-0.0000	0.2622	0.0943	0.0070	-0.0018	0.0000	-0.0000	3.1405	0.9275	0.0750	-0.0189	0.0000
3049.7110	0.0111	-1.5978	0.0053	-1.5702	0.0064	0.0112	0.0000	0.0000	-0.0000	0.0000	0.0000	0.0000	-0.1048	0.8125	0.2772	0.2220	-0.1252	0.0205	-0.0000	0.2622	0.0943	0.0070	-0.0018	0.0000	-0.0000	3.1406	0.9276	0.0751	-0.0189	0.0000
3049.7210	0.0112	-1.5978	0.0053	-1.5702	0.0064	0.0112	0.0000	0.0000	-0.0000	0.0000	0.0000	0.0000	-0.0020	0.7849	0.3023	0.2125	-0.1155	-0.0075	-0.0000	0.2628	0.0945	0.0070	-0.0018	0.0000	-0.0000	3.1471	0.9302	0.0753	-0.0190	0.0000
3049.7310	0.0111	-1.5977	0.0053	-1.5702	0.0064	0.0112	0.0000	0.0000	-0.0000	0.0000	0.0000	0.0000	-0.0704	0.8688	0.2962	0.2064	-0.1230	0.0206	-0.0000	0.2620	0.0941	0.0070	-0.0018	0.0000	-0.0000	3.1375	0.9255	0.0749	-0.0188	0.0000
3049.7410	0.0111	-1.5978	0.0053	-1.5702	0.0064	0.0112	0.0000	0.0000	-0.0000	0.0000	0.0000	0.0000	-0.0631	0.7897	0.2811	0.2048	-0.1148	-0.0456	-0.0000	0.2621	0.0942	0.0070	-0.0018	0.0000	-0.0000	3.1391	0.9270	0.0750	-0.0189	0.0000
3049.7510	0.0111	-1.5978	0.0053	-1.5702	0.0065	0.0112	0.0000	0.0000	-0.0000	0.0000	0.0000	0.0000	-0.0465	0.7959	0.2744	0.2079	-0.1046	0.0102	-0.0000	0.2623	0.0942	0.0070	-0.0018	0.0000	-0.0000	3.1410	0.9271	0.0751	-0.0189	0.0000
3049.7630	0.0112	-1.5978	0.0053	-1.5702	0.0064	0.0112	0.0000	0.0000	-0.0000	0.0000	0.0000	0.0000	-0.1880	0.8750	0.2963	0.1881	-0.1354	0.0159	0.0000	0.2626	0.0944	0.0070	-0.0018	0.0000	0.0000	3.1451	0.9292	0.0753	-0.0190	0.0000
3049.7730	0.0111	-1.5978	0.0053	-1.5702	0.0065	0.0112	0.0000	0.0000	-0.0000	0.0000	0.0000	0.0000	-0.2570	0.7994	0.2792	0.2097	-0.1138	-0.0083	0.0000	0.2622	0.0943	0.0070	-0.0018	0.0000	0.0000	3.1405	0.9275	0.0750	-0.0189	0.0000
3049.7830	0.0111	-1.5978	0.0053	-1.5702	0.0065	0.0112	0.0000	0.0000	-0.0000	0.0000	0.0000	0.0000	-0.1316	0.8705	0.3268	0.2148	-0.1368	0.0118	-0.0000	0.2620	0.0941	0.0070	-0.0018	0.0000	-0.0000	3.1380	0.9260	0.0749	-0.0188	0.0000
3049.7930	0.0112	-1.5978	0.0053	-1.5702	0.0064	0.0112	0.0000	0.0000	-0.0000	0.0000	0.0000	0.0000	-0.0505	0.7676	0.2949	0.2146	-0.1131	0.0034	-0.0000	0.2620	0.0941	0.0070	-0.0018	0.0000	-0.0000	3.1381	0.9261	0.0750	-0.0189	0.0000
3049.8050	0.0111	-1.5978	0.0053	-1.5702	0.0064	0.0112	0.0000	0.0000	-0.0000	0.0000	0.0000	0.0000	0.0542	0.7766	0.2975	0.2372	-0.1204	-0.0021	0.0000	0.2622	0.0943	0.0070	-0.0018	0.0000	0.0000	3.1405	0.9276	0.0751	-0.0189	0.0000
3049.8150	0.0112	-1.5978	0.0053	-1.5702	0.0064	0.0112	0.0000	0.0000	-0.0000	0.0000	0.0000	0.0000	-0.0383	0.8381	0.3376	0.2290	-0.1370	-0.0105	0.0000	0.2620	0.0942	0.0070	-0.0018	0.0000	0.0000	3.1376	0.9266	0.0750	-0.0189	0.0000
3049.8250	0.0111	-1.5978	0.0053	-1.5702	0.0064	0.0112	0.0000	0.0000	-0.0000	0.0000	0.0000	0.0000	-0.1246	0.7997	0.3002	0.1840	-0.1632	-0.0078	-0.0000	0.2624	0.0944	0.0070	-0.0018	0.0000	-0.0000	3.1426	0.9287	0.0752	-0.0189	0.0000
3049.8350	0.0111	-1.5978	0.0053	-1.5702	0.0064	0.0112	0.0000	0.0000	-0.0000	0.0000	0.0000	0.0000	-0.0726	0.8165	0.3204	0.2281	-0.1053	-0.0262	-0.0000	0.2623	0.0943	0.0070	-0.0018	0.0000	-0.0000	3.1414	0.9275	0.0750	-0.0189	0.0000
3049.8470	0.0112	-1.5978	0.0053	-1.5702	0.0065	0.0112	0.0000	0.0000	-0.0000	0.0000	0.0000	0.0000	0.0113	0.8894	0.3185	0.2215	-0.1118	-0.0077	-0.0000	0.2623	0.0942	0.0070	-0.0018	0.0000	-0.0000	3.1411	0.9272	0.0752	-0.0189	0.0000
3049.8570	0.0111	-1.5978	0.0053	-1.5702	0.0064	0.0112	0.0000	0.0000	-0.0000	0.0000	0.0000	0.0000	0.0479	0.8114	0.2939	0.2176	-0.1239	0.0015	-0.0000	0.2624	0.0943	0.0070	-0.0018	0.0000	-0.0000	3.1419	0.9280	0.0750	-0.0189	0.0000
3049.8670	0.0111	-1.5978	0.0053	-1.5702	0.0064	0.0112	0.0000	0.0000	-0.0000	0.0000	0.0000	0.0000	-0.0464	0.7809	0.2440	0.2333	-0.1581	0.0075	0.0000	0.2628	0.0944	0.0070	-0.0018	0.0000	0.0000	3.1469	0.9290	0.0751	-0.0189	0.0000
3049.8770	0.0111	-1.5978	0.0053	-1.5702	0.0064	0.0112	0.0000	0.0000	-0.0000	0.0000	0.0000	0.0000	0.0293	0.8520	0.3354	0.2414	-0.1359	0.0135	-0.0000	0.2622	0.0943	0.0070	-0.0018	0.0000	-0.0000	3.1396	0.9276	0.0751	-0.0189	0.0000
3049.8890	0.0112	-1.5978	0.0053	-1.5702	0.0064	0.0112	0.0000	0.0000	-0.0000	0.0000	0.0000	0.0000	-0.0295	0.8708	0.2701	0.2033	-0.1193	0.0026	0.0000	0.2626	0.0944	0.0070	-0.0018	0.0000	0.0000	3.1451	0.9291	0.0752	-0.0189	0.0000
3049.8990	0.0112	-1.5978	0.0053	-1.5702	0.0065	0.0112	0.0000	0.0000	-0.0000	0.0000	0.0000	0.0000	-0.0109	0.8003	0.2813	0.2334	-0.1402	-0.0021	-0.0000	0.2624	0.0943	0.0070	-0.0018	0.0000	-0.0000	3.1421	0.9282	0.0752	-0.0189	0.0000
3049.9090	0.0112	-1.5978	0.0053	-1.5702	0.0065	0.0112	0.0000	0.0000	-0.0000	0.0000	0.0000	0.0000	-0.0151	0.7646	0.2693	0.1903	-0.1163	-0.0039	0.0000	0.2626	0.0943	0.0070	-0.0018	0.0000	0.0000	3.1451	0.9281	0.0752	-0.0189	0.0000
3049.9190	0.0111	-1.5978	0.0053	-1.5702	0.0064	0.0112	0.0000	0.0000	-0.0000	0.0000	0.0000	0.0000	-0.0881	0.8110	0.2538	0.2189	-0.1166	0.0286	0.0000	0.2628	0.0946	0.0070	-0.0018	0.0000	0.0000	3.1472	0.9302	0.0754	-0.0190	0.0000
3049.9290	0.0111	-1.5978	0.0053	-1.5702	0.0064	0.0112	0.0000	0.0000	-0.0000	0.0000	0.0000	0.0000	-0.0430	0.8297	0.2748	0.2199	-0.0928	0.0030	0.0000	0.2626	0.0944	0.0070	-0.0018	0.0000	0.0000	3.1446	0.9286	0.0752	-0.0189	0.0000
3049.9410	0.0111	-1.5978	0.0053	-1.5702	0.0064	0.0112	0.0000	0.0000	-0.0000	0.0000	0.0000	0.0000	0.0408	0.7761	0.2637	0.2090	-0.1287	0.0184	-0.0000	0.2620	0.0941	0.0070	-0.0018	0.0000	-0.0000	3.1382	0.9262	0.0751	-0.0189	0.0000
3049.9510	0.0112	-1.5978	0.0053	-1.5702	0.0064	0.0112	0.0000	0.0000	-0.0000	0.0000	0.0000	0.0000	0.0166	0.7812	0.3387	0.2066	-0.1243	0.0216	0.0000	0.2619	0.0940	0.0070	-0.0018	0.0000	0.0000	3.1370	0.9250	0.0749	-0.0189	0.0000
3049.9610	0.0112	-1.5978	0.0053	-1.5702	0.0064	0.0112	0.0000	0.0000	-0.0000	0.0000	0.0000	0.0000	-0.0132	0.8308	0.2885	0.2175	-0.1397	0.0121	0.0000	0.2622	0.0942	0.0070	-0.0018	0.0000	0.0000	3.1400	0.9270	0.0750	-0.0189	0.0000
3049.9710	0.0112	-1.5978	0.0053	-1.5702	0.0064	0.0112	0.0000	0.0000	-0.0000	0.0000	0.0000	0.0000	-0.0478	0.7997	0.2754	0.2407	-0.1245	0.0073	-0.0000	0.2623	0.0943	0.0070	-0.0018	0.0000	-0.0000	3.1410	0.9281	0.0751	-0.0189	0.0000
3049.9830	0.0112	-1.5978	0.0053	-1.5702	0.0064	0.0112	0.0000	0.0000	-0.0000	0.0000	0.0000	0.0000	-0.0307	0.7834	0.3340	0.2139	-0.1393	0.0225	-0.0000	0.2621	0.0942	0.0070	-0.0018	0.0000	-0.0000	3.1391	0.9271	0.0750	-0.0189	0.0000
3049.9930	0.0112	-1.5978	0.0053	-1.5702	0.0064	0.0112	0.0000	0.0000	-0.0000	0.0000	0.0000	0.0000	-0.1101	0.8505	0.3014	0.2133	-0.1422	0.0135	0.0000	0.2629	0.0946	0.0070	-0.0018	0.0000	0.0000	3.1486	0.9308	0.0754	-0.0190	0.0000
3050.0030	0.0111	-1.5978	0.0053	-1.5702	0.0064	0.0112	0.0000	0.0000	-0.0000	0.0000	0.0000	0.0000	-0.1236	0.8916	0.3103	0.2103	-0.1029	0.0297	0.0000	0.2627	0.0945	0.0070	-0.0018	0.0000	0.0000	3.1460	0.9301	0.0752	-0.0189	0.0000
3050.0130	0.0112	-1.5978	0.0053	-1.5702	0.0065	0.0112	0.0000	0.0000	-0.0000	0.0000	0.0000	0.0000	-0.0521	0.7754	0.3075	0.2166	-0.1569	0.0259	0.0000	0.2626	0.0944	0.0070	-0.0018	0.0000	0.0000	3.1452	0.9292	0.0753	-0.0190	0.0000
3050.0250	0.0111	-1.5978	0.0053	-1.5702	0.0064	0.0112	0.0000	0.0000	-0.0000	0.0000	0.0000	0.0000	-0.0921	0.7869	0.2655	0.2276	-0.1287	-0.0030	0.0000	0.2620	0.0942	0.0070	-0.0018	0.0000	0.0000	3.1382	0.9271	0.0751	-0.0189	0.0000
3050.0350	0.0111	-1.5978	0.0053	-1.5702	0.0064	0.0112	0.0000	0.0000	-0.0000	0.0000	0.0000	0.0000	-0.0889	0.8475	0.2844	0.2102	-0.1427	0.0180	-0.0000	0.2620	0.0941	0.0070	-0.0018	0.0000	-0.0000	3.1375	0.9255	0.0749	-0.0188	0.0000
3050.0450	0.0111	-1.5978	0.0053	-1.5702	0.0064	0.0112	0.0000	0.0000	-0.0000	0.0000	0.0000	0.0000	-0.0808	0.8718	0.3324	0.1952	-0.1042	0.0080	-0.0000	0.2623	0.0943	0.0070	-0.0018	0.0000	-0.0000	3.1415	0.9276	0.0751	-0.0189	0.0000
3050.0550	0.0112	-1.5978	0.0053	-1.5702	0.0064	0.0112	0.0000	0.0000	-0.0000	0.0000	0.0000	0.0000	0.0055	0.8379	0.2858	0.2267	-0.1355	0.0401	0.0000	0.2627	0.0945	0.0070	-0.0018	0.0000	0.0000	3.1457	0.9298	0.0754	-0.0190	0.0000
3050.0650	0.0111	-1.5978	0.0053	-1.5702	0.0064	0.0112	0.0000	0.0000	-0.0000	0.0000	0.0000	0.0000	-0.0869	0.7715	0.3297	0.2305	-0.1266	0.0133	-0.0000	0.2618	0.0941	0.0070	-0.0018	0.0000	-0.0000	3.1357	0.9256	0.0750	-0.0189	0.0000
3050.0770	0.0111	-1.5978	0.0053	-1.5702	0.0065	0.0112	0.0000	0.0000	-0.0000	0.0000	0.0000	0.0000	0.0016	0.8485	0.3395	0.2127	-0.0928	0.0012	0.0000	0.2619	0.0941	0.0070	-0.0018	0.0000	0.0000	3.1366	0.9256	0.0749	-0.0189	0.0000
3050.0870	0.0111	-1.5978	0.0053	-1.5702	0.0064	0.0112	0.0000	0.0000	-0.0000	0.0000	0.0000	0.0000	-0.0626	0.8376	0.2950	0.1929	-0.1334	0.0237	-0.0000	0.2622	0.0943	0.0070	-0.0018	0.0000	-0.0000	3.1397	0.9277	0.0752	-0.0189	0.0000
3050.0970	0.0111	-1.5978	0.0053	-1.5702	0.0065	0.0112	0.0000	0.0000	-0.0000	0.0000	0.0000	0.0000	-0.1721	0.7499	0.3246	0.2329	-0.1203	0.0030	-0.0000	0.2625	0.0944	0.0070	-0.0018	0.0000	-0.0000	3.1432	0.9292	0.0753	-0.0190	0.0000
3050.1070	0.0112	-1.5978	0.0053	-1.5702	0.0064	0.0112	0.0000	0.0000	-0.0000	0.0000	0.0000	0.0000	-0.2041	0.8325	0.3209	0.1950	-0.1484	0.0232	-0.0056	0.2814	0.0982	0.0073	-0.0023	-0.0006	-0.0393	3.3072	0.9711	0.0788	-0.0212	-0.0022
3050.1190	0.0111	-1.5978	0.0053	-1.5702	0.0064	0.0112	0.0000	0.0000	-0.0000	0.0000	0.0000	0.0000	-0.1533	0.8835	0.3051	0.2269	-0.1378	-0.0037	-0.0360	0.3713	0.1095	0.0083	-0.0052	-0.0049	-0.1837	3.8966	1.1219	0.0917	-0.0297	-0.0103
3050.1290	0.0111	-1.5978	0.0053	-1.5702	0.0064	0.0112	0.0000	0.0000	-0.0000	0.0000	0.0000	0.0000	-0.2752	1.1308	0.3418	0.2246	-0.1377	-0.0150	-0.0925	0.5283	0.1224	0.0096	-0.0110	-0.0134	-0.3850	4.7226	1.3328	0.1099	-0.0415	-0.0217
3050.1390	0.0111	-1.5978	0.0053	-1.5702	0.0064	0.0112	0.0000	0.0017	-0.0000	0.0000	0.0000	0.0000	-0.4441	1.3742	0.2835	0.2076	-0.1638	-0.0309	-0.1877	0.7831	0.1360	0.0111	-0.0212	-0.0285	-0.6600	5.8503	1.6214	0.1346	-0.0575	-0.0372
3050.1490	0.0111	-1.5977	0.0053	-1.5702	0.0064	0.0112	-0.0003	0.0043	-0.0000	0.0000	0.0000	0.0000	-0.8218	1.6373	0.2826	0.2147	-0.1816	-0.0922	-0.3315	1.1577	0.1485	0.0129	-0.0368	-0.0519	-1.0086	7.2861	1.9897	0.1662	-0.0780	-0.0568
3050.1610	0.0111	-1.5977	0.0053	-1.5702	0.0065	0.0111	-0.0034	0.0101	-0.0000	0.0000	0.0000	-0.0026	-1.0860	1.9497	0.2843	0.2198	-0.2482	-0.1412	-0.5820	1.7950	0.1588	0.0151	-0.0643	-0.0937	-1.5242	9.4024	2.5337	0.2130	-0.1083	-0.0859
3050.1710	0.0111	-1.5976	0.0053	-1.5702	0.0064	0.0111	-0.0059	0.0146	-0.0014	0.0000	-0.0015	-0.0056	-1.2156	2.3016	0.3416	0.2215	-0.2751	-0.1426	-0.8671	2.2917	0.1605	0.0169	-0.0960	-0.1421	-2.0349	11.4907	3.0688	0.2589	-0.1381	-0.1146
3050.1810	0.0110	-1.5974	0.0052	-1.5702	0.0064	0.0111	-0.0087	0.0181	-0.0016	0.0000	-0.0044	-0.0103	-1.1942	2.6341	0.2593	0.2500	-0.3059	-0.1483	-1.2321	2.5025	0.1543	0.0186	-0.1369	-0.2048	-2.6192	13.8855	3.6829	0.3116	-0.1724	-0.1475
3050.1910	0.0110	-1.5972	0.0051	-1.5703	0.0064	0.0109	-0.0120	0.0227	-0.0049	-0.0000	-0.0075	-0.0151	-1.4719	2.9715	0.3673	0.2480	-0.3620	-0.1344	-1.6867	2.7401	0.1374	0.0200	-0.1882	-0.2836	-3.2771	16.5676	4.3699	0.3706	-0.2108	-0.1846
3050.2030	0.0107	-1.5969	0.0050	-1.5702	0.0063	0.0107	-0.0137	0.0320	-0.0064	-0.0000	-0.0123	-0.0169	-1.3684	3.3493	0.4291	0.2200	-0.4032	-0.1244	-1.8055	3.0628	0.1007	0.0212	-0.2650	-0.2952	-4.1638	20.1842	5.2984	0.4503	-0.2627	-0.2346
3050.2130	0.0106	-1.5965	0.0049	-1.5703	0.0061	0.0105	-0.0162	0.0411	-0.0089	-0.0000	-0.0159	-0.0193	-1.6252	3.8004	0.4628	0.2711	-0.4259	-0.1334	-1.8821	3.3625	0.0533	0.0217	-0.3287	-0.3011	-4.9836	23.5199	6.1523	0.5236	-0.3105	-0.2807
3050.2230	0.0104	-1.5961	0.0048	-1.5703	0.0060	0.0103	-0.0214	0.0541	-0.0125	-0.0003	-0.0160	-0.0214	-1.9285	4.0897	0.5098	0.2585	-0.4222	-0.1240	-1.9664	3.6900	0.0580	0.0216	-0.3343	-0.3076	-5.8769	27.1420	7.0799	0.6033	-0.3626	-0.3311
3050.2330	0.0102	-1.5955	0.0046	-1.5703	0.0059	0.0101	-0.0283	0.0682	-0.0151	-0.0003	-0.0169	-0.0271	-2.0251	4.4121	0.6937	0.2508	-0.4564	-0.0920	-2.0584	4.0467	0.1570	0.0208	-0.3405	-0.3149	-6.8438	31.0621	8.0855	0.6896	-0.4191	-0.3856
3050.2430	0.0099	-1.5947	0.0044	-1.5704	0.0057	0.0097	-0.0345	0.0834	-0.0179	-0.0016	-0.0206	-0.0352	-2.2629	4.9836	0.8555	0.3182	-0.5013	-0.0879	-2.1583	4.4316	0.2628	0.0193	-0.3472	-0.3228	-7.8841	35.2645	9.1627	0.7821	-0.4797	-0.4442
3050.2550	0.0094	-1.5936	0.0040	-1.5704	0.0054	0.0093	-0.0448	0.1054	-0.0217	-0.0013	-0.0249	-0.0449	-2.4736	5.7947	1.0693	0.3118	-0.5453	-0.0132	-2.2888	4.9313	0.3987	0.0162	-0.3560	-0.3334	-9.2293	40.6822	10.5512	0.9016	-0.5581	-0.5201
3050.2650	0.0089	-1.5924	0.0037	-1.5704	0.0052	0.0088	-0.0500	0.1165	-0.0288	-0.0043	-0.0269	-0.0482	-2.4813	5.4225	1.1833	0.3539	-0.5555	-0.0551	-2.0537	3.9369	0.0761	-0.0174	-0.3408	-0.3201	-6.2818	28.4308	7.4077	0.6322	-0.3845	-0.3540
3050.2750	0.0084	-1.5912	0.0034	-1.5705	0.0049	0.0083	-0.0572	0.1305	-0.0310	-0.0026	-0.0326	-0.0521	-2.5644	5.6237	1.3025	0.3703	-0.5714	-0.0729	-2.0647	3.9537	0.0688	-0.0262	-0.3416	-0.3222	-6.2811	28.2891	7.3670	0.6289	-0.3837	-0.3540
3050.2850	0.0078	-1.5898	0.0031	-1.5705	0.0046	0.0077	-0.0645	0.1446	-0.0319	-0.0015	-0.0382	-0.0587	-2.3247	5.9972	1.2857	0.3329	-0.5594	-0.0888	-2.0756	3.9693	0.0613	-0.0351	-0.3424	-0.3243	-6.2804	28.1335	7.3238	0.6254	-0.3828	-0.3540
3050.2970	0.0069	-1.5878	0.0027	-1.5705	0.0040	0.0070	-0.0690	0.1651	-0.0322	-0.0008	-0.0431	-0.0685	-1.9909	5.8037	1.2447	0.3085	-0.5197	-0.0824	-2.0887	3.9852	0.0509	-0.0459	-0.3434	-0.3268	-6.2797	27.9127	7.2581	0.6198	-0.3815	-0.3540
3050.3070	0.0062	-1.5860	0.0024	-1.5705	0.0036	0.0062	-0.0739	0.1839	-0.0317	-0.0016	-0.0447	-0.0728	-1.9917	5.4067	1.0808	0.3261	-0.5285	-0.1299	-2.0997	3.9963	0.0413	-0.0549	-0.3442	-0.3289	-6.2792	27.7036	7.1944	0.6146	-0.3801	-0.3540
3050.3170	0.0054	-1.5841	0.0021	-1.5705	0.0032	0.0054	-0.0780	0.1968	-0.0347	-0.0019	-0.0472	-0.0774	-2.4978	5.4065	1.1591	0.2978	-0.5321	-0.1406	-1.0570	-0.3245	-1.3157	-0.1663	-0.2761	-0.2644	6.2865	-24.2459	-6.1386	-0.5290	0.3585	0.3540
3050.3270	0.0047	-1.5822	0.0018	-1.5705	0.0027	0.0047	-0.0703	0.1603	-0.0448	-0.0052	-0.0410	-0.0722	-1.6977	3.3302	0.8204	0.2455	-0.4996	-0.0247	-1.0461	-0.3719	-1.3195	-0.1582	-0.2750	-0.2623	6.2853	-24.4719	-6.2067	-0.5344	0.3599	0.3540
3050.3370	0.0039	-1.5805	0.0017	-1.5705	0.0022	0.0040	-0.0689	0.1653	-0.0291	-0.0015	-0.0411	-0.0686	-1.1545	1.7404	-0.0858	0.1087	-0.4205	-0.0351	-1.0352	-0.4186	-1.3238	-0.1503	-0.2740	-0.2602	6.2843	-24.6886	-6.2793	-0.5408	0.3615	0.3540
3050.3470	0.0033	-1.5787	0.0017	-1.5703	0.0017	0.0035	-0.0626	0.1661	-0.0178	-0.0000	-0.0424	-0.0560	-0.7469	-0.1554	-1.1865	-0.0671	-0.1915	-0.2493	-1.0243	-0.4655	-1.3283	-0.1423	-0.2729	-0.2581	6.2835	-24.9078	-6.3544	-0.5475	0.3632	0.3540
3050.3590	0.0026	-1.5767	0.0017	-1.5702	0.0012	0.0029	-0.0536	0.1483	-0.0143	-0.0029	-0.0331	-0.0530	-0.9077	-1.1255	-1.5628	-0.1693	-0.1110	-0.2823	-1.0111	-0.5212	-1.3335	-0.1328	-0.2717	-0.2555	6.2827	-25.1629	-6.4422	-0.5549	0.3651	0.3540
3050.3690	0.0021	-1.5752	0.0017	-1.5703	0.0009	0.0023	-0.0487	0.1387	-0.0093	-0.0051	-0.0256	-0.0510	-0.8052	-2.6204	-2.0287	-0.2043	-0.1383	-0.2621	-1.0002	-0.5655	-1.3369	-0.1247	-0.2706	-0.2534	6.2823	-25.3514	-6.5064	-0.5600	0.3664	0.3540
3050.3790	0.0016	-1.5738	0.0018	-1.5703	0.0006	0.0019	-0.0451	0.1204	-0.0055	-0.0039	-0.0244	-0.0460	-0.3299	-3.1078	-2.4542	-0.3143	-0.1132	-0.2965	-0.9892	-0.6087	-1.3400	-0.1166	-0.2696	-0.2513	6.2820	-25.5262	-6.5682	-0.5652	0.3677	0.3540
3050.3890	0.0012	-1.5726	0.0018	-1.5702	0.0004	0.0015	-0.0387	0.1065	-0.0039	-0.0048	-0.0198	-0.0400	-0.1207	-4.0478	-2.7814	-0.4020	0.0069	-0.3683	-0.9782	-0.6502	-1.3424	-0.1085	-0.2686	-0.2492	6.2819	-25.6809	-6.6221	-0.5697	0.3689	0.3540
3050.3990	0.0008	-1.5717	0.0018	-1.5702	0.0002	0.0011	-0.0317	0.0859	-0.0036	-0.0079	-0.0133	-0.0347	0.1004	-4.3727	-3.0025	-0.4257	-0.0110	-0.3583	-0.9672	-0.6894	-1.3437	-0.1003	-0.2676	-0.2471	6.2818	-25.8073	-6.6657	-0.5732	0.3698	0.3540
3050.4110	0.0005	-1.5708	0.0018	-1.5703	0.0000	0.0008	-0.0244	0.0629	-0.0038	-0.0065	-0.0106	-0.0273	0.0751	-4.2302	-3.2368	-0.5354	0.0416	-0.4025	-0.9540	-0.7334	-1.3441	-0.0903	-0.2664	-0.2445	6.2818	-25.9232	-6.7061	-0.5763	0.3706	0.3540
3050.4210	0.0003	-1.5703	0.0018	-1.5703	-0.0000	0.0005	-0.0181	0.0468	-0.0049	-0.0070	-0.0070	-0.0243	0.0582	-4.2208	-3.3722	-0.5445	0.0348	-0.3837	-0.9430	-0.7675	-1.2818	-0.0819	-0.2655	-0.2424	6.2818	-25.9890	-6.7275	-0.5779	0.3711	0.3540
3050.4310	0.0002	-1.5700	0.0018	-1.5704	-0.0001	0.0003	-0.0133	0.0299	-0.0052	-0.0095	-0.0026	-0.0203	0.0573	-4.2285	-3.1858	-0.5056	0.0505	-0.3419	-0.9320	-0.7999	-1.1020	-0.0734	-0.1944	-0.2403	6.2818	-26.0350	-6.7427	-0.5788	0.3713	0.3540
3050.4410	0.0001	-1.5699	0.0016	-1.5705	-0.0000	0.0001	-0.0090	0.0128	-0.0074	-0.0084	0.0025	-0.0128	0.0782	-3.8306	-2.9450	-0.4803	0.0689	-0.2685	-0.5593	-0.8297	-0.9208	-0.0649	-0.0948	-0.1715	6.2818	-26.0493	-6.7440	-0.5786	0.3712	0.3540
3050.4530	0.0001	-1.5699	0.0014	-1.5707	-0.0000	0.0001	-0.0005	-0.0072	-0.0118	-0.0090	0.0065	0.0010	0.4582	-4.1632	-2.4318	-0.4001	0.0973	-0.1697	0.4429	-1.9926	-0.7020	-0.0545	0.0247	0.0175	6.2818	-26.0349	-6.7322	-0.5772	0.3709	0.3540
3050.4630	0.0001	-1.5701	0.0012	-1.5708	0.0001	0.0001	-0.0001	-0.0077	-0.0041	-0.0036	0.0022	0.0003	-0.2780	-2.3076	-2.2503	-0.3379	0.1250	-0.1496	-0.0000	-0.0118	-0.0086	-0.0006	0.0002	0.0000	-0.0000	-0.1414	-0.0844	-0.0067	0.0018	0.0000
3050.4730	0.0001	-1.5703	0.0009	-1.5709	0.0001	0.0000	-0.0010	-0.0093	-0.0170	-0.0026	0.0012	-0.0003	-0.3842	-2.2546	-1.4302	-0.2162	0.1126	-0.1646	0.0000	-0.0090	-0.0066	-0.0004	0.0001	0.0000	0.0000	-0.1081	-0.0648	-0.0047	0.0013	0.0000
3050.4830	0.0001	-1.5706	0.0005	-1.5710	0.0001	-0.0000	-0.0010	-0.0150	-0.0234	-0.0039	0.0024	-0.0004	-0.8886	-1.1882	-0.8556	-0.1388	0.0503	-0.0786	-0.0000	-0.0053	-0.0040	-0.0002	0.0001	0.0000	-0.0000	-0.0635	-0.0393	-0.0025	0.0007	0.0000
3050.4950	0.0001	-1.5708	0.0000	-1.5711	0.0002	-0.0001	-0.0017	-0.0167	-0.0277	-0.0028	0.0014	-0.0007	-1.0180	-0.2815	-0.2451	0.0231	-0.0287	-0.0744	-0.0000	-0.0005	-0.0004	0.0001	-0.0000	0.0000	-0.0000	-0.0064	-0.0038	0.0009	-0.0002	0.0000
3050.5050	0.0001	-1.5710	-0.0003	-1.5712	0.0002	-0.0001	-0.0025	-0.0166	-0.0150	0.0004	0.0002	-0.0004	-1.0731	0.5582	0.2984	0.0676	-0.0747	-0.0491	0.0000	0.0034	0.0023	0.0003	-0.0001	0.0000	0.0000	0.0413	0.0224	0.0029	-0.0007	0.0000
3050.5150	0.0001	-1.5713	-0.0006	-1.5712	0.0002	-0.0001	-0.0023	-0.0166	-0.0139	0.0005	0.0001	-0.0002	-1.4143	1.3443	0.5602	0.1863	-0.1240	-0.0219	-0.0000	0.0068	0.0043	0.0004	-0.0001	0.0000	-0.0000	0.0813	0.0426	0.0047	-0.0012	0.0000
3050.5250	0.0001	-1.5715	-0.0007	-1.5712	0.0002	-0.0001	-0.0033	-0.0137	-0.0139	0.0010	0.0000	-0.0002	-1.4916	1.7532	0.9232	0.2908	-0.1481	0.0363	0.0000	0.0092	0.0060	0.0006	-0.0002	0.0000	0.0000	0.1104	0.0591	0.0062	-0.0016	0.0000
3050.5350	0.0000	-1.5716	-0.0009	-1.5712	0.0002	-0.0001	-0.0027	-0.0103	-0.0098	0.0034	-0.0013	-0.0001	-1.5216	1.8717	0.9854	0.2987	-0.1942	0.0332	-0.0000	0.0117	0.0076	0.0007	-0.0002	0.0000	-0.0000	0.1404	0.0745	0.0072	-0.0019	0.0000
3050.5470	0.0000	-1.5717	-0.0010	-1.5712	0.0002	-0.0001	-0.0020	-0.0047	-0.0060	0.0051	-0.0013	0.0001	-1.4640	2.0495	1.0053	0.3301	-0.2145	0.0495	0.0000	0.0127	0.0083	0.0007	-0.0002	0.0000	0.0000	0.1521	0.0815	0.0078	-0.0021	0.0000
3050.5570	-0.0000	-1.5717	-0.0011	-1.5712	0.0002	-0.0001	-0.0014	-0.0012	-0.0022	0.0056	-0.0013	0.0001	-1.4460	1.9733	0.9398	0.3699	-0.2721	0.0875	-0.0000	0.0134	0.0087	0.0007	-0.0002	0.0000	-0.0000	0.1606	0.0853	0.0079	-0.0021	0.0000
3050.5670	-0.0000	-1.5716	-0.0010	-1.5711	0.0002	-0.0002	-0.0010	0.0014	0.0001	0.0067	-0.0043	0.0003	-1.2438	1.7888	0.9407	0.3503	-0.2262	0.1286	0.0000	0.0128	0.0082	0.0007	-0.0002	0.0000	0.0000	0.1532	0.0810	0.0075	-0.0020	0.0000
3050.5770	-0.0000	-1.5716	-0.0009	-1.5710	0.0001	-0.0001	-0.0005	0.0015	0.0038	0.0075	-0.0034	0.0018	-1.0821	1.8794	0.8057	0.3259	-0.2277	0.0887	-0.0000	0.0118	0.0076	0.0006	-0.0002	0.0000	-0.0000	0.1412	0.0748	0.0065	-0.0018	0.0000
3050.5870	-0.0000	-1.5716	-0.0008	-1.5709	0.0001	-0.0001	-0.0003	0.0047	0.0067	0.0057	-0.0035	0.0010	-1.1009	1.5268	0.6942	0.3008	-0.2283	0.0939	-0.0000	0.0111	0.0069	0.0005	-0.0001	0.0000	-0.0000	0.1334	0.0682	0.0057	-0.0015	0.0000
3050.5990	-0.0000	-1.5714	-0.0006	-1.5708	0.0001	-0.0001	-0.0002	0.0057	0.0090	0.0041	-0.0026	0.0014	-0.9462	1.3018	0.4926	0.2523	-0.2154	0.0866	0.0000	0.0089	0.0056	0.0004	-0.0001	0.0000	0.0000	0.1061	0.0547	0.0045	-0.0012	0.0000
3050.6090	-0.0000	-1.5714	-0.0005	-1.5707	0.0000	-0.0001	-0.0002	0.0068	0.0103	0.0016	-0.0022	0.0012	-0.8686	1.0852	0.4070	0.1905	-0.1921	0.0706	-0.0000	0.0074	0.0045	0.0003	-0.0001	0.0000	-0.0000	0.0891	0.0446	0.0034	-0.0009	0.0000
3050.6190	-0.0000	-1.5712	-0.0003	-1.5708	0.0000	-0.0000	-0.0001	0.0065	0.0099	0.0008	-0.0016	0.0013	-0.7065	0.9455	0.3506	0.1805	-0.1652	0.0544	0.0000	0.0062	0.0036	0.0002	-0.0001	0.0000	0.0000	0.0740	0.0353	0.0026	-0.0007	0.0000
3050.6290	-0.0000	-1.5712	-0.0002	-1.5708	0.0000	-0.0000	-0.0001	0.0067	0.0095	0.0005	-0.0005	0.0006	-0.5428	0.8066	0.3094	0.1790	-0.1738	0.1072	0.0000	0.0051	0.0029	0.0002	-0.0001	0.0000	0.0000	0.0605	0.0288	0.0022	-0.0006	0.0000
3050.6410	-0.0000	-1.5711	-0.0001	-1.5708	-0.0000	-0.0000	-0.0000	0.0068	0.0093	0.0003	-0.0003	0.0003	-0.4380	0.4357	0.2431	0.1741	-0.1943	0.1127	-0.0000	0.0035	0.0018	0.0001	-0.0000	0.0000	-0.0000	0.0418	0.0179	0.0012	-0.0003	0.0000
3050.6510	-0.0000	-1.5710	0.0000	-1.5707	-0.0000	-0.0000	0.0000	0.0064	0.0080	0.0003	-0.0002	0.0004	-0.2354	0.3420	-0.3664	0.1512	-0.2104	0.0808	0.0000	0.0022	0.0009	0.0000	-0.0000	0.0000	0.0000	0.0262	0.0092	0.0005	-0.0001	0.0000
3050.6610	-0.0000	-1.5709	0.0001	-1.5707	-0.0000	0.0000	0.0001	0.0065	0.0017	0.0002	-0.0002	0.0005	-0.1682	0.2195	0.0734	0.1335	-0.1831	0.0893	0.0000	0.0006	-0.0001	-0.0000	0.0000	0.0000	0.0000	0.0073	-0.0009	-0.0004	0.0001	0.0000
3050.6710	-0.0000	-1.5708	0.0001	-1.5707	-0.0000	0.0000	0.0001	0.0061	0.0025	0.0003	-0.0002	0.0005	0.0201	0.0087	-0.0558	0.0711	-0.1736	0.0472	0.0000	0.0001	-0.0004	-0.0001	0.0000	0.0000	0.0000	0.0016	-0.0036	-0.0007	0.0002	0.0000
3050.6830	-0.0001	-1.5708	0.0002	-1.5707	-0.0000	0.0000	0.0004	0.0047	0.0031	-0.0002	-0.0002	-0.0001	0.1938	-0.2010	-0.1783	0.0570	-0.1609	0.0660	-0.0000	-0.0007	-0.0009	-0.0001	0.0000	0.0000	-0.0000	-0.0082	-0.0087	-0.0011	0.0003	0.0000
3050.6930	-0.0001	-1.5708	0.0002	-1.5707	-0.0000	0.0000	0.0004	0.0026	0.0024	-0.0002	-0.0001	-0.0000	0.2587	-0.1528	-0.2478	0.0483	-0.1453	0.0178	0.0000	-0.0012	-0.0012	-0.0001	0.0000	0.0000	0.0000	-0.0141	-0.0116	-0.0013	0.0003	0.0000
3050.7030	-0.0000	-1.5708	0.0002	-1.5706	-0.0000	-0.0000	0.0006	0.0014	0.0011	-0.0016	-0.0001	-0.0000	0.3870	0.0244	-0.1892	0.0504	-0.1570	0.0457	-0.0000	-0.0010	-0.0011	-0.0001	0.0000	0.0000	-0.0000	-0.0124	-0.0110	-0.0012	0.0003	0.0000
3050.7130	-0.0000	-1.5707	0.0002	-1.5707	-0.0000	0.0000	0.0006	0.0006	0.0004	-0.0009	-0.0001	-0.0001	0.4860	0.0847	-0.1606	0.0187	-0.1152	0.0219	0.0000	-0.0013	-0.0012	-0.0001	0.0000	0.0000	0.0000	-0.0158	-0.0115	-0.0012	0.0003	0.0000
3050.7250	0.0000	-1.5707	0.0002	-1.5707	0.0000	0.0001	0.0006	-0.0002	-0.0016	-0.0013	-0.0001	-0.0000	0.4170	0.1109	-0.1017	0.0447	-0.1418	0.0241	-0.0000	-0.0007	-0.0008	-0.0001	0.0000	0.0000	-0.0000	-0.0087	-0.0083	-0.0009	0.0003	0.0000
3050.7350	0.0000	-1.5708	0.0001	-1.5708	-0.0000	-0.0000	0.0008	-0.0010	-0.0012	-0.0015	-0.0001	-0.0001	0.2374	0.1511	-0.1197	0.0563	-0.1296	0.0318	-0.0000	0.0000	-0.0004	-0.0000	0.0000	0.0000	-0.0000	0.0001	-0.0035	-0.0004	0.0001	0.0000
3050.7450	-0.0000	-1.5708	0.0001	-1.5708	-0.0000	0.0000	0.0005	-0.0010	-0.0025	-0.0014	-0.0001	-0.0001	0.2476	0.1406	0.0370	0.0451	-0.1508	0.0245	0.0000	0.0000	-0.0003	-0.0000	0.0000	0.0000	0.0000	0.0003	-0.0033	-0.0003	0.0001	0.0000
3050.7550	0.0000	-1.5709	0.0000	-1.5708	-0.0000	0.0000	0.0003	-0.0011	-0.0027	-0.0008	-0.0000	-0.0001	0.1213	0.2711	0.0294	0.0743	-0.1041	0.0724	-0.0000	0.0002	-0.0000	-0.0000	0.0000	0.0000	-0.0000	0.0023	-0.0003	-0.0000	0.0000	0.0000
3050.7650	0.0000	-1.5709	-0.0000	-1.5708	0.0000	-0.0000	0.0003	-0.0008	-0.0021	-0.0005	0.0000	-0.0001	0.2015	0.3201	0.1401	0.0948	-0.1620	0.0482	0.0000	0.0008	0.0004	0.0000	-0.0000	0.0000	0.0000	0.0093	0.0038	0.0003	-0.0001	0.0000
3050.7770	0.0000	-1.5709	-0.0000	-1.5709	0.0000	0.0000	0.0002	-0.0004	-0.0007	-0.0004	0.0000	-0.0001	0.1884	0.3469	0.0778	0.0827	-0.1476	0.0233	0.0000	0.0007	0.0003	0.0000	-0.0000	0.0000	0.0000	0.0087	0.0032	0.0003	-0.0001	0.0000
3050.7870	0.0000	-1.5709	-0.0000	-1.5708	-0.0000	-0.0000	0.0002	-0.0003	-0.0005	-0.0003	0.0000	-0.0001	0.1005	0.3329	0.0560	0.0934	-0.1612	0.0459	-0.0000	0.0013	0.0006	0.0000	-0.0000	0.0000	-0.0000	0.0152	0.0058	0.0005	-0.0001	0.0000
3050.7970	0.0000	-1.5709	0.0000	-1.5708	0.0000	0.0000	0.0001	-0.0003	-0.0004	-0.0003	0.0000	-0.0000	0.0133	0.3634	0.0872	0.1049	-0.1488	0.0255	-0.0000	0.0011	0.0005	0.0000	-0.0000	0.0000	-0.0000	0.0137	0.0052	0.0004	-0.0001	0.0000
3050.8070	0.0000	-1.5709	-0.0001	-1.5708	0.0000	0.0000	0.0001	-0.0002	-0.0009	-0.0002	0.0000	-0.0001	0.0265	0.3594	0.1234	0.0926	-0.1496	0.0523	-0.0000	0.0012	0.0005	0.0000	-0.0000	0.0000	-0.0000	0.0147	0.0053	0.0005	-0.0001	0.0000
3050.8190	0.0000	-1.5709	-0.0001	-1.5708	-0.0000	0.0000	0.0001	-0.0008	-0.0014	-0.0002	0.0000	-0.0000	-0.0122	0.4594	0.1798	0.0971	-0.1455	0.0183	0.0000	0.0017	0.0010	0.0001	-0.0000	0.0000	0.0000	0.0209	0.0094	0.0008	-0.0002	0.0000
3050.8290	0.0000	-1.5709	-0.0001	-1.5709	0.0000	-0.0000	0.0001	-0.0011	-0.0017	-0.0001	0.0000	-0.0000	-0.1108	0.6095	0.2370	0.1288	-0.1319	0.0434	0.0000	0.0015	0.0009	0.0001	-0.0000	0.0000	0.0000	0.0184	0.0089	0.0007	-0.0002	0.0000
3050.8390	0.0000	-1.5709	-0.0001	-1.5708	0.0000	0.0000	0.0001	-0.0006	-0.0018	-0.0001	0.0000	-0.0000	-0.2581	0.5809	0.3106	0.1500	-0.1647	0.0502	0.0000	0.0018	0.0011	0.0001	-0.0000	0.0000	0.0000	0.0216	0.0111	0.0011	-0.0003	0.0000
3050.8490	0.0000	-1.5709	-0.0002	-1.5708	0.0000	-0.0000	0.0001	-0.0005	-0.0013	-0.0001	0.0000	-0.0001	-0.2010	0.5024	0.2916	0.1389	-0.1300	0.0631	-0.0000	0.0021	0.0012	0.0001	-0.0000	0.0000	-0.0000	0.0251	0.0117	0.0012	-0.0003	0.0000
3050.8590	0.0000	-1.5709	-0.0001	-1.5709	0.0000	-0.0000	0.0000	-0.0001	-0.0003	-0.0001	0.0000	-0.0000	-0.1211	0.5761	0.2463	0.1371	-0.1620	0.0510	0.0000	0.0020	0.0012	0.0001	-0.0000	0.0000	0.0000	0.0235	0.0121	0.0011	-0.0003	0.0000
3050.8710	-0.0000	-1.5709	-0.0001	-1.5708	-0.0000	-0.0000	0.0000	0.0007	0.0010	0.0002	0.0000	0.0000	-0.1601	0.5777	0.2168	0.1321	-0.1677	0.0511	0.0000	0.0017	0.0010	0.0001	-0.0000	0.0000	0.0000	0.0202	0.0099	0.0009	-0.0002	0.0000
3050.8810	-0.0000	-1.5708	-0.0000	-1.5708	-0.0000	0.0000	-0.0000	0.0013	0.0021	0.0009	0.0000	0.0000	-0.0917	0.6081	0.0698	0.0946	-0.1243	0.0554	0.0000	0.0006	0.0003	0.0000	-0.0000	0.0000	0.0000	0.0071	0.0026	0.0002	-0.0001	0.0000
3050.8910	-0.0000	-1.5708	0.0000	-1.5708	-0.0000	0.0000	-0.0001	0.0024	0.0029	0.0005	0.0000	0.0000	0.0188	0.3149	-0.0846	0.0733	-0.1444	0.0448	-0.0000	0.0001	-0.0001	-0.0000	0.0000	0.0000	-0.0000	0.0008	-0.0007	-0.0002	0.0001	0.0000
3050.9010	-0.0001	-1.5708	0.0001	-1.5708	-0.0000	0.0000	-0.0000	0.0024	0.0035	0.0004	0.0000	0.0000	0.0159	0.1015	-0.2078	0.0500	-0.0923	0.0285	0.0000	-0.0007	-0.0006	-0.0001	0.0000	0.0000	0.0000	-0.0082	-0.0058	-0.0007	0.0002	0.0000
3050.9130	-0.0000	-1.5707	0.0002	-1.5707	0.0000	0.0000	-0.0000	0.0023	0.0034	0.0003	0.0000	0.0000	0.0945	0.0956	-0.2465	0.0368	-0.1074	0.0334	0.0000	-0.0013	-0.0012	-0.0001	0.0000	0.0000	0.0000	-0.0159	-0.0116	-0.0012	0.0003	0.0000
3050.9230	-0.0000	-1.5707	0.0002	-1.5707	-0.0000	0.0001	0.0000	0.0014	0.0012	0.0001	0.0000	0.0000	0.2141	0.0300	-0.2478	0.0244	-0.0934	0.0442	0.0000	-0.0016	-0.0013	-0.0001	0.0000	0.0000	0.0000	-0.0187	-0.0124	-0.0011	0.0003	0.0000
3050.9330	-0.0000	-1.5707	0.0002	-1.5707	-0.0000	0.0000	0.0000	0.0007	0.0005	0.0000	0.0000	0.0000	0.2657	0.0392	-0.1665	-0.0232	-0.0913	0.0314	-0.0000	-0.0013	-0.0012	-0.0001	0.0000	0.0000	-0.0000	-0.0157	-0.0114	-0.0011	0.0003	0.0000
3050.9430	-0.0000	-1.5708	0.0001	-1.5707	-0.0000	0.0000	0.0001	0.0003	-0.0002	-0.0005	-0.0001	0.0000	0.3099	0.1076	-0.1567	0.0527	-0.1009	0.0233	0.0000	-0.0010	-0.0009	-0.0001	0.0000	0.0000	0.0000	-0.0115	-0.0092	-0.0009	0.0002	0.0000
3050.9530	-0.0000	-1.5707	0.0001	-1.5708	0.0000	-0.0000	0.0001	-0.0002	-0.0010	-0.0008	-0.0000	0.0000	0.2069	0.1331	-0.1552	0.0464	-0.1005	0.0349	-0.0000	-0.0010	-0.0008	-0.0001	0.0000	0.0000	-0.0000	-0.0124	-0.0081	-0.0007	0.0002	0.0000
3050.9650	0.0000	-1.5708	0.0000	-1.5708	0.0000	-0.0000	0.0001	-0.0008	-0.0013	-0.0007	-0.0000	0.0000	0.1328	0.1815	-0.0723	0.0689	-0.0923	0.0215	-0.0000	-0.0003	-0.0004	-0.0000	0.0000	0.0000	-0.0000	-0.0038	-0.0035	-0.0003	0.0001	0.0000
3050.9750	-0.0000	-1.5708	0.0000	-1.5708	0.0000	-0.0000	0.0001	-0.0009	-0.0023	-0.0007	0.0000	0.0000	0.0076	0.2137	-0.0364	0.0498	-0.1051	0.0233	-0.0000	0.0002	0.0000	0.0000	-0.0000	0.0000	-0.0000	0.0028	0.0002	0.0000	-0.0000	0.0000
3050.9850	0.0000	-1.5708	-0.0000	-1.5708	0.0000	-0.0000	0.0001	-0.0013	-0.0035	-0.0006	0.0000	0.0000	0.1260	0.4148	0.1804	0.0508	-0.0918	0.0127	0.0000	0.0006	0.0004	0.0000	-0.0000	0.0000	0.0000	0.0076	0.0039	0.0004	-0.0001	0.0000
3050.9950	0.0000	-1.5709	-0.0001	-1.5708	-0.0000	-0.0000	0.0000	-0.0013	-0.0026	-0.0005	0.0000	0.0000	0.0697	0.4093	0.1682	0.1032	-0.1234	0.0423	0.0000	0.0008	0.0006	0.0001	-0.0000	0.0000	0.0000	0.0101	0.0055	0.0006	-0.0002	0.0000
3051.0070	0.0000	-1.5709	-0.0001	-1.5709	0.0000	0.0000	0.0000	-0.0012	-0.0021	-0.0004	0.0001	0.0000	-0.0608	0.4656	0.2117	0.1330	-0.1456	0.0608	0.0000	0.0011	0.0007	0.0001	-0.0000	0.0000	0.0000	0.0130	0.0064	0.0007	-0.0002	0.0000
3051.0170	-0.0000	-1.5709	-0.0001	-1.5709	0.0000	-0.0001	0.0000	-0.0011	-0.0016	-0.0003	0.0001	0.0000	-0.2282	0.6065	0.2899	0.1212	-0.1348	0.0637	0.0000	0.0015	0.0010	0.0001	-0.0000	0.0000	0.0000	0.0180	0.0095	0.0009	-0.0002	0.0000
3051.0270	0.0000	-1.5709	-0.0002	-1.5708	0.0000	-0.0000	0.0000	-0.0006	-0.0014	-0.0002	0.0001	-0.0000	-0.2217	0.5165	0.2464	0.1491	-0.1275	0.0342	0.0000	0.0018	0.0012	0.0001	-0.0000	0.0000	0.0000	0.0216	0.0121	0.0012	-0.0003	0.0000
3051.0370	-0.0000	-1.5709	-0.0002	-1.5709	0.0000	0.0000	-0.0000	-0.0003	-0.0007	-0.0002	0.0001	-0.0000	-0.1954	0.4766	0.3061	0.1447	-0.1482	0.0887	0.0000	0.0015	0.0011	0.0001	-0.0000	0.0000	0.0000	0.0181	0.0106	0.0011	-0.0003	0.0000
3051.0490	-0.0000	-1.5709	-0.0001	-1.5709	0.0000	-0.0000	-0.0000	0.0001	-0.0002	0.0010	0.0001	-0.0000	-0.0865	0.5122	0.2061	0.1470	-0.1330	0.0683	-0.0000	0.0010	0.0007	0.0001	-0.0000	0.0000	-0.0000	0.0115	0.0070	0.0008	-0.0002	0.0000
3051.0590	-0.0000	-1.5708	-0.0001	-1.5708	0.0000	-0.0000	-0.0000	0.0005	0.0012	0.0006	0.0001	-0.0000	-0.2248	0.4926	0.1656	0.1502	-0.1225	0.0612	0.0000	0.0008	0.0006	0.0000	-0.0000	0.0000	0.0000	0.0099	0.0063	0.0005	-0.0001	0.0000
3051.0690	0.0000	-1.5708	-0.0000	-1.5708	0.0000	-0.0000	-0.0000	0.0009	0.0015	0.0007	0.0001	-0.0000	-0.1475	0.4196	0.0838	0.1110	-0.1063	0.0564	-0.0000	0.0009	0.0005	0.0000	-0.0000	0.0000	-0.0000	0.0106	0.0051	0.0004	-0.0001	0.0000
3051.0790	-0.0000	-1.5708	0.0000	-1.5708	0.0000	0.0000	-0.0000	0.0015	0.0024	0.0008	0.0000	-0.0000	-0.2151	0.3874	-0.0257	0.0924	-0.1141	0.0571	-0.0000	0.0003	0.0002	0.0000	-0.0000	0.0000	-0.0000	0.0031	0.0016	0.0001	-0.0000	0.0000
3051.0910	-0.0000	-1.5708	0.0001	-1.5708	0.0000	0.0000	-0.0000	0.0014	0.0015	0.0005	0.0000	0.0000	0.0517	0.2870	-0.0757	0.0937	-0.1174	0.0625	-0.0000	-0.0004	-0.0003	-0.0000	0.0000	0.0000	-0.0000	-0.0045	-0.0032	-0.0004	0.0001	0.0000
3051.1010	-0.0000	-1.5707	0.0001	-1.5707	-0.0000	-0.0000	-0.0000	0.0014	0.0022	0.0004	0.0000	0.0000	0.0163	0.1661	-0.1275	0.0901	-0.1022	0.0405	-0.0000	-0.0003	-0.0004	-0.0000	0.0000	0.0000	-0.0000	-0.0041	-0.0037	-0.0004	0.0001	0.0000
3051.1110	0.0000	-1.5707	0.0001	-1.5708	0.0000	-0.0000	0.0000	0.0008	0.0017	0.0003	0.0000	0.0000	0.1910	0.2461	-0.1272	0.0692	-0.0792	0.0246	-0.0000	-0.0008	-0.0006	-0.0000	0.0000	0.0000	-0.0000	-0.0100	-0.0056	-0.0005	0.0001	0.0000
3051.1210	0.0000	-1.5708	0.0001	-1.5707	-0.0000	0.0000	0.0000	0.0004	0.0013	0.0002	0.0000	0.0000	0.2162	0.2573	-0.0756	0.0369	-0.1040	0.0290	0.0000	-0.0006	-0.0005	-0.0000	0.0000	0.0000	0.0000	-0.0074	-0.0051	-0.0005	0.0001	0.0000
3051.1310	-0.0000	-1.5707	0.0001	-1.5708	-0.0000	0.0000	0.0000	0.0002	0.0006	0.0001	0.0000	0.0000	0.1738	0.2271	-0.0465	0.0765	-0.1106	0.0237	-0.0000	-0.0008	-0.0006	-0.0001	0.0000	0.0000	-0.0000	-0.0094	-0.0061	-0.0006	0.0002	0.0000
3051.1430	0.0000	-1.5708	0.0000	-1.5708	0.0000	-0.0000	0.0000	-0.0001	-0.0001	-0.0000	0.0000	0.0000	0.1235	0.2936	-0.0463	0.0797	-0.0845	0.0158	-0.0000	-0.0006	-0.0005	-0.0000	0.0000	0.0000	-0.0000	-0.0070	-0.0047	-0.0005	0.0001	0.0000
3051.1530	0.0000	-1.5708	0.0000	-1.5708	0.0000	0.0000	0.0001	-0.0002	-0.0010	-0.0004	0.0000	0.0000	0.0838	0.2483	-0.0074	0.0731	-0.1113	0.0156	0.0000	0.0002	0.0000	-0.0000	0.0000	0.0000	0.0000	0.0026	0.0000	-0.0001	0.0000	0.0000
3051.1630	-0.0000	-1.5708	0.0000	-1.5708	0.0000	-0.0000	0.0000	-0.0005	-0.0011	-0.0004	0.0000	0.0000	0.0675	0.3071	0.0274	0.0601	-0.1121	0.0178	-0.0000	-0.0001	-0.0000	0.0000	-0.0000	0.0000	-0.0000	-0.0006	-0.0003	0.0000	-0.0000	0.0000
3051.1730	-0.0000	-1.5708	-0.0000	-1.5708	0.0000	0.0000	0.0000	-0.0007	-0.0020	-0.0003	0.0000	0.0000	0.0994	0.4186	0.0892	0.0851	-0.1205	0.0350	0.0000	0.0007	0.0004	0.0000	-0.0000	0.0000	0.0000	0.0090	0.0044	0.0004	-0.0001	0.0000
3051.1850	0.0000	-1.5709	-0.0001	-1.5708	-0.0000	-0.0000	0.0000	-0.0008	-0.0016	-0.0002	0.0000	0.0000	0.0172	0.4485	0.1665	0.0976	-0.1349	0.0596	0.0000	0.0007	0.0004	0.0000	-0.0000	0.0000	0.0000	0.0084	0.0039	0.0004	-0.0001	0.0000
3051.1950	0.0000	-1.5709	-0.0001	-1.5708	0.0000	0.0000	0.0000	-0.0008	-0.0016	-0.0002	0.0000	0.0000	0.0833	0.5456	0.2042	0.1265	-0.1092	0.0186	0.0000	0.0010	0.0007	0.0001	-0.0000	0.0000	0.0000	0.0114	0.0068	0.0005	-0.0001	0.0000
3051.2050	0.0000	-1.5709	-0.0001	-1.5708	0.0000	-0.0000	0.0000	-0.0006	-0.0011	-0.0002	0.0000	0.0000	0.0079	0.5075	0.1681	0.1345	-0.1104	0.0497	0.0000	0.0010	0.0007	0.0001	-0.0000	0.0000	0.0000	0.0125	0.0070	0.0007	-0.0002	0.0000
3051.2150	0.0000	-1.5709	-0.0001	-1.5708	0.0000	-0.0000	0.0000	-0.0004	-0.0008	-0.0001	0.0000	0.0000	0.0261	0.5526	0.2250	0.1358	-0.1216	0.0349	-0.0000	0.0011	0.0009	0.0001	-0.0000	0.0000	-0.0000	0.0134	0.0089	0.0008	-0.0002	0.0000
3051.2250	0.0000	-1.5709	-0.0001	-1.5709	-0.0000	-0.0000	0.0000	-0.0003	-0.0005	-0.0001	0.0000	0.0000	-0.0426	0.5802	0.2381	0.1637	-0.0932	0.0319	-0.0000	0.0013	0.0009	0.0001	-0.0000	0.0000	-0.0000	0.0155	0.0090	0.0009	-0.0002	0.0000
3051.2370	-0.0000	-1.5709	-0.0001	-1.5708	0.0000	0.0000	0.0000	-0.0001	-0.0000	0.0001	0.0000	0.0000	0.0139	0.5145	0.1527	0.1438	-0.1169	0.0276	-0.0000	0.0007	0.0004	0.0000	-0.0000	0.0000	-0.0000	0.0079	0.0043	0.0005	-0.0001	0.0000
3051.2470	-0.0000	-1.5708	-0.0000	-1.5708	-0.0000	-0.0000	0.0000	0.0002	0.0007	0.0006	0.0000	0.0000	-0.0063	0.4636	0.2118	0.1213	-0.1114	0.0309	0.0000	-0.0000	0.0000	0.0000	-0.0000	0.0000	0.0000	-0.0002	0.0002	0.0001	-0.0000	0.0000
3051.2570	0.0000	-1.5709	-0.0000	-1.5708	-0.0000	-0.0000	0.0000	0.0007	0.0009	0.0003	0.0000	0.0000	-0.0282	0.4475	0.0622	0.1130	-0.0996	0.0496	-0.0000	0.0005	0.0003	0.0000	-0.0000	0.0000	-0.0000	0.0061	0.0025	0.0001	-0.0000	0.0000
3051.2670	-0.0000	-1.5708	0.0000	-1.5708	0.0000	-0.0000	0.0000	0.0007	0.0010	0.0002	0.0000	0.0000	0.0359	0.3734	0.0251	0.0769	-0.1140	0.0370	-0.0000	-0.0002	-0.0001	-0.0000	0.0000	0.0000	-0.0000	-0.0019	-0.0005	-0.0001	0.0000	0.0000
3051.2790	0.0000	-1.5708	0.0000	-1.5708	0.0000	0.0000	0.0000	0.0006	0.0008	0.0003	0.0000	0.0000	0.1370	0.3785	0.0466	0.0805	-0.1199	0.0489	-0.0000	-0.0001	-0.0001	-0.0000	0.0000	0.0000	-0.0000	-0.0014	-0.0010	-0.0001	0.0000	0.0000
3051.2890	0.0000	-1.5708	0.0000	-1.5708	0.0000	0.0000	0.0000	0.0005	0.0009	0.0002	0.0000	0.0000	0.1480	0.3267	0.0479	0.0850	-0.1069	0.0282	-0.0000	-0.0004	-0.0002	-0.0000	0.0000	0.0000	-0.0000	-0.0042	-0.0019	-0.0001	0.0000	0.0000
3051.2990	0.0000	-1.5708	0.0000	-1.5708	-0.0000	-0.0000	0.0000	0.0003	0.0005	-0.0002	0.0000	0.0000	0.2559	0.3150	0.0408	0.0828	-0.1027	0.0435	-0.0000	0.0001	-0.0000	-0.0000	0.0000	0.0000	-0.0000	0.0006	-0.0000	-0.0001	0.0000	0.0000
3051.3090	0.0000	-1.5708	0.0000	-1.5708	-0.0000	0.0000	0.0000	0.0001	0.0004	-0.0002	0.0000	0.0000	0.2918	0.3571	-0.0130	0.0814	-0.0648	0.0511	-0.0000	-0.0003	-0.0002	-0.0000	0.0000	0.0000	-0.0000	-0.0033	-0.0020	-0.0002	0.0001	0.0000
3051.3190	-0.0000	-1.5708	0.0000	-1.5708	-0.0000	-0.0000	0.0000	0.0000	0.0001	-0.0001	0.0000	0.0000	0.2854	0.3261	0.0684	0.1215	-0.1154	0.0314	-0.0000	-0.0001	-0.0001	0.0000	-0.0000	0.0000	-0.0000	-0.0011	-0.0008	0.0000	-0.0000	0.0000
3051.3310	0.0000	-1.5708	-0.0000	-1.5708	0.0000	0.0000	0.0000	-0.0000	-0.0003	-0.0001	0.0000	0.0000	0.2289	0.3544	0.0371	0.1005	-0.0925	0.0330	-0.0000	0.0003	0.0002	0.0000	-0.0000	0.0000	-0.0000	0.0033	0.0017	0.0002	-0.0000	0.0000
3051.3410	-0.0000	-1.5708	0.0000	-1.5708	0.0000	0.0000	0.0000	-0.0002	-0.0003	-0.0001	0.0000	0.0000	0.2375	0.5191	0.0762	0.0906	-0.0911	0.0236	0.0000	0.0002	0.0001	0.0000	-0.0000	0.0000	0.0000	0.0022	0.0006	0.0001	-0.0000	0.0000
3051.3510	0.0000	-1.5708	-0.0000	-1.5708	0.0000	0.0000	0.0000	-0.0002	-0.0004	-0.0001	0.0000	0.0000	0.2233	0.4462	0.0903	0.1149	-0.1188	0.0173	0.0000	0.0005	0.0003	0.0000	-0.0000	0.0000	0.0000	0.0058	0.0032	0.0003	-0.0001	0.0000
3051.3610	0.0000	-1.5708	-0.0000	-1.5708	0.0000	0.0000	0.0000	-0.0002	-0.0003	-0.0001	0.0000	0.0000	0.2329	0.4717	0.1064	0.1043	-0.1037	0.0228	0.0000	0.0004	0.0002	0.0000	-0.0000	0.0000	0.0000	0.0048	0.0022	0.0003	-0.0001	0.0000
3051.3730	-0.0000	-1.5709	-0.0001	-1.5708	0.0000	-0.0000	0.0000	-0.0002	-0.0003	-0.0001	0.0000	0.0000	0.1295	0.4545	0.1838	0.1133	-0.0993	0.0134	-0.0000	0.0005	0.0004	0.0000	-0.0000	0.0000	-0.0000	0.0054	0.0038	0.0004	-0.0001	0.0000
3051.3830	0.0000	-1.5708	-0.0001	-1.5708	0.0000	-0.0000	0.0000	-0.0002	-0.0003	-0.0001	0.0000	0.0000	0.1667	0.4702	0.1994	0.0797	-0.0905	0.0430	-0.0000	0.0004	0.0003	0.0000	-0.0000	0.0000	-0.0000	0.0053	0.0027	0.0002	-0.0001	0.0000
3051.3930	0.0000	-1.5709	-0.0000	-1.5708	-0.0000	-0.0000	0.0000	-0.0002	-0.0002	-0.0001	0.0000	0.0000	0.1912	0.4847	0.1562	0.1043	-0.0994	0.0283	0.0000	0.0006	0.0004	0.0000	-0.0000	0.0000	0.0000	0.0073	0.0038	0.0003	-0.0001	0.0000
3051.4030	-0.0000	-1.5708	-0.0000	-1.5708	0.0000	0.0000	0.0000	-0.0001	-0.0002	-0.0001	0.0000	0.0000	0.2891	0.4594	0.1461	0.1260	-0.1038	0.0223	0.0000	0.0006	0.0004	0.0000	-0.0000	0.0000	0.0000	0.0069	0.0043	0.0004	-0.0001	0.0000
3051.4150	-0.0000	-1.5708	-0.0000	-1.5708	0.0000	0.0000	0.0000	-0.0001	-0.0001	-0.0001	0.0000	0.0000	0.2336	0.5726	0.1742	0.1046	-0.1061	0.0376	-0.0000	0.0006	0.0004	0.0000	-0.0000	0.0000	-0.0000	0.0073	0.0037	0.0003	-0.0001	0.0000
3051.4250	0.0000	-1.5708	-0.0000	-1.5708	0.0000	-0.0000	0.0000	-0.0000	-0.0001	-0.0001	0.0000	0.0000	0.2310	0.4687	0.1192	0.1165	-0.1225	0.0255	0.0000	0.0002	0.0002	0.0000	-0.0000	0.0000	0.0000	0.0028	0.0022	0.0002	-0.0000	0.0000
3051.4350	-0.0000	-1.5708	-0.0000	-1.5708	0.0000	-0.0000	0.0000	-0.0000	0.0001	-0.0001	0.0000	0.0000	0.1180	0.4631	0.1766	0.1180	-0.1119	0.0319	-0.0000	-0.0001	-0.0000	-0.0000	0.0000	0.0000	-0.0000	-0.0018	-0.0004	-0.0001	0.0000	0.0000
3051.4450	-0.0000	-1.5708	-0.0000	-1.5708	-0.0000	0.0000	0.0000	-0.0000	0.0001	0.0000	0.0000	0.0000	0.2396	0.4879	0.0887	0.1245	-0.1283	0.0317	0.0000	0.0001	0.0001	0.0000	-0.0000	0.0000	0.0000	0.0008	0.0012	0.0001	-0.0000	0.0000
3051.4560	0.0000	-1.5708	-0.0000	-1.5708	-0.0000	-0.0000	0.0000	0.0000	0.0001	0.0000	0.0000	0.0000	0.3052	0.5011	0.0844	0.1029	-0.0815	0.0373	0.0000	0.0000	-0.0000	0.0000	-0.0000	-0.0000	0.0000	0.0003	-0.0003	0.0001	-0.0000	-0.0000
3051.4670	-0.0000	-1.5708	0.0000	-1.5708	0.0000	-0.0000	0.0000	0.0000	0.0002	0.0000	0.0000	0.0000	0.2407	0.5232	0.1038	0.1038	-0.0994	0.0245	0.0000	0.0002	0.0001	0.0000	-0.0000	-0.0000	0.0000	0.0022	0.0006	0.0000	-0.0000	-0.0000
3051.4770	-0.0000	-1.5708	0.0000	-1.5708	-0.0000	0.0000	0.0000	0.0000	0.0002	0.0000	0.0000	0.0000	0.3296	0.5222	0.1346	0.0912	-0.0760	0.0111	0.0000	0.0002	0.0002	0.0000	-0.0000	-0.0000	0.0000	0.0023	0.0017	0.0002	-0.0000	-0.0000
3051.4870	0.0000	-1.5708	-0.0000	-1.5708	-0.0000	-0.0000	0.0000	0.0000	0.0002	0.0000	0.0000	0.0000	0.2577	0.4626	0.1412	0.1015	-0.0952	0.0327	0.0000	0.0001	0.0001	0.0000	-0.0000	-0.0000	0.0000	0.0012	0.0006	0.0000	-0.0000	-0.0000
3051.4970	-0.0000	-1.5708	-0.0000	-1.5708	-0.0000	0.0000	0.0000	0.0000	0.0001	0.0000	0.0000	0.0000	0.2764	0.5533	0.1241	0.1252	-0.0952	0.0225	0.0000	0.0003	0.0002	0.0000	-0.0000	-0.0000	0.0000	0.0031	0.0016	0.0000	-0.0000	-0.0000
3051.5090	-0.0000	-1.5708	-0.0000	-1.5708	0.0000	0.0000	0.0000	0.0000	0.0001	0.0000	0.0000	0.0000	0.2294	0.4100	0.1316	0.0963	-0.1015	0.0235	0.0000	0.0001	0.0001	0.0000	-0.0000	-0.0000	0.0000	0.0017	0.0011	0.0000	-0.0000	-0.0000
3051.5190	-0.0000	-1.5708	-0.0000	-1.5708	0.0000	-0.0000	0.0000	0.0000	0.0001	0.0000	0.0000	0.0000	0.2785	0.4982	0.1020	0.0838	-0.0746	0.0079	0.0000	0.0001	0.0001	0.0000	-0.0000	-0.0000	0.0000	0.0018	0.0012	0.0001	-0.0000	-0.0000
3051.5290	0.0000	-1.5708	-0.0000	-1.5708	-0.0000	0.0000	0.0000	0.0000	0.0001	0.0000	0.0000	0.0000	0.2178	0.4691	0.0918	0.1016	-0.0825	0.0184	0.0000	0.0003	0.0002	0.0000	-0.0000	-0.0000	0.0000	0.0042	0.0016	0.0001	-0.0000	-0.0000
3051.5390	-0.0000	-1.5708	0.0000	-1.5708	0.0000	-0.0000	0.0000	0.0000	0.0000	0.0000	0.0000	0.0000	0.2170	0.5160	0.1239	0.1134	-0.0862	0.0318	0.0000	0.0001	0.0002	0.0000	-0.0000	-0.0000	-0.0000	0.0018	0.0021	0.0002	-0.0000	-0.0000
3051.5510	0.0000	-1.5708	-0.0000	-1.5708	-0.0000	0.0000	0.0000	0.0000	0.0000	0.0000	0.0000	0.0000	0.2457	0.4921	0.1278	0.1278	-0.0667	0.0361	0.0000	0.0005	0.0002	0.0000	-0.0000	-0.0000	-0.0000	0.0054	0.0019	0.0003	-0.0001	-0.0000
3051.5610	0.0000	-1.5708	-0.0000	-1.5708	-0.0000	0.0000	0.0000	0.0000	0.0000	0.0000	0.0000	0.0000	0.2766	0.7003	0.1676	0.1257	-0.1272	-0.0017	0.0270	0.1689	0.0527	0.0232	-0.0107	-0.0148	0.0268	1.3038	0.4371	0.0834	-0.0320	-0.0364
3051.5710	0.0000	-1.5708	-0.0000	-1.5708	0.0000	0.0000	0.0000	0.0000	0.0001	0.0006	0.0000	0.0000	0.2940	0.8446	0.1788	0.1496	-0.1068	0.0064	0.0622	0.2542	0.0644	0.0452	-0.0218	-0.0310	0.0268	1.3024	0.4368	0.0835	-0.0320	-0.0364
3051.5810	0.0000	-1.5708	-0.0000	-1.5708	-0.0000	-0.0000	0.0000	0.0007	0.0000	0.0014	0.0000	-0.0007	0.3854	0.9270	0.2321	0.2011	-0.1774	-0.0336	0.0973	0.3395	0.0761	0.0672	-0.0329	-0.0472	0.0268	1.3009	0.4362	0.0834	-0.0320	-0.0364
3051.5930	0.0000	-1.5708	-0.0000	-1.5708	0.0000	-0.0000	0.0004	0.0016	0.0000	0.0034	0.0000	-0.0014	0.4829	1.1199	0.2789	0.2206	-0.1930	-0.0901	0.1396	0.4419	0.0901	0.0936	-0.0461	-0.0666	0.0268	1.3002	0.4355	0.0832	-0.0320	-0.0364
3051.6030	0.0000	-1.5708	-0.0000	-1.5707	-0.0000	-0.0000	0.0011	0.0030	0.0000	0.0042	-0.0008	-0.0025	0.4874	1.1817	0.2684	0.2525	-0.2015	-0.0939	0.1748	0.5271	0.1018	0.1155	-0.0572	-0.0828	0.0268	1.2976	0.4349	0.0831	-0.0319	-0.0364
3051.6130	0.0001	-1.5707	-0.0000	-1.5707	-0.0000	-0.0001	0.0008	0.0031	0.0000	0.0045	-0.0016	-0.0026	0.6691	1.1436	0.3424	0.2512	-0.2111	-0.1116	0.1783	0.4328	0.0596	0.1114	-0.0560	-0.0821	0.0000	-0.0007	0.0007	-0.0003	0.0001	-0.0000
3051.6230	0.0001	-1.5707	-0.0000	-1.5707	0.0000	-0.0001	0.0019	0.0025	0.0000	0.0047	-0.0013	-0.0031	0.5353	1.2841	0.2890	0.2509	-0.2452	-0.1276	0.1783	0.4321	0.0593	0.1114	-0.0560	-0.0821	0.0000	-0.0088	-0.0024	-0.0006	0.0002	-0.0000
3051.6330	0.0001	-1.5707	-0.0000	-1.5706	-0.0000	-0.0001	0.0009	0.0032	0.0002	0.0046	-0.0024	-0.0030	0.8318	1.2481	0.2998	0.2670	-0.2021	-0.1248	0.1783	0.4318	0.0592	0.1114	-0.0560	-0.0821	0.0000	-0.0124	-0.0041	-0.0009	0.0002	-0.0000
3051.6450	0.0001	-1.5707	0.0000	-1.5705	-0.0001	-0.0002	0.0020	0.0032	0.0003	0.0048	-0.0026	-0.0039	0.7012	1.1921	0.3370	0.2632	-0.1993	-0.1215	0.1783	0.4317	0.0591	0.1113	-0.0560	-0.0821	0.0000	-0.0142	-0.0048	-0.0011	0.0003	-0.0000
3051.6560	0.0001	-1.5706	-0.0000	-1.5706	-0.0001	-0.0002	0.0018	0.0036	0.0009	0.0047	-0.0023	-0.0038	0.7899	1.1033	0.3205	0.2976	-0.2282	-0.1265	0.1901	0.5517	0.1031	0.1231	-0.0614	-0.0886	0.0480	1.2251	0.4069	0.0790	-0.0323	-0.0361
3051.6650	0.0001	-1.5706	0.0000	-1.5705	-0.0001	-0.0002	0.0022	0.0068	0.0027	0.0078	-0.0049	-0.0063	0.6979	1.3633	0.3383	0.3401	-0.2175	-0.1569	0.2694	0.8129	0.1646	0.1721	-0.0869	-0.1233	0.0939	2.4172	0.8030	0.1558	-0.0634	-0.0707
3051.6750	0.0001	-1.5705	0.0000	-1.5704	-0.0002	-0.0003	0.0031	0.0082	0.0026	0.0106	-0.0047	-0.0085	0.8890	1.3734	0.3440	0.3145	-0.2772	-0.1405	0.3448	0.9737	0.1852	0.2139	-0.1096	-0.1548	0.0939	2.4068	0.7976	0.1552	-0.0633	-0.0707
3051.6870	0.0002	-1.5704	0.0001	-1.5703	-0.0002	-0.0005	0.0032	0.0094	0.0024	0.0113	-0.0060	-0.0100	0.8857	1.6026	0.4618	0.3723	-0.2837	-0.1166	0.4354	1.1666	0.2103	0.2642	-0.1367	-0.1925	0.0939	2.3945	0.7941	0.1545	-0.0631	-0.0707
3051.6970	0.0002	-1.5703	0.0001	-1.5702	-0.0003	-0.0005	0.0040	0.0112	0.0024	0.0131	-0.0074	-0.0110	0.9465	1.4709	0.5227	0.3741	-0.2742	-0.1264	0.5109	1.3270	0.2309	0.2895	-0.1594	-0.2240	0.0939	2.3789	0.7875	0.1536	-0.0629	-0.0707
3051.7070	0.0002	-1.5702	0.0001	-1.5701	-0.0003	-0.0006	0.0050	0.0128	0.0029	0.0131	-0.0089	-0.0113	0.8557	1.4655	0.5824	0.3846	-0.2454	-0.1135	0.5863	1.4873	0.2514	0.2900	-0.1820	-0.2554	0.0939	2.3623	0.7807	0.1525	-0.0626	-0.0707
3051.7170	0.0003	-1.5701	0.0001	-1.5699	-0.0004	-0.0008	0.0055	0.0141	0.0036	0.0134	-0.0086	-0.0123	0.9056	1.4496	0.6019	0.4144	-0.2705	-0.1115	0.6618	1.5266	0.2719	0.2905	-0.2047	-0.2787	0.0939	2.3463	0.7736	0.1516	-0.0623	-0.0707
3051.7270	0.0004	-1.5699	0.0001	-1.5698	-0.0005	-0.0009	0.0054	0.0141	0.0045	0.0141	-0.0084	-0.0121	0.9331	1.4290	0.5981	0.4354	-0.2816	-0.1128	0.7372	1.5276	0.2924	0.2910	-0.2273	-0.2791	0.0939	2.3278	0.7670	0.1506	-0.0621	-0.0707
3051.7390	0.0004	-1.5698	0.0002	-1.5696	-0.0006	-0.0010	0.0060	0.0132	0.0038	0.0158	-0.0081	-0.0115	0.9296	1.2698	0.5434	0.4087	-0.2657	-0.1086	0.7573	1.3226	0.2168	0.2764	-0.2297	-0.2727	0.0000	-0.1375	-0.0551	-0.0082	0.0021	-0.0000
3051.7490	0.0005	-1.5696	0.0002	-1.5694	-0.0007	-0.0011	0.0057	0.0124	0.0048	0.0165	-0.0077	-0.0098	0.9839	1.3491	0.4830	0.3726	-0.2439	-0.0755	0.7573	1.3212	0.2160	0.2763	-0.2297	-0.2727	0.0000	-0.1550	-0.0628	-0.0094	0.0024	-0.0000
3051.7590	0.0005	-1.5695	0.0003	-1.5693	-0.0008	-0.0012	0.0051	0.0125	0.0049	0.0160	-0.0072	-0.0103	1.1092	1.5904	0.6064	0.4080	-0.2736	-0.1218	0.8353	1.6019	0.3415	0.2970	-0.2558	-0.2825	0.2073	3.1854	1.0364	0.2088	-0.0920	-0.1022
3051.7690	0.0006	-1.5693	0.0003	-1.5691	-0.0009	-0.0013	0.0080	0.0159	0.0063	0.0169	-0.0100	-0.0127	0.9808	1.4490	0.5080	0.4104	-0.2783	-0.1618	0.9561	1.6040	0.3684	0.2977	-0.2904	-0.2831	0.2073	3.1694	1.0295	0.2076	-0.0917	-0.1022
3051.7810	0.0007	-1.5692	0.0005	-1.5689	-0.0010	-0.0015	0.0072	0.0165	0.0060	0.0189	-0.0122	-0.0151	1.2541	1.5464	0.5568	0.4301	-0.2728	-0.1378	1.1010	1.6055	0.4002	0.2985	-0.3084	-0.2838	0.2073	3.1373	1.0160	0.2059	-0.0913	-0.1022
3051.7910	0.0007	-1.5690	0.0005	-1.5687	-0.0011	-0.0017	0.0090	0.0178	0.0054	0.0220	-0.0118	-0.0164	1.1264	1.5505	0.6024	0.4424	-0.2901	-0.1721	1.2218	1.6073	0.4269	0.2991	-0.3087	-0.2844	0.2073	3.1179	1.0075	0.2045	-0.0909	-0.1022
3051.8010	0.0008	-1.5688	0.0005	-1.5684	-0.0012	-0.0018	0.0096	0.0199	0.0061	0.0256	-0.0117	-0.0187	1.2440	1.6039	0.6498	0.4361	-0.3015	-0.1826	1.3425	1.6084	0.4535	0.2998	-0.3089	-0.2850	0.2073	3.0891	0.9973	0.2029	-0.0905	-0.1022
3051.8110	0.0009	-1.5686	0.0005	-1.5682	-0.0013	-0.0020	0.0117	0.0208	0.0060	0.0278	-0.0128	-0.0206	1.1086	1.6509	0.7090	0.4497	-0.3281	-0.1724	1.4084	1.6094	0.4797	0.3004	-0.3092	-0.2856	0.2073	3.0601	0.9842	0.2010	-0.0900	-0.1022
3051.8230	0.0011	-1.5683	0.0006	-1.5678	-0.0015	-0.0023	0.0110	0.0245	0.0065	0.0307	-0.0144	-0.0240	1.1650	1.4940	0.7465	0.4414	-0.3458	-0.1601	1.4105	1.6107	0.5115	0.3012	-0.3095	-0.2864	0.2073	3.0257	0.9706	0.1989	-0.0895	-0.1022
3051.8330	0.0012	-1.5681	0.0007	-1.5675	-0.0016	-0.0025	0.0121	0.0262	0.0068	0.0307	-0.0155	-0.0242	1.1196	1.5291	0.8214	0.4342	-0.3562	-0.1802	1.4123	1.6116	0.5378	0.3018	-0.3098	-0.2870	0.2074	2.9944	0.9581	0.1968	-0.0889	-0.1022
3051.8430	0.0013	-1.5678	0.0007	-1.5671	-0.0018	-0.0028	0.0127	0.0279	0.0080	0.0332	-0.0175	-0.0250	1.3602	1.2329	0.7791	0.4753	-0.3768	-0.1670	1.3962	1.3295	0.4419	0.2817	-0.3012	-0.2779	0.0000	-0.4128	-0.1706	-0.0254	0.0065	-0.0000
3051.8530	0.0014	-1.5675	0.0008	-1.5668	-0.0019	-0.0030	0.0139	0.0265	0.0069	0.0347	-0.0166	-0.0275	1.0830	1.1998	0.7505	0.4573	-0.3494	-0.1576	1.3962	1.3263	0.4404	0.2815	-0.3011	-0.2779	0.0000	-0.4505	-0.1857	-0.0278	0.0071	-0.0000
3051.8650	0.0016	-1.5671	0.0009	-1.5664	-0.0022	-0.0034	0.0144	0.0307	0.0095	0.0379	-0.0202	-0.0298	1.1680	1.2995	0.8478	0.4196	-0.3748	-0.1567	1.4293	1.6635	0.6055	0.3071	-0.3130	-0.2909	0.3640	3.5315	1.1097	0.2369	-0.1156	-0.1300
3051.8750	0.0018	-1.5668	0.0010	-1.5660	-0.0024	-0.0037	0.0157	0.0320	0.0097	0.0391	-0.0208	-0.0316	1.1411	1.2749	0.8139	0.4601	-0.3887	-0.1386	1.4317	1.6635	0.6336	0.3078	-0.3133	-0.2916	0.3640	3.4815	1.0873	0.2339	-0.1148	-0.1300
3051.8850	0.0019	-1.5666	0.0011	-1.5656	-0.0026	-0.0040	0.0167	0.0326	0.0105	0.0426	-0.0210	-0.0321	1.1033	1.3768	0.8648	0.4745	-0.4079	-0.1586	1.4342	1.6640	0.6621	0.3086	-0.3137	-0.2924	0.3641	3.4375	1.0688	0.2310	-0.1141	-0.1300
3051.8950	0.0021	-1.5662	0.0012	-1.5651	-0.0028	-0.0043	0.0175	0.0340	0.0111	0.0461	-0.0232	-0.0327	1.1239	1.5094	0.8491	0.4605	-0.4151	-0.1821	1.4366	1.6644	0.6905	0.3093	-0.3140	-0.2932	0.3641	3.3918	1.0498	0.2281	-0.1133	-0.1300
3051.9070	0.0023	-1.5658	0.0013	-1.5645	-0.0031	-0.0047	0.0190	0.0353	0.0115	0.0477	-0.0264	-0.0367	1.1136	1.7038	0.9021	0.4644	-0.4052	-0.1894	1.4396	1.6650	0.7245	0.3101	-0.3144	-0.2941	0.3641	3.3376	1.0262	0.2243	-0.1124	-0.1300
3051.9170	0.0025	-1.5654	0.0014	-1.5640	-0.0034	-0.0052	0.0206	0.0377	0.0115	0.0502	-0.0287	-0.0402	1.1398	1.7082	0.8396	0.4167	-0.3838	-0.1585	1.4420	1.6642	0.7256	0.3108	-0.3148	-0.2949	0.3642	3.2781	1.0012	0.2206	-0.1114	-0.1300
3051.9270	0.0027	-1.5650	0.0016	-1.5635	-0.0037	-0.0056	0.0211	0.0412	0.0121	0.0495	-0.0304	-0.0424	1.0736	1.5465	0.8568	0.4796	-0.3725	-0.1340	1.4445	1.6637	0.7239	0.3114	-0.3151	-0.2957	0.3642	3.2216	0.9782	0.2170	-0.1105	-0.1300
3051.9370	0.0029	-1.5646	0.0017	-1.5630	-0.0040	-0.0060	0.0240	0.0439	0.0117	0.0545	-0.0316	-0.0457	1.1064	1.4548	0.9092	0.4541	-0.3676	-0.1093	1.4469	1.6634	0.7221	0.3120	-0.3154	-0.2964	0.3643	3.1672	0.9546	0.2132	-0.1096	-0.1300
3051.9490	0.0033	-1.5641	0.0018	-1.5623	-0.0044	-0.0065	0.0232	0.0446	0.0122	0.0568	-0.0334	-0.0465	1.0589	1.3079	0.7689	0.4146	-0.3360	-0.0789	1.4185	1.3240	0.5857	0.2875	-0.3042	-0.2850	0.0003	-0.9368	-0.3916	-0.0592	0.0151	-0.0000
3051.9590	0.0034	-1.5636	0.0019	-1.5617	-0.0047	-0.0070	0.0237	0.0437	0.0116	0.0549	-0.0337	-0.0407	1.4121	1.9766	0.9909	0.5130	-0.3251	-0.1565	1.4668	1.6879	0.7268	0.3155	-0.3182	-0.2997	0.5601	3.3929	0.9937	0.2364	-0.1325	-0.1535
3051.9690	0.0037	-1.5631	0.0021	-1.5611	-0.0051	-0.0075	0.0258	0.0508	0.0142	0.0613	-0.0358	-0.0453	1.2123	1.5430	0.8159	0.4586	-0.3251	-0.1967	1.4700	1.6871	0.7245	0.3163	-0.3186	-0.3006	0.5602	3.3284	0.9656	0.2321	-0.1314	-0.1535
3051.9790	0.0040	-1.5626	0.0022	-1.5604	-0.0054	-0.0079	0.0272	0.0522	0.0143	0.0633	-0.0359	-0.0493	1.2800	1.5771	0.8316	0.4574	-0.3167	-0.1901	1.4732	1.6854	0.7220	0.3170	-0.3190	-0.3015	0.5603	3.2510	0.9349	0.2274	-0.1303	-0.1535
3051.9910	0.0043	-1.5620	0.0024	-1.5597	-0.0059	-0.0085	0.0301	0.0545	0.0137	0.0674	-0.0370	-0.0559	1.3006	1.5728	0.8430	0.4685	-0.3200	-0.1682	1.4770	1.6841	0.7192	0.3178	-0.3195	-0.3026	0.5604	3.1685	0.9007	0.2220	-0.1289	-0.1535
3052.0010	0.0046	-1.5615	0.0025	-1.5590	-0.0063	-0.0091	0.0314	0.0573	0.0141	0.0741	-0.0400	-0.0577	1.3338	1.4584	0.8853	0.4807	-0.2749	-0.1711	1.4802	1.6821	0.7163	0.3185	-0.3199	-0.3035	0.5606	3.0888	0.8664	0.2170	-0.1276	-0.1535
3052.0110	0.0050	-1.5608	0.0026	-1.5582	-0.0067	-0.0097	0.0341	0.0598	0.0133	0.0739	-0.0391	-0.0613	1.0427	1.3827	0.9433	0.5154	-0.3213	-0.1449	1.4834	1.6802	0.7137	0.3191	-0.3203	-0.3045	0.5607	3.0101	0.8349	0.2120	-0.1263	-0.1535
3052.0210	0.0053	-1.5603	0.0028	-1.5574	-0.0071	-0.0104	0.0337	0.0606	0.0137	0.0778	-0.0422	-0.0654	1.2652	1.5180	1.0011	0.4904	-0.3440	-0.1417	1.4866	1.6773	0.7105	0.3198	-0.3207	-0.3054	0.5609	2.9197	0.7979	0.2066	-0.1250	-0.1535
3052.0310	0.0057	-1.5596	0.0029	-1.5566	-0.0075	-0.0110	0.0353	0.0614	0.0144	0.0815	-0.0458	-0.0684	1.2003	1.6577	0.9445	0.4507	-0.3561	-0.1033	1.4898	1.6753	0.7076	0.3204	-0.3211	-0.3063	0.5610	2.8387	0.7641	0.2012	-0.1236	-0.1535
3052.0430	0.0061	-1.5588	0.0031	-1.5556	-0.0081	-0.0119	0.0372	0.0647	0.0159	0.0854	-0.0468	-0.0673	1.2244	1.6866	0.9307	0.4801	-0.3964	-0.0721	1.4936	1.6719	0.7038	0.3211	-0.3216	-0.3074	0.5613	2.7312	0.7198	0.1942	-0.1218	-0.1535
3052.0530	0.0065	-1.5581	0.0033	-1.5548	-0.0085	-0.0125	0.0385	0.0674	0.0163	0.0863	-0.0505	-0.0656	1.3899	1.1106	0.6618	0.4701	-0.3691	-0.1638	1.4485	1.2991	0.5564	0.2932	-0.3079	-0.2936	0.0013	-1.7616	-0.7332	-0.1117	0.0284	-0.0000
3052.0630	0.0068	-1.5575	0.0035	-1.5539	-0.0091	-0.0132	0.0389	0.0698	0.0187	0.0901	-0.0538	-0.0685	1.5758	1.5570	0.7866	0.4824	-0.3378	-0.1912	1.5179	1.6675	0.6951	0.3230	-0.3240	-0.3105	0.7904	2.5970	0.6272	0.1971	-0.1394	-0.1718
3052.0730	0.0073	-1.5567	0.0037	-1.5530	-0.0096	-0.0139	0.0419	0.0718	0.0183	0.0962	-0.0546	-0.0776	1.5246	1.4354	0.7465	0.4465	-0.4056	-0.1183	1.5219	1.6640	0.6913	0.3237	-0.3245	-0.3115	0.7907	2.4978	0.5854	0.1907	-0.1378	-0.1718
3052.0850	0.0078	-1.5559	0.0039	-1.5518	-0.0103	-0.0148	0.0464	0.0734	0.0194	0.0992	-0.0590	-0.0757	1.3693	1.5414	0.6582	0.4295	-0.3296	-0.1873	1.5266	1.6592	0.6865	0.3244	-0.3251	-0.3128	0.7911	2.3699	0.5324	0.1827	-0.1358	-0.1718
3052.0950	0.0083	-1.5551	0.0041	-1.5508	-0.0109	-0.0155	0.0478	0.0791	0.0188	0.1014	-0.0590	-0.0801	1.0454	1.1901	0.6499	0.4327	-0.3541	-0.1875	1.5305	1.6553	0.6826	0.3250	-0.3255	-0.3138	0.7914	2.2656	0.4892	0.1758	-0.1340	-0.1718
3052.1050	0.0087	-1.5543	0.0043	-1.5498	-0.0115	-0.0164	0.0477	0.0810	0.0183	0.1036	-0.0608	-0.0860	1.1687	1.0717	0.7416	0.4369	-0.3629	-0.1415	1.5345	1.6507	0.6783	0.3255	-0.3260	-0.3148	0.7918	2.1519	0.4428	0.1687	-0.1322	-0.1718
3052.1150	0.0092	-1.5535	0.0044	-1.5488	-0.0121	-0.0173	0.0499	0.0790	0.0176	0.1079	-0.0622	-0.0864	1.0978	1.4312	0.7551	0.4274	-0.3845	-0.1025	1.5384	1.6458	0.6740	0.3261	-0.3264	-0.3158	0.7922	2.0351	0.3959	0.1614	-0.1304	-0.1718
3052.1270	0.0099	-1.5525	0.0047	-1.5474	-0.0128	-0.0183	0.0512	0.0816	0.0193	0.1117	-0.0669	-0.0874	1.4432	1.6043	0.6929	0.4429	-0.3769	-0.1762	1.5432	1.6405	0.6689	0.3267	-0.3269	-0.3171	0.7928	1.9026	0.3403	0.1526	-0.1282	-0.1718
3052.1370	0.0104	-1.5516	0.0049	-1.5463	-0.0136	-0.0192	0.0553	0.0845	0.0198	0.1146	-0.0708	-0.0913	1.2094	1.5823	0.6261	0.4164	-0.3364	-0.1785	1.5471	1.6359	0.6646	0.3272	-0.3274	-0.3181	0.7932	1.7893	0.2929	0.1449	-0.1262	-0.1718
3052.1470	0.0110	-1.5508	0.0051	-1.5452	-0.0142	-0.0202	0.0569	0.0868	0.0200	0.1173	-0.0709	-0.0930	1.1894	1.5712	0.6741	0.4183	-0.3234	-0.2078	1.5511	1.6301	0.6598	0.3277	-0.3278	-0.3191	0.7938	1.6620	0.2409	0.1369	-0.1242	-0.1718
3052.1570	0.0115	-1.5499	0.0052	-1.5440	-0.0150	-0.0211	0.0571	0.0891	0.0179	0.1161	-0.0746	-0.0980	1.0749	1.2182	0.5446	0.4242	-0.2868	-0.1304	1.5751	1.6009	0.6418	0.3275	-0.3295	-0.3210	1.0479	1.2736	0.0615	0.1262	-0.1373	-0.1846
3052.1690	0.0122	-1.5488	0.0055	-1.5425	-0.0159	-0.0223	0.0605	0.0956	0.0199	0.1242	-0.0759	-0.0996	1.3577	1.1720	0.5952	0.4083	-0.3025	-0.1414	1.5807	1.5940	0.6358	0.3281	-0.3301	-0.3224	1.0487	1.1234	-0.0006	0.1161	-0.1348	-0.1846
3052.1790	0.0129	-1.5478	0.0057	-1.5412	-0.0167	-0.0233	0.0615	0.0969	0.0188	0.1270	-0.0759	-0.1019	1.5288	1.1655	0.6749	0.3736	-0.3349	-0.1868	1.5854	1.5875	0.6307	0.3285	-0.3306	-0.3235	1.0494	0.9891	-0.0533	0.1077	-0.1327	-0.1846
3052.1890	0.0135	-1.5469	0.0059	-1.5400	-0.0175	-0.0244	0.0650	0.0958	0.0187	0.1311	-0.0752	-0.1071	1.5542	1.4783	0.6806	0.3892	-0.4130	-0.1675	1.5901	1.5810	0.6253	0.3290	-0.3310	-0.3246	1.0502	0.8544	-0.1089	0.0990	-0.1305	-0.1846
3052.1990	0.0142	-1.5459	0.0061	-1.5386	-0.0182	-0.0255	0.0694	0.0973	0.0195	0.1330	-0.0816	-0.1076	1.3709	1.6297	0.6155	0.3858	-0.4098	-0.2104	1.5948	1.5747	0.6201	0.3294	-0.3315	-0.3257	1.0510	0.7223	-0.1630	0.0903	-0.1283	-0.1846
3052.2090	0.0149	-1.5449	0.0063	-1.5373	-0.0190	-0.0266	0.0697	0.1032	0.0191	0.1362	-0.0866	-0.1134	1.3937	1.2874	0.6691	0.3787	-0.3865	-0.1733	1.5995	1.5671	0.6141	0.3298	-0.3320	-0.3268	1.0518	0.5746	-0.2240	0.0808	-0.1259	-0.1846
3052.2210	0.0157	-1.5436	0.0065	-1.5356	-0.0201	-0.0279	0.0729	0.1051	0.0189	0.1372	-0.0914	-0.1138	1.4455	1.4061	0.6603	0.3861	-0.3534	-0.1778	1.6051	1.5588	0.6076	0.3303	-0.3326	-0.3281	1.0529	0.4077	-0.2913	0.0697	-0.1231	-0.1846
3052.2310	0.0165	-1.5425	0.0067	-1.5342	-0.0211	-0.0291	0.0758	0.1093	0.0190	0.1434	-0.0941	-0.1171	1.2776	1.0222	0.7565	0.4119	-0.2906	-0.2090	1.6098	1.5515	0.6021	0.3306	-0.3331	-0.3292	1.0539	0.2634	-0.3483	0.0602	-0.1207	-0.1846
3052.2410	0.0172	-1.5414	0.0069	-1.5327	-0.0220	-0.0303	0.0767	0.1107	0.0201	0.1453	-0.0950	-0.1194	1.3212	0.9530	0.7540	0.4185	-0.2754	-0.2444	1.6145	1.5434	0.5960	0.3310	-0.3335	-0.3303	1.0550	0.1100	-0.4109	0.0502	-0.1183	-0.1846
3052.2510	0.0180	-1.5403	0.0071	-1.5312	-0.0229	-0.0316	0.0782	0.1079	0.0204	0.1483	-0.0927	-0.1272	1.4701	1.6233	0.7479	0.4402	-0.3081	-0.1602	1.6192	1.5353	0.5901	0.3313	-0.3340	-0.3314	1.0561	-0.0430	-0.4716	0.0403	-0.1158	-0.1846
3052.2630	0.0190	-1.5390	0.0074	-1.5294	-0.0241	-0.0331	0.0804	0.1135	0.0218	0.1520	-0.0969	-0.1273	1.7446	1.3425	0.6807	0.4564	-0.3783	-0.1918	1.6473	1.4761	0.5578	0.3297	-0.3353	-0.3333	1.3257	-0.8094	-0.7894	0.0081	-0.1215	-0.1914
3052.2730	0.0198	-1.5379	0.0076	-1.5278	-0.0251	-0.0344	0.0851	0.1155	0.0221	0.1555	-0.1000	-0.1302	1.7061	1.2036	0.6321	0.4041	-0.3299	-0.2537	1.6527	1.4678	0.5515	0.3299	-0.3358	-0.3344	1.3270	-0.9603	-0.8510	-0.0023	-0.1189	-0.1914
3052.2830	0.0207	-1.5367	0.0078	-1.5262	-0.0261	-0.0357	0.0896	0.1190	0.0222	0.1601	-0.1038	-0.1337	1.5552	1.2694	0.6268	0.3757	-0.2987	-0.2199	1.6581	1.4585	0.5449	0.3302	-0.3364	-0.3356	1.3284	-1.1236	-0.9165	-0.0128	-0.1163	-0.1914
3052.2930	0.0216	-1.5355	0.0080	-1.5246	-0.0272	-0.0371	0.0911	0.1233	0.0208	0.1640	-0.1052	-0.1416	1.1713	0.7780	0.6848	0.4303	-0.3672	-0.1557	1.6635	1.4490	0.5381	0.3304	-0.3369	-0.3367	1.3299	-1.2885	-0.9828	-0.0235	-0.1136	-0.1914
3052.3050	0.0227	-1.5340	0.0083	-1.5227	-0.0285	-0.0388	0.0919	0.1203	0.0201	0.1681	-0.1088	-0.1400	1.5739	1.3591	0.7637	0.4942	-0.3485	-0.2189	1.6699	1.4373	0.5299	0.3307	-0.3375	-0.3381	1.3318	-1.4895	-1.0635	-0.0366	-0.1104	-0.1914
3052.3150	0.0237	-1.5328	0.0085	-1.5210	-0.0296	-0.0402	0.0965	0.1254	0.0206	0.1761	-0.1131	-0.1438	1.3662	1.1344	0.7315	0.4274	-0.3355	-0.2256	1.6753	1.4275	0.5229	0.3309	-0.3380	-0.3392	1.3335	-1.6581	-1.1319	-0.0479	-0.1075	-0.1914
3052.3250	0.0246	-1.5315	0.0086	-1.5193	-0.0308	-0.0417	0.0977	0.1264	0.0211	0.1793	-0.1176	-0.1499	1.4708	1.3350	0.7551	0.3722	-0.2699	-0.1987	1.6807	1.4174	0.5159	0.3310	-0.3384	-0.3404	1.3352	-1.8302	-1.2012	-0.0595	-0.1047	-0.1914
3052.3350	0.0256	-1.5302	0.0089	-1.5174	-0.0320	-0.0432	0.0986	0.1304	0.0221	0.1821	-0.1173	-0.1527	1.8479	1.1158	0.6017	0.4026	-0.2727	-0.1736	1.6861	1.4074	0.5088	0.3312	-0.3389	-0.3415	1.3371	-2.0021	-1.2706	-0.0712	-0.1018	-0.1914
3052.3470	0.0269	-1.5287	0.0092	-1.5153	-0.0334	-0.0450	0.1063	0.1341	0.0214	0.1858	-0.1155	-0.1536	1.4734	0.9031	0.6397	0.3508	-0.3758	-0.2127	1.6926	1.3941	0.4998	0.3313	-0.3395	-0.3429	1.3395	-2.2229	-1.3590	-0.0857	-0.0981	-0.1914
3052.3560	0.0278	-1.5276	0.0094	-1.5138	-0.0343	-0.0463	0.1082	0.1327	0.0221	0.1873	-0.1196	-0.1558	1.0934	1.2078	0.6266	0.3970	-0.4317	-0.2192	1.7109	1.3524	0.4773	0.3301	-0.3403	-0.3442	1.5074	-2.7621	-1.5799	-0.1088	-0.1004	-0.1952
3052.3670	0.0291	-1.5260	0.0097	-1.5115	-0.0359	-0.0482	0.1078	0.1364	0.0228	0.1917	-0.1296	-0.1634	1.4681	1.0054	0.4772	0.3341	-0.3489	-0.1617	1.7317	1.3078	0.4521	0.3290	-0.3414	-0.3459	1.6690	-3.3497	-1.8227	-0.1367	-0.1012	-0.1988
3052.3770	0.0302	-1.5246	0.0099	-1.5095	-0.0372	-0.0498	0.1132	0.1363	0.0226	0.1937	-0.1334	-0.1618	1.4332	1.1853	0.4844	0.2954	-0.2792	-0.2573	1.7379	1.2953	0.4438	0.3290	-0.3419	-0.3471	1.6714	-3.5436	-1.9014	-0.1498	-0.0979	-0.1988
3052.3890	0.0315	-1.5229	0.0102	-1.5072	-0.0389	-0.0518	0.1141	0.1446	0.0229	0.1964	-0.1327	-0.1679	1.6638	0.3429	0.3607	0.3605	-0.2994	-0.2477	1.7453	1.2808	0.4340	0.3290	-0.3425	-0.3485	1.6743	-3.7716	-1.9927	-0.1652	-0.0941	-0.1988
3052.3990	0.0327	-1.5214	0.0104	-1.5052	-0.0401	-0.0535	0.1164	0.1398	0.0223	0.1977	-0.1334	-0.1745	1.6893	1.0008	0.3327	0.3555	-0.3734	-0.1726	1.7516	1.2677	0.4254	0.3290	-0.3430	-0.3497	1.6770	-3.9728	-2.0732	-0.1782	-0.0908	-0.1988
3052.4090	0.0339	-1.5200	0.0106	-1.5032	-0.0415	-0.0553	0.1219	0.1436	0.0221	0.1997	-0.1405	-0.1739	1.5247	0.7732	0.2638	0.3467	-0.3721	-0.2086	1.7578	1.2551	0.4171	0.3290	-0.3435	-0.3509	1.6797	-4.1678	-2.1513	-0.1914	-0.0875	-0.1988
3052.4190	0.0352	-1.5186	0.0109	-1.5011	-0.0429	-0.0570	0.1238	0.1448	0.0222	0.2054	-0.1468	-0.1761	1.4825	0.7752	0.1837	0.3005	-0.3376	-0.2684	1.7641	1.2419	0.4085	0.3289	-0.3441	-0.3521	1.6826	-4.3706	-2.2319	-0.2048	-0.0842	-0.1988
3052.4290	0.0364	-1.5171	0.0111	-1.4990	-0.0444	-0.0588	0.1263	0.1502	0.0212	0.2047	-0.1489	-0.1827	1.5670	0.5282	0.0850	0.3144	-0.3585	-0.2087	1.7703	1.2286	0.3997	0.3288	-0.3446	-0.3533	1.6856	-4.5743	-2.3153	-0.2188	-0.0807	-0.1988
3052.4410	0.0380	-1.5153	0.0113	-1.4966	-0.0462	-0.0610	0.1298	0.1481	0.0183	0.2073	-0.1537	-0.1855	1.4038	0.7137	0.2643	0.3934	-0.3313	-0.2313	1.7779	1.2128	0.3895	0.3288	-0.3452	-0.3547	1.6893	-4.8169	-2.4106	-0.2349	-0.0767	-0.1988
3052.4510	0.0394	-1.5138	0.0115	-1.4944	-0.0477	-0.0628	0.1341	0.1504	0.0185	0.2122	-0.1568	-0.1904	1.5317	0.8074	0.1764	0.4070	-0.3428	-0.2196	1.7842	1.1999	0.3811	0.3287	-0.3457	-0.3559	1.6925	-5.0158	-2.4897	-0.2485	-0.0734	-0.1988
3052.4610	0.0407	-1.5123	0.0117	-1.4922	-0.0493	-0.0648	0.1364	0.1520	0.0174	0.2183	-0.1523	-0.1910	1.4292	0.6413	0.1800	0.3498	-0.3932	-0.2755	1.8239	1.0982	0.3282	0.3250	-0.3469	-0.3577	2.0888	-6.2714	-3.0028	-0.3012	-0.0777	-0.2054
3052.4710	0.0421	-1.5107	0.0119	-1.4901	-0.0508	-0.0667	0.1412	0.1559	0.0161	0.2225	-0.1617	-0.1969	1.6418	0.3552	0.1165	0.3167	-0.3438	-0.2614	1.8311	1.0842	0.3194	0.3249	-0.3475	-0.3590	2.0923	-6.4735	-3.0807	-0.3148	-0.0743	-0.2054
3052.4810	0.0435	-1.5092	0.0120	-1.4879	-0.0524	-0.0688	0.1448	0.1528	0.0138	0.2266	-0.1678	-0.2047	1.4767	0.6434	0.2011	0.3381	-0.2716	-0.1628	1.8383	1.0691	0.3100	0.3247	-0.3481	-0.3602	2.0960	-6.6894	-3.1641	-0.3289	-0.0708	-0.2054
3052.4930	0.0453	-1.5073	0.0122	-1.4851	-0.0544	-0.0711	0.1478	0.1565	0.0143	0.2337	-0.1688	-0.2024	1.9746	0.5822	0.0819	0.3110	-0.2968	-0.2326	1.8469	1.0516	0.2989	0.3245	-0.3488	-0.3617	2.1006	-6.9410	-3.2632	-0.3462	-0.0665	-0.2054
3052.5030	0.0468	-1.5057	0.0124	-1.4828	-0.0562	-0.0731	0.1559	0.1567	0.0134	0.2375	-0.1701	-0.2090	1.4818	0.6506	0.1282	0.2595	-0.2887	-0.2850	1.8541	1.0365	0.2895	0.3242	-0.3493	-0.3629	2.1046	-7.1563	-3.3473	-0.3612	-0.0629	-0.2054
3052.5130	0.0484	-1.5041	0.0125	-1.4804	-0.0579	-0.0753	0.1570	0.1615	0.0126	0.2388	-0.1726	-0.2103	1.6520	0.2812	0.1411	0.2508	-0.3027	-0.2306	1.8613	1.0216	0.2803	0.3240	-0.3499	-0.3641	2.1087	-7.3690	-3.4286	-0.3757	-0.0593	-0.2054
3052.5230	0.0499	-1.5025	0.0126	-1.4781	-0.0596	-0.0774	0.1600	0.1590	0.0108	0.2414	-0.1758	-0.2134	1.5765	0.5772	0.2072	0.3050	-0.2984	-0.2629	1.8686	1.0062	0.2709	0.3238	-0.3504	-0.3653	2.1130	-7.5888	-3.5131	-0.3905	-0.0557	-0.2054
3052.5350	0.0519	-1.5005	0.0128	-1.4752	-0.0618	-0.0800	0.1638	0.1621	0.0115	0.2444	-0.1835	-0.2133	1.9761	0.5784	0.0725	0.2500	-0.2512	-0.2712	1.8773	0.9879	0.2595	0.3235	-0.3511	-0.3668	2.1182	-7.8491	-3.6139	-0.4085	-0.0512	-0.2054
3052.5450	0.0535	-1.4989	0.0129	-1.4726	-0.0637	-0.0822	0.1692	0.1633	0.0108	0.2464	-0.1815	-0.2193	1.5128	0.6210	0.0008	0.2407	-0.2551	-0.2383	1.8846	0.9726	0.2502	0.3233	-0.3516	-0.3680	2.1227	-8.0677	-3.6974	-0.4237	-0.0475	-0.2054
3052.5560	0.0552	-1.4972	0.0130	-1.4701	-0.0655	-0.0845	0.1719	0.1666	0.0093	0.2468	-0.1794	-0.2251	1.3869	0.0643	0.0575	0.2291	-0.3277	-0.1403	1.8183	0.8205	0.1977	0.3091	-0.3419	-0.3591	1.2722	-9.9109	-4.2072	-0.5843	0.0640	-0.0998
3052.5650	0.0569	-1.4956	0.0130	-1.4676	-0.0673	-0.0866	0.1720	0.1637	0.0083	0.2437	-0.1902	-0.2236	2.1574	0.5086	0.0091	0.3462	-0.3050	-0.2410	1.9219	0.8183	0.1740	0.3160	-0.3515	-0.3691	2.4249	-9.9572	-4.4263	-0.5213	-0.0300	-0.1953
3052.5750	0.0587	-1.4939	0.0132	-1.4652	-0.0693	-0.0889	0.1799	0.1665	0.0093	0.2485	-0.1930	-0.2278	1.6751	0.3431	-0.0257	0.2941	-0.2576	-0.2662	1.9296	0.8011	0.1207	0.3155	-0.3521	-0.3703	2.4297	-10.1837	-4.5136	-0.5369	-0.0262	-0.1953
3052.5870	0.0609	-1.4919	0.0133	-1.4621	-0.0716	-0.0917	0.1812	0.1697	0.0075	0.2541	-0.1939	-0.2282	1.6027	-0.0130	-0.0818	0.2595	-0.2948	-0.3005	1.9389	0.7810	0.0236	0.3150	-0.3527	-0.3717	2.4354	-10.4475	-4.6139	-0.5553	-0.0217	-0.1953
3052.5970	0.0627	-1.4902	0.0133	-1.4597	-0.0735	-0.0940	0.1831	0.1671	0.0049	0.2537	-0.2001	-0.2358	1.8217	0.2410	-0.0592	0.3359	-0.3481	-0.2944	1.9466	0.7638	-0.0574	0.3145	-0.3533	-0.3728	2.4404	-10.6736	-4.6990	-0.5707	-0.0180	-0.1953
3052.6070	0.0646	-1.4885	0.0134	-1.4571	-0.0755	-0.0963	0.1887	0.1697	0.0040	0.2651	-0.2018	-0.2370	1.8222	0.1395	-0.1326	0.3141	-0.3655	-0.2923	1.9544	0.7469	-0.1384	0.3141	-0.3538	-0.3740	2.4454	-10.8959	-4.7834	-0.5860	-0.0142	-0.1953
3052.6170	0.0665	-1.4869	0.0134	-1.4544	-0.0776	-0.0987	0.1927	0.1705	0.0033	0.2703	-0.2124	-0.2425	1.6481	0.1015	-0.1761	0.1933	-0.2673	-0.2545	1.9621	0.7303	-0.2194	0.3136	-0.3544	-0.3752	2.4504	-11.1149	-4.8672	-0.6018	-0.0104	-0.1953
3052.6290	0.0688	-1.4848	0.0135	-1.4512	-0.0802	-0.1017	0.1955	0.1738	0.0012	0.2724	-0.2084	-0.2447	1.8134	-0.2252	-0.2487	0.2188	-0.2929	-0.3297	1.9714	0.7092	-0.3168	0.3130	-0.3550	-0.3766	2.4569	-11.3908	-4.9704	-0.6210	-0.0057	-0.1953
3052.6390	0.0708	-1.4831	0.0135	-1.4485	-0.0822	-0.1041	0.2015	0.1707	0.0005	0.2736	-0.2152	-0.2513	1.9275	0.1765	-0.3630	0.2424	-0.3322	-0.2537	1.9792	0.6921	-0.3977	0.3125	-0.3556	-0.3777	2.4622	-11.6152	-5.0536	-0.6367	-0.0019	-0.1953
3052.6490	0.0728	-1.4814	0.0135	-1.4458	-0.0844	-0.1067	0.2049	0.1724	0.0003	0.2740	-0.2213	-0.2530	1.6676	0.0224	-0.4696	0.1999	-0.2148	-0.2798	1.9870	0.6752	-0.4787	0.3120	-0.3561	-0.3789	2.4677	-11.8379	-5.1383	-0.6530	0.0020	-0.1953
3052.6590	0.0748	-1.4797	0.0135	-1.4429	-0.0867	-0.1093	0.2066	0.1770	0.0002	0.2739	-0.2158	-0.2515	1.5868	-0.4257	-0.6751	0.1594	-0.2278	-0.3301	2.0148	0.5219	-0.6190	0.3039	-0.3548	-0.3782	2.7368	-13.6796	-5.8424	-0.7465	0.0223	-0.1796
3052.6690	0.0770	-1.4780	0.0134	-1.4402	-0.0888	-0.1118	0.2104	0.1703	-0.0029	0.2733	-0.2224	-0.2570	2.0964	0.1482	-0.6804	0.2065	-0.2482	-0.2770	2.0229	0.5034	-0.7360	0.3032	-0.3554	-0.3793	2.7420	-13.9040	-5.9247	-0.7626	0.0262	-0.1796
3052.6810	0.0795	-1.4759	0.0134	-1.4368	-0.0915	-0.1149	0.2166	0.1736	-0.0035	0.2725	-0.2228	-0.2647	1.6760	-0.1543	-0.9051	0.2471	-0.3118	-0.2517	2.0325	0.4810	-0.8768	0.3024	-0.3560	-0.3806	2.7483	-14.1755	-6.0254	-0.7820	0.0309	-0.1796
3052.6910	0.0817	-1.4742	0.0134	-1.4340	-0.0938	-0.1175	0.2150	0.1752	-0.0049	0.2744	-0.2344	-0.2616	1.9408	-0.2278	-1.0166	0.2137	-0.1633	-0.2978	2.0406	0.4618	-0.9943	0.3016	-0.3565	-0.3817	2.7538	-14.4076	-6.1117	-0.7985	0.0348	-0.1796
3052.7010	0.0839	-1.4724	0.0133	-1.4313	-0.0962	-0.1202	0.2223	0.1755	-0.0082	0.2791	-0.2278	-0.2679	2.0444	-0.2592	-0.9934	0.2328	-0.2532	-0.2774	2.0487	0.4431	-1.1114	0.3009	-0.3570	-0.3827	2.7592	-14.6347	-6.1942	-0.8147	0.0387	-0.1796
3052.7110	0.0861	-1.4707	0.0132	-1.4285	-0.0984	-0.1229	0.2275	0.1735	-0.0096	0.2802	-0.2356	-0.2704	1.6281	-0.1620	-1.1810	0.2777	-0.2561	-0.2894	2.0567	0.4241	-1.2287	0.3002	-0.3575	-0.3838	2.7648	-14.8647	-6.2789	-0.8308	0.0426	-0.1796
3052.7230	0.0889	-1.4685	0.0131	-1.4251	-0.1013	-0.1262	0.2276	0.1746	-0.0121	0.2906	-0.2371	-0.2764	2.0671	-0.3419	-1.2702	0.2839	-0.2620	-0.1854	2.0664	0.4014	-1.3098	0.2993	-0.3581	-0.3851	2.7715	-15.1400	-6.3784	-0.8503	0.0472	-0.1796
3052.7330	0.0912	-1.4668	0.0130	-1.4221	-0.1037	-0.1289	0.2328	0.1770	-0.0121	0.2970	-0.2427	-0.2718	1.8548	-0.5932	-1.3241	0.1544	-0.2907	-0.3592	2.0745	0.3823	-1.3201	0.2986	-0.3586	-0.3862	2.7772	-15.3720	-6.4613	-0.8668	0.0512	-0.1796
3052.7430	0.0936	-1.4650	0.0129	-1.4193	-0.1061	-0.1317	0.2350	0.1720	-0.0139	0.2954	-0.2459	-0.2808	1.8738	-0.2314	-1.3754	0.1715	-0.2563	-0.2564	2.0826	0.3634	-1.3304	0.2978	-0.3592	-0.3873	2.7830	-15.6004	-6.5444	-0.8834	0.0552	-0.1796
3052.7530	0.0960	-1.4632	0.0128	-1.4163	-0.1086	-0.1345	0.2387	0.1747	-0.0156	0.2972	-0.2539	-0.2803	2.0246	-0.5143	-1.3603	0.1558	-0.2299	-0.2691	2.0091	0.3829	-1.3072	0.2942	-0.3534	-0.3821	1.8181	-15.3703	-6.2993	-0.9306	0.1264	-0.1137
3052.7650	0.0989	-1.4611	0.0126	-1.4126	-0.1117	-0.1379	0.2438	0.1752	-0.0166	0.2977	-0.2531	-0.2830	1.9555	-0.6971	-1.5873	0.1237	-0.2852	-0.3364	2.1177	0.1758	-1.4203	0.2879	-0.3580	-0.3873	3.0164	-17.8324	-7.3852	-1.0050	0.0862	-0.1585
3052.7750	0.1014	-1.4593	0.0125	-1.4096	-0.1142	-0.1407	0.2479	0.1714	-0.0198	0.2971	-0.2613	-0.2855	1.9790	-0.6461	-1.5662	0.0895	-0.2077	-0.3544	2.1258	0.1555	-1.4309	0.2869	-0.3585	-0.3883	3.0215	-18.0602	-7.4659	-1.0219	0.0902	-0.1585
3052.7850	0.1040	-1.4576	0.0123	-1.4067	-0.1168	-0.1436	0.2525	0.1713	-0.0207	0.2942	-0.2589	-0.2909	1.7217	-0.5125	-1.6699	0.1341	-0.2249	-0.2989	2.1339	0.1358	-1.4413	0.2859	-0.3590	-0.3892	3.0264	-18.2809	-7.5440	-1.0381	0.0940	-0.1585
3052.7950	0.1064	-1.4559	0.0121	-1.4036	-0.1194	-0.1465	0.2547	0.1729	-0.0222	0.2971	-0.2629	-0.2968	2.1527	-0.7560	-1.8182	0.1030	-0.2132	-0.2633	2.1421	0.1154	-1.4520	0.2849	-0.3594	-0.3902	3.0315	-18.5089	-7.6251	-1.0549	0.0980	-0.1585
3052.8050	0.1090	-1.4541	0.0119	-1.4006	-0.1221	-0.1494	0.2617	0.1742	-0.0239	0.2990	-0.2639	-0.2935	2.2059	-1.1346	-1.9840	0.0931	-0.1884	-0.3588	2.1502	0.0954	-1.4626	0.2839	-0.3599	-0.3911	3.0365	-18.7323	-7.7053	-1.0715	0.1018	-0.1585
3052.8170	0.1122	-1.4521	0.0116	-1.3971	-0.1253	-0.1531	0.2667	0.1692	-0.0268	0.3003	-0.2701	-0.2992	1.9345	-0.7362	-2.0268	0.1549	-0.1264	-0.3180	2.1600	0.0718	-1.4748	0.2828	-0.3605	-0.3923	3.0424	-18.9964	-7.7964	-1.0908	0.1063	-0.1585
3052.8270	0.1149	-1.4504	0.0113	-1.3941	-0.1280	-0.1561	0.2713	0.1700	-0.0291	0.3069	-0.2637	-0.3003	2.4176	-1.0372	-2.0772	0.0923	-0.2934	-0.3251	2.1681	0.0531	-1.4845	0.2819	-0.3610	-0.3932	3.0471	-19.2052	-7.8672	-1.1065	0.1100	-0.1585
3052.8370	0.1176	-1.4487	0.0111	-1.3910	-0.1307	-0.1590	0.2765	0.1711	-0.0316	0.3097	-0.2760	-0.3031	1.9140	-1.1517	-2.2037	0.0988	-0.1725	-0.3832	2.1762	0.0338	-1.4945	0.2809	-0.3615	-0.3941	3.0520	-19.4203	-7.9414	-1.1229	0.1138	-0.1585
3052.8470	0.1203	-1.4470	0.0107	-1.3880	-0.1335	-0.1621	0.2782	0.1675	-0.0369	0.3110	-0.2702	-0.3117	2.3325	-1.1512	-2.0481	0.0814	-0.2716	-0.2380	2.1844	0.0146	-1.5042	0.2800	-0.3620	-0.3951	3.0568	-19.6341	-8.0128	-1.1390	0.1175	-0.1585
3052.8590	0.1237	-1.4450	0.0102	-1.3843	-0.1368	-0.1658	0.2847	0.1670	-0.0400	0.3129	-0.2784	-0.3091	1.9205	-1.1551	-2.0565	0.0235	-0.2401	-0.2989	2.2073	-0.1565	-1.5842	0.2704	-0.3599	-0.3937	3.2265	-21.6562	-8.7691	-1.2474	0.1495	-0.1328
3052.8690	0.1266	-1.4434	0.0098	-1.3811	-0.1396	-0.1690	0.2852	0.1644	-0.0443	0.3107	-0.2863	-0.3102	2.2167	-1.1508	-2.0935	0.0810	-0.1988	-0.3069	2.2153	-0.1767	-1.5940	0.2693	-0.3603	-0.3945	3.2298	-21.8621	-8.8361	-1.2633	0.1531	-0.1328
3052.8790	0.1295	-1.4417	0.0094	-1.3780	-0.1425	-0.1721	0.2890	0.1663	-0.0486	0.3116	-0.2858	-0.3119	1.8243	-1.4275	-1.9597	0.0704	-0.2047	-0.3353	2.2232	-0.1966	-1.6038	0.2681	-0.3608	-0.3953	3.2331	-22.0662	-8.9019	-1.2793	0.1567	-0.1328
3052.8890	0.1323	-1.4401	0.0089	-1.3748	-0.1453	-0.1752	0.2897	0.1601	-0.0501	0.3064	-0.2914	-0.3153	2.2156	-1.0577	-2.0905	0.1065	-0.2128	-0.3314	2.2311	-0.2158	-1.6129	0.2670	-0.3612	-0.3961	3.2361	-22.2613	-8.9616	-1.2946	0.1602	-0.1328
3052.9010	0.1359	-1.4381	0.0082	-1.3711	-0.1488	-0.1791	0.2976	0.1609	-0.0535	0.3078	-0.2959	-0.3147	1.9586	-1.2742	-2.0427	0.1306	-0.1706	-0.3260	2.2406	-0.2389	-1.6240	0.2656	-0.3618	-0.3970	3.2396	-22.4955	-9.0350	-1.3131	0.1643	-0.1328
3052.9110	0.1390	-1.4365	0.0077	-1.3680	-0.1518	-0.1821	0.2980	0.1596	-0.0545	0.3160	-0.2969	-0.3176	2.1901	-1.2133	-2.2169	0.0474	-0.1700	-0.3433	2.2485	-0.2576	-1.6329	0.2645	-0.3622	-0.3978	3.2424	-22.6843	-9.0924	-1.3283	0.1677	-0.1328
3052.9210	0.1420	-1.4349	0.0071	-1.3649	-0.1549	-0.1853	0.3044	0.1598	-0.0610	0.3155	-0.2998	-0.3204	2.1206	-1.4593	-1.9766	0.1108	-0.1702	-0.3416	2.2564	-0.2768	-1.6421	0.2634	-0.3627	-0.3986	3.2452	-22.8801	-9.1527	-1.3436	0.1711	-0.1328
3052.9310	0.1450	-1.4334	0.0065	-1.3618	-0.1579	-0.1886	0.3068	0.1551	-0.0616	0.3208	-0.2967	-0.3286	2.4075	-1.0828	-2.0489	0.0664	-0.2116	-0.2563	2.2642	-0.2947	-1.6503	0.2624	-0.3631	-0.3994	3.2476	-23.0588	-9.2036	-1.3583	0.1743	-0.1328
3052.9410	0.1482	-1.4319	0.0059	-1.3587	-0.1609	-0.1918	0.3147	0.1537	-0.0615	0.3210	-0.3029	-0.3279	1.9307	-1.0595	-2.2267	0.0635	-0.1832	-0.3682	2.2721	-0.3132	-1.6590	0.2613	-0.3636	-0.4002	3.2500	-23.2454	-9.2587	-1.3734	0.1777	-0.1328
3052.9530	0.1519	-1.4300	0.0051	-1.3548	-0.1646	-0.1958	0.3168	0.1555	-0.0650	0.3246	-0.3026	-0.3314	2.3356	-1.3132	-2.3178	0.0266	-0.1989	-0.3037	2.2815	-0.3352	-1.6692	0.2599	-0.3642	-0.4012	3.2528	-23.4665	-9.3236	-1.3916	0.1817	-0.1328
3052.9630	0.1551	-1.4285	0.0044	-1.3515	-0.1676	-0.1991	0.3207	0.1517	-0.0690	0.3178	-0.3083	-0.3347	1.9607	-1.4328	-2.1219	0.0351	-0.2331	-0.3032	2.2967	-0.4991	-1.7446	0.2503	-0.3616	-0.3990	3.3459	-25.3773	-10.0305	-1.4958	0.2165	-0.1034
3052.9730	0.1584	-1.4269	0.0038	-1.3483	-0.1707	-0.2025	0.3217	0.1479	-0.0694	0.3155	-0.3151	-0.3350	2.1712	-1.1360	-2.2001	0.0370	-0.1992	-0.2872	2.3041	-0.5184	-1.7536	0.2490	-0.3620	-0.3997	3.3464	-25.5553	-10.0826	-1.5108	0.2197	-0.1034
3052.9830	0.1616	-1.4255	0.0031	-1.3450	-0.1739	-0.2058	0.3258	0.1465	-0.0735	0.3153	-0.3150	-0.3316	1.9820	-1.3015	-2.2142	-0.0253	-0.1441	-0.3267	2.3115	-0.5370	-1.7618	0.2477	-0.3624	-0.4003	3.3465	-25.7236	-10.1282	-1.5254	0.2229	-0.1034
3052.9950	0.1656	-1.4237	0.0023	-1.3412	-0.1777	-0.2099	0.3313	0.1479	-0.0748	0.3135	-0.3261	-0.3347	2.2474	-1.7344	-2.3993	-0.0321	-0.0558	-0.3360	2.3204	-0.5595	-1.7719	0.2461	-0.3629	-0.4010	3.3465	-25.9283	-10.1846	-1.5431	0.2266	-0.1034
3053.0050	0.1689	-1.4222	0.0015	-1.3381	-0.1809	-0.2132	0.3363	0.1449	-0.0794	0.3105	-0.3182	-0.3362	2.3627	-1.8296	-2.3452	0.0881	-0.1657	-0.2899	2.3278	-0.5780	-1.7801	0.2448	-0.3633	-0.4016	3.3463	-26.0962	-10.2290	-1.5571	0.2295	-0.1034
3053.0150	0.1723	-1.4209	0.0007	-1.3351	-0.1842	-0.2167	0.3419	0.1403	-0.0828	0.3147	-0.3211	-0.3381	2.5572	-1.5319	-2.4245	0.0641	-0.1849	-0.3162	2.3351	-0.5959	-1.7878	0.2436	-0.3637	-0.4023	3.3458	-26.2562	-10.2700	-1.5710	0.2324	-0.1034
3053.0250	0.1757	-1.4194	-0.0001	-1.3319	-0.1875	-0.2200	0.3463	0.1396	-0.0835	0.3228	-0.3280	-0.3404	2.2949	-1.6983	-2.6263	0.0168	-0.0870	-0.2932	2.3425	-0.6134	-1.7955	0.2424	-0.3641	-0.4029	3.3451	-26.4119	-10.3094	-1.5847	0.2352	-0.1034
3053.0370	0.1799	-1.4178	-0.0012	-1.3281	-0.1913	-0.2240	0.3514	0.1383	-0.0874	0.3263	-0.3233	-0.3456	2.2564	-2.0218	-2.6909	-0.0335	-0.2034	-0.3434	2.3512	-0.6345	-1.8045	0.2409	-0.3646	-0.4036	3.3440	-26.5999	-10.3550	-1.6014	0.2387	-0.1034
3053.0470	0.1834	-1.4164	-0.0021	-1.3249	-0.1946	-0.2275	0.3519	0.1349	-0.0936	0.3246	-0.3320	-0.3481	2.4702	-2.1204	-2.5548	-0.0284	-0.1379	-0.3204	2.3585	-0.6515	-1.8116	0.2397	-0.3651	-0.4042	3.3429	-26.7501	-10.3897	-1.6150	0.2414	-0.1034
3053.0570	0.1870	-1.4151	-0.0030	-1.3216	-0.1979	-0.2310	0.3560	0.1298	-0.0991	0.3221	-0.3325	-0.3489	1.9498	-1.6245	-2.3980	-0.0491	-0.2062	-0.2977	2.3967	-0.8776	-1.9198	0.2278	-0.3631	-0.4026	3.7108	-29.3950	-11.4153	-1.7419	0.2703	-0.0796
3053.0670	0.1906	-1.4138	-0.0040	-1.3183	-0.2012	-0.2344	0.3571	0.1278	-0.1009	0.3194	-0.3400	-0.3495	2.4335	-2.1000	-2.6012	-0.1412	-0.1796	-0.3616	2.4041	-0.8957	-1.9272	0.2264	-0.3635	-0.4031	3.7069	-29.5320	-11.4431	-1.7554	0.2729	-0.0796
3053.0790	0.1949	-1.4122	-0.0053	-1.3145	-0.2053	-0.2386	0.3608	0.1234	-0.1054	0.3127	-0.3402	-0.3501	2.6181	-2.0634	-2.7432	-0.1154	-0.1539	-0.3551	2.4129	-0.9165	-1.9357	0.2247	-0.3640	-0.4036	3.7017	-29.6860	-11.4714	-1.7708	0.2758	-0.0796
3053.0890	0.1985	-1.4109	-0.0063	-1.3113	-0.2087	-0.2422	0.3688	0.1241	-0.1102	0.3130	-0.3504	-0.3500	2.3665	-2.5599	-2.8430	-0.1104	-0.0592	-0.3662	2.4203	-0.9339	-1.9426	0.2233	-0.3644	-0.4041	3.6972	-29.8140	-11.4943	-1.7836	0.2783	-0.0796
3053.0990	0.2023	-1.4098	-0.0075	-1.3082	-0.2123	-0.2457	0.3704	0.1178	-0.1149	0.3107	-0.3424	-0.3512	2.3200	-2.3000	-2.9103	-0.0368	-0.1360	-0.3223	2.4276	-0.9508	-1.9492	0.2219	-0.3649	-0.4046	3.6923	-29.9367	-11.5134	-1.7958	0.2805	-0.0796
3053.1090	0.2060	-1.4087	-0.0087	-1.3052	-0.2157	-0.2493	0.3748	0.1121	-0.1215	0.3111	-0.3449	-0.3505	2.5372	-2.1388	-2.5942	-0.0323	-0.1328	-0.3666	2.4348	-0.9666	-1.9551	0.2206	-0.3653	-0.4050	3.6870	-30.0463	-11.5257	-1.8075	0.2826	-0.0796
3053.1190	0.2098	-1.4075	-0.0098	-1.3021	-0.2192	-0.2528	0.3795	0.1106	-0.1246	0.3148	-0.3500	-0.3527	2.5216	-2.2636	-2.7402	-0.0134	-0.0541	-0.3596	2.4421	-0.9823	-1.9610	0.2193	-0.3658	-0.4055	3.6815	-30.1554	-11.5385	-1.8192	0.2847	-0.0796
3053.1310	0.2144	-1.4062	-0.0114	-1.2982	-0.2235	-0.2570	0.3830	0.1065	-0.1296	0.3202	-0.3490	-0.3544	2.7533	-2.1445	-2.6931	-0.1072	-0.1104	-0.3486	2.4507	-1.0002	-1.9673	0.2177	-0.3663	-0.4061	3.6743	-30.2740	-11.5461	-1.8329	0.2871	-0.0796
3053.1410	0.2182	-1.4051	-0.0127	-1.2951	-0.2269	-0.2606	0.3888	0.1044	-0.1326	0.3140	-0.3475	-0.3620	2.3339	-2.3933	-2.7949	-0.0670	-0.1196	-0.2935	2.4579	-1.0150	-1.9725	0.2164	-0.3668	-0.4066	3.6681	-30.3706	-11.5515	-1.8442	0.2890	-0.0796
3053.1510	0.2221	-1.4041	-0.0141	-1.2919	-0.2304	-0.2642	0.3920	0.1015	-0.1402	0.3157	-0.3551	-0.3585	2.2769	-2.5187	-2.6256	-0.1138	-0.1305	-0.3435	2.2589	-0.5112	-1.7057	0.2335	-0.3622	-0.4019	1.2053	-24.2685	-8.8873	-1.6580	0.3442	-0.0247
3053.1610	0.2260	-1.4031	-0.0154	-1.2888	-0.2339	-0.2678	0.3908	0.0997	-0.1427	0.3105	-0.3610	-0.3589	2.5769	-2.8765	-2.7320	-0.0645	-0.1255	-0.3567	2.4617	-1.1789	-2.0435	0.2055	-0.3636	-0.4035	3.5753	-32.1962	-12.1746	-1.9562	0.3335	-0.0408
3053.1730	0.2308	-1.4020	-0.0172	-1.2849	-0.2382	-0.2721	0.3995	0.0909	-0.1512	0.3092	-0.3616	-0.3603	2.2451	-2.0192	-2.5075	-0.0930	-0.1637	-0.3466	2.4691	-1.1961	-2.0489	0.2037	-0.3641	-0.4038	3.5644	-32.2837	-12.1667	-1.9687	0.3354	-0.0408
3053.1830	0.2348	-1.4011	-0.0186	-1.2819	-0.2418	-0.2757	0.4017	0.0875	-0.1474	0.3044	-0.3654	-0.3613	2.6255	-2.2636	-2.7193	-0.0915	-0.0804	-0.3538	2.4753	-1.2099	-2.0532	0.2022	-0.3644	-0.4041	3.5550	-32.3500	-12.1580	-1.9790	0.3370	-0.0408
3053.1930	0.2388	-1.4002	-0.0201	-1.2788	-0.2454	-0.2793	0.4055	0.0822	-0.1531	0.3025	-0.3670	-0.3619	2.3910	-1.9811	-2.7806	-0.0698	-0.1067	-0.3472	2.4814	-1.2234	-2.0571	0.2008	-0.3648	-0.4043	3.5453	-32.4130	-12.1455	-1.9886	0.3383	-0.0408
3053.2030	0.2429	-1.3994	-0.0217	-1.2758	-0.2492	-0.2829	0.4105	0.0821	-0.1562	0.3045	-0.3719	-0.3599	2.5045	-2.4048	-2.7750	-0.0723	-0.0588	-0.3450	2.4876	-1.2359	-2.0605	0.1995	-0.3652	-0.4045	3.5353	-32.4646	-12.1279	-1.9980	0.3396	-0.0408
3053.2150	0.2479	-1.3984	-0.0236	-1.2722	-0.2536	-0.2872	0.4123	0.0799	-0.1624	0.3056	-0.3643	-0.3657	2.5240	-2.7319	-2.6856	-0.0594	-0.1525	-0.3108	2.4949	-1.2508	-2.0644	0.1978	-0.3657	-0.4048	3.5231	-32.5250	-12.1051	-2.0089	0.3410	-0.0408
3053.2250	0.2521	-1.3977	-0.0253	-1.2692	-0.2573	-0.2909	0.4138	0.0726	-0.1637	0.3073	-0.3689	-0.3655	2.2847	-2.6156	-2.9491	-0.0667	-0.1144	-0.3192	2.5009	-1.2626	-2.0672	0.1965	-0.3662	-0.4051	3.5126	-32.5682	-12.0815	-2.0175	0.3420	-0.0408
3053.2350	0.2562	-1.3970	-0.0270	-1.2661	-0.2610	-0.2946	0.4130	0.0669	-0.1714	0.3087	-0.3712	-0.3645	2.2629	-2.3843	-2.7164	-0.1037	-0.1413	-0.3305	2.5070	-1.2732	-2.0693	0.1952	-0.3666	-0.4053	3.5018	-32.5958	-12.0514	-2.0261	0.3430	-0.0408
3053.2450	0.2604	-1.3963	-0.0287	-1.2631	-0.2647	-0.2982	0.4178	0.0641	-0.1748	0.3068	-0.3772	-0.3623	2.6107	-2.4249	-2.8544	-0.1181	-0.0954	-0.3536	2.5130	-1.2843	-2.0718	0.1939	-0.3670	-0.4056	3.4908	-32.6302	-12.0245	-2.0347	0.3439	-0.0408
3053.2560	0.2647	-1.3957	-0.0305	-1.2600	-0.2684	-0.3019	0.4209	0.0639	-0.1707	0.3074	-0.3717	-0.3656	2.2815	-1.5728	-2.7138	-0.1714	-0.1465	-0.3288	2.3666	-0.9156	-1.8752	0.2061	-0.3636	-0.4020	1.6988	-28.1674	-10.0664	-1.9007	0.3835	-0.0012
3053.2670	0.2697	-1.3950	-0.0327	-1.2563	-0.2730	-0.3063	0.4293	0.0535	-0.1842	0.2961	-0.3777	-0.3632	2.8934	-2.3750	-2.6929	-0.1182	-0.0423	-0.3499	2.5081	-1.4194	-2.1267	0.1838	-0.3639	-0.4021	3.3064	-34.0625	-12.4733	-2.1311	0.3855	-0.0023
3053.2770	0.2740	-1.3945	-0.0346	-1.2534	-0.2768	-0.3099	0.4367	0.0504	-0.1927	0.2938	-0.3781	-0.3635	2.4157	-2.2998	-2.6711	-0.1385	-0.0619	-0.3624	2.5130	-1.4295	-2.1280	0.1823	-0.3642	-0.4021	3.2932	-34.0692	-12.4308	-2.1386	0.3860	-0.0023
3053.2870	0.2783	-1.3939	-0.0365	-1.2504	-0.2806	-0.3136	0.4378	0.0485	-0.1910	0.2891	-0.3799	-0.3643	2.4433	-2.5296	-2.8958	-0.1710	0.0048	-0.3377	2.5179	-1.4386	-2.1289	0.1809	-0.3645	-0.4021	3.2797	-34.0637	-12.3835	-2.1456	0.3865	-0.0023
3053.2970	0.2827	-1.3935	-0.0384	-1.2475	-0.2845	-0.3172	0.4375	0.0459	-0.1953	0.2839	-0.3717	-0.3681	2.5254	-2.8007	-2.8896	-0.1375	-0.0983	-0.3161	2.5228	-1.4475	-2.1295	0.1795	-0.3649	-0.4021	3.2662	-34.0556	-12.3339	-2.1523	0.3868	-0.0023
3053.3090	0.2880	-1.3930	-0.0408	-1.2440	-0.2890	-0.3215	0.4396	0.0408	-0.2048	0.2839	-0.3769	-0.3679	2.3777	-2.9374	-2.9292	-0.1322	-0.0683	-0.3378	2.5287	-1.4568	-2.1296	0.1779	-0.3654	-0.4021	3.2496	-34.0289	-12.2674	-2.1595	0.3869	-0.0023
3053.3190	0.2924	-1.3926	-0.0430	-1.2413	-0.2927	-0.3252	0.4429	0.0355	-0.2092	0.2838	-0.3826	-0.3671	2.5404	-3.1862	-2.7316	-0.1119	-0.1130	-0.3216	2.5336	-1.4642	-2.1293	0.1766	-0.3657	-0.4021	3.2357	-34.0023	-12.2085	-2.1651	0.3869	-0.0023
3053.3290	0.2968	-1.3924	-0.0450	-1.2385	-0.2965	-0.3289	0.4476	0.0296	-0.2157	0.2868	-0.3919	-0.3668	2.7235	-3.0222	-2.8551	-0.0921	-0.0754	-0.3056	2.5384	-1.4711	-2.1287	0.1754	-0.3661	-0.4022	3.2217	-33.9708	-12.1474	-2.1705	0.3869	-0.0023
3053.3390	0.3013	-1.3921	-0.0472	-1.2356	-0.3003	-0.3326	0.4508	0.0237	-0.2224	0.2879	-0.3889	-0.3657	2.6233	-2.8512	-2.7500	-0.1057	-0.1707	-0.3284	2.5433	-1.4761	-2.1271	0.1742	-0.3665	-0.4022	3.2076	-33.9155	-12.0756	-2.1753	0.3866	-0.0023
3053.3510	0.3068	-1.3918	-0.0499	-1.2322	-0.3051	-0.3370	0.4523	0.0174	-0.2257	0.2847	-0.3901	-0.3623	2.4125	-2.7516	-2.8458	-0.1362	-0.0662	-0.3474	2.3851	-0.8883	-1.8237	0.1974	-0.3671	-0.4021	1.2346	-26.7525	-9.0304	-1.9162	0.3856	-0.0010
3053.3610	0.3113	-1.3917	-0.0521	-1.2294	-0.3090	-0.3406	0.4518	0.0201	-0.2301	0.2836	-0.3887	-0.3615	2.5699	-3.5322	-3.0213	-0.2095	-0.0843	-0.3547	2.5294	-1.5768	-2.1639	0.1655	-0.3636	-0.3985	2.9218	-34.9080	-12.3355	-2.2525	0.4250	0.0360
3053.3710	0.3159	-1.3916	-0.0545	-1.2266	-0.3129	-0.3443	0.4529	0.0065	-0.2372	0.2758	-0.3899	-0.3642	2.1489	-2.6174	-2.7955	-0.1487	0.0049	-0.2976	2.5331	-1.6718	-2.1618	0.1641	-0.3639	-0.3982	2.9065	-34.8359	-12.2550	-2.2567	0.4244	0.0360
3053.3810	0.3205	-1.3916	-0.0568	-1.2237	-0.3168	-0.3478	0.4536	0.0022	-0.2382	0.2713	-0.3866	-0.3639	2.7201	-3.2776	-2.9774	-0.1599	-0.1061	-0.3306	2.5367	-2.3570	-2.1589	0.1628	-0.3642	-0.3980	2.8913	-34.7519	-12.1674	-2.2603	0.4237	0.0360
3053.3930	0.3260	-1.3916	-0.0597	-1.2205	-0.3215	-0.3522	0.4602	-0.0026	-0.2454	0.2672	-0.3875	-0.3628	2.7692	-4.0911	-2.9503	-0.1870	-0.0889	-0.3036	2.5411	-3.1860	-2.1552	0.1612	-0.3646	-0.3978	2.8730	-34.6456	-12.0587	-2.2642	0.4227	0.0360
3053.4030	0.3306	-1.3916	-0.0623	-1.2177	-0.3254	-0.3558	0.4641	-0.0082	-0.2506	0.2614	-0.3906	-0.3620	2.7263	-4.6340	-3.0278	-0.2009	-0.0619	-0.3386	2.5448	-3.8870	-2.1513	0.1600	-0.3649	-0.3976	2.8579	-34.5413	-11.9610	-2.2669	0.4217	0.0360
3053.4130	0.3353	-1.3918	-0.0648	-1.2152	-0.3293	-0.3594	0.4714	-0.0151	-0.2554	0.2582	-0.3915	-0.3652	2.5750	-4.7840	-3.0672	-0.1458	-0.0693	-0.2939	2.5484	-4.2424	-2.1471	0.1588	-0.3653	-0.3973	2.8429	-34.4277	-11.8600	-2.2689	0.4205	0.0360
3053.4230	0.3399	-1.3919	-0.0674	-1.2126	-0.3332	-0.3631	0.4744	-0.0165	-0.2622	0.2589	-0.3984	-0.3602	2.7592	-5.0669	-2.9889	-0.1292	-0.0461	-0.3466	2.5521	-4.2421	-2.1422	0.1576	-0.3656	-0.3971	2.8281	-34.3094	-11.7524	-2.2704	0.4192	0.0361
3053.4350	0.3456	-1.3921	-0.0706	-1.2096	-0.3380	-0.3675	0.4767	-0.0214	-0.2693	0.2594	-0.3974	-0.3596	2.5167	-5.1745	-2.9418	-0.1083	-0.0480	-0.3176	2.5566	-4.2410	-2.1360	0.1563	-0.3661	-0.3969	2.8104	-34.1568	-11.6198	-2.2720	0.4175	0.0361
3053.4450	0.3504	-1.3924	-0.0734	-1.2070	-0.3419	-0.3711	0.4781	-0.0276	-0.2764	0.2623	-0.3990	-0.3577	2.3777	-5.2290	-2.6881	-0.1273	-0.0781	-0.3222	2.5603	-4.2394	-2.1305	0.1552	-0.3665	-0.3966	2.7959	-34.0228	-11.5059	-2.2730	0.4159	0.0361
3053.4560	0.3551	-1.3927	-0.0762	-1.2045	-0.3460	-0.3747	0.4783	-0.0327	-0.2801	0.2611	-0.3915	-0.3614	1.9614	-3.9372	-2.0788	-0.0985	-0.1413	-0.2551	2.4244	-3.7362	-1.8704	0.1750	-0.3667	-0.3963	1.1294	-27.9151	-8.9057	-2.0521	0.4147	0.0377
3053.4650	0.3599	-1.3930	-0.0790	-1.2019	-0.3499	-0.3782	0.4787	-0.0374	-0.2883	0.2548	-0.3974	-0.3562	2.5076	-5.4082	-2.4728	-0.1631	-0.0453	-0.3334	2.5378	-4.3066	-2.1511	0.1480	-0.3636	-0.3925	2.4432	-34.6220	-11.6045	-2.3307	0.4502	0.0739
3053.4750	0.3648	-1.3935	-0.0819	-1.1993	-0.3539	-0.3818	0.4802	-0.0456	-0.2903	0.2535	-0.3960	-0.3558	2.5663	-4.8989	-2.5352	-0.2134	-0.0872	-0.2995	2.5402	-4.3030	-2.1440	0.1468	-0.3638	-0.3921	2.4291	-34.4534	-11.4714	-2.3304	0.4482	0.0739
3053.4870	0.3705	-1.3941	-0.0854	-1.1963	-0.3586	-0.3861	0.4805	-0.0540	-0.2953	0.2468	-0.4020	-0.3579	2.6338	-4.5699	-2.6731	-0.2020	-0.0243	-0.2599	2.5433	-4.2975	-2.1351	0.1454	-0.3642	-0.3915	2.4125	-34.2373	-11.3083	-2.3296	0.4457	0.0739
3053.4970	0.3754	-1.3946	-0.0884	-1.1938	-0.3626	-0.3896	0.4815	-0.0565	-0.2990	0.2405	-0.3997	-0.3522	2.4591	-4.7765	-2.9013	-0.2584	-0.0766	-0.3467	2.5458	-4.2921	-2.1271	0.1443	-0.3645	-0.3911	2.3992	-34.0465	-11.1662	-2.3285	0.4435	0.0739
3053.5070	0.3803	-1.3952	-0.0915	-1.1914	-0.3666	-0.3932	0.4821	-0.0606	-0.3048	0.2346	-0.4013	-0.3534	2.3614	-4.8657	-2.7602	-0.2264	-0.0625	-0.3257	2.5484	-4.2873	-2.1195	0.1433	-0.3648	-0.3906	2.3860	-33.8638	-11.0283	-2.3275	0.4413	0.0739
3053.5170	0.3851	-1.3958	-0.0946	-1.1891	-0.3706	-0.3968	0.4843	-0.0650	-0.3129	0.2276	-0.3988	-0.3507	2.5693	-5.0648	-2.5914	-0.1668	-0.0520	-0.2621	2.5510	-4.2801	-2.1103	0.1423	-0.3651	-0.3902	2.3735	-33.6524	-10.8749	-2.3251	0.4388	0.0739
3053.5290	0.3909	-1.3967	-0.0984	-1.1864	-0.3755	-0.4010	0.4907	-0.0731	-0.3182	0.2267	-0.3995	-0.3510	2.9531	-4.8751	-2.5273	-0.1566	-0.0035	-0.2812	2.5542	-4.2713	-2.0992	0.1411	-0.3656	-0.3897	2.3590	-33.3965	-10.6901	-2.3220	0.4356	0.0739
3053.5390	0.3957	-1.3975	-0.1017	-1.1841	-0.3795	-0.4044	0.4955	-0.0785	-0.3231	0.2253	-0.4003	-0.3459	2.8958	-4.8500	-2.6248	-0.1467	0.0023	-0.3197	2.5569	-4.2623	-2.0890	0.1402	-0.3659	-0.3892	2.3475	-33.1635	-10.5269	-2.3188	0.4328	0.0739
3053.5490	0.4008	-1.3983	-0.1049	-1.1819	-0.3835	-0.4079	0.4973	-0.0831	-0.3280	0.2246	-0.3956	-0.3466	2.5529	-5.0160	-2.5069	-0.1572	-0.1091	-0.2968	2.5596	-4.2529	-2.0787	0.1394	-0.3663	-0.3888	2.3365	-32.9263	-10.3625	-2.3154	0.4299	0.0739
3053.5590	0.4058	-1.3991	-0.1082	-1.1797	-0.3874	-0.4114	0.4937	-0.0775	-0.3249	0.2244	-0.3999	-0.3517	2.4345	-5.9974	-3.1788	-0.1764	-0.0954	-0.1802	2.5225	-4.2666	-2.0777	0.1359	-0.3635	-0.3851	1.8696	-33.0001	-10.3075	-2.3430	0.4604	0.1085
3053.5710	0.4117	-1.4002	-0.1122	-1.1771	-0.3921	-0.4156	0.4958	-0.1001	-0.3411	0.2180	-0.3994	-0.3460	2.3012	-4.7830	-2.5419	-0.0962	-0.1152	-0.2621	2.5242	-4.2541	-2.0644	0.1348	-0.3638	-0.3844	1.8585	-32.6943	-10.1005	-2.3378	0.4566	0.1085
3053.5810	0.4166	-1.4013	-0.1156	-1.1749	-0.3961	-0.4190	0.4979	-0.1039	-0.3454	0.2175	-0.4057	-0.3452	2.5153	-4.7154	-2.4799	-0.1604	-0.0367	-0.2428	2.5256	-4.2423	-2.0525	0.1339	-0.3640	-0.3837	1.8501	-32.4237	-9.9189	-2.3327	0.4533	0.1085
3053.5910	0.4216	-1.4023	-0.1191	-1.1727	-0.4003	-0.4224	0.5007	-0.1050	-0.3502	0.2186	-0.4037	-0.3395	2.8723	-5.1351	-2.8040	-0.2733	0.0148	-0.2819	2.5272	-4.2301	-2.0405	0.1330	-0.3643	-0.3831	1.8422	-32.1476	-9.7364	-2.3281	0.4500	0.1085
3053.6010	0.4266	-1.4035	-0.1227	-1.1706	-0.4043	-0.4258	0.5036	-0.1140	-0.3585	0.2108	-0.4034	-0.3369	2.7661	-4.9104	-2.5661	-0.2197	0.0536	-0.2693	2.5288	-4.2170	-2.0275	0.1322	-0.3646	-0.3824	1.8351	-31.8604	-9.5452	-2.3223	0.4464	0.1085
3053.6130	0.4326	-1.4049	-0.1271	-1.1682	-0.4092	-0.4299	0.5009	-0.1168	-0.3653	0.2036	-0.3913	-0.3384	2.6784	-5.2600	-2.6091	-0.1772	-0.0851	-0.2132	2.5295	-4.1994	-2.0111	0.1313	-0.3650	-0.3816	1.8277	-31.4944	-9.3062	-2.3145	0.4419	0.1085
3053.6230	0.4377	-1.4061	-0.1308	-1.1662	-0.4131	-0.4333	0.5013	-0.1247	-0.3714	0.1988	-0.3970	-0.3343	2.5283	-5.2970	-2.4916	-0.2255	-0.0450	-0.2403	2.5300	-4.1839	-1.9967	0.1306	-0.3653	-0.3810	1.8225	-31.1787	-9.1002	-2.3074	0.4381	0.1085
3053.6330	0.4427	-1.4074	-0.1346	-1.1641	-0.4170	-0.4366	0.5016	-0.1348	-0.3785	0.1957	-0.4000	-0.3343	2.4843	-4.6926	-2.3397	-0.1983	-0.0859	-0.2471	2.5306	-4.1672	-1.9816	0.1300	-0.3656	-0.3803	1.8181	-30.8490	-8.8874	-2.2997	0.4340	0.1085
3053.6430	0.4477	-1.4088	-0.1384	-1.1622	-0.4210	-0.4399	0.5046	-0.1387	-0.3817	0.1865	-0.4042	-0.3334	2.6913	-4.8981	-2.5127	-0.1074	-0.0474	-0.2384	2.5312	-4.1501	-1.9664	0.1294	-0.3660	-0.3797	1.8144	-30.5144	-8.6744	-2.2917	0.4299	0.1085
3053.6530	0.4527	-1.4103	-0.1423	-1.1603	-0.4250	-0.4432	0.5076	-0.1451	-0.3902	0.1862	-0.3996	-0.3314	2.5769	-4.6338	-2.1499	-0.1984	-0.1024	-0.2364	2.4856	-3.8354	-1.8027	0.1426	-0.3688	-0.3815	1.2582	-26.6223	-7.0027	-2.1360	0.3995	0.0817
3053.6650	0.4588	-1.4120	-0.1469	-1.1581	-0.4298	-0.4472	0.5067	-0.1465	-0.3970	0.1797	-0.3975	-0.3342	2.4425	-5.0642	-2.1094	-0.1607	-0.1145	-0.1682	2.4871	-4.0993	-1.9258	0.1272	-0.3640	-0.3752	1.2728	-29.6399	-8.1434	-2.2854	0.4493	0.1396
3053.6750	0.4639	-1.4136	-0.1509	-1.1563	-0.4338	-0.4504	0.5060	-0.1586	-0.4009	0.1758	-0.3977	-0.3277	2.3145	-4.3639	-2.2189	-0.1411	-0.0854	-0.2056	2.4874	-4.0791	-1.9086	0.1266	-0.3642	-0.3744	1.2734	-29.2676	-7.9105	-2.2756	0.4447	0.1396
3053.6850	0.4690	-1.4152	-0.1550	-1.1545	-0.4378	-0.4537	0.5032	-0.1613	-0.4055	0.1746	-0.3986	-0.3225	2.4720	-4.5561	-2.2033	-0.1350	-0.0403	-0.1995	2.4878	-4.0588	-1.8914	0.1261	-0.3645	-0.3736	1.2746	-28.8941	-7.6772	-2.2657	0.4401	0.1396
3053.6950	0.4741	-1.4168	-0.1591	-1.1527	-0.4417	-0.4570	0.5024	-0.1681	-0.4116	0.1733	-0.3991	-0.3196	2.3167	-4.4342	-2.1243	-0.1628	-0.0229	-0.2198	2.4882	-4.0370	-1.8734	0.1257	-0.3647	-0.3727	1.2771	-28.5018	-7.4363	-2.2552	0.4353	0.1396
3053.7070	0.4801	-1.4189	-0.1641	-1.1507	-0.4465	-0.4608	0.5028	-0.1720	-0.4158	0.1665	-0.3937	-0.3160	2.5432	-4.7204	-2.2155	-0.1348	-0.0755	-0.2042	2.4888	-4.0104	-1.8515	0.1252	-0.3651	-0.3717	1.2810	-28.0280	-7.1440	-2.2421	0.4295	0.1396
3053.7170	0.4851	-1.4207	-0.1683	-1.1492	-0.4504	-0.4640	0.5062	-0.1820	-0.4245	0.1625	-0.3967	-0.3148	2.9253	-4.2516	-1.9214	-0.0900	-0.1124	-0.1615	2.4895	-3.9867	-1.8322	0.1249	-0.3654	-0.3709	1.2856	-27.6136	-6.8901	-2.2300	0.4244	0.1396
3053.7270	0.4901	-1.4226	-0.1726	-1.1476	-0.4543	-0.4671	0.5124	-0.1884	-0.4306	0.1608	-0.3904	-0.3120	2.7750	-4.0836	-1.8584	-0.0512	-0.1723	-0.2015	2.4902	-3.9623	-1.8127	0.1246	-0.3657	-0.3701	1.2912	-27.1909	-6.6340	-2.2177	0.4192	0.1396
3053.7370	0.4952	-1.4245	-0.1770	-1.1460	-0.4583	-0.4702	0.5125	-0.1897	-0.4337	0.1577	-0.4019	-0.3099	2.6297	-4.3594	-2.0039	-0.0744	-0.0359	-0.2531	2.4910	-3.9368	-1.7926	0.1244	-0.3660	-0.3692	1.2979	-26.7548	-6.3725	-2.2050	0.4139	0.1396
3053.7490	0.5014	-1.4268	-0.1823	-1.1442	-0.4631	-0.4739	0.5126	-0.2010	-0.4402	0.1583	-0.3956	-0.3125	2.3518	-3.8667	-1.8742	-0.1406	-0.0911	-0.1396	2.4921	-3.9055	-1.7677	0.1241	-0.3664	-0.3682	1.3072	-26.2237	-6.0516	-2.1891	0.4074	0.1396
3053.7590	0.5065	-1.4288	-0.1867	-1.1426	-0.4670	-0.4770	0.5068	-0.2037	-0.4432	0.1544	-0.3974	-0.3073	2.2207	-3.9410	-1.9006	-0.1136	-0.0612	-0.2005	2.4419	-3.8341	-1.7253	0.1246	-0.3645	-0.3648	0.7080	-25.2406	-5.5710	-2.1681	0.4253	0.1661
3053.7690	0.5116	-1.4309	-0.1912	-1.1412	-0.4710	-0.4801	0.5039	-0.2051	-0.4521	0.1476	-0.3878	-0.3036	2.3648	-4.5047	-1.8207	-0.0916	-0.1359	-0.2059	2.4424	-3.8063	-1.7037	0.1245	-0.3647	-0.3639	0.7192	-24.7813	-5.2965	-2.1540	0.4197	0.1661
3053.7790	0.5166	-1.4330	-0.1957	-1.1397	-0.4749	-0.4830	0.5063	-0.2163	-0.4546	0.1438	-0.3892	-0.3031	2.4450	-4.0552	-1.8981	-0.1260	-0.0172	-0.1860	2.4429	-3.7776	-1.6817	0.1243	-0.3650	-0.3629	0.7315	-24.3107	-5.0179	-2.1394	0.4141	0.1661
3053.7910	0.5228	-1.4357	-0.2012	-1.1381	-0.4795	-0.4867	0.5064	-0.2218	-0.4600	0.1397	-0.3870	-0.2989	2.3429	-4.1665	-2.0754	-0.1695	-0.1160	-0.1623	2.4437	-3.7422	-1.6548	0.1243	-0.3652	-0.3617	0.7476	-23.7340	-4.6788	-2.1214	0.4072	0.1661
3053.8010	0.5278	-1.4379	-0.2058	-1.1367	-0.4834	-0.4896	0.5042	-0.2263	-0.4673	0.1342	-0.3919	-0.2946	2.3996	-4.4349	-1.8131	-0.1548	-0.0484	-0.1511	2.4444	-3.7111	-1.6315	0.1243	-0.3655	-0.3607	0.7624	-23.2349	-4.3875	-2.1054	0.4013	0.1661
3053.8110	0.5329	-1.4402	-0.2106	-1.1354	-0.4871	-0.4926	0.5025	-0.2350	-0.4749	0.1282	-0.3878	-0.2897	2.5144	-3.9596	-1.6913	-0.1486	-0.1641	-0.1707	2.4452	-3.6797	-1.6080	0.1243	-0.3658	-0.3597	0.7780	-22.7325	-4.0938	-2.0892	0.3953	0.1661
3053.8210	0.5379	-1.4426	-0.2154	-1.1341	-0.4910	-0.4955	0.5006	-0.2384	-0.4818	0.1244	-0.3903	-0.2864	2.5688	-4.2121	-1.6613	-0.1608	-0.1216	-0.1392	2.4462	-3.6471	-1.5836	0.1244	-0.3660	-0.3587	0.7949	-22.2146	-3.7915	-2.0722	0.3891	0.1661
3053.8310	0.5429	-1.4451	-0.2202	-1.1329	-0.4949	-0.4984	0.5031	-0.2469	-0.4851	0.1186	-0.3900	-0.2839	2.6172	-4.0072	-1.7420	-0.1612	-0.1102	-0.1780	2.4472	-3.6135	-1.5587	0.1246	-0.3663	-0.3577	0.8129	-21.6859	-3.4844	-2.0547	0.3828	0.1661
3053.8430	0.5489	-1.4481	-0.2261	-1.1315	-0.4996	-0.5018	0.5055	-0.2543	-0.4908	0.1130	-0.3883	-0.2805	2.6870	-3.7280	-1.5954	-0.1495	-0.0553	-0.2021	2.4486	-3.5716	-1.5279	0.1249	-0.3667	-0.3565	0.8362	-21.0320	-3.1071	-2.0326	0.3750	0.1661
3053.8530	0.5539	-1.4507	-0.2312	-1.1304	-0.5035	-0.5046	0.5056	-0.2576	-0.4976	0.1106	-0.3846	-0.2829	2.5325	-4.0271	-1.5141	-0.1512	-0.0840	-0.1384	2.4498	-3.5360	-1.5015	0.1252	-0.3670	-0.3555	0.8567	-20.4791	-2.7894	-2.0137	0.3683	0.1661
3053.8630	0.5590	-1.4533	-0.2362	-1.1293	-0.5073	-0.5074	0.5039	-0.2665	-0.5043	0.1066	-0.3765	-0.2763	2.5025	-3.5186	-1.2370	-0.1095	-0.1442	-0.1512	2.3957	-3.4185	-1.4343	0.1281	-0.3657	-0.3525	0.2230	-18.9519	-2.0888	-1.9662	0.3788	0.1866
3053.8730	0.5640	-1.4560	-0.2413	-1.1283	-0.5111	-0.5101	0.5025	-0.2677	-0.5105	0.1029	-0.3770	-0.2790	2.4389	-3.7075	-1.2221	-0.1156	-0.1386	-0.0718	2.3963	-3.3811	-1.4053	0.1285	-0.3659	-0.3514	0.2461	-18.3851	-1.7651	-1.9465	0.3722	0.1866
3053.8850	0.5700	-1.4593	-0.2474	-1.1271	-0.5156	-0.5134	0.5001	-0.2774	-0.5162	0.0970	-0.3767	-0.2730	2.2087	-3.2434	-1.1999	-0.1126	-0.1117	-0.1836	2.3953	-3.3350	-1.3698	0.1290	-0.3661	-0.3500	0.2751	-17.6899	-1.3689	-1.9222	0.3641	0.1866
3053.8950	0.5750	-1.4621	-0.2526	-1.1262	-0.5193	-0.5161	0.4971	-0.2781	-0.5201	0.0921	-0.3807	-0.2696	2.2658	-3.6283	-1.2339	-0.0878	-0.1168	-0.1273	2.3945	-3.2958	-1.3398	0.1295	-0.3664	-0.3489	0.3002	-17.1011	-1.0352	-1.9013	0.3573	0.1866
3053.9050	0.5799	-1.4650	-0.2578	-1.1252	-0.5231	-0.5188	0.4933	-0.2879	-0.5243	0.0921	-0.3722	-0.2647	2.4156	-3.1267	-1.2599	-0.1149	-0.1647	-0.1302	2.3939	-3.2549	-1.3091	0.1301	-0.3666	-0.3478	0.3265	-16.4934	-0.6947	-1.8798	0.3503	0.1866
3053.9150	0.5849	-1.4679	-0.2632	-1.1243	-0.5269	-0.5215	0.4941	-0.2904	-0.5292	0.0855	-0.3728	-0.2603	2.5197	-3.2266	-1.2317	-0.0716	-0.1445	-0.1396	2.3933	-3.2130	-1.2777	0.1307	-0.3669	-0.3467	0.3539	-15.8723	-0.3468	-1.8574	0.3431	0.1866
3053.9250	0.5898	-1.4709	-0.2685	-1.1236	-0.5306	-0.5241	0.4923	-0.2982	-0.5356	0.0790	-0.3732	-0.2590	2.4192	-2.9900	-1.0757	-0.0070	-0.0796	-0.1052	2.3928	-3.1716	-1.2465	0.1313	-0.3671	-0.3456	0.3814	-15.2576	-0.0012	-1.8349	0.3360	0.1866
3053.9370	0.5957	-1.4745	-0.2750	-1.1226	-0.5351	-0.5271	0.4938	-0.3010	-0.5417	0.0774	-0.3694	-0.2501	2.3063	-3.1641	-1.0712	-0.0399	-0.1422	-0.1357	2.3922	-3.1198	-1.2080	0.1322	-0.3675	-0.3442	0.4160	-14.4942	0.4241	-1.8069	0.3273	0.1866
3053.9470	0.6006	-1.4776	-0.2805	-1.1218	-0.5387	-0.5297	0.4908	-0.3082	-0.5475	0.0763	-0.3647	-0.2520	2.0809	-2.8407	-0.9399	-0.0701	-0.2237	-0.1016	2.3918	-3.0764	-1.1756	0.1330	-0.3678	-0.3431	0.4455	-13.8548	0.7817	-1.7829	0.3199	0.1866
3053.9570	0.6055	-1.4807	-0.2861	-1.1211	-0.5423	-0.5322	0.4843	-0.3124	-0.5534	0.0711	-0.3649	-0.2474	2.3986	-2.8832	-0.8066	-0.0332	-0.2439	-0.0869	2.3339	-2.9179	-1.0882	0.1383	-0.3671	-0.3407	-0.2078	-11.8419	1.6793	-1.7103	0.3225	0.2001
3053.9670	0.6104	-1.4839	-0.2917	-1.1204	-0.5460	-0.5346	0.4838	-0.3189	-0.5575	0.0683	-0.3699	-0.2451	2.4647	-2.7669	-0.6689	-0.0499	-0.1574	-0.0694	2.3319	-2.8726	-1.0551	0.1392	-0.3673	-0.3395	-0.1777	-11.1919	2.0406	-1.6857	0.3152	0.2001
3053.9790	0.6162	-1.4877	-0.2984	-1.1196	-0.5503	-0.5376	0.4819	-0.3236	-0.5658	0.0616	-0.3701	-0.2386	2.2622	-2.8765	-0.5967	-0.0098	-0.1698	-0.1183	2.3295	-2.8172	-1.0149	0.1403	-0.3675	-0.3381	-0.1409	-10.3995	2.4790	-1.6557	0.3064	0.2001
3053.9890	0.6210	-1.4909	-0.3041	-1.1191	-0.5540	-0.5400	0.4791	-0.3322	-0.5704	0.0589	-0.3628	-0.2387	2.4577	-2.3396	-0.5562	0.0052	-0.2221	-0.0626	2.3276	-2.7707	-0.9811	0.1413	-0.3677	-0.3369	-0.1100	-9.7348	2.8467	-1.6301	0.2989	0.2001
3053.9990	0.6258	-1.4943	-0.3097	-1.1185	-0.5576	-0.5423	0.4774	-0.3334	-0.5723	0.0557	-0.3614	-0.2349	2.3915	-2.7808	-0.6408	0.0166	-0.1857	-0.0922	2.3257	-2.7230	-0.9470	0.1424	-0.3679	-0.3357	-0.0785	-9.0562	3.2181	-1.6040	0.2914	0.2001
3054.0090	0.6306	-1.4976	-0.3154	-1.1179	-0.5613	-0.5446	0.4744	-0.3396	-0.5823	0.0542	-0.3632	-0.2331	2.3176	-2.6632	-0.6272	-0.0238	-0.1000	-0.0968	2.3238	-2.6749	-0.9124	0.1435	-0.3682	-0.3345	-0.0468	-8.3729	3.5930	-1.5775	0.2838	0.2001
3054.0210	0.6362	-1.5018	-0.3224	-1.1173	-0.5656	-0.5474	0.4743	-0.3446	-0.5870	0.0454	-0.3565	-0.2275	2.4694	-2.6917	-0.6967	-0.0403	-0.1653	-0.1177	2.3216	-2.6150	-0.8701	0.1449	-0.3684	-0.3331	-0.0078	-7.5266	4.0525	-1.5445	0.2745	0.2001
3054.0310	0.6410	-1.5053	-0.3284	-1.1169	-0.5691	-0.5496	0.4744	-0.3504	-0.5924	0.0432	-0.3486	-0.2243	2.4679	-2.5664	-0.5412	-0.0355	-0.2288	-0.1034	2.3198	-2.5644	-0.8343	0.1461	-0.3687	-0.3319	0.0250	-6.8134	4.4401	-1.5164	0.2666	0.2001
3054.0410	0.6457	-1.5089	-0.3344	-1.1165	-0.5727	-0.5519	0.4725	-0.3565	-0.5977	0.0380	-0.3476	-0.2223	2.4256	-2.4909	-0.4919	0.0626	-0.2276	-0.0093	2.3181	-2.5129	-0.7979	0.1475	-0.3690	-0.3307	0.0581	-6.0890	4.8335	-1.4873	0.2586	0.2001
3054.0510	0.6504	-1.5125	-0.3405	-1.1162	-0.5762	-0.5541	0.4670	-0.3592	-0.6011	0.0340	-0.3504	-0.2169	2.2576	-2.5445	-0.3766	0.0387	-0.1671	-0.0471	2.3163	-2.4606	-0.7612	0.1488	-0.3692	-0.3295	0.0915	-5.3547	5.2298	-1.4578	0.2506	0.2001
3054.0630	0.6559	-1.5169	-0.3478	-1.1158	-0.5803	-0.5567	0.4616	-0.3673	-0.6074	0.0316	-0.3455	-0.2173	2.4685	-1.9566	-0.1430	0.0514	-0.2980	0.0233	2.2547	-2.2650	-0.6539	0.1562	-0.3690	-0.3272	-0.5644	-2.8962	6.3246	-1.3620	0.2464	0.2086
3054.0730	0.6606	-1.5206	-0.3539	-1.1155	-0.5838	-0.5588	0.4597	-0.3707	-0.6114	0.0305	-0.3464	-0.2104	2.2624	-2.0027	-0.0930	0.0306	-0.2324	-0.0454	2.2511	-2.2111	-0.6166	0.1577	-0.3691	-0.3260	-0.5337	-2.1572	6.7229	-1.3319	0.2385	0.2086
3054.0830	0.6652	-1.5244	-0.3600	-1.1152	-0.5871	-0.5609	0.4577	-0.3743	-0.6150	0.0238	-0.3465	-0.2083	2.0946	-1.7791	-0.0023	0.1395	-0.2670	-0.0180	2.2474	-2.1568	-0.5793	0.1593	-0.3693	-0.3247	-0.5034	-1.4127	7.1212	-1.3013	0.2306	0.2086
3054.0930	0.6697	-1.5282	-0.3661	-1.1150	-0.5906	-0.5630	0.4541	-0.3807	-0.6188	0.0210	-0.3470	-0.2001	2.4366	-1.4942	0.0046	0.0949	-0.2725	-0.0305	2.2438	-2.1018	-0.5419	0.1609	-0.3695	-0.3235	-0.4735	-0.6612	7.5212	-1.2705	0.2227	0.2086
3054.1030	0.6742	-1.5320	-0.3724	-1.1148	-0.5940	-0.5650	0.4525	-0.3821	-0.6229	0.0185	-0.3400	-0.1990	2.3264	-1.6164	0.0166	0.1215	-0.2668	-0.0576	2.2401	-2.0464	-0.5041	0.1625	-0.3697	-0.3222	-0.4440	0.0960	7.9248	-1.2393	0.2147	0.2086
3054.1150	0.6796	-1.5366	-0.3800	-1.1146	-0.5982	-0.5674	0.4480	-0.3878	-0.6263	0.0147	-0.3415	-0.1993	2.0553	-1.4393	0.1797	0.1274	-0.1911	0.0424	2.2356	-1.9789	-0.4580	0.1646	-0.3699	-0.3207	-0.4092	1.0171	8.4158	-1.2007	0.2049	0.2086
3054.1250	0.6840	-1.5405	-0.3863	-1.1145	-0.6015	-0.5693	0.4468	-0.3935	-0.6334	0.0107	-0.3323	-0.1930	2.2863	-1.2313	0.3985	0.1405	-0.3214	-0.0641	2.2318	-1.9223	-0.4195	0.1544	-0.3701	-0.3195	-0.3808	1.7884	8.8259	-1.1679	0.1968	0.2086
3054.1350	0.6885	-1.5445	-0.3926	-1.1145	-0.6048	-0.5713	0.4438	-0.3964	-0.6352	0.0037	-0.3297	-0.1929	2.0222	-1.1850	0.4214	0.1266	-0.3608	0.0597	2.2280	-1.8653	-0.3811	0.0639	-0.3704	-0.3182	-0.3531	2.5648	9.2357	-1.1349	0.1886	0.2086
3054.1450	0.6929	-1.5485	-0.3991	-1.1145	-0.6081	-0.5732	0.4372	-0.4024	-0.6399	0.0009	-0.3339	-0.1862	2.0186	-0.7171	0.5564	0.1015	-0.2762	0.0094	2.2241	-1.8077	-0.3425	-0.0266	-0.3706	-0.3170	-0.3260	3.3483	9.6466	-1.1014	0.1804	0.2086
3054.1560	0.6973	-1.5526	-0.4055	-1.1145	-0.6114	-0.5750	0.4339	-0.4058	-0.6422	0.0003	-0.3292	-0.1816	2.1580	-0.7498	0.5326	0.0208	-0.3226	-0.0249	2.1697	-1.7630	-0.3136	-0.1200	-0.3683	-0.3128	-0.9000	3.9768	9.9637	-1.0846	0.1982	0.2396
3054.1670	0.7024	-1.5575	-0.4132	-1.1145	-0.6153	-0.5771	0.4287	-0.4083	-0.6450	-0.0048	-0.3281	-0.1799	2.0655	-0.9285	0.4903	-0.0625	-0.3299	0.0867	2.1117	-1.7068	-0.2771	-0.2447	-0.3660	-0.3081	-1.4534	4.7694	10.3635	-1.0598	0.2135	0.2692
3054.1770	0.7068	-1.5616	-0.4197	-1.1146	-0.6186	-0.5789	0.4241	-0.4110	-0.6479	-0.0102	-0.3260	-0.1716	2.3460	-1.0043	0.3483	-0.0652	-0.3235	-0.0064	2.1032	-1.6485	-0.2389	-0.3474	-0.3660	-0.3065	-1.4379	5.5654	10.7742	-1.0252	0.2055	0.2692
3054.1870	0.7109	-1.5658	-0.4261	-1.1147	-0.6219	-0.5806	0.4191	-0.4169	-0.6524	-0.0120	-0.3252	-0.1683	2.2327	-0.8739	0.2990	-0.1349	-0.2465	-0.0087	2.0946	-1.5899	-0.2004	-0.3687	-0.3659	-0.3049	-1.4239	6.3671	11.1867	-0.9899	0.1975	0.2692
3054.1990	0.7160	-1.5707	-0.4341	-1.1148	-0.6257	-0.5826	0.4127	-0.4212	-0.6590	-0.0117	-0.3123	-0.1638	2.2861	-0.9187	0.4634	-0.2292	-0.3588	0.0405	2.0840	-1.5194	-0.1541	-0.3665	-0.3659	-0.3030	-1.4096	7.3299	11.6840	-0.9471	0.1879	0.2692
3054.2090	0.7201	-1.5750	-0.4407	-1.1149	-0.6289	-0.5842	0.4096	-0.4247	-0.6647	-0.0167	-0.3143	-0.1584	1.8794	-0.9841	0.4885	-0.2350	-0.2887	0.0329	2.0751	-1.4600	-0.1154	-0.3646	-0.3659	-0.3014	-1.3994	8.1394	12.0994	-0.9109	0.1798	0.2692
3054.2190	0.7242	-1.5793	-0.4474	-1.1152	-0.6320	-0.5857	0.4029	-0.4321	-0.6705	-0.0230	-0.3064	-0.1537	2.0055	-0.6962	0.6241	-0.2286	-0.3809	0.0101	2.0660	-1.4003	-0.0766	-0.3627	-0.3659	-0.2998	-1.3910	8.9534	12.5156	-0.8744	0.1718	0.2692
3054.2290	0.7281	-1.5836	-0.4541	-1.1153	-0.6351	-0.5873	0.3981	-0.4379	-0.6751	-0.0274	-0.3055	-0.1530	2.0583	-0.6846	0.6989	-0.2889	-0.3641	0.0846	2.0568	-1.3399	-0.0378	-0.3607	-0.3659	-0.2982	-1.3843	9.7754	12.9314	-0.8373	0.1638	0.2692
3054.2410	0.7328	-1.5889	-0.4622	-1.1157	-0.6387	-0.5890	0.3957	-0.4423	-0.6840	-0.0307	-0.3091	-0.1403	2.3069	-0.6137	0.4873	-0.3325	-0.3415	-0.0035	2.0455	-1.2660	0.0095	-0.3582	-0.3659	-0.2962	-1.3786	10.7784	13.4382	-0.7916	0.1539	0.2692
3054.2510	0.7367	-1.5934	-0.4692	-1.1160	-0.6417	-0.5905	0.3917	-0.4432	-0.6892	-0.0379	-0.3014	-0.1394	2.1902	-0.8125	0.4965	-0.2908	-0.4328	-0.0124	2.0359	-1.2037	0.0494	-0.3561	-0.3659	-0.2946	-1.3760	11.6240	13.8651	-0.7528	0.1457	0.2692
3054.2610	0.7406	-1.5979	-0.4762	-1.1164	-0.6448	-0.5919	0.3895	-0.4491	-0.6900	-0.0387	-0.3063	-0.1398	1.9457	-0.4596	0.7213	-0.3855	-0.2593	0.0218	1.9418	-0.8685	0.2212	-0.3408	-0.3670	-0.2941	-2.3701	15.7159	15.5838	-0.5745	0.1247	0.2576
3054.2710	0.7444	-1.6024	-0.4832	-1.1168	-0.6477	-0.5932	0.3813	-0.4518	-0.6952	-0.0435	-0.2976	-0.1313	1.9819	-0.4655	0.7327	-0.3455	-0.3772	0.0576	1.9293	-0.8038	0.2620	-0.3383	-0.3670	-0.2926	-2.3798	16.5598	16.0109	-0.5352	0.1167	0.2576
3054.2810	0.7483	-1.6070	-0.4901	-1.1173	-0.6506	-0.5945	0.3725	-0.4570	-0.7001	-0.0504	-0.2941	-0.1268	1.8540	-0.2610	0.9164	-0.2551	-0.4107	0.0307	1.9166	-0.7402	0.3020	-0.3358	-0.3669	-0.2911	-2.3922	17.3904	16.4299	-0.4963	0.1090	0.2576
3054.2930	0.7527	-1.6125	-0.4986	-1.1180	-0.6542	-0.5960	0.3641	-0.4628	-0.7078	-0.0516	-0.2968	-0.1225	1.7088	0.1063	1.2042	-0.2723	-0.3322	0.0077	1.9011	-0.6629	0.3503	-0.3328	-0.3668	-0.2892	-2.4103	18.3991	16.9359	-0.4490	0.0996	0.2576
3054.3030	0.7563	-1.6171	-0.5057	-1.1185	-0.6570	-0.5972	0.3556	-0.4674	-0.7098	-0.0518	-0.2828	-0.1226	1.7822	0.4843	1.2262	-0.2693	-0.4689	0.1080	1.8879	-0.5973	0.3911	-0.3302	-0.3668	-0.2877	-2.4283	19.2536	17.3629	-0.4084	0.0917	0.2576
3054.3130	0.7599	-1.6219	-0.5128	-1.1191	-0.6599	-0.5984	0.3498	-0.4700	-0.7114	-0.0576	-0.2879	-0.1130	1.9396	0.5434	1.3610	-0.1879	-0.3869	0.0577	1.8746	-0.5308	0.4319	-0.3275	-0.3667	-0.2861	-2.4489	20.1188	17.7900	-0.3676	0.0838	0.2576
3054.3230	0.7633	-1.6267	-0.5199	-1.1196	-0.6628	-0.5995	0.3449	-0.4714	-0.7124	-0.0595	-0.2797	-0.1062	1.9101	0.6969	1.2693	-0.2132	-0.4738	0.0340	1.8609	-0.4650	0.4723	-0.3249	-0.3666	-0.2846	-2.4723	20.9763	18.2126	-0.3268	0.0760	0.2576
3054.3350	0.7674	-1.6324	-0.5286	-1.1204	-0.6662	-0.6007	0.3372	-0.4745	-0.7207	-0.0610	-0.2759	-0.1029	1.9023	0.8711	1.5859	-0.2435	-0.4554	-0.0190	1.8443	-0.3848	0.5213	-0.3216	-0.3666	-0.2828	-2.5041	22.0189	18.7262	-0.2769	0.0665	0.2576
3054.3450	0.7708	-1.6372	-0.5360	-1.1211	-0.6690	-0.6019	0.3351	-0.4772	-0.7249	-0.0643	-0.2775	-0.1045	1.6371	1.0965	1.6093	-0.2226	-0.3765	0.1173	1.8301	-0.3187	0.5616	-0.3189	-0.3665	-0.2812	-2.5337	22.8794	19.1482	-0.2350	0.0586	0.2576
3054.3560	0.7741	-1.6419	-0.5432	-1.1218	-0.6717	-0.6029	0.3295	-0.4785	-0.7233	-0.0673	-0.2677	-0.1020	2.2728	1.7983	2.0842	-0.1030	-0.5352	0.1763	1.9316	0.1377	0.8059	-0.2933	-0.3778	-0.2928	-1.2557	28.3720	21.5613	0.0451	-0.0664	0.1257
3054.3650	0.7774	-1.6468	-0.5504	-1.1224	-0.6744	-0.6039	0.3249	-0.4818	-0.7263	-0.0683	-0.2716	-0.0920	1.3917	1.6169	2.0435	-0.1307	-0.5017	0.0733	1.7273	0.0591	0.7608	-0.3008	-0.3679	-0.2802	-3.5422	27.4733	21.1358	-0.0254	0.0311	0.2458
3054.3770	0.7812	-1.6526	-0.5591	-1.1233	-0.6776	-0.6049	0.3163	-0.4835	-0.7285	-0.0687	-0.2664	-0.0877	1.7057	1.8535	2.0042	-0.1097	-0.5722	0.0497	1.7065	0.1395	0.8088	-0.2972	-0.3678	-0.2784	-3.5985	28.4861	21.6297	0.0241	0.0224	0.2458
3054.3870	0.7843	-1.6574	-0.5665	-1.1240	-0.6803	-0.6058	0.3126	-0.4815	-0.7314	-0.0722	-0.2682	-0.0857	1.4770	1.6298	2.1958	-0.1014	-0.4930	0.0408	1.6888	0.2072	0.8491	-0.2941	-0.3676	-0.2770	-3.6490	29.3390	22.0441	0.0660	0.0151	0.2458
3054.3970	0.7874	-1.6622	-0.5738	-1.1247	-0.6829	-0.6066	0.3053	-0.4823	-0.7321	-0.0734	-0.2649	-0.0849	1.6164	1.6932	2.2529	-0.1338	-0.4646	0.1013	1.6709	0.2744	0.8891	-0.2911	-0.3675	-0.2755	-3.7024	30.1861	22.4546	0.1078	0.0079	0.2458
3054.4070	0.7904	-1.6672	-0.5812	-1.1255	-0.6855	-0.6075	0.2987	-0.4866	-0.7304	-0.0805	-0.2629	-0.0812	1.6830	1.9803	2.0559	-0.0885	-0.4555	0.1500	1.6528	0.3413	0.9284	-0.2881	-0.3674	-0.2740	-3.7585	31.0301	22.8590	0.1498	0.0007	0.2458
3054.4190	0.7938	-1.6731	-0.5899	-1.1265	-0.6884	-0.6083	0.2934	-0.4882	-0.7360	-0.0787	-0.2558	-0.0712	1.6505	1.9858	2.0252	-0.0991	-0.6191	0.0933	1.6307	0.4213	0.9751	-0.2844	-0.3672	-0.2723	-3.8297	32.0384	23.3405	0.2003	-0.0079	0.2457
3054.4290	0.7967	-1.6779	-0.5973	-1.1273	-0.6911	-0.6090	0.2868	-0.4900	-0.7384	-0.0775	-0.2593	-0.0679	1.4873	1.9213	2.3157	-0.1099	-0.4772	0.0891	1.6121	0.4878	1.0140	-0.2813	-0.3670	-0.2708	-3.8924	32.8763	23.7407	0.2425	-0.0149	0.2457
3054.4390	0.7995	-1.6828	-0.6048	-1.1281	-0.6936	-0.6098	0.2791	-0.4907	-0.7406	-0.0799	-0.2496	-0.0639	1.6339	1.8293	2.2805	-0.1439	-0.5545	0.1040	1.5932	0.5540	1.0525	-0.2783	-0.3669	-0.2693	-3.9579	33.7121	24.1371	0.2847	-0.0219	0.2457
3054.4490	0.8023	-1.6877	-0.6121	-1.1289	-0.6961	-0.6104	0.2728	-0.4939	-0.7384	-0.0853	-0.2478	-0.0625	1.5407	1.9845	2.0776	-0.1162	-0.5062	0.1360	1.8895	0.8439	1.2234	-0.2590	-0.3822	-0.2854	-0.2727	37.2192	25.8337	0.4998	-0.1944	0.0598
3054.4610	0.8055	-1.6936	-0.6209	-1.1301	-0.6991	-0.6111	0.2711	-0.4921	-0.7394	-0.0857	-0.2463	-0.0601	0.9790	1.9313	1.6606	-0.1147	-0.4852	0.0724	1.4833	0.9392	1.2531	-0.2588	-0.3684	-0.2686	-5.0110	38.3717	26.1324	0.5057	-0.0520	0.2295
3054.4710	0.8081	-1.6985	-0.6284	-1.1309	-0.7015	-0.6117	0.2583	-0.4955	-0.7489	-0.0888	-0.2426	-0.0568	1.2473	2.1282	2.2943	-0.1229	-0.4890	0.0919	1.4613	1.0066	1.2916	-0.2555	-0.3682	-0.2673	-5.0941	39.1934	26.5218	0.5478	-0.0586	0.2295
3054.4810	0.8107	-1.7035	-0.6360	-1.1318	-0.7039	-0.6122	0.2482	-0.4974	-0.7522	-0.0926	-0.2371	-0.0548	1.5765	2.1338	2.4698	-0.1046	-0.5933	0.1398	1.4391	1.0737	1.3299	-0.2521	-0.3680	-0.2659	-5.1800	40.0131	26.9080	0.5902	-0.0651	0.2295
3054.4910	0.8131	-1.7085	-0.6435	-1.1328	-0.7062	-0.6128	0.2433	-0.5006	-0.7508	-0.0915	-0.2390	-0.0535	1.2034	2.2551	2.3678	-0.0820	-0.5387	0.2405	1.4166	1.1406	1.3676	-0.2487	-0.3678	-0.2645	-5.2683	40.8290	27.2882	0.6326	-0.0716	0.2294
3054.5010	0.8156	-1.7135	-0.6510	-1.1337	-0.7085	-0.6132	0.2344	-0.5009	-0.7513	-0.0947	-0.2302	-0.0437	1.1951	2.4539	2.3345	-0.0061	-0.6235	0.1708	1.3940	1.2075	1.4047	-0.2453	-0.3676	-0.2632	-5.3590	41.6400	27.6635	0.6746	-0.0780	0.2294
3054.5130	0.8183	-1.7196	-0.6601	-1.1348	-0.7113	-0.6137	0.2249	-0.5000	-0.7546	-0.0957	-0.2317	-0.0382	1.1756	2.4117	2.5826	-0.0583	-0.5412	0.1125	1.3666	1.2884	1.4493	-0.2413	-0.3673	-0.2615	-5.4716	42.6166	28.1135	0.7256	-0.0857	0.2294
3054.5230	0.8205	-1.7246	-0.6677	-1.1358	-0.7136	-0.6141	0.2173	-0.5010	-0.7568	-0.0975	-0.2279	-0.0360	1.1448	2.6915	2.7162	-0.0467	-0.5483	0.0946	1.3435	1.3549	1.4858	-0.2379	-0.3671	-0.2601	-5.5678	43.4193	28.4827	0.7679	-0.0920	0.2294
3054.5330	0.8227	-1.7296	-0.6753	-1.1368	-0.7158	-0.6144	0.2091	-0.5063	-0.7591	-0.1017	-0.2252	-0.0323	1.1850	3.2780	2.9131	-0.0218	-0.5531	0.1838	1.3202	1.4215	1.5219	-0.2345	-0.3669	-0.2588	-5.6664	44.2227	28.8474	0.8104	-0.0982	0.2294
3054.5430	0.8248	-1.7347	-0.6828	-1.1378	-0.7180	-0.6147	0.2031	-0.5069	-0.7611	-0.1013	-0.2146	-0.0264	0.9223	3.3332	2.9686	0.0477	-0.7426	0.0811	1.2967	1.4879	1.5577	-0.2310	-0.3666	-0.2574	-5.7674	45.0241	29.2098	0.8531	-0.1045	0.2294
3054.5560	0.8271	-1.7407	-0.6920	-1.1390	-0.7206	-0.6150	0.1961	-0.5068	-0.7601	-0.1012	-0.2250	-0.0270	1.7195	3.4620	3.1481	0.0531	-0.6437	0.0968	1.5016	1.7185	1.6920	-0.2157	-0.3772	-0.2680	-3.1902	47.7891	30.5366	1.0217	-0.2241	0.1060
3054.5650	0.8290	-1.7458	-0.6997	-1.1400	-0.7229	-0.6153	0.1876	-0.5031	-0.7582	-0.1020	-0.2191	-0.0255	1.1479	3.6957	3.1246	0.0406	-0.6199	0.1733	1.1792	1.8722	1.7543	-0.2105	-0.3683	-0.2573	-6.8545	49.6247	31.1508	1.0798	-0.1363	0.2073
3054.5750	0.8309	-1.7510	-0.7071	-1.1410	-0.7250	-0.6155	0.1837	-0.5031	-0.7592	-0.1057	-0.2083	-0.0189	1.1041	3.8931	3.2816	0.0971	-0.6860	0.1709	1.1532	1.9377	1.7894	-0.2069	-0.3680	-0.2561	-6.9692	50.4049	31.4977	1.1211	-0.1420	0.2073
3054.5850	0.8326	-1.7560	-0.7148	-1.1420	-0.7271	-0.6156	0.1759	-0.5009	-0.7596	-0.1070	-0.2090	-0.0141	0.8156	3.9834	3.3283	0.1392	-0.6741	0.1194	1.1271	2.0017	1.8239	-0.2033	-0.3677	-0.2548	-7.0847	51.1665	31.8384	1.1624	-0.1477	0.2073
3054.5970	0.8347	-1.7620	-0.7240	-1.1433	-0.7295	-0.6158	0.1639	-0.4991	-0.7583	-0.1045	-0.2055	-0.0140	1.0592	4.0043	3.4147	0.1074	-0.7082	0.1875	1.0956	2.0779	1.8648	-0.1990	-0.3674	-0.2534	-7.2253	52.0727	32.2428	1.2119	-0.1544	0.2073
3054.6070	0.8363	-1.7669	-0.7317	-1.1443	-0.7316	-0.6160	0.1578	-0.4994	-0.7587	-0.1051	-0.2069	-0.0100	0.9269	4.2062	3.6188	0.1056	-0.5979	0.2050	1.0692	2.1405	1.8981	-0.1954	-0.3671	-0.2081	-7.3436	52.8179	32.5719	1.2527	-0.1598	0.2073
3054.6170	0.8378	-1.7719	-0.7391	-1.1454	-0.7336	-0.6160	0.1499	-0.5010	-0.7605	-0.1047	-0.1959	-0.0011	0.9020	4.3929	3.5588	0.1412	-0.7308	0.2012	1.0428	2.2027	1.9307	-0.1918	-0.3668	-0.1160	-7.4628	53.5569	32.8939	1.2932	-0.1652	0.2073
3054.6270	0.8392	-1.7769	-0.7467	-1.1464	-0.7356	-0.6160	0.1408	-0.4996	-0.7566	-0.1085	-0.2009	0.0024	0.6095	4.5074	3.4373	0.1637	-0.7450	0.2191	1.0163	2.2648	1.9628	-0.1883	-0.3665	-0.0239	-7.5832	54.2929	33.2111	1.3335	-0.1705	0.2073
3054.6390	0.8409	-1.7829	-0.7559	-1.1477	-0.7379	-0.6159	0.1307	-0.4962	-0.7568	-0.1063	-0.1981	0.0032	0.8329	4.3735	3.5161	0.1965	-0.6674	0.3115	0.9844	2.3393	2.0011	-0.1840	-0.3661	0.0862	-7.7293	55.1718	33.5887	1.3822	-0.1769	0.2073
3054.6490	0.8421	-1.7879	-0.7634	-1.1487	-0.7399	-0.6159	0.1226	-0.4947	-0.7574	-0.1051	-0.1935	0.0065	0.8058	4.1229	3.4803	0.1503	-0.6836	0.3833	0.9577	2.4007	2.0322	-0.1806	-0.3658	0.1777	-7.8516	55.8941	33.8959	1.4221	-0.1820	0.2073
3054.6590	0.8433	-1.7929	-0.7709	-1.1498	-0.7418	-0.6158	0.1236	-0.4969	-0.7577	-0.1074	-0.1932	0.0062	-0.0935	4.8788	3.7471	0.1969	-0.6922	0.4591	0.8726	2.6956	2.1795	-0.1643	-0.3678	0.2223	-8.7488	59.4056	35.3417	1.5970	-0.2084	0.1798
3054.6690	0.8444	-1.7978	-0.7785	-1.1510	-0.7436	-0.6157	0.1073	-0.4927	-0.7538	-0.1068	-0.1878	0.0129	0.4908	4.6809	3.7341	0.2234	-0.7379	0.4403	0.8444	2.7564	2.2103	-0.1605	-0.3675	0.2874	-8.8761	60.0945	35.6373	1.6361	-0.2133	0.1798
3054.6790	0.8456	-1.8027	-0.7862	-1.1520	-0.7455	-0.6156	0.1006	-0.4915	-0.7548	-0.1023	-0.1899	0.0110	0.3428	4.4161	3.8263	0.2279	-0.7164	0.4628	0.8161	2.8171	2.2408	-0.1568	-0.3672	0.2885	-9.0039	60.7821	35.9301	1.6751	-0.2181	0.1798
3054.6910	0.8466	-1.8086	-0.7952	-1.1533	-0.7478	-0.6155	0.0867	-0.4923	-0.7552	-0.0996	-0.1847	0.0121	0.4157	4.7752	3.9514	0.1981	-0.6690	0.5303	0.7821	2.8889	2.2763	-0.1524	-0.3668	0.2898	-9.1568	61.5954	36.2710	1.7210	-0.2236	0.1798
3054.7010	0.8475	-1.8135	-0.8026	-1.1543	-0.7495	-0.6153	0.0783	-0.4899	-0.7523	-0.1007	-0.1719	0.0183	0.4787	4.8263	3.8841	0.1913	-0.8433	0.5094	0.7539	2.9478	2.3050	-0.1487	-0.3664	0.2909	-9.2835	62.2620	36.5460	1.7587	-0.2282	0.1798
3054.7110	0.8482	-1.8185	-0.8101	-1.1554	-0.7512	-0.6151	0.0723	-0.4867	-0.7563	-0.1040	-0.1788	0.0229	0.2062	4.8111	3.7428	0.2745	-0.7296	0.4778	0.7257	3.0072	2.3336	-0.1451	-0.3661	0.2919	-9.4110	62.9333	36.8195	1.7968	-0.2327	0.1798
3054.7210	0.8488	-1.8234	-0.8178	-1.1564	-0.7530	-0.6148	0.0635	-0.4854	-0.7559	-0.1018	-0.1739	0.0229	0.1059	4.9402	3.9119	0.2782	-0.7319	0.5069	0.6975	3.0653	2.3616	-0.1415	-0.3657	0.2930	-9.5374	63.5902	37.0878	1.8345	-0.2372	0.1798
3054.7330	0.8495	-1.8291	-0.8269	-1.1576	-0.7551	-0.6146	0.0506	-0.4838	-0.7576	-0.0995	-0.1660	0.0260	0.3754	5.1317	4.0595	0.2408	-0.7385	0.6058	0.6637	3.1345	2.3946	-0.1371	-0.3653	0.2943	-9.6887	64.3722	37.4038	1.8795	-0.2425	0.1798
3054.7430	0.8500	-1.8340	-0.8344	-1.1588	-0.7567	-0.6143	0.0431	-0.4846	-0.7552	-0.1014	-0.1628	0.0302	0.3074	5.2945	4.2545	0.2968	-0.7732	0.5968	0.6357	3.1905	2.4209	-0.1336	-0.3650	0.2953	-9.8127	65.0035	37.6557	1.9163	-0.2469	0.1798
3054.7530	0.8503	-1.8388	-0.8420	-1.1598	-0.7583	-0.6139	0.0358	-0.4824	-0.7523	-0.1013	-0.1609	0.0368	0.2000	5.4061	4.0904	0.3267	-0.8663	0.5258	1.3819	2.8496	2.2908	-0.1452	-0.3813	0.2795	-0.7118	60.8902	36.3695	1.7899	-0.4348	0.0001
3054.7630	0.8507	-1.8437	-0.8496	-1.1608	-0.7599	-0.6136	0.0317	-0.4786	-0.7488	-0.0962	-0.1619	0.0345	-0.3827	5.6351	4.1261	0.2834	-0.8180	0.5886	0.5299	3.5238	2.5851	-0.1140	-0.3662	0.2940	-10.7151	68.9052	39.2508	2.1216	-0.2786	0.1476
3054.7730	0.8509	-1.8484	-0.8570	-1.1618	-0.7616	-0.6133	0.0179	-0.4738	-0.7473	-0.0935	-0.1638	0.0341	0.2709	5.5770	4.2522	0.2225	-0.6951	0.7319	0.5012	3.5796	2.6108	-0.1103	-0.3658	0.2948	-10.8374	69.5090	39.4877	2.1566	-0.2825	0.1476
3054.7850	0.8510	-1.8542	-0.8659	-1.1629	-0.7635	-0.6128	0.0089	-0.4749	-0.7463	-0.0993	-0.1498	0.0448	-0.2124	6.2686	4.5862	0.2846	-0.8061	0.6526	0.0284	3.6456	2.6406	-0.1059	-0.3653	0.2959	-10.9818	70.2212	39.7616	2.1981	-0.2871	0.1476
3054.7950	0.8511	-1.8589	-0.8734	-1.1640	-0.7649	-0.6124	-0.0030	-0.4711	-0.7443	-0.1003	-0.1465	0.0490	-1.2711	6.2277	4.5352	0.3600	-0.9614	0.5859	-1.2761	3.7000	2.6651	-0.1022	-0.3650	0.2968	-11.1005	70.8072	39.9865	2.2331	-0.2910	0.1476
3054.8050	0.8510	-1.8636	-0.8809	-1.1650	-0.7664	-0.6119	-0.0129	-0.4642	-0.7420	-0.0962	-0.1505	0.0483	-2.3604	5.9336	4.7276	0.3794	-0.9492	0.6576	-2.3901	3.7531	2.6889	-0.0985	-0.3646	0.2976	-11.2166	71.3776	40.2041	2.2674	-0.2948	0.1476
3054.8170	0.8508	-1.8691	-0.8898	-1.1661	-0.7683	-0.6113	-0.0240	-0.4627	-0.7397	-0.0976	-0.1531	0.0516	-1.9668	6.2219	4.7955	0.3760	-0.7504	0.6589	-2.4226	3.8162	2.7165	-0.0943	-0.3642	0.2987	-11.3535	72.0552	40.4562	2.3075	-0.2991	0.1476
3054.8270	0.8505	-1.8738	-0.8971	-1.1671	-0.7698	-0.6108	-0.0301	-0.4607	-0.7356	-0.0938	-0.1413	0.0548	-2.2016	6.5919	4.7601	0.3451	-0.8170	0.6126	-2.4495	3.8676	2.7385	-0.0908	-0.3638	0.2996	-11.4647	72.6054	40.6566	2.3402	-0.3027	0.1475
3054.8370	0.8502	-1.8783	-0.9044	-1.1680	-0.7711	-0.6102	-0.0374	-0.4556	-0.7308	-0.0926	-0.1382	0.0549	-2.4824	6.4633	4.5780	0.3621	-0.9036	0.6194	-2.4761	3.9181	2.7600	-0.0873	-0.3634	0.3004	-11.5736	73.1446	40.8517	2.3727	-0.3062	0.1475
3054.8470	0.8497	-1.8828	-0.9119	-1.1689	-0.7725	-0.6097	-0.0468	-0.4495	-0.7288	-0.0917	-0.1393	0.0572	-2.6203	6.1607	4.5649	0.3668	-0.8663	0.6190	-2.5027	3.9683	2.7810	-0.0838	-0.3630	0.3013	-11.6807	73.6798	41.0429	2.4051	-0.3097	0.1475
3054.8570	0.8492	-1.8874	-0.9191	-1.1698	-0.7739	-0.6091	-0.0545	-0.4483	-0.7261	-0.0946	-0.1392	0.0576	-1.8476	5.8383	4.5199	0.3077	-0.8424	0.6206	-2.5664	4.2193	2.9062	-0.0688	-0.3650	0.2986	-12.2793	76.6291	42.2596	2.5620	-0.3374	0.1115
3054.8690	0.8484	-1.8928	-0.9277	-1.1709	-0.7755	-0.6084	-0.0667	-0.4420	-0.7232	-0.0922	-0.1322	0.0597	-2.8555	6.4844	4.9105	0.3653	-0.8843	0.6426	-2.5981	4.2785	2.9307	-0.0644	-0.3645	0.2994	-12.3980	77.2302	42.4707	2.5987	-0.3413	0.1115
3054.8790	0.8478	-1.8971	-0.9349	-1.1719	-0.7768	-0.6078	-0.0770	-0.4425	-0.7219	-0.0892	-0.1347	0.0608	-3.0179	6.8079	4.9477	0.4138	-0.8170	0.6594	-2.6242	4.3269	2.9504	-0.0609	-0.3642	0.3000	-12.4937	77.7198	42.6401	2.6288	-0.3444	0.1115
3054.8890	0.8469	-1.9016	-0.9421	-1.1726	-0.7781	-0.6071	-0.0882	-0.4370	-0.7163	-0.0845	-0.1309	0.0635	-2.6402	6.6807	4.9206	0.4259	-0.8515	0.6621	-2.6501	4.3746	2.9697	-0.0573	-0.3638	0.3007	-12.5865	78.2011	42.8048	2.6587	-0.3475	0.1115
3054.8990	0.8460	-1.9059	-0.9493	-1.1734	-0.7794	-0.6065	-0.0964	-0.4318	-0.7103	-0.0809	-0.1286	0.0665	-2.7147	6.5611	4.6735	0.3490	-0.8582	0.6284	-2.6756	4.4208	2.9881	-0.0539	-0.3634	0.3013	-12.6755	78.6652	42.9612	2.6875	-0.3505	0.1115
3054.9110	0.8447	-1.9111	-0.9577	-1.1744	-0.7809	-0.6056	-0.1055	-0.4304	-0.7088	-0.0801	-0.1225	0.0704	-2.9138	6.7810	4.8593	0.3544	-0.8796	0.5753	-2.7061	4.4762	3.0094	-0.0497	-0.3629	0.3021	-12.7794	79.2206	43.1413	2.7216	-0.3540	0.1115
3054.9210	0.8436	-1.9154	-0.9648	-1.1753	-0.7821	-0.6049	-0.1157	-0.4254	-0.7103	-0.0831	-0.1229	0.0699	-3.0507	6.7263	5.0075	0.4823	-0.8938	0.6257	-2.7311	4.5210	3.0265	-0.0463	-0.3625	0.3028	-12.8621	79.6676	43.2848	2.7497	-0.3569	0.1115
3054.9310	0.8424	-1.9196	-0.9720	-1.1760	-0.7833	-0.6042	-0.1243	-0.4189	-0.7058	-0.0785	-0.1230	0.0750	-3.1439	6.4157	4.8699	0.4738	-0.8645	0.5362	-2.7560	4.5655	3.0432	-0.0430	-0.3621	0.3034	-12.9421	80.1111	43.4245	2.7778	-0.3598	0.1115
3054.9410	0.8410	-1.9238	-0.9790	-1.1768	-0.7846	-0.6035	-0.1368	-0.4159	-0.6997	-0.0727	-0.1193	0.0718	-2.6507	6.6809	4.8746	0.3734	-0.8093	0.6317	-2.7805	4.6092	3.0592	-0.0397	-0.3617	0.3041	-13.0190	80.5448	43.5572	2.8050	-0.3625	0.1115
3054.9530	0.8393	-1.9287	-0.9874	-1.1776	-0.7859	-0.6026	-0.1479	-0.4165	-0.6976	-0.0760	-0.1093	0.0724	-2.6711	7.2643	4.9820	0.4731	-0.8748	0.6992	-2.6003	4.4893	3.0012	-0.0441	-0.3642	0.3026	-10.6097	79.0042	42.9578	2.7477	-0.3985	0.0872
3054.9630	0.8378	-1.9329	-0.9942	-1.1784	-0.7869	-0.6019	-0.1518	-0.4132	-0.6933	-0.0723	-0.1048	0.0782	-3.2314	7.6693	4.9319	0.5888	-1.0288	0.6437	-2.8556	4.8806	3.1880	-0.0218	-0.3632	0.3016	-13.4678	83.5904	44.7658	2.9770	-0.3929	0.0725
3054.9730	0.8362	-1.9369	-1.0012	-1.1791	-0.7879	-0.6010	-0.1634	-0.4029	-0.6893	-0.0670	-0.1101	0.0807	-3.1759	7.0961	5.0606	0.5799	-0.9965	0.5906	-2.8791	4.9227	3.2029	-0.0184	-0.3628	0.3021	-13.5291	83.9825	44.8796	3.0023	-0.3955	0.0725
3054.9830	0.8345	-1.9409	-1.0081	-1.1797	-0.7892	-0.6002	-0.1761	-0.4000	-0.6832	-0.0597	-0.1102	0.0779	-2.9269	7.4634	5.0836	0.4504	-0.8674	0.6183	-2.9023	4.9638	3.2172	-0.0150	-0.3624	0.3025	-13.5867	84.3636	44.9878	3.0269	-0.3979	0.0725
3054.9950	0.8323	-1.9457	-1.0164	-1.1804	-0.7904	-0.5993	-0.1857	-0.3952	-0.6807	-0.0624	-0.1018	0.0798	-3.0919	7.6751	5.4001	0.5242	-0.8999	0.6095	-2.9298	5.0127	3.2337	-0.0110	-0.3619	0.3030	-13.6521	84.8157	45.1105	3.0562	-0.4008	0.0725
3055.0050	0.8304	-1.9496	-1.0231	-1.1812	-0.7914	-0.5985	-0.1938	-0.3881	-0.6755	-0.0622	-0.0965	0.0819	-3.2491	7.7456	5.4560	0.6671	-1.0486	0.6077	-2.9525	5.0524	3.2467	-0.0077	-0.3615	0.3034	-13.7028	85.1799	45.2055	3.0799	-0.4033	0.0725
3055.0150	0.8284	-1.9535	-1.0298	-1.1818	-0.7924	-0.5977	-0.2059	-0.3837	-0.6699	-0.0563	-0.1015	0.0812	-3.1215	8.0878	5.3657	0.6874	-1.0018	0.6449	-2.9748	5.0910	3.2591	-0.0044	-0.3611	0.3039	-13.7496	85.5299	45.2949	3.1031	-0.4056	0.0725
3055.0250	0.8263	-1.9573	-1.0366	-1.1822	-0.7935	-0.5968	-0.2152	-0.3772	-0.6663	-0.0447	-0.1042	0.0846	-3.1734	7.6305	5.4232	0.5407	-0.8298	0.6034	-2.9968	5.1288	3.2710	-0.0013	-0.3607	0.3043	-13.7931	85.8711	45.3784	3.1254	-0.4077	0.0725
3055.0350	0.8241	-1.9611	-1.0433	-1.1826	-0.7945	-0.5960	-0.2241	-0.3727	-0.6603	-0.0460	-0.0921	0.0880	-3.3183	8.0454	5.3429	0.5461	-0.8868	0.5904	-3.0185	5.1655	3.2822	0.0018	-0.3603	0.3047	-13.8330	86.1997	45.4561	3.1472	-0.4098	0.0725
3055.0470	0.8213	-1.9655	-1.0511	-1.1833	-0.7954	-0.5950	-0.2374	-0.3675	-0.6580	-0.0490	-0.0834	0.0865	-3.2111	8.2568	5.4919	0.6477	-1.0496	0.6427	-3.0443	5.2092	3.2950	0.0055	-0.3598	0.3052	-13.8776	86.5894	45.5424	3.1729	-0.4125	0.0725
3055.0560	0.8194	-1.9684	-1.0562	-1.1837	-0.7960	-0.5942	-0.2422	-0.3599	-0.6488	-0.0454	-0.0856	0.0907	-3.5236	7.7512	5.2478	0.6855	-1.1650	0.5439	-2.7926	5.0642	3.2311	-0.0001	-0.3639	0.3018	-10.6991	84.7673	44.8884	3.1031	-0.4616	0.0324
3055.0670	0.8163	-1.9727	-1.0640	-1.1841	-0.7973	-0.5931	-0.2542	-0.3536	-0.6448	-0.0346	-0.0959	0.0880	-3.4897	8.1388	5.4042	0.6284	-0.9306	0.5222	-3.0899	5.4296	3.3993	0.0210	-0.3612	0.3020	-13.9965	88.9875	46.4947	3.3132	-0.4404	0.0318
3055.0770	0.8137	-1.9762	-1.0705	-1.1844	-0.7983	-0.5923	-0.2643	-0.3481	-0.6386	-0.0306	-0.0939	0.0862	-3.2152	7.9977	5.4705	0.5325	-0.7720	0.5948	-3.1099	5.4641	3.4092	0.0242	-0.3608	0.3022	-14.0165	89.2702	46.5509	3.3325	-0.4422	0.0318
3055.0890	0.8104	-1.9803	-1.0781	-1.1849	-0.7992	-0.5912	-0.2740	-0.3393	-0.6328	-0.0351	-0.0793	0.0897	-3.6051	7.8752	5.6680	0.6483	-0.9451	0.5880	-3.1335	5.5040	3.4203	0.0279	-0.3604	0.3024	-14.0360	89.5923	46.6113	3.3551	-0.4445	0.0318
3055.0990	0.8076	-1.9837	-1.0844	-1.1853	-0.7999	-0.5903	-0.2842	-0.3376	-0.6280	-0.0325	-0.0751	0.0896	-3.3983	8.1307	5.6908	0.7819	-1.0898	0.5922	-3.1530	5.5368	3.4290	0.0309	-0.3600	0.3026	-14.0497	89.8556	46.6565	3.3735	-0.4464	0.0318
3055.1090	0.8047	-1.9870	-1.0906	-1.1855	-0.8007	-0.5894	-0.2931	-0.3290	-0.6207	-0.0229	-0.0781	0.0897	-3.5572	7.8287	5.5083	0.6837	-1.0598	0.5418	-3.1722	5.5690	3.4372	0.0339	-0.3596	0.3028	-14.0604	90.1104	46.6967	3.3912	-0.4482	0.0318
3055.1190	0.8016	-1.9903	-1.0968	-1.1857	-0.8016	-0.5885	-0.3058	-0.3277	-0.6175	-0.0172	-0.0803	0.0914	-3.2255	8.3677	5.6888	0.6269	-0.9432	0.5254	-3.1911	5.6005	3.4449	0.0369	-0.3592	0.3030	-14.0682	90.3579	46.7321	3.4084	-0.4498	0.0318
3055.1310	0.7979	-1.9941	-1.1041	-1.1859	-0.8025	-0.5874	-0.3143	-0.3189	-0.6067	-0.0182	-0.0720	0.0892	-3.5736	8.2024	5.4244	0.6444	-0.9559	0.5803	-3.2136	5.6374	3.4536	0.0404	-0.3587	0.3032	-14.0740	90.6442	46.7688	3.4284	-0.4518	0.0318
3055.1410	0.7947	-1.9973	-1.1102	-1.1861	-0.8032	-0.5865	-0.3261	-0.3111	-0.6030	-0.0157	-0.0690	0.0883	-3.3159	8.1192	5.5549	0.7382	-1.0409	0.6383	-3.2321	5.6674	3.4604	0.0433	-0.3583	0.3034	-14.0761	90.8735	46.7946	3.4448	-0.4535	0.0318
3055.1510	0.7914	-2.0003	-1.1161	-1.1862	-0.8038	-0.5856	-0.3348	-0.3054	-0.5994	-0.0101	-0.0704	0.0915	-3.5713	8.0211	5.4774	0.7205	-1.0640	0.6231	-3.2503	5.6966	3.4667	0.0525	-0.3579	0.3036	-14.0754	91.0929	46.8160	3.4604	-0.4551	0.0318
3055.1610	0.7881	-2.0034	-1.1221	-1.1862	-0.8046	-0.5846	-0.3454	-0.3030	-0.5923	-0.0012	-0.0738	0.0971	-3.4145	8.6339	5.5205	0.7529	-0.9500	0.5101	-3.2518	5.8421	3.5430	0.1698	-0.3596	0.2998	-13.8769	92.6957	47.5217	3.5570	-0.4788	-0.0094
3055.1730	0.7839	-2.0069	-1.1293	-1.1862	-0.8055	-0.5835	-0.3570	-0.2935	-0.5842	0.0009	-0.0674	0.0925	-3.4991	8.5034	5.4631	0.8423	-0.9037	0.5103	-3.2720	5.8761	3.5503	0.3072	-0.3591	0.2997	-13.8615	92.9295	47.5368	3.5744	-0.4806	-0.0094
3055.1830	0.7802	-2.0098	-1.1351	-1.1862	-0.8060	-0.5826	-0.3651	-0.2868	-0.5798	0.0037	-0.0590	0.0891	-3.6914	8.6079	5.6163	0.9620	-1.0765	0.5761	-3.2886	5.9034	3.5560	0.4213	-0.3587	0.2996	-13.8463	93.1120	47.5453	3.5883	-0.4821	-0.0094
3055.1930	0.7765	-2.0126	-1.1409	-1.1862	-0.8066	-0.5817	-0.3773	-0.2788	-0.5767	0.0072	-0.0605	0.0887	-3.4066	8.3118	6.0072	1.1392	-1.0906	0.6579	-3.3051	5.9308	3.5613	0.5352	-0.3584	0.2996	-13.8293	93.2948	47.5501	3.6022	-0.4836	-0.0094
3055.2030	0.7727	-2.0154	-1.1465	-1.1861	-0.8073	-0.5808	-0.3830	-0.2777	-0.5699	0.0151	-0.0623	0.0928	-3.7300	9.0229	5.8766	1.1363	-1.0491	0.6090	-3.3214	5.9573	3.5662	0.6114	-0.3580	0.2995	-13.8106	93.4686	47.5510	3.6150	-0.4849	-0.0094
3055.2150	0.7680	-2.0186	-1.1533	-1.1859	-0.8081	-0.5796	-0.3935	-0.2668	-0.5609	0.0169	-0.0654	0.0963	-4.0096	8.7346	5.7347	1.1501	-0.8978	0.5082	-3.3407	5.9883	3.5717	0.6147	-0.3575	0.2994	-13.7851	93.6662	47.5474	3.6301	-0.4864	-0.0094
3055.2250	0.7639	-2.0213	-1.1589	-1.1858	-0.8087	-0.5787	-0.4052	-0.2619	-0.5557	0.0180	-0.0564	0.0916	-3.7153	9.1525	5.8927	1.1922	-0.9088	0.4946	-3.3567	6.0134	3.5758	0.6173	-0.3571	0.2994	-13.7616	93.8228	47.5404	3.6423	-0.4876	-0.0094
3055.2350	0.7598	-2.0238	-1.1645	-1.1856	-0.8092	-0.5778	-0.4137	-0.2497	-0.5486	0.0192	-0.0489	0.0874	-3.9357	8.5966	5.8921	1.2909	-1.0266	0.5832	-3.3724	6.0377	3.5795	0.6199	-0.3567	0.2993	-13.7358	93.9683	47.5301	3.6542	-0.4889	-0.0094
3055.2450	0.7556	-2.0262	-1.1700	-1.1854	-0.8096	-0.5769	-0.4256	-0.2447	-0.5428	0.0263	-0.0515	0.0886	-3.6151	8.7960	6.0312	1.3355	-1.0467	0.6318	-3.3880	6.0612	3.5830	0.6225	-0.3564	0.2993	-13.7085	94.1053	47.5169	3.6655	-0.4902	-0.0094
3055.2560	0.7512	-2.0286	-1.1752	-1.1850	-0.8102	-0.5760	-0.4338	-0.2386	-0.5322	0.0335	-0.0514	0.0910	-3.5251	8.7400	5.6613	1.3073	-1.0592	0.6386	-3.3841	6.1257	3.6139	0.6279	-0.3569	0.2973	-13.4483	94.7328	47.7724	3.7071	-0.5014	-0.0299
3055.2670	0.7459	-2.0315	-1.1814	-1.1846	-0.8108	-0.5749	-0.4427	-0.2337	-0.5224	0.0410	-0.0486	0.0949	-3.5945	9.3084	5.5592	1.2998	-1.0063	0.4802	-3.3826	6.1924	3.6445	0.6338	-0.3574	0.2951	-13.1848	95.3462	48.0096	3.7485	-0.5124	-0.0495
3055.2770	0.7414	-2.0338	-1.1866	-1.1842	-0.8112	-0.5740	-0.4509	-0.2250	-0.5172	0.0421	-0.0457	0.0886	-3.6631	9.1793	5.5984	1.3575	-1.0882	0.5328	-3.3967	6.2148	3.6476	0.6364	-0.3570	0.2948	-13.1480	95.4606	47.9872	3.7583	-0.5135	-0.0495
3055.2870	0.7368	-2.0359	-1.1919	-1.1838	-0.8117	-0.5731	-0.4596	-0.2127	-0.5095	0.0457	-0.0467	0.0885	-3.6843	8.6531	5.6741	1.4012	-1.0447	0.5572	-3.4107	6.2367	3.6504	0.6389	-0.3567	0.2945	-13.1101	95.5690	47.9621	3.7677	-0.5146	-0.0495
3055.2990	0.7313	-2.0384	-1.1980	-1.1832	-0.8122	-0.5721	-0.4717	-0.2057	-0.4993	0.0529	-0.0455	0.0855	-3.5587	8.6990	5.7617	1.4278	-1.0613	0.6005	-3.4273	6.2619	3.6535	0.6420	-0.3562	0.2942	-13.0627	95.6850	47.9288	3.7785	-0.5159	-0.0495
3055.3090	0.7265	-2.0405	-1.2029	-1.1826	-0.8127	-0.5712	-0.4830	-0.2033	-0.4926	0.0595	-0.0450	0.0838	-3.5549	8.9345	5.7603	1.4055	-1.0048	0.6757	-3.4410	6.2825	3.6583	0.6444	-0.3558	0.2939	-13.0226	95.7778	47.8990	3.7867	-0.5168	-0.0495
3055.3190	0.7217	-2.0424	-1.2077	-1.1820	-0.8132	-0.5704	-0.4896	-0.1954	-0.4881	0.0609	-0.0441	0.0899	-3.8349	8.7674	5.8482	1.4228	-0.9564	0.5649	-3.4547	6.3026	3.6633	0.6469	-0.3555	0.2936	-12.9815	95.8640	47.8671	3.7948	-0.5177	-0.0495
3055.3290	0.7167	-2.0444	-1.2126	-1.1814	-0.8136	-0.5694	-0.4991	-0.1903	-0.4816	0.0666	-0.0398	0.0909	-3.8263	9.2777	5.7726	1.4551	-0.9473	0.4883	-3.4670	6.3225	3.6680	0.6493	-0.3551	0.2933	-12.9396	95.9488	47.8328	3.8026	-0.5186	-0.0495
3055.3410	0.7106	-2.0465	-1.2184	-1.1805	-0.8140	-0.5684	-0.5087	-0.1821	-0.4744	0.0714	-0.0354	0.0839	-3.6651	9.3426	5.8928	1.4823	-0.9515	0.5402	-3.4719	6.3456	3.6733	0.6521	-0.3546	0.2929	-12.8878	96.0401	47.7883	3.8116	-0.5197	-0.0495
3055.3510	0.7054	-2.0482	-1.2231	-1.1798	-0.8144	-0.5676	-0.5176	-0.1690	-0.4624	0.0779	-0.0343	0.0818	-3.9002	8.6452	5.8089	1.4335	-0.9372	0.5483	-3.4759	6.3639	3.6776	0.6544	-0.3543	0.2926	-12.8437	96.1049	47.7501	3.8185	-0.5206	-0.0495
3055.3610	0.7002	-2.0499	-1.2277	-1.1790	-0.8147	-0.5667	-0.5265	-0.1660	-0.4556	0.0803	-0.0320	0.0793	-3.7885	8.9996	5.9141	1.4613	-0.9367	0.5418	-3.4260	6.4317	3.7229	0.6607	-0.3554	0.2886	-12.1580	96.7584	48.1109	3.8669	-0.5377	-0.0878
3055.3710	0.6949	-2.0515	-1.2321	-1.1782	-0.8150	-0.5660	-0.5345	-0.1590	-0.4495	0.0853	-0.0283	0.0773	-3.9081	8.9768	6.0413	1.4409	-0.9523	0.6331	-3.4292	6.4497	3.7277	0.6631	-0.3551	0.2881	-12.1102	96.8143	48.0697	3.8730	-0.5385	-0.0878
3055.3830	0.6884	-2.0534	-1.2374	-1.1772	-0.8153	-0.5650	-0.5451	-0.1501	-0.4395	0.0907	-0.0254	0.0806	-4.0321	9.1315	5.9009	1.4747	-1.0423	0.5392	-3.4331	6.4708	3.7333	0.6659	-0.3547	0.2875	-12.0528	96.8749	48.0196	3.8800	-0.5395	-0.0878
3055.3930	0.6829	-2.0549	-1.2417	-1.1762	-0.8155	-0.5642	-0.5547	-0.1454	-0.4319	0.0979	-0.0259	0.0822	-3.8927	9.3816	5.7674	1.4464	-1.0722	0.4911	-3.4363	6.4879	3.7378	0.6682	-0.3543	0.2869	-12.0043	96.9205	47.9756	3.8856	-0.5403	-0.0878
3055.4030	0.6773	-2.0563	-1.2459	-1.1752	-0.8159	-0.5634	-0.5652	-0.1390	-0.4269	0.1036	-0.0250	0.0757	-3.8385	9.6098	6.0384	1.4642	-1.0459	0.5517	-3.4394	6.5049	3.7421	0.6705	-0.3540	0.2864	-11.9557	96.9638	47.9305	3.8908	-0.5411	-0.0878
3055.4130	0.6716	-2.0576	-1.2502	-1.1742	-0.8161	-0.5627	-0.5722	-0.1297	-0.4194	0.1088	-0.0233	0.0790	-3.8459	9.5122	6.0080	1.4477	-1.0529	0.4641	-3.4425	6.5211	3.7463	0.6728	-0.3536	0.2859	-11.9063	96.9982	47.8837	3.8958	-0.5418	-0.0878
3055.4230	0.6658	-2.0588	-1.2544	-1.1730	-0.8163	-0.5619	-0.5804	-0.1203	-0.4061	0.1132	-0.0222	0.0739	-3.8269	9.4038	5.7195	1.4006	-1.0501	0.5202	-3.4456	6.5373	3.7503	0.6750	-0.3533	0.2854	-11.8571	97.0321	47.8360	3.9006	-0.5426	-0.0878
3055.4350	0.6588	-2.0602	-1.2593	-1.1717	-0.8166	-0.5611	-0.5907	-0.1088	-0.3962	0.1201	-0.0206	0.0682	-3.9017	8.8041	5.7968	1.4212	-1.0510	0.5654	-3.4493	6.5554	3.7553	0.6776	-0.3528	0.2848	-11.7974	97.0569	47.7790	3.9059	-0.5434	-0.0878
3055.4450	0.6528	-2.0613	-1.2633	-1.1705	-0.8168	-0.5604	-0.6004	-0.1064	-0.3915	0.1207	-0.0196	0.0704	-3.7057	9.3263	6.1018	1.4923	-1.0590	0.5274	-3.4524	6.5707	3.7592	0.6798	-0.3525	0.2842	-11.7477	97.0799	47.7295	3.9101	-0.5441	-0.0878
3055.4560	0.6467	-2.0623	-1.2671	-1.1693	-0.8170	-0.5597	-0.6083	-0.0991	-0.3813	0.1299	-0.0191	0.0694	-3.6196	9.5684	5.9263	1.4595	-1.0758	0.5479	-3.4512	6.6395	3.8000	0.6857	-0.3525	0.2816	-11.6475	97.7429	48.0423	3.9531	-0.5493	-0.1106
3055.4650	0.6405	-2.0633	-1.2708	-1.1680	-0.8172	-0.5590	-0.6155	-0.0904	-0.3729	0.1367	-0.0189	0.0701	-3.6806	9.6080	5.8934	1.4278	-1.0179	0.4544	-3.4499	6.7057	3.8404	0.6914	-0.3526	0.2788	-11.5461	98.3639	48.3394	3.9938	-0.5542	-0.1323
3055.4770	0.6331	-2.0643	-1.2752	-1.1664	-0.8174	-0.5582	-0.6241	-0.0817	-0.3629	0.1388	-0.0147	0.0627	-3.7947	9.8163	6.0966	1.4830	-1.0247	0.5184	-3.4532	6.7239	3.8465	0.6942	-0.3521	0.2778	-11.4832	98.3743	48.2800	3.9975	-0.5550	-0.1323
3055.4870	0.6268	-2.0651	-1.2788	-1.1650	-0.8176	-0.5575	-0.6334	-0.0718	-0.3527	0.1448	-0.0139	0.0657	-3.8221	9.7493	6.0216	1.4875	-1.0340	0.4410	-3.4559	6.7382	3.8516	0.6964	-0.3518	0.2770	-11.4303	98.3732	48.2299	4.0004	-0.5556	-0.1323
3055.4970	0.6205	-2.0657	-1.2823	-1.1635	-0.8177	-0.5569	-0.6420	-0.0606	-0.3462	0.1478	-0.0120	0.0574	-3.8648	9.3796	6.1755	1.5452	-1.0303	0.5365	-3.4586	6.7521	3.8568	0.6986	-0.3514	0.2763	-11.3779	98.3676	48.1807	4.0029	-0.5563	-0.1323
3055.5070	0.6140	-2.0663	-1.2857	-1.1620	-0.8178	-0.5564	-0.6521	-0.0534	-0.3351	0.1547	-0.0101	0.0544	-3.6329	9.1402	5.9871	1.5368	-1.0459	0.5316	-3.4614	6.7659	3.8619	0.7009	-0.3510	0.2755	-11.3256	98.3606	48.1310	4.0053	-0.5569	-0.1323
3055.5190	0.6060	-2.0668	-1.2897	-1.1600	-0.8179	-0.5558	-0.6607	-0.0459	-0.3256	0.1588	-0.0079	0.0520	-3.7663	9.2372	6.0933	1.5192	-1.0396	0.5851	-3.4647	6.7819	3.8681	0.7035	-0.3002	0.2745	-11.2632	98.3452	48.0724	4.0078	-0.5577	-0.1323
3055.5290	0.5994	-2.0673	-1.2929	-1.1584	-0.8180	-0.5552	-0.6674	-0.0388	-0.3156	0.1624	-0.0045	0.0546	-3.8962	9.3844	6.0327	1.5262	-1.0289	0.5481	-3.4675	6.7951	3.8733	0.7057	-0.2538	0.2737	-11.2113	98.3301	48.0233	4.0098	-0.5583	-0.1323
3055.5390	0.5927	-2.0677	-1.2960	-1.1567	-0.8180	-0.5546	-0.6750	-0.0330	-0.3038	0.1697	-0.0026	0.0534	-4.0193	9.5119	5.9046	1.5412	-1.0298	0.4967	-3.4704	6.8084	3.8786	0.7078	-0.2074	0.2730	-11.1603	98.3174	47.9757	4.0114	-0.5590	-0.1323
3055.5490	0.5858	-2.0679	-1.2989	-1.1549	-0.8180	-0.5541	-0.6841	-0.0262	-0.2974	0.1745	-0.0022	0.0521	-3.9899	9.6681	5.8870	1.5348	-0.9607	0.4322	-3.4732	6.8215	3.8840	0.7099	-0.1610	0.2722	-11.1095	98.3016	47.9284	4.0128	-0.5596	-0.1323
3055.5590	0.5789	-2.0682	-1.3018	-1.1531	-0.8180	-0.5537	-0.6937	-0.0175	-0.2891	0.1787	-0.0008	0.0463	-3.7065	9.6992	5.9033	1.5042	-0.9717	0.4708	-3.3708	6.8045	3.8962	0.7113	-0.1165	0.2680	-9.8018	97.9290	47.9477	4.0064	-0.5699	-0.1678
3055.5710	0.5705	-2.0683	-1.3053	-1.1509	-0.8180	-0.5531	-0.7018	-0.0066	-0.2821	0.1866	-0.0004	0.0421	-3.6698	9.9052	6.2392	1.4737	-0.9354	0.5008	-3.3735	7.3244	3.9033	0.7138	-0.0632	0.2668	-9.7439	97.8982	47.8932	4.0076	-0.5706	-0.1678
3055.5810	0.5634	-2.0683	-1.3080	-1.1490	-0.8180	-0.5528	-0.7084	0.0029	-0.2726	0.1900	-0.0002	0.0414	-3.8224	10.6015	6.1263	1.5086	-0.8920	0.5157	-3.3758	8.3445	3.9094	0.7158	-0.0186	0.2658	-9.6959	97.8648	47.8498	4.0083	-0.5712	-0.1678
3055.5910	0.5563	-2.0682	-1.3107	-1.1470	-0.8180	-0.5523	-0.7152	0.0074	-0.2603	0.1957	0.0002	0.0407	-4.0110	11.8706	6.0560	1.5074	-0.8286	0.4398	-3.3781	9.3433	3.9155	0.7179	0.0262	0.2648	-9.6481	97.8279	47.8068	4.0088	-0.5718	-0.1678
3055.6010	0.5491	-2.0681	-1.3132	-1.1450	-0.8180	-0.5520	-0.7247	0.0167	-0.2490	0.2029	0.0012	0.0324	-3.6449	11.9210	5.9580	1.5071	-0.8032	0.4663	-3.3804	9.5079	3.9217	0.7199	0.0709	0.2638	-9.6009	97.7952	47.7642	4.0093	-0.5724	-0.1678
3055.6130	0.5404	-2.0678	-1.3162	-1.1426	-0.8179	-0.5516	-0.7345	0.0208	-0.2370	0.2124	0.0028	0.0291	-3.7284	12.5159	5.8358	1.4835	-0.7207	0.5335	-3.3833	9.5226	3.9293	0.7223	0.1246	0.2626	-9.5447	97.7493	47.7151	4.0096	-0.5731	-0.1678
3055.6230	0.5330	-2.0676	-1.3185	-1.1405	-0.8179	-0.5513	-0.7427	0.0275	-0.2306	0.2189	0.0056	0.0268	-3.7022	12.7745	5.9833	1.4544	-0.6433	0.5238	-3.3857	9.5349	3.9357	0.7243	0.1693	0.2616	-9.4983	97.7119	47.6747	4.0097	-0.5737	-0.1678
3055.6330	0.5255	-2.0673	-1.3208	-1.1383	-0.8178	-0.5510	-0.7496	0.0360	-0.2220	0.2253	0.0091	0.0249	-3.6136	12.8718	5.9504	1.4646	-0.6565	0.5266	-3.3881	9.5472	3.9423	0.7262	0.2141	0.2606	-9.4523	97.6734	47.6361	4.0095	-0.5742	-0.1678
3055.6430	0.5179	-2.0668	-1.3230	-1.1361	-0.8178	-0.5508	-0.7553	0.0445	-0.2119	0.2304	0.0115	0.0206	-3.5940	12.8688	6.0172	1.5279	-0.6418	0.5413	-3.3906	9.5589	3.9491	0.7282	0.2472	0.2596	-9.4063	97.6285	47.5992	4.0093	-0.5749	-0.1678
3055.6530	0.5103	-2.0663	-1.3250	-1.1338	-0.8176	-0.5506	-0.7611	0.0529	-0.2058	0.2360	0.0100	0.0184	-3.8533	12.8625	6.3434	1.5153	-0.6032	0.6076	-3.3931	9.5706	3.9559	0.7301	0.2475	0.2586	-9.3605	97.5838	47.5628	4.0088	-0.5755	-0.1678
3055.6650	0.5011	-2.0657	-1.3274	-1.1310	-0.8175	-0.5505	-0.7688	0.0603	-0.1907	0.2419	0.0114	0.0180	-3.7139	13.1152	6.0328	1.5627	-0.5570	0.5732	-3.2774	9.5189	3.9542	0.7293	0.2474	0.2544	-7.8968	96.7550	47.4206	3.9759	-0.5802	-0.1980
3055.6750	0.4933	-2.0650	-1.3293	-1.1286	-0.8174	-0.5503	-0.7751	0.0668	-0.1842	0.2448	0.0133	0.0153	-3.5759	13.3484	6.2406	1.5922	-0.5535	0.5397	-3.2793	9.5289	3.9617	0.7311	0.2478	0.2532	-7.8560	96.7017	47.3902	3.9748	-0.5807	-0.1980
3055.6850	0.4856	-2.0642	-1.3310	-1.1260	-0.8172	-0.5501	-0.7824	0.0747	-0.1746	0.2486	0.0135	0.0111	-3.6736	13.4847	6.1996	1.5608	-0.5425	0.5503	-3.2813	9.5388	3.9694	0.7329	0.2481	0.2447	-7.8155	96.6462	47.3608	3.9736	-0.5813	-0.1979
3055.6950	0.4778	-2.0635	-1.3326	-1.1234	-0.8171	-0.5500	-0.7897	0.0847	-0.1639	0.2526	0.0149	0.0071	-3.7917	13.2650	6.1418	1.5477	-0.4896	0.4606	-3.2833	9.5487	3.9771	0.7347	0.2484	0.1571	-7.7753	96.5920	47.3328	3.9721	-0.5818	-0.1979
3055.7070	0.4683	-2.0623	-1.3344	-1.1203	-0.8169	-0.5500	-0.7979	0.0934	-0.1490	0.2586	0.0196	0.0010	-3.6974	13.1442	5.8325	1.4826	-0.4270	0.4153	-3.2857	9.5600	3.9868	0.7368	0.2487	0.0521	-7.7269	96.5185	47.3024	3.9700	-0.5824	-0.1979
3055.7170	0.4601	-2.0613	-1.3359	-1.1177	-0.8167	-0.5500	-0.8036	0.1013	-0.1453	0.2593	0.0239	-0.0006	-3.8617	13.1211	6.1711	1.5557	-0.4699	0.3497	-3.2878	9.5692	3.9950	0.7385	0.2490	-0.0356	-7.6867	96.4556	47.2789	3.9682	-0.5830	-0.1979
3055.7270	0.4521	-2.0602	-1.3373	-1.1150	-0.8165	-0.5501	-0.8113	0.1100	-0.1336	0.2670	0.0250	-0.0055	-3.5084	12.7566	5.9228	1.5375	-0.4917	0.3133	-3.2898	9.5783	4.0034	0.7402	0.2493	-0.1237	-7.6465	96.3911	47.2568	3.9662	-0.5836	-0.1979
3055.7370	0.4440	-2.0590	-1.3386	-1.1123	-0.8162	-0.5501	-0.8151	0.1191	-0.1247	0.2758	0.0242	-0.0087	-3.7448	12.4089	6.1511	1.4894	-0.4484	0.2376	-3.2918	9.5872	4.0119	0.7419	0.2496	-0.2118	-7.6062	96.3241	47.2362	3.9641	-0.5842	-0.1979
3055.7490	0.4341	-2.0575	-1.3400	-1.1091	-0.8160	-0.5502	-0.8223	0.1201	-0.1133	0.2807	0.0266	-0.0129	-3.9453	12.9182	6.0112	1.5276	-0.3728	0.1972	-3.2942	9.5980	4.0223	0.7439	0.2500	-0.2907	-7.5579	96.2454	47.2124	3.9614	-0.5849	-0.1979
3055.7590	0.4258	-2.0563	-1.3410	-1.1062	-0.8157	-0.5504	-0.8307	0.1282	-0.1085	0.2889	0.0271	-0.0144	-3.5356	12.6464	6.0679	1.4832	-0.3913	0.1855	-3.1673	9.5082	4.0040	0.7404	0.2505	-0.2942	-5.9800	95.0048	46.9286	3.9033	-0.5838	-0.2220
3055.7690	0.4175	-2.0550	-1.3421	-1.1033	-0.8154	-0.5505	-0.8356	0.1350	-0.0963	0.2923	0.0274	-0.0179	-3.5644	12.7912	6.0338	1.4883	-0.3346	0.2147	-3.1688	9.5150	4.0131	0.7418	0.2508	-0.2956	-5.9458	94.9288	46.9145	3.9004	-0.5843	-0.2220
3055.7790	0.4092	-2.0536	-1.3430	-1.1003	-0.8151	-0.5507	-0.8402	0.1421	-0.0888	0.2970	0.0298	-0.0195	-3.6640	12.5862	6.1827	1.4844	-0.3099	0.1939	-3.1703	9.5218	4.0223	0.7433	0.2511	-0.2969	-5.9116	94.8546	46.9020	3.8973	-0.5849	-0.2220
3055.7910	0.3990	-2.0518	-1.3440	-1.0967	-0.8147	-0.5509	-0.8460	0.1475	-0.0766	0.3000	0.0320	-0.0221	-3.5164	12.5643	6.1817	1.4662	-0.2667	0.1259	-3.1721	9.5296	4.0336	0.7450	0.2515	-0.2985	-5.8701	94.7591	46.8889	3.8933	-0.5854	-0.2220
3055.8010	0.3905	-2.0503	-1.3447	-1.0937	-0.8144	-0.5512	-0.8533	0.1535	-0.0655	0.3016	0.0348	-0.0289	-3.5347	12.7891	6.1174	1.4986	-0.2497	0.1433	-3.1736	9.5365	4.0431	0.7465	0.2518	-0.2998	-5.8356	94.6847	46.8788	3.8898	-0.5860	-0.2220
3055.8110	0.3821	-2.0487	-1.3453	-1.0906	-0.8140	-0.5515	-0.8590	0.1609	-0.0560	0.3052	0.0388	-0.0307	-3.4811	12.6137	6.2520	1.5508	-0.2738	0.1281	-3.1750	9.5430	4.0528	0.7479	0.2521	-0.3011	-5.8008	94.6060	46.8710	3.8861	-0.5865	-0.2220
3055.8210	0.3733	-2.0471	-1.3458	-1.0874	-0.8137	-0.5518	-0.8629	0.1692	-0.0465	0.3105	0.0383	-0.0326	-3.3317	12.5383	6.1644	1.5291	-0.2517	0.0387	-3.1764	9.5494	4.0627	0.7493	0.2525	-0.3025	-5.7656	94.5261	46.8651	3.8822	-0.5871	-0.2220
3055.8310	0.3646	-2.0454	-1.3462	-1.0843	-0.8133	-0.5522	-0.8664	0.1710	-0.0383	0.3166	0.0410	-0.0380	-3.4166	13.0258	6.2540	1.5181	-0.2251	0.0250	-3.1778	9.5559	4.0728	0.7506	0.2528	-0.3038	-5.7302	94.4468	46.8610	3.8782	-0.5876	-0.2220
3055.8430	0.3542	-2.0433	-1.3466	-1.0805	-0.8127	-0.5526	-0.8708	0.1814	-0.0256	0.3284	0.0442	-0.0442	-3.5098	12.8474	6.1424	1.4829	-0.3154	0.0430	-3.1795	9.5634	4.0851	0.7523	0.2532	-0.3054	-5.6871	94.3495	46.8571	3.8731	-0.5883	-0.2220
3055.8530	0.3454	-2.0414	-1.3468	-1.0773	-0.8123	-0.5531	-0.8759	0.1894	-0.0162	0.3331	0.0425	-0.0483	-3.5903	12.9242	6.1974	1.5062	-0.3411	0.0482	-3.1808	9.5695	4.0955	0.7536	0.2535	-0.3067	-5.6506	94.2648	46.8563	3.8686	-0.5889	-0.2220
3055.8630	0.3367	-2.0395	-1.3470	-1.0740	-0.8118	-0.5536	-0.8794	0.1930	-0.0080	0.3376	0.0452	-0.0509	-3.2324	12.9100	6.2957	1.5216	-0.3190	-0.0181	-3.0451	9.4446	4.2680	0.7475	0.2545	-0.3097	-3.9851	92.6327	46.4321	3.7860	-0.5823	-0.2394
3055.8750	0.3262	-2.0371	-1.3470	-1.0699	-0.8113	-0.5543	-0.8873	0.2012	0.0019	0.3446	0.0472	-0.0587	-3.4684	12.9592	7.0420	1.5132	-0.3886	0.0183	-3.0461	9.4486	4.9631	0.7487	0.2549	-0.3115	-3.9495	92.5176	46.4377	3.7794	-0.5827	-0.2394
3055.8850	0.3173	-2.0351	-1.3469	-1.0664	-0.8108	-0.5549	-0.8914	0.2081	0.0102	0.3443	0.0447	-0.0634	-3.4620	12.9279	7.5496	1.4774	-0.3429	0.0438	-3.0469	9.4517	5.3474	0.7498	0.2553	-0.3129	-3.9193	92.4202	46.4439	3.7736	-0.5831	-0.2394
3055.8950	0.3083	-2.0329	-1.3467	-1.0629	-0.8104	-0.5555	-0.8939	0.2136	0.0173	0.3474	0.0454	-0.0662	-3.4469	12.7000	7.7489	1.5143	-0.2546	0.0204	-3.0476	9.4545	5.3592	0.7507	0.2557	-0.3143	-3.8884	92.3187	46.4508	3.7675	-0.5834	-0.2394
3055.9050	0.2993	-2.0308	-1.3466	-1.0594	-0.8099	-0.5562	-0.8972	0.2186	0.0246	0.3484	0.0499	-0.0708	-3.2723	12.7948	7.9187	1.5061	-0.2926	0.0484	-3.0483	9.4572	5.3712	0.7517	0.2560	-0.3158	-3.8569	92.2159	46.4602	3.7612	-0.5838	-0.2394
3055.9150	0.2903	-2.0285	-1.3462	-1.0558	-0.8094	-0.5569	-0.8994	0.2246	0.0319	0.3557	0.0499	-0.0700	-3.6683	12.7160	8.0959	1.4639	-0.2648	0.0147	-3.0489	9.4596	5.3832	0.7526	0.2564	-0.3172	-3.8247	92.1096	46.4700	3.7547	-0.5842	-0.2394
3055.9270	0.2795	-2.0257	-1.3458	-1.0515	-0.8088	-0.5578	-0.9071	0.2304	0.0449	0.3586	0.0530	-0.0730	-3.4798	12.6717	8.1572	1.4268	-0.2003	-0.0536	-3.0495	9.4626	5.3978	0.7537	0.2568	-0.3189	-3.7853	91.9824	46.4830	3.7466	-0.5845	-0.2394
3055.9370	0.2704	-2.0234	-1.3453	-1.0479	-0.8083	-0.5586	-0.9111	0.2361	0.0555	0.3652	0.0553	-0.0830	-3.2708	12.6192	8.1330	1.4352	-0.2239	0.0158	-3.0500	9.4647	5.4102	0.7546	0.2572	-0.3203	-3.7514	91.8722	46.4962	3.7394	-0.5849	-0.2394
3055.9470	0.2613	-2.0210	-1.3447	-1.0443	-0.8077	-0.5595	-0.9150	0.2450	0.0621	0.3724	0.0591	-0.0863	-3.5227	12.1344	8.2392	1.4294	-0.2225	-0.0026	-3.0504	9.4668	5.4225	0.7555	0.2576	-0.3218	-3.7169	91.7626	46.5094	3.7322	-0.5852	-0.2393
3055.9570	0.2521	-2.0185	-1.3440	-1.0405	-0.8071	-0.5604	-0.9189	0.2457	0.0708	0.3753	0.0615	-0.0892	-3.2519	12.4601	8.3551	1.3987	-0.2453	0.0360	-2.9095	9.3121	5.3762	0.7472	0.2591	-0.3242	-1.9945	89.7825	45.9463	3.6269	-0.5735	-0.2496
3055.9690	0.2409	-2.0156	-1.3430	-1.0360	-0.8063	-0.5614	-0.9208	0.2531	0.0843	0.3767	0.0654	-0.0935	-3.2275	12.2536	8.4339	1.4672	-0.3176	0.0358	-2.9095	9.3108	5.3908	0.7478	0.2596	-0.3260	-1.9625	89.6361	45.9677	3.6168	-0.5737	-0.2496
3055.9790	0.2318	-2.0130	-1.3422	-1.0322	-0.8056	-0.5624	-0.9225	0.2531	0.0943	0.3785	0.0649	-0.0980	-3.0643	12.6014	8.3659	1.4981	-0.3329	0.0360	-2.9094	9.3096	5.4032	0.7483	0.2600	-0.3274	-1.9350	89.5121	45.9865	3.6079	-0.5738	-0.2495
3055.9890	0.2225	-2.0104	-1.3411	-1.0282	-0.8050	-0.5635	-0.9247	0.2610	0.1011	0.3820	0.0634	-0.1008	-3.2204	12.3555	8.4694	1.4393	-0.2569	0.0126	-2.9092	9.3082	5.4156	0.7487	0.2604	-0.3289	-1.9066	89.3850	46.0060	3.5986	-0.5738	-0.2495
3055.9990	0.2132	-2.0078	-1.3401	-1.0244	-0.8044	-0.5644	-0.9295	0.2639	0.1140	0.3825	0.0662	-0.1023	-2.7959	12.2774	8.3021	1.4370	-0.2560	-0.0339	-2.9089	9.3064	5.4282	0.7491	0.2609	-0.3304	-1.8771	89.2545	46.0276	3.5888	-0.5738	-0.2495
3056.0090	0.2039	-2.0052	-1.3388	-1.0205	-0.8037	-0.5655	-0.9326	0.2685	0.1238	0.3866	0.0689	-0.1118	-2.9230	12.3930	8.2985	1.4926	-0.2599	0.0213	-2.9086	9.3049	5.4407	0.7494	0.2613	-0.3319	-1.8472	89.1265	46.0480	3.5790	-0.5738	-0.2495
3056.0210	0.1927	-2.0019	-1.3373	-1.0159	-0.8029	-0.5669	-0.9335	0.2756	0.1326	0.3977	0.0694	-0.1188	-2.9404	12.3187	8.3702	1.4164	-0.2099	0.1173	-2.9081	9.3026	5.4559	0.7498	0.2618	-0.3337	-1.8098	88.9678	46.0746	3.5668	-0.5738	-0.2495
3056.0310	0.1833	-1.9991	-1.3359	-1.0120	-0.8021	-0.5681	-0.9356	0.2784	0.1416	0.4017	0.0755	-0.1165	-2.9959	12.4709	8.4481	1.4083	-0.2804	0.0104	-2.9076	9.3006	5.4686	0.7501	0.2623	-0.3352	-1.7777	88.8347	46.0970	3.5562	-0.5737	-0.2495
3056.0410	0.1739	-1.9963	-1.3345	-1.0080	-0.8014	-0.5692	-0.9377	0.2861	0.1526	0.4077	0.0783	-0.1221	-3.0482	12.2331	8.1273	1.4444	-0.3385	-0.0006	-2.9070	9.2984	5.4814	0.7504	0.2627	-0.3367	-1.7445	88.6984	46.1201	3.5451	-0.5736	-0.2495
3056.0510	0.1646	-1.9934	-1.3329	-1.0039	-0.8006	-0.5706	-0.9393	0.2881	0.1601	0.4082	0.0763	-0.1282	-3.2281	12.4666	8.2808	1.4336	-0.3116	0.0494	-2.9063	9.2959	5.4941	0.7506	0.2632	-0.3382	-1.7104	88.5589	46.1427	3.5336	-0.5735	-0.2495
3056.0630	0.1533	-1.9899	-1.3309	-0.9989	-0.7998	-0.5721	-0.9437	0.2938	0.1695	0.4046	0.0752	-0.1316	-3.1168	12.1820	8.1853	1.4658	-0.2231	0.0705	-2.7637	9.1108	5.4363	0.7399	0.2653	-0.3402	0.0177	86.2373	45.4586	3.4045	-0.5570	-0.2521
3056.0730	0.1438	-1.9869	-1.3292	-0.9947	-0.7990	-0.5734	-0.9422	0.2940	0.1776	0.4079	0.0761	-0.1331	-3.2466	12.3582	8.2529	1.4519	-0.1766	-0.0304	-2.7626	9.1038	5.4485	0.7397	0.2658	-0.3417	0.0432	86.0723	45.4848	3.3913	-0.5565	-0.2521
3056.0830	0.1344	-1.9839	-1.3274	-0.9905	-0.7982	-0.5748	-0.9450	0.3039	0.1880	0.4145	0.0823	-0.1402	-3.1388	11.7122	8.0575	1.3451	-0.1700	0.0059	-2.7615	9.0972	5.4607	0.7394	0.2663	-0.3433	0.0694	85.9126	45.5103	3.3779	-0.5559	-0.2521
3056.0930	0.1248	-1.9810	-1.3255	-0.9865	-0.7973	-0.5762	-0.9464	0.3021	0.1890	0.4180	0.0854	-0.1454	-3.1372	12.0901	8.1336	1.3513	-0.1901	0.0062	-2.7603	9.0900	5.4728	0.7391	0.2669	-0.3448	0.0965	85.7450	45.5359	3.3640	-0.5553	-0.2521
3056.1030	0.1154	-1.9778	-1.3236	-0.9824	-0.7964	-0.5777	-0.9484	0.3085	0.1998	0.4239	0.0895	-0.1475	-3.1200	11.7824	7.9214	1.3402	-0.2723	0.0229	-2.7590	9.0830	5.4850	0.7388	0.2674	-0.3463	0.1244	85.5810	45.5612	3.3499	-0.5548	-0.2521
3056.1150	0.1041	-1.9741	-1.3211	-0.9773	-0.7953	-0.5795	-0.9506	0.3109	0.2070	0.4269	0.0917	-0.1571	-3.0517	11.7994	8.0086	1.3813	-0.3426	0.0413	-2.7574	9.0740	5.4994	0.7383	0.2681	-0.3481	0.1589	85.3766	45.5903	3.3324	-0.5540	-0.2521
3056.1250	0.0945	-1.9710	-1.3191	-0.9730	-0.7944	-0.5811	-0.9536	0.3153	0.2106	0.4268	0.0914	-0.1581	-2.9584	11.4940	8.3123	1.3681	-0.3301	0.0643	-2.7560	9.0665	5.5114	0.7379	0.2686	-0.3496	0.1886	85.2058	45.6139	3.3173	-0.5533	-0.2521
3056.1350	0.0849	-1.9679	-1.3169	-0.9686	-0.7935	-0.5827	-0.9543	0.3140	0.2188	0.4283	0.0871	-0.1600	-2.8888	12.1172	8.2703	1.3608	-0.2064	0.0468	-2.7545	9.0586	5.5233	0.7374	0.2692	-0.3511	0.2192	85.0301	45.6368	3.3016	-0.5525	-0.2521
3056.1450	0.0754	-1.9647	-1.3146	-0.9642	-0.7926	-0.5843	-0.9546	0.3192	0.2275	0.4275	0.0921	-0.1660	-2.5530	11.8737	8.2498	1.3750	-0.1732	0.0267	-2.7529	9.0503	5.5351	0.7369	0.2697	-0.3526	0.2510	84.8503	45.6594	3.2853	-0.5516	-0.2521
3056.1560	0.0658	-1.9614	-1.3123	-0.9599	-0.7917	-0.5861	-0.9552	0.3208	0.2354	0.4280	0.0989	-0.1715	-2.8126	12.1262	8.2581	1.3736	-0.2451	0.1326	-2.6812	8.9421	5.5037	0.7303	0.2712	-0.3539	1.1209	83.4773	45.2574	3.2045	-0.5411	-0.2494
3056.1670	0.0544	-1.9575	-1.3093	-0.9548	-0.7905	-0.5881	-0.9547	0.3241	0.2450	0.4323	0.1028	-0.1682	-2.7704	11.7672	8.2468	1.3722	-0.2602	-0.0032	-2.6121	8.8317	5.4756	0.7234	0.2728	-0.3554	1.9483	82.0951	44.8801	3.1219	-0.5305	-0.2468
3056.1770	0.0449	-1.9543	-1.3069	-0.9505	-0.7894	-0.5899	-0.9551	0.3282	0.2513	0.4382	0.1011	-0.1794	-2.7616	11.5493	8.1255	1.3443	-0.2651	0.0265	-2.6103	8.8191	5.4863	0.7224	0.2735	-0.3569	1.9704	81.8930	44.9024	3.1038	-0.5292	-0.2468
3056.1870	0.0353	-1.9510	-1.3042	-0.9462	-0.7884	-0.5917	-0.9570	0.3299	0.2588	0.4432	0.1022	-0.1831	-2.7859	11.4475	8.0566	1.3259	-0.2654	0.0947	-2.6083	8.8062	5.4970	0.7213	0.2741	-0.3583	1.9932	81.6885	44.9236	3.0851	-0.5277	-0.2467
3056.1990	0.0237	-1.9470	-1.3011	-0.9408	-0.7872	-0.5939	-0.9558	0.3336	0.2685	0.4458	0.1039	-0.1830	-2.5542	11.3475	7.9799	1.3190	-0.1692	0.0398	-2.6060	8.7899	5.5095	0.7199	0.2749	-0.3601	2.0214	81.4335	44.9471	3.0618	-0.5259	-0.2467
3056.2090	0.0142	-1.9437	-1.2984	-0.9363	-0.7861	-0.5958	-0.9539	0.3331	0.2734	0.4443	0.1092	-0.1902	-2.6139	11.4841	8.1097	1.3175	-0.2472	0.0498	-2.6039	8.7764	5.5198	0.7187	0.2756	-0.3616	2.0453	81.2220	44.9645	3.0421	-0.5243	-0.2467
3056.2190	0.0047	-1.9403	-1.2956	-0.9318	-0.7850	-0.5978	-0.9538	0.3373	0.2817	0.4443	0.1112	-0.2010	-2.6589	11.3031	8.0553	1.3057	-0.2511	0.1739	-2.6019	8.7625	5.5300	0.7175	0.2763	-0.3631	2.0699	81.0054	44.9808	3.0218	-0.5227	-0.2467
3056.2290	-0.0048	-1.9369	-1.2928	-0.9274	-0.7839	-0.5997	-0.9539	0.3362	0.2840	0.4447	0.1103	-0.1977	-2.6609	11.5960	8.1689	1.2933	-0.1978	0.0200	-2.5997	8.7482	5.5400	0.7162	0.2770	-0.3645	2.0952	80.7848	44.9957	3.0012	-0.5210	-0.2467
3056.2410	-0.0162	-1.9329	-1.2893	-0.9221	-0.7825	-0.6022	-0.9551	0.3398	0.2949	0.4491	0.1144	-0.2054	-2.8961	11.3913	8.0959	1.2895	-0.1387	0.0398	-2.5971	8.7311	5.5518	0.7147	0.2778	-0.3663	2.1264	80.5196	45.0118	2.9759	-0.5188	-0.2467
3056.2510	-0.0258	-1.9294	-1.2864	-0.9176	-0.7813	-0.6043	-0.9550	0.3397	0.2994	0.4539	0.1218	-0.2103	-3.0281	11.5852	8.2641	1.2914	-0.2599	0.0783	-2.5948	8.7166	5.5615	0.7133	0.2785	-0.3678	2.1531	80.2957	45.0235	2.9544	-0.5169	-0.2467
3056.2610	-0.0354	-1.9260	-1.2833	-0.9131	-0.7801	-0.6063	-0.9569	0.3422	0.3045	0.4549	0.1256	-0.2098	-2.4607	11.3001	8.3068	1.2657	-0.3297	0.0307	-2.4666	8.4964	5.4773	0.6994	0.2811	-0.3679	3.6806	77.6305	44.1208	2.8005	-0.4954	-0.2330
3056.2710	-0.0449	-1.9226	-1.2802	-0.9085	-0.7789	-0.6084	-0.9529	0.3444	0.3134	0.4545	0.1199	-0.2182	-2.6431	11.3924	8.2501	1.2736	-0.2157	0.0681	-2.4643	8.4774	5.4855	0.6975	0.2819	-0.3693	3.6955	77.3833	44.1300	2.7769	-0.4930	-0.2330
3056.2810	-0.0544	-1.9192	-1.2770	-0.9039	-0.7777	-0.6107	-0.9526	0.3456	0.3213	0.4520	0.1241	-0.2203	-2.5854	11.2406	8.0025	1.2280	-0.1655	0.0708	-2.4620	8.4582	5.4935	0.6955	0.2827	-0.3707	3.7109	77.1351	44.1373	2.7526	-0.4904	-0.2330
3056.2930	-0.0659	-1.9150	-1.2731	-0.8983	-0.7762	-0.6133	-0.9518	0.3483	0.3262	0.4474	0.1269	-0.2278	-2.6396	11.1034	8.2274	1.2289	-0.0781	0.1050	-2.4592	8.4344	5.5028	0.6931	0.2837	-0.3724	3.7296	76.8266	44.1434	2.7231	-0.4873	-0.2330
3056.3030	-0.0754	-1.9115	-1.2698	-0.8939	-0.7749	-0.6156	-0.9501	0.3482	0.3359	0.4504	0.1359	-0.2259	-2.6120	11.1666	7.8912	1.2251	-0.1631	0.0266	-2.4568	8.4140	5.5103	0.6911	0.2845	-0.3738	3.7455	76.5639	44.1466	2.6981	-0.4846	-0.2330
3056.3130	-0.0848	-1.9080	-1.2664	-0.8894	-0.7735	-0.6179	-0.9496	0.3512	0.3435	0.4563	0.1392	-0.2348	-2.6608	10.7217	7.8303	1.2191	-0.2369	0.0613	-2.4544	8.3937	5.5177	0.6891	0.2854	-0.3752	3.7619	76.3008	44.1478	2.6728	-0.4818	-0.2330
3056.3230	-0.0943	-1.9045	-1.2630	-0.8850	-0.7722	-0.6203	-0.9508	0.3493	0.3449	0.4599	0.1364	-0.2330	-2.4491	10.7996	8.0243	1.2381	-0.1865	0.0251	-2.4520	8.3728	5.5248	0.6869	0.2862	-0.3766	3.7785	76.0318	44.1465	2.6468	-0.4790	-0.2330
3056.3350	-0.1058	-1.9003	-1.2588	-0.8794	-0.7706	-0.6231	-0.9460	0.3485	0.3534	0.4637	0.1382	-0.2410	-2.3774	11.0029	8.0337	1.1777	-0.2018	0.0285	-2.4491	8.3481	5.5329	0.6844	0.2872	-0.3782	3.7986	75.7130	44.1416	2.6152	-0.4754	-0.2330
3056.3450	-0.1152	-1.8968	-1.2552	-0.8747	-0.7691	-0.6256	-0.9447	0.3527	0.3546	0.4585	0.1401	-0.2440	-2.4021	10.7120	8.1699	1.1983	-0.1664	0.1031	-2.4466	8.3268	5.5395	0.6821	0.2881	-0.3796	3.8158	75.4387	44.1346	2.5878	-0.4723	-0.2330
3056.3560	-0.1247	-1.8933	-1.2515	-0.8701	-0.7677	-0.6280	-0.9419	0.3503	0.3614	0.4538	0.1412	-0.2486	-2.3623	10.9218	8.1460	1.2124	-0.1639	0.0208	-2.3899	8.2042	5.4961	0.6737	0.2898	-0.3799	4.4820	73.9544	43.6379	2.4948	-0.4606	-0.2214
3056.3650	-0.1341	-1.8898	-1.2478	-0.8654	-0.7663	-0.6305	-0.9391	0.3521	0.3666	0.4542	0.1465	-0.2472	-2.1887	10.4781	7.9662	1.1544	-0.1093	-0.0171	-2.3357	8.0823	5.4534	0.6652	0.2915	-0.3802	5.1084	72.5053	43.1608	2.4038	-0.4489	-0.2103
3056.3750	-0.1433	-1.8863	-1.2441	-0.8609	-0.7648	-0.6331	-0.9379	0.3495	0.3719	0.4533	0.1534	-0.2584	-2.6221	10.7013	7.8921	1.1546	-0.2374	0.0654	-2.3334	8.0567	5.4578	0.6625	0.2924	-0.3814	5.1139	72.2077	43.1475	2.3745	-0.4451	-0.2103
3056.3870	-0.1546	-1.8820	-1.2396	-0.8554	-0.7629	-0.6362	-0.9376	0.3502	0.3804	0.4576	0.1519	-0.2599	-2.2252	10.3764	7.7363	1.1380	-0.1844	0.0377	-2.3306	8.0250	5.4628	0.6591	0.2936	-0.3829	5.1200	71.8401	43.1280	2.3389	-0.4405	-0.2103
3056.3970	-0.1640	-1.8785	-1.2358	-0.8509	-0.7614	-0.6387	-0.9369	0.3513	0.3825	0.4609	0.1491	-0.2633	-2.2825	10.2161	7.8427	1.0911	-0.1257	0.0302	-2.3283	7.9987	5.4667	0.6563	0.2945	-0.3842	5.1248	71.5361	43.1087	2.3091	-0.4366	-0.2103
3056.4070	-0.1733	-1.8750	-1.2320	-0.8462	-0.7599	-0.6414	-0.9326	0.3478	0.3897	0.4573	0.1561	-0.2676	-2.1750	10.3157	7.6687	1.0915	-0.1267	0.0353	-2.3260	7.9723	5.4702	0.6534	0.2955	-0.3854	5.1296	71.2294	43.0865	2.2787	-0.4325	-0.2103
3056.4170	-0.1827	-1.8715	-1.2281	-0.8415	-0.7583	-0.6442	-0.9285	0.3500	0.3931	0.4591	0.1576	-0.2743	-2.4120	10.1115	7.7728	1.0062	-0.1725	0.1295	-2.3238	7.9455	5.4735	0.6505	0.2965	-0.3867	5.1343	70.9182	43.0613	2.2476	-0.4284	-0.2103
3056.4290	-0.1939	-1.8673	-1.2234	-0.8361	-0.7563	-0.6474	-0.9254	0.3454	0.3946	0.4536	0.1600	-0.2722	-2.4421	10.3430	8.1836	1.0918	-0.1547	0.0771	-2.3211	7.9130	5.4771	0.6470	0.2977	-0.3882	5.1394	70.5411	43.0279	2.2105	-0.4233	-0.2103
3056.4390	-0.2030	-1.8638	-1.2194	-0.8316	-0.7547	-0.6502	-0.9245	0.3462	0.4023	0.4545	0.1635	-0.2798	-2.7055	10.2598	8.0421	1.0924	-0.1599	0.1030	-2.3188	7.8858	5.4797	0.6440	0.2987	-0.3895	5.1443	70.2257	42.9966	2.1787	-0.4189	-0.2103
3056.4490	-0.2122	-1.8604	-1.2152	-0.8271	-0.7530	-0.6529	-0.9232	0.3473	0.4101	0.4628	0.1638	-0.2799	-2.6950	10.2177	7.7978	1.0521	-0.1432	0.0639	-2.3165	7.8582	5.4821	0.6409	0.2998	-0.3907	5.1489	69.9047	42.9625	2.1466	-0.4145	-0.2103
3056.4590	-0.2215	-1.8569	-1.2111	-0.8225	-0.7514	-0.6558	-0.9239	0.3464	0.4111	0.4582	0.1629	-0.2836	-2.1069	9.8366	7.9441	1.0942	-0.0239	0.0631	-2.1232	7.6122	5.4348	0.6246	0.3074	-0.3962	7.4317	66.9877	42.4386	1.9735	-0.3399	-0.2545
3056.4710	-0.2325	-1.8528	-1.2061	-0.8170	-0.7494	-0.6592	-0.9160	0.3449	0.4186	0.4597	0.1742	-0.2899	-2.1422	9.7889	7.7743	1.0038	-0.1178	0.0799	-2.1209	7.5726	5.4371	0.6202	0.3090	-0.3980	7.4094	66.5712	42.3886	1.9322	-0.3336	-0.2544
3056.4810	-0.2417	-1.8493	-1.2019	-0.8123	-0.7476	-0.6622	-0.9119	0.3417	0.4265	0.4555	0.1785	-0.2902	-1.9022	9.8108	7.5798	1.0065	-0.0947	0.0255	-2.1189	7.5395	5.4386	0.6165	0.3104	-0.3996	7.3905	66.2230	42.3438	1.8978	-0.3282	-0.2544
3056.4910	-0.2507	-1.8459	-1.1977	-0.8076	-0.7459	-0.6651	-0.9084	0.3424	0.4281	0.4480	0.1785	-0.3013	-1.8998	9.3996	7.7108	1.0283	-0.0051	0.1141	-2.1170	7.5060	5.4399	0.6128	0.3118	-0.4011	7.3711	65.8697	42.2955	1.8627	-0.3227	-0.2544
3056.5010	-0.2598	-1.8425	-1.1934	-0.8031	-0.7441	-0.6681	-0.9033	0.3369	0.4285	0.4442	0.1861	-0.2991	-1.8504	9.7845	7.9868	1.0246	0.0044	0.0324	-2.1151	7.4724	5.4408	0.6090	0.3131	-0.4026	7.3516	65.5159	42.2444	1.8276	-0.3171	-0.2544
3056.5130	-0.2705	-1.8384	-1.1881	-0.7978	-0.7418	-0.6718	-0.8971	0.3337	0.4376	0.4437	0.1917	-0.3063	-2.1733	9.6941	7.7787	1.0500	-0.0535	0.0865	-2.1129	7.4325	5.4415	0.6045	0.3148	-0.4044	7.3283	65.0953	42.1790	1.7854	-0.3104	-0.2544
3056.5230	-0.2795	-1.8351	-1.1836	-0.7935	-0.7398	-0.6749	-0.8949	0.3340	0.4455	0.4496	0.1958	-0.3081	-2.0468	9.5963	7.6211	1.0012	-0.0349	0.0657	-2.1110	7.3991	5.4418	0.6008	0.3162	-0.4060	7.3087	64.7431	42.1212	1.7501	-0.3047	-0.2544
3056.5330	-0.2884	-1.8318	-1.1792	-0.7890	-0.7379	-0.6780	-0.8906	0.3306	0.4491	0.4508	0.1986	-0.3137	-1.9738	9.5730	7.7247	1.0259	-0.0556	0.0015	-2.1091	7.3650	5.4416	0.5969	0.3176	-0.4075	7.2887	64.3824	42.0596	1.7142	-0.2989	-0.2544
3056.5430	-0.2973	-1.8285	-1.1747	-0.7845	-0.7360	-0.6812	-0.8860	0.3315	0.4539	0.4560	0.1995	-0.3230	-1.8779	9.3437	7.6305	0.9041	0.0370	0.1436	-2.1073	7.3315	5.4412	0.5931	0.3190	-0.4090	7.2686	64.0298	41.9952	1.6780	-0.2930	-0.2544
3056.5560	-0.3079	-1.8246	-1.1692	-0.7790	-0.7335	-0.6851	-0.8796	0.3275	0.4601	0.4491	0.2116	-0.3247	-2.0782	9.4133	7.6576	0.8687	-0.0391	0.0750	-2.0004	7.1224	5.3745	0.5784	0.3238	-0.4108	8.4958	61.5878	41.2672	1.5265	-0.2529	-0.2545
3056.5650	-0.3167	-1.8213	-1.1646	-0.7744	-0.7315	-0.6883	-0.8755	0.3257	0.4644	0.4371	0.2111	-0.3286	-1.6834	8.5895	7.3697	0.8780	0.0395	0.0501	-1.8990	6.9208	5.3091	0.5642	0.3284	-0.4124	9.6478	59.2734	40.5760	1.3853	-0.2147	-0.2545
3056.5750	-0.3254	-1.8180	-1.1599	-0.7701	-0.7294	-0.6916	-0.8683	0.3180	0.4670	0.4340	0.2177	-0.3387	-1.7991	8.9862	7.6834	0.9120	0.0619	0.1454	-1.8977	6.8800	5.3063	0.5595	0.3301	-0.4139	9.6005	58.8827	40.4998	1.3469	-0.2078	-0.2545
3056.5850	-0.3341	-1.8148	-1.1552	-0.7658	-0.7271	-0.6949	-0.8604	0.3164	0.4706	0.4332	0.2235	-0.3373	-1.8220	8.6495	7.5787	0.9363	-0.0742	0.0529	-1.8964	6.8388	5.3031	0.5548	0.3318	-0.4154	9.5530	58.4884	40.4200	1.3083	-0.2008	-0.2545
3056.5970	-0.3444	-1.8111	-1.1494	-0.7606	-0.7244	-0.6990	-0.8540	0.3106	0.4760	0.4312	0.2214	-0.3417	-1.7834	8.6592	7.4463	0.8781	0.0015	0.0461	-1.8948	6.7898	5.2989	0.5492	0.3338	-0.4172	9.4961	58.0205	40.3201	1.2620	-0.1923	-0.2545
3056.6070	-0.3528	-1.8080	-1.1446	-0.7563	-0.7222	-0.7024	-0.8475	0.3060	0.4816	0.4328	0.2253	-0.3483	-1.7475	8.6511	7.2308	0.8142	0.0356	0.0253	-1.8935	6.7489	5.2949	0.5445	0.3356	-0.4187	9.4483	57.6295	40.2333	1.2231	-0.1851	-0.2545
3056.6170	-0.3613	-1.8049	-1.1399	-0.7520	-0.7199	-0.7060	-0.8417	0.3009	0.4878	0.4276	0.2281	-0.3525	-1.8693	8.6778	7.1985	0.8331	0.0819	0.0986	-1.8923	6.7083	5.2909	0.5399	0.3373	-0.4203	9.4003	57.2430	40.1450	1.1847	-0.1779	-0.2545
3056.6290	-0.3713	-1.8013	-1.1341	-0.7468	-0.7170	-0.7103	-0.8340	0.2977	0.4911	0.4192	0.2394	-0.3527	-1.7579	8.2542	7.3123	0.8056	-0.0077	0.0676	-1.8908	6.6595	5.2855	0.5342	0.3394	-0.4221	9.3425	56.7763	40.0339	1.1379	-0.1691	-0.2545
3056.6390	-0.3796	-1.7984	-1.1292	-0.7426	-0.7148	-0.7139	-0.8297	0.2938	0.4928	0.4148	0.2337	-0.3561	-1.7968	8.3732	7.6332	0.7956	0.2096	0.0960	-1.8896	6.6192	5.2808	0.5295	0.3411	-0.4236	9.2943	56.3935	39.9392	1.0994	-0.1618	-0.2545
3056.6490	-0.3878	-1.7955	-1.1241	-0.7384	-0.7123	-0.7175	-0.8239	0.2904	0.4973	0.4111	0.2475	-0.3638	-1.5558	8.2489	7.4973	0.8248	0.0438	0.1364	-1.8883	6.5792	5.2757	0.5248	0.3429	-0.4251	9.2468	56.0132	39.8403	1.0607	-0.1544	-0.2545
3056.6590	-0.3960	-1.7926	-1.1191	-0.7343	-0.7098	-0.7211	-0.8168	0.2843	0.5020	0.4142	0.2519	-0.3625	-1.6437	8.1187	7.1508	0.7674	0.0705	0.0284	-1.7742	6.2445	5.1094	0.5028	0.3466	-0.4211	10.5439	52.1236	38.1772	0.8382	-0.1260	-0.1964
3056.6690	-0.4041	-1.7898	-1.1140	-0.7303	-0.7073	-0.7248	-0.8094	0.2779	0.5041	0.4120	0.2577	-0.3652	-1.7858	8.0516	7.1601	0.7656	0.0725	-0.0049	-1.7734	6.1992	5.1000	0.4975	0.3484	-0.4223	10.4801	51.7185	38.0716	0.7984	-0.1180	-0.1964
3056.6790	-0.4122	-1.7870	-1.1089	-0.7262	-0.7048	-0.7285	-0.8041	0.2736	0.5084	0.4099	0.2580	-0.3744	-1.6988	8.0059	6.9390	0.7618	0.1497	0.0826	-1.7726	6.1534	5.0902	0.4922	0.3502	-0.4234	10.4159	51.3085	37.9626	0.7582	-0.1098	-0.1964
3056.6910	-0.4218	-1.7837	-1.1029	-0.7213	-0.7016	-0.7330	-0.7950	0.2712	0.5092	0.4029	0.2695	-0.3827	-1.4793	7.4053	6.8822	0.6983	0.0593	0.0824	-1.7716	6.0993	5.0782	0.4858	0.3524	-0.4248	10.3390	50.8252	37.8302	0.7105	-0.1001	-0.1964
3056.7010	-0.4297	-1.7811	-1.0979	-0.7172	-0.6990	-0.7368	-0.7869	0.2622	0.5073	0.3999	0.2657	-0.3833	-1.4743	7.5601	7.1443	0.6282	0.2148	0.0650	-1.7708	6.0542	5.0680	0.4805	0.3542	-0.4260	10.2749	50.4231	37.7168	0.6708	-0.0919	-0.1964
3056.7110	-0.4376	-1.7785	-1.0927	-0.7133	-0.6962	-0.7406	-0.7782	0.2568	0.5086	0.3887	0.2786	-0.3844	-1.4578	7.4972	7.1945	0.6971	0.0779	0.0684	-1.7699	6.0092	5.0574	0.4753	0.3561	-0.4272	10.2112	50.0224	37.6002	0.6312	-0.0836	-0.1964
3056.7210	-0.4452	-1.7759	-1.0876	-0.7094	-0.6934	-0.7445	-0.7711	0.2481	0.5117	0.3830	0.2789	-0.3876	-1.5152	7.7348	6.9822	0.7010	0.1176	0.0379	-1.7690	5.9651	5.0467	0.4700	0.3579	-0.4284	10.1482	49.6328	37.4823	0.5921	-0.0754	-0.1964
3056.7310	-0.4528	-1.7735	-1.0824	-0.7055	-0.6906	-0.7484	-0.7641	0.2441	0.5160	0.3780	0.2802	-0.3929	-1.6598	7.5407	6.7817	0.6524	0.1314	0.0493	-1.7681	5.9210	5.0356	0.4648	0.3597	-0.4295	10.0854	49.2420	37.3607	0.5530	-0.0672	-0.1964
3056.7430	-0.4620	-1.7705	-1.0762	-0.7010	-0.6872	-0.7531	-0.7558	0.2377	0.5188	0.3784	0.2910	-0.3936	-1.6414	7.2454	6.6578	0.6640	0.1396	0.0285	-1.7670	5.8684	5.0222	0.4586	0.3619	-0.4309	10.0100	48.7777	37.2140	0.5068	-0.0573	-0.1964
3056.7530	-0.4695	-1.7682	-1.0710	-0.6973	-0.6844	-0.7570	-0.7493	0.2322	0.5237	0.3723	0.2879	-0.3969	-1.5767	7.2713	6.6137	0.6859	0.2399	0.0401	-1.7660	5.8254	5.0108	0.4535	0.3637	-0.4321	9.9480	48.4001	37.0901	0.4689	-0.0491	-0.1964
3056.7630	-0.4769	-1.7659	-1.0658	-0.6936	-0.6814	-0.7610	-0.7424	0.2281	0.5160	0.3694	0.2999	-0.3984	-1.4567	6.6502	6.8672	0.6129	0.2214	0.0203	-1.6698	5.5260	4.8626	0.4332	0.3677	-0.4284	11.0174	44.9831	35.6290	0.2724	-0.0188	-0.1464
3056.7730	-0.4843	-1.7638	-1.0606	-0.6900	-0.6784	-0.7651	-0.7350	0.2157	0.5170	0.3670	0.3025	-0.4027	-1.3936	7.1149	6.7130	0.6127	0.1892	0.0683	-1.6691	5.4790	4.8495	0.4275	0.3696	-0.4292	10.9434	44.5914	35.4986	0.2336	-0.0101	-0.1464
3056.7830	-0.4916	-1.7616	-1.0553	-0.6863	-0.6755	-0.7691	-0.7266	0.2105	0.5169	0.3583	0.3073	-0.4067	-1.5189	7.0563	6.6232	0.6137	0.2177	0.0615	-1.6683	5.4328	4.8363	0.4219	0.3715	-0.4301	10.8701	44.2090	35.3681	0.1952	-0.0014	-0.1464
3056.7930	-0.4987	-1.7596	-1.0502	-0.6827	-0.6724	-0.7732	-0.7181	0.2082	0.5172	0.3492	0.3148	-0.4043	-1.4036	6.4763	6.5508	0.5951	0.2146	-0.0021	-1.6674	5.3863	4.8230	0.4163	0.3734	-0.4310	10.7970	43.8240	35.2354	0.1571	0.0073	-0.1464
3056.8050	-0.5074	-1.7571	-1.0440	-0.6785	-0.6685	-0.7781	-0.7068	0.1979	0.5174	0.3412	0.3134	-0.4062	-1.2329	6.6142	6.4973	0.5798	0.2822	-0.0080	-1.6663	5.3319	4.8070	0.4097	0.3756	-0.4320	10.7106	43.3781	35.0771	0.1127	0.0175	-0.1464
3056.8150	-0.5144	-1.7552	-1.0389	-0.6751	-0.6654	-0.7821	-0.6970	0.1910	0.5192	0.3361	0.3242	-0.4109	-1.4178	6.3555	6.3735	0.5480	0.2172	-0.0143	-1.6653	5.2869	4.7936	0.4043	0.3775	-0.4329	10.6393	43.0101	34.9432	0.0760	0.0261	-0.1464
3056.8250	-0.5212	-1.7533	-1.0336	-0.6719	-0.6621	-0.7863	-0.6891	0.1852	0.5187	0.3349	0.3244	-0.4153	-1.5045	6.1790	6.5657	0.5346	0.2100	0.0533	-1.6642	5.2424	4.7799	0.3989	0.3794	-0.4338	10.5691	42.6488	34.8076	0.0400	0.0345	-0.1464
3056.8350	-0.5281	-1.7516	-1.0284	-0.6686	-0.6588	-0.7904	-0.6836	0.1737	0.5187	0.3291	0.3253	-0.4227	-1.4475	6.5532	6.5069	0.5811	0.3075	0.0918	-1.6631	5.1985	4.7662	0.3935	0.3813	-0.4347	10.4997	42.2941	34.6710	0.0042	0.0429	-0.1464
3056.8470	-0.5362	-1.7495	-1.0222	-0.6647	-0.6548	-0.7954	-0.6742	0.1663	0.5179	0.3250	0.3347	-0.4246	-1.4377	6.4351	6.5067	0.5193	0.1733	0.0365	-1.6616	5.1460	4.7495	0.3871	0.3835	-0.4357	10.4173	41.8709	34.5051	-0.0382	0.0531	-0.1464
3056.8560	-0.5415	-1.7482	-1.0180	-0.6621	-0.6521	-0.7989	-0.6673	0.1623	0.5179	0.3205	0.3304	-0.4237	-1.8122	6.6311	6.5484	0.5242	0.3419	0.0533	-1.9829	5.5225	4.8298	0.4067	0.3709	-0.4275	6.5137	46.4952	35.2959	0.1877	-0.0904	-0.0517
3056.8670	-0.5494	-1.7463	-1.0118	-0.6583	-0.6481	-0.8040	-0.6578	0.1512	0.5159	0.3119	0.3407	-0.4226	-1.4623	6.1323	6.4432	0.5005	0.3064	-0.0009	-1.5827	4.8448	4.6044	0.3638	0.3889	-0.4328	11.1987	38.6174	33.0882	-0.2415	0.0891	-0.1013
3056.8770	-0.5560	-1.7448	-1.0066	-0.6552	-0.6447	-0.8082	-0.6488	0.1438	0.5146	0.3044	0.3490	-0.4228	-1.4584	6.1238	6.4009	0.4939	0.3233	-0.0182	-1.5813	4.7996	4.5893	0.3582	0.3908	-0.4334	11.1237	38.2749	32.9476	-0.2761	0.0977	-0.1013
3056.8890	-0.5638	-1.7431	-1.0004	-0.6515	-0.6405	-0.8134	-0.6371	0.1335	0.5146	0.2898	0.3574	-0.4265	-1.2143	6.1238	6.3057	0.4946	0.2490	0.0441	-1.5796	4.7459	4.5710	0.3514	0.3931	-0.4341	11.0352	37.8706	32.7772	-0.3171	0.1080	-0.1013
3056.8990	-0.5701	-1.7418	-0.9952	-0.6486	-0.6370	-0.8176	-0.6269	0.1283	0.5149	0.2823	0.3542	-0.4253	-1.1443	5.8095	6.0327	0.4992	0.4099	0.0193	-1.5781	4.7022	4.5557	0.3459	0.3950	-0.4347	10.9633	37.5462	32.6355	-0.3504	0.1164	-0.1013
3056.9090	-0.5763	-1.7405	-0.9900	-0.6458	-0.6333	-0.8219	-0.6178	0.1196	0.5140	0.2795	0.3682	-0.4317	-1.2966	5.6277	6.0078	0.4708	0.3400	0.0384	-1.5765	4.6585	4.5405	0.3404	0.3969	-0.4353	10.8919	37.2215	32.4934	-0.3833	0.1248	-0.1013
3056.9190	-0.5824	-1.7394	-0.9849	-0.6431	-0.6296	-0.8261	-0.6074	0.1097	0.5157	0.2720	0.3745	-0.4360	-1.3816	5.6839	5.7851	0.4800	0.3013	0.0404	-1.5747	4.6159	4.5253	0.3350	0.3988	-0.4359	10.8222	36.9097	32.3526	-0.4148	0.1330	-0.1013
3056.9310	-0.5896	-1.7381	-0.9789	-0.6399	-0.6251	-0.8314	-0.5993	0.1025	0.5136	0.2713	0.3769	-0.4389	-1.3464	5.4367	5.7415	0.4286	0.3142	0.0188	-1.5724	4.5662	4.5074	0.3286	0.4010	-0.4367	10.7408	36.5534	32.1863	-0.4517	0.1426	-0.1013
3056.9410	-0.5955	-1.7371	-0.9738	-0.6372	-0.6214	-0.8357	-0.5917	0.0926	0.5124	0.2643	0.3703	-0.4390	-1.3207	5.3585	6.0486	0.4011	0.4503	0.0163	-1.5704	4.5251	4.4923	0.3233	0.4029	-0.4373	10.6742	36.2598	32.0463	-0.4822	0.1506	-0.1014
3056.9510	-0.6014	-1.7363	-0.9686	-0.6347	-0.6176	-0.8402	-0.5836	0.0840	0.5091	0.2603	0.3819	-0.4384	-1.3369	5.4707	6.1788	0.4129	0.3251	0.0815	-1.9688	5.1306	4.6942	0.3549	0.3884	-0.4331	5.8212	43.6909	34.0403	-0.1188	-0.0166	-0.0507
3056.9610	-0.6072	-1.7355	-0.9635	-0.6321	-0.6137	-0.8446	-0.5827	0.0868	0.5049	0.2526	0.3839	-0.4356	-0.5354	4.2862	6.0349	0.3593	0.3607	-0.0148	-1.5095	4.2767	4.3637	0.3036	0.4074	-0.4341	11.2545	33.6186	30.7997	-0.6502	0.1793	-0.0584
3056.9710	-0.6129	-1.7348	-0.9584	-0.6297	-0.6099	-0.8490	-0.5655	0.0662	0.5046	0.2428	0.3930	-0.4349	-1.3901	5.5465	5.9849	0.4482	0.3198	0.0028	-1.5072	4.2352	4.3478	0.2981	0.4092	-0.4344	11.1857	33.3432	30.6599	-0.6794	0.1873	-0.0584
3056.9830	-0.6197	-1.7340	-0.9523	-0.6267	-0.6052	-0.8542	-0.5537	0.0575	0.5055	0.2363	0.3903	-0.4384	-1.2625	5.4767	5.7880	0.3793	0.4444	0.0149	-1.5043	4.1866	4.3289	0.2916	0.4115	-0.4348	11.1054	33.0256	30.4941	-0.7134	0.1967	-0.0584
3056.9930	-0.6252	-1.7335	-0.9474	-0.6244	-0.6013	-0.8585	-0.5452	0.0518	0.5036	0.2265	0.4020	-0.4408	-1.1668	5.1119	5.7450	0.3511	0.4024	-0.0237	-1.5016	4.1473	4.3131	0.2862	0.4133	-0.4352	11.0405	32.7748	30.3580	-0.7409	0.2044	-0.0584
3057.0030	-0.6306	-1.7330	-0.9423	-0.6221	-0.5973	-0.8630	-0.5370	0.0428	0.4992	0.2162	0.4026	-0.4453	-1.0522	4.9709	5.7567	0.3088	0.4681	0.0377	-1.4989	4.1084	4.2960	0.2809	0.4151	-0.4355	10.9772	32.5298	30.2211	-0.7680	0.2121	-0.0585
3057.0130	-0.6359	-1.7327	-0.9373	-0.6200	-0.5931	-0.8675	-0.5277	0.0339	0.4944	0.2061	0.4157	-0.4452	-1.1349	4.9025	5.7628	0.3586	0.3147	0.0142	-1.4960	4.0701	4.2789	0.2757	0.4169	-0.4359	10.9155	32.2913	30.0846	-0.7941	0.2196	-0.0585
3057.0250	-0.6420	-1.7323	-0.9313	-0.6176	-0.5881	-0.8728	-0.5171	0.0234	0.4904	0.1970	0.4147	-0.4467	-1.1212	4.8293	5.7154	0.3880	0.3865	0.0506	-1.4923	4.0254	4.2587	0.2695	0.4191	-0.4363	10.8439	32.0208	29.9234	-0.8243	0.2283	-0.0585
3057.0350	-0.6471	-1.7321	-0.9265	-0.6156	-0.5840	-0.8772	-0.5081	0.0139	0.4870	0.1908	0.4184	-0.4454	-1.1990	4.8555	5.6170	0.4094	0.4314	0.0005	-1.4891	3.9896	4.2423	0.2645	0.4209	-0.4366	10.7866	31.8121	29.7931	-0.8482	0.2353	-0.0585
3057.0450	-0.6521	-1.7321	-0.9217	-0.6137	-0.5798	-0.8816	-0.4990	0.0043	0.4883	0.1869	0.4222	-0.4447	-1.2031	4.1609	5.5244	0.3734	0.5321	-0.0308	-1.4811	3.0603	4.2261	0.2596	0.4226	-0.4370	10.7310	31.6143	29.6652	-0.8714	0.2422	-0.0585
3057.0560	-0.6570	-1.7321	-0.9168	-0.6119	-0.5755	-0.8860	-0.4909	-0.0088	0.4884	0.1798	0.4282	-0.4480	-2.1054	5.2588	5.9531	0.4417	0.4061	-0.0382	-1.8657	2.8077	4.4336	0.2917	0.4076	-0.4325	5.9669	39.2532	31.7315	-0.5035	0.0714	-0.0079
3057.0670	-0.6629	-1.7323	-0.9110	-0.6098	-0.5703	-0.8915	-0.4799	-0.0215	0.4765	0.1726	0.4379	-0.4501	-1.0907	2.8486	5.6494	0.2967	0.4049	0.0050	-1.4136	1.0916	4.1050	0.2409	0.4268	-0.4333	11.1132	29.5064	28.5533	-1.0105	0.2634	-0.0155
3057.0770	-0.6677	-1.7325	-0.9062	-0.6081	-0.5659	-0.8960	-0.4701	-0.0271	0.4744	0.1657	0.4357	-0.4510	-1.0425	2.8193	5.6044	0.2955	0.4086	0.0488	-1.3994	1.0598	4.0878	0.2359	0.4285	-0.4334	11.0598	29.3394	28.4302	-1.0314	0.2700	-0.0155
3057.0870	-0.6723	-1.7329	-0.9014	-0.6065	-0.5615	-0.9005	-0.4602	-0.0355	0.4694	0.1572	0.4428	-0.4465	-0.9688	2.8850	5.4364	0.2666	0.3795	-0.0117	-1.3851	1.0283	4.0706	0.2309	0.4302	-0.4335	11.0080	29.1759	28.3062	-1.0521	0.2765	-0.0155
3057.0970	-0.6769	-1.7332	-0.8967	-0.6050	-0.5571	-0.9050	-0.4487	-0.0432	0.4678	0.1493	0.4417	-0.4476	-0.7059	2.6799	5.3918	0.2908	0.5243	0.0351	-1.3706	0.9980	4.0539	0.2260	0.4319	-0.4336	10.9585	29.0278	28.1876	-1.0714	0.2827	-0.0156
3057.1070	-0.6813	-1.7337	-0.8921	-0.6036	-0.5526	-0.9095	-0.4373	-0.0510	0.4618	0.1381	0.4498	-0.4502	-0.8979	2.5026	5.5244	0.3208	0.4866	0.1107	-1.3559	0.9684	4.0372	0.2212	0.4336	-0.4337	10.9108	28.8871	28.0700	-1.0901	0.2888	-0.0156
3057.1190	-0.6865	-1.7344	-0.8866	-0.6020	-0.5472	-0.9148	-0.4243	-0.0613	0.4588	0.1318	0.4583	-0.4494	-1.0436	2.2623	5.3515	0.2569	0.4685	0.0474	-1.3380	0.9344	4.0178	0.2156	0.4355	-0.4338	10.8565	28.7368	27.9337	-1.1112	0.2958	-0.0156
3057.1290	-0.6906	-1.7350	-0.8821	-0.6007	-0.5427	-0.9193	-0.4162	-0.0691	0.4526	0.1213	0.4600	-0.4496	-1.0658	1.9990	5.5268	0.2637	0.5496	-0.0305	-1.3230	0.9069	4.0018	0.2109	0.4372	-0.4339	10.8133	28.6207	27.8225	-1.1279	0.3014	-0.0156
3057.1390	-0.6947	-1.7357	-0.8776	-0.5996	-0.5380	-0.9238	-0.4064	-0.0799	0.4514	0.1134	0.4714	-0.4507	-1.0714	1.8743	5.5152	0.2600	0.4881	-0.0141	-1.3078	0.8799	3.9859	0.2064	0.4388	-0.4340	10.7720	28.5124	27.7113	-1.1441	0.3070	-0.0156
3057.1490	-0.6987	-1.7367	-0.8731	-0.5985	-0.5333	-0.9283	-0.3989	-0.0925	0.4487	0.1004	0.4725	-0.4471	-1.0596	2.0957	5.4658	0.3455	0.5087	-0.0158	-1.2923	0.8548	3.9704	0.2019	0.4404	-0.4341	10.7335	28.4257	27.6056	-1.1590	0.3122	-0.0156
3057.1610	-0.7034	-1.7378	-0.8675	-0.5974	-0.5275	-0.9337	-0.3935	-0.1002	0.4463	0.0949	0.4707	-0.4456	-0.5404	1.6327	4.9710	0.2722	0.5804	-0.0190	-1.2500	0.7180	3.8807	0.1902	0.4421	-0.4300	11.0102	27.0120	26.7780	-1.2493	0.3182	0.0269
3057.1710	-0.7073	-1.7389	-0.8631	-0.5964	-0.5227	-0.9382	-0.3774	-0.1151	0.4384	0.0876	0.4806	-0.4446	-1.1246	2.2370	5.2079	0.2443	0.4598	-0.0390	-1.2340	0.6934	3.8642	0.1856	0.4436	-0.4299	10.9737	26.9426	26.6757	-1.2629	0.3232	0.0268
3057.1810	-0.7110	-1.7401	-0.8588	-0.5956	-0.5179	-0.9427	-0.3686	-0.1237	0.4370	0.0797	0.4777	-0.4429	-1.1153	1.9711	4.9890	0.2141	0.5809	-0.0593	-1.2178	0.6703	3.8484	0.1812	0.4451	-0.4297	10.9399	26.8896	26.5787	-1.2753	0.3279	0.0268
3057.1910	-0.7146	-1.7414	-0.8545	-0.5949	-0.5131	-0.9471	-0.3601	-0.1295	0.4330	0.0700	0.4860	-0.4467	-0.8895	1.6391	4.9893	0.2013	0.5845	-0.0065	-1.2013	0.6483	3.8329	0.1768	0.4466	-0.4295	10.9084	26.8511	26.4859	-1.2866	0.3324	0.0268
3057.2030	-0.7188	-1.7431	-0.8495	-0.5941	-0.5072	-0.9524	-0.3485	-0.1447	0.4226	0.0576	0.4968	-0.4471	-0.9344	1.5910	5.1616	0.2009	0.5173	-0.0369	-1.1813	0.6231	3.8148	0.1717	0.4484	-0.4294	10.8736	26.8193	26.3783	-1.2990	0.3375	0.0268
3057.2130	-0.7223	-1.7447	-0.8453	-0.5936	-0.5022	-0.9570	-0.3398	-0.1569	0.4173	0.0452	0.4978	-0.4485	-0.6373	1.8782	5.1679	0.2526	0.5551	0.0369	-1.1645	0.6038	3.8001	0.1675	0.4498	-0.4292	10.8475	26.8122	26.2932	-1.3081	0.3415	0.0268
3057.2230	-0.7256	-1.7463	-0.8411	-0.5931	-0.4970	-0.9614	-0.3277	-0.1666	0.4151	0.0409	0.4983	-0.4456	-0.8629	1.9121	4.9888	0.2546	0.5551	0.0366	-1.1473	0.5859	3.7859	0.1635	0.4509	-0.4290	10.8243	26.8233	26.2124	-1.3160	0.3452	0.0268
3057.2330	-0.7288	-1.7481	-0.8369	-0.5928	-0.4920	-0.9659	-0.3197	-0.1733	0.4087	0.0289	0.5053	-0.4433	-0.5476	1.6604	5.1106	0.2485	0.5255	0.0050	-1.1301	0.5685	3.7717	0.1594	0.4520	-0.4289	10.8029	26.8399	26.1316	-1.3237	0.3488	0.0268
3057.2430	-0.7319	-1.7499	-0.8329	-0.5926	-0.4871	-0.9704	-0.3063	-0.1863	0.4027	0.0203	0.5091	-0.4447	-0.9672	1.8688	5.0361	0.2517	0.6191	0.0180	-1.1126	0.5524	3.7580	0.1555	0.4530	-0.4287	10.7840	26.8713	26.0562	-1.3303	0.3521	0.0268
3057.2560	-0.7354	-1.7522	-0.8280	-0.5924	-0.4809	-0.9757	-0.2947	-0.1979	0.4007	0.0109	0.5168	-0.4435	-1.1488	2.4083	5.0431	0.2835	0.5926	-0.0363	-1.5437	1.3812	4.0731	0.1974	0.4358	-0.4278	5.3833	37.0313	29.2191	-0.8418	0.1595	0.0344
3057.2650	-0.7384	-1.7543	-0.8241	-0.5923	-0.4757	-0.9800	-0.2877	-0.2039	0.3905	0.0013	0.5283	-0.4425	-0.4857	1.5287	5.0687	0.1337	0.5084	-0.0071	-1.0808	0.4789	3.6859	-0.0640	0.4536	-0.4243	10.7016	26.4520	25.4787	-1.3775	0.3443	0.0673
3057.2750	-0.7412	-1.7564	-0.8202	-0.5924	-0.4704	-0.9845	-0.2780	-0.2171	0.3845	-0.0124	0.5278	-0.4462	-0.4396	1.5885	5.0975	-0.0168	0.5451	-0.0307	-1.0630	0.4657	3.6722	-0.3205	0.4545	-0.4239	10.6893	26.5204	25.4139	-1.3811	0.3470	0.0673
3057.2850	-0.7439	-1.7586	-0.8164	-0.5925	-0.4651	-0.9890	-0.2664	-0.2274	0.3813	-0.0233	0.5231	-0.4436	-0.6805	1.6849	4.9466	-0.0423	0.6092	0.0180	-1.0449	0.4538	3.6591	-0.4065	0.4554	-0.4235	10.6796	26.6051	25.3545	-1.3834	0.3493	0.0673
3057.2970	-0.7470	-1.7614	-0.8118	-0.5928	-0.4587	-0.9943	-0.2553	-0.2361	0.3744	-0.0249	0.5327	-0.4387	-0.3697	1.3952	4.9467	-0.1420	0.5496	0.0258	-1.0231	0.4405	3.6436	-0.4110	0.4564	-0.4230	10.6708	26.7185	25.2858	-1.3856	0.3519	0.0673
3057.3070	-0.7495	-1.7638	-0.8081	-0.5930	-0.4533	-0.9987	-0.2432	-0.2502	0.3679	-0.0308	0.5428	-0.4373	-0.6885	1.8063	4.8707	-0.2356	0.5233	-0.0066	-1.0045	0.4314	3.6314	-0.4146	0.4572	-0.4226	10.6669	26.8356	25.2356	-1.3861	0.3538	0.0672
3057.3170	-0.7519	-1.7664	-0.8044	-0.5934	-0.4480	-1.0031	-0.2340	-0.2592	0.3644	-0.0401	0.5453	-0.4417	-0.5555	1.6498	4.8126	-0.2985	0.5842	0.0580	-0.9859	0.4228	3.6193	-0.4182	0.4580	-0.4222	10.6651	26.9598	25.1871	-1.3860	0.3554	0.0672
3057.3270	-0.7542	-1.7690	-0.8009	-0.5939	-0.4425	-1.0074	-0.2238	-0.2700	0.3549	-0.0530	0.5507	-0.4393	-0.5329	1.5617	4.9713	-0.2957	0.5036	0.0073	-0.9670	0.4150	3.6077	-0.4216	0.4588	-0.4218	10.6657	27.0934	25.1424	-1.3850	0.3569	0.0672
3057.3390	-0.7568	-1.7723	-0.7967	-0.5946	-0.4358	-1.0126	-0.2110	-0.2833	0.3518	-0.0654	0.5537	-0.4372	-0.8122	1.7816	4.9157	-0.3070	0.5263	0.0086	-0.9439	0.4083	3.5947	-0.4256	0.4597	-0.4213	10.6707	27.2851	25.0985	-1.3817	0.3581	0.0672
3057.3490	-0.7588	-1.7753	-0.7932	-0.5953	-0.4303	-1.0170	-0.2044	-0.2916	0.3465	-0.0762	0.5572	-0.4356	-0.5392	1.3355	4.8189	-0.2710	0.5493	-0.0202	-0.9245	0.4039	3.5844	-0.4288	0.4604	-0.4209	10.6779	27.4600	25.0663	-1.3779	0.3588	0.0672
3057.3590	-0.7608	-1.7782	-0.7898	-0.5961	-0.4247	-1.0214	-0.1936	-0.3031	0.3424	-0.0831	0.5550	-0.4313	-0.8361	1.6760	4.7625	-0.3304	0.5957	-0.0323	-0.9309	0.4055	3.5526	-0.4328	0.4588	-0.4169	10.3854	27.6978	24.8264	-1.3829	0.3349	0.1046
3057.3690	-0.7626	-1.7813	-0.7864	-0.5970	-0.4191	-1.0257	-0.1849	-0.3114	0.3350	-0.0948	0.5611	-0.4292	-0.7853	1.2204	4.7434	-0.3339	0.6144	-0.0491	-0.9117	0.4038	3.5423	-0.4359	0.4594	-0.4163	10.3967	27.9002	24.8023	-1.3774	0.3352	0.1046
3057.3790	-0.7644	-1.7845	-0.7831	-0.5980	-0.4134	-1.0300	-0.1782	-0.3240	0.3267	-0.1038	0.5696	-0.4267	-0.5149	1.5492	4.8755	-0.2761	0.5373	-0.0039	-0.8923	0.4031	3.5322	-0.4389	0.4600	-0.4157	10.4107	28.1154	24.7812	-1.3709	0.3352	0.1046
3057.3910	-0.7664	-1.7885	-0.7792	-0.5992	-0.4066	-1.0351	-0.1646	-0.3364	0.3199	-0.1147	0.5765	-0.4221	-0.4435	1.7063	4.7572	-0.3298	0.5064	-0.0597	-0.8687	0.4043	3.5209	-0.4424	0.4607	-0.4149	10.4314	28.3970	24.7639	-1.3615	0.3348	0.1046
3057.4010	-0.7680	-1.7920	-0.7760	-0.6005	-0.4007	-1.0394	-0.1565	-0.3446	0.3105	-0.1261	0.5760	-0.4291	-0.4174	1.7333	4.9198	-0.2969	0.5395	0.0355	-0.8488	0.4062	3.5118	-0.4452	0.4612	-0.4143	10.4513	28.6421	24.7526	-1.3527	0.3342	0.1046
3057.4110	-0.7695	-1.7955	-0.7730	-0.6018	-0.3949	-1.0436	-0.1455	-0.3557	0.3057	-0.1325	0.5753	-0.4254	-0.5244	1.7975	4.8697	-0.3051	0.5863	0.0283	-0.8287	0.4094	3.5033	-0.4479	0.4617	-0.4137	10.4743	28.9036	24.7472	-1.3428	0.3333	0.1046
3057.4210	-0.7709	-1.7991	-0.7699	-0.6031	-0.3892	-1.0478	-0.1374	-0.3624	0.2978	-0.1405	0.5826	-0.4229	-0.2590	1.4716	4.9274	-0.3117	0.5251	-0.0248	-0.8084	0.4132	3.4950	-0.4506	0.4622	-0.4130	10.4996	29.1726	24.7434	-1.3324	0.3323	0.1046
3057.4330	-0.7724	-1.8035	-0.7664	-0.6050	-0.3823	-1.0529	-0.1223	-0.3782	0.2914	-0.1534	0.5925	-0.4197	-0.4612	1.8812	4.8500	-0.3112	0.5413	0.0105	-0.7836	0.4194	3.4858	-0.4536	0.4628	-0.4123	10.5339	29.5137	24.7470	-1.3182	0.3306	0.1046
3057.4430	-0.7736	-1.8073	-0.7635	-0.6065	-0.3764	-1.0571	-0.1147	-0.3869	0.2871	-0.1621	0.5955	-0.4177	-0.3188	1.6312	4.7454	-0.3311	0.5260	0.0606	-0.7628	0.4259	3.4785	-0.4561	0.4632	-0.4117	10.5658	29.8149	24.7535	-1.3056	0.3289	0.1046
3057.4530	-0.7747	-1.8112	-0.7607	-0.6082	-0.3703	-1.0613	-0.1047	-0.3935	0.2813	-0.1730	0.5946	-0.4122	-0.2311	1.2947	4.6228	-0.3630	0.5398	-0.0305	-0.7417	0.4328	3.4716	-0.4584	0.4636	-0.4110	10.6001	30.1210	24.7638	-1.2917	0.3270	0.1046
3057.4630	-0.7757	-1.8153	-0.7579	-0.6100	-0.3643	-1.0655	-0.0959	-0.4060	0.2732	-0.1837	0.5963	-0.4149	-0.3358	1.5171	4.6754	-0.3289	0.5852	0.0150	-0.7680	0.4979	3.4669	-0.4590	0.4607	-0.4072	10.0780	31.1136	24.8003	-1.2586	0.2902	0.1374
3057.4750	-0.7768	-1.8203	-0.7548	-0.6123	-0.3571	-1.0704	-0.0877	-0.4177	0.2651	-0.1968	0.6014	-0.4148	-0.1143	1.5534	4.7502	-0.2830	0.5836	0.0437	-0.7435	0.5116	3.4596	-0.4615	0.4610	-0.4062	10.1241	31.5332	24.8293	-1.2392	0.2871	0.1374
3057.4850	-0.7776	-1.8246	-0.7522	-0.6142	-0.3511	-1.0745	-0.0764	-0.4269	0.2555	-0.2030	0.6084	-0.4118	-0.0810	1.6696	4.8880	-0.3092	0.5090	0.0119	-0.7228	0.5240	3.4538	-0.4635	0.4613	-0.4054	10.1655	31.8955	24.8565	-1.2221	0.2842	0.1374
3057.4950	-0.7782	-1.8289	-0.7496	-0.6164	-0.3450	-1.0785	-0.0652	-0.4384	0.2499	-0.2142	0.6147	-0.4094	-0.2216	2.0152	4.8298	-0.2473	0.5001	-0.0085	-0.7019	0.5380	3.4487	-0.4653	0.4615	-0.4045	10.2101	32.2757	24.8900	-1.2036	0.2810	0.1374
3057.5050	-0.7788	-1.8333	-0.7472	-0.6186	-0.3388	-1.0827	-0.0566	-0.4487	0.2434	-0.2218	0.6105	-0.4064	-0.2313	1.9840	4.9119	-0.2587	0.5509	-0.0087	-0.6808	0.5518	3.4436	-0.4672	0.4617	-0.4037	10.2567	32.6533	24.9235	-1.1847	0.2777	0.1374
3057.5170	-0.7794	-1.8387	-0.7443	-0.6214	-0.3315	-1.0875	-0.0456	-0.4590	0.2354	-0.2310	0.6132	-0.4020	-0.4518	1.9193	4.9520	-0.1910	0.5315	0.0154	-0.6552	0.5701	3.4380	-0.4693	0.4619	-0.4027	10.3167	33.1289	24.9694	-1.1607	0.2733	0.1374
3057.5270	-0.7798	-1.8434	-0.7420	-0.6237	-0.3253	-1.0916	-0.0375	-0.4665	0.2294	-0.2360	0.6183	-0.3964	-0.4419	1.7670	4.7587	-0.2650	0.5664	0.0117	-0.6335	0.5868	3.4340	-0.4709	0.4620	-0.4019	10.3702	33.5411	25.0135	-1.1397	0.2694	0.1374
3057.5370	-0.7802	-1.8482	-0.7398	-0.6262	-0.3191	-1.0955	-0.0292	-0.4766	0.2215	-0.2449	0.6266	-0.4008	-0.3774	1.8755	4.7908	-0.2787	0.5101	0.0360	-0.6115	0.6051	3.4305	-0.4724	0.4622	-0.4011	10.4272	33.9739	25.0632	-1.1174	0.2651	0.1374
3057.5470	-0.7803	-1.8530	-0.7376	-0.6288	-0.3128	-1.0995	-0.0203	-0.4871	0.2127	-0.2555	0.6313	-0.3937	-0.3501	1.9633	4.9113	-0.2466	0.4792	-0.0153	-0.5893	0.6241	3.4274	-0.4739	0.4623	-0.4002	10.4869	34.4136	25.1161	-1.0943	0.2606	0.1374
3057.5570	-0.7805	-1.8580	-0.7355	-0.6314	-0.3064	-1.1034	-0.0116	-0.4957	0.2096	-0.2653	0.6310	-0.3938	-0.5020	2.0179	4.8881	-0.2185	0.4535	-0.0115	-0.4409	0.7023	3.4286	-0.4736	0.4589	-0.3964	9.9993	35.5603	25.2132	-1.0525	0.2194	0.1693
3057.5690	-0.7806	-1.8640	-0.7331	-0.6347	-0.2988	-1.1081	0.0022	-0.5069	0.1969	-0.2790	0.6296	-0.3883	0.8480	1.9409	4.9853	-0.2582	0.5072	-0.0091	1.0370	0.7395	3.4253	-0.4751	0.4589	-0.3952	10.0735	36.1202	25.2884	-1.0225	0.2134	0.1693
3057.5790	-0.7804	-1.8692	-0.7312	-0.6375	-0.2927	-1.1120	0.0098	-0.5166	0.1933	-0.2873	0.6347	-0.3890	1.7256	1.9480	4.7922	-0.2569	0.5419	0.0486	2.2252	0.7730	3.4232	-0.4762	0.4588	-0.3942	10.1388	36.6041	25.3568	-0.9962	0.2080	0.1693
3057.5890	-0.7803	-1.8744	-0.7293	-0.6403	-0.2863	-1.1159	0.0185	-0.5257	0.1866	-0.2985	0.6421	-0.3855	1.8361	2.1462	4.7452	-0.2772	0.5066	0.0385	2.2595	0.8067	3.4212	-0.4773	0.4587	-0.3931	10.2065	37.0912	25.4259	-0.9695	0.2025	0.1693
3057.5990	-0.7801	-1.8797	-0.7275	-0.6434	-0.2798	-1.1198	0.0241	-0.5341	0.1770	-0.3105	0.6428	-0.3789	2.0659	2.2958	4.9205	-0.2543	0.5211	0.0291	2.2826	0.8420	3.4196	-0.4783	0.4586	-0.3921	10.2775	37.5968	25.4998	-0.9416	0.1967	0.1693
3057.6110	-0.7797	-1.8863	-0.7255	-0.6472	-0.2720	-1.1243	0.0334	-0.5454	0.1677	-0.3270	0.6440	-0.3768	2.2800	2.3661	5.0369	-0.2048	0.4767	0.0276	2.3106	0.8857	3.4185	-0.4793	0.4584	-0.3909	10.3668	38.2203	25.5957	-0.9064	0.1893	0.1693
3057.6210	-0.7794	-1.8918	-0.7239	-0.6505	-0.2655	-1.1281	0.0420	-0.5550	0.1613	-0.3326	0.6482	-0.3758	2.3646	2.4060	4.9270	-0.1492	0.3867	0.1036	2.3342	0.9231	3.4178	-0.4801	0.4582	-0.3899	10.4445	38.7512	25.6779	-0.8761	0.1829	0.1693
3057.6310	-0.7789	-1.8974	-0.7223	-0.6540	-0.2591	-1.1318	0.0516	-0.5663	0.1494	-0.3374	0.6505	-0.3746	2.3842	2.7009	5.2542	-0.1444	0.4363	0.0240	2.3580	0.9614	3.4175	-0.4807	0.4580	-0.3889	10.5250	39.2922	25.7644	-0.8449	0.1761	0.1693
3057.6410	-0.7783	-1.9031	-0.7208	-0.6574	-0.2526	-1.1354	0.0591	-0.5739	0.1459	-0.3420	0.6499	-0.3691	2.5045	2.6309	5.1563	-0.1849	0.4945	0.0076	2.3821	1.0005	3.4174	-0.4814	0.4578	-0.3879	10.6084	39.8435	25.8528	-0.8129	0.1692	0.1693
3057.6510	-0.7777	-1.9089	-0.7194	-0.6609	-0.2460	-1.1392	0.0689	-0.5818	0.1406	-0.3519	0.6539	-0.3658	2.6498	2.4671	5.0027	-0.1825	0.5296	-0.0079	2.4064	1.0405	3.4176	-0.4819	0.4576	-0.3868	10.6949	40.4055	25.9442	-0.7802	0.1621	0.1693
3057.6630	-0.7767	-1.9160	-0.7177	-0.6652	-0.2382	-1.1436	0.0780	-0.5919	0.1324	-0.3621	0.6560	-0.3627	2.6535	2.6714	4.9612	-0.2248	0.4760	0.0481	2.3462	1.2341	3.4622	-0.4759	0.4522	-0.3833	9.7468	42.8168	26.4908	-0.6714	0.0997	0.1932
3057.6730	-0.7760	-1.9219	-0.7165	-0.6689	-0.2317	-1.1473	0.0865	-0.5997	0.1232	-0.3750	0.6566	-0.3618	2.7164	2.6533	5.0244	-0.1759	0.5595	0.0474	2.3685	1.2766	3.4632	-0.4761	0.4518	-0.3821	9.8293	43.4001	26.5905	-0.6373	0.0922	0.1932
3057.6830	-0.7750	-1.9279	-0.7153	-0.6726	-0.2250	-1.1508	0.0961	-0.6091	0.1138	-0.3861	0.6680	-0.3536	2.5306	2.7096	5.1899	-0.2164	0.4379	0.0309	2.3909	1.3196	3.4645	-0.4763	0.4514	-0.3810	9.9140	43.9897	26.6936	-0.6023	0.0844	0.1932
3057.6930	-0.7740	-1.9340	-0.7141	-0.6765	-0.2183	-1.1544	0.1030	-0.6172	0.1077	-0.3996	0.6695	-0.3502	2.6720	2.6922	5.0277	-0.1204	0.4282	-0.0010	2.4136	1.3639	3.4662	-0.4763	0.4509	-0.3798	10.0016	44.5942	26.8006	-0.5661	0.0763	0.1932
3057.7030	-0.7729	-1.9403	-0.7131	-0.6805	-0.2116	-1.1579	0.1095	-0.6246	0.1013	-0.4075	0.6660	-0.3514	2.7879	2.6263	5.0267	-0.1131	0.4195	0.0343	2.4364	1.4087	3.4682	-0.4762	0.4505	-0.3786	10.0915	45.2064	26.9100	-0.5290	0.0680	0.1932
3057.7150	-0.7715	-1.9479	-0.7119	-0.6856	-0.2036	-1.1620	0.1213	-0.6349	0.0943	-0.4145	0.6711	-0.3438	2.4532	2.8368	4.8136	-0.0641	0.3571	-0.0364	2.4642	1.4645	3.4710	-0.4760	0.4499	-0.3772	10.2034	45.9634	27.0462	-0.4830	0.0576	0.1932
3057.7250	-0.7703	-1.9544	-0.7111	-0.6898	-0.1970	-1.1654	0.1272	-0.6434	0.0840	-0.4207	0.6711	-0.3450	2.6071	3.0561	4.9483	-0.0849	0.4250	0.0063	2.4875	1.5116	3.4738	-0.4758	0.4494	-0.3761	10.2991	46.6023	27.1638	-0.4438	0.0486	0.1932
3057.7350	-0.7690	-1.9608	-0.7103	-0.6940	-0.1904	-1.1689	0.1357	-0.6529	0.0715	-0.4270	0.6708	-0.3449	2.4001	3.1722	5.3558	-0.1510	0.4927	0.0873	2.5111	1.5592	3.4768	-0.4755	0.4489	-0.3749	10.3969	47.2471	27.2830	-0.4044	0.0396	0.1932
3057.7450	-0.7675	-1.9674	-0.7096	-0.6984	-0.1836	-1.1723	0.1416	-0.6601	0.0649	-0.4367	0.6768	-0.3409	2.5831	3.1942	5.3187	-0.1234	0.4339	0.0183	2.5348	1.6080	3.4800	-0.4751	0.4483	-0.3738	10.4975	47.9059	27.4053	-0.3638	0.0304	0.1932
3057.7560	-0.7661	-1.9741	-0.7090	-0.7028	-0.1767	-1.1757	0.1506	-0.6669	0.0605	-0.4474	0.6760	-0.3354	2.5570	3.0159	5.1652	-0.1438	0.3843	-0.0182	2.5029	1.7517	3.5164	-0.4702	0.4448	-0.3718	9.9335	49.7008	27.8527	-0.2743	-0.0105	0.2022
3057.7670	-0.7642	-1.9822	-0.7084	-0.7082	-0.1686	-1.1797	0.1563	-0.6746	0.0519	-0.4619	0.6720	-0.3312	2.6242	3.1645	5.3061	-0.0881	0.4706	0.0310	2.4747	1.9027	3.5527	-0.4650	0.4412	-0.3695	9.4048	51.5864	28.3160	-0.1780	-0.0522	0.2107
3057.7770	-0.7627	-1.9890	-0.7079	-0.7129	-0.1618	-1.1830	0.1639	-0.6833	0.0428	-0.4687	0.6780	-0.3245	2.5349	3.3113	5.4984	-0.0407	0.3915	0.0474	2.4956	1.9541	3.5569	-0.4641	0.4404	-0.3682	9.4967	52.2661	28.4466	-0.1353	-0.0621	0.2107
3057.7870	-0.7610	-1.9959	-0.7076	-0.7177	-0.1549	-1.1863	0.1713	-0.6917	0.0361	-0.4743	0.6769	-0.3215	2.4570	3.5701	5.4625	0.0205	0.3832	0.0246	2.5167	2.0063	3.5615	-0.4632	0.4397	-0.3669	9.5904	52.9556	28.5798	-0.0917	-0.0722	0.2107
3057.7990	-0.7589	-2.0043	-0.7072	-0.7235	-0.1467	-1.1901	0.1786	-0.6985	0.0287	-0.4785	0.6803	-0.3186	2.6452	3.7468	5.4979	-0.0446	0.3280	0.0624	2.5422	2.0690	3.5669	-0.4621	0.4388	-0.3654	9.7043	53.7840	28.7393	-0.0391	-0.0845	0.2107
3057.8090	-0.7571	-2.0113	-0.7069	-0.7283	-0.1400	-1.1932	0.1840	-0.7056	0.0211	-0.4858	0.6809	-0.3144	2.8061	3.7002	5.5629	-0.0789	0.3367	0.0247	2.5635	2.1221	3.5715	-0.4611	0.4380	-0.3641	9.8009	54.4838	28.8730	0.0048	-0.0947	0.2107
3057.8190	-0.7552	-2.0184	-0.7068	-0.7331	-0.1332	-1.1963	0.1935	-0.7142	0.0144	-0.4995	0.6846	-0.3130	2.5458	3.8467	5.5763	-0.0690	0.3316	0.0325	2.5850	2.1757	3.5763	-0.4597	0.4372	-0.3629	9.8988	55.1902	29.0085	0.0495	-0.1052	0.2107
3057.8290	-0.7532	-2.0256	-0.7067	-0.7382	-0.1263	-1.1994	0.1992	-0.7225	0.0059	-0.5124	0.6893	-0.3126	2.7188	4.0668	5.5281	-0.0727	0.3708	0.0112	2.6066	2.2300	3.3612	-0.4567	0.4364	-0.3616	9.9982	55.9058	29.1457	0.0949	-0.1158	0.2107
3057.8390	-0.7512	-2.0329	-0.7067	-0.7434	-0.1193	-1.2025	0.2033	-0.7284	0.0006	-0.5223	0.6869	-0.3053	2.8837	3.9486	5.0966	-0.0192	0.3066	-0.0127	2.6283	2.2847	2.9179	-0.4537	0.4356	-0.3604	10.0986	56.6247	29.2838	0.1413	-0.1267	0.2107
3057.8510	-0.7487	-2.0417	-0.7067	-0.7498	-0.1111	-1.2061	0.2138	-0.7352	-0.0082	-0.5287	0.6886	-0.3034	2.5931	4.0322	4.6034	0.0335	0.2693	-0.0068	2.6544	2.3507	2.3580	-0.4500	0.4346	-0.3588	10.2203	57.4921	29.4498	0.1976	-0.1399	0.2107
3057.8610	-0.7465	-2.0490	-0.7069	-0.7552	-0.1043	-1.2092	0.2193	-0.7412	-0.0125	-0.5295	0.6910	-0.3033	2.6111	4.0858	4.3732	0.0464	0.2788	0.1024	2.5444	2.6254	2.4224	-0.4358	0.4274	-0.3566	8.7635	60.8385	30.4053	0.3632	-0.2187	0.2212
3057.8710	-0.7442	-2.0565	-0.7071	-0.7605	-0.0975	-1.2121	0.2236	-0.7496	-0.0200	-0.5317	0.6876	-0.2952	2.8012	4.3882	4.5311	-0.0505	0.3739	0.0515	2.5624	2.6821	2.4290	-0.4326	0.4264	-0.3552	8.8471	61.5708	30.5474	0.4102	-0.2299	0.2212
3057.8810	-0.7419	-2.0641	-0.7073	-0.7659	-0.0905	-1.2151	0.2297	-0.7557	-0.0234	-0.5431	0.6904	-0.2917	2.6284	4.4940	4.2915	-0.0387	0.3813	0.1081	2.5804	2.7395	2.4356	-0.4294	0.4255	-0.3539	8.9313	62.3101	30.6896	0.4576	-0.2411	0.2212
3057.8930	-0.7391	-2.0733	-0.7076	-0.7725	-0.0821	-1.2185	0.2357	-0.7610	-0.0309	-0.5595	0.6889	-0.2830	2.6658	4.6997	4.1874	0.0448	0.2503	-0.0749	2.6020	2.8085	2.4434	-0.4254	0.4243	-0.3523	9.0325	63.2001	30.8592	0.5149	-0.2546	0.2212
3057.9030	-0.7367	-2.0809	-0.7079	-0.7782	-0.0753	-1.2214	0.2431	-0.7668	-0.0385	-0.5670	0.6887	-0.2797	2.4478	4.6923	4.1901	0.1076	0.2749	-0.0027	2.6200	2.8653	2.4497	-0.4221	0.4233	-0.3510	9.1162	63.9333	30.9981	0.5628	-0.2660	0.2212
3057.9130	-0.7342	-2.0885	-0.7084	-0.7840	-0.0684	-1.2242	0.2473	-0.7748	-0.0459	-0.5683	0.6906	-0.2794	2.4509	4.8422	4.2284	0.1361	0.2377	0.0320	2.6380	2.9226	2.4560	-0.4188	0.4223	-0.3497	9.2000	64.6714	31.1379	0.6113	-0.2776	0.2212
3057.9230	-0.7317	-2.0964	-0.7089	-0.7897	-0.0615	-1.2270	0.2504	-0.7803	-0.0519	-0.5720	0.6902	-0.2732	2.7834	4.9751	3.8625	0.0415	0.2746	0.0749	2.6560	2.9809	2.4623	-0.4154	0.4213	-0.3484	9.2841	65.4225	31.2773	0.6597	-0.2891	0.2212
3057.9330	-0.7292	-2.1043	-0.7095	-0.7953	-0.0545	-1.2296	0.2574	-0.7832	-0.0619	-0.5831	0.6933	-0.2697	2.5905	5.1401	4.0402	-0.0146	0.2146	-0.0296	2.6739	3.0394	2.4686	-0.4121	0.4203	-0.3470	9.3677	66.1755	31.4167	0.7082	-0.3006	0.2212
3057.9450	-0.7260	-2.1138	-0.7103	-0.8023	-0.0461	-1.2329	0.2620	-0.7890	-0.0698	-0.6013	0.6914	-0.2663	2.7274	4.6892	3.9179	0.0444	0.2049	-0.0479	2.6954	3.1094	2.4759	-0.4080	0.4191	-0.3454	9.4673	67.0775	31.5815	0.7668	-0.3146	0.2212
3057.9560	-0.7234	-2.1217	-0.7110	-0.8085	-0.0394	-1.2356	0.2693	-0.7962	-0.0780	-0.6123	0.6923	-0.2704	2.8125	5.0800	3.9289	0.1727	0.2652	0.0649	2.6532	3.2638	2.5165	-0.4000	0.4148	-0.3434	8.8321	68.9786	32.0582	0.8661	-0.3606	0.2291
3057.9650	-0.7206	-2.1296	-0.7118	-0.8147	-0.0324	-1.2382	0.2720	-0.7983	-0.0834	-0.6085	0.6961	-0.2597	2.7483	4.9038	3.8172	0.1523	0.2948	0.0263	2.6103	3.4148	2.5560	-0.3920	0.4106	-0.3413	8.2103	70.8290	32.5217	0.9632	-0.4051	0.2366
3057.9750	-0.7179	-2.1377	-0.7127	-0.8208	-0.0253	-1.2408	0.2791	-0.8046	-0.0923	-0.6063	0.6921	-0.2579	2.5522	4.9220	3.9025	0.0720	0.2151	0.0579	2.6245	3.4739	2.5622	-0.3885	0.4095	-0.3398	8.2723	71.5782	32.6577	1.0123	-0.4168	0.2366
3057.9850	-0.7151	-2.1458	-0.7137	-0.8269	-0.0183	-1.2433	0.2843	-0.8111	-0.1014	-0.6156	0.6892	-0.2511	2.7954	5.0800	4.0714	0.0025	0.1877	-0.0406	2.6386	3.5329	2.5682	-0.3850	0.4083	-0.3384	8.3330	72.3273	32.7913	1.0609	-0.4285	0.2366
3057.9970	-0.7117	-2.1556	-0.7150	-0.8343	-0.0102	-1.2463	0.2909	-0.8180	-0.1123	-0.6335	0.6928	-0.2481	2.6344	5.4323	4.2309	0.0519	0.1276	0.0542	2.6553	3.6035	2.5751	-0.3808	0.4070	-0.3367	8.4038	73.2234	32.9500	1.1193	-0.4425	0.2366
3058.0070	-0.7088	-2.1638	-0.7162	-0.8407	-0.0034	-1.2487	0.2943	-0.8221	-0.1171	-0.6417	0.6863	-0.2436	2.6623	5.4032	4.2436	0.1430	0.3379	0.0116	2.6691	3.6627	2.5807	-0.3773	0.4058	-0.3353	8.4613	73.9752	33.0802	1.1683	-0.4543	0.2366
3058.0170	-0.7058	-2.1720	-0.7174	-0.8473	0.0035	-1.2512	0.2994	-0.8262	-0.1248	-0.6433	0.6909	-0.2440	2.7363	5.6633	4.2123	0.1300	0.3475	0.0531	2.6827	3.7213	2.5860	-0.3738	0.4047	-0.3339	8.5168	74.7190	33.2075	1.2172	-0.4660	0.2366
3058.0270	-0.7028	-2.1803	-0.7187	-0.8538	0.0105	-1.2536	0.3033	-0.8321	-0.1323	-0.6458	0.6958	-0.2373	2.7504	5.4836	4.1561	0.1147	0.1522	0.0094	2.6962	3.7798	2.5910	-0.3704	0.4035	-0.3325	8.5706	75.4614	33.3316	1.2657	-0.4777	0.2366
3058.0390	-0.6991	-2.1904	-0.7204	-0.8615	0.0188	-1.2563	0.3059	-0.8353	-0.1352	-0.6511	0.6921	-0.2348	2.4574	7.2060	4.4553	0.1496	0.0575	0.0552	2.2977	5.0983	3.0509	-0.2957	0.3553	-0.3182	3.7085	91.2615	37.9374	2.0765	-0.9899	0.3666
3058.0490	-0.6960	-2.1988	-0.7218	-0.8680	0.0256	-1.2585	0.3068	-0.8274	-0.1402	-0.6569	0.6792	-0.2249	2.5649	6.5947	4.5921	0.1578	0.1450	-0.0704	2.2972	5.1518	3.0609	-0.2917	0.3544	-0.3170	3.6653	91.8742	38.0952	2.1208	-0.9883	0.3563
3058.0590	-0.6929	-2.2070	-0.7233	-0.8747	0.0324	-1.2608	0.3107	-0.8296	-0.1466	-0.6573	0.6700	-0.2243	2.3973	6.9727	4.6273	0.2395	0.2075	-0.0122	2.2317	5.1784	3.0726	-0.2897	0.3569	-0.3186	2.8511	92.1671	38.2660	2.1433	-0.9507	0.3182
3058.0690	-0.6898	-2.2153	-0.7249	-0.8815	0.0393	-1.2630	0.3098	-0.8311	-0.1530	-0.6555	0.6722	-0.2169	2.4529	7.8539	4.9198	0.3463	0.0163	0.0374	2.2315	5.2313	3.0812	-0.2857	0.3558	-0.3173	2.8261	92.7763	38.4035	2.1870	-0.9529	0.3115
3058.0810	-0.6861	-2.2253	-0.7268	-0.8892	0.0473	-1.2655	0.3135	-0.8266	-0.1610	-0.6512	0.6600	-0.2092	2.2558	7.9523	5.1757	0.3280	-0.0607	0.0593	2.2312	5.2941	3.0909	-0.2812	0.3545	-0.3158	2.7956	93.5011	38.5606	2.2375	-0.9555	0.3036
3058.0910	-0.6829	-2.2337	-0.7285	-0.8956	0.0536	-1.2675	0.3154	-0.8246	-0.1664	-0.6587	0.6535	-0.1989	2.0449	8.4098	5.3314	0.2268	0.0179	0.0036	2.2308	5.3458	3.0984	-0.2775	0.3534	-0.3146	2.7697	94.0977	38.6850	2.2785	-0.9577	0.2974
3058.1010	-0.6797	-2.2419	-0.7301	-0.9022	0.0601	-1.2696	0.3177	-0.8188	-0.1634	-0.6661	0.6534	-0.1958	1.7407	8.3742	4.9267	0.2717	0.0972	-0.0464	2.2304	5.3963	3.1054	-0.2738	0.3524	-0.3134	2.7434	94.6813	38.8041	2.3191	-0.9601	0.2914
3058.1110	-0.6765	-2.2501	-0.7317	-0.9092	0.0667	-1.2716	0.3138	-0.8172	-0.1720	-0.6613	0.6509	-0.1992	1.9632	8.7255	5.2019	0.4129	0.0120	0.1094	2.2300	5.4457	3.1120	-0.2702	0.3514	-0.3123	2.7168	95.2524	38.9174	2.3592	-0.9625	0.2855
3058.1230	-0.6727	-2.2598	-0.7338	-0.9170	0.0746	-1.2739	0.3146	-0.8114	-0.1782	-0.6520	0.6380	-0.1841	1.8927	8.5428	5.3151	0.3156	-0.0345	-0.0108	2.2294	5.5043	3.1192	-0.2660	0.3501	-0.3109	2.6842	95.9293	39.0461	2.4060	-0.9654	0.2788
3058.1330	-0.6695	-2.2679	-0.7356	-0.9235	0.0809	-1.2757	0.3144	-0.8075	-0.1785	-0.6546	0.6291	-0.1802	2.0279	8.3502	5.0559	0.2703	-0.0408	-0.0293	2.2288	5.5518	3.1247	-0.2627	0.3491	-0.3097	2.6566	96.4784	39.1462	2.4434	-0.9677	0.2734
3058.1430	-0.6663	-2.2759	-0.7374	-0.9299	0.0871	-1.2775	0.3163	-0.8060	-0.1817	-0.6643	0.6244	-0.1753	1.7583	8.2975	5.0594	0.2603	0.0343	-0.0560	2.2283	5.5982	3.1295	-0.2594	0.3482	-0.3086	2.6289	97.0152	39.2403	2.4799	-0.9700	0.2682
3058.1530	-0.6632	-2.2839	-0.7392	-0.9367	0.0933	-1.2792	0.3150	-0.8044	-0.1869	-0.6673	0.6209	-0.1714	2.0497	8.5236	5.1787	0.3037	0.0901	-0.0508	2.2276	5.6440	3.1340	-0.2562	0.3472	-0.3075	2.6006	97.5450	39.3297	2.5160	-0.9724	0.2631
3058.1630	-0.6600	-2.2919	-0.7410	-0.9433	0.0997	-1.2810	0.3192	-0.7989	-0.1888	-0.6634	0.6222	-0.1699	1.6790	8.0815	5.0949	0.3249	0.0274	-0.0467	2.1709	5.6650	3.1405	-0.2547	0.3493	-0.3089	1.9044	97.7800	39.4365	2.5329	-0.9429	0.2319
3058.1750	-0.6562	-2.3015	-0.7434	-0.9513	0.1071	-1.2830	0.3192	-0.7978	-0.1923	-0.6639	0.6202	-0.1663	1.7586	7.8353	4.8883	0.2685	-0.1354	0.0462	2.1695	5.7186	3.1442	-0.2511	0.3480	-0.3076	1.8764	98.4031	39.5220	2.5736	-0.9479	0.2283
3058.1850	-0.6530	-2.3095	-0.7453	-0.9578	0.1131	-1.2846	0.3193	-0.7993	-0.1990	-0.6685	0.6122	-0.1597	1.5033	8.0924	4.9540	0.2621	-0.0224	-0.0305	2.1683	5.7625	3.1468	-0.2483	0.3470	-0.3065	1.8522	98.9148	39.5877	2.6066	-0.9520	0.2255
3058.1950	-0.6498	-2.3175	-0.7473	-0.9644	0.1192	-1.2861	0.3191	-0.7967	-0.2003	-0.6749	0.6017	-0.1570	1.7407	7.9537	4.7579	0.2594	0.0894	-0.1319	2.1670	5.8059	3.1490	-0.2454	0.3461	-0.3054	1.8272	99.4208	39.6485	2.6388	-0.9560	0.2226
3058.2050	-0.6466	-2.3254	-0.7493	-0.9713	0.1253	-1.2877	0.3188	-0.7947	-0.2033	-0.6721	0.5994	-0.1561	1.7205	7.7964	4.8219	0.2487	0.1020	-0.0907	2.1657	5.8481	3.1507	-0.2426	0.3451	-0.3043	1.8016	99.9128	39.7045	2.6706	-0.9599	0.2199
3058.2170	-0.6428	-2.3349	-0.7519	-0.9795	0.1327	-1.2896	0.3200	-0.7936	-0.2116	-0.6647	0.6004	-0.1533	1.6717	7.8487	4.9275	0.2900	-0.0917	-0.0182	2.1641	5.8975	3.1520	-0.2394	0.3440	-0.3031	1.7703	100.4877	39.7642	2.7073	-0.9644	0.2167
3058.2270	-0.6397	-2.3428	-0.7540	-0.9860	0.1386	-1.2910	0.3178	-0.7947	-0.2151	-0.6663	0.5974	-0.1457	2.1683	7.8407	4.9587	0.2345	-0.1385	-0.0748	2.1626	5.9385	3.1525	-0.2369	0.3431	-0.3020	1.7429	100.9665	39.8081	2.7367	-0.9679	0.2141
3058.2370	-0.6366	-2.3509	-0.7561	-0.9926	0.1443	-1.2924	0.3197	-0.7943	-0.2156	-0.6738	0.5855	-0.1469	2.1911	7.9308	4.6708	0.1404	0.0534	-0.0730	2.1612	5.9787	3.1525	-0.2344	0.3422	-0.3010	1.7151	101.4348	39.8462	2.7648	-0.9713	0.2116
3058.2470	-0.6334	-2.3589	-0.7583	-0.9995	0.1501	-1.2938	0.3210	-0.7931	-0.2198	-0.6776	0.5863	-0.1392	2.2914	8.3637	4.7809	0.2472	0.1555	-0.1547	2.1597	6.0183	3.1521	-0.2320	0.3413	-0.3000	1.6863	101.8979	39.8798	2.7927	-0.9747	0.2092
3058.2590	-0.6295	-2.3683	-0.7610	-1.0078	0.1572	-1.2956	0.3223	-0.7912	-0.2238	-0.6728	0.5878	-0.1383	2.3844	8.2725	4.8357	0.3387	0.0965	-0.0588	2.1578	6.0640	3.1508	-0.2293	0.3403	-0.2987	1.6514	102.4314	39.9127	2.8248	-0.9785	0.2063
3058.2690	-0.6263	-2.3762	-0.7633	-1.0145	0.1633	-1.2970	0.3190	-0.7914	-0.2320	-0.6719	0.5889	-0.1380	2.9044	8.5565	5.1159	0.2642	-0.1078	-0.0441	2.1563	6.1014	3.1492	-0.2271	0.3395	-0.2977	1.6215	102.8676	39.9337	2.8503	-0.9813	0.2040
3058.2790	-0.6231	-2.3842	-0.7656	-1.0209	0.1690	-1.2982	0.3236	-0.7907	-0.2325	-0.6773	0.5781	-0.1279	2.5583	8.7259	4.9905	0.1764	-0.0732	-0.0642	2.1056	6.1161	3.1504	-0.2264	0.3415	-0.2992	1.0115	103.0348	39.9798	2.8599	-0.9549	0.1763
3058.2890	-0.6199	-2.3922	-0.7679	-1.0278	0.1746	-1.2994	0.3255	-0.7880	-0.2330	-0.6836	0.5690	-0.1270	2.4944	8.7031	4.7367	0.2168	0.1314	-0.1663	2.1031	6.1523	3.1475	-0.2245	0.3407	-0.2983	0.9793	103.4608	39.9849	2.8829	-0.9587	0.1753
3058.2990	-0.6165	-2.4000	-0.7702	-1.0348	0.1802	-1.3007	0.3270	-0.7869	-0.2380	-0.6823	0.5735	-0.1251	2.2041	8.7210	4.9708	0.3139	0.0958	-0.1845	2.1006	6.1875	3.1442	-0.2226	0.3399	-0.2973	0.9465	103.8744	39.9850	2.9053	-0.9624	0.1743
3058.3110	-0.6126	-2.4094	-0.7732	-1.0430	0.1873	-1.3023	0.3248	-0.7840	-0.2448	-0.6779	0.5708	-0.1270	2.5252	8.7911	5.1147	0.3155	-0.0033	0.0154	2.0975	6.2285	3.1394	-0.2205	0.3390	-0.2962	0.9064	104.3561	39.9775	2.9307	-0.9664	0.1731
3058.3210	-0.6093	-2.4172	-0.7756	-1.0496	0.1930	-1.3035	0.3266	-0.7822	-0.2462	-0.6793	0.5678	-0.1143	2.2425	8.5675	5.0138	0.2376	-0.1038	-0.1234	2.0950	6.2618	3.1347	-0.2189	0.3383	-0.2952	0.8725	104.7481	39.9650	2.9504	-0.9695	0.1722
3058.3310	-0.6060	-2.4251	-0.7781	-1.0564	0.1986	-1.3045	0.3275	-0.7831	-0.2486	-0.6867	0.5554	-0.1109	1.9068	8.5207	5.0464	0.1980	0.0371	-0.1936	2.0924	6.2943	3.1295	-0.2174	0.3376	-0.2943	0.8381	105.1302	39.9468	2.9691	-0.9723	0.1712
3058.3410	-0.6027	-2.4328	-0.7806	-1.0633	0.2040	-1.3056	0.3273	-0.7834	-0.2495	-0.6882	0.5534	-0.1089	1.6882	8.8727	4.7422	0.2264	0.1651	-0.2448	2.0898	6.3259	3.1237	-0.2160	0.3369	-0.2934	0.8030	105.5027	39.9232	2.9868	-0.9750	0.1704
3058.3530	-0.5988	-2.4423	-0.7836	-1.0717	0.2107	-1.3071	0.3277	-0.7805	-0.2548	-0.6856	0.5643	-0.1152	1.5616	8.6379	4.9523	0.2713	0.0234	-0.0645	2.0866	6.3630	3.1161	-0.2145	0.3361	-0.2922	0.7599	105.9400	39.8876	3.0068	-0.9780	0.1693
3058.3630	-0.5955	-2.4501	-0.7863	-1.0785	0.2166	-1.3081	0.3240	-0.7796	-0.2574	-0.6854	0.5655	-0.1071	1.6007	8.4453	4.9923	0.2162	-0.1706	-0.0291	2.0839	6.3928	3.1090	-0.2133	0.3355	-0.2913	0.7237	106.2905	39.8514	3.0221	-0.9801	0.1685
3058.3730	-0.5922	-2.4579	-0.7888	-1.0852	0.2221	-1.3091	0.3271	-0.7823	-0.2590	-0.6930	0.5500	-0.1010	1.3309	8.9061	4.8810	0.1614	-0.1267	-0.1626	2.0813	6.4220	3.1014	-0.2122	0.3349	-0.2904	0.6868	106.6345	39.8093	3.0363	-0.9819	0.1677
3058.3830	-0.5890	-2.4657	-0.7914	-1.0922	0.2276	-1.3101	0.3264	-0.7814	-0.2621	-0.6964	0.5386	-0.1004	1.2638	9.0277	4.7246	0.2019	-0.0392	-0.2090	2.0786	6.4501	3.0932	-0.2113	0.3344	-0.2894	0.6497	106.9661	39.7621	3.0494	-0.9836	0.1670
3058.3950	-0.5851	-2.4751	-0.7946	-1.1008	0.2340	-1.3114	0.3261	-0.7809	-0.2665	-0.6956	0.5366	-0.0998	1.1333	9.0083	4.7037	0.3121	0.0352	-0.1642	2.0015	6.4908	3.0498	-0.2154	0.3281	-0.2829	-0.2669	107.4458	39.3857	3.0091	-1.0440	0.2206
3058.4050	-0.5819	-2.4829	-0.7972	-1.1077	0.2394	-1.3123	0.3231	-0.7798	-0.2726	-0.6902	0.5428	-0.0953	1.3288	9.1766	4.8811	0.2118	-0.0370	-0.0915	1.9970	6.5181	3.0389	-0.2149	0.3274	-0.2816	-0.3149	107.7655	39.3222	3.0193	-1.0460	0.2206
3058.4150	-0.5787	-2.4907	-0.7999	-1.1145	0.2448	-1.3133	0.3219	-0.7763	-0.2743	-0.6961	0.5375	-0.0878	1.4591	9.1418	4.6632	0.1308	-0.0404	-0.1645	1.9924	6.5442	3.0274	-0.2144	0.3267	-0.2803	-0.3627	108.0706	39.2531	3.0283	-1.0476	0.2206
3058.4250	-0.5755	-2.4985	-0.8026	-1.1216	0.2502	-1.3141	0.3195	-0.7792	-0.2783	-0.7049	0.5304	-0.0818	1.8953	9.4296	4.6975	0.1696	0.0034	-0.2524	1.9879	6.5694	3.0153	-0.2141	0.3260	-0.2790	-0.4109	108.3653	39.1782	3.0361	-1.0490	0.2207
3058.4350	-0.5722	-2.5062	-0.8054	-1.1288	0.2554	-1.3148	0.3215	-0.7754	-0.2818	-0.7036	0.5273	-0.0808	1.7173	9.0659	4.4475	0.1795	0.0444	-0.2522	1.9834	6.5938	3.0026	-0.2138	0.3254	-0.2776	-0.4597	108.6514	39.0977	3.0428	-1.0503	0.2208
3058.4470	-0.5684	-2.5155	-0.8089	-1.1372	0.2617	-1.3159	0.3225	-0.7739	-0.2923	-0.7060	0.5272	-0.0809	1.8069	9.0621	4.7621	0.1980	0.0537	-0.1437	1.9778	6.6221	2.9864	-0.2137	0.3246	-0.2760	-0.5195	108.9831	38.9918	3.0493	-1.0514	0.2210
3058.4570	-0.5652	-2.5233	-0.8118	-1.1440	0.2671	-1.3166	0.3206	-0.7718	-0.2928	-0.7127	0.5242	-0.0759	1.9769	8.8476	4.6047	0.1496	-0.0018	-0.1680	1.9732	6.6444	2.9722	-0.2137	0.3240	-0.2747	-0.5694	109.2450	38.8968	3.0533	-1.0521	0.2212
3058.4670	-0.5620	-2.5310	-0.8147	-1.1511	0.2723	-1.3173	0.3210	-0.7746	-0.2981	-0.7219	0.5227	-0.0686	2.2866	9.0624	4.7507	0.1144	-0.0363	-0.2813	1.9686	6.6662	2.9573	-0.2139	0.3235	-0.2734	-0.6201	109.4999	38.7955	3.0561	-1.0525	0.2214
3058.4770	-0.5587	-2.5387	-0.8178	-1.1585	0.2774	-1.3180	0.3221	-0.7730	-0.2978	-0.7212	0.5171	-0.0695	2.0839	9.0284	4.2949	0.0906	0.0806	-0.1930	1.9639	6.6870	2.9418	-0.2142	0.3229	-0.2720	-0.6713	109.7438	38.6884	3.0577	-1.0527	0.2216
3058.4890	-0.5548	-2.5480	-0.8215	-1.1672	0.2835	-1.3189	0.3240	-0.7715	-0.3069	-0.7174	0.5143	-0.0659	1.7878	8.8202	4.6095	0.2469	0.0411	-0.1609	1.9584	6.7106	2.9224	-0.2146	0.3223	-0.2704	-0.7328	110.0201	38.5520	3.0578	-1.0526	0.2220
3058.4990	-0.5515	-2.5557	-0.8246	-1.1743	0.2889	-1.3194	0.3208	-0.7724	-0.3058	-0.7220	0.5128	-0.0573	2.1084	8.7773	4.4651	0.1552	-0.0759	-0.2224	1.9537	6.7296	2.9054	-0.2152	0.3218	-0.2690	-0.7850	110.2426	38.4305	3.0566	-1.0521	0.2223
3058.5090	-0.5483	-2.5634	-0.8276	-1.1813	0.2939	-1.3199	0.3209	-0.7759	-0.3119	-0.7263	0.5113	-0.0486	1.9281	9.3043	4.5789	0.0773	-0.1202	-0.3547	1.8659	6.7185	2.8872	-0.2185	0.3238	-0.2701	-1.8195	110.1086	38.2943	3.0259	-1.0262	0.1981
3058.5190	-0.5451	-2.5712	-0.8307	-1.1887	0.2988	-1.3204	0.3200	-0.7745	-0.3141	-0.7286	0.5008	-0.0525	1.9449	9.3541	4.2465	0.0790	0.0266	-0.3087	1.8580	6.7361	2.8687	-0.2195	0.3232	-0.2687	-1.8955	110.3172	38.1544	3.0210	-1.0271	0.1999
3058.5310	-0.5412	-2.5804	-0.8345	-1.1977	0.3047	-1.3211	0.3213	-0.7726	-0.3221	-0.7331	0.5007	-0.0533	1.7337	9.1587	4.3751	0.1999	0.0645	-0.2442	1.8485	6.7559	2.8453	-0.2208	0.3226	-0.2671	-1.9881	110.5529	37.9770	3.0133	-1.0278	0.2022
3058.5410	-0.5381	-2.5881	-0.8378	-1.2049	0.3098	-1.3216	0.3198	-0.7723	-0.3293	-0.7327	0.5061	-0.0495	1.7623	9.1365	4.7010	0.0937	-0.0380	-0.2095	1.8405	6.7714	2.8250	-0.2220	0.3218	-0.2657	-2.0664	110.7380	37.8206	3.0055	-1.0280	0.2042
3058.5510	-0.5349	-2.5959	-0.8411	-1.2120	0.3149	-1.3220	0.3205	-0.7724	-0.3305	-0.7365	0.4984	-0.0400	1.5155	9.2643	4.4835	0.0077	-0.0720	-0.3043	1.8325	6.7861	2.8040	-0.2234	0.3211	-0.2643	-2.1446	110.9127	37.6592	2.9964	-1.0280	0.2062
3058.5610	-0.5317	-2.6036	-0.8444	-1.2195	0.3198	-1.3223	0.3205	-0.7693	-0.3304	-0.7446	0.4885	-0.0377	1.5509	8.9892	4.1102	-0.0384	-0.1095	-0.3788	1.8244	6.8003	2.7823	-0.2249	0.3204	-0.2628	-2.2240	111.0816	37.4911	2.9858	-1.0278	0.2083
3058.5710	-0.5285	-2.6113	-0.8478	-1.2271	0.3246	-1.3227	0.3195	-0.7700	-0.3373	-0.7447	0.4870	-0.0418	1.2198	8.9073	4.3162	-0.0112	-0.0090	-0.2421	1.8162	6.8134	2.7599	-0.2266	0.3197	-0.2614	-2.3041	111.2376	37.3156	2.9738	-1.0274	0.2105
3058.5830	-0.5247	-2.6205	-0.8519	-1.2360	0.3303	-1.3232	0.3182	-0.7716	-0.3451	-0.7495	0.4868	-0.0338	1.3122	9.0526	4.4214	0.0572	0.0360	-0.1636	1.8064	6.8277	2.7320	-0.2287	0.3189	-0.2596	-2.4004	111.4082	37.0969	2.9576	-1.0266	0.2131
3058.5930	-0.5215	-2.6283	-0.8553	-1.2433	0.3352	-1.3234	0.3149	-0.7717	-0.3439	-0.7519	0.4867	-0.0217	1.4772	9.0406	4.0299	-0.0723	-0.0448	-0.3126	1.7981	6.8392	2.7078	-0.2307	0.3183	-0.2581	-2.4822	111.5456	36.9060	2.9428	-1.0256	0.2154
3058.6030	-0.5184	-2.6361	-0.8586	-1.2509	0.3400	-1.3236	0.3169	-0.7724	-0.3478	-0.7547	0.4850	-0.0199	1.2128	9.2701	3.8978	-0.0598	-0.1063	-0.3807	1.7897	6.8500	2.6830	-0.2328	0.3176	-0.2566	-2.5646	111.6749	36.7092	2.9263	-1.0244	0.2178
3058.6140	-0.5153	-2.6438	-0.8621	-1.2587	0.3448	-1.3239	0.3145	-0.7728	-0.3530	-0.7558	0.4732	-0.0212	1.3212	9.2183	3.8215	-0.0904	0.0321	-0.3870	1.7161	6.8344	2.6598	-0.2367	0.3193	-0.2574	-3.4265	111.4888	36.5287	2.8903	-0.9985	0.1952
3058.6250	-0.5115	-2.6530	-0.8665	-1.2677	0.3505	-1.3241	0.3124	-0.7729	-0.3630	-0.7636	0.4701	-0.0207	1.2868	9.3038	4.1312	0.0164	0.0229	-0.2819	1.6820	6.8373	2.6286	-0.2402	0.3192	-0.2563	-3.7948	111.5277	36.2745	2.8603	-0.9912	0.1924
3058.6350	-0.5084	-2.6607	-0.8701	-1.2752	0.3552	-1.3242	0.3108	-0.7728	-0.3685	-0.7704	0.4730	-0.0106	1.2780	9.3995	4.2345	-0.1035	-0.0203	-0.3721	1.6687	6.8450	2.6010	-0.2430	0.3186	-0.2548	-3.9207	111.6226	36.0481	2.8379	-0.9907	0.1960
3058.6450	-0.5053	-2.6685	-0.8738	-1.2830	0.3598	-1.3242	0.3114	-0.7721	-0.3660	-0.7761	0.4642	-0.0076	1.0219	9.1149	3.7774	-0.1210	0.0221	-0.4526	1.6552	6.8520	2.5725	-0.2459	0.3180	-0.2429	-4.0490	111.7103	35.8139	2.8138	-0.9901	0.1998
3058.6550	-0.5022	-2.6762	-0.8775	-1.2909	0.3645	-1.3244	0.3064	-0.7709	-0.3741	-0.7788	0.4641	-0.0072	1.2916	9.2299	3.9254	-0.0856	-0.0350	-0.3665	1.6414	6.8581	2.5432	-0.2489	0.3174	-0.1526	-4.1791	111.7870	35.5723	2.7880	-0.9892	0.2038
3058.6670	-0.4985	-2.6855	-0.8822	-1.3002	0.3700	-1.3245	0.3064	-0.7707	-0.3816	-0.7829	0.4582	-0.0024	1.1767	8.9402	4.2137	-0.0121	0.0668	-0.2549	1.6247	6.8641	2.5070	-0.2528	0.3167	-0.0419	-4.3371	111.8630	35.2733	2.7553	-0.9880	0.2087
3058.6770	-0.4954	-2.6931	-0.8859	-1.3079	0.3746	-1.3244	0.3041	-0.7720	-0.3791	-0.7862	0.4500	0.0047	1.3153	8.7678	3.7968	-0.0848	0.1098	-0.2850	1.6105	6.8684	2.4761	-0.2561	0.3161	0.0522	-4.4705	111.9176	35.0181	2.7266	-0.9869	0.2129
3058.6870	-0.4923	-2.7009	-0.8896	-1.3159	0.3792	-1.3243	0.3050	-0.7748	-0.3823	-0.7899	0.4504	0.0066	0.9878	9.1768	3.6328	-0.1452	0.0236	-0.2570	1.5961	6.8722	2.4444	-0.2597	0.3155	0.1478	-4.6066	111.9674	34.7556	2.6960	-0.9856	0.2172
3058.6970	-0.4893	-2.7087	-0.8934	-1.3239	0.3838	-1.3243	0.2993	-0.7750	-0.3876	-0.7916	0.4425	0.0061	1.2956	9.0503	3.5224	-0.1434	0.0648	-0.1569	1.5814	6.8753	2.4118	-0.2634	0.3149	0.2454	-4.7446	112.0073	34.4860	2.6639	-0.9842	0.2217
3058.7070	-0.4863	-2.7163	-0.8974	-1.3317	0.3882	-1.3242	0.2981	-0.7750	-0.3971	-0.8003	0.4457	0.0105	1.3602	8.9755	3.8496	-0.1354	-0.0229	-0.1342	1.5665	6.8772	2.3782	-0.2673	0.3143	0.2923	-4.8845	112.0341	34.2069	2.6304	-0.9826	0.2264
3058.7200	-0.4827	-2.7256	-0.9021	-1.3412	0.3934	-1.3240	0.2959	-0.7761	-0.4032	-0.8090	0.4438	0.0132	1.4201	9.2597	3.8174	-0.2061	0.0564	-0.1069	1.4829	6.8574	2.3377	-0.2737	0.3151	0.2927	-5.8355	111.8016	33.8714	2.5713	-0.9645	0.2136
3058.7290	-0.4798	-2.7334	-0.9062	-1.3495	0.3977	-1.3239	0.2959	-0.7743	-0.4036	-0.8099	0.4451	0.0170	1.1027	8.8190	3.4283	-0.2732	0.1095	-0.1495	1.4318	6.8486	2.3022	-0.2788	0.3151	0.2937	-6.3911	111.7033	33.5729	2.5247	-0.9569	0.2112
3058.7390	-0.4769	-2.7411	-0.9103	-1.3576	0.4021	-1.3237	0.2901	-0.7750	-0.4100	-0.8125	0.4502	0.0179	1.4675	8.6143	3.4991	-0.2665	-0.0057	-0.0900	1.4088	6.8482	2.2655	-0.2835	0.3144	0.2956	-6.6061	111.7041	33.2625	2.4837	-0.9565	0.2174
3058.7490	-0.4741	-2.7489	-0.9145	-1.3657	0.4066	-1.3236	0.2875	-0.7695	-0.4083	-0.8167	0.4353	0.0219	1.0367	9.6476	3.8167	-0.1562	0.0038	0.0055	0.9894	8.0918	2.7729	-0.2034	0.2782	0.2958	-11.5212	126.5560	38.2759	3.3454	-1.3312	0.2062
3058.7610	-0.4706	-2.7581	-0.9194	-1.3756	0.4119	-1.3232	0.2808	-0.7640	-0.4106	-0.8144	0.4260	0.0295	1.2092	9.6734	3.7613	-0.1443	-0.0558	-0.0233	0.9766	8.0932	2.7421	-0.2066	0.2769	0.2973	-11.5181	126.4978	37.9812	3.3057	-1.3222	0.2062
3058.7710	-0.4678	-2.7658	-0.9235	-1.3838	0.4160	-1.3229	0.2811	-0.7617	-0.4123	-0.8094	0.4128	0.0316	0.6782	10.1364	3.7225	-0.1993	0.0453	0.0070	0.9663	8.0936	2.7159	-0.2094	0.2758	0.2985	-11.5108	126.4399	37.7306	3.2714	-1.3144	0.2062
3058.7810	-0.4651	-2.7735	-0.9276	-1.3918	0.4202	-1.3226	0.2743	-0.7584	-0.4200	-0.8080	0.4076	0.0349	0.7235	10.6136	4.2261	-0.2311	-0.0618	0.0544	0.9565	8.0928	2.6889	-0.2122	0.2748	0.2997	-11.4987	126.3678	37.4723	3.2362	-1.3063	0.2062
3058.7910	-0.4623	-2.7810	-0.9319	-1.3998	0.4242	-1.3222	0.2701	-0.7513	-0.4248	-0.8115	0.4043	0.0426	0.5130	11.0653	4.4670	-0.1535	-0.0914	-0.0278	0.9470	8.0911	2.6614	-0.2152	0.2738	0.3009	-11.4821	126.2847	37.2088	3.1999	-1.2981	0.2062
3058.8030	-0.4591	-2.7899	-0.9370	-1.4096	0.4290	-1.3216	0.2634	-0.7375	-0.4187	-0.8027	0.3918	0.0472	0.2764	11.1020	4.1746	-0.2047	-0.0701	-0.0333	0.9362	8.0877	2.6279	-0.2189	0.2726	0.3024	-11.4559	126.1693	36.8881	3.1548	-1.2878	0.2062
3058.8130	-0.4565	-2.7972	-0.9412	-1.4177	0.4328	-1.3212	0.2595	-0.7283	-0.4188	-0.7981	0.3885	0.0471	0.0454	10.8425	4.2283	-0.1317	-0.0168	0.0139	0.9275	8.0841	2.5995	-0.2221	0.2717	0.3036	-11.4297	126.0633	36.6163	3.1162	-1.2790	0.2062
3058.8230	-0.4539	-2.8044	-0.9454	-1.4256	0.4367	-1.3207	0.2515	-0.7209	-0.4190	-0.7984	0.3755	0.0499	-0.1819	10.9061	4.3449	-0.1106	-0.0445	0.0348	0.7160	8.3511	2.6991	-0.2076	0.2633	0.3027	-13.8142	129.1905	37.5958	3.2657	-1.3491	0.1844
3058.8330	-0.4515	-2.8116	-0.9496	-1.4333	0.4404	-1.3202	0.2394	-0.7100	-0.4146	-0.7942	0.3698	0.0563	0.4292	10.6226	4.1181	-0.2558	-0.0579	0.0060	0.7070	8.3457	2.6722	-0.2106	0.2622	0.3038	-13.7571	129.0484	37.3245	3.2262	-1.3399	0.1844
3058.8450	-0.4487	-2.8200	-0.9544	-1.4430	0.4448	-1.3195	0.2348	-0.7018	-0.4066	-0.7859	0.3564	0.0595	-0.0570	10.8796	3.4996	-0.2389	-0.0522	-0.0433	0.6965	8.3387	2.6400	-0.2143	0.2609	0.3051	-13.6836	128.8718	36.9997	3.1777	-1.3286	0.1844
3058.8550	-0.4464	-2.8270	-0.9584	-1.4508	0.4483	-1.3189	0.2269	-0.6918	-0.4136	-0.7800	0.3545	0.0585	0.0744	10.5825	3.9137	-0.2391	-0.0805	0.0460	0.6882	8.3318	2.6127	-0.2175	0.2598	0.3062	-13.6176	128.7123	36.7239	3.1364	-1.3189	0.1844
3058.8650	-0.4442	-2.8338	-0.9626	-1.4585	0.4517	-1.3183	0.2215	-0.6832	-0.4152	-0.7794	0.3413	0.0629	-0.1005	10.4741	3.9237	-0.3027	0.0241	0.0264	0.6802	8.3242	2.5852	-0.2206	0.2587	0.3073	-13.5480	128.5445	36.4458	3.0953	-1.3093	0.1844
3058.8750	-0.4421	-2.8405	-0.9667	-1.4661	0.4550	-1.3176	0.2132	-0.6751	-0.4113	-0.7789	0.3397	0.0666	-0.0115	10.2120	3.7255	-0.3422	-0.0008	-0.0013	0.6725	8.3159	2.5573	-0.2239	0.2577	0.3084	-13.4747	128.3680	36.1648	3.0532	-1.2995	0.1843
3058.8870	-0.4397	-2.8486	-0.9717	-1.4756	0.4590	-1.3168	0.2034	-0.6657	-0.4079	-0.7699	0.3300	0.0731	0.3704	10.0903	3.3521	-0.3613	-0.0224	-0.0397	0.6636	8.3050	2.5231	-0.2279	0.2565	0.3097	-13.3821	128.1445	35.8204	3.0010	-1.2873	0.1843
3058.8970	-0.4376	-2.8552	-0.9759	-1.4833	0.4622	-1.3161	0.1980	-0.6561	-0.4123	-0.7671	0.3179	0.0745	0.1160	9.8592	3.7364	-0.3353	0.0169	0.0075	0.6565	8.2953	2.4946	-0.2313	0.2554	0.3108	-13.3018	127.9511	35.5322	2.9574	-1.2771	0.1843
3058.9070	-0.4357	-2.8617	-0.9800	-1.4909	0.4654	-1.3153	0.1906	-0.6488	-0.4095	-0.7656	0.3121	0.0769	0.3628	9.9006	3.4736	-0.3473	-0.0731	0.0106	0.6497	8.2849	2.4657	-0.2347	0.2544	0.3119	-13.2183	127.7493	35.2412	2.9133	-1.2668	0.1843
3058.9170	-0.4339	-2.8681	-0.9839	-1.4985	0.4685	-1.3145	0.1832	-0.6441	-0.4099	-0.7624	0.2980	0.0819	0.4990	10.1374	3.5567	-0.2737	0.0779	-0.0521	0.6430	8.2742	2.4370	-0.2382	0.2534	0.3130	-13.1327	127.5447	34.9521	2.8689	-1.2565	0.1843
3058.9270	-0.4321	-2.8746	-0.9879	-1.5061	0.4714	-1.3136	0.1795	-0.6392	-0.4061	-0.7507	0.2945	0.0841	0.0258	10.8205	3.1061	-0.3911	0.0288	-0.1373	0.5102	8.4297	2.5005	-0.2288	0.2495	0.3109	-14.5514	129.3295	35.5588	2.9616	-1.2793	0.1528
3058.9390	-0.4300	-2.8821	-0.9928	-1.5151	0.4749	-1.3126	0.1671	-0.6259	-0.4100	-0.7445	0.2812	0.0814	0.4591	10.8109	3.3545	-0.4130	0.0475	-0.0585	0.5020	8.4150	2.4671	-0.2328	0.2482	0.3119	-14.4226	129.0502	35.2061	2.9072	-1.2665	0.1527
3058.9490	-0.4284	-2.8883	-0.9969	-1.5225	0.4777	-1.3118	0.1593	-0.6133	-0.4109	-0.7445	0.2713	0.0843	0.4504	10.4634	3.6987	-0.3441	0.0637	0.0483	0.4954	8.4018	2.4388	-0.2361	0.2472	0.3128	-14.3127	128.8075	34.9085	2.8615	-1.2557	0.1527
3058.9590	-0.4268	-2.8944	-1.0010	-1.5298	0.4804	-1.3110	0.1542	-0.6049	-0.4095	-0.7393	0.2706	0.0918	0.4445	10.5936	3.7200	-0.3960	-0.0491	-0.0455	0.4890	8.3883	2.4104	-0.2395	0.2462	0.3137	-14.2009	128.5595	34.6086	2.8155	-1.2448	0.1527
3058.9690	-0.4253	-2.9004	-1.0051	-1.5371	0.4830	-1.3100	0.1445	-0.5951	-0.4022	-0.7303	0.2529	0.0959	0.3985	10.7627	3.2784	-0.4496	0.0826	-0.1278	0.4827	8.3744	2.3820	-0.2429	0.2452	0.3146	-14.0878	128.3078	34.3098	2.7693	-1.2338	0.1527
3058.9810	-0.4236	-2.9075	-1.0101	-1.5459	0.4860	-1.3088	0.1377	-0.5848	-0.4009	-0.7252	0.2475	0.0950	0.2162	10.8131	3.4585	-0.4060	0.0095	-0.1076	0.4752	8.3571	2.3478	-0.2471	0.2440	0.3157	-13.9503	127.9982	33.9496	2.7133	-1.2206	0.1527
3058.9910	-0.4222	-2.9132	-1.0140	-1.5532	0.4884	-1.3080	0.1294	-0.5744	-0.4027	-0.7212	0.2413	0.0921	0.0828	10.7154	3.8208	-0.3233	0.0420	0.0383	0.4691	8.3422	2.3193	-0.2505	0.2430	0.3166	-13.8344	127.7352	33.6488	2.6667	-1.2095	0.1527
3059.0010	-0.4210	-2.9189	-1.0180	-1.5603	0.4908	-1.3070	0.1218	-0.5652	-0.3950	-0.7131	0.2354	0.0972	0.2187	10.7102	3.4337	-0.3477	-0.0555	0.0117	0.4630	8.3275	2.2913	-0.2539	0.2420	0.3175	-13.7187	127.4734	33.3538	2.6207	-1.1986	0.1527
3059.0110	-0.4197	-2.9244	-1.0218	-1.5673	0.4930	-1.3059	0.1142	-0.5573	-0.3903	-0.7012	0.2248	0.1065	-0.2262	10.9462	3.2454	-0.5000	-0.0014	-0.1672	0.4570	8.3125	2.2633	-0.2574	0.2410	0.3184	-13.6024	127.2084	33.0578	2.5743	-1.1876	0.1527
3059.0230	-0.4185	-2.9311	-1.0265	-1.5757	0.4957	-1.3047	0.1146	-0.5569	-0.3964	-0.7013	0.2240	0.1001	-1.0588	11.4844	3.5706	-0.4737	-0.1127	-0.0512	0.3558	8.4137	2.2979	-0.2518	0.2386	0.3166	-14.6645	128.3545	33.3785	2.6260	-1.1968	0.1266
3059.0330	-0.4175	-2.9364	-1.0304	-1.5826	0.4977	-1.3036	0.0937	-0.5321	-0.3869	-0.6968	0.2040	0.1059	0.0035	10.0773	3.0596	-0.4956	0.1568	-0.1118	0.3494	8.3975	2.2706	-0.2551	0.2376	0.3173	-14.5340	128.0684	33.0799	2.5796	-1.1857	0.1266
3059.0430	-0.4166	-2.9417	-1.0343	-1.5895	0.4998	-1.3026	0.0866	-0.5237	-0.3860	-0.6958	0.2007	0.1067	-0.1623	9.9088	3.0943	-0.4242	0.1339	-0.0295	0.3429	8.3810	2.2435	-0.2584	0.2366	0.3181	-14.4038	127.7800	32.7830	2.5331	-1.1746	0.1266
3059.0530	-0.4158	-2.9470	-1.0381	-1.5964	0.5017	-1.3015	0.0761	-0.5149	-0.3834	-0.6837	0.1955	0.1084	0.1407	10.0472	3.0386	-0.5442	0.0197	-0.0556	0.3364	8.3644	2.2164	-0.2616	0.2356	0.3188	-14.2739	127.4894	32.4855	2.4867	-1.1635	0.1266
3059.0630	-0.4151	-2.9521	-1.0419	-1.6032	0.5037	-1.3004	0.0684	-0.5061	-0.3770	-0.6755	0.1842	0.1167	0.2293	9.9507	2.6005	-0.5616	-0.0076	-0.1281	0.3298	8.3477	2.1895	-0.2649	0.2345	0.3196	-14.1448	127.1982	32.1904	2.4402	-1.1524	0.1266
3059.0750	-0.4143	-2.9580	-1.0464	-1.6113	0.5058	-1.2990	0.0620	-0.4967	-0.3801	-0.6685	0.1692	0.1128	-0.0756	10.1729	2.9744	-0.4785	0.0144	-0.0865	0.3219	8.3344	2.1575	-0.2688	0.2333	0.3205	-13.9912	126.8471	31.8397	2.3849	-1.1391	0.1266
3059.0850	-0.4137	-2.9629	-1.0502	-1.6179	0.5074	-1.2978	0.0527	-0.4868	-0.3815	-0.6627	0.1561	0.1149	-0.0000	10.3520	3.1003	-0.4660	0.1466	-0.0719	0.3151	8.3283	2.1308	-0.2720	0.2323	0.3212	-13.8638	126.5508	31.5463	2.3392	-1.1282	0.1266
3059.0950	-0.4133	-2.9677	-1.0539	-1.6244	0.5090	-1.2967	0.0441	-0.4813	-0.3735	-0.6507	0.1534	0.1156	0.0788	10.7207	2.7944	-0.6489	0.1007	-0.0279	0.3083	8.3223	2.1045	-0.2751	0.2312	0.3220	-13.7380	126.2559	31.2566	2.2940	-1.1174	0.1266
3059.1050	-0.4130	-2.9724	-1.0576	-1.6309	0.5105	-1.2954	0.0349	-0.4686	-0.3717	-0.6467	0.1514	0.1227	0.3529	10.5164	2.7739	-0.6348	0.0133	-0.1334	0.3014	8.3161	2.0780	-0.2783	0.2302	0.3227	-13.6130	125.9579	30.9659	2.2485	-1.1065	0.1266
3059.1170	-0.4126	-2.9779	-1.0621	-1.6388	0.5123	-1.2940	0.0256	-0.4531	-0.3704	-0.6413	0.1354	0.1208	0.1944	10.1717	2.7609	-0.5759	0.0576	-0.0809	1.3628	6.8757	1.5399	-0.3516	0.2899	0.3117	-0.6958	108.4881	25.6421	1.4487	-0.4418	0.0000
3059.1270	-0.4124	-2.9824	-1.0658	-1.6451	0.5136	-1.2929	0.0215	-0.4461	-0.3641	-0.6338	0.1244	0.1236	-0.2996	10.5958	2.7559	-0.5197	0.1042	-0.0457	0.2170	8.3751	2.0705	-0.2777	0.2277	0.3217	-14.2169	126.2348	30.8266	2.2324	-1.0905	0.1022
3059.1370	-0.4122	-2.9868	-1.0695	-1.6513	0.5148	-1.2916	0.0084	-0.4310	-0.3623	-0.6267	0.1207	0.1249	0.1246	9.8633	2.7910	-0.5359	0.1152	-0.0289	-0.1145	8.3687	2.0454	-0.2806	0.2267	0.3223	-14.0882	125.9265	30.5397	2.1881	-1.0798	0.1022
3059.1470	-0.4122	-2.9911	-1.0731	-1.6575	0.5158	-1.2902	-0.0031	-0.4259	-0.3558	-0.6210	0.1141	0.1323	-0.8809	10.0803	2.5187	-0.6549	0.1182	-0.1374	-1.3952	8.3623	2.0203	-0.2835	0.2256	0.3229	-13.9615	125.6174	30.2542	2.1441	-1.0692	0.1022
3059.1590	-0.4123	-2.9962	-1.0773	-1.6649	0.5172	-1.2887	-0.0149	-0.4146	-0.3539	-0.6138	0.1091	0.1297	-2.0261	10.3407	2.7024	-0.5892	0.0362	-0.1423	-2.6088	8.3548	1.9908	-0.2870	0.2243	0.3236	-13.8127	125.2502	29.9159	2.0914	-1.0565	0.1022
3059.1690	-0.4125	-3.0003	-1.0809	-1.6711	0.5183	-1.2874	-0.0224	-0.4049	-0.3548	-0.6048	0.0987	0.1318	-1.8924	10.5731	2.7651	-0.5089	-0.0077	-0.1081	-2.6163	8.3485	1.9663	-0.2899	0.2233	0.3242	-13.6910	124.9436	29.6357	2.0474	-1.0459	0.1022
3059.1790	-0.4128	-3.0042	-1.0844	-1.6771	0.5191	-1.2861	-0.0275	-0.3945	-0.3507	-0.5944	0.0843	0.1290	-2.2236	10.4587	2.8127	-0.5495	0.0381	0.0275	-2.6240	8.3424	1.9422	-0.2927	0.2222	0.3248	-13.5722	124.6392	29.3595	2.0045	-1.0356	0.1022
3059.1890	-0.4131	-3.0080	-1.0879	-1.6829	0.5199	-1.2848	-0.0349	-0.3812	-0.3485	-0.5876	0.0763	0.1390	-2.5120	10.2940	2.9251	-0.6174	0.0353	-0.0800	-2.6318	8.3363	1.9182	-0.2954	0.2211	0.3254	-13.4557	124.3344	29.0842	1.9624	-1.0254	0.1022
3059.1990	-0.4135	-3.0118	-1.0912	-1.6887	0.5206	-1.2834	-0.0440	-0.3706	-0.3378	-0.5821	0.0666	0.1390	-2.6825	10.4484	2.5241	-0.6194	0.1093	-0.1124	-2.6399	8.3305	1.8946	-0.2981	0.2200	0.3260	-13.3420	124.0328	28.8127	1.9205	-1.0153	0.1022
3059.2110	-0.4141	-3.0162	-1.0952	-1.6957	0.5214	-1.2817	-0.0552	-0.3601	-0.3325	-0.5701	0.0576	0.1391	-2.7402	10.3545	2.5259	-0.6739	0.1333	-0.1742	-2.6501	8.3240	1.8673	-0.3013	0.2186	0.3268	-13.2104	123.6778	28.4963	1.8710	-1.0033	0.1022
3059.2200	-0.4146	-3.0190	-1.0979	-1.7003	0.5218	-1.2806	-0.0629	-0.3471	-0.3314	-0.5633	0.0533	0.1354	-2.3906	9.3090	2.2475	-0.6727	0.0976	-0.0784	-2.1735	7.6503	1.6147	-0.3350	0.2464	0.3216	-7.3676	115.4613	25.9858	1.4994	-0.6900	0.0429
3059.2310	-0.4155	-3.0230	-1.1019	-1.7070	0.5224	-1.2789	-0.0781	-0.3381	-0.3272	-0.5542	0.0415	0.1416	-2.5140	10.1282	2.4901	-0.6194	0.1152	-0.1206	-2.7132	8.3455	1.8556	-0.3008	0.2173	0.3256	-13.5673	123.5067	28.2992	1.8510	-0.9774	0.0800
3059.2410	-0.4163	-3.0263	-1.1051	-1.7124	0.5227	-1.2775	-0.0863	-0.3256	-0.3236	-0.5491	0.0341	0.1444	-2.5023	9.6468	2.5255	-0.6703	0.1151	-0.1932	-2.7228	8.3404	1.8341	-0.3031	0.2162	0.3261	-13.4621	123.2111	28.0421	1.8117	-0.9678	0.0800
3059.2530	-0.4174	-3.0302	-1.1089	-1.7189	0.5231	-1.2757	-0.0971	-0.3183	-0.3162	-0.5394	0.0246	0.1410	-2.7220	10.2598	2.3335	-0.7114	0.1555	-0.1070	-2.7348	8.3348	1.8092	-0.3059	0.2149	0.3267	-13.3407	122.8630	27.7404	1.7656	-0.9566	0.0800
3059.2630	-0.4185	-3.0333	-1.1120	-1.7242	0.5233	-1.2742	-0.1053	-0.3079	-0.3142	-0.5330	0.0182	0.1462	-2.7774	10.2797	2.2286	-0.7531	0.1481	-0.2261	-2.7450	8.3303	1.7886	-0.3081	0.2137	0.3271	-13.2430	122.5757	27.4918	1.7273	-0.9473	0.0800
3059.2730	-0.4196	-3.0362	-1.1150	-1.7296	0.5234	-1.2728	-0.1141	-0.2971	-0.3101	-0.5246	0.0105	0.1417	-2.9007	10.3989	2.2224	-0.7252	0.0742	-0.1523	-2.7555	8.3260	1.7684	-0.3103	0.1206	0.3276	-13.1486	122.2904	27.2463	1.6894	-0.9381	0.0800
3059.2830	-0.4208	-3.0391	-1.1182	-1.7348	0.5234	-1.2714	-0.1252	-0.2832	-0.3096	-0.5146	-0.0043	0.1444	-2.9051	9.7626	2.3716	-0.6731	-0.0358	-0.1237	-2.7663	8.3219	1.7484	-0.3125	-0.1291	0.3281	-13.0576	122.0067	27.0031	1.6519	-0.9290	0.0800
3059.2950	-0.4224	-3.0425	-1.1219	-1.7409	0.5233	-1.2696	-0.1387	-0.2710	-0.3025	-0.5020	-0.0200	0.1493	-2.7723	9.8275	2.1572	-0.6738	-0.2008	-0.0703	-2.7796	8.3173	1.7248	-0.3150	-0.3850	0.3286	-12.9527	121.6711	26.7154	1.6083	-0.9184	0.0800
3059.3050	-0.4238	-3.0451	-1.1249	-1.7458	0.5230	-1.2681	-0.1460	-0.2597	-0.3000	-0.4970	-0.0225	0.1510	-2.8803	9.6170	2.2114	-0.6900	-0.1959	-0.1124	-2.7910	8.3139	1.7057	-0.3158	-0.3864	0.3291	-12.8693	121.3966	26.4808	1.5729	-0.9098	0.0800
3059.3150	-0.4254	-3.0477	-1.1278	-1.7507	0.5229	-1.2665	-0.1566	-0.2524	-0.2915	-0.4893	-0.0248	0.1520	-2.9534	9.8770	2.0273	-0.7560	-0.2264	-0.2000	-2.8027	8.3108	1.6870	-0.3159	-0.3879	0.3296	-12.7896	121.1261	26.2505	1.5382	-0.9013	0.0800
3059.3250	-0.4270	-3.0501	-1.1307	-1.7555	0.5226	-1.2650	-0.1654	-0.2390	-0.2908	-0.4807	-0.0300	0.1460	-3.0017	9.7147	2.1705	-0.7618	-0.3041	-0.0543	-2.8384	8.2995	1.6837	-0.3124	-0.3874	0.3282	-12.9995	120.7655	26.1686	1.5413	-0.8725	0.0605
3059.3370	-0.4291	-3.0529	-1.1342	-1.7614	0.5222	-1.2632	-0.1805	-0.2295	-0.2822	-0.4702	-0.0387	0.1562	-2.5889	10.1288	2.0462	-0.6747	-0.3780	-0.1201	-2.8536	8.2959	1.6626	-0.3122	-0.3890	0.3286	-12.9110	120.4463	25.8989	1.5001	-0.8624	0.0605
3059.3470	-0.4310	-3.0552	-1.1370	-1.7661	0.5218	-1.2617	-0.1869	-0.2164	-0.2826	-0.4585	-0.0476	0.1571	-3.0183	9.7788	2.1947	-0.6296	-0.4815	-0.1101	-2.8666	8.2935	1.6458	-0.3119	-0.3905	0.3289	-12.8421	120.1878	25.6819	1.4671	-0.8544	0.0605
3059.3570	-0.4330	-3.0573	-1.1398	-1.7705	0.5213	-1.2601	-0.1980	-0.2090	-0.2774	-0.4466	-0.0589	0.1550	-2.7345	9.9441	2.3119	-0.7169	-0.5038	-0.0841	-2.8799	8.2915	1.6293	-0.3115	-0.3919	0.3293	-12.7766	119.9335	25.4680	1.4351	-0.8466	0.0605
3059.3670	-0.4351	-3.0593	-1.1424	-1.7748	0.5207	-1.2586	-0.2095	-0.2002	-0.2710	-0.4444	-0.0661	0.1607	-2.5332	10.2797	2.0586	-0.7224	-0.5176	-0.1518	-2.8936	8.2904	1.6139	-0.3110	-0.3934	0.3296	-12.7160	119.6898	25.2643	1.4047	-0.8391	0.0605
3059.3770	-0.4372	-3.0612	-1.1451	-1.7791	0.5198	-1.2570	-0.2175	-0.1879	-0.2678	-0.4391	-0.0786	0.1593	-2.4795	10.4357	2.0166	-0.7855	-0.4905	-0.1523	-2.9077	8.2895	1.5987	-0.3104	-0.3949	0.3300	-12.6588	119.4495	25.0633	1.3747	-0.8317	0.0605
3059.3890	-0.4399	-3.0633	-1.1482	-1.7843	0.5189	-1.2551	-0.2284	-0.1729	-0.2616	-0.4290	-0.0898	0.1562	-2.6367	9.9293	1.9847	-0.7986	-0.4471	-0.1242	-2.9248	8.2888	1.5808	-0.3097	-0.3967	0.3304	-12.5945	119.1642	24.8245	1.3388	-0.8230	0.0605
3059.3990	-0.4423	-3.0649	-1.1508	-1.7886	0.5180	-1.2536	-0.2404	-0.1617	-0.2573	-0.4215	-0.0946	0.1635	-2.5055	9.8844	2.0466	-0.6790	-0.5402	-0.1293	-2.9396	8.2887	1.5665	-0.3091	-0.3982	0.3308	-12.5456	118.9329	24.6321	1.3093	-0.8158	0.0605
3059.4090	-0.4447	-3.0665	-1.1533	-1.7929	0.5170	-1.2520	-0.2479	-0.1532	-0.2541	-0.4057	-0.1049	0.1635	-2.8078	9.9157	2.0432	-0.6925	-0.5021	-0.1044	-2.9546	8.2891	1.5528	-0.3084	-0.3997	0.3311	-12.5006	118.7083	24.4456	1.2809	-0.8088	0.0605
3059.4200	-0.4472	-3.0679	-1.1559	-1.7968	0.5159	-1.2503	-0.2590	-0.1375	-0.2490	-0.3916	-0.1121	0.1641	-2.6952	9.3430	2.0805	-0.7492	-0.5220	-0.1114	-2.9811	8.2769	1.5426	-0.3061	-0.4000	0.3307	-12.5929	118.3325	24.2935	1.2690	-0.7893	0.0522
3059.4290	-0.4498	-3.0692	-1.1583	-1.8007	0.5147	-1.2487	-0.2675	-0.1317	-0.2401	-0.3843	-0.1244	0.1662	-2.8150	9.7207	1.8707	-0.7757	-0.4886	-0.1093	-3.0068	8.2666	1.5330	-0.3038	-0.4005	0.3303	-12.6705	117.9846	24.1434	1.2564	-0.7719	0.0450
3059.4390	-0.4525	-3.0705	-1.1607	-1.8045	0.5134	-1.2470	-0.2776	-0.1234	-0.2357	-0.3764	-0.1305	0.1674	-2.9908	9.7361	1.8308	-0.7860	-0.3945	-0.1604	-3.0230	8.2677	1.5210	-0.3026	-0.4019	0.3306	-12.6359	117.7745	23.9688	1.2309	-0.7656	0.0450
3059.4510	-0.4560	-3.0720	-1.1635	-1.8089	0.5119	-1.2450	-0.2888	-0.1123	-0.2290	-0.3705	-0.1331	0.1639	-3.2761	9.9297	1.8609	-0.7472	-0.4759	-0.1338	-3.0429	8.2697	1.5071	-0.3012	-0.4037	0.3309	-12.5992	117.5293	23.7651	1.2008	-0.7582	0.0450
3059.4610	-0.4590	-3.0730	-1.1658	-1.8125	0.5106	-1.2434	-0.3001	-0.1016	-0.2204	-0.3624	-0.1377	0.1665	-3.2225	10.0376	1.7491	-0.7572	-0.5473	-0.1650	-3.0598	8.2718	1.4959	-0.2999	-0.4052	0.3311	-12.5725	117.3295	23.5987	1.1762	-0.7521	0.0450
3059.4710	-0.4621	-3.0740	-1.1680	-1.8161	0.5091	-1.2417	-0.3104	-0.0881	-0.2185	-0.3499	-0.1514	0.1648	-3.1757	9.5663	1.8873	-0.7594	-0.5318	-0.1415	-3.0771	8.2747	1.4856	-0.2986	-0.4068	0.3314	-12.5504	117.1400	23.4416	1.1528	-0.7463	0.0450
3059.4810	-0.4652	-3.0748	-1.1701	-1.8196	0.5075	-1.2400	-0.3207	-0.0801	-0.2162	-0.3417	-0.1609	0.1656	-3.2950	9.8413	1.9615	-0.7390	-0.4478	-0.1622	-3.0948	8.2781	1.4758	-0.2971	-0.4083	0.3317	-12.5321	116.9567	23.2895	1.1301	-0.7407	0.0450
3059.4910	-0.4685	-3.0756	-1.1722	-1.8229	0.5059	-1.2384	-0.3325	-0.0719	-0.2078	-0.3305	-0.1637	0.1660	-3.0313	10.0811	1.9106	-0.7737	-0.4602	-0.1538	-3.1126	8.2817	1.4661	-0.2957	-0.4098	0.3319	-12.5167	116.7755	23.1385	1.1079	-0.7352	0.0450
3059.5030	-0.4726	-3.0763	-1.1746	-1.8268	0.5039	-1.2363	-0.3444	-0.0584	-0.2053	-0.3195	-0.1695	0.1673	-3.1662	10.1653	1.8829	-0.7369	-0.5357	-0.1475	-3.1346	8.2871	1.4558	-0.2938	-0.4117	0.3322	-12.5043	116.5720	22.9696	1.0827	-0.7289	0.0450
3059.5130	-0.4760	-3.0768	-1.1766	-1.8300	0.5021	-1.2346	-0.3537	-0.0468	-0.1971	-0.3093	-0.1790	0.1658	-3.1537	10.0048	1.6833	-0.7597	-0.5212	-0.1212	-3.1532	8.2925	1.4479	-0.2921	-0.4133	0.3325	-12.4985	116.4117	22.8367	1.0631	-0.7240	0.0450
3059.5230	-0.4796	-3.0772	-1.1784	-1.8330	0.5002	-1.2330	-0.3671	-0.0356	-0.1917	-0.3006	-0.1870	0.1711	-2.8023	9.6658	1.6647	-0.7918	-0.4744	-0.1578	-3.1696	8.2308	1.4284	-0.2897	-0.4113	0.3315	-12.4654	115.4554	22.5880	1.0499	-0.6808	0.0322
3059.5330	-0.4834	-3.0775	-1.1803	-1.8359	0.4983	-1.2313	-0.3738	-0.0260	-0.1874	-0.2926	-0.1972	0.1693	-3.0550	9.5696	1.7030	-0.8435	-0.4484	-0.1492	-3.1887	8.2360	1.4217	-0.2878	-0.4128	0.3317	-12.4660	115.3063	22.4636	1.0318	-0.6762	0.0322
3059.5450	-0.4880	-3.0777	-1.1825	-1.8393	0.4959	-1.2292	-0.3855	-0.0157	-0.1828	-0.2839	-0.1996	0.1681	-3.1744	9.6179	1.5774	-0.8307	-0.4205	-0.0900	-3.2120	8.2428	1.4140	-0.2854	-0.4146	0.3320	-12.4709	115.1334	22.3188	1.0106	-0.6709	0.0322
3059.5550	-0.4919	-3.0778	-1.1843	-1.8420	0.4939	-1.2276	-0.3974	-0.0067	-0.1761	-0.2791	-0.2048	0.1725	-2.8824	10.0604	1.6415	-0.7668	-0.5726	-0.1232	-3.2318	8.9442	1.4084	-0.2834	-0.4161	0.3321	-12.4792	114.9981	22.2054	0.9939	-0.6667	0.0322
3059.5650	-0.4959	-3.0778	-1.1861	-1.8448	0.4917	-1.2259	-0.4041	0.0053	-0.1731	-0.2675	-0.2218	0.1691	-3.1677	10.9568	1.6040	-0.7979	-0.4503	-0.1066	-3.2518	10.2185	1.4030	-0.2813	-0.4176	0.3323	-12.4906	114.8670	22.0950	0.9775	-0.6626	0.0322
3059.5750	-0.5001	-3.0777	-1.1878	-1.8474	0.4896	-1.2241	-0.4156	0.0125	-0.1679	-0.2553	-0.2239	0.1708	-3.0422	12.2974	1.6871	-0.7607	-0.5296	-0.1235	-3.2721	10.9184	1.3979	-0.2791	-0.4191	0.3325	-12.5050	114.7390	21.9868	0.9616	-0.6586	0.0322
3059.5850	-0.5043	-3.0775	-1.1895	-1.8499	0.4873	-1.2224	-0.4257	0.0189	-0.1615	-0.2464	-0.2351	0.1757	-3.0658	12.4914	1.5817	-0.7528	-0.4786	-0.1535	-3.2927	10.9281	1.3936	-0.2769	-0.4207	0.3327	-12.5232	114.6204	21.8864	0.9468	-0.6548	0.0322
3059.5970	-0.5095	-3.0772	-1.1914	-1.8528	0.4844	-1.2203	-0.4358	0.0295	-0.1573	-0.2292	-0.2399	0.1767	-3.3352	12.7563	1.8087	-0.7740	-0.5586	-0.1870	-3.3177	10.9400	1.3886	-0.2741	-0.4226	0.3329	-12.5488	114.4818	21.7678	0.9296	-0.6504	0.0322
3059.6070	-0.5139	-3.0769	-1.1930	-1.8551	0.4820	-1.2186	-0.4457	0.0393	-0.1514	-0.2188	-0.2530	0.1723	-3.3037	12.9323	1.6325	-0.7498	-0.4983	-0.0801	-3.3390	10.9510	1.3856	-0.2717	-0.4242	0.3331	-12.5748	114.3792	21.6803	0.9167	-0.6471	0.0323
3059.6170	-0.5184	-3.0764	-1.1944	-1.8572	0.4795	-1.2167	-0.4560	0.0488	-0.1463	-0.2121	-0.2530	0.1799	-3.4472	13.2415	1.6686	-0.8121	-0.5412	-0.2097	-3.3604	10.9621	1.3826	-0.2692	-0.4258	0.3333	-12.6033	114.2784	21.5933	0.9048	-0.6440	0.0323
3059.6270	-0.5230	-3.0758	-1.1959	-1.8593	0.4769	-1.2150	-0.4650	0.0574	-0.1397	-0.1993	-0.2649	0.1770	-3.6816	13.2678	1.5597	-0.8004	-0.4622	-0.2392	-3.3513	10.8594	1.3474	-0.2687	-0.4222	0.3325	-12.2715	112.8336	21.1895	0.8714	-0.5867	0.0225
3059.6390	-0.5287	-3.0751	-1.1975	-1.8616	0.4736	-1.2129	-0.4799	0.0704	-0.1344	-0.1913	-0.2638	0.1723	-3.4242	13.1769	1.7607	-0.7821	-0.5230	-0.1339	-3.3769	10.8727	1.3458	-0.2656	-0.4239	0.3327	-12.3118	112.7369	21.1054	0.8590	-0.5835	0.0225
3059.6490	-0.5335	-3.0743	-1.1988	-1.8635	0.4709	-1.2111	-0.4893	0.0813	-0.1296	-0.1829	-0.2721	0.1733	-3.3295	13.1279	1.7860	-0.7228	-0.4633	-0.1423	-3.3985	10.8842	1.3450	-0.2628	-0.4254	0.3328	-12.3486	112.6627	21.0401	0.8495	-0.5810	0.0225
3059.6590	-0.5385	-3.0734	-1.2000	-1.8653	0.4682	-1.2094	-0.4984	0.0910	-0.1238	-0.1725	-0.2787	0.1729	-3.5191	12.9870	1.7783	-0.7794	-0.4625	-0.1399	-3.4201	10.8964	1.3449	-0.2600	-0.4268	0.3329	-12.3887	112.5961	20.9816	0.8411	-0.5787	0.0225
3059.6690	-0.5435	-3.0724	-1.2012	-1.8669	0.4653	-1.2076	-0.5103	0.0972	-0.1163	-0.1633	-0.2857	0.1738	-3.2973	13.2162	1.5692	-0.8411	-0.4272	-0.1396	-3.4320	10.9090	1.3451	-0.2572	-0.4283	0.3331	-12.4314	112.5344	20.9265	0.8333	-0.5766	0.0225
3059.6790	-0.5486	-3.0713	-1.2023	-1.8685	0.4625	-1.2059	-0.5189	0.1060	-0.1104	-0.1580	-0.2881	0.1752	-3.3232	13.3607	1.5020	-0.7539	-0.5729	-0.1156	-3.4441	10.9224	1.3462	-0.2542	-0.4298	0.3332	-12.4776	112.4819	20.8792	0.8259	-0.5746	0.0225
3059.6910	-0.5550	-3.0700	-1.2036	-1.8703	0.4589	-1.2037	-0.5300	0.1197	-0.1035	-0.1462	-0.3003	0.1764	-3.4552	12.8300	1.4500	-0.7294	-0.4612	-0.1476	-3.4590	10.9392	1.3482	-0.2506	-0.4317	0.3334	-12.5371	112.4283	20.8309	0.8187	-0.5726	0.0225
3059.7010	-0.5605	-3.0687	-1.2045	-1.8716	0.4559	-1.2021	-0.5404	0.1281	-0.1020	-0.1339	-0.3050	0.1783	-3.3212	12.7502	1.5084	-0.8323	-0.4895	-0.1570	-3.4717	10.9536	1.3502	-0.2475	-0.4332	0.3335	-12.5893	112.3879	20.7933	0.8134	-0.5710	0.0225
3059.7110	-0.5660	-3.0673	-1.2055	-1.8729	0.4528	-1.2002	-0.5486	0.1376	-0.0966	-0.1286	-0.3131	0.1771	-3.4393	12.5077	1.4720	-0.7653	-0.5179	-0.1559	-3.4846	10.9686	1.3529	-0.2443	-0.4348	0.3336	-12.6446	112.3551	20.7622	0.8087	-0.5696	0.0225
3059.7210	-0.5715	-3.0659	-1.2065	-1.8742	0.4496	-1.1985	-0.5577	0.1427	-0.0918	-0.1201	-0.3223	0.1777	-3.1706	12.5395	1.3883	-0.7429	-0.4238	-0.1152	-3.4503	10.8416	1.3087	-0.2450	-0.4304	0.3332	-12.1363	110.6295	20.2703	0.7635	-0.5053	0.0162
3059.7330	-0.5782	-3.0642	-1.2075	-1.8756	0.4458	-1.1964	-0.5672	0.1519	-0.0867	-0.1079	-0.3280	0.1801	-3.4893	12.6265	1.5972	-0.6757	-0.4864	-0.1121	-3.4653	10.8580	1.3125	-0.2412	-0.4320	0.3333	-12.2021	110.6018	20.2421	0.7595	-0.5040	0.0163
3059.7430	-0.5840	-3.0626	-1.2084	-1.8766	0.4425	-1.1946	-0.5751	0.1590	-0.0799	-0.0953	-0.3324	0.1814	-3.8070	12.7256	1.3566	-0.7589	-0.4960	-0.1197	-3.4780	10.8724	1.3166	-0.2379	-0.4334	0.3334	-12.2601	110.5886	20.2276	0.7571	-0.5031	0.0163
3059.7530	-0.5897	-3.0610	-1.2092	-1.8774	0.4391	-1.1928	-0.5867	0.1677	-0.0758	-0.0851	-0.3360	0.1785	-3.6180	12.4744	1.3631	-0.7797	-0.5023	-0.0953	-3.4909	10.8872	1.3209	-0.2345	-0.4348	0.3335	-12.3201	110.5790	20.2155	0.7557	-0.5025	0.0163
3059.7630	-0.5956	-3.0593	-1.2099	-1.8782	0.4357	-1.1910	-0.5970	0.1712	-0.0717	-0.0801	-0.3423	0.1871	-3.5284	12.9032	1.5198	-0.7763	-0.4638	-0.1677	-3.5040	10.9023	1.3256	-0.2311	-0.4362	0.3335	-12.3823	110.5737	20.2067	0.7546	-0.5019	0.0163
3059.7750	-0.6029	-3.0571	-1.2108	-1.8791	0.4316	-1.1888	-0.6090	0.1821	-0.0678	-0.0694	-0.3410	0.1823	-3.5166	12.8921	1.6489	-0.7143	-0.5597	-0.1815	-3.5199	10.9206	1.3314	-0.2270	-0.4379	0.3337	-12.4592	110.5699	20.1977	0.7537	-0.5013	0.0163
3059.7850	-0.6090	-3.0553	-1.2114	-1.8798	0.4280	-1.1870	-0.6175	0.1919	-0.0626	-0.0554	-0.3518	0.1803	-3.6825	12.8044	1.5684	-0.7608	-0.4880	-0.0704	-3.5334	10.9367	1.3371	-0.2235	-0.4393	0.3337	-12.5264	110.5767	20.1991	0.7539	-0.5010	0.0163
3059.7950	-0.6154	-3.0533	-1.2120	-1.8803	0.4246	-1.1852	-0.6242	0.1995	-0.0562	-0.0505	-0.3549	0.1816	-3.9556	12.6552	1.7538	-0.7142	-0.5562	-0.1560	-3.5471	10.9531	1.3431	-0.2199	-0.4407	0.3338	-12.5956	110.5868	20.2030	0.7548	-0.5010	0.0163
3059.8050	-0.6217	-3.0513	-1.2126	-1.8807	0.4210	-1.1834	-0.6352	0.2039	-0.0513	-0.0375	-0.3649	0.1816	-3.9058	13.0894	1.7114	-0.7299	-0.5215	-0.1534	-3.5609	10.9700	1.3495	-0.2162	-0.4422	0.3339	-12.6669	110.6021	20.2111	0.7563	-0.5010	0.0163
3059.8150	-0.6282	-3.0492	-1.2131	-1.8811	0.4173	-1.1815	-0.6453	0.2134	-0.0467	-0.0287	-0.3682	0.1801	-3.7270	13.0024	1.7804	-0.7586	-0.5592	-0.1668	-3.5750	10.9874	1.3565	-0.2125	-0.4437	0.3340	-12.7407	110.6244	20.2253	0.7589	-0.5013	0.0163
3059.8270	-0.6359	-3.0465	-1.2136	-1.8814	0.4128	-1.1794	-0.6552	0.2187	-0.0388	-0.0202	-0.3809	0.1778	-3.7081	13.0970	1.6596	-0.6892	-0.4125	-0.1347	-3.5388	10.8525	1.3113	-0.2126	-0.4391	0.3338	-12.1992	108.8113	19.7178	0.7135	-0.4361	0.0134
3059.8370	-0.6425	-3.0443	-1.2139	-1.8815	0.4089	-1.1776	-0.6647	0.2272	-0.0338	-0.0099	-0.3791	0.1773	-3.6178	13.0756	1.5789	-0.7012	-0.4546	-0.1345	-3.5521	10.8686	1.3193	-0.2089	-0.4404	0.3339	-12.2693	108.8468	19.7452	0.7178	-0.4367	0.0134
3059.8470	-0.6491	-3.0419	-1.2142	-1.8816	0.4051	-1.1758	-0.6727	0.2369	-0.0288	0.0016	-0.3795	0.1804	-3.9558	12.7262	1.6117	-0.5700	-0.4660	-0.1346	-3.5656	10.8855	1.3281	0.0331	-0.4417	0.3340	-12.3417	108.8912	19.7810	0.7231	-0.4376	0.0134
3059.8570	-0.6559	-3.0395	-1.2145	-1.8815	0.4013	-1.1739	-0.6851	0.2396	-0.0250	0.0150	-0.3791	0.1828	-3.6970	13.1226	1.6256	-0.4591	-0.5461	-0.1700	-3.5793	10.9026	1.3371	0.2748	-0.4430	0.3341	-12.4155	108.9377	19.8183	0.7288	-0.4386	0.0134
3059.8690	-0.6642	-3.0365	-1.2148	-1.8813	0.3967	-1.1718	-0.6930	0.2507	-0.0191	0.0213	-0.3939	0.1742	-3.7062	12.8373	1.6181	-0.4038	-0.5188	-0.0630	-3.5958	10.9238	1.3487	0.3465	-0.4446	0.3342	-12.5066	109.0025	19.8709	0.7369	-0.4401	0.0134
3059.8790	-0.6713	-3.0340	-1.2149	-1.8811	0.3928	-1.1700	-0.7025	0.2551	-0.0142	0.0228	-0.3997	0.1832	-3.7058	12.7885	1.6064	-0.3025	-0.5666	-0.1395	-3.6097	10.9417	1.3586	0.3504	-0.4459	0.3342	-12.5840	109.0589	19.9172	0.7439	-0.4414	0.0134
3059.8890	-0.6784	-3.0313	-1.2150	-1.8808	0.3888	-1.1682	-0.7088	0.2627	-0.0100	0.0316	-0.4114	0.1828	-3.9700	12.7339	1.5235	-0.2968	-0.4315	-0.1643	-3.6238	10.9598	1.3687	0.3543	-0.4472	0.3343	-12.6630	109.1187	19.9654	0.7511	-0.4428	0.0134
3059.8990	-0.6856	-3.0287	-1.2151	-1.8804	0.3848	-1.1664	-0.7172	0.2707	-0.0044	0.0397	-0.4071	0.1798	-3.9315	12.5081	1.7759	-0.2430	-0.5586	-0.0737	-3.6380	10.9784	1.6684	0.3583	-0.4486	0.3344	-12.7436	109.1836	20.0187	0.7592	-0.4443	0.0134
3059.9110	-0.6943	-3.0254	-1.2151	-1.8799	0.3798	-1.1642	-0.7292	0.2756	0.0018	0.0512	-0.4129	0.1818	-3.6230	12.8628	2.0233	-0.1679	-0.5551	-0.1054	-3.6552	11.0013	2.0385	0.3632	-0.4502	0.3345	-12.8424	109.2677	20.0881	0.7696	-0.4463	0.0134
3059.9200	-0.7001	-3.0232	-1.2151	-1.8795	0.3765	-1.1627	-0.7347	0.2823	0.0047	0.0601	-0.4169	0.1826	-3.8452	12.7643	2.2973	-0.1607	-0.5082	-0.0955	-3.6244	10.9167	2.2311	0.3628	-0.4475	0.3345	-12.4035	108.1325	19.7658	0.7371	-0.4073	0.0132
3059.9310	-0.7090	-3.0198	-1.2150	-1.8787	0.3714	-1.1606	-0.7435	0.2846	0.0107	0.0729	-0.4213	0.1870	-3.9979	12.9817	2.4742	-0.1616	-0.4086	-0.1242	-3.6035	10.8514	2.5117	0.3644	-0.4456	0.3346	-12.0550	107.2005	19.5337	0.7159	-0.3749	0.0131
3059.9410	-0.7165	-3.0169	-1.2149	-1.8779	0.3671	-1.1587	-0.7527	0.2946	0.0158	0.0821	-0.4214	0.1862	-4.0763	12.7133	2.4542	-0.1479	-0.4592	-0.1431	-3.6165	10.8685	2.6191	0.3685	-0.4467	0.3347	-12.1284	107.2812	19.6049	0.7269	-0.3770	0.0131
3059.9530	-0.7255	-3.0133	-1.2146	-1.8769	0.3622	-1.1565	-0.7646	0.2966	0.0174	0.0918	-0.4193	0.1821	-3.7318	13.0627	2.6046	-0.1561	-0.5489	-0.0732	-3.6321	10.8896	2.6345	0.3735	-0.4481	0.3348	-12.2180	107.3849	19.6971	0.7411	-0.3799	0.0131
3059.9630	-0.7332	-3.0103	-1.2144	-1.8760	0.3579	-1.1546	-0.7725	0.3052	0.0209	0.0976	-0.4292	0.1866	-3.8534	12.7635	2.6827	-0.0953	-0.5684	-0.1515	-3.6453	10.9077	2.6479	0.3777	-0.4492	0.3348	-12.2941	107.4775	19.7802	0.7537	-0.3825	0.0131
3059.9730	-0.7410	-3.0073	-1.2142	-1.8750	0.3536	-1.1528	-0.7795	0.3074	0.0230	0.1060	-0.4269	0.1850	-4.0005	13.0162	2.8277	-0.1399	-0.6230	-0.1442	-3.6585	10.9257	2.6612	0.3819	-0.4504	0.3349	-12.3706	107.5687	19.8614	0.7665	-0.3851	0.0131
3059.9830	-0.7489	-3.0041	-1.2140	-1.8739	0.3492	-1.1509	-0.7879	0.3166	0.0276	0.1123	-0.4376	0.1807	-3.9949	12.6276	2.7752	-0.1172	-0.5120	-0.0709	-3.6718	10.9442	2.6751	0.3862	-0.4516	0.3350	-12.4483	107.6658	19.9489	0.7800	-0.3879	0.0131
3059.9950	-0.7585	-3.0003	-1.2136	-1.8725	0.3439	-1.1487	-0.7974	0.3199	0.0313	0.1210	-0.4410	0.1818	-3.9351	12.9569	2.8813	-0.0601	-0.5258	-0.1312	-3.6879	10.9666	2.6919	0.3914	-0.4530	0.3351	-12.5424	107.7840	20.0548	0.7967	-0.3913	0.0131
3060.0050	-0.7664	-2.9971	-1.2133	-1.8712	0.3394	-1.1469	-0.8040	0.3255	0.0356	0.1298	-0.4445	0.1819	-4.1385	12.7642	2.9669	-0.0045	-0.4935	-0.1178	-3.7014	10.9857	2.7065	0.3958	-0.4542	0.3352	-12.6221	107.8882	20.1489	0.8113	-0.3943	0.0131
3060.0150	-0.7745	-2.9938	-1.2129	-1.8698	0.3351	-1.1450	-0.8114	0.3308	0.0378	0.1409	-0.4506	0.1851	-4.3397	12.9511	3.1537	-0.0945	-0.4723	-0.1478	-3.7149	11.0049	2.7212	0.4002	-0.4554	0.3352	-12.7023	107.9938	20.2444	0.8264	-0.3975	0.0131
3060.0250	-0.7826	-2.9904	-1.2125	-1.8684	0.3306	-1.1431	-0.8214	0.3365	0.0417	0.1484	-0.4468	0.1830	-3.8572	12.5321	3.1057	-0.0322	-0.5896	-0.1379	-3.6353	10.8258	2.6590	0.3964	-0.4493	0.3355	-11.6734	105.7491	19.5887	0.7553	-0.3234	0.0152
3060.0350	-0.7909	-2.9871	-1.2120	-1.8669	0.3262	-1.1413	-0.8295	0.3355	0.0462	0.1577	-0.4579	0.1815	-4.0085	12.9402	3.0810	-0.0015	-0.5300	-0.1475	-3.6469	10.8426	2.6742	0.4007	-0.4502	0.3356	-11.7390	105.8608	19.6967	0.7719	-0.3269	0.0152
3060.0470	-0.8009	-2.9830	-1.2115	-1.8650	0.3206	-1.1391	-0.8365	0.3410	0.0500	0.1651	-0.4598	0.1856	-3.9785	12.9105	3.1329	-0.0080	-0.5332	-0.1572	-3.6608	10.8629	2.6927	0.4060	-0.4514	0.3357	-11.8183	105.9971	19.8288	0.7927	-0.3312	0.0152
3060.0570	-0.8094	-2.9795	-1.2109	-1.8633	0.3160	-1.1372	-0.8435	0.3474	0.0538	0.1768	-0.4570	0.1901	-4.0814	12.7835	3.2365	-0.0741	-0.5125	-0.2068	-3.6725	10.8802	2.7085	0.4104	-0.4524	0.3358	-11.8849	106.1139	19.9421	0.8108	-0.3350	0.0153
3060.0670	-0.8180	-2.9760	-1.2104	-1.8615	0.3114	-1.1354	-0.8530	0.3469	0.0594	0.1815	-0.4602	0.1827	-3.5168	13.0521	3.1401	-0.0493	-0.5243	-0.0654	-3.6841	10.8978	2.7248	0.4149	-0.4534	0.3359	-11.9520	106.2352	20.0607	0.8292	-0.3389	0.0153
3060.0770	-0.8264	-2.9724	-1.2098	-1.8597	0.3067	-1.1336	-0.8567	0.3534	0.0638	0.1860	-0.4566	0.1863	-3.9447	12.7932	3.0815	-0.0232	-0.5761	-0.1216	-3.6959	10.9156	2.7414	0.4194	-0.4544	0.3360	-12.0195	106.3591	20.1818	0.8483	-0.3429	0.0153
3060.0890	-0.8367	-2.9682	-1.2089	-1.8573	0.3012	-1.1314	-0.8638	0.3559	0.0670	0.1974	-0.4592	0.1862	-4.3146	12.9769	3.1958	-0.0336	-0.5438	-0.0961	-3.7100	10.9369	2.7611	0.4249	-0.4556	0.3361	-12.1006	106.5062	20.3256	0.8713	-0.3478	0.0153
3060.0990	-0.8455	-2.9646	-1.2082	-1.8553	0.2967	-1.1295	-0.8746	0.3606	0.0735	0.2039	-0.4647	0.1889	-4.0257	12.9660	3.0076	-0.0693	-0.6079	-0.0978	-3.7218	10.9550	2.7780	0.4295	-0.4567	0.3362	-12.1689	106.6341	20.4505	0.8913	-0.3521	0.0153
3060.1090	-0.8543	-2.9611	-1.2074	-1.8532	0.2921	-1.1276	-0.8830	0.3652	0.0776	0.2054	-0.4669	0.1892	-3.6568	13.0096	3.0495	-0.0376	-0.6596	-0.1243	-3.7336	10.9731	2.7949	0.4341	-0.4577	0.3362	-12.2370	106.7614	20.5752	0.9113	-0.3564	0.0153
3060.1200	-0.8632	-2.9574	-1.2067	-1.8511	0.2872	-1.1257	-0.8858	0.3686	0.0780	0.2151	-0.4792	0.1869	-3.9321	13.1116	3.2308	-0.0100	-0.5124	-0.0895	-3.6896	10.8837	2.7684	0.4339	-0.4549	0.3365	-11.6389	105.6047	20.2735	0.8794	-0.3197	0.0173
3060.1310	-0.8739	-2.9531	-1.2058	-1.8484	0.2815	-1.1234	-0.8919	0.3725	0.0801	0.2223	-0.4740	0.1933	-4.2183	12.9162	3.1849	-0.0430	-0.5038	-0.1973	-3.6531	10.8094	2.7513	0.4350	-0.4526	0.3368	-11.1247	104.6486	20.0654	0.8601	-0.2897	0.0190
3060.1410	-0.8828	-2.9493	-1.2050	-1.8461	0.2768	-1.1215	-0.9023	0.3740	0.0829	0.2266	-0.4690	0.1898	-3.7727	13.2036	3.1845	-0.0479	-0.6067	-0.1708	-3.6625	10.8251	2.7690	0.4395	-0.4534	0.3369	-11.1747	104.7819	20.2067	0.8824	-0.2945	0.0190
3060.1510	-0.8917	-2.9455	-1.2041	-1.8439	0.2720	-1.1197	-0.9065	0.3756	0.0865	0.2343	-0.4766	0.1857	-4.0786	13.1537	3.2821	-0.0112	-0.5202	-0.0902	-3.6720	10.8408	2.7867	0.4440	-0.4542	0.3370	-11.2249	104.9156	20.3480	0.9047	-0.2993	0.0190
3060.1610	-0.9009	-2.9417	-1.2032	-1.8414	0.2672	-1.1178	-0.9111	0.3826	0.0894	0.2425	-0.4773	0.1884	-4.3083	12.8322	3.2766	0.0115	-0.5467	-0.1604	-3.6815	10.8565	2.8045	0.4486	-0.4550	0.3371	-11.2746	105.0483	20.4895	0.9274	-0.3041	0.0190
3060.1710	-0.9102	-2.9378	-1.2023	-1.8390	0.2625	-1.1158	-0.9215	0.3806	0.0936	0.2520	-0.4801	0.1868	-4.0314	12.9914	3.3249	0.0087	-0.5612	-0.1293	-3.6909	10.8725	2.8227	0.4532	-0.4558	0.3373	-11.3243	105.1853	20.6360	0.9508	-0.3092	0.0190
3060.1830	-0.9214	-2.9332	-1.2011	-1.8360	0.2567	-1.1136	-0.9280	0.3831	0.0983	0.2591	-0.4859	0.1906	-3.8698	12.9007	3.2201	0.0535	-0.5592	-0.1007	-3.7023	10.8918	2.8448	0.4588	-0.4569	0.3374	-11.3837	105.3508	20.8134	0.9791	-0.3153	0.0190
3060.1930	-0.9306	-2.9293	-1.2002	-1.8334	0.2518	-1.1117	-0.9293	0.3893	0.0978	0.2685	-0.4874	0.1898	-4.4423	12.6357	3.4273	0.0884	-0.5089	-0.1061	-3.7117	10.9080	2.8634	0.4634	-0.4577	0.3375	-11.4331	105.4898	20.9628	1.0031	-0.3205	0.0190
3060.2030	-0.9400	-2.9255	-1.1992	-1.8306	0.2470	-1.1098	-0.9394	0.3880	0.1015	0.2766	-0.4870	0.1885	-4.2750	12.7440	3.3429	-0.0084	-0.4928	-0.1110	-3.7211	10.9240	2.8818	0.4681	-0.4586	0.3376	-11.4819	105.6271	21.1111	1.0274	-0.3258	0.0190
3060.2130	-0.9493	-2.9216	-1.1982	-1.8279	0.2422	-1.1080	-0.9483	0.3905	0.1064	0.2832	-0.4876	0.1892	-4.0171	12.7495	3.2927	-0.0037	-0.5368	-0.1118	-3.7304	10.9403	2.9006	0.4729	-0.4594	0.3377	-11.5308	105.7677	21.2629	1.0522	-0.3312	0.0190
3060.2250	-0.9608	-2.9169	-1.1969	-1.8245	0.2364	-1.1057	-0.9508	0.3934	0.1066	0.2862	-0.4889	0.1909	-4.2441	12.6533	3.3637	0.0659	-0.5719	-0.1136	-3.6267	10.7630	2.8416	0.4687	-0.4536	0.3383	-10.2189	103.6017	20.6488	0.9779	-0.2653	0.0236
3060.2350	-0.9704	-2.9130	-1.1959	-1.8215	0.2316	-1.1038	-0.9568	0.3899	0.1097	0.2962	-0.4911	0.1914	-4.3295	13.1047	3.4385	-0.0093	-0.5388	-0.1162	-3.6336	10.7763	2.8603	0.4732	-0.4542	0.3384	-10.2480	103.7396	20.8089	1.0041	-0.2711	0.0236
3060.2450	-0.9800	-2.9091	-1.1947	-1.8186	0.2267	-1.1019	-0.9654	0.3920	0.1118	0.2955	-0.4902	0.1904	-3.7615	12.9736	3.3204	0.0536	-0.5982	-0.1211	-3.6404	10.7896	2.8790	0.4777	-0.4548	0.3386	-10.2767	103.8773	20.9693	1.0302	-0.2768	0.0236
3060.2550	-0.9896	-2.9052	-1.1936	-1.8156	0.2218	-1.1000	-0.9679	0.3953	0.1133	0.2996	-0.4913	0.1888	-4.0233	12.9927	3.4295	0.0709	-0.5429	-0.0474	-3.6472	10.8029	2.8978	0.4822	-0.4555	0.3387	-10.3050	104.0148	21.1301	1.0565	-0.2825	0.0236
3060.2670	-1.0013	-2.9004	-1.1923	-1.8118	0.2158	-1.0977	-0.9741	0.3961	0.1137	0.3091	-0.4889	0.1971	-4.2103	12.9074	3.6163	0.0504	-0.4095	-0.1244	-3.6554	10.8190	2.9206	0.4877	-0.4563	0.3389	-10.3383	104.1813	21.3256	1.0888	-0.2896	0.0236
3060.2770	-1.0110	-2.8965	-1.1910	-1.8087	0.2110	-1.0957	-0.9816	0.3982	0.1194	0.3136	-0.4856	0.1948	-3.9136	12.6803	3.3079	0.0806	-0.5358	-0.0982	-3.6621	10.8324	2.9399	0.4923	-0.4569	0.3390	-10.3656	104.3212	21.4908	1.1158	-0.2956	0.0236
3060.2870	-1.0208	-2.8925	-1.1898	-1.8056	0.2061	-1.0938	-0.9856	0.4004	0.1208	0.3188	-0.4806	0.1901	-4.1765	12.8330	3.2489	0.1724	-0.6568	-0.0023	-3.6688	10.8460	2.9592	0.4969	-0.4576	0.3392	-10.3925	104.4620	21.6574	1.1428	-0.3015	0.0236
3060.2970	-1.0307	-2.8885	-1.1886	-1.8024	0.2013	-1.0919	-0.9900	0.3983	0.1200	0.3285	-0.4921	0.1992	-4.1251	12.9905	3.4373	0.1337	-0.5304	-0.1185	-3.6754	10.8593	2.9784	0.5016	-0.4583	0.3393	-10.4185	104.5994	21.8216	1.1700	-0.3075	0.0236
3060.3070	-1.0406	-2.8845	-1.1874	-1.7991	0.1965	-1.0899	-0.9985	0.3989	0.1216	0.3372	-0.4912	0.1958	-3.9528	12.9297	3.5636	0.1194	-0.6325	-0.1472	-3.6820	10.8726	2.9977	0.5062	-0.4589	0.3394	-10.4439	104.7376	21.9876	1.1975	-0.3136	0.0236
3060.3200	-1.0526	-2.8797	-1.1860	-1.7951	0.1906	-1.0876	-1.0034	0.4018	0.1238	0.3413	-0.4958	0.1940	-4.0704	12.8889	3.6555	0.1759	-0.5822	-0.0917	-3.6249	10.7926	2.9796	0.5064	-0.4565	0.3398	-9.6971	103.7565	21.7821	1.1732	-0.2864	0.0260
3060.3290	-1.0628	-2.8756	-1.1847	-1.7916	0.1856	-1.0856	-1.0048	0.3982	0.1222	0.3465	-0.4982	0.1954	-3.9860	12.9501	3.8042	0.1476	-0.4746	-0.1233	-3.5730	10.7202	2.9631	0.5062	-0.4542	0.3402	-9.0330	102.8984	21.6047	1.1523	-0.2629	0.0280
3060.3390	-1.0730	-2.8717	-1.1834	-1.7880	0.1807	-1.0837	-1.0112	0.3984	0.1276	0.3476	-0.4907	0.1883	-3.8308	13.1270	3.6132	0.1042	-0.5654	-0.0634	-3.5771	10.7309	2.9824	0.5106	-0.4547	0.3403	-9.0390	103.0340	21.7799	1.1815	-0.2694	0.0280
3060.3490	-1.0830	-2.8677	-1.1821	-1.7846	0.1759	-1.0817	-1.0123	0.4004	0.1303	0.3504	-0.4860	0.1951	-4.1265	12.9954	3.4477	0.1372	-0.6016	-0.1297	-3.5812	10.7415	3.0019	0.5150	-0.4552	0.3405	-9.0442	103.1692	21.9562	1.2105	-0.2759	0.0280
3060.3610	-1.0952	-2.8629	-1.1806	-1.7802	0.1700	-1.0794	-1.0185	0.3984	0.1289	0.3573	-0.4927	0.1953	-4.3642	12.8481	3.6963	0.1071	-0.5384	-0.1497	-3.5859	10.7539	3.0250	0.5203	-0.4558	0.3407	-9.0496	103.3280	22.1655	1.2454	-0.2837	0.0280
3060.3710	-1.1054	-2.8589	-1.1793	-1.7766	0.1651	-1.0774	-1.0276	0.3990	0.1321	0.3589	-0.4909	0.1934	-3.8265	12.8596	3.5922	0.1394	-0.5820	-0.1048	-3.5898	10.7642	3.0441	0.5247	-0.4563	0.3409	-9.0539	103.4598	22.3393	1.2743	-0.2902	0.0280
3060.3810	-1.1158	-2.8550	-1.1780	-1.7732	0.1603	-1.0755	-1.0281	0.4008	0.1333	0.3652	-0.4903	0.1958	-4.0197	12.8667	3.5864	0.2248	-0.6408	-0.0485	-3.5937	10.7744	3.0632	0.5291	-0.4568	0.3410	-9.0575	103.5894	22.5117	1.3030	-0.2966	0.0280
3060.3910	-1.1261	-2.8510	-1.1767	-1.7695	0.1553	-1.0735	-1.0314	0.3969	0.1318	0.3755	-0.4913	0.1947	-4.1288	13.0119	3.8236	0.2413	-0.5087	-0.0448	-3.5976	10.7844	3.0823	0.5335	-0.4573	0.3412	-9.0602	103.7175	22.6844	1.3318	-0.3031	0.0280
3060.4010	-1.1364	-2.8469	-1.1753	-1.7658	0.1506	-1.0716	-1.0371	0.3971	0.1345	0.3814	-0.4822	0.1996	-3.7803	13.0025	3.8705	0.2213	-0.6796	-0.0930	-3.6014	10.7943	3.1012	0.5379	-0.4577	0.3414	-9.0628	103.8448	22.8562	1.3609	-0.3096	0.0280
3060.4130	-1.1489	-2.8421	-1.1737	-1.7612	0.1447	-1.0692	-1.0389	0.3989	0.1358	0.3886	-0.4867	0.1985	-4.1724	12.7944	3.8613	0.2457	-0.6395	-0.0417	-3.6058	10.8065	3.1245	0.5432	-0.4584	0.3416	-9.0647	104.0004	23.0673	1.3964	-0.3176	0.0280
3060.4230	-1.1594	-2.8381	-1.1724	-1.7572	0.1399	-1.0672	-1.0450	0.3966	0.1376	0.3933	-0.4929	0.2030	-4.0230	12.7592	3.8308	0.1514	-0.5478	-0.1115	-3.4833	10.6672	3.0775	0.5379	-0.4540	0.3420	-7.5600	102.3524	22.5943	1.3223	-0.2731	0.0310
3060.4330	-1.1698	-2.8342	-1.1710	-1.7533	0.1351	-1.0652	-1.0485	0.3950	0.1411	0.3884	-0.4851	0.2020	-3.9400	12.8548	3.7443	0.2111	-0.7136	-0.0922	-3.4848	10.6748	3.0965	0.5420	-0.4544	0.3422	-7.5452	102.4757	22.7741	1.3527	-0.2800	0.0310
3060.4430	-1.1803	-2.8303	-1.1696	-1.7493	0.1301	-1.0633	-1.0503	0.3951	0.1398	0.3910	-0.4857	0.1976	-4.0284	12.9381	3.7752	0.2504	-0.6059	0.0164	-3.4862	10.6823	3.1154	0.5461	-0.4547	0.3424	-7.5301	102.5981	22.9539	1.3827	-0.2868	0.0310
3060.4550	-1.1929	-2.8256	-1.1680	-1.7446	0.1242	-1.0607	-1.0571	0.3923	0.1397	0.3955	-0.4844	0.2063	-3.6682	12.9440	4.0346	0.2068	-0.5181	-0.1707	-3.4879	10.6911	3.1379	0.5511	-0.4551	0.3426	-7.5114	102.7415	23.1673	1.4190	-0.2950	0.0310
3060.4650	-1.2035	-2.8217	-1.1666	-1.7407	0.1194	-1.0587	-1.0581	0.3894	0.1439	0.3984	-0.4745	0.2011	-4.0871	13.1315	3.8118	0.2670	-0.6654	-0.1123	-3.4893	10.6983	3.1567	0.5552	-0.4555	0.3428	-7.4950	102.8600	23.3460	1.4488	-0.3018	0.0310
3060.4750	-1.2142	-2.8178	-1.1652	-1.7367	0.1146	-1.0568	-1.0604	0.3914	0.1425	0.4050	-0.4727	0.2018	-4.1741	13.0630	3.9657	0.3018	-0.6127	-0.0275	-3.4906	10.7054	3.1755	0.5593	-0.4558	0.3430	-7.4784	102.9778	23.5240	1.4786	-0.3086	0.0310
3060.4850	-1.2249	-2.8139	-1.1638	-1.7326	0.1099	-1.0547	-1.0652	0.3886	0.1388	0.4132	-0.4720	0.2049	-3.6984	13.0272	4.1874	0.2765	-0.7123	-0.1175	-3.4919	10.7123	3.1940	0.5634	-0.4562	0.3431	-7.4615	103.0926	23.6995	1.5084	-0.3154	0.0310
3060.4970	-1.2376	-2.8093	-1.1621	-1.7277	0.1043	-1.0524	-1.0677	0.3860	0.1441	0.4173	-0.4716	0.1966	-3.8831	13.2263	4.2019	0.3075	-0.7805	0.0769	-3.4934	10.7207	3.2164	0.5683	-0.4566	0.3434	-7.4409	103.2314	23.9118	1.5443	-0.3236	0.0310
3060.5070	-1.2483	-2.8054	-1.1607	-1.7235	0.0995	-1.0503	-1.0690	0.3866	0.1405	0.4187	-0.4804	0.2038	-4.1410	13.1675	4.3044	0.2929	-0.6141	-0.0375	-3.4947	10.7274	3.2347	0.5724	-0.4569	0.3435	-7.4237	103.3445	24.0856	1.5743	-0.3305	0.0310
3060.5170	-1.2590	-2.8015	-1.1592	-1.7192	0.0948	-1.0482	-1.0771	0.3859	0.1447	0.4195	-0.4773	0.2035	-3.7356	12.9769	4.1325	0.2736	-0.6544	-0.0960	-3.4958	10.7343	3.2535	0.5765	-0.4573	0.3437	-7.4053	103.4591	24.2641	1.6047	-0.3375	0.0309
3060.5270	-1.2697	-2.7977	-1.1577	-1.7150	0.0900	-1.0462	-1.0779	0.3813	0.1459	0.4204	-0.4720	0.2023	-4.2468	12.7349	3.9243	0.3361	-0.6993	-0.0335	-3.5777	10.4568	3.1651	0.5787	-0.4472	0.3462	-8.3473	100.2131	23.3943	1.6115	-0.2364	0.0539
3060.5390	-1.2828	-2.7932	-1.1560	-1.7099	0.0843	-1.0437	-1.0822	0.3788	0.1426	0.4296	-0.4698	0.2081	-4.2794	12.8596	4.2431	0.3333	-0.6361	-0.0925	-3.5787	10.4591	3.1861	0.5840	-0.4472	0.3466	-8.3128	100.3382	23.6014	1.6469	-0.2445	0.0539
3060.5490	-1.2936	-2.7894	-1.1545	-1.7056	0.0796	-1.0417	-1.0890	0.3737	0.1458	0.4352	-0.4643	0.2029	-3.8918	12.8640	4.0415	0.3319	-0.6770	0.0101	-3.5795	10.4605	3.2030	0.5883	-0.4471	0.3469	-8.2843	100.4371	23.7681	1.6757	-0.2511	0.0539
3060.5590	-1.3045	-2.7857	-1.1530	-1.7014	0.0749	-1.0397	-1.0887	0.3734	0.1457	0.4395	-0.4641	0.2044	-4.1050	12.5308	3.9719	0.4099	-0.7094	0.0781	-3.5803	10.4621	3.2203	0.5926	-0.4471	0.3472	-8.2552	100.5385	23.9388	1.7049	-0.2578	0.0539
3060.5690	-1.3154	-2.7819	-1.1516	-1.6969	0.0703	-1.0376	-1.0951	0.3685	0.1411	0.4496	-0.4664	0.2095	-4.0909	12.6102	4.0855	0.3698	-0.6019	-0.0047	-3.5811	10.4634	3.2370	0.5969	-0.4470	0.3475	-8.2265	100.6351	24.1038	1.7337	-0.2644	0.0539
3060.5810	-1.3286	-2.7776	-1.1499	-1.6914	0.0647	-1.0351	-1.0983	0.3647	0.1437	0.4527	-0.4572	0.2135	-4.0773	12.5406	4.0479	0.3124	-0.6713	-0.0472	-3.5821	10.4649	3.2571	0.6021	-0.4469	0.3479	-8.1923	100.7519	24.3021	1.7687	-0.2724	0.0539
3060.5910	-1.3397	-2.7740	-1.1484	-1.6868	0.0601	-1.0330	-1.0999	0.3612	0.1416	0.4497	-0.4572	0.2119	-4.4637	12.6485	4.0943	0.3577	-0.6280	0.0050	-3.5829	10.4659	3.2736	0.6064	-0.4469	0.3482	-8.1634	100.8457	24.4648	1.7979	-0.2792	0.0539
3060.6010	-1.3507	-2.7703	-1.1470	-1.6823	0.0555	-1.0308	-1.1076	0.3571	0.1424	0.4505	-0.4544	0.2158	-4.0962	12.4268	4.0163	0.3450	-0.5987	-0.1017	-3.5838	10.4667	3.2897	0.6107	-0.4468	0.3485	-8.1352	100.9373	24.6235	1.8264	-0.2857	0.0539
3060.6110	-1.3618	-2.7668	-1.1456	-1.6778	0.0511	-1.0287	-1.1098	0.3536	0.1442	0.4548	-0.4483	0.2123	-4.0604	12.4084	3.8969	0.4471	-0.7383	-0.0186	-3.5846	10.4675	3.3058	0.6149	-0.4467	0.3489	-8.1069	101.0281	24.7820	1.8543	-0.2922	0.0539
3060.6210	-1.3729	-2.7633	-1.1442	-1.6733	0.0467	-1.0266	-1.1125	0.3482	0.1408	0.4650	-0.4556	0.2103	-4.2624	12.8583	4.1779	0.3921	-0.6484	0.0631	-3.4675	10.1534	3.1886	0.6057	-0.4363	0.3506	-6.6683	97.3641	23.6343	1.7391	-0.1882	0.0690
3060.6330	-1.3863	-2.7592	-1.1426	-1.6677	0.0414	-1.0240	-1.1187	0.3394	0.1393	0.4724	-0.4458	0.2144	-3.7259	12.9122	4.2204	0.4038	-0.7565	-0.0486	-3.4656	10.1477	3.2062	0.6103	-0.4357	0.3511	-6.6112	97.4565	23.8240	1.7725	-0.1960	0.0690
3060.6430	-1.3975	-2.7558	-1.1412	-1.6629	0.0369	-1.0219	-1.1178	0.3381	0.1392	0.4744	-0.4427	0.2098	-4.2990	12.5292	4.1209	0.4197	-0.7369	0.0649	-3.4640	10.1431	3.2210	0.6142	-0.4353	0.3515	-6.5637	97.5346	23.9845	1.8008	-0.2025	0.0690
3060.6530	-1.4087	-2.7525	-1.1399	-1.6581	0.0324	-1.0198	-1.1221	0.3315	0.1365	0.4775	-0.4404	0.2197	-4.1730	12.6462	4.3233	0.4402	-0.6371	-0.0353	-3.4626	10.1380	3.2350	0.6181	-0.4348	0.3519	-6.5176	97.6072	24.1368	1.8284	-0.2090	0.0690
3060.6630	-1.4199	-2.7492	-1.1385	-1.6533	0.0281	-1.0175	-1.1291	0.3282	0.1383	0.4768	-0.4289	0.2160	-3.7590	12.5603	4.3720	0.3964	-0.6699	-0.0053	-3.4612	10.1332	3.2495	0.6220	-0.4344	0.3523	-6.4715	97.6824	24.2930	1.8566	-0.2156	0.0690
3060.6750	-1.4335	-2.7453	-1.1369	-1.6476	0.0228	-1.0149	-1.1281	0.3209	0.1376	0.4809	-0.4300	0.2194	-4.1113	12.7156	4.1252	0.4271	-0.6062	0.0140	-3.4596	10.1269	3.2659	0.6265	-0.4338	0.3528	-6.4181	97.7678	24.4719	1.8887	-0.2231	0.0690
3060.6850	-1.4449	-2.7421	-1.1355	-1.6428	0.0185	-1.0127	-1.1353	0.3180	0.1359	0.4894	-0.4212	0.2181	-3.7603	12.3254	4.2367	0.4420	-0.6526	-0.0023	-3.4583	10.1216	3.2795	0.6302	-0.4333	0.3532	-6.3740	97.8375	24.6202	1.9153	-0.2293	0.0690
3060.6950	-1.4562	-2.7390	-1.1342	-1.6380	0.0144	-1.0106	-1.1337	0.3117	0.1375	0.4937	-0.4195	0.2160	-4.0003	12.1984	4.0831	0.5395	-0.6735	0.0754	-3.4571	10.1162	3.2929	0.6340	-0.4328	0.3536	-6.3308	97.9065	24.7664	1.9416	-0.2355	0.0690
3060.7050	-1.4676	-2.7359	-1.1329	-1.6331	0.0103	-1.0084	-1.1364	0.3059	0.1330	0.4982	-0.4155	0.2234	-4.0695	12.1329	4.3089	0.5539	-0.7164	0.0483	-3.4560	10.1106	3.3059	0.6377	-0.4323	0.3540	-6.2884	97.9725	24.9087	1.9678	-0.2416	0.0690
3060.7170	-1.4812	-2.7323	-1.1313	-1.6269	0.0054	-1.0057	-1.1452	0.2970	0.1313	0.5016	-0.4114	0.2228	-3.6323	12.4924	4.4391	0.4628	-0.7236	0.0763	-3.4547	10.1037	3.3211	0.6421	-0.4317	0.3545	-6.2389	98.0505	25.0755	1.9990	-0.2490	0.0690
3060.7270	-1.4927	-2.7293	-1.1300	-1.6219	0.0012	-1.0035	-1.1403	0.2907	0.1284	0.4981	-0.4117	0.2264	-3.9032	12.2700	4.4396	0.4805	-0.7108	0.0486	-3.2166	9.9427	3.2570	0.6296	-0.4271	0.3548	-3.3747	96.2758	24.4698	1.8580	-0.2120	0.0669
3060.7370	-1.5041	-2.7265	-1.1287	-1.6169	-0.0028	-1.0011	-1.1437	0.2826	0.1282	0.5010	-0.4032	0.2268	-3.5320	12.6042	4.2892	0.4813	-0.7052	0.0101	-3.2128	9.9345	3.2692	0.6323	-0.4265	0.3552	-3.3196	96.3324	24.6157	1.8840	-0.2182	0.0669
3060.7470	-1.5155	-2.7236	-1.1274	-1.6120	-0.0069	-0.9990	-1.1447	0.2788	0.1278	0.5016	-0.4038	0.2270	-3.5713	12.2829	4.3081	0.5236	-0.6092	0.0436	-3.2092	9.9263	3.2812	0.6349	-0.4259	0.3555	-3.2658	96.3890	24.7598	1.9096	-0.2244	0.0669
3060.7570	-1.5269	-2.7209	-1.1261	-1.6070	-0.0108	-0.9967	-1.1424	0.2731	0.1218	0.5056	-0.3935	0.2302	-3.9939	12.3133	4.5328	0.5739	-0.7023	0.0543	-3.2057	9.9177	3.2926	0.6375	-0.4252	0.3559	-3.2136	96.4418	24.8984	1.9345	-0.2303	0.0669
3060.7690	-1.5407	-2.7177	-1.1247	-1.6009	-0.0155	-0.9938	-1.1510	0.2684	0.1209	0.5130	-0.3928	0.2345	-3.3988	11.9227	4.4483	0.4974	-0.6352	-0.0822	-3.2016	9.9073	3.3060	0.6406	-0.4245	0.3564	-3.1523	96.5035	25.0623	1.9643	-0.2375	0.0669
3060.7790	-1.5522	-2.7151	-1.1234	-1.5958	-0.0193	-0.9916	-1.1477	0.2581	0.1216	0.5104	-0.3811	0.2278	-3.6569	12.2918	4.2851	0.5815	-0.8030	0.0653	-3.1984	9.8986	3.3167	0.6431	-0.4238	0.3568	-3.1033	96.5542	25.1936	1.9887	-0.2434	0.0669
3060.7890	-1.5637	-2.7126	-1.1223	-1.5905	-0.0233	-0.9893	-1.1476	0.2535	0.1172	0.5078	-0.3868	0.2326	-3.8196	12.0912	4.5317	0.4926	-0.5944	0.0604	-3.1952	9.8896	3.3272	0.6457	-0.4232	0.3572	-3.0550	96.6019	25.3226	2.0130	-0.2493	0.0669
3060.7990	-1.5751	-2.7101	-1.1211	-1.5855	-0.0271	-0.9869	-1.1518	0.2459	0.1151	0.5059	-0.3752	0.2331	-3.3198	12.2159	4.3919	0.5544	-0.6764	0.0022	-3.1921	9.8805	3.3373	0.6481	-0.4225	0.3576	-3.0082	96.6484	25.4484	2.0364	-0.2549	0.0669
3060.8110	-1.5890	-2.7072	-1.1197	-1.5795	-0.0316	-0.9842	-1.1484	0.2399	0.1107	0.5118	-0.3742	0.2330	-3.9037	12.2429	4.3296	0.6311	-0.5878	0.0353	-3.1886	9.8695	3.3491	0.6510	-0.4217	0.3581	-2.9538	96.7029	25.5958	2.0638	-0.2615	0.0669
3060.8200	-1.5982	-2.7054	-1.1188	-1.5754	-0.0345	-0.9823	-1.1518	0.2368	0.1073	0.5185	-0.3574	0.2362	-3.6210	11.8778	4.4908	0.5845	-0.7656	0.0581	-3.0955	9.8001	3.3259	0.6468	-0.4195	0.3583	-1.8326	95.9985	25.3897	2.0167	-0.2490	0.0657
3060.8310	-1.6120	-2.7026	-1.1175	-1.5693	-0.0389	-0.9795	-1.1517	0.2241	0.1042	0.5183	-0.3561	0.2333	-3.4292	12.1576	4.3715	0.6070	-0.6818	0.1203	-3.0117	9.7335	3.3102	0.6441	-0.4172	0.3587	-0.8324	95.4063	25.2772	1.9875	-0.2411	0.0647
3060.8410	-1.6236	-2.7004	-1.1166	-1.5640	-0.0424	-0.9772	-1.1494	0.2190	0.1000	0.5174	-0.3534	0.2372	-3.7188	12.0463	4.4474	0.6218	-0.7508	0.1328	-3.0072	9.7221	3.3188	0.6462	-0.4165	0.3591	-0.7816	95.4412	25.3970	2.0099	-0.2466	0.0647
3060.8530	-1.6373	-2.6978	-1.1153	-1.5577	-0.0466	-0.9743	-1.1531	0.2068	0.0996	0.5109	-0.3545	0.2410	-3.2050	12.3246	4.4188	0.6039	-0.6778	0.1230	-3.0020	9.7084	3.3287	0.6487	-0.4155	0.3595	-0.7229	95.4825	25.5357	2.0364	-0.2531	0.0647
3060.8630	-1.6488	-2.6958	-1.1143	-1.5526	-0.0500	-0.9719	-1.1488	0.2014	0.0967	0.5114	-0.3444	0.2454	-3.6266	12.4285	4.3899	0.6507	-0.7674	0.0850	-2.9978	9.6969	3.3367	0.6507	-0.4147	0.3599	-0.6756	95.5161	25.6490	2.0574	-0.2583	0.0647
3060.8730	-1.6604	-2.6938	-1.1134	-1.5475	-0.0535	-0.9695	-1.1500	0.1984	0.0919	0.5144	-0.3473	0.2413	-3.5533	11.9552	4.4488	0.6214	-0.6649	0.1389	-2.9937	9.6852	3.3443	0.6527	-0.4139	0.3603	-0.6297	95.5482	25.7588	2.0781	-0.2634	0.0647
3060.8830	-1.6718	-2.6919	-1.1125	-1.5424	-0.0569	-0.9671	-1.1522	0.1876	0.0913	0.5137	-0.3393	0.2415	-3.1717	12.2962	4.4427	0.6808	-0.7433	0.0807	-2.9898	9.6733	3.3513	0.6546	-0.4130	0.3607	-0.5856	95.5771	25.8631	2.0983	-0.2683	0.0647
3060.8950	-1.6857	-2.6896	-1.1115	-1.5363	-0.0609	-0.9642	-1.1483	0.1818	0.0850	0.5180	-0.3355	0.2430	-3.7440	11.9629	4.6650	0.7059	-0.7261	0.1624	-2.9853	9.6588	3.3590	0.6568	-0.4120	0.3611	-0.5350	95.6089	25.9807	2.1217	-0.2741	0.0647
3060.9050	-1.6972	-2.6879	-1.1106	-1.5310	-0.0642	-0.9617	-1.1522	0.1764	0.0829	0.5169	-0.3260	0.2453	-2.9519	11.8952	4.6947	0.6065	-0.6546	0.0523	-2.9816	9.6468	3.3656	0.6586	-0.4112	0.3615	-0.4937	95.6369	26.0800	2.1415	-0.2789	0.0647
3060.9150	-1.7086	-2.6862	-1.1098	-1.5258	-0.0675	-0.9592	-1.1483	0.1650	0.0830	0.5130	-0.3251	0.2424	-3.6139	12.1712	4.3839	0.6412	-0.6523	0.1633	-2.9780	9.6347	3.3716	0.6604	-0.4103	0.3619	-0.4541	95.6639	26.1742	2.1605	-0.2836	0.0647
3060.9250	-1.7201	-2.6846	-1.1090	-1.5207	-0.0707	-0.9567	-1.1479	0.1588	0.0799	0.5128	-0.3145	0.2443	-3.2880	12.1517	4.4327	0.6608	-0.6630	0.1091	-2.8435	9.5462	3.3388	0.6538	-0.4077	0.3619	1.1469	94.7819	25.8903	2.0905	-0.2698	0.0603
3060.9350	-1.7315	-2.6831	-1.1082	-1.5157	-0.0738	-0.9543	-1.1497	0.1526	0.0757	0.5152	-0.3106	0.2395	-2.9979	12.0321	4.3605	0.6791	-0.7396	0.1759	-2.8388	9.5329	3.3442	0.6554	-0.4068	0.3622	1.1895	94.8045	25.9849	2.1088	-0.2743	0.0603
3060.9470	-1.7454	-2.6813	-1.1074	-1.5096	-0.0775	-0.9513	-1.1440	0.1476	0.0683	0.5199	-0.3096	0.2462	-3.4553	11.5934	4.7568	0.7265	-0.6594	0.1472	-2.8335	9.5166	3.3499	0.6571	-0.4056	0.3627	1.2381	94.8277	26.0904	2.1299	-0.2796	0.0603
3060.9570	-1.7568	-2.6799	-1.1067	-1.5044	-0.0805	-0.9489	-1.1455	0.1356	0.0660	0.5168	-0.2947	0.2452	-2.9561	11.9130	4.7384	0.6905	-0.7606	0.1777	-2.8291	9.5030	3.3543	0.6586	-0.4047	0.3630	1.2771	94.8466	26.1748	2.1473	-0.2839	0.0603
3060.9670	-1.7682	-2.6786	-1.1060	-1.4991	-0.0835	-0.9464	-1.1420	0.1289	0.0642	0.5127	-0.3007	0.2503	-3.2242	11.8326	4.6191	0.7317	-0.6824	0.1805	-2.8249	9.4893	3.3584	0.6600	-0.4037	0.3634	1.3147	94.8649	26.2556	2.1644	-0.2881	0.0603
3060.9770	-1.7796	-2.6773	-1.1055	-1.4939	-0.0865	-0.9438	-1.1401	0.1214	0.0630	0.5074	-0.2898	0.2495	-3.4146	11.8300	4.5269	0.6646	-0.6635	0.1429	-2.8207	9.4757	3.3622	0.6614	-0.4028	0.3638	1.3512	94.8829	26.3345	2.1813	-0.2923	0.0603
3060.9890	-1.7934	-2.6760	-1.1047	-1.4879	-0.0898	-0.9409	-1.1440	0.1140	0.0613	0.5035	-0.2835	0.2529	-2.6856	11.6479	4.4169	0.7029	-0.7532	0.1414	-2.8159	9.4590	3.3662	0.6630	-0.4016	0.3642	1.3929	94.9016	26.4228	2.2003	-0.2971	0.0603
3060.9990	-1.8049	-2.6749	-1.1041	-1.4830	-0.0927	-0.9384	-1.1379	0.1067	0.0544	0.5073	-0.2847	0.2510	-3.2908	11.5989	4.5545	0.7494	-0.6428	0.2209	-2.8121	9.4451	3.3690	0.6643	-0.4006	0.3645	1.4260	94.9169	26.4912	2.2155	-0.3009	0.0603
3061.0090	-1.8162	-2.6739	-1.1037	-1.4780	-0.0955	-0.9358	-1.1380	0.0935	0.0477	0.5131	-0.2725	0.2551	-2.8817	12.1553	4.9051	0.7566	-0.7263	0.1632	-2.8083	9.4310	3.3714	0.6655	-0.3996	0.3649	1.4578	94.9301	26.5556	2.2303	-0.3045	0.0603
3061.0200	-1.8275	-2.6730	-1.1032	-1.4729	-0.0982	-0.9333	-1.1365	0.0888	0.0508	0.5103	-0.2706	0.2508	-2.8455	11.9456	4.4740	0.7613	-0.7474	0.2570	-2.7464	9.3978	3.3629	0.6635	-0.3984	0.3649	2.1856	94.7149	26.5136	2.2107	-0.3055	0.0562
3061.0310	-1.8413	-2.6720	-1.1026	-1.4665	-0.1014	-0.9301	-1.1302	0.0797	0.0429	0.5054	-0.2629	0.2601	-3.3054	11.9679	4.6929	0.7132	-0.7112	0.0939	-2.6906	9.3639	3.3561	0.6620	-0.3969	0.3649	2.8269	94.5313	26.5000	2.1992	-0.3078	0.0527
3061.0410	-1.8526	-2.6713	-1.1022	-1.4615	-0.1040	-0.9275	-1.1328	0.0727	0.0400	0.4997	-0.2580	0.2564	-2.6590	12.0726	4.6189	0.6872	-0.7550	0.1000	-2.6862	9.3493	3.3575	0.6630	-0.3959	0.3652	2.8582	94.5428	26.5593	2.2132	-0.3113	0.0527
3061.0510	-1.8639	-2.6706	-1.1018	-1.4566	-0.1065	-0.9250	-1.1279	0.0656	0.0361	0.4980	-0.2516	0.2559	-2.9448	12.0195	4.6196	0.7948	-0.7609	0.1628	-2.6819	9.3346	3.3586	0.6640	-0.3948	0.3656	2.8883	94.5524	26.6149	2.2266	-0.3146	0.0527
3061.0610	-1.8751	-2.6699	-1.1016	-1.4517	-0.1091	-0.9224	-1.1262	0.0612	0.0298	0.5012	-0.2526	0.2558	-3.0674	11.5603	4.8994	0.7896	-0.6321	0.2158	-2.6777	9.3197	3.3593	0.6648	-0.3938	0.3659	2.9172	94.5601	26.6661	2.2396	-0.3179	0.0527
3061.0730	-1.8886	-2.6692	-1.1012	-1.4457	-0.1120	-0.9193	-1.1259	0.0511	0.0275	0.5028	-0.2352	0.2604	-2.6766	11.5015	4.8335	0.8389	-0.8667	0.2016	-2.6728	9.3020	3.3597	0.6654	-0.3925	0.3663	2.9507	94.5703	26.7239	2.2547	-0.3217	0.0527
3061.0830	-1.8999	-2.6688	-1.1010	-1.4407	-0.1144	-0.9167	-1.1197	0.0412	0.0223	0.5014	-0.2430	0.2629	-3.1637	11.6077	4.8792	0.7679	-0.7128	0.2065	-2.6687	9.2871	3.3596	0.6659	-0.3914	0.3666	2.9775	94.5789	26.7681	2.2672	-0.3248	0.0527
3061.0930	-1.9112	-2.6685	-1.1008	-1.4355	-0.1168	-0.9141	-1.1194	0.0324	0.0198	0.4953	-0.2322	0.2640	-3.0200	11.7199	4.8799	0.7180	-0.7723	0.1476	-2.6647	9.2723	3.3593	0.6665	-0.3904	0.3669	3.0035	94.5869	26.8094	2.2795	-0.3279	0.0527
3061.1030	-1.9222	-2.6682	-1.1005	-1.4306	-0.1191	-0.9115	-1.1178	0.0238	0.0191	0.4885	-0.2326	0.2641	-2.7440	11.8186	4.7054	0.7601	-0.6957	0.1826	-2.6609	9.2575	3.3586	0.6669	-0.3893	0.3672	3.0285	94.5953	26.8474	2.2912	-0.3309	0.0527
3061.1130	-1.9334	-2.6680	-1.1004	-1.4258	-0.1214	-0.9088	-1.1137	0.0160	0.0144	0.4868	-0.2264	0.2654	-3.0838	12.0828	4.7558	0.7460	-0.7015	0.1600	-2.6571	9.2426	3.3573	0.6673	-0.3882	0.3675	3.0524	94.6027	26.8798	2.3022	-0.3336	0.0527
3061.1250	-1.9467	-2.6678	-1.1003	-1.4201	-0.1241	-0.9057	-1.1156	0.0096	0.0102	0.4894	-0.2197	0.2653	-2.6328	11.7772	4.5542	0.8155	-0.6399	0.1873	-2.5606	8.9624	3.1732	0.6638	-0.3877	0.3668	4.1762	94.6611	26.9027	2.2742	-0.3452	0.0413
3061.1350	-1.9579	-2.6678	-1.1002	-1.4152	-0.1262	-0.9030	-1.1088	0.0002	0.0028	0.4931	-0.2095	0.2666	-2.8818	10.9294	4.5569	0.7721	-0.7059	0.2252	-2.5563	7.9678	2.9378	0.6639	-0.3866	0.3670	4.2000	94.6663	26.9327	2.2848	-0.3479	0.0413
3061.1450	-1.9690	-2.6679	-1.1002	-1.4103	-0.1283	-0.9003	-1.1053	-0.0052	0.0001	0.4879	-0.2047	0.2686	-3.0249	9.8730	4.3179	0.7520	-0.7707	0.1163	-2.5520	6.9494	2.6994	0.6640	-0.3855	0.3673	4.2228	94.6702	26.9556	2.2950	-0.3505	0.0413
3061.1550	-1.9800	-2.6680	-1.1003	-1.4054	-0.1303	-0.8977	-1.1080	-0.0166	-0.0032	0.4802	-0.2067	0.2626	-2.6004	9.7111	4.0596	0.7614	-0.6775	0.1961	-2.5477	6.5342	2.4491	0.6640	-0.3844	0.3675	4.2451	94.6738	26.9777	2.3049	-0.3530	0.0413
3061.1670	-1.9933	-2.6683	-1.1004	-1.3996	-0.1328	-0.8945	-1.1012	-0.0197	-0.0103	0.4740	-0.1930	0.2666	-2.9046	9.2113	4.0147	0.7876	-0.7237	0.1925	-2.5427	6.5178	2.1481	0.6640	-0.3831	0.3678	4.2709	94.6773	26.9970	2.3162	-0.3558	0.0413
3061.1770	-2.0042	-2.6685	-1.1005	-1.3948	-0.1347	-0.8918	-1.1008	-0.0251	-0.0124	0.4729	-0.1878	0.2641	-2.8262	8.9245	3.8263	0.8335	-0.7248	0.2179	-2.5386	6.5042	2.0817	0.6640	-0.3819	0.3681	4.2918	94.6794	27.0106	2.3251	-0.3581	0.0413
3061.1870	-2.0152	-2.6688	-1.1006	-1.3902	-0.1365	-0.8891	-1.0977	-0.0319	-0.0139	0.4709	-0.1824	0.2664	-2.6746	8.8104	3.6901	0.8896	-0.8122	0.2331	-2.5345	6.4906	2.0788	0.6639	-0.3808	0.3683	4.3124	94.6828	27.0246	2.3339	-0.3603	0.0414
3061.1970	-2.0261	-2.6692	-1.1008	-1.3856	-0.1383	-0.8865	-1.0927	-0.0398	-0.0203	0.4755	-0.1835	0.2680	-2.9829	8.5381	3.8877	0.9092	-0.7856	0.2627	-2.5304	6.4768	2.0752	0.6638	-0.3797	0.3686	4.3322	94.6838	27.0322	2.3422	-0.3624	0.0414
3061.2090	-2.0392	-2.6697	-1.1010	-1.3800	-0.1405	-0.8833	-1.0942	-0.0490	-0.0200	0.4744	-0.1791	0.2715	-2.3785	8.2331	3.6160	0.9097	-0.7564	0.2465	-2.5256	6.4605	2.0707	0.6637	-0.3783	0.3689	4.3557	94.6870	27.0387	2.3520	-0.3648	0.0414
3061.2200	-2.0502	-2.6702	-1.1012	-1.3751	-0.1423	-0.8806	-1.0873	-0.0589	-0.0231	0.4705	-0.1713	0.2739	-2.6981	8.1498	3.4660	0.8642	-0.8042	0.2564	-2.4812	6.4703	2.0756	0.6626	-0.3783	0.3684	4.8586	94.9701	27.1301	2.3505	-0.3783	0.0333
3061.2290	-2.0611	-2.6709	-1.1015	-1.3703	-0.1440	-0.8779	-1.0834	-0.0677	-0.0282	0.4654	-0.1685	0.2754	-2.7987	8.2676	3.3090	0.7544	-0.7208	0.1617	-2.4418	6.4777	2.0794	0.6616	-0.3781	0.3679	5.2957	95.2166	27.2090	2.3504	-0.3902	0.0263
3061.2390	-2.0718	-2.6716	-1.1017	-1.3658	-0.1456	-0.8751	-1.0827	-0.0743	-0.0286	0.4570	-0.1657	0.2755	-2.3767	8.1623	2.8668	0.7947	-0.7075	0.2187	-2.4374	6.4647	2.0749	0.6612	-0.3770	0.3680	5.3145	95.2195	27.2078	2.3578	-0.3921	0.0263
3061.2490	-2.0827	-2.6724	-1.1020	-1.3612	-0.1473	-0.8724	-1.0759	-0.0812	-0.0342	0.4568	-0.1604	0.2758	-2.5441	8.0154	2.9184	0.8407	-0.6877	0.2167	-2.4330	6.4516	2.0702	0.6608	-0.3760	0.3682	5.3330	95.2213	27.2036	2.3649	-0.3938	0.0263
3061.2610	-2.0955	-2.6734	-1.1025	-1.3559	-0.1491	-0.8691	-1.0724	-0.0899	-0.0393	0.4584	-0.1513	0.2746	-2.7767	7.8187	2.9003	0.8567	-0.7360	0.2054	-2.4277	6.4357	2.0639	0.6603	-0.3746	0.3684	5.3547	95.2217	27.1921	2.3729	-0.3958	0.0263
3061.2710	-2.1062	-2.6744	-1.1029	-1.3514	-0.1506	-0.8663	-1.0738	-0.1008	-0.0415	0.4543	-0.1487	0.2685	-2.2528	8.1873	2.6189	0.8206	-0.7698	0.2751	-2.4233	6.4225	2.0582	0.6598	-0.3735	0.3686	5.3727	95.2220	27.1783	2.3793	-0.3975	0.0264
3061.2810	-2.1170	-2.6754	-1.1033	-1.3467	-0.1520	-0.8636	-1.0657	-0.1042	-0.0503	0.4522	-0.1446	0.2752	-2.6563	7.8043	2.8414	0.7878	-0.7416	0.1917	-2.4190	6.4093	2.0521	0.6593	-0.3724	0.3687	5.3906	95.2220	27.1604	2.3855	-0.3990	0.0264
3061.2910	-2.1276	-2.6766	-1.1039	-1.3422	-0.1534	-0.8608	-1.0633	-0.1132	-0.0589	0.4431	-0.1369	0.2705	-2.5189	7.9635	3.0081	0.8428	-0.7584	0.2776	-2.4146	6.3958	2.0454	0.6588	-0.3713	0.3689	5.4084	95.2201	27.1371	2.3915	-0.4005	0.0264
3061.3030	-2.1403	-2.6781	-1.1046	-1.3368	-0.1550	-0.8576	-1.0584	-0.1251	-0.0634	0.4345	-0.1373	0.2736	-2.4733	8.4685	3.0464	0.9074	-0.7377	0.2163	-2.4094	6.3797	2.0371	0.6582	-0.3700	0.3691	5.4296	95.2172	27.1054	2.3980	-0.4022	0.0264
3061.3130	-2.1508	-2.6793	-1.1053	-1.3326	-0.1564	-0.8549	-1.0539	-0.1303	-0.0683	0.4369	-0.1287	0.2735	-2.6398	8.3274	3.1539	0.8787	-0.6421	0.2599	-2.4051	6.3661	2.0295	0.6576	-0.3688	0.3692	5.4471	95.2123	27.0734	2.4030	-0.4034	0.0264
3061.3230	-2.1614	-2.6807	-1.1060	-1.3283	-0.1576	-0.8521	-1.0545	-0.1374	-0.0710	0.4386	-0.1184	0.2764	-2.3389	8.5149	3.0408	0.8546	-0.8046	0.2350	-2.3418	6.4342	2.0565	0.6574	-0.3708	0.3676	6.1679	96.1806	27.3803	2.4129	-0.4376	0.0081
3061.3330	-2.1719	-2.6820	-1.1067	-1.3240	-0.1588	-0.8494	-1.0505	-0.1402	-0.0747	0.4372	-0.1180	0.2754	-2.3614	8.0957	3.0246	0.9378	-0.8274	0.3215	-2.3372	6.4216	2.0490	0.6566	-0.3698	0.3677	6.1849	96.1755	27.3463	2.4177	-0.4388	0.0081
3061.3450	-2.1845	-2.6838	-1.1076	-1.3188	-0.1602	-0.8461	-1.0425	-0.1509	-0.0815	0.4351	-0.1182	0.2772	-2.6758	8.4798	3.2911	0.8928	-0.7225	0.2744	-2.3316	6.4063	2.0394	0.6557	-0.3685	0.3677	6.2054	96.1680	27.2995	2.4231	-0.4402	0.0081
3061.3550	-2.1949	-2.6854	-1.1085	-1.3144	-0.1613	-0.8433	-1.0421	-0.1575	-0.0815	0.4280	-0.1119	0.2788	-2.1392	8.5174	2.9412	0.9261	-0.7640	0.2769	-2.3269	6.3937	2.0315	0.6550	-0.3675	0.3678	6.2226	96.1628	27.2612	2.4278	-0.4414	0.0081
3061.3650	-2.2053	-2.6870	-1.1093	-1.3101	-0.1625	-0.8405	-1.0344	-0.1648	-0.0857	0.4231	-0.1087	0.2735	-2.5073	8.5272	3.0356	0.9047	-0.7080	0.3071	-2.3222	6.3809	2.0229	0.6542	-0.3665	0.3678	6.2401	96.1559	27.2162	2.4320	-0.4424	0.0081
3061.3770	-2.2177	-2.6890	-1.1103	-1.3050	-0.1637	-0.8371	-1.0304	-0.1684	-0.0871	0.4142	-0.0965	0.2766	-2.5131	8.2010	2.8537	0.8978	-0.7516	0.2343	-2.3165	6.3656	2.0124	0.6532	-0.3652	0.3679	6.2611	96.1482	27.1609	2.4370	-0.4436	0.0081
3061.3870	-2.2280	-2.6907	-1.1112	-1.3009	-0.1647	-0.8344	-1.0311	-0.1795	-0.0925	0.4120	-0.0941	0.2712	-2.0627	8.4820	2.9106	0.8925	-0.8103	0.3271	-2.3118	6.3528	2.0033	0.6524	-0.3642	0.3680	6.2788	96.1410	27.1110	2.4406	-0.4446	0.0081
3061.3970	-2.2383	-2.6926	-1.1122	-1.2968	-0.1656	-0.8316	-1.0211	-0.1836	-0.0981	0.4139	-0.0954	0.2769	-2.3757	8.4228	3.0350	0.9093	-0.7262	0.2390	-2.3071	6.3399	1.9937	0.6515	-0.3631	0.3680	6.2967	96.1319	27.0561	2.4438	-0.4453	0.0081
3061.4070	-2.2484	-2.6944	-1.1132	-1.2927	-0.1665	-0.8289	-1.0192	-0.1872	-0.1004	0.4145	-0.0873	0.2759	-2.6103	8.0063	3.0299	0.8930	-0.7601	0.2818	-2.3023	6.3269	1.9838	0.6506	-0.3620	0.3681	6.3149	96.1225	26.9985	2.4470	-0.4461	0.0081
3061.4200	-2.2606	-2.6968	-1.1144	-1.2878	-0.1675	-0.8256	-1.0175	-0.1986	-0.1034	0.4086	-0.0816	0.2770	-2.2479	8.1952	2.8965	0.9225	-0.8001	0.2686	-2.2746	6.3733	1.9989	0.6509	-0.3629	0.3671	6.5992	96.8518	27.1939	2.4654	-0.4703	-0.0030
3061.4290	-2.2707	-2.6988	-1.1154	-1.2837	-0.1684	-0.8228	-1.0100	-0.2052	-0.1021	0.4063	-0.0822	0.2810	-2.6089	8.2406	2.8776	0.8565	-0.7622	0.2144	-2.2508	6.4150	2.0122	0.6511	-0.3639	0.3661	6.8433	97.4797	27.3600	2.4809	-0.4911	-0.0126
3061.4390	-2.2808	-2.7009	-1.1165	-1.2796	-0.1692	-0.8201	-1.0074	-0.2080	-0.1078	0.3968	-0.0745	0.2765	-2.5526	8.1215	2.9527	0.8870	-0.7804	0.3049	-2.2458	6.4033	2.0021	0.6501	-0.3629	0.3660	6.8611	97.4685	27.2958	2.4837	-0.4918	-0.0126
3061.4490	-2.2909	-2.7031	-1.1176	-1.2756	-0.1699	-0.8174	-1.0077	-0.2174	-0.1112	0.3917	-0.0733	0.2792	-1.9752	8.3588	3.0035	0.8914	-0.7738	0.2676	-2.2408	6.3914	1.9915	0.6491	-0.3620	0.3660	6.8791	97.4555	27.2267	2.4863	-0.4924	-0.0126
3061.4610	-2.3030	-2.7057	-1.1190	-1.2710	-0.1708	-0.8140	-0.9964	-0.2257	-0.1171	0.3884	-0.0730	0.2764	-2.5966	8.6526	3.1875	0.9202	-0.6398	0.3135	-2.2348	6.3770	1.9783	0.6478	-0.3608	0.3659	6.9008	97.4372	27.1400	2.4890	-0.4930	-0.0126
3061.4710	-2.3129	-2.7080	-1.1202	-1.2672	-0.1714	-0.8112	-0.9952	-0.2261	-0.1185	0.3880	-0.0642	0.2796	-2.1919	8.1353	3.1162	0.9478	-0.7058	0.2857	-2.2297	6.3649	1.9672	0.6468	-0.3599	0.3658	6.9192	97.4217	27.0660	2.4910	-0.4935	-0.0126
3061.4810	-2.3228	-2.7103	-1.1214	-1.2634	-0.1720	-0.8085	-0.9933	-0.2342	-0.1199	0.3870	-0.0594	0.2739	-2.0205	8.3731	2.9969	1.0106	-0.7507	0.3295	-2.2247	6.3528	1.9559	0.6457	-0.3589	0.3657	6.9379	97.4060	26.9895	2.4928	-0.4940	-0.0126
3061.4930	-2.3346	-2.7132	-1.1229	-1.2588	-0.1728	-0.8051	-0.9834	-0.2411	-0.1270	0.3878	-0.0551	0.2750	-2.6324	8.4516	3.1904	0.9226	-0.7547	0.2723	-2.2186	6.3382	1.9418	0.6444	-0.3578	0.3656	6.9607	97.3860	26.8937	2.4950	-0.4945	-0.0126
3061.5030	-2.3444	-2.7156	-1.1242	-1.2549	-0.1732	-0.8024	-0.9834	-0.2488	-0.1277	0.3829	-0.0473	0.2758	-2.2513	8.3188	3.0590	0.8741	-0.8467	0.2574	-2.2135	6.3259	1.9298	0.6433	-0.3568	0.3656	6.9799	97.3671	26.8103	2.4967	-0.4949	-0.0126
3061.5130	-2.3542	-2.7180	-1.1255	-1.2511	-0.1737	-0.7996	-0.9808	-0.2543	-0.1326	0.3726	-0.0470	0.2721	-1.9184	8.4073	3.2434	0.9757	-0.8707	0.3159	-2.2083	6.3136	1.9173	0.6422	-0.3559	0.3655	6.9998	97.3489	26.7234	2.4981	-0.4952	-0.0126
3061.5230	-2.3640	-2.7206	-1.1268	-1.2472	-0.1743	-0.7969	-0.9710	-0.2564	-0.1335	0.3697	-0.0506	0.2774	-2.6688	8.1172	3.1590	0.8974	-0.7588	0.2354	-2.1667	6.4244	1.9603	0.6443	-0.3591	0.3633	7.4547	98.7956	27.1788	2.5351	-0.5401	-0.0353
3061.5350	-2.3757	-2.7237	-1.1284	-1.2428	-0.1747	-0.7936	-0.9694	-0.2654	-0.1341	0.3600	-0.0427	0.2711	-2.0976	8.1858	2.8642	0.8954	-0.7952	0.2985	-2.1604	6.4109	1.9456	0.6429	-0.3581	0.3630	7.4767	98.7676	27.0701	2.5365	-0.5404	-0.0353
3061.5450	-2.3853	-2.7265	-1.1298	-1.2393	-0.1752	-0.7909	-0.9652	-0.2678	-0.1379	0.3560	-0.0427	0.2714	-2.0786	8.0340	2.9125	1.0036	-0.7793	0.3148	-2.1551	6.3998	1.9332	0.6417	-0.3573	0.3628	7.4955	98.7454	26.9777	2.5373	-0.5406	-0.0353
3061.5550	-2.3949	-2.7292	-1.1313	-1.2357	-0.1756	-0.7882	-0.9559	-0.2757	-0.1439	0.3611	-0.0428	0.2707	-2.5469	8.3707	3.1711	0.9302	-0.6345	0.3645	-2.1498	6.3884	1.9202	0.6405	-0.3565	0.3626	7.5145	98.7193	26.8798	2.5380	-0.5407	-0.0353
3061.5650	-2.4044	-2.7320	-1.1327	-1.2322	-0.1760	-0.7855	-0.9555	-0.2788	-0.1438	0.3602	-0.0324	0.2732	-2.2387	8.1407	3.0604	0.9240	-0.7252	0.3185	-2.1445	6.3769	1.9069	0.6393	-0.3556	0.3624	7.5338	98.6925	26.7798	2.5386	-0.5408	-0.0353
3061.5770	-2.4159	-2.7354	-1.1344	-1.2280	-0.1763	-0.7823	-0.9527	-0.2878	-0.1451	0.3541	-0.0292	0.2740	-1.7645	8.3686	2.8859	0.9742	-0.7433	0.3485	-2.1380	6.3630	1.8907	0.6378	-0.3546	0.3621	7.5574	98.6598	26.6563	2.5390	-0.5409	-0.0353
3061.5870	-2.4255	-2.7384	-1.1360	-1.2245	-0.1766	-0.7796	-0.9418	-0.2912	-0.1531	0.3538	-0.0294	0.2764	-2.2511	8.4212	3.2431	0.9333	-0.6481	0.2925	-2.1327	6.3512	1.8768	0.6365	-0.3538	0.3619	7.5771	98.6289	26.5488	2.5393	-0.5410	-0.0353
3061.5970	-2.4349	-2.7413	-1.1374	-1.2210	-0.1769	-0.7768	-0.9409	-0.2977	-0.1546	0.3469	-0.0194	0.2752	-2.0841	8.5316	3.2070	0.9885	-0.7271	0.2831	-2.1273	6.3394	1.8627	0.6353	-0.3529	0.3617	7.5972	98.5992	26.4407	2.5396	-0.5410	-0.0353
3061.6070	-2.4442	-2.7443	-1.1390	-1.2174	-0.1770	-0.7741	-0.9386	-0.3016	-0.1563	0.3393	-0.0182	0.2714	-1.7556	8.4990	3.2028	0.9527	-0.7685	0.2975	-2.1218	6.3276	1.8485	0.6340	-0.3521	0.3615	7.6175	98.5686	26.3313	2.5397	-0.5410	-0.0353
3061.6200	-2.4553	-2.7480	-1.1409	-1.2133	-0.1773	-0.7708	-0.9281	-0.3081	-0.1615	0.3345	-0.0197	0.2705	-2.4328	8.6336	3.0405	0.9632	-0.6426	0.2937	-2.0498	6.3345	1.8440	0.6316	-0.3519	0.3596	8.4260	98.7836	26.3219	2.5301	-0.5498	-0.0534
3061.6290	-2.4646	-2.7511	-1.1424	-1.2100	-0.1774	-0.7681	-0.9261	-0.3090	-0.1616	0.3308	-0.0110	0.2659	-2.3446	8.2741	2.8883	0.9209	-0.6783	0.3251	-1.9872	6.3413	1.8412	0.6293	-0.3518	0.3577	9.1211	98.9709	26.3222	2.5217	-0.5574	-0.0690
3061.6410	-2.4757	-2.7549	-1.1443	-1.2061	-0.1775	-0.7649	-0.9235	-0.3164	-0.1639	0.3287	-0.0083	0.2640	-1.7044	8.3326	2.7392	0.9384	-0.7528	0.3147	-1.9800	6.3273	1.8241	0.6275	-0.3247	0.3572	9.1424	98.9289	26.1867	2.5214	-0.5572	-0.0690
3061.6510	-2.4849	-2.7580	-1.1459	-1.2028	-0.1776	-0.7622	-0.9117	-0.3185	-0.1688	0.3305	-0.0070	0.2614	-2.1586	8.0625	2.8816	0.8929	-0.5882	0.3371	-1.9741	6.3153	1.8095	0.6260	-0.2366	0.3568	9.1600	98.8913	26.0702	2.5210	-0.5571	-0.0690
3061.6610	-2.4941	-2.7612	-1.1476	-1.1996	-0.1776	-0.7596	-0.9087	-0.3263	-0.1689	0.3259	-0.0003	0.2628	-2.0946	8.0106	2.7737	0.8786	-0.5909	0.2810	-1.9681	6.3033	1.7946	0.6245	-0.1484	0.3564	9.1778	98.8529	25.9512	2.5204	-0.5569	-0.0690
3061.6710	-2.5030	-2.7645	-1.1493	-1.1965	-0.1776	-0.7570	-0.9068	-0.3285	-0.1751	0.3183	0.0027	0.2576	-1.6501	7.7863	2.6852	0.9458	-0.5538	0.3958	-1.9621	6.2912	1.7795	0.6229	-0.0603	0.3560	9.1954	98.8126	25.8296	2.5197	-0.5567	-0.0690
3061.6830	-2.5138	-2.7685	-1.1515	-1.1926	-0.1776	-0.7539	-0.8960	-0.3391	-0.1775	0.3161	0.0012	0.2631	-2.1870	8.0937	2.9105	0.8752	-0.3676	0.2756	-1.9549	6.2762	1.7605	0.6210	0.0462	0.3555	9.2166	98.7591	25.6761	2.5186	-0.5564	-0.0690
3061.6930	-2.5228	-2.7720	-1.1533	-1.1895	-0.1776	-0.7513	-0.8902	-0.3429	-0.1796	0.3067	0.0086	0.2611	-2.2864	8.0030	2.8049	0.9169	-0.3893	0.3309	-1.9489	6.2634	1.7441	0.6194	0.1351	0.3551	9.2345	98.7117	25.5423	2.5174	-0.5560	-0.0690
3061.7030	-2.5318	-2.7755	-1.1551	-1.1864	-0.1773	-0.7486	-0.8914	-0.3484	-0.1814	0.3001	0.0144	0.2615	-1.4979	8.1457	2.7225	0.9755	-0.4112	0.2814	-1.9429	6.2506	1.7277	0.6178	0.2240	0.3547	9.2523	98.6641	25.4076	2.5161	-0.5556	-0.0690
3061.7150	-2.5423	-2.7797	-1.1574	-1.1828	-0.1773	-0.7455	-0.8811	-0.3553	-0.1887	0.2959	0.0084	0.2577	-1.6950	8.3794	3.1428	0.9527	-0.2276	0.3001	-1.9357	6.2349	1.7071	0.6159	0.2496	0.3542	9.2737	98.6016	25.2383	2.5141	-0.5551	-0.0690
3061.7250	-2.5511	-2.7833	-1.1593	-1.1798	-0.1772	-0.7430	-0.8720	-0.3555	-0.1859	0.2935	0.0123	0.2572	-2.2571	8.3138	3.0101	0.9175	-0.1980	0.2984	-1.8995	6.4131	1.7795	0.6210	0.2442	0.3506	9.6520	100.8216	25.9715	2.5848	-0.6192	-0.1023
3061.7350	-2.5599	-2.7868	-1.1612	-1.1770	-0.1770	-0.7404	-0.8728	-0.3619	-0.1873	0.2883	0.0168	0.2550	-1.5822	8.5270	2.8886	0.9995	-0.2716	0.3020	-1.8937	6.4018	1.7635	0.6194	0.2448	0.3500	9.6656	100.7644	25.8313	2.5828	-0.6187	-0.1023
3061.7450	-2.5685	-2.7904	-1.1631	-1.1741	-0.1769	-0.7379	-0.8665	-0.3633	-0.1907	0.2899	0.0158	0.2523	-1.4841	8.3235	3.0861	1.0041	-0.2180	0.3217	-1.8879	6.3902	1.7470	0.6178	0.2453	0.3494	9.6789	100.7042	25.6876	2.5807	-0.6181	-0.1023
3061.7570	-2.5788	-2.7949	-1.1654	-1.1707	-0.1767	-0.7349	-0.8550	-0.3671	-0.1889	0.2881	0.0194	0.2529	-2.0207	8.3785	2.9249	0.9504	-0.1256	0.3020	-1.8810	6.3762	1.7269	0.6158	0.2460	0.3486	9.6946	100.6291	25.5110	2.5781	-0.6173	-0.1023
3061.7670	-2.5874	-2.7985	-1.1673	-1.1680	-0.1764	-0.7323	-0.8515	-0.3733	-0.1912	0.2826	0.0255	0.2512	-1.8062	8.5459	2.9395	0.9699	-0.1955	0.3127	-1.8753	6.3644	1.7102	0.6142	0.2466	0.3480	9.7072	100.5666	25.3651	2.5759	-0.6167	-0.1023
3061.7770	-2.5958	-2.8024	-1.1692	-1.1651	-0.1762	-0.7299	-0.8503	-0.3747	-0.1924	0.2784	0.0265	0.2500	-1.3809	8.4149	2.8895	1.0102	-0.2281	0.3033	-1.8695	6.3527	1.6934	0.6125	0.2472	0.3474	9.7199	100.5040	25.2175	2.5735	-0.6160	-0.1023
3061.7870	-2.6042	-2.8061	-1.1711	-1.1624	-0.1760	-0.7275	-0.8415	-0.3792	-0.1940	0.2764	0.0248	0.2473	-1.7772	8.6094	2.8831	0.9712	-0.0905	0.3350	-1.8638	6.3406	1.6761	0.6108	0.2478	0.3468	9.7323	100.4373	25.0647	2.5710	-0.6153	-0.1023
3061.7990	-2.6143	-2.8107	-1.1734	-1.1590	-0.1756	-0.7245	-0.8344	-0.3840	-0.1964	0.2700	0.0314	0.2497	-1.9786	8.7313	2.7761	0.9609	-0.1121	0.2331	-1.8570	6.3260	1.6551	0.6088	0.2485	0.3461	9.7467	100.3560	24.8801	2.5679	-0.6144	-0.1023
3061.8090	-2.6227	-2.8145	-1.1754	-1.1564	-0.1753	-0.7220	-0.8333	-0.3835	-0.1978	0.2604	0.0366	0.2447	-1.3434	8.2524	2.7684	0.9971	-0.1859	0.3313	-1.8514	6.3137	1.6375	0.6071	0.2491	0.3455	9.7581	100.2859	24.7246	2.5651	-0.6137	-0.1023
3061.8200	-2.6309	-2.8184	-1.1773	-1.1537	-0.1750	-0.7196	-0.8239	-0.3889	-0.2000	0.2572	0.0366	0.2443	-1.6233	8.4424	2.6508	0.9482	-0.1347	0.3284	-1.8326	6.4110	1.6719	0.6097	0.2463	0.3431	9.9269	101.5267	25.0801	2.6079	-0.6491	-0.1212
3061.8310	-2.6408	-2.8230	-1.1796	-1.1505	-0.1746	-0.7167	-0.8136	-0.3896	-0.1988	0.2556	0.0390	0.2405	-2.0476	8.1830	2.5451	0.8543	-0.0842	0.2257	-1.8148	6.4929	1.6967	0.6114	0.2439	0.3406	10.0712	102.5656	25.3324	2.6436	-0.6793	-0.1376
3061.8410	-2.6489	-2.8270	-1.1817	-1.1481	-0.1741	-0.7142	-0.8106	-0.3911	-0.2011	0.2464	0.0446	0.2392	-1.7506	7.9657	2.5548	0.9058	-0.1475	0.2223	-1.8095	6.4819	1.6794	0.6097	0.2444	0.3398	10.0768	102.4827	25.1702	2.6401	-0.6783	-0.1376
3061.8510	-2.6570	-2.8309	-1.1837	-1.1457	-0.1737	-0.7119	-0.8077	-0.3965	-0.2013	0.2426	0.0435	0.2309	-1.5734	8.2605	2.5474	0.9408	-0.1622	0.3027	-1.8043	6.4709	1.6624	0.6080	0.2448	0.3390	10.0816	102.3989	25.0092	2.6365	-0.6773	-0.1376
3061.8630	-2.6665	-2.8356	-1.1862	-1.1428	-0.1732	-0.7091	-0.7992	-0.4008	-0.2052	0.2439	0.0413	0.2301	-1.7393	8.1065	2.6252	0.9317	-0.1092	0.2883	-1.7981	6.4571	1.6411	0.6060	0.2453	0.3380	10.0869	102.2925	24.8084	2.6319	-0.6760	-0.1376
3061.8730	-2.6745	-2.8397	-1.1883	-1.1404	-0.1728	-0.7068	-0.7913	-0.4036	-0.2091	0.2433	0.0421	0.2277	-2.0927	8.2440	2.7910	0.8719	-0.0823	0.2520	-1.7930	6.4456	1.6232	0.6042	0.2458	0.3372	10.0908	102.2027	24.6398	2.6280	-0.6749	-0.1376
3061.8830	-2.6825	-2.8437	-1.1903	-1.1381	-0.1724	-0.7046	-0.7913	-0.4070	-0.2056	0.2390	0.0434	0.2226	-1.6590	8.6865	2.6445	0.9801	-0.0931	0.3149	-1.7879	6.4338	1.6050	0.6025	0.2462	0.3364	10.0941	102.1097	24.4677	2.6238	-0.6738	-0.1376
3061.8930	-2.6903	-2.8478	-1.1925	-1.1358	-0.1719	-0.7023	-0.7840	-0.4078	-0.2091	0.2353	0.0435	0.2215	-1.5052	8.5134	2.7612	1.0105	-0.0805	0.3641	-1.7828	6.4217	1.5864	0.6008	0.2467	0.3355	10.0970	102.0136	24.2922	2.6195	-0.6726	-0.1376
3061.9050	-2.6996	-2.8528	-1.1950	-1.1330	-0.1714	-0.6997	-0.7738	-0.4093	-0.2088	0.2361	0.0450	0.2224	-1.9276	8.4484	2.8974	0.9319	0.0187	0.2738	-1.7768	6.4070	1.5639	0.5987	0.2472	0.3346	10.0997	101.8955	24.0792	2.6143	-0.6711	-0.1376
3061.9150	-2.7073	-2.8569	-1.1970	-1.1307	-0.1709	-0.6975	-0.7683	-0.4101	-0.2052	0.2278	0.0511	0.2186	-2.0940	8.4366	2.5968	0.9168	0.0060	0.3075	-1.7719	6.3946	1.5450	0.5969	0.2477	0.3338	10.1014	101.7960	23.9007	2.6099	-0.6699	-0.1376
3061.9250	-2.7150	-2.8610	-1.1990	-1.1285	-0.1704	-0.6954	-0.7685	-0.4133	-0.2067	0.2202	0.0548	0.2124	-1.2156	8.5664	2.7487	1.0332	-0.1180	0.4179	-1.7469	6.5934	1.6287	0.6038	0.2418	0.3294	10.3427	104.2044	24.7232	2.6984	-0.7355	-0.1738
3061.9350	-2.7226	-2.8651	-1.2011	-1.1262	-0.1698	-0.6932	-0.7616	-0.4138	-0.2050	0.2206	0.0534	0.2194	-1.3057	8.6051	2.7144	0.9467	-0.1091	0.2990	-1.7424	6.5829	1.6113	0.6022	0.2420	0.3284	10.3378	104.0973	24.5479	2.6938	-0.7342	-0.1738
3061.9470	-2.7316	-2.8701	-1.2036	-1.1236	-0.1692	-0.6907	-0.7495	-0.4150	-0.2066	0.2127	0.0506	0.2112	-1.8860	8.7628	2.8203	0.9893	-0.0532	0.3260	-1.7371	6.5700	1.5902	0.6002	0.2424	0.3272	10.3311	103.9652	24.3345	2.6881	-0.7327	-0.1738
3061.9570	-2.7392	-2.8742	-1.2056	-1.1215	-0.1687	-0.6886	-0.7465	-0.4164	-0.2081	0.2049	0.0562	0.2109	-1.5914	8.9343	2.8245	1.0289	-0.1427	0.3726	-1.7327	6.5593	1.5726	0.5985	0.2427	0.3261	10.3247	103.8549	24.1576	2.6832	-0.7313	-0.1738
3061.9670	-2.7467	-2.8784	-1.2076	-1.1194	-0.1681	-0.6865	-0.7444	-0.4149	-0.2042	0.2050	0.0543	0.2097	-0.9519	8.6685	2.6674	0.9808	-0.2026	0.2767	-1.7284	6.5483	1.5549	0.5968	0.2429	0.3251	10.3178	103.7423	23.9784	2.6781	-0.7299	-0.1738
3061.9790	-2.7554	-2.8834	-1.2101	-1.1169	-0.1675	-0.6840	-0.7316	-0.4150	-0.2046	0.2026	0.0519	0.2046	-1.6499	8.5568	2.6258	0.9466	-0.1209	0.2842	-1.7233	6.5348	1.5332	0.5947	0.2433	0.3239	10.3086	103.6033	23.7601	2.6719	-0.7282	-0.1738
3061.9890	-2.7626	-2.8875	-1.2122	-1.1149	-0.1670	-0.6820	-0.7246	-0.4149	-0.2051	0.2001	0.0519	0.1997	-2.0107	8.4079	2.7123	0.8961	-0.0502	0.2821	-1.7191	6.5235	1.5152	0.5930	0.2436	0.3228	10.2999	103.4855	23.5778	2.6667	-0.7267	-0.1738
3061.9990	-2.7700	-2.8917	-1.2142	-1.1129	-0.1664	-0.6800	-0.7247	-0.4177	-0.2002	0.1958	0.0585	0.1948	-1.5283	8.3535	2.3003	0.8878	-0.1605	0.3138	-1.7150	6.5121	1.4971	0.5913	0.2439	0.3218	10.2909	103.3677	23.3956	2.6612	-0.7252	-0.1738
3062.0090	-2.7771	-2.8959	-1.2162	-1.1110	-0.1658	-0.6781	-0.7194	-0.4180	-0.2023	0.1897	0.0570	0.1962	-1.1989	8.1931	2.4365	0.9420	-0.1480	0.2490	-1.7109	6.5004	1.4787	0.5895	0.2442	0.3208	10.2810	103.2461	23.2104	2.6556	-0.7236	-0.1738
3062.0200	-2.7842	-2.9001	-1.2183	-1.1092	-0.1653	-0.6761	-0.7098	-0.4195	-0.2055	0.1929	0.0529	0.1904	-1.4983	8.4356	2.6538	0.9309	-0.0706	0.2891	-1.6976	6.6009	1.5156	0.5927	0.2413	0.3179	10.3818	104.4657	23.5675	2.7026	-0.7565	-0.1931
3062.0310	-2.7927	-2.9051	-1.2208	-1.1069	-0.1646	-0.6739	-0.7041	-0.4208	-0.2007	0.1894	0.0562	0.1850	-1.6528	8.6159	2.6198	0.9094	-0.1043	0.3098	-1.6853	6.6856	1.5424	0.5949	0.2387	0.3149	10.4584	105.4658	23.8116	2.7410	-0.7843	-0.2098
3062.0410	-2.7998	-2.9093	-1.2228	-1.1051	-0.1640	-0.6720	-0.6998	-0.4205	-0.1988	0.1838	0.0591	0.1820	-1.3193	8.5786	2.4952	0.9678	-0.1691	0.2826	-1.6818	6.6756	1.5255	0.5933	0.2388	0.3136	10.4411	105.3346	23.6278	2.7349	-0.7826	-0.2098
3062.0510	-2.8068	-2.9135	-1.2248	-1.1033	-0.1635	-0.6702	-0.6932	-0.4195	-0.1988	0.1801	0.0571	0.1791	-1.3919	8.6908	2.6520	0.9380	-0.2069	0.3028	-1.6783	6.6653	1.5083	0.5916	0.2389	0.3124	10.4228	105.2005	23.4426	2.7288	-0.7809	-0.2098
3062.0630	-2.8150	-2.9185	-1.2272	-1.1011	-0.1628	-0.6682	-0.6842	-0.4191	-0.1962	0.1783	0.0507	0.1749	-1.4082	8.7641	2.5891	0.8679	-0.1184	0.2811	-1.6743	6.6530	1.4878	0.5896	0.2391	0.3109	10.4003	105.0390	23.2202	2.7215	-0.7789	-0.2098
3062.0730	-2.8218	-2.9227	-1.2291	-1.0994	-0.1623	-0.6664	-0.6792	-0.4199	-0.1954	0.1743	0.0537	0.1705	-1.4665	8.7708	2.6425	0.9882	-0.1164	0.2835	-1.6710	6.6426	1.4707	0.5880	0.2393	0.3097	10.3806	104.9036	23.0359	2.7153	-0.7772	-0.2098
3062.0830	-2.8285	-2.9269	-1.2310	-1.0976	-0.1617	-0.6647	-0.6734	-0.4191	-0.1953	0.1708	0.0517	0.1666	-1.4107	8.7707	2.7264	0.9948	-0.0753	0.3158	-1.6677	6.6321	1.4534	0.5863	0.2394	0.3084	10.3606	104.7663	22.8491	2.7091	-0.7754	-0.2098
3062.0950	-2.8366	-2.9319	-1.2333	-1.0956	-0.1610	-0.6627	-0.6661	-0.4171	-0.1916	0.1646	0.0538	0.1660	-1.5276	8.8370	2.5497	0.9823	-0.0999	0.2811	-1.6638	6.6194	1.4328	0.5843	0.2396	0.3069	10.3357	104.6007	22.6262	2.7016	-0.7733	-0.2098
3062.1050	-2.8432	-2.9361	-1.2352	-1.0939	-0.1605	-0.6611	-0.6607	-0.4183	-0.1905	0.1628	0.0574	0.1612	-1.4133	9.0112	2.4588	0.9934	-0.1533	0.3121	-1.6606	6.6087	1.4155	0.5826	0.2397	0.3057	10.3143	104.4612	22.4394	2.6951	-0.7715	-0.2098
3062.1150	-2.8497	-2.9403	-1.2371	-1.0923	-0.1599	-0.6595	-0.6546	-0.4152	-0.1924	0.1618	0.0544	0.1563	-1.4892	8.7998	2.6940	0.9317	-0.1164	0.3232	-1.6575	6.5980	1.3986	0.5809	0.2399	0.3044	10.2922	104.3223	22.2559	2.6887	-0.7697	-0.2098
3062.1250	-2.8562	-2.9444	-1.2389	-1.0906	-0.1594	-0.6580	-0.6507	-0.4128	-0.1859	0.1575	0.0560	0.1560	-1.4768	9.0535	2.5233	0.9127	-0.1249	0.3076	-1.6391	6.7917	1.4842	0.5887	0.2344	0.2998	10.4536	106.6094	23.0726	2.7827	-0.8276	-0.2448
3062.1370	-2.8640	-2.9494	-1.2410	-1.0887	-0.1587	-0.6561	-0.6421	-0.4097	-0.1830	0.1544	0.0572	0.1495	-1.4308	8.7700	2.2220	0.9358	-0.2119	0.2505	-1.6359	6.7808	1.4653	0.5868	0.2344	0.2980	10.4192	106.4312	22.8517	2.7746	-0.8253	-0.2449
3062.1470	-2.8705	-2.9535	-1.2428	-1.0872	-0.1581	-0.6547	-0.6370	-0.4092	-0.1807	0.1538	0.0557	0.1471	-1.2582	8.7157	2.3438	0.9004	-0.2234	0.2237	-1.6334	6.7720	1.4500	0.5853	0.2344	0.2966	10.3899	106.2849	22.6722	2.7679	-0.8234	-0.2449
3062.1570	-2.8767	-2.9575	-1.2447	-1.0857	-0.1576	-0.6532	-0.6297	-0.4055	-0.1781	0.1498	0.0519	0.1404	-1.4208	8.3477	2.3310	0.9236	-0.1813	0.2852	-1.6309	6.7628	1.4344	0.5837	0.2344	0.2951	10.3597	106.1347	22.4897	2.7611	-0.8215	-0.2449
3062.1690	-2.8841	-2.9623	-1.2469	-1.0840	-0.1571	-0.6516	-0.6230	-0.4046	-0.1771	0.1489	0.0495	0.1350	-1.4857	8.4876	2.4346	0.9534	-0.1492	0.2831	-1.6280	6.7520	1.4162	0.5819	0.2344	0.2934	10.3230	105.9569	22.2757	2.7530	-0.8193	-0.2449
3062.1790	-2.8903	-2.9663	-1.2486	-1.0825	-0.1565	-0.6503	-0.6188	-0.4078	-0.1750	0.1449	0.0480	0.1325	-1.4225	8.7800	2.4438	0.9417	-0.1442	0.2531	-1.6255	6.7427	1.4008	0.5803	0.2344	0.2919	10.2920	105.8059	22.0942	2.7462	-0.8173	-0.2449
3062.1890	-2.8965	-2.9704	-1.2504	-1.0811	-0.1560	-0.6489	-0.6132	-0.4045	-0.1735	0.1455	0.0483	0.1251	-1.4374	8.6886	2.4775	0.9029	-0.1244	0.2975	-1.6231	6.7336	1.3856	0.5788	0.2344	0.2905	10.2608	105.6570	21.9154	2.7393	-0.8154	-0.2449
3062.1990	-2.9025	-2.9744	-1.2521	-1.0797	-0.1555	-0.6477	-0.6068	-0.4030	-0.1677	0.1400	0.0475	0.1249	-1.2768	8.8597	2.3655	0.9455	-0.0945	0.2625	-1.6208	6.7242	1.3700	0.5772	0.2344	0.2890	10.2289	105.5035	21.7332	2.7324	-0.8135	-0.2449
3062.2110	-2.9098	-2.9793	-1.2541	-1.0780	-0.1550	-0.6462	-0.5993	-0.4011	-0.1645	0.1389	0.0434	0.1164	-1.3321	8.7018	2.3860	0.9576	-0.0361	0.3127	-1.6180	6.7129	1.3515	0.5753	0.2344	0.2873	10.1904	105.3200	21.5155	2.7239	-0.8111	-0.2449
3062.2200	-2.9146	-2.9825	-1.2554	-1.0769	-0.1547	-0.6453	-0.5956	-0.3968	-0.1621	0.1410	0.0456	0.1172	-1.4525	8.5137	2.3811	0.9169	-0.0279	0.2245	-1.6083	6.8086	1.3921	0.5791	0.2318	0.2845	10.2588	106.4304	21.8903	2.7718	-0.8380	-0.2626
3062.2310	-2.9218	-2.9873	-1.2574	-1.0753	-0.1541	-0.6439	-0.5871	-0.3926	-0.1576	0.1363	0.0497	0.1064	-1.4237	8.8652	2.3684	0.8650	-0.0921	0.2737	-1.5992	6.8884	1.4211	0.5817	0.2293	0.2811	10.2950	107.3055	22.1256	2.8094	-0.8603	-0.2778
3062.2430	-2.9288	-2.9920	-1.2593	-1.0738	-0.1534	-0.6427	-0.5799	-0.3916	-0.1517	0.1293	0.0507	0.1052	-1.3234	9.1025	2.3315	0.9357	-0.2127	0.2578	-1.5971	6.8793	1.4048	0.5800	0.2292	0.2791	10.2489	107.1163	21.9150	2.8008	-0.8579	-0.2778
3062.2530	-2.9345	-2.9959	-1.2608	-1.0725	-0.1529	-0.6416	-0.5743	-0.3869	-0.1502	0.1262	0.0458	0.0995	-1.0594	8.8726	2.5399	1.0419	-0.2316	0.2843	-1.5952	6.8721	1.3917	0.5786	0.2291	0.2774	10.2103	106.9616	21.7445	2.7937	-0.8559	-0.2778
3062.2630	-2.9401	-2.9998	-1.2623	-1.0713	-0.1525	-0.6407	-0.5673	-0.3858	-0.1479	0.1282	0.0404	0.0946	-1.4078	9.3838	2.7620	1.0234	-0.1897	0.3218	-1.5935	6.8647	1.3786	0.5772	0.2290	0.2758	10.1715	106.8065	21.5739	2.7868	-0.8539	-0.2778
3062.2730	-2.9457	-3.0036	-1.2638	-1.0699	-0.1521	-0.6398	-0.5625	-0.3826	-0.1399	0.1269	0.0405	0.0897	-1.4466	9.3614	2.4948	0.9631	-0.1347	0.2802	-1.5916	6.8578	1.3660	0.5758	0.2288	0.2741	10.1328	106.6558	21.4087	2.7801	-0.8520	-0.2778
3062.2850	-2.9525	-3.0081	-1.2654	-1.0684	-0.1516	-0.6386	-0.5557	-0.3762	-0.1345	0.1232	0.0420	0.0834	-1.3582	9.0819	2.3228	0.9501	-0.2160	0.3078	-1.5895	6.8497	1.3513	0.5742	0.2287	0.2722	10.0864	106.4776	21.2143	2.7723	-0.8498	-0.2778
3062.2950	-2.9580	-3.0119	-1.2666	-1.0672	-0.1512	-0.6378	-0.5513	-0.3718	-0.1310	0.1213	0.0374	0.0810	-1.1501	8.9540	2.2991	0.9378	-0.1680	0.2773	-1.5877	6.8430	1.3393	0.5729	0.2285	0.2705	10.0476	106.3299	21.0543	2.7657	-0.8479	-0.2778
3062.3050	-2.9635	-3.0155	-1.2679	-1.0660	-0.1509	-0.6370	-0.5446	-0.3701	-0.1296	0.1202	0.0340	0.0781	-1.0162	8.8722	2.2909	0.9546	-0.1279	0.2397	-1.5859	6.8364	1.3275	0.5715	0.2284	0.2689	10.0088	106.1833	20.8959	2.7593	-0.8461	-0.2778
3062.3150	-2.9690	-3.0192	-1.2692	-1.0648	-0.1506	-0.6363	-0.5374	-0.3642	-0.1248	0.1150	0.0331	0.0729	-1.1586	8.5135	2.1497	0.9282	-0.1170	0.2302	-1.5841	6.8299	1.3159	0.5702	0.2283	0.2672	9.9700	106.0388	20.7406	2.7530	-0.8443	-0.2778
3062.3270	-2.9753	-3.0235	-1.2706	-1.0634	-0.1502	-0.6354	-0.5298	-0.3624	-0.1180	0.1111	0.0351	0.0678	-1.2811	8.9235	2.1665	0.9473	-0.0846	0.2134	-1.5679	6.9994	1.3953	0.5777	0.2238	0.2623	10.0909	107.9642	21.4604	2.8411	-0.8870	-0.3078
3062.3370	-2.9806	-3.0272	-1.2717	-1.0623	-0.1498	-0.6348	-0.5247	-0.3579	-0.1163	0.1098	0.0369	0.0625	-1.2355	8.6394	2.1528	0.9801	-0.1530	0.2152	-1.5665	6.9947	1.3854	0.5765	0.2236	0.2605	10.0471	107.8164	21.3096	2.8346	-0.8851	-0.3078
3062.3470	-2.9858	-3.0307	-1.2729	-1.0611	-0.1494	-0.6342	-0.5178	-0.3556	-0.1117	0.1101	0.0335	0.0571	-1.2840	8.9053	2.2324	0.9751	-0.2068	0.2519	-1.5651	6.9904	1.3760	0.5754	0.2233	0.2586	10.0036	107.6727	21.1631	2.8283	-0.8834	-0.3078
3062.3570	-2.9909	-3.0342	-1.2740	-1.0600	-0.1491	-0.6337	-0.5119	-0.3528	-0.1082	0.1093	0.0291	0.0484	-1.2045	8.8503	2.2581	0.9669	-0.2047	0.2903	-1.5637	6.9860	1.3664	0.5743	0.2231	0.2568	9.9601	107.5270	21.0151	2.8220	-0.8816	-0.3078
3062.3670	-2.9960	-3.0377	-1.2751	-1.0589	-0.1489	-0.6333	-0.5058	-0.3472	-0.1058	0.1070	0.0258	0.0441	-1.2367	8.8645	2.4858	0.9583	-0.1350	0.3259	-1.5622	6.9818	1.3573	0.5731	0.2229	0.2550	9.9171	107.3856	20.8717	2.8159	-0.8798	-0.3078
3062.3790	-3.0019	-3.0419	-1.2763	-1.0576	-0.1486	-0.6328	-0.5000	-0.3448	-0.0960	0.1034	0.0240	0.0437	-1.3530	9.0887	2.2453	0.9482	-0.1069	0.2953	-1.5588	6.9769	1.3465	0.5718	0.2226	0.2528	9.8653	107.2152	20.7000	2.8086	-0.8777	-0.3078
3062.3890	-3.0069	-3.0453	-1.2772	-1.0566	-0.1483	-0.6323	-0.4943	-0.3373	-0.0915	0.1024	0.0257	0.0385	-1.3089	8.8309	2.2266	0.9871	-0.2004	0.2400	-1.5511	6.9728	1.3374	0.5707	0.2223	0.2510	9.8226	107.0741	20.5575	2.8025	-0.8759	-0.3078
3062.3990	-3.0118	-3.0487	-1.2781	-1.0556	-0.1481	-0.6320	-0.4883	-0.3347	-0.0881	0.1004	0.0225	0.0323	-1.4885	9.2221	2.2555	0.9922	-0.2033	0.2232	-1.5433	6.9694	1.3293	0.5696	0.2220	0.2491	9.7806	106.9408	20.4237	2.7968	-0.8743	-0.3078
3062.4110	-3.0177	-3.0527	-1.2791	-1.0544	-0.1478	-0.6317	-0.4804	-0.3320	-0.0834	0.1016	0.0191	0.0269	-1.3008	9.3395	2.4191	0.9609	-0.2089	0.1898	-1.5339	6.9650	1.3194	0.5683	0.2217	0.2469	9.7300	106.7781	20.2613	2.7899	-0.8723	-0.3078
3062.4200	-3.0216	-3.0553	-1.2798	-1.0535	-0.1477	-0.6314	-0.4759	-0.3250	-0.0823	0.1002	0.0166	0.0212	-1.1760	9.1455	2.6162	0.9516	-0.1826	0.1945	-1.4894	7.0805	1.3783	0.5729	0.2189	0.2429	10.1539	108.0836	20.7959	2.8441	-0.8990	-0.3355
3062.4310	-3.0272	-3.0592	-1.2807	-1.0524	-0.1475	-0.6313	-0.4678	-0.3184	-0.0708	0.0996	0.0149	0.0123	-1.0165	9.2510	2.6562	0.9815	-0.1354	0.2335	-1.4466	7.1813	1.4277	0.5765	0.2162	0.2381	10.4902	109.1439	21.1975	2.8882	-0.9212	-0.3594
3062.4430	-3.0328	-3.0629	-1.2815	-1.0512	-0.1474	-0.6312	-0.4602	-0.3111	-0.0631	0.1011	0.0126	0.0034	-0.9748	9.2805	2.6274	0.9840	-0.1965	0.1987	-1.4367	7.1812	1.4221	0.5755	0.2158	0.1169	10.4321	108.9956	21.0580	2.8822	-0.9194	-0.3594
3062.4530	-3.0373	-3.0660	-1.2821	-1.0502	-0.1472	-0.6312	-0.4546	-0.3074	-0.0555	0.0990	0.0109	-0.0032	-0.9016	9.4196	2.4688	0.9558	-0.1812	0.0980	-1.4285	7.1815	1.4179	0.5747	0.2154	-0.0420	10.3845	108.8770	20.9466	2.8775	-0.9180	-0.3594
3062.4630	-3.0418	-3.0690	-1.2826	-1.0492	-0.1471	-0.6313	-0.4467	-0.3002	-0.0489	0.0967	0.0076	-0.0106	-1.2069	9.2925	2.5404	0.9304	-0.1943	0.0130	-1.4201	7.1819	1.4138	0.5739	0.1719	-0.2018	10.3375	108.7594	20.8362	2.8729	-0.9167	-0.3594
3062.4730	-3.0462	-3.0720	-1.2831	-1.0483	-0.1471	-0.6314	-0.4405	-0.2965	-0.0416	0.0961	0.0030	-0.0184	-1.0823	9.3778	2.4872	0.9537	-0.1881	0.0062	-1.4117	7.1829	1.4104	0.5731	0.1062	-0.3061	10.2915	108.6488	20.7322	2.8686	-0.9154	-0.3594
3062.4850	-3.0514	-3.0756	-1.2836	-1.0472	-0.1471	-0.6316	-0.4339	-0.2862	-0.0328	0.0925	0.0008	-0.0172	-0.9850	9.0214	2.3725	1.0121	-0.1987	-0.1012	-1.4015	7.1845	1.4067	0.5722	0.0274	-0.3087	10.2372	108.5200	20.6115	2.8636	-0.9139	-0.3594
3062.4950	-3.0557	-3.0784	-1.2838	-1.0462	-0.1471	-0.6318	-0.4295	-0.2850	-0.0276	0.0939	0.0003	-0.0217	-0.9086	9.5432	2.4502	0.9474	-0.2511	-0.1375	-1.3930	7.1862	1.4041	0.5714	-0.0382	-0.3108	10.1929	108.4178	20.5158	2.8597	-0.9127	-0.3594
3062.5050	-3.0599	-3.0812	-1.2840	-1.0453	-0.1471	-0.6320	-0.4208	-0.2740	-0.0208	0.0959	-0.0003	-0.0276	-1.0957	9.0219	2.3887	0.9374	-0.3068	-0.1445	-1.3843	7.1881	1.4018	0.5707	-0.1038	-0.3130	10.1494	108.3185	20.4230	2.8560	-0.9115	-0.3594
3062.5150	-3.0641	-3.0839	-1.2843	-1.0444	-0.1471	-0.6323	-0.4133	-0.2733	-0.0164	0.0930	-0.0019	-0.0347	-1.1734	9.5281	2.4350	0.9291	-0.3691	-0.1177	-1.3756	7.1907	1.4003	0.5700	-0.1690	-0.3151	10.1070	108.2275	20.3386	2.8528	-0.9105	-0.3594
3062.5270	-3.0690	-3.0872	-1.2843	-1.0433	-0.1471	-0.6327	-0.4077	-0.2603	-0.0057	0.0932	-0.0036	-0.0428	-0.9708	9.0741	2.4238	0.9236	-0.4327	-0.1970	-1.3590	7.3327	1.6530	0.5775	-0.2540	-0.3196	10.1300	109.7633	20.9917	2.9362	-0.9336	-0.3789
3062.5370	-3.0731	-3.0898	-1.2844	-1.0424	-0.1472	-0.6332	-0.4002	-0.2593	0.0025	0.0889	-0.0076	-0.0500	-1.0857	9.4676	2.8177	0.9303	-0.4602	-0.1434	-1.3505	7.3377	2.1247	0.5770	-0.3241	-0.3219	10.0862	109.6820	20.9183	2.9334	-0.9327	-0.3789
3062.5470	-3.0771	-3.0923	-1.2843	-1.0415	-0.1473	-0.6338	-0.3938	-0.2531	0.0096	0.0863	-0.0108	-0.0566	-0.9462	9.5419	3.2368	0.9928	-0.5052	-0.1273	-1.3419	7.3429	2.5702	0.5766	-0.3859	-0.3242	10.0432	109.6033	20.8475	2.9308	-0.9319	-0.3789
3062.5590	-3.0817	-3.0952	-1.2842	-1.0405	-0.1474	-0.6344	-0.3863	-0.2459	0.0174	0.0883	-0.0115	-0.0595	-0.8052	9.5095	3.4788	0.9757	-0.5263	-0.2453	-1.3314	7.3498	2.7415	0.5761	-0.3866	-0.3269	9.9931	109.5150	20.7673	2.9280	-0.9310	-0.3789
3062.5690	-3.0856	-3.0976	-1.2839	-1.0396	-0.1475	-0.6351	-0.3779	-0.2394	0.0251	0.0905	-0.0117	-0.0679	-1.1862	9.4632	3.4229	0.9445	-0.5912	-0.2767	-1.3226	7.3561	2.7443	0.5758	-0.3872	-0.3292	9.9526	109.4491	20.7075	2.9261	-0.9303	-0.3789
3062.5790	-3.0893	-3.0999	-1.2836	-1.0387	-0.1476	-0.6358	-0.3717	-0.2295	0.0303	0.0899	-0.0154	-0.0775	-1.0431	9.1272	3.5354	0.9406	-0.6087	-0.2530	-1.3136	7.3630	2.7480	0.5755	-0.3878	-0.3314	9.9134	109.3914	20.6554	2.9247	-0.9298	-0.3789
3062.5890	-3.0929	-3.1022	-1.2833	-1.0378	-0.1478	-0.6366	-0.3681	-0.2272	0.0350	0.0870	-0.0188	-0.0819	-0.8315	9.4721	3.6222	0.9454	-0.6114	-0.2687	-1.3046	7.3700	2.7516	0.5751	-0.3884	-0.3337	9.8749	109.3332	20.6024	2.9233	-0.9293	-0.3789
3062.6010	-3.0972	-3.1049	-1.2828	-1.0367	-0.1480	-0.6376	-0.3587	-0.2162	0.0420	0.0881	-0.0210	-0.0934	-1.1740	9.3200	3.7356	0.9190	-0.6716	-0.2838	-1.2937	7.3788	2.7564	0.5748	-0.3891	-0.3364	9.8300	109.2695	20.5439	2.9218	-0.9288	-0.3789
3062.6110	-3.1007	-3.1070	-1.2823	-1.0359	-0.1482	-0.6386	-0.3529	-0.2110	0.0495	0.0871	-0.0240	-0.1007	-1.1961	9.1869	3.8671	0.9251	-0.6884	-0.2040	-1.2845	7.3869	2.7611	0.5745	-0.3897	-0.3387	9.7942	109.2246	20.5025	2.9210	-0.9284	-0.3789
3062.6210	-3.1042	-3.1091	-1.2818	-1.0350	-0.1485	-0.6396	-0.3486	-0.2068	0.0572	0.0815	-0.0276	-0.1017	-1.3184	9.3349	3.6606	0.9789	-0.6898	-0.2294	-1.2807	7.4787	2.8159	0.5803	-0.3907	-0.3415	9.7031	110.1879	20.9561	2.9846	-0.9334	-0.3857
3062.6330	-3.1083	-3.1115	-1.2811	-1.0341	-0.1488	-0.6409	-0.3389	-0.1951	0.0659	0.0851	-0.0300	-0.1083	-1.2231	9.2259	4.0299	0.9669	-0.7742	-0.2696	-1.2698	7.4905	2.8238	0.5803	-0.3915	-0.3442	9.6603	110.1458	20.9172	2.9842	-0.9331	-0.3857
3062.6430	-3.1118	-3.1134	-1.2804	-1.0332	-0.1490	-0.6420	-0.3358	-0.1929	0.0735	0.0816	-0.0327	-0.1152	-1.0094	9.5448	4.0795	1.0249	-0.7867	-0.2589	-1.2607	7.5009	2.8309	0.5803	-0.3921	-0.3465	9.6262	110.1181	20.8908	2.9843	-0.9330	-0.3857
3062.6530	-3.1151	-3.1153	-1.2796	-1.0323	-0.1494	-0.6432	-0.3275	-0.1872	0.0816	0.0835	-0.0363	-0.1230	-1.0490	9.7978	4.0357	1.0190	-0.7953	-0.2250	-1.2514	7.5117	2.8384	0.5804	-0.3927	-0.3488	9.5932	110.0951	20.8682	2.9847	-0.9330	-0.3857
3062.6630	-3.1183	-3.1171	-1.2787	-1.0315	-0.1498	-0.6444	-0.3233	-0.1768	0.0906	0.0850	-0.0400	-0.1281	-0.7121	9.8135	4.1048	1.0230	-0.7968	-0.2372	-1.2420	7.5232	2.8466	0.5805	-0.3933	-0.3511	9.5615	110.0797	20.8521	2.9854	-0.9330	-0.3857
3062.6750	-3.1221	-3.1192	-1.2776	-1.0305	-0.1503	-0.6461	-0.3150	-0.1698	0.1011	0.0826	-0.0414	-0.1339	-0.7789	9.8155	4.0503	1.0606	-0.8094	-0.3011	-1.2306	7.5378	2.8574	0.5806	-0.3941	-0.3539	9.5255	110.0723	20.8424	2.9869	-0.9333	-0.3857
3062.6850	-3.1252	-3.1208	-1.2766	-1.0296	-0.1507	-0.6474	-0.3067	-0.1621	0.1077	0.0860	-0.0441	-0.1376	-0.7907	9.8353	4.3015	0.9992	-0.8489	-0.2889	-1.2210	7.5504	2.8667	0.5808	-0.3948	-0.3562	9.4968	110.0710	20.8379	2.9885	-0.9335	-0.3857
3062.6950	-3.1282	-3.1224	-1.2754	-1.0287	-0.1511	-0.6489	-0.3006	-0.1567	0.1178	0.0835	-0.0456	-0.1504	-0.6283	9.9101	4.1684	1.0216	-0.8689	-0.1686	-1.2112	7.5639	2.8770	0.5810	-0.3954	-0.3585	9.4697	110.0799	20.8425	2.9905	-0.9339	-0.3857
3062.7070	-3.1318	-3.1242	-1.2739	-1.0277	-0.1516	-0.6507	-0.2917	-0.1436	0.1296	0.0857	-0.0477	-0.1512	-0.7695	9.4802	4.1123	1.0014	-0.8614	-0.3012	-1.1993	7.5810	2.8902	0.5813	-0.3962	-0.3613	9.4391	110.1012	20.8571	2.9935	-0.9345	-0.3857
3062.7170	-3.1347	-3.1255	-1.2726	-1.0268	-0.1522	-0.6523	-0.2865	-0.1410	0.1358	0.0849	-0.0511	-0.1581	-1.3780	9.0284	3.7368	0.9712	-0.8384	-0.2208	-1.9819	6.4524	2.2419	0.5410	-0.3717	-0.3270	-0.0303	96.4832	14.4132	2.5599	-0.6660	-0.0000
3062.7270	-3.1375	-3.1270	-1.2712	-1.0259	-0.1527	-0.6539	-0.2830	-0.1371	0.1505	0.0869	-0.0531	-0.1687	-0.5830	10.3411	3.8564	0.9713	-0.8345	-0.2572	-1.1819	7.6557	2.9437	0.5861	-0.3966	-0.3651	9.4200	110.7500	21.2241	3.0445	-0.9287	-0.3877
3062.7370	-3.1402	-3.1282	-1.2697	-1.0249	-0.1540	-0.6561	-0.2725	-0.1250	0.1526	0.1035	-0.0880	-0.2015	-1.0996	9.4840	4.0102	0.5221	0.0204	0.4401	-1.1719	7.6724	2.9573	0.5867	-0.3973	-0.3674	9.3972	110.7906	21.2552	3.0491	-0.9297	-0.3877
3062.7490	-3.1435	-3.1292	-1.2678	-1.0243	-0.1539	-0.6581	-0.2635	-0.0924	0.1629	0.0688	-0.0270	-0.1640	-1.8010	6.1987	4.0970	1.3170	-0.9867	0.0421	-1.1596	7.6934	2.9749	0.5873	-0.3981	-0.3702	9.3718	110.8526	21.3053	3.0528	-0.9306	-0.3877
3062.7590	-3.1461	-3.1301	-1.2658	-1.0228	-0.1550	-0.6597	-0.2648	-0.0938	0.1829	0.1129	-0.0775	-0.1782	-0.6929	5.3988	3.1718	0.4744	-0.1307	-0.1183	-1.1492	7.7127	2.9914	0.5880	-0.3988	-0.3725	9.3534	110.9254	21.3651	3.0591	-0.9321	-0.3877
3062.7690	-3.1486	-3.1311	-1.2635	-1.0220	-0.1555	-0.6617	-0.2511	-0.1004	0.2081	0.0842	-0.0511	-0.1942	-1.9074	6.1107	1.5463	0.4941	-0.1671	0.1575	-1.1385	7.7336	3.0096	0.5888	-0.3995	-0.3749	9.3375	111.0169	21.4408	3.0657	-0.9337	-0.3877
3062.7790	-3.1512	-3.1319	-1.2616	-1.0211	-0.1559	-0.6632	-0.2535	-0.0888	0.2006	0.0887	-0.0425	-0.1780	-1.0566	4.8558	1.9813	0.6727	-0.6446	-0.3217	-1.1279	7.7532	3.0263	0.5894	-0.4002	-0.3772	9.3213	111.0935	21.5020	3.0704	-0.9350	-0.3877
3062.7910	-3.1540	-3.1330	-1.2590	-1.0199	-0.1571	-0.6660	-0.2419	-0.0908	0.2104	0.0885	-0.0701	-0.2193	-1.5883	5.1067	1.7192	0.3376	0.0840	0.1002	-1.1150	7.7773	3.0466	0.5902	-0.4010	-0.3800	9.3035	111.1913	21.5791	3.0778	-0.9367	-0.3877
3062.8010	-3.1563	-3.1338	-1.2569	-1.0194	-0.1571	-0.6683	-0.2296	-0.0851	0.2136	0.0644	-0.0345	-0.2152	-2.7662	4.9191	1.5907	0.9034	-0.6260	0.3085	-1.1041	7.7981	3.0645	0.5909	-0.4017	-0.3823	9.2905	111.2825	21.6516	3.0829	-0.9381	-0.3877
3062.8110	-3.1586	-3.1346	-1.2550	-1.0184	-0.1579	-0.6701	-0.2324	-0.0751	0.2059	0.0968	-0.0717	-0.2085	-1.8571	4.1616	2.6002	0.5213	-0.3867	-0.0593	-1.0932	7.8179	3.0810	0.5915	-0.4024	-0.3846	9.2774	111.3615	21.7117	3.0884	-0.9394	-0.3877
3062.8230	-3.1612	-3.1356	-1.2521	-1.0175	-0.1586	-0.6730	-0.2193	-0.0836	0.2127	0.0792	-0.0609	-0.2267	-3.5127	5.3240	2.4700	0.7030	-0.4896	0.2283	-1.0822	7.8547	3.1168	0.5950	-0.4012	-0.3862	9.2788	111.6576	21.9680	3.1234	-0.9213	-0.3825
3062.8330	-3.1635	-3.1364	-1.2501	-1.0166	-0.1591	-0.6751	-0.2191	-0.0707	0.2228	0.0906	-0.0634	-0.2210	-2.9815	5.1636	2.1797	0.7296	-0.6511	0.0092	-1.0712	7.8754	3.1344	0.5958	-0.4018	-0.3885	9.2676	111.7464	22.0345	3.1292	-0.9228	-0.3825
3062.8430	-3.1656	-3.1371	-1.2478	-1.0157	-0.1599	-0.6772	-0.2153	-0.0701	0.2240	0.0943	-0.0768	-0.2269	-2.6887	5.7973	2.7059	0.6357	-0.5821	-0.2526	-1.0601	7.8967	3.1525	0.5966	-0.4024	-0.3908	9.2579	111.8416	22.1060	3.1355	-0.9244	-0.3825
3062.8530	-3.1677	-3.1380	-1.2455	-1.0148	-0.1607	-0.6796	-0.2075	-0.0719	0.2387	0.0939	-0.0820	-0.2430	-2.9452	7.5214	2.3633	0.6375	-0.4730	-0.1623	-1.0488	7.9187	3.1714	0.5975	-0.4030	-0.3931	9.2500	111.9458	22.1841	3.1420	-0.9260	-0.3825
3062.8650	-3.1703	-3.1388	-1.2429	-1.0138	-0.1613	-0.6825	-0.2077	-0.0609	0.2331	0.0884	-0.0696	-0.2442	-1.9118	8.9706	3.3626	0.8295	-0.7762	-0.3795	-1.0352	7.9445	3.1932	0.5985	-0.4038	-0.3958	9.2411	112.0637	22.2704	3.1494	-0.9278	-0.3825
3062.8750	-3.1724	-3.1395	-1.2407	-1.0131	-0.1620	-0.6850	-0.2028	-0.0495	0.2372	0.0888	-0.0764	-0.2618	-1.4077	9.4831	3.9310	1.0010	-0.9448	-0.3176	-1.0237	7.9662	3.2114	0.5994	-0.4044	-0.3981	9.2349	112.1639	22.3432	3.1555	-0.9293	-0.3825
3062.8850	-3.1744	-3.1401	-1.2384	-1.0122	-0.1629	-0.6876	-0.1914	-0.0450	0.2515	0.0973	-0.0848	-0.2661	-1.4295	11.1525	4.8415	1.0053	-0.8631	-0.2943	-1.0122	7.9884	3.2302	0.6003	-0.4050	-0.4004	9.2302	112.2704	22.4206	3.1622	-0.9310	-0.3825
3062.8970	-3.1767	-3.1406	-1.2356	-1.0112	-0.1637	-0.6910	-0.1873	-0.0343	0.2548	0.0933	-0.0803	-0.2828	-0.4708	12.5949	5.8674	1.2638	-1.1138	-0.1481	-0.9981	8.0160	3.2536	0.6014	-0.4058	-0.4031	9.2266	112.4095	22.5231	3.1708	-0.9331	-0.3825
3062.9070	-3.1786	-3.1409	-1.2331	-1.0104	-0.1645	-0.6938	-0.1826	-0.0187	0.2655	0.0984	-0.0877	-0.2865	0.4264	13.1503	6.3042	1.4107	-1.1148	-0.0985	-0.9862	8.4618	3.2744	0.6024	-0.4064	-0.4054	9.2259	112.5395	22.6208	3.1783	-0.9350	-0.3825
3062.9170	-3.1804	-3.1410	-1.2304	-1.0093	-0.1655	-0.6966	-0.1709	-0.0026	0.2802	0.1079	-0.0954	-0.2869	0.5761	13.9558	6.5999	1.3874	-1.0816	-0.0896	-1.2887	8.8973	3.0163	0.5849	-0.3982	-0.3936	5.4715	106.9417	19.9829	2.9874	-0.8421	-0.2328
3062.9270	-3.1821	-3.1409	-1.2275	-1.0082	-0.1665	-0.6994	-0.1639	0.0026	0.3003	0.1130	-0.0953	-0.2874	0.7453	15.3579	6.2994	1.2518	-1.0716	-0.2186	-0.9647	10.2147	3.3176	0.6055	-0.4046	-0.4084	9.2214	112.6007	22.8493	3.2059	-0.9077	-0.3697
3062.9390	-3.1839	-3.1407	-1.2237	-1.0068	-0.1676	-0.7030	-0.1519	0.0234	0.3202	0.1094	-0.0958	-0.2970	0.8932	15.1327	6.0012	1.2471	-1.0223	-0.1799	-0.9498	10.7583	3.3481	0.6071	-0.4053	-0.4110	9.2286	112.8152	23.0183	3.2184	-0.9109	-0.3697
3062.9490	-3.1854	-3.1404	-1.2203	-1.0057	-0.1687	-0.7059	-0.1433	0.0333	0.3405	0.1149	-0.0975	-0.3024	0.7903	14.7978	5.5165	1.0688	-0.9264	-0.2221	-0.9371	10.7891	3.3751	0.6085	-0.4059	-0.4132	9.2372	113.0124	23.1756	3.2297	-0.9139	-0.3697
3062.9590	-3.1867	-3.1399	-1.2167	-1.0046	-0.1697	-0.7090	-0.1342	0.0429	0.3562	0.1052	-0.0949	-0.3066	0.5677	14.3130	5.1248	1.0393	-0.8426	-0.2592	-0.9243	10.8208	3.4030	0.6099	-0.4065	-0.4154	9.2477	113.2202	23.3416	3.2414	-0.9169	-0.3697
3062.9690	-3.1880	-3.1393	-1.2129	-1.0034	-0.1707	-0.7121	-0.1280	0.0511	0.3710	0.1048	-0.0963	-0.3144	0.4058	13.6755	4.5724	0.9985	-0.7741	-0.2213	-0.9113	10.8535	3.4320	0.6114	-0.4072	-0.4176	9.2601	113.4404	23.5186	3.2537	-0.9201	-0.3697
3062.9810	-3.1895	-3.1387	-1.2082	-1.0022	-0.1718	-0.7159	-0.1190	0.0583	0.3854	0.1018	-0.0930	-0.3167	0.0213	13.1384	4.2265	0.9846	-0.7984	-0.3040	-0.8956	10.8936	3.4676	0.6132	-0.4079	-0.4203	9.2772	113.7145	23.7389	3.2684	-0.9240	-0.3697
3062.9910	-3.1905	-3.1381	-1.2043	-1.0011	-0.1727	-0.7192	-0.1141	0.0612	0.3913	0.1007	-0.0897	-0.3240	-0.1971	13.0903	4.1241	0.9817	-0.8548	-0.3540	-0.8823	10.9273	3.4975	0.6147	-0.4086	-0.4225	9.2928	113.9461	23.9243	3.2808	-0.9273	-0.3697
3063.0010	-3.1916	-3.1374	-1.2004	-1.0001	-0.1736	-0.7224	-0.1066	0.0669	0.3907	0.0997	-0.0894	-0.3355	-0.6192	12.6500	3.7159	0.9367	-0.9113	-0.2921	-0.8690	10.9612	3.5276	0.6162	-0.4092	-0.4247	9.3096	114.1809	24.1118	3.2932	-0.9306	-0.3697
3063.0130	-3.1928	-3.1365	-1.1956	-0.9988	-0.1747	-0.7265	-0.1006	0.0721	0.3998	0.1012	-0.0977	-0.3404	-0.9089	12.5104	3.7614	0.9159	-0.8722	-0.3852	-0.8528	11.0019	3.5634	0.6180	-0.4100	-0.4274	9.3311	114.4611	24.3343	3.3080	-0.9345	-0.3697
3063.0230	-3.1937	-3.1358	-1.1917	-0.9978	-0.1757	-0.7299	-0.0969	0.0747	0.3971	0.1024	-0.1050	-0.3477	-1.0990	12.4113	4.1779	0.9339	-0.7529	-0.3718	-0.8434	10.9793	3.5740	0.6186	-0.4065	-0.4275	9.3085	114.0333	24.3367	3.3107	-0.8947	-0.3493
3063.0330	-3.1947	-3.1351	-1.1877	-0.9968	-0.1767	-0.7334	-0.0910	0.0769	0.4051	0.1007	-0.1011	-0.3558	-1.1355	12.9281	4.3997	0.9968	-0.7918	-0.3314	-0.8297	11.0128	3.6044	0.6202	-0.4070	-0.4296	9.3297	114.2736	24.5281	3.3231	-0.8980	-0.3493
3063.0430	-3.1956	-3.1343	-1.1836	-0.9957	-0.1777	-0.7370	-0.0867	0.0792	0.4138	0.1051	-0.0965	-0.3605	-1.2278	13.5635	4.4455	1.0344	-0.8905	-0.3557	-0.8159	11.0465	3.6349	0.6217	-0.4075	-0.4317	9.3519	114.5153	24.7198	3.3356	-0.9013	-0.3493
3063.0550	-3.1966	-3.1333	-1.1786	-0.9945	-0.1789	-0.7414	-0.0853	0.0846	0.4223	0.1050	-0.0956	-0.3646	-0.6427	14.1985	4.5969	1.0814	-0.9644	-0.3400	-0.7993	11.0875	3.6718	0.6236	-0.4080	-0.4342	9.3804	114.8110	24.9540	3.3507	-0.9053	-0.3493
3063.0650	-3.1974	-3.1324	-1.1745	-0.9934	-0.1798	-0.7451	-0.0780	0.0927	0.4276	0.1085	-0.1028	-0.3678	-0.6533	14.5113	4.8480	1.0613	-0.8960	-0.3786	-0.7852	11.1219	3.7029	0.6252	-0.4085	-0.4363	9.4056	115.0619	25.1529	3.3635	-0.9088	-0.3493
3063.0750	-3.1981	-3.1315	-1.1702	-0.9923	-0.1808	-0.7489	-0.0685	0.1018	0.4348	0.1099	-0.1011	-0.3767	-1.0199	14.6418	5.1907	1.0887	-0.9469	-0.2564	-0.7711	11.1564	3.7341	0.6268	-0.4090	-0.4384	9.4317	115.3133	25.3515	3.3763	-0.9122	-0.3493
3063.0850	-3.1987	-3.1305	-1.1659	-0.9913	-0.1818	-0.7526	-0.0632	0.1094	0.4420	0.1132	-0.1004	-0.3812	-0.9496	14.7271	5.5211	1.1777	-0.9917	-0.2417	-0.7569	11.1916	3.7658	0.6283	-0.4095	-0.4405	9.4594	115.5723	25.5566	3.3891	-0.9156	-0.3493
3063.0970	-3.1994	-3.1291	-1.1606	-0.9899	-0.1830	-0.7572	-0.0557	0.1188	0.4486	0.1157	-0.1015	-0.3862	-1.0245	14.8979	6.0448	1.1884	-1.0598	-0.2856	-0.7396	11.2348	3.8051	0.6303	-0.4101	-0.4430	9.4950	115.8959	25.8139	3.4053	-0.9200	-0.3493
3063.1070	-3.1999	-3.1279	-1.1560	-0.9888	-0.1840	-0.7612	-0.0499	0.1206	0.4616	0.1169	-0.1056	-0.3923	-0.9234	15.8572	5.9674	1.2174	-1.0480	-0.2845	-0.7250	11.2716	3.8387	0.6320	-0.4106	-0.4451	9.5264	116.1745	26.0362	3.4189	-0.9237	-0.3493
3063.1170	-3.2004	-3.1266	-1.1512	-0.9876	-0.1851	-0.7651	-0.0446	0.1341	0.4767	0.1250	-0.1102	-0.3963	-0.7654	15.4434	5.7699	1.1457	-1.0271	-0.3148	-0.7103	11.3091	3.8730	0.6337	-0.4111	-0.4471	9.5594	116.4622	26.2663	3.4331	-0.9275	-0.3493
3063.1290	-3.2009	-3.1250	-1.1454	-0.9861	-0.1865	-0.7700	-0.0367	0.1415	0.4917	0.1238	-0.1108	-0.4040	-0.7961	15.5074	5.5329	1.1136	-0.8493	-0.2860	-0.6998	11.2635	3.8774	0.6331	-0.4066	-0.4469	9.5152	115.7390	26.1840	3.4218	-0.8797	-0.3216
3063.1390	-3.2013	-3.1234	-1.1405	-0.9849	-0.1876	-0.7741	-0.0310	0.1546	0.5043	0.1246	-0.1029	-0.4109	-0.6475	14.7434	5.2904	1.0939	-0.9125	-0.2779	-0.6848	11.3007	3.9126	0.6349	-0.4070	-0.4488	9.5522	116.0365	26.4263	3.4362	-0.8836	-0.3216
3063.1490	-3.2016	-3.1218	-1.1354	-0.9837	-0.1886	-0.7782	-0.0258	0.1591	0.5126	0.1248	-0.0987	-0.4121	-0.4714	14.6404	5.4735	1.1148	-0.9958	-0.2980	-0.6697	11.3382	3.9441	0.6366	-0.4073	-0.4507	9.5905	116.3391	26.6735	3.4506	-0.8875	-0.3216
3063.1590	-3.2017	-3.1202	-1.1302	-0.9824	-0.1896	-0.7823	-0.0187	0.1676	0.5218	0.1260	-0.1012	-0.4205	-0.1857	14.2249	5.5099	1.0587	-1.0178	-0.2917	-0.6545	11.3764	3.9755	0.6384	-0.4076	-0.4527	9.6302	116.6492	26.9272	3.4652	-0.8915	-0.3216
3063.1710	-3.2019	-3.1181	-1.1238	-0.9810	-0.1908	-0.7874	-0.0100	0.1723	0.5319	0.1259	-0.1080	-0.4286	0.1740	14.0895	5.4144	1.0596	-0.9217	-0.2457	-0.1820	11.4229	4.0140	0.6405	-0.4081	-0.4550	9.6798	117.0305	27.2400	3.4829	-0.8964	-0.3216
3063.1810	-3.2020	-3.1164	-1.1184	-0.9797	-0.1920	-0.7916	-0.0022	0.1790	0.5425	0.1252	-0.1096	-0.4339	0.8554	13.8045	5.2271	1.0442	-0.8500	-0.3555	0.7244	11.4621	4.0465	0.6423	-0.4084	-0.4569	9.7223	117.3528	27.5043	3.4977	-0.9005	-0.3216
3063.1910	-3.2020	-3.1146	-1.1128	-0.9785	-0.1930	-0.7960	0.0046	0.1776	0.5470	0.1249	-0.1054	-0.4418	1.8557	14.4676	5.0379	1.0655	-0.8535	-0.3248	1.5974	11.5014	4.0792	0.6440	-0.4087	-0.4588	9.7657	117.6766	27.7701	3.5125	-0.9045	-0.3216
3063.2030	-3.2019	-3.1124	-1.1062	-0.9769	-0.1942	-0.8014	0.0154	0.1868	0.5549	0.1292	-0.0995	-0.4464	2.2639	14.2175	5.0848	1.0115	-0.8920	-0.2998	2.2165	11.5488	4.1187	0.6461	-0.4092	-0.4611	9.8191	118.0685	28.0919	3.5301	-0.9094	-0.3216
3063.2130	-3.2016	-3.1105	-1.1007	-0.9757	-0.1952	-0.8059	0.0207	0.1967	0.5612	0.1269	-0.0981	-0.4516	2.2866	13.7025	5.2487	1.0215	-0.9650	-0.2772	2.2328	11.5883	4.1515	0.6479	-0.4095	-0.4631	9.8643	118.3943	28.3595	3.5446	-0.9135	-0.3216
3063.2230	-3.2014	-3.1085	-1.0952	-0.9745	-0.1962	-0.8105	0.0247	0.1934	0.5653	0.1242	-0.1028	-0.4561	2.3416	14.4093	5.6441	1.1670	-0.9290	-0.2457	2.2365	11.5059	4.1299	0.6453	-0.4042	-0.4617	9.7595	117.2697	28.0932	3.5131	-0.8581	-0.2870
3063.2330	-3.2011	-3.1066	-1.0894	-0.9732	-0.1972	-0.8151	0.0305	0.1967	0.5758	0.1276	-0.1013	-0.4584	2.4759	14.8092	5.6264	1.1278	-0.9809	-0.2983	2.2529	11.5436	4.1627	0.6470	-0.4043	-0.4634	9.8072	117.5934	28.3638	3.5272	-0.8620	-0.2870
3063.2450	-3.2007	-3.1042	-1.0824	-0.9716	-0.1984	-0.8205	0.0376	0.2053	0.5868	0.1283	-0.1020	-0.4662	2.5856	15.0467	5.5448	1.1285	-0.9672	-0.3409	2.2727	11.5894	4.2028	0.6490	-0.4045	-0.4654	9.8659	117.9887	28.6954	3.5443	-0.8668	-0.2870
3063.2550	-3.2003	-3.1022	-1.0765	-0.9703	-0.1994	-0.8252	0.0432	0.2074	0.5958	0.1281	-0.1007	-0.4708	2.6781	15.6823	5.5527	1.1714	-0.9600	-0.3458	2.2893	11.6277	4.2363	0.6507	-0.4046	-0.4671	9.9155	118.3191	28.9726	3.5583	-0.8708	-0.2870
3063.2650	-3.1997	-3.1000	-1.0706	-0.9690	-0.2004	-0.8299	0.0512	0.2188	0.6026	0.1306	-0.1033	-0.4770	2.5858	15.3383	5.8496	1.1524	-0.9478	-0.3351	2.3059	11.6661	4.2701	0.6524	-0.4047	-0.4689	9.9658	118.6519	29.2527	3.5723	-0.8747	-0.2870
3063.2770	-3.1991	-3.0974	-1.0633	-0.9674	-0.2016	-0.8357	0.0594	0.2249	0.6091	0.1290	-0.1034	-0.4837	2.3562	15.3422	6.2808	1.2161	-0.9330	-0.2583	2.3259	11.7129	4.3115	0.6544	-0.4049	-0.4709	10.0274	119.0592	29.5969	3.5891	-0.8795	-0.2870
3063.2870	-3.1985	-3.0951	-1.0571	-0.9661	-0.2026	-0.8406	0.0661	0.2299	0.6185	0.1326	-0.0999	-0.4846	2.2176	15.5332	6.1763	1.2182	-0.9400	-0.2847	2.3427	11.7522	4.3463	0.6560	-0.4050	-0.4726	10.0795	119.4019	29.8870	3.6030	-0.8834	-0.2870
3063.2970	-3.1978	-3.0927	-1.0509	-0.9646	-0.2036	-0.8455	0.0717	0.2368	0.6299	0.1366	-0.0962	-0.4878	2.1785	15.5573	6.0851	1.1547	-0.9396	-0.3333	2.3595	11.7917	4.3813	0.6577	-0.4051	-0.4744	10.1320	119.7464	30.1794	3.6169	-0.8874	-0.2870
3063.3070	-3.1970	-3.0903	-1.0446	-0.9632	-0.2045	-0.8503	0.0764	0.2430	0.6394	0.1348	-0.0926	-0.4924	2.2982	15.5470	5.9623	1.1410	-1.0034	-0.2853	2.3764	11.8313	4.4166	0.6593	-0.4052	-0.4761	10.1850	120.0929	30.4742	3.6306	-0.8914	-0.2870
3063.3200	-3.1960	-3.0873	-1.0370	-0.9616	-0.2056	-0.8563	0.0856	0.2514	0.6469	0.1352	-0.0948	-0.5008	2.0865	15.1192	6.3307	1.1729	-1.0548	-0.3176	2.3858	11.7988	4.4215	0.6582	-0.4022	-0.4760	10.1192	119.5531	30.4600	3.6139	-0.8620	-0.2650
3063.3290	-3.1951	-3.0848	-1.0304	-0.9603	-0.2065	-0.8614	0.0918	0.2558	0.6526	0.1365	-0.0973	-0.5064	1.9214	14.8208	6.3938	1.1755	-1.0102	-0.2741	2.3932	11.7671	4.4242	0.6571	-0.3993	-0.4751	10.0614	119.0680	30.4392	3.5985	-0.8363	-0.2461
3063.3390	-3.1942	-3.0822	-1.0237	-0.9589	-0.2076	-0.8664	0.0953	0.2536	0.6650	0.1401	-0.0975	-0.5056	2.0094	15.4793	6.1520	1.1234	-0.9087	-0.3193	2.4100	11.8047	4.4599	0.6586	-0.3992	-0.4761	10.1163	119.4128	30.7420	3.6113	-0.8401	-0.2461
3063.3490	-3.1932	-3.0797	-1.0171	-0.9574	-0.2085	-0.8715	0.1009	0.2617	0.6746	0.1407	-0.0945	-0.5075	2.1453	15.2434	6.1101	1.0917	-0.8262	-0.3481	2.4268	11.8423	4.4956	0.6600	-0.3991	-0.4770	10.1712	119.7578	31.0459	3.6241	-0.8438	-0.2461
3063.3610	-3.1919	-3.0765	-1.0090	-0.9558	-0.2095	-0.8777	0.1091	0.2659	0.6850	0.1390	-0.0826	-0.5177	2.1108	15.2605	6.1015	1.1268	-0.9412	-0.3058	2.4469	11.8874	4.5387	0.6618	-0.3989	-0.4781	10.2370	120.1719	31.4118	3.6389	-0.8481	-0.2461
3063.3710	-3.1908	-3.0737	-1.0021	-0.9544	-0.2102	-0.8829	0.1123	0.2715	0.6869	0.1404	-0.0830	-0.5257	2.3353	15.0352	6.2896	1.1504	-1.0306	-0.3005	2.4637	11.9252	4.5749	0.6632	-0.3988	-0.4790	10.2921	120.5196	31.7200	3.6510	-0.8517	-0.2461
3063.3810	-3.1897	-3.0710	-0.9951	-0.9530	-0.2111	-0.8881	0.1182	0.2697	0.6949	0.1428	-0.0821	-0.5281	2.4726	15.6141	6.3548	1.1666	-1.0163	-0.2936	2.4805	11.9631	4.6112	0.6646	-0.3987	-0.4800	10.3470	120.8678	32.0295	3.6629	-0.8553	-0.2461
3063.3930	-3.1882	-3.0677	-0.9866	-0.9513	-0.2122	-0.8944	0.1272	0.2777	0.7032	0.1486	-0.0835	-0.5312	2.6209	15.5792	6.1447	1.0856	-0.9755	-0.3222	2.5007	12.0084	4.6547	0.6662	-0.3985	-0.4811	10.4126	121.2837	32.3997	3.6769	-0.8595	-0.2461
3063.4030	-3.1869	-3.0649	-0.9797	-0.9498	-0.2130	-0.8997	0.1329	0.2814	0.7100	0.1470	-0.0827	-0.5358	2.7621	15.6447	6.3246	1.0558	-0.9559	-0.3182	2.5174	12.0457	4.6905	0.6676	-0.3983	-0.4820	10.4664	121.6254	32.7047	3.6881	-0.8628	-0.2461
3063.4130	-3.1856	-3.0620	-0.9727	-0.9485	-0.2138	-0.9052	0.1403	0.2890	0.7128	0.1432	-0.0766	-0.5414	2.7328	15.3235	6.6057	1.2079	-0.9769	-0.2266	2.5341	12.0829	4.7263	0.6689	-0.3982	-0.4829	10.5198	121.9655	33.0091	3.6989	-0.8661	-0.2461
3063.4230	-3.1842	-3.0591	-0.9654	-0.9471	-0.2145	-0.9107	0.1437	0.2907	0.7201	0.1450	-0.0767	-0.5387	2.9389	15.3161	6.7645	1.2602	-0.9836	-0.2626	2.5196	11.9469	4.6780	0.6632	-0.3920	-0.4795	10.2030	120.2441	32.4883	3.6351	-0.8052	-0.2001
3063.4350	-3.1824	-3.0557	-0.9566	-0.9453	-0.2154	-0.9171	0.1529	0.2934	0.7327	0.1527	-0.0753	-0.5410	3.1117	15.6477	6.3540	1.1659	-0.9870	-0.3399	2.5392	11.9885	4.7212	0.6645	-0.3915	-0.4804	10.2663	120.6461	32.8625	3.6470	-0.8089	-0.2001
3063.4450	-3.1808	-3.0527	-0.9493	-0.9437	-0.2161	-0.9225	0.1586	0.2977	0.7378	0.1507	-0.0735	-0.5456	3.1504	15.5212	6.5525	1.1070	-0.9311	-0.3799	2.5553	12.0227	4.7567	0.6656	-0.3911	-0.4812	10.3179	120.9743	33.1691	3.6564	-0.8119	-0.2001
3063.4550	-3.1792	-3.0497	-0.9420	-0.9423	-0.2169	-0.9281	0.1661	0.3009	0.7402	0.1457	-0.0700	-0.5530	3.0975	15.6462	6.8123	1.1915	-0.8934	-0.2429	2.5714	12.0565	4.7919	0.6666	-0.3907	-0.4819	10.3686	121.2991	33.4731	3.6655	-0.8147	-0.2001
3063.4670	-3.1771	-3.0460	-0.9329	-0.9406	-0.2177	-0.9349	0.1721	0.3044	0.7508	0.1464	-0.0641	-0.5581	3.3801	15.6851	6.9316	1.2779	-0.9152	-0.2300	2.5907	12.0975	4.8348	0.6678	-0.3902	-0.4828	10.4287	121.6936	33.8451	3.6759	-0.8181	-0.2001
3063.4770	-3.1754	-3.0430	-0.9254	-0.9390	-0.2183	-0.9404	0.1792	0.3081	0.7621	0.1517	-0.0614	-0.5560	3.2846	15.8937	6.7221	1.2034	-0.9264	-0.2714	2.6066	12.1314	4.8704	0.6688	-0.3897	-0.4836	10.4775	122.0190	34.1529	3.6841	-0.8208	-0.2001
3063.4870	-3.1735	-3.0398	-0.9178	-0.9375	-0.2189	-0.9459	0.1868	0.3096	0.7656	0.1491	-0.0542	-0.5624	3.0756	16.1218	6.9169	1.2112	-1.0049	-0.3291	2.6224	12.1651	4.9059	0.6697	-0.3893	-0.4843	10.5252	122.3419	34.4597	3.6920	-0.8234	-0.2001
3063.4970	-3.1715	-3.0367	-0.9102	-0.9360	-0.2194	-0.9516	0.1927	0.3174	0.7712	0.1470	-0.0530	-0.5689	2.9695	15.7418	7.1508	1.2484	-1.0337	-0.2396	2.6382	12.1984	4.9411	0.6706	-0.3888	-0.4851	10.5716	122.6604	34.7631	3.6994	-0.8258	-0.2001
3063.5090	-3.1692	-3.0328	-0.9007	-0.9343	-0.2201	-0.9585	0.2004	0.3183	0.7800	0.1490	-0.0525	-0.5700	2.8259	15.9979	7.0726	1.2880	-1.0702	-0.2319	2.6569	12.2386	4.9838	0.6721	-0.3883	-0.4860	10.6258	123.0455	35.1324	3.7078	-0.8287	-0.2001
3063.5200	-3.1671	-3.0297	-0.8928	-0.9327	-0.2206	-0.9641	0.2056	0.3243	0.7897	0.1537	-0.0528	-0.5664	2.9137	15.8812	6.9681	1.1819	-1.0299	-0.3536	2.6944	12.2014	4.9899	0.6698	-0.3841	-0.4851	10.9322	122.5219	35.1504	3.6815	-0.7911	-0.1822
3063.5290	-3.1650	-3.0264	-0.8850	-0.9311	-0.2211	-0.9699	0.2113	0.3249	0.7981	0.1500	-0.0501	-0.5717	2.7016	15.8795	6.8339	1.1872	-0.9578	-0.3494	2.7299	12.1711	4.9991	0.6678	-0.3801	-0.4843	11.2066	122.0981	35.2017	3.6589	-0.7587	-0.1668
3063.5390	-3.1628	-3.0232	-0.8771	-0.9297	-0.2215	-0.9757	0.2208	0.3318	0.7973	0.1440	-0.0440	-0.5812	2.3385	15.4846	7.2712	1.2835	-1.0440	-0.2549	2.7462	12.2011	5.0335	0.6684	-0.3793	-0.4849	11.2528	122.3977	35.4997	3.6640	-0.7606	-0.1668
3063.5510	-3.1601	-3.0192	-0.8673	-0.9279	-0.2221	-0.9826	0.2238	0.3289	0.8080	0.1529	-0.0456	-0.5838	2.4969	15.8720	7.1938	1.2030	-0.9562	-0.2348	2.7657	12.2373	5.0750	0.6690	-0.3784	-0.4857	11.3061	122.7586	35.8610	3.6696	-0.7628	-0.1668
3063.5610	-3.1578	-3.0158	-0.8591	-0.9263	-0.2226	-0.9883	0.2287	0.3340	0.8202	0.1562	-0.0439	-0.5831	2.6080	15.7285	6.8128	1.0882	-0.8305	-0.3577	2.7817	12.2671	5.1093	0.6694	-0.3776	-0.4863	11.3483	123.0542	36.1585	3.6738	-0.7645	-0.1668
3063.5710	-3.1555	-3.0125	-0.8511	-0.9247	-0.2230	-0.9942	0.2362	0.3363	0.8178	0.1513	-0.0327	-0.5895	2.4173	15.7823	7.0996	1.1079	-0.8948	-0.3603	2.7976	12.2962	5.1430	0.6698	-0.3768	-0.4869	11.3883	123.3423	36.4504	3.6774	-0.7660	-0.1668
3063.5830	-3.1526	-3.0085	-0.8413	-0.9231	-0.2232	-1.0015	0.2398	0.3374	0.8235	0.1468	-0.0250	-0.5954	2.8631	15.8359	7.4336	1.2630	-0.9988	-0.1782	2.8164	12.3307	5.1832	0.6703	-0.3758	-0.4877	11.4336	123.6835	36.7982	3.6810	-0.7677	-0.1668
3063.5930	-3.1503	-3.0051	-0.8329	-0.9216	-0.2236	-1.0073	0.2473	0.3417	0.8350	0.1563	-0.0284	-0.5927	2.7987	15.9156	7.0559	1.1751	-0.9135	-0.2743	2.8318	12.3593	5.2167	0.6706	-0.3749	-0.4883	11.4690	123.9662	37.0880	3.6835	-0.7689	-0.1668
3063.6030	-3.1478	-3.0017	-0.8245	-0.9199	-0.2238	-1.0132	0.2547	0.3411	0.8408	0.1594	-0.0235	-0.5930	2.7193	16.1550	7.0990	1.0356	-0.8648	-0.3589	2.8471	12.3875	5.2497	0.6708	-0.3741	-0.4889	11.5020	124.2431	37.3730	3.6855	-0.7701	-0.1668
3063.6130	-3.1452	-2.9982	-0.8161	-0.9185	-0.2240	-1.0192	0.2621	0.3476	0.8433	0.1523	-0.0161	-0.6015	2.7179	15.9434	7.4508	1.0790	-0.9362	-0.2996	2.8621	12.4154	5.2826	0.6710	-0.3732	-0.4896	11.5324	124.5166	37.6574	3.6869	-0.7711	-0.1668
3063.6250	-3.1420	-2.9940	-0.8059	-0.9167	-0.2241	-1.0266	0.2675	0.3486	0.8468	0.1506	-0.0118	-0.6012	2.9871	15.8140	7.6008	1.2798	-1.0084	-0.1802	2.8490	12.2375	5.2174	0.6622	-0.3653	-0.4851	11.1985	122.3340	36.9732	3.5925	-0.7004	-0.1124
3063.6350	-3.1393	-2.9905	-0.7974	-0.9151	-0.2243	-1.0325	0.2728	0.3487	0.8586	0.1569	-0.0118	-0.5968	3.2269	15.8950	7.4096	1.1662	-0.9280	-0.2655	2.8634	12.2609	5.2487	0.6621	-0.3402	-0.4856	11.2247	122.5821	37.2483	3.5921	-0.7009	-0.1124
3063.6450	-3.1365	-2.9871	-0.7889	-0.9135	-0.2244	-1.0385	0.2814	0.3488	0.8631	0.1569	-0.0029	-0.6039	2.9944	16.1530	7.3534	1.0720	-0.8219	-0.3516	2.8775	12.2840	5.2799	0.6619	-0.2092	-0.4860	11.2481	122.8265	37.5220	3.5912	-0.7013	-0.1124
3063.6550	-3.1337	-2.9835	-0.7803	-0.9121	-0.2243	-1.0446	0.2870	0.3521	0.8624	0.1463	0.0015	-0.6138	3.0196	15.9010	7.8785	1.2482	-0.7589	-0.2115	2.8914	12.3066	5.3107	0.6617	-0.0780	-0.4864	11.2687	123.0658	37.7923	3.5896	-0.7015	-0.1124
3063.6670	-3.1301	-2.9792	-0.7697	-0.9102	-0.2243	-1.0519	0.2929	0.3546	0.8760	0.1548	0.0051	-0.6092	3.2924	15.9869	7.4046	1.1865	-0.6166	-0.2284	2.9077	12.3334	5.3475	0.6613	0.0804	-0.4869	11.2897	123.3482	38.1143	3.5870	-0.7016	-0.1124
3063.6770	-3.1272	-2.9757	-0.7609	-0.9086	-0.2242	-1.0579	0.2979	0.3521	0.8805	0.1541	0.0112	-0.6062	3.4474	16.3101	7.4405	1.1166	-0.4953	-0.3694	2.9210	12.3551	5.3775	0.6610	0.2126	-0.4873	11.3038	123.5760	38.3767	3.5842	-0.7015	-0.1124
3063.6870	-3.1241	-2.9721	-0.7522	-0.9072	-0.2240	-1.0641	0.3080	0.3565	0.8824	0.1464	0.0157	-0.6156	3.1284	16.0559	7.7717	1.2197	-0.5265	-0.2290	2.9341	12.3762	5.4070	0.6606	0.2362	-0.4878	11.3148	123.7974	38.6345	3.5807	-0.7013	-0.1124
3063.6990	-3.1205	-2.9678	-0.7415	-0.9054	-0.2239	-1.0715	0.3122	0.3588	0.8912	0.1475	0.0157	-0.6172	3.4823	16.0288	7.6805	1.2931	-0.5164	-0.2039	2.9494	12.4012	5.4421	0.6600	0.2375	-0.4883	11.3236	124.0573	38.9407	3.5759	-0.7007	-0.1124
3063.7090	-3.1173	-2.9642	-0.7326	-0.9038	-0.2237	-1.0775	0.3196	0.3583	0.8984	0.1515	0.0165	-0.6143	3.3050	16.1560	7.4092	1.1299	-0.3400	-0.3726	2.9619	12.4212	5.4707	0.6595	0.2386	-0.4887	11.3274	124.2658	39.1893	3.5711	-0.7001	-0.1124
3063.7200	-3.1140	-2.9607	-0.7236	-0.9022	-0.2236	-1.0837	0.3262	0.3626	0.9032	0.1485	0.0220	-0.6214	3.3680	15.9262	7.5826	1.0606	-0.2844	-0.3139	2.9612	12.3251	5.4412	0.6539	0.2434	-0.4863	11.1739	123.0858	38.8666	3.5118	-0.6599	-0.0823
3063.7290	-3.1107	-2.9571	-0.7145	-0.9009	-0.2233	-1.0902	0.3325	0.3591	0.9022	0.1413	0.0326	-0.6253	3.3469	16.1349	7.8969	1.2933	-0.3437	-0.1517	2.9620	12.2413	5.4187	0.6486	0.2480	-0.4841	11.0411	122.0789	38.6194	3.4586	-0.6248	-0.0563
3063.7410	-3.1067	-2.9529	-0.7036	-0.8990	-0.2230	-1.0975	0.3386	0.3611	0.9128	0.1491	0.0367	-0.6135	3.4897	16.0393	7.5457	1.1437	-0.2612	-0.2542	2.9759	12.2595	5.4505	0.6475	0.2496	-0.4843	11.0372	122.2927	38.9016	3.4500	-0.6233	-0.0563
3063.7510	-3.1031	-2.9493	-0.6946	-0.8975	-0.2226	-1.1036	0.3455	0.3618	0.9131	0.1499	0.0435	-0.6179	3.3684	16.0429	7.5009	1.0863	-0.2236	-0.3667	2.9872	12.2739	5.4764	0.6465	0.2510	-0.4846	11.0301	122.4621	39.1303	3.4420	-0.6219	-0.0563
3063.7610	-3.0997	-2.9456	-0.6854	-0.8961	-0.2220	-1.1099	0.3519	0.3589	0.9117	0.1421	0.0527	-0.6277	3.2226	16.2229	7.9786	1.1998	-0.2399	-0.2111	2.9982	12.2879	5.5018	0.6454	0.2524	-0.4848	11.0196	122.6259	39.3549	3.4336	-0.6203	-0.0563
3063.7710	-3.0962	-2.9419	-0.6763	-0.8946	-0.2215	-1.1163	0.3556	0.3641	0.9209	0.1458	0.0578	-0.6257	3.5274	15.8354	7.7239	1.2114	-0.2541	-0.1665	3.0089	12.3013	5.5269	0.6443	0.2539	-0.4850	11.0052	122.7838	39.5761	3.4245	-0.6185	-0.0563
3063.7830	-3.0918	-2.9376	-0.6653	-0.8928	-0.2209	-1.1236	0.3662	0.3630	0.9276	0.1512	0.0621	-0.6176	3.1844	15.8641	7.5673	1.0612	-0.2157	-0.3331	3.0214	12.3166	5.5561	0.6428	0.2556	-0.4852	10.9834	122.9621	39.8317	3.4129	-0.6162	-0.0563
3063.7930	-3.0882	-2.9339	-0.6559	-0.8914	-0.2201	-1.1299	0.3732	0.3625	0.9264	0.1432	0.0726	-0.6250	3.0947	15.8087	8.0444	1.1414	-0.2845	-0.2476	3.0314	12.3288	5.5800	0.6416	0.2571	-0.4855	10.9609	123.1051	40.0412	3.4024	-0.6140	-0.0563
3063.8030	-3.0845	-2.9303	-0.6466	-0.8901	-0.2194	-1.1362	0.3773	0.3629	0.9351	0.1452	0.0730	-0.6255	3.0645	15.9471	7.7006	1.1761	-0.3065	-0.2341	3.0411	12.3405	5.6033	0.6403	0.2586	-0.4857	10.9349	123.2416	40.2450	3.3915	-0.6117	-0.0563
3063.8150	-3.0799	-2.9259	-0.6354	-0.8883	-0.2185	-1.1436	0.3848	0.3617	0.9431	0.1490	0.0742	-0.6245	2.9584	15.9646	7.6429	1.1160	-0.1983	-0.3447	3.0523	12.3536	5.6304	0.6386	0.2604	-0.4859	10.8988	123.3944	40.4807	3.3774	-0.6087	-0.0563
3063.8250	-3.0759	-2.9223	-0.6260	-0.8869	-0.2178	-1.1500	0.3904	0.3619	0.9365	0.1414	0.0792	-0.6293	2.9320	15.4445	8.0477	1.1084	-0.0790	-0.2462	3.1019	12.1301	5.5439	0.6262	0.2716	-0.4803	11.3456	120.7367	39.6080	3.2484	-0.5040	0.0044
3063.8350	-3.0720	-2.9188	-0.6165	-0.8856	-0.2169	-1.1564	0.3950	0.3573	0.9433	0.1372	0.0891	-0.6305	3.0508	16.0889	7.9280	1.2470	-0.0810	-0.1443	3.1118	12.1363	5.5647	0.6243	0.2735	-0.4803	11.3157	120.8400	39.7935	3.2349	-0.5010	0.0044
3063.8470	-3.0672	-2.9144	-0.6052	-0.8838	-0.2157	-1.1638	0.4007	0.3565	0.9506	0.1421	0.0986	-0.6269	3.1928	15.9918	7.7668	1.1020	-0.1058	-0.1924	3.1234	12.1429	5.5887	0.6221	0.2757	-0.4803	11.2751	120.9521	40.0060	3.2179	-0.4972	0.0044
3063.8570	-3.0631	-2.9109	-0.5958	-0.8824	-0.2147	-1.1700	0.4084	0.3602	0.9502	0.1421	0.1106	-0.6295	3.0765	15.6434	7.9757	1.0382	-0.1520	-0.2689	3.1326	12.1477	5.6080	0.6202	0.2776	-0.4803	11.2374	121.0380	40.1762	3.2031	-0.4938	0.0044
3063.8670	-3.0590	-2.9074	-0.5861	-0.8811	-0.2135	-1.1763	0.4128	0.3566	0.9530	0.1323	0.1159	-0.6328	3.1925	15.8734	8.0038	1.1972	-0.2379	-0.1535	3.1416	12.1522	5.6268	0.6182	0.2795	-0.4803	11.1962	121.1193	40.3415	3.1879	-0.4904	0.0044
3063.8770	-3.0548	-2.9038	-0.5766	-0.8797	-0.2124	-1.1827	0.4199	0.3573	0.9600	0.1352	0.1183	-0.6228	3.2289	15.6903	7.7875	1.1126	-0.1571	-0.2536	3.1503	12.1559	5.6449	0.6161	0.2815	-0.4803	11.1509	121.1914	40.5002	3.1720	-0.4867	0.0044
3063.8890	-3.0497	-2.8995	-0.5652	-0.8781	-0.2109	-1.1902	0.4292	0.3572	0.9595	0.1318	0.1266	-0.6272	3.0602	15.6028	8.0143	1.1142	-0.1430	-0.1886	3.1602	12.1595	5.6659	0.6136	0.2838	-0.4802	11.0911	121.2687	40.6833	3.1522	-0.4821	0.0044
3063.8990	-3.0455	-2.8960	-0.5554	-0.8769	-0.2096	-1.1965	0.4322	0.3526	0.9637	0.1252	0.1350	-0.6307	3.4902	15.7326	7.8752	1.2460	-0.1718	-0.1682	3.1682	12.1621	5.6828	0.6115	0.2858	-0.4802	11.0373	121.3274	40.8301	3.1352	-0.4781	0.0044
3063.9090	-3.0411	-2.8924	-0.5457	-0.8754	-0.2083	-1.2026	0.4382	0.3541	0.9683	0.1293	0.1357	-0.6265	3.4451	15.6121	7.7801	1.1193	-0.0769	-0.2663	3.1758	12.1639	5.6989	0.6093	0.2877	-0.4802	10.9797	121.3771	40.9696	3.1175	-0.4739	0.0044
3063.9200	-3.0367	-2.8889	-0.5362	-0.8741	-0.2069	-1.2089	0.4477	0.3507	0.9701	0.1280	0.1440	-0.6293	3.3766	15.7342	8.0604	1.0736	-0.0607	-0.3001	3.1360	12.0265	5.6401	0.6010	0.2927	-0.4766	10.3561	119.7631	40.3724	3.0344	-0.4382	0.0426
3063.9310	-3.0313	-2.8847	-0.5245	-0.8727	-0.2051	-1.2166	0.4518	0.3441	0.9676	0.1178	0.1626	-0.6294	3.5032	15.6309	8.1933	1.2336	-0.1611	-0.1109	3.1030	11.9036	5.5929	0.5926	0.2978	-0.4732	9.7990	118.3625	39.8965	2.9545	-0.4055	0.0756
3063.9410	-3.0267	-2.8813	-0.5147	-0.8714	-0.2034	-1.2228	0.4560	0.3440	0.9718	0.1244	0.1639	-0.6193	3.8516	15.8071	7.9139	1.1017	-0.1552	-0.2177	3.1092	11.9000	5.6061	0.5899	0.3000	-0.4729	9.7373	118.3788	40.0170	2.9344	-0.4006	0.0756
3063.9510	-3.0222	-2.8778	-0.5050	-0.8702	-0.2018	-1.2290	0.4641	0.3435	0.9741	0.1194	0.1666	-0.6186	3.6097	15.5844	8.0031	1.0388	-0.0400	-0.3127	3.1151	11.8958	5.6185	0.5872	0.3022	-0.4726	9.6734	118.3878	40.1298	2.9139	-0.3956	0.0755
3063.9630	-3.0165	-2.8737	-0.4933	-0.8688	-0.1997	-1.2365	0.4721	0.3413	0.9758	0.1165	0.1805	-0.6270	3.5014	15.2883	7.8921	1.0765	-0.1240	-0.0932	3.1219	11.8901	5.6327	0.5838	0.3048	-0.4723	9.5921	118.3904	40.2581	2.8887	-0.3894	0.0755
3063.9730	-3.0117	-2.8703	-0.4836	-0.8676	-0.1979	-1.2427	0.4767	0.3370	0.9788	0.1145	0.1865	-0.6170	3.5750	15.5458	7.7654	1.0389	-0.1338	-0.2005	3.1273	11.8847	5.6436	0.5810	0.3070	-0.4720	9.5218	118.3845	40.3568	2.8673	-0.3842	0.0755
3063.9830	-3.0068	-2.8669	-0.4738	-0.8664	-0.1960	-1.2489	0.4851	0.3385	0.9802	0.1130	0.1914	-0.6163	3.3774	15.1254	7.9541	0.9941	-0.0439	-0.2703	3.1325	11.8787	5.6539	0.5782	0.3093	-0.4717	9.4492	118.3723	40.4486	2.8454	-0.3787	0.0755
3063.9930	-3.0019	-2.8635	-0.4640	-0.8653	-0.1940	-1.2551	0.4886	0.3326	0.9790	0.1055	0.2048	-0.6209	3.3987	15.1794	7.9624	1.1084	-0.1565	-0.1246	3.1374	11.8723	5.6638	0.5753	0.3115	-0.4714	9.3725	118.3544	40.5360	2.8232	-0.3732	0.0755
3064.0050	-2.9961	-2.8596	-0.4522	-0.8640	-0.1915	-1.2624	0.4935	0.3288	0.9832	0.1092	0.2066	-0.6138	3.6615	15.4213	7.8340	1.0377	-0.0964	-0.2261	3.1431	11.8638	5.6745	0.5718	0.3142	-0.4711	9.2783	118.3245	40.6307	2.7960	-0.3664	0.0755
3064.0150	-2.9911	-2.8564	-0.4425	-0.8629	-0.1895	-1.2686	0.5013	0.3280	0.9846	0.1065	0.2195	-0.6151	3.4127	15.3355	7.9027	0.9918	-0.1115	-0.2385	3.1455	11.8562	5.6827	0.5688	0.3165	-0.4708	9.1970	118.2917	40.7021	2.7729	-0.3605	0.0755
3064.0250	-2.9861	-2.8531	-0.4326	-0.8620	-0.1873	-1.2749	0.5089	0.3232	0.9805	0.0996	0.2202	-0.6210	3.0672	15.1785	8.0618	1.0929	-0.0176	-0.0449	3.0523	11.6137	5.5626	0.5551	0.3232	-0.4641	8.0277	115.4660	39.5182	2.6360	-0.3082	0.1432
3064.0370	-2.9799	-2.8493	-0.4208	-0.8607	-0.1845	-1.2822	0.5121	0.3201	0.9826	0.1033	0.2321	-0.6071	3.4237	15.4001	7.9305	0.9847	0.0065	-0.1532	3.0498	11.5995	5.5698	0.5510	0.3261	-0.4634	7.9357	115.3999	39.5893	2.6061	-0.3007	0.1432
3064.0470	-2.9747	-2.8461	-0.4110	-0.8597	-0.1822	-1.2883	0.5189	0.3168	0.9863	0.0985	0.2406	-0.6059	3.2239	15.2733	7.8168	0.9746	-0.0642	-0.1838	3.0476	11.5871	5.5750	0.5476	0.3285	-0.4629	7.8577	115.3376	39.6409	2.5810	-0.2943	0.1432
3064.0570	-2.9695	-2.8429	-0.4011	-0.8588	-0.1797	-1.2943	0.5247	0.3165	0.9831	0.0890	0.2490	-0.6080	2.9494	14.7329	7.9102	1.1245	-0.1200	-0.1333	3.0453	11.5743	5.5796	0.5442	0.3309	-0.4623	7.7786	115.2715	39.6865	2.5558	-0.2878	0.1432
3064.0670	-2.9642	-2.8397	-0.3913	-0.8578	-0.1772	-1.3003	0.5256	0.3090	0.9865	0.0964	0.2538	-0.6019	3.1771	15.1314	7.7700	0.9452	-0.0175	-0.1982	3.0428	11.5609	5.5836	0.5407	0.3334	-0.4618	7.6970	115.1975	39.7256	2.5300	-0.2811	0.1432
3064.0790	-2.9578	-2.8361	-0.3794	-0.8567	-0.1741	-1.3075	0.5340	0.3086	0.9862	0.0900	0.2671	-0.5995	3.0624	14.6763	7.7593	0.9123	-0.0567	-0.2264	3.0397	11.5444	5.5874	0.5365	0.3363	-0.4611	7.5985	115.1030	39.7635	2.4987	-0.2731	0.1432
3064.0890	-2.9524	-2.8330	-0.3695	-0.8559	-0.1714	-1.3137	0.5381	0.3021	0.9821	0.0801	0.2703	-0.6047	2.8600	14.8087	7.7930	1.0744	-0.0346	-0.0375	3.0370	11.5301	5.5899	0.5330	0.3388	-0.4606	7.5148	115.0190	39.7888	2.4726	-0.2663	0.1432
3064.0990	-2.9470	-2.8301	-0.3597	-0.8550	-0.1687	-1.3196	0.5408	0.3008	0.9841	0.0867	0.2779	-0.5951	2.9859	14.6879	7.6791	0.9558	0.0005	-0.1449	3.0342	11.5155	5.5918	0.5294	0.3413	-0.4601	7.4303	114.9297	39.8073	2.4461	-0.2593	0.1432
3064.1110	-2.9404	-2.8265	-0.3480	-0.8541	-0.1652	-1.3267	0.5476	0.2942	0.9834	0.0801	0.2903	-0.5915	2.9651	14.8578	7.7262	0.8924	-0.0327	-0.2540	3.0309	11.4973	5.5932	0.5252	0.3442	-0.4594	7.3285	114.8154	39.8213	2.4145	-0.2510	0.1432
3064.1200	-2.9360	-2.8242	-0.3401	-0.8535	-0.1628	-1.3315	0.5537	0.2928	0.9830	0.0704	0.2985	-0.5964	2.7451	14.7623	7.8425	1.0737	-0.0850	-0.0914	2.9773	11.3772	5.5331	0.5172	0.3478	-0.4558	6.6466	113.4487	39.2319	2.3385	-0.2280	0.1769
3064.1310	-2.9295	-2.8207	-0.3282	-0.8526	-0.1592	-1.3386	0.5555	0.2811	0.9803	0.0724	0.3029	-0.5821	2.9331	15.1594	7.7024	0.9732	0.0097	-0.1679	2.9301	11.2623	5.4798	0.5081	0.3523	-0.4522	6.0267	112.2040	38.7187	2.2579	-0.2042	0.2061
3064.1410	-2.9239	-2.8179	-0.3184	-0.8519	-0.1562	-1.3444	0.5613	0.2840	0.9817	0.0698	0.3098	-0.5821	3.1157	14.5676	7.5652	0.9316	-0.0338	-0.1974	2.9275	11.2433	5.4782	0.5041	0.3549	-0.4514	5.9512	112.0856	38.7119	2.2297	-0.1967	0.2061
3064.1530	-2.9170	-2.8146	-0.3067	-0.8511	-0.1524	-1.3514	0.5679	0.2771	0.9764	0.0608	0.3196	-0.5838	2.9070	14.5618	7.8769	1.0429	0.0361	-0.0434	2.9245	11.2202	5.4755	0.4994	0.3580	-0.4505	5.8613	111.9392	38.6964	2.1962	-0.1878	0.2061
3064.1630	-2.9112	-2.8118	-0.2970	-0.8504	-0.1492	-1.3571	0.5711	0.2733	0.9785	0.0674	0.3289	-0.5736	3.0326	14.4837	7.6543	0.8481	0.0545	-0.2095	2.9220	11.2005	5.4725	0.4954	0.3606	-0.4497	5.7862	111.8126	38.6768	2.1679	-0.1802	0.2061
3064.1730	-2.9055	-2.8091	-0.2873	-0.8499	-0.1458	-1.3628	0.5746	0.2675	0.9776	0.0575	0.3379	-0.5718	3.0059	14.6333	7.7175	0.8853	0.0147	-0.2580	2.9195	11.1805	5.4690	0.4915	0.3632	-0.4489	5.7118	111.6821	38.6518	2.1399	-0.1727	0.2061
3064.1830	-2.8997	-2.8064	-0.2774	-0.8494	-0.1424	-1.3686	0.5808	0.2651	0.9738	0.0478	0.3533	-0.5762	3.0827	14.2888	7.7059	1.0096	-0.0380	-0.0723	2.9169	11.1600	5.4649	0.4875	0.3658	-0.4481	5.6360	111.5454	38.6207	2.1114	-0.1650	0.2061
3064.1950	-2.8929	-2.8033	-0.2657	-0.8487	-0.1383	-1.3755	0.5840	0.2575	0.9711	0.0507	0.3519	-0.5634	3.2735	14.4672	7.5977	0.9264	0.1039	-0.1346	2.9140	11.1353	5.4593	0.4827	0.3689	-0.4472	5.5467	111.3797	38.5762	2.0773	-0.1558	0.2061
3064.2050	-2.8870	-2.8007	-0.2561	-0.8482	-0.1347	-1.3811	0.5881	0.2524	0.9735	0.0485	0.3624	-0.5633	3.3292	14.3745	7.5335	0.9075	0.1084	-0.1295	2.9115	11.1141	5.4540	0.4787	0.3715	-0.4464	5.4725	111.2356	38.5332	2.0489	-0.1480	0.2061
3064.2150	-2.8810	-2.7982	-0.2463	-0.8479	-0.1310	-1.3867	0.5953	0.2497	0.9689	0.0397	0.3713	-0.5638	2.9857	14.0594	7.7301	0.9659	0.0531	-0.0461	2.9092	11.0928	5.4482	0.4747	0.3742	-0.4456	5.3993	111.0897	38.4854	2.0208	-0.1403	0.2061
3064.2270	-2.8739	-2.7953	-0.2347	-0.8474	-0.1264	-1.3933	0.5986	0.2408	0.9671	0.0366	0.3850	-0.5528	3.1016	14.2447	7.4492	0.9011	-0.0406	-0.1803	2.8058	10.9011	5.3434	0.4614	0.3789	-0.4391	4.1136	108.9404	37.4734	1.8973	-0.1135	0.2638
3064.2370	-2.8679	-2.7929	-0.2251	-0.8470	-0.1225	-1.3988	0.6038	0.2401	0.9664	0.0304	0.3819	-0.5496	3.2921	13.9158	7.5783	0.9138	0.0985	-0.1749	2.8041	10.8775	5.3356	0.4571	0.3816	-0.4381	4.0561	108.7834	37.4140	1.8683	-0.1055	0.2638
3064.2470	-2.8619	-2.7906	-0.2155	-0.8468	-0.1187	-1.4045	0.6081	0.2309	0.9580	0.0237	0.3892	-0.5488	3.1866	14.2297	7.6454	0.9988	0.0947	-0.0369	2.8025	10.8533	5.3272	0.4528	0.3842	-0.4371	3.9988	108.6209	37.3491	1.8393	-0.0975	0.2638
3064.2570	-2.8557	-2.7883	-0.2058	-0.8465	-0.1148	-1.4099	0.6105	0.2262	0.9593	0.0275	0.3990	-0.5366	3.2650	14.2557	7.5215	0.8935	0.1983	-0.0780	2.8010	10.8292	5.3183	0.4486	0.3869	-0.4362	3.9435	108.4588	37.2797	1.8104	-0.0895	0.2638
3064.2690	-2.8483	-2.7857	-0.1943	-0.8462	-0.1099	-1.4162	0.6169	0.2201	0.9564	0.0200	0.4180	-0.5296	3.1602	14.1520	7.4307	0.8354	0.0546	-0.2096	2.7994	10.7998	5.3071	0.4434	0.3901	-0.4350	3.8785	108.2585	37.1901	1.7758	-0.0798	0.2638
3064.2790	-2.8422	-2.7835	-0.1848	-0.8461	-0.1056	-1.4216	0.6225	0.2168	0.9527	0.0109	0.4277	-0.5365	2.7040	13.9580	7.4845	0.9301	0.0549	-0.0986	2.7981	10.7753	5.2973	0.4392	0.3927	-0.4340	3.8262	108.0907	37.1109	1.7474	-0.0718	0.2638
3064.2890	-2.8359	-2.7813	-0.1752	-0.8460	-0.1014	-1.4269	0.6245	0.2128	0.9512	0.0112	0.4313	-0.5296	2.7251	13.8555	7.4360	0.8753	0.0392	-0.1116	2.7970	10.7504	5.2869	0.4200	0.3954	-0.4330	3.7745	107.9195	37.0264	1.7188	-0.0637	0.2638
3064.3010	-2.8284	-2.7788	-0.1640	-0.8459	-0.0962	-1.4332	0.6261	0.2042	0.9459	0.0024	0.4387	-0.5217	3.1078	14.1049	7.3391	0.7999	0.0853	-0.1194	2.7957	10.7203	5.2739	0.2749	0.3985	-0.4318	3.7145	107.7109	36.9198	1.6848	-0.0541	0.2638
3064.3110	-2.8221	-2.7768	-0.1545	-0.8459	-0.0918	-1.4385	0.6305	0.2007	0.9428	-0.0016	0.4398	-0.5226	3.1253	13.8354	7.4201	0.7438	0.2509	0.0102	2.7949	10.6951	5.2626	0.1540	0.4012	-0.4308	3.6661	107.5356	36.8264	1.6569	-0.0461	0.2638
3064.3210	-2.8158	-2.7748	-0.1450	-0.8459	-0.0873	-1.4436	0.6350	0.1951	0.9387	-0.0048	0.4551	-0.5153	2.8853	13.8949	7.4161	0.6350	0.1152	-0.0168	2.6877	10.5457	5.1729	0.0204	0.4040	-0.4249	2.3473	105.8759	35.9637	1.5550	-0.0367	0.3154
3064.3310	-2.8094	-2.7729	-0.1357	-0.8460	-0.0826	-1.4486	0.6388	0.1852	0.9353	-0.0126	0.4626	-0.5060	2.7655	14.0002	7.2911	0.4928	0.1010	-0.1810	2.6876	10.5187	5.1600	-0.1183	0.4066	-0.4237	2.3161	105.6921	35.8612	1.5265	-0.0286	0.3154
3064.3430	-2.8017	-2.7707	-0.1245	-0.8462	-0.0771	-1.4547	0.6422	0.1829	0.9326	-0.0162	0.4676	-0.5069	2.6638	13.5398	7.2288	0.5118	0.1435	-0.0894	2.6877	10.4865	5.1440	-0.1393	0.4097	-0.4223	2.2817	105.4724	35.7342	1.4930	-0.0189	0.3154
3064.3530	-2.7952	-2.7689	-0.1151	-0.8464	-0.0723	-1.4597	0.6422	0.1776	0.9281	-0.0177	0.4777	-0.5007	2.8864	13.5649	7.3109	0.4498	0.1720	0.0256	2.6880	10.4595	5.1302	-0.1438	0.4124	-0.4207	2.2545	105.2877	35.6232	1.4650	-0.0108	0.3154
3064.3630	-2.7887	-2.7672	-0.1058	-0.8465	-0.0676	-1.4647	0.6447	0.1683	0.9262	-0.0191	0.4849	-0.4904	2.8367	13.7435	7.2310	0.3168	0.2533	-0.0858	2.6884	10.4324	5.1161	-0.1483	0.4150	-0.4188	2.2294	105.1018	35.5091	1.4371	-0.0027	0.3154
3064.3750	-2.7810	-2.7652	-0.0949	-0.8468	-0.0616	-1.4706	0.6502	0.1649	0.9212	-0.0287	0.4928	-0.4834	2.7186	13.4519	7.1374	0.3503	0.2262	-0.0828	2.6892	10.4000	5.0989	-0.1535	0.4181	-0.4165	2.2027	104.8807	35.3700	1.4048	0.0068	0.3154
3064.3850	-2.7745	-2.7636	-0.0856	-0.8471	-0.0565	-1.4754	0.6546	0.1587	0.9152	-0.0358	0.5063	-0.4795	2.4734	13.4584	7.1963	0.3722	0.0966	-0.0296	2.6899	10.3729	5.0841	-0.1579	0.4203	-0.4147	2.1816	104.6945	35.2488	1.3780	0.0148	0.3154
3064.3950	-2.7680	-2.7620	-0.0764	-0.8474	-0.0514	-1.4801	0.6558	0.1534	0.9098	-0.0374	0.5040	-0.4735	2.5976	13.4333	7.2717	0.2517	0.2121	-0.1096	2.6908	10.3459	5.0689	-0.1623	0.4223	-0.4128	2.1627	104.5091	35.1248	1.3512	0.0227	0.3154
3064.4050	-2.7614	-2.7605	-0.0674	-0.8478	-0.0464	-1.4848	0.6570	0.1445	0.9094	-0.0420	0.5160	-0.4766	2.6803	13.6848	7.0458	0.1970	0.2725	-0.0267	2.6919	10.3187	5.0536	-0.1666	0.4242	-0.4109	2.1455	104.3221	34.9983	1.3251	0.0306	0.3154
3064.4170	-2.7535	-2.7589	-0.0564	-0.8484	-0.0402	-1.4905	0.6596	0.1395	0.9039	-0.0535	0.5322	-0.4696	2.9745	13.5121	7.0738	0.2894	0.2926	0.0471	2.6934	10.2862	5.0347	-0.1718	0.4265	-0.4086	2.1275	104.0992	34.8431	1.2941	0.0399	0.3154
3064.4270	-2.7469	-2.7575	-0.0475	-0.8489	-0.0348	-1.4951	0.6629	0.1343	0.8960	-0.0568	0.5421	-0.4601	2.6961	13.4423	7.1642	0.1510	0.1899	-0.0347	2.5843	10.1783	4.9610	-0.1816	0.4270	-0.4024	0.7986	102.9517	34.1477	1.2110	0.0327	0.3596
3064.4370	-2.7402	-2.7562	-0.0386	-0.8496	-0.0292	-1.4997	0.6669	0.1309	0.8931	-0.0650	0.5433	-0.4517	2.6493	13.0579	7.0772	0.2137	0.1715	-0.0585	2.5864	10.1504	4.9440	-0.1860	0.4289	-0.4002	0.8011	102.7628	34.0125	1.1858	0.0404	0.3596
3064.4490	-2.7322	-2.7547	-0.0278	-0.8504	-0.0226	-1.5051	0.6687	0.1195	0.8868	-0.0730	0.5492	-0.4482	2.7196	13.2862	7.1288	0.2118	0.1452	-0.0189	2.5890	10.1170	4.9234	-0.1914	0.4311	-0.3976	0.8067	102.5367	33.8470	1.1558	0.0496	0.3596
3064.4590	-2.7254	-2.7535	-0.0189	-0.8510	-0.0172	-1.5095	0.6687	0.1160	0.8884	-0.0744	0.5559	-0.4370	2.8544	13.2256	6.7055	0.1596	0.2301	-0.0299	2.5914	10.0890	4.9058	-0.1958	0.4330	-0.3955	0.8128	102.3471	33.7047	1.1308	0.0573	0.3596
3064.4690	-2.7187	-2.7524	-0.0101	-0.8519	-0.0116	-1.5138	0.6729	0.1095	0.8787	-0.0846	0.5682	-0.4318	2.7799	13.1563	6.8861	0.1840	0.2863	-0.1156	2.5939	10.0612	4.8881	-0.2001	0.4349	-0.3933	0.8213	102.1592	33.5621	1.1065	0.0648	0.3596
3064.4790	-2.7121	-2.7513	-0.0014	-0.8528	-0.0059	-1.5181	0.6761	0.1051	0.8761	-0.0874	0.5777	-0.4297	2.6509	13.1213	6.8139	0.1851	0.2517	-0.0919	2.5966	10.0336	4.8704	-0.2044	0.4367	-0.3912	0.8320	101.9745	33.4190	1.0831	0.0721	0.3596
3064.4910	-2.7040	-2.7501	0.0091	-0.8538	0.0011	-1.5233	0.6779	0.0989	0.8683	-0.0945	0.5830	-0.4220	2.7362	12.7081	6.8232	0.2553	0.2202	-0.0420	2.6001	10.0006	4.8489	-0.2095	0.4389	-0.3886	0.8470	101.7531	33.2443	1.0555	0.0809	0.3596
3064.5010	-2.6971	-2.7492	0.0177	-0.8548	0.0070	-1.5275	0.6797	0.0899	0.8646	-0.0962	0.5919	-0.4137	2.8656	12.9420	6.7911	0.1631	0.2619	-0.0369	2.6031	9.9733	4.8307	-0.2137	0.4407	-0.3865	0.8615	101.5710	33.0968	1.0327	0.0881	0.3596
3064.5110	-2.6903	-2.7483	0.0263	-0.8558	0.0128	-1.5315	0.6823	0.0827	0.8596	-0.1022	0.6008	-0.4106	2.8983	13.0711	6.6928	0.1501	0.3607	0.0068	2.6063	9.9458	4.8123	-0.2179	0.4426	-0.3843	0.8773	101.3877	32.9467	1.0103	0.0953	0.3596
3064.5210	-2.6835	-2.7475	0.0349	-0.8568	0.0189	-1.5356	0.6839	0.0794	0.8529	-0.1084	0.6134	-0.4022	3.0333	12.9452	6.8598	0.2132	0.2476	-0.0573	2.5054	9.8419	4.7378	-0.2281	0.4432	-0.3775	-0.3503	100.2900	32.2462	0.9246	0.0899	0.4093
3064.5330	-2.6753	-2.7466	0.0451	-0.8581	0.0263	-1.5404	0.6865	0.0700	0.8462	-0.1148	0.6147	-0.3935	2.7989	12.9317	6.6480	0.1299	0.2797	-0.0495	2.5101	9.8086	4.7145	-0.2333	0.4453	-0.3745	-0.3106	100.0721	32.0624	0.8984	0.0984	0.4093
3064.5430	-2.6684	-2.7459	0.0535	-0.8593	0.0326	-1.5443	0.6898	0.0650	0.8396	-0.1241	0.6157	-0.3892	2.5744	12.7105	6.7969	0.1630	0.3520	-0.0528	2.5142	9.7813	4.6953	-0.2376	0.4471	-0.3721	-0.2751	99.8963	31.9108	0.8778	0.1052	0.4093
3064.5530	-2.6614	-2.7453	0.0619	-0.8606	0.0388	-1.5481	0.6889	0.0598	0.8391	-0.1320	0.6241	-0.3828	2.7158	12.7563	6.4517	0.1555	0.2834	-0.0010	2.5185	9.7538	4.6758	-0.2419	0.4488	-0.3696	-0.2385	99.7182	31.7560	0.8572	0.1121	0.4093
3064.5650	-2.6532	-2.7446	0.0720	-0.8622	0.0464	-1.5527	0.6899	0.0521	0.8283	-0.1372	0.6371	-0.3756	2.7955	12.6134	6.5901	0.1536	0.2281	0.0399	2.5237	9.7210	4.6521	-0.2470	0.4509	-0.3667	-0.1928	99.5067	31.5680	0.8329	0.1202	0.4093
3064.5750	-2.6464	-2.7442	0.0802	-0.8636	0.0527	-1.5564	0.6932	0.0463	0.8223	-0.1417	0.6500	-0.3654	2.7245	12.5622	6.5119	0.1480	0.2237	-0.0194	2.5282	9.6941	4.6326	-0.2511	0.4526	-0.3642	-0.1526	99.3356	31.4133	0.8137	0.1267	0.4093
3064.5850	-2.6394	-2.7438	0.0883	-0.8651	0.0592	-1.5601	0.6953	0.0413	0.8158	-0.1477	0.6567	-0.3589	2.6484	12.2696	6.5962	0.1763	0.3232	-0.0022	2.5329	9.6674	4.6132	-0.2552	0.4543	-0.3618	-0.1107	99.1675	31.2595	0.7952	0.1331	0.4093
3064.5950	-2.6324	-2.7434	0.0965	-0.8666	0.0658	-1.5636	0.6960	0.0335	0.8076	-0.1548	0.6609	-0.3516	2.5406	12.2620	6.6785	0.1825	0.3137	0.0141	2.5376	9.6408	4.5935	-0.2592	0.4560	-0.3593	-0.0677	99.0004	31.1037	0.7772	0.1394	0.4093
3064.6070	-2.6240	-2.7431	0.1062	-0.8685	0.0738	-1.5677	0.6964	0.0241	0.8064	-0.1553	0.6617	-0.3467	2.5578	12.4656	6.2847	0.1361	0.3756	0.0204	2.5435	9.6091	4.5698	-0.2640	0.4581	-0.3564	-0.0145	98.8015	30.9151	0.7559	0.1469	0.4093
3064.6170	-2.6171	-2.7428	0.1142	-0.8702	0.0806	-1.5711	0.6966	0.0180	0.7962	-0.1661	0.6732	-0.3375	2.5102	12.5729	6.6017	0.1650	0.3281	-0.0589	2.5485	9.5832	4.5503	-0.2679	0.4597	-0.3539	0.0316	98.6435	30.7608	0.7393	0.1529	0.4093
3064.6270	-2.6101	-2.7427	0.1221	-0.8719	0.0873	-1.5744	0.6979	0.0131	0.7900	-0.1716	0.6820	-0.3342	2.4962	12.2863	6.3911	0.1706	0.2517	-0.0249	2.4447	9.4736	4.4681	-0.2795	0.4604	-0.3454	-1.2179	97.4871	29.9958	0.6437	0.1484	0.4713
3064.6370	-2.6031	-2.7426	0.1300	-0.8737	0.0941	-1.5778	0.6979	0.0061	0.7846	-0.1778	0.6817	-0.3292	2.6007	12.0427	6.2361	0.2076	0.3858	0.0813	2.4504	8.8943	4.4478	-0.2837	0.4620	-0.3426	-1.1552	97.3310	29.8401	0.6275	0.1543	0.4713
3064.6490	-2.5946	-2.7426	0.1394	-0.8759	0.1024	-1.5816	0.6989	-0.0034	0.7748	-0.1852	0.6950	-0.3135	2.4684	11.2778	6.2966	0.1431	0.3588	0.0005	2.4573	7.8492	4.4234	-0.2886	0.4639	-0.3392	-1.0786	97.1473	29.6539	0.6090	0.1611	0.4713
3064.6590	-2.5878	-2.7427	0.1471	-0.8778	0.1094	-1.5847	0.7003	-0.0077	0.7693	-0.1918	0.7082	-0.3051	2.4945	10.1345	6.3210	0.1471	0.2454	0.0028	2.4632	6.9625	4.4033	-0.2926	0.4655	-0.3364	-1.0136	96.9993	29.5004	0.5945	0.1666	0.4713
3064.6690	-2.5808	-2.7428	0.1547	-0.8798	0.1166	-1.5878	0.7009	-0.0148	0.7645	-0.1992	0.7154	-0.3018	2.5447	9.8756	6.1060	0.1389	0.2341	0.0655	2.4692	6.7155	4.3832	-0.2966	0.4671	-0.3336	-0.9476	96.8511	29.3469	0.5806	0.1720	0.4713
3064.6810	-2.5723	-2.7430	0.1638	-0.8822	0.1252	-1.5914	0.7016	-0.0180	0.7537	-0.2066	0.7113	-0.2843	2.5642	9.3592	6.3365	0.1217	0.3891	0.0198	2.4764	6.6871	4.3592	-0.3013	0.4689	-0.3302	-0.8674	96.6817	29.1642	0.5646	0.1784	0.4713
3064.6910	-2.5653	-2.7432	0.1713	-0.8843	0.1325	-1.5942	0.7006	-0.0241	0.7436	-0.2172	0.7212	-0.2768	2.5764	9.2445	6.4150	0.0860	0.3516	0.0373	2.4826	6.6637	4.3393	-0.3052	0.4705	-0.3274	-0.7995	96.5430	29.0127	0.5519	0.1835	0.4713
3064.7010	-2.5583	-2.7435	0.1787	-0.8865	0.1398	-1.5969	0.7010	-0.0301	0.7396	-0.2281	0.7327	-0.2704	2.7445	8.9649	6.4652	0.1782	0.2444	-0.0074	2.4888	6.6407	4.3198	-0.3089	0.4720	-0.3245	-0.7307	96.4098	28.8648	0.5404	0.1884	0.4713
3064.7110	-2.5514	-2.7438	0.1860	-0.8888	0.1470	-1.5997	0.7023	-0.0359	0.7348	-0.2345	0.7363	-0.2665	2.7672	8.6677	6.2656	0.1550	0.2936	0.0462	2.4950	6.6179	4.3004	-0.3127	0.4735	-0.3217	-0.6611	96.2797	28.7186	0.5295	0.1931	0.4713
3064.7230	-2.5428	-2.7444	0.1948	-0.8916	0.1559	-1.6027	0.7041	-0.0463	0.7288	-0.2428	0.7453	-0.2572	2.2826	8.7167	6.2325	0.1182	0.3728	0.0470	2.3692	6.6379	4.2782	-0.3183	0.4693	-0.3157	-2.1698	96.6845	28.5552	0.5042	0.1348	0.4987
3064.7330	-2.5358	-2.7449	0.2021	-0.8941	0.1634	-1.6052	0.7020	-0.0535	0.7181	-0.2538	0.7540	-0.2482	2.4826	8.6483	6.2110	0.1143	0.3972	0.0113	2.3751	6.6157	4.2582	-0.3221	0.4707	-0.3127	-2.0940	96.5527	28.4054	0.4938	0.1394	0.4987
3064.7430	-2.5288	-2.7454	0.2092	-0.8966	0.1710	-1.6076	0.7009	-0.0592	0.7141	-0.2603	0.7670	-0.2417	2.5519	8.6198	6.0840	0.1496	0.2342	-0.0066	2.3811	6.5941	4.2384	-0.3258	0.4720	-0.3097	-2.0178	96.4268	28.2587	0.4845	0.1438	0.4988
3064.7550	-2.5204	-2.7462	0.2178	-0.8998	0.1802	-1.6105	0.7009	-0.0670	0.7077	-0.2685	0.7709	-0.2306	2.6159	8.5532	5.7219	0.1707	0.2483	0.0122	2.3883	6.5689	4.2151	-0.3301	0.4736	-0.3062	-1.9260	96.2852	28.0864	0.4745	0.1487	0.4988
3064.7650	-2.5133	-2.7469	0.2248	-0.9025	0.1878	-1.6128	0.7017	-0.0731	0.6978	-0.2733	0.7655	-0.2262	2.5277	8.4216	5.7505	0.2022	0.4448	0.0408	2.3944	6.5482	4.1959	-0.3336	0.4748	-0.3032	-1.8491	96.1700	27.9453	0.4670	0.1527	0.4988
3064.7750	-2.5063	-2.7477	0.2317	-0.9053	0.1955	-1.6150	0.7003	-0.0814	0.6887	-0.2757	0.7746	-0.2141	2.4530	8.4259	5.8681	0.1198	0.5151	0.0609	2.4004	6.5282	4.1772	-0.3370	0.4761	-0.3002	-1.7720	96.0647	27.8091	0.4604	0.1564	0.4988
3064.7850	-2.4994	-2.7485	0.2385	-0.9083	0.2033	-1.6171	0.6993	-0.0879	0.6792	-0.2805	0.7868	-0.2066	2.5619	8.5392	6.0309	0.1350	0.4011	0.0194	2.4065	6.5082	4.1584	-0.3404	0.4774	-0.2972	-1.6947	95.9586	27.6722	0.4542	0.1600	0.4988
3064.7970	-2.4910	-2.7496	0.2466	-0.9117	0.2128	-1.6195	0.6991	-0.0936	0.6712	-0.2867	0.7948	-0.1976	2.7275	8.5301	5.7225	0.1197	0.3133	0.0996	2.4138	6.4849	4.1365	-0.3444	0.4788	-0.2936	-1.6017	95.8388	27.5132	0.4480	0.1641	0.4988
3064.8070	-2.4840	-2.7506	0.2533	-0.9147	0.2208	-1.6215	0.7005	-0.0972	0.6634	-0.2975	0.7902	-0.1890	2.6136	8.0978	5.8209	0.0840	0.4891	0.0874	2.4199	6.4658	4.1184	-0.3477	0.4801	-0.2907	-1.5241	95.7432	27.3828	0.4433	0.1675	0.4988
3064.8170	-2.4770	-2.7516	0.2599	-0.9176	0.2289	-1.6233	0.6992	-0.1064	0.6555	-0.3067	0.7947	-0.1778	2.4649	8.4651	5.8309	0.0710	0.4693	0.0464	2.4260	6.4474	4.1007	-0.3508	0.4813	-0.2877	-1.4465	95.6560	27.2567	0.4396	0.1706	0.4988
3064.8270	-2.4699	-2.7528	0.2664	-0.9207	0.2369	-1.6251	0.6976	-0.1140	0.6481	-0.3161	0.8075	-0.1712	2.4484	8.8872	5.7955	0.0981	0.3904	0.0991	2.3012	6.5171	4.1050	-0.3536	0.4753	-0.2828	-2.9277	96.6119	27.3481	0.4416	0.0981	0.5184
3064.8390	-2.4616	-2.7542	0.2741	-0.9246	0.2466	-1.6270	0.6961	-0.1181	0.6379	-0.3300	0.8162	-0.1610	2.3347	8.6802	5.8045	0.1284	0.3250	0.0238	2.3076	6.4963	4.0837	-0.3574	0.4765	-0.2790	-2.8342	96.5071	27.1979	0.4383	0.1015	0.5184
3064.8490	-2.4546	-2.7554	0.2804	-0.9278	0.2548	-1.6286	0.6949	-0.1252	0.6298	-0.3378	0.8160	-0.1533	2.4308	8.9105	5.8231	0.1457	0.4254	0.0506	2.3129	6.4794	4.0662	-0.3605	0.4775	-0.2759	-2.7565	96.4245	27.0760	0.4364	0.1041	0.5184
3064.8590	-2.4477	-2.7566	0.2868	-0.9313	0.2629	-1.6301	0.6925	-0.1253	0.6227	-0.3473	0.8277	-0.1471	2.4280	8.4186	5.7286	0.1630	0.4423	0.1341	2.3181	6.4628	4.0490	-0.3635	0.4785	-0.2728	-2.6791	96.3453	26.9563	0.4353	0.1066	0.5184
3064.8710	-2.4394	-2.7582	0.2941	-0.9356	0.2729	-1.6318	0.6919	-0.1346	0.6094	-0.3517	0.8340	-0.1340	2.3056	8.6672	5.9532	0.1978	0.3321	0.0633	2.3244	6.4434	4.0289	-0.3670	0.4797	-0.2691	-2.5866	96.2567	26.8180	0.4353	0.1092	0.5184
3064.8810	-2.4326	-2.7596	0.3001	-0.9392	0.2812	-1.6329	0.6911	-0.1426	0.6030	-0.3551	0.8373	-0.1267	2.3749	8.9446	6.1741	0.1821	0.2883	0.0554	2.3296	6.4279	4.0127	-0.3698	0.4806	-0.2660	-2.5101	96.1917	26.7083	0.4361	0.1113	0.5184
3064.8910	-2.4257	-2.7611	0.3061	-0.9427	0.2897	-1.6342	0.6906	-0.1474	0.5992	-0.3619	0.8301	-0.1235	2.3605	8.9600	5.8990	0.1950	0.4361	0.1349	2.3348	6.4127	3.9967	-0.3726	0.4815	-0.2629	-2.4340	96.1294	26.5997	0.4375	0.1131	0.5184
3064.9010	-2.4188	-2.7626	0.3121	-0.9464	0.2979	-1.6354	0.6885	-0.1491	0.5928	-0.3710	0.8372	-0.1090	2.3105	8.6588	5.7852	0.1396	0.4823	0.0748	2.3399	6.3975	3.9806	-0.3754	0.4824	-0.2598	-2.3582	96.0675	26.4914	0.4388	0.1150	0.5184
3064.9130	-2.4104	-2.7643	0.3191	-0.9508	0.3080	-1.6366	0.6858	-0.1562	0.5823	-0.3808	0.8516	-0.0993	2.3664	8.6232	5.8715	0.0965	0.4281	0.0657	2.3460	6.3797	3.9617	-0.3787	0.4835	-0.2561	-2.2678	95.9981	26.3654	0.4414	0.1171	0.5184
3064.9230	-2.4036	-2.7660	0.3249	-0.9546	0.3167	-1.6375	0.6836	-0.1613	0.5777	-0.3912	0.8555	-0.0962	2.3524	8.9334	5.8630	0.0669	0.3253	0.1263	2.2257	6.4893	3.9880	-0.3788	0.4764	-0.2523	-3.6913	97.4050	26.6665	0.4675	0.0348	0.5302
3064.9330	-2.3968	-2.7676	0.3307	-0.9586	0.3253	-1.6385	0.6810	-0.1662	0.5671	-0.4051	0.8555	-0.0850	2.3020	8.7025	5.9201	0.1738	0.4095	0.0935	2.2297	6.4761	3.9725	-0.3814	0.4771	-0.2491	-3.6203	97.3490	26.5640	0.4710	0.0362	0.5302
3064.9450	-2.3886	-2.7696	0.3375	-0.9635	0.3355	-1.6394	0.6793	-0.1667	0.5591	-0.4096	0.8588	-0.0740	2.2373	8.2064	5.6992	0.1733	0.4366	0.1190	2.2344	6.4606	3.9544	-0.3845	0.4779	-0.2453	-3.5361	97.2875	26.4459	0.4762	0.0375	0.5302
3064.9550	-2.3819	-2.7713	0.3430	-0.9677	0.3441	-1.6401	0.6775	-0.1745	0.5537	-0.4115	0.8604	-0.0638	2.1508	8.3642	5.6412	0.1677	0.4894	0.1119	2.2382	6.4480	3.9395	-0.3870	0.4786	-0.2422	-3.4665	97.2391	26.3500	0.4814	0.0385	0.5302
3064.9650	-2.3751	-2.7731	0.3485	-0.9720	0.3527	-1.6406	0.6759	-0.1800	0.5476	-0.4169	0.8669	-0.0541	2.1263	8.2713	5.4212	0.2015	0.4166	0.0808	2.2420	6.4359	3.9251	-0.3894	0.4792	-0.2390	-3.3979	97.1967	26.2575	0.4871	0.0394	0.5302
3064.9750	-2.3685	-2.7750	0.3539	-0.9762	0.3615	-1.6411	0.6724	-0.1842	0.5396	-0.4200	0.8752	-0.0449	2.2556	8.4232	5.4582	0.0870	0.3589	0.0546	2.2457	6.4244	3.9112	-0.3918	0.4799	-0.2358	-3.3302	97.1620	26.1711	0.4936	0.0401	0.5302
3064.9870	-2.3604	-2.7772	0.3603	-0.9813	0.3721	-1.6416	0.6701	-0.1933	0.5287	-0.4353	0.8771	-0.0390	2.2981	8.6594	5.5315	0.0976	0.3761	0.1218	2.2500	6.4110	3.8949	-0.3946	0.4806	-0.2320	-3.2500	97.1251	26.0710	0.5020	0.0408	0.5302
3064.9970	-2.3536	-2.7792	0.3656	-0.9856	0.3809	-1.6420	0.6683	-0.1964	0.5206	-0.4434	0.8709	-0.0285	2.1811	8.6408	5.5339	0.1031	0.4091	0.1325	2.2536	6.4000	3.8814	-0.3969	0.4812	-0.2288	-3.1839	97.0957	25.9886	0.5093	0.0414	0.5302
3065.0070	-2.3469	-2.7812	0.3707	-0.9900	0.3896	-1.6422	0.6644	-0.2004	0.5121	-0.4577	0.8808	-0.0185	2.2181	8.7277	5.5345	0.0811	0.4089	0.0730	2.2571	6.3892	3.8683	-0.3991	0.4818	-0.2257	-3.1186	97.0698	25.9096	0.5171	0.0418	0.5302
3065.0170	-2.3404	-2.7832	0.3758	-0.9947	0.3984	-1.6423	0.6596	-0.2037	0.5023	-0.4693	0.8901	-0.0106	2.5757	8.4784	5.5773	0.1345	0.4179	0.0790	2.2669	6.4089	3.8732	-0.3990	0.4816	-0.2103	-2.9778	97.4076	26.0076	0.5497	0.0335	0.5153
3065.0290	-2.3325	-2.7857	0.3817	-1.0005	0.4090	-1.6424	0.6587	-0.2085	0.4951	-0.4750	0.8947	0.0042	2.2985	8.5610	5.5427	0.2936	0.4074	0.2993	2.1441	6.5243	3.8969	-0.3995	0.4743	0.0546	-4.4120	98.8799	26.3292	0.5798	-0.0502	0.5342
3065.0390	-2.3259	-2.7878	0.3867	-1.0053	0.4180	-1.6423	0.6572	-0.2120	0.4851	-0.4732	0.8956	0.0161	2.1445	8.6959	5.6373	0.1830	0.4016	0.3474	2.1461	6.5161	3.8806	-0.4015	0.4746	0.2907	-4.3562	98.8645	26.2609	0.5905	-0.0505	0.5342
3065.0490	-2.3193	-2.7900	0.3914	-1.0100	0.4270	-1.6421	0.6539	-0.2167	0.4775	-0.4778	0.8954	0.0233	2.1916	8.6208	5.6371	0.0601	0.3721	0.3467	2.1480	6.5078	3.8641	-0.4036	0.4750	0.3230	-4.3009	98.8468	26.1918	0.6006	-0.0506	0.5342
3065.0610	-2.3116	-2.7927	0.3971	-1.0158	0.4377	-1.6419	0.6490	-0.2235	0.4687	-0.4935	0.8903	0.0219	2.2636	8.9776	5.6732	0.1149	0.4663	0.4980	2.1502	6.4987	3.8453	-0.4059	0.4754	0.3268	-4.2362	98.8362	26.1175	0.6142	-0.0510	0.5342
3065.0710	-2.3052	-2.7948	0.4017	-1.0207	0.4467	-1.6416	0.6471	-0.2230	0.4624	-0.5066	0.8954	0.0317	2.1990	8.6363	5.7608	0.1273	0.4425	0.5238	2.1519	6.4916	3.8300	-0.4070	0.4757	0.3299	-4.1835	98.8333	26.0596	0.6261	-0.0515	0.5342
3065.0810	-2.2987	-2.7971	0.4063	-1.0258	0.4556	-1.6412	0.6448	-0.2291	0.4538	-0.5172	0.9055	0.0433	2.1922	8.8863	5.7138	0.1591	0.3804	0.4906	2.1535	6.4845	3.8149	-0.4070	0.4760	0.3331	-4.1316	98.8313	26.0042	0.6389	-0.0522	0.5342
3065.0910	-2.2922	-2.7995	0.4108	-1.0312	0.4647	-1.6408	0.6416	-0.2326	0.4478	-0.5192	0.9092	0.0483	2.1895	8.9184	5.4984	0.2261	0.3904	0.5753	2.1551	6.4777	3.8000	-0.4070	0.4763	0.3363	-4.0808	98.8319	25.9498	0.6524	-0.0531	0.5342
3065.1030	-2.2845	-2.8023	0.4162	-1.0375	0.4756	-1.6401	0.6367	-0.2373	0.4396	-0.5208	0.9053	0.0612	2.1528	8.7475	5.5083	0.2124	0.4646	0.5988	2.1569	6.4699	3.7825	-0.4069	0.4766	0.3401	-4.0209	98.8362	25.8885	0.6689	-0.0542	0.5342
3065.1130	-2.2782	-2.8047	0.4204	-1.0427	0.4848	-1.6394	0.6322	-0.2409	0.4282	-0.5276	0.9049	0.0689	2.2852	8.8484	5.8568	0.0900	0.4116	0.6700	2.1582	6.4642	3.7688	-0.4068	0.4769	0.3433	-3.9727	98.8504	25.8464	0.6835	-0.0552	0.5342
3065.1230	-2.2719	-2.8071	0.4247	-1.0480	0.4938	-1.6387	0.6315	-0.2422	0.4232	-0.5397	0.9106	0.0801	2.0036	8.8753	5.7663	0.1271	0.3945	0.6869	2.0477	6.6415	3.8300	-0.4012	0.4680	0.3460	-5.2611	101.0416	26.5367	0.7571	-0.1539	0.5306
3065.1350	-2.2644	-2.8101	0.4297	-1.0545	0.5047	-1.6376	0.6264	-0.2470	0.4159	-0.5551	0.9149	0.0970	1.8977	9.0694	5.6306	0.1664	0.3941	0.6520	2.0474	6.6368	3.8142	-0.4009	0.4680	0.3498	-5.2160	101.0563	26.4873	0.7755	-0.1554	0.5306
3065.1450	-2.2581	-2.8125	0.4338	-1.0601	0.5139	-1.6366	0.6204	-0.2480	0.4104	-0.5594	0.9159	0.1043	2.1049	8.9325	5.4575	0.1568	0.3927	0.6034	2.0471	6.6330	3.8011	-0.4007	0.4681	0.3529	-5.1791	101.0688	26.4476	0.7913	-0.1567	0.5306
3065.1550	-2.2519	-2.8150	0.4378	-1.0659	0.5230	-1.6355	0.6181	-0.2514	0.4018	-0.5643	0.9144	0.1100	1.9605	8.8221	5.4760	0.1620	0.3930	0.5586	2.0468	6.6295	3.7885	-0.4003	0.4681	0.3561	-5.1434	101.0856	26.4120	0.8078	-0.1582	0.5306
3065.1650	-2.2457	-2.8175	0.4418	-1.0717	0.5322	-1.6345	0.6148	-0.2550	0.3928	-0.5712	0.9134	0.1125	2.0168	8.9858	5.6618	0.2240	0.4078	0.7428	2.0463	6.6262	3.7761	-0.4000	0.4681	0.3592	-5.1087	101.1051	26.3789	0.8248	-0.1597	0.5306
3065.1770	-2.2385	-2.8207	0.4465	-1.0784	0.5432	-1.6330	0.6108	-0.2565	0.3859	-0.5755	0.9192	0.1333	1.6883	8.8092	5.5757	0.0788	0.3701	0.6519	2.0456	6.6229	3.7618	-0.3995	0.4681	0.3630	-5.0688	101.1359	26.3445	0.8452	-0.1615	0.5307
3065.1870	-2.2324	-2.8232	0.4503	-1.0841	0.5523	-1.6316	0.6067	-0.2605	0.3748	-0.5937	0.9193	0.1422	1.6470	8.9608	5.8263	0.0826	0.3833	0.6000	2.0450	6.6200	3.7499	-0.3991	0.4681	0.3662	-5.0361	101.1601	26.3163	0.8622	-0.1630	0.5307
3065.1970	-2.2264	-2.8259	0.4541	-1.0902	0.5615	-1.6302	0.6009	-0.2585	0.3698	-0.6074	0.9157	0.1444	1.9701	8.6220	5.6553	0.1915	0.4388	0.6334	2.0442	6.6178	3.7387	-0.3986	0.4681	0.3693	-5.0050	101.1917	26.2943	0.8807	-0.1648	0.5307
3065.2070	-2.2204	-2.8285	0.4577	-1.0964	0.5708	-1.6287	0.5976	-0.2659	0.3625	-0.6095	0.9187	0.1512	1.9022	8.8347	5.7038	0.2775	0.4134	0.7098	2.0434	6.6156	3.7277	-0.3981	0.4681	0.3725	-4.9747	101.2242	26.2748	0.9000	-0.1667	0.5307
3065.2200	-2.2132	-2.8316	0.4620	-1.1037	0.5818	-1.6268	0.5933	-0.2667	0.3528	-0.6072	0.9229	0.1667	1.7572	8.7347	5.7274	0.1930	0.2997	0.6556	1.9883	6.7225	3.7620	-0.3936	0.4631	0.3757	-5.5859	102.5715	26.7177	0.9641	-0.2228	0.5249
3065.2290	-2.2074	-2.8343	0.4654	-1.1098	0.5909	-1.6251	0.5875	-0.2707	0.3495	-0.6165	0.9228	0.1745	1.8113	9.0545	5.4681	0.1520	0.3234	0.6731	1.9394	6.8163	3.7923	-0.3897	0.4585	0.3783	-6.1244	103.7288	27.0985	1.0181	-0.2711	0.5199
3065.2390	-2.2015	-2.8370	0.4689	-1.1160	0.6001	-1.6233	0.5833	-0.2727	0.3397	-0.6288	0.9171	0.1816	1.8001	9.0233	5.6882	0.1289	0.4986	0.6336	1.9369	6.8166	3.7825	-0.3891	0.4583	0.3814	-6.1069	103.7653	27.0850	1.0373	-0.2730	0.5199
3065.2510	-2.1945	-2.8403	0.4729	-1.1238	0.6112	-1.6210	0.5773	-0.2765	0.3300	-0.6432	0.9215	0.1914	1.9115	9.2156	5.7375	0.2432	0.4597	0.6294	1.9338	6.8175	3.7713	-0.3882	0.4580	0.3851	-6.0876	103.8148	27.0737	1.0621	-0.2756	0.5199
3065.2610	-2.1888	-2.8431	0.4762	-1.1304	0.6204	-1.6191	0.5731	-0.2776	0.3264	-0.6439	0.9253	0.1961	1.7615	9.4402	5.5816	0.3112	0.3454	0.6774	1.9311	6.8186	3.7625	-0.3874	0.4577	0.3882	-6.0728	103.8611	27.0692	1.0836	-0.2779	0.5199
3065.2710	-2.1831	-2.8459	0.4794	-1.1368	0.6297	-1.6170	0.5708	-0.2768	0.3165	-0.6477	0.9186	0.2077	1.5499	9.1838	5.7663	0.2349	0.2780	0.7230	1.9284	6.8194	3.7535	-0.3866	0.4575	0.3913	-6.0582	103.9043	27.0629	1.1042	-0.2799	0.5199
3065.2830	-2.1762	-2.8493	0.4831	-1.1443	0.6406	-1.6144	0.5642	-0.2809	0.3106	-0.6601	0.9083	0.2201	1.5040	9.4044	5.7269	0.0659	0.5038	0.5983	1.9249	6.8213	3.7435	-0.3857	0.4572	0.3950	-6.0428	103.9667	27.0636	1.1293	-0.2824	0.5199
3065.2930	-2.1706	-2.8521	0.4862	-1.1510	0.6496	-1.6121	0.5588	-0.2789	0.3019	-0.6790	0.9179	0.2265	1.6062	9.1702	5.7849	0.1800	0.4838	0.6143	1.9220	6.8228	3.7353	-0.3849	0.4570	0.3981	-6.0306	104.0175	27.0653	1.1507	-0.2847	0.5199
3065.3030	-2.1651	-2.8549	0.4892	-1.1580	0.6590	-1.6099	0.5526	-0.2819	0.3001	-0.6858	0.9254	0.2344	1.9665	9.2788	5.5258	0.2716	0.3792	0.6644	1.9190	6.8247	3.7275	-0.3839	0.4567	0.4011	-6.0196	104.0729	27.0712	1.1736	-0.2871	0.5199
3065.3130	-2.1596	-2.8577	0.4921	-1.1649	0.6683	-1.6076	0.5490	-0.2799	0.2903	-0.6816	0.9234	0.2409	1.7173	8.8247	5.7411	0.2496	0.2832	0.7570	1.9160	6.8261	3.7195	-0.3830	0.4564	0.4042	-6.0087	104.1233	27.0746	1.1961	-0.2894	0.5200
3065.3250	-2.1530	-2.8611	0.4955	-1.1730	0.6793	-1.6045	0.5452	-0.2846	0.2853	-0.6879	0.9162	0.2584	1.3821	9.4018	5.7856	0.1041	0.2860	0.6595	1.8247	7.0462	3.8084	-0.3734	0.4467	0.4062	-7.0406	106.7793	28.0429	1.3137	-0.3914	0.5026
3065.3350	-2.1477	-2.8639	0.4982	-1.1799	0.6883	-1.6020	0.5378	-0.2816	0.2775	-0.7021	0.9098	0.2644	1.6443	9.1216	5.7981	0.1352	0.4932	0.6898	1.8202	7.0503	3.8018	-0.3725	0.4463	0.4092	-7.0416	106.8354	28.0521	1.3359	-0.3937	0.5026
3065.3450	-2.1424	-2.8668	0.5010	-1.1871	0.6973	-1.5992	0.5323	-0.2852	0.2726	-0.7167	0.9108	0.2720	1.8177	9.5212	5.7614	0.2958	0.5616	0.6426	1.8157	7.0545	3.7953	-0.3715	0.4458	0.4122	-7.0432	106.8920	28.0629	1.3590	-0.3960	0.5026
3065.3550	-2.1371	-2.8696	0.5037	-1.1944	0.7065	-1.5966	0.5268	-0.2834	0.2653	-0.7127	0.9189	0.2793	1.8628	9.1572	5.8625	0.3155	0.3866	0.6799	1.8111	7.0588	3.7890	-0.3704	0.4453	0.4152	-7.0453	106.9492	28.0752	1.3829	-0.3985	0.5026
[truncated: 4,446 more rows]
