# Supplementary material for: Practical Aspects of Model-Based Collision Detection
Source: Front Robot AI. 2020 Nov 23;7:571574. doi: 10.3389/frobt.2020.571574 (PMC7805958; doi:10.3389/frobt.2020.571574)
Supplement: Supplementary file 1 [file Data_Sheet_1.ZIP › identification_data/ur-19_09_27-15_11_06.csv]

6.462	0.0000	-1.5707	-0.0001	-1.5708	0.0000	0.0000	0.0001	-0.0001	0.0000	0.0002	0.0000	-0.0002	0.8185	-0.6717	-0.3236	0.1540	-0.1472	-0.2178	-0.0000	-0.0012	-0.0003	-0.0000	0.0000	0.0000	-0.0000	-0.0150	-0.0028	-0.0001	0.0000	0.0000
6.472	-0.0000	-1.5706	-0.0001	-1.5708	0.0000	-0.0000	0.0000	-0.0001	0.0002	0.0002	0.0000	-0.0002	0.8056	-0.8367	-0.3776	0.1626	-0.1262	-0.1778	-0.0000	-0.0014	-0.0004	-0.0000	0.0000	0.0000	-0.0000	-0.0163	-0.0041	-0.0004	0.0001	0.0000
6.482	-0.0000	-1.5706	-0.0001	-1.5708	0.0000	0.0000	0.0000	-0.0001	0.0002	0.0002	0.0000	-0.0002	0.8901	-0.7762	-0.3566	0.1705	-0.1288	-0.2017	-0.0000	-0.0014	-0.0003	-0.0000	0.0000	0.0000	-0.0000	-0.0165	-0.0034	-0.0002	0.0001	0.0000
6.493	-0.0000	-1.5706	-0.0001	-1.5708	0.0000	0.0000	0.0000	-0.0001	0.0001	0.0002	0.0000	-0.0001	0.8612	-0.7283	-0.2984	0.1728	-0.1345	-0.2508	-0.0000	-0.0011	-0.0002	-0.0000	0.0000	0.0000	-0.0000	-0.0126	-0.0024	-0.0002	0.0001	0.0000
6.503	0.0000	-1.5707	-0.0001	-1.5708	0.0001	0.0000	-0.0000	-0.0001	0.0001	0.0001	0.0000	-0.0001	0.7261	-0.8721	-0.3110	0.1585	-0.1411	-0.2106	-0.0000	-0.0009	-0.0002	-0.0000	0.0000	0.0000	-0.0000	-0.0106	-0.0023	-0.0001	0.0000	0.0000
6.514	0.0000	-1.5707	-0.0001	-1.5708	0.0000	-0.0000	-0.0000	-0.0001	0.0001	0.0001	0.0000	-0.0001	0.7618	-0.8466	-0.2458	0.1535	-0.1691	-0.2102	-0.0000	-0.0009	-0.0002	-0.0000	0.0000	0.0000	-0.0000	-0.0111	-0.0019	-0.0001	0.0000	0.0000
6.524	-0.0000	-1.5707	-0.0001	-1.5708	0.0000	-0.0000	-0.0001	-0.0001	0.0001	0.0001	0.0000	-0.0001	0.7713	-0.9465	-0.2495	0.1496	-0.1312	-0.1979	-0.0000	-0.0012	-0.0003	-0.0000	0.0000	0.0000	-0.0000	-0.0141	-0.0029	-0.0002	0.0001	0.0000
6.534	0.0000	-1.5707	-0.0001	-1.5708	0.0000	0.0000	-0.0001	-0.0005	0.0001	0.0001	0.0000	-0.0001	0.7654	-0.8993	-0.2499	0.1648	-0.1521	-0.2037	-0.0000	-0.0011	-0.0002	-0.0000	0.0000	0.0000	-0.0000	-0.0135	-0.0024	-0.0002	0.0001	0.0000
6.545	-0.0000	-1.5706	-0.0001	-1.5708	-0.0000	0.0000	-0.0000	-0.0009	0.0001	0.0001	0.0000	-0.0001	0.7356	-0.9063	-0.2296	0.1855	-0.1784	-0.2308	0.0000	-0.0010	-0.0002	-0.0000	0.0000	0.0000	0.0000	-0.0125	-0.0024	-0.0002	0.0000	0.0000
6.556	0.0000	-1.5707	-0.0001	-1.5708	0.0000	0.0000	-0.0000	-0.0009	0.0001	0.0001	0.0000	-0.0001	0.7720	-0.8982	-0.1931	0.1892	-0.1577	-0.2239	-0.0000	-0.0007	-0.0001	-0.0000	0.0000	0.0000	-0.0000	-0.0085	-0.0013	-0.0000	0.0000	0.0000
6.567	-0.0000	-1.5707	-0.0001	-1.5708	0.0000	0.0000	-0.0000	-0.0014	0.0001	0.0001	0.0000	-0.0001	0.5713	-0.8273	-0.2251	0.1560	-0.1489	-0.2260	-0.0000	-0.0002	0.0002	0.0000	-0.0000	0.0000	-0.0000	-0.0030	0.0023	0.0002	-0.0001	0.0000
6.578	-0.0000	-1.5707	-0.0001	-1.5708	0.0000	0.0000	-0.0000	-0.0014	0.0001	0.0001	-0.0000	-0.0001	0.5989	-0.6896	-0.1453	0.1607	-0.1288	-0.2019	-0.0000	-0.0005	0.0001	0.0000	-0.0000	0.0000	-0.0000	-0.0064	0.0008	0.0002	-0.0000	0.0000
6.588	0.0000	-1.5707	-0.0001	-1.5708	0.0000	-0.0000	-0.0000	-0.0012	0.0001	0.0001	-0.0000	-0.0001	0.6953	-0.7908	-0.1680	0.1863	-0.1693	-0.1964	0.0000	-0.0002	0.0002	0.0000	-0.0000	0.0000	0.0000	-0.0027	0.0016	0.0001	-0.0000	0.0000
6.599	-0.0000	-1.5707	-0.0001	-1.5708	0.0000	0.0000	-0.0000	-0.0007	0.0001	0.0001	-0.0000	-0.0001	0.5704	-0.7486	-0.1208	0.1661	-0.1474	-0.1807	0.0000	-0.0004	0.0000	0.0000	-0.0000	0.0000	0.0000	-0.0050	0.0003	0.0001	-0.0000	0.0000
6.611	-0.0000	-1.5708	-0.0001	-1.5708	0.0000	-0.0000	-0.0000	-0.0005	0.0007	0.0000	-0.0000	-0.0001	0.6569	-0.8681	-0.1177	0.1795	-0.1577	-0.2020	-0.0000	-0.0004	0.0000	0.0000	-0.0000	0.0000	-0.0000	-0.0050	0.0002	0.0001	-0.0000	0.0000
6.621	0.0000	-1.5707	-0.0001	-1.5708	0.0000	-0.0000	-0.0000	-0.0004	0.0008	0.0000	0.0000	-0.0001	0.6240	-0.8924	-0.1693	0.1942	-0.1523	-0.1992	-0.0000	-0.0008	-0.0003	-0.0000	0.0000	0.0000	-0.0000	-0.0097	-0.0025	-0.0002	0.0001	0.0000
6.632	-0.0000	-1.5707	-0.0001	-1.5708	-0.0000	-0.0000	-0.0000	-0.0003	0.0007	0.0000	0.0000	-0.0001	0.6750	-0.9113	-0.0973	0.1698	-0.1766	-0.2216	-0.0000	-0.0007	-0.0003	-0.0000	0.0000	0.0000	-0.0000	-0.0082	-0.0029	-0.0002	0.0000	0.0000
6.642	0.0000	-1.5707	-0.0000	-1.5708	0.0000	-0.0000	-0.0000	-0.0002	0.0011	0.0000	0.0000	-0.0001	0.8464	-0.9235	-0.1396	0.1918	-0.1544	-0.2069	-0.0000	-0.0004	-0.0001	-0.0000	0.0000	0.0000	-0.0000	-0.0052	-0.0009	-0.0001	0.0000	0.0000
6.652	0.0000	-1.5707	-0.0000	-1.5708	0.0000	-0.0000	-0.0000	-0.0002	0.0008	0.0000	0.0000	-0.0000	0.6721	-0.9711	-0.1640	0.1627	-0.1670	-0.1851	-0.0000	-0.0005	-0.0001	-0.0000	0.0000	0.0000	-0.0000	-0.0058	-0.0015	-0.0001	0.0000	0.0000
6.663	0.0000	-1.5707	-0.0000	-1.5708	0.0000	-0.0000	-0.0000	-0.0001	0.0007	0.0000	0.0000	-0.0000	0.6645	-0.9719	-0.1301	0.1851	-0.1890	-0.2008	-0.0000	-0.0008	-0.0002	-0.0000	0.0000	0.0000	-0.0000	-0.0093	-0.0020	-0.0002	0.0001	0.0000
6.673	0.0000	-1.5707	0.0000	-1.5708	-0.0000	-0.0000	-0.0000	-0.0002	0.0005	0.0000	0.0000	-0.0000	0.5957	-1.1069	-0.0351	0.1606	-0.1430	-0.1738	0.0000	-0.0007	-0.0002	-0.0000	0.0000	0.0000	0.0000	-0.0082	-0.0020	-0.0002	0.0000	0.0000
6.684	-0.0000	-1.5708	-0.0000	-1.5708	0.0000	-0.0000	-0.0000	-0.0004	0.0005	0.0000	0.0000	-0.0000	0.6383	-0.9724	-0.0580	0.1426	-0.1691	-0.2050	0.0000	-0.0006	-0.0002	-0.0000	0.0000	0.0000	0.0000	-0.0072	-0.0019	-0.0001	0.0000	0.0000
6.694	0.0000	-1.5708	-0.0000	-1.5708	0.0000	0.0000	0.0000	-0.0005	0.0003	-0.0002	0.0000	0.0000	0.7632	-1.0375	-0.0650	0.1664	-0.1859	-0.2108	-0.0000	-0.0002	-0.0000	-0.0000	0.0000	0.0000	-0.0000	-0.0027	-0.0005	-0.0001	0.0000	0.0000
6.704	-0.0000	-1.5707	0.0000	-1.5708	0.0000	0.0000	0.0001	-0.0006	0.0003	-0.0000	0.0000	0.0000	0.7230	-0.9856	-0.0787	0.1912	-0.1884	-0.2004	-0.0000	-0.0005	-0.0001	-0.0000	0.0000	0.0000	-0.0000	-0.0057	-0.0014	-0.0001	0.0000	0.0000
6.715	-0.0000	-1.5708	-0.0000	-1.5708	0.0000	-0.0000	0.0001	-0.0008	0.0001	-0.0000	0.0000	0.0000	0.6641	-0.9639	-0.1922	0.1648	-0.1797	-0.1995	-0.0000	-0.0003	-0.0001	0.0000	0.0000	0.0000	-0.0000	-0.0031	-0.0008	0.0000	0.0000	0.0000
6.725	-0.0000	-1.5708	-0.0000	-1.5708	-0.0000	0.0000	0.0000	-0.0007	0.0001	-0.0000	0.0000	0.0000	0.6415	-0.9596	-0.2442	0.1875	-0.1856	-0.1682	-0.0000	-0.0005	-0.0002	-0.0000	0.0000	0.0000	-0.0000	-0.0055	-0.0023	-0.0001	0.0000	0.0000
6.736	-0.0000	-1.5708	-0.0000	-1.5708	0.0000	0.0000	0.0000	-0.0010	0.0001	-0.0000	0.0000	0.0000	0.4933	-0.8582	-0.1780	0.1775	-0.1987	-0.1843	-0.0000	-0.0000	0.0001	0.0000	-0.0000	0.0000	-0.0000	-0.0006	0.0007	0.0001	-0.0000	0.0000
6.747	-0.0001	-1.5708	0.0000	-1.5708	0.0000	-0.0000	0.0000	-0.0009	0.0001	0.0000	0.0000	0.0000	0.6082	-0.7949	-0.1223	0.1888	-0.1629	-0.2065	-0.0000	-0.0001	0.0000	0.0000	-0.0000	0.0000	-0.0000	-0.0011	0.0002	0.0001	-0.0000	0.0000
6.758	-0.0000	-1.5708	0.0000	-1.5708	0.0000	-0.0000	0.0000	-0.0006	0.0000	0.0000	0.0000	0.0000	0.5996	-0.8692	-0.1696	0.1605	-0.1775	-0.1835	-0.0000	0.0004	0.0003	0.0000	-0.0000	0.0000	-0.0000	0.0044	0.0028	0.0003	-0.0001	0.0000
6.769	-0.0000	-1.5708	-0.0000	-1.5708	0.0000	0.0000	0.0000	-0.0003	0.0000	0.0000	0.0000	0.0000	0.6531	-0.9038	-0.1281	0.1541	-0.1838	-0.2160	-0.0000	-0.0001	0.0000	0.0000	-0.0000	0.0000	-0.0000	-0.0012	0.0001	0.0000	-0.0000	0.0000
6.780	-0.0000	-1.5708	-0.0000	-1.5708	0.0000	-0.0000	0.0000	-0.0003	0.0000	0.0000	0.0000	0.0000	0.6690	-0.8433	-0.0846	0.1883	-0.1919	-0.1840	-0.0000	-0.0000	0.0000	-0.0000	0.0000	0.0000	-0.0000	-0.0003	0.0000	-0.0001	0.0000	0.0000
6.790	0.0000	-1.5708	-0.0000	-1.5708	0.0000	0.0000	0.0001	-0.0002	0.0000	0.0000	0.0000	0.0000	0.5754	-0.8729	-0.1356	0.1849	-0.2000	-0.1868	-0.0000	0.0000	0.0001	0.0000	-0.0000	0.0000	-0.0000	0.0004	0.0007	0.0002	-0.0000	0.0000
6.801	0.0000	-1.5708	-0.0000	-1.5708	0.0000	0.0000	0.0001	-0.0002	0.0000	0.0000	0.0000	0.0000	0.6162	-0.8869	-0.1450	0.1588	-0.1903	-0.1966	-0.0000	-0.0000	-0.0001	-0.0000	0.0000	0.0000	-0.0000	-0.0003	-0.0009	-0.0001	0.0000	0.0000
6.813	0.0000	-1.5708	0.0000	-1.5708	0.0000	0.0000	0.0000	-0.0002	0.0000	0.0000	-0.0000	0.0000	0.6594	-0.9501	-0.1441	0.1802	-0.1609	-0.2196	0.0000	0.0001	0.0001	0.0000	-0.0000	0.0000	0.0000	0.0007	0.0011	0.0000	-0.0000	0.0000
6.824	0.0000	-1.5708	0.0000	-1.5708	-0.0000	0.0000	0.0000	-0.0001	0.0000	0.0000	-0.0000	0.0000	0.6315	-0.8654	-0.1642	0.1762	-0.1825	-0.1632	0.0000	0.0001	0.0000	-0.0000	0.0000	0.0000	0.0000	0.0017	0.0001	-0.0000	0.0000	0.0000
6.835	0.0000	-1.5708	-0.0000	-1.5708	0.0000	0.0000	0.0000	-0.0001	0.0000	0.0000	-0.0000	0.0000	0.6782	-0.8679	-0.1621	0.1802	-0.2078	-0.1986	0.0000	0.0001	0.0001	0.0000	-0.0000	0.0000	0.0000	0.0017	0.0011	0.0001	-0.0000	0.0000
6.846	0.0000	-1.5708	0.0000	-1.5708	0.0000	-0.0000	0.0000	-0.0001	0.0000	0.0000	0.0000	0.0000	0.7093	-0.9366	-0.1078	0.1517	-0.2056	-0.2134	-0.0000	-0.0000	0.0000	0.0000	-0.0000	0.0000	-0.0000	-0.0002	0.0002	0.0001	-0.0000	0.0000
6.856	0.0000	-1.5708	-0.0000	-1.5708	0.0000	-0.0000	0.0000	-0.0001	0.0000	0.0000	0.0000	0.0000	0.6337	-0.9295	-0.1549	0.1744	-0.1817	-0.1614	-0.0000	-0.0003	-0.0001	-0.0000	0.0000	0.0000	-0.0000	-0.0036	-0.0013	-0.0000	0.0000	0.0000
6.867	-0.0000	-1.5708	-0.0000	-1.5708	0.0000	0.0000	0.0000	-0.0001	0.0000	0.0000	0.0000	0.0000	0.6360	-0.8823	-0.1451	0.1700	-0.2420	-0.2114	0.0000	0.0003	0.0002	0.0000	-0.0000	0.0000	0.0000	0.0041	0.0016	0.0001	-0.0000	0.0000
6.878	-0.0000	-1.5708	-0.0000	-1.5708	0.0000	0.0000	0.0000	-0.0001	-0.0000	0.0000	0.0000	0.0000	0.6173	-0.7784	-0.1497	0.1816	-0.2072	-0.1638	-0.0000	0.0004	0.0003	0.0000	-0.0000	0.0000	-0.0000	0.0043	0.0027	0.0003	-0.0001	0.0000
6.889	-0.0000	-1.5708	-0.0000	-1.5708	0.0000	-0.0000	0.0000	-0.0001	-0.0000	0.0000	0.0000	0.0000	0.6517	-0.8708	-0.1336	0.1548	-0.1844	-0.1818	-0.0000	0.0002	0.0001	0.0000	-0.0000	0.0000	-0.0000	0.0024	0.0008	0.0002	-0.0001	0.0000
6.900	-0.0000	-1.5708	0.0000	-1.5708	-0.0000	-0.0000	0.0000	-0.0001	-0.0000	0.0000	0.0000	0.0000	0.7077	-0.9471	-0.1193	0.1768	-0.2170	-0.1783	0.0000	-0.0001	0.0000	-0.0000	0.0000	0.0000	0.0000	-0.0013	0.0001	-0.0000	0.0000	0.0000
6.911	-0.0001	-1.5708	-0.0000	-1.5708	0.0000	0.0000	0.0000	-0.0001	-0.0001	0.0000	0.0000	0.0000	0.6572	-0.7632	-0.1181	0.1716	-0.2055	-0.1584	-0.0000	-0.0003	-0.0001	-0.0000	0.0000	0.0000	-0.0000	-0.0033	-0.0010	-0.0001	0.0000	0.0000
6.922	0.0000	-1.5708	-0.0000	-1.5708	-0.0000	0.0000	0.0001	-0.0001	-0.0000	0.0000	0.0000	0.0000	0.6069	-0.8876	-0.1689	0.1486	-0.1949	-0.1784	0.0000	-0.0000	0.0000	0.0000	-0.0000	0.0000	0.0000	-0.0002	0.0001	0.0000	-0.0000	0.0000
6.933	-0.0000	-1.5708	0.0000	-1.5708	0.0000	0.0000	0.0001	-0.0000	-0.0001	0.0000	0.0000	0.0000	0.5578	-0.8862	-0.0886	0.1687	-0.2029	-0.1910	0.0000	0.0001	0.0001	0.0000	-0.0000	0.0000	0.0000	0.0012	0.0006	0.0001	-0.0000	0.0000
6.944	0.0000	-1.5708	-0.0000	-1.5708	0.0000	-0.0000	0.0001	-0.0000	-0.0001	0.0000	0.0000	0.0000	0.4901	-0.8460	-0.1044	0.1550	-0.2244	-0.2021	0.0000	0.0001	0.0001	0.0000	-0.0000	0.0000	0.0000	0.0018	0.0011	0.0001	-0.0000	0.0000
6.954	-0.0000	-1.5708	-0.0000	-1.5708	0.0000	-0.0000	0.0001	-0.0000	-0.0000	0.0000	0.0000	0.0000	0.5252	-0.8403	-0.1459	0.1673	-0.2326	-0.1749	-0.0000	-0.0003	-0.0001	-0.0000	0.0000	0.0000	-0.0000	-0.0032	-0.0009	-0.0001	0.0000	0.0000
6.965	-0.0000	-1.5708	-0.0000	-1.5708	0.0000	0.0000	0.0000	-0.0000	-0.0000	0.0000	0.0000	0.0000	0.7073	-0.7747	-0.1236	0.1613	-0.1953	-0.2138	-0.0000	-0.0001	-0.0000	0.0000	-0.0000	0.0000	-0.0000	-0.0016	-0.0003	0.0001	-0.0000	0.0000
6.976	-0.0000	-1.5708	-0.0000	-1.5708	0.0000	-0.0000	0.0000	-0.0000	-0.0000	0.0000	0.0000	0.0000	0.6598	-0.8734	-0.1304	0.1834	-0.2006	-0.1912	-0.0000	0.0001	0.0000	0.0000	-0.0000	0.0000	-0.0000	0.0008	0.0002	0.0001	-0.0000	0.0000
6.987	0.0000	-1.5708	-0.0000	-1.5708	0.0000	-0.0000	0.0000	-0.0000	-0.0000	0.0000	0.0000	0.0000	0.7102	-0.8228	-0.0986	0.1749	-0.2248	-0.1744	0.0000	-0.0001	-0.0001	-0.0000	0.0000	0.0000	0.0000	-0.0017	-0.0014	-0.0001	0.0000	0.0000
6.998	-0.0000	-1.5708	-0.0000	-1.5708	0.0000	-0.0000	0.0001	-0.0000	-0.0000	0.0000	0.0000	0.0000	0.6902	-0.9227	-0.0851	0.1336	-0.1954	-0.1780	0.0000	0.0001	0.0002	0.0000	-0.0000	0.0000	0.0000	0.0013	0.0017	0.0002	-0.0000	0.0000
7.009	0.0000	-1.5708	0.0000	-1.5708	-0.0000	-0.0000	0.0000	-0.0000	-0.0000	0.0000	0.0000	0.0000	0.6603	-0.9224	-0.1124	0.1465	-0.1845	-0.1864	-0.0000	0.0003	0.0002	0.0000	-0.0000	0.0000	-0.0000	0.0039	0.0023	0.0003	-0.0001	0.0000
7.020	-0.0000	-1.5708	-0.0000	-1.5708	0.0000	0.0000	0.0000	-0.0000	-0.0000	0.0000	0.0000	0.0000	0.6921	-0.8172	-0.1144	0.1369	-0.2164	-0.1955	-0.0000	-0.0001	0.0001	0.0000	-0.0000	0.0000	-0.0000	-0.0007	0.0007	0.0001	-0.0000	0.0000
7.031	-0.0000	-1.5708	0.0000	-1.5708	0.0000	0.0000	0.0001	-0.0000	-0.0000	0.0000	0.0000	0.0000	0.7377	-0.8132	-0.1195	0.1513	-0.2225	-0.1741	0.0000	0.0003	0.0002	0.0000	-0.0000	0.0000	0.0000	0.0033	0.0017	0.0002	-0.0000	0.0000
7.042	0.0000	-1.5708	-0.0000	-1.5708	-0.0000	-0.0000	0.0000	-0.0000	-0.0000	0.0000	0.0000	0.0000	0.8013	-0.8815	-0.1191	0.1739	-0.2179	-0.1624	-0.0000	-0.0001	0.0000	0.0000	-0.0000	0.0000	-0.0000	-0.0012	0.0002	0.0001	-0.0000	0.0000
7.052	-0.0000	-1.5708	-0.0000	-1.5708	0.0000	-0.0000	0.0000	-0.0000	-0.0000	0.0000	0.0000	0.0000	0.6762	-0.8584	-0.1027	0.1733	-0.2047	-0.1484	-0.0000	0.0002	0.0002	0.0000	-0.0000	0.0000	-0.0000	0.0023	0.0017	0.0002	-0.0000	0.0000
7.063	0.0000	-1.5708	-0.0000	-1.5708	-0.0000	0.0000	0.0000	-0.0000	-0.0000	0.0000	-0.0000	0.0000	0.6511	-0.9345	-0.1565	0.1816	-0.2255	-0.1545	-0.0000	-0.0003	-0.0001	0.0000	-0.0000	0.0000	-0.0000	-0.0031	-0.0008	0.0001	-0.0000	0.0000
7.074	-0.0000	-1.5708	-0.0000	-1.5708	0.0000	-0.0000	0.0000	-0.0000	-0.0000	0.0000	-0.0000	0.0000	0.7617	-0.9496	-0.1126	0.1403	-0.2230	-0.1963	-0.0000	-0.0000	0.0000	-0.0000	0.0000	0.0000	-0.0000	-0.0003	0.0000	-0.0001	0.0000	0.0000
7.085	-0.0000	-1.5708	-0.0000	-1.5708	0.0000	0.0000	0.0000	-0.0000	-0.0000	0.0000	-0.0000	0.0000	0.6739	-0.9071	-0.1576	0.1673	-0.2220	-0.1606	0.0000	0.0000	0.0001	0.0000	-0.0000	0.0000	0.0000	0.0003	0.0006	0.0000	-0.0000	0.0000
7.096	0.0000	-1.5708	-0.0000	-1.5708	0.0000	-0.0000	0.0000	-0.0000	-0.0000	0.0000	-0.0000	0.0000	0.6787	-0.8344	-0.1346	0.1636	-0.2310	-0.1539	0.0000	0.0001	0.0002	0.0000	-0.0000	0.0000	0.0000	0.0013	0.0016	0.0001	-0.0000	0.0000
7.107	-0.0000	-1.5708	-0.0000	-1.5708	-0.0000	-0.0000	0.0001	-0.0000	-0.0000	0.0000	0.0000	0.0000	0.7032	-0.9647	-0.1420	0.1561	-0.2181	-0.2089	0.0000	-0.0001	-0.0000	-0.0000	0.0000	0.0000	0.0000	-0.0007	-0.0004	-0.0000	0.0000	0.0000
7.117	0.0000	-1.5708	-0.0000	-1.5707	0.0000	-0.0000	0.0000	-0.0000	-0.0000	0.0000	0.0000	0.0000	0.7596	-0.8317	-0.1225	0.1909	-0.2261	-0.1711	-0.0000	-0.0002	-0.0001	-0.0000	0.0000	0.0000	-0.0000	-0.0022	-0.0009	-0.0001	0.0000	0.0000
7.128	-0.0000	-1.5708	-0.0000	-1.5708	0.0000	0.0000	0.0000	-0.0000	-0.0000	0.0000	0.0000	0.0000	0.7359	-0.8701	-0.0801	0.1624	-0.2133	-0.1614	0.0000	0.0001	0.0001	0.0000	-0.0000	0.0000	0.0000	0.0009	0.0013	0.0002	-0.0000	0.0000
7.139	-0.0000	-1.5708	-0.0000	-1.5708	0.0000	-0.0000	0.0000	-0.0000	-0.0000	0.0000	0.0000	0.0000	0.7201	-0.8107	-0.1157	0.1587	-0.2224	-0.1978	0.0000	-0.0002	-0.0002	-0.0000	0.0000	0.0000	0.0000	-0.0028	-0.0015	-0.0003	0.0001	0.0000
7.151	-0.0000	-1.5708	-0.0000	-1.5708	0.0000	-0.0000	0.0000	-0.0000	-0.0000	0.0000	0.0000	0.0000	0.8649	-0.9050	-0.1507	0.1616	-0.2157	-0.1565	-0.0000	0.0001	0.0001	0.0000	-0.0000	0.0000	-0.0000	0.0012	0.0006	0.0000	-0.0000	0.0000
7.161	0.0000	-1.5708	-0.0000	-1.5708	-0.0000	-0.0000	0.0000	-0.0000	-0.0000	0.0000	0.0000	0.0000	0.9091	-0.8167	-0.1159	0.1698	-0.2065	-0.1797	-0.0000	-0.0000	0.0000	0.0000	-0.0000	0.0000	-0.0000	-0.0002	0.0002	0.0001	-0.0000	0.0000
7.172	-0.0000	-1.5708	-0.0000	-1.5708	-0.0000	0.0000	0.0000	-0.0000	-0.0000	0.0000	0.0000	0.0000	0.7952	-0.9042	-0.1341	0.1323	-0.2030	-0.1618	0.0000	0.0004	0.0003	0.0000	-0.0000	0.0000	0.0000	0.0053	0.0027	0.0003	-0.0001	0.0000
7.183	-0.0000	-1.5708	-0.0000	-1.5708	-0.0000	-0.0000	0.0000	-0.0000	-0.0000	0.0000	0.0000	0.0000	0.8449	-0.8600	-0.1059	0.1394	-0.2152	-0.2029	0.0000	0.0001	0.0002	0.0000	-0.0000	0.0000	0.0000	0.0012	0.0016	0.0001	-0.0000	0.0000
7.194	0.0000	-1.5708	-0.0000	-1.5708	-0.0000	0.0000	0.0000	-0.0000	-0.0000	0.0000	0.0000	0.0000	0.7723	-0.9540	-0.1227	0.1664	-0.2277	-0.1866	-0.0000	-0.0000	0.0000	0.0000	-0.0000	0.0000	-0.0000	-0.0001	0.0002	0.0001	-0.0000	0.0000
7.205	0.0000	-1.5708	-0.0000	-1.5708	-0.0000	0.0000	0.0000	-0.0000	-0.0000	0.0000	-0.0000	0.0000	0.6904	-0.8894	-0.1110	0.1639	-0.1910	-0.1478	0.0000	-0.0000	0.0000	-0.0000	-0.0000	0.0000	0.0000	-0.0003	0.0001	-0.0000	-0.0000	0.0000
7.216	-0.0000	-1.5708	-0.0000	-1.5708	0.0000	0.0000	0.0000	-0.0000	-0.0000	0.0000	-0.0000	0.0000	0.7586	-0.7894	-0.1069	0.1436	-0.2286	-0.1918	-0.0300	0.0927	0.0168	-0.0126	0.0035	0.0048	-0.2403	0.8781	0.1942	-0.0484	0.0126	0.0220
7.227	0.0000	-1.5708	0.0000	-1.5708	0.0000	-0.0000	0.0000	-0.0000	-0.0000	-0.0007	0.0001	0.0000	0.6042	-0.5904	-0.1327	0.1098	-0.1936	-0.1490	-0.0751	0.1812	0.0033	-0.0498	0.0143	0.0174	-0.2403	0.8800	0.1942	-0.0484	0.0126	0.0220
7.238	0.0000	-1.5708	-0.0000	-1.5708	0.0000	0.0000	0.0000	-0.0000	-0.0000	-0.0015	0.0001	-0.0000	0.5553	-0.5118	-0.1420	0.0384	-0.1674	-0.1227	-0.1127	0.2548	-0.0079	-0.0807	0.0233	0.0279	-0.2403	0.8792	0.1943	-0.0483	0.0126	0.0220
7.249	0.0000	-1.5708	-0.0000	-1.5708	0.0000	-0.0000	-0.0000	-0.0000	-0.0000	-0.0034	0.0000	-0.0000	0.4181	-0.2111	-0.1657	0.0040	-0.1265	-0.1170	-0.1578	0.3433	-0.0213	-0.1178	0.0341	0.0405	-0.2403	0.8817	0.1949	-0.0482	0.0125	0.0220
7.260	-0.0001	-1.5708	0.0000	-1.5709	0.0000	0.0000	-0.0000	-0.0000	-0.0000	-0.0055	0.0001	0.0009	0.1856	-0.0420	-0.2051	-0.0190	-0.0973	-0.0877	-0.1955	0.4168	-0.0325	-0.1488	0.0431	0.0510	-0.2403	0.8799	0.1950	-0.0480	0.0125	0.0220
7.271	-0.0000	-1.5708	-0.0000	-1.5709	0.0000	0.0000	-0.0007	0.0006	-0.0000	-0.0071	0.0001	0.0008	0.0772	0.1446	-0.2463	-0.0712	-0.0756	-0.0169	-0.2406	0.5053	-0.0459	-0.1859	0.0539	0.0636	-0.2403	0.8809	0.1951	-0.0479	0.0125	0.0220
7.282	-0.0000	-1.5708	-0.0000	-1.5710	0.0000	0.0000	-0.0015	0.0018	-0.0000	-0.0095	0.0002	0.0015	-0.2402	0.2932	-0.2711	-0.0671	-0.0432	-0.0336	-0.2782	0.5789	-0.0570	-0.2168	0.0629	0.0741	-0.2403	0.8806	0.1958	-0.0477	0.0124	0.0220
7.293	-0.0001	-1.5708	-0.0000	-1.5711	0.0000	0.0001	-0.0021	0.0018	-0.0003	-0.0108	0.0005	0.0034	-0.3880	0.5933	-0.2711	-0.1221	0.0046	0.0003	-0.3233	0.6672	-0.0705	-0.2539	0.0737	0.0866	-0.2403	0.8799	0.1961	-0.0474	0.0123	0.0220
7.304	-0.0001	-1.5708	-0.0001	-1.5712	0.0000	0.0001	-0.0028	0.0032	-0.0003	-0.0113	0.0012	0.0036	-0.5116	0.6358	-0.3158	-0.1692	0.0185	0.0092	-0.3610	0.7405	-0.0819	-0.2848	0.0827	0.0971	-0.2403	0.8761	0.1943	-0.0473	0.0123	0.0220
7.314	-0.0001	-1.5707	-0.0000	-1.5713	0.0000	0.0002	-0.0033	0.0047	-0.0005	-0.0124	0.0023	0.0042	-0.3811	0.5093	-0.5477	-0.1818	0.0388	0.0090	-0.0306	0.5676	-0.6348	-0.3163	-0.0237	0.0633	2.5286	-2.6591	-3.5203	-0.2398	-0.4651	-0.1909
7.325	-0.0001	-1.5706	-0.0001	-1.5715	0.0000	0.0001	0.0004	0.0046	-0.0170	-0.0120	-0.0060	0.0000	0.3081	0.8459	-0.9649	-0.1751	-0.2755	-0.0781	0.4692	0.7702	-1.0725	-0.3167	-0.2900	-0.0277	2.5286	-2.6588	-3.5180	-0.2393	-0.4652	-0.1909
7.335	-0.0001	-1.5706	-0.0003	-1.5715	-0.0001	0.0001	0.0024	0.0101	-0.0245	-0.0132	-0.0187	-0.0018	1.0614	0.7713	-0.8797	-0.1875	-0.2988	-0.1856	0.9591	0.9731	-1.0827	-0.3172	-0.3676	-0.1193	2.5286	-2.6554	-3.5115	-0.2384	-0.4655	-0.1909
7.345	-0.0000	-1.5705	-0.0006	-1.5717	-0.0003	0.0000	0.0083	0.0132	-0.0321	-0.0150	-0.0229	-0.0071	1.4200	0.7726	-0.9788	-0.2321	-0.3311	-0.1945	1.4490	1.1755	-1.0928	-0.3176	-0.3700	-0.2109	2.5286	-2.6574	-3.5045	-0.2376	-0.4657	-0.1909
7.356	0.0001	-1.5703	-0.0010	-1.5718	-0.0006	-0.0000	0.0132	0.0150	-0.0401	-0.0163	-0.0312	-0.0124	1.5850	0.6726	-1.1281	-0.2378	-0.3497	-0.2662	1.6984	1.2086	-1.1049	-0.3182	-0.3730	-0.3119	2.5286	-2.6672	-3.4965	-0.2369	-0.4660	-0.1909
7.366	0.0002	-1.5701	-0.0015	-1.5720	-0.0010	-0.0002	0.0157	0.0154	-0.0482	-0.0180	-0.0398	-0.0146	1.5754	0.6744	-1.1500	-0.2453	-0.3566	-0.2545	1.6923	1.2259	-1.0918	-0.3172	-0.3727	-0.3120	2.3717	-2.4976	-3.2631	-0.2205	-0.4376	-0.1790
7.376	0.0004	-1.5700	-0.0020	-1.5722	-0.0014	-0.0003	0.0153	0.0172	-0.0479	-0.0181	-0.0394	-0.0128	1.2529	0.6505	-0.9074	-0.2328	-0.3507	-0.2528	1.4942	1.4330	-0.7551	-0.2961	-0.3323	-0.2954	0.0000	-0.0170	0.0499	0.0068	-0.0022	0.0000
7.386	0.0006	-1.5698	-0.0025	-1.5724	-0.0018	-0.0004	0.0152	0.0146	-0.0492	-0.0184	-0.0394	-0.0129	1.4159	0.7502	-0.7986	-0.2589	-0.3989	-0.2197	1.4942	1.4334	-0.7535	-0.2960	-0.3323	-0.2954	0.0000	-0.0129	0.0656	0.0083	-0.0027	0.0000
7.397	0.0007	-1.5697	-0.0030	-1.5726	-0.0022	-0.0005	0.0148	0.0132	-0.0504	-0.0175	-0.0415	-0.0125	1.3054	0.7909	-0.6959	-0.2583	-0.3987	-0.2219	1.4942	1.4337	-0.7519	-0.2958	-0.3324	-0.2954	0.0000	-0.0091	0.0812	0.0097	-0.0032	0.0000
7.407	0.0008	-1.5696	-0.0035	-1.5727	-0.0026	-0.0007	0.0151	0.0126	-0.0511	-0.0178	-0.0412	-0.0123	1.4977	0.8115	-0.5988	-0.2885	-0.3885	-0.2456	1.4942	1.4342	-0.7502	-0.2957	-0.3324	-0.2954	0.0000	-0.0024	0.0976	0.0111	-0.0036	0.0000
7.417	0.0010	-1.5694	-0.0040	-1.5729	-0.0030	-0.0008	0.0156	0.0120	-0.0529	-0.0198	-0.0459	-0.0125	1.9344	0.8920	-1.2730	-0.3575	-0.4824	-0.2577	1.8202	1.2557	-1.2319	-0.3486	-0.4030	-0.3200	3.8408	-2.1783	-4.5693	-0.5461	-0.7446	-0.2562
7.428	0.0013	-1.5693	-0.0046	-1.5731	-0.0036	-0.0010	0.0239	0.0138	-0.0679	-0.0259	-0.0595	-0.0187	1.6582	1.1824	-1.1293	-0.3654	-0.4706	-0.2250	1.8316	1.2635	-1.2454	-0.3507	-0.4069	-0.3216	3.8409	-2.1659	-4.5481	-0.5443	-0.7452	-0.2562
7.438	0.0015	-1.5691	-0.0055	-1.5735	-0.0044	-0.0012	0.0302	0.0197	-0.0842	-0.0341	-0.0773	-0.0223	1.8818	1.1527	-1.0604	-0.3357	-0.4117	-0.2557	1.8453	1.2724	-1.2614	-0.3533	-0.4115	-0.3236	3.8409	-2.1570	-4.5204	-0.5418	-0.7461	-0.2562
7.448	0.0019	-1.5688	-0.0064	-1.5739	-0.0053	-0.0014	0.0357	0.0230	-0.0931	-0.0402	-0.0920	-0.0266	1.5502	1.1099	-1.2891	-0.3230	-0.3763	-0.2822	1.8567	1.2801	-1.2742	-0.3554	-0.4154	-0.3253	3.8409	-2.1456	-4.4921	-0.5391	-0.7471	-0.2562
7.459	0.0023	-1.5686	-0.0074	-1.5743	-0.0063	-0.0017	0.0392	0.0269	-0.1053	-0.0430	-0.1020	-0.0315	1.5515	1.0302	-1.3651	-0.3586	-0.3646	-0.3095	1.8681	1.2880	-1.2866	-0.3575	-0.4193	-0.3269	3.8409	-2.1332	-4.4599	-0.5362	-0.7481	-0.2562
7.469	0.0027	-1.5683	-0.0086	-1.5748	-0.0074	-0.0021	0.0437	0.0302	-0.1197	-0.0511	-0.1109	-0.0365	1.4109	1.1403	-1.2399	-0.3374	-0.3931	-0.3124	1.8795	1.2957	-1.2986	-0.3595	-0.4232	-0.3286	3.8409	-2.1222	-4.4234	-0.5329	-0.7493	-0.2562
7.481	0.0032	-1.5679	-0.0102	-1.5754	-0.0087	-0.0025	0.0490	0.0349	-0.1365	-0.0571	-0.1264	-0.0398	1.7369	1.0288	-1.1490	-0.3201	-0.4528	-0.3252	1.8931	1.3062	-1.3119	-0.3619	-0.4279	-0.3305	3.8409	-2.0938	-4.3692	-0.5279	-0.7510	-0.2562
7.491	0.0038	-1.5676	-0.0116	-1.5761	-0.0101	-0.0030	0.0553	0.0385	-0.1495	-0.0634	-0.1409	-0.0458	1.8849	0.9569	-1.0934	-0.3137	-0.4321	-0.2978	1.9045	1.3137	-1.3233	-0.3639	-0.4319	-0.3322	3.8410	-2.0851	-4.3272	-0.5240	-0.7523	-0.2562
7.502	0.0045	-1.5671	-0.0134	-1.5768	-0.0119	-0.0036	0.0596	0.0420	-0.1509	-0.0634	-0.1490	-0.0491	1.4039	0.7807	-1.0981	-0.2988	-0.3727	-0.2483	1.5890	1.5007	-0.8485	-0.3125	-0.3650	-0.3091	0.0001	0.1170	0.4153	0.0402	-0.0138	0.0000
7.513	0.0051	-1.5667	-0.0150	-1.5774	-0.0134	-0.0040	0.0602	0.0392	-0.1543	-0.0668	-0.1494	-0.0467	1.3738	0.9950	-0.7979	-0.2645	-0.3946	-0.2941	1.7227	1.4312	-0.9850	-0.3314	-0.3894	-0.3174	1.5892	-0.7193	-0.9193	-0.1606	-0.2741	-0.0881
7.524	0.0057	-1.5663	-0.0166	-1.5781	-0.0150	-0.0046	0.0663	0.0377	-0.1700	-0.0716	-0.1672	-0.0524	1.8958	1.2107	-1.0200	-0.3496	-0.3901	-0.3350	2.0265	1.2832	-1.2994	-0.3753	-0.4461	-0.3370	5.0447	-2.5591	-3.8768	-0.6021	-0.8384	-0.2796
7.535	0.0066	-1.5657	-0.0186	-1.5790	-0.0171	-0.0052	0.0731	0.0436	-0.1798	-0.0821	-0.1806	-0.0579	2.0467	1.0174	-1.3132	-0.3071	-0.4012	-0.3017	2.0449	1.2924	-1.3090	-0.3783	-0.4513	-0.3392	5.0448	-2.5309	-3.8084	-0.5959	-0.8406	-0.2796
7.545	0.0074	-1.5653	-0.0205	-1.5799	-0.0189	-0.0059	0.0803	0.0459	-0.1892	-0.0893	-0.1896	-0.0651	2.1409	0.9829	-1.3619	-0.3452	-0.5409	-0.2400	2.0602	1.2995	-1.3171	-0.3808	-0.4557	-0.3410	5.0449	-2.5133	-3.7527	-0.5907	-0.8425	-0.2796
7.556	0.0082	-1.5648	-0.0225	-1.5808	-0.0209	-0.0065	0.0904	0.0499	-0.2036	-0.0960	-0.2147	-0.0656	1.9381	0.9363	-1.1682	-0.3743	-0.3993	-0.2712	2.0755	1.3072	-1.3243	-0.3832	-0.4601	-0.3428	5.0450	-2.4880	-3.6882	-0.5846	-0.8446	-0.2796
7.567	0.0094	-1.5642	-0.0250	-1.5819	-0.0236	-0.0074	0.0971	0.0537	-0.2158	-0.1049	-0.2251	-0.0695	1.9006	0.7398	-1.2482	-0.3723	-0.4592	-0.3346	2.0938	1.3166	-1.3324	-0.3860	-0.4654	-0.3450	5.0452	-2.4568	-3.6054	-0.5769	-0.8474	-0.2796
7.578	0.0104	-1.5637	-0.0273	-1.5831	-0.0259	-0.0081	0.1040	0.0546	-0.2279	-0.1124	-0.2396	-0.0742	2.1319	0.8844	-1.2834	-0.3610	-0.4618	-0.3476	2.1091	1.3252	-1.3385	-0.3882	-0.4698	-0.3468	5.0455	-2.4210	-3.5298	-0.5697	-0.8499	-0.2796
7.589	0.0117	-1.5629	-0.0301	-1.5845	-0.0290	-0.0090	0.1135	0.0578	-0.2429	-0.1232	-0.2555	-0.0814	1.9305	0.8872	-1.0146	-0.3149	-0.4951	-0.3126	2.1275	1.3351	-1.3457	-0.3910	-0.4751	-0.3489	5.0457	-2.3845	-3.4379	-0.5609	-0.8531	-0.2796
7.599	0.0129	-1.5624	-0.0327	-1.5858	-0.0317	-0.0099	0.1189	0.0589	-0.2531	-0.1293	-0.2722	-0.0865	2.1280	1.0931	-1.1762	-0.3041	-0.4168	-0.3498	2.1428	1.3437	-1.3509	-0.3932	-0.4796	-0.3507	5.0461	-2.3486	-3.3534	-0.5528	-0.8560	-0.2796
7.609	0.0142	-1.5618	-0.0353	-1.5870	-0.0345	-0.0108	0.1264	0.0633	-0.2647	-0.1353	-0.2785	-0.0931	2.4807	1.0019	-1.0537	-0.3650	-0.4985	-0.3099	2.1581	1.3525	-1.3559	-0.3953	-0.4840	-0.3525	5.0464	-2.3106	-3.2670	-0.5447	-0.8589	-0.2796
7.620	0.0157	-1.5610	-0.0385	-1.5887	-0.0380	-0.0119	0.1343	0.0677	-0.2688	-0.1423	-0.2992	-0.0950	2.1699	0.6604	-1.0491	-0.3339	-0.4112	-0.2814	2.2226	1.4065	-1.1929	-0.3941	-0.4772	-0.3486	5.6219	-1.7069	-1.5843	-0.5002	-0.7481	-0.2227
7.630	0.0171	-1.5603	-0.0412	-1.5901	-0.0410	-0.0129	0.1437	0.0666	-0.2758	-0.1477	-0.3045	-0.0960	2.0776	0.7748	-0.9670	-0.3689	-0.4617	-0.3188	2.2403	1.4130	-1.1920	-0.3964	-0.4810	-0.3501	5.6224	-1.6734	-1.4964	-0.4917	-0.7511	-0.2227
7.640	0.0186	-1.5597	-0.0440	-1.5917	-0.0441	-0.0139	0.1506	0.0666	-0.2817	-0.1574	-0.3213	-0.1020	2.2280	0.9555	-1.0862	-0.3421	-0.4983	-0.3107	2.2579	1.4197	-1.1907	-0.3987	-0.4849	-0.3515	5.6229	-1.6361	-1.4051	-0.4825	-0.7544	-0.2227
7.651	0.0201	-1.5590	-0.0469	-1.5933	-0.0474	-0.0149	0.1563	0.0662	-0.2889	-0.1633	-0.3427	-0.1029	2.7781	1.2834	-1.1221	-0.3595	-0.4079	-0.3661	2.2756	1.4273	-1.1889	-0.4009	-0.4888	-0.3529	5.6235	-1.5898	-1.3076	-0.4729	-0.7579	-0.2227
7.661	0.0218	-1.5583	-0.0497	-1.5949	-0.0508	-0.0160	0.1696	0.0702	-0.2948	-0.1678	-0.3455	-0.1108	2.1509	1.1894	-1.1833	-0.4220	-0.5259	-0.3216	2.2933	1.4340	-1.1873	-0.4031	-0.4927	-0.3544	5.6241	-1.5534	-1.2131	-0.4633	-0.7613	-0.2227
7.672	0.0235	-1.5576	-0.0528	-1.5968	-0.0544	-0.0171	0.1770	0.0729	-0.3033	-0.1782	-0.3626	-0.1130	2.3154	1.1672	-0.9915	-0.3991	-0.4178	-0.3064	2.3110	1.4411	-1.1852	-0.4053	-0.4966	-0.3558	5.6249	-1.5114	-1.1131	-0.4530	-0.7650	-0.2227
7.682	0.0257	-1.5567	-0.0564	-1.5990	-0.0588	-0.0185	0.1837	0.0733	-0.3114	-0.1859	-0.3742	-0.1158	2.6006	1.2853	-0.9404	-0.3888	-0.4813	-0.3758	2.3322	1.4497	-1.1826	-0.4078	-0.5014	-0.3575	5.6258	-1.4606	-0.9921	-0.4408	-0.7695	-0.2227
7.693	0.0276	-1.5559	-0.0596	-1.6009	-0.0627	-0.0197	0.1953	0.0747	-0.3188	-0.1941	-0.3892	-0.1199	2.3518	1.5629	-0.9930	-0.4100	-0.4099	-0.3701	2.3499	1.4573	-1.1799	-0.4099	-0.5053	-0.3590	5.6267	-1.4141	-0.8870	-0.4301	-0.7734	-0.2227
7.704	0.0297	-1.5552	-0.0628	-1.6029	-0.0666	-0.0210	0.2009	0.0800	-0.3236	-0.2009	-0.3930	-0.1263	2.3033	1.1745	-1.0302	-0.3984	-0.5496	-0.3467	2.3676	1.4646	-1.1771	-0.4120	-0.5092	-0.3604	5.6276	-1.3703	-0.7796	-0.4190	-0.7774	-0.2227
7.715	0.0321	-1.5542	-0.0668	-1.6053	-0.0715	-0.0225	0.2076	0.0825	-0.3352	-0.2100	-0.4091	-0.1285	2.7168	1.1011	-0.5995	-0.3894	-0.5098	-0.3189	2.5467	1.5753	-0.9981	-0.4193	-0.5086	-0.3565	7.4982	-0.0943	1.0610	-0.4552	-0.7255	-0.1633
7.726	0.0348	-1.5532	-0.0708	-1.6080	-0.0764	-0.0241	0.2252	0.0804	-0.3314	-0.2232	-0.4250	-0.1310	2.6741	1.4214	-0.9381	-0.3720	-0.5335	-0.3435	2.5762	1.5840	-0.9872	-0.4226	-0.5130	-0.3578	7.4998	-0.0335	1.1970	-0.4409	-0.7307	-0.1633
7.737	0.0372	-1.5524	-0.0741	-1.6102	-0.0807	-0.0254	0.2343	0.0818	-0.3339	-0.2316	-0.4358	-0.1331	2.5836	1.4801	-0.8074	-0.4153	-0.4937	-0.3753	2.6008	1.5898	-0.9788	-0.4254	-0.5166	-0.3588	7.5011	0.0004	1.3025	-0.4296	-0.7348	-0.1633
7.748	0.0396	-1.5515	-0.0775	-1.6126	-0.0851	-0.0268	0.2452	0.0852	-0.3367	-0.2426	-0.4504	-0.1411	2.6123	1.3701	-0.8487	-0.3954	-0.4897	-0.2961	2.6254	1.5965	-0.9699	-0.4282	-0.5203	-0.3599	7.5026	0.0448	1.4135	-0.4175	-0.7392	-0.1633
7.759	0.0426	-1.5505	-0.0816	-1.6156	-0.0906	-0.0284	0.2616	0.0852	-0.3370	-0.2552	-0.4598	-0.1389	2.8969	1.4172	-0.8457	-0.3876	-0.5486	-0.3496	2.6549	1.6047	-0.9589	-0.4314	-0.5246	-0.3611	7.5044	0.0994	1.5500	-0.4025	-0.7447	-0.1632
7.769	0.0453	-1.5496	-0.0849	-1.6181	-0.0953	-0.0298	0.2717	0.0881	-0.3405	-0.2662	-0.4735	-0.1446	3.0711	1.3533	-0.9223	-0.3641	-0.4483	-0.3576	2.6795	1.6112	-0.9498	-0.4341	-0.5283	-0.3622	7.5061	0.1417	1.6626	-0.3899	-0.7493	-0.1632
7.779	0.0481	-1.5487	-0.0884	-1.6209	-0.1001	-0.0313	0.2863	0.0920	-0.3416	-0.2754	-0.4869	-0.1475	2.9460	1.0068	-0.9170	-0.3881	-0.4669	-0.3555	2.7041	1.6175	-0.9407	-0.4368	-0.5320	-0.3632	7.5077	0.1823	1.7755	-0.3771	-0.7540	-0.1632
7.790	0.0516	-1.5476	-0.0926	-1.6242	-0.1060	-0.0331	0.2990	0.0921	-0.3455	-0.2861	-0.4951	-0.1488	3.1020	0.9230	-0.7634	-0.4012	-0.5161	-0.3361	2.7336	1.6249	-0.9297	-0.4399	-0.5364	-0.3645	7.5099	0.2274	1.9120	-0.3613	-0.7598	-0.1632
7.800	0.0547	-1.5467	-0.0961	-1.6272	-0.1110	-0.0346	0.3127	0.0895	-0.3478	-0.2938	-0.5096	-0.1550	2.8525	1.3354	-0.7837	-0.3442	-0.4664	-0.3099	2.7582	1.6318	-0.9200	-0.4425	-0.5389	-0.3655	7.5118	0.2746	2.0301	-0.3474	-0.7648	-0.1632
7.810	0.0579	-1.5458	-0.0995	-1.6302	-0.1161	-0.0361	0.3222	0.0905	-0.3490	-0.2996	-0.5241	-0.1569	3.3697	1.5193	-0.9002	-0.3807	-0.4693	-0.3428	2.7829	1.6385	-0.9108	-0.4451	-0.5410	-0.3666	7.5137	0.3188	2.1442	-0.3338	-0.7698	-0.1632
7.821	0.0612	-1.5449	-0.1030	-1.6333	-0.1214	-0.0377	0.3355	0.0961	-0.3448	-0.3075	-0.5251	-0.1581	3.1232	1.3649	-0.5723	-0.3925	-0.4685	-0.2773	2.8077	1.9149	-0.5710	-0.4275	-0.5078	-0.3502	7.5031	3.6000	5.4340	-0.1070	-0.4039	0.0135
7.831	0.0646	-1.5440	-0.1065	-1.6364	-0.1267	-0.0392	0.3444	0.0949	-0.3396	-0.3151	-0.5309	-0.1524	3.2670	1.4583	-0.5341	-0.4203	-0.4065	-0.3465	2.8337	1.9209	-0.5526	-0.4297	-0.5089	-0.3502	7.5048	3.6426	5.5509	-0.0929	-0.4090	0.0135
7.841	0.0681	-1.5430	-0.1098	-1.6397	-0.1320	-0.0407	0.3585	0.0951	-0.3385	-0.3262	-0.5350	-0.1533	3.2152	1.7483	-0.3113	-0.3756	-0.4430	-0.3354	2.8597	1.9257	-0.5348	-0.4318	-0.5100	-0.3501	7.5064	3.6721	5.6605	-0.0792	-0.4139	0.0135
7.852	0.0725	-1.5418	-0.1138	-1.6436	-0.1384	-0.0427	0.3749	0.0984	-0.3299	-0.3392	-0.5334	-0.1582	3.1769	1.4616	-0.3685	-0.3773	-0.5287	-0.2179	2.8909	1.9316	-0.5136	-0.4344	-0.5114	-0.3500	7.5082	3.7081	5.7907	-0.0622	-0.4200	0.0135
7.863	0.0763	-1.5409	-0.1171	-1.6470	-0.1438	-0.0442	0.3869	0.0956	-0.3260	-0.3482	-0.5374	-0.1497	3.1036	2.0180	-0.1266	-0.3755	-0.5040	-0.3483	2.9168	1.9364	-0.4960	-0.4365	-0.5125	-0.3499	7.5097	3.7372	5.8988	-0.0481	-0.4251	0.0135
7.874	0.0802	-1.5399	-0.1203	-1.6505	-0.1492	-0.0457	0.3975	0.0977	-0.3177	-0.3596	-0.5466	-0.1517	3.3362	2.0936	-0.4056	-0.3672	-0.4922	-0.3352	2.9428	1.9411	-0.4787	-0.4386	-0.5137	-0.3498	7.5111	3.7656	6.0045	-0.0338	-0.4302	0.0135
7.884	0.0852	-1.5387	-0.1241	-1.6549	-0.1558	-0.0476	0.4101	0.1028	-0.3112	-0.3700	-0.5557	-0.1557	3.4072	1.6746	-0.3100	-0.3500	-0.4414	-0.2748	2.9740	1.9456	-0.4586	-0.4412	-0.5150	-0.3497	7.5127	3.7857	6.1236	-0.0169	-0.4363	0.0135
7.895	0.0893	-1.5377	-0.1272	-1.6586	-0.1614	-0.0491	0.4196	0.1017	-0.3060	-0.3761	-0.5540	-0.1516	3.7112	1.8985	-0.3231	-0.3532	-0.5279	-0.3189	3.0000	1.9490	-0.4420	-0.4433	-0.5162	-0.3496	7.5139	3.7984	6.2223	-0.0025	-0.4414	0.0135
7.906	0.0945	-1.5364	-0.1309	-1.6633	-0.1681	-0.0510	0.4340	0.1063	-0.2988	-0.3834	-0.5579	-0.1528	3.3116	1.5794	-0.3217	-0.3658	-0.5454	-0.3088	3.0311	1.9533	-0.4223	-0.4458	-0.5175	-0.3495	7.5152	3.8152	6.3379	0.0150	-0.4476	0.0135
7.917	0.0990	-1.5354	-0.1339	-1.6671	-0.1737	-0.0526	0.4453	0.1057	-0.2928	-0.3865	-0.5648	-0.1547	3.4784	2.0451	0.3154	-0.3854	-0.4017	-0.2946	3.0990	2.3820	-0.0188	-0.4241	-0.4792	-0.3286	7.9997	8.9123	10.2014	0.2829	-0.0339	0.2303
7.928	0.1036	-1.5343	-0.1367	-1.6711	-0.1794	-0.0540	0.4594	0.1066	-0.2775	-0.3966	-0.5628	-0.1453	3.5187	2.0877	0.1569	-0.3568	-0.4119	-0.2970	3.1285	2.3860	0.0061	-0.4259	-0.4792	-0.3271	7.9996	8.9116	10.2895	0.2970	-0.0388	0.2303
7.939	0.1092	-1.5331	-0.1399	-1.6758	-0.1861	-0.0557	0.4767	0.1089	-0.2623	-0.4076	-0.5565	-0.1426	3.6741	2.1869	0.2264	-0.3204	-0.4939	-0.3005	3.1639	2.3903	0.0352	-0.4280	-0.4791	-0.3253	7.9990	8.9058	10.3875	0.3138	-0.0445	0.2303
7.949	0.1141	-1.5320	-0.1425	-1.6799	-0.1916	-0.0572	0.4926	0.1101	-0.2520	-0.4184	-0.5481	-0.1395	3.8555	2.2364	0.2535	-0.3447	-0.5370	-0.2972	3.1934	2.3928	0.0587	-0.4297	-0.4791	-0.3239	7.9981	8.8881	10.4615	0.3273	-0.0491	0.2303
7.960	0.1201	-1.5306	-0.1453	-1.6850	-0.1981	-0.0588	0.5118	0.1138	-0.2322	-0.4276	-0.5472	-0.1354	4.0516	2.3031	0.0824	-0.3489	-0.5140	-0.2765	3.2127	2.3951	0.0860	-0.4319	-0.4790	-0.3221	7.9967	8.8579	10.5419	0.3435	-0.0545	0.2303
7.970	0.1253	-1.5294	-0.1476	-1.6894	-0.2036	-0.0601	0.5302	0.1195	-0.2234	-0.4317	-0.5526	-0.1289	3.6972	1.7997	0.2931	-0.3528	-0.4225	-0.3613	3.2252	2.3962	0.1080	-0.4337	-0.4789	-0.3206	7.9952	8.8230	10.6017	0.3569	-0.0590	0.2303
7.980	0.1307	-1.5283	-0.1497	-1.6938	-0.2091	-0.0614	0.5417	0.1175	-0.2077	-0.4348	-0.5499	-0.1260	3.4938	1.9576	0.2346	-0.3799	-0.4310	-0.3516	3.2377	2.3961	0.1292	-0.4355	-0.4788	-0.3191	7.9934	8.7738	10.6541	0.3702	-0.0634	0.2303
7.991	0.1362	-1.5271	-0.1517	-1.6982	-0.2145	-0.0626	0.5496	0.1180	-0.1945	-0.4372	-0.5430	-0.1261	3.7664	2.1083	0.0660	-0.3875	-0.4489	-0.3264	3.2502	2.3957	0.1499	-0.4374	-0.4787	-0.3176	7.9915	8.7209	10.7007	0.3826	-0.0675	0.2303
8.001	0.1417	-1.5259	-0.1536	-1.7027	-0.2200	-0.0638	0.5624	0.1211	-0.1851	-0.4520	-0.5386	-0.1209	3.8136	1.9717	0.1812	-0.3825	-0.3975	-0.3037	2.8503	2.0146	-0.1973	-0.4274	-0.4866	-0.3295	3.0702	4.1148	7.1476	0.5189	-0.1572	0.0884
8.011	0.1474	-1.5247	-0.1554	-1.7071	-0.2253	-0.0651	0.5640	0.1154	-0.1867	-0.4555	-0.5362	-0.1206	3.1219	2.0599	-0.1665	-0.3529	-0.4533	-0.3864	2.5946	1.7732	-0.4207	-0.4191	-0.4920	-0.3377	0.0076	1.2239	4.9495	0.6084	-0.2147	0.0001
8.022	0.1543	-1.5232	-0.1576	-1.7125	-0.2317	-0.0665	0.5777	0.1322	-0.1627	-0.4618	-0.5196	-0.1151	4.0110	1.6584	0.1472	-0.3563	-0.4826	-0.3080	3.1481	2.7767	0.4486	-0.4046	-0.4407	-0.2975	6.4934	13.1556	13.2899	0.7824	0.3189	0.4035
8.032	0.1602	-1.5219	-0.1592	-1.7172	-0.2369	-0.0676	0.5888	0.1257	-0.1501	-0.4690	-0.5098	-0.1098	3.5622	2.2406	0.4478	-0.3202	-0.5137	-0.2933	3.1590	2.7768	0.4716	-0.4052	-0.4395	-0.2949	6.4898	13.0744	13.3166	0.7941	0.3154	0.4035
8.042	0.1661	-1.5207	-0.1606	-1.7219	-0.2419	-0.0687	0.5983	0.1278	-0.1335	-0.4681	-0.5087	-0.1039	3.6342	2.5327	0.5214	-0.2954	-0.4311	-0.2089	3.1699	2.7768	0.4942	-0.4058	-0.4382	-0.2923	6.4861	12.9934	13.3387	0.8061	0.3119	0.4035
8.053	0.1722	-1.5194	-0.1619	-1.7267	-0.2469	-0.0696	0.6105	0.1306	-0.1203	-0.4698	-0.4981	-0.0939	4.2606	2.6817	0.6950	-0.3063	-0.4620	-0.2535	3.1809	2.7756	0.5158	-0.4064	-0.4362	-0.2897	6.4823	12.8975	13.3519	0.8175	0.3086	0.4035
8.064	0.1783	-1.5180	-0.1630	-1.7313	-0.2518	-0.0705	0.6281	0.1341	-0.1008	-0.4701	-0.4867	-0.0884	4.2384	2.6581	0.6535	-0.4006	-0.4029	-0.2591	3.1918	2.7735	0.5365	-0.4070	-0.4334	-0.2871	6.4785	12.7905	13.3558	0.8278	0.3057	0.4035
8.075	0.1860	-1.5164	-0.1641	-1.7370	-0.2577	-0.0715	0.6425	0.1388	-0.0807	-0.4786	-0.4740	-0.0785	4.0153	2.5837	0.7039	-0.3664	-0.4104	-0.3111	3.2049	2.7699	0.5602	-0.4079	-0.4301	-0.2839	6.4741	12.6498	13.3490	0.8398	0.3024	0.4035
8.086	0.1926	-1.5150	-0.1648	-1.7418	-0.2623	-0.0723	0.6530	0.1395	-0.0661	-0.4838	-0.4610	-0.0773	3.6635	2.8999	0.7522	-0.3849	-0.4301	-0.2668	3.2159	2.7657	0.5789	-0.4087	-0.4273	-0.2813	6.4705	12.5183	13.3335	0.8492	0.2999	0.4035
8.096	0.2005	-1.5132	-0.1654	-1.7476	-0.2678	-0.0732	0.6658	0.1467	-0.0450	-0.4879	-0.4482	-0.0685	3.8727	2.5579	0.7349	-0.3802	-0.4410	-0.1979	3.2290	2.7593	0.6000	-0.4097	-0.4239	-0.2782	6.4667	12.3432	13.3015	0.8595	0.2972	0.4035
8.107	0.2072	-1.5118	-0.1658	-1.7526	-0.2722	-0.0738	0.6775	0.1501	-0.0282	-0.4934	-0.4427	-0.0592	4.0873	2.5982	0.6701	-0.3192	-0.3672	-0.1612	2.7654	1.8769	-0.1227	-0.4232	-0.4653	-0.3088	0.8027	1.7090	6.0262	0.7297	-0.1763	0.0515
8.118	0.2154	-1.5100	-0.1662	-1.7586	-0.2775	-0.0745	0.6810	0.1496	-0.0172	-0.4856	-0.4332	-0.0526	4.4795	3.2533	0.9483	-0.3333	-0.3611	-0.2243	3.0895	3.0825	0.7646	-0.3770	-0.3927	-0.2635	4.6113	16.0627	14.6192	1.2272	0.5733	0.5154
8.129	0.2222	-1.5084	-0.1663	-1.7634	-0.2818	-0.0750	0.6976	0.1594	-0.0033	-0.4866	-0.4172	-0.0439	4.1074	2.6006	1.3962	-0.3311	-0.3323	-0.2465	3.0985	3.0779	1.4296	-0.3764	-0.3883	-0.2601	4.6093	15.8801	14.5672	1.2342	0.5719	0.5154
8.139	0.2293	-1.5068	-0.1661	-1.7683	-0.2858	-0.0754	0.7081	0.1611	0.0256	-0.4932	-0.3988	-0.0381	3.6368	2.8871	1.6144	-0.2965	-0.4021	-0.2335	3.1076	3.0729	2.1549	-0.3759	-0.3839	-0.2568	4.6080	15.6927	14.5082	1.2409	0.5706	0.5154
8.149	0.2364	-1.5051	-0.1658	-1.7731	-0.2897	-0.0757	0.7144	0.1655	0.0373	-0.4966	-0.3807	-0.0310	3.9573	3.0306	1.8236	-0.3429	-0.4023	-0.1943	3.1168	3.0659	2.1702	-0.3754	-0.3795	-0.2535	4.6079	15.4810	14.4349	1.2465	0.5697	0.5154
8.160	0.2451	-1.5031	-0.1654	-1.7790	-0.2942	-0.0760	0.7293	0.1692	0.0532	-0.5000	-0.3661	-0.0208	4.1635	3.1686	2.1300	-0.3048	-0.4177	-0.1861	3.1280	3.0564	2.1880	-0.3750	-0.3741	-0.2495	4.6090	15.2147	14.3402	1.2526	0.5688	0.5154
8.170	0.2525	-1.5014	-0.1646	-1.7841	-0.2978	-0.0762	0.7380	0.1755	0.0707	-0.4972	-0.3542	-0.0112	3.9292	3.1181	2.0968	-0.2773	-0.3535	-0.1747	3.1374	3.0475	2.2015	-0.3746	-0.3697	-0.2462	4.6113	14.9805	14.2486	1.2575	0.5683	0.5154
8.180	0.2600	-1.4995	-0.1638	-1.7891	-0.3011	-0.0762	0.7421	0.1820	0.0906	-0.4925	-0.3404	0.0020	3.7319	2.8777	1.9989	-0.2704	-0.3513	-0.0776	3.1469	3.0369	2.2140	-0.3743	-0.3652	0.0007	4.6151	14.7266	14.1471	1.2618	0.5679	0.5154
8.191	0.2674	-1.4977	-0.1628	-1.7939	-0.3044	-0.0761	0.7500	0.1888	0.1061	-0.4879	-0.3209	0.0123	4.4546	2.6466	1.9893	-0.3514	-0.3515	0.0709	3.1566	3.0248	2.2252	-0.3741	-0.3606	0.2466	4.6208	14.4537	14.0328	1.2644	0.5680	0.5154
8.201	0.2750	-1.4957	-0.1617	-1.7989	-0.3076	-0.0759	0.7695	0.1907	0.1202	-0.4904	-0.3062	0.0221	4.5235	2.8988	2.0129	-0.3521	-0.3313	0.0860	3.1664	3.0118	2.2356	-0.3740	-0.3561	0.3425	4.6281	14.1711	13.9109	1.2669	0.5682	0.5154
8.211	0.2828	-1.4938	-0.1603	-1.8037	-0.3106	-0.0757	0.7846	0.1948	0.1389	-0.4920	-0.2961	0.0226	4.0915	2.8203	1.9550	-0.3748	-0.2508	0.1721	3.0715	2.6341	1.9774	-0.3866	-0.3725	0.3326	3.3867	9.5270	11.1586	1.1315	0.3462	0.3762
8.222	0.2906	-1.4918	-0.1589	-1.8086	-0.3135	-0.0755	0.7867	0.2046	0.1528	-0.4907	-0.2707	0.0289	3.7160	2.8782	2.0532	-0.3057	-0.3363	0.1743	3.0274	3.3503	2.3472	-0.3384	-0.3281	0.3561	2.7840	17.9406	14.6156	1.6346	0.7711	0.5929
8.232	0.3001	-1.4893	-0.1570	-1.8146	-0.3166	-0.0751	0.7936	0.2089	0.1705	-0.4890	-0.2531	0.0398	4.1392	3.0525	2.0377	-0.2542	-0.2998	0.2138	3.0374	3.3369	2.3544	-0.3364	-0.3213	0.3606	2.8010	17.5535	14.4345	1.6352	0.7724	0.5929
8.243	0.3081	-1.4872	-0.1551	-1.8195	-0.3190	-0.0746	0.8013	0.2157	0.1851	-0.4801	-0.2318	0.0471	4.1648	3.1770	2.1577	-0.2519	-0.3115	0.2643	3.0460	3.3246	2.3595	-0.3347	-0.3156	0.3644	2.8181	17.2159	14.2741	1.6347	0.7737	0.5929
8.254	0.3162	-1.4850	-0.1532	-1.8242	-0.3213	-0.0741	0.8069	0.2259	0.2000	-0.4719	-0.2094	0.0591	3.9445	2.8721	2.2141	-0.3528	-0.3177	0.3063	3.0549	3.3101	2.3630	-0.3333	-0.3098	0.3682	2.8386	16.8537	14.0982	1.6325	0.7755	0.5929
8.265	0.3260	-1.4824	-0.1507	-1.8298	-0.3236	-0.0733	0.8120	0.2309	0.2208	-0.4755	-0.1902	0.0673	4.1155	3.3666	2.2089	-0.2378	-0.3209	0.3830	3.0659	3.2924	2.3668	-0.3315	-0.3029	0.3727	2.8666	16.4138	13.8833	1.6299	0.7778	0.5929
8.276	0.3342	-1.4800	-0.1484	-1.8345	-0.3254	-0.0726	0.8223	0.2410	0.2335	-0.4707	-0.1724	0.0822	4.6868	3.2343	2.3358	-0.2780	-0.2633	0.3627	3.0753	3.2752	2.3683	-0.3302	-0.2970	0.3765	2.8943	16.0184	13.6875	1.6261	0.7801	0.5929
8.286	0.3440	-1.4770	-0.1455	-1.8401	-0.3273	-0.0716	0.8418	0.2475	0.2535	-0.4670	-0.1505	0.0958	4.5055	3.3677	2.4336	-0.2925	-0.2510	0.3519	3.0872	3.2519	2.3683	-0.3287	-0.2900	0.3811	2.9330	15.5127	13.4357	1.6205	0.7832	0.5929
8.297	0.3526	-1.4745	-0.1428	-1.8448	-0.3287	-0.0706	0.8530	0.2571	0.2742	-0.4610	-0.1267	0.1047	3.9045	3.1381	2.0696	-0.3095	-0.2980	0.3753	3.0975	3.2308	2.3669	-0.3276	-0.2841	0.3849	2.9701	15.0704	13.2121	1.6148	0.7861	0.5929
8.308	0.3628	-1.4714	-0.1395	-1.8504	-0.3301	-0.0692	0.8533	0.2655	0.2901	-0.4528	-0.1040	0.1168	3.7267	3.0657	2.2666	-0.2326	-0.3800	0.3545	3.0523	2.7783	2.0938	-0.3463	-0.3011	0.3756	2.3302	9.4342	10.2829	1.3920	0.5341	0.4457
8.319	0.3714	-1.4687	-0.1365	-1.8548	-0.3311	-0.0680	0.8509	0.2635	0.3022	-0.4455	-0.1004	0.1188	4.2023	4.0353	2.0632	-0.2825	-0.2119	0.4709	2.9284	3.2566	2.2303	-0.3041	-0.2786	0.3863	0.8139	15.0107	11.5298	1.8237	0.7379	0.5363
8.330	0.3800	-1.4659	-0.1334	-1.8593	-0.3320	-0.0668	0.8591	0.2821	0.3112	-0.4394	-0.0806	0.1337	3.8976	2.7949	2.0692	-0.3005	-0.2274	0.3730	2.9365	3.2346	2.2196	-0.3016	-0.2730	0.3897	0.8626	14.5181	11.2785	1.8154	0.7413	0.5363
8.341	0.3903	-1.4624	-0.1296	-1.8644	-0.3328	-0.0651	0.8602	0.2873	0.3244	-0.4316	-0.0584	0.1434	4.3424	3.2228	2.1486	-0.2974	-0.2078	0.3655	2.9468	3.2056	2.2049	-0.2988	-0.2661	0.3938	0.9276	13.8970	10.9598	1.8041	0.7458	0.5363
8.352	0.3990	-1.4595	-0.1263	-1.8687	-0.3333	-0.0637	0.8727	0.2976	0.3346	-0.4247	-0.0403	0.1528	4.2905	3.0192	2.0363	-0.3087	-0.1736	0.3459	2.9557	3.1803	2.1919	-0.2965	-0.2604	0.3973	0.9867	13.3646	10.6863	1.7938	0.7498	0.5363
8.363	0.4095	-1.4559	-0.1221	-1.8737	-0.3336	-0.0618	0.8775	0.3061	0.3468	-0.4190	-0.0170	0.1618	4.0798	3.2453	2.1176	-0.2506	-0.1945	0.3515	2.9671	3.1477	2.1747	-0.2939	-0.2535	0.4014	1.0646	12.6998	10.3428	1.7800	0.7550	0.5363
8.374	0.4182	-1.4527	-0.1186	-1.8779	-0.3336	-0.0601	0.8832	0.3160	0.3613	-0.4077	0.0100	0.1690	3.9793	3.0168	1.8095	-0.2918	0.0431	0.3478	2.9770	3.1194	2.1595	-0.2918	0.2166	0.4048	1.1347	12.1326	10.0485	1.7678	0.7595	0.5363
8.385	0.4288	-1.4488	-0.1141	-1.8828	-0.3333	-0.0581	0.8900	0.3284	0.3714	-0.3961	0.0341	0.1775	4.2915	2.9877	2.0346	-0.2323	0.0997	0.3982	2.9895	3.0830	2.1400	-0.2893	0.3993	0.4089	1.2267	11.4215	9.6820	1.7524	0.7650	0.5363
8.395	0.4377	-1.4455	-0.1104	-1.8867	-0.3330	-0.0562	0.8916	0.3356	0.3802	-0.3843	0.0400	0.1902	4.0721	3.0158	2.0943	-0.2937	0.2582	0.3550	3.0004	3.0514	2.1231	-0.2874	0.4044	0.4124	1.3091	10.8150	9.3697	1.7383	0.7700	0.5363
8.406	0.4484	-1.4414	-0.1057	-1.8913	-0.3324	-0.0538	0.8980	0.3482	0.3989	-0.3784	0.0604	0.1987	4.0559	2.6403	1.6777	-0.3046	0.3664	0.3190	3.0143	3.0109	2.1009	-0.2852	0.4107	0.4165	1.4167	10.0562	8.9771	1.7195	0.7765	0.5363
8.417	0.4575	-1.4378	-0.1017	-1.8950	-0.3317	-0.0519	0.9001	0.3543	0.4038	-0.3725	0.0811	0.2032	4.1747	2.6735	1.7636	-0.2351	0.3660	0.3898	2.8667	2.8718	1.8661	-0.2744	0.3964	0.4080	-0.3824	8.1541	6.5575	1.7956	0.5769	0.4120
8.428	0.4683	-1.4335	-0.0968	-1.8993	-0.3306	-0.0493	0.9004	0.3645	0.4098	-0.3636	0.1036	0.2137	3.8869	2.8074	1.7821	-0.2683	0.3187	0.3584	2.8773	2.8300	1.8329	-0.2711	0.4016	0.4112	-0.2715	7.3604	6.1487	1.7756	0.5832	0.4120
8.439	0.4773	-1.4298	-0.0926	-1.9029	-0.3295	-0.0471	0.8983	0.3747	0.4166	-0.3551	0.1152	0.2161	3.5879	2.7686	1.7064	-0.2283	0.3262	0.4677	2.8866	2.7935	1.8044	-0.2683	0.4058	0.4138	-0.1734	6.6787	5.7999	1.7583	0.5886	0.4120
8.450	0.4863	-1.4260	-0.0884	-1.9063	-0.3283	-0.0449	0.8962	0.3825	0.4217	-0.3405	0.1270	0.2274	4.4325	2.8425	1.6273	-0.2311	0.3717	0.3618	2.8963	2.7557	1.7752	-0.2657	0.4102	0.4164	-0.0703	5.9814	5.4444	1.7401	0.5943	0.4120
8.461	0.4970	-1.4213	-0.0832	-1.9104	-0.3267	-0.0421	0.9090	0.3970	0.4276	-0.3244	0.1417	0.2308	4.6752	2.4528	1.6907	-0.2353	0.4504	0.4312	2.9085	2.7091	1.7392	-0.2626	0.4154	0.4196	0.0599	5.1297	5.0085	1.7173	0.6013	0.4120
8.472	0.5061	-1.4172	-0.0789	-1.9136	-0.3252	-0.0397	0.9147	0.4065	0.4322	-0.3122	0.1623	0.2447	3.6448	2.4243	1.5553	-0.2481	0.4105	0.3787	2.9192	2.6684	1.7084	-0.2601	0.4197	0.4222	0.1748	4.3972	4.6364	1.6973	0.6074	0.4120
8.483	0.5171	-1.4123	-0.0736	-1.9173	-0.3231	-0.0368	0.9044	0.4143	0.4396	-0.2964	0.1805	0.2473	3.9734	2.5152	1.3359	-0.2360	0.3763	0.4169	2.9326	2.6178	1.6706	-0.2573	0.4250	0.4254	0.3196	3.4984	4.1823	1.6720	0.6150	0.4120
8.494	0.5262	-1.4080	-0.0692	-1.9202	-0.3213	-0.0343	0.9040	0.4241	0.4449	-0.2892	0.1918	0.2580	4.3631	2.3418	1.3556	-0.2700	0.3701	0.3618	2.9443	2.5746	1.6384	-0.2550	0.4294	0.4280	0.4460	2.7363	3.7979	1.6500	0.6216	0.4120
8.504	0.5370	-1.4029	-0.0638	-1.9236	-0.3188	-0.0311	0.9061	0.4344	0.4501	-0.2769	0.2102	0.2638	4.3918	2.3378	1.3818	-0.2393	0.3877	0.4319	2.9589	2.5210	1.5991	-0.2523	0.4347	0.4312	0.6051	1.8009	3.3286	1.6229	0.6297	0.4120
8.515	0.5461	-1.3984	-0.0593	-1.9263	-0.3166	-0.0284	0.9091	0.4434	0.4525	-0.2689	0.2200	0.2738	4.0695	2.8084	1.4666	-0.2752	0.4431	0.3687	2.7672	2.8610	1.5463	-0.2063	0.4341	0.4307	-1.6954	5.6044	2.7587	2.0634	0.5835	0.3790
8.526	0.5552	-1.3938	-0.0547	-1.9288	-0.3143	-0.0256	0.9084	0.4577	0.4557	-0.2499	0.2395	0.2765	4.3404	2.6726	1.2194	-0.1734	0.3672	0.4531	2.7768	2.8229	1.5060	-0.2016	0.4384	0.4331	-1.5599	4.8126	2.3620	2.0397	0.5904	0.3790
8.537	0.5660	-1.3883	-0.0492	-1.9317	-0.3113	-0.0223	0.9129	0.4735	0.4568	-0.2324	0.2497	0.2862	4.0880	2.6201	1.1439	-0.1816	0.4305	0.3793	2.7891	2.7740	1.4562	-0.1961	0.4436	0.4360	-1.3884	3.8229	1.8715	2.0093	0.5992	0.3790
8.548	0.5752	-1.3835	-0.0448	-1.9338	-0.3087	-0.0194	0.9083	0.4876	0.4572	-0.2155	0.2692	0.2923	3.4558	2.3611	1.1271	-0.1950	0.4231	0.3731	2.7996	2.7329	1.4148	-0.1916	0.4480	0.4385	-1.2415	2.9948	1.4635	1.9834	0.6066	0.3790
8.559	0.5860	-1.3775	-0.0393	-1.9363	-0.3053	-0.0158	0.9000	0.5011	0.4551	-0.1977	0.2851	0.2949	4.0610	2.4579	1.2771	-0.1226	0.4053	0.4706	2.8130	2.6749	1.3642	-0.1862	0.4532	0.4414	-1.0573	1.9700	0.9640	1.9514	0.6158	0.3790
8.570	0.5950	-1.3724	-0.0347	-1.9382	-0.3023	-0.0129	0.9000	0.5124	0.4539	-0.1762	0.2958	0.3036	4.4781	2.6136	1.3285	-0.1160	0.4414	0.4378	2.8246	2.6122	1.3211	-0.1819	0.4576	0.4438	-0.8977	1.0970	0.5395	1.9232	0.6238	0.3790
8.581	0.6058	-1.3661	-0.0292	-1.9402	-0.2987	-0.0091	0.9007	0.5275	0.4546	-0.1546	0.3186	0.3140	3.5557	2.7049	1.2860	-0.1678	0.4350	0.4446	2.8392	2.5348	1.2684	-0.1768	0.4629	0.4467	-0.6984	0.0224	0.0204	1.8881	0.6337	0.3790
8.591	0.6148	-1.3607	-0.0246	-1.9416	-0.2954	-0.0060	0.8908	0.5401	0.4577	-0.1360	0.3292	0.3180	4.1007	2.8286	1.1093	-0.1472	0.4585	0.4326	2.8518	2.4691	1.2240	-0.1727	0.4674	0.4491	-0.5269	-0.8862	-0.4171	1.8578	0.6423	0.3790
8.602	0.6255	-1.3542	-0.0191	-1.9432	-0.2914	-0.0021	0.8911	0.5576	0.4558	-0.1187	0.3526	0.3277	4.0828	2.6099	1.0227	-0.0812	0.4207	0.3964	2.8674	2.3896	1.1706	-0.1678	0.4727	0.4520	-0.3156	-1.9863	-0.9431	1.8208	0.6527	0.3790
8.613	0.6344	-1.3485	-0.0146	-1.9442	-0.2878	0.0012	0.8909	0.5697	0.4549	-0.1003	0.3682	0.3340	4.0674	2.5537	1.1092	-0.0722	0.3925	0.4158	2.8304	2.1939	1.0097	-0.1657	0.4637	0.4475	-0.7365	-4.4522	-2.5202	1.7687	0.5181	0.3051
8.624	0.6433	-1.3427	-0.0101	-1.9452	-0.2841	0.0046	0.8883	0.5781	0.4446	-0.0820	0.3686	0.3328	3.9746	2.4584	0.9742	-0.1579	0.4167	0.4178	2.7278	1.8473	0.7042	-0.1651	0.4371	0.4335	-1.9060	-8.7170	-5.4288	1.6934	0.2144	0.1445
8.635	0.6539	-1.3357	-0.0048	-1.9460	-0.2795	0.0086	0.8823	0.5961	0.4403	-0.0605	0.3744	0.3388	3.6988	2.2626	0.6253	-0.1264	0.3925	0.3724	2.7356	1.7644	0.6387	-0.1595	0.4400	0.4346	-1.7406	-9.8457	-5.9556	1.6555	0.2244	0.1445
8.646	0.6627	-1.3296	-0.0004	-1.9465	-0.2757	0.0120	0.8739	0.6079	0.4343	-0.0392	0.3829	0.3409	4.0800	2.1520	0.4421	-0.1822	0.3610	0.3838	2.7423	1.6946	0.5841	-0.1548	0.4423	0.4355	-1.6018	-10.7962	-6.3954	1.6232	0.2330	0.1445
8.657	0.6731	-1.3222	0.0047	-1.9468	-0.2711	0.0161	0.8703	0.6241	0.4267	-0.0196	0.3851	0.3395	3.8863	1.6552	0.3770	-0.1507	0.4327	0.4280	2.7505	1.6083	0.5177	-0.1494	0.4452	0.4366	-1.4321	-11.9666	-6.9318	1.5829	0.2437	0.1445
8.667	0.6818	-1.3158	0.0090	-1.9468	-0.2673	0.0195	0.8651	0.6355	0.4160	-0.0014	0.3963	0.3457	4.0109	1.6629	0.4688	0.1201	0.4081	0.4086	2.7574	1.5352	0.4622	0.1890	0.4477	0.4376	-1.2895	-12.9560	-7.3806	1.5486	0.2528	0.1445
8.678	0.6921	-1.3081	0.0139	-1.9466	-0.2625	0.0236	0.8604	0.6495	0.4096	0.0339	0.3996	0.3506	3.6232	1.4598	0.1780	0.0791	0.4840	0.3872	2.7657	1.4477	0.3959	0.4385	0.4506	0.4387	-1.1190	-14.1414	-7.9158	1.5067	0.2640	0.1445
8.689	0.7007	-1.3014	0.0180	-1.9463	-0.2584	0.0271	0.8511	0.6608	0.4025	0.0435	0.4109	0.3522	3.8154	1.2752	0.1556	0.1810	0.4434	0.4428	2.7727	1.3736	0.3406	0.4426	0.4531	0.4396	-0.9762	-15.1421	-8.3628	1.4712	0.2735	0.1445
8.700	0.7108	-1.2934	0.0228	-1.9457	-0.2534	0.0313	0.8445	0.6755	0.3920	0.0580	0.4150	0.3536	3.8588	1.0871	0.1049	0.3216	0.4650	0.4416	2.7811	1.2843	0.2742	0.4474	0.4561	0.4407	-0.8049	-16.3489	-8.8989	1.4282	0.2850	0.1445
8.711	0.7193	-1.2866	0.0268	-1.9451	-0.2491	0.0349	0.8381	0.6863	0.3849	0.0769	0.4216	0.3577	4.0108	1.1928	0.0585	0.3502	0.4368	0.3792	2.7880	1.2094	0.2189	0.4514	0.4586	0.4416	-0.6624	-17.3596	-9.3447	1.3916	0.2948	0.1445
8.722	0.7293	-1.2782	0.0313	-1.9439	-0.2441	0.0392	0.8302	0.6945	0.3706	0.0986	0.4249	0.3548	3.4763	0.7227	-0.3600	0.3770	0.3856	0.3845	2.6785	0.6468	-0.1749	0.4417	0.4198	0.4221	-1.8769	-24.2083	-13.0365	1.1968	-0.1198	-0.0618
8.733	0.7375	-1.2711	0.0349	-1.9428	-0.2399	0.0428	0.8230	0.7066	0.3569	0.1178	0.4213	0.3516	4.1894	0.5980	-0.3761	0.3629	0.4409	0.3737	2.6778	0.5704	-0.2361	0.4458	0.4203	0.4217	-1.7972	-25.2196	-13.4725	1.1606	-0.1104	-0.0618
8.744	0.7457	-1.2641	0.0385	-1.9415	-0.2358	0.0464	0.8192	0.7163	0.3442	0.1393	0.4255	0.3478	4.1117	0.5570	-0.5054	0.3854	0.3849	0.3790	2.6768	0.4949	-0.2968	0.4499	0.4208	0.4213	-1.7218	-26.2212	-13.9027	1.1242	-0.1008	-0.0618
8.755	0.7555	-1.2554	0.0425	-1.9396	-0.2308	0.0505	0.8085	0.7294	0.3304	0.1613	0.4227	0.3478	3.4106	0.6025	-0.6772	0.3416	0.4310	0.4027	2.6751	0.4045	-0.3688	0.4547	0.4214	0.4208	-1.6366	-27.4197	-14.4122	1.0803	-0.0893	-0.0618
8.765	0.7635	-1.2480	0.0457	-1.9379	-0.2265	0.0540	0.7941	0.7386	0.3119	0.1787	0.4224	0.3482	3.5379	0.7005	-0.3748	0.3652	0.3943	0.4043	2.6734	0.3284	-0.4286	0.4587	0.4220	0.4204	-1.5691	-28.4268	-14.8334	1.0434	-0.0795	-0.0618
8.776	0.7730	-1.2389	0.0493	-1.9355	-0.2215	0.0581	0.7837	0.7499	0.2992	0.2018	0.4167	0.3497	3.5038	0.4817	-0.6056	0.4012	0.4106	0.4205	2.6710	0.2363	-0.5000	0.4635	0.4227	0.4199	-1.4923	-29.6461	-15.3370	0.9984	-0.0676	-0.0617
8.787	0.7808	-1.2314	0.0523	-1.9335	-0.2173	0.0617	0.7764	0.7601	0.2869	0.2202	0.4092	0.3501	3.7541	0.4181	-0.5191	0.4156	0.4293	0.3723	2.6687	0.1601	-0.5590	0.4675	0.4232	0.4195	-1.4331	-30.6561	-15.7512	0.9609	-0.0576	-0.0617
8.798	0.7885	-1.2238	0.0550	-1.9312	-0.2131	0.0651	0.7713	0.7705	0.2788	0.2382	0.4131	0.3509	3.7247	0.5688	-0.7483	0.4674	0.3520	0.3718	2.6659	0.0846	-0.6175	0.4714	0.4238	0.4191	-1.3785	-31.6565	-16.1603	0.9230	-0.0475	-0.0617
8.809	0.7976	-1.2146	0.0582	-1.9281	-0.2082	0.0693	0.7640	0.7815	0.2602	0.2660	0.4062	0.3500	3.9030	0.6882	-0.5529	0.4306	0.3995	0.3140	2.6622	-0.0067	-0.6872	0.4761	0.4245	0.4187	-1.3177	-32.8653	-16.6460	0.8772	-0.0352	-0.0617
8.820	0.8052	-1.2066	0.0608	-1.9254	-0.2042	0.0727	0.7582	0.7916	0.2437	0.2826	0.4083	0.3417	3.8628	0.0355	-0.7893	0.4243	0.3187	0.3896	2.5952	-0.5942	-1.0049	0.4579	0.3918	0.4030	-2.0209	-39.9818	-19.5824	0.6044	-0.3717	-0.2190
8.830	0.8143	-1.1970	0.0638	-1.9218	-0.1994	0.0769	0.7462	0.8029	0.2287	0.3076	0.3978	0.3386	3.5380	-0.2256	-1.1261	0.4383	0.3930	0.3450	2.5831	-0.6888	-1.0786	0.4619	0.3906	0.4013	-2.0397	-41.1990	-20.0664	0.5581	-0.3594	-0.2190
8.841	0.8217	-1.1889	0.0660	-1.9187	-0.1955	0.0802	0.7321	0.8103	0.2114	0.3227	0.3921	0.3353	3.3658	-0.1419	-1.1809	0.4448	0.3787	0.3734	2.5724	-0.7666	-1.1390	0.4653	0.3895	0.3999	-2.0621	-42.2026	-20.4603	0.5194	-0.3491	-0.2190
8.851	0.8290	-1.1808	0.0680	-1.9153	-0.1916	0.0836	0.7206	0.8162	0.1965	0.3411	0.3816	0.3292	3.2994	-0.1017	-1.1407	0.4161	0.4049	0.4336	2.5612	-0.8438	-1.1986	0.4687	0.3885	0.3985	-2.0906	-43.1978	-20.8448	0.4810	-0.3389	-0.2190
8.861	0.8361	-1.1724	0.0700	-1.9118	-0.1879	0.0868	0.7121	0.8264	0.1810	0.3577	0.3792	0.3285	3.4700	-0.3243	-1.1116	0.4043	0.3123	0.3457	2.5496	-0.9228	-1.2587	0.4720	0.3875	0.3971	-2.1239	-44.2145	-21.2357	0.4413	-0.3282	-0.2190
8.871	0.8432	-1.1640	0.0718	-1.9080	-0.1841	0.0901	0.7033	0.8360	0.1658	0.3729	0.3681	0.3290	3.3776	-0.9330	-1.4114	0.3775	0.3782	0.3199	2.5375	-1.0000	-1.3178	0.4753	0.3865	0.3957	-2.1636	-45.2105	-21.6155	0.4018	-0.3176	-0.2190
8.882	0.8515	-1.1539	0.0737	-1.9034	-0.1798	0.0939	0.6914	0.8422	0.1481	0.3882	0.3597	0.3208	3.3090	-0.8794	-1.4287	0.3955	0.3582	0.3469	2.5224	-1.0935	-1.3883	0.4792	0.3853	0.3940	-2.2184	-46.4155	-22.0681	0.3542	-0.3047	-0.2190
8.892	0.8582	-1.1455	0.0750	-1.8995	-0.1762	0.0971	0.6824	0.8468	0.1315	0.4074	0.3439	0.3190	3.5672	-0.7618	-1.4689	0.4565	0.4196	0.3436	2.5092	-1.1694	-1.4456	0.4826	0.3843	0.3926	-2.2707	-47.3955	-22.4309	0.3154	-0.2942	-0.2190
8.902	0.8650	-1.1370	0.0763	-1.8953	-0.1728	0.1003	0.6758	0.8552	0.1173	0.4295	0.3447	0.3177	3.6104	-0.8171	-1.5891	0.4796	0.2964	0.3010	2.4956	-1.2447	-1.5025	0.4859	0.3833	0.3912	-2.3285	-48.3689	-22.7893	0.2764	-0.2837	-0.2190
8.912	0.8717	-1.1284	0.0774	-1.8909	-0.1694	0.1034	0.6679	0.8651	0.1023	0.4512	0.3314	0.3081	3.3313	-1.2621	-1.6485	0.4420	0.4076	0.4239	2.4643	-1.4734	-1.6212	0.4823	0.3744	0.3865	-2.5967	-51.1769	-23.7554	0.1632	-0.3575	-0.2535
8.923	0.8784	-1.1196	0.0783	-1.8863	-0.1662	0.1065	0.6543	0.8640	0.0835	0.4674	0.3235	0.3060	3.0777	-1.4244	-1.7004	0.4325	0.3418	0.3702	2.4073	-1.8811	-1.8122	0.4702	0.3551	0.3774	-3.1604	-56.1019	-25.4213	-0.0356	-0.5309	-0.3287
8.933	0.8848	-1.1110	0.0790	-1.8816	-0.1631	0.1095	0.6416	0.8697	0.0672	0.4849	0.3127	0.2984	3.3137	-1.0771	-1.8344	0.3723	0.3045	0.3382	2.3865	-1.9568	-1.8684	0.4729	0.3528	0.3753	-3.2890	-57.0523	-25.7607	-0.0746	-0.5204	-0.3287
8.944	0.8911	-1.1023	0.0797	-1.8766	-0.1600	0.1125	0.6324	0.8780	0.0547	0.4979	0.2951	0.2935	3.2563	-1.7499	-2.1161	0.3443	0.3796	0.3715	2.3653	-2.0331	-1.9245	0.4756	0.3505	0.3732	-3.4236	-58.0084	-26.0989	-0.1139	-0.5098	-0.3287
8.954	0.8986	-1.0916	0.0801	-1.8705	-0.1565	0.1160	0.6214	0.8824	0.0314	0.5119	0.2815	0.2870	3.0727	-1.8859	-2.0226	0.3949	0.3374	0.3241	2.3392	-2.1253	-1.9916	0.4753	0.3478	0.3707	-3.5927	-59.1640	-26.5025	-0.1614	-0.4969	-0.3287
8.964	0.9047	-1.0827	0.0804	-1.8654	-0.1537	0.1188	0.6092	0.8844	0.0183	0.5280	0.2666	0.2780	2.9976	-1.8474	-2.1711	0.4544	0.3529	0.4141	2.3170	-2.2002	-2.0462	0.4748	0.3455	0.3686	-3.7393	-60.1046	-26.8260	-0.1999	-0.4864	-0.3287
8.975	0.9107	-1.0740	0.0805	-1.8600	-0.1511	0.1216	0.5976	0.8906	0.0033	0.5511	0.2566	0.2783	2.8141	-1.8258	-2.7799	0.4510	0.2697	0.3372	2.2943	-2.2744	-2.7418	0.4743	0.3433	0.3665	-3.8910	-61.0365	-27.1449	-0.2390	-0.4758	-0.3287
8.986	0.9167	-1.0651	0.0804	-1.8544	-0.1486	0.1244	0.5835	0.8944	-0.0219	0.5638	0.2444	0.2680	2.9428	-1.9317	-3.1799	0.4067	0.2928	0.3565	2.2713	-2.3475	-3.5096	0.4738	0.3410	0.3644	-4.0474	-61.9549	-27.4544	-0.2779	-0.4652	-0.3287
8.997	0.9236	-1.0542	0.0800	-1.8474	-0.1458	0.1275	0.5705	0.8979	-0.0416	0.5827	0.2238	0.2671	3.1449	-1.7955	-2.9815	0.4075	0.3839	0.3279	2.2431	-2.4364	-3.5711	0.4731	0.3383	0.3618	-4.2421	-63.0707	-27.8240	-0.3250	-0.4523	-0.3287
9.008	0.9292	-1.0452	0.0795	-1.8414	-0.1437	0.1302	0.5597	0.9018	-0.0533	0.5958	0.2197	0.2577	3.1944	-1.7925	-3.2556	0.3923	0.3022	0.3433	2.2191	-2.5087	-3.6214	0.4726	0.3360	0.3597	-4.4088	-63.9791	-28.1226	-0.3643	-0.4416	-0.3287
9.019	0.9359	-1.0345	0.0789	-1.8342	-0.1411	0.1332	0.5475	0.9081	-0.0702	0.6106	0.2004	0.2530	2.8938	-2.3500	-3.6217	0.4830	0.2943	0.2943	2.1116	-3.1094	-3.8440	0.4484	0.3123	0.3500	-5.5424	-71.2023	-30.0799	-0.6620	-0.6470	-0.4025
9.029	0.9413	-1.0253	0.0780	-1.8281	-0.1393	0.1357	0.5348	0.9051	-0.0883	0.6295	0.1812	0.2481	2.7825	-1.9376	-3.4655	0.5390	0.3447	0.3301	2.0808	-3.1829	-3.8923	0.4476	0.3090	0.3474	-5.7771	-72.0913	-30.3640	-0.6998	-0.6368	-0.4025
9.040	0.9476	-1.0143	0.0768	-1.8204	-0.1372	0.1386	0.5198	0.9080	-0.1057	0.6504	0.1670	0.2407	2.6586	-2.0501	-3.5857	0.4414	0.2336	0.3035	2.0433	-3.2710	-3.9501	0.4466	0.3050	0.3443	-6.0645	-73.1577	-30.7030	-0.7459	-0.6244	-0.4025
9.051	0.9526	-1.0053	0.0758	-1.8136	-0.1357	0.1410	0.5087	0.9144	-0.1158	0.6679	0.1477	0.2334	2.5185	-2.5075	-3.9272	0.3411	0.2783	0.3179	2.0116	-3.3439	-3.9980	0.4457	0.3016	0.3418	-6.3081	-74.0400	-30.9834	-0.7851	-0.6138	-0.4025
9.062	0.9576	-0.9961	0.0745	-1.8069	-0.1343	0.1433	0.4994	0.9146	-0.1342	0.6749	0.1295	0.2253	2.3228	-2.7205	-3.9364	0.4214	0.2729	0.3236	1.9717	-3.4157	-4.0450	0.4449	0.2983	0.3392	-6.5543	-74.9096	-31.2542	-0.8234	-0.6034	-0.4025
9.073	0.9635	-0.9851	0.0728	-1.7988	-0.1329	0.1459	0.4834	0.9161	-0.1545	0.6940	0.1113	0.2175	2.3162	-2.8426	-3.9728	0.4091	0.2465	0.3220	1.9150	-3.5014	-4.1007	0.4439	0.2943	0.3361	-6.8539	-75.9470	-31.5732	-0.8693	-0.5911	-0.4025
9.084	0.9692	-0.9741	0.0709	-1.7903	-0.1317	0.1484	0.4668	0.9188	-0.1700	0.7148	0.0881	0.2108	2.3293	-3.0179	-4.3870	0.3476	0.2832	0.2596	1.8580	-3.5860	-4.1558	0.4430	0.2902	0.3330	-7.1571	-76.9705	-31.8853	-0.9152	-0.5788	-0.4025
9.095	0.9738	-0.9649	0.0690	-1.7830	-0.1309	0.1505	0.4536	0.9179	-0.1885	0.7248	0.0696	0.2047	2.3827	-3.3126	-4.2364	0.3479	0.2943	0.3292	1.8103	-3.6556	-4.2008	0.4422	0.2869	0.3304	-7.4120	-77.8134	-32.1372	-0.9533	-0.5685	-0.4025
9.105	0.9783	-0.9557	0.0670	-1.7757	-0.1302	0.1525	0.4392	0.9160	-0.2039	0.7328	0.0570	0.1979	2.4002	-2.9574	-4.5268	0.4335	0.2674	0.2975	1.7625	-3.7247	-4.2454	0.4414	0.2835	0.3278	-7.6691	-78.6509	-32.3840	-0.9911	-0.5584	-0.4025
9.115	0.9825	-0.9465	0.0649	-1.7684	-0.1298	0.1544	0.4285	0.9199	-0.2181	0.7513	0.0401	0.1892	2.4156	-3.5853	-4.5556	0.4467	0.2843	0.3051	1.8587	-4.2255	-4.2754	0.4025	0.2884	0.3313	-6.2084	-84.6468	-32.5058	-1.4357	-0.4602	-0.3390
9.125	0.9868	-0.9373	0.0626	-1.7608	-0.1295	0.1563	0.4185	0.9132	-0.2295	0.7661	0.0259	0.1871	2.4578	-3.6285	-4.4726	0.3932	0.2430	0.2856	1.8139	-4.2965	-4.3124	0.4008	0.2853	0.3291	-6.4604	-85.4676	-32.7432	-1.4727	-0.4503	-0.3390
9.136	0.9917	-0.9264	0.0597	-1.7515	-0.1293	0.1584	0.4052	0.9092	-0.2444	0.7744	0.0069	0.1782	2.3856	-3.7858	-4.4048	0.3318	0.1303	0.2883	1.7600	-4.3808	-4.3562	0.3987	0.0740	0.3265	-6.7640	-86.4415	-33.0229	-1.5176	-0.4384	-0.3390
9.146	0.9956	-0.9173	0.0572	-1.7437	-0.1294	0.1602	0.3956	0.9077	-0.2527	0.7744	-0.0249	0.1687	2.1401	-3.9113	-4.6383	0.4097	-0.0549	0.3408	1.7150	-4.4503	-4.3924	0.3969	-0.3630	0.3243	-7.0179	-87.2432	-33.2531	-1.5549	-0.4285	-0.3390
9.156	0.9995	-0.9082	0.0547	-1.7359	-0.1297	0.1619	0.3841	0.9061	-0.2584	0.7887	-0.0327	0.1693	2.1118	-4.2006	-4.8203	0.3841	-0.0379	0.2415	1.6700	-4.5186	-4.4280	0.3953	-0.3667	0.3221	-7.2718	-88.0315	-33.4770	-1.5912	-0.4190	-0.3390
9.167	1.0033	-0.8992	0.0520	-1.7280	-0.1300	0.1635	0.3716	0.9012	-0.2754	0.8005	-0.0397	0.1619	2.0707	-3.9151	-4.6556	0.4123	-0.1145	0.2629	1.6250	-4.5861	-4.4630	0.3936	-0.3704	0.3200	-7.5256	-88.8100	-33.6950	-1.6275	-0.4094	-0.3390
9.177	1.0069	-0.8902	0.0492	-1.7199	-0.1305	0.1651	0.3611	0.8952	-0.2856	0.8095	-0.0535	0.1515	2.0832	-3.8772	-4.6262	0.3389	-0.1849	0.3471	1.5800	-4.6525	-4.4974	0.3920	-0.3741	0.3178	-7.7789	-89.5757	-33.9080	-1.6636	-0.4000	-0.3390
9.187	1.0104	-0.8813	0.0464	-1.7117	-0.1311	0.1666	0.3484	0.8953	-0.2961	0.8147	-0.0688	0.1506	2.2354	-4.0041	-4.8658	0.3173	-0.2023	0.2542	1.5351	-4.7185	-4.5318	0.3903	-0.3778	0.3156	-8.0324	-90.3351	-34.1195	-1.6997	-0.3905	-0.3390
9.198	1.0145	-0.8705	0.0427	-1.7021	-0.1321	0.1684	0.3366	0.8901	-0.3135	0.8246	-0.0858	0.1424	2.0003	-4.0456	-4.6046	0.4497	-0.3140	0.2764	1.4812	-4.7963	-4.5719	0.3885	-0.3823	0.3130	-8.3353	-91.2312	-34.3630	-1.7414	-0.3797	-0.3390
9.209	1.0178	-0.8616	0.0395	-1.6936	-0.1330	0.1697	0.3269	0.8859	-0.3235	0.8409	-0.1019	0.1368	1.9431	-3.7777	-4.5599	0.3531	-0.3782	0.2576	1.4365	-4.8597	-4.6046	0.3870	-0.3860	0.3108	-8.5858	-91.9607	-34.5582	-1.7761	-0.3707	-0.3390
9.220	1.0210	-0.8528	0.0362	-1.6851	-0.1341	0.1711	0.3164	0.8849	-0.3276	0.8369	-0.1189	0.1334	1.9903	-4.4426	-4.7278	0.3789	-0.3418	0.2596	1.5755	-5.1383	-4.5329	0.3566	-0.3680	0.3200	-6.6640	-95.2495	-33.7735	-2.1157	-0.1351	-0.2219
9.231	1.0247	-0.8422	0.0323	-1.6751	-0.1357	0.1727	0.3065	0.8777	-0.3347	0.8423	-0.1345	0.1274	1.6890	-4.5804	-4.5929	0.4308	-0.3400	0.2655	1.5289	-5.2165	-4.5634	0.3537	-0.3713	0.3183	-6.9318	-96.1181	-34.0060	-2.1568	-0.1245	-0.2219
9.242	1.0277	-0.8335	0.0288	-1.6666	-0.1371	0.1740	0.2942	0.8696	-0.3407	0.8523	-0.1471	0.1258	1.9784	-4.3713	-4.5465	0.4006	-0.3334	0.2340	1.4902	-5.2801	-4.5880	0.3514	-0.3740	0.3169	-7.1528	-96.8235	-34.1914	-2.1902	-0.1159	-0.2219
9.252	1.0312	-0.8231	0.0247	-1.6562	-0.1389	0.1754	0.2833	0.8636	-0.3425	0.8560	-0.1634	0.1173	1.6461	-4.4964	-4.7177	0.3071	-0.3624	0.3050	1.4439	-5.3550	-4.6170	0.3486	-0.3773	0.3152	-7.4159	-97.6533	-34.4096	-2.2306	-0.1056	-0.2219
9.263	1.0340	-0.8146	0.0213	-1.6477	-0.1406	0.1766	0.2722	0.8609	-0.3461	0.8534	-0.1758	0.1183	1.7606	-4.6781	-4.7032	0.3789	-0.3051	0.3056	1.4055	-5.4167	-4.6410	0.3464	-0.3801	0.3138	-7.6338	-98.3353	-34.5888	-2.2635	-0.0973	-0.2219
9.274	1.0372	-0.8042	0.0170	-1.6375	-0.1428	0.1780	0.2616	0.8513	-0.3551	0.8667	-0.1836	0.1139	1.6310	-4.5439	-4.5317	0.4159	-0.3847	0.2655	1.3595	-5.4899	-4.6691	0.3438	-0.3834	0.3121	-7.8935	-99.1438	-34.7977	-2.3019	-0.0876	-0.2219
9.285	1.0398	-0.7957	0.0135	-1.6287	-0.1447	0.1791	0.2511	0.8432	-0.3599	0.8727	-0.2007	0.1098	1.6402	-4.5350	-4.5373	0.3055	-0.3912	0.2810	1.3213	-5.5504	-4.6925	0.3415	-0.3862	0.3107	-8.1088	-99.8126	-34.9714	-2.3344	-0.0793	-0.2219
9.295	1.0422	-0.7873	0.0100	-1.6199	-0.1468	0.1801	0.2426	0.8417	-0.3595	0.8745	-0.2191	0.1040	1.5615	-4.7221	-5.0180	0.2828	-0.3071	0.2906	1.2834	-5.6090	-4.7151	0.3394	-0.3890	0.3092	-8.3204	-100.4570	-35.1379	-2.3662	-0.0714	-0.2219
9.305	1.0446	-0.7789	0.0063	-1.6113	-0.1490	0.1811	0.2343	0.8368	-0.3664	0.8771	-0.2231	0.1017	1.3489	-5.1414	-4.9624	0.3780	-0.3715	0.3067	1.2456	-5.6666	-4.7373	0.3374	-0.3918	0.3078	-8.5298	-101.0910	-35.2996	-2.3969	-0.0638	-0.2219
9.315	1.0468	-0.7706	0.0026	-1.6025	-0.1513	0.1821	0.2228	0.8284	-0.3723	0.8886	-0.2370	0.1010	1.2812	-5.3541	-4.8585	0.3201	-0.4088	0.2683	0.9930	-6.2945	-4.8047	0.3064	-0.3892	0.3133	-11.2974	-108.5407	-35.9220	-2.7364	0.0022	-0.1492
9.326	1.0494	-0.7608	-0.0018	-1.5917	-0.1543	0.1833	0.2094	0.8136	-0.3694	0.8811	-0.2507	0.0957	1.1284	-5.5212	-5.0678	0.2554	-0.3773	0.2904	0.9363	-6.3664	-4.8232	0.3033	-0.3924	0.3121	-11.6155	-109.2750	-36.1062	-2.7730	0.0110	-0.1492
9.336	1.0514	-0.7527	-0.0054	-1.5830	-0.1569	0.1843	0.1974	0.8059	-0.3667	0.8789	-0.2616	0.0942	1.1839	-5.8784	-5.4391	0.3225	-0.2859	0.2239	0.8895	-6.4251	-4.8383	0.3007	-0.3951	0.3112	-11.8755	-109.8729	-36.2571	-2.8026	0.0181	-0.1492
9.346	1.0533	-0.7448	-0.0092	-1.5744	-0.1595	0.1853	0.1856	0.7916	-0.3742	0.8861	-0.2656	0.0923	1.2887	-5.8206	-4.9144	0.3474	-0.4729	0.2190	0.8431	-6.4826	-4.8527	0.2982	-0.3979	0.3102	-12.1300	-110.4556	-36.4011	-2.8312	0.0249	-0.1492
9.357	1.0551	-0.7368	-0.0128	-1.5653	-0.1624	0.1861	0.1764	0.7813	-0.3718	0.8905	-0.2868	0.0865	0.9146	-5.7953	-5.0836	0.2703	-0.3018	0.2995	0.7971	-6.5391	-4.8669	0.2957	-0.4006	0.3093	-12.3797	-111.0267	-36.5427	-2.8600	0.0317	-0.1492
9.367	1.0567	-0.7292	-0.0165	-1.5564	-0.1653	0.1870	0.1624	0.7702	-0.3716	0.8819	-0.2934	0.0874	1.0165	-5.8545	-5.0868	0.3161	-0.3552	0.2541	0.7515	-6.5950	-4.8809	0.2933	-0.4034	0.3083	-12.6252	-111.5906	-36.6828	-2.8885	0.0383	-0.1492
9.377	1.0583	-0.7215	-0.0202	-1.5476	-0.1682	0.1878	0.1507	0.7604	-0.3705	0.8872	-0.3056	0.0878	0.9717	-6.2320	-5.2634	0.2913	-0.3917	0.1969	0.7063	-6.6497	-4.8945	0.2909	-0.4062	0.3074	-12.8653	-112.1409	-36.8182	-2.9160	0.0447	-0.1492
9.388	1.0600	-0.7124	-0.0247	-1.5369	-0.1721	0.1888	0.1398	0.7465	-0.3718	0.8918	-0.3256	0.0799	0.6935	-5.9928	-5.1199	0.2547	-0.3268	0.2681	0.6527	-6.7138	-4.9099	0.2881	-0.4096	0.3062	-13.1454	-112.7820	-36.9727	-2.9483	0.0521	-0.1492
9.399	1.0613	-0.7050	-0.0284	-1.5279	-0.1753	0.1896	0.1273	0.7350	-0.3717	0.8846	-0.3283	0.0784	0.4922	-6.2318	-5.0627	0.2819	-0.4403	0.2501	0.6086	-6.7662	-4.9225	0.2858	-0.4124	0.3053	-13.3730	-113.3030	-37.0988	-2.9749	0.0582	-0.1492
9.410	1.0625	-0.6978	-0.0321	-1.5192	-0.1787	0.1904	0.1142	0.7243	-0.3686	0.8860	-0.3474	0.0750	0.5915	-6.2146	-5.2603	0.3836	-0.3280	0.2643	0.5650	-6.8171	-4.9344	0.2837	-0.4152	0.3043	-13.5939	-113.8072	-37.2177	-3.0004	0.0638	-0.1492
9.421	1.0638	-0.6892	-0.0367	-1.5085	-0.1829	0.1912	0.1024	0.7114	-0.3636	0.8927	-0.3510	0.0728	0.4996	-6.7510	-5.1073	0.2377	-0.3566	0.3493	0.6628	-7.0048	-4.7603	0.2533	-0.3755	0.3230	-12.0892	-115.9060	-35.5840	-3.3200	0.5160	0.0526
9.432	1.0647	-0.6821	-0.0403	-1.4996	-0.1865	0.1920	0.0909	0.6941	-0.3605	0.8810	-0.3579	0.0793	0.5963	-6.2996	-4.7006	0.2918	-0.3296	0.2955	0.6240	-7.0562	-4.7627	0.2502	-0.3762	0.3234	-12.2842	-116.3913	-35.6994	-3.3451	0.5216	0.0526
9.443	1.0657	-0.6739	-0.0445	-1.4891	-0.1908	0.1929	0.0785	0.6779	-0.3482	0.8713	-0.3545	0.0803	0.4151	-6.4721	-4.8880	0.3469	-0.4399	0.2100	0.5780	-7.1166	-4.7655	0.2466	-0.3771	0.3238	-12.5116	-116.9572	-35.8366	-3.3742	0.5280	0.0526
9.453	1.0665	-0.6673	-0.0478	-1.4804	-0.1944	0.1937	0.0680	0.6648	-0.3407	0.8778	-0.3683	0.0788	0.2373	-6.4862	-4.8598	0.3249	-0.3419	0.2779	0.5403	-7.1651	-4.7672	0.2436	-0.3779	0.3241	-12.6937	-117.4062	-35.9450	-3.3974	0.5331	0.0526
9.464	1.0672	-0.6594	-0.0518	-1.4697	-0.1988	0.1947	0.0547	0.6496	-0.3298	0.8718	-0.3706	0.0802	0.3181	-6.5903	-5.0764	0.1939	-0.3507	0.2618	0.4955	-7.2228	-4.7693	0.2400	-0.3788	0.3245	-12.9072	-117.9395	-36.0754	-3.4254	0.5391	0.0526
9.474	1.0677	-0.6530	-0.0551	-1.4611	-0.2025	0.1954	0.0444	0.6360	-0.3250	0.8587	-0.3804	0.0794	0.2070	-6.6798	-4.9083	0.2531	-0.3311	0.2745	0.4586	-7.2702	-4.7709	0.2372	-0.3796	0.3249	-13.0803	-118.3764	-36.1827	-3.4479	0.5440	0.0526
9.485	1.0680	-0.6467	-0.0582	-1.4526	-0.2063	0.1962	0.0326	0.6212	-0.3174	0.8609	-0.3765	0.0787	0.3421	-6.5996	-4.9441	0.2961	-0.4087	0.3252	0.4221	-7.3163	-4.7720	0.2343	-0.3804	0.3252	-13.2473	-118.7970	-36.2852	-3.4696	0.5485	0.0526
9.495	1.0682	-0.6406	-0.0614	-1.4440	-0.2102	0.1970	0.0229	0.6078	-0.3091	0.8646	-0.3882	0.0833	0.1323	-6.8046	-4.9142	0.2398	-0.3478	0.2950	0.3861	-7.3616	-4.7729	0.2316	-0.3813	0.3255	-13.4092	-119.2074	-36.3855	-3.4908	0.5529	0.0526
9.505	1.0684	-0.6347	-0.0644	-1.4352	-0.2141	0.1979	0.0144	0.5941	-0.2993	0.8589	-0.3886	0.0893	-0.2692	-6.7131	-5.0452	0.1518	-0.3359	0.2304	0.3506	-7.4053	-4.7733	0.2288	-0.3821	0.3259	-13.5646	-119.5996	-36.4810	-3.5118	0.5573	0.0526
9.515	1.0685	-0.6287	-0.0674	-1.4269	-0.2180	0.1987	0.0030	0.5825	-0.2909	0.8424	-0.3957	0.0838	-0.8948	-6.5028	-5.0221	0.3120	-0.2971	0.2680	-0.9100	-7.3875	-4.5931	0.2103	-0.3400	0.3427	-12.0884	-119.2579	-34.8138	-3.7007	1.0176	0.2271
9.526	1.0684	-0.6218	-0.0708	-1.4169	-0.2226	0.1998	-0.0145	0.5657	-0.2787	0.8431	-0.3839	0.0894	-2.0147	-7.0697	-4.6856	0.2770	-0.3887	0.2475	-2.5700	-7.4393	-4.5856	0.2063	-0.3383	0.3445	-12.2473	-119.7104	-34.9260	-3.7240	1.0224	0.2271
9.536	1.0682	-0.6162	-0.0735	-1.4082	-0.2266	0.2006	-0.0244	0.5500	-0.2656	0.8354	-0.3818	0.0902	-1.9503	-7.0023	-4.6643	0.1380	-0.3181	0.3227	-2.5998	-7.4823	-4.5796	0.2030	-0.3370	0.3459	-12.3764	-120.0850	-35.0222	-3.7435	1.0264	0.2271
9.546	1.0679	-0.6108	-0.0760	-1.4000	-0.2304	0.2016	-0.0300	0.5347	-0.2507	0.8196	-0.3774	0.0930	-2.1243	-6.9974	-4.8277	0.2153	-0.3347	0.3580	-2.6290	-7.5237	-4.5732	0.1998	-0.3357	0.3474	-12.4998	-120.4404	-35.1137	-3.7621	1.0302	0.2271
9.557	1.0676	-0.6056	-0.0784	-1.3920	-0.2341	0.2025	-0.0381	0.5211	-0.2382	0.8144	-0.3805	0.1006	-2.1576	-7.2333	-4.7601	0.2182	-0.2615	0.2998	-2.6579	-7.5641	-4.5665	0.1966	-0.3344	0.3488	-12.6186	-120.7839	-35.2038	-3.7798	1.0338	0.2271
9.567	1.0671	-0.6006	-0.0807	-1.3838	-0.2378	0.2036	-0.0469	0.5088	-0.2203	0.8141	-0.3712	0.1044	-2.1405	-7.2980	-5.1257	0.1766	-0.3888	0.2868	-2.6864	-7.6032	-4.5596	0.1935	-0.3331	0.3503	-12.7323	-121.1124	-35.2902	-3.7969	1.0372	0.2271
9.578	1.0665	-0.5947	-0.0833	-1.3741	-0.2423	0.2048	-0.0555	0.4904	-0.2123	0.7964	-0.3703	0.1119	-2.3510	-7.3025	-4.8119	0.2415	-0.3220	0.2696	-2.7202	-7.6689	-4.5513	0.1899	-0.3315	0.3520	-12.8645	-121.5014	-35.3951	-3.8172	1.0412	0.2271
9.589	1.0658	-0.5899	-0.0853	-1.3662	-0.2459	0.2059	-0.0646	0.4733	-0.1967	0.7852	-0.3688	0.1104	-2.5129	-7.2918	-4.8674	0.2821	-0.3398	0.2861	-2.7480	-7.7276	-4.5444	0.1869	-0.3302	0.3535	-12.9710	-121.8214	-35.4826	-3.8333	1.0444	0.2271
9.600	1.0652	-0.5851	-0.0872	-1.3585	-0.2496	0.2070	-0.0749	0.4589	-0.1817	0.7849	-0.3717	0.1125	-2.4195	-7.4000	-4.9095	0.2621	-0.2419	0.3864	-2.7755	-7.7856	-4.5374	0.1839	-0.3290	0.3550	-13.0733	-122.1313	-35.5690	-3.8489	1.0475	0.2271
9.611	1.0642	-0.5797	-0.0893	-1.3489	-0.2539	0.2084	-0.0871	0.4416	-0.1698	0.7798	-0.3606	0.1236	-2.3908	-7.3561	-4.7404	0.1553	-0.3141	0.3076	-2.1641	-6.8811	-4.4326	0.2252	-0.3423	0.3442	-5.5050	-110.8838	-34.7059	-3.3867	0.8924	0.0938
9.622	1.0633	-0.5754	-0.0910	-1.3411	-0.2576	0.2097	-0.0906	0.4336	-0.1573	0.7623	-0.3511	0.1237	-2.8443	-7.7157	-4.6347	0.1764	-0.2134	0.2948	-2.8397	-7.8771	-4.4132	0.1655	-0.2888	0.3698	-13.3979	-122.4650	-34.6836	-4.0108	1.4419	0.3495
9.632	1.0621	-0.5704	-0.0927	-1.3322	-0.2617	0.2112	-0.1028	0.4149	-0.1355	0.7492	-0.3394	0.1290	-2.9535	-7.7008	-4.8368	0.1830	-0.2776	0.3284	-2.8716	-7.9452	-4.3995	0.1616	-0.2851	0.3725	-13.5059	-122.7981	-34.7826	-4.0274	1.4451	0.3495
9.643	1.0611	-0.5663	-0.0940	-1.3248	-0.2651	0.2125	-0.1120	0.3976	-0.1211	0.7481	-0.3335	0.1354	-3.0450	-7.6984	-4.5579	0.1940	-0.2311	0.3597	-2.8979	-8.0016	-4.3881	0.1583	-0.2820	0.3748	-13.5926	-123.0719	-34.8659	-4.0407	1.4477	0.3495
9.653	1.0598	-0.5625	-0.0951	-1.3173	-0.2683	0.2139	-0.1216	0.3825	-0.1063	0.7379	-0.3153	0.1452	-3.1890	-7.6764	-4.5903	0.1504	-0.3487	0.3005	-2.9239	-8.0572	-4.3767	0.1551	-0.2789	0.3770	-13.6751	-123.3358	-34.9484	-4.0537	1.4502	0.3495
9.663	1.0585	-0.5588	-0.0961	-1.3100	-0.2715	0.2154	-0.1341	0.3635	-0.0908	0.7228	-0.3144	0.1496	-2.9513	-7.1667	-4.4397	0.1084	-0.2013	0.2804	-2.9495	-8.1122	-4.3651	0.1519	-0.2758	0.3793	-13.7539	-123.5925	-35.0303	-4.0662	1.4527	0.3495
9.674	1.0568	-0.5546	-0.0971	-1.3015	-0.2751	0.2172	-0.1448	0.3479	-0.0711	0.7079	-0.2991	0.1523	-2.9288	-7.5895	-4.4355	0.1852	-0.2508	0.3324	-2.9799	-8.1772	-4.3512	0.1482	-0.2721	0.3819	-13.8433	-123.8889	-35.1279	-4.0803	1.4554	0.3495
9.684	1.0554	-0.5512	-0.0976	-1.2945	-0.2781	0.2188	-0.1532	0.3357	-0.0533	0.7031	-0.2888	0.1597	-3.1252	-7.8112	-4.4302	0.1840	-0.2789	0.3071	-3.0049	-8.2310	-4.3398	0.1452	-0.2690	0.3842	-13.9144	-124.1316	-35.2107	-4.0916	1.4576	0.3495
9.695	1.0538	-0.5479	-0.0981	-1.2874	-0.2810	0.2204	-0.1631	0.3169	-0.0367	0.6918	-0.2820	0.1658	-3.2099	-7.6176	-4.4813	0.1193	-0.1852	0.3208	-3.0296	-8.2843	-4.3284	0.1422	-0.2660	0.3864	-13.9819	-124.3679	-35.2940	-4.1026	1.4597	0.3495
9.705	1.0520	-0.5448	-0.0983	-1.2805	-0.2837	0.2221	-0.1740	0.3061	-0.0194	0.6771	-0.2649	0.1684	-2.9980	-8.0015	-4.5533	0.0593	-0.2821	0.3825	-3.0540	-8.3370	-4.3171	0.1392	-0.2629	0.3887	-14.0457	-124.5963	-35.3779	-4.1131	1.4618	0.3495
9.716	1.0499	-0.5413	-0.0984	-1.2725	-0.2869	0.2242	-0.1747	0.2977	-0.0061	0.6671	-0.2683	0.1768	-3.6759	-8.2428	-4.5058	0.1506	-0.1083	0.3364	-3.0373	-8.1793	-3.9517	0.1383	-0.2392	0.3921	-13.6704	-122.4129	-35.0040	-4.1055	1.6875	0.3670
9.727	1.0481	-0.5384	-0.0984	-1.2660	-0.2894	0.2260	-0.1891	0.2815	0.0113	0.6585	-0.2443	0.1835	-3.1325	-8.1296	-3.5541	0.1617	-0.2482	0.2855	-3.0603	-8.2276	-2.8946	0.1353	-0.2351	0.3945	-13.7267	-122.6304	-35.0871	-4.1148	1.6893	0.3670
9.737	1.0461	-0.5357	-0.0982	-1.2594	-0.2918	0.2279	-0.2000	0.2623	0.0235	0.6566	-0.2341	0.1836	-3.2244	-7.6600	-3.2059	0.0855	-0.2424	0.4122	-3.0831	-8.2752	-2.8824	0.1324	-0.2309	0.3968	-13.7797	-122.8400	-35.1702	-4.1237	1.6912	0.3670
9.748	1.0437	-0.5327	-0.0978	-1.2516	-0.2945	0.2302	-0.2093	0.2493	0.0392	0.6366	-0.2203	0.1953	-3.1809	-7.9623	-2.9605	0.1196	-0.2240	0.3375	-3.1102	-8.3319	-2.8677	0.1290	-0.2260	0.3996	-13.8398	-123.0860	-35.2702	-4.1339	1.6934	0.3670
9.759	1.0416	-0.5303	-0.0974	-1.2452	-0.2966	0.2322	-0.2171	0.2336	0.0537	0.6210	-0.2083	0.2004	-3.3566	-7.8403	-2.8803	0.1540	-0.1618	0.3406	-3.1324	-8.3785	-2.8554	0.1262	-0.2218	0.4020	-13.8864	-123.2829	-35.3529	-4.1418	1.6951	0.3670
9.771	1.0388	-0.5275	-0.0965	-1.2380	-0.2989	0.2347	-0.2308	0.2181	0.0741	0.6094	-0.1858	0.2087	-3.1075	-7.9549	-2.9401	0.1781	-0.3056	0.3371	-3.1588	-8.4340	-2.8407	0.1228	-0.2169	0.4048	-13.9388	-123.5138	-35.4522	-4.1506	1.6971	0.3670
9.781	1.0365	-0.5254	-0.0957	-1.2319	-0.3007	0.2367	-0.2368	0.2063	0.0912	0.6047	-0.1790	0.2140	-3.3795	-8.4554	-2.9262	0.1817	-0.1962	0.3655	-3.1806	-8.4797	-2.8285	0.1201	-0.2128	0.4072	-13.9792	-123.6994	-35.5353	-4.1575	1.6986	0.3670
9.792	1.0335	-0.5230	-0.0945	-1.2247	-0.3027	0.2393	-0.2483	0.1873	0.1109	0.5941	-0.1617	0.2233	-3.5315	-8.2952	-2.9716	0.0869	-0.1684	0.3611	-3.2063	-8.5339	-2.8139	0.1169	-0.2078	0.4100	-14.0240	-123.9158	-35.6358	-4.1654	1.7005	0.3670
9.803	1.0310	-0.5213	-0.0932	-1.2187	-0.3042	0.2416	-0.2560	0.1736	0.1258	0.5776	-0.1435	0.2281	-3.4573	-8.3067	-2.9583	0.0243	-0.1873	0.3577	-3.2275	-8.5784	-2.8018	0.1142	-0.2037	0.4124	-14.0578	-124.0873	-35.7196	-4.1714	1.7020	0.3670
9.814	1.0283	-0.5196	-0.0919	-1.2131	-0.3056	0.2439	-0.2647	0.1611	0.1410	0.5613	-0.1327	0.2323	-3.6755	-8.5751	-2.7753	0.0798	-0.1838	0.4060	-3.2962	-8.6176	-2.8001	0.1101	-0.1939	0.4141	-14.6591	-124.1970	-35.9059	-4.1937	1.7643	0.3602
9.825	1.0250	-0.5179	-0.0901	-1.2065	-0.3071	0.2467	-0.2799	0.1405	0.1550	0.5520	-0.1117	0.2421	-3.4329	-8.0299	-2.6601	0.1197	-0.2078	0.3578	-3.4280	-8.6587	-2.8103	0.1035	-0.1756	0.4153	-15.9391	-124.2689	-36.2309	-4.2362	1.8983	0.3453
9.835	1.0222	-0.5165	-0.0885	-1.2011	-0.3081	0.2492	-0.2873	0.1289	0.1715	0.5469	-0.0953	0.2467	-3.7379	-8.2171	-2.7340	0.1032	-0.1767	0.3698	-3.4511	-8.7010	-2.7998	0.1008	-0.1706	0.4175	-15.9687	-124.4247	-36.3154	-4.2409	1.8997	0.3453
9.846	1.0186	-0.5151	-0.0863	-1.1945	-0.3091	0.2522	-0.3018	0.1155	0.1912	0.5329	-0.0750	0.2533	-3.5716	-8.3140	-2.8757	0.0557	-0.1710	0.3229	-3.4787	-8.7515	-2.7874	0.0977	-0.1645	0.4202	-16.0009	-124.6098	-36.4175	-4.2463	1.9014	0.3453
9.857	1.0155	-0.5140	-0.0843	-1.1892	-0.3098	0.2547	-0.3092	0.1040	0.2025	0.5166	-0.0609	0.2606	-3.8739	-8.7307	-2.5871	0.0038	-0.1010	0.3975	-3.5013	-8.7930	-2.7769	0.0951	-0.1595	0.4224	-16.0239	-124.7562	-36.5021	-4.2503	1.9027	0.3453
9.868	1.0117	-0.5129	-0.0818	-1.1831	-0.3104	0.2579	-0.3223	0.0814	0.2221	0.5003	-0.0401	0.2675	-3.8537	-7.9187	-2.5650	0.1061	-0.1083	0.3547	-3.5281	-8.8424	-2.7644	0.0921	-0.1535	0.4251	-16.0478	-124.9280	-36.6040	-4.2546	1.9042	0.3453
9.879	1.0085	-0.5122	-0.0794	-1.1782	-0.3107	0.2606	-0.3334	0.0711	0.2370	0.4880	-0.0230	0.2737	-3.9091	-8.2985	-2.8481	0.1490	-0.0595	0.3613	-3.5502	-8.8831	-2.7541	0.0878	-0.1485	0.4273	-16.0641	-125.0650	-36.6896	-4.2577	1.9055	0.3453
9.890	1.0051	-0.5115	-0.0770	-1.1734	-0.3108	0.2633	-0.3428	0.0598	0.2480	0.4852	-0.0059	0.2762	-4.0059	-8.4918	-2.5918	0.0839	0.0530	0.3550	-3.5720	-8.9233	-2.7436	0.0830	0.0705	0.4295	-16.0771	-125.1966	-36.7742	-4.2605	1.9067	0.3453
9.901	1.0009	-0.5110	-0.0739	-1.1677	-0.3107	0.2667	-0.3570	0.0437	0.2697	0.4748	0.0322	0.2829	-3.8094	-8.4642	-2.6797	0.0507	0.2393	0.4128	-3.5978	-8.9710	-2.7310	0.0773	0.5030	0.4322	-16.0886	-125.3477	-36.8754	-4.2634	1.9082	0.3453
9.911	0.9972	-0.5107	-0.0711	-1.1630	-0.3103	0.2695	-0.3656	0.0291	0.2831	0.4597	0.0344	0.2855	-4.0827	-8.3482	-2.6195	0.0111	0.3181	0.4594	-3.6190	-9.0105	-2.7208	0.0726	0.5074	0.4344	-16.0951	-125.4713	-36.9616	-4.2656	1.9095	0.3453
9.923	0.9927	-0.5104	-0.0676	-1.1575	-0.3099	0.2731	-0.3782	0.0161	0.2964	0.4421	0.0469	0.2927	-4.1207	-8.1513	-2.8318	0.0059	0.4133	0.3478	-3.6380	-8.8671	-2.8181	0.0782	0.5034	0.4219	-16.0266	-123.4083	-38.0691	-4.1558	1.8150	0.1930
9.933	0.9889	-0.5103	-0.0646	-1.1531	-0.3093	0.2760	-0.3893	0.0053	0.3021	0.4296	0.0629	0.2969	-4.1513	-8.7348	-2.6739	0.0195	0.4433	0.4019	-3.6586	-9.7859	-2.8147	0.0742	0.5074	0.4231	-16.0283	-123.5180	-38.1528	-4.1574	1.8162	0.1930
9.944	0.9841	-0.5104	-0.0609	-1.1481	-0.3084	0.2796	-0.4009	-0.0082	0.3135	0.4174	0.0834	0.2982	-4.1506	-10.2996	-2.7571	0.1092	0.4386	0.3936	-3.6832	-11.6492	-2.8106	0.0695	0.5122	0.4246	-16.0273	-123.6475	-38.2536	-4.1590	1.8177	0.1930
9.955	0.9801	-0.5105	-0.0576	-1.1440	-0.3075	0.2826	-0.4112	-0.0190	0.3230	0.4139	0.0964	0.3039	-3.9562	-10.6056	-2.7494	0.0687	0.4611	0.3533	-3.7034	-11.8174	-2.8073	0.0656	0.5163	0.4258	-16.0237	-123.7531	-38.3381	-4.1599	1.8189	0.1930
9.966	0.9759	-0.5108	-0.0544	-1.1400	-0.3065	0.2857	-0.4230	-0.0246	0.3318	0.4085	0.1120	0.3055	-3.8745	-11.1313	-2.8192	0.0397	0.5066	0.3844	-3.7234	-11.8470	-2.8039	0.0618	0.5203	0.4271	-16.0173	-123.8540	-38.4224	-4.1607	1.8201	0.1930
9.977	0.9707	-0.5112	-0.0504	-1.1352	-0.3050	0.2894	-0.4322	-0.0358	0.3391	0.4006	0.1296	0.3095	-4.1192	-11.5338	-2.4792	0.0164	0.5172	0.3492	-3.7470	-11.8818	-2.7995	0.0572	0.5251	0.4285	-16.0056	-123.9677	-38.5190	-4.1612	1.8216	0.1930
9.987	0.9662	-0.5116	-0.0470	-1.1313	-0.3036	0.2925	-0.4419	-0.0460	0.3478	0.3876	0.1459	0.3136	-4.1991	-11.7686	-2.4109	-0.0205	0.5123	0.3621	-3.7665	-11.9104	-2.7957	0.0533	0.5291	0.4298	-15.9925	-124.0568	-38.5994	-4.1614	1.8227	0.1930
9.998	0.9608	-0.5122	-0.0428	-1.1267	-0.3017	0.2963	-0.4534	-0.0598	0.3628	0.3700	0.1608	0.3159	-4.2819	-12.0009	-2.5486	0.0556	0.5351	0.3687	-3.7895	-11.9445	-2.7913	0.0488	0.5340	0.4313	-15.9739	-124.1625	-38.6964	-4.1613	1.8242	0.1930
10.009	0.9562	-0.5129	-0.0391	-1.1230	-0.3000	0.2995	-0.4644	-0.0711	0.3717	0.3596	0.1783	0.3194	-4.2652	-12.2540	-2.5134	0.0226	0.5652	0.3944	-3.8085	-11.9726	-2.7877	0.0450	0.5380	0.4325	-15.9550	-124.2455	-38.7779	-4.1610	1.8254	0.1930
10.020	0.9516	-0.5136	-0.0353	-1.1195	-0.2981	0.3027	-0.4742	-0.0813	0.3784	0.3494	0.2015	0.3217	-4.4705	-12.1384	-2.8095	0.0347	0.3946	0.3579	-3.8132	-11.8980	-2.9263	0.0509	0.5227	0.4160	-15.7677	-123.1339	-40.2107	-4.0624	1.6245	0.0102
10.031	0.9459	-0.5147	-0.0306	-1.1153	-0.2957	0.3065	-0.4864	-0.0879	0.3855	0.3427	0.2065	0.3212	-4.5612	-12.8797	-2.9774	0.0354	0.5486	0.4215	-3.8352	-11.9255	-2.9306	0.0473	0.5265	0.4161	-15.7392	-123.2216	-40.3052	-4.0618	1.6260	0.0102
10.042	0.9399	-0.5158	-0.0259	-1.1113	-0.2932	0.3104	-0.4995	-0.1032	0.3859	0.3371	0.2242	0.3217	-4.4565	-12.8162	-2.7134	0.0439	0.5071	0.3721	-3.8558	-11.9530	-2.9349	0.0438	0.5302	0.4161	-15.7077	-123.3088	-40.4009	-4.0609	1.6274	0.0102
10.053	0.9349	-0.5169	-0.0220	-1.1080	-0.2909	0.3136	-0.5086	-0.1157	0.3896	0.3295	0.2364	0.3238	-4.4491	-12.3257	-2.9009	0.0359	0.4882	0.3788	-3.8623	-11.9748	-2.9381	0.0408	0.5334	0.4162	-15.6771	-123.3696	-40.4761	-4.0600	1.6286	0.0102
10.064	0.9297	-0.5181	-0.0181	-1.1047	-0.2885	0.3168	-0.5190	-0.1203	0.3920	0.3232	0.2483	0.3212	-4.4007	-12.8107	-2.9285	-0.0138	0.4948	0.3995	-3.8686	-11.9965	-2.9412	0.0379	0.5365	0.4163	-15.6440	-123.4275	-40.5506	-4.0590	1.6298	0.0102
10.075	0.9234	-0.5196	-0.0134	-1.1008	-0.2854	0.3207	-0.5313	-0.1326	0.3958	0.3100	0.2546	0.3223	-4.2809	-12.8070	-2.9004	-0.0512	0.5634	0.3813	-3.8759	-12.0223	-2.9447	0.0344	0.5403	0.4164	-15.6014	-123.4952	-40.6380	-4.0575	1.6312	0.0102
10.086	0.9180	-0.5210	-0.0094	-1.0978	-0.2828	0.3240	-0.5403	-0.1372	0.3974	0.2984	0.2771	0.3232	-4.4955	-13.2276	-2.8060	-0.0085	0.4504	0.3783	-3.8817	-12.0430	-2.9474	0.0315	0.5435	0.4164	-15.5618	-123.5421	-40.7083	-4.0561	1.6323	0.0102
10.097	0.9114	-0.5227	-0.0047	-1.0942	-0.2793	0.3279	-0.5525	-0.1541	0.4037	0.2864	0.2811	0.3237	-4.4425	-12.7838	-2.9312	-0.0041	0.5420	0.3506	-3.8883	-12.0674	-2.9503	0.0280	0.5473	0.4165	-15.5107	-123.5928	-40.7904	-4.0543	1.6338	0.0102
10.107	0.9058	-0.5244	-0.0006	-1.0914	-0.2764	0.3311	-0.5620	-0.1630	0.4082	0.2827	0.2947	0.3200	-4.5581	-12.5769	-2.8862	-0.0294	0.4948	0.3795	-3.8936	-12.0873	-2.9526	0.0251	0.5504	0.4166	-15.4647	-123.6290	-40.8571	-4.0527	1.6349	0.0102
10.119	0.8989	-0.5265	0.0043	-1.0881	-0.2727	0.3350	-0.5768	-0.1734	0.4055	0.2709	0.3068	0.3230	-4.6038	-12.6878	-2.8635	0.0442	0.4965	0.3613	-4.1382	-12.3164	-3.2010	0.0145	0.5412	0.3948	-18.2502	-126.1335	-43.3059	-4.1286	1.5018	-0.2149
10.129	0.8931	-0.5283	0.0083	-1.0854	-0.2697	0.3381	-0.5873	-0.1777	0.4046	0.2673	0.3114	0.3181	-4.6277	-13.0063	-3.0302	-0.0014	0.5877	0.3878	-4.1436	-12.3361	-3.2108	0.0118	0.5437	0.3934	-18.1862	-126.1710	-43.3741	-4.1269	1.5030	-0.2149
10.140	0.8860	-0.5305	0.0132	-1.0823	-0.2658	0.3419	-0.6014	-0.1893	0.4032	0.2638	0.3304	0.3126	-4.8849	-12.6306	-2.9964	0.0039	0.5057	0.3581	-4.1497	-12.3595	-3.2225	0.0086	0.5467	0.3918	-18.1049	-126.2135	-43.4555	-4.1248	1.5045	-0.2149
10.151	0.8800	-0.5324	0.0172	-1.0797	-0.2625	0.3451	-0.6127	-0.1965	0.3998	0.2580	0.3370	0.3113	-4.9360	-12.6920	-2.8968	-0.0464	0.6002	0.3163	-4.1545	-12.3786	-3.2320	0.0059	0.5492	0.3904	-18.0329	-126.2447	-43.5211	-4.1229	1.5057	-0.2149
10.162	0.8725	-0.5349	0.0220	-1.0767	-0.2584	0.3487	-0.6251	-0.2041	0.3966	0.2480	0.3510	0.3094	-5.1121	-13.2044	-2.8358	-0.0052	0.5612	0.3326	-4.1597	-12.4011	-3.2431	0.0027	0.5522	0.3887	-17.9411	-126.2765	-43.5967	-4.1205	1.5072	-0.2149
10.173	0.8660	-0.5370	0.0259	-1.0743	-0.2548	0.3518	-0.6387	-0.2146	0.3975	0.2413	0.3585	0.3025	-5.0144	-12.9407	-3.0600	-0.0500	0.5821	0.3593	-4.1637	-12.4192	-3.2521	-0.0000	0.5547	0.3874	-17.8594	-126.2948	-43.6569	-4.1184	1.5085	-0.2149
10.184	0.8596	-0.5392	0.0299	-1.0719	-0.2511	0.3548	-0.6512	-0.2226	0.3935	0.2315	0.3723	0.2998	-4.9669	-12.9316	-2.9650	-0.0438	0.5045	0.3097	-4.1673	-12.4371	-3.2611	-0.0027	0.5572	0.3860	-17.7739	-126.3102	-43.7169	-4.1163	1.5097	-0.2149
10.195	0.8518	-0.5420	0.0346	-1.0691	-0.2467	0.3584	-0.6653	-0.2348	0.3899	0.2211	0.3760	0.2935	-5.2637	-12.9167	-2.8635	-0.0780	0.6143	0.3162	-4.1712	-12.4581	-3.2715	-0.0059	0.5602	0.3843	-17.6662	-126.3241	-43.7854	-4.1136	1.5111	-0.2149
10.205	0.8451	-0.5444	0.0385	-1.0670	-0.2428	0.3614	-0.6764	-0.2440	0.3918	0.2128	0.3893	0.2901	-5.3291	-12.4941	-3.1095	-0.0299	0.5551	0.3248	-4.1740	-12.4751	-3.2799	-0.0085	0.5627	0.3830	-17.5714	-126.3290	-43.8406	-4.1114	1.5123	-0.2149
10.217	0.8368	-0.5473	0.0432	-1.0645	-0.2382	0.3648	-0.6936	-0.2473	0.3866	0.2047	0.3968	0.2867	-5.2423	-13.3253	-3.4365	-0.0724	0.6021	0.3011	-4.2892	-12.7119	-3.5944	-0.0159	0.5347	0.3514	-18.7913	-128.9342	-46.8566	-4.1559	1.1870	-0.5274
10.227	0.8298	-0.5499	0.0470	-1.0624	-0.2341	0.3676	-0.7067	-0.2582	0.3744	0.1977	0.4033	0.2720	-5.1747	-12.9247	-3.2344	-0.0781	0.5364	0.3349	-4.2906	-12.7274	-3.6124	-0.0181	0.5357	0.3480	-18.6692	-128.9354	-46.9101	-4.1538	1.1882	-0.5274
10.238	0.8212	-0.5529	0.0514	-1.0601	-0.2293	0.3708	-0.7221	-0.2602	0.3673	0.1904	0.4117	0.2692	-5.0203	-13.8350	-3.5322	-0.0830	0.4872	0.3168	-4.2918	-12.7460	-3.6338	-0.0208	0.5369	0.3439	-18.5167	-128.9360	-46.9717	-4.1512	1.1898	-0.5274
10.249	0.8138	-0.5556	0.0549	-1.0582	-0.2252	0.3734	-0.7340	-0.2746	0.3550	0.1840	0.4145	0.2591	-4.8800	-13.5726	-3.3601	-0.0512	0.4635	0.3589	-4.2923	-12.7611	-3.6513	-0.0230	0.5379	0.3406	-18.3837	-128.9323	-47.0209	-4.1490	1.1910	-0.5274
10.260	0.8064	-0.5584	0.0585	-1.0565	-0.2211	0.3760	-0.7431	-0.2797	0.3484	0.1780	0.4151	0.2536	-5.3353	-13.9473	-3.6960	-0.0226	0.5001	0.2820	-4.2923	-12.7757	-3.6687	-0.0252	0.5389	0.3372	-18.2450	-128.9231	-47.0679	-4.1467	1.1922	-0.5275
10.271	0.7973	-0.5619	0.0626	-1.0544	-0.2160	0.3789	-0.7599	-0.2921	0.3367	0.1709	0.4108	0.2400	-5.2277	-13.7515	-3.7472	-0.0245	0.5664	0.3073	-4.2917	-12.7929	-3.6893	-0.0278	0.5401	0.3331	-18.0713	-128.9066	-47.1219	-4.1441	1.1937	-0.5275
10.282	0.7897	-0.5648	0.0660	-1.0526	-0.2119	0.3813	-0.7727	-0.2991	0.3246	0.1685	0.4164	0.2342	-5.2159	-13.9639	-3.6631	-0.0701	0.5228	0.2971	-4.2907	-12.8066	-3.7061	-0.0301	0.5411	0.3297	-17.9199	-128.8863	-47.1638	-4.1418	1.1948	-0.5275
10.293	0.7805	-0.5685	0.0699	-1.0508	-0.2068	0.3840	-0.7886	-0.3128	0.3128	0.1619	0.4173	0.2210	-5.4393	-13.4762	-3.6548	-0.0530	0.5677	0.3026	-4.2886	-12.8220	-3.7257	-0.0327	0.5423	0.3257	-17.7285	-128.8496	-47.2080	-4.1393	1.1962	-0.5275
10.304	0.7724	-0.5717	0.0730	-1.0492	-0.2026	0.3862	-0.8014	-0.3166	0.3009	0.1551	0.4240	0.2125	-5.2504	-13.6902	-3.6022	-0.0893	0.5248	0.2761	-4.2864	-12.8346	-3.7418	-0.0349	0.5433	0.3223	-17.5632	-128.8160	-47.2428	-4.1371	1.1973	-0.5275
10.315	0.7626	-0.5755	0.0765	-1.0473	-0.1975	0.3886	-0.8181	-0.3301	0.2886	0.1480	0.4317	0.1971	-5.1515	-13.3837	-3.6189	-0.0691	0.4918	0.3228	-4.2113	-13.0917	-4.0815	-0.0415	0.4996	0.2847	-16.4976	-131.6766	-50.4104	-4.1784	0.7219	-0.8828
10.325	0.7544	-0.5788	0.0792	-1.0459	-0.1932	0.3905	-0.8288	-0.3356	0.2673	0.1418	0.4258	0.1856	-5.0631	-13.7697	-3.6696	-0.0287	0.5140	0.2346	-4.2060	-13.1023	-4.1071	-0.0433	0.4985	0.2790	-16.2999	-131.6321	-50.4382	-4.1763	0.7229	-0.8828
10.336	0.7442	-0.5830	0.0822	-1.0443	-0.1882	0.3927	-0.8419	-0.3430	0.2501	0.1354	0.4253	0.1673	-5.3721	-13.6650	-3.6724	-0.0037	0.4303	0.2123	-4.1985	-13.1135	-4.1368	-0.0454	0.4971	0.2722	-16.0494	-131.5597	-50.4631	-4.1738	0.7242	-0.8828
10.346	0.7357	-0.5865	0.0846	-1.0429	-0.1840	0.3942	-0.8547	-0.3495	0.2342	0.1331	0.4163	0.1541	-5.1693	-13.8261	-3.7480	-0.0883	0.4900	0.2700	-4.1918	-13.1230	-4.1616	-0.0471	0.4959	0.2666	-15.8347	-131.5016	-50.4829	-4.1718	0.7252	-0.8828
10.356	0.7272	-0.5901	0.0869	-1.0416	-0.1799	0.3957	-0.8685	-0.3540	0.2197	0.1257	0.4105	0.1409	-5.1540	-14.0146	-3.8338	-0.0733	0.4635	0.2144	-4.1843	-13.1316	-4.1858	-0.0488	0.4948	0.2609	-15.6111	-131.4332	-50.4981	-4.1698	0.7261	-0.8829
10.366	0.7185	-0.5937	0.0889	-1.0404	-0.1758	0.3970	-0.8803	-0.3646	0.2031	0.1213	0.4009	0.1243	-5.3369	-13.7564	-3.8418	-0.0775	0.5401	0.2388	-4.1762	-13.1397	-4.2097	-0.0506	0.4936	0.2553	-15.3795	-131.3586	-50.5099	-4.1678	0.7270	-0.8829
10.377	0.7095	-0.5974	0.0908	-1.0392	-0.1718	0.3982	-0.8905	-0.3698	0.1830	0.1154	0.3994	0.1083	-5.5659	-13.8353	-3.8537	-0.1128	0.4980	0.2404	-4.1675	-13.1478	-4.2335	-0.0523	0.4924	0.2496	-15.1415	-131.2830	-50.5199	-4.1658	0.7279	-0.8829
10.387	0.7005	-0.6011	0.0926	-1.0380	-0.1678	0.3992	-0.9057	-0.3795	0.1703	0.1068	0.3983	0.0972	-5.2636	-13.6761	-3.8723	-0.0739	0.4504	0.2455	-4.1582	-13.1553	-4.2568	-0.0541	0.4913	0.2439	-14.8953	-131.2016	-50.5261	-4.1639	0.7287	-0.8829
10.397	0.6914	-0.6049	0.0943	-1.0370	-0.1639	0.4001	-0.9187	-0.3872	0.1527	0.1053	0.3917	0.0860	-5.0124	-13.6852	-4.0286	-0.0951	0.4845	0.1775	-4.1484	-13.1631	-4.2801	-0.0558	0.4901	0.2383	-14.6436	-131.1228	-50.5323	-4.1620	0.7294	-0.8829
10.408	0.6802	-0.6095	0.0959	-1.0357	-0.1592	0.4010	-0.9287	-0.3940	0.1315	0.1008	0.3843	0.0666	-3.8816	-12.0041	-2.6115	-0.0376	0.5384	0.2860	-2.6219	-11.3839	-3.1526	0.0284	0.5029	0.3157	3.7477	-109.6747	-39.2553	-3.2386	0.8788	-0.0001
10.418	0.6710	-0.6134	0.0973	-1.0347	-0.1553	0.4017	-0.9260	-0.3917	0.1197	0.0974	0.3766	0.0626	-5.8614	-14.5410	-3.9281	-0.1286	0.4935	0.1300	-3.6450	-13.0773	-4.3432	-0.0495	0.4506	0.2186	-8.4430	-129.8587	-50.8033	-4.0671	0.3363	-0.9986
10.428	0.6615	-0.6174	0.0984	-1.0337	-0.1516	0.4022	-0.9455	-0.4076	0.1060	0.0936	0.3663	0.0436	-4.7678	-13.3430	-4.1477	-0.0936	0.4779	0.1499	-3.6328	-13.0773	-4.3665	-0.0508	0.4478	0.2123	-8.2032	-129.7163	-50.7837	-4.0656	0.3369	-0.9986
10.438	0.6520	-0.6215	0.0994	-1.0328	-0.1480	0.4025	-0.9544	-0.4072	0.0866	0.0905	0.3567	0.0287	-4.5839	-13.7047	-4.1107	-0.1188	0.4267	0.1306	-3.6201	-13.0770	-4.3894	-0.0522	0.4449	0.2059	-7.9571	-129.5688	-50.7602	-4.0641	0.3374	-0.9986
10.449	0.6424	-0.6256	0.1002	-1.0319	-0.1445	0.4027	-0.9596	-0.4126	0.0707	0.0863	0.3407	0.0119	-4.5896	-13.8753	-4.4362	-0.0988	0.5090	0.1305	-3.6068	-13.0760	-4.4119	-0.0535	0.4420	0.1786	-7.7041	-129.4136	-50.7325	-4.0627	0.3379	-0.9986
10.459	0.6328	-0.6299	0.1009	-1.0310	-0.1412	0.4027	-0.9699	-0.4175	0.0521	0.0823	0.3370	-0.0184	-4.5242	-13.9501	-4.5264	-0.0881	0.3998	-0.0109	-3.5930	-13.0748	-4.4341	-0.0548	0.4391	-0.2989	-7.4458	-129.2566	-50.7020	-4.0613	0.3383	-0.9986
10.470	0.6211	-0.6350	0.1013	-1.0301	-0.1373	0.4024	-0.9792	-0.4242	0.0266	0.0789	0.3240	-0.0333	-4.4616	-14.1910	-4.4716	-0.0727	0.4219	-0.1267	-3.5757	-13.0724	-4.4600	-0.0563	0.4357	-0.3934	-7.1260	-129.0563	-50.6587	-4.0595	0.3388	-0.9986
10.481	0.6112	-0.6392	0.1014	-1.0293	-0.1341	0.4021	-0.9842	-0.4336	0.0063	0.0786	0.3122	-0.0413	-4.5698	-13.8054	-4.6243	-0.1531	0.3834	-0.2094	-3.5607	-13.0700	-4.8792	-0.0576	0.4328	-0.3998	-6.8523	-128.8834	-50.6183	-4.0581	0.3391	-0.9986
10.492	0.5993	-0.6445	0.1013	-1.0283	-0.1304	0.4015	-0.9945	-0.4435	-0.0229	0.0736	0.2949	-0.0567	-4.8126	-13.5617	-5.3692	-0.1249	0.4239	-0.3065	-3.5418	-13.0660	-5.8617	-0.0592	0.4294	-0.4076	-6.5139	-128.6643	-50.5628	-4.0564	0.3395	-0.9986
10.503	0.5893	-0.6490	0.1010	-1.0277	-0.1275	0.4008	-1.0036	-0.4469	-0.0355	0.0684	0.2883	-0.0729	-4.9530	-13.7893	-5.7278	-0.1294	0.3940	-0.3282	-3.5255	-13.0622	-5.8800	-0.0605	0.4265	-0.4140	-6.2247	-128.4751	-50.5127	-4.0549	0.3397	-0.9986
10.514	0.5772	-0.6544	0.1004	-1.0269	-0.1241	0.3999	-1.0095	-0.4464	-0.0362	0.0687	0.2707	-0.0821	-4.0615	-13.0062	-5.8109	-0.0943	0.5039	-0.3797	-3.0529	-12.9839	-5.8442	-0.0585	0.4040	-0.4203	-0.5010	-127.4250	-49.9792	-4.0212	0.1258	-1.0101
10.525	0.5671	-0.6590	0.0999	-1.0263	-0.1215	0.3989	-1.0150	-0.4598	-0.0655	0.0622	0.2603	-0.1077	-4.4604	-13.4210	-6.0682	-0.0559	0.3554	-0.3368	-3.0363	-12.9744	-5.8591	-0.0599	0.4002	-0.4268	-0.2482	-127.1768	-49.9060	-4.0200	0.1259	-1.0101
10.536	0.5569	-0.6636	0.0990	-1.0257	-0.1189	0.3977	-1.0205	-0.4660	-0.0862	0.0566	0.2445	-0.1229	-4.4652	-13.1568	-6.0193	-0.0636	0.3811	-0.3231	-3.0193	-12.9641	-5.8733	-0.0612	0.3964	-0.4333	0.0101	-126.9191	-49.8260	-4.0187	0.1259	-1.0101
10.547	0.5447	-0.6692	0.0979	-1.0250	-0.1161	0.3961	-1.0280	-0.4712	-0.1091	0.0527	0.2269	-0.1398	-4.4901	-13.3137	-5.9461	-0.0797	0.3816	-0.4098	-2.9983	-12.9507	-5.8897	-0.0628	0.3919	-0.4411	0.3265	-126.5979	-49.7237	-4.0171	0.1259	-1.0101
10.557	0.5343	-0.6739	0.0966	-1.0245	-0.1140	0.3946	-1.0334	-0.4751	-0.1302	0.0517	0.2096	-0.1567	-4.3295	-13.4472	-5.8841	-0.0823	0.4631	-0.4167	-2.9804	-12.9391	-5.9029	-0.0641	0.3881	-0.4476	0.5951	-126.3244	-49.6329	-4.0156	0.1258	-1.0101
10.568	0.5218	-0.6796	0.0950	-1.0239	-0.1115	0.3925	-1.0407	-0.4792	-0.1457	0.0489	0.2043	-0.1821	-4.1870	-13.8194	-6.1492	-0.1352	0.3124	-0.3473	-2.9583	-12.9241	-5.9180	-0.0656	0.3835	-0.4554	0.9236	-125.9847	-49.5181	-4.0136	0.1257	-1.0101
10.578	0.5113	-0.6844	0.0934	-1.0234	-0.1096	0.3906	-1.0450	-0.4836	-0.1640	0.0436	0.1796	-0.1927	-3.8492	-14.1129	-6.2733	-0.0859	0.4213	-0.4239	-2.9395	-12.9107	-5.9300	-0.0669	0.3797	-0.4620	1.2031	-125.6890	-49.4161	-4.0119	0.1255	-1.0101
10.589	0.5008	-0.6894	0.0916	-1.0230	-0.1079	0.3885	-1.0486	-0.4902	-0.1825	0.0406	0.1652	-0.2097	-4.0010	-13.8817	-6.3289	-0.1266	0.4555	-0.3746	-2.9203	-12.8962	-5.9414	-0.0681	0.3759	-0.4685	1.4878	-125.3809	-49.3078	-4.0100	0.1253	-1.0101
10.599	0.4903	-0.6944	0.0897	-1.0227	-0.1063	0.3863	-1.0520	-0.4992	-0.2057	0.0343	0.1576	-0.2243	-4.3489	-13.5498	-6.0680	-0.1255	0.3507	-0.4408	-2.9005	-12.8802	-5.9518	-0.0694	0.3721	-0.4750	1.7789	-125.0557	-49.1903	-4.0080	0.1250	-1.0100
10.609	0.4799	-0.6995	0.0874	-1.0223	-0.1049	0.3840	-1.0565	-0.5043	-0.2211	0.0316	0.1388	-0.2426	-4.3845	-13.6248	-6.2908	-0.1073	0.3576	-0.4620	-2.8803	-12.8573	-5.9617	-0.0706	0.3683	-0.4815	2.0743	-124.7215	-49.0676	-4.0058	0.1246	-1.0100
10.620	0.4671	-0.7054	0.0846	-1.0220	-0.1033	0.3809	-1.0628	-0.5131	-0.2472	0.0274	0.1203	-0.2627	-3.8004	-13.4055	-5.8858	-0.0924	0.3330	-0.4181	-2.4114	-12.8661	-5.9436	-0.0780	0.3494	-0.4901	7.7205	-124.7573	-48.6404	-4.0623	-0.0240	-1.0178
10.630	0.4564	-0.7106	0.0820	-1.0217	-0.1022	0.3782	-1.0625	-0.5172	-0.2605	0.0235	0.1016	-0.2789	-3.9691	-13.4725	-5.9250	-0.1464	0.3626	-0.4682	-2.3918	-12.8372	-5.9487	-0.0796	0.3449	-0.4966	7.9694	-124.3519	-48.4868	-4.0598	-0.0245	-1.0178
10.640	0.4458	-0.7158	0.0795	-1.0215	-0.1013	0.3754	-1.0642	-0.5207	-0.2762	0.0181	0.0864	-0.2965	-3.7944	-13.7826	-6.1133	-0.1508	0.3246	-0.4691	-2.3721	-12.8079	-5.9534	-0.0813	0.3404	-0.5032	8.2198	-123.9421	-48.3291	-4.0570	-0.0251	-1.0178
10.651	0.4351	-0.7211	0.0766	-1.0214	-0.1006	0.3723	-1.0677	-0.5275	-0.2924	0.0116	0.0660	-0.3168	-3.6822	-13.5120	-6.2257	-0.1026	0.3631	-0.4751	-2.3522	-12.7771	-5.9572	-0.0829	0.3359	-0.5098	8.4729	-123.5142	-48.1631	-4.0540	-0.0258	-1.0178
10.661	0.4244	-0.7265	0.0736	-1.0213	-0.1000	0.3691	-1.0672	-0.5331	-0.3090	0.0056	0.0505	-0.3328	-3.4239	-13.5815	-6.2794	-0.1548	0.3481	-0.4755	-2.3320	-12.7452	-5.9602	-0.1706	0.3314	-0.5163	8.7282	-123.0735	-47.9889	-4.0507	-0.0266	-1.0177
10.672	0.4117	-0.7329	0.0698	-1.0213	-0.0995	0.3649	-1.0689	-0.5431	-0.3291	-0.0042	0.0289	-0.3524	-3.5025	-13.4187	-6.2751	-0.2277	0.4015	-0.4621	-2.3077	-12.7057	-5.9629	-0.3375	0.3260	-0.5242	9.0367	-122.5299	-47.7713	-4.0464	-0.0276	-1.0177
10.683	0.4009	-0.7384	0.0663	-1.0213	-0.0993	0.3613	-1.0688	-0.5456	-0.3465	-0.0078	0.0131	-0.3697	-3.0309	-13.1211	-6.1691	-0.3178	0.3713	-0.4342	-1.8417	-12.3189	-5.8002	-0.4669	0.3196	-0.5219	14.5918	-117.8567	-45.9817	-3.9385	-0.0492	-0.9274
10.694	0.3903	-0.7439	0.0627	-1.0214	-0.0993	0.3575	-1.0640	-0.5499	-0.3600	-0.0132	-0.0095	-0.3795	-3.2240	-13.2711	-6.0820	-0.3985	0.0774	-0.4955	-1.8320	-12.2626	-5.7865	-0.6039	-0.1963	-0.5269	14.6785	-117.1446	-45.6608	-3.9268	-0.0398	-0.9172
10.705	0.3776	-0.7505	0.0582	-1.0216	-0.0996	0.3528	-1.0633	-0.5556	-0.3802	-0.0146	-0.0311	-0.3956	-3.1595	-13.1395	-5.9966	-0.4728	-0.0261	-0.4904	-1.8208	-12.1948	-5.7693	-0.6586	-0.3300	-0.5328	14.7786	-116.2866	-45.2714	-3.9125	-0.0289	-0.9052
10.715	0.3669	-0.7561	0.0542	-1.0217	-0.0999	0.3487	-1.0599	-0.5601	-0.3942	-0.0167	-0.0392	-0.4123	-3.1393	-13.0133	-5.9312	-0.5252	-0.1105	-0.5026	-1.8177	-12.2415	-5.6673	-0.6645	-0.3221	-0.5259	14.7865	-116.8040	-44.0979	-3.9542	0.1068	-0.7710
10.726	0.3542	-0.7629	0.0494	-1.0219	-0.1004	0.3437	-1.0545	-0.5689	-0.4069	-0.0225	-0.0505	-0.4260	-3.1980	-12.8475	-5.9041	-0.5463	-0.2130	-0.5281	-1.7934	-12.1843	-5.6519	-0.6666	-0.3274	-0.5318	15.0443	-116.0540	-43.7877	-3.9478	0.1044	-0.7702
10.737	0.3437	-0.7686	0.0453	-1.0222	-0.1010	0.3393	-1.0533	-0.5763	-0.4233	-0.0278	-0.0675	-0.4410	-3.1812	-12.4409	-5.5363	-0.5692	-0.2626	-0.4675	-1.7735	-12.1351	-5.6381	-0.6684	-0.3317	-0.5367	15.2542	-115.4111	-43.5195	-3.9418	0.1025	-0.7694
10.748	0.3311	-0.7756	0.0402	-1.0225	-0.1019	0.3340	-1.0509	-0.5795	-0.4337	-0.0347	-0.0859	-0.4571	-2.9630	-12.4431	-5.8234	-0.5896	-0.3399	-0.4757	-1.7499	-12.0735	-5.6201	-0.6704	-0.3370	-0.5426	15.5021	-114.6092	-43.1828	-3.9337	0.1003	-0.7681
10.758	0.3206	-0.7813	0.0358	-1.0229	-0.1028	0.3293	-1.0482	-0.5838	-0.4430	-0.0403	-0.1040	-0.4719	-3.1801	-12.5428	-5.8713	-0.6286	-0.3067	-0.4552	-1.7305	-12.0203	-5.6037	-0.6720	-0.3414	-0.5474	15.7051	-113.9184	-42.8892	-3.9262	0.0984	-0.7668
10.768	0.3101	-0.7872	0.0313	-1.0233	-0.1040	0.3245	-1.0475	-0.5880	-0.4540	-0.0472	-0.1195	-0.4827	-2.9610	-12.7648	-5.8178	-0.6552	-0.3192	-0.4404	-1.7113	-11.9656	-5.5863	-0.6735	-0.3458	-0.5522	15.9042	-113.2100	-42.5864	-3.9180	0.0966	-0.7652
10.778	0.2996	-0.7931	0.0266	-1.0239	-0.1053	0.3196	-1.0422	-0.5943	-0.4659	-0.0571	-0.1340	-0.4961	-2.6700	-12.6292	-5.6155	-0.6134	-0.2941	-0.4800	-1.6925	-11.9089	-5.5676	-0.6749	-0.3501	-0.5569	16.0992	-112.4782	-42.2712	-3.9090	0.0949	-0.7634
10.789	0.2892	-0.7990	0.0218	-1.0244	-0.1066	0.3147	-1.0378	-0.6010	-0.4802	-0.0588	-0.1468	-0.5078	-3.1243	-12.4373	-5.4745	-0.6487	-0.3350	-0.4778	-1.6739	-11.8502	-5.5477	-0.6763	-0.3545	-0.5605	16.2895	-111.7235	-41.9442	-3.8993	0.0932	-0.7614
10.799	0.2789	-0.8051	0.0171	-1.0250	-0.1082	0.3095	-1.0354	-0.6053	-0.4853	-0.0688	-0.1655	-0.5205	-3.0298	-12.5178	-5.7009	-0.6218	-0.2709	-0.5218	-1.6557	-11.7896	-5.5266	-0.6776	-0.3589	-0.5634	16.4748	-110.9453	-41.6055	-3.8887	0.0915	-0.7592
10.809	0.2686	-0.8113	0.0121	-1.0257	-0.1100	0.3043	-1.0327	-0.6104	-0.4960	-0.0711	-0.1772	-0.5344	-2.9467	-12.4100	-5.8195	-0.6640	-0.2819	-0.5433	-1.6380	-11.7262	-5.5039	-0.6789	-0.3632	-0.5663	16.6542	-110.1350	-41.2518	-3.8773	0.0899	-0.7567
10.820	0.2562	-0.8187	0.0061	-1.0266	-0.1121	0.2978	-1.0309	-0.6158	-0.5046	-0.0766	-0.1836	-0.5444	-2.9817	-12.6363	-5.7392	-0.6832	-0.3930	-0.4788	-1.6954	-11.6737	-5.3503	-0.6829	-0.3472	-0.5539	15.9319	-109.4355	-39.6585	-3.8884	0.3081	-0.5893
10.830	0.2458	-0.8249	0.0010	-1.0274	-0.1141	0.2923	-1.0287	-0.6232	-0.5151	-0.0841	-0.2053	-0.5514	-2.8525	-12.4752	-5.5065	-0.7007	-0.3006	-0.5031	-1.6706	-11.6185	-5.3230	-0.6850	-0.3510	-0.5565	16.2011	-108.7110	-39.3363	-3.8826	0.3009	-0.5914
10.840	0.2356	-0.8311	-0.0042	-1.0283	-0.1162	0.2867	-1.0234	-0.6329	-0.5251	-0.0909	-0.2123	-0.5625	-3.0603	-12.1642	-5.2634	-0.6763	-0.2835	-0.5151	-1.6460	-11.5617	-5.2946	-0.6870	-0.3548	-0.5591	16.4671	-107.9662	-39.0040	-3.8758	0.2937	-0.5930
10.851	0.2254	-0.8375	-0.0094	-1.0293	-0.1184	0.2810	-1.0197	-0.6373	-0.5282	-0.0987	-0.2191	-0.5706	-3.0903	-12.3962	-5.4274	-0.6916	-0.3517	-0.5620	-1.6217	-11.5011	-5.2643	-0.6889	-0.3586	-0.5616	16.7281	-107.1767	-38.6524	-3.8678	0.2865	-0.5943
10.862	0.2132	-0.8452	-0.0158	-1.0305	-0.1211	0.2741	-1.0198	-0.6456	-0.5372	-0.1069	-0.2348	-0.5849	-2.4972	-11.7748	-5.1640	-0.6447	-0.3416	-0.5236	-1.3236	-11.1014	-5.0694	-0.6805	-0.3613	-0.5549	20.2475	-102.3210	-36.6757	-3.7432	0.2976	-0.4927
10.873	0.2030	-0.8517	-0.0212	-1.0316	-0.1236	0.2681	-1.0120	-0.6470	-0.5410	-0.1111	-0.2476	-0.5931	-2.7092	-11.8780	-5.3492	-0.6642	-0.2661	-0.5000	-1.3215	-11.0341	-5.0347	-0.6820	-0.3646	-0.5569	20.2081	-101.4697	-36.2931	-3.7317	0.2945	-0.4927
10.884	0.1929	-0.8582	-0.0267	-1.0328	-0.1261	0.2622	-1.0061	-0.6542	-0.5461	-0.1160	-0.2557	-0.6011	-2.7218	-11.6051	-5.3193	-0.6760	-0.2592	-0.4808	-1.3200	-10.9649	-4.9987	-0.6835	-0.3679	-0.5589	20.1621	-100.5959	-35.8979	-3.7194	0.2912	-0.4927
10.895	0.1808	-0.8661	-0.0334	-1.0343	-0.1292	0.2549	-1.0005	-0.6581	-0.5528	-0.1224	-0.2650	-0.6087	-2.4147	-11.7356	-5.0999	-0.6762	-0.3449	-0.5199	-1.3188	-10.8808	-4.9545	-0.6851	-0.3719	-0.5614	20.0996	-99.5344	-35.4139	-3.7037	0.2870	-0.4927
10.905	0.1709	-0.8727	-0.0390	-1.0355	-0.1320	0.2488	-0.9926	-0.6633	-0.5554	-0.1292	-0.2775	-0.6165	-2.5731	-11.6738	-5.0791	-0.7187	-0.2502	-0.5376	-1.3183	-10.8092	-4.9168	-0.6864	-0.3753	-0.5634	20.0403	-98.6312	-35.0021	-3.6899	0.2832	-0.4927
10.916	0.1591	-0.8808	-0.0457	-1.0371	-0.1354	0.2413	-0.9861	-0.6700	-0.5628	-0.1355	-0.2864	-0.6320	-2.4389	-11.5757	-5.0250	-0.7469	-0.3630	-0.5097	-0.4984	-10.9542	-4.8235	-0.7233	-0.3787	-0.5604	29.7587	-100.3086	-34.0445	-4.0469	0.2847	-0.4352
10.926	0.1492	-0.8876	-0.0513	-1.0386	-0.1383	0.2350	-0.9697	-0.6793	-0.5654	-0.1496	-0.2981	-0.6371	-1.8656	-11.3023	-4.8252	-0.7348	-0.3762	-0.5130	-0.5069	-10.8743	-4.7770	-0.7267	-0.3822	-0.5621	29.5015	-99.2862	-33.5817	-4.0310	0.2803	-0.4352
10.936	0.1396	-0.8944	-0.0570	-1.0402	-0.1414	0.2286	-0.9559	-0.6864	-0.5640	-0.1608	-0.3127	-0.6416	-1.7326	-10.8666	-4.8628	-0.6993	-0.2945	-0.5236	-0.5161	-10.7935	-4.7299	-0.7301	-0.3857	-0.5639	29.2370	-98.2532	-33.1132	-4.0143	0.2757	-0.4352
10.946	0.1301	-0.9012	-0.0626	-1.0419	-0.1445	0.2221	-0.9423	-0.6887	-0.5622	-0.1717	-0.3181	-0.6493	-1.6413	-11.2437	-4.8910	-0.7391	-0.4451	-0.5415	-0.5258	-10.7118	-4.6820	-0.7334	-0.3892	-0.5657	28.9651	-97.2096	-32.6370	-3.9967	0.2709	-0.4352
10.957	0.1208	-0.9082	-0.0683	-1.0437	-0.1478	0.2156	-0.9279	-0.6946	-0.5642	-0.1849	-0.3336	-0.6570	-1.5477	-11.1427	-4.7830	-0.7348	-0.3470	-0.5063	-0.5361	-10.6294	-4.6337	-0.7366	-0.3927	-0.5674	28.6866	-96.1574	-32.1562	-3.9784	0.2658	-0.4352
10.967	0.1117	-0.9153	-0.0740	-1.0457	-0.1511	0.2090	-0.9146	-0.7004	-0.5687	-0.1981	-0.3434	-0.6610	-1.5348	-11.2959	-4.5560	-0.7354	-0.3150	-0.5894	-0.5472	-10.5453	-4.5844	-0.7397	-0.3962	-0.5692	28.3990	-95.0858	-31.6669	-3.9591	0.2604	-0.4352
10.977	0.1027	-0.9223	-0.0797	-1.0477	-0.1547	0.2023	-0.9010	-0.7098	-0.5704	-0.2103	-0.3530	-0.6686	-1.6572	-10.9979	-4.4903	-0.7480	-0.3479	-0.5262	-0.5587	-10.4612	-4.5351	-0.7427	-0.3998	-0.5710	28.1069	-94.0134	-31.1761	-3.9392	0.2548	-0.4352
10.988	0.0919	-0.9308	-0.0865	-1.0503	-0.1590	0.1942	-0.8843	-0.7173	-0.5670	-0.2251	-0.3581	-0.6803	-1.6684	-10.8879	-4.4276	-0.7185	-0.4057	-0.5262	-0.5734	-10.3581	-4.4745	-0.7463	-0.4041	-0.5731	27.7448	-92.7012	-30.5746	-3.9139	0.2477	-0.4352
10.998	0.0831	-0.9381	-0.0922	-1.0526	-0.1627	0.1874	-0.8685	-0.7224	-0.5654	-0.2394	-0.3781	-0.6856	-1.4534	-10.9232	-4.4945	-0.7385	-0.2723	-0.5426	-0.5863	-10.2709	-4.4233	-0.7491	-0.4078	-0.5749	27.4346	-91.5911	-30.0655	-3.8919	0.2414	-0.4352
11.009	0.0745	-0.9454	-0.0979	-1.0550	-0.1665	0.1805	-0.8522	-0.7286	-0.5676	-0.2521	-0.3823	-0.6953	-1.6914	-10.8394	-4.4245	-0.7218	-0.3853	-0.5637	-0.5997	-10.1834	-4.3719	-0.7519	-0.4114	-0.5767	27.1201	-90.4784	-29.5549	-3.8691	0.2349	-0.4352
11.019	0.0661	-0.9527	-0.1036	-1.0577	-0.1704	0.1735	-0.8385	-0.7345	-0.5646	-0.2625	-0.3935	-0.7014	-1.5864	-10.0145	-3.7028	-0.6935	-0.3060	-0.4553	-0.4305	-9.2885	-3.7452	-0.7287	-0.3588	-0.5252	28.9754	-79.7084	-23.4198	-3.5660	0.8183	0.1264
11.030	0.0563	-0.9617	-0.1102	-1.0609	-0.1751	0.1651	-0.8197	-0.7386	-0.5551	-0.2752	-0.3863	-0.6919	-1.4604	-10.2812	-3.7213	-0.7144	-0.4134	-0.5202	-0.4597	-9.1769	-3.6717	-0.7322	-0.3594	-0.5246	28.4006	-78.3264	-22.7829	-3.5399	0.8104	0.1264
11.041	0.0483	-0.9691	-0.1157	-1.0637	-0.1790	0.1582	-0.8033	-0.7453	-0.5429	-0.2867	-0.3935	-0.6909	-1.7241	-9.8106	-3.8961	-0.7161	-0.2964	-0.4638	-0.4841	-9.0834	-3.6103	-0.7350	-0.3600	-0.5240	27.9212	-77.1681	-22.2503	-3.5173	0.8034	0.1264
11.052	0.0388	-0.9781	-0.1223	-1.0674	-0.1837	0.1500	-0.7838	-0.7495	-0.5356	-0.3003	-0.3897	-0.6893	-1.6646	-9.7604	-3.6308	-0.6712	-0.3636	-0.4981	-0.5132	-8.9710	-3.5365	-0.7382	-0.3606	-0.5234	27.3476	-75.7766	-21.6102	-3.4891	0.7947	0.1264
11.063	0.0310	-0.9856	-0.1276	-1.0705	-0.1876	0.1431	-0.7688	-0.7558	-0.5264	-0.3147	-0.3937	-0.6917	-1.3975	-9.3315	-3.4701	-0.6359	-0.2943	-0.4878	-0.5373	-8.8771	-3.4747	-0.7409	-0.3612	-0.5229	26.8706	-74.6131	-21.0739	-3.4646	0.7871	0.1264
11.074	0.0234	-0.9932	-0.1329	-1.0737	-0.1915	0.1362	-0.7476	-0.7595	-0.5165	-0.3248	-0.3866	-0.6854	-1.3196	-9.2043	-3.4675	-0.6765	-0.4019	-0.5287	-0.5614	-8.7825	-3.4126	-0.7434	-0.3619	-0.5224	26.3939	-73.4426	-20.5342	-3.4393	0.7792	0.1264
11.085	0.0146	-1.0023	-0.1390	-1.0776	-0.1962	0.1280	-0.7250	-0.7621	-0.5029	-0.3359	-0.3891	-0.6860	-1.5899	-9.3273	-3.5102	-0.7678	-0.3462	-0.4827	-0.5897	-8.6703	-3.3392	-0.7464	-0.3627	-0.5218	25.8300	-72.0533	-19.8982	-3.4085	0.7696	0.1264
11.096	0.0074	-1.0100	-0.1439	-1.0811	-0.2000	0.1212	-0.7088	-0.7661	-0.4924	-0.3510	-0.3904	-0.6809	-1.4519	-9.0365	-3.5215	-0.7640	-0.3370	-0.5300	-0.6131	-8.5763	-3.2768	-0.7489	-0.3633	-0.5213	25.3615	-70.8884	-19.3667	-3.3819	0.7612	0.1264
11.106	-0.0009	-1.0192	-0.1499	-1.0854	-0.2047	0.1129	-0.6906	-0.7738	-0.4874	-0.3713	-0.3908	-0.6796	-1.4652	-8.5068	-3.0673	-0.6888	-0.3183	-0.5143	-0.6411	-8.4629	-3.1983	-0.7517	-0.3642	-0.5206	24.8020	-69.4845	-18.7252	-3.3487	0.7508	0.1264
11.116	-0.0076	-1.0270	-0.1547	-1.0891	-0.2086	0.1062	-0.6867	-0.7708	-0.4833	-0.3729	-0.3945	-0.6760	-2.0688	-8.1459	-2.8273	-0.6426	-0.2891	-0.4742	-0.5999	-7.7380	-2.7401	-0.7298	-0.3231	-0.4830	25.2054	-60.7933	-14.2849	-3.0894	1.1856	0.5243
11.127	-0.0143	-1.0348	-0.1595	-1.0929	-0.2125	0.0995	-0.6633	-0.7699	-0.4658	-0.3832	-0.3795	-0.6662	-1.4161	-8.3032	-2.6767	-0.7435	-0.3035	-0.5087	-0.6278	-7.6406	-2.6668	-0.7320	-0.3215	-0.4809	24.6648	-59.6130	-13.7438	-3.0621	1.1766	0.5243
11.137	-0.0208	-1.0425	-0.1641	-1.0969	-0.2162	0.0929	-0.6442	-0.7740	-0.4493	-0.3938	-0.3704	-0.6589	-1.6570	-8.1210	-2.5552	-0.7071	-0.2980	-0.5119	-0.6547	-7.5448	-2.5944	-0.7342	-0.3199	-0.4787	24.1380	-58.4525	-13.2122	-3.0341	1.1673	0.5243
11.148	-0.0284	-1.0518	-0.1695	-1.1018	-0.2207	0.0851	-0.6224	-0.7776	-0.4334	-0.4055	-0.3578	-0.6507	-1.4091	-7.4942	-2.2839	-0.6985	-0.2866	-0.4834	-0.6857	-7.4306	-2.5081	-0.7367	-0.3180	-0.4762	23.5194	-57.0690	-12.5791	-2.9997	1.1560	0.5243
11.158	-0.0346	-1.0596	-0.1737	-1.1060	-0.2242	0.0786	-0.6040	-0.7786	-0.4177	-0.4145	-0.3556	-0.6435	-1.0577	-7.5845	-2.1867	-0.7019	-0.2472	-0.4620	-0.7108	-7.3351	-2.4366	-0.7387	-0.3164	-0.4740	23.0128	-55.9127	-12.0558	-2.9703	1.1462	0.5243
11.169	-0.0405	-1.0675	-0.1777	-1.1102	-0.2277	0.0721	-0.5824	-0.7764	-0.4024	-0.4294	-0.3395	-0.6320	-1.2059	-7.6572	-2.2915	-0.6913	-0.2687	-0.4386	-0.7351	-7.2399	-2.3654	-0.7407	-0.3149	-0.4719	22.5161	-54.7597	-11.5358	-2.9405	1.1363	0.5243
11.180	-0.0473	-1.0767	-0.1824	-1.1154	-0.2317	0.0646	-0.5599	-0.7784	-0.3812	-0.4477	-0.3318	-0.6211	-1.2172	-7.5658	-2.4720	-0.6978	-0.3106	-0.4381	-0.7628	-7.1278	-2.2814	-0.7430	-0.3131	-0.4693	21.9386	-53.4003	-10.9251	-2.9043	1.1243	0.5243
11.190	-0.0527	-1.0844	-0.1862	-1.1199	-0.2350	0.0585	-0.5424	-0.7818	-0.3690	-0.4628	-0.3273	-0.6133	-1.3425	-7.4156	-2.1311	-0.6545	-0.2511	-0.4622	-0.7847	-7.0352	-2.2118	-0.7449	-0.3115	-0.4672	21.4702	-52.2783	-10.4213	-2.8733	1.1140	0.5243
11.201	-0.0580	-1.0923	-0.1898	-1.1246	-0.2381	0.0525	-0.5238	-0.7818	-0.3504	-0.4710	-0.3162	-0.6068	-1.3571	-7.7538	-2.5293	-0.6806	-0.3123	-0.4688	-0.8059	-6.9425	-2.1428	-0.7467	-0.3101	-0.4651	21.0111	-51.1552	-9.9219	-2.8417	1.1035	0.5243
11.212	-0.0641	-1.1018	-0.1939	-1.1304	-0.2419	0.0453	-0.5026	-0.7826	-0.3368	-0.4817	-0.3080	-0.5973	-1.4151	-7.6601	-2.3837	-0.6697	-0.3393	-0.4772	-2.1304	-6.9615	-2.5336	-0.6919	-0.3570	-0.5117	4.9501	-51.3707	-13.9418	-2.2019	0.5730	0.0000
11.223	-0.0691	-1.1097	-0.1973	-1.1352	-0.2449	0.0392	-0.4913	-0.7826	-0.3225	-0.4856	-0.2996	-0.5873	-0.9028	-6.8459	-2.0264	-0.7181	-0.2625	-0.3830	-0.8650	-6.1589	-1.6892	-0.7249	-0.2748	-0.4322	19.7059	-41.7704	-5.8260	-2.5173	1.4178	0.8244
11.233	-0.0738	-1.1174	-0.2005	-1.1401	-0.2478	0.0334	-0.4656	-0.7829	-0.3085	-0.4996	-0.2873	-0.5695	-1.7300	-6.7238	-1.7191	-0.6697	-0.2654	-0.3767	-0.8638	-6.0656	-1.6169	-0.7256	-0.2715	-0.4288	19.2509	-40.6678	-5.3364	-2.4851	1.4069	0.8244
11.244	-0.0792	-1.1268	-0.2040	-1.1461	-0.2512	0.0267	-0.4468	-0.7841	-0.2854	-0.5167	-0.2651	-0.5524	-1.7151	-6.4126	-1.6342	-0.7277	-0.2758	-0.4628	-0.8608	-5.9548	-1.5315	-0.7242	-0.2675	-0.4248	18.7252	-39.3573	-4.7626	-2.4462	1.3937	0.8244
11.255	-0.0835	-1.1348	-0.2068	-1.1513	-0.2537	0.0213	-0.4304	-0.7814	-0.2705	-0.5319	-0.2517	-0.5425	-1.4050	-6.2164	-1.4734	-0.6248	-0.2535	-0.3930	-0.8571	-5.8624	-1.4606	-0.7228	-0.2643	-0.4215	18.3008	-38.2646	-4.2862	-2.4126	1.3824	0.8244
11.266	-0.0885	-1.1441	-0.2100	-1.1578	-0.2566	0.0149	-0.4081	-0.7831	-0.2501	-0.5411	-0.2323	-0.5253	-1.2117	-5.6807	-1.1273	-0.5903	-0.1888	-0.4444	-0.8509	-5.7532	-1.3768	-0.7211	-0.2604	-0.4174	17.8130	-36.9736	-3.7279	-2.3718	1.3687	0.8244
11.277	-0.0925	-1.1519	-0.2123	-1.1633	-0.2589	0.0097	-0.3867	-0.7778	-0.2282	-0.5419	-0.2169	-0.5139	-1.0008	-5.8654	-1.2150	-0.7104	-0.2396	-0.4311	-0.8442	-5.6637	-1.3080	-0.7197	-0.2572	-0.4141	17.4243	-35.9162	-3.2728	-2.3373	1.3572	0.8244
11.288	-0.0963	-1.1597	-0.2144	-1.1688	-0.2609	0.0046	-0.3637	-0.7747	-0.2091	-0.5514	-0.2029	-0.4993	-0.9242	-5.9003	-1.1550	-0.6799	-0.2314	-0.4116	-0.8363	-5.5752	-1.2402	-0.7183	-0.2539	-0.4104	17.0505	-34.8705	-2.8277	-2.3028	1.3458	0.8244
11.299	-0.1004	-1.1690	-0.2168	-1.1755	-0.2633	-0.0013	-0.3402	-0.7730	-0.1878	-0.5674	-0.1872	-0.4836	-1.0177	-5.8415	-1.0982	-0.7337	-0.2398	-0.3832	-0.8253	-5.4697	-1.1599	-0.7165	-0.2501	-0.4040	16.6201	-33.6231	-2.3039	-2.2611	1.3319	0.8244
11.309	-0.1037	-1.1767	-0.2186	-1.1812	-0.2651	-0.0060	-0.3208	-0.7719	-0.1697	-0.5829	-0.1748	-0.4704	-1.2121	-5.6270	-0.8503	-0.6936	-0.1496	-0.3874	-0.8148	-5.3827	-1.0937	-0.7150	-0.2469	-0.3987	16.2772	-32.5960	-1.8743	-2.2258	1.3203	0.8244
11.320	-0.1075	-1.1860	-0.2205	-1.1883	-0.2670	-0.0116	-0.3033	-0.7694	-0.1438	-0.5895	-0.1514	-0.4553	-0.9689	-4.9238	-0.7797	-0.6930	-0.2381	-0.3362	-0.8958	-4.7186	-0.7782	-0.6860	-0.2208	-0.3715	14.8093	-24.6784	0.9778	-1.8958	1.5412	1.0455
11.331	-0.1103	-1.1937	-0.2219	-1.1943	-0.2684	-0.0160	-0.2814	-0.7601	-0.1265	-0.6000	-0.1357	-0.4349	-1.3416	-5.3172	-0.6543	-0.6330	-0.2282	-0.3921	-0.8843	-4.6316	-0.7122	-0.6841	-0.2163	-0.3647	14.4921	-23.6812	1.3888	-1.8602	1.5295	1.0455
11.342	-0.1130	-1.2013	-0.2231	-1.2004	-0.2696	-0.0203	-0.2654	-0.7599	-0.1085	-0.6020	-0.1190	-0.4177	-1.0384	-4.7891	-0.3708	-0.6458	-0.1909	-0.3334	-0.8715	-4.5456	-0.6469	-0.6822	-0.2117	-0.3580	14.1899	-22.6955	1.7923	-1.8242	1.5177	1.0455
11.353	-0.1160	-1.2105	-0.2243	-1.2077	-0.2709	-0.0252	-0.2418	-0.7576	-0.0851	-0.6158	-0.0949	-0.3990	-1.0969	-4.3766	-0.2139	-0.6158	-0.1507	-0.3437	-0.8547	-4.4430	-0.5696	-0.6799	-0.2063	-0.3499	13.8456	-21.5199	2.2657	-1.7811	1.5037	1.0455
11.364	-0.1183	-1.2180	-0.2250	-1.2138	-0.2717	-0.0290	-0.2246	-0.7515	-0.0620	-0.6288	-0.0715	-0.3817	-0.8723	-4.2278	-0.3334	-0.6694	-0.1560	-0.3222	-0.8392	-4.3598	-0.5070	-0.6781	-0.2017	-0.3431	13.5769	-20.5684	2.6431	-1.7455	1.4921	1.0455
11.374	-0.1208	-1.2269	-0.2256	-1.2215	-0.2725	-0.0335	-0.1997	-0.7420	-0.0373	-0.6388	-0.0461	-0.3629	-1.1674	-4.4952	-0.3648	-0.5938	-0.2216	-0.3158	-0.8189	-4.2617	-0.4332	-0.6757	-0.1963	-0.3350	13.2734	-19.4468	3.0829	-1.7018	1.4782	1.0455
11.385	-0.1227	-1.2342	-0.2259	-1.2280	-0.2728	-0.0370	-0.1815	-0.7389	-0.0187	-0.6413	-0.0296	-0.3476	-1.0821	-4.3160	-0.1866	-0.5839	-0.2100	-0.3142	-0.8008	-4.1814	-0.3730	-0.6738	-0.1917	-0.3283	13.0360	-18.5305	3.4357	-1.6655	1.4666	1.0455
11.396	-0.1247	-1.2430	-0.2259	-1.2357	-0.2730	-0.0410	-0.1633	-0.7346	0.0123	-0.6496	-0.0080	-0.3233	-0.4169	-4.1873	0.3955	-0.6784	-0.1661	-0.3252	-0.7775	-4.0866	0.7373	-0.6714	-0.0347	-0.3202	12.7682	-17.4480	3.8481	-1.6219	1.4528	1.0455
11.407	-0.1262	-1.2504	-0.2256	-1.2422	-0.2729	-0.0442	-0.1403	-0.7278	0.0384	-0.6670	0.0264	-0.3068	-0.6892	-4.3440	0.3214	-0.6567	0.1509	-0.2915	-0.7571	-4.0084	1.1162	-0.6695	0.4589	-0.3134	12.5585	-16.5561	4.1777	-1.5859	1.4415	1.0455
11.418	-0.1275	-1.2577	-0.2252	-1.2489	-0.2726	-0.0471	-0.1262	-0.7257	0.0411	-0.6762	0.0316	-0.2943	-1.9638	-4.9370	-0.0338	-0.5380	0.0621	-0.3887	-0.9747	-3.5686	1.2178	-0.6386	0.4602	-0.3072	9.6352	-11.3290	4.9933	-1.2429	1.4156	1.0586
11.429	-0.1289	-1.2663	-0.2246	-1.2571	-0.2722	-0.0505	-0.1116	-0.7124	0.0617	-0.6738	0.0455	-0.2718	-0.8923	-4.3377	0.8562	-0.6201	0.2594	-0.3051	-0.9535	-3.4753	1.2835	-0.6355	0.4650	-0.2990	9.4399	-10.2973	5.3699	-1.1986	1.4022	1.0586
11.439	-0.1299	-1.2734	-0.2239	-1.2639	-0.2717	-0.0532	-0.0960	-0.7108	0.0748	-0.6737	0.0627	-0.2589	-0.5726	-3.9347	1.0972	-0.6449	0.4067	-0.2398	-0.9349	-3.3984	1.3374	-0.6329	0.4690	-0.2921	9.2878	-9.4469	5.6750	-1.1619	1.3911	1.0586
11.450	-0.1309	-1.2819	-0.2229	-1.2719	-0.2708	-0.0561	-0.0765	-0.7025	0.0963	-0.6862	0.0861	-0.2336	-0.4199	-3.5805	1.0406	-0.6581	0.5122	-0.2857	-0.9117	-3.3068	1.4012	-0.6298	0.4738	-0.2839	9.1170	-8.4344	6.0332	-1.1179	1.3779	1.0586
11.461	-0.1315	-1.2889	-0.2219	-1.2788	-0.2698	-0.0584	-0.0589	-0.6928	0.1101	-0.6971	0.1086	-0.2220	-0.7811	-3.6611	1.2791	-0.5998	0.4863	-0.2122	-0.8915	-3.2317	1.4533	-0.6272	0.4778	-0.2771	8.9850	-7.6060	6.3210	-1.0811	1.3670	1.0586
11.472	-0.1320	-1.2958	-0.2207	-1.2859	-0.2686	-0.0604	-0.0451	-0.6880	0.1289	-0.7001	0.1322	-0.1980	-0.7212	-3.4377	1.2866	-0.6058	0.4752	-0.2881	-0.8705	-3.1578	1.5044	-0.6246	0.4818	-0.2703	8.8620	-6.7911	6.5992	-1.0439	1.3561	1.0586
11.483	-0.1324	-1.3039	-0.2190	-1.2943	-0.2668	-0.0627	-0.0276	-0.6808	0.1490	-0.6952	0.1581	-0.1816	-0.5442	-3.2334	1.4163	-0.6421	0.3560	-0.2402	-0.8443	-3.0720	1.5638	-0.6215	0.4866	-0.2621	8.7267	-5.8489	6.9142	-0.9997	1.3432	1.0586
11.493	-0.1326	-1.3107	-0.2174	-1.3012	-0.2652	-0.0643	-0.0116	-0.6716	0.1687	-0.7009	0.1691	-0.1629	-0.5077	-3.2758	1.1522	-0.7022	0.4847	-0.2355	-0.4760	-3.0006	1.6125	-0.6189	0.4906	-0.2552	8.6218	-5.0643	7.1688	-0.9633	1.3327	1.0586
11.504	-0.1326	-1.3188	-0.2152	-1.3097	-0.2630	-0.0661	0.0140	-0.6631	0.1873	-0.7160	0.1973	-0.1439	1.1265	-3.1892	1.4401	-0.6113	0.5174	-0.2131	2.1940	-2.9170	1.6696	-0.6159	0.4955	-0.2470	8.5065	-4.1475	7.4612	-0.9197	1.3203	1.0586
11.515	-0.1323	-1.3254	-0.2132	-1.3170	-0.2609	-0.0675	0.0247	-0.6559	0.2055	-0.7199	0.2181	-0.1269	1.0578	-2.8616	1.5532	-0.5433	0.4418	-0.1944	2.1281	-2.8216	1.6736	-0.6060	0.4922	-0.2457	7.3301	-3.0771	7.2804	-0.8055	1.2311	1.0005
11.526	-0.1321	-1.3319	-0.2111	-1.3242	-0.2586	-0.0687	0.0304	-0.6476	0.2140	-0.7114	0.2337	-0.1133	1.5255	-2.6756	1.5501	-0.5830	0.3801	-0.1513	1.9608	-2.6987	1.6265	-0.5882	0.4804	-0.2510	5.0561	-1.6898	6.6623	-0.6113	1.0608	0.8823
11.537	-0.1316	-1.3396	-0.2085	-1.3327	-0.2557	-0.0698	0.0456	-0.6368	0.2267	-0.7178	0.2488	-0.0923	1.6549	-2.7289	1.6393	-0.6173	0.4401	-0.2080	1.9825	-2.6177	1.6718	-0.5844	0.4841	-0.2442	4.9912	-0.8220	6.9222	-0.5683	1.0491	0.8823
11.547	-0.1311	-1.3459	-0.2061	-1.3398	-0.2531	-0.0707	0.0569	-0.6278	0.2427	-0.7264	0.2634	-0.0796	1.8189	-2.5673	1.5727	-0.5752	0.4684	-0.2047	2.0011	-2.5523	1.7081	-0.5813	0.4873	-0.2385	4.9422	-0.1234	7.1257	-0.5330	1.0396	0.8823
11.558	-0.1303	-1.3534	-0.2031	-1.3486	-0.2497	-0.0715	0.0686	-0.6187	0.2558	-0.7250	0.2832	-0.0602	2.2806	-2.3606	1.6941	-0.5350	0.4287	-0.2517	2.0237	-2.4744	1.7512	-0.5774	0.4910	-0.2316	4.8882	0.7079	7.3640	-0.4894	1.0279	0.8823
11.569	-0.1295	-1.3594	-0.2006	-1.3559	-0.2468	-0.0720	0.0826	-0.6078	0.2685	-0.7174	0.2965	-0.0505	2.3895	-2.4078	1.7310	-0.6024	0.4998	-0.1671	2.0429	-2.4113	1.7858	-0.5743	0.4942	-0.2259	4.8477	1.3780	7.5501	-0.4539	1.0186	0.8823
11.580	-0.1284	-1.3666	-0.1973	-1.3644	-0.2431	-0.0726	0.0950	-0.5994	0.2827	-0.7211	0.3179	-0.0328	1.9734	-2.2258	1.8751	-0.6177	0.4779	-0.1271	2.0664	-2.3377	1.8260	-0.5706	0.4980	-0.2191	4.8039	2.1576	7.7595	-0.4126	1.0077	0.8823
11.591	-0.1274	-1.3726	-0.1943	-1.3717	-0.2399	-0.0728	0.1036	-0.5902	0.2985	-0.7284	0.3327	-0.0177	1.9595	-2.1706	1.6168	-0.5658	0.4808	-0.1239	2.0863	-2.2767	1.8587	-0.5676	0.5012	-0.2134	4.7707	2.8038	7.9275	-0.3780	0.9987	0.8823
11.602	-0.1264	-1.3785	-0.1913	-1.3790	-0.2365	-0.0728	0.1138	-0.5801	0.3072	-0.7287	0.3528	0.0012	2.3148	-2.2487	1.7727	-0.4897	0.5036	0.0950	2.1064	-2.2170	1.8907	-0.5645	0.5044	0.1133	4.7407	3.4333	8.0877	-0.3433	0.9896	0.8823
11.612	-0.1249	-1.3854	-0.1875	-1.3877	-0.2322	-0.0726	0.1279	-0.5688	0.3240	-0.7241	0.3677	0.0317	1.9882	-2.3301	1.6575	-0.5491	0.5413	0.0900	2.1309	-2.1472	1.9278	-0.5609	0.5082	0.3778	4.7086	4.1671	8.2672	-0.3023	0.9791	0.8823
11.624	-0.1235	-1.3910	-0.1842	-1.3949	-0.2284	-0.0723	0.1341	-0.5587	0.3302	-0.7259	0.3853	0.0323	2.0638	-2.0595	1.7269	-0.5245	0.4717	0.1590	1.9507	-1.8970	1.8950	-0.5343	0.4902	0.3713	2.3531	7.0617	7.8387	-0.0194	0.7503	0.7592
11.634	-0.1218	-1.3976	-0.1802	-1.4036	-0.2236	-0.0719	0.1453	-0.5488	0.3384	-0.7258	0.3943	0.0418	1.9869	-1.8660	1.7665	-0.4997	0.4627	0.2337	1.9681	-1.8289	1.9230	-0.5301	0.4931	0.3771	2.3365	7.7519	7.9958	0.0202	0.7405	0.7592
11.645	-0.1203	-1.4030	-0.1767	-1.4109	-0.2196	-0.0714	0.1507	-0.5367	0.3459	-0.7194	0.4112	0.0554	2.0193	-1.7818	1.8782	-0.5228	0.3767	0.2429	1.9827	-1.7732	1.9457	-0.5265	0.4955	0.3820	2.3244	8.3146	8.1202	0.0533	0.7323	0.7592
11.656	-0.1185	-1.4094	-0.1725	-1.4195	-0.2146	-0.0707	0.1606	-0.5229	0.3547	-0.7105	0.4199	0.0671	2.1265	-1.8774	1.8876	-0.5820	0.4597	0.3204	2.0004	-1.7080	1.9719	-0.5224	0.4984	0.3878	2.3118	8.9706	8.2596	0.0923	0.7227	0.7592
11.667	-0.1168	-1.4145	-0.1689	-1.4266	-0.2103	-0.0699	0.1663	-0.5113	0.3656	-0.7105	0.4321	0.0846	2.2388	-1.9503	1.6615	-0.5988	0.4584	0.3387	2.0153	-1.6553	1.9926	-0.5190	0.5008	0.3927	2.3029	9.4971	8.3648	0.1237	0.7151	0.7592
11.678	-0.1151	-1.4196	-0.1652	-1.4337	-0.2059	-0.0690	0.1751	-0.5013	0.3721	-0.7138	0.4420	0.0939	1.9553	-1.7411	1.8036	-0.5499	0.5142	0.3513	2.0302	-1.6036	2.0129	-0.5157	0.5033	0.3976	2.2951	10.0118	8.4658	0.1550	0.7075	0.7592
11.688	-0.1129	-1.4256	-0.1607	-1.4423	-0.2005	-0.0679	0.1836	-0.4898	0.3775	-0.7094	0.4597	0.1072	1.9580	-1.4604	1.9556	-0.4404	0.5071	0.4342	2.0483	-1.5299	2.0360	-0.5117	0.5062	0.4034	2.2873	10.6022	8.5738	0.1926	0.6984	0.7592
11.699	-0.1111	-1.4304	-0.1569	-1.4495	-0.1959	-0.0667	0.1881	-0.4815	0.3880	-0.6996	0.4770	0.1268	2.1443	-1.1132	1.9582	-0.4998	0.4574	0.3709	2.0635	-1.4685	2.0544	-0.5084	0.5087	0.4083	2.2819	11.0829	8.6570	0.2233	0.6911	0.7592
11.710	-0.1087	-1.4361	-0.1522	-1.4577	-0.1900	-0.0650	0.2005	-0.4675	0.3955	-0.7019	0.4916	0.1418	2.0855	-1.1397	1.9850	-0.5203	0.4938	0.3085	2.0818	-1.3972	2.0751	-0.5046	0.5117	0.4141	2.2766	11.6307	8.7415	0.2582	0.6829	0.7592
11.721	-0.1067	-1.4407	-0.1481	-1.4647	-0.1851	-0.0636	0.2045	-0.4553	0.4014	-0.7041	0.4962	0.1532	1.7703	-1.0347	1.7510	-0.4595	0.4641	0.3005	1.8649	-1.2183	1.9631	-0.4768	0.4798	0.3980	-0.4393	13.4889	7.5899	0.5470	0.3163	0.5433
11.732	-0.1042	-1.4460	-0.1434	-1.4732	-0.1790	-0.0617	0.2048	-0.4386	0.4041	-0.6901	0.5060	0.1615	2.4380	-1.1533	1.8063	-0.4558	0.4524	0.3517	1.8733	-1.1458	1.9733	-0.4722	0.4805	0.4022	-0.4375	13.9988	7.6606	0.5818	0.3083	0.5433
11.743	-0.1021	-1.4503	-0.1394	-1.4800	-0.1740	-0.0601	0.2139	-0.4256	0.4042	-0.6788	0.5109	0.1700	1.9788	-1.0469	1.9482	-0.4656	0.4556	0.3625	1.8804	-1.0870	1.9810	-0.4684	0.4810	0.4056	-0.4358	14.4050	7.7117	0.6101	0.3019	0.5433
11.754	-0.0999	-1.4545	-0.1354	-1.4867	-0.1688	-0.0583	0.2164	-0.4161	0.4047	-0.6746	0.5156	0.1774	1.7508	-0.6839	1.9904	-0.5276	0.5094	0.3802	1.8875	-1.0295	1.9880	-0.4647	0.4815	0.4091	-0.4340	14.7945	7.7558	0.6372	0.2958	0.5433
11.764	-0.0973	-1.4593	-0.1305	-1.4947	-0.1625	-0.0561	0.2194	-0.4010	0.4094	-0.6712	0.5288	0.1904	2.2026	-0.7035	1.8473	-0.4598	0.4145	0.3433	1.8960	-0.9629	1.9951	-0.4604	0.4821	0.4133	-0.4317	15.2335	7.7952	0.6687	0.2887	0.5433
11.774	-0.0951	-1.4632	-0.1263	-1.5015	-0.1572	-0.0542	0.2214	-0.3849	0.4120	-0.6633	0.5356	0.1986	2.0014	-0.9342	1.8949	-0.4659	0.3936	0.3463	1.9031	-0.9088	2.0004	-0.4568	0.4826	0.4168	-0.4298	15.5832	7.8226	0.6948	0.2829	0.5433
11.785	-0.0929	-1.4671	-0.1221	-1.5081	-0.1518	-0.0522	0.2233	-0.3749	0.4125	-0.6531	0.5376	0.2006	2.2025	-0.6447	1.9042	-0.3977	0.4349	0.4787	1.9102	-0.8559	2.0049	-0.4533	0.4832	0.4202	-0.4278	15.9178	7.8423	0.7206	0.2772	0.5433
11.795	-0.0906	-1.4708	-0.1179	-1.5145	-0.1464	-0.0500	0.2270	-0.3609	0.4156	-0.6409	0.5385	0.2162	2.2982	-0.7403	1.7135	-0.5219	0.4534	0.3422	1.9173	-0.8041	2.0091	-0.4498	0.4837	0.4237	-0.4257	16.2402	7.8579	0.7452	0.2718	0.5433
11.805	-0.0878	-1.4750	-0.1129	-1.5221	-0.1399	-0.0474	0.2300	-0.3438	0.4203	-0.6363	0.5499	0.2226	2.0901	-0.8996	1.7253	-0.4791	0.4502	0.4065	1.9258	-0.7442	2.0129	-0.4458	0.4844	0.4279	-0.4231	16.5993	7.8654	0.7735	0.2657	0.5433
11.815	-0.0854	-1.4784	-0.1088	-1.5284	-0.1344	-0.0451	0.2333	-0.3342	0.4173	-0.6364	0.5621	0.2347	2.0405	-0.7027	1.7780	-0.4309	0.4171	0.3441	1.7000	-0.9333	1.7402	-0.4322	0.4385	0.3975	-3.1781	14.0381	5.1803	0.9058	-0.2361	0.1852
11.826	-0.0832	-1.4816	-0.1047	-1.5348	-0.1288	-0.0428	0.2330	-0.3205	0.4122	-0.6248	0.5533	0.2354	1.6882	-0.9352	1.5596	-0.4207	0.4389	0.3504	1.6969	-0.8870	1.7334	-0.4283	0.4377	0.3987	-3.1742	14.2998	5.1741	0.9289	-0.2410	0.1852
11.836	-0.0808	-1.4847	-0.1006	-1.5410	-0.1232	-0.0404	0.2314	-0.3109	0.4077	-0.6097	0.5466	0.2374	1.8414	-0.6954	1.6285	-0.3748	0.4789	0.3665	1.6938	-0.8420	1.7262	-0.4245	0.4369	0.3999	-3.1705	14.5473	5.1631	0.9512	-0.2456	0.1852
11.846	-0.0785	-1.4877	-0.0965	-1.5470	-0.1177	-0.0380	0.2296	-0.2960	0.4025	-0.5979	0.5484	0.2418	2.1907	-0.8432	1.5866	-0.4094	0.4247	0.3525	1.6906	-0.7982	1.7185	-0.4207	0.4362	0.4010	-3.1671	14.7802	5.1482	0.9727	-0.2501	0.1852
11.856	-0.0762	-1.4906	-0.0925	-1.5529	-0.1122	-0.0355	0.2318	-0.2873	0.4008	-0.5905	0.5459	0.2464	1.9112	-0.5481	1.6347	-0.4339	0.4861	0.3466	1.6875	-0.7555	1.7106	-0.4171	0.4354	0.4022	-3.1639	14.9993	5.1307	0.9932	-0.2543	0.1852
11.867	-0.0739	-1.4933	-0.0885	-1.5587	-0.1068	-0.0331	0.2296	-0.2715	0.3978	-0.5812	0.5420	0.2505	1.9541	-0.8553	1.3612	-0.4107	0.4932	0.3263	1.6843	-0.7146	1.7018	-0.4135	0.4347	0.4034	-3.1610	15.1979	5.1036	1.0130	-0.2584	0.1852
11.877	-0.0717	-1.4959	-0.0846	-1.5646	-0.1014	-0.0305	0.2299	-0.2626	0.3906	-0.5727	0.5494	0.2520	1.9560	-0.5102	1.5087	-0.3216	0.4081	0.3633	1.6812	-0.6739	1.6930	-0.4099	0.4340	0.4046	-3.1582	15.3932	5.0775	1.0329	-0.2625	0.1852
11.887	-0.0690	-1.4990	-0.0798	-1.5713	-0.0948	-0.0275	0.2277	-0.2455	0.3868	-0.5520	0.5482	0.2566	1.7459	-0.7407	1.3378	-0.3814	0.3858	0.3744	1.6773	-0.6260	1.6820	-0.4056	0.4331	0.4060	-3.1550	15.6159	5.0420	1.0559	-0.2671	0.1852
11.898	-0.0667	-1.5014	-0.0760	-1.5768	-0.0894	-0.0250	0.2230	-0.2355	0.3798	-0.5405	0.5414	0.2582	2.1184	-0.6011	1.4207	-0.4130	0.4061	0.3737	1.6741	-0.5877	1.6726	-0.4022	0.4324	0.4072	-3.1525	15.7834	5.0098	1.0743	-0.2708	0.1852
11.909	-0.0645	-1.5037	-0.0722	-1.5821	-0.0840	-0.0224	0.2236	-0.2240	0.3727	-0.5360	0.5348	0.2618	1.7169	-0.4090	1.5950	-0.4507	0.4464	0.3410	1.6709	-0.5509	1.6626	-0.3988	0.4317	0.4084	-3.1501	15.9326	4.9709	1.0916	-0.2742	0.1852
11.919	-0.0623	-1.5059	-0.0685	-1.5873	-0.0786	-0.0197	0.2182	-0.2088	0.3682	-0.5327	0.5362	0.2637	1.3468	-0.7208	1.2110	-0.3160	0.3009	0.3474	1.4290	-0.6628	1.4047	-0.3791	0.3776	0.3741	-5.9496	14.2963	2.5341	1.2817	-0.8446	-0.1845
11.930	-0.0598	-1.5083	-0.0642	-1.5936	-0.0724	-0.0166	0.2074	-0.1982	0.3528	-0.5112	0.5188	0.2578	1.7704	-0.0101	1.3431	-0.3346	0.3753	0.3251	1.4130	-0.6199	1.3819	-0.3742	0.3749	0.3727	-5.9465	14.4518	2.4855	1.3018	-0.8486	-0.1845
11.941	-0.0577	-1.5102	-0.0607	-1.5987	-0.0672	-0.0140	0.2030	-0.1841	0.3407	-0.4922	0.5070	0.2561	1.3823	-0.0907	1.4059	-0.3178	0.4017	0.3079	1.3996	-0.5852	1.3627	-0.3679	0.3727	0.3715	-5.9442	14.5679	2.4435	1.3183	-0.8518	-0.1845
11.952	-0.0553	-1.5123	-0.0567	-1.6044	-0.0612	-0.0111	0.1958	-0.1643	0.3302	-0.4693	0.4908	0.2484	1.5050	-0.5237	1.1853	-0.3313	0.4326	0.3566	1.3836	-0.5450	1.3393	-0.3591	0.3693	0.3701	-5.9417	14.6915	2.3890	1.3366	-0.8553	-0.1845
11.963	-0.0534	-1.5139	-0.0535	-1.6091	-0.0563	-0.0085	0.1919	-0.1556	0.3178	-0.4572	0.4813	0.2494	1.5209	-0.0631	1.3747	-0.3341	0.3614	0.3112	1.3701	-0.5126	1.3198	-0.3518	0.3660	0.3689	-5.9398	14.7796	2.3430	1.3511	-0.8581	-0.1845
11.974	-0.0511	-1.5156	-0.0498	-1.6144	-0.0506	-0.0056	0.1836	-0.1400	0.3067	-0.4423	0.4623	0.2423	1.3425	-0.0633	1.2770	-0.3478	0.4480	0.4085	1.3540	-0.4758	1.2957	-0.3432	0.3622	0.3675	-5.9378	14.8625	2.2824	1.3672	-0.8611	-0.1845
11.985	-0.0494	-1.5169	-0.0468	-1.6187	-0.0460	-0.0031	0.1764	-0.1252	0.2953	-0.4315	0.4527	0.2428	1.3137	-0.1212	1.2835	-0.3126	0.3874	0.3333	1.3406	-0.4459	1.2757	-0.3360	0.3589	0.3663	-5.9362	14.9215	2.2317	1.3802	-0.8635	-0.1845
11.996	-0.0477	-1.5180	-0.0440	-1.6229	-0.0416	-0.0007	0.1702	-0.1109	0.2843	-0.4202	0.4492	0.2365	1.5510	-0.4864	1.2263	-0.2840	0.3448	0.3244	1.3271	-0.4172	1.2555	-0.3289	0.3557	0.3651	-5.9348	14.9658	2.1795	1.3927	-0.8658	-0.1845
12.006	-0.0457	-1.5193	-0.0407	-1.6279	-0.0364	0.0021	0.1650	-0.1011	0.2701	-0.3966	0.4323	0.2356	1.2589	0.0583	1.2080	-0.2718	0.3832	0.3128	1.3110	-0.3839	1.2310	-0.3205	0.3519	0.3637	-5.9333	15.0053	2.1139	1.4068	-0.8684	-0.1845
12.017	-0.0441	-1.5202	-0.0380	-1.6318	-0.0320	0.0045	0.1575	-0.0881	0.2612	-0.3814	0.4225	0.2294	1.2650	-0.0535	1.0386	-0.2704	0.2492	0.3380	1.2618	-1.0535	0.9148	-0.3402	0.3238	0.3358	-6.3459	6.7137	-0.8440	1.1319	-1.1347	-0.4664
12.027	-0.0426	-1.5211	-0.0355	-1.6355	-0.0279	0.0068	0.1465	-0.0817	0.2448	-0.3651	0.4012	0.2273	1.5334	-0.2573	0.9766	-0.3357	0.2664	0.2958	1.2441	-1.0354	0.8919	-0.3338	0.3193	0.3328	-6.3454	6.7297	-0.8995	1.1423	-1.1365	-0.4664
12.038	-0.0409	-1.5219	-0.0326	-1.6398	-0.0232	0.0094	0.1417	-0.0689	0.2324	-0.3508	0.3779	0.2132	1.3060	-0.4108	0.8785	-0.3175	0.3161	0.3010	1.2228	-1.0149	0.8641	-0.3262	0.3139	0.3292	-6.3450	6.7331	-0.9686	1.1539	-1.1385	-0.4664
12.048	-0.0396	-1.5225	-0.0303	-1.6432	-0.0195	0.0114	0.1306	-0.0592	0.2211	-0.3396	0.3584	0.2091	1.2052	-0.5363	0.6202	-0.3068	0.3452	0.2646	1.2050	-0.9986	0.8410	-0.3200	0.3094	0.3262	-6.3447	6.7270	-1.0256	1.1630	-1.1401	-0.4664
12.058	-0.0383	-1.5230	-0.0282	-1.6465	-0.0160	0.0135	0.1227	-0.0483	0.2042	-0.3278	0.3445	0.2008	1.2137	-0.8625	0.6606	-0.3280	0.3132	0.2556	1.1872	-0.9826	0.8183	-0.3137	0.3049	0.3232	-6.3444	6.7178	-1.0789	1.1718	-1.1416	-0.4664
12.068	-0.0372	-1.5234	-0.0262	-1.6496	-0.0127	0.0154	0.1124	-0.0385	0.1921	-0.3169	0.3315	0.1874	1.3180	-1.2402	0.6366	-0.2816	0.3071	0.3729	1.1694	-0.9673	0.7955	-0.3075	0.3004	0.3202	-6.3443	6.6998	-1.1328	1.1802	-1.1431	-0.4664
12.079	-0.0361	-1.5238	-0.0243	-1.6527	-0.0095	0.0173	0.1032	-0.0323	0.1781	-0.3042	0.3164	0.1852	1.4427	-1.0936	0.6751	-0.2728	0.2949	0.2734	1.1516	-0.9525	0.7729	-0.3014	0.2960	0.3173	-6.3443	6.6762	-1.1848	1.1883	-1.1445	-0.4664
12.089	-0.0351	-1.5240	-0.0226	-1.6557	-0.0064	0.0191	0.0986	-0.0254	0.1644	-0.2905	0.2975	0.1763	0.8944	-1.1052	0.6014	-0.2906	0.2926	0.2991	1.1338	-0.9377	0.7507	-0.2952	0.2915	0.3143	-6.3443	6.6517	-1.2337	1.1959	-1.1459	-0.4664
12.100	-0.0340	-1.5243	-0.0207	-1.6591	-0.0030	0.0211	0.0853	-0.0162	0.1482	-0.2736	0.2838	0.1685	0.7898	-1.0860	0.6060	-0.2609	0.2414	0.3159	1.1124	-0.9210	0.7240	-0.2879	0.2861	0.3107	-6.3444	6.6106	-1.2923	1.2048	-1.1474	-0.4664
12.110	-0.0332	-1.5243	-0.0193	-1.6617	-0.0003	0.0228	0.0764	-0.0084	0.1372	-0.2569	0.2578	0.1601	1.1439	-0.6071	0.4506	-0.2691	0.2824	0.2736	1.0946	-0.2909	0.7021	-0.2819	0.2817	0.3077	-6.3446	6.5771	-1.3373	1.2118	-1.1487	-0.4664
12.121	-0.0325	-1.5244	-0.0180	-1.6643	0.0023	0.0243	0.0736	-0.0005	0.1273	-0.2486	0.2540	0.1561	1.1707	-0.8345	0.3639	-0.3183	0.2916	0.2622	1.2689	-0.2984	0.6148	-0.3224	0.3069	0.3127	-4.1255	-0.3236	-2.0953	0.7438	-0.8472	-0.3902
12.132	-0.0318	-1.5244	-0.0168	-1.6668	0.0047	0.0258	0.0657	0.0016	0.1164	-0.2393	0.2395	0.1468	1.2727	-0.3429	0.5956	-0.3060	0.2666	0.3323	1.2563	0.2676	0.5991	-0.3187	0.3035	0.3101	-4.1259	-0.3699	-2.1377	0.7502	-0.8484	-0.3902
12.143	-0.0310	-1.5243	-0.0154	-1.6695	0.0075	0.0276	0.0581	0.0068	0.1077	-0.2312	0.2233	0.1431	1.1218	0.2018	0.4939	-0.2808	0.2693	0.2835	1.2412	0.9392	0.5805	-0.3142	0.2995	0.3071	-4.1263	-0.4202	-2.1848	0.7575	-0.8497	-0.3902
12.153	-0.0305	-1.5242	-0.0144	-1.6719	0.0096	0.0290	0.0522	0.0123	0.0995	-0.2234	0.2056	0.1359	1.4549	0.4638	0.4384	-0.2989	0.3365	0.2435	1.2286	1.3911	0.5652	-0.3105	0.2962	0.3046	-4.1266	-0.4631	-2.2227	0.7633	-0.8507	-0.3902
12.164	-0.0299	-1.5240	-0.0133	-1.6744	0.0120	0.0305	0.0478	0.0161	0.0907	-0.2153	0.1982	0.1254	1.1119	0.2529	0.2955	-0.3005	0.2516	0.3055	1.2135	1.3966	0.5469	-0.3061	0.2922	0.3016	-4.1271	-0.5223	-2.2670	0.7697	-0.8519	-0.3902
12.175	-0.0294	-1.5239	-0.0124	-1.6765	0.0139	0.0317	0.0411	0.0178	0.0848	-0.2093	0.1837	0.1211	1.0590	0.4416	0.2548	-0.2878	0.2344	0.2740	1.2009	1.4016	0.5321	-0.3024	0.2889	0.2991	-4.1275	-0.5658	-2.3004	0.7752	-0.8529	-0.3902
12.186	-0.0291	-1.5237	-0.0117	-1.6786	0.0156	0.0329	0.0354	0.0211	0.0729	-0.2027	0.1676	0.1134	0.8347	0.4837	0.4851	-0.2646	0.2894	0.2578	1.1883	1.4059	0.5170	-0.2988	0.2856	0.2966	-4.1279	-0.6189	-2.3358	0.7801	-0.8538	-0.3902
12.197	-0.0287	-1.5234	-0.0109	-1.6809	0.0175	0.0342	0.0286	0.0258	0.0627	-0.1917	0.1563	0.1057	0.7109	0.4337	0.4382	-0.2720	0.2698	0.2103	1.1731	1.4114	0.4995	-0.2944	0.2816	0.2936	-4.1284	-0.6780	-2.3730	0.7861	-0.8550	-0.3902
12.207	-0.0285	-1.5231	-0.0103	-1.6828	0.0190	0.0352	0.0210	0.0296	0.0544	-0.1863	0.1448	0.0957	0.7564	0.4787	0.3576	-0.2630	0.2288	0.2842	1.1605	1.4157	0.4850	-0.2908	0.2783	0.2911	-4.1289	-0.7299	-2.4022	0.7908	-0.8558	-0.3902
12.217	-0.0282	-1.5227	-0.0097	-1.6850	0.0207	0.0364	0.0147	0.0312	0.0476	-0.1776	0.1311	0.0939	1.2535	0.4546	0.4295	-0.3355	0.3087	0.3591	1.4663	1.0775	0.5830	-0.3337	0.3428	0.3223	-0.3505	-4.8602	-1.3509	0.3032	-0.1349	-0.0339
12.228	-0.0281	-1.5224	-0.0093	-1.6868	0.0220	0.0373	0.0163	0.0292	0.0469	-0.1777	0.1316	0.0971	1.0540	0.7453	0.3806	-0.2657	0.2680	0.2302	1.4652	1.0740	0.5795	-0.3331	0.3424	0.3221	-0.3505	-4.9104	-1.3765	0.3078	-0.1358	-0.0339
12.238	-0.0279	-1.5221	-0.0088	-1.6885	0.0233	0.0383	0.0144	0.0306	0.0460	-0.1733	0.1281	0.0934	1.0675	0.7783	0.3804	-0.2999	0.3093	0.2506	1.4641	1.0704	0.5759	-0.3324	0.3420	0.3219	-0.3506	-4.9612	-1.4027	0.3122	-0.1367	-0.0339
12.248	-0.0278	-1.5218	-0.0083	-1.6903	0.0246	0.0392	0.0141	0.0318	0.0458	-0.1726	0.1269	0.0923	1.2922	0.8877	0.3098	-0.3208	0.3164	0.2498	1.4630	1.0667	0.5722	-0.3318	0.3417	0.3216	-0.3506	-5.0140	-1.4290	0.3165	-0.1376	-0.0339
12.259	-0.0277	-1.5215	-0.0079	-1.6921	0.0258	0.0401	0.0146	0.0327	0.0449	-0.1715	0.1277	0.0884	1.2459	0.8798	0.2873	-0.3103	0.2911	0.2849	1.4619	1.0631	0.5687	-0.3312	0.3413	0.3214	-0.3506	-5.0650	-1.4543	0.3209	-0.1385	-0.0339
12.269	-0.0275	-1.5211	-0.0074	-1.6938	0.0271	0.0410	0.0136	0.0340	0.0441	-0.1713	0.1318	0.0877	1.2377	0.8822	0.3226	-0.3051	0.2569	0.3422	1.4609	1.0590	0.5649	-0.3306	0.3410	0.3212	-0.3507	-5.1213	-1.4820	0.3252	-0.1393	-0.0339
12.279	-0.0274	-1.5208	-0.0070	-1.6956	0.0284	0.0419	0.0133	0.0357	0.0419	-0.1706	0.1274	0.0912	1.1369	0.9105	0.4092	-0.2815	0.2288	0.2719	1.4598	1.0557	0.5616	-0.3299	0.3406	0.3210	-0.3507	-5.1690	-1.5051	0.3297	-0.1402	-0.0339
12.290	-0.0272	-1.5204	-0.0066	-1.6976	0.0299	0.0431	0.0127	0.0366	0.0409	-0.1704	0.1179	0.0878	1.1769	0.8896	0.4168	-0.2686	0.3003	0.2770	1.4585	1.0507	0.5572	-0.3292	0.3402	0.3207	-0.3508	-5.2385	-1.5373	0.3348	-0.1412	-0.0339
12.300	-0.0271	-1.5200	-0.0061	-1.6993	0.0310	0.0439	0.0118	0.0370	0.0401	-0.1687	0.1170	0.0896	1.2795	0.8911	0.4165	-0.3116	0.3622	0.2570	1.4574	1.0466	0.5535	-0.3286	0.3398	0.3205	-0.3508	-5.2959	-1.5641	0.3386	-0.1420	-0.0339
12.311	-0.0270	-1.5196	-0.0057	-1.7009	0.0323	0.0448	0.0120	0.0378	0.0389	-0.1716	0.1208	0.0884	1.2498	0.9212	0.4313	-0.3063	0.3300	0.2700	1.4563	1.0426	0.5500	-0.3280	0.3395	0.3203	-0.3509	-5.3517	-1.5894	0.3429	-0.1429	-0.0339
12.322	-0.0269	-1.5194	-0.0055	-1.7028	0.0335	0.0456	-0.0012	-0.0853	-0.1214	-0.1143	0.0494	0.0081	-0.7566	6.9618	7.6145	0.7653	-0.4101	-0.2012	-0.0776	-0.0183	0.1440	0.3171	-0.2613	-0.3177	-0.9295	-0.2192	1.4170	6.9323	-6.3851	-6.1206
12.333	-0.0270	-1.5195	-0.0054	-1.7030	0.0334	0.0454	-0.0066	0.0336	0.0123	0.0082	-0.0177	-0.0062	1.2034	-3.0043	-0.9171	0.2599	0.2726	0.0721	-0.0329	-0.2699	-0.0186	0.3754	-0.0127	0.0002	-0.3942	-3.2328	-0.1828	4.0400	-0.1370	0.0019
12.344	-0.0270	-1.5193	-0.0054	-1.7029	0.0334	0.0454	0.0022	0.0056	0.0022	0.0026	-0.0014	-0.0011	0.4122	-1.5728	-0.5468	-0.0845	0.0027	-0.0165	-0.0000	-0.4771	-0.1522	0.0290	-0.0072	0.0000	-0.0000	-5.7141	-1.4976	0.3126	-0.0771	0.0000
12.355	-0.0270	-1.5194	-0.0054	-1.7029	0.0333	0.0454	0.0004	-0.0024	0.0009	0.0048	-0.0032	-0.0006	0.7865	-0.8550	-0.5179	-0.1232	0.0191	-0.0041	0.0000	-0.4768	-0.1520	0.0291	-0.0072	0.0000	0.0000	-5.7103	-1.4953	0.3127	-0.0771	0.0000
12.366	-0.0270	-1.5195	-0.0055	-1.7029	0.0334	0.0455	0.0011	-0.0012	-0.0039	0.0025	-0.0005	-0.0004	0.4452	-0.9464	-0.0964	-0.0453	-0.0154	-0.0033	-0.0000	-0.4764	-0.1515	0.0291	-0.0072	0.0000	-0.0000	-5.7058	-1.4906	0.3131	-0.0772	0.0000
12.376	-0.0269	-1.5196	-0.0056	-1.7029	0.0333	0.0454	0.0002	-0.0071	-0.0046	0.0003	-0.0004	-0.0003	0.5123	-0.1698	-0.0369	-0.0197	-0.0203	-0.0015	0.0000	-0.4746	-0.1505	0.0292	-0.0072	0.0000	0.0000	-5.6843	-1.4812	0.3140	-0.0774	0.0000
12.387	-0.0269	-1.5196	-0.0058	-1.7029	0.0334	0.0454	0.0001	-0.0049	-0.0064	-0.0006	-0.0001	-0.0002	0.5388	0.0573	0.3034	-0.0271	-0.0266	0.0499	0.0000	-0.4734	-0.1496	0.0292	-0.0072	0.0000	0.0000	-5.6699	-1.4716	0.3146	-0.0776	0.0000
12.397	-0.0270	-1.5196	-0.0057	-1.7029	0.0333	0.0454	0.0001	-0.0002	0.0001	0.0003	-0.0001	-0.0000	0.6106	-0.3037	-0.0785	-0.0079	-0.0428	0.0000	-0.0000	-0.4735	-0.1497	0.0292	-0.0072	0.0000	-0.0000	-5.6702	-1.4728	0.3145	-0.0776	0.0000
12.408	-0.0269	-1.5196	-0.0056	-1.7029	0.0334	0.0454	0.0003	0.0012	0.0022	0.0004	-0.0001	-0.0000	0.6575	-0.6048	-0.2834	-0.0610	-0.0102	0.0143	0.0000	-0.4742	-0.1503	0.0292	-0.0072	0.0000	0.0000	-5.6792	-1.4786	0.3140	-0.0774	0.0000
12.418	-0.0270	-1.5196	-0.0056	-1.7029	0.0334	0.0455	0.0002	0.0006	0.0007	-0.0000	-0.0001	-0.0000	0.7232	-0.4690	-0.1647	-0.0308	-0.0091	0.0220	-0.0000	-0.4745	-0.1504	0.0292	-0.0072	0.0000	-0.0000	-5.6825	-1.4800	0.3139	-0.0774	0.0000
12.428	-0.0270	-1.5196	-0.0056	-1.7029	0.0334	0.0455	0.0002	0.0001	0.0002	0.0001	-0.0001	-0.0000	0.8148	-0.4287	-0.1222	-0.0460	-0.0193	0.0543	-0.0000	-0.4736	-0.1499	0.0292	-0.0072	0.0000	-0.0000	-5.6724	-1.4749	0.3144	-0.0775	0.0000
12.438	-0.0270	-1.5196	-0.0057	-1.7029	0.0333	0.0454	0.0002	0.0000	-0.0005	-0.0002	-0.0001	-0.0000	0.7463	-0.3289	-0.0970	-0.0628	-0.0369	0.0287	-0.0000	-0.4742	-0.1502	0.0292	-0.0072	0.0000	-0.0000	-5.6784	-1.4780	0.3140	-0.0775	0.0000
12.449	-0.0269	-1.5196	-0.0057	-1.7029	0.0334	0.0454	0.0002	-0.0005	-0.0006	-0.0003	0.0002	-0.0000	0.6608	-0.3085	-0.0369	-0.0327	-0.0257	0.0118	0.0000	-0.4736	-0.1498	0.0292	-0.0072	0.0000	0.0000	-5.6716	-1.4742	0.3145	-0.0776	0.0000
12.459	-0.0269	-1.5197	-0.0057	-1.7030	0.0333	0.0455	0.0001	-0.0007	-0.0011	-0.0002	0.0000	0.0000	0.5531	-0.1365	0.0244	-0.0665	-0.0359	0.0318	-0.0000	-0.4737	-0.1498	0.0292	-0.0072	0.0000	-0.0000	-5.6732	-1.4738	0.3145	-0.0776	0.0000
12.469	-0.0269	-1.5198	-0.0059	-1.7029	0.0334	0.0454	0.0001	-0.0047	-0.0069	-0.0003	0.0001	0.0000	0.4667	0.5352	0.5343	-0.0370	-0.0106	0.0460	-0.0000	-0.4721	-0.1487	0.0293	-0.0072	0.0000	-0.0000	-5.6533	-1.4629	0.3153	-0.0778	0.0000
12.480	-0.0269	-1.5197	-0.0059	-1.7029	0.0334	0.0454	0.0001	-0.0016	-0.0014	-0.0006	0.0000	0.0000	0.4170	0.2472	0.3657	-0.0202	-0.0394	0.0145	0.0000	-0.4717	-0.1485	0.0293	-0.0072	0.0000	0.0000	-5.6489	-1.4613	0.3156	-0.0779	0.0000
12.491	-0.0270	-1.5197	-0.0058	-1.7029	0.0334	0.0454	0.0000	0.0016	0.0020	0.0003	0.0000	0.0000	0.4902	0.0886	0.1554	-0.0296	-0.0410	0.0620	0.0000	-0.4725	-0.1490	0.0293	-0.0072	0.0000	0.0000	-5.6580	-1.4663	0.3150	-0.0777	0.0000
12.502	-0.0269	-1.5196	-0.0057	-1.7029	0.0333	0.0455	0.0000	0.0021	0.0043	0.0002	0.0000	0.0000	0.5628	0.0225	0.0183	-0.0577	-0.0186	0.0563	-0.0000	-0.4731	-0.1495	0.0292	-0.0072	0.0000	-0.0000	-5.6659	-1.4713	0.3147	-0.0776	0.0000
12.513	-0.0270	-1.5196	-0.0056	-1.7029	0.0334	0.0455	0.0000	0.0032	0.0047	0.0002	0.0000	0.0000	0.6747	-0.2020	-0.1134	-0.0626	-0.0610	0.0595	0.0000	-0.4740	-0.1501	0.0292	-0.0072	0.0000	0.0000	-5.6766	-1.4770	0.3143	-0.0775	0.0000
12.524	-0.0270	-1.5195	-0.0055	-1.7029	0.0334	0.0455	0.0000	0.0040	0.0056	0.0002	-0.0000	0.0000	0.8077	-0.3476	-0.2061	-0.0784	-0.0180	0.0581	-0.0000	-0.4752	-0.1508	0.0291	-0.0072	0.0000	-0.0000	-5.6913	-1.4838	0.3136	-0.0773	0.0000
12.534	-0.0269	-1.5195	-0.0055	-1.7029	0.0333	0.0455	0.0001	0.0044	0.0037	0.0002	-0.0000	0.0000	0.9180	-0.4694	-0.3370	-0.0892	-0.0166	0.0672	-0.0000	-0.4756	-0.1512	0.0291	-0.0072	0.0000	-0.0000	-5.6963	-1.4878	0.3133	-0.0773	0.0000
12.545	-0.0270	-1.5195	-0.0054	-1.7029	0.0333	0.0454	0.0001	0.0030	0.0021	0.0001	-0.0000	0.0000	0.8849	-0.5364	-0.3152	-0.0921	-0.0066	0.0554	0.0000	-0.4766	-0.1518	0.0291	-0.0072	0.0000	0.0000	-5.7082	-1.4939	0.3129	-0.0771	0.0000
12.556	-0.0269	-1.5195	-0.0055	-1.7029	0.0333	0.0454	0.0001	0.0001	0.0000	0.0001	-0.0001	0.0000	0.8026	-0.4345	-0.1577	-0.0851	-0.0363	0.0595	-0.0000	-0.4765	-0.1517	0.0291	-0.0072	0.0000	-0.0000	-5.7063	-1.4921	0.3131	-0.0772	0.0000
12.567	-0.0269	-1.5195	-0.0055	-1.7029	0.0334	0.0454	-0.0000	0.0000	-0.0007	-0.0001	-0.0000	0.0000	0.7432	-0.2694	-0.1356	-0.0840	-0.0150	0.0361	-0.0000	-0.4760	-0.1513	0.0291	-0.0072	0.0000	-0.0000	-5.6999	-1.4887	0.3132	-0.0772	0.0000
12.578	-0.0270	-1.5195	-0.0055	-1.7030	0.0333	0.0455	0.0001	-0.0003	-0.0005	-0.0001	-0.0001	0.0000	0.6858	-0.2330	-0.1500	-0.0737	-0.0229	0.0409	0.0000	-0.4758	-0.1512	0.0291	-0.0072	0.0000	0.0000	-5.6983	-1.4880	0.3134	-0.0773	0.0000
12.588	-0.0269	-1.5195	-0.0055	-1.7029	0.0334	0.0454	0.0000	-0.0003	-0.0020	-0.0001	-0.0000	0.0000	0.6298	-0.0816	-0.0487	-0.0626	0.0013	0.0654	-0.0000	-0.4756	-0.1510	0.0291	-0.0072	0.0000	-0.0000	-5.6951	-1.4859	0.3137	-0.0773	0.0000
12.598	-0.0270	-1.5195	-0.0056	-1.7029	0.0333	0.0454	0.0000	-0.0006	-0.0009	-0.0001	-0.0000	0.0000	0.6845	-0.0808	0.0058	-0.0536	-0.0367	0.0725	0.0000	-0.4749	-0.1507	0.0292	-0.0072	0.0000	0.0000	-5.6868	-1.4824	0.3138	-0.0774	0.0000
12.609	-0.0269	-1.5195	-0.0056	-1.7029	0.0333	0.0455	0.0000	-0.0009	-0.0019	-0.0001	-0.0000	0.0000	0.7252	0.0552	0.0511	-0.0715	-0.0167	0.0664	-0.0000	-0.4754	-0.1509	0.0291	-0.0072	0.0000	-0.0000	-5.6933	-1.4850	0.3136	-0.0773	0.0000
12.619	-0.0269	-1.5195	-0.0056	-1.7029	0.0333	0.0454	0.0000	-0.0002	-0.0007	-0.0001	-0.0000	0.0000	0.6489	-0.0109	-0.0398	-0.0759	-0.0288	0.0707	0.0000	-0.4748	-0.1506	0.0292	-0.0072	0.0000	0.0000	-5.6867	-1.4814	0.3139	-0.0774	0.0000
12.630	-0.0269	-1.5195	-0.0056	-1.7029	0.0333	0.0454	-0.0000	-0.0001	-0.0002	-0.0001	-0.0000	0.0000	0.6085	-0.0163	-0.0274	-0.0789	-0.0025	0.0857	-0.0000	-0.4750	-0.1506	0.0292	-0.0072	0.0000	-0.0000	-5.6883	-1.4819	0.3139	-0.0774	0.0000
12.640	-0.0269	-1.5195	-0.0056	-1.7029	0.0334	0.0455	-0.0001	-0.0001	-0.0004	-0.0001	-0.0000	0.0000	0.5381	0.0953	0.0170	-0.1154	-0.0165	0.0803	0.0000	-0.4750	-0.1507	0.0292	-0.0072	0.0000	0.0000	-5.6888	-1.4825	0.3138	-0.0774	0.0000
12.650	-0.0269	-1.5195	-0.0056	-1.7029	0.0333	0.0454	-0.0001	-0.0001	-0.0007	-0.0001	0.0000	0.0000	0.5265	0.1599	0.0188	-0.0840	-0.0101	0.0695	-0.0000	-0.4751	-0.1507	0.0292	-0.0072	0.0000	-0.0000	-5.6898	-1.4825	0.3138	-0.0774	0.0000
12.661	-0.0269	-1.5195	-0.0056	-1.7029	0.0333	0.0455	-0.0001	0.0000	-0.0004	-0.0001	0.0000	0.0000	0.4238	0.1456	0.0141	-0.0805	-0.0129	0.0743	-0.0000	-0.4747	-0.1505	0.0292	-0.0072	0.0000	-0.0000	-5.6848	-1.4805	0.3139	-0.0774	0.0000
12.671	-0.0269	-1.5195	-0.0056	-1.7029	0.0333	0.0454	-0.0001	0.0001	-0.0002	-0.0001	0.0000	0.0000	0.4323	0.1756	0.0144	-0.0921	-0.0378	0.0722	0.0000	-0.4748	-0.1506	0.0292	-0.0072	0.0000	0.0000	-5.6863	-1.4820	0.3138	-0.0774	0.0000
12.681	-0.0269	-1.5195	-0.0056	-1.7029	0.0334	0.0455	-0.0000	0.0001	0.0001	-0.0001	0.0000	0.0000	0.4525	0.1207	0.0449	-0.0923	-0.0121	0.0939	-0.0000	-0.4754	-0.1509	0.0291	-0.0072	0.0000	-0.0000	-5.6938	-1.4845	0.3136	-0.0774	0.0000
12.692	-0.0269	-1.5195	-0.0056	-1.7029	0.0333	0.0455	-0.0001	0.0005	0.0006	-0.0000	0.0000	0.0000	0.5429	0.2453	0.0528	-0.0758	-0.0382	0.1106	-0.0000	-0.4751	-0.1508	0.0292	-0.0072	0.0000	-0.0000	-5.6903	-1.4839	0.3138	-0.0774	0.0000
12.703	-0.0269	-1.5194	-0.0055	-1.7029	0.0333	0.0454	-0.0000	0.0016	0.0018	-0.0000	-0.0000	0.0000	0.4822	0.0474	-0.0878	-0.0814	-0.0015	0.0719	0.0000	-0.4753	-0.1509	0.0291	-0.0072	0.0000	0.0000	-5.6925	-1.4851	0.3136	-0.0773	0.0000
12.714	-0.0270	-1.5195	-0.0055	-1.7029	0.0333	0.0454	-0.0000	0.0012	0.0010	-0.0000	-0.0000	0.0000	0.5387	0.0451	-0.1616	-0.0768	-0.0223	0.0982	-0.0000	-0.4759	-0.1513	0.0291	-0.0072	0.0000	-0.0000	-5.6995	-1.4882	0.3132	-0.0772	0.0000
12.725	-0.0270	-1.5195	-0.0055	-1.7029	0.0333	0.0454	-0.0000	0.0013	0.0006	-0.0000	-0.0000	0.0000	0.5457	0.0732	-0.0902	-0.0887	-0.0195	0.1042	-0.0000	-0.4763	-0.1515	0.0291	-0.0072	0.0000	-0.0000	-5.7043	-1.4901	0.3133	-0.0773	0.0000
12.735	-0.0270	-1.5194	-0.0055	-1.7029	0.0333	0.0455	-0.0000	0.0009	0.0004	-0.0000	-0.0001	0.0000	0.6712	0.0927	-0.1143	-0.0796	-0.0187	0.1130	-0.0000	-0.4761	-0.1514	0.0291	-0.0072	0.0000	-0.0000	-5.7019	-1.4897	0.3132	-0.0772	0.0000
12.746	-0.0270	-1.5195	-0.0055	-1.7029	0.0333	0.0454	-0.0000	0.0005	0.0003	-0.0001	-0.0000	0.0000	0.6830	0.1086	-0.1459	-0.0981	-0.0331	0.0642	-0.0000	-0.4759	-0.1513	0.0291	-0.0072	0.0000	-0.0000	-5.6998	-1.4885	0.3134	-0.0773	0.0000
12.758	-0.0270	-1.5194	-0.0055	-1.7029	0.0333	0.0454	-0.0000	0.0003	0.0001	-0.0001	-0.0000	0.0000	0.6514	0.0931	-0.1116	-0.0944	-0.0506	0.0787	-0.0000	-0.4760	-0.1513	0.0291	-0.0072	0.0000	-0.0000	-5.7007	-1.4885	0.3134	-0.0773	0.0000
12.768	-0.0269	-1.5195	-0.0055	-1.7029	0.0333	0.0454	-0.0000	0.0001	-0.0009	-0.0001	-0.0000	0.0000	0.4877	0.1746	-0.0318	-0.1022	0.0078	0.0738	0.0000	-0.4759	-0.1512	0.0291	-0.0072	0.0000	0.0000	-5.6992	-1.4880	0.3135	-0.0773	0.0000
12.779	-0.0269	-1.5195	-0.0056	-1.7030	0.0333	0.0455	-0.0000	-0.0001	-0.0007	-0.0001	-0.0000	0.0000	0.4607	0.2102	-0.0109	-0.0866	-0.0092	0.1007	-0.0000	-0.4756	-0.1510	0.0291	-0.0072	0.0000	-0.0000	-5.6963	-1.4860	0.3136	-0.0773	0.0000
12.790	-0.0269	-1.5195	-0.0056	-1.7029	0.0333	0.0455	-0.0000	-0.0002	-0.0004	-0.0001	-0.0000	0.0000	0.4971	0.1862	0.0101	-0.0849	0.0103	0.1125	0.0000	-0.4753	-0.1509	0.0291	-0.0072	0.0000	0.0000	-5.6927	-1.4844	0.3137	-0.0774	0.0000
12.801	-0.0269	-1.5195	-0.0056	-1.7029	0.0333	0.0454	-0.0000	-0.0002	-0.0004	-0.0001	-0.0000	0.0000	0.3980	0.3186	-0.0023	-0.0970	-0.0403	0.0817	-0.0000	-0.4751	-0.1507	0.0292	-0.0072	0.0000	-0.0000	-5.6902	-1.4829	0.3139	-0.0774	0.0000
12.812	-0.0270	-1.5195	-0.0056	-1.7029	0.0333	0.0454	-0.0000	-0.0001	-0.0008	-0.0002	0.0000	0.0000	0.3754	0.4020	0.0772	-0.0829	-0.0030	0.0971	-0.0000	-0.4751	-0.1506	0.0292	-0.0072	0.0000	-0.0000	-5.6892	-1.4818	0.3139	-0.0774	0.0000
12.823	-0.0269	-1.5195	-0.0056	-1.7029	0.0333	0.0454	-0.0000	-0.0001	-0.0005	-0.0001	0.0000	0.0000	0.3467	0.4402	0.0076	-0.0957	-0.0306	0.1271	-0.0000	-0.4756	-0.1510	0.0291	-0.0072	0.0000	-0.0000	-5.6962	-1.4860	0.3136	-0.0773	0.0000
12.834	-0.0270	-1.5195	-0.0056	-1.7029	0.0333	0.0455	-0.0000	-0.0000	-0.0002	-0.0001	0.0000	0.0000	0.1854	0.4351	0.0578	-0.0892	-0.0070	0.1044	-0.0000	-0.4754	-0.1509	0.0291	-0.0072	0.0000	-0.0000	-5.6938	-1.4845	0.3137	-0.0774	0.0000
12.845	-0.0269	-1.5195	-0.0056	-1.7029	0.0333	0.0455	0.0000	-0.0000	-0.0001	-0.0001	0.0000	0.0000	0.3717	0.4402	0.0358	-0.1072	0.0023	0.1146	-0.0000	-0.4757	-0.1510	0.0291	-0.0072	0.0000	-0.0000	-5.6967	-1.4855	0.3136	-0.0773	0.0000
12.855	-0.0269	-1.5195	-0.0056	-1.7029	0.0333	0.0455	0.0000	0.0003	0.0001	-0.0001	0.0000	0.0000	0.4717	0.4167	0.0525	-0.0790	-0.0138	0.0945	-0.0000	-0.4756	-0.1509	0.0291	-0.0072	0.0000	-0.0000	-5.6961	-1.4849	0.3137	-0.0774	0.0000
12.866	-0.0269	-1.5194	-0.0056	-1.7029	0.0333	0.0454	0.0000	0.0003	0.0001	-0.0001	0.0000	0.0000	0.4970	0.4838	0.0608	-0.1158	-0.0012	0.1150	-0.0000	-0.4759	-0.1512	0.0291	-0.0072	0.0000	-0.0000	-5.6998	-1.4876	0.3133	-0.0773	0.0000
12.877	-0.0270	-1.5195	-0.0055	-1.7030	0.0334	0.0455	0.0000	0.0010	0.0004	-0.0001	0.0000	0.0000	0.4544	0.3454	-0.0301	-0.0741	-0.0132	0.1159	-0.0000	-0.4759	-0.1511	0.0291	-0.0072	0.0000	-0.0000	-5.6988	-1.4866	0.3135	-0.0773	0.0000
12.888	-0.0269	-1.5194	-0.0055	-1.7029	0.0334	0.0454	0.0000	0.0011	0.0003	-0.0001	0.0000	0.0000	0.5567	0.3288	-0.0428	-0.0832	0.0119	0.1090	-0.0000	-0.4760	-0.1512	0.0291	-0.0072	0.0000	-0.0000	-5.7003	-1.4881	0.3134	-0.0773	0.0000
12.899	-0.0270	-1.5194	-0.0055	-1.7029	0.0333	0.0455	0.0000	0.0009	0.0003	-0.0001	0.0000	0.0000	0.3385	0.3072	-0.0453	-0.1195	-0.0309	0.1003	0.0000	-0.4764	-0.1514	0.0291	-0.0072	0.0000	0.0000	-5.7053	-1.4901	0.3133	-0.0773	0.0000
12.910	-0.0269	-1.5194	-0.0055	-1.7029	0.0334	0.0454	0.0000	0.0007	0.0003	-0.0001	0.0000	0.0000	0.5982	0.1938	0.0175	-0.1041	-0.0205	0.1154	0.0000	-0.4767	-0.1516	0.0291	-0.0072	0.0000	0.0000	-5.7088	-1.4917	0.3131	-0.0772	0.0000
12.921	-0.0269	-1.5194	-0.0055	-1.7029	0.0333	0.0454	0.0000	0.0005	0.0003	-0.0001	0.0000	0.0000	0.4181	0.2612	-0.0332	-0.0825	-0.0159	0.1285	0.0000	-0.4764	-0.1515	0.0291	-0.0072	0.0000	0.0000	-5.7054	-1.4902	0.3132	-0.0772	0.0000
12.932	-0.0270	-1.5194	-0.0055	-1.7029	0.0333	0.0454	0.0000	0.0004	0.0003	-0.0001	0.0000	0.0000	0.4932	0.2905	-0.0589	-0.0989	0.0080	0.0829	0.0000	-0.4764	-0.1514	0.0291	-0.0072	0.0000	0.0000	-5.7052	-1.4900	0.3133	-0.0773	0.0000
12.943	-0.0269	-1.5194	-0.0055	-1.7030	0.0333	0.0455	0.0000	0.0002	0.0001	-0.0000	0.0000	0.0000	0.4557	0.3302	-0.0247	-0.1042	-0.0164	0.1192	-0.0000	-0.4759	-0.1512	0.0291	-0.0072	0.0000	-0.0000	-5.6997	-1.4874	0.3135	-0.0773	0.0000
12.953	-0.0270	-1.5194	-0.0056	-1.7029	0.0333	0.0455	0.0000	0.0001	-0.0001	-0.0000	0.0000	0.0000	0.3761	0.2668	-0.0252	-0.0789	0.0015	0.1007	-0.0000	-0.4762	-0.1513	0.0291	-0.0072	0.0000	-0.0000	-5.7027	-1.4885	0.3134	-0.0773	0.0000
12.964	-0.0269	-1.5194	-0.0056	-1.7030	0.0334	0.0455	0.0000	0.0000	-0.0001	-0.0000	0.0000	0.0000	0.3939	0.2412	-0.0209	-0.0831	-0.0132	0.0971	-0.0000	-0.4764	-0.1513	0.0291	-0.0072	0.0000	-0.0000	-5.7048	-1.4887	0.3133	-0.0773	0.0000
12.975	-0.0270	-1.5194	-0.0056	-1.7030	0.0333	0.0455	0.0000	0.0000	-0.0003	-0.0000	0.0000	0.0000	0.3254	0.3219	-0.0078	-0.1111	-0.0019	0.1064	-0.0000	-0.4763	-0.1512	0.0291	-0.0072	0.0000	-0.0000	-5.7037	-1.4876	0.3134	-0.0773	0.0000
12.986	-0.0269	-1.5194	-0.0056	-1.7029	0.0334	0.0454	0.0000	-0.0000	-0.0003	0.0000	0.0000	0.0000	0.3396	0.2843	-0.0080	-0.0943	-0.0075	0.1118	-0.0000	-0.4761	-0.1511	0.0291	-0.0072	0.0000	-0.0000	-5.7012	-1.4870	0.3135	-0.0773	0.0000
12.997	-0.0269	-1.5194	-0.0056	-1.7030	0.0333	0.0455	0.0001	-0.0000	-0.0002	0.0000	0.0000	0.0000	0.3799	0.3503	0.0066	-0.1103	-0.0130	0.1191	0.0000	-0.4762	-0.1512	0.0291	-0.0072	0.0000	0.0000	-5.7032	-1.4880	0.3134	-0.0773	0.0000
13.008	-0.0269	-1.5195	-0.0056	-1.7030	0.0334	0.0455	0.0000	-0.0000	-0.0002	0.0000	0.0000	0.0000	0.3687	0.3436	0.0770	-0.0893	-0.0048	0.1153	-0.0000	-0.4758	-0.1510	0.0291	-0.0072	0.0000	-0.0000	-5.6977	-1.4855	0.3136	-0.0773	0.0000
13.019	-0.0270	-1.5194	-0.0056	-1.7029	0.0334	0.0454	0.0000	-0.0000	-0.0001	0.0000	0.0000	0.0000	0.4040	0.3193	0.0498	-0.0717	-0.0154	0.0888	-0.0000	-0.4762	-0.1512	0.0291	-0.0072	0.0000	-0.0000	-5.7032	-1.4881	0.3134	-0.0773	0.0000
13.030	-0.0269	-1.5194	-0.0056	-1.7029	0.0334	0.0454	0.0000	-0.0000	-0.0001	0.0000	0.0000	0.0000	0.4483	0.3061	0.0625	-0.1043	-0.0023	0.1294	-0.0000	-0.4761	-0.1512	0.0291	-0.0072	0.0000	-0.0000	-5.7017	-1.4875	0.3135	-0.0773	0.0000
13.040	-0.0269	-1.5194	-0.0055	-1.7029	0.0333	0.0455	0.0001	-0.0000	0.0001	0.0000	0.0000	0.0000	0.4163	0.3445	0.0048	-0.0762	-0.0209	0.1042	0.0000	-0.4761	-0.1512	0.0291	-0.0072	0.0000	0.0000	-5.7022	-1.4880	0.3135	-0.0773	0.0000
13.051	-0.0270	-1.5194	-0.0055	-1.7029	0.0334	0.0455	0.0000	-0.0000	0.0001	0.0000	0.0000	0.0000	0.4014	0.3574	-0.0173	-0.0986	0.0123	0.0938	0.0000	-0.4763	-0.1513	0.0291	-0.0072	0.0000	0.0000	-5.7042	-1.4890	0.3134	-0.0773	0.0000
13.062	-0.0269	-1.5194	-0.0055	-1.7029	0.0333	0.0454	0.0001	-0.0000	0.0001	0.0000	0.0000	0.0000	0.4795	0.3703	0.0197	-0.0959	-0.0077	0.0991	-0.0000	-0.4766	-0.1515	0.0291	-0.0072	0.0000	-0.0000	-5.7078	-1.4907	0.3132	-0.0772	0.0000
13.073	-0.0270	-1.5194	-0.0055	-1.7030	0.0333	0.0455	0.0000	0.0000	0.0001	0.0000	0.0000	0.0000	0.4018	0.2719	0.0224	-0.1071	-0.0080	0.1163	-0.0000	-0.4762	-0.1513	0.0291	-0.0072	0.0000	-0.0000	-5.7028	-1.4886	0.3133	-0.0773	0.0000
13.084	-0.0270	-1.5194	-0.0055	-1.7029	0.0334	0.0455	0.0001	0.0000	0.0001	0.0000	0.0000	0.0000	0.4528	0.3598	0.0061	-0.1065	0.0076	0.1029	-0.0000	-0.4765	-0.1514	0.0291	-0.0072	0.0000	-0.0000	-5.7066	-1.4895	0.3134	-0.0773	0.0000
13.095	-0.0270	-1.5194	-0.0055	-1.7030	0.0333	0.0455	0.0000	0.0001	0.0001	0.0000	0.0000	0.0000	0.4028	0.2534	0.0330	-0.0870	-0.0187	0.1173	0.0000	-0.4765	-0.1515	0.0291	-0.0072	0.0000	0.0000	-5.7067	-1.4905	0.3133	-0.0773	0.0000
13.106	-0.0269	-1.5194	-0.0055	-1.7029	0.0334	0.0455	0.0001	0.0001	0.0001	0.0000	0.0000	0.0000	0.5101	0.3455	0.0211	-0.1166	0.0116	0.0973	-0.0000	-0.4763	-0.1513	0.0291	-0.0072	0.0000	-0.0000	-5.7037	-1.4885	0.3134	-0.0773	0.0000
13.117	-0.0270	-1.5194	-0.0055	-1.7029	0.0334	0.0455	0.0000	0.0001	0.0001	0.0000	0.0000	0.0000	0.4583	0.2392	-0.0610	-0.0982	-0.0023	0.1383	-0.0000	-0.4765	-0.1514	0.0291	-0.0072	0.0000	-0.0000	-5.7066	-1.4895	0.3134	-0.0773	0.0000
13.128	-0.0269	-1.5194	-0.0055	-1.7029	0.0333	0.0455	0.0000	0.0001	0.0000	0.0000	0.0000	0.0000	0.4787	0.3721	0.0307	-0.1157	-0.0262	0.1223	0.0000	-0.4763	-0.1513	0.0291	-0.0072	0.0000	0.0000	-5.7037	-1.4885	0.3134	-0.0773	0.0000
13.139	-0.0270	-1.5194	-0.0056	-1.7030	0.0334	0.0454	0.0000	0.0001	0.0000	0.0000	0.0000	0.0000	0.4419	0.3294	0.0014	-0.1340	0.0084	0.1068	-0.0000	-0.4760	-0.1513	0.0291	-0.0072	0.0000	-0.0000	-5.7003	-1.4881	0.3134	-0.0773	0.0000
13.150	-0.0269	-1.5194	-0.0056	-1.7030	0.0333	0.0454	0.0000	0.0000	0.0000	0.0000	0.0000	0.0000	0.4241	0.3199	0.0249	-0.0860	-0.0219	0.1256	0.0000	-0.4760	-0.1512	0.0291	-0.0072	0.0000	0.0000	-5.7007	-1.4875	0.3135	-0.0773	0.0000
13.161	-0.0269	-1.5194	-0.0056	-1.7030	0.0333	0.0455	0.0000	0.0000	0.0000	0.0000	0.0000	0.0000	0.3807	0.2697	0.0514	-0.1042	-0.0077	0.1184	0.0000	-0.4761	-0.1511	0.0291	-0.0072	0.0000	0.0000	-5.7012	-1.4870	0.3135	-0.0773	0.0000
13.172	-0.0270	-1.5194	-0.0056	-1.7029	0.0334	0.0454	0.0000	0.0000	0.0000	0.0000	0.0000	0.0000	0.4189	0.3431	-0.0030	-0.0878	-0.0027	0.1082	-0.0000	-0.4764	-0.1514	0.0291	-0.0072	0.0000	-0.0000	-5.7057	-1.4896	0.3133	-0.0773	0.0000
13.183	-0.0269	-1.5194	-0.0055	-1.7030	0.0334	0.0455	0.0000	0.0000	0.0000	0.0000	0.0000	0.0000	0.4081	0.3292	0.0730	-0.1193	-0.0033	0.1167	-0.0000	-0.4759	-0.1512	0.0291	-0.0072	0.0000	-0.0000	-5.6993	-1.4871	0.3134	-0.0773	0.0000
13.194	-0.0269	-1.5194	-0.0055	-1.7029	0.0334	0.0455	0.0000	0.0000	-0.0001	0.0000	0.0000	0.0000	0.4311	0.2804	0.0388	-0.0925	-0.0073	0.1480	-0.0000	-0.4763	-0.1514	0.0291	-0.0072	0.0000	-0.0000	-5.7039	-1.4897	0.3132	-0.0772	0.0000
13.205	-0.0270	-1.5194	-0.0056	-1.7029	0.0333	0.0454	0.0000	0.0000	-0.0001	0.0000	0.0000	0.0000	0.4828	0.3205	0.0234	-0.1023	-0.0163	0.1204	-0.0000	-0.4765	-0.1513	0.0291	-0.0072	0.0000	-0.0000	-5.7061	-1.4890	0.3134	-0.0773	0.0000
13.216	-0.0269	-1.5194	-0.0055	-1.7029	0.0333	0.0454	0.0000	0.0000	-0.0000	0.0000	0.0000	0.0000	0.5047	0.3512	0.0227	-0.0911	0.0037	0.1126	-0.0000	-0.4765	-0.1513	0.0291	-0.0072	0.0000	-0.0000	-5.7061	-1.4890	0.3134	-0.0773	0.0000
13.227	-0.0270	-1.5194	-0.0055	-1.7029	0.0334	0.0455	0.0000	0.0000	-0.0000	0.0000	0.0000	0.0000	0.5168	0.3256	0.0668	-0.0935	-0.0064	0.1088	-0.0000	-0.4762	-0.1514	0.0291	-0.0072	0.0000	-0.0000	-5.7033	-1.4891	0.3134	-0.0773	0.0000
13.238	-0.0270	-1.5194	-0.0056	-1.7030	0.0333	0.0455	0.0000	0.0000	-0.0000	0.0000	0.0000	0.0000	0.4679	0.3174	-0.0035	-0.1211	-0.0055	0.1040	-0.0000	-0.4766	-0.1515	0.0291	-0.0072	0.0000	-0.0000	-5.7078	-1.4907	0.3131	-0.0772	0.0000
13.249	-0.0270	-1.5194	-0.0055	-1.7029	0.0333	0.0455	0.0000	0.0000	-0.0000	0.0000	0.0000	0.0000	0.3964	0.3607	0.0368	-0.1199	-0.0076	0.1349	-0.0000	-0.4762	-0.1512	0.0291	-0.0072	0.0000	-0.0000	-5.7031	-1.4879	0.3135	-0.0773	0.0000
13.259	-0.0270	-1.5194	-0.0056	-1.7029	0.0334	0.0454	0.0000	0.0000	-0.0000	0.0000	0.0000	0.0000	0.5057	0.3415	-0.0034	-0.1088	-0.0385	0.1243	0.0000	-0.4762	-0.1514	0.0291	-0.0072	0.0000	0.0000	-5.7033	-1.4891	0.3133	-0.0773	0.0000
13.270	-0.0270	-1.5194	-0.0056	-1.7030	0.0333	0.0454	0.0000	0.0000	-0.0000	0.0000	0.0000	0.0000	0.6311	0.3034	0.0406	-0.0756	0.0043	0.1063	-0.0000	-0.4763	-0.1513	0.0291	-0.0072	0.0000	-0.0000	-5.7047	-1.4885	0.3134	-0.0773	0.0000
13.280	-0.0270	-1.5194	-0.0056	-1.7029	0.0334	0.0455	0.0000	0.0000	-0.0000	0.0000	0.0000	0.0000	0.4348	0.3571	0.0130	-0.0774	-0.0082	0.1276	-0.0000	-0.4762	-0.1513	0.0291	-0.0072	0.0000	-0.0000	-5.7028	-1.4886	0.3133	-0.0773	0.0000
13.290	-0.0269	-1.5194	-0.0056	-1.7030	0.0333	0.0455	0.0000	0.0000	-0.0000	0.0000	0.0000	0.0000	0.5870	0.3207	0.0289	-0.1046	0.0119	0.0981	0.0000	-0.4763	-0.1514	0.0291	-0.0072	0.0000	0.0000	-5.7043	-1.4891	0.3133	-0.0773	0.0000
13.301	-0.0269	-1.5194	-0.0055	-1.7029	0.0333	0.0454	0.0000	0.0000	-0.0000	0.0000	0.0000	0.0000	0.5608	0.2597	-0.0030	-0.0632	-0.0119	0.1241	-0.0000	-0.4766	-0.1515	0.0291	-0.0072	0.0000	-0.0000	-5.7077	-1.4906	0.3132	-0.0772	0.0000
13.311	-0.0269	-1.5194	-0.0056	-1.7029	0.0333	0.0455	0.0000	0.0000	-0.0000	0.0000	0.0000	0.0000	0.5943	0.3306	0.0256	-0.0843	0.0004	0.1022	0.0000	-0.4761	-0.1513	0.0291	-0.0072	0.0000	0.0000	-5.7023	-1.4881	0.3133	-0.0773	0.0000
13.321	-0.0269	-1.5194	-0.0056	-1.7029	0.0333	0.0455	0.0000	0.0000	-0.0000	0.0000	0.0000	0.0000	0.4612	0.3092	0.0357	-0.0786	-0.0182	0.1194	-0.0000	-0.4763	-0.1513	0.0291	-0.0072	0.0000	-0.0000	-5.7045	-1.4884	0.3135	-0.0773	0.0000
13.332	-0.0270	-1.5194	-0.0056	-1.7029	0.0333	0.0455	0.0000	0.0000	-0.0000	0.0000	0.0000	0.0000	0.4074	0.3162	0.0498	-0.0833	-0.0088	0.1060	-0.0000	-0.4759	-0.1512	0.0291	-0.0072	0.0000	-0.0000	-5.6998	-1.4876	0.3133	-0.0773	0.0000
13.342	-0.0270	-1.5195	-0.0056	-1.7029	0.0333	0.0454	0.0000	0.0000	-0.0000	0.0000	0.0000	0.0000	0.4709	0.3411	0.0440	-0.0657	-0.0178	0.1043	-0.0000	-0.4762	-0.1513	0.0291	-0.0072	0.0000	-0.0000	-5.7028	-1.4886	0.3133	-0.0773	0.0000
13.352	-0.0269	-1.5194	-0.0055	-1.7029	0.0333	0.0455	0.0000	0.0000	-0.0000	0.0000	0.0000	0.0000	0.4156	0.3683	0.0546	-0.0759	0.0035	0.1086	-0.0000	-0.4762	-0.1513	0.0291	-0.0072	0.0000	-0.0000	-5.7028	-1.4886	0.3133	-0.0773	0.0000
13.363	-0.0270	-1.5194	-0.0056	-1.7029	0.0333	0.0455	0.0000	0.0000	-0.0000	0.0000	0.0000	0.0000	0.5087	0.3322	0.0758	-0.1033	0.0051	0.1191	0.0000	-0.4762	-0.1513	0.0291	-0.0072	0.0000	0.0000	-5.7027	-1.4885	0.3134	-0.0773	0.0000
13.373	-0.0270	-1.5194	-0.0055	-1.7029	0.0334	0.0455	0.0000	0.0000	-0.0000	0.0000	0.0000	0.0000	0.5917	0.3237	0.0224	-0.0879	-0.0060	0.1310	-0.0000	-0.4765	-0.1514	0.0291	-0.0072	0.0000	-0.0000	-5.7067	-1.4895	0.3133	-0.0773	0.0000
13.383	-0.0270	-1.5194	-0.0056	-1.7029	0.0333	0.0454	0.0000	0.0000	-0.0000	0.0000	0.0000	0.0000	0.5400	0.3101	0.0406	-0.0750	-0.0031	0.1018	-0.0000	-0.4763	-0.1513	0.0291	-0.0072	0.0000	-0.0000	-5.7037	-1.4886	0.3134	-0.0773	0.0000
13.394	-0.0270	-1.5194	-0.0055	-1.7029	0.0334	0.0454	0.0000	0.0000	-0.0000	0.0000	0.0000	0.0000	0.5787	0.3110	0.1025	-0.0939	0.0005	0.1020	0.0000	-0.4763	-0.1513	0.0291	-0.0072	0.0000	0.0000	-5.7041	-1.4889	0.3134	-0.0773	0.0000
13.404	-0.0270	-1.5194	-0.0055	-1.7030	0.0333	0.0454	0.0000	0.0000	-0.0000	0.0000	0.0000	0.0000	0.4678	0.2751	0.0227	-0.0872	-0.0064	0.1167	-0.0000	-0.4764	-0.1513	0.0291	-0.0072	0.0000	-0.0000	-5.7056	-1.4884	0.3135	-0.0773	0.0000
13.415	-0.0270	-1.5194	-0.0056	-1.7030	0.0334	0.0454	0.0000	0.0000	-0.0000	0.0000	0.0000	0.0000	0.4973	0.3221	0.0256	-0.0752	-0.0306	0.1259	-0.0000	-0.4766	-0.1515	0.0291	-0.0072	0.0000	-0.0000	-5.7072	-1.4901	0.3132	-0.0772	0.0000
13.426	-0.0270	-1.5194	-0.0055	-1.7030	0.0333	0.0454	0.0000	0.0000	-0.0000	0.0000	0.0000	0.0000	0.5372	0.3962	0.0555	-0.0489	-0.0028	0.1229	-0.0000	-0.4764	-0.1513	0.0291	-0.0072	0.0000	-0.0000	-5.7058	-1.4886	0.3133	-0.0773	0.0000
13.437	-0.0269	-1.5194	-0.0056	-1.7030	0.0333	0.0454	0.0000	0.0000	-0.0000	0.0000	0.0000	0.0000	0.5317	0.2533	0.0613	-0.0671	-0.0203	0.1287	-0.0000	-0.4764	-0.1514	0.0291	-0.0072	0.0000	-0.0000	-5.7058	-1.4896	0.3132	-0.0772	0.0000
13.448	-0.0269	-1.5195	-0.0055	-1.7029	0.0334	0.0454	0.0000	0.0000	-0.0000	0.0000	0.0000	0.0000	0.5051	0.3597	0.0463	-0.0770	-0.0210	0.1302	-0.0000	-0.4765	-0.1514	0.0291	-0.0072	0.0000	-0.0000	-5.7071	-1.4899	0.3134	-0.0773	0.0000
13.458	-0.0269	-1.5194	-0.0055	-1.7029	0.0334	0.0455	0.0000	0.0000	-0.0000	0.0000	0.0000	0.0000	0.5312	0.2844	0.0256	-0.0788	-0.0071	0.1132	-0.0000	-0.4763	-0.1514	0.0291	-0.0072	0.0000	-0.0000	-5.7037	-1.4895	0.3133	-0.0773	0.0000
13.469	-0.0269	-1.5194	-0.0055	-1.7029	0.0333	0.0454	0.0000	0.0000	-0.0000	0.0000	0.0000	0.0000	0.4136	0.3177	0.0489	-0.0922	-0.0314	0.1241	-0.0000	-0.4764	-0.1514	0.0291	-0.0072	0.0000	-0.0000	-5.7057	-1.4895	0.3133	-0.0773	0.0000
13.480	-0.0269	-1.5194	-0.0056	-1.7029	0.0333	0.0455	0.0000	0.0000	-0.0000	0.0000	0.0000	0.0000	0.6095	0.2882	0.0187	-0.0737	-0.0149	0.1225	0.0000	-0.4764	-0.1514	0.0291	-0.0072	0.0000	0.0000	-5.7048	-1.4896	0.3133	-0.0773	0.0000
13.491	-0.0270	-1.5194	-0.0055	-1.7030	0.0334	0.0455	0.0000	0.0000	-0.0000	0.0000	0.0000	0.0000	0.5631	0.3390	0.0201	-0.0783	-0.0010	0.1320	0.0000	-0.4764	-0.1515	0.0291	-0.0072	0.0000	0.0000	-5.7055	-1.4903	0.3131	-0.0772	0.0000
13.502	-0.0269	-1.5194	-0.0056	-1.7030	0.0334	0.0455	0.0000	0.0000	-0.0000	0.0000	0.0000	0.0000	0.5991	0.2874	0.0627	-0.0946	0.0065	0.1091	0.0000	-0.4762	-0.1513	0.0291	-0.0072	0.0000	0.0000	-5.7033	-1.4890	0.3134	-0.0773	0.0000
13.513	-0.0269	-1.5194	-0.0055	-1.7030	0.0333	0.0455	0.0000	0.0000	-0.0000	0.0000	0.0000	0.0000	0.5428	0.3539	0.0101	-0.0719	0.0035	0.1120	0.0000	-0.4765	-0.1514	0.0291	-0.0072	0.0000	0.0000	-5.7062	-1.4900	0.3133	-0.0773	0.0000
13.523	-0.0269	-1.5194	-0.0056	-1.7030	0.0333	0.0454	0.0000	0.0000	-0.0000	0.0000	0.0000	0.0000	0.5557	0.3378	0.0650	-0.0680	0.0034	0.0923	0.0000	-0.4765	-0.1515	0.0291	-0.0072	0.0000	0.0000	-5.7062	-1.4901	0.3133	-0.0773	0.0000
13.533	-0.0270	-1.5194	-0.0055	-1.7029	0.0334	0.0455	0.0000	0.0000	-0.0000	0.0000	0.0000	0.0000	0.4505	0.3686	0.0499	-0.0872	-0.0101	0.1497	-0.0000	-0.4767	-0.1515	0.0291	-0.0072	0.0000	-0.0000	-5.7085	-1.4903	0.3134	-0.0773	0.0000
13.544	-0.0269	-1.5194	-0.0056	-1.7029	0.0333	0.0454	0.0000	0.0000	-0.0000	0.0000	0.0000	0.0000	0.4581	0.3326	0.0737	-0.1037	-0.0092	0.1165	-0.0000	-0.4760	-0.1511	0.0291	-0.0072	0.0000	-0.0000	-5.7003	-1.4871	0.3135	-0.0773	0.0000
13.554	-0.0269	-1.5194	-0.0055	-1.7029	0.0334	0.0455	0.0000	0.0000	-0.0000	0.0000	0.0000	0.0000	0.3856	0.3707	0.0245	-0.0627	-0.0265	0.1207	0.0000	-0.4762	-0.1513	0.0291	-0.0072	0.0000	0.0000	-5.7033	-1.4890	0.3134	-0.0773	0.0000
13.564	-0.0270	-1.5194	-0.0056	-1.7029	0.0333	0.0455	0.0000	0.0000	-0.0000	-0.0000	0.0000	0.0000	0.5031	0.2648	0.0038	-0.0644	-0.0056	0.1294	0.0000	-0.4763	-0.1513	0.0291	-0.0072	0.0000	0.0000	-5.7036	-1.4884	0.3135	-0.0773	0.0000
13.575	-0.0270	-1.5194	-0.0056	-1.7030	0.0333	0.0455	0.0000	0.0000	-0.0000	0.0002	0.0000	0.0000	0.6346	0.3374	0.0483	-0.0608	-0.0140	0.1069	0.0000	-0.4763	-0.1513	0.0291	-0.0072	0.0000	0.0000	-5.7047	-1.4885	0.3134	-0.0773	0.0000
13.585	-0.0269	-1.5194	-0.0055	-1.7029	0.0334	0.0454	0.0000	0.0000	-0.0000	0.0001	0.0000	0.0000	0.4910	0.2952	0.0779	-0.0945	-0.0153	0.1157	-0.0000	-0.4759	-0.1511	0.0291	-0.0072	0.0000	-0.0000	-5.6992	-1.4870	0.3135	-0.0773	0.0000
13.595	-0.0269	-1.5194	-0.0055	-1.7029	0.0333	0.0454	0.0000	0.0000	-0.0000	0.0001	0.0000	0.0000	0.5383	0.3001	0.0856	-0.0580	-0.0189	0.1280	-0.0000	-0.4764	-0.1514	0.0291	-0.0072	0.0000	-0.0000	-5.7052	-1.4891	0.3133	-0.0773	0.0000
13.606	-0.0270	-1.5194	-0.0056	-1.7029	0.0334	0.0454	0.0000	0.0000	-0.0000	0.0000	0.0000	0.0000	0.5140	0.3696	0.0342	-0.0635	-0.0065	0.1056	-0.0000	-0.4766	-0.1516	0.0291	-0.0072	0.0000	-0.0000	-5.7083	-1.4911	0.3131	-0.0772	0.0000
13.617	-0.0269	-1.5194	-0.0055	-1.7030	0.0333	0.0454	0.0000	0.0000	-0.0000	0.0000	0.0000	0.0000	0.4797	0.3148	0.0915	-0.0877	-0.0184	0.1234	-0.0000	-0.4764	-0.1514	0.0291	-0.0072	0.0000	-0.0000	-5.7057	-1.4895	0.3133	-0.0773	0.0000
13.627	-0.0270	-1.5194	-0.0056	-1.7029	0.0334	0.0455	0.0000	0.0000	-0.0000	0.0000	0.0000	0.0000	0.4584	0.3939	0.0694	-0.0648	-0.0115	0.1192	-0.0000	-0.4760	-0.1512	0.0291	-0.0072	0.0000	-0.0000	-5.7007	-1.4875	0.3135	-0.0773	0.0000
13.638	-0.0269	-1.5194	-0.0056	-1.7029	0.0333	0.0455	0.0000	0.0000	-0.0000	0.0000	0.0000	0.0000	0.6560	0.2813	0.0373	-0.0907	0.0119	0.1275	-0.0000	-0.4763	-0.1513	0.0291	-0.0072	0.0000	-0.0000	-5.7042	-1.4890	0.3133	-0.0773	0.0000
13.649	-0.0269	-1.5194	-0.0056	-1.7030	0.0333	0.0455	0.0000	0.0000	-0.0000	0.0000	0.0000	0.0000	0.5128	0.4020	0.0479	-0.0719	-0.0047	0.1443	-0.0000	-0.4765	-0.1515	0.0291	-0.0072	0.0000	-0.0000	-5.7062	-1.4901	0.3133	-0.0773	0.0000
13.660	-0.0269	-1.5194	-0.0056	-1.7029	0.0333	0.0454	0.0000	0.0000	-0.0000	0.0000	0.0000	0.0000	0.4881	0.2944	0.1159	-0.0632	-0.0034	0.1279	-0.0000	-0.4765	-0.1514	0.0291	-0.0072	0.0000	-0.0000	-5.7068	-1.4896	0.3132	-0.0772	0.0000
13.671	-0.0270	-1.5194	-0.0055	-1.7029	0.0333	0.0454	0.0000	0.0000	-0.0000	0.0001	0.0000	0.0000	0.5884	0.3233	0.0967	-0.0733	-0.0169	0.1155	0.0000	-0.4763	-0.1513	0.0291	-0.0072	0.0000	0.0000	-5.7042	-1.4890	0.3134	-0.0773	0.0000
13.682	-0.0269	-1.5194	-0.0055	-1.7029	0.0334	0.0454	0.0000	0.0000	-0.0000	0.0000	0.0000	0.0000	0.5011	0.3084	0.0678	-0.0869	-0.0001	0.1280	-0.0000	-0.4764	-0.1513	0.0291	-0.0072	0.0000	-0.0000	-5.7052	-1.4890	0.3134	-0.0773	0.0000
13.693	-0.0269	-1.5194	-0.0055	-1.7029	0.0333	0.0455	0.0000	0.0000	-0.0000	0.0000	0.0000	0.0000	0.5242	0.2505	0.0466	-0.0913	-0.0164	0.1066	-0.0000	-0.4763	-0.1513	0.0291	-0.0072	0.0000	-0.0000	-5.7043	-1.4881	0.3134	-0.0773	0.0000
13.704	-0.0269	-1.5194	-0.0056	-1.7030	0.0333	0.0455	0.0000	0.0000	-0.0000	0.0000	0.0000	0.0000	0.6344	0.3558	0.0590	-0.0803	-0.0120	0.1027	-0.0000	-0.4758	-0.1511	0.0291	-0.0072	0.0000	-0.0000	-5.6987	-1.4865	0.3136	-0.0773	0.0000
13.714	-0.0269	-1.5194	-0.0055	-1.7029	0.0333	0.0455	0.0000	0.0000	-0.0000	0.0002	0.0000	0.0000	0.5759	0.3762	0.0111	-0.0681	0.0058	0.1212	-0.0000	-0.4761	-0.1512	0.0291	-0.0072	0.0000	-0.0000	-5.7011	-1.4879	0.3135	-0.0773	0.0000
13.725	-0.0270	-1.5194	-0.0055	-1.7029	0.0333	0.0455	0.0000	0.0000	-0.0000	0.0000	0.0000	0.0000	0.4816	0.2955	0.0830	-0.0572	0.0097	0.1157	-0.0000	-0.4762	-0.1513	0.0291	-0.0072	0.0000	-0.0000	-5.7028	-1.4886	0.3133	-0.0773	0.0000
13.735	-0.0269	-1.5195	-0.0055	-1.7029	0.0333	0.0454	0.0000	0.0000	-0.0000	0.0001	0.0000	0.0000	0.5550	0.2549	0.1103	-0.0806	0.0039	0.1052	-0.0000	-0.4766	-0.1514	0.0291	-0.0072	0.0000	-0.0000	-5.7071	-1.4900	0.3133	-0.0773	0.0000
13.745	-0.0269	-1.5194	-0.0055	-1.7029	0.0333	0.0455	0.0000	0.0000	-0.0000	0.0001	0.0000	0.0000	0.4830	0.3763	0.0443	-0.0555	-0.0364	0.1149	0.0000	-0.4763	-0.1513	0.0291	-0.0072	0.0000	0.0000	-5.7036	-1.4884	0.3135	-0.0773	0.0000
13.756	-0.0270	-1.5194	-0.0055	-1.7030	0.0334	0.0455	0.0000	0.0000	-0.0000	0.0000	0.0000	0.0000	0.5624	0.2905	0.0534	-0.0572	-0.0269	0.1041	-0.0000	-0.4765	-0.1514	0.0291	-0.0072	0.0000	-0.0000	-5.7067	-1.4895	0.3133	-0.0773	0.0000
13.766	-0.0269	-1.5194	-0.0055	-1.7029	0.0334	0.0455	0.0000	0.0000	-0.0000	0.0002	0.0000	0.0000	0.5573	0.3318	0.1247	-0.0781	-0.0091	0.1167	-0.0000	-0.4762	-0.1513	0.0291	-0.0072	0.0000	-0.0000	-5.7027	-1.4885	0.3134	-0.0773	0.0000
13.777	-0.0270	-1.5194	-0.0056	-1.7029	0.0333	0.0455	0.0000	0.0000	-0.0000	0.0001	0.0000	0.0000	0.5600	0.2833	0.0438	-0.0675	-0.0096	0.1395	-0.0000	-0.4764	-0.1514	0.0291	-0.0072	0.0000	-0.0000	-5.7056	-1.4895	0.3134	-0.0773	0.0000
13.787	-0.0270	-1.5194	-0.0055	-1.7030	0.0333	0.0455	0.0000	0.0000	-0.0000	0.0001	0.0000	0.0000	0.5391	0.3908	0.0958	-0.0620	-0.0538	0.1140	0.0000	-0.4762	-0.1513	0.0291	-0.0072	0.0000	0.0000	-5.7026	-1.4884	0.3135	-0.0773	0.0000
13.797	-0.0270	-1.5194	-0.0055	-1.7029	0.0334	0.0454	0.0000	0.0000	-0.0000	0.0000	0.0000	0.0000	0.5303	0.3735	0.0750	-0.0707	0.0003	0.1062	-0.0000	-0.4767	-0.1515	0.0291	-0.0072	0.0000	-0.0000	-5.7087	-1.4906	0.3131	-0.0772	0.0000
13.808	-0.0269	-1.5195	-0.0055	-1.7030	0.0333	0.0455	-0.0000	0.0000	-0.0000	0.0000	0.0000	0.0000	0.6244	0.2807	0.0660	-0.0799	0.0082	0.1259	0.0000	-0.4764	-0.1513	0.0291	-0.0072	0.0000	0.0000	-5.7048	-1.4886	0.3133	-0.0773	0.0000
13.818	-0.0269	-1.5194	-0.0055	-1.7029	0.0334	0.0455	-0.0000	0.0000	-0.0000	0.0001	0.0000	0.0000	0.5764	0.5081	0.1289	-0.0585	-0.0044	0.1241	-0.0000	-0.4764	-0.1514	0.0291	-0.0072	0.0000	-0.0000	-5.7056	-1.4895	0.3133	-0.0773	0.0000
13.830	-0.0269	-1.5195	-0.0055	-1.7029	0.0334	0.0455	-0.0000	0.0000	0.0000	0.0001	0.0000	0.0000	0.3989	0.3578	0.0898	-0.0617	-0.0232	0.1210	-0.0000	-0.4766	-0.1514	0.0291	-0.0072	0.0000	-0.0000	-5.7072	-1.4900	0.3133	-0.0773	0.0000
13.840	-0.0270	-1.5194	-0.0055	-1.7029	0.0333	0.0454	-0.0000	0.0000	0.0000	0.0001	0.0000	0.0000	0.5526	0.3199	0.0644	-0.0648	0.0153	0.1103	-0.0000	-0.4761	-0.1513	0.0291	-0.0072	0.0000	-0.0000	-5.7017	-1.4885	0.3135	-0.0773	0.0000
13.852	-0.0270	-1.5194	-0.0055	-1.7029	0.0333	0.0455	-0.0000	0.0000	0.0000	0.0000	0.0000	0.0000	0.6250	0.3166	0.0958	-0.0847	0.0100	0.0983	-0.0000	-0.4764	-0.1514	0.0291	-0.0072	0.0000	-0.0000	-5.7057	-1.4895	0.3133	-0.0773	0.0000
13.862	-0.0269	-1.5194	-0.0055	-1.7029	0.0334	0.0454	-0.0000	0.0000	0.0000	0.0000	0.0000	0.0000	0.5802	0.3961	0.0802	-0.0807	-0.0017	0.1103	-0.0000	-0.4761	-0.1512	0.0291	-0.0072	0.0000	-0.0000	-5.7013	-1.4880	0.3134	-0.0773	0.0000
13.873	-0.0270	-1.5194	-0.0055	-1.7029	0.0333	0.0454	-0.0000	0.0000	-0.0000	0.0000	0.0000	0.0000	0.6549	0.3773	0.1058	-0.0617	-0.0243	0.1037	0.0000	-0.4768	-0.1516	0.0291	-0.0072	0.0000	0.0000	-5.7107	-1.4916	0.3132	-0.0772	0.0000
13.884	-0.0269	-1.5194	-0.0055	-1.7030	0.0333	0.0455	-0.0000	0.0000	-0.0000	0.0000	0.0000	0.0000	0.6369	0.3005	0.1044	-0.0598	-0.0224	0.1197	0.0000	-0.4762	-0.1512	0.0291	-0.0072	0.0000	0.0000	-5.7032	-1.4880	0.3134	-0.0773	0.0000
13.895	-0.0270	-1.5195	-0.0055	-1.7029	0.0333	0.0454	-0.0000	0.0000	-0.0000	0.0000	0.0000	0.0000	0.6718	0.3477	0.0690	-0.0554	-0.0126	0.1273	-0.0000	-0.4766	-0.1514	0.0291	-0.0072	0.0000	-0.0000	-5.7072	-1.4900	0.3133	-0.0773	0.0000
13.905	-0.0269	-1.5194	-0.0056	-1.7029	0.0333	0.0455	-0.0000	0.0000	-0.0000	0.0000	0.0000	0.0000	0.6336	0.3468	0.0641	-0.0485	0.0024	0.1220	-0.0000	-0.4762	-0.1512	0.0291	-0.0072	0.0000	-0.0000	-5.7032	-1.4880	0.3134	-0.0773	0.0000
13.915	-0.0270	-1.5194	-0.0055	-1.7030	0.0334	0.0455	-0.0000	0.0000	-0.0000	0.0000	0.0000	0.0000	0.6417	0.3423	0.0795	-0.0852	0.0097	0.1248	-0.0000	-0.4766	-0.1516	0.0291	-0.0072	0.0000	-0.0000	-5.7072	-1.4910	0.3132	-0.0772	0.0000
13.925	-0.0270	-1.5194	-0.0055	-1.7029	0.0333	0.0454	-0.0000	0.0000	-0.0000	0.0000	0.0000	0.0000	0.7105	0.3524	0.0667	-0.0783	0.0085	0.0981	-0.0000	-0.4765	-0.1513	0.0291	-0.0072	0.0000	-0.0000	-5.7062	-1.4891	0.3133	-0.0773	0.0000
13.936	-0.0269	-1.5194	-0.0055	-1.7029	0.0333	0.0455	-0.0000	0.0000	-0.0000	0.0000	0.0000	0.0000	0.5194	0.3278	0.0990	-0.0897	-0.0037	0.1278	-0.0000	-0.4764	-0.1514	0.0291	-0.0072	0.0000	-0.0000	-5.7058	-1.4896	0.3132	-0.0772	0.0000
13.946	-0.0270	-1.5194	-0.0055	-1.7029	0.0334	0.0455	-0.0000	0.0000	-0.0000	0.0000	0.0000	0.0000	0.6695	0.3190	0.0849	-0.0635	0.0096	0.0821	0.0000	-0.4763	-0.1513	0.0291	-0.0072	0.0000	0.0000	-5.7037	-1.4885	0.3134	-0.0773	0.0000
13.956	-0.0270	-1.5194	-0.0055	-1.7029	0.0333	0.0455	-0.0000	0.0000	-0.0000	0.0000	0.0000	0.0000	0.5561	0.2799	0.0690	-0.0521	-0.0209	0.1128	0.0000	-0.4763	-0.1513	0.0291	-0.0072	0.0000	0.0000	-5.7039	-1.4887	0.3132	-0.0772	0.0000
13.967	-0.0270	-1.5194	-0.0055	-1.7029	0.0333	0.0454	-0.0000	0.0000	-0.0000	0.0000	0.0000	0.0000	0.6502	0.3358	0.1396	-0.0715	-0.0119	0.1045	0.0000	-0.4763	-0.1515	0.0291	-0.0072	0.0000	0.0000	-5.7043	-1.4901	0.3132	-0.0772	0.0000
13.977	-0.0269	-1.5194	-0.0056	-1.7029	0.0333	0.0455	-0.0000	0.0000	-0.0000	0.0000	0.0000	0.0000	0.6531	0.3739	0.0884	-0.0641	0.0100	0.1140	-0.0000	-0.4762	-0.1512	0.0291	-0.0072	0.0000	-0.0000	-5.7032	-1.4881	0.3134	-0.0773	0.0000
13.988	-0.0270	-1.5194	-0.0056	-1.7030	0.0334	0.0455	-0.0000	0.0000	-0.0000	0.0000	0.0000	0.0000	0.5977	0.3369	0.1278	-0.0808	-0.0036	0.1089	-0.0000	-0.4763	-0.1513	0.0291	-0.0072	0.0000	-0.0000	-5.7047	-1.4885	0.3134	-0.0773	0.0000
13.999	-0.0270	-1.5194	-0.0055	-1.7030	0.0333	0.0455	-0.0000	0.0000	-0.0000	0.0000	0.0000	0.0000	0.6996	0.3774	0.1027	-0.0633	-0.0104	0.1028	0.0000	-0.4763	-0.1513	0.0291	-0.0072	0.0000	0.0000	-5.7042	-1.4890	0.3134	-0.0773	0.0000
