# Supplementary material for: Practical Aspects of Model-Based Collision Detection
Source: Front Robot AI. 2020 Nov 23;7:571574. doi: 10.3389/frobt.2020.571574 (PMC7805958; doi:10.3389/frobt.2020.571574)
Supplement: Supplementary file 1 [file Data_Sheet_1.ZIP › identification_data/ur-20_02_12-50sec_12harm.csv]

798.467000	-0.039803	-1.598972	0.034246	-1.581374	0.029902	0.009616	0.000005	0.000000	-0.000000	0.000000	0.000000	0.000000	-0.168689	-0.654418	-0.132736	0.102905	0.122244	0.023990	-0.000000	0.176977	-0.019982	0.003877	-0.000377	0.000000	-0.000000	2.119451	-0.196592	0.041729	-0.004062	0.000000
798.469000	-0.039839	-1.598984	0.034259	-1.581374	0.029890	0.009593	0.000001	0.000000	-0.000000	0.000000	0.000000	0.000000	-0.150556	-0.581672	-0.157571	0.109200	0.130470	0.011397	0.000000	0.176607	-0.020038	0.003869	-0.000375	0.000000	0.000000	2.115021	-0.197150	0.041640	-0.004041	0.000000
798.481000	-0.039779	-1.598984	0.034234	-1.581327	0.029890	0.009556	0.000000	0.000000	-0.000000	0.000000	0.000000	0.000000	-0.302810	-0.662690	-0.180126	0.147877	0.113047	0.000246	0.000000	0.176779	-0.019928	0.003881	-0.000378	0.000000	0.000000	2.117085	-0.196064	0.041770	-0.004073	0.000000
798.491000	-0.039779	-1.598996	0.034246	-1.581351	0.029902	0.009604	0.000000	0.000000	-0.000000	0.000000	0.000000	0.000000	-0.182063	-0.594879	-0.150020	0.082280	0.120536	0.031593	0.000000	0.177050	-0.019893	0.003875	-0.000377	0.000000	0.000000	2.120327	-0.195716	0.041705	-0.004062	0.000000
798.501000	-0.039815	-1.598996	0.034246	-1.581362	0.029913	0.009593	0.000000	0.000000	-0.000000	0.000000	0.000000	0.000000	-0.140220	-0.589159	-0.176755	0.105134	0.129659	0.020518	0.000000	0.177139	-0.019784	0.003883	-0.000379	0.000000	0.000000	2.121395	-0.194648	0.041797	-0.004084	0.000000
798.513000	-0.039815	-1.599008	0.034270	-1.581374	0.029878	0.009604	0.000002	0.000000	-0.000000	0.000000	0.000000	0.000000	-0.010363	-0.696521	-0.154717	0.110297	0.131776	0.037629	0.000000	0.176769	-0.020039	0.003868	-0.000375	0.000000	0.000000	2.116966	-0.197160	0.041630	-0.004041	0.000000
798.523000	-0.039815	-1.598984	0.034270	-1.581327	0.029913	0.009593	0.000025	0.000000	-0.000000	0.000000	0.000000	0.000000	-0.239880	-0.636858	-0.133774	0.099916	0.149212	0.017824	0.000000	0.176805	-0.019996	0.003866	-0.000375	0.000000	0.000000	2.117393	-0.196733	0.041606	-0.004041	0.000000
798.535000	-0.039839	-1.599020	0.034246	-1.581303	0.029902	0.009593	0.000000	0.000000	-0.000000	0.000000	0.000000	0.000000	-0.154784	-0.646723	-0.173222	0.112825	0.138798	0.006546	0.000000	0.176599	-0.020147	0.003855	-0.000372	0.000000	0.000000	2.114926	-0.198222	0.041487	-0.003999	0.000000
798.545000	-0.039815	-1.598996	0.034259	-1.581351	0.029866	0.009593	0.000000	0.000000	-0.000000	0.000000	0.000000	0.000000	-0.138389	-0.577656	-0.147801	0.073736	0.133894	0.026379	0.000000	0.176720	-0.020000	0.003861	-0.000373	0.000000	0.000000	2.116379	-0.196770	0.041551	-0.004020	0.000000
798.557000	-0.039803	-1.598972	0.034259	-1.581374	0.029866	0.009616	0.000000	0.000000	-0.000000	0.000000	0.000000	0.000000	-0.137310	-0.591470	-0.161736	0.085970	0.140338	0.035339	0.000000	0.177396	-0.019670	0.003901	-0.000384	0.000000	0.000000	2.124476	-0.193523	0.041984	-0.004138	0.000000
798.567000	-0.039839	-1.598984	0.034259	-1.581362	0.029878	0.009628	0.000000	0.000000	-0.000000	0.000000	0.000000	0.000000	-0.212377	-0.668714	-0.154988	0.112760	0.115293	0.009023	0.000000	0.177012	-0.019939	0.003874	-0.000376	0.000000	0.000000	2.119872	-0.196171	0.041699	-0.004051	0.000000
798.577000	-0.039767	-1.598996	0.034246	-1.581362	0.029890	0.009593	0.000000	0.000000	-0.000000	0.000000	0.000000	0.000000	-0.069182	-0.663534	-0.140094	0.092484	0.136999	0.016796	-0.000000	0.176813	-0.019987	0.003874	-0.000376	0.000000	-0.000000	2.117486	-0.196640	0.041699	-0.004051	0.000000
798.589000	-0.039779	-1.598972	0.034259	-1.581339	0.029890	0.009593	0.000000	0.000000	-0.000000	0.000000	0.000000	0.000000	-0.093445	-0.637866	-0.130287	0.096904	0.122417	0.007999	0.000000	0.176764	-0.020045	0.003863	-0.000374	0.000000	0.000000	2.116910	-0.197216	0.041574	-0.004020	0.000000
798.599000	-0.039815	-1.599032	0.034259	-1.581339	0.029878	0.009580	0.000000	0.000000	-0.000000	0.000000	0.000000	0.000000	-0.117038	-0.581967	-0.233703	0.072091	0.125084	0.018274	-0.000000	0.177089	-0.019845	0.003873	-0.000377	0.000000	-0.000000	2.120796	-0.195247	0.041686	-0.004062	0.000000
798.609000	-0.039815	-1.599032	0.034282	-1.581339	0.029890	0.009593	0.000000	0.000000	-0.000000	0.000000	0.000000	0.000000	-0.222894	-0.603637	-0.135457	0.095627	0.100911	0.042823	0.000000	0.176676	-0.020054	0.003857	-0.000372	0.000000	0.000000	2.115850	-0.197298	0.041510	-0.004009	0.000000
798.621000	-0.039815	-1.599008	0.034270	-1.581386	0.029902	0.009604	0.000014	0.000000	-0.000000	0.000000	0.000000	0.000000	-0.160066	-0.617646	-0.154073	0.133483	0.121518	0.027335	0.000000	0.176684	-0.020143	0.003861	-0.000373	0.000000	0.000000	2.115950	-0.198177	0.041551	-0.004020	0.000000
798.631000	-0.039803	-1.599020	0.034259	-1.581339	0.029878	0.009616	0.000000	0.000000	-0.000000	0.000000	0.000000	0.000000	-0.113882	-0.688980	-0.148414	0.110603	0.106690	0.023103	0.000000	0.176638	-0.020100	0.003856	-0.000373	0.000000	0.000000	2.115392	-0.197756	0.041503	-0.004009	0.000000
798.643000	-0.039815	-1.598972	0.034270	-1.581399	0.029866	0.009604	0.000000	0.000000	-0.000000	0.000000	0.000000	0.000000	-0.074103	-0.648361	-0.180027	0.080354	0.136903	0.020133	0.000000	0.176683	-0.020044	0.003865	-0.000374	0.000000	0.000000	2.115939	-0.197209	0.041600	-0.004030	0.000000
798.653000	-0.039815	-1.599020	0.034246	-1.581362	0.029902	0.009628	0.000005	0.000000	-0.000000	0.000000	0.000000	0.000000	-0.171822	-0.627130	-0.233609	0.088398	0.113149	0.009476	0.000000	0.177048	-0.019895	0.003873	-0.000377	0.000000	0.000000	2.120306	-0.195738	0.041683	-0.004062	0.000000
798.665000	-0.039803	-1.599020	0.034259	-1.581374	0.029890	0.009593	0.000030	0.000000	-0.000000	0.000000	0.000000	0.000000	-0.057402	-0.751600	-0.132111	0.092905	0.107997	0.018689	0.000000	0.176807	-0.019994	0.003868	-0.000375	0.000000	0.000000	2.117415	-0.196712	0.041628	-0.004041	0.000000
798.675000	-0.039839	-1.598960	0.034234	-1.581374	0.029913	0.009604	0.000000	0.000000	-0.000000	0.000000	0.000000	0.000000	-0.164467	-0.641630	-0.199897	0.104843	0.125298	0.034980	-0.000000	0.176387	-0.020202	0.003852	-0.000370	0.000000	-0.000000	2.112392	-0.198761	0.041455	-0.003988	0.000000
798.685000	-0.039803	-1.599032	0.034259	-1.581351	0.029902	0.009640	0.000000	0.000000	-0.000000	0.000000	0.000000	0.000000	-0.087187	-0.667123	-0.159051	0.120308	0.119238	0.021870	0.000000	0.176852	-0.019938	0.003873	-0.000376	0.000000	0.000000	2.117964	-0.196162	0.041690	-0.004052	0.000000
798.695000	-0.039779	-1.598972	0.034270	-1.581351	0.029890	0.009616	0.000046	0.000000	-0.000000	0.000000	0.000000	0.000000	-0.053907	-0.562730	-0.150123	0.106989	0.142668	0.028042	0.000000	0.177136	-0.019787	0.003880	-0.000379	0.000000	0.000000	2.121363	-0.194681	0.041765	-0.004084	0.000000
798.705000	-0.039767	-1.599020	0.034246	-1.581362	0.029890	0.009580	0.000113	0.000000	-0.000000	0.000000	0.000000	0.000000	-0.066645	-0.598228	-0.143800	0.115434	0.124033	0.017081	-0.000000	0.177057	-0.019788	0.003880	-0.000378	0.000000	-0.000000	2.120419	-0.194686	0.041760	-0.004073	0.000000
798.715000	-0.039839	-1.598996	0.034246	-1.581339	0.029878	0.009593	0.000005	0.000000	-0.000000	0.000000	0.000000	0.000000	-0.129763	-0.590804	-0.154456	0.104107	0.105280	0.031116	-0.000000	0.176555	-0.020101	0.003857	-0.000372	0.000000	-0.000000	2.114405	-0.197766	0.041512	-0.004009	0.000000
798.727000	-0.039803	-1.598984	0.034234	-1.581374	0.029878	0.009593	0.000076	0.000000	-0.000000	0.000000	0.000000	0.000000	-0.198466	-0.631368	-0.108977	0.087091	0.120918	0.036553	0.000000	0.176846	-0.019847	0.003868	-0.000375	0.000000	0.000000	2.117884	-0.195264	0.041631	-0.004041	0.000000
798.737000	-0.039791	-1.598984	0.034270	-1.581351	0.029890	0.009604	0.000001	0.000000	-0.000000	0.000000	0.000000	0.000000	-0.095709	-0.619733	-0.120545	0.081279	0.137002	0.031662	0.000000	0.176894	-0.019887	0.003875	-0.000377	0.000000	0.000000	2.118466	-0.195660	0.041704	-0.004053	0.000000
798.747000	-0.039827	-1.599032	0.034282	-1.581351	0.029878	0.009616	0.000003	0.000000	-0.000000	0.000000	0.000000	0.000000	-0.096507	-0.637757	-0.153064	0.118391	0.115166	0.012776	0.000000	0.176722	-0.019998	0.003862	-0.000375	0.000000	0.000000	2.116398	-0.196751	0.041570	-0.004031	0.000000
798.757000	-0.039827	-1.598996	0.034270	-1.581386	0.029902	0.009616	0.000096	0.000000	-0.000000	0.000000	0.000000	0.000000	0.020273	-0.650428	-0.169060	0.105898	0.115358	0.033543	0.000000	0.177019	-0.019835	0.003879	-0.000378	0.000000	0.000000	2.119958	-0.195147	0.041749	-0.004073	0.000000
798.769000	-0.039791	-1.598972	0.034234	-1.581362	0.029866	0.009628	0.000041	0.000000	-0.000000	0.000000	0.000000	0.000000	-0.083426	-0.596223	-0.180093	0.104133	0.130386	0.038788	0.000000	0.176603	-0.020042	0.003865	-0.000374	0.000000	0.000000	2.114981	-0.197189	0.041601	-0.004030	0.000000
798.779000	-0.039815	-1.599008	0.034246	-1.581327	0.029902	0.009568	0.000059	0.000000	-0.000000	0.000000	0.000000	0.000000	-0.061470	-0.630747	-0.120974	0.097820	0.136978	0.024083	0.000000	0.176594	-0.020154	0.003849	-0.000371	0.000000	0.000000	2.114864	-0.198285	0.041425	-0.003988	0.000000
798.791000	-0.039815	-1.598996	0.034306	-1.581351	0.029926	0.009604	0.000043	0.000000	-0.000000	0.000000	0.000000	0.000000	-0.128189	-0.625199	-0.171101	0.093373	0.117083	0.017703	0.000000	0.176605	-0.020040	0.003867	-0.000374	0.000000	0.000000	2.115003	-0.197167	0.041623	-0.004030	0.000000
798.801000	-0.039815	-1.598996	0.034259	-1.581362	0.029878	0.009616	0.000035	0.000000	-0.000000	0.000000	0.000000	0.000000	-0.146564	-0.606747	-0.144350	0.105825	0.123960	0.038890	0.000000	0.177094	-0.019840	0.003878	-0.000377	0.000000	0.000000	2.120850	-0.195193	0.041740	-0.004062	0.000000
798.811000	-0.039827	-1.599020	0.034234	-1.581339	0.029926	0.009616	0.000029	0.000000	-0.000000	0.000000	0.000000	0.000000	-0.101343	-0.632401	-0.138293	0.103496	0.124681	0.028005	0.000000	0.176683	-0.020046	0.003864	-0.000374	0.000000	0.000000	2.115928	-0.197220	0.041589	-0.004030	0.000000
798.823000	-0.039755	-1.599020	0.034246	-1.581351	0.029866	0.009628	0.000024	0.000000	-0.000000	0.000000	0.000000	0.000000	-0.122110	-0.584344	-0.170587	0.099048	0.096527	0.027442	-0.000000	0.176937	-0.019934	0.003879	-0.000378	0.000000	-0.000000	2.118979	-0.196125	0.041746	-0.004073	0.000000
798.833000	-0.039827	-1.599008	0.034270	-1.581386	0.029913	0.009556	0.000028	0.000000	-0.000000	0.000000	0.000000	0.000000	-0.114385	-0.599289	-0.161748	0.102695	0.114087	0.039776	-0.000000	0.177171	-0.019845	0.003875	-0.000377	0.000000	-0.000000	2.121776	-0.195245	0.041707	-0.004062	0.000000
798.843000	-0.039803	-1.599020	0.034259	-1.581351	0.029902	0.009616	0.000040	0.000000	-0.000000	0.000000	0.000000	0.000000	-0.122853	-0.689837	-0.200029	0.100573	0.123320	0.022667	0.000000	0.176974	-0.019890	0.003874	-0.000377	0.000000	0.000000	2.119419	-0.195686	0.041697	-0.004062	0.000000
798.853000	-0.039779	-1.599008	0.034270	-1.581374	0.029890	0.009628	0.000003	0.000000	-0.000000	0.000000	0.000000	0.000000	-0.067545	-0.620021	-0.190894	0.078039	0.145417	0.033030	0.000000	0.176306	-0.020201	0.003854	-0.000371	0.000000	0.000000	2.111421	-0.198754	0.041480	-0.003997	0.000000
798.863000	-0.039815	-1.598972	0.034259	-1.581339	0.029902	0.009556	0.000009	0.000000	-0.000000	0.000000	0.000000	0.000000	-0.022451	-0.610613	-0.164232	0.089873	0.147680	0.054360	0.000000	0.177056	-0.019886	0.003881	-0.000379	0.000000	0.000000	2.120395	-0.195648	0.041773	-0.004083	0.000000
798.873000	-0.039791	-1.598972	0.034259	-1.581374	0.029878	0.009604	0.000003	0.000000	-0.000000	0.000000	0.000000	0.000000	-0.127613	-0.629961	-0.150810	0.068567	0.141460	0.033240	0.000000	0.177225	-0.019779	0.003890	-0.000381	0.000000	0.000000	2.122420	-0.194601	0.041863	-0.004105	0.000000
798.885000	-0.039791	-1.599008	0.034259	-1.581362	0.029902	0.009604	0.000002	0.000000	-0.000000	0.000000	0.000000	0.000000	-0.134150	-0.651502	-0.149682	0.105034	0.117869	0.044517	0.000000	0.177084	-0.019851	0.003868	-0.000375	0.000000	0.000000	2.120738	-0.195305	0.041628	-0.004041	0.000000
798.895000	-0.039779	-1.598996	0.034270	-1.581362	0.029854	0.009616	0.000028	0.000000	-0.000000	0.000000	0.000000	0.000000	-0.039276	-0.599980	-0.150790	0.102440	0.138683	0.030582	0.000000	0.176927	-0.019947	0.003867	-0.000375	0.000000	0.000000	2.118852	-0.196252	0.041619	-0.004041	0.000000
798.905000	-0.039767	-1.598996	0.034270	-1.581374	0.029913	0.009593	0.000001	0.000000	-0.000000	0.000000	0.000000	0.000000	0.004920	-0.650129	-0.157217	0.107556	0.115956	0.059623	0.000000	0.176931	-0.019843	0.003873	-0.000377	0.000000	0.000000	2.118900	-0.195226	0.041688	-0.004063	0.000000
798.917000	-0.039791	-1.598972	0.034246	-1.581374	0.029854	0.009604	0.000083	0.000000	-0.000000	0.000000	0.000000	0.000000	-0.085928	-0.635506	-0.140951	0.079876	0.125806	0.050413	0.000000	0.176686	-0.020042	0.003868	-0.000375	0.000000	0.000000	2.115968	-0.197181	0.041628	-0.004041	0.000000
798.927000	-0.039803	-1.599008	0.034282	-1.581339	0.029866	0.009593	0.000040	0.000000	-0.000000	0.000000	0.000000	0.000000	-0.097824	-0.524303	-0.146833	0.077100	0.089129	0.052462	0.000000	0.176893	-0.019889	0.003873	-0.000377	0.000000	0.000000	2.118450	-0.195677	0.041688	-0.004063	0.000000
798.939000	-0.039803	-1.598972	0.034246	-1.581374	0.029902	0.009604	0.000054	0.000000	-0.000000	0.000000	0.000000	0.000000	-0.004581	-0.573712	-0.143740	0.092636	0.105917	0.050985	0.000000	0.176778	-0.019929	0.003880	-0.000378	0.000000	0.000000	2.117075	-0.196074	0.041760	-0.004073	0.000000
798.949000	-0.039803	-1.598984	0.034246	-1.581351	0.029890	0.009604	0.000000	0.000000	-0.000000	0.000000	0.000000	0.000000	-0.125371	-0.515912	-0.124539	0.089340	0.120012	0.058715	-0.000000	0.176687	-0.020140	0.003863	-0.000374	0.000000	-0.000000	2.115978	-0.198148	0.041580	-0.004030	0.000000
798.959000	-0.039791	-1.598972	0.034246	-1.581399	0.029926	0.009593	0.000000	0.000000	-0.000000	0.000000	0.000000	0.000000	-0.085941	-0.598064	-0.102875	0.103691	0.090674	0.040990	0.000000	0.176263	-0.020254	0.003847	-0.000370	0.000000	0.000000	2.110901	-0.199274	0.041410	-0.003987	0.000000
798.969000	-0.039803	-1.598984	0.034246	-1.581374	0.029878	0.009604	0.000052	0.000000	-0.000000	0.000000	0.000000	0.000000	0.003249	-0.565339	-0.173079	0.090962	0.147403	0.029948	-0.000000	0.176887	-0.019996	0.003864	-0.000375	0.000000	-0.000000	2.118375	-0.196729	0.041592	-0.004031	0.000000
798.981000	-0.039827	-1.598996	0.034259	-1.581339	0.029902	0.009593	0.000019	0.000000	-0.000000	0.000000	0.000000	0.000000	-0.242650	-0.641042	-0.107770	0.107959	0.121504	0.047051	-0.000000	0.176308	-0.020299	0.003851	-0.000370	0.000000	-0.000000	2.111443	-0.199711	0.041443	-0.003987	0.000000
798.991000	-0.039815	-1.598996	0.034259	-1.581362	0.029913	0.009628	0.000056	0.000000	-0.000000	0.000000	0.000000	0.000000	0.086258	-0.616215	-0.160811	0.100550	0.105767	0.042034	0.000000	0.176859	-0.019930	0.003881	-0.000378	0.000000	0.000000	2.118042	-0.196084	0.041768	-0.004073	0.000000
799.001000	-0.039827	-1.598984	0.034270	-1.581362	0.029890	0.009580	0.000046	0.000000	-0.000000	0.000000	0.000000	0.000000	-0.050182	-0.712573	-0.155156	0.089134	0.112750	0.050129	0.000000	0.177137	-0.019787	0.003881	-0.000378	0.000000	0.000000	2.121368	-0.194675	0.041770	-0.004073	0.000000
799.011000	-0.039827	-1.598984	0.034259	-1.581386	0.029902	0.009604	0.000036	0.000000	-0.000000	0.000000	0.000000	0.000000	-0.023856	-0.616774	-0.157316	0.078961	0.106328	0.044777	0.000000	0.176645	-0.020091	0.003864	-0.000374	0.000000	0.000000	2.115480	-0.197668	0.041590	-0.004030	0.000000
799.021000	-0.039791	-1.598960	0.034259	-1.581374	0.029866	0.009616	0.000030	0.000000	-0.000000	0.000000	0.000000	0.000000	-0.069031	-0.627416	-0.162172	0.105249	0.128123	0.058107	0.000000	0.176939	-0.019932	0.003880	-0.000379	0.000000	0.000000	2.118998	-0.196106	0.041765	-0.004084	0.000000
799.031000	-0.039803	-1.598984	0.034282	-1.581351	0.029854	0.009628	0.000026	0.000000	-0.000000	0.000000	0.000000	0.000000	-0.112349	-0.690226	-0.154552	0.089113	0.141539	0.052193	-0.000000	0.177004	-0.019948	0.003866	-0.000375	0.000000	-0.000000	2.119780	-0.196263	0.041608	-0.004041	0.000000
799.043000	-0.039803	-1.598996	0.034282	-1.581362	0.029902	0.009604	0.000022	0.000000	-0.000000	0.000000	0.000000	0.000000	-0.015421	-0.605380	-0.158043	0.126786	0.107651	0.064771	0.000000	0.176433	-0.020250	0.003850	-0.000370	0.000000	0.000000	2.112938	-0.199232	0.041434	-0.003988	0.000000
799.053000	-0.039815	-1.599008	0.034246	-1.581351	0.029878	0.009593	0.000020	0.000000	-0.000000	0.000000	0.000000	0.000000	-0.028011	-0.612740	-0.164792	0.131108	0.140579	0.044318	-0.000000	0.176432	-0.020148	0.003859	-0.000373	0.000000	-0.000000	2.112925	-0.198228	0.041537	-0.004019	0.000000
799.063000	-0.039779	-1.599008	0.034222	-1.581374	0.029878	0.009604	0.000018	0.000000	-0.000000	0.000000	0.000000	0.000000	-0.038929	-0.654225	-0.126155	0.111227	0.112323	0.047977	0.000000	0.176765	-0.019945	0.003865	-0.000375	0.000000	0.000000	2.116918	-0.196231	0.041603	-0.004031	0.000000
799.075000	-0.039791	-1.598972	0.034246	-1.581351	0.029890	0.009616	0.000016	0.000000	-0.000000	0.000000	0.000000	0.000000	0.059326	-0.715181	-0.155127	0.124556	0.109755	0.056950	0.000000	0.176813	-0.019986	0.003875	-0.000377	0.000000	0.000000	2.117493	-0.196633	0.041707	-0.004062	0.000000
799.085000	-0.039803	-1.598984	0.034259	-1.581339	0.029878	0.009628	0.000015	0.000000	-0.000000	0.000000	0.000000	0.000000	-0.075841	-0.622136	-0.134237	0.101089	0.104993	0.045142	-0.000000	0.177130	-0.019894	0.003872	-0.000376	0.000000	-0.000000	2.121288	-0.195733	0.041669	-0.004052	0.000000
799.097000	-0.039803	-1.598996	0.034282	-1.581374	0.029854	0.009616	0.000013	0.000000	-0.000000	0.000000	0.000000	0.000000	-0.067003	-0.651343	-0.156411	0.103468	0.102833	0.058090	-0.000000	0.177044	-0.019900	0.003869	-0.000375	0.000000	-0.000000	2.120260	-0.195783	0.041637	-0.004040	0.000000
799.107000	-0.039827	-1.598996	0.034259	-1.581339	0.029913	0.009616	0.000012	0.000000	-0.000000	0.000000	0.000000	0.000000	-0.086591	-0.584564	-0.164088	0.099458	0.117881	0.063011	-0.000000	0.176930	-0.019943	0.003870	-0.000376	0.000000	-0.000000	2.118890	-0.196214	0.041657	-0.004051	0.000000
799.117000	-0.039815	-1.599008	0.034246	-1.581362	0.029890	0.009604	0.000012	0.000000	-0.000000	0.000000	0.000000	0.000000	0.006620	-0.557134	-0.184630	0.107457	0.114830	0.041192	0.000000	0.176609	-0.020036	0.003871	-0.000375	0.000000	0.000000	2.115042	-0.197128	0.041662	-0.004041	0.000000
799.127000	-0.039791	-1.598972	0.034222	-1.581362	0.029890	0.009593	0.000011	0.000000	-0.000000	0.000000	0.000000	0.000000	-0.080240	-0.624555	-0.166273	0.087054	0.137006	0.049556	0.000000	0.176805	-0.020095	0.003861	-0.000373	0.000000	0.000000	2.117397	-0.197708	0.041551	-0.004020	0.000000
799.139000	-0.039827	-1.598972	0.034270	-1.581327	0.029913	0.009628	0.000010	0.000000	-0.000000	0.000000	0.000000	0.000000	-0.058867	-0.549585	-0.095296	0.090909	0.130441	0.033587	-0.000000	0.177053	-0.019889	0.003878	-0.000379	0.000000	-0.000000	2.120363	-0.195680	0.041740	-0.004083	0.000000
799.149000	-0.039815	-1.598984	0.034282	-1.581362	0.029913	0.009593	0.000000	0.000000	-0.000000	0.000000	0.000000	0.000000	-0.161274	-0.646119	-0.153641	0.102538	0.107865	0.054665	0.000000	0.176640	-0.020097	0.003859	-0.000373	0.000000	0.000000	2.115419	-0.197729	0.041529	-0.004020	0.000000
799.159000	-0.039815	-1.598996	0.034259	-1.581362	0.029878	0.009593	0.000000	0.000000	-0.000000	0.000000	0.000000	0.000000	-0.152615	-0.634486	-0.191026	0.086782	0.091944	0.045842	0.000000	0.176639	-0.020099	0.003857	-0.000373	0.000000	0.000000	2.115403	-0.197745	0.041514	-0.004009	0.000000
799.169000	-0.039815	-1.598984	0.034246	-1.581351	0.029854	0.009568	0.000000	0.000000	-0.000000	0.000000	0.000000	0.000000	-0.137366	-0.615431	-0.159451	0.099495	0.130721	0.050354	0.000000	0.176926	-0.019948	0.003866	-0.000375	0.000000	0.000000	2.118841	-0.196263	0.041608	-0.004041	0.000000
799.179000	-0.039791	-1.599020	0.034270	-1.581386	0.029866	0.009593	0.000000	0.000000	-0.000000	0.000000	0.000000	0.000000	-0.019972	-0.538432	-0.156721	0.115067	0.133474	0.079170	0.000000	0.176605	-0.020140	0.003862	-0.000374	0.000000	0.000000	2.115003	-0.198146	0.041564	-0.004020	0.000000
799.191000	-0.039779	-1.598996	0.034259	-1.581362	0.029890	0.009593	0.000000	0.000000	-0.000000	0.000000	0.000000	0.000000	-0.082706	-0.639946	-0.100343	0.085942	0.093890	0.036076	0.000000	0.176759	-0.020051	0.003857	-0.000372	0.000000	0.000000	2.116848	-0.197278	0.041512	-0.004009	0.000000
799.201000	-0.039779	-1.599008	0.034234	-1.581374	0.029890	0.009593	0.000000	0.000000	-0.000000	0.000000	0.000000	0.000000	0.005958	-0.663978	-0.161122	0.114031	0.090889	0.056748	0.000000	0.176992	-0.019963	0.003852	-0.000371	0.000000	0.000000	2.119633	-0.196410	0.041461	-0.003998	0.000000
799.211000	-0.039791	-1.598972	0.034282	-1.581374	0.029913	0.009593	0.000000	0.000000	-0.000000	0.000000	0.000000	0.000000	-0.116118	-0.644466	-0.138937	0.103690	0.085612	0.057334	0.000000	0.176549	-0.020207	0.003845	-0.000369	0.000000	0.000000	2.114335	-0.198813	0.041384	-0.003977	0.000000
799.223000	-0.039791	-1.598984	0.034259	-1.581374	0.029878	0.009616	0.000000	0.000000	-0.000000	0.000000	0.000000	0.000000	-0.064329	-0.642662	-0.131901	0.077269	0.111023	0.062376	0.000000	0.176763	-0.020047	0.003861	-0.000374	0.000000	0.000000	2.116889	-0.197237	0.041553	-0.004020	0.000000
799.233000	-0.039815	-1.598972	0.034259	-1.581374	0.029902	0.009604	0.000000	0.000000	-0.000000	0.000000	0.000000	0.000000	0.009938	-0.682689	-0.197023	0.099985	0.099785	0.051309	-0.000000	0.177019	-0.019930	0.003882	-0.000379	0.000000	-0.000000	2.119959	-0.196084	0.041786	-0.004084	0.000000
799.245000	-0.039779	-1.598996	0.034259	-1.581386	0.029890	0.009604	0.000000	0.000000	-0.000000	0.000000	0.000000	0.000000	-0.149401	-0.560055	-0.171869	0.097184	0.097206	0.046870	0.000000	0.176645	-0.020091	0.003864	-0.000374	0.000000	0.000000	2.115480	-0.197668	0.041590	-0.004030	0.000000
799.255000	-0.039815	-1.599020	0.034246	-1.581374	0.029926	0.009616	0.000000	0.000000	-0.000000	0.000000	0.000000	0.000000	-0.019450	-0.544055	-0.170370	0.103102	0.114582	0.051895	-0.000000	0.176728	-0.020089	0.003864	-0.000375	0.000000	-0.000000	2.116478	-0.197648	0.041592	-0.004031	0.000000
799.265000	-0.039791	-1.599008	0.034246	-1.581362	0.029890	0.009616	0.000000	0.000000	-0.000000	0.000000	0.000000	0.000000	-0.041834	-0.641910	-0.172706	0.094744	0.101254	0.060131	-0.000000	0.176890	-0.019992	0.003868	-0.000375	0.000000	-0.000000	2.118413	-0.196691	0.041630	-0.004041	0.000000
799.275000	-0.039779	-1.599008	0.034282	-1.581351	0.029890	0.009593	0.000000	0.000000	-0.000000	0.000000	0.000000	0.000000	-0.079051	-0.634037	-0.122375	0.109763	0.097761	0.034884	0.000000	0.177046	-0.019898	0.003870	-0.000376	0.000000	0.000000	2.120279	-0.195764	0.041657	-0.004051	0.000000
799.285000	-0.039851	-1.599020	0.034270	-1.581351	0.029866	0.009640	0.000000	0.000000	-0.000000	0.000000	0.000000	0.000000	-0.019131	-0.646982	-0.144684	0.120550	0.096199	0.053307	-0.000000	0.176417	-0.020166	0.003843	-0.000368	0.000000	-0.000000	2.112751	-0.198403	0.041363	-0.003965	0.000000
799.295000	-0.039779	-1.598972	0.034294	-1.581374	0.029890	0.009604	0.000000	0.000000	-0.000000	0.000000	0.000000	0.000000	-0.037324	-0.602897	-0.161454	0.116448	0.086100	0.047343	0.000000	0.176763	-0.020047	0.003861	-0.000372	0.000000	0.000000	2.116891	-0.197235	0.041555	-0.004009	0.000000
799.307000	-0.039803	-1.599008	0.034246	-1.581386	0.029890	0.009604	0.000000	0.000000	-0.000000	0.000000	0.000000	0.000000	-0.019602	-0.715803	-0.141230	0.100292	0.090377	0.048038	0.000000	0.176809	-0.019991	0.003870	-0.000376	0.000000	0.000000	2.117443	-0.196683	0.041657	-0.004051	0.000000
799.317000	-0.039767	-1.599008	0.034222	-1.581339	0.029890	0.009604	0.000000	0.000000	-0.000000	0.000000	0.000000	0.000000	-0.008923	-0.637061	-0.136668	0.091097	0.104875	0.054346	0.000000	0.176809	-0.019991	0.003871	-0.000375	0.000000	0.000000	2.117447	-0.196680	0.041660	-0.004041	0.000000
799.327000	-0.039779	-1.598996	0.034246	-1.581362	0.029902	0.009604	0.000000	0.000000	-0.000000	0.000000	0.000000	0.000000	0.026006	-0.679154	-0.146653	0.099117	0.112534	0.054161	0.000000	0.176887	-0.019896	0.003867	-0.000375	0.000000	0.000000	2.118382	-0.195744	0.041621	-0.004041	0.000000
799.337000	-0.039815	-1.599020	0.034270	-1.581374	0.029902	0.009604	0.000000	0.000000	-0.000000	0.000000	0.000000	0.000000	-0.056889	-0.599133	-0.155927	0.088941	0.081676	0.062406	-0.000000	0.177140	-0.019782	0.003885	-0.000380	0.000000	-0.000000	2.121413	-0.194630	0.041815	-0.004094	0.000000
799.347000	-0.039791	-1.599008	0.034259	-1.581351	0.029902	0.009556	0.000000	0.000000	-0.000000	0.000000	0.000000	0.000000	-0.073114	-0.605783	-0.135662	0.100960	0.103427	0.066234	0.000000	0.176688	-0.019939	0.003873	-0.000376	0.000000	0.000000	2.115998	-0.196173	0.041680	-0.004052	0.000000
799.359000	-0.039815	-1.598984	0.034270	-1.581374	0.029913	0.009628	0.000000	0.000000	-0.000000	0.000000	0.000000	0.000000	-0.123954	-0.594181	-0.148159	0.115072	0.104574	0.048103	0.000000	0.176608	-0.020037	0.003871	-0.000376	0.000000	0.000000	2.115039	-0.197132	0.041658	-0.004052	0.000000
799.369000	-0.039839	-1.599008	0.034234	-1.581386	0.029926	0.009640	0.000000	0.000000	-0.000000	0.000000	0.000000	0.000000	-0.054244	-0.627442	-0.225622	0.092067	0.117537	0.045827	-0.000000	0.177217	-0.019789	0.003881	-0.000378	0.000000	-0.000000	2.122325	-0.194696	0.041768	-0.004073	0.000000
799.381000	-0.039791	-1.598996	0.034222	-1.581399	0.029902	0.009593	0.000000	0.000000	-0.000000	0.000000	0.000000	0.000000	0.016199	-0.581786	-0.140245	0.119906	0.093137	0.056914	-0.000000	0.176560	-0.020095	0.003862	-0.000373	0.000000	-0.000000	2.114463	-0.197707	0.041571	-0.004019	0.000000
799.391000	-0.039803	-1.599008	0.034222	-1.581362	0.029890	0.009604	0.000000	0.000000	-0.000000	0.000000	0.000000	0.000000	-0.030711	-0.544811	-0.188429	0.110260	0.109555	0.039507	0.000000	0.177020	-0.019834	0.003880	-0.000378	0.000000	0.000000	2.119968	-0.195136	0.041760	-0.004073	0.000000
799.403000	-0.039779	-1.598972	0.034270	-1.581386	0.029902	0.009593	0.000000	0.000000	-0.000000	0.000000	0.000000	0.000000	-0.149601	-0.669520	-0.133262	0.103121	0.104384	0.046876	-0.000000	0.177045	-0.019899	0.003870	-0.000375	0.000000	-0.000000	2.120270	-0.195773	0.041647	-0.004040	0.000000
799.413000	-0.039779	-1.598972	0.034270	-1.581399	0.029866	0.009592	0.000000	0.000000	-0.000000	0.000000	0.000000	-0.000033	-0.082186	-0.546715	-0.163863	0.082908	0.085720	0.041867	0.000000	0.176855	-0.020034	0.003871	-0.000375	0.000000	0.000000	2.117996	-0.197108	0.041663	-0.004041	0.000000
799.425000	-0.039827	-1.598996	0.034270	-1.581362	0.029878	0.009593	0.000000	0.000000	-0.000000	0.000000	0.000000	-0.000000	-0.057626	-0.591780	-0.130252	0.120515	0.111341	0.053773	0.000000	0.176684	-0.020043	0.003866	-0.000374	0.000000	0.000000	2.115949	-0.197199	0.041610	-0.004030	0.000000
799.435000	-0.039779	-1.598996	0.034259	-1.581362	0.029913	0.009640	0.000000	0.000000	-0.000000	0.000000	0.000000	-0.000000	-0.073368	-0.620150	-0.133178	0.111966	0.100413	0.040404	0.000000	0.176678	-0.020051	0.003859	-0.000372	0.000000	0.000000	2.115871	-0.197277	0.041531	-0.004009	0.000000
799.445000	-0.039803	-1.598972	0.034259	-1.581374	0.029926	0.009628	0.000000	0.000000	-0.000000	0.000000	0.000000	-0.000000	-0.101523	-0.574500	-0.154418	0.100024	0.088372	0.056534	0.000000	0.176721	-0.019999	0.003862	-0.000373	0.000000	0.000000	2.116389	-0.196759	0.041562	-0.004020	0.000000
799.457000	-0.039791	-1.598960	0.034270	-1.581374	0.029890	0.009580	0.000000	0.000000	-0.000000	0.000000	0.000000	0.000000	-0.103362	-0.635881	-0.204091	0.095843	0.088676	0.075232	0.000000	0.176928	-0.019946	0.003868	-0.000375	0.000000	0.000000	2.118863	-0.196241	0.041630	-0.004041	0.000000
799.467000	-0.039815	-1.599008	0.034270	-1.581399	0.029890	0.009616	0.000000	0.000000	-0.000000	0.000000	0.000000	0.000000	-0.032733	-0.572435	-0.171572	0.110737	0.103623	0.054235	0.000000	0.176793	-0.020011	0.003852	-0.000371	0.000000	0.000000	2.117247	-0.196879	0.041461	-0.003998	0.000000
799.479000	-0.039815	-1.598984	0.034270	-1.581374	0.029890	0.009604	0.000000	0.000000	-0.000000	0.000000	0.000000	0.000000	-0.032381	-0.675770	-0.102603	0.111678	0.103821	0.047606	-0.000000	0.176559	-0.020096	0.003861	-0.000373	0.000000	-0.000000	2.114453	-0.197717	0.041560	-0.004019	0.000000
799.489000	-0.039779	-1.599020	0.034282	-1.581362	0.029890	0.009604	0.000000	0.000000	-0.000000	0.000000	0.000000	0.000000	0.020048	-0.619199	-0.189734	0.087807	0.100489	0.055654	-0.000000	0.176856	-0.020033	0.003872	-0.000376	0.000000	-0.000000	2.118004	-0.197101	0.041670	-0.004052	0.000000
799.499000	-0.039791	-1.598984	0.034246	-1.581362	0.029866	0.009616	0.000000	0.000000	-0.000000	0.000000	0.000000	0.000000	-0.058689	-0.584665	-0.185563	0.118722	0.094303	0.035016	0.000000	0.176814	-0.019985	0.003876	-0.000377	0.000000	0.000000	2.117504	-0.196623	0.041717	-0.004062	0.000000
799.511000	-0.039803	-1.599020	0.034246	-1.581386	0.029890	0.009652	0.000000	0.000000	-0.000000	0.000000	0.000000	0.000000	-0.030723	-0.595872	-0.160154	0.101378	0.089807	0.035346	-0.000000	0.177093	-0.019840	0.003878	-0.000378	0.000000	-0.000000	2.120845	-0.195198	0.041735	-0.004073	0.000000
799.521000	-0.039803	-1.598996	0.034259	-1.581362	0.029890	0.009604	0.000000	0.000000	-0.000000	0.000000	0.000000	0.000000	-0.050538	-0.577123	-0.082749	0.103518	0.098097	0.067965	-0.000000	0.176845	-0.020046	0.003860	-0.000374	0.000000	-0.000000	2.117877	-0.197228	0.041544	-0.004020	0.000000
799.533000	-0.039815	-1.598960	0.034246	-1.581362	0.029866	0.009593	0.000000	0.000000	-0.000000	0.000000	0.000000	0.000000	-0.103473	-0.619477	-0.181304	0.120015	0.109490	0.066730	0.000000	0.176649	-0.020086	0.003869	-0.000375	0.000000	0.000000	2.115530	-0.197619	0.041640	-0.004041	0.000000
799.543000	-0.039863	-1.598984	0.034246	-1.581339	0.029913	0.009604	0.000000	0.000000	-0.000000	0.000000	0.000000	0.000000	0.028304	-0.553929	-0.134950	0.076924	0.086282	0.043467	0.000000	0.176557	-0.020198	0.003853	-0.000371	0.000000	0.000000	2.114424	-0.198724	0.041473	-0.003998	0.000000
799.555000	-0.039839	-1.599008	0.034270	-1.581351	0.029878	0.009604	0.000000	0.000000	-0.000000	0.000000	0.000000	0.000000	0.020432	-0.700739	-0.193613	0.119451	0.095749	0.054965	0.000000	0.176893	-0.019889	0.003873	-0.000377	0.000000	0.000000	2.118450	-0.195677	0.041688	-0.004063	0.000000
799.565000	-0.039803	-1.598984	0.034270	-1.581351	0.029890	0.009593	0.000000	0.000000	-0.000000	0.000000	0.000000	0.000000	0.051449	-0.659113	-0.110104	0.115010	0.102259	0.066425	0.000000	0.176523	-0.020141	0.003863	-0.000373	0.000000	0.000000	2.114015	-0.198156	0.041572	-0.004020	0.000000
799.577000	-0.039755	-1.599008	0.034270	-1.581351	0.029890	0.009640	0.000000	0.000000	-0.000000	0.000000	0.000000	0.000000	0.041089	-0.626819	-0.141619	0.111317	0.121715	0.031088	0.000000	0.176517	-0.020148	0.003856	-0.000372	0.000000	0.000000	2.113944	-0.198227	0.041501	-0.004009	0.000000
799.587000	-0.039863	-1.599020	0.034294	-1.581386	0.029902	0.009604	0.000000	0.000000	-0.000000	0.000000	0.000000	0.000000	0.057279	-0.623466	-0.152403	0.075396	0.077418	0.066845	0.000000	0.176805	-0.019996	0.003866	-0.000374	0.000000	0.000000	2.117398	-0.196728	0.041611	-0.004030	0.000000
799.597000	-0.039815	-1.598996	0.034259	-1.581339	0.029878	0.009640	0.000000	0.000000	-0.000000	0.000000	0.000000	0.000000	-0.013144	-0.593963	-0.133115	0.120000	0.097997	0.045076	0.000000	0.176608	-0.020037	0.003871	-0.000376	0.000000	0.000000	2.115039	-0.197132	0.041658	-0.004052	0.000000
799.609000	-0.039815	-1.598996	0.034270	-1.581374	0.029878	0.009640	0.000000	0.000000	-0.000000	0.000000	0.000000	0.000000	0.002906	-0.669714	-0.106543	0.100989	0.107155	0.046527	0.000000	0.176173	-0.020363	0.003835	-0.000366	0.000000	0.000000	2.109828	-0.200347	0.041275	-0.003944	0.000000
799.619000	-0.039815	-1.599020	0.034222	-1.581351	0.029913	0.009593	0.000000	0.000000	-0.000000	0.000000	0.000000	0.000000	-0.010916	-0.571365	-0.133643	0.110345	0.099620	0.038397	-0.000000	0.177173	-0.019843	0.003877	-0.000377	0.000000	-0.000000	2.121797	-0.195224	0.041727	-0.004062	0.000000
799.631000	-0.039827	-1.598984	0.034270	-1.581351	0.029878	0.009604	0.000000	0.000000	-0.000000	0.000000	-0.000000	0.000000	0.096534	-0.673126	-0.107407	0.086700	0.108599	0.045116	0.000000	0.176767	-0.019943	0.003867	-0.000375	0.000000	0.000000	2.116939	-0.196209	0.041624	-0.004031	0.000000
799.641000	-0.039815	-1.599008	0.034270	-1.581362	0.029878	0.009568	0.000000	0.000000	-0.000000	0.000000	-0.000000	0.000000	0.046615	-0.612978	-0.134512	0.121219	0.131885	0.039812	0.000000	0.176922	-0.019952	0.003862	-0.000374	0.000000	0.000000	2.118801	-0.196304	0.041567	-0.004030	0.000000
799.653000	-0.039815	-1.598996	0.034259	-1.581339	0.029913	0.009593	0.000000	0.000000	-0.000000	0.000000	-0.000000	0.000000	-0.000944	-0.571718	-0.138197	0.119867	0.110555	0.041374	-0.000000	0.176891	-0.019991	0.003869	-0.000375	0.000000	-0.000000	2.118424	-0.196681	0.041640	-0.004041	0.000000
799.663000	-0.039803	-1.599020	0.034270	-1.581374	0.029890	0.009628	0.000000	0.000000	-0.000000	0.000000	-0.000000	0.000000	-0.044177	-0.644683	-0.138977	0.108904	0.132615	0.049844	0.000000	0.176732	-0.019985	0.003874	-0.000377	0.000000	0.000000	2.116525	-0.196624	0.041697	-0.004062	0.000000
799.673000	-0.039803	-1.599020	0.034282	-1.581399	0.029913	0.009580	0.000000	0.000000	-0.000000	0.000000	0.000000	0.000000	0.039748	-0.590662	-0.126031	0.099310	0.104268	0.047772	0.000000	0.176646	-0.020090	0.003865	-0.000374	0.000000	0.000000	2.115491	-0.197658	0.041601	-0.004030	0.000000
799.685000	-0.039815	-1.598984	0.034270	-1.581339	0.029902	0.009593	0.000000	0.000000	-0.000000	0.000000	0.000000	0.000000	0.005071	-0.617182	-0.101608	0.108166	0.070705	0.051917	0.000000	0.176981	-0.019782	0.003884	-0.000379	0.000000	0.000000	2.119499	-0.194628	0.041799	-0.004084	0.000000
799.695000	-0.039779	-1.599020	0.034246	-1.581362	0.029913	0.009604	0.000000	0.000000	-0.000000	0.000000	0.000000	0.000000	-0.038894	-0.554390	-0.143937	0.111244	0.080430	0.070440	-0.000000	0.176422	-0.020160	0.003848	-0.000370	0.000000	-0.000000	2.112808	-0.198346	0.041420	-0.003987	0.000000
799.707000	-0.039791	-1.598996	0.034259	-1.581374	0.029890	0.009616	0.000000	0.000000	-0.000000	0.000000	0.000000	0.000000	-0.035158	-0.627601	-0.142754	0.126171	0.080858	0.050839	-0.000000	0.176857	-0.020032	0.003873	-0.000376	0.000000	-0.000000	2.118014	-0.197090	0.041681	-0.004052	0.000000
799.717000	-0.039839	-1.598996	0.034246	-1.581374	0.029866	0.009616	0.000000	0.000000	-0.000000	0.000000	0.000000	0.000000	0.044059	-0.636534	-0.112256	0.083405	0.095755	0.053514	-0.000000	0.177309	-0.019676	0.003897	-0.000383	0.000000	-0.000000	2.123437	-0.193584	0.041942	-0.004126	0.000000
799.729000	-0.039791	-1.598984	0.034259	-1.581362	0.029878	0.009616	0.000000	0.000000	-0.000000	0.000000	0.000000	0.000000	-0.018785	-0.589191	-0.127647	0.095577	0.135211	0.048000	-0.000000	0.176801	-0.020001	0.003861	-0.000373	0.000000	-0.000000	2.117347	-0.196779	0.041560	-0.004019	0.000000
799.739000	-0.039779	-1.599044	0.034234	-1.581351	0.029854	0.009593	0.000000	0.000000	-0.000000	0.000000	0.000000	0.000000	0.003673	-0.620827	-0.104177	0.106483	0.095503	0.066666	-0.000000	0.176421	-0.020161	0.003848	-0.000369	0.000000	-0.000000	2.112800	-0.198353	0.041412	-0.003976	0.000000
799.751000	-0.039815	-1.599008	0.034234	-1.581374	0.029866	0.009604	0.000000	0.000000	-0.000000	0.000000	0.000000	0.000000	-0.021860	-0.642327	-0.209376	0.085803	0.104376	0.056575	-0.000000	0.176680	-0.020048	0.003862	-0.000373	0.000000	-0.000000	2.115902	-0.197247	0.041562	-0.004020	0.000000
799.761000	-0.039803	-1.598996	0.034259	-1.581362	0.029878	0.009556	0.000000	0.000000	-0.000000	0.000000	0.000000	0.000000	-0.020617	-0.600319	-0.156083	0.112069	0.103884	0.034238	0.000000	0.176688	-0.019939	0.003873	-0.000376	0.000000	0.000000	2.115998	-0.196173	0.041680	-0.004052	0.000000
799.771000	-0.039815	-1.598984	0.034270	-1.581362	0.029890	0.009593	0.000000	0.000000	-0.000000	0.000000	0.000000	0.000000	-0.095972	-0.508311	-0.179998	0.114987	0.092670	0.050826	0.000000	0.176809	-0.019991	0.003870	-0.000376	0.000000	0.000000	2.117443	-0.196683	0.041657	-0.004051	0.000000
799.783000	-0.039839	-1.598996	0.034259	-1.581386	0.029878	0.009604	0.000000	0.000000	-0.000000	0.000000	0.000000	0.000000	-0.039415	-0.776438	-0.131192	0.111797	0.087171	0.057686	-0.000000	0.177097	-0.019835	0.003882	-0.000379	0.000000	-0.000000	2.120895	-0.195148	0.041785	-0.004083	0.000000
799.793000	-0.039779	-1.598960	0.034246	-1.581374	0.029890	0.009604	0.000000	0.000000	-0.000000	0.000000	0.000000	0.000000	-0.055818	-0.579867	-0.148777	0.119258	0.095744	0.037994	-0.000000	0.177016	-0.019934	0.003879	-0.000378	0.000000	-0.000000	2.119918	-0.196125	0.041746	-0.004073	0.000000
799.805000	-0.039839	-1.598984	0.034270	-1.581386	0.029866	0.009616	0.000000	0.000000	-0.000000	0.000000	0.000000	0.000000	0.009669	-0.612643	-0.160327	0.131556	0.122521	0.050194	0.000000	0.176558	-0.020098	0.003859	-0.000373	0.000000	0.000000	2.114432	-0.197739	0.041539	-0.004019	0.000000
799.815000	-0.039803	-1.598996	0.034259	-1.581362	0.029890	0.009628	0.000000	0.000000	-0.000000	0.000000	0.000000	0.000000	-0.083135	-0.600160	-0.152928	0.123418	0.120687	0.077087	0.000000	0.176806	-0.019995	0.003867	-0.000375	0.000000	0.000000	2.117404	-0.196722	0.041617	-0.004041	0.000000
799.827000	-0.039803	-1.598984	0.034259	-1.581362	0.029878	0.009616	0.000000	0.000000	-0.000000	0.000000	0.000000	0.000000	-0.017126	-0.610526	-0.179132	0.119195	0.098924	0.054766	0.000000	0.176639	-0.019999	0.003860	-0.000374	0.000000	0.000000	2.115410	-0.196760	0.041542	-0.004020	0.000000
799.837000	-0.039803	-1.598972	0.034246	-1.581362	0.029866	0.009593	0.000000	0.000000	-0.000000	0.000000	0.000000	0.000000	-0.004653	-0.532511	-0.154601	0.097990	0.118357	0.058446	0.000000	0.176807	-0.019994	0.003868	-0.000375	0.000000	0.000000	2.117415	-0.196712	0.041628	-0.004041	0.000000
799.847000	-0.039803	-1.598996	0.034259	-1.581362	0.029878	0.009604	0.000000	0.000000	-0.000000	0.000000	0.000000	0.000000	-0.061541	-0.608045	-0.130117	0.104634	0.096099	0.054686	-0.000000	0.176595	-0.020153	0.003850	-0.000371	0.000000	-0.000000	2.114874	-0.198274	0.041435	-0.003988	0.000000
799.859000	-0.039779	-1.598996	0.034246	-1.581362	0.029890	0.009604	0.000000	0.000000	-0.000000	0.000000	0.000000	0.000000	-0.037339	-0.691734	-0.154660	0.117622	0.104194	0.062696	0.000000	0.177300	-0.019688	0.003886	-0.000380	0.000000	0.000000	2.123321	-0.193700	0.041826	-0.004094	0.000000
799.869000	-0.039791	-1.599020	0.034259	-1.581351	0.029854	0.009604	0.000000	0.000000	-0.000000	0.000000	0.000000	0.000000	-0.053750	-0.626746	-0.198641	0.106077	0.093652	0.041443	-0.000000	0.176773	-0.020034	0.003873	-0.000376	0.000000	-0.000000	2.117016	-0.197110	0.041680	-0.004052	0.000000
799.881000	-0.039791	-1.599008	0.034270	-1.581386	0.029890	0.009593	0.000000	0.000000	-0.000000	0.000000	0.000000	0.000000	0.042081	-0.584743	-0.156393	0.115062	0.092129	0.047473	0.000000	0.177298	-0.019789	0.003883	-0.000378	0.000000	0.000000	2.123305	-0.194694	0.041788	-0.004073	0.000000
799.891000	-0.039791	-1.598996	0.034259	-1.581362	0.029913	0.009604	0.000000	0.000000	-0.000000	0.000000	0.000000	0.000000	0.003409	-0.562851	-0.150061	0.114818	0.095146	0.048637	-0.000000	0.177054	-0.019888	0.003879	-0.000378	0.000000	-0.000000	2.120377	-0.195666	0.041755	-0.004072	0.000000
799.901000	-0.039791	-1.599008	0.034282	-1.581351	0.029854	0.009580	0.000000	0.000000	-0.000000	0.000000	0.000000	0.000000	-0.001788	-0.615423	-0.130183	0.091780	0.094540	0.050512	0.000000	0.176967	-0.019993	0.003867	-0.000375	0.000000	0.000000	2.119341	-0.196702	0.041619	-0.004041	0.000000
799.913000	-0.039803	-1.598960	0.034270	-1.581362	0.029902	0.009616	0.000000	0.000000	-0.000000	0.000000	0.000000	0.000000	0.032491	-0.587433	-0.152580	0.097409	0.106823	0.058616	0.000000	0.176636	-0.020102	0.003854	-0.000371	0.000000	0.000000	2.115373	-0.197775	0.041484	-0.003998	0.000000
799.923000	-0.039803	-1.598996	0.034270	-1.581351	0.029913	0.009604	0.000000	0.000000	-0.000000	0.000000	0.000000	0.000000	-0.082386	-0.594929	-0.186209	0.138577	0.105569	0.052930	0.000000	0.176779	-0.020028	0.003878	-0.000377	0.000000	0.000000	2.117078	-0.197048	0.041742	-0.004063	0.000000
799.933000	-0.039791	-1.599032	0.034270	-1.581351	0.029890	0.009628	0.000000	0.000000	-0.000000	0.000000	0.000000	0.000000	0.046210	-0.633144	-0.208963	0.120022	0.104861	0.034736	0.000000	0.176601	-0.020046	0.003862	-0.000374	0.000000	0.000000	2.114949	-0.197221	0.041569	-0.004030	0.000000
799.943000	-0.039827	-1.599008	0.034246	-1.581362	0.029902	0.009593	0.000000	0.000000	-0.000000	0.000000	0.000000	0.000000	-0.063917	-0.559043	-0.169171	0.111606	0.087357	0.059969	0.000000	0.176846	-0.020045	0.003861	-0.000374	0.000000	0.000000	2.117887	-0.197217	0.041554	-0.004020	0.000000
799.953000	-0.039815	-1.599020	0.034294	-1.581351	0.029926	0.009604	0.000000	0.000000	-0.000000	0.000000	0.000000	0.000000	0.000295	-0.575053	-0.158389	0.109069	0.097960	0.063801	0.000000	0.176932	-0.019842	0.003874	-0.000377	0.000000	0.000000	2.118911	-0.195215	0.041699	-0.004063	0.000000
799.963000	-0.039803	-1.598996	0.034234	-1.581315	0.029902	0.009580	0.000000	0.000000	-0.000000	0.000000	0.000000	0.000000	0.043051	-0.569566	-0.152034	0.124051	0.092761	0.046398	0.000000	0.176647	-0.020089	0.003866	-0.000374	0.000000	0.000000	2.115501	-0.197648	0.041611	-0.004030	0.000000
799.975000	-0.039815	-1.598984	0.034270	-1.581374	0.029902	0.009616	0.000000	0.000000	-0.000000	0.000000	0.000000	0.000000	0.128300	-0.654087	-0.154085	0.110591	0.102349	0.053259	-0.000000	0.177132	-0.019793	0.003875	-0.000377	0.000000	-0.000000	2.121306	-0.194737	0.041708	-0.004062	0.000000
799.985000	-0.039827	-1.598984	0.034259	-1.581351	0.029913	0.009568	0.000000	0.000000	-0.000000	0.000000	0.000000	0.000000	-0.041504	-0.555506	-0.159947	0.133967	0.097196	0.083941	0.000000	0.176852	-0.019938	0.003873	-0.000377	0.000000	0.000000	2.117961	-0.196166	0.041686	-0.004062	0.000000
799.995000	-0.039803	-1.598996	0.034294	-1.581374	0.029902	0.009593	0.000000	0.000000	-0.000000	0.000000	0.000000	0.000000	-0.004255	-0.675343	-0.097635	0.140370	0.093998	0.081588	0.000000	0.176470	-0.020204	0.003846	-0.000370	0.000000	0.000000	2.113388	-0.198782	0.041396	-0.003977	0.000000
800.005000	-0.039791	-1.599008	0.034234	-1.581351	0.029902	0.009593	0.000000	0.000000	-0.000000	0.000000	0.000000	0.000000	0.034017	-0.683573	-0.209018	0.096998	0.072149	0.053674	0.000000	0.177126	-0.019799	0.003869	-0.000376	0.000000	0.000000	2.121245	-0.194798	0.041647	-0.004052	0.000000
800.015000	-0.039815	-1.599020	0.034234	-1.581339	0.029926	0.009628	0.000000	0.000000	-0.000000	0.000000	0.000000	0.000000	-0.014534	-0.707803	-0.157176	0.113849	0.112287	0.055542	0.000000	0.176724	-0.019996	0.003864	-0.000375	0.000000	0.000000	2.116419	-0.196729	0.041592	-0.004031	0.000000
800.025000	-0.039779	-1.599008	0.034246	-1.581362	0.029866	0.009604	0.000000	0.000000	-0.000000	0.000000	0.000000	0.000000	0.022470	-0.604755	-0.109075	0.120635	0.107649	0.041343	-0.000000	0.176722	-0.020096	0.003858	-0.000374	0.000000	-0.000000	2.116407	-0.197719	0.041521	-0.004020	0.000000
800.037000	-0.039815	-1.598996	0.034246	-1.581386	0.029890	0.009604	0.000000	0.000000	-0.000000	0.000000	0.000000	0.000000	0.025045	-0.677443	-0.122849	0.097290	0.096624	0.066429	-0.000000	0.176845	-0.020046	0.003860	-0.000374	0.000000	-0.000000	2.117877	-0.197228	0.041544	-0.004020	0.000000
800.047000	-0.039827	-1.599020	0.034282	-1.581351	0.029902	0.009593	0.000000	0.000000	-0.000000	0.000000	0.000000	0.000000	-0.015191	-0.596677	-0.137360	0.108205	0.098542	0.062521	0.000000	0.176681	-0.020147	0.003857	-0.000372	0.000000	0.000000	2.115910	-0.198216	0.041512	-0.004009	0.000000
800.057000	-0.039815	-1.598996	0.034246	-1.581374	0.029902	0.009604	0.000000	0.000000	-0.000000	0.000000	0.000000	0.000000	-0.013068	-0.560471	-0.144811	0.123044	0.115570	0.048179	0.000000	0.177053	-0.019889	0.003879	-0.000378	0.000000	0.000000	2.120367	-0.195677	0.041744	-0.004072	0.000000
800.067000	-0.039815	-1.599008	0.034259	-1.581351	0.029878	0.009593	0.000000	0.000000	-0.000000	0.000000	0.000000	0.000000	-0.081244	-0.665278	-0.147306	0.098927	0.086811	0.075454	-0.000000	0.177092	-0.019841	0.003877	-0.000378	0.000000	-0.000000	2.120834	-0.195209	0.041724	-0.004073	0.000000
800.079000	-0.039791	-1.599008	0.034270	-1.581351	0.029902	0.009604	0.000000	0.000000	-0.000000	0.000000	0.000000	0.000000	-0.087167	-0.616819	-0.128212	0.077933	0.116712	0.081409	0.000000	0.176553	-0.020104	0.003854	-0.000371	0.000000	0.000000	2.114375	-0.197796	0.041482	-0.003998	0.000000
800.089000	-0.039815	-1.599020	0.034259	-1.581351	0.029866	0.009593	0.000000	0.000000	-0.000000	0.000000	0.000000	0.000000	-0.002204	-0.577598	-0.101939	0.117162	0.090049	0.051061	0.000000	0.176647	-0.019990	0.003868	-0.000375	0.000000	0.000000	2.115499	-0.196671	0.041631	-0.004041	0.000000
800.099000	-0.039791	-1.598984	0.034222	-1.581362	0.029890	0.009616	0.000000	0.000000	-0.000000	0.000000	0.000000	0.000000	0.103060	-0.605120	-0.117466	0.128332	0.106925	0.055246	0.000000	0.176763	-0.020047	0.003861	-0.000374	0.000000	0.000000	2.116889	-0.197237	0.041553	-0.004020	0.000000
800.111000	-0.039779	-1.599008	0.034246	-1.581386	0.029890	0.009604	0.000000	0.000000	-0.000000	0.000000	0.000000	0.000000	0.112426	-0.570397	-0.143223	0.109121	0.106739	0.050848	-0.000000	0.176889	-0.019993	0.003867	-0.000375	0.000000	-0.000000	2.118402	-0.196702	0.041619	-0.004041	0.000000
800.121000	-0.039803	-1.598984	0.034259	-1.581362	0.029878	0.009568	0.000000	0.000000	-0.000000	0.000000	0.000000	0.000000	0.045349	-0.634059	-0.126976	0.107174	0.099630	0.074568	-0.000000	0.176508	-0.020055	0.003853	-0.000371	0.000000	-0.000000	2.113836	-0.197317	0.041473	-0.003998	0.000000
800.133000	-0.039803	-1.598960	0.034259	-1.581327	0.029913	0.009604	0.000000	0.000000	-0.000000	0.000000	0.000000	0.000000	0.035289	-0.630214	-0.187692	0.112672	0.064938	0.019296	0.000000	0.176724	-0.020094	0.003860	-0.000374	0.000000	0.000000	2.116428	-0.197698	0.041542	-0.004020	0.000000
800.143000	-0.039791	-1.599008	0.034270	-1.581374	0.029878	0.009580	0.000000	0.000000	-0.000000	0.000000	0.000000	0.000000	0.063277	-0.561177	-0.121658	0.121408	0.095890	0.050359	0.000000	0.176597	-0.020149	0.003853	-0.000371	0.000000	0.000000	2.114906	-0.198242	0.041467	-0.003988	0.000000
800.153000	-0.039791	-1.598984	0.034270	-1.581374	0.029890	0.009556	0.000000	0.000000	-0.000000	0.000000	0.000000	0.000000	0.048969	-0.625963	-0.176603	0.100671	0.119754	0.045118	0.000000	0.177138	-0.019785	0.003882	-0.000379	0.000000	0.000000	2.121384	-0.194659	0.041786	-0.004084	0.000000
800.163000	-0.039803	-1.598996	0.034270	-1.581339	0.029866	0.009628	0.000000	0.000000	-0.000000	0.000000	0.000000	0.000000	0.065393	-0.637180	-0.138405	0.100303	0.104669	0.050772	0.000000	0.176684	-0.020043	0.003866	-0.000374	0.000000	0.000000	2.115949	-0.197199	0.041610	-0.004030	0.000000
800.175000	-0.039791	-1.599032	0.034270	-1.581351	0.029890	0.009568	0.000000	0.000000	-0.000000	0.000000	0.000000	0.000000	0.112680	-0.649357	-0.123431	0.116825	0.103218	0.075352	0.000000	0.177138	-0.019785	0.003882	-0.000379	0.000000	0.000000	2.121384	-0.194659	0.041786	-0.004084	0.000000
800.185000	-0.039803	-1.599008	0.034246	-1.581374	0.029913	0.009593	0.000000	0.000000	-0.000000	0.000000	0.000000	0.000000	0.131203	-0.626867	-0.183670	0.125433	0.085967	0.041091	0.000000	0.176679	-0.020049	0.003861	-0.000373	0.000000	0.000000	2.115891	-0.197257	0.041551	-0.004020	0.000000
800.195000	-0.039803	-1.598996	0.034259	-1.581362	0.029926	0.009604	0.000000	0.000000	-0.000000	0.000000	0.000000	0.000000	0.065344	-0.573636	-0.128465	0.128150	0.113689	0.051242	-0.000000	0.176935	-0.019937	0.003876	-0.000377	0.000000	-0.000000	2.118951	-0.196154	0.041717	-0.004062	0.000000
800.205000	-0.039815	-1.598996	0.034259	-1.581339	0.029878	0.009640	0.000000	0.000000	-0.000000	0.000000	0.000000	0.000000	0.097745	-0.625746	-0.118138	0.104894	0.121613	0.055128	0.000000	0.176513	-0.020153	0.003852	-0.000370	0.000000	0.000000	2.113897	-0.198273	0.041455	-0.003988	0.000000
800.215000	-0.039779	-1.599008	0.034246	-1.581386	0.029890	0.009664	0.000000	0.000000	-0.000000	0.000000	0.000000	0.000000	0.109865	-0.652883	-0.144965	0.109815	0.089408	0.042230	0.000000	0.177259	-0.019737	0.003883	-0.000379	0.000000	0.000000	2.122833	-0.194188	0.041788	-0.004084	0.000000
800.225000	-0.039827	-1.598984	0.034270	-1.581362	0.029913	0.009616	0.000000	0.000000	-0.000000	0.000000	0.000000	0.000000	0.153059	-0.624261	-0.138921	0.108848	0.113323	0.032624	0.000000	0.176765	-0.020045	0.003863	-0.000374	0.000000	0.000000	2.116916	-0.197210	0.041580	-0.004030	0.000000
800.237000	-0.039803	-1.599020	0.034282	-1.581362	0.029866	0.009628	0.000000	0.000000	-0.000000	0.000000	0.000000	0.000000	0.117108	-0.510586	-0.119819	0.120240	0.103233	0.047186	0.000000	0.177017	-0.019837	0.003877	-0.000378	0.000000	0.000000	2.119936	-0.195168	0.041727	-0.004074	0.000000
800.247000	-0.039791	-1.598996	0.034234	-1.581327	0.029878	0.009628	0.000000	0.000000	-0.000000	0.000000	0.000000	0.000000	0.096352	-0.586394	-0.182951	0.094929	0.103025	0.043538	0.000000	0.176804	-0.019997	0.003865	-0.000374	0.000000	0.000000	2.117388	-0.196739	0.041601	-0.004030	0.000000
800.259000	-0.039803	-1.598996	0.034246	-1.581362	0.029913	0.009616	0.000000	0.000000	-0.000000	0.000000	0.000000	0.000000	0.232239	-0.551764	-0.122283	0.113326	0.115362	0.060129	0.000000	0.176854	-0.019936	0.003875	-0.000377	0.000000	0.000000	2.117982	-0.196144	0.041708	-0.004062	0.000000
800.269000	-0.039791	-1.599008	0.034282	-1.581374	0.029878	0.009604	0.000000	0.000000	-0.000000	0.000000	0.000000	0.000000	0.129183	-0.588209	-0.107257	0.105170	0.086309	0.053406	0.000000	0.176729	-0.020088	0.003865	-0.000375	0.000000	0.000000	2.116489	-0.197637	0.041603	-0.004031	0.000000
800.279000	-0.039767	-1.598996	0.034270	-1.581351	0.029902	0.009628	0.000000	0.000000	-0.000000	0.000000	0.000000	0.000000	0.276769	-0.624694	-0.078484	0.117977	0.103962	0.055770	-0.000000	0.176899	-0.019881	0.003880	-0.000378	0.000000	-0.000000	2.118521	-0.195605	0.041760	-0.004073	0.000000
800.291000	-0.039839	-1.599020	0.034246	-1.581374	0.029926	0.009628	0.000000	0.000000	-0.000000	0.000000	0.000000	0.000000	0.018983	-0.616971	-0.170770	0.079711	0.088458	0.064163	0.000000	0.177055	-0.019887	0.003880	-0.000379	0.000000	0.000000	2.120384	-0.195659	0.041762	-0.004083	0.000000
800.301000	-0.039779	-1.598996	0.034270	-1.581362	0.029890	0.009628	0.000000	0.000000	-0.000000	0.000000	0.000000	0.000000	0.096916	-0.529725	-0.182883	0.115402	0.089613	0.056757	0.000000	0.176713	-0.020009	0.003852	-0.000371	0.000000	0.000000	2.116289	-0.196859	0.041462	-0.003998	0.000000
800.311000	-0.039779	-1.598984	0.034270	-1.581362	0.029878	0.009628	0.000000	0.000000	-0.000000	0.000000	0.000000	0.000000	0.039475	-0.665886	-0.135726	0.125108	0.113524	0.065849	0.000000	0.176803	-0.019899	0.003865	-0.000374	0.000000	0.000000	2.117366	-0.195782	0.041601	-0.004030	0.000000
800.323000	-0.039803	-1.599008	0.034246	-1.581362	0.029890	0.009604	0.000000	0.000000	-0.000000	0.000000	0.000000	0.000000	0.053515	-0.625092	-0.167145	0.104575	0.120697	0.051098	0.000000	0.176217	-0.020310	0.003839	-0.000368	0.000000	0.000000	2.110357	-0.199819	0.041316	-0.003956	0.000000
800.333000	-0.039767	-1.599020	0.034234	-1.581339	0.029926	0.009604	0.000000	0.000000	-0.000000	0.000000	0.000000	0.000000	0.016166	-0.578743	-0.160500	0.092785	0.090139	0.049624	0.000000	0.176727	-0.020091	0.003863	-0.000374	0.000000	0.000000	2.116460	-0.197666	0.041574	-0.004020	0.000000
800.343000	-0.039791	-1.598984	0.034246	-1.581386	0.029854	0.009604	0.000000	0.000000	-0.000000	0.000000	0.000000	0.000000	0.019573	-0.658198	-0.130153	0.105351	0.107042	0.061236	0.000000	0.176678	-0.020050	0.003860	-0.000373	0.000000	0.000000	2.115880	-0.197268	0.041541	-0.004020	0.000000
800.353000	-0.039839	-1.598996	0.034246	-1.581351	0.029878	0.009652	0.000000	0.000000	-0.000000	0.000000	0.000000	0.000000	-0.024243	-0.571292	-0.154312	0.114589	0.089436	0.053253	0.000000	0.176519	-0.020146	0.003858	-0.000372	0.000000	0.000000	2.113965	-0.198205	0.041523	-0.004009	0.000000
800.363000	-0.039791	-1.598996	0.034246	-1.581362	0.029866	0.009640	0.000000	0.000000	-0.000000	0.000000	0.000000	0.000000	-0.039860	-0.606311	-0.166094	0.132665	0.121471	0.045359	0.000000	0.176601	-0.020145	0.003857	-0.000373	0.000000	0.000000	2.114953	-0.198196	0.041514	-0.004009	0.000000
800.373000	-0.039779	-1.598996	0.034270	-1.581362	0.029878	0.009604	0.000000	0.000000	-0.000000	0.000000	0.000000	0.000000	-0.006288	-0.638380	-0.117149	0.096652	0.108286	0.051298	-0.000000	0.176210	-0.020418	0.003828	-0.000365	0.000000	-0.000000	2.110266	-0.200887	0.041204	-0.003934	0.000000
800.385000	-0.039791	-1.598996	0.034270	-1.581362	0.029890	0.009604	0.000000	0.000000	-0.000000	0.000000	0.000000	0.000000	0.007702	-0.571677	-0.161596	0.082792	0.121641	0.026473	0.000000	0.176640	-0.020098	0.003858	-0.000373	0.000000	0.000000	2.115414	-0.197735	0.041524	-0.004009	0.000000
800.395000	-0.039791	-1.598996	0.034222	-1.581339	0.029878	0.009568	0.000000	0.000000	-0.000000	0.000000	0.000000	0.000000	-0.015104	-0.573957	-0.117665	0.137068	0.104985	0.044383	-0.000000	0.176887	-0.019996	0.003864	-0.000375	0.000000	-0.000000	2.118375	-0.196729	0.041592	-0.004031	0.000000
800.407000	-0.039779	-1.599032	0.034259	-1.581362	0.029890	0.009604	0.000000	0.000000	-0.000000	0.000000	0.000000	0.000000	0.018684	-0.609339	-0.141343	0.099276	0.088299	0.043885	-0.000000	0.176929	-0.019944	0.003870	-0.000375	0.000000	-0.000000	2.118884	-0.196220	0.041651	-0.004041	0.000000
800.417000	-0.039803	-1.598984	0.034270	-1.581351	0.029866	0.009593	0.000000	0.000000	-0.000000	0.000000	0.000000	0.000000	0.045732	-0.581303	-0.184778	0.107624	0.116775	0.044821	0.000000	0.176724	-0.020094	0.003860	-0.000374	0.000000	0.000000	2.116428	-0.197698	0.041542	-0.004020	0.000000
800.429000	-0.039803	-1.598984	0.034234	-1.581362	0.029913	0.009604	0.000000	0.000000	-0.000000	0.000000	0.000000	0.000000	-0.058858	-0.680937	-0.154604	0.112389	0.085308	0.064711	0.000000	0.176433	-0.020250	0.003850	-0.000370	0.000000	0.000000	2.112938	-0.199232	0.041434	-0.003988	0.000000
800.439000	-0.039803	-1.599008	0.034246	-1.581362	0.029890	0.009593	0.000000	0.000000	-0.000000	0.000000	0.000000	0.000000	0.068666	-0.651467	-0.164652	0.083371	0.117260	0.067373	0.000000	0.176519	-0.020146	0.003858	-0.000372	0.000000	0.000000	2.113965	-0.198205	0.041523	-0.004009	0.000000
800.449000	-0.039791	-1.598972	0.034270	-1.581374	0.029866	0.009604	0.000000	0.000000	-0.000000	0.000000	0.000000	0.000000	-0.007348	-0.503309	-0.154007	0.092742	0.099974	0.057387	0.000000	0.176918	-0.020054	0.003857	-0.000372	0.000000	0.000000	2.118745	-0.197298	0.041510	-0.004009	0.000000
800.459000	-0.039791	-1.598996	0.034234	-1.581339	0.029878	0.009604	0.000000	0.000000	-0.000000	0.000000	0.000000	0.000000	-0.032147	-0.545641	-0.121044	0.107056	0.106794	0.045736	0.000000	0.176642	-0.020095	0.003861	-0.000373	0.000000	0.000000	2.115441	-0.197708	0.041551	-0.004020	0.000000
800.471000	-0.039779	-1.598984	0.034259	-1.581339	0.029890	0.009604	0.000000	0.000000	-0.000000	0.000000	0.000000	0.000000	0.033363	-0.570991	-0.124069	0.091775	0.121917	0.060084	0.000000	0.176721	-0.019999	0.003861	-0.000375	0.000000	0.000000	2.116387	-0.196761	0.041560	-0.004031	0.000000
800.481000	-0.039779	-1.598996	0.034234	-1.581374	0.029926	0.009616	0.000000	0.000000	-0.000000	0.000000	0.000000	0.000000	0.024062	-0.592590	-0.153565	0.117214	0.095473	0.049769	0.000000	0.176927	-0.019947	0.003867	-0.000375	0.000000	0.000000	2.118852	-0.196252	0.041619	-0.004041	0.000000
800.491000	-0.039839	-1.599008	0.034270	-1.581351	0.029878	0.009628	0.000000	0.000000	-0.000000	0.000000	0.000000	0.000000	-0.009083	-0.596080	-0.123540	0.110580	0.100879	0.048317	0.000000	0.176725	-0.019994	0.003866	-0.000375	0.000000	0.000000	2.116440	-0.196708	0.041613	-0.004031	0.000000
800.501000	-0.039827	-1.598972	0.034246	-1.581339	0.029902	0.009593	0.000000	0.000000	-0.000000	0.000000	0.000000	0.000000	0.035074	-0.583925	-0.143566	0.088831	0.089579	0.035217	0.000000	0.177053	-0.019889	0.003878	-0.000377	0.000000	0.000000	2.120360	-0.195684	0.041737	-0.004062	0.000000
800.511000	-0.039827	-1.598960	0.034259	-1.581351	0.029913	0.009604	0.000000	0.000000	-0.000000	0.000000	0.000000	0.000000	-0.031864	-0.653484	-0.158380	0.121280	0.108055	0.038894	0.000000	0.176646	-0.020090	0.003865	-0.000375	0.000000	0.000000	2.115487	-0.197661	0.041598	-0.004041	0.000000
800.521000	-0.039827	-1.598996	0.034259	-1.581362	0.029878	0.009616	0.000000	0.000000	-0.000000	0.000000	0.000000	0.000000	-0.062311	-0.564027	-0.175804	0.105947	0.097217	0.036114	0.000000	0.176519	-0.020146	0.003858	-0.000372	0.000000	0.000000	2.113965	-0.198205	0.041523	-0.004009	0.000000
800.533000	-0.039791	-1.599044	0.034270	-1.581374	0.029913	0.009616	0.000000	0.000000	-0.000000	0.000000	0.000000	0.000000	0.060330	-0.560604	-0.153940	0.124856	0.122274	0.047050	-0.000000	0.176386	-0.020203	0.003851	-0.000370	0.000000	-0.000000	2.112382	-0.198771	0.041444	-0.003988	0.000000
800.543000	-0.039803	-1.598996	0.034259	-1.581339	0.029890	0.009604	0.000000	0.000000	-0.000000	0.000000	0.000000	0.000000	0.052491	-0.545085	-0.114810	0.089778	0.117336	0.049677	0.000000	0.176756	-0.019956	0.003855	-0.000373	0.000000	0.000000	2.116807	-0.196342	0.041492	-0.004009	0.000000
800.553000	-0.039779	-1.599008	0.034282	-1.581386	0.029890	0.009604	0.000000	0.000000	-0.000000	0.000000	0.000000	0.000000	0.054829	-0.554970	-0.118926	0.100192	0.099303	0.047969	-0.000000	0.177054	-0.019888	0.003879	-0.000378	0.000000	-0.000000	2.120377	-0.195666	0.041755	-0.004072	0.000000
800.565000	-0.039815	-1.598984	0.034234	-1.581362	0.029902	0.009604	0.000000	0.000000	-0.000000	0.000000	0.000000	0.000000	0.025654	-0.589524	-0.118616	0.123781	0.092064	0.060300	0.000000	0.176972	-0.019892	0.003872	-0.000376	0.000000	0.000000	2.119392	-0.195713	0.041670	-0.004052	0.000000
800.575000	-0.039779	-1.599008	0.034259	-1.581386	0.029890	0.009593	0.000000	0.000000	-0.000000	0.000000	0.000000	0.000000	0.026976	-0.627123	-0.155120	0.074537	0.084993	0.059908	0.000000	0.176854	-0.019936	0.003875	-0.000377	0.000000	0.000000	2.117982	-0.196144	0.041708	-0.004062	0.000000
800.587000	-0.039779	-1.599008	0.034246	-1.581386	0.029913	0.009604	0.000000	0.000000	-0.000000	0.000000	0.000000	0.000000	0.051038	-0.569190	-0.125940	0.110602	0.093322	0.058861	0.000000	0.176805	-0.019996	0.003866	-0.000375	0.000000	0.000000	2.117393	-0.196733	0.041606	-0.004041	0.000000
800.597000	-0.039755	-1.599008	0.034222	-1.581351	0.029890	0.009604	0.000000	0.000000	-0.000000	0.000000	0.000000	0.000000	0.039207	-0.683282	-0.163709	0.101381	0.102257	0.045112	0.000000	0.176880	-0.020004	0.003857	-0.000373	0.000000	0.000000	2.118291	-0.196813	0.041508	-0.004020	0.000000
800.607000	-0.039803	-1.598972	0.034234	-1.581339	0.029902	0.009628	0.000000	0.000000	-0.000000	0.000000	0.000000	0.000000	0.030633	-0.553058	-0.114475	0.125583	0.118122	0.059077	0.000000	0.177039	-0.020005	0.003858	-0.000372	0.000000	0.000000	2.120203	-0.196819	0.041521	-0.004009	0.000000
800.617000	-0.039779	-1.599032	0.034259	-1.581339	0.029878	0.009616	0.000000	0.000000	-0.000000	0.000000	0.000000	0.000000	0.037271	-0.580825	-0.092658	0.107970	0.112020	0.055640	0.000000	0.176805	-0.019996	0.003866	-0.000375	0.000000	0.000000	2.117393	-0.196733	0.041606	-0.004041	0.000000
800.627000	-0.039815	-1.598972	0.034259	-1.581362	0.029902	0.009652	0.000000	0.000000	-0.000000	0.000000	0.000000	0.000000	0.106276	-0.689636	-0.143914	0.086579	0.112603	0.033949	0.000000	0.176811	-0.019890	0.003874	-0.000377	0.000000	0.000000	2.117463	-0.195686	0.041697	-0.004062	0.000000
800.639000	-0.039815	-1.599008	0.034259	-1.581374	0.029913	0.009556	0.000000	0.000000	-0.000000	0.000000	0.000000	0.000000	0.112300	-0.678402	-0.120754	0.131424	0.103238	0.032767	0.000000	0.176763	-0.020047	0.003861	-0.000374	0.000000	0.000000	2.116895	-0.197232	0.041558	-0.004030	0.000000
800.649000	-0.039803	-1.598996	0.034234	-1.581351	0.029913	0.009593	0.000000	0.000000	-0.000000	0.000000	0.000000	0.000000	0.090214	-0.570029	-0.131784	0.115894	0.113991	0.041568	0.000000	0.176728	-0.020090	0.003864	-0.000374	0.000000	0.000000	2.116471	-0.197655	0.041585	-0.004020	0.000000
800.659000	-0.039791	-1.598996	0.034246	-1.581351	0.029926	0.009604	0.000000	0.000000	-0.000000	0.000000	0.000000	0.000000	0.037564	-0.572868	-0.157033	0.103676	0.096546	0.040192	0.000000	0.176923	-0.019951	0.003863	-0.000374	0.000000	0.000000	2.118812	-0.196293	0.041578	-0.004030	0.000000
800.669000	-0.039827	-1.598996	0.034259	-1.581351	0.029854	0.009593	0.000000	0.000000	-0.000000	0.000000	0.000000	0.000000	0.123407	-0.483343	-0.141555	0.108482	0.123199	0.054871	0.000000	0.176889	-0.019994	0.003866	-0.000375	0.000000	0.000000	2.118396	-0.196708	0.041613	-0.004031	0.000000
800.679000	-0.039815	-1.598996	0.034270	-1.581386	0.029890	0.009580	0.000000	0.000000	-0.000000	0.000000	0.000000	0.000000	0.096853	-0.650792	-0.146519	0.104777	0.102894	0.033458	-0.000000	0.177045	-0.019899	0.003870	-0.000375	0.000000	-0.000000	2.120270	-0.195773	0.041647	-0.004040	0.000000
800.691000	-0.039791	-1.599008	0.034246	-1.581374	0.029913	0.009604	0.000000	0.000000	-0.000000	0.000000	0.000000	0.000000	0.056849	-0.615530	-0.157445	0.102678	0.115365	0.032210	0.000000	0.177264	-0.019831	0.003886	-0.000380	0.000000	0.000000	2.122890	-0.195109	0.041824	-0.004094	0.000000
800.701000	-0.039803	-1.598972	0.034270	-1.581362	0.029890	0.009604	0.000000	0.000000	-0.000000	0.000000	0.000000	0.000000	0.175316	-0.596078	-0.106950	0.096182	0.103652	0.016807	0.000000	0.176857	-0.019932	0.003879	-0.000378	0.000000	0.000000	2.118022	-0.196105	0.041747	-0.004073	0.000000
800.713000	-0.039815	-1.598948	0.034246	-1.581362	0.029913	0.009640	0.000000	0.000000	-0.000000	0.000000	0.000000	0.000000	0.099228	-0.617205	-0.172238	0.143735	0.101459	0.039163	0.015311	0.190494	-0.024698	0.004620	-0.002439	-0.000615	0.072895	2.205992	-0.205651	0.044483	-0.009962	-0.001837
800.723000	-0.039803	-1.599008	0.034246	-1.581362	0.029890	0.009593	-0.000011	0.000000	-0.000000	0.000000	0.000000	0.000000	0.228905	-0.554488	-0.206245	0.118835	0.093843	0.031461	0.069669	0.234328	-0.043772	0.007310	-0.010321	-0.002952	0.239147	2.400387	-0.229475	0.050464	-0.023343	-0.006027
800.733000	-0.039815	-1.598996	0.034259	-1.581362	0.029902	0.009604	0.000019	0.000000	-0.000000	0.000000	0.000000	0.000000	0.439598	-0.408303	-0.285552	0.126890	0.070108	0.015275	0.186943	0.325767	-0.086279	0.013283	-0.027945	-0.008156	0.501315	2.716452	-0.261588	0.060595	-0.044625	-0.012635
800.745000	-0.039778	-1.598996	0.034234	-1.581351	0.029889	0.009604	0.001357	0.000000	-0.001334	0.000000	-0.002392	0.000000	0.750769	-0.185476	-0.306089	0.146665	0.026375	-0.015049	0.443857	0.520077	-0.182567	0.026449	-0.067364	-0.019780	0.942523	3.246168	-0.318100	0.077346	-0.080344	-0.023754
800.755000	-0.039753	-1.598984	0.034209	-1.581362	0.029853	0.009592	0.004172	0.001233	-0.003168	0.000000	-0.001271	-0.000075	1.068477	0.340657	-0.432550	0.168757	-0.046310	-0.045583	0.782382	0.771169	-0.311756	0.043893	-0.119974	-0.035278	1.415701	3.811180	-0.378763	0.095322	-0.118662	-0.035680
800.767000	-0.039689	-1.598945	0.034158	-1.581386	0.029837	0.009592	0.011031	0.004826	-0.008636	0.001282	-0.010115	-0.000983	1.212164	0.609320	-0.571865	0.205571	-0.038638	-0.039374	1.373132	1.203392	-0.540246	0.074434	-0.212590	-0.062543	2.110113	4.636340	-0.470212	0.121546	-0.174876	-0.053181
800.777000	-0.039520	-1.598895	0.034047	-1.581289	0.029716	0.009603	0.015001	0.010511	-0.013807	0.002918	-0.014004	-0.002354	1.076028	0.890898	-0.618003	0.241640	-0.090660	-0.122192	1.677523	1.691720	-0.745478	0.109349	-0.318870	-0.093816	2.794283	5.449223	-0.557262	0.147290	-0.230248	-0.070425
800.789000	-0.039363	-1.598725	0.033865	-1.581311	0.029559	0.009506	0.017108	0.015883	-0.019515	0.007117	-0.014557	-0.005531	1.322529	1.038077	-0.574100	0.224004	-0.154338	-0.137618	1.770862	1.941400	-0.764916	0.164468	-0.344534	-0.143300	3.741853	6.566528	-0.680070	0.182906	-0.306921	-0.094308
800.799000	-0.039169	-1.598520	0.033599	-1.581202	0.029414	0.009480	0.023650	0.018865	-0.024528	0.010003	-0.018167	-0.008047	1.718407	1.196956	-0.614957	0.288292	-0.242913	-0.176409	1.860774	2.040911	-0.784020	0.222876	-0.352831	-0.195829	4.636968	7.626270	-0.795002	0.216551	-0.379354	-0.116870
800.809000	-0.038852	-1.598326	0.033368	-1.581140	0.029220	0.009406	0.034465	0.023754	-0.031960	0.013286	-0.023028	-0.011793	1.769775	1.353440	-0.560524	0.315537	-0.309650	-0.196396	1.962073	2.151983	-0.806001	0.293958	-0.362202	-0.259831	5.627934	8.795023	-0.921942	0.253880	-0.459582	-0.141849
800.821000	-0.038367	-1.597999	0.032883	-1.580936	0.028892	0.009201	0.046244	0.032977	-0.041892	0.015826	-0.033162	-0.015028	2.123188	1.624151	-0.692374	0.334803	-0.309689	-0.211000	2.099140	2.301405	-0.836209	0.315606	-0.374906	-0.303593	6.943602	10.347733	-1.088161	0.303184	-0.566047	-0.175014
800.831000	-0.037834	-1.597622	0.032399	-1.580731	0.028529	0.009105	0.058852	0.041041	-0.052244	0.017938	-0.041877	-0.015256	2.329747	2.006470	-0.629655	0.291531	-0.414668	-0.237313	2.226682	2.438766	-0.865085	0.321122	-0.386751	-0.307623	8.145343	11.756129	-1.241332	0.348148	-0.663295	-0.205311
800.843000	-0.036999	-1.597018	0.031686	-1.580586	0.027946	0.008912	0.076966	0.052605	-0.064216	0.020520	-0.057156	-0.017422	2.432644	2.364416	-0.902622	0.332667	-0.451978	-0.247669	2.396218	2.619625	-0.904424	0.328449	-0.402527	-0.313021	9.713802	13.586470	-1.442693	0.406563	-0.790200	-0.244859
800.853000	-0.036117	-1.596452	0.030934	-1.580320	0.027268	0.008741	0.092977	0.064858	-0.080703	0.024349	-0.072073	-0.021146	2.634090	2.605276	-0.839745	0.364216	-0.507277	-0.302341	2.551635	2.784516	-0.940913	0.335189	-0.417022	-0.318004	11.126134	15.235006	-1.621231	0.459245	-0.904529	-0.280474
800.865000	-0.034764	-1.595582	0.029811	-1.580019	0.026277	0.008414	0.117915	0.082093	-0.099856	0.030726	-0.092988	-0.026746	1.707174	2.354916	-0.705036	0.323518	-0.404646	-0.293522	2.348175	2.516492	-0.921742	0.326843	-0.399264	-0.313006	8.181568	11.656111	-1.228405	0.346940	-0.666226	-0.206278
800.875000	-0.033480	-1.594656	0.028738	-1.579692	0.025279	0.008147	0.126285	0.090851	-0.113136	0.035263	-0.102641	-0.031388	2.074247	2.545321	-0.611715	0.326338	-0.360106	-0.321631	2.377182	2.532196	-0.935239	0.328160	-0.402258	-0.314304	8.180868	11.591271	-1.221272	0.345715	-0.666130	-0.206278
800.885000	-0.032156	-1.593679	0.027497	-1.579319	0.024175	0.007823	0.139945	0.101141	-0.127484	0.038902	-0.109240	-0.033999	2.396896	2.575743	-0.460473	0.287096	-0.430000	-0.322930	2.406188	2.547324	-0.948858	0.329446	-0.405248	-0.315603	8.180146	11.519528	-1.215331	0.344156	-0.665984	-0.206278
800.897000	-0.030268	-1.592319	0.025863	-1.578802	0.022806	0.007340	0.157701	0.115826	-0.137598	0.042126	-0.118827	-0.039514	2.556946	2.375164	-0.723969	0.350018	-0.460571	-0.345563	2.440993	2.564569	-0.964862	0.331002	-0.408840	-0.317161	8.179270	11.422570	-1.204863	0.342422	-0.665860	-0.206278
800.907000	-0.028632	-1.591153	0.024383	-1.578417	0.021530	0.006940	0.174003	0.126584	-0.148900	0.047968	-0.133735	-0.043960	2.470980	2.148167	-0.738861	0.308919	-0.453023	-0.272232	2.469999	2.577839	-0.978462	0.332258	-0.411825	-0.318460	8.178554	11.328578	-1.198741	0.340538	-0.665658	-0.206278
800.919000	-0.026399	-1.589484	0.022605	-1.577793	0.019825	0.006399	0.189448	0.135209	-0.160949	0.050903	-0.143947	-0.045929	2.121702	2.563803	-0.955190	0.319185	-0.446984	-0.315146	2.504811	2.593163	-0.994736	0.333732	-0.415401	-0.320018	8.177756	11.208602	-1.190939	0.337922	-0.665364	-0.206278
800.929000	-0.024405	-1.588012	0.020890	-1.577286	0.018373	0.005882	0.203241	0.146564	-0.173034	0.055229	-0.153232	-0.048230	2.251116	2.307318	-0.892747	0.318111	-0.472474	-0.321409	2.533827	2.604874	-1.008264	0.334949	-0.418380	-0.321316	8.177169	11.095939	-1.184096	0.335617	-0.665105	-0.206278
800.941000	-0.021763	-1.586150	0.018736	-1.576602	0.016391	0.005267	0.221862	0.159202	-0.187889	0.059842	-0.169579	-0.053822	2.178741	2.247373	-0.868955	0.325059	-0.419730	-0.281626	2.568658	2.618283	-1.024347	0.336404	-0.421958	-0.322875	8.176600	10.953029	-1.174415	0.332795	-0.664823	-0.206278
800.951000	-0.019458	-1.584442	0.016730	-1.575966	0.014615	0.004702	0.234179	0.168931	-0.199630	0.062059	-0.179424	-0.059374	2.240201	1.851959	-0.903204	0.356633	-0.344374	-0.258872	1.218895	0.987829	-0.814728	0.279482	-0.300534	-0.285281	-8.185743	-8.716761	0.967435	-0.288606	0.660426	0.206278
800.961000	-0.017207	-1.582849	0.014820	-1.575420	0.012939	0.004102	0.216294	0.150540	-0.191972	0.056215	-0.156996	-0.054937	0.974165	1.038742	-0.542948	0.342469	-0.426897	-0.182237	1.189938	0.955968	-0.799658	0.277827	-0.297506	-0.283983	-8.184445	-8.845410	0.975770	-0.291008	0.660685	0.206278
800.973000	-0.014760	-1.581047	0.012723	-1.574665	0.011062	0.003494	0.205240	0.142637	-0.172272	0.055651	-0.154921	-0.046769	1.064385	0.690080	-0.763295	0.241265	-0.369144	-0.231939	1.155164	0.918648	-0.781762	0.275816	-0.293864	-0.282424	-8.183189	-8.988860	0.983923	-0.294178	0.661102	0.206278
800.983000	-0.012780	-1.579675	0.011078	-1.574174	0.009619	0.003062	0.192543	0.139284	-0.159365	0.052427	-0.146611	-0.046191	0.962162	0.067548	-0.867985	0.199720	-0.257759	-0.241722	1.126167	0.888341	-0.766893	0.274168	-0.290835	-0.281126	-8.182362	-9.098906	0.990281	-0.296510	0.661371	0.206278
800.995000	-0.010623	-1.578115	0.009265	-1.573530	0.007904	0.002561	0.173627	0.125473	-0.148765	0.046765	-0.131049	-0.040577	1.400671	-0.109531	-0.807276	0.192837	-0.285883	-0.260083	1.091353	0.853079	-0.748939	0.272202	-0.287201	-0.279568	-8.181599	-9.217707	0.999007	-0.299185	0.661704	0.206278
801.005000	-0.008974	-1.576957	0.007870	-1.573113	0.006737	0.002181	0.163685	0.111926	-0.135452	0.044354	-0.117862	-0.036908	0.555814	0.084892	-0.924384	0.164842	-0.295793	-0.272733	1.062329	0.823813	-0.734282	0.270579	-0.284173	-0.278269	-8.181093	-9.315282	1.003278	-0.301258	0.661970	0.206278
801.017000	-0.007162	-1.575671	0.006309	-1.572625	0.005390	0.001714	0.144014	0.100893	-0.122567	0.037539	-0.109014	-0.035104	0.973621	-0.141272	-0.860753	0.195765	-0.291909	-0.221939	1.027485	0.790879	-0.716096	0.268728	-0.280562	-0.276711	-8.180682	-9.406196	1.014279	-0.302699	0.662041	0.206278
801.027000	-0.005874	-1.574743	0.005143	-1.572317	0.004354	0.001391	0.129570	0.088727	-0.109510	0.032149	-0.097844	-0.031036	1.267284	0.040264	-0.902340	0.228485	-0.310210	-0.268136	0.998440	0.764127	-0.700915	0.267167	-0.277547	-0.275412	-8.180435	-9.473672	1.023708	-0.304091	0.662170	0.206278
801.037000	-0.004645	-1.573961	0.004119	-1.571970	0.003499	0.001119	0.118604	0.079674	-0.100991	0.030824	-0.086506	-0.025959	1.200520	0.061245	-0.833285	0.183989	-0.307434	-0.280344	0.969389	0.738193	-0.685875	0.265630	-0.274535	-0.274114	-8.180261	-9.531347	1.031749	-0.305241	0.662262	0.206278
801.049000	-0.003323	-1.573092	0.002976	-1.571660	0.002525	0.000833	0.102269	0.070227	-0.087202	0.027694	-0.072059	-0.023379	0.358053	-0.303345	-0.519988	0.186281	-0.313333	-0.286027	0.934524	0.706961	-0.668018	0.263811	-0.270925	-0.272555	-8.180109	-9.601883	1.039518	-0.306338	0.662327	0.206278
801.059000	-0.002481	-1.572487	0.002156	-1.571424	0.001847	0.000618	0.084534	0.056318	-0.076302	0.021524	-0.064694	-0.020131	0.547402	0.059293	-0.504243	0.199894	-0.297795	-0.289497	0.905464	0.682417	-0.652946	0.262318	-0.267921	-0.271257	-8.180038	-9.642909	1.047877	-0.307001	0.662335	0.206278
801.071000	-0.001578	-1.571908	0.001362	-1.571199	0.001159	0.000391	0.068230	0.042441	-0.061639	0.016966	-0.054079	-0.017578	0.677518	0.450185	-0.438687	0.209095	-0.212812	-0.257302	0.870590	0.653535	-0.635050	0.260533	-0.264316	-0.269699	-8.179987	-9.685303	1.056031	-0.307729	0.662357	0.206278
801.081000	-0.000974	-1.571541	0.000830	-1.571105	0.000662	0.000237	0.055070	0.033658	-0.047915	0.013125	-0.041844	-0.014612	0.556618	0.584954	-0.445575	0.211683	-0.188259	-0.234134	0.841526	0.630329	-0.620208	0.259066	-0.261314	-0.268400	-8.179967	-9.710298	1.062120	-0.308119	0.662336	0.206278
801.093000	-0.000455	-1.571223	0.000346	-1.570939	0.000287	0.000096	0.037539	0.023447	-0.033623	0.009298	-0.027535	-0.008399	0.581614	0.533056	-0.397056	0.215030	-0.219732	-0.234836	0.806648	0.603531	-0.602261	0.232800	-0.257715	-0.219344	-8.179956	-9.727744	1.070782	-0.308285	0.662284	0.206278
801.103000	-0.000186	-1.571096	0.000066	-1.570859	0.000017	0.000075	0.024245	0.014603	-0.021709	0.002128	-0.016321	-0.001709	0.466409	0.539219	-0.375632	0.188160	-0.195811	-0.190632	0.777583	0.581755	-0.587470	0.126874	-0.254719	-0.122706	-8.179952	-9.735620	1.076371	-0.308247	0.662208	0.206278
801.113000	-0.000037	-1.570981	-0.000108	-1.570908	-0.000048	0.000040	0.009313	0.004899	-0.010648	-0.000626	-0.004685	0.000192	0.374835	0.068371	-0.032055	0.125892	-0.092528	-0.121463	0.256903	-0.172392	-0.277010	0.020962	-0.092666	-0.026069	-8.179950	-9.740994	1.079373	-0.308052	0.662121	0.206278
801.125000	-0.000033	-1.571058	-0.000028	-1.570909	0.000028	0.000077	-0.006451	-0.007049	0.005735	-0.002298	0.004292	0.001985	1.059281	0.830993	-0.301466	0.109220	-0.063721	-0.097474	-0.000000	0.003120	0.001504	0.000140	-0.000039	0.000000	-0.000000	0.037366	0.014800	0.001507	-0.000415	0.000000
801.135000	-0.000040	-1.571067	-0.000054	-1.570860	0.000002	0.000076	0.003810	0.000819	0.001682	0.000284	0.001025	0.000730	0.313265	0.172587	0.016570	0.100852	-0.017043	-0.095893	-0.000000	0.002995	0.001391	0.000127	-0.000034	0.000000	-0.000000	0.035862	0.013687	0.001370	-0.000370	0.000000
801.145000	-0.000054	-1.571056	-0.000054	-1.570908	0.000026	0.000100	-0.001134	-0.000510	0.000963	-0.000272	0.000532	0.000462	0.930975	0.324770	0.073865	0.122092	-0.035083	-0.132297	0.000000	0.003051	0.001452	0.000137	-0.000037	0.000000	0.000000	0.036536	0.014283	0.001478	-0.000403	0.000000
801.157000	-0.000030	-1.571043	-0.000018	-1.570932	0.000014	0.000088	0.000494	0.000970	0.001195	-0.000000	0.000334	0.000099	0.841518	0.227141	0.033170	0.143855	-0.009746	-0.140963	-0.000000	0.002827	0.001287	0.000124	-0.000033	0.000000	-0.000000	0.033855	0.012658	0.001335	-0.000358	0.000000
801.167000	-0.000030	-1.571067	0.000005	-1.570895	0.000014	0.000052	0.000369	0.000317	0.000642	0.000470	0.000255	0.000078	0.866835	0.388653	0.030977	0.137645	-0.021846	-0.158924	-0.000000	0.002623	0.001133	0.000110	-0.000030	0.000000	-0.000000	0.031409	0.011151	0.001179	-0.000327	0.000000
801.179000	-0.000042	-1.571103	0.000017	-1.570907	-0.000022	0.000076	0.000215	0.000153	0.000473	0.000410	0.000199	0.000000	1.007631	0.506561	0.045258	0.161953	-0.056503	-0.180495	-0.000000	0.002576	0.000977	0.000097	-0.000026	0.000000	-0.000000	0.030852	0.009616	0.001044	-0.000284	0.000000
801.189000	-0.000053	-1.571019	0.000005	-1.570883	0.000001	0.000112	0.000487	0.000108	0.000596	0.000538	0.000168	-0.000026	1.079524	0.427578	0.040693	0.179836	-0.025309	-0.196676	0.000000	0.002784	0.001131	0.000106	-0.000028	0.000000	0.000000	0.033338	0.011123	0.001144	-0.000306	0.000000
801.201000	-0.000017	-1.571067	-0.000007	-1.570883	0.000026	0.000076	0.000743	0.000079	0.000376	0.000575	0.000142	-0.000207	1.114332	0.460941	0.033058	0.223353	-0.025442	-0.191381	-0.000000	0.002284	0.000920	0.000084	-0.000024	0.000000	-0.000000	0.027350	0.009049	0.000908	-0.000253	0.000000
801.211000	-0.000053	-1.571055	0.000016	-1.570823	0.000014	0.000064	0.000564	0.000065	0.000247	0.000828	0.000125	-0.000203	1.119136	0.560745	0.066177	0.191917	-0.041274	-0.217964	-0.000000	0.002660	0.001178	0.000105	-0.000028	0.000000	-0.000000	0.031852	0.011594	0.001134	-0.000306	0.000000
801.221000	-0.000005	-1.571043	-0.000007	-1.570883	0.000014	0.000088	0.000833	0.000082	0.000184	0.000536	0.000112	-0.000446	1.241582	0.640919	0.065482	0.230152	-0.041434	-0.199916	-0.000000	0.002579	0.001080	0.000102	-0.000027	0.000000	-0.000000	0.030882	0.010625	0.001096	-0.000295	0.000000
801.233000	0.000007	-1.571067	0.000005	-1.570883	0.000014	0.000064	0.000622	0.000139	0.000044	0.001291	0.000099	-0.000661	1.048553	0.660367	0.031046	0.201805	-0.063999	-0.219830	0.000000	0.002318	0.000862	0.000079	-0.000021	0.000000	0.000000	0.027760	0.008481	0.000846	-0.000230	0.000000
801.243000	-0.000006	-1.571055	0.000052	-1.570811	0.000014	0.000100	0.000416	0.000201	0.000035	0.000873	0.000091	-0.000479	0.983408	0.704580	0.016079	0.194244	-0.048679	-0.240652	0.000000	0.002823	0.001178	0.000104	-0.000028	0.000000	0.000000	0.033804	0.011589	0.001122	-0.000306	0.000000
801.253000	0.000006	-1.571067	0.000005	-1.570835	-0.000010	0.000064	0.000335	0.000641	0.000079	0.001399	0.000084	-0.000955	1.123464	0.681764	0.019497	0.211285	-0.046703	-0.240805	-0.000000	0.002518	0.000911	0.000080	-0.000021	0.000000	-0.000000	0.030158	0.008961	0.000857	-0.000230	0.000000
801.263000	-0.000017	-1.571031	0.000016	-1.570823	0.000026	0.000040	0.000253	0.000838	0.000255	0.001009	0.000065	-0.000694	1.013719	0.785209	0.017703	0.221551	-0.042716	-0.244890	0.000000	0.002014	0.000798	0.000064	-0.000017	0.000000	0.000000	0.024121	0.007855	0.000689	-0.000188	0.000000
801.275000	-0.000030	-1.571006	0.000029	-1.570823	0.000026	0.000063	0.000231	0.000880	0.000635	0.000848	0.000060	-0.001220	1.205082	0.798579	0.000469	0.200209	-0.025603	-0.211825	0.000000	0.002094	0.000796	0.000067	-0.000018	0.000000	0.000000	0.025077	0.007833	0.000724	-0.000197	0.000000
801.285000	-0.000030	-1.571019	0.000028	-1.570788	0.000001	0.000016	0.000178	0.000688	0.000372	0.000775	0.000056	-0.000859	1.040822	0.800213	-0.000666	0.199423	-0.082337	-0.229052	0.000000	0.002001	0.000683	0.000048	-0.000012	0.000000	0.000000	0.023967	0.006723	0.000514	-0.000134	0.000000
801.295000	0.000018	-1.570995	0.000005	-1.570788	0.000014	0.000004	0.000175	0.000627	0.000263	0.000480	0.000053	-0.000529	1.108803	0.766513	-0.017207	0.197068	-0.031363	-0.183709	0.000000	0.002095	0.000797	0.000065	-0.000017	0.000000	0.000000	0.025090	0.007846	0.000699	-0.000187	0.000000
801.305000	-0.000006	-1.571019	0.000041	-1.570811	-0.000010	0.000004	0.000118	0.000501	0.000204	0.000397	0.000050	-0.000355	1.036940	0.883276	-0.047296	0.203642	-0.024379	-0.223890	-0.000000	0.001996	0.000673	0.000037	-0.000009	0.000000	-0.000000	0.023909	0.006626	0.000398	-0.000102	0.000000
801.315000	0.000030	-1.570995	0.000005	-1.570811	-0.000010	0.000016	0.000233	0.000387	0.000133	0.000311	0.000000	-0.000312	1.036891	0.888390	-0.063118	0.233487	-0.062636	-0.218449	0.000000	0.002142	0.000747	0.000059	-0.000015	0.000000	0.000000	0.025650	0.007349	0.000634	-0.000167	0.000000
801.325000	0.000018	-1.570983	0.000028	-1.570788	0.000038	0.000016	0.000092	0.000337	0.000112	0.000224	0.000000	-0.000286	1.050804	0.902054	-0.044182	0.183181	-0.073757	-0.196278	0.000000	0.002180	0.000793	0.000059	-0.000016	0.000000	0.000000	0.026106	0.007805	0.000640	-0.000177	0.000000
801.337000	-0.000006	-1.570995	0.000016	-1.570811	0.000014	0.000028	0.000109	0.000360	0.000095	0.000211	0.000000	-0.000177	1.057355	1.074955	-0.016206	0.200789	-0.070086	-0.226245	0.000000	0.001931	0.000792	0.000058	-0.000016	0.000000	0.000000	0.023121	0.007794	0.000629	-0.000177	0.000000
801.347000	-0.000006	-1.570983	0.000028	-1.570811	0.000001	0.000004	0.000084	0.000637	0.000084	0.000184	0.000000	-0.000177	1.038340	0.991409	-0.014923	0.198660	-0.072821	-0.245565	0.000000	0.001713	0.000631	0.000043	-0.000011	0.000000	0.000000	0.020513	0.006204	0.000464	-0.000123	0.000000
801.357000	-0.000017	-1.571006	0.000005	-1.570799	0.000001	-0.000020	0.000068	0.000619	0.000075	0.000163	0.000000	-0.000178	1.038990	0.987491	-0.034759	0.175504	-0.077813	-0.220514	0.000000	0.002084	0.000884	0.000059	-0.000016	0.000000	0.000000	0.024961	0.008696	0.000636	-0.000176	0.000000
801.367000	-0.000006	-1.570971	0.000028	-1.570799	-0.000010	0.000004	0.000057	0.000683	0.000068	0.000147	0.000000	-0.000178	1.072904	1.086514	0.008488	0.190623	-0.090961	-0.237214	0.000000	0.002183	0.000905	0.000076	-0.000020	0.000000	0.000000	0.026147	0.008903	0.000818	-0.000220	0.000000
801.377000	-0.000017	-1.570959	0.000052	-1.570824	-0.000010	0.000040	0.000056	0.000948	0.000062	0.000133	0.000000	-0.000171	1.057955	1.063506	-0.023623	0.199063	-0.081404	-0.219204	0.000000	0.002052	0.000844	0.000064	-0.000017	0.000000	0.000000	0.024569	0.008304	0.000688	-0.000187	0.000000
801.387000	0.000018	-1.570971	0.000041	-1.570811	-0.000010	0.000016	0.000072	0.000832	0.000057	0.000082	0.000000	-0.000207	1.086151	1.104439	-0.023294	0.212353	-0.078283	-0.213158	0.000000	0.001840	0.000686	0.000050	-0.000013	0.000000	0.000000	0.022038	0.006751	0.000542	-0.000144	0.000000
801.399000	-0.000006	-1.570947	0.000005	-1.570811	-0.000010	0.000004	-0.000059	0.000990	0.000039	0.000074	0.000000	-0.000173	0.994762	1.120046	-0.014986	0.191241	-0.070108	-0.234261	0.000000	0.001552	0.000534	0.000044	-0.000012	0.000000	0.000000	0.018584	0.005254	0.000470	-0.000134	0.000000
801.409000	-0.000030	-1.570935	0.000041	-1.570776	0.000038	-0.000008	-0.000050	0.001215	0.000049	0.000068	0.000000	-0.000174	0.904191	1.035714	-0.037067	0.183704	-0.101249	-0.207631	0.000000	0.001759	0.000686	0.000049	-0.000012	0.000000	0.000000	0.021063	0.006754	0.000526	-0.000134	0.000000
801.419000	0.000018	-1.570946	-0.000007	-1.570824	0.000025	0.000004	-0.000003	0.001456	0.000046	0.000076	0.000000	-0.000155	0.891284	0.959209	-0.053247	0.170538	-0.093840	-0.193944	-0.000000	0.001090	0.000274	0.000022	-0.000005	0.000000	-0.000000	0.013052	0.002696	0.000239	-0.000059	0.000000
801.431000	0.000030	-1.570910	-0.000007	-1.570799	0.000014	-0.000020	-0.000052	0.001795	0.000042	0.000070	-0.000000	-0.000138	0.972355	0.991976	-0.033274	0.195984	-0.081461	-0.209125	0.000000	0.001085	0.000371	0.000027	-0.000007	0.000000	0.000000	0.012989	0.003650	0.000292	-0.000079	0.000000
801.441000	0.000030	-1.570898	0.000028	-1.570811	0.000014	-0.000020	-0.000093	0.001661	0.000040	0.000077	-0.000000	-0.000140	0.908312	0.956800	-0.071126	0.208527	-0.096514	-0.203102	0.000000	0.000465	0.000014	0.000004	-0.000001	0.000000	0.000000	0.005567	0.000142	0.000048	-0.000016	0.000000
801.453000	0.000018	-1.570874	0.000028	-1.570799	0.000038	-0.000008	-0.000010	0.001761	0.000000	0.000072	-0.000000	-0.000085	1.103371	0.919134	-0.122509	0.199132	-0.103185	-0.199839	-0.000000	0.000792	0.000314	0.000018	-0.000004	0.000000	-0.000000	0.009489	0.003086	0.000197	-0.000047	0.000000
801.463000	-0.000006	-1.570839	0.000028	-1.570752	0.000014	0.000028	-0.000063	0.001538	0.000000	0.000000	-0.000000	-0.000058	0.896821	0.998296	-0.094694	0.208121	-0.082775	-0.206635	0.000000	0.000300	0.000008	0.000001	-0.000000	0.000000	0.000000	0.003590	0.000082	0.000007	-0.000005	0.000000
801.475000	-0.000006	-1.570863	0.000016	-1.570799	0.000014	-0.000032	-0.000064	0.001064	0.000000	0.000000	0.000000	-0.000042	0.974465	1.019197	-0.112091	0.192062	-0.096377	-0.200246	0.000000	0.000635	0.000218	0.000014	-0.000004	0.000000	0.000000	0.007605	0.002140	0.000152	-0.000038	0.000000
801.485000	-0.000030	-1.570840	0.000064	-1.570788	-0.000010	0.000028	-0.000003	0.000761	0.000000	0.000000	0.000000	-0.000034	0.939776	0.963437	-0.116662	0.197314	-0.113433	-0.219963	0.000000	0.000307	0.000117	0.000011	-0.000003	0.000000	0.000000	0.003679	0.001149	0.000118	-0.000037	0.000000
801.495000	-0.000017	-1.570827	0.000005	-1.570788	0.000014	0.000016	-0.000000	0.000624	-0.000000	0.000000	0.000000	-0.000028	0.968069	1.067196	-0.120538	0.202085	-0.091557	-0.211353	0.000000	0.000460	0.000104	-0.000001	-0.000000	0.000000	0.000000	0.005507	0.001020	-0.000011	-0.000005	0.000000
801.505000	0.000030	-1.570863	0.000016	-1.570812	0.000001	-0.000008	-0.000040	0.000556	-0.000000	0.000000	0.000000	-0.000025	1.001013	0.997876	-0.083663	0.191585	-0.091212	-0.188469	-0.000000	0.000561	0.000227	0.000025	-0.000006	0.000000	-0.000000	0.006723	0.002237	0.000267	-0.000070	0.000000
801.515000	-0.000006	-1.570815	0.000028	-1.570812	0.000001	-0.000044	-0.000061	0.000485	-0.000000	0.000000	0.000000	-0.000022	0.922053	1.114224	-0.102548	0.172063	-0.084702	-0.200321	0.000000	0.000638	0.000321	0.000024	-0.000006	0.000000	0.000000	0.007641	0.003155	0.000254	-0.000069	0.000000
801.525000	-0.000006	-1.570828	0.000005	-1.570776	0.000025	0.000016	-0.000113	0.000404	-0.000000	0.000000	0.000000	-0.000019	1.032429	0.967898	-0.026252	0.206654	-0.076910	-0.206830	0.000000	0.000223	0.000109	0.000005	-0.000001	0.000000	0.000000	0.002665	0.001075	0.000050	-0.000016	0.000000
801.537000	-0.000017	-1.570840	0.000005	-1.570824	0.000014	-0.000020	-0.000091	0.000511	-0.000000	0.000000	0.000000	-0.000017	1.006827	1.088327	-0.046173	0.186127	-0.099492	-0.211803	-0.000000	0.000443	0.000175	0.000017	-0.000005	0.000000	-0.000000	0.005305	0.001719	0.000181	-0.000049	0.000000
801.547000	0.000006	-1.570815	0.000016	-1.570788	0.000014	0.000004	-0.000001	0.000720	-0.000000	0.000000	0.000000	-0.000016	0.849698	1.095588	-0.122375	0.183352	-0.097541	-0.202918	-0.000000	0.000020	-0.000034	0.000002	-0.000001	0.000000	-0.000000	0.000239	-0.000334	0.000023	-0.000006	0.000000
801.557000	0.000018	-1.570827	0.000016	-1.570799	0.000014	0.000004	-0.000031	0.000792	-0.000000	0.000000	0.000000	-0.000014	0.838762	1.077791	-0.053709	0.202264	-0.093877	-0.198877	-0.000000	0.000191	0.000075	0.000017	-0.000004	0.000000	-0.000000	0.002292	0.000741	0.000178	-0.000048	0.000000
801.567000	0.000006	-1.570792	0.000005	-1.570799	0.000014	-0.000008	-0.000175	0.000716	-0.000000	0.000000	0.000000	-0.000013	1.015425	0.827959	-0.051871	0.188164	-0.121856	-0.189897	0.000000	0.000542	0.000203	0.000003	-0.000000	0.000000	0.000000	0.006487	0.002001	0.000031	-0.000005	0.000000
801.579000	-0.000017	-1.570792	0.000016	-1.570764	0.000014	0.000028	-0.000082	0.000426	-0.000000	0.000000	0.000000	-0.000012	0.964242	0.929352	-0.125376	0.192294	-0.106644	-0.191559	-0.000000	-0.000183	-0.000088	-0.000004	0.000001	0.000000	-0.000000	-0.002195	-0.000864	-0.000046	0.000016	0.000000
801.589000	0.000030	-1.570804	0.000005	-1.570824	-0.000010	0.000004	-0.000065	0.000376	-0.000000	0.000000	0.000000	-0.000011	0.960579	0.948007	-0.110638	0.186861	-0.123832	-0.195978	0.000000	0.000150	0.000021	0.000007	-0.000002	0.000000	0.000000	0.001796	0.000206	0.000075	-0.000017	0.000000
801.599000	-0.000030	-1.570768	0.000028	-1.570812	0.000014	0.000016	-0.000034	0.000439	-0.000000	0.000000	0.000000	-0.000011	1.028039	1.010927	-0.141807	0.176931	-0.076798	-0.202817	0.000000	-0.000031	-0.000100	-0.000015	0.000004	0.000000	0.000000	-0.000377	-0.000989	-0.000163	0.000048	0.000000
801.611000	0.000006	-1.570792	0.000041	-1.570788	0.000014	-0.000020	-0.000049	0.000391	-0.000000	0.000000	0.000000	-0.000010	0.930521	0.884498	-0.101766	0.191456	-0.096386	-0.185686	0.000000	0.000013	-0.000146	-0.000013	0.000003	0.000000	0.000000	0.000152	-0.001438	-0.000144	0.000037	0.000000
801.621000	0.000006	-1.570768	0.000016	-1.570812	0.000001	-0.000008	-0.000042	0.000329	-0.000000	0.000000	0.000000	-0.000000	0.909718	0.859161	-0.097493	0.185786	-0.115413	-0.190208	0.000000	-0.000232	-0.000148	-0.000017	0.000004	0.000000	0.000000	-0.002782	-0.001451	-0.000183	0.000047	0.000000
801.633000	0.000006	-1.570756	0.000028	-1.570799	0.000001	-0.000019	-0.000001	0.000267	-0.000000	0.000000	0.000000	-0.000000	0.947397	0.868503	-0.122313	0.189313	-0.108392	-0.195881	-0.000000	-0.000603	-0.000400	-0.000028	0.000007	0.000000	-0.000000	-0.007222	-0.003935	-0.000303	0.000080	0.000000
801.643000	-0.000017	-1.570780	0.000005	-1.570776	0.000038	-0.000032	-0.000000	0.000225	-0.000000	0.000000	0.000000	-0.000000	0.958989	0.799311	-0.076834	0.182555	-0.093433	-0.167020	-0.000000	-0.000071	-0.000148	-0.000013	0.000004	0.000000	-0.000000	-0.000845	-0.001457	-0.000143	0.000048	0.000000
801.653000	0.000006	-1.570780	0.000041	-1.570788	-0.000010	-0.000019	-0.000000	0.000159	-0.000000	0.000000	0.000000	-0.000000	0.813980	0.843760	-0.113659	0.154783	-0.114685	-0.207115	0.000000	-0.000026	-0.000093	-0.000009	0.000002	0.000000	0.000000	-0.000308	-0.000920	-0.000094	0.000026	0.000000
801.663000	0.000018	-1.570768	0.000016	-1.570799	0.000025	0.000016	-0.000008	0.000135	-0.000000	0.000000	-0.000000	0.000000	0.803051	0.897599	-0.093718	0.153360	-0.102575	-0.216868	0.000000	0.000053	-0.000097	-0.000010	0.000002	0.000000	0.000000	0.000640	-0.000951	-0.000106	0.000027	0.000000
801.673000	0.000030	-1.570780	0.000028	-1.570799	0.000014	-0.000019	-0.000033	0.000117	-0.000000	0.000000	-0.000000	0.000000	0.893860	0.941627	-0.109098	0.168759	-0.105086	-0.198517	0.000000	0.000269	0.000066	0.000005	-0.000003	0.000000	0.000000	0.003218	0.000650	0.000049	-0.000028	0.000000
801.683000	-0.000006	-1.570792	0.000041	-1.570860	-0.000034	-0.000044	-0.000122	0.000104	-0.000000	0.000000	-0.000000	0.000000	0.849282	0.822913	-0.135944	0.192531	-0.096206	-0.192571	0.000000	-0.000021	0.000010	0.000001	-0.000000	0.000000	0.000000	-0.000249	0.000103	0.000009	-0.000005	0.000000
801.695000	0.000030	-1.570804	-0.000007	-1.570764	0.000001	-0.000008	-0.000068	0.000091	-0.000000	0.000000	-0.000000	0.000000	0.925728	0.808814	-0.101213	0.162431	-0.088974	-0.185908	-0.000000	-0.000320	-0.000254	-0.000024	0.000006	0.000000	-0.000000	-0.003828	-0.002498	-0.000254	0.000070	0.000000
801.705000	-0.000006	-1.570804	0.000028	-1.570788	0.000025	-0.000019	-0.000049	0.000083	-0.000000	0.000000	0.000000	0.000000	0.764908	0.837889	-0.104662	0.169485	-0.144498	-0.184261	0.000000	0.000351	0.000166	0.000013	-0.000003	0.000000	0.000000	0.004199	0.001630	0.000137	-0.000037	0.000000
801.715000	-0.000017	-1.570804	0.000016	-1.570799	0.000001	-0.000008	-0.000039	0.000076	-0.000000	0.000000	0.000000	0.000000	0.818365	0.863325	-0.113735	0.181675	-0.108775	-0.182540	0.000000	0.000263	0.000059	-0.000001	0.000000	0.000000	0.000000	0.003153	0.000584	-0.000016	0.000005	0.000000
801.725000	0.000006	-1.570792	0.000028	-1.570799	-0.000010	-0.000008	-0.000005	0.000070	-0.000000	0.000000	0.000000	0.000000	0.925454	0.808199	-0.118030	0.163949	-0.119421	-0.174651	-0.000000	-0.000030	-0.000099	-0.000014	0.000003	0.000000	-0.000000	-0.000359	-0.000971	-0.000146	0.000037	0.000000
801.737000	0.000030	-1.570792	0.000005	-1.570812	-0.000010	-0.000019	-0.000002	0.000064	-0.000000	0.000000	0.000000	0.000000	0.820580	0.878175	-0.084349	0.159931	-0.107485	-0.198112	0.000000	0.000032	0.000075	0.000015	-0.000005	0.000000	0.000000	0.000388	0.000740	0.000158	-0.000049	0.000000
801.747000	0.000018	-1.570780	0.000041	-1.570799	-0.000022	-0.000008	-0.000096	0.000060	-0.000000	0.000000	0.000000	0.000000	0.974831	0.783799	-0.132358	0.154685	-0.102202	-0.168329	0.000000	-0.000151	-0.000048	-0.000009	0.000003	0.000000	0.000000	-0.001803	-0.000473	-0.000098	0.000027	0.000000
801.759000	0.000018	-1.570792	0.000028	-1.570799	0.000025	-0.000019	-0.000062	0.000055	-0.000000	0.000000	0.000000	0.000000	0.850670	0.855111	-0.119379	0.178305	-0.117614	-0.151668	0.000000	-0.000315	-0.000149	-0.000017	0.000005	0.000000	0.000000	-0.003777	-0.001468	-0.000181	0.000058	0.000000
801.769000	0.000006	-1.570792	0.000028	-1.570799	-0.000010	-0.000008	-0.000000	0.000052	-0.000000	0.000000	0.000000	0.000000	0.857267	0.852821	-0.103084	0.188120	-0.115662	-0.173715	-0.000000	-0.000317	-0.000251	-0.000021	0.000005	0.000000	-0.000000	-0.003798	-0.002468	-0.000224	0.000058	0.000000
801.779000	0.000018	-1.570768	0.000005	-1.570776	-0.000022	0.000016	-0.000045	0.000012	-0.000000	0.000000	0.000000	0.000000	0.924654	0.870186	-0.101336	0.172808	-0.112594	-0.182199	0.000000	-0.000604	-0.000298	-0.000022	0.000006	0.000000	0.000000	-0.007239	-0.002934	-0.000240	0.000069	0.000000
801.789000	-0.000017	-1.570756	-0.000007	-1.570776	-0.000022	0.000016	-0.000193	0.000000	-0.000000	0.000000	0.000000	0.000000	0.922803	0.862692	-0.122103	0.141720	-0.096753	-0.157775	-0.000000	-0.000099	-0.000085	-0.000003	0.000001	0.000000	-0.000000	-0.001186	-0.000834	-0.000034	0.000015	0.000000
801.801000	0.000018	-1.570792	-0.000007	-1.570799	0.000014	-0.000008	-0.000087	0.000000	-0.000000	0.000000	0.000000	0.000000	0.912457	0.786462	-0.130216	0.147180	-0.110076	-0.174341	-0.000000	-0.000440	-0.000201	-0.000021	0.000005	0.000000	-0.000000	-0.005267	-0.001980	-0.000224	0.000058	0.000000
801.811000	-0.000017	-1.570816	-0.000007	-1.570799	0.000025	-0.000019	-0.000007	0.000000	-0.000000	0.000000	0.000000	0.000000	0.861216	0.843335	-0.127611	0.163747	-0.114284	-0.174827	0.000000	0.000009	-0.000150	-0.000017	0.000004	0.000000	0.000000	0.000111	-0.001479	-0.000185	0.000048	0.000000
801.821000	0.000006	-1.570804	0.000041	-1.570788	-0.000022	-0.000019	-0.000083	0.000000	-0.000000	0.000000	0.000000	0.000000	0.958520	0.877446	-0.126267	0.175721	-0.109253	-0.175560	-0.000000	-0.000307	-0.000238	-0.000009	0.000002	0.000000	-0.000000	-0.003671	-0.002340	-0.000096	0.000027	0.000000
801.831000	0.000018	-1.570792	-0.000007	-1.570799	0.000014	0.000004	-0.000177	0.000000	-0.000000	0.000000	0.000000	0.000000	0.865398	0.863398	-0.112283	0.164722	-0.109731	-0.191159	-0.000000	0.000026	-0.000031	0.000003	-0.000001	0.000000	-0.000000	0.000310	-0.000302	0.000035	-0.000006	0.000000
801.841000	-0.000006	-1.570780	-0.000031	-1.570788	0.000001	-0.000032	-0.000007	0.000000	-0.000000	0.000000	0.000000	0.000000	0.830513	0.829364	-0.127410	0.167611	-0.113883	-0.163041	0.000000	-0.000181	-0.000085	-0.000001	0.000000	0.000000	0.000000	-0.002165	-0.000834	-0.000016	0.000005	0.000000
801.851000	0.000030	-1.570804	0.000005	-1.570824	-0.000022	0.000016	-0.000056	0.000000	-0.000000	0.000000	0.000000	0.000000	0.940486	0.838168	-0.054396	0.175560	-0.124600	-0.189597	-0.000000	-0.000016	0.000017	0.000007	-0.000001	0.000000	-0.000000	-0.000187	0.000165	0.000071	-0.000016	0.000000
801.863000	-0.000030	-1.570792	0.000005	-1.570764	0.000014	-0.000032	-0.000090	0.000000	-0.000000	0.000000	0.000000	0.000000	0.919392	0.727477	-0.071787	0.152551	-0.100836	-0.158744	-0.000000	0.000063	0.000015	0.000003	-0.000001	0.000000	-0.000000	0.000757	0.000145	0.000032	-0.000005	0.000000
801.873000	0.000018	-1.570804	0.000005	-1.570836	0.000025	-0.000008	-0.000093	0.000000	-0.000000	0.000000	0.000000	0.000000	0.883723	0.832536	-0.143989	0.152838	-0.120218	-0.162421	-0.000000	0.000175	-0.000048	-0.000009	0.000001	0.000000	-0.000000	0.002094	-0.000475	-0.000099	0.000016	0.000000
801.883000	0.000018	-1.570792	0.000016	-1.570788	0.000001	-0.000008	-0.000067	0.000000	-0.000000	0.000000	0.000000	0.000000	0.872067	0.779247	-0.126829	0.184141	-0.111991	-0.178011	-0.000000	-0.000470	-0.000238	-0.000012	0.000003	0.000000	-0.000000	-0.005626	-0.002339	-0.000132	0.000036	0.000000
801.895000	0.000006	-1.570792	0.000005	-1.570776	-0.000022	0.000016	-0.000046	0.000000	-0.000000	0.000000	0.000000	0.000000	0.876884	0.836731	-0.063718	0.152114	-0.110875	-0.177269	0.000000	0.000029	0.000071	0.000010	-0.000003	0.000000	0.000000	0.000342	0.000694	0.000112	-0.000027	0.000000
801.905000	-0.000006	-1.570792	0.000041	-1.570812	-0.000010	-0.000019	-0.000037	0.000000	-0.000000	0.000000	0.000000	0.000000	0.806403	0.790824	-0.137178	0.139095	-0.119026	-0.132292	-0.000000	-0.000443	-0.000305	-0.000027	0.000006	0.000000	-0.000000	-0.005307	-0.002998	-0.000285	0.000070	0.000000
801.917000	0.000018	-1.570792	0.000028	-1.570824	-0.000010	0.000016	-0.000047	0.000000	-0.000000	0.000000	0.000000	0.000000	0.885240	0.804746	-0.123693	0.155064	-0.134184	-0.164540	-0.000000	-0.000363	-0.000307	-0.000030	0.000007	0.000000	-0.000000	-0.004348	-0.003017	-0.000323	0.000080	0.000000
801.927000	0.000030	-1.570792	-0.000007	-1.570824	0.000014	0.000016	-0.000045	0.000000	-0.000000	0.000000	0.000000	0.000000	0.851292	0.869353	-0.138784	0.172767	-0.093531	-0.176467	-0.000000	-0.000273	-0.000098	-0.000011	0.000002	0.000000	-0.000000	-0.003270	-0.000961	-0.000117	0.000027	0.000000
801.937000	-0.000017	-1.570756	0.000005	-1.570764	0.000025	-0.000008	-0.000023	0.000000	-0.000000	-0.000051	0.000000	0.000000	0.869522	0.816024	-0.129280	0.139929	-0.079367	-0.151479	0.000000	0.000224	0.000012	0.000000	-0.000001	0.000000	0.000000	0.002683	0.000114	0.000001	-0.000006	0.000000
801.947000	-0.000017	-1.570780	0.000028	-1.570812	-0.000034	-0.000008	-0.000020	0.000000	-0.000000	-0.000040	0.000000	0.000000	0.854268	0.838131	-0.140001	0.155647	-0.124945	-0.159557	0.000000	-0.000272	-0.000196	-0.000016	0.000004	0.000000	0.000000	-0.003259	-0.001929	-0.000172	0.000047	0.000000
801.957000	0.000018	-1.570768	0.000016	-1.570788	0.000025	0.000004	-0.000018	0.000000	-0.000000	-0.000033	0.000000	0.000000	0.884881	0.803705	-0.158239	0.156549	-0.084835	-0.142830	-0.000000	-0.000032	-0.000102	-0.000016	0.000004	0.000000	-0.000000	-0.000388	-0.001000	-0.000174	0.000048	0.000000
801.969000	0.000006	-1.570756	0.000005	-1.570764	-0.000010	0.000016	-0.000016	0.000000	-0.000000	-0.000027	0.000000	0.000000	0.721399	0.780872	-0.122647	0.157626	-0.110214	-0.147312	-0.000000	0.000067	0.000019	0.000007	-0.000002	0.000000	-0.000000	0.000797	0.000186	0.000073	-0.000017	0.000000
801.979000	0.000006	-1.570804	0.000028	-1.570776	-0.000022	-0.000019	-0.000017	0.000000	-0.000007	-0.000023	0.000000	0.000000	0.808585	0.743891	-0.118645	0.141142	-0.101191	-0.164333	0.000000	-0.000344	-0.000184	-0.000007	0.000001	0.000000	0.000000	-0.004121	-0.001812	-0.000075	0.000015	0.000000
801.989000	0.000006	-1.570792	0.000016	-1.570788	0.000001	-0.000019	-0.000023	0.000000	-0.000000	-0.000021	0.000000	0.000000	0.744397	0.805049	-0.181492	0.165704	-0.123187	-0.140931	-0.000000	-0.000238	-0.000254	-0.000025	0.000006	0.000000	-0.000000	-0.002849	-0.002497	-0.000272	0.000069	0.000000
801.999000	-0.000006	-1.570768	0.000005	-1.570812	-0.000046	-0.000008	-0.000023	0.000000	-0.000000	-0.000019	0.000000	0.000000	0.854507	0.782363	-0.134700	0.141089	-0.104227	-0.159211	-0.000000	-0.000354	-0.000196	-0.000018	0.000004	0.000000	-0.000000	-0.004238	-0.001930	-0.000192	0.000047	0.000000
802.009000	-0.000006	-1.570804	0.000005	-1.570776	-0.000010	0.000004	-0.000013	0.000000	-0.000000	-0.000017	0.000000	0.000000	0.783468	0.728057	-0.161815	0.147836	-0.126071	-0.149562	-0.000000	-0.000191	-0.000097	-0.000012	0.000003	0.000000	-0.000000	-0.002282	-0.000951	-0.000133	0.000037	0.000000
802.021000	0.000006	-1.570792	-0.000007	-1.570764	-0.000046	0.000004	-0.000012	0.000000	-0.000000	-0.000015	0.000000	0.000000	0.837998	0.836414	-0.100806	0.124419	-0.083295	-0.141442	-0.000000	-0.000339	-0.000178	-0.000001	0.000000	0.000000	-0.000000	-0.004061	-0.001752	-0.000014	0.000004	0.000000
802.031000	-0.000017	-1.570792	0.000005	-1.570800	-0.000010	-0.000019	-0.000011	0.000000	-0.000000	-0.000014	0.000000	0.000000	0.849330	0.819149	-0.162038	0.136031	-0.124317	-0.158235	-0.000000	-0.000432	-0.000291	-0.000014	0.000003	0.000000	-0.000000	-0.005168	-0.002859	-0.000146	0.000037	0.000000
802.043000	-0.000017	-1.570804	0.000005	-1.570836	-0.000010	-0.000008	-0.000018	0.000000	0.000028	-0.000013	0.000000	0.000000	0.713798	0.691855	-0.154670	0.112958	-0.078456	-0.142112	0.000000	-0.000153	-0.000151	-0.000018	0.000004	0.000000	0.000000	-0.001833	-0.001481	-0.000193	0.000047	0.000000
802.053000	0.000006	-1.570756	0.000016	-1.570860	-0.000022	0.000004	-0.000010	0.000000	0.000000	-0.000012	0.000000	0.000000	0.789594	0.804996	-0.169771	0.145075	-0.109123	-0.163134	-0.000000	-0.000072	-0.000150	-0.000015	0.000003	0.000000	-0.000000	-0.000868	-0.001480	-0.000167	0.000037	0.000000
802.063000	0.000006	-1.570804	-0.000007	-1.570776	0.000025	-0.000008	-0.000000	0.000000	0.000000	-0.000011	0.000000	0.000000	0.788218	0.720929	-0.183338	0.118623	-0.089498	-0.145148	-0.000000	-0.000032	-0.000102	-0.000016	0.000004	0.000000	-0.000000	-0.000388	-0.001000	-0.000174	0.000048	0.000000
802.075000	-0.000006	-1.570756	0.000028	-1.570800	-0.000010	-0.000008	-0.000000	0.000000	0.000000	-0.000010	0.000000	0.000000	0.800385	0.759539	-0.125135	0.129065	-0.114092	-0.134251	0.000000	0.000276	0.000075	0.000013	-0.000004	0.000000	0.000000	0.003311	0.000742	0.000142	-0.000038	0.000000
802.085000	0.000018	-1.570804	0.000005	-1.570824	-0.000022	-0.000019	-0.000000	0.000000	0.000000	-0.000001	0.000000	0.000000	0.748918	0.816203	-0.146951	0.129398	-0.125604	-0.131422	0.000000	-0.000187	-0.000192	-0.000011	0.000002	0.000000	0.000000	-0.002245	-0.001892	-0.000117	0.000027	0.000000
802.097000	0.000006	-1.570816	0.000028	-1.570764	-0.000034	0.000016	-0.000000	0.000000	-0.000000	-0.000000	0.000000	0.000000	0.772687	0.754732	-0.161723	0.144822	-0.114405	-0.137503	-0.000000	-0.000347	-0.000188	-0.000011	0.000002	0.000000	-0.000000	-0.004161	-0.001852	-0.000114	0.000026	0.000000
802.107000	-0.000017	-1.570792	0.000005	-1.570812	-0.000010	0.000016	-0.000000	0.000000	-0.000000	-0.000000	0.000000	0.000000	0.737918	0.814523	-0.217383	0.123253	-0.097626	-0.155756	0.000000	0.000095	-0.000046	-0.000009	0.000002	0.000000	0.000000	0.001138	-0.000452	-0.000096	0.000027	0.000000
802.117000	-0.000030	-1.570792	0.000016	-1.570788	-0.000010	-0.000019	-0.000000	0.000000	-0.000000	-0.000000	0.000000	0.000000	0.736591	0.882490	-0.229636	0.139893	-0.105166	-0.123771	-0.000000	-0.000186	-0.000091	-0.000007	0.000001	0.000000	-0.000000	-0.002227	-0.000896	-0.000078	0.000016	0.000000
802.129000	0.000006	-1.570780	-0.000007	-1.570776	0.000001	0.000016	-0.000000	0.000000	-0.000000	0.000000	0.000000	0.000000	0.711969	0.758720	-0.164520	0.135427	-0.090033	-0.136375	-0.000000	-0.000222	-0.000135	-0.000006	0.000001	-0.000000	-0.000000	-0.002663	-0.001333	-0.000064	0.000015	-0.000000
802.139000	-0.000017	-1.570804	0.000005	-1.570812	-0.000010	0.000016	-0.000000	0.000000	-0.000000	0.000000	0.000000	0.000000	0.996770	0.818543	-0.145078	0.139982	-0.143444	-0.153467	-0.000000	-0.000727	-0.000448	-0.000026	0.000006	-0.000000	-0.000000	-0.008709	-0.004404	-0.000284	0.000069	-0.000000
802.151000	0.000006	-1.570804	0.000005	-1.570788	0.000014	-0.000019	-0.000000	0.000000	-0.000000	0.000000	0.000000	0.000000	0.858421	0.761937	-0.144752	0.123443	-0.107029	-0.114136	-0.000000	-0.000114	-0.000103	-0.000020	0.000005	-0.000000	-0.000000	-0.001363	-0.001011	-0.000211	0.000058	-0.000000
802.161000	0.000030	-1.570768	-0.000019	-1.570812	-0.000010	0.000016	-0.000000	0.000000	-0.000000	0.000000	0.000000	0.000000	0.804738	0.791785	-0.192855	0.127239	-0.110449	-0.153791	-0.000000	-0.000276	-0.000101	-0.000014	0.000003	-0.000000	-0.000000	-0.003300	-0.000991	-0.000147	0.000038	-0.000000
802.171000	0.000018	-1.570804	0.000005	-1.570812	-0.000022	-0.000019	-0.000000	0.000000	-0.000000	0.000000	0.000000	0.000000	0.713555	0.779242	-0.187580	0.134729	-0.089955	-0.112046	-0.000000	-0.000225	-0.000138	-0.000009	0.000002	-0.000000	-0.000000	-0.002693	-0.001363	-0.000094	0.000026	-0.000000
802.183000	-0.000006	-1.570780	-0.000007	-1.570776	0.000001	0.000004	-0.000000	0.000000	-0.000000	0.000000	0.000000	0.000000	0.798038	0.731633	-0.148444	0.119467	-0.109198	-0.134323	-0.000000	-0.000476	-0.000245	-0.000020	0.000005	-0.000000	-0.000000	-0.005704	-0.002416	-0.000210	0.000058	-0.000000
802.193000	-0.000006	-1.570804	0.000005	-1.570799	0.000025	0.000016	-0.000000	0.000000	-0.000000	0.000000	0.000000	0.000000	0.875205	0.695993	-0.109302	0.144833	-0.124455	-0.125833	-0.000000	0.000222	0.000109	0.000004	-0.000000	-0.000000	-0.000000	0.002656	0.001066	0.000041	-0.000005	-0.000000
802.205000	0.000006	-1.570756	0.000028	-1.570788	-0.000022	-0.000019	-0.000000	0.000000	-0.000000	0.000000	0.000000	0.000000	0.684187	0.765654	-0.122480	0.137084	-0.110184	-0.119953	-0.000000	-0.000067	-0.000046	-0.000010	0.000002	-0.000000	0.000000	-0.000808	-0.000455	-0.000106	0.000026	-0.000000
802.215000	0.000030	-1.570780	0.000028	-1.570824	-0.000010	0.000016	-0.000000	0.000000	-0.000000	0.000000	0.000000	0.000000	0.772238	0.715230	-0.197244	0.111586	-0.087553	-0.145983	-0.000000	-0.000317	-0.000251	-0.000021	0.000005	-0.000000	-0.000000	-0.003798	-0.002468	-0.000224	0.000058	0.000000
802.227000	-0.000006	-1.570768	0.000005	-1.570812	-0.000022	-0.000008	-0.000000	0.000000	-0.000000	0.000000	0.000000	0.000000	0.560110	0.652324	-0.130050	0.139993	-0.097340	-0.159310	-0.131738	-0.120584	0.014923	0.009820	0.010234	-0.016394	-0.397083	-0.633157	-0.060624	0.011507	0.019575	-0.030964
802.237000	-0.000017	-1.570780	0.000041	-1.570788	0.000001	0.000016	-0.000003	-0.000000	-0.000000	0.000000	0.000000	0.000000	0.422696	0.432106	-0.084702	0.142786	-0.073389	-0.164749	-0.237521	-0.192793	0.037902	0.019227	0.019259	-0.030899	-0.397083	-0.627732	-0.057141	0.011702	0.019522	-0.030964
802.247000	-0.000017	-1.570816	0.000016	-1.570799	0.000014	-0.000044	-0.000216	-0.000000	-0.000000	0.000000	0.000000	0.000000	0.037228	0.248721	-0.068471	0.209221	-0.038011	-0.193632	-0.343305	-0.265660	0.060376	0.028612	0.028289	-0.045404	-0.397083	-0.630184	-0.058630	0.011651	0.019533	-0.030964
802.259000	-0.000043	-1.570793	-0.000019	-1.570799	-0.000022	-0.000020	-0.002472	-0.000525	-0.000000	0.000000	0.000000	-0.000925	-0.242507	0.258890	0.014762	0.187462	-0.049992	-0.233724	-0.470244	-0.352809	0.087480	0.039876	0.039127	-0.062810	-0.397083	-0.629637	-0.059085	0.011608	0.019553	-0.030964
802.269000	-0.000032	-1.570804	0.000005	-1.570787	0.000001	0.000003	-0.003341	-0.000573	0.000301	0.001850	0.000000	-0.002129	-0.576072	0.011954	0.107491	0.174167	0.015040	-0.244427	-0.557485	-0.402546	0.110604	0.048261	0.046919	-0.075342	-0.261517	-0.414513	-0.038974	0.007693	0.012866	-0.020393
802.281000	-0.000056	-1.570817	0.000005	-1.570787	0.000026	-0.000069	-0.003610	-0.001458	0.000745	0.001613	0.000507	-0.002725	-0.558835	-0.110532	0.083230	0.231625	0.005688	-0.249939	-0.535648	-0.367883	0.114461	0.047528	0.045729	-0.073447	-0.000000	0.000609	-0.001020	-0.000195	0.000059	-0.000000
802.291000	-0.000128	-1.570840	0.000017	-1.570739	0.000026	-0.000105	-0.005030	-0.000933	0.000697	0.002253	0.000446	-0.003055	-0.625803	-0.155509	0.146087	0.214526	0.046253	-0.251860	-0.535648	-0.367843	0.114410	0.047525	0.045729	-0.073447	-0.000000	0.001086	-0.001522	-0.000227	0.000059	-0.000000
802.301000	-0.000188	-1.570828	0.000077	-1.570715	0.000038	-0.000117	-0.004191	-0.000767	0.000553	0.001885	0.001206	-0.002981	-0.720554	-0.158223	0.139055	0.236331	0.042909	-0.269040	-0.535648	-0.367561	0.114555	0.047525	0.045729	-0.073447	-0.000000	0.004469	-0.000096	-0.000227	0.000059	-0.000000
802.313000	-0.000236	-1.570841	0.000017	-1.570715	0.000014	-0.000177	-0.004056	-0.001493	0.001449	0.002105	0.001292	-0.003396	-0.670971	-0.252807	0.092265	0.234237	0.072071	-0.247652	-0.535648	-0.367896	0.114342	0.047506	0.045735	-0.073447	-0.000000	0.000452	-0.002195	-0.000431	0.000124	-0.000000
802.323000	-0.000284	-1.570864	0.000052	-1.570679	0.000062	-0.000189	-0.004402	-0.001175	0.001089	0.002572	0.001691	-0.003274	-1.075984	-0.549395	0.152478	0.218137	0.071030	-0.270734	-0.706879	-0.542972	0.125172	0.059408	0.059180	-0.094547	-0.759864	-1.209724	-0.118630	0.022562	0.039674	-0.061678
802.335000	-0.000346	-1.570913	0.000102	-1.570654	0.000076	-0.000227	-0.007688	-0.004955	0.003117	0.004002	0.004401	-0.006176	-0.897485	-0.587726	0.125320	0.217345	0.084312	-0.270113	-0.950032	-0.709475	0.176397	0.081437	0.081225	-0.129218	-0.759864	-1.203793	-0.117708	0.022546	0.039696	-0.061678
802.345000	-0.000394	-1.570938	0.000151	-1.570594	0.000100	-0.000323	-0.008306	-0.005997	0.004412	0.004819	0.004187	-0.007769	-0.964447	-0.683797	0.133630	0.230290	0.108627	-0.260958	-1.152659	-0.848384	0.219115	0.099811	0.099589	-0.158111	-0.759864	-1.200724	-0.116635	0.022699	0.039654	-0.061678
802.357000	-0.000503	-1.570999	0.000188	-1.570546	0.000148	-0.000431	-0.010176	-0.007764	0.005689	0.006095	0.004899	-0.008681	-0.923556	-0.729794	0.175049	0.190066	0.126710	-0.247506	-1.395812	-1.014696	0.270271	0.121819	0.121638	-0.192782	-0.759865	-1.192497	-0.116392	0.022455	0.039729	-0.061678
802.367000	-0.000671	-1.571096	0.000247	-1.570485	0.000219	-0.000528	-0.010436	-0.009562	0.006675	0.005680	0.004920	-0.009909	-0.872573	-0.776448	0.196024	0.254280	0.149192	-0.242616	-1.564856	-1.153549	0.312859	0.140157	0.140014	-0.221675	-0.759865	-1.188757	-0.116604	0.022224	0.039804	-0.061678
802.377000	-0.000719	-1.571167	0.000308	-1.570426	0.000244	-0.000661	-0.011567	-0.010400	0.007769	0.006061	0.006133	-0.011316	-0.980383	-0.936024	0.220851	0.210946	0.140653	-0.202444	-1.567525	-1.291819	0.355654	0.158514	0.158384	-0.250567	-0.759865	-1.178043	-0.114774	0.022197	0.039826	-0.061678
802.389000	-0.000863	-1.571360	0.000403	-1.570341	0.000364	-0.000745	-0.012321	-0.012527	0.008498	0.007435	0.007862	-0.011470	-1.007933	-0.896095	0.233259	0.258657	0.188556	-0.218053	-1.570727	-1.457661	0.406984	0.180546	0.180427	-0.285239	-0.759866	-1.164186	-0.112814	0.022206	0.039836	-0.061678
802.399000	-0.001020	-1.571481	0.000476	-1.570269	0.000376	-0.000900	-0.013593	-0.013714	0.008349	0.007809	0.006963	-0.011097	-0.946202	-0.715529	0.259630	0.220367	0.186896	-0.202009	-1.508661	-1.416013	0.441053	0.187921	0.186282	-0.286760	-0.000001	0.056277	0.004984	-0.000887	0.000328	-0.000000
802.411000	-0.001163	-1.571647	0.000583	-1.570210	0.000471	-0.001007	-0.012660	-0.012438	0.007342	0.005799	0.006006	-0.009312	-1.296330	-0.733666	0.328370	0.226683	0.191310	-0.232111	-1.508661	-1.414559	0.441336	0.187918	0.186285	-0.286760	-0.000002	0.073695	0.007766	-0.000919	0.000360	-0.000000
802.421000	-0.001260	-1.571743	0.000654	-1.570138	0.000520	-0.001043	-0.014293	-0.012168	0.006983	0.005624	0.006368	-0.009057	-1.358581	-0.755485	0.298419	0.248746	0.179245	-0.224147	-1.600343	-1.558855	0.444112	0.199899	0.201116	-0.295487	-1.082854	-1.643681	-0.160894	0.032843	0.060174	-0.091862
802.431000	-0.001441	-1.571899	0.000679	-1.570102	0.000580	-0.001164	-0.016972	-0.013697	0.007771	0.007713	0.008444	-0.009938	-1.273378	-0.699304	0.451163	0.257463	0.216237	-0.230122	-1.604148	-1.560463	0.504538	0.226566	0.229052	-0.296065	-1.082856	-1.630684	-0.156820	0.033090	0.060130	-0.091862
802.443000	-0.001670	-1.572031	0.000775	-1.569993	0.000701	-0.001261	-0.018382	-0.014305	0.009252	0.009074	0.010093	-0.011962	-1.526232	-0.746264	0.536432	0.281529	0.194170	-0.254893	-1.608714	-1.562153	0.576925	0.258532	0.262584	-0.296759	-1.082858	-1.612224	-0.153154	0.033004	0.060175	-0.091862
802.453000	-0.001827	-1.572211	0.000848	-1.569884	0.000821	-0.001429	-0.021736	-0.014623	0.010400	0.011670	0.010637	-0.013639	-1.374972	-0.783247	0.529326	0.228701	0.209086	-0.256452	-1.612519	-1.563623	0.633891	0.285186	0.290524	-0.297337	-1.082860	-1.597582	-0.151231	0.033106	0.060176	-0.091862
802.465000	-0.002104	-1.572391	0.001015	-1.569704	0.000929	-0.001561	-0.023739	-0.016018	0.010836	0.011345	0.012294	-0.015009	-1.258057	-0.805376	0.590782	0.259135	0.242800	-0.294902	-1.617085	-1.565304	0.635597	0.289755	0.321614	-0.298031	-1.082863	-1.579007	-0.148469	0.033017	0.060230	-0.091862
802.475000	-0.002368	-1.572535	0.001124	-1.569609	0.001048	-0.001755	-0.024797	-0.016213	0.011523	0.011117	0.011286	-0.018129	-1.518554	-0.982960	0.613499	0.259364	0.245988	-0.266026	-1.620890	-1.567222	0.636733	0.290071	0.321852	-0.298609	-1.082866	-1.569734	-0.148980	0.032542	0.060391	-0.091862
802.487000	-0.002669	-1.572739	0.001243	-1.569489	0.001192	-0.001972	-0.025920	-0.017413	0.012932	0.012310	0.010572	-0.020124	-1.629426	-1.073484	0.611370	0.239776	0.286090	-0.301272	-1.625456	-1.569110	0.638191	0.290486	0.322127	-0.299303	-1.082870	-1.553638	-0.148658	0.032356	0.060477	-0.091862
802.497000	-0.002946	-1.572894	0.001387	-1.569356	0.001276	-0.002213	-0.029917	-0.017389	0.013746	0.014463	0.011751	-0.022332	-1.387582	-1.330271	0.646556	0.225610	0.279357	-0.262571	-1.629261	-1.570472	0.639698	0.290832	0.322355	-0.299881	-1.082875	-1.537703	-0.145522	0.032208	0.060532	-0.091862
802.507000	-0.003246	-1.573086	0.001532	-1.569177	0.001397	-0.002428	-0.030108	-0.019503	0.014998	0.013484	0.013900	-0.022603	-1.300138	-1.360843	0.651852	0.239021	0.244639	-0.302629	-1.541152	-1.425665	0.658262	0.287940	0.316930	-0.291697	-0.000021	0.216070	0.030025	-0.001272	0.000685	-0.000000
802.519000	-0.003605	-1.573290	0.001700	-1.569045	0.001600	-0.002668	-0.030146	-0.019033	0.016017	0.012809	0.013837	-0.021816	-1.551163	-1.527233	0.601771	0.255339	0.276471	-0.312857	-1.616766	-1.544798	0.643673	0.290576	0.321884	-0.299202	-0.898011	-1.205315	-0.115438	0.026454	0.053579	-0.079694
802.529000	-0.003943	-1.573519	0.001868	-1.568889	0.001672	-0.002934	-0.033725	-0.022210	0.016784	0.013517	0.014770	-0.025817	-1.466102	-1.689206	0.554735	0.260352	0.252614	-0.299309	-1.660247	-1.608845	0.637712	0.292392	0.324713	-0.303784	-1.361448	-1.931828	-0.188711	0.041069	0.080803	-0.120822
802.541000	-0.004340	-1.573748	0.002097	-1.568697	0.001876	-0.003283	-0.035297	-0.025235	0.019347	0.015085	0.016090	-0.029868	-1.300594	-1.641209	0.449546	0.265108	0.290296	-0.262530	-1.665989	-1.610330	0.639913	0.292926	0.325081	-0.304696	-1.361460	-1.901023	-0.184600	0.040898	0.080899	-0.120822
802.551000	-0.004785	-1.574108	0.002301	-1.568528	0.002057	-0.003548	-0.038668	-0.028184	0.020630	0.017955	0.017918	-0.030855	-1.375614	-1.614218	0.411238	0.282548	0.285669	-0.267227	-1.670773	-1.612052	0.641410	0.293344	0.325394	-0.305457	-1.361471	-1.881151	-0.184496	0.040455	0.081049	-0.120822
802.563000	-0.005241	-1.574421	0.002576	-1.568323	0.002248	-0.003980	-0.042241	-0.031908	0.021749	0.018936	0.017676	-0.030838	-0.883545	-1.523336	0.353387	0.262776	0.289032	-0.260061	-1.676515	-1.613472	0.643496	0.293861	0.325767	-0.306370	-1.361487	-1.849558	-0.181517	0.040108	0.081200	-0.120822
802.573000	-0.005650	-1.574781	0.002780	-1.568106	0.002440	-0.004231	-0.042654	-0.034362	0.021757	0.021800	0.019211	-0.031579	-0.965214	-1.269697	0.384361	0.243534	0.305517	-0.306129	-1.681301	-1.613903	0.645566	0.294326	0.326068	-0.307130	-1.361507	-1.814221	-0.175773	0.040181	0.081221	-0.120822
802.583000	-0.006095	-1.575141	0.003044	-1.567855	0.002668	-0.004568	-0.045400	-0.035541	0.022587	0.023552	0.021231	-0.034998	-1.087248	-1.299326	0.464281	0.239678	0.275697	-0.306414	-1.686086	-1.614274	0.647722	0.294784	0.326372	-0.307891	-1.361528	-1.778159	-0.169189	0.040175	0.081275	-0.120822
802.593000	-0.006515	-1.575488	0.003223	-1.567687	0.002872	-0.004967	-0.046664	-0.037122	0.022404	0.023188	0.022324	-0.038554	-1.239653	-1.254777	0.547773	0.227061	0.328766	-0.252990	-1.690872	-1.614594	0.649830	0.295235	0.326678	-0.308651	-1.361553	-1.741505	-0.163069	0.040097	0.081349	-0.120822
802.605000	-0.007117	-1.575967	0.003474	-1.567352	0.003125	-0.005448	-0.051112	-0.039011	0.023055	0.023401	0.024156	-0.040763	-1.488739	-1.106709	0.565722	0.271107	0.291305	-0.273727	-1.696615	-1.614899	0.652378	0.295785	0.327043	-0.309564	-1.361587	-1.696558	-0.155548	0.040104	0.081415	-0.120822
802.615000	-0.007657	-1.576375	0.003714	-1.567123	0.003329	-0.005843	-0.052612	-0.039224	0.024798	0.023901	0.025028	-0.043149	-1.232543	-0.996169	0.569807	0.264692	0.305991	-0.229467	-1.584243	-1.430637	0.675728	0.291930	0.319705	-0.298546	-0.000151	0.521231	0.070175	-0.002742	0.001555	-0.000000
802.625000	-0.008149	-1.576783	0.003955	-1.566883	0.003604	-0.006347	-0.054640	-0.040279	0.025075	0.025827	0.025359	-0.043522	-1.493765	-1.066751	0.590095	0.314532	0.329571	-0.192573	-1.721242	-1.641966	0.652163	0.297057	0.329185	-0.312972	-1.591842	-1.975037	-0.174224	0.048195	0.100655	-0.147927
802.635000	-0.008774	-1.577202	0.004183	-1.566643	0.003868	-0.006720	-0.057962	-0.043685	0.026764	0.028606	0.026181	-0.043714	-1.465942	-0.862615	0.590460	0.246045	0.339494	-0.248774	-1.726836	-1.642569	0.654455	0.297566	0.329572	-0.313903	-1.591885	-1.935025	-0.168824	0.047879	0.100805	-0.147927
802.645000	-0.009326	-1.577658	0.004483	-1.566306	0.004131	-0.007187	-0.059930	-0.044791	0.028459	0.029524	0.027396	-0.044722	-1.605743	-0.757467	0.573235	0.261055	0.348509	-0.300483	-1.732429	-1.642856	0.656951	0.298091	0.329955	-0.314834	-1.591935	-1.891209	-0.161423	0.047724	0.100912	-0.147927
802.655000	-0.009915	-1.578090	0.004771	-1.566020	0.004431	-0.007657	-0.061710	-0.045853	0.030351	0.029045	0.029052	-0.048142	-1.811492	-0.845523	0.582978	0.284707	0.328273	-0.280411	-1.738024	-1.642850	0.659507	0.298632	0.330334	-0.315765	-1.591993	-1.843894	-0.153421	0.047755	0.100976	-0.147927
802.665000	-0.010541	-1.578556	0.005132	-1.565731	0.004684	-0.008103	-0.067065	-0.046034	0.032297	0.030474	0.031344	-0.050352	-1.600087	-0.981756	0.523097	0.281200	0.336494	-0.330109	-1.743618	-1.643475	0.661693	0.299142	0.330723	-0.316696	-1.592050	-1.804142	-0.149069	0.047436	0.101139	-0.147927
802.675000	-0.011275	-1.579023	0.005383	-1.565406	0.005044	-0.008631	-0.070396	-0.046330	0.033409	0.033171	0.032539	-0.055586	-1.330369	-1.132008	0.583923	0.267152	0.304102	-0.279675	-1.749213	-1.643679	0.663994	0.299665	0.331107	-0.317627	-1.592117	-1.759339	-0.143582	0.047274	0.101257	-0.147927
802.687000	-0.012111	-1.579587	0.005802	-1.564997	0.005475	-0.009327	-0.070596	-0.048780	0.034497	0.035659	0.033510	-0.057244	-1.349080	-1.342970	0.575714	0.265684	0.334769	-0.306068	-1.755928	-1.644157	0.666660	0.300261	0.331577	-0.318745	-1.592202	-1.708375	-0.137931	0.046726	0.101502	-0.147927
802.697000	-0.012819	-1.580103	0.006198	-1.564627	0.005799	-0.009917	-0.072132	-0.051621	0.034760	0.035498	0.036435	-0.060212	-1.639018	-1.386275	0.651794	0.254178	0.337618	-0.317215	-1.761524	-1.644709	0.668732	0.300744	0.331973	-0.319676	-1.592277	-1.667741	-0.134700	0.046123	0.101748	-0.147927
802.707000	-0.013563	-1.580619	0.006581	-1.564267	0.006159	-0.010520	-0.076019	-0.055637	0.036513	0.037655	0.038130	-0.064310	-1.768557	-1.325086	0.599685	0.255003	0.319371	-0.255316	-1.767121	-1.644408	0.671129	0.301261	0.332360	-0.320607	-1.592369	-1.616893	-0.128267	0.045886	0.101897	-0.147927
802.717000	-0.014366	-1.581158	0.006953	-1.563846	0.006530	-0.011214	-0.079450	-0.057183	0.039655	0.039255	0.037892	-0.065955	-1.395169	-0.963311	0.499937	0.263313	0.317300	-0.221720	-1.636300	-1.429337	0.698082	0.296706	0.323314	-0.307211	-0.000640	0.976433	0.130490	-0.005312	0.003035	-0.000000
802.727000	-0.015133	-1.581710	0.007348	-1.563453	0.006937	-0.011861	-0.080668	-0.058354	0.039157	0.037381	0.039426	-0.065028	-1.660219	-1.378592	0.517804	0.268175	0.347843	-0.262915	-1.789935	-1.663770	0.672810	0.302492	0.334613	-0.324257	-1.771243	-1.782282	-0.136153	0.050959	0.120208	-0.172572
802.739000	-0.016176	-1.582429	0.007829	-1.562937	0.007430	-0.012654	-0.084992	-0.060761	0.041870	0.039305	0.042188	-0.066911	-1.530105	-1.382072	0.444081	0.254330	0.302438	-0.297799	-1.797400	-1.663501	0.675983	0.303168	0.335167	-0.325561	-1.771395	-1.716192	-0.128119	0.050503	0.120443	-0.172572
802.749000	-0.017003	-1.583087	0.008284	-1.562577	0.007872	-0.013317	-0.088519	-0.063226	0.042765	0.041340	0.041969	-0.071127	-1.517526	-1.490477	0.438521	0.264872	0.352436	-0.311032	-1.803622	-1.662704	0.678929	0.303737	0.335627	-0.326647	-1.771543	-1.654262	-0.118450	0.050184	0.120634	-0.172572
802.761000	-0.018094	-1.583903	0.008775	-1.562024	0.008351	-0.014231	-0.092452	-0.067875	0.041364	0.042950	0.043274	-0.076015	-1.271966	-1.244070	0.675216	0.287631	0.350342	-0.280528	-1.811091	-1.661577	0.682337	0.304447	0.336173	-0.327950	-1.771738	-1.577894	-0.108097	0.050100	0.120782	-0.172572
802.771000	-0.019064	-1.584587	0.009218	-1.561592	0.008807	-0.014971	-0.093096	-0.070118	0.044159	0.043443	0.044498	-0.075540	-1.428978	-1.190380	0.641101	0.309597	0.400516	-0.348439	-1.817317	-1.659813	0.685655	0.305044	0.336626	-0.329037	-1.771930	-1.504390	-0.094775	0.050081	0.120894	-0.172572
802.783000	-0.020215	-1.585413	0.009723	-1.561052	0.009360	-0.015946	-0.096798	-0.069932	0.047059	0.045654	0.049692	-0.082751	-1.825297	-1.423469	0.601796	0.313260	0.358664	-0.322908	-1.824789	-1.658212	0.689345	0.305749	0.337173	-0.330340	-1.772170	-1.422343	-0.081656	0.049937	0.121064	-0.172572
802.793000	-0.021211	-1.586167	0.010190	-1.560562	0.009887	-0.016800	-0.102035	-0.072169	0.047903	0.046621	0.051344	-0.086639	-1.507360	-1.520732	0.669266	0.333681	0.370141	-0.244364	-1.831016	-1.657432	0.691998	0.306282	0.337646	-0.331426	-1.772372	-1.360614	-0.074871	0.049227	0.121385	-0.172572
802.803000	-0.022252	-1.586911	0.010669	-1.560057	0.010426	-0.017640	-0.103001	-0.077975	0.050121	0.050124	0.053283	-0.084132	-1.726521	-1.247907	0.662881	0.329544	0.369192	-0.347375	-1.837247	-1.655284	0.695173	0.306878	0.338102	-0.332513	-1.772619	-1.282503	-0.062950	0.049196	0.121521	-0.172572
802.813000	-0.023307	-1.587715	0.011222	-1.559492	0.010931	-0.018551	-0.106036	-0.081889	0.054900	0.052347	0.058518	-0.088959	-1.856961	-0.718176	0.476650	0.350660	0.310244	-0.332532	-1.839022	-1.646540	0.698949	0.307265	0.338243	-0.333113	-1.719950	-1.125703	-0.045007	0.046959	0.118304	-0.167414
802.825000	-0.024649	-1.588696	0.011880	-1.558904	0.011638	-0.019666	-0.110303	-0.079239	0.052863	0.055557	0.058623	-0.090034	-1.443781	-1.185596	0.618789	0.333221	0.312839	-0.318197	-1.858753	-1.662502	0.701278	0.308247	0.340446	-0.336495	-1.898078	-1.275969	-0.037583	0.052525	0.138015	-0.194186
802.835000	-0.025764	-1.589548	0.012372	-1.558354	0.012260	-0.020521	-0.112695	-0.082686	0.055989	0.056127	0.060529	-0.096627	-1.739998	-1.158215	0.613997	0.285682	0.254790	-0.285628	-1.865416	-1.660823	0.704558	0.308860	0.340973	-0.337718	-1.898385	-1.199983	-0.026479	0.052295	0.138228	-0.194186
802.845000	-0.026903	-1.590386	0.012922	-1.557791	0.012882	-0.021583	-0.116548	-0.086674	0.055614	0.056776	0.058868	-0.103510	-1.743079	-0.849528	0.602707	0.303741	0.277593	-0.206883	-1.872081	-1.658414	0.707984	0.309463	0.341501	-0.338940	-1.898733	-1.115264	-0.013933	0.051955	0.138459	-0.194186
802.855000	-0.028090	-1.591284	0.013497	-1.557213	0.013445	-0.022609	-0.120943	-0.085926	0.056372	0.059366	0.060867	-0.100262	-1.531252	-1.089685	0.782416	0.322396	0.304288	-0.277329	-1.878748	-1.656073	0.711363	0.310069	0.342029	-0.340162	-1.899100	-1.031356	-0.001854	0.051648	0.138688	-0.194186
802.865000	-0.029311	-1.592146	0.014024	-1.556580	0.014019	-0.023582	-0.122810	-0.086604	0.057290	0.059583	0.061257	-0.103289	-1.638797	-1.402837	0.849094	0.304711	0.327177	-0.322143	-1.885416	-1.654090	0.714723	0.310667	0.342560	-0.341384	-1.899479	-0.951734	0.010041	0.051247	0.138942	-0.194186
802.875000	-0.030641	-1.593069	0.014600	-1.555980	0.014656	-0.024667	-0.127738	-0.091015	0.058429	0.062609	0.064360	-0.108031	-1.294065	-1.216189	0.942077	0.322574	0.351946	-0.291389	-1.892088	-1.651306	0.718110	0.311274	0.343089	-0.342607	-1.899906	-0.862516	0.022204	0.050948	0.139172	-0.194186
802.887000	-0.032198	-1.594196	0.015405	-1.555237	0.015446	-0.025940	-0.128742	-0.095540	0.065100	0.063409	0.067048	-0.111793	-1.444681	-0.972651	0.649953	0.332460	0.394549	-0.267180	-1.900098	-1.648006	0.722096	0.311991	0.343726	-0.344073	-1.900450	-0.755940	0.036029	0.050471	0.139486	-0.194186
802.897000	-0.033467	-1.595117	0.016076	-1.554586	0.016094	-0.027081	-0.130884	-0.095256	0.067912	0.066784	0.069530	-0.117773	-1.830449	-1.216258	0.614275	0.337589	0.401220	-0.215773	-1.906775	-1.644986	0.725498	0.312581	0.344261	-0.345296	-1.900942	-0.663901	0.048328	0.049986	0.139782	-0.194186
802.907000	-0.034835	-1.596100	0.016759	-1.553928	0.016875	-0.028264	-0.136480	-0.097599	0.068324	0.066795	0.076023	-0.116018	-1.715977	-1.214409	0.596324	0.352772	0.349213	-0.290140	-1.913455	-1.641828	0.728860	0.313168	0.344796	-0.346518	-1.901466	-0.570203	0.060241	0.049479	0.140084	-0.194186
802.919000	-0.036549	-1.597286	0.017609	-1.553089	0.017773	-0.029682	-0.142746	-0.101006	0.071997	0.070748	0.077610	-0.122295	-1.254005	-0.875096	0.567453	0.307901	0.303119	-0.262029	-1.872361	-1.560562	0.742291	0.311934	0.342188	-0.342953	-1.336865	0.453959	0.172983	0.029986	0.106977	-0.143716
802.929000	-0.037973	-1.598363	0.018315	-1.552418	0.018515	-0.030922	-0.142536	-0.101337	0.071511	0.072115	0.077116	-0.125219	-1.417168	-1.476511	0.615244	0.299221	0.339737	-0.339180	-1.936840	-1.645809	0.737275	0.314597	0.347555	-0.351216	-2.024670	-0.507731	0.100304	0.051521	0.158516	-0.217885
802.941000	-0.039698	-1.599610	0.019116	-1.551495	0.019508	-0.032436	-0.146459	-0.106192	0.070018	0.073486	0.078295	-0.131486	-1.976073	-1.320804	0.768671	0.310500	0.364408	-0.275100	-1.945360	-1.641955	0.741708	0.315325	0.348288	-0.352861	-2.025455	-0.390513	0.115920	0.050805	0.158931	-0.217885
802.951000	-0.041233	-1.600714	0.019909	-1.550738	0.020311	-0.033743	-0.152841	-0.112055	0.073479	0.075103	0.080919	-0.131802	-1.691087	-0.948798	0.808591	0.281212	0.342125	-0.305335	-1.952465	-1.638401	0.745385	0.315922	0.348902	-0.354233	-2.026163	-0.288729	0.128772	0.050107	0.159315	-0.217885
802.961000	-0.042756	-1.601816	0.020604	-1.550019	0.021114	-0.035086	-0.158578	-0.112684	0.075782	0.076166	0.082940	-0.137721	-1.599440	-1.220785	0.747886	0.303215	0.321678	-0.287369	-1.959576	-1.634338	0.749213	0.316550	0.349508	-0.355604	-2.026931	-0.180857	0.143114	0.049735	0.159604	-0.217885
802.971000	-0.044336	-1.602953	0.021406	-1.549277	0.021966	-0.036494	-0.159699	-0.115993	0.076749	0.078338	0.086155	-0.141120	-1.572943	-1.101807	0.737973	0.282184	0.331848	-0.296973	-1.966688	-1.630422	0.753041	0.317159	0.350121	-0.356976	-2.027731	-0.074748	0.157442	0.049170	0.159969	-0.217885
802.981000	-0.045977	-1.604067	0.022199	-1.548484	0.022828	-0.037899	-0.162282	-0.116984	0.080015	0.079614	0.088920	-0.145073	-1.940359	-1.169464	0.715821	0.325359	0.354790	-0.251127	-1.973806	-1.626187	0.756874	0.317779	0.350730	-0.358347	-2.028587	0.035193	0.171826	0.048717	0.160300	-0.217885
802.991000	-0.047619	-1.605251	0.022990	-1.547633	0.023737	-0.039345	-0.166423	-0.116644	0.082569	0.080785	0.087912	-0.144353	-2.011313	-1.654312	0.782084	0.289540	0.376674	-0.317440	-1.980926	-1.622011	0.760529	0.318368	0.351347	-0.359719	-2.029479	0.144420	0.184467	0.047931	0.160715	-0.217885
803.003000	-0.049609	-1.606740	0.024058	-1.546662	0.024790	-0.041135	-0.174464	-0.126119	0.085753	0.083180	0.089278	-0.150309	-1.653252	-0.939669	0.621169	0.291588	0.439284	-0.346132	-1.989480	-1.616146	0.765372	0.319105	0.352082	-0.361364	-2.030658	0.285723	0.204121	0.047316	0.161146	-0.217885
803.013000	-0.051392	-1.607971	0.024908	-1.545849	0.025739	-0.042726	-0.174699	-0.125951	0.085395	0.085740	0.095990	-0.158831	-1.879439	-1.258079	0.685536	0.282421	0.397777	-0.213506	-1.996608	-1.611893	0.768824	0.319682	0.352703	-0.362736	-2.031648	0.395871	0.214754	0.046397	0.161605	-0.217885
803.023000	-0.053141	-1.609217	0.025771	-1.544984	0.026685	-0.044252	-0.177194	-0.127197	0.086542	0.085883	0.097956	-0.151265	-1.884926	-1.206503	0.752134	0.293900	0.378556	-0.384256	-2.003128	-1.603068	0.776215	0.319964	0.354267	-0.365074	-2.058372	0.537570	0.272607	0.045213	0.174372	-0.233581
803.033000	-0.054913	-1.610475	0.026671	-1.544059	0.027765	-0.045839	-0.180605	-0.129000	0.089109	0.089814	0.103506	-0.158339	-1.893929	-1.402830	0.705770	0.237485	0.309170	-0.323295	-2.010335	-1.597983	0.780377	0.320556	0.354935	-0.366545	-2.059504	0.658167	0.288753	0.044609	0.174774	-0.233581
803.045000	-0.057092	-1.612033	0.027701	-1.543041	0.029020	-0.047797	-0.183523	-0.133266	0.090184	0.090715	0.101277	-0.166994	-1.720809	-1.302455	0.766817	0.271992	0.303171	-0.308263	-2.018989	-1.591903	0.785140	0.321251	0.355743	-0.368309	-2.060924	0.802633	0.305855	0.043715	0.175319	-0.233581
803.055000	-0.058974	-1.613398	0.028663	-1.542098	0.029978	-0.049432	-0.187963	-0.138634	0.093822	0.090612	0.102014	-0.166727	-1.810531	-0.915557	0.700599	0.286490	0.356086	-0.332366	-2.026210	-1.586099	0.789537	0.321868	0.356406	-0.369779	-2.062217	0.931852	0.324312	0.043382	0.175653	-0.233581
803.065000	-0.060877	-1.614788	0.029598	-1.541184	0.031007	-0.051185	-0.190189	-0.139942	0.097876	0.092543	0.103096	-0.170922	-1.756878	-1.039988	0.683623	0.258481	0.447007	-0.312529	-2.033434	-1.580449	0.793570	0.322416	0.357085	-0.371249	-2.063552	1.059224	0.339187	0.042298	0.176170	-0.233581
803.077000	-0.063273	-1.616464	0.030808	-1.540070	0.032351	-0.053288	-0.194250	-0.142115	0.098265	0.092688	0.110295	-0.180220	-1.521376	-1.118260	0.708658	0.277271	0.391015	-0.272973	-2.042115	-1.572899	0.798732	0.323136	0.357886	-0.373014	-2.065287	1.221287	0.360214	0.041684	0.176638	-0.233581
803.087000	-0.065201	-1.617864	0.031754	-1.539111	0.033502	-0.055092	-0.196165	-0.142501	0.099218	0.095280	0.115258	-0.177056	-2.129880	-1.392157	0.770324	0.300334	0.315583	-0.351750	-2.049356	-1.566258	0.803181	0.323761	0.358550	-0.374484	-2.066826	1.360525	0.379188	0.041427	0.176988	-0.233581
803.099000	-0.067659	-1.619687	0.032978	-1.537935	0.034879	-0.057267	-0.203868	-0.149679	0.100887	0.100519	0.117025	-0.185434	-1.763150	-0.872546	0.814926	0.255439	0.333026	-0.320657	-2.058051	-1.558433	0.808447	0.324464	0.359357	-0.376248	-2.068743	1.525890	0.401229	0.040621	0.177523	-0.233581
803.109000	-0.069730	-1.621230	0.033949	-1.536908	0.036063	-0.059175	-0.206691	-0.150108	0.103206	0.099758	0.116663	-0.187918	-1.573329	-1.013772	0.787281	0.280800	0.362931	-0.313666	-2.065305	-1.551650	0.812754	0.325041	0.360033	-0.377719	-2.070431	1.666832	0.418810	0.039855	0.178005	-0.233581
803.119000	-0.071777	-1.622739	0.035052	-1.535863	0.037261	-0.061034	-0.209788	-0.151052	0.105996	0.099160	0.118929	-0.192786	-1.709413	-0.900708	0.746141	0.282742	0.339552	-0.309423	-2.010163	-1.447758	0.828150	0.323200	0.355924	-0.372019	-1.351435	2.952117	0.552979	0.015292	0.129030	-0.161203
803.129000	-0.073913	-1.624308	0.036132	-1.534845	0.038472	-0.062969	-0.217435	-0.152823	0.109542	0.100892	0.123834	-0.198005	-1.884623	-1.256823	0.556064	0.286491	0.338970	-0.301818	-2.074544	-1.524167	0.827828	0.325682	0.362071	-0.381287	-2.039063	2.095505	0.523805	0.035498	0.187946	-0.244395
803.139000	-0.076025	-1.625899	0.037186	-1.533864	0.039690	-0.064925	-0.219989	-0.158261	0.109696	0.103045	0.120112	-0.200504	-1.733498	-0.877020	0.679346	0.328291	0.411545	-0.334193	-2.081666	-1.516590	0.832365	0.326208	0.362791	-0.382825	-2.040968	2.244678	0.542438	0.034657	0.188464	-0.244395
803.149000	-0.078185	-1.627494	0.038289	-1.532771	0.040936	-0.066929	-0.222522	-0.159657	0.111215	0.104607	0.124577	-0.204305	-2.168586	-0.904589	0.782096	0.304671	0.425676	-0.334186	-2.088792	-1.509102	0.836817	0.326742	0.363509	-0.384363	-2.042934	2.392805	0.560241	0.033898	0.188955	-0.244396
803.161000	-0.080947	-1.629396	0.039619	-1.531513	0.042460	-0.069463	-0.230046	-0.159849	0.111783	0.106198	0.132338	-0.212582	-1.475015	-1.060836	0.896976	0.308726	0.379790	-0.295612	-2.097359	-1.499316	0.842575	0.327399	0.364367	-0.386209	-2.045465	2.580131	0.585686	0.033170	0.189505	-0.244396
803.171000	-0.083212	-1.631026	0.040734	-1.530446	0.043838	-0.071504	-0.227690	-0.163563	0.114318	0.107287	0.136493	-0.214924	-2.060005	-1.146557	0.933103	0.326982	0.292374	-0.309680	-2.104501	-1.491640	0.847151	0.327958	0.365082	-0.387748	-2.047608	2.730499	0.604701	0.032682	0.189960	-0.244396
803.181000	-0.085541	-1.632703	0.041948	-1.529310	0.045202	-0.073716	-0.231339	-0.167322	0.122146	0.110837	0.135503	-0.224171	-1.904530	-0.901591	0.609578	0.300772	0.347800	-0.230369	-2.111654	-1.483360	0.851720	0.328492	0.365802	-0.389286	-2.049885	2.888105	0.623647	0.031928	0.190470	-0.244396
803.191000	-0.087882	-1.634397	0.043134	-1.528192	0.046542	-0.075943	-0.236581	-0.170375	0.120734	0.111725	0.136540	-0.221669	-1.766202	-0.901863	0.723824	0.304046	0.390335	-0.342680	-2.118813	-1.475066	0.856323	0.329018	0.366524	-0.390824	-2.052241	3.045879	0.642934	0.031093	0.191008	-0.244396
803.203000	-0.090737	-1.636445	0.044608	-1.526874	0.048220	-0.078608	-0.238174	-0.168426	0.122082	0.113913	0.142690	-0.225813	-2.103779	-1.344179	0.735261	0.347163	0.391866	-0.318004	-2.127412	-1.465226	0.861815	0.329667	0.367387	-0.392670	-2.055160	3.233854	0.665755	0.030276	0.191612	-0.244396
803.213000	-0.093198	-1.638139	0.045792	-1.525699	0.049647	-0.080888	-0.242858	-0.176313	0.121500	0.115802	0.149216	-0.227328	-1.615589	-0.943058	0.946911	0.329198	0.332461	-0.351444	-2.134593	-1.456180	0.866555	0.330193	0.368111	-0.394209	-2.057777	3.400628	0.686390	0.029427	0.192167	-0.244396
803.225000	-0.096135	-1.640285	0.047293	-1.524297	0.051430	-0.083721	-0.240618	-0.177826	0.127968	0.118192	0.149855	-0.233384	-2.125156	-1.023031	0.760774	0.343515	0.344979	-0.347224	-2.134096	-1.425325	0.880327	0.330068	0.369428	-0.396342	-1.971935	3.826219	0.795295	0.022189	0.198908	-0.250590
803.235000	-0.098609	-1.642031	0.048590	-1.523151	0.052880	-0.086071	-0.247703	-0.176047	0.132079	0.116642	0.154428	-0.232079	-2.079261	-1.329137	0.763325	0.388352	0.356009	-0.339990	-2.140936	-1.416608	0.884852	0.330511	0.370186	-0.397919	-1.974556	3.986288	0.812790	0.021230	0.199505	-0.250590
803.245000	-0.101118	-1.643848	0.049870	-1.521961	0.054437	-0.088497	-0.252773	-0.183886	0.129079	0.120813	0.157448	-0.241564	-1.855455	-1.053477	0.894102	0.381277	0.375879	-0.319123	-2.147787	-1.407413	0.889637	0.330972	0.370940	-0.399496	-1.977313	4.152083	0.832848	0.020467	0.200065	-0.250590
803.255000	-0.103614	-1.645694	0.051225	-1.520712	0.055933	-0.090933	-0.256543	-0.186157	0.132721	0.125817	0.157237	-0.243206	-2.215704	-0.848571	0.822223	0.299073	0.390726	-0.327007	-2.154651	-1.397619	0.894493	0.331414	0.371699	-0.401074	-1.980226	4.325064	0.853607	0.019509	0.200666	-0.250590
803.267000	-0.106772	-1.647923	0.052821	-1.519251	0.057862	-0.093849	-0.262471	-0.186695	0.137762	0.126051	0.163488	-0.248055	-1.726602	-0.966181	0.768338	0.325619	0.406854	-0.356040	-2.162899	-1.385709	0.900271	0.331969	0.372604	-0.402966	-1.983855	4.534503	0.878030	0.018605	0.201339	-0.250590
803.277000	-0.109397	-1.649817	0.054152	-1.517998	0.059503	-0.096395	-0.261572	-0.189921	0.141101	0.127294	0.167589	-0.252657	-2.310622	-1.124330	0.604448	0.294606	0.302636	-0.352572	-2.169780	-1.375812	0.905113	0.332419	0.373364	-0.404544	-1.986972	4.708718	0.898649	0.017730	0.201955	-0.250591
803.287000	-0.112050	-1.651750	0.055626	-1.516701	0.061175	-0.099000	-0.267525	-0.193583	0.141558	0.129858	0.162062	-0.260452	-1.938622	-0.851681	0.704427	0.286014	0.408820	-0.320012	-2.176678	-1.365041	0.910119	0.332890	0.374119	-0.406121	-1.990294	4.893387	0.920887	0.017075	0.202515	-0.250591
803.297000	-0.114760	-1.653704	0.057029	-1.515445	0.062828	-0.101567	-0.268095	-0.195619	0.144219	0.130013	0.164271	-0.260425	-2.305471	-0.821334	0.773964	0.296287	0.436228	-0.366171	-2.183580	-1.354616	0.914935	0.333324	0.374881	-0.407698	-1.993664	5.073917	0.941245	0.016016	0.203158	-0.250591
803.307000	-0.117498	-1.655688	0.058451	-1.514156	0.064578	-0.104198	-0.273074	-0.196947	0.141448	0.132797	0.170919	-0.269225	-1.986202	-1.086598	0.914348	0.273045	0.360510	-0.355282	-2.190496	-1.343722	0.919896	0.333792	0.375639	-0.409276	-1.997193	5.260062	0.963044	0.015331	0.203747	-0.250591
803.317000	-0.120257	-1.657662	0.059904	-1.512860	0.066313	-0.106920	-0.275020	-0.201136	0.145712	0.132354	0.172461	-0.269821	-2.140467	-0.751793	0.870188	0.316856	0.360724	-0.331665	-2.165053	-1.287236	0.926161	0.333232	0.373087	-0.406169	-1.616344	5.989997	0.998732	0.003811	0.169020	-0.200852
803.329000	-0.123642	-1.660154	0.061690	-1.511291	0.068443	-0.110196	-0.280544	-0.202108	0.148911	0.134660	0.174160	-0.277142	-2.014870	-0.751584	0.834420	0.248301	0.374985	-0.317471	-2.192648	-1.292914	0.940942	0.333739	0.377529	-0.412710	-1.864168	5.980355	1.112626	0.004006	0.208047	-0.251928
803.339000	-0.126425	-1.662192	0.063212	-1.509846	0.070216	-0.112993	-0.283133	-0.203020	0.148977	0.131181	0.177248	-0.279938	-1.938557	-1.005296	0.920113	0.275547	0.377801	-0.337678	-2.199051	-1.281324	0.945992	0.334095	0.378308	-0.414295	-1.867833	6.170699	1.134451	0.003178	0.208667	-0.251928
803.349000	-0.129270	-1.664238	0.064722	-1.508581	0.071950	-0.115887	-0.286766	-0.207050	0.150611	0.132327	0.176431	-0.286962	-2.269671	-0.665933	0.974819	0.311630	0.486740	-0.282204	-2.205464	-1.269617	0.951042	0.334463	0.379083	-0.415881	-1.871608	6.362462	1.156273	0.002493	0.209252	-0.251929
803.361000	-0.132726	-1.666767	0.066628	-1.506977	0.074181	-0.119282	-0.291735	-0.208311	0.154575	0.133909	0.187096	-0.287306	-1.929767	-0.891212	0.953789	0.313984	0.376737	-0.351433	-2.213180	-1.254765	0.957376	0.334882	0.380020	-0.417784	-1.876385	6.602181	1.185169	0.001425	0.210030	-0.251929
803.371000	-0.135631	-1.668873	0.068163	-1.505645	0.076084	-0.122229	-0.296063	-0.210601	0.157451	0.136071	0.188147	-0.289696	-2.351872	-0.961326	0.818401	0.294514	0.379218	-0.301216	-2.219608	-1.243175	0.962064	0.335210	0.380809	-0.419370	-1.880345	6.792542	1.203430	0.000300	0.210761	-0.251929
803.383000	-0.139209	-1.671439	0.070128	-1.503945	0.078297	-0.125763	-0.299813	-0.214309	0.159911	0.138296	0.188309	-0.299469	-2.103781	-0.686647	0.907242	0.264188	0.468643	-0.291061	-2.227350	-1.227960	0.968338	0.335642	0.381744	-0.421273	-1.885434	7.036614	1.231724	-0.000630	0.211513	-0.251929
803.393000	-0.142187	-1.673607	0.071698	-1.502533	0.080252	-0.128754	-0.303942	-0.212348	0.160255	0.138870	0.197915	-0.300661	-2.203454	-1.138160	1.009139	0.278369	0.384127	-0.354923	-2.233799	-1.216149	0.973253	0.335984	0.382530	-0.422858	-1.889645	7.229609	1.252230	-0.001605	0.212204	-0.251929
803.403000	-0.145214	-1.675761	0.073352	-1.501197	0.082252	-0.131797	-0.306306	-0.220006	0.162862	0.137805	0.200481	-0.307499	-2.133700	-0.575026	0.913263	0.265829	0.366874	-0.323081	-2.240271	-1.203240	0.978455	0.336338	0.383313	-0.424444	-1.894135	7.435768	1.275551	-0.002443	0.212872	-0.251929
803.415000	-0.148925	-1.678410	0.075355	-1.499474	0.084610	-0.135458	-0.308846	-0.221757	0.167165	0.139154	0.202532	-0.309881	-2.303407	-0.606576	0.770127	0.294397	0.353180	-0.369326	-2.248044	-1.188148	0.984481	0.336748	0.384255	-0.426347	-1.899593	7.678360	1.301403	-0.003607	0.213705	-0.251929
803.425000	-0.152023	-1.680597	0.077008	-1.498083	0.086667	-0.138653	-0.311769	-0.219409	0.166883	0.139088	0.201913	-0.313631	-2.009759	-1.147143	0.981652	0.313711	0.421649	-0.318824	-2.238075	-1.143837	1.001064	0.335828	0.385009	-0.427558	-1.713985	8.256159	1.436501	-0.017129	0.214090	-0.248255
803.437000	-0.155794	-1.683285	0.079060	-1.496372	0.089147	-0.142447	-0.315358	-0.225474	0.173672	0.140134	0.207593	-0.320403	-1.796178	-0.681895	0.801885	0.321665	0.379085	-0.385373	-2.245007	-1.127905	1.007342	0.336112	0.385955	-0.429433	-1.719310	8.502423	1.464034	-0.018034	0.214879	-0.248255
803.447000	-0.158926	-1.685526	0.080787	-1.494935	0.091291	-0.145669	-0.314364	-0.225686	0.177247	0.142155	0.212682	-0.324364	-2.033571	-0.905965	0.793277	0.321482	0.298307	-0.335887	-2.250794	-1.114494	1.012241	0.336324	0.386751	-0.430996	-1.723864	8.709262	1.483702	-0.019053	0.215627	-0.248256
803.459000	-0.162759	-1.688249	0.082859	-1.493200	0.093764	-0.149535	-0.318879	-0.231110	0.176393	0.143824	0.207483	-0.328387	-1.825778	-0.702375	0.984580	0.316285	0.495547	-0.345534	-2.257750	-1.098272	1.018476	0.336593	0.387701	-0.432871	-1.729478	8.959011	1.510817	-0.020118	0.216463	-0.248256
803.469000	-0.165940	-1.690551	0.084622	-1.491769	0.095923	-0.152887	-0.319461	-0.233528	0.179410	0.141740	0.217794	-0.333118	-2.277782	-0.722456	1.055692	0.374103	0.391852	-0.347517	-2.263564	-1.084190	1.023760	0.336826	0.388492	-0.434434	-1.734357	9.173878	1.534275	-0.020909	0.217151	-0.248256
803.479000	-0.169231	-1.692865	0.086486	-1.490376	0.098109	-0.156236	-0.324825	-0.233086	0.183747	0.144307	0.220227	-0.337788	-1.865043	-0.966289	0.888517	0.373476	0.350865	-0.368509	-2.269389	-1.069865	1.028911	0.337065	0.389282	-0.435996	-1.739375	9.391649	1.556433	-0.021635	0.217826	-0.248256
803.491000	-0.173110	-1.695750	0.088634	-1.488555	0.100775	-0.160271	-0.326752	-0.239260	0.184752	0.150336	0.223939	-0.342565	-2.418729	-0.484555	0.975958	0.295499	0.379106	-0.422315	-2.276381	-1.053324	1.034876	0.337319	0.390238	-0.437871	-1.745405	9.645220	1.580883	-0.022866	0.218731	-0.248256
803.501000	-0.176423	-1.698177	0.090531	-1.487120	0.103006	-0.163778	-0.328780	-0.238433	0.187232	0.149183	0.223541	-0.344695	-2.057984	-0.690482	1.050872	0.318947	0.443563	-0.381424	-2.282229	-1.038702	1.040003	0.337525	0.391036	-0.439434	-1.750692	9.866555	1.602797	-0.023945	0.219502	-0.248256
803.513000	-0.180447	-1.701062	0.092753	-1.485288	0.105724	-0.167958	-0.333221	-0.243449	0.190689	0.152326	0.236149	-0.354494	-2.182397	-0.495873	0.986885	0.321449	0.352487	-0.312022	-2.289263	-1.020810	1.046440	0.337823	0.391983	-0.441309	-1.757240	10.136300	1.631897	-0.024701	0.220296	-0.248257
803.523000	-0.183798	-1.703529	0.094698	-1.483882	0.108050	-0.171498	-0.334134	-0.244459	0.190997	0.150391	0.231488	-0.352667	-2.244871	-0.335324	1.125233	0.307443	0.393608	-0.364132	-2.275135	-0.969511	1.064252	0.336566	0.392429	-0.442029	-1.528614	10.793532	1.778360	-0.040692	0.217320	-0.239502
803.535000	-0.187892	-1.706389	0.096967	-1.482027	0.110813	-0.175831	-0.339141	-0.245693	0.192669	0.150159	0.236090	-0.356927	-2.023906	-0.510016	1.177691	0.342179	0.407083	-0.350685	-2.281122	-0.951518	1.070245	0.336630	0.393383	-0.443838	-1.534632	11.056938	1.802516	-0.042058	0.218290	-0.239502
803.545000	-0.191242	-1.708897	0.098986	-1.480478	0.113252	-0.179479	-0.338976	-0.248526	0.198475	0.153587	0.241457	-0.360477	-2.266262	-0.304169	1.047423	0.253201	0.341003	-0.321928	-2.286127	-0.936089	1.075319	0.336696	0.394176	-0.445345	-1.539817	11.281654	1.823440	-0.043066	0.219083	-0.239502
803.557000	-0.195326	-1.711826	0.101388	-1.478673	0.116120	-0.183850	-0.345403	-0.246547	0.199500	0.152239	0.242233	-0.367842	-2.157512	-0.832391	1.077397	0.259518	0.362883	-0.342933	-2.292136	-0.917826	1.081158	0.336740	0.395138	-0.447154	-1.546097	11.548293	1.846072	-0.044651	0.220140	-0.239502
803.567000	-0.198785	-1.714351	0.103392	-1.477177	0.118542	-0.187466	-0.349786	-0.250668	0.201431	0.151592	0.240006	-0.371575	-2.413225	-0.431733	1.119625	0.285492	0.460212	-0.374834	-2.297162	-0.902002	1.086467	0.336852	0.395920	-0.448662	-1.551543	11.777736	1.869309	-0.045155	0.220809	-0.239503
803.577000	-0.202252	-1.716902	0.105471	-1.475613	0.121068	-0.191201	-0.352828	-0.250048	0.206519	0.154028	0.250176	-0.376116	-2.294913	-0.623826	0.840635	0.280451	0.353131	-0.383016	-2.302193	-0.886314	1.091215	0.336889	0.396722	-0.450169	-1.557040	12.005548	1.887015	-0.046476	0.221698	-0.239503
803.589000	-0.206503	-1.719930	0.107920	-1.473784	0.124125	-0.195716	-0.358196	-0.254832	0.206911	0.151161	0.244518	-0.381663	-2.156953	-0.437669	1.024905	0.294261	0.425445	-0.400655	-2.308226	-0.868197	1.096873	0.336963	0.397678	-0.451978	-1.563609	12.270442	1.907876	-0.047728	0.222698	-0.239503
803.599000	-0.210088	-1.722461	0.110045	-1.472284	0.126576	-0.199594	-0.356612	-0.256181	0.210188	0.152806	0.250109	-0.388666	-2.163938	-0.384220	1.022467	0.271928	0.423358	-0.319381	-2.313281	-0.852036	1.102055	0.337016	0.398475	-0.453486	-1.569394	12.503929	1.929855	-0.048872	0.223529	-0.239503
803.611000	-0.214350	-1.725526	0.112566	-1.470395	0.129711	-0.204264	-0.357263	-0.259003	0.210670	0.151061	0.255514	-0.391465	-2.211607	-0.492941	1.010046	0.317268	0.374748	-0.352835	-2.319343	-0.833313	1.107767	0.337094	0.399432	-0.455295	-1.576308	12.776077	1.951244	-0.050099	0.224532	-0.239504
803.621000	-0.217960	-1.728110	0.114693	-1.468845	0.132267	-0.208214	-0.359258	-0.261588	0.216445	0.151952	0.255638	-0.393041	-1.948270	-0.383615	1.066763	0.293353	0.403328	-0.400743	-2.301321	-0.777789	1.125750	0.335459	0.399569	-0.455490	-1.309525	13.478637	2.099080	-0.068819	0.218334	-0.225686
803.631000	-0.221606	-1.730624	0.116891	-1.467314	0.134848	-0.212259	-0.357361	-0.259110	0.219285	0.149304	0.256846	-0.392707	-2.146354	-0.661294	0.895331	0.348191	0.436787	-0.369015	-2.305373	-0.761278	1.130563	0.335361	0.400345	-0.456910	-1.314742	13.709285	2.117176	-0.069811	0.219163	-0.225686
803.643000	-0.225938	-1.733819	0.119508	-1.465459	0.138059	-0.217003	-0.361550	-0.264980	0.219193	0.151864	0.270075	-0.397607	-2.073855	-0.287652	0.943402	0.327944	0.316948	-0.398313	-2.310240	-0.741516	1.136065	0.335200	0.401287	-0.458615	-1.321072	13.985461	2.136191	-0.071478	0.220280	-0.225686
803.653000	-0.229551	-1.736422	0.121692	-1.463947	0.140647	-0.220987	-0.365196	-0.262994	0.220522	0.151724	0.264436	-0.401898	-2.281330	-0.690488	1.043020	0.303902	0.457261	-0.403302	-2.314304	-0.724960	1.140817	0.335110	0.402062	-0.460035	-1.326435	14.216660	2.153684	-0.072383	0.221097	-0.225686
803.665000	-0.233943	-1.739654	0.124430	-1.462140	0.143892	-0.225803	-0.367759	-0.269219	0.225920	0.153434	0.275250	-0.409739	-2.292367	-0.216168	1.026999	0.303337	0.384207	-0.360617	-2.319200	-0.704379	1.146821	0.334999	0.402992	-0.461740	-1.333101	14.502644	2.177646	-0.073508	0.222078	-0.225687
803.675000	-0.237592	-1.742403	0.126603	-1.460633	0.146583	-0.229866	-0.370441	-0.266362	0.225476	0.152678	0.278053	-0.419048	-2.235431	-0.551514	1.094641	0.336896	0.377438	-0.357787	-2.323288	-0.687112	1.151647	0.334916	0.403766	-0.463160	-1.338747	14.742358	2.195860	-0.074343	0.222891	-0.225687
803.687000	-0.242094	-1.745634	0.129353	-1.458801	0.149871	-0.234908	-0.372495	-0.271430	0.227850	0.155403	0.278735	-0.420846	-2.205239	-0.148555	1.230652	0.354505	0.416221	-0.371772	-2.328203	-0.666203	1.157587	0.334826	0.404692	-0.464865	-1.345650	15.032270	2.219193	-0.075242	0.223832	-0.225687
803.697000	-0.245798	-1.748363	0.131671	-1.457273	0.152708	-0.239133	-0.373048	-0.269201	0.232449	0.158134	0.287971	-0.421992	-2.197545	-0.316919	1.102516	0.288157	0.328637	-0.379183	-2.332313	-0.648354	1.162578	0.334736	0.405468	-0.466286	-1.351563	15.278948	2.239038	-0.076154	0.224665	-0.225687
803.709000	-0.250275	-1.751690	0.134408	-1.455403	0.156113	-0.244258	-0.377810	-0.273106	0.233337	0.156274	0.283274	-0.425007	-1.971023	-0.149505	1.237512	0.313805	0.446626	-0.388644	-2.337252	-0.626933	1.168667	0.334639	0.406398	-0.467990	-1.358749	15.574989	2.263830	-0.077125	0.225649	-0.225688
803.719000	-0.254077	-1.754437	0.136761	-1.453875	0.159032	-0.248550	-0.376083	-0.273091	0.236112	0.157337	0.289399	-0.426182	-2.251448	-0.154622	1.187476	0.326620	0.393573	-0.361233	-2.324458	-0.582754	1.181645	0.333331	0.406537	-0.468244	-1.163878	16.136007	2.362257	-0.090886	0.219668	-0.213303
803.729000	-0.257905	-1.757206	0.139114	-1.452377	0.161955	-0.252864	-0.377997	-0.275845	0.237205	0.155634	0.289037	-0.430261	-2.140870	-0.071188	1.255020	0.333080	0.415089	-0.396348	-2.318799	-0.550845	1.190710	0.332453	0.406953	-0.468953	-1.065315	16.543589	2.422211	-0.098386	0.216998	-0.206912
803.741000	-0.262401	-1.760489	0.142022	-1.450531	0.165442	-0.258013	-0.380519	-0.274985	0.243642	0.154483	0.288500	-0.433471	-2.165053	-0.133217	1.118758	0.287423	0.420655	-0.411693	-2.322383	-0.529614	1.196176	0.332113	0.407852	-0.470516	-1.071303	16.828382	2.440905	-0.099692	0.218098	-0.206912
803.751000	-0.266198	-1.763190	0.144459	-1.449001	0.168395	-0.262396	-0.381144	-0.277332	0.243351	0.152286	0.299122	-0.439772	-2.675074	-0.186826	1.289822	0.273693	0.335486	-0.381386	-2.325374	-0.511887	1.200478	0.331813	0.408605	-0.471818	-1.076339	17.066112	2.454003	-0.100964	0.219055	-0.206913
803.763000	-0.270809	-1.766545	0.147363	-1.447142	0.171891	-0.267701	-0.385536	-0.276639	0.247808	0.153868	0.294117	-0.443713	-2.306871	-0.108442	1.191692	0.242770	0.448013	-0.429874	-2.328970	-0.490479	1.205701	0.331458	0.409509	-0.473381	-1.082460	17.353028	2.470299	-0.102437	0.220208	-0.206913
803.773000	-0.274643	-1.769279	0.149859	-1.445641	0.174880	-0.272189	-0.387518	-0.280703	0.250791	0.149494	0.304058	-0.450684	-2.267163	-0.082206	1.210822	0.316768	0.371543	-0.325270	-2.331971	-0.472544	1.210050	0.331177	0.410257	-0.474683	-1.087622	17.593251	2.483862	-0.103505	0.221109	-0.206913
803.783000	-0.278509	-1.772084	0.152366	-1.444117	0.177913	-0.276656	-0.387176	-0.283204	0.251298	0.151470	0.306531	-0.453269	-2.368079	0.153957	1.297392	0.289874	0.376411	-0.363050	-2.334975	-0.454665	1.214227	0.330891	0.411007	-0.475985	-1.092809	17.832804	2.495717	-0.104623	0.222032	-0.206913
803.795000	-0.283192	-1.775512	0.155438	-1.442223	0.181554	-0.282105	-0.387139	-0.283333	0.256723	0.149616	0.304295	-0.456546	-1.955978	-0.070484	1.120389	0.289005	0.478823	-0.361902	-2.338587	-0.432990	1.219318	0.330538	0.411912	-0.477548	-1.099129	18.122919	2.510722	-0.106075	0.223194	-0.206914
803.805000	-0.287060	-1.778344	0.158065	-1.440777	0.184711	-0.286680	-0.388154	-0.283548	0.256918	0.147687	0.315807	-0.462226	-2.055271	0.098105	1.198257	0.274699	0.352960	-0.370064	-2.341598	-0.415076	1.223316	0.330238	0.412667	-0.478851	-1.104404	18.362891	2.520825	-0.107346	0.224181	-0.206914
803.817000	-0.291694	-1.781725	0.161197	-1.438968	0.188411	-0.292188	-0.389197	-0.284725	0.261191	0.145365	0.309760	-0.466916	-2.424814	-0.087699	1.158209	0.284222	0.467630	-0.353383	-2.345216	-0.393543	1.228175	0.329881	0.413573	-0.480413	-1.110793	18.651291	2.533550	-0.108842	0.225356	-0.206914
803.827000	-0.295610	-1.784623	0.163848	-1.437441	0.191613	-0.296841	-0.390337	-0.285796	0.262488	0.144852	0.313250	-0.466336	-2.231895	0.122593	1.107032	0.294511	0.397334	-0.373259	-2.319867	-0.334355	1.243688	0.327540	0.413013	-0.479390	-0.788684	19.378430	2.657316	-0.130281	0.212666	-0.183371
803.839000	-0.300341	-1.788065	0.166978	-1.435668	0.195376	-0.302519	-0.393687	-0.287341	0.264306	0.141470	0.317011	-0.471267	-2.183717	0.031118	1.154545	0.344449	0.414003	-0.355750	-2.322051	-0.312191	1.248313	0.326961	0.413864	-0.480775	-0.793680	19.665207	2.668229	-0.131846	0.213879	-0.183371
803.849000	-0.304257	-1.790961	0.169678	-1.434263	0.198566	-0.307201	-0.394182	-0.289445	0.265943	0.145521	0.322143	-0.471762	-2.324923	0.221034	1.263082	0.290328	0.404559	-0.383186	-2.323883	-0.293026	1.252288	0.326500	0.414567	-0.481929	-0.797987	19.912503	2.678500	-0.132915	0.214824	-0.183372
803.859000	-0.308150	-1.793821	0.172305	-1.432829	0.201778	-0.311942	-0.394195	-0.287606	0.267950	0.142693	0.322565	-0.473053	-2.102748	0.060518	1.239238	0.319175	0.381733	-0.419554	-2.325713	-0.274078	1.256454	0.326068	0.415262	-0.483083	-0.802266	20.157216	2.690658	-0.133679	0.215688	-0.183372
803.871000	-0.312950	-1.797309	0.175568	-1.431102	0.205595	-0.317586	-0.394493	-0.289331	0.271785	0.144682	0.334004	-0.481182	-2.124448	0.217510	1.210160	0.298270	0.345513	-0.395654	-2.327906	-0.251615	1.261009	0.325505	0.416110	-0.484468	-0.807361	20.447560	2.700882	-0.135072	0.216861	-0.183372
803.881000	-0.316902	-1.800149	0.178231	-1.429708	0.208949	-0.322386	-0.394206	-0.289936	0.273436	0.140976	0.333798	-0.483390	-2.337415	0.101429	1.397142	0.360137	0.369055	-0.386992	-2.329734	-0.232857	1.264951	0.325064	0.416809	-0.485622	-0.811627	20.689988	2.710831	-0.135920	0.217769	-0.183373
803.893000	-0.321630	-1.803648	0.181556	-1.428028	0.212902	-0.328233	-0.392707	-0.291384	0.278892	0.144463	0.330748	-0.488288	-2.376100	0.236088	1.229860	0.304873	0.450799	-0.392744	-2.331925	-0.210657	1.269328	0.324515	0.417654	-0.487007	-0.816699	20.977205	2.719300	-0.137169	0.218922	-0.183373
803.903000	-0.325567	-1.806491	0.184327	-1.426565	0.216285	-0.333144	-0.395425	-0.292943	0.281324	0.144760	0.337980	-0.490804	-2.298484	0.183079	1.175158	0.336622	0.325120	-0.396582	-2.333749	-0.192293	1.272716	0.324044	0.418363	-0.488161	-0.820910	21.214904	2.723797	-0.138343	0.219926	-0.183373
803.913000	-0.329589	-1.809465	0.187135	-1.425178	0.219684	-0.338077	-0.397425	-0.292635	0.283781	0.142745	0.331771	-0.490318	-2.252230	0.290507	0.982423	0.285676	0.422955	-0.422353	-2.335574	-0.173939	1.276043	0.323564	0.419074	-0.489316	-0.825129	21.452498	2.727701	-0.139623	0.220962	-0.183373
803.923000	-0.333549	-1.812412	0.189940	-1.423772	0.223074	-0.343008	-0.394927	-0.292868	0.283828	0.141590	0.335933	-0.490874	-2.251893	0.264834	1.197550	0.273600	0.390046	-0.371610	-2.308858	-0.117063	1.288818	0.321151	0.418176	-0.487771	-0.494540	22.147449	2.825068	-0.160738	0.205037	-0.155337
803.933000	-0.337560	-1.815368	0.192844	-1.422417	0.226472	-0.347934	-0.396036	-0.294271	0.288084	0.141010	0.335528	-0.494666	-2.187393	0.338771	1.098974	0.255969	0.407695	-0.382633	-2.309481	-0.097862	1.292144	0.320540	0.418814	-0.488748	-0.497504	22.387705	2.829903	-0.161585	0.205968	-0.155337
803.945000	-0.342278	-1.818932	0.196273	-1.420740	0.230546	-0.353853	-0.397740	-0.294172	0.286239	0.138187	0.344717	-0.500013	-2.501456	0.332170	1.377324	0.272320	0.326582	-0.418875	-2.310231	-0.074541	1.296200	0.319774	0.419587	-0.489922	-0.501092	22.679357	2.836349	-0.162973	0.207167	-0.155337
803.955000	-0.346276	-1.821892	0.199198	-1.419390	0.233978	-0.358871	-0.400386	-0.295934	0.292909	0.136416	0.339561	-0.502346	-1.979858	0.488681	1.192587	0.279772	0.447350	-0.402347	-2.310851	-0.055371	1.299230	0.319135	0.420232	-0.490545	-0.504022	22.919248	2.838272	-0.164134	0.208174	-0.155338
803.965000	-0.350226	-1.824831	0.202092	-1.418019	0.237396	-0.363922	-0.400442	-0.293978	0.292775	0.136771	0.350286	-0.506143	-1.996058	0.285192	1.335861	0.267406	0.353902	-0.382933	-2.311468	-0.036349	1.302290	0.318465	0.420884	-0.491162	-0.506914	23.157354	2.840500	-0.165618	0.209264	-0.155338
803.975000	-0.354261	-1.827800	0.205058	-1.416679	0.240891	-0.369026	-0.401144	-0.296025	0.298211	0.131264	0.352197	-0.506867	-2.204048	0.516119	1.111913	0.281422	0.357332	-0.410207	-2.312086	-0.017127	1.305378	0.317858	0.421521	-0.491779	-0.509826	23.397864	2.842995	-0.166432	0.210181	-0.155338
803.985000	-0.358292	-1.830736	0.208044	-1.415400	0.244312	-0.374097	-0.399310	-0.294160	0.299023	0.128800	0.350610	-0.507722	-2.261032	0.212299	1.193892	0.245131	0.460491	-0.427014	-2.312692	0.001277	1.308044	0.317194	0.422174	-0.492396	-0.512588	23.628575	2.841340	-0.167860	0.211270	-0.155338
803.995000	-0.362266	-1.833610	0.211029	-1.414080	0.247918	-0.379161	-0.398470	-0.297070	0.300557	0.124322	0.356939	-0.512711	-2.197440	0.369231	1.197698	0.335022	0.355853	-0.387857	-2.313298	0.019742	1.310748	0.316541	0.422823	-0.493013	-0.515347	23.860018	2.840067	-0.169179	0.212328	-0.155339
804.005000	-0.366250	-1.836578	0.214045	-1.412760	0.251449	-0.384272	-0.398051	-0.294830	0.300726	0.126820	0.359188	-0.515799	-2.528347	0.212344	1.219373	0.258795	0.424891	-0.442201	-2.313903	0.038232	1.313044	0.315872	0.423477	-0.493630	-0.518096	24.091761	2.834769	-0.170655	0.213431	-0.155339
804.017000	-0.371005	-1.840161	0.217721	-1.411296	0.255843	-0.390493	-0.399963	-0.298466	0.305379	0.126238	0.361450	-0.519643	-2.383937	0.541462	1.229019	0.244685	0.375386	-0.411815	-2.314634	0.060897	1.316530	0.315136	0.424246	-0.494371	-0.521457	24.375556	2.835611	-0.171720	0.214584	-0.155339
804.027000	-0.375004	-1.843143	0.220789	-1.409983	0.259395	-0.395754	-0.402299	-0.296287	0.305935	0.122550	0.356439	-0.523439	-2.119990	0.230168	1.315549	0.252511	0.478273	-0.375879	-2.285010	0.123183	1.342809	0.310979	0.425318	-0.494600	-0.175135	25.126156	3.062394	-0.207802	0.219915	-0.151328
804.037000	-0.378989	-1.846136	0.223836	-1.408770	0.263073	-0.401023	-0.401751	-0.298221	0.310474	0.118457	0.364913	-0.524307	-2.136765	0.488302	1.188645	0.312183	0.361128	-0.373555	-2.284321	0.142547	1.345910	0.310072	0.425988	-0.495201	-0.176276	25.362321	3.060853	-0.208699	0.220891	-0.151328
804.047000	-0.382972	-1.849106	0.226929	-1.407584	0.266663	-0.406274	-0.399038	-0.297237	0.311031	0.117571	0.364156	-0.525001	-2.254819	0.331162	1.363205	0.288872	0.418696	-0.389081	-2.283625	0.161561	1.348603	0.309121	0.426668	-0.495802	-0.177334	25.594279	3.055302	-0.210067	0.221981	-0.151328
804.059000	-0.387799	-1.852699	0.230696	-1.406171	0.271082	-0.412482	-0.399272	-0.299079	0.317033	0.113159	0.370526	-0.528368	-2.187921	0.602059	1.202492	0.317358	0.393289	-0.402508	-2.282788	0.184520	1.352042	0.308028	0.427472	-0.496523	-0.178577	25.874344	3.050679	-0.211182	0.223162	-0.151328
804.069000	-0.391784	-1.855695	0.233849	-1.405047	0.274744	-0.417778	-0.400441	-0.296755	0.317996	0.112828	0.369499	-0.532485	-2.252955	0.393163	1.274472	0.269901	0.451921	-0.417688	-2.282088	0.203752	1.354943	0.307127	0.428140	-0.497124	-0.179587	26.108924	3.047172	-0.212015	0.224124	-0.151329
804.081000	-0.396572	-1.859275	0.237698	-1.403658	0.279270	-0.424237	-0.397078	-0.299124	0.321121	0.109291	0.374057	-0.532529	-2.425194	0.641979	1.285888	0.299440	0.377071	-0.433601	-2.281236	0.226105	1.357856	0.306011	0.428951	-0.497846	-0.180658	26.381738	3.037372	-0.213381	0.225372	-0.151329
804.091000	-0.400509	-1.862242	0.240876	-1.402541	0.283005	-0.429567	-0.397469	-0.298159	0.325071	0.107640	0.376091	-0.535111	-2.271937	0.529452	1.239972	0.301167	0.412813	-0.378124	-2.280524	0.244752	1.360226	0.305084	0.429625	-0.498447	-0.181517	26.609305	3.028642	-0.214495	0.226403	-0.151329
804.103000	-0.405288	-1.865811	0.244809	-1.401234	0.287598	-0.436042	-0.398453	-0.299076	0.326675	0.107385	0.377133	-0.536713	-2.073954	0.758419	1.351045	0.275250	0.419077	-0.424127	-2.279660	0.266653	1.362797	0.303980	0.430434	-0.499168	-0.182441	26.876699	3.015481	-0.215726	0.227634	-0.151329
804.113000	-0.409260	-1.868806	0.248059	-1.400203	0.291374	-0.441350	-0.395338	-0.300000	0.329739	0.106244	0.377427	-0.541768	-2.172903	0.678846	1.124576	0.279895	0.445580	-0.414530	-2.278941	0.285320	1.365131	0.303055	0.431108	-0.499769	-0.183228	27.104513	3.006396	-0.216822	0.228659	-0.151330
804.123000	-0.413244	-1.871800	0.251392	-1.399165	0.295223	-0.446775	-0.394449	-0.298775	0.331762	0.101866	0.379610	-0.543733	-2.221589	0.824709	1.391471	0.283654	0.417692	-0.422993	-2.233862	0.360821	1.394940	0.297517	0.431530	-0.498710	0.336547	28.008332	3.265395	-0.265342	0.226974	-0.133862
804.133000	-0.417169	-1.874780	0.254727	-1.398084	0.298944	-0.452277	-0.395468	-0.297740	0.336975	0.099831	0.388701	-0.546863	-2.078624	0.635524	1.123226	0.281062	0.412171	-0.414763	-2.231255	0.379176	1.396902	0.296176	0.432213	-0.499242	0.338286	28.223707	3.248465	-0.266738	0.228099	-0.133862
804.145000	-0.421921	-1.878361	0.258827	-1.396970	0.303587	-0.458893	-0.391969	-0.298358	0.337747	0.097614	0.394298	-0.549198	-2.392363	0.723116	1.311048	0.305228	0.373924	-0.355080	-2.228122	0.401475	1.399486	0.294596	0.433026	-0.499880	0.340418	28.485416	3.230394	-0.268093	0.229374	-0.133862
804.155000	-0.425881	-1.881382	0.262172	-1.396023	0.307471	-0.464403	-0.390495	-0.298951	0.340020	0.095570	0.395300	-0.550196	-2.028646	0.734896	1.346964	0.260759	0.454511	-0.397649	-2.225508	0.420157	1.401677	0.293295	0.433700	-0.500411	0.342243	28.704700	3.215710	-0.269059	0.230399	-0.133862
804.165000	-0.429758	-1.884324	0.265639	-1.395116	0.311497	-0.469899	-0.388905	-0.299789	0.345329	0.092234	0.389457	-0.550842	-2.001741	0.911019	1.245348	0.273136	0.447459	-0.427219	-2.222885	0.438140	1.403435	0.291981	0.434378	-0.500943	0.344169	28.915612	3.196765	-0.270164	0.231477	-0.133863
804.175000	-0.433692	-1.887369	0.269078	-1.394205	0.315504	-0.475368	-0.384304	-0.298141	0.343834	0.087902	0.395525	-0.553971	-2.192561	0.866496	1.434950	0.274118	0.378404	-0.439246	-2.220262	0.456740	1.405293	0.290654	0.435059	-0.501474	0.346095	29.133914	3.178802	-0.271411	0.232576	-0.133863
804.185000	-0.437498	-1.890355	0.272606	-1.393382	0.319507	-0.480917	-0.384864	-0.298598	0.351965	0.081404	0.394353	-0.558942	-2.283280	0.954643	1.207342	0.306505	0.383637	-0.426713	-2.217629	0.474370	1.406745	0.289345	0.435736	-0.502006	0.348138	29.340607	3.156853	-0.272465	0.233636	-0.133863
804.195000	-0.441341	-1.893333	0.276079	-1.392557	0.323453	-0.486557	-0.387729	-0.296724	0.350297	0.082027	0.398788	-0.561664	-2.293819	0.722054	1.415531	0.241232	0.413323	-0.437152	-2.214996	0.492672	1.408503	0.288055	0.436406	-0.502538	0.350181	29.555338	3.137907	-0.273305	0.234621	-0.133863
804.207000	-0.445961	-1.896873	0.280287	-1.391613	0.328176	-0.493409	-0.386715	-0.298822	0.355291	0.078377	0.397348	-0.562138	-2.274708	1.037741	1.361126	0.268578	0.505658	-0.410983	-2.211827	0.513717	1.410105	0.286480	0.437217	-0.503176	0.352751	29.802030	3.110179	-0.274614	0.235878	-0.133863
804.217000	-0.449786	-1.899870	0.283881	-1.390858	0.332161	-0.499068	-0.387177	-0.297749	0.356716	0.073672	0.408410	-0.561835	-2.227075	0.906887	1.401407	0.266880	0.366296	-0.404108	-2.209184	0.531747	1.411585	0.285197	0.437885	-0.503707	0.354910	30.013514	3.088494	-0.275386	0.236848	-0.133864
804.227000	-0.453646	-1.902808	0.287536	-1.390152	0.336272	-0.504623	-0.386138	-0.297093	0.360565	0.072641	0.405197	-0.565431	-2.061468	1.058000	1.340984	0.224085	0.433571	-0.398588	-2.161230	0.588923	1.416935	0.280745	0.435374	-0.498991	0.881968	30.685066	3.107435	-0.307985	0.204939	-0.079549
804.239000	-0.458268	-1.906347	0.291802	-1.389320	0.341203	-0.511360	-0.378633	-0.296189	0.363824	0.064676	0.411319	-0.566317	-2.028713	0.938520	1.328332	0.276215	0.376887	-0.411355	-2.155937	0.610330	1.417648	0.278884	0.436030	-0.499370	0.887118	30.924869	3.074226	-0.309431	0.206258	-0.079549
804.249000	-0.462079	-1.909288	0.295470	-1.388709	0.345243	-0.517040	-0.376471	-0.295896	0.366028	0.063167	0.412374	-0.569874	-2.025820	1.116808	1.435792	0.222169	0.422527	-0.447307	-2.151522	0.628314	1.418328	0.277372	0.436566	-0.499686	0.891459	31.126431	3.047405	-0.310211	0.207247	-0.079549
804.261000	-0.466548	-1.912827	0.299845	-1.387994	0.350281	-0.523957	-0.373638	-0.295968	0.368084	0.057820	0.412872	-0.572603	-2.140392	1.151999	1.505022	0.226472	0.385878	-0.409677	-2.146219	0.649579	1.419028	0.275549	0.437212	-0.500065	0.896730	31.364523	3.014069	-0.311246	0.208462	-0.079550
804.271000	-0.470288	-1.915836	0.303546	-1.387382	0.354384	-0.529700	-0.373913	-0.294686	0.376365	0.056493	0.415172	-0.569622	-2.046536	1.146885	1.289505	0.214206	0.420511	-0.406701	-2.141796	0.667094	1.419481	0.274039	0.437746	-0.500381	0.901171	31.560472	2.985012	-0.312005	0.209437	-0.079550
804.281000	-0.473956	-1.918775	0.307295	-1.386916	0.358580	-0.535375	-0.373506	-0.293548	0.374623	0.052394	0.411990	-0.572480	-2.059924	1.027649	1.441905	0.183105	0.462909	-0.430748	-2.137369	0.683937	1.419269	0.272490	0.438292	-0.500697	0.905650	31.748383	2.949407	-0.313188	0.210529	-0.079550
804.291000	-0.477658	-1.921680	0.311144	-1.386357	0.362733	-0.541080	-0.370762	-0.292865	0.379408	0.048398	0.417430	-0.576616	-2.134765	1.251317	1.326095	0.169537	0.411665	-0.376512	-2.132939	0.701090	1.419227	0.270964	0.438830	-0.501013	0.910165	31.939987	2.915476	-0.314127	0.211536	-0.079550
804.303000	-0.482067	-1.925172	0.315697	-1.385893	0.367806	-0.548019	-0.369230	-0.292712	0.382131	0.041405	0.417216	-0.574908	-1.946283	1.061007	1.399691	0.170457	0.443279	-0.439037	-2.127620	0.721131	1.418898	0.269125	0.439479	-0.501392	0.915632	32.163426	2.872021	-0.315339	0.212783	-0.079550
804.313000	-0.485745	-1.928035	0.319568	-1.385452	0.372044	-0.553766	-0.366280	-0.291209	0.383634	0.036421	0.424307	-0.577847	-2.119412	1.163032	1.362596	0.233561	0.348198	-0.402142	-2.123184	0.737237	1.418241	0.267599	0.440016	-0.501707	0.920218	32.342500	2.832044	-0.316271	0.213782	-0.079550
804.323000	-0.489387	-1.930916	0.323415	-1.385093	0.376216	-0.559592	-0.364080	-0.291999	0.386966	0.034942	0.421933	-0.576477	-1.780227	1.023986	1.280028	0.194470	0.436425	-0.409223	-2.077608	0.783804	1.419999	0.263174	0.437716	-0.497220	1.414001	32.883986	2.820943	-0.348990	0.185511	-0.029394
804.333000	-0.492981	-1.933797	0.327324	-1.384738	0.380523	-0.565323	-0.359185	-0.290003	0.389573	0.028281	0.423343	-0.574860	-1.938360	1.043620	1.269593	0.219965	0.378654	-0.435249	-2.071579	0.800208	1.418885	0.261429	0.438134	-0.497336	1.420322	33.059068	2.778659	-0.349935	0.186533	-0.029394
804.345000	-0.497317	-1.937311	0.331985	-1.384417	0.385633	-0.572222	-0.354554	-0.288791	0.390290	0.023049	0.422527	-0.581487	-2.042054	0.991219	1.329565	0.197830	0.438384	-0.416416	-2.064339	0.820330	1.417805	0.259357	0.438630	-0.497476	1.427965	33.274404	2.730438	-0.350843	0.187694	-0.029393
804.355000	-0.500853	-1.940188	0.335925	-1.384250	0.389842	-0.578030	-0.352556	-0.288979	0.394216	0.020479	0.420897	-0.579670	-2.046956	1.147449	1.214914	0.171156	0.452403	-0.413433	-2.058306	0.836428	1.416459	0.257607	0.439048	-0.497593	1.434318	33.445821	2.685863	-0.351838	0.188712	-0.029393
804.365000	-0.504315	-1.943079	0.339865	-1.384048	0.393984	-0.583855	-0.350040	-0.288123	0.394862	0.016434	0.430488	-0.581581	-1.759675	0.999024	1.466607	0.184688	0.390331	-0.413952	-2.052269	0.853152	1.415519	0.255904	0.439452	-0.497709	1.440733	33.624733	2.645291	-0.352339	0.189587	-0.029393
804.377000	-0.508554	-1.946592	0.344598	-1.383931	0.399082	-0.590858	-0.343297	-0.288787	0.397810	0.012424	0.431145	-0.580064	-2.013099	1.474585	1.404385	0.174569	0.463538	-0.408571	-2.045022	0.873127	1.414203	0.253858	0.439939	-0.497849	1.448454	33.838308	2.594744	-0.352963	0.190655	-0.029393
804.387000	-0.511960	-1.949423	0.348589	-1.383827	0.403427	-0.596674	-0.343603	-0.286019	0.403909	0.005817	0.437110	-0.580381	-1.934353	1.159629	1.233117	0.137683	0.405746	-0.436059	-2.038989	0.888478	1.412374	0.155900	0.440349	-0.497966	1.454816	34.000778	2.545423	-0.353727	0.191592	-0.029393
804.399000	-0.516050	-1.952899	0.353452	-1.383806	0.408689	-0.603631	-0.343331	-0.284471	0.405860	-0.001170	0.437661	-0.582769	-2.057855	1.517973	1.281419	0.074423	0.401578	-0.369753	-2.031741	0.907941	1.410711	0.008688	0.440828	-0.498106	1.462548	34.208225	2.491467	-0.353970	0.192569	-0.029393
804.409000	-0.519446	-1.955726	0.357488	-1.383879	0.413088	-0.609416	-0.340109	-0.283053	0.404988	-0.005257	0.433921	-0.582429	-1.907010	1.311246	1.456491	0.001835	0.419514	-0.425893	-2.025705	0.923478	1.408876	-0.114389	0.441235	-0.498222	1.468954	34.372922	2.442081	-0.354542	0.193470	-0.029393
804.419000	-0.522777	-1.958533	0.361620	-1.383916	0.417469	-0.615253	-0.339498	-0.285086	0.407022	-0.006492	0.439107	-0.582794	-2.342279	1.371802	1.269912	0.002432	0.335356	-0.417786	-2.048155	0.885958	1.359463	-0.154868	0.437668	-0.494512	1.175059	33.915356	1.945234	-0.306243	0.154022	0.010718
804.431000	-0.526863	-1.961924	0.366546	-1.383980	0.422633	-0.622277	-0.334418	-0.280909	0.413518	-0.015114	0.433690	-0.579986	-1.912293	1.390089	1.164091	-0.100506	0.457460	-0.415909	-1.976906	0.976729	1.402687	-0.322884	0.439397	-0.493920	1.930608	34.969748	2.335026	-0.387168	0.169849	0.016261
804.441000	-0.530161	-1.964696	0.370713	-1.384124	0.426966	-0.628066	-0.331623	-0.279885	0.412439	-0.015923	0.438234	-0.579612	-1.800159	1.344002	1.398858	-0.094343	0.419854	-0.385725	-1.969457	0.992269	1.400272	-0.324854	0.439692	-0.493855	1.938377	35.128624	2.281701	-0.387630	0.170697	0.016261
804.451000	-0.533444	-1.967510	0.374846	-1.384268	0.431306	-0.633838	-0.325738	-0.277286	0.416110	-0.016333	0.435549	-0.582673	-1.844205	1.123387	1.229194	-0.204655	0.447696	-0.400558	-1.962019	1.006789	1.397464	-0.326861	0.439995	-0.493790	1.946013	35.275287	2.224512	-0.388502	0.171637	0.016261
804.461000	-0.536657	-1.970268	0.379027	-1.384486	0.435767	-0.639589	-0.323354	-0.277351	0.419557	-0.021295	0.435109	-0.584985	-1.818927	1.354605	1.256061	-0.207842	0.440128	-0.447189	-1.954577	1.021687	1.394837	-0.328818	0.440286	-0.493725	1.953689	35.426468	2.169102	-0.388827	0.172453	0.016262
804.471000	-0.539870	-1.973063	0.383231	-1.384667	0.440135	-0.645451	-0.319982	-0.274308	0.419006	-0.024294	0.439735	-0.585223	-2.032001	1.223538	1.319949	-0.267747	0.402269	-0.356914	-1.947145	1.035909	1.391746	-0.330819	0.440586	-0.493660	1.961262	35.569561	2.109133	-0.389622	0.173365	0.016262
804.483000	-0.543695	-1.976337	0.388213	-1.385019	0.445420	-0.652496	-0.317247	-0.275521	0.420410	-0.032115	0.435362	-0.580310	-1.877674	1.397819	1.511945	-0.296843	0.458615	-0.422101	-1.938225	1.053119	1.388209	-0.333182	0.440937	-0.493583	1.970352	35.742995	2.038858	-0.390173	0.174351	0.016262
804.493000	-0.546811	-1.979042	0.392505	-1.385368	0.449801	-0.658271	-0.314084	-0.271396	0.427651	-0.036217	0.443919	-0.577789	-1.889255	1.159558	1.154044	-0.325474	0.367127	-0.397986	-1.930800	1.066991	1.384837	-0.335164	0.441230	-0.493518	1.977839	35.881897	1.976124	-0.390762	0.175185	0.016263
804.503000	-0.549939	-1.981802	0.396745	-1.385779	0.454169	-0.664087	-0.308009	-0.273840	0.429347	-0.044217	0.445089	-0.578354	-1.892522	1.460321	1.175202	-0.291831	0.405185	-0.394020	-1.923377	1.080754	1.381500	-0.337123	0.441517	-0.493453	1.985295	36.019487	1.913727	-0.391119	0.175961	0.016263
804.513000	-0.553007	-1.984572	0.401068	-1.386235	0.458632	-0.669840	-0.305505	-0.269753	0.430224	-0.045809	0.446449	-0.578306	-1.814518	1.282921	1.294497	-0.374198	0.386249	-0.462418	-1.980693	1.020686	1.330960	-0.331364	0.440371	-0.493918	1.223099	35.274785	1.388979	-0.309834	0.161461	0.010610
804.523000	-0.556053	-1.987233	0.405391	-1.386741	0.463007	-0.675719	-0.301975	-0.272658	0.432386	-0.052488	0.445596	-0.580452	-1.593170	1.474976	1.294962	-0.339193	0.432766	-0.374588	-1.875711	1.120118	1.370134	-0.342917	0.439514	-0.488940	2.429316	36.448611	1.759785	-0.422067	0.151637	0.062757
804.535000	-0.559719	-1.990492	0.410601	-1.387440	0.468377	-0.682658	-0.296092	-0.268784	0.435964	-0.059245	0.440714	-0.574382	-1.762614	1.464335	1.104619	-0.333182	0.482887	-0.395013	-1.865259	1.136379	1.365267	-0.345491	0.439723	-0.488641	2.439368	36.605094	1.678943	-0.422438	0.152535	0.062758
804.545000	-0.562644	-1.993190	0.414984	-1.388028	0.472877	-0.688394	-0.289979	-0.268817	0.435836	-0.064561	0.444421	-0.575336	-1.823715	1.408953	1.258945	-0.344343	0.397189	-0.427030	-1.856558	1.149576	1.361033	-0.347628	0.439895	-0.488391	2.447635	36.731254	1.609824	-0.422656	0.153260	0.062758
804.557000	-0.566121	-1.996426	0.420241	-1.388846	0.478189	-0.695226	-0.288285	-0.266877	0.437406	-0.070722	0.441988	-0.575708	-1.564477	1.526835	1.257801	-0.314263	0.432736	-0.438414	-1.846118	1.165557	1.356074	-0.350160	0.440093	-0.488092	2.457529	36.884381	1.528080	-0.422584	0.154038	0.062759
804.567000	-0.569008	-1.999044	0.424599	-1.389592	0.482666	-0.700918	-0.281921	-0.265379	0.438933	-0.076820	0.442069	-0.576535	-1.651190	1.456136	1.236109	-0.294655	0.426817	-0.476719	-1.837431	1.178362	1.351829	-0.352279	0.440258	-0.487842	2.465626	37.005840	1.458850	-0.422613	0.154690	0.062760
804.577000	-0.571766	-2.001666	0.428948	-1.390336	0.487071	-0.706760	-0.280244	-0.264759	0.445453	-0.079237	0.444627	-0.580204	-1.846251	1.575079	1.084226	-0.346298	0.412351	-0.365746	-1.828755	1.190763	1.347195	-0.354413	0.440425	-0.487592	2.473591	37.122477	1.385792	-0.422802	0.155362	0.062760
804.587000	-0.574560	-2.004278	0.433354	-1.391212	0.491451	-0.712612	-0.277196	-0.260736	0.443835	-0.084425	0.445294	-0.573171	-1.671062	1.371359	1.357541	-0.345089	0.454369	-0.368643	-1.820077	1.203476	1.342769	-0.356501	0.440582	-0.487343	2.481573	37.242845	1.314783	-0.422503	0.155919	0.062761
804.597000	-0.577308	-2.006899	0.437880	-1.392078	0.495872	-0.718361	-0.273976	-0.262913	0.446172	-0.091457	0.452557	-0.568175	-1.938779	1.749486	1.298217	-0.322048	0.368670	-0.348389	-1.811422	1.215175	1.337674	-0.358631	0.440746	-0.487093	2.489292	37.351059	1.237199	-0.422654	0.156562	0.062761
804.609000	-0.580594	-2.010053	0.443247	-1.393207	0.501256	-0.725169	-0.269048	-0.257876	0.449155	-0.098487	0.450425	-0.566143	-1.602323	1.554800	1.327815	-0.344935	0.417385	-0.444382	-1.801034	1.229634	1.331769	-0.361154	0.440937	-0.486794	2.498573	37.485959	1.146141	-0.422476	0.157260	0.062762
804.619000	-0.583208	-2.012609	0.447749	-1.394180	0.505804	-0.730781	-0.263539	-0.259270	0.450016	-0.101168	0.448231	-0.566844	-2.231990	1.502991	1.066520	-0.265968	0.370966	-0.418441	-1.849573	1.166898	1.276230	-0.355705	0.438847	-0.485748	1.861657	36.716300	0.584625	-0.350801	0.134294	0.072252
804.629000	-0.585824	-2.015201	0.452277	-1.395235	0.510289	-0.736444	-0.262891	-0.256463	0.453351	-0.105968	0.445195	-0.567233	-1.433775	1.720786	1.211446	-0.324380	0.415621	-0.430881	-1.752170	1.256858	1.313755	-0.367270	0.438674	-0.481847	2.918980	37.758414	0.928829	-0.450741	0.132519	0.109549
804.639000	-0.588402	-2.017750	0.456899	-1.396283	0.514775	-0.742159	-0.256514	-0.254080	0.454715	-0.113854	0.440402	-0.567436	-1.723288	1.484400	1.295495	-0.309806	0.477098	-0.412084	-1.742392	1.267605	1.307649	-0.369545	0.438718	-0.481411	2.926926	37.851881	0.843760	-0.450683	0.133086	0.109549
804.649000	-0.590958	-2.020234	0.461437	-1.397462	0.519184	-0.747839	-0.255770	-0.254528	0.455649	-0.120330	0.447615	-0.564307	-1.512658	1.668906	1.192319	-0.277340	0.386104	-0.436744	-1.732603	1.279112	1.301979	-0.371802	0.438757	-0.480976	2.934990	37.954458	0.762996	-0.450440	0.133587	0.109550
804.661000	-0.593968	-2.023280	0.466946	-1.398951	0.524484	-0.754582	-0.248765	-0.250371	0.460945	-0.126767	0.446215	-0.562824	-1.490755	1.376766	1.171144	-0.300898	0.463744	-0.353825	-1.720887	1.291921	1.294663	-0.374523	0.438805	-0.480454	2.944311	38.065572	0.661028	-0.450272	0.134212	0.109551
804.671000	-0.596353	-2.025816	0.471544	-1.400201	0.529043	-0.760191	-0.242793	-0.251381	0.461624	-0.130658	0.444945	-0.559442	-1.757732	1.655665	1.199673	-0.312587	0.468101	-0.409905	-1.711131	1.302551	1.288414	-0.376764	0.438839	-0.480018	2.951980	38.157648	0.574562	-0.449849	0.134661	0.109552
804.683000	-0.599290	-2.028836	0.477149	-1.401809	0.534400	-0.766921	-0.236736	-0.246571	0.464197	-0.135242	0.446981	-0.558350	-1.385104	1.450737	1.198686	-0.353363	0.421289	-0.404456	-1.699434	1.315253	1.281025	-0.379439	0.438875	-0.479496	2.961066	38.267485	0.471874	-0.449193	0.135150	0.109552
804.693000	-0.601580	-2.031293	0.481782	-1.403217	0.538823	-0.772570	-0.230921	-0.248574	0.464885	-0.143768	0.442338	-0.554338	-1.734461	1.704372	1.201131	-0.321964	0.449631	-0.416954	-1.689695	1.325823	1.274808	-0.381665	0.438903	-0.479060	2.968545	38.358837	0.385722	-0.448611	0.135541	0.109553
804.703000	-0.603921	-2.033750	0.486441	-1.404682	0.543299	-0.778069	-0.229350	-0.246598	0.468681	-0.146673	0.448114	-0.551102	-1.190590	1.647611	1.023048	-0.340999	0.359009	-0.394643	-1.679977	1.335733	1.268159	-0.383889	0.438929	-0.478625	2.975767	38.442277	0.295319	-0.448013	0.135910	0.109554
804.715000	-0.606581	-2.036678	0.492009	-1.406508	0.548587	-0.784724	-0.220774	-0.244611	0.471080	-0.154491	0.448458	-0.554788	-1.701904	1.604698	1.087325	-0.320090	0.406907	-0.339038	-1.774314	1.255118	1.209353	-0.375257	0.439181	-0.482269	1.723859	37.437418	-0.311210	-0.327647	0.138715	0.065090
804.725000	-0.608789	-2.039129	0.496703	-1.408066	0.553085	-0.790133	-0.220812	-0.245248	0.472270	-0.155196	0.447495	-0.554876	-1.366144	1.862473	1.196146	-0.357090	0.419238	-0.352621	-1.629925	1.351986	1.242535	-0.390505	0.436525	-0.473367	3.364561	38.570276	-0.000920	-0.472749	0.111082	0.156014
804.737000	-0.611388	-2.041982	0.502380	-1.410059	0.558458	-0.796718	-0.209787	-0.238201	0.475658	-0.161371	0.450221	-0.550220	-1.536242	1.410049	1.076879	-0.374919	0.355773	-0.423081	-1.617093	1.363040	1.233633	-0.393323	0.436413	-0.472623	3.373147	38.658014	-0.115027	-0.471898	0.111453	0.156015
804.747000	-0.613474	-2.044367	0.507180	-1.411721	0.562965	-0.802250	-0.205717	-0.241483	0.474315	-0.171979	0.444686	-0.547165	-1.610922	1.745450	1.098403	-0.372611	0.442668	-0.431723	-1.606409	1.372285	1.226078	-0.395662	0.436318	-0.472003	3.380203	38.731520	-0.211462	-0.471089	0.111732	0.156016
804.757000	-0.615490	-2.046763	0.511969	-1.413426	0.567473	-0.807725	-0.203622	-0.236408	0.477151	-0.176649	0.443151	-0.541687	-1.315512	1.557827	1.061090	-0.364753	0.390655	-0.396431	-1.595744	1.381082	1.218271	-0.398021	0.436226	-0.471383	3.387023	38.799670	-0.310373	-0.470504	0.112042	0.156016
804.769000	-0.617898	-2.049562	0.517705	-1.415677	0.572787	-0.814233	-0.194644	-0.237616	0.476291	-0.184414	0.444705	-0.535852	-1.536668	1.798003	1.061852	-0.332990	0.387892	-0.381080	-1.582963	1.391428	1.209098	-0.400809	0.436104	-0.470639	3.395013	38.878934	-0.427145	-0.469335	0.112298	0.156017
804.779000	-0.619815	-2.051928	0.522462	-1.417544	0.577185	-0.819592	-0.188500	-0.236476	0.480616	-0.188796	0.436986	-0.535516	-1.689225	1.853221	1.064923	-0.418428	0.460680	-0.422950	-1.572325	1.399897	1.201423	-0.403116	0.435997	-0.470019	3.401511	38.943145	-0.524756	-0.468180	0.112454	0.156018
804.791000	-0.622034	-2.054736	0.528177	-1.419852	0.582475	-0.825933	-0.185997	-0.233115	0.482986	-0.200538	0.441746	-0.535756	-1.284145	1.656227	1.136504	-0.358078	0.427121	-0.425643	-1.559571	1.410028	1.192237	-0.405858	0.435862	-0.469275	3.409166	39.019831	-0.641654	-0.466517	0.112565	0.156019
804.801000	-0.623867	-2.057094	0.533018	-1.421845	0.586840	-0.831256	-0.178769	-0.232060	0.484405	-0.204581	0.440459	-0.536657	-1.397491	1.899930	1.112786	-0.370797	0.442769	-0.378897	-1.548946	1.418709	1.184476	-0.408141	0.435747	-0.468655	3.415508	39.086594	-0.740113	-0.465100	0.112640	0.156020
804.811000	-0.625641	-2.059359	0.537883	-1.423899	0.591243	-0.836606	-0.174071	-0.226833	0.486495	-0.211657	0.441419	-0.533556	-1.399892	1.498751	1.119500	-0.424649	0.423520	-0.341749	-1.538350	1.426641	1.176347	-0.410450	0.435637	-0.468035	3.421513	39.144377	-0.842196	-0.463974	0.112763	0.156021
804.823000	-0.627682	-2.062157	0.543740	-1.426455	0.596518	-0.843042	-0.172834	-0.228556	0.486242	-0.216203	0.445725	-0.526618	-1.101188	1.917763	1.233941	-0.425061	0.379495	-0.350925	-1.499923	1.422074	1.151690	-0.414803	0.433165	-0.463135	3.763468	39.054664	-1.103657	-0.485999	0.088016	0.201493
804.833000	-0.629393	-2.064463	0.548607	-1.428691	0.600996	-0.848262	-0.163807	-0.226610	0.491057	-0.227120	0.440195	-0.519322	-0.955196	1.974272	0.947746	-0.350789	0.447806	-0.356565	-1.488499	1.429622	1.143049	-0.417160	0.432930	-0.462335	3.769312	39.107306	-1.207462	-0.484305	0.087995	0.201494
804.845000	-0.631261	-2.067120	0.554526	-1.431403	0.606339	-0.854482	-0.155060	-0.221758	0.492321	-0.232177	0.439624	-0.518324	-1.504864	1.548711	0.877059	-0.389642	0.410101	-0.389737	-1.474812	1.438346	1.132403	-0.420008	0.432650	-0.461374	3.776066	39.166482	-1.334744	-0.482484	0.087996	0.201495
804.855000	-0.632820	-2.069358	0.559461	-1.433781	0.610737	-0.859623	-0.152680	-0.221339	0.493122	-0.239278	0.439583	-0.514953	-1.224411	1.823228	0.928219	-0.376369	0.396895	-0.423612	-1.463428	1.445200	1.123280	-0.422371	0.432413	-0.460573	3.781433	39.210809	-1.443285	-0.480868	0.087959	0.201496
804.867000	-0.634581	-2.071998	0.565453	-1.436697	0.615957	-0.865818	-0.147166	-0.216777	0.496484	-0.243067	0.435071	-0.510366	-1.037383	1.518043	0.837698	-0.433489	0.461829	-0.372547	-1.449781	1.453367	1.112187	-0.425202	0.432126	-0.459612	3.787709	39.263316	-1.574965	-0.478861	0.087884	0.201497
804.877000	-0.635981	-2.074180	0.570399	-1.439196	0.620310	-0.870962	-0.139090	-0.218623	0.495027	-0.250422	0.440553	-0.505816	-1.321121	1.733014	1.021508	-0.354248	0.357840	-0.375715	-1.438433	1.459631	1.102794	-0.427529	0.431879	-0.458812	3.792632	39.300590	-1.686165	-0.476857	0.087737	0.201498
804.887000	-0.637311	-2.076354	0.575406	-1.441714	0.624692	-0.876028	-0.135329	-0.219000	0.495550	-0.253109	0.435283	-0.502673	-1.387247	1.983822	0.972780	-0.368633	0.447199	-0.371477	-1.427100	1.465739	1.093378	-0.429855	0.431631	-0.458011	3.797391	39.335982	-1.797595	-0.474824	0.087580	0.201499
804.899000	-0.638904	-2.078885	0.581410	-1.444846	0.629914	-0.881970	-0.130359	-0.212260	0.497752	-0.256472	0.433422	-0.501462	-1.158519	1.488735	0.967219	-0.373749	0.402345	-0.404088	-1.413523	1.472685	1.081748	-0.432670	0.431337	-0.457050	3.802827	39.373864	-1.934559	-0.472656	0.087430	0.201500
804.909000	-0.640113	-2.080993	0.586329	-1.447501	0.634297	-0.886953	-0.125193	-0.215489	0.498462	-0.265291	0.430797	-0.499972	-1.029090	1.907288	1.009949	-0.407376	0.427924	-0.430243	-1.402205	1.478947	1.072010	-0.434957	0.431078	-0.455936	3.807398	39.411111	-2.043809	-0.470210	0.087160	0.201501
804.919000	-0.641345	-2.083071	0.591298	-1.450204	0.638622	-0.891893	-0.117504	-0.213171	0.502585	-0.273895	0.427479	-0.497370	-1.379088	1.657794	0.906495	-0.355201	0.449753	-0.384452	-1.486458	1.399027	1.015709	-0.427156	0.431132	-0.458557	2.690845	38.423424	-2.605605	-0.364172	0.089929	0.161802
804.931000	-0.642685	-2.085630	0.597311	-1.453530	0.643631	-0.897856	-0.109966	-0.211757	0.505042	-0.282358	0.432662	-0.492486	-1.358264	1.757606	0.836168	-0.394567	0.418939	-0.391957	-1.354293	1.467394	1.029902	-0.441583	0.428211	-0.448945	4.106583	39.197937	-2.475565	-0.486167	0.062919	0.245307
804.943000	-0.643943	-2.088163	0.603394	-1.456940	0.648784	-0.903760	-0.104850	-0.210493	0.506898	-0.293913	0.432210	-0.487996	-1.126048	1.845956	0.899148	-0.397640	0.422268	-0.347962	-1.339934	1.474332	1.016889	-0.444415	0.427768	-0.447092	4.111496	39.236781	-2.613193	-0.483369	0.062570	0.245309
804.953000	-0.644970	-2.090266	0.608544	-1.459864	0.653107	-0.908646	-0.098381	-0.204682	0.507119	-0.300741	0.429229	-0.483349	-1.297885	1.642719	0.777993	-0.413394	0.447168	-0.325262	-1.328006	1.479181	1.005615	-0.446772	0.427396	-0.445547	4.115133	39.257988	-2.732109	-0.481005	0.062263	0.245310
804.965000	-0.646060	-2.092766	0.614650	-1.463467	0.658364	-0.914309	-0.093960	-0.206154	0.507083	-0.308972	0.428150	-0.479534	-1.079838	1.976171	0.831678	-0.387939	0.363331	-0.343835	-1.313698	1.485156	0.992072	-0.449553	0.426940	-0.443694	4.119421	39.285306	-2.874958	-0.477656	0.061779	0.245311
804.975000	-0.646956	-2.094799	0.619689	-1.466618	0.662704	-0.919086	-0.086863	-0.202991	0.506551	-0.314918	0.419914	-0.473301	-0.773553	1.771588	0.923973	-0.385627	0.413255	-0.377147	-1.301782	1.490259	0.981065	-0.451849	0.426555	-0.442150	4.122921	39.309554	-2.991252	-0.474626	0.061316	0.245312
804.987000	-0.647923	-2.097234	0.625796	-1.470483	0.667778	-0.924703	-0.076037	-0.197910	0.507999	-0.317587	0.419950	-0.472114	-1.221708	1.477875	0.778322	-0.399525	0.368537	-0.335484	-1.287507	1.495943	0.967650	-0.454568	0.426083	-0.440296	4.126825	39.333378	-3.132834	-0.470617	0.060666	0.245313
804.997000	-0.648677	-2.099279	0.630932	-1.473764	0.671966	-0.929415	-0.072712	-0.201249	0.509855	-0.323392	0.417842	-0.466844	-1.042072	1.977834	0.841135	-0.384450	0.421034	-0.303621	-1.275622	1.500606	0.956344	-0.456834	0.425689	-0.438752	4.129944	39.352354	-3.252072	-0.467270	0.060111	0.245314
805.007000	-0.649357	-2.101242	0.636020	-1.477007	0.676073	-0.934093	-0.065678	-0.199262	0.512121	-0.329746	0.420977	-0.458226	-1.075782	1.937198	0.773069	-0.408619	0.388791	-0.344900	-1.263740	1.505455	0.945211	-0.459103	0.425295	-0.437208	4.133026	39.373560	-3.369601	-0.463961	0.059557	0.245315
805.019000	-0.650085	-2.103640	0.642128	-1.481029	0.681054	-0.939528	-0.058372	-0.192455	0.512114	-0.337456	0.422513	-0.454904	-1.285214	1.447569	0.693288	-0.418144	0.427662	-0.365936	-1.355667	1.426956	0.889117	-0.451054	0.425953	-0.440707	2.879455	38.393549	-3.929922	-0.347049	0.070803	0.189153
805.029000	-0.650623	-2.105581	0.647304	-1.484421	0.685214	-0.944028	-0.053344	-0.195451	0.514966	-0.345358	0.416598	-0.448665	-1.213377	1.906395	0.734358	-0.419652	0.466725	-0.383427	-1.218324	1.481574	0.896782	-0.465467	0.422278	-0.429832	4.378755	39.013067	-3.860269	-0.474188	0.036067	0.286771
805.041000	-0.651172	-2.107946	0.653460	-1.488541	0.690207	-0.949354	-0.047324	-0.193130	0.514809	-0.354643	0.419085	-0.444335	-0.995777	1.944625	0.699505	-0.448636	0.395033	-0.352422	-1.203512	1.485999	0.882459	-0.468202	0.421673	-0.427665	4.381537	39.024550	-4.008106	-0.470051	0.035327	0.286772
805.051000	-0.651613	-2.109831	0.658683	-1.492111	0.694417	-0.953813	-0.041498	-0.188285	0.516662	-0.363926	0.414101	-0.440543	-0.877107	1.537105	0.766042	-0.432940	0.466495	-0.368400	-1.191201	1.488897	0.870075	-0.470483	0.421168	-0.425860	4.383466	39.024663	-4.135710	-0.466624	0.034699	0.286773
805.061000	-0.652028	-2.111770	0.663831	-1.495748	0.698535	-0.958252	-0.034338	-0.191201	0.514682	-0.370049	0.417184	-0.436030	-0.722460	1.952257	0.881459	-0.396227	0.343753	-0.352586	-1.178884	1.492240	0.858110	-0.472713	0.420652	-0.424055	4.385471	39.030117	-4.259190	-0.462649	0.033961	0.286774
805.073000	-0.652384	-2.113991	0.670060	-1.500270	0.703549	-0.963503	-0.025556	-0.189590	0.517656	-0.374917	0.413549	-0.428534	-0.667886	2.075160	0.735702	-0.411193	0.355952	-0.336434	-1.164127	1.495782	0.843403	-0.475379	0.420030	-0.421888	4.387595	39.031030	-4.410810	-0.457767	0.033041	0.286775
805.083000	-0.652609	-2.115843	0.675196	-1.504115	0.707603	-0.967765	-0.019778	-0.182808	0.516880	-0.378192	0.408510	-0.421631	-0.695688	1.488936	0.770885	-0.404980	0.379966	-0.347343	-1.151838	1.498732	0.831213	-0.477586	0.419508	-0.420083	4.389272	39.031771	-4.536503	-0.453535	0.032235	0.286776
805.095000	-0.652750	-2.118055	0.681400	-1.508748	0.712509	-0.972777	-0.012664	-0.185913	0.518976	-0.383778	0.408610	-0.415249	-0.650293	1.973721	0.759523	-0.415126	0.364788	-0.379427	-1.137115	1.501743	0.816372	-0.480233	0.418881	-0.417916	4.390980	39.026328	-4.689433	-0.448455	0.031257	0.286777
805.105000	-0.652842	-2.119904	0.686587	-1.512591	0.716537	-0.976929	-0.005325	-0.182848	0.521551	-0.389421	0.397538	-0.417679	-0.210000	1.880224	0.652699	-0.433330	0.495402	-0.323113	-0.424865	1.503889	0.803703	-0.482449	0.418359	-0.416111	4.392189	39.017438	-4.819843	-0.444326	0.030455	0.286778
805.115000	-0.652838	-2.121696	0.691833	-1.516541	0.720651	-0.980993	0.003072	-0.178052	0.524112	-0.398288	0.401356	-0.413746	0.056538	1.319442	0.485425	-0.439388	0.404341	-0.350549	0.492481	1.505998	0.790993	-0.484661	0.417836	-0.414305	4.393309	39.008110	-4.950655	-0.440155	0.029641	0.286778
805.127000	-0.652751	-2.123835	0.698144	-1.521345	0.725470	-0.985867	0.008101	-0.181236	0.523305	-0.410933	0.394418	-0.409273	1.227795	1.828669	0.536230	-0.431363	0.435419	-0.351174	1.567313	1.469039	0.750040	-0.488409	0.415206	-0.408382	4.583097	38.528399	-5.358028	-0.447961	0.007942	0.325383
805.137000	-0.652639	-2.125666	0.703414	-1.525435	0.729419	-0.989965	0.016519	-0.179852	0.525013	-0.419049	0.399745	-0.399684	1.028343	1.716364	0.453081	-0.449457	0.319665	-0.362848	1.831052	1.470993	0.737113	-0.490573	0.414576	-0.406333	4.583997	38.520801	-5.488508	-0.443451	0.007039	0.325384
805.149000	-0.652445	-2.127754	0.709729	-1.530517	0.734107	-0.994727	0.019213	-0.174984	0.524131	-0.428845	0.394431	-0.392933	1.359406	1.548630	0.450344	-0.398474	0.397584	-0.337925	1.846942	1.472701	0.721294	-0.493166	0.413820	-0.403875	4.584768	38.504067	-5.648108	-0.438011	0.005940	0.325385
805.159000	-0.652226	-2.129483	0.714906	-1.534880	0.737958	-0.998675	0.025977	-0.176675	0.523522	-0.433043	0.395390	-0.386598	1.460348	1.675923	0.576417	-0.379845	0.422648	-0.350940	1.860189	1.474507	0.708594	-0.495242	0.413173	-0.401827	4.585475	38.494696	-5.776364	-0.432564	0.004847	0.325386
805.171000	-0.651849	-2.131615	0.721140	-1.540103	0.742601	-1.003300	0.034304	-0.174419	0.525102	-0.434344	0.394062	-0.381019	1.800758	1.670370	0.589108	-0.405680	0.432653	-0.308026	1.876077	1.476572	0.693310	-0.497717	0.412393	-0.399369	4.586212	38.482239	-5.930705	-0.425855	0.003500	0.325387
805.181000	-0.651498	-2.133381	0.726376	-1.544520	0.746533	-1.007024	0.040801	-0.173382	0.525777	-0.439584	0.389229	-0.378306	1.846988	1.905862	0.515196	-0.464499	0.460734	-0.330019	1.889310	1.478220	0.680268	-0.499817	0.411750	-0.397320	4.586756	38.470973	-6.062324	-0.420667	0.002450	0.325387
805.193000	-0.650882	-2.135466	0.732706	-1.549844	0.751287	-1.011468	0.049746	-0.172175	0.525842	-0.450794	0.391919	-0.369802	1.537738	1.798333	0.542851	-0.432887	0.313433	-0.317668	1.905179	1.480042	0.664624	-0.502303	0.410972	-0.394862	4.587279	38.455594	-6.220202	-0.414073	0.001119	0.325388
805.203000	-0.650387	-2.137221	0.738016	-1.554365	0.755168	-1.015147	0.055987	-0.172049	0.525179	-0.458688	0.384168	-0.363694	1.499892	1.981907	0.540249	-0.460220	0.395089	-0.344995	1.918396	1.481506	0.651743	-0.504356	0.410319	-0.392814	4.587627	38.442139	-6.350235	-0.408376	-0.000030	0.325389
805.213000	-0.649785	-2.138935	0.743241	-1.558969	0.759017	-1.018824	0.061090	-0.169907	0.524773	-0.468022	0.379877	-0.358963	1.554329	2.138798	0.499053	-0.413107	0.389915	-0.308026	1.931599	1.482583	0.638463	-0.506403	0.409666	-0.390765	4.587803	38.424041	-6.484190	-0.402622	-0.001194	0.325390
805.223000	-0.649122	-2.140626	0.748481	-1.563758	0.762840	-1.022391	0.066718	-0.163362	0.526220	-0.472736	0.371399	-0.353975	1.793949	1.486411	0.441943	-0.405265	0.434008	-0.295432	1.963704	1.438457	0.596681	-0.509930	0.406974	-0.384685	4.811419	37.866868	-6.897161	-0.412855	-0.023709	0.367279
805.235000	-0.648278	-2.142581	0.754832	-1.569506	0.767316	-1.026594	0.076025	-0.167018	0.526280	-0.473169	0.374461	-0.343107	1.836413	1.816269	0.516965	-0.444022	0.356418	-0.328054	1.980054	1.438411	0.580162	-0.512333	0.406057	-0.381910	4.811096	37.834259	-7.060472	-0.405497	-0.025210	0.367279
805.245000	-0.647470	-2.144205	0.760131	-1.574301	0.771034	-1.029988	0.083047	-0.165218	0.526707	-0.478170	0.371455	-0.335537	1.571469	1.794831	0.402020	-0.506035	0.383632	-0.346659	1.993698	1.439053	0.566672	-0.514347	0.405295	-0.379598	4.811051	37.815237	-7.193846	-0.399500	-0.026432	0.367280
805.255000	-0.646616	-2.145785	0.765453	-1.579109	0.774706	-1.033399	0.087923	-0.162157	0.528605	-0.487911	0.374667	-0.336281	1.644601	1.856318	0.320673	-0.482846	0.377729	-0.276865	2.007326	1.439258	0.552975	-0.516354	0.404532	-0.377286	4.810825	37.790983	-7.329260	-0.393426	-0.027670	0.367280
805.265000	-0.645676	-2.147444	0.770715	-1.583962	0.778432	-1.036641	0.094849	-0.161315	0.528208	-0.498747	0.365365	-0.325494	1.909135	1.539607	0.343833	-0.475204	0.440359	-0.337071	2.020945	1.439207	0.539199	-0.518373	0.403771	-0.374974	4.810479	37.763653	-7.465443	-0.387479	-0.028885	0.367281
805.275000	-0.644687	-2.148997	0.775905	-1.588949	0.782118	-1.039853	0.103901	-0.161925	0.527565	-0.510083	0.367349	-0.321574	1.664882	1.815575	0.427428	-0.457817	0.384151	-0.347388	2.034571	1.439514	0.525790	-0.519152	0.402997	-0.372662	4.810225	37.740610	-7.598019	-0.380717	-0.030248	0.367281
805.285000	-0.643606	-2.150626	0.781191	-1.594112	0.785726	-1.043030	0.109330	-0.160006	0.527234	-0.515646	0.361442	-0.318627	1.635601	1.655531	0.457271	-0.429684	0.401656	-0.303635	2.048185	1.439452	0.512186	-0.519564	0.402218	-0.370350	4.809821	37.713155	-7.732518	-0.373712	-0.031657	0.367282
805.295000	-0.642498	-2.152233	0.786443	-1.599306	0.789336	-1.046189	0.115172	-0.155650	0.529354	-0.514826	0.359985	-0.311924	1.765232	1.421556	0.271342	-0.450246	0.436201	-0.339184	2.061808	1.439742	0.498650	-0.519942	0.401433	-0.368038	4.809530	37.689909	-7.866343	-0.366348	-0.033129	0.367282
805.307000	-0.641054	-2.154094	0.792817	-1.605642	0.793654	-1.049888	0.123557	-0.159802	0.525812	-0.519715	0.354938	-0.305277	1.684071	1.829834	0.411871	-0.445983	0.424544	-0.275732	2.078131	1.439340	0.482138	-0.520410	0.400494	-0.365264	4.808888	37.653037	-8.029586	-0.357653	-0.034869	0.367283
805.317000	-0.639779	-2.155718	0.798178	-1.610832	0.797196	-1.052895	0.128560	-0.158237	0.527418	-0.527661	0.358016	-0.297778	2.087254	1.888460	0.267869	-0.449926	0.367713	-0.290270	2.091743	1.439307	0.468336	-0.520829	0.399717	-0.362952	4.808458	37.625926	-8.166032	-0.350730	-0.036257	0.367283
805.327000	-0.638456	-2.157263	0.803536	-1.616165	0.800732	-1.055842	0.136741	-0.157492	0.527677	-0.537969	0.352889	-0.288042	2.072307	1.848783	0.169363	-0.493991	0.375898	-0.329568	2.125422	1.385534	0.421138	-0.522835	0.396806	-0.356259	5.047255	36.960898	-8.628217	-0.361265	-0.059710	0.412230
805.337000	-0.637035	-2.158847	0.808786	-1.621530	0.804256	-1.058766	0.145537	-0.151997	0.527363	-0.549718	0.347115	-0.285261	1.779802	1.379401	0.242241	-0.445429	0.433477	-0.269064	2.139511	1.385236	0.407467	-0.523157	0.395906	-0.353664	5.046853	36.935944	-8.760361	-0.353404	-0.061265	0.412230
805.347000	-0.635581	-2.160365	0.814012	-1.627056	0.807748	-1.061524	0.151546	-0.153635	0.524822	-0.555480	0.346322	-0.275805	1.844278	1.548640	0.247616	-0.412295	0.380955	-0.310199	2.153589	1.384506	0.393478	-0.523472	0.395005	-0.351069	5.046317	36.905824	-8.895640	-0.345457	-0.062832	0.412230
805.357000	-0.634031	-2.161888	0.819262	-1.632660	0.811143	-1.064251	0.157118	-0.154013	0.523923	-0.554831	0.344106	-0.272842	1.978383	1.699080	0.359008	-0.462647	0.410268	-0.255572	2.167680	1.384262	0.379865	-0.523738	0.394096	-0.348474	5.045943	36.881515	-9.027212	-0.336977	-0.064488	0.412231
805.369000	-0.632142	-2.163733	0.825544	-1.639354	0.815291	-1.067415	0.165228	-0.154456	0.525227	-0.560910	0.339939	-0.261934	2.164902	1.947173	0.236753	-0.505985	0.410929	-0.307300	2.184579	1.383586	0.363343	-0.524076	0.393008	-0.345360	5.045370	36.847771	-9.186926	-0.327008	-0.066433	0.412231
805.379000	-0.630373	-2.165244	0.830842	-1.644983	0.818696	-1.069996	0.173918	-0.147981	0.523219	-0.569115	0.332156	-0.258378	1.807914	1.394280	0.256592	-0.494400	0.448495	-0.252627	2.198662	1.382993	0.349481	-0.524386	0.392108	-0.342765	5.044900	36.819287	-9.320949	-0.319006	-0.067993	0.412231
805.389000	-0.628618	-2.166704	0.836029	-1.650590	0.822069	-1.072460	0.178881	-0.151929	0.522545	-0.580468	0.335980	-0.250449	1.933557	1.843181	0.343568	-0.467491	0.310186	-0.297519	2.212740	1.382238	0.335688	-0.524646	0.391199	-0.340170	5.044370	36.788865	-9.454295	-0.310473	-0.069644	0.412231
805.401000	-0.626490	-2.168523	0.842272	-1.657675	0.825988	-1.075385	0.185010	-0.148103	0.523307	-0.587865	0.324904	-0.242434	2.399842	1.707419	0.386303	-0.455670	0.418394	-0.347480	2.229650	1.381950	0.319629	-0.524889	0.390097	-0.337056	5.043931	36.759752	-9.609459	-0.299481	-0.071746	0.412231
805.411000	-0.624541	-2.169986	0.847582	-1.663658	0.829275	-1.077739	0.194071	-0.148971	0.526002	-0.590174	0.324760	-0.234948	2.059173	1.765076	0.083182	-0.485812	0.411722	-0.318260	2.243725	1.381062	0.305816	-0.525088	0.389179	-0.334461	5.043373	36.727746	-9.742999	-0.290293	-0.073500	0.412231
805.423000	-0.622152	-2.171770	0.853932	-1.670778	0.833150	-1.080571	0.197544	-0.145657	0.524464	-0.590780	0.323380	-0.231626	2.110371	1.449469	-0.056050	-0.521486	0.374106	-0.226877	2.261271	1.318947	0.253334	-0.525167	0.386781	-0.329128	5.103491	35.968590	-10.255528	-0.281371	-0.091610	0.443675
805.433000	-0.620107	-2.173226	0.859216	-1.676687	0.836318	-1.082877	0.204634	-0.149225	0.523758	-0.600189	0.325364	-0.219149	2.136237	1.926603	0.030143	-0.493567	0.381777	-0.279134	2.275332	1.318015	0.239451	-0.525317	0.385785	-0.326335	5.103338	35.943077	-10.386516	-0.272228	-0.093329	0.443675
805.443000	-0.617978	-2.174634	0.864524	-1.682677	0.839530	-1.085037	0.213345	-0.146696	0.524183	-0.612473	0.317611	-0.215814	1.927211	1.807380	-0.042798	-0.458350	0.404985	-0.216287	2.289380	1.316448	0.225128	-0.525460	0.384788	-0.323542	5.103031	35.909963	-10.521831	-0.263019	-0.095056	0.443675
805.455000	-0.615382	-2.176383	0.870683	-1.690184	0.843309	-1.087564	0.218620	-0.144248	0.522542	-0.618230	0.317950	-0.204804	2.067541	1.606277	-0.116664	-0.429203	0.354074	-0.279724	2.306240	1.314593	0.208238	-0.525564	0.383580	-0.320191	5.102688	35.870529	-10.681283	-0.251231	-0.097245	0.443675
805.465000	-0.613109	-2.177771	0.875892	-1.696501	0.846514	-1.089595	0.226377	-0.140241	0.519516	-0.619495	0.313280	-0.197089	2.056294	1.053384	0.025278	-0.441404	0.325364	-0.211363	2.320296	1.313229	0.194384	-0.525587	0.382564	-0.317398	5.102480	35.839831	-10.811981	-0.240722	-0.099177	0.443674
805.475000	-0.610802	-2.179217	0.881057	-1.702635	0.849609	-1.091500	0.232696	-0.147214	0.517121	-0.621739	0.302625	-0.186813	1.963578	1.745250	0.151632	-0.481688	0.414919	-0.273388	2.334364	1.312185	0.180761	-0.525661	0.381557	-0.314605	5.102403	35.812983	-10.940410	-0.230758	-0.101003	0.443674
805.485000	-0.608399	-2.180673	0.886292	-1.708848	0.852662	-1.093362	0.238659	-0.144275	0.517026	-0.630274	0.304936	-0.179519	1.969756	1.666007	0.092210	-0.514025	0.281950	-0.287512	2.348433	1.311058	0.166955	-0.525742	0.380553	-0.311812	5.102348	35.785133	-11.070642	-0.220877	-0.102807	0.443674
805.495000	-0.606006	-2.182160	0.891456	-1.715101	0.855685	-1.095150	0.245743	-0.145026	0.517772	-0.643314	0.293157	-0.179307	2.158575	1.895743	-0.085023	-0.486391	0.427928	-0.179133	2.362512	1.310235	0.153396	-0.525765	0.379540	-0.309019	5.102411	35.760918	-11.198438	-0.210365	-0.104708	0.443673
805.505000	-0.603457	-2.183610	0.896596	-1.721707	0.858619	-1.096856	0.254134	-0.139390	0.518800	-0.651280	0.297338	-0.165115	2.234942	1.322409	-0.185463	-0.399299	0.343304	-0.284933	2.376590	1.309331	0.139896	-0.525731	0.378517	-0.306226	5.102469	35.735735	-11.325649	-0.199245	-0.106704	0.443672
805.517000	-0.600392	-2.185277	0.902783	-1.729558	0.862148	-1.098762	0.262200	-0.142022	0.515462	-0.651186	0.293547	-0.159250	2.327099	1.675869	0.026614	-0.473093	0.352274	-0.296251	1.963590	1.360647	0.192597	-0.485217	0.394338	-0.344774	-0.004940	36.336549	-10.801782	0.247098	0.072193	0.000003
805.527000	-0.597724	-2.186724	0.907908	-1.736047	0.865044	-1.100364	0.268083	-0.141964	0.515952	-0.655936	0.289809	-0.159348	2.082936	1.568308	-0.024469	-0.499295	0.404376	-0.158099	2.400248	1.243408	0.073651	-0.524618	0.375338	-0.298618	5.070921	34.926530	-11.963673	-0.167732	-0.123270	0.467280
805.537000	-0.594998	-2.188174	0.913094	-1.742575	0.867905	-1.101875	0.272508	-0.143168	0.517088	-0.665128	0.293230	-0.144393	2.551236	1.786910	-0.105949	-0.481535	0.329401	-0.314695	2.414045	1.241826	0.059757	-0.524521	0.374259	-0.295676	5.071442	34.901162	-12.091389	-0.156777	-0.125186	0.467279
805.547000	-0.592244	-2.189602	0.918252	-1.749274	0.870761	-1.103267	0.281009	-0.138711	0.511804	-0.668227	0.281180	-0.139720	2.320720	1.489711	0.018706	-0.509121	0.403202	-0.257991	2.427852	1.240533	0.046112	-0.524364	0.373170	-0.292735	5.072083	34.879258	-12.216644	-0.145167	-0.127200	0.467279
805.559000	-0.588808	-2.191258	0.924382	-1.757450	0.874124	-1.104909	0.287825	-0.140830	0.510839	-0.672858	0.282213	-0.132891	2.396320	1.583828	-0.028837	-0.434944	0.354068	-0.208970	2.444417	1.238650	0.029794	-0.524128	0.371858	-0.289205	5.072804	34.849001	-12.366418	-0.130734	-0.129688	0.467277
805.569000	-0.585911	-2.192659	0.929480	-1.764191	0.876935	-1.106156	0.296833	-0.140427	0.510433	-0.672425	0.275896	-0.123007	2.384411	1.724943	-0.113393	-0.535910	0.366967	-0.216012	2.458242	1.237801	0.016620	-0.523898	0.370761	-0.286263	5.073652	34.832425	-12.487038	-0.118352	-0.131803	0.467277
805.581000	-0.582294	-2.194338	0.935540	-1.772225	0.880223	-1.107568	0.305196	-0.138870	0.508858	-0.685318	0.269361	-0.113866	2.232756	1.515362	-0.118765	-0.521590	0.401017	-0.262516	2.474821	1.236111	0.000506	-0.523699	0.369458	-0.282734	5.074548	34.804480	-12.634798	-0.104304	-0.134191	0.467275
805.591000	-0.579183	-2.195682	0.940627	-1.779104	0.882905	-1.108640	0.309879	-0.136130	0.507518	-0.696279	0.269882	-0.104702	2.236922	1.255091	-0.281235	-0.535276	0.350081	-0.235233	2.488644	1.234803	-0.012833	-0.523497	0.368367	-0.279792	5.075375	34.782387	-12.757050	-0.092217	-0.136232	0.467274
805.601000	-0.576047	-2.197093	0.945728	-1.786229	0.885559	-1.109659	0.315946	-0.138650	0.506159	-0.702057	0.263867	-0.100870	2.283525	1.369469	-0.242218	-0.445933	0.325989	-0.225126	2.502467	1.233285	-0.026388	-0.523216	0.367264	-0.276851	5.076207	34.757796	-12.881431	-0.079280	-0.138404	0.467273
805.613000	-0.572202	-2.198798	0.951822	-1.794676	0.888681	-1.110867	0.324236	-0.139747	0.503830	-0.702959	0.259390	-0.090374	2.389060	1.678099	-0.195093	-0.454620	0.385588	-0.176188	2.519080	1.232463	-0.041805	-0.522843	0.365937	-0.273321	5.077497	34.740241	-13.022331	-0.063371	-0.141053	0.467272
805.623000	-0.568962	-2.200187	0.956881	-1.801687	0.891219	-1.111681	0.327798	-0.140022	0.502988	-0.703805	0.260489	-0.082386	2.626450	1.608795	-0.339149	-0.533165	0.329875	-0.193401	2.522146	1.166192	-0.092508	-0.521141	0.364160	-0.269312	4.992723	33.946238	-13.512512	-0.038096	-0.152554	0.485815
805.633000	-0.565635	-2.201543	0.961869	-1.808746	0.893778	-1.112467	0.335609	-0.137561	0.498647	-0.717419	0.255819	-0.072782	2.396896	1.573240	-0.182238	-0.438663	0.323339	-0.242122	2.535558	1.164728	-0.105728	-0.520754	0.363010	-0.266254	4.994335	33.930764	-13.630089	-0.025030	-0.154675	0.485814
805.643000	-0.562166	-2.202878	0.966779	-1.816039	0.896299	-1.113186	0.341664	-0.134700	0.497625	-0.720475	0.248262	-0.069297	2.455808	1.113710	-0.156126	-0.398576	0.427783	-0.166954	2.548964	1.162914	-0.119496	-0.520291	0.361848	-0.263195	4.995886	33.911085	-13.746545	-0.011144	-0.156919	0.485812
805.653000	-0.558673	-2.204270	0.971759	-1.823301	0.898755	-1.113782	0.346743	-0.139711	0.497167	-0.721217	0.251016	-0.057198	2.401792	1.492808	-0.273762	-0.449440	0.342762	-0.256590	2.562394	1.161953	-0.133306	-0.519792	0.360683	-0.260137	4.997716	33.901624	-13.858956	0.003138	-0.159210	0.485811
805.663000	-0.555156	-2.205662	0.976764	-1.830455	0.901239	-1.114366	0.352483	-0.139937	0.497207	-0.727026	0.240331	-0.053018	2.009046	1.560153	-0.315241	-0.467065	0.391665	-0.198046	2.575816	1.160180	-0.147873	-0.519390	0.359534	-0.257079	4.999452	33.882445	-13.978804	0.016367	-0.161318	0.485810
805.675000	-0.550858	-2.207309	0.982764	-1.839157	0.904123	-1.114927	0.358303	-0.141204	0.494939	-0.740616	0.238377	-0.042554	2.322222	1.697516	-0.431395	-0.447642	0.397637	-0.175794	2.591942	1.158843	-0.164640	-0.518841	0.358147	-0.253409	5.001772	33.868898	-14.115616	0.032957	-0.163942	0.485808
805.685000	-0.547257	-2.208679	0.987694	-1.846651	0.906551	-1.115282	0.364338	-0.137049	0.491002	-0.743993	0.234239	-0.035871	2.497299	1.195845	-0.294801	-0.426479	0.324619	-0.126702	2.605388	1.157888	-0.178476	-0.518320	0.356982	-0.250351	5.003799	33.859503	-14.228278	0.047476	-0.166226	0.485806
805.695000	-0.543499	-2.210070	0.992516	-1.854128	0.908846	-1.115603	0.373105	-0.141177	0.487018	-0.743043	0.228419	-0.026595	2.360292	1.658158	-0.241372	-0.526638	0.336196	-0.125014	2.618836	1.156927	-0.192122	-0.517755	0.355811	-0.247293	5.005858	33.850041	-14.339078	0.062456	-0.168573	0.485804
805.707000	-0.539082	-2.211713	0.998373	-1.863091	0.911536	-1.115850	0.379693	-0.137795	0.486423	-0.748833	0.221348	-0.015695	2.978674	1.256192	-0.221483	-0.479322	0.391427	-0.122595	2.634983	1.155943	-0.208224	-0.517087	0.354409	-0.243623	5.008421	33.840725	-14.469342	0.080332	-0.171353	0.485802
805.717000	-0.535177	-2.213132	1.003294	-1.870519	0.913846	-1.115953	0.393191	-0.141087	0.485892	-0.760124	0.221250	-0.007937	2.412529	1.505162	-0.454895	-0.518998	0.342183	-0.123667	2.409990	1.254826	-0.141493	-0.494714	0.364169	-0.222190	2.173038	35.026753	-13.792007	0.329016	-0.057223	0.209260
805.729000	-0.530461	-2.214823	1.009150	-1.879687	0.916488	-1.115922	0.396904	-0.138357	0.484132	-0.762280	0.215073	0.008019	2.496083	1.103865	-0.588582	-0.444081	0.321781	-0.052291	2.649992	1.089177	-0.275832	-0.513866	0.351373	0.069203	4.875757	33.055215	-15.079519	0.131651	-0.182866	0.498998
805.739000	-0.526405	-2.216234	1.013960	-1.887358	0.918567	-1.115870	0.401856	-0.143415	0.479704	-0.762087	0.208325	0.016698	2.634411	1.627254	-0.449581	-0.446181	0.436635	0.130265	2.662902	1.088484	-0.289426	-0.513090	0.350156	0.301430	4.878826	33.057744	-15.183057	0.147738	-0.185293	0.498996
805.749000	-0.522384	-2.217671	1.018760	-1.894945	0.920687	-1.115662	0.408459	-0.142649	0.476431	-0.767537	0.209788	0.021757	2.531513	1.557822	-0.317873	-0.493473	0.340788	0.129405	2.675825	1.088223	-0.302846	-0.512352	0.348946	0.334227	4.882064	33.065445	-15.284877	0.163424	-0.187635	0.498994
805.759000	-0.518289	-2.219076	1.023511	-1.902547	0.922779	-1.115446	0.415800	-0.141781	0.474491	-0.777592	0.203916	0.023222	2.355674	1.503394	-0.450922	-0.482797	0.340456	0.193540	2.688743	1.087555	-0.316205	-0.511613	0.347738	0.337346	4.885244	33.068264	-15.386097	0.179121	-0.189967	0.498992
805.771000	-0.513262	-2.220791	1.029103	-1.912019	0.925197	-1.115154	0.419578	-0.138509	0.471174	-0.783258	0.203416	0.032277	2.814382	1.055241	-0.426540	-0.451682	0.334152	0.219580	2.704260	1.087213	-0.331882	-0.510607	0.346271	0.341089	4.889231	33.077162	-15.504086	0.199231	-0.192952	0.498989
805.781000	-0.509048	-2.222191	1.033818	-1.919875	0.927144	-1.114742	0.428619	-0.142396	0.470407	-0.780666	0.195110	0.041178	2.617681	1.221933	-0.440516	-0.435644	0.333887	0.220262	2.717195	1.086892	-0.344946	-0.509752	0.345047	0.344208	4.892611	33.084142	-15.602402	0.216175	-0.195453	0.498987
805.791000	-0.504729	-2.223664	1.038485	-1.927637	0.929042	-1.114329	0.435428	-0.144866	0.466161	-0.786673	0.195583	0.046320	2.591461	1.600476	-0.327591	-0.459304	0.337756	0.242021	2.730152	1.087401	-0.357589	-0.508919	0.343828	0.347327	4.896247	33.101065	-15.696579	0.232881	-0.197902	0.498985
805.801000	-0.500304	-2.225106	1.043250	-1.935500	0.931017	-1.113785	0.438446	-0.145975	0.465123	-0.789604	0.193730	0.057142	2.668916	1.654868	-0.447980	-0.484051	0.272001	0.225799	2.743106	1.087488	-0.370600	-0.508080	0.342609	0.350446	4.899863	33.112933	-15.794382	0.249648	-0.200345	0.498983
805.811000	-0.495855	-2.226596	1.047953	-1.943566	0.932870	-1.113181	0.442945	-0.142942	0.461546	-0.796907	0.183318	0.065022	2.632444	1.626807	-0.472872	-0.414504	0.372296	0.239539	2.756056	1.087082	-0.383748	-0.507228	0.341389	0.353565	4.903412	33.118899	-15.893522	0.266565	-0.202801	0.498980
805.821000	-0.491406	-2.228033	1.052573	-1.951540	0.934666	-1.112528	0.450005	-0.141749	0.460828	-0.797152	0.182710	0.071588	2.251586	1.265814	-0.609288	-0.444683	0.385295	0.318511	2.751513	1.024501	-0.432971	-0.503949	0.339957	0.357026	4.719154	32.381864	-16.349049	0.308212	-0.208769	0.506633
805.833000	-0.485901	-2.229732	1.058034	-1.961033	0.936844	-1.111525	0.455804	-0.145493	0.456588	-0.803736	0.181915	0.082760	2.412150	1.497902	-0.631682	-0.487177	0.291576	0.306212	2.766239	1.024767	-0.448105	-0.502684	0.338456	0.360827	4.724570	32.408654	-16.453498	0.329549	-0.211794	0.506630
805.843000	-0.481321	-2.231206	1.062507	-1.969095	0.938636	-1.110673	0.460260	-0.145434	0.453655	-0.809308	0.175294	0.089196	2.612558	1.411648	-0.558262	-0.520511	0.301961	0.344513	2.778521	1.025174	-0.460667	-0.501609	0.337204	0.363993	4.729203	32.433191	-16.540056	0.347550	-0.214332	0.506628
805.853000	-0.476715	-2.232673	1.067054	-1.977368	0.940345	-1.109730	0.466170	-0.145019	0.449621	-0.811979	0.169711	0.100216	2.973070	1.325761	-0.499263	-0.402939	0.337935	0.351544	2.790806	1.025417	-0.473362	-0.500486	0.335944	0.367160	4.733874	32.455769	-16.627914	0.366071	-0.216944	0.506625
805.865000	-0.471101	-2.234440	1.072465	-1.987158	0.942352	-1.108439	0.476456	-0.146972	0.446443	-0.810978	0.162258	0.113499	2.914001	1.260602	-0.448684	-0.460396	0.354879	0.249016	2.805559	1.025985	-0.488258	-0.499146	0.334436	0.370960	4.739610	32.486172	-16.730025	0.388223	-0.220047	0.506622
805.875000	-0.466266	-2.235925	1.076942	-1.995155	0.943978	-1.107269	0.484931	-0.149666	0.446527	-0.820646	0.157973	0.118930	2.602790	1.604020	-0.719154	-0.485620	0.367862	0.324752	2.817874	1.027290	-0.500175	-0.498025	0.333180	0.374127	4.744642	32.521469	-16.810228	0.406721	-0.222625	0.506620
805.887000	-0.460401	-2.237719	1.082273	-2.005057	0.945894	-1.105812	0.490843	-0.149401	0.444403	-0.826858	0.159924	0.126954	2.614140	1.298478	-0.814809	-0.447586	0.244073	0.367096	2.832640	1.027831	-0.514923	-0.496655	0.331670	0.377927	4.750533	32.551549	-16.910886	0.429196	-0.225747	0.506616
805.897000	-0.455462	-2.239165	1.086633	-2.013367	0.947445	-1.104469	0.495532	-0.145641	0.438393	-0.825203	0.149321	0.133466	2.403146	1.053260	-0.634538	-0.487883	0.287037	0.376198	2.844963	1.029089	-0.526571	-0.495444	0.330402	0.381094	4.755665	32.586286	-16.988444	0.448664	-0.228449	0.506614
805.907000	-0.450475	-2.240638	1.090991	-2.021553	0.948914	-1.103033	0.496451	-0.149347	0.435280	-0.832341	0.142059	0.146460	2.797966	0.909504	-0.650559	-0.461683	0.373353	0.325485	2.856728	1.030016	-0.538403	-0.494294	0.329144	0.384261	4.760803	32.617058	-17.067807	0.467484	-0.231048	0.506611
805.917000	-0.445521	-2.242188	1.095304	-2.029793	0.950304	-1.101524	0.502825	-0.153669	0.434844	-0.840797	0.143286	0.155766	3.188622	1.263976	-0.644847	-0.501458	0.318199	0.324339	2.862250	1.031480	-0.549781	-0.493102	0.327880	0.387428	4.766105	32.654254	-17.142712	0.486743	-0.233703	0.506608
805.929000	-0.439453	-2.244063	1.100610	-2.040037	0.952036	-1.099674	0.512686	-0.155587	0.429837	-0.837810	0.139253	0.158321	3.185654	1.357168	-0.765315	-0.430955	0.328648	0.413747	2.848563	0.972884	-0.599814	-0.488609	0.326376	0.391217	4.538305	31.984602	-17.585262	0.540786	-0.237357	0.508603
805.939000	-0.434264	-2.245557	1.104920	-2.048398	0.953374	-1.098002	0.521621	-0.153492	0.425308	-0.835410	0.133732	0.174838	2.571625	1.124496	-0.735986	-0.515589	0.336715	0.323006	2.853791	0.974495	-0.611595	-0.487232	0.325100	0.394397	4.544560	32.032222	-17.657314	0.560619	-0.240027	0.508600
805.949000	-0.429004	-2.247137	1.109149	-2.056737	0.954748	-1.096243	0.525197	-0.157080	0.420727	-0.843242	0.127825	0.182956	2.450285	1.318384	-0.760450	-0.479225	0.360865	0.274180	2.859016	0.975745	-0.623174	-0.485840	0.323822	0.397576	4.550790	32.075511	-17.727386	0.580620	-0.242720	0.508597
805.959000	-0.423722	-2.248693	1.113356	-2.065202	0.955968	-1.094401	0.526053	-0.157622	0.419441	-0.847155	0.126636	0.184933	2.419456	1.351616	-0.853943	-0.484751	0.326536	0.421539	2.864265	0.978025	-0.634160	-0.484389	0.322537	0.400755	4.557305	32.131130	-17.791621	0.601244	-0.245496	0.508594
805.969000	-0.418415	-2.250268	1.117451	-2.073768	0.957210	-1.092444	0.527256	-0.159686	0.412519	-0.845996	0.120352	0.199129	2.839294	1.362899	-0.601477	-0.457757	0.394965	0.307035	2.869520	0.980295	-0.645010	-0.482882	0.321242	0.403934	4.563887	32.186643	-17.854507	0.622477	-0.248368	0.508591
805.979000	-0.413106	-2.251868	1.121535	-2.082265	0.958380	-1.090410	0.533044	-0.157943	0.411177	-0.849763	0.115953	0.205749	3.082473	1.021713	-0.827271	-0.456891	0.423359	0.311965	2.874775	0.982259	-0.655958	-0.481421	0.319956	0.407114	4.570483	32.238479	-17.918365	0.643219	-0.251153	0.508588
805.991000	-0.406584	-2.253802	1.126396	-2.092374	0.959782	-1.087896	0.542869	-0.162695	0.408114	-0.859354	0.117361	0.216966	3.020827	1.249184	-0.726352	-0.431419	0.355267	0.331698	2.881112	0.985827	-0.668261	-0.479626	0.318407	0.410929	4.578754	32.315193	-17.986785	0.668552	-0.254546	0.508584
806.001000	-0.401142	-2.255429	1.130446	-2.101082	0.960930	-1.085642	0.549493	-0.163330	0.403784	-0.862691	0.115503	0.222909	2.854166	1.422326	-0.638202	-0.411320	0.259867	0.308057	2.886401	0.988871	-0.678511	-0.478067	0.317108	0.414108	4.585747	32.379971	-18.043781	0.690343	-0.257471	0.508581
806.013000	-0.394491	-2.257429	1.135357	-2.111423	0.962229	-1.082973	0.555994	-0.165740	0.400029	-0.855872	0.105218	0.229951	2.966512	1.543730	-0.798964	-0.468684	0.290085	0.352070	2.892765	0.992946	-0.690539	-0.476212	0.315551	0.417923	4.594348	32.462754	-18.109495	0.716331	-0.260950	0.508577
806.023000	-0.388893	-2.259015	1.139368	-2.119914	0.963181	-1.080550	0.560705	-0.162750	0.398347	-0.865482	0.096495	0.240242	2.614601	1.030604	-0.972126	-0.471571	0.360214	0.344179	2.874611	0.940524	-0.734658	-0.471302	0.314520	0.420715	4.323831	31.867351	-18.496600	0.773325	-0.261122	0.504888
806.035000	-0.382182	-2.261076	1.144074	-2.130357	0.964388	-1.077653	0.564979	-0.168389	0.393017	-0.869115	0.094278	0.248901	3.038424	1.407793	-0.955577	-0.420384	0.403598	0.350235	2.880555	0.944162	-0.747099	-0.469227	0.312965	0.424502	4.333408	31.954754	-18.558334	0.799851	-0.264625	0.504885
806.045000	-0.376488	-2.262769	1.147999	-2.139111	0.965273	-1.075114	0.571377	-0.169159	0.386805	-0.864570	0.093096	0.258972	3.178820	1.278759	-0.836488	-0.433150	0.377792	0.319200	2.885522	0.947567	-0.757034	-0.467439	0.311661	0.427658	4.341560	32.032064	-18.605528	0.822581	-0.267640	0.504881
806.055000	-0.370770	-2.264442	1.151808	-2.147709	0.966194	-1.072497	0.577836	-0.165777	0.385086	-0.869341	0.090587	0.266584	3.024329	0.781576	-0.951972	-0.447777	0.359856	0.329544	2.890501	0.951110	-0.766823	-0.465702	0.310365	0.430815	4.349849	32.111025	-18.651283	0.844768	-0.270561	0.504878
806.067000	-0.363792	-2.266433	1.156332	-2.158065	0.967259	-1.069250	0.584854	-0.172876	0.378560	-0.875741	0.086370	0.276903	2.921521	1.232927	-0.799815	-0.491545	0.314766	0.377540	2.896508	0.956491	-0.777671	-0.463574	0.308804	0.434602	4.360174	32.219291	-18.697344	0.871859	-0.274134	0.504874
806.077000	-0.357848	-2.268260	1.160092	-2.166988	0.968103	-1.066457	0.588006	-0.174915	0.373395	-0.877262	0.079945	0.288655	2.629171	1.344559	-0.739986	-0.450791	0.311050	0.362159	2.901511	0.960452	-0.787061	-0.461714	0.307489	0.437758	4.368758	32.303269	-18.739172	0.895368	-0.277251	0.504871
806.089000	-0.350813	-2.270342	1.164618	-2.177460	0.969010	-1.062949	0.589824	-0.175848	0.370730	-0.877529	0.073482	0.293338	3.174929	1.374304	-1.057770	-0.424173	0.321468	0.420677	2.907539	0.965744	-0.797973	-0.459555	0.305924	0.441546	4.379338	32.410470	-18.785872	0.922795	-0.280871	0.504866
806.099000	-0.344881	-2.272072	1.168244	-2.186174	0.969749	-1.059902	0.596398	-0.177679	0.365026	-0.882326	0.069168	0.306450	3.181250	1.365285	-0.877853	-0.400206	0.322907	0.314649	2.912579	0.970505	-0.806847	-0.457748	0.304617	0.444702	4.388359	32.504018	-18.822616	0.945739	-0.283909	0.504863
806.109000	-0.338874	-2.273880	1.171931	-2.195109	0.970394	-1.056794	0.603307	-0.179541	0.359902	-0.880144	0.066242	0.313163	3.096527	1.514659	-0.778354	-0.392555	0.288813	0.370733	2.917634	0.975600	-0.815275	-0.455857	0.303298	0.447858	4.397551	32.601567	-18.854982	0.969580	-0.287084	0.504859
806.119000	-0.332798	-2.275646	1.175585	-2.203840	0.971061	-1.053599	0.608771	-0.180351	0.361000	-0.877623	0.061778	0.318510	2.941175	1.468915	-1.146290	-0.443073	0.301135	0.382307	2.905231	0.947920	-0.844310	-0.451493	0.302331	0.450436	4.198388	32.307593	-19.089242	1.019838	-0.286483	0.498715
806.131000	-0.325366	-2.277788	1.179869	-2.214284	0.971740	-1.049710	0.610547	-0.178598	0.352198	-0.878927	0.055616	0.329151	2.612106	0.777606	-0.923405	-0.544707	0.306520	0.374257	2.901852	0.937114	-0.865336	-0.447811	0.300958	0.453859	4.102817	32.230984	-19.227719	1.061751	-0.288256	0.495542
806.143000	-0.318065	-2.279994	1.183951	-2.224984	0.972360	-1.045713	0.612489	-0.186433	0.347026	-0.889643	0.049428	0.339550	3.203933	1.249009	-1.031737	-0.489886	0.347720	0.346487	2.907484	0.943607	-0.875095	-0.445323	0.299392	0.457577	4.115159	32.361556	-19.255333	1.090811	-0.292103	0.495538
806.153000	-0.311873	-2.281843	1.187338	-2.233967	0.972861	-1.042304	0.619542	-0.187695	0.342834	-0.883988	0.047830	0.343875	3.251897	1.203933	-0.889044	-0.393120	0.329124	0.413302	2.912198	0.949475	-0.882800	-0.443174	0.298074	0.460675	4.125689	32.475835	-19.274145	1.115842	-0.295443	0.495534
806.165000	-0.304335	-2.284141	1.191445	-2.244507	0.973409	-1.038068	0.625903	-0.188395	0.335464	-0.885331	0.041658	0.357308	2.757068	1.029551	-0.892078	-0.401740	0.357559	0.352246	2.917872	0.956477	-0.892306	-0.440707	0.296511	0.464392	4.138519	32.612506	-19.299267	1.144671	-0.299264	0.495530
806.175000	-0.298083	-2.286082	1.194832	-2.253385	0.973778	-1.034504	0.629970	-0.194422	0.334227	-0.889334	0.039300	0.366205	2.991916	1.566884	-0.938404	-0.450190	0.348379	0.388148	2.922633	0.963303	-0.899617	-0.438617	0.295202	0.467490	4.149612	32.738259	-19.314199	1.169066	-0.302514	0.495527
806.185000	-0.291807	-2.287993	1.198197	-2.262351	0.974172	-1.030749	0.634711	-0.196073	0.327165	-0.888168	0.036275	0.374902	3.003502	1.556871	-1.052171	-0.380308	0.324147	0.430200	2.927389	0.969417	-0.907124	-0.436470	0.293882	0.470588	4.160656	32.855487	-19.331061	1.194081	-0.305876	0.495523
806.197000	-0.284117	-2.290265	1.202122	-2.272923	0.974576	-1.026202	0.640537	-0.192372	0.322970	-0.890887	0.031264	0.383149	3.184548	0.994052	-1.037579	-0.413083	0.300000	0.395414	2.933136	0.977700	-0.915549	-0.433961	0.292310	0.474306	4.174371	33.007486	-19.345555	1.223364	-0.309786	0.495519
806.207000	-0.277684	-2.292260	1.205342	-2.281856	0.974849	-1.022264	0.645942	-0.198329	0.316760	-0.897736	0.027054	0.390427	3.046474	1.327165	-0.890494	-0.353714	0.327419	0.364290	2.937944	0.984783	-0.922247	-0.431841	0.290994	0.477404	4.186021	33.136321	-19.354463	1.248088	-0.313113	0.495515
806.219000	-0.269911	-2.294619	1.209139	-2.292713	0.975206	-1.017490	0.650163	-0.200304	0.312932	-0.894159	0.021966	0.398882	2.980077	1.384696	-1.033402	-0.339071	0.321001	0.388816	2.924428	0.966091	-0.948280	-0.426423	0.289920	0.480202	3.969804	32.966133	-19.541387	1.308464	-0.311706	0.485755
806.229000	-0.263418	-2.296629	1.212179	-2.301572	0.975396	-1.013436	0.654722	-0.199451	0.308783	-0.888115	0.019168	0.406238	3.117157	0.893434	-1.060951	-0.452312	0.283072	0.374663	2.918897	0.959243	-0.966080	-0.422677	0.288896	0.482740	3.863360	32.934629	-19.634711	1.349057	-0.312232	0.480716
806.241000	-0.255539	-2.299073	1.215744	-2.312152	0.975597	-1.008540	0.659696	-0.205286	0.299290	-0.899490	0.013621	0.415908	3.065028	1.249479	-0.825950	-0.403199	0.251654	0.409569	2.924222	0.968894	-0.973271	-0.419892	0.287344	0.486347	3.878886	33.110816	-19.629928	1.379368	-0.316323	0.480712
806.251000	-0.248844	-2.301151	1.218729	-2.321232	0.975726	-1.004354	0.663720	-0.207670	0.297014	-0.899566	0.009178	0.425830	3.131067	1.402816	-1.043265	-0.360773	0.242597	0.406978	2.928684	0.977339	-0.979007	-0.417501	0.256226	0.489352	3.892117	33.262451	-19.623433	1.405381	-0.319874	0.480709
806.263000	-0.240866	-2.303715	1.222201	-2.332019	0.975746	-0.999134	0.667739	-0.212197	0.290404	-0.890827	0.000917	0.436894	2.727210	1.473273	-0.903252	-0.447870	0.158593	0.411159	2.934062	0.987540	-0.985725	-0.414630	0.109076	0.492959	3.908273	33.445233	-19.613997	1.436604	-0.324166	0.480705
806.273000	-0.234122	-2.305815	1.225134	-2.340837	0.975781	-0.994728	0.670317	-0.213437	0.286891	-0.891005	-0.000517	0.443725	2.992377	1.569126	-1.035837	-0.428276	0.055056	0.427750	2.938570	0.996333	-0.991136	-0.412298	-0.013542	0.495964	3.922056	33.601042	-19.604299	1.461980	-0.327675	0.480702
806.283000	-0.227485	-2.307980	1.227993	-2.349869	0.975718	-0.990228	0.673194	-0.211913	0.281596	-0.893965	-0.005566	0.447987	3.090556	1.265555	-0.948901	-0.421048	-0.029361	0.421492	2.943101	1.005432	-0.996315	-0.409913	-0.135348	0.498970	3.936108	33.760514	-19.592318	1.487925	-0.331277	0.480698
806.295000	-0.219337	-2.310568	1.231346	-2.360596	0.975608	-0.984776	0.678997	-0.215487	0.276147	-0.888308	-0.012316	0.456067	3.172587	1.337927	-1.160792	-0.422362	-0.114137	0.446422	2.948577	1.016995	-1.001885	-0.407015	-0.281365	0.502577	3.953449	33.959590	-19.571597	1.519449	-0.335682	0.480694
806.305000	-0.212485	-2.312693	1.234099	-2.369338	0.975485	-0.980141	0.683701	-0.216858	0.269229	-0.894159	-0.017649	0.466755	2.798545	1.272663	-0.997261	-0.425801	-0.108781	0.400142	2.953159	1.026478	-1.006648	-0.404695	-0.346741	0.505582	3.968112	34.123666	-19.555512	1.544695	-0.339217	0.480691
806.317000	-0.204244	-2.315351	1.237347	-2.380140	0.975295	-0.974545	0.685228	-0.217241	0.267027	-0.900364	-0.016180	0.476068	2.923175	1.064746	-1.293111	-0.412805	-0.146823	0.472918	2.958682	1.037979	-1.012173	-0.401851	-0.348474	0.509189	3.986007	34.322009	-19.534352	1.575627	-0.343584	0.480687
806.327000	-0.197473	-2.317531	1.239989	-2.389264	0.975151	-0.969749	0.690500	-0.222897	0.257947	-0.893976	-0.017684	0.486380	3.022033	1.312962	-1.105581	-0.313415	-0.152783	0.454473	2.931293	1.014839	-1.039930	-0.394686	-0.348862	0.510215	3.623316	34.100324	-19.739353	1.651502	-0.336353	0.460635
806.339000	-0.189259	-2.320243	1.243031	-2.399881	0.974910	-0.963792	0.696697	-0.225563	0.252276	-0.892602	-0.021156	0.495037	3.625721	1.257698	-1.210733	-0.348124	-0.139332	0.444015	2.936312	1.026808	-1.045120	-0.391638	-0.350541	0.513671	3.642277	34.310626	-19.708250	1.682675	-0.340780	0.460632
806.349000	-0.182163	-2.322477	1.245495	-2.408716	0.974669	-0.958760	0.703474	-0.228159	0.246373	-0.897158	-0.024447	0.500013	2.903587	1.164875	-1.151041	-0.367270	-0.208208	0.432778	2.940528	1.037123	-1.048999	-0.389103	-0.351942	0.516087	3.658481	34.489959	-19.677947	1.708593	-0.344491	0.460629
806.359000	-0.175095	-2.324740	1.247877	-2.417784	0.974404	-0.953637	0.700768	-0.231923	0.241638	-0.894991	-0.028092	0.504585	2.957752	1.250301	-1.109841	-0.319016	-0.260404	0.510125	2.944782	1.048159	-1.052266	-0.386478	-0.353357	0.517747	3.675142	34.677927	-19.641629	1.735494	-0.348360	0.460626
806.371000	-0.166632	-2.327525	1.250786	-2.428491	0.974018	-0.947524	0.701817	-0.233172	0.236571	-0.893560	-0.034287	0.515898	3.000369	1.002878	-1.294149	-0.365924	-0.267417	0.434807	2.949913	1.061340	-1.056355	-0.383399	-0.355048	0.519738	3.695445	34.902746	-19.599695	1.767003	-0.352917	0.460622
806.381000	-0.159549	-2.329958	1.253094	-2.437274	0.973657	-0.942296	0.703664	-0.239893	0.228194	-0.894285	-0.038385	0.523269	3.294833	1.643786	-1.114923	-0.349810	-0.281101	0.472949	2.954243	1.073303	-1.058936	-0.380825	-0.356464	0.521397	3.713020	35.101814	-19.556622	1.793345	-0.356789	0.460619
806.393000	-0.151070	-2.332752	1.255764	-2.448187	0.973141	-0.935916	0.709705	-0.238489	0.222842	-0.890071	-0.041396	0.536516	3.161242	1.330546	-1.264296	-0.280983	-0.316293	0.400759	2.959459	1.087490	-1.062182	-0.377685	-0.358171	0.523389	3.734348	35.338679	-19.506396	1.825511	-0.361530	0.460616
806.403000	-0.143937	-2.335180	1.257943	-2.456989	0.972744	-0.930510	0.714618	-0.244435	0.216944	-0.879920	-0.046575	0.543885	2.937809	1.552465	-1.130453	-0.450239	-0.311141	0.455392	2.963853	1.099878	-1.064281	-0.375093	-0.359595	0.525048	3.752679	35.542830	-19.458579	1.852050	-0.365491	0.460613
806.413000	-0.136828	-2.337621	1.260084	-2.465634	0.972299	-0.925029	0.719488	-0.245570	0.212467	-0.885665	-0.051494	0.550071	3.093877	1.511090	-1.043049	-0.419272	-0.362346	0.393724	2.968269	1.112148	-1.066409	-0.372572	-0.361009	0.526707	3.771280	35.745571	-19.411047	1.877824	-0.369334	0.460610
806.425000	-0.128299	-2.340574	1.262623	-2.476428	0.971650	-0.918362	0.723127	-0.246430	0.206908	-0.886578	-0.056624	0.557284	3.512838	1.145192	-1.263823	-0.368632	-0.379642	0.402313	2.939712	1.104313	-1.087317	-0.364552	-0.361428	0.526309	3.392553	35.721560	-19.531029	1.961333	-0.360711	0.435602
806.435000	-0.121005	-2.343067	1.264607	-2.485295	0.971075	-0.912738	0.730010	-0.251232	0.197908	-0.879885	-0.058145	0.562343	3.297964	1.510101	-1.083098	-0.329798	-0.424783	0.443327	2.943699	1.117529	-1.088909	-0.361757	-0.362804	0.527879	3.412020	35.939517	-19.473346	1.988442	-0.364851	0.435600
806.447000	-0.112164	-2.346137	1.267039	-2.495808	0.970282	-0.905926	0.731145	-0.249764	0.191774	-0.875551	-0.063662	0.573215	2.843609	1.234915	-1.130507	-0.437454	-0.435448	0.482759	2.948529	1.133668	-1.090569	-0.358518	-0.364443	0.529762	3.435950	36.204439	-19.401668	2.019736	-0.369677	0.435597
806.457000	-0.104850	-2.348757	1.268881	-2.504667	0.969610	-0.900085	0.729069	-0.256474	0.187428	-0.886089	-0.068727	0.582900	2.904311	1.697680	-1.273824	-0.304121	-0.422310	0.405964	2.952591	1.147326	-1.091643	-0.355786	-0.365818	0.531331	3.456316	36.427688	-19.338891	2.046177	-0.373804	0.435594
806.469000	-0.096114	-2.351803	1.271048	-2.515345	0.968819	-0.893048	0.730320	-0.255580	0.178710	-0.876515	-0.071114	0.588644	3.503227	1.390333	-1.090484	-0.270374	-0.435433	0.437251	2.957512	1.164074	-1.092458	-0.352478	-0.367476	0.533214	3.481331	36.699901	-19.258901	2.078215	-0.378837	0.435591
806.479000	-0.088692	-2.354416	1.272795	-2.524030	0.968040	-0.887122	0.735743	-0.260852	0.172842	-0.875537	-0.074369	0.595495	3.066262	1.528053	-1.052335	-0.336323	-0.422219	0.402949	2.961672	1.178897	-1.092608	-0.349764	-0.368855	0.534784	3.502883	36.937105	-19.187034	2.104452	-0.383006	0.435589
806.489000	-0.081316	-2.357099	1.274496	-2.532792	0.967237	-0.881197	0.737455	-0.262859	0.168465	-0.878520	-0.076729	0.601953	2.831777	1.457673	-1.228281	-0.285521	-0.419721	0.468602	2.965841	1.193019	-1.092983	-0.347081	-0.370233	0.536353	3.524540	37.165929	-19.117382	2.130362	-0.387162	0.435587
806.501000	-0.072502	-2.360209	1.276461	-2.543489	0.966290	-0.873880	0.739942	-0.265700	0.163924	-0.873747	-0.082063	0.616851	3.423206	1.413765	-1.149650	-0.217820	-0.418215	0.459306	2.970917	1.211117	-1.092610	-0.343793	-0.371900	0.538236	3.551396	37.454296	-19.025703	2.162193	-0.392295	0.435584
806.511000	-0.065152	-2.362898	1.277981	-2.552082	0.965472	-0.867713	0.745449	-0.268799	0.156596	-0.863389	-0.089784	0.624445	3.563514	1.503043	-1.158602	-0.377299	-0.356610	0.414539	2.975179	1.226050	-1.092226	-0.341137	-0.373280	0.539806	3.574176	37.692830	-18.948581	2.187806	-0.396476	0.435581
806.523000	-0.056108	-2.366068	1.279776	-2.562354	0.964356	-0.860122	0.752336	-0.272792	0.149442	-0.871851	-0.094623	0.627316	2.912985	1.383803	-1.077673	-0.330410	-0.304121	0.433278	2.945028	1.231699	-1.104798	-0.332952	-0.373452	0.538883	3.182352	37.833342	-18.982093	2.271511	-0.385954	0.405990
806.533000	-0.048599	-2.368857	1.281226	-2.571110	0.963398	-0.853796	0.750024	-0.276193	0.144694	-0.870109	-0.094169	0.632937	2.944561	1.596535	-1.219077	-0.340877	-0.322433	0.435835	2.948836	1.247286	-1.104066	-0.330145	-0.374767	0.540346	3.205691	38.082015	-18.897480	2.297201	-0.390267	0.405988
806.543000	-0.041119	-2.371637	1.282673	-2.579782	0.962514	-0.847499	0.752188	-0.277707	0.136707	-0.862883	-0.090880	0.640451	3.228426	1.471640	-1.084831	-0.270304	-0.432107	0.486292	2.952671	1.262869	-1.103275	-0.327320	-0.376088	0.541809	3.229354	38.330648	-18.812288	2.323094	-0.394635	0.405986
806.555000	-0.032093	-2.374975	1.284262	-2.590019	0.961375	-0.839675	0.755826	-0.282407	0.127475	-0.859014	-0.096470	0.651019	3.248219	1.630544	-1.054457	-0.328650	-0.489592	0.449583	2.957353	1.282541	-1.101558	-0.323993	-0.377663	0.543564	3.258702	38.640656	-18.702491	2.353469	-0.399776	0.405984
806.565000	-0.024423	-2.377805	1.285555	-2.598660	0.960342	-0.833124	0.757261	-0.281238	0.122965	-0.864916	-0.103039	0.654639	2.835564	1.265720	-1.083851	-0.288174	-0.456122	0.463061	2.961309	1.299431	-1.099631	-0.321205	-0.378986	0.545027	3.283801	38.904929	-18.606124	2.378962	-0.404161	0.405983
806.575000	-0.016802	-2.380699	1.286742	-2.607405	0.959332	-0.826509	0.755934	-0.286961	0.118563	-0.855516	-0.111225	0.662259	2.796152	1.625951	-1.230716	-0.238964	-0.374390	0.450958	2.965310	1.316721	-1.097290	-0.318374	-0.380321	0.546490	3.309450	39.174006	-18.505675	2.404909	-0.408689	0.405981
806.585000	-0.009270	-2.383581	1.287937	-2.615858	0.958195	-0.819935	0.755359	-0.286705	0.111972	-0.852766	-0.113454	0.668564	3.325028	1.490952	-1.205478	-0.281856	-0.307261	0.485823	2.969339	1.333775	-1.095150	-0.315667	-0.381640	0.547952	3.335429	39.440246	-18.407205	2.429526	-0.413039	0.405980
806.595000	-0.001824	-2.386517	1.289000	-2.624329	0.957069	-0.813250	0.760075	-0.291898	0.104292	-0.851222	-0.113372	0.675925	3.598310	1.727546	-1.128040	-0.332153	-0.348698	0.509552	2.973418	1.351269	-1.092560	-0.312948	-0.382965	0.549415	3.362017	39.711771	-18.304316	2.454269	-0.417456	0.405978
806.605000	0.005854	-2.389466	1.290016	-2.632888	0.955956	-0.806369	0.768791	-0.290802	0.097569	-0.848315	-0.113889	0.686131	3.426012	1.521987	-1.206259	-0.344666	-0.411948	0.425479	2.977568	1.369742	-1.089256	-0.310207	-0.384298	0.550878	3.389440	39.995008	-18.194395	2.479258	-0.421953	0.405977
806.615000	0.013585	-2.392460	1.290936	-2.641344	0.954791	-0.799432	0.772115	-0.296991	0.090295	-0.842423	-0.121603	0.689724	3.017080	1.766372	-0.992214	-0.260150	-0.358511	0.446272	2.981745	1.387933	-1.085888	-0.307472	-0.385631	0.552341	3.417198	40.274868	-18.083841	2.504168	-0.426459	0.405975
806.627000	0.022778	-2.395993	1.291989	-2.651364	0.953306	-0.791150	0.769259	-0.296579	0.083604	-0.842691	-0.122620	0.695147	3.319012	1.294559	-1.201338	-0.263714	-0.401449	0.477124	2.964914	1.361578	-1.123309	-0.298648	-0.386798	0.553994	3.193047	40.039329	-18.349641	2.591882	-0.427360	0.404907
806.637000	0.030562	-2.398943	1.292824	-2.659770	0.952083	-0.784241	0.772646	-0.304087	0.077110	-0.842195	-0.125837	0.704312	3.020641	1.855272	-1.109371	-0.324546	-0.405625	0.482578	2.968897	1.379654	-1.120368	-0.295827	-0.388106	0.555453	3.222913	40.323901	-18.233121	2.615755	-0.431770	0.404906
806.647000	0.038387	-2.401976	1.293564	-2.668348	0.950801	-0.777176	0.771771	-0.303337	0.071707	-0.839702	-0.128021	0.713089	2.757338	1.453530	-1.290567	-0.211126	-0.407723	0.481007	2.972939	1.398291	-1.116851	-0.292942	-0.389431	0.556912	3.253484	40.615199	-18.110941	2.640310	-0.436360	0.404905
806.657000	0.046106	-2.405091	1.294270	-2.676571	0.949470	-0.769926	0.769588	-0.310477	0.065113	-0.828193	-0.135329	0.721031	2.871242	1.772408	-1.290832	-0.303033	-0.334357	0.474676	2.977020	1.416795	-1.113350	-0.290151	-0.390744	0.558371	3.284531	40.904897	-17.988908	2.663847	-0.440821	0.404904
806.667000	0.053734	-2.408191	1.294890	-2.684724	0.948116	-0.762633	0.770864	-0.310215	0.055865	-0.828277	-0.137386	0.725281	3.580695	1.561577	-1.280607	-0.303976	-0.364020	0.430949	2.981172	1.436076	-1.109339	-0.287400	-0.392057	0.559830	3.316428	41.203904	-17.861867	2.686972	-0.445272	0.404903
806.677000	0.061439	-2.411359	1.295376	-2.693062	0.946728	-0.755386	0.776689	-0.315890	0.048565	-0.823995	-0.135194	0.726706	3.619617	1.658109	-1.261946	-0.320290	-0.409037	0.480780	2.985380	1.455602	-1.104892	-0.284628	-0.393375	0.561289	3.348981	41.505852	-17.730536	2.710305	-0.449790	0.404902
806.689000	0.070765	-2.415145	1.295912	-2.703079	0.945123	-0.746628	0.782570	-0.316507	0.039430	-0.818271	-0.138659	0.737683	3.162695	1.417381	-1.150585	-0.206283	-0.473177	0.478108	2.990505	1.479440	-1.098900	-0.281269	-0.394969	0.563040	3.388968	41.873047	-17.566482	2.738673	-0.455334	0.404901
806.699000	0.078527	-2.418354	1.296244	-2.711115	0.943670	-0.739184	0.784330	-0.323839	0.032447	-0.812734	-0.148226	0.744101	3.319176	1.741700	-1.181729	-0.256244	-0.358987	0.489689	2.994885	1.500676	-1.093008	-0.278533	-0.396295	0.564499	3.423584	42.195465	-17.420935	2.761618	-0.459930	0.404900
806.709000	0.086459	-2.421577	1.296528	-2.719233	0.942126	-0.731667	0.785945	-0.324061	0.026043	-0.815074	-0.149654	0.750891	3.180639	1.583180	-1.166957	-0.282657	-0.335290	0.481569	2.999296	1.521466	-1.087199	-0.275852	-0.397617	0.565958	3.458582	42.512548	-17.276198	2.783985	-0.464493	0.404899
806.719000	0.094366	-2.424887	1.296706	-2.727451	0.940618	-0.724193	0.784036	-0.329611	0.018185	-0.809454	-0.148180	0.759374	3.173058	1.949597	-1.120446	-0.286126	-0.378756	0.516022	2.976472	1.546176	-1.085151	-0.269445	-0.397661	0.564953	3.168270	42.876475	-17.168045	2.846234	-0.455441	0.378584
806.731000	0.103879	-2.428793	1.296917	-2.737085	0.938808	-0.715024	0.784402	-0.332235	0.011453	-0.797291	-0.152646	0.768699	2.893801	1.817847	-1.112681	-0.247253	-0.420511	0.475133	2.967045	1.573788	-1.079674	-0.264146	-0.398475	0.565269	3.041730	43.287999	-17.005187	2.893535	-0.453969	0.365004
806.743000	0.113261	-2.432853	1.296936	-2.746626	0.936950	-0.705645	0.781996	-0.334078	0.000939	-0.798142	-0.157243	0.771677	3.141822	1.880865	-1.503420	-0.225653	-0.429208	0.406115	2.971739	1.599883	-1.583370	-0.260861	-0.399935	0.566848	3.084311	43.681354	-16.819086	2.919168	-0.459456	0.365004
806.753000	0.121018	-2.436195	1.296908	-2.754531	0.935344	-0.697971	0.785880	-0.337417	-0.007386	-0.794683	-0.160792	0.773553	3.508916	1.788497	-1.896366	-0.196099	-0.407353	0.510114	2.975726	1.622226	-2.053198	-0.258116	-0.401161	0.568163	3.120697	44.016314	-16.657827	2.940603	-0.464123	0.365004
806.765000	0.130483	-2.440267	1.296734	-2.764128	0.933438	-0.688673	0.792263	-0.337679	-0.018509	-0.786978	-0.168230	0.781054	3.422122	1.486732	-1.980302	-0.197905	-0.357704	0.576197	2.980575	1.648908	-2.364261	-0.254856	-0.402630	0.569742	3.165123	44.416700	-16.461158	2.965961	-0.469702	0.365004
806.775000	0.138442	-2.443685	1.296540	-2.771954	0.931726	-0.680828	0.793819	-0.344508	-0.023370	-0.779253	-0.168687	0.796811	2.703551	1.865824	-2.041104	-0.280371	-0.376604	0.484456	2.984702	1.672010	-2.355516	-0.252197	-0.403853	0.571057	3.203185	44.760734	-16.291518	2.986474	-0.474336	0.365004
806.785000	0.146340	-2.447152	1.296284	-2.779598	0.930074	-0.672771	0.788803	-0.346883	-0.029986	-0.780382	-0.167653	0.799716	3.400378	1.886612	-2.007639	-0.297483	-0.456960	0.528473	2.988889	1.695391	-2.346448	-0.249574	-0.405070	0.572372	3.241966	45.108126	-16.118701	3.006605	-0.478910	0.365004
806.795000	0.154253	-2.450722	1.295899	-2.787348	0.928394	-0.664748	0.792344	-0.350883	-0.036020	-0.776545	-0.176116	0.802048	3.461045	2.258667	-1.938845	-0.214692	-0.397079	0.510322	2.993145	1.719145	-2.336880	-0.246961	-0.406294	0.573688	3.281564	45.459972	-15.940959	3.026617	-0.483557	0.365005
806.805000	0.162274	-2.454260	1.295475	-2.795362	0.926621	-0.656718	0.792569	-0.353006	-0.041725	-0.769482	-0.180404	0.805678	3.277797	2.067775	-1.972559	-0.165302	-0.324162	0.570310	2.997451	1.743114	-2.327044	-0.244336	-0.407527	0.575003	3.321774	45.814398	-15.760582	3.046762	-0.488308	0.365005
806.817000	0.171817	-2.458501	1.294932	-2.804452	0.924516	-0.646897	0.793769	-0.353619	-0.048012	-0.762476	-0.176285	0.814355	2.955957	1.950473	-2.127932	-0.182568	-0.430074	0.520622	3.002703	1.772165	-2.314955	-0.241311	-0.408988	0.576582	3.371027	46.243148	-15.541323	3.069597	-0.493794	0.365006
806.827000	0.179644	-2.462042	1.294377	-2.811964	0.922729	-0.638692	0.793593	-0.360079	-0.054693	-0.758402	-0.182454	0.821305	3.369246	2.212368	-2.109921	-0.220664	-0.404243	0.485034	2.964860	1.813597	-2.305315	-0.233292	-0.408052	0.573783	2.912226	46.804238	-15.360913	3.146396	-0.476348	0.322270
806.837000	0.187636	-2.465599	1.293763	-2.819556	0.920886	-0.630516	0.797892	-0.359372	-0.060681	-0.754123	-0.182904	0.823711	2.981222	1.842767	-2.186814	-0.194983	-0.427616	0.524730	2.968630	1.838463	-2.294694	-0.230689	-0.409165	0.574945	2.952186	47.166743	-15.170698	3.164820	-0.481039	0.322271
806.847000	0.195674	-2.469208	1.293183	-2.827138	0.919003	-0.622288	0.796576	-0.363795	-0.067468	-0.744952	-0.188609	0.835065	3.100830	2.012843	-2.254618	-0.195250	-0.382980	0.511947	2.972412	1.862688	-2.284415	-0.228134	-0.410270	0.576106	2.992294	47.521584	-14.983861	3.182716	-0.485646	0.322272
806.857000	0.203605	-2.472903	1.292448	-2.834496	0.917075	-0.613831	0.796889	-0.366495	-0.074031	-0.738996	-0.191647	0.842282	2.903593	1.975123	-2.420603	-0.232294	-0.339002	0.452689	2.976261	1.887313	-2.273788	-0.225663	-0.411369	0.577268	3.033205	47.881206	-14.793590	3.199707	-0.490177	0.322274
806.869000	0.213168	-2.477326	1.291495	-2.843274	0.914863	-0.603732	0.795300	-0.369259	-0.084722	-0.736141	-0.187051	0.844051	3.350039	1.863508	-2.286962	-0.272004	-0.415154	0.515397	2.981003	1.918170	-2.259854	-0.222719	-0.412684	0.578661	3.083778	48.328398	-14.553649	3.219878	-0.495581	0.322275
806.879000	0.221087	-2.481090	1.290531	-2.850718	0.912957	-0.595287	0.796644	-0.374827	-0.095373	-0.732271	-0.194100	0.846634	3.496681	2.221395	-2.071694	-0.176925	-0.421343	0.515563	2.985043	1.944706	-2.247443	-0.220264	-0.413788	0.579823	3.126976	48.710912	-14.345828	3.236698	-0.500174	0.322276
806.889000	0.229127	-2.484902	1.289543	-2.858184	0.910909	-0.586720	0.800351	-0.375714	-0.101364	-0.724523	-0.196763	0.857693	3.181165	2.080780	-2.152893	-0.095984	-0.362389	0.482375	2.989135	1.971225	-2.234769	-0.217841	-0.414899	0.580984	3.170792	49.093214	-14.135420	3.253171	-0.504843	0.322278
806.901000	0.238653	-2.489420	1.288256	-2.866718	0.908564	-0.576394	0.799548	-0.377734	-0.108313	-0.715305	-0.193829	0.860464	3.159518	2.134165	-2.180588	-0.166693	-0.440180	0.488181	2.994109	2.003054	-2.219480	-0.215049	-0.416206	0.582378	3.224145	49.552065	-13.882140	3.271705	-0.510166	0.322279
806.911000	0.246680	-2.493259	1.287052	-2.873765	0.906562	-0.567781	0.799618	-0.384388	-0.118121	-0.710944	-0.199381	0.863707	3.561820	2.587987	-2.003305	-0.250701	-0.392869	0.584726	2.998342	2.030059	-2.206037	-0.212763	-0.417295	0.583540	3.269657	49.940188	-13.664166	3.286710	-0.514596	0.322281
806.921000	0.254769	-2.497057	1.285815	-2.880790	0.904538	-0.559106	0.799916	-0.384121	-0.125259	-0.710469	-0.200430	0.871058	3.157382	2.297974	-2.173034	-0.163328	-0.378969	0.539959	2.961024	2.086112	-2.187054	-0.205362	-0.416228	0.580494	2.819480	50.674667	-13.391305	3.356317	-0.496256	0.277576
806.933000	0.264463	-2.501683	1.284346	-2.889407	0.902057	-0.548575	0.797659	-0.385991	-0.131724	-0.700135	-0.209135	0.877094	2.864967	2.147440	-2.163915	-0.139314	-0.353992	0.513109	2.965290	2.119200	-2.170665	-0.202551	-0.417397	0.581695	2.871292	51.143086	-13.125788	3.373438	-0.501639	0.277579
806.943000	0.272285	-2.505565	1.282975	-2.896308	0.900001	-0.539751	0.793966	-0.390930	-0.140955	-0.690825	-0.203111	0.880017	3.616586	2.258261	-2.236397	-0.195059	-0.401676	0.484366	2.968902	2.146704	-2.156748	-0.200289	-0.418360	0.582695	2.915148	51.532601	-12.901968	3.386835	-0.506019	0.277581
806.953000	0.280184	-2.509505	1.281411	-2.903152	0.897988	-0.530983	0.800329	-0.391865	-0.149852	-0.688171	-0.206494	0.886720	3.432287	2.050140	-2.114472	-0.175634	-0.503807	0.518424	2.972590	2.174870	-2.142126	-0.198064	-0.419319	0.583696	2.959929	51.930042	-12.671218	3.399846	-0.510346	0.277583
806.963000	0.288273	-2.513504	1.279883	-2.909999	0.895877	-0.522060	0.801973	-0.396019	-0.159749	-0.685081	-0.214855	0.890200	3.389110	2.339910	-2.060064	-0.178516	-0.359757	0.548234	2.976349	2.203770	-2.126938	-0.195880	-0.420279	0.584697	3.005550	52.336277	-12.434903	3.412401	-0.514692	0.277585
806.973000	0.296276	-2.517506	1.278237	-2.917028	0.893724	-0.513077	0.802311	-0.401114	-0.166127	-0.678029	-0.210965	0.893548	3.072169	2.566758	-1.918430	-0.079384	-0.387513	0.501992	2.980172	2.233176	-2.111138	-0.193704	-0.421245	0.585697	3.051935	52.748560	-12.192560	3.424879	-0.519090	0.277587
806.983000	0.304254	-2.521530	1.276505	-2.923710	0.891675	-0.504168	0.798724	-0.401862	-0.175471	-0.664300	-0.216100	0.898894	3.361165	2.486388	-1.852725	-0.102779	-0.408231	0.554379	2.984029	2.262310	-2.095361	-0.191604	-0.422194	0.586698	3.098733	53.157603	-11.950441	3.436538	-0.523315	0.277590
806.993000	0.312327	-2.525624	1.274678	-2.930205	0.889460	-0.495169	0.801101	-0.405962	-0.184444	-0.656492	-0.217569	0.907838	3.030267	2.902006	-1.721267	-0.149080	-0.434544	0.501766	2.987973	2.292149	-2.078842	-0.189568	-0.423142	0.587698	3.146573	53.575079	-11.701025	3.447500	-0.527525	0.277592
807.005000	0.322019	-2.530509	1.272456	-2.937987	0.886847	-0.484141	0.797922	-0.406808	-0.191692	-0.657794	-0.224665	0.909878	3.047776	2.794821	-1.795203	-0.160933	-0.372209	0.486430	2.992755	2.327771	-2.058877	-0.187189	-0.424268	0.588899	3.204563	54.073846	-11.400332	3.459978	-0.532456	0.277595
807.015000	0.329983	-2.534532	1.270594	-2.944636	0.884658	-0.475117	0.797001	-0.407445	-0.195894	-0.652319	-0.222531	0.909763	3.034204	2.544897	-1.955871	-0.176324	-0.420985	0.568781	2.996787	2.357816	-2.042004	-0.185253	-0.425206	0.589899	3.253461	54.493791	-11.147427	3.469868	-0.536563	0.277597
807.027000	0.339425	-2.539439	1.268084	-2.952469	0.882010	-0.464193	0.797055	-0.408405	-0.203914	-0.638963	-0.225975	0.921324	3.471771	2.427097	-1.978287	-0.154348	-0.411309	0.542864	2.960125	2.434579	-2.009922	-0.178190	-0.424057	0.586660	2.820105	55.479206	-10.727341	3.531662	-0.518255	0.231483
807.037000	0.347368	-2.543478	1.266014	-2.958810	0.879698	-0.454906	0.800400	-0.414109	-0.214230	-0.632528	-0.231393	0.922816	3.306056	2.509572	-1.768780	-0.189177	-0.336569	0.555600	2.963422	2.464689	-1.992808	-0.176270	-0.424861	0.587495	2.865547	55.893448	-10.471880	3.540198	-0.522256	0.231486
807.049000	0.357013	-2.548508	1.263445	-2.966256	0.877020	-0.443785	0.802880	-0.418396	-0.220475	-0.627658	-0.223864	0.923613	2.944148	2.558084	-1.995500	-0.111125	-0.454894	0.511573	2.967465	2.501827	-1.971378	-0.174027	-0.425821	0.588496	2.921103	56.402589	-10.156540	3.549804	-0.527005	0.231489
807.059000	0.364986	-2.552710	1.261166	-2.972536	0.874720	-0.434532	0.796714	-0.420081	-0.227080	-0.623279	-0.227922	0.929842	3.231333	2.428432	-1.968658	-0.106460	-0.416398	0.540368	2.970910	2.533611	-1.952654	-0.172201	-0.426620	0.589331	2.968324	56.836887	-9.885245	3.557336	-0.530953	0.231492
807.069000	0.373013	-2.556950	1.258751	-2.978892	0.872410	-0.425213	0.796210	-0.424383	-0.241042	-0.615947	-0.227747	0.936465	3.430147	2.979711	-1.628538	-0.083250	-0.429045	0.518346	2.974395	2.565355	-1.933587	-0.170414	-0.427418	0.590165	3.016014	57.270691	-9.610567	3.564453	-0.534887	0.231495
807.079000	0.381036	-2.561212	1.256293	-2.984991	0.870073	-0.415767	0.795686	-0.425320	-0.244763	-0.602872	-0.233726	0.938170	2.862454	2.837442	-1.813092	-0.112135	-0.345427	0.552053	2.977909	2.597323	-1.914429	-0.168693	-0.428202	0.591000	3.064048	57.707191	-9.334996	3.570850	-0.538672	0.231498
807.089000	0.389004	-2.565442	1.253882	-2.990929	0.867777	-0.406450	0.795269	-0.426326	-0.250358	-0.596240	-0.228284	0.941213	3.008422	2.692159	-1.864641	-0.109072	-0.440154	0.534375	2.981466	2.629282	-1.894975	-0.167036	-0.428976	0.591834	3.112605	58.143580	-9.056517	3.576567	-0.542352	0.231501
807.101000	0.398455	-2.570618	1.250761	-2.997943	0.864995	-0.395028	0.793523	-0.429510	-0.259370	-0.591118	-0.238140	0.950764	3.443694	2.821725	-1.751089	-0.149699	-0.355260	0.500606	2.985796	2.668021	-1.871096	-0.165118	-0.429895	0.592835	3.171601	58.671893	-8.717081	3.582660	-0.546656	0.231504
807.111000	0.406386	-2.574930	1.248097	-3.003778	0.862639	-0.385503	0.796028	-0.433414	-0.269441	-0.587782	-0.234545	0.948255	3.321238	3.034806	-1.605844	-0.155443	-0.438791	0.537374	2.989467	2.700851	-1.850493	-0.163571	-0.430659	0.593670	3.221522	59.118709	-8.427303	3.587197	-0.550229	0.231507
807.121000	0.414361	-2.579252	1.245348	-3.009750	0.860339	-0.376041	0.794653	-0.433556	-0.276502	-0.585008	-0.238246	0.952782	3.221412	2.753928	-1.628829	-0.043280	-0.460572	0.569463	2.952047	2.769569	-1.826671	-0.156353	-0.429412	0.590762	2.781094	59.993148	-8.105006	3.652262	-0.532572	0.191747
807.131000	0.422221	-2.583610	1.242543	-3.015586	0.857932	-0.366505	0.795373	-0.434781	-0.282201	-0.570563	-0.239284	0.957614	3.009565	2.756852	-1.713773	-0.063578	-0.428938	0.555233	2.954945	2.802741	-1.806064	-0.154774	-0.430057	0.591454	2.827039	60.437528	-7.812675	3.655647	-0.536093	0.191751
807.141000	0.430099	-2.587995	1.239624	-3.021174	0.855464	-0.356865	0.792067	-0.441388	-0.294368	-0.558199	-0.243216	0.960179	3.291061	3.316618	-1.447943	-0.133046	-0.360345	0.553563	2.957886	2.836265	-1.784991	-0.153260	-0.430688	0.592145	2.873500	60.886132	-7.515765	3.658321	-0.539463	0.191754
807.153000	0.439659	-2.593278	1.235991	-3.027753	0.852571	-0.345365	0.792816	-0.442065	-0.301649	-0.553559	-0.236508	0.961494	3.277322	3.177642	-1.519908	-0.133415	-0.442276	0.586820	2.961472	2.877150	-1.758892	-0.151512	-0.431439	0.592974	2.929940	61.432308	-7.151481	3.660797	-0.543450	0.191758
807.163000	0.447566	-2.597720	1.232931	-3.033206	0.850186	-0.335691	0.789947	-0.443131	-0.307931	-0.549965	-0.243325	0.968312	3.342221	3.178539	-1.556391	-0.125849	-0.414075	0.534416	2.964473	2.911263	-1.737016	-0.150116	-0.432052	0.593666	2.977120	61.887965	-6.846664	3.662206	-0.546632	0.191761
807.173000	0.455413	-2.602186	1.229813	-3.038721	0.847673	-0.325900	0.790656	-0.442537	-0.312655	-0.543370	-0.241683	0.969178	3.101176	2.907822	-1.718790	-0.060063	-0.387814	0.506950	2.967495	2.945330	-1.714889	-0.148775	-0.432664	0.594357	3.024561	62.343061	-6.539372	3.663015	-0.549797	0.191765
807.185000	0.464901	-2.607566	1.225949	-3.045186	0.844776	-0.314315	0.788386	-0.445986	-0.325410	-0.527305	-0.243178	0.971180	3.267861	3.164426	-1.446979	-0.037664	-0.419532	0.577551	2.971159	2.986868	-1.687649	-0.147232	-0.433381	0.595186	3.081931	62.897065	-6.163859	3.663282	-0.553419	0.191769
807.195000	0.472821	-2.612010	1.222651	-3.050364	0.842285	-0.304613	0.787933	-0.450134	-0.330527	-0.517260	-0.243461	0.977902	2.901130	3.189877	-1.546281	-0.125225	-0.403657	0.561624	2.974243	3.021392	-1.664664	-0.146018	-0.433971	0.595878	3.130110	63.357633	-5.848139	3.662731	-0.556345	0.191772
807.207000	0.482332	-2.617390	1.218607	-3.056513	0.839331	-0.292730	0.783796	-0.453281	-0.339953	-0.514819	-0.249096	0.983772	2.926887	3.322234	-1.552355	-0.045659	-0.373707	0.517728	2.977945	3.062622	-1.637052	-0.144633	-0.434663	0.596707	3.187934	63.907949	-5.468964	3.661303	-0.559692	0.191776
807.217000	0.490008	-2.621903	1.215115	-3.061565	0.836958	-0.282941	0.781194	-0.454766	-0.351511	-0.504309	-0.243563	0.982175	3.329997	3.316050	-1.307811	-0.117201	-0.462638	0.587480	2.981077	3.097546	-1.613291	-0.143542	-0.435229	0.597398	3.236686	64.373316	-5.145606	3.659430	-0.562368	0.191779
807.227000	0.497738	-2.626502	1.211613	-3.066603	0.834505	-0.273092	0.783400	-0.455176	-0.357881	-0.499477	-0.254815	0.987117	3.390869	3.391263	-1.315813	-0.085130	-0.382762	0.535661	2.941426	3.201035	-1.564322	-0.137397	-0.433353	0.593243	2.777490	65.649907	-4.575883	3.699532	-0.540126	0.141443
807.237000	0.505634	-2.631153	1.208039	-3.071579	0.831987	-0.263201	0.783688	-0.457772	-0.364992	-0.489693	-0.250908	0.990143	2.898606	3.463961	-1.242001	-0.042536	-0.376646	0.535875	2.943598	3.237449	-1.539865	-0.134409	-0.433781	0.593753	2.819498	66.122490	-4.247435	3.696566	-0.542770	0.141447
807.247000	0.513505	-2.635802	1.204357	-3.076512	0.829551	-0.253295	0.780234	-0.457469	-0.370296	-0.477173	-0.251208	0.991082	3.111095	3.262998	-1.480725	-0.047301	-0.422524	0.548758	2.945772	3.273903	-1.515115	-0.131478	-0.434199	0.594263	2.861514	66.595548	-3.916120	3.692997	-0.545314	0.141450
807.259000	0.522864	-2.641292	1.199715	-3.082073	0.826528	-0.241365	0.775472	-0.458982	-0.381983	-0.465448	-0.250113	0.995539	3.393326	3.410004	-1.277630	-0.067636	-0.473685	0.528955	2.948413	3.317943	-1.484669	-0.128038	-0.434685	0.594875	2.912329	67.166765	-3.511186	3.687878	-0.548197	0.141454
807.269000	0.530653	-2.645883	1.195792	-3.086699	0.823921	-0.231377	0.775742	-0.460268	-0.392496	-0.461628	-0.255797	0.995132	3.246800	3.412113	-1.013887	-0.057375	-0.373834	0.546411	2.950607	3.354497	-1.459097	-0.125233	-0.435080	0.595385	2.954594	67.641022	-3.171777	3.682952	-0.550491	0.141458
807.279000	0.538417	-2.650411	1.191801	-3.091258	0.821455	-0.221461	0.772619	-0.465227	-0.396305	-0.453924	-0.245967	0.995465	3.263123	3.815861	-1.260144	-0.076728	-0.463736	0.580044	2.952788	3.391001	-1.433433	-0.122483	-0.435466	0.595895	2.996697	68.114688	-2.831464	3.677430	-0.552701	0.141461
807.289000	0.546121	-2.655076	1.187809	-3.095718	0.818918	-0.211459	0.772557	-0.466675	-0.403838	-0.447969	-0.255502	1.004166	3.022039	3.714413	-1.202137	-0.089636	-0.407243	0.536293	2.954961	3.427716	-1.407450	-0.119788	-0.435841	0.596405	3.038713	68.590874	-2.488006	3.671316	-0.554771	0.141465
807.299000	0.553785	-2.659752	1.183708	-3.100163	0.816292	-0.201287	0.769877	-0.467776	-0.412455	-0.441967	-0.252064	1.005077	3.451195	3.713149	-1.158047	-0.082933	-0.389256	0.498238	2.957125	3.464899	-1.381002	-0.117151	-0.436209	0.596914	3.080620	69.072674	-2.139978	3.664573	-0.556783	0.141468
807.311000	0.562997	-2.665384	1.178744	-3.105461	0.813303	-0.189344	0.772950	-0.466749	-0.420903	-0.428999	-0.254660	1.002110	3.054272	3.382946	-1.041848	-0.031925	-0.400428	0.606233	2.959708	3.509563	-1.348883	-0.114062	-0.436633	0.597526	3.130731	69.651358	-1.718597	3.655673	-0.558996	0.141472
807.321000	0.570691	-2.670152	1.174610	-3.109718	0.810712	-0.179352	0.769282	-0.468646	-0.425557	-0.418536	-0.252537	1.010320	3.122468	3.814876	-1.034205	-0.016206	-0.418151	0.532491	2.921863	3.628193	-1.288489	-0.108738	-0.434652	0.593260	2.693793	71.102020	-1.043471	3.679695	-0.536324	0.091081
807.333000	0.579971	-2.675754	1.169367	-3.114630	0.807626	-0.167114	0.767158	-0.469641	-0.437436	-0.407404	-0.257635	1.009756	2.811261	3.776467	-1.079230	-0.049411	-0.359133	0.523321	2.923220	3.674734	-1.255257	-0.105614	-0.434904	0.593654	2.734120	71.688249	-0.615139	3.669449	-0.538426	0.091085
807.343000	0.587574	-2.680524	1.164921	-3.118672	0.805133	-0.157031	0.762916	-0.472656	-0.446644	-0.401947	-0.251565	1.011479	3.346499	3.749275	-0.909616	-0.032363	-0.473693	0.558627	2.924335	3.713689	-1.227051	-0.103073	-0.435099	0.593982	2.767526	72.178824	-0.253156	3.660242	-0.540009	0.091089
807.355000	0.596686	-2.686184	1.159476	-3.123346	0.802058	-0.144934	0.762973	-0.473833	-0.454477	-0.391657	-0.258835	1.013695	3.071883	3.814067	-0.929239	-0.079619	-0.355869	0.530620	2.925617	3.760123	-1.193231	-0.100092	-0.435323	0.594376	2.806958	72.763789	0.180971	3.648460	-0.541804	0.091093
807.365000	0.604410	-2.690928	1.154923	-3.127181	0.799517	-0.134773	0.761592	-0.474733	-0.457814	-0.386855	-0.252070	1.014405	2.872521	3.971517	-1.127381	-0.000663	-0.454474	0.526053	2.926629	3.798577	-1.165139	-0.097664	-0.435495	0.594705	2.839140	73.248357	0.541830	3.638036	-0.543147	0.091096
807.375000	0.611996	-2.695690	1.150284	-3.130981	0.796960	-0.124585	0.757417	-0.475188	-0.466319	-0.378209	-0.256086	1.019108	2.956395	3.938771	-1.016137	-0.053779	-0.442538	0.517038	2.927625	3.837557	-1.136306	-0.095296	-0.435654	0.595033	2.871126	73.739240	0.909990	3.626968	-0.544353	0.091100
807.387000	0.621053	-2.701414	1.144614	-3.135535	0.793912	-0.112339	0.753432	-0.475760	-0.477102	-0.364694	-0.255753	1.016329	3.328025	3.980024	-0.827242	-0.005634	-0.395353	0.510079	2.928748	3.884307	-1.101636	-0.092525	-0.435837	0.595427	2.908649	74.327971	1.352473	3.612925	-0.545699	0.091104
807.397000	0.628624	-2.706212	1.139782	-3.139152	0.791332	-0.102157	0.754656	-0.479646	-0.484138	-0.353510	-0.255102	1.015225	2.951448	4.233708	-0.739200	-0.011623	-0.417114	0.576495	2.929642	3.923475	-1.072303	-0.090280	-0.435976	0.595755	2.939416	74.821106	1.725552	3.600528	-0.546687	0.091107
807.409000	0.637655	-2.711935	1.133919	-3.143308	0.788309	-0.089981	0.750339	-0.479974	-0.492226	-0.341688	-0.255936	1.021871	3.009772	4.162616	-0.710984	-0.035918	-0.471794	0.547928	2.930665	3.970274	-1.036873	-0.087648	-0.436120	0.596149	2.975730	75.410431	2.175510	3.584991	-0.547626	0.091111
807.419000	0.645118	-2.716639	1.128884	-3.146618	0.785727	-0.079612	0.748183	-0.482021	-0.498658	-0.336817	-0.259435	1.022943	3.429200	4.579769	-0.463630	-0.092321	-0.377778	0.497166	2.950155	4.176659	-0.867324	-0.101411	-0.434330	0.590561	3.225940	77.899875	3.911905	3.406956	-0.528117	0.028340
807.431000	0.654054	-2.722482	1.122889	-3.150644	0.782621	-0.067466	0.747746	-0.481516	-0.505066	-0.329297	-0.255713	1.019102	3.040260	4.331196	-0.665097	-0.042978	-0.448260	0.520322	2.894229	4.148025	-0.928353	-0.081223	-0.434057	0.592107	2.584405	77.569556	3.376775	3.579238	-0.526210	0.042985
807.441000	0.661516	-2.727292	1.117831	-3.153784	0.780066	-0.057252	0.745985	-0.480510	-0.510100	-0.324527	-0.254114	1.027583	3.035994	4.206982	-0.736427	-0.053887	-0.455384	0.500965	2.893909	4.188328	-0.895415	-0.079076	-0.434031	0.592262	2.604105	78.062713	3.753869	3.564858	-0.526790	0.042988
807.451000	0.668954	-2.732137	1.112709	-3.156982	0.777507	-0.046963	0.741947	-0.481027	-0.518549	-0.316238	-0.259658	1.027728	3.278374	4.367248	-0.677257	-0.030511	-0.336240	0.464780	2.893530	4.228877	-0.862031	-0.076987	-0.433997	0.592417	2.623086	78.558806	4.135345	3.549841	-0.527283	0.042991
807.463000	0.677830	-2.737943	1.106388	-3.160623	0.774429	-0.034654	0.739981	-0.481305	-0.527176	-0.303309	-0.250936	1.020924	3.311454	4.430900	-0.632831	-0.069641	-0.432721	0.579798	2.892986	4.277547	-0.821660	-0.074554	-0.433937	0.592603	2.644800	79.154269	4.596176	3.531035	-0.527671	0.042995
807.473000	0.685214	-2.742720	1.101027	-3.163691	0.771882	-0.024442	0.739640	-0.482341	-0.537558	-0.293731	-0.259350	1.027006	3.118369	4.323051	-0.451490	0.027130	-0.377590	0.535581	2.892457	4.317914	-0.787913	-0.072582	-0.433872	0.592758	2.661987	79.648188	4.981223	3.514771	-0.527834	0.042998
807.485000	0.694069	-2.748539	1.094508	-3.167210	0.768850	-0.012053	0.736687	-0.483748	-0.542430	-0.277177	-0.252545	1.029110	3.161423	4.327075	-0.536888	-0.005417	-0.434688	0.529902	2.891719	4.366834	-0.746808	-0.070294	-0.433781	0.592943	2.681378	80.246648	5.449278	3.494405	-0.527880	0.043002
807.495000	0.701474	-2.753377	1.089028	-3.170034	0.766366	-0.001799	0.734110	-0.484164	-0.551457	-0.268623	-0.252159	1.028987	3.124024	4.553751	-0.431130	0.003042	-0.432563	0.541313	2.891015	4.407170	-0.712748	-0.068425	-0.433692	0.593098	2.696476	80.740196	5.837407	3.477022	-0.527779	0.043004
807.505000	0.708785	-2.758251	1.083476	-3.172607	0.763786	0.008462	0.732409	-0.483942	-0.559300	-0.257732	-0.254068	1.030661	3.009096	4.543301	-0.315523	-0.024662	-0.414970	0.502566	2.890235	4.447894	-0.678151	-0.066605	-0.433590	0.593253	2.710653	81.238390	6.230818	3.459111	-0.527541	0.043007
807.517000	0.717543	-2.764051	1.076751	-3.175663	0.760703	0.020847	0.729031	-0.484110	-0.565477	-0.249885	-0.254480	1.027202	2.859674	4.537268	-0.429772	-0.040724	-0.392862	0.582458	2.929515	4.550132	-0.569100	-0.076464	-0.433617	0.592518	3.208217	82.474901	7.364935	3.309720	-0.528821	0.033170
807.527000	0.724888	-2.768892	1.071058	-3.178135	0.758163	0.031073	0.725543	-0.485002	-0.571880	-0.245508	-0.247171	1.030524	2.920938	4.826541	-0.287957	0.001782	-0.523204	0.518514	2.853021	4.637748	-0.557737	-0.061601	-0.431185	0.589087	2.316803	83.520203	7.522950	3.434349	-0.504679	-0.003620
807.539000	0.733504	-2.774729	1.064141	-3.180996	0.755136	0.043545	0.723167	-0.484834	-0.578283	-0.232335	-0.255730	1.030612	2.932872	4.770713	-0.291029	-0.052032	-0.349975	0.519667	2.850601	4.687647	-0.516020	-0.059495	-0.430895	0.589071	2.319573	84.112674	7.992916	3.411509	-0.504159	-0.003617
807.549000	0.740613	-2.779628	1.058316	-3.183243	0.752586	0.053931	0.720477	-0.486117	-0.587287	-0.224371	-0.246067	1.024005	3.102514	4.966423	-0.136788	-0.055858	-0.413602	0.531283	2.848458	4.729802	-0.480696	-0.057804	-0.430640	0.589058	2.320375	84.613243	8.390061	3.391794	-0.503583	-0.003614
807.561000	0.749282	-2.785428	1.051280	-3.185927	0.749610	0.066097	0.719306	-0.484185	-0.593823	-0.217392	-0.247240	1.031359	2.987527	4.875256	-0.279211	-0.023811	-0.434687	0.561986	2.845766	4.779653	-0.438656	-0.055820	-0.430313	0.589042	2.319893	85.205135	8.863189	3.367638	-0.502673	-0.003611
807.571000	0.756547	-2.790253	1.045203	-3.188010	0.747041	0.076471	0.714206	-0.482642	-0.599771	-0.210462	-0.249385	1.033768	3.067706	4.733603	-0.231772	0.027483	-0.380260	0.484696	2.843422	4.821091	-0.403417	-0.054216	-0.430032	0.589028	2.318283	85.697129	9.259501	3.346981	-0.501823	-0.003609
807.581000	0.763706	-2.795093	1.039101	-3.190014	0.744596	0.086761	0.712254	-0.481704	-0.607534	-0.199669	-0.244523	1.026351	2.946993	4.801558	-0.009225	-0.033686	-0.387726	0.560223	2.840969	4.862745	-0.367811	-0.052657	-0.429739	0.589015	2.315374	86.191706	9.659418	3.325834	-0.500837	-0.003607
807.593000	0.772266	-2.800892	1.031791	-3.192312	0.741691	0.099026	0.708315	-0.481173	-0.613621	-0.189500	-0.248489	1.029695	2.923468	4.897176	-0.157323	-0.024180	-0.417830	0.533701	2.837866	4.912452	-0.325270	-0.050844	-0.429363	0.588999	2.309963	86.781879	10.137481	3.299839	-0.499398	-0.003604
807.603000	0.779340	-2.805686	1.025666	-3.194173	0.739205	0.109326	0.706361	-0.483535	-0.619137	-0.179673	-0.253767	1.034453	2.774870	5.103040	-0.077177	-0.033639	-0.343446	0.493774	2.835155	4.953466	-0.290098	-0.049362	-0.429044	0.588986	2.303967	87.268797	10.533128	3.277864	-0.498142	-0.003602
807.615000	0.787769	-2.811535	1.018160	-3.196254	0.736257	0.121777	0.702622	-0.484802	-0.626852	-0.167987	-0.247439	1.028489	3.133033	5.113956	-0.086993	-0.004620	-0.385361	0.574503	2.831759	5.002681	-0.247573	-0.047650	-0.428648	0.588970	2.295051	87.853065	11.011040	3.250788	-0.496485	-0.003599
807.625000	0.794713	-2.816336	1.011796	-3.197920	0.733845	0.132029	0.701960	-0.483344	-0.631798	-0.162822	-0.248844	1.027997	2.989293	5.207510	-0.096548	0.050976	-0.418792	0.568490	2.796782	5.153471	-0.162143	-0.045728	-0.426292	0.584693	1.903212	89.643340	11.895936	3.235328	-0.474113	-0.048234
807.637000	0.803068	-2.822202	1.004077	-3.199796	0.730881	0.144343	0.698376	-0.481661	-0.638853	-0.149076	-0.252595	1.027209	3.031338	5.307518	-0.042084	-0.016411	-0.346747	0.508147	2.791985	5.204997	-0.118813	-0.044079	-0.425746	0.584484	1.880433	90.236445	12.376896	3.207665	-0.472330	-0.048231
807.647000	0.810033	-2.827003	0.997689	-3.201227	0.728402	0.154586	0.698594	-0.479826	-0.643992	-0.138904	-0.241818	1.028885	2.841830	5.267774	-0.076984	0.012126	-0.460621	0.511172	2.787887	5.247073	-0.083247	-0.042722	-0.425286	0.584309	1.860248	90.720367	12.772355	3.184428	-0.470782	-0.048229
807.657000	0.817042	-2.831779	0.991179	-3.202608	0.725953	0.164920	0.692967	-0.479400	-0.651854	-0.130372	-0.245880	1.027459	3.006471	5.583027	0.130628	-0.003983	-0.403540	0.512912	2.783659	5.289232	-0.047474	-0.041404	-0.424809	0.584135	1.838508	91.205286	13.169851	3.160778	-0.469058	-0.048227
807.669000	0.825480	-2.837479	0.983243	-3.204081	0.722956	0.177264	0.689367	-0.478990	-0.660510	-0.121559	-0.240197	1.020414	2.945431	5.597519	0.232947	0.007036	-0.403413	0.547112	2.778420	5.339749	-0.004378	-0.039884	-0.424223	0.583926	1.810434	91.786298	13.648512	3.131727	-0.466847	-0.048225
807.679000	0.832286	-2.842315	0.976516	-3.205181	0.720594	0.187460	0.683988	-0.479508	-0.669948	-0.110899	-0.238172	1.020969	3.250103	5.672877	0.539791	-0.014312	-0.412515	0.552329	2.773908	5.381881	0.031730	-0.038654	-0.423723	0.583752	1.785291	92.270894	14.049300	3.107126	-0.464874	-0.048223
807.691000	0.840460	-2.848002	0.968559	-3.206461	0.717704	0.199710	0.683486	-0.476958	-0.670182	-0.099852	-0.236134	1.025960	2.982003	5.596631	0.188995	-0.046560	-0.435646	0.540354	2.768331	5.431726	0.074438	-0.037202	-0.423110	0.583543	1.753166	92.843864	14.524136	3.077351	-0.462375	-0.048221
807.701000	0.847304	-2.852863	0.961858	-3.207391	0.715273	0.209981	0.682058	-0.474314	-0.676927	-0.095206	-0.239075	1.020495	2.797579	5.420436	0.266583	-0.006586	-0.320684	0.543937	2.763540	5.472959	0.109828	-0.036014	-0.422592	0.583369	1.724691	93.317695	14.917862	3.052303	-0.460202	-0.048220
807.711000	0.854136	-2.857615	0.955075	-3.208315	0.712907	0.220164	0.679132	-0.472777	-0.682993	-0.085548	-0.230550	1.022182	2.801950	5.463658	0.210790	0.006807	-0.431155	0.547055	2.758611	5.514220	0.145420	-0.034877	-0.422056	0.583195	1.694545	93.791857	15.313580	3.026693	-0.457848	-0.048218
807.723000	0.862080	-2.863217	0.946650	-3.209271	0.710152	0.232442	0.674785	-0.470601	-0.691946	-0.075176	-0.235751	1.021428	2.982814	5.563308	0.457474	0.012681	-0.403423	0.483106	2.724256	5.680220	0.242488	-0.033657	-0.419556	0.578997	1.318814	95.747191	16.320769	2.994728	-0.435643	-0.090284
807.733000	0.868838	-2.867909	0.939729	-3.209962	0.707784	0.242655	0.672743	-0.472136	-0.696434	-0.064638	-0.232867	1.016830	3.036073	5.641538	0.405024	-0.002248	-0.361090	0.492432	2.718274	5.722696	0.278167	-0.032572	-0.418918	0.578671	1.277995	96.219559	16.712683	2.969154	-0.433328	-0.090283
807.745000	0.877022	-2.873598	0.931401	-3.210690	0.705020	0.254788	0.672373	-0.471782	-0.703036	-0.055227	-0.230184	1.015902	2.654987	5.712142	0.404000	0.017953	-0.393795	0.518147	2.710919	5.773403	0.320817	-0.031305	-0.418132	0.578280	1.226895	96.783229	17.181367	2.938096	-0.430336	-0.090281
807.755000	0.883680	-2.878298	0.924323	-3.211164	0.702771	0.265001	0.665496	-0.470844	-0.706881	-0.045674	-0.229528	1.017844	2.751105	5.980765	0.397215	-0.008206	-0.407853	0.505995	2.704643	5.815522	0.356386	-0.030287	-0.417465	0.577954	1.182563	97.251327	17.572198	2.911795	-0.427713	-0.090280
807.765000	0.890244	-2.883002	0.917124	-3.211558	0.700496	0.275164	0.662953	-0.466766	-0.713910	-0.037822	-0.230336	1.014385	2.719857	5.983652	0.469623	-0.007067	-0.387603	0.509901	2.698212	5.857724	0.392097	-0.029301	-0.416791	0.577628	1.136358	97.720405	17.964434	2.885157	-0.425009	-0.090279
807.777000	0.898115	-2.888608	0.908547	-3.211962	0.697687	0.287333	0.659217	-0.463934	-0.720989	-0.028864	-0.222431	1.011114	2.972398	5.826432	0.597394	0.017502	-0.403174	0.525911	2.690350	5.907631	0.434394	-0.028136	-0.415972	0.577238	1.079193	98.274499	18.429638	2.852996	-0.421653	-0.090278
807.787000	0.904670	-2.893302	0.901326	-3.212137	0.695486	0.297479	0.658418	-0.463569	-0.726606	-0.018707	-0.222338	1.010994	2.915929	6.118173	0.621264	0.006052	-0.458866	0.513014	2.683649	5.949016	0.469556	-0.027192	-0.415274	0.576912	1.029768	98.733801	18.816470	2.825900	-0.418693	-0.090277
807.799000	0.912648	-2.898835	0.892522	-3.212361	0.692802	0.309552	0.654587	-0.462012	-0.731076	-0.009201	-0.226845	1.009222	2.764836	6.121986	0.495979	0.055124	-0.349579	0.546267	2.675434	5.998417	0.511693	0.061493	-0.414427	0.576521	0.968375	99.281838	19.280102	2.792940	-0.415050	-0.090276
807.809000	0.919188	-2.903436	0.885147	-3.212293	0.690543	0.319652	0.649285	-0.461237	-0.740418	0.007814	-0.220629	1.008711	2.932574	6.215949	0.780264	0.122394	-0.397483	0.528797	2.668472	6.039014	0.546380	0.307147	-0.413716	0.576195	0.915812	99.731702	19.662262	2.765440	-0.411945	-0.090275
807.819000	0.925671	-2.907994	0.877765	-3.212216	0.688377	0.329720	0.646460	-0.458356	-0.743459	0.017732	-0.221104	1.006773	2.963733	6.101799	0.782791	0.316190	-0.415455	0.505341	2.645738	6.159443	0.619158	0.540276	-0.411923	0.573469	0.674573	101.135436	20.418496	2.731900	-0.397342	-0.115912
807.831000	0.933380	-2.913470	0.868871	-3.211938	0.685732	0.341743	0.645449	-0.453875	-0.749483	0.021535	-0.220663	1.003723	2.677614	6.077849	0.799670	0.334398	-0.384838	0.489561	2.628295	6.250627	0.680195	0.540891	-0.410417	0.571680	0.504398	102.163941	21.061850	2.696617	-0.387828	-0.129143
807.841000	0.939852	-2.918009	0.861358	-3.211793	0.683517	0.351761	0.642010	-0.454502	-0.751779	0.023691	-0.221512	1.003533	2.540951	6.345916	0.619316	0.418385	-0.325249	0.481843	2.620256	6.292502	0.714898	0.541568	-0.409600	0.571214	0.440396	102.612517	21.438984	2.668977	-0.384610	-0.129142
807.853000	0.947500	-2.923386	0.852077	-3.211391	0.680951	0.363841	0.636936	-0.451589	-0.760050	0.035095	-0.209882	0.996667	2.915715	6.320842	1.008860	0.438482	-0.448118	0.532420	2.610469	6.342343	0.756370	0.542344	-0.408604	0.570655	0.361914	103.145900	21.889860	2.635428	-0.380588	-0.129142
807.863000	0.953804	-2.927938	0.844456	-3.211040	0.678803	0.373756	0.634193	-0.450030	-0.762682	0.043348	-0.218001	0.995163	2.647557	6.314924	0.937464	0.475637	-0.340793	0.531142	2.602155	6.383731	0.790805	0.542969	-0.407764	0.570189	0.294617	103.588643	22.264348	2.607234	-0.377126	-0.129141
807.873000	0.960061	-2.932393	0.836823	-3.210554	0.676699	0.383679	0.632429	-0.447538	-0.766767	0.051043	-0.214659	0.996708	2.768107	6.425164	0.992732	0.519955	-0.329819	0.525809	2.593803	6.424089	0.824288	0.543630	-0.406929	0.569723	0.226866	104.019044	22.629476	2.579429	-0.373715	-0.129141
807.885000	0.967638	-2.937769	0.827615	-3.209887	0.674190	0.395698	0.628125	-0.444710	-0.774118	0.065038	-0.207124	0.992584	2.737537	6.584593	1.115947	0.486873	-0.418143	0.515778	2.583575	6.472604	0.864658	0.544370	-0.405906	0.569164	0.143110	104.536560	23.069509	2.545487	-0.369406	-0.129140
807.895000	0.974015	-2.942267	0.819771	-3.209151	0.672155	0.405615	0.625214	-0.443715	-0.780801	0.071500	-0.207271	0.988662	2.742580	6.807115	1.161838	0.547250	-0.417263	0.559407	2.574893	6.512968	0.898317	0.544954	-0.405043	0.568698	0.071408	104.967029	23.436363	2.516853	-0.365697	-0.129140
807.905000	0.980259	-2.946726	0.811990	-3.208417	0.670073	0.415397	0.620437	-0.438788	-0.781600	0.081910	-0.206246	0.987627	2.729114	6.666212	1.014399	0.532532	-0.390117	0.541005	2.566139	6.552669	0.931387	0.545548	-0.404178	0.568232	-0.001161	105.389567	23.797425	2.488322	-0.361968	-0.129139
807.915000	0.986391	-2.951091	0.804174	-3.207509	0.667965	0.425296	0.617651	-0.435049	-0.784587	0.091219	-0.208420	0.988678	2.609240	6.547567	0.927699	0.560401	-0.327351	0.487903	2.557297	6.591827	0.963936	0.546160	-0.403312	0.567767	-0.074784	105.805607	24.153364	2.459987	-0.358227	-0.129139
807.925000	0.992518	-2.955384	0.796151	-3.206567	0.665948	0.435153	0.615300	-0.433760	-0.791461	0.099396	-0.196837	0.985086	2.606421	7.002727	1.095946	0.541943	-0.406960	0.469224	2.529245	6.756256	1.057614	0.545163	-0.400999	0.563932	-0.377721	107.709806	25.106599	2.415429	-0.339567	-0.164395
807.935000	0.998641	-2.959653	0.788155	-3.205535	0.663971	0.444923	0.610766	-0.429203	-0.793428	0.106328	-0.201839	0.982208	2.743354	6.557986	1.316247	0.560273	-0.427280	0.498988	2.519732	6.796790	1.090393	0.545671	-0.400051	0.563339	-0.458375	108.125827	25.459147	2.387454	-0.335837	-0.164395
807.945000	1.004791	-2.963885	0.780133	-3.204446	0.661973	0.454712	0.609401	-0.427215	-0.797685	0.113997	-0.200535	0.981726	2.656788	6.671288	1.205706	0.546349	-0.344624	0.526307	2.510169	6.836611	1.122451	0.546192	-0.399102	0.562746	-0.539624	108.533322	25.804615	2.359623	-0.332099	-0.164395
807.957000	1.012029	-2.968935	0.770634	-3.202954	0.659561	0.466450	0.605503	-0.425851	-0.805524	0.121527	-0.189875	0.977539	2.618270	7.009349	1.395371	0.565940	-0.415417	0.538608	2.498575	6.883986	1.160554	0.546835	-0.397961	0.562034	-0.638547	109.017404	26.215555	2.326418	-0.327588	-0.164395
807.967000	1.018034	-2.973240	0.762566	-3.201749	0.657647	0.476282	0.601972	-0.423698	-0.807029	0.130346	-0.187551	0.973234	2.705974	7.049829	1.232476	0.588184	-0.379391	0.469315	2.488814	6.923099	1.191992	0.547339	-0.396998	0.561441	-0.722159	109.416410	26.554917	2.298413	-0.323702	-0.164395
807.977000	1.024014	-2.977448	0.754428	-3.200355	0.655720	0.486073	0.599665	-0.417279	-0.809613	0.141333	-0.187259	0.967975	2.640319	6.775565	1.185833	0.532629	-0.369317	0.470124	2.478938	6.962109	1.223401	0.547817	-0.396027	0.560848	-0.807160	109.814193	26.893995	2.270120	-0.319723	-0.164395
807.987000	1.030033	-2.981643	0.746262	-3.198886	0.653791	0.495667	0.595722	-0.413828	-0.814299	0.144560	-0.187539	0.962187	2.820276	6.834534	1.277799	0.581653	-0.330525	0.488852	2.469011	7.000559	1.254267	0.548323	-0.395055	0.560255	-0.892770	110.205257	27.227726	2.242123	-0.315735	-0.164395
807.997000	1.036026	-2.985830	0.738122	-3.197296	0.651888	0.505215	0.592894	-0.413782	-0.820418	0.156704	-0.183962	0.963879	2.727812	7.113949	1.425953	0.521778	-0.278627	0.533001	2.458988	7.038776	1.284962	0.548809	-0.394078	0.559662	-0.979530	110.593545	27.559780	2.213918	-0.311696	-0.164395
808.007000	1.041969	-2.989918	0.729861	-3.195691	0.650143	0.514925	0.587921	-0.410067	-0.822292	0.163108	-0.176546	0.963323	2.609658	7.059958	1.259559	0.530495	-0.438932	0.468621	2.448904	7.076523	1.315209	0.549296	-0.393093	0.559069	-1.067029	110.976198	27.887431	2.185718	-0.307569	-0.164395
808.019000	1.049019	-2.994824	0.719910	-3.193648	0.647935	0.526501	0.586102	-0.404757	-0.827547	0.170752	-0.182989	0.955524	2.525439	7.017876	1.522880	0.536573	-0.372609	0.541885	2.427781	7.203706	1.392444	0.548417	-0.391134	0.556429	-1.279985	112.413937	28.682585	2.136385	-0.294358	-0.184993
808.029000	1.054817	-2.998840	0.711661	-3.191911	0.646139	0.535893	0.582459	-0.403621	-0.832103	0.179810	-0.180988	0.954247	2.528657	7.467863	1.590358	0.524515	-0.331835	0.537439	2.412675	7.284817	1.443721	0.548075	-0.389701	0.554736	-1.427027	113.299933	29.211098	2.101166	-0.286158	-0.195622
808.041000	1.061719	-3.003678	0.701653	-3.189687	0.644081	0.547367	0.578516	-0.399786	-0.836843	0.189378	-0.175531	0.955388	2.626064	7.600104	1.646638	0.553809	-0.397140	0.451035	2.400045	7.330421	1.478880	0.548554	-0.388446	0.553889	-1.537649	113.743629	29.585849	2.068473	-0.281319	-0.195623
808.051000	1.067506	-3.007618	0.693188	-3.187727	0.642332	0.556932	0.575887	-0.392713	-0.838996	0.198404	-0.174893	0.948919	2.455140	7.236788	1.585772	0.517651	-0.378249	0.504053	2.389455	7.368192	1.508047	0.548939	-0.387393	0.553184	-1.630605	114.110589	29.896840	2.041078	-0.277204	-0.195623
808.061000	1.073315	-3.011533	0.684815	-3.185739	0.640644	0.566395	0.573131	-0.389042	-0.840141	0.206385	-0.172924	0.940863	2.360261	7.433566	1.548654	0.517246	-0.414335	0.545994	2.378851	7.405359	1.536591	0.549331	-0.386336	0.552478	-1.723736	114.470322	30.201707	2.013753	-0.273057	-0.195624
808.073000	1.080084	-3.016171	0.674764	-3.183119	0.638618	0.577639	0.568595	-0.387365	-0.845376	0.218414	-0.174092	0.944535	2.382236	7.565502	1.629001	0.491686	-0.344215	0.483710	2.366104	7.449352	1.570274	0.549850	-0.385073	0.551632	-1.835765	114.894718	30.561932	1.981496	-0.268139	-0.195624
808.083000	1.085715	-3.020026	0.666299	-3.180986	0.636883	0.587103	0.565533	-0.381575	-0.849060	0.223746	-0.170894	0.936793	2.462852	7.327447	1.693590	0.543449	-0.336609	0.543077	2.355454	7.485519	1.597879	0.550261	-0.384013	0.550926	-1.929443	115.242478	30.857555	1.954376	-0.263952	-0.195625
808.095000	1.092521	-3.024553	0.655949	-3.178271	0.634935	0.598297	0.560964	-0.375589	-0.852113	0.232380	-0.159890	0.932038	2.632926	7.355888	1.600653	0.552842	-0.422259	0.527852	2.342650	7.528356	1.630480	0.550762	-0.382737	0.550079	-2.042145	115.653039	31.207133	1.921917	-0.258886	-0.195625
808.105000	1.098201	-3.028305	0.647396	-3.175881	0.633339	0.607628	0.559293	-0.375463	-0.857491	0.238990	-0.165201	0.933135	2.314145	7.663901	1.928689	0.530096	-0.430079	0.487473	2.331926	7.563772	1.657402	0.551167	-0.381666	0.549374	-2.136712	115.991801	31.496039	1.894745	-0.254582	-0.195626
808.115000	1.103830	-3.032025	0.638814	-3.173486	0.631626	0.616959	0.555107	-0.370360	-0.859717	0.245750	-0.164780	0.927162	2.314354	7.573471	1.808411	0.520339	-0.317079	0.481572	2.321280	7.598314	1.683440	0.551636	-0.380605	0.548668	-2.230345	116.320087	31.776241	1.868249	-0.250385	-0.195626
808.125000	1.109317	-3.035691	0.630223	-3.170992	0.630048	0.626207	0.551984	-0.368494	-0.857952	0.253416	-0.157105	0.925106	2.242221	7.910625	1.688223	0.511132	-0.336470	0.481339	2.302513	7.756171	1.773000	0.549258	-0.378624	0.545405	-2.421083	118.114193	32.676805	1.812770	-0.236729	-0.222400
808.135000	1.114763	-3.039319	0.621594	-3.168385	0.628446	0.635435	0.548078	-0.360914	-0.862827	0.260394	-0.150913	0.921627	2.398898	7.546175	1.772840	0.567719	-0.394445	0.476055	2.291622	7.792040	1.799225	0.549561	-0.377514	0.544602	-2.517450	118.443350	32.952539	1.786771	-0.232587	-0.222400
808.145000	1.120183	-3.042944	0.613004	-3.165680	0.626937	0.644595	0.545720	-0.356944	-0.865041	0.266521	-0.150492	0.915515	2.370778	7.753193	1.793849	0.537268	-0.405061	0.504581	2.280869	7.826925	1.824469	0.549947	-0.376414	0.543800	-2.612158	118.760716	33.218626	1.761657	-0.228568	-0.222401
808.157000	1.126718	-3.047208	0.602443	-3.162306	0.625140	0.655512	0.544024	-0.352355	-0.870515	0.272913	-0.148940	0.913009	2.134018	7.680926	1.878062	0.474078	-0.408984	0.514376	2.267860	7.868789	1.854810	0.550348	-0.375079	0.542838	-2.727078	119.141587	33.538400	1.730848	-0.223582	-0.222402
808.167000	1.132114	-3.050750	0.593734	-3.159499	0.623704	0.664598	0.540450	-0.345604	-0.867839	0.279768	-0.145624	0.909389	2.157486	7.429169	1.823485	0.504076	-0.392486	0.539880	2.257072	7.903033	1.879452	0.550699	-0.373967	0.542036	-2.822207	119.451284	33.798573	1.705353	-0.219421	-0.222402
808.177000	1.137402	-3.054213	0.585078	-3.156725	0.622170	0.673762	0.536509	-0.344952	-0.874014	0.287332	-0.146615	0.906369	2.207741	7.925551	2.017459	0.499539	-0.302474	0.438326	2.246395	7.936448	1.903254	0.551078	-0.372855	0.541234	-2.916006	119.751044	34.050472	1.680167	-0.215272	-0.222403
808.187000	1.142750	-3.057598	0.576312	-3.153840	0.620749	0.682830	0.531475	-0.340199	-0.876756	0.294876	-0.137458	0.900713	2.425885	7.979538	2.023487	0.527235	-0.328320	0.446194	2.235775	7.969308	1.926501	0.551490	-0.371747	0.540432	-3.009119	120.044168	34.296911	1.655329	-0.211165	-0.222404
808.199000	1.149092	-3.061597	0.565757	-3.150260	0.619134	0.693479	0.528407	-0.334873	-0.879417	0.306134	-0.131919	0.897111	2.436260	8.101757	2.126791	0.507144	-0.437344	0.517373	2.222990	8.008523	1.954198	0.551939	-0.370403	0.539469	-3.121357	120.393315	34.590669	1.625039	-0.206076	-0.222405
808.209000	1.154442	-3.064905	0.556917	-3.147174	0.617837	0.702421	0.526633	-0.330549	-0.880173	0.314137	-0.136827	0.898764	2.421044	8.207985	2.049398	0.507905	-0.363455	0.455316	2.212423	8.040516	1.976578	0.552369	-0.369291	0.538667	-3.213839	120.676052	34.828586	1.600393	-0.201923	-0.222406
808.219000	1.159719	-3.068225	0.548135	-3.144004	0.616412	0.711398	0.524064	-0.325469	-0.881500	0.321475	-0.136973	0.889875	2.016521	8.072258	2.036036	0.511614	-0.310714	0.481510	2.200476	8.148696	2.039515	0.550665	-0.367783	0.536515	-3.322868	121.869396	35.464659	1.553127	-0.193564	-0.236826
808.231000	1.166058	-3.072045	0.537534	-3.140115	0.614798	0.722141	0.516050	-0.318632	-0.881269	0.327516	-0.129413	0.880240	2.313484	7.998772	2.081698	0.537767	-0.291874	0.493470	2.187164	8.227412	2.087224	0.549904	-0.366219	0.534766	-3.441604	122.675286	35.947560	1.512938	-0.186603	-0.244269
808.243000	1.172209	-3.075890	0.526892	-3.136129	0.613328	0.732713	0.512737	-0.311286	-0.885921	0.334433	-0.123203	0.877426	2.305005	7.914719	2.069015	0.538443	-0.370036	0.449606	2.174724	8.265835	2.112968	0.550307	-0.364865	0.533709	-3.549895	122.998636	36.214362	1.485275	-0.181909	-0.244270
808.253000	1.177259	-3.079039	0.518111	-3.132598	0.612129	0.741425	0.511522	-0.311389	-0.888171	0.343156	-0.124398	0.875210	2.118533	8.395641	2.167008	0.468410	-0.336642	0.478500	2.164437	8.297310	2.133877	0.550683	-0.363741	0.532829	-3.639179	123.261564	36.431339	1.462648	-0.178049	-0.244271
808.263000	1.182321	-3.082055	0.509176	-3.129153	0.610884	0.750123	0.509540	-0.302251	-0.892025	0.346557	-0.122129	0.873830	2.030797	8.110170	2.260978	0.486754	-0.362484	0.479611	2.154205	8.328393	2.154391	0.551040	-0.362611	0.531948	-3.727812	123.519813	36.644421	1.439819	-0.174122	-0.244272
808.273000	1.187406	-3.085126	0.500152	-3.125682	0.609712	0.758860	0.506101	-0.300660	-0.891591	0.351640	-0.118142	0.870502	1.991844	8.588890	2.123483	0.500213	-0.381380	0.478588	2.144012	8.359125	2.174542	0.551357	-0.361470	0.531067	-3.815975	123.773850	36.853936	1.416565	-0.170074	-0.244272
808.283000	1.192526	-3.088043	0.491290	-3.122140	0.608562	0.767593	0.502610	-0.292638	-0.894940	0.361089	-0.115677	0.862215	1.934086	8.123345	2.346050	0.503367	-0.359022	0.476962	2.134002	8.389037	2.193853	0.551758	-0.360344	0.530186	-3.901950	124.018068	37.055192	1.394209	-0.166178	-0.244273
808.293000	1.197467	-3.090966	0.482382	-3.118527	0.607354	0.776247	0.497509	-0.291106	-0.895357	0.368789	-0.114601	0.859490	2.088457	8.676820	2.384393	0.495732	-0.343119	0.460638	2.121661	8.418484	2.212692	0.552175	-0.359218	0.529305	-3.987062	124.256718	37.251802	1.372033	-0.162293	-0.244274
808.305000	1.203306	-3.094413	0.471652	-3.114045	0.606002	0.786407	0.493539	-0.281807	-0.897478	0.376159	-0.110272	0.853796	2.290491	8.397554	2.368117	0.517258	-0.312415	0.519726	2.105305	8.453218	2.234672	0.552723	-0.357872	0.528248	-4.087656	124.535883	37.481569	1.345922	-0.157691	-0.244275
808.315000	1.208247	-3.097160	0.462616	-3.110250	0.604927	0.794848	0.491588	-0.276626	-0.896716	0.384745	-0.104269	0.856744	2.009581	8.285769	2.283941	0.501213	-0.360376	0.479608	2.091757	8.481677	2.252486	0.553182	-0.356749	0.527367	-4.170503	124.762703	37.668086	1.324187	-0.153831	-0.244276
808.325000	1.213080	-3.099897	0.453710	-3.106386	0.603898	0.803381	0.488185	-0.269074	-0.896212	0.387588	-0.100073	0.851151	1.992734	8.358229	2.227987	0.519060	-0.427891	0.451654	2.032584	8.698420	2.353239	0.553981	-0.353981	0.522314	-4.794649	127.226282	38.666255	1.306411	-0.133091	-0.287944
808.335000	1.218022	-3.102543	0.444655	-3.102387	0.602880	0.811902	0.484488	-0.265620	-0.898831	0.394109	-0.099488	0.843982	2.145903	8.535500	2.545240	0.481316	-0.427982	0.445349	2.018534	8.728548	2.370768	0.554567	-0.352785	0.521276	-4.876538	127.448366	38.844006	1.286429	-0.129574	-0.287945
808.347000	1.223908	-3.105680	0.433832	-3.097608	0.601693	0.821996	0.481406	-0.256959	-0.898699	0.399073	-0.100981	0.835980	1.876974	8.390111	2.203878	0.491772	-0.349373	0.448743	2.001875	8.763885	2.390981	0.555284	-0.351351	0.520030	-4.972393	127.705080	39.049230	1.262614	-0.125349	-0.287946
808.357000	1.228741	-3.108260	0.424887	-3.093577	0.600688	0.830309	0.475919	-0.254170	-0.900017	0.405480	-0.098026	0.830399	2.082184	8.559817	2.350012	0.506588	-0.292514	0.476093	1.988188	8.792679	2.407153	0.555948	-0.350166	0.518991	-5.049924	127.911178	39.213635	1.243481	-0.121947	-0.287947
808.369000	1.234424	-3.111217	0.414122	-3.088650	0.599590	0.840265	0.472205	-0.246439	-0.901856	0.416838	-0.089768	0.826001	2.023428	8.803001	2.462679	0.534283	-0.320316	0.465334	1.971915	8.826626	2.425952	0.556753	-0.348743	0.517745	-5.141152	128.151244	39.404949	1.220606	-0.117849	-0.287949
808.379000	1.239095	-3.113680	0.405011	-3.084535	0.598706	0.848425	0.467765	-0.242032	-0.903942	0.421785	-0.085205	0.823751	2.055715	8.881904	2.393506	0.533672	-0.377900	0.460262	1.958451	8.854570	2.441247	0.557415	-0.347553	0.516707	-5.216022	128.347164	39.560722	1.201445	-0.114386	-0.287950
808.391000	1.244673	-3.116529	0.394162	-3.079456	0.597677	0.858308	0.465639	-0.236074	-0.902257	0.431014	-0.080999	0.819241	1.962524	9.038567	2.505272	0.524259	-0.397987	0.417083	1.942490	8.887421	2.458903	0.558257	-0.346131	0.515461	-5.303523	128.574109	39.740786	1.178969	-0.110306	-0.287951
808.401000	1.249308	-3.118801	0.385154	-3.075131	0.596863	0.866485	0.463238	-0.225987	-0.906131	0.437017	-0.078975	0.808051	1.779339	8.714046	2.539083	0.537975	-0.365467	0.452886	1.929380	8.914158	2.472963	0.559015	-0.344956	0.514423	-5.374147	128.755573	39.884417	1.160850	-0.107007	-0.287952
808.411000	1.253918	-3.121011	0.376088	-3.070597	0.596037	0.874537	0.459770	-0.222651	-0.904863	0.443287	-0.078196	0.806602	1.713364	8.943935	2.493681	0.503338	-0.337259	0.469436	1.916388	8.940530	2.486647	0.559835	-0.343792	0.513385	-5.443360	128.932677	40.024342	1.143393	-0.103829	-0.287954
808.421000	1.258490	-3.123194	0.367033	-3.066069	0.595284	0.882496	0.454652	-0.216187	-0.908282	0.448157	-0.074965	0.799966	1.781601	9.110421	2.661913	0.402149	-0.359941	0.494326	1.881071	9.138453	2.585032	0.558332	-0.341754	0.509288	-5.778875	131.157364	40.995080	1.101660	-0.091458	-0.320450
808.431000	1.263003	-3.125311	0.357993	-3.061617	0.594554	0.890543	0.449987	-0.206539	-0.901392	0.449636	-0.072680	0.801396	1.925683	8.938603	2.425966	0.521602	-0.343374	0.430857	1.868225	9.165931	2.598449	0.559091	-0.340555	0.508133	-5.843148	131.326986	41.124744	1.085719	-0.088571	-0.320451
808.441000	1.267433	-3.127291	0.348915	-3.057117	0.593921	0.898533	0.445962	-0.200822	-0.905241	0.458618	-0.068567	0.789315	2.035013	9.105413	2.597841	0.517256	-0.380980	0.514823	1.855491	9.193087	2.611518	0.559833	-0.339351	0.506977	-5.906085	131.492746	41.250980	1.069597	-0.085629	-0.320452
808.451000	1.271898	-3.129247	0.339839	-3.052550	0.593204	0.906448	0.442423	-0.195949	-0.902720	0.465679	-0.065047	0.785139	2.114772	9.333132	2.461010	0.540400	-0.366199	0.424486	1.842935	9.219696	2.624054	0.560614	-0.338153	0.505822	-5.966886	131.651956	41.371984	1.053890	-0.082751	-0.320454
808.463000	1.277192	-3.131544	0.329058	-3.046901	0.592449	0.915764	0.440097	-0.186324	-0.903003	0.474219	-0.064632	0.781734	1.887839	8.979448	2.567235	0.530311	-0.294614	0.470796	1.828098	9.251011	2.638475	0.561641	-0.336733	0.504435	-6.037082	131.835633	41.511052	1.036013	-0.079477	-0.320455
808.473000	1.281598	-3.133326	0.319988	-3.042088	0.591790	0.923480	0.438145	-0.181215	-0.904778	0.481596	-0.062024	0.775690	1.658435	9.363969	2.726838	0.527423	-0.268732	0.465521	1.815898	9.276619	2.649992	0.562502	-0.335548	0.503280	-6.093614	131.982862	41.622031	1.021178	-0.076740	-0.320456
808.483000	1.285967	-3.135127	0.310921	-3.037173	0.591193	0.931269	0.433938	-0.174316	-0.901774	0.483145	-0.056721	0.769845	1.609374	9.506617	2.566496	0.477858	-0.272389	0.450482	1.803824	9.301902	2.661196	0.563439	-0.334378	0.502124	-6.148649	132.126192	41.729917	1.007156	-0.074163	-0.320458
808.493000	1.290252	-3.136803	0.301877	-3.032282	0.590656	0.938954	0.426542	-0.161628	-0.902320	0.487024	-0.051644	0.760397	1.976685	8.838767	2.761465	0.455667	-0.275931	0.451896	1.791927	9.326691	2.671852	0.564363	-0.333203	0.500969	-6.201554	132.263608	41.832416	0.992988	-0.071532	-0.320459
808.505000	1.295366	-3.138752	0.291129	-3.026455	0.590107	0.947989	0.423855	-0.160650	-0.906710	0.497106	-0.045252	0.758472	1.888733	9.585467	2.911026	0.505818	-0.277820	0.432026	1.777908	9.355675	2.683905	0.565530	-0.331803	0.499582	-6.261960	132.419362	41.948198	0.976614	-0.068483	-0.320460
808.515000	1.299573	-3.140321	0.282122	-3.021520	0.589665	0.955592	0.421948	-0.152074	-0.901020	0.503863	-0.042851	0.755254	1.701355	9.531569	2.562713	0.553185	-0.304330	0.451900	1.766382	9.379403	2.693507	0.565813	-0.330642	0.498427	-6.310415	132.544077	42.040325	0.963318	-0.065999	-0.320462
808.527000	1.304631	-3.142039	0.271231	-3.015441	0.589199	0.964600	0.417794	-0.138381	-0.901390	0.508212	-0.038919	0.745823	1.707244	9.307610	2.896411	0.546538	-0.342349	0.435101	1.761866	9.526034	2.775028	0.560777	-0.329463	0.495789	-6.258652	134.097768	42.831996	0.896719	-0.065319	-0.333462
808.537000	1.308837	-3.143411	0.262185	-3.010210	0.588792	0.972036	0.413558	-0.132344	-0.900836	0.515531	-0.037343	0.737934	1.651298	9.315691	2.676516	0.511553	-0.303397	0.443943	1.750988	9.550218	2.784677	0.560624	-0.328334	0.494587	-6.301105	134.216142	42.916450	0.885156	-0.063183	-0.333463
808.547000	1.312961	-3.144679	0.253207	-3.004948	0.588470	0.979433	0.410369	-0.127906	-0.897620	0.517565	-0.034501	0.735252	1.436679	9.542694	2.784548	0.489461	-0.375398	0.427795	1.740278	9.574005	2.793928	0.560555	-0.327223	0.493384	-6.341555	134.329752	42.996993	0.874505	-0.061229	-0.333464
808.557000	1.317060	-3.145885	0.244170	-2.999785	0.588184	0.986759	0.406086	-0.119630	-0.896334	0.517825	-0.030740	0.727827	1.517643	9.508256	2.720442	0.545899	-0.369335	0.440293	1.729688	9.597377	2.802747	0.560411	-0.326093	0.492182	-6.380559	134.438393	43.073293	0.863042	-0.059085	-0.333465
808.569000	1.321877	-3.147283	0.233489	-2.993604	0.587826	0.995455	0.399204	-0.111870	-0.892522	0.529113	-0.027218	0.720871	1.830659	9.760798	2.738470	0.525556	-0.376041	0.456725	1.717259	9.624715	2.812641	0.560343	-0.324758	0.490739	-6.424017	134.560283	43.158061	0.850414	-0.056731	-0.333467
808.579000	1.325808	-3.148282	0.224620	-2.988360	0.587551	1.002640	0.396083	-0.097945	-0.893296	0.533864	-0.024448	0.717513	1.911926	9.205602	2.680581	0.557944	-0.354172	0.453241	1.707057	9.647109	2.820487	0.560337	-0.323655	0.489537	-6.458379	134.657218	43.224779	0.840433	-0.054870	-0.333468
808.589000	1.329682	-3.149252	0.215629	-2.982953	0.587324	1.009742	0.395100	-0.092514	-0.894091	0.542595	-0.023393	0.714917	1.835535	9.118253	2.878234	0.542474	-0.335451	0.403761	1.696977	9.669184	2.828023	0.560381	-0.322562	0.488335	-6.491283	134.750334	43.288451	0.830991	-0.053114	-0.333469
808.599000	1.333611	-3.150148	0.206712	-2.977414	0.587086	1.016809	0.390528	-0.089018	-0.891081	0.545851	-0.019945	0.707670	1.841630	9.479705	2.721752	0.522147	-0.288762	0.442655	1.687027	9.690897	2.835169	0.560424	-0.321468	0.487132	-6.522619	134.839110	43.348287	0.821541	-0.051346	-0.333471
808.609000	1.337495	-3.150995	0.197800	-2.971860	0.586944	1.023884	0.387754	-0.082103	-0.892789	0.550596	-0.015951	0.705092	1.722142	9.555896	2.983341	0.476044	-0.304020	0.417398	1.677248	9.712216	2.841953	0.560587	-0.320398	0.485930	-6.551913	134.923171	43.404558	0.813379	-0.049842	-0.333472
808.619000	1.341368	-3.151758	0.188920	-2.966384	0.586838	1.030923	0.385665	-0.072675	-0.886032	0.554142	-0.012214	0.695559	1.705926	9.475630	2.723115	0.441465	-0.293691	0.414409	1.673625	9.801955	2.890987	0.557584	-0.319631	0.484170	-6.507696	135.825323	43.875474	0.771389	-0.051580	-0.339436
808.631000	1.345982	-3.152485	0.178244	-2.959762	0.586709	1.039167	0.380978	-0.063399	-0.887223	0.555475	-0.005050	0.689037	1.665691	9.446660	2.975209	0.545222	-0.248387	0.429173	1.665685	9.863277	2.921163	0.556013	-0.213486	0.482402	-6.499362	136.342434	44.150342	0.744819	-0.051580	-0.342514
808.641000	1.349698	-3.153117	0.169530	-2.954161	0.586699	1.046082	0.376583	-0.059572	-0.882130	0.565426	-0.000527	0.685958	1.773362	9.886215	2.708208	0.540318	-0.226342	0.384353	1.656681	9.884380	2.927600	0.556156	-0.112904	0.481167	-6.521018	136.414100	44.195330	0.738314	-0.050400	-0.342516
808.651000	1.353498	-3.153651	0.160666	-2.948486	0.586712	1.052900	0.372439	-0.049238	-0.883759	0.568828	0.001622	0.675144	1.909251	9.728161	2.958123	0.538084	-0.127727	0.451399	1.647750	9.905212	2.933754	0.556264	-0.012314	0.479932	-6.541788	136.482518	44.237535	0.731423	-0.049133	-0.342517
808.663000	1.357943	-3.154137	0.150008	-2.941593	0.586762	1.060990	0.369816	-0.037673	-0.880951	0.568733	0.005717	0.670728	1.525315	9.647993	2.917288	0.497869	-0.080760	0.396181	1.637161	9.929833	2.940766	0.556427	0.109273	0.478450	-6.565180	136.560104	44.284505	0.723517	-0.047679	-0.342518
808.673000	1.361616	-3.154517	0.141301	-2.935892	0.586837	1.067558	0.366967	-0.030912	-0.875226	0.571693	0.010447	0.667026	1.613426	9.510090	2.927658	0.534101	-0.036612	0.407820	1.628532	9.949907	2.946201	0.556681	0.210623	0.477215	-6.582334	136.619438	44.319626	0.718190	-0.046725	-0.342520
808.685000	1.365982	-3.154776	0.130873	-2.929105	0.586959	1.075507	0.362083	-0.021597	-0.874808	0.583000	0.015203	0.661463	1.738438	9.702785	2.965613	0.515871	-0.013592	0.401681	1.618320	9.973499	2.952246	0.556937	0.311938	0.475733	-6.601209	136.684699	44.357094	0.711286	-0.045458	-0.342521
808.695000	1.369629	-3.154952	0.122027	-2.923268	0.587078	1.082174	0.360883	-0.013963	-0.871355	0.590843	0.013570	0.657153	1.203421	9.655942	2.955640	0.535459	0.008073	0.358545	1.609919	9.992872	2.956993	0.557206	0.312833	0.474498	-6.615630	136.735644	44.385445	0.706129	-0.044524	-0.342522
808.707000	1.373946	-3.155043	0.111662	-2.916156	0.587246	1.090007	0.355090	-0.003105	-0.867818	0.592028	0.015130	0.644180	1.310940	10.353513	2.889155	0.538544	0.039021	0.439976	1.599959	11.030888	2.962372	0.557605	0.313891	0.473016	-6.631491	136.792766	44.416351	0.700759	-0.043571	-0.342524
808.717000	1.377474	-3.155028	0.102973	-2.910092	0.587368	1.096391	0.349253	0.004602	-0.865309	0.590747	0.018194	0.637660	1.568884	11.196939	3.001830	0.476191	0.067027	0.459721	1.591794	12.130040	2.966575	0.558043	0.314752	0.471782	-6.643087	136.836620	44.439363	0.697423	-0.043010	-0.342525
808.729000	1.381660	-3.154877	0.092593	-2.902970	0.587622	1.103968	0.345794	0.016321	-0.860417	0.590637	0.022537	0.634973	1.524653	12.022821	2.972958	0.541364	0.126534	0.369671	1.591106	12.914008	3.030295	0.553817	0.315026	0.469787	-6.549551	137.945066	45.035742	0.644341	-0.050205	-0.347811
808.739000	1.385068	-3.154672	0.083953	-2.897090	0.587863	1.110311	0.341484	0.021624	-0.858043	0.596509	0.025136	0.627291	1.605833	12.187507	3.056464	0.567485	0.121225	0.403617	1.583423	12.934514	3.034622	0.554090	0.315862	0.468533	-6.556820	137.981696	45.052443	0.641047	-0.049640	-0.347813
808.749000	1.388417	-3.154442	0.075548	-2.891109	0.588068	1.116581	0.337881	0.025118	-0.851045	0.604643	0.029312	0.623714	1.606894	12.709804	2.746589	0.526359	0.151963	0.363078	1.575858	12.954751	3.038763	0.554483	0.316674	0.467279	-6.562684	138.015114	45.067307	0.639040	-0.049344	-0.347814
808.761000	1.392426	-3.154066	0.065257	-2.883798	0.588407	1.124033	0.337685	0.034509	-0.848645	0.608607	0.032952	0.615497	1.511526	13.018672	2.805141	0.547804	0.181205	0.366138	1.566861	12.978706	3.043409	0.554960	0.317647	0.465774	-6.568754	138.051272	45.081974	0.636700	-0.048996	-0.347815
808.771000	1.395736	-3.153679	0.056635	-2.877671	0.588803	1.130114	0.331204	0.043911	-0.843877	0.610536	0.035010	0.607836	1.734657	13.112395	2.718983	0.489894	0.233978	0.389749	1.559433	12.998379	3.047002	0.555361	0.318458	0.464520	-6.572980	138.077937	45.091452	0.634781	-0.048711	-0.347817
808.781000	1.399028	-3.153160	0.048297	-2.871591	0.589165	1.136167	0.330736	0.050565	-0.844423	0.610082	0.039361	0.604814	1.481199	13.456594	2.937609	0.529547	0.259815	0.421311	1.552108	13.017775	3.050364	0.555817	0.319257	0.463266	-6.575959	138.101282	45.098654	0.633461	-0.048544	-0.347818
808.793000	1.402949	-3.152530	0.038251	-2.864313	0.589647	1.143363	0.325371	0.061741	-0.840682	0.616309	0.043582	0.599770	1.667057	13.866273	2.878781	0.557507	0.289359	0.385757	1.543420	13.040715	3.054121	0.556412	0.320207	0.461762	-6.578334	138.125281	45.104570	0.632386	-0.048448	-0.347819
808.803000	1.406167	-3.151795	0.029818	-2.858125	0.590105	1.149354	0.322426	0.072898	-0.839142	0.622301	0.047124	0.595913	1.478580	13.596322	3.102650	0.547939	0.342428	0.361316	1.536232	13.059602	3.057028	0.556940	0.320992	0.460508	-6.579673	138.142529	45.107297	0.631833	-0.048440	-0.347821
808.815000	1.410029	-3.150928	0.019723	-2.850535	0.590646	1.156447	0.318274	0.082594	-0.833749	0.624094	0.051425	0.580532	1.413549	13.707796	3.092880	0.529821	0.352486	0.388645	1.527690	13.082003	3.060295	0.557652	0.321917	0.459003	-6.580287	138.160068	45.108394	0.632024	-0.048605	-0.347822
808.825000	1.413161	-3.150048	0.011465	-2.844186	0.591175	1.162267	0.312843	0.090080	-0.830219	0.621868	0.054588	0.577402	1.720263	14.206935	3.195276	0.490157	0.423492	0.438304	1.528723	13.171825	3.114504	0.553842	0.321660	0.457586	-6.484108	139.022631	45.610637	0.586075	-0.059539	-0.349533
808.837000	1.416917	-3.148868	0.001548	-2.836761	0.591910	1.169116	0.309745	0.104295	-0.821575	0.624008	0.061096	0.573247	1.704844	13.775035	2.969867	0.537896	0.356907	0.387285	1.520617	13.194228	3.118175	0.554448	0.322525	0.456073	-6.481010	139.033317	45.607156	0.587234	-0.059900	-0.349534
808.847000	1.419990	-3.147725	-0.006734	-2.830595	0.592548	1.174857	0.306269	0.114281	-0.820441	0.629211	0.064613	0.568614	1.560739	13.438429	3.283433	0.580730	0.326635	0.382186	1.513908	13.212717	3.121098	0.555017	0.323232	0.454813	-6.477873	139.040065	45.602914	0.588903	-0.060350	-0.349536
808.859000	1.423617	-3.146320	-0.016362	-2.822998	0.593305	1.181644	0.303512	0.119128	-0.811494	0.635703	0.068450	0.558775	1.452924	14.116183	2.902499	0.563663	0.313453	0.357166	1.505923	13.234660	3.124456	0.555781	0.324064	0.453301	-6.473322	139.045232	45.596346	0.591762	-0.061065	-0.349537
808.869000	1.426669	-3.145021	-0.024465	-2.816493	0.594037	1.187175	0.298712	0.130184	-0.809537	0.637168	0.069597	0.549230	1.656115	13.938997	3.001381	0.491457	0.295018	0.408402	1.499300	13.252814	3.127181	0.556522	0.324735	0.452041	-6.469160	139.047972	45.590156	0.595272	-0.061902	-0.349538
808.879000	1.429675	-3.143662	-0.032649	-2.810156	0.594720	1.192681	0.299038	0.140404	-0.805749	0.633067	0.069785	0.545485	1.228421	13.594700	3.111611	0.513684	0.319870	0.414330	1.492696	13.270725	3.129681	0.557225	0.325414	0.450781	-6.464774	139.047794	45.581751	0.598367	-0.062643	-0.349540
808.891000	1.433239	-3.141858	-0.042305	-2.802664	0.595597	1.199133	0.291251	0.153566	-0.799025	0.639021	0.075198	0.545540	1.471883	13.112996	2.956510	0.532196	0.266991	0.365858	1.484812	13.291936	3.132469	0.558061	0.326232	0.449268	-6.459011	139.044208	45.569576	0.602014	-0.063512	-0.349541
808.901000	1.436147	-3.140361	-0.050185	-2.796248	0.596316	1.204576	0.288133	0.151652	-0.795430	0.646025	0.076255	0.540684	1.309517	13.915171	3.049977	0.492423	0.298229	0.358807	1.478274	13.309510	3.134779	0.558866	0.326891	0.448008	-6.453827	139.039997	45.559302	0.606211	-0.064480	-0.349542
808.913000	1.439630	-3.138377	-0.059666	-2.788364	0.597289	1.211002	0.282436	0.164914	-0.788972	0.645388	0.081946	0.532591	1.537941	13.903795	2.975045	0.522924	0.293612	0.343889	1.470452	13.330420	3.137452	0.559906	0.327666	0.446496	-6.447327	139.032795	45.546001	0.612041	-0.065809	-0.349544
808.923000	1.442442	-3.136625	-0.067607	-2.781862	0.598091	1.216329	0.280481	0.173958	-0.785865	0.642690	0.079752	0.523613	1.407282	13.732841	2.996622	0.466599	0.333594	0.323132	1.471105	13.398507	3.182608	0.556451	0.327056	0.445455	-6.360933	139.643180	45.955460	0.571528	-0.079747	-0.347934
808.933000	1.445217	-3.134882	-0.075438	-2.775509	0.598932	1.221485	0.274921	0.183595	-0.781982	0.644760	0.084386	0.516991	1.442020	13.570805	3.163967	0.586437	0.325324	0.394351	1.464800	13.415744	3.185221	0.557155	0.327659	0.444200	-6.354001	139.632037	45.941534	0.576325	-0.080831	-0.347935
808.945000	1.448462	-3.132662	-0.084764	-2.767851	0.599987	1.227589	0.273333	0.188541	-0.775332	0.650461	0.085753	0.513011	1.369583	14.535349	3.086857	0.576654	0.383329	0.361176	1.457242	13.436271	3.188293	0.558077	0.328366	0.442695	-6.345580	139.616768	45.924196	0.582910	-0.082299	-0.347936
808.955000	1.451118	-3.130655	-0.092515	-2.761312	0.600839	1.232697	0.268532	0.201444	-0.770533	0.655584	0.089081	0.508671	1.570081	14.057432	3.027176	0.532941	0.381040	0.331148	1.450930	13.453268	3.190823	0.558919	0.328940	0.441441	-6.338723	139.602739	45.909457	0.589188	-0.083689	-0.347938
808.967000	1.454340	-3.128170	-0.101838	-2.753367	0.602005	1.238728	0.267617	0.212232	-0.764605	0.654106	0.096512	0.498139	1.361169	13.869560	3.283279	0.493306	0.356931	0.333698	1.443361	13.473449	3.193729	0.559969	0.329620	0.439644	-6.330434	139.583330	45.890487	0.597161	-0.085448	-0.347939
808.977000	1.456959	-3.126035	-0.109332	-2.746864	0.602978	1.243742	0.262477	0.218551	-0.755163	0.652754	0.101092	0.492187	1.516782	14.298920	3.044622	0.511216	0.284094	0.325761	1.437040	13.490247	3.196249	0.560911	0.330173	0.437467	-6.323687	139.566931	45.875647	0.604510	-0.087060	-0.347941
808.989000	1.460084	-3.123320	-0.118355	-2.739085	0.604224	1.249604	0.261344	0.231470	-0.755451	0.656436	0.102612	0.479947	1.242320	14.088609	3.370373	0.605554	0.252838	0.423193	1.429447	13.510136	3.199081	0.562020	0.330842	0.434854	-6.315686	139.544026	45.855945	0.613110	-0.088942	-0.347942
808.999000	1.462668	-3.120967	-0.125924	-2.732480	0.605229	1.254434	0.255665	0.238029	-0.749432	0.662908	0.099796	0.475668	1.432003	14.208927	3.263134	0.556719	0.343824	0.408545	1.423092	13.526603	3.201428	0.563006	0.331386	0.432677	-6.309354	139.523656	45.839411	0.620951	-0.090649	-0.347943
809.011000	1.465769	-3.118012	-0.134940	-2.724464	0.606465	1.260079	0.253466	0.251696	-0.738026	0.660140	0.102357	0.472178	1.379201	13.812029	3.056347	0.548184	0.408872	0.362370	1.415439	13.546237	3.204237	0.564251	0.332027	0.430065	-6.302063	139.497695	45.819480	0.631008	-0.092828	-0.347945
809.021000	1.468281	-3.115480	-0.142186	-2.717791	0.607499	1.264798	0.248752	0.258322	-0.734129	0.657383	0.110432	0.466269	1.613758	13.491869	2.902327	0.508199	0.352088	0.434040	1.414974	13.592942	3.240914	0.561273	0.331101	0.428457	-6.230056	139.851560	46.140878	0.596862	-0.109745	-0.343225
809.031000	1.470687	-3.112865	-0.149457	-2.711325	0.608614	1.269497	0.245822	0.264062	-0.731229	0.654939	0.113457	0.463623	1.437872	14.277527	3.209039	0.564503	0.347516	0.309459	1.408702	13.609088	3.243893	0.562222	0.331568	0.426310	-6.223550	139.827387	46.124466	0.605894	-0.111687	-0.343226
809.043000	1.473644	-3.109549	-0.158246	-2.703497	0.610030	1.275018	0.242283	0.279121	-0.723339	0.660960	0.115805	0.453780	1.424196	13.723303	3.155317	0.557712	0.328161	0.349709	1.401121	13.628296	3.247441	0.563395	0.332122	0.423732	-6.216397	139.796387	46.104508	0.617092	-0.114087	-0.343228
809.053000	1.476059	-3.106741	-0.165456	-2.696881	0.611205	1.279548	0.237302	0.283959	-0.715863	0.664782	0.118930	0.447951	1.603684	14.085331	3.139947	0.579730	0.330791	0.334193	1.394771	13.644195	3.250397	0.564414	0.332575	0.421585	-6.210834	139.769264	46.087879	0.626872	-0.116177	-0.343229
809.065000	1.478860	-3.103284	-0.173963	-2.688748	0.612632	1.284879	0.236342	0.293256	-0.710770	0.659807	0.122410	0.442252	1.323000	14.096068	3.268636	0.526500	0.323327	0.359991	1.387097	13.663367	3.254198	0.565808	0.333083	0.419008	-6.204805	139.737822	46.070406	0.640461	-0.119073	-0.343231
809.075000	1.481194	-3.100307	-0.180994	-2.682196	0.613843	1.289278	0.232386	0.300858	-0.704467	0.657752	0.124189	0.440056	1.340038	14.406373	3.322297	0.558851	0.342374	0.320340	1.380663	13.679147	3.257276	0.566908	0.333520	0.416860	-6.200236	139.709274	46.054973	0.651107	-0.121333	-0.343232
809.085000	1.483454	-3.097235	-0.188039	-2.675727	0.615101	1.293639	0.229139	0.312777	-0.699726	0.662471	0.122990	0.433491	1.292889	14.059545	3.345054	0.583378	0.367370	0.363138	1.374189	13.694760	3.260298	0.568007	0.333958	0.414713	-6.196158	139.678722	46.038977	0.661749	-0.123587	-0.343233
809.097000	1.486216	-3.093372	-0.196385	-2.667708	0.616613	1.298790	0.227051	0.322939	-0.689040	0.666532	0.127679	0.427706	1.052685	14.033894	3.169701	0.520709	0.391835	0.342431	1.366347	13.713534	3.264149	0.569447	0.334458	0.412136	-6.192138	139.642532	46.022001	0.675827	-0.126561	-0.343234
809.107000	1.488460	-3.090117	-0.203176	-2.660904	0.617982	1.303008	0.220494	0.331028	-0.683499	0.666742	0.135222	0.422188	1.270730	13.998425	3.082346	0.531687	0.340707	0.326108	1.359756	13.729212	3.267530	0.570751	0.334854	0.409988	-6.189446	139.612751	46.009551	0.688678	-0.129269	-0.343236
809.119000	1.491089	-3.086085	-0.211238	-2.652972	0.619577	1.308025	0.218963	0.340694	-0.678208	0.663727	0.138372	0.414770	0.995051	14.128619	3.175009	0.499356	0.272519	0.301028	1.354641	13.754590	3.288154	0.569702	0.334308	0.407881	-6.152859	139.656053	46.156871	0.676160	-0.143415	-0.338249
809.129000	1.493192	-3.082594	-0.218089	-2.646466	0.620929	1.312098	0.213828	0.347903	-0.672393	0.665539	0.133982	0.403988	1.171589	14.155537	3.336406	0.567789	0.374187	0.378094	1.349522	13.773202	3.300618	0.569532	0.334117	0.406020	-6.133180	139.664480	46.228280	0.674640	-0.151742	-0.335676
809.141000	1.495773	-3.078344	-0.226150	-2.638463	0.622571	1.316936	0.209436	0.361535	-0.663298	0.667751	0.135754	0.399206	1.275921	13.727609	3.263489	0.533509	0.437245	0.407278	1.341553	13.791182	3.305375	0.570958	0.334512	0.403500	-6.131436	139.622453	46.213627	0.690347	-0.155018	-0.335677
809.151000	1.497875	-3.074678	-0.232783	-2.631774	0.623976	1.320889	0.205386	0.364179	-0.654924	0.667991	0.142735	0.398268	1.301091	14.371137	3.275817	0.606993	0.323570	0.293579	1.334856	13.806143	3.309456	0.572203	0.334830	0.401399	-6.130658	139.587151	46.202567	0.704046	-0.157867	-0.335678
809.161000	1.499881	-3.071041	-0.239238	-2.624979	0.625474	1.324853	0.200731	0.369589	-0.649284	0.664072	0.143530	0.392945	1.456602	14.734719	3.290666	0.560056	0.350717	0.323757	1.328089	13.821117	3.313721	0.573523	0.335132	0.399299	-6.130718	139.552016	46.193313	0.718563	-0.160879	-0.335679
809.173000	1.502309	-3.066382	-0.246912	-2.617127	0.627214	1.329545	0.199757	0.385977	-0.642305	0.664676	0.148752	0.383330	1.349414	14.334938	3.250439	0.547941	0.301090	0.339787	1.319886	13.838986	3.318945	0.575110	0.335496	0.396779	-6.131771	139.508663	46.183259	0.736008	-0.164487	-0.335681
809.183000	1.504304	-3.062482	-0.253366	-2.610557	0.628677	1.333342	0.195818	0.393563	-0.634484	0.663124	0.150839	0.375788	1.342605	14.375536	3.266140	0.578684	0.255851	0.359039	1.312992	13.853734	3.323317	0.576436	0.335800	0.394679	-6.133352	139.470822	46.175060	0.750578	-0.167489	-0.335682
809.195000	1.506645	-3.057696	-0.260884	-2.602584	0.630569	1.337891	0.191097	0.403969	-0.627456	0.666538	0.149794	0.367738	1.313592	14.252686	3.360115	0.586019	0.322000	0.352300	1.304643	13.871353	3.328685	0.578070	0.336156	0.392158	-6.136168	139.424465	46.166411	0.768533	-0.171176	-0.335683
809.205000	1.508570	-3.053642	-0.267063	-2.595717	0.632043	1.341601	0.189543	0.414287	-0.622407	0.664935	0.150675	0.362484	1.227498	14.199847	3.361000	0.516952	0.395207	0.331351	1.297595	13.886167	3.333502	0.579585	0.336423	0.390058	-6.139592	139.387414	46.162597	0.785137	-0.174581	-0.335684
809.215000	1.510409	-3.049469	-0.273192	-2.589139	0.633592	1.345121	0.185724	0.418445	-0.614534	0.659080	0.157248	0.358473	1.184877	14.475181	3.258858	0.572277	0.345055	0.354629	1.290499	13.900774	3.338259	0.581051	0.336700	0.387958	-6.143588	139.347880	46.158182	0.801223	-0.177868	-0.335685
809.225000	1.512249	-3.045125	-0.279420	-2.582651	0.635188	1.348705	0.182183	0.428326	-0.610166	0.662161	0.162210	0.353240	1.249399	14.316920	3.487756	0.587564	0.233568	0.370415	1.286514	13.903559	3.358732	0.578763	0.335255	0.386839	-6.110658	139.171225	46.304898	0.777892	-0.199122	-0.325621
809.235000	1.514041	-3.040712	-0.285537	-2.575997	0.636755	1.352200	0.179427	0.438548	-0.601565	0.666191	0.157819	0.351705	1.351171	14.099883	3.526439	0.639449	0.342072	0.293612	1.279389	13.917292	3.364023	0.580103	0.335462	0.384802	-6.115465	139.127331	46.300963	0.793962	-0.202378	-0.325622
809.245000	1.515763	-3.036332	-0.291488	-2.569317	0.638362	1.355625	0.177908	0.443529	-0.592851	0.662848	0.160130	0.346933	0.939892	14.469110	3.383334	0.585675	0.375467	0.312624	1.272180	13.931124	3.369618	0.581538	0.335651	0.382764	-6.121273	139.084611	46.300014	0.811068	-0.205838	-0.325623
809.257000	1.517840	-3.030956	-0.298364	-2.561330	0.640344	1.359746	0.172435	0.451683	-0.582232	0.658468	0.169448	0.343303	1.058465	14.559156	3.357340	0.545698	0.298361	0.296884	1.263423	13.947876	3.376731	0.583382	0.335854	0.380320	-6.129512	139.035193	46.302810	0.832899	-0.210244	-0.325624
809.267000	1.519535	-3.026347	-0.304137	-2.554862	0.641948	1.363122	0.166710	0.463506	-0.574887	0.661288	0.168502	0.333653	1.303011	14.244194	3.202962	0.551842	0.334819	0.356316	1.256083	13.961584	3.382554	0.584847	0.336039	0.378282	-6.136881	138.990991	46.304102	0.850314	-0.213738	-0.325625
809.277000	1.521173	-3.021694	-0.309806	-2.548325	0.643663	1.366436	0.166787	0.473914	-0.570222	0.662140	0.172514	0.329278	1.012964	13.905592	3.447786	0.627475	0.349675	0.300559	1.248669	13.975170	3.388506	0.586347	0.336218	0.376245	-6.145144	138.945337	46.306667	0.868120	-0.217297	-0.325626
809.287000	1.522822	-3.016915	-0.315508	-2.541705	0.645365	1.369717	0.162364	0.481562	-0.560355	0.662077	0.173466	0.323471	1.109294	14.108402	3.236233	0.563436	0.337802	0.306916	1.241170	13.988708	3.394692	0.587936	0.336381	0.374208	-6.154433	138.899092	46.311541	0.886876	-0.221038	-0.325627
809.297000	1.524422	-3.012059	-0.321055	-2.534914	0.647078	1.372938	0.157006	0.487098	-0.553204	0.659936	0.172584	0.313954	1.452000	14.047703	3.267771	0.462740	0.369075	0.330207	1.233617	14.002152	3.400962	0.589575	0.336535	0.372171	-6.164351	138.851730	46.317238	0.906166	-0.224875	-0.325628
809.307000	1.525987	-3.007155	-0.326578	-2.528332	0.648854	1.376058	0.154498	0.491447	-0.544688	0.653976	0.178632	0.310581	1.433454	14.526510	3.091825	0.516734	0.342710	0.313748	1.226007	14.015537	3.407343	0.591218	0.336689	0.370133	-6.174963	138.803664	46.324023	0.925510	-0.228701	-0.325629
809.317000	1.527531	-3.002173	-0.331957	-2.521880	0.650642	1.379107	0.155567	0.501470	-0.536963	0.653114	0.184562	0.303381	0.944709	14.505736	3.241900	0.547947	0.254652	0.416422	1.218319	14.021573	3.413877	0.592849	0.336848	0.368096	-6.186503	138.754269	46.332319	0.944717	-0.232483	-0.325630
809.329000	1.529298	-2.996056	-0.338465	-2.514033	0.652794	1.382722	0.150784	0.512437	-0.531466	0.653725	0.177085	0.302034	1.175394	14.584085	3.529392	0.581980	0.385470	0.317576	1.181270	14.082421	3.472340	0.591809	0.335411	0.364943	-6.528343	139.390422	46.831632	0.937059	-0.253898	-0.332712
809.339000	1.530862	-2.990870	-0.343759	-2.507506	0.654642	1.385682	0.146331	0.523477	-0.521030	0.655070	0.181455	0.299491	1.029458	14.272420	3.498823	0.567606	0.355837	0.252480	1.173094	14.084406	3.479846	0.593389	0.335506	0.362862	-6.541107	139.336988	46.841806	0.957086	-0.257811	-0.332713
809.349000	1.532294	-2.985554	-0.349006	-2.500841	0.656475	1.388582	0.140823	0.530559	-0.512759	0.649083	0.182615	0.288293	1.258050	14.534190	3.604272	0.547525	0.314061	0.309456	1.164836	14.086294	3.487561	0.595036	0.335588	0.360780	-6.554868	139.282405	46.854037	0.977831	-0.261849	-0.332713
809.359000	1.533717	-2.980212	-0.354075	-2.494414	0.658366	1.391478	0.139870	0.535899	-0.505240	0.642034	0.183221	0.285165	0.892260	14.627481	3.556018	0.665533	0.332303	0.319930	1.156493	14.088183	3.495516	0.596702	0.335669	0.358698	-6.569632	139.227818	46.868626	0.998785	-0.265912	-0.332714
809.371000	1.535364	-2.973621	-0.359927	-2.486734	0.660618	1.394849	0.134686	0.544164	-0.494427	0.645963	0.187923	0.277266	1.063456	14.921551	3.461406	0.654335	0.308966	0.335154	1.146393	14.090218	3.507747	0.598700	0.335768	0.356201	-6.588416	139.159554	46.887462	1.023917	-0.270754	-0.332715
809.381000	1.536690	-2.968100	-0.364760	-2.480252	0.662519	1.397594	0.132319	0.552816	-0.485425	0.650064	0.183019	0.273704	0.851568	14.908484	3.413238	0.553126	0.375973	0.263980	1.137905	14.091887	3.519355	0.600456	0.335834	0.354119	-6.604926	139.102335	46.905249	1.045848	-0.274969	-0.332716
809.393000	1.538230	-2.961387	-0.370578	-2.472400	0.664735	1.400871	0.126473	0.566686	-0.476453	0.646612	0.188513	0.266911	0.942264	14.573001	3.527501	0.542562	0.377858	0.294208	1.127633	14.093699	3.533464	0.602612	0.335907	0.351621	-6.625773	139.031395	46.928370	1.072675	-0.280106	-0.332717
809.403000	1.539460	-2.955762	-0.375301	-2.465886	0.666689	1.403484	0.123910	0.575522	-0.463854	0.639331	0.194601	0.258591	0.906077	14.430706	3.264969	0.525014	0.262840	0.306549	1.119039	14.094964	3.545160	0.604379	0.335976	0.349539	-6.643543	138.969349	46.947032	1.094715	-0.284288	-0.332718
809.413000	1.540667	-2.949983	-0.380042	-2.459602	0.668579	1.405985	0.120848	0.586087	-0.459952	0.637491	0.190870	0.255394	0.827160	14.144797	3.580245	0.624118	0.405826	0.289927	1.110387	14.095897	3.556880	0.606095	0.336057	0.347458	-6.662016	138.903320	46.965932	1.116208	-0.288341	-0.332719
809.425000	1.542076	-2.942845	-0.385533	-2.452030	0.670964	1.409035	0.117847	0.588929	-0.450444	0.644217	0.196771	0.246738	0.697100	14.814821	3.662954	0.644484	0.326630	0.286494	1.102433	14.037988	3.566065	0.604641	0.334034	0.346658	-6.663913	138.128501	46.946480	1.104716	-0.314795	-0.317472
809.435000	1.543221	-2.936867	-0.389873	-2.445587	0.672916	1.411458	0.111795	0.598281	-0.439406	0.642823	0.199933	0.246933	0.903064	14.690918	3.428518	0.581899	0.254051	0.246425	1.093712	14.038389	3.579091	0.606489	0.333981	0.344672	-6.683397	138.060851	46.972841	1.128768	-0.319307	-0.317473
809.445000	1.544256	-2.930810	-0.394214	-2.438997	0.674867	1.413891	0.105885	0.605460	-0.429001	0.633476	0.200377	0.239542	1.189203	14.603209	3.406614	0.544314	0.331815	0.257564	1.084962	14.038699	3.592177	0.608375	0.333921	0.342686	-6.703248	137.992102	46.999800	1.153225	-0.323875	-0.317473
809.457000	1.545467	-2.923449	-0.399323	-2.431492	0.677286	1.416690	0.105655	0.617178	-0.422260	0.630221	0.202285	0.234583	1.110012	14.602724	3.553524	0.628532	0.312612	0.258823	1.074407	14.038729	3.607899	0.610544	0.333872	0.340303	-6.727707	137.905521	47.032327	1.181563	-0.329121	-0.317474
809.467000	1.546505	-2.917258	-0.403556	-2.425279	0.679277	1.418972	0.101641	0.625025	-0.416140	0.628489	0.202563	0.226888	1.160843	14.644095	3.729576	0.634420	0.347181	0.279638	1.065569	14.038328	3.621013	0.612326	0.333839	0.338316	-6.748599	137.828255	47.059556	1.204908	-0.333409	-0.317475
809.477000	1.547425	-2.910953	-0.407681	-2.419002	0.681324	1.421239	0.098284	0.632877	-0.405929	0.632028	0.212105	0.221400	1.240529	14.648856	3.674912	0.583818	0.234482	0.250058	1.056689	14.037798	3.634286	0.614194	0.333792	0.336330	-6.770001	137.749452	47.088346	1.229173	-0.337844	-0.317476
809.487000	1.548381	-2.904608	-0.411709	-2.412636	0.683366	1.423398	0.095664	0.641204	-0.395191	0.630786	0.204631	0.216896	1.171967	14.464340	3.684523	0.623718	0.339854	0.254001	1.047771	14.037082	3.647645	0.616064	0.333748	0.334344	-6.791848	137.668421	47.117985	1.253465	-0.342258	-0.317476
809.497000	1.549288	-2.898140	-0.415567	-2.406330	0.685402	1.425560	0.090710	0.649440	-0.386923	0.623542	0.206673	0.208634	1.335108	14.466358	3.497406	0.593331	0.357440	0.327453	1.038788	14.036133	3.661274	0.618031	0.333685	0.332358	-6.814482	137.584604	47.150283	1.278797	-0.346859	-0.317477
809.509000	1.550375	-2.890315	-0.420053	-2.398907	0.687953	1.428071	0.087799	0.658047	-0.373785	0.621251	0.211953	0.202746	1.406157	14.379093	3.408630	0.639469	0.337710	0.263364	1.027969	14.034811	3.677720	0.620357	0.333624	0.329974	-6.842117	137.481820	47.189939	1.308820	-0.352242	-0.317477
809.519000	1.551237	-2.883702	-0.423707	-2.392787	0.690036	1.430062	0.087413	0.661575	-0.371837	0.622181	0.212852	0.196760	1.691952	13.052385	2.938597	0.667932	0.345645	0.313807	1.196613	13.470078	3.420029	0.616773	0.332045	0.339486	-4.759136	130.665385	44.578222	1.273466	-0.372029	-0.199315
809.529000	1.552097	-2.877020	-0.427403	-2.386614	0.692167	1.432092	0.084949	0.669298	-0.361149	0.622355	0.214093	0.198171	0.963641	14.729190	3.559042	0.612997	0.325195	0.220570	1.011880	13.956003	3.690628	0.621171	0.331344	0.328041	-6.886370	136.417780	47.134557	1.325896	-0.382500	-0.302148
809.541000	1.553123	-2.868846	-0.431723	-2.378944	0.694727	1.434373	0.081145	0.680417	-0.349682	0.618619	0.210719	0.188505	0.901327	14.314092	3.586240	0.541917	0.400566	0.267095	1.001129	13.952952	3.707952	0.623532	0.331155	0.325773	-6.912997	136.300862	47.177816	1.357411	-0.388045	-0.302148
809.551000	1.553912	-2.862042	-0.435121	-2.372799	0.696837	1.436170	0.078412	0.688127	-0.341317	0.610080	0.218074	0.185599	0.605918	14.169776	3.663255	0.535977	0.289715	0.315410	0.992146	13.950160	3.722493	0.625510	0.330998	0.323883	-6.935472	136.200441	47.214894	1.383798	-0.392652	-0.302149
809.563000	1.554794	-2.853769	-0.439200	-2.365644	0.699407	1.438361	0.071612	0.696887	-0.331031	0.605151	0.212180	0.180294	0.811924	14.068540	3.722051	0.719026	0.358216	0.302518	0.981386	13.946202	3.739746	0.627776	0.330836	0.321614	-6.962211	136.072658	47.257458	1.414286	-0.397903	-0.302149
809.573000	1.555498	-2.846663	-0.442479	-2.359680	0.701550	1.440162	0.068916	0.701170	-0.321870	0.612335	0.215526	0.172456	0.589220	14.231702	3.775665	0.655040	0.369956	0.297062	0.972382	13.942483	3.754345	0.629731	0.330691	0.319724	-6.984938	135.961136	47.295106	1.440417	-0.402390	-0.302149
809.585000	1.556334	-2.838186	-0.446247	-2.352405	0.704221	1.442211	0.064244	0.709643	-0.310643	0.608914	0.217442	0.170902	0.551323	14.232794	3.740741	0.650861	0.307500	0.267257	0.961549	13.937721	3.772088	0.632168	0.330506	0.317456	-7.012540	135.823730	47.342491	1.472762	-0.407889	-0.302150
809.595000	1.556966	-2.831086	-0.449260	-2.346153	0.706376	1.443856	0.060596	0.715541	-0.300046	0.604298	0.219641	0.165965	0.590607	14.415286	3.576397	0.588453	0.305792	0.235018	0.952548	13.933553	3.786798	0.634234	0.330348	0.315566	-7.035239	135.706835	47.381228	1.500084	-0.412517	-0.302150
809.605000	1.557562	-2.823935	-0.452155	-2.340082	0.708577	1.445480	0.057394	0.721756	-0.291470	0.594687	0.217484	0.156003	0.440276	14.710394	3.625564	0.615764	0.344793	0.307274	0.943528	13.928938	3.801638	0.636308	0.330193	0.313675	-7.058148	135.584570	47.421254	1.527496	-0.417110	-0.302150
809.615000	1.558110	-2.816645	-0.455005	-2.334228	0.710756	1.447011	0.053535	0.730091	-0.286376	0.593491	0.218640	0.156024	0.236055	14.692620	3.791650	0.634126	0.343968	0.244280	0.934527	13.923843	3.816416	0.638349	0.330047	0.311785	-7.080842	135.456572	47.460659	1.554557	-0.421602	-0.302151
809.625000	1.558648	-2.809255	-0.457789	-2.328296	0.713022	1.448547	0.050232	0.733824	-0.275674	0.594907	0.225832	0.152432	0.326750	14.870091	3.798873	0.640952	0.258259	0.246556	0.926904	13.825327	3.807551	0.637491	0.327827	0.311806	-7.102837	134.227032	47.285233	1.549988	-0.447108	-0.286194
809.635000	1.559087	-2.801857	-0.460482	-2.322360	0.715243	1.450031	0.043583	0.747437	-0.266049	0.594123	0.216557	0.146803	0.760650	14.068954	3.729965	0.597394	0.380317	0.233560	0.918108	13.818882	3.822737	0.639512	0.327585	0.310016	-7.122808	134.089215	47.325718	1.577563	-0.451598	-0.286194
809.647000	1.559539	-2.792897	-0.463639	-2.315135	0.717868	1.451729	0.038665	0.753582	-0.256052	0.585521	0.224080	0.140615	0.868601	14.332731	3.760156	0.627671	0.297755	0.268005	0.907578	13.810517	3.841023	0.642002	0.327286	0.307867	-7.146468	133.916281	47.374909	1.611355	-0.457082	-0.286194
809.657000	1.559933	-2.785292	-0.466187	-2.309317	0.720147	1.453127	0.036547	0.757963	-0.247912	0.579742	0.224011	0.137762	0.833855	14.240005	3.979630	0.634793	0.308818	0.210507	0.898842	13.803086	3.856184	0.644050	0.327048	0.306077	-7.165718	133.766666	47.415140	1.639225	-0.461527	-0.286194
809.667000	1.560278	-2.777664	-0.468624	-2.303593	0.722342	1.454394	0.034420	0.766587	-0.234882	0.581438	0.224722	0.130536	0.810937	14.051567	3.721470	0.678541	0.302731	0.241757	0.890151	13.795113	3.871224	0.646045	0.326823	0.304286	-7.184431	133.610550	47.454185	1.666525	-0.465839	-0.286194
809.677000	1.560624	-2.769913	-0.470943	-2.297843	0.724620	1.455748	0.030771	0.772024	-0.225266	0.582749	0.220314	0.122775	0.823325	13.977473	3.826919	0.659816	0.330469	0.279277	0.881481	13.786627	3.886358	0.648105	0.326590	0.302496	-7.202883	133.448302	47.494154	1.694529	-0.470230	-0.286194
809.687000	1.560945	-2.762180	-0.473227	-2.292071	0.726864	1.456906	0.027324	0.777425	-0.215531	0.581878	0.222142	0.120749	0.834145	14.127658	3.737298	0.638304	0.307174	0.284748	0.872857	13.777797	3.901425	0.650178	0.326359	0.300706	-7.220791	133.281925	47.533459	1.722660	-0.474603	-0.286194
809.699000	1.561243	-2.752784	-0.475803	-2.284974	0.729589	1.458378	0.024353	0.784042	-0.203383	0.574826	0.225056	0.116151	0.781096	14.248476	3.936033	0.577731	0.260189	0.251773	0.862583	13.766552	3.919371	0.652678	0.326086	0.298557	-7.241390	133.074508	47.579305	1.756565	-0.479808	-0.286194
809.709000	1.561396	-2.744970	-0.477745	-2.279158	0.731794	1.459482	0.020057	0.789681	-0.195881	0.567894	0.219975	0.111116	0.850659	14.479531	3.841867	0.579447	0.365228	0.212200	0.854053	13.756614	3.934436	0.654837	0.325849	0.296767	-7.258174	132.894859	47.618596	1.785629	-0.484238	-0.286194
809.719000	1.561621	-2.736977	-0.479682	-2.273570	0.734043	1.460541	0.016637	0.797075	-0.188326	0.561650	0.230212	0.104469	1.086220	13.986405	3.706077	0.646171	0.292476	0.242547	1.024707	13.216350	3.677563	0.652538	0.325750	0.305259	-5.139740	126.372651	44.995847	1.766044	-0.486813	-0.178081
809.731000	1.561835	-2.727338	-0.481806	-2.266888	0.736742	1.461790	0.013085	0.803984	-0.173198	0.564872	0.229498	0.101446	0.859235	14.148349	3.754403	0.644834	0.282300	0.248170	0.837320	13.622667	3.935048	0.656647	0.323317	0.294697	-7.281095	131.174503	47.396419	1.817912	-0.514008	-0.269951
809.743000	1.561953	-2.717620	-0.483813	-2.260202	0.739393	1.462962	0.009979	0.810034	-0.164091	0.565821	0.229899	0.096968	0.682254	14.529557	3.973811	0.669055	0.294029	0.248949	0.687642	13.607773	3.953018	0.659135	0.322942	0.292671	-7.294526	130.931977	47.440514	1.852328	-0.519041	-0.269951
809.753000	1.562022	-2.709518	-0.485343	-2.254449	0.741702	1.463915	0.004123	0.817447	-0.155512	0.563004	0.230574	0.089389	0.409353	14.231540	3.848069	0.589153	0.346782	0.280098	0.192697	13.594950	3.967888	0.661245	0.322629	0.290982	-7.304793	130.724944	47.476211	1.881403	-0.523243	-0.269951
809.763000	1.561984	-2.701333	-0.486762	-2.248783	0.743984	1.464815	0.000085	0.826762	-0.143955	0.554744	0.236780	0.085712	0.307489	13.692477	3.692863	0.553270	0.269841	0.242314	-0.302169	13.581341	3.982685	0.663384	0.322316	0.289293	-7.314110	130.508505	47.511200	1.910787	-0.527438	-0.269951
809.773000	1.562007	-2.692991	-0.488196	-2.243416	0.746338	1.465639	-0.000655	0.829069	-0.135705	0.548618	0.227538	0.080761	-0.489561	14.245484	3.739896	0.614984	0.385091	0.239330	-0.804860	13.566877	3.997206	0.665439	0.322024	0.287604	-7.322137	130.281824	47.543474	1.939272	-0.531415	-0.269951
809.783000	1.561982	-2.684721	-0.489486	-2.237986	0.748608	1.466377	-0.004752	0.833127	-0.129704	0.548012	0.234031	0.073837	-0.886135	14.141313	3.924415	0.708909	0.358150	0.307002	-1.320659	13.551943	4.011539	0.667468	0.321741	0.285916	-7.329103	130.049509	47.573892	1.967478	-0.535290	-0.269951
809.793000	1.561883	-2.676361	-0.490716	-2.232510	0.750982	1.467134	-0.009166	0.841242	-0.122809	0.548949	0.230945	0.074145	-1.240609	13.731774	4.213257	0.626392	0.299186	0.276733	-1.836360	13.536297	4.025726	0.669516	0.321463	0.284227	-7.334911	129.808674	47.602881	1.995887	-0.539120	-0.269951
809.803000	1.561725	-2.667844	-0.491847	-2.227033	0.753298	1.467886	-0.015370	0.848403	-0.108271	0.545004	0.231646	0.072929	-1.192748	13.966206	3.883863	0.651511	0.318692	0.239407	-2.116950	13.519798	4.039784	0.671607	0.321182	0.282538	-7.339478	129.557623	47.630595	2.024749	-0.542972	-0.269951
809.815000	1.561545	-2.657632	-0.493123	-2.220341	0.756137	1.468661	-0.016037	0.850217	-0.098867	0.535856	0.225090	0.063284	-1.299586	13.989867	3.938211	0.650826	0.343584	0.237110	-2.125409	13.499061	4.056413	0.674130	0.320849	0.280512	-7.343277	129.245128	47.661495	2.059552	-0.547557	-0.269951
809.825000	1.561413	-2.649041	-0.494029	-2.215044	0.758420	1.469283	-0.017279	0.854315	-0.089677	0.528330	0.230172	0.060575	-1.427250	14.137993	3.934788	0.627274	0.285313	0.234988	-2.129412	13.356297	4.029623	0.673539	0.318690	0.280513	-7.315171	127.491197	47.294302	2.059381	-0.570805	-0.253756
809.835000	1.561208	-2.640561	-0.494864	-2.209856	0.760722	1.469904	-0.021107	0.861970	-0.081214	0.528477	0.228640	0.056121	-1.434780	13.733695	3.974741	0.661376	0.253920	0.232155	-2.135953	13.337226	4.043126	0.675524	0.318340	0.278925	-7.312096	127.217219	47.316183	2.087453	-0.574346	-0.253755
809.847000	1.560919	-2.630153	-0.495781	-2.203612	0.763480	1.470524	-0.024073	0.869125	-0.072134	0.530648	0.225121	0.050503	-1.484758	13.789796	4.103231	0.647329	0.382014	0.244181	-2.143619	13.312888	4.059020	0.677926	0.317923	0.277020	-7.306205	126.871050	47.339401	2.121348	-0.578565	-0.253755
809.857000	1.560679	-2.621308	-0.496385	-2.198309	0.765785	1.471002	-0.026193	0.871993	-0.059176	0.529104	0.228532	0.046104	-1.675417	13.713402	4.042115	0.696739	0.275432	0.240807	-2.149861	13.291610	4.071991	0.679926	0.317581	0.275433	-7.299544	126.570638	47.356055	2.149588	-0.582021	-0.253755
809.869000	1.560257	-2.610859	-0.497050	-2.191919	0.768461	1.471491	-0.031447	0.879676	-0.047718	0.522692	0.229818	0.040307	-1.613285	13.500902	4.078962	0.663873	0.302434	0.300566	-2.157198	13.265469	4.087233	0.682336	0.317178	0.273528	-7.289716	126.202871	47.372851	2.183565	-0.586084	-0.253755
809.879000	1.559992	-2.602056	-0.497477	-2.186613	0.770774	1.471874	-0.035097	0.884355	-0.038268	0.516945	0.226660	0.039530	-1.676619	13.483444	4.155625	0.605595	0.322329	0.277977	-2.163165	13.242877	4.099615	0.684323	0.316853	0.271941	-7.279768	125.886725	47.383706	2.211661	-0.589361	-0.253755
809.889000	1.559584	-2.593119	-0.497795	-2.181515	0.773079	1.472232	-0.037594	0.887659	-0.028861	0.509552	0.228577	0.036653	-1.830341	13.764192	4.228963	0.658547	0.359864	0.232906	-2.168973	13.219064	4.111675	0.686292	0.316536	0.270353	-7.267905	125.555950	47.391397	2.239558	-0.592552	-0.253754
809.899000	1.559212	-2.584203	-0.497981	-2.176522	0.775325	1.472577	-0.041069	0.892557	-0.017865	0.508680	0.234463	0.030697	-1.978446	13.690689	4.154057	0.667691	0.267560	0.232380	-2.174633	13.194462	4.123367	0.688201	0.316237	0.268766	-7.254280	125.215735	47.395466	2.266813	-0.595544	-0.253754
809.911000	1.558694	-2.573442	-0.498155	-2.170465	0.778117	1.472910	-0.045263	0.900393	-0.004278	0.509606	0.226045	0.026304	-1.986580	13.340211	4.269564	0.672861	0.420071	0.204343	-2.181249	13.164158	4.488690	0.690487	0.315887	0.266861	-7.235811	124.798105	47.396342	2.299458	-0.599043	-0.253754
809.919000	1.558311	-2.566281	-0.498102	-2.166413	0.779931	1.473077	-0.047190	0.902272	0.003171	0.507010	0.232367	0.023559	-2.254383	13.544894	4.715743	0.682761	0.320925	0.184326	-2.164259	13.012990	4.941692	0.690118	0.314811	0.267409	-6.967787	122.952700	46.852139	2.300821	-0.610310	-0.234445
809.931000	1.557710	-2.555401	-0.498061	-2.160298	0.782750	1.473313	-0.051941	0.905871	0.013604	0.502372	0.230608	0.016608	-2.489150	13.688689	5.307119	0.606997	0.290586	0.199508	-2.186363	12.971887	5.421947	0.691664	0.313490	0.265301	-7.134871	122.415920	46.916705	2.326101	-0.622998	-0.237921
809.941000	1.557135	-2.546304	-0.497828	-2.155190	0.785005	1.473455	-0.057630	0.912087	0.022211	0.495704	0.229968	0.012468	-2.307800	13.244530	5.458312	0.588634	0.311136	0.191296	-2.191047	12.942791	5.433250	0.692924	0.313116	0.263812	-7.109610	122.030358	46.908383	2.353658	-0.625749	-0.237920
809.951000	1.556496	-2.537240	-0.497599	-2.150327	0.787342	1.473548	-0.063890	0.917245	0.028512	0.488343	0.223366	0.007466	-1.954498	13.504329	5.630481	0.674967	0.376104	0.163942	-2.195582	12.913035	5.444111	0.694090	0.312765	0.209427	-7.082560	121.636887	46.895704	2.380215	-0.628265	-0.237920
809.961000	1.555838	-2.528016	-0.497223	-2.145538	0.789589	1.473581	-0.065968	0.921251	0.036944	0.489202	0.230554	0.000728	-2.158105	13.230905	5.749849	0.672305	0.268448	0.145481	-2.199952	12.882382	5.454517	0.695170	0.312429	0.098621	-7.053543	121.232672	46.878556	2.405834	-0.630607	-0.237920
809.973000	1.554986	-2.516868	-0.496664	-2.139695	0.792346	1.473532	-0.070284	0.928217	0.051640	0.491060	0.225269	-0.001378	-1.985571	12.957831	5.622051	0.625977	0.268732	0.057658	-2.204950	12.843905	5.466437	0.696497	0.312034	-0.034428	-7.015759	120.727333	46.852395	2.436917	-0.633332	-0.237920
809.983000	1.554254	-2.507583	-0.496096	-2.134857	0.794559	1.473506	-0.074020	0.928478	0.062810	0.487988	0.225475	-0.006419	-1.975495	13.170098	5.520406	0.664716	0.344359	-0.023480	-2.208933	12.810870	5.477218	0.697575	0.311713	-0.145978	-6.982101	120.294602	46.825888	2.462521	-0.635519	-0.237920
809.993000	1.553486	-2.498216	-0.495482	-2.129922	0.796823	1.473432	-0.075176	0.931937	0.067975	0.479936	0.228096	-0.010846	-2.134303	13.181416	5.913886	0.683290	0.268221	-0.077459	-2.212755	12.777050	5.486260	0.698621	0.311407	-0.257528	-6.946522	119.852461	46.795099	2.487780	-0.637542	-0.237920
810.005000	1.552565	-2.487068	-0.494529	-2.124043	0.799559	1.473274	-0.080197	0.938073	0.081334	0.473794	0.226504	-0.014566	-1.996505	13.240901	5.830700	0.604246	0.283526	-0.102766	-2.217119	12.735272	5.496487	0.699859	0.311053	-0.309870	-6.901155	119.307588	46.752020	2.517900	-0.639832	-0.237920
810.015000	1.551737	-2.477615	-0.493660	-2.119423	0.801829	1.473130	-0.084440	0.943308	0.094304	0.467601	0.221881	-0.014468	-1.880477	12.794888	5.597911	0.674695	0.315284	-0.132431	-2.220540	12.699044	5.504396	0.700818	0.310775	-0.311369	-6.860765	118.836609	46.710075	2.542224	-0.641552	-0.237920
810.027000	1.550670	-2.466246	-0.492506	-2.113927	0.804506	1.472948	-0.088402	0.944758	0.101804	0.465825	0.224229	-0.018256	-1.850057	12.835052	5.781962	0.729072	0.316310	-0.188862	-2.215566	12.503761	5.457744	0.699528	0.308798	-0.311673	-6.703936	116.461679	46.109604	2.545052	-0.660359	-0.222788
810.037000	1.549723	-2.456780	-0.491399	-2.109268	0.806775	1.472766	-0.092955	0.947215	0.112374	0.467936	0.227502	-0.022236	-1.628106	13.215475	5.754530	0.698123	0.245526	-0.183769	-2.218246	12.464422	5.464437	0.700434	0.308452	-0.313076	-6.655079	115.962349	46.058069	2.568704	-0.661795	-0.222788
810.047000	1.548810	-2.447335	-0.490185	-2.104664	0.808978	1.472525	-0.095366	0.951835	0.120410	0.465470	0.217130	-0.027733	-1.562127	12.573273	5.905987	0.675857	0.380462	-0.179692	-2.220787	12.424502	5.470651	0.701314	0.308112	-0.314480	-6.604546	115.456060	46.001829	2.592071	-0.663160	-0.222788
810.059000	1.547676	-2.435842	-0.488681	-2.099074	0.811628	1.472235	-0.095616	0.955298	0.134447	0.458866	0.223315	-0.031999	-2.028234	12.644590	5.745440	0.654186	0.282384	-0.196366	-2.223554	12.374485	5.477292	0.702329	0.307723	-0.316164	-6.540539	114.823204	45.926314	2.619672	-0.664598	-0.222788
810.069000	1.546716	-2.426223	-0.487309	-2.094418	0.813875	1.471837	-0.100641	0.956633	0.144110	0.451978	0.221089	-0.036478	-1.985286	12.711929	5.712130	0.658984	0.310881	-0.201887	-2.225662	12.331536	5.482174	0.703133	0.307414	-0.317568	-6.484821	114.280636	45.856973	2.642231	-0.665635	-0.222788
810.081000	1.545542	-2.414783	-0.485435	-2.088997	0.816527	1.471380	-0.103293	0.961897	0.156378	0.444880	0.220308	-0.040764	-2.187342	12.404171	5.696147	0.670130	0.307395	-0.201484	-2.228009	12.279249	5.487282	0.704014	0.307063	-0.319252	-6.415774	113.620606	45.766372	2.668390	-0.666675	-0.222789
810.091000	1.544475	-2.405119	-0.483886	-2.084605	0.818768	1.470983	-0.107719	0.964530	0.164220	0.443788	0.215661	-0.042439	-2.335407	12.590083	5.897867	0.718154	0.355506	-0.243004	-2.229749	12.234106	5.490814	0.704657	0.306793	-0.320656	-6.355658	113.051754	45.683748	2.689218	-0.667292	-0.222789
810.101000	1.543383	-2.395468	-0.482227	-2.080251	0.820942	1.470514	-0.114820	0.965394	0.175699	0.443340	0.220145	-0.045747	-1.959263	12.754350	5.774224	0.711480	0.233149	-0.270335	-2.231307	12.187685	5.493720	0.705261	0.306534	-0.322059	-6.293353	112.467617	45.594958	2.709615	-0.667787	-0.222790
810.113000	1.541971	-2.383861	-0.480041	-2.074931	0.823554	1.469923	-0.117323	0.970251	0.186607	0.442716	0.211754	-0.051744	-2.212415	12.497069	5.569731	0.684067	0.303527	-0.275998	-2.232995	12.131207	5.496392	0.705935	0.306243	-0.323743	-6.216419	111.757388	45.480393	2.733551	-0.668176	-0.222790
810.123000	1.540822	-2.374053	-0.478171	-2.070627	0.825702	1.469454	-0.119897	0.974287	0.191055	0.439954	0.212235	-0.055242	-2.396251	12.182843	5.820797	0.705296	0.320508	-0.305411	-2.221234	11.922473	5.435657	0.704205	0.304555	-0.323777	-5.995082	109.234289	44.767442	2.728583	-0.683541	-0.208565
810.135000	1.539372	-2.362389	-0.475767	-2.065250	0.828260	1.468744	-0.125782	0.975912	0.207336	0.432738	0.216324	-0.061890	-2.225665	12.417009	5.788941	0.667736	0.280952	-0.280967	-2.222046	11.861384	5.436370	0.704850	0.304181	-0.325354	-5.908713	108.479860	44.638044	2.751643	-0.683642	-0.208566
810.145000	1.538090	-2.352613	-0.473641	-2.060904	0.830369	1.468144	-0.130759	0.980107	0.215654	0.426829	0.212286	-0.062742	-2.143818	11.988626	5.577020	0.624751	0.314804	-0.327609	-2.222560	11.809415	5.436125	0.705339	0.303885	-0.326668	-5.834785	107.838454	44.521950	2.770341	-0.683564	-0.208566
810.157000	1.536509	-2.340674	-0.470919	-2.055877	0.832888	1.467301	-0.135452	0.981103	0.222540	0.419383	0.210759	-0.071643	-1.884086	11.941683	5.838694	0.735915	0.280423	-0.280370	-2.222918	11.744622	5.434774	0.705813	0.303556	-0.328245	-5.742981	107.039671	44.372249	2.791559	-0.683189	-0.208567
810.167000	1.535085	-2.330879	-0.468602	-2.051672	0.834963	1.466592	-0.137586	0.983467	0.232652	0.421757	0.209282	-0.074864	-1.961633	11.988017	5.645057	0.715537	0.377605	-0.268980	-2.223024	11.689001	5.432701	0.706167	0.303293	-0.329558	-5.664171	106.354541	44.238176	2.808797	-0.682756	-0.208568
810.177000	1.533674	-2.321091	-0.466168	-2.047550	0.837066	1.465801	-0.139569	0.976200	0.235674	0.418970	0.214647	-0.075226	-1.594741	10.964425	5.400656	0.663352	0.235231	-0.213263	-2.023031	10.422650	4.964399	0.664362	0.299374	-0.327356	-3.209878	91.227659	39.536548	2.383182	-0.718108	-0.172687
810.189000	1.532023	-2.309384	-0.463191	-2.042617	0.839581	1.464925	-0.139469	0.971995	0.245596	0.411912	0.203090	-0.076912	-1.883255	11.016594	5.198205	0.643942	0.397137	-0.273111	-2.012554	10.353050	4.955223	0.664501	0.298985	-0.328196	-3.020041	90.453617	39.340502	2.415831	-0.713412	-0.167931
810.199000	1.530525	-2.299620	-0.460635	-2.038486	0.841585	1.464135	-0.145414	0.970341	0.255088	0.408144	0.204698	-0.076676	-1.463267	10.499145	5.069949	0.616040	0.350460	-0.328269	-2.004064	10.293036	4.946530	0.664588	0.298674	-0.328883	-2.866131	89.783544	39.169066	2.442165	-0.709515	-0.164109
810.211000	1.528791	-2.288026	-0.457468	-2.033556	0.844029	1.463174	-0.145011	0.966672	0.263535	0.395373	0.205423	-0.081668	-1.734283	10.142837	4.985168	0.565374	0.285647	-0.312081	-1.994364	10.221744	4.935414	0.664614	0.298335	-0.329691	-2.688905	88.987063	38.959205	2.472247	-0.704669	-0.159687
810.221000	1.527318	-2.278385	-0.454793	-2.029597	0.846096	1.462320	-0.148832	0.959452	0.270480	0.384834	0.197320	-0.084502	-1.623772	9.794918	4.768764	0.621291	0.292383	-0.314122	-1.996469	10.158880	4.922017	0.667825	0.297293	-0.329677	-2.664049	88.281089	38.746044	2.530525	-0.708870	-0.148990
810.233000	1.525477	-2.266970	-0.451541	-2.025060	0.848423	1.461262	-0.150118	0.952102	0.278458	0.377807	0.190743	-0.091528	-1.595113	9.826772	4.758811	0.617039	0.308537	-0.260920	-1.988044	10.084207	4.909207	0.667755	0.296928	-0.330468	-2.502638	87.442117	38.525732	2.555608	-0.704244	-0.145568
810.243000	1.523956	-2.257468	-0.448770	-2.021343	0.850365	1.460376	-0.153175	0.946203	0.285023	0.377395	0.188306	-0.090596	-1.301904	10.017530	4.638384	0.658690	0.331601	-0.255427	-1.981231	10.020635	4.897636	0.667637	0.296644	-0.331116	-2.371720	86.726160	38.334983	2.575474	-0.700310	-0.142801
810.253000	1.522438	-2.247993	-0.445943	-2.017692	0.852245	1.459416	-0.152468	0.938408	0.285050	0.374523	0.191919	-0.091767	-1.655453	10.083660	4.958913	0.683146	0.233991	-0.302619	-1.974680	9.956964	4.885570	0.667451	0.296375	-0.331754	-2.244909	86.008367	38.140831	2.594253	-0.696324	-0.140109
810.265000	1.520572	-2.236804	-0.442525	-2.013279	0.854551	1.458323	-0.154360	0.935109	0.293202	0.372309	0.182028	-0.098058	-1.702436	9.949797	5.040725	0.684667	0.258934	-0.257091	-1.967114	9.880012	4.870154	0.667171	0.296080	-0.332506	-2.097517	85.139653	37.900512	2.615723	-0.691390	-0.136975
810.275000	1.519014	-2.227486	-0.439527	-2.009550	0.856356	1.457341	-0.158004	0.930546	0.298201	0.369440	0.177191	-0.094926	-1.767847	9.764715	5.085827	0.638168	0.353104	-0.315940	-1.960997	9.814325	4.856336	0.666887	0.295848	-0.333122	-1.977947	84.396353	37.692224	2.632701	-0.687252	-0.134441
810.287000	1.517161	-2.216312	-0.435929	-2.005203	0.858537	1.456139	-0.158385	0.923846	0.305834	0.357989	0.181587	-0.102636	-1.867726	9.926273	5.087518	0.655095	0.270629	-0.253105	-1.953938	9.734683	4.838790	0.666472	0.295594	-0.333849	-1.838986	83.493802	37.434549	2.651852	-0.682164	-0.131489
810.297000	1.515510	-2.207088	-0.432788	-2.001510	0.860294	1.455096	-0.160141	0.919343	0.311647	0.351449	0.177727	-0.102485	-2.043825	10.183236	5.159920	0.643690	0.296743	-0.247115	-1.948296	9.667794	4.823436	0.666064	0.295398	-0.334445	-1.727005	82.734778	37.214047	2.666792	-0.677877	-0.129103
810.309000	1.513583	-2.196150	-0.428864	-1.997294	0.862376	1.453874	-0.164869	0.915977	0.321309	0.340969	0.175513	-0.100925	-1.921575	9.851279	4.746370	0.671919	0.314895	-0.324953	-1.941809	9.587109	4.804050	0.665499	0.295187	-0.335149	-1.597129	81.818164	36.941658	2.683497	-0.672611	-0.126323
810.319000	1.511978	-2.186956	-0.425664	-1.993951	0.864133	1.452829	-0.170255	0.912153	0.323955	0.336596	0.170987	-0.106154	-1.677354	9.574072	4.930180	0.696987	0.333374	-0.293125	-1.936609	9.518583	4.787104	0.664956	0.295030	-0.335726	-1.492245	81.038250	36.708232	2.696310	-0.668115	-0.124074
810.329000	1.510244	-2.177801	-0.422357	-1.990601	0.865784	1.451760	-0.168963	0.907263	0.327872	0.339653	0.169787	-0.109764	-1.920706	9.564576	5.017367	0.666469	0.354755	-0.288166	-1.939508	9.447029	4.766079	0.667405	0.294237	-0.335933	-1.484529	80.221506	36.436281	2.740307	-0.670484	-0.118083
810.341000	1.508221	-2.167016	-0.418372	-1.986644	0.867845	1.450390	-0.172884	0.904841	0.340011	0.337906	0.173841	-0.116702	-1.858539	9.141060	4.634484	0.666021	0.277365	-0.192111	-1.934221	9.362894	4.744282	0.666718	0.294027	-0.336621	-1.369793	79.261463	36.146045	2.752035	-0.665230	-0.115994
810.351000	1.506474	-2.158005	-0.415030	-1.983320	0.869543	1.449255	-0.174545	0.897377	0.340731	0.332705	0.167760	-0.110535	-1.747338	9.462797	4.926928	0.677786	0.246711	-0.301555	-1.930001	9.292055	4.725398	0.666082	0.293873	-0.337186	-1.277114	78.452223	35.898139	2.760896	-0.660719	-0.114295
810.363000	1.504369	-2.147269	-0.410935	-1.979376	0.871429	1.447922	-0.175765	0.890859	0.347803	0.328095	0.160454	-0.115093	-1.802749	9.489520	4.918105	0.675816	0.366680	-0.267544	-1.925150	9.205896	4.701790	0.665238	0.293703	-0.337855	-1.169282	77.466723	35.592523	2.770400	-0.655243	-0.112308
810.373000	1.502515	-2.138420	-0.407392	-1.976081	0.873107	1.446772	-0.178363	0.889243	0.351115	0.326226	0.163039	-0.114668	-1.580855	9.525074	4.938538	0.648537	0.323080	-0.322864	-1.921312	9.133938	4.681490	0.664472	0.293580	-0.338405	-1.082543	76.643075	35.332662	2.777420	-0.650575	-0.110692
810.385000	1.500398	-2.127770	-0.403152	-1.972139	0.875093	1.445342	-0.178965	0.883012	0.357199	0.315360	0.160329	-0.122489	-1.654604	9.403981	4.916802	0.620801	0.242423	-0.273711	-1.916889	9.045976	4.655852	0.663475	0.293457	-0.339056	-0.981433	75.634795	35.009397	2.784742	-0.644810	-0.108802
810.395000	1.498567	-2.118960	-0.399571	-1.968961	0.876670	1.444132	-0.181903	0.877981	0.362533	0.309215	0.155802	-0.119251	-1.475228	9.523693	4.857855	0.631954	0.266198	-0.295143	-1.913427	8.972868	4.634126	0.662574	0.293369	-0.339592	-0.900506	74.796401	34.737377	2.789874	-0.639935	-0.107266
810.405000	1.496714	-2.110189	-0.395849	-1.965852	0.878201	1.442955	-0.181764	0.876406	0.365602	0.303943	0.154490	-0.123285	-1.499972	9.196144	4.973442	0.660054	0.261980	-0.287756	-1.910102	8.898450	4.611423	0.661612	0.293293	-0.340121	-0.821780	73.941871	34.456580	2.794168	-0.635006	-0.105764
810.417000	1.494537	-2.099655	-0.391392	-1.962243	0.879991	1.441444	-0.182119	0.874130	0.372287	0.300747	0.148772	-0.125637	-1.544116	8.805738	4.702982	0.671576	0.305460	-0.286171	-1.906328	8.808265	4.583176	0.660376	0.293226	-0.340748	-0.730621	72.905291	34.110808	2.798180	-0.628929	-0.104007
810.427000	1.492646	-2.090765	-0.387645	-1.959256	0.881489	1.440148	-0.185402	0.869791	0.378631	0.302346	0.146369	-0.130874	-1.324908	8.683896	4.679829	0.654151	0.334252	-0.216859	-1.903344	8.731497	4.558797	0.659278	0.293184	-0.341264	-0.657183	72.021680	33.815261	2.800605	-0.623793	-0.102580
810.439000	1.490409	-2.080377	-0.383067	-1.955742	0.883323	1.438627	-0.184608	0.865035	0.383762	0.300461	0.151887	-0.127757	-1.838112	8.521360	4.525717	0.681357	0.201938	-0.290033	-1.900018	8.639756	4.528943	0.657883	0.293152	-0.341876	-0.572787	70.965344	33.455727	2.802431	-0.617528	-0.100909
810.449000	1.488591	-2.071793	-0.379104	-1.952747	0.884792	1.437317	-0.186904	0.861453	0.389527	0.298457	0.144665	-0.131800	-1.725570	8.273424	4.351153	0.634395	0.245965	-0.247345	-1.903432	8.561760	4.500559	0.659599	0.292565	-0.342260	-0.575631	70.066089	33.123613	2.832751	-0.618179	-0.098362
810.461000	1.486304	-2.061534	-0.374373	-1.949237	0.886440	1.435795	-0.192289	0.854340	0.391202	0.296248	0.138468	-0.133823	-1.373608	8.398503	4.447800	0.644070	0.337864	-0.271789	-1.900875	8.468356	4.469115	0.658175	0.292513	-0.342879	-0.499881	68.988826	32.751605	2.831455	-0.612015	-0.097093
810.471000	1.484381	-2.052947	-0.370412	-1.946299	0.887830	1.434391	-0.189692	0.849084	0.392970	0.294700	0.140074	-0.136528	-1.720359	8.386034	4.544950	0.569126	0.306633	-0.227038	-1.898892	8.389132	4.442080	0.656916	0.292483	-0.343389	-0.438985	68.074115	32.434032	2.829463	-0.606787	-0.096058
810.481000	1.482479	-2.044501	-0.366424	-1.943394	0.889256	1.433076	-0.191732	0.848019	0.396998	0.288789	0.142375	-0.133255	-1.888005	8.117043	4.444714	0.638120	0.256236	-0.314108	-1.897095	8.310830	4.414900	0.655601	0.292470	-0.343895	-0.380703	67.170111	32.115583	2.826760	-0.601438	-0.095043
810.493000	1.480189	-2.034344	-0.361655	-1.939838	0.890869	1.431423	-0.196704	0.841721	0.403133	0.281265	0.136730	-0.135018	-1.512396	8.227802	4.345829	0.621659	0.286624	-0.318966	-1.895134	8.216157	4.381511	0.653943	0.292468	-0.344496	-0.313631	66.076372	31.726551	2.822494	-0.594951	-0.093852
810.503000	1.478201	-2.025941	-0.357609	-1.937046	0.892244	1.430079	-0.195558	0.839250	0.406057	0.275362	0.134832	-0.140309	-2.004234	8.127593	4.482637	0.632638	0.271660	-0.267567	-1.893665	8.136698	4.353109	0.652494	0.292479	-0.344992	-0.260128	65.157777	31.397252	2.818088	-0.589466	-0.092880
810.515000	1.475865	-2.015911	-0.352757	-1.933728	0.893775	1.428356	-0.199291	0.836640	0.411626	0.271805	0.132914	-0.137742	-1.873444	7.850481	4.399733	0.634617	0.266083	-0.291557	-1.892092	8.040335	4.318172	0.650674	0.292510	-0.345582	-0.198688	64.042932	30.994352	2.811785	-0.582765	-0.091739
810.525000	1.473828	-2.007585	-0.348567	-1.931065	0.895126	1.426940	-0.203325	0.833382	0.417991	0.271395	0.129114	-0.142960	-1.616366	7.735702	4.149251	0.637193	0.295512	-0.277566	-1.890947	7.959671	4.288439	0.649094	0.292547	-0.346069	-0.149867	63.109196	30.653077	2.805721	-0.577128	-0.090809
810.535000	1.471803	-1.999324	-0.344455	-1.928350	0.896382	1.425479	-0.203003	0.827113	0.417936	0.271172	0.126295	-0.145419	-1.817564	7.855674	4.387546	0.685813	0.338788	-0.244375	-1.889948	7.878747	4.258102	0.647454	0.292597	-0.346552	-0.103160	62.172038	30.306355	2.798909	-0.571397	-0.089897
810.545000	1.469779	-1.991052	-0.340198	-1.925650	0.897627	1.424042	-0.203615	0.822054	0.421466	0.270501	0.127469	-0.145266	-1.859725	7.994331	4.436315	0.611356	0.328451	-0.250628	-1.889090	7.797279	4.227087	0.645746	0.292658	-0.347030	-0.058487	61.228033	29.953435	2.791252	-0.565591	-0.089004
810.557000	1.467262	-1.981208	-0.335016	-1.922499	0.899184	1.422307	-0.208568	0.822968	0.425084	0.269271	0.129285	-0.142997	-1.540655	7.629357	4.353498	0.640903	0.187225	-0.314397	-1.888254	7.698757	4.189120	0.643622	0.292750	-0.347600	-0.007639	60.085720	29.523196	2.781123	-0.558496	-0.087954
810.567000	1.465192	-1.973014	-0.330661	-1.919776	0.900460	1.420870	-0.207563	0.817316	0.430058	0.270105	0.121055	-0.144703	-1.590455	7.659248	4.309748	0.585937	0.276802	-0.328255	-1.891617	7.614901	4.153799	0.644572	0.292366	-0.348123	-0.013255	59.112359	29.130074	2.800113	-0.557417	-0.087644
810.577000	1.463081	-1.964808	-0.326331	-1.917208	0.901618	1.419335	-0.210426	0.814643	0.433412	0.264432	0.115168	-0.153445	-1.614460	7.807936	4.233412	0.634811	0.360400	-0.256622	-1.891462	7.531310	4.121072	0.642798	0.292422	-0.348613	0.023115	58.141929	28.762935	2.789539	-0.551620	-0.087014
810.587000	1.460974	-1.956643	-0.321991	-1.914531	0.902769	1.417815	-0.211023	0.813510	0.435880	0.263920	0.117090	-0.148356	-1.345647	7.330849	4.186507	0.599753	0.368068	-0.304993	-1.891438	7.446760	4.087560	0.640955	0.292493	-0.349101	0.057684	57.159762	28.388394	2.778143	-0.545703	-0.086395
810.597000	1.458818	-1.948507	-0.317563	-1.911860	0.903955	1.416330	-0.210911	0.809540	0.443793	0.258321	0.118124	-0.150570	-1.428023	7.146687	3.862391	0.584779	0.308790	-0.277538	-1.891559	7.362720	4.053831	0.639056	0.292572	-0.349585	0.090271	56.183453	28.012023	2.766091	-0.539744	-0.085787
810.607000	1.456723	-1.940384	-0.313149	-1.909243	0.905139	1.414845	-0.210472	0.807479	0.445587	0.253477	0.116996	-0.152942	-1.692996	7.126762	4.017611	0.554940	0.281457	-0.313549	-1.891812	7.277496	4.019402	0.637086	0.292669	-0.350066	0.121040	55.192722	27.629088	2.753204	-0.533622	-0.085190
810.617000	1.454626	-1.932387	-0.308665	-1.906641	0.906298	1.413273	-0.213258	0.800798	0.447248	0.248599	0.113258	-0.156553	-1.522732	7.268153	4.079683	0.609349	0.237062	-0.284594	-1.892208	7.192811	3.984740	0.635074	0.292772	-0.350545	0.149867	54.208206	27.244156	2.739797	-0.527480	-0.084604
810.629000	1.452075	-1.922838	-0.303220	-1.903634	0.907648	1.411406	-0.213184	0.797429	0.450726	0.244224	0.107951	-0.157113	-2.018868	6.975847	4.067626	0.629381	0.328431	-0.319424	-1.892857	7.090069	3.942185	0.632570	0.292904	-0.351116	0.182076	53.013054	26.773190	2.722669	-0.520065	-0.083914
810.639000	1.449928	-1.914876	-0.298625	-1.901164	0.908700	1.409801	-0.219446	0.797343	0.457901	0.244887	0.105698	-0.159522	-1.638256	6.937106	3.804005	0.605623	0.258802	-0.306568	-1.893550	7.004812	3.906438	0.630430	0.293025	-0.351590	0.206860	52.021147	26.378233	2.707751	-0.513811	-0.083351
810.649000	1.447797	-1.906873	-0.294115	-1.898797	0.909826	1.408209	-0.218953	0.793421	0.460033	0.244075	0.106999	-0.161319	-1.841854	6.705188	3.794532	0.667598	0.262995	-0.262368	-1.894377	6.917929	3.869866	0.628225	0.293156	-0.352060	0.229815	51.009538	25.975446	2.692064	-0.507472	-0.082798
810.659000	1.445630	-1.898966	-0.289582	-1.896382	0.910818	1.406651	-0.220313	0.788884	0.464012	0.246760	0.103490	-0.160189	-2.004259	6.650177	3.943460	0.650717	0.303073	-0.284105	-1.895340	6.832098	3.833327	0.625969	0.293294	-0.352528	0.250935	50.010293	25.573261	2.675776	-0.501112	-0.082255
810.669000	1.443388	-1.891162	-0.284859	-1.893924	0.911858	1.405023	-0.224795	0.786397	0.469044	0.246004	0.100226	-0.160986	-1.670826	6.523400	3.840350	0.625050	0.354254	-0.353178	-1.896433	6.745152	3.795907	0.623645	0.293442	-0.352994	0.270294	48.997458	25.162688	2.658686	-0.494675	-0.081723
810.679000	1.441173	-1.883255	-0.280028	-1.891543	0.912886	1.403345	-0.222871	0.783913	0.472773	0.249508	0.099608	-0.168059	-1.930925	6.410941	3.688465	0.591874	0.302418	-0.243586	-1.897656	6.657798	3.757894	0.621257	0.293607	-0.353457	0.287890	47.979504	24.746550	2.640853	-0.488082	-0.081200
810.691000	1.438417	-1.873872	-0.274350	-1.888593	0.914108	1.401395	-0.225968	0.777772	0.475498	0.244536	0.100620	-0.163404	-1.825112	6.503258	3.644290	0.554822	0.255150	-0.341737	-1.901352	6.551735	3.708362	0.620979	0.293428	-0.354188	0.282713	46.742666	24.210360	2.645425	-0.484124	-0.082386
810.701000	1.436105	-1.866140	-0.269522	-1.886180	0.915112	1.399740	-0.228190	0.773220	0.477383	0.244097	0.097443	-0.166113	-1.423002	6.618248	3.711467	0.533562	0.213850	-0.343069	-1.903063	6.463555	3.669404	0.618595	0.293575	-0.354674	0.294766	45.714207	23.786761	2.625702	-0.477625	-0.082060
810.711000	1.433830	-1.858381	-0.264740	-1.883781	0.916067	1.398039	-0.227724	0.774420	0.479630	0.241216	0.093689	-0.168827	-1.547711	6.250233	3.688185	0.557318	0.224855	-0.280865	-1.904903	6.374788	3.629909	0.616151	0.293727	-0.355159	0.305146	44.678535	23.358034	2.605308	-0.471109	-0.081740
810.723000	1.431111	-1.849065	-0.258903	-1.880844	0.917118	1.396049	-0.228809	0.770769	0.484922	0.235653	0.088311	-0.171463	-1.583468	5.854565	3.477093	0.575105	0.328505	-0.274845	-1.907281	6.268310	3.582357	0.613154	0.293920	-0.355739	0.315417	43.436015	22.842202	2.580093	-0.463206	-0.081364
810.733000	1.428753	-1.841294	-0.254075	-1.878536	0.918038	1.394303	-0.227622	0.766536	0.487733	0.234097	0.086870	-0.172293	-1.628230	5.817972	3.472291	0.562955	0.354084	-0.272058	-1.909407	6.178604	3.542069	0.610586	0.294088	-0.356221	0.322120	42.388721	22.405999	2.558285	-0.456570	-0.081058
810.745000	1.426010	-1.832136	-0.248239	-1.875661	0.919095	1.392232	-0.228923	0.762690	0.491649	0.227701	0.092157	-0.172818	-1.687383	5.759468	3.365983	0.626686	0.266108	-0.255019	-1.912113	6.071536	3.493323	0.607436	0.294301	-0.356797	0.328166	41.138674	21.878798	2.531343	-0.448511	-0.080699
810.755000	1.423674	-1.824603	-0.243217	-1.873341	0.920003	1.390506	-0.232566	0.760498	0.497525	0.227497	0.090078	-0.171790	-1.388077	5.671812	3.181434	0.576220	0.257896	-0.288638	-1.914501	5.982213	3.452216	0.604751	0.294487	-0.357276	0.331494	40.095590	21.434846	2.508207	-0.441730	-0.080406
810.767000	1.420919	-1.815420	-0.237275	-1.870619	0.921067	1.388432	-0.231306	0.756491	0.496499	0.225467	0.086469	-0.178456	-1.850087	5.768166	3.432092	0.595748	0.246807	-0.256470	-1.917544	5.873585	3.402098	0.601448	0.294721	-0.357849	0.333226	38.826412	20.894512	2.479520	-0.433506	-0.080062
810.777000	1.418618	-1.807896	-0.232301	-1.868458	0.921916	1.386673	-0.236551	0.753115	0.500993	0.225695	0.084389	-0.176898	-1.718583	5.699380	3.352162	0.619825	0.282301	-0.300095	-1.920209	5.783471	3.358750	0.598664	0.294918	-0.358325	0.332996	37.773468	20.443653	2.455246	-0.426656	-0.079781
810.787000	1.416237	-1.800367	-0.227319	-1.866171	0.922776	1.384903	-0.237058	0.751380	0.502024	0.229243	0.080812	-0.177486	-1.935032	5.484499	3.421606	0.601645	0.277297	-0.293002	-1.922994	5.693111	3.314579	0.595809	0.295126	-0.358800	0.331238	36.717427	19.988256	2.430175	-0.419722	-0.079507
810.797000	1.413854	-1.792924	-0.222209	-1.863937	0.923541	1.383162	-0.239026	0.749355	0.507165	0.227811	0.077785	-0.182429	-1.844597	5.189309	3.152504	0.560632	0.291560	-0.276324	-1.925891	5.603073	3.270232	0.592906	0.295339	-0.359274	0.328040	35.665063	19.531196	2.404544	-0.412746	-0.079238
810.807000	1.411400	-1.785389	-0.217104	-1.861668	0.924307	1.381415	-0.242061	0.745003	0.511089	0.227834	0.078560	-0.180803	-1.548223	5.328316	3.138276	0.563506	0.276512	-0.310714	-1.928924	5.511651	3.225036	0.589935	0.295559	-0.359747	0.323116	34.595955	19.065855	2.378164	-0.405715	-0.078974
810.817000	1.408985	-1.777909	-0.211900	-1.859395	0.925133	1.379529	-0.239639	0.742035	0.514226	0.228734	0.078107	-0.181130	-1.841328	5.301131	3.001201	0.502733	0.256774	-0.317741	-1.932423	5.420446	3.176101	0.589428	0.295519	-0.360466	0.312623	33.529005	18.564600	2.376590	-0.401395	-0.081229
810.829000	1.406075	-1.768994	-0.205705	-1.856711	0.926016	1.377347	-0.243222	0.738529	0.516573	0.222710	0.073260	-0.188939	-1.816039	5.138355	3.072545	0.568172	0.288437	-0.224639	-1.936541	5.310143	3.121079	0.585892	0.295766	-0.361068	0.300958	32.238248	17.999544	2.343105	-0.393041	-0.081119
810.839000	1.403634	-1.761671	-0.200488	-1.854486	0.926756	1.375462	-0.242933	0.737333	0.522464	0.225357	0.070164	-0.184888	-1.820380	4.776346	2.843239	0.500882	0.318505	-0.293582	-1.940083	5.219052	3.075267	0.582904	0.295974	-0.361570	0.289901	31.172396	17.529072	2.314740	-0.386073	-0.081031
810.849000	1.401204	-1.754326	-0.195325	-1.852263	0.927391	1.373619	-0.244790	0.734360	0.520104	0.220731	0.070646	-0.186483	-1.896495	4.778242	3.028230	0.513974	0.350101	-0.314389	-1.943753	5.127054	3.028941	0.579853	0.296188	-0.362071	0.277283	30.095566	17.053563	2.285682	-0.379054	-0.080947
810.859000	1.398750	-1.746959	-0.190146	-1.850008	0.928073	1.371780	-0.247782	0.731373	0.523085	0.219084	0.071048	-0.187040	-1.559527	4.821060	2.962650	0.522595	0.315254	-0.272397	-1.947538	5.034878	2.982458	0.576759	0.296408	-0.362572	0.263260	29.016488	16.576519	2.256147	-0.371978	-0.080867
810.871000	1.395771	-1.738112	-0.183830	-1.847407	0.928936	1.369480	-0.247174	0.727628	0.524849	0.215563	0.072839	-0.187750	-1.978203	4.764481	3.200769	0.580191	0.266314	-0.306445	-1.952242	4.923383	2.925823	0.572965	0.296685	-0.363173	0.244481	27.710866	15.995667	2.219806	-0.363368	-0.080776
810.881000	1.393302	-1.730950	-0.178420	-1.845218	0.929642	1.367590	-0.252749	0.725637	0.532654	0.217238	0.072586	-0.190624	-1.709334	4.449954	2.665771	0.492356	0.218832	-0.266060	-1.956276	4.830669	2.878242	0.569740	0.296922	-0.363674	0.227450	26.625095	15.507849	2.188816	-0.356131	-0.080704
810.893000	1.390324	-1.722280	-0.172009	-1.842570	0.930453	1.365291	-0.251163	0.721560	0.534294	0.211192	0.066895	-0.188462	-2.056265	4.685728	2.893898	0.571750	0.215021	-0.329383	-1.961248	4.719894	2.821116	0.565820	0.297212	-0.364275	0.205414	25.327798	14.922204	2.151073	-0.347418	-0.080622
810.903000	1.387795	-1.715070	-0.166615	-1.840447	0.931085	1.363336	-0.257228	0.720522	0.538052	0.208884	0.061267	-0.192105	-1.757174	4.545440	2.657843	0.602813	0.251487	-0.327407	-1.965514	4.627355	2.773261	0.562513	0.297451	-0.364775	0.185565	24.243889	14.431715	2.119176	-0.340186	-0.080557
810.913000	1.385236	-1.707848	-0.161222	-1.838377	0.931658	1.361401	-0.255879	0.718449	0.542517	0.212137	0.059390	-0.193539	-1.656966	4.371083	2.586531	0.588279	0.252439	-0.297278	-1.969898	4.534356	2.725198	0.559168	0.297697	-0.365276	0.164301	23.154348	13.939178	2.086845	-0.332896	-0.080497
810.925000	1.382160	-1.699287	-0.154616	-1.835832	0.932339	1.359087	-0.256833	0.715188	0.547290	0.214872	0.055201	-0.193830	-1.806428	4.159568	2.555488	0.550159	0.329552	-0.281815	-1.975299	4.422408	2.666604	0.555050	0.298004	-0.365876	0.137076	21.842580	13.339123	2.046921	-0.324038	-0.080428
810.935000	1.379576	-1.692125	-0.149163	-1.833706	0.932889	1.357136	-0.256741	0.711777	0.550166	0.211691	0.055736	-0.201053	-1.806552	4.056746	2.398730	0.578858	0.341968	-0.281242	-1.979934	4.328360	2.617393	0.551557	0.298266	-0.366376	0.112775	20.740249	12.835317	2.012963	-0.316595	-0.080374
810.945000	1.377015	-1.685091	-0.143676	-1.831604	0.933415	1.355173	-0.257991	0.709046	0.551527	0.214670	0.053525	-0.197178	-1.848637	4.085309	2.422620	0.534863	0.356665	-0.364610	-1.995975	4.212141	2.573306	0.550076	0.296657	-0.368634	-0.043096	19.374863	12.379507	1.999311	-0.328505	-0.098077
810.955000	1.374403	-1.677997	-0.138176	-1.829535	0.933966	1.353225	-0.262109	0.706275	0.553766	0.214670	0.054032	-0.198900	-1.606078	4.123310	2.526126	0.515367	0.346812	-0.335998	-2.001223	4.118552	2.524575	0.546639	0.296829	-0.369264	-0.069486	18.280505	11.877886	1.964539	-0.321222	-0.098214
810.965000	1.371796	-1.670962	-0.132604	-1.827419	0.934444	1.351167	-0.260718	0.706215	0.557246	0.213254	0.053743	-0.203469	-1.923120	3.638287	2.467436	0.530576	0.287416	-0.320442	-2.006596	4.024534	2.475444	0.543166	0.297005	-0.369895	-0.097302	17.180962	11.372294	1.929382	-0.313895	-0.098355
810.975000	1.369150	-1.663822	-0.126933	-1.825211	0.935007	1.349165	-0.263112	0.702492	0.560643	0.212856	0.051644	-0.207631	-1.854179	3.416138	2.346315	0.480550	0.281628	-0.342680	-2.012117	3.929143	2.425180	0.539562	0.297199	-0.370527	-0.126825	16.064916	10.855516	1.892807	-0.306378	-0.098500
810.985000	1.366518	-1.656825	-0.121266	-1.823177	0.935508	1.347133	-0.262365	0.699490	0.562382	0.213524	0.049330	-0.210599	-1.709540	3.290138	2.291305	0.460087	0.254559	-0.285417	-2.017742	3.834123	2.375098	0.535964	0.297386	-0.371161	-0.157530	14.953253	10.340488	1.856278	-0.298926	-0.098649
810.997000	1.363297	-1.648402	-0.114470	-1.820635	0.936055	1.344630	-0.265661	0.692263	0.565448	0.212061	0.043802	-0.207663	-1.778352	3.477412	2.236653	0.501608	0.283768	-0.359831	-2.024630	3.720409	2.314888	0.531585	0.297616	-0.371923	-0.195924	13.622888	9.721289	1.811784	-0.289938	-0.098832
811.007000	1.360605	-1.641501	-0.108729	-1.818532	0.936486	1.342537	-0.266402	0.690855	0.569579	0.208807	0.043408	-0.209665	-1.641551	3.391715	2.264425	0.464866	0.269220	-0.338744	-2.030461	3.626576	2.265020	0.527916	0.297805	-0.372560	-0.228940	12.525321	9.208266	1.774477	-0.282468	-0.098990
811.017000	1.357972	-1.634559	-0.103037	-1.816384	0.936903	1.340450	-0.266509	0.690575	0.574837	0.206320	0.040087	-0.212229	-2.138573	3.162201	1.933531	0.478820	0.268445	-0.320700	-2.036406	3.532522	2.214742	0.524194	0.297999	-0.373198	-0.263240	11.425053	8.691165	1.736603	-0.274946	-0.099151
811.029000	1.354733	-1.626359	-0.096149	-1.813854	0.937393	1.337863	-0.272370	0.685630	0.575584	0.205138	0.036406	-0.209690	-1.757316	2.974877	2.135513	0.501192	0.295943	-0.348632	-2.043702	3.419022	2.154194	0.519673	0.298233	-0.373965	-0.306235	10.097046	8.068470	1.690540	-0.265908	-0.099349
811.039000	1.352035	-1.619435	-0.090338	-1.811773	0.937704	1.335723	-0.272752	0.680628	0.579256	0.202243	0.036788	-0.213906	-2.082470	3.090876	2.085251	0.464714	0.262750	-0.278957	-2.049892	3.324574	2.103411	0.515848	0.298434	-0.374606	-0.343301	8.991949	7.546299	1.651535	-0.258307	-0.099518
811.049000	1.349251	-1.612639	-0.084479	-1.809754	0.938097	1.333523	-0.277079	0.677164	0.581776	0.201863	0.034909	-0.215079	-1.551656	3.076159	2.006990	0.531537	0.254203	-0.326407	-2.056193	3.229926	2.052383	0.511997	0.298635	-0.375248	-0.381619	7.884398	7.021660	1.612246	-0.250709	-0.099691
811.061000	1.345978	-1.604586	-0.077338	-1.807305	0.938467	1.330884	-0.275430	0.676044	0.588371	0.203431	0.031481	-0.220302	-2.091924	2.911526	1.782857	0.528531	0.266600	-0.217672	-2.063826	3.118131	1.991481	0.507344	0.298874	-0.376021	-0.428353	6.576632	6.395306	1.564744	-0.241609	-0.099903
811.071000	1.343181	-1.597885	-0.071435	-1.805326	0.938742	1.328730	-0.280834	0.674213	0.588687	0.200093	0.030023	-0.215160	-1.815824	2.685232	1.979762	0.540380	0.239810	-0.317105	-2.079231	3.001836	1.943554	0.506215	0.297214	-0.378629	-0.572334	5.211446	5.899564	1.553330	-0.253428	-0.120235
811.081000	1.340398	-1.591128	-0.065490	-1.803219	0.939027	1.326542	-0.280779	0.670927	0.593608	0.205767	0.025919	-0.219444	-1.848970	2.655581	1.773119	0.541115	0.273664	-0.301195	-2.086422	2.906283	1.892456	0.502409	0.297309	-0.379437	-0.616488	4.095377	5.371929	1.512527	-0.246100	-0.120768
811.091000	1.337543	-1.584344	-0.059512	-1.801161	0.939302	1.324294	-0.283280	0.667934	0.598135	0.204997	0.025451	-0.220498	-1.800717	2.478975	1.726143	0.493829	0.239961	-0.251028	-2.093746	2.810303	1.840927	0.498551	0.297409	-0.380248	-0.662040	2.974224	4.839919	1.471167	-0.238699	-0.121307
811.101000	1.334714	-1.577679	-0.053412	-1.799155	0.939504	1.322101	-0.282897	0.664675	0.604860	0.208948	0.022079	-0.220390	-1.756977	2.356663	1.625648	0.472155	0.226901	-0.352519	-2.101156	2.715212	1.789564	0.494673	0.297505	-0.381064	-0.708394	1.863748	4.309420	1.429582	-0.231324	-0.121853
811.111000	1.331872	-1.571112	-0.047423	-1.797026	0.939694	1.319840	-0.284338	0.662365	0.605519	0.207588	0.019388	-0.226992	-2.058190	2.031788	1.527508	0.433786	0.251708	-0.284403	-2.108657	2.620726	1.738443	0.490775	0.297597	-0.381884	-0.755648	0.760544	3.781175	1.387773	-0.223970	-0.122407
811.123000	1.328417	-1.563208	-0.040162	-1.794615	0.939944	1.317121	-0.285054	0.657145	0.612137	0.206521	0.016484	-0.228641	-2.174667	2.110642	1.652697	0.450410	0.278463	-0.380013	-2.117812	2.507298	1.677191	0.486066	0.297705	-0.382873	-0.813899	-0.563791	3.148028	1.337243	-0.215144	-0.123081
811.133000	1.325607	-1.556637	-0.034032	-1.792487	0.940123	1.314821	-0.292582	0.654384	0.615138	0.206527	0.014821	-0.236001	-2.015934	2.029639	1.527005	0.418876	0.246991	-0.245359	-2.125583	2.412325	1.625380	0.482059	0.297803	-0.383702	-0.863901	-1.672747	2.612712	1.294250	-0.207689	-0.123650
811.143000	1.322682	-1.550077	-0.027675	-1.790453	0.940229	1.312520	-0.293146	0.650007	0.619564	0.207261	0.012105	-0.233869	-1.999401	2.035037	1.441453	0.418682	0.246597	-0.323044	-2.133487	2.316843	1.573287	0.478014	0.297901	-0.384535	-0.915285	-2.787763	2.074484	1.250829	-0.200200	-0.124227
811.153000	1.319791	-1.543630	-0.021389	-1.788341	0.940359	1.310188	-0.295112	0.648299	0.623780	0.207131	0.009678	-0.240509	-2.170294	1.868840	1.393661	0.385147	0.248748	-0.288077	-2.141474	2.222079	1.521188	0.473927	0.286055	-0.385373	-0.967432	-3.894139	1.536073	1.206946	-0.192692	-0.124811
811.165000	1.316218	-1.535813	-0.013883	-1.785873	0.940440	1.307334	-0.295353	0.644000	0.627616	0.200626	0.004092	-0.239327	-1.939450	1.965979	1.334971	0.451080	0.200792	-0.290883	-2.151190	2.108706	1.459019	0.469014	0.196375	-0.386384	-1.031286	-5.217622	0.893239	1.154189	-0.183727	-0.125522
811.175000	1.313219	-1.529446	-0.007645	-1.783779	0.940414	1.304894	-0.296887	0.642020	0.631608	0.202109	0.000701	-0.244328	-2.027978	1.717430	1.269559	0.387895	0.216599	-0.286346	-2.159369	2.015068	1.407584	0.464895	0.121343	-0.387231	-1.085248	-6.310421	0.361068	1.109954	-0.176281	-0.126122
811.187000	1.309621	-1.521751	-0.000018	-1.781345	0.940426	1.301992	-0.297513	0.639105	0.638300	0.199099	-0.000449	-0.242667	-1.935702	1.616771	1.202666	0.432658	0.127205	-0.290798	-2.169344	1.902288	1.345608	0.459926	0.030942	-0.388254	-1.151599	-7.626688	-0.280235	1.056561	-0.167338	-0.126852
811.197000	1.306598	-1.515381	0.006388	-1.779328	0.940425	1.299543	-0.300299	0.636979	0.643550	0.200109	-0.001042	-0.247634	-1.958646	1.357014	0.990166	0.476393	0.092021	-0.272495	-2.173620	1.810219	1.288120	0.459000	-0.045526	-0.389839	-1.159354	-8.700985	-0.871482	1.045379	-0.162637	-0.135015
811.207000	1.303565	-1.508995	0.012843	-1.777270	0.940400	1.297095	-0.298534	0.633814	0.646938	0.202729	-0.004118	-0.245582	-2.066652	1.167994	0.850271	0.460026	0.028181	-0.327617	-2.182199	1.715115	1.235762	0.455016	-0.122468	-0.390784	-1.219156	-9.811835	-1.411831	1.000248	-0.155543	-0.136005
811.217000	1.300540	-1.502645	0.019355	-1.775260	0.940339	1.294567	-0.303010	0.630433	0.649590	0.205588	-0.007785	-0.251675	-2.012187	0.965519	0.918455	0.461070	-0.009349	-0.259581	-2.190881	1.620225	1.183438	0.450976	-0.199892	-0.391736	-1.279845	-10.919994	-1.952046	0.954493	-0.148399	-0.137009
811.227000	1.297517	-1.496272	0.025857	-1.773242	0.940265	1.292097	-0.305156	0.626095	0.652022	0.206808	-0.010113	-0.250166	-2.102172	0.979335	0.904235	0.463704	-0.039516	-0.325716	-2.199678	1.525258	1.131130	0.446914	-0.277810	-0.392697	-1.341571	-12.028959	-2.492311	0.908485	-0.141251	-0.138028
811.239000	1.293800	-1.488859	0.033743	-1.770769	0.940156	1.289086	-0.308333	0.621543	0.655386	0.210628	-0.012466	-0.254489	-2.144367	0.925730	0.890867	0.424076	-0.091576	-0.296491	-2.210345	1.412078	1.068466	0.442008	-0.327444	-0.393859	-1.416504	-13.350214	-3.139854	0.852897	-0.132684	-0.139269
811.249000	1.290721	-1.482717	0.040321	-1.768712	0.940025	1.286540	-0.310502	0.619804	0.660822	0.210182	-0.011603	-0.257267	-2.274019	0.867897	0.821304	0.431952	-0.092350	-0.349966	-2.219297	1.318992	1.016704	0.437925	-0.327512	-0.394836	-1.479313	-14.436378	-3.675201	0.806607	-0.125598	-0.140319
811.259000	1.287581	-1.476622	0.046911	-1.766610	0.939952	1.283975	-0.314135	0.616903	0.663755	0.213136	-0.014075	-0.264044	-1.952962	0.705796	0.735573	0.416293	-0.125014	-0.275802	-2.228370	1.225639	0.964898	0.433814	-0.327584	-0.395822	-1.543206	-15.525621	-4.211194	0.759990	-0.118501	-0.141384
811.269000	1.284445	-1.470415	0.053560	-1.764502	0.939784	1.281326	-0.313117	0.614993	0.666801	0.214011	-0.016508	-0.261771	-2.163237	0.645439	0.845143	0.361748	-0.124938	-0.321989	-2.237555	1.132178	0.913265	0.429681	-0.327661	-0.396815	-1.608081	-16.616011	-4.745698	0.713114	-0.111409	-0.142464
811.279000	1.281316	-1.464240	0.060296	-1.762377	0.939614	1.278743	-0.315936	0.609948	0.671857	0.214954	-0.019742	-0.266710	-2.138317	0.551466	0.822512	0.387358	-0.151372	-0.307412	-2.246888	1.037848	0.860933	0.425466	-0.327734	-0.397817	-1.674363	-17.716680	-5.287306	0.665331	-0.104212	-0.143560
811.289000	1.278128	-1.458145	0.067136	-1.760243	0.939409	1.276039	-0.319146	0.606159	0.674813	0.213393	-0.023113	-0.264649	-2.151140	0.544640	0.677291	0.368089	-0.178847	-0.346029	-2.256307	0.943957	0.808681	0.421225	-0.327811	-0.398828	-1.741290	-18.811941	-5.828335	0.617252	-0.097017	-0.144671
811.301000	1.274295	-1.450875	0.075395	-1.757682	0.939108	1.272812	-0.321826	0.602287	0.684325	0.214257	-0.025966	-0.267056	-1.881807	0.514824	0.428244	0.334011	-0.244209	-0.323805	-2.267715	0.831943	0.746082	0.416127	-0.327915	-0.400051	-1.822379	-20.118229	-6.476853	0.559419	-0.088420	-0.146024
811.311000	1.271073	-1.444871	0.082198	-1.755551	0.938855	1.270125	-0.321836	0.600686	0.684979	0.212439	-0.029958	-0.268685	-2.173969	0.277157	0.378351	0.318346	-0.234113	-0.332936	-2.277318	0.738966	0.694280	0.411854	-0.328007	-0.401080	-1.890679	-21.202240	-7.013963	0.510935	-0.081265	-0.147170
811.323000	1.267107	-1.437666	0.090371	-1.752955	0.938483	1.266839	-0.324883	0.597238	0.688188	0.210836	-0.032564	-0.269759	-1.993719	0.083847	0.486730	0.350847	-0.242672	-0.335950	-2.283427	0.629680	0.628324	0.410018	-0.328563	-0.403336	-1.908816	-22.475816	-7.695320	0.486633	-0.077245	-0.158961
811.333000	1.263933	-1.431724	0.097310	-1.750819	0.938170	1.264088	-0.324018	0.592427	0.693104	0.210898	-0.034162	-0.276046	-2.429452	0.145730	0.516534	0.373902	-0.311323	-0.335932	-2.293153	0.536837	0.576714	0.405973	-0.328736	-0.404494	-1.979944	-23.558361	-8.229925	0.438287	-0.070599	-0.160595
811.343000	1.260577	-1.425850	0.104382	-1.748732	0.937773	1.261311	-0.328962	0.588767	0.697854	0.211671	-0.039795	-0.277120	-2.243506	0.155529	0.366075	0.365839	-0.307345	-0.334660	-2.302989	0.444009	0.525178	0.401894	-0.328915	-0.405665	-2.051904	-24.640498	-8.764091	0.389510	-0.063937	-0.162257
811.355000	1.256671	-1.418776	0.112847	-1.746134	0.937340	1.257945	-0.331811	0.585779	0.706297	0.212839	-0.042711	-0.282442	-2.202815	-0.041460	0.155260	0.384756	-0.323630	-0.312210	-2.314947	0.332490	0.463278	0.396989	-0.329143	-0.407087	-2.139430	-25.940268	-9.406034	0.330804	-0.055981	-0.164292
811.365000	1.253317	-1.412945	0.119866	-1.743989	0.936848	1.255197	-0.332116	0.584585	0.705090	0.216444	-0.045819	-0.285169	-2.284546	-0.213963	0.250292	0.358003	-0.342385	-0.352887	-2.324982	0.240578	0.412368	0.392931	-0.329351	-0.408288	-2.212652	-27.010929	-9.934712	0.282139	-0.049452	-0.166020
811.377000	1.249339	-1.405919	0.128391	-1.741404	0.936343	1.251725	-0.337618	0.578055	0.711185	0.217569	-0.049283	-0.289454	-2.047736	-0.230911	0.206317	0.362781	-0.367726	-0.357938	-2.337223	0.129252	0.350730	0.387992	-0.329606	-0.409747	-2.302206	-28.307740	-10.574889	0.222921	-0.041551	-0.168135
811.387000	1.245949	-1.400122	0.135522	-1.739183	0.935815	1.248753	-0.337151	0.574145	0.713691	0.220236	-0.052068	-0.292478	-2.280392	-0.376074	0.224762	0.398957	-0.339886	-0.360664	-2.347502	0.037344	0.300025	0.383891	-0.329833	-0.410978	-2.377184	-29.377817	-11.102235	0.173667	-0.035039	-0.169932
811.397000	1.242570	-1.394355	0.142703	-1.737009	0.935264	1.245841	-0.341933	0.570350	0.720427	0.225156	-0.053991	-0.291749	-2.160293	-0.318031	-0.010962	0.294156	-0.367828	-0.359217	-2.357887	-0.054513	0.249214	0.379756	-0.330068	-0.412224	-2.452897	-30.447022	-11.630944	0.123984	-0.028510	-0.171762
811.409000	1.238484	-1.387544	0.151366	-1.734281	0.934601	1.242251	-0.343646	0.568612	0.724254	0.226079	-0.062141	-0.298273	-2.139734	-0.621116	0.031681	0.311814	-0.295162	-0.274774	-2.370433	-0.163547	0.189003	0.374827	-0.330371	-0.413738	-2.544019	-31.715409	-12.258325	0.064650	-0.020788	-0.174001
811.419000	1.235059	-1.381929	0.158633	-1.732053	0.933978	1.239281	-0.343496	0.563751	0.729972	0.227277	-0.064360	-0.296649	-2.141565	-0.647171	0.014343	0.290063	-0.296613	-0.357597	-2.380996	-0.254227	0.138776	0.370668	-0.330629	-0.415017	-2.620641	-32.769930	-12.782006	0.014580	-0.014310	-0.175905
811.431000	1.230855	-1.375143	0.167558	-1.729306	0.933174	1.235604	-0.348043	0.560746	0.731430	0.229552	-0.067042	-0.300038	-2.286440	-0.864243	-0.029506	0.268876	-0.253334	-0.355598	-2.393841	-0.363515	0.078402	0.365664	-0.330953	-0.416572	-2.713849	-34.040651	-13.411883	-0.045727	-0.006570	-0.178235
811.441000	1.227443	-1.369502	0.174927	-1.727032	0.932491	1.232630	-0.348296	0.555604	0.740048	0.228747	-0.068354	-0.306928	-2.558392	-0.776126	-0.294199	0.296195	-0.272255	-0.341869	-2.396914	-0.453095	0.024559	0.364633	-0.331790	-0.419119	-2.700631	-35.081571	-13.971508	-0.063114	-0.006012	-0.193171
811.451000	1.223911	-1.363914	0.182193	-1.724778	0.931821	1.229507	-0.352544	0.554303	0.742226	0.228851	-0.069296	-0.308118	-2.102437	-1.042957	-0.216273	0.318872	-0.339786	-0.336760	-2.407591	-0.543592	-0.024644	0.360774	-0.332172	-0.420585	-2.779675	-36.133422	-14.485243	-0.112384	-0.000264	-0.195768
811.463000	1.219638	-1.357346	0.191239	-1.721930	0.931018	1.225829	-0.351989	0.548630	0.750037	0.229961	-0.070294	-0.312113	-2.313843	-1.100628	-0.126259	0.319164	-0.379501	-0.352092	-2.420508	-0.651203	-0.083459	0.356121	-0.332649	-0.422374	-2.874874	-37.383353	-15.100028	-0.171886	0.006602	-0.198962
811.473000	1.216047	-1.351860	0.198832	-1.719582	0.930238	1.222712	-0.353434	0.546230	0.756211	0.230208	-0.074940	-0.317407	-2.225117	-1.217625	-0.425259	0.303318	-0.444122	-0.355464	-2.431443	-0.741591	-0.132778	0.352206	-0.333060	-0.423889	-2.955473	-38.433085	-15.615844	-0.221996	0.012328	-0.201689
811.485000	1.211725	-1.345327	0.207950	-1.716783	0.929311	1.218831	-0.356398	0.542923	0.760930	0.229095	-0.084612	-0.321450	-2.111207	-1.473933	-0.461706	0.294047	-0.389340	-0.344635	-2.444687	-0.849283	-0.191367	0.347534	-0.333579	-0.425738	-3.052696	-39.682976	-16.229552	-0.281999	0.019093	-0.205043
811.495000	1.208147	-1.339949	0.215525	-1.714429	0.928422	1.215620	-0.355165	0.539429	0.761587	0.233587	-0.090707	-0.324049	-2.339650	-1.642124	-0.338557	0.318655	-0.290117	-0.340507	-2.455849	-0.938749	-0.239565	0.343682	-0.334036	-0.427305	-3.134402	-40.720800	-16.735307	-0.331684	0.024615	-0.207909
811.507000	1.203884	-1.333550	0.224761	-1.711626	0.927331	1.211677	-0.359298	0.532935	0.770209	0.238820	-0.093074	-0.331472	-2.452186	-1.495460	-0.426197	0.311008	-0.299438	-0.328662	-2.469367	-1.045409	-0.297270	0.339058	-0.334609	-0.429218	-3.232929	-41.957275	-17.341519	-0.391467	0.031168	-0.211436
811.517000	1.200278	-1.328259	0.232530	-1.709227	0.926421	1.208341	-0.366260	0.530754	0.774489	0.242210	-0.093851	-0.328073	-2.436524	-1.560852	-0.551398	0.317342	-0.277067	-0.361160	-2.480756	-1.133983	-0.344870	0.335218	-0.335108	-0.430840	-3.315666	-42.983492	-17.842421	-0.441283	0.036554	-0.214451
811.529000	1.195943	-1.321856	0.241835	-1.706316	0.925296	1.204340	-0.369815	0.527785	0.782040	0.247511	-0.093775	-0.330984	-2.649614	-1.926712	-0.654758	0.263021	-0.371705	-0.377091	-2.494603	-1.240521	-0.401967	0.330600	-0.335730	-0.432820	-3.416053	-44.217366	-18.443911	-0.501332	0.042961	-0.218161
811.539000	1.192220	-1.316609	0.249678	-1.703930	0.924313	1.200910	-0.373156	0.523729	0.786285	0.247939	-0.098029	-0.341998	-2.439844	-1.921743	-0.632039	0.336526	-0.376159	-0.326951	-2.506256	-1.328721	-0.448850	0.326796	-0.336278	-0.434499	-3.500178	-45.238122	-18.938826	-0.551029	0.048159	-0.221334
811.549000	1.188461	-1.311364	0.257592	-1.701428	0.923339	1.197581	-0.374699	0.514646	0.792099	0.252051	-0.106382	-0.339428	-2.499108	-1.579124	-0.758438	0.255938	-0.354790	-0.362438	-2.518028	-1.416801	-0.495701	0.322967	-0.336841	-0.436206	-3.584898	-46.256987	-19.433939	-0.601134	0.053349	-0.224583
811.561000	1.183949	-1.305162	0.267172	-1.698346	0.922007	1.193494	-0.375387	0.511206	0.796158	0.255635	-0.111679	-0.347699	-2.384170	-1.690103	-0.498026	0.264622	-0.318475	-0.373338	-2.520577	-1.520182	-0.554885	0.321692	-0.338275	-0.439852	-3.550125	-47.451690	-20.057109	-0.627549	0.051897	-0.244508
811.571000	1.180153	-1.300011	0.275203	-1.695799	0.920918	1.190008	-0.379030	0.508004	0.803566	0.259411	-0.112378	-0.356004	-2.319701	-2.071401	-0.774067	0.221619	-0.359132	-0.310798	-2.532209	-1.608180	-0.600958	0.318170	-0.338983	-0.441798	-3.635233	-48.468954	-20.544806	-0.676924	0.056259	-0.248723
811.583000	1.175591	-1.293941	0.284873	-1.692697	0.919502	1.185727	-0.381969	0.504952	0.807247	0.256360	-0.117972	-0.363506	-2.357106	-2.155576	-0.760871	0.264887	-0.362754	-0.301257	-2.546297	-1.712436	-0.655183	0.314043	-0.339881	-0.444184	-3.737640	-49.672829	-21.120398	-0.735370	0.061227	-0.253939
811.593000	1.171810	-1.288955	0.293011	-1.689998	0.918267	1.182101	-0.381997	0.499995	0.813188	0.257915	-0.123587	-0.361259	-2.568507	-2.184663	-0.810314	0.226225	-0.305251	-0.374743	-2.558215	-1.799585	-0.700314	0.310582	-0.340655	-0.446215	-3.824017	-50.678612	-21.600202	-0.784538	0.065335	-0.258423
811.605000	1.167223	-1.282980	0.302752	-1.686857	0.916781	1.177691	-0.386150	0.496670	0.819391	0.258729	-0.125910	-0.365530	-2.609910	-2.449789	-1.002014	0.279947	-0.278126	-0.360747	-2.572677	-1.908277	-0.753190	0.306559	-0.341639	-0.448707	-3.928227	-51.871534	-22.164232	-0.842418	0.069949	-0.263977
811.615000	1.163307	-1.278020	0.310973	-1.684177	0.915500	1.173953	-0.390522	0.492101	0.824671	0.259129	-0.125976	-0.368733	-2.491376	-2.686142	-0.843777	0.266101	-0.365089	-0.362724	-2.584942	-2.000975	-0.797355	0.303190	-0.342489	-0.450830	-4.016453	-52.873965	-22.635989	-0.891070	0.073716	-0.268754
811.625000	1.159382	-1.273076	0.319341	-1.681545	0.914206	1.170259	-0.390040	0.486477	0.830914	0.267622	-0.130427	-0.375298	-2.509021	-2.483805	-1.173414	0.256677	-0.437579	-0.364909	-2.597340	-2.093341	-0.841329	0.299858	-0.343375	-0.452996	-4.105181	-53.870583	-23.106557	-0.939555	0.077327	-0.273673
811.637000	1.154641	-1.267330	0.329368	-1.678379	0.912595	1.165755	-0.392717	0.479617	0.834616	0.271697	-0.143089	-0.377688	-2.599326	-2.381784	-0.841502	0.296056	-0.323626	-0.372249	-2.612387	-2.203125	-0.892865	0.295965	-0.344492	-0.455656	-4.212183	-55.051372	-23.660057	-0.996909	0.081392	-0.279771
811.647000	1.150640	-1.262569	0.337771	-1.675604	0.911098	1.161944	-0.396143	0.477748	0.845864	0.280517	-0.145134	-0.385219	-2.327127	-2.729919	-1.345055	0.198401	-0.307182	-0.410579	-2.625064	-2.293756	-0.935030	0.292752	-0.345461	-0.457924	-4.301739	-56.022958	-24.114425	-1.044624	0.084652	-0.285022
811.659000	1.145805	-1.256907	0.347905	-1.672284	0.909338	1.157270	-0.396491	0.472300	0.847496	0.282753	-0.145736	-0.391373	-2.417273	-3.003336	-1.013395	0.232363	-0.346920	-0.408970	-2.640551	-2.403337	-0.985332	0.288951	-0.346677	-0.460710	-4.410895	-57.196008	-24.657759	-1.101630	0.088316	-0.291536
811.669000	1.141855	-1.252199	0.356555	-1.669420	0.907839	1.153365	-0.398604	0.466539	0.859218	0.287619	-0.151059	-0.395866	-2.569204	-2.843626	-1.254065	0.218727	-0.350913	-0.336215	-2.635995	-2.490804	-1.030025	0.289187	-0.348606	-0.464911	-4.295353	-58.126483	-25.137968	-1.114421	0.082094	-0.315880
811.681000	1.137015	-1.246510	0.366845	-1.665895	0.905968	1.148535	-0.404308	0.462077	0.859891	0.291877	-0.157992	-0.402332	-2.366551	-3.013134	-0.923910	0.190005	-0.390705	-0.335831	-2.651111	-2.601323	-1.079295	0.285841	-0.350070	-0.468102	-4.403389	-59.307104	-25.672114	-1.170055	0.084323	-0.324165
811.691000	1.133005	-1.241874	0.375508	-1.662955	0.904265	1.144474	-0.406128	0.457857	0.869796	0.294560	-0.163100	-0.406647	-2.699246	-2.954344	-1.237238	0.199163	-0.336026	-0.367041	-2.663920	-2.693166	-1.119556	0.283148	-0.351350	-0.470836	-4.494476	-60.285114	-26.110397	-1.215795	0.085893	-0.331341
811.701000	1.128969	-1.237292	0.384267	-1.660017	0.902611	1.140337	-0.410521	0.448900	0.876186	0.295344	-0.170397	-0.409906	-2.825567	-2.956860	-1.208795	0.205992	-0.331114	-0.377476	-2.676906	-2.784322	-1.159014	0.280543	-0.352691	-0.473640	-4.586255	-61.252270	-26.541726	-1.260951	0.087150	-0.338778
811.713000	1.124000	-1.231998	0.394856	-1.656335	0.900513	1.135400	-0.415579	0.445019	0.884857	0.299238	-0.174482	-0.415054	-2.725270	-3.020388	-1.241361	0.195412	-0.334063	-0.416200	-2.692746	-2.893317	-1.205684	0.277501	-0.354371	-0.477102	-4.697538	-62.404536	-27.053958	-1.314755	0.088358	-0.348065
811.723000	1.119856	-1.227597	0.403735	-1.653330	0.898753	1.131218	-0.418728	0.444202	0.893057	0.300400	-0.175772	-0.424504	-2.796408	-3.547898	-1.416023	0.225016	-0.419713	-0.423781	-2.706226	-2.984506	-1.243836	0.275058	-0.355842	-0.480072	-4.791941	-63.365927	-27.474657	-1.359038	0.089005	-0.356122
811.735000	1.114828	-1.222354	0.414574	-1.649729	0.896566	1.126087	-0.421671	0.437253	0.899464	0.309690	-0.192360	-0.435244	-2.784137	-3.695647	-1.392270	0.236747	-0.304327	-0.383591	-2.722682	-3.093665	-1.289064	0.272227	-0.357691	-0.483741	-4.906493	-64.512433	-27.975472	-1.411664	0.089386	-0.366194
811.745000	1.110603	-1.218107	0.423586	-1.646634	0.894627	1.121708	-0.421730	0.421152	0.894385	0.311778	-0.192685	-0.436891	-2.417559	-3.668771	-1.446831	0.278647	-0.299404	-0.372023	-2.384210	-4.054797	-1.861108	0.223161	-0.346042	-0.465936	-0.850158	-75.811683	-33.609970	-1.949757	0.228025	-0.161722
811.755000	1.106349	-1.213855	0.432534	-1.643500	0.892735	1.117301	-0.423218	0.416833	0.898936	0.321135	-0.193953	-0.438998	-2.398092	-3.978384	-1.754320	0.137113	-0.377419	-0.374683	-2.381731	-4.136588	-1.903124	0.219646	-0.346609	-0.466952	-0.828122	-76.568278	-34.023348	-1.996213	0.234570	-0.161717
811.767000	1.101328	-1.208863	0.443381	-1.639619	0.890336	1.112004	-0.423128	0.409601	0.899524	0.324286	-0.203845	-0.441305	-2.247720	-3.945656	-1.723045	0.209131	-0.314454	-0.337858	-2.323301	-4.300047	-2.001695	0.214579	-0.347000	-0.468231	-0.141336	-78.272198	-34.991518	-2.060914	0.244676	-0.163075
811.777000	1.097077	-1.204861	0.452432	-1.636413	0.888310	1.107551	-0.418810	0.399610	0.899002	0.325195	-0.208277	-0.444721	-2.213671	-4.282220	-1.889369	0.168639	-0.364516	-0.349244	-2.318455	-4.379130	-2.042779	0.211300	-0.347593	-0.469256	-0.105190	-78.991807	-35.390354	-2.106115	0.250921	-0.163070
811.789000	1.091983	-1.200023	0.463317	-1.632438	0.885768	1.102254	-0.418640	0.391553	0.901973	0.324687	-0.217788	-0.447623	-2.116520	-4.734542	-2.148864	0.111633	-0.259607	-0.364842	-2.312459	-4.471942	-2.090852	0.207432	-0.348308	-0.470485	-0.059659	-79.830343	-35.856880	-2.159647	0.258382	-0.163065
811.799000	1.087753	-1.196168	0.472331	-1.629109	0.883652	1.097794	-0.417075	0.384930	0.899272	0.325119	-0.211637	-0.451971	-1.996570	-5.267931	-2.275949	0.131999	-0.365052	-0.401882	-2.307330	-4.548198	-2.130120	0.204272	-0.348913	-0.471510	-0.020124	-80.516102	-36.237856	-2.203564	0.264511	-0.163060
811.811000	1.082770	-1.191680	0.483175	-1.625181	0.881060	1.092378	-0.412378	0.372051	0.897926	0.325667	-0.224742	-0.457027	-2.428937	-5.121377	-2.314653	0.125537	-0.289946	-0.349034	-2.301010	-4.637057	-2.175872	0.200606	-0.349652	-0.472740	0.029298	-81.307297	-36.681545	-2.254924	0.271716	-0.163054
811.821000	1.078708	-1.188052	0.492036	-1.621874	0.878775	1.087801	-0.413023	0.362299	0.896917	0.328385	-0.224783	-0.457431	-2.214886	-5.219038	-2.188498	0.136316	-0.288749	-0.370069	-2.295638	-4.709375	-2.212756	0.197653	-0.350275	-0.473765	0.071749	-81.945893	-37.039058	-2.296620	0.277636	-0.163050
811.831000	1.074548	-1.184456	0.500956	-1.618606	0.876547	1.083146	-0.415739	0.354951	0.899878	0.335172	-0.226569	-0.458336	-1.891236	-5.589853	-2.429569	0.142316	-0.324710	-0.365529	-2.290159	-4.780664	-2.249039	0.194743	-0.350908	-0.474789	0.115474	-82.572164	-37.390666	-2.337849	0.283463	-0.163045
811.843000	1.069575	-1.180278	0.511920	-1.614653	0.873733	1.077622	-0.413985	0.341254	0.898733	0.337918	-0.229510	-0.458800	-2.076350	-5.381619	-2.468257	0.146357	-0.368521	-0.400176	-2.283427	-4.864537	-2.291957	0.191309	-0.351670	-0.476019	0.169824	-83.303640	-37.806478	-2.386702	0.290422	-0.163040
811.853000	1.065465	-1.176880	0.520840	-1.611224	0.871393	1.073021	-0.411979	0.331181	0.894069	0.343064	-0.239800	-0.458646	-2.121240	-5.279943	-2.343064	0.138768	-0.268775	-0.400385	-2.277737	-4.932845	-2.326540	0.188527	-0.352311	-0.477044	0.216083	-83.894212	-38.141353	-2.426567	0.296146	-0.163036
811.863000	1.061344	-1.173558	0.529742	-1.607762	0.868988	1.068382	-0.411200	0.326245	0.896228	0.346333	-0.240040	-0.463922	-2.106374	-5.613161	-2.467040	0.121165	-0.342257	-0.387092	-2.271982	-4.998892	-2.359775	0.185868	-0.352967	-0.478068	0.263114	-84.457711	-38.462970	-2.465099	0.301727	-0.163031
811.873000	1.057257	-1.170415	0.538690	-1.604329	0.866639	1.063737	-0.409433	0.313603	0.894186	0.347029	-0.243202	-0.470570	-2.245139	-5.561730	-2.580584	0.106357	-0.369384	-0.402780	-2.207046	-5.110357	-2.432981	0.182473	-0.353299	-0.479134	1.007707	-85.583960	-39.173859	-2.511538	0.309575	-0.164367
811.885000	1.052381	-1.166721	0.549421	-1.600078	0.863665	1.058148	-0.406859	0.304634	0.893596	0.347590	-0.253426	-0.473271	-2.513468	-5.678914	-2.702174	0.073312	-0.263177	-0.381596	-2.197647	-5.185737	-2.471569	0.179531	-0.354102	-0.480373	1.076547	-86.211754	-39.541148	-2.556272	0.315992	-0.164362
811.895000	1.048354	-1.163780	0.558259	-1.596581	0.861141	1.053343	-0.407577	0.294035	0.886233	0.346805	-0.251571	-0.476895	-2.211928	-5.462591	-2.383083	0.073852	-0.394855	-0.405460	-2.189773	-5.247504	-2.502921	0.177167	-0.354779	-0.481407	1.134397	-86.722350	-39.839290	-2.592605	0.321254	-0.164357
811.905000	1.044307	-1.160868	0.567221	-1.593082	0.858563	1.048517	-0.407221	0.287277	0.888774	0.349333	-0.258990	-0.477591	-2.330264	-5.654035	-2.510500	0.118671	-0.304893	-0.387264	-2.181851	-5.308111	-2.533710	0.174855	-0.355459	-0.482440	1.192839	-87.219056	-40.131907	-2.628369	0.326473	-0.164353
811.915000	1.040229	-1.158103	0.576096	-1.589576	0.855975	1.043720	-0.403600	0.272903	0.881469	0.351868	-0.264681	-0.477845	-2.438938	-5.066717	-2.350874	0.151669	-0.332207	-0.372040	-2.173920	-5.366860	-2.563422	0.172629	-0.356153	-0.483473	1.251384	-87.693504	-40.413925	-2.663217	0.331552	-0.164349
811.925000	1.036196	-1.155377	0.584880	-1.586054	0.853281	1.038891	-0.404070	0.267046	0.880859	0.356536	-0.264843	-0.481601	-2.132079	-5.234680	-2.289962	0.140473	-0.349284	-0.378011	-2.165980	-5.424281	-2.592229	0.170500	-0.356851	-0.484506	1.310026	-88.152054	-40.687030	-2.697015	0.336593	-0.164345
811.935000	1.032093	-1.152763	0.593592	-1.582504	0.850611	1.034123	-0.402855	0.258826	0.882143	0.363112	-0.267776	-0.486506	-2.021316	-5.317255	-2.375119	0.147339	-0.397162	-0.369061	-2.158032	-5.480798	-2.620298	0.168437	-0.357555	-0.485539	1.368780	-88.599773	-40.952883	-2.730111	0.341559	-0.164341
811.947000	1.027271	-1.149721	0.604234	-1.578226	0.847233	1.028207	-0.399393	0.248322	0.882649	0.369220	-0.271136	-0.488825	-2.079460	-5.142521	-2.404054	0.132287	-0.328091	-0.399298	-2.148453	-5.546881	-2.653289	0.166015	-0.358402	-0.486779	1.439767	-89.116237	-41.265093	-2.769237	0.347500	-0.164336
811.957000	1.023265	-1.147268	0.613148	-1.574502	0.844502	1.023339	-0.397736	0.239568	0.880938	0.373681	-0.276011	-0.491604	-1.850437	-5.534979	-2.663584	0.115148	-0.338708	-0.367641	-2.140450	-5.601000	-2.680206	0.164039	-0.359116	-0.487812	1.499170	-89.535236	-41.519614	-2.801395	0.352356	-0.164332
811.965000	1.020059	-1.145353	0.620128	-1.571504	0.842286	1.019309	-0.395749	0.234035	0.876226	0.375416	-0.278941	-0.496604	-1.911358	-5.440784	-2.464851	0.060826	-0.332214	-0.323734	-2.135577	-5.478746	-2.651611	0.165151	-0.357301	-0.486725	1.527782	-87.893771	-41.229824	-2.797924	0.381600	-0.144005
811.977000	1.015322	-1.142622	0.630785	-1.566944	0.838874	1.013395	-0.391022	0.227337	0.880875	0.373309	-0.288462	-0.497283	-1.980254	-6.076805	-2.839937	0.079696	-0.249269	-0.367894	-2.062142	-5.730684	-2.762683	0.159814	-0.360303	-0.489952	2.345742	-90.637461	-42.304826	-2.869209	0.364158	-0.165311
811.987000	1.011459	-1.140444	0.639563	-1.563185	0.836054	1.008442	-0.388884	0.213574	0.873626	0.372197	-0.285168	-0.500525	-2.007729	-5.581608	-2.690761	0.105271	-0.413032	-0.373525	-2.052413	-5.779912	-2.787527	0.158140	-0.361035	-0.490945	2.411026	-90.999107	-42.534423	-2.898763	0.368677	-0.165307
811.997000	1.007594	-1.138404	0.648280	-1.559386	0.833144	1.003419	-0.388976	0.205982	0.875122	0.374914	-0.300498	-0.506314	-2.101883	-5.710562	-2.860784	0.057001	-0.272564	-0.342148	-2.042754	-5.827727	-2.811402	0.156568	-0.361776	-0.491601	2.475467	-91.343818	-42.754492	-2.927225	0.373094	-0.165304
812.009000	1.002989	-1.135924	0.658778	-1.554897	0.829569	0.997408	-0.386477	0.202606	0.869159	0.375814	-0.300092	-0.508741	-1.991955	-6.718536	-2.799580	0.118729	-0.355107	-0.366728	-2.031200	-5.884199	-2.839392	0.154755	-0.362668	-0.492388	2.552353	-91.746632	-43.012079	-2.960577	0.378358	-0.165300
812.019000	0.999137	-1.134092	0.667521	-1.551177	0.826602	0.992286	-0.384176	0.184408	0.869042	0.385060	-0.304290	-0.511090	-2.160105	-5.825561	-2.916363	0.114025	-0.361147	-0.378030	-2.021629	-5.929606	-2.861949	0.153324	-0.363418	-0.493044	2.615737	-92.062505	-43.219183	-2.987520	0.382681	-0.165296
812.031000	0.994530	-1.131941	0.677852	-1.546528	0.822843	0.986177	-0.383888	0.174550	0.862899	0.389565	-0.311060	-0.510558	-1.912118	-5.759982	-2.921324	0.098130	-0.277821	-0.424358	-2.010232	-5.982579	-2.888010	0.151690	-0.364323	-0.493831	2.690751	-92.423413	-43.457788	-3.018949	0.387815	-0.165292
812.041000	0.990715	-1.130160	0.686426	-1.542612	0.819747	0.981028	-0.380865	0.171359	0.864779	0.392595	-0.311312	-0.513400	-1.899768	-6.730786	-3.000435	0.085051	-0.387379	-0.411627	-2.000826	-6.025403	-2.908790	0.150432	-0.365093	-0.494487	2.752158	-92.708370	-43.647400	-3.044028	0.391916	-0.165289
812.053000	0.986145	-1.128255	0.696832	-1.537859	0.815907	0.974831	-0.377713	0.153702	0.860517	0.390788	-0.314575	-0.514781	-1.822514	-6.010026	-2.851579	0.077168	-0.318622	-0.391695	-1.989614	-6.074690	-2.932946	0.148977	-0.366012	-0.495274	2.824955	-93.025134	-43.867266	-3.073537	0.396901	-0.165286
812.063000	0.982420	-1.126759	0.705475	-1.533798	0.812723	0.969637	-0.375648	0.145768	0.858297	0.392365	-0.319943	-0.518787	-2.006838	-6.165734	-3.027018	0.016098	-0.319327	-0.419337	-1.980324	-6.114921	-2.952555	0.147829	-0.366791	-0.495930	2.884970	-93.279017	-44.045369	-3.097432	0.400910	-0.165283
812.073000	0.978741	-1.125295	0.713995	-1.529856	0.809469	0.964444	-0.372983	0.138190	0.853257	0.393081	-0.324341	-0.522745	-1.920693	-6.397141	-2.935116	0.080773	-0.331556	-0.434393	-1.908604	-6.161337	-2.994057	0.146328	-0.367325	-0.496620	3.679313	-93.610562	-44.435207	-3.125409	0.407360	-0.165627
812.083000	0.974977	-1.123947	0.722468	-1.525975	0.806206	0.959151	-0.372404	0.132832	0.852894	0.398220	-0.325105	-0.524331	-1.652951	-6.929817	-2.917257	0.099794	-0.384236	-0.390696	-1.897912	-6.198391	-3.012423	0.145401	-0.368100	-0.497277	3.741353	-93.830373	-44.597034	-3.147226	0.411197	-0.165624
812.095000	0.970544	-1.122544	0.732737	-1.521229	0.802276	0.952825	-0.365656	0.113860	0.847278	0.404436	-0.338036	-0.526556	-1.946477	-6.071558	-2.863317	0.149490	-0.245563	-0.400791	-1.885200	-6.241310	-3.033817	0.144366	-0.369045	-0.498066	3.814380	-94.075639	-44.784876	-3.172589	0.415636	-0.165621
812.105000	0.966852	-1.121383	0.741200	-1.517166	0.798870	0.947499	-0.363067	0.107658	0.846703	0.414484	-0.334138	-0.529556	-1.781920	-6.155595	-3.012325	0.079995	-0.344946	-0.404038	-1.874735	-6.275646	-3.050902	0.143569	-0.369832	-0.498723	3.873696	-94.262896	-44.934098	-3.193014	0.419337	-0.165619
812.115000	0.963160	-1.120374	0.749636	-1.513084	0.795494	0.942245	-0.361197	0.100268	0.844836	0.419083	-0.341429	-0.535986	-1.631542	-6.344246	-3.028334	0.062130	-0.311911	-0.415171	-1.864394	-6.309006	-3.067288	0.142851	-0.370631	-0.499381	3.931542	-94.438470	-45.076448	-3.212594	0.422915	-0.165616
812.125000	0.959614	-1.119434	0.758120	-1.508851	0.792047	0.936879	-0.355739	0.088828	0.838010	0.417746	-0.348686	-0.541304	-1.700769	-5.999293	-2.906350	0.051157	-0.312729	-0.385860	-1.854141	-6.341160	-3.083262	0.142174	-0.371432	-0.500038	3.988321	-94.599598	-45.214736	-3.231723	0.426472	-0.165614
812.135000	0.956042	-1.118620	0.766534	-1.504616	0.788592	0.931504	-0.354024	0.084019	0.836261	0.416382	-0.347165	-0.544986	-1.727833	-6.284758	-2.992804	0.026110	-0.412042	-0.425979	-1.844013	-6.372188	-3.098581	0.141568	-0.372240	-0.500695	4.043611	-94.747239	-45.346581	-3.250100	0.429945	-0.165612
812.145000	0.952590	-1.117800	0.774789	-1.500430	0.785037	0.926007	-0.352529	0.077822	0.832085	0.414971	-0.353472	-0.544333	-1.777795	-6.690179	-2.809107	0.063697	-0.326740	-0.366742	-1.834006	-6.402500	-3.113249	0.141044	-0.373052	-0.501353	4.097442	-94.886309	-45.472025	-3.267582	0.433379	-0.165610
812.157000	0.948419	-1.116969	0.784692	-1.495380	0.780752	0.919450	-0.349830	0.064099	0.832460	0.416828	-0.357276	-0.542576	-1.621937	-6.388303	-2.985919	0.121925	-0.375261	-0.409875	-1.822156	-6.437525	-3.130082	0.140507	-0.374040	-0.502142	4.160145	-95.037037	-45.614994	-3.287588	0.437355	-0.165608
812.167000	0.945003	-1.116448	0.793071	-1.491168	0.777161	0.914011	-0.346878	0.053310	0.830574	0.421999	-0.364740	-0.546046	-1.677474	-6.040172	-3.148764	0.114204	-0.328709	-0.445578	-1.751842	-6.454503	-3.157679	0.139704	-0.374600	-0.502745	4.931833	-95.018414	-45.866574	-3.308068	0.443421	-0.165035
812.177000	0.941565	-1.115923	0.801493	-1.486977	0.773503	0.908608	-0.341964	0.047420	0.825227	0.430237	-0.362963	-0.552111	-1.833288	-6.252670	-3.048620	0.099828	-0.426206	-0.436056	-1.740795	-6.480531	-3.171083	0.139383	-0.375413	-0.503401	4.983666	-95.112749	-45.976053	-3.323328	0.446565	-0.165034
812.189000	0.937453	-1.115413	0.811335	-1.481876	0.769083	0.901976	-0.339274	0.039714	0.824547	0.437508	-0.371605	-0.555849	-1.755622	-6.605187	-3.325045	0.032306	-0.328229	-0.419233	-1.727714	-6.511062	-3.186467	0.139078	-0.376393	-0.504187	5.043767	-95.217553	-46.100550	-3.340781	0.450300	-0.165032
812.199000	0.934062	-1.115048	0.819532	-1.477426	0.765398	0.896335	-0.334462	0.031079	0.818946	0.439211	-0.376651	-0.559501	-1.893371	-6.685182	-3.241236	0.014371	-0.357770	-0.408284	-1.716995	-6.534965	-3.198612	0.138892	-0.377220	-0.504842	5.091664	-95.286444	-46.197648	-3.354601	0.453299	-0.165031
812.211000	0.930085	-1.114815	0.829398	-1.472091	0.760823	0.889559	-0.330494	0.017054	0.815675	0.438654	-0.383686	-0.562200	-1.915545	-6.291683	-3.312089	0.017670	-0.264501	-0.375379	-1.704300	-6.562370	-3.212655	0.138744	-0.378213	-0.505629	5.147135	-95.353806	-46.308939	-3.370366	0.456882	-0.165030
812.221000	0.926739	-1.114650	0.837458	-1.467665	0.757020	0.883955	-0.330411	0.011174	0.810530	0.436793	-0.382548	-0.561263	-1.663613	-6.554256	-3.142980	0.051345	-0.360026	-0.405690	-1.693891	-6.802188	-3.223702	0.138704	-0.379047	-0.506284	5.191332	-95.399827	-46.395243	-3.382601	0.459802	-0.165029
812.231000	0.923481	-1.114619	0.845498	-1.463287	0.753036	0.878362	-0.325004	0.001619	0.810104	0.438157	-0.383357	-0.566273	-1.476134	-7.642918	-3.277653	0.072282	-0.317451	-0.402611	-1.683621	-7.982380	-3.234276	0.138727	-0.379884	-0.506939	5.233852	-95.434674	-46.476886	-3.394168	0.462695	-0.165028
812.243000	0.919611	-1.114684	0.855297	-1.458139	0.748380	0.871598	-0.322577	-0.010132	0.805297	0.445927	-0.388427	-0.570867	-1.384431	-8.952990	-3.387446	0.113669	-0.350244	-0.433319	-1.671493	-9.391687	-3.246388	0.138843	-0.380906	-0.507725	5.282542	-95.454717	-46.569180	-3.407095	0.465970	-0.165027
812.253000	0.916462	-1.114868	0.863333	-1.453629	0.744455	0.865877	-0.317093	-0.019715	0.798156	0.453402	-0.391821	-0.572934	-1.565229	-8.716836	-3.191877	0.080055	-0.287902	-0.423940	-1.661528	-9.408545	-3.256041	0.138990	-0.381764	-0.508381	5.321419	-95.460349	-46.641764	-3.417316	0.468635	-0.165027
812.263000	0.913263	-1.115073	0.871325	-1.449104	0.740576	0.860097	-0.316836	-0.021924	0.796703	0.461041	-0.400746	-0.574371	-1.141235	-9.331626	-3.224793	0.027930	-0.366461	-0.393384	-1.651697	-9.424955	-3.265215	0.139197	-0.382634	-0.509036	5.358689	-95.460612	-46.709636	-3.426905	0.471174	-0.165026
812.273000	0.910140	-1.115353	0.879206	-1.444525	0.736616	0.854305	-0.308594	-0.030044	0.790333	0.457114	-0.402473	-0.574403	-1.464444	-9.559958	-3.168572	0.060710	-0.361669	-0.455987	-1.583507	-9.412806	-3.280340	0.139015	-0.383179	-0.509524	6.082325	-95.126197	-46.833367	-3.440318	0.476896	-0.163291
812.283000	0.907050	-1.115800	0.887112	-1.439800	0.732665	0.848536	-0.303701	-0.041125	0.787885	0.458835	-0.411110	-0.579329	-1.417640	-9.271749	-3.164578	0.055485	-0.373444	-0.405189	-1.572786	-9.426297	-3.288955	0.139298	-0.384023	-0.510173	6.116382	-95.099638	-46.892768	-3.448698	0.479379	-0.163291
812.293000	0.904022	-1.116198	0.894886	-1.435159	0.728453	0.842752	-0.298962	-0.049234	0.783372	0.459240	-0.413626	-0.585238	-1.599065	-9.306490	-3.089741	0.031667	-0.351830	-0.395683	-1.562218	-9.439066	-3.297142	0.139646	-0.384871	-0.510821	6.148595	-95.064436	-46.947958	-3.456376	0.481809	-0.163291
812.303000	0.901025	-1.116777	0.902741	-1.430614	0.724286	0.836948	-0.298020	-0.055308	0.784654	0.459045	-0.421259	-0.587102	-1.259781	-9.654521	-3.308365	0.072490	-0.290626	-0.414941	-1.551782	-9.451354	-3.304989	0.140050	-0.385724	-0.511470	6.179235	-95.023473	-46.999797	-3.463453	0.484191	-0.163291
812.315000	0.897531	-1.117512	0.912089	-1.425166	0.719237	0.829888	-0.289953	-0.064924	0.777418	0.468419	-0.418120	-0.589782	-1.630624	-9.860707	-3.233601	0.149156	-0.350958	-0.394835	-1.539457	-9.464881	-3.313916	0.140610	-0.386750	-0.512248	6.213631	-94.959724	-47.057198	-3.471129	0.487025	-0.163292
812.325000	0.894608	-1.118220	0.919869	-1.420498	0.715005	0.823966	-0.289134	-0.073763	0.773141	0.475229	-0.423544	-0.589765	-1.389527	-9.901014	-3.213715	0.092466	-0.283250	-0.448669	-1.529349	-9.475223	-3.320944	0.141130	-0.387613	-0.512896	6.240345	-94.895452	-47.100979	-3.476957	0.489300	-0.163292
812.335000	0.891818	-1.118990	0.927579	-1.415625	0.710734	0.818042	-0.283813	-0.083115	0.770967	0.479636	-0.420671	-0.592813	-1.605756	-9.879712	-3.252656	0.051934	-0.397268	-0.446334	-1.519382	-9.484826	-3.327621	0.141701	-0.388487	-0.513545	6.265368	-94.822324	-47.141317	-3.482241	0.491455	-0.163293
812.347000	0.888415	-1.120074	0.936737	-1.409776	0.705609	0.810860	-0.282959	-0.097449	0.767479	0.476473	-0.426730	-0.598836	-1.104834	-9.544612	-3.378394	0.007431	-0.362051	-0.371424	-1.507625	-9.495194	-3.335106	0.142455	-0.389544	-0.514323	6.292970	-94.720748	-47.184520	-3.487827	0.493950	-0.163294
812.357000	0.885711	-1.121120	0.944423	-1.405090	0.701297	0.804862	-0.275851	-0.103016	0.762564	0.472590	-0.432644	-0.598750	-1.523370	-9.648654	-3.332891	0.046719	-0.371423	-0.427187	-1.498000	-9.502546	-3.340946	0.143150	-0.390431	-0.514972	6.313896	-94.620662	-47.216619	-3.491775	0.495961	-0.163295
812.367000	0.883004	-1.122209	0.952130	-1.400386	0.696904	0.798828	-0.273671	-0.111848	0.759040	0.476835	-0.435122	-0.600481	-1.394884	-9.586522	-3.242369	0.102183	-0.365243	-0.428248	-1.435307	-9.467117	-3.345535	0.143409	-0.390959	-0.515328	6.966415	-94.011315	-47.235679	-3.500191	0.501720	-0.160184
812.379000	0.879771	-1.123589	0.961171	-1.394639	0.691634	0.791636	-0.268251	-0.118880	0.753185	0.484401	-0.442593	-0.601404	-1.493374	-9.632679	-3.320587	0.157451	-0.332720	-0.443954	-1.422892	-9.473528	-3.352131	0.144282	-0.391993	-0.516091	6.986305	-93.874503	-47.267261	-3.503627	0.504005	-0.160185
812.389000	0.877089	-1.124799	0.968575	-1.389845	0.687264	0.785670	-0.265863	-0.121848	0.751800	0.488586	-0.445587	-0.611802	-1.230319	-10.331228	-3.453272	0.065847	-0.372188	-0.396301	-1.412709	-9.478035	-3.357285	0.145060	-0.392860	-0.516727	7.000923	-93.750484	-47.290207	-3.505951	0.505834	-0.160187
812.399000	0.874433	-1.126126	0.976003	-1.384885	0.682784	0.779600	-0.257777	-0.135957	0.743146	0.492511	-0.455340	-0.615831	-1.368484	-9.852224	-3.132618	0.112090	-0.321571	-0.418710	-1.402662	-9.482031	-3.362146	0.145888	-0.393728	-0.517364	7.013922	-93.620338	-47.310268	-3.507738	0.507667	-0.160188
812.409000	0.871846	-1.127621	0.983537	-1.379901	0.678328	0.773457	-0.253589	-0.145076	0.742269	0.493898	-0.459351	-0.616667	-1.296660	-9.535460	-3.328822	0.052287	-0.353001	-0.459076	-1.392785	-9.484594	-3.366714	0.146762	-0.394609	-0.518000	7.024875	-93.473043	-47.327445	-3.509036	0.509360	-0.160190
812.419000	0.869319	-1.129095	0.991001	-1.374918	0.673708	0.767196	-0.250485	-0.151871	0.739790	0.491502	-0.460101	-0.618105	-0.967875	-9.517411	-3.583982	0.062652	-0.360011	-0.397036	-1.383021	-9.486889	-3.371045	0.147681	-0.395491	-0.518636	7.034479	-93.322531	-47.342299	-3.509843	0.511031	-0.160191
812.429000	0.866830	-1.130646	0.998296	-1.369971	0.669194	0.761019	-0.243897	-0.155629	0.735441	0.493098	-0.466344	-0.616742	-1.090364	-10.058057	-3.489976	0.074899	-0.346644	-0.459505	-1.373387	-9.488751	-3.375090	0.148648	-0.396379	-0.519273	7.042526	-93.166834	-47.354331	-3.510132	0.512643	-0.160193
812.441000	0.863896	-1.132626	1.007041	-1.364135	0.663521	0.753526	-0.240168	-0.168145	0.726655	0.500417	-0.465786	-0.619313	-0.779514	-9.756871	-3.277389	0.126953	-0.390828	-0.415555	-1.362025	-9.489654	-3.379564	0.149690	-0.397445	-0.520036	7.049792	-92.964055	-47.365034	-3.509809	0.514574	-0.160195
812.451000	0.861588	-1.134410	1.014335	-1.359136	0.658698	0.747344	-0.230829	-0.177724	0.721435	0.507799	-0.465618	-0.620271	-1.278330	-9.405376	-3.256458	0.085837	-0.345596	-0.462221	-1.352702	-9.489534	-3.383027	0.150250	-0.398337	-0.520673	7.054118	-92.784619	-47.371343	-3.509016	0.516145	-0.160197
812.461000	0.859323	-1.136261	1.021582	-1.353980	0.653991	0.741137	-0.230004	-0.186105	0.719221	0.515213	-0.468711	-0.625479	-1.132637	-9.192326	-3.366523	0.015612	-0.346148	-0.460846	-1.343484	-9.489159	-3.386276	0.150851	-0.399243	-0.521309	7.057183	-92.602135	-47.375548	-3.507783	0.517564	-0.160200
812.473000	0.856715	-1.138492	1.030042	-1.347791	0.648325	0.733575	-0.221011	-0.187583	0.713351	0.508224	-0.468528	-0.633407	-1.301316	-9.924156	-3.373767	0.025523	-0.411456	-0.393273	-1.285282	-9.432146	-3.382451	0.151024	-0.399875	-0.521623	7.614768	-91.716501	-47.302957	-3.511736	0.523770	-0.155537
812.483000	0.854559	-1.140447	1.037120	-1.342656	0.643624	0.727239	-0.216840	-0.202057	0.707698	0.504155	-0.475523	-0.631577	-1.508231	-9.043159	-3.171566	0.090733	-0.397774	-0.450657	-1.275543	-9.429362	-3.385457	0.151658	-0.400751	-0.522241	7.612283	-91.517066	-47.302959	-3.509634	0.525062	-0.155539
812.493000	0.852461	-1.142517	1.044295	-1.337623	0.638864	0.720973	-0.216030	-0.208707	0.703962	0.507379	-0.483741	-0.634690	-1.297708	-8.961946	-3.248124	0.122318	-0.388857	-0.443005	-1.265934	-9.425740	-3.388282	0.152333	-0.401636	-0.522859	7.608241	-91.307605	-47.301171	-3.507095	0.526269	-0.155542
812.505000	0.849912	-1.144957	1.052743	-1.331584	0.633051	0.713256	-0.208258	-0.215330	0.701035	0.515854	-0.486535	-0.640467	-1.429856	-9.323274	-3.384874	0.118521	-0.436410	-0.414570	-1.254514	-9.421537	-3.391441	0.153194	-0.402694	-0.523600	7.602070	-91.057950	-47.296755	-3.503490	0.527745	-0.155545
812.515000	0.847865	-1.147116	1.059689	-1.326472	0.628089	0.706789	-0.204358	-0.219667	0.695570	0.524388	-0.491714	-0.637834	-1.294745	-9.536050	-3.383221	0.068410	-0.372987	-0.394724	-1.245127	-9.417486	-3.393842	0.153955	-0.403580	-0.524218	7.595371	-90.843340	-47.290795	-3.500022	0.528939	-0.155548
812.525000	0.845817	-1.149355	1.066602	-1.321163	0.623127	0.700344	-0.201024	-0.225264	0.694091	0.525727	-0.495403	-0.638786	-1.083053	-9.794615	-3.621171	0.049254	-0.369010	-0.425456	-1.235875	-9.412480	-3.396040	0.154758	-0.404472	-0.524836	7.587051	-90.617301	-47.282847	-3.496105	0.530070	-0.155550
812.535000	0.843842	-1.151658	1.073537	-1.315841	0.618097	0.693993	-0.194708	-0.237023	0.685893	0.523375	-0.491561	-0.640243	-1.218691	-9.489059	-3.331492	0.055466	-0.434314	-0.484994	-1.226731	-9.406996	-3.398062	0.155602	-0.405372	-0.525454	7.577453	-90.385527	-47.273152	-3.491742	0.531108	-0.155553
812.547000	0.841507	-1.154600	1.081734	-1.309468	0.612126	0.686302	-0.188360	-0.246240	0.679309	0.522165	-0.499740	-0.651120	-0.915033	-9.365722	-3.183137	0.056934	-0.368878	-0.418869	-1.215919	-9.399386	-3.400248	0.156658	-0.406048	-0.526195	7.563991	-90.095083	-47.259164	-3.486044	0.532255	-0.155557
812.557000	0.839675	-1.157073	1.088540	-1.304262	0.607079	0.679811	-0.184912	-0.250191	0.679427	0.523554	-0.507081	-0.654208	-0.574418	-9.905025	-3.409989	0.112771	-0.362649	-0.442782	-1.207039	-9.392217	-3.401879	0.157574	-0.406475	-0.526813	7.551219	-89.843133	-47.245638	-3.480902	0.533184	-0.155560
812.567000	0.837857	-1.159686	1.095247	-1.299086	0.602014	0.673213	-0.176553	-0.257993	0.674311	0.531544	-0.502247	-0.654050	-0.789384	-9.705088	-3.380019	0.092959	-0.433375	-0.429517	-1.159445	-9.318452	-3.389876	0.157813	-0.406382	-0.526833	7.998988	-88.797705	-47.097597	-3.482855	0.539631	-0.149205
812.577000	0.836123	-1.162350	1.102050	-1.293780	0.596821	0.666588	-0.169085	-0.264636	0.668411	0.537744	-0.509532	-0.654455	-0.929189	-9.601908	-3.366423	0.090252	-0.337531	-0.445201	-1.150101	-9.309746	-3.391499	0.158720	-0.406791	-0.527426	7.981544	-88.540785	-47.082762	-3.477163	0.540492	-0.149208
812.587000	0.834470	-1.165047	1.108697	-1.288338	0.591739	0.660061	-0.165110	-0.276815	0.662462	0.536325	-0.513886	-0.656636	-0.834707	-9.017097	-3.279290	0.075041	-0.396256	-0.432861	-1.140907	-9.299682	-3.392951	0.159667	-0.407209	-0.528019	7.962292	-88.267588	-47.066247	-3.471034	0.541256	-0.149211
812.597000	0.832854	-1.167862	1.115286	-1.282900	0.586617	0.653522	-0.160381	-0.280416	0.659375	0.533131	-0.515691	-0.659440	-0.708307	-9.104126	-3.484508	0.063195	-0.455180	-0.438040	-1.131779	-9.289718	-3.394284	0.160644	-0.407632	-0.528611	7.942259	-87.995587	-47.048563	-3.464588	0.541978	-0.149215
812.609000	0.830987	-1.171212	1.123133	-1.276477	0.580436	0.645567	-0.152463	-0.286799	0.656284	0.535371	-0.525321	-0.667893	-1.049771	-9.373342	-3.557923	0.069676	-0.395878	-0.411150	-1.120941	-9.277302	-3.395719	0.161856	-0.408144	-0.529323	7.916836	-87.663692	-47.025717	-3.456421	0.542789	-0.149219
812.619000	0.829540	-1.174167	1.129624	-1.271189	0.575142	0.638896	-0.146126	-0.292425	0.651700	0.537044	-0.534659	-0.668473	-1.128029	-9.308392	-3.428867	0.164458	-0.332479	-0.404344	-1.112007	-9.266489	-3.396787	0.162893	-0.408565	-0.529916	7.894470	-87.381540	-47.005416	-3.449338	0.543515	-0.149223
812.631000	0.827839	-1.177791	1.137358	-1.264815	0.568725	0.630864	-0.144486	-0.304413	0.641665	0.547299	-0.534690	-0.670210	-0.567888	-8.924501	-3.298289	0.137218	-0.338006	-0.456148	-1.101422	-9.252600	-3.397898	0.164182	-0.409085	-0.530627	7.866022	-87.032002	-46.979389	-3.440335	0.544248	-0.149227
812.641000	0.826489	-1.180878	1.143853	-1.259302	0.563342	0.624154	-0.135535	-0.307608	0.637167	0.554628	-0.533234	-0.673009	-0.898530	-9.176758	-3.248076	0.051312	-0.326194	-0.398429	-1.092701	-9.240409	-3.398697	0.165294	-0.409520	-0.531220	7.841108	-86.733339	-46.956449	-3.432445	0.544827	-0.149231
812.653000	0.824898	-1.184635	1.151518	-1.252585	0.556842	0.616095	-0.128854	-0.315706	0.636573	0.549271	-0.533004	-0.673646	-1.051012	-9.154878	-3.554631	-0.000139	-0.329749	-0.449244	-1.082328	-9.225530	-3.399501	0.166680	-0.410060	-0.531931	7.810118	-86.371944	-46.927398	-3.422398	0.545338	-0.149235
812.663000	0.823655	-1.187847	1.157744	-1.247072	0.551442	0.609321	-0.123292	-0.318707	0.631562	0.543916	-0.538461	-0.679275	-1.092314	-9.513155	-3.592348	0.095924	-0.304979	-0.410411	-1.073774	-9.212563	-3.400084	0.167850	-0.410511	-0.532524	7.783200	-86.063990	-46.902333	-3.413874	0.545753	-0.149239
812.673000	0.822457	-1.191151	1.163918	-1.241649	0.546201	0.602500	-0.118865	-0.330457	0.621517	0.543301	-0.540933	-0.678644	-1.132088	-8.948551	-3.221567	0.218149	-0.434704	-0.487325	-0.975420	-9.213594	-3.423238	0.166736	-0.411814	-0.533602	8.812625	-85.925297	-47.096129	-3.429512	0.537156	-0.154268
812.685000	0.821082	-1.195195	1.171452	-1.235128	0.539650	0.594376	-0.112010	-0.336945	0.617352	0.556306	-0.546476	-0.683154	-0.786415	-8.916707	-3.321026	0.171763	-0.444229	-0.463623	-0.963795	-9.196294	-3.424129	0.168148	-0.412378	-0.534337	8.771232	-85.537083	-47.063676	-3.418629	0.537617	-0.154273
[truncated: 4,119 more rows]
