# Supplementary material for: Practical Aspects of Model-Based Collision Detection
Source: Front Robot AI. 2020 Nov 23;7:571574. doi: 10.3389/frobt.2020.571574 (PMC7805958; doi:10.3389/frobt.2020.571574)
Supplement: Supplementary file 1 [file Data_Sheet_1.ZIP › identification_data/ur-19_10_01-14_04_13.csv]

3015.6280	0.0079	-1.5734	0.0070	-1.5787	0.0056	0.0048	-0.0000	0.0000	-0.0000	0.0000	0.0000	0.0000	-0.0453	-0.8086	-0.0432	-0.0819	0.0387	0.0962	0.0000	0.0054	-0.0159	0.0015	-0.0003	0.0000	0.0000	0.0646	-0.1560	0.0167	-0.0032	0.0000
3015.6380	0.0079	-1.5734	0.0070	-1.5787	0.0056	0.0047	-0.0000	0.0000	-0.0000	0.0000	0.0000	0.0000	0.0612	-0.7863	-0.0956	-0.0598	0.0331	0.0975	0.0000	0.0050	-0.0161	0.0015	-0.0003	0.0000	0.0000	0.0595	-0.1582	0.0165	-0.0031	0.0000
3015.6500	0.0079	-1.5735	0.0071	-1.5787	0.0057	0.0047	-0.0000	0.0000	-0.0000	0.0000	0.0000	0.0000	-0.0999	-0.6978	-0.0575	-0.0798	0.0233	0.1063	-0.0000	0.0054	-0.0158	0.0016	-0.0003	0.0000	-0.0000	0.0641	-0.1555	0.0167	-0.0032	0.0000
3015.6600	0.0079	-1.5735	0.0071	-1.5788	0.0056	0.0047	-0.0000	0.0000	-0.0000	0.0000	0.0000	0.0000	-0.0646	-0.8073	-0.0815	-0.0358	0.0169	0.1014	-0.0000	0.0054	-0.0158	0.0016	-0.0003	0.0000	-0.0000	0.0642	-0.1554	0.0168	-0.0032	0.0000
3015.6700	0.0079	-1.5735	0.0071	-1.5787	0.0056	0.0047	-0.0000	0.0000	-0.0000	0.0000	0.0000	0.0000	-0.0601	-0.8342	-0.0666	-0.0607	0.0474	0.0980	0.0000	0.0051	-0.0159	0.0015	-0.0003	0.0000	0.0000	0.0614	-0.1562	0.0165	-0.0031	0.0000
3015.6800	0.0079	-1.5734	0.0071	-1.5787	0.0056	0.0047	-0.0000	0.0000	-0.0000	0.0000	0.0000	0.0000	-0.2118	-0.7079	-0.0818	-0.0781	0.0638	0.0856	0.0000	0.0050	-0.0160	0.0015	-0.0003	0.0000	0.0000	0.0601	-0.1576	0.0166	-0.0031	0.0000
3015.6920	0.0079	-1.5734	0.0071	-1.5787	0.0056	0.0047	-0.0000	0.0000	-0.0000	0.0000	0.0000	0.0000	-0.1276	-0.8159	-0.0782	-0.0682	0.0310	0.1133	0.0000	0.0051	-0.0160	0.0015	-0.0003	0.0000	0.0000	0.0606	-0.1570	0.0166	-0.0032	0.0000
3015.7020	0.0079	-1.5734	0.0071	-1.5787	0.0056	0.0047	-0.0000	0.0000	-0.0000	0.0000	0.0000	0.0000	-0.0910	-0.7994	-0.0290	-0.0347	0.0439	0.1173	0.0000	0.0050	-0.0160	0.0015	-0.0003	0.0000	0.0000	0.0600	-0.1576	0.0165	-0.0031	0.0000
3015.7140	0.0079	-1.5735	0.0071	-1.5787	0.0056	0.0047	-0.0000	0.0000	-0.0000	0.0000	0.0000	0.0000	-0.0949	-0.7935	-0.0412	-0.0467	0.0395	0.1159	0.0000	0.0051	-0.0159	0.0015	-0.0003	0.0000	0.0000	0.0610	-0.1566	0.0166	-0.0032	0.0000
3015.7240	0.0079	-1.5734	0.0071	-1.5788	0.0056	0.0048	-0.0000	0.0000	-0.0000	0.0000	0.0000	0.0000	-0.1887	-0.7389	-0.0704	-0.0641	0.0486	0.0745	0.0000	0.0049	-0.0160	0.0015	-0.0003	0.0000	0.0000	0.0581	-0.1576	0.0166	-0.0031	0.0000
3015.7340	0.0079	-1.5734	0.0071	-1.5787	0.0056	0.0048	-0.0000	0.0000	-0.0000	0.0000	0.0000	0.0000	-0.1348	-0.8317	-0.0685	-0.0756	0.0478	0.1173	-0.0000	0.0054	-0.0158	0.0016	-0.0003	0.0000	-0.0000	0.0651	-0.1555	0.0168	-0.0032	0.0000
3015.7460	0.0079	-1.5734	0.0071	-1.5787	0.0056	0.0048	-0.0000	0.0000	-0.0000	0.0000	0.0000	0.0000	-0.0282	-0.8095	-0.0555	-0.0776	0.0543	0.0887	0.0000	0.0052	-0.0158	0.0016	-0.0003	0.0000	0.0000	0.0628	-0.1559	0.0168	-0.0032	0.0000
3015.7560	0.0079	-1.5735	0.0070	-1.5787	0.0056	0.0047	-0.0000	0.0000	-0.0000	0.0000	0.0000	0.0000	-0.0619	-0.7773	-0.0936	-0.0647	0.0455	0.1124	0.0000	0.0053	-0.0159	0.0015	-0.0003	0.0000	0.0000	0.0631	-0.1565	0.0167	-0.0032	0.0000
3015.7680	0.0079	-1.5734	0.0070	-1.5787	0.0056	0.0047	-0.0000	0.0000	-0.0000	0.0000	0.0000	0.0000	-0.0321	-0.8332	-0.0599	-0.0626	0.0278	0.1064	-0.0000	0.0051	-0.0160	0.0015	-0.0003	0.0000	-0.0000	0.0605	-0.1571	0.0166	-0.0031	0.0000
3015.7780	0.0079	-1.5735	0.0070	-1.5787	0.0056	0.0047	-0.0000	0.0000	-0.0000	0.0000	0.0000	0.0000	-0.0341	-0.7932	-0.0214	-0.0568	0.0378	0.0882	-0.0000	0.0050	-0.0159	0.0015	-0.0003	0.0000	-0.0000	0.0599	-0.1567	0.0165	-0.0031	0.0000
3015.7880	0.0079	-1.5734	0.0071	-1.5787	0.0056	0.0047	-0.0000	0.0000	-0.0000	0.0000	0.0000	0.0000	-0.0899	-0.8191	-0.1025	-0.0730	0.0682	0.0826	0.0000	0.0049	-0.0161	0.0015	-0.0003	0.0000	0.0000	0.0591	-0.1585	0.0165	-0.0031	0.0000
3015.7980	0.0079	-1.5735	0.0071	-1.5787	0.0056	0.0047	-0.0000	0.0000	-0.0000	0.0000	0.0000	0.0000	-0.0023	-0.7973	-0.0546	-0.0325	0.0239	0.1144	-0.0000	0.0049	-0.0161	0.0015	-0.0003	0.0000	-0.0000	0.0586	-0.1580	0.0166	-0.0031	0.0000
3015.8100	0.0079	-1.5734	0.0071	-1.5787	0.0056	0.0047	-0.0000	0.0000	-0.0000	0.0000	0.0000	0.0000	-0.0717	-0.7354	-0.1016	-0.0859	0.0399	0.1021	0.0000	0.0050	-0.0161	0.0015	-0.0003	0.0000	0.0000	0.0595	-0.1581	0.0166	-0.0031	0.0000
3015.8200	0.0079	-1.5735	0.0071	-1.5787	0.0056	0.0047	-0.0000	0.0000	-0.0000	0.0000	0.0000	0.0000	-0.0216	-0.8143	-0.0897	-0.0424	0.0420	0.1113	0.0000	0.0050	-0.0160	0.0015	-0.0003	0.0000	0.0000	0.0596	-0.1570	0.0167	-0.0032	0.0000
3015.8300	0.0079	-1.5734	0.0070	-1.5787	0.0056	0.0047	-0.0000	0.0000	-0.0000	0.0000	0.0000	0.0000	-0.0024	-0.8028	-0.0775	-0.1015	0.0511	0.1105	0.0000	0.0049	-0.0161	0.0015	-0.0003	0.0000	0.0000	0.0586	-0.1581	0.0165	-0.0031	0.0000
3015.8400	0.0079	-1.5734	0.0071	-1.5788	0.0056	0.0047	-0.0000	0.0000	-0.0000	0.0000	0.0000	0.0000	-0.0213	-0.7814	-0.0580	-0.0758	0.0449	0.0927	-0.0000	0.0048	-0.0160	0.0015	-0.0003	0.0000	-0.0000	0.0576	-0.1571	0.0165	-0.0031	0.0000
3015.8520	0.0078	-1.5735	0.0070	-1.5787	0.0056	0.0047	-0.0000	0.0000	-0.0000	0.0000	0.0000	0.0000	0.0487	-0.7804	-0.0784	-0.0625	0.0375	0.1118	0.0000	0.0050	-0.0160	0.0015	-0.0003	0.0000	0.0000	0.0600	-0.1576	0.0165	-0.0031	0.0000
3015.8620	0.0079	-1.5734	0.0070	-1.5787	0.0056	0.0047	-0.0000	0.0000	-0.0000	0.0000	0.0000	0.0000	0.0026	-0.7891	-0.0320	-0.0621	0.0595	0.1043	-0.0000	0.0055	-0.0158	0.0015	-0.0003	0.0000	-0.0000	0.0655	-0.1551	0.0167	-0.0032	0.0000
3015.8720	0.0079	-1.5734	0.0071	-1.5787	0.0056	0.0047	-0.0000	0.0000	-0.0000	0.0000	0.0000	0.0000	-0.0161	-0.8113	-0.0479	-0.0896	0.0594	0.0945	0.0000	0.0046	-0.0162	0.0015	-0.0003	0.0000	0.0000	0.0550	-0.1597	0.0164	-0.0031	0.0000
3015.8840	0.0079	-1.5734	0.0071	-1.5788	0.0056	0.0047	-0.0000	0.0000	-0.0000	0.0000	0.0000	0.0000	-0.0388	-0.8011	-0.1106	-0.0862	0.0328	0.0886	-0.0000	0.0049	-0.0160	0.0015	-0.0003	0.0000	-0.0000	0.0591	-0.1576	0.0165	-0.0031	0.0000
3015.8940	0.0079	-1.5734	0.0071	-1.5787	0.0056	0.0047	-0.0000	0.0000	-0.0000	0.0000	0.0000	0.0000	0.0396	-0.7480	-0.0778	-0.0434	0.0531	0.0953	-0.0000	0.0048	-0.0161	0.0015	-0.0003	0.0000	-0.0000	0.0577	-0.1580	0.0166	-0.0032	0.0000
3015.9060	0.0079	-1.5734	0.0071	-1.5788	0.0056	0.0047	-0.0000	0.0000	-0.0000	0.0000	0.0000	0.0000	0.0812	-0.7661	-0.0514	-0.0586	0.0477	0.1208	-0.0000	0.0050	-0.0160	0.0015	-0.0003	0.0000	-0.0000	0.0600	-0.1576	0.0165	-0.0031	0.0000
3015.9160	0.0079	-1.5734	0.0071	-1.5787	0.0056	0.0047	-0.0000	0.0000	-0.0000	0.0000	0.0000	0.0000	0.0501	-0.7390	-0.0334	-0.0439	0.0382	0.0795	-0.0034	0.0066	-0.0170	0.0020	-0.0007	-0.0003	-0.0220	0.0728	-0.1611	0.0188	-0.0046	-0.0012
3015.9280	0.0079	-1.5734	0.0071	-1.5787	0.0056	0.0047	-0.0000	0.0000	-0.0000	0.0000	0.0000	0.0000	-0.0535	-0.7837	-0.0696	-0.0582	0.0590	0.0901	-0.0443	0.0229	-0.0317	0.0087	-0.0057	-0.0041	-0.1846	0.1668	-0.1954	0.0349	-0.0158	-0.0100
3015.9380	0.0079	-1.5734	0.0071	-1.5787	0.0056	0.0047	-0.0000	0.0000	-0.0000	0.0000	0.0000	0.0000	-0.1027	-0.7278	-0.1407	-0.0258	0.0378	0.0770	-0.1380	0.0580	-0.0662	0.0246	-0.0178	-0.0134	-0.4411	0.3194	-0.2446	0.0606	-0.0333	-0.0240
3015.9500	0.0079	-1.5735	0.0071	-1.5787	0.0056	0.0047	-0.0000	0.0000	-0.0000	0.0000	0.0000	0.0000	-0.6457	-0.4988	-0.2986	0.0249	-0.0029	0.0525	-0.3578	0.1360	-0.1500	0.0629	-0.0471	-0.0359	-0.8939	0.5790	-0.3366	0.1055	-0.0643	-0.0486
3015.9600	0.0079	-1.5735	0.0070	-1.5787	0.0056	0.0047	-0.0005	0.0000	-0.0021	0.0020	-0.0009	-0.0007	-1.4721	-0.4130	-0.4355	0.1067	-0.0859	-0.0054	-0.6589	0.2407	-0.2663	0.1162	-0.0880	-0.0672	-1.3921	0.8714	-0.4372	0.1551	-0.0983	-0.0757
3015.9700	0.0078	-1.5734	0.0070	-1.5787	0.0056	0.0047	-0.0070	0.0003	-0.0059	0.0068	-0.0050	-0.0033	-1.8192	-0.2401	-0.4877	0.1692	-0.1344	-0.0464	-1.0927	0.3888	-0.4354	0.1937	-0.1475	-0.1127	-2.0002	1.2253	-0.5596	0.2155	-0.1399	-0.1087
3015.9800	0.0077	-1.5734	0.0070	-1.5786	0.0055	0.0046	-0.0141	0.0006	-0.0111	0.0145	-0.0125	-0.0108	-1.2272	0.2551	-0.4813	0.1346	-0.0716	-0.0143	-1.6835	0.5880	-0.6670	0.2999	-0.2292	-0.1752	-2.7182	1.6428	-0.7033	0.2866	-0.1889	-0.1478
3015.9920	0.0075	-1.5734	0.0068	-1.5784	0.0054	0.0045	-0.0159	0.0038	-0.0173	0.0179	-0.0164	-0.0133	-1.3672	0.5127	-0.5867	0.2027	-0.1605	-0.0940	-1.7992	0.9047	-0.7712	0.3145	-0.3257	-0.2762	-3.7250	2.2266	-0.9027	0.3863	-0.2577	-0.2025
3016.0020	0.0074	-1.5733	0.0066	-1.5782	0.0052	0.0044	-0.0198	0.0099	-0.0200	0.0208	-0.0158	-0.0165	-1.7934	0.5166	-0.7082	0.2155	-0.2092	-0.0821	-1.8917	1.2428	-0.7969	0.3257	-0.3330	-0.2982	-4.6848	2.7894	-1.0903	0.4816	-0.3233	-0.2547
3016.0120	0.0072	-1.5732	0.0063	-1.5780	0.0051	0.0042	-0.0283	0.0113	-0.0273	0.0270	-0.0188	-0.0176	-1.9707	0.8849	-0.7282	0.2838	-0.2753	-0.1372	-1.9964	1.6475	-0.8267	0.3385	-0.3414	-0.3054	-5.7545	3.4055	-1.3029	0.5875	-0.3963	-0.3128
3016.0220	0.0068	-1.5731	0.0061	-1.5777	0.0049	0.0041	-0.0375	0.0134	-0.0345	0.0360	-0.0246	-0.0208	-2.1215	0.9723	-0.8103	0.3656	-0.3032	-0.2057	-2.1135	1.7119	-0.8598	0.3530	-0.3507	-0.3134	-6.9341	4.0964	-1.5307	0.7047	-0.4770	-0.3769
3016.0320	0.0064	-1.5730	0.0056	-1.5773	0.0046	0.0039	-0.0481	0.0156	-0.0428	0.0469	-0.0317	-0.0267	-2.3922	1.3100	-0.9044	0.4577	-0.3863	-0.2578	-2.2434	1.7818	-0.8975	0.3691	-0.3612	-0.3224	-8.2236	4.8370	-1.7850	0.8319	-0.5649	-0.4470
3016.0420	0.0058	-1.5729	0.0051	-1.5768	0.0042	0.0036	-0.0619	0.0200	-0.0535	0.0629	-0.0430	-0.0343	-2.5723	1.4493	-1.0816	0.4775	-0.3944	-0.3108	-2.3864	1.8591	-0.9391	0.3870	-0.3727	-0.3325	-9.6230	5.6491	-2.0567	0.9701	-0.6604	-0.5231
3016.0540	0.0050	-1.5726	0.0045	-1.5759	0.0037	0.0031	-0.0816	0.0250	-0.0737	0.0821	-0.0558	-0.0471	-2.8878	1.8554	-1.0369	0.5496	-0.4828	-0.3598	-2.5757	1.9605	-0.9948	0.4108	-0.3879	-0.3459	-11.4474	6.7029	-2.4097	1.1499	-0.7848	-0.6223
3016.0640	0.0040	-1.5723	0.0036	-1.5750	0.0031	0.0026	-0.0993	0.0313	-0.0888	0.1035	-0.0707	-0.0561	-2.6470	1.9039	-1.1448	0.5287	-0.5325	-0.4432	-2.7485	2.0529	-1.0457	0.4327	-0.4019	-0.3582	-13.0886	7.6544	-2.7224	1.3113	-0.8966	-0.7115
3016.0760	0.0028	-1.5719	0.0025	-1.5737	0.0023	0.0019	-0.0861	0.0253	-0.0838	0.0901	-0.0632	-0.0554	-0.4987	1.2717	-0.2828	0.3181	-0.4666	-0.3280	-0.8466	0.9526	-0.5681	0.2199	-0.2566	-0.2418	9.3783	-5.4099	1.8397	-0.9252	0.6397	0.5098
3016.0860	0.0020	-1.5717	0.0018	-1.5729	0.0016	0.0014	-0.0732	0.0233	-0.0699	0.0805	-0.0603	-0.0491	-1.3034	1.2874	-0.4261	0.2860	-0.4006	-0.2987	-0.8195	0.9427	-0.5518	0.2145	-0.2538	-0.2387	9.3783	-5.4118	1.8583	-0.9269	0.6400	0.5098
3016.0960	0.0014	-1.5714	0.0012	-1.5722	0.0011	0.0009	-0.0637	0.0215	-0.0572	0.0636	-0.0501	-0.0382	-0.5640	1.0858	-0.4450	0.2864	-0.3503	-0.3363	-0.7924	0.9325	-0.5359	0.2092	-0.2511	-0.2357	9.3783	-5.4162	1.8725	-0.9285	0.6403	0.5098
3016.1080	0.0007	-1.5712	0.0006	-1.5716	0.0005	0.0005	-0.0483	0.0165	-0.0418	0.0482	-0.0362	-0.0313	-0.3022	1.1082	-0.4414	0.2499	-0.3257	-0.3132	-0.7600	0.9205	-0.5169	0.2028	-0.2478	-0.2320	9.3783	-5.4193	1.8880	-0.9299	0.6405	0.5098
3016.1180	0.0003	-1.5711	0.0002	-1.5712	0.0002	0.0003	-0.0333	0.0126	-0.0288	0.0319	-0.0245	-0.0226	-0.2024	0.9685	-0.4066	0.2547	-0.2969	-0.2810	-0.7329	0.9104	-0.5017	0.1975	-0.2450	-0.2289	9.3783	-5.4221	1.8958	-0.9309	0.6407	0.5098
3016.1300	0.0001	-1.5710	-0.0000	-1.5708	0.0000	0.0001	-0.0158	0.0040	-0.0136	0.0143	-0.0104	-0.0116	-0.1408	0.6379	-0.4679	0.2753	-0.2680	-0.2791	-0.7004	0.1579	-0.4836	0.1912	-0.2271	-0.1713	9.3783	-5.4222	1.9032	-0.9314	0.6408	0.5098
3016.1400	-0.0000	-1.5710	-0.0000	-1.5708	-0.0000	0.0000	-0.0025	-0.0020	0.0001	-0.0001	0.0085	0.0060	0.8474	0.2441	-0.0347	0.0609	-0.1493	-0.1697	0.6267	-0.3619	0.1552	-0.0693	0.0476	0.0379	7.5055	-4.3339	1.5268	-0.7454	0.5128	0.4080
3016.1520	0.0001	-1.5710	0.0001	-1.5708	0.0000	0.0001	0.0006	0.0006	0.0043	-0.0016	0.0018	0.0011	-0.4613	0.4767	-0.3117	0.1472	-0.1318	-0.1794	0.0000	0.0019	0.0005	0.0001	-0.0000	0.0000	0.0000	0.0226	0.0053	0.0006	-0.0001	0.0000
3016.1620	0.0000	-1.5710	0.0001	-1.5709	0.0000	0.0001	-0.0005	-0.0005	0.0018	-0.0007	0.0006	0.0004	-0.1733	0.4265	-0.2830	0.1313	-0.1369	-0.1810	0.0000	0.0019	0.0006	0.0001	-0.0000	0.0000	0.0000	0.0232	0.0059	0.0007	-0.0002	0.0000
3016.1720	0.0000	-1.5710	0.0001	-1.5708	0.0000	0.0001	-0.0013	0.0002	0.0008	-0.0004	0.0005	0.0003	-0.4765	0.5299	-0.1443	0.1307	-0.1311	-0.1686	-0.0000	0.0017	0.0005	0.0001	-0.0000	0.0000	-0.0000	0.0198	0.0045	0.0006	-0.0002	0.0000
3016.1840	0.0000	-1.5710	0.0001	-1.5709	0.0000	0.0001	0.0005	-0.0004	0.0002	-0.0003	0.0003	-0.0002	-0.6808	0.6560	-0.1507	0.1489	-0.1450	-0.1908	0.0000	0.0018	0.0005	0.0000	-0.0000	0.0000	0.0000	0.0221	0.0049	0.0005	-0.0001	0.0000
3016.1940	0.0001	-1.5710	0.0000	-1.5708	0.0000	0.0001	-0.0013	-0.0002	-0.0001	-0.0002	0.0003	-0.0006	-0.4525	0.7040	-0.1504	0.1575	-0.1321	-0.2200	0.0000	0.0021	0.0006	0.0001	-0.0000	0.0000	0.0000	0.0247	0.0064	0.0006	-0.0002	0.0000
3016.2060	0.0000	-1.5710	0.0001	-1.5708	0.0000	0.0000	-0.0003	-0.0002	-0.0003	-0.0001	0.0001	-0.0005	-0.7926	0.7689	-0.1790	0.1877	-0.1227	-0.2040	0.0000	0.0026	0.0010	0.0001	-0.0000	0.0000	0.0000	0.0307	0.0095	0.0009	-0.0002	0.0000
3016.2160	0.0000	-1.5710	0.0000	-1.5709	0.0000	0.0001	-0.0009	-0.0002	-0.0003	-0.0001	0.0001	-0.0005	-0.7998	0.7637	-0.1926	0.1846	-0.1604	-0.2090	0.0000	0.0022	0.0008	0.0001	-0.0000	0.0000	0.0000	0.0262	0.0079	0.0007	-0.0002	0.0000
3016.2260	0.0000	-1.5710	0.0000	-1.5709	0.0000	0.0001	-0.0005	-0.0001	-0.0003	-0.0000	0.0001	-0.0008	-0.7703	0.8948	-0.1612	0.1830	-0.1268	-0.2323	0.0000	0.0021	0.0008	0.0001	-0.0000	0.0000	0.0000	0.0252	0.0079	0.0008	-0.0002	0.0000
3016.2380	0.0000	-1.5710	0.0000	-1.5708	0.0000	0.0001	-0.0004	-0.0000	-0.0002	0.0003	0.0000	-0.0006	-0.9179	0.9595	-0.1632	0.1872	-0.1509	-0.2425	0.0000	0.0024	0.0009	0.0001	-0.0000	0.0000	0.0000	0.0283	0.0090	0.0009	-0.0002	0.0000
3016.2480	0.0000	-1.5710	0.0001	-1.5708	0.0000	0.0000	-0.0009	0.0000	-0.0001	0.0003	0.0000	-0.0005	-0.6025	1.0239	-0.1800	0.2063	-0.1410	-0.2338	0.0000	0.0021	0.0007	0.0001	-0.0000	0.0000	0.0000	0.0252	0.0069	0.0006	-0.0002	0.0000
3016.2600	0.0000	-1.5710	0.0001	-1.5708	0.0000	0.0000	-0.0002	0.0004	-0.0001	0.0003	-0.0000	-0.0007	-0.8433	0.9564	-0.2157	0.2003	-0.1768	-0.2404	-0.0000	0.0022	0.0008	0.0001	-0.0000	0.0000	-0.0000	0.0258	0.0075	0.0007	-0.0002	0.0000
3016.2700	0.0000	-1.5710	0.0001	-1.5708	0.0000	0.0000	-0.0003	0.0006	0.0001	0.0004	-0.0000	-0.0007	-0.7526	0.9546	-0.2886	0.2068	-0.1333	-0.2453	0.0000	0.0019	0.0005	0.0000	-0.0000	0.0000	0.0000	0.0225	0.0053	0.0005	-0.0001	0.0000
3016.2820	0.0000	-1.5710	0.0001	-1.5708	0.0000	0.0000	-0.0002	0.0005	0.0001	0.0005	-0.0001	-0.0004	-0.7087	1.0010	-0.2462	0.1863	-0.1147	-0.2297	0.0000	0.0019	0.0006	0.0001	-0.0000	0.0000	0.0000	0.0225	0.0063	0.0005	-0.0001	0.0000
3016.2920	0.0000	-1.5710	0.0001	-1.5708	0.0000	-0.0000	-0.0002	0.0006	0.0000	0.0004	-0.0000	-0.0003	-0.7786	1.0485	-0.2674	0.2127	-0.1498	-0.2382	-0.0000	0.0021	0.0007	0.0001	-0.0000	0.0000	-0.0000	0.0251	0.0069	0.0006	-0.0002	0.0000
3016.3040	-0.0000	-1.5710	0.0001	-1.5708	0.0000	0.0000	-0.0002	0.0007	0.0000	0.0004	-0.0001	-0.0002	-0.6232	1.0337	-0.2376	0.2300	-0.1410	-0.2593	0.0000	0.0017	0.0005	0.0000	-0.0000	0.0000	0.0000	0.0206	0.0053	0.0004	-0.0001	0.0000
3016.3140	0.0000	-1.5710	0.0000	-1.5708	-0.0000	-0.0000	-0.0002	0.0006	0.0000	0.0004	-0.0001	-0.0002	-0.6352	1.1067	-0.2588	0.2194	-0.1406	-0.2419	-0.0000	0.0018	0.0005	0.0001	-0.0000	0.0000	-0.0000	0.0216	0.0053	0.0006	-0.0002	0.0000
3016.3260	0.0000	-1.5710	0.0001	-1.5708	-0.0000	0.0000	-0.0002	0.0009	-0.0000	0.0003	-0.0000	-0.0001	-0.6733	1.0812	-0.3265	0.2123	-0.1430	-0.2429	0.0000	0.0018	0.0006	0.0000	-0.0000	0.0000	0.0000	0.0211	0.0058	0.0005	-0.0001	0.0000
3016.3360	0.0000	-1.5710	0.0001	-1.5708	0.0000	-0.0000	-0.0001	0.0010	-0.0000	0.0002	-0.0001	-0.0001	-0.6818	1.0439	-0.3115	0.2093	-0.1528	-0.2285	0.0000	0.0013	0.0003	0.0000	-0.0000	0.0000	0.0000	0.0150	0.0027	0.0002	-0.0001	0.0000
3016.3460	-0.0000	-1.5709	0.0001	-1.5708	0.0000	-0.0000	-0.0001	0.0010	-0.0000	0.0002	-0.0001	-0.0001	-0.7382	1.1148	-0.3707	0.1947	-0.1628	-0.2232	0.0000	0.0014	0.0004	0.0000	-0.0000	0.0000	0.0000	0.0166	0.0042	0.0004	-0.0001	0.0000
3016.3580	-0.0000	-1.5709	0.0001	-1.5708	0.0000	0.0000	-0.0001	0.0009	-0.0000	0.0002	-0.0000	-0.0000	-0.7185	1.1216	-0.3030	0.2223	-0.1525	-0.2362	-0.0000	0.0012	0.0003	0.0000	-0.0000	0.0000	-0.0000	0.0142	0.0028	0.0004	-0.0001	0.0000
3016.3680	0.0000	-1.5709	0.0001	-1.5708	0.0000	-0.0000	-0.0001	0.0009	-0.0001	0.0002	-0.0000	-0.0000	-0.6992	1.0600	-0.3671	0.2202	-0.1541	-0.2254	-0.0000	0.0011	0.0003	0.0000	-0.0000	0.0000	-0.0000	0.0136	0.0033	0.0004	-0.0001	0.0000
3016.3800	0.0000	-1.5709	0.0000	-1.5708	-0.0000	0.0000	-0.0001	0.0008	-0.0003	0.0002	-0.0000	-0.0000	-0.6230	1.2745	-0.3674	0.2083	-0.1339	-0.2464	-0.0000	0.0013	0.0004	0.0000	-0.0000	0.0000	-0.0000	0.0156	0.0042	0.0003	-0.0001	0.0000
3016.3900	-0.0001	-1.5709	0.0001	-1.5708	0.0000	0.0000	-0.0001	0.0008	-0.0003	0.0001	-0.0001	-0.0000	-0.7410	1.2023	-0.3698	0.2313	-0.1544	-0.2143	-0.0000	0.0014	0.0005	0.0000	-0.0000	0.0000	-0.0000	0.0162	0.0048	0.0005	-0.0001	0.0000
3016.4020	-0.0000	-1.5709	0.0001	-1.5708	-0.0000	-0.0000	-0.0001	0.0007	-0.0003	0.0001	0.0000	-0.0000	-0.7624	1.2770	-0.3634	0.2102	-0.1710	-0.2578	0.0000	0.0009	0.0002	0.0000	-0.0000	0.0000	0.0000	0.0107	0.0023	0.0003	-0.0001	0.0000
3016.4120	-0.0000	-1.5709	0.0000	-1.5708	-0.0000	0.0000	-0.0000	0.0006	-0.0004	0.0001	0.0000	-0.0000	-0.7189	1.2932	-0.3939	0.2140	-0.1674	-0.2410	0.0000	0.0009	0.0002	0.0000	-0.0000	0.0000	0.0000	0.0107	0.0023	0.0003	-0.0001	0.0000
3016.4220	0.0000	-1.5709	0.0000	-1.5708	0.0000	0.0000	-0.0000	0.0007	-0.0006	0.0001	0.0000	-0.0000	-0.5605	1.2422	-0.3800	0.2240	-0.1585	-0.2454	-0.0000	0.0010	0.0003	0.0000	-0.0000	0.0000	-0.0000	0.0116	0.0032	0.0002	-0.0001	0.0000
3016.4340	-0.0000	-1.5709	0.0000	-1.5708	0.0000	0.0000	-0.0000	0.0007	-0.0006	0.0001	-0.0000	-0.0000	-0.6151	1.3104	-0.3783	0.2172	-0.1398	-0.2137	0.0000	0.0006	0.0002	0.0000	-0.0000	0.0000	0.0000	0.0077	0.0022	0.0003	-0.0001	0.0000
3016.4440	0.0000	-1.5709	0.0001	-1.5708	0.0000	0.0000	0.0001	0.0008	-0.0007	0.0001	-0.0000	-0.0000	-0.5867	1.3431	-0.4092	0.2210	-0.1305	-0.2364	0.0000	0.0011	0.0005	0.0000	-0.0000	0.0000	0.0000	0.0130	0.0046	0.0003	-0.0001	0.0000
3016.4560	0.0000	-1.5709	0.0000	-1.5708	-0.0000	0.0000	0.0000	0.0011	-0.0005	0.0001	-0.0000	-0.0000	-0.6768	1.3144	-0.3058	0.2435	-0.1393	-0.2320	-0.0000	0.0007	0.0002	0.0000	-0.0000	0.0000	-0.0000	0.0081	0.0017	0.0002	-0.0000	0.0000
3016.4660	0.0000	-1.5709	0.0000	-1.5708	0.0000	-0.0000	0.0000	0.0013	-0.0002	0.0001	-0.0000	-0.0000	-0.6681	1.2678	-0.2925	0.2360	-0.1792	-0.1970	-0.0000	0.0006	0.0002	0.0000	-0.0000	0.0000	-0.0000	0.0076	0.0022	0.0002	-0.0000	0.0000
3016.4780	0.0000	-1.5708	0.0000	-1.5708	0.0000	-0.0000	0.0000	0.0018	-0.0001	0.0001	-0.0000	-0.0000	-0.6815	1.2262	-0.3178	0.2175	-0.1545	-0.2170	0.0000	0.0004	0.0001	0.0000	-0.0000	0.0000	0.0000	0.0051	0.0007	0.0001	-0.0000	0.0000
3016.4880	0.0000	-1.5708	0.0000	-1.5708	0.0000	0.0000	0.0000	0.0018	-0.0001	0.0001	-0.0000	-0.0000	-0.7438	1.1606	-0.3350	0.2007	-0.1356	-0.2299	0.0000	0.0004	0.0002	0.0000	-0.0000	0.0000	0.0000	0.0052	0.0017	0.0002	-0.0000	0.0000
3016.5000	-0.0000	-1.5708	0.0000	-1.5708	0.0000	-0.0000	0.0000	0.0018	0.0000	0.0001	-0.0000	-0.0000	-0.6002	0.9804	-0.3415	0.2263	-0.1318	-0.2164	0.0000	0.0001	-0.0000	-0.0000	0.0000	0.0000	0.0000	0.0011	-0.0004	-0.0000	0.0000	0.0000
3016.5100	0.0000	-1.5708	0.0000	-1.5708	-0.0000	0.0000	0.0000	0.0010	0.0000	0.0001	-0.0000	0.0000	-0.5237	1.0054	-0.4227	0.2164	-0.1544	-0.2091	-0.0000	0.0000	-0.0001	-0.0000	0.0000	0.0000	-0.0000	0.0001	-0.0014	-0.0001	0.0000	0.0000
3016.5200	-0.0000	-1.5708	0.0000	-1.5708	-0.0000	0.0000	0.0000	0.0012	0.0000	0.0001	-0.0002	0.0000	-0.5057	0.9512	-0.4026	0.2142	-0.1502	-0.2076	0.0000	-0.0005	-0.0004	-0.0000	0.0000	0.0000	0.0000	-0.0059	-0.0035	-0.0003	0.0001	0.0000
3016.5320	-0.0000	-1.5708	0.0001	-1.5708	0.0000	0.0000	0.0000	0.0008	0.0000	0.0001	-0.0001	0.0000	-0.5772	0.9060	-0.3757	0.1921	-0.1367	-0.2301	-0.0000	-0.0005	-0.0003	-0.0000	0.0000	0.0000	-0.0000	-0.0054	-0.0031	-0.0004	0.0001	0.0000
3016.5420	0.0000	-1.5708	0.0000	-1.5708	0.0000	0.0000	0.0000	0.0005	0.0000	0.0001	-0.0000	0.0000	-0.5153	0.8822	-0.4215	0.2149	-0.1407	-0.2364	-0.0000	-0.0004	-0.0004	-0.0000	0.0000	0.0000	-0.0000	-0.0049	-0.0035	-0.0003	0.0001	0.0000
3016.5540	-0.0000	-1.5708	0.0000	-1.5708	-0.0000	0.0000	0.0000	0.0003	0.0000	0.0001	-0.0000	0.0000	-0.5374	0.9323	-0.3769	0.2131	-0.1461	-0.1901	-0.0000	-0.0005	-0.0002	-0.0000	0.0000	0.0000	-0.0000	-0.0056	-0.0023	-0.0001	0.0000	0.0000
3016.5640	-0.0000	-1.5708	0.0000	-1.5708	-0.0000	-0.0000	0.0000	0.0001	-0.0000	0.0001	-0.0000	0.0000	-0.6135	0.9761	-0.4208	0.2008	-0.1351	-0.2005	-0.0000	-0.0006	-0.0003	-0.0000	0.0000	0.0000	-0.0000	-0.0072	-0.0029	-0.0002	0.0000	0.0000
3016.5760	-0.0000	-1.5708	-0.0000	-1.5708	-0.0000	0.0000	0.0000	0.0001	-0.0001	0.0001	-0.0000	0.0000	-0.6447	0.9596	-0.4048	0.1910	-0.1252	-0.1874	-0.0000	-0.0001	-0.0000	0.0000	-0.0000	0.0000	-0.0000	-0.0006	-0.0003	0.0001	-0.0000	0.0000
3016.5860	0.0000	-1.5708	-0.0000	-1.5708	0.0000	-0.0000	0.0001	0.0000	-0.0001	0.0001	0.0000	0.0000	-0.6418	0.9521	-0.3634	0.2224	-0.1264	-0.2239	0.0000	-0.0001	0.0000	0.0000	-0.0000	0.0000	0.0000	-0.0012	0.0001	0.0000	-0.0000	0.0000
3016.5980	-0.0000	-1.5708	-0.0000	-1.5708	-0.0000	-0.0000	0.0000	0.0000	-0.0003	0.0001	0.0000	0.0000	-0.6700	0.9292	-0.3557	0.2054	-0.1325	-0.2237	0.0000	-0.0000	0.0001	0.0000	-0.0000	0.0000	0.0000	-0.0006	0.0008	0.0002	-0.0000	0.0000
3016.6080	0.0000	-1.5708	0.0000	-1.5708	-0.0001	0.0000	0.0000	0.0000	-0.0002	0.0001	0.0000	0.0000	-0.7259	0.9962	-0.3301	0.1902	-0.1209	-0.1721	0.0000	-0.0001	-0.0000	0.0000	-0.0000	0.0000	0.0000	-0.0007	-0.0003	0.0000	-0.0000	0.0000
3016.6200	-0.0000	-1.5708	-0.0000	-1.5708	0.0000	0.0000	0.0000	0.0000	-0.0001	0.0000	0.0000	0.0000	-0.6237	0.8170	-0.3857	0.1782	-0.1492	-0.2043	-0.0000	-0.0002	-0.0002	-0.0000	0.0000	0.0000	-0.0000	-0.0019	-0.0016	-0.0003	0.0001	0.0000
3016.6300	-0.0000	-1.5708	-0.0000	-1.5708	0.0000	0.0000	0.0001	0.0000	-0.0001	0.0000	0.0000	0.0000	-0.5762	0.8488	-0.3549	0.2031	-0.1095	-0.1871	-0.0000	0.0000	-0.0000	-0.0000	0.0000	0.0000	-0.0000	0.0002	-0.0004	-0.0001	0.0000	0.0000
3016.6400	-0.0000	-1.5708	-0.0000	-1.5708	-0.0000	-0.0000	0.0000	0.0000	-0.0001	0.0000	0.0000	0.0000	-0.5760	0.9072	-0.3109	0.1905	-0.1437	-0.1697	-0.0000	-0.0004	-0.0002	-0.0000	0.0000	0.0000	-0.0000	-0.0047	-0.0024	-0.0002	0.0000	0.0000
3016.6500	-0.0000	-1.5708	0.0000	-1.5708	-0.0000	-0.0000	0.0001	0.0001	-0.0001	0.0000	0.0000	0.0000	-0.5436	0.9693	-0.4036	0.1836	-0.1319	-0.1909	-0.0000	-0.0006	-0.0004	-0.0000	0.0000	0.0000	-0.0000	-0.0067	-0.0034	-0.0003	0.0001	0.0000
3016.6620	-0.0000	-1.5708	0.0000	-1.5708	-0.0000	-0.0000	0.0001	0.0000	-0.0001	0.0000	0.0000	0.0000	-0.5201	0.9274	-0.4049	0.1910	-0.1129	-0.1714	-0.0000	-0.0000	0.0000	-0.0000	0.0000	0.0000	-0.0000	-0.0003	0.0001	-0.0000	0.0000	0.0000
3016.6720	-0.0000	-1.5708	0.0000	-1.5708	-0.0000	0.0000	0.0000	0.0000	-0.0001	0.0000	0.0000	0.0000	-0.5680	0.8942	-0.3559	0.1994	-0.1167	-0.2075	-0.0000	-0.0003	-0.0002	-0.0000	0.0000	0.0000	-0.0000	-0.0033	-0.0020	-0.0003	0.0001	0.0000
3016.6820	0.0000	-1.5708	-0.0000	-1.5708	0.0000	0.0000	0.0000	0.0000	-0.0000	0.0000	0.0000	0.0000	-0.5722	0.9166	-0.3771	0.2064	-0.1288	-0.1659	-0.0000	-0.0005	-0.0003	-0.0000	0.0000	0.0000	-0.0000	-0.0057	-0.0034	-0.0002	0.0001	0.0000
3016.6920	-0.0000	-1.5708	0.0000	-1.5708	0.0000	-0.0000	0.0001	0.0000	-0.0001	0.0000	0.0000	0.0000	-0.5018	0.9208	-0.4015	0.1826	-0.1244	-0.1706	-0.0000	-0.0003	-0.0002	-0.0000	0.0000	0.0000	-0.0000	-0.0031	-0.0018	-0.0001	0.0000	0.0000
3016.7020	-0.0000	-1.5708	0.0000	-1.5708	-0.0000	-0.0000	0.0001	0.0000	-0.0001	0.0000	0.0000	0.0000	-0.6102	0.9354	-0.3674	0.1861	-0.1203	-0.1808	-0.0000	-0.0006	-0.0004	-0.0000	0.0000	0.0000	-0.0000	-0.0068	-0.0035	-0.0004	0.0001	0.0000
3016.7120	-0.0000	-1.5708	0.0000	-1.5708	-0.0000	0.0000	0.0001	0.0000	-0.0001	0.0000	0.0000	0.0000	-0.5634	0.9342	-0.3353	0.2160	-0.1054	-0.1953	-0.0000	-0.0002	-0.0003	-0.0000	0.0000	0.0000	-0.0000	-0.0028	-0.0025	-0.0003	0.0001	0.0000
3016.7220	-0.0000	-1.5708	-0.0000	-1.5708	0.0000	0.0000	0.0001	0.0000	-0.0000	0.0000	0.0000	0.0000	-0.5868	0.9006	-0.3211	0.2013	-0.1141	-0.1887	-0.0000	-0.0003	-0.0002	-0.0000	0.0000	0.0000	-0.0000	-0.0042	-0.0019	-0.0001	0.0000	0.0000
3016.7340	-0.0000	-1.5708	0.0000	-1.5708	-0.0000	0.0000	0.0000	0.0000	-0.0000	0.0000	0.0000	0.0000	-0.5837	0.8457	-0.3422	0.1667	-0.1098	-0.1778	0.0000	0.0001	0.0001	-0.0000	0.0000	0.0000	0.0000	0.0011	0.0005	-0.0000	0.0000	0.0000
3016.7440	0.0000	-1.5708	-0.0000	-1.5708	0.0000	0.0000	0.0000	0.0000	-0.0000	0.0000	0.0000	0.0000	-0.5677	0.8430	-0.3776	0.1984	-0.0982	-0.1951	-0.0000	-0.0004	-0.0002	-0.0000	0.0000	0.0000	-0.0000	-0.0052	-0.0019	-0.0002	0.0000	0.0000
3016.7540	-0.0000	-1.5708	0.0000	-1.5708	-0.0000	-0.0000	0.0000	0.0000	-0.0000	0.0000	0.0000	-0.0000	-0.6273	0.8846	-0.3580	0.2035	-0.1302	-0.1730	-0.0000	-0.0003	-0.0002	-0.0000	0.0000	0.0000	-0.0000	-0.0032	-0.0019	-0.0001	0.0000	0.0000
3016.7640	0.0000	-1.5708	0.0000	-1.5708	-0.0000	-0.0000	0.0000	0.0000	-0.0000	0.0000	0.0000	-0.0000	-0.5539	0.8924	-0.4018	0.1813	-0.1104	-0.1749	-0.0000	-0.0002	-0.0000	-0.0000	0.0000	0.0000	-0.0000	-0.0027	-0.0004	-0.0000	0.0000	0.0000
3016.7740	0.0000	-1.5708	0.0000	-1.5708	-0.0000	-0.0000	0.0000	0.0000	-0.0000	0.0000	0.0000	-0.0000	-0.5753	0.8870	-0.3474	0.1876	-0.0858	-0.1825	0.0000	-0.0002	-0.0001	-0.0000	0.0000	0.0000	0.0000	-0.0028	-0.0015	-0.0002	0.0000	0.0000
3016.7860	0.0000	-1.5708	-0.0000	-1.5708	0.0000	-0.0000	0.0000	0.0000	-0.0000	0.0000	0.0000	-0.0000	-0.5326	0.8212	-0.3675	0.2026	-0.1021	-0.1506	-0.0000	-0.0002	-0.0001	-0.0000	0.0000	0.0000	-0.0000	-0.0022	-0.0009	-0.0000	0.0000	0.0000
3016.7960	-0.0000	-1.5708	0.0000	-1.5708	0.0000	-0.0000	0.0000	0.0000	-0.0000	0.0000	0.0000	0.0000	-0.4655	0.8355	-0.3962	0.1932	-0.1258	-0.1734	-0.0000	-0.0008	-0.0004	-0.0000	0.0000	0.0000	-0.0000	-0.0097	-0.0044	-0.0002	0.0001	0.0000
3016.8060	-0.0000	-1.5708	0.0000	-1.5708	0.0000	-0.0000	0.0000	0.0000	-0.0000	0.0000	0.0000	0.0000	-0.4785	0.7969	-0.3623	0.1830	-0.0992	-0.1628	0.0000	-0.0002	-0.0001	-0.0000	0.0000	0.0000	0.0000	-0.0027	-0.0014	-0.0001	0.0000	0.0000
3016.8180	0.0000	-1.5708	0.0000	-1.5708	-0.0000	0.0000	0.0000	0.0000	-0.0000	0.0000	0.0000	0.0000	-0.5722	0.8636	-0.3508	0.1667	-0.1056	-0.1503	0.0000	-0.0001	-0.0001	-0.0000	0.0000	0.0000	0.0000	-0.0018	-0.0014	-0.0001	0.0000	0.0000
3016.8280	-0.0000	-1.5708	0.0000	-1.5708	-0.0000	0.0000	0.0000	0.0000	-0.0000	0.0000	0.0000	0.0000	-0.5397	0.7961	-0.3528	0.1721	-0.0942	-0.1815	-0.0000	-0.0005	-0.0002	-0.0000	0.0000	0.0000	-0.0000	-0.0064	-0.0021	-0.0003	0.0001	0.0000
3016.8380	-0.0000	-1.5708	-0.0000	-1.5708	-0.0000	-0.0000	0.0000	0.0000	-0.0000	0.0000	0.0000	0.0000	-0.5065	0.7258	-0.4247	0.1941	-0.1237	-0.1613	0.0000	-0.0002	-0.0002	-0.0000	0.0000	0.0000	0.0000	-0.0022	-0.0019	-0.0001	0.0000	0.0000
3016.8500	-0.0000	-1.5708	-0.0000	-1.5708	-0.0000	-0.0000	0.0000	0.0000	-0.0000	0.0000	0.0000	0.0000	-0.5449	0.8321	-0.3980	0.1704	-0.1141	-0.1877	0.0000	-0.0003	-0.0001	-0.0000	0.0000	0.0000	0.0000	-0.0032	-0.0009	-0.0001	0.0000	0.0000
3016.8600	0.0000	-1.5708	0.0000	-1.5708	-0.0000	-0.0000	0.0000	0.0000	-0.0000	0.0000	0.0000	0.0000	-0.5987	0.8317	-0.3449	0.1879	-0.0929	-0.1448	-0.0000	-0.0003	-0.0001	-0.0000	0.0000	0.0000	-0.0000	-0.0037	-0.0014	-0.0001	0.0000	0.0000
3016.8720	-0.0000	-1.5708	0.0000	-1.5708	-0.0000	0.0000	0.0000	0.0000	-0.0000	0.0000	0.0000	0.0000	-0.5500	0.7961	-0.3718	0.1601	-0.1111	-0.1581	0.0000	0.0001	0.0001	0.0000	-0.0000	0.0000	0.0000	0.0007	0.0011	0.0000	-0.0000	0.0000
3016.8820	-0.0000	-1.5708	0.0000	-1.5708	0.0000	0.0000	0.0000	0.0000	-0.0000	0.0000	0.0000	0.0000	-0.6508	0.7877	-0.4126	0.1674	-0.1040	-0.1564	0.0000	-0.0001	0.0000	0.0000	-0.0000	0.0000	0.0000	-0.0011	0.0002	0.0001	-0.0000	0.0000
3016.8940	0.0000	-1.5708	0.0000	-1.5708	-0.0000	0.0000	0.0001	0.0000	-0.0000	0.0000	0.0000	0.0000	-0.5286	0.7800	-0.3276	0.1626	-0.1063	-0.1511	0.0000	0.0001	-0.0001	0.0000	0.0000	0.0000	0.0000	0.0007	-0.0008	0.0000	0.0000	0.0000
3016.9040	-0.0000	-1.5708	0.0000	-1.5708	-0.0000	0.0000	0.0000	0.0000	-0.0000	0.0000	0.0000	0.0000	-0.6107	0.8215	-0.3974	0.1853	-0.0733	-0.1420	-0.0000	-0.0004	-0.0002	-0.0000	0.0000	0.0000	-0.0000	-0.0053	-0.0020	-0.0002	0.0001	0.0000
3016.9140	-0.0000	-1.5708	-0.0000	-1.5708	0.0000	0.0000	0.0000	0.0000	-0.0000	0.0000	0.0000	0.0000	-0.5653	0.8184	-0.3702	0.1709	-0.1169	-0.1743	-0.0000	-0.0002	-0.0001	0.0000	-0.0000	0.0000	-0.0000	-0.0021	-0.0007	0.0001	-0.0000	0.0000
3016.9240	0.0000	-1.5708	0.0000	-1.5708	0.0000	0.0000	0.0000	0.0000	-0.0000	0.0000	0.0000	0.0000	-0.6771	0.6613	-0.3657	0.1575	-0.0856	-0.1326	-0.0000	-0.0002	-0.0001	-0.0000	0.0000	0.0000	-0.0000	-0.0023	-0.0010	-0.0001	0.0000	0.0000
3016.9340	-0.0000	-1.5708	-0.0000	-1.5708	0.0000	0.0000	0.0000	0.0000	-0.0000	0.0000	0.0000	0.0000	-0.6364	0.7484	-0.4088	0.1968	-0.1247	-0.1545	0.0000	-0.0003	-0.0002	-0.0000	0.0000	0.0000	0.0000	-0.0033	-0.0020	-0.0002	0.0001	0.0000
3016.9460	-0.0000	-1.5708	0.0000	-1.5708	0.0000	-0.0000	0.0000	0.0000	-0.0000	0.0000	0.0000	0.0000	-0.6499	0.7390	-0.4094	0.1698	-0.0905	-0.1619	0.0000	-0.0000	0.0000	-0.0000	-0.0000	0.0000	0.0000	-0.0003	0.0001	-0.0000	-0.0000	0.0000
3016.9560	-0.0000	-1.5708	0.0000	-1.5708	-0.0000	0.0000	0.0000	0.0000	-0.0000	0.0000	0.0000	0.0000	-0.6151	0.7285	-0.3206	0.1640	-0.0984	-0.1591	-0.0000	-0.0001	0.0001	0.0000	-0.0000	0.0000	-0.0000	-0.0007	0.0006	0.0000	-0.0000	0.0000
3016.9660	-0.0000	-1.5708	-0.0000	-1.5708	-0.0000	0.0000	0.0000	0.0000	-0.0000	0.0000	0.0000	0.0000	-0.5422	0.7214	-0.4191	0.1636	-0.0796	-0.1650	-0.0000	-0.0005	-0.0002	-0.0000	0.0000	0.0000	-0.0000	-0.0057	-0.0024	-0.0002	0.0001	0.0000
3016.9760	-0.0000	-1.5708	0.0000	-1.5708	-0.0000	0.0000	0.0001	0.0000	-0.0000	0.0000	0.0000	0.0000	-0.5638	0.6333	-0.4069	0.1498	-0.0705	-0.1716	0.0000	-0.0005	-0.0002	-0.0000	0.0000	0.0000	0.0000	-0.0057	-0.0024	-0.0002	0.0000	0.0000
3016.9860	0.0000	-1.5708	0.0000	-1.5708	0.0000	-0.0000	0.0000	0.0000	-0.0000	0.0000	0.0000	0.0000	-0.6638	0.6103	-0.3871	0.1869	-0.0812	-0.2015	-0.0000	-0.0001	-0.0000	-0.0000	-0.0000	0.0000	-0.0000	-0.0017	-0.0004	-0.0000	-0.0000	0.0000
3016.9980	0.0000	-1.5708	-0.0000	-1.5708	-0.0000	-0.0000	0.0000	0.0000	-0.0000	0.0000	0.0000	0.0000	-0.6440	0.6085	-0.3692	0.1611	-0.0963	-0.1690	0.0000	-0.0004	-0.0002	-0.0000	0.0000	0.0000	0.0000	-0.0043	-0.0020	-0.0002	0.0001	0.0000
3017.0080	-0.0000	-1.5708	0.0000	-1.5708	-0.0000	0.0000	0.0000	0.0000	-0.0000	0.0000	0.0000	0.0000	-0.5308	0.6164	-0.3483	0.1530	-0.0857	-0.1665	0.0000	-0.0002	-0.0001	-0.0000	0.0000	0.0000	0.0000	-0.0027	-0.0014	-0.0001	0.0000	0.0000
3017.0200	0.0000	-1.5708	-0.0000	-1.5708	-0.0000	0.0000	0.0000	0.0000	-0.0000	0.0000	0.0000	0.0000	-0.6005	0.5932	-0.3871	0.1427	-0.1053	-0.1521	0.0000	-0.0001	-0.0000	-0.0000	0.0000	0.0000	0.0000	-0.0008	-0.0004	-0.0001	0.0000	0.0000
3017.0300	0.0000	-1.5708	0.0000	-1.5708	0.0000	-0.0000	0.0000	0.0000	-0.0000	0.0000	0.0000	0.0000	-0.6025	0.6891	-0.3632	0.1351	-0.0621	-0.1387	-0.0000	-0.0006	-0.0003	-0.0000	0.0000	0.0000	-0.0000	-0.0073	-0.0030	-0.0003	0.0001	0.0000
3017.0420	0.0000	-1.5708	0.0000	-1.5708	0.0000	0.0000	0.0000	0.0000	-0.0000	0.0000	0.0000	0.0000	-0.6169	0.5956	-0.4000	0.1429	-0.1085	-0.1387	-0.0000	-0.0005	-0.0003	-0.0000	0.0000	0.0000	-0.0000	-0.0057	-0.0034	-0.0002	0.0001	0.0000
3017.0520	0.0000	-1.5708	0.0000	-1.5708	-0.0000	0.0000	0.0000	0.0000	-0.0000	0.0000	0.0000	0.0000	-0.6415	0.6705	-0.4116	0.1565	-0.0716	-0.1255	-0.0000	-0.0004	-0.0002	-0.0000	0.0000	0.0000	-0.0000	-0.0053	-0.0020	-0.0002	0.0001	0.0000
3017.0640	0.0000	-1.5707	0.0000	-1.5708	-0.0000	0.0000	0.0000	0.0000	-0.0000	0.0000	0.0000	0.0000	-0.5905	0.7028	-0.3692	0.1601	-0.0843	-0.1407	-0.0000	0.0000	-0.0000	-0.0000	0.0000	0.0000	-0.0000	0.0002	-0.0004	-0.0001	0.0000	0.0000
3017.0740	-0.0000	-1.5708	0.0000	-1.5708	0.0000	-0.0000	0.0000	0.0000	-0.0000	0.0000	0.0000	0.0000	-0.5537	0.6162	-0.4017	0.1138	-0.1102	-0.1332	-0.0000	-0.0002	-0.0001	-0.0000	0.0000	0.0000	-0.0000	-0.0023	-0.0009	-0.0001	0.0000	0.0000
3017.0860	0.0000	-1.5708	0.0000	-1.5708	0.0000	0.0000	0.0000	0.0000	-0.0000	0.0000	0.0001	0.0001	-0.5920	0.6070	-0.4131	0.1312	-0.0995	-0.1524	0.0000	-0.0002	-0.0001	-0.0000	0.0000	0.0000	0.0000	-0.0022	-0.0009	-0.0000	0.0000	0.0000
3017.0960	0.0000	-1.5708	-0.0000	-1.5708	-0.0000	0.0000	0.0000	0.0000	-0.0000	0.0000	0.0001	0.0001	-0.8394	0.5415	-0.4155	0.1694	-0.0805	-0.1351	-0.0000	-0.0002	-0.0001	-0.0000	0.0000	0.0000	-0.0000	-0.0022	-0.0009	-0.0001	0.0000	0.0000
3017.1060	-0.0000	-1.5708	0.0000	-1.5708	-0.0000	-0.0000	-0.0000	0.0000	-0.0000	0.0000	0.0001	0.0000	-0.6156	0.6101	-0.3652	0.1455	-0.0537	-0.1578	0.0000	-0.0002	-0.0001	-0.0000	0.0000	0.0000	0.0000	-0.0027	-0.0014	-0.0001	0.0000	0.0000
3017.1160	-0.0000	-1.5708	0.0000	-1.5708	0.0000	0.0000	-0.0000	0.0000	-0.0000	0.0000	0.0001	0.0000	-0.5623	0.5363	-0.3658	0.1501	-0.0691	-0.1600	0.0000	-0.0004	-0.0002	-0.0000	0.0000	0.0000	0.0000	-0.0042	-0.0019	-0.0002	0.0000	0.0000
3017.1260	-0.0000	-1.5708	-0.0000	-1.5708	0.0000	0.0000	-0.0000	0.0000	-0.0000	-0.0000	0.0001	0.0000	-0.7143	0.5158	-0.4057	0.1404	-0.0569	-0.1674	0.0000	-0.0001	-0.0001	-0.0000	0.0000	0.0000	0.0000	-0.0009	-0.0006	-0.0002	0.0000	0.0000
3017.1380	-0.0000	-1.5708	-0.0000	-1.5708	-0.0000	0.0000	0.0000	0.0000	-0.0000	-0.0000	0.0001	0.0000	-0.5404	0.5759	-0.4325	0.1433	-0.0708	-0.1362	-0.0000	-0.0002	-0.0000	-0.0000	0.0000	0.0000	-0.0000	-0.0027	-0.0004	-0.0000	0.0000	0.0000
3017.1480	0.0000	-1.5708	0.0000	-1.5708	0.0000	0.0000	0.0000	0.0000	-0.0000	-0.0000	0.0000	0.0000	-0.5458	0.5601	-0.3840	0.1531	-0.0797	-0.1386	-0.0000	0.0002	0.0001	0.0000	0.0000	0.0000	-0.0001	0.0023	0.0006	0.0000	0.0000	0.0000
3017.1580	0.0000	-1.5708	0.0000	-1.5708	0.0000	-0.0000	0.0000	0.0000	-0.0000	-0.0000	0.0001	0.0000	-0.5153	0.5773	-0.3600	0.1244	-0.0593	-0.1433	-0.0000	-0.0002	-0.0001	0.0000	0.0000	0.0000	-0.0001	-0.0025	-0.0013	-0.0000	0.0000	0.0000
3017.1680	-0.0000	-1.5708	0.0000	-1.5708	-0.0000	0.0000	0.0000	0.0000	-0.0000	0.0000	0.0001	0.0000	-0.4957	0.6316	-0.4191	0.1608	-0.0727	-0.1580	-0.0000	-0.0003	-0.0001	-0.0000	0.0001	0.0000	-0.0001	-0.0035	-0.0013	-0.0001	0.0001	0.0000
3017.1800	-0.0000	-1.5708	0.0000	-1.5708	0.0000	0.0000	0.0000	0.0000	-0.0000	0.0000	0.0001	0.0000	-0.5208	0.5468	-0.3480	0.1476	-0.0777	-0.1640	-0.0001	-0.0003	-0.0001	0.0000	0.0001	0.0000	-0.0001	-0.0045	-0.0012	0.0000	0.0000	0.0000
3017.1900	-0.0000	-1.5708	0.0000	-1.5708	-0.0000	0.0000	0.0001	0.0000	-0.0000	0.0000	0.0001	0.0000	-0.5915	0.4446	-0.4163	0.1424	-0.0691	-0.1593	-0.0001	-0.0003	-0.0002	0.0000	0.0001	0.0000	-0.0001	-0.0040	-0.0017	-0.0000	0.0001	0.0000
3017.2000	-0.0000	-1.5708	-0.0000	-1.5708	-0.0000	0.0000	0.0000	0.0000	-0.0000	0.0000	0.0000	0.0000	-0.5578	0.4802	-0.3707	0.1372	-0.0492	-0.1540	-0.0001	0.0001	0.0001	0.0000	0.0001	0.0000	-0.0001	0.0009	0.0012	0.0001	0.0000	0.0000
3017.2120	0.0000	-1.5708	0.0000	-1.5708	-0.0000	-0.0000	0.0001	0.0000	-0.0000	0.0000	0.0001	0.0000	-0.5080	0.5299	-0.4075	0.1120	-0.0445	-0.1621	-0.0001	-0.0002	-0.0001	0.0000	0.0002	0.0000	-0.0001	-0.0031	-0.0009	-0.0001	0.0001	0.0000
3017.2220	0.0000	-1.5708	0.0000	-1.5708	0.0000	0.0000	0.0000	0.0000	-0.0000	0.0000	0.0001	0.0000	-0.5106	0.4850	-0.3957	0.1513	-0.0585	-0.1425	-0.0001	0.0003	0.0001	0.0000	0.0002	0.0000	-0.0001	0.0028	0.0012	0.0001	0.0000	0.0000
3017.2340	0.0000	-1.5708	0.0000	-1.5708	0.0000	0.0000	0.0000	0.0000	-0.0000	0.0000	0.0000	0.0000	-0.5928	0.4579	-0.3787	0.1390	-0.0396	-0.1548	-0.0001	0.0000	-0.0000	0.0000	0.0002	0.0000	-0.0001	-0.0006	-0.0004	-0.0001	0.0001	0.0000
3017.2440	-0.0000	-1.5708	-0.0000	-1.5708	-0.0000	0.0000	0.0001	0.0000	-0.0000	0.0000	0.0000	0.0000	-0.3777	0.5462	-0.9542	0.0869	-0.1677	-0.1914	0.3412	0.0555	-0.5723	-0.0678	-0.1395	-0.0422	2.0218	-0.9845	-3.0565	-0.3190	-0.4296	-0.1463
3017.2560	0.0000	-1.5707	-0.0001	-1.5708	-0.0001	-0.0000	0.0041	0.0022	-0.0207	-0.0052	-0.0165	-0.0035	0.4938	1.1115	-0.8631	-0.0202	-0.3207	-0.2489	0.8118	0.4310	-0.9903	-0.1719	-0.3420	-0.1205	2.0218	-0.9840	-3.0540	-0.3187	-0.4297	-0.1463
3017.2660	0.0001	-1.5707	-0.0004	-1.5709	-0.0003	-0.0001	0.0059	0.0061	-0.0270	-0.0111	-0.0215	-0.0088	1.0532	1.2595	-0.8963	-0.0405	-0.2939	-0.2561	1.2040	0.7439	-0.9999	-0.2586	-0.3441	-0.1857	2.0218	-0.9837	-3.0478	-0.3182	-0.4299	-0.1463
3017.2760	0.0002	-1.5706	-0.0007	-1.5710	-0.0005	-0.0002	0.0119	0.0115	-0.0340	-0.0140	-0.0265	-0.0126	1.0595	1.0919	-0.9993	-0.1197	-0.3307	-0.2785	1.5848	1.0568	-1.0094	-0.3070	-0.3462	-0.2508	2.0218	-0.9831	-3.0400	-0.3175	-0.4301	-0.1463
3017.2860	0.0003	-1.5705	-0.0010	-1.5712	-0.0008	-0.0004	0.0130	0.0153	-0.0411	-0.0149	-0.0327	-0.0158	1.1795	1.0874	-1.0974	-0.1018	-0.3756	-0.2629	1.5905	1.2824	-1.0184	-0.3081	-0.3483	-0.2874	2.0218	-0.9815	-3.0285	-0.3164	-0.4305	-0.1463
3017.2980	0.0005	-1.5703	-0.0016	-1.5713	-0.0013	-0.0005	0.0156	0.0160	-0.0537	-0.0167	-0.0411	-0.0150	1.3431	1.1132	-0.8634	-0.1654	-0.4108	-0.2589	1.4272	1.3697	-0.7159	-0.2795	-0.3104	-0.2746	0.0000	0.0076	0.0468	0.0042	-0.0014	0.0000
3017.3080	0.0006	-1.5701	-0.0022	-1.5714	-0.0016	-0.0006	0.0144	0.0165	-0.0503	-0.0171	-0.0397	-0.0132	1.2049	0.8427	-0.6336	-0.1333	-0.4221	-0.2410	1.4272	1.3703	-0.7141	-0.2794	-0.3105	-0.2746	0.0000	0.0141	0.0642	0.0055	-0.0019	0.0000
3017.3180	0.0008	-1.5700	-0.0027	-1.5716	-0.0021	-0.0008	0.0156	0.0139	-0.0497	-0.0151	-0.0407	-0.0116	1.3738	1.0972	-0.7172	-0.2147	-0.4186	-0.2555	1.4272	1.3705	-0.7127	-0.2793	-0.3105	-0.2746	0.0000	0.0173	0.0782	0.0067	-0.0023	0.0000
3017.3280	0.0009	-1.5699	-0.0032	-1.5718	-0.0025	-0.0009	0.0170	0.0134	-0.0503	-0.0164	-0.0413	-0.0114	1.3676	1.0909	-0.6008	-0.1982	-0.4382	-0.2747	1.4272	1.3704	-0.7113	-0.2791	-0.3106	-0.2746	0.0000	0.0162	0.0917	0.0080	-0.0028	0.0000
3017.3380	0.0011	-1.5697	-0.0037	-1.5719	-0.0029	-0.0010	0.0161	0.0128	-0.0509	-0.0179	-0.0434	-0.0112	1.4301	1.1052	-0.5483	-0.2339	-0.4169	-0.2618	1.4272	1.3715	-0.7094	-0.2790	-0.3106	-0.2746	0.0000	0.0288	0.1112	0.0096	-0.0033	0.0000
3017.3500	0.0013	-1.5696	-0.0043	-1.5721	-0.0034	-0.0012	0.0210	0.0123	-0.0646	-0.0258	-0.0563	-0.0154	1.7113	1.2815	-0.7900	-0.2565	-0.4463	-0.2841	1.7591	1.1964	-1.1989	-0.3330	-0.3832	-0.3001	3.8396	-2.1486	-4.5528	-0.5471	-0.7446	-0.2565
3017.3600	0.0015	-1.5694	-0.0050	-1.5724	-0.0041	-0.0013	0.0267	0.0161	-0.0730	-0.0306	-0.0702	-0.0193	1.6184	1.2432	-1.1089	-0.2705	-0.4559	-0.2958	1.7700	1.2032	-1.2118	-0.3351	-0.3868	-0.3016	3.8396	-2.1448	-4.5332	-0.5454	-0.7453	-0.2565
3017.3700	0.0018	-1.5692	-0.0058	-1.5727	-0.0049	-0.0015	0.0306	0.0201	-0.0843	-0.0333	-0.0854	-0.0246	1.7584	1.2166	-1.1960	-0.3647	-0.3906	-0.3386	1.7809	1.2105	-1.2243	-0.3371	-0.3904	-0.3031	3.8396	-2.1353	-4.5097	-0.5433	-0.7460	-0.2565
3017.3820	0.0023	-1.5690	-0.0069	-1.5731	-0.0060	-0.0019	0.0382	0.0238	-0.0996	-0.0415	-0.0988	-0.0304	1.5554	1.2199	-1.2125	-0.3911	-0.3918	-0.3467	1.7939	1.2194	-1.2384	-0.3395	-0.3948	-0.3050	3.8396	-2.1212	-4.4730	-0.5402	-0.7471	-0.2565
3017.3920	0.0027	-1.5687	-0.0080	-1.5736	-0.0071	-0.0022	0.0429	0.0279	-0.1140	-0.0498	-0.1069	-0.0346	1.6196	1.2201	-1.2651	-0.3928	-0.3735	-0.3528	1.8048	1.2274	-1.2497	-0.3414	-0.3984	-0.3065	3.8397	-2.1035	-4.4376	-0.5370	-0.7483	-0.2565
3017.4040	0.0032	-1.5684	-0.0095	-1.5743	-0.0084	-0.0027	0.0483	0.0321	-0.1297	-0.0548	-0.1203	-0.0388	1.7541	1.2225	-0.9671	-0.3729	-0.4516	-0.3679	1.8178	1.2365	-1.2627	-0.3436	-0.4029	-0.3083	3.8397	-2.0873	-4.3909	-0.5324	-0.7498	-0.2565
3017.4140	0.0038	-1.5680	-0.0108	-1.5748	-0.0097	-0.0030	0.0529	0.0360	-0.1430	-0.0630	-0.1342	-0.0456	1.8220	1.0034	-1.0642	-0.3514	-0.4848	-0.3390	1.8287	1.2443	-1.2732	-0.3455	-0.4065	-0.3099	3.8397	-2.0712	-4.3472	-0.5285	-0.7512	-0.2565
3017.4260	0.0044	-1.5675	-0.0126	-1.5757	-0.0115	-0.0037	0.0597	0.0409	-0.1557	-0.0711	-0.1503	-0.0499	1.6518	0.8767	-0.6891	-0.2873	-0.4247	-0.3127	1.5177	1.4341	-0.8042	-0.2950	-0.3410	-0.2874	0.0001	0.1333	0.3962	0.0357	-0.0125	0.0000
3017.4360	0.0050	-1.5671	-0.0142	-1.5763	-0.0130	-0.0041	0.0602	0.0415	-0.1526	-0.0666	-0.1486	-0.0464	1.4790	0.7022	-0.7664	-0.3536	-0.4446	-0.3312	1.5177	1.4351	-0.7995	-0.2946	-0.3412	-0.2874	0.0001	0.1454	0.4428	0.0400	-0.0140	0.0000
3017.4480	0.0058	-1.5666	-0.0160	-1.5771	-0.0148	-0.0048	0.0638	0.0363	-0.1654	-0.0742	-0.1646	-0.0533	1.9669	1.0242	-0.9572	-0.3108	-0.4056	-0.3267	1.9511	1.2148	-1.2509	-0.3569	-0.4210	-0.3148	5.0436	-2.5472	-3.8910	-0.6059	-0.8376	-0.2799
3017.4580	0.0065	-1.5662	-0.0177	-1.5779	-0.0165	-0.0053	0.0714	0.0400	-0.1781	-0.0789	-0.1766	-0.0569	1.7976	1.0848	-1.1029	-0.3925	-0.3813	-0.3020	1.9657	1.2223	-1.2583	-0.3592	-0.4251	-0.3165	5.0437	-2.5219	-3.8354	-0.6008	-0.8394	-0.2799
3017.4680	0.0072	-1.5658	-0.0196	-1.5787	-0.0183	-0.0059	0.0779	0.0442	-0.1859	-0.0863	-0.1849	-0.0637	2.0151	0.8939	-1.2602	-0.3805	-0.4766	-0.2715	1.9803	1.2297	-1.2653	-0.3615	-0.4292	-0.3182	5.0438	-2.4979	-3.7751	-0.5952	-0.8413	-0.2799
3017.4780	0.0080	-1.5653	-0.0215	-1.5796	-0.0203	-0.0065	0.0882	0.0465	-0.1979	-0.0913	-0.2062	-0.0638	1.9897	0.8903	-1.2546	-0.4230	-0.4404	-0.3028	1.9949	1.2369	-1.2722	-0.3637	-0.4333	-0.3199	5.0439	-2.4757	-3.7148	-0.5896	-0.8434	-0.2799
3017.4880	0.0089	-1.5648	-0.0235	-1.5805	-0.0225	-0.0072	0.0942	0.0501	-0.2093	-0.1000	-0.2206	-0.0657	1.8058	0.8045	-1.2404	-0.4233	-0.3613	-0.3365	2.0096	1.2447	-1.2785	-0.3660	-0.4374	-0.3215	5.0441	-2.4472	-3.6482	-0.5834	-0.8456	-0.2799
3017.4980	0.0099	-1.5643	-0.0257	-1.5816	-0.0247	-0.0079	0.0979	0.0520	-0.2193	-0.1105	-0.2292	-0.0710	2.0971	0.8410	-1.2382	-0.3603	-0.4316	-0.3573	2.0242	1.2523	-1.2842	-0.3681	-0.4416	-0.3232	5.0443	-2.4202	-3.5763	-0.5767	-0.8480	-0.2799
3017.5100	0.0112	-1.5637	-0.0285	-1.5829	-0.0276	-0.0088	0.1091	0.0538	-0.2368	-0.1175	-0.2469	-0.0802	1.9415	1.0350	-1.1356	-0.3965	-0.4296	-0.3054	2.0417	1.2625	-1.2905	-0.3706	-0.4466	-0.3252	5.0446	-2.3758	-3.4834	-0.5678	-0.8511	-0.2799
3017.5200	0.0123	-1.5631	-0.0309	-1.5841	-0.0302	-0.0097	0.1143	0.0563	-0.2466	-0.1225	-0.2624	-0.0846	1.9216	1.1691	-1.0773	-0.3762	-0.4110	-0.3224	2.0563	1.2714	-1.2950	-0.3726	-0.4507	-0.3269	5.0449	-2.3341	-3.3990	-0.5598	-0.8539	-0.2799
3017.5300	0.0135	-1.5626	-0.0335	-1.5854	-0.0329	-0.0105	0.1200	0.0598	-0.2560	-0.1295	-0.2750	-0.0905	2.3751	1.0976	-1.1445	-0.3886	-0.3721	-0.3061	2.0710	1.2795	-1.2996	-0.3747	-0.4549	-0.3286	5.0452	-2.3006	-3.3161	-0.5518	-0.8568	-0.2799
3017.5400	0.0148	-1.5619	-0.0362	-1.5867	-0.0357	-0.0115	0.1301	0.0629	-0.2670	-0.1377	-0.2871	-0.0949	1.7128	1.2324	-0.7774	-0.3247	-0.4447	-0.2214	1.7544	1.4777	-0.9107	-0.3269	-0.3949	-0.3079	1.1237	0.0255	0.6032	-0.0152	-0.1793	-0.0445
3017.5520	0.0164	-1.5612	-0.0394	-1.5884	-0.0393	-0.0126	0.1373	0.0662	-0.2716	-0.1424	-0.3013	-0.0942	2.2773	1.0047	-0.9231	-0.4233	-0.4388	-0.3050	2.1502	1.3417	-1.1380	-0.3753	-0.4518	-0.3261	5.6214	-1.6528	-1.5434	-0.4989	-0.7490	-0.2230
3017.5620	0.0178	-1.5605	-0.0421	-1.5899	-0.0424	-0.0135	0.1471	0.0689	-0.2788	-0.1532	-0.3125	-0.0983	2.2612	0.7868	-0.9233	-0.3385	-0.4524	-0.3499	2.1671	1.3482	-1.1365	-0.3774	-0.4555	-0.3275	5.6219	-1.6170	-1.4534	-0.4900	-0.7521	-0.2230
3017.5720	0.0193	-1.5598	-0.0450	-1.5915	-0.0455	-0.0146	0.1534	0.0676	-0.2836	-0.1611	-0.3275	-0.1018	2.3184	1.0301	-0.9970	-0.3384	-0.4678	-0.3415	2.1839	1.3551	-1.1346	-0.3795	-0.4591	-0.3288	5.6225	-1.5758	-1.3590	-0.4806	-0.7555	-0.2230
3017.5840	0.0212	-1.5590	-0.0483	-1.5934	-0.0495	-0.0159	0.1663	0.0672	-0.2938	-0.1666	-0.3430	-0.1093	2.1844	1.3955	-0.8395	-0.3651	-0.4516	-0.3049	2.2042	1.3631	-1.1323	-0.3820	-0.4635	-0.3304	5.6232	-1.5306	-1.2470	-0.4693	-0.7596	-0.2230
3017.5940	0.0229	-1.5583	-0.0513	-1.5951	-0.0530	-0.0170	0.1729	0.0721	-0.2975	-0.1728	-0.3609	-0.1133	2.0509	1.1485	-0.9737	-0.3665	-0.3927	-0.2728	2.2211	1.3699	-1.1300	-0.3840	-0.4672	-0.3317	5.6239	-1.4901	-1.1495	-0.4594	-0.7632	-0.2230
3017.6060	0.0251	-1.5574	-0.0549	-1.5973	-0.0574	-0.0183	0.1815	0.0754	-0.3068	-0.1821	-0.3695	-0.1139	2.4051	1.0558	-0.9563	-0.3635	-0.4141	-0.3316	2.2413	1.3780	-1.1271	-0.3864	-0.4716	-0.3333	5.6248	-1.4441	-1.0301	-0.4474	-0.7675	-0.2230
3017.6180	0.0274	-1.5565	-0.0587	-1.5996	-0.0620	-0.0198	0.1928	0.0747	-0.3157	-0.1919	-0.3844	-0.1215	2.3430	1.3389	-0.9333	-0.3856	-0.3754	-0.3005	2.2616	1.3866	-1.1237	-0.3887	-0.4760	-0.3349	5.6258	-1.3910	-0.9068	-0.4346	-0.7722	-0.2230
3017.6280	0.0294	-1.5557	-0.0619	-1.6016	-0.0659	-0.0210	0.1995	0.0765	-0.3212	-0.2000	-0.3892	-0.1257	2.2366	1.3457	-0.9525	-0.3557	-0.5549	-0.2937	2.2785	1.3938	-1.1205	-0.3906	-0.4798	-0.3363	5.6267	-1.3468	-0.8001	-0.4237	-0.7761	-0.2230
3017.6400	0.0318	-1.5547	-0.0659	-1.6040	-0.0708	-0.0225	0.2063	0.0832	-0.3298	-0.2057	-0.4088	-0.1270	2.5449	0.7809	-1.0150	-0.4047	-0.4166	-0.3031	2.3302	1.4226	-1.0815	-0.3938	-0.4832	-0.3368	6.0012	-1.0516	-0.3290	-0.4201	-0.7697	-0.2111
3017.6500	0.0340	-1.5539	-0.0692	-1.6062	-0.0748	-0.0238	0.2184	0.0831	-0.3311	-0.2181	-0.4193	-0.1280	2.7163	0.8372	-0.8683	-0.3800	-0.4876	-0.3479	2.4786	1.5106	-0.9336	-0.4001	-0.4823	-0.3333	7.4985	-0.0314	1.1482	-0.4485	-0.7284	-0.1636
3017.6600	0.0363	-1.5531	-0.0725	-1.6085	-0.0791	-0.0252	0.2305	0.0806	-0.3336	-0.2277	-0.4365	-0.1314	2.5429	1.2934	-0.7846	-0.3602	-0.4134	-0.3203	2.5021	1.5170	-0.9247	-0.4026	-0.4858	-0.3343	7.4999	0.0117	1.2587	-0.4367	-0.7327	-0.1636
3017.6720	0.0392	-1.5521	-0.0765	-1.6112	-0.0844	-0.0268	0.2427	0.0836	-0.3353	-0.2397	-0.4506	-0.1405	2.5600	1.1255	-0.9406	-0.4089	-0.3983	-0.2570	2.5303	1.5247	-0.9139	-0.4057	-0.4899	-0.3355	7.5016	0.0630	1.3912	-0.4225	-0.7379	-0.1636
3017.6820	0.0417	-1.5513	-0.0799	-1.6136	-0.0889	-0.0282	0.2557	0.0857	-0.3390	-0.2498	-0.4573	-0.1380	2.8969	1.1139	-0.7575	-0.4110	-0.4169	-0.3046	2.5538	1.5314	-0.9047	-0.4082	-0.4933	-0.3365	7.5031	0.1084	1.5039	-0.4103	-0.7424	-0.1636
3017.6940	0.0449	-1.5502	-0.0840	-1.6167	-0.0945	-0.0299	0.2686	0.0863	-0.3408	-0.2646	-0.4725	-0.1442	2.9230	1.1632	-0.8214	-0.4030	-0.4079	-0.3154	2.5820	1.5393	-0.8934	-0.4111	-0.4975	-0.3376	7.5051	0.1619	1.6413	-0.3952	-0.7479	-0.1636
3017.7040	0.0476	-1.5493	-0.0875	-1.6193	-0.0993	-0.0313	0.2828	0.0886	-0.3421	-0.2732	-0.4833	-0.1465	2.9086	1.2518	-0.7479	-0.3785	-0.4672	-0.3325	2.6055	1.5463	-0.8837	-0.4136	-0.5009	-0.3386	7.5068	0.2119	1.7586	-0.3820	-0.7527	-0.1636
3017.7140	0.0505	-1.5484	-0.0910	-1.6222	-0.1042	-0.0327	0.2950	0.0915	-0.3474	-0.2833	-0.4898	-0.1497	2.8956	0.9847	-0.6474	-0.3866	-0.4895	-0.2949	2.6290	1.5528	-0.8743	-0.4160	-0.5044	-0.3396	7.5086	0.2556	1.8734	-0.3688	-0.7575	-0.1636
3017.7260	0.0542	-1.5473	-0.0952	-1.6257	-0.1101	-0.0346	0.3113	0.0907	-0.3501	-0.2938	-0.5103	-0.1545	2.7352	1.1343	-0.5725	-0.4014	-0.3875	-0.2850	2.6572	1.5605	-0.8629	-0.4188	-0.5077	-0.3408	7.5109	0.3073	2.0124	-0.3525	-0.7634	-0.1636
3017.7360	0.0573	-1.5464	-0.0986	-1.6287	-0.1152	-0.0361	0.3190	0.0889	-0.3507	-0.2992	-0.5210	-0.1560	3.3107	1.4953	-0.5691	-0.3719	-0.4435	-0.3464	2.6807	1.5672	-0.8532	-0.4212	-0.5098	-0.3418	7.5128	0.3533	2.1301	-0.3385	-0.7685	-0.1636
3017.7480	0.0612	-1.5454	-0.1028	-1.6324	-0.1215	-0.0380	0.3360	0.0946	-0.3439	-0.3085	-0.5227	-0.1563	2.8534	1.5723	-0.5003	-0.3658	-0.4255	-0.2714	2.7091	1.8449	-0.5121	-0.4039	-0.4769	-0.3256	7.5028	3.6445	5.4420	-0.1092	-0.4034	0.0131
3017.7580	0.0647	-1.5444	-0.1063	-1.6355	-0.1268	-0.0395	0.3436	0.0966	-0.3401	-0.3140	-0.5287	-0.1551	3.1960	1.3487	-0.4094	-0.3210	-0.4269	-0.2941	2.7339	1.8497	-0.4945	-0.4058	-0.4780	-0.3255	7.5044	3.6745	5.5533	-0.0952	-0.4085	0.0131
3017.7700	0.0689	-1.5433	-0.1103	-1.6394	-0.1333	-0.0414	0.3616	0.0951	-0.3359	-0.3280	-0.5316	-0.1568	2.8470	1.7640	-0.2636	-0.3592	-0.4387	-0.2968	2.7637	1.8561	-0.4732	-0.4082	-0.4793	-0.3254	7.5064	3.7189	5.6885	-0.0784	-0.4146	0.0131
3017.7800	0.0725	-1.5423	-0.1136	-1.6427	-0.1385	-0.0430	0.3737	0.0993	-0.3287	-0.3379	-0.5340	-0.1576	2.9625	1.3688	-0.3238	-0.3887	-0.5093	-0.2119	2.7886	1.8607	-0.4560	-0.4101	-0.4804	-0.3254	7.5079	3.7471	5.7961	-0.0645	-0.4196	0.0131
3017.7920	0.0772	-1.5411	-0.1175	-1.6467	-0.1450	-0.0448	0.3871	0.0980	-0.3238	-0.3494	-0.5390	-0.1531	2.7762	1.6363	-0.1372	-0.4010	-0.5090	-0.3146	2.8183	1.8662	-0.4353	-0.4125	-0.4817	-0.3253	7.5096	3.7799	5.9256	-0.0475	-0.4257	0.0131
3017.8020	0.0811	-1.5401	-0.1207	-1.6502	-0.1505	-0.0464	0.3982	0.0972	-0.3166	-0.3599	-0.5479	-0.1524	3.2795	1.9334	-0.2900	-0.3862	-0.4715	-0.3226	2.8432	1.8704	-0.4187	-0.4144	-0.4828	-0.3252	7.5110	3.8040	6.0279	-0.0334	-0.4307	0.0131
3017.8140	0.0860	-1.5389	-0.1245	-1.6546	-0.1571	-0.0482	0.4135	0.1026	-0.3096	-0.3718	-0.5558	-0.1535	3.0838	1.5666	-0.3333	-0.3627	-0.3929	-0.2804	2.8729	1.8748	-0.3991	-0.4167	-0.4841	-0.3251	7.5125	3.8236	6.1464	-0.0167	-0.4368	0.0131
3017.8240	0.0903	-1.5379	-0.1276	-1.6584	-0.1627	-0.0497	0.4224	0.1025	-0.3044	-0.3783	-0.5610	-0.1522	3.5325	1.5475	-0.2600	-0.3268	-0.4109	-0.3174	2.8977	1.8782	-0.3830	-0.4187	-0.4852	-0.3250	7.5137	3.8375	6.2435	-0.0024	-0.4419	0.0132
3017.8340	0.0946	-1.5369	-0.1306	-1.6623	-0.1683	-0.0513	0.4338	0.1041	-0.2981	-0.3853	-0.5578	-0.1519	3.2036	1.6652	-0.2047	-0.3486	-0.4670	-0.3438	2.9225	1.8816	-0.3668	-0.4205	-0.4863	-0.3249	7.5148	3.8516	6.3407	0.0123	-0.4471	0.0132
3017.8460	0.0999	-1.5356	-0.1342	-1.6669	-0.1751	-0.0532	0.4481	0.1089	-0.2892	-0.3874	-0.5596	-0.1535	3.4185	1.6725	0.1789	-0.3453	-0.4700	-0.2065	2.9949	2.3111	0.0412	-0.3990	-0.4480	-0.3039	8.0018	8.9510	10.2253	0.2833	-0.0343	0.2300
3017.8560	0.1045	-1.5345	-0.1370	-1.6709	-0.1807	-0.0546	0.4631	0.1070	-0.2775	-0.3977	-0.5592	-0.1436	3.3798	1.9844	0.2453	-0.3678	-0.4201	-0.3095	3.0231	2.3148	0.0650	-0.4005	-0.4480	-0.3025	8.0015	8.9488	10.3110	0.2973	-0.0392	0.2300
3017.8680	0.1102	-1.5333	-0.1402	-1.6757	-0.1874	-0.0563	0.4798	0.1081	-0.2603	-0.4067	-0.5589	-0.1423	3.4667	2.2451	0.2843	-0.3741	-0.3951	-0.3099	3.0569	2.3188	0.0930	-0.4025	-0.4479	-0.3008	8.0008	8.9423	10.4082	0.3137	-0.0448	0.2300
3017.8780	0.1151	-1.5322	-0.1427	-1.6798	-0.1929	-0.0577	0.4946	0.1101	-0.2474	-0.4202	-0.5540	-0.1422	3.9188	2.2592	0.3900	-0.3319	-0.4315	-0.2295	3.0851	2.3216	0.1158	-0.4040	-0.4479	-0.2994	7.9999	8.9292	10.4837	0.3276	-0.0495	0.2300
3017.8900	0.1211	-1.5308	-0.1455	-1.6849	-0.1994	-0.0593	0.5151	0.1137	-0.2313	-0.4282	-0.5480	-0.1321	3.9478	2.1561	0.2004	-0.3203	-0.4787	-0.2949	3.1008	2.3228	0.1416	-0.4060	-0.4479	-0.2978	7.9983	8.8893	10.5596	0.3436	-0.0549	0.2300
3017.9000	0.1264	-1.5297	-0.1478	-1.6893	-0.2049	-0.0607	0.5312	0.1188	-0.2202	-0.4360	-0.5496	-0.1299	3.1885	1.7112	0.2816	-0.3103	-0.4195	-0.2730	3.1127	2.3240	0.1630	-0.4076	-0.4478	-0.2964	7.9968	8.8579	10.6208	0.3571	-0.0593	0.2300
3017.9120	0.1329	-1.5282	-0.1503	-1.6946	-0.2115	-0.0622	0.5431	0.1182	-0.2027	-0.4400	-0.5436	-0.1283	3.3241	1.9085	0.1819	-0.2964	-0.4106	-0.2775	3.1270	2.3237	0.1874	-0.4096	-0.4478	-0.2948	7.9946	8.7992	10.6824	0.3728	-0.0645	0.2300
3017.9220	0.1384	-1.5270	-0.1523	-1.6990	-0.2169	-0.0635	0.5546	0.1176	-0.1912	-0.4443	-0.5394	-0.1251	3.5212	2.0695	0.2801	-0.3402	-0.4168	-0.2276	3.1389	2.3232	0.2072	-0.4113	-0.4477	-0.2934	7.9925	8.7470	10.7286	0.3854	-0.0687	0.2300
3017.9320	0.1440	-1.5259	-0.1541	-1.7035	-0.2223	-0.0647	0.5641	0.1204	-0.1843	-0.4497	-0.5319	-0.1222	2.7240	1.3803	-0.2645	-0.3864	-0.4782	-0.2911	2.4781	1.7038	-0.3745	-0.3929	-0.4607	-0.3141	0.0072	1.3070	4.9322	0.5983	-0.2116	0.0001
3017.9440	0.1508	-1.5244	-0.1563	-1.7088	-0.2288	-0.0661	0.5640	0.1182	-0.1807	-0.4521	-0.5319	-0.1211	4.0692	2.9919	0.7848	-0.4374	-0.3401	-0.2784	3.0246	2.7035	0.4821	-0.3774	-0.4105	-0.2755	6.4954	13.2446	13.2766	0.7725	0.3217	0.4032
3017.9540	0.1566	-1.5231	-0.1580	-1.7133	-0.2340	-0.0673	0.5826	0.1341	-0.1593	-0.4644	-0.5248	-0.1159	3.4656	1.4660	0.4359	-0.3332	-0.3602	-0.2341	3.0350	2.7036	0.5045	-0.3778	-0.4094	-0.2731	6.4919	13.1685	13.3075	0.7846	0.3180	0.4032
3017.9660	0.1637	-1.5216	-0.1598	-1.7190	-0.2401	-0.0686	0.5937	0.1260	-0.1428	-0.4652	-0.5164	-0.1069	3.4291	2.3180	0.7016	-0.3526	-0.3558	-0.1827	3.0476	2.7034	0.5308	-0.3784	-0.4081	-0.2702	6.4874	13.0728	13.3385	0.7989	0.3138	0.4032
3017.9760	0.1697	-1.5203	-0.1612	-1.7237	-0.2452	-0.0696	0.6054	0.1289	-0.1255	-0.4661	-0.5048	-0.0964	3.7050	2.5346	0.7110	-0.3190	-0.3642	-0.2888	3.0580	2.7023	0.5517	-0.3789	-0.4068	-0.2678	6.4836	12.9820	13.3548	0.8105	0.3104	0.4032
3017.9880	0.1771	-1.5188	-0.1626	-1.7294	-0.2511	-0.0707	0.6234	0.1329	-0.1046	-0.4637	-0.4936	-0.0908	4.1245	2.5794	0.7418	-0.3783	-0.3479	-0.2716	3.0705	2.7003	0.5759	-0.3795	-0.4037	-0.2649	6.4790	12.8641	13.3658	0.8237	0.3067	0.4032
3017.9980	0.1834	-1.5174	-0.1635	-1.7341	-0.2559	-0.0715	0.6383	0.1381	-0.0888	-0.4735	-0.4836	-0.0822	3.7850	2.3737	0.6863	-0.3173	-0.3299	-0.3131	3.0809	2.6973	0.5947	-0.3802	-0.4011	-0.2625	6.4751	12.7502	13.3610	0.8337	0.3039	0.4032
3018.0100	0.1912	-1.5157	-0.1645	-1.7398	-0.2616	-0.0725	0.6497	0.1407	-0.0689	-0.4817	-0.4625	-0.0792	3.5507	2.4928	0.7530	-0.3157	-0.4405	-0.2291	3.0934	2.6918	0.6163	-0.3810	-0.3980	-0.2596	6.4708	12.5916	13.3463	0.8450	0.3009	0.4032
3018.0200	0.1978	-1.5143	-0.1650	-1.7446	-0.2662	-0.0733	0.6600	0.1439	-0.0521	-0.4897	-0.4577	-0.0732	3.6148	2.7138	0.7490	-0.2826	-0.3487	-0.1686	3.1039	2.6867	0.6330	-0.3817	-0.3954	-0.2572	6.4674	12.4523	13.3217	0.8540	0.2985	0.4032
3018.0300	0.2045	-1.5128	-0.1654	-1.7495	-0.2707	-0.0740	0.6739	0.1488	-0.0354	-0.4950	-0.4481	-0.0614	3.5580	2.4318	0.7719	-0.2735	-0.3735	-0.2154	3.1143	2.6797	0.6490	-0.3825	-0.3928	-0.2548	6.4645	12.2914	13.2891	0.8626	0.2963	0.4032
3018.0420	0.2126	-1.5110	-0.1658	-1.7555	-0.2760	-0.0747	0.6790	0.1470	-0.0343	-0.4922	-0.4409	-0.0582	3.0460	1.9769	0.5900	-0.2344	-0.3971	-0.2543	2.9644	3.0078	0.7958	-0.3495	-0.3652	-0.2430	4.6111	16.1717	14.6394	1.2213	0.5744	0.5150
3018.0520	0.2194	-1.5094	-0.1659	-1.7605	-0.2803	-0.0752	0.6902	0.1581	-0.0093	-0.4874	-0.4252	-0.0469	4.1480	2.3091	0.8567	-0.2961	-0.2486	-0.2893	2.9730	3.0033	0.9527	-0.3489	-0.3611	-0.2399	4.6087	15.9961	14.5935	1.2289	0.5728	0.5150
3018.0640	0.2279	-1.5075	-0.1658	-1.7663	-0.2852	-0.0757	0.7055	0.1615	0.0183	-0.4874	-0.4007	-0.0420	3.7898	2.4997	1.6498	-0.3406	-0.4087	-0.2154	2.9834	2.9963	2.1163	-0.3483	-0.3562	-0.2362	4.6069	15.7662	14.5220	1.2367	0.5713	0.5150
3018.0740	0.2350	-1.5059	-0.1656	-1.7710	-0.2892	-0.0761	0.7131	0.1628	0.0338	-0.4916	-0.3847	-0.0324	3.4054	2.7871	1.6273	-0.3560	-0.3770	-0.2006	2.9921	2.9891	2.1308	-0.3478	-0.3521	-0.2332	4.6064	15.5586	14.4517	1.2424	0.5703	0.5150
3018.0840	0.2421	-1.5043	-0.1653	-1.7759	-0.2930	-0.0763	0.7229	0.1692	0.0451	-0.4949	-0.3716	-0.0233	4.0338	2.5770	1.9959	-0.3160	-0.3951	-0.2275	3.0010	2.9814	2.1448	-0.3474	-0.3479	-0.2301	4.6068	15.3455	14.3771	1.2479	0.5695	0.5150
3018.0960	0.2510	-1.5021	-0.1646	-1.7819	-0.2973	-0.0765	0.7356	0.1719	0.0646	-0.4951	-0.3613	-0.0129	3.6799	2.9692	2.1417	-0.3028	-0.2761	-0.2439	3.0117	2.9704	2.1602	-0.3469	-0.3429	-0.2264	4.6090	15.0672	14.2734	1.2538	0.5687	0.5150
3018.1060	0.2585	-1.5004	-0.1639	-1.7870	-0.3008	-0.0766	0.7408	0.1795	0.0864	-0.4899	-0.3459	-0.0024	3.4056	2.8780	1.8893	-0.2975	-0.3215	-0.1305	3.0208	2.9604	2.1721	-0.3465	-0.3388	-0.0590	4.6122	14.8267	14.1780	1.2587	0.5682	0.5150
3018.1180	0.2674	-1.4982	-0.1627	-1.7929	-0.3048	-0.0765	0.7501	0.1887	0.1038	-0.4842	-0.3222	0.0105	4.0326	2.4935	2.0077	-0.3238	-0.3058	0.0097	3.0319	2.9453	2.1842	-0.3463	-0.3337	0.2155	4.6186	14.4999	14.0410	1.2622	0.5682	0.5150
3018.1280	0.2749	-1.4962	-0.1616	-1.7978	-0.3080	-0.0764	0.7687	0.1885	0.1177	-0.4889	-0.3061	0.0215	4.2180	2.7673	2.2382	-0.3016	-0.3508	0.0508	3.0413	2.9324	2.1938	-0.3461	-0.3295	0.3214	4.6255	14.2241	13.9227	1.2648	0.5684	0.5150
3018.1380	0.2827	-1.4943	-0.1603	-1.8026	-0.3109	-0.0762	0.7840	0.1949	0.1362	-0.4924	-0.2951	0.0215	3.8100	2.7924	2.1173	-0.3079	-0.2471	0.1079	2.9961	2.7284	2.0626	-0.3527	-0.3361	0.3177	3.9825	11.6620	12.4250	1.1949	0.4530	0.4425
3018.1500	0.2921	-1.4919	-0.1584	-1.8085	-0.3143	-0.0759	0.7865	0.2077	0.1578	-0.4916	-0.2646	0.0278	3.5472	2.6503	1.8744	-0.2736	-0.3686	0.2061	2.9033	3.2677	2.3047	-0.3104	-0.3010	0.3353	2.7859	17.9326	14.6000	1.6328	0.7717	0.5927
3018.1600	0.3000	-1.4899	-0.1569	-1.8135	-0.3169	-0.0756	0.7925	0.2098	0.1705	-0.4912	-0.2534	0.0369	3.8025	2.7156	2.0627	-0.1729	-0.2838	0.2398	2.9114	3.2557	2.3096	-0.3087	-0.2957	0.3388	2.8002	17.6090	14.4488	1.6332	0.7728	0.5927
3018.1700	0.3080	-1.4877	-0.1550	-1.8184	-0.3193	-0.0751	0.8021	0.2159	0.1875	-0.4801	-0.2306	0.0496	3.6830	3.0790	2.1370	-0.1839	-0.3499	0.2581	2.9197	3.2421	2.3133	-0.3072	-0.2903	0.3424	2.8174	17.2649	14.2860	1.6327	0.7742	0.5927
3018.1800	0.3162	-1.4856	-0.1531	-1.8232	-0.3216	-0.0746	0.8061	0.2263	0.2019	-0.4724	-0.2128	0.0590	3.6001	2.7151	2.1052	-0.2973	-0.2711	0.2788	2.9282	3.2277	2.3161	-0.3058	-0.2849	0.3459	2.8373	16.9116	14.1137	1.6309	0.7759	0.5927
3018.1900	0.3243	-1.4833	-0.1510	-1.8278	-0.3236	-0.0740	0.8095	0.2284	0.2151	-0.4715	-0.1950	0.0683	4.0403	3.1629	2.1673	-0.2610	-0.3061	0.2927	2.9370	3.2120	2.3180	-0.3044	-0.2795	0.3494	2.8603	16.5429	13.9331	1.6286	0.7778	0.5927
3018.2000	0.3324	-1.4810	-0.1487	-1.8325	-0.3254	-0.0733	0.8193	0.2381	0.2312	-0.4694	-0.1773	0.0749	4.1318	3.0666	2.2579	-0.2568	-0.2805	0.3876	2.9461	3.1944	2.3185	-0.3032	-0.2741	0.3529	2.8871	16.1518	13.7395	1.6249	0.7801	0.5927
3018.2100	0.3406	-1.4786	-0.1464	-1.8371	-0.3271	-0.0724	0.8358	0.2461	0.2445	-0.4685	-0.1598	0.0910	4.4255	2.9378	2.4570	-0.2713	-0.2459	0.3420	2.9555	3.1754	2.3182	-0.3020	-0.2686	0.3565	2.9176	15.7427	13.5366	1.6207	0.7825	0.5927
3018.2220	0.3508	-1.4755	-0.1432	-1.8427	-0.3288	-0.0712	0.8510	0.2540	0.2702	-0.4657	-0.1307	0.1076	3.5984	3.0684	2.0789	-0.2304	-0.3030	0.2451	2.9673	3.1501	2.3158	-0.3007	-0.2620	0.3607	2.9599	15.2229	13.2744	1.6141	0.7859	0.5927
3018.2320	0.3593	-1.4729	-0.1405	-1.8474	-0.3301	-0.0702	0.8528	0.2648	0.2829	-0.4554	-0.1135	0.1134	3.3866	2.7674	2.2526	-0.2557	-0.3648	0.3427	2.9775	3.1268	2.3124	-0.2997	-0.2565	0.3642	3.0004	14.7632	13.0417	1.6078	0.7890	0.5927
3018.2420	0.3678	-1.4703	-0.1376	-1.8519	-0.3311	-0.0691	0.8532	0.2623	0.2852	-0.4523	-0.1098	0.1161	3.1656	1.8139	1.8930	-0.2376	-0.3252	0.3059	2.7968	3.1778	2.1810	-0.2782	-0.2581	0.3611	0.7946	15.2544	11.6408	1.8248	0.7370	0.5361
3018.2520	0.3764	-1.4675	-0.1345	-1.8564	-0.3321	-0.0678	0.8546	0.2788	0.3079	-0.4393	-0.0909	0.1237	4.0178	2.8770	1.9315	-0.2829	-0.2076	0.3918	2.8046	3.1556	2.1696	-0.2759	-0.2528	0.3642	0.8414	14.7699	11.3909	1.8167	0.7404	0.5361
3018.2620	0.3851	-1.4646	-0.1314	-1.8608	-0.3329	-0.0665	0.8591	0.2851	0.3201	-0.4347	-0.0699	0.1384	3.6056	2.6942	1.8514	-0.2222	-0.2038	0.3065	2.8127	3.1314	2.1573	-0.2737	-0.2475	0.3674	0.8929	14.2623	11.1318	1.8078	0.7440	0.5361
3018.2740	0.3953	-1.4611	-0.1275	-1.8659	-0.3335	-0.0648	0.8666	0.2941	0.3311	-0.4279	-0.0440	0.1451	4.2179	2.8626	1.9096	-0.2394	-0.2670	0.3266	2.8231	3.1002	2.1409	-0.2712	-0.2411	0.3713	0.9613	13.6268	10.8056	1.7957	0.7487	0.5361
3018.2840	0.4041	-1.4582	-0.1241	-1.8701	-0.3339	-0.0633	0.8778	0.3006	0.3410	-0.4257	-0.0247	0.1517	3.4618	2.9717	1.9375	-0.1644	-0.2683	0.3825	2.8321	3.0734	2.1268	-0.2691	-0.2357	0.3744	1.0228	13.0882	10.5286	1.7851	0.7528	0.5361
3018.2940	0.4129	-1.4551	-0.1205	-1.8743	-0.3341	-0.0617	0.8805	0.3103	0.3551	-0.4172	-0.0093	0.1647	3.5031	2.8073	1.8665	-0.2026	-0.2000	0.3444	2.8416	3.0449	2.1112	-0.2671	-0.1469	0.3776	1.0900	12.5276	10.2371	1.7731	0.7572	0.5361
3018.3060	0.4234	-1.4513	-0.1162	-1.8792	-0.3339	-0.0597	0.8843	0.3199	0.3650	-0.4041	0.0281	0.1734	4.0471	2.8753	1.9256	-0.1711	0.1242	0.3320	2.8535	3.0087	2.0916	-0.2649	0.3747	0.3815	1.1774	11.8328	9.8788	1.7582	0.7627	0.5361
3018.3160	0.4323	-1.4480	-0.1125	-1.8833	-0.3336	-0.0579	0.8898	0.3321	0.3775	-0.3913	0.0327	0.1786	4.1526	2.4827	1.7980	-0.2354	0.1813	0.3612	2.8640	2.9770	2.0741	-0.2631	0.3795	0.3847	1.2565	11.2344	9.5692	1.7447	0.7675	0.5361
3018.3280	0.4430	-1.4439	-0.1079	-1.8879	-0.3332	-0.0556	0.8946	0.3385	0.3901	-0.3819	0.0488	0.1940	3.7132	2.7131	1.9290	-0.2413	0.2716	0.3115	2.8771	2.9375	2.0525	-0.2610	0.3854	0.3885	1.3582	10.5005	9.1917	1.7274	0.7736	0.5361
3018.3380	0.4519	-1.4405	-0.1039	-1.8916	-0.3327	-0.0537	0.8977	0.3488	0.3976	-0.3753	0.0643	0.2012	3.7233	2.5742	1.9272	-0.2671	0.3627	0.3439	2.8887	2.9022	2.0327	-0.2594	0.3903	0.3917	1.4508	9.8595	8.8588	1.7113	0.7791	0.5361
3018.3500	0.4628	-1.4363	-0.0991	-1.8960	-0.3317	-0.0512	0.9010	0.3571	0.4070	-0.3654	0.0868	0.2117	3.5251	2.8091	1.6722	-0.2600	0.3928	0.3378	2.7417	2.7549	1.7887	-0.2479	0.3762	0.3832	-0.3301	7.8169	6.3681	1.7837	0.5804	0.4118
3018.3600	0.4718	-1.4326	-0.0950	-1.8996	-0.3308	-0.0490	0.8995	0.3672	0.4121	-0.3557	0.1026	0.2175	3.5469	2.7294	1.6317	-0.2524	0.3887	0.3505	2.7506	2.7192	1.7607	-0.2454	0.3802	0.3856	-0.2363	7.1566	6.0278	1.7670	0.5857	0.4118
3018.3700	0.4808	-1.4288	-0.0908	-1.9031	-0.3296	-0.0469	0.8969	0.3800	0.4171	-0.3479	0.1213	0.2173	3.3819	2.4031	1.6582	-0.2109	0.3204	0.3801	2.7600	2.6809	1.7314	-0.2430	0.3843	0.3881	-0.1360	6.4642	5.6749	1.7491	0.5913	0.4118
3018.3820	0.4915	-1.4242	-0.0857	-1.9071	-0.3281	-0.0441	0.9021	0.3888	0.4239	-0.3346	0.1350	0.2296	4.6783	2.5809	1.5209	-0.1701	0.3426	0.3417	2.7719	2.6338	1.6955	-0.2401	0.3892	0.3910	-0.0095	5.6212	5.2438	1.7270	0.5982	0.4118
3018.3920	0.5005	-1.4202	-0.0813	-1.9104	-0.3266	-0.0418	0.9145	0.3986	0.4304	-0.3203	0.1465	0.2315	3.7976	2.3865	1.4193	-0.1851	0.4047	0.4155	2.7822	2.5932	1.6648	-0.2378	0.3933	0.3935	0.1015	4.9017	4.8775	1.7076	0.6041	0.4118
3018.4020	0.5097	-1.4161	-0.0770	-1.9137	-0.3250	-0.0394	0.9109	0.4106	0.4357	-0.3097	0.1666	0.2437	3.0256	2.0236	1.3495	-0.1651	0.3562	0.3550	2.7930	2.5509	1.6332	-0.2356	0.3974	0.3959	0.2186	4.1612	4.5013	1.6871	0.6103	0.4118
3018.4120	0.5188	-1.4120	-0.0726	-1.9167	-0.3233	-0.0369	0.9009	0.4164	0.4388	-0.2950	0.1849	0.2483	3.9499	2.3630	1.4395	-0.2346	0.3523	0.3500	2.8043	2.5077	1.6012	-0.2335	0.4015	0.3984	0.3405	3.4104	4.1221	1.6658	0.6168	0.4118
3018.4220	0.5278	-1.4078	-0.0682	-1.9196	-0.3214	-0.0344	0.9059	0.4246	0.4448	-0.2850	0.1977	0.2616	3.8860	2.2773	1.3161	-0.2538	0.3566	0.3115	2.8159	2.4635	1.5687	-0.2314	0.4057	0.4008	0.4675	2.6481	3.7374	1.6439	0.6233	0.4118
3018.4320	0.5370	-1.4034	-0.0637	-1.9224	-0.3194	-0.0318	0.9073	0.4351	0.4506	-0.2755	0.2104	0.2610	3.7269	2.1201	1.3498	-0.2137	0.3243	0.3348	2.8281	2.4177	1.5354	-0.2295	0.4098	0.4033	0.6007	1.8657	3.3447	1.6211	0.6301	0.4118
3018.4440	0.5478	-1.3981	-0.0583	-1.9256	-0.3167	-0.0286	0.9079	0.4466	0.4537	-0.2622	0.2222	0.2742	3.7320	2.7808	1.3314	-0.1889	0.4405	0.3397	2.6385	2.7486	1.4747	-0.1829	0.4099	0.4030	-1.6704	5.5105	2.6978	2.0574	0.5853	0.3787
3018.4540	0.5569	-1.3935	-0.0537	-1.9281	-0.3144	-0.0258	0.9087	0.4604	0.4548	-0.2451	0.2418	0.2753	3.9555	2.4421	1.1919	-0.2167	0.3497	0.3904	2.6484	2.7084	1.4338	-0.1787	0.4139	0.4053	-1.5330	4.7079	2.2952	2.0329	0.5924	0.3787
3018.4640	0.5659	-1.3889	-0.0491	-1.9305	-0.3119	-0.0230	0.9128	0.4736	0.4559	-0.2323	0.2515	0.2853	3.5285	2.2754	1.0735	-0.1712	0.3623	0.3871	2.6587	2.6668	1.3926	-0.1744	0.4180	0.4075	-1.3907	3.8898	1.8891	2.0080	0.5996	0.3787
3018.4740	0.5751	-1.3841	-0.0446	-1.9326	-0.3093	-0.0201	0.9085	0.4873	0.4549	-0.2154	0.2643	0.2909	3.2519	2.1569	1.0797	-0.1546	0.4661	0.3657	2.6694	2.6240	1.3509	-0.1703	0.4221	0.4098	-1.2432	3.0558	1.4782	1.9818	0.6071	0.3787
3018.4860	0.5859	-1.3781	-0.0392	-1.9351	-0.3059	-0.0165	0.9006	0.5018	0.4570	-0.1971	0.2852	0.2980	3.7558	2.0187	1.1528	-0.1594	0.4154	0.3466	2.6828	2.5652	1.3002	-0.1654	0.4271	0.4125	-1.0591	2.0314	0.9785	1.9497	0.6163	0.3787
3018.4960	0.5949	-1.3730	-0.0346	-1.9370	-0.3030	-0.0135	0.9009	0.5122	0.4542	-0.1774	0.2982	0.3053	4.2182	2.4337	1.2756	-0.1240	0.4165	0.3398	2.6945	2.5021	1.2572	-0.1615	0.4312	0.4147	-0.8996	1.1586	0.5549	1.9217	0.6243	0.3787
3018.5080	0.6058	-1.3667	-0.0291	-1.9390	-0.2993	-0.0098	0.8998	0.5272	0.4551	-0.1557	0.3155	0.3102	3.1479	2.4976	1.1257	-0.1118	0.4764	0.4234	2.7092	2.4245	1.2046	-0.1569	0.4363	0.4175	-0.7010	0.0888	0.0369	1.8867	0.6342	0.3787
3018.5180	0.6147	-1.3613	-0.0245	-1.9405	-0.2960	-0.0067	0.8912	0.5389	0.4584	-0.1395	0.3317	0.3203	3.7258	2.5443	0.8992	-0.1361	0.4341	0.3891	2.7219	2.3583	1.1602	-0.1532	0.4405	0.4197	-0.5294	-0.8219	-0.4010	1.8563	0.6427	0.3787
3018.5280	0.6237	-1.3558	-0.0199	-1.9417	-0.2927	-0.0035	0.8935	0.5527	0.4576	-0.1214	0.3498	0.3275	3.5206	2.4371	0.9945	-0.1202	0.4154	0.3462	2.7350	2.2912	1.1154	-0.1495	0.4447	0.4220	-0.3532	-1.7422	-0.8416	1.8253	0.6515	0.3787
3018.5400	0.6343	-1.3491	-0.0144	-1.9431	-0.2885	0.0005	0.8920	0.5687	0.4566	-0.1020	0.3679	0.3305	3.6728	2.2629	0.9320	-0.0667	0.4034	0.4134	2.7193	2.1279	0.9878	-0.1464	0.4413	0.4202	-0.5167	-3.8376	-2.0941	1.7741	0.5712	0.3319
3018.5500	0.6432	-1.3433	-0.0099	-1.9439	-0.2847	0.0038	0.8870	0.5777	0.4456	-0.0811	0.3671	0.3338	3.9031	1.9954	0.7468	-0.1231	0.4214	0.3416	2.5986	1.7341	0.6406	-0.1468	0.4096	0.4037	-1.9047	-8.6624	-5.4179	1.6915	0.2150	0.1442
3018.5600	0.6520	-1.3375	-0.0054	-1.9447	-0.2810	0.0072	0.8841	0.5908	0.4415	-0.0621	0.3765	0.3380	3.5082	1.8784	0.6387	-0.1479	0.3602	0.3432	2.6054	1.6649	0.5867	-0.1426	0.4119	0.4045	-1.7671	-9.6004	-5.8555	1.6602	0.2233	0.1442
3018.5720	0.6626	-1.3302	-0.0002	-1.9452	-0.2764	0.0112	0.8751	0.6073	0.4342	-0.0385	0.3817	0.3373	3.4924	1.7939	0.3627	-0.1592	0.3553	0.3713	2.6137	1.5799	0.5213	-0.1376	0.4146	0.4055	-1.5994	-10.7485	-6.3882	1.6211	0.2337	0.1442
3018.5820	0.6713	-1.3240	0.0042	-1.9455	-0.2725	0.0147	0.8700	0.6210	0.4284	-0.0222	0.3851	0.3411	3.8777	1.4566	0.2667	-0.1443	0.3695	0.3328	2.6208	1.5080	0.4668	-0.1335	0.4169	0.4064	-1.4586	-11.7185	-6.8321	1.5880	0.2425	0.1442
3018.5920	0.6800	-1.3177	0.0084	-1.9457	-0.2687	0.0180	0.8660	0.6330	0.4197	-0.0057	0.3893	0.3445	3.7561	1.3696	0.3095	0.0334	0.4494	0.3399	2.6279	1.4352	0.4118	0.0937	0.4193	0.4073	-1.3165	-12.7000	-7.2802	1.5539	0.2515	0.1442
3018.6020	0.6886	-1.3113	0.0125	-1.9455	-0.2647	0.0214	0.8624	0.6423	0.4122	0.0298	0.3966	0.3450	3.6257	1.3384	0.1374	0.1180	0.4197	0.4029	2.6351	1.3616	0.3570	0.4201	0.4216	0.4081	-1.1740	-13.6900	-7.7274	1.5190	0.2608	0.1442
3018.6120	0.6972	-1.3047	0.0166	-1.9452	-0.2607	0.0249	0.8557	0.6541	0.4034	0.0369	0.4099	0.3505	3.3712	1.3711	0.1991	0.2263	0.3669	0.3640	2.6423	1.2874	0.3022	0.4238	0.4240	0.4090	-1.0311	-14.6876	-8.1736	1.4837	0.2703	0.1442
3018.6240	0.7074	-1.2967	0.0215	-1.9447	-0.2557	0.0291	0.8449	0.6702	0.3944	0.0550	0.4163	0.3560	3.9728	0.7878	0.0783	0.2383	0.3745	0.3255	2.6509	1.1981	0.2366	0.4281	0.4268	0.4100	-0.8600	-15.8882	-8.7089	1.4407	0.2817	0.1442
3018.6340	0.7159	-1.2900	0.0254	-1.9441	-0.2516	0.0327	0.8410	0.6819	0.3898	0.0690	0.4246	0.3556	3.7163	0.6402	-0.0892	0.3344	0.3445	0.3311	2.6581	1.1234	0.1820	0.4317	0.4292	0.4108	-0.7178	-16.8915	-9.1531	1.4047	0.2914	0.1442
3018.6440	0.7243	-1.2830	0.0292	-1.9433	-0.2473	0.0363	0.8367	0.6910	0.3768	0.0866	0.4183	0.3540	3.2259	0.2745	-0.3032	0.3901	0.4098	0.3945	2.5522	0.5756	-0.1963	0.4208	0.3911	0.3919	-1.9211	-23.5458	-12.7599	1.2169	-0.1249	-0.0622
3018.6560	0.7341	-1.2747	0.0337	-1.9421	-0.2423	0.0405	0.8252	0.6989	0.3608	0.1131	0.4214	0.3536	3.4865	0.6757	-0.3269	0.3533	0.4180	0.3162	2.5520	0.4836	-0.2691	0.4252	0.3917	0.3915	-1.8229	-24.7579	-13.2877	1.1736	-0.1136	-0.0622
3018.6660	0.7423	-1.2676	0.0373	-1.9408	-0.2381	0.0441	0.8216	0.7101	0.3503	0.1318	0.4180	0.3504	3.7995	0.5291	-0.4635	0.3795	0.4501	0.3889	2.5514	0.4080	-0.3287	0.4289	0.3923	0.3911	-1.7462	-25.7561	-13.7163	1.1378	-0.1042	-0.0622
3018.6780	0.7522	-1.2590	0.0415	-1.9390	-0.2331	0.0483	0.8140	0.7259	0.3335	0.1553	0.4189	0.3500	3.3303	0.1919	-0.5093	0.3836	0.4003	0.3329	2.5504	0.3169	-0.4001	0.4332	0.3929	0.3907	-1.6584	-26.9577	-14.2297	1.0937	-0.0927	-0.0622
3018.6880	0.7603	-1.2517	0.0447	-1.9373	-0.2289	0.0518	0.8000	0.7348	0.3213	0.1719	0.4232	0.3431	3.0625	0.2370	-0.7722	0.4011	0.3611	0.4073	2.5492	0.2404	-0.4593	0.4368	0.3935	0.3903	-1.5890	-27.9656	-14.6539	1.0567	-0.0829	-0.0622
3018.6980	0.7682	-1.2442	0.0478	-1.9355	-0.2247	0.0553	0.7881	0.7434	0.3072	0.1919	0.4185	0.3496	3.3614	0.2030	-0.5510	0.3738	0.3698	0.3515	2.5478	0.1629	-0.5184	0.4404	0.3941	0.3899	-1.5224	-28.9862	-15.0774	1.0192	-0.0730	-0.0622
3018.7100	0.7777	-1.2351	0.0513	-1.9331	-0.2197	0.0594	0.7803	0.7559	0.2917	0.2118	0.4208	0.3497	3.2340	0.3260	-0.4353	0.4426	0.2696	0.3546	2.5456	0.0706	-0.5885	0.4446	0.3948	0.3895	-1.4483	-30.2017	-15.5783	0.9740	-0.0610	-0.0622
3018.7200	0.7855	-1.2275	0.0542	-1.9308	-0.2155	0.0629	0.7755	0.7679	0.2829	0.2346	0.4076	0.3486	3.3283	0.0239	-0.7043	0.4219	0.4153	0.3805	2.5433	-0.0050	-0.6460	0.4482	0.3954	0.3891	-1.3919	-31.1990	-15.9865	0.9365	-0.0510	-0.0622
3018.7320	0.7945	-1.2183	0.0575	-1.9279	-0.2106	0.0670	0.7665	0.7788	0.2681	0.2594	0.4113	0.3448	3.6317	0.0558	-0.7483	0.4382	0.3057	0.3773	2.5402	-0.0973	-0.7154	0.4523	0.3961	0.3886	-1.3282	-32.4151	-16.4798	0.8903	-0.0386	-0.0622
3018.7420	0.8021	-1.2105	0.0600	-1.9252	-0.2065	0.0705	0.7620	0.7884	0.2524	0.2770	0.4046	0.3480	3.6459	0.1659	-0.7839	0.4071	0.4499	0.3338	2.4765	-0.6843	-1.0307	0.4339	0.3642	0.3734	-2.0042	-39.5311	-19.4162	0.6177	-0.3751	-0.2195
3018.7520	0.8097	-1.2025	0.0626	-1.9223	-0.2025	0.0739	0.7544	0.7942	0.2373	0.2959	0.3977	0.3421	3.0012	-0.0849	-0.9872	0.4206	0.3424	0.3232	2.4670	-0.7629	-1.0909	0.4370	0.3633	0.3721	-2.0168	-40.5412	-19.8185	0.5796	-0.3650	-0.2195
3018.7640	0.8187	-1.1928	0.0655	-1.9186	-0.1978	0.0780	0.7381	0.8072	0.2216	0.3187	0.3937	0.3343	3.0001	-0.3006	-1.1965	0.3532	0.3643	0.3462	2.4551	-0.8571	-1.1628	0.4405	0.3622	0.3705	-2.0395	-41.7502	-20.2969	0.5328	-0.3526	-0.2195
3018.7740	0.8261	-1.1847	0.0675	-1.9154	-0.1940	0.0814	0.7249	0.8151	0.2028	0.3333	0.3893	0.3308	3.2275	-0.5982	-1.1918	0.3507	0.2975	0.3392	2.4446	-0.9355	-1.2221	0.4435	0.3613	0.3692	-2.0647	-42.7573	-20.6892	0.4941	-0.3423	-0.2195
3018.7840	0.8332	-1.1764	0.0695	-1.9119	-0.1901	0.0847	0.7165	0.8220	0.1877	0.3504	0.3815	0.3312	3.4337	-0.8044	-1.1670	0.3780	0.3693	0.3252	2.4336	-1.0139	-1.2808	0.4464	0.3604	0.3679	-2.0957	-43.7633	-21.0766	0.4549	-0.3318	-0.2195
3018.7940	0.8403	-1.1681	0.0714	-1.9082	-0.1863	0.0879	0.7088	0.8308	0.1710	0.3659	0.3666	0.3228	3.0968	-0.8817	-1.3465	0.3377	0.4050	0.3798	2.4221	-1.0920	-1.3392	0.4493	0.3595	0.3666	-2.1324	-44.7670	-21.4600	0.4155	-0.3212	-0.2195
3018.8040	0.8474	-1.1597	0.0731	-1.9044	-0.1827	0.0912	0.6985	0.8392	0.1583	0.3801	0.3629	0.3252	3.0734	-1.3709	-1.5717	0.3808	0.3272	0.2802	2.4102	-1.1697	-1.3969	0.4523	0.3587	0.3653	-2.1750	-45.7646	-21.8374	0.3761	-0.3106	-0.2195
3018.8140	0.8543	-1.1512	0.0746	-1.9005	-0.1791	0.0944	0.6877	0.8432	0.1402	0.3986	0.3526	0.3201	3.1907	-1.2808	-1.5301	0.3881	0.3710	0.3011	2.3978	-1.2472	-1.4541	0.4552	0.3578	0.3640	-2.2231	-46.7603	-22.2087	0.3368	-0.2999	-0.2195
3018.8260	0.8623	-1.1411	0.0761	-1.8956	-0.1750	0.0981	0.6783	0.8516	0.1227	0.4229	0.3424	0.3117	3.6794	-1.2424	-1.5826	0.3885	0.4105	0.3650	2.3823	-1.3391	-1.5217	0.4587	0.3568	0.3624	-2.2885	-47.9422	-22.6449	0.2899	-0.2872	-0.2195
3018.8360	0.8690	-1.1326	0.0773	-1.8913	-0.1715	0.1012	0.6711	0.8607	0.1079	0.4454	0.3321	0.3123	3.2332	-1.6175	-1.6959	0.3501	0.3764	0.3246	2.3688	-1.4150	-1.5774	0.4616	0.3559	0.3611	-2.3490	-48.9196	-23.0029	0.2504	-0.2765	-0.2195
3018.8460	0.8758	-1.1239	0.0783	-1.8868	-0.1682	0.1043	0.6612	0.8639	0.0889	0.4614	0.3292	0.3073	2.8304	-1.8394	-1.6605	0.3110	0.3034	0.3295	2.2981	-1.9756	-1.8293	0.4425	0.3294	0.3492	-3.0868	-55.6842	-25.2824	-0.0227	-0.5342	-0.3292
3018.8560	0.8823	-1.1152	0.0790	-1.8821	-0.1651	0.1074	0.6467	0.8659	0.0732	0.4767	0.3170	0.3017	2.9619	-1.5364	-1.8121	0.3709	0.3202	0.2909	2.2781	-2.0518	-1.8845	0.4449	0.3273	0.3472	-3.2126	-56.6376	-25.6230	-0.0612	-0.5238	-0.3292
3018.8680	0.8899	-1.1049	0.0798	-1.8762	-0.1614	0.1110	0.6341	0.8747	0.0552	0.4939	0.2974	0.2932	2.9414	-1.6396	-1.8926	0.3383	0.3553	0.2757	2.2534	-2.1424	-1.9500	0.4478	0.3248	0.3449	-3.3710	-57.7717	-26.0251	-0.1080	-0.5112	-0.3292
3018.8780	0.8961	-1.0960	0.0803	-1.8712	-0.1584	0.1138	0.6258	0.8798	0.0402	0.5062	0.2931	0.2841	2.8468	-2.0003	-2.0621	0.3997	0.2282	0.3850	2.2323	-2.2191	-2.0048	0.4478	0.3228	0.3429	-3.5096	-58.7313	-26.3617	-0.1473	-0.5005	-0.3292
3018.8900	0.9035	-1.0853	0.0806	-1.8650	-0.1550	0.1173	0.6136	0.8839	0.0223	0.5275	0.2672	0.2840	2.6609	-2.0406	-2.0902	0.4035	0.3688	0.2952	2.2064	-2.3107	-2.0698	0.4469	0.3203	0.3406	-3.6832	-59.8765	-26.7575	-0.1943	-0.4877	-0.3292
3018.9000	0.9096	-1.0765	0.0808	-1.8597	-0.1524	0.1201	0.6012	0.8870	0.0080	0.5494	0.2596	0.2765	2.7589	-1.9440	-2.4606	0.4043	0.2991	0.3084	2.1843	-2.3849	-2.4961	0.4463	0.3182	0.3386	-3.8331	-60.8067	-27.0757	-0.2332	-0.4772	-0.3292
3018.9120	0.9167	-1.0659	0.0807	-1.8530	-0.1494	0.1234	0.5848	0.8961	-0.0181	0.5656	0.2423	0.2706	2.9456	-2.1873	-3.2104	0.3413	0.3183	0.3021	2.1573	-2.4729	-3.4712	0.4454	0.3158	0.3362	-4.0194	-61.9091	-27.4494	-0.2801	-0.4644	-0.3292
3018.9220	0.9225	-1.0568	0.0804	-1.8471	-0.1470	0.1261	0.5751	0.8977	-0.0344	0.5769	0.2309	0.2651	2.7203	-2.0603	-3.1404	0.4080	0.2718	0.2706	2.1344	-2.5471	-3.5214	0.4447	0.3137	0.3343	-4.1806	-62.8394	-27.7576	-0.3193	-0.4537	-0.3292
3018.9320	0.9282	-1.0478	0.0800	-1.8411	-0.1449	0.1287	0.5641	0.9027	-0.0504	0.5953	0.2151	0.2592	2.6066	-2.1211	-3.2119	0.3158	0.3935	0.2866	2.1110	-2.6207	-3.5714	0.4440	0.3117	0.3323	-4.3464	-63.7614	-28.0625	-0.3588	-0.4429	-0.3292
3018.9420	0.9338	-1.0388	0.0795	-1.8352	-0.1427	0.1312	0.5545	0.9080	-0.0603	0.6103	0.2122	0.2589	2.4391	-2.4649	-3.5954	0.3871	0.2732	0.2707	2.0121	-3.2069	-3.7834	0.4199	0.2892	0.3234	-5.4128	-70.8147	-29.9635	-0.6489	-0.6502	-0.4032
3018.9540	0.9403	-1.0279	0.0786	-1.8278	-0.1404	0.1342	0.5390	0.9067	-0.0841	0.6313	0.1819	0.2456	2.4563	-2.3644	-3.5128	0.3679	0.3175	0.2966	1.9758	-3.2960	-3.8409	0.4187	0.2855	0.3205	-5.6929	-71.8920	-30.3115	-0.6948	-0.6378	-0.4032
3018.9640	0.9457	-1.0187	0.0777	-1.8214	-0.1387	0.1367	0.5257	0.9083	-0.0977	0.6491	0.1683	0.2425	2.5617	-2.4953	-3.6570	0.3012	0.3477	0.2517	1.9452	-3.3701	-3.8885	0.4177	0.2824	0.3181	-5.9312	-72.7881	-30.5987	-0.7336	-0.6273	-0.4032
3018.9740	0.9507	-1.0097	0.0767	-1.8148	-0.1370	0.1390	0.5139	0.9134	-0.1117	0.6611	0.1568	0.2340	2.4019	-2.9908	-3.9274	0.3620	0.2377	0.2998	1.9143	-3.4429	-3.9353	0.4167	0.2794	0.3157	-6.1723	-73.6683	-30.8777	-0.7722	-0.6169	-0.4032
3018.9840	0.9558	-1.0005	0.0755	-1.8081	-0.1356	0.1413	0.5021	0.9142	-0.1277	0.6701	0.1388	0.2292	2.5157	-3.2001	-4.1651	0.3355	0.2204	0.2371	1.8824	-3.5152	-3.9816	0.4157	0.2763	0.3133	-6.4169	-74.5437	-31.1514	-0.8107	-0.6065	-0.4032
3018.9940	0.9607	-0.9914	0.0742	-1.8013	-0.1343	0.1435	0.4906	0.9139	-0.1428	0.6828	0.1214	0.2193	2.4749	-3.1296	-3.9713	0.4108	0.2064	0.2819	1.8366	-3.5868	-4.0272	0.4148	0.2732	0.3109	-6.6644	-75.4094	-31.4187	-0.8488	-0.5962	-0.4032
3019.0040	0.9656	-0.9822	0.0726	-1.7945	-0.1332	0.1457	0.4779	0.9144	-0.1598	0.7019	0.1040	0.2139	2.2885	-3.1853	-4.1648	0.3727	0.2280	0.2941	1.7905	-3.6577	-4.0724	0.4138	0.2702	0.3085	-6.9147	-76.2676	-31.6821	-0.8870	-0.5859	-0.4032
3019.0140	0.9703	-0.9731	0.0709	-1.7872	-0.1323	0.1478	0.4653	0.9173	-0.1733	0.7191	0.0847	0.2078	2.2456	-3.6162	-4.4097	0.2501	0.2380	0.2906	1.7442	-3.7278	-4.1170	0.4128	0.2671	0.3061	-7.1671	-77.1146	-31.9395	-0.9254	-0.5756	-0.4032
3019.0260	0.9758	-0.9620	0.0687	-1.7785	-0.1314	0.1502	0.4492	0.9168	-0.1956	0.7278	0.0653	0.1965	2.1985	-3.3177	-4.2265	0.3247	0.2990	0.3031	1.6886	-3.8104	-4.1692	0.4118	0.2634	0.3032	-7.4720	-78.1150	-32.2358	-0.9706	-0.5635	-0.4032
3019.0360	0.9802	-0.9529	0.0666	-1.7712	-0.1309	0.1522	0.4365	0.9155	-0.2098	0.7423	0.0449	0.1952	2.2537	-3.3129	-4.4171	0.3824	0.3487	0.2065	1.6419	-3.8797	-4.2127	0.4108	0.2603	0.3008	-7.7297	-78.9539	-32.4828	-1.0084	-0.5534	-0.4032
3019.0480	0.9853	-0.9418	0.0640	-1.7622	-0.1304	0.1545	0.4236	0.9153	-0.2266	0.7648	0.0290	0.1861	2.2330	-4.1624	-4.3662	0.2713	0.3315	0.2748	1.7318	-4.3960	-4.2468	0.3711	0.2650	0.3041	-6.3163	-85.1153	-32.6518	-1.4602	-0.4531	-0.3397
3019.0580	0.9895	-0.9327	0.0615	-1.7545	-0.1302	0.1563	0.4141	0.9097	-0.2386	0.7674	0.0141	0.1821	1.9883	-3.9917	-4.2721	0.3419	0.2696	0.2709	1.6881	-4.4662	-4.2826	0.3693	0.2621	0.3021	-6.5679	-85.9274	-32.8849	-1.4973	-0.4432	-0.3397
3019.0680	0.9935	-0.9236	0.0591	-1.7467	-0.1302	0.1580	0.4017	0.9070	-0.2482	0.7766	-0.0097	0.1753	2.1841	-3.7594	-4.2502	0.3146	0.1203	0.2644	1.6442	-4.5363	-4.3184	0.3675	-0.1281	0.3001	-6.8212	-86.7382	-33.1176	-1.5347	-0.4333	-0.3397
3019.0800	0.9983	-0.9127	0.0561	-1.7374	-0.1304	0.1601	0.3883	0.9068	-0.2556	0.7885	-0.0304	0.1644	2.2412	-4.2055	-4.6788	0.3613	0.0039	0.3299	1.5917	-4.6180	-4.3603	0.3653	-0.3438	0.2976	-7.1241	-87.6828	-33.3859	-1.5784	-0.4218	-0.3397
3019.0900	1.0021	-0.9037	0.0535	-1.7295	-0.1307	0.1617	0.3791	0.9028	-0.2739	0.8001	-0.0353	0.1648	1.8049	-4.2760	-4.4154	0.2915	-0.0791	0.2432	1.5479	-4.6860	-4.3950	0.3636	-0.3472	0.2956	-7.3778	-88.4675	-33.6079	-1.6149	-0.4122	-0.3397
3019.1020	1.0065	-0.8929	0.0501	-1.7197	-0.1312	0.1636	0.3640	0.8957	-0.2845	0.8088	-0.0489	0.1571	1.9381	-3.9103	-4.3827	0.2644	-0.1604	0.2424	1.4953	-4.7662	-4.4359	0.3615	-0.3513	0.2932	-7.6817	-89.3939	-33.8668	-1.6587	-0.4007	-0.3397
3019.1120	1.0100	-0.8839	0.0473	-1.7116	-0.1317	0.1652	0.3519	0.8956	-0.2929	0.8148	-0.0626	0.1473	1.9445	-4.3158	-4.6642	0.3132	-0.2403	0.3227	1.4515	-4.8320	-4.4694	0.3598	-0.3547	0.2912	-7.9345	-90.1538	-34.0774	-1.6943	-0.3914	-0.3397
3019.1240	1.0141	-0.8732	0.0437	-1.7019	-0.1326	0.1669	0.3409	0.8920	-0.3077	0.8259	-0.0809	0.1476	1.7142	-4.3753	-4.6275	0.3480	-0.3690	0.1901	1.3990	-4.9100	-4.5090	0.3578	-0.3588	0.2887	-8.2372	-91.0534	-34.3229	-1.7364	-0.3804	-0.3397
3019.1340	1.0175	-0.8643	0.0405	-1.6935	-0.1335	0.1684	0.3292	0.8871	-0.3205	0.8404	-0.1015	0.1368	1.9337	-4.4610	-4.4826	0.3237	-0.3808	0.2376	1.3554	-4.9737	-4.5412	0.3562	-0.3622	0.2867	-8.4877	-91.7869	-34.5206	-1.7713	-0.3713	-0.3397
3019.1440	1.0207	-0.8554	0.0373	-1.6850	-0.1346	0.1697	0.3204	0.8848	-0.3269	0.8356	-0.1185	0.1317	1.7414	-4.5434	-4.5200	0.3807	-0.3597	0.2573	1.4940	-5.2521	-4.4707	0.3259	-0.3442	0.2959	-6.5731	-95.0811	-33.7362	-2.1107	-0.1358	-0.2226
3019.1560	1.0245	-0.8448	0.0334	-1.6749	-0.1362	0.1713	0.3105	0.8778	-0.3297	0.8441	-0.1357	0.1266	1.4955	-4.8336	-4.8151	0.3627	-0.3380	0.2693	1.4486	-5.3302	-4.5011	0.3230	-0.3472	0.2943	-6.8406	-95.9519	-33.9710	-2.1521	-0.1251	-0.2226
3019.1660	1.0275	-0.8361	0.0300	-1.6665	-0.1375	0.1725	0.2971	0.8723	-0.3374	0.8537	-0.1458	0.1243	1.5685	-5.0169	-4.6205	0.2989	-0.3795	0.2431	1.4108	-5.3942	-4.5255	0.3206	-0.3497	0.2930	-7.0619	-96.6636	-34.1578	-2.1858	-0.1164	-0.2226
3019.1780	1.0310	-0.8257	0.0259	-1.6561	-0.1395	0.1740	0.2863	0.8629	-0.3423	0.8532	-0.1638	0.1221	1.4916	-4.7428	-4.6605	0.2433	-0.2922	0.2118	1.3657	-5.4690	-4.5542	0.3178	-0.3527	0.2914	-7.3248	-97.4948	-34.3765	-2.2262	-0.1061	-0.2226
3019.1880	1.0338	-0.8172	0.0225	-1.6476	-0.1412	0.1751	0.2754	0.8612	-0.3448	0.8624	-0.1749	0.1134	1.7112	-5.1184	-4.9020	0.2303	-0.2339	0.2877	1.3282	-5.5304	-4.5779	0.3155	-0.3552	0.2901	-7.5424	-98.1764	-34.5562	-2.2590	-0.0978	-0.2226
3019.2000	1.0371	-0.8068	0.0182	-1.6373	-0.1432	0.1765	0.2641	0.8505	-0.3540	0.8692	-0.1815	0.1137	1.6139	-4.9372	-4.6275	0.3207	-0.3979	0.2608	1.2834	-5.6037	-4.6058	0.3128	-0.3582	0.2885	-7.8022	-98.9887	-34.7662	-2.2976	-0.0880	-0.2226
3019.2100	1.0397	-0.7983	0.0147	-1.6285	-0.1452	0.1776	0.2534	0.8450	-0.3602	0.8754	-0.2035	0.1111	1.6227	-5.0919	-4.4906	0.2573	-0.2817	0.2274	1.2461	-5.6640	-4.6289	0.3106	-0.3608	0.2871	-8.0173	-99.6576	-34.9402	-2.3302	-0.0798	-0.2226
3019.2220	1.0426	-0.7882	0.0105	-1.6180	-0.1477	0.1789	0.2443	0.8398	-0.3584	0.8734	-0.2140	0.1057	1.5086	-5.1433	-4.9956	0.3059	-0.3234	0.2390	1.2018	-5.7343	-4.6557	0.3080	-0.3639	0.2855	-8.2713	-100.4342	-35.1402	-2.3681	-0.0703	-0.2226
3019.2320	1.0450	-0.7799	0.0068	-1.6093	-0.1499	0.1799	0.2358	0.8346	-0.3668	0.8803	-0.2220	0.1023	1.2554	-5.3429	-4.8199	0.3084	-0.3551	0.2253	1.1650	-5.7918	-4.6776	0.3059	-0.3665	0.2842	-8.4804	-101.0687	-35.3025	-2.3990	-0.0626	-0.2226
3019.2420	1.0473	-0.7716	0.0031	-1.6004	-0.1522	0.1809	0.2244	0.8263	-0.3718	0.8874	-0.2342	0.0936	1.3683	-5.4439	-4.7484	0.2704	-0.3759	0.3055	0.9093	-6.4278	-4.7477	0.2749	-0.3639	0.2897	-11.2984	-108.6200	-35.9515	-2.7391	0.0004	-0.1509
3019.2540	1.0499	-0.7618	-0.0013	-1.5897	-0.1552	0.1820	0.2112	0.8116	-0.3700	0.8791	-0.2529	0.0966	1.0636	-5.7265	-4.9646	0.2977	-0.2916	0.2562	0.8537	-6.4995	-4.7663	0.2717	-0.3669	0.2886	-11.6182	-109.3570	-36.1366	-2.7754	0.0091	-0.1509
3019.2640	1.0519	-0.7537	-0.0050	-1.5809	-0.1578	0.1830	0.1976	0.8043	-0.3661	0.8858	-0.2582	0.0936	1.1184	-6.1608	-5.3442	0.2115	-0.3028	0.2182	0.8079	-6.5576	-4.7813	0.2692	-0.3694	0.2877	-11.8785	-109.9516	-36.2862	-2.8049	0.0162	-0.1509
3019.2760	1.0542	-0.7442	-0.0094	-1.5703	-0.1610	0.1841	0.1876	0.7899	-0.3733	0.8898	-0.2770	0.0922	0.8290	-6.1289	-4.8538	0.2553	-0.3273	0.2116	0.7535	-6.6260	-4.7985	0.2662	-0.3724	0.2866	-12.1842	-110.6489	-36.4578	-2.8394	0.0244	-0.1509
3019.2860	1.0559	-0.7363	-0.0131	-1.5613	-0.1639	0.1849	0.1746	0.7785	-0.3702	0.8823	-0.2866	0.0864	0.7924	-6.1977	-5.1260	0.2967	-0.3128	0.2156	0.7086	-6.6820	-4.8126	0.2637	-0.3750	0.2857	-12.4338	-111.2184	-36.5986	-2.8683	0.0311	-0.1509
3019.2980	1.0580	-0.7271	-0.0175	-1.5507	-0.1673	0.1859	0.1595	0.7652	-0.3686	0.8862	-0.2985	0.0810	0.8105	-6.3408	-5.2435	0.2786	-0.4059	0.2780	0.6553	-6.7482	-4.8292	0.2608	-0.3781	0.2846	-12.7273	-111.8891	-36.7650	-2.9018	0.0390	-0.1509
3019.3080	1.0595	-0.7194	-0.0211	-1.5418	-0.1704	0.1867	0.1486	0.7551	-0.3718	0.8921	-0.3136	0.0828	0.7220	-6.4352	-5.2277	0.2666	-0.3690	0.2344	0.6113	-6.8022	-4.8426	0.2585	-0.3807	0.2837	-12.9658	-112.4340	-36.8988	-2.9292	0.0453	-0.1509
3019.3180	1.0609	-0.7119	-0.0249	-1.5328	-0.1736	0.1876	0.1392	0.7433	-0.3707	0.8911	-0.3247	0.0812	0.3342	-6.4722	-5.1191	0.1824	-0.3216	0.2081	0.5678	-6.8551	-4.8555	0.2561	-0.3833	0.2828	-13.1988	-112.9668	-37.0273	-2.9563	0.0515	-0.1509
3019.3300	1.0624	-0.7031	-0.0294	-1.5222	-0.1776	0.1885	0.1217	0.7290	-0.3723	0.8897	-0.3446	0.0729	0.4850	-6.5385	-5.1112	0.2232	-0.2779	0.2969	0.5162	-6.9172	-4.8704	0.2534	-0.3864	0.2818	-13.4708	-113.5885	-37.1768	-2.9877	0.0586	-0.1509
3019.3400	1.0636	-0.6960	-0.0331	-1.5134	-0.1810	0.1892	0.1116	0.7188	-0.3692	0.8961	-0.3494	0.0770	0.2015	-6.5175	-5.2689	0.2797	-0.3250	0.1900	0.5049	-6.9901	-4.8448	0.2459	-0.3806	0.2847	-13.3189	-114.3592	-36.9294	-3.0702	0.1541	-0.1103
3019.3520	1.0648	-0.6874	-0.0377	-1.5025	-0.1853	0.1901	0.0973	0.7025	-0.3620	0.8884	-0.3531	0.0746	0.6065	-6.7142	-4.9343	0.2330	-0.3111	0.2495	0.5830	-7.1461	-4.7011	0.2208	-0.3479	0.3002	-12.0771	-116.0766	-35.6212	-3.3312	0.5218	0.0524
3019.3620	1.0657	-0.6805	-0.0412	-1.4936	-0.1889	0.1908	0.0873	0.6871	-0.3541	0.8800	-0.3596	0.0722	0.4625	-6.7513	-4.7690	0.2373	-0.2543	0.3141	0.5455	-7.1966	-4.7039	0.2178	-0.3485	0.3005	-12.2690	-116.5551	-35.7354	-3.3557	0.5272	0.0524
3019.3740	1.0667	-0.6723	-0.0453	-1.4832	-0.1932	0.1917	0.0750	0.6704	-0.3455	0.8829	-0.3684	0.0776	0.4056	-6.6633	-4.7619	0.2519	-0.2621	0.2834	0.5013	-7.2552	-4.7067	0.2142	-0.3493	0.3009	-12.4916	-117.1070	-35.8674	-3.3841	0.5335	0.0524
3019.3840	1.0673	-0.6658	-0.0487	-1.4743	-0.1968	0.1925	0.0631	0.6583	-0.3345	0.8815	-0.3680	0.0808	0.3600	-6.7895	-4.8334	0.1484	-0.3641	0.2164	0.4648	-7.3034	-4.7090	0.2113	-0.3500	0.3012	-12.6721	-117.5577	-35.9777	-3.4077	0.5386	0.0524
3019.3940	1.0679	-0.6592	-0.0519	-1.4655	-0.2005	0.1933	0.0538	0.6454	-0.3281	0.8703	-0.3729	0.0805	0.3352	-6.9380	-5.0191	0.1576	-0.3482	0.2279	0.4288	-7.3507	-4.7112	0.2084	-0.3507	0.3015	-12.8480	-117.9993	-36.0864	-3.4308	0.5436	0.0524
3019.4060	1.0685	-0.6516	-0.0558	-1.4552	-0.2050	0.1943	0.0424	0.6287	-0.3195	0.8661	-0.3781	0.0800	0.1312	-6.9248	-5.0154	0.2601	-0.3393	0.2257	0.3860	-7.4065	-4.7134	0.2051	-0.3516	0.3019	-13.0526	-118.5164	-36.2122	-3.4572	0.5492	0.0524
3019.4160	1.0688	-0.6454	-0.0590	-1.4465	-0.2089	0.1950	0.0319	0.6140	-0.3126	0.8697	-0.3880	0.0780	0.2219	-6.9532	-4.9256	0.2103	-0.2617	0.2833	0.3509	-7.4519	-4.7150	0.2023	-0.3523	0.3022	-13.2173	-118.9346	-36.3150	-3.4788	0.5537	0.0524
3019.4280	1.0691	-0.6381	-0.0627	-1.4360	-0.2135	0.1960	0.0193	0.5995	-0.3034	0.8551	-0.3868	0.0777	0.0948	-6.8851	-4.9706	0.2197	-0.3063	0.3019	0.3094	-7.5049	-4.7163	0.1991	-0.3532	0.3026	-13.4074	-119.4184	-36.4327	-3.5043	0.5590	0.0524
3019.4380	1.0693	-0.6323	-0.0656	-1.4275	-0.2174	0.1967	0.0092	0.5871	-0.2954	0.8500	-0.3942	0.0817	-0.4136	-7.1380	-5.0094	0.2295	-0.2667	0.2826	-0.2888	-7.5477	-4.7171	0.1964	-0.3540	0.3029	-13.5595	-119.8053	-36.5281	-3.5246	0.5631	0.0524
3019.4480	1.0692	-0.6264	-0.0686	-1.4191	-0.2214	0.1976	-0.0037	0.5743	-0.2846	0.8496	-0.3848	0.0861	-1.1002	-7.4650	-4.7989	0.2158	-0.3203	0.2861	-1.4131	-7.5303	-4.5354	0.1778	-0.3107	0.3202	-12.0912	-119.4741	-34.8708	-3.7119	1.0210	0.2258
3019.4600	1.0691	-0.6197	-0.0719	-1.4088	-0.2261	0.1987	-0.0176	0.5530	-0.2708	0.8418	-0.3835	0.0897	-1.9510	-7.0607	-4.6710	0.0792	-0.2633	0.2622	-2.5072	-7.5810	-4.5288	0.1739	-0.3092	0.3218	-12.2470	-119.9203	-34.9830	-3.7353	1.0258	0.2258
3019.4700	1.0689	-0.6142	-0.0745	-1.4005	-0.2299	0.1996	-0.0242	0.5369	-0.2556	0.8292	-0.3775	0.0939	-1.9948	-7.0232	-4.7720	0.1165	-0.3102	0.2040	-2.5357	-7.6225	-4.5233	0.1708	-0.3079	0.3231	-12.3724	-120.2829	-35.0762	-3.7541	1.0296	0.2258
3019.4820	1.0686	-0.6079	-0.0775	-1.3907	-0.2344	0.2007	-0.0312	0.5206	-0.2432	0.8216	-0.3813	0.0963	-2.3718	-7.0797	-4.6455	0.1710	-0.2738	0.2655	-2.5694	-7.6708	-4.5163	0.1671	-0.3064	0.3247	-12.5166	-120.7012	-35.1838	-3.7754	1.0339	0.2258
3019.4920	1.0682	-0.6029	-0.0798	-1.3824	-0.2381	0.2017	-0.0408	0.5072	-0.2249	0.8174	-0.3740	0.0998	-2.5068	-7.3064	-4.9457	0.1207	-0.3377	0.2934	-2.5969	-7.7094	-4.5102	0.1641	-0.3052	0.3261	-12.6307	-121.0293	-35.2707	-3.7928	1.0374	0.2258
3019.5040	1.0676	-0.5969	-0.0824	-1.3727	-0.2426	0.2029	-0.0533	0.4927	-0.2114	0.8075	-0.3732	0.1063	-2.3034	-7.5982	-4.8372	0.1052	-0.2800	0.2493	-2.6297	-7.7715	-4.5028	0.1605	-0.3037	0.3277	-12.7633	-121.4186	-35.3747	-3.8130	1.0415	0.2259
3019.5140	1.0670	-0.5921	-0.0845	-1.3648	-0.2462	0.2040	-0.0616	0.4778	-0.1986	0.7930	-0.3699	0.1073	-2.4350	-7.6450	-4.7604	0.2041	-0.2943	0.3051	-2.6566	-7.8288	-4.4967	0.1576	-0.3025	0.3290	-12.8701	-121.7380	-35.4617	-3.8292	1.0446	0.2259
3019.5240	1.0663	-0.5874	-0.0864	-1.3569	-0.2499	0.2051	-0.0701	0.4628	-0.1871	0.7923	-0.3716	0.1129	-2.5738	-7.7457	-4.6699	0.1688	-0.2206	0.2716	-2.6833	-7.8854	-4.4904	0.1547	-0.3013	0.3304	-12.9728	-122.0489	-35.5468	-3.8448	1.0477	0.2259
3019.5360	1.0654	-0.5819	-0.0885	-1.3474	-0.2544	0.2065	-0.0819	0.4442	-0.1709	0.7859	-0.3632	0.1123	-2.5840	-7.5661	-4.7549	0.0434	-0.2901	0.3254	-2.7148	-7.9526	-4.4830	0.1513	-0.2999	0.3320	-13.0912	-122.4130	-35.6507	-3.8633	1.0513	0.2259
3019.5460	1.0645	-0.5775	-0.0902	-1.3395	-0.2580	0.2076	-0.0878	0.4346	-0.1613	0.7703	-0.3525	0.1221	-2.5894	-7.8683	-4.6466	0.1055	-0.2657	0.2961	-2.7449	-7.9745	-4.3690	0.1368	-0.2618	0.3448	-13.2902	-122.3904	-34.6628	-4.0059	1.4420	0.3479
3019.5580	1.0634	-0.5725	-0.0920	-1.3305	-0.2621	0.2092	-0.1009	0.4123	-0.1376	0.7591	-0.3413	0.1274	-2.3955	-7.5260	-4.6744	0.1340	-0.3119	0.2852	-2.7759	-8.0414	-4.3566	0.1329	-0.2583	0.3473	-13.3998	-122.7305	-34.7634	-4.0227	1.4453	0.3480
3019.5680	1.0623	-0.5685	-0.0932	-1.3230	-0.2655	0.2105	-0.1075	0.4014	-0.1212	0.7547	-0.3382	0.1341	-2.7339	-8.1143	-4.7914	0.1124	-0.1941	0.2867	-2.8012	-8.0961	-4.3462	0.1298	-0.2554	0.3494	-13.4862	-123.0012	-34.8463	-4.0361	1.4479	0.3480
3019.5800	1.0609	-0.5639	-0.0946	-1.3139	-0.2694	0.2121	-0.1199	0.3801	-0.1057	0.7388	-0.3220	0.1361	-2.7035	-7.5796	-4.5142	0.0689	-0.2749	0.3553	-2.8313	-8.1614	-4.3337	0.1261	-0.2519	0.3519	-13.5859	-123.3217	-34.9457	-4.0518	1.4509	0.3480
3019.5900	1.0597	-0.5602	-0.0956	-1.3066	-0.2726	0.2135	-0.1281	0.3641	-0.0910	0.7239	-0.3149	0.1485	-2.9382	-7.7454	-4.3665	0.1395	-0.2167	0.2838	-2.8560	-8.2147	-4.3231	0.1231	-0.2490	0.3540	-13.6640	-123.5749	-35.0260	-4.0641	1.4533	0.3480
3019.6000	1.0583	-0.5566	-0.0964	-1.2994	-0.2756	0.2150	-0.1401	0.3522	-0.0734	0.7187	-0.3006	0.1513	-2.8671	-7.9874	-4.3145	0.1077	-0.2475	0.3086	-2.8804	-8.2677	-4.3127	0.1201	-0.2461	0.3560	-13.7392	-123.8260	-35.1094	-4.0760	1.4556	0.3480
3019.6120	1.0566	-0.5526	-0.0972	-1.2909	-0.2792	0.2169	-0.1494	0.3308	-0.0539	0.7102	-0.2915	0.1540	-3.1634	-7.6406	-4.4132	0.0633	-0.2534	0.3497	-2.9093	-8.3303	-4.3001	0.1166	-0.2427	0.3585	-13.8240	-124.1141	-35.2069	-4.0895	1.4582	0.3480
3019.6220	1.0550	-0.5493	-0.0976	-1.2838	-0.2821	0.2185	-0.1596	0.3174	-0.0355	0.6967	-0.2774	0.1665	-3.2529	-8.0178	-4.5038	0.0002	-0.2461	0.2928	-2.9331	-8.3820	-4.2897	0.1137	-0.2398	0.3606	-13.8911	-124.3486	-35.2902	-4.1005	1.4604	0.3480
3019.6320	1.0533	-0.5463	-0.0978	-1.2768	-0.2848	0.2202	-0.1701	0.3013	-0.0195	0.6829	-0.2680	0.1689	-3.1802	-7.8091	-4.4986	0.0234	-0.2490	0.3172	-2.9565	-8.4332	-4.2793	0.1109	-0.2369	0.3627	-13.9546	-124.5766	-35.3727	-4.1108	1.4625	0.3480
3019.6420	1.0516	-0.5433	-0.0979	-1.2702	-0.2875	0.2219	-0.1769	0.2954	-0.0065	0.6809	-0.2683	0.1689	-1.9193	-6.8128	-4.8126	0.1296	-0.2069	0.3103	-2.9334	-8.2638	-4.1434	0.1108	-0.2143	0.3655	-13.5540	-122.3340	-34.9826	-4.1000	1.6866	0.3650
3019.6540	1.0494	-0.5399	-0.0979	-1.2622	-0.2906	0.2240	-0.1865	0.2764	0.0111	0.6703	-0.2455	0.1816	-3.0917	-7.9566	-3.6244	0.1025	-0.2563	0.3100	-2.9600	-8.3200	-2.9335	0.1074	-0.2096	0.3681	-13.6212	-122.5935	-35.0819	-4.1112	1.6889	0.3650
3019.6640	1.0475	-0.5372	-0.0977	-1.2554	-0.2929	0.2258	-0.1953	0.2622	0.0246	0.6601	-0.2344	0.1873	-3.2028	-8.1023	-3.3585	0.0523	-0.2672	0.3209	-2.9818	-8.3663	-2.9177	0.1047	-0.2058	0.3703	-13.6738	-122.8023	-35.1636	-4.1200	1.6908	0.3650
3019.6740	1.0455	-0.5347	-0.0974	-1.2488	-0.2952	0.2277	-0.2067	0.2471	0.0361	0.6480	-0.2270	0.1878	-2.9490	-7.8886	-3.0561	0.0453	-0.1583	0.4128	-3.0034	-8.4121	-2.9066	0.1019	-0.2019	0.3724	-13.7236	-123.0061	-35.2465	-4.1284	1.6926	0.3650
3019.6840	1.0433	-0.5323	-0.0969	-1.2425	-0.2974	0.2297	-0.2132	0.2372	0.0498	0.6309	-0.2101	0.1998	-3.0694	-8.3827	-2.9299	0.0495	-0.1790	0.2913	-3.0247	-8.4573	-2.8953	0.0993	-0.1980	0.3746	-13.7702	-123.2023	-35.3285	-4.1364	1.6942	0.3650
3019.6940	1.0412	-0.5300	-0.0963	-1.2364	-0.2993	0.2317	-0.2220	0.2204	0.0634	0.6220	-0.1931	0.2036	-3.1461	-7.9062	-2.6853	0.1198	-0.3006	0.3075	-3.0458	-8.5019	-2.8839	0.0966	-0.1942	0.3768	-13.8136	-123.3911	-35.4087	-4.1437	1.6959	0.3650
3019.7040	1.0389	-0.5279	-0.0956	-1.2302	-0.3012	0.2338	-0.2337	0.2059	0.0800	0.6179	-0.1873	0.2109	-2.8065	-8.0160	-2.7549	0.0996	-0.1837	0.2945	-3.0667	-8.5464	-2.8727	0.0940	-0.1903	0.3790	-13.8549	-123.5787	-35.4916	-4.1507	1.6974	0.3650
3019.7160	1.0360	-0.5255	-0.0945	-1.2228	-0.3034	0.2363	-0.2409	0.1921	0.1034	0.6052	-0.1668	0.2186	-3.2600	-8.3412	-2.8950	0.0299	-0.1518	0.3031	-3.0914	-8.5990	-2.8592	0.0910	-0.1857	0.3816	-13.9001	-123.7941	-35.5896	-4.1586	1.6993	0.3650
3019.7260	1.0335	-0.5237	-0.0933	-1.2168	-0.3049	0.2385	-0.2495	0.1766	0.1191	0.5870	-0.1495	0.2205	-3.4836	-8.2662	-2.9009	0.0296	-0.2286	0.3868	-3.1118	-8.6424	-2.8481	0.0885	-0.1819	0.3838	-13.9349	-123.9687	-35.6738	-4.1648	1.7008	0.3650
3019.7360	1.0310	-0.5220	-0.0920	-1.2110	-0.3064	0.2408	-0.2578	0.1627	0.1336	0.5740	-0.1387	0.2287	-3.3617	-8.0755	-2.8232	0.0675	-0.2042	0.3192	-3.1319	-8.6853	-2.8370	0.0860	-0.1780	0.3859	-13.9666	-124.1367	-35.7567	-4.1704	1.7023	0.3650
3019.7460	1.0283	-0.5204	-0.0906	-1.2054	-0.3076	0.2431	-0.2671	0.1542	0.1478	0.5684	-0.1212	0.2297	-3.7461	-8.8207	-2.8304	0.0942	-0.1954	0.3593	-3.3045	-8.7146	-2.8604	0.0786	-0.1556	0.3860	-15.8081	-124.1490	-36.1705	-4.2284	1.8973	0.3432
3019.7560	1.0255	-0.5190	-0.0890	-1.1998	-0.3088	0.2455	-0.2798	0.1360	0.1627	0.5617	-0.1060	0.2421	-3.4045	-8.4666	-2.8095	0.0564	-0.2035	0.2938	-3.3269	-8.7563	-2.8510	0.0761	-0.1509	0.3881	-15.8402	-124.3125	-36.2560	-4.2334	1.8987	0.3432
3019.7680	1.0221	-0.5175	-0.0869	-1.1930	-0.3100	0.2484	-0.2887	0.1201	0.1832	0.5470	-0.0907	0.2434	-3.7502	-8.3762	-3.0102	-0.0259	-0.1162	0.3441	-3.3533	-8.8053	-2.8397	0.0731	-0.1453	0.3905	-15.8737	-124.4975	-36.3575	-4.2389	1.9003	0.3432
3019.7780	1.0191	-0.5164	-0.0850	-1.1876	-0.3107	0.2509	-0.3020	0.1054	0.1951	0.5269	-0.0715	0.2521	-3.5544	-8.4842	-2.8279	0.0549	-0.1003	0.3430	-3.3750	-8.8458	-2.8302	0.0706	-0.1406	0.3926	-15.8981	-124.6464	-36.4420	-4.2431	1.9016	0.3432
3019.7900	1.0154	-0.5152	-0.0825	-1.1814	-0.3114	0.2539	-0.3124	0.0931	0.2119	0.5161	-0.0505	0.2562	-3.8442	-8.7291	-2.7804	0.0528	-0.0786	0.4229	-3.4008	-8.8940	-2.8190	0.0678	-0.1350	0.3950	-15.9240	-124.8218	-36.5450	-4.2475	1.9031	0.3432
3019.8000	1.0122	-0.5143	-0.0803	-1.1764	-0.3118	0.2566	-0.3236	0.0820	0.2267	0.5062	-0.0328	0.2674	-3.6847	-9.0772	-2.7796	0.0581	-0.1059	0.3369	-3.4220	-8.9337	-2.8095	0.0654	-0.1303	0.3971	-15.9420	-124.9620	-36.6295	-4.2507	1.9044	0.3432
3019.8120	1.0083	-0.5135	-0.0775	-1.1704	-0.3121	0.2598	-0.3367	0.0606	0.2421	0.4980	-0.0124	0.2738	-3.7047	-8.6566	-2.6509	0.0018	-0.0922	0.3594	-3.4470	-8.9806	-2.7981	0.0612	-0.1247	0.3995	-15.9588	-125.1209	-36.7307	-4.2542	1.9059	0.3432
3019.8220	1.0048	-0.5130	-0.0750	-1.1654	-0.3121	0.2626	-0.3460	0.0452	0.2590	0.4882	0.0118	0.2805	-3.8121	-8.4147	-2.6972	-0.0252	0.1058	0.3254	-3.4675	-9.0190	-2.7884	0.0567	0.3401	0.4016	-15.9689	-125.2450	-36.8132	-4.2567	1.9071	0.3432
3019.8340	1.0006	-0.5126	-0.0718	-1.1596	-0.3118	0.2660	-0.3599	0.0305	0.2759	0.4684	0.0325	0.2859	-3.6965	-8.4212	-2.7172	-0.0416	0.1946	0.2964	-3.4918	-9.0648	-2.7770	0.0514	0.4837	0.4040	-15.9774	-125.3913	-36.9144	-4.2593	1.9086	0.3432
3019.8440	0.9970	-0.5124	-0.0689	-1.1550	-0.3115	0.2688	-0.3684	0.0193	0.2911	0.4547	0.0375	0.2862	-3.9211	-8.3131	-2.8756	0.0234	0.3447	0.3150	-3.5052	-8.9160	-2.8725	0.0578	0.4788	0.3915	-15.9029	-123.3031	-38.0024	-4.1486	1.8135	0.1908
3019.8560	0.9925	-0.5122	-0.0654	-1.1496	-0.3110	0.2723	-0.3803	0.0071	0.3001	0.4435	0.0521	0.2935	-3.8274	-8.6851	-2.7437	-0.0008	0.4564	0.3453	-3.5289	-9.5867	-2.8692	0.0534	0.4833	0.3929	-15.9066	-123.4392	-38.1038	-4.1506	1.8149	0.1908
3019.8660	0.9886	-0.5122	-0.0623	-1.1453	-0.3104	0.2753	-0.3916	-0.0060	0.3108	0.4359	0.0686	0.2947	-3.8579	-9.7379	-2.8686	0.0292	0.4760	0.3813	-3.5484	-11.0681	-2.8664	0.0497	0.4870	0.3940	-15.9063	-123.5459	-38.1873	-4.1519	1.8161	0.1908
3019.8760	0.9846	-0.5124	-0.0592	-1.1411	-0.3096	0.2782	-0.3989	-0.0157	0.3170	0.4316	0.0879	0.3007	-4.0333	-10.7568	-2.7046	0.0402	0.4946	0.2786	-3.5677	-11.7345	-2.8637	0.0461	0.4908	0.3952	-15.9037	-123.6519	-38.2714	-4.1529	1.8173	0.1908
3019.8860	0.9806	-0.5126	-0.0559	-1.1368	-0.3086	0.2813	-0.4105	-0.0215	0.3277	0.4241	0.1045	0.3027	-3.8940	-11.1436	-2.8106	0.0200	0.4479	0.3497	-3.5867	-11.7629	-2.8607	0.0425	0.4945	0.3963	-15.8977	-123.7495	-38.3533	-4.1537	1.8184	0.1908
3019.8960	0.9764	-0.5129	-0.0526	-1.1326	-0.3075	0.2843	-0.4230	-0.0312	0.3354	0.4128	0.1190	0.3027	-3.8536	-11.4704	-2.6839	0.0251	0.4639	0.3826	-3.6055	-11.7910	-2.8577	0.0389	0.4983	0.3974	-15.8889	-123.8436	-38.4344	-4.1542	1.8196	0.1908
3019.9080	0.9713	-0.5133	-0.0485	-1.1278	-0.3060	0.2879	-0.4321	-0.0429	0.3474	0.3987	0.1380	0.3088	-4.0964	-11.8085	-2.7345	0.0158	0.4900	0.3668	-3.6278	-11.8249	-2.8542	0.0346	0.5028	0.3988	-15.8761	-123.9590	-38.5339	-4.1545	1.8210	0.1908
3019.9180	0.9668	-0.5137	-0.0451	-1.1238	-0.3045	0.2911	-0.4420	-0.0521	0.3542	0.3869	0.1525	0.3115	-4.0802	-12.2876	-2.6003	-0.0297	0.4658	0.3735	-3.6461	-11.8524	-2.8510	0.0311	0.5066	0.3999	-15.8616	-124.0464	-38.6136	-4.1544	1.8222	0.1908
3019.9280	0.9622	-0.5144	-0.0415	-1.1200	-0.3029	0.2942	-0.4532	-0.0619	0.3652	0.3754	0.1652	0.3153	-3.8826	-12.7137	-2.6396	0.0019	0.5480	0.3417	-3.6642	-11.8797	-2.8478	0.0276	0.5103	0.4011	-15.8443	-124.1300	-38.6934	-4.1541	1.8234	0.1908
3019.9380	0.9576	-0.5150	-0.0378	-1.1163	-0.3012	0.2974	-0.4622	-0.0734	0.3760	0.3665	0.1779	0.3191	-4.1057	-13.0696	-2.6236	0.0186	0.5800	0.3220	-3.6821	-11.9069	-2.8447	0.0241	0.5141	0.4022	-15.8249	-124.2134	-38.7742	-4.1537	1.8245	0.1908
3019.9500	0.9521	-0.5161	-0.0332	-1.1119	-0.2989	0.3012	-0.4746	-0.0916	0.3812	0.3627	0.2000	0.3168	-4.0901	-12.5468	-2.8318	-0.0062	0.4791	0.3778	-3.6851	-11.8315	-2.9847	0.0301	0.4988	0.3855	-15.5843	-123.0718	-40.2124	-4.0522	1.6215	0.0080
3019.9600	0.9473	-0.5170	-0.0292	-1.1084	-0.2969	0.3044	-0.4836	-0.1018	0.3862	0.3543	0.2093	0.3199	-4.2358	-12.4075	-3.2593	-0.0329	0.4665	0.3338	-3.7022	-11.8534	-2.9885	0.0273	0.5017	0.3855	-15.5590	-123.1410	-40.2912	-4.0515	1.6227	0.0080
3019.9700	0.9424	-0.5181	-0.0253	-1.1049	-0.2947	0.3075	-0.4948	-0.1071	0.3875	0.3486	0.2175	0.3223	-4.1754	-12.7172	-3.0280	-0.0883	0.5899	0.3026	-3.7191	-11.8750	-2.9921	0.0246	0.5046	0.3856	-15.5311	-123.2067	-40.3685	-4.0506	1.6239	0.0080
3019.9820	0.9364	-0.5194	-0.0206	-1.1007	-0.2920	0.3114	-0.5055	-0.1201	0.3894	0.3342	0.2399	0.3188	-4.2862	-12.5552	-2.9617	-0.0421	0.4600	0.3610	-3.7301	-11.9002	-2.9961	0.0214	0.5082	0.3856	-15.4936	-123.2781	-40.4584	-4.0493	1.6252	0.0080
3019.9920	0.9312	-0.5207	-0.0167	-1.0974	-0.2896	0.3146	-0.5175	-0.1242	0.3945	0.3244	0.2490	0.3197	-4.1136	-13.0543	-3.1925	-0.0569	0.5046	0.3431	-3.7358	-11.9208	-2.9991	0.0187	0.5111	0.3857	-15.4591	-123.3311	-40.5301	-4.0481	1.6264	0.0079
3020.0040	0.9249	-0.5223	-0.0121	-1.0935	-0.2866	0.3184	-0.5295	-0.1387	0.3959	0.3128	0.2610	0.3209	-4.0523	-12.7556	-2.9272	-0.0275	0.5057	0.3177	-3.7424	-11.9449	-3.0026	0.0155	0.5146	0.3857	-15.4140	-123.3893	-40.6138	-4.0464	1.6277	0.0079
3020.0140	0.9196	-0.5238	-0.0082	-1.0904	-0.2838	0.3216	-0.5383	-0.1496	0.3995	0.3083	0.2750	0.3164	-4.1432	-12.4099	-2.9236	-0.0181	0.4416	0.3978	-3.7476	-11.9644	-3.0052	0.0128	0.5176	0.3858	-15.3727	-123.4295	-40.6812	-4.0449	1.6289	0.0079
3020.0260	0.9130	-0.5257	-0.0033	-1.0868	-0.2804	0.3255	-0.5503	-0.1575	0.4039	0.2962	0.2832	0.3216	-4.2478	-12.5932	-2.9879	0.0317	0.4554	0.3049	-3.7535	-11.9875	-3.0083	0.0096	0.5211	0.3858	-15.3200	-123.4751	-40.7624	-4.0429	1.6302	0.0079
3020.0360	0.9075	-0.5273	0.0007	-1.0839	-0.2775	0.3287	-0.5585	-0.1642	0.4088	0.2953	0.2936	0.3205	-4.4417	-12.7158	-3.0547	-0.0274	0.5039	0.3033	-3.7582	-12.0066	-3.0109	0.0070	0.5240	0.3859	-15.2734	-123.5108	-40.8296	-4.0411	1.6313	0.0079
3020.0460	0.9018	-0.5290	0.0048	-1.0810	-0.2745	0.3319	-0.5703	-0.1766	0.4048	0.2918	0.3037	0.3147	-4.5003	-12.8051	-2.9657	-0.0116	0.4767	0.3789	-4.0029	-12.2363	-3.2594	-0.0028	0.5143	0.3642	-18.0885	-126.0701	-43.2724	-4.1175	1.5006	-0.2172
3020.0560	0.8960	-0.5309	0.0089	-1.0781	-0.2713	0.3350	-0.5825	-0.1834	0.4049	0.2864	0.3089	0.3173	-4.4519	-12.4575	-3.1591	-0.0397	0.5139	0.2976	-4.0077	-12.2551	-3.2690	-0.0053	0.5166	0.3629	-18.0237	-126.1050	-43.3408	-4.1156	1.5018	-0.2172
3020.0660	0.8901	-0.5328	0.0129	-1.0754	-0.2682	0.3382	-0.5945	-0.1909	0.4029	0.2780	0.3236	0.3115	-4.5150	-12.4822	-3.1857	-0.0381	0.5084	0.3097	-4.0122	-12.2738	-3.2784	-0.0077	0.5190	0.3616	-17.9556	-126.1381	-43.4073	-4.1137	1.5030	-0.2172
3020.0780	0.8830	-0.5351	0.0177	-1.0721	-0.2642	0.3419	-0.6080	-0.1981	0.3994	0.2672	0.3321	0.3057	-4.5593	-12.8693	-2.9582	-0.0644	0.5410	0.3120	-4.0172	-12.2957	-3.2894	-0.0107	0.5218	0.3600	-17.8681	-126.1708	-43.4838	-4.1112	1.5045	-0.2172
3020.0880	0.8768	-0.5372	0.0217	-1.0694	-0.2609	0.3449	-0.6198	-0.2063	0.3979	0.2584	0.3482	0.3042	-4.7159	-12.9163	-3.0301	-0.0786	0.4636	0.3067	-4.0210	-12.3135	-3.2985	-0.0131	0.5241	0.3587	-17.7910	-126.1940	-43.5469	-4.1090	1.5056	-0.2172
3020.0980	0.8705	-0.5392	0.0257	-1.0668	-0.2574	0.3479	-0.6310	-0.2117	0.3998	0.2494	0.3582	0.2989	-4.8082	-13.2497	-3.3469	-0.0403	0.4677	0.3489	-4.0245	-12.3311	-3.3073	-0.0155	0.5264	0.3574	-17.7099	-126.2132	-43.6076	-4.1067	1.5068	-0.2172
3020.1080	0.8641	-0.5415	0.0297	-1.0644	-0.2537	0.3509	-0.6430	-0.2230	0.3947	0.2415	0.3608	0.2981	-4.7857	-13.3250	-3.0888	-0.0398	0.5830	0.3030	-4.0275	-12.3480	-3.3159	-0.0180	0.5288	0.3561	-17.6240	-126.2251	-43.6657	-4.1045	1.5080	-0.2172
3020.1180	0.8576	-0.5438	0.0336	-1.0620	-0.2500	0.3539	-0.6549	-0.2372	0.3927	0.2335	0.3749	0.2950	-4.7713	-12.5507	-3.1296	-0.0150	0.4227	0.2997	-4.0302	-12.3647	-3.3244	-0.0204	0.5311	0.3549	-17.5343	-126.2340	-43.7232	-4.1021	1.5091	-0.2172
3020.1300	0.8498	-0.5467	0.0384	-1.0593	-0.2454	0.3574	-0.6691	-0.2406	0.3928	0.2257	0.3856	0.2861	-4.8696	-12.9297	-3.3025	-0.0352	0.4932	0.3568	-4.0331	-12.3842	-3.3343	-0.0233	0.5339	0.3533	-17.4213	-126.2391	-43.7896	-4.0993	1.5105	-0.2172
3020.1400	0.8430	-0.5492	0.0423	-1.0570	-0.2415	0.3603	-0.6802	-0.2519	0.3871	0.2228	0.3929	0.2836	-5.2078	-12.8354	-3.1221	-0.0801	0.5103	0.2719	-4.0586	-12.4454	-3.4035	-0.0266	0.5301	0.3461	-17.6044	-126.7811	-44.4402	-4.1066	1.4467	-0.2802
3020.1520	0.8347	-0.5522	0.0468	-1.0544	-0.2369	0.3636	-0.6961	-0.2579	0.3769	0.2134	0.3993	0.2725	-5.1303	-13.3073	-3.4492	-0.0454	0.5314	0.3039	-4.1542	-12.6447	-3.6676	-0.0326	0.5071	0.3188	-18.5903	-128.9529	-46.8982	-4.1427	1.1879	-0.5325
3020.1620	0.8276	-0.5548	0.0505	-1.0523	-0.2329	0.3663	-0.7110	-0.2690	0.3677	0.2074	0.4013	0.2680	-5.0409	-13.2688	-3.4448	-0.0608	0.5423	0.2471	-4.1546	-12.6592	-3.6846	-0.0346	0.5080	0.3157	-18.4622	-128.9478	-46.9479	-4.1404	1.1891	-0.5325
3020.1740	0.8190	-0.5581	0.0549	-1.0499	-0.2281	0.3694	-0.7264	-0.2762	0.3583	0.2060	0.4110	0.2578	-4.7147	-13.5847	-3.5547	-0.1264	0.4791	0.2713	-4.1544	-12.6761	-3.7047	-0.0370	0.5092	0.3119	-18.3012	-128.9356	-47.0046	-4.1375	1.1905	-0.5325
3020.1840	0.8115	-0.5609	0.0584	-1.0479	-0.2239	0.3719	-0.7363	-0.2859	0.3502	0.1969	0.4100	0.2503	-5.0079	-13.5187	-3.6504	-0.0783	0.4961	0.2940	-4.1538	-12.6900	-3.7213	-0.0390	0.5101	0.3087	-18.1614	-128.9225	-47.0505	-4.1351	1.1917	-0.5325
3020.1940	0.8041	-0.5638	0.0619	-1.0460	-0.2198	0.3743	-0.7483	-0.2939	0.3427	0.1895	0.4175	0.2410	-5.0437	-13.6920	-3.8911	-0.0639	0.4325	0.2686	-4.1528	-12.7035	-3.7377	-0.0410	0.5110	0.3055	-18.0161	-128.9054	-47.0950	-4.1326	1.1928	-0.5325
3020.2060	0.7950	-0.5674	0.0660	-1.0438	-0.2147	0.3771	-0.7659	-0.3047	0.3247	0.1851	0.4143	0.2290	-4.9422	-13.5949	-3.6576	-0.0892	0.4989	0.2713	-4.1508	-12.7189	-3.7570	-0.0434	0.5122	0.3017	-17.8331	-128.8749	-47.1437	-4.1297	1.1942	-0.5325
3020.2160	0.7873	-0.5705	0.0692	-1.0420	-0.2105	0.3793	-0.7785	-0.3136	0.3185	0.1795	0.4187	0.2231	-4.9117	-13.3703	-3.8356	-0.1148	0.4747	0.2703	-4.1485	-12.7311	-3.7726	-0.0454	0.5131	0.2986	-17.6731	-128.8409	-47.1801	-4.1273	1.1953	-0.5325
3020.2260	0.7796	-0.5737	0.0723	-1.0402	-0.2064	0.3815	-0.7898	-0.3228	0.3049	0.1692	0.4190	0.2140	-5.0068	-13.2461	-3.6034	-0.1258	0.5421	0.2418	-4.1457	-12.7430	-3.7880	-0.0474	0.5140	0.2954	-17.5078	-128.8044	-47.2146	-4.1250	1.1963	-0.5325
3020.2360	0.7715	-0.5769	0.0753	-1.0385	-0.2021	0.3836	-0.8039	-0.3299	0.2947	0.1631	0.4241	0.2009	-5.1109	-13.0706	-3.6172	-0.0893	0.5235	0.3112	-4.1425	-12.7546	-3.8032	-0.0494	0.5150	0.2922	-17.3367	-128.7643	-47.2464	-4.1226	1.1974	-0.5325
3020.2460	0.7633	-0.5803	0.0782	-1.0369	-0.1979	0.3856	-0.8179	-0.3379	0.2785	0.1565	0.4284	0.1915	-4.6783	-13.4792	-3.6343	-0.1027	0.4258	0.1865	-4.0573	-13.0039	-4.1402	-0.0545	0.4700	0.2547	-16.1867	-131.5795	-50.3850	-4.1574	0.7180	-0.8876
3020.2560	0.7551	-0.5837	0.0808	-1.0353	-0.1937	0.3874	-0.8287	-0.3406	0.2652	0.1538	0.4241	0.1771	-4.7019	-13.8241	-3.9162	-0.0870	0.4406	0.2314	-4.0510	-13.0134	-4.1643	-0.0560	0.4689	0.2494	-15.9841	-131.5267	-50.4100	-4.1550	0.7190	-0.8876
3020.2680	0.7449	-0.5879	0.0839	-1.0335	-0.1887	0.3893	-0.8410	-0.3506	0.2438	0.1462	0.4238	0.1590	-4.9032	-13.7976	-3.6751	-0.0467	0.3969	0.2339	-4.0424	-13.0235	-4.1924	-0.0578	0.4676	0.2431	-15.7288	-131.4482	-50.4325	-4.1524	0.7202	-0.8876
3020.2780	0.7364	-0.5915	0.0862	-1.0321	-0.1845	0.3909	-0.8528	-0.3557	0.2305	0.1436	0.4108	0.1425	-4.9936	-14.1899	-3.9128	-0.0906	0.4997	0.2218	-4.0347	-13.0317	-4.2155	-0.0593	0.4665	0.2378	-15.5087	-131.3800	-50.4484	-4.1501	0.7211	-0.8876
3020.2880	0.7279	-0.5951	0.0884	-1.0306	-0.1804	0.3923	-0.8660	-0.3647	0.2158	0.1373	0.4043	0.1282	-4.9430	-13.8673	-4.0760	-0.0842	0.4773	0.2295	-4.0262	-13.0392	-4.2383	-0.0608	0.4654	0.2325	-15.2800	-131.3028	-50.4608	-4.1480	0.7220	-0.8877
3020.2980	0.7192	-0.5987	0.0905	-1.0293	-0.1764	0.3934	-0.8780	-0.3732	0.1968	0.1329	0.3951	0.1111	-5.0442	-13.8918	-4.0454	-0.0700	0.5034	0.2634	-4.0173	-13.0467	-4.2609	-0.0624	0.4643	0.2272	-15.0456	-131.2263	-50.4722	-4.1457	0.7228	-0.8877
3020.3100	0.7085	-0.6033	0.0927	-1.0277	-0.1716	0.3947	-0.8904	-0.3798	0.1782	0.1294	0.3941	0.0991	-5.4194	-14.0401	-4.0902	-0.1365	0.4569	0.1914	-4.0056	-13.0549	-4.2875	-0.0642	0.4630	0.2209	-14.7530	-131.1254	-50.4797	-4.1431	0.7237	-0.8877
3020.3200	0.6994	-0.6071	0.0944	-1.0265	-0.1677	0.3956	-0.9052	-0.3953	0.1583	0.1223	0.3952	0.0855	-4.9260	-13.1978	-3.9589	-0.0775	0.3814	0.1470	-3.9952	-13.0614	-4.3094	-0.0657	0.4618	0.2156	-14.5009	-131.0370	-50.4834	-4.1410	0.7244	-0.8877
3020.3320	0.6884	-0.6118	0.0962	-1.0250	-0.1631	0.3965	-0.9219	-0.4013	0.1365	0.1202	0.3892	0.0672	-4.8197	-13.4094	-3.9755	-0.0795	0.3891	0.1558	-3.9818	-13.0685	-4.3351	-0.0675	0.4605	0.2093	-14.1871	-130.9218	-50.4821	-4.1385	0.7253	-0.8877
3020.3420	0.6792	-0.6158	0.0975	-1.0239	-0.1593	0.3972	-0.9149	-0.3875	0.1443	0.1227	0.3840	0.0656	-4.1847	-13.5633	-3.8899	-0.0662	0.4634	0.2129	-3.4929	-12.9759	-4.3695	-0.0593	0.4232	0.1969	-8.3061	-129.7724	-50.7549	-4.0456	0.3314	-1.0033
3020.3540	0.6682	-0.6207	0.0990	-1.0225	-0.1547	0.3978	-0.9339	-0.4148	0.1109	0.1158	0.3614	0.0402	-4.5285	-12.9136	-4.0467	-0.0838	0.4616	0.1638	-3.4778	-12.9753	-4.3958	-0.0606	0.4200	0.1897	-8.0194	-129.5985	-50.7307	-4.0436	0.3321	-1.0033
3020.3640	0.6588	-0.6249	0.1000	-1.0213	-0.1511	0.3981	-0.9428	-0.4157	0.0931	0.1151	0.3558	0.0227	-4.5990	-13.4205	-4.2965	-0.1501	0.3934	0.1931	-3.4646	-12.9736	-4.4170	-0.0617	0.4173	0.1837	-7.7716	-129.4388	-50.7038	-4.0420	0.3326	-1.0033
3020.3740	0.6493	-0.6291	0.1009	-1.0203	-0.1475	0.3982	-0.9522	-0.4184	0.0745	0.1063	0.3426	0.0084	-4.5596	-13.7444	-4.3627	-0.0872	0.4211	0.1928	-3.4509	-12.9721	-4.4381	-0.0629	0.4146	0.1069	-7.5194	-129.2814	-50.6758	-4.0404	0.3330	-1.0033
3020.3860	0.6377	-0.6342	0.1015	-1.0190	-0.1436	0.3981	-0.9632	-0.4242	0.0489	0.1059	0.3349	-0.0225	-4.3274	-13.6622	-4.2175	-0.0926	0.4200	-0.0733	-3.4337	-12.9693	-4.4628	-0.0642	0.4114	-0.3674	-7.2076	-129.0810	-50.6359	-4.0384	0.3334	-1.0033
3020.3960	0.6281	-0.6385	0.1020	-1.0180	-0.1403	0.3978	-0.9716	-0.4348	0.0298	0.1007	0.3204	-0.0306	-4.0820	-13.3808	-4.2650	-0.1127	0.4426	-0.0954	-3.4189	-12.9667	-4.4829	-0.0653	0.4087	-0.3734	-6.9411	-128.9108	-50.5981	-4.0367	0.3338	-1.0033
3020.4060	0.6183	-0.6428	0.1021	-1.0170	-0.1372	0.3975	-0.9781	-0.4384	0.0118	0.0973	0.3133	-0.0389	-4.2407	-13.6383	-4.3003	-0.1057	0.3698	-0.2199	-3.4034	-12.9633	-4.5458	-0.0664	0.4060	-0.3795	-6.6670	-128.7301	-50.5551	-4.0350	0.3340	-1.0033
3020.4160	0.6084	-0.6472	0.1021	-1.0161	-0.1341	0.3970	-0.9850	-0.4424	-0.0111	0.0944	0.3003	-0.0525	-4.3318	-13.9797	-5.1972	-0.1357	0.3905	-0.2901	-3.3874	-12.9593	-5.7877	-0.0675	0.4033	-0.3855	-6.3865	-128.5436	-50.5088	-4.0333	0.3343	-1.0033
3020.4260	0.5985	-0.6517	0.1019	-1.0152	-0.1312	0.3964	-0.9932	-0.4499	-0.0258	0.0906	0.2859	-0.0707	-4.1594	-13.8479	-5.6607	-0.1111	0.4336	-0.3469	-3.3708	-12.9549	-5.8251	-0.0686	0.4005	-0.3915	-6.0995	-128.3518	-50.4587	-4.0316	0.3345	-1.0033
3020.4360	0.5885	-0.6563	0.1016	-1.0143	-0.1284	0.3956	-1.0013	-0.4582	-0.0422	0.0894	0.2761	-0.0932	-4.4638	-13.7338	-5.8583	-0.1422	0.4279	-0.2641	-3.1761	-12.6379	-5.6263	-0.0560	0.4071	-0.3803	-3.6827	-124.4205	-48.2933	-3.8829	0.4337	-0.8207
3020.4480	0.5765	-0.6618	0.1010	-1.0133	-0.1251	0.3945	-1.0025	-0.4609	-0.0619	0.0835	0.2611	-0.1045	-4.3740	-13.9969	-5.6124	-0.1179	0.4044	-0.3864	-2.8824	-12.8681	-5.8029	-0.0676	0.3751	-0.4035	-0.1230	-127.0678	-49.8566	-3.9959	0.1207	-1.0148
3020.4580	0.5664	-0.6666	0.1003	-1.0125	-0.1225	0.3933	-1.0119	-0.4705	-0.0748	0.0829	0.2458	-0.1247	-3.9392	-13.4010	-5.9887	-0.1630	0.4005	-0.3335	-2.8653	-12.8571	-5.8160	-0.0687	0.3715	-0.4095	0.1334	-126.8061	-49.7771	-3.9944	0.1207	-1.0148
3020.4680	0.5563	-0.6712	0.0994	-1.0116	-0.1201	0.3920	-1.0153	-0.4769	-0.0945	0.0771	0.2331	-0.1355	-4.0469	-12.9561	-6.1085	-0.1232	0.3899	-0.3750	-2.8477	-12.8453	-5.8285	-0.0698	0.3679	-0.4156	0.3951	-126.5340	-49.6919	-3.9930	0.1207	-1.0148
3020.4800	0.5441	-0.6770	0.0982	-1.0108	-0.1174	0.3901	-1.0223	-0.4798	-0.1173	0.0734	0.2173	-0.1579	-4.0929	-13.3166	-5.9506	-0.1188	0.3615	-0.3528	-2.8260	-12.8305	-5.8428	-0.0712	0.3637	-0.4229	0.7149	-126.1998	-49.5830	-3.9910	0.1206	-1.0148
3020.4900	0.5338	-0.6817	0.0969	-1.0101	-0.1153	0.3885	-1.0276	-0.4863	-0.1347	0.0681	0.1996	-0.1730	-4.2114	-13.3645	-5.9660	-0.1097	0.4112	-0.3989	-2.8076	-12.8172	-5.8542	-0.0723	0.3601	-0.4290	0.9869	-125.9098	-49.4865	-3.9893	0.1205	-1.0148
3020.5000	0.5234	-0.6867	0.0954	-1.0094	-0.1134	0.3866	-1.0354	-0.4907	-0.1527	0.0653	0.1851	-0.1890	-3.7098	-13.5704	-6.0703	-0.1134	0.4412	-0.4010	-2.7887	-12.8031	-5.8649	-0.0734	0.3565	-0.4351	1.2638	-125.6095	-49.3841	-3.9875	0.1203	-1.0148
3020.5120	0.5109	-0.6927	0.0934	-1.0086	-0.1113	0.3842	-1.0410	-0.4954	-0.1734	0.0622	0.1755	-0.2078	-3.5678	-13.8692	-6.2422	-0.1445	0.3070	-0.4303	-2.7654	-12.7845	-5.8769	-0.0747	0.3522	-0.4424	1.6035	-125.2308	-49.2522	-3.9852	0.1200	-1.0148
3020.5220	0.5004	-0.6977	0.0916	-1.0080	-0.1096	0.3820	-1.0452	-0.5029	-0.1937	0.0578	0.1534	-0.2304	-3.5780	-13.7143	-6.2191	-0.1421	0.4248	-0.3355	-2.7456	-12.7616	-5.8862	-0.0757	0.3486	-0.4485	1.8918	-124.9032	-49.1356	-3.9831	0.1197	-1.0148
3020.5340	0.4879	-0.7037	0.0890	-1.0073	-0.1079	0.3791	-1.0477	-0.5117	-0.2185	0.0521	0.1374	-0.2460	-3.8132	-13.5149	-5.9946	-0.1389	0.4080	-0.4132	-2.7213	-12.7334	-5.8967	-0.0770	0.3443	-0.4558	2.2432	-124.5014	-48.9886	-3.9804	0.1193	-1.0148
3020.5440	0.4775	-0.7089	0.0867	-1.0068	-0.1066	0.3765	-1.0528	-0.5159	-0.2350	0.0483	0.1271	-0.2669	-3.4837	-13.5436	-6.1231	-0.1180	0.2759	-0.3376	-2.2567	-12.7507	-5.8779	-0.0835	0.3267	-0.4627	7.8414	-124.6531	-48.6024	-4.0355	-0.0299	-1.0236
3020.5560	0.4648	-0.7152	0.0838	-1.0063	-0.1053	0.3733	-1.0543	-0.5232	-0.2555	0.0457	0.1024	-0.2842	-3.5615	-13.5583	-6.0372	-0.1541	0.3163	-0.4488	-2.2333	-12.7156	-5.8827	-0.0853	0.3216	-0.4701	8.1376	-124.1639	-48.4181	-4.0325	-0.0305	-1.0236
3020.5660	0.4542	-0.7205	0.0811	-1.0058	-0.1043	0.3704	-1.0557	-0.5316	-0.2712	0.0402	0.0874	-0.3027	-3.4256	-13.2862	-6.1690	-0.1140	0.2882	-0.4454	-2.2135	-12.6849	-5.8857	-0.0867	0.3174	-0.4762	8.3873	-123.7388	-48.2557	-4.0297	-0.0311	-1.0236
3020.5780	0.4415	-0.7270	0.0778	-1.0054	-0.1034	0.3666	-1.0584	-0.5376	-0.2945	0.0355	0.0638	-0.3275	-3.3085	-13.2238	-6.1003	-0.1079	0.2875	-0.3702	-2.1895	-12.6469	-5.8886	-0.0884	0.3124	-0.4836	8.6893	-123.2142	-48.0527	-4.0261	-0.0320	-1.0236
3020.5880	0.4309	-0.7324	0.0747	-1.0050	-0.1029	0.3633	-1.0587	-0.5463	-0.3105	0.0299	0.0489	-0.3370	-3.2528	-13.0061	-6.0309	-0.1042	0.2717	-0.4183	-2.1693	-12.6135	-5.8898	-0.0897	0.3082	-0.4897	8.9439	-122.7560	-47.8720	-4.0228	-0.0327	-1.0236
3020.5980	0.4204	-0.7379	0.0715	-1.0047	-0.1025	0.3597	-1.0597	-0.5512	-0.3293	0.0276	0.0304	-0.3525	-3.3138	-13.0757	-5.9647	-0.1509	0.2965	-0.4215	-2.1490	-12.5793	-5.8905	-0.0910	0.3039	-0.4959	9.1997	-122.2893	-47.6859	-4.0191	-0.0336	-1.0236
3020.6100	0.4077	-0.7446	0.0674	-1.0045	-0.1023	0.3553	-1.0626	-0.5560	-0.3448	0.0212	0.0106	-0.3733	-3.3811	-13.3346	-6.1813	-0.1356	0.2865	-0.4463	-2.1245	-12.5366	-5.8901	-0.0926	0.2248	-0.5032	9.5090	-121.7090	-47.4510	-4.0143	-0.0347	-1.0236
3020.6200	0.3970	-0.7502	0.0638	-1.0043	-0.1024	0.3515	-1.0640	-0.5617	-0.3618	0.0165	-0.0177	-0.3910	-2.7217	-12.9437	-5.8022	-0.1457	0.0303	-0.4097	-1.6558	-12.1350	-5.7205	-0.0844	-0.2936	-0.5003	15.1145	-116.8522	-45.5974	-3.9084	-0.0556	-0.9286
3020.6320	0.3844	-0.7569	0.0593	-1.0041	-0.1027	0.3467	-1.0583	-0.5668	-0.3793	0.0105	-0.0312	-0.4070	-2.9194	-13.0796	-5.9052	-0.1206	-0.0561	-0.4222	-1.6448	-12.0643	-5.7009	-0.0851	-0.3110	-0.5057	15.2104	-115.9609	-45.1948	-3.8939	-0.0440	-0.9159
3020.6420	0.3737	-0.7626	0.0554	-1.0040	-0.1030	0.3426	-1.0573	-0.5718	-0.3919	0.0062	-0.0410	-0.4218	-2.4572	-13.0161	-5.9576	-0.2139	-0.1736	-0.4678	-1.6380	-12.1166	-5.5983	-0.1992	-0.3028	-0.4986	15.2627	-116.5467	-44.0230	-3.9313	0.0924	-0.7822
3020.6520	0.3631	-0.7684	0.0513	-1.0041	-0.1034	0.3383	-1.0528	-0.5807	-0.4087	-0.0027	-0.0554	-0.4346	-2.6713	-12.7515	-5.4918	-0.3147	-0.2282	-0.4396	-1.6175	-12.0663	-5.5837	-0.3463	-0.3069	-0.5032	15.4795	-115.8919	-43.7532	-3.9258	0.0907	-0.7811
3020.6640	0.3505	-0.7754	0.0465	-1.0041	-0.1042	0.3330	-1.0473	-0.5856	-0.4185	-0.0099	-0.0730	-0.4528	-2.8405	-12.7310	-5.8041	-0.3943	-0.2626	-0.4765	-1.5934	-12.0043	-5.5652	-0.5236	-0.3119	-0.5086	15.7322	-115.0851	-43.4189	-3.9184	0.0888	-0.7795
3020.6740	0.3401	-0.7813	0.0422	-1.0043	-0.1051	0.3283	-1.0472	-0.5916	-0.4314	-0.0171	-0.0923	-0.4644	-2.7774	-12.6324	-5.6696	-0.4264	-0.2570	-0.4117	-1.5737	-11.9508	-5.5485	-0.6408	-0.3160	-0.5132	15.9386	-114.3920	-43.1297	-3.9115	0.0873	-0.7780
3020.6860	0.3276	-0.7884	0.0370	-1.0044	-0.1062	0.3226	-1.0450	-0.5984	-0.4411	-0.0169	-0.1077	-0.4775	-2.5416	-12.5215	-5.8927	-0.4627	-0.3425	-0.4803	-1.5503	-11.8835	-5.5266	-0.6424	-0.3209	-0.5185	16.1810	-113.5243	-42.7630	-3.9023	0.0855	-0.7759
3020.6980	0.3151	-0.7956	0.0315	-1.0046	-0.1077	0.3168	-1.0417	-0.6054	-0.4560	-0.0195	-0.1294	-0.4928	-2.6132	-12.2436	-5.7315	-0.5120	-0.2903	-0.4450	-1.5275	-11.8142	-5.5032	-0.6440	-0.3259	-0.5239	16.4167	-112.6317	-42.3832	-3.8921	0.0838	-0.7734
3020.7080	0.3046	-0.8016	0.0269	-1.0049	-0.1090	0.3118	-1.0369	-0.6091	-0.4713	-0.0236	-0.1449	-0.5049	-2.4373	-12.3881	-5.3779	-0.5954	-0.2407	-0.4582	-1.5088	-11.7540	-5.4823	-0.6452	-0.3300	-0.5271	16.6074	-111.8599	-42.0521	-3.8827	0.0825	-0.7710
3020.7180	0.2942	-0.8078	0.0221	-1.0051	-0.1106	0.3067	-1.0324	-0.6149	-0.4797	-0.0304	-0.1548	-0.5179	-2.4429	-12.3417	-5.6256	-0.6223	-0.2616	-0.4734	-1.4906	-11.6911	-5.4597	-0.6463	-0.3341	-0.5298	16.7923	-111.0559	-41.7056	-3.8725	0.0812	-0.7684
3020.7300	0.2820	-0.8154	0.0163	-1.0055	-0.1125	0.3003	-1.0284	-0.6205	-0.4907	-0.0392	-0.1693	-0.5332	-2.7094	-12.4398	-5.7084	-0.6392	-0.3774	-0.4758	-1.4694	-11.6129	-5.4311	-0.6475	-0.3390	-0.5329	17.0058	-110.0592	-41.2755	-3.8592	0.0798	-0.7649
3020.7400	0.2717	-0.8216	0.0113	-1.0059	-0.1143	0.2949	-1.0267	-0.6250	-0.5029	-0.0458	-0.1926	-0.5456	-2.6240	-12.2366	-5.5825	-0.6390	-0.2583	-0.5020	-1.4522	-11.5459	-5.4042	-0.6485	-0.3430	-0.5355	17.1768	-109.2066	-40.9035	-3.8472	0.0787	-0.7616
3020.7520	0.2595	-0.8291	0.0052	-1.0065	-0.1167	0.2882	-1.0236	-0.6346	-0.5086	-0.0533	-0.2001	-0.5613	-2.6616	-12.2513	-5.6458	-0.6386	-0.2879	-0.4235	-1.5011	-11.5038	-5.2514	-0.6524	-0.3266	-0.5231	16.5571	-108.6282	-39.3381	-3.8594	0.2943	-0.5978
3020.7620	0.2492	-0.8355	0.0001	-1.0071	-0.1188	0.2826	-1.0208	-0.6408	-0.5152	-0.0612	-0.2091	-0.5703	-2.4248	-12.1721	-5.4527	-0.6180	-0.3174	-0.4355	-1.4764	-11.4441	-5.2216	-0.6542	-0.3302	-0.5254	16.8227	-107.8512	-38.9953	-3.8528	0.2874	-0.5991
3020.7740	0.2369	-0.8433	-0.0062	-1.0079	-0.1213	0.2757	-1.0153	-0.6495	-0.5263	-0.0673	-0.2227	-0.5789	-2.3813	-12.0560	-5.2854	-0.6849	-0.3093	-0.4978	-1.4472	-11.3686	-5.1839	-0.6562	-0.3345	-0.5283	17.1344	-106.8735	-38.5640	-3.8434	0.2793	-0.6002
3020.7840	0.2269	-0.8499	-0.0114	-1.0085	-0.1236	0.2698	-1.0080	-0.6530	-0.5297	-0.0720	-0.2352	-0.5888	-2.5594	-11.8450	-5.1721	-0.6860	-0.2486	-0.4717	-1.1716	-10.9843	-4.9973	-0.6480	-0.3361	-0.5209	20.3762	-102.2237	-36.6882	-3.7299	0.2929	-0.5000
3020.7960	0.2148	-0.8578	-0.0178	-1.0095	-0.1266	0.2626	-1.0037	-0.6612	-0.5382	-0.0804	-0.2441	-0.5977	-2.5423	-11.3591	-5.0342	-0.6730	-0.2706	-0.4486	-1.1697	-10.9018	-4.9548	-0.6496	-0.3398	-0.5232	20.3238	-101.1826	-36.2239	-3.7170	0.2895	-0.5000
3020.8060	0.2048	-0.8643	-0.0233	-1.0104	-0.1291	0.2566	-0.9981	-0.6644	-0.5462	-0.0864	-0.2540	-0.6085	-2.5154	-11.2553	-4.8645	-0.6122	-0.3800	-0.4432	-1.1686	-10.8323	-4.9187	-0.6508	-0.3429	-0.5251	20.2744	-100.3056	-35.8294	-3.7054	0.2864	-0.5000
3020.8160	0.1948	-0.8711	-0.0288	-1.0113	-0.1317	0.2506	-0.9931	-0.6674	-0.5466	-0.0890	-0.2684	-0.6144	-2.2661	-11.5144	-5.0786	-0.7176	-0.2851	-0.4410	-1.1681	-10.7614	-4.8817	-0.6520	-0.3461	-0.5270	20.2184	-99.4113	-35.4273	-3.6933	0.2831	-0.5000
3020.8280	0.1829	-0.8792	-0.0356	-1.0124	-0.1350	0.2431	-0.9858	-0.6741	-0.5555	-0.1002	-0.2770	-0.6253	-2.0171	-11.3649	-4.8440	-0.6220	-0.3447	-0.5175	-1.1681	-10.6743	-4.8358	-0.6534	-0.3499	-0.5292	20.1426	-98.3143	-34.9290	-3.6776	0.2789	-0.5000
3020.8380	0.1731	-0.8860	-0.0411	-1.0134	-0.1378	0.2368	-0.9794	-0.6798	-0.5595	-0.1079	-0.2877	-0.6353	-2.0688	-11.2072	-4.7995	-0.6258	-0.3730	-0.4316	-1.1688	-10.6004	-4.7969	-0.6544	-0.3530	-0.5311	20.0724	-97.3849	-34.5077	-3.6638	0.2751	-0.5000
3020.8500	0.1615	-0.8942	-0.0478	-1.0148	-0.1414	0.2291	-0.9614	-0.6904	-0.5640	-0.1194	-0.3049	-0.6412	-1.7806	-11.0602	-4.5680	-0.7021	-0.2943	-0.4941	-0.3617	-10.7452	-4.6970	-0.6908	-0.3561	-0.5278	29.5827	-99.0475	-33.5099	-4.0039	0.2789	-0.4423
3020.8600	0.1519	-0.9011	-0.0533	-1.0160	-0.1444	0.2226	-0.9515	-0.6949	-0.5616	-0.1318	-0.3111	-0.6514	-1.4989	-11.0776	-4.7036	-0.6696	-0.4326	-0.4602	-0.3718	-10.6635	-4.6497	-0.6937	-0.3594	-0.5295	29.3132	-98.0056	-33.0402	-3.9882	0.2745	-0.4423
3020.8720	0.1406	-0.9095	-0.0601	-1.0176	-0.1483	0.2148	-0.9337	-0.7002	-0.5631	-0.1454	-0.3267	-0.6575	-1.3588	-11.2278	-4.6624	-0.6513	-0.3120	-0.4566	-0.3848	-10.5640	-4.5918	-0.6972	-0.3633	-0.5315	28.9789	-96.7366	-32.4659	-3.9682	0.2690	-0.4423
3020.8820	0.1313	-0.9166	-0.0657	-1.0191	-0.1516	0.2082	-0.9197	-0.7075	-0.5634	-0.1540	-0.3372	-0.6648	-1.0325	-11.1616	-4.6260	-0.7189	-0.2909	-0.4663	-0.3963	-10.4799	-4.5429	-0.7000	-0.3667	-0.5332	28.6920	-95.6659	-31.9805	-3.9507	0.2641	-0.4423
3020.8940	0.1204	-0.9250	-0.0725	-1.0210	-0.1558	0.2001	-0.9019	-0.7188	-0.5648	-0.1723	-0.3529	-0.6748	-1.3014	-10.8500	-4.4659	-0.6669	-0.2332	-0.4974	-0.4109	-10.3778	-4.4833	-0.7033	-0.3707	-0.5352	28.3383	-94.3660	-31.3896	-3.9287	0.2579	-0.4423
3020.9040	0.1116	-0.9324	-0.0781	-1.0227	-0.1593	0.1933	-0.8882	-0.7241	-0.5641	-0.1801	-0.3521	-0.6813	-1.2491	-10.8629	-4.4450	-0.6986	-0.3426	-0.4553	-0.4237	-10.2916	-4.4330	-0.7059	-0.3740	-0.5369	28.0356	-93.2696	-30.8910	-3.9094	0.2525	-0.4423
3020.9160	0.1011	-0.9412	-0.0849	-1.0250	-0.1638	0.1851	-0.8717	-0.7316	-0.5638	-0.1958	-0.3691	-0.6933	-1.1894	-10.8568	-4.4664	-0.7049	-0.3139	-0.4836	-0.4399	-10.1866	-4.3719	-0.7090	-0.3781	-0.5389	27.6623	-91.9345	-30.2847	-3.8851	0.2456	-0.4423
3020.9260	0.0924	-0.9485	-0.0906	-1.0270	-0.1675	0.1782	-0.8578	-0.7382	-0.5637	-0.2058	-0.3766	-0.6993	-1.1415	-10.7285	-4.3304	-0.6594	-0.3870	-0.5059	-0.4540	-10.0983	-4.3203	-0.7114	-0.3815	-0.5405	27.3447	-90.8133	-29.7732	-3.8639	0.2395	-0.4423
3020.9360	0.0838	-0.9560	-0.0964	-1.0291	-0.1713	0.1712	-0.8422	-0.7485	-0.5654	-0.2138	-0.3965	-0.7046	-0.9071	-10.5604	-4.3096	-0.7386	-0.3132	-0.4863	-0.4687	-10.0086	-4.2679	-0.7138	-0.3850	-0.5422	27.0195	-89.6756	-29.2536	-3.8418	0.2332	-0.4423
3020.9480	0.0739	-0.9650	-0.1031	-1.0318	-0.1761	0.1626	-0.8214	-0.7488	-0.5534	-0.2263	-0.3971	-0.7064	-1.0299	-9.9735	-3.9774	-0.7118	-0.3109	-0.4136	-0.3090	-9.0964	-3.6305	-0.6914	-0.3324	-0.4907	28.7309	-78.6918	-23.0294	-3.5431	0.8142	0.1174
3020.9580	0.0659	-0.9726	-0.1087	-1.0342	-0.1801	0.1556	-0.8041	-0.7532	-0.5492	-0.2349	-0.3982	-0.7006	-1.4501	-10.0984	-3.7764	-0.6898	-0.2659	-0.4541	-0.3345	-9.0021	-3.5694	-0.6939	-0.3329	-0.4903	28.2456	-77.5245	-22.4962	-3.5225	0.8078	0.1174
3020.9700	0.0564	-0.9818	-0.1152	-1.0372	-0.1849	0.1471	-0.7858	-0.7646	-0.5423	-0.2506	-0.3957	-0.7011	-1.2765	-9.3021	-3.4964	-0.6735	-0.3162	-0.4040	-0.3650	-8.8885	-3.4957	-0.6969	-0.3336	-0.4897	27.6633	-76.1174	-21.8531	-3.4967	0.7998	0.1174
3020.9800	0.0486	-0.9894	-0.1206	-1.0399	-0.1889	0.1401	-0.7699	-0.7685	-0.5326	-0.2633	-0.3970	-0.7006	-1.5089	-8.8226	-3.3217	-0.6715	-0.2811	-0.4554	-0.3905	-8.7929	-3.4337	-0.6992	-0.3341	-0.4893	27.1770	-74.9339	-21.3115	-3.4742	0.7928	0.1174
3020.9900	0.0411	-0.9971	-0.1259	-1.0425	-0.1928	0.1332	-0.7540	-0.7710	-0.5203	-0.2747	-0.3999	-0.7013	-1.4249	-9.0154	-3.3170	-0.6720	-0.2937	-0.4244	-0.4158	-8.6977	-3.3719	-0.7015	-0.3348	-0.4888	26.6942	-73.7546	-20.7722	-3.4511	0.7855	0.1174
3021.0020	0.0322	-1.0064	-0.1321	-1.0460	-0.1975	0.1248	-0.7335	-0.7741	-0.5059	-0.2887	-0.3947	-0.6973	-1.1815	-9.0268	-3.4936	-0.6894	-0.3393	-0.4286	-0.4458	-8.5831	-3.2980	-0.7042	-0.3355	-0.4883	26.1176	-72.3363	-20.1274	-3.4225	0.7764	0.1174
3021.0120	0.0249	-1.0142	-0.1372	-1.0489	-0.2015	0.1178	-0.7151	-0.7788	-0.5007	-0.3012	-0.4010	-0.6956	-1.1567	-8.7282	-3.1123	-0.6745	-0.3222	-0.4841	-0.4706	-8.4876	-3.2363	-0.7063	-0.3362	-0.4879	25.6402	-71.1542	-19.5890	-3.3978	0.7686	0.1174
3021.0240	0.0165	-1.0236	-0.1431	-1.0526	-0.2063	0.1094	-0.6922	-0.7860	-0.4908	-0.3164	-0.3958	-0.6921	-1.1435	-8.4910	-2.9513	-0.6403	-0.3853	-0.4452	-0.4999	-8.3732	-3.1592	-0.7088	-0.3370	-0.4873	25.0726	-69.7383	-18.9462	-3.3672	0.7588	0.1174
3021.0340	0.0097	-1.0315	-0.1479	-1.0558	-0.2103	0.1025	-0.6740	-0.7873	-0.4800	-0.3284	-0.4013	-0.6890	-1.3194	-8.5882	-3.0704	-0.6817	-0.2408	-0.4477	-0.5242	-8.2774	-3.0944	-0.7109	-0.3377	-0.4869	24.6022	-68.5516	-18.4125	-3.3413	0.7505	0.1174
3021.0440	0.0030	-1.0394	-0.1527	-1.0591	-0.2143	0.0957	-0.6719	-0.7831	-0.4760	-0.3307	-0.3962	-0.6912	-1.2844	-8.3278	-2.7711	-0.6609	-0.2846	-0.3855	-0.4851	-7.5537	-2.6370	-0.6892	-0.2966	-0.4493	24.9828	-59.8755	-13.9813	-3.0864	1.1857	0.5147
3021.0560	-0.0047	-1.0487	-0.1583	-1.0632	-0.2189	0.0875	-0.6433	-0.7895	-0.4571	-0.3480	-0.3868	-0.6810	-0.9812	-8.4637	-2.5812	-0.6243	-0.2062	-0.4095	-0.5190	-7.4375	-2.5507	-0.6915	-0.2948	-0.4469	24.3392	-58.4658	-13.3379	-3.0558	1.1754	0.5147
3021.0660	-0.0111	-1.0567	-0.1628	-1.0668	-0.2227	0.0807	-0.6264	-0.7944	-0.4425	-0.3562	-0.3741	-0.6753	-1.1949	-7.7412	-2.4586	-0.6333	-0.3127	-0.3673	-0.5467	-7.3399	-2.4788	-0.6933	-0.2934	-0.4450	23.8100	-57.2821	-12.8021	-3.0293	1.1665	0.5147
3021.0760	-0.0172	-1.0647	-0.1672	-1.0704	-0.2265	0.0740	-0.6075	-0.7962	-0.4268	-0.3656	-0.3655	-0.6621	-1.2217	-7.7046	-2.4876	-0.6582	-0.2381	-0.4159	-0.5737	-7.2422	-2.4072	-0.6951	-0.2919	-0.4430	23.2894	-56.0969	-12.2691	-3.0023	1.1574	0.5147
3021.0880	-0.0243	-1.0743	-0.1722	-1.0750	-0.2308	0.0661	-0.5861	-0.7969	-0.4116	-0.3781	-0.3558	-0.6523	-1.1176	-7.5377	-2.1891	-0.6462	-0.2982	-0.4132	-0.6047	-7.1262	-2.3222	-0.6972	-0.2903	-0.4407	22.6810	-54.6902	-11.6383	-2.9690	1.1461	0.5147
3021.0980	-0.0301	-1.0822	-0.1762	-1.0788	-0.2343	0.0597	-0.5659	-0.8016	-0.3956	-0.3930	-0.3539	-0.6457	-0.9994	-6.9165	-2.1165	-0.6089	-0.2188	-0.3962	-0.6295	-7.0303	-2.2518	-0.6989	-0.2889	-0.4388	22.1868	-53.5273	-11.1179	-2.9407	1.1365	0.5147
3021.1080	-0.0357	-1.0903	-0.1801	-1.0828	-0.2377	0.0534	-0.5460	-0.8009	-0.3793	-0.4071	-0.3399	-0.6373	-0.8799	-7.1522	-2.0977	-0.6306	-0.3192	-0.4200	-0.6532	-6.9352	-2.1821	-0.7005	-0.2875	-0.4368	21.7043	-52.3728	-10.6036	-2.9120	1.1268	0.5147
3021.1180	-0.0410	-1.0984	-0.1839	-1.0868	-0.2411	0.0470	-0.5242	-0.8019	-0.3643	-0.4199	-0.3388	-0.6292	-1.0763	-6.9335	-2.0689	-0.6265	-0.2318	-0.4123	-0.6765	-6.8389	-2.1122	-0.7021	-0.2862	-0.4349	21.2286	-51.2058	-10.0871	-2.8825	1.1168	0.5147
3021.1280	-0.0461	-1.1064	-0.1874	-1.0910	-0.2444	0.0407	-0.5074	-0.8031	-0.3487	-0.4287	-0.3300	-0.6195	-1.0691	-6.8705	-2.0899	-0.6681	-0.2508	-0.3887	-0.6985	-6.7441	-2.0432	-0.7036	-0.2849	-0.4329	20.7671	-50.0552	-9.5806	-2.8525	1.1066	0.5147
3021.1380	-0.0509	-1.1144	-0.1909	-1.0955	-0.2476	0.0344	-0.4895	-0.8033	-0.3364	-0.4393	-0.3204	-0.6100	-1.0806	-6.8740	-1.8534	-0.6366	-0.2822	-0.3716	-1.2374	-6.6901	-2.1657	-0.6826	-0.3033	-0.4508	13.9580	-49.3947	-10.9428	-2.5840	0.8856	0.3031
3021.1500	-0.0567	-1.1240	-0.1948	-1.1008	-0.2514	0.0272	-0.4787	-0.8004	-0.3112	-0.4423	-0.3055	-0.5948	-0.8223	-6.6224	-2.1707	-0.6558	-0.2033	-0.3517	-0.7456	-5.9635	-1.5942	-0.6814	-0.2500	-0.4006	19.4367	-40.7038	-5.5134	-2.5334	1.4202	0.8125
3021.1600	-0.0614	-1.1321	-0.1978	-1.1054	-0.2543	0.0215	-0.4544	-0.7999	-0.3016	-0.4530	-0.2922	-0.5855	-1.2175	-6.5534	-1.6786	-0.5720	-0.2379	-0.4071	-0.7459	-5.8685	-1.5228	-0.6824	-0.2470	-0.3976	18.9836	-39.5766	-5.0215	-2.5029	1.4096	0.8125
3021.1700	-0.0658	-1.1401	-0.2008	-1.1100	-0.2572	0.0157	-0.4343	-0.8002	-0.2835	-0.4627	-0.2732	-0.5709	-1.1197	-6.3789	-1.5489	-0.6565	-0.2714	-0.3698	-0.7450	-5.7738	-1.4519	-0.6833	-0.2440	-0.3945	18.5448	-38.4542	-4.5345	-2.4721	1.3990	0.8125
3021.1800	-0.0700	-1.1481	-0.2035	-1.1146	-0.2599	0.0100	-0.4163	-0.8030	-0.2699	-0.4743	-0.2582	-0.5597	-0.9784	-5.9204	-1.1476	-0.6563	-0.2977	-0.4086	-0.7424	-5.6818	-1.3826	-0.6843	-0.2410	-0.3914	18.1262	-37.3632	-4.0635	-2.4414	1.3884	0.8125
3021.1900	-0.0740	-1.1561	-0.2061	-1.1194	-0.2623	0.0044	-0.3969	-0.8009	-0.2468	-0.4866	-0.2459	-0.5461	-1.1136	-5.7259	-1.3947	-0.6230	-0.2805	-0.3662	-0.7389	-5.5895	-1.3136	-0.6852	-0.2381	-0.3883	17.7199	-36.2686	-3.5953	-2.4099	1.3775	0.8125
3021.2000	-0.0778	-1.1641	-0.2085	-1.1244	-0.2648	-0.0010	-0.3781	-0.7970	-0.2325	-0.4970	-0.2370	-0.5309	-0.9865	-5.7394	-1.1839	-0.5901	-0.1769	-0.3932	-0.7340	-5.4981	-1.2454	-0.6861	-0.2351	-0.3852	17.3290	-35.1853	-3.1351	-2.3778	1.3666	0.8125
3021.2120	-0.0821	-1.1737	-0.2111	-1.1305	-0.2674	-0.0072	-0.3583	-0.7975	-0.2081	-0.5063	-0.2121	-0.5213	-0.8184	-5.6304	-1.0201	-0.5461	-0.3277	-0.3007	-0.7267	-5.3886	-1.1641	-0.6850	-0.2316	-0.3816	16.8774	-33.8867	-2.5880	-2.3384	1.3532	0.8125
3021.2220	-0.0856	-1.1817	-0.2132	-1.1356	-0.2695	-0.0123	-0.3360	-0.7959	-0.1908	-0.5138	-0.2053	-0.5077	-1.0780	-5.3231	-0.9522	-0.5932	-0.2202	-0.2938	-0.7191	-5.2989	-1.0975	-0.6835	-0.2287	-0.3785	16.5191	-32.8235	-2.1436	-2.3054	1.3420	0.8125
3021.2320	-0.0888	-1.1897	-0.2150	-1.1407	-0.2715	-0.0172	-0.3158	-0.7950	-0.1698	-0.5230	-0.1902	-0.4908	-0.9676	-5.3202	-0.9725	-0.6668	-0.1899	-0.3380	-0.7102	-5.2104	-1.0323	-0.6821	-0.2257	-0.3739	16.1765	-31.7749	-1.7125	-2.2726	1.3309	0.8125
3021.2440	-0.0924	-1.1992	-0.2168	-1.1470	-0.2736	-0.0231	-0.2919	-0.7912	-0.1493	-0.5420	-0.1683	-0.4773	-1.5570	-5.4479	-1.1090	-0.5959	-0.2586	-0.3162	-0.8011	-4.5628	-0.7296	-0.6533	-0.2015	-0.3487	14.5981	-24.0405	1.0283	-1.9457	1.5407	1.0216
3021.2540	-0.0953	-1.2071	-0.2183	-1.1524	-0.2752	-0.0277	-0.2752	-0.7852	-0.1284	-0.5506	-0.1482	-0.4613	-0.5886	-4.8452	-0.6464	-0.5857	-0.2321	-0.2731	-0.7912	-4.4741	-0.6644	-0.6515	-0.1974	-0.3426	14.2840	-23.0184	1.4457	-1.9127	1.5295	1.0216
3021.2660	-0.0984	-1.2165	-0.2197	-1.1592	-0.2768	-0.0331	-0.2487	-0.7823	-0.1066	-0.5561	-0.1278	-0.4408	-1.1578	-4.6239	-0.4592	-0.5623	-0.1985	-0.2686	-0.7779	-4.3681	-0.5868	-0.6492	-0.1924	-0.3352	13.9256	-21.7959	1.9392	-1.8721	1.5160	1.0216
3021.2760	-0.1008	-1.2243	-0.2206	-1.1648	-0.2780	-0.0373	-0.2326	-0.7787	-0.0857	-0.5610	-0.1095	-0.4252	-0.6657	-4.5171	-0.4925	-0.5854	-0.2084	-0.2843	-0.7652	-4.2819	-0.5238	-0.6473	-0.1883	-0.3291	13.6455	-20.8036	2.3338	-1.8384	1.5048	1.0216
3021.2860	-0.1030	-1.2320	-0.2214	-1.1705	-0.2790	-0.0415	-0.2132	-0.7756	-0.0668	-0.5672	-0.0920	-0.4060	-1.1267	-4.4129	-0.2234	-0.5979	-0.1627	-0.3042	-0.7512	-4.1971	-0.4619	-0.6454	-0.1842	-0.3229	13.3805	-19.8275	2.7190	-1.8048	1.4937	1.0216
3021.2980	-0.1054	-1.2413	-0.2221	-1.1773	-0.2800	-0.0462	-0.1963	-0.7731	-0.0442	-0.5804	-0.0673	-0.3840	-0.5777	-4.2534	0.0197	-0.6188	-0.1550	-0.2870	-0.7330	-4.0965	-0.3887	-0.6432	-0.1793	-0.3156	13.0808	-18.6700	3.1691	-1.7642	1.4804	1.0216
3021.3080	-0.1072	-1.2491	-0.2223	-1.1831	-0.2806	-0.0500	-0.1740	-0.7679	-0.0216	-0.5907	-0.0493	-0.3667	-0.6513	-4.0657	-0.1514	-0.5859	-0.1342	-0.3169	-0.7166	-4.0129	-0.3285	-0.6413	-0.1751	-0.3095	12.8448	-17.7082	3.5363	-1.7301	1.4693	1.0216
3021.3180	-0.1088	-1.2568	-0.2225	-1.1891	-0.2810	-0.0536	-0.1549	-0.7620	-0.0029	-0.5962	-0.0300	-0.3544	-0.8524	-4.0183	0.1454	-0.6041	-0.1312	-0.2192	-0.6992	-3.9300	0.2785	-0.6393	-0.1710	-0.3033	12.6216	-16.7542	3.8946	-1.6955	1.4581	1.0216
3021.3280	-0.1103	-1.2643	-0.2223	-1.1952	-0.2811	-0.0570	-0.1377	-0.7560	0.0273	-0.6026	-0.0116	-0.3330	-0.8362	-4.0406	0.6123	-0.5382	-0.1575	-0.2921	-0.6804	-3.8496	1.0775	-0.6373	-0.1554	-0.2972	12.4136	-15.8306	4.2370	-1.6609	1.4470	1.0216
3021.3400	-0.1118	-1.2733	-0.2220	-1.2025	-0.2810	-0.0609	-0.1166	-0.7558	0.0443	-0.6081	0.0249	-0.3118	-0.5402	-3.7122	0.9877	-0.5725	0.1678	-0.2882	-0.9183	-4.0810	0.8776	-0.6338	0.4094	-0.3160	9.0699	-18.6472	1.9911	-1.6082	1.1435	0.7435
3021.3500	-0.1128	-1.2809	-0.2214	-1.2085	-0.2808	-0.0639	-0.1011	-0.7480	0.0614	-0.6129	0.0332	-0.3032	-0.8172	-3.0957	0.8205	-0.6260	0.1862	-0.2234	-0.8605	-3.3000	1.2602	-0.6040	0.4393	-0.2822	9.4320	-9.3535	5.5591	-1.2799	1.4202	1.0457
3021.3600	-0.1138	-1.2883	-0.2207	-1.2146	-0.2804	-0.0668	-0.0847	-0.7358	0.0763	-0.6246	0.0437	-0.2843	-0.9445	-3.6350	0.9486	-0.5771	0.2992	-0.2694	-0.8431	-3.2205	1.3139	-0.6015	0.4430	-0.2759	9.2810	-8.4662	5.8731	-1.2457	1.4097	1.0457
3021.3720	-0.1146	-1.2971	-0.2197	-1.2223	-0.2798	-0.0700	-0.0680	-0.7299	0.0963	-0.6289	0.0652	-0.2637	-0.7359	-3.5420	1.1226	-0.5314	0.3646	-0.2589	-0.8211	-3.1263	1.3774	-0.5984	0.4474	-0.2684	9.1126	-7.4161	6.2417	-1.2039	1.3969	1.0457
3021.3820	-0.1152	-1.3043	-0.2187	-1.2286	-0.2791	-0.0725	-0.0519	-0.7257	0.1105	-0.6280	0.0862	-0.2493	-0.5592	-3.2187	1.1768	-0.5331	0.4346	-0.2455	-0.8019	-3.0494	1.4292	-0.5959	0.4511	-0.2621	8.9831	-6.5593	6.5377	-1.1690	1.3864	1.0457
3021.3920	-0.1156	-1.3116	-0.2174	-1.2349	-0.2781	-0.0750	-0.0359	-0.7187	0.1313	-0.6292	0.1077	-0.2304	-0.5865	-3.1008	1.0951	-0.5865	0.4316	-0.2376	-0.7819	-2.9734	1.4799	-0.5934	0.4548	-0.2559	8.8627	-5.7146	6.8227	-1.1347	1.3761	1.0457
3021.4040	-0.1159	-1.3202	-0.2158	-1.2424	-0.2766	-0.0776	-0.0172	-0.7080	0.1471	-0.6417	0.1312	-0.2084	-0.7362	-3.1345	1.2745	-0.5644	0.4103	-0.2648	-0.7569	-2.8834	1.5397	-0.5904	0.4592	-0.2483	8.7295	-4.7149	7.1536	-1.0936	1.3639	1.0457
3021.4140	-0.1160	-1.3273	-0.2142	-1.2489	-0.2752	-0.0796	-0.0035	-0.7016	0.1633	-0.6513	0.1492	-0.1924	0.6597	-3.1194	1.3807	-0.4605	0.3887	-0.1699	0.8468	-2.8094	1.5886	-0.5879	0.4629	-0.2421	8.6274	-3.8933	7.4216	-1.0588	1.3537	1.0457
3021.4260	-0.1158	-1.3356	-0.2121	-1.2568	-0.2732	-0.0818	0.0223	-0.6959	0.1851	-0.6497	0.1722	-0.1690	0.6404	-2.7836	1.5100	-0.5110	0.4024	-0.2153	2.1462	-2.7222	1.6462	-0.5848	0.4673	-0.2345	8.5152	-2.9261	7.7316	-1.0167	1.3415	1.0457
3021.4360	-0.1156	-1.3425	-0.2102	-1.2633	-0.2714	-0.0834	0.0286	-0.6888	0.2017	-0.6484	0.1869	-0.1541	1.3778	-2.5758	1.4874	-0.5443	0.4626	-0.1818	2.1708	-2.6523	1.6922	-0.5823	0.4711	-0.2283	8.4311	-2.1535	7.9697	-0.9828	1.3318	1.0457
3021.4460	-0.1152	-1.3493	-0.2081	-1.2697	-0.2694	-0.0849	0.0425	-0.6802	0.2147	-0.6558	0.2056	-0.1354	1.4864	-2.3728	1.5582	-0.5498	0.4871	-0.2047	1.9177	-2.5023	1.6054	-0.5579	0.4520	-0.2390	5.0817	-0.4295	6.9361	-0.7158	1.0820	0.8683
3021.4580	-0.1145	-1.3574	-0.2054	-1.2776	-0.2667	-0.0864	0.0555	-0.6697	0.2317	-0.6637	0.2321	-0.1191	1.8912	-2.3713	1.4829	-0.5156	0.3802	-0.2021	1.9388	-2.4190	1.6506	-0.5542	0.4555	-0.2328	5.0208	0.4743	7.2049	-0.6753	1.0708	0.8683
3021.4680	-0.1139	-1.3640	-0.2030	-1.2843	-0.2644	-0.0875	0.0691	-0.6607	0.2393	-0.6598	0.2395	-0.1039	1.8532	-2.4281	1.6009	-0.4489	0.4398	-0.2510	1.9567	-2.3505	1.6877	-0.5511	0.4583	-0.2276	4.9747	1.2169	7.4225	-0.6410	1.0615	0.8683
3021.4780	-0.1132	-1.3706	-0.2006	-1.2909	-0.2619	-0.0885	0.0805	-0.6523	0.2565	-0.6555	0.2615	-0.0923	1.8513	-2.4741	1.6207	-0.4619	0.4029	-0.1824	1.9750	-2.2826	1.7241	-0.5480	0.4612	-0.2224	4.9326	1.9521	7.6335	-0.6070	1.0523	0.8683
3021.4880	-0.1123	-1.3771	-0.1979	-1.2974	-0.2592	-0.0893	0.0898	-0.6433	0.2689	-0.6536	0.2773	-0.0791	1.8706	-2.2685	1.5101	-0.5465	0.4106	-0.1520	1.9936	-2.2161	1.7593	-0.5449	0.4641	-0.2171	4.8945	2.6699	7.8327	-0.5737	1.0434	0.8683
3021.4980	-0.1113	-1.3835	-0.1952	-1.3039	-0.2563	-0.0900	0.0995	-0.6342	0.2802	-0.6596	0.2939	-0.0606	2.2433	-2.4020	1.6673	-0.4960	0.3707	-0.2101	2.0125	-2.1508	1.7937	-0.5419	0.4670	-0.2119	4.8601	3.3735	8.0244	-0.5407	1.0347	0.8683
3021.5080	-0.1102	-1.3898	-0.1923	-1.3106	-0.2533	-0.0906	0.1106	-0.6268	0.2917	-0.6646	0.3034	-0.0481	2.3498	-2.1707	1.7218	-0.4986	0.4560	-0.1851	2.0316	-2.0867	1.8273	-0.5389	0.4699	-0.2067	4.8292	4.0627	8.2079	-0.5077	1.0260	0.8683
3021.5200	-0.1088	-1.3973	-0.1888	-1.3186	-0.2495	-0.0910	0.1257	-0.6199	0.3041	-0.6593	0.3224	-0.0319	1.7587	-1.9494	1.8454	-0.4741	0.3909	-0.2124	2.0550	-2.0116	1.8667	-0.5353	0.4734	-0.2005	4.7964	4.8691	8.4184	-0.4680	1.0156	0.8683
3021.5300	-0.1075	-1.4034	-0.1856	-1.3252	-0.2462	-0.0913	0.1332	-0.6105	0.3178	-0.6539	0.3351	-0.0199	2.0819	-1.8204	1.7076	-0.5474	0.4564	-0.1501	2.0748	-1.9506	1.8980	-0.5324	0.4763	-0.1953	4.7723	5.5206	8.5792	-0.4359	1.0073	0.8683
3021.5400	-0.1061	-1.4095	-0.1824	-1.3316	-0.2427	-0.0914	0.1454	-0.6005	0.3283	-0.6553	0.3530	-0.0050	2.0634	-1.7421	1.6888	-0.5825	0.4479	-0.0403	2.0948	-1.8896	1.9292	-0.5295	0.4793	0.0033	4.7509	6.1727	8.7389	-0.4040	0.9991	0.8683
3021.5520	-0.1043	-1.4166	-0.1784	-1.3395	-0.2384	-0.0913	0.1526	-0.5876	0.3406	-0.6585	0.3645	0.0218	2.3700	-1.7991	1.6616	-0.5538	0.5307	0.0928	1.9182	-1.6483	1.8920	-0.5027	0.4609	0.3410	2.4136	8.9503	8.2560	-0.1218	0.7634	0.7369
3021.5620	-0.1027	-1.4224	-0.1749	-1.3461	-0.2347	-0.0910	0.1647	-0.5773	0.3472	-0.6584	0.3864	0.0267	1.8592	-1.7191	1.6455	-0.4651	0.3844	0.1056	1.9324	-1.5895	1.9155	-0.4993	0.4630	0.3454	2.4038	9.5585	8.3941	-0.0904	0.7555	0.7369
3021.5740	-0.1006	-1.4293	-0.1707	-1.3541	-0.2300	-0.0907	0.1718	-0.5672	0.3539	-0.6474	0.4013	0.0354	1.7541	-1.4916	1.9031	-0.4501	0.4205	0.1617	1.9496	-1.5201	1.9433	-0.4952	0.4656	0.3507	2.3940	10.2751	8.5546	-0.0528	0.7463	0.7369
3021.5840	-0.0988	-1.4349	-0.1671	-1.3605	-0.2260	-0.0903	0.1773	-0.5563	0.3646	-0.6416	0.4113	0.0449	2.1223	-1.4946	1.7133	-0.4957	0.4199	0.2055	1.9640	-1.4640	1.9650	-0.4919	0.4678	0.3551	2.3873	10.8507	8.6750	-0.0228	0.7390	0.7369
3021.5940	-0.0970	-1.4403	-0.1634	-1.3669	-0.2218	-0.0898	0.1869	-0.5449	0.3734	-0.6448	0.4183	0.0584	2.0378	-1.6001	1.7079	-0.5302	0.4541	0.2366	1.9785	-1.4087	1.9863	-0.4887	0.4700	0.3595	2.3817	11.4173	8.7908	0.0067	0.7319	0.7369
3021.6060	-0.0947	-1.4468	-0.1589	-1.3746	-0.2166	-0.0890	0.1942	-0.5334	0.3807	-0.6447	0.4256	0.0696	1.9879	-1.3528	1.8095	-0.4743	0.4866	0.3323	1.9961	-1.3448	2.0105	-0.4848	0.4726	0.3647	2.3765	12.0683	8.9160	0.0418	0.7234	0.7369
3021.6160	-0.0927	-1.4521	-0.1551	-1.3811	-0.2122	-0.0883	0.1997	-0.5231	0.3862	-0.6407	0.4428	0.0877	2.1397	-1.3000	1.8967	-0.4115	0.3968	0.2903	2.0108	-1.2923	2.0302	-0.4815	0.4748	0.3691	2.3731	12.6018	9.0161	0.0712	0.7164	0.7369
3021.6280	-0.0902	-1.4583	-0.1504	-1.3887	-0.2068	-0.0871	0.2094	-0.5129	0.3948	-0.6301	0.4511	0.1046	2.1974	-0.9421	2.0032	-0.4591	0.5322	0.2660	2.0286	-1.2311	2.0527	-0.4777	0.4775	0.3744	2.3703	13.2194	9.1252	0.1054	0.7084	0.7369
3021.6380	-0.0881	-1.4634	-0.1464	-1.3949	-0.2022	-0.0860	0.2167	-0.5011	0.4016	-0.6300	0.4681	0.1121	1.9790	-0.9742	2.1011	-0.4609	0.4413	0.3336	2.0434	-1.1811	2.0703	-0.4747	0.4798	0.3788	2.3687	13.7130	9.2046	0.1327	0.7020	0.7369
3021.6480	-0.0858	-1.4683	-0.1423	-1.4011	-0.1975	-0.0848	0.2219	-0.4892	0.4093	-0.6259	0.4804	0.1233	1.7336	-0.5707	1.7110	-0.4430	0.3825	0.3225	1.8337	-0.9861	1.9691	-0.4459	0.4485	0.3631	-0.2538	15.7840	8.1636	0.4322	0.3449	0.5300
3021.6580	-0.0836	-1.4732	-0.1382	-1.4075	-0.1927	-0.0835	0.2261	-0.4765	0.4118	-0.6221	0.4858	0.1277	1.9151	-0.7982	1.7636	-0.3682	0.4622	0.3461	1.8410	-0.9239	1.9787	-0.4421	0.4494	0.3662	-0.2511	16.2528	8.2322	0.4591	0.3388	0.5300
3021.6700	-0.0808	-1.4788	-0.1333	-1.4148	-0.1868	-0.0818	0.2305	-0.4612	0.4127	-0.6036	0.4946	0.1465	1.8554	-0.8253	1.8685	-0.4085	0.4135	0.2735	1.8496	-0.8520	1.9891	-0.4378	0.4506	0.3700	-0.2480	16.7827	8.3034	0.4906	0.3317	0.5300
3021.6800	-0.0785	-1.4833	-0.1292	-1.4209	-0.1818	-0.0803	0.2335	-0.4486	0.4144	-0.5958	0.5023	0.1508	2.2164	-0.8828	1.8499	-0.4213	0.3705	0.3068	1.8568	-0.7933	1.9970	-0.4342	0.4515	0.3732	-0.2453	17.2106	8.3549	0.5161	0.3261	0.5300
3021.6900	-0.0762	-1.4876	-0.1250	-1.4267	-0.1767	-0.0787	0.2403	-0.4377	0.4150	-0.5900	0.5019	0.1574	2.0053	-0.6831	1.9418	-0.4425	0.4274	0.3109	1.8641	-0.7364	2.0039	-0.4307	0.4520	0.3763	-0.2428	17.6152	8.3976	0.5404	0.3207	0.5300
3021.7000	-0.0738	-1.4918	-0.1208	-1.4326	-0.1716	-0.0771	0.2421	-0.4290	0.4174	-0.5895	0.5117	0.1688	2.0627	-0.3196	1.9967	-0.4156	0.4171	0.3205	1.8713	-0.6813	2.0101	-0.4273	0.4525	0.3795	-0.2403	17.9998	8.4327	0.5641	0.3156	0.5300
3021.7100	-0.0713	-1.4960	-0.1166	-1.4385	-0.1666	-0.0754	0.2484	-0.4155	0.4208	-0.5797	0.5196	0.1766	1.9721	-0.4057	1.8507	-0.3948	0.4248	0.3464	1.8785	-0.6265	2.0160	-0.4239	0.4530	0.3826	-0.2378	18.3795	8.4641	0.5879	0.3104	0.5300
3021.7200	-0.0689	-1.5001	-0.1123	-1.4443	-0.1613	-0.0735	0.2521	-0.4010	0.4250	-0.5661	0.5234	0.1829	1.9401	-0.6787	1.7073	-0.3884	0.4288	0.3537	1.8857	-0.5732	2.0212	-0.4206	0.4535	0.3858	-0.2354	18.7418	8.4896	0.6110	0.3054	0.5300
3021.7320	-0.0658	-1.5049	-0.1072	-1.4510	-0.1549	-0.0713	0.2548	-0.3878	0.4271	-0.5537	0.5280	0.1998	2.2863	-0.5058	1.7515	-0.4287	0.4569	0.3390	1.8943	-0.5101	2.0272	-0.4166	0.4542	0.3896	-0.2327	19.1672	8.5175	0.6382	0.2996	0.5300
3021.7420	-0.0632	-1.5087	-0.1030	-1.4565	-0.1495	-0.0693	0.2571	-0.3757	0.4286	-0.5528	0.5354	0.2076	1.7042	-0.4399	1.8079	-0.3923	0.3927	0.3322	1.7523	-0.4927	1.9003	-0.4006	0.4262	0.3741	-2.0037	19.0968	7.2532	0.7960	-0.0104	0.3319
3021.7540	-0.0602	-1.5132	-0.0979	-1.4629	-0.1432	-0.0668	0.2507	-0.3596	0.4212	-0.5422	0.5319	0.2106	1.9041	-0.3668	1.7119	-0.3681	0.4302	0.3183	1.6432	-0.4557	1.8010	-0.3870	0.4050	0.3623	-3.2653	19.1832	6.3489	0.9179	-0.2335	0.1906
3021.7640	-0.0577	-1.5167	-0.0938	-1.4683	-0.1379	-0.0647	0.2520	-0.3494	0.4165	-0.5342	0.5319	0.2136	1.4987	0.0255	1.7302	-0.3043	0.3903	0.3310	1.6403	-0.4055	1.7955	-0.3831	0.4042	0.3634	-3.2624	19.4867	6.3551	0.9387	-0.2377	0.1906
3021.7740	-0.0552	-1.5201	-0.0896	-1.4737	-0.1326	-0.0625	0.2495	-0.3344	0.4108	-0.5137	0.5336	0.2129	1.6624	-0.1745	1.8071	-0.3089	0.3263	0.3811	1.6374	-0.3575	1.7891	-0.3793	0.4034	0.3646	-3.2599	19.7640	6.3523	0.9586	-0.2418	0.1906
3021.7860	-0.0521	-1.5240	-0.0847	-1.4797	-0.1262	-0.0599	0.2500	-0.3178	0.4055	-0.4943	0.5321	0.2206	1.5678	0.1188	1.7363	-0.3337	0.2695	0.3444	1.6338	-0.3008	1.7810	-0.3743	0.4026	0.3659	-3.2572	20.0855	6.3440	0.9813	-0.2463	0.1906
3021.7960	-0.0497	-1.5271	-0.0806	-1.4845	-0.1209	-0.0577	0.2488	-0.3056	0.4036	-0.4839	0.5218	0.2207	1.7093	-0.0119	1.4661	-0.3554	0.4056	0.3521	1.6308	-0.2565	1.7730	-0.3679	0.4019	0.3670	-3.2554	20.3193	6.3255	0.9985	-0.2496	0.1906
3021.8080	-0.0467	-1.5306	-0.0758	-1.4902	-0.1147	-0.0550	0.2468	-0.2866	0.3978	-0.4726	0.5153	0.2281	1.8995	-0.1912	1.5241	-0.4151	0.4215	0.3029	1.6273	-0.2040	1.7631	-0.3604	0.4010	0.3684	-3.2535	20.5906	6.3009	1.0185	-0.2535	0.1906
3021.8180	-0.0443	-1.5333	-0.0718	-1.4949	-0.1095	-0.0528	0.2472	-0.2760	0.3899	-0.4646	0.5193	0.2273	1.5784	-0.0578	1.6682	-0.3037	0.3709	0.3450	1.6242	-0.1621	1.7545	-0.3541	0.4004	0.3695	-3.2522	20.7949	6.2766	1.0348	-0.2566	0.1906
3021.8280	-0.0419	-1.5360	-0.0680	-1.4994	-0.1044	-0.0504	0.2429	-0.2636	0.3865	-0.4495	0.5197	0.2341	2.1172	0.0366	1.4640	-0.3103	0.3115	0.2895	1.6212	-0.1210	1.7455	-0.3479	0.3997	0.3707	-3.2510	20.9898	6.2478	1.0505	-0.2596	0.1906
3021.8380	-0.0394	-1.5385	-0.0642	-1.5040	-0.0992	-0.0481	0.2439	-0.2507	0.3813	-0.4344	0.5140	0.2335	1.6892	-0.0316	1.5064	-0.2985	0.3927	0.3045	1.6181	-0.0812	1.7363	-0.3418	0.3990	0.3718	-3.2501	21.1689	6.2173	1.0659	-0.2625	0.1906
3021.8480	-0.0370	-1.5409	-0.0604	-1.5083	-0.0941	-0.0457	0.2390	-0.2411	0.3673	-0.4186	0.5091	0.2337	1.2598	-0.2608	1.5900	-0.2825	0.2766	0.2992	1.4136	-0.5133	1.3834	-0.3362	0.3471	0.3326	-5.5816	15.7275	2.8593	1.0672	-0.8059	-0.2248
3021.8600	-0.0342	-1.5437	-0.0560	-1.5131	-0.0881	-0.0430	0.2303	-0.2241	0.3598	-0.4002	0.4914	0.2271	1.4108	-0.3754	1.2024	-0.3195	0.2860	0.2929	1.3986	-0.4718	1.3626	-0.3278	0.3437	0.3310	-5.5804	15.9179	2.8160	1.0836	-0.8088	-0.2248
3021.8700	-0.0319	-1.5459	-0.0525	-1.5170	-0.0832	-0.0407	0.2232	-0.2143	0.3454	-0.3851	0.4755	0.2251	1.4310	-0.1895	1.3676	-0.3282	0.3622	0.2996	1.3861	-0.4387	1.3451	-0.3209	0.3406	0.3296	-5.5797	16.0590	2.7777	1.0964	-0.8111	-0.2248
3021.8800	-0.0298	-1.5479	-0.0491	-1.5208	-0.0785	-0.0385	0.2157	-0.2023	0.3374	-0.3748	0.4679	0.2247	1.7370	-0.2415	1.1295	-0.3618	0.3181	0.2298	1.3735	-0.4066	1.3273	-0.3141	0.3376	0.3283	-5.5790	16.1879	2.7371	1.1083	-0.8132	-0.2248
3021.8900	-0.0276	-1.5499	-0.0458	-1.5244	-0.0739	-0.0363	0.2120	-0.1884	0.3269	-0.3642	0.4588	0.2152	1.2872	-0.6008	1.1807	-0.2873	0.3000	0.3629	1.3610	-0.3751	1.3096	-0.3072	0.3345	0.3269	-5.5785	16.3099	2.6977	1.1201	-0.8152	-0.2248
3021.9000	-0.0255	-1.5517	-0.0426	-1.5279	-0.0695	-0.0341	0.2054	-0.1810	0.3153	-0.3491	0.4475	0.2151	1.5285	-0.1831	1.2120	-0.2519	0.2710	0.3078	1.3485	-0.3444	1.2919	-0.3005	0.3314	0.3256	-5.5781	16.4231	2.6581	1.1315	-0.8172	-0.2248
3021.9120	-0.0231	-1.5538	-0.0389	-1.5320	-0.0642	-0.0316	0.1961	-0.1675	0.3064	-0.3303	0.4374	0.2093	1.5410	-0.1739	0.9845	-0.2481	0.2519	0.3455	1.3334	-0.3086	1.2705	-0.2924	0.3278	0.3240	-5.5776	16.5450	2.6088	1.1443	-0.8194	-0.2248
3021.9220	-0.0211	-1.5553	-0.0358	-1.5352	-0.0599	-0.0295	0.1926	-0.1516	0.2932	-0.3128	0.4163	0.2088	1.1879	-0.6423	1.1094	-0.2590	0.3716	0.2835	1.3209	-0.2798	1.2523	-0.2858	0.3247	0.3226	-5.5774	16.6351	2.5644	1.1542	-0.8210	-0.2248
3021.9320	-0.0193	-1.5568	-0.0330	-1.5384	-0.0558	-0.0275	0.1851	-0.1475	0.2831	-0.2968	0.4035	0.2041	1.1882	0.0496	1.0607	-0.2183	0.2987	0.2690	1.3083	-0.2518	1.2343	-0.2792	0.3217	0.3213	-5.5772	16.7151	2.5212	1.1636	-0.8226	-0.2248
3021.9440	-0.0171	-1.5585	-0.0297	-1.5417	-0.0510	-0.0251	0.1763	-0.1323	0.2684	-0.2752	0.3855	0.1993	1.5312	-0.4022	0.8999	-0.2571	0.3514	0.2604	1.2469	-0.8128	0.9485	-0.2923	0.2926	0.2945	-6.1163	9.7156	-0.1214	0.9494	-1.0947	-0.4906
3021.9540	-0.0154	-1.5598	-0.0271	-1.5445	-0.0473	-0.0231	0.1730	-0.1282	0.2524	-0.2652	0.3735	0.1908	1.1409	-0.0235	1.0319	-0.2749	0.3261	0.2719	1.2303	-0.7927	0.9278	-0.2861	0.2883	0.2916	-6.1161	9.7788	-0.1664	0.9572	-1.0959	-0.4906
3021.9640	-0.0137	-1.5610	-0.0245	-1.5470	-0.0437	-0.0213	0.1622	-0.1137	0.2410	-0.2506	0.3601	0.1776	1.2257	-0.5972	0.7436	-0.2743	0.3110	0.2874	1.2137	-0.7730	0.9074	-0.2800	0.2841	0.2886	-6.1160	9.8377	-0.2082	0.9648	-1.0970	-0.4906
3021.9760	-0.0119	-1.5623	-0.0217	-1.5499	-0.0396	-0.0192	0.1517	-0.1064	0.2242	-0.2351	0.3410	0.1742	1.3846	-0.4699	0.8742	-0.2727	0.2404	0.1809	1.1937	-0.7507	0.8827	-0.2727	0.2790	0.2851	-6.1159	9.8919	-0.2610	0.9728	-1.0982	-0.4906
3021.9860	-0.0104	-1.5633	-0.0195	-1.5522	-0.0363	-0.0175	0.1452	-0.0991	0.2147	-0.2209	0.3195	0.1640	1.3986	-0.3189	0.6819	-0.2736	0.3238	0.2325	1.1771	-0.7326	0.8623	-0.2667	0.2748	0.2822	-6.1158	9.9320	-0.3033	0.9792	-1.0991	-0.4906
3021.9980	-0.0087	-1.5644	-0.0170	-1.5547	-0.0325	-0.0156	0.1373	-0.0887	0.1973	-0.2093	0.3029	0.1536	0.9396	-0.3706	0.8236	-0.2053	0.1846	0.2947	1.1571	-0.7112	0.8381	-0.2595	0.2697	0.2787	-6.1157	9.9755	-0.3509	0.9866	-1.1002	-0.4906
3022.0080	-0.0074	-1.5652	-0.0151	-1.5566	-0.0296	-0.0140	0.1270	-0.0808	0.1873	-0.1918	0.2771	0.1476	1.2922	-0.3735	0.6345	-0.2383	0.3302	0.2215	1.1405	-0.6936	0.8182	-0.2536	0.2655	0.2758	-6.1156	10.0086	-0.3872	0.9920	-1.1010	-0.4906
3022.0200	-0.0060	-1.5661	-0.0130	-1.5588	-0.0263	-0.0124	0.1170	-0.0715	0.1717	-0.1769	0.2596	0.1373	1.3230	-0.4005	0.6327	-0.1878	0.2150	0.2478	1.1205	-0.6725	0.7949	-0.2464	0.2605	0.2722	-6.1156	10.0483	-0.4258	0.9987	-1.1020	-0.4906
3022.0300	-0.0049	-1.5668	-0.0114	-1.5605	-0.0239	-0.0111	0.1093	-0.0625	0.1580	-0.1577	0.2382	0.1235	1.3417	-0.5288	0.6999	-0.2259	0.2592	0.2978	1.1039	-0.6565	0.7751	-0.2406	0.2563	0.2693	-6.1155	10.0638	-0.4622	1.0031	-1.1026	-0.4906
3022.0420	-0.0036	-1.5675	-0.0097	-1.5623	-0.0211	-0.0096	0.1028	-0.0531	0.1427	-0.1431	0.2194	0.1242	1.4963	-1.7788	0.9229	-0.3193	0.4491	0.2654	1.4062	-1.3091	0.7514	-0.3009	0.3117	0.2902	-2.3256	2.1028	-0.5618	0.3054	-0.4683	-0.2392
3022.0520	-0.0026	-1.5680	-0.0082	-1.5638	-0.0189	-0.0084	0.0950	-0.0554	0.1360	-0.1365	0.2183	0.1155	0.9999	-0.7921	0.7528	-0.2343	0.2288	0.2237	1.2558	-1.1729	0.6800	-0.2752	0.2774	0.2718	-3.9854	3.6538	-1.1579	0.5463	-0.8045	-0.4100
3022.0640	-0.0016	-1.5686	-0.0066	-1.5654	-0.0164	-0.0071	0.0878	-0.0509	0.1298	-0.1244	0.1980	0.1083	1.2443	-0.7883	0.5358	-0.2173	0.2674	0.1846	1.2417	-1.1633	0.6636	-0.2708	0.2736	0.2689	-3.9853	3.6715	-1.1931	0.5505	-0.8050	-0.4100
3022.0740	-0.0007	-1.5691	-0.0054	-1.5666	-0.0145	-0.0060	0.0837	-0.0473	0.1197	-0.1163	0.1861	0.0973	1.1044	-0.6844	0.5406	-0.2599	0.3063	0.2676	1.2299	-1.1558	0.6499	-0.2672	0.2705	0.2665	-3.9853	3.6815	-1.2223	0.5535	-0.8054	-0.4100
3022.0840	0.0001	-1.5695	-0.0042	-1.5677	-0.0127	-0.0051	0.0775	-0.0422	0.1120	-0.1101	0.1787	0.0975	1.3532	-0.8485	0.3825	-0.2108	0.2371	0.1877	1.2181	-1.1483	0.6363	-0.2636	0.2673	0.2640	-3.9853	3.6899	-1.2500	0.5563	-0.8057	-0.4100
3022.0960	0.0009	-1.5700	-0.0029	-1.5689	-0.0107	-0.0040	0.0711	-0.0362	0.1017	-0.1016	0.1622	0.0886	1.1454	-1.0525	0.4816	-0.1697	0.2206	0.1879	1.2040	-1.1393	0.6205	-0.2594	0.2636	0.2611	-3.9853	3.7017	-1.2782	0.5596	-0.8061	-0.4100
3022.1060	0.0016	-1.5703	-0.0020	-1.5699	-0.0092	-0.0032	0.0656	-0.0337	0.0938	-0.0922	0.1505	0.0778	1.0643	-0.9993	0.4822	-0.2075	0.1906	0.2244	1.1922	-1.1319	0.6078	-0.2558	0.2604	0.2586	-3.9853	3.7103	-1.2979	0.5624	-0.8065	-0.4100
3022.1180	0.0024	-1.5707	-0.0009	-1.5709	-0.0075	-0.0023	0.0593	-0.0310	0.0841	-0.0798	0.1323	0.0708	0.8121	-0.8330	0.2544	-0.2117	0.1993	0.1985	1.1781	-1.1232	0.5925	-0.2516	0.2567	0.2557	-3.9853	3.7178	-1.3218	0.5653	-0.8068	-0.4100
3022.1280	0.0029	-1.5710	-0.0001	-1.5716	-0.0063	-0.0016	0.0516	-0.0278	0.0768	-0.0688	0.1160	0.0628	0.8321	-0.7213	0.3077	-0.2777	0.2841	0.2074	1.1663	-1.1159	0.5799	-0.2481	0.2536	0.2533	-3.9853	3.7250	-1.3399	0.5671	-0.8070	-0.4100
3022.1380	0.0034	-1.5713	0.0006	-1.5723	-0.0052	-0.0010	0.0459	-0.0239	0.0660	-0.0645	0.1055	0.0568	0.9259	-0.8063	0.4007	-0.2263	0.2422	0.2005	1.1545	-1.1089	0.5674	-0.2446	0.2505	0.2508	-3.9853	3.7284	-1.3570	0.5688	-0.8072	-0.4100
3022.1500	0.0039	-1.5715	0.0013	-1.5730	-0.0040	-0.0004	0.0428	-0.0230	0.0605	-0.0618	0.1059	0.0553	1.4676	-0.9004	0.6426	-0.2741	0.2554	0.2742	1.4839	-1.4153	0.7004	-0.2964	0.3244	0.2882	-0.0002	0.0352	-0.0186	0.0014	-0.0014	-0.0000
3022.1600	0.0043	-1.5717	0.0019	-1.5737	-0.0029	0.0002	0.0434	-0.0224	0.0617	-0.0609	0.1042	0.0572	1.3773	-0.7988	0.6040	-0.2883	0.2006	0.2400	1.4839	-1.4149	0.6991	-0.2962	0.3244	0.2882	-0.0002	0.0410	-0.0314	0.0033	-0.0017	-0.0000
3022.1720	0.0048	-1.5720	0.0026	-1.5744	-0.0017	0.0009	0.0443	-0.0210	0.0631	-0.0598	0.0968	0.0570	1.3271	-0.9462	0.4888	-0.2854	0.2770	0.2094	1.4839	-1.4141	0.6976	-0.2960	0.3244	0.2882	-0.0002	0.0502	-0.0457	0.0055	-0.0020	-0.0000
3022.1820	0.0053	-1.5722	0.0033	-1.5750	-0.0008	0.0014	0.0436	-0.0205	0.0600	-0.0627	0.0964	0.0527	1.1901	-1.1094	0.7380	-0.2334	0.3228	0.2630	1.4839	-1.4144	0.6958	-0.2959	0.3244	0.2882	-0.0002	0.0468	-0.0639	0.0066	-0.0021	-0.0000
3022.1940	0.0058	-1.5725	0.0040	-1.5757	0.0004	0.0020	0.0438	-0.0195	0.0625	-0.0617	0.0980	0.0546	1.1878	-1.0672	0.6187	-0.2203	0.3876	0.2596	1.4839	-1.4138	0.6943	-0.2957	0.3244	0.2882	-0.0002	0.0537	-0.0786	0.0088	-0.0024	-0.0000
3022.2040	0.0062	-1.5727	0.0046	-1.5763	0.0015	0.0026	0.0422	-0.0197	0.0609	-0.0607	0.1007	0.0579	1.3390	-1.1412	0.6558	-0.2521	0.3311	0.1815	1.4839	-1.4138	0.6927	-0.2956	0.3243	0.2882	-0.0002	0.0537	-0.0943	0.0102	-0.0025	-0.0000
3022.2140	0.0067	-1.5728	0.0052	-1.5769	0.0024	0.0031	0.0435	-0.0189	0.0627	-0.0592	0.1012	0.0518	1.5021	-1.3069	0.5480	-0.2673	0.2831	0.2465	1.4839	-1.4134	0.6913	-0.2954	0.3243	0.2882	-0.0002	0.0579	-0.1077	0.0118	-0.0027	-0.0000
3022.2260	0.0072	-1.5731	0.0060	-1.5776	0.0037	0.0038	0.0438	-0.0192	0.0629	-0.0601	0.1016	0.0523	1.4675	-1.4135	0.4687	-0.2578	0.2753	0.2770	1.4839	-1.4133	0.6895	-0.2952	0.3243	0.2882	-0.0002	0.0602	-0.1261	0.0137	-0.0029	-0.0000
3022.2360	0.0076	-1.5732	0.0066	-1.5782	0.0047	0.0043	0.0450	-0.0186	0.0609	-0.0592	0.1022	0.0512	1.4906	-1.5892	0.6406	-0.2974	0.2866	0.3275	1.4839	-1.4135	0.6877	-0.2951	0.3243	0.2882	-0.0002	0.0578	-0.1431	0.0149	-0.0030	-0.0000
3022.2480	0.0081	-1.5734	0.0073	-1.5789	0.0058	0.0048	0.0205	0.0235	0.0567	-0.0034	0.0389	0.0071	-6.7853	-3.1873	-5.9593	0.1871	-0.2585	-0.3648	-0.3994	-3.7515	-4.1741	0.3960	-0.2218	-0.4166	-4.7832	-44.9275	-42.2584	4.4375	-5.7243	-4.4841
3022.2600	0.0080	-1.5733	0.0071	-1.5788	0.0057	0.0047	-0.0060	-0.0048	-0.0061	0.0006	-0.0053	-0.0005	0.5448	0.1554	-0.2106	-0.0485	0.1203	0.0615	0.0000	0.0036	-0.0167	0.0015	-0.0003	0.0000	0.0000	0.0429	-0.1642	0.0160	-0.0030	0.0000
3022.2700	0.0079	-1.5733	0.0071	-1.5787	0.0056	0.0047	0.0011	0.0031	0.0017	0.0052	-0.0034	-0.0005	-0.5028	-0.7394	-0.1779	-0.1009	0.0517	0.0675	-0.0000	0.0034	-0.0168	0.0015	-0.0003	0.0000	-0.0000	0.0403	-0.1654	0.0159	-0.0030	0.0000
3022.2800	0.0079	-1.5733	0.0072	-1.5787	0.0056	0.0047	-0.0009	0.0000	-0.0003	-0.0008	-0.0010	-0.0003	-0.2010	-0.4262	-0.0704	-0.0270	0.0412	0.0720	0.0000	0.0029	-0.0170	0.0015	-0.0003	0.0000	0.0000	0.0351	-0.1669	0.0157	-0.0029	0.0000
3022.2920	0.0079	-1.5732	0.0071	-1.5787	0.0056	0.0047	-0.0008	0.0001	-0.0034	-0.0010	-0.0004	-0.0001	-0.3257	-0.4863	0.0020	-0.0242	0.0225	0.0722	0.0000	0.0030	-0.0169	0.0015	-0.0003	0.0000	0.0000	0.0365	-0.1664	0.0157	-0.0029	0.0000
3022.3020	0.0079	-1.5733	0.0071	-1.5787	0.0056	0.0047	-0.0003	-0.0000	-0.0000	0.0011	-0.0001	-0.0001	-0.2549	-0.5453	-0.0669	-0.0485	0.0085	0.0634	0.0000	0.0031	-0.0169	0.0015	-0.0003	0.0000	0.0000	0.0366	-0.1663	0.0158	-0.0029	0.0000
3022.3140	0.0079	-1.5733	0.0071	-1.5786	0.0056	0.0047	-0.0003	-0.0000	0.0001	-0.0002	-0.0001	-0.0000	-0.3675	-0.5055	-0.1760	-0.0590	0.0064	0.0738	0.0000	0.0031	-0.0169	0.0015	-0.0003	0.0000	0.0000	0.0375	-0.1664	0.0157	-0.0029	0.0000
3022.3240	0.0079	-1.5733	0.0070	-1.5787	0.0056	0.0047	-0.0002	-0.0004	-0.0049	-0.0003	-0.0001	-0.0000	-0.4566	-0.6813	0.1611	-0.0227	0.0339	0.0997	0.0000	0.0032	-0.0167	0.0015	-0.0003	0.0000	0.0000	0.0388	-0.1641	0.0160	-0.0030	0.0000
3022.3340	0.0079	-1.5733	0.0071	-1.5787	0.0056	0.0047	-0.0003	-0.0003	0.0024	0.0001	-0.0001	-0.0000	-0.4615	-0.7005	-0.1755	-0.0682	0.0044	0.1009	-0.0000	0.0033	-0.0168	0.0015	-0.0003	0.0000	-0.0000	0.0396	-0.1653	0.0159	-0.0030	0.0000
3022.3460	0.0079	-1.5733	0.0070	-1.5787	0.0056	0.0047	-0.0002	-0.0000	-0.0014	-0.0001	-0.0001	0.0001	-0.3767	-0.7356	-0.0489	-0.0250	-0.0012	0.0945	0.0000	0.0035	-0.0165	0.0015	-0.0003	0.0000	0.0000	0.0422	-0.1627	0.0160	-0.0030	0.0000
3022.3580	0.0079	-1.5733	0.0071	-1.5787	0.0056	0.0047	-0.0002	-0.0000	-0.0003	-0.0001	-0.0001	0.0001	-0.5181	-0.6707	-0.0239	-0.0578	0.0006	0.1063	0.0000	0.0035	-0.0167	0.0015	-0.0003	0.0000	0.0000	0.0417	-0.1642	0.0161	-0.0030	0.0000
3022.3680	0.0079	-1.5733	0.0071	-1.5787	0.0056	0.0047	-0.0002	0.0001	-0.0002	-0.0000	-0.0000	0.0001	-0.5309	-0.7242	-0.0763	-0.0667	0.0044	0.1148	-0.0000	0.0029	-0.0170	0.0015	-0.0003	0.0000	-0.0000	0.0351	-0.1668	0.0158	-0.0029	0.0000
3022.3780	0.0079	-1.5733	0.0071	-1.5787	0.0056	0.0047	-0.0002	-0.0001	-0.0000	-0.0000	-0.0000	0.0001	-0.3790	-0.7159	-0.0808	-0.0922	0.0432	0.1091	0.0000	0.0034	-0.0166	0.0015	-0.0003	0.0000	0.0000	0.0402	-0.1637	0.0160	-0.0030	0.0000
3022.3900	0.0079	-1.5733	0.0071	-1.5787	0.0056	0.0047	-0.0001	-0.0001	0.0002	-0.0000	-0.0000	0.0001	-0.4287	-0.8260	-0.0807	-0.0689	0.0406	0.1271	0.0000	0.0038	-0.0165	0.0015	-0.0003	0.0000	0.0000	0.0450	-0.1628	0.0160	-0.0030	0.0000
3022.4000	0.0079	-1.5733	0.0070	-1.5787	0.0056	0.0047	-0.0001	-0.0001	-0.0004	-0.0002	-0.0000	0.0001	-0.4255	-0.8761	-0.0263	-0.0645	0.0167	0.1497	0.0000	0.0034	-0.0165	0.0015	-0.0003	0.0000	0.0000	0.0411	-0.1628	0.0160	-0.0030	0.0000
3022.4120	0.0079	-1.5733	0.0071	-1.5787	0.0056	0.0047	-0.0001	-0.0001	-0.0001	-0.0001	-0.0000	0.0001	-0.3814	-0.8573	-0.0532	-0.0845	0.0219	0.1349	0.0000	0.0034	-0.0167	0.0015	-0.0003	0.0000	0.0000	0.0406	-0.1643	0.0159	-0.0030	0.0000
3022.4220	0.0079	-1.5733	0.0071	-1.5787	0.0056	0.0047	-0.0001	-0.0002	-0.0001	-0.0001	-0.0000	0.0001	-0.4810	-0.8749	-0.0819	-0.0640	0.0103	0.1741	0.0000	0.0035	-0.0165	0.0015	-0.0003	0.0000	0.0000	0.0421	-0.1628	0.0161	-0.0030	0.0000
3022.4340	0.0079	-1.5733	0.0071	-1.5787	0.0056	0.0047	-0.0001	-0.0002	-0.0001	-0.0001	-0.0000	0.0001	-0.5352	-0.9917	-0.0905	-0.0755	0.0399	0.1288	0.0000	0.0038	-0.0164	0.0015	-0.0003	0.0000	0.0000	0.0457	-0.1612	0.0162	-0.0031	0.0000
3022.4440	0.0078	-1.5733	0.0071	-1.5787	0.0056	0.0047	-0.0001	-0.0002	-0.0000	-0.0000	-0.0000	0.0002	-0.5379	-0.9386	-0.0434	-0.0932	0.0424	0.1571	0.0000	0.0039	-0.0164	0.0015	-0.0003	0.0000	0.0000	0.0472	-0.1617	0.0162	-0.0030	0.0000
3022.4560	0.0079	-1.5733	0.0071	-1.5787	0.0056	0.0047	-0.0001	-0.0002	-0.0000	-0.0001	-0.0000	0.0002	-0.4448	-0.9807	-0.0422	-0.1012	0.0186	0.1765	0.0000	0.0034	-0.0165	0.0015	-0.0003	0.0000	0.0000	0.0411	-0.1628	0.0160	-0.0030	0.0000
3022.4660	0.0079	-1.5733	0.0071	-1.5787	0.0056	0.0047	-0.0000	-0.0002	-0.0000	-0.0001	-0.0000	0.0002	-0.4887	-1.0302	-0.0905	-0.1041	0.0169	0.1675	-0.0000	0.0033	-0.0168	0.0015	-0.0003	0.0000	-0.0000	0.0390	-0.1649	0.0158	-0.0029	0.0000
3022.4780	0.0079	-1.5733	0.0071	-1.5787	0.0057	0.0047	-0.0001	-0.0001	-0.0000	-0.0000	-0.0000	0.0002	-0.3885	-1.0385	-0.1131	-0.0985	0.0357	0.1810	0.0000	0.0033	-0.0168	0.0015	-0.0003	0.0000	0.0000	0.0391	-0.1649	0.0158	-0.0030	0.0000
3022.4880	0.0079	-1.5733	0.0071	-1.5787	0.0056	0.0047	-0.0000	-0.0001	-0.0000	-0.0001	-0.0000	0.0002	-0.4212	-1.1537	-0.0495	-0.1068	0.0177	0.1905	-0.0000	0.0032	-0.0168	0.0015	-0.0003	0.0000	-0.0000	0.0386	-0.1654	0.0158	-0.0029	0.0000
3022.4980	0.0079	-1.5733	0.0071	-1.5787	0.0056	0.0047	-0.0000	-0.0001	-0.0000	-0.0001	-0.0000	0.0002	-0.3729	-1.1005	-0.0776	-0.1032	0.0369	0.1747	-0.0000	0.0036	-0.0166	0.0015	-0.0003	0.0000	-0.0000	0.0436	-0.1633	0.0160	-0.0030	0.0000
3022.5100	0.0079	-1.5733	0.0071	-1.5787	0.0056	0.0047	-0.0000	-0.0002	-0.0000	-0.0001	-0.0000	0.0002	-0.4025	-1.2164	-0.0702	-0.0942	0.0397	0.1991	0.0000	0.0035	-0.0166	0.0015	-0.0003	0.0000	0.0000	0.0415	-0.1634	0.0159	-0.0030	0.0000
3022.5200	0.0079	-1.5733	0.0070	-1.5787	0.0056	0.0047	-0.0000	-0.0004	-0.0000	-0.0001	0.0000	0.0002	-0.3976	-1.1128	-0.0694	-0.0928	0.0061	0.2050	0.0000	0.0040	-0.0163	0.0015	-0.0003	0.0000	0.0000	0.0480	-0.1609	0.0161	-0.0030	0.0000
3022.5300	0.0079	-1.5733	0.0071	-1.5787	0.0056	0.0047	-0.0000	-0.0004	-0.0000	-0.0001	0.0000	0.0002	-0.4216	-1.2509	-0.0332	-0.1082	0.0347	0.1980	0.0000	0.0038	-0.0164	0.0015	-0.0003	0.0000	0.0000	0.0452	-0.1616	0.0163	-0.0031	0.0000
3022.5400	0.0079	-1.5733	0.0071	-1.5787	0.0056	0.0047	-0.0000	-0.0004	-0.0000	-0.0001	0.0000	0.0002	-0.3454	-1.2747	-0.1217	-0.0905	0.0182	0.1734	-0.0000	0.0037	-0.0165	0.0015	-0.0003	0.0000	-0.0000	0.0442	-0.1626	0.0162	-0.0030	0.0000
3022.5500	0.0079	-1.5733	0.0071	-1.5787	0.0056	0.0047	-0.0000	-0.0003	-0.0000	-0.0001	0.0000	0.0001	-0.4051	-1.3235	-0.0665	-0.1360	-0.0020	0.1656	0.0000	0.0034	-0.0167	0.0015	-0.0003	0.0000	0.0000	0.0411	-0.1648	0.0159	-0.0030	0.0000
3022.5600	0.0079	-1.5733	0.0071	-1.5787	0.0056	0.0047	-0.0000	-0.0003	-0.0000	-0.0001	0.0000	0.0001	-0.4007	-1.3395	-0.0853	-0.1085	0.0278	0.1921	-0.0000	0.0035	-0.0167	0.0015	-0.0003	0.0000	-0.0000	0.0416	-0.1643	0.0160	-0.0030	0.0000
3022.5700	0.0079	-1.5733	0.0070	-1.5787	0.0056	0.0047	-0.0000	-0.0003	-0.0000	-0.0001	0.0000	0.0001	-0.3334	-1.3875	-0.0912	-0.1463	0.0241	0.1906	0.0000	0.0034	-0.0166	0.0015	-0.0003	0.0000	0.0000	0.0406	-0.1633	0.0160	-0.0030	0.0000
3022.5820	0.0079	-1.5733	0.0071	-1.5787	0.0056	0.0047	-0.0000	-0.0003	-0.0000	-0.0001	0.0000	0.0001	-0.4522	-1.3476	-0.0854	-0.1270	0.0157	0.2147	0.0000	0.0037	-0.0165	0.0015	-0.0003	0.0000	0.0000	0.0445	-0.1623	0.0160	-0.0030	0.0000
3022.5920	0.0079	-1.5733	0.0071	-1.5787	0.0056	0.0047	-0.0000	-0.0006	-0.0000	-0.0001	0.0000	0.0001	-0.3793	-1.3600	-0.1134	-0.1319	0.0456	0.2018	0.0000	0.0040	-0.0164	0.0015	-0.0003	0.0000	0.0000	0.0478	-0.1611	0.0163	-0.0031	0.0000
3022.6020	0.0079	-1.5733	0.0071	-1.5787	0.0056	0.0047	-0.0000	-0.0008	-0.0000	-0.0000	0.0000	0.0001	-0.4120	-1.2613	-0.1095	-0.1189	0.0217	0.2040	0.0000	0.0041	-0.0163	0.0015	-0.0003	0.0000	0.0000	0.0492	-0.1606	0.0163	-0.0031	0.0000
3022.6120	0.0079	-1.5733	0.0071	-1.5787	0.0056	0.0047	-0.0000	-0.0012	-0.0000	-0.0000	0.0000	0.0001	-0.3233	-1.3848	-0.0675	-0.1146	0.0295	0.2145	0.0000	0.0038	-0.0165	0.0015	-0.0003	0.0000	0.0000	0.0452	-0.1626	0.0162	-0.0030	0.0000
3022.6220	0.0079	-1.5734	0.0071	-1.5787	0.0056	0.0047	-0.0000	-0.0012	-0.0000	-0.0000	0.0000	0.0001	-0.3464	-1.1865	-0.1143	-0.1378	0.0278	0.2038	-0.0000	0.0045	-0.0161	0.0015	-0.0003	0.0000	-0.0000	0.0541	-0.1587	0.0164	-0.0031	0.0000
3022.6320	0.0079	-1.5734	0.0071	-1.5787	0.0056	0.0047	-0.0000	-0.0012	-0.0000	-0.0000	0.0000	0.0001	-0.3222	-1.2599	-0.0749	-0.1181	0.0387	0.1641	-0.0000	0.0043	-0.0163	0.0015	-0.0003	0.0000	-0.0000	0.0517	-0.1601	0.0163	-0.0031	0.0000
3022.6440	0.0079	-1.5734	0.0071	-1.5787	0.0056	0.0047	-0.0000	-0.0012	-0.0000	0.0000	0.0000	0.0001	-0.4543	-1.2558	-0.0512	-0.1152	0.0230	0.2005	-0.0000	0.0041	-0.0164	0.0015	-0.0003	0.0000	-0.0000	0.0488	-0.1610	0.0163	-0.0031	0.0000
3022.6540	0.0079	-1.5734	0.0071	-1.5787	0.0056	0.0047	-0.0000	-0.0007	-0.0000	0.0000	0.0000	0.0001	-0.4476	-1.2465	-0.1157	-0.1254	0.0442	0.2194	-0.0000	0.0044	-0.0163	0.0015	-0.0003	0.0000	-0.0000	0.0525	-0.1602	0.0162	-0.0030	0.0000
3022.6640	0.0079	-1.5734	0.0071	-1.5787	0.0056	0.0047	-0.0000	-0.0006	-0.0000	-0.0001	0.0000	0.0001	-0.3538	-1.2600	-0.1437	-0.1272	0.0269	0.2217	-0.0000	0.0043	-0.0163	0.0015	-0.0003	0.0000	-0.0000	0.0516	-0.1602	0.0163	-0.0031	0.0000
3022.6760	0.0079	-1.5734	0.0071	-1.5787	0.0056	0.0047	-0.0000	-0.0004	-0.0000	-0.0001	0.0000	0.0001	-0.2807	-1.2741	-0.0377	-0.1307	0.0511	0.1972	-0.0000	0.0045	-0.0162	0.0015	-0.0003	0.0000	-0.0000	0.0534	-0.1593	0.0163	-0.0031	0.0000
3022.6860	0.0079	-1.5734	0.0071	-1.5787	0.0056	0.0047	-0.0000	-0.0003	-0.0000	-0.0001	0.0000	0.0001	-0.4290	-1.3676	-0.1131	-0.1276	0.0154	0.1999	-0.0000	0.0044	-0.0163	0.0015	-0.0003	0.0000	-0.0000	0.0526	-0.1601	0.0163	-0.0031	0.0000
3022.6980	0.0079	-1.5734	0.0070	-1.5787	0.0056	0.0047	-0.0000	-0.0003	-0.0000	-0.0001	0.0000	0.0001	-0.3844	-1.3449	-0.0226	-0.1251	0.0540	0.2015	0.0000	0.0046	-0.0160	0.0015	-0.0003	0.0000	0.0000	0.0551	-0.1576	0.0165	-0.0031	0.0000
3022.7080	0.0079	-1.5734	0.0071	-1.5787	0.0056	0.0047	-0.0000	-0.0003	-0.0000	-0.0000	0.0000	0.0001	-0.3583	-1.4904	-0.0849	-0.1160	0.0249	0.2010	0.0000	0.0048	-0.0161	0.0015	-0.0003	0.0000	0.0000	0.0574	-0.1582	0.0164	-0.0031	0.0000
3022.7180	0.0079	-1.5734	0.0071	-1.5787	0.0056	0.0048	-0.0000	-0.0002	-0.0000	-0.0000	0.0000	0.0001	-0.2896	-1.4379	-0.0528	-0.1440	0.0295	0.2160	-0.0000	0.0046	-0.0162	0.0015	-0.0003	0.0000	-0.0000	0.0551	-0.1596	0.0164	-0.0031	0.0000
3022.7300	0.0079	-1.5734	0.0071	-1.5787	0.0057	0.0047	-0.0000	-0.0006	-0.0000	-0.0000	0.0000	0.0001	-0.3588	-1.3709	-0.0790	-0.1338	0.0136	0.1698	-0.0000	0.0047	-0.0162	0.0015	-0.0003	0.0000	-0.0000	0.0561	-0.1596	0.0164	-0.0031	0.0000
3022.7400	0.0079	-1.5734	0.0071	-1.5787	0.0056	0.0047	-0.0000	-0.0006	-0.0000	-0.0000	0.0000	0.0001	-0.2706	-1.4453	-0.0881	-0.1535	0.0312	0.2174	0.0000	0.0049	-0.0160	0.0015	-0.0003	0.0000	0.0000	0.0581	-0.1576	0.0165	-0.0031	0.0000
3022.7500	0.0079	-1.5734	0.0071	-1.5787	0.0056	0.0047	-0.0000	-0.0005	-0.0000	-0.0000	0.0000	0.0001	-0.3117	-1.5214	-0.0747	-0.1458	0.0463	0.2034	-0.0000	0.0049	-0.0160	0.0015	-0.0003	0.0000	-0.0000	0.0585	-0.1572	0.0165	-0.0031	0.0000
3022.7600	0.0079	-1.5734	0.0071	-1.5787	0.0056	0.0047	-0.0000	-0.0006	-0.0000	0.0000	0.0000	0.0001	-0.3436	-1.4442	-0.1033	-0.1341	0.0518	0.1883	-0.0000	0.0046	-0.0161	0.0015	-0.0003	0.0000	-0.0000	0.0550	-0.1587	0.0163	-0.0031	0.0000
3022.7720	0.0079	-1.5734	0.0071	-1.5787	0.0056	0.0047	-0.0000	-0.0007	-0.0000	0.0000	0.0000	0.0001	-0.3569	-1.3461	-0.0367	-0.1397	0.0395	0.1834	-0.0000	0.0048	-0.0161	0.0015	-0.0003	0.0000	-0.0000	0.0577	-0.1580	0.0166	-0.0031	0.0000
3022.7820	0.0079	-1.5734	0.0071	-1.5787	0.0056	0.0048	-0.0000	-0.0005	-0.0000	0.0000	0.0000	0.0001	-0.1939	-1.4268	-0.0648	-0.1432	0.0302	0.1904	0.0000	0.0050	-0.0159	0.0015	-0.0003	0.0000	0.0000	0.0600	-0.1566	0.0165	-0.0031	0.0000
3022.7920	0.0079	-1.5734	0.0071	-1.5787	0.0056	0.0047	-0.0000	-0.0004	-0.0000	0.0000	0.0000	0.0001	-0.2798	-1.4656	-0.0838	-0.1597	0.0330	0.1993	0.0000	0.0050	-0.0160	0.0015	-0.0003	0.0000	0.0000	0.0595	-0.1571	0.0165	-0.0031	0.0000
3022.8020	0.0079	-1.5735	0.0070	-1.5787	0.0056	0.0047	-0.0000	-0.0004	-0.0000	0.0000	0.0000	0.0001	-0.3482	-1.3583	-0.0671	-0.1187	0.0344	0.1906	0.0000	0.0048	-0.0160	0.0015	-0.0003	0.0000	0.0000	0.0580	-0.1577	0.0164	-0.0031	0.0000
3022.8120	0.0079	-1.5734	0.0071	-1.5787	0.0056	0.0047	-0.0000	-0.0003	-0.0000	0.0000	0.0000	0.0000	-0.2587	-1.3976	-0.0627	-0.1640	0.0316	0.1839	0.0000	0.0051	-0.0159	0.0015	-0.0003	0.0000	0.0000	0.0614	-0.1562	0.0166	-0.0031	0.0000
3022.8240	0.0079	-1.5734	0.0071	-1.5787	0.0056	0.0048	-0.0000	-0.0002	-0.0000	0.0000	0.0000	0.0000	-0.3683	-1.3358	-0.0674	-0.1439	0.0376	0.2047	-0.0000	0.0050	-0.0159	0.0015	-0.0003	0.0000	-0.0000	0.0600	-0.1566	0.0166	-0.0032	0.0000
3022.8340	0.0079	-1.5735	0.0071	-1.5787	0.0056	0.0047	-0.0000	-0.0002	-0.0000	-0.0002	0.0000	0.0000	-0.2618	-1.3068	-0.0590	-0.1445	0.0436	0.2054	-0.0000	0.0050	-0.0161	0.0015	-0.0003	0.0000	-0.0000	0.0596	-0.1581	0.0166	-0.0031	0.0000
3022.8440	0.0079	-1.5734	0.0071	-1.5787	0.0056	0.0047	-0.0000	-0.0002	-0.0000	-0.0001	0.0000	0.0000	-0.2668	-1.4313	-0.0815	-0.1267	0.0643	0.1963	-0.0000	0.0050	-0.0159	0.0015	-0.0003	0.0000	-0.0000	0.0600	-0.1567	0.0166	-0.0031	0.0000
3022.8560	0.0079	-1.5734	0.0070	-1.5787	0.0056	0.0047	-0.0000	-0.0001	-0.0000	-0.0001	0.0000	0.0000	-0.1737	-1.3631	-0.1081	-0.1437	0.0372	0.2087	0.0000	0.0050	-0.0160	0.0015	-0.0003	0.0000	0.0000	0.0601	-0.1576	0.0166	-0.0031	0.0000
3022.8660	0.0079	-1.5735	0.0070	-1.5787	0.0056	0.0048	-0.0000	-0.0001	-0.0000	-0.0001	0.0000	0.0000	-0.2619	-1.3963	-0.0955	-0.1639	0.0510	0.2120	-0.0000	0.0049	-0.0160	0.0015	-0.0003	0.0000	-0.0000	0.0590	-0.1576	0.0165	-0.0031	0.0000
3022.8760	0.0079	-1.5734	0.0071	-1.5787	0.0056	0.0047	-0.0000	-0.0001	-0.0000	-0.0000	0.0000	0.0000	-0.2412	-1.4178	-0.0858	-0.1590	0.0383	0.2106	0.0000	0.0047	-0.0162	0.0015	-0.0003	0.0000	0.0000	0.0565	-0.1592	0.0164	-0.0031	0.0000
3022.8880	0.0079	-1.5734	0.0071	-1.5787	0.0056	0.0047	-0.0000	-0.0001	-0.0000	-0.0000	0.0000	0.0000	-0.2513	-1.4347	-0.1295	-0.1379	0.0485	0.2068	0.0000	0.0051	-0.0160	0.0015	-0.0003	0.0000	0.0000	0.0610	-0.1576	0.0165	-0.0031	0.0000
3022.8980	0.0079	-1.5735	0.0070	-1.5787	0.0056	0.0047	-0.0000	-0.0001	-0.0000	-0.0000	0.0000	0.0000	-0.1943	-1.3504	-0.0941	-0.1607	0.0417	0.1951	0.0000	0.0053	-0.0158	0.0015	-0.0003	0.0000	0.0000	0.0635	-0.1551	0.0167	-0.0032	0.0000
3022.9100	0.0079	-1.5734	0.0071	-1.5787	0.0056	0.0047	-0.0000	-0.0001	-0.0000	-0.0000	0.0000	0.0000	-0.1154	-1.3578	-0.1045	-0.1587	0.0455	0.1924	0.0000	0.0051	-0.0160	0.0015	-0.0003	0.0000	0.0000	0.0616	-0.1570	0.0166	-0.0032	0.0000
3022.9200	0.0079	-1.5734	0.0071	-1.5787	0.0056	0.0047	-0.0000	-0.0001	-0.0000	-0.0000	0.0000	0.0000	-0.2469	-1.3267	-0.1083	-0.1413	0.0367	0.1658	0.0000	0.0051	-0.0159	0.0015	-0.0003	0.0000	0.0000	0.0610	-0.1566	0.0166	-0.0031	0.0000
3022.9320	0.0079	-1.5735	0.0071	-1.5787	0.0056	0.0048	-0.0000	-0.0001	-0.0000	-0.0000	0.0000	0.0000	-0.2731	-1.3204	-0.1009	-0.1501	0.0432	0.1912	-0.0000	0.0048	-0.0161	0.0015	-0.0003	0.0000	-0.0000	0.0576	-0.1581	0.0165	-0.0031	0.0000
3022.9420	0.0079	-1.5734	0.0071	-1.5787	0.0056	0.0047	-0.0000	-0.0001	-0.0000	-0.0000	0.0000	0.0000	-0.1477	-1.2758	-0.0634	-0.1439	0.0352	0.2165	-0.0000	0.0053	-0.0159	0.0015	-0.0003	0.0000	-0.0000	0.0636	-0.1560	0.0166	-0.0032	0.0000
3022.9520	0.0079	-1.5735	0.0071	-1.5787	0.0056	0.0048	-0.0000	-0.0001	-0.0000	-0.0000	0.0000	0.0000	-0.2441	-1.3457	-0.0858	-0.1311	0.0264	0.1657	0.0000	0.0053	-0.0158	0.0015	-0.0003	0.0000	0.0000	0.0630	-0.1556	0.0166	-0.0032	0.0000
3022.9620	0.0079	-1.5734	0.0071	-1.5788	0.0056	0.0047	-0.0000	-0.0001	-0.0000	-0.0000	0.0000	0.0000	-0.2414	-1.4523	-0.0876	-0.1553	0.0276	0.1753	-0.0000	0.0052	-0.0159	0.0015	-0.0003	0.0000	-0.0000	0.0626	-0.1561	0.0166	-0.0032	0.0000
3022.9720	0.0079	-1.5734	0.0070	-1.5787	0.0056	0.0047	-0.0000	-0.0001	-0.0000	-0.0000	0.0000	0.0000	-0.1375	-1.3493	-0.0999	-0.1420	0.0278	0.1866	0.0000	0.0051	-0.0160	0.0015	-0.0003	0.0000	0.0000	0.0605	-0.1571	0.0165	-0.0031	0.0000
3022.9820	0.0079	-1.5734	0.0071	-1.5787	0.0056	0.0047	-0.0000	-0.0000	-0.0000	-0.0000	0.0000	0.0000	-0.1523	-1.3739	-0.0657	-0.1395	0.0413	0.2063	-0.0000	0.0053	-0.0158	0.0015	-0.0003	0.0000	-0.0000	0.0639	-0.1557	0.0165	-0.0031	0.0000
3022.9940	0.0079	-1.5735	0.0071	-1.5787	0.0056	0.0048	-0.0000	-0.0000	-0.0000	-0.0000	0.0000	0.0000	-0.1949	-1.3137	-0.0621	-0.1500	0.0214	0.1781	-0.0000	0.0052	-0.0159	0.0015	-0.0003	0.0000	-0.0000	0.0625	-0.1561	0.0166	-0.0032	0.0000
3023.0040	0.0079	-1.5735	0.0071	-1.5787	0.0056	0.0047	-0.0000	-0.0000	-0.0000	-0.0000	0.0000	0.0000	-0.1871	-1.3984	-0.0491	-0.1270	0.0601	0.1927	0.0000	0.0051	-0.0159	0.0015	-0.0003	0.0000	0.0000	0.0610	-0.1566	0.0166	-0.0032	0.0000
3023.0140	0.0079	-1.5735	0.0071	-1.5787	0.0056	0.0047	-0.0000	-0.0000	-0.0000	-0.0000	0.0000	0.0000	-0.2883	-1.3399	-0.0598	-0.1380	0.0501	0.1887	-0.0000	0.0049	-0.0160	0.0015	-0.0003	0.0000	-0.0000	0.0591	-0.1575	0.0166	-0.0032	0.0000
3023.0240	0.0079	-1.5735	0.0070	-1.5787	0.0056	0.0048	-0.0000	-0.0000	-0.0000	-0.0000	0.0000	0.0000	-0.2891	-1.3770	-0.0842	-0.1500	0.0424	0.1769	-0.0000	0.0054	-0.0158	0.0016	-0.0003	0.0000	-0.0000	0.0645	-0.1551	0.0167	-0.0032	0.0000
3023.0360	0.0079	-1.5735	0.0071	-1.5787	0.0056	0.0047	-0.0000	-0.0000	-0.0000	-0.0000	0.0000	0.0000	-0.2978	-1.3125	-0.1027	-0.1495	0.0413	0.2179	-0.0000	0.0050	-0.0159	0.0015	-0.0003	0.0000	-0.0000	0.0601	-0.1566	0.0166	-0.0032	0.0000
3023.0460	0.0079	-1.5735	0.0070	-1.5787	0.0056	0.0047	-0.0000	-0.0000	-0.0000	-0.0000	0.0000	0.0000	-0.4116	-1.3285	-0.0862	-0.1322	0.0384	0.1821	0.0000	0.0050	-0.0161	0.0015	-0.0003	0.0000	0.0000	0.0594	-0.1582	0.0164	-0.0031	0.0000
3023.0560	0.0079	-1.5734	0.0071	-1.5787	0.0056	0.0047	-0.0000	-0.0000	-0.0000	0.0000	0.0000	0.0000	-0.3341	-1.3574	-0.0560	-0.1209	0.0250	0.1947	0.0000	0.0057	-0.0156	0.0016	-0.0003	0.0000	0.0000	0.0680	-0.1536	0.0168	-0.0032	0.0000
3023.0680	0.0079	-1.5734	0.0070	-1.5787	0.0057	0.0047	-0.0000	-0.0000	-0.0000	0.0000	0.0000	0.0000	-0.2142	-1.3031	-0.1070	-0.1510	0.0513	0.1752	0.0000	0.0050	-0.0160	0.0015	-0.0003	0.0000	0.0000	0.0599	-0.1577	0.0164	-0.0031	0.0000
3023.0780	0.0079	-1.5735	0.0071	-1.5787	0.0057	0.0047	-0.0000	-0.0000	-0.0000	0.0000	0.0000	0.0000	-0.3002	-1.2759	-0.0915	-0.1532	0.0671	0.1948	0.0000	0.0050	-0.0160	0.0015	-0.0003	0.0000	0.0000	0.0596	-0.1571	0.0166	-0.0031	0.0000
3023.0900	0.0079	-1.5734	0.0071	-1.5787	0.0056	0.0047	-0.0000	-0.0000	-0.0000	0.0000	0.0000	0.0000	-0.1967	-1.4259	-0.0972	-0.1334	0.0523	0.1774	0.0000	0.0051	-0.0159	0.0015	-0.0003	0.0000	0.0000	0.0610	-0.1566	0.0166	-0.0031	0.0000
3023.1000	0.0079	-1.5734	0.0071	-1.5787	0.0056	0.0047	-0.0000	-0.0000	-0.0000	0.0000	0.0000	0.0000	-0.2998	-1.4593	-0.0851	-0.1630	0.0451	0.1890	0.0000	0.0052	-0.0159	0.0015	-0.0003	0.0000	0.0000	0.0625	-0.1562	0.0165	-0.0031	0.0000
3023.1100	0.0079	-1.5735	0.0071	-1.5787	0.0056	0.0047	-0.0000	-0.0000	-0.0000	0.0000	0.0000	0.0000	-0.2688	-1.4004	-0.1139	-0.1522	0.0343	0.1884	0.0000	0.0051	-0.0160	0.0015	-0.0003	0.0000	0.0000	0.0610	-0.1576	0.0165	-0.0031	0.0000
3023.1220	0.0079	-1.5734	0.0071	-1.5787	0.0056	0.0047	-0.0000	-0.0000	-0.0000	0.0000	0.0000	0.0000	-0.2578	-1.3520	-0.0837	-0.1529	0.0313	0.1719	-0.0000	0.0052	-0.0159	0.0015	-0.0003	0.0000	-0.0000	0.0621	-0.1566	0.0166	-0.0032	0.0000
3023.1320	0.0079	-1.5735	0.0071	-1.5787	0.0057	0.0047	-0.0000	-0.0000	-0.0000	0.0000	0.0000	0.0000	-0.1943	-1.3057	-0.1076	-0.1564	0.0420	0.1725	0.0000	0.0050	-0.0159	0.0015	-0.0003	0.0000	0.0000	0.0600	-0.1566	0.0166	-0.0032	0.0000
3023.1420	0.0079	-1.5734	0.0071	-1.5787	0.0056	0.0047	-0.0000	-0.0000	-0.0000	0.0000	0.0000	0.0000	-0.2919	-1.3615	-0.0917	-0.1397	0.0251	0.1653	0.0000	0.0050	-0.0161	0.0015	-0.0003	0.0000	0.0000	0.0596	-0.1580	0.0166	-0.0032	0.0000
3023.1520	0.0079	-1.5734	0.0071	-1.5787	0.0056	0.0047	-0.0000	-0.0000	-0.0000	0.0000	0.0000	0.0000	-0.2174	-1.3885	-0.0956	-0.1387	0.0142	0.1892	0.0000	0.0051	-0.0160	0.0015	-0.0003	0.0000	0.0000	0.0616	-0.1570	0.0167	-0.0032	0.0000
3023.1620	0.0079	-1.5735	0.0071	-1.5787	0.0056	0.0047	-0.0000	-0.0000	-0.0000	0.0000	0.0000	0.0000	-0.2324	-1.3453	-0.0577	-0.1426	0.0459	0.1848	-0.0000	0.0054	-0.0157	0.0016	-0.0003	0.0000	-0.0000	0.0642	-0.1544	0.0169	-0.0032	0.0000
3023.1740	0.0079	-1.5735	0.0070	-1.5787	0.0056	0.0047	-0.0000	-0.0000	-0.0000	0.0000	0.0000	0.0000	-0.2621	-1.3171	-0.0862	-0.1369	0.0343	0.1857	0.0000	0.0051	-0.0160	0.0015	-0.0003	0.0000	0.0000	0.0609	-0.1577	0.0164	-0.0031	0.0000
3023.1840	0.0079	-1.5734	0.0071	-1.5788	0.0056	0.0047	-0.0000	-0.0000	-0.0000	-0.0000	0.0000	0.0000	-0.2390	-1.3806	-0.0872	-0.1204	0.0383	0.1706	-0.0000	0.0050	-0.0160	0.0015	-0.0003	0.0000	-0.0000	0.0600	-0.1576	0.0166	-0.0031	0.0000
3023.1940	0.0079	-1.5735	0.0070	-1.5787	0.0056	0.0047	-0.0000	-0.0000	-0.0000	0.0002	0.0000	0.0000	-0.3432	-1.3020	-0.1060	-0.1408	0.0583	0.1812	0.0000	0.0052	-0.0159	0.0016	-0.0003	0.0000	0.0000	0.0627	-0.1560	0.0167	-0.0032	0.0000
3023.2040	0.0079	-1.5735	0.0070	-1.5787	0.0056	0.0047	-0.0000	-0.0000	-0.0000	0.0000	0.0000	0.0000	-0.1307	-1.2878	-0.0296	-0.1456	0.0718	0.1701	0.0000	0.0051	-0.0158	0.0015	-0.0003	0.0000	0.0000	0.0610	-0.1556	0.0166	-0.0032	0.0000
3023.2140	0.0079	-1.5734	0.0071	-1.5787	0.0056	0.0047	-0.0000	-0.0000	-0.0000	0.0000	0.0000	0.0000	-0.1771	-1.3591	-0.0647	-0.1633	0.0463	0.1572	0.0000	0.0048	-0.0161	0.0015	-0.0003	0.0000	0.0000	0.0577	-0.1580	0.0166	-0.0031	0.0000
3023.2260	0.0079	-1.5734	0.0071	-1.5787	0.0056	0.0047	-0.0000	-0.0000	-0.0000	0.0000	0.0000	0.0000	-0.2414	-1.4042	-0.0681	-0.1511	0.0485	0.1815	0.0000	0.0048	-0.0161	0.0015	-0.0003	0.0000	0.0000	0.0575	-0.1581	0.0165	-0.0031	0.0000
3023.2360	0.0079	-1.5734	0.0070	-1.5787	0.0056	0.0047	-0.0000	-0.0000	-0.0000	0.0000	0.0000	0.0000	-0.2695	-1.3119	-0.1016	-0.1515	0.0413	0.1727	0.0000	0.0051	-0.0160	0.0015	-0.0003	0.0000	0.0000	0.0606	-0.1570	0.0166	-0.0032	0.0000
3023.2480	0.0079	-1.5734	0.0071	-1.5787	0.0056	0.0047	-0.0000	-0.0000	-0.0000	0.0000	0.0000	0.0000	-0.1599	-1.3357	-0.0313	-0.1153	0.0508	0.1736	0.0000	0.0049	-0.0161	0.0015	-0.0003	0.0000	0.0000	0.0585	-0.1581	0.0165	-0.0031	0.0000
3023.2580	0.0079	-1.5735	0.0070	-1.5787	0.0056	0.0047	-0.0000	-0.0000	-0.0000	0.0000	0.0000	0.0000	-0.3173	-1.3539	-0.1116	-0.1435	0.0560	0.1913	0.0000	0.0050	-0.0160	0.0015	-0.0003	0.0000	0.0000	0.0596	-0.1570	0.0166	-0.0032	0.0000
3023.2700	0.0079	-1.5734	0.0071	-1.5787	0.0056	0.0047	-0.0000	-0.0000	-0.0000	0.0000	0.0000	0.0000	-0.1567	-1.3603	-0.1263	-0.1443	0.0507	0.1445	-0.0000	0.0054	-0.0158	0.0016	-0.0003	0.0000	-0.0000	0.0651	-0.1555	0.0167	-0.0032	0.0000
3023.2800	0.0079	-1.5734	0.0071	-1.5787	0.0056	0.0047	-0.0000	-0.0000	-0.0000	0.0000	0.0000	0.0000	-0.3005	-1.2978	-0.1133	-0.1458	0.0703	0.1437	-0.0000	0.0052	-0.0159	0.0015	-0.0003	0.0000	-0.0000	0.0621	-0.1566	0.0166	-0.0032	0.0000
3023.2900	0.0079	-1.5734	0.0071	-1.5787	0.0056	0.0047	-0.0000	-0.0000	-0.0000	0.0000	0.0000	0.0000	-0.2990	-1.3443	-0.1055	-0.1610	0.0374	0.1848	-0.0000	0.0050	-0.0159	0.0015	-0.0003	0.0000	-0.0000	0.0601	-0.1566	0.0167	-0.0032	0.0000
3023.3020	0.0079	-1.5734	0.0070	-1.5787	0.0056	0.0047	-0.0000	-0.0000	-0.0000	0.0000	0.0000	0.0000	-0.2080	-1.3141	-0.0478	-0.1268	0.0397	0.1899	0.0000	0.0050	-0.0160	0.0015	-0.0003	0.0000	0.0000	0.0596	-0.1570	0.0166	-0.0032	0.0000
3023.3120	0.0079	-1.5734	0.0071	-1.5787	0.0056	0.0047	-0.0000	-0.0000	-0.0000	0.0000	0.0000	0.0000	-0.1794	-1.2618	-0.0999	-0.1364	0.0577	0.1562	-0.0000	0.0049	-0.0161	0.0015	-0.0003	0.0000	-0.0000	0.0589	-0.1587	0.0164	-0.0031	0.0000
3023.3220	0.0079	-1.5735	0.0071	-1.5787	0.0056	0.0047	-0.0000	-0.0000	-0.0000	0.0000	0.0000	0.0000	-0.1980	-1.3133	-0.0844	-0.1718	0.0400	0.1956	-0.0000	0.0053	-0.0159	0.0015	-0.0003	0.0000	-0.0000	0.0640	-0.1566	0.0166	-0.0032	0.0000
3023.3320	0.0079	-1.5735	0.0071	-1.5787	0.0056	0.0047	-0.0000	-0.0000	-0.0000	0.0000	0.0000	0.0000	-0.0679	-1.2995	-0.0719	-0.1542	0.0546	0.1709	0.0000	0.0052	-0.0158	0.0015	-0.0003	0.0000	0.0000	0.0620	-0.1557	0.0166	-0.0032	0.0000
3023.3440	0.0079	-1.5734	0.0071	-1.5787	0.0056	0.0047	-0.0000	-0.0000	-0.0000	0.0000	0.0000	0.0000	-0.3145	-1.2720	-0.1129	-0.1281	0.0654	0.1928	-0.0000	0.0052	-0.0159	0.0016	-0.0003	0.0000	-0.0000	0.0626	-0.1560	0.0167	-0.0032	0.0000
3023.3540	0.0079	-1.5734	0.0071	-1.5787	0.0056	0.0047	-0.0000	-0.0000	-0.0000	0.0000	0.0000	0.0000	-0.2810	-1.3537	-0.1194	-0.1355	0.0588	0.1748	-0.0000	0.0049	-0.0161	0.0015	-0.0003	0.0000	-0.0000	0.0585	-0.1582	0.0164	-0.0031	0.0000
3023.3640	0.0079	-1.5734	0.0071	-1.5787	0.0056	0.0047	-0.0000	-0.0000	-0.0000	0.0000	0.0000	0.0000	-0.2552	-1.3438	-0.0749	-0.1312	0.0641	0.1914	0.0000	0.0051	-0.0159	0.0015	-0.0003	0.0000	0.0000	0.0614	-0.1562	0.0166	-0.0031	0.0000
3023.3740	0.0079	-1.5734	0.0071	-1.5787	0.0056	0.0048	-0.0000	-0.0000	-0.0000	0.0000	0.0000	0.0000	-0.2854	-1.2808	-0.0640	-0.1417	0.0589	0.1573	-0.0000	0.0052	-0.0159	0.0015	-0.0003	0.0000	-0.0000	0.0621	-0.1566	0.0166	-0.0031	0.0000
3023.3840	0.0079	-1.5734	0.0071	-1.5787	0.0056	0.0047	-0.0000	-0.0000	-0.0000	0.0000	0.0000	0.0000	-0.1186	-1.3511	-0.0792	-0.1575	0.0475	0.1798	-0.0000	0.0051	-0.0159	0.0015	-0.0003	0.0000	-0.0000	0.0615	-0.1561	0.0166	-0.0032	0.0000
3023.3940	0.0079	-1.5735	0.0071	-1.5787	0.0056	0.0047	-0.0000	-0.0000	-0.0000	0.0000	0.0000	0.0000	-0.1602	-1.3382	-0.0782	-0.1237	0.0730	0.1844	0.0000	0.0054	-0.0158	0.0016	-0.0003	0.0000	0.0000	0.0641	-0.1555	0.0167	-0.0032	0.0000
3023.4060	0.0079	-1.5735	0.0071	-1.5787	0.0056	0.0047	-0.0000	-0.0000	-0.0000	0.0000	0.0000	0.0000	-0.2328	-1.3628	-0.1148	-0.1413	0.0649	0.1774	0.0000	0.0052	-0.0159	0.0015	-0.0003	0.0000	0.0000	0.0621	-0.1565	0.0166	-0.0032	0.0000
3023.4160	0.0079	-1.5735	0.0071	-1.5787	0.0056	0.0047	-0.0000	-0.0000	-0.0000	0.0000	0.0000	0.0000	-0.2167	-1.2720	-0.0657	-0.1581	0.0616	0.1930	-0.0000	0.0047	-0.0161	0.0015	-0.0003	0.0000	-0.0000	0.0566	-0.1581	0.0165	-0.0031	0.0000
3023.4260	0.0079	-1.5734	0.0071	-1.5787	0.0056	0.0047	-0.0000	-0.0000	-0.0000	0.0000	0.0000	0.0000	-0.1459	-1.4256	-0.0264	-0.1354	0.0430	0.1889	-0.0000	0.0054	-0.0158	0.0016	-0.0003	0.0000	-0.0000	0.0651	-0.1555	0.0167	-0.0032	0.0000
3023.4380	0.0079	-1.5734	0.0070	-1.5787	0.0056	0.0047	-0.0000	-0.0000	-0.0000	0.0000	0.0000	0.0000	-0.1452	-1.3401	-0.0847	-0.1330	0.0502	0.1684	-0.0000	0.0053	-0.0158	0.0015	-0.0003	0.0000	-0.0000	0.0630	-0.1556	0.0167	-0.0032	0.0000
3023.4480	0.0079	-1.5734	0.0071	-1.5787	0.0056	0.0047	-0.0000	-0.0000	-0.0000	0.0000	0.0000	0.0000	-0.0698	-1.3610	-0.0888	-0.1645	0.0408	0.1852	0.0000	0.0052	-0.0159	0.0016	-0.0003	0.0000	0.0000	0.0626	-0.1560	0.0167	-0.0032	0.0000
3023.4580	0.0079	-1.5735	0.0071	-1.5787	0.0056	0.0047	-0.0000	-0.0000	-0.0000	0.0000	0.0000	0.0000	-0.2026	-1.3393	-0.1077	-0.1188	0.0530	0.1631	-0.0000	0.0053	-0.0159	0.0016	-0.0003	0.0000	-0.0000	0.0636	-0.1560	0.0167	-0.0032	0.0000
3023.4700	0.0079	-1.5734	0.0071	-1.5787	0.0056	0.0048	-0.0000	-0.0000	-0.0000	0.0000	0.0000	0.0000	-0.1702	-1.3434	-0.0847	-0.1170	0.0737	0.1652	0.0000	0.0050	-0.0160	0.0015	-0.0003	0.0000	0.0000	0.0599	-0.1577	0.0164	-0.0031	0.0000
3023.4800	0.0079	-1.5735	0.0070	-1.5787	0.0056	0.0047	-0.0000	-0.0000	-0.0000	0.0000	0.0000	0.0000	-0.2063	-1.2790	-0.0987	-0.1664	0.0527	0.1480	0.0000	0.0050	-0.0160	0.0015	-0.0003	0.0000	0.0000	0.0604	-0.1572	0.0165	-0.0031	0.0000
3023.4920	0.0079	-1.5734	0.0071	-1.5787	0.0056	0.0047	-0.0000	-0.0000	-0.0000	0.0000	0.0000	0.0000	-0.1575	-1.3356	-0.1297	-0.1677	0.0800	0.1656	0.0000	0.0050	-0.0160	0.0015	-0.0003	0.0000	0.0000	0.0601	-0.1575	0.0166	-0.0032	0.0000
3023.5020	0.0079	-1.5735	0.0071	-1.5787	0.0056	0.0047	-0.0000	-0.0000	-0.0000	0.0000	0.0000	0.0000	-0.1717	-1.2885	-0.0849	-0.1226	0.0462	0.1566	-0.0000	0.0052	-0.0159	0.0015	-0.0003	0.0000	-0.0000	0.0620	-0.1566	0.0165	-0.0031	0.0000
3023.5140	0.0079	-1.5734	0.0071	-1.5787	0.0056	0.0048	-0.0000	-0.0000	-0.0000	0.0000	0.0000	0.0000	-0.1544	-1.2085	-0.0908	-0.1690	0.0874	0.1417	0.0000	0.0051	-0.0160	0.0015	-0.0003	0.0000	0.0000	0.0615	-0.1571	0.0165	-0.0031	0.0000
3023.5240	0.0079	-1.5735	0.0071	-1.5787	0.0056	0.0048	-0.0000	-0.0000	-0.0000	0.0000	0.0000	0.0000	-0.1460	-1.2703	-0.0418	-0.1330	0.0260	0.1756	0.0000	0.0051	-0.0159	0.0015	-0.0003	0.0000	0.0000	0.0615	-0.1562	0.0166	-0.0032	0.0000
3023.5340	0.0079	-1.5734	0.0071	-1.5787	0.0056	0.0047	-0.0000	-0.0000	-0.0000	0.0000	0.0000	0.0000	-0.1901	-1.2647	-0.0338	-0.1268	0.0389	0.1515	-0.0000	0.0054	-0.0158	0.0016	-0.0003	0.0000	-0.0000	0.0651	-0.1555	0.0167	-0.0032	0.0000
3023.5460	0.0079	-1.5734	0.0070	-1.5787	0.0056	0.0047	-0.0000	-0.0000	-0.0000	0.0000	0.0000	0.0000	-0.2344	-1.3733	-0.0850	-0.1369	0.0569	0.1884	0.0000	0.0051	-0.0160	0.0016	-0.0003	0.0000	0.0000	0.0607	-0.1570	0.0167	-0.0032	0.0000
3023.5560	0.0079	-1.5734	0.0071	-1.5787	0.0056	0.0047	-0.0000	-0.0000	-0.0000	0.0000	0.0000	0.0000	-0.3172	-1.3070	-0.0814	-0.1371	0.0581	0.1537	0.0000	0.0049	-0.0159	0.0015	-0.0003	0.0000	0.0000	0.0590	-0.1566	0.0166	-0.0031	0.0000
3023.5680	0.0079	-1.5735	0.0071	-1.5787	0.0056	0.0047	-0.0000	-0.0000	-0.0000	0.0000	0.0000	0.0000	-0.1272	-1.3276	-0.0602	-0.1577	0.0632	0.1456	-0.0000	0.0051	-0.0159	0.0016	-0.0003	0.0000	-0.0000	0.0611	-0.1565	0.0167	-0.0032	0.0000
3023.5780	0.0079	-1.5734	0.0070	-1.5787	0.0057	0.0047	-0.0000	-0.0000	-0.0000	0.0000	0.0000	0.0000	-0.1635	-1.3516	-0.0807	-0.1309	0.0187	0.1499	-0.0000	0.0052	-0.0159	0.0015	-0.0003	0.0000	-0.0000	0.0625	-0.1561	0.0166	-0.0031	0.0000
3023.5900	0.0079	-1.5735	0.0071	-1.5787	0.0056	0.0047	-0.0000	-0.0000	-0.0000	0.0000	0.0000	0.0000	-0.1926	-1.3514	-0.0462	-0.1518	0.0361	0.1643	-0.0000	0.0049	-0.0160	0.0015	-0.0003	0.0000	-0.0000	0.0590	-0.1576	0.0165	-0.0031	0.0000
3023.6000	0.0079	-1.5735	0.0071	-1.5787	0.0056	0.0047	-0.0000	-0.0000	-0.0000	0.0000	0.0000	0.0000	-0.2063	-1.3281	-0.1129	-0.1618	0.0410	0.1593	0.0000	0.0050	-0.0161	0.0015	-0.0003	0.0000	0.0000	0.0604	-0.1582	0.0163	-0.0031	0.0000
3023.6100	0.0079	-1.5735	0.0071	-1.5787	0.0056	0.0047	-0.0000	-0.0000	-0.0000	0.0000	0.0000	0.0000	-0.2323	-1.3070	-0.1303	-0.1350	0.0711	0.1710	0.0000	0.0051	-0.0160	0.0015	-0.0003	0.0000	0.0000	0.0606	-0.1570	0.0166	-0.0032	0.0000
3023.6220	0.0079	-1.5734	0.0071	-1.5787	0.0056	0.0047	-0.0000	-0.0000	-0.0000	0.0000	0.0000	0.0000	-0.2978	-1.2856	-0.1095	-0.1323	0.0503	0.1632	0.0000	0.0054	-0.0158	0.0015	-0.0003	0.0000	0.0000	0.0644	-0.1552	0.0166	-0.0032	0.0000
3023.6320	0.0079	-1.5735	0.0071	-1.5787	0.0056	0.0047	-0.0000	-0.0000	-0.0000	0.0000	0.0000	0.0000	-0.3519	-1.3229	-0.0880	-0.1408	0.0622	0.1592	0.0000	0.0051	-0.0160	0.0015	-0.0003	0.0000	0.0000	0.0605	-0.1571	0.0166	-0.0031	0.0000
3023.6440	0.0079	-1.5734	0.0071	-1.5787	0.0056	0.0047	-0.0000	-0.0000	-0.0000	0.0000	0.0000	0.0000	-0.2622	-1.3014	-0.1289	-0.1191	0.0310	0.1384	0.0000	0.0051	-0.0159	0.0015	-0.0003	0.0000	0.0000	0.0611	-0.1565	0.0167	-0.0032	0.0000
3023.6540	0.0079	-1.5735	0.0070	-1.5787	0.0056	0.0047	-0.0000	-0.0000	-0.0000	0.0000	0.0000	0.0000	-0.3378	-1.3065	-0.0580	-0.1433	0.0546	0.1687	-0.0000	0.0052	-0.0160	0.0015	-0.0003	0.0000	-0.0000	0.0625	-0.1572	0.0165	-0.0031	0.0000
3023.6660	0.0079	-1.5735	0.0071	-1.5787	0.0056	0.0047	-0.0000	-0.0000	-0.0000	0.0000	0.0000	0.0000	-0.2756	-1.2634	-0.0973	-0.1427	0.0532	0.1382	-0.0000	0.0047	-0.0161	0.0015	-0.0003	0.0000	-0.0000	0.0565	-0.1581	0.0165	-0.0031	0.0000
3023.6760	0.0079	-1.5734	0.0071	-1.5787	0.0056	0.0047	-0.0000	-0.0000	-0.0000	0.0000	0.0000	0.0000	-0.2889	-1.2790	-0.1133	-0.1222	0.0716	0.1624	0.0000	0.0052	-0.0160	0.0015	-0.0003	0.0000	0.0000	0.0625	-0.1571	0.0166	-0.0031	0.0000
3023.6860	0.0079	-1.5735	0.0071	-1.5787	0.0056	0.0048	-0.0000	-0.0000	-0.0000	0.0000	0.0000	0.0000	-0.2634	-1.3168	-0.1151	-0.1334	0.0597	0.1833	-0.0000	0.0050	-0.0160	0.0015	-0.0003	0.0000	-0.0000	0.0596	-0.1570	0.0166	-0.0032	0.0000
3023.6980	0.0079	-1.5735	0.0071	-1.5787	0.0056	0.0047	-0.0000	-0.0000	-0.0000	0.0000	0.0000	0.0000	-0.1901	-1.2612	-0.0711	-0.1312	0.0465	0.1549	0.0000	0.0051	-0.0160	0.0015	-0.0003	0.0000	0.0000	0.0616	-0.1570	0.0166	-0.0031	0.0000
3023.7080	0.0078	-1.5734	0.0071	-1.5787	0.0056	0.0047	-0.0000	-0.0000	-0.0000	0.0000	0.0000	0.0000	-0.2074	-1.2195	-0.0684	-0.1226	0.0517	0.1473	0.0000	0.0053	-0.0159	0.0015	-0.0003	0.0000	0.0000	0.0635	-0.1561	0.0166	-0.0031	0.0000
3023.7200	0.0079	-1.5735	0.0070	-1.5787	0.0056	0.0047	-0.0000	-0.0000	-0.0000	0.0000	0.0000	0.0000	-0.1127	-1.3346	-0.1384	-0.1499	0.0509	0.1749	0.0000	0.0048	-0.0161	0.0015	-0.0003	0.0000	0.0000	0.0570	-0.1587	0.0164	-0.0031	0.0000
3023.7300	0.0079	-1.5734	0.0071	-1.5787	0.0056	0.0047	-0.0000	-0.0000	-0.0000	0.0000	0.0000	0.0000	-0.3013	-1.3344	-0.1015	-0.1555	0.0470	0.1421	0.0000	0.0051	-0.0160	0.0015	-0.0003	0.0000	0.0000	0.0615	-0.1571	0.0165	-0.0031	0.0000
