# Supplementary material for: Practical Aspects of Model-Based Collision Detection
Source: Front Robot AI. 2020 Nov 23;7:571574. doi: 10.3389/frobt.2020.571574 (PMC7805958; doi:10.3389/frobt.2020.571574)
Supplement: Supplementary file 1 [file Data_Sheet_1.ZIP › identification_data/ur-19_12_23_free.csv]

446.4150	-0.0000	-1.5707	-0.0000	-1.5708	0.0000	0.0000	-0.0000	-0.0000	0.0000	0.0000	0.0000	0.0000	-0.1218	-0.5965	-0.1634	-0.1541	-0.0634	0.1899	0.2638	-0.0549	0.0826	-0.0094	0.0227	0.0313	1.1319	-0.2874	0.2702	-0.0226	0.0527	0.0775
446.4250	0.0000	-1.5708	0.0000	-1.5708	-0.0000	0.0000	0.0013	-0.0000	0.0012	0.0000	0.0000	0.0015	0.4204	-0.7715	-0.0838	-0.2022	-0.0482	0.2459	0.5138	-0.1010	0.1636	-0.0202	0.0489	0.0668	1.1319	-0.2925	0.2671	-0.0229	0.0527	0.0775
446.4350	0.0001	-1.5708	0.0000	-1.5709	0.0000	0.0000	0.0039	-0.0008	0.0010	0.0000	0.0000	0.0044	0.8786	-0.7488	0.0796	-0.1969	0.0095	0.2487	0.7637	-0.1465	0.2451	-0.0310	0.0752	0.1023	1.1319	-0.2904	0.2681	-0.0228	0.0527	0.0775
446.4450	0.0001	-1.5708	0.0001	-1.5708	0.0001	0.0001	0.0071	-0.0009	0.0031	0.0000	0.0031	0.0068	0.9813	-0.8976	0.1840	-0.2085	0.0217	0.2413	1.0137	-0.1918	0.3266	-0.0418	0.1014	0.1378	1.1319	-0.2859	0.2697	-0.0226	0.0527	0.0775
446.4570	0.0002	-1.5708	0.0001	-1.5708	0.0001	0.0002	0.0097	-0.0018	0.0061	-0.0015	0.0054	0.0078	0.9089	-0.8313	0.1776	-0.2080	0.0549	0.2641	1.3137	-0.2467	0.4241	-0.0548	0.1330	0.1804	1.1319	-0.2873	0.2682	-0.0226	0.0527	0.0775
446.4670	0.0003	-1.5708	0.0002	-1.5708	0.0001	0.0003	0.0108	-0.0018	0.0067	-0.0025	0.0054	0.0087	0.8515	-0.8159	0.2393	-0.2377	0.0797	0.2404	1.2868	-0.2351	0.4184	-0.0556	0.1352	0.1829	0.0000	0.0003	-0.0043	-0.0001	0.0000	0.0000
446.4770	0.0003	-1.5709	0.0002	-1.5709	0.0001	0.0003	0.0094	-0.0014	0.0063	-0.0024	0.0040	0.0074	0.9947	-0.8610	0.1696	-0.2409	0.1319	0.2539	1.2868	-0.2355	0.4180	-0.0556	0.1352	0.1829	0.0000	-0.0052	-0.0078	-0.0003	0.0001	0.0000
446.4870	0.0005	-1.5709	0.0003	-1.5709	0.0002	0.0004	0.0083	-0.0012	0.0060	-0.0019	0.0040	0.0069	1.0200	-0.9319	0.2301	-0.2741	0.1080	0.2036	1.2868	-0.2354	0.4179	-0.0556	0.1352	0.1829	0.0000	-0.0042	-0.0088	-0.0003	0.0001	0.0000
446.4990	0.0006	-1.5709	0.0004	-1.5709	0.0002	0.0005	0.0091	-0.0014	0.0064	-0.0025	0.0045	0.0060	1.0584	-0.8755	0.2564	-0.2502	0.1319	0.1997	1.2868	-0.2357	0.4176	-0.0556	0.1352	0.1829	0.0000	-0.0068	-0.0124	-0.0006	0.0002	0.0000
446.5090	0.0007	-1.5709	0.0004	-1.5709	0.0003	0.0005	0.0091	-0.0014	0.0063	-0.0021	0.0045	0.0062	1.0110	-0.9700	0.2535	-0.2778	0.1356	0.2308	1.3903	-0.2747	0.4406	-0.0599	0.1416	0.1927	0.8168	-0.3738	0.1098	-0.0255	0.0341	0.0533
446.5190	0.0008	-1.5709	0.0005	-1.5710	0.0003	0.0006	0.0126	-0.0028	0.0093	-0.0044	0.0084	0.0121	1.2804	-1.1423	0.3347	-0.2505	0.1564	0.2587	1.6202	-0.4326	0.5983	-0.0886	0.1886	0.2638	2.1143	-0.9630	0.3030	-0.0655	0.0880	0.1380
446.5310	0.0009	-1.5710	0.0006	-1.5710	0.0004	0.0008	0.0156	-0.0049	0.0133	-0.0057	0.0106	0.0137	1.4235	-1.0404	0.4133	-0.2576	0.1816	0.2392	1.6282	-0.5632	0.6830	-0.1187	0.2391	0.2945	2.1143	-0.9638	0.2992	-0.0656	0.0880	0.1380
446.5410	0.0011	-1.5710	0.0007	-1.5711	0.0005	0.0009	0.0186	-0.0062	0.0147	-0.0067	0.0116	0.0131	1.4629	-0.9114	0.3973	-0.2581	0.1862	0.2484	1.6348	-0.6713	0.6857	-0.1437	0.2811	0.2953	2.1143	-0.9565	0.2985	-0.0653	0.0880	0.1380
446.5530	0.0014	-1.5711	0.0009	-1.5711	0.0006	0.0011	0.0227	-0.0075	0.0164	-0.0070	0.0128	0.0153	1.5316	-0.9849	0.4550	-0.2756	0.2116	0.2577	1.6427	-0.8016	0.6886	-0.1738	0.3204	0.2963	2.1143	-0.9538	0.2943	-0.0652	0.0880	0.1380
446.5630	0.0016	-1.5711	0.0011	-1.5712	0.0008	0.0012	0.0279	-0.0078	0.0179	-0.0078	0.0129	0.0160	1.3894	-1.0389	0.5038	-0.2665	0.2286	0.2487	1.6493	-0.9107	0.6906	-0.1989	0.3207	0.2972	2.1143	-0.9586	0.2875	-0.0655	0.0881	0.1380
446.5750	0.0019	-1.5713	0.0013	-1.5713	0.0009	0.0014	0.0308	-0.0093	0.0202	-0.0093	0.0134	0.0198	1.1860	-1.0451	0.5362	-0.2912	0.2506	0.2545	1.6573	-1.0410	0.6934	-0.2289	0.3211	0.2982	2.1143	-0.9564	0.2828	-0.0654	0.0881	0.1380
446.5850	0.0023	-1.5714	0.0015	-1.5714	0.0011	0.0017	0.0329	-0.0099	0.0220	-0.0102	0.0133	0.0211	1.3327	-0.9395	0.6182	-0.2858	0.2476	0.3189	1.6639	-1.1495	0.6957	-0.2540	0.3215	0.2990	2.1143	-0.9532	0.2792	-0.0653	0.0881	0.1380
446.5950	0.0026	-1.5714	0.0018	-1.5715	0.0012	0.0019	0.0346	-0.0100	0.0230	-0.0088	0.0133	0.0240	0.9486	-0.8368	0.5354	-0.2665	0.2867	0.2582	1.4882	-1.0839	0.6633	-0.2513	0.3133	0.2863	0.0000	0.0083	-0.0438	-0.0003	0.0004	0.0000
446.6050	0.0029	-1.5716	0.0020	-1.5716	0.0013	0.0021	0.0338	-0.0091	0.0230	-0.0085	0.0134	0.0253	1.2000	-0.7428	0.5443	-0.2819	0.2905	0.2667	1.4882	-1.0837	0.6628	-0.2513	0.3133	0.2863	0.0000	0.0109	-0.0490	-0.0003	0.0004	0.0000
446.6150	0.0033	-1.5716	0.0022	-1.5717	0.0015	0.0024	0.0347	-0.0100	0.0243	-0.0098	0.0154	0.0272	1.5639	-1.0000	0.5564	-0.3020	0.2764	0.2575	1.7412	-1.3777	0.6798	-0.2919	0.3234	0.3040	2.9568	-1.9793	0.0962	-0.1266	0.1060	0.1818
446.6270	0.0037	-1.5718	0.0025	-1.5718	0.0017	0.0028	0.0414	-0.0129	0.0280	-0.0108	0.0183	0.0279	1.2818	-0.8879	0.5831	-0.3037	0.2595	0.2726	1.7520	-1.5884	0.6829	-0.2972	0.3239	0.3053	2.9568	-1.9783	0.0872	-0.1267	0.1060	0.1818
446.6370	0.0042	-1.5719	0.0028	-1.5720	0.0018	0.0030	0.0440	-0.0133	0.0309	-0.0119	0.0201	0.0289	1.6585	-0.8302	0.5739	-0.2676	0.2765	0.2948	1.7611	-1.5902	0.6859	-0.2977	0.3243	0.3065	2.9568	-1.9691	0.0836	-0.1265	0.1060	0.1818
446.6470	0.0047	-1.5720	0.0031	-1.5721	0.0020	0.0034	0.0504	-0.0130	0.0321	-0.0147	0.0209	0.0349	1.5749	-0.9047	0.7058	-0.2890	0.3182	0.2837	1.7701	-1.5924	0.6886	-0.2983	0.3246	0.3076	2.9568	-1.9649	0.0769	-0.1265	0.1061	0.1818
446.6570	0.0052	-1.5722	0.0035	-1.5722	0.0022	0.0037	0.0548	-0.0133	0.0358	-0.0160	0.0217	0.0360	1.3466	-0.9444	0.6369	-0.2293	0.3253	0.3222	1.7791	-1.5949	0.6911	-0.2989	0.3250	0.3087	2.9568	-1.9641	0.0680	-0.1265	0.1061	0.1818
446.6690	0.0059	-1.5723	0.0039	-1.5724	0.0025	0.0041	0.0603	-0.0139	0.0402	-0.0170	0.0244	0.0393	1.3040	-0.9996	0.6169	-0.2687	0.3064	0.3429	1.7899	-1.5977	0.6940	-0.2996	0.3255	0.3100	2.9568	-1.9612	0.0570	-0.1266	0.1062	0.1818
446.6790	0.0065	-1.5725	0.0043	-1.5726	0.0028	0.0046	0.0618	-0.0145	0.0429	-0.0178	0.0248	0.0453	1.6871	-1.1112	0.5821	-0.2887	0.3220	0.3228	1.7989	-1.6003	0.6963	-0.3003	0.3259	0.3112	2.9568	-1.9612	0.0462	-0.1269	0.1064	0.1818
446.6910	0.0074	-1.5727	0.0049	-1.5728	0.0031	0.0052	0.0686	-0.0152	0.0462	-0.0196	0.0278	0.0508	1.9172	-1.2369	0.5351	-0.3283	0.3151	0.2894	1.8097	-1.6028	0.6991	-0.3010	0.3263	0.3125	2.9568	-1.9546	0.0341	-0.1267	0.1064	0.1818
446.7010	0.0080	-1.5728	0.0054	-1.5730	0.0034	0.0057	0.0740	-0.0157	0.0489	-0.0210	0.0293	0.0537	1.2258	-1.2586	0.3248	-0.3244	0.3222	0.2237	1.5668	-1.4374	0.6842	-0.2895	0.3167	0.2961	0.0000	0.0405	-0.1268	-0.0005	0.0009	0.0000
446.7130	0.0089	-1.5730	0.0059	-1.5733	0.0037	0.0063	0.0714	-0.0154	0.0470	-0.0228	0.0296	0.0511	1.6700	-1.8357	0.4856	-0.3219	0.3243	0.2524	1.8777	-1.7167	0.6636	-0.3087	0.3269	0.3162	3.6604	-3.2837	-0.3460	-0.2023	0.1090	0.2101
446.7230	0.0096	-1.5732	0.0064	-1.5735	0.0040	0.0069	0.0787	-0.0189	0.0480	-0.0268	0.0309	0.0516	1.6261	-1.7917	0.5728	-0.2947	0.3539	0.2907	1.8885	-1.7202	0.6659	-0.3095	0.3273	0.3175	3.6604	-3.2797	-0.3589	-0.2025	0.1091	0.2101
446.7350	0.0106	-1.5734	0.0071	-1.5738	0.0044	0.0075	0.0848	-0.0212	0.0522	-0.0285	0.0320	0.0593	1.7028	-1.9253	0.5063	-0.3221	0.3608	0.2637	1.9015	-1.7244	0.6687	-0.3106	0.3277	0.3191	3.6604	-3.2756	-0.3734	-0.2024	0.1092	0.2101
446.7450	0.0115	-1.5736	0.0076	-1.5741	0.0047	0.0081	0.0904	-0.0239	0.0559	-0.0293	0.0326	0.0605	1.5939	-2.0565	0.4471	-0.3025	0.3531	0.2830	1.9124	-1.7281	0.6709	-0.3114	0.3280	0.3204	3.6604	-3.2740	-0.3868	-0.2021	0.1092	0.2101
446.7550	0.0125	-1.5738	0.0082	-1.5744	0.0051	0.0088	0.0934	-0.0276	0.0583	-0.0307	0.0347	0.0640	1.8178	-1.9420	0.4741	-0.3608	0.3353	0.2902	1.9233	-1.7314	0.6732	-0.3123	0.3284	0.3217	3.6604	-3.2672	-0.3998	-0.2019	0.1092	0.2101
446.7670	0.0136	-1.5742	0.0089	-1.5748	0.0055	0.0096	0.0996	-0.0323	0.0592	-0.0357	0.0359	0.0691	2.1756	-1.7751	0.6638	-0.3201	0.3574	0.3103	1.9363	-1.7347	0.6761	-0.3132	0.3288	0.3232	3.6605	-3.2520	-0.4133	-0.2013	0.1092	0.2101
446.7770	0.0147	-1.5746	0.0095	-1.5752	0.0058	0.0103	0.1072	-0.0357	0.0647	-0.0376	0.0387	0.0756	1.8614	-1.5062	0.3922	-0.3020	0.3342	0.3107	1.9472	-1.7368	0.6786	-0.3141	0.3292	0.3245	3.6605	-3.2324	-0.4232	-0.2008	0.1091	0.2101
446.7870	0.0158	-1.5750	0.0102	-1.5755	0.0062	0.0111	0.1123	-0.0369	0.0682	-0.0380	0.0398	0.0779	1.8172	-1.4573	0.3760	-0.3414	0.3275	0.2774	1.9580	-1.7390	0.6810	-0.3149	0.3295	0.3258	3.6605	-3.2130	-0.4353	-0.2002	0.1090	0.2101
446.7970	0.0169	-1.5753	0.0109	-1.5759	0.0067	0.0118	0.1166	-0.0376	0.0731	-0.0405	0.0409	0.0796	1.7640	-1.4295	0.2242	-0.3149	0.3345	0.2657	1.9689	-1.7411	0.6835	-0.3157	0.3298	0.3271	3.6605	-3.1920	-0.4459	-0.1996	0.1090	0.2101
446.8070	0.0181	-1.5757	0.0116	-1.5764	0.0070	0.0127	0.1191	-0.0387	0.0707	-0.0425	0.0415	0.0825	1.3398	-1.0547	0.4603	-0.2949	0.3101	0.2466	1.6666	-1.4635	0.7040	-0.2972	0.3199	0.3080	0.0001	0.1469	-0.2550	0.0027	0.0010	0.0000
446.8190	0.0195	-1.5762	0.0124	-1.5769	0.0075	0.0137	0.1222	-0.0423	0.0727	-0.0453	0.0427	0.0866	2.4658	-1.3515	0.4833	-0.3177	0.3211	0.2406	2.0327	-1.8709	0.6355	-0.3249	0.3292	0.3303	4.2263	-4.6667	-0.9650	-0.2821	0.0976	0.2240
446.8290	0.0208	-1.5767	0.0131	-1.5773	0.0080	0.0145	0.1328	-0.0443	0.0732	-0.0487	0.0409	0.0852	1.9433	-1.2819	0.7086	-0.2834	0.3507	0.3405	2.0448	-1.8739	0.6379	-0.3259	0.3294	0.3317	4.2263	-4.6406	-0.9744	-0.2811	0.0974	0.2240
446.8390	0.0222	-1.5772	0.0139	-1.5779	0.0084	0.0154	0.1365	-0.0471	0.0758	-0.0505	0.0425	0.0946	1.6845	-1.1542	0.7001	-0.3195	0.3605	0.2765	2.0570	-1.8763	0.6405	-0.3270	0.3297	0.3331	4.2263	-4.6072	-0.9826	-0.2799	0.0972	0.2240
446.8490	0.0236	-1.5777	0.0146	-1.5784	0.0088	0.0164	0.1419	-0.0494	0.0783	-0.0523	0.0430	0.0984	1.7272	-1.0746	0.7302	-0.3267	0.4061	0.2545	2.0692	-1.8794	0.6425	-0.3280	0.3299	0.3344	4.2264	-4.5830	-0.9958	-0.2790	0.0971	0.2240
446.8590	0.0251	-1.5781	0.0155	-1.5789	0.0093	0.0174	0.1469	-0.0510	0.0818	-0.0565	0.0439	0.0981	1.9991	-0.9590	0.7025	-0.2920	0.4233	0.2824	2.0814	-1.8816	0.6450	-0.3291	0.3301	0.3358	4.2264	-4.5483	-1.0044	-0.2777	0.0968	0.2240
446.8710	0.0269	-1.5788	0.0164	-1.5796	0.0098	0.0186	0.1554	-0.0516	0.0857	-0.0583	0.0476	0.1040	2.0641	-1.2300	0.7116	-0.3461	0.4164	0.2964	2.0960	-1.8849	0.6476	-0.3303	0.3304	0.3375	4.2265	-4.5137	-1.0190	-0.2762	0.0965	0.2240
446.8810	0.0285	-1.5793	0.0174	-1.5802	0.0103	0.0196	0.1608	-0.0520	0.0899	-0.0648	0.0506	0.1067	1.8023	-1.5291	0.7617	-0.2987	0.4009	0.2986	2.1082	-1.8872	0.6498	-0.3313	0.3307	0.3389	4.2265	-4.4803	-1.0300	-0.2750	0.0963	0.2240
446.8930	0.0305	-1.5799	0.0184	-1.5809	0.0109	0.0209	0.1659	-0.0565	0.0946	-0.0658	0.0536	0.1145	1.9668	-1.5492	0.6618	-0.3209	0.3541	0.2965	2.1228	-1.8911	0.6518	-0.3326	0.3310	0.3405	4.2266	-4.4527	-1.0506	-0.2736	0.0961	0.2240
446.9030	0.0322	-1.5805	0.0195	-1.5816	0.0115	0.0221	0.1687	-0.0596	0.0989	-0.0712	0.0535	0.1161	2.2812	-1.7374	0.5806	-0.2947	0.3286	0.2670	2.1350	-1.8934	0.6537	-0.3336	0.3312	0.3419	4.2267	-4.4185	-1.0648	-0.2723	0.0959	0.2240
446.9130	0.0340	-1.5811	0.0205	-1.5823	0.0120	0.0233	0.1747	-0.0624	0.0986	-0.0712	0.0530	0.1181	2.2621	-1.7725	0.4892	-0.3726	0.3262	0.2904	2.1772	-2.0305	0.5922	-0.3424	0.3292	0.3426	4.6555	-6.0220	-1.6841	-0.3596	0.0733	0.2248
446.9250	0.0362	-1.5818	0.0217	-1.5832	0.0126	0.0247	0.1825	-0.0679	0.0998	-0.0754	0.0534	0.1214	2.0103	-1.5846	0.5156	-0.3636	0.2721	0.3049	2.1928	-2.0344	0.5940	-0.3440	0.3293	0.3443	4.6556	-5.9754	-1.6999	-0.3577	0.0729	0.2248
446.9350	0.0381	-1.5825	0.0228	-1.5840	0.0131	0.0259	0.1876	-0.0694	0.1043	-0.0819	0.0520	0.1300	1.9530	-1.8999	0.3245	-0.3598	0.2988	0.2730	2.2058	-2.0372	0.5957	-0.3452	0.3293	0.3457	4.6557	-5.9311	-1.7117	-0.3559	0.0725	0.2248
446.9470	0.0404	-1.5834	0.0240	-1.5849	0.0137	0.0275	0.1966	-0.0748	0.1063	-0.0841	0.0509	0.1317	2.1109	-1.9878	0.3277	-0.3624	0.3533	0.2808	2.2214	-2.0375	0.5977	-0.3467	0.3294	0.3474	4.6559	-5.8731	-1.7257	-0.3535	0.0720	0.2248
446.9570	0.0424	-1.5841	0.0251	-1.5858	0.0142	0.0288	0.2022	-0.0790	0.1079	-0.0867	0.0496	0.1356	2.1837	-1.8654	0.4243	-0.3537	0.4037	0.2620	2.2345	-2.0396	0.5995	-0.3480	0.3295	0.3487	4.6561	-5.8210	-1.7360	-0.3512	0.0715	0.2248
446.9690	0.0448	-1.5852	0.0264	-1.5869	0.0148	0.0304	0.2094	-0.0823	0.1089	-0.0916	0.0501	0.1370	2.5254	-1.8931	0.4084	-0.3379	0.4275	0.3464	2.2501	-2.0414	0.6021	-0.3494	0.3296	0.3504	4.6563	-5.7491	-1.7441	-0.3482	0.0709	0.2248
446.9790	0.0470	-1.5860	0.0274	-1.5878	0.0153	0.0319	0.2197	-0.0838	0.1068	-0.0971	0.0536	0.1451	2.0138	-2.1627	0.6625	-0.3277	0.4197	0.2833	2.2631	-2.0429	0.6041	-0.3506	0.3297	0.3518	4.6566	-5.6895	-1.7526	-0.3456	0.0703	0.2248
446.9910	0.0497	-1.5871	0.0287	-1.5890	0.0160	0.0336	0.2268	-0.0936	0.1125	-0.1002	0.0539	0.1479	2.2126	-1.6637	0.5556	-0.3176	0.4409	0.2914	2.2788	-2.0433	0.6073	-0.3520	0.3297	0.3535	4.6569	-5.6017	-1.7550	-0.3418	0.0694	0.2248
447.0010	0.0519	-1.5881	0.0299	-1.5900	0.0166	0.0350	0.2323	-0.0980	0.1169	-0.1013	0.0573	0.1484	2.6270	-1.2180	0.3970	-0.3395	0.3800	0.3254	2.2918	-2.0437	0.6096	-0.3531	0.3298	0.3548	4.6573	-5.5287	-1.7601	-0.3386	0.0687	0.2248
447.0110	0.0543	-1.5891	0.0311	-1.5910	0.0172	0.0366	0.2399	-0.0957	0.1200	-0.1057	0.0577	0.1528	1.6061	-1.3589	0.4077	-0.3054	0.3470	0.2871	2.3256	-2.1816	0.5421	-0.3621	0.3268	0.3548	4.9501	-7.1203	-2.4419	-0.4238	0.0366	0.2141
447.0230	0.0572	-1.5903	0.0325	-1.5924	0.0179	0.0385	0.2445	-0.1041	0.1166	-0.1096	0.0583	0.1539	2.6433	-1.3658	0.5615	-0.3340	0.3379	0.3196	2.3417	-2.1826	0.5445	-0.3637	0.3267	0.3564	4.9506	-7.0205	-2.4432	-0.4194	0.0356	0.2141
447.0330	0.0597	-1.5913	0.0337	-1.5935	0.0185	0.0401	0.2542	-0.1041	0.1193	-0.1119	0.0560	0.1573	2.2763	-1.5929	0.5536	-0.3725	0.3031	0.3127	2.3551	-2.1836	0.5463	-0.3651	0.3265	0.3577	4.9511	-6.9389	-2.4456	-0.4156	0.0347	0.2141
447.0450	0.0628	-1.5926	0.0352	-1.5949	0.0191	0.0420	0.2567	-0.1069	0.1223	-0.1172	0.0541	0.1637	2.1757	-1.9037	0.5197	-0.3326	0.3244	0.2975	2.3712	-2.1840	0.5487	-0.3667	0.3263	0.3593	4.9518	-6.8320	-2.4457	-0.4109	0.0336	0.2141
447.0550	0.0654	-1.5938	0.0364	-1.5961	0.0196	0.0437	0.2652	-0.1155	0.1251	-0.1206	0.0533	0.1665	2.4624	-1.6410	0.5192	-0.3614	0.3315	0.2849	2.3847	-2.1840	0.5507	-0.3680	0.3262	0.3606	4.9525	-6.7385	-2.4463	-0.4068	0.0327	0.2141
447.0670	0.0686	-1.5952	0.0379	-1.5976	0.0203	0.0457	0.2740	-0.1180	0.1282	-0.1261	0.0536	0.1679	2.1663	-1.5681	0.4916	-0.3524	0.3311	0.3192	2.4008	-2.1832	0.5534	-0.3696	0.3260	0.3622	4.9534	-6.6164	-2.4441	-0.4015	0.0314	0.2141
447.0770	0.0714	-1.5963	0.0392	-1.5989	0.0208	0.0474	0.2806	-0.1210	0.1282	-0.1305	0.0516	0.1745	2.4802	-1.5980	0.4998	-0.3677	0.3319	0.3096	2.4142	-2.1827	0.5557	-0.3708	0.3258	0.3635	4.9543	-6.5167	-2.4415	-0.3970	0.0303	0.2141
447.0870	0.0742	-1.5976	0.0405	-1.6003	0.0213	0.0492	0.2882	-0.1244	0.1296	-0.1353	0.0525	0.1777	2.2714	-1.7944	0.4669	-0.3398	0.3448	0.3095	2.4277	-2.1821	0.5578	-0.3721	0.3257	0.3648	4.9552	-6.4169	-2.4409	-0.3924	0.0292	0.2141
447.0990	0.0777	-1.5991	0.0421	-1.6020	0.0220	0.0514	0.2936	-0.1262	0.1350	-0.1397	0.0527	0.1781	2.3921	-2.2668	0.2071	-0.3820	0.3120	0.3435	2.4438	-2.1804	0.5609	-0.3736	0.3255	0.3664	4.9565	-6.2842	-2.4351	-0.3864	0.0277	0.2141
447.1090	0.0807	-1.6005	0.0434	-1.6034	0.0225	0.0532	0.3003	-0.1360	0.1352	-0.1448	0.0531	0.1881	2.4226	-1.7481	0.3597	-0.3831	0.3192	0.2733	2.2342	-1.8576	0.6453	-0.3541	0.3217	0.3559	2.3030	-2.3346	-1.6218	-0.1596	-0.0118	0.0886
447.1210	0.0843	-1.6021	0.0450	-1.6052	0.0231	0.0555	0.3061	-0.1394	0.1335	-0.1522	0.0512	0.1918	2.6182	-1.9740	0.4266	-0.3688	0.3209	0.3125	2.4850	-2.3117	0.4928	-0.3842	0.3213	0.3671	5.1160	-7.6430	-3.1343	-0.4587	-0.0130	0.1933
447.1310	0.0874	-1.6035	0.0463	-1.6068	0.0236	0.0574	0.3126	-0.1453	0.1331	-0.1602	0.0491	0.1937	2.1835	-1.8876	0.4976	-0.3795	0.3469	0.3557	2.4985	-2.3109	0.4945	-0.3856	0.3209	0.3683	5.1175	-7.5252	-3.1277	-0.4529	-0.0144	0.1933
447.1430	0.0913	-1.6052	0.0480	-1.6087	0.0242	0.0597	0.3191	-0.1463	0.1368	-0.1645	0.0491	0.2009	2.3656	-2.4641	0.2569	-0.3984	0.3627	0.2915	2.5146	-2.3081	0.4973	-0.3872	0.3204	0.3697	5.1196	-7.3626	-3.1121	-0.4455	-0.0162	0.1933
447.1530	0.0945	-1.6067	0.0493	-1.6104	0.0247	0.0617	0.3226	-0.1573	0.1381	-0.1684	0.0467	0.1978	2.5313	-1.9869	0.2267	-0.3650	0.3890	0.3719	2.5281	-2.3057	0.4997	-0.3885	0.3200	0.3709	5.1215	-7.2258	-3.0980	-0.4389	-0.0179	0.1933
447.1630	0.0978	-1.6083	0.0507	-1.6120	0.0252	0.0637	0.3298	-0.1609	0.1384	-0.1741	0.0466	0.2059	2.5496	-1.9690	0.2988	-0.3759	0.3992	0.3090	2.5416	-2.3021	0.5024	-0.3899	0.3196	0.3721	5.1237	-7.0753	-3.0818	-0.4324	-0.0196	0.1933
447.1750	0.1019	-1.6103	0.0523	-1.6141	0.0258	0.0662	0.3370	-0.1645	0.1380	-0.1811	0.0483	0.2078	2.5616	-1.9946	0.4577	-0.3290	0.3637	0.3179	2.5578	-2.2979	0.5058	-0.3914	0.3191	0.3735	5.1265	-6.8952	-3.0609	-0.4238	-0.0217	0.1933
447.1850	0.1053	-1.6119	0.0537	-1.6160	0.0262	0.0683	0.3459	-0.1699	0.1400	-0.1860	0.0461	0.2141	2.3248	-2.2017	0.4844	-0.3775	0.3595	0.3041	2.5713	-2.2940	0.5087	-0.3927	0.3186	0.3747	5.1291	-6.7414	-3.0425	-0.4166	-0.0235	0.1933
447.1970	0.1095	-1.6140	0.0554	-1.6182	0.0268	0.0709	0.3527	-0.1786	0.1412	-0.1912	0.0461	0.2162	2.8471	-1.8213	0.3528	-0.3559	0.3039	0.3153	2.5876	-2.2883	0.5125	-0.3941	0.3181	0.3762	5.1325	-6.5430	-3.0167	-0.4073	-0.0259	0.1933
447.2070	0.1131	-1.6158	0.0568	-1.6201	0.0272	0.0730	0.3616	-0.1823	0.1405	-0.1965	0.0442	0.2199	2.7664	-1.7091	0.3983	-0.3639	0.3094	0.3268	2.6012	-2.2825	0.5161	-0.3953	0.3176	0.3773	5.1357	-6.3661	-2.9914	-0.3993	-0.0280	0.1933
447.2190	0.1174	-1.6180	0.0585	-1.6225	0.0277	0.0757	0.3724	-0.1846	0.1387	-0.2037	0.0426	0.2220	2.6823	-2.3572	0.4771	-0.3391	0.2346	0.2796	2.6187	-2.3999	0.4474	-0.4039	0.3130	0.3759	5.1606	-7.6292	-3.6665	-0.4639	-0.0721	0.1642
447.2290	0.1211	-1.6199	0.0599	-1.6246	0.0282	0.0779	0.3774	-0.1935	0.1417	-0.2074	0.0382	0.2209	3.0155	-1.8801	0.3042	-0.3405	0.2444	0.3200	2.6319	-2.3940	0.4505	-0.4051	0.3123	0.3769	5.1647	-7.4378	-3.6341	-0.4547	-0.0745	0.1642
447.2410	0.1257	-1.6223	0.0617	-1.6272	0.0286	0.0807	0.3851	-0.1988	0.1421	-0.2123	0.0336	0.2261	2.4184	-2.0178	0.2150	-0.3525	0.2909	0.2594	2.6478	-2.3862	0.4543	-0.4067	0.3114	0.3781	5.1700	-7.2008	-3.5956	-0.4437	-0.0774	0.1642
447.2510	0.1296	-1.6244	0.0631	-1.6293	0.0289	0.0829	0.3887	-0.2015	0.1414	-0.2151	0.0308	0.2246	2.5771	-2.3139	0.2218	-0.3810	0.3151	0.3722	2.6610	-2.3791	0.4577	-0.4079	0.3107	0.3791	5.1748	-6.9955	-3.5600	-0.4344	-0.0798	0.1642
447.2610	0.1336	-1.6265	0.0645	-1.6315	0.0292	0.0852	0.3929	-0.2095	0.1397	-0.2208	0.0307	0.2304	2.6833	-2.0876	0.3503	-0.4128	0.3302	0.2857	2.6743	-2.3716	0.4614	-0.4092	0.3100	0.3801	5.1800	-6.7854	-3.5221	-0.4245	-0.0824	0.1642
447.2730	0.1384	-1.6290	0.0662	-1.6342	0.0296	0.0880	0.4010	-0.2142	0.1386	-0.2275	0.0284	0.2310	2.4975	-1.9678	0.3554	-0.3575	0.3091	0.3859	2.6903	-2.3619	0.4663	-0.4106	0.3091	0.3814	5.1868	-6.5244	-3.4723	-0.4122	-0.0856	0.1642
447.2830	0.1424	-1.6312	0.0677	-1.6365	0.0299	0.0904	0.4051	-0.2182	0.1415	-0.2322	0.0260	0.2401	2.9646	-2.1712	0.1780	-0.4041	0.3476	0.3128	2.7037	-2.3528	0.4704	-0.4117	0.3084	0.3824	5.1931	-6.2957	-3.4295	-0.4019	-0.0883	0.1642
447.2950	0.1473	-1.6339	0.0694	-1.6393	0.0301	0.0932	0.4151	-0.2270	0.1373	-0.2402	0.0257	0.2388	2.9656	-1.9655	0.3752	-0.3735	0.3662	0.3747	2.7198	-2.3417	0.4757	-0.4131	0.3075	0.3836	5.2011	-6.0175	-3.3752	-0.3887	-0.0918	0.1642
447.3050	0.1516	-1.6362	0.0707	-1.6418	0.0304	0.0956	0.4214	-0.2284	0.1371	-0.2452	0.0242	0.2440	2.9426	-2.1642	0.3025	-0.3860	0.3461	0.3485	2.7332	-2.3317	0.4807	-0.4142	0.3067	0.3846	5.2083	-5.7777	-3.3249	-0.3774	-0.0948	0.1642
447.3150	0.1558	-1.6385	0.0721	-1.6442	0.0306	0.0981	0.4281	-0.2376	0.1354	-0.2535	0.0221	0.2437	2.6285	-2.0762	0.4625	-0.3855	0.3505	0.4059	2.7628	-2.4890	0.3936	-0.4248	0.3014	0.3830	5.4086	-7.5296	-4.1710	-0.4674	-0.1452	0.1369
447.3250	0.1602	-1.6410	0.0735	-1.6468	0.0308	0.1005	0.4314	-0.2446	0.1360	-0.2620	0.0192	0.2512	2.6119	-1.9332	0.2546	-0.3867	0.3473	0.3180	2.7763	-2.4790	0.3975	-0.4262	0.3004	0.3838	5.4175	-7.2724	-4.1177	-0.4557	-0.1483	0.1369
447.3370	0.1654	-1.6439	0.0751	-1.6499	0.0310	0.1036	0.4382	-0.2503	0.1331	-0.2686	0.0167	0.2503	2.8781	-2.1160	0.3823	-0.3814	0.3475	0.3806	2.7926	-2.4663	0.4031	-0.4276	0.2991	0.3848	5.4290	-6.9548	-4.0444	-0.4405	-0.1523	0.1369
447.3470	0.1698	-1.6464	0.0764	-1.6527	0.0312	0.1061	0.4454	-0.2568	0.1322	-0.2758	0.0133	0.2552	2.9805	-1.9477	0.5578	-0.3653	0.3622	0.3234	2.8062	-2.4551	0.4081	-0.4289	0.2981	0.3857	5.4393	-6.6829	-3.9808	-0.4275	-0.1558	0.1369
447.3590	0.1752	-1.6495	0.0780	-1.6560	0.0313	0.1092	0.4557	-0.2605	0.1327	-0.2824	0.0085	0.2573	3.3148	-2.4265	0.4274	-0.3659	0.3410	0.3176	2.8226	-2.4404	0.4143	-0.4302	0.2400	0.3867	5.4528	-6.3409	-3.9012	-0.4112	-0.1602	0.1369
447.3690	0.1798	-1.6522	0.0794	-1.6589	0.0313	0.1118	0.4652	-0.2688	0.1319	-0.2836	0.0021	0.2600	2.8860	-2.0962	0.4835	-0.3781	0.3133	0.2867	2.8364	-2.4273	0.4202	-0.4313	0.1474	0.3875	5.4650	-6.0465	-3.8287	-0.3970	-0.1640	0.1369
447.3790	0.1845	-1.6549	0.0807	-1.6618	0.0313	0.1144	0.4683	-0.2715	0.1348	-0.2900	0.0001	0.2596	3.1801	-2.4350	0.1028	-0.3874	0.2858	0.3318	2.8503	-2.4132	0.4263	-0.4324	0.0547	0.3884	5.4780	-5.7396	-3.7536	-0.3827	-0.1679	0.1369
447.3910	0.1902	-1.6583	0.0822	-1.6653	0.0313	0.1175	0.4737	-0.2814	0.1303	-0.2947	-0.0008	0.2622	2.7062	-2.2055	0.4202	-0.3684	0.1451	0.3221	2.8670	-2.3966	0.4336	-0.4337	-0.0561	0.3894	5.4945	-5.3751	-3.6635	-0.3652	-0.1726	0.1369
447.4010	0.1950	-1.6612	0.0835	-1.6683	0.0312	0.1201	0.4770	-0.2855	0.1300	-0.3006	-0.0038	0.2649	2.9749	-2.3793	0.4217	-0.3880	0.0963	0.3162	2.8810	-2.3807	0.4407	-0.4347	-0.1481	0.3902	5.5096	-5.0472	-3.5785	-0.3499	-0.1768	0.1369
447.4130	0.2007	-1.6647	0.0850	-1.6720	0.0312	0.1234	0.4874	-0.2961	0.1285	-0.3102	-0.0088	0.2676	2.8632	-2.1451	0.2874	-0.3858	0.0175	0.3063	2.8837	-2.4744	0.3736	-0.4418	-0.2773	0.3872	5.3640	-5.9998	-4.2133	-0.3952	-0.2303	0.0946
447.4230	0.2057	-1.6678	0.0863	-1.6751	0.0311	0.1261	0.4917	-0.3007	0.1258	-0.3190	-0.0147	0.2699	2.9433	-2.1981	0.3187	-0.4065	-0.0116	0.3361	2.8969	-2.4579	0.3800	-0.4429	-0.3332	0.3878	5.3816	-5.6534	-4.1212	-0.3793	-0.2346	0.0946
447.4350	0.2117	-1.6714	0.0878	-1.6789	0.0309	0.1293	0.5004	-0.3111	0.1238	-0.3280	-0.0141	0.2674	3.0352	-2.0061	0.3734	-0.4075	-0.0545	0.3975	2.9112	-2.4373	0.3880	-0.4441	-0.3351	0.3885	5.4041	-5.2290	-4.0068	-0.3592	-0.2401	0.0946
447.4450	0.2167	-1.6746	0.0890	-1.6823	0.0308	0.1319	0.5058	-0.3135	0.1192	-0.3333	-0.0172	0.2742	3.0336	-2.3551	0.5065	-0.4301	-0.1019	0.3044	2.9179	-2.4187	0.3953	-0.4450	-0.3366	0.3891	5.4243	-4.8592	-3.9045	-0.3418	-0.2448	0.0946
447.4570	0.2228	-1.6784	0.0904	-1.6864	0.0306	0.1353	0.5141	-0.3242	0.1172	-0.3389	-0.0237	0.2771	2.9645	-1.9536	0.4393	-0.4363	-0.1435	0.3570	2.9261	-2.3962	0.4044	-0.4461	-0.3385	0.3898	5.4500	-4.4124	-3.7793	-0.3203	-0.2507	0.0946
447.4670	0.2280	-1.6817	0.0916	-1.6899	0.0304	0.1381	0.5192	-0.3292	0.1165	-0.3461	-0.0265	0.2797	2.8612	-2.1115	0.2513	-0.3454	-0.1844	0.2860	2.9330	-2.3772	0.4121	-0.4470	-0.3401	0.3904	5.4725	-4.0360	-3.6744	-0.3021	-0.2557	0.0946
447.4770	0.2332	-1.6850	0.0927	-1.6934	0.0301	0.1408	0.5230	-0.3355	0.1157	-0.3509	-0.0300	0.2790	3.2355	-1.9905	0.1812	-0.3649	-0.2364	0.3370	2.9400	-2.3570	0.4204	-0.4478	-0.3417	0.3909	5.4965	-3.6463	-3.5623	-0.2832	-0.2609	0.0946
447.4870	0.2384	-1.6884	0.0939	-1.6970	0.0298	0.1436	0.5301	-0.3421	0.1112	-0.3520	-0.0341	0.2812	3.2872	-2.0907	0.2816	-0.4361	-0.2707	0.3086	2.9471	-2.3360	0.4290	-0.4486	-0.3432	0.3915	5.5218	-3.2470	-3.4484	-0.2644	-0.2661	0.0946
447.4970	0.2438	-1.6918	0.0950	-1.7006	0.0294	0.1464	0.5384	-0.3489	0.1066	-0.3590	-0.0379	0.2844	3.0686	-2.0814	0.4547	-0.4447	-0.3436	0.2814	2.9544	-2.3140	0.4382	-0.4493	-0.3448	0.3921	5.5487	-2.8358	-3.3277	-0.2451	-0.2714	0.0946
447.5090	0.2503	-1.6961	0.0962	-1.7049	0.0289	0.1498	0.5417	-0.3564	0.1043	-0.3726	-0.0458	0.2785	2.6442	-1.5412	0.6889	-0.4097	-0.3561	0.3772	2.6838	-1.5657	0.7408	-0.4062	-0.3406	0.3856	2.2487	6.2726	-0.3203	0.2464	-0.2137	0.0185
447.5190	0.2558	-1.6997	0.0973	-1.7086	0.0284	0.1526	0.5421	-0.3606	0.1018	-0.3802	-0.0497	0.2851	2.7720	-2.3058	0.3242	-0.4450	-0.3834	0.3174	2.9392	-2.3335	0.3994	-0.4538	-0.3525	0.3886	5.2555	-2.7692	-3.6347	-0.2384	-0.3273	0.0478
447.5290	0.2613	-1.7033	0.0983	-1.7124	0.0279	0.1555	0.5439	-0.3710	0.1007	-0.3882	-0.0564	0.2816	3.1612	-1.9085	0.2661	-0.3825	-0.4237	0.3749	2.9463	-2.3091	0.4087	-0.4545	-0.3544	0.3889	5.2870	-2.3252	-3.4997	-0.2174	-0.3331	0.0478
447.5390	0.2667	-1.7071	0.0992	-1.7164	0.0273	0.1583	0.5509	-0.3759	0.0955	-0.3970	-0.0599	0.2852	3.3241	-2.0558	0.2551	-0.3361	-0.4425	0.3261	2.9534	-2.2838	0.4184	-0.4551	-0.3563	0.3892	5.3203	-1.8692	-3.3594	-0.1957	-0.3392	0.0478
447.5490	0.2723	-1.7109	0.1002	-1.7205	0.0267	0.1612	0.5634	-0.3817	0.0913	-0.4012	-0.0675	0.2846	3.4526	-1.9543	0.2673	-0.3245	-0.4402	0.3577	2.9607	-2.2580	0.4287	-0.4556	-0.3582	0.3895	5.3552	-1.4069	-3.2145	-0.1736	-0.3454	0.0478
447.5590	0.2779	-1.7147	0.1011	-1.7245	0.0260	0.1640	0.5720	-0.3894	0.0876	-0.4046	-0.0727	0.2880	3.1360	-1.9168	0.3735	-0.3712	-0.3569	0.3081	2.9682	-2.2312	0.4393	-0.4561	-0.3601	0.3898	5.3920	-0.9330	-3.0658	-0.1511	-0.3517	0.0478
447.5710	0.2848	-1.7195	0.1021	-1.7294	0.0250	0.1675	0.5750	-0.3957	0.0852	-0.4071	-0.0759	0.2887	2.7701	-2.1158	0.2909	-0.4554	-0.3232	0.2776	2.9774	-2.1977	0.4529	-0.4567	-0.3625	0.3902	5.4387	-0.3484	-2.8793	-0.1238	-0.3594	0.0478
447.5810	0.2906	-1.7234	0.1029	-1.7335	0.0243	0.1704	0.5760	-0.4013	0.0802	-0.4192	-0.0768	0.2860	3.0748	-2.0771	0.3752	-0.3780	-0.3357	0.3262	2.9852	-2.1689	0.4647	-0.4571	-0.3644	0.3905	5.4797	0.1495	-2.7189	-0.1004	-0.3660	0.0478
447.5910	0.2963	-1.7275	0.1037	-1.7377	0.0235	0.1733	0.5817	-0.4107	0.0781	-0.4259	-0.0835	0.2872	3.3867	-1.8867	0.4044	-0.4414	-0.3317	0.3631	2.9932	-2.1394	0.4769	-0.4575	-0.3664	0.3908	5.5225	0.6558	-2.5544	-0.0768	-0.3727	0.0478
447.6010	0.3022	-1.7316	0.1044	-1.7420	0.0226	0.1762	0.5870	-0.4163	0.0741	-0.4363	-0.0860	0.2851	3.3547	-2.0013	0.3443	-0.4259	-0.3816	0.3781	3.0013	-2.1097	0.4893	-0.4579	-0.3684	0.3911	5.5670	1.1642	-2.3889	-0.0529	-0.3794	0.0478
447.6130	0.3093	-1.7367	0.1053	-1.7472	0.0216	0.1797	0.5906	-0.4207	0.0734	-0.4399	-0.0941	0.2898	3.1554	-2.2103	0.1055	-0.4042	-0.3753	0.2879	2.9691	-2.1113	0.4585	-0.4593	-0.3743	0.3867	5.1304	1.3085	-2.6379	-0.0389	-0.4263	-0.0009
447.6230	0.3153	-1.7409	0.1060	-1.7518	0.0206	0.1826	0.5915	-0.4333	0.0638	-0.4489	-0.1000	0.2902	3.0624	-1.6765	0.4236	-0.3186	-0.3711	0.3275	2.9768	-2.0788	0.4712	-0.4595	-0.3765	0.3867	5.1788	1.8521	-2.4554	-0.0133	-0.4336	-0.0009
447.6350	0.3224	-1.7462	0.1067	-1.7572	0.0193	0.1861	0.5937	-0.4395	0.0615	-0.4505	-0.1082	0.2885	3.3218	-1.8053	0.2511	-0.3572	-0.3714	0.3534	2.9863	-2.0384	0.4869	-0.4597	-0.3792	0.3867	5.2397	2.5193	-2.2317	0.0180	-0.4425	-0.0009
447.6450	0.3284	-1.7507	0.1073	-1.7617	0.0183	0.1889	0.6012	-0.4437	0.0539	-0.4547	-0.1108	0.2904	3.5045	-1.9179	0.4374	-0.4203	-0.3992	0.3321	2.9944	-2.0037	0.5007	-0.4598	-0.3814	0.3867	5.2932	3.0894	-2.0376	0.0444	-0.4500	-0.0009
447.6570	0.3356	-1.7561	0.1079	-1.7673	0.0169	0.1924	0.6126	-0.4517	0.0492	-0.4669	-0.1195	0.2897	3.5242	-1.8875	0.4130	-0.3835	-0.3446	0.3644	3.0044	-1.9609	0.5180	-0.4599	-0.3841	0.3867	5.3603	3.7865	-1.7983	0.0765	-0.4592	-0.0009
447.6670	0.3417	-1.7607	0.1083	-1.7719	0.0156	0.1953	0.6197	-0.4595	0.0425	-0.4760	-0.1279	0.2928	3.4503	-1.6887	0.5605	-0.4311	-0.3171	0.3067	3.0129	-1.9244	0.5330	-0.4600	-0.3864	0.3867	5.4187	4.3776	-1.5923	0.1036	-0.4670	-0.0009
447.6770	0.3479	-1.7653	0.1087	-1.7766	0.0144	0.1982	0.6246	-0.4684	0.0393	-0.4859	-0.1272	0.2937	3.0827	-1.4185	0.5919	-0.3785	-0.3621	0.3096	3.0216	-1.8877	0.5481	-0.4600	-0.3886	0.3867	5.4790	4.9700	-1.3865	0.1310	-0.4749	-0.0009
447.6890	0.3554	-1.7710	0.1091	-1.7826	0.0128	0.2018	0.6256	-0.4762	0.0342	-0.4943	-0.1318	0.2908	2.8310	-1.5648	0.6034	-0.3751	-0.4524	0.2787	3.0324	-1.8419	0.5673	-0.4599	-0.3914	0.3867	5.5551	5.7029	-1.1276	0.1651	-0.4847	-0.0009
447.6990	0.3617	-1.7757	0.1094	-1.7876	0.0115	0.2046	0.6250	-0.4816	0.0311	-0.4964	-0.1414	0.2892	3.1934	-1.5595	0.5265	-0.3592	-0.4058	0.2952	3.0415	-1.8030	0.5836	-0.4598	-0.3937	0.3867	5.6210	6.3224	-0.9095	0.1940	-0.4930	-0.0009
447.7110	0.3693	-1.7816	0.1098	-1.7936	0.0097	0.2081	0.6301	-0.4878	0.0266	-0.4969	-0.1519	0.2910	3.4606	-1.4992	0.4807	-0.3799	-0.3461	0.3162	3.0011	-1.7629	0.5717	-0.4583	-0.3995	0.3821	5.0879	6.9853	-0.9542	0.2342	-0.5349	-0.0500
447.7210	0.3756	-1.7865	0.1100	-1.7986	0.0082	0.2111	0.6324	-0.4932	0.0203	-0.5033	-0.1553	0.2903	3.2096	-1.5925	0.4765	-0.4047	-0.3563	0.2797	3.0096	-1.7219	0.5878	-0.4566	-0.4020	0.3818	5.1563	7.6274	-0.7253	0.2632	-0.5433	-0.0500
447.7330	0.3833	-1.7926	0.1102	-1.8047	0.0063	0.2145	0.6324	-0.5013	0.0141	-0.5158	-0.1596	0.2889	3.3153	-1.4421	0.4855	-0.3945	-0.3944	0.2676	3.0202	-1.6658	0.6082	-0.4545	-0.4050	0.3814	5.2422	8.4190	-0.4402	0.2990	-0.5537	-0.0500
447.7430	0.3896	-1.7977	0.1103	-1.8099	0.0047	0.2173	0.6376	-0.5092	0.0063	-0.5253	-0.1674	0.2836	3.4812	-1.3051	0.4659	-0.3470	-0.4336	0.3539	3.0292	-1.6156	0.3677	-0.4527	-0.4075	0.3811	5.3160	9.0810	-0.1987	0.3293	-0.5625	-0.0500
447.7530	0.3960	-1.8028	0.1103	-1.8152	0.0030	0.2202	0.6452	-0.5171	-0.0024	-0.5293	-0.1726	0.2865	3.7206	-1.2294	0.2527	-0.3639	-0.4303	0.3289	3.0384	-1.5648	0.0309	-0.4509	-0.4100	0.3808	5.3922	9.7519	0.0468	0.3600	-0.5714	-0.0500
447.7630	0.4025	-1.8079	0.1102	-1.8207	0.0013	0.2230	0.6520	-0.5225	-0.0060	-0.5321	-0.1801	0.2841	3.2493	-1.2983	-0.0000	-0.3447	-0.4107	0.4027	3.0478	-1.5127	-0.3247	-0.4490	-0.4126	0.3805	5.4714	10.4377	0.3009	0.3913	-0.5805	-0.0500
447.7730	0.4090	-1.8132	0.1102	-1.8259	-0.0006	0.2259	0.6525	-0.5278	-0.0148	-0.5353	-0.1880	0.2871	3.3281	-1.3952	-0.1729	-0.4397	-0.3528	0.3008	3.0575	-1.4593	-0.6335	-0.4471	-0.4151	0.3802	5.5536	11.1390	0.5613	0.4227	-0.5897	-0.0500
447.7850	0.4169	-1.8196	0.1099	-1.8324	-0.0028	0.2294	0.6548	-0.5357	-0.0199	-0.5488	-0.1875	0.2864	3.4128	-1.4092	-0.1733	-0.3958	-0.4798	0.2980	3.0694	-1.3935	-0.6087	-0.4448	-0.4182	0.3798	5.6563	12.0013	0.8833	0.4609	-0.6009	-0.0499
447.7950	0.4234	-1.8251	0.1098	-1.8379	-0.0048	0.2322	0.6603	-0.5420	-0.0237	-0.5589	-0.2005	0.2842	3.7024	-1.3900	-0.2096	-0.3876	-0.3949	0.2808	3.0796	-1.3380	-0.5876	-0.4428	-0.4208	0.3795	5.7446	12.7274	1.1563	0.4931	-0.6103	-0.0499
447.8050	0.4300	-1.8305	0.1095	-1.8435	-0.0069	0.2351	0.6652	-0.5491	-0.0282	-0.5639	-0.2074	0.2843	3.3546	-1.3237	-0.2124	-0.3757	-0.3543	0.3022	3.0900	-1.2820	-0.5661	-0.4408	-0.4233	0.3792	5.8354	13.4592	1.4319	0.5257	-0.6199	-0.0499
447.8150	0.4367	-1.8360	0.1091	-1.8493	-0.0089	0.2379	0.6674	-0.5562	-0.0348	-0.5673	-0.2078	0.2780	3.1163	-1.1743	-0.2392	-0.3509	-0.4832	0.3608	3.0646	-1.3289	-0.6264	-0.4436	-0.4307	0.3734	5.5031	12.9621	0.9154	0.5066	-0.6790	-0.1067
447.8250	0.4434	-1.8417	0.1088	-1.8550	-0.0110	0.2407	0.6666	-0.5637	-0.0399	-0.5714	-0.2160	0.2796	3.2134	-0.9427	-0.2965	-0.3848	-0.4544	0.2803	3.0745	-1.2718	-0.6061	-0.4416	-0.4336	0.3727	5.5968	13.7103	1.1979	0.5396	-0.6887	-0.1067
447.8370	0.4513	-1.8485	0.1082	-1.8619	-0.0136	0.2440	0.6710	-0.5710	-0.0486	-0.5790	-0.2258	0.2744	3.4227	-1.0093	-0.3307	-0.3905	-0.4697	0.3437	3.0868	-1.2012	-0.5800	-0.4392	-0.4371	0.3720	5.7139	14.6333	1.5528	0.5796	-0.7006	-0.1067
447.8470	0.4580	-1.8543	0.1077	-1.8677	-0.0160	0.2468	0.6729	-0.5786	-0.0565	-0.5898	-0.2367	0.2770	3.5605	-0.7195	-0.1095	-0.3664	-0.3586	0.2964	3.0973	-1.1419	-0.5580	-0.4371	-0.4400	0.3713	5.8141	15.4086	1.8517	0.6129	-0.7104	-0.1067
447.8590	0.4662	-1.8614	0.1070	-1.8748	-0.0188	0.2500	0.6751	-0.5856	-0.0630	-0.6005	-0.2357	0.2767	3.3863	-0.9068	-0.1741	-0.3368	-0.4641	0.3160	3.1102	-1.0692	-0.5308	-0.4346	-0.4434	0.3705	5.9383	16.3569	2.2183	0.6536	-0.7225	-0.1067
447.8690	0.4730	-1.8673	0.1062	-1.8809	-0.0213	0.2528	0.6758	-0.5923	-0.0687	-0.6039	-0.2523	0.2720	3.1048	-0.7694	-0.2308	-0.3225	-0.3574	0.3078	3.1212	-1.0079	-0.5074	-0.4324	-0.4464	0.3699	6.0446	17.1554	2.5302	0.6881	-0.7327	-0.1067
447.8810	0.4811	-1.8745	0.1054	-1.8882	-0.0243	0.2560	0.6741	-0.6011	-0.0755	-0.6052	-0.2529	0.2734	3.4336	-0.8530	-0.3411	-0.3720	-0.4340	0.2858	3.1347	-0.9332	-0.4789	-0.4299	-0.4499	0.3691	6.1760	18.1284	2.9099	0.7295	-0.7450	-0.1067
447.8910	0.4878	-1.8805	0.1046	-1.8942	-0.0270	0.2587	0.6791	-0.6065	-0.0831	-0.6166	-0.2613	0.2661	3.9679	-0.8273	-0.3025	-0.3632	-0.4402	0.3416	3.1461	-0.8704	-0.4548	-0.4277	-0.4528	0.3684	6.2880	18.9443	3.2293	0.7637	-0.7552	-0.1067
447.9030	0.4959	-1.8879	0.1035	-1.9016	-0.0302	0.2620	0.6898	-0.6147	-0.0932	-0.6271	-0.2700	0.2697	3.8370	-0.8424	-0.2683	-0.3830	-0.4352	0.2620	3.1328	-0.6604	-0.3573	-0.4176	-0.4537	0.3686	6.0984	21.5359	4.2854	0.8857	-0.7398	-0.0968
447.9130	0.5029	-1.8941	0.1026	-1.9079	-0.0329	0.2646	0.6908	-0.6094	-0.0945	-0.6304	-0.2711	0.2661	3.5548	-1.5725	-0.6684	-0.4078	-0.4228	0.2764	3.0868	-0.6569	-0.3933	-0.4173	-0.4595	0.3626	5.5411	21.6068	3.9748	0.8946	-0.7923	-0.1565
447.9230	0.5098	-1.9003	0.1015	-1.9144	-0.0357	0.2672	0.6888	-0.6269	-0.1098	-0.6326	-0.2777	0.2626	3.1730	-0.5206	0.0061	-0.2992	-0.4880	0.2754	3.0968	-0.5918	-0.3685	-0.4149	-0.4625	0.3616	5.6488	22.4459	4.3101	0.9298	-0.8027	-0.1565
447.9330	0.5167	-1.9066	0.1004	-1.9207	-0.0386	0.2699	0.6860	-0.6320	-0.1142	-0.6339	-0.2898	0.2590	3.4239	-0.5355	-0.1624	-0.3529	-0.3921	0.2986	3.1070	-0.5261	-0.3433	-0.4127	-0.4655	0.3607	5.7584	23.2923	4.6488	0.9645	-0.8131	-0.1565
447.9430	0.5236	-1.9129	0.0992	-1.9270	-0.0414	0.2724	0.6877	-0.6380	-0.1206	-0.6421	-0.2931	0.2578	3.3379	-0.5947	-0.2168	-0.3933	-0.4733	0.2436	3.1174	-0.4591	-0.3175	-0.4104	-0.4685	0.3597	5.8705	24.1543	4.9946	0.9994	-0.8234	-0.1565
447.9530	0.5305	-1.9194	0.0979	-1.9334	-0.0443	0.2750	0.6884	-0.6440	-0.1284	-0.6564	-0.3018	0.2519	3.4516	-0.4931	-0.1262	-0.2837	-0.5006	0.3107	3.1279	-0.3911	-0.2911	-0.4081	-0.4715	0.3587	5.9850	25.0294	5.3452	1.0344	-0.8339	-0.1565
447.9630	0.5374	-1.9258	0.0965	-1.9401	-0.0474	0.2775	0.6888	-0.6513	-0.1385	-0.6584	-0.3181	0.2541	3.4787	-0.3350	-0.0919	-0.2948	-0.4093	0.2778	3.1387	-0.3222	-0.2640	-0.4057	-0.4745	0.3578	6.1015	25.9141	5.7035	1.0698	-0.8444	-0.1564
447.9730	0.5443	-1.9324	0.0951	-1.9468	-0.0505	0.2800	0.6892	-0.6591	-0.1474	-0.6575	-0.3169	0.2481	3.6270	-0.1852	0.1803	-0.3330	-0.5214	0.3248	3.1496	-0.2532	-0.2366	-0.4034	-0.4775	0.3568	6.2193	26.8001	6.0639	1.1053	-0.8550	-0.1564
447.9850	0.5526	-1.9403	0.0932	-1.9546	-0.0545	0.2830	0.6925	-0.6656	-0.1543	-0.6660	-0.3318	0.2481	3.9562	-0.0882	0.0079	-0.3615	-0.3981	0.2927	3.1629	-0.1687	-0.2029	-0.4006	-0.4811	0.3557	6.3639	27.8829	6.5051	1.1474	-0.8675	-0.1564
447.9950	0.5595	-1.9470	0.0916	-1.9612	-0.0578	0.2854	0.6975	-0.6716	-0.1607	-0.6738	-0.3346	0.2441	3.8545	-0.0192	-0.0957	-0.3755	-0.4260	0.2842	3.1741	-0.0977	-0.1746	-0.3983	-0.4840	0.3547	6.4861	28.7930	6.8749	1.1821	-0.8779	-0.1564
448.0050	0.5665	-1.9538	0.0900	-1.9681	-0.0612	0.2879	0.7002	-0.6774	-0.1704	-0.6852	-0.3419	0.2427	3.6149	0.0801	0.0786	-0.3544	-0.4671	0.3080	3.0148	1.0442	0.4219	-0.3370	-0.4636	0.3653	4.5673	42.5192	12.8208	1.8504	-0.6391	-0.0338
448.0150	0.5735	-1.9606	0.0882	-1.9750	-0.0646	0.2903	0.6990	-0.6751	-0.1759	-0.6846	-0.3400	0.2376	3.4989	-0.4789	0.0823	-0.3274	-0.4541	0.3267	3.1017	0.1447	-0.0958	-0.3867	-0.4894	0.3488	5.6086	31.7830	7.7934	1.3223	-0.9026	-0.2023
448.0250	0.5805	-1.9675	0.0864	-1.9819	-0.0681	0.2927	0.6965	-0.6885	-0.1849	-0.6840	-0.3532	0.2375	3.4526	0.3590	0.3186	-0.3131	-0.4243	0.2896	3.1107	0.2179	-0.0668	-0.3842	-0.4924	0.3476	5.7174	32.7132	8.1772	1.3572	-0.9129	-0.2022
448.0370	0.5888	-1.9758	0.0841	-1.9901	-0.0723	0.2956	0.6965	-0.6939	-0.1921	-0.6918	-0.3556	0.2331	3.6435	0.4311	0.1339	-0.3425	-0.4805	0.2693	3.1215	0.3053	-0.0326	-0.3815	-0.4959	0.3461	5.8477	33.8244	8.6324	1.3979	-0.9250	-0.2022
448.0470	0.5958	-1.9828	0.0822	-1.9969	-0.0759	0.2978	0.6969	-0.6984	-0.2015	-0.6986	-0.3654	0.2289	3.6071	0.3538	0.2317	-0.3681	-0.5081	0.2701	3.1306	0.3796	-0.0028	-0.3791	-0.4988	0.3448	5.9578	34.7678	9.0233	1.4319	-0.9351	-0.2022
448.0590	0.6042	-1.9912	0.0797	-2.0055	-0.0804	0.3005	0.6964	-0.7051	-0.2111	-0.7051	-0.3749	0.2220	3.2622	0.5817	0.2552	-0.3260	-0.4911	0.3280	3.1416	0.4684	0.0326	-0.3764	-0.5023	0.3433	6.0894	35.8952	9.4898	1.4723	-0.9470	-0.2022
448.0690	0.6112	-1.9983	0.0775	-2.0126	-0.0842	0.3028	0.6931	-0.7089	-0.2169	-0.7014	-0.3880	0.2218	2.5653	2.0237	0.8384	-0.2530	-0.3688	0.2518	2.5190	1.8972	0.6190	-0.2949	-0.4924	0.3291	-1.3287	53.0267	15.3452	2.3513	-0.8237	-0.3376
448.0810	0.6194	-2.0067	0.0748	-2.0209	-0.0888	0.3054	0.6801	-0.7012	-0.2231	-0.7053	-0.3847	0.2098	3.5066	1.2232	0.6975	-0.2984	-0.4563	0.3629	2.5256	1.9861	0.6612	-0.2912	-0.4938	0.3278	-1.1614	54.0742	15.8441	2.3866	-0.8275	-0.3257
448.0910	0.6262	-2.0138	0.0724	-2.0279	-0.0926	0.3075	0.6774	-0.7054	-0.2323	-0.7101	-0.3889	0.2119	3.1930	1.5154	0.8256	-0.2562	-0.4696	0.2602	2.5306	2.0608	0.6967	-0.2882	-0.4949	0.3267	-1.0299	54.9545	16.2613	2.4160	-0.8309	-0.3164
448.1010	0.6329	-2.0209	0.0701	-2.0351	-0.0965	0.3095	0.6716	-0.7080	-0.2379	-0.7051	-0.3871	0.2073	2.8856	2.1378	1.0792	-0.2648	-0.5275	0.2558	2.5352	2.1357	0.7324	-0.2851	-0.4961	0.3256	-0.9053	55.8375	16.6784	2.4454	-0.8346	-0.3074
448.1110	0.6396	-2.0280	0.0676	-2.0422	-0.1005	0.3116	0.6682	-0.7063	-0.2409	-0.6954	-0.3956	0.2028	3.4125	2.5181	1.2912	-0.2087	-0.3848	0.3088	2.5365	2.2140	0.7686	-0.2818	-0.4961	0.3249	-0.8420	56.7634	17.0758	2.4785	-0.8288	-0.3014
448.1210	0.6463	-2.0351	0.0651	-2.0491	-0.1044	0.3136	0.6623	-0.7041	-0.2464	-0.6942	-0.3938	0.1965	3.0005	2.5375	1.0422	-0.2603	-0.4797	0.2835	2.5005	2.2824	0.7850	-0.2787	-0.4987	0.3211	-1.2005	57.5690	17.3069	2.5081	-0.8488	-0.3206
448.1330	0.6541	-2.0435	0.0620	-2.0573	-0.1092	0.3159	0.6550	-0.6996	-0.2548	-0.6994	-0.4040	0.1862	2.6520	2.4001	1.2246	-0.2408	-0.4126	0.3533	2.5035	2.3698	0.8258	-0.2753	-0.5001	0.3197	-1.0804	58.5985	17.7903	2.5403	-0.8532	-0.3112
448.1430	0.6607	-2.0504	0.0594	-2.0643	-0.1132	0.3178	0.6471	-0.6990	-0.2578	-0.6978	-0.3990	0.1899	2.6230	2.5375	1.1504	-0.1799	-0.5354	0.2390	2.5056	2.4417	0.8597	-0.2725	-0.5012	0.3185	-0.9863	59.4466	18.1900	2.5668	-0.8570	-0.3037
448.1530	0.6671	-2.0574	0.0568	-2.0713	-0.1172	0.3196	0.6410	-0.6993	-0.2647	-0.6881	-0.4054	0.1805	2.6082	2.7627	1.3418	-0.2288	-0.4754	0.2683	2.5075	2.5134	0.8934	-0.2698	-0.5023	0.3173	-0.8974	60.2922	18.5855	2.5929	-0.8608	-0.2964
448.1630	0.6734	-2.0644	0.0541	-2.0782	-0.1213	0.3214	0.6335	-0.6957	-0.2679	-0.6865	-0.4058	0.1737	2.8187	2.7021	1.1694	-0.2390	-0.5135	0.3120	2.5090	2.5861	0.9275	-0.2671	-0.5034	0.3161	-0.8133	61.1503	18.9840	2.6185	-0.8645	-0.2895
448.1730	0.6797	-2.0714	0.0515	-2.0850	-0.1254	0.3231	0.6277	-0.6935	-0.2739	-0.6872	-0.4128	0.1721	3.0653	2.7112	1.2612	-0.2054	-0.4391	0.2422	2.5103	2.6578	0.9610	-0.2645	-0.5045	0.3150	-0.7340	61.9958	19.3759	2.6434	-0.8680	-0.2828
448.1850	0.6871	-2.0796	0.0481	-2.0932	-0.1303	0.3251	0.6221	-0.6917	-0.2785	-0.6884	-0.4132	0.1660	3.1823	2.7257	1.1580	-0.2370	-0.4437	0.2504	2.5116	2.7416	1.0006	-0.2615	-0.5057	0.3137	-0.6445	62.9855	19.8373	2.6721	-0.8721	-0.2751
448.1950	0.6934	-2.0865	0.0453	-2.1002	-0.1345	0.3267	0.6171	-0.6901	-0.2864	-0.6846	-0.4082	0.1607	3.0631	2.4566	0.9426	-0.1702	-0.5439	0.2512	2.5123	2.8113	1.0336	-0.2590	-0.5067	0.3126	-0.5748	63.8086	20.2204	2.6958	-0.8756	-0.2689
448.2050	0.6995	-2.0934	0.0425	-2.1070	-0.1386	0.3284	0.6108	-0.6884	-0.2899	-0.6788	-0.4141	0.1559	2.8521	2.5398	0.9684	-0.2147	-0.5234	0.2315	2.5129	2.8816	1.0667	-0.2565	-0.5077	0.3115	-0.5092	64.6381	20.6035	2.7190	-0.8789	-0.2630
448.2170	0.7068	-2.1017	0.0389	-2.1151	-0.1436	0.3302	0.6028	-0.6860	-0.2979	-0.6792	-0.4139	0.1490	3.2315	2.2048	1.0597	-0.2193	-0.5083	0.2605	2.8142	3.0126	1.2393	-0.2543	-0.4981	0.3285	3.1609	66.1946	22.3594	2.7395	-0.7684	-0.0619
448.2270	0.7128	-2.1086	0.0360	-2.1217	-0.1478	0.3316	0.6001	-0.6858	-0.3004	-0.6776	-0.4253	0.1453	2.8255	2.5055	0.9626	-0.2864	-0.4486	0.2878	2.4785	3.0335	1.1259	-0.2512	-0.5096	0.3074	-0.8034	66.4337	21.2982	2.7703	-0.8861	-0.2718
448.2390	0.7200	-2.1169	0.0323	-2.1300	-0.1529	0.3334	0.5925	-0.6858	-0.3085	-0.6779	-0.4253	0.1452	2.7444	2.5738	1.1925	-0.2452	-0.4849	0.2138	2.4767	3.1154	1.1640	-0.2485	-0.5107	0.3060	-0.7521	67.4008	21.7434	2.7955	-0.8901	-0.2658
448.2490	0.7259	-2.1237	0.0291	-2.1369	-0.1572	0.3348	0.5871	-0.6866	-0.3138	-0.6678	-0.4289	0.1371	2.6073	2.7297	1.2507	-0.1978	-0.4434	0.2273	2.4751	3.1841	1.1961	-0.2463	-0.5116	0.3049	-0.7132	68.2133	22.1176	2.8161	-0.8933	-0.2609
448.2610	0.7328	-2.1320	0.0253	-2.1448	-0.1624	0.3364	0.5790	-0.6864	-0.3209	-0.6687	-0.4310	0.1282	2.8312	2.9326	1.2620	-0.2209	-0.4331	0.3147	2.4729	3.2662	1.2344	-0.2439	-0.5127	0.3035	-0.6705	69.1825	22.5619	2.8395	-0.8967	-0.2553
448.2710	0.7385	-2.1389	0.0219	-2.1515	-0.1666	0.3377	0.5745	-0.6857	-0.3256	-0.6739	-0.4280	0.1299	2.9028	3.0204	1.4181	-0.2319	-0.4920	0.2587	2.4709	3.3349	1.2665	-0.2418	-0.5136	0.3023	-0.6385	69.9949	22.9338	2.8586	-0.8995	-0.2508
448.2810	0.7442	-2.1457	0.0187	-2.1583	-0.1710	0.3390	0.5708	-0.6850	-0.3325	-0.6736	-0.4337	0.1228	2.9721	3.5161	1.5099	-0.1810	-0.4864	0.2761	2.4687	3.4025	1.2982	-0.2399	-0.5144	0.3012	-0.6094	70.7949	23.2999	2.8769	-0.9021	-0.2464
448.2930	0.7511	-2.1539	0.0146	-2.1664	-0.1761	0.3404	0.5651	-0.6818	-0.3357	-0.6658	-0.4334	0.1207	2.6315	3.6271	1.5044	-0.1765	-0.5422	0.2389	2.4659	3.4831	1.3360	-0.2376	-0.5154	0.2999	-0.5782	71.7481	23.7361	2.8984	-0.9050	-0.2413
448.3030	0.7568	-2.1608	0.0112	-2.1730	-0.1805	0.3416	0.5594	-0.6791	-0.3388	-0.6609	-0.4363	0.1153	2.6636	3.5346	1.5841	-0.2388	-0.5072	0.2689	2.4634	3.5496	1.3671	-0.2358	-0.5161	0.2988	-0.5550	72.5339	24.0950	2.9151	-0.9071	-0.2371
448.3130	0.7623	-2.1675	0.0078	-2.1796	-0.1849	0.3427	0.5514	-0.6768	-0.3454	-0.6648	-0.4356	0.1122	2.6269	3.4867	1.6207	-0.1789	-0.5233	0.2572	2.4607	3.6156	1.3978	-0.2341	-0.5169	0.2977	-0.5345	73.3150	24.4496	2.9312	-0.9091	-0.2331
448.3230	0.7679	-2.1742	0.0043	-2.1862	-0.1894	0.3438	0.5450	-0.6768	-0.3469	-0.6691	-0.4387	0.1080	2.8367	3.6140	1.5496	-0.1753	-0.4973	0.2296	2.4579	3.6810	1.4285	-0.2324	-0.5176	0.2967	-0.5165	74.0896	24.8027	2.9467	-0.9108	-0.2293
448.3330	0.7733	-2.1810	0.0008	-2.1930	-0.1937	0.3449	0.5411	-0.6763	-0.3534	-0.6613	-0.4464	0.1063	2.6233	3.7036	1.6873	-0.1637	-0.4344	0.2115	2.4550	3.7459	1.4588	-0.2308	-0.5183	0.2956	-0.5010	74.8567	25.1510	2.9616	-0.9124	-0.2255
448.3450	0.7797	-2.1892	-0.0034	-2.2009	-0.1990	0.3461	0.5355	-0.6743	-0.3560	-0.6547	-0.4460	0.0986	2.7078	3.4903	1.5131	-0.1752	-0.5125	0.2795	2.4206	3.8206	1.4838	-0.2289	-0.5186	0.2930	-0.8556	75.7412	25.4543	2.9784	-0.9099	-0.2366
448.3550	0.7851	-2.1959	-0.0070	-2.2074	-0.2035	0.3471	0.5321	-0.6738	-0.3596	-0.6535	-0.4546	0.0992	2.6546	3.6440	1.3924	-0.2231	-0.4189	0.2514	2.4160	3.8841	1.5127	-0.2275	-0.5193	0.2919	-0.8588	76.4928	25.7911	2.9913	-0.9114	-0.2335
448.3650	0.7903	-2.2026	-0.0106	-2.2138	-0.2079	0.3481	0.5273	-0.6736	-0.3683	-0.6574	-0.4546	0.0972	2.8560	3.7530	1.6573	-0.2150	-0.4934	0.2328	2.4112	3.9480	1.5418	-0.2262	-0.5199	0.2907	-0.8646	77.2486	26.1300	3.0036	-0.9126	-0.2304
448.3750	0.7955	-2.2093	-0.0143	-2.2204	-0.2126	0.3490	0.5253	-0.6733	-0.3704	-0.6613	-0.4520	0.0890	2.8809	3.9304	1.5630	-0.1485	-0.5029	0.2453	2.4064	4.0104	1.5702	-0.2249	-0.5205	0.2896	-0.8719	77.9876	26.4614	3.0152	-0.9136	-0.2274
448.3870	0.8017	-2.2174	-0.0188	-2.2286	-0.2180	0.3500	0.5202	-0.6705	-0.3775	-0.6507	-0.4562	0.0866	2.8553	3.5836	1.8157	-0.1308	-0.4727	0.2166	2.4004	4.0855	1.6045	-0.2234	-0.5212	0.2882	-0.8840	78.8775	26.8595	3.0284	-0.9145	-0.2239
448.3970	0.8069	-2.2241	-0.0225	-2.2350	-0.2225	0.3509	0.5159	-0.6690	-0.3788	-0.6449	-0.4515	0.0816	2.8303	3.6906	1.5677	-0.2009	-0.5149	0.2179	2.3952	4.1482	1.6330	-0.2222	-0.5218	0.2871	-0.8963	79.6198	27.1900	3.0385	-0.9150	-0.2211
448.4090	0.8131	-2.2322	-0.0272	-2.2427	-0.2281	0.3518	0.5109	-0.6677	-0.3825	-0.6518	-0.4526	0.0736	2.6149	3.5049	1.4684	-0.2137	-0.5132	0.2964	2.3889	4.2226	1.6667	-0.2210	-0.5224	0.2858	-0.9135	80.5011	27.5819	3.0495	-0.9152	-0.2178
448.4190	0.8183	-2.2389	-0.0311	-2.2492	-0.2326	0.3525	0.5054	-0.6688	-0.3905	-0.6566	-0.4532	0.0755	2.4965	3.7782	1.7548	-0.1441	-0.5454	0.2367	2.3836	4.2843	1.6948	-0.2200	-0.5229	0.2847	-0.9302	81.2315	27.9075	3.0581	-0.9152	-0.2151
448.4310	0.8243	-2.2469	-0.0359	-2.2572	-0.2380	0.3534	0.4979	-0.6689	-0.3959	-0.6516	-0.4560	0.0737	2.3740	4.1323	1.8997	-0.0746	-0.5544	0.1522	2.3740	4.3578	1.7283	-0.2189	-0.5234	0.2835	-0.9527	82.1029	28.2951	3.0674	-0.9149	-0.2120
448.4410	0.8293	-2.2536	-0.0399	-2.2636	-0.2426	0.3541	0.4913	-0.6686	-0.3980	-0.6432	-0.4646	0.0647	2.6024	4.2927	1.7962	-0.1628	-0.5120	0.1964	2.3632	4.4185	1.7557	-0.2180	-0.5239	0.2824	-0.9733	82.8226	28.6128	3.0743	-0.9143	-0.2095
448.4530	0.8351	-2.2617	-0.0447	-2.2712	-0.2481	0.3549	0.4869	-0.6666	-0.4031	-0.6481	-0.4725	0.0629	2.6398	4.2608	1.8421	-0.1802	-0.4667	0.2219	2.3503	4.4903	1.7879	-0.2172	-0.5244	0.2811	-0.9998	83.6741	28.9872	3.0814	-0.9133	-0.2065
448.4630	0.8399	-2.2684	-0.0488	-2.2777	-0.2529	0.3555	0.4836	-0.6655	-0.4093	-0.6499	-0.4677	0.0564	2.4962	4.3757	1.9382	-0.1772	-0.4904	0.2112	2.3115	4.5462	1.8053	-0.2167	-0.5240	0.2790	-1.3563	84.3363	29.2066	3.0844	-0.9045	-0.2156
448.4730	0.8447	-2.2750	-0.0529	-2.2843	-0.2576	0.3560	0.4807	-0.6659	-0.4116	-0.6475	-0.4693	0.0543	2.4729	4.5033	1.8992	-0.1652	-0.4412	0.2071	2.2988	4.6045	1.8309	-0.2161	-0.5244	0.2778	-1.3981	85.0278	29.5075	3.0887	-0.9035	-0.2138
448.4850	0.8505	-2.2829	-0.0578	-2.2921	-0.2632	0.3567	0.4753	-0.6655	-0.4177	-0.6403	-0.4690	0.0467	2.3833	4.6942	1.9759	-0.1058	-0.5078	0.2372	2.2834	4.6742	1.8612	-0.2155	-0.5247	0.2765	-1.4506	85.8543	29.8654	3.0927	-0.9018	-0.2116
448.4950	0.8552	-2.2896	-0.0621	-2.2984	-0.2679	0.3571	0.4684	-0.6633	-0.4226	-0.6361	-0.4661	0.0461	2.7324	4.6847	2.0350	-0.1789	-0.5329	0.2421	2.2706	4.7317	1.8861	-0.2151	-0.5250	0.2753	-1.4958	86.5353	30.1593	3.0952	-0.9002	-0.2098
448.5070	0.8607	-2.2975	-0.0672	-2.3060	-0.2736	0.3576	0.4656	-0.6601	-0.4265	-0.6437	-0.4731	0.0458	2.5946	4.4639	1.9291	-0.1917	-0.4746	0.1905	2.2551	4.8002	1.9158	-0.2147	-0.5254	0.2740	-1.5522	87.3477	30.5102	3.0972	-0.8979	-0.2078
448.5170	0.8653	-2.3041	-0.0715	-2.3123	-0.2784	0.3581	0.4627	-0.6605	-0.4288	-0.6432	-0.4733	0.0413	2.4232	4.3281	1.8710	-0.1979	-0.4696	0.1749	2.2423	4.8563	1.9399	-0.2145	-0.5256	0.2729	-1.6003	88.0137	30.7956	3.0980	-0.8956	-0.2061
448.5290	0.8708	-2.3121	-0.0766	-2.3201	-0.2841	0.3585	0.4593	-0.6604	-0.4335	-0.6421	-0.4702	0.0367	2.1885	4.6727	1.9072	-0.1717	-0.5427	0.1521	2.2267	4.9243	1.9689	-0.2143	-0.5258	0.2715	-1.6610	88.8210	31.1381	3.0979	-0.8926	-0.2041
448.5390	0.8754	-2.3187	-0.0810	-2.3266	-0.2889	0.3589	0.4531	-0.6592	-0.4410	-0.6363	-0.4743	0.0318	2.2931	4.7348	2.1275	-0.1173	-0.5172	0.1797	2.2137	4.9800	1.9926	-0.2142	-0.5260	0.2704	-1.7128	89.4814	31.4190	3.0969	-0.8898	-0.2025
448.5510	0.8809	-2.3266	-0.0864	-2.3342	-0.2945	0.3592	0.4465	-0.6596	-0.4456	-0.6372	-0.4770	0.0266	2.4386	4.8975	2.1888	-0.0878	-0.5264	0.2269	2.1981	5.0457	2.0205	-0.2142	-0.5262	0.2691	-1.7763	90.2619	31.7505	3.0947	-0.8861	-0.2006
448.5610	0.8853	-2.3332	-0.0909	-2.3404	-0.2994	0.3595	0.4415	-0.6597	-0.4476	-0.6387	-0.4778	0.0240	2.4543	4.9027	2.0918	-0.1585	-0.5714	0.2065	2.1851	5.0997	2.0432	-0.2143	-0.5263	0.2680	-1.8302	90.9026	32.0212	3.0919	-0.8827	-0.1991
448.5730	0.8905	-2.3410	-0.0963	-2.3482	-0.3051	0.3598	0.4376	-0.6587	-0.4515	-0.6360	-0.4842	0.0213	2.4999	4.8118	2.0512	-0.1703	-0.4884	0.2081	2.1694	5.1645	2.0703	-0.2146	-0.5264	0.2667	-1.8972	91.6720	32.3439	3.0875	-0.8782	-0.1973
448.5830	0.8948	-2.3477	-0.1009	-2.3546	-0.3100	0.3599	0.4363	-0.6572	-0.4550	-0.6284	-0.4859	0.0184	2.4012	4.8052	2.1651	-0.1321	-0.5090	0.1957	2.1563	5.2187	2.0927	-0.2148	-0.5265	0.2657	-1.9551	92.3158	32.6108	3.0829	-0.8742	-0.1958
448.5930	0.8991	-2.3543	-0.1054	-2.3608	-0.3149	0.3601	0.4323	-0.6550	-0.4610	-0.6264	-0.4823	0.0161	2.3573	4.8234	2.2254	-0.2125	-0.5439	0.1334	2.1165	5.2672	2.1067	-0.2156	-0.5256	0.2637	-2.3301	92.8912	32.7957	3.0737	-0.8598	-0.2035
448.6050	0.9043	-2.3622	-0.1110	-2.3682	-0.3208	0.3603	0.4270	-0.6560	-0.4657	-0.6366	-0.4829	0.0121	2.2615	5.0007	2.1453	-0.1956	-0.4935	0.1536	2.0983	5.3297	2.1313	-0.2161	-0.5256	0.2623	-2.4236	93.6336	33.0960	3.0662	-0.8547	-0.2024
448.6150	0.9085	-2.3687	-0.1157	-2.3745	-0.3257	0.3603	0.4231	-0.6573	-0.4698	-0.6402	-0.4863	0.0053	1.9773	5.2179	2.2028	-0.1472	-0.5014	0.1476	2.0831	5.3808	2.1514	-0.2166	-0.5255	0.1793	-2.5026	94.2404	33.3425	3.0589	-0.8501	-0.2016
448.6270	0.9136	-2.3766	-0.1214	-2.3823	-0.3316	0.3603	0.4151	-0.6565	-0.4738	-0.6310	-0.4863	-0.0002	2.2328	5.2590	2.0399	-0.1307	-0.5418	0.1117	2.0648	5.4420	2.1752	-0.2174	-0.5255	0.0688	-2.5996	94.9681	33.6343	3.0489	-0.8441	-0.2006
448.6370	0.9177	-2.3832	-0.1262	-2.3887	-0.3364	0.3604	0.4102	-0.6552	-0.4792	-0.6237	-0.4908	-0.0015	2.4058	5.3426	2.2944	-0.1349	-0.5097	0.0375	2.0494	5.4927	2.1948	-0.2181	-0.5254	-0.0230	-2.6820	95.5706	33.8751	3.0396	-0.8389	-0.1998
448.6490	0.9226	-2.3911	-0.1320	-2.3961	-0.3423	0.3603	0.4069	-0.6527	-0.4831	-0.6254	-0.4991	-0.0056	2.1450	5.2072	2.2145	-0.1746	-0.4610	-0.0333	2.0309	5.5531	2.2178	-0.2191	-0.5253	-0.1333	-2.7824	96.2878	34.1592	3.0276	-0.8322	-0.1989
448.6590	0.9266	-2.3976	-0.1369	-2.4022	-0.3473	0.3603	0.4035	-0.6530	-0.4888	-0.6285	-0.4967	-0.0094	2.1083	5.3217	2.3211	-0.1981	-0.5145	-0.0918	2.0154	5.6022	2.2362	-0.2200	-0.5251	-0.2248	-2.8664	96.8718	34.3886	3.0166	-0.8264	-0.1982
448.6710	0.9314	-2.4055	-0.1428	-2.4098	-0.3534	0.3601	0.3980	-0.6548	-0.4949	-0.6319	-0.4964	-0.0145	2.1448	5.6140	2.4979	-0.1626	-0.4753	-0.0934	1.9969	5.6603	2.2577	-0.2211	-0.5249	-0.3013	-2.9682	97.5631	34.6576	3.0024	-0.8191	-0.1973
448.6810	0.9354	-2.4119	-0.1477	-2.4162	-0.3583	0.3599	0.3925	-0.6526	-0.4973	-0.6273	-0.4999	-0.0144	2.3457	5.6899	2.3201	-0.1445	-0.4380	-0.1294	1.9815	5.7082	2.2752	-0.2222	-0.5247	-0.3024	-3.0541	98.1321	34.8771	2.9894	-0.8127	-0.1966
448.6910	0.9393	-2.4185	-0.1527	-2.4224	-0.3633	0.3598	0.3906	-0.6512	-0.5011	-0.6235	-0.4997	-0.0154	2.1354	5.4149	2.2889	-0.1465	-0.5040	-0.1365	1.9660	5.7556	2.2933	-0.2234	-0.5244	-0.3036	-3.1409	98.6962	35.0926	2.9757	-0.8060	-0.1959
448.7030	0.9440	-2.4263	-0.1588	-2.4299	-0.3693	0.3596	0.3847	-0.6503	-0.5058	-0.6245	-0.5036	-0.0181	2.1190	5.4774	2.2590	-0.1936	-0.4856	-0.1702	1.9474	5.8116	2.3152	-0.2249	-0.5239	-0.3050	-3.2458	99.3616	35.3456	2.9582	-0.7977	-0.1951
448.7130	0.9478	-2.4327	-0.1639	-2.4360	-0.3743	0.3594	0.3794	-0.6520	-0.5106	-0.6290	-0.5091	-0.0215	2.2795	5.5260	2.4843	-0.1396	-0.3994	-0.1519	1.9318	5.8582	2.3332	-0.2262	-0.5234	-0.3061	-3.3351	99.9163	35.5542	2.9426	-0.7904	-0.1944
448.7250	0.9523	-2.4406	-0.1700	-2.4436	-0.3804	0.3591	0.3766	-0.6517	-0.5131	-0.6214	-0.5089	-0.0252	2.0803	5.6924	2.2861	-0.1363	-0.3988	-0.1810	1.8472	5.9024	2.3354	-0.2286	-0.5220	-0.3097	-4.2267	100.4413	35.6147	2.9156	-0.7726	-0.2166
448.7350	0.9559	-2.4471	-0.1752	-2.4499	-0.3855	0.3589	0.3719	-0.6506	-0.5224	-0.6162	-0.5042	-0.0297	2.2161	5.6642	2.3883	-0.1622	-0.4992	-0.2175	1.8282	5.9475	2.3514	-0.2301	-0.5215	-0.3110	-4.3450	100.9771	35.8071	2.8979	-0.7648	-0.2165
448.7470	0.9603	-2.4550	-0.1815	-2.4573	-0.3916	0.3585	0.3677	-0.6488	-0.5241	-0.6178	-0.5083	-0.0339	2.1897	5.4991	2.4305	-0.1833	-0.4848	-0.2812	1.8052	6.0010	2.3701	-0.2320	-0.5208	-0.3126	-4.4883	101.6137	36.0329	2.8757	-0.7551	-0.2164
448.7570	0.9640	-2.4614	-0.1868	-2.4633	-0.3965	0.3582	0.3647	-0.6490	-0.5324	-0.6204	-0.5131	-0.0405	1.8101	5.5198	2.5477	-0.2289	-0.4366	-0.2908	1.7860	6.0446	2.3851	-0.2337	-0.5203	-0.3139	-4.6080	102.1322	36.2153	2.8565	-0.7468	-0.2164
448.7690	0.9684	-2.4692	-0.1933	-2.4707	-0.4027	0.3576	0.3596	-0.6499	-0.5364	-0.6238	-0.5125	-0.0450	1.8132	5.7846	2.6310	-0.1944	-0.4955	-0.2407	1.7630	6.0964	2.4025	-0.2358	-0.5196	-0.3155	-4.7528	102.7482	36.4285	2.8320	-0.7364	-0.2164
448.7790	0.9721	-2.4758	-0.1986	-2.4771	-0.4079	0.3571	0.3527	-0.6498	-0.5405	-0.6231	-0.5095	-0.0498	1.9049	5.8340	2.5487	-0.0880	-0.5056	-0.2441	1.7437	6.1392	2.4164	-0.2377	-0.5189	-0.3169	-4.8745	103.2566	36.6005	2.8104	-0.7274	-0.2163
448.7890	0.9756	-2.4823	-0.2039	-2.4834	-0.4130	0.3567	0.3469	-0.6491	-0.5455	-0.6148	-0.5138	-0.0540	1.9578	5.9705	2.3997	-0.1330	-0.4354	-0.2219	1.7244	6.1814	2.4298	-0.2397	-0.5183	-0.3182	-4.9965	103.7587	36.7676	2.7882	-0.7182	-0.2163
448.8010	0.9797	-2.4900	-0.2105	-2.4906	-0.4192	0.3560	0.3415	-0.6459	-0.5518	-0.6145	-0.5131	-0.0520	2.0314	5.9282	2.4332	-0.2115	-0.4711	-0.2673	1.7011	6.2312	2.4453	-0.2421	-0.5175	-0.3198	-5.1436	104.3516	36.9627	2.7607	-0.7069	-0.2163
448.8110	0.9831	-2.4965	-0.2161	-2.4967	-0.4244	0.3555	0.3401	-0.6486	-0.5574	-0.6182	-0.5125	-0.0585	1.6370	6.0225	2.6046	-0.2466	-0.5438	-0.2866	1.6818	6.2720	2.4578	-0.2442	-0.5168	-0.3212	-5.2664	104.8358	37.1201	2.7369	-0.6972	-0.2163
448.8230	0.9871	-2.5042	-0.2229	-2.5042	-0.4306	0.3548	0.3343	-0.6463	-0.5598	-0.6178	-0.5178	-0.0616	1.7507	5.8359	2.4896	-0.1949	-0.4884	-0.3024	1.6585	6.3203	2.4720	-0.2469	-0.5159	-0.3228	-5.4144	105.4103	37.3023	2.7067	-0.6851	-0.2163
448.8330	0.9904	-2.5107	-0.2285	-2.5104	-0.4358	0.3541	0.3283	-0.6455	-0.5635	-0.6133	-0.5209	-0.0680	1.7556	5.8319	2.4579	-0.1493	-0.4754	-0.2747	1.6391	6.3600	2.4833	-0.2492	-0.5151	-0.3241	-5.5383	105.8831	37.4490	2.6804	-0.6748	-0.2163
448.8450	0.9943	-2.5185	-0.2353	-2.5177	-0.4420	0.3532	0.3246	-0.6479	-0.5704	-0.6095	-0.5267	-0.0682	1.5721	6.0426	2.6249	-0.1829	-0.4198	-0.3217	1.6158	6.4071	2.4962	-0.2521	-0.5142	-0.3257	-5.6870	106.4431	37.6179	2.6482	-0.6621	-0.2163
448.8550	0.9975	-2.5250	-0.2410	-2.5238	-0.4473	0.3525	0.3181	-0.6472	-0.5757	-0.6126	-0.5226	-0.0760	1.8132	6.1187	2.5293	-0.1808	-0.5207	-0.2721	1.5963	6.4456	2.5063	-0.2546	-0.5134	-0.3271	-5.8108	106.9013	37.7530	2.6205	-0.6513	-0.2163
448.8650	1.0006	-2.5315	-0.2468	-2.5299	-0.4525	0.3517	0.3141	-0.6470	-0.5812	-0.6157	-0.5277	-0.0838	1.6592	6.4140	2.6272	-0.1815	-0.4243	-0.2058	1.5050	6.4743	2.4996	-0.2580	-0.5112	-0.3305	-6.7852	107.2414	37.7254	2.5825	-0.6251	-0.2374
448.8770	1.0043	-2.5392	-0.2538	-2.5374	-0.4588	0.3507	0.3072	-0.6446	-0.5843	-0.6144	-0.5289	-0.0807	1.9738	6.3977	2.4556	-0.1312	-0.4058	-0.2573	1.4764	6.5188	2.5094	-0.2612	-0.5101	-0.3324	-6.9805	107.7709	37.8678	2.5469	-0.6114	-0.2384
448.8870	1.0074	-2.5456	-0.2597	-2.5436	-0.4641	0.3499	0.3040	-0.6430	-0.5909	-0.6080	-0.5291	-0.0838	1.7400	6.1321	2.5243	-0.1384	-0.4437	-0.2808	1.4526	6.5552	2.5169	-0.2639	-0.5092	-0.3339	-7.1433	108.2031	37.9805	2.5162	-0.5997	-0.2392
448.8990	1.0110	-2.5533	-0.2667	-2.5508	-0.4704	0.3489	0.2986	-0.6431	-0.5973	-0.6046	-0.5260	-0.0915	1.6307	6.0131	2.5371	-0.2575	-0.4726	-0.2557	1.4240	6.5983	2.5252	-0.2673	-0.5081	-0.3358	-7.3386	108.7157	38.1088	2.4791	-0.5856	-0.2403
448.9090	1.0139	-2.5598	-0.2727	-2.5568	-0.4757	0.3479	0.2951	-0.6456	-0.6048	-0.6087	-0.5283	-0.0918	1.4814	6.3934	2.4992	-0.2747	-0.4589	-0.3232	1.4000	6.6341	2.5317	-0.2702	-0.5072	-0.3374	-7.5025	109.1402	38.2117	2.4468	-0.5735	-0.2411
448.9210	1.0174	-2.5675	-0.2801	-2.5640	-0.4821	0.3467	0.2887	-0.6431	-0.6079	-0.6121	-0.5322	-0.1011	1.5978	6.1328	2.5560	-0.2748	-0.4384	-0.2727	1.3712	6.6758	2.5387	-0.2737	-0.5060	-0.3393	-7.6980	109.6366	38.3272	2.4072	-0.5587	-0.2421
448.9310	1.0203	-2.5739	-0.2863	-2.5702	-0.4873	0.3457	0.2843	-0.6423	-0.6133	-0.6142	-0.5325	-0.1032	1.4474	6.1175	2.6111	-0.1708	-0.5068	-0.2499	1.3472	6.7103	2.5439	-0.2768	-0.5050	-0.3408	-7.8612	110.0455	38.4182	2.3725	-0.5459	-0.2429
448.9430	1.0236	-2.5816	-0.2937	-2.5776	-0.4936	0.3444	0.2787	-0.6455	-0.6212	-0.6097	-0.5393	-0.1065	1.3364	6.3919	2.6723	-0.1774	-0.4550	-0.3093	1.3184	6.7507	2.5494	-0.2806	-0.5038	-0.3427	-8.0556	110.5250	38.5189	2.3301	-0.5304	-0.2439
448.9530	1.0264	-2.5881	-0.2998	-2.5836	-0.4991	0.3434	0.2720	-0.6453	-0.6255	-0.6070	-0.5449	-0.1134	1.3350	6.6604	2.5774	-0.2084	-0.4034	-0.3242	1.2944	6.7838	2.5533	-0.2839	-0.5028	-0.3443	-8.2169	110.9186	38.5973	2.2944	-0.5173	-0.2447
448.9630	1.0290	-2.5945	-0.3061	-2.5896	-0.5045	0.3422	0.2658	-0.6457	-0.6324	-0.6095	-0.5442	-0.1176	1.4628	6.8785	2.8222	-0.2295	-0.3839	-0.3122	1.2705	6.8164	2.5567	-0.2871	-0.5017	-0.3459	-8.3772	111.3051	38.6700	2.2579	-0.5040	-0.2454
448.9730	1.0317	-2.6010	-0.3124	-2.5956	-0.5100	0.3410	0.2625	-0.6434	-0.6349	-0.6076	-0.5376	-0.1248	1.2687	6.8250	2.6228	-0.2720	-0.4543	-0.2268	1.2466	6.8485	2.5595	-0.2905	-0.5007	-0.3475	-8.5368	111.6862	38.7373	2.2205	-0.4905	-0.2462
448.9850	1.0348	-2.6086	-0.3201	-2.6031	-0.5164	0.3396	0.2547	-0.6390	-0.6397	-0.6079	-0.5357	-0.1239	1.3725	6.4031	2.5199	-0.2009	-0.4939	-0.3050	1.8336	6.9223	2.7020	-0.2938	-0.4985	-0.3307	-1.3765	112.5659	40.1814	2.1838	-0.4645	-0.0483
448.9950	1.0374	-2.6150	-0.3265	-2.6091	-0.5218	0.3383	0.2567	-0.6387	-0.6419	-0.6038	-0.5411	-0.1276	0.6348	6.1249	2.4906	-0.1991	-0.4403	-0.3126	1.1597	6.9087	2.5584	-0.2994	-0.4963	-0.3510	-9.3725	112.4023	38.7930	2.1237	-0.4401	-0.2574
449.0050	1.0399	-2.6214	-0.3329	-2.6151	-0.5272	0.3370	0.2447	-0.6443	-0.6481	-0.6030	-0.5393	-0.1346	1.2940	6.8430	2.2459	-0.2994	-0.4250	-0.2839	1.1318	6.9386	2.5586	-0.3029	-0.4951	-0.3528	-9.5701	112.7575	38.8358	2.0842	-0.4259	-0.2590
449.0150	1.0424	-2.6279	-0.3395	-2.6211	-0.5327	0.3357	0.2408	-0.6414	-0.6549	-0.6054	-0.5357	-0.1398	1.1274	6.7265	2.6500	-0.3029	-0.4815	-0.2204	1.1038	6.9687	2.5583	-0.3067	-0.4939	-0.3546	-9.7685	113.1133	38.8737	2.0430	-0.4113	-0.2607
449.0250	1.0447	-2.6344	-0.3462	-2.6271	-0.5381	0.3342	0.2358	-0.6392	-0.6579	-0.6025	-0.5404	-0.1375	1.0165	6.7072	2.5507	-0.3463	-0.4396	-0.3177	1.0758	6.9981	2.5573	-0.3105	-0.4927	-0.3564	-9.9656	113.4617	38.9056	2.0010	-0.3966	-0.2624
449.0350	1.0470	-2.6408	-0.3528	-2.6333	-0.5435	0.3328	0.2279	-0.6376	-0.6620	-0.6034	-0.5408	-0.1441	1.2709	6.5718	2.4910	-0.2492	-0.4696	-0.2696	1.0479	7.0267	2.5557	-0.3143	-0.4914	-0.3581	-10.1604	113.7994	38.9308	1.9582	-0.3816	-0.2640
449.0450	1.0493	-2.6471	-0.3594	-2.6393	-0.5489	0.3314	0.2253	-0.6379	-0.6711	-0.6026	-0.5421	-0.1492	1.0519	6.5850	2.6957	-0.2069	-0.5419	-0.2612	1.0201	7.0546	2.5534	-0.3182	-0.4902	-0.3599	-10.3533	114.1296	38.9500	1.9150	-0.3665	-0.2656
449.0570	1.0519	-2.6548	-0.3674	-2.6465	-0.5555	0.3295	0.2177	-0.6415	-0.6767	-0.5992	-0.5500	-0.1510	1.0274	7.0565	2.7052	-0.2652	-0.4396	-0.2929	0.9868	7.0872	2.5498	-0.3230	-0.4886	-0.3621	-10.5814	114.5144	38.9655	1.8628	-0.3484	-0.2675
449.0670	1.0540	-2.6611	-0.3743	-2.6524	-0.5609	0.3280	0.2122	-0.6387	-0.6843	-0.5988	-0.5534	-0.1577	1.1754	6.8939	2.7266	-0.3167	-0.3880	-0.3314	0.9591	7.1141	2.5463	-0.3270	-0.4874	-0.3639	-10.7702	114.8316	38.9724	1.8183	-0.3330	-0.2691
449.0770	1.0561	-2.6675	-0.3812	-2.6583	-0.5665	0.3264	0.2065	-0.6355	-0.6857	-0.6015	-0.5533	-0.1628	1.1197	6.6042	2.5288	-0.3090	-0.4137	-0.2842	0.9315	7.1405	2.5420	-0.3311	-0.4860	-0.3657	-10.9569	115.1423	38.9730	1.7728	-0.3174	-0.2706
449.0870	1.0581	-2.6740	-0.3881	-2.6645	-0.5720	0.3247	0.2017	-0.6350	-0.6902	-0.6028	-0.5461	-0.1673	0.9170	6.5074	2.4643	-0.2815	-0.4825	-0.3058	0.9040	7.1664	2.5371	-0.3353	-0.4847	-0.3675	-11.1409	115.4473	38.9670	1.7261	-0.3016	-0.2722
449.0970	1.0601	-2.6803	-0.3950	-2.6705	-0.5775	0.3230	0.1966	-0.6354	-0.6944	-0.5972	-0.5487	-0.1693	0.8228	6.6327	2.2639	-0.2585	-0.3920	-0.3318	0.8767	7.1914	2.5316	-0.3395	-0.4834	-0.3694	-11.3207	115.7406	38.9548	1.6791	-0.2857	-0.2736
449.1090	1.0624	-2.6879	-0.4035	-2.6776	-0.5841	0.3210	0.1886	-0.6360	-0.7063	-0.5963	-0.5507	-0.1794	0.6929	6.9304	2.4365	-0.2828	-0.4262	-0.2965	0.8442	7.2207	2.5241	-0.3447	-0.4817	-0.3716	-11.5326	116.0843	38.9321	1.6219	-0.2665	-0.2754
449.1190	1.0643	-2.6942	-0.4106	-2.6835	-0.5895	0.3192	0.1845	-0.6362	-0.7093	-0.5965	-0.5515	-0.1774	1.6968	6.9475	2.7923	-0.3236	-0.4606	-0.2600	1.7355	7.2371	2.6838	-0.3494	-0.4833	-0.3476	-0.7992	116.2814	40.5235	1.5707	-0.2821	-0.0091
449.1310	1.0665	-2.7019	-0.4190	-2.6907	-0.5962	0.3170	0.1773	-0.6355	-0.7136	-0.6001	-0.5525	-0.1819	0.7392	6.8757	2.5929	-0.3025	-0.4531	-0.3331	0.7402	7.2641	2.5031	-0.3557	-0.4764	-0.3757	-12.5379	116.5987	38.7962	1.5019	-0.2072	-0.2896
449.1410	1.0682	-2.7083	-0.4262	-2.6967	-0.6018	0.3151	0.1698	-0.6354	-0.7194	-0.5971	-0.5516	-0.1922	0.8593	7.1921	2.4210	-0.3163	-0.4392	-0.2538	0.7086	7.2872	2.4942	-0.3602	-0.4749	-0.3777	-12.7562	116.8685	38.7522	1.4521	-0.1903	-0.2921
449.1530	1.0702	-2.7158	-0.4349	-2.7039	-0.6084	0.3128	0.1635	-0.6342	-0.7306	-0.5934	-0.5556	-0.1919	0.6969	6.9688	2.6618	-0.2721	-0.3703	-0.3480	0.6708	7.3140	2.4826	-0.3657	-0.4731	-0.3802	-13.0134	117.1810	38.6906	1.3912	-0.1698	-0.2949
449.1630	1.0718	-2.7222	-0.4423	-2.7098	-0.6139	0.3109	0.1541	-0.6332	-0.7353	-0.5919	-0.5566	-0.1983	0.9711	7.0582	2.7483	-0.3340	-0.3836	-0.3356	0.6394	7.3359	2.4722	-0.3703	-0.4716	-0.3822	-13.2237	117.4355	38.6325	1.3400	-0.1526	-0.2972
449.1750	1.0736	-2.7297	-0.4510	-2.7168	-0.6206	0.3085	0.1497	-0.6311	-0.7376	-0.5949	-0.5522	-0.2049	0.6604	6.9163	2.4395	-0.3057	-0.4388	-0.3172	0.6021	7.3615	2.4589	-0.3759	-0.4697	-0.3847	-13.4701	117.7325	38.5551	1.2782	-0.1320	-0.2999
449.1850	1.0751	-2.7361	-0.4584	-2.7227	-0.6261	0.3064	0.1441	-0.6314	-0.7407	-0.5958	-0.5530	-0.2090	0.4786	7.0496	2.2275	-0.3781	-0.4466	-0.3131	0.5713	7.3823	2.4472	-0.3805	-0.4682	-0.3868	-13.6704	117.9737	38.4838	1.2263	-0.1148	-0.3022
449.1950	1.0764	-2.7424	-0.4659	-2.7288	-0.6317	0.3042	0.1374	-0.6291	-0.7530	-0.5929	-0.5493	-0.2191	0.5001	6.9337	2.5499	-0.2864	-0.4495	-0.3000	0.5407	7.4024	2.4347	-0.3853	-0.4666	-0.3889	-13.8653	118.2060	38.4051	1.1729	-0.0973	-0.3043
449.2070	1.0780	-2.7499	-0.4752	-2.7359	-0.6383	0.3016	0.1271	-0.6284	-0.7588	-0.5852	-0.5562	-0.2216	0.5465	7.0393	2.6203	-0.3590	-0.4533	-0.3036	0.5045	7.4257	2.4186	-0.3912	-0.4647	-0.3914	-14.0918	118.4741	38.3010	1.1080	-0.0762	-0.3068
449.2170	1.0793	-2.7562	-0.4828	-2.7417	-0.6438	0.2994	0.1228	-0.6287	-0.7620	-0.5880	-0.5589	-0.2298	0.2294	7.1521	2.4316	-0.2916	-0.4399	-0.2409	0.4747	7.4446	2.4046	-0.3961	-0.4631	-0.3935	-14.2739	118.6904	38.2074	1.0535	-0.0586	-0.3089
449.2270	1.0804	-2.7625	-0.4903	-2.7475	-0.6494	0.2971	0.1132	-0.6280	-0.7670	-0.5857	-0.5610	-0.2305	0.4894	7.2519	2.0980	-0.3613	-0.4260	-0.3288	0.4452	7.4629	2.3901	-0.4009	-0.4616	-0.3956	-14.4493	118.8988	38.1093	0.9997	-0.0413	-0.3108
449.2370	1.0815	-2.7687	-0.4979	-2.7533	-0.6550	0.2948	0.1082	-0.6279	-0.7765	-0.5903	-0.5648	-0.2353	0.2705	7.3560	2.3459	-0.3540	-0.3312	-0.3322	0.4162	7.4805	2.3748	-0.4058	-0.4600	-0.3977	-14.6180	119.0994	38.0036	0.9448	-0.0238	-0.3127
449.2470	1.0825	-2.7750	-0.5059	-2.7593	-0.6607	0.2924	0.1050	-0.6247	-0.7801	-0.5886	-0.5625	-0.2355	1.3073	7.1561	2.6247	-0.3556	-0.3468	-0.3390	0.5765	7.4730	2.3870	-0.4127	-0.4580	-0.3940	-12.6105	119.0077	38.1484	0.8700	-0.0023	-0.2617
449.2570	1.0835	-2.7813	-0.5137	-2.7652	-0.6663	0.2900	0.0906	-0.6257	-0.7849	-0.5861	-0.5532	-0.2441	0.7102	7.3421	2.4517	-0.2676	-0.4370	-0.3213	0.3014	7.5083	2.3383	-0.4174	-0.4539	-0.4022	-15.7119	119.4191	37.7147	0.8170	0.0413	-0.3291
449.2690	1.0845	-2.7888	-0.5230	-2.7721	-0.6729	0.2870	0.0866	-0.6235	-0.7918	-0.5775	-0.5482	-0.2489	0.3516	7.5349	2.3552	-0.4486	-0.4674	-0.3675	0.2606	7.5287	2.3171	-0.4234	-0.4518	-0.4050	-15.9657	119.6485	37.5605	0.7499	0.0635	-0.3326
449.2790	1.0853	-2.7950	-0.5311	-2.7779	-0.6785	0.2844	0.0798	-0.6203	-0.7973	-0.5841	-0.5515	-0.2549	0.1714	7.2284	2.3637	-0.4310	-0.4258	-0.3333	0.2271	7.5450	2.2985	-0.4285	-0.4501	-0.4074	-16.1688	119.8300	37.4227	0.6931	0.0821	-0.3355
449.2890	1.0861	-2.8011	-0.5393	-2.7836	-0.6840	0.2818	0.0705	-0.6169	-0.8010	-0.5863	-0.5562	-0.2590	0.2572	7.0239	2.2622	-0.4100	-0.4324	-0.3596	0.1940	7.5605	2.2792	-0.4336	-0.4483	-0.4097	-16.3635	120.0030	37.2784	0.6358	0.1007	-0.3383
449.3010	1.0868	-2.8086	-0.5487	-2.7907	-0.6906	0.2786	0.0617	-0.6196	-0.8115	-0.5822	-0.5620	-0.2713	-0.0407	7.2860	2.3488	-0.3783	-0.4263	-0.3019	0.1550	7.5788	2.2553	-0.4398	-0.4461	-0.4126	-16.5867	120.2041	37.0981	0.5666	0.1230	-0.3415
449.3110	1.0874	-2.8148	-0.5568	-2.7965	-0.6962	0.2760	0.0533	-0.6176	-0.8150	-0.5750	-0.5565	-0.2737	0.0028	7.3743	2.1608	-0.3704	-0.4110	-0.3568	0.1230	7.5932	2.2347	-0.4449	-0.4443	-0.4149	-16.7624	120.3614	36.9410	0.5087	0.1415	-0.3441
449.3210	1.0879	-2.8209	-0.5651	-2.8023	-0.7018	0.2732	0.0438	-0.6147	-0.8219	-0.5725	-0.5578	-0.2831	0.0464	7.3319	2.1634	-0.4077	-0.3267	-0.3013	0.0916	7.6069	2.2131	-0.4501	-0.4425	-0.4173	-16.9286	120.5104	36.7741	0.4501	0.1600	-0.3466
449.3330	1.0884	-2.8283	-0.5751	-2.8091	-0.7084	0.2698	0.0348	-0.6100	-0.8307	-0.5751	-0.5537	-0.2840	-0.1391	7.0826	2.4561	-0.3851	-0.3864	-0.3789	0.0548	7.6225	2.1862	-0.4563	-0.4404	-0.4202	-17.1146	120.6765	36.5637	0.3793	0.1821	-0.3494
449.3430	1.0887	-2.8344	-0.5833	-2.8148	-0.7139	0.2669	0.0268	-0.6116	-0.8326	-0.5742	-0.5543	-0.2910	-0.3261	7.3103	2.0440	-0.4307	-0.4211	-0.3277	0.0248	7.6348	2.1634	-0.4615	-0.4386	-0.4226	-17.2586	120.8072	36.3847	0.3211	0.2002	-0.3517
449.3550	1.0889	-2.8417	-0.5934	-2.8217	-0.7206	0.2633	0.0140	-0.6109	-0.8421	-0.5716	-0.5509	-0.2986	-0.3355	7.4706	2.1944	-0.4346	-0.4201	-0.3485	-0.0102	7.6485	2.1348	-0.4677	-0.4364	-0.4254	-17.4165	120.9494	36.1578	0.2496	0.2221	-0.3543
449.3650	1.0890	-2.8478	-0.6020	-2.8275	-0.7261	0.2603	0.0050	-0.6067	-0.8473	-0.5667	-0.5465	-0.3032	-0.1466	7.1326	2.2405	-0.3965	-0.4336	-0.3400	0.7862	7.4407	2.2257	-0.4797	-0.4510	-0.3959	-1.7169	118.4488	37.0847	0.1191	0.0646	-0.0202
449.3770	1.0890	-2.8551	-0.6120	-2.8342	-0.7327	0.2566	-0.0075	-0.6051	-0.8520	-0.5606	-0.5525	-0.3094	-1.7092	7.3094	2.1872	-0.4678	-0.3445	-0.3267	-2.1622	7.6711	2.0791	-0.4810	-0.4290	-0.4313	-18.5970	121.1864	35.6928	0.1016	0.2986	-0.3731
449.3870	1.0889	-2.8611	-0.6205	-2.8397	-0.7381	0.2535	-0.0182	-0.6029	-0.8561	-0.5614	-0.5552	-0.3152	-2.4390	7.2661	1.8277	-0.5772	-0.3099	-0.3600	-3.0753	7.6824	2.0533	-0.4861	-0.4270	-0.4339	-18.7673	121.3008	35.4840	0.0432	0.3176	-0.3763
449.3970	1.0886	-2.8671	-0.6293	-2.8454	-0.7436	0.2504	-0.0260	-0.5990	-0.8655	-0.5681	-0.5505	-0.3221	-2.3589	7.1800	2.2052	-0.4793	-0.3789	-0.3752	-3.1077	7.6927	2.0263	-0.4914	-0.4250	-0.4366	-18.9246	121.4019	35.2627	-0.0170	0.3369	-0.3794
449.4070	1.0883	-2.8730	-0.6380	-2.8512	-0.7490	0.2471	-0.0332	-0.5977	-0.8727	-0.5679	-0.5492	-0.3334	-2.4904	7.1592	2.2225	-0.3764	-0.3487	-0.2901	-3.1393	7.7024	1.9987	-0.4966	-0.4230	-0.4392	-19.0700	121.4953	35.0355	-0.0771	0.3560	-0.3824
449.4170	1.0879	-2.8790	-0.6466	-2.8569	-0.7546	0.2438	-0.0408	-0.5967	-0.8754	-0.5545	-0.5488	-0.3333	-2.7428	7.3459	1.9745	-0.4591	-0.2813	-0.3931	-3.1702	7.7116	1.9706	-0.5019	-0.4210	-0.4419	-19.2035	121.5819	34.8033	-0.1371	0.3749	-0.3853
449.4270	1.0874	-2.8850	-0.6553	-2.8624	-0.7600	0.2404	-0.0497	-0.5930	-0.8797	-0.5537	-0.5400	-0.3405	-2.7921	7.4146	1.8159	-0.5133	-0.3918	-0.3748	-3.2003	7.7200	1.9417	-0.5070	-0.4190	-0.4445	-19.3239	121.6573	34.5634	-0.1967	0.3934	-0.3881
449.4390	1.0867	-2.8921	-0.6662	-2.8690	-0.7665	0.2363	-0.0634	-0.5889	-0.8925	-0.5505	-0.5328	-0.3500	-2.6707	7.2251	2.2429	-0.4759	-0.4528	-0.3225	-3.2352	7.7287	1.9056	-0.5133	-0.4166	-0.4477	-19.4493	121.7302	34.2608	-0.2693	0.4157	-0.3912
449.4490	1.0860	-2.8980	-0.6750	-2.8745	-0.7719	0.2327	-0.0733	-0.5872	-0.8964	-0.5527	-0.5325	-0.3533	-2.7647	7.2708	2.3075	-0.4571	-0.4023	-0.3706	-3.2634	7.7353	1.8750	-0.5185	-0.4146	-0.4504	-19.5397	121.7812	34.0035	-0.3292	0.4338	-0.3937
449.4590	1.0852	-2.9038	-0.6839	-2.8799	-0.7772	0.2291	-0.0827	-0.5867	-0.8981	-0.5498	-0.5334	-0.3612	-3.0482	7.7828	1.7562	-0.5397	-0.3819	-0.3844	-3.2907	7.7411	1.8439	-0.5236	-0.4126	-0.4531	-19.6168	121.8224	33.7405	-0.3885	0.4516	-0.3961
449.4710	1.0842	-2.9108	-0.6949	-2.8866	-0.7836	0.2248	-0.0954	-0.5802	-0.9075	-0.5516	-0.5348	-0.3678	-3.0596	7.4260	1.9164	-0.4600	-0.3621	-0.3938	-3.3220	7.7463	1.8048	-0.5298	-0.4102	-0.4563	-19.6885	121.8499	33.4073	-0.4618	0.4729	-0.3988
449.4810	1.0831	-2.9165	-0.7039	-2.8921	-0.7889	0.2210	-0.1085	-0.5763	-0.9175	-0.5440	-0.5303	-0.3766	-1.5452	7.0345	2.2436	-0.4342	-0.4171	-0.2938	-2.1375	7.4360	1.8180	-0.5448	-0.4288	-0.4311	-5.3221	118.1140	33.5699	-0.6256	0.2710	-0.1089
449.4930	1.0818	-2.9235	-0.7147	-2.8985	-0.7953	0.2165	-0.1161	-0.5746	-0.9138	-0.5339	-0.5308	-0.3826	-3.4604	7.4607	1.5754	-0.6230	-0.2823	-0.3739	-3.4620	7.7620	1.7361	-0.5428	-0.4018	-0.4631	-20.8562	121.9792	32.8136	-0.6097	0.5562	-0.4193
449.5030	1.0806	-2.9291	-0.7241	-2.9038	-0.8006	0.2126	-0.1276	-0.5696	-0.9231	-0.5392	-0.5272	-0.3870	-3.7035	7.2429	1.7027	-0.5668	-0.2772	-0.3863	-3.4933	7.7665	1.7017	-0.5478	-0.3995	-0.4660	-20.9526	121.9997	32.5168	-0.6689	0.5751	-0.4227
449.5150	1.0790	-2.9360	-0.7353	-2.9103	-0.8068	0.2079	-0.1447	-0.5669	-0.9365	-0.5421	-0.5183	-0.3967	-3.5063	7.3000	2.2631	-0.4206	-0.3998	-0.3616	-3.5296	7.7707	1.6596	-0.5538	-0.3969	-0.4695	-21.0492	122.0087	32.1509	-0.7400	0.5975	-0.4265
449.5250	1.0775	-2.9416	-0.7444	-2.9157	-0.8120	0.2039	-0.1562	-0.5650	-0.9307	-0.5288	-0.5143	-0.4010	-3.6816	7.6454	1.4762	-0.5573	-0.3608	-0.3860	-3.5591	7.7738	1.6242	-0.5587	-0.3947	-0.4725	-21.1156	122.0084	31.8427	-0.7982	0.6157	-0.4296
449.5350	1.0758	-2.9473	-0.7537	-2.9210	-0.8173	0.1998	-0.1686	-0.5586	-0.9365	-0.5247	-0.5123	-0.4100	-3.7870	7.5753	1.3622	-0.5836	-0.3260	-0.3671	-3.5875	7.7754	1.5874	-0.5637	-0.3924	-0.4754	-21.1655	121.9904	31.5211	-0.8571	0.6337	-0.4325
449.5470	1.0737	-2.9540	-0.7652	-2.9274	-0.8234	0.1948	-0.1841	-0.5519	-0.9507	-0.5248	-0.5018	-0.4229	-3.7474	7.2634	2.0652	-0.4618	-0.3815	-0.3569	-3.6203	7.7759	1.5421	-0.5696	-0.3898	-0.4790	-21.2052	121.9489	31.1226	-0.9277	0.6548	-0.4359
449.5570	1.0718	-2.9594	-0.7746	-2.9324	-0.8284	0.1906	-0.1975	-0.5507	-0.9494	-0.5147	-0.4960	-0.4292	-3.9223	7.5585	1.6846	-0.5626	-0.4057	-0.3937	-3.6468	7.7754	1.5040	-0.5743	-0.3877	-0.4820	-21.2240	121.9031	30.7871	-0.9850	0.6718	-0.4385
449.5690	1.0694	-2.9658	-0.7861	-2.9385	-0.8343	0.1855	-0.2123	-0.5455	-0.9536	-0.5195	-0.4975	-0.4376	-3.9190	7.6705	1.3533	-0.6215	-0.3619	-0.4007	-3.6774	7.7735	1.4574	-0.5800	-0.3851	-0.4855	-21.2278	121.8297	30.3743	-1.0533	0.6918	-0.4416
449.5790	1.0671	-2.9712	-0.7959	-2.9438	-0.8392	0.1810	-0.2275	-0.5414	-0.9682	-0.5230	-0.4979	-0.4438	-3.7236	7.6149	2.0040	-0.4628	-0.3530	-0.4215	-3.7017	7.7702	1.4170	-0.5848	-0.3823	-0.4885	-21.2131	121.7465	30.0144	-1.1115	0.7082	-0.4440
449.5890	1.0647	-2.9767	-0.8053	-2.9490	-0.8442	0.1765	-0.2401	-0.5349	-0.9679	-0.5098	-0.4910	-0.4516	-3.7596	7.5153	1.6530	-0.4645	-0.4194	-0.3957	-2.3111	7.2666	1.3563	-0.6041	-0.4120	-0.4606	-4.2987	115.6794	29.4512	-1.3246	0.3784	-0.1188
449.5990	1.0623	-2.9821	-0.8149	-2.9540	-0.8492	0.1720	-0.2472	-0.5298	-0.9639	-0.5019	-0.4881	-0.4559	-4.3432	7.5811	0.9847	-0.6355	-0.3046	-0.4292	-3.8410	7.7790	1.3461	-0.5958	-0.3720	-0.4956	-22.3067	121.7716	29.3844	-1.2422	0.7935	-0.4652
449.6090	1.0596	-2.9873	-0.8247	-2.9591	-0.8540	0.1674	-0.2651	-0.5219	-0.9729	-0.5039	-0.4798	-0.4620	-3.7998	7.2275	1.2863	-0.5609	-0.3509	-0.3972	-3.8715	7.7764	1.3044	-0.6004	-0.3688	-0.4988	-22.3386	121.6923	29.0091	-1.2979	0.8116	-0.4689
449.6210	1.0563	-2.9936	-0.8366	-2.9651	-0.8597	0.1617	-0.2839	-0.5193	-0.9825	-0.4985	-0.4663	-0.4714	-3.3793	7.4343	1.6491	-0.4962	-0.4289	-0.4118	-3.9073	7.7721	1.2537	-0.6050	-0.3650	-0.5027	-22.3601	121.5808	28.5507	-1.3638	0.8327	-0.4731
449.6310	1.0534	-2.9988	-0.8463	-2.9699	-0.8644	0.1570	-0.2936	-0.5164	-0.9804	-0.4930	-0.4679	-0.4767	-3.9884	7.7171	1.0698	-0.6072	-0.3285	-0.4225	-3.9365	7.7678	1.2112	-0.6083	-0.3618	-0.5060	-22.3659	121.4776	28.1659	-1.4172	0.8498	-0.4766
449.6410	1.0503	-3.0039	-0.8562	-2.9749	-0.8691	0.1521	-0.3126	-0.5094	-0.9893	-0.4932	-0.4631	-0.4856	-3.5908	7.6010	1.2826	-0.5758	-0.3429	-0.3994	-3.9650	7.7622	1.1677	-0.6115	-0.3586	-0.5093	-22.3582	121.3575	27.7711	-1.4705	0.8665	-0.4799
449.6530	1.0465	-3.0099	-0.8680	-2.9808	-0.8747	0.1463	-0.3280	-0.5026	-0.9978	-0.4851	-0.4516	-0.4991	-3.7919	7.5209	1.6012	-0.4776	-0.3941	-0.4531	-3.9983	7.7539	1.1143	-0.6153	-0.3547	-0.5132	-22.3320	121.1916	27.2846	-1.5346	0.8861	-0.4838
449.6630	1.0432	-3.0149	-0.8779	-2.9855	-0.8792	0.1412	-0.3398	-0.4940	-0.9930	-0.4752	-0.4540	-0.5055	-4.0628	7.3844	0.9722	-0.5976	-0.2451	-0.3993	-4.0254	7.7520	1.0693	-0.6183	-0.3515	-0.5156	-22.2983	121.0396	26.8737	-1.5864	0.9019	-0.4870
449.6750	1.0389	-3.0208	-0.8900	-2.9913	-0.8845	0.1351	-0.3614	-0.4868	-1.0063	-0.4750	-0.4420	-0.5149	-4.0814	7.4154	1.2727	-0.5412	-0.3298	-0.4281	-4.0571	7.7490	1.0140	-0.6218	-0.3476	-0.5182	-22.2417	120.8325	26.3658	-1.6483	0.9202	-0.4907
449.6850	1.0352	-3.0256	-0.9001	-2.9959	-0.8889	0.1299	-0.3751	-0.4807	-1.0111	-0.4684	-0.4383	-0.5222	-4.0648	7.4197	1.4132	-0.5539	-0.2613	-0.3931	-4.0829	7.7453	0.9669	-0.6246	-0.3443	-0.5204	-22.1823	120.6417	25.9328	-1.6993	0.9350	-0.4937
449.6970	1.0306	-3.0313	-0.9122	-3.0015	-0.8941	0.1235	-0.3870	-0.4765	-1.0083	-0.4658	-0.4346	-0.5308	-4.8039	7.8157	1.0196	-0.6443	-0.2339	-0.4635	-4.2064	7.7635	0.9276	-0.6299	-0.3350	-0.5244	-23.2538	120.6998	25.5784	-1.7785	1.0132	-0.5135
449.7070	1.0265	-3.0360	-0.9223	-3.0061	-0.8983	0.1182	-0.4088	-0.4671	-1.0100	-0.4647	-0.4174	-0.5390	-4.0824	8.2121	1.4772	-0.5420	-0.2977	-0.4081	-3.8713	8.3435	1.2842	-0.6070	-0.3186	-0.5074	-18.8804	127.4490	29.0850	-1.5612	1.1609	-0.3136
449.7190	1.0214	-3.0415	-0.9344	-3.0116	-0.9033	0.1116	-0.4240	-0.4551	-1.0083	-0.4497	-0.4120	-0.5467	-4.1446	7.9905	1.3906	-0.5173	-0.2255	-0.3679	-3.8744	8.3065	1.2212	-0.6092	-0.3148	-0.5088	-18.5131	126.7371	28.4378	-1.6241	1.1635	-0.3136
449.7290	1.0171	-3.0461	-0.9444	-3.0160	-0.9073	0.1062	-0.4370	-0.4445	-1.0001	-0.4354	-0.3967	-0.5488	-4.4244	7.8249	0.9731	-0.6409	-0.3084	-0.4174	-3.8774	8.2752	1.1683	-0.6108	-0.3117	-0.5101	-18.2121	126.1377	27.8962	-1.6752	1.1653	-0.3136
449.7410	1.0117	-3.0514	-0.9565	-3.0213	-0.9120	0.0995	-0.4586	-0.4337	-1.0057	-0.4308	-0.3816	-0.5564	-4.0975	7.8001	1.3925	-0.5345	-0.2857	-0.4202	-3.8815	8.2367	1.1042	-0.6127	-0.3079	-0.5116	-17.8559	125.4063	27.2387	-1.7357	1.1673	-0.3136
449.7510	1.0070	-3.0557	-0.9665	-3.0255	-0.9158	0.0940	-0.4746	-0.4260	-1.0018	-0.4186	-0.3706	-0.5640	-3.7800	8.2645	1.4140	-0.6232	-0.2834	-0.4410	-3.8854	8.2044	1.0509	-0.6141	-0.3049	-0.5128	-17.5659	124.7948	26.6924	-1.7842	1.1686	-0.3136
449.7610	1.0023	-3.0598	-0.9765	-3.0296	-0.9195	0.0884	-0.4852	-0.4155	-0.9942	-0.4133	-0.3621	-0.5675	-4.1203	8.1021	1.0476	-0.6591	-0.2311	-0.4514	-3.8898	8.1715	0.9973	-0.6154	-0.3018	-0.5140	-17.2805	124.1764	26.1421	-1.8316	1.1697	-0.3136
449.7710	0.9973	-3.0639	-0.9865	-3.0337	-0.9230	0.0826	-0.4992	-0.4054	-0.9944	-0.4127	-0.3501	-0.5735	-4.0326	8.0167	1.3638	-0.5631	-0.3223	-0.4426	-3.8912	8.1386	0.9438	-0.6166	-0.2988	-0.5153	-17.0022	123.5573	25.5942	-1.8782	1.1707	-0.3136
449.7830	0.9911	-3.0687	-0.9982	-3.0385	-0.9271	0.0756	-0.5186	-0.3935	-0.9873	-0.3999	-0.3401	-0.5789	-3.8230	8.1988	0.9867	-0.6170	-0.2802	-0.4135	-3.8792	8.0991	0.8801	-0.6179	-0.2951	-0.5167	-16.6773	122.8149	24.9406	-1.9319	1.1715	-0.3136
449.7930	0.9859	-3.0725	-1.0081	-3.0425	-0.9304	0.0698	-0.5303	-0.3823	-0.9824	-0.3908	-0.3321	-0.5840	-3.8589	7.7695	0.6032	-0.6383	-0.2869	-0.3869	-3.2939	7.6412	0.6981	-0.6323	-0.3155	-0.5077	-9.5281	117.1218	23.1290	-2.1181	0.9226	-0.2036
449.8030	0.9805	-3.0763	-1.0180	-3.0465	-0.9337	0.0640	-0.5438	-0.3693	-0.9797	-0.3857	-0.3252	-0.5854	-4.0181	7.3585	0.8078	-0.5399	-0.2467	-0.4152	-3.8555	8.1609	0.8732	-0.6174	-0.2814	-0.5162	-16.1024	123.1070	24.8159	-1.9920	1.2535	-0.2833
449.8130	0.9750	-3.0800	-1.0278	-3.0502	-0.9368	0.0581	-0.5612	-0.3641	-0.9801	-0.3708	-0.3062	-0.5933	-3.6800	8.0057	1.0767	-0.5655	-0.3422	-0.4494	-3.8474	8.1264	0.8208	-0.6181	-0.2781	-0.5173	-15.8538	122.4548	24.2649	-2.0329	1.2536	-0.2833
449.8230	0.9692	-3.0835	-1.0375	-3.0538	-0.9399	0.0522	-0.5723	-0.3531	-0.9721	-0.3624	-0.3021	-0.5996	-4.1543	7.7436	0.6998	-0.6174	-0.1868	-0.4072	-3.8399	8.0919	0.7686	-0.6186	-0.2748	-0.5184	-15.6127	121.8032	23.7163	-2.0724	1.2536	-0.2833
449.8350	0.9621	-3.0876	-1.0492	-3.0582	-0.9434	0.0449	-0.5895	-0.3389	-0.9703	-0.3606	-0.2778	-0.6037	-4.0535	7.4742	1.0361	-0.5362	-0.2621	-0.4325	-3.8317	8.0501	0.7059	-0.6191	-0.2708	-0.5197	-15.3324	121.0168	23.0561	-2.1188	1.2534	-0.2833
449.8450	0.9562	-3.0910	-1.0588	-3.0617	-0.9461	0.0388	-0.6052	-0.3352	-0.9672	-0.3511	-0.2687	-0.6082	-3.8606	8.1907	0.9475	-0.5942	-0.2674	-0.3885	-3.8255	8.0153	0.6538	-0.6194	-0.2675	-0.5208	-15.1070	120.3618	22.5079	-2.1562	1.2531	-0.2833
449.8550	0.9501	-3.0942	-1.0684	-3.0651	-0.9488	0.0327	-0.6167	-0.3203	-0.9572	-0.3393	-0.2591	-0.6083	-4.2821	7.9032	0.5332	-0.6785	-0.1804	-0.4027	-3.8200	7.9808	0.6021	-0.6195	-0.2642	-0.5220	-14.8901	119.7096	21.9639	-2.1921	1.2528	-0.2833
449.8670	0.9427	-3.0980	-1.0800	-3.0692	-0.9518	0.0254	-0.6341	-0.3095	-0.9548	-0.3361	-0.2342	-0.6158	-4.5253	7.9444	0.8089	-0.5157	-0.3135	-0.4508	-3.8142	7.9389	0.5398	-0.6197	-0.2602	-0.5233	-14.6382	118.9219	21.3080	-2.2346	1.2523	-0.2833
449.8770	0.9362	-3.1010	-1.0894	-3.0725	-0.9540	0.0192	-0.6509	-0.2966	-0.9511	-0.3224	-0.2352	-0.6234	-4.4204	7.6021	0.8560	-0.6084	-0.2308	-0.4412	-3.8100	7.9043	0.4883	-0.6197	-0.2569	-0.5244	-14.4372	118.2692	20.7663	-2.2686	1.2518	-0.2833
449.8890	0.9282	-3.1044	-1.1007	-3.0763	-0.9568	0.0117	-0.6674	-0.2846	-0.9399	-0.3121	-0.2171	-0.6278	-4.4008	7.6310	0.3329	-0.6197	-0.2072	-0.4585	-3.8060	7.8636	0.4276	-0.6195	-0.2530	-0.5257	-14.2079	117.4950	20.1260	-2.3073	1.2511	-0.2833
449.8990	0.9214	-3.1072	-1.1101	-3.0795	-0.9588	0.0054	-0.6838	-0.2738	-0.9385	-0.3060	-0.2041	-0.6326	-4.2205	7.3926	0.6706	-0.5881	-0.2837	-0.3956	-3.7761	7.9322	0.4688	-0.6178	-0.2433	-0.5237	-13.6999	118.0726	20.4872	-2.3231	1.3179	-0.2507
449.9110	0.9131	-3.1104	-1.1214	-3.0830	-0.9612	-0.0022	-0.7009	-0.2639	-0.9314	-0.2929	-0.1912	-0.6379	-4.1061	7.8463	0.7247	-0.6045	-0.2504	-0.3942	-3.7743	7.8901	0.4090	-0.6173	-0.2390	-0.5249	-13.4988	117.2700	19.8413	-2.3588	1.3171	-0.2507
449.9210	0.9060	-3.1130	-1.1306	-3.0859	-0.9631	-0.0086	-0.7114	-0.2514	-0.9216	-0.2837	-0.1817	-0.6398	-4.5241	7.3873	0.2781	-0.6405	-0.1851	-0.4541	-3.7737	7.8558	0.3602	-0.6167	-0.2354	-0.5259	-13.3412	116.6106	19.3123	-2.3872	1.3164	-0.2507
449.9330	0.8973	-3.1159	-1.1416	-3.0893	-0.9651	-0.0164	-0.7317	-0.2414	-0.9187	-0.2820	-0.1641	-0.6441	-3.8781	7.7386	0.5519	-0.5594	-0.1715	-0.4709	-3.7738	7.8153	0.3025	-0.6159	-0.2311	-0.5271	-13.1633	115.8276	18.6855	-2.4198	1.3156	-0.2507
449.9430	0.8899	-3.1182	-1.1508	-3.0920	-0.9667	-0.0229	-0.7459	-0.2270	-0.9151	-0.2702	-0.1452	-0.6537	-3.9205	7.4368	0.7813	-0.5932	-0.2539	-0.3922	-3.7746	7.7817	0.2546	-0.6152	-0.2275	-0.5281	-13.0233	115.1776	18.1656	-2.4459	1.3149	-0.2507
449.9550	0.8809	-3.1208	-1.1616	-3.0951	-0.9683	-0.0307	-0.7611	-0.2170	-0.8990	-0.2600	-0.1338	-0.6534	-4.1859	7.7091	0.1497	-0.6987	-0.2491	-0.4358	-3.7765	7.7421	0.1978	-0.6142	-0.2232	-0.5293	-12.8655	114.4042	17.5480	-2.4759	1.3141	-0.2507
449.9650	0.8732	-3.1229	-1.1707	-3.0977	-0.9696	-0.0372	-0.7739	-0.2049	-0.8997	-0.2585	-0.1266	-0.6612	-4.3634	7.7253	0.5546	-0.6523	-0.1221	-0.4670	-3.7787	7.7093	0.1507	-0.6132	-0.2197	-0.5303	-12.7423	113.7635	17.0368	-2.4999	1.3134	-0.2507
449.9770	0.8636	-3.1252	-1.1813	-3.1007	-0.9710	-0.0452	-0.7931	-0.1912	-0.8914	-0.2485	-0.1076	-0.6658	-4.1846	7.3668	0.4881	-0.5692	-0.1335	-0.4565	-3.7822	7.6707	0.0951	-0.6120	-0.2154	-0.5314	-12.6048	113.0034	16.4310	-2.5278	1.3127	-0.2508
449.9870	0.8558	-3.1271	-1.1900	-3.1031	-0.9720	-0.0519	-0.8055	-0.1811	-0.8791	-0.2349	-0.0916	-0.6678	-4.2186	7.5588	0.0222	-0.6635	-0.1305	-0.4499	-3.7858	7.6394	0.0497	-0.6109	-0.2118	-0.5324	-12.4987	112.3802	15.9354	-2.5496	1.3121	-0.2508
449.9990	0.8460	-3.1291	-1.2005	-3.1059	-0.9730	-0.0600	-0.8227	-0.1686	-0.8715	-0.2296	-0.0738	-0.6730	-4.5767	7.8219	0.0427	-0.6198	-0.2117	-0.3936	-3.8042	7.7398	0.1040	-0.6072	-0.1987	-0.5312	-12.5376	113.2740	16.4020	-2.5511	1.4033	-0.2258
450.0090	0.8376	-3.1307	-1.2093	-3.1082	-0.9736	-0.0666	-0.8382	-0.1540	-0.8699	-0.2195	-0.0600	-0.6749	-4.6450	7.2091	0.5435	-0.5558	-0.1982	-0.4846	-3.8100	7.7084	0.0601	-0.6057	-0.1947	-0.5321	-12.4551	112.6335	15.9065	-2.5709	1.4029	-0.2258
450.0190	0.8292	-3.1322	-1.2179	-3.1103	-0.9742	-0.0734	-0.8531	-0.1468	-0.8576	-0.2074	-0.0486	-0.6803	-4.4293	7.5639	0.2410	-0.5886	-0.1608	-0.4974	-3.8165	7.6779	0.0170	-0.6042	-0.1906	-0.5330	-12.3805	112.0024	15.4186	-2.5894	1.4025	-0.2259
450.0310	0.8188	-3.1339	-1.2281	-3.1127	-0.9747	-0.0817	-0.8695	-0.1343	-0.8462	-0.1947	-0.0301	-0.6880	-4.5046	7.8511	-0.0217	-0.6483	-0.1913	-0.4749	-3.8251	7.6422	-0.0336	-0.6023	-0.1858	-0.5341	-12.3012	111.2581	14.8435	-2.6104	1.4022	-0.2259
450.0410	0.8099	-3.1351	-1.2366	-3.1147	-0.9749	-0.0886	-0.8836	-0.1199	-0.8448	-0.1931	-0.0166	-0.6882	-4.4777	7.7211	0.3107	-0.5114	-0.1830	-0.4373	-3.8329	7.6130	-0.0755	-0.6006	-0.1818	-0.5350	-12.2428	110.6434	14.3680	-2.6273	1.4020	-0.2259
450.0530	0.7991	-3.1365	-1.2465	-3.1169	-0.9749	-0.0969	-0.9010	-0.1042	-0.8312	-0.1783	0.0104	-0.6919	-4.2842	7.3585	0.2691	-0.6196	-0.0260	-0.4422	-3.8432	7.5795	-0.1242	-0.5985	0.2226	-0.5360	-12.1832	109.9235	13.8117	-2.6462	1.4019	-0.2259
450.0630	0.7901	-3.1374	-1.2548	-3.1186	-0.9747	-0.1038	-0.9148	-0.0964	-0.8192	-0.1709	0.0303	-0.6970	-4.6020	7.7386	-0.1150	-0.6359	0.1123	-0.4421	-3.8524	7.5524	-0.1640	-0.5966	0.4442	-0.5369	-12.1414	109.3345	13.3564	-2.6610	1.4020	-0.2259
450.0750	0.7791	-3.1385	-1.2648	-3.1207	-0.9744	-0.1122	-0.9321	-0.0805	-0.8121	-0.1659	0.0327	-0.7015	-4.5870	7.6147	0.2547	-0.6015	0.2246	-0.4537	-3.8641	7.5198	-0.2121	-0.5943	0.4485	-0.5380	-12.0983	108.6260	12.8067	-2.6784	1.4023	-0.2259
450.0850	0.7696	-3.1392	-1.2728	-3.1223	-0.9740	-0.1193	-0.9506	-0.0676	-0.8060	-0.1591	0.0436	-0.7039	-4.5035	7.4422	0.2792	-0.5172	0.2981	-0.4697	-3.8745	7.4942	-0.2506	-0.5923	0.4521	-0.5389	-12.0710	108.0549	12.3643	-2.6918	1.4025	-0.2259
450.0970	0.7581	-3.1399	-1.2822	-3.1240	-0.9734	-0.1277	-0.9615	-0.0604	-0.7958	-0.1464	0.0542	-0.7053	-4.1763	7.7321	0.1807	-0.6153	0.3735	-0.4538	-3.8159	7.5141	-0.2190	-0.5911	0.4592	-0.5362	-11.2209	108.0291	12.6072	-2.7128	1.4396	-0.1887
450.1070	0.7483	-3.1404	-1.2900	-3.1254	-0.9728	-0.1349	-0.9744	-0.0451	-0.7781	-0.1430	0.0739	-0.7081	-4.3337	7.5566	-0.4377	-0.5718	0.3884	-0.4767	-3.8281	7.4898	-0.2544	-0.5890	0.4630	-0.5370	-11.2211	107.4716	12.1828	-2.7242	1.4402	-0.1887
450.1170	0.7384	-3.1408	-1.2979	-3.1268	-0.9719	-0.1420	-0.9866	-0.0327	-0.7765	-0.1377	0.0904	-0.7129	-4.5448	7.3061	-0.0900	-0.5248	0.4241	-0.4792	-3.8407	7.4657	-0.2897	-0.5869	0.4668	-0.5377	-11.2263	106.9169	11.7591	-2.7353	1.4410	-0.1888
450.1290	0.7266	-3.1411	-1.3071	-3.1284	-0.9707	-0.1506	-1.0032	-0.0190	-0.7652	-0.1261	0.1068	-0.7177	-4.5799	7.2264	-0.0038	-0.5421	0.4780	-0.4436	-3.8566	7.4388	-0.3303	-0.5844	0.4714	-0.5386	-11.2417	106.2742	11.2682	-2.7476	1.4422	-0.1888
450.1390	0.7164	-3.1412	-1.3146	-3.1294	-0.9696	-0.1578	-1.0168	-0.0099	-0.7487	-0.1144	0.1239	-0.7246	-4.6493	7.6040	-0.4844	-0.6276	0.5100	-0.4349	-3.8704	7.9648	-0.3633	-0.5821	0.4752	-0.5394	-11.2606	105.7508	10.8677	-2.7571	1.4433	-0.1888
450.1510	0.7040	-3.1412	-1.3236	-3.1308	-0.9679	-0.1664	-1.0368	0.0090	-0.7429	-0.1080	0.1455	-0.7255	-4.3392	8.9842	-0.2753	-0.6089	0.4213	-0.4421	-3.8875	9.8523	-0.4025	-0.5794	0.4799	-0.5403	-11.2899	105.1305	10.3911	-2.7681	1.4448	-0.1888
450.1610	0.6936	-3.1410	-1.3311	-3.1319	-0.9663	-0.1737	-1.0477	0.0186	-0.7383	-0.1018	0.1605	-0.7285	-4.5779	9.5945	0.2873	-0.5136	0.3646	-0.4382	-3.9022	10.1413	-0.4343	-0.5771	0.4837	-0.5410	-11.3204	104.6258	10.0022	-2.7769	1.4463	-0.1888
450.1730	0.6809	-3.1407	-1.3395	-3.1330	-0.9643	-0.1826	-1.0608	0.0256	-0.7178	-0.0855	0.1690	-0.7303	-5.1444	10.2839	-0.2331	-0.5510	0.5269	-0.4476	-3.9205	10.1224	-0.4705	-0.5742	0.4884	-0.5419	-11.3649	104.0456	9.5552	-2.7864	1.4482	-0.1888
450.1830	0.6702	-3.1404	-1.3466	-3.1337	-0.9625	-0.1898	-1.0806	0.0378	-0.7037	-0.0779	0.1887	-0.7357	-4.6972	10.3694	-0.6753	-0.6594	0.5086	-0.4341	-3.9363	10.1078	-0.4997	-0.5718	0.4923	-0.5426	-11.4075	103.5755	9.1918	-2.7936	1.4499	-0.1888
450.1930	0.6593	-3.1399	-1.3538	-3.1345	-0.9605	-0.1971	-1.0923	0.0528	-0.6982	-0.0724	0.2071	-0.7395	-4.5907	10.0536	-0.6611	-0.6184	0.4332	-0.4474	-2.8076	8.7845	-1.1162	-0.6056	0.4124	-0.5274	2.2273	87.4891	3.0647	-3.1849	0.5579	-0.0181
450.2050	0.6460	-3.1391	-1.3622	-3.1354	-0.9580	-0.2061	-1.1051	0.0654	-0.6899	-0.0658	0.2223	-0.7424	-5.0356	10.1334	-0.0953	-0.5206	0.4419	-0.4750	-3.8825	10.0963	-0.4986	-0.5686	0.5019	-0.5405	-10.4806	102.8494	9.0363	-2.8243	1.4709	-0.1512
450.2150	0.6349	-3.1385	-1.3689	-3.1360	-0.9557	-0.2136	-1.1238	0.0759	-0.6756	-0.0575	0.2340	-0.7415	-4.3357	10.0973	-0.3025	-0.5394	0.4672	-0.4442	-3.8998	10.0843	-0.5239	-0.5662	0.5059	-0.5411	-10.5504	102.4129	8.7010	-2.8301	1.4733	-0.1512
450.2270	0.6214	-3.1375	-1.3769	-3.1365	-0.9528	-0.2224	-1.1354	0.0878	-0.6587	-0.0452	0.2561	-0.7407	-4.8014	10.4223	-0.6907	-0.6520	0.5194	-0.4804	-3.9210	10.0708	-0.5534	-0.5633	0.5108	-0.5418	-10.6391	101.9011	8.3059	-2.8366	1.4764	-0.1512
450.2370	0.6099	-3.1364	-1.3835	-3.1371	-0.9501	-0.2299	-1.1482	0.1021	-0.6519	-0.0426	0.2725	-0.7493	-4.6989	10.1804	-0.6258	-0.5711	0.4420	-0.4976	-3.9390	10.0602	-0.5777	-0.5609	0.5149	-0.5424	-10.7171	101.4826	7.9807	-2.8420	1.4792	-0.1512
450.2490	0.5959	-3.1351	-1.3913	-3.1375	-0.9467	-0.2389	-1.1638	0.1166	-0.6433	-0.0353	0.2884	-0.7525	-4.4751	10.1125	-0.0532	-0.4923	0.4821	-0.4897	-3.9610	10.0488	-0.6057	-0.5579	0.5198	-0.5431	-10.8158	100.9959	7.6002	-2.8480	1.4827	-0.1513
450.2590	0.5842	-3.1340	-1.3975	-3.1378	-0.9438	-0.2465	-1.1735	0.1243	-0.6295	-0.0225	0.3034	-0.7574	-4.9672	10.4974	-0.3414	-0.5547	0.4895	-0.3952	-3.9798	10.0411	-0.6276	-0.5554	0.5239	-0.5437	-10.9032	100.6115	7.2987	-2.8526	1.4859	-0.1513
450.2710	0.5700	-3.1323	-1.4049	-3.1381	-0.9400	-0.2556	-1.1925	0.1403	-0.6131	-0.0142	0.3196	-0.7545	-4.5940	10.5052	-0.4520	-0.6149	0.4800	-0.4640	-4.0028	10.0332	-0.6527	-0.5524	0.5289	-0.5444	-11.0128	100.1660	6.9470	-2.8577	1.4899	-0.1513
450.2810	0.5580	-3.1308	-1.4110	-3.1381	-0.9366	-0.2631	-1.2044	0.1541	-0.6027	-0.0105	0.3370	-0.7577	-4.6346	10.2196	-0.5445	-0.5469	0.5117	-0.4672	-4.0222	10.0273	-0.6732	-0.4930	0.5330	-0.5450	-11.1076	99.8036	6.6584	-2.8618	1.4934	-0.1513
450.2910	0.5459	-3.1292	-1.4171	-3.1382	-0.9332	-0.2706	-1.2171	0.1688	-0.5945	0.0002	0.3478	-0.7609	-4.9821	9.6788	-0.2915	-0.4203	0.5305	-0.5222	-4.0419	10.0224	-0.6930	-0.2831	0.5372	-0.5456	-11.2059	99.4526	6.3770	-2.8658	1.4970	-0.1513
450.3030	0.5313	-3.1271	-1.4240	-3.1381	-0.9289	-0.2799	-1.2318	0.1722	-0.5770	0.0113	0.3718	-0.7651	-5.0606	10.3512	-0.5116	-0.2532	0.5001	-0.4575	-3.9632	10.0162	-0.6610	-0.0718	0.5417	-0.5426	-10.1230	99.0638	6.5862	-2.8922	1.4993	-0.1139
450.3130	0.5188	-3.1252	-1.4295	-3.1380	-0.9252	-0.2875	-1.2439	0.1870	-0.5644	0.0196	0.3889	-0.7685	-4.8569	10.0946	-0.5780	-0.2646	0.5208	-0.4451	-3.9835	10.0137	-0.6768	0.0166	0.5459	-0.5431	-10.2389	98.7492	6.3345	-2.8953	1.5035	-0.1139
450.3230	0.5062	-3.1233	-1.4351	-3.1378	-0.9212	-0.2952	-1.2558	0.1985	-0.5520	0.0182	0.4057	-0.7688	-4.8616	10.1189	-0.6810	-0.1756	0.5146	-0.4703	-4.0041	10.0121	-0.6919	0.0190	0.5501	-0.5435	-10.3576	98.4458	6.0895	-2.8984	1.5078	-0.1139
450.3330	0.4936	-3.1213	-1.4406	-3.1376	-0.9171	-0.3029	-1.2661	0.2079	-0.5403	0.0228	0.4175	-0.7725	-4.9570	10.1617	-0.6489	-0.1360	0.5210	-0.4224	-4.0248	10.0114	-0.7063	0.0213	0.5544	-0.5440	-10.4790	98.1536	5.8511	-2.9014	1.5124	-0.1139
450.3430	0.4810	-3.1191	-1.4460	-3.1374	-0.9128	-0.3106	-1.2803	0.2195	-0.5295	0.0280	0.4333	-0.7700	-5.0174	10.1702	-0.5499	-0.0388	0.4920	-0.4767	-4.0458	10.0114	-0.7204	0.0236	0.5587	-0.5444	-10.6027	97.8686	5.6160	-2.9046	1.5171	-0.1139
450.3550	0.4654	-3.1164	-1.4523	-3.1370	-0.9074	-0.3198	-1.2944	0.2363	-0.5133	0.0408	0.4459	-0.7749	-5.1816	9.9287	-0.4808	0.0003	0.4996	-0.4605	-4.0713	10.0136	-0.7354	0.0264	0.5638	-0.5450	-10.7559	97.5533	5.3530	-2.9081	1.5230	-0.1139
450.3650	0.4523	-3.1140	-1.4573	-3.1365	-0.9028	-0.3276	-1.3068	0.2415	-0.4986	0.0521	0.4625	-0.7775	-4.9313	10.4748	-0.7541	-0.0921	0.5186	-0.4850	-4.0929	10.0162	-0.7466	0.0287	0.5681	-0.5454	-10.8862	97.3000	5.1390	-2.9108	1.5280	-0.1139
450.3770	0.4366	-3.1110	-1.4632	-3.1359	-0.8972	-0.3370	-1.3206	0.2570	-0.4849	0.0558	0.4830	-0.7786	-4.8381	10.4501	-0.6369	-0.0100	0.4891	-0.4399	-4.1190	10.0211	-0.7535	0.0316	0.5733	-0.5459	-11.0465	97.0168	4.8960	-2.9140	1.5342	-0.1139
450.3870	0.4233	-3.1083	-1.4680	-3.1353	-0.8923	-0.3448	-1.3353	0.2687	-0.4732	0.0630	0.4960	-0.7792	-4.8322	10.3379	-0.5487	-0.0120	0.5574	-0.4542	-4.1410	10.0262	-0.7584	0.0339	0.5776	-0.5464	-11.1830	96.7941	4.7018	-2.9166	1.5396	-0.1139
450.3970	0.4100	-3.1056	-1.4727	-3.1346	-0.8872	-0.3526	-1.3434	0.2811	-0.4628	0.0674	0.5177	-0.7804	-4.9210	10.1946	-0.3692	0.0812	0.4628	-0.4549	-4.0486	10.0097	-0.7210	0.0335	0.5786	-0.5434	-9.9547	96.3173	4.9185	-2.9475	1.5237	-0.0772
450.4090	0.3937	-3.1021	-1.4782	-3.1337	-0.8810	-0.3620	-1.3585	0.2946	-0.4455	0.0790	0.5333	-0.7806	-4.9071	10.0962	-0.3862	0.0235	0.5336	-0.4926	-4.0749	10.0179	-0.7226	0.0361	0.5821	-0.5437	-10.1315	96.0876	4.7140	-2.9503	1.5306	-0.0772
450.4190	0.3801	-3.0991	-1.4826	-3.1329	-0.8755	-0.3698	-1.3697	0.3037	-0.4292	0.0844	0.5456	-0.7855	-4.9852	10.2839	-0.4493	0.0183	0.5855	-0.4560	-4.0971	10.0262	-0.7226	0.0382	0.5852	-0.5440	-10.2816	95.9144	4.5561	-2.9526	1.5366	-0.0772
450.4290	0.3663	-3.0960	-1.4866	-3.1320	-0.8700	-0.3776	-1.3800	0.3134	-0.4129	0.0903	0.5609	-0.7846	-5.0702	10.2720	-0.6606	0.0427	0.6019	-0.4837	-4.1194	10.0359	-0.7214	0.0403	0.5882	-0.5443	-10.4344	95.7577	4.4094	-2.9549	1.5428	-0.0772
450.4410	0.3496	-3.0921	-1.4914	-3.1309	-0.8631	-0.3871	-1.3916	0.3279	-0.4002	0.0969	0.5808	-0.7893	-4.7739	10.3255	-0.5672	-0.0258	0.5310	-0.4530	-4.1465	10.0490	-0.7190	0.0429	0.5918	-0.5447	-10.6209	95.5866	4.2441	-2.9577	1.5503	-0.0772
450.4510	0.3357	-3.0887	-1.4953	-3.1299	-0.8572	-0.3950	-1.3996	0.3389	-0.3852	0.1016	0.6009	-0.7886	-5.5017	10.1844	-0.7537	0.0483	0.5236	-0.5021	-4.1693	10.0610	-0.7161	0.0450	0.5949	-0.5450	-10.7788	95.4575	4.1148	-2.9602	1.5568	-0.0772
450.4610	0.3216	-3.0852	-1.4991	-3.1288	-0.8512	-0.4029	-1.4170	0.3524	-0.3720	0.1107	0.6137	-0.7885	-5.0087	9.9099	-0.6059	-0.0126	0.5416	-0.4423	-4.1923	10.0739	-0.7126	0.0471	0.5979	-0.5453	-10.9384	95.3387	3.9913	-2.9626	1.5634	-0.0772
450.4710	0.3073	-3.0817	-1.5028	-3.1277	-0.8449	-0.4108	-1.4241	0.3598	-0.3608	0.1157	0.6217	-0.7894	-5.5397	10.0271	-0.5382	-0.0145	0.5926	-0.5039	-4.2154	10.0879	-0.7082	0.0492	0.6010	-0.5456	-11.1001	95.2333	3.8766	-2.9651	1.5702	-0.0772
450.4810	0.2930	-3.0780	-1.5063	-3.1266	-0.8386	-0.4187	-1.4381	0.3725	-0.3443	0.1207	0.6343	-0.7934	-4.7768	9.6224	-0.6913	0.0142	0.6019	-0.4838	-4.2387	10.1027	-0.7032	0.0513	0.6041	-0.5459	-11.2640	95.1374	3.7672	-2.9678	1.5771	-0.0772
450.4910	0.2785	-3.0742	-1.5098	-3.1253	-0.8322	-0.4266	-1.4457	0.3779	-0.3332	0.1245	0.6575	-0.7959	-5.3257	10.2384	-0.4290	0.0644	0.5268	-0.4759	-4.2622	10.1182	-0.6978	0.0534	0.6072	-0.5462	-11.4298	95.0501	3.6624	-2.9706	1.5841	-0.0772
450.5030	0.2612	-3.0696	-1.5137	-3.1238	-0.8242	-0.4362	-1.4616	0.3895	-0.3161	0.1385	0.6808	-0.7928	-4.9811	10.3926	-0.4841	-0.0098	0.5671	-0.4712	-4.1865	10.1346	-0.6358	0.0535	0.6097	-0.5433	-10.3964	94.9271	4.0695	-2.9970	1.5795	-0.0429
450.5130	0.2464	-3.0655	-1.5168	-3.1224	-0.8173	-0.4441	-1.4674	0.4017	-0.3014	0.1396	0.6950	-0.7962	-5.2352	10.4167	-0.3219	0.0309	0.5293	-0.4568	-4.2100	10.1528	-0.6259	0.0553	0.6128	-0.5435	-10.5737	94.8791	3.9951	-2.9996	1.5870	-0.0429
450.5230	0.2316	-3.0615	-1.5196	-3.1209	-0.8102	-0.4521	-1.4799	0.4118	-0.2837	0.1456	0.7075	-0.7965	-4.8924	10.5283	-0.5347	0.0241	0.5186	-0.4928	-4.2337	10.1724	-0.6147	0.0572	0.6159	-0.5436	-10.7534	94.8489	3.9331	-3.0024	1.5946	-0.0429
450.5330	0.2168	-3.0573	-1.5223	-3.1195	-0.8031	-0.4601	-1.4873	0.4226	-0.2709	0.1507	0.7170	-0.7974	-5.3067	10.4925	-0.3855	0.0317	0.5334	-0.4595	-4.2576	10.1928	-0.6030	0.0590	0.6191	-0.5438	-10.9353	94.8280	3.8762	-3.0053	1.6023	-0.0429
450.5430	0.2018	-3.0530	-1.5249	-3.1179	-0.7958	-0.4681	-1.4999	0.4386	-0.2552	0.1587	0.7306	-0.7952	-4.9164	9.9548	-0.6059	0.0118	0.6253	-0.4856	-4.2814	10.2146	-0.5901	0.0608	0.6222	-0.5440	-11.1195	94.8238	3.8309	-3.0082	1.6101	-0.0429
450.5550	0.1838	-3.0477	-1.5279	-3.1160	-0.7870	-0.4775	-1.5069	0.4484	-0.2406	0.1636	0.7529	-0.7980	-5.4149	10.2896	-0.4457	-0.0126	0.5438	-0.4880	-4.3053	10.2419	-0.5739	0.0630	0.6260	-0.5442	-11.3431	94.8317	3.7841	-3.0118	1.6195	-0.0429
450.5650	0.1686	-3.0431	-1.5302	-3.1143	-0.7793	-0.4855	-1.5200	0.4571	-0.2238	0.1654	0.7709	-0.8007	-5.0983	10.2342	-0.4805	0.0513	0.5726	-0.4909	-4.3253	10.2658	-0.5595	0.0648	0.6292	-0.5443	-11.5315	94.8526	3.7545	-3.0150	1.6275	-0.0429
450.5750	0.1533	-3.0384	-1.5324	-3.1125	-0.7716	-0.4936	-1.5280	0.4657	-0.2104	0.1711	0.7849	-0.8001	-5.5867	10.3574	-0.5069	0.0241	0.5568	-0.4762	-4.3456	10.2907	-0.5442	0.0666	0.6324	-0.5445	-11.7225	94.8863	3.7330	-3.0183	1.6356	-0.0429
450.5870	0.1348	-3.0327	-1.5348	-3.1105	-0.7620	-0.5032	-1.5449	0.4783	-0.1923	0.1788	0.8038	-0.7948	-4.9410	10.4091	-0.2525	0.0291	0.5421	-0.5154	-4.3701	10.3219	-0.5249	0.0688	0.6362	-0.5447	-11.9542	94.9415	3.7166	-3.0225	1.6455	-0.0429
450.5970	0.1195	-3.0279	-1.5366	-3.1087	-0.7539	-0.5112	-1.5470	0.4899	-0.1761	0.1829	0.8163	-0.8023	-5.4398	10.3697	-0.3074	0.0354	0.5542	-0.4542	-4.2604	10.3152	-0.4711	0.0676	0.6356	-0.5415	-10.5910	94.6019	4.0693	-3.0563	1.6132	-0.0074
450.6090	0.1008	-3.0219	-1.5386	-3.1064	-0.7440	-0.5208	-1.5614	0.5042	-0.1567	0.1883	0.8226	-0.8072	-5.2406	10.3316	-0.3768	0.0070	0.7023	-0.4437	-4.2847	10.3426	-0.4467	0.0694	0.6394	-0.5416	-10.8289	94.7026	4.0899	-3.0603	1.6233	-0.0074
450.6190	0.0850	-3.0168	-1.5401	-3.1044	-0.7358	-0.5288	-1.5685	0.5116	-0.1440	0.1931	0.8442	-0.8028	-5.6743	10.5755	-0.2221	0.0345	0.6174	-0.4389	-4.3052	10.3585	-0.4255	0.0709	0.6425	-0.5416	-11.0292	94.8005	4.1165	-3.0639	1.6318	-0.0074
450.6290	0.0692	-3.0116	-1.5414	-3.1024	-0.7272	-0.5368	-1.5820	0.5210	-0.1263	0.1985	0.8662	-0.8016	-4.6180	10.3954	-0.2817	0.0208	0.6536	-0.4391	-4.3259	10.3755	-0.4032	0.0724	0.6456	-0.5416	-11.2321	94.9125	4.1528	-3.0674	1.6403	-0.0074
450.6410	0.0503	-3.0053	-1.5428	-3.1000	-0.7166	-0.5465	-1.5872	0.5306	-0.1058	0.2036	0.8866	-0.8021	-5.4931	10.8532	-0.3460	0.0277	0.5389	-0.4763	-4.3508	10.3969	-0.3758	0.0742	0.6494	-0.5417	-11.4775	95.0583	4.2031	-3.0720	1.6508	-0.0074
450.6510	0.0344	-2.9999	-1.5438	-3.0980	-0.7078	-0.5545	-1.5966	0.5417	-0.0937	0.2106	0.8939	-0.8004	-5.4848	10.8390	-0.0730	0.0564	0.6147	-0.4977	-4.3719	10.4158	-0.3521	0.0756	0.6525	-0.5417	-11.6844	95.1933	4.2542	-3.0760	1.6595	-0.0074
450.6610	0.0183	-2.9944	-1.5446	-3.0959	-0.6988	-0.5625	-1.6045	0.5529	-0.0750	0.2183	0.9092	-0.8029	-5.6484	10.9418	-0.1253	0.0191	0.6167	-0.4325	-4.3931	10.4362	-0.3271	0.0771	0.6557	-0.5417	-11.8941	95.3454	4.3175	-3.0800	1.6682	-0.0074
450.6710	0.0021	-2.9888	-1.5453	-3.0937	-0.6896	-0.5705	-1.6144	0.5668	-0.0594	0.2198	0.9246	-0.7994	-5.1584	10.3311	-0.2557	0.0352	0.6069	-0.4721	-4.4145	10.4577	-0.3010	0.0785	0.6589	-0.5418	-12.1057	95.5117	4.3912	-3.0840	1.6770	-0.0074
450.6810	-0.0139	-2.9831	-1.5458	-3.0915	-0.6804	-0.5785	-1.6217	0.5750	-0.0439	0.2273	0.9372	-0.8045	-5.6464	10.5777	-0.2430	0.0516	0.6903	-0.4565	-4.4361	10.4801	-0.2743	0.0800	0.6620	-0.5418	-12.3196	95.6879	4.4710	-3.0883	1.6858	-0.0074
450.6930	-0.0335	-2.9760	-1.5462	-3.0887	-0.6690	-0.5882	-1.6326	0.5855	-0.0275	0.2334	0.9627	-0.8042	-5.8557	10.4927	-0.1280	0.0695	0.5914	-0.4360	-3.8154	9.3602	-0.9824	0.0578	0.5890	-0.5409	-4.8403	82.1817	-2.6832	-3.3474	0.8737	0.0028
450.7030	-0.0499	-2.9701	-1.5464	-3.0864	-0.6593	-0.5962	-1.6394	0.5908	-0.0133	0.2372	0.9648	-0.8002	-5.4984	10.6996	-0.0327	0.0539	0.6187	-0.4718	-4.3194	10.4556	-0.2045	0.0792	0.6611	-0.5385	-10.8394	95.2164	4.7834	-3.1331	1.6265	0.0272
450.7130	-0.0663	-2.9641	-1.5465	-3.0840	-0.6494	-0.6042	-1.6441	0.6021	0.0081	0.2382	0.9707	-0.8016	-5.5900	10.4084	0.5425	0.0671	0.6918	-0.4790	-4.3398	10.4811	0.8414	0.0803	0.6640	-0.5384	-11.0480	95.4373	4.9049	-3.1368	1.6351	0.0272
450.7230	-0.0828	-2.9582	-1.5463	-3.0817	-0.6396	-0.6122	-1.6549	0.6108	0.0259	0.2417	0.9902	-0.8007	-5.3045	10.5398	0.7775	0.0452	0.6610	-0.4877	-4.3604	10.5073	1.1770	0.0815	0.6670	-0.5383	-11.2586	95.6671	5.0321	-3.1407	1.6437	0.0272
450.7330	-0.0994	-2.9521	-1.5459	-3.0792	-0.6298	-0.6203	-1.6608	0.6202	0.0415	0.2479	1.0107	-0.8017	-5.6079	10.6658	0.7928	-0.0025	0.6280	-0.3846	-4.3812	10.5347	1.2117	0.0826	0.6699	-0.5382	-11.4715	95.9108	5.1696	-3.1445	1.6523	0.0272
450.7450	-0.1195	-2.9446	-1.5454	-3.0761	-0.6175	-0.6298	-1.6706	0.6288	0.0566	0.2474	1.0190	-0.7994	-5.0947	11.0372	0.9908	0.0473	0.6977	-0.4323	-4.4062	10.5688	1.2545	0.0840	0.6735	-0.5381	-11.7277	96.2185	5.3467	-3.1492	1.6625	0.0272
450.7550	-0.1361	-2.9382	-1.5448	-3.0736	-0.6072	-0.6377	-1.6737	0.6373	0.0708	0.2519	1.0386	-0.8020	-5.6144	11.2366	1.1246	-0.0012	0.6605	-0.4613	-4.4272	10.5983	1.2911	0.0851	0.6764	-0.5380	-11.9426	96.4873	5.5037	-3.1531	1.6709	0.0272
450.7670	-0.1562	-2.9304	-1.5438	-3.0705	-0.5947	-0.6474	-1.6837	0.6504	0.0887	0.2563	1.0494	-0.8028	-5.7371	11.0528	1.2509	0.0684	0.6601	-0.4403	-4.4525	10.6350	1.3363	0.0864	0.6800	-0.5378	-12.2022	96.8257	5.7044	-3.1580	1.6809	0.0272
450.7770	-0.1732	-2.9238	-1.5427	-3.0679	-0.5841	-0.6555	-1.6917	0.6603	0.1080	0.2608	1.0661	-0.8013	-5.3872	11.0505	0.9164	0.0145	0.6425	-0.4221	-4.4738	10.6667	1.3750	0.0875	0.6829	-0.5377	-12.4207	97.1219	5.8823	-3.1620	1.6892	0.0272
450.7870	-0.1902	-2.9172	-1.5416	-3.0653	-0.5735	-0.6634	-1.6961	0.6700	0.1227	0.2658	1.0794	-0.7975	-5.5249	10.9457	1.0766	-0.0059	0.6348	-0.4729	-4.4951	10.6992	1.4144	0.0887	0.6858	-0.5376	-12.6401	97.4274	6.0673	-3.1660	1.6973	0.0272
450.7990	-0.2104	-2.9091	-1.5400	-3.0621	-0.5602	-0.6730	-1.7021	0.6772	0.1375	0.2683	1.0921	-0.7957	-5.5481	10.9516	1.5011	0.0287	0.6153	-0.4661	-4.3452	10.6476	1.4579	0.0864	0.6802	-0.5344	-10.8107	96.7227	6.2719	-3.2061	1.6126	0.0601
450.8090	-0.2275	-2.9022	-1.5386	-3.0594	-0.5493	-0.6810	-1.7084	0.6876	0.1545	0.2746	1.0962	-0.7968	-5.5372	10.9525	1.1573	0.0239	0.7148	-0.4338	-4.3645	10.6816	1.5011	0.0872	0.6828	-0.5341	-11.0143	97.0546	6.4914	-3.2093	1.6202	0.0601
450.8210	-0.2482	-2.8939	-1.5366	-3.0562	-0.5361	-0.6905	-1.7148	0.6965	0.1740	0.2786	1.1207	-0.7929	-5.5575	10.8282	1.2582	0.0297	0.6529	-0.5021	-4.3878	10.7240	1.5544	0.0883	0.6860	-0.5339	-11.2604	97.4712	6.7700	-3.2127	1.6291	0.0601
450.8310	-0.2653	-2.8869	-1.5347	-3.0533	-0.5248	-0.6984	-1.7225	0.7035	0.1904	0.2845	1.1262	-0.7962	-5.4817	11.0679	1.3075	0.0050	0.7331	-0.5031	-4.4072	10.7600	1.5996	0.0892	0.6886	-0.5336	-11.4655	97.8273	7.0096	-3.2157	1.6365	0.0601
450.8410	-0.2825	-2.8798	-1.5328	-3.0504	-0.5134	-0.7064	-1.7248	0.7107	0.2055	0.2834	1.1464	-0.7988	-5.5547	11.2666	1.3923	0.0779	0.6046	-0.4466	-2.4971	9.9454	1.4838	0.0851	0.6086	-0.4828	11.4132	88.0128	5.6725	-3.2698	0.7593	0.5995
450.8510	-0.2997	-2.8727	-1.5306	-3.0476	-0.5020	-0.7143	-1.7085	0.7063	0.2169	0.2854	1.1354	-0.7834	-4.0444	10.9965	1.4490	-0.0048	0.6442	-0.4049	-2.4977	9.9524	1.5227	0.0855	0.6073	-0.4812	11.3330	88.0964	5.8835	-3.2650	0.7478	0.5912
450.8610	-0.3168	-2.8656	-1.5284	-3.0448	-0.4906	-0.7222	-1.6967	0.7112	0.2305	0.2811	1.1399	-0.7710	-3.8415	10.5649	1.4130	0.0672	0.6190	-0.4048	-2.5017	9.9614	1.5622	0.0859	0.6063	-0.4798	11.2122	88.2054	6.1074	-3.2596	0.7382	0.5821
450.8710	-0.3337	-2.8585	-1.5259	-3.0419	-0.4794	-0.7298	-1.6843	0.7153	0.2473	0.2839	1.1388	-0.7611	-3.5054	10.0581	1.1285	0.0430	0.6633	-0.4234	-2.5069	9.9719	1.6027	0.0864	0.6053	-0.4784	11.0778	88.3326	6.3470	-3.2530	0.7295	0.5726
450.8830	-0.3538	-2.8499	-1.5229	-3.0386	-0.4656	-0.7388	-1.6689	0.7132	0.2605	0.2781	1.1448	-0.7577	-3.2362	10.0000	1.2821	0.0560	0.5686	-0.4090	-2.5144	9.9859	1.6524	0.0871	0.6041	-0.4768	10.9018	88.5049	6.6526	-3.2442	0.7202	0.5610
450.8930	-0.3705	-2.8427	-1.5203	-3.0358	-0.4542	-0.7463	-1.6559	0.7099	0.2712	0.2789	1.1334	-0.7454	-2.9196	10.2359	1.4349	0.0694	0.6742	-0.4003	-2.5216	9.9985	1.6944	0.0877	0.6032	-0.4756	10.7443	88.6606	6.9193	-3.2358	0.7132	0.5511
450.9030	-0.3869	-2.8356	-1.5175	-3.0330	-0.4429	-0.7537	-1.6418	0.7083	0.2854	0.2815	1.1382	-0.7357	-3.0022	10.2440	1.4507	0.0589	0.5605	-0.3794	-2.5357	10.0018	1.7417	0.0860	0.6009	-0.4761	10.5061	88.7085	7.2459	-3.2512	0.6919	0.5237
450.9130	-0.4031	-2.8286	-1.5146	-3.0302	-0.4316	-0.7611	-1.6262	0.7090	0.2944	0.2806	1.1278	-0.7267	-3.1698	10.1144	1.6291	0.0406	0.6862	-0.4447	-2.5428	10.0180	1.7866	0.0867	0.6001	-0.4749	10.3519	88.9100	7.5489	-3.2403	0.6874	0.5150
450.9250	-0.4225	-2.8201	-1.5110	-3.0268	-0.4180	-0.7697	-1.6112	0.7047	0.3089	0.2875	1.1288	-0.7197	-3.4021	10.5525	1.6314	-0.0589	0.5690	-0.3798	-2.5521	10.0383	1.8412	0.0876	0.5992	-0.4735	10.1593	89.1639	7.9255	-3.2261	0.6823	0.5044
450.9350	-0.4386	-2.8131	-1.5079	-3.0241	-0.4068	-0.7769	-1.5935	0.7046	0.3166	0.2836	1.1239	-0.7047	-3.8671	10.7378	1.7964	-0.0163	0.6363	-0.4425	-2.5602	10.0557	1.8872	0.0884	0.5984	-0.4723	9.9943	89.3819	8.2484	-3.2137	0.6785	0.4955
450.9470	-0.4575	-2.8046	-1.5040	-3.0207	-0.3932	-0.7853	-1.5820	0.7040	0.3264	0.2805	1.1169	-0.6996	-3.9913	10.9831	1.9496	0.0008	0.6449	-0.4129	-2.5704	10.0774	1.9431	0.0895	0.5976	-0.4710	9.7925	89.6538	8.6491	-3.1977	0.6743	0.4848
450.9570	-0.4732	-2.7976	-1.5006	-3.0179	-0.3821	-0.7921	-1.5690	0.7060	0.3414	0.2786	1.1208	-0.6931	-4.3238	10.7009	1.7481	0.0061	0.6193	-0.4234	-2.5792	10.0961	1.9903	0.0905	0.5968	-0.4700	9.6218	89.8889	8.9934	-3.1835	0.6709	0.4759
450.9690	-0.4920	-2.7892	-1.4964	-3.0146	-0.3686	-0.8004	-1.5596	0.7055	0.3482	0.2736	1.1178	-0.6903	-3.8931	10.4482	1.9531	0.0821	0.6400	-0.3822	-2.5901	10.1190	2.0473	0.0917	0.5960	-0.4687	9.4151	90.1764	9.4159	-3.1656	0.6671	0.4653
450.9790	-0.5076	-2.7821	-1.4929	-3.0118	-0.3575	-0.8073	-1.5469	0.7030	0.3606	0.2705	1.1204	-0.6766	-3.9358	10.5170	1.8347	0.0067	0.5438	-0.3666	-2.5993	10.1384	2.0951	0.0928	0.5953	-0.4678	9.2418	90.4193	9.7744	-3.1500	0.6641	0.4564
450.9910	-0.5259	-2.7736	-1.4885	-3.0085	-0.3441	-0.8153	-1.5332	0.7033	0.3716	0.2691	1.1120	-0.6637	-3.8056	10.4620	1.9009	0.0589	0.6033	-0.4121	-2.6103	10.1617	2.1529	0.0942	0.5945	-0.4666	9.0346	90.7129	10.2134	-3.1305	0.6607	0.4459
451.0010	-0.5412	-2.7665	-1.4848	-3.0058	-0.3330	-0.8219	-1.5234	0.7032	0.3804	0.2695	1.1077	-0.6584	-3.6059	10.0567	1.7668	-0.0136	0.6010	-0.4111	-2.6196	10.1816	2.2016	0.0955	0.5938	-0.4657	8.8628	90.9635	10.5881	-3.1135	0.6578	0.4373
451.0110	-0.5564	-2.7596	-1.4810	-3.0031	-0.3219	-0.8284	-1.5140	0.6983	0.3877	0.2694	1.1060	-0.6530	-3.1715	10.1001	1.8130	0.0478	0.6121	-0.4517	-2.6341	10.1941	2.2512	0.0951	0.5915	-0.4663	8.6294	91.1257	10.9753	-3.1135	0.6387	0.4134
451.0210	-0.5716	-2.7527	-1.4772	-3.0004	-0.3108	-0.8349	-1.5004	0.6959	0.3929	0.2689	1.1038	-0.6496	-3.0815	10.3922	2.1296	0.0736	0.5548	-0.3588	-2.6391	10.2153	2.3012	0.0963	0.5909	-0.4653	8.4741	91.3927	11.3682	-3.0949	0.6367	0.4059
451.0310	-0.5864	-2.7457	-1.4732	-2.9978	-0.2997	-0.8414	-1.4849	0.6916	0.3984	0.2685	1.0952	-0.6410	-3.1844	10.8633	2.3290	0.1269	0.5815	-0.3632	-2.6421	10.2365	2.3513	0.0976	0.5902	-0.4645	8.3205	91.6597	11.7650	-3.0759	0.6347	0.3985
451.0410	-0.6012	-2.7388	-1.4691	-2.9951	-0.2889	-0.8478	-1.4737	0.6914	0.4090	0.2705	1.0993	-0.6313	-3.4266	10.7866	2.1788	0.0417	0.5729	-0.3718	-2.6453	10.2575	2.4014	0.0990	0.5895	-0.4636	8.1681	91.9250	12.1636	-3.0561	0.6325	0.3912
451.0530	-0.6188	-2.7305	-1.4642	-2.9919	-0.2756	-0.8552	-1.4617	0.6916	0.4167	0.2666	1.0934	-0.6224	-3.0780	10.9490	2.4107	0.1029	0.5604	-0.4312	-2.6489	10.2830	2.4619	0.1008	0.5887	-0.4626	7.9886	92.2464	12.6496	-3.0318	0.6297	0.3825
451.0630	-0.6334	-2.7236	-1.4599	-2.9892	-0.2647	-0.8614	-1.4485	0.6901	0.4232	0.2667	1.0910	-0.6206	-3.3164	10.9310	2.3972	0.0410	0.5521	-0.4136	-2.6519	10.3042	2.5125	0.1023	0.5880	-0.4618	7.8421	92.5131	13.0593	-3.0108	0.6272	0.3754
451.0730	-0.6476	-2.7167	-1.4556	-2.9865	-0.2538	-0.8676	-1.4367	0.6898	0.4336	0.2651	1.0860	-0.6155	-3.7444	10.7193	2.2802	0.0380	0.5593	-0.3399	-2.6548	10.3251	2.5632	0.1039	0.5872	-0.4610	7.6986	92.7775	13.4721	-2.9892	0.6245	0.3684
451.0830	-0.6619	-2.7098	-1.4514	-2.9839	-0.2430	-0.8737	-1.4285	0.6895	0.4401	0.2605	1.0838	-0.6066	-4.0383	10.6714	2.3416	0.0976	0.5640	-0.3450	-2.6578	10.3457	2.6131	0.1054	0.5865	-0.4602	7.5554	93.0369	13.8795	-2.9677	0.6218	0.3615
451.0950	-0.6791	-2.7016	-1.4460	-2.9808	-0.2302	-0.8809	-1.4210	0.6899	0.4465	0.2614	1.0822	-0.5959	-3.6109	10.4479	2.4349	0.0164	0.6516	-0.4138	-2.6611	10.3705	2.6739	0.1075	0.5856	-0.4593	7.3899	93.3508	14.3803	-2.9405	0.6180	0.3534
451.1050	-0.6933	-2.6947	-1.4415	-2.9781	-0.2193	-0.8868	-1.4092	0.6846	0.4497	0.2584	1.0855	-0.5914	-3.7300	10.7093	2.6819	0.0117	0.5705	-0.4398	-2.6637	10.3909	2.7245	0.1092	0.5848	-0.4585	7.2552	93.6081	14.7983	-2.9174	0.6148	0.3467
451.1150	-0.7072	-2.6879	-1.4370	-2.9755	-0.2084	-0.8927	-1.3995	0.6811	0.4562	0.2583	1.0752	-0.5911	-3.5887	11.0272	2.6497	0.0375	0.5557	-0.4342	-2.6663	10.4111	2.7749	0.1110	0.5841	-0.4578	7.1236	93.8627	15.2173	-2.8942	0.6114	0.3402
451.1270	-0.7239	-2.6798	-1.4314	-2.9724	-0.1956	-0.8998	-1.3889	0.6805	0.4646	0.2576	1.0710	-0.5848	-3.8461	11.1294	2.7062	0.0853	0.5935	-0.2988	-2.6692	10.4352	2.8352	0.1131	0.5831	-0.4569	6.9691	94.1669	15.7208	-2.8657	0.6071	0.3325
451.1370	-0.7378	-2.6729	-1.4267	-2.9698	-0.1850	-0.9056	-1.3846	0.6822	0.4726	0.2556	1.0693	-0.5761	-3.0396	10.8295	2.6149	0.0695	0.5942	-0.3887	-2.6752	10.4511	2.8854	0.1139	0.5808	-0.4574	6.8003	94.3714	16.1409	-2.8525	0.5872	0.3134
451.1490	-0.7544	-2.6647	-1.4210	-2.9668	-0.1722	-0.9124	-1.3712	0.6802	0.4773	0.2552	1.0688	-0.5670	-3.0664	10.7185	2.7511	0.0601	0.5791	-0.3965	-2.6764	10.4753	2.9470	0.1162	0.5798	-0.4566	6.6715	94.6763	16.6604	-2.8222	0.5829	0.3068
451.1590	-0.7679	-2.6578	-1.4164	-2.9643	-0.1615	-0.9181	-1.3593	0.6774	0.4813	0.2540	1.0633	-0.5610	-3.2402	10.7253	3.0143	0.0974	0.5940	-0.4248	-2.6773	10.4949	2.9980	0.1181	0.5790	-0.4559	6.5674	94.9243	17.0921	-2.7965	0.5790	0.3015
451.1710	-0.7841	-2.6497	-1.4106	-2.9612	-0.1487	-0.9248	-1.3484	0.6750	0.4872	0.2516	1.0602	-0.5635	-3.4938	10.8980	3.1303	0.0975	0.5197	-0.3194	-2.6783	10.5180	3.0585	0.1205	0.5780	-0.4551	6.4452	95.2163	17.6055	-2.7656	0.5742	0.2951
451.1810	-0.7975	-2.6431	-1.4055	-2.9587	-0.1382	-0.9304	-1.3415	0.6756	0.4969	0.2541	1.0557	-0.5563	-3.3462	10.9766	2.8543	0.0859	0.5707	-0.3313	-2.6790	10.5374	3.1092	0.1225	0.5771	-0.4544	6.3473	95.4616	18.0370	-2.7389	0.5697	0.2900
451.1930	-0.8137	-2.6351	-1.3995	-2.9556	-0.1255	-0.9371	-1.3291	0.6710	0.5037	0.2528	1.0567	-0.5456	-3.1955	10.9533	2.7488	0.0492	0.5326	-0.3813	-2.6796	10.5603	3.1693	0.1250	0.5760	-0.4536	6.2348	95.7500	18.5552	-2.7064	0.5641	0.2839
451.2030	-0.8268	-2.6283	-1.3945	-2.9531	-0.1149	-0.9425	-1.3196	0.6701	0.5066	0.2477	1.0466	-0.5393	-3.4102	11.2003	3.0318	0.0920	0.5577	-0.4357	-2.6798	10.5785	3.2165	0.1272	0.5751	-0.4530	6.1450	95.9806	18.9851	-2.6789	0.5591	0.2790
451.2130	-0.8399	-2.6215	-1.3895	-2.9506	-0.1045	-0.9479	-1.3105	0.6677	0.5115	0.2500	1.0441	-0.5370	-3.7104	11.2230	3.2734	0.0391	0.6120	-0.4362	-2.6800	10.5961	3.2634	0.1293	0.5742	-0.4524	6.0583	96.2032	19.4122	-2.6513	0.5539	0.2741
451.2230	-0.8530	-2.6149	-1.3844	-2.9481	-0.0941	-0.9532	-1.3058	0.6686	0.5155	0.2475	1.0487	-0.5339	-3.6802	11.2046	3.3230	0.0840	0.5446	-0.4216	-2.6799	10.6137	3.3104	0.1316	0.5733	-0.4517	5.9755	96.4253	19.8417	-2.6228	0.5484	0.2693
451.2330	-0.8662	-2.6082	-1.3792	-2.9456	-0.0835	-0.9586	-1.2989	0.6696	0.5206	0.2452	1.0409	-0.5311	-3.3347	10.8617	3.3444	0.0598	0.5613	-0.3493	-2.6798	10.6308	3.3569	0.1338	0.5723	-0.4511	5.8949	96.6417	20.2665	-2.5945	0.5427	0.2647
451.2430	-0.8791	-2.6016	-1.3740	-2.9432	-0.0732	-0.9639	-1.2903	0.6666	0.5274	0.2455	1.0365	-0.5243	-3.4409	11.0852	3.3701	0.0585	0.6367	-0.3523	-2.6794	10.6477	3.4034	0.1361	0.5714	-0.4505	5.8184	96.8554	20.6929	-2.5654	0.5368	0.2601
451.2530	-0.8918	-2.5949	-1.3687	-2.9407	-0.0629	-0.9691	-1.2832	0.6630	0.5334	0.2458	1.0431	-0.5179	-3.4422	11.2173	3.2010	0.0569	0.5345	-0.3748	-2.6789	10.6641	3.4500	0.1385	0.5704	-0.4499	5.7460	97.0628	21.1193	-2.5359	0.5306	0.2556
451.2630	-0.9047	-2.5882	-1.3633	-2.9383	-0.0524	-0.9743	-1.2748	0.6615	0.5395	0.2448	1.0310	-0.5149	-3.6517	11.3050	3.1943	0.0317	0.5751	-0.3448	-2.6782	10.6801	3.4962	0.1409	0.5694	-0.4494	5.6765	97.2654	21.5430	-2.5063	0.5241	0.2512
451.2750	-0.9200	-2.5802	-1.3568	-2.9355	-0.0402	-0.9804	-1.2675	0.6664	0.5441	0.2419	1.0354	-0.5140	-3.0906	10.8218	3.3088	0.1070	0.5360	-0.3904	-2.6796	10.6973	3.5502	0.1431	0.5667	-0.4497	5.5673	97.4843	22.0377	-2.4769	0.5007	0.2353
451.2850	-0.9327	-2.5737	-1.3514	-2.9330	-0.0298	-0.9855	-1.2592	0.6640	0.5484	0.2446	1.0342	-0.5119	-3.1839	10.7658	3.3196	0.0927	0.5149	-0.4022	-2.6778	10.7127	3.5964	0.1456	0.5657	-0.4491	5.5149	97.6800	22.4625	-2.4463	0.4941	0.2315
451.2950	-0.9451	-2.5670	-1.3460	-2.9307	-0.0194	-0.9906	-1.2526	0.6608	0.5473	0.2420	1.0223	-0.5072	-3.2184	10.9649	3.7863	0.1398	0.5816	-0.3631	-2.6757	10.7278	3.6425	0.1481	0.5646	-0.4486	5.4663	97.8710	22.8870	-2.4154	0.4872	0.2279
451.3070	-0.9600	-2.5592	-1.3393	-2.9278	-0.0072	-0.9967	-1.2432	0.6550	0.5545	0.2429	1.0224	-0.5016	-3.4549	11.5237	3.7072	0.1116	0.5289	-0.3549	-2.6731	10.7454	3.6973	0.1511	0.5634	-0.4479	5.4111	98.0939	23.3917	-2.3777	0.4787	0.2235
451.3170	-0.9725	-2.5526	-1.3337	-2.9253	0.0030	-1.0017	-1.2374	0.6551	0.5579	0.2443	1.0146	-0.4966	-3.4581	11.5977	3.6541	0.0452	0.6329	-0.3563	-2.6706	10.7594	3.7429	0.1537	0.5623	-0.4469	5.3693	98.2714	23.8110	-2.3456	0.4713	0.2200
451.3270	-0.9848	-2.5460	-1.3282	-2.9229	0.0132	-1.0066	-1.2313	0.6579	0.5608	0.2380	1.0172	-0.4907	-3.1113	11.2548	3.7996	0.0676	0.6421	-0.4005	-2.6681	10.7729	3.7879	0.1563	0.5612	-0.4459	5.3297	98.4419	24.2252	-2.3134	0.4637	0.2166
451.3390	-0.9995	-2.5382	-1.3215	-2.9201	0.0253	-1.0124	-1.2202	0.6575	0.5664	0.2372	1.0182	-0.4907	-3.7005	11.2340	3.7867	0.1183	0.5585	-0.3893	-2.6649	10.7880	3.8412	0.1595	0.5599	-0.4447	5.2858	98.6344	24.7164	-2.2748	0.4544	0.2126
451.3490	-1.0116	-2.5316	-1.3158	-2.9178	0.0356	-1.0174	-1.2179	0.6568	0.5669	0.2327	1.0107	-0.4897	-3.3041	11.2301	4.1892	0.1619	0.5791	-0.3745	-2.6621	10.8001	3.8852	0.1621	0.5587	-0.4437	5.2523	98.7882	25.1220	-2.2422	0.4465	0.2093
451.3610	-1.0261	-2.5238	-1.3088	-2.9149	0.0477	-1.0232	-1.2086	0.6532	0.5775	0.2335	1.0108	-0.4836	-3.5500	11.2784	3.9083	0.1254	0.5130	-0.3271	-2.6583	10.8145	3.9387	0.1655	0.5574	-0.4425	5.2190	98.9717	25.6152	-2.2016	0.4363	0.2054
451.3710	-1.0381	-2.5172	-1.3029	-2.9125	0.0576	-1.0280	-1.2048	0.6550	0.5842	0.2294	1.0093	-0.4789	-3.3845	11.1485	3.8338	0.1238	0.5780	-0.3563	-2.6549	10.8261	3.9829	0.1683	0.5562	-0.4415	5.1944	99.1189	26.0225	-2.1675	0.4278	0.2023
451.3830	-1.0526	-2.5094	-1.2959	-2.9097	0.0699	-1.0338	-1.1998	0.6516	0.5865	0.2311	1.0104	-0.4738	-3.1092	11.2506	3.7537	0.0750	0.4790	-0.3229	-2.6508	10.8387	4.0349	0.1717	0.5548	-0.4404	5.1674	99.2801	26.5020	-2.1267	0.4173	0.1986
451.3930	-1.0646	-2.5028	-1.2902	-2.9074	0.0800	-1.0385	-1.1899	0.6517	0.5872	0.2271	0.9979	-0.4731	-3.4319	11.1091	4.0425	0.1335	0.5627	-0.3843	-2.6472	10.8483	4.0775	0.1746	0.5537	-0.4394	5.1475	99.4031	26.8956	-2.0927	0.4085	0.1956
451.4050	-1.0789	-2.4951	-1.2831	-2.9048	0.0919	-1.0440	-1.1837	0.6482	0.5918	0.2289	1.0021	-0.4700	-3.0765	11.3200	4.3398	0.1786	0.5235	-0.3574	-2.6428	10.8595	4.1282	0.1780	0.5523	-0.4383	5.1268	99.5462	27.3627	-2.0514	0.3977	0.1921
451.4150	-1.0905	-2.4887	-1.2771	-2.9024	0.1019	-1.0486	-1.1755	0.6456	0.5984	0.2340	0.9967	-0.4706	-3.6122	11.5590	4.1719	0.1245	0.5303	-0.3259	-2.6413	10.8682	4.1677	0.1806	0.5497	-0.4383	5.0848	99.6575	27.7249	-2.0197	0.3732	0.1797
451.4270	-1.1047	-2.4809	-1.2699	-2.8997	0.1139	-1.0543	-1.1745	0.6488	0.6045	0.2305	0.9970	-0.4661	-2.8446	11.4587	4.0987	0.0969	0.5559	-0.3120	-2.6355	10.8786	4.2183	0.1842	0.5482	-0.4372	5.0827	99.7909	28.1924	-1.9771	0.3621	0.1768
451.4370	-1.1164	-2.4743	-1.2639	-2.8975	0.1239	-1.0589	-1.1656	0.6470	0.6086	0.2293	0.9989	-0.4589	-2.9113	11.3930	4.0934	0.1309	0.4753	-0.3377	-2.6305	10.8864	4.2601	0.1872	0.5470	-0.4364	5.0849	99.8919	28.5791	-1.9411	0.3526	0.1744
451.4490	-1.1304	-2.4666	-1.2567	-2.8947	0.1360	-1.0644	-1.1582	0.6479	0.6110	0.2303	0.9831	-0.4544	-2.9307	11.1574	4.3901	0.1081	0.5728	-0.3418	-2.6244	10.8949	4.3095	0.1909	0.5455	-0.4353	5.0898	100.0014	29.0345	-1.8977	0.3410	0.1715
451.4590	-1.1419	-2.4601	-1.2505	-2.8924	0.1458	-1.0689	-1.1523	0.6447	0.6133	0.2274	0.9874	-0.4503	-3.2137	11.3305	4.5115	0.1445	0.5299	-0.3872	-2.6190	10.9016	4.3503	0.1940	0.5443	-0.4345	5.0972	100.0880	29.4114	-1.8609	0.3312	0.1692
451.4690	-1.1534	-2.4537	-1.2442	-2.8902	0.1555	-1.0733	-1.1449	0.6453	0.6222	0.2271	0.9900	-0.4489	-3.3791	11.2366	4.1466	0.1307	0.5177	-0.4242	-2.6135	10.9080	4.3909	0.1971	0.5430	-0.4337	5.1079	100.1714	29.7862	-1.8238	0.3212	0.1670
451.4810	-1.1671	-2.4460	-1.2367	-2.8875	0.1675	-1.0787	-1.1433	0.6424	0.6231	0.2233	0.9826	-0.4488	-2.9720	11.5159	4.1763	0.1441	0.5717	-0.3895	-2.6068	10.9144	4.4388	0.2010	0.5415	-0.4327	5.1236	100.2556	30.2285	-1.7787	0.3090	0.1643
451.4910	-1.1785	-2.4395	-1.2306	-2.8852	0.1773	-1.0832	-1.1353	0.6441	0.6255	0.2235	0.9849	-0.4445	-3.2499	11.2227	4.4402	0.1270	0.5085	-0.3191	-2.6011	10.9187	4.4778	0.2041	0.5403	-0.4319	5.1376	100.3127	30.5871	-1.7415	0.2989	0.1622
451.5030	-1.1920	-2.4318	-1.2232	-2.8826	0.1890	-1.0886	-1.1294	0.6422	0.6252	0.2191	0.9798	-0.4392	-3.3020	11.4853	4.8006	0.1874	0.5810	-0.3267	-2.5942	10.9229	4.5237	0.2079	0.5388	-0.4309	5.1568	100.3701	31.0099	-1.6966	0.2866	0.1597
451.5130	-1.2033	-2.4254	-1.2169	-2.8803	0.1988	-1.0930	-1.1264	0.6418	0.6311	0.2202	0.9737	-0.4345	-3.1204	11.4750	4.9120	0.1846	0.6009	-0.3873	-2.5881	10.9261	4.5621	0.2112	0.5375	-0.4301	5.1780	100.4129	31.3635	-1.6583	0.2761	0.1576
451.5250	-1.2168	-2.4178	-1.2090	-2.8777	0.2104	-1.0981	-1.1186	0.6409	0.6402	0.2218	0.9828	-0.4324	-3.2833	11.4065	4.5164	0.1221	0.5522	-0.3541	-2.5806	10.9296	4.6077	0.2152	0.5360	-0.4292	5.2067	100.4610	31.7829	-1.6113	0.2633	0.1552
451.5350	-1.2280	-2.4113	-1.2027	-2.8755	0.2203	-1.1024	-1.1158	0.6397	0.6444	0.2193	0.9739	-0.4317	-3.0275	11.4471	4.3694	0.1606	0.5436	-0.3412	-2.5743	10.9315	4.6448	0.2186	0.5347	-0.4284	5.2320	100.4889	32.1237	-1.5726	0.2526	0.1532
451.5450	-1.2391	-2.4049	-1.1963	-2.8734	0.2302	-1.1067	-1.1107	0.6422	0.6452	0.2200	0.9684	-0.4307	-3.0691	11.1657	4.7461	0.1551	0.5462	-0.3688	-2.5679	10.9320	4.6811	0.2219	0.5334	-0.4276	5.2587	100.5003	32.4569	-1.5340	0.2420	0.1513
451.5570	-1.2523	-2.3972	-1.1886	-2.8708	0.2417	-1.1119	-1.1041	0.6386	0.6467	0.2190	0.9723	-0.4304	-3.2575	11.4674	4.8721	0.2285	0.4767	-0.2991	-2.5601	10.9322	4.7240	0.2259	0.5319	-0.4267	5.2936	100.5081	32.8507	-1.4872	0.2292	0.1491
451.5670	-1.2633	-2.3909	-1.1820	-2.8686	0.2514	-1.1162	-1.1022	0.6402	0.6557	0.2209	0.9635	-0.4272	-2.9404	11.2598	4.7729	0.1574	0.6516	-0.2697	-2.5534	10.9321	4.7594	0.2294	0.5307	-0.4260	5.3257	100.5110	33.1753	-1.4474	0.2183	0.1473
451.5790	-1.2765	-2.3832	-1.1741	-2.8659	0.2630	-1.1213	-1.0939	0.6366	0.6618	0.2201	0.9713	-0.4209	-3.2572	11.5994	4.4943	0.1479	0.5310	-0.3136	-2.5468	10.9317	4.7983	0.2335	0.5277	-0.4259	5.3481	100.5107	33.5299	-1.3992	0.1903	0.1371
451.5890	-1.2874	-2.3767	-1.1676	-2.8638	0.2727	-1.1255	-1.0900	0.6381	0.6572	0.2181	0.9684	-0.4161	-3.1340	11.4488	4.9692	0.1686	0.5147	-0.3571	-2.5392	10.9296	4.8326	0.2370	0.5264	-0.4252	5.3917	100.4895	33.8449	-1.3589	0.1794	0.1356
451.6010	-1.3004	-2.3691	-1.1598	-2.8611	0.2843	-1.1304	-1.0856	0.6382	0.6616	0.2152	0.9665	-0.4132	-2.9239	11.4460	5.2665	0.1863	0.5263	-0.3546	-2.5300	10.9264	4.8733	0.2413	0.5249	-0.4244	5.4477	100.4558	34.2175	-1.3101	0.1662	0.1338
451.6110	-1.3113	-2.3627	-1.1530	-2.8590	0.2940	-1.1346	-1.0789	0.6367	0.6670	0.2131	0.9621	-0.4139	-3.2433	11.5070	5.2082	0.2191	0.5289	-0.3932	-2.5221	10.9234	4.9066	0.2448	0.5236	-0.4237	5.4968	100.4228	34.5227	-1.2692	0.1551	0.1324
451.6230	-1.3242	-2.3552	-1.1449	-2.8564	0.3054	-1.1395	-1.0779	0.6382	0.6784	0.2154	0.9619	-0.4133	-2.7288	11.2871	4.7836	0.2122	0.5001	-0.3641	-2.5125	10.9188	4.9458	0.2492	0.5220	-0.4228	5.5578	100.3717	34.8806	-1.2193	0.1418	0.1308
451.6330	-1.3350	-2.3488	-1.1382	-2.8542	0.3151	-1.1436	-1.0699	0.6360	0.6807	0.2122	0.9596	-0.4117	-3.2647	11.3289	4.7158	0.1916	0.5514	-0.3197	-2.5044	10.9137	4.9778	0.2528	0.5207	-0.4222	5.6109	100.3138	35.1728	-1.1775	0.1306	0.1294
451.6430	-1.3457	-2.3423	-1.1316	-2.8521	0.3248	-1.1478	-1.0662	0.6376	0.6781	0.2078	0.9567	-0.4104	-3.3154	11.1046	5.1352	0.2676	0.5382	-0.2569	-2.4962	10.9075	5.0090	0.2565	0.5194	-0.4215	5.6649	100.2418	35.4570	-1.1358	0.1196	0.1281
451.6550	-1.3585	-2.3346	-1.1234	-2.8496	0.3361	-1.1527	-1.0638	0.6346	0.6812	0.2118	0.9543	-0.4050	-2.7047	11.3433	5.4365	0.1923	0.5272	-0.3241	-2.4863	10.8995	5.0458	0.2609	0.5179	-0.4207	5.7326	100.1492	35.7916	-1.0850	0.1062	0.1266
451.6650	-1.3690	-2.3283	-1.1163	-2.8474	0.3456	-1.1567	-1.0570	0.6337	0.6905	0.2140	0.9502	-0.4000	-3.1836	11.2638	4.9984	0.1528	0.6089	-0.3170	-2.4777	10.8925	5.0761	0.2647	0.5166	-0.4200	5.7924	100.0677	36.0666	-1.0420	0.0949	0.1254
451.6770	-1.3817	-2.3208	-1.1080	-2.8449	0.3571	-1.1615	-1.0551	0.6344	0.6924	0.2079	0.9578	-0.3967	-2.8782	11.4581	4.9693	0.2461	0.4437	-0.3768	-2.4675	10.8829	5.1112	0.2692	0.5151	-0.4192	5.8644	99.9553	36.3844	-0.9908	0.0816	0.1239
451.6870	-1.3922	-2.3144	-1.1012	-2.8428	0.3667	-1.1654	-1.0488	0.6364	0.6949	0.2078	0.9493	-0.3985	-2.7753	11.2150	5.1093	0.2282	0.4913	-0.3539	-2.4590	10.8737	5.1395	0.2729	0.5138	-0.4186	5.9247	99.8475	36.6399	-0.9483	0.0706	0.1227
451.6990	-1.4048	-2.3068	-1.0930	-2.8404	0.3781	-1.1701	-1.0422	0.6337	0.6916	0.2105	0.9490	-0.3972	-2.9873	11.4570	5.7002	0.2773	0.4828	-0.3753	-2.4487	10.8612	5.1725	0.2774	0.5123	-0.4178	5.9987	99.7009	36.9374	-0.8972	0.0575	0.1214
451.7090	-1.4151	-2.3004	-1.0860	-2.8382	0.3876	-1.1742	-1.0440	0.6334	0.6997	0.2092	0.9436	-0.3991	-2.7151	11.4891	5.4587	0.2628	0.5267	-0.3228	-2.4399	10.8503	5.1996	0.2812	0.5111	-0.4171	6.0640	99.5714	37.1814	-0.8536	0.0464	0.1203
451.7210	-1.4276	-2.2928	-1.0774	-2.8358	0.3988	-1.1789	-1.0357	0.6347	0.7093	0.2115	0.9460	-0.3946	-2.9087	11.1684	5.1101	0.2120	0.5264	-0.2618	-2.4292	10.8363	5.2313	0.2859	0.5096	-0.4164	6.1440	99.4060	37.4656	-0.8007	0.0331	0.1190
451.7310	-1.4379	-2.2865	-1.0705	-2.8337	0.4083	-1.1828	-1.0316	0.6344	0.7095	0.2076	0.9471	-0.3882	-3.2195	11.1413	5.2917	0.2756	0.5588	-0.3582	-2.4237	10.8244	5.2515	0.2899	0.5070	-0.4164	6.1707	99.2646	37.6421	-0.7556	0.0081	0.1105
451.7430	-1.4503	-2.2789	-1.0619	-2.8312	0.4197	-1.1875	-1.0296	0.6342	0.7094	0.2099	0.9466	-0.3848	-2.8012	11.1468	5.6977	0.2722	0.4316	-0.3347	-2.4123	10.8084	5.2814	0.2946	0.5055	-0.4157	6.2605	99.0742	37.9099	-0.7027	-0.0049	0.1095
451.7530	-1.4607	-2.2726	-1.0547	-2.8291	0.4291	-1.1914	-1.0219	0.6321	0.7154	0.2087	0.9417	-0.3833	-2.9882	11.5073	5.4246	0.2291	0.4904	-0.3880	-2.4026	10.7942	5.3057	0.2986	0.5043	-0.4151	6.3379	98.9047	38.1272	-0.6578	-0.0158	0.1087
451.7630	-1.4709	-2.2663	-1.0475	-2.8271	0.4386	-1.1952	-1.0217	0.6347	0.7203	0.2086	0.9370	-0.3840	-2.8718	11.1603	5.2321	0.2676	0.5512	-0.3538	-2.3930	10.7791	5.3290	0.3025	0.5030	-0.4145	6.4148	98.7257	38.3348	-0.6134	-0.0264	0.1079
451.7750	-1.4830	-2.2586	-1.0390	-2.8246	0.4498	-1.1997	-1.0182	0.6354	0.7249	0.2053	0.9387	-0.3867	-2.7413	11.1278	5.3905	0.2485	0.5330	-0.3117	-2.3813	10.7591	5.3562	0.3073	0.5016	-0.4138	6.5091	98.4862	38.5754	-0.5595	-0.0392	0.1070
451.7850	-1.4932	-2.2522	-1.0318	-2.8225	0.4591	-1.2035	-1.0115	0.6345	0.7228	0.2024	0.9401	-0.3866	-3.0833	11.0133	5.6728	0.3538	0.4733	-0.3705	-2.3716	10.7415	5.3779	0.3113	0.5003	-0.4132	6.5885	98.2766	38.7675	-0.5144	-0.0498	0.1063
451.7970	-1.5053	-2.2447	-1.0230	-2.8200	0.4704	-1.2081	-1.0116	0.6312	0.7276	0.2040	0.9333	-0.3803	-2.6881	11.5295	5.6884	0.2598	0.5555	-0.3254	-2.3599	10.7201	5.4029	0.3162	0.4989	-0.4125	6.6838	98.0200	38.9869	-0.4602	-0.0623	0.1055
451.8070	-1.5153	-2.2384	-1.0157	-2.8179	0.4798	-1.2119	-1.0061	0.6335	0.7354	0.2032	0.9331	-0.3773	-2.7254	11.3874	5.3440	0.2938	0.5266	-0.3402	-2.3500	10.7010	5.4230	0.3202	0.4977	-0.4119	6.7652	97.7912	39.1627	-0.4146	-0.0728	0.1048
451.8190	-1.5275	-2.2307	-1.0069	-2.8155	0.4909	-1.2165	-0.9989	0.6372	0.7366	0.2004	0.9310	-0.3705	-3.0693	10.7660	5.4731	0.3201	0.5061	-0.3392	-2.3382	10.6765	5.4460	0.3251	0.4963	-0.4112	6.8625	97.4989	39.3620	-0.3600	-0.0850	0.1041
451.8290	-1.5374	-2.2243	-0.9995	-2.8135	0.5001	-1.2202	-0.9996	0.6352	0.7356	0.1991	0.9277	-0.3739	-2.8376	10.7860	5.8360	0.3758	0.5648	-0.2755	-2.3282	10.6547	5.4643	0.3292	0.4951	-0.4106	6.9456	97.2377	39.5207	-0.3140	-0.0952	0.1035
451.8410	-1.5493	-2.2167	-0.9904	-2.8110	0.5114	-1.2246	-0.9943	0.6313	0.7471	0.2045	0.9311	-0.3702	-2.7352	11.1215	5.3595	0.2424	0.5109	-0.3694	-2.3163	10.6281	5.4853	0.3342	0.4938	-0.4099	7.0457	96.9185	39.7005	-0.2585	-0.1072	0.1028
451.8510	-1.5593	-2.2104	-0.9831	-2.8091	0.5207	-1.2282	-0.9886	0.6315	0.7477	0.2020	0.9248	-0.3667	-2.8959	11.1210	5.4394	0.2805	0.4901	-0.3739	-2.3064	10.6045	5.5018	0.3383	0.4926	-0.4093	7.1284	96.6363	39.8402	-0.2125	-0.1170	0.1022
451.8610	-1.5692	-2.2040	-0.9757	-2.8071	0.5300	-1.2320	-0.9890	0.6361	0.7501	0.2042	0.9256	-0.3663	-2.5212	10.6051	5.5910	0.3582	0.4765	-0.3688	-2.2966	10.5801	5.5172	0.3423	0.4915	-0.4088	7.2095	96.3435	39.9701	-0.1670	-0.1266	0.1017
451.8730	-1.5810	-2.1965	-0.9665	-2.8046	0.5411	-1.2364	-0.9817	0.6330	0.7548	0.2060	0.9196	-0.3677	-3.0425	10.8336	5.7391	0.2954	0.4852	-0.2868	-2.2847	10.5497	5.5349	0.3473	0.4902	-0.4081	7.3098	95.9794	40.1173	-0.1114	-0.1381	0.1011
451.8830	-1.5908	-2.1902	-0.9589	-2.8026	0.5502	-1.2401	-0.9800	0.6300	0.7576	0.2050	0.9257	-0.3660	-2.7573	11.1976	5.6176	0.3149	0.4663	-0.3137	-2.2748	10.5236	5.5487	0.3515	0.4891	-0.4075	7.3933	95.6661	40.2309	-0.0647	-0.1475	0.1006
451.8930	-1.6006	-2.1838	-0.9514	-2.8006	0.5594	-1.2437	-0.9795	0.6307	0.7620	0.2010	0.9306	-0.3600	-2.4579	11.1566	5.5085	0.3110	0.4327	-0.3467	-2.2310	10.5164	5.5807	0.3562	0.4867	-0.4063	7.8820	95.5791	40.5226	-0.0120	-0.1713	0.1062
451.9050	-1.6123	-2.1762	-0.9423	-2.7982	0.5706	-1.2481	-0.9707	0.6344	0.7609	0.1987	0.9202	-0.3565	-2.8111	11.0362	5.9749	0.3590	0.4415	-0.3461	-2.1923	10.4964	5.6092	0.3616	0.4843	-0.4051	8.2968	95.3375	40.7721	0.0477	-0.1935	0.1105
451.9150	-1.6220	-2.1699	-0.9346	-2.7962	0.5798	-1.2516	-0.9665	0.6350	0.7693	0.2001	0.9140	-0.3595	-2.6717	10.7552	5.9054	0.3523	0.4684	-0.3146	-2.1810	10.4662	5.6203	0.3658	0.4832	-0.4044	8.3919	94.9739	40.8543	0.0940	-0.2029	0.1105
451.9250	-1.6316	-2.1636	-0.9268	-2.7941	0.5889	-1.2551	-0.9660	0.6337	0.7774	0.2021	0.9131	-0.3545	-2.5612	10.9642	5.5569	0.2890	0.5233	-0.3382	-2.1697	10.4348	5.6305	0.3700	0.4821	-0.4037	8.4869	94.5962	40.9283	0.1412	-0.2123	0.1105
451.9350	-1.6412	-2.1573	-0.9191	-2.7921	0.5979	-1.2586	-0.9594	0.6361	0.7789	0.1989	0.9208	-0.3553	-2.6364	10.7713	5.5136	0.3012	0.4676	-0.3666	-2.1585	10.4022	5.6397	0.3742	0.4810	-0.4031	8.5804	94.2032	40.9925	0.1880	-0.2215	0.1105
451.9450	-1.6508	-2.1508	-0.9115	-2.7901	0.6073	-1.2622	-0.9566	0.6359	0.7763	0.1940	0.9182	-0.3563	-2.8009	10.7766	6.1556	0.4432	0.3571	-0.3329	-2.1475	10.3684	5.6478	0.3784	0.4799	-0.4024	8.6716	93.7968	41.0467	0.2342	-0.2303	0.1105
451.9550	-1.6603	-2.1445	-0.9035	-2.7882	0.6164	-1.2657	-0.9530	0.6370	0.7851	0.1956	0.9117	-0.3549	-2.5855	10.4838	5.9644	0.4240	0.4615	-0.3611	-2.1364	10.3334	5.6552	0.3826	0.4788	-0.4017	8.7641	93.3754	41.0925	0.2813	-0.2392	0.1106
451.9670	-1.6717	-2.1369	-0.8939	-2.7857	0.6274	-1.2700	-0.9479	0.6344	0.7932	0.1994	0.9129	-0.3491	-2.6118	10.7068	5.4138	0.2789	0.4328	-0.3319	-2.1232	10.2906	5.6627	0.3877	0.4775	-0.4009	8.8738	92.8600	41.1353	0.3384	-0.2496	0.1106
451.9770	-1.6811	-2.1305	-0.8861	-2.7837	0.6364	-1.2735	-0.9452	0.6361	0.7913	0.1943	0.9085	-0.3444	-2.6052	10.5576	5.7869	0.3508	0.4882	-0.3313	-2.1124	10.2528	5.6679	0.3920	0.4764	-0.4002	8.9623	92.4056	41.1596	0.3853	-0.2580	0.1107
451.9870	-1.6907	-2.1241	-0.8783	-2.7819	0.6454	-1.2770	-0.9423	0.6358	0.7936	0.1934	0.9049	-0.3449	-2.2550	10.3868	6.0643	0.4552	0.4782	-0.2855	-2.1018	10.2141	5.6720	0.3961	0.4754	-0.3995	9.0481	91.9400	41.1740	0.4318	-0.2661	0.1108
451.9970	-1.7000	-2.1178	-0.8701	-2.7799	0.6545	-1.2804	-0.9360	0.6348	0.8035	0.1984	0.9079	-0.3377	-2.5545	10.5121	5.6863	0.3389	0.4409	-0.3513	-2.0913	10.1748	5.6751	0.4004	0.4744	-0.3988	9.1342	91.4681	41.1790	0.4788	-0.2741	0.1109
452.0070	-1.7093	-2.1115	-0.8620	-2.7779	0.6636	-1.2838	-0.9323	0.6346	0.8061	0.1996	0.9021	-0.3342	-2.6129	10.7302	5.5867	0.3500	0.4664	-0.3574	-2.0807	10.1340	5.6773	0.4046	0.4734	-0.3981	9.2193	90.9777	41.1739	0.5262	-0.2819	0.1111
452.0190	-1.7204	-2.1038	-0.8525	-2.7756	0.6745	-1.2879	-0.9286	0.6387	0.8117	0.1977	0.8990	-0.3389	-2.4523	10.2541	5.7045	0.4170	0.4351	-0.3154	-2.0686	10.0836	5.6785	0.4096	0.4722	-0.3972	9.3157	90.3721	41.1546	0.5819	-0.2908	0.1113
452.0290	-1.7297	-2.0973	-0.8444	-2.7737	0.6834	-1.2912	-0.9258	0.6374	0.8118	0.1940	0.9031	-0.3368	-2.5982	10.0958	6.0678	0.4728	0.3831	-0.3835	-2.0586	10.0401	5.6784	0.4138	0.4713	-0.3965	9.3940	89.8488	41.1274	0.6284	-0.2981	0.1114
452.0410	-1.7408	-2.0897	-0.8345	-2.7713	0.6941	-1.2952	-0.9204	0.6323	0.8224	0.2014	0.8990	-0.3379	-2.3040	10.5090	5.6613	0.3050	0.4743	-0.3159	-2.0467	9.9856	5.6768	0.4189	0.4702	-0.3957	9.4882	89.1948	41.0811	0.6859	-0.3069	0.1116
452.0510	-1.7501	-2.0833	-0.8263	-2.7694	0.7031	-1.2986	-0.9163	0.6340	0.8254	0.1958	0.8969	-0.3379	-2.2556	10.5773	5.6221	0.3891	0.5034	-0.3031	-2.0370	9.9398	5.6744	0.4231	0.4692	-0.3950	9.5625	88.6442	41.0314	0.7327	-0.3137	0.1118
452.0630	-1.7609	-2.0757	-0.8164	-2.7670	0.7139	-1.3026	-0.9095	0.6386	0.8267	0.1927	0.8993	-0.3375	-2.4867	9.8993	5.8104	0.4481	0.4373	-0.2774	-2.0104	9.8961	5.6727	0.4291	0.4659	-0.3943	9.8305	88.1190	40.9848	0.7984	-0.3452	0.1096
452.0730	-1.7699	-2.0694	-0.8081	-2.7651	0.7228	-1.3059	-0.9061	0.6374	0.8295	0.1962	0.8939	-0.3292	-2.6045	9.8853	5.8188	0.4345	0.3670	-0.3226	-2.0002	9.8481	5.6681	0.4333	0.4650	-0.3936	9.9101	87.5420	40.9142	0.8447	-0.3518	0.1101
452.0830	-1.7789	-2.0631	-0.7997	-2.7631	0.7318	-1.3092	-0.9046	0.6350	0.8329	0.1991	0.8856	-0.3268	-2.5214	10.1792	5.7026	0.3824	0.3852	-0.3141	-1.9902	9.7985	5.6625	0.4376	0.4640	-0.3929	9.9868	86.9454	40.8331	0.8915	-0.3584	0.1106
452.0950	-1.7898	-2.0553	-0.7898	-2.7608	0.7422	-1.3132	-0.9012	0.6369	0.8391	0.1957	0.8843	-0.3260	-2.0995	10.1896	5.7238	0.3803	0.5112	-0.2805	-1.9785	9.7365	5.6542	0.4426	0.4629	-0.3920	10.0739	86.2002	40.7213	0.9473	-0.3660	0.1112
452.1050	-1.7989	-2.0489	-0.7814	-2.7589	0.7511	-1.3164	-0.8935	0.6373	0.8363	0.1896	0.8949	-0.3224	-2.3207	9.9328	6.2420	0.4967	0.4335	-0.3310	-1.9691	9.6837	5.6460	0.4468	0.4620	-0.3913	10.1427	85.5663	40.6162	0.9930	-0.3719	0.1118
452.1170	-1.8097	-2.0414	-0.7712	-2.7565	0.7619	-1.3202	-0.8854	0.6373	0.8520	0.1957	0.8869	-0.3185	-2.2808	9.9589	5.5621	0.3855	0.3373	-0.3631	-1.9580	9.6196	5.6348	0.4518	0.4609	-0.3904	10.2228	84.7956	40.4753	1.0485	-0.3788	0.1124
452.1270	-1.8184	-2.0349	-0.7626	-2.7545	0.7707	-1.3234	-0.8840	0.6372	0.8527	0.1933	0.8765	-0.3226	-2.2552	9.9036	5.5446	0.3752	0.4368	-0.3447	-1.9491	9.5644	5.6241	0.4560	0.4600	-0.3896	10.2853	84.1326	40.3458	1.0947	-0.3843	0.1130
452.1370	-1.8271	-2.0286	-0.7543	-2.7527	0.7794	-1.3266	-0.8796	0.6384	0.8512	0.1901	0.8728	-0.3182	-2.3306	9.7211	5.9484	0.4330	0.4806	-0.3449	-1.9406	9.5076	5.6125	0.4601	0.4592	-0.3889	10.3424	83.4513	40.2062	1.1398	-0.3895	0.1135
452.1490	-1.8377	-2.0209	-0.7439	-2.7504	0.7899	-1.3305	-0.8752	0.6385	0.8552	0.1926	0.8716	-0.3163	-2.5144	9.9267	5.8692	0.4689	0.4647	-0.3294	-1.9307	9.4383	5.5969	0.4650	0.4582	-0.3879	10.4070	82.6188	40.0236	1.1940	-0.3955	0.1142
452.1590	-1.8465	-2.0145	-0.7352	-2.7484	0.7987	-1.3337	-0.8700	0.6388	0.8665	0.1922	0.8724	-0.3160	-2.2603	9.8527	5.3769	0.4244	0.4017	-0.2776	-1.9227	9.3791	5.5827	0.4691	0.4574	-0.3872	10.4570	81.9092	39.8587	1.2392	-0.4002	0.1148
452.1690	-1.8552	-2.0081	-0.7267	-2.7466	0.8073	-1.3368	-0.8662	0.6409	0.8680	0.1919	0.8743	-0.3086	-2.1832	9.4602	5.5123	0.4560	0.4146	-0.2998	-1.9152	9.3187	5.5674	0.4731	0.4566	-0.3864	10.5018	81.1849	39.6837	1.2834	-0.4046	0.1154
452.1790	-1.8639	-2.0018	-0.7181	-2.7447	0.8161	-1.3399	-0.8599	0.6397	0.8601	0.1894	0.8661	-0.3083	-2.3934	9.3204	6.2886	0.5283	0.4291	-0.2776	-1.9080	9.2569	5.5509	0.4771	0.4558	-0.3856	10.5422	80.4426	39.4978	1.3276	-0.4088	0.1160
452.1890	-1.8723	-1.9954	-0.7092	-2.7427	0.8248	-1.3430	-0.8554	0.6371	0.8763	0.1953	0.8670	-0.3060	-2.5660	9.7004	5.5688	0.4657	0.3509	-0.3188	-1.9010	9.1945	5.5333	0.4811	0.4551	-0.3849	10.5797	79.6946	39.3001	1.3718	-0.4128	0.1166
452.2010	-1.8825	-1.9877	-0.6987	-2.7405	0.8350	-1.3466	-0.8542	0.6391	0.8779	0.1930	0.8578	-0.3041	-2.3470	9.4280	5.5097	0.4163	0.4735	-0.3259	-1.8931	9.1168	5.5105	0.4858	0.4542	-0.3839	10.6180	78.7634	39.0469	1.4247	-0.4173	0.1173
452.2110	-1.8911	-1.9813	-0.6901	-2.7386	0.8436	-1.3497	-0.8492	0.6428	0.8764	0.1893	0.8617	-0.3082	-2.2198	8.9750	5.7292	0.4989	0.4918	-0.3032	-1.8871	9.0510	5.4905	0.4897	0.4535	-0.3831	10.6439	77.9755	38.8260	1.4677	-0.4208	0.1179
452.2210	-1.8996	-1.9749	-0.6812	-2.7366	0.8523	-1.3526	-0.8434	0.6392	0.8831	0.1940	0.8547	-0.3020	-2.3525	9.0894	5.8011	0.5025	0.4957	-0.3241	-1.8813	8.9841	5.4692	0.4936	0.4528	-0.3824	10.6658	77.1734	38.5927	1.5107	-0.4239	0.1185
452.2310	-1.9081	-1.9685	-0.6722	-2.7347	0.8609	-1.3556	-0.8383	0.6403	0.8932	0.1901	0.8523	-0.3023	-2.1199	9.0732	5.1568	0.4606	0.4081	-0.3645	-1.8774	8.9236	5.4398	0.4987	0.4501	-0.3822	10.6648	76.4481	38.2823	1.5658	-0.4473	0.1128
452.2430	-1.9181	-1.9607	-0.6617	-2.7325	0.8710	-1.3592	-0.8325	0.6388	0.8891	0.1896	0.8541	-0.3051	-2.1294	9.0759	5.6239	0.4906	0.3824	-0.2905	-1.8706	8.8404	5.4116	0.5033	0.4493	-0.3812	10.6897	75.4498	37.9790	1.6163	-0.4509	0.1138
452.2530	-1.9263	-1.9543	-0.6527	-2.7306	0.8795	-1.3622	-0.8277	0.6406	0.8934	0.1870	0.8507	-0.2996	-2.4221	8.8548	5.7857	0.5665	0.4135	-0.3112	-1.8653	8.7697	5.3867	0.5071	0.4485	-0.3805	10.7052	74.6016	37.7131	1.6579	-0.4536	0.1146
452.2650	-1.9361	-1.9467	-0.6418	-2.7283	0.8897	-1.3658	-0.8247	0.6389	0.9016	0.1918	0.8420	-0.2966	-2.3107	8.9967	5.2627	0.4358	0.4998	-0.2821	-1.8594	8.6830	5.3552	0.5117	0.4477	-0.3795	10.7179	73.5627	37.3774	1.7081	-0.4566	0.1156
452.2750	-1.9444	-1.9402	-0.6329	-2.7264	0.8980	-1.3687	-0.8219	0.6406	0.9018	0.1865	0.8427	-0.2911	-2.2004	8.7132	5.3098	0.4815	0.4778	-0.3126	-1.8550	8.6095	5.3279	0.5155	0.4470	-0.3787	10.7219	72.6827	37.0876	1.7489	-0.4589	0.1164
452.2870	-1.9543	-1.9326	-0.6221	-2.7241	0.9082	-1.3723	-0.8136	0.6387	0.9015	0.1855	0.8434	-0.2864	-2.1717	8.8118	5.8108	0.5800	0.3817	-0.3328	-1.8502	8.5204	5.2937	0.5199	0.4462	-0.3778	10.7201	71.6147	36.7267	1.7967	-0.4611	0.1174
452.2970	-1.9624	-1.9262	-0.6129	-2.7221	0.9166	-1.3751	-0.8075	0.6376	0.9086	0.1908	0.8374	-0.2876	-2.1884	8.7859	5.2085	0.4063	0.3585	-0.2677	-1.8466	8.4443	5.2636	0.5235	0.4455	-0.3769	10.7134	70.7029	36.4098	1.8368	-0.4628	0.1182
452.3070	-1.9704	-1.9199	-0.6038	-2.7202	0.9250	-1.3780	-0.8029	0.6424	0.9148	0.1848	0.8275	-0.2832	-2.1611	8.3884	5.0524	0.5138	0.4242	-0.3381	-1.8434	8.3677	5.2328	0.5271	0.4449	-0.3761	10.7009	69.7858	36.0865	1.8757	-0.4643	0.1190
452.3190	-1.9800	-1.9121	-0.5930	-2.7180	0.9348	-1.3814	-0.8002	0.6417	0.9091	0.1862	0.8245	-0.2837	-2.2494	8.1283	5.6758	0.5429	0.4723	-0.2996	-1.8403	8.2735	5.1944	0.5313	0.4442	-0.3752	10.6779	68.6588	35.6836	1.9215	-0.4658	0.1199
452.3290	-1.9880	-1.9057	-0.5837	-2.7162	0.9431	-1.3842	-0.7938	0.6388	0.9196	0.1885	0.8272	-0.2787	-2.2329	8.2309	5.1028	0.5332	0.4446	-0.3625	-1.8381	8.1938	5.1608	0.5347	0.4436	-0.3743	10.6536	67.7052	35.3331	1.9592	-0.4667	0.1207
452.3390	-1.9958	-1.8994	-0.5745	-2.7143	0.9514	-1.3869	-0.7882	0.6368	0.9208	0.1905	0.8182	-0.2798	-2.2272	8.5550	5.0949	0.4580	0.4981	-0.3631	-1.8363	8.1130	5.1262	0.5381	0.4430	-0.3735	10.6235	66.7379	34.9732	1.9966	-0.4674	0.1215
452.3490	-2.0037	-1.8930	-0.5654	-2.7124	0.9596	-1.3897	-0.7860	0.6391	0.9204	0.1870	0.8163	-0.2801	-2.1816	8.2424	5.2672	0.5199	0.4202	-0.3459	-1.8349	8.0318	5.0909	0.5414	0.4424	-0.3727	10.5883	65.7666	34.6059	2.0328	-0.4679	0.1223
452.3590	-2.0115	-1.8865	-0.5560	-2.7106	0.9676	-1.3925	-0.7805	0.6384	0.9248	0.1903	0.8163	-0.2758	-2.2878	8.0456	5.1840	0.5808	0.4996	-0.3223	-1.8340	7.9483	5.0539	0.5447	0.4419	-0.3719	10.5470	64.7682	34.2225	2.0687	-0.4681	0.1230
452.3690	-2.0193	-1.8801	-0.5467	-2.7087	0.9759	-1.3953	-0.7754	0.6386	0.9316	0.1912	0.8103	-0.2757	-2.2002	8.0303	4.7451	0.4919	0.4709	-0.2785	-1.8335	7.8640	5.0160	0.5479	0.4413	-0.3710	10.5004	63.7591	33.8303	2.1042	-0.4682	0.1238
452.3810	-2.0285	-1.8725	-0.5357	-2.7064	0.9855	-1.3986	-0.7700	0.6383	0.9308	0.1881	0.8091	-0.2706	-2.2793	7.8887	5.1258	0.5373	0.3731	-0.2998	-1.8335	7.7624	4.9698	0.5516	0.4407	-0.3700	10.4374	62.5454	33.3535	2.1451	-0.4679	0.1247
452.3910	-2.0361	-1.8660	-0.5264	-2.7046	0.9936	-1.4013	-0.7662	0.6372	0.9326	0.1855	0.8092	-0.2700	-2.2561	8.1005	5.1844	0.6667	0.4187	-0.2833	-1.8323	7.6857	4.9241	0.5562	0.4382	-0.3695	10.3981	61.6276	32.8863	2.1943	-0.4885	0.1218
452.4010	-2.0437	-1.8596	-0.5168	-2.7027	1.0017	-1.4041	-0.7608	0.6377	0.9407	0.1928	0.8038	-0.2641	-2.3127	7.9741	4.7703	0.5132	0.4003	-0.3088	-1.8325	7.5979	4.8825	0.5593	0.4376	-0.3687	10.3425	60.5775	32.4609	2.2279	-0.4883	0.1227
452.4110	-2.0515	-1.8532	-0.5074	-2.7008	1.0098	-1.4067	-0.7549	0.6393	0.9396	0.1897	0.8020	-0.2647	-1.8277	7.6271	4.8740	0.5493	0.3384	-0.2389	-1.8330	7.5098	4.8405	0.5623	0.4371	-0.3678	10.2815	59.5232	32.0308	2.2602	-0.4877	0.1236
452.4230	-2.0604	-1.8456	-0.4962	-2.6985	1.0193	-1.4098	-0.7444	0.6394	0.9394	0.1870	0.7881	-0.2587	-2.0674	7.1961	5.0194	0.5741	0.4147	-0.3237	-1.8342	7.4030	4.7889	0.5658	0.4364	-0.3668	10.2015	58.2462	31.5036	2.2977	-0.4869	0.1247
452.4330	-2.0678	-1.8392	-0.4867	-2.6966	1.0271	-1.4124	-0.7392	0.6371	0.9462	0.1895	0.7878	-0.2585	-2.3222	7.3854	4.5589	0.5330	0.4057	-0.2810	-1.8357	7.3120	4.7443	0.5687	0.4358	-0.3659	10.1285	57.1579	31.0487	2.3288	-0.4861	0.1256
452.4450	-2.0766	-1.8315	-0.4754	-2.6943	1.0364	-1.4154	-0.7366	0.6374	0.9470	0.1870	0.7853	-0.2566	-2.0714	7.1231	4.6595	0.5357	0.4267	-0.3939	-1.8379	7.2029	4.6903	0.5720	0.4352	-0.3649	10.0350	55.8538	30.4987	2.3643	-0.4848	0.1266
452.4550	-2.0840	-1.8252	-0.4659	-2.6924	1.0444	-1.4180	-0.7309	0.6378	0.9470	0.1845	0.7796	-0.2570	-1.9274	7.0460	4.8777	0.5913	0.4040	-0.3165	-1.8401	7.1112	4.6441	0.5747	0.4347	-0.3640	9.9520	54.7575	30.0291	2.3929	-0.4834	0.1274
452.4650	-2.0912	-1.8188	-0.4563	-2.6905	1.0522	-1.4205	-0.7230	0.6371	0.9530	0.1870	0.7738	-0.2560	-2.1745	7.0814	4.4406	0.4757	0.4134	-0.3570	-1.8428	7.0176	4.5965	0.5773	0.4342	-0.3632	9.8634	53.6399	29.5449	2.4213	-0.4820	0.1282
452.4770	-2.0998	-1.8110	-0.4449	-2.6883	1.0614	-1.4235	-0.7195	0.6363	0.9535	0.1836	0.7704	-0.2528	-2.2646	6.8236	4.4521	0.5596	0.4735	-0.3190	-1.8465	6.9044	4.5385	0.5803	0.4336	-0.3621	9.7503	52.2864	28.9569	2.4537	-0.4800	0.1292
452.4870	-2.1070	-1.8047	-0.4355	-2.6865	1.0692	-1.4261	-0.7160	0.6344	0.9510	0.1828	0.7622	-0.2522	-2.0266	6.7779	4.7399	0.6276	0.4303	-0.2764	-1.8499	6.8097	4.4896	0.5827	0.4331	-0.3612	9.6516	51.1556	28.4609	2.4795	-0.4780	0.1299
452.4990	-2.1155	-1.7971	-0.4238	-2.6842	1.0783	-1.4291	-0.7068	0.6336	0.9579	0.1893	0.7594	-0.2438	-2.1594	7.0137	4.3328	0.5801	0.3922	-0.3023	-1.8544	6.6954	4.4294	0.5855	0.4325	-0.3602	9.5282	49.7904	27.8513	2.5095	-0.4756	0.1308
452.5090	-2.1226	-1.7908	-0.4143	-2.6824	1.0858	-1.4316	-0.7009	0.6375	0.9603	0.1887	0.7547	-0.2441	-2.1276	6.6941	4.2636	0.5413	0.5294	-0.2719	-1.8586	6.5987	4.3783	0.5877	0.4321	-0.3593	9.4199	48.6364	27.3343	2.5337	-0.4734	0.1315
452.5190	-2.1295	-1.7844	-0.4048	-2.6806	1.0933	-1.4340	-0.6947	0.6364	0.9603	0.1880	0.7625	-0.2409	-2.0144	6.4258	4.4809	0.5852	0.3806	-0.3138	-1.8631	6.5017	4.3266	0.5899	0.4316	-0.3584	9.3078	47.4784	26.8120	2.5568	-0.4711	0.1322
452.5290	-2.1364	-1.7780	-0.3950	-2.6787	1.1010	-1.4364	-0.6884	0.6337	0.9666	0.1915	0.7496	-0.2375	-2.2838	6.5948	4.1180	0.5901	0.4381	-0.2967	-1.8679	6.4031	4.2737	0.5919	0.4312	-0.3575	9.1907	46.3012	26.2772	2.5792	-0.4685	0.1329
452.5390	-2.1433	-1.7716	-0.3853	-2.6768	1.1085	-1.4388	-0.6843	0.6339	0.9723	0.1909	0.7450	-0.2348	-2.3136	6.5219	3.9857	0.5018	0.3803	-0.3273	-1.8730	6.3041	4.2200	0.5939	0.4307	-0.3566	9.0703	45.1196	25.7355	2.6006	-0.4657	0.1335
452.5490	-2.1501	-1.7653	-0.3756	-2.6750	1.1158	-1.4412	-0.6831	0.6328	0.9653	0.1890	0.7389	-0.2342	-2.3078	6.4980	4.2216	0.6054	0.4712	-0.3377	-1.8767	6.2171	4.1609	0.5975	0.4287	-0.3562	8.9871	44.0817	25.1479	2.6399	-0.4829	0.1327
452.5610	-2.1582	-1.7578	-0.3638	-2.6727	1.1246	-1.4439	-0.6731	0.6335	0.9720	0.1904	0.7407	-0.2316	-2.2932	6.0602	3.8271	0.5329	0.3853	-0.3113	-1.8827	6.0976	4.0946	0.5998	0.4280	-0.3551	8.8428	42.6554	24.4821	2.6634	-0.4798	0.1337
452.5710	-2.1648	-1.7514	-0.3542	-2.6708	1.1320	-1.4463	-0.6689	0.6343	0.9734	0.1896	0.7321	-0.2316	-2.4139	5.8290	3.8029	0.5701	0.4672	-0.3244	-1.8879	5.9974	4.0390	0.6016	0.4275	-0.3542	8.7191	41.4589	23.9239	2.6816	-0.4771	0.1345
452.5810	-2.1716	-1.7450	-0.3445	-2.6689	1.1393	-1.4485	-0.6658	0.6327	0.9686	0.1883	0.7326	-0.2306	-1.9804	5.8259	4.1567	0.5816	0.4082	-0.3088	-1.8935	5.8961	3.9826	0.6033	0.4270	-0.3533	8.5916	40.2495	23.3586	2.6990	-0.4743	0.1352
452.5910	-2.1782	-1.7387	-0.3347	-2.6670	1.1466	-1.4509	-0.6573	0.6315	0.9753	0.1888	0.7206	-0.2296	-2.0169	5.7950	3.8222	0.6069	0.4561	-0.2854	-1.8993	5.7937	3.9249	0.6049	0.4265	-0.3523	8.4607	39.0267	22.7807	2.7154	-0.4714	0.1359
452.6030	-2.1860	-1.7311	-0.3228	-2.6647	1.1552	-1.4536	-0.6482	0.6321	0.9798	0.1881	0.7205	-0.2282	-1.9301	5.6238	3.5261	0.5583	0.4024	-0.2652	-1.9063	5.6711	3.8550	0.6067	0.4259	-0.3513	8.3016	37.5629	22.0803	2.7340	-0.4677	0.1367
452.6130	-2.1924	-1.7248	-0.3132	-2.6628	1.1624	-1.4558	-0.6413	0.6326	0.9746	0.1861	0.7097	-0.2241	-2.0840	5.4024	3.7697	0.6122	0.3866	-0.2971	-1.9123	5.5693	3.7969	0.6081	0.4255	-0.3503	8.1675	36.3491	21.4988	2.7480	-0.4644	0.1374
452.6230	-2.1988	-1.7185	-0.3033	-2.6609	1.1696	-1.4581	-0.6372	0.6313	0.9795	0.1876	0.7024	-0.2247	-2.2199	5.3273	3.4760	0.5825	0.4012	-0.2110	-1.9185	5.4665	3.7378	0.6094	0.4250	-0.3494	8.0305	35.1223	20.9075	2.7612	-0.4611	0.1380
452.6350	-2.2064	-1.7110	-0.2916	-2.6586	1.1779	-1.4607	-0.6281	0.6289	0.9824	0.1840	0.6969	-0.2158	-2.2332	5.2963	3.3543	0.5998	0.4266	-0.2761	-1.9262	5.3421	3.6660	0.6108	0.4244	-0.3483	7.8631	33.6378	20.1891	2.7757	-0.4572	0.1387
452.6450	-2.2127	-1.7046	-0.2818	-2.6568	1.1848	-1.4629	-0.6240	0.6292	0.9790	0.1840	0.6984	-0.2150	-1.9738	5.0619	3.6667	0.6161	0.4783	-0.2545	-1.9327	5.2385	3.6060	0.6119	0.4239	-0.3474	7.7224	32.4026	19.5898	2.7864	-0.4538	0.1393
452.6570	-2.2201	-1.6971	-0.2699	-2.6545	1.1932	-1.4655	-0.6155	0.6287	0.9856	0.1899	0.6902	-0.2092	-2.2845	5.1374	3.2654	0.5714	0.4709	-0.3365	-1.9406	5.1133	3.5326	0.6131	0.4234	-0.3463	7.5514	30.9095	18.8561	2.7981	-0.4495	0.1400
452.6670	-2.2262	-1.6908	-0.2601	-2.6527	1.2002	-1.4676	-0.6111	0.6287	0.9865	0.1896	0.6811	-0.2083	-2.1788	4.8114	3.1016	0.6191	0.4333	-0.3098	-1.9472	5.0088	3.4711	0.6139	0.4229	-0.3454	7.4079	29.6631	18.2418	2.8067	-0.4458	0.1405
452.6790	-2.2336	-1.6833	-0.2483	-2.6504	1.2082	-1.4701	-0.6035	0.6271	0.9839	0.1900	0.6759	-0.2024	-1.9710	4.9669	3.4104	0.6214	0.4225	-0.3331	-1.9551	4.8840	3.3975	0.6148	0.4223	-0.3443	7.2359	28.1751	17.5072	2.8156	-0.4413	0.1410
452.6890	-2.2395	-1.6770	-0.2384	-2.6485	1.2150	-1.4721	-0.5959	0.6271	0.9883	0.1926	0.6711	-0.2020	-2.1990	4.8395	3.2036	0.5757	0.4646	-0.3415	-1.9618	4.7795	3.3352	0.6155	0.4219	-0.3434	7.0918	26.9292	16.8854	2.8218	-0.4375	0.1415
452.6990	-2.2454	-1.6708	-0.2286	-2.6466	1.2218	-1.4742	-0.5935	0.6295	0.9877	0.1924	0.6701	-0.2040	-2.1605	4.5409	3.1227	0.6051	0.3987	-0.2191	-1.9685	4.6742	3.2725	0.6160	0.4214	-0.3424	6.9467	25.6739	16.2602	2.8270	-0.4338	0.1419
452.7090	-2.2513	-1.6644	-0.2186	-2.6447	1.2285	-1.4762	-0.5906	0.6285	0.9869	0.1932	0.6679	-0.2007	-2.4682	4.3022	3.1444	0.5934	0.3826	-0.3388	-2.0420	4.5768	3.1913	0.6171	0.4249	-0.3444	6.0315	24.5131	15.4603	2.8388	-0.3913	0.1155
452.7190	-2.2571	-1.6581	-0.2087	-2.6428	1.2351	-1.4781	-0.5820	0.6273	0.9903	0.1909	0.6603	-0.2011	-2.3250	4.1088	2.9706	0.6107	0.3808	-0.3284	-1.9813	4.4738	3.1395	0.6189	0.4190	-0.3410	6.6929	23.2846	14.9447	2.8559	-0.4452	0.1430
452.7310	-2.2641	-1.6506	-0.1968	-2.6405	1.2429	-1.4805	-0.5758	0.6249	0.9913	0.1949	0.6576	-0.1965	-2.0493	4.1734	2.8199	0.5853	0.3672	-0.3278	-1.9887	4.3466	3.0625	0.6193	0.4183	-0.3398	6.5259	21.7671	14.1800	2.8583	-0.4411	0.1436
452.7410	-2.2698	-1.6443	-0.1870	-2.6386	1.2494	-1.4825	-0.5685	0.6232	0.9887	0.1928	0.6520	-0.1949	-1.9033	4.1133	3.1891	0.6340	0.3659	-0.2883	-1.9946	4.2412	2.9985	0.6196	0.4178	-0.3389	6.3882	20.5092	13.5441	2.8592	-0.4375	0.1441
452.7510	-2.2755	-1.6381	-0.1769	-2.6367	1.2559	-1.4844	-0.5603	0.6232	0.9965	0.1942	0.6401	-0.1959	-2.0169	3.9097	2.5911	0.6273	0.4216	-0.2250	-2.0005	4.1357	2.9339	0.6198	0.4172	-0.3379	6.2515	19.2506	12.9028	2.8589	-0.4339	0.1446
452.7610	-2.2810	-1.6319	-0.1669	-2.6347	1.2624	-1.4863	-0.5545	0.6240	0.9976	0.1923	0.6348	-0.1896	-2.6028	3.8599	2.4532	0.5959	0.4299	-0.2869	-2.0063	4.0297	2.8688	0.6198	0.4167	-0.3370	6.1155	17.9865	12.2566	2.8576	-0.4303	0.1451
452.7710	-2.2866	-1.6256	-0.1570	-2.6327	1.2687	-1.4882	-0.5520	0.6220	0.9931	0.1923	0.6323	-0.1894	-1.8956	3.7697	2.8601	0.6230	0.3791	-0.2642	-2.0119	3.9239	2.8039	0.6198	0.4161	-0.3361	5.9812	16.7246	11.6122	2.8553	-0.4267	0.1455
452.7810	-2.2920	-1.6193	-0.1470	-2.6308	1.2749	-1.4900	-0.5438	0.6212	0.9975	0.1933	0.6293	-0.1844	-2.0962	3.7952	2.4632	0.6112	0.3558	-0.3019	-2.0175	3.8175	2.7384	0.6196	0.4155	-0.3351	5.8478	15.4558	10.9619	2.8518	-0.4232	0.1459
452.7930	-2.2985	-1.6118	-0.1350	-2.6284	1.2824	-1.4922	-0.5318	0.6203	0.9985	0.1913	0.6231	-0.1794	-1.8692	3.5821	2.3986	0.5938	0.3931	-0.3005	-2.0239	3.6899	2.6597	0.6193	0.4149	-0.3340	5.6904	13.9352	10.1806	2.8462	-0.4190	0.1464
452.8030	-2.3038	-1.6057	-0.1250	-2.6265	1.2887	-1.4941	-0.5245	0.6208	0.9975	0.1925	0.6224	-0.1805	-1.9132	3.2553	2.4414	0.6367	0.3057	-0.2427	-2.0289	3.5852	2.5943	0.6190	0.4143	-0.3330	5.5633	12.6860	9.5323	2.8404	-0.4154	0.1468
452.8150	-2.3101	-1.5983	-0.1129	-2.6242	1.2961	-1.4962	-0.5217	0.6203	1.0007	0.1913	0.6074	-0.1749	-2.4482	3.3767	2.2113	0.5984	0.3389	-0.2924	-2.0347	3.4580	2.5149	0.6184	0.4136	-0.3319	5.4122	11.1700	8.7450	2.8319	-0.4111	0.1472
452.8250	-2.3152	-1.5920	-0.1029	-2.6223	1.3020	-1.4979	-0.5201	0.6200	0.9987	0.1923	0.5965	-0.1711	-2.3774	3.0856	2.3230	0.5894	0.4458	-0.3025	-2.0394	3.3520	2.4489	0.6178	0.4130	-0.3309	5.2888	9.9058	8.0900	2.8237	-0.4075	0.1476
452.8350	-2.3203	-1.5857	-0.0930	-2.6203	1.3080	-1.4997	-0.5150	0.6170	0.9975	0.1962	0.5909	-0.1732	-2.2517	3.1789	2.2846	0.5588	0.4930	-0.2113	-2.0437	3.2463	2.3830	0.6171	0.4124	-0.3300	5.1686	8.6459	7.4363	2.8145	-0.4041	0.1479
452.8470	-2.3264	-1.5784	-0.0809	-2.6179	1.3152	-1.5017	-0.5051	0.6165	1.0015	0.1976	0.5919	-0.1653	-1.7473	3.1532	2.1425	0.5573	0.3936	-0.3088	-2.0485	3.1200	2.3038	0.6162	0.4117	-0.3288	5.0288	7.1405	6.6505	2.8020	-0.4000	0.1482
452.8570	-2.3314	-1.5722	-0.0708	-2.6160	1.3211	-1.5033	-0.4926	0.6177	1.0000	0.1989	0.5867	-0.1634	-1.9280	2.8956	1.9909	0.5865	0.3067	-0.3308	-2.0452	3.0150	2.2374	0.6153	0.4111	-0.3279	4.9159	5.8891	5.9926	2.7904	-0.3966	0.1485
452.8690	-2.3372	-1.5649	-0.0588	-2.6136	1.3281	-1.5054	-0.4882	0.6160	0.9986	0.1996	0.5761	-0.1646	-2.6406	2.6618	2.0169	0.5943	0.4257	-0.2500	-2.0443	2.9012	2.1520	0.6162	0.4090	-0.3269	4.7954	4.5329	5.1506	2.7987	-0.4104	0.1502
452.8790	-2.3421	-1.5586	-0.0488	-2.6117	1.3336	-1.5069	-0.4840	0.6150	1.0019	0.1973	0.5711	-0.1602	-2.2183	2.7356	1.7947	0.6375	0.4590	-0.3029	-2.0398	2.7969	2.0858	0.6152	0.4083	-0.3260	4.6948	3.2886	4.4966	2.7851	-0.4076	0.1506
452.8910	-2.3479	-1.5512	-0.0369	-2.6093	1.3405	-1.5088	-0.4780	0.6155	1.0017	0.2015	0.5707	-0.1610	-1.9189	2.4046	1.8575	0.6144	0.3712	-0.2988	-2.0340	2.6716	2.0065	0.6140	0.4075	-0.3248	4.5793	1.7929	3.7125	2.7673	-0.4043	0.1511
452.9010	-2.3526	-1.5451	-0.0267	-2.6073	1.3462	-1.5104	-0.4690	0.6164	1.0019	0.2008	0.5654	-0.1576	-2.0856	2.2286	1.6970	0.6285	0.3837	-0.2554	-2.0289	2.5666	1.9397	0.6128	0.4067	-0.3238	4.4867	0.5400	3.0523	2.7512	-0.4016	0.1515
452.9110	-2.3573	-1.5389	-0.0166	-2.6053	1.3518	-1.5119	-0.4608	0.6152	1.0041	0.2020	0.5590	-0.1551	-1.9875	2.1339	1.4462	0.5682	0.2912	-0.2958	-2.0232	2.4627	1.8732	0.6115	0.4060	-0.3228	4.3992	-0.7001	2.3953	2.7340	-0.3990	0.1519
452.9230	-2.3627	-1.5316	-0.0047	-2.6029	1.3584	-1.5138	-0.4485	0.6132	1.0027	0.2023	0.5450	-0.1519	-2.1381	2.0719	1.6139	0.5677	0.3532	-0.2794	-2.0159	2.3391	1.7945	0.6099	0.4051	-0.3217	4.3006	-2.1747	1.6172	2.7123	-0.3960	0.1524
452.9330	-2.3672	-1.5255	0.0054	-2.6007	1.3638	-1.5153	-0.4437	0.6124	1.0045	0.2028	0.5344	-0.1526	-2.2276	2.1838	1.5813	0.5536	0.4287	-0.2113	-2.0093	2.2367	1.7289	0.6084	0.4043	-0.3207	4.2236	-3.3968	0.9692	2.6931	-0.3936	0.1528
452.9450	-2.3725	-1.5180	0.0174	-2.5983	1.3702	-1.5170	-0.4387	0.6126	1.0051	0.2018	0.5276	-0.1454	-2.0233	1.9448	1.6104	0.5701	0.4396	-0.3003	-2.0009	2.1129	1.6499	0.6065	0.4034	-0.3195	4.1364	-4.8740	0.1873	2.6685	-0.3910	0.1532
452.9550	-2.3768	-1.5119	0.0275	-2.5962	1.3755	-1.5185	-0.4330	0.6125	1.0066	0.2030	0.5301	-0.1423	-2.2540	1.8368	1.3412	0.5382	0.3997	-0.3067	-1.9934	2.0102	1.5839	0.6048	0.4026	-0.3185	4.0692	-6.1000	-0.4645	2.6468	-0.3888	0.1536
452.9650	-2.3810	-1.5057	0.0376	-2.5941	1.3807	-1.5199	-0.4262	0.6112	1.0072	0.2009	0.5250	-0.1445	-2.3201	1.7767	1.3658	0.5622	0.3909	-0.1888	-1.9855	1.9074	1.5182	0.6030	0.4018	-0.3175	4.0067	-7.3268	-1.1148	2.6243	-0.3868	0.1540
452.9770	-2.3861	-1.4983	0.0496	-2.5918	1.3869	-1.5215	-0.4232	0.6092	1.0072	0.2055	0.5170	-0.1348	-2.1249	1.6761	1.3194	0.5787	0.3843	-0.2925	-1.9755	1.7845	1.4395	0.6008	0.4009	-0.3163	3.9385	-8.7942	-1.8929	2.5958	-0.3844	0.1544
452.9870	-2.3903	-1.4922	0.0597	-2.5897	1.3922	-1.5229	-0.4155	0.6081	1.0066	0.2049	0.5084	-0.1335	-1.8101	1.7453	1.3085	0.6341	0.3731	-0.2779	-1.9665	1.6830	1.3746	0.5988	0.4000	-0.3153	3.8880	-10.0056	-2.5355	2.5712	-0.3826	0.1548
452.9990	-2.3952	-1.4850	0.0720	-2.5873	1.3982	-1.5245	-0.4039	0.6103	1.0118	0.2073	0.5043	-0.1312	-1.8954	1.6335	0.9952	0.6200	0.3273	-0.2668	-1.9551	1.5624	1.2967	0.5963	0.3990	-0.3141	3.8350	-11.4445	-3.3062	2.5402	-0.3806	0.1553
453.0090	-2.3992	-1.4790	0.0821	-2.5852	1.4031	-1.5259	-0.3954	0.6131	1.0112	0.2113	0.4979	-0.1294	-1.7115	1.3248	0.9299	0.5216	0.3645	-0.2346	-1.9450	1.4623	1.2321	0.5942	0.3976	-0.3131	3.7968	-12.6396	-3.9454	2.5133	-0.3791	0.1556
453.0210	-2.4039	-1.4716	0.0941	-2.5827	1.4090	-1.5273	-0.3870	0.6134	1.0090	0.2109	0.4862	-0.1244	-1.7621	0.8336	1.0846	0.5998	0.3804	-0.2719	-1.9323	1.3416	1.1548	0.5915	0.3959	-0.3119	3.7578	-14.0802	-4.7101	2.4798	-0.3775	0.1561
453.0310	-2.4077	-1.4655	0.1044	-2.5806	1.4139	-1.5286	-0.3850	0.6100	1.0121	0.2127	0.4870	-0.1220	-2.0356	0.9981	0.8689	0.5520	0.2534	-0.2820	-1.9252	1.2524	1.0829	0.5915	0.3933	-0.3109	3.7208	-15.1456	-5.4183	2.4763	-0.3927	0.1592
453.0410	-2.4116	-1.4593	0.1144	-2.5784	1.4187	-1.5298	-0.3771	0.6096	1.0093	0.2149	0.4730	-0.1218	-2.0757	0.9048	0.7422	0.5699	0.3892	-0.2592	-1.9131	1.1523	1.0185	0.5892	0.3917	-0.3098	3.7050	-16.3418	-6.0537	2.4464	-0.3921	0.1598
453.0530	-2.4160	-1.4520	0.1266	-2.5759	1.4243	-1.5313	-0.3686	0.6091	1.0111	0.2154	0.4645	-0.1161	-1.8526	0.7072	0.6257	0.5623	0.3711	-0.2845	-1.8979	1.0333	0.9416	0.5864	0.3898	-0.3085	3.6944	-17.7648	-6.8122	2.4094	-0.3916	0.1605
453.0630	-2.4197	-1.4459	0.1367	-2.5737	1.4288	-1.5324	-0.3605	0.6097	1.0114	0.2167	0.4674	-0.1124	-1.6861	0.5307	0.5308	0.5315	0.3710	-0.3408	-1.8846	0.9346	0.8780	0.5839	0.3882	-0.3075	3.6924	-18.9444	-7.4400	2.3774	-0.3914	0.1611
453.0750	-2.4240	-1.4386	0.1488	-2.5711	1.4343	-1.5338	-0.3473	0.6075	1.0092	0.2184	0.4603	-0.1092	-1.7926	0.5622	0.5562	0.5424	0.3540	-0.3388	-1.8679	0.8171	0.8026	0.5808	0.3862	-0.3062	3.6984	-20.3494	-8.1848	2.3380	-0.3914	0.1618
453.0850	-2.4274	-1.4325	0.1589	-2.5689	1.4388	-1.5349	-0.3421	0.6079	1.0112	0.2167	0.4533	-0.1111	-1.8005	0.4994	0.4324	0.5805	0.3419	-0.2542	-1.8533	0.7195	0.7397	0.5782	0.3846	-0.3051	3.7104	-21.5170	-8.8059	2.3041	-0.3915	0.1625
453.0970	-2.4315	-1.4252	0.1712	-2.5662	1.4442	-1.5362	-0.3370	0.6059	1.0104	0.2164	0.4465	-0.1091	-2.0834	0.5148	0.4629	0.5169	0.2702	-0.1763	-1.8351	0.6027	0.6646	0.5749	0.3826	-0.3038	3.7333	-22.9136	-9.5479	2.2620	-0.3918	0.1632
453.1070	-2.4348	-1.4191	0.1812	-2.5640	1.4487	-1.5372	-0.3321	0.6078	1.0120	0.2176	0.4273	-0.1012	-1.9075	0.2168	0.2430	0.4985	0.3579	-0.2869	-1.8192	0.5059	0.6027	0.5721	0.3809	-0.3028	3.7595	-24.0709	-10.1599	2.2262	-0.3923	0.1639
453.1170	-2.4380	-1.4130	0.1913	-2.5618	1.4530	-1.5383	-0.3277	0.6087	1.0113	0.2191	0.4204	-0.1023	-2.0022	0.0323	0.3755	0.5578	0.3615	-0.2777	-1.8027	0.4099	0.5413	0.5692	0.3791	-0.3017	3.7924	-25.2204	-10.7669	2.1896	-0.3930	0.1646
453.1290	-2.4419	-1.4057	0.2035	-2.5592	1.4580	-1.5394	-0.3193	0.6059	1.0100	0.2239	0.4127	-0.0976	-1.9418	0.1257	0.3074	0.5387	0.4351	-0.3201	-1.7821	0.2939	0.4672	0.5656	0.3770	-0.3004	3.8407	-26.6076	-11.4993	2.1441	-0.3941	0.1655
453.1390	-2.4450	-1.3996	0.2136	-2.5570	1.4620	-1.5404	-0.3155	0.6056	1.0112	0.2267	0.4071	-0.0990	-1.7880	0.0160	0.2967	0.5455	0.4252	-0.2203	-1.7643	0.1987	0.4065	0.5626	0.3753	-0.2993	3.8885	-27.7468	-12.1006	2.1054	-0.3952	0.1662
453.1510	-2.4487	-1.3923	0.2258	-2.5543	1.4668	-1.5415	-0.3024	0.6050	1.0148	0.2307	0.4057	-0.0920	-1.7140	0.1650	0.0347	0.5650	0.3255	-0.2836	-1.7420	0.0848	0.3341	0.5588	0.3731	-0.2979	3.9548	-29.1095	-12.8168	2.0579	-0.3968	0.1671
453.1610	-2.4516	-1.3863	0.2360	-2.5520	1.4709	-1.5424	-0.2954	0.6063	1.0134	0.2336	0.3975	-0.0886	-1.7235	-0.0507	0.1051	0.4984	0.3726	-0.3013	-1.7228	-0.0093	0.2742	0.5556	0.3713	-0.2968	4.0178	-30.2368	-13.4106	2.0172	-0.3983	0.1679
453.1730	-2.4551	-1.3790	0.2481	-2.5493	1.4756	-1.5435	-0.2851	0.6086	1.0129	0.2314	0.3950	-0.0888	-1.5190	-0.5191	0.3100	0.5806	0.2527	-0.2358	-1.6988	-0.1222	0.2029	0.5516	0.3691	-0.2955	4.1024	-31.5874	-14.1167	1.9674	-0.4004	0.1689
453.1830	-2.4579	-1.3729	0.2583	-2.5469	1.4795	-1.5443	-0.2798	0.6053	1.0189	0.2335	0.3827	-0.0819	-1.4827	-0.1705	-0.0335	0.5405	0.3678	-0.3186	-1.6779	-0.2036	0.1362	0.5510	0.3655	-0.2939	4.2076	-32.5622	-14.7752	1.9547	-0.4226	0.1758
453.1930	-2.4607	-1.3667	0.2685	-2.5446	1.4832	-1.5452	-0.2705	0.6054	1.0168	0.2358	0.3761	-0.0822	-1.7248	-0.1235	-0.0593	0.5414	0.3187	-0.2340	-1.6559	-0.2972	0.0767	0.5477	0.3635	-0.2927	4.2999	-33.6842	-15.3619	1.9114	-0.4254	0.1769
453.2050	-2.4639	-1.3594	0.2807	-2.5417	1.4877	-1.5461	-0.2649	0.6085	1.0168	0.2357	0.3628	-0.0809	-1.3923	-0.6665	-0.0464	0.5146	0.3671	-0.1731	-1.6285	-0.4081	0.0066	0.5437	0.3610	-0.2913	4.4203	-35.0149	-16.0545	1.8585	-0.4290	0.1783
453.2150	-2.4665	-1.3534	0.2910	-2.5393	1.4913	-1.5469	-0.2535	0.6091	1.0188	0.2366	0.3610	-0.0718	-1.6256	-0.9287	-0.4096	0.4703	0.2519	-0.2536	-1.6049	-0.5004	-0.0517	0.5403	0.3588	-0.2900	4.5291	-36.1225	-16.6307	1.8133	-0.4323	0.1795
453.2270	-2.4695	-1.3461	0.3032	-2.5364	1.4956	-1.5477	-0.2477	0.6096	1.0186	0.2386	0.3485	-0.0682	-1.2560	-1.0274	-0.4850	0.4541	0.3503	-0.2718	-1.5757	-0.6096	-0.1202	0.5361	0.3562	-0.2886	4.6692	-37.4321	-17.3078	1.7586	-0.4366	0.1809
453.2370	-2.4719	-1.3400	0.3133	-2.5339	1.4990	-1.5484	-0.2381	0.6078	1.0163	0.2376	0.3420	-0.0684	-1.4359	-1.0126	-0.1754	0.4668	0.3479	-0.2595	-1.5505	-0.7005	-0.1770	0.5326	0.3541	-0.2873	4.7944	-38.5235	-17.8691	1.7120	-0.4404	0.1822
453.2490	-2.4747	-1.3328	0.3257	-2.5310	1.5031	-1.5492	-0.2293	0.6054	1.0194	0.2391	0.3296	-0.0629	-1.6372	-0.8120	-0.4744	0.5301	0.3751	-0.2560	-1.5193	-0.8091	-0.2449	0.5282	0.3514	-0.2858	4.9551	-39.8267	-18.5410	1.6549	-0.4453	0.1838
453.2590	-2.4769	-1.3267	0.3359	-2.5286	1.5064	-1.5498	-0.2217	0.6091	1.0193	0.2423	0.3313	-0.0643	-1.4280	-1.0580	-0.5501	0.5149	0.2723	-0.2114	-1.4924	-0.8991	-0.3007	0.5245	0.3491	-0.2845	5.0974	-40.9069	-19.0938	1.6067	-0.4496	0.1851
453.2690	-2.4791	-1.3205	0.3460	-2.5262	1.5097	-1.5505	-0.2147	0.6108	1.0176	0.2474	0.3119	-0.0593	-1.2832	-1.3748	-0.4771	0.4899	0.3712	-0.2118	-1.4648	-0.9891	-0.3561	0.5208	0.3468	-0.2832	5.2475	-41.9885	-19.6417	1.5577	-0.4541	0.1865
453.2790	-2.4812	-1.3144	0.3563	-2.5237	1.5128	-1.5510	-0.2069	0.6082	1.0223	0.2506	0.3092	-0.0569	-1.3718	-1.2064	-0.7892	0.4625	0.2860	-0.1526	-1.4365	-1.0783	-0.4108	0.5170	0.3445	-0.2819	5.4053	-43.0589	-20.1844	1.5080	-0.4589	0.1879
453.2910	-2.4837	-1.3071	0.3685	-2.5207	1.5164	-1.5516	-0.1959	0.6082	1.0188	0.2546	0.3000	-0.0488	-1.3076	-1.2596	-0.5994	0.4707	0.3046	-0.2188	-1.4014	-1.1853	-0.4762	0.5123	0.3416	-0.2804	5.6053	-44.3441	-20.8325	1.4470	-0.4649	0.1897
453.3010	-2.4856	-1.3010	0.3786	-2.5181	1.5193	-1.5521	-0.1888	0.6087	1.0179	0.2549	0.2907	-0.0435	-1.2143	-1.2890	-0.4957	0.4931	0.3890	-0.2789	-1.3714	-1.2734	-0.5296	0.5084	0.3392	-0.2791	5.7802	-45.4033	-21.3621	1.3958	-0.4702	0.1912
453.3110	-2.4874	-1.2949	0.3890	-2.5156	1.5222	-1.5525	-0.1805	0.6087	1.0229	0.2595	0.2915	-0.0427	-1.1496	-1.3926	-0.8673	0.4415	0.2780	-0.2309	-1.3406	-1.3611	-0.5831	0.5043	0.3368	-0.2777	5.9631	-46.4572	-21.8922	1.3433	-0.4758	0.1927
453.3210	-2.4892	-1.2888	0.3992	-2.5129	1.5250	-1.5530	-0.1737	0.6119	1.0243	0.2612	0.2776	-0.0407	-1.1458	-1.7310	-0.9969	0.4497	0.3938	-0.2479	-1.3090	-1.4488	-0.6357	0.5003	0.3343	-0.2764	6.1538	-47.5110	-22.4147	1.2904	-0.4815	0.1943
453.3330	-2.4912	-1.2815	0.4114	-2.5099	1.5283	-1.5535	-0.1667	0.6105	1.0196	0.2606	0.2819	-0.0406	-1.0597	-1.8420	-0.6429	0.5122	0.2787	-0.2033	-1.2885	-1.5421	-0.7082	0.4979	0.3312	-0.2748	6.2277	-48.6308	-23.1298	1.2561	-0.4954	0.1995
453.3430	-2.4928	-1.2753	0.4217	-2.5071	1.5310	-1.5538	-0.1576	0.6084	1.0214	0.2661	0.2697	-0.0351	-1.2501	-1.5570	-0.8649	0.4466	0.2914	-0.2107	-1.2554	-1.6287	-0.7604	0.4939	0.3285	-0.2733	6.4366	-49.6745	-23.6454	1.2017	-0.5021	0.2014
453.3550	-2.4947	-1.2679	0.4339	-2.5039	1.5341	-1.5542	-0.1522	0.6093	1.0226	0.2665	0.2543	-0.0302	-0.8087	-1.5415	-0.9333	0.4151	0.3490	-0.2484	-1.2147	-1.7319	-0.8218	0.4891	0.3253	-0.2716	6.6972	-50.9171	-24.2515	1.1362	-0.5105	0.2037
453.3650	-2.4961	-1.2619	0.4442	-2.5012	1.5367	-1.5545	-0.1407	0.6125	1.0257	0.2672	0.2509	-0.0268	-0.8352	-1.8494	-0.9487	0.3930	0.2282	-0.2399	-1.1799	-1.8166	-0.8721	0.4850	0.3226	-0.2702	6.9223	-51.9367	-24.7490	1.0809	-0.5177	0.2057
453.3770	-2.4977	-1.2545	0.4566	-2.4979	1.5395	-1.5548	-0.1311	0.6150	1.0271	0.2709	0.2324	-0.0247	-1.1080	-1.9348	-1.2496	0.4516	0.3238	-0.2340	-1.1370	-1.9188	-0.9326	0.4800	0.3193	-0.2684	7.2040	-53.1681	-25.3468	1.0131	-0.5267	0.2081
453.3870	-2.4990	-1.2483	0.4668	-2.4952	1.5419	-1.5551	-0.1227	0.6152	1.0247	0.2736	0.2253	-0.0222	-1.2227	-2.0663	-1.0762	0.4854	0.3027	-0.2131	-1.1004	-2.0042	-0.9821	0.4759	0.3164	-0.2669	7.4477	-54.1976	-25.8368	0.9564	-0.5344	0.2102
453.3970	-2.5002	-1.2420	0.4770	-2.4925	1.5441	-1.5553	-0.1190	0.6142	1.0209	0.2791	0.2166	-0.0177	-0.5955	-1.9525	-0.9394	0.4373	0.2693	-0.1935	-1.0629	-2.0895	-1.0313	0.4716	0.3136	-0.2654	7.6993	-55.2251	-26.3228	0.8987	-0.5424	0.2123
453.4070	-2.5013	-1.2359	0.4874	-2.4897	1.5463	-1.5554	-0.1077	0.6125	1.0280	0.2858	0.2090	-0.0140	-0.8030	-1.7332	-1.3393	0.4315	0.2870	-0.1806	-1.0246	-2.1739	-1.0799	0.4673	0.3107	-0.2639	7.9582	-56.2427	-26.8040	0.8404	-0.5506	0.2145
453.4170	-2.5022	-1.2298	0.4976	-2.4868	1.5483	-1.5555	-0.0983	0.6181	1.0295	0.2880	0.1966	-0.0113	-0.8463	-2.4605	-1.4256	0.4124	0.2723	-0.2340	-0.9857	-2.2573	-1.1275	0.4630	0.3077	-0.2579	8.2237	-57.2473	-27.2750	0.7817	-0.5591	0.2167
453.4270	-2.5032	-1.2237	0.5078	-2.4839	1.5502	-1.5556	-0.0912	0.6184	1.0258	0.2920	0.1894	-0.0043	-0.7487	-2.4635	-1.1470	0.3924	0.3219	-0.1692	-0.9459	-2.3403	-1.1747	0.4586	0.3047	-0.1569	8.4967	-58.2484	-27.7420	0.7224	-0.5677	0.2190
453.4370	-2.5040	-1.2175	0.5182	-2.4810	1.5521	-1.5556	-0.0825	0.6175	1.0283	0.2927	0.1880	0.0002	-0.8497	-2.3708	-1.3913	0.4024	0.2471	-0.1117	-0.9053	-2.4234	-1.2217	0.4542	0.3017	-0.0549	8.7774	-59.2502	-28.2070	0.6621	-0.5765	0.2212
453.4470	-2.5048	-1.2113	0.5284	-2.4780	1.5539	-1.5556	-0.0734	0.6189	1.0268	0.2947	0.1750	0.0030	-0.7817	-2.3583	-1.2865	0.3984	0.2303	-0.0526	-0.8639	-2.5069	-1.2679	0.4497	0.2986	0.0479	9.0657	-60.2563	-28.6646	0.6013	-0.5856	0.2236
453.4590	-2.5055	-1.2039	0.5406	-2.4744	1.5559	-1.5555	-0.0648	0.6195	1.0254	0.2989	0.1632	0.0087	-0.5059	-2.5698	-1.0993	0.3616	0.3399	0.0259	-0.8134	-2.6055	-1.3223	0.4443	0.2949	0.1722	9.4193	-61.4460	-29.2032	0.5278	-0.5967	0.2264
453.4690	-2.5061	-1.1977	0.5510	-2.4713	1.5575	-1.5554	-0.0562	0.6212	1.0328	0.2953	0.1596	0.0124	-0.3069	-2.7283	-1.7072	0.3462	0.2899	0.0646	-0.7703	-2.6881	-1.3677	0.4397	0.2917	0.2770	9.7223	-62.4415	-29.6523	0.4653	-0.6061	0.2288
453.4790	-2.5066	-1.1915	0.5613	-2.4683	1.5590	-1.5553	-0.0479	0.6237	1.0307	0.2982	0.1504	0.0142	-0.3405	-2.9737	-1.6169	0.3980	0.2346	0.0715	-0.7531	-2.7585	-1.4236	0.4380	0.2888	0.3037	9.7502	-63.2915	-30.2021	0.4347	-0.6164	0.2350
453.4890	-2.5070	-1.1853	0.5716	-2.4653	1.5605	-1.5551	-0.0377	0.6217	1.0262	0.3043	0.1391	0.0148	-0.2264	-2.8837	-1.4122	0.4032	0.2526	0.1212	-0.7095	-2.8398	-1.4679	0.4336	0.2855	0.3054	10.0622	-64.2739	-30.6375	0.3724	-0.6265	0.2377
453.4990	-2.5074	-1.1790	0.5820	-2.4623	1.5618	-1.5550	-0.0272	0.6227	1.0273	0.3128	0.1310	0.0169	-0.3277	-2.7492	-1.5714	0.3971	0.2049	0.1408	-0.6650	-2.9215	-1.5120	0.4291	0.2822	0.3072	10.3811	-65.2605	-31.0703	0.3092	-0.6368	0.2404
453.5110	-2.5076	-1.1714	0.5942	-2.4586	1.5632	-1.5548	-0.0156	0.6259	1.0287	0.3197	0.1162	0.0219	-0.4727	-3.2775	-1.7141	0.3600	0.2699	0.1522	-0.6108	-3.0191	-1.5638	0.4238	0.2782	0.3093	10.7708	-66.4389	-31.5785	0.2332	-0.6493	0.2437
453.5210	-2.5077	-1.1651	0.6045	-2.4554	1.5643	-1.5546	-0.0080	0.6263	1.0291	0.3253	0.1031	0.0271	0.2886	-3.3517	-1.6158	0.3586	0.3327	0.1372	0.1116	-3.0997	-1.6064	0.4192	0.2748	0.3110	11.1009	-67.4127	-31.9971	0.1689	-0.6598	0.2464
453.5330	-2.5077	-1.1576	0.6170	-2.4514	1.5655	-1.5542	0.0093	0.6258	1.0295	0.3291	0.0950	0.0311	1.1028	-3.3576	-1.8154	0.3196	0.3004	0.1733	1.7952	-3.1970	-1.6574	0.4137	0.2706	0.3132	11.5047	-68.5882	-32.4965	0.0904	-0.6727	0.2497
453.5430	-2.5075	-1.1513	0.6272	-2.4481	1.5664	-1.5539	0.0196	0.6261	1.0265	0.3315	0.0883	0.0335	1.5291	-3.4179	-1.7750	0.3450	0.2264	0.2289	2.4389	-3.2775	-1.6988	0.4091	0.2671	0.3150	11.8452	-69.5609	-32.9026	0.0250	-0.6834	0.2525
453.5530	-2.5073	-1.1451	0.6375	-2.4448	1.5672	-1.5535	0.0243	0.6241	1.0233	0.3316	0.0772	0.0379	1.7824	-3.1194	-1.5206	0.3729	0.1979	0.2911	2.4875	-3.3573	-1.7397	0.4044	0.2636	0.3168	12.1888	-70.5243	-33.3026	-0.0407	-0.6943	0.2553
453.5650	-2.5069	-1.1376	0.6498	-2.4406	1.5681	-1.5530	0.0331	0.6276	1.0278	0.3324	0.0662	0.0473	2.2141	-3.3273	-1.9473	0.3341	0.1398	0.2332	2.5466	-3.4530	-1.7881	0.3988	0.2593	0.3190	12.6057	-71.6798	-33.7766	-0.1207	-0.7073	0.2586
453.5750	-2.5065	-1.1313	0.6601	-2.4373	1.5687	-1.5525	0.0412	0.6306	1.0248	0.3357	0.0505	0.0503	2.3812	-3.6017	-1.9667	0.2963	0.2052	0.2529	2.5963	-3.5327	-1.8280	0.3941	0.2557	0.3209	12.9561	-72.6420	-34.1659	-0.1876	-0.7182	0.2614
453.5870	-2.5060	-1.1237	0.6724	-2.4333	1.5692	-1.5519	0.0532	0.6285	1.0211	0.3402	0.0391	0.0563	2.6175	-3.4021	-1.6982	0.3828	0.2167	0.2765	2.6566	-3.6289	-1.8752	0.3884	0.2513	0.3231	13.3803	-73.8030	-34.6272	-0.2687	-0.7312	0.2647
453.5970	-2.5054	-1.1174	0.6826	-2.4298	1.5695	-1.5513	0.0650	0.6293	1.0247	0.3507	0.0263	0.0576	2.6528	-3.3791	-2.0503	0.3243	0.2162	0.3548	2.7070	-3.7083	-1.9138	0.3836	0.2477	0.3250	13.7339	-74.7602	-35.0030	-0.3363	-0.7420	0.2674
453.6070	-2.5047	-1.1112	0.6928	-2.4263	1.5697	-1.5507	0.0766	0.6307	1.0251	0.3554	0.0172	0.0641	2.5650	-3.3890	-1.8897	0.3320	0.2470	0.3607	2.7577	-3.7871	-1.9518	0.3789	0.2440	0.3269	14.0874	-75.7113	-35.3725	-0.4040	-0.7528	0.2701
453.6190	-2.5037	-1.1036	0.7052	-2.4220	1.5698	-1.5499	0.0873	0.6339	1.0250	0.3622	0.0056	0.0731	2.7325	-3.7687	-2.0604	0.3041	0.1565	0.2986	2.7786	-3.8671	-2.0085	0.3763	0.0794	0.3295	14.0498	-76.6783	-35.9213	-0.4525	-0.7576	0.2772
453.6290	-2.5028	-1.0972	0.7155	-2.4184	1.5698	-1.5491	0.0988	0.6369	1.0240	0.3633	-0.0124	0.0778	2.5865	-4.1532	-2.1657	0.3269	-0.0192	0.2870	2.8285	-3.9460	-2.0460	0.3717	-0.2620	0.3315	14.3968	-77.6318	-36.2821	-0.5214	-0.7683	0.2800
453.6390	-2.5017	-1.0908	0.7256	-2.4147	1.5696	-1.5483	0.1092	0.6346	1.0176	0.3677	-0.0276	0.0788	2.7713	-3.9882	-1.9005	0.3293	-0.0203	0.3488	2.8783	-4.0243	-2.0827	0.3670	-0.3852	0.3335	14.7414	-78.5770	-36.6336	-0.5901	-0.7788	0.2828
453.6490	-2.5006	-1.0844	0.7358	-2.4109	1.5694	-1.5475	0.1182	0.6330	1.0197	0.3738	-0.0268	0.0861	2.9071	-3.8316	-1.9876	0.2725	-0.1142	0.2775	2.9282	-4.1025	-2.1190	0.3623	-0.3893	0.3355	15.0836	-79.5206	-36.9817	-0.6595	-0.7892	0.2855
453.6610	-2.4991	-1.0768	0.7480	-2.4064	1.5690	-1.5464	0.1313	0.6354	1.0208	0.3769	-0.0346	0.0887	3.0655	-4.0017	-2.3200	0.2411	-0.2416	0.3243	2.9877	-4.1948	-2.1617	0.3567	-0.3943	0.3379	15.4873	-80.6330	-37.3887	-0.7428	-0.8013	0.2886
453.6710	-2.4977	-1.0705	0.7583	-2.4026	1.5686	-1.5456	0.1443	0.6391	1.0155	0.3829	-0.0459	0.0898	2.8208	-4.4099	-2.1500	0.2482	-0.3282	0.3662	3.0372	-4.2720	-2.1968	0.3520	-0.3985	0.3399	15.8198	-81.5643	-37.7223	-0.8125	-0.8112	0.2911
453.6810	-2.4963	-1.0641	0.7685	-2.3988	1.5681	-1.5446	0.1526	0.6398	1.0138	0.3894	-0.0613	0.1014	3.0619	-4.2443	-2.1331	0.2849	-0.3730	0.3421	3.0864	-4.3491	-2.2313	0.3473	-0.4026	0.3420	16.1468	-82.4935	-38.0497	-0.8824	-0.8207	0.2935
453.6910	-2.4946	-1.0577	0.7785	-2.3950	1.5675	-1.5435	0.1631	0.6390	1.0151	0.3946	-0.0725	0.1063	3.1337	-4.5315	-2.4779	0.3065	-0.4245	0.2898	3.1353	-4.4260	-2.2652	0.3425	-0.4068	0.3440	16.4672	-83.4183	-38.3699	-0.9525	-0.8299	0.2958
453.7010	-2.4929	-1.0512	0.7885	-2.3910	1.5667	-1.5424	0.1734	0.6378	1.0076	0.3996	-0.0886	0.1095	3.2278	-4.5346	-2.1248	0.2840	-0.3724	0.2976	3.1838	-4.5034	-2.2987	0.3377	-0.4109	0.3460	16.7813	-84.3497	-38.6854	-1.0233	-0.8386	0.2980
453.7130	-2.4907	-1.0436	0.8008	-2.3862	1.5655	-1.5411	0.1871	0.6364	1.0083	0.4026	-0.1055	0.1154	3.1421	-4.1203	-2.2565	0.2778	-0.3600	0.2619	3.2411	-4.5944	-2.3379	0.3320	-0.4159	0.3485	17.1441	-85.4440	-39.0540	-1.1081	-0.8486	0.3005
453.7230	-2.4888	-1.0373	0.8110	-2.3821	1.5644	-1.5400	0.1988	0.6407	1.0115	0.4074	-0.1164	0.1166	3.1495	-4.5433	-2.7686	0.2167	-0.3227	0.3866	3.2881	-4.6699	-2.3701	0.3271	-0.4200	0.3505	17.4356	-86.3522	-39.3549	-1.1796	-0.8563	0.3024
453.7330	-2.4867	-1.0309	0.8209	-2.3779	1.5631	-1.5388	0.2089	0.6410	0.9990	0.4067	-0.1230	0.1279	3.4146	-4.6576	-2.2839	0.2232	-0.3858	0.2724	3.3344	-4.7455	-2.4016	0.3223	-0.4240	0.3525	17.7167	-87.2590	-39.6475	-1.2507	-0.8635	0.3041
453.7450	-2.4841	-1.0231	0.8329	-2.3730	1.5615	-1.5373	0.2216	0.6401	0.9979	0.4123	-0.1379	0.1306	3.0757	-4.6398	-2.2467	0.2984	-0.4130	0.3292	3.3295	-4.8160	-2.4474	0.3198	-0.4271	0.3553	17.3350	-88.1059	-40.0745	-1.3009	-0.8521	0.3093
453.7550	-2.4818	-1.0167	0.8429	-2.3689	1.5601	-1.5359	0.2315	0.6403	0.9998	0.4210	-0.1508	0.1330	3.0593	-4.7838	-2.7060	0.2699	-0.3913	0.3482	3.3721	-4.8894	-2.4773	0.3153	-0.4310	0.3573	17.5820	-88.9874	-40.3470	-1.3709	-0.8582	0.3109
453.7670	-2.4789	-1.0091	0.8548	-2.3639	1.5582	-1.5342	0.2431	0.6400	0.9914	0.4294	-0.1658	0.1431	3.1815	-4.7624	-2.6343	0.2892	-0.4274	0.3269	3.4218	-4.9755	-2.5121	0.3098	-0.4358	0.3598	17.8594	-90.0210	-40.6616	-1.4543	-0.8649	0.3126
453.7770	-2.4764	-1.0026	0.8648	-2.3596	1.5564	-1.5328	0.2540	0.6409	0.9869	0.4400	-0.1801	0.1471	3.2837	-4.7902	-2.3799	0.2779	-0.4052	0.3331	3.4622	-5.0474	-2.5406	0.3052	-0.4397	0.3618	18.0758	-90.8828	-40.9167	-1.5245	-0.8698	0.3138
453.7870	-2.4737	-0.9963	0.8747	-2.3552	1.5546	-1.5313	0.2643	0.6416	0.9884	0.4434	-0.1946	0.1507	3.3823	-5.0042	-2.8351	0.2342	-0.3266	0.3130	3.5013	-5.1187	-2.5682	0.3006	-0.4435	0.3638	18.2772	-91.7360	-41.1631	-1.5948	-0.8739	0.3148
453.7990	-2.4705	-0.9886	0.8864	-2.3497	1.5522	-1.5295	0.2769	0.6390	0.9755	0.4470	-0.2005	0.1570	3.4125	-5.0313	-2.3156	0.1923	-0.5191	0.3666	3.5466	-5.2031	-2.6003	0.2951	-0.4481	0.3663	18.4977	-92.7458	-41.4466	-1.6785	-0.8780	0.3158
453.8090	-2.4677	-0.9822	0.8961	-2.3452	1.5501	-1.5278	0.2846	0.6379	0.9739	0.4461	-0.2227	0.1635	3.8480	-4.6662	-2.5679	0.2141	-0.3925	0.3082	3.5829	-5.2723	-2.6262	0.2905	-0.4518	0.3683	18.6623	-93.5728	-41.6728	-1.7480	-0.8805	0.3163
453.8190	-2.4647	-0.9758	0.9059	-2.3407	1.5479	-1.5261	0.3009	0.6417	0.9758	0.4486	-0.2320	0.1684	3.4966	-5.2181	-2.9096	0.2409	-0.3773	0.3073	3.6176	-5.3408	-2.6513	0.2860	-0.4555	0.3702	18.8087	-94.3904	-41.8900	-1.8172	-0.8823	0.3166
453.8290	-2.4617	-0.9694	0.9155	-2.3362	1.5455	-1.5244	0.3075	0.6402	0.9659	0.4575	-0.2404	0.1699	3.9300	-5.2642	-2.4472	0.2183	-0.4735	0.3572	3.6509	-5.4086	-2.6754	0.2815	-0.4591	0.3722	18.9372	-95.1985	-42.0969	-1.8857	-0.8832	0.3168
453.8390	-2.4585	-0.9630	0.9252	-2.3317	1.5429	-1.5226	0.3208	0.6379	0.9618	0.4635	-0.2544	0.1788	3.7498	-5.1648	-2.5074	0.2193	-0.4632	0.3220	3.6826	-5.4751	-2.6987	0.2770	-0.4626	0.3741	19.0457	-95.9888	-42.2939	-1.9540	-0.8833	0.3166
453.8510	-2.4545	-0.9552	0.9367	-2.3260	1.5397	-1.5205	0.3344	0.6383	0.9600	0.4708	-0.2717	0.1826	3.7101	-5.1128	-2.8954	0.1797	-0.3988	0.3419	3.7184	-5.5540	-2.7254	0.2716	-0.4668	0.3764	19.1505	-96.9267	-42.5171	-2.0357	-0.8823	0.3162
453.8610	-2.4511	-0.9489	0.9462	-2.3212	1.5370	-1.5186	0.3450	0.6373	0.9519	0.4732	-0.2752	0.1887	3.6799	-5.1909	-2.6046	0.2186	-0.5161	0.3401	3.7464	-5.6182	-2.7466	0.2671	-0.4702	0.3783	19.2153	-97.6890	-42.6913	-2.1030	-0.8804	0.3155
453.8710	-2.4476	-0.9425	0.9558	-2.3164	1.5341	-1.5167	0.3559	0.6381	0.9452	0.4743	-0.2952	0.1934	3.7090	-5.5242	-2.7142	0.1515	-0.4312	0.3671	3.6930	-5.6508	-2.7684	0.2662	-0.4705	0.3804	18.3167	-98.0723	-42.8689	-2.1330	-0.8470	0.3173
453.8810	-2.4440	-0.9361	0.9652	-2.3116	1.5310	-1.5148	0.3659	0.6374	0.9441	0.4811	-0.3019	0.1967	3.7640	-5.6690	-2.9989	0.1322	-0.4316	0.4036	3.7165	-5.7108	-2.7870	0.2621	-0.4737	0.3823	18.3453	-98.7833	-43.0123	-2.1979	-0.8441	0.3166
453.8910	-2.4403	-0.9297	0.9745	-2.3069	1.5280	-1.5127	0.3763	0.6357	0.9320	0.4880	-0.3182	0.2084	3.7478	-5.6695	-2.6145	0.2241	-0.4547	0.2905	3.7384	-5.7694	-2.8044	0.2581	-0.4767	0.3841	18.3555	-99.4776	-43.1437	-2.2613	-0.8405	0.3156
453.9030	-2.4357	-0.9221	0.9857	-2.3010	1.5241	-1.5102	0.3886	0.6327	0.9268	0.4992	-0.3399	0.2131	4.1089	-5.6643	-2.7268	0.1710	-0.3931	0.2980	3.7624	-5.8378	-2.8239	0.2533	-0.4803	0.3863	18.3420	-100.2855	-43.2861	-2.3371	-0.8350	0.3142
453.9130	-2.4318	-0.9158	0.9950	-2.2960	1.5207	-1.5081	0.4004	0.6334	0.9267	0.5066	-0.3442	0.2166	3.7636	-5.6930	-3.1456	0.1735	-0.4925	0.3251	3.7805	-5.8930	-2.8389	0.2492	-0.4832	0.3881	18.3093	-100.9362	-43.3915	-2.3995	-0.8295	0.3127
453.9250	-2.4270	-0.9082	1.0060	-2.2899	1.5165	-1.5055	0.4132	0.6327	0.9118	0.5052	-0.3681	0.2245	3.7040	-5.9898	-2.8349	0.1584	-0.3781	0.2908	3.8002	-5.9577	-2.8555	0.2434	-0.4866	0.3902	18.2462	-101.6983	-43.5020	-2.4734	-0.8218	0.3107
453.9350	-2.4227	-0.9019	1.0151	-2.2847	1.5128	-1.5032	0.4226	0.6298	0.9042	0.5090	-0.3742	0.2282	3.7793	-5.8630	-2.6290	0.1164	-0.4621	0.3442	3.8147	-6.0099	-2.8680	0.2387	-0.4893	0.3920	18.1731	-102.3110	-43.5801	-2.5338	-0.8145	0.3088
453.9450	-2.4184	-0.8956	1.0241	-2.2796	1.5090	-1.5009	0.4308	0.6273	0.9022	0.5112	-0.3885	0.2336	3.6881	-5.7852	-2.9467	0.1430	-0.3759	0.3238	3.8276	-6.0601	-2.8792	0.2340	-0.4919	0.3937	18.0810	-102.8992	-43.6451	-2.5930	-0.8063	0.3067
453.9570	-2.4130	-0.8881	1.0349	-2.2735	1.5042	-1.4981	0.4424	0.6256	0.8936	0.5174	-0.3925	0.2356	3.6561	-5.7505	-2.9743	0.1550	-0.5094	0.3985	3.8409	-6.1186	-2.8912	0.2286	-0.4949	0.3956	17.9482	-103.5818	-43.7062	-2.6622	-0.7956	0.3039
453.9670	-2.4085	-0.8818	1.0437	-2.2683	1.5001	-1.4956	0.4509	0.6256	0.8818	0.5227	-0.4039	0.2451	3.7224	-5.9218	-2.6106	0.1749	-0.4201	0.2919	3.8502	-6.1653	-2.8998	0.2242	-0.4973	0.3973	17.8180	-104.1264	-43.7426	-2.7187	-0.7857	0.3013
453.9770	-2.4040	-0.8756	1.0527	-2.2631	1.4960	-1.4932	0.4606	0.6226	0.8790	0.5308	-0.4157	0.2442	3.8502	-5.9531	-2.8730	0.1557	-0.4872	0.3925	3.8579	-6.2101	-2.9070	0.2198	-0.4997	0.3988	17.6701	-104.6462	-43.7651	-2.7741	-0.7752	0.2986
453.9890	-2.3984	-0.8681	1.0630	-2.2566	1.4908	-1.4901	0.4715	0.6213	0.8690	0.5358	-0.4340	0.2527	3.8031	-5.8073	-2.9101	0.1667	-0.4113	0.3521	3.8385	-6.2496	-2.9118	0.2158	-0.5013	0.4008	17.1540	-105.0990	-43.7524	-2.8278	-0.7503	0.2958
453.9990	-2.3936	-0.8618	1.0716	-2.2513	1.4864	-1.4876	0.4790	0.6203	0.8572	0.5371	-0.4500	0.2561	3.8867	-5.8528	-2.6054	0.1604	-0.3845	0.3986	3.7789	-6.2597	-2.9102	0.2144	-0.5008	0.4025	16.2243	-105.2045	-43.6845	-2.8514	-0.7122	0.2950
454.0090	-2.3887	-0.8557	1.0802	-2.2459	1.4819	-1.4849	0.4896	0.6190	0.8545	0.5368	-0.4551	0.2634	3.7260	-5.8694	-2.7470	0.1904	-0.4482	0.3459	3.7825	-6.2973	-2.9128	0.2106	-0.5029	0.4041	16.0520	-105.6380	-43.6578	-2.9011	-0.7009	0.2923
454.0190	-2.3838	-0.8495	1.0888	-2.2405	1.4772	-1.4823	0.4977	0.6196	0.8507	0.5473	-0.4713	0.2669	3.7840	-6.1808	-3.2527	0.1126	-0.3971	0.4191	3.7842	-6.3333	-2.9141	0.2069	-0.5048	0.4056	15.8675	-106.0513	-43.6178	-2.9497	-0.6891	0.2895
454.0290	-2.3788	-0.8433	1.0971	-2.2351	1.4725	-1.4796	0.5049	0.6164	0.8399	0.5539	-0.4732	0.2749	4.1286	-6.3037	-3.0292	0.1831	-0.5335	0.3249	3.7754	-6.3679	-2.9141	0.2033	-0.5067	0.4071	15.6724	-106.4481	-43.5651	-2.9967	-0.6768	0.2866
454.0390	-2.3738	-0.8371	1.1054	-2.2294	1.4677	-1.4769	0.5146	0.6118	0.8234	0.5568	-0.4867	0.2784	4.1652	-6.1219	-2.5573	0.1521	-0.4485	0.3535	3.7657	-6.4003	-2.9132	0.1999	-0.5085	0.4086	15.4673	-106.8179	-43.5018	-3.0425	-0.6639	0.2835
454.0490	-2.3685	-0.8311	1.1138	-2.2237	1.4628	-1.4741	0.5246	0.6076	0.8198	0.5575	-0.4977	0.2838	3.8637	-5.8411	-2.7939	0.0571	-0.4670	0.3600	3.7550	-6.4312	-2.9109	0.1965	-0.5101	0.4100	15.2516	-107.1679	-43.4244	-3.0870	-0.6507	0.2804
454.0610	-2.3621	-0.8238	1.1235	-2.2170	1.4567	-1.4706	0.5348	0.6074	0.8160	0.5590	-0.5122	0.2923	3.8276	-6.0897	-3.1609	0.0848	-0.5126	0.3025	3.7412	-6.4655	-2.9067	0.1927	-0.5104	0.4117	14.9816	-107.5548	-43.3165	-3.1380	-0.6342	0.2765
454.0710	-2.3567	-0.8177	1.1315	-2.2115	1.4515	-1.4677	0.5416	0.6098	0.8014	0.5648	-0.5238	0.2903	3.7716	-6.6378	-2.6914	0.1781	-0.4670	0.3819	3.7289	-6.4925	-2.9019	0.1896	-0.5106	0.4131	14.7487	-107.8569	-43.2134	-3.1783	-0.6200	0.2732
454.0830	-2.3500	-0.8104	1.1412	-2.2047	1.4450	-1.4641	0.5511	0.6045	0.7935	0.5740	-0.5397	0.2992	3.7608	-6.4467	-2.9397	0.1923	-0.3130	0.3387	3.7131	-6.5227	-2.8943	0.1861	-0.5107	0.4147	14.4580	-108.1928	-43.0712	-3.2251	-0.6025	0.2691
454.0930	-2.3445	-0.8043	1.1491	-2.1988	1.4397	-1.4611	0.5590	0.6006	0.7887	0.5824	-0.5435	0.3020	3.6242	-6.3620	-3.1041	0.0961	-0.4130	0.3085	3.6992	-6.5462	-2.8866	0.1833	-0.5108	0.4160	14.2083	-108.4528	-42.9392	-3.2629	-0.5875	0.2656
454.1030	-2.3389	-0.7983	1.1568	-2.1930	1.4341	-1.4580	0.5654	0.5974	0.7760	0.5781	-0.5507	0.3043	3.7961	-6.4857	-2.7933	0.0823	-0.4517	0.3382	3.6849	-6.5679	-2.8781	0.1807	-0.5109	0.4173	13.9549	-108.6896	-42.7986	-3.2985	-0.5723	0.2621
454.1150	-2.3320	-0.7913	1.1660	-2.1860	1.4275	-1.4543	0.5744	0.5953	0.7647	0.5810	-0.5617	0.3090	3.9804	-6.4725	-2.7194	0.0900	-0.5305	0.3806	3.5755	-6.5405	-2.8489	0.1815	-0.5071	0.4191	12.5500	-108.3347	-42.4423	-3.2985	-0.5133	0.2611
454.1250	-2.3262	-0.7853	1.1738	-2.1802	1.4218	-1.4512	0.5827	0.5951	0.7627	0.5849	-0.5793	0.3128	3.7298	-6.6421	-3.0538	0.1066	-0.4440	0.4315	3.5622	-6.5574	-2.8372	0.1793	-0.5071	0.4204	12.3189	-108.5162	-42.2709	-3.3297	-0.4996	0.2581
454.1370	-2.3192	-0.7782	1.1828	-2.1732	1.4148	-1.4475	0.5913	0.5912	0.7505	0.5916	-0.5928	0.3220	3.6319	-6.5084	-3.1649	0.1618	-0.4113	0.3263	3.5461	-6.5759	-2.8223	0.1769	-0.5072	0.4220	12.0404	-108.7119	-42.0555	-3.3648	-0.4827	0.2546
454.1470	-2.3133	-0.7723	1.1901	-2.1672	1.4088	-1.4443	0.5987	0.5870	0.7392	0.5976	-0.5983	0.3263	3.5442	-6.3688	-2.6853	0.0637	-0.4241	0.3558	3.5326	-6.5901	-2.8092	0.1750	-0.5071	0.4233	11.8084	-108.8610	-41.8693	-3.3923	-0.4684	0.2516
454.1590	-2.3061	-0.7653	1.1989	-2.1599	1.4015	-1.4403	0.6057	0.5834	0.7271	0.5988	-0.6030	0.3301	3.6974	-6.3528	-2.4913	0.0884	-0.4612	0.3595	3.5160	-6.6053	-2.7917	0.1729	-0.5071	0.4248	11.5263	-109.0158	-41.6294	-3.4234	-0.4513	0.2481
454.1690	-2.3000	-0.7595	1.2063	-2.1539	1.3955	-1.4370	0.6115	0.5825	0.7221	0.6006	-0.6110	0.3341	3.6626	-6.1577	-2.8430	0.1007	-0.5354	0.3630	3.5019	-6.6158	-2.7760	0.1713	-0.5071	0.4260	11.2893	-109.1203	-41.4175	-3.4477	-0.4371	0.2451
454.1790	-2.2938	-0.7538	1.2135	-2.1480	1.3893	-1.4336	0.6186	0.5824	0.7164	0.6070	-0.6247	0.3371	3.6397	-6.3514	-3.1317	0.1393	-0.4651	0.3429	3.4877	-6.6256	-2.7593	0.1698	-0.5070	0.4272	11.0521	-109.2146	-41.1953	-3.4703	-0.4228	0.2421
454.1910	-2.2863	-0.7467	1.2218	-2.1408	1.3817	-1.4295	0.6263	0.5803	0.7004	0.6157	-0.6359	0.3432	3.6880	-6.5929	-2.5856	0.1552	-0.3953	0.3376	3.4709	-6.6361	-2.7389	0.1683	-0.5069	0.4287	10.7721	-109.3126	-40.9258	-3.4949	-0.4055	0.2386
454.2010	-2.2800	-0.7410	1.2287	-2.1346	1.3753	-1.4261	0.6315	0.5763	0.6896	0.6178	-0.6405	0.3412	3.6292	-6.4735	-2.3554	0.1034	-0.4717	0.4083	3.4569	-6.6430	-2.7208	0.1671	-0.5068	0.4299	10.5385	-109.3727	-40.6910	-3.5140	-0.3913	0.2357
454.2110	-2.2736	-0.7352	1.2358	-2.1282	1.3689	-1.4226	0.6384	0.5721	0.6867	0.6168	-0.6514	0.3495	3.6050	-6.2895	-2.7571	0.0932	-0.4961	0.3627	3.4427	-6.6488	-2.7014	0.1661	-0.5067	0.4310	10.3040	-109.4186	-40.4430	-3.5318	-0.3770	0.2328
454.2210	-2.2672	-0.7295	1.2426	-2.1221	1.3624	-1.4191	0.6413	0.5709	0.6784	0.6166	-0.6667	0.3555	3.9326	-6.2547	-2.7382	0.0582	-0.4670	0.3846	3.4286	-6.6532	-2.6813	0.1652	-0.5066	0.4322	10.0718	-109.4478	-40.1880	-3.5478	-0.3629	0.2300
454.2310	-2.2608	-0.7238	1.2493	-2.1160	1.3557	-1.4155	0.6490	0.5731	0.6708	0.6196	-0.6704	0.3561	3.7647	-6.8558	-2.7926	0.1519	-0.4650	0.3570	3.4147	-6.6568	-2.6606	0.1644	-0.5064	0.4333	9.8425	-109.4678	-39.9270	-3.5622	-0.3487	0.2272
454.2410	-2.2542	-0.7181	1.2560	-2.1098	1.3488	-1.4120	0.6551	0.5688	0.6578	0.6296	-0.6712	0.3644	3.7535	-6.9205	-2.4987	0.1038	-0.4899	0.3489	3.3264	-6.6113	-2.6175	0.1671	-0.5031	0.4348	8.7243	-108.8990	-39.4470	-3.5399	-0.3003	0.2278
454.2530	-2.2463	-0.7113	1.2638	-2.1021	1.3407	-1.4076	0.6638	0.5624	0.6524	0.6341	-0.6803	0.3690	3.3967	-6.7439	-2.6952	0.0793	-0.4405	0.3573	3.3025	-6.6061	-2.5880	0.1671	-0.5026	0.4363	8.3736	-108.8122	-39.0910	-3.5479	-0.2811	0.2258
454.2630	-2.2397	-0.7057	1.2703	-2.0957	1.3338	-1.4039	0.6670	0.5597	0.6448	0.6325	-0.6878	0.3693	3.4978	-6.4429	-2.7099	0.0568	-0.4782	0.3921	3.2914	-6.6061	-2.5652	0.1668	-0.5026	0.4375	8.1869	-108.7915	-38.8119	-3.5570	-0.2692	0.2238
454.2730	-2.2330	-0.7001	1.2767	-2.0895	1.3269	-1.4001	0.6717	0.5576	0.6366	0.6344	-0.7003	0.3698	3.5063	-6.2119	-2.7191	0.1417	-0.4937	0.3878	3.2807	-6.6055	-2.5422	0.1667	-0.5026	0.4386	8.0053	-108.7629	-38.5313	-3.5644	-0.2576	0.2217
454.2850	-2.2248	-0.6935	1.2841	-2.0819	1.3185	-1.3956	0.6765	0.5593	0.6255	0.6437	-0.7100	0.3744	3.8288	-6.8157	-2.6379	0.1154	-0.4145	0.3492	3.2681	-6.6037	-2.5139	0.1668	-0.5025	0.4400	7.7913	-108.7164	-38.1875	-3.5714	-0.2436	0.2194
454.2950	-2.2180	-0.6879	1.2904	-2.0754	1.3113	-1.3918	0.6827	0.5532	0.6170	0.6477	-0.7130	0.3782	3.6365	-6.4393	-2.5727	0.1032	-0.4935	0.3697	3.2577	-6.6012	-2.4893	0.1670	-0.5025	0.4412	7.6152	-108.6656	-37.8917	-3.5758	-0.2321	0.2175
454.3070	-2.2098	-0.6813	1.2978	-2.0675	1.3027	-1.3873	0.6887	0.5488	0.6055	0.6467	-0.7203	0.3849	3.6162	-6.1428	-2.3215	0.1160	-0.4793	0.3669	3.2456	-6.5971	-2.4592	0.1674	-0.5025	0.4426	7.4088	-108.5907	-37.5310	-3.5792	-0.2187	0.2153
454.3170	-2.2029	-0.6758	1.3038	-2.0611	1.2954	-1.3834	0.6934	0.5461	0.6005	0.6457	-0.7273	0.3889	3.5936	-6.0065	-2.6399	0.1524	-0.5159	0.3740	3.2358	-6.5927	-2.4334	0.1678	-0.5025	0.4438	7.2404	-108.5175	-37.2240	-3.5805	-0.2078	0.2135
454.3290	-2.1945	-0.6692	1.3108	-2.0534	1.2864	-1.3788	0.6980	0.5468	0.5900	0.6516	-0.7330	0.3925	3.4844	-6.3022	-2.3750	0.2116	-0.4515	0.4154	3.2246	-6.5869	-2.4026	0.1685	-0.5025	0.4451	7.0460	-108.4227	-36.8569	-3.5802	-0.1948	0.2114
454.3390	-2.1875	-0.6638	1.3167	-2.0469	1.2790	-1.3747	0.7028	0.5460	0.5836	0.6610	-0.7417	0.3974	3.5436	-6.4722	-2.5163	0.1406	-0.4644	0.3417	3.2155	-6.5812	-2.3761	0.1693	-0.5026	0.4463	6.8872	-108.3338	-36.5438	-3.5784	-0.1843	0.2098
454.3490	-2.1804	-0.6584	1.3225	-2.0402	1.2716	-1.3707	0.7071	0.5416	0.5731	0.6652	-0.7523	0.4011	3.5646	-6.3973	-2.3729	0.0746	-0.4581	0.3308	3.2066	-6.5747	-2.3491	0.1701	-0.5026	0.4474	6.7320	-108.2351	-36.2256	-3.5753	-0.1742	0.2082
454.3610	-2.1718	-0.6519	1.3294	-2.0321	1.2626	-1.3659	0.7140	0.5368	0.5640	0.6608	-0.7658	0.4024	3.4515	-6.3520	-2.3167	0.0708	-0.4437	0.3689	3.1964	-6.5663	-2.3161	0.1713	-0.5027	0.4488	6.5506	-108.1091	-35.8378	-3.5698	-0.1624	0.2063
454.3710	-2.1646	-0.6465	1.3350	-2.0255	1.2549	-1.3619	0.7177	0.5353	0.5602	0.6624	-0.7651	0.4063	3.4277	-6.3126	-2.4610	0.1314	-0.4976	0.4004	3.1197	-6.5089	-2.2618	0.1755	-0.4997	0.4502	5.5849	-107.4019	-35.2517	-3.5305	-0.1200	0.2086
454.3830	-2.1561	-0.6401	1.3416	-2.0177	1.2456	-1.3570	0.7217	0.5333	0.5482	0.6740	-0.7716	0.4104	3.4411	-6.3448	-2.3461	0.1284	-0.4524	0.3930	3.1055	-6.4942	-2.2257	0.1774	-0.4996	0.4517	5.3651	-107.2040	-34.8382	-3.5178	-0.1071	0.2079
454.3930	-2.1488	-0.6348	1.3470	-2.0109	1.2378	-1.3529	0.7251	0.5322	0.5382	0.6803	-0.7823	0.4142	3.6373	-6.4125	-2.1068	0.0883	-0.4742	0.4076	3.0999	-6.4857	-2.1977	0.1788	-0.4998	0.4529	5.2565	-107.0844	-34.5143	-3.5087	-0.0996	0.2071
454.4050	-2.1401	-0.6284	1.3534	-2.0026	1.2284	-1.3479	0.7308	0.5305	0.5313	0.6788	-0.7895	0.4177	3.5205	-6.4390	-2.2096	0.1053	-0.4830	0.4387	3.0935	-6.4746	-2.1634	0.1807	-0.5001	0.4544	5.1299	-106.9304	-34.1187	-3.4960	-0.0910	0.2063
454.4150	-2.1327	-0.6231	1.3587	-1.9959	1.2204	-1.3437	0.7369	0.5269	0.5247	0.6785	-0.7980	0.4271	3.2008	-6.1882	-2.2317	0.1450	-0.4198	0.3495	3.0885	-6.4649	-2.1345	0.1824	-0.5004	0.4556	5.0286	-106.7980	-33.7863	-3.4842	-0.0840	0.2056
454.4270	-2.1239	-0.6167	1.3650	-1.9878	1.2108	-1.3386	0.7402	0.5245	0.5165	0.6854	-0.8042	0.4289	3.3725	-6.1681	-2.1952	0.2142	-0.4393	0.3514	3.0829	-6.4527	-2.0994	0.1845	-0.5007	0.4570	4.9118	-106.6307	-33.3837	-3.4685	-0.0760	0.2049
454.4370	-2.1165	-0.6115	1.3701	-1.9809	1.2029	-1.3343	0.7407	0.5240	0.5114	0.6928	-0.8079	0.4294	3.8181	-6.3304	-2.1559	0.1473	-0.5007	0.3397	3.0786	-6.4421	-2.0702	0.1864	-0.5010	0.4582	4.8192	-106.4867	-33.0492	-3.4540	-0.0697	0.2044
454.4470	-2.1090	-0.6063	1.3750	-1.9739	1.1946	-1.3299	0.7467	0.5239	0.5052	0.6913	-0.8202	0.4305	3.6903	-6.4978	-2.1704	0.1116	-0.3883	0.3827	3.0746	-6.4310	-2.0409	0.1885	-0.5013	0.4594	4.7305	-106.3365	-32.7134	-3.4382	-0.0637	0.2039
454.4590	-2.0999	-0.6002	1.3811	-1.9655	1.1848	-1.3247	0.7541	0.5245	0.5004	0.6887	-0.8212	0.4347	3.2815	-6.6395	-2.4030	0.1744	-0.4355	0.3666	3.0702	-6.4167	-2.0089	0.1911	-0.5017	0.4609	4.6282	-106.1455	-32.3047	-3.4177	-0.0568	0.2034
454.4690	-2.0924	-0.5950	1.3861	-1.9588	1.1767	-1.3203	0.7572	0.5198	0.4909	0.6941	-0.8232	0.4386	3.2425	-6.3228	-2.2120	0.2269	-0.5667	0.3564	3.0668	-6.4044	-1.9830	0.1934	-0.5021	0.4621	4.5471	-105.9818	-31.9619	-3.3996	-0.0516	0.2030
454.4810	-2.0834	-0.5888	1.3919	-1.9504	1.1667	-1.3151	0.7584	0.5167	0.4762	0.7043	-0.8393	0.4441	3.6264	-6.1186	-1.8562	0.2086	-0.4933	0.3982	3.0632	-6.3893	-1.9515	0.1962	-0.5026	0.4636	4.4543	-105.7812	-31.5478	-3.3762	-0.0457	0.2027
454.4910	-2.0757	-0.5836	1.3967	-1.9432	1.1582	-1.3106	0.7637	0.5123	0.4729	0.7067	-0.8448	0.4461	3.7131	-6.0157	-1.9683	0.1026	-0.4308	0.4004	3.0604	-6.3766	-1.9250	0.1988	-0.5031	0.4648	4.3803	-105.6127	-31.1998	-3.3551	-0.0410	0.2024
454.5030	-2.0665	-0.5774	1.4023	-1.9347	1.1480	-1.3052	0.7705	0.5106	0.4637	0.7002	-0.8470	0.4508	3.4595	-5.9829	-1.9314	0.1987	-0.4338	0.4042	3.0398	-6.3464	-1.8878	0.2035	-0.5033	0.4671	4.0849	-105.2326	-30.7302	-3.3114	-0.0324	0.2108
454.5130	-2.0588	-0.5723	1.4068	-1.9278	1.1396	-1.3006	0.7752	0.5112	0.4618	0.7069	-0.8489	0.4502	3.1534	-6.2739	-2.1295	0.2332	-0.5027	0.4353	3.0185	-6.3171	-1.8554	0.2082	-0.5035	0.4694	3.7916	-104.8680	-30.3280	-3.2685	-0.0254	0.2208
454.5250	-2.0494	-0.5662	1.4122	-1.9192	1.1293	-1.2952	0.7755	0.5112	0.4514	0.7167	-0.8557	0.4575	3.5580	-6.5258	-1.9989	0.1904	-0.5672	0.4216	3.0177	-6.3009	-1.8239	0.2117	-0.5043	0.4710	3.7362	-104.6568	-29.9171	-3.2393	-0.0223	0.2212
454.5350	-2.0416	-0.5611	1.4167	-1.9119	1.1206	-1.2907	0.7798	0.5077	0.4431	0.7207	-0.8668	0.4626	3.4460	-6.2019	-1.8284	0.1457	-0.4700	0.4059	3.0172	-6.2871	-1.7974	0.2148	-0.5050	0.4724	3.6927	-104.4784	-29.5718	-3.2134	-0.0200	0.2217
454.5470	-2.0321	-0.5551	1.4220	-1.9032	1.1103	-1.2851	0.7850	0.5050	0.4345	0.7177	-0.8771	0.4683	3.1623	-5.9300	-1.8348	0.2130	-0.4127	0.4319	3.0171	-6.2699	-1.7654	0.2186	-0.5058	0.4741	3.6455	-104.2561	-29.1574	-3.1811	-0.0178	0.2222
454.5570	-2.0243	-0.5501	1.4263	-1.8961	1.1015	-1.2804	0.7878	0.5054	0.4275	0.7241	-0.8875	0.4705	3.3614	-5.9923	-1.8477	0.2331	-0.4151	0.4167	3.0173	-6.2553	-1.7387	0.2218	-0.5065	0.4755	3.6096	-104.0687	-28.8113	-3.1532	-0.0162	0.2228
454.5670	-2.0165	-0.5450	1.4305	-1.8889	1.0925	-1.2755	0.7881	0.5061	0.4222	0.7330	-0.8844	0.4724	3.8114	-6.1924	-1.7793	0.2438	-0.5144	0.3725	3.0178	-6.2408	-1.7118	0.2252	-0.5073	0.4770	3.5766	-103.8818	-28.4639	-3.1243	-0.0150	0.2234
454.5790	-2.0069	-0.5389	1.4356	-1.8799	1.0819	-1.2698	0.7987	0.5051	0.4175	0.7358	-0.8931	0.4720	3.2721	-6.2905	-2.0073	0.1741	-0.5028	0.4065	3.0187	-6.2226	-1.6792	0.2294	-0.5083	0.4787	3.5408	-103.6485	-28.0449	-3.0877	-0.0142	0.2242
454.5890	-1.9989	-0.5338	1.4397	-1.8726	1.0730	-1.2649	0.8030	0.5007	0.4091	0.7303	-0.9051	0.4740	3.1596	-6.2655	-1.9507	0.2072	-0.4793	0.4414	3.0197	-6.2075	-1.6518	0.2330	-0.5091	0.4801	3.5139	-103.4520	-27.6932	-3.0560	-0.0139	0.2249
454.6010	-1.9894	-0.5278	1.4445	-1.8638	1.0621	-1.2592	0.8035	0.4977	0.4002	0.7404	-0.9051	0.4827	3.3636	-6.2828	-1.7153	0.2854	-0.5159	0.3990	3.0214	-6.1912	-1.6192	0.2375	-0.5102	0.4819	3.4868	-103.2160	-27.2746	-3.0173	-0.0138	0.2259
454.6110	-1.9813	-0.5229	1.4485	-1.8563	1.0529	-1.2544	0.8069	0.4951	0.3958	0.7511	-0.9034	0.4868	3.7822	-6.0405	-1.7724	0.2296	-0.5369	0.4701	3.0232	-6.1771	-1.5921	0.2413	-0.5111	0.4834	3.4678	-103.0137	-26.9262	-2.9836	-0.0143	0.2268
454.6230	-1.9715	-0.5170	1.4532	-1.8472	1.0419	-1.2485	0.8149	0.4930	0.3869	0.7499	-0.9173	0.4953	3.2504	-5.9768	-1.6849	0.2206	-0.4990	0.4380	3.0256	-6.1598	-1.5592	0.2460	-0.5123	0.4852	3.4483	-102.7665	-26.5048	-2.9416	-0.0154	0.2279
454.6330	-1.9635	-0.5120	1.4570	-1.8397	1.0326	-1.2435	0.8172	0.4929	0.3791	0.7479	-0.9284	0.5001	3.4951	-5.9083	-1.7120	0.2648	-0.4093	0.4170	3.0279	-6.1452	-1.5321	0.2501	-0.5133	0.4867	3.4363	-102.5602	-26.1577	-2.9058	-0.0168	0.2290
454.6450	-1.9536	-0.5061	1.4615	-1.8307	1.0215	-1.2375	0.8204	0.4969	0.3758	0.7584	-0.9273	0.5045	3.7557	-6.2657	-1.6254	0.2768	-0.5421	0.3921	2.9838	-6.0902	-1.4777	0.2582	-0.5131	0.4894	2.8629	-101.8686	-25.5294	-2.8280	-0.0029	0.2450
454.6550	-1.9453	-0.5012	1.4651	-1.8231	1.0121	-1.2324	0.8260	0.4945	0.3656	0.7679	-0.9428	0.5061	3.3876	-6.1371	-1.5632	0.2628	-0.4938	0.3930	2.9875	-6.0754	-1.4504	0.2625	-0.5143	0.4904	2.8696	-101.6653	-25.1852	-2.7900	-0.0059	0.2467
454.6670	-1.9353	-0.4952	1.4694	-1.8138	1.0007	-1.2262	0.8310	0.4905	0.3622	0.7713	-0.9474	0.5119	3.0589	-5.9623	-1.6487	0.1904	-0.4386	0.3918	2.9922	-6.0573	-1.4177	0.2679	-0.5157	0.4916	2.8811	-101.4190	-24.7724	-2.7425	-0.0102	0.2489
454.6770	-1.9270	-0.4903	1.4730	-1.8061	0.9912	-1.2212	0.8299	0.4868	0.3532	0.7682	-0.9485	0.5147	3.4618	-5.7064	-1.2670	0.2918	-0.4534	0.4341	2.9964	-6.0419	-1.3906	0.2724	-0.5170	0.4927	2.8941	-101.2117	-24.4299	-2.7023	-0.0141	0.2508
454.6870	-1.9188	-0.4854	1.4765	-1.7984	0.9818	-1.2160	0.8340	0.4868	0.3474	0.7780	-0.9565	0.5209	3.7552	-5.8924	-1.3667	0.2805	-0.5591	0.3787	3.0009	-6.0262	-1.3633	0.2770	-0.5183	0.4938	2.9095	-100.9999	-24.0848	-2.6612	-0.0185	0.2527
454.6990	-1.9087	-0.4797	1.4807	-1.7889	0.9701	-1.2097	0.8438	0.4866	0.3457	0.7901	-0.9755	0.5251	3.2684	-5.7789	-1.6800	0.1500	-0.3393	0.3634	3.0066	-6.0067	-1.3303	0.2827	-0.5199	0.4951	2.9317	-100.7388	-23.6698	-2.6101	-0.0244	0.2551
454.7090	-1.9002	-0.4748	1.4841	-1.7810	0.9604	-1.2044	0.8475	0.4891	0.3370	0.7861	-0.9726	0.5279	3.0727	-5.9840	-1.6185	0.1444	-0.4666	0.4165	3.0118	-5.9903	-1.3031	0.2876	-0.5214	0.4962	2.9537	-100.5197	-23.3267	-2.5665	-0.0297	0.2572
454.7210	-1.8900	-0.4690	1.4881	-1.7717	0.9488	-1.1981	0.8463	0.4895	0.3265	0.7883	-0.9848	0.5335	3.5379	-6.1716	-1.3895	0.2873	-0.4935	0.4069	3.0183	-5.9707	-1.2705	0.2935	-0.5231	0.4975	2.9836	-100.2594	-22.9152	-2.5136	-0.0367	0.2599
454.7310	-1.8814	-0.4641	1.4913	-1.7639	0.9389	-1.1928	0.8510	0.4873	0.3205	0.8005	-0.9916	0.5390	3.4559	-5.8855	-1.3657	0.3136	-0.4193	0.4072	3.0240	-5.9541	-1.2431	0.2985	-0.5246	0.4987	3.0110	-100.0395	-22.5699	-2.4683	-0.0428	0.2622
454.7430	-1.8712	-0.4582	1.4951	-1.7541	0.9270	-1.1863	0.8574	0.4833	0.3133	0.8051	-0.9923	0.5464	3.0598	-5.7700	-1.3663	0.2768	-0.5793	0.4703	3.0312	-5.9340	-1.2107	0.3048	-0.5266	0.5001	3.0484	-99.7749	-22.1601	-2.4125	-0.0510	0.2651
454.7530	-1.8628	-0.4533	1.4981	-1.7460	0.9170	-1.1807	0.8580	0.4824	0.3078	0.8068	-1.0059	0.5507	3.8055	-5.7715	-1.1966	0.2318	-0.5304	0.4146	3.0375	-5.9172	-1.1836	0.3101	-0.5282	0.5013	3.0822	-99.5538	-21.8180	-2.3648	-0.0583	0.2676
454.7650	-1.8523	-0.4476	1.5017	-1.7365	0.9047	-1.1741	0.8648	0.4817	0.3023	0.8110	-1.0068	0.5523	3.6157	-5.8310	-1.3460	0.3593	-0.5315	0.4213	3.0456	-5.8965	-1.1512	0.3165	-0.5302	0.5027	3.1273	-99.2830	-21.4089	-2.3069	-0.0675	0.2707
454.7750	-1.8436	-0.4428	1.5048	-1.7283	0.8947	-1.1685	0.8722	0.4825	0.2979	0.8189	-1.0130	0.5573	3.2744	-5.7522	-1.5980	0.2922	-0.5309	0.4186	2.9984	-5.8385	-1.0931	0.3245	-0.5297	0.5048	2.5213	-98.5720	-20.7649	-2.2301	-0.0512	0.2827
454.7870	-1.8331	-0.4370	1.5082	-1.7183	0.8825	-1.1618	0.8720	0.4812	0.2874	0.8227	-1.0266	0.5624	3.3805	-5.7085	-1.1153	0.2605	-0.4731	0.4010	3.0075	-5.8177	-1.0610	0.3313	-0.5319	0.5064	2.5833	-98.3091	-20.3667	-2.1692	-0.0626	0.2868
454.7970	-1.8243	-0.4323	1.5110	-1.7102	0.8721	-1.1562	0.8738	0.4816	0.2832	0.8242	-1.0339	0.5694	3.8088	-5.6699	-1.1135	0.3256	-0.4784	0.4440	3.0153	-5.8001	-1.0342	0.3370	-0.5338	0.5077	2.6379	-98.0869	-20.0338	-2.1177	-0.0726	0.2903
454.8070	-1.8156	-0.4274	1.5138	-1.7020	0.8619	-1.1505	0.8800	0.4784	0.2756	0.8343	-1.0466	0.5736	3.5854	-5.3381	-0.9210	0.3506	-0.4191	0.4236	3.0235	-5.7820	-1.0070	0.3428	-0.5357	0.5091	2.6949	-97.8590	-19.6972	-2.0653	-0.0831	0.2940
454.8190	-1.8050	-0.4216	1.5172	-1.6918	0.8493	-1.1435	0.8865	0.4790	0.2738	0.8436	-1.0452	0.5774	3.4377	-5.3992	-1.0746	0.3291	-0.5457	0.3740	3.0336	-5.7603	-0.9748	0.3500	-0.5381	0.5108	2.7672	-97.5881	-19.2977	-2.0009	-0.0964	0.2985
454.8290	-1.7961	-0.4168	1.5199	-1.6832	0.8387	-1.1377	0.8885	0.4798	0.2665	0.8456	-1.0511	0.5821	3.5614	-5.6968	-0.9808	0.2500	-0.4919	0.4411	3.0424	-5.7417	-0.9475	0.3561	-0.5402	0.5122	2.8300	-97.3553	-18.9600	-1.9453	-0.1081	0.3024
454.8390	-1.7870	-0.4119	1.5226	-1.6749	0.8284	-1.1318	0.8919	0.4828	0.2651	0.8432	-1.0543	0.5885	3.6105	-6.0820	-1.3827	0.4266	-0.5730	0.4292	3.0515	-5.7227	-0.9203	0.3623	-0.5424	0.5137	2.8960	-97.1200	-18.6223	-1.8899	-0.1203	0.3065
454.8510	-1.7762	-0.4062	1.5256	-1.6647	0.8154	-1.1248	0.8989	0.4805	0.2561	0.8601	-1.0720	0.5927	3.1532	-5.9225	-1.3281	0.3063	-0.4690	0.4400	3.0628	-5.7002	-0.8883	0.3698	-0.5451	0.5155	2.9799	-96.8402	-18.2235	-1.8221	-0.1355	0.3115
454.8610	-1.7674	-0.4015	1.5280	-1.6560	0.8046	-1.1188	0.8994	0.4792	0.2474	0.8617	-1.0752	0.5990	3.5536	-5.7976	-0.9357	0.3027	-0.4528	0.4536	3.0727	-5.6816	-0.8623	0.3762	-0.5473	0.5170	3.0537	-96.6110	-17.8983	-1.7646	-0.1487	0.3158
454.8710	-1.7584	-0.3967	1.5304	-1.6474	0.7939	-1.1127	0.9042	0.4759	0.2441	0.8623	-1.0800	0.6052	3.9081	-5.4629	-0.9923	0.3985	-0.5332	0.4126	3.0830	-5.6626	-0.8363	0.3827	-0.5497	0.5185	3.1308	-96.3774	-17.5714	-1.7065	-0.1625	0.3203
454.8810	-1.7493	-0.3919	1.5328	-1.6389	0.7830	-1.1066	0.9130	0.4752	0.2375	0.8764	-1.0940	0.6086	3.5141	-5.3646	-0.8141	0.4065	-0.4380	0.4582	3.0935	-5.6432	-0.8099	0.3892	-0.5521	0.5201	3.2107	-96.1390	-17.2412	-1.6478	-0.1767	0.3249
454.8910	-1.7401	-0.3872	1.5352	-1.6300	0.7721	-1.1005	0.9186	0.4754	0.2316	0.8806	-1.0950	0.6158	3.2728	-5.1866	-0.9738	0.3971	-0.5228	0.4291	3.1044	-5.6234	-0.7832	0.3959	-0.5546	0.5217	3.2932	-95.8966	-16.9074	-1.5870	-0.1917	0.3297
454.9010	-1.7308	-0.3824	1.5375	-1.6211	0.7611	-1.0944	0.9195	0.4792	0.2302	0.8886	-1.1096	0.6215	3.6865	-5.4682	-1.0024	0.2821	-0.5320	0.4160	3.1157	-5.6035	-0.7572	0.4027	-0.5572	0.5233	3.3802	-95.6541	-16.5799	-1.5257	-0.2072	0.3346
454.9110	-1.7216	-0.3776	1.5397	-1.6123	0.7499	-1.0881	0.9232	0.4781	0.2211	0.8874	-1.1128	0.6249	3.5201	-5.3640	-0.8388	0.4852	-0.4904	0.4892	3.0755	-5.5483	-0.6984	0.4116	-0.5576	0.5259	2.8534	-94.9939	-15.9358	-1.4421	-0.1995	0.3490
454.9230	-1.7105	-0.3718	1.5423	-1.6016	0.7366	-1.0805	0.9289	0.4760	0.2157	0.9055	-1.1226	0.6317	3.4690	-5.3042	-0.9589	0.3793	-0.4928	0.4552	3.0896	-5.5241	-0.6667	0.4201	-0.5608	0.5281	2.9682	-94.7064	-15.5464	-1.3661	-0.2202	0.3562
454.9330	-1.7013	-0.3670	1.5445	-1.5924	0.7254	-1.0742	0.9318	0.4771	0.2072	0.9060	-1.1311	0.6384	3.8013	-5.4643	-0.6292	0.3809	-0.5507	0.4238	3.1018	-5.5037	-0.6402	0.4273	-0.5637	0.5299	3.0676	-94.4640	-15.2213	-1.3013	-0.2382	0.3624
454.9430	-1.6919	-0.3622	1.5466	-1.5834	0.7139	-1.0678	0.9375	0.4780	0.2031	0.9053	-1.1399	0.6436	3.8485	-5.5172	-0.7590	0.4157	-0.4815	0.4991	3.1145	-5.4831	-0.6145	0.4346	-0.5665	0.5318	3.1717	-94.2216	-14.9023	-1.2360	-0.2567	0.3688
454.9530	-1.6825	-0.3576	1.5486	-1.5744	0.7025	-1.0613	0.9451	0.4794	0.2026	0.9207	-1.1394	0.6529	3.4609	-5.5414	-1.0556	0.4521	-0.6057	0.4714	3.1275	-5.4621	-0.5884	0.4419	-0.5695	0.5338	3.2793	-93.9738	-14.5798	-1.1703	-0.2757	0.3754
454.9650	-1.6711	-0.3519	1.5510	-1.5632	0.6886	-1.0534	0.9482	0.4821	0.1927	0.9300	-1.1553	0.6619	3.6838	-5.4120	-0.8072	0.3992	-0.5663	0.4116	3.1438	-5.4368	-0.5577	0.4510	-0.5732	0.5361	3.4141	-93.6774	-14.1977	-1.0893	-0.2995	0.3836
454.9750	-1.6616	-0.3471	1.5529	-1.5539	0.6772	-1.0467	0.9542	0.4810	0.1879	0.9262	-1.1655	0.6634	3.6675	-5.3792	-0.8112	0.4453	-0.6220	0.4645	3.1578	-5.4156	-0.5323	0.4586	-0.5763	0.5382	3.5309	-93.4298	-13.8802	-1.0208	-0.3201	0.3907
454.9850	-1.6521	-0.3423	1.5547	-1.5446	0.6654	-1.0401	0.9594	0.4795	0.1842	0.9388	-1.1843	0.6723	3.5814	-5.4203	-0.7500	0.4623	-0.4960	0.4552	3.1724	-5.3941	-0.5069	0.4664	-0.5795	0.5403	3.6520	-93.1791	-13.5621	-0.9521	-0.3413	0.3980
454.9970	-1.6405	-0.3365	1.5567	-1.5332	0.6510	-1.0321	0.9631	0.4769	0.1734	0.9504	-1.1823	0.6819	4.0166	-5.1526	-0.5048	0.4475	-0.5486	0.4314	3.1903	-5.3680	-0.4764	0.4759	-0.5835	0.5428	3.8025	-92.8763	-13.1793	-0.8672	-0.3676	0.4072
455.0070	-1.6308	-0.3317	1.5584	-1.5237	0.6394	-1.0251	0.9704	0.4791	0.1684	0.9502	-1.1836	0.6873	3.6052	-5.3569	-0.5444	0.4750	-0.6888	0.4723	3.2060	-5.3461	-0.4514	0.4839	-0.5870	0.5450	3.9338	-92.6226	-12.8645	-0.7961	-0.3904	0.4151
455.0190	-1.6192	-0.3259	1.5603	-1.5123	0.6249	-1.0168	0.9765	0.4803	0.1653	0.9666	-1.2077	0.6947	3.7709	-5.3156	-0.6174	0.5261	-0.5407	0.4311	3.2254	-5.3193	-0.4215	0.4936	-0.5912	0.5477	4.0977	-92.3132	-12.4851	-0.7097	-0.4185	0.4250
455.0290	-1.6093	-0.3212	1.5620	-1.5025	0.6128	-1.0098	0.9804	0.4823	0.1599	0.9790	-1.2194	0.6979	3.8409	-5.2849	-0.6296	0.4527	-0.4659	0.4694	3.2422	-5.2965	-0.3966	0.5019	-0.5949	0.5501	4.2399	-92.0515	-12.1688	-0.6358	-0.4429	0.4336
455.0410	-1.5975	-0.3154	1.5638	-1.4907	0.5981	-1.0014	0.9888	0.4818	0.1545	0.9757	-1.2214	0.7086	3.5396	-5.1398	-0.6975	0.5364	-0.6160	0.4514	3.2109	-5.2395	-0.3326	0.5133	-0.5970	0.5537	3.7995	-91.3873	-11.4626	-0.5318	-0.4485	0.4525
455.0510	-1.5876	-0.3106	1.5653	-1.4810	0.5859	-0.9943	0.9941	0.4810	0.1484	0.9891	-1.2330	0.7152	3.6660	-5.1111	-0.4811	0.5372	-0.5658	0.5074	3.2282	-5.2163	-0.3074	0.5219	-0.6009	0.5563	3.9499	-91.1257	-11.1513	-0.4561	-0.4749	0.4625
455.0610	-1.5776	-0.3057	1.5667	-1.4710	0.5735	-0.9870	0.9956	0.4820	0.1455	1.0037	-1.2502	0.7254	3.9738	-5.0312	-0.5210	0.4835	-0.5665	0.4754	3.2461	-5.1930	-0.2827	0.5306	-0.6048	0.5589	4.1062	-90.8640	-10.8430	-0.3792	-0.5021	0.4730
455.0730	-1.5656	-0.2999	1.5683	-1.4589	0.5584	-0.9783	1.0061	0.4831	0.1370	1.0018	-1.2565	0.7347	3.7304	-5.1696	-0.4213	0.5653	-0.5821	0.4973	3.2684	-5.1644	-0.2528	0.5413	-0.6098	0.5622	4.3009	-90.5439	-10.4697	-0.2846	-0.5360	0.4860
455.0830	-1.5556	-0.2950	1.5697	-1.4490	0.5458	-0.9710	1.0117	0.4848	0.1318	1.0204	-1.2554	0.7473	3.8321	-5.1936	-0.3078	0.5882	-0.6962	0.5185	3.2877	-5.1399	-0.2280	0.5503	-0.6140	0.5650	4.4705	-90.2715	-10.1583	-0.2056	-0.5651	0.4974
455.0950	-1.5433	-0.2892	1.5713	-1.4365	0.5305	-0.9619	1.0168	0.4869	0.1271	1.0256	-1.2812	0.7561	4.0593	-5.1955	-0.4414	0.6113	-0.6031	0.4795	3.3119	-5.1103	-0.1987	0.5614	-0.6192	0.5684	4.6832	-89.9417	-9.7877	-0.1081	-0.6015	0.5116
455.1050	-1.5331	-0.2844	1.5726	-1.4262	0.5177	-0.9543	1.0252	0.4875	0.1245	1.0299	-1.2904	0.7601	3.8725	-5.1926	-0.6489	0.5987	-0.5805	0.4073	3.3329	-5.0854	-0.1747	0.5707	-0.6237	0.5714	4.8685	-89.6666	-9.4825	-0.0260	-0.6327	0.5240
455.1150	-1.5228	-0.2796	1.5737	-1.4159	0.5047	-0.9467	1.0327	0.4862	0.1155	1.0501	-1.2984	0.7668	3.5570	-5.0986	-0.5839	0.6065	-0.6790	0.4906	3.3546	-5.0601	-0.1507	0.5802	-0.6283	0.5745	5.0610	-89.3867	-9.1756	0.0566	-0.6647	0.5368
455.1250	-1.5124	-0.2748	1.5747	-1.4053	0.4916	-0.9390	1.0356	0.4862	0.1045	1.0556	-1.3079	0.7767	4.0742	-4.8741	-0.1240	0.5947	-0.6301	0.4385	3.3772	-5.0345	-0.1273	0.5899	-0.6331	0.5777	5.2616	-89.1060	-8.8727	0.1412	-0.6980	0.5502
455.1350	-1.5020	-0.2698	1.5757	-1.3946	0.4785	-0.9311	1.0432	0.4890	0.0984	1.0581	-1.3311	0.7879	3.9523	-4.9803	-0.0591	0.6607	-0.5616	0.4610	3.4007	-5.0090	-0.1044	0.5996	-0.6380	0.5810	5.4708	-88.8264	-8.5741	0.2262	-0.7321	0.5642
455.1450	-1.4916	-0.2649	1.5767	-1.3841	0.4651	-0.9231	1.0524	0.4905	0.0965	1.0772	-1.3352	0.7948	3.6897	-4.8190	-0.2357	0.6406	-0.6160	0.4660	3.4250	-4.9826	-0.0810	0.6096	-0.6431	0.5844	5.6879	-88.5377	-8.2695	0.3127	-0.7674	0.5787
455.1550	-1.4809	-0.2600	1.5776	-1.3732	0.4517	-0.9152	1.0566	0.4912	0.0901	1.0902	-1.3410	0.8043	4.0416	-4.7192	-0.0936	0.6789	-0.7248	0.5041	3.3961	-4.9317	-0.0206	0.6201	-0.6456	0.5883	5.2689	-87.9582	-7.6048	0.4049	-0.7753	0.5983
455.1670	-1.4683	-0.2541	1.5787	-1.3601	0.4355	-0.9054	1.0663	0.4934	0.0865	1.0983	-1.3654	0.8158	3.9998	-4.9308	-0.2834	0.6851	-0.6420	0.5292	3.4261	-4.8990	0.0080	0.6325	-0.6520	0.5927	5.5407	-87.6063	-7.2431	0.5125	-0.8207	0.6184
455.1770	-1.4576	-0.2492	1.5794	-1.3491	0.4217	-0.8972	1.0728	0.4945	0.0801	1.1147	-1.3709	0.8263	4.2143	-4.8445	-0.2437	0.6314	-0.7429	0.5030	3.4523	-4.8718	0.0310	0.6430	-0.6575	0.5966	5.7787	-87.3145	-6.9484	0.6031	-0.8599	0.6360
455.1870	-1.4467	-0.2442	1.5801	-1.3376	0.4078	-0.8888	1.0801	0.4951	0.0710	1.1216	-1.3963	0.8366	4.1128	-4.8897	0.0191	0.5606	-0.5932	0.5140	3.4795	-4.8439	0.0540	0.6538	-0.6632	0.6006	6.0268	-87.0163	-6.6514	0.6964	-0.9006	0.6544
455.1990	-1.4337	-0.2382	1.5809	-1.3244	0.3912	-0.8787	1.0892	0.4968	0.0643	1.1338	-1.3995	0.8496	4.0925	-4.7495	0.1576	0.7009	-0.7711	0.5839	3.5138	-4.8099	0.0813	0.6668	-0.6702	0.6056	6.3399	-86.6531	-6.2968	0.8083	-0.9508	0.6776
455.2090	-1.4228	-0.2332	1.5816	-1.3129	0.3770	-0.8702	1.0960	0.5002	0.0592	1.1476	-1.4306	0.8645	4.0996	-4.9254	0.0668	0.7139	-0.6322	0.5490	3.5437	-4.7806	0.1040	0.6780	-0.6764	0.6099	6.6139	-86.3416	-5.9990	0.9042	-0.9945	0.6980
455.2190	-1.4117	-0.2282	1.5822	-1.3013	0.3626	-0.8614	1.1048	0.4993	0.0559	1.1578	-1.4386	0.8764	4.0951	-4.7343	-0.0637	0.6666	-0.5706	0.5014	3.5749	-4.7517	0.1262	0.6895	-0.6827	0.6144	6.9012	-86.0280	-5.7053	1.0024	-1.0399	0.7193
455.2310	-1.3986	-0.2221	1.5828	-1.2873	0.3452	-0.8508	1.1147	0.5034	0.0498	1.1781	-1.4535	0.8881	4.1939	-4.9164	-0.0861	0.6854	-0.6070	0.5071	3.6143	-4.7181	0.1524	0.7034	-0.6906	0.6201	7.2645	-85.6441	-5.3535	1.1209	-1.0961	0.7464
455.2410	-1.3873	-0.2172	1.5832	-1.2753	0.3307	-0.8419	1.1251	0.5020	0.0421	1.1887	-1.4646	0.9023	4.3329	-4.8331	0.0158	0.6490	-0.6917	0.5583	3.6488	-4.6897	0.1737	0.7153	-0.6974	0.6250	7.5838	-85.3204	-5.0636	1.2225	-1.1450	0.7702
455.2530	-1.3736	-0.2112	1.5836	-1.2613	0.3128	-0.8309	1.1353	0.5019	0.0332	1.2028	-1.4929	0.9152	4.0570	-4.2365	0.0495	0.7504	-0.6110	0.5565	3.6924	-4.6553	0.1982	0.7298	-0.7059	0.6311	7.9894	-84.9292	-4.7234	1.3448	-1.2057	0.8003
455.2630	-1.3623	-0.2061	1.5839	-1.2490	0.2979	-0.8218	1.1423	0.5075	0.0246	1.2213	-1.4966	0.9290	4.5277	-4.5435	0.3534	0.8296	-0.7613	0.5705	3.6711	-4.6069	0.2614	0.7413	-0.7100	0.6362	7.6357	-84.3679	-4.0204	1.4395	-1.2219	0.8233
455.2750	-1.3485	-0.2000	1.5842	-1.2343	0.2797	-0.8105	1.1563	0.5087	0.0211	1.2322	-1.5306	0.9494	4.2008	-4.2693	0.1692	0.8251	-0.6084	0.5753	3.7165	-4.5713	0.2872	0.7565	-0.7194	0.6430	8.0616	-83.9642	-3.6765	1.5679	-1.2875	0.8579
455.2850	-1.3369	-0.1949	1.5843	-1.2218	0.2644	-0.8009	1.1639	0.5142	0.0157	1.2542	-1.5332	0.9601	4.3848	-4.4853	0.1030	0.7608	-0.8717	0.5974	3.7564	-4.5408	0.3084	0.7695	-0.7277	0.6489	8.4378	-83.6193	-3.3903	1.6769	-1.3445	0.8885
455.2950	-1.3251	-0.1897	1.5844	-1.2091	0.2488	-0.7912	1.1735	0.5177	0.0067	1.2648	-1.5624	0.9719	4.7364	-4.7428	0.0166	0.7407	-0.6391	0.5626	3.7984	-4.5093	0.0272	0.7829	-0.7362	0.6552	8.8338	-83.2629	-3.1004	1.7896	-1.4042	0.9209
455.3050	-1.3132	-0.1846	1.5845	-1.1965	0.2333	-0.7815	1.1871	0.5159	0.0009	1.2833	-1.5720	0.9880	4.1068	-4.3305	-0.3525	0.7793	-0.8499	0.6333	3.0525	-4.8916	-0.5407	0.7350	-0.6813	0.6249	-0.1929	-87.8562	-4.4598	1.2448	-0.7827	0.5625
455.3170	-1.2991	-0.1783	1.5843	-1.1809	0.2142	-0.7695	1.1748	0.5095	-0.0173	1.2800	-1.5790	0.9973	3.7241	-4.6962	-0.5163	0.8157	-0.6621	0.5330	2.4482	-5.1915	-1.1905	0.6962	-0.6347	0.5981	-7.3919	-91.4088	-5.4703	0.8224	-0.2792	0.2617
455.3270	-1.2873	-0.1732	1.5842	-1.1683	0.1984	-0.7595	1.1785	0.5084	-0.0209	1.2860	-1.5855	1.0001	3.2157	-5.1326	-0.7673	0.8289	-0.6007	0.5404	2.4500	-5.1766	-1.2320	0.7027	-0.6365	0.5990	-7.3382	-91.1975	-5.2673	0.8894	-0.2961	0.2617
455.3370	-1.2756	-0.1682	1.5840	-1.1553	0.1826	-0.7494	1.1764	0.5059	-0.0243	1.2919	-1.5858	1.0025	3.0948	-5.3188	-0.8761	0.7874	-0.6576	0.5578	2.4519	-5.1622	-1.2200	0.7093	-0.6382	0.5999	-7.2838	-90.9918	-5.0721	0.9561	-0.3129	0.2617
455.3470	-1.2638	-0.1632	1.5838	-1.1424	0.1669	-0.7394	1.1722	0.5049	-0.0273	1.2861	-1.5923	1.0075	3.3361	-5.5380	-0.9827	0.8446	-0.5770	0.5455	2.4538	-5.1478	-1.2081	0.7158	-0.6400	0.6009	-7.2288	-90.7858	-4.8775	1.0227	-0.3297	0.2617
455.3570	-1.2521	-0.1583	1.5835	-1.1296	0.1509	-0.7293	1.1719	0.5000	-0.0329	1.2989	-1.5865	1.0107	2.8966	-5.3317	-1.1619	0.7730	-0.6438	0.5825	2.4558	-5.1355	-1.1968	0.7222	-0.6417	0.6018	-7.1731	-90.5837	-4.6889	1.0876	-0.3461	0.2617
455.3690	-1.2381	-0.1523	1.5829	-1.1139	0.1320	-0.7172	1.1655	0.4935	-0.0468	1.2953	-1.5831	1.0233	2.8095	-5.1491	-0.7811	0.7053	-0.7125	0.5242	2.2089	-5.3134	-1.2706	0.7189	-0.6334	0.6057	-10.0694	-92.5740	-5.3167	1.0493	-0.2569	0.2903
455.3790	-1.2265	-0.1474	1.5823	-1.1010	0.1159	-0.7067	1.1610	0.4868	-0.0555	1.2987	-1.5879	1.0221	2.6668	-4.7289	-0.6272	0.7816	-0.5778	0.5268	2.2106	-5.3085	-1.2627	0.7249	-0.6348	0.6067	-9.9919	-92.3871	-5.1550	1.1124	-0.2729	0.2903
455.3890	-1.2150	-0.1425	1.5818	-1.0878	0.1001	-0.6965	1.1565	0.4824	-0.0580	1.2979	-1.5759	1.0245	2.6590	-4.7896	-0.8294	0.7188	-0.7677	0.5145	2.2123	-5.3035	-1.2547	0.7309	-0.6363	0.6077	-9.9140	-92.1995	-4.9930	1.1758	-0.2890	0.2903
455.4010	-1.2010	-0.1367	1.5811	-1.0725	0.0810	-0.6843	1.1469	0.4791	-0.0638	1.2950	-1.5849	1.0327	2.8335	-5.2576	-0.9613	0.8487	-0.6040	0.5573	2.2143	-5.2978	-1.2456	0.7380	-0.6379	0.6090	-9.8207	-91.9779	-4.8026	1.2497	-0.3076	0.2903
455.4110	-1.1896	-0.1320	1.5805	-1.0593	0.0652	-0.6739	1.1428	0.4748	-0.0663	1.3041	-1.5902	1.0414	2.5797	-5.3596	-1.2960	0.7315	-0.6073	0.5633	2.2160	-5.2933	-1.2385	0.7438	-0.6393	0.6100	-9.7424	-91.7962	-4.6482	1.3109	-0.3229	0.2903
455.4230	-1.1761	-0.1263	1.5796	-1.0439	0.0463	-0.6613	1.1338	0.4691	-0.0765	1.2981	-1.5729	1.0433	3.1146	-5.6424	-1.2828	0.7821	-0.8012	0.5142	2.2180	-5.2883	-1.2303	0.7508	-0.6409	0.6112	-9.6490	-91.5827	-4.4675	1.3839	-0.3410	0.2903
455.4330	-1.1647	-0.1216	1.5788	-1.0308	0.0304	-0.6509	1.1296	0.4632	-0.0857	1.3025	-1.5919	1.0477	2.9568	-5.5368	-1.2384	0.8203	-0.5658	0.5513	2.2196	-5.2852	-1.2247	0.7564	-0.6422	0.6123	-9.5721	-91.4165	-4.3287	1.4428	-0.3555	0.2903
455.4430	-1.1535	-0.1171	1.5778	-1.0178	0.0145	-0.6403	1.1235	0.4518	-0.0961	1.2957	-1.5776	1.0539	3.0938	-4.7872	-0.9443	0.8308	-0.7989	0.5405	2.2212	-5.2818	-1.2190	0.7621	-0.6435	0.6133	-9.4951	-91.2484	-4.1881	1.5021	-0.3700	0.2903
455.4550	-1.1400	-0.1116	1.5766	-1.0023	-0.0044	-0.6277	1.1172	0.4492	-0.1052	1.2990	-1.5813	1.0566	3.3581	-5.0143	-0.7500	0.8952	-0.7047	0.5390	2.2231	-5.2790	-1.2136	0.7686	-0.6449	0.6145	-9.4035	-91.0614	-4.0345	1.5701	-0.3865	0.2904
455.4650	-1.1288	-0.1072	1.5755	-0.9891	-0.0202	-0.6171	1.1152	0.4442	-0.1116	1.3024	-1.5926	1.0696	2.3590	-5.3625	-0.9497	0.7848	-0.5770	0.4883	1.8953	-5.5145	-1.2930	0.7582	-0.6312	0.6166	-13.2558	-93.7311	-4.7313	1.4588	-0.2413	0.3019
455.4750	-1.1178	-0.1028	1.5744	-0.9762	-0.0362	-0.6064	1.1034	0.4390	-0.1162	1.3037	-1.5792	1.0710	2.7482	-5.3259	-1.1159	0.8419	-0.6062	0.5085	1.8958	-5.5179	-1.2914	0.7631	-0.6320	0.6177	-13.1573	-93.5932	-4.6305	1.5133	-0.2544	0.3019
455.4870	-1.1045	-0.0976	1.5730	-0.9604	-0.0549	-0.5935	1.0937	0.4328	-0.1256	1.3031	-1.5726	1.0759	2.6770	-5.7806	-1.2559	0.7407	-0.7471	0.6242	1.8964	-5.5221	-1.2896	0.7689	-0.6329	0.6190	-13.0401	-93.4299	-4.5108	1.5795	-0.2701	0.3019
455.4970	-1.0936	-0.0933	1.5716	-0.9475	-0.0708	-0.5827	1.0864	0.4214	-0.1341	1.2966	-1.5774	1.0789	2.1212	-5.3868	-1.2694	0.8155	-0.6217	0.5653	1.8967	-5.5265	-1.2891	0.7737	-0.6336	0.6201	-12.9439	-93.3038	-4.4203	1.6324	-0.2824	0.3019
455.5070	-1.0829	-0.0891	1.5702	-0.9347	-0.0865	-0.5719	1.0737	0.4171	-0.1439	1.2991	-1.5653	1.0851	2.8859	-5.7263	-1.0786	0.8592	-0.7713	0.5734	1.8968	-5.5314	-1.2890	0.7783	-0.6342	0.6211	-12.8495	-93.1845	-4.3347	1.6844	-0.2943	0.3019
455.5170	-1.0722	-0.0851	1.5687	-0.9217	-0.1022	-0.5611	1.0706	0.4080	-0.1520	1.2961	-1.5704	1.0900	2.3912	-5.3245	-0.8939	0.8273	-0.6309	0.6061	1.8969	-5.5371	-1.2899	0.7828	-0.6348	0.6222	-12.7560	-93.0743	-4.2583	1.7358	-0.3058	0.3019
455.5270	-1.0616	-0.0811	1.5672	-0.9087	-0.1178	-0.5501	1.0613	0.4007	-0.1583	1.2985	-1.5592	1.0972	2.1613	-5.2133	-1.0416	0.8365	-0.7628	0.5202	1.8969	-5.5428	-1.2907	0.7873	-0.6354	0.6233	-12.6634	-92.9643	-4.1809	1.7863	-0.3170	0.3019
455.5370	-1.0509	-0.0770	1.5655	-0.8955	-0.1336	-0.5391	1.0509	0.3976	-0.1644	1.2942	-1.5679	1.0994	2.4692	-5.7488	-1.0629	0.7739	-0.5951	0.5252	1.8968	-5.5489	-1.2918	0.7918	-0.6360	0.6244	-12.5717	-92.8582	-4.1067	1.8369	-0.3281	0.3019
455.5490	-1.0383	-0.0724	1.5636	-0.8803	-0.1522	-0.5259	1.0398	0.3887	-0.1708	1.2956	-1.5608	1.1058	2.0814	-5.5255	-1.2196	0.8619	-0.6581	0.6016	1.8966	-5.5569	-1.2939	0.7969	-0.6366	0.6257	-12.4634	-92.7403	-4.0258	1.8947	-0.3403	0.3019
455.5590	-1.0281	-0.0685	1.5618	-0.8672	-0.1678	-0.5147	1.0268	0.3832	-0.1796	1.2942	-1.5540	1.1105	2.5532	-5.7194	-1.1599	0.8084	-0.6340	0.5740	1.8963	-5.5641	-1.2962	0.8012	-0.6371	0.6267	-12.3745	-92.6475	-3.9626	1.9430	-0.3503	0.3019
455.5690	-1.0179	-0.0648	1.5600	-0.8543	-0.1834	-0.5037	1.0206	0.3750	-0.1834	1.2874	-1.5542	1.1128	2.3890	-5.8066	-1.2916	0.8676	-0.6405	0.5468	1.7786	-5.5789	-1.2171	0.7934	-0.6259	0.6194	-13.6800	-92.6377	-3.1217	1.8660	-0.2384	0.2146
455.5810	-1.0058	-0.0604	1.5577	-0.8388	-0.2019	-0.4903	1.0104	0.3632	-0.1945	1.2826	-1.5369	1.1203	2.1009	-5.4649	-0.8616	0.8883	-0.7877	0.5300	1.7760	-5.5909	-1.2191	0.7977	-0.6260	0.6203	-13.5839	-92.5550	-3.0720	1.9201	-0.2491	0.2146
455.5910	-0.9958	-0.0568	1.5557	-0.8262	-0.2173	-0.4790	0.9970	0.3551	-0.1984	1.2770	-1.5520	1.1195	2.8793	-5.4433	-0.8859	0.9287	-0.5249	0.5750	1.7737	-5.6012	-1.2211	0.8011	-0.6260	0.6211	-13.5050	-92.4893	-3.0328	1.9642	-0.2575	0.2146
455.6030	-0.9839	-0.0526	1.5533	-0.8108	-0.2359	-0.4656	0.9905	0.3492	-0.2036	1.2812	-1.5352	1.1266	2.3425	-5.6718	-0.9924	0.8097	-0.6424	0.5628	1.7708	-5.6139	-1.2236	0.8052	-0.6259	0.6220	-13.4115	-92.4138	-2.9880	2.0162	-0.2672	0.2146
455.6130	-0.9741	-0.0491	1.5512	-0.7979	-0.2510	-0.4542	0.9787	0.3398	-0.2123	1.2705	-1.5322	1.1326	2.4604	-5.2707	-0.8813	0.8217	-0.6888	0.5617	1.7683	-5.6251	-1.2265	0.8085	-0.6258	0.6228	-13.3350	-92.3594	-2.9583	2.0589	-0.2749	0.2146
455.6250	-0.9624	-0.0451	1.5487	-0.7828	-0.2694	-0.4407	0.9682	0.3324	-0.2129	1.2701	-1.5335	1.1321	2.3601	-5.6888	-1.0625	0.8519	-0.5835	0.5669	1.7651	-5.6387	-1.2299	0.8123	-0.6257	0.6237	-13.2448	-92.2950	-2.9218	2.1081	-0.2833	0.2146
455.6350	-0.9527	-0.0418	1.5465	-0.7700	-0.2848	-0.4294	0.9591	0.3266	-0.2185	1.2666	-1.5205	1.1379	2.1912	-5.8794	-1.0293	0.8214	-0.6186	0.5787	1.7624	-5.6506	-1.2333	0.8154	-0.6255	0.6245	-13.1709	-92.2480	-2.8972	2.1491	-0.2902	0.2146
455.6450	-0.9432	-0.0386	1.5443	-0.7575	-0.2999	-0.4179	0.9465	0.3156	-0.2229	1.2625	-1.5198	1.1414	2.1554	-5.6488	-1.1962	0.8761	-0.5399	0.5477	1.7596	-5.6632	-1.2375	0.8184	-0.6253	0.6252	-13.0987	-92.2097	-2.8800	2.1882	-0.2963	0.2146
455.6570	-0.9321	-0.0349	1.5416	-0.7421	-0.3181	-0.4043	0.9349	0.3097	-0.2296	1.2578	-1.5123	1.1464	2.2260	-5.9698	-1.2916	0.8439	-0.6212	0.5623	1.7560	-5.6789	-1.2432	0.8219	-0.6250	0.6261	-13.0139	-92.1714	-2.8656	2.2345	-0.3033	0.2146
455.6670	-0.9228	-0.0319	1.5391	-0.7298	-0.3332	-0.3927	0.9257	0.2972	-0.2358	1.2484	-1.5014	1.1472	2.1402	-5.5105	-0.9202	0.9196	-0.6271	0.5739	1.6539	-5.7263	-1.1903	0.8132	-0.6153	0.6199	-14.1219	-92.5396	-2.3005	2.1504	-0.2100	0.1414
455.6770	-0.9135	-0.0289	1.5368	-0.7174	-0.3481	-0.3812	0.9150	0.2926	-0.2397	1.2508	-1.4980	1.1472	1.9862	-5.6618	-0.7577	0.9357	-0.6843	0.5816	1.6494	-5.7421	-1.1943	0.8154	-0.6148	0.6204	-14.0583	-92.5243	-2.3034	2.1862	-0.2149	0.1414
455.6870	-0.9045	-0.0261	1.5343	-0.7047	-0.3632	-0.3697	0.9018	0.2814	-0.2429	1.2407	-1.4923	1.1535	2.0344	-5.3993	-0.8318	0.8368	-0.5749	0.5987	1.6447	-5.7583	-1.1988	0.8177	-0.6142	0.6209	-13.9958	-92.5143	-2.3108	2.2219	-0.2195	0.1414
455.6970	-0.8955	-0.0233	1.5319	-0.6925	-0.3780	-0.3582	0.8893	0.2760	-0.2436	1.2378	-1.4853	1.1585	1.9208	-5.6182	-0.8781	0.8412	-0.6170	0.5407	1.6400	-5.7742	-1.2028	0.8198	-0.6137	0.6214	-13.9337	-92.5003	-2.3135	2.2564	-0.2236	0.1414
455.7070	-0.8867	-0.0205	1.5295	-0.6800	-0.3928	-0.3466	0.8772	0.2676	-0.2427	1.2341	-1.4820	1.1584	1.9677	-5.7238	-1.1592	0.8590	-0.6086	0.5179	1.6352	-5.7907	-1.2075	0.8219	-0.6131	0.6219	-13.8732	-92.4940	-2.3227	2.2903	-0.2275	0.1414
455.7190	-0.8764	-0.0174	1.5266	-0.6655	-0.4105	-0.3326	0.8651	0.2593	-0.2502	1.2225	-1.4722	1.1599	2.0549	-5.8492	-1.0591	0.9066	-0.6247	0.5344	1.6292	-5.8113	-1.2139	0.8242	-0.6123	0.6225	-13.8029	-92.4960	-2.3415	2.3292	-0.2314	0.1414
455.7290	-0.8678	-0.0149	1.5241	-0.6532	-0.4252	-0.3210	0.8547	0.2513	-0.2512	1.2208	-1.4662	1.1608	2.3850	-5.9972	-1.1939	0.8770	-0.5705	0.5617	1.6242	-5.8288	-1.2194	0.8261	-0.6117	0.6230	-13.7455	-92.5005	-2.3590	2.3611	-0.2343	0.1414
455.7390	-0.8593	-0.0125	1.5216	-0.6410	-0.4398	-0.3095	0.8439	0.2416	-0.2562	1.2115	-1.4592	1.1627	2.2368	-5.7132	-1.1158	0.8653	-0.6097	0.6214	1.6190	-5.8467	-1.2254	0.8280	-0.6110	0.6236	-13.6896	-92.5109	-2.3812	2.3924	-0.2369	0.1414
455.7510	-0.8491	-0.0097	1.5185	-0.6266	-0.4572	-0.2954	0.8309	0.2349	-0.2608	1.2115	-1.4504	1.1701	2.0155	-5.9819	-1.2156	0.8741	-0.6228	0.5532	1.6125	-5.8689	-1.2333	0.8300	-0.6101	0.6242	-13.6248	-92.5321	-2.4148	2.4280	-0.2394	0.1414
455.7610	-0.8409	-0.0074	1.5158	-0.6143	-0.4717	-0.2837	0.8155	0.2246	-0.2637	1.2006	-1.4449	1.1676	2.3072	-5.5620	-0.9702	0.8076	-0.6327	0.5840	1.5913	-5.8982	-1.2329	0.8295	-0.6079	0.6235	-13.7607	-92.6784	-2.3745	2.4347	-0.2258	0.1290
455.7710	-0.8328	-0.0053	1.5131	-0.6026	-0.4860	-0.2720	0.8058	0.2172	-0.2664	1.1909	-1.4401	1.1712	2.0988	-5.8161	-0.9653	0.8546	-0.5432	0.5817	1.5216	-5.9590	-1.2073	0.8222	-0.6011	0.6192	-14.4672	-93.1849	-2.1037	2.3714	-0.1651	0.0795
455.7830	-0.8233	-0.0028	1.5099	-0.5883	-0.5031	-0.2580	0.7942	0.2065	-0.2697	1.1831	-1.4337	1.1734	1.8648	-5.8113	-0.9715	0.9005	-0.6445	0.5852	1.5135	-5.9851	-1.2153	0.8235	-0.5998	0.6195	-14.4116	-93.2305	-2.1581	2.4038	-0.1664	0.0795
455.7930	-0.8155	-0.0007	1.5072	-0.5765	-0.5175	-0.2462	0.7795	0.1975	-0.2727	1.1719	-1.4258	1.1768	2.0833	-5.7437	-0.6816	0.8649	-0.5285	0.6188	1.5067	-6.0068	-1.2218	0.8245	-0.5988	0.6198	-14.3661	-93.2683	-2.2025	2.4305	-0.1670	0.0795
455.8050	-0.8061	0.0017	1.5040	-0.5627	-0.5345	-0.2321	0.7682	0.1921	-0.2698	1.1703	-1.4096	1.1734	1.7964	-6.3805	-0.9318	0.8741	-0.6397	0.5705	1.4983	-6.0332	-1.2299	0.8256	-0.5974	0.6202	-14.3137	-93.3185	-2.2588	2.4610	-0.1673	0.0795
455.8150	-0.7985	0.0035	1.5012	-0.5507	-0.5485	-0.2204	0.7556	0.1786	-0.2732	1.1617	-1.4061	1.1759	1.5113	-6.1240	-0.9570	0.8160	-0.5422	0.6415	1.4911	-6.0555	-1.2370	0.8265	-0.5963	0.6204	-14.2714	-93.3640	-2.3085	2.4863	-0.1675	0.0795
455.8270	-0.7895	0.0056	1.4980	-0.5370	-0.5652	-0.2062	0.7381	0.1679	-0.2713	1.1503	-1.3954	1.1801	1.6743	-6.1712	-1.3001	0.8657	-0.6327	0.5606	1.4824	-6.0829	-1.2460	0.8274	-0.5949	0.6208	-14.2229	-93.4258	-2.3734	2.5149	-0.1670	0.0795
455.8370	-0.7822	0.0073	1.4953	-0.5255	-0.5793	-0.1943	0.7244	0.1600	-0.2764	1.1423	-1.3873	1.1762	1.8473	-6.3624	-1.0419	0.8876	-0.5450	0.5915	1.4750	-6.1062	-1.2539	0.8282	-0.5937	0.6211	-14.1842	-93.4827	-2.4317	2.5384	-0.1663	0.0795
455.8490	-0.7737	0.0091	1.4920	-0.5120	-0.5957	-0.1803	0.7129	0.1481	-0.2776	1.1298	-1.3746	1.1813	2.0148	-6.4629	-1.3581	0.9132	-0.6175	0.5934	1.4659	-6.1346	-1.2639	0.8289	-0.5923	0.6214	-14.1399	-93.5570	-2.5062	2.5653	-0.1651	0.0794
455.8590	-0.7667	0.0105	1.4892	-0.5007	-0.6095	-0.1684	0.7013	0.1350	-0.2810	1.1281	-1.3716	1.1848	1.9045	-5.9798	-1.1609	0.8245	-0.6024	0.5823	1.4582	-6.1591	-1.2730	0.8295	-0.5910	0.6217	-14.1054	-93.6284	-2.5761	2.5868	-0.1637	0.0794
455.8710	-0.7584	0.0121	1.4858	-0.4871	-0.6258	-0.1542	0.6881	0.1271	-0.2820	1.1115	-1.3589	1.1827	1.7181	-6.1801	-1.0469	0.8185	-0.6358	0.5742	1.3905	-6.2459	-1.2536	0.8198	-0.5837	0.6166	-14.7556	-94.3827	-2.3765	2.5058	-0.1015	0.0236
455.8810	-0.7516	0.0133	1.4829	-0.4762	-0.6393	-0.1424	0.6745	0.1189	-0.2841	1.1050	-1.3458	1.1841	1.7041	-6.2162	-0.8911	0.8801	-0.6697	0.6240	1.3817	-6.2729	-1.2624	0.8199	-0.5822	0.6167	-14.7269	-94.4664	-2.4571	2.5256	-0.0995	0.0236
455.8910	-0.7449	0.0145	1.4801	-0.4652	-0.6527	-0.1305	0.6633	0.1121	-0.2814	1.0952	-1.3450	1.1860	1.6283	-6.6425	-1.0147	0.9047	-0.5687	0.5561	1.3727	-6.3004	-1.2716	0.8199	-0.5807	0.6168	-14.7001	-94.5560	-2.5424	2.5448	-0.0974	0.0235
455.9030	-0.7371	0.0157	1.4766	-0.4521	-0.6688	-0.1162	0.6463	0.0939	-0.2857	1.0764	-1.3237	1.1864	1.9351	-5.9492	-0.9639	0.8973	-0.6735	0.5716	1.3618	-6.3335	-1.2827	0.8198	-0.5789	0.6169	-14.6695	-94.6650	-2.6450	2.5675	-0.0945	0.0235
455.9130	-0.7306	0.0166	1.4738	-0.4415	-0.6821	-0.1044	0.6347	0.0880	-0.2818	1.0699	-1.3177	1.1836	1.5693	-6.1006	-1.1150	0.9829	-0.5839	0.5624	1.3525	-6.3619	-1.2927	0.8196	-0.5774	0.6170	-14.6466	-94.7646	-2.7377	2.5851	-0.0917	0.0235
455.9250	-0.7232	0.0176	1.4704	-0.4285	-0.6977	-0.0902	0.6180	0.0778	-0.2855	1.0673	-1.3041	1.1878	1.7312	-6.2972	-1.0515	0.8350	-0.6621	0.5772	1.3413	-6.3957	-1.3044	0.8194	-0.5755	0.6171	-14.6204	-94.8824	-2.8464	2.6061	-0.0883	0.0235
455.9350	-0.7171	0.0183	1.4676	-0.4180	-0.7107	-0.0782	0.6053	0.0657	-0.2819	1.0493	-1.3031	1.1872	1.7280	-6.0666	-1.2132	0.8705	-0.6378	0.5017	1.3317	-6.4247	-1.3149	0.8192	-0.5740	0.6172	-14.6010	-94.9890	-2.9440	2.6229	-0.0852	0.0235
455.9470	-0.7099	0.0190	1.4641	-0.4054	-0.7264	-0.0640	0.5931	0.0574	-0.2843	1.0423	-1.2938	1.1854	1.3758	-6.1559	-1.0327	0.8593	-0.5369	0.5649	1.3200	-6.4599	-1.3280	0.8188	-0.5720	0.6173	-14.5802	-95.1230	-3.0658	2.6420	-0.0811	0.0235
455.9570	-0.7041	0.0195	1.4613	-0.3950	-0.7391	-0.0522	0.5802	0.0509	-0.2860	1.0304	-1.2782	1.1890	1.3884	-6.5215	-1.1165	0.8123	-0.6698	0.5682	1.3101	-6.4894	-1.3389	0.8185	-0.5704	0.6174	-14.5645	-95.2362	-3.1678	2.6577	-0.0776	0.0235
455.9690	-0.6973	0.0200	1.4579	-0.3829	-0.7544	-0.0380	0.5651	0.0382	-0.2868	1.0204	-1.2784	1.1863	1.2502	-6.6728	-1.1555	0.8306	-0.5781	0.6009	1.2629	-6.5794	-1.3269	0.8086	-0.5641	0.6124	-14.9652	-96.0127	-3.0532	2.5780	-0.0273	-0.0290
455.9790	-0.6918	0.0203	1.4551	-0.3728	-0.7673	-0.0261	0.5503	0.0282	-0.2851	1.0104	-1.2635	1.1897	1.3866	-6.6832	-1.1101	0.8356	-0.4938	0.5572	1.2522	-6.6109	-1.3372	0.8079	-0.5624	0.6123	-14.9545	-96.1327	-3.1608	2.5923	-0.0233	-0.0290
455.9890	-0.6864	0.0206	1.4522	-0.3626	-0.7798	-0.0142	0.5363	0.0175	-0.2859	0.9974	-1.2499	1.1890	1.7010	-6.8031	-1.0215	0.7960	-0.5655	0.5121	1.2413	-6.6431	-1.3483	0.8070	-0.5606	0.6122	-14.9464	-96.2619	-3.2764	2.6063	-0.0192	-0.0290
456.0010	-0.6800	0.0207	1.4489	-0.3508	-0.7947	-0.0000	0.5228	0.0049	-0.2807	0.9812	-1.2436	1.1878	1.4205	-7.6972	-1.3630	0.8679	-0.5708	0.5487	1.2281	-7.6999	-1.3615	0.8060	-0.5584	0.6121	-14.9387	-96.4171	-3.4143	2.6221	-0.0141	-0.0290
456.0110	-0.6748	0.0207	1.4461	-0.3411	-0.8070	0.0119	0.5088	-0.0084	-0.2825	0.9729	-1.2319	1.1847	1.3908	-8.6621	-1.3643	0.8223	-0.6033	0.5825	1.2169	-9.1286	-1.3730	0.8050	-0.5566	0.6120	-14.9344	-96.5521	-3.5339	2.6349	-0.0096	-0.0290
456.0230	-0.6688	0.0205	1.4427	-0.3295	-0.8219	0.0261	0.4921	-0.0208	-0.2811	0.9550	-1.2105	1.1869	1.1923	-9.1200	-1.4013	0.7969	-0.5963	0.5596	1.1916	-9.5154	-1.3875	0.8039	-0.5544	0.6119	-14.9322	-96.7221	-3.6842	2.6498	-0.0039	-0.0290
456.0330	-0.6639	0.0202	1.4398	-0.3201	-0.8339	0.0379	0.4770	-0.0270	-0.2852	0.9490	-1.2061	1.1859	1.2680	-9.5488	-1.1298	0.8409	-0.5813	0.5652	1.1645	-9.5471	-1.4001	0.8028	-0.5526	0.6118	-14.9328	-96.8698	-3.8145	2.6614	0.0008	-0.0290
456.0450	-0.6583	0.0198	1.4363	-0.3088	-0.8483	0.0522	0.4612	-0.0386	-0.2836	0.9343	-1.2027	1.1815	1.3773	-9.5429	-1.1211	0.8168	-0.5913	0.5285	1.1318	-9.5858	-1.4158	0.8015	-0.5504	0.6117	-14.9365	-97.0545	-3.9770	2.6749	0.0066	-0.0290
456.0550	-0.6538	0.0193	1.4336	-0.2994	-0.8603	0.0639	0.4491	-0.0479	-0.2828	0.9179	-1.1884	1.1801	1.5754	-9.7067	-0.9581	0.7897	-0.5036	0.5979	1.1044	-9.6178	-1.4286	0.8004	-0.5485	0.6116	-14.9407	-97.2060	-4.1096	2.6861	0.0116	-0.0290
456.0670	-0.6485	0.0187	1.4302	-0.2885	-0.8744	0.0782	0.4367	-0.0628	-0.2784	0.9064	-1.1765	1.1841	1.1518	-9.7018	-1.3005	0.7958	-0.5491	0.5644	1.0045	-9.7551	-1.4351	0.7879	-0.5409	0.6064	-15.7374	-98.5575	-4.1883	2.5814	0.0742	-0.0821
456.0770	-0.6443	0.0180	1.4275	-0.2796	-0.8861	0.0900	0.4232	-0.0746	-0.2775	0.8943	-1.1626	1.1784	1.0480	-9.6271	-1.3162	0.7966	-0.6415	0.5772	0.9752	-9.7897	-1.4474	0.7864	-0.5389	0.6061	-15.7470	-98.7160	-4.3263	2.5916	0.0794	-0.0821
456.0890	-0.6394	0.0170	1.4242	-0.2688	-0.8999	0.1041	0.4064	-0.0838	-0.2748	0.8776	-1.1561	1.1803	0.9154	-10.1745	-1.3538	0.7606	-0.5431	0.5662	0.9399	-9.8318	-1.4627	0.7845	-0.5365	0.6058	-15.7615	-98.9129	-4.4979	2.6035	0.0857	-0.0821
456.0990	-0.6354	0.0161	1.4214	-0.2602	-0.9115	0.1159	0.3936	-0.0977	-0.2764	0.8638	-1.1470	1.1788	1.0238	-10.0812	-1.4216	0.8061	-0.5084	0.5407	0.9102	-9.8672	-1.4758	0.7828	-0.5344	0.6055	-15.7760	-99.0813	-4.6444	2.6129	0.0911	-0.0821
456.1090	-0.6316	0.0150	1.4187	-0.2517	-0.9229	0.1277	0.3782	-0.1102	-0.2745	0.8506	-1.1266	1.1766	1.2103	-9.9286	-1.3511	0.8035	-0.5291	0.5351	0.8803	-9.9033	-1.4896	0.7811	-0.5324	0.6052	-15.7933	-99.2572	-4.7979	2.6219	0.0967	-0.0821
456.1210	-0.6272	0.0136	1.4153	-0.2415	-0.9362	0.1418	0.3621	-0.1184	-0.2736	0.8362	-1.1239	1.1748	0.8821	-10.5339	-1.2337	0.7786	-0.5292	0.5625	0.8442	-9.9467	-1.5063	0.7791	-0.5299	0.6048	-15.8164	-99.4699	-4.9831	2.6325	0.1031	-0.0821
456.1310	-0.6236	0.0123	1.4126	-0.2332	-0.9474	0.1535	0.3498	-0.1365	-0.2719	0.8181	-1.1080	1.1756	0.7944	-10.0953	-1.2927	0.7636	-0.6382	0.6083	0.8140	-9.9832	-1.5206	0.7774	-0.5279	0.6046	-15.8381	-99.6514	-5.1411	2.6409	0.1087	-0.0821
456.1430	-0.6195	0.0106	1.4094	-0.2237	-0.9607	0.1676	0.3315	-0.1476	-0.2673	0.8053	-1.0974	1.1721	0.8845	-9.9994	-1.4664	0.8218	-0.5318	0.5803	0.7775	-10.0271	-1.5378	0.7753	-0.5254	0.6042	-15.8664	-99.8702	-5.3315	2.6505	0.1156	-0.0821
456.1530	-0.6163	0.0090	1.4068	-0.2157	-0.9716	0.1794	0.3185	-0.1574	-0.2656	0.7929	-1.0859	1.1675	0.8014	-10.2346	-1.5043	0.8143	-0.5635	0.5520	0.7468	-10.0643	-1.5528	0.7735	-0.5233	0.6039	-15.8929	-100.0592	-5.4965	2.6583	0.1213	-0.0821
456.1650	-0.6126	0.0071	1.4037	-0.2062	-0.9845	0.1934	0.3026	-0.1660	-0.2649	0.7752	-1.0711	1.1676	0.6339	-10.9228	-1.4654	0.7470	-0.4921	0.5985	0.7048	-10.1675	-1.5542	0.7625	-0.5180	0.5986	-15.9858	-100.9814	-5.5351	2.5737	0.1584	-0.1348
456.1750	-0.6097	0.0052	1.4010	-0.1986	-0.9951	0.2050	0.2875	-0.1857	-0.2650	0.7604	-1.0615	1.1684	0.6992	-10.1056	-1.3547	0.8211	-0.5693	0.5308	0.6737	-10.2062	-1.5685	0.7603	-0.5158	0.5981	-16.0162	-101.1727	-5.7025	2.5809	0.1642	-0.1348
456.1870	-0.6063	0.0029	1.3979	-0.1897	-1.0079	0.2190	0.2717	-0.1952	-0.2613	0.7446	-1.0436	1.1642	0.5541	-10.5404	-1.4438	0.8205	-0.5961	0.5624	0.6361	-10.2531	-1.5863	0.7577	-0.5132	0.5975	-16.0559	-101.4085	-5.9096	2.5891	0.1711	-0.1348
456.1970	-0.6038	0.0008	1.3953	-0.1822	-1.0183	0.2306	0.2551	-0.2048	-0.2597	0.7280	-1.0316	1.1624	0.7124	-10.7040	-1.3596	0.7909	-0.5953	0.5248	0.6046	-10.2925	-1.6015	0.7555	-0.5111	0.5971	-16.0912	-101.6088	-6.0860	2.5959	0.1770	-0.1348
456.2070	-0.6012	-0.0014	1.3927	-0.1750	-1.0285	0.2423	0.2411	-0.2220	-0.2558	0.7083	-1.0266	1.1593	0.8805	-10.2539	-1.4302	0.8082	-0.4998	0.5614	0.5729	-10.3318	-1.6166	0.7533	-0.5089	0.5966	-16.1282	-101.8086	-6.2619	2.6025	0.1827	-0.1348
456.2190	-0.5985	-0.0041	1.3896	-0.1666	-1.0407	0.2561	0.2274	-0.2330	-0.2535	0.6922	-1.0141	1.1557	0.6465	-10.4945	-1.3507	0.7849	-0.5768	0.5790	0.5347	-10.3797	-1.6355	0.7506	-0.5063	0.5960	-16.1758	-102.0553	-6.4801	2.6099	0.1897	-0.1348
456.2290	-0.5963	-0.0065	1.3871	-0.1598	-1.0509	0.2677	0.2131	-0.2432	-0.2503	0.6771	-1.0043	1.1570	0.5111	-10.8053	-1.4488	0.7975	-0.4765	0.5074	0.5026	-10.4198	-1.6516	0.7483	-0.5042	0.5956	-16.2177	-102.2637	-6.6650	2.6159	0.1956	-0.1348
456.2410	-0.5939	-0.0096	1.3840	-0.1518	-1.0629	0.2816	0.1970	-0.2613	-0.2471	0.6609	-0.9825	1.1509	0.4920	-10.3803	-1.4379	0.7980	-0.5685	0.5612	0.4639	-10.4679	-1.6710	0.7456	-0.5016	0.5950	-16.2703	-102.5147	-6.8883	2.6228	0.2026	-0.1348
456.2510	-0.5920	-0.0122	1.3816	-0.1452	-1.0727	0.2931	0.1832	-0.2686	-0.2443	0.6440	-0.9754	1.1502	0.4429	-10.8553	-1.4632	0.7498	-0.5065	0.5689	0.4316	-10.5077	-1.6867	0.7433	-0.4994	0.5945	-16.3150	-102.7191	-7.0702	2.6286	0.2084	-0.1348
456.2630	-0.5899	-0.0154	1.3787	-0.1376	-1.0842	0.3069	0.1694	-0.2844	-0.2379	0.6246	-0.9626	1.1452	1.7740	-9.5223	-1.5323	0.8644	-0.6227	0.5787	0.4442	-10.5739	-1.6880	0.7349	-0.4965	0.5896	-15.8322	-103.2438	-7.1104	2.5679	0.2233	-0.1818
456.2730	-0.5883	-0.0183	1.3763	-0.1315	-1.0938	0.3183	0.1581	-0.2922	-0.2384	0.6125	-0.9540	1.1431	0.3428	-11.4066	-1.5219	0.7696	-0.5675	0.5578	0.4127	-10.6145	-1.7035	0.7323	-0.4943	0.5890	-15.8782	-103.4509	-7.2966	2.5731	0.2290	-0.1818
456.2830	-0.5868	-0.0213	1.3740	-0.1255	-1.1033	0.3298	0.1451	-0.3093	-0.2338	0.6006	-0.9462	1.1426	0.2829	-10.9754	-1.7067	0.7603	-0.4800	0.5033	0.3810	-10.6557	-1.7197	0.7297	-0.4921	0.5883	-15.9266	-103.6638	-7.4896	2.5781	0.2350	-0.1818
456.2950	-0.5852	-0.0251	1.3712	-0.1182	-1.1147	0.3435	0.1295	-0.3222	-0.2334	0.5816	-0.9275	1.1372	0.0602	-11.4419	-1.5506	0.7422	-0.4591	0.5713	0.3428	-10.7051	-1.7392	0.7266	-0.4895	0.5876	-15.9866	-103.9199	-7.7229	2.5840	0.2420	-0.1818
456.3050	-0.5840	-0.0285	1.3689	-0.1126	-1.1238	0.3548	0.1137	-0.3372	-0.2306	0.5585	-0.9179	1.1361	0.2857	-11.1497	-1.7672	0.7431	-0.4881	0.5551	0.3108	-10.7464	-1.7558	0.7240	-0.4874	0.5869	-16.0383	-104.1347	-7.9199	2.5887	0.2478	-0.1818
456.3150	-0.5830	-0.0320	1.3666	-0.1071	-1.1329	0.3662	0.1016	-0.3483	-0.2273	0.5458	-0.9073	1.1330	0.2113	-11.2808	-1.7363	0.7453	-0.5762	0.5170	0.2786	-10.7880	-1.7729	0.7214	-0.4852	0.5863	-16.0919	-104.3529	-8.1215	2.5931	0.2534	-0.1818
456.3250	-0.5821	-0.0356	1.3644	-0.1018	-1.1420	0.3774	0.0894	-0.3622	-0.2281	0.5317	-0.8941	1.1298	-0.0236	-10.6782	-1.5674	0.7117	-0.5402	0.5089	0.2463	-10.8301	-1.7906	0.7188	-0.4830	0.5857	-16.1478	-104.5771	-8.3302	2.5973	0.2592	-0.1818
456.3370	-0.5811	-0.0401	1.3617	-0.0955	-1.1527	0.3910	0.0721	-0.3756	-0.2233	0.5150	-0.8842	1.1284	-0.0705	-10.7740	-1.6046	0.6966	-0.4698	0.5344	0.2074	-10.8802	-1.8116	0.7156	-0.4805	0.5849	-16.2157	-104.8414	-8.5774	2.6023	0.2660	-0.1818
456.3470	-0.5805	-0.0439	1.3594	-0.0905	-1.1614	0.4023	0.0596	-0.3857	-0.2218	0.4976	-0.8724	1.1217	-0.1275	-10.8695	-1.5012	0.6776	-0.4621	0.5716	0.1749	-10.9221	-1.8295	0.7115	-0.4783	0.5842	-16.2741	-105.0641	-8.7870	2.6063	0.2717	-0.1818
456.3570	-0.5799	-0.0478	1.3573	-0.0855	-1.1702	0.4134	0.0466	-0.3984	-0.2188	0.4788	-0.8593	1.1189	-0.2380	-10.7364	-1.4780	0.6453	-0.4241	0.5764	0.1423	-10.9638	-1.8472	0.7056	-0.4761	0.5836	-16.3330	-105.2834	-8.9947	2.6103	0.2773	-0.1817
456.3670	-0.5795	-0.0517	1.3551	-0.0808	-1.1786	0.4246	0.0423	-0.3984	-0.2135	0.4640	-0.8537	1.1213	-0.9412	-11.8879	-1.9313	0.6825	-0.5201	0.4779	0.1857	-11.0099	-1.8508	0.6967	-0.4746	0.5791	-15.6044	-105.6471	-9.0563	2.5603	0.2821	-0.2245
456.3770	-0.5793	-0.0559	1.3530	-0.0763	-1.1871	0.4358	0.0226	-0.4144	-0.2097	0.4431	-0.8417	1.1143	-0.0838	-11.4905	-1.7966	0.7680	-0.5558	0.5430	0.1546	-11.0519	-1.8683	0.6905	-0.4725	0.5783	-15.6610	-105.8658	-9.2668	2.5638	0.2876	-0.2245
456.3890	-0.5791	-0.0610	1.3506	-0.0711	-1.1972	0.4491	0.0080	-0.4301	-0.2062	0.4287	-0.8318	1.1131	-0.4857	-11.6658	-1.9643	0.7163	-0.4220	0.5531	-0.4325	-11.1023	-1.8894	0.6830	-0.4699	0.5774	-15.7300	-106.1272	-9.5208	2.5679	0.2944	-0.2244
456.3990	-0.5791	-0.0653	1.3486	-0.0669	-1.2055	0.4601	-0.0104	-0.4452	-0.2015	0.4152	-0.8208	1.1110	-1.5864	-11.7574	-1.9943	0.6572	-0.4272	0.5761	-2.2994	-11.1444	-1.9073	0.6768	-0.4678	0.5766	-15.7886	-106.3463	-9.7355	2.5711	0.3000	-0.2244
456.4090	-0.5793	-0.0699	1.3465	-0.0629	-1.2135	0.4713	-0.0244	-0.4571	-0.2000	0.3974	-0.8053	1.1045	-1.9773	-11.8392	-1.7557	0.7103	-0.4447	0.5120	-2.8425	-11.1866	-1.9255	0.6705	-0.4657	0.5758	-15.8481	-106.5663	-9.9538	2.5741	0.3055	-0.2244
456.4190	-0.5796	-0.0746	1.3445	-0.0590	-1.2215	0.4824	-0.0329	-0.4736	-0.1976	0.3793	-0.8014	1.0996	-2.0557	-11.3207	-1.8596	0.7425	-0.3939	0.4918	-2.8725	-11.2287	-1.9439	0.6642	-0.4635	0.5750	-15.9083	-106.7860	-10.1732	2.5770	0.3108	-0.2244
456.4290	-0.5800	-0.0794	1.3425	-0.0553	-1.2293	0.4933	-0.0413	-0.4863	-0.1959	0.3620	-0.7911	1.0894	-2.4049	-11.1879	-1.8866	0.7068	-0.4507	0.5458	-2.9026	-11.2712	-1.9629	0.6579	-0.4614	0.5742	-15.9697	-107.0095	-10.3993	2.5798	0.3161	-0.2244
456.4390	-0.5805	-0.0843	1.3406	-0.0517	-1.2372	0.5041	-0.0519	-0.4970	-0.1912	0.3438	-0.7791	1.0870	-2.6507	-11.4539	-1.7265	0.6635	-0.4086	0.5363	-2.9328	-11.3134	-1.9819	0.6516	-0.4593	0.5734	-16.0312	-107.2303	-10.6250	2.5823	0.3215	-0.2244
456.4490	-0.5811	-0.0893	1.3388	-0.0483	-1.2449	0.5151	-0.0647	-0.5065	-0.1865	0.3292	-0.7643	1.0893	-2.7819	-11.6959	-1.8211	0.6292	-0.4668	0.5063	-2.9629	-11.3445	-2.0006	0.6453	-0.4572	0.5726	-16.0924	-107.4457	-10.8473	2.5848	0.3268	-0.2244
456.4610	-0.5819	-0.0954	1.3366	-0.0446	-1.2539	0.5281	-0.0791	-0.5199	-0.1814	0.3079	-0.7479	1.0819	-2.2785	-11.1758	-1.8447	0.7089	-0.4906	0.5189	-1.8869	-10.2864	-1.8140	0.7038	-0.5005	0.5878	-2.9215	-94.6631	-9.0492	3.2814	-0.1561	-0.0523
456.4710	-0.5827	-0.1007	1.3348	-0.0416	-1.2615	0.5389	-0.0887	-0.5303	-0.1806	0.2991	-0.7422	1.0816	-3.0428	-11.9366	-1.8681	0.5826	-0.4069	0.5302	-2.9314	-11.4000	-2.0295	0.6292	-0.4539	0.5673	-15.1500	-107.8816	-11.2112	2.5511	0.3285	-0.2632
456.4810	-0.5837	-0.1062	1.3330	-0.0388	-1.2689	0.5497	-0.1039	-0.5451	-0.1772	0.2773	-0.7253	1.0787	-2.7969	-11.5469	-1.8422	0.6098	-0.4017	0.5069	-2.9594	-11.4277	-2.0488	0.6225	-0.4518	0.5664	-15.2060	-108.0970	-11.4432	2.5529	0.3338	-0.2632
456.4930	-0.5852	-0.1128	1.3309	-0.0356	-1.2774	0.5626	-0.1173	-0.5584	-0.1728	0.2561	-0.7202	1.0701	-2.8417	-11.6614	-1.9383	0.6187	-0.4082	0.5401	-2.9930	-11.4608	-2.0719	0.6146	-0.4494	0.5653	-15.2727	-108.3515	-11.7207	2.5548	0.3398	-0.2632
456.5030	-0.5863	-0.1184	1.3292	-0.0333	-1.2845	0.5732	-0.1268	-0.5671	-0.1679	0.2384	-0.7091	1.0684	-3.1701	-12.1303	-2.0440	0.6713	-0.3953	0.5418	-3.0210	-11.4879	-2.0911	0.6079	-0.4473	0.5643	-15.3276	-108.5596	-11.9512	2.5561	0.3448	-0.2632
456.5150	-0.5880	-0.1254	1.3273	-0.0305	-1.2930	0.5861	-0.1436	-0.5827	-0.1609	0.2174	-0.6970	1.0634	-3.0750	-12.3421	-2.1989	0.6173	-0.3520	0.4871	-3.0544	-11.5204	-2.1145	0.5999	-0.4449	0.5632	-15.3929	-108.8076	-12.2319	2.5575	0.3509	-0.2632
456.5250	-0.5895	-0.1313	1.3257	-0.0284	-1.2999	0.5966	-0.1562	-0.5958	-0.1593	0.1979	-0.6789	1.0559	-3.0605	-12.2731	-2.2948	0.6351	-0.4071	0.5329	-3.0823	-11.5473	-2.1343	0.5932	-0.4428	0.5623	-15.4467	-109.0128	-12.4678	2.5584	0.3558	-0.2632
456.5350	-0.5911	-0.1374	1.3241	-0.0265	-1.3066	0.6072	-0.1689	-0.6120	-0.1563	0.1827	-0.6694	1.0541	-2.9002	-11.8828	-2.2063	0.5845	-0.4316	0.4820	-3.1101	-11.5743	-2.1544	0.5865	-0.4408	0.5613	-15.5003	-109.2190	-12.7078	2.5591	0.3607	-0.2631
456.5470	-0.5932	-0.1449	1.3222	-0.0244	-1.3146	0.6198	-0.1825	-0.6265	-0.1545	0.1560	-0.6637	1.0468	-3.0066	-11.9939	-1.9455	0.6317	-0.3373	0.5308	-3.1434	-11.6064	-2.1787	0.5784	-0.4383	0.5602	-15.5631	-109.4618	-12.9967	2.5595	0.3664	-0.2631
456.5570	-0.5951	-0.1513	1.3207	-0.0230	-1.3211	0.6302	-0.1933	-0.6373	-0.1502	0.1397	-0.6499	1.0428	-3.0555	-11.9635	-1.9111	0.6147	-0.4386	0.5285	-3.1710	-11.6328	-2.1991	0.5717	-0.4363	0.5593	-15.6142	-109.6609	-13.2392	2.5596	0.3711	-0.2631
456.5690	-0.5975	-0.1591	1.3190	-0.0214	-1.3288	0.6427	-0.2056	-0.6469	-0.1431	0.1215	-0.6398	1.0385	-2.9255	-12.4630	-2.0819	0.5781	-0.3756	0.4862	-3.0858	-11.6428	-2.2116	0.5625	-0.4358	0.5550	-14.3215	-109.6599	-13.4070	2.5377	0.3592	-0.2976
456.5790	-0.5997	-0.1656	1.3175	-0.0202	-1.3351	0.6530	-0.2144	-0.6635	-0.1387	0.1027	-0.6274	1.0340	-3.2701	-12.0600	-2.3665	0.5729	-0.4007	0.5157	-3.1105	-11.6685	-2.2320	0.5555	-0.4339	0.5540	-14.3623	-109.8514	-13.6506	2.5372	0.3639	-0.2976
456.5890	-0.6019	-0.1721	1.3161	-0.0193	-1.3413	0.6633	-0.2258	-0.6786	-0.1399	0.0851	-0.6125	1.0303	-3.2284	-11.7861	-1.9448	0.5556	-0.4681	0.4677	-3.1351	-11.6940	-2.2523	0.5486	-0.4319	0.5529	-14.4019	-110.0399	-13.8941	2.5364	0.3685	-0.2976
456.5990	-0.6043	-0.1790	1.3147	-0.0185	-1.3474	0.6736	-0.2395	-0.6870	-0.1354	0.0673	-0.6038	1.0266	-2.7960	-12.1792	-1.8934	0.6020	-0.4177	0.4330	-3.1596	-11.7192	-2.2730	0.5416	-0.4300	0.5519	-14.4396	-110.2251	-14.1403	2.5353	0.3731	-0.2976
456.6090	-0.6067	-0.1859	1.3135	-0.0180	-1.3534	0.6839	-0.2474	-0.6976	-0.1288	0.0499	-0.6002	1.0171	-3.1188	-12.4106	-2.3704	0.5541	-0.3725	0.4334	-3.1839	-11.7441	-2.2938	0.5346	-0.4280	0.5508	-14.4754	-110.4072	-14.3883	2.5338	0.3776	-0.2975
456.6210	-0.6098	-0.1945	1.3121	-0.0175	-1.3605	0.6960	-0.2620	-0.7121	-0.1204	0.0323	-0.5826	1.0125	-2.9284	-12.6112	-2.6445	0.4532	-0.3408	0.5613	-3.2128	-11.7733	-2.3189	0.5261	-0.4257	0.5495	-14.5152	-110.6184	-14.6863	2.5316	0.3830	-0.2975
456.6310	-0.6125	-0.2018	1.3108	-0.0173	-1.3663	0.7061	-0.2692	-0.7302	-0.1204	0.0130	-0.5672	1.0089	-3.3068	-12.1283	-2.5580	0.4626	-0.4005	0.5111	-3.2367	-11.7976	-2.3402	0.5003	-0.4237	0.5485	-14.5463	-110.7928	-14.9390	2.5293	0.3874	-0.2975
456.6410	-0.6152	-0.2091	1.3096	-0.0173	-1.3719	0.7163	-0.2806	-0.7417	-0.1208	-0.0179	-0.5577	1.0033	-3.3331	-12.2147	-2.1446	0.2748	-0.4355	0.4711	-3.2605	-11.8216	-2.3616	-0.0111	-0.4218	0.5474	-14.5753	-110.9640	-15.1930	2.5267	0.3916	-0.2975
456.6530	-0.6187	-0.2180	1.3082	-0.0176	-1.3785	0.7282	-0.2941	-0.7525	-0.1156	-0.0326	-0.5473	0.9947	-3.2881	-12.4711	-2.2712	0.1718	-0.4102	0.4980	-3.2887	-11.8495	-2.3868	-0.0584	-0.4195	0.5462	-14.6063	-111.1591	-15.4924	2.5230	0.3967	-0.2975
456.6630	-0.6218	-0.2257	1.3071	-0.0180	-1.3839	0.7382	-0.3055	-0.7653	-0.1099	-0.0440	-0.5424	0.9902	-2.7683	-12.0466	-2.3539	0.0969	-0.3688	0.5259	-3.1760	-11.8341	-2.3961	-0.0657	-0.4200	0.5424	-13.0266	-110.8664	-15.6243	2.5158	0.3766	-0.3271
456.6750	-0.6255	-0.2350	1.3058	-0.0186	-1.3904	0.7500	-0.3146	-0.7848	-0.1081	-0.0632	-0.5285	0.9883	-3.4632	-12.0003	-2.4343	-0.0208	-0.3525	0.5383	-3.2000	-11.8611	-2.4226	-0.0747	-0.4177	0.5410	-13.0416	-111.0541	-15.9354	2.5110	0.3817	-0.3271
456.6850	-0.6288	-0.2429	1.3048	-0.0193	-1.3955	0.7598	-0.3271	-0.7908	-0.1052	-0.0823	-0.5166	0.9830	-3.1843	-12.3451	-2.2716	-0.0349	-0.4122	0.5213	-3.2197	-11.8832	-2.4447	-0.0822	-0.4159	0.5399	-13.0508	-111.2052	-16.1961	2.5064	0.3859	-0.3271
456.6950	-0.6321	-0.2509	1.3038	-0.0202	-1.4006	0.7697	-0.3343	-0.8010	-0.0994	-0.1011	-0.5107	0.9744	-3.4311	-12.6099	-2.4908	-0.0281	-0.3605	0.4637	-3.2392	-11.9048	-2.4671	-0.0898	-0.4141	0.5387	-13.0568	-111.3511	-16.4583	2.5014	0.3899	-0.3271
456.7070	-0.6362	-0.2607	1.3027	-0.0217	-1.4066	0.7813	-0.3483	-0.8162	-0.0950	-0.1233	-0.5016	0.9665	-3.0542	-12.6842	-2.5804	-0.0443	-0.3287	0.4938	-3.2622	-11.9301	-2.4935	-0.0990	-0.4110	0.5373	-13.0602	-111.5179	-16.7696	2.4948	0.3947	-0.3271
456.7170	-0.6397	-0.2689	1.3017	-0.0231	-1.4116	0.7909	-0.3577	-0.8301	-0.0956	-0.1404	-0.4850	0.9659	-3.3114	-12.5215	-2.3645	-0.0270	-0.4149	0.5299	-3.2811	-11.9507	-2.5158	-0.1067	-0.4079	0.5362	-13.0590	-111.6511	-17.0314	2.4887	0.3987	-0.3271
456.7290	-0.6441	-0.2790	1.3007	-0.0249	-1.4174	0.8024	-0.3683	-0.8440	-0.0881	-0.1603	-0.4726	0.9632	-3.3516	-12.5065	-2.4891	-0.0354	-0.3519	0.4731	-3.3033	-11.9749	-2.5432	-0.1160	-0.4040	0.5348	-13.0526	-111.8061	-17.3521	2.4806	0.4033	-0.3270
456.7390	-0.6478	-0.2875	1.2998	-0.0267	-1.4220	0.8120	-0.3801	-0.8534	-0.0831	-0.1785	-0.4638	0.9537	-3.2353	-12.8599	-2.6376	-0.0189	-0.3267	0.4758	-3.3214	-11.9943	-2.5657	-0.1238	-0.4009	0.5336	-13.0428	-111.9251	-17.6157	2.4733	0.4071	-0.3270
456.7490	-0.6516	-0.2960	1.2990	-0.0286	-1.4265	0.8216	-0.3871	-0.8709	-0.0790	-0.1937	-0.4541	0.9457	-3.5500	-12.5080	-2.7594	-0.0613	-0.3870	0.4944	-3.3392	-12.0131	-2.5880	-0.1317	-0.3977	0.5324	-13.0292	-112.0366	-17.8771	2.4655	0.4108	-0.3270
456.7610	-0.6563	-0.3066	1.2980	-0.0311	-1.4319	0.8328	-0.4017	-0.8817	-0.0791	-0.2171	-0.4468	0.9409	-3.2637	-12.7443	-2.4283	-0.0459	-0.2953	0.4879	-3.3297	-12.0240	-2.6130	-0.1409	-0.3945	0.5306	-12.6447	-112.0315	-18.1739	2.4581	0.4093	-0.3318
456.7710	-0.6604	-0.3155	1.2973	-0.0334	-1.4362	0.8422	-0.4086	-0.8915	-0.0710	-0.2356	-0.4336	0.9351	-3.1902	-12.8718	-2.7556	-0.0428	-0.3601	0.4992	-3.2219	-11.9964	-2.6266	-0.1477	-0.3937	0.5275	-11.1577	-111.5925	-18.3482	2.4606	0.3893	-0.3513
456.7810	-0.6645	-0.3245	1.2966	-0.0358	-1.4405	0.8515	-0.4152	-0.9044	-0.0677	-0.2540	-0.4226	0.9295	-3.4419	-12.9626	-2.8093	-0.1275	-0.3945	0.5000	-3.2354	-12.0131	-2.6498	-0.1556	-0.3907	0.5263	-11.1248	-111.6841	-18.6164	2.4509	0.3930	-0.3513
456.7910	-0.6688	-0.3336	1.2959	-0.0384	-1.4447	0.8608	-0.4246	-0.9196	-0.0684	-0.2731	-0.4149	0.9254	-3.3042	-12.6596	-2.5665	-0.0894	-0.3858	0.4484	-3.2486	-12.0295	-2.6734	-0.1635	-0.3877	0.5251	-11.0880	-111.7726	-18.8891	2.4402	0.3966	-0.3513
456.8010	-0.6731	-0.3429	1.2953	-0.0413	-1.4488	0.8700	-0.4328	-0.9267	-0.0624	-0.2914	-0.4031	0.9174	-3.2105	-12.7844	-2.5392	-0.1235	-0.3390	0.4426	-3.2614	-12.0457	-2.6979	-0.1716	-0.3847	0.5238	-11.0463	-111.8574	-19.1706	2.4286	0.4002	-0.3513
456.8110	-0.6776	-0.3524	1.2947	-0.0443	-1.4528	0.8791	-0.4397	-0.9374	-0.0557	-0.3093	-0.3973	0.9118	-3.5097	-12.8903	-2.7639	-0.1385	-0.2982	0.4869	-3.2738	-12.0606	-2.7218	-0.1797	-0.3818	0.5226	-10.9993	-111.9278	-19.4460	2.4165	0.4037	-0.3513
456.8230	-0.6830	-0.3635	1.2941	-0.0481	-1.4574	0.8900	-0.4493	-0.9567	-0.0518	-0.3327	-0.3816	0.9076	-3.3231	-12.5120	-2.8408	-0.1405	-0.3964	0.4771	-3.2882	-12.0776	-2.7498	-0.1895	-0.3782	0.5211	-10.9381	-112.0016	-19.7693	2.4013	0.4077	-0.3512
456.8330	-0.6876	-0.3732	1.2936	-0.0516	-1.4612	0.8991	-0.4585	-0.9664	-0.0483	-0.3516	-0.3735	0.8998	-3.2776	-12.6227	-2.8441	-0.0861	-0.3546	0.4825	-3.2998	-12.0912	-2.7737	-0.1978	-0.3753	0.5198	-10.8811	-112.0555	-20.0447	2.3875	0.4111	-0.3512
456.8430	-0.6922	-0.3829	1.2931	-0.0552	-1.4648	0.9081	-0.4678	-0.9750	-0.0448	-0.3657	-0.3618	0.8906	-3.0429	-13.1377	-2.9874	-0.1050	-0.3942	0.4743	-3.3108	-12.1041	-2.7979	-0.2062	-0.3723	0.5186	-10.8185	-112.1019	-20.3238	2.3728	0.4143	-0.3512
456.8550	-0.6978	-0.3948	1.2926	-0.0597	-1.4691	0.9186	-0.4762	-0.9913	-0.0417	-0.3833	-0.3587	0.8891	-3.2495	-12.7436	-3.0250	-0.1376	-0.2912	0.5000	-3.3235	-12.1183	-2.8267	-0.2163	-0.3688	0.5171	-10.7362	-112.1416	-20.6551	2.3541	0.4181	-0.3512
456.8650	-0.7026	-0.4048	1.2922	-0.0637	-1.4726	0.9275	-0.4842	-1.0007	-0.0391	-0.4000	-0.3482	0.8852	-3.1716	-12.8066	-2.9003	-0.1134	-0.3239	0.3950	-3.1669	-12.0540	-2.8381	-0.2216	-0.3691	0.5141	-8.6803	-111.2666	-20.8058	2.3714	0.3877	-0.3696
456.8750	-0.7075	-0.4149	1.2918	-0.0678	-1.4760	0.9363	-0.4896	-1.0117	-0.0362	-0.4184	-0.3380	0.8752	-3.2417	-12.9467	-2.9414	-0.1176	-0.3874	0.4278	-3.1736	-12.0641	-2.8631	-0.2299	-0.3663	0.5128	-8.6000	-111.2865	-21.0877	2.3542	0.3909	-0.3696
456.8870	-0.7134	-0.4272	1.2914	-0.0729	-1.4800	0.9467	-0.4978	-1.0278	-0.0333	-0.4405	-0.3228	0.8680	-3.3428	-12.6457	-2.8557	-0.1768	-0.3344	0.4525	-3.1793	-12.0753	-2.8939	-0.2400	-0.3630	0.5112	-8.4954	-111.2985	-21.4351	2.3317	0.3948	-0.3696
456.8970	-0.7185	-0.4375	1.2911	-0.0774	-1.4832	0.9553	-0.5082	-1.0353	-0.0312	-0.4596	-0.3212	0.8643	-3.2102	-12.7663	-2.8483	-0.1854	-0.3028	0.4683	-3.1777	-12.0837	-2.9192	-0.2486	-0.3603	0.5099	-8.4037	-111.2975	-21.7199	2.3123	0.3979	-0.3696
456.9090	-0.7246	-0.4500	1.2908	-0.0831	-1.4870	0.9657	-0.5141	-1.0479	-0.0269	-0.4817	-0.3032	0.8538	-3.2822	-12.8593	-2.9418	-0.1933	-0.3738	0.5003	-3.1751	-12.0926	-2.9495	-0.2589	-0.3570	0.5083	-8.2866	-111.2817	-22.0617	2.2877	0.4015	-0.3695
456.9190	-0.7297	-0.4605	1.2905	-0.0880	-1.4900	0.9742	-0.5226	-1.0610	-0.0234	-0.4961	-0.2967	0.8472	-3.2555	-12.5553	-2.9456	-0.1340	-0.3669	0.4351	-3.1725	-12.0992	-2.9749	-0.2677	-0.3543	0.5070	-8.1836	-111.2600	-22.3484	2.2658	0.4044	-0.3695
456.9290	-0.7350	-0.4713	1.2903	-0.0932	-1.4929	0.9827	-0.5285	-1.0698	-0.0203	-0.5094	-0.2926	0.8442	-3.3743	-12.7461	-2.9733	-0.1195	-0.2932	0.4498	-3.1694	-12.1047	-3.0005	-0.2733	-0.3516	0.5057	-8.0740	-111.2241	-22.6364	2.2428	0.4073	-0.3695
456.9410	-0.7414	-0.4841	1.2901	-0.0993	-1.4963	0.9927	-0.5377	-1.0836	-0.0162	-0.5234	-0.2740	0.8343	-3.3530	-12.9556	-2.9934	-0.2191	-0.3636	0.4435	-3.1652	-12.1104	-3.0308	-0.2793	-0.3484	0.5041	-7.9371	-111.1704	-22.9781	2.2144	0.4107	-0.3695
456.9510	-0.7469	-0.4950	1.2900	-0.1047	-1.4990	1.0010	-0.5437	-1.0947	-0.0132	-0.5463	-0.2733	0.8245	-3.4238	-13.0201	-2.9345	-0.2158	-0.2561	0.4793	-3.1611	-12.1140	-3.0560	-0.2844	-0.3456	0.5028	-7.8166	-111.1122	-23.2626	2.1897	0.4135	-0.3695
456.9610	-0.7524	-0.5061	1.2899	-0.1102	-1.5017	1.0092	-0.5523	-1.1036	-0.0077	-0.5695	-0.2591	0.8246	-3.1479	-12.9022	-3.0627	-0.1759	-0.3349	0.4691	-3.1219	-12.0977	-2.9704	-0.2886	-0.3436	0.5013	-7.2758	-110.8148	-23.5230	2.1742	0.4090	-0.3719
456.9710	-0.7580	-0.5172	1.2899	-0.1159	-1.5043	1.0174	-0.5558	-1.1142	-0.0031	-0.5865	-0.2541	0.8181	-3.0810	-12.7363	-3.0830	-0.1834	-0.3199	0.4688	-2.9772	-12.0235	-2.8036	-0.2898	-0.3439	0.4990	-5.4868	-109.8332	-23.7036	2.1893	0.3825	-0.3815
456.9810	-0.7635	-0.5284	1.2898	-0.1221	-1.5068	1.0257	-0.5587	-1.1258	-0.0011	-0.5993	-0.2434	0.8129	-3.2524	-12.4933	-2.9658	-0.1615	-0.3281	0.4168	-2.9708	-12.0237	-2.6486	-0.2951	-0.3414	0.4977	-5.3543	-109.7431	-23.9991	2.1603	0.3852	-0.3815
456.9910	-0.7691	-0.5398	1.2898	-0.1281	-1.5092	1.0337	-0.5663	-1.1351	0.0004	-0.6070	-0.2379	0.8020	-3.0765	-12.6311	-2.7191	-0.2175	-0.2503	0.4794	-2.9640	-12.0226	-2.4931	-0.3005	-0.3389	0.4963	-5.2170	-109.6377	-24.2914	2.1304	0.3879	-0.3815
457.0010	-0.7748	-0.5512	1.2899	-0.1342	-1.5115	1.0417	-0.5714	-1.1452	0.0018	-0.6285	-0.2220	0.7985	-3.3008	-12.7309	-2.5539	-0.2361	-0.3621	0.4167	-2.9568	-12.0207	-2.3470	-0.3060	-0.3364	0.4950	-5.0742	-109.5214	-24.5870	2.0995	0.3905	-0.3815
457.0130	-0.7817	-0.5649	1.2899	-0.1418	-1.5142	1.0513	-0.5812	-1.1541	0.0062	-0.6488	-0.2211	0.7909	-2.7784	-12.8896	-2.4670	-0.2527	-0.2722	0.4292	-2.9477	-12.0170	-2.1723	-0.3127	-0.3335	0.4934	-4.8984	-109.3654	-24.9336	2.0614	0.3936	-0.3815
457.0230	-0.7875	-0.5765	1.2900	-0.1485	-1.5164	1.0592	-0.5848	-1.1642	0.0093	-0.6675	-0.2090	0.7818	-2.9737	-12.9661	-2.4137	-0.2452	-0.3160	0.4408	-2.9397	-12.0127	-2.0271	-0.3184	-0.3310	0.4920	-4.7461	-109.2217	-25.2252	2.0278	0.3961	-0.3815
457.0330	-0.7934	-0.5883	1.2901	-0.1553	-1.5184	1.0669	-0.5895	-1.1760	0.0112	-0.6806	-0.2017	0.7791	-2.8609	-12.9342	-2.2529	-0.1839	-0.3538	0.4518	-2.9312	-12.0075	-1.9413	-0.3243	-0.3286	0.4907	-4.5892	-109.0660	-25.5168	1.9926	0.3985	-0.3815
457.0450	-0.8005	-0.6025	1.2903	-0.1635	-1.5207	1.0762	-0.5943	-1.1863	0.0137	-0.6951	-0.1965	0.7747	-3.1039	-12.9279	-2.3028	-0.3185	-0.3021	0.3822	-2.9205	-11.9994	-1.9726	-0.3314	-0.3256	0.4890	-4.3936	-108.8573	-25.8657	1.9494	0.4014	-0.3814
457.0550	-0.8066	-0.6142	1.2904	-0.1705	-1.5227	1.0839	-0.5997	-1.1989	0.0123	-0.7117	-0.1891	0.7648	-3.0822	-12.7927	-2.0879	-0.3639	-0.3110	0.3642	-2.9113	-11.9919	-1.9982	-0.3375	-0.3232	0.4877	-4.2277	-108.6753	-26.1514	1.9124	0.4037	-0.3814
457.0670	-0.8139	-0.6288	1.2906	-0.1793	-1.5249	1.0930	-0.6054	-1.2099	0.0169	-0.7368	-0.1842	0.7554	-2.7634	-12.6837	-2.2357	-0.2784	-0.2363	0.3989	-2.7252	-11.8684	-2.0153	-0.3382	-0.3240	0.4856	-1.9420	-107.0916	-26.3558	1.9370	0.3679	-0.3867
457.0770	-0.8200	-0.6410	1.2908	-0.1869	-1.5266	1.1005	-0.6077	-1.2172	0.0182	-0.7496	-0.1688	0.7489	-2.7577	-12.5006	-2.2032	-0.2360	-0.3489	0.4684	-2.7146	-11.8571	-2.0432	-0.3445	-0.3218	0.4842	-1.7755	-106.8740	-26.6577	1.8952	0.3703	-0.3867
457.0870	-0.8261	-0.6532	1.2910	-0.1944	-1.5283	1.1080	-0.6094	-1.2261	0.0182	-0.7532	-0.1652	0.7475	-3.0963	-12.5237	-2.0046	-0.3601	-0.3304	0.3848	-2.7039	-11.8452	-2.0705	-0.3508	-0.3196	0.4828	-1.6077	-106.6485	-26.9534	1.8531	0.3725	-0.3867
457.0990	-0.8334	-0.6681	1.2912	-0.2035	-1.5302	1.1169	-0.6158	-1.2366	0.0230	-0.7780	-0.1618	0.7393	-3.0836	-12.6031	-2.1893	-0.3406	-0.2236	0.3838	-2.6905	-11.8285	-2.1033	-0.3585	-0.3169	0.4812	-1.3995	-106.3493	-27.3096	1.8008	0.3753	-0.3866
457.1090	-0.8395	-0.6804	1.2915	-0.2113	-1.5317	1.1243	-0.6205	-1.2454	0.0234	-0.8008	-0.1509	0.7296	-3.2477	-12.5705	-2.0438	-0.3227	-0.2750	0.3782	-2.6792	-11.8137	-2.1302	-0.3651	-0.3147	0.4798	-1.2243	-106.0898	-27.6017	1.7559	0.3775	-0.3866
457.1190	-0.8458	-0.6930	1.2918	-0.2196	-1.5332	1.1315	-0.6273	-1.2534	0.0307	-0.8133	-0.1414	0.7213	-2.8584	-12.4606	-2.2902	-0.2199	-0.3052	0.4906	-2.6674	-11.7972	-2.1575	-0.3719	-0.3125	0.4784	-1.0440	-105.8104	-27.8973	1.7086	0.3798	-0.3866
457.1290	-0.8521	-0.7055	1.2921	-0.2277	-1.5345	1.1387	-0.6300	-1.2624	0.0313	-0.8211	-0.1369	0.7186	-2.7776	-12.4895	-2.2339	-0.3849	-0.2681	0.4191	-2.6555	-11.7797	-2.1841	-0.3787	-0.3103	0.4770	-0.8622	-105.5185	-28.1860	1.6610	0.3819	-0.3866
457.1390	-0.8585	-0.7182	1.2924	-0.2359	-1.5358	1.1458	-0.6317	-1.2700	0.0337	-0.8399	-0.1283	0.7130	-2.8936	-12.5641	-2.2080	-0.4150	-0.2552	0.4205	-2.6434	-11.7608	-2.2105	-0.3856	-0.3081	0.4757	-0.6768	-105.2090	-28.4739	1.6121	0.3841	-0.3866
457.1510	-0.8661	-0.7337	1.2929	-0.2462	-1.5373	1.1543	-0.6358	-1.2819	0.0382	-0.8630	-0.1181	0.7048	-2.8016	-12.2127	-2.4322	-0.3476	-0.3021	0.3905	-2.6284	-11.7358	-2.2419	-0.3942	-0.3055	0.4740	-0.4502	-104.8105	-28.8156	1.5513	0.3866	-0.3866
457.1610	-0.8725	-0.7465	1.2932	-0.2550	-1.5385	1.1613	-0.6405	-1.2871	0.0365	-0.8722	-0.1136	0.6944	-2.7811	-12.3084	-2.2269	-0.2589	-0.2802	0.4720	-2.5824	-11.6884	-2.2650	-0.3998	-0.3040	0.4727	0.1391	-104.1617	-29.0698	1.5163	0.3807	-0.3861
457.1710	-0.8790	-0.7594	1.2937	-0.2637	-1.5396	1.1682	-0.6443	-1.2951	0.0450	-0.8808	-0.1076	0.6933	-2.4537	-12.4849	-2.6324	-0.3917	-0.2077	0.3929	-2.4363	-11.5610	-2.2788	-0.4002	-0.3051	0.4715	1.9121	-102.5649	-29.2256	1.5349	0.3506	-0.3843
457.1810	-0.8853	-0.7724	1.2942	-0.2725	-1.5406	1.1751	-0.6444	-1.3074	0.0439	-0.9004	-0.0976	0.6885	-2.4859	-12.1437	-2.5631	-0.3825	-0.2209	0.4017	-2.4237	-11.5354	-2.3061	-0.4075	-0.3031	0.4701	2.0867	-102.1888	-29.5137	1.4798	0.3527	-0.3843
457.1910	-0.8918	-0.7855	1.2947	-0.2818	-1.5416	1.1820	-0.6473	-1.3107	0.0454	-0.9145	-0.0884	0.6768	-2.7826	-12.5420	-2.5911	-0.2476	-0.3425	0.3950	-2.4110	-11.5084	-2.3333	-0.4149	-0.3012	0.4688	2.2628	-101.7945	-29.8008	1.4224	0.3547	-0.3843
457.2030	-0.8996	-0.8012	1.2952	-0.2927	-1.5426	1.1901	-0.6497	-1.3242	0.0445	-0.9226	-0.0798	0.6698	-2.8182	-12.1863	-2.4968	-0.4375	-0.3908	0.4245	-2.3956	-11.4743	-2.3652	-0.4239	-0.2988	0.4671	2.4747	-101.3022	-30.1384	1.3532	0.3571	-0.3843
457.2130	-0.9062	-0.8146	1.2957	-0.3020	-1.5434	1.1967	-0.6539	-1.3277	0.0448	-0.9436	-0.0775	0.6671	-2.4988	-12.4605	-2.4013	-0.3928	-0.3400	0.3885	-2.3826	-11.4439	-2.3920	-0.4316	-0.2969	0.4658	2.6542	-100.8684	-30.4218	1.2932	0.3592	-0.3843
457.2230	-0.9127	-0.8279	1.2962	-0.3115	-1.5442	1.2033	-0.6551	-1.3364	0.0501	-0.9537	-0.0765	0.6602	-2.3892	-12.1020	-2.6960	-0.4037	-0.2778	0.4272	-2.3696	-11.4121	-2.4181	-0.4394	-0.2949	0.4644	2.8333	-100.4163	-30.6989	1.2320	0.3612	-0.3843
457.2350	-0.9206	-0.8440	1.2966	-0.3231	-1.5451	1.2112	-0.6561	-1.3453	0.0466	-0.9634	-0.0687	0.6544	-2.6570	-12.2613	-2.3462	-0.4136	-0.2226	0.3663	-2.3539	-11.3727	-2.4492	-0.4490	-0.2926	0.4628	3.0487	-99.8610	-31.0289	1.1566	0.3636	-0.3843
457.2450	-0.9272	-0.8576	1.2972	-0.3326	-1.5457	1.2177	-0.6566	-1.3531	0.0517	-0.9749	-0.0609	0.6433	-2.7856	-12.2893	-2.6047	-0.5293	-0.2228	0.3643	-2.3408	-11.3375	-2.4748	-0.4571	-0.2906	0.4614	3.2299	-99.3685	-31.3006	1.0929	0.3656	-0.3843
457.2570	-0.9351	-0.8739	1.2978	-0.3447	-1.5463	1.2254	-0.6614	-1.3630	0.0509	-1.0024	-0.0504	0.6359	-2.6139	-12.0900	-2.3319	-0.3549	-0.2566	0.3920	-2.3250	-11.2939	-2.5051	-0.4669	-0.2883	0.4598	3.4467	-98.7621	-31.6217	1.0141	0.3680	-0.3843
457.2670	-0.9417	-0.8876	1.2984	-0.3547	-1.5468	1.2316	-0.6661	-1.3679	0.0556	-1.0014	-0.0454	0.6321	-2.2608	-12.0510	-2.5511	-0.5270	-0.2420	0.4019	-2.1620	-11.1111	-2.5119	-0.4651	-0.2904	0.4594	5.4123	-96.5121	-31.7033	1.0549	0.3283	-0.3733
457.2790	-0.9496	-0.9040	1.2990	-0.3668	-1.5473	1.2392	-0.6647	-1.3756	0.0541	-1.0256	-0.0375	0.6225	-2.4643	-11.6268	-2.4410	-0.4480	-0.2596	0.3936	-2.1476	-11.0620	-2.5432	-0.4749	-0.2883	0.4579	5.5944	-95.8555	-32.0253	0.9726	0.3307	-0.3733
457.2890	-0.9563	-0.9178	1.2997	-0.3772	-1.5477	1.2455	-0.6658	-1.3789	0.0601	-1.0336	-0.0317	0.6173	-2.4532	-11.9657	-2.7032	-0.3758	-0.2958	0.4122	-2.1357	-11.0192	-2.5688	-0.4833	-0.2866	0.4565	5.7448	-95.2859	-32.2898	0.9019	0.3327	-0.3733
457.3010	-0.9643	-0.9345	1.3003	-0.3896	-1.5480	1.2528	-0.6668	-1.3895	0.0560	-1.0479	-0.0267	0.6080	-2.4858	-11.7560	-2.4321	-0.4669	-0.3071	0.3958	-2.1216	-10.9660	-2.5990	-0.4934	-0.2846	0.4549	5.9231	-94.5808	-32.6010	0.8165	0.3351	-0.3733
457.3110	-0.9711	-0.9484	1.3009	-0.3999	-1.5482	1.2588	-0.6688	-1.3927	0.0608	-1.0613	-0.0239	0.6039	-2.2606	-11.8289	-2.6754	-0.5025	-0.3014	0.4111	-2.1101	-10.9198	-2.6236	-0.5020	-0.2829	0.4536	6.0697	-93.9707	-32.8542	0.7444	0.3371	-0.3733
457.3210	-0.9778	-0.9624	1.3015	-0.4108	-1.5485	1.2648	-0.6688	-1.4038	0.0609	-1.0686	-0.0166	0.5979	-2.3102	-11.4030	-2.7651	-0.5014	-0.3075	0.3917	-2.0987	-10.8721	-2.6476	-0.5106	-0.2811	0.4523	6.2141	-93.3431	-33.1029	0.6706	0.3391	-0.3733
457.3330	-0.9857	-0.9793	1.3022	-0.4236	-1.5486	1.2720	-0.6680	-1.4013	0.0631	-1.0802	-0.0112	0.5905	-2.3381	-12.1139	-2.7240	-0.5100	-0.2884	0.3761	-2.0852	-10.8130	-2.6760	-0.5212	-0.2784	0.4507	6.3853	-92.5666	-33.3961	0.5809	0.3416	-0.3733
457.3430	-0.9924	-0.9934	1.3029	-0.4345	-1.5487	1.2780	-0.6689	-1.4158	0.0609	-1.0941	-0.0024	0.5837	-2.3667	-11.4335	-2.6209	-0.5562	-0.2312	0.3658	-2.0742	-10.7622	-2.6988	-0.5300	-0.1111	0.4494	6.5246	-91.9017	-33.6322	0.5057	0.3436	-0.3733
457.3550	-1.0005	-1.0104	1.3036	-0.4478	-1.5487	1.2848	-0.6701	-1.4177	0.0593	-1.1023	0.0028	0.5762	-2.2259	-11.7142	-2.4146	-0.4924	-0.0564	0.3953	-2.0613	-10.6990	-2.7258	-0.5408	0.0901	0.4478	6.6895	-91.0770	-33.9118	0.4129	0.3461	-0.3733
457.3650	-1.0072	-1.0246	1.3042	-0.4587	-1.5486	1.2905	-0.6731	-1.4303	0.0643	-1.1155	0.0115	0.5716	-1.9155	-11.0924	-2.6612	-0.6438	0.0342	0.3840	-1.9271	-10.4882	-2.7262	-0.5381	0.2428	0.4485	8.2981	-88.5028	-33.9244	0.4602	0.3044	-0.3513
457.3770	-1.0151	-1.0418	1.3050	-0.4724	-1.5484	1.2973	-0.6700	-1.4273	0.0665	-1.1309	0.0178	0.5652	-2.3513	-11.6291	-2.7412	-0.4553	0.0332	0.3535	-1.9166	-10.4187	-2.7539	-0.5488	0.3412	0.4470	8.4172	-87.6187	-34.2018	0.3637	0.3069	-0.3514
457.3870	-1.0218	-1.0561	1.3056	-0.4836	-1.5482	1.3030	-0.6702	-1.4391	0.0654	-1.1335	0.0155	0.5601	-2.2139	-11.0362	-2.7079	-0.6106	0.1026	0.3491	-1.9083	-10.3601	-2.7759	-0.5577	0.3425	0.4458	8.5113	-86.8749	-34.4221	0.2841	0.3090	-0.3514
457.3990	-1.0299	-1.0735	1.3064	-0.4974	-1.5481	1.3097	-0.6717	-1.4408	0.0676	-1.1517	0.0183	0.5522	-2.0850	-11.1921	-2.7776	-0.5530	0.1371	0.3423	-1.8985	-10.2861	-2.8020	-0.5685	0.3441	0.4443	8.6208	-85.9379	-34.6833	0.1864	0.3115	-0.3514
457.4090	-1.0366	-1.0878	1.3071	-0.5089	-1.5479	1.3151	-0.6699	-1.4516	0.0661	-1.1558	0.0231	0.5466	-2.2488	-10.4640	-2.6608	-0.5971	0.1864	0.3851	-1.8909	-10.2239	-2.8226	-0.5776	0.3454	0.4430	8.7062	-85.1510	-34.8897	0.1050	0.3137	-0.3514
457.4190	-1.0432	-1.1025	1.3077	-0.5204	-1.5476	1.3205	-0.6707	-1.4477	0.0659	-1.1643	0.0277	0.5443	-1.9739	-11.1854	-2.6604	-0.5972	0.2370	0.3564	-1.8836	-10.1589	-2.8429	-0.5868	0.3468	0.4418	8.7888	-84.3307	-35.0934	0.0223	0.3159	-0.3514
457.4310	-1.0513	-1.1198	1.3086	-0.5345	-1.5473	1.3270	-0.6678	-1.4573	0.0679	-1.1765	0.0330	0.5333	-2.3576	-10.4927	-2.7809	-0.6316	0.3179	0.3656	-1.8753	-10.0796	-2.8658	-0.5977	0.3484	0.4403	8.8806	-83.3308	-35.3240	-0.0765	0.3186	-0.3514
457.4410	-1.0581	-1.1345	1.3092	-0.5464	-1.5470	1.3324	-0.6687	-1.4583	0.0670	-1.1866	0.0383	0.5261	-2.0757	-10.9008	-2.6409	-0.5671	0.3518	0.3720	-1.8687	-10.0119	-2.8845	-0.6070	0.3497	0.4390	8.9535	-82.4779	-35.5113	-0.1604	0.3209	-0.3514
457.4530	-1.0661	-1.1520	1.3100	-0.5607	-1.5465	1.3386	-0.6675	-1.4694	0.0714	-1.1986	0.0450	0.5186	-1.8959	-10.2254	-2.9502	-0.6867	0.3814	0.3720	-1.8614	-9.9286	-2.9056	-0.6180	0.3513	0.4375	9.0341	-81.4296	-35.7238	-0.2602	0.3237	-0.3514
457.4630	-1.0728	-1.1667	1.3107	-0.5727	-1.5460	1.3438	-0.6650	-1.4672	0.0684	-1.2049	0.0479	0.5088	-1.8818	-10.9491	-2.6827	-0.5353	0.4399	0.4268	-1.7697	-9.6943	-2.8970	-0.6143	0.3481	0.4398	10.1240	-78.5843	-35.6419	-0.2052	0.2775	-0.3138
457.4750	-1.0807	-1.1845	1.3115	-0.5870	-1.5454	1.3499	-0.6620	-1.4749	0.0691	-1.2148	0.0562	0.5093	-2.0290	-10.2067	-2.8376	-0.6822	0.4146	0.3568	-1.7655	-9.6043	-2.9182	-0.6251	0.3495	0.4385	10.1552	-77.4737	-35.8460	-0.3066	0.2802	-0.3138
457.4850	-1.0873	-1.1992	1.3122	-0.5993	-1.5448	1.3549	-0.6604	-1.4741	0.0715	-1.2263	0.0606	0.5070	-2.1626	-10.4586	-2.9843	-0.5735	0.4004	0.3859	-1.7624	-9.5282	-2.9349	-0.6341	0.3506	0.4373	10.1759	-76.5352	-36.0079	-0.3925	0.2826	-0.3139
457.4970	-1.0952	-1.2170	1.3130	-0.6139	-1.5440	1.3609	-0.6620	-1.4832	0.0698	-1.2303	0.0661	0.5016	-2.1870	-9.8276	-2.9178	-0.6456	0.3704	0.3432	-1.7593	-9.4346	-2.9538	-0.6449	0.3519	0.4355	10.1929	-75.3809	-36.1895	-0.4942	0.2855	-0.3139
457.5070	-1.1018	-1.2317	1.3138	-0.6264	-1.5433	1.3659	-0.6609	-1.4799	0.0683	-1.2426	0.0704	0.4961	-1.8431	-10.1919	-2.8523	-0.5710	0.3122	0.3249	-1.7572	-9.3556	-2.9685	-0.6539	0.3531	0.4336	10.2018	-74.4084	-36.3317	-0.5793	0.2880	-0.3139
457.5190	-1.1097	-1.2495	1.3146	-0.6412	-1.5424	1.3718	-0.6570	-1.4881	0.0668	-1.2413	0.0743	0.4869	-1.9787	-9.7421	-3.0877	-0.6562	0.2685	0.3149	-1.7553	-9.2588	-2.9851	-0.6647	0.3544	0.4313	10.2051	-73.2162	-36.4908	-0.6810	0.2910	-0.3139
457.5290	-1.1164	-1.2645	1.3153	-0.6536	-1.5417	1.3766	-0.6554	-1.4859	0.0680	-1.2514	0.0727	0.4802	-1.9032	-10.0677	-3.0477	-0.7296	0.3157	0.3554	-1.7542	-9.1755	-2.9979	-0.6736	0.3556	0.4293	10.2015	-72.1912	-36.6142	-0.7652	0.2936	-0.3139
457.5390	-1.1229	-1.2793	1.3159	-0.6662	-1.5409	1.3813	-0.6517	-1.4948	0.0671	-1.2560	0.0736	0.4771	-2.0791	-9.6804	-3.0062	-0.6689	0.3594	0.3395	-1.7535	-9.0922	-3.0098	-0.6826	0.3567	0.4274	10.1930	-71.1665	-36.7281	-0.8494	0.2962	-0.3139
457.5510	-1.1307	-1.2973	1.3167	-0.6812	-1.5400	1.3870	-0.6518	-1.4925	0.0647	-1.2627	0.0811	0.4728	-1.7138	-10.1633	-2.8668	-0.7778	0.4204	0.3635	-1.7534	-8.9893	-3.0230	-0.6932	0.3581	0.4251	10.1755	-69.9005	-36.8536	-0.9498	0.2993	-0.3139
457.5610	-1.1372	-1.3123	1.3174	-0.6940	-1.5392	1.3917	-0.6486	-1.5010	0.0669	-1.2772	0.0841	0.4677	-2.0980	-9.2428	-3.1184	-0.7082	0.4346	0.3306	-1.7292	-8.8883	-3.0335	-0.7016	0.3597	0.4221	10.4482	-68.6640	-36.9545	-1.0284	0.3068	-0.3248
457.5730	-1.1450	-1.3304	1.3182	-0.7092	-1.5381	1.3973	-0.6461	-1.4996	0.0678	-1.2743	0.0911	0.4606	-1.9681	-9.6133	-3.2221	-0.8211	0.3891	0.3351	-1.6331	-8.7261	-3.0487	-0.7103	0.3629	0.4153	11.5606	-66.6971	-37.0896	-1.1086	0.3288	-0.3686
457.5830	-1.1515	-1.3454	1.3188	-0.7222	-1.5372	1.4018	-0.6426	-1.5061	0.0638	-1.2867	0.0965	0.4525	-1.9295	-9.0066	-3.0580	-0.7145	0.3148	0.3118	-1.6360	-8.6354	-3.0579	-0.7190	0.3641	0.4130	11.4941	-65.5894	-37.1696	-1.1915	0.3314	-0.3686
457.5950	-1.1592	-1.3634	1.3196	-0.7375	-1.5359	1.4072	-0.6413	-1.5032	0.0612	-1.2899	0.0996	0.4444	-1.8354	-9.3459	-2.9666	-0.7815	0.3473	0.3413	-1.6400	-8.5251	-3.0677	-0.7294	0.3656	0.4103	11.4076	-64.2435	-37.2522	-1.2895	0.3345	-0.3686
457.6050	-1.1655	-1.3785	1.3202	-0.7504	-1.5350	1.4116	-0.6387	-1.5100	0.0632	-1.3066	0.1028	0.4401	-1.8009	-8.8756	-3.1327	-0.7589	0.3375	0.3571	-1.6439	-8.4310	-3.0747	-0.7379	0.3668	0.4080	11.3284	-63.0947	-37.3099	-1.3702	0.3372	-0.3687
457.6150	-1.1719	-1.3936	1.3208	-0.7637	-1.5339	1.4159	-0.6336	-1.5070	0.0601	-1.3021	0.1049	0.4325	-1.7658	-8.9787	-3.1169	-0.7767	0.3225	0.3592	-1.6482	-8.3362	-3.0808	-0.7464	0.3680	0.4058	11.2451	-61.9383	-37.3581	-1.4508	0.3399	-0.3687
457.6270	-1.1795	-1.4118	1.3215	-0.7792	-1.5326	1.4211	-0.6312	-1.5126	0.0581	-1.3099	0.1110	0.4248	-1.8200	-8.6373	-2.9968	-0.8438	0.3190	0.3505	-1.6540	-8.2200	-3.0866	-0.7564	0.3694	0.4030	11.1369	-60.5218	-37.4014	-1.5454	0.3432	-0.3687
457.6370	-1.1858	-1.4270	1.3221	-0.7924	-1.5314	1.4253	-0.6263	-1.5108	0.0559	-1.3161	0.1148	0.4161	-1.8728	-9.0434	-2.9652	-0.7860	0.3466	0.3250	-1.6594	-8.1219	-3.0903	-0.7647	0.3707	0.4008	11.0410	-59.3256	-37.4263	-1.6235	0.3460	-0.3687
457.6490	-1.1932	-1.4451	1.3228	-0.8081	-1.5301	1.4303	-0.6254	-1.5159	0.0570	-1.3265	0.1170	0.4082	-1.6882	-8.5494	-3.0256	-0.8336	0.4298	0.3263	-1.6663	-8.0032	-3.0932	-0.7745	0.3721	0.3980	10.9198	-57.8786	-37.4415	-1.7147	0.3494	-0.3688
457.6590	-1.1994	-1.4603	1.3234	-0.8216	-1.5289	1.4344	-0.6207	-1.5194	0.0590	-1.3330	0.1233	0.4042	-2.0241	-8.5996	-3.1853	-0.7416	0.3861	0.3403	-1.6726	-7.9024	-3.0945	-0.7825	0.3734	0.3958	10.8119	-56.6502	-37.4429	-1.7903	0.3523	-0.3688
457.6710	-1.2069	-1.4786	1.3241	-0.8375	-1.5273	1.4392	-0.6175	-1.5165	0.0553	-1.3354	0.1330	0.3986	-1.8338	-8.4307	-3.1406	-0.8812	0.2823	0.3335	-1.5867	-7.6248	-3.0794	-0.7810	0.3735	0.3926	11.7875	-53.3167	-37.2713	-1.7641	0.3426	-0.3733
457.6810	-1.2131	-1.4937	1.3246	-0.8509	-1.5260	1.4431	-0.6109	-1.5196	0.0524	-1.3426	0.1325	0.3949	-1.8884	-8.0440	-3.0370	-0.8887	0.3111	0.3022	-1.5954	-7.5213	-3.0802	-0.7885	0.3746	0.3903	11.6365	-52.0717	-37.2584	-1.8367	0.3452	-0.3733
457.6910	-1.2193	-1.5089	1.3251	-0.8644	-1.5247	1.4470	-0.6066	-1.5209	0.0509	-1.3451	0.1319	0.3861	-1.7562	-7.9065	-2.9622	-0.8259	0.4113	0.3530	-1.6046	-7.4153	-3.0797	-0.7959	0.3758	0.3880	11.4800	-50.7972	-37.2340	-1.9087	0.3478	-0.3734
457.7030	-1.2264	-1.5273	1.3258	-0.8807	-1.5231	1.4516	-0.5999	-1.5228	0.0530	-1.3502	0.1394	0.3765	-1.8247	-7.5115	-3.3047	-0.9093	0.4149	0.3988	-1.6163	-7.2862	-3.0777	-0.8045	0.3771	0.3852	11.2851	-49.2449	-37.1896	-1.9922	0.3510	-0.3734
457.7130	-1.2324	-1.5424	1.3263	-0.8942	-1.5217	1.4554	-0.5974	-1.5187	0.0474	-1.3532	0.1473	0.3752	-1.8000	-8.0583	-3.0474	-0.8657	0.3457	0.2713	-1.6262	-7.1787	-3.0748	-0.8116	0.3782	0.3829	11.1202	-47.9514	-37.1408	-2.0598	0.3537	-0.3734
457.7250	-1.2395	-1.5608	1.3268	-0.9105	-1.5199	1.4598	-0.5928	-1.5238	0.0476	-1.3652	0.1515	0.3668	-1.8155	-7.4613	-3.2083	-0.8969	0.3000	0.2851	-1.6386	-7.0470	-3.0697	-0.8198	0.3796	0.3802	10.9157	-46.3683	-37.0656	-2.1387	0.3569	-0.3734
457.7350	-1.2454	-1.5759	1.3273	-0.9242	-1.5184	1.4634	-0.5905	-1.5203	0.0424	-1.3661	0.1517	0.3585	-1.7974	-7.7063	-2.9974	-0.8083	0.3721	0.2879	-1.6492	-6.9368	-3.0642	-0.8265	0.3807	0.3779	10.7423	-45.0428	-36.9912	-2.2029	0.3596	-0.3735
457.7470	-1.2524	-1.5943	1.3278	-0.9406	-1.5166	1.4677	-0.5847	-1.5249	0.0423	-1.3683	0.1564	0.3481	-1.7525	-7.2888	-3.0759	-0.8863	0.3618	0.3267	-1.6624	-6.8029	-3.0560	-0.8342	0.3821	0.3751	10.5285	-43.4332	-36.8860	-2.2763	0.3628	-0.3735
457.7570	-1.2582	-1.6094	1.3282	-0.9542	-1.5150	1.4711	-0.5806	-1.5221	0.0428	-1.3797	0.1557	0.3461	-1.8341	-7.6478	-3.1950	-0.8290	0.4187	0.3087	-1.6737	-6.6902	-3.0478	-0.8404	0.3832	0.3728	10.3468	-42.0784	-36.7854	-2.3359	0.3655	-0.3735
457.7690	-1.2651	-1.6278	1.3287	-0.9708	-1.5131	1.4753	-0.5757	-1.5257	0.0390	-1.3847	0.1662	0.3403	-1.6326	-6.8775	-3.0388	-0.8837	0.3919	0.3075	-1.5240	-6.3616	-3.0314	-0.8370	0.3872	0.3632	12.0611	-38.1539	-36.5861	-2.2925	0.3968	-0.4436
457.7790	-1.2708	-1.6431	1.3290	-0.9847	-1.5114	1.4786	-0.5672	-1.5226	0.0345	-1.3786	0.1733	0.3328	-1.7621	-6.4412	-2.9767	-0.8878	0.3233	0.3162	-1.5377	-6.2447	-3.0236	-0.8427	0.3883	0.3604	11.8241	-36.7702	-36.4734	-2.3491	0.3989	-0.4436
457.7890	-1.2765	-1.6583	1.3293	-0.9984	-1.5097	1.4818	-0.5599	-1.5221	0.0302	-1.3891	0.1677	0.3231	-1.5816	-6.4691	-2.8236	-0.9224	0.3587	0.2856	-1.5514	-6.1278	-3.0147	-0.8482	0.3894	0.3577	11.5873	-35.3864	-36.3491	-2.4025	0.4008	-0.4437
457.7990	-1.2820	-1.6736	1.3296	-1.0125	-1.5080	1.4850	-0.5502	-1.5173	0.0297	-1.3879	0.1687	0.3185	-1.7418	-6.3159	-2.9084	-0.8615	0.4396	0.2758	-1.5653	-6.0093	-3.0045	-0.8534	0.3906	0.3550	11.3484	-33.9829	-36.2128	-2.4546	0.4027	-0.4437
457.8090	-1.2875	-1.6886	1.3298	-1.0262	-1.5062	1.4882	-0.5444	-1.5164	0.0250	-1.3904	0.1778	0.3073	-1.8107	-6.3226	-2.7862	-0.9488	0.3903	0.3107	-1.5789	-5.8916	-2.9932	-0.8584	0.3917	0.3522	11.1117	-32.5894	-36.0658	-2.5032	0.4046	-0.4437
457.8210	-1.2939	-1.7069	1.3302	-1.0430	-1.5040	1.4918	-0.5364	-1.5162	0.0264	-1.3933	0.1807	0.3000	-1.8543	-6.1806	-3.0505	-0.9361	0.3654	0.2851	-1.5955	-5.7489	-2.9781	-0.8641	0.3930	0.3490	10.8265	-30.8996	-35.8738	-2.5589	0.4068	-0.4437
457.8310	-1.2993	-1.7221	1.3304	-1.0569	-1.5021	1.4948	-0.5290	-1.5143	0.0219	-1.3963	0.1847	0.2940	-1.7303	-6.0115	-3.0007	-0.9317	0.3692	0.2570	-1.6092	-5.6293	-2.9642	-0.8686	0.3941	0.3462	10.5891	-29.4836	-35.7006	-2.6025	0.4086	-0.4437
457.8410	-1.3045	-1.7371	1.3306	-1.0710	-1.5003	1.4977	-0.5226	-1.5103	0.0207	-1.3998	0.1869	0.2815	-1.7364	-6.1250	-3.0371	-0.8758	0.3536	0.3292	-1.6227	-5.5101	-2.9493	-0.8728	0.3952	0.3435	10.3538	-28.0728	-35.5177	-2.6434	0.4103	-0.4438
457.8510	-1.3096	-1.7523	1.3308	-1.0849	-1.4984	1.5005	-0.5156	-1.5116	0.0159	-1.4005	0.1884	0.2779	-1.7647	-5.8017	-2.9500	-0.9183	0.4079	0.2855	-1.6364	-5.3891	-2.9329	-0.8769	0.3963	0.3408	10.1169	-26.6390	-35.3203	-2.6819	0.4119	-0.4438
457.8610	-1.3148	-1.7674	1.3310	-1.0989	-1.4964	1.5032	-0.5110	-1.5084	0.0151	-1.4072	0.2002	0.2685	-1.5527	-5.5917	-3.0708	-0.9457	0.3547	0.3344	-1.6376	-5.2142	-2.9068	-0.8763	0.3967	0.3387	10.0297	-24.5614	-35.0269	-2.6718	0.4061	-0.4365
457.8730	-1.3208	-1.7854	1.3310	-1.1159	-1.4941	1.5064	-0.5001	-1.5038	0.0084	-1.4002	0.1990	0.2661	-1.5507	-5.3051	-3.0412	-0.9291	0.3173	0.2617	-1.6019	-4.8497	-3.0200	-0.8629	0.3950	0.3385	10.3189	-20.2474	-34.4335	-2.5283	0.3777	-0.4070
457.8830	-1.3258	-1.8005	1.3311	-1.1300	-1.4921	1.5090	-0.4915	-1.4982	0.0024	-1.4027	0.2005	0.2579	-1.5917	-5.4734	-3.1089	-0.9485	0.4421	0.2696	-1.6070	-4.7246	-3.2392	-0.8657	0.3958	0.3359	10.0630	-18.7906	-34.2139	-2.5596	0.3786	-0.4070
457.8930	-1.3306	-1.8154	1.3311	-1.1439	-1.4900	1.5116	-0.4811	-1.4975	-0.0024	-1.3999	0.2101	0.2526	-1.8540	-5.0930	-3.2433	-0.9272	0.3428	0.2530	-1.6117	-4.6005	-3.4575	-0.8682	0.3966	0.3334	9.8126	-17.3433	-33.9845	-2.5880	0.3793	-0.4070
457.9030	-1.3354	-1.8305	1.3311	-1.1578	-1.4879	1.5140	-0.4734	-1.4927	-0.0038	-1.4038	0.2115	0.2438	-1.7488	-4.8201	-3.5332	-0.9876	0.3855	0.2910	-1.6163	-4.4747	-3.6884	-0.8705	0.3975	0.3309	9.5635	-15.8764	-33.7410	-2.6136	0.3800	-0.4070
457.9150	-1.3410	-1.8483	1.3310	-1.1748	-1.4854	1.5169	-0.4632	-1.4879	-0.0084	-1.4019	0.2153	0.2393	-1.6395	-4.4392	-3.8130	-0.9453	0.3475	0.2237	-1.6211	-4.3255	-3.9645	-0.8729	0.3985	0.3279	9.2734	-14.1354	-33.4391	-2.6407	0.3807	-0.4070
457.9250	-1.3456	-1.8632	1.3308	-1.1887	-1.4832	1.5193	-0.4566	-1.4809	-0.0135	-1.3979	0.2144	0.2271	-1.5175	-4.8139	-3.7722	-0.9616	0.4232	0.2750	-1.6248	-4.1998	-4.0637	-0.8746	0.3993	0.3254	9.0344	-12.6690	-33.1727	-2.6601	0.3812	-0.4070
457.9350	-1.3501	-1.8780	1.3307	-1.2030	-1.4810	1.5215	-0.4476	-1.4800	-0.0149	-1.4008	0.2235	0.2227	-1.9618	-4.3369	-3.8940	-0.9061	0.3520	0.2368	-1.6281	-4.0744	-4.0401	-0.8760	0.4001	0.3229	8.8009	-11.2061	-32.8966	-2.6768	0.3815	-0.4070
457.9470	-1.3554	-1.8958	1.3305	-1.2195	-1.4783	1.5241	-0.4404	-1.4739	-0.0189	-1.3995	0.2221	0.2116	-1.6144	-4.5263	-3.8808	-1.0049	0.3569	0.3034	-1.6315	-3.9238	-4.0102	-0.8774	0.4010	0.3199	8.5269	-9.4495	-32.5510	-2.6929	0.3818	-0.4071
457.9570	-1.3597	-1.9105	1.3303	-1.2337	-1.4761	1.5262	-0.4307	-1.4703	-0.0203	-1.3980	0.2242	0.2062	-1.8551	-3.8288	-4.0425	-0.8989	0.4376	0.2636	-1.6339	-3.7986	-3.9843	-0.8782	0.4018	0.3174	8.3047	-7.9886	-32.2532	-2.7033	0.3818	-0.4071
457.9690	-1.3648	-1.9280	1.3300	-1.2503	-1.4733	1.5286	-0.4233	-1.4622	-0.0271	-1.3987	0.2321	0.1960	-1.5175	-3.7175	-3.7948	-0.8835	0.3156	0.3164	-1.6119	-3.3863	-3.9032	-0.8569	0.3989	0.3196	8.3187	-3.1163	-31.3964	-2.4800	0.3421	-0.3542
457.9790	-1.3690	-1.9426	1.3297	-1.2645	-1.4710	1.5306	-0.4125	-1.4577	-0.0316	-1.3900	0.2321	0.1970	-1.6749	-3.6322	-3.7846	-0.8696	0.3732	0.2369	-1.6124	-3.2594	-3.8772	-0.8568	0.3994	0.3174	8.1005	-1.6575	-31.0903	-2.4853	0.3414	-0.3543
457.9910	-1.3738	-1.9601	1.3292	-1.2809	-1.4682	1.5328	-0.3998	-1.4504	-0.0367	-1.3861	0.2337	0.1886	-1.5782	-3.1387	-3.7230	-0.9814	0.3700	0.2520	-1.6123	-3.1064	-3.8446	-0.8562	0.4000	0.3148	7.8465	0.1015	-30.7085	-2.4879	0.3405	-0.3543
458.0010	-1.3777	-1.9746	1.3289	-1.2949	-1.4659	1.5347	-0.3906	-1.4425	-0.0400	-1.3847	0.2401	0.1829	-1.6479	-3.3078	-3.7512	-0.8946	0.4111	0.2857	-1.6116	-2.9787	-3.8162	-0.8555	0.4005	0.3126	7.6424	1.5704	-30.3785	-2.4870	0.3395	-0.3543
458.0130	-1.3823	-1.9918	1.3283	-1.3114	-1.4630	1.5368	-0.3829	-1.4335	-0.0459	-1.3840	0.2403	0.1766	-1.4293	-3.2429	-3.7000	-0.8465	0.4124	0.2403	-1.6098	-2.8266	-3.7811	-0.8543	0.4011	0.3100	7.4088	3.3180	-29.9728	-2.4822	0.3381	-0.3543
458.0230	-1.3861	-2.0061	1.3278	-1.3254	-1.4607	1.5385	-0.3712	-1.4287	-0.0495	-1.3765	0.2423	0.1696	-1.8319	-2.8784	-3.7020	-0.8519	0.4532	0.2585	-1.6076	-2.7000	-3.7508	-0.8530	0.4016	0.3078	7.2222	4.7737	-29.6240	-2.4752	0.3368	-0.3543
458.0330	-1.3898	-2.0203	1.3273	-1.3388	-1.4582	1.5402	-0.3618	-1.4232	-0.0539	-1.3675	0.2490	0.1653	-1.4847	-3.1882	-3.6863	-0.9875	0.3827	0.2439	-1.6047	-2.5742	-3.7198	-0.8514	0.4021	0.3057	7.0441	6.2192	-29.2679	-2.4656	0.3353	-0.3543
458.0430	-1.3934	-2.0345	1.3267	-1.3527	-1.4557	1.5418	-0.3502	-1.4171	-0.0564	-1.3696	0.2499	0.1599	-1.7836	-2.5829	-3.7535	-0.9159	0.3859	0.2274	-1.6013	-2.4479	-3.6875	-0.8496	0.4025	0.3035	6.8728	7.6714	-28.9000	-2.4532	0.3337	-0.3543
458.0530	-1.3968	-2.0486	1.3261	-1.3663	-1.4532	1.5434	-0.3415	-1.4076	-0.0640	-1.3615	0.2504	0.1521	-1.6176	-3.0293	-3.4988	-0.9203	0.4023	0.2738	-1.5970	-2.3230	-3.6549	-0.8476	0.4030	0.3013	6.7109	9.1063	-28.5282	-2.4382	0.3319	-0.3543
458.0650	-1.4009	-2.0655	1.3253	-1.3826	-1.4501	1.5451	-0.3335	-1.4045	-0.0659	-1.3593	0.2552	0.1466	-1.5347	-2.0755	-3.6053	-0.8721	0.3546	0.2475	-1.5722	-1.9197	-3.5652	-0.8242	0.4011	0.3024	6.7455	13.8536	-27.5816	-2.1973	0.3045	-0.3154
458.0750	-1.4041	-2.0794	1.3246	-1.3961	-1.4476	1.5466	-0.3238	-1.3919	-0.0707	-1.3514	0.2545	0.1397	-1.5309	-2.3480	-3.8063	-0.8881	0.3622	0.2352	-1.5652	-1.7927	-3.5324	-0.8213	0.4014	0.3005	6.5993	15.2922	-27.2020	-2.1776	0.3019	-0.3154
458.0850	-1.4072	-2.0933	1.3239	-1.4095	-1.4451	1.5480	-0.3174	-1.3865	-0.0792	-1.3459	0.2520	0.1360	-1.5869	-1.8036	-3.6332	-0.9102	0.4424	0.2116	-1.5574	-1.6669	-3.4992	-0.8181	0.4016	0.2985	6.4633	16.7171	-26.8173	-2.1556	0.2992	-0.3154
458.0950	-1.4103	-2.1073	1.3230	-1.4231	-1.4424	1.5493	-0.3078	-1.3734	-0.0840	-1.3364	0.2622	0.1254	-1.6317	-1.8591	-3.4388	-0.8169	0.3616	0.2826	-1.5467	-1.2768	-3.3849	-0.7979	0.3993	0.2954	6.3578	21.2972	-25.6359	-1.9513	0.2699	-0.3275
458.1070	-1.4139	-2.1236	1.3218	-1.4389	-1.4393	1.5508	-0.2963	-1.3627	-0.0945	-1.3227	0.2603	0.1244	-1.4497	-1.4413	-2.9641	-0.9881	0.3604	0.2273	-1.5373	-1.1290	-3.3443	-0.7935	0.3994	0.2932	6.1830	22.9451	-25.1703	-1.9233	0.2651	-0.3257
458.1170	-1.4168	-2.1372	1.3209	-1.4523	-1.4367	1.5520	-0.2839	-1.3497	-0.0960	-1.3135	0.2578	0.1151	-1.2340	-1.3714	-3.1786	-0.8443	0.3965	0.2631	-1.5285	-1.0075	-3.3100	-0.7896	0.3994	0.2913	6.0491	24.2987	-24.7769	-1.8974	0.2610	-0.3242
458.1270	-1.4195	-2.1507	1.3199	-1.4652	-1.4341	1.5532	-0.2712	-1.3416	-0.1005	-1.3069	0.2673	0.1113	-1.5593	-1.0980	-3.1785	-0.8641	0.3631	0.2260	-1.5190	-0.8874	-3.2753	-0.7856	0.3994	0.2895	5.9259	25.6358	-24.3800	-1.8701	0.2568	-0.3226
458.1390	-1.4227	-2.1666	1.3186	-1.4810	-1.4309	1.5544	-0.2614	-1.3264	-0.1046	-1.2984	0.2622	0.1017	-1.3439	-0.8754	-3.0571	-0.8192	0.4318	0.2992	-1.5065	-0.7450	-3.2329	-0.7806	0.3994	0.2873	5.7917	27.2213	-23.8971	-1.8345	0.2517	-0.3208
458.1490	-1.4252	-2.1798	1.3175	-1.4938	-1.4283	1.5555	-0.2502	-1.3169	-0.1080	-1.2894	0.2693	0.1018	-1.2371	-1.0153	-3.1355	-0.8807	0.3831	0.2104	-1.4953	-0.6284	-3.1973	-0.7763	0.3994	0.2855	5.6917	28.5178	-23.4924	-1.8033	0.2474	-0.3192
458.1610	-1.4281	-2.1956	1.3162	-1.5093	-1.4251	1.5567	-0.2383	-1.3044	-0.1144	-1.2797	0.2705	0.0919	-1.3785	-0.6539	-3.0131	-0.8413	0.3715	0.2354	-1.4802	-0.4878	-3.1537	-0.7707	0.3994	0.2833	5.5917	30.0831	-22.9984	-1.7618	0.2424	-0.3171
458.1710	-1.4305	-2.2085	1.3150	-1.5220	-1.4224	1.5575	-0.2277	-1.2942	-0.1195	-1.2645	0.2721	0.0896	-1.3708	-0.3763	-2.9712	-0.8014	0.3650	0.2136	-1.4174	-0.3193	-3.1438	-0.7590	0.4013	0.2836	6.0917	31.9954	-22.8340	-1.6535	0.2582	-0.2946
458.1830	-1.4331	-2.2240	1.3135	-1.5370	-1.4191	1.5586	-0.2146	-1.2795	-0.1274	-1.2603	0.2761	0.0839	-1.2187	-0.4140	-2.8155	-0.8505	0.3750	0.2404	-1.3953	-0.1817	-3.1017	-0.7529	0.4014	0.2814	6.0535	33.5176	-22.3410	-1.6087	0.2533	-0.2945
458.1930	-1.4352	-2.2368	1.3122	-1.5497	-1.4163	1.5594	-0.2018	-1.2667	-0.1292	-1.2477	0.2762	0.0753	-1.4534	-0.6534	-3.1115	-0.7374	0.3805	0.3073	-1.3758	-0.0678	-3.0662	-0.7476	0.4015	0.2796	6.0336	34.7771	-21.9245	-1.5690	0.2492	-0.2944
458.2030	-1.4371	-2.2493	1.3108	-1.5620	-1.4136	1.5601	-0.1960	-1.2586	-0.1393	-1.2334	0.2754	0.0757	-0.9495	-0.1007	-2.8896	-0.7934	0.4192	0.2537	-1.3555	0.0445	-3.0303	-0.7422	0.4016	0.2778	6.0249	36.0190	-21.5053	-1.5282	0.2451	-0.2944
458.2130	-1.4390	-2.2619	1.3094	-1.5744	-1.4107	1.5609	-0.1811	-1.2457	-0.1434	-1.2265	0.2805	0.0702	-1.1892	-0.2231	-2.8964	-0.7636	0.3343	0.2302	-1.3342	0.1549	-2.9947	-0.7367	0.4017	0.2760	6.0275	37.2369	-21.0881	-1.4861	0.2409	-0.2944
458.2230	-1.4407	-2.2743	1.3080	-1.5865	-1.4079	1.5616	-0.1704	-1.2363	-0.1500	-1.2143	0.2802	0.0666	-1.5822	-0.0303	-2.8191	-0.8663	0.3667	0.1942	-1.3121	0.2650	-2.9583	-0.7311	0.4018	0.2742	6.0406	38.4529	-20.6629	-1.4426	0.2366	-0.2945
458.2350	-1.4427	-2.2890	1.3062	-1.6011	-1.4045	1.5623	-0.1633	-1.2235	-0.1563	-1.2102	0.2789	0.0597	-0.7727	0.0608	-2.8644	-0.7751	0.4452	0.2021	-1.2843	0.3950	-2.9144	-0.7242	0.4019	0.2720	6.0704	39.8876	-20.1499	-1.3885	0.2313	-0.2946
458.2450	-1.4443	-2.3011	1.3046	-1.6132	-1.4017	1.5629	-0.1479	-1.2129	-0.1647	-1.1954	0.2874	0.0559	-0.9545	-0.0056	-2.7733	-0.7728	0.3027	0.2190	-1.2601	0.5017	-2.8776	-0.7183	0.4020	0.2702	6.1070	41.0631	-19.7213	-1.3418	0.2269	-0.2948
458.2550	-1.4457	-2.3133	1.3029	-1.6249	-1.3989	1.5634	-0.1374	-1.2046	-0.1736	-1.1822	0.2814	0.0492	-1.1901	0.4249	-2.5659	-0.8509	0.4720	0.2339	-1.2351	0.6088	-2.8399	-0.7123	0.4021	0.2683	6.1538	42.2452	-19.2823	-1.2939	0.2223	-0.2951
458.2650	-1.4470	-2.3252	1.3011	-1.6369	-1.3960	1.5639	-0.1263	-1.1902	-0.1752	-1.1801	0.2905	0.0452	-1.1735	0.0979	-2.7019	-0.7294	0.4033	0.2343	-1.2260	0.7246	-2.8130	-0.7019	0.4030	0.2710	6.0124	43.5307	-18.9491	-1.1992	0.2269	-0.2475
458.2750	-1.4482	-2.3370	1.2993	-1.6485	-1.3931	1.5643	-0.1192	-1.1821	-0.1822	-1.1645	0.2940	0.0388	-0.9406	0.4558	-2.6454	-0.7747	0.3783	0.2898	-1.1975	0.8299	-2.7765	-0.6955	0.4032	0.2694	6.1058	44.6906	-18.5169	-1.1479	0.2232	-0.2487
458.2870	-1.4495	-2.3512	1.2971	-1.6624	-1.3896	1.5647	-0.1051	-1.1683	-0.1902	-1.1579	0.2915	0.0357	-0.6730	0.7990	-2.5565	-0.7268	0.4594	0.2897	-1.1619	0.9571	-2.7315	-0.6876	0.4035	0.2674	6.2328	46.0924	-17.9862	-1.0843	0.2187	-0.2503
458.2970	-1.4505	-2.3628	1.2951	-1.6740	-1.3866	1.5650	-0.0906	-1.1563	-0.1958	-1.1465	0.3035	0.0326	-0.9448	0.5771	-2.5057	-0.6829	0.2743	0.2802	-1.1311	1.0614	-2.6941	-0.6809	0.4037	0.2657	6.3513	47.2409	-17.5440	-1.0298	0.2148	-0.2517
458.3070	-1.4513	-2.3742	1.2931	-1.6854	-1.3836	1.5654	-0.0809	-1.1449	-0.2004	-1.1370	0.2945	0.0309	-1.0840	1.2349	-2.4498	-0.6425	0.4194	0.2617	-1.1213	1.5023	-2.5408	-0.6510	0.3993	0.2637	6.2139	52.4008	-15.9652	-0.7290	0.1634	-0.2563
458.3190	-1.4522	-2.3879	1.2905	-1.6990	-1.3800	1.5657	-0.0690	-1.1274	-0.2071	-1.1160	0.2994	0.0250	-0.9874	0.9663	-2.3866	-0.5936	0.3305	0.2311	-1.0870	1.6363	-2.4911	-0.6418	0.3991	0.2618	6.3173	53.8557	-15.3926	-0.6562	0.1551	-0.2563
458.3290	-1.4528	-2.3992	1.2884	-1.7100	-1.3770	1.5659	-0.0599	-1.1159	-0.2141	-1.0983	0.3026	0.0203	-0.6957	1.5430	-2.3822	-0.7235	0.3359	0.2129	-1.0577	1.7469	-2.4495	-0.6340	0.3988	0.2603	6.4115	55.0553	-14.9137	-0.5953	0.1481	-0.2562
458.3410	-1.4534	-2.4124	1.2858	-1.7231	-1.3734	1.5661	-0.0451	-1.0998	-0.2204	-1.0934	0.3012	0.0143	-0.9835	1.5521	-2.2201	-0.6794	0.4116	0.2115	-1.0219	1.8773	-2.3996	-0.6247	0.3985	0.2584	6.5331	56.4675	-14.3393	-0.5213	0.1395	-0.2562
458.3510	-1.4538	-2.4234	1.2835	-1.7341	-1.3703	1.5663	-0.0349	-1.0863	-0.2267	-1.0796	0.3086	0.0114	-0.8964	1.7333	-2.0361	-0.6235	0.2844	0.1881	-0.9914	1.9850	-2.3579	-0.6168	0.3983	0.2270	6.6416	57.6322	-13.8587	-0.4584	0.1323	-0.2562
458.3630	-1.4541	-2.4362	1.2806	-1.7468	-1.3667	1.5663	-0.0227	-1.0713	-0.2322	-1.0690	0.3064	0.0007	-0.6945	2.0552	-2.0071	-0.5832	0.4330	0.1132	-0.9684	2.1993	-2.2832	-0.6001	0.3976	0.0891	6.6100	60.0477	-13.0407	-0.3059	0.1198	-0.2402
458.3730	-1.4543	-2.4469	1.2784	-1.7575	-1.3636	1.5663	-0.0130	-1.0547	-0.2372	-1.0500	0.3130	-0.0011	-0.4820	2.1560	-2.0955	-0.5862	0.3533	0.0173	-0.8358	2.4097	-2.2126	-0.5833	0.3969	-0.0104	6.5291	62.4294	-12.2753	-0.1504	0.1079	-0.2211
458.3830	-1.4543	-2.4574	1.2760	-1.7678	-1.3605	1.5662	0.0003	-1.0434	-0.2431	-1.0324	0.3119	-0.0064	0.5248	2.6007	-1.8924	-0.6206	0.3803	-0.0032	0.7598	2.5158	-2.1713	-0.5750	0.3966	-0.1123	6.6560	63.5611	-11.7984	-0.0864	0.1005	-0.2211
458.3930	-1.4542	-2.4677	1.2734	-1.7779	-1.3573	1.5661	0.0153	-1.0277	-0.2523	-1.0230	0.3106	-0.0098	1.3068	2.5759	-1.8224	-0.5947	0.4060	-0.0944	2.0098	2.6199	-2.1303	-0.5667	0.3963	-0.2143	6.7873	64.6685	-11.3236	-0.0228	0.0930	-0.2211
458.4050	-1.4539	-2.4799	1.2704	-1.7902	-1.3535	1.5660	0.0257	-1.0090	-0.2568	-1.0057	0.3081	-0.0174	1.0116	2.6003	-1.8288	-0.5361	0.3838	-0.0700	2.0500	2.7440	-2.0807	-0.5566	0.3959	-0.3035	6.9514	65.9878	-10.7514	0.0548	0.0839	-0.2210
458.4150	-1.4537	-2.4899	1.2678	-1.8002	-1.3504	1.5659	0.0322	-0.9925	-0.2637	-0.9849	0.3154	-0.0156	1.3246	2.6884	-1.9327	-0.6059	0.3859	-0.1090	2.0839	2.8461	-2.0393	-0.5482	0.3956	-0.3049	7.0928	67.0718	-10.2727	0.1200	0.0762	-0.2210
458.4250	-1.4533	-2.4997	1.2651	-1.8099	-1.3472	1.5657	0.0409	-0.9794	-0.2717	-0.9758	0.3172	-0.0163	1.5871	2.5918	-1.6871	-0.5497	0.3511	-0.1114	2.1182	2.9464	-1.9981	-0.5399	0.3953	-0.3062	7.2376	68.1342	-9.7969	0.1845	0.0686	-0.2210
458.4350	-1.4528	-2.5095	1.2624	-1.8197	-1.3441	1.5655	0.0516	-0.9649	-0.2731	-0.9590	0.3155	-0.0185	1.7147	2.8983	-1.8406	-0.5554	0.3563	-0.1534	2.1527	3.0460	-1.9568	-0.5314	0.3949	-0.3076	7.3864	69.1882	-9.3197	0.2498	0.0608	-0.2210
458.4470	-1.4521	-2.5209	1.2590	-1.8310	-1.3402	1.5653	0.0635	-0.9466	-0.2834	-0.9380	0.3243	-0.0241	1.9493	2.9380	-1.6520	-0.5556	0.2911	-0.1583	2.1946	3.1645	-1.9069	-0.5213	0.3945	-0.3092	7.5698	70.4413	-8.7439	0.3279	0.0514	-0.2210
458.4570	-1.4514	-2.5304	1.2561	-1.8403	-1.3370	1.5650	0.0767	-0.9340	-0.2883	-0.9309	0.3176	-0.0287	2.0706	3.0568	-1.7027	-0.5301	0.4182	-0.1789	2.2297	3.2621	-1.8654	-0.5129	0.3942	-0.3106	7.7260	71.4708	-8.2648	0.3929	0.0436	-0.2209
458.4670	-1.4506	-2.5396	1.2532	-1.8496	-1.3338	1.5648	0.0833	-0.9311	-0.2965	-0.9253	0.3251	-0.0310	2.0741	4.2595	-1.3667	-0.4355	0.3432	-0.1682	2.2206	3.5350	-1.7652	-0.4907	0.3936	-0.3090	7.4650	74.6513	-7.2373	0.6155	0.0343	-0.1959
458.4790	-1.4495	-2.5505	1.2496	-1.8606	-1.3299	1.5644	0.0954	-0.9015	-0.2986	-0.8965	0.3260	-0.0355	2.2731	3.0805	-1.5643	-0.4966	0.3535	-0.1831	2.2626	3.6506	-1.7165	-0.4802	0.3932	-0.3105	7.6565	75.8540	-6.6726	0.6936	0.0249	-0.1959
458.4890	-1.4484	-2.5595	1.2466	-1.8694	-1.3267	1.5640	0.1061	-0.8915	-0.3072	-0.8814	0.3235	-0.0360	2.2859	3.6694	-1.5380	-0.5246	0.4657	-0.2218	2.2978	3.7463	-1.6757	-0.4716	0.3928	-0.3117	7.8189	76.8478	-6.2004	0.7581	0.0170	-0.1959
458.5010	-1.4470	-2.5700	1.2428	-1.8799	-1.3227	1.5636	0.1192	-0.8701	-0.3173	-0.8666	0.3295	-0.0400	2.2804	3.6037	-1.3844	-0.4256	0.3575	-0.2754	2.3402	3.8594	-1.6269	-0.4612	0.3924	-0.3131	8.0156	78.0201	-5.6348	0.8357	0.0074	-0.1959
458.5110	-1.4457	-2.5786	1.2395	-1.8885	-1.3194	1.5632	0.1309	-0.8542	-0.3242	-0.8450	0.3322	-0.0447	2.1212	3.7875	-1.1883	-0.4511	0.3774	-0.2871	2.3757	3.9525	-1.5862	-0.4525	0.3921	-0.3143	8.1811	78.9833	-5.1630	0.9004	-0.0005	-0.1959
458.5230	-1.4441	-2.5887	1.2356	-1.8983	-1.3154	1.5626	0.1414	-0.8369	-0.3284	-0.8263	0.3330	-0.0501	2.3503	4.1158	-1.4116	-0.4788	0.3303	-0.2950	2.4183	4.0625	-1.5378	-0.4423	0.3917	-0.3158	8.3807	80.1180	-4.6007	0.9766	-0.0100	-0.1958
458.5330	-1.4426	-2.5970	1.2322	-1.9065	-1.3121	1.5621	0.1518	-0.8194	-0.3379	-0.8147	0.3304	-0.0552	2.3301	4.0478	-1.0003	-0.4772	0.4342	-0.2911	2.4540	4.1534	-1.4970	-0.4337	0.3913	-0.3170	8.5484	81.0552	-4.1286	1.0402	-0.0179	-0.1958
458.5450	-1.4407	-2.6067	1.2281	-1.9164	-1.3080	1.5614	0.1642	-0.7991	-0.3427	-0.7930	0.3379	-0.0574	2.5801	4.0515	-1.0989	-0.4124	0.2769	-0.3142	2.4968	4.2610	-1.4485	-0.4234	0.3909	-0.3185	8.7502	82.1611	-3.5654	1.1168	-0.0275	-0.1958
458.5550	-1.4390	-2.6145	1.2247	-1.9241	-1.3047	1.5608	0.1760	-0.7810	-0.3456	-0.7719	0.3333	-0.0620	2.4774	4.0315	-1.2018	-0.4483	0.4530	-0.3132	2.5325	4.3486	-1.4089	-0.4150	0.3906	-0.3197	8.9176	83.0581	-3.1044	1.1790	-0.0354	-0.1958
458.5650	-1.4372	-2.6223	1.2211	-1.9318	-1.3014	1.5602	0.1810	-0.7812	-0.3571	-0.7746	0.3394	-0.0639	2.0345	3.8436	-0.7639	-0.4153	0.3583	-0.2389	2.5026	4.5676	-1.3146	-0.3966	0.3902	-0.3181	8.4231	85.5949	-2.1389	1.3602	-0.0421	-0.1725
458.5750	-1.4353	-2.6300	1.2176	-1.9394	-1.2979	1.5595	0.1905	-0.7534	-0.3531	-0.7526	0.3399	-0.0675	2.7146	4.1220	-1.1609	-0.3775	0.3723	-0.2099	2.5368	4.6556	-1.2747	-0.3880	0.3898	-0.3192	8.5855	86.4877	-1.6761	1.4224	-0.0499	-0.1725
458.5870	-1.4329	-2.6390	1.2133	-1.9483	-1.2939	1.5587	0.2042	-0.7352	-0.3600	-0.7259	0.3456	-0.0657	2.5327	4.6728	-1.1499	-0.3715	0.3502	-0.2629	2.5776	4.7589	-1.2277	-0.3778	0.3895	-0.3205	8.7784	87.5313	-1.1301	1.4959	-0.0593	-0.1725
458.5970	-1.4308	-2.6462	1.2097	-1.9554	-1.2904	1.5580	0.2145	-0.7187	-0.3692	-0.7103	0.3385	-0.0679	2.3325	4.6891	-1.0545	-0.3732	0.4112	-0.2902	2.6114	4.8429	-1.1893	-0.3694	0.3891	-0.3216	8.9369	88.3757	-0.6823	1.5555	-0.0670	-0.1725
458.6070	-1.4286	-2.6532	1.2058	-1.9624	-1.2869	1.5573	0.2215	-0.7036	-0.3787	-0.6968	0.3461	-0.0721	2.7337	4.7906	-0.7852	-0.3522	0.3352	-0.2981	2.6452	4.9264	-1.1505	-0.3610	0.3888	-0.3226	9.0950	89.2147	-0.2308	1.6147	-0.0746	-0.1725
458.6170	-1.4263	-2.6602	1.2020	-1.9692	-1.2834	1.5566	0.2328	-0.6861	-0.3837	-0.6819	0.3445	-0.0758	2.5322	4.9289	-0.6892	-0.3534	0.3277	-0.2977	2.6788	5.0088	-1.1119	-0.3527	0.3885	-0.3237	9.2518	90.0406	0.2186	1.6738	-0.0823	-0.1725
458.6270	-1.4239	-2.6669	1.1982	-1.9760	-1.2800	1.5558	0.2431	-0.6680	-0.3867	-0.6600	0.3434	-0.0773	2.5649	4.8431	-0.8820	-0.3263	0.4156	-0.3161	2.7124	5.0903	-1.0735	-0.3444	0.3882	-0.3248	9.4073	90.8555	0.6660	1.7323	-0.0900	-0.1724
458.6390	-1.4209	-2.6749	1.1934	-1.9839	-1.2758	1.5548	0.2556	-0.6483	-0.3927	-0.6341	0.3479	-0.0833	2.5228	5.1413	-0.8826	-0.3192	0.3679	-0.2620	2.7525	5.1868	-1.0278	-0.3346	0.3879	-0.3261	9.5918	91.8168	1.1991	1.8014	-0.0991	-0.1724
458.6490	-1.4183	-2.6812	1.1894	-1.9901	-1.2724	1.5539	0.2647	-0.6309	-0.4026	-0.6174	0.3545	-0.0848	2.6109	5.2151	-0.5294	-0.3163	0.3501	-0.2483	2.7857	5.2660	-0.9898	-0.3265	0.3876	-0.3271	9.7434	92.6049	1.6424	1.8581	-0.1066	-0.1724
458.6590	-1.4156	-2.6874	1.1854	-1.9961	-1.2689	1.5531	0.2728	-0.6151	-0.4062	-0.6064	0.3564	-0.0854	2.7573	5.3705	-0.6171	-0.2593	0.3400	-0.2912	2.7490	5.1460	-0.9868	-0.3327	0.3871	-0.3266	9.0618	91.0090	1.7407	1.7606	-0.1160	-0.1552
458.6710	-1.4123	-2.6947	1.1805	-2.0034	-1.2646	1.5520	0.2808	-0.6024	-0.4083	-0.5914	0.3539	-0.0876	2.9661	6.0674	-0.7719	-0.2755	0.4144	-0.2976	2.7805	5.5424	-0.8585	-0.3012	0.3871	-0.3272	9.2353	95.6061	3.0625	2.0712	-0.1196	-0.1530
458.6810	-1.4094	-2.7006	1.1764	-2.0092	-1.2610	1.5511	0.2899	-0.5784	-0.4162	-0.5686	0.3594	-0.0912	3.0408	5.4571	-0.7048	-0.2640	0.2806	-0.2789	2.8109	5.6190	-0.8217	-0.2932	0.3869	-0.3282	9.3698	96.3553	3.4911	2.1256	-0.1269	-0.1530
458.6930	-1.4059	-2.7074	1.1713	-2.0158	-1.2567	1.5500	0.3050	-0.5586	-0.4261	-0.5459	0.3577	-0.0982	2.7128	5.7245	-0.5528	-0.2785	0.3624	-0.2341	2.8471	5.7096	-0.7778	-0.2837	0.3866	-0.3293	9.5277	97.2384	4.0035	2.1891	-0.1355	-0.1530
458.7030	-1.4028	-2.7128	1.1669	-2.0211	-1.2530	1.5489	0.3130	-0.5420	-0.4320	-0.5306	0.3577	-0.1006	2.9088	5.7235	-0.5097	-0.2482	0.3161	-0.1890	2.8769	5.7834	-0.7418	-0.2759	0.3863	-0.3303	9.6554	97.9549	4.4247	2.2409	-0.1426	-0.1530
458.7130	-1.3997	-2.7181	1.1625	-2.0263	-1.2495	1.5480	0.3226	-0.5258	-0.4380	-0.5174	0.3550	-0.0976	2.9792	5.8872	-0.3080	-0.2313	0.3846	-0.2909	2.9065	5.8565	-0.7059	-0.2681	0.3861	-0.3312	9.7805	98.6616	4.8445	2.2920	-0.1496	-0.1530
458.7250	-1.3957	-2.7242	1.1572	-2.0323	-1.2451	1.5468	0.3345	-0.5047	-0.4453	-0.4969	0.3625	-0.1008	2.9834	5.9203	-0.3710	-0.2018	0.3339	-0.3243	2.9417	5.9430	-0.6635	-0.2562	0.3858	-0.3324	9.9265	99.4930	5.3420	2.3521	-0.1579	-0.1530
458.7350	-1.3923	-2.7292	1.1528	-2.0373	-1.2415	1.5458	0.3436	-0.4864	-0.4494	-0.4744	0.3651	-0.1037	2.7970	5.9929	-0.4388	-0.1513	0.3826	-0.2823	2.9707	6.0343	-0.6282	-0.2443	0.3856	-0.3333	10.0450	100.1756	5.7560	2.4020	-0.1649	-0.1530
458.7470	-1.3881	-2.7349	1.1474	-2.0428	-1.2371	1.5445	0.3516	-0.4636	-0.4569	-0.4444	0.3698	-0.1102	3.0393	6.0148	-0.3854	-0.1733	0.3519	-0.2793	3.0052	6.1426	-0.5864	-0.2303	0.3853	-0.3345	10.1829	100.9798	6.2479	2.4600	-0.1731	-0.1530
458.7570	-1.3844	-2.7394	1.1428	-2.0471	-1.2334	1.5433	0.3596	-0.4454	-0.4611	-0.4282	0.3658	-0.1130	3.1739	6.0602	-0.3327	-0.2142	0.4258	-0.2349	3.0336	6.2316	-0.5519	-0.2187	0.3851	-0.3354	10.2939	101.6357	6.6535	2.5069	-0.1798	-0.1530
458.7690	-1.3800	-2.7446	1.1371	-2.0522	-1.2290	1.5420	0.3657	-0.4326	-0.4679	-0.4138	0.3701	-0.1103	3.2425	6.9391	-0.0759	-0.1638	0.3510	-0.3398	2.9779	6.4103	-0.4668	-0.2006	0.3852	-0.3349	9.4158	103.3647	7.5540	2.6239	-0.1832	-0.1377
458.7790	-1.3763	-2.7488	1.1323	-2.0562	-1.2254	1.5408	0.3785	-0.4082	-0.4745	-0.3967	0.3735	-0.1159	2.9361	6.2165	0.0978	-0.1610	0.3603	-0.2878	3.0030	6.4982	-0.4328	-0.1890	0.3850	-0.3357	9.5072	103.9964	7.9507	2.6689	-0.1895	-0.1377
458.7910	-1.3717	-2.7536	1.1267	-2.0607	-1.2208	1.5395	0.3885	-0.3886	-0.4781	-0.3771	0.3748	-0.1219	3.0073	6.5039	-0.0733	-0.1314	0.3153	-0.2899	3.0325	6.6020	-0.3930	-0.1752	0.3848	-0.3368	9.6115	104.7344	8.4172	2.7214	-0.1972	-0.1377
458.8010	-1.3677	-2.7573	1.1218	-2.0644	-1.2171	1.5382	0.3978	-0.3694	-0.4839	-0.3565	0.3751	-0.1246	2.7999	6.6934	-0.0484	-0.1064	0.4119	-0.2565	3.0568	6.6872	-0.3605	-0.1638	0.3847	-0.3376	9.6938	105.3334	8.7994	2.7641	-0.2033	-0.1377
458.8110	-1.3637	-2.7610	1.1171	-2.0679	-1.2133	1.5370	0.4055	-0.3529	-0.4879	-0.3362	0.3764	-0.1220	2.8994	6.7215	-0.1827	-0.1015	0.3616	-0.3390	3.0808	6.7717	-0.3280	-0.1525	0.3845	-0.3385	9.7725	105.9245	9.1816	2.8060	-0.2096	-0.1377
458.8230	-1.3588	-2.7649	1.1111	-2.0717	-1.2087	1.5355	0.4149	-0.3289	-0.4936	-0.3086	0.3840	-0.1262	3.0280	6.6965	-0.1532	-0.1290	0.3454	-0.3199	3.1091	6.8719	-0.2896	-0.1390	0.3844	-0.3395	9.8619	106.6189	9.6345	2.8550	-0.2169	-0.1377
458.8330	-1.3546	-2.7681	1.1061	-2.0748	-1.2049	1.5342	0.4229	-0.3131	-0.5013	-0.2905	0.3828	-0.1306	2.9960	7.0779	-0.0648	-0.1223	0.3201	-0.3113	3.1323	6.9543	-0.2566	-0.1279	0.3842	-0.3403	9.9317	107.1849	10.0088	2.8946	-0.2229	-0.1377
458.8450	-1.3495	-2.7718	1.0999	-2.0781	-1.2003	1.5327	0.4318	-0.2888	-0.5085	-0.2738	0.3888	-0.1325	3.2541	6.7675	0.2001	-0.0922	0.2993	-0.2802	3.1597	7.0518	-0.2166	-0.1147	0.3841	-0.3414	10.0098	107.8479	10.4518	2.9408	-0.2300	-0.1377
458.8550	-1.3451	-2.7745	1.0948	-2.0807	-1.1964	1.5314	0.4418	-0.2726	-0.5154	-0.2536	0.3821	-0.1306	3.4995	7.1254	0.1589	-0.0553	0.3941	-0.3527	3.1822	7.1326	-0.1832	-0.1038	0.3840	-0.3422	10.0711	108.3947	10.8213	2.9787	-0.2359	-0.1376
458.8670	-1.3398	-2.7777	1.0885	-2.0836	-1.1917	1.5298	0.4525	-0.2561	-0.5241	-0.2392	0.3867	-0.1355	3.0934	7.4872	0.5004	0.0839	0.3289	-0.3403	3.1073	7.2696	-0.1081	-0.0890	0.3843	-0.3421	8.9587	109.5734	11.6042	3.0507	-0.2374	-0.1266
458.8770	-1.3351	-2.7801	1.0834	-2.0858	-1.1878	1.5284	0.4589	-0.2336	-0.5242	-0.2140	0.3841	-0.1435	3.2636	7.4603	0.3971	-0.0444	0.3319	-0.2499	3.1260	7.3483	-0.0758	-0.0783	0.3842	-0.3429	8.9984	110.0917	11.9589	3.0861	-0.2429	-0.1266
458.8890	-1.3295	-2.7827	1.0771	-2.0882	-1.1832	1.5267	0.4681	-0.2081	-0.5282	-0.1925	0.3924	-0.1387	3.0381	6.9825	0.2208	-0.0592	0.3345	-0.3183	3.1478	7.4408	-0.0383	-0.0656	0.3842	-0.3438	9.0393	110.6903	12.3731	3.1265	-0.2493	-0.1266
458.8990	-1.3248	-2.7846	1.0717	-2.0900	-1.1794	1.5253	0.4748	-0.1926	-0.5349	-0.1784	0.3913	-0.1445	2.9886	7.3139	0.3426	-0.0126	0.3679	-0.3046	3.1656	7.5170	-0.0073	-0.0551	0.3841	-0.3446	9.0686	111.1781	12.7155	3.1594	-0.2546	-0.1266
458.9110	-1.3190	-2.7868	1.0653	-2.0920	-1.1747	1.5235	0.4816	-0.1721	-0.5409	-0.1520	0.3980	-0.1454	3.2023	7.5327	0.2262	-0.0150	0.3198	-0.2842	3.1865	7.6074	0.0293	-0.0426	0.3841	-0.3456	9.0984	111.7511	13.1212	3.1975	-0.2608	-0.1266
458.9210	-1.3141	-2.7884	1.0599	-2.0934	-1.1708	1.5220	0.4899	-0.1509	-0.5429	-0.1343	0.3996	-0.1455	3.2035	7.2302	0.1794	0.0227	0.3996	-0.2874	3.2034	7.6814	0.0591	-0.0323	0.3840	-0.3464	9.1178	112.2126	13.4515	3.2281	-0.2658	-0.1266
458.9310	-1.3092	-2.7898	1.0544	-2.0946	-1.1667	1.5206	0.4973	-0.1366	-0.5503	-0.1149	0.4018	-0.1502	3.1723	7.7194	0.2667	0.0269	0.3357	-0.3146	3.2200	7.7546	0.0885	-0.0221	0.3840	-0.3472	9.1329	112.6649	13.7787	3.2579	-0.2709	-0.1266
458.9430	-1.3032	-2.7913	1.0477	-2.0958	-1.1619	1.5188	0.5065	-0.1125	-0.5554	-0.0903	0.4024	-0.1516	3.1311	7.7283	0.1554	0.0140	0.3631	-0.2641	3.2297	7.8419	0.1239	-0.0099	0.3840	-0.3481	9.1458	113.2005	14.1714	3.2925	-0.2768	-0.1266
458.9530	-1.2981	-2.7923	1.0421	-2.0967	-1.1578	1.5172	0.5122	-0.0946	-0.5596	-0.0697	0.4019	-0.1537	3.2384	7.9154	0.2429	-0.0066	0.3360	-0.2381	3.2367	7.9134	0.1526	0.0001	0.3840	-0.3489	9.1509	113.6318	14.4922	3.3204	-0.2817	-0.1266
458.9650	-1.2919	-2.7932	1.0352	-2.0974	-1.1529	1.5154	0.5221	-0.0695	-0.5667	-0.0496	0.4078	-0.1532	3.1742	7.6199	0.4576	0.0499	0.2717	-0.3404	3.1327	8.0068	0.2147	0.0114	0.3844	-0.3492	7.8153	114.2447	15.1467	3.3466	-0.2821	-0.1199
458.9750	-1.2866	-2.7938	1.0295	-2.0978	-1.1490	1.5139	0.5265	-0.0538	-0.5713	-0.0297	0.4026	-0.1569	3.3652	7.9440	0.4904	0.0692	0.4219	-0.3202	3.1371	8.0759	0.2428	0.0211	0.3845	-0.3499	7.8004	114.6511	15.4557	3.3721	-0.2865	-0.1199
458.9870	-1.2803	-2.7943	1.0227	-2.0980	-1.1440	1.5119	0.5347	-0.0328	-0.5773	-0.0089	0.4099	-0.1606	3.4890	8.1961	0.6777	0.1047	0.3331	-0.2574	3.1417	8.1572	0.2753	0.1280	0.3845	-0.3508	7.7761	115.1184	15.8153	3.4010	-0.2917	-0.1199
458.9970	-1.2748	-2.7945	1.0169	-2.0979	-1.1400	1.5103	0.5428	-0.0145	-0.5788	0.0230	0.4071	-0.1601	3.4189	8.2420	0.5586	0.3725	0.3843	-0.3164	3.1452	8.2513	0.3018	0.6031	0.3846	-0.3516	7.7507	115.4949	16.1090	3.4239	-0.2960	-0.1199
459.0090	-1.2682	-2.7945	1.0098	-2.0975	-1.1349	1.5084	0.5513	0.0165	-0.5836	0.0362	0.4090	-0.1661	3.1706	10.1017	0.5326	0.4118	0.3739	-0.3267	3.1488	11.0701	0.3332	0.6140	0.3846	-0.3525	7.7142	115.9338	16.4578	3.4501	-0.3010	-0.1199
459.0190	-1.2626	-2.7942	1.0039	-2.0971	-1.1308	1.5067	0.5580	0.0297	-0.5872	0.0477	0.4131	-0.1671	3.0944	10.5110	0.5247	0.5150	0.3349	-0.3114	3.1514	11.1383	0.3586	0.6230	0.3847	-0.3532	7.6783	116.2841	16.7403	3.4710	-0.3050	-0.1199
459.0290	-1.2570	-2.7938	0.9981	-2.0966	-1.1267	1.5051	0.5625	0.0436	-0.5920	0.0662	0.4152	-0.1691	3.1946	10.9789	0.6059	0.5463	0.3286	-0.3387	3.1536	11.2059	0.3837	0.6320	0.3847	-0.3540	7.6381	116.6272	17.0206	3.4914	-0.3090	-0.1199
459.0410	-1.2503	-2.7931	0.9910	-2.0956	-1.1217	1.5030	0.5702	0.0646	-0.5956	0.0894	0.4243	-0.1742	3.3183	11.1236	0.5093	0.5783	0.3258	-0.3016	3.1557	11.2855	0.4128	0.6425	0.3848	-0.3549	7.5832	117.0209	17.3470	3.5139	-0.3135	-0.1199
459.0510	-1.2446	-2.7924	0.9849	-2.0946	-1.1176	1.5013	0.5776	0.0822	-0.6026	0.1082	0.4211	-0.1730	3.2761	11.3486	0.3970	0.5628	0.4124	-0.2928	3.1570	11.3511	0.4368	0.6513	0.3849	-0.3556	7.5324	117.3393	17.6154	3.5317	-0.3172	-0.1199
459.0630	-1.2376	-2.7912	0.9776	-2.0932	-1.1125	1.4992	0.5868	0.1061	-0.6098	0.1276	0.4252	-0.1747	3.0644	11.3924	0.6498	0.6655	0.3147	-0.3085	3.1044	11.4235	0.4755	0.6605	0.3852	-0.3565	6.8235	117.6475	18.0353	3.5404	-0.3196	-0.1192
459.0730	-1.2317	-2.7900	0.9715	-2.0918	-1.1083	1.4974	0.5900	0.1236	-0.6129	0.1501	0.4235	-0.1815	3.2143	11.4595	0.6748	0.6150	0.3778	-0.2597	3.0396	11.4805	0.5113	0.6676	0.3856	-0.3571	5.9925	117.8708	18.4157	3.5421	-0.3207	-0.1185
459.0850	-1.2246	-2.7884	0.9641	-2.0899	-1.1031	1.4953	0.5952	0.1424	-0.6196	0.1702	0.4223	-0.1775	3.2269	11.9772	0.9007	0.6516	0.3963	-0.2958	3.0378	11.5546	0.5385	0.6775	0.3857	-0.3580	5.9058	118.2084	18.7178	3.5602	-0.3247	-0.1184
459.0950	-1.2187	-2.7869	0.9580	-2.0881	-1.0988	1.4934	0.6013	0.1625	-0.6254	0.1875	0.4267	-0.1790	3.1217	12.0500	0.9579	0.6970	0.3531	-0.3320	3.0359	11.6147	0.5600	0.6856	0.3859	-0.3587	5.8275	118.4686	18.9573	3.5738	-0.3279	-0.1184
459.1070	-1.2114	-2.7848	0.9504	-2.0857	-1.0937	1.4912	0.6060	0.1828	-0.6273	0.2131	0.4216	-0.1839	3.5574	12.4733	0.8959	0.6446	0.4087	-0.2832	3.0331	11.6864	0.5861	0.6953	0.3860	-0.3596	5.7285	118.7764	19.2475	3.5893	-0.3316	-0.1184
459.1170	-1.2052	-2.7828	0.9440	-2.0835	-1.0894	1.4894	0.6128	0.2044	-0.6305	0.2305	0.4301	-0.1857	3.1460	12.1051	1.0710	0.6995	0.3670	-0.3071	3.0303	11.7450	0.6071	0.7033	0.3862	-0.3604	5.6405	119.0191	19.4830	3.6013	-0.3346	-0.1184
459.1290	-1.1977	-2.7802	0.9365	-2.0806	-1.0843	1.4871	0.6175	0.2292	-0.6317	0.2525	0.4338	-0.1887	3.1002	12.0903	0.8130	0.6674	0.3505	-0.2620	3.0264	11.8136	0.6313	0.7127	0.3864	-0.3613	5.5283	119.2899	19.7544	3.6142	-0.3379	-0.1184
459.1390	-1.1915	-2.7778	0.9302	-2.0780	-1.0800	1.4852	0.6213	0.2431	-0.6358	0.2721	0.4357	-0.1863	3.2150	12.5210	0.8687	0.6796	0.3860	-0.3215	3.0226	11.8692	0.6503	0.7204	0.3866	-0.3620	5.4289	119.4970	19.9699	3.6234	-0.3406	-0.1184
459.1490	-1.1853	-2.7752	0.9238	-2.0752	-1.0757	1.4833	0.6266	0.2617	-0.6369	0.2903	0.4464	-0.1880	3.3677	12.4937	0.6990	0.6249	0.2919	-0.3395	3.0185	11.9237	0.6688	0.7281	0.3868	-0.3627	5.3245	119.6911	20.1793	3.6317	-0.3431	-0.1184
459.1610	-1.1778	-2.7718	0.9161	-2.0716	-1.0704	1.4810	0.6346	0.2851	-0.6445	0.3089	0.4411	-0.1960	3.3429	12.1730	0.8036	0.6348	0.3583	-0.2319	3.0129	11.9881	0.6907	0.7372	0.3870	-0.3636	5.1928	119.9121	20.4287	3.6410	-0.3460	-0.1184
459.1710	-1.1713	-2.7689	0.9096	-2.0684	-1.0659	1.4791	0.6406	0.3036	-0.6478	0.3251	0.4434	-0.1964	2.9484	11.9656	0.9592	0.6525	0.2873	-0.3442	2.8805	11.9740	0.7168	0.7377	0.3875	-0.3645	3.5643	119.3000	20.7086	3.5762	-0.3455	-0.1203
459.1830	-1.1636	-2.7651	0.9018	-2.0643	-1.0606	1.4768	0.6438	0.3194	-0.6521	0.3403	0.4415	-0.1992	2.9604	12.2629	0.9353	0.6958	0.3312	-0.3462	2.8727	12.0331	0.7370	0.7460	0.3877	-0.3654	3.4209	119.4784	20.9347	3.5823	-0.3480	-0.1203
459.1930	-1.1572	-2.7618	0.8953	-2.0608	-1.0561	1.4748	0.6463	0.3376	-0.6563	0.3544	0.4366	-0.2000	3.0902	12.3305	0.9738	0.6845	0.4169	-0.3562	2.8658	12.0815	0.7536	0.7529	0.3879	-0.3662	3.2971	119.6182	21.1201	3.5869	-0.3501	-0.1203
459.2050	-1.1494	-2.7576	0.8875	-2.0564	-1.0508	1.4724	0.6502	0.3559	-0.6561	0.3775	0.4444	-0.2046	3.2384	12.6939	0.9065	0.7421	0.3458	-0.3317	2.8571	12.1385	0.7728	0.7611	0.3882	-0.3671	3.1430	119.7707	21.3363	3.5915	-0.3523	-0.1203
459.2150	-1.1429	-2.7539	0.8808	-2.0525	-1.0464	1.4703	0.6562	0.3770	-0.6605	0.3984	0.4458	-0.2078	3.0962	12.3304	0.9734	0.7141	0.3771	-0.2932	2.8494	12.1843	0.7878	0.7678	0.3885	-0.3678	3.0092	119.8783	21.5069	3.5941	-0.3541	-0.1203
459.2270	-1.1349	-2.7492	0.8729	-2.0477	-1.0409	1.4678	0.6605	0.3963	-0.6659	0.4221	0.4447	-0.2069	2.9323	12.5710	0.9402	0.7204	0.3783	-0.3236	2.8396	12.2380	0.8053	0.7758	0.3888	-0.3687	2.8431	119.9932	21.7060	3.5962	-0.3560	-0.1203
459.2370	-1.1283	-2.7452	0.8663	-2.0434	-1.0364	1.4656	0.6625	0.4127	-0.6693	0.4409	0.4487	-0.2148	3.2226	12.8931	0.9613	0.6973	0.3544	-0.2401	2.8311	12.2816	0.8192	0.7823	0.3890	-0.3695	2.6998	120.0740	21.8649	3.5967	-0.3575	-0.1203
459.2470	-1.1217	-2.7409	0.8595	-2.0389	-1.0319	1.4635	0.6671	0.4328	-0.6716	0.4592	0.4463	-0.2096	3.3696	12.5459	1.0794	0.6642	0.3938	-0.3370	2.8222	12.3240	0.8326	0.7887	0.3893	-0.3702	2.5519	120.1415	22.0193	3.5964	-0.3588	-0.1203
459.2590	-1.1136	-2.7355	0.8513	-2.0332	-1.0265	1.4610	0.6723	0.4548	-0.6746	0.4719	0.4514	-0.2131	3.4028	12.3177	1.0387	0.6827	0.3400	-0.3103	2.8111	12.3739	0.8483	0.7964	0.3897	-0.3711	2.3688	120.2095	22.2005	3.5948	-0.3602	-0.1203
459.2690	-1.1068	-2.7309	0.8446	-2.0283	-1.0221	1.4589	0.6763	0.4698	-0.6753	0.4810	0.4590	-0.2129	2.9076	12.4843	1.1171	0.6926	0.3579	-0.3310	2.6743	12.3069	0.8568	0.7926	0.3900	-0.3724	0.6987	118.9844	22.3027	3.4881	-0.3606	-0.1258
459.2790	-1.0999	-2.7260	0.8379	-2.0235	-1.0175	1.4567	0.6774	0.4828	-0.6782	0.4967	0.4601	-0.2181	2.9493	12.7241	1.0663	0.7886	0.3965	-0.3333	2.6638	12.3426	0.8679	0.7970	0.3903	-0.3732	0.5450	118.9963	22.4287	3.4847	-0.3614	-0.1258
459.2890	-1.0932	-2.7211	0.8311	-2.0185	-1.0129	1.4545	0.6804	0.4987	-0.6822	0.5183	0.4683	-0.2195	2.7965	12.7990	1.1251	0.7829	0.2736	-0.2669	2.6530	12.3709	0.8785	0.7996	0.3906	-0.3740	0.3876	118.9930	22.5487	3.4807	-0.3622	-0.1258
459.2990	-1.0864	-2.7160	0.8242	-2.0133	-1.0082	1.4523	0.6825	0.5187	-0.6812	0.5413	0.4619	-0.2183	2.9973	12.3491	1.0165	0.7218	0.3468	-0.3313	2.6419	12.3830	0.8891	0.8020	0.3909	-0.3748	0.2276	118.9864	22.6695	3.4758	-0.3629	-0.1258
459.3090	-1.0796	-2.7107	0.8174	-2.0077	-1.0035	1.4501	0.6860	0.5341	-0.6821	0.5538	0.4630	-0.2255	2.9564	12.5569	0.9288	0.7604	0.3128	-0.2561	2.6305	12.3932	0.8986	0.8044	0.3912	-0.3756	0.0632	118.9568	22.7794	3.4698	-0.3634	-0.1258
459.3190	-1.0727	-2.7053	0.8106	-2.0020	-0.9989	1.4478	0.6893	0.5515	-0.6872	0.5686	0.4580	-0.2240	2.8599	12.4602	1.0098	0.7285	0.3885	-0.3177	2.6189	12.4022	0.9073	0.8066	0.3916	-0.3763	-0.1042	118.9134	22.8816	3.4625	-0.3637	-0.1258
459.3310	-1.0644	-2.6986	0.8024	-1.9950	-0.9934	1.4451	0.6924	0.5674	-0.6913	0.5816	0.4601	-0.2307	2.8649	12.8303	1.0658	0.7441	0.4315	-0.3148	2.6045	12.4115	0.9171	0.8092	0.3920	-0.3773	-0.3098	118.8430	22.9980	3.4528	-0.3637	-0.1258
459.3410	-1.0574	-2.6928	0.7953	-1.9893	-0.9888	1.4428	0.6956	0.5848	-0.6948	0.5980	0.4673	-0.2303	2.7041	12.8657	1.1536	0.8074	0.3660	-0.3479	2.5922	12.4183	0.9253	0.8114	0.3923	-0.3781	-0.4849	118.7733	23.0946	3.4447	-0.3638	-0.1258
459.3510	-1.0504	-2.6868	0.7883	-1.9832	-0.9841	1.4405	0.6961	0.6018	-0.6935	0.6184	0.4664	-0.2335	2.7818	12.7575	1.2769	0.7801	0.4034	-0.2951	2.5796	12.4238	0.9328	0.8134	0.3927	-0.3788	-0.6636	118.6872	23.1847	3.4356	-0.3636	-0.1258
459.3610	-1.0434	-2.6807	0.7813	-1.9769	-0.9794	1.4382	0.6971	0.6172	-0.6919	0.6352	0.4700	-0.2345	2.7371	12.9548	1.0312	0.7592	0.3586	-0.3285	2.5668	12.4280	0.9394	0.8154	0.3931	-0.3796	-0.8451	118.5860	23.2662	3.4252	-0.3633	-0.1258
459.3710	-1.0364	-2.6745	0.7745	-1.9704	-0.9747	1.4359	0.6979	0.6325	-0.6969	0.6443	0.4741	-0.2369	2.9283	12.8506	1.1755	0.6954	0.3229	-0.3589	2.4326	12.2836	0.9276	0.8043	0.3933	-0.3812	-2.4679	116.7157	23.1611	3.2776	-0.3650	-0.1342
459.3830	-1.0281	-2.6667	0.7661	-1.9625	-0.9690	1.4329	0.7024	0.6515	-0.7008	0.6554	0.4697	-0.2386	2.9193	12.7216	1.2046	0.7598	0.3981	-0.3357	2.4168	12.2821	0.9329	0.8059	0.3937	-0.3822	-2.6740	116.5298	23.2256	3.2617	-0.3642	-0.1342
459.3930	-1.0210	-2.6600	0.7591	-1.9559	-0.9642	1.4305	0.7057	0.6668	-0.7033	0.6747	0.4692	-0.2418	2.7385	12.4941	1.2646	0.7572	0.3600	-0.3202	2.4034	12.2792	0.9367	0.8073	0.3941	-0.3831	-2.8484	116.3557	23.2732	3.2481	-0.3633	-0.1342
459.4050	-1.0125	-2.6518	0.7506	-1.9478	-0.9586	1.4276	0.7070	0.6854	-0.7006	0.6964	0.4739	-0.2433	2.5937	12.3327	1.0987	0.7791	0.3682	-0.3020	2.3872	12.2746	0.9409	0.8088	0.3946	-0.3841	-3.0601	116.1321	23.3263	3.2307	-0.3621	-0.1342
459.4150	-1.0056	-2.6450	0.7437	-1.9407	-0.9539	1.4251	0.7081	0.6970	-0.7006	0.7111	0.4729	-0.2471	2.8738	12.7479	1.0606	0.7591	0.4112	-0.3076	2.3735	12.2693	0.9436	0.8099	0.3950	-0.3849	-3.2383	115.9296	23.3629	3.2149	-0.3609	-0.1342
459.4250	-0.9985	-2.6379	0.7367	-1.9334	-0.9491	1.4226	0.7101	0.7123	-0.7016	0.7217	0.4773	-0.2445	2.8824	12.8318	0.8637	0.7307	0.3554	-0.3436	2.3597	12.2630	0.9457	0.8109	0.3954	-0.3858	-3.4180	115.7139	23.3941	3.1980	-0.3594	-0.1342
459.4370	-0.9899	-2.6292	0.7281	-1.9248	-0.9433	1.4196	0.7129	0.7333	-0.7079	0.7329	0.4786	-0.2511	2.5878	12.5430	1.2555	0.7996	0.3473	-0.3055	2.3429	12.2533	0.9477	0.8121	0.3960	-0.3868	-3.6367	115.4305	23.4255	3.1774	-0.3577	-0.1342
459.4470	-0.9827	-2.6217	0.7210	-1.9175	-0.9385	1.4171	0.7142	0.7456	-0.7095	0.7527	0.4752	-0.2492	2.4638	12.5269	1.2298	0.8227	0.3916	-0.3499	2.3287	12.2428	0.9481	0.8130	0.3965	-0.3876	-3.8215	115.1641	23.4393	3.1592	-0.3559	-0.1342
459.4590	-0.9742	-2.6126	0.7126	-1.9082	-0.9327	1.4141	0.7131	0.7618	-0.7094	0.7698	0.4751	-0.2559	2.7678	12.8741	1.0879	0.7266	0.4029	-0.3337	2.3115	12.2292	0.9479	0.8139	0.3971	-0.3886	-4.0439	114.8340	23.4497	3.1355	-0.3534	-0.1342
459.4690	-0.9671	-2.6050	0.7056	-1.9004	-0.9280	1.4116	0.7159	0.7780	-0.7088	0.7763	0.4841	-0.2576	2.5364	12.6621	0.9671	0.7237	0.3817	-0.3576	2.1884	12.0313	0.9157	0.7992	0.3970	-0.3904	-5.5243	112.3342	23.1382	2.9515	-0.3563	-0.1446
459.4810	-0.9584	-2.5954	0.6969	-1.8911	-0.9222	1.4084	0.7158	0.7945	-0.7136	0.7908	0.4856	-0.2653	2.3820	12.3843	1.2697	0.8168	0.4432	-0.2537	2.1721	12.0114	0.9140	0.7995	0.3976	-0.3915	-5.7207	111.9454	23.1259	2.9263	-0.3536	-0.1446
459.4910	-0.9512	-2.5873	0.6898	-1.8832	-0.9173	1.4058	0.7148	0.8090	-0.7117	0.8095	0.4879	-0.2640	2.3418	12.4396	1.3080	0.7858	0.3121	-0.3254	2.1585	11.9924	0.9112	0.7997	0.3980	-0.3924	-5.8848	111.5917	23.1021	2.9037	-0.3512	-0.1446
459.5010	-0.9441	-2.5792	0.6828	-1.8748	-0.9124	1.4031	0.7131	0.8230	-0.7105	0.8227	0.4881	-0.2696	2.4929	12.1881	0.9549	0.7330	0.3046	-0.2921	2.1450	11.9722	0.9076	0.7996	0.3985	-0.3933	-6.0482	111.2241	23.0708	2.8794	-0.3484	-0.1446
459.5130	-0.9356	-2.5693	0.6743	-1.8650	-0.9065	1.3999	0.7137	0.8359	-0.7106	0.8262	0.4823	-0.2674	2.6609	12.7613	0.8876	0.8135	0.3921	-0.3576	2.1287	11.9460	0.9026	0.7996	0.3991	-0.3944	-6.2443	110.7598	23.0258	2.8498	-0.3449	-0.1446
459.5230	-0.9285	-2.5608	0.6671	-1.8567	-0.9017	1.3972	0.7160	0.8516	-0.7138	0.8458	0.4819	-0.2702	2.6287	12.3639	1.0382	0.7997	0.3577	-0.3169	2.1152	11.9229	0.8981	0.7995	0.3996	-0.3953	-6.4076	110.3577	22.9858	2.8247	-0.3418	-0.1446
459.5330	-0.9213	-2.5521	0.6599	-1.8481	-0.8968	1.3944	0.7190	0.8656	-0.7166	0.8576	0.4882	-0.2735	2.2486	12.2375	1.2161	0.8039	0.3170	-0.3620	2.1017	11.8984	0.8932	0.7993	0.4002	-0.3962	-6.5706	109.9383	22.9415	2.7986	-0.3385	-0.1446
459.5430	-0.9141	-2.5435	0.6528	-1.8393	-0.8919	1.3917	0.7156	0.8782	-0.7146	0.8657	0.4864	-0.2740	2.4966	12.5617	1.1964	0.7694	0.4026	-0.3231	2.0883	11.8717	0.8871	0.7989	0.4007	-0.3971	-6.7327	109.4936	22.8846	2.7708	-0.3348	-0.1446
459.5530	-0.9070	-2.5346	0.6457	-1.8307	-0.8871	1.3890	0.7162	0.8902	-0.7144	0.8755	0.4920	-0.2765	2.2882	12.6678	1.1611	0.8019	0.3116	-0.3637	2.0750	11.8441	0.8807	0.7986	0.4013	-0.3980	-6.8940	109.0373	22.8256	2.7432	-0.3311	-0.1446
459.5630	-0.8997	-2.5256	0.6385	-1.8220	-0.8822	1.3861	0.7152	0.9066	-0.7142	0.8954	0.4933	-0.2799	2.4575	12.5208	1.1030	0.7688	0.3527	-0.3184	2.0201	11.7140	0.8527	0.7902	0.4016	-0.3994	-7.5513	107.3545	22.5531	2.6298	-0.3307	-0.1496
459.5750	-0.8911	-2.5145	0.6299	-1.8110	-0.8762	1.3828	0.7143	0.9223	-0.7150	0.9021	0.4912	-0.2860	2.1853	11.8685	1.0208	0.7953	0.3625	-0.3279	1.9566	11.5529	0.8171	0.7796	0.4018	-0.4011	-8.2992	105.2946	22.1999	2.4912	-0.3299	-0.1556
459.5850	-0.8840	-2.5053	0.6228	-1.8019	-0.8713	1.3800	0.7132	0.9315	-0.7138	0.9068	0.4936	-0.2880	2.1563	12.1809	0.9334	0.8043	0.3272	-0.3338	1.9452	11.5169	0.8075	0.7785	0.4024	-0.4021	-8.4250	104.7534	22.1031	2.4596	-0.3256	-0.1556
459.5950	-0.8770	-2.4958	0.6157	-1.7929	-0.8664	1.3771	0.7119	0.9426	-0.7173	0.9206	0.4955	-0.2955	2.4670	12.1868	1.2072	0.8317	0.3493	-0.2759	1.9340	11.4802	0.7980	0.7774	0.4029	-0.4030	-8.5489	104.2045	22.0072	2.4281	-0.3212	-0.1556
459.6070	-0.8684	-2.4844	0.6071	-1.7815	-0.8605	1.3736	0.7127	0.9597	-0.7101	0.9350	0.4884	-0.2928	2.2355	11.8512	0.8699	0.7487	0.4547	-0.3744	1.9207	11.4335	0.7853	0.7758	0.4036	-0.4042	-8.6944	103.5148	21.8798	2.3882	-0.3155	-0.1556
459.6170	-0.8612	-2.4747	0.5999	-1.7722	-0.8555	1.3707	0.7124	0.9727	-0.7097	0.9386	0.4956	-0.2946	2.1192	11.8210	0.7117	0.7670	0.3236	-0.3543	1.9100	11.3925	0.7741	0.7745	0.4042	-0.4052	-8.8129	102.9143	21.7667	2.3543	-0.3105	-0.1556
459.6270	-0.8541	-2.4649	0.5928	-1.7629	-0.8505	1.3676	0.7095	0.9818	-0.7139	0.9533	0.4963	-0.2973	2.0294	11.6590	0.9633	0.8294	0.3218	-0.3251	1.8994	11.3498	0.7621	0.7732	0.4048	-0.4061	-8.9285	102.2927	21.6457	2.3203	-0.3054	-0.1556
459.6390	-0.8456	-2.4531	0.5843	-1.7512	-0.8445	1.3640	0.7073	0.9950	-0.7126	0.9706	0.4898	-0.2981	2.1329	11.7013	1.0098	0.7926	0.3843	-0.3293	1.8871	11.2970	0.7468	0.7714	0.4056	-0.4073	-9.0631	101.5296	21.4926	2.2776	-0.2989	-0.1556
459.6490	-0.8385	-2.4430	0.5773	-1.7414	-0.8396	1.3610	0.7044	1.0062	-0.7109	0.9718	0.4914	-0.3006	2.1782	11.9793	0.7953	0.7584	0.4090	-0.2747	1.8772	11.2508	0.7332	0.7698	0.4063	-0.4083	-9.1717	100.8672	21.3561	2.2405	-0.2931	-0.1556
459.6590	-0.8315	-2.4329	0.5701	-1.7317	-0.8347	1.3580	0.7059	1.0184	-0.7127	0.9833	0.4976	-0.3023	2.1149	11.7152	1.0189	0.7661	0.3745	-0.3819	1.8674	11.2032	0.7194	0.7682	0.4070	-0.4092	-9.2774	100.1874	21.2184	2.2038	-0.2873	-0.1556
459.6710	-0.8231	-2.4206	0.5615	-1.7197	-0.8288	1.3543	0.7034	1.0308	-0.7103	0.9980	0.4975	-0.3069	2.2744	11.2967	0.8893	0.7674	0.4402	-0.3663	1.7909	10.8865	0.6398	0.7467	0.4069	-0.4113	-10.1718	96.2797	20.4267	1.9529	-0.2892	-0.1651
459.6810	-0.8160	-2.4102	0.5544	-1.7097	-0.8238	1.3513	0.7013	1.0391	-0.7101	1.0012	0.5003	-0.3121	2.3401	11.5332	0.8946	0.6883	0.4286	-0.3410	1.7839	10.8331	0.6240	0.7444	0.4075	-0.4123	-10.2352	95.5486	20.2638	1.9131	-0.2829	-0.1651
459.6910	-0.8090	-2.3997	0.5473	-1.6998	-0.8188	1.3482	0.7018	1.0498	-0.7099	1.0111	0.5023	-0.3150	2.1828	11.5665	0.8764	0.8035	0.3525	-0.3594	1.7771	10.7780	0.6079	0.7422	0.4081	-0.4134	-10.2948	94.7976	20.0973	1.8740	-0.2767	-0.1651
459.7010	-0.8019	-2.3892	0.5402	-1.6895	-0.8137	1.3450	0.6999	1.0632	-0.7082	1.0206	0.4943	-0.3193	1.9534	11.0369	0.9436	0.7323	0.3868	-0.3535	1.7708	10.7220	0.5913	0.7398	0.4087	-0.4144	-10.3503	94.0349	19.9260	1.8335	-0.2702	-0.1651
459.7130	-0.7935	-2.3762	0.5318	-1.6772	-0.8077	1.3412	0.6935	1.0722	-0.7022	1.0212	0.4904	-0.3249	1.8844	11.1920	0.5251	0.7297	0.4382	-0.2968	1.7638	10.6498	0.5688	0.7367	0.4096	-0.4156	-10.4088	93.0606	19.6949	1.7823	-0.2617	-0.1650
459.7230	-0.7866	-2.3655	0.5247	-1.6670	-0.8027	1.3379	0.6892	1.0806	-0.7065	1.0316	0.4946	-0.3217	2.2454	11.1178	0.7926	0.7581	0.3920	-0.3439	1.7583	10.5892	0.5505	0.7343	0.4103	-0.4166	-10.4537	92.2439	19.5064	1.7407	-0.2547	-0.1650
459.7330	-0.7798	-2.3546	0.5178	-1.6565	-0.7978	1.3347	0.6899	1.0944	-0.7067	1.0418	0.4922	-0.3217	2.3281	10.8208	0.6395	0.7230	0.4269	-0.3241	1.7531	10.5279	0.5318	0.7317	0.4110	-0.4177	-10.4943	91.4183	19.3144	1.6980	-0.2474	-0.1650
459.7430	-0.7729	-2.3435	0.5107	-1.6461	-0.7929	1.3314	0.6912	1.1005	-0.7050	1.0456	0.4949	-0.3274	2.1190	11.1326	0.6794	0.6616	0.3956	-0.3133	1.7484	10.4639	0.5121	0.7290	0.4117	-0.4187	-10.5294	90.5602	19.1131	1.6543	-0.2398	-0.1650
459.7530	-0.7660	-2.3324	0.5036	-1.6357	-0.7879	1.3280	0.6903	1.1091	-0.7065	1.0575	0.4998	-0.3283	1.8861	10.9283	0.8677	0.7776	0.3318	-0.3297	1.7442	10.3977	0.4919	0.7264	0.4125	-0.4197	-10.5592	89.6763	18.9057	1.6107	-0.2321	-0.1650
459.7650	-0.7578	-2.3191	0.4952	-1.6228	-0.7819	1.3240	0.6857	1.1215	-0.6998	1.0680	0.4949	-0.3294	2.1035	10.8878	0.6638	0.6766	0.4058	-0.3576	1.7037	10.0291	0.3883	0.7027	0.4126	-0.4214	-11.0169	85.1580	17.8754	1.3390	-0.2309	-0.1696
459.7750	-0.7510	-2.3078	0.4883	-1.6122	-0.7769	1.3207	0.6850	1.1259	-0.6982	1.0663	0.4947	-0.3341	2.0312	10.9122	0.5383	0.6931	0.4527	-0.3755	1.7024	9.9581	0.3663	0.6994	0.4133	-0.4224	-11.0034	84.2360	17.6467	1.2931	-0.2229	-0.1696
459.7870	-0.7427	-2.2941	0.4799	-1.5994	-0.7710	1.3167	0.6818	1.1408	-0.7021	1.0795	0.5002	-0.3377	2.0490	10.4836	0.7176	0.6881	0.3446	-0.3740	1.7015	9.8694	0.3388	0.6953	0.4141	-0.4237	-10.9789	83.0877	17.3602	1.2370	-0.2130	-0.1696
459.7970	-0.7359	-2.2827	0.4729	-1.5884	-0.7660	1.3133	0.6777	1.1480	-0.6980	1.0830	0.4967	-0.3425	1.8306	10.2757	0.6489	0.6413	0.4548	-0.3607	1.7011	9.7958	0.3162	0.6919	0.4149	-0.4248	-10.9549	82.1340	17.1258	1.1899	-0.2045	-0.1696
459.8070	-0.7291	-2.2711	0.4660	-1.5777	-0.7610	1.3099	0.6742	1.1533	-0.6948	1.0828	0.4967	-0.3508	1.8562	10.1031	0.5417	0.7218	0.4144	-0.3191	1.7013	9.7196	0.2926	0.6885	0.4156	-0.4258	-10.9244	81.1497	16.8802	1.1426	-0.1959	-0.1696
459.8190	-0.7211	-2.2572	0.4577	-1.5647	-0.7550	1.3057	0.6705	1.1640	-0.6940	1.0957	0.4968	-0.3502	2.0546	10.3737	0.5494	0.7329	0.3356	-0.3507	1.7019	9.6269	0.2640	0.6844	0.4165	-0.4271	-10.8816	79.9528	16.5837	1.0858	-0.1854	-0.1696
459.8290	-0.7144	-2.2455	0.4507	-1.5535	-0.7500	1.3022	0.6687	1.1700	-0.6896	1.0944	0.4934	-0.3519	1.9907	10.0472	0.3381	0.6709	0.4255	-0.3374	1.7030	9.5475	0.2394	0.6807	0.4173	-0.4281	-10.8393	78.9303	16.3289	1.0365	-0.1762	-0.1696
459.8410	-0.7064	-2.2314	0.4424	-1.5404	-0.7440	1.2979	0.6676	1.1829	-0.6913	1.1014	0.4926	-0.3531	1.9271	9.8590	0.6098	0.7284	0.4424	-0.3376	1.7049	9.4508	0.2095	0.6765	0.4182	-0.4294	-10.7821	77.6861	16.0198	0.9784	-0.1651	-0.1696
459.8510	-0.6997	-2.2194	0.4355	-1.5293	-0.7391	1.2943	0.6629	1.1883	-0.6880	1.1065	0.4974	-0.3593	1.9322	9.9573	0.4481	0.6466	0.3992	-0.3216	1.7071	9.3678	0.1835	0.6728	0.4191	-0.4304	-10.7271	76.6199	15.7517	0.9286	-0.1555	-0.1696
459.8630	-0.6919	-2.2051	0.4274	-1.5161	-0.7333	1.2900	0.6594	1.1961	-0.6847	1.1126	0.5061	-0.3585	2.1659	9.8710	0.3424	0.7261	0.3572	-0.3761	1.7113	9.1189	0.1059	0.6589	0.4199	-0.4314	-10.6414	73.5549	14.9729	0.7672	-0.1452	-0.1667
459.8730	-0.6854	-2.1932	0.4206	-1.5049	-0.7284	1.2865	0.6572	1.2016	-0.6834	1.1212	0.5008	-0.3644	2.2210	9.4635	0.2796	0.6627	0.4329	-0.3893	1.7172	8.8567	0.0247	0.6436	0.4205	-0.4321	-10.5387	70.3637	14.1582	0.5961	-0.1372	-0.1632
459.8830	-0.6787	-2.1810	0.4137	-1.4935	-0.7233	1.2828	0.6557	1.2074	-0.6833	1.1182	0.5013	-0.3676	1.9202	9.3949	0.2757	0.6588	0.3297	-0.3814	1.7226	8.7665	-0.0035	0.6393	0.4213	-0.4331	-10.4406	69.2319	13.8651	0.5441	-0.1271	-0.1632
459.8930	-0.6721	-2.1689	0.4070	-1.4824	-0.7183	1.2791	0.6509	1.2163	-0.6785	1.1220	0.4988	-0.3727	1.6106	9.1489	0.0775	0.6413	0.3305	-0.3293	1.7283	8.6764	-0.0314	0.6351	0.4221	-0.4341	-10.3396	68.1012	13.5750	0.4931	-0.1171	-0.1632
459.9030	-0.6656	-2.1567	0.4001	-1.4712	-0.7133	1.2754	0.6435	1.2214	-0.6781	1.1311	0.4891	-0.3706	2.0143	9.0234	0.2221	0.6054	0.4343	-0.3916	1.7344	8.5855	-0.0594	0.6309	0.4229	-0.4352	-10.2346	66.9614	13.2843	0.4422	-0.1070	-0.1632
459.9130	-0.6592	-2.1445	0.3934	-1.4597	-0.7084	1.2716	0.6410	1.2252	-0.6766	1.1265	0.4925	-0.3722	2.1165	9.1856	0.3100	0.6141	0.4176	-0.3826	1.7410	8.4922	-0.0886	0.6266	0.4237	-0.4362	-10.1228	65.7925	12.9821	0.3898	-0.0964	-0.1632
459.9230	-0.6528	-2.1322	0.3867	-1.4487	-0.7035	1.2678	0.6384	1.2309	-0.6731	1.1371	0.4916	-0.3779	2.0453	9.1395	-0.0340	0.6331	0.4518	-0.3191	1.7479	8.3982	-0.1178	0.6224	0.4245	-0.4372	-10.0072	64.6153	12.6787	0.3385	-0.0860	-0.1632
459.9350	-0.6452	-2.1173	0.3786	-1.4348	-0.6977	1.2633	0.6382	1.2368	-0.6733	1.1393	0.4920	-0.3805	1.9805	8.7492	0.1995	0.6239	0.4153	-0.3400	1.7567	8.2836	-0.1533	0.6172	0.4256	-0.4384	-9.8620	63.1809	12.3110	0.2756	-0.0731	-0.1632
459.9450	-0.6389	-2.1049	0.3720	-1.4235	-0.6927	1.2595	0.6362	1.2456	-0.6672	1.1372	0.4932	-0.3798	1.9380	8.3962	-0.0661	0.6435	0.3637	-0.3946	1.7645	8.1873	-0.1833	0.6129	0.4264	-0.4394	-9.7365	61.9763	12.0012	0.2236	-0.0623	-0.1632
459.9550	-0.6326	-2.0923	0.3652	-1.4122	-0.6878	1.2557	0.6335	1.2483	-0.6684	1.1451	0.4914	-0.3843	2.0239	8.5567	0.0914	0.5670	0.4457	-0.3990	1.7729	8.0878	-0.2144	0.6085	0.4273	-0.4404	-9.6034	60.7335	11.6794	0.1710	-0.0512	-0.1632
459.9650	-0.6263	-2.0798	0.3585	-1.4006	-0.6829	1.2519	0.6305	1.2529	-0.6652	1.1444	0.4854	-0.3909	2.0958	8.4323	0.2240	0.5483	0.4642	-0.3579	1.6029	8.2086	-0.1116	0.6062	0.4219	-0.4507	-11.5991	62.1270	12.6712	0.1406	-0.1074	-0.2605
459.9770	-0.6188	-2.0648	0.3507	-1.3870	-0.6771	1.2471	0.6240	1.2631	-0.6557	1.1459	0.4897	-0.3975	1.8585	8.3820	-0.2871	0.5782	0.3951	-0.3490	1.6137	8.0895	-0.1471	0.6009	0.4226	-0.4526	-11.4002	60.6303	12.2877	0.0785	-0.0945	-0.2605
459.9870	-0.6125	-2.0520	0.3440	-1.3755	-0.6721	1.2431	0.6165	1.2670	-0.6591	1.1461	0.4917	-0.3977	1.7254	8.3388	0.1645	0.6840	0.4085	-0.3703	1.6236	7.9856	-0.1785	0.5963	0.4233	-0.4542	-11.2241	59.3282	11.9510	0.0255	-0.0834	-0.2605
459.9970	-0.6063	-2.0393	0.3376	-1.3640	-0.6673	1.2391	0.6082	1.2758	-0.6536	1.1480	0.4841	-0.3990	1.7547	8.1576	0.0512	0.6411	0.4274	-0.3770	1.6335	7.8832	-0.2092	0.5918	0.4239	-0.4558	-11.0483	58.0428	11.6199	-0.0273	-0.0722	-0.2604
460.0090	-0.5992	-2.0240	0.3297	-1.3502	-0.6615	1.2342	0.6005	1.2787	-0.6522	1.1553	0.4832	-0.4039	1.9920	8.3882	0.0659	0.6247	0.3289	-0.3465	1.6459	7.7577	-0.2471	0.5864	0.4248	-0.4578	-10.8303	56.4701	11.2136	-0.0902	-0.0587	-0.2604
460.0190	-0.5932	-2.0112	0.3232	-1.3385	-0.6565	1.2302	0.5971	1.2869	-0.6482	1.1551	0.4806	-0.4077	2.0527	8.0103	0.3162	0.5064	0.3701	-0.3896	1.6566	7.6519	-0.2789	0.5818	0.4255	-0.4594	-10.6443	55.1437	10.8717	-0.1436	-0.0472	-0.2604
460.0310	-0.5861	-1.9957	0.3155	-1.3249	-0.6508	1.2252	0.5949	1.2926	-0.6390	1.1573	0.4732	-0.4147	1.8344	8.6243	-0.1486	0.6065	0.4559	-0.4166	1.6698	7.5241	-0.3174	0.5764	0.4263	-0.4613	-10.4176	53.5434	10.4589	-0.2061	-0.0336	-0.2604
460.0410	-0.5802	-1.9827	0.3090	-1.3132	-0.6460	1.2211	0.5908	1.3047	-0.6379	1.1603	0.4780	-0.4250	1.5528	7.8567	0.0113	0.6504	0.3305	-0.3563	1.6812	7.4152	-0.3502	0.5719	0.4270	-0.4629	-10.2228	52.1812	10.1077	-0.2585	-0.0220	-0.2604
460.0510	-0.5743	-1.9696	0.3028	-1.3015	-0.6413	1.2168	0.5827	1.3090	-0.6307	1.1579	0.4785	-0.4284	1.8073	7.8196	-0.0798	0.5809	0.4271	-0.3687	1.6931	7.3048	-0.3841	0.5673	0.4277	-0.4646	-10.0235	50.7997	9.7458	-0.3120	-0.0101	-0.2604
460.0610	-0.5686	-1.9564	0.2965	-1.2900	-0.6366	1.2125	0.5761	1.3144	-0.6277	1.1639	0.4753	-0.4287	1.9628	8.0277	-0.1305	0.5766	0.4304	-0.3647	1.7052	7.1931	-0.4182	0.5628	0.4285	-0.4662	-9.8209	49.4041	9.3822	-0.3644	0.0016	-0.2604
460.0730	-0.5617	-1.9406	0.2891	-1.2758	-0.6309	1.2073	0.5684	1.3222	-0.6224	1.1620	0.4777	-0.4340	1.8377	7.5044	-0.3191	0.4865	0.3489	-0.3461	1.6412	6.8553	-0.4854	0.5371	0.4244	-0.4735	-10.4992	45.3067	8.6749	-0.6392	-0.0342	-0.3146
460.0830	-0.5559	-1.9273	0.2829	-1.2644	-0.6261	1.2029	0.5591	1.3246	-0.6188	1.1580	0.4716	-0.4373	1.5417	7.6558	-0.3555	0.5923	0.4246	-0.3847	1.6545	6.7396	-0.5199	0.5321	0.4249	-0.4755	-10.2647	43.8781	8.2972	-0.6919	-0.0227	-0.3146
460.0930	-0.5504	-1.9141	0.2767	-1.2528	-0.6214	1.1985	0.5488	1.3356	-0.6132	1.1661	0.4634	-0.4425	1.7170	6.7529	-0.4082	0.5737	0.4309	-0.4032	1.6678	6.6232	-0.5544	0.5271	0.4253	-0.4774	-10.0303	42.4429	7.9191	-0.7443	-0.0111	-0.3146
460.1030	-0.5450	-1.9007	0.2706	-1.2410	-0.6167	1.1941	0.5407	1.3348	-0.6072	1.1590	0.4628	-0.4481	1.9247	6.8682	-0.4657	0.4565	0.4207	-0.4084	1.6813	6.5055	-0.5895	0.5219	0.4258	-0.4794	-9.7943	40.9915	7.5348	-0.7975	0.0008	-0.3146
460.1130	-0.5397	-1.8873	0.2646	-1.2296	-0.6121	1.1896	0.5375	1.3403	-0.6027	1.1609	0.4575	-0.4595	2.2550	6.6091	-0.4875	0.5536	0.4841	-0.3718	1.6947	6.3875	-0.6246	0.5170	0.4263	-0.4813	-9.5592	39.5357	7.1511	-0.8488	0.0124	-0.3146
460.1250	-0.5332	-1.8711	0.2573	-1.2154	-0.6066	1.1841	0.5373	1.3436	-0.5972	1.1624	0.4608	-0.4639	1.7731	6.6398	-0.5621	0.4167	0.4099	-0.3693	1.7107	6.2448	-0.6671	0.5110	0.4269	-0.4837	-9.2771	37.7765	6.6866	-0.9112	0.0266	-0.3146
460.1350	-0.5279	-1.8576	0.2514	-1.2041	-0.6020	1.1794	0.5263	1.3505	-0.5904	1.1526	0.4611	-0.4702	1.8303	6.3704	-0.5569	0.5648	0.3740	-0.3584	1.7243	6.1235	-0.7035	0.5061	0.4274	-0.4856	-9.0397	36.2823	6.2896	-0.9626	0.0384	-0.3146
460.1450	-0.5227	-1.8440	0.2456	-1.1925	-0.5974	1.1746	0.5208	1.3562	-0.5860	1.1590	0.4560	-0.4753	1.6615	5.8803	-0.7129	0.4827	0.3486	-0.3509	1.7378	6.0019	-0.7402	0.5012	0.4279	-0.4876	-8.8036	34.7839	5.8899	-1.0136	0.0502	-0.3146
460.1570	-0.5166	-1.8278	0.2386	-1.1785	-0.5919	1.1689	0.5106	1.3560	-0.5836	1.1557	0.4513	-0.4767	1.7656	6.2439	-0.4933	0.4353	0.3640	-0.3580	1.7538	5.8554	-0.7842	0.4953	0.4285	-0.4899	-8.5224	32.9792	5.4107	-1.0747	0.0644	-0.3146
460.1670	-0.5116	-1.8142	0.2329	-1.1671	-0.5874	1.1641	0.5039	1.3623	-0.5771	1.1578	0.4486	-0.4823	1.8654	5.3783	-0.8438	0.4819	0.3980	-0.3777	1.7758	5.3028	-0.9484	0.4624	0.4264	-0.4929	-8.1809	26.3325	3.7536	-1.4246	0.0504	-0.3249
460.1790	-0.5056	-1.7978	0.2259	-1.1531	-0.5822	1.1583	0.4954	1.3609	-0.5751	1.1491	0.4448	-0.4922	1.9533	5.5361	-0.5653	0.4428	0.4016	-0.3889	1.7810	5.1520	-0.9927	0.4558	0.4268	-0.4953	-7.8921	24.5098	3.2656	-1.4852	0.0644	-0.3249
460.1890	-0.5007	-1.7841	0.2204	-1.1418	-0.5777	1.1534	0.4853	1.3658	-0.5649	1.1392	0.4499	-0.4972	1.8328	5.2868	-0.9639	0.4873	0.3162	-0.3699	1.7850	5.0256	-1.0302	0.4504	0.4271	-0.4973	-7.6552	22.9824	2.8528	-1.5354	0.0761	-0.3249
460.1990	-0.4958	-1.7704	0.2147	-1.1305	-0.5733	1.1484	0.4756	1.3651	-0.5607	1.1432	0.4414	-0.5025	1.6767	5.2847	-0.8507	0.5037	0.3992	-0.3279	1.7885	4.8987	-1.0674	0.4451	0.4273	-0.4991	-7.4225	21.4484	2.4427	-1.5838	0.0875	-0.3249
460.2110	-0.4902	-1.7540	0.2080	-1.1166	-0.5680	1.1422	0.4654	1.3673	-0.5513	1.1379	0.4349	-0.5032	1.9413	4.9767	-1.0015	0.3789	0.3758	-0.4043	1.7920	4.7478	-1.1117	0.4388	0.4276	-0.5006	-7.1523	19.6241	1.9547	-1.6420	0.1013	-0.3249
460.2230	-0.4846	-1.7376	0.2014	-1.1032	-0.5627	1.1362	0.4583	1.3684	-0.5487	1.1330	0.4326	-0.5111	1.5605	5.0074	-0.9422	0.4495	0.3586	-0.3962	1.7953	4.5938	-1.1571	0.4325	0.4279	-0.5022	-6.8848	17.7630	1.4547	-1.6989	0.1149	-0.3249
460.2330	-0.4801	-1.7239	0.1959	-1.0916	-0.5585	1.1310	0.4488	1.3727	-0.5392	1.1274	0.4200	-0.5158	2.1020	4.4934	-1.0214	0.4172	0.4318	-0.4766	1.7973	4.4675	-1.1942	0.4274	0.4281	-0.5034	-6.6712	16.2354	1.0461	-1.7457	0.1262	-0.3249
460.2450	-0.4749	-1.7075	0.1896	-1.0783	-0.5533	1.1248	0.4435	1.3728	-0.5308	1.1175	0.4209	-0.5257	2.3141	4.6843	-1.1210	0.4567	0.4503	-0.4150	1.7993	4.3142	-1.2394	0.4214	0.4284	-0.5050	-6.4197	14.3824	0.5490	-1.8005	0.1395	-0.3249
460.2550	-0.4704	-1.6937	0.1843	-1.0671	-0.5492	1.1195	0.4377	1.3764	-0.5244	1.1201	0.4153	-0.5314	2.1934	4.5071	-1.2012	0.4785	0.4739	-0.4026	1.8004	4.1857	-1.2773	0.4164	0.4286	-0.5062	-6.2157	12.8295	0.1321	-1.8455	0.1506	-0.3248
460.2650	-0.4662	-1.6800	0.1791	-1.0559	-0.5450	1.1141	0.4300	1.3756	-0.5205	1.1131	0.4189	-0.5357	1.6725	4.2069	-1.0952	0.4017	0.4063	-0.4397	1.7370	3.6835	-1.3909	0.3801	0.4216	-0.5139	-6.7720	6.8099	-1.0339	-2.2256	0.0853	-0.3923
460.2770	-0.4611	-1.6634	0.1730	-1.0427	-0.5401	1.1076	0.4196	1.3773	-0.5111	1.1062	0.4143	-0.5422	1.5711	3.5986	-1.2571	0.3966	0.3768	-0.3877	1.7327	3.5259	-1.4357	0.3732	0.4214	-0.5157	-6.5409	4.9385	-1.5429	-2.2793	0.0980	-0.3923
460.2870	-0.4569	-1.6496	0.1680	-1.0316	-0.5359	1.1022	0.4065	1.3735	-0.5056	1.0968	0.4103	-0.5495	1.2985	3.5249	-1.1655	0.3229	0.3639	-0.4465	1.7283	3.3939	-1.4734	0.3676	0.4212	-0.5172	-6.3579	3.3713	-1.9698	-2.3234	0.1086	-0.3923
460.2990	-0.4522	-1.6331	0.1620	-1.0186	-0.5311	1.0956	0.3898	1.3729	-0.4944	1.0784	0.4091	-0.5561	2.0207	3.2738	-1.4802	0.3913	0.3200	-0.4672	1.7219	3.2367	-1.5154	0.3609	0.4209	-0.5191	-6.1526	1.5058	-2.4772	-2.3751	0.1211	-0.3923
460.3090	-0.4484	-1.6193	0.1570	-1.0080	-0.5271	1.0900	0.3860	1.3706	-0.4890	1.0723	0.3942	-0.5652	1.7995	3.3681	-1.3956	0.4062	0.4220	-0.4168	1.7156	3.1057	-1.5493	0.3555	0.4207	-0.5206	-5.9921	-0.0499	-2.8973	-2.4163	0.1311	-0.3923
460.3210	-0.4438	-1.6030	0.1512	-0.9949	-0.5223	1.0831	0.3765	1.3698	-0.4804	1.0636	0.3904	-0.5730	2.0378	3.1125	-1.3604	0.4101	0.3574	-0.4226	1.7069	2.9498	-1.5897	0.3491	0.4204	-0.5225	-5.8142	-1.8996	-3.3985	-2.4652	0.1431	-0.3923
460.3310	-0.4402	-1.5892	0.1465	-0.9845	-0.5184	1.0773	0.3677	1.3666	-0.4693	1.0537	0.3813	-0.5753	1.8076	2.8714	-1.6474	0.3929	0.4253	-0.4246	1.6988	2.8194	-1.6239	0.3438	0.4201	-0.5240	-5.6759	-3.4483	-3.8205	-2.5049	0.1530	-0.3923
460.3430	-0.4359	-1.5729	0.1409	-0.9719	-0.5139	1.0703	0.3580	1.3569	-0.4634	1.0469	0.3792	-0.5804	1.6203	2.6505	-1.6249	0.3113	0.3481	-0.4082	1.6848	2.0209	-1.8345	0.3049	0.4151	-0.5138	-5.5282	-12.9464	-6.0151	-2.8952	0.1183	-0.2684
460.3530	-0.4323	-1.5594	0.1364	-0.9612	-0.5102	1.0645	0.3453	1.3524	-0.4521	1.0296	0.3734	-0.5876	1.3994	2.4440	-1.8241	0.2492	0.3954	-0.4359	1.6771	1.8941	-1.8680	0.2998	0.4149	-0.5146	-5.3591	-14.4088	-6.4481	-2.9268	0.1319	-0.2660
460.3630	-0.4289	-1.5458	0.1320	-0.9512	-0.5064	1.0587	0.3304	1.3501	-0.4451	1.0167	0.3703	-0.5951	1.4730	1.8101	-1.7188	0.3517	0.3369	-0.4768	1.6819	1.7830	-1.9048	0.2936	0.4148	-0.5193	-5.0435	-15.6846	-6.9121	-2.9696	0.1468	-0.3046
460.3750	-0.4251	-1.5296	0.1267	-0.9391	-0.5021	1.0514	0.3192	1.3441	-0.4357	1.0032	0.3556	-0.6028	1.5686	1.5923	-1.8442	0.3540	0.4456	-0.4312	1.6885	1.6530	-1.9496	0.2851	0.4144	-0.5270	-4.6749	-17.1804	-7.4645	-3.0322	0.1615	-0.3694
460.3850	-0.4219	-1.5163	0.1225	-0.9290	-0.4984	1.0453	0.3076	1.3358	-0.4263	0.9922	0.3540	-0.6073	1.4413	1.7924	-2.0284	0.2619	0.3484	-0.3983	1.6751	1.5246	-1.9821	0.2796	0.4138	-0.5284	-4.5958	-18.6673	-7.8781	-3.0663	0.1713	-0.3690
460.3970	-0.4184	-1.5002	0.1174	-0.9173	-0.4943	1.0381	0.2953	1.3294	-0.4162	0.9873	0.3472	-0.6106	1.9423	1.4094	-2.1214	0.2137	0.3995	-0.4851	1.6577	1.3713	-2.0211	0.2733	0.4132	-0.5301	-4.5158	-20.4430	-8.3731	-3.1055	0.1827	-0.3686
460.4070	-0.4154	-1.4870	0.1132	-0.9074	-0.4909	1.0319	0.2872	1.3239	-0.4144	0.9722	0.3411	-0.6180	1.8335	1.1212	-1.7243	0.2413	0.3997	-0.4688	1.6422	1.2457	-2.0523	0.2681	0.4126	-0.5316	-4.4625	-21.8977	-8.7739	-3.1368	0.1919	-0.3683
460.4170	-0.4126	-1.4738	0.1093	-0.8977	-0.4876	1.0257	0.2802	1.3197	-0.4016	0.9527	0.3329	-0.6259	1.7504	1.1634	-2.1202	0.2216	0.4834	-0.4648	1.6257	1.1219	-2.0837	0.2630	0.4120	-0.5330	-4.4209	-23.3304	-9.1749	-3.1672	0.2010	-0.3682
460.4290	-0.4093	-1.4579	0.1044	-0.8866	-0.4836	1.0181	0.2654	1.3120	-0.3940	0.9390	0.3360	-0.6325	1.6006	1.2230	-2.0128	0.2905	0.3354	-0.4053	1.6049	0.9720	-2.1214	0.2571	0.4112	-0.5347	-4.3839	-25.0666	-9.6574	-3.2019	0.2116	-0.3680
460.4390	-0.4068	-1.4449	0.1006	-0.8772	-0.4803	1.0118	0.2583	1.3079	-0.3851	0.9307	0.3262	-0.6361	1.6364	1.0259	-1.9655	0.2726	0.4573	-0.4452	1.5866	0.8494	-2.1523	0.2523	0.4106	-0.5361	-4.3658	-26.4855	-10.0532	-3.2297	0.2202	-0.3679
460.4510	-0.4037	-1.4292	0.0959	-0.8660	-0.4765	1.0041	0.2466	1.2993	-0.3782	0.9121	0.3234	-0.6463	1.5726	1.2748	-1.9976	0.2358	0.3436	-0.4623	1.5635	0.7022	-2.1893	0.2466	0.4098	-0.5379	-4.3576	-28.1890	-10.5284	-3.2620	0.2303	-0.3679
460.4610	-0.4013	-1.4162	0.0922	-0.8570	-0.4733	0.9976	0.2375	1.2983	-0.3634	0.9012	0.3121	-0.6531	1.4900	0.8162	-2.0899	0.3231	0.3707	-0.4569	1.5433	0.5808	-2.2198	0.2420	0.4091	-0.5393	-4.3624	-29.5943	-10.9205	-3.2873	0.2384	-0.3680
460.4730	-0.3986	-1.4007	0.0880	-0.8461	-0.4696	0.9897	0.2284	1.2891	-0.3564	0.8923	0.3076	-0.6604	1.3844	0.7782	-2.1425	0.1639	0.3282	-0.4311	1.5783	0.4825	-2.2699	0.2367	0.4094	-0.5485	-3.6843	-30.7195	-11.5138	-3.3157	0.2595	-0.4456
460.4830	-0.3964	-1.3878	0.0844	-0.8374	-0.4665	0.9830	0.2177	1.2848	-0.3483	0.8684	0.2937	-0.6694	1.5054	0.5889	-2.2573	0.2810	0.4083	-0.4426	1.5561	0.3596	-2.3006	0.2318	0.4085	-0.5505	-3.7393	-32.1482	-11.8973	-3.3448	0.2646	-0.4485
460.4950	-0.3938	-1.3724	0.0804	-0.8271	-0.4630	0.9750	0.2094	1.2794	-0.3404	0.8608	0.2925	-0.6750	1.2391	0.7547	-2.2651	0.2474	0.3687	-0.4478	1.5281	0.2131	-2.3374	0.2260	0.4074	-0.5530	-3.8190	-33.8512	-12.3577	-3.3784	0.2704	-0.4521
460.5050	-0.3918	-1.3596	0.0770	-0.8186	-0.4601	0.9682	0.1988	1.2761	-0.3376	0.8553	0.2871	-0.6833	1.4282	0.5924	-2.0438	0.2008	0.3469	-0.4566	1.5037	0.0918	-2.3676	0.2212	0.4064	-0.5551	-3.8969	-35.2618	-12.7380	-3.4055	0.2750	-0.4552
460.5170	-0.3895	-1.3443	0.0732	-0.8082	-0.4568	0.9599	0.1885	1.2712	-0.3230	0.8354	0.2751	-0.6886	1.4239	0.0560	-2.4808	0.1256	0.4160	-0.4659	1.4732	-0.0538	-2.4041	0.2156	0.4052	-0.5576	-4.0039	-36.9533	-13.1972	-3.4373	0.2803	-0.4590
460.5270	-0.3876	-1.3317	0.0699	-0.8000	-0.4541	0.9529	0.1812	1.2656	-0.3200	0.8161	0.2788	-0.6972	1.3145	0.0448	-2.2202	0.2738	0.3091	-0.4845	1.4467	-0.1732	-2.4335	0.2110	0.4042	-0.5597	-4.1044	-38.3407	-13.5697	-3.4622	0.2843	-0.4621
460.5370	-0.3859	-1.3190	0.0668	-0.7920	-0.4513	0.9460	0.1730	1.2634	-0.3062	0.8142	0.2668	-0.7057	1.2767	-0.3516	-2.6373	0.2148	0.4180	-0.4436	1.4193	-0.2922	-2.4630	0.2064	0.4031	-0.5618	-4.2150	-39.7230	-13.9444	-3.4863	0.2880	-0.4654
460.5490	-0.3839	-1.3038	0.0630	-0.7823	-0.4481	0.9374	0.1592	1.2520	-0.3066	0.7977	0.2639	-0.7158	1.4402	-0.2806	-2.2477	0.1536	0.3528	-0.5116	1.3988	-0.8053	-2.6045	0.1854	0.4003	-0.5556	-4.1913	-45.7973	-15.4442	-3.6808	0.2777	-0.3781
460.5590	-0.3824	-1.2913	0.0601	-0.7743	-0.4456	0.9302	0.1539	1.2477	-0.2935	0.7800	0.2562	-0.7243	1.2560	-0.5888	-2.6249	0.1775	0.3603	-0.4529	1.3711	-0.9240	-2.6337	0.1809	0.3992	-0.5571	-4.2950	-47.1510	-15.8237	-3.7003	0.2833	-0.3781
460.5710	-0.3806	-1.2764	0.0566	-0.7651	-0.4425	0.9215	0.1461	1.2405	-0.2884	0.7673	0.2463	-0.7254	1.1487	-1.2545	-2.6687	0.1662	0.3683	-0.5083	1.3931	-1.3698	-2.7719	0.1605	0.3963	-0.5577	-3.8387	-52.4190	-17.2649	-3.8938	0.2679	-0.3717
460.5810	-0.3792	-1.2641	0.0537	-0.7576	-0.4401	0.9142	0.1339	1.2281	-0.2788	0.7527	0.2397	-0.7305	1.4020	-1.1607	-2.7657	0.2017	0.4004	-0.4952	1.3645	-1.4878	-2.8003	0.1558	0.3951	-0.5592	-3.9607	-53.7461	-17.6380	-3.9120	0.2731	-0.3717
460.5930	-0.3778	-1.2494	0.0506	-0.7484	-0.4372	0.9054	0.1244	1.2196	-0.2683	0.7312	0.2350	-0.7430	1.5427	-1.5270	-3.0144	0.0258	0.2955	-0.5103	1.3293	-1.6277	-2.8344	0.1503	0.3936	-0.5609	-4.1167	-55.3182	-18.0863	-3.9329	0.2793	-0.3717
460.6030	-0.3765	-1.2371	0.0479	-0.7413	-0.4350	0.8980	0.1186	1.2109	-0.2654	0.7105	0.2232	-0.7487	0.9659	-1.7837	-2.6796	0.1839	0.4402	-0.4699	1.2994	-1.7449	-2.8627	0.1458	0.3923	-0.5624	-4.2545	-56.6360	-18.4584	-3.9492	0.2841	-0.3718
460.6150	-0.3752	-1.2228	0.0450	-0.7329	-0.4323	0.8888	0.1055	1.2000	-0.2516	0.7014	0.2199	-0.7542	1.0872	-1.8220	-3.1475	0.1174	0.3565	-0.4567	1.2628	-1.8817	-2.8959	0.1406	0.3908	-0.5641	-4.4277	-58.1716	-18.8977	-3.9674	0.2896	-0.3718
460.6250	-0.3742	-1.2109	0.0424	-0.7261	-0.4301	0.8813	0.0971	1.1899	-0.2482	0.6862	0.2117	-0.7563	1.0324	-1.7501	-2.8915	0.1304	0.3685	-0.4877	1.2319	-1.9935	-2.9224	0.1363	0.3894	-0.5656	-4.5780	-59.4240	-19.2521	-3.9815	0.2939	-0.3718
460.6370	-0.3731	-1.1967	0.0396	-0.7178	-0.4277	0.8723	0.0849	1.1794	-0.2343	0.6696	0.2018	-0.7652	1.1175	-2.1303	-3.1763	-0.0394	0.3657	-0.5195	1.1940	-2.1285	-2.9550	0.1313	0.3878	-0.5673	-4.7670	-60.9375	-19.6856	-3.9976	0.2989	-0.3718
460.6470	-0.3724	-1.1850	0.0373	-0.7112	-0.4257	0.8645	0.0761	1.1687	-0.2274	0.6440	0.1919	-0.7741	1.1551	-2.1269	-3.1078	0.1067	0.4498	-0.5274	1.1620	-2.2388	-2.9812	0.1272	0.3864	-0.5688	-4.9297	-62.1728	-20.0376	-4.0100	0.3027	-0.3718
460.6570	-0.3716	-1.1732	0.0350	-0.7050	-0.4238	0.8567	0.0684	1.1598	-0.2232	0.6285	0.1926	-0.7786	1.1279	-1.9367	-2.9445	0.1721	0.3415	-0.4654	1.1295	-2.3483	-3.0073	0.1231	0.3851	-0.5702	-5.0976	-63.3987	-20.3884	-4.0215	0.3064	-0.3718
460.6690	-0.3709	-1.1594	0.0325	-0.6974	-0.4215	0.8473	0.0679	1.1598	-0.2158	0.6292	0.1866	-0.7801	0.6092	-3.2752	-3.2392	-0.0121	0.3370	-0.4891	1.1525	-2.7326	-3.1280	0.1071	0.3823	-0.5705	-4.6873	-67.9391	-21.6360	-4.1723	0.2887	-0.3649
460.6790	-0.3703	-1.1478	0.0303	-0.6913	-0.4198	0.8395	0.0550	1.1384	-0.2111	0.6034	0.1746	-0.7888	0.6629	-2.1393	-2.9176	0.0933	0.3916	-0.4813	1.1200	-2.8414	-3.1533	0.1029	0.3807	-0.5719	-4.8639	-69.1413	-21.9798	-4.1830	0.2922	-0.3649
460.6910	-0.3698	-1.1343	0.0280	-0.6840	-0.4177	0.8299	0.0429	1.1292	-0.1959	0.5828	0.1701	-0.7976	0.8432	-2.4826	-3.2390	0.0018	0.3354	-0.4733	1.0807	-2.9678	-3.1825	0.0979	0.3788	-0.5737	-5.0790	-70.5335	-22.3819	-4.1947	0.2960	-0.3649
460.7010	-0.3693	-1.1230	0.0260	-0.6784	-0.4160	0.8220	0.0350	1.1199	-0.1910	0.5622	0.1614	-0.8024	0.7929	-2.6599	-3.1050	0.1051	0.3273	-0.5030	1.0475	-3.0742	-3.2073	0.0938	0.3772	-0.5751	-5.2634	-71.7055	-22.7211	-4.2037	0.2990	-0.3649
460.7130	-0.3690	-1.1098	0.0238	-0.6718	-0.4142	0.8123	0.0244	1.1065	-0.1751	0.5470	0.1498	-0.8114	0.7803	-2.8568	-3.3160	0.1373	0.3552	-0.5082	1.0075	-3.1985	-3.2359	0.0890	0.3753	-0.5768	-5.4874	-73.0729	-23.1171	-4.2135	0.3023	-0.3649
460.7230	-0.3688	-1.0987	0.0221	-0.6665	-0.4127	0.8041	0.0163	1.0973	-0.1674	0.5364	0.1431	-0.8144	0.6670	-2.8604	-3.3171	0.0432	0.3425	-0.4617	0.9739	-3.3011	-3.2599	0.0851	0.3736	-0.5782	-5.6773	-74.2009	-23.4484	-4.2210	0.3049	-0.3649
460.7350	-0.3687	-1.0855	0.0201	-0.6601	-0.4110	0.7943	0.0057	1.0825	-0.1617	0.5125	0.1332	-0.8174	0.0441	-3.0031	-3.1381	0.0222	0.3720	-0.4898	0.1078	-3.4237	-3.2882	0.0805	0.3717	-0.5799	-5.9090	-75.5468	-23.8412	-4.2290	0.3077	-0.3649
460.7450	-0.3688	-1.0748	0.0186	-0.6550	-0.4097	0.7861	-0.0068	1.0704	-0.1480	0.4916	0.1268	-0.8270	-0.5182	-2.9685	-3.4642	-0.0103	0.4185	-0.5413	-1.1620	-3.5231	-3.3110	0.0746	0.3700	-0.5814	-6.1031	-76.6360	-24.1618	-4.2349	0.3099	-0.3649
460.7550	-0.3689	-1.0643	0.0172	-0.6502	-0.4086	0.7779	-0.0160	1.0627	-0.1408	0.4710	0.1243	-0.8371	-1.2780	-3.4935	-3.4901	-0.0002	0.3514	-0.5050	-2.0326	-3.6215	-3.3339	0.0674	0.3683	-0.5828	-6.2991	-77.7129	-24.4823	-4.2401	0.3118	-0.3649
460.7650	-0.3691	-1.0536	0.0158	-0.6457	-0.4073	0.7694	-0.0212	1.0537	-0.1366	0.4565	0.1196	-0.8446	-0.3399	-1.9158	-3.2196	0.2005	0.3089	-0.3841	-1.6826	-3.1042	-3.2974	0.1264	0.3894	-0.5637	-1.9919	-71.4587	-24.1779	-3.5639	0.5511	-0.1512
460.7750	-0.3693	-1.0432	0.0145	-0.6413	-0.4061	0.7609	-0.0225	1.0419	-0.1316	0.4466	0.1051	-0.8420	-1.5988	-3.5818	-3.4186	0.0351	0.3262	-0.4918	-2.0301	-4.0369	-3.4578	0.0456	0.3639	-0.5838	-5.9633	-82.5140	-25.8521	-4.3574	0.2978	-0.3524
460.7850	-0.3695	-1.0329	0.0133	-0.6369	-0.4051	0.7525	-0.0308	1.0311	-0.1175	0.4327	0.0940	-0.8470	-1.4512	-4.0031	-3.8490	-0.0019	0.4279	-0.5031	-2.0622	-4.1319	-3.4792	0.0381	0.3621	-0.5852	-6.1560	-83.5378	-26.1581	-4.3616	0.2994	-0.3524
460.7970	-0.3700	-1.0205	0.0119	-0.6318	-0.4041	0.7423	-0.0393	1.0156	-0.1136	0.4117	0.0845	-0.8554	-1.7739	-4.0407	-3.4225	-0.0381	0.4464	-0.4975	-2.1008	-4.2469	-3.5051	0.0292	0.3599	-0.5869	-6.3901	-84.7777	-26.5281	-4.3660	0.3012	-0.3524
460.8070	-0.3704	-1.0104	0.0109	-0.6278	-0.4032	0.7337	-0.0460	1.0045	-0.1015	0.3876	0.0828	-0.8628	-2.0355	-4.1452	-3.8482	-0.0190	0.3715	-0.5071	-2.1330	-4.3404	-3.5263	0.0219	0.3580	-0.5882	-6.5844	-85.7822	-26.8320	-4.3690	0.3026	-0.3524
460.8170	-0.3709	-1.0005	0.0099	-0.6240	-0.4024	0.7251	-0.0553	0.9929	-0.0953	0.3647	0.0773	-0.8651	-2.2636	-4.3569	-3.8372	-0.0694	0.3405	-0.5412	-2.1651	-4.4319	-3.5467	0.0146	0.3561	-0.5896	-6.7778	-86.7644	-27.1284	-4.3715	0.3037	-0.3524
460.8270	-0.3715	-0.9906	0.0090	-0.6205	-0.4017	0.7163	-0.0653	0.9803	-0.0928	0.3435	0.0710	-0.8744	-2.2192	-4.3795	-3.3768	0.0035	0.2789	-0.5056	-2.1972	-4.5231	-3.5670	0.0073	0.3542	-0.5910	-6.9716	-87.7415	-27.4238	-4.3736	0.3048	-0.3524
460.8370	-0.3723	-0.9809	0.0081	-0.6171	-0.4011	0.7074	-0.0766	0.9672	-0.0779	0.3272	0.0584	-0.8819	-1.8710	-4.2557	-3.9065	-0.0285	0.3304	-0.4437	-2.2292	-4.6122	-3.5867	0.0001	0.3523	-0.5924	-7.1640	-88.6947	-27.7134	-4.3752	0.3057	-0.3524
460.8490	-0.3732	-0.9694	0.0073	-0.6133	-0.4004	0.6968	-0.0864	0.9526	-0.0688	0.3087	0.0477	-0.8799	-1.7517	-4.8182	-4.0084	-0.0706	0.3440	-0.5269	-2.2675	-4.7180	-3.6102	-0.0086	0.3500	-0.5940	-7.3942	-89.8237	-28.0598	-4.3766	0.3066	-0.3524
460.8590	-0.3741	-0.9599	0.0066	-0.6104	-0.4000	0.6881	-0.0915	0.9400	-0.0631	0.2889	0.0398	-0.8897	-2.0192	-4.6515	-3.8343	-0.0036	0.3204	-0.5578	-2.2994	-4.8045	-3.6292	-0.0157	0.3481	-0.5954	-7.5845	-90.7456	-28.3423	-4.3775	0.3072	-0.3524
460.8690	-0.3751	-0.9505	0.0061	-0.6075	-0.3996	0.6792	-0.0947	0.9332	-0.0542	0.2864	0.0345	-0.8946	-2.2427	-5.1211	-4.1976	-0.1685	0.3128	-0.5432	-2.2536	-5.0730	-3.7161	-0.0280	0.3456	-0.5946	-6.9103	-93.8753	-29.2645	-4.4547	0.2955	-0.3338
460.8810	-0.3763	-0.9396	0.0055	-0.6043	-0.3992	0.6683	-0.1070	0.9128	-0.0474	0.2584	0.0250	-0.9001	-2.1022	-4.7310	-4.0197	-0.0907	0.3375	-0.5200	-2.2891	-5.1742	-3.7380	-0.0369	0.3431	-0.5961	-7.1229	-94.9376	-29.5936	-4.4553	0.2962	-0.3338
460.8910	-0.3774	-0.9305	0.0050	-0.6019	-0.3991	0.6593	-0.1130	0.8997	-0.0419	0.2376	0.0170	-0.9046	-2.2644	-4.5476	-3.7945	-0.0709	0.3314	-0.5332	-2.3185	-5.2576	-3.7559	-0.0443	0.3411	-0.5974	-7.2985	-95.8118	-29.8652	-4.4555	0.2966	-0.3338
460.9010	-0.3786	-0.9215	0.0046	-0.5997	-0.3990	0.6503	-0.1228	0.8868	-0.0337	0.2164	0.0087	-0.9141	-1.9968	-4.9183	-3.7917	-0.1128	0.2615	-0.4832	-2.3478	-5.3399	-3.7737	-0.0517	0.2569	-0.5988	-7.4724	-96.6718	-30.1346	-4.4553	0.2969	-0.3338
460.9130	-0.3802	-0.9110	0.0044	-0.5972	-0.3990	0.6392	-0.1311	0.8745	-0.0199	0.1919	-0.0071	-0.9213	-1.9872	-5.3190	-4.1034	-0.1217	0.1174	-0.4808	-2.3827	-5.4368	-3.7945	-0.0605	-0.0551	-0.6003	-7.6782	-97.6831	-30.4542	-4.4547	0.2971	-0.3338
460.9230	-0.3815	-0.9023	0.0042	-0.5954	-0.3991	0.6299	-0.1356	0.8607	-0.0168	0.1704	-0.0205	-0.9267	-2.4628	-5.4814	-3.7969	-0.0668	-0.0564	-0.5027	-2.4115	-5.5162	-3.7975	-0.0678	-0.2835	-0.6016	-7.8470	-98.5086	-30.7148	-4.4540	0.2971	-0.3338
460.9350	-0.3832	-0.8922	0.0041	-0.5934	-0.3993	0.6189	-0.1459	0.8424	-0.0003	0.1489	-0.0226	-0.9335	-2.4674	-5.2216	-3.6330	-0.1224	-0.0435	-0.4729	-2.4459	-5.6101	-3.1559	-0.0765	-0.2863	-0.6032	-8.0469	-99.4837	-31.0259	-4.4527	0.2971	-0.3338
460.9450	-0.3847	-0.8838	0.0042	-0.5920	-0.3996	0.6095	-0.1575	0.8297	0.0089	0.1311	-0.0267	-0.9373	-2.2554	-5.3936	-3.2812	-0.1266	-0.1157	-0.5083	-2.4743	-5.6863	-2.6516	-0.0838	-0.2887	-0.6045	-8.2098	-100.2713	-31.2790	-4.4515	0.2970	-0.3338
460.9570	-0.3867	-0.8740	0.0043	-0.5906	-0.3999	0.5982	-0.1639	0.8130	0.0139	0.1050	-0.0324	-0.9431	-2.3933	-5.3724	-2.8234	-0.0961	-0.1852	-0.5117	-2.5081	-5.7767	-2.5487	-0.0925	-0.2915	-0.6061	-8.4024	-101.2039	-31.5802	-4.4497	0.2967	-0.3338
460.9670	-0.3883	-0.8659	0.0045	-0.5897	-0.4003	0.5887	-0.1680	0.8022	0.0228	0.0923	-0.0406	-0.9499	-2.1445	-4.4390	-2.7862	-0.0034	-0.2085	-0.4947	-2.4483	-5.9933	-2.6195	-0.1026	-0.2940	-0.6047	-7.5486	-103.6937	-32.3603	-4.4934	0.2911	-0.3086
460.9790	-0.3904	-0.8564	0.0049	-0.5887	-0.4008	0.5772	-0.1782	0.7839	0.0284	0.0678	-0.0527	-0.9547	-2.3568	-5.4102	-2.7109	-0.1322	-0.2689	-0.4790	-2.4785	-6.0809	-2.6367	-0.1115	-0.2969	-0.6062	-7.7182	-104.5837	-32.6510	-4.4918	0.2908	-0.3086
460.9890	-0.3923	-0.8486	0.0053	-0.5881	-0.4014	0.5677	-0.1866	0.7733	0.0376	0.0489	-0.0615	-0.9572	-2.1268	-6.0677	-2.8332	-0.1284	-0.2959	-0.5323	-2.5035	-6.1532	-2.6510	-0.1189	-0.2994	-0.6074	-7.8572	-105.3166	-32.8926	-4.4901	0.2905	-0.3086
460.9990	-0.3941	-0.8409	0.0057	-0.5878	-0.4021	0.5582	-0.1899	0.7592	0.0450	0.0280	-0.0715	-0.9658	-2.5278	-6.1059	-2.6203	-0.1285	-0.3139	-0.5473	-2.5281	-6.2242	-2.6649	-0.1263	-0.3018	-0.6086	-7.9930	-106.0344	-33.1302	-4.4885	0.2902	-0.3086
461.0090	-0.3960	-0.8334	0.0062	-0.5876	-0.4028	0.5485	-0.1962	0.7425	0.0564	0.0118	-0.0825	-0.9673	-2.7219	-6.2520	-2.8662	-0.1981	-0.2633	-0.5468	-2.5526	-6.2942	-2.6785	-0.2056	-0.3043	-0.6098	-8.1260	-106.7400	-33.3656	-4.4867	0.2897	-0.3086
461.0190	-0.3981	-0.8261	0.0068	-0.5876	-0.4037	0.5387	-0.2063	0.7264	0.0648	-0.0233	-0.0940	-0.9702	-2.4687	-6.0306	-2.8853	-0.4422	-0.2597	-0.5700	-2.5766	-6.3619	-2.6915	-0.7023	-0.3068	-0.6110	-8.2546	-107.4181	-33.5942	-4.4851	0.2892	-0.3086
461.0290	-0.4002	-0.8190	0.0076	-0.5879	-0.4047	0.5291	-0.2109	0.7162	0.0723	-0.0348	-0.1007	-0.9785	-2.5648	-6.3922	-2.9067	-0.5135	-0.2221	-0.5564	-2.6005	-6.4285	-2.7042	-0.7100	-0.3092	-0.6122	-8.3800	-108.0829	-33.8204	-4.4834	0.2887	-0.3086
461.0410	-0.4028	-0.8105	0.0084	-0.5884	-0.4060	0.5173	-0.2194	0.6983	0.0770	-0.0545	-0.1072	-0.9891	-2.5946	-6.4824	-2.5771	-0.5423	-0.2575	-0.5441	-2.6288	-6.5078	-2.7191	-0.7192	-0.3122	-0.6137	-8.5273	-108.8729	-34.0883	-4.4812	0.2880	-0.3086
461.0510	-0.4050	-0.8036	0.0092	-0.5890	-0.4071	0.5073	-0.2287	0.6819	0.0869	-0.0669	-0.1125	-0.9861	-2.4398	-6.1914	-2.5601	-0.7074	-0.3669	-0.5526	-2.6521	-6.5727	-2.7313	-0.7268	-0.3147	-0.6149	-8.6466	-109.5171	-34.3095	-4.4792	0.2874	-0.3086
461.0610	-0.4073	-0.7968	0.0101	-0.5898	-0.4083	0.4974	-0.2328	0.6658	0.0947	-0.0894	-0.1225	-0.9936	-2.5559	-6.3008	-2.5650	-0.6785	-0.3624	-0.5398	-2.6751	-6.6363	-2.7431	-0.7344	-0.3172	-0.6161	-8.7624	-110.1463	-34.5271	-4.4773	0.2867	-0.3086
461.0710	-0.4097	-0.7903	0.0112	-0.5908	-0.4096	0.4875	-0.2374	0.6569	0.1059	-0.1084	-0.1364	-1.0018	-2.5914	-6.7818	-2.8428	-0.7107	-0.2634	-0.5114	-2.5977	-6.7992	-2.7981	-0.7427	-0.3192	-0.6141	-7.7037	-111.9721	-35.1578	-4.4891	0.2885	-0.2767
461.0830	-0.4126	-0.7825	0.0125	-0.5923	-0.4113	0.4754	-0.2443	0.6370	0.1117	-0.1358	-0.1467	-1.0024	-2.7005	-6.5658	-2.7401	-0.6658	-0.2504	-0.5737	-2.6213	-6.8724	-2.8115	-0.7519	-0.3222	-0.6154	-7.8170	-112.6831	-35.4079	-4.4875	0.2878	-0.2767
461.0930	-0.4151	-0.7763	0.0137	-0.5937	-0.4128	0.4652	-0.2501	0.6217	0.1210	-0.1523	-0.1490	-1.0082	-2.7058	-6.6264	-2.8304	-0.7466	-0.3220	-0.5472	-2.6406	-6.9323	-2.8225	-0.7596	-0.3247	-0.6165	-7.9081	-113.2622	-35.6136	-4.4860	0.2871	-0.2767
461.1050	-0.4182	-0.7690	0.0152	-0.5958	-0.4147	0.4531	-0.2589	0.6048	0.1286	-0.1757	-0.1628	-1.0122	-2.5851	-6.5297	-2.4916	-0.7058	-0.3062	-0.5083	-2.6634	-7.0028	-2.8353	-0.7688	-0.3277	-0.6178	-8.0133	-113.9413	-35.8571	-4.4847	0.2864	-0.2767
461.1150	-0.4208	-0.7630	0.0165	-0.5977	-0.4164	0.4430	-0.2624	0.5901	0.1398	-0.1959	-0.1694	-1.0181	-2.7525	-6.5428	-2.7711	-0.7380	-0.3091	-0.5654	-2.6822	-7.0605	-2.8457	-0.7765	-0.3302	-0.6189	-8.0976	-114.4946	-36.0577	-4.4834	0.2857	-0.2767
461.1250	-0.4235	-0.7572	0.0180	-0.5997	-0.4181	0.4329	-0.2712	0.5784	0.1483	-0.2117	-0.1793	-1.0261	-2.5780	-6.9541	-2.8168	-0.8020	-0.3512	-0.5383	-2.7006	-7.1169	-2.8558	-0.7842	-0.3327	-0.6200	-8.1784	-115.0324	-36.2547	-4.4823	0.2850	-0.2767
461.1370	-0.4268	-0.7504	0.0198	-0.6025	-0.4204	0.4205	-0.2766	0.5596	0.1568	-0.2387	-0.1938	-1.0284	-2.7694	-6.9494	-2.6932	-0.7480	-0.2295	-0.5343	-2.7224	-7.1833	-2.8676	-0.7935	-0.3357	-0.6213	-8.2713	-115.6626	-36.4881	-4.4812	0.2841	-0.2767
461.1470	-0.4297	-0.7450	0.0214	-0.6050	-0.4224	0.4102	-0.2851	0.5418	0.1634	-0.2585	-0.1972	-1.0339	-2.5326	-6.7144	-2.6097	-0.7584	-0.3172	-0.5648	-2.7403	-7.2374	-2.8770	-0.8012	-0.3382	-0.6223	-8.3450	-116.1725	-36.6787	-4.4803	0.2833	-0.2767
461.1590	-0.4331	-0.7385	0.0234	-0.6083	-0.4248	0.3978	-0.2893	0.5251	0.1719	-0.2827	-0.2076	-1.0445	-2.7293	-6.8828	-2.4998	-0.7960	-0.3371	-0.5359	-2.7614	-7.3010	-2.8879	-0.8105	-0.3412	-0.6236	-8.4292	-116.7680	-36.9030	-4.4796	0.2824	-0.2767
461.1690	-0.4361	-0.7333	0.0252	-0.6112	-0.4269	0.3873	-0.2967	0.5096	0.1835	-0.3043	-0.2221	-1.0441	-2.4410	-6.8916	-2.8203	-0.7948	-0.2323	-0.5575	-2.6684	-7.4111	-2.9271	-0.8165	-0.3427	-0.6211	-7.1865	-117.9479	-37.3852	-4.4610	0.2928	-0.2384
461.1790	-0.4391	-0.7284	0.0272	-0.6143	-0.4291	0.3768	-0.2993	0.4968	0.1918	-0.3226	-0.2267	-1.0450	-2.7832	-7.1395	-2.8913	-0.8082	-0.3066	-0.5861	-2.6826	-7.4713	-2.9363	-0.8242	-0.3452	-0.6220	-7.2373	-118.4203	-37.5691	-4.4607	0.2921	-0.2384
461.1890	-0.4421	-0.7235	0.0291	-0.6177	-0.4315	0.3664	-0.3071	0.4838	0.1969	-0.3463	-0.2345	-1.0522	-2.5711	-7.7301	-2.7981	-0.6900	-0.3235	-0.5946	-2.6965	-7.5416	-2.9450	-0.8318	-0.3477	-0.6229	-7.2850	-118.8780	-37.7480	-4.4608	0.2915	-0.2384
461.1990	-0.4451	-0.7187	0.0311	-0.6212	-0.4339	0.3558	-0.3089	0.4684	0.2067	-0.3632	-0.2420	-1.0532	-2.8120	-7.7199	-2.9392	-0.7516	-0.3105	-0.5768	-2.7102	-7.6112	-2.9535	-0.8395	-0.3501	-0.6239	-7.3302	-119.3282	-37.9255	-4.4610	0.2908	-0.2384
461.2110	-0.4489	-0.7132	0.0337	-0.6258	-0.4368	0.3432	-0.3193	0.4473	0.2110	-0.3828	-0.2555	-1.0600	-2.6048	-7.4792	-2.8648	-0.7617	-0.2515	-0.5483	-2.7262	-7.6928	-2.9632	-0.8488	-0.3531	-0.6250	-7.3800	-119.8454	-38.1333	-4.4617	0.2900	-0.2384
461.2210	-0.4521	-0.7088	0.0359	-0.6298	-0.4394	0.3326	-0.3222	0.4319	0.2195	-0.4006	-0.2585	-1.0650	-2.7716	-7.5910	-2.9409	-0.7806	-0.4031	-0.5653	-2.7394	-7.7602	-2.9711	-0.8565	-0.3556	-0.6259	-7.4189	-120.2688	-38.3043	-4.4625	0.2893	-0.2384
461.2310	-0.4554	-0.7045	0.0381	-0.6339	-0.4421	0.3219	-0.3293	0.4165	0.2294	-0.4159	-0.2733	-1.0646	-2.6068	-7.6702	-3.1219	-0.7964	-0.2741	-0.5671	-2.7522	-7.8262	-2.9786	-0.8642	-0.3581	-0.6268	-7.4544	-120.6758	-38.4719	-4.4635	0.2887	-0.2384
461.2410	-0.4586	-0.7006	0.0405	-0.6382	-0.4448	0.3112	-0.3313	0.4031	0.2348	-0.4377	-0.2765	-1.0697	-2.9181	-7.5867	-2.9456	-0.8178	-0.3586	-0.5637	-2.7649	-7.8914	-2.9858	-0.8720	-0.3605	-0.6278	-7.4872	-121.0726	-38.6365	-4.4645	0.2880	-0.2384
461.2510	-0.4621	-0.6967	0.0429	-0.6426	-0.4477	0.3005	-0.3374	0.3873	0.2440	-0.4596	-0.2853	-1.0748	-2.7301	-7.7223	-3.3307	-0.8454	-0.3326	-0.5207	-2.7772	-7.9551	-2.9927	-0.8798	-0.3630	-0.6287	-7.5165	-121.4510	-38.7973	-4.4658	0.2873	-0.2384
461.2630	-0.4661	-0.6921	0.0458	-0.6482	-0.4512	0.2875	-0.3440	0.3714	0.2505	-0.4882	-0.2998	-1.0791	-2.7919	-8.1233	-3.1849	-0.8374	-0.2806	-0.5499	-2.7918	-8.0308	-3.0006	-0.8891	-0.3660	-0.6298	-7.5486	-121.8980	-38.9877	-4.4678	0.2864	-0.2384
461.2730	-0.4696	-0.6885	0.0483	-0.6532	-0.4542	0.2767	-0.3487	0.3545	0.2552	-0.5080	-0.3012	-1.0857	-2.5758	-7.8391	-2.9902	-0.7663	-0.3952	-0.5061	-2.6833	-8.1046	-3.0240	-0.8910	-0.3665	-0.6265	-6.1504	-122.4005	-39.3072	-4.4205	0.3061	-0.1943
461.2850	-0.4738	-0.6844	0.0514	-0.6595	-0.4579	0.2636	-0.3541	0.3350	0.2644	-0.5242	-0.3205	-1.0862	-2.6029	-7.9548	-2.9867	-0.7676	-0.3176	-0.5047	-2.6939	-8.1776	-3.0318	-0.8949	-0.3694	-0.6274	-6.1630	-122.8167	-39.4898	-4.4236	0.3055	-0.1943
461.2950	-0.4773	-0.6811	0.0540	-0.6649	-0.4612	0.2528	-0.3553	0.3232	0.2732	-0.5377	-0.3246	-1.0881	-2.9108	-8.2548	-2.9892	-0.8156	-0.3662	-0.5930	-2.7026	-8.2372	-3.0379	-0.8982	-0.3718	-0.6282	-6.1707	-123.1490	-39.6382	-4.4265	0.3050	-0.1943
461.3070	-0.4816	-0.6773	0.0574	-0.6715	-0.4651	0.2397	-0.3624	0.3018	0.2814	-0.5612	-0.3335	-1.0959	-2.7113	-7.9566	-3.0342	-0.8170	-0.3621	-0.5780	-2.7127	-8.3076	-3.0450	-0.9022	-0.3746	-0.6291	-6.1768	-123.5338	-39.8138	-4.4300	0.3043	-0.1943
461.3170	-0.4853	-0.6744	0.0602	-0.6771	-0.4685	0.2287	-0.3670	0.2893	0.2871	-0.5857	-0.3443	-1.0965	-2.7460	-8.2211	-2.9263	-0.8759	-0.2931	-0.5624	-2.7208	-8.3649	-3.0506	-0.9055	-0.3770	-0.6298	-6.1789	-123.8389	-39.9567	-4.4331	0.3037	-0.1943
461.3290	-0.4897	-0.6711	0.0638	-0.6843	-0.4727	0.2155	-0.3706	0.2689	0.2986	-0.6118	-0.3546	-1.1025	-2.7434	-7.8577	-3.2541	-0.8418	-0.2821	-0.5360	-2.7304	-8.4330	-3.0571	-0.9095	-0.3799	-0.6307	-6.1788	-124.1971	-40.1274	-4.4371	0.3030	-0.1943
461.3390	-0.4934	-0.6685	0.0669	-0.6905	-0.4763	0.2045	-0.3751	0.2575	0.3046	-0.6219	-0.3584	-1.1034	-2.7791	-8.2869	-3.2250	-0.8431	-0.3749	-0.5634	-2.7382	-8.4891	-3.0624	-0.9129	-0.3823	-0.6315	-6.1763	-124.4873	-40.2679	-4.4410	0.3024	-0.1943
461.3490	-0.4972	-0.6661	0.0701	-0.6970	-0.4800	0.1935	-0.3790	0.2421	0.3108	-0.6431	-0.3657	-1.1078	-2.8458	-8.2350	-3.2548	-0.8495	-0.3758	-0.5450	-2.7458	-8.5438	-3.0674	-0.9163	-0.3847	-0.6323	-6.1709	-124.7604	-40.4048	-4.4453	0.3018	-0.1943
461.3590	-0.5011	-0.6637	0.0733	-0.7035	-0.4837	0.1824	-0.3828	0.2306	0.3152	-0.6596	-0.3796	-1.1117	-2.7433	-8.5294	-3.1147	-0.8658	-0.3237	-0.5372	-2.7532	-8.5983	-3.0722	-0.9198	-0.3871	-0.6330	-6.1638	-125.0320	-40.5407	-4.4495	0.3012	-0.1943
461.3690	-0.5050	-0.6615	0.0764	-0.7101	-0.4874	0.1713	-0.3882	0.2118	0.3217	-0.6821	-0.3864	-1.1150	-2.4532	-8.3364	-2.9856	-0.8360	-0.3917	-0.5478	-2.6355	-8.6177	-3.0801	-0.9157	-0.3866	-0.6291	-4.6698	-124.8875	-40.7037	-4.3741	0.3304	-0.1451
461.3810	-0.5096	-0.6591	0.0803	-0.7185	-0.4921	0.1578	-0.3888	0.1932	0.3310	-0.7011	-0.3980	-1.1167	-2.6412	-8.2529	-3.0952	-0.8896	-0.3618	-0.5266	-2.6407	-8.6789	-3.0855	-0.9197	-0.3893	-0.6298	-4.6466	-125.1750	-40.8550	-4.3804	0.3298	-0.1451
461.3910	-0.5135	-0.6573	0.0835	-0.7256	-0.4961	0.1467	-0.3925	0.1839	0.3346	-0.7183	-0.4060	-1.1179	-2.6661	-8.7696	-2.9626	-0.8083	-0.3681	-0.5314	-2.6450	-8.7294	-3.0898	-0.9231	-0.3916	-0.6304	-4.6254	-125.4080	-40.9794	-4.3859	0.3293	-0.1451
461.4010	-0.5175	-0.6555	0.0869	-0.7329	-0.5002	0.1355	-0.3962	0.1646	0.3454	-0.7309	-0.4128	-1.1194	-2.6106	-8.4999	-2.9717	-0.8838	-0.3399	-0.5653	-2.6491	-8.7790	-3.0939	-0.9264	-0.3939	-0.6309	-4.6023	-125.6305	-41.1016	-4.3915	0.3288	-0.1451
461.4110	-0.5214	-0.6539	0.0903	-0.7402	-0.5044	0.1243	-0.3980	0.1520	0.3504	-0.7540	-0.4224	-1.1214	-2.8733	-8.6425	-2.9737	-0.8642	-0.2714	-0.5739	-2.6530	-8.8275	-3.0977	-0.9298	-0.3961	-0.6315	-4.5772	-125.8409	-41.2215	-4.3972	0.3282	-0.1451
461.4210	-0.5254	-0.6525	0.0940	-0.7478	-0.5087	0.1130	-0.4023	0.1332	0.3602	-0.7733	-0.4224	-1.1249	-2.7225	-8.2929	-3.1655	-0.8815	-0.3715	-0.5418	-2.6568	-8.8755	-3.1014	-0.9332	-0.3984	-0.6321	-4.5503	-126.0441	-41.3397	-4.4032	0.3276	-0.1451
461.4330	-0.5303	-0.6510	0.0984	-0.7574	-0.5138	0.0995	-0.4077	0.1246	0.3672	-0.7930	-0.4357	-1.1261	-2.5268	-9.1849	-3.2077	-0.8496	-0.3232	-0.5803	-2.6611	-8.9322	-3.1057	-0.9374	-0.4011	-0.6327	-4.5154	-126.2770	-41.4808	-4.4111	0.3269	-0.1451
461.4430	-0.5343	-0.6499	0.1021	-0.7654	-0.5182	0.0883	-0.4089	0.1044	0.3700	-0.8031	-0.4381	-1.1302	-2.8253	-8.7959	-2.9973	-0.8849	-0.4217	-0.5766	-2.6645	-8.9787	-3.1091	-0.9409	-0.4034	-0.6333	-4.4844	-126.4624	-41.5962	-4.4179	0.3264	-0.1451
461.4550	-0.5393	-0.6488	0.1067	-0.7751	-0.5236	0.0747	-0.4117	0.0856	0.3807	-0.8276	-0.4514	-1.1357	-2.8615	-8.6591	-3.2333	-0.9489	-0.3520	-0.5308	-2.6684	-9.0331	-3.1127	-0.9450	-0.4061	-0.6340	-4.4444	-126.6688	-41.7300	-4.4258	0.3255	-0.1451
461.4650	-0.5434	-0.6480	0.1105	-0.7835	-0.5282	0.0633	-0.4166	0.0729	0.3846	-0.8468	-0.4599	-1.1355	-2.6606	-8.8884	-3.0675	-0.8865	-0.3194	-0.5490	-2.6176	-9.0441	-3.1112	-0.9441	-0.4068	-0.6324	-3.7665	-126.4309	-41.7967	-4.3860	0.3415	-0.1223
461.4750	-0.5475	-0.6474	0.1144	-0.7922	-0.5329	0.0521	-0.4178	0.0584	0.3909	-0.8601	-0.4622	-1.1387	-2.7915	-8.7933	-3.1244	-0.9205	-0.3863	-0.6106	-2.5469	-9.0413	-3.1084	-0.9416	-0.4068	-0.6299	-2.8711	-126.0441	-41.8443	-4.3310	0.3631	-0.0919
461.4870	-0.5526	-0.6468	0.1191	-0.8025	-0.5385	0.0382	-0.4196	0.0433	0.3999	-0.8828	-0.4729	-1.1396	-2.7647	-8.8815	-3.2512	-0.9459	-0.3463	-0.5376	-2.5475	-9.0905	-3.1116	-0.9456	-0.4094	-0.6304	-2.8208	-126.2082	-41.9663	-4.3402	0.3623	-0.0919
461.4970	-0.5569	-0.6465	0.1232	-0.8114	-0.5433	0.0268	-0.4233	0.0290	0.4042	-0.9013	-0.4831	-1.1363	-2.6332	-8.8472	-3.0878	-0.9433	-0.3945	-0.5397	-2.5479	-9.1307	-3.1141	-0.9489	-0.4115	-0.6307	-2.7773	-126.3362	-42.0660	-4.3483	0.3617	-0.0919
461.5070	-0.5612	-0.6463	0.1272	-0.8207	-0.5481	0.0155	-0.4261	0.0152	0.4094	-0.9135	-0.4862	-1.1405	-2.4264	-8.9726	-3.1356	-0.8259	-0.4341	-0.5632	-2.5481	-9.1700	-3.1165	-0.9523	-0.4136	-0.6311	-2.7321	-126.4537	-42.1643	-4.3568	0.3610	-0.0919
461.5170	-0.5655	-0.6463	0.1314	-0.8298	-0.5531	0.0041	-0.4265	0.0014	0.4169	-0.9226	-0.5000	-1.1431	-2.4340	-10.2961	-3.1887	-0.9750	-0.3827	-0.5800	-2.5483	-10.8461	-3.1186	-0.9557	-0.4157	-0.6314	-2.6856	-126.5657	-42.2599	-4.3652	0.3602	-0.0919
461.5290	-0.5706	-0.6464	0.1364	-0.8409	-0.5592	-0.0097	-0.4269	-0.0181	0.4237	-0.9482	-0.5073	-1.1431	-2.5163	-11.4155	-3.1704	-0.9784	-0.3708	-0.5669	-2.5483	-12.0155	-3.1209	-0.9598	-0.4172	-0.6319	-2.6278	-126.6866	-42.3731	-4.3751	0.3592	-0.0919
461.5390	-0.5750	-0.6466	0.1407	-0.8506	-0.5643	-0.0211	-0.4297	-0.0263	0.4287	-0.9682	-0.5099	-1.1452	-2.4900	-11.9892	-3.0718	-0.9320	-0.4286	-0.5561	-2.5481	-12.0497	-3.1226	-0.9632	-0.4183	-0.6322	-2.5778	-126.7774	-42.4642	-4.3841	0.3583	-0.0919
461.5490	-0.5792	-0.6470	0.1449	-0.8603	-0.5695	-0.0326	-0.4326	-0.0399	0.4367	-0.9754	-0.5159	-1.1484	-2.4491	-12.1775	-3.1940	-0.9098	-0.3867	-0.5947	-2.5478	-12.0835	-3.1241	-0.9667	-0.4194	-0.6326	-2.5265	-126.8627	-42.5539	-4.3933	0.3574	-0.0919
461.5590	-0.5835	-0.6474	0.1493	-0.8701	-0.5748	-0.0441	-0.4316	-0.0540	0.4437	-0.9938	-0.5254	-1.1543	-2.7819	-12.2654	-3.1954	-1.0013	-0.3264	-0.5435	-2.5475	-12.1166	-3.1254	-0.9701	-0.4206	-0.6329	-2.4737	-126.9398	-42.6419	-4.4021	0.3563	-0.0919
461.5690	-0.5878	-0.6481	0.1537	-0.8803	-0.5801	-0.0556	-0.4351	-0.0681	0.4480	-1.0100	-0.5253	-1.1532	-2.4958	-12.3602	-3.1632	-0.9497	-0.4383	-0.5487	-2.4248	-12.0257	-3.1031	-0.9606	-0.4173	-0.6280	-0.9684	-125.5437	-42.4939	-4.2738	0.4029	-0.0364
461.5810	-0.5931	-0.6490	0.1592	-0.8925	-0.5864	-0.0694	-0.4389	-0.0850	0.4542	-1.0230	-0.5427	-1.1517	-2.4339	-12.4494	-3.1568	-0.9679	-0.4065	-0.5757	-2.4219	-12.0607	-3.1049	-0.9644	-0.4185	-0.6282	-0.9030	-125.6066	-42.5925	-4.2851	0.4016	-0.0364
461.5910	-0.5974	-0.6500	0.1639	-0.9026	-0.5919	-0.0809	-0.4397	-0.0993	0.4616	-1.0449	-0.5548	-1.1533	-2.4634	-12.2906	-3.2800	-0.9691	-0.3075	-0.5809	-2.4193	-12.0890	-3.1063	-0.9676	-0.4195	-0.6283	-0.8474	-125.6490	-42.6732	-4.2941	0.4004	-0.0364
461.6010	-0.6019	-0.6511	0.1685	-0.9134	-0.5975	-0.0925	-0.4389	-0.1109	0.4646	-1.0586	-0.5585	-1.1514	-2.5597	-12.4880	-3.1944	-0.9515	-0.3226	-0.5225	-2.4166	-12.1167	-3.1074	-0.9708	-0.4206	-0.6285	-0.7906	-125.6850	-42.7516	-4.3039	0.3992	-0.0364
461.6130	-0.6071	-0.6525	0.1741	-0.9262	-0.6042	-0.1063	-0.4406	-0.1240	0.4687	-1.0669	-0.5601	-1.1545	-2.5118	-12.9989	-3.0726	-0.9782	-0.3845	-0.5813	-2.4133	-12.1489	-3.1083	-0.9746	-0.4219	-0.6287	-0.7210	-125.7152	-42.8415	-4.3157	0.3976	-0.0364
461.6230	-0.6116	-0.6538	0.1788	-0.9368	-0.6099	-0.1178	-0.4418	-0.1441	0.4763	-1.0871	-0.5647	-1.1565	-2.5133	-12.2725	-3.0952	-0.9823	-0.3956	-0.5560	-2.4105	-12.1749	-3.1088	-0.9779	-0.4229	-0.6288	-0.6617	-125.7305	-42.9137	-4.3255	0.3962	-0.0364
461.6350	-0.6169	-0.6557	0.1845	-0.9500	-0.6167	-0.1318	-0.4441	-0.1529	0.4829	-1.1052	-0.5769	-1.1540	-2.4013	-12.9428	-3.2042	-0.9695	-0.4094	-0.5476	-2.4069	-12.2051	-3.1092	-0.9817	-0.4242	-0.6290	-0.5889	-125.7367	-42.9981	-4.3375	0.3944	-0.0364
461.6450	-0.6214	-0.6573	0.1894	-0.9610	-0.6226	-0.1433	-0.4434	-0.1677	0.4895	-1.1187	-0.5883	-1.1522	-2.5713	-12.8355	-3.2371	-0.9590	-0.3625	-0.5625	-2.4038	-12.2296	-3.1094	-0.9850	-0.4253	-0.6291	-0.5270	-125.7338	-43.0671	-4.3474	0.3928	-0.0364
461.6570	-0.6267	-0.6595	0.1953	-0.9747	-0.6297	-0.1571	-0.4455	-0.1843	0.4960	-1.1379	-0.5927	-1.1556	-2.4319	-12.7235	-3.3068	-0.9321	-0.3083	-0.5972	-2.3999	-12.2580	-3.1093	-0.9888	-0.4266	-0.6293	-0.4510	-125.7176	-43.1473	-4.3594	0.3907	-0.0363
461.6670	-0.6312	-0.6614	0.2003	-0.9862	-0.6357	-0.1686	-0.4476	-0.1984	0.5014	-1.1439	-0.5916	-1.1574	-2.2403	-12.5426	-3.2437	-0.9497	-0.4326	-0.5249	-2.2841	-12.1416	-3.0791	-0.9784	-0.4229	-0.6242	0.9551	-124.0348	-42.9140	-4.2227	0.4399	0.0193
461.6770	-0.6357	-0.6635	0.2053	-0.9975	-0.6416	-0.1803	-0.4472	-0.2083	0.5049	-1.1611	-0.5980	-1.1572	-2.2790	-12.6056	-3.1651	-1.0193	-0.4264	-0.5129	-2.2793	-12.1609	-3.0819	-0.9813	-0.4239	-0.6241	1.0155	-123.9952	-42.9734	-4.2325	0.4380	0.0193
461.6890	-0.6410	-0.6662	0.2114	-1.0117	-0.6488	-0.1940	-0.4471	-0.2215	0.5095	-1.1735	-0.6113	-1.1562	-2.4223	-12.9115	-3.0969	-0.9698	-0.4412	-0.5685	-2.2735	-12.1838	-3.0852	-0.9848	-0.4251	-0.6240	1.0891	-123.9442	-43.0440	-4.2447	0.4357	0.0193
461.6990	-0.6454	-0.6685	0.2165	-1.0234	-0.6550	-0.2057	-0.4460	-0.2366	0.5104	-1.1861	-0.6215	-1.1574	-2.4874	-12.3300	-2.8859	-0.9796	-0.3300	-0.5608	-2.2685	-12.2019	-3.0875	-0.9877	-0.4261	-0.6239	1.1512	-123.8898	-43.0991	-4.2547	0.4336	0.0193
461.7110	-0.6507	-0.6713	0.2227	-1.0378	-0.6625	-0.2196	-0.4472	-0.2463	0.5188	-1.2036	-0.6226	-1.1529	-2.4344	-12.7976	-3.0014	-0.9682	-0.3210	-0.5462	-2.2626	-12.2229	-3.0903	-0.9912	-0.4273	-0.6238	1.2268	-123.8150	-43.1646	-4.2666	0.4308	0.0194
461.7210	-0.6552	-0.6739	0.2279	-1.0500	-0.6688	-0.2311	-0.4503	-0.2618	0.5213	-1.2127	-0.6243	-1.1540	-2.1662	-12.3781	-2.9448	-0.9302	-0.4225	-0.5695	-2.2575	-12.2396	-3.0924	-0.9941	-0.4284	-0.6238	1.2907	-123.7438	-43.2168	-4.2766	0.4285	0.0194
461.7330	-0.6607	-0.6771	0.2343	-1.0644	-0.6763	-0.2450	-0.4505	-0.2699	0.5305	-1.2226	-0.6345	-1.1547	-2.1459	-12.8118	-3.0751	-1.0904	-0.3257	-0.5635	-2.2513	-12.2587	-3.0946	-0.9976	-0.4296	-0.6237	1.3684	-123.6479	-43.2772	-4.2880	0.4254	0.0194
461.7430	-0.6651	-0.6799	0.2396	-1.0770	-0.6826	-0.2565	-0.4476	-0.2845	0.5330	-1.2416	-0.6383	-1.1529	-2.3749	-12.8033	-2.9290	-0.9197	-0.4161	-0.5265	-2.2461	-12.2743	-3.0963	-1.0005	-0.4307	-0.6236	1.4340	-123.5629	-43.3256	-4.2980	0.4229	0.0194
461.7550	-0.6705	-0.6834	0.2460	-1.0917	-0.6904	-0.2703	-0.4467	-0.2952	0.5451	-1.2546	-0.6487	-1.1512	-2.3702	-13.2812	-3.2541	-1.0974	-0.4307	-0.5371	-2.2398	-12.2916	-3.0980	-1.0039	-0.4320	-0.6235	1.5137	-123.4453	-43.3803	-4.3090	0.4195	0.0194
461.7650	-0.6750	-0.6865	0.2515	-1.1046	-0.6969	-0.2819	-0.4467	-0.3112	0.5485	-1.2699	-0.6530	-1.1549	-2.5483	-12.9542	-3.2535	-0.9726	-0.3908	-0.5452	-2.1889	-12.2521	-3.0871	-1.0013	-0.4310	-0.6211	2.1244	-122.7021	-43.3045	-4.2598	0.4381	0.0440
461.7750	-0.6795	-0.6897	0.2570	-1.1172	-0.7034	-0.2934	-0.4474	-0.3202	0.5530	-1.2710	-0.6555	-1.1542	-2.1944	-13.0257	-3.3590	-1.0531	-0.3748	-0.5573	-2.1219	-12.1918	-3.0720	-0.9966	-0.4294	-0.6178	2.9089	-121.7310	-43.1846	-4.1907	0.4636	0.0768
461.7870	-0.6849	-0.6937	0.2637	-1.1327	-0.7113	-0.3072	-0.4470	-0.3382	0.5567	-1.2878	-0.6645	-1.1502	-2.0339	-12.5305	-3.3373	-1.0468	-0.4584	-0.5455	-2.1140	-12.2034	-3.0731	-0.9997	-0.4305	-0.6174	2.9825	-121.5722	-43.2301	-4.2015	0.4599	0.0768
461.7970	-0.6894	-0.6972	0.2693	-1.1455	-0.7180	-0.3187	-0.4452	-0.3446	0.5592	-1.2965	-0.6723	-1.1495	-2.0644	-13.0505	-3.2217	-1.0967	-0.3503	-0.5405	-2.1074	-12.2123	-3.0739	-1.0022	-0.4315	-0.6171	3.0442	-121.4296	-43.2658	-4.2102	0.4566	0.0768
461.8090	-0.6947	-0.7014	0.2760	-1.1612	-0.7262	-0.3325	-0.4435	-0.3616	0.5626	-1.3163	-0.6690	-1.1486	-2.1680	-12.3418	-2.9715	-1.1131	-0.4053	-0.5269	-2.0995	-12.2223	-3.0744	-1.0052	-0.4328	-0.6167	3.1188	-121.2502	-43.3051	-4.2203	0.4523	0.0768
461.8190	-0.6991	-0.7050	0.2816	-1.1745	-0.7328	-0.3440	-0.4437	-0.3721	0.5660	-1.3218	-0.6792	-1.1464	-2.0367	-12.5037	-2.9465	-0.9806	-0.3791	-0.5235	-2.0928	-12.2302	-3.0748	-1.0077	-0.4338	-0.6164	3.1814	-121.0957	-43.3374	-4.2289	0.4487	0.0768
461.8310	-0.7045	-0.7096	0.2885	-1.1902	-0.7409	-0.3577	-0.4446	-0.3832	0.5752	-1.3330	-0.6840	-1.1430	-1.9560	-12.4946	-3.4381	-1.1301	-0.4269	-0.5387	-2.0847	-12.2382	-3.0749	-1.0106	-0.4350	-0.6161	3.2571	-120.8923	-43.3723	-4.2382	0.4442	0.0768
461.8410	-0.7089	-0.7135	0.2942	-1.2039	-0.7477	-0.3692	-0.4411	-0.3941	0.5785	-1.3443	-0.6980	-1.1427	-2.3007	-12.5659	-3.2001	-1.0130	-0.3441	-0.5580	-2.0780	-12.2441	-3.0747	-1.0130	-0.4361	-0.6158	3.3207	-120.7144	-43.3993	-4.2461	0.4402	0.0768
461.8510	-0.7132	-0.7175	0.3000	-1.2172	-0.7548	-0.3806	-0.4413	-0.4043	0.5838	-1.3562	-0.7004	-1.1435	-2.2118	-12.5544	-3.2812	-1.1361	-0.3123	-0.5077	-2.0712	-12.2493	-3.0743	-1.0154	-0.4372	-0.6155	3.3845	-120.5280	-43.4238	-4.2534	0.4360	0.0768
461.8630	-0.7185	-0.7225	0.3069	-1.2338	-0.7632	-0.3943	-0.4415	-0.4136	0.5888	-1.3673	-0.7013	-1.1409	-2.0774	-12.9538	-3.1931	-1.0564	-0.3493	-0.5000	-2.0630	-12.2544	-3.0735	-1.0183	-0.4385	-0.6151	3.4618	-120.2900	-43.4496	-4.2621	0.4308	0.0768
461.8730	-0.7229	-0.7267	0.3129	-1.2473	-0.7702	-0.4057	-0.4413	-0.4237	0.5929	-1.3795	-0.7021	-1.1385	-1.9500	-12.6987	-3.1169	-1.0256	-0.3556	-0.5322	-1.9678	-12.0482	-3.0214	-1.0025	-0.4335	-0.6096	4.5685	-117.6036	-42.9618	-4.0782	0.4902	0.1311
461.8850	-0.7282	-0.7320	0.3200	-1.2641	-0.7786	-0.4193	-0.4379	-0.4412	0.5952	-1.3881	-0.7053	-1.1370	-2.2414	-12.0546	-3.2417	-0.9342	-0.4094	-0.5526	-1.9590	-12.0475	-3.0207	-1.0048	-0.4347	-0.6090	4.6310	-117.3392	-42.9834	-4.0858	0.4847	0.1311
461.8950	-0.7326	-0.7364	0.3260	-1.2778	-0.7857	-0.4308	-0.4363	-0.4493	0.5969	-1.3940	-0.7161	-1.1340	-2.0694	-12.0931	-2.9787	-1.0965	-0.3114	-0.5104	-1.9517	-12.0464	-3.0198	-1.0067	-0.4356	-0.6084	4.6828	-117.1121	-42.9991	-4.0915	0.4799	0.1311
461.9070	-0.7378	-0.7419	0.3332	-1.2948	-0.7943	-0.4442	-0.4347	-0.4565	0.6003	-1.4075	-0.7177	-1.1326	-2.0660	-12.4068	-2.8963	-1.0120	-0.3582	-0.5339	-1.9429	-12.0438	-3.0185	-1.0089	-0.4368	-0.6078	4.7451	-116.8252	-43.0143	-4.0980	0.4740	0.1311
461.9170	-0.7421	-0.7465	0.3392	-1.3088	-0.8014	-0.4556	-0.4339	-0.4622	0.6047	-1.4119	-0.7203	-1.1302	-1.9804	-12.7523	-2.9108	-1.0303	-0.3825	-0.5079	-1.9356	-12.0412	-3.0171	-1.0107	-0.4378	-0.6073	4.7968	-116.5804	-43.0248	-4.1029	0.4688	0.1311
461.9270	-0.7465	-0.7512	0.3453	-1.3231	-0.8086	-0.4669	-0.4322	-0.4736	0.6114	-1.4248	-0.7215	-1.1275	-2.0447	-12.6304	-3.1707	-0.9868	-0.4246	-0.5224	-1.9283	-12.0378	-3.0157	-1.0124	-0.4388	-0.6068	4.8485	-116.3268	-43.0346	-4.1074	0.4636	0.1311
461.9390	-0.7517	-0.7569	0.3527	-1.3400	-0.8174	-0.4803	-0.4306	-0.4877	0.6129	-1.4291	-0.7310	-1.1255	-1.9100	-12.6203	-3.0084	-1.0803	-0.2926	-0.5567	-1.9195	-12.0331	-3.0137	-1.0145	-0.4401	-0.6062	4.9103	-116.0139	-43.0440	-4.1121	0.4569	0.1311
461.9490	-0.7560	-0.7619	0.3589	-1.3545	-0.8248	-0.4917	-0.4286	-0.4983	0.6176	-1.4430	-0.7258	-1.1268	-1.8230	-12.4572	-3.2241	-1.0752	-0.3898	-0.5142	-1.9123	-12.0283	-3.0119	-1.0161	-0.4411	-0.6057	4.9617	-115.7426	-43.0504	-4.1156	0.4512	0.1311
461.9610	-0.7611	-0.7679	0.3664	-1.3717	-0.8334	-0.5052	-0.4266	-0.5091	0.6166	-1.4502	-0.7327	-1.1189	-1.8577	-12.3306	-2.8519	-1.0432	-0.3921	-0.5125	-1.9035	-12.0096	-3.0092	-1.0180	-0.4424	-0.6051	5.0232	-115.4032	-43.0523	-4.1191	0.4444	0.1311
461.9710	-0.7653	-0.7731	0.3726	-1.3863	-0.8407	-0.5162	-0.4256	-0.5149	0.6273	-1.4583	-0.7406	-1.1161	-1.7639	-12.3027	-3.1046	-1.0351	-0.4215	-0.5350	-1.8326	-11.7617	-2.9482	-1.0008	-0.4373	-0.6001	5.8275	-112.3581	-42.4727	-3.9217	0.5035	0.1774
461.9830	-0.7703	-0.7793	0.3801	-1.4037	-0.8496	-0.5298	-0.4207	-0.5231	0.6283	-1.4635	-0.7412	-1.1149	-1.8689	-12.4897	-2.9871	-1.0598	-0.3820	-0.4712	-1.8239	-11.7385	-2.9457	-1.0021	-0.4385	-0.5993	5.8708	-111.9948	-42.4711	-3.9238	0.4961	0.1774
461.9930	-0.7745	-0.7846	0.3864	-1.4186	-0.8571	-0.5408	-0.4197	-0.5337	0.6335	-1.4712	-0.7468	-1.1098	-1.8813	-12.2144	-3.3376	-0.9871	-0.3677	-0.5630	-1.8167	-11.7185	-2.9435	-1.0031	-0.4394	-0.5986	5.9065	-111.6834	-42.4693	-3.9249	0.4898	0.1774
462.0050	-0.7796	-0.7911	0.3940	-1.4361	-0.8660	-0.5541	-0.4194	-0.5413	0.6352	-1.4798	-0.7428	-1.1079	-1.7354	-12.3233	-3.0447	-1.0179	-0.4842	-0.5249	-1.8082	-11.6934	-2.9404	-1.0043	-0.4406	-0.5978	5.9485	-111.2963	-42.4617	-3.9255	0.4821	0.1774
462.0150	-0.7837	-0.7965	0.4003	-1.4510	-0.8735	-0.5652	-0.4165	-0.5515	0.6386	-1.4812	-0.7524	-1.1038	-1.9387	-11.7999	-3.1259	-0.9943	-0.3420	-0.4957	-1.8011	-11.6719	-2.9377	-1.0053	-0.4415	-0.5971	5.9830	-110.9680	-42.4541	-3.9255	0.4754	0.1774
462.0270	-0.7887	-0.8032	0.4079	-1.4686	-0.8825	-0.5784	-0.4119	-0.5577	0.6381	-1.4860	-0.7484	-1.1008	-2.0288	-12.2716	-2.7232	-1.1210	-0.4667	-0.5722	-1.7927	-11.6450	-2.9340	-1.0063	-0.4427	-0.5962	6.0236	-110.5596	-42.4411	-3.9245	0.4674	0.1775
462.0370	-0.7928	-0.8090	0.4145	-1.4837	-0.8900	-0.5894	-0.4108	-0.5667	0.6444	-1.4919	-0.7553	-1.1011	-1.9189	-11.9170	-3.0477	-1.0850	-0.3865	-0.4618	-1.7857	-11.6215	-2.9309	-1.0071	-0.4437	-0.5955	6.0569	-110.2067	-42.4301	-3.9231	0.4604	0.1775
462.0470	-0.7969	-0.8147	0.4210	-1.4986	-0.8976	-0.6004	-0.4093	-0.5710	0.6456	-1.5021	-0.7566	-1.0961	-1.9718	-12.1885	-2.9246	-0.9937	-0.4737	-0.5189	-1.7788	-11.5970	-2.9274	-1.0079	-0.4447	-0.5948	6.0895	-109.8421	-42.4145	-3.9210	0.4534	0.1775
462.0590	-0.8018	-0.8217	0.4286	-1.5168	-0.9066	-0.6135	-0.4062	-0.5818	0.6505	-1.5041	-0.7583	-1.0931	-1.9719	-11.9013	-2.9537	-1.0046	-0.4297	-0.5342	-1.7706	-11.5673	-2.9230	-1.0089	-0.4460	-0.5940	6.1280	-109.4008	-42.3947	-3.9177	0.4447	0.1775
462.0690	-0.8059	-0.8275	0.4351	-1.5316	-0.9143	-0.6245	-0.4050	-0.5884	0.6529	-1.5121	-0.7618	-1.0882	-1.7943	-11.7728	-2.7814	-1.0957	-0.3857	-0.5148	-1.7326	-11.2968	-2.8558	-0.9909	-0.4412	-0.5903	6.5285	-106.0974	-41.7508	-3.7148	0.4988	0.2091
462.0810	-0.8108	-0.8346	0.4430	-1.5500	-0.9234	-0.6374	-0.4005	-0.5980	0.6553	-1.5183	-0.7538	-1.0855	-1.7788	-11.4265	-2.8361	-0.9845	-0.5414	-0.5261	-1.7250	-11.2639	-2.8520	-0.9912	-0.4423	-0.5893	6.5484	-105.6389	-41.7301	-3.7097	0.4898	0.2091
462.0910	-0.8148	-0.8406	0.4496	-1.5651	-0.9309	-0.6483	-0.3977	-0.6018	0.6615	-1.5156	-0.7665	-1.0844	-1.7209	-11.7256	-3.0195	-1.1285	-0.4295	-0.4749	-1.7187	-11.2356	-2.8485	-0.9914	-0.4432	-0.5885	6.5640	-105.2450	-41.7102	-3.7047	0.4823	0.2091
462.1030	-0.8195	-0.8479	0.4575	-1.5834	-0.9401	-0.6613	-0.3938	-0.6080	0.6587	-1.5208	-0.7740	-1.0802	-1.7215	-11.6693	-2.8059	-1.0355	-0.3712	-0.4248	-1.7113	-11.2007	-2.8440	-0.9915	-0.4443	-0.5875	6.5817	-104.7611	-41.6835	-3.6978	0.4731	0.2091
462.1130	-0.8235	-0.8541	0.4642	-1.5985	-0.9479	-0.6720	-0.3928	-0.6130	0.6619	-1.5254	-0.7695	-1.0739	-1.5688	-11.7977	-2.9162	-1.1289	-0.4123	-0.5169	-1.7052	-11.1710	-2.8400	-0.9916	-0.4452	-0.5867	6.5955	-104.3512	-41.6590	-3.6914	0.4653	0.2091
462.1250	-0.8281	-0.8615	0.4720	-1.6170	-0.9571	-0.6849	-0.3907	-0.6230	0.6596	-1.5303	-0.7688	-1.0675	-1.5246	-11.4749	-2.5199	-0.9517	-0.4209	-0.5167	-1.6980	-11.1352	-2.8351	-0.9916	-0.4463	-0.5857	6.6115	-103.8566	-41.6283	-3.6827	0.4557	0.2091
462.1350	-0.8319	-0.8678	0.4788	-1.6322	-0.9648	-0.6955	-0.3850	-0.6293	0.6686	-1.5356	-0.7734	-1.0654	-1.7751	-11.4272	-2.8580	-1.0579	-0.4248	-0.5163	-1.6920	-11.1041	-2.8308	-0.9915	-0.4473	-0.5849	6.6235	-103.4291	-41.6011	-3.6747	0.4477	0.2091
462.1470	-0.8366	-0.8753	0.4868	-1.6507	-0.9741	-0.7082	-0.3839	-0.6341	0.6727	-1.5383	-0.7691	-1.0667	-1.7435	-11.4536	-2.9718	-1.0497	-0.4126	-0.5183	-1.6849	-11.0662	-2.8254	-0.9913	-0.4484	-0.5839	6.6371	-102.9099	-41.5655	-3.6641	0.4379	0.2091
462.1570	-0.8404	-0.8817	0.4935	-1.6661	-0.9819	-0.7190	-0.3827	-0.6398	0.6745	-1.5432	-0.7759	-1.0604	-1.6100	-11.5926	-3.0846	-1.1101	-0.3879	-0.4350	-1.6791	-11.0340	-2.8208	-0.9910	-0.4494	-0.5831	6.6475	-102.4695	-41.5343	-3.6546	0.4296	0.2091
462.1670	-0.8442	-0.8882	0.5001	-1.6816	-0.9895	-0.7295	-0.3794	-0.6452	0.6734	-1.5465	-0.7744	-1.0518	-1.5044	-11.7098	-2.8316	-1.0103	-0.4330	-0.4830	-1.4373	-11.1714	-2.8569	-0.9897	-0.4444	-0.5666	9.4708	-104.0574	-41.9052	-3.6329	0.4853	0.3757
462.1770	-0.8480	-0.8947	0.5069	-1.6972	-0.9973	-0.7400	-0.3741	-0.6585	0.6770	-1.5501	-0.7828	-1.0512	-1.4513	-11.0626	-2.8830	-1.0216	-0.3418	-0.4922	-1.4292	-11.1378	-2.8511	-0.9891	-0.4453	-0.5652	9.4634	-103.5896	-41.8661	-3.6218	0.4768	0.3757
462.1870	-0.8517	-0.9013	0.5138	-1.7125	-1.0051	-0.7505	-0.3691	-0.6613	0.6782	-1.5458	-0.7767	-1.0442	-1.6595	-11.1145	-2.8139	-1.0663	-0.3935	-0.4342	-1.4212	-11.1035	-2.8452	-0.9885	-0.4462	-0.5637	9.4544	-103.1129	-41.8246	-3.6099	0.4682	0.3757
462.1970	-0.8554	-0.9080	0.5207	-1.7280	-1.0130	-0.7608	-0.3645	-0.6670	0.6820	-1.5557	-0.7793	-1.0363	-1.4261	-11.3343	-2.9664	-1.0587	-0.3152	-0.5103	-1.4133	-11.0684	-2.8390	-0.9879	-0.4471	-0.5622	9.4439	-102.6274	-41.7813	-3.5973	0.4596	0.3757
462.2090	-0.8598	-0.9160	0.5287	-1.7467	-1.0222	-0.7733	-0.3617	-0.6711	0.6841	-1.5616	-0.7727	-1.0291	-1.2790	-11.8822	-2.8818	-0.9591	-0.4890	-0.4984	-1.4041	-11.0253	-2.8310	-0.9870	-0.4482	-0.5604	9.4292	-102.0328	-41.7238	-3.5809	0.4491	0.3757
462.2190	-0.8634	-0.9228	0.5356	-1.7624	-1.0299	-0.7835	-0.3547	-0.6828	0.6884	-1.5617	-0.7777	-1.0201	-1.4547	-11.4179	-2.8844	-1.0073	-0.4249	-0.4948	-1.3965	-10.9887	-2.8243	-0.9861	-0.4491	-0.5590	9.4155	-101.5294	-41.6754	-3.5663	0.4403	0.3757
462.2290	-0.8669	-0.9297	0.5424	-1.7778	-1.0377	-0.7936	-0.3508	-0.6903	0.6904	-1.5585	-0.7794	-1.0163	-1.4231	-11.3770	-2.6854	-1.0855	-0.4628	-0.4938	-1.3890	-10.9513	-2.8174	-0.9852	-0.4500	-0.5575	9.4000	-101.0153	-41.6249	-3.5511	0.4315	0.3758
462.2390	-0.8704	-0.9367	0.5495	-1.7936	-1.0456	-0.8038	-0.3463	-0.6972	0.7008	-1.5674	-0.7798	-1.0131	-1.3314	-11.3172	-3.2228	-1.0462	-0.3562	-0.5087	-1.3817	-10.9127	-2.8103	-0.9842	-0.4509	-0.5560	9.3828	-100.4876	-41.5726	-3.5351	0.4225	0.3758
462.2490	-0.8738	-0.9436	0.5564	-1.8092	-1.0534	-0.8140	-0.3426	-0.7003	0.6964	-1.5713	-0.7774	-1.0025	-1.2675	-11.6332	-2.8560	-1.0326	-0.4129	-0.5051	-1.3745	-10.8735	-2.8028	-0.9832	-0.4519	-0.5546	9.3640	-99.9533	-41.5165	-3.5179	0.4135	0.3758
462.2590	-0.8772	-0.9507	0.5634	-1.8250	-1.0612	-0.8239	-0.3393	-0.7090	0.7002	-1.5696	-0.7794	-0.9962	-1.1654	-11.4635	-2.9788	-1.1055	-0.3728	-0.4557	-1.3674	-10.8344	-2.7954	-0.9820	-0.4528	-0.5531	9.3443	-99.4193	-41.4612	-3.5002	0.4045	0.3758
462.2710	-0.8812	-0.9593	0.5718	-1.8437	-1.0706	-0.8359	-0.3305	-0.7199	0.6979	-1.5720	-0.7778	-0.9953	-1.1367	-10.8108	-2.6182	-1.0587	-0.4282	-0.4719	-1.2399	-10.5712	-2.7290	-0.9574	-0.4437	-0.5404	10.7269	-96.1987	-40.8259	-3.2331	0.5019	0.4902
462.2810	-0.8845	-0.9666	0.5789	-1.8596	-1.0784	-0.8458	-0.3265	-0.7226	0.7046	-1.5721	-0.7698	-0.9832	-1.2292	-10.9674	-2.9938	-0.9363	-0.5144	-0.4614	-1.2328	-10.5281	-2.7217	-0.9556	-0.4444	-0.5385	10.6782	-95.6323	-40.7682	-3.2133	0.4928	0.4902
462.2910	-0.8876	-0.9738	0.5858	-1.8752	-1.0861	-0.8555	-0.3197	-0.7261	0.7031	-1.5686	-0.7821	-0.9729	-1.3990	-11.0352	-2.7197	-1.0995	-0.4168	-0.4731	-1.2259	-10.4852	-2.7142	-0.9536	-0.4451	-0.5365	10.6285	-95.0685	-40.7082	-3.1929	0.4838	0.4902
462.3010	-0.8908	-0.9812	0.5928	-1.8910	-1.0938	-0.8652	-0.3177	-0.7333	0.7098	-1.5706	-0.7761	-0.9688	-1.0842	-10.9885	-2.9549	-1.0428	-0.4983	-0.4094	-1.2191	-10.4411	-2.7065	-0.9516	-0.4458	-0.5346	10.5767	-94.4903	-40.6458	-3.1715	0.4746	0.4902
462.3130	-0.8945	-0.9900	0.6012	-1.9097	-1.1032	-0.8768	-0.3083	-0.7414	0.7065	-1.5742	-0.7763	-0.9544	-1.4059	-10.8371	-2.3397	-0.9995	-0.4204	-0.4580	-1.2111	-10.3878	-2.6971	-0.9491	-0.4466	-0.5323	10.5127	-93.7910	-40.5692	-3.1451	0.4637	0.4902
462.3230	-0.8976	-0.9974	0.6085	-1.9255	-1.1110	-0.8862	-0.3022	-0.7476	0.7118	-1.5686	-0.7708	-0.9487	-1.4760	-10.4610	-2.7373	-0.9467	-0.4685	-0.5305	-1.2046	-10.3424	-2.6892	-0.9469	-0.4473	-0.5304	10.4577	-93.1975	-40.5058	-3.1220	0.4545	0.4902
462.3350	-0.9012	-1.0064	0.6171	-1.9443	-1.1203	-0.8975	-0.2962	-0.7503	0.7149	-1.5685	-0.7717	-0.9439	-1.2804	-10.7735	-2.8045	-1.0745	-0.4381	-0.4830	-1.1970	-10.2872	-2.6795	-0.9442	-0.4482	-0.5281	10.3894	-92.4759	-40.4266	-3.0936	0.4436	0.4902
462.3450	-0.9042	-1.0140	0.6241	-1.9602	-1.1279	-0.9069	-0.2917	-0.7549	0.7161	-1.5707	-0.7780	-0.9309	-1.2147	-10.6979	-2.8647	-1.0227	-0.4025	-0.4667	-1.1907	-10.2409	-2.6711	-0.9419	-0.4489	-0.5262	10.3312	-91.8707	-40.3579	-3.0687	0.4345	0.4902
462.3570	-0.9076	-1.0231	0.6328	-1.9790	-1.1373	-0.9181	-0.2848	-0.7656	0.7173	-1.5706	-0.7783	-0.9190	-1.1941	-10.4006	-2.6398	-1.0181	-0.3597	-0.4627	-1.1834	-10.1840	-2.6609	-0.9390	-0.4497	-0.5239	10.2588	-91.1294	-40.2735	-3.0380	0.4236	0.4902
462.3670	-0.9105	-1.0309	0.6400	-1.9947	-1.1450	-0.9272	-0.2784	-0.7698	0.7197	-1.5711	-0.7719	-0.9131	-1.0525	-10.1512	-2.6331	-0.9618	-0.3736	-0.4246	-1.1531	-9.7690	-2.5577	-0.9069	-0.4399	-0.5162	10.4858	-86.1155	-39.2698	-2.6950	0.5263	0.5520
462.3770	-0.9132	-1.0386	0.6472	-2.0103	-1.1527	-0.9364	-0.2718	-0.7671	0.7219	-1.5663	-0.7706	-0.9046	-1.1198	-10.3076	-2.7149	-0.9820	-0.3996	-0.4025	-1.1480	-9.7187	-2.5503	-0.9037	-0.4403	-0.5140	10.4027	-85.4880	-39.2049	-2.6680	0.5174	0.5520
462.3890	-0.9165	-1.0477	0.6557	-2.0289	-1.1619	-0.9471	-0.2653	-0.7719	0.7218	-1.5623	-0.7628	-0.8928	-0.8263	-10.4475	-2.6425	-0.9969	-0.4239	-0.4418	-1.1419	-9.6587	-2.5416	-0.8998	-0.4408	-0.5114	10.3027	-84.7398	-39.1274	-2.6346	0.5067	0.5520
462.3990	-0.9191	-1.0555	0.6630	-2.0448	-1.1696	-0.9559	-0.2582	-0.7798	0.7220	-1.5622	-0.7610	-0.8869	-0.8457	-9.9525	-2.4628	-0.9545	-0.3972	-0.4552	-1.1369	-9.6083	-2.5343	-0.8964	-0.4412	-0.5092	10.2185	-84.1107	-39.0631	-2.6061	0.4979	0.5520
462.4090	-0.9216	-1.0634	0.6704	-2.0602	-1.1770	-0.9648	-0.2530	-0.7812	0.7239	-1.5462	-0.7555	-0.8743	-0.7271	-9.7792	-2.5500	-1.0132	-0.4560	-0.4027	-1.1321	-9.5559	-2.5266	-0.8930	-0.4415	-0.5071	10.1317	-83.4582	-38.9946	-2.5765	0.4892	0.5520
462.4190	-0.9241	-1.0712	0.6776	-2.0758	-1.1845	-0.9735	-0.2442	-0.7821	0.7259	-1.5534	-0.7631	-0.8614	-0.9445	-9.8773	-2.5823	-0.8977	-0.3691	-0.4804	-1.1273	-9.5037	-2.5189	-0.8895	-0.4419	-0.5049	10.0448	-82.8087	-38.9263	-2.5465	0.4806	0.5520
462.4310	-0.9270	-1.0804	0.6862	-2.0943	-1.1937	-0.9837	-0.2385	-0.7861	0.7278	-1.5459	-0.7547	-0.8555	-1.0246	-10.0627	-2.5980	-0.9728	-0.4147	-0.4765	-1.1215	-9.4421	-2.5097	-0.8853	-0.4424	-0.5023	9.9410	-82.0413	-38.8443	-2.5096	0.4702	0.5520
462.4410	-0.9293	-1.0884	0.6935	-2.1099	-1.2012	-0.9923	-0.2314	-0.7900	0.7292	-1.5490	-0.7473	-0.8511	-1.0686	-9.4925	-2.7377	-0.8884	-0.3588	-0.4064	-1.1168	-9.3895	-2.5019	-0.8817	-0.4427	-0.5002	9.8528	-81.3862	-38.7749	-2.4780	0.4617	0.5520
462.4510	-0.9316	-1.0964	0.7009	-2.1251	-1.2087	-1.0007	-0.2249	-0.7927	0.7300	-1.5390	-0.7412	-0.8380	-1.1683	-9.5542	-2.5732	-0.9908	-0.4658	-0.4057	-1.1123	-9.3359	-2.4940	-0.8780	-0.4431	-0.4980	9.7632	-80.7188	-38.7045	-2.4461	0.4533	0.5520
462.4610	-0.9338	-1.1044	0.7082	-2.1407	-1.2160	-1.0090	-0.2214	-0.7938	0.7287	-1.5366	-0.7408	-0.8284	-0.9582	-9.5389	-2.5095	-0.8593	-0.4306	-0.4581	-1.1078	-9.2815	-2.4858	-0.8743	-0.4434	-0.4959	9.6726	-80.0428	-38.6314	-2.4128	0.4450	0.5520
462.4730	-0.9363	-1.1139	0.7168	-2.1588	-1.2249	-1.0189	-0.2128	-0.7927	0.7307	-1.5277	-0.7385	-0.8203	-1.3046	-9.2315	-2.4465	-0.9189	-0.4312	-0.3910	-1.0953	-8.8794	-2.3916	-0.8422	-0.4336	-0.4879	9.6424	-75.2174	-37.7078	-2.0819	0.5426	0.6079
462.4830	-0.9384	-1.1218	0.7241	-2.1743	-1.2323	-1.0271	-0.2087	-0.7946	0.7333	-1.5275	-0.7337	-0.8047	-1.1618	-9.3745	-2.5601	-0.8061	-0.4099	-0.3998	-1.0913	-8.8245	-2.3850	-0.8378	-0.4336	-0.4855	9.5380	-74.5586	-37.6448	-2.0477	0.5346	0.6079
462.4930	-0.9404	-1.1298	0.7315	-2.1894	-1.2396	-1.0350	-0.2049	-0.7967	0.7333	-1.5153	-0.7297	-0.7934	-0.8249	-9.0615	-2.5839	-0.9152	-0.4464	-0.3825	-1.0874	-8.7689	-2.3787	-0.8333	-0.4337	-0.4831	9.4331	-73.8907	-37.5839	-2.0138	0.5267	0.6079
462.5050	-0.9428	-1.1394	0.7403	-2.2077	-1.2482	-1.0445	-0.1937	-0.7954	0.7288	-1.5022	-0.7195	-0.7868	-1.1095	-8.8525	-2.3438	-0.8686	-0.4457	-0.3996	-1.0827	-8.7014	-2.3707	-0.8279	-0.4337	-0.4803	9.3068	-73.0811	-37.5072	-1.9713	0.5174	0.6079
462.5150	-0.9447	-1.1472	0.7475	-2.2223	-1.2555	-1.0523	-0.1898	-0.7960	0.7311	-1.5007	-0.7170	-0.7790	-0.9592	-8.7364	-2.4346	-0.8893	-0.4295	-0.4184	-1.0787	-8.6459	-2.3642	-0.8234	-0.4337	-0.4779	9.2027	-72.4144	-37.4447	-1.9366	0.5099	0.6079
462.5270	-0.9469	-1.1568	0.7564	-2.2406	-1.2642	-1.0616	-0.1802	-0.7949	0.7347	-1.4903	-0.7054	-0.7625	-0.9613	-8.8209	-2.5422	-0.7909	-0.3860	-0.4128	-1.0739	-8.5791	-2.3565	-0.8180	-0.4337	-0.4750	9.0783	-71.6124	-37.3706	-1.8932	0.5009	0.6079
462.5370	-0.9487	-1.1648	0.7638	-2.2553	-1.2712	-1.0691	-0.1727	-0.7953	0.7308	-1.4820	-0.7026	-0.7522	-0.9996	-8.9289	-2.4881	-0.9547	-0.4238	-0.4277	-1.0699	-8.5227	-2.3500	-0.8136	-0.4337	-0.4727	8.9742	-70.9351	-37.3088	-1.8575	0.4937	0.6079
462.5470	-0.9503	-1.1728	0.7711	-2.2702	-1.2782	-1.0765	-0.1681	-0.7964	0.7300	-1.4764	-0.7013	-0.7457	-0.8256	-8.6666	-2.3608	-0.8308	-0.4101	-0.3978	-1.0659	-8.4660	-2.3434	-0.8090	-0.4336	-0.4703	8.8703	-70.2549	-37.2447	-1.8205	0.4866	0.6079
462.5590	-0.9523	-1.1824	0.7797	-2.2878	-1.2865	-1.0854	-0.1611	-0.7937	0.7327	-1.4703	-0.6967	-0.7367	-0.6218	-8.7060	-2.3707	-0.9408	-0.4565	-0.3428	-1.0610	-8.3979	-2.3352	-0.8035	-0.4336	-0.4674	8.7461	-69.4368	-37.1661	-1.7757	0.4782	0.6079
462.5690	-0.9539	-1.1904	0.7870	-2.3026	-1.2936	-1.0928	-0.1520	-0.7927	0.7356	-1.4594	-0.6945	-0.7202	-0.8905	-8.5159	-2.4638	-0.7990	-0.3240	-0.4009	-1.0526	-8.0438	-2.2552	-0.7740	-0.4235	-0.4594	8.6915	-65.2058	-36.3785	-1.4724	0.5774	0.6676
462.5790	-0.9553	-1.1983	0.7945	-2.3169	-1.3005	-1.0998	-0.1451	-0.7929	0.7348	-1.4534	-0.6802	-0.7070	-0.8424	-8.5412	-2.5139	-0.9160	-0.3904	-0.4038	-1.0487	-7.9863	-2.2505	-0.7690	-0.4232	-0.4568	8.5793	-64.5360	-36.3287	-1.4355	0.5709	0.6676
462.5890	-0.9567	-1.2062	0.8019	-2.3316	-1.3072	-1.1068	-0.1393	-0.7943	0.7300	-1.4438	-0.6776	-0.7011	-0.8534	-7.8557	-2.3272	-0.7917	-0.3934	-0.3769	-1.0447	-7.9292	-2.2458	-0.7639	-0.4228	-0.4542	8.4684	-63.8713	-36.2781	-1.3975	0.5644	0.6676
462.5990	-0.9581	-1.2141	0.8091	-2.3459	-1.3140	-1.1138	-0.1331	-0.7876	0.7299	-1.4317	-0.6750	-0.6888	-0.7488	-8.2141	-2.2812	-0.8325	-0.3293	-0.4212	-1.0407	-7.8717	-2.2409	-0.7587	-0.4224	-0.4516	8.3582	-63.2016	-36.2265	-1.3595	0.5582	0.6676
462.6090	-0.9594	-1.2220	0.8164	-2.3603	-1.3206	-1.1207	-0.1238	-0.7859	0.7310	-1.4235	-0.6621	-0.6755	-0.9103	-8.1791	-2.4091	-0.8060	-0.4458	-0.3850	-1.0365	-7.8146	-2.2361	-0.7536	-0.4220	-0.4489	8.2496	-62.5373	-36.1755	-1.3210	0.5521	0.6676
462.6210	-0.9608	-1.2314	0.8252	-2.3770	-1.3285	-1.1288	-0.1173	-0.7863	0.7302	-1.4143	-0.6592	-0.6601	-0.9985	-7.7887	-2.3540	-0.8617	-0.3832	-0.4053	-1.0313	-7.7465	-2.2307	-0.7475	-0.4215	-0.4458	8.1213	-61.7444	-36.1188	-1.2758	0.5450	0.6676
462.6310	-0.9619	-1.2392	0.8325	-2.3914	-1.3350	-1.1352	-0.1092	-0.7849	0.7268	-1.4072	-0.6506	-0.6511	-0.9515	-7.8141	-2.1714	-0.7069	-0.4216	-0.4135	-1.0268	-7.6896	-2.2261	-0.7422	-0.4211	-0.4432	8.0155	-61.0825	-36.0698	-1.2369	0.5393	0.6676
462.6410	-0.9630	-1.2470	0.8397	-2.4052	-1.3415	-1.1417	-0.1042	-0.7813	0.7270	-1.3896	-0.6406	-0.6442	-0.7697	-7.9680	-2.2169	-0.8227	-0.4580	-0.4117	-1.0224	-7.6318	-2.2212	-0.7370	-0.4207	-0.4406	7.9098	-60.4102	-36.0179	-1.1977	0.5337	0.6676
462.6510	-0.9640	-1.2550	0.8470	-2.4190	-1.3479	-1.1482	-0.0980	-0.7774	0.7310	-1.3877	-0.6348	-0.6339	-0.5928	-8.0476	-2.4666	-0.8306	-0.4704	-0.3731	-1.0178	-7.5742	-2.2165	-0.7318	-0.4202	-0.4380	7.8056	-59.7389	-35.9683	-1.1589	0.5283	0.6676
462.6630	-0.9652	-1.2642	0.8558	-2.4356	-1.3556	-1.1557	-0.0872	-0.7769	0.7291	-1.3719	-0.6317	-0.6142	-0.7777	-7.7724	-2.4828	-0.8370	-0.3412	-0.3805	-1.0121	-7.5059	-2.2113	-0.7256	-0.4197	-0.4348	7.6833	-58.9447	-35.9132	-1.1122	0.5220	0.6676
462.6730	-0.9660	-1.2719	0.8632	-2.4494	-1.3619	-1.1618	-0.0805	-0.7765	0.7256	-1.3583	-0.6187	-0.6022	-0.7359	-7.1359	-2.2884	-0.7470	-0.3300	-0.3766	-0.9868	-7.1578	-2.1380	-0.6935	-0.4070	-0.4237	7.8175	-54.8136	-35.1836	-0.7897	0.6449	0.7565
462.6830	-0.9668	-1.2797	0.8704	-2.4627	-1.3680	-1.1677	-0.0743	-0.7693	0.7228	-1.3386	-0.6069	-0.5953	-0.5765	-7.2563	-2.1328	-0.7814	-0.4302	-0.3858	-0.9817	-7.1000	-2.1351	-0.6877	-0.4062	-0.4207	7.7078	-54.1615	-35.1466	-0.7502	0.6400	0.7565
462.6950	-0.9676	-1.2890	0.8790	-2.4787	-1.3752	-1.1748	-0.0633	-0.7611	0.7235	-1.3340	-0.6060	-0.5844	-0.7196	-7.6039	-2.3412	-0.7635	-0.3498	-0.3116	-0.9753	-7.0315	-2.1321	-0.6809	-0.4052	-0.4171	7.5797	-53.3893	-35.1064	-0.7042	0.6345	0.7565
462.7050	-0.9681	-1.2965	0.8862	-2.4921	-1.3812	-1.1805	-0.0562	-0.7609	0.7231	-1.3158	-0.5959	-0.5688	-0.9948	-7.0668	-2.2844	-0.7347	-0.3891	-0.3522	-0.9697	-6.9750	-2.1297	-0.6752	-0.4044	-0.4142	7.4754	-52.7529	-35.0744	-0.6652	0.6300	0.7565
462.7170	-0.9687	-1.3056	0.8948	-2.5077	-1.3883	-1.1873	-0.0496	-0.7573	0.7172	-1.3026	-0.5818	-0.5497	-0.7345	-6.6474	-1.9781	-0.7235	-0.3775	-0.3504	-0.9629	-6.9073	-2.1269	-0.6684	-0.4034	-0.4106	7.3529	-51.9903	-35.0365	-0.6192	0.6248	0.7565
462.7270	-0.9692	-1.3131	0.9020	-2.5208	-1.3940	-1.1927	-0.0436	-0.7483	0.7226	-1.2840	-0.5716	-0.5366	-0.6688	-7.1104	-2.2658	-0.7211	-0.3728	-0.3426	-0.9569	-6.8512	-2.1247	-0.6627	-0.4025	-0.4077	7.2531	-51.3590	-35.0062	-0.5807	0.6207	0.7565
462.7390	-0.9697	-1.3221	0.9107	-2.5360	-1.4008	-1.1990	-0.0351	-0.7422	0.7204	-1.2710	-0.5681	-0.5282	-0.5134	-7.2174	-2.3535	-0.8190	-0.3295	-0.3542	-0.9495	-6.7848	-2.1225	-0.6559	-0.4014	-0.4041	7.1368	-50.6120	-34.9738	-0.5355	0.6160	0.7565
462.7490	-0.9700	-1.3296	0.9179	-2.5489	-1.4064	-1.2042	-0.0276	-0.7431	0.7183	-1.2595	-0.5595	-0.5212	-0.5148	-6.7900	-2.3706	-0.6280	-0.3350	-0.3052	-0.9433	-6.7291	-2.1205	-0.6502	-0.4005	-0.4012	7.0414	-49.9851	-34.9459	-0.4971	0.6122	0.7565
462.7590	-0.9702	-1.3370	0.9250	-2.5612	-1.4120	-1.2093	-0.0206	-0.7398	0.7134	-1.2459	-0.5493	-0.5061	-0.3380	-6.2300	-2.0418	-0.6837	-0.3737	-0.2736	-0.9367	-6.6745	-2.1189	-0.6447	-0.3996	-0.3981	6.9490	-49.3714	-34.9211	-0.4600	0.6086	0.7565
462.7690	-0.9704	-1.3443	0.9321	-2.5736	-1.4174	-1.2143	-0.0130	-0.7301	0.7147	-1.2345	-0.5378	-0.4891	-0.4340	-6.4113	-2.1501	-0.7095	-0.3015	-0.3087	-0.9779	-6.3957	-2.0677	-0.6229	-0.3922	-0.3926	6.2896	-46.0805	-34.4073	-0.2499	0.6734	0.7650
462.7790	-0.9704	-1.3515	0.9392	-2.5859	-1.4227	-1.2192	-0.0044	-0.7224	0.7119	-1.2188	-0.5276	-0.4749	0.1506	-6.9055	-2.1852	-0.6349	-0.3158	-0.3275	-0.1122	-6.3414	-2.0674	-0.6170	-0.3911	-0.3879	6.2040	-45.4866	-34.3917	-0.2125	0.6702	0.7650
462.7890	-0.9704	-1.3588	0.9464	-2.5979	-1.4279	-1.2238	0.0053	-0.7202	0.7091	-1.2058	-0.5165	-0.4593	0.6510	-6.3926	-2.0154	-0.7293	-0.3848	-0.3261	0.8945	-6.2877	-2.0676	-0.6113	-0.3899	-0.3831	6.1210	-44.8994	-34.3803	-0.1766	0.6672	0.7650
462.8010	-0.9703	-1.3674	0.9550	-2.6124	-1.4340	-1.2292	0.0137	-0.7163	0.7070	-1.1873	-0.5050	-0.4469	1.5835	-5.8887	-2.1214	-0.6045	-0.3959	-0.3740	1.9437	-6.2235	-2.0679	-0.6043	-0.3885	-0.3774	6.0242	-44.1980	-34.3679	-0.1330	0.6638	0.7650
462.8110	-0.9701	-1.3745	0.9620	-2.6241	-1.4390	-1.2337	0.0193	-0.7061	0.7052	-1.1705	-0.5012	-0.4360	1.4827	-6.1664	-2.1927	-0.6828	-0.2646	-0.3144	1.9514	-6.1703	-2.0682	-0.5986	-0.3867	-0.3727	5.9460	-43.6171	-34.3579	-0.0976	0.6611	0.7650
462.8210	-0.9699	-1.3815	0.9690	-2.6358	-1.4439	-1.2380	0.0234	-0.6973	0.7060	-1.1589	-0.4868	-0.4238	1.5806	-6.4010	-2.2164	-0.6055	-0.3819	-0.2653	1.9594	-6.1173	-2.0683	-0.5929	-0.3841	-0.3680	5.8698	-43.0382	-34.3465	-0.0619	0.6585	0.7650
462.8310	-0.9696	-1.3885	0.9760	-2.6474	-1.4488	-1.2421	0.0285	-0.6923	0.7041	-1.1386	-0.4764	-0.4087	1.7144	-6.4433	-2.1284	-0.6443	-0.3164	-0.2871	1.9676	-6.0656	-2.0689	-0.5872	-0.3816	-0.3632	5.7967	-42.4750	-34.3398	-0.0269	0.6561	0.7650
462.8430	-0.9692	-1.3967	0.9845	-2.6607	-1.4545	-1.2470	0.0357	-0.6913	0.7013	-1.1276	-0.4637	-0.3943	1.8811	-5.8338	-2.2739	-0.6759	-0.3307	-0.3031	1.9777	-6.0041	-2.0700	-0.5806	-0.3785	-0.3575	5.7119	-41.8061	-34.3348	0.0136	0.6534	0.7650
462.8530	-0.9688	-1.4036	0.9915	-2.6721	-1.4590	-1.2508	0.0436	-0.6827	0.6984	-1.1123	-0.4526	-0.3845	1.8288	-5.9066	-2.3550	-0.5527	-0.3514	-0.2502	1.9862	-5.9530	-2.0708	-0.5750	-0.3759	-0.3528	5.6434	-41.2503	-34.3301	0.0481	0.6512	0.7650
462.8630	-0.9683	-1.4104	0.9984	-2.6831	-1.4635	-1.2546	0.0515	-0.6749	0.6981	-1.0906	-0.4472	-0.3691	1.6341	-6.0526	-2.3323	-0.6714	-0.2908	-0.3414	1.9950	-5.9023	-2.0716	-0.5694	-0.3733	-0.3480	5.5770	-40.6988	-34.3259	0.0817	0.6492	0.7650
462.8750	-0.9677	-1.4185	1.0068	-2.6961	-1.4687	-1.2588	0.0599	-0.6661	0.6925	-1.0798	-0.4388	-0.3580	1.7307	-5.8225	-2.0199	-0.5886	-0.2791	-0.3298	1.9632	-5.6632	-2.0372	-0.5495	-0.3642	-0.3413	5.0005	-37.9171	-33.9683	0.2621	0.7083	0.7750
462.8850	-0.9670	-1.4251	1.0138	-2.7069	-1.4729	-1.2624	0.0657	-0.6614	0.6916	-1.0602	-0.4241	-0.3456	1.8352	-5.4505	-2.1981	-0.5127	-0.3438	-0.2830	1.9720	-5.6135	-2.0397	-0.5438	-0.3613	-0.3365	4.9425	-37.3916	-33.9764	0.2946	0.7067	0.7750
462.8970	-0.9662	-1.4330	1.0220	-2.7193	-1.4779	-1.2664	0.0730	-0.6515	0.6863	-1.0392	-0.4173	-0.3349	1.7649	-5.4822	-2.0700	-0.6380	-0.2508	-0.2148	1.9827	-5.5550	-2.0428	-0.5372	-0.3577	-0.3308	4.8760	-36.7730	-33.9874	0.3319	0.7049	0.7750
462.9070	-0.9654	-1.4394	1.0288	-2.7297	-1.4820	-1.2697	0.0796	-0.6413	0.6888	-1.0301	-0.3967	-0.3154	1.7537	-5.6335	-2.4023	-0.5682	-0.3626	-0.2347	1.9919	-5.5069	-2.0455	-0.5317	-0.3548	-0.3260	4.8231	-36.2661	-33.9972	0.3629	0.7034	0.7750
462.9190	-0.9644	-1.4471	1.0370	-2.7420	-1.4867	-1.2734	0.0872	-0.6336	0.6815	-1.0027	-0.3823	-0.2971	1.7882	-5.7546	-2.0235	-0.5323	-0.3426	-0.2469	2.0031	-5.4497	-2.0488	-0.5251	-0.3513	-0.3202	4.7622	-35.6641	-34.0101	0.4000	0.7019	0.7750
462.9290	-0.9634	-1.4535	1.0439	-2.7518	-1.4905	-1.2764	0.0943	-0.6308	0.6799	-0.9882	-0.3736	-0.2838	2.0509	-5.3781	-2.1208	-0.5584	-0.3245	-0.2390	2.0127	-5.4028	-2.0520	-0.5197	-0.3483	-0.3154	4.7141	-35.1716	-34.0251	0.4291	0.7007	0.7750
462.9390	-0.9624	-1.4597	1.0507	-2.7617	-1.4942	-1.2792	0.1005	-0.6252	0.6749	-0.9755	-0.3681	-0.2703	1.9048	-4.9484	-2.0547	-0.5124	-0.2560	-0.2817	2.0224	-5.3562	-2.0552	-0.5143	-0.3453	-0.3106	4.6678	-34.6828	-34.0402	0.4583	0.6996	0.7750
462.9490	-0.9614	-1.4658	1.0575	-2.7713	-1.4977	-1.2818	0.1085	-0.6136	0.6753	-0.9550	-0.3512	-0.2617	1.7627	-5.1901	-2.1662	-0.5533	-0.3487	-0.2365	2.0323	-5.3106	-2.0584	-0.5090	-0.3423	-0.3058	4.6237	-34.2059	-34.0559	0.4868	0.6985	0.7750
462.9590	-0.9602	-1.4720	1.0642	-2.7806	-1.5012	-1.2844	0.1139	-0.6048	0.6745	-0.9403	-0.3415	-0.2468	1.8361	-5.3625	-2.2990	-0.5701	-0.2860	-0.2949	2.0424	-5.2651	-2.0617	-0.5038	-0.3394	-0.3010	4.5814	-33.7299	-34.0716	0.5146	0.6976	0.7750
462.9690	-0.9590	-1.4780	1.0709	-2.7900	-1.5046	-1.2868	0.1171	-0.6025	0.6716	-0.9395	-0.3337	-0.2437	1.8605	-4.9140	-2.0563	-0.4879	-0.2542	-0.2288	2.0093	-5.0833	-2.0391	-0.4893	-0.3325	-0.2971	4.0777	-31.6053	-33.8365	0.6507	0.7480	0.7815
462.9790	-0.9578	-1.4839	1.0777	-2.7994	-1.5080	-1.2890	0.1247	-0.5912	0.6713	-0.9124	-0.3212	-0.2264	1.7515	-5.1964	-2.3414	-0.4626	-0.2503	-0.2853	2.0192	-5.0394	-2.0437	-0.4839	-0.3292	-0.2922	4.0427	-31.1587	-33.8629	0.6778	0.7473	0.7815
462.9910	-0.9563	-1.4908	1.0856	-2.8101	-1.5117	-1.2917	0.1309	-0.5843	0.6637	-0.8896	-0.2991	-0.2158	1.9313	-4.9506	-2.0766	-0.5359	-0.2955	-0.2221	2.0313	-4.9880	-2.0495	-0.4777	-0.3253	-0.2864	4.0035	-30.6389	-33.8958	0.7084	0.7466	0.7814
463.0010	-0.9549	-1.4966	1.0922	-2.8189	-1.5147	-1.2937	0.1405	-0.5744	0.6647	-0.8762	-0.2966	-0.2012	1.4167	-5.1174	-2.2412	-0.5092	-0.2235	-0.2906	2.0416	-4.9456	-2.0544	-0.4726	-0.3220	-0.2816	3.9727	-30.2107	-33.9249	0.7332	0.7460	0.7814
463.0110	-0.9535	-1.5024	1.0989	-2.8278	-1.5175	-1.2957	0.1425	-0.5659	0.6588	-0.8595	-0.2796	-0.1911	1.8048	-5.0423	-2.1490	-0.4346	-0.2906	-0.2996	2.0520	-4.9029	-2.0592	-0.4674	-0.3187	-0.2767	3.9433	-29.7790	-33.9528	0.7584	0.7455	0.7814
463.0210	-0.9520	-1.5080	1.1055	-2.8361	-1.5202	-1.2975	0.1490	-0.5590	0.6543	-0.8362	-0.2709	-0.1816	1.9126	-4.7819	-2.0796	-0.5250	-0.2692	-0.1725	2.0625	-4.8610	-2.0644	-0.4624	-0.3155	-0.2719	3.9157	-29.3564	-33.9839	0.7819	0.7451	0.7814
463.0330	-0.9501	-1.5147	1.1134	-2.8460	-1.5234	-1.2995	0.1552	-0.5491	0.6506	-0.8230	-0.2600	-0.1601	2.2278	-4.4709	-2.0626	-0.4636	-0.2969	-0.2213	2.0753	-4.8118	-2.0706	-0.4564	-0.3115	-0.2661	3.8851	-28.8620	-34.0221	0.8090	0.7446	0.7814
463.0430	-0.9485	-1.5202	1.1198	-2.8542	-1.5259	-1.3011	0.1669	-0.5400	0.6506	-0.8071	-0.2475	-0.1475	1.8520	-4.4005	-2.1540	-0.3743	-0.2571	-0.2704	2.0862	-4.7718	-2.0758	-0.4515	-0.3082	-0.2612	3.8614	-28.4624	-34.0535	0.8318	0.7443	0.7814
463.0550	-0.9464	-1.5266	1.1275	-2.8637	-1.5287	-1.3027	0.1732	-0.5279	0.6465	-0.7779	-0.2361	-0.1338	1.8042	-4.5746	-2.2042	-0.4287	-0.2969	-0.1470	2.0994	-4.7245	-2.0822	-0.4457	-0.3043	-0.2554	3.8352	-27.9914	-34.0929	0.8580	0.7440	0.7814
463.0650	-0.9447	-1.5318	1.1340	-2.8714	-1.5310	-1.3040	0.1769	-0.5209	0.6444	-0.7630	-0.2292	-0.1183	1.6614	-5.6882	-2.3797	-0.6137	-0.3127	-0.2873	1.8859	-5.2095	-2.1941	-0.5106	-0.3408	-0.2936	1.1723	-33.8552	-35.1805	0.1377	0.3261	0.3342
463.0770	-0.9426	-1.5379	1.1418	-2.8803	-1.5337	-1.3053	0.1856	-0.5090	0.6408	-0.7491	-0.2120	-0.1086	1.9181	-4.6197	-2.1406	-0.4964	-0.2412	-0.1636	2.0783	-4.5377	-2.0791	-0.4289	-0.2942	-0.2465	3.3057	-25.9142	-34.0220	0.9790	0.7824	0.7789
463.0870	-0.9407	-1.5430	1.1482	-2.8879	-1.5357	-1.3063	0.1910	-0.5021	0.6377	-0.7313	-0.1991	-0.0944	2.0344	-4.3376	-2.2927	-0.3814	-0.2417	-0.2092	2.0891	-4.5007	-2.0857	-0.4242	-0.2907	-0.2417	3.2922	-25.5590	-34.0652	0.9981	0.7823	0.7789
463.0970	-0.9388	-1.5479	1.1544	-2.8951	-1.5376	-1.3072	0.1947	-0.4930	0.6354	-0.7109	-0.1839	-0.0844	2.0831	-4.3739	-2.2719	-0.4068	-0.2696	-0.1544	2.1000	-4.4558	-2.0923	-0.4195	-0.2872	-0.2368	3.2800	-25.2104	-34.1076	1.0164	0.7823	0.7789
463.1090	-0.9364	-1.5538	1.1619	-2.9034	-1.5398	-1.3081	0.2037	-0.4855	0.6254	-0.6885	-0.1718	-0.0640	2.1949	-4.0801	-1.9581	-0.4531	-0.1814	-0.1912	2.1133	-4.4000	-2.1002	-0.4140	-0.2830	-0.2310	3.2671	-24.7974	-34.1583	1.0374	0.7823	0.7789
463.1190	-0.9343	-1.5586	1.1683	-2.9102	-1.5414	-1.3087	0.2100	-0.4758	0.6261	-0.6732	-0.1541	-0.0527	1.9828	-3.9713	-2.1000	-0.4296	-0.2395	-0.2145	2.1244	-4.3543	-2.1072	-0.4095	-0.2794	-0.2262	3.2579	-24.4634	-34.2049	1.0537	0.7823	0.7788
463.1310	-0.9318	-1.5642	1.1759	-2.9183	-1.5432	-1.3092	0.2165	-0.4615	0.6241	-0.6503	-0.1380	-0.0368	2.1651	-4.1673	-2.3386	-0.3447	-0.3041	-0.2142	2.1380	-4.3012	-2.1160	-0.4043	-0.2752	-0.2204	3.2490	-24.0832	-34.2643	1.0723	0.7824	0.7788
463.1410	-0.9296	-1.5687	1.1821	-2.9247	-1.5445	-1.3095	0.2241	-0.4507	0.6220	-0.6268	-0.1319	-0.0260	1.7505	-4.2812	-2.4321	-0.3925	-0.2505	-0.1763	2.1494	-4.2576	-2.1231	-0.3999	-0.2717	-0.2156	3.2428	-23.7735	-34.3121	1.0871	0.7824	0.7788
463.1530	-0.9268	-1.5741	1.1894	-2.9320	-1.5461	-1.3097	0.2284	-0.4406	0.6153	-0.6077	-0.1175	-0.0126	1.8120	-4.1714	-2.3192	-0.4085	-0.1968	-0.1377	2.1632	-4.2061	-2.1316	-0.3948	-0.2675	-0.1850	3.2369	-23.4134	-34.3691	1.1036	0.7825	0.7788
463.1630	-0.9246	-1.5784	1.1956	-2.9379	-1.5471	-1.3097	0.2325	-0.4362	0.6111	-0.5974	-0.1014	0.0120	2.0605	-3.8431	-2.2098	-0.3868	-0.2012	-0.0266	2.0440	-4.6248	-2.2237	-0.4475	-0.2959	0.1124	1.6791	-28.6216	-35.2543	0.5080	0.4418	0.4467
463.1750	-0.9217	-1.5836	1.2030	-2.9450	-1.5482	-1.3095	0.2381	-0.4269	0.6092	-0.5808	-0.0856	0.0274	1.8729	-3.5547	-2.3803	-0.3105	-0.2536	0.0699	2.1423	-4.0449	-2.1416	-0.3820	-0.2580	0.3545	2.7152	-21.9234	-34.4201	1.1769	0.8079	0.7660
463.1850	-0.9193	-1.5878	1.2091	-2.9508	-1.5490	-1.3093	0.2419	-0.4129	0.6055	-0.5567	-0.0748	0.0299	1.9120	-3.9216	-2.5709	-0.3154	-0.2678	0.1398	2.1533	-4.0030	-2.1498	-0.3779	-0.2543	0.3592	2.7165	-21.6486	-34.4750	1.1884	0.8080	0.7660
463.1950	-0.9168	-1.5919	1.2150	-2.9562	-1.5497	-1.3090	0.2474	-0.4035	0.6022	-0.5367	-0.0653	0.0367	1.9632	-3.6432	-2.4804	-0.3072	-0.2442	0.1718	2.1643	-3.9620	-2.1578	-0.3739	-0.2507	0.3639	2.7188	-21.3839	-34.5291	1.1990	0.8082	0.7660
463.2070	-0.9138	-1.5967	1.2221	-2.9625	-1.5504	-1.3085	0.2527	-0.3915	0.5935	-0.5144	-0.0483	0.0503	2.2484	-3.6564	-2.1063	-0.3442	-0.2667	0.2334	2.1777	-3.9136	-2.1673	-0.3692	-0.2463	0.3696	2.7229	-21.0759	-34.5931	1.2108	0.8084	0.7660
463.2170	-0.9112	-1.6006	1.2281	-2.9675	-1.5508	-1.3079	0.2594	-0.3814	0.5911	-0.4980	-0.0369	0.0616	2.1787	-3.7488	-2.2051	-0.3398	-0.2173	0.3040	2.1889	-3.8742	-2.1757	-0.3643	-0.2426	0.3743	2.7274	-20.8302	-34.6499	1.2194	0.8085	0.7660
463.2290	-0.9081	-1.6050	1.2352	-2.9733	-1.5511	-1.3070	0.2660	-0.3705	0.5881	-0.4764	-0.0209	0.0781	2.0772	-3.3725	-2.3143	-0.3128	-0.2213	0.3493	2.2025	-3.8290	-2.1861	-0.3547	-0.2383	0.3800	2.7344	-20.5612	-34.7231	1.2280	0.8087	0.7660
463.2390	-0.9054	-1.6086	1.2412	-2.9781	-1.5513	-1.3062	0.2715	-0.3618	0.5864	-0.4589	-0.0088	0.0947	2.1346	-3.3912	-2.5298	-0.2929	-0.1604	0.3377	2.2139	-3.7920	-2.1949	-0.3467	-0.1187	0.3847	2.7412	-20.3443	-34.7843	1.2345	0.8089	0.7660
463.2510	-0.9021	-1.6127	1.2481	-2.9834	-1.5512	-1.3049	0.2757	-0.3478	0.5778	-0.4340	0.0173	0.1077	2.2635	-3.7381	-2.4001	-0.2958	0.0873	0.3749	2.2277	-3.7485	-2.2052	-0.3373	0.3624	0.3903	2.7505	-20.0949	-34.8556	1.2418	0.8091	0.7660
463.2610	-0.8992	-1.6161	1.2538	-2.9876	-1.5510	-1.3038	0.2812	-0.3394	0.5749	-0.4116	0.0286	0.1223	2.2806	-3.4684	-2.1520	-0.3098	0.0386	0.3252	2.2392	-3.7131	-2.2140	-0.3295	0.3903	0.3951	2.7592	-19.8986	-34.9170	1.2465	0.8092	0.7660
463.2730	-0.8958	-1.6202	1.2608	-2.9924	-1.5507	-1.3023	0.2876	-0.3306	0.5743	-0.3914	0.0333	0.1322	2.0179	-3.2700	-2.4553	-0.2812	0.1888	0.3862	2.2067	-3.6330	-2.2268	-0.3196	0.3949	0.3980	2.2396	-19.1954	-35.0134	1.2661	0.8200	0.7428
463.2830	-0.8929	-1.6234	1.2666	-2.9962	-1.5503	-1.3008	0.2906	-0.3156	0.5721	-0.3778	0.0447	0.1483	2.0745	-3.7005	-2.6505	-0.2908	0.2479	0.3624	2.2173	-3.5978	-2.2360	-0.3120	0.3982	0.4025	2.2514	-19.0083	-35.0772	1.2690	0.8202	0.7428
463.2930	-0.8899	-1.6266	1.2722	-2.9999	-1.5498	-1.2992	0.2954	-0.3087	0.5636	-0.3623	0.0566	0.1597	2.1500	-3.2895	-2.5249	-0.2960	0.3398	0.3485	2.2280	-3.5637	-2.2453	-0.3044	0.4014	0.4071	2.2640	-18.8342	-35.1411	1.2711	0.8204	0.7428
463.3050	-0.8864	-1.6302	1.2788	-3.0040	-1.5490	-1.2972	0.3017	-0.2928	0.5582	-0.3399	0.0757	0.1719	2.4774	-3.6509	-2.2539	-0.2617	0.3463	0.3745	2.2409	-3.5235	-2.2562	-0.2954	0.4054	0.4126	2.2799	-18.6338	-35.2153	1.2734	0.8206	0.7428
463.3150	-0.8834	-1.6331	1.2843	-3.0074	-1.5482	-1.2954	0.3092	-0.2856	0.5526	-0.3230	0.0879	0.1870	2.3257	-3.4309	-2.2133	-0.2516	0.3550	0.3591	2.2516	-3.4909	-2.2653	-0.2879	0.4087	0.4172	2.2939	-18.4768	-35.2778	1.2744	0.8207	0.7428
463.3270	-0.8796	-1.6365	1.2911	-3.0111	-1.5470	-1.2931	0.3159	-0.2730	0.5507	-0.2981	0.1023	0.2040	2.2342	-3.3304	-2.4727	-0.2352	0.3849	0.3394	2.2647	-3.4534	-2.2769	-0.2792	0.4126	0.4227	2.3118	-18.3093	-35.3586	1.2736	0.8209	0.7428
463.3370	-0.8765	-1.6392	1.2966	-3.0140	-1.5459	-1.2910	0.3196	-0.2671	0.5461	-0.2753	0.1149	0.2141	2.2217	-2.7498	-2.5330	-0.1984	0.4589	0.3966	2.2756	-3.4225	-2.2866	-0.2719	0.4159	0.4272	2.3273	-18.1736	-35.4267	1.2721	0.8210	0.7428
463.3490	-0.8726	-1.6423	1.3031	-3.0172	-1.5444	-1.2883	0.3258	-0.2500	0.5394	-0.2524	0.1344	0.2301	2.2824	-2.9625	-2.3341	-0.1745	0.4154	0.4153	2.2888	-3.3868	-2.2980	-0.2634	0.4198	0.4327	2.3467	-18.0273	-35.5062	1.2694	0.8211	0.7428
463.3590	-0.8693	-1.6446	1.3084	-3.0196	-1.5429	-1.2860	0.3295	-0.2409	0.5343	-0.2333	0.1518	0.2386	2.2241	-2.9603	-2.2566	-0.2670	0.3352	0.4433	2.2998	-3.3585	-2.3076	-0.2563	0.4231	0.4373	2.3638	-17.9227	-35.5738	1.2659	0.8212	0.7428
463.3710	-0.8653	-1.6474	1.3148	-3.0222	-1.5410	-1.2830	0.3349	-0.2280	0.5353	-0.2132	0.1613	0.2599	2.0442	-3.0820	-2.7008	-0.2627	0.3559	0.3111	2.2675	-3.3163	-2.3294	-0.2495	0.4266	0.4395	1.8494	-17.6989	-35.7538	1.2456	0.8170	0.7093
463.3810	-0.8619	-1.6495	1.3202	-3.0243	-1.5394	-1.2804	0.3370	-0.2175	0.5323	-0.1972	0.1707	0.2647	2.1608	-3.2658	-2.6731	-0.2497	0.4834	0.3803	2.2773	-3.2896	-2.3396	-0.2428	0.4299	0.4439	1.8682	-17.6156	-35.8241	1.2400	0.8171	0.7093
463.3910	-0.8585	-1.6517	1.3254	-3.0260	-1.5375	-1.2776	0.3400	-0.2097	0.5254	-0.1773	0.1893	0.2786	2.1829	-2.8282	-2.6681	-0.2414	0.4403	0.3395	2.2872	-3.2627	-2.3496	-0.2361	0.4331	0.4483	1.8873	-17.5291	-35.8936	1.2339	0.8172	0.7093
463.4030	-0.8543	-1.6542	1.3318	-3.0280	-1.5351	-1.2741	0.3439	-0.1949	0.5180	-0.1579	0.2038	0.2906	2.1631	-3.0266	-2.5448	-0.2448	0.4120	0.3603	2.2991	-3.2314	-2.3617	-0.2282	0.4370	0.4535	1.9109	-17.4383	-35.9766	1.2257	0.8173	0.7093
463.4130	-0.8509	-1.6560	1.3369	-3.0295	-1.5330	-1.2711	0.3463	-0.1853	0.5114	-0.1405	0.2166	0.2988	2.4365	-2.9799	-2.4362	-0.2323	0.3756	0.3805	2.3091	-3.2067	-2.3717	-0.2216	0.4403	0.4579	1.9312	-17.3782	-36.0460	1.2180	0.8173	0.7093
463.4250	-0.8467	-1.6582	1.3430	-3.0310	-1.5303	-1.2674	0.3544	-0.1727	0.5105	-0.1195	0.2297	0.3126	2.1588	-3.0670	-2.6316	-0.1989	0.4561	0.3948	2.3211	-3.1775	-2.3838	-0.2139	0.4442	0.4631	1.9561	-17.3116	-36.1295	1.2076	0.8174	0.7093
463.4350	-0.8431	-1.6598	1.3481	-3.0321	-1.5279	-1.2642	0.3555	-0.1628	0.5022	-0.1015	0.2485	0.3242	2.4842	-2.8970	-2.4924	-0.1806	0.3957	0.3993	2.3312	-3.1536	-2.3938	-0.2075	0.4475	0.4675	1.9773	-17.2622	-36.1985	1.1983	0.8175	0.7093
463.4470	-0.8388	-1.6617	1.3540	-3.0331	-1.5248	-1.2602	0.3615	-0.1511	0.4958	-0.0803	0.2612	0.3394	2.5459	-3.0028	-2.3659	-0.1953	0.4531	0.3714	2.3433	-3.1268	-2.4067	-0.2000	0.4514	0.4727	2.0035	-17.2247	-36.2825	1.1859	0.8176	0.7093
463.4570	-0.8352	-1.6632	1.3590	-3.0338	-1.5221	-1.2567	0.3681	-0.1441	0.4939	-0.0610	0.2759	0.3538	2.4066	-2.4830	-2.4836	-0.1739	0.4665	0.4097	2.3534	-3.1043	-2.4194	-0.1938	0.4547	0.4771	2.0257	-17.1905	-36.3520	1.1747	0.8177	0.7093
463.4690	-0.8307	-1.6648	1.3650	-3.0344	-1.5188	-1.2525	0.3731	-0.1294	0.4893	-0.0372	0.2946	0.3701	2.3052	-2.5998	-2.7403	-0.1856	0.3861	0.3902	2.3209	-3.1010	-2.4520	-0.1907	0.4568	0.4782	1.5253	-17.4327	-36.6045	1.1151	0.7983	0.6662
463.4790	-0.8270	-1.6660	1.3698	-3.0346	-1.5158	-1.2487	0.3762	-0.1176	0.4871	-0.0178	0.3078	0.3793	2.3362	-2.7526	-2.6911	-0.1801	0.4133	0.4377	2.3297	-3.0806	-2.4649	-0.1849	0.4600	0.4823	1.5477	-17.4210	-36.6731	1.1024	0.7984	0.6662
463.4890	-0.8232	-1.6671	1.3745	-3.0347	-1.5126	-1.2449	0.3791	-0.1040	0.4800	0.0014	0.3193	0.3898	2.4090	-3.2204	-2.5945	0.0092	0.4883	0.3682	2.3384	-3.0611	-2.4779	0.1331	0.4632	0.4864	1.5706	-17.4202	-36.7418	1.0889	0.7985	0.6662
463.5010	-0.8187	-1.6684	1.3802	-3.0344	-1.5087	-1.2401	0.3830	-0.0977	0.4733	0.0309	0.3300	0.4027	2.4605	-2.6711	-2.4437	0.0782	0.4255	0.3886	2.3490	-3.0388	-2.4936	0.3885	0.4670	0.4913	1.5985	-17.4314	-36.8254	1.0714	0.7986	0.6662
463.5110	-0.8148	-1.6693	1.3851	-3.0342	-1.5052	-1.2360	0.3871	-0.0884	0.4702	0.0360	0.3455	0.4133	2.3131	-2.3541	-2.6302	0.2265	0.3740	0.3859	2.3579	-3.0210	-2.5069	0.3938	0.4702	0.4954	1.6223	-17.4506	-36.8974	1.0555	0.7988	0.6662
463.5230	-0.8102	-1.6703	1.3908	-3.0337	-1.5010	-1.2309	0.3903	-0.0756	0.4638	0.0539	0.3572	0.4268	2.4456	-2.3699	-2.7349	0.3247	0.4045	0.3862	2.3686	-3.0005	-2.5227	0.4001	0.4741	0.5003	1.6514	-17.4842	-36.9823	1.0361	0.7990	0.6662
463.5330	-0.8062	-1.6709	1.3954	-3.0330	-1.4973	-1.2266	0.3918	-0.0641	0.4570	0.0733	0.3664	0.4367	2.5242	-2.3266	-2.6385	0.3442	0.4717	0.3855	2.3775	-2.9846	-2.5359	0.4052	0.4773	0.5044	1.6762	-17.5260	-37.0534	1.0188	0.7992	0.6662
463.5450	-0.8013	-1.6716	1.4008	-3.0320	-1.4927	-1.2213	0.3958	-0.0498	0.4531	0.0950	0.3814	0.4506	2.1820	-2.6594	-2.6479	0.3603	0.4834	0.4091	2.3883	-2.9659	-2.5515	0.4113	0.4812	0.5094	1.7064	-17.5812	-37.1358	0.9975	0.7995	0.6662
463.5550	-0.7973	-1.6720	1.4052	-3.0310	-1.4888	-1.2167	0.3973	-0.0375	0.4491	0.1134	0.4005	0.4603	2.2168	-3.0129	-2.6248	0.4071	0.4297	0.4014	2.3974	-2.9515	-2.5645	0.4164	0.4844	0.5135	1.7321	-17.6406	-37.2044	0.9792	0.7997	0.6662
463.5650	-0.7933	-1.6723	1.4097	-3.0297	-1.4848	-1.2120	0.3987	-0.0285	0.4440	0.1341	0.4140	0.4708	2.2972	-3.0614	-2.6786	0.4091	0.4179	0.4111	2.3879	-2.9589	-2.5874	0.4184	0.4862	0.5155	1.5385	-17.9611	-37.3708	0.9283	0.7853	0.6437
463.5770	-0.7885	-1.6726	1.4150	-3.0280	-1.4797	-1.2063	0.4025	-0.0208	0.4367	0.1564	0.4344	0.4815	2.6141	-2.7942	-2.6606	0.3350	0.3470	0.4477	2.3725	-2.9718	-2.6165	0.4199	0.4881	0.5172	1.2753	-18.3832	-37.5822	0.8623	0.7661	0.6139
463.5870	-0.7845	-1.6727	1.4195	-3.0263	-1.4754	-1.2014	0.4096	-0.0109	0.4357	0.1712	0.4373	0.4920	2.5512	-2.9011	-2.8683	0.3613	0.5016	0.4425	2.3800	-2.7871	-2.6298	0.4244	0.4912	0.5210	1.3000	-18.4636	-37.6513	0.8412	0.7665	0.6139
463.5970	-0.7804	-1.6727	1.4238	-3.0246	-1.4709	-1.1965	0.4122	0.0013	0.4270	0.1876	0.4528	0.5050	2.7142	-1.5666	-2.7118	0.4271	0.4498	0.4700	2.3876	-1.4258	-2.6431	0.4288	0.4943	0.5240	1.3251	-18.5507	-37.7199	0.8195	0.7669	0.6139
463.6090	-0.7754	-1.6726	1.4289	-3.0221	-1.4654	-1.1904	0.4164	0.0163	0.4214	0.2083	0.4697	0.5208	2.6073	-1.0079	-2.6930	0.3866	0.4792	0.4064	2.3967	-0.1692	-2.6591	0.4339	0.4981	0.5266	1.3559	-18.6765	-37.8030	0.7923	0.7675	0.6139
463.6190	-0.7713	-1.6724	1.4331	-3.0199	-1.4606	-1.1852	0.4212	0.0252	0.4174	0.2243	0.4774	0.5313	2.3590	-1.3066	-2.7688	0.3732	0.5241	0.4013	2.4043	-0.1574	-2.6721	0.4382	0.5012	0.5288	1.3819	-18.7827	-37.8693	0.7693	0.7680	0.6139
463.6290	-0.7670	-1.6720	1.4371	-3.0176	-1.4558	-1.1797	0.4239	0.0326	0.4136	0.2414	0.4963	0.5388	2.1792	-1.3674	-2.7604	0.3700	0.4299	0.3877	2.4119	-0.1464	-2.6852	0.4424	0.5043	0.5309	1.4083	-18.8984	-37.9362	0.7453	0.7686	0.6139
463.6390	-0.7628	-1.6717	1.4413	-3.0151	-1.4508	-1.1743	0.4232	0.0386	0.4085	0.2560	0.5043	0.5443	2.5005	-1.2242	-2.7441	0.3887	0.4965	0.4194	2.4196	-0.1359	-2.6983	0.4465	0.5069	0.5331	1.4351	-19.0191	-38.0027	0.7209	0.7693	0.6139
463.6490	-0.7586	-1.6713	1.4454	-3.0124	-1.4456	-1.1688	0.4273	0.0447	0.4075	0.2710	0.5142	0.5545	2.5025	-0.7672	-3.1033	0.4059	0.4466	0.4287	2.4273	-0.1257	-2.7113	0.4505	0.5090	0.5353	1.4623	-19.1449	-38.0690	0.6956	0.7700	0.6139
463.6590	-0.7543	-1.6708	1.4494	-3.0095	-1.4404	-1.1633	0.4302	0.0534	0.4019	0.2872	0.5298	0.5648	2.5930	-0.5339	-3.1655	0.3699	0.4907	0.4447	2.4351	-0.1159	-2.7243	0.4545	0.5110	0.5375	1.4899	-19.2741	-38.1344	0.6698	0.7709	0.6139
463.6690	-0.7500	-1.6702	1.4534	-3.0066	-1.4350	-1.1576	0.4312	0.0631	0.3936	0.3030	0.5386	0.5803	2.7318	-0.3353	-2.9167	0.3622	0.4434	0.4002	2.4012	-0.1814	-2.7649	0.4491	0.5085	0.5339	1.0273	-20.2977	-38.4710	0.5450	0.7233	0.5533
463.6790	-0.7457	-1.6695	1.4573	-3.0034	-1.4295	-1.1517	0.4339	0.0744	0.3859	0.3189	0.5485	0.5880	2.2809	-0.4872	-2.9122	0.3624	0.4970	0.3695	2.4073	-0.1741	-2.7780	0.4526	0.5105	0.5359	1.0521	-20.4418	-38.5350	0.5183	0.7242	0.5533
463.6910	-0.7404	-1.6685	1.4618	-2.9995	-1.4229	-1.1446	0.4358	0.0854	0.3818	0.3356	0.5674	0.5932	2.2955	-0.4869	-2.9488	0.4576	0.4743	0.4881	2.4146	-0.1661	-2.7934	0.4567	0.5129	0.5382	1.0824	-20.6239	-38.6096	0.4860	0.7255	0.5533
463.7010	-0.7360	-1.6675	1.4656	-2.9961	-1.4171	-1.1386	0.4364	0.0951	0.3764	0.3574	0.5869	0.6032	2.3207	-0.4793	-2.7425	0.3877	0.4245	0.4270	2.4208	-0.1601	-2.8062	0.4601	0.5148	0.5402	1.1080	-20.7824	-38.6711	0.4586	0.7266	0.5534
463.7110	-0.7317	-1.6665	1.4693	-2.9924	-1.4112	-1.1325	0.4363	0.1071	0.3736	0.3722	0.5939	0.6113	2.3673	-0.8096	-2.9230	0.4163	0.3809	0.4572	2.4270	-0.1553	-2.8191	0.4634	0.5168	0.5422	1.1341	-20.9563	-38.7332	0.4301	0.7279	0.5534
463.7210	-0.7273	-1.6654	1.4730	-2.9887	-1.4051	-1.1263	0.4389	0.1127	0.3663	0.3885	0.5970	0.6240	2.3820	-0.5024	-2.7621	0.4109	0.4700	0.4363	2.4332	-0.1502	-2.8318	0.4666	0.5188	0.5441	1.1604	-21.1266	-38.7939	0.4012	0.7292	0.5534
463.7330	-0.7220	-1.6640	1.4774	-2.9839	-1.3980	-1.1188	0.4422	0.1212	0.3612	0.4049	0.6076	0.6329	2.5528	-0.0544	-2.7717	0.4260	0.5463	0.4747	2.4407	-0.1452	-2.8471	0.4704	0.5212	0.5465	1.1925	-21.3442	-38.8669	0.3656	0.7310	0.5534
463.7430	-0.7176	-1.6627	1.4811	-2.9797	-1.3917	-1.1123	0.4450	0.1336	0.3592	0.4219	0.6270	0.6418	2.7964	-0.2947	-3.0130	0.3970	0.4349	0.4255	2.4470	-0.1419	-2.8598	0.4735	0.5233	0.5484	1.2198	-21.5363	-38.9277	0.3348	0.7327	0.5534
463.7550	-0.7123	-1.6609	1.4854	-2.9744	-1.3841	-1.1046	0.4486	0.1459	0.3489	0.4362	0.6413	0.6507	2.7720	-0.4119	-2.9119	0.4109	0.4475	0.4682	2.4546	-0.1388	-2.8750	0.4771	0.5257	0.5508	1.2531	-21.7760	-38.9992	0.2974	0.7348	0.5534
463.7650	-0.7078	-1.6594	1.4889	-2.9700	-1.3776	-1.0980	0.4522	0.1578	0.3429	0.4515	0.6530	0.6582	2.4936	-0.7963	-3.0198	0.3691	0.4473	0.4835	2.4444	-0.1783	-2.9009	0.4752	0.5253	0.5500	1.0850	-22.4790	-39.1896	0.2137	0.7104	0.5243
463.7750	-0.7032	-1.6577	1.4923	-2.9654	-1.3710	-1.0914	0.4537	0.1620	0.3396	0.4649	0.6650	0.6729	2.3643	-0.6392	-3.0361	0.3690	0.4587	0.4366	2.4272	-0.2332	-2.9313	0.4712	0.5239	0.5482	0.8478	-23.3474	-39.4228	0.1127	0.6773	0.4856
463.7870	-0.6978	-1.6556	1.4963	-2.9597	-1.3630	-1.0832	0.4525	0.1734	0.3333	0.4838	0.6792	0.6802	2.5477	-0.9238	-3.0093	0.3921	0.4780	0.4505	2.4328	-0.2337	-2.9463	0.4741	0.5262	0.5502	0.8766	-23.6050	-39.4906	0.0744	0.6798	0.4856
463.7970	-0.6933	-1.6539	1.4996	-2.9547	-1.3562	-1.0763	0.4527	0.1834	0.3306	0.5000	0.6871	0.6867	2.7015	-1.1607	-3.3012	0.3633	0.5342	0.4673	2.4375	-0.2348	-2.9586	0.4763	0.5282	0.5520	0.9011	-23.8295	-39.5455	0.0422	0.6821	0.4856
463.8090	-0.6879	-1.6516	1.5034	-2.9486	-1.3477	-1.0682	0.4546	0.1873	0.3208	0.5155	0.6989	0.6959	2.8622	-0.6949	-2.9378	0.4229	0.4792	0.4658	2.4431	-0.2363	-2.9733	0.4758	0.5305	0.5540	0.9308	-24.0992	-39.6101	0.0030	0.6851	0.4856
463.8190	-0.6833	-1.6497	1.5066	-2.9433	-1.3408	-1.0611	0.4591	0.1957	0.3176	0.5283	0.7027	0.7076	2.4876	-0.5782	-2.9893	0.4036	0.5701	0.5224	2.4478	-0.2382	-2.9855	0.4753	0.5324	0.5557	0.9560	-24.3326	-39.6635	-0.0303	0.6877	0.4857
463.8310	-0.6777	-1.6472	1.5104	-2.9369	-1.3322	-1.0526	0.4597	0.2087	0.3102	0.5409	0.7231	0.7162	2.3947	-0.7306	-3.0674	0.4515	0.4639	0.4267	2.4535	-0.2409	-2.9999	0.4747	0.5348	0.5578	0.9866	-24.6180	-39.7260	-0.0706	0.6911	0.4857
463.8410	-0.6731	-1.6452	1.5135	-2.9314	-1.3249	-1.0453	0.4588	0.2137	0.3063	0.5593	0.7327	0.7218	2.3900	-0.4518	-3.2064	0.4288	0.5394	0.5116	2.4583	-0.2441	-3.0119	0.4742	0.5368	0.5595	1.0124	-24.8666	-39.7776	-0.1045	0.6940	0.4857
463.8510	-0.6684	-1.6430	1.5165	-2.9258	-1.3175	-1.0381	0.4576	0.2235	0.2982	0.5768	0.7464	0.7308	2.3648	-0.3758	-2.9822	0.4112	0.4976	0.5023	2.4631	-0.2474	-3.0236	0.4737	0.5388	0.5613	1.0387	-25.1168	-39.8271	-0.1386	0.6972	0.4857
463.8610	-0.6639	-1.6406	1.5196	-2.9199	-1.3100	-1.0308	0.4567	0.2368	0.2943	0.5908	0.7521	0.7389	2.4000	-0.7095	-3.2990	0.4224	0.5182	0.5153	2.4680	-0.2517	-3.0354	0.4730	0.5408	0.5630	1.0653	-25.3785	-39.8767	-0.1735	0.7005	0.4857
463.8730	-0.6584	-1.6378	1.5230	-2.9126	-1.3009	-1.0218	0.4598	0.2418	0.2870	0.6034	0.7679	0.7488	2.3529	-0.4183	-3.0887	0.3605	0.4421	0.4106	2.4376	-0.3721	-3.0825	0.4589	0.5364	0.5580	0.6776	-27.0505	-40.2598	-0.3561	0.6318	0.4121
463.8830	-0.6538	-1.6353	1.5258	-2.9064	-1.2932	-1.0142	0.4608	0.2513	0.2821	0.6089	0.7773	0.7530	2.5644	-0.5624	-3.1928	0.4006	0.5174	0.4722	2.4407	-0.3791	-3.0942	0.4580	0.5382	0.5594	0.6990	-27.3198	-40.3074	-0.3911	0.6355	0.4121
463.8930	-0.6492	-1.6328	1.5285	-2.9003	-1.2852	-1.0067	0.4628	0.2573	0.2752	0.6244	0.7851	0.7593	2.7820	-0.5434	-2.9190	0.4335	0.4563	0.4799	2.4438	-0.3861	-3.1057	0.4571	0.5401	0.5609	0.7206	-27.5886	-40.3528	-0.4256	0.6393	0.4121
463.9030	-0.6446	-1.6301	1.5312	-2.8940	-1.2774	-0.9991	0.4646	0.2659	0.2729	0.6410	0.7927	0.7653	2.7360	-0.5061	-3.1096	0.4102	0.4911	0.5196	2.4469	-0.3941	-3.1171	0.4561	0.5420	0.5624	0.7426	-27.8703	-40.3979	-0.4608	0.6433	0.4121
463.9130	-0.6400	-1.6274	1.5340	-2.8875	-1.2695	-0.9913	0.4674	0.2738	0.2693	0.6518	0.8046	0.7766	2.5852	-0.8241	-3.1309	0.3851	0.5139	0.4340	2.4501	-0.4026	-3.1284	0.4552	0.5439	0.5638	0.7649	-28.1576	-40.4423	-0.4964	0.6475	0.4121
463.9250	-0.6344	-1.6239	1.5372	-2.8795	-1.2597	-0.9820	0.4693	0.2822	0.2635	0.6680	0.8200	0.7819	2.5537	-0.8554	-3.2206	0.3532	0.4372	0.4732	2.4539	-0.4132	-3.1420	0.4539	0.5463	0.5656	0.7918	-28.5070	-40.4947	-0.5399	0.6529	0.4121
463.9350	-0.6297	-1.6211	1.5398	-2.8728	-1.2514	-0.9742	0.4698	0.2903	0.2595	0.6772	0.8253	0.7870	2.5375	-1.1329	-3.4024	0.4131	0.4650	0.5174	2.4571	-0.4229	-3.1531	0.4528	0.5482	0.5670	0.8146	-28.8082	-40.5373	-0.5762	0.6576	0.4122
463.9450	-0.6250	-1.6181	1.5424	-2.8660	-1.2430	-0.9663	0.4689	0.2946	0.2534	0.6987	0.8294	0.8014	2.6069	-0.8617	-3.3441	0.3371	0.4956	0.4531	2.4604	-0.4325	-3.1641	0.4518	0.5502	0.5685	0.8375	-29.1083	-40.5776	-0.6123	0.6625	0.4122
463.9570	-0.6194	-1.6145	1.5455	-2.8575	-1.2331	-0.9566	0.4682	0.3041	0.2428	0.7106	0.8391	0.8044	2.7401	-1.1681	-3.2370	0.3716	0.5957	0.4697	2.4643	-0.4448	-3.1770	0.4505	0.5526	0.5703	0.8656	-29.4778	-40.6245	-0.6560	0.6686	0.4122
463.9670	-0.6146	-1.6114	1.5479	-2.8503	-1.2246	-0.9485	0.4682	0.3077	0.2358	0.7216	0.8555	0.8079	2.4265	-0.9509	-3.1627	0.2973	0.5457	0.4761	2.4370	-0.5827	-3.2206	0.4348	0.5469	0.5644	0.5277	-31.3070	-40.9862	-0.8482	0.5914	0.3344
463.9770	-0.6100	-1.6083	1.5503	-2.8429	-1.2160	-0.9404	0.4678	0.3177	0.2341	0.7264	0.8607	0.8142	2.5224	-1.1857	-3.4598	0.3398	0.5807	0.5249	2.4386	-0.5948	-3.2312	0.4335	0.5487	0.5656	0.5447	-31.6079	-41.0236	-0.8840	0.5969	0.3344
463.9890	-0.6043	-1.6045	1.5530	-2.8343	-1.2057	-0.9305	0.4667	0.3232	0.2220	0.7419	0.8773	0.8246	2.4685	-0.8441	-3.1516	0.3904	0.4979	0.4959	2.4405	-0.6098	-3.2438	0.4319	0.5509	0.5670	0.5653	-31.9757	-41.0663	-0.9265	0.6037	0.3345
463.9990	-0.5997	-1.6013	1.5552	-2.8268	-1.1968	-0.9223	0.4666	0.3300	0.2181	0.7568	0.8848	0.8248	2.6531	-0.8577	-3.3050	0.3620	0.4402	0.4958	2.4421	-0.6232	-3.2540	0.4305	0.5528	0.5682	0.5828	-32.2938	-41.1004	-0.9620	0.6095	0.3345
464.0110	-0.5940	-1.5973	1.5577	-2.8176	-1.1861	-0.9123	0.4677	0.3392	0.2136	0.7679	0.8869	0.8304	2.6138	-0.9085	-3.1965	0.3425	0.5380	0.4922	2.4440	-0.6397	-3.2662	0.4289	0.5551	0.5696	0.6040	-32.6784	-41.1397	-1.0049	0.6169	0.3345
464.0210	-0.5894	-1.5938	1.5598	-2.8099	-1.1772	-0.9040	0.4687	0.3428	0.2067	0.7731	0.8998	0.8413	2.4405	-0.6132	-3.1407	0.3739	0.5406	0.4458	2.4456	-0.6538	-3.2762	0.4275	0.5570	0.5708	0.6219	-33.0050	-41.1710	-1.0408	0.6233	0.3345
464.0330	-0.5838	-1.5896	1.5622	-2.8006	-1.1665	-0.8938	0.4698	0.3528	0.2046	0.7899	0.9166	0.8438	2.4333	-0.9659	-3.3272	0.3929	0.4945	0.4616	2.4476	-0.6714	-3.2880	0.4259	0.5593	0.5723	0.6436	-33.4028	-41.2064	-1.0833	0.6311	0.3345
464.0430	-0.5791	-1.5860	1.5642	-2.7926	-1.1572	-0.8853	0.4714	0.3559	0.1982	0.8042	0.9221	0.8507	2.3562	-0.7582	-3.2283	0.3345	0.4939	0.5230	2.4493	-0.6865	-3.2977	0.4246	0.5612	0.5734	0.6618	-33.7404	-41.2347	-1.1190	0.6380	0.3345
464.0530	-0.5744	-1.5823	1.5662	-2.7844	-1.1480	-0.8769	0.4692	0.3644	0.1933	0.8105	0.9176	0.8564	2.6298	-1.0772	-3.2154	0.3284	0.6055	0.5005	2.4509	-0.7016	-3.3072	0.4232	0.5632	0.5746	0.6802	-34.0790	-41.2618	-1.1550	0.6451	0.3345
464.0630	-0.5698	-1.5787	1.5681	-2.7764	-1.1387	-0.8682	0.4683	0.3714	0.1910	0.8171	0.9292	0.8671	2.7284	-1.0834	-3.4050	0.3499	0.5803	0.5066	2.4526	-0.7173	-3.3166	0.4218	0.5652	0.5758	0.6986	-34.4227	-41.2871	-1.1905	0.6523	0.3345
464.0730	-0.5650	-1.5749	1.5701	-2.7682	-1.1293	-0.8595	0.4688	0.3757	0.1860	0.8314	0.9407	0.8654	2.6119	-1.3237	-3.5207	0.3432	0.5502	0.5586	2.4292	-0.8709	-3.3558	0.4048	0.5586	0.5693	0.4269	-36.3917	-41.6070	-1.3912	0.5697	0.2548
464.0830	-0.5603	-1.5711	1.5718	-2.7598	-1.1200	-0.8509	0.4690	0.3817	0.1784	0.8390	0.9490	0.8700	2.5226	-1.5973	-3.5845	0.3600	0.5212	0.4808	2.4293	-0.8892	-3.3650	0.4031	0.5604	0.5702	0.4385	-36.7360	-41.6322	-1.4262	0.5774	0.2548
464.0950	-0.5546	-1.5665	1.5740	-2.7497	-1.1086	-0.8404	0.4669	0.3864	0.1725	0.8447	0.9566	0.8797	2.3701	-1.2743	-3.4692	0.3782	0.5631	0.4190	2.4294	-0.9113	-3.3758	0.4012	0.5626	0.5713	0.4524	-37.1517	-41.6601	-1.4677	0.5868	0.2548
464.1050	-0.5499	-1.5627	1.5756	-2.7412	-1.0989	-0.8315	0.4652	0.3890	0.1644	0.8568	0.9657	0.8795	2.4942	-1.0982	-3.3944	0.3770	0.5055	0.5155	2.4295	-0.9296	-3.3845	0.3996	0.5644	0.5722	0.4641	-37.4965	-41.6813	-1.5017	0.5948	0.2548
464.1150	-0.5452	-1.5587	1.5773	-2.7325	-1.0892	-0.8228	0.4642	0.3955	0.1618	0.8661	0.9685	0.8826	2.4133	-1.2664	-3.5412	0.4252	0.5017	0.5057	2.4296	-0.9487	-3.3932	0.3980	0.5662	0.5731	0.4759	-37.8500	-41.7011	-1.5357	0.6030	0.2548
464.1250	-0.5407	-1.5547	1.5789	-2.7238	-1.0795	-0.8140	0.4640	0.3981	0.1540	0.8737	0.9721	0.8910	2.5331	-0.8841	-3.3044	0.3514	0.6028	0.4677	2.4297	-0.9678	-3.4017	0.3964	0.5681	0.5740	0.4877	-38.2041	-41.7198	-1.5699	0.6115	0.2548
464.1370	-0.5351	-1.5499	1.5807	-2.7133	-1.0679	-0.8032	0.4664	0.4059	0.1496	0.8772	0.9848	0.8941	2.5974	-1.1776	-3.4429	0.3674	0.6039	0.4803	2.4299	-0.9909	-3.4116	0.3946	0.5703	0.5751	0.5021	-38.6318	-41.7394	-1.6098	0.6218	0.2548
464.1470	-0.5305	-1.5457	1.5822	-2.7045	-1.0579	-0.7942	0.4667	0.4138	0.1450	0.8920	0.9930	0.8982	2.5208	-1.5689	-3.4978	0.3843	0.5027	0.4788	2.4300	-1.0104	-3.4197	0.3932	0.5722	0.5760	0.5140	-38.9907	-41.7539	-1.6428	0.6307	0.2548
464.1570	-0.5258	-1.5416	1.5836	-2.6954	-1.0479	-0.7853	0.4659	0.4169	0.1399	0.9015	0.9937	0.9008	2.6460	-1.4010	-3.4698	0.3231	0.5931	0.5723	2.4302	-1.0301	-3.4277	0.3917	0.5742	0.5769	0.5261	-39.3519	-41.7670	-1.6757	0.6397	0.2548
[truncated: 375 more rows]
