# Supplementary material for: Practical Aspects of Model-Based Collision Detection
Source: Front Robot AI. 2020 Nov 23;7:571574. doi: 10.3389/frobt.2020.571574 (PMC7805958; doi:10.3389/frobt.2020.571574)
Supplement: Supplementary file 1 [file Data_Sheet_1.ZIP › identification_data/ur-20_01_31-load.csv]

1110.6630	-0.0542	-1.5896	0.0221	-1.5696	-0.0708	-0.0468	-0.0000	0.0000	-0.0000	0.0000	0.0000	0.0000	-0.4177	0.4832	0.1315	-0.0576	-0.1513	-0.2357	0.0000	0.1117	-0.0210	-0.0073	0.0004	0.0000	0.0000	1.3377	-0.2067	-0.0781	0.0040	0.0000
1110.6750	-0.0542	-1.5896	0.0221	-1.5697	-0.0709	-0.0469	-0.0000	0.0000	-0.0000	0.0000	0.0000	0.0000	-0.1994	0.3602	0.1090	-0.0861	-0.1610	-0.2543	0.0000	0.1115	-0.0211	-0.0073	0.0004	0.0000	0.0000	1.3353	-0.2071	-0.0780	0.0040	0.0000
1110.6850	-0.0542	-1.5896	0.0221	-1.5696	-0.0708	-0.0469	-0.0000	0.0000	-0.0000	0.0000	0.0000	0.0000	-0.2482	0.4074	0.1474	-0.0863	-0.1761	-0.2537	0.0000	0.1115	-0.0211	-0.0072	0.0004	0.0000	0.0000	1.3348	-0.2076	-0.0780	0.0040	0.0000
1110.6950	-0.0542	-1.5896	0.0221	-1.5697	-0.0708	-0.0468	-0.0000	0.0000	-0.0000	0.0000	0.0000	0.0000	-0.2876	0.4391	0.1245	-0.0602	-0.1484	-0.2164	0.0000	0.1112	-0.0212	-0.0073	0.0004	0.0000	0.0000	1.3322	-0.2082	-0.0781	0.0040	0.0000
1110.7050	-0.0543	-1.5896	0.0221	-1.5696	-0.0708	-0.0468	-0.0000	0.0000	-0.0000	0.0000	0.0000	0.0000	-0.1596	0.3434	0.1495	-0.0795	-0.1619	-0.2389	0.0000	0.1115	-0.0210	-0.0072	0.0004	0.0000	0.0000	1.3350	-0.2064	-0.0778	0.0039	0.0000
1110.7150	-0.0542	-1.5896	0.0221	-1.5697	-0.0708	-0.0468	-0.0000	0.0000	-0.0000	0.0000	0.0000	0.0000	-0.2039	0.4028	0.0991	-0.0672	-0.1589	-0.2546	0.0000	0.1113	-0.0211	-0.0072	0.0004	0.0000	0.0000	1.3334	-0.2080	-0.0779	0.0039	0.0000
1110.7270	-0.0542	-1.5896	0.0221	-1.5697	-0.0708	-0.0468	-0.0000	0.0000	-0.0000	0.0000	0.0000	0.0000	-0.3612	0.4278	0.1304	-0.0869	-0.1584	-0.2534	-0.0000	0.1119	-0.0208	-0.0072	0.0004	0.0000	-0.0000	1.3402	-0.2051	-0.0779	0.0039	0.0000
1110.7370	-0.0542	-1.5896	0.0221	-1.5696	-0.0708	-0.0468	-0.0000	0.0000	-0.0000	0.0000	0.0000	0.0000	-0.1279	0.3652	0.1165	-0.0703	-0.1660	-0.2445	0.0000	0.1115	-0.0211	-0.0072	0.0004	0.0000	0.0000	1.3359	-0.2075	-0.0780	0.0039	0.0000
1110.7470	-0.0542	-1.5896	0.0221	-1.5696	-0.0708	-0.0469	-0.0000	0.0000	-0.0000	0.0000	-0.0000	0.0000	-0.2386	0.4055	0.1049	-0.0937	-0.1602	-0.2227	0.0000	0.1117	-0.0210	-0.0072	0.0004	0.0000	0.0000	1.3378	-0.2065	-0.0779	0.0039	0.0000
1110.7570	-0.0542	-1.5896	0.0221	-1.5697	-0.0708	-0.0469	-0.0000	0.0000	-0.0000	0.0000	0.0002	0.0000	-0.2221	0.4018	0.1224	-0.0722	-0.1814	-0.2221	0.0000	0.1113	-0.0211	-0.0072	0.0004	0.0000	0.0000	1.3333	-0.2080	-0.0780	0.0040	0.0000
1110.7670	-0.0542	-1.5896	0.0221	-1.5697	-0.0708	-0.0468	-0.0000	0.0000	-0.0000	0.0000	0.0000	0.0000	-0.2562	0.4064	0.1541	-0.0820	-0.1553	-0.2365	0.0000	0.1112	-0.0212	-0.0073	0.0004	0.0000	0.0000	1.3318	-0.2086	-0.0781	0.0040	0.0000
1110.7790	-0.0542	-1.5896	0.0221	-1.5697	-0.0708	-0.0468	-0.0000	0.0000	-0.0000	0.0000	0.0001	0.0000	-0.2566	0.3790	0.1255	-0.0791	-0.1441	-0.2434	0.0000	0.1115	-0.0210	-0.0073	0.0004	0.0000	0.0000	1.3357	-0.2067	-0.0781	0.0040	0.0000
1110.7890	-0.0542	-1.5896	0.0221	-1.5697	-0.0708	-0.0468	-0.0000	0.0000	-0.0000	0.0000	0.0001	0.0000	-0.3331	0.4076	0.1239	-0.0803	-0.1657	-0.2441	0.0000	0.1113	-0.0211	-0.0072	0.0004	0.0000	0.0000	1.3324	-0.2080	-0.0780	0.0040	0.0000
1110.7990	-0.0542	-1.5896	0.0221	-1.5697	-0.0708	-0.0468	-0.0000	0.0000	-0.0000	0.0000	0.0000	0.0000	-0.1794	0.4019	0.1451	-0.0827	-0.1892	-0.2513	0.0000	0.1118	-0.0208	-0.0072	0.0004	0.0000	0.0000	1.3383	-0.2051	-0.0778	0.0039	0.0000
1110.8110	-0.0542	-1.5896	0.0221	-1.5697	-0.0708	-0.0469	-0.0000	0.0000	-0.0000	0.0000	0.0000	0.0000	-0.3040	0.3939	0.1776	-0.0653	-0.1552	-0.2466	0.0000	0.1117	-0.0210	-0.0072	0.0004	0.0000	0.0000	1.3378	-0.2066	-0.0779	0.0039	0.0000
1110.8210	-0.0543	-1.5896	0.0221	-1.5696	-0.0708	-0.0468	-0.0000	0.0000	-0.0000	0.0000	0.0000	0.0000	-0.3362	0.3864	0.1563	-0.0708	-0.1509	-0.2490	0.0000	0.1114	-0.0210	-0.0072	0.0004	0.0000	0.0000	1.3343	-0.2071	-0.0780	0.0040	0.0000
1110.8310	-0.0543	-1.5896	0.0221	-1.5697	-0.0708	-0.0468	-0.0000	0.0000	-0.0000	0.0000	0.0000	0.0000	-0.3467	0.3502	0.1548	-0.0646	-0.1535	-0.2393	0.0000	0.1115	-0.0211	-0.0072	0.0004	0.0000	0.0000	1.3348	-0.2076	-0.0780	0.0040	0.0000
1110.8410	-0.0543	-1.5896	0.0221	-1.5696	-0.0708	-0.0468	-0.0000	0.0000	-0.0000	0.0000	0.0000	0.0000	-0.1899	0.3223	0.1126	-0.0684	-0.1646	-0.2464	-0.0000	0.1119	-0.0210	-0.0073	0.0004	0.0000	-0.0000	1.3396	-0.2067	-0.0781	0.0040	0.0000
1110.8530	-0.0543	-1.5896	0.0221	-1.5697	-0.0708	-0.0468	-0.0000	0.0000	-0.0000	0.0000	0.0000	0.0000	-0.3883	0.4501	0.1393	-0.0555	-0.1476	-0.2366	0.0000	0.1117	-0.0210	-0.0072	0.0004	0.0000	0.0000	1.3378	-0.2065	-0.0779	0.0039	0.0000
1110.8630	-0.0542	-1.5896	0.0221	-1.5696	-0.0708	-0.0468	-0.0000	0.0000	-0.0000	0.0000	0.0000	0.0000	-0.2194	0.4248	0.1233	-0.0643	-0.1731	-0.2337	0.0000	0.1119	-0.0209	-0.0072	0.0004	0.0000	0.0000	1.3398	-0.2055	-0.0779	0.0039	0.0000
1110.8730	-0.0542	-1.5896	0.0221	-1.5697	-0.0708	-0.0468	-0.0000	0.0000	-0.0000	0.0000	0.0000	0.0000	-0.2628	0.3522	0.1363	-0.0888	-0.1441	-0.2250	0.0000	0.1118	-0.0209	-0.0072	0.0004	0.0000	0.0000	1.3387	-0.2056	-0.0780	0.0039	0.0000
1110.8830	-0.0542	-1.5896	0.0221	-1.5697	-0.0708	-0.0468	-0.0000	0.0000	-0.0000	0.0000	0.0000	0.0000	-0.2102	0.4125	0.1311	-0.0783	-0.1746	-0.2397	-0.0000	0.1119	-0.0210	-0.0072	0.0004	0.0000	-0.0000	1.3402	-0.2061	-0.0780	0.0040	0.0000
1110.8930	-0.0542	-1.5896	0.0221	-1.5697	-0.0708	-0.0468	-0.0000	0.0000	-0.0000	0.0000	0.0000	0.0000	-0.3932	0.4231	0.1389	-0.0846	-0.1615	-0.2488	0.0000	0.1119	-0.0208	-0.0072	0.0004	0.0000	0.0000	1.3404	-0.2050	-0.0778	0.0039	0.0000
1110.9030	-0.0542	-1.5896	0.0221	-1.5697	-0.0708	-0.0468	-0.0000	0.0000	-0.0000	0.0000	0.0000	0.0000	-0.2211	0.3722	0.1701	-0.0790	-0.1601	-0.2190	0.0000	0.1117	-0.0210	-0.0072	0.0004	0.0000	0.0000	1.3378	-0.2065	-0.0779	0.0039	0.0000
1110.9150	-0.0543	-1.5896	0.0221	-1.5696	-0.0708	-0.0469	-0.0000	0.0000	-0.0000	0.0000	0.0000	0.0000	-0.2439	0.3045	0.1886	-0.0748	-0.1574	-0.2347	0.0000	0.1115	-0.0211	-0.0073	0.0004	0.0000	0.0000	1.3353	-0.2071	-0.0780	0.0040	0.0000
1110.9250	-0.0542	-1.5896	0.0221	-1.5697	-0.0708	-0.0468	-0.0000	0.0000	-0.0000	0.0000	0.0001	0.0000	-0.2860	0.3862	0.1714	-0.0813	-0.1427	-0.2070	0.0000	0.1118	-0.0208	-0.0072	0.0004	0.0000	0.0000	1.3393	-0.2050	-0.0778	0.0039	0.0000
1110.9370	-0.0543	-1.5896	0.0221	-1.5697	-0.0708	-0.0468	-0.0000	0.0000	-0.0000	0.0000	0.0000	0.0000	-0.1730	0.3463	0.1258	-0.0677	-0.1399	-0.2441	0.0000	0.1118	-0.0209	-0.0072	0.0004	0.0000	0.0000	1.3388	-0.2055	-0.0779	0.0039	0.0000
1110.9470	-0.0542	-1.5896	0.0221	-1.5696	-0.0708	-0.0468	-0.0000	0.0000	-0.0000	0.0000	0.0000	0.0000	-0.2192	0.4052	0.0766	-0.0832	-0.1619	-0.2213	0.0000	0.1117	-0.0209	-0.0072	0.0004	0.0000	0.0000	1.3373	-0.2061	-0.0780	0.0039	0.0000
1110.9570	-0.0542	-1.5896	0.0221	-1.5697	-0.0708	-0.0468	-0.0000	0.0000	-0.0000	0.0000	0.0000	0.0000	-0.2437	0.4195	0.1224	-0.0728	-0.1389	-0.2206	0.0000	0.1114	-0.0211	-0.0073	0.0004	0.0000	0.0000	1.3343	-0.2071	-0.0781	0.0040	0.0000
1110.9690	-0.0542	-1.5896	0.0221	-1.5697	-0.0708	-0.0468	-0.0000	0.0000	-0.0000	0.0000	0.0000	0.0000	-0.3582	0.4088	0.1345	-0.0728	-0.1401	-0.2404	0.0000	0.1118	-0.0208	-0.0072	0.0004	0.0000	0.0000	1.3393	-0.2050	-0.0778	0.0039	0.0000
1110.9790	-0.0543	-1.5896	0.0221	-1.5697	-0.0708	-0.0468	-0.0000	0.0000	-0.0000	0.0000	0.0000	0.0000	-0.2625	0.4180	0.0995	-0.0845	-0.1605	-0.2317	0.0000	0.1115	-0.0211	-0.0073	0.0004	0.0000	0.0000	1.3348	-0.2076	-0.0781	0.0040	0.0000
1110.9910	-0.0542	-1.5896	0.0221	-1.5697	-0.0708	-0.0469	-0.0000	0.0000	-0.0000	0.0000	0.0000	0.0000	-0.2949	0.4255	0.1286	-0.0786	-0.1633	-0.2570	0.0000	0.1117	-0.0209	-0.0072	0.0004	0.0000	0.0000	1.3379	-0.2055	-0.0778	0.0039	0.0000
1111.0010	-0.0542	-1.5896	0.0221	-1.5697	-0.0708	-0.0468	-0.0000	0.0000	-0.0000	0.0000	0.0000	0.0000	-0.3074	0.4385	0.1731	-0.0514	-0.1667	-0.2219	0.0000	0.1115	-0.0210	-0.0072	0.0004	0.0000	0.0000	1.3353	-0.2071	-0.0780	0.0040	0.0000
1111.0110	-0.0542	-1.5896	0.0221	-1.5697	-0.0708	-0.0468	-0.0000	0.0000	-0.0000	0.0000	0.0000	0.0000	-0.2823	0.3692	0.1500	-0.0773	-0.1682	-0.2459	0.0000	0.1115	-0.0210	-0.0072	0.0004	0.0000	0.0000	1.3353	-0.2071	-0.0780	0.0040	0.0000
1111.0230	-0.0542	-1.5896	0.0221	-1.5696	-0.0708	-0.0469	-0.0000	0.0000	-0.0000	0.0000	0.0000	0.0000	-0.2868	0.3696	0.1545	-0.0859	-0.1454	-0.2357	0.0000	0.1116	-0.0210	-0.0072	0.0004	0.0000	0.0000	1.3368	-0.2066	-0.0779	0.0039	0.0000
1111.0330	-0.0543	-1.5896	0.0221	-1.5697	-0.0708	-0.0469	-0.0000	0.0000	-0.0000	0.0000	0.0000	0.0000	-0.2577	0.3677	0.1412	-0.0676	-0.1357	-0.2355	0.0000	0.1115	-0.0210	-0.0073	0.0004	0.0000	0.0000	1.3358	-0.2066	-0.0780	0.0040	0.0000
1111.0430	-0.0543	-1.5896	0.0221	-1.5697	-0.0708	-0.0468	-0.0000	0.0000	-0.0000	0.0000	0.0000	0.0000	-0.2693	0.4276	0.1629	-0.0828	-0.1575	-0.2133	0.0000	0.1119	-0.0208	-0.0072	0.0004	0.0000	0.0000	1.3403	-0.2051	-0.0779	0.0039	0.0000
1111.0530	-0.0542	-1.5896	0.0221	-1.5697	-0.0708	-0.0468	-0.0000	0.0000	-0.0000	0.0000	0.0000	0.0000	-0.3521	0.4110	0.1378	-0.0980	-0.1496	-0.2254	0.0000	0.1119	-0.0208	-0.0072	0.0004	0.0000	0.0000	1.3398	-0.2046	-0.0778	0.0039	0.0000
1111.0630	-0.0542	-1.5896	0.0221	-1.5697	-0.0708	-0.0468	-0.0000	0.0000	-0.0000	0.0000	0.0000	0.0000	-0.2388	0.4226	0.1055	-0.0527	-0.1548	-0.2548	0.0000	0.1115	-0.0210	-0.0072	0.0004	0.0000	0.0000	1.3359	-0.2066	-0.0780	0.0039	0.0000
1111.0730	-0.0543	-1.5896	0.0221	-1.5697	-0.0708	-0.0468	-0.0000	0.0000	-0.0000	0.0000	0.0000	0.0000	-0.1844	0.3733	0.1525	-0.0746	-0.1424	-0.2391	0.0000	0.1113	-0.0212	-0.0073	0.0004	0.0000	0.0000	1.3328	-0.2086	-0.0781	0.0040	0.0000
1111.0850	-0.0542	-1.5896	0.0220	-1.5697	-0.0708	-0.0468	-0.0000	0.0000	-0.0000	0.0000	0.0000	0.0000	-0.3593	0.3981	0.1092	-0.0733	-0.1384	-0.1989	0.0000	0.1113	-0.0213	-0.0073	0.0004	0.0000	0.0000	1.3332	-0.2092	-0.0782	0.0040	0.0000
1111.0950	-0.0543	-1.5896	0.0221	-1.5697	-0.0708	-0.0468	-0.0000	0.0000	-0.0000	0.0000	0.0000	0.0000	-0.3353	0.4333	0.1433	-0.0581	-0.1634	-0.2707	0.0000	0.1116	-0.0210	-0.0072	0.0004	0.0000	0.0000	1.3364	-0.2070	-0.0779	0.0039	0.0000
1111.1050	-0.0542	-1.5896	0.0220	-1.5697	-0.0708	-0.0468	-0.0000	0.0000	-0.0000	0.0000	0.0000	0.0000	-0.2401	0.3395	0.1690	-0.0660	-0.1647	-0.2177	0.0000	0.1114	-0.0212	-0.0073	0.0004	0.0000	0.0000	1.3342	-0.2082	-0.0782	0.0040	0.0000
1111.1150	-0.0543	-1.5896	0.0221	-1.5697	-0.0708	-0.0468	-0.0000	0.0000	-0.0000	0.0000	0.0000	0.0000	-0.2432	0.4346	0.1664	-0.0854	-0.1773	-0.2575	0.0000	0.1115	-0.0210	-0.0072	0.0004	0.0000	0.0000	1.3358	-0.2066	-0.0780	0.0039	0.0000
1111.1270	-0.0542	-1.5896	0.0221	-1.5697	-0.0708	-0.0468	-0.0000	0.0000	-0.0000	0.0000	0.0000	0.0000	-0.2456	0.3810	0.1696	-0.0541	-0.1725	-0.2380	0.0000	0.1117	-0.0209	-0.0072	0.0004	0.0000	0.0000	1.3373	-0.2060	-0.0779	0.0039	0.0000
1111.1370	-0.0542	-1.5896	0.0221	-1.5697	-0.0708	-0.0468	-0.0000	0.0000	-0.0000	0.0000	0.0000	0.0000	-0.2298	0.4227	0.1701	-0.0522	-0.1535	-0.2241	0.0000	0.1117	-0.0209	-0.0072	0.0004	0.0000	0.0000	1.3383	-0.2061	-0.0779	0.0039	0.0000
1111.1490	-0.0542	-1.5896	0.0221	-1.5697	-0.0708	-0.0469	-0.0000	0.0000	-0.0000	0.0000	0.0000	0.0000	-0.2986	0.3198	0.1270	-0.0762	-0.1491	-0.2553	0.0000	0.1117	-0.0208	-0.0072	0.0004	0.0000	0.0000	1.3383	-0.2051	-0.0779	0.0039	0.0000
1111.1590	-0.0542	-1.5896	0.0221	-1.5697	-0.0708	-0.0469	-0.0000	0.0000	-0.0000	0.0000	0.0000	0.0000	-0.3282	0.4170	0.1331	-0.0761	-0.1694	-0.2379	0.0000	0.1114	-0.0211	-0.0072	0.0004	0.0000	0.0000	1.3338	-0.2076	-0.0780	0.0040	0.0000
1111.1710	-0.0542	-1.5896	0.0221	-1.5696	-0.0708	-0.0468	-0.0000	0.0000	-0.0000	0.0000	0.0000	0.0000	-0.1909	0.3995	0.1182	-0.0806	-0.1514	-0.2489	0.0000	0.1113	-0.0212	-0.0073	0.0004	0.0000	0.0000	1.3332	-0.2082	-0.0781	0.0040	0.0000
1111.1810	-0.0542	-1.5896	0.0221	-1.5697	-0.0708	-0.0468	-0.0000	0.0000	-0.0000	0.0000	0.0000	0.0000	-0.1970	0.3444	0.1194	-0.0651	-0.1740	-0.2007	0.0000	0.1117	-0.0209	-0.0072	0.0004	0.0000	0.0000	1.3383	-0.2061	-0.0780	0.0040	0.0000
1111.1910	-0.0542	-1.5896	0.0221	-1.5697	-0.0708	-0.0468	-0.0000	0.0000	-0.0000	0.0000	0.0000	0.0000	-0.2507	0.4085	0.1628	-0.0499	-0.1428	-0.2412	0.0000	0.1114	-0.0211	-0.0073	0.0004	0.0000	0.0000	1.3337	-0.2077	-0.0781	0.0040	0.0000
1111.2030	-0.0542	-1.5896	0.0221	-1.5696	-0.0708	-0.0468	-0.0000	0.0000	-0.0000	0.0000	0.0000	0.0000	-0.2392	0.3593	0.1549	-0.0399	-0.1538	-0.2154	0.0000	0.1118	-0.0209	-0.0072	0.0004	0.0000	0.0000	1.3388	-0.2056	-0.0779	0.0039	0.0000
1111.2130	-0.0542	-1.5896	0.0221	-1.5696	-0.0708	-0.0469	-0.0000	0.0000	-0.0000	0.0000	0.0000	0.0000	-0.3505	0.4479	0.1198	-0.0672	-0.1604	-0.2479	0.0000	0.1112	-0.0212	-0.0073	0.0004	0.0000	0.0000	1.3317	-0.2087	-0.0781	0.0040	0.0000
1111.2230	-0.0542	-1.5896	0.0221	-1.5697	-0.0708	-0.0468	-0.0000	0.0000	-0.0000	0.0000	0.0000	0.0000	-0.1756	0.4488	0.1920	-0.0713	-0.1781	-0.2376	0.0000	0.1118	-0.0208	-0.0072	0.0004	0.0000	0.0000	1.3394	-0.2050	-0.0778	0.0039	0.0000
1111.2330	-0.0542	-1.5896	0.0221	-1.5697	-0.0708	-0.0468	-0.0000	0.0000	-0.0000	0.0000	0.0000	0.0000	-0.2572	0.3614	0.1244	-0.0688	-0.1752	-0.2369	0.0000	0.1117	-0.0210	-0.0072	0.0004	0.0000	0.0000	1.3378	-0.2066	-0.0780	0.0040	0.0000
1111.2430	-0.0542	-1.5896	0.0221	-1.5697	-0.0708	-0.0468	-0.0000	0.0000	-0.0000	0.0000	0.0000	0.0000	-0.2218	0.4600	0.1533	-0.0769	-0.1424	-0.2049	0.0000	0.1120	-0.0208	-0.0072	0.0004	0.0000	0.0000	1.3412	-0.2051	-0.0779	0.0039	0.0000
1111.2530	-0.0542	-1.5896	0.0221	-1.5697	-0.0708	-0.0468	-0.0000	0.0000	-0.0000	0.0000	0.0000	0.0000	-0.1657	0.3991	0.1237	-0.0677	-0.1640	-0.2355	0.0000	0.1115	-0.0211	-0.0073	0.0004	0.0000	0.0000	1.3348	-0.2076	-0.0780	0.0040	0.0000
1111.2630	-0.0543	-1.5896	0.0221	-1.5697	-0.0708	-0.0468	-0.0000	0.0000	-0.0000	0.0000	0.0000	0.0000	-0.3108	0.3809	0.1356	-0.0343	-0.1473	-0.2107	0.0000	0.1115	-0.0209	-0.0072	0.0004	0.0000	0.0000	1.3354	-0.2060	-0.0778	0.0039	0.0000
1111.2750	-0.0542	-1.5896	0.0221	-1.5697	-0.0708	-0.0469	-0.0000	0.0000	-0.0000	0.0000	0.0000	0.0000	-0.1772	0.4538	0.1420	-0.0440	-0.1474	-0.2390	0.0000	0.1116	-0.0210	-0.0072	0.0004	0.0000	0.0000	1.3368	-0.2066	-0.0780	0.0040	0.0000
1111.2850	-0.0543	-1.5896	0.0221	-1.5697	-0.0708	-0.0468	-0.0000	0.0000	-0.0000	0.0000	0.0000	0.0000	-0.2347	0.4527	0.1454	-0.0483	-0.1471	-0.2413	0.0000	0.1118	-0.0210	-0.0072	0.0004	0.0000	0.0000	1.3388	-0.2065	-0.0779	0.0039	0.0000
1111.2950	-0.0542	-1.5896	0.0221	-1.5697	-0.0708	-0.0469	-0.0000	0.0000	-0.0000	0.0000	0.0000	0.0000	-0.2931	0.4243	0.1407	-0.0466	-0.1395	-0.2178	0.0000	0.1117	-0.0209	-0.0072	0.0004	0.0000	0.0000	1.3373	-0.2061	-0.0780	0.0039	0.0000
1111.3070	-0.0542	-1.5896	0.0220	-1.5697	-0.0708	-0.0468	-0.0000	0.0000	-0.0000	0.0000	0.0000	0.0000	-0.2763	0.3422	0.1494	-0.0627	-0.1369	-0.2104	0.0000	0.1114	-0.0211	-0.0072	0.0004	0.0000	0.0000	1.3344	-0.2080	-0.0780	0.0040	0.0000
1111.3170	-0.0543	-1.5896	0.0221	-1.5697	-0.0708	-0.0468	-0.0000	0.0000	-0.0000	0.0000	0.0000	0.0000	-0.3401	0.4038	0.1575	-0.0647	-0.1482	-0.2208	0.0000	0.1119	-0.0208	-0.0072	0.0004	0.0000	0.0000	1.3403	-0.2050	-0.0778	0.0039	0.0000
1111.3270	-0.0542	-1.5896	0.0221	-1.5697	-0.0708	-0.0468	-0.0000	0.0000	-0.0000	0.0000	0.0000	0.0000	-0.3057	0.4311	0.1360	-0.0571	-0.1730	-0.2327	0.0000	0.1118	-0.0209	-0.0072	0.0004	0.0000	0.0000	1.3384	-0.2059	-0.0778	0.0039	0.0000
1111.3390	-0.0543	-1.5896	0.0221	-1.5697	-0.0708	-0.0468	-0.0000	0.0000	-0.0000	0.0000	0.0000	0.0000	-0.3616	0.3952	0.1498	-0.0698	-0.1642	-0.2362	0.0000	0.1115	-0.0211	-0.0073	0.0004	0.0000	0.0000	1.3348	-0.2076	-0.0781	0.0040	0.0000
1111.3490	-0.0543	-1.5896	0.0221	-1.5697	-0.0708	-0.0468	-0.0000	0.0000	-0.0000	0.0000	0.0000	0.0000	-0.2545	0.4102	0.1563	-0.0606	-0.1539	-0.2201	0.0000	0.1112	-0.0212	-0.0073	0.0004	0.0000	0.0000	1.3318	-0.2086	-0.0781	0.0040	0.0000
1111.3610	-0.0542	-1.5896	0.0221	-1.5697	-0.0708	-0.0468	-0.0000	0.0000	-0.0000	0.0000	0.0000	0.0000	-0.2593	0.4619	0.2011	-0.0560	-0.1788	-0.2334	0.0000	0.1117	-0.0210	-0.0072	0.0004	0.0000	0.0000	1.3377	-0.2066	-0.0780	0.0040	0.0000
1111.3710	-0.0542	-1.5896	0.0221	-1.5696	-0.0708	-0.0469	-0.0000	0.0000	-0.0000	0.0000	0.0000	0.0000	-0.2715	0.3759	0.1277	-0.0646	-0.1756	-0.2333	0.0000	0.1115	-0.0210	-0.0072	0.0004	0.0000	0.0000	1.3358	-0.2066	-0.0780	0.0040	0.0000
1111.3830	-0.0543	-1.5896	0.0220	-1.5697	-0.0708	-0.0469	-0.0000	0.0000	-0.0000	0.0000	0.0000	0.0000	-0.2793	0.4055	0.0767	-0.0475	-0.1577	-0.2306	0.0000	0.1110	-0.0214	-0.0073	0.0004	0.0000	0.0000	1.3293	-0.2101	-0.0782	0.0040	0.0000
1111.3930	-0.0542	-1.5896	0.0221	-1.5697	-0.0708	-0.0468	-0.0000	0.0000	-0.0000	0.0000	0.0000	0.0000	-0.2175	0.3819	0.1507	-0.0725	-0.1637	-0.2244	0.0000	0.1115	-0.0210	-0.0072	0.0004	0.0000	0.0000	1.3358	-0.2066	-0.0780	0.0040	0.0000
1111.4030	-0.0542	-1.5896	0.0221	-1.5697	-0.0708	-0.0468	-0.0000	0.0000	-0.0000	0.0000	0.0000	0.0000	-0.2155	0.3571	0.1816	-0.0863	-0.1521	-0.1859	0.0000	0.1114	-0.0210	-0.0072	0.0004	0.0000	0.0000	1.3343	-0.2071	-0.0780	0.0040	0.0000
1111.4150	-0.0542	-1.5896	0.0221	-1.5697	-0.0708	-0.0468	-0.0000	0.0000	-0.0000	0.0000	0.0000	0.0000	-0.3780	0.3778	0.1654	-0.0516	-0.1646	-0.2498	0.0000	0.1117	-0.0209	-0.0072	0.0004	0.0000	0.0000	1.3379	-0.2055	-0.0779	0.0039	0.0000
1111.4250	-0.0542	-1.5896	0.0221	-1.5696	-0.0708	-0.0468	-0.0000	0.0000	-0.0000	0.0000	0.0000	0.0000	-0.3497	0.3871	0.1939	-0.0502	-0.1537	-0.2237	0.0000	0.1118	-0.0209	-0.0072	0.0004	0.0000	0.0000	1.3388	-0.2056	-0.0779	0.0039	0.0000
1111.4370	-0.0542	-1.5896	0.0221	-1.5697	-0.0708	-0.0468	-0.0000	0.0000	-0.0000	0.0000	0.0000	0.0000	-0.3062	0.4350	0.1753	-0.0601	-0.1616	-0.2458	0.0000	0.1119	-0.0208	-0.0072	0.0004	0.0000	0.0000	1.3403	-0.2051	-0.0779	0.0039	0.0000
1111.4470	-0.0542	-1.5896	0.0221	-1.5697	-0.0708	-0.0468	-0.0000	0.0000	-0.0000	0.0000	0.0000	0.0000	-0.4006	0.3445	0.1289	-0.0446	-0.1634	-0.2099	0.0000	0.1116	-0.0211	-0.0073	0.0004	0.0000	0.0000	1.3362	-0.2072	-0.0781	0.0040	0.0000
1111.4570	-0.0542	-1.5896	0.0221	-1.5696	-0.0708	-0.0468	-0.0000	0.0000	-0.0000	0.0000	0.0000	0.0000	-0.1316	0.3567	0.0938	-0.0432	-0.1690	-0.2269	0.0000	0.1114	-0.0211	-0.0073	0.0004	0.0000	0.0000	1.3343	-0.2081	-0.0780	0.0040	0.0000
1111.4690	-0.0542	-1.5896	0.0221	-1.5697	-0.0708	-0.0468	-0.0000	0.0000	-0.0000	0.0000	0.0000	0.0000	-0.1469	0.3028	0.0725	-0.0329	-0.1428	-0.2325	0.0000	0.1114	-0.0211	-0.0073	0.0004	0.0000	0.0000	1.3337	-0.2077	-0.0781	0.0040	0.0000
1111.4790	-0.0542	-1.5896	0.0221	-1.5696	-0.0708	-0.0468	-0.0000	0.0000	-0.0000	0.0000	0.0000	0.0000	-0.1858	0.3753	0.1896	-0.0329	-0.1475	-0.2418	0.0000	0.1116	-0.0210	-0.0072	0.0004	0.0000	0.0000	1.3368	-0.2066	-0.0780	0.0039	0.0000
1111.4910	-0.0542	-1.5896	0.0221	-1.5697	-0.0708	-0.0469	-0.0000	0.0000	-0.0000	0.0000	0.0000	0.0000	-0.1362	0.3125	0.1611	-0.0661	-0.1502	-0.2094	0.0000	0.1116	-0.0210	-0.0072	0.0004	0.0000	0.0000	1.3360	-0.2064	-0.0778	0.0039	0.0000
1111.5010	-0.0543	-1.5896	0.0221	-1.5697	-0.0708	-0.0468	-0.0000	0.0000	-0.0000	0.0000	0.0000	0.0000	-0.1901	0.4200	0.1713	-0.0685	-0.1641	-0.2290	0.0000	0.1115	-0.0210	-0.0072	0.0004	0.0000	0.0000	1.3358	-0.2066	-0.0780	0.0039	0.0000
1111.5130	-0.0542	-1.5896	0.0220	-1.5697	-0.0708	-0.0469	-0.0000	0.0000	-0.0000	0.0000	0.0000	0.0000	-0.1898	0.3132	0.1434	-0.0704	-0.1440	-0.2406	0.0000	0.1118	-0.0208	-0.0072	0.0004	0.0000	0.0000	1.3395	-0.2049	-0.0777	0.0039	0.0000
1111.5230	-0.0542	-1.5896	0.0221	-1.5697	-0.0708	-0.0468	-0.0000	0.0000	-0.0000	0.0000	0.0000	0.0000	-0.3215	0.3370	0.1553	-0.0489	-0.1410	-0.2236	0.0000	0.1116	-0.0211	-0.0073	0.0004	0.0000	0.0000	1.3362	-0.2072	-0.0781	0.0040	0.0000
1111.5330	-0.0543	-1.5896	0.0221	-1.5697	-0.0708	-0.0468	-0.0000	0.0000	-0.0000	0.0000	0.0000	0.0000	-0.2093	0.3296	0.1324	-0.0617	-0.1576	-0.2047	0.0000	0.1119	-0.0209	-0.0072	0.0004	0.0000	0.0000	1.3397	-0.2056	-0.0779	0.0039	0.0000
1111.5450	-0.0543	-1.5896	0.0221	-1.5697	-0.0708	-0.0468	-0.0000	0.0000	-0.0000	0.0000	0.0000	0.0000	-0.0918	0.4972	0.1479	-0.0326	-0.1825	-0.2427	0.0000	0.1112	-0.0212	-0.0073	0.0004	0.0000	0.0000	1.3322	-0.2082	-0.0782	0.0040	0.0000
1111.5550	-0.0542	-1.5896	0.0221	-1.5697	-0.0708	-0.0468	-0.0000	0.0000	-0.0000	0.0000	0.0000	0.0000	-0.1404	0.4692	0.1289	-0.0311	-0.1780	-0.2673	0.0000	0.1115	-0.0211	-0.0072	0.0004	0.0000	0.0000	1.3353	-0.2080	-0.0780	0.0040	0.0000
1111.5670	-0.0542	-1.5896	0.0221	-1.5697	-0.0708	-0.0468	-0.0000	0.0000	-0.0000	0.0000	0.0000	0.0000	-0.1112	0.4199	0.1479	-0.0360	-0.1671	-0.2175	0.0000	0.1116	-0.0211	-0.0073	0.0004	0.0000	0.0000	1.3362	-0.2071	-0.0780	0.0040	0.0000
1111.5770	-0.0542	-1.5896	0.0221	-1.5697	-0.0708	-0.0468	-0.0000	0.0000	-0.0000	0.0000	0.0000	0.0000	-0.2080	0.3366	0.1129	-0.0464	-0.1457	-0.2154	0.0000	0.1117	-0.0209	-0.0072	0.0004	0.0000	0.0000	1.3382	-0.2061	-0.0780	0.0040	0.0000
1111.5870	-0.0542	-1.5896	0.0221	-1.5697	-0.0708	-0.0468	-0.0000	0.0000	-0.0000	0.0000	0.0000	0.0000	-0.2909	0.3894	0.1483	-0.0781	-0.1849	-0.2422	0.0000	0.1115	-0.0210	-0.0072	0.0004	0.0000	0.0000	1.3348	-0.2066	-0.0779	0.0039	0.0000
1111.5990	-0.0542	-1.5896	0.0221	-1.5697	-0.0708	-0.0468	-0.0000	0.0000	-0.0000	0.0000	0.0000	0.0000	-0.2475	0.3856	0.1315	-0.0820	-0.1614	-0.2324	0.0000	0.1115	-0.0210	-0.0072	0.0004	0.0000	0.0000	1.3359	-0.2065	-0.0779	0.0039	0.0000
1111.6090	-0.0542	-1.5896	0.0221	-1.5697	-0.0708	-0.0468	-0.0000	0.0000	-0.0000	0.0000	0.0000	0.0000	-0.2214	0.3522	0.1129	-0.0773	-0.1578	-0.2197	0.0000	0.1115	-0.0211	-0.0073	0.0004	0.0000	0.0000	1.3353	-0.2071	-0.0780	0.0040	0.0000
1111.6210	-0.0542	-1.5896	0.0221	-1.5697	-0.0708	-0.0469	-0.0000	0.0000	-0.0000	0.0000	0.0000	0.0000	-0.2739	0.3879	0.1964	-0.0486	-0.1655	-0.2188	0.0000	0.1119	-0.0208	-0.0072	0.0004	0.0000	0.0000	1.3402	-0.2051	-0.0779	0.0039	0.0000
1111.6310	-0.0542	-1.5896	0.0221	-1.5697	-0.0708	-0.0469	-0.0000	0.0000	-0.0000	0.0000	0.0000	0.0000	-0.1770	0.3670	0.1171	-0.0639	-0.1629	-0.2221	0.0000	0.1115	-0.0211	-0.0073	0.0004	0.0000	0.0000	1.3357	-0.2077	-0.0781	0.0040	0.0000
1111.6410	-0.0543	-1.5896	0.0221	-1.5697	-0.0708	-0.0468	-0.0000	0.0000	-0.0000	0.0000	0.0000	0.0000	-0.1741	0.4721	0.1201	-0.0529	-0.1743	-0.2151	0.0000	0.1117	-0.0210	-0.0072	0.0004	0.0000	0.0000	1.3378	-0.2065	-0.0779	0.0039	0.0000
1111.6530	-0.0542	-1.5896	0.0221	-1.5696	-0.0708	-0.0468	-0.0000	0.0000	-0.0000	0.0000	0.0000	0.0000	-0.1955	0.3847	0.0894	-0.0425	-0.1615	-0.2314	0.0000	0.1116	-0.0211	-0.0072	0.0004	0.0000	0.0000	1.3363	-0.2071	-0.0780	0.0040	0.0000
1111.6630	-0.0542	-1.5896	0.0221	-1.5697	-0.0708	-0.0469	-0.0000	0.0000	-0.0000	0.0000	0.0000	0.0000	-0.1760	0.3252	0.1454	-0.0537	-0.1818	-0.2294	0.0000	0.1115	-0.0212	-0.0073	0.0004	0.0000	0.0000	1.3351	-0.2083	-0.0782	0.0040	0.0000
1111.6750	-0.0543	-1.5896	0.0221	-1.5697	-0.0708	-0.0469	-0.0000	0.0000	-0.0000	0.0000	0.0000	0.0000	-0.3710	0.4394	0.1034	-0.0749	-0.1483	-0.1969	0.0000	0.1118	-0.0209	-0.0072	0.0004	0.0000	0.0000	1.3383	-0.2060	-0.0779	0.0039	0.0000
1111.6850	-0.0542	-1.5896	0.0221	-1.5696	-0.0708	-0.0469	-0.0000	0.0000	-0.0000	0.0000	0.0000	0.0000	-0.2536	0.3985	0.1560	-0.0648	-0.1482	-0.2476	0.0000	0.1117	-0.0210	-0.0072	0.0004	0.0000	0.0000	1.3379	-0.2065	-0.0779	0.0039	0.0000
1111.6970	-0.0542	-1.5896	0.0221	-1.5697	-0.0708	-0.0468	-0.0000	0.0000	-0.0000	0.0000	0.0000	0.0000	-0.2648	0.3373	0.1710	-0.0535	-0.1700	-0.2367	0.0000	0.1114	-0.0210	-0.0072	0.0004	0.0000	0.0000	1.3344	-0.2070	-0.0779	0.0039	0.0000
1111.7070	-0.0543	-1.5896	0.0221	-1.5696	-0.0708	-0.0468	-0.0000	0.0000	-0.0000	0.0000	0.0000	0.0000	-0.2198	0.3808	0.1240	-0.0689	-0.1493	-0.2290	0.0000	0.1118	-0.0209	-0.0072	0.0004	0.0000	0.0000	1.3389	-0.2055	-0.0778	0.0039	0.0000
1111.7170	-0.0542	-1.5896	0.0221	-1.5697	-0.0708	-0.0468	-0.0000	0.0000	-0.0000	0.0000	0.0000	0.0000	-0.1985	0.4352	0.1650	-0.0628	-0.1614	-0.2196	0.0000	0.1115	-0.0210	-0.0072	0.0004	0.0000	0.0000	1.3359	-0.2065	-0.0779	0.0039	0.0000
1111.7290	-0.0542	-1.5896	0.0221	-1.5697	-0.0708	-0.0468	-0.0000	0.0000	-0.0000	0.0000	0.0000	0.0000	-0.2063	0.3911	0.1677	-0.0623	-0.1498	-0.2257	0.0000	0.1114	-0.0211	-0.0072	0.0004	0.0000	0.0000	1.3338	-0.2076	-0.0780	0.0040	0.0000
1111.7390	-0.0543	-1.5896	0.0221	-1.5696	-0.0708	-0.0469	-0.0000	0.0000	-0.0000	0.0000	0.0000	0.0000	-0.2285	0.3524	0.1150	-0.0339	-0.1760	-0.2038	0.0000	0.1119	-0.0209	-0.0072	0.0004	0.0000	0.0000	1.3398	-0.2056	-0.0779	0.0039	0.0000
1111.7510	-0.0542	-1.5896	0.0221	-1.5697	-0.0708	-0.0468	-0.0000	0.0000	-0.0000	0.0000	0.0000	0.0000	-0.2032	0.3706	0.1400	-0.0594	-0.1684	-0.2228	0.0000	0.1115	-0.0212	-0.0073	0.0004	0.0000	0.0000	1.3353	-0.2081	-0.0781	0.0040	0.0000
1111.7610	-0.0542	-1.5896	0.0221	-1.5697	-0.0708	-0.0469	-0.0000	0.0000	-0.0000	0.0000	0.0000	0.0000	-0.2220	0.3556	0.1241	-0.0520	-0.1669	-0.2376	0.0000	0.1115	-0.0210	-0.0072	0.0004	0.0000	0.0000	1.3355	-0.2069	-0.0778	0.0039	0.0000
1111.7710	-0.0543	-1.5896	0.0221	-1.5696	-0.0708	-0.0468	-0.0000	0.0000	-0.0000	0.0000	0.0000	0.0000	-0.1352	0.3896	0.1838	-0.0666	-0.1573	-0.2214	0.0000	0.1114	-0.0212	-0.0073	0.0004	0.0000	0.0000	1.3337	-0.2087	-0.0782	0.0040	0.0000
1111.7830	-0.0542	-1.5896	0.0221	-1.5697	-0.0709	-0.0468	-0.0000	0.0000	-0.0000	0.0000	0.0000	0.0000	-0.1296	0.4957	0.1315	-0.0527	-0.1254	-0.2157	0.0000	0.1117	-0.0209	-0.0072	0.0004	0.0000	0.0000	1.3382	-0.2051	-0.0779	0.0039	0.0000
1111.7930	-0.0543	-1.5896	0.0221	-1.5696	-0.0708	-0.0468	-0.0000	0.0000	-0.0000	0.0000	0.0000	0.0000	-0.2326	0.4110	0.1894	-0.0385	-0.1374	-0.2265	0.0000	0.1116	-0.0210	-0.0072	0.0004	0.0000	0.0000	1.3369	-0.2065	-0.0779	0.0039	0.0000
1111.8050	-0.0542	-1.5896	0.0221	-1.5697	-0.0708	-0.0469	-0.0000	0.0000	-0.0000	0.0000	0.0000	0.0000	-0.1196	0.3759	0.1467	-0.0531	-0.1776	-0.2261	0.0000	0.1117	-0.0210	-0.0072	0.0004	0.0000	0.0000	1.3378	-0.2065	-0.0779	0.0039	0.0000
1111.8150	-0.0543	-1.5896	0.0221	-1.5696	-0.0708	-0.0469	-0.0000	0.0000	-0.0000	0.0000	0.0000	0.0000	-0.0902	0.4360	0.1076	-0.0333	-0.1658	-0.2255	0.0000	0.1115	-0.0210	-0.0072	0.0004	0.0000	0.0000	1.3354	-0.2070	-0.0779	0.0039	0.0000
1111.8270	-0.0543	-1.5896	0.0221	-1.5697	-0.0708	-0.0468	-0.0000	0.0000	-0.0000	0.0000	0.0000	0.0000	-0.1683	0.3755	0.1520	-0.0416	-0.1719	-0.2093	0.0000	0.1115	-0.0210	-0.0072	0.0004	0.0000	0.0000	1.3348	-0.2065	-0.0779	0.0039	0.0000
1111.8370	-0.0543	-1.5896	0.0221	-1.5697	-0.0708	-0.0468	-0.0000	0.0000	-0.0000	0.0000	0.0000	0.0000	-0.0253	0.3659	0.0952	-0.0471	-0.1705	-0.2351	0.0000	0.1116	-0.0211	-0.0072	0.0004	0.0000	0.0000	1.3368	-0.2076	-0.0780	0.0040	0.0000
1111.8470	-0.0542	-1.5896	0.0221	-1.5697	-0.0708	-0.0469	-0.0000	0.0000	-0.0000	0.0000	0.0000	0.0000	-0.1502	0.4260	0.1511	-0.0811	-0.1703	-0.2483	0.0000	0.1119	-0.0210	-0.0073	0.0004	0.0000	0.0000	1.3401	-0.2062	-0.0780	0.0040	0.0000
1111.8570	-0.0542	-1.5896	0.0221	-1.5696	-0.0708	-0.0468	-0.0000	0.0000	-0.0000	0.0000	0.0000	0.0000	-0.1689	0.4503	0.1322	-0.0671	-0.1566	-0.2163	0.0000	0.1116	-0.0210	-0.0072	0.0004	0.0000	0.0000	1.3368	-0.2066	-0.0780	0.0039	0.0000
1111.8690	-0.0542	-1.5896	0.0221	-1.5697	-0.0709	-0.0468	-0.0000	0.0000	-0.0000	0.0000	0.0000	0.0000	-0.1059	0.3441	0.1437	-0.0557	-0.1512	-0.1922	0.0000	0.1117	-0.0210	-0.0072	0.0004	0.0000	0.0000	1.3377	-0.2066	-0.0780	0.0040	0.0000
1111.8790	-0.0542	-1.5896	0.0221	-1.5697	-0.0708	-0.0468	-0.0000	0.0000	-0.0000	0.0000	0.0000	0.0000	-0.1398	0.4545	0.1524	-0.0361	-0.1398	-0.1912	0.0000	0.1114	-0.0211	-0.0072	0.0004	0.0000	0.0000	1.3339	-0.2075	-0.0780	0.0040	0.0000
1111.8890	-0.0542	-1.5896	0.0221	-1.5697	-0.0708	-0.0468	-0.0000	0.0000	-0.0000	0.0000	0.0000	0.0000	-0.1837	0.4478	0.1684	-0.0628	-0.1530	-0.2160	0.0000	0.1117	-0.0209	-0.0072	0.0004	0.0000	0.0000	1.3382	-0.2061	-0.0780	0.0040	0.0000
1111.8990	-0.0542	-1.5896	0.0221	-1.5697	-0.0708	-0.0468	-0.0000	0.0000	-0.0000	0.0000	0.0000	0.0000	-0.1598	0.4107	0.1707	-0.0506	-0.1591	-0.2051	0.0000	0.1114	-0.0211	-0.0072	0.0004	0.0000	0.0000	1.3339	-0.2075	-0.0780	0.0040	0.0000
1111.9090	-0.0542	-1.5896	0.0221	-1.5697	-0.0708	-0.0469	-0.0000	0.0000	-0.0000	0.0000	0.0000	0.0000	-0.1357	0.4224	0.1563	-0.0478	-0.1612	-0.1912	0.0000	0.1117	-0.0209	-0.0072	0.0004	0.0000	0.0000	1.3378	-0.2056	-0.0780	0.0039	0.0000
1111.9190	-0.0542	-1.5896	0.0221	-1.5696	-0.0708	-0.0468	-0.0000	0.0000	-0.0000	0.0000	0.0000	0.0000	-0.2787	0.3932	0.1185	-0.0383	-0.1552	-0.2143	0.0000	0.1117	-0.0210	-0.0073	0.0004	0.0000	0.0000	1.3376	-0.2067	-0.0781	0.0040	0.0000
1111.9310	-0.0542	-1.5896	0.0221	-1.5696	-0.0708	-0.0468	-0.0000	0.0000	-0.0000	0.0000	0.0000	0.0000	-0.1510	0.4322	0.1521	-0.0448	-0.1537	-0.2071	0.0000	0.1114	-0.0211	-0.0073	0.0004	0.0000	0.0000	1.3343	-0.2081	-0.0781	0.0040	0.0000
1111.9410	-0.0542	-1.5896	0.0221	-1.5697	-0.0708	-0.0469	-0.0000	0.0000	-0.0000	0.0000	0.0000	0.0000	-0.1076	0.3798	0.1325	-0.0386	-0.1593	-0.2024	0.0000	0.1115	-0.0209	-0.0073	0.0004	0.0000	0.0000	1.3357	-0.2057	-0.0780	0.0040	0.0000
1111.9510	-0.0542	-1.5896	0.0221	-1.5697	-0.0708	-0.0469	-0.0000	0.0000	-0.0000	0.0000	0.0000	0.0000	-0.0363	0.4378	0.1713	-0.0438	-0.1749	-0.1928	0.0000	0.1115	-0.0210	-0.0072	0.0004	0.0000	0.0000	1.3354	-0.2070	-0.0780	0.0040	0.0000
1111.9610	-0.0542	-1.5896	0.0221	-1.5696	-0.0708	-0.0468	-0.0000	0.0000	-0.0000	0.0000	0.0000	0.0000	-0.1277	0.5065	0.1102	-0.0659	-0.1762	-0.1855	0.0000	0.1117	-0.0210	-0.0072	0.0004	0.0000	0.0000	1.3378	-0.2065	-0.0779	0.0039	0.0000
1111.9710	-0.0542	-1.5896	0.0221	-1.5697	-0.0708	-0.0468	-0.0000	0.0000	-0.0000	0.0000	0.0000	0.0000	-0.2001	0.3816	0.2248	-0.0709	-0.1490	-0.2476	0.0000	0.1114	-0.0212	-0.0073	0.0004	0.0000	0.0000	1.3338	-0.2086	-0.0781	0.0040	0.0000
1111.9810	-0.0543	-1.5896	0.0221	-1.5696	-0.0708	-0.0468	-0.0000	0.0000	-0.0000	0.0000	0.0000	0.0000	-0.1065	0.3250	0.1262	-0.0369	-0.1714	-0.2389	0.0000	0.1117	-0.0209	-0.0072	0.0004	0.0000	0.0000	1.3376	-0.2058	-0.0777	0.0039	0.0000
1111.9910	-0.0543	-1.5896	0.0221	-1.5697	-0.0708	-0.0468	-0.0000	0.0000	-0.0000	0.0000	0.0000	0.0000	-0.0942	0.3822	0.1495	-0.0448	-0.1799	-0.2042	0.0000	0.1116	-0.0211	-0.0072	0.0004	0.0000	0.0000	1.3368	-0.2076	-0.0780	0.0040	0.0000
1112.0030	-0.0543	-1.5896	0.0221	-1.5697	-0.0708	-0.0468	-0.0000	0.0000	-0.0000	0.0000	0.0000	0.0000	-0.0870	0.4349	0.1837	-0.0529	-0.1764	-0.1900	0.0000	0.1115	-0.0211	-0.0072	0.0004	0.0000	0.0000	1.3348	-0.2076	-0.0780	0.0040	0.0000
1112.0130	-0.0542	-1.5896	0.0221	-1.5696	-0.0708	-0.0468	-0.0000	0.0000	-0.0000	0.0000	0.0000	0.0000	-0.0593	0.4113	0.1674	-0.0612	-0.1605	-0.2062	0.0000	0.1116	-0.0211	-0.0073	0.0004	0.0000	0.0000	1.3363	-0.2071	-0.0780	0.0040	0.0000
1112.0250	-0.0542	-1.5896	0.0221	-1.5697	-0.0708	-0.0468	-0.0000	0.0000	-0.0000	0.0000	0.0000	0.0000	-0.0982	0.3784	0.1449	-0.0311	-0.1457	-0.1910	0.0000	0.1118	-0.0209	-0.0072	0.0004	0.0000	0.0000	1.3384	-0.2060	-0.0779	0.0039	0.0000
1112.0350	-0.0543	-1.5896	0.0221	-1.5697	-0.0708	-0.0468	-0.0000	0.0000	-0.0000	0.0000	0.0000	0.0000	-0.1308	0.3125	0.1537	-0.0423	-0.1315	-0.2259	-0.0000	0.1111	-0.0212	-0.0073	0.0004	0.0000	-0.0000	1.3308	-0.2087	-0.0782	0.0040	0.0000
1112.0450	-0.0542	-1.5896	0.0221	-1.5697	-0.0708	-0.0468	-0.0000	0.0000	-0.0000	0.0000	0.0000	0.0000	-0.1022	0.3017	0.1285	-0.0560	-0.1640	-0.2158	0.0000	0.1116	-0.0210	-0.0072	0.0004	0.0000	0.0000	1.3365	-0.2069	-0.0778	0.0039	0.0000
1112.0570	-0.0542	-1.5896	0.0221	-1.5697	-0.0708	-0.0468	-0.0000	0.0000	-0.0000	0.0000	0.0000	0.0000	-0.1735	0.4914	0.1614	-0.0391	-0.1533	-0.1993	0.0000	0.1113	-0.0212	-0.0073	0.0004	0.0000	0.0000	1.3332	-0.2082	-0.0782	0.0040	0.0000
1112.0670	-0.0543	-1.5896	0.0221	-1.5696	-0.0708	-0.0468	-0.0000	0.0000	-0.0000	0.0000	0.0000	0.0000	-0.1671	0.4265	0.1514	-0.0387	-0.1568	-0.2218	0.0000	0.1117	-0.0209	-0.0072	0.0004	0.0000	0.0000	1.3373	-0.2061	-0.0780	0.0039	0.0000
1112.0790	-0.0542	-1.5896	0.0221	-1.5697	-0.0708	-0.0469	-0.0000	0.0000	-0.0000	0.0000	0.0000	0.0000	-0.1161	0.4055	0.1515	-0.0254	-0.1761	-0.2230	0.0000	0.1116	-0.0211	-0.0072	0.0004	0.0000	0.0000	1.3364	-0.2080	-0.0779	0.0039	0.0000
1112.0890	-0.0542	-1.5896	0.0221	-1.5697	-0.0708	-0.0468	-0.0000	0.0000	-0.0000	0.0000	0.0000	0.0000	-0.1627	0.4511	0.1208	-0.0399	-0.1469	-0.1958	0.0000	0.1117	-0.0209	-0.0072	0.0004	0.0000	0.0000	1.3373	-0.2061	-0.0780	0.0039	0.0000
1112.1010	-0.0542	-1.5896	0.0221	-1.5697	-0.0708	-0.0468	-0.0000	0.0000	-0.0000	0.0000	0.0000	0.0000	-0.1829	0.3741	0.1217	-0.0580	-0.1619	-0.2210	0.0000	0.1112	-0.0212	-0.0073	0.0004	0.0000	0.0000	1.3314	-0.2090	-0.0781	0.0040	0.0000
1112.1110	-0.0542	-1.5896	0.0221	-1.5697	-0.0708	-0.0468	-0.0000	0.0000	-0.0000	0.0000	0.0000	0.0000	-0.0290	0.3313	0.1046	-0.0569	-0.1677	-0.1938	0.0000	0.1120	-0.0208	-0.0072	0.0004	0.0000	0.0000	1.3407	-0.2046	-0.0779	0.0039	0.0000
1112.1210	-0.0543	-1.5896	0.0221	-1.5697	-0.0708	-0.0469	-0.0000	0.0000	-0.0000	0.0000	0.0000	0.0000	-0.0837	0.4258	0.1445	-0.0566	-0.1308	-0.2099	0.0000	0.1115	-0.0211	-0.0072	0.0004	0.0000	0.0000	1.3348	-0.2076	-0.0780	0.0040	0.0000
1112.1310	-0.0542	-1.5896	0.0221	-1.5697	-0.0708	-0.0468	-0.0000	0.0000	-0.0000	0.0000	0.0000	0.0000	-0.0981	0.4449	0.2001	-0.0408	-0.1502	-0.2051	0.0000	0.1116	-0.0210	-0.0072	0.0004	0.0000	0.0000	1.3368	-0.2066	-0.0780	0.0039	0.0000
1112.1430	-0.0542	-1.5896	0.0221	-1.5696	-0.0708	-0.0468	-0.0000	0.0000	-0.0000	0.0000	0.0000	0.0000	-0.1113	0.4248	0.1793	-0.0499	-0.1629	-0.2099	0.0000	0.1116	-0.0211	-0.0072	0.0004	0.0000	0.0000	1.3363	-0.2071	-0.0780	0.0040	0.0000
1112.1530	-0.0542	-1.5896	0.0221	-1.5697	-0.0708	-0.0469	-0.0000	0.0000	-0.0000	0.0000	0.0000	0.0000	-0.2022	0.3635	0.1157	-0.0433	-0.1505	-0.2106	0.0000	0.1115	-0.0210	-0.0072	0.0004	0.0000	0.0000	1.3354	-0.2070	-0.0780	0.0040	0.0000
1112.1630	-0.0543	-1.5896	0.0221	-1.5697	-0.0708	-0.0468	-0.0000	0.0000	-0.0000	0.0000	0.0000	0.0000	-0.1106	0.4023	0.1821	-0.0659	-0.1434	-0.2218	0.0000	0.1115	-0.0211	-0.0073	0.0004	0.0000	0.0000	1.3348	-0.2076	-0.0781	0.0040	0.0000
1112.1730	-0.0543	-1.5896	0.0221	-1.5696	-0.0708	-0.0468	-0.0000	0.0000	-0.0000	0.0000	0.0000	0.0000	-0.0278	0.3145	0.2198	-0.0496	-0.1544	-0.1955	0.0000	0.1118	-0.0209	-0.0072	0.0004	0.0000	0.0000	1.3383	-0.2061	-0.0779	0.0039	0.0000
1112.1830	-0.0542	-1.5896	0.0221	-1.5697	-0.0708	-0.0468	-0.0000	0.0000	-0.0000	0.0000	0.0000	0.0000	-0.0706	0.3943	0.1184	-0.0322	-0.1480	-0.2143	0.0000	0.1118	-0.0208	-0.0072	0.0004	0.0000	0.0000	1.3393	-0.2051	-0.0779	0.0039	0.0000
1112.1930	-0.0543	-1.5896	0.0221	-1.5697	-0.0708	-0.0469	-0.0000	0.0000	-0.0000	0.0000	0.0000	0.0000	0.0175	0.3642	0.1742	-0.0521	-0.1463	-0.2320	0.0000	0.1119	-0.0209	-0.0072	0.0004	0.0000	0.0000	1.3397	-0.2056	-0.0779	0.0039	0.0000
1112.2050	-0.0542	-1.5896	0.0221	-1.5697	-0.0709	-0.0468	-0.0000	0.0000	-0.0000	0.0000	0.0000	0.0000	-0.0681	0.3833	0.1256	-0.0910	-0.1656	-0.2335	0.0000	0.1116	-0.0211	-0.0073	0.0004	0.0000	0.0000	1.3362	-0.2072	-0.0781	0.0040	0.0000
1112.2150	-0.0542	-1.5896	0.0221	-1.5697	-0.0708	-0.0468	-0.0000	0.0000	-0.0000	0.0000	0.0000	0.0000	-0.1041	0.3741	0.1785	-0.0644	-0.1675	-0.2207	0.0000	0.1116	-0.0210	-0.0072	0.0004	0.0000	0.0000	1.3368	-0.2066	-0.0780	0.0039	0.0000
1112.2250	-0.0542	-1.5896	0.0221	-1.5696	-0.0708	-0.0468	-0.0000	0.0000	-0.0000	0.0000	0.0000	0.0000	0.1730	0.4004	0.1570	-0.0771	-0.1455	-0.1958	0.0000	0.1119	-0.0209	-0.0072	0.0004	0.0000	0.0000	1.3398	-0.2056	-0.0779	0.0039	0.0000
1112.2370	-0.0543	-1.5896	0.0221	-1.5697	-0.0708	-0.0468	-0.0000	0.0000	-0.0000	0.0000	0.0000	0.0000	-0.0978	0.4146	0.1721	-0.0562	-0.1472	-0.2198	0.0000	0.1117	-0.0210	-0.0073	0.0004	0.0000	0.0000	1.3377	-0.2067	-0.0781	0.0040	0.0000
1112.2470	-0.0542	-1.5896	0.0221	-1.5697	-0.0708	-0.0468	-0.0000	0.0000	-0.0000	0.0000	0.0000	0.0000	-0.1026	0.4540	0.1495	-0.0666	-0.1668	-0.2072	0.0000	0.1117	-0.0209	-0.0072	0.0004	0.0000	0.0000	1.3382	-0.2052	-0.0780	0.0040	0.0000
1112.2570	-0.0542	-1.5896	0.0221	-1.5697	-0.0708	-0.0468	-0.0000	0.0000	-0.0000	0.0000	0.0000	0.0000	-0.1210	0.4032	0.1753	-0.0542	-0.1450	-0.2043	0.0000	0.1116	-0.0209	-0.0072	0.0004	0.0000	0.0000	1.3369	-0.2055	-0.0778	0.0039	0.0000
1112.2690	-0.0542	-1.5896	0.0220	-1.5696	-0.0708	-0.0468	-0.0000	0.0000	-0.0000	0.0000	0.0000	0.0000	-0.0837	0.3459	0.2038	-0.0380	-0.1869	-0.2414	0.0000	0.1117	-0.0210	-0.0072	0.0004	0.0000	0.0000	1.3378	-0.2066	-0.0779	0.0039	0.0000
1112.2790	-0.0543	-1.5896	0.0221	-1.5697	-0.0708	-0.0468	-0.0000	0.0000	-0.0000	0.0000	0.0000	0.0000	-0.1551	0.3542	0.1277	-0.0481	-0.1480	-0.2046	0.0000	0.1117	-0.0209	-0.0072	0.0004	0.0000	0.0000	1.3378	-0.2055	-0.0779	0.0039	0.0000
1112.2910	-0.0543	-1.5896	0.0220	-1.5696	-0.0708	-0.0468	-0.0000	0.0000	-0.0000	0.0000	0.0000	0.0000	-0.0641	0.4341	0.1413	-0.0736	-0.1344	-0.2055	0.0000	0.1116	-0.0210	-0.0072	0.0004	0.0000	0.0000	1.3368	-0.2066	-0.0780	0.0039	0.0000
1112.3010	-0.0542	-1.5896	0.0221	-1.5697	-0.0708	-0.0468	-0.0000	0.0000	-0.0000	0.0000	0.0000	0.0000	0.0324	0.3582	0.1752	-0.0431	-0.1526	-0.2400	0.0000	0.1113	-0.0211	-0.0073	0.0004	0.0000	0.0000	1.3328	-0.2076	-0.0781	0.0040	0.0000
1112.3110	-0.0542	-1.5896	0.0221	-1.5697	-0.0708	-0.0469	-0.0000	0.0000	-0.0000	0.0000	0.0000	0.0000	-0.0365	0.3786	0.1604	-0.0399	-0.1726	-0.1954	0.0000	0.1112	-0.0213	-0.0073	0.0004	0.0000	0.0000	1.3313	-0.2091	-0.0782	0.0040	0.0000
1112.3210	-0.0543	-1.5896	0.0221	-1.5697	-0.0708	-0.0468	-0.0000	0.0000	-0.0000	0.0000	0.0000	0.0000	0.0009	0.4108	0.1237	-0.0447	-0.1233	-0.2042	0.0000	0.1120	-0.0208	-0.0072	0.0004	0.0000	0.0000	1.3419	-0.2044	-0.0777	0.0039	0.0000
1112.3310	-0.0542	-1.5896	0.0221	-1.5697	-0.0708	-0.0468	-0.0000	0.0000	-0.0000	0.0000	0.0000	0.0000	-0.0238	0.4160	0.1479	-0.0325	-0.1438	-0.1906	-0.0000	0.1117	-0.0210	-0.0072	0.0004	0.0000	-0.0000	1.3374	-0.2070	-0.0779	0.0039	0.0000
1112.3430	-0.0542	-1.5896	0.0221	-1.5697	-0.0708	-0.0468	-0.0000	0.0000	-0.0000	0.0000	0.0000	0.0000	-0.0077	0.3483	0.1478	-0.0236	-0.1622	-0.2017	0.0000	0.1118	-0.0210	-0.0072	0.0004	0.0000	0.0000	1.3392	-0.2062	-0.0780	0.0040	0.0000
1112.3530	-0.0542	-1.5896	0.0221	-1.5696	-0.0708	-0.0469	-0.0000	0.0000	-0.0000	0.0000	0.0000	0.0000	-0.1143	0.4240	0.1486	-0.0456	-0.1647	-0.1819	0.0000	0.1116	-0.0210	-0.0072	0.0004	0.0000	0.0000	1.3368	-0.2066	-0.0780	0.0040	0.0000
1112.3630	-0.0542	-1.5896	0.0221	-1.5697	-0.0708	-0.0468	-0.0000	0.0000	-0.0000	0.0000	0.0000	0.0000	-0.1277	0.4205	0.1575	-0.0651	-0.1386	-0.2156	0.0000	0.1117	-0.0209	-0.0072	0.0004	0.0000	0.0000	1.3378	-0.2055	-0.0779	0.0039	0.0000
1112.3730	-0.0542	-1.5896	0.0221	-1.5697	-0.0708	-0.0468	-0.0000	0.0000	-0.0000	0.0000	0.0000	0.0000	0.0046	0.3679	0.1682	-0.0489	-0.1457	-0.2265	0.0000	0.1115	-0.0211	-0.0073	0.0004	0.0000	0.0000	1.3353	-0.2071	-0.0781	0.0040	0.0000
1112.3830	-0.0543	-1.5896	0.0221	-1.5697	-0.0708	-0.0469	-0.0000	0.0000	-0.0000	0.0000	0.0000	0.0000	-0.0894	0.3810	0.1645	-0.0512	-0.1613	-0.2254	0.0000	0.1117	-0.0209	-0.0072	0.0004	0.0000	0.0000	1.3378	-0.2056	-0.0779	0.0039	0.0000
1112.3950	-0.0542	-1.5896	0.0221	-1.5697	-0.0708	-0.0468	-0.0000	0.0000	-0.0000	0.0000	0.0000	0.0000	-0.0745	0.4116	0.1145	-0.0546	-0.1295	-0.2171	0.0000	0.1120	-0.0208	-0.0072	0.0004	0.0000	0.0000	1.3408	-0.2045	-0.0778	0.0039	0.0000
1112.4050	-0.0543	-1.5896	0.0221	-1.5697	-0.0708	-0.0468	-0.0000	0.0000	-0.0000	0.0000	0.0000	0.0000	-0.0363	0.3898	0.1330	-0.0356	-0.1417	-0.2227	0.0000	0.1115	-0.0210	-0.0072	0.0004	0.0000	0.0000	1.3358	-0.2066	-0.0780	0.0039	0.0000
1112.4170	-0.0542	-1.5896	0.0221	-1.5696	-0.0708	-0.0468	-0.0000	0.0000	-0.0000	0.0000	0.0000	0.0000	-0.0796	0.3962	0.1582	-0.0576	-0.1579	-0.2041	0.0000	0.1115	-0.0209	-0.0072	0.0004	0.0000	0.0000	1.3359	-0.2055	-0.0778	0.0039	0.0000
1112.4270	-0.0542	-1.5896	0.0221	-1.5696	-0.0708	-0.0469	-0.0000	0.0000	-0.0000	0.0000	0.0000	0.0000	-0.1704	0.4115	0.1245	-0.0413	-0.1587	-0.2002	0.0000	0.1117	-0.0210	-0.0073	0.0004	0.0000	0.0000	1.3376	-0.2067	-0.0781	0.0040	0.0000
1112.4370	-0.0542	-1.5896	0.0221	-1.5696	-0.0708	-0.0469	-0.0000	0.0000	-0.0000	0.0000	0.0000	0.0000	-0.0180	0.3741	0.2067	-0.0567	-0.1529	-0.1999	0.0000	0.1116	-0.0211	-0.0073	0.0004	0.0000	0.0000	1.3362	-0.2072	-0.0781	0.0040	0.0000
1112.4490	-0.0542	-1.5896	0.0221	-1.5697	-0.0708	-0.0468	-0.0000	0.0000	-0.0000	0.0000	0.0000	0.0000	-0.0069	0.3861	0.1757	-0.0500	-0.1735	-0.2131	0.0000	0.1115	-0.0212	-0.0073	0.0004	0.0000	0.0000	1.3352	-0.2082	-0.0782	0.0040	0.0000
1112.4590	-0.0542	-1.5896	0.0221	-1.5697	-0.0708	-0.0468	-0.0000	0.0000	-0.0000	0.0000	0.0000	0.0000	-0.0218	0.4635	0.1449	-0.0719	-0.1588	-0.2072	0.0000	0.1119	-0.0209	-0.0072	0.0004	0.0000	0.0000	1.3407	-0.2056	-0.0779	0.0039	0.0000
1112.4710	-0.0542	-1.5896	0.0221	-1.5696	-0.0708	-0.0469	-0.0000	0.0000	-0.0000	0.0000	0.0000	0.0000	0.0418	0.3768	0.1044	-0.0476	-0.1537	-0.2100	0.0000	0.1116	-0.0210	-0.0073	0.0004	0.0000	0.0000	1.3367	-0.2066	-0.0780	0.0040	0.0000
1112.4810	-0.0543	-1.5896	0.0221	-1.5697	-0.0708	-0.0469	-0.0000	0.0000	-0.0000	0.0000	0.0000	0.0000	-0.0366	0.3981	0.1500	-0.0347	-0.1670	-0.2310	0.0000	0.1115	-0.0210	-0.0072	0.0004	0.0000	0.0000	1.3354	-0.2070	-0.0780	0.0040	0.0000
1112.4910	-0.0542	-1.5896	0.0221	-1.5697	-0.0708	-0.0468	-0.0000	0.0000	-0.0000	0.0000	0.0000	0.0000	-0.0292	0.3678	0.1771	-0.0444	-0.1583	-0.2059	0.0000	0.1115	-0.0210	-0.0072	0.0004	0.0000	0.0000	1.3353	-0.2071	-0.0780	0.0040	0.0000
1112.5030	-0.0542	-1.5896	0.0221	-1.5696	-0.0708	-0.0469	-0.0000	0.0000	-0.0000	0.0000	0.0000	0.0000	-0.1225	0.3359	0.1713	-0.0651	-0.1432	-0.2185	0.0000	0.1120	-0.0208	-0.0072	0.0004	0.0000	0.0000	1.3413	-0.2051	-0.0779	0.0039	0.0000
1112.5130	-0.0542	-1.5896	0.0221	-1.5697	-0.0708	-0.0468	-0.0000	0.0000	-0.0000	0.0000	0.0000	0.0000	-0.0567	0.4291	0.1238	-0.0668	-0.1705	-0.2245	0.0000	0.1118	-0.0209	-0.0072	0.0004	0.0000	0.0000	1.3388	-0.2055	-0.0779	0.0039	0.0000
1112.5230	-0.0542	-1.5896	0.0221	-1.5696	-0.0708	-0.0468	-0.0000	0.0000	-0.0000	0.0000	0.0000	0.0000	0.0408	0.4925	0.1377	-0.0337	-0.1525	-0.2181	0.0000	0.1116	-0.0210	-0.0072	0.0004	0.0000	0.0000	1.3363	-0.2061	-0.0780	0.0040	0.0000
1112.5330	-0.0542	-1.5896	0.0221	-1.5697	-0.0708	-0.0468	-0.0000	0.0000	-0.0000	0.0000	0.0000	0.0000	0.0028	0.4311	0.1937	-0.0543	-0.1557	-0.2214	-0.0000	0.1118	-0.0209	-0.0072	0.0004	0.0000	-0.0000	1.3390	-0.2054	-0.0777	0.0039	0.0000
1112.5430	-0.0543	-1.5896	0.0221	-1.5697	-0.0708	-0.0468	-0.0000	0.0000	-0.0000	0.0000	0.0000	0.0000	-0.0171	0.3377	0.1339	-0.0462	-0.1697	-0.1994	0.0000	0.1114	-0.0211	-0.0073	0.0004	0.0000	0.0000	1.3338	-0.2076	-0.0780	0.0040	0.0000
1112.5550	-0.0542	-1.5896	0.0221	-1.5697	-0.0708	-0.0469	-0.0000	0.0000	-0.0000	0.0000	0.0000	0.0000	-0.0707	0.4088	0.1177	-0.0591	-0.1484	-0.2155	0.0000	0.1114	-0.0212	-0.0073	0.0004	0.0000	0.0000	1.3343	-0.2081	-0.0781	0.0040	0.0000
1112.5650	-0.0543	-1.5896	0.0221	-1.5697	-0.0708	-0.0468	-0.0000	-0.0000	-0.0000	0.0000	0.0000	0.0000	0.0198	0.3733	0.1797	-0.0457	-0.1468	-0.1909	0.0000	0.1116	-0.0210	-0.0072	0.0004	0.0000	0.0000	1.3368	-0.2066	-0.0780	0.0039	0.0000
1112.5750	-0.0542	-1.5896	0.0221	-1.5697	-0.0708	-0.0468	-0.0000	-0.0000	-0.0000	0.0000	0.0000	0.0000	0.0880	0.4047	0.1476	-0.0487	-0.1652	-0.2173	0.0000	0.1116	-0.0210	-0.0072	0.0004	0.0000	0.0000	1.3368	-0.2066	-0.0780	0.0039	0.0000
1112.5850	-0.0542	-1.5896	0.0221	-1.5696	-0.0708	-0.0468	-0.0000	-0.0000	-0.0000	0.0000	0.0000	0.0000	-0.0862	0.3490	0.1431	-0.0518	-0.1261	-0.2068	-0.0000	0.1111	-0.0213	-0.0073	0.0004	0.0000	-0.0000	1.3299	-0.2095	-0.0781	0.0040	0.0000
1112.5950	-0.0542	-1.5896	0.0221	-1.5697	-0.0708	-0.0468	-0.0000	-0.0000	-0.0000	0.0000	0.0000	0.0000	0.0878	0.3542	0.1393	-0.0690	-0.1486	-0.1925	0.0000	0.1117	-0.0210	-0.0073	0.0004	0.0000	0.0000	1.3376	-0.2067	-0.0781	0.0040	0.0000
1112.6070	-0.0542	-1.5896	0.0221	-1.5697	-0.0708	-0.0469	-0.0000	-0.0000	-0.0000	0.0000	0.0000	0.0000	-0.0662	0.3307	0.1692	-0.0484	-0.1503	-0.1946	0.0000	0.1116	-0.0210	-0.0073	0.0004	0.0000	0.0000	1.3367	-0.2067	-0.0780	0.0040	0.0000
1112.6170	-0.0542	-1.5896	0.0221	-1.5696	-0.0708	-0.0468	-0.0000	-0.0000	-0.0000	0.0000	0.0000	0.0000	0.1214	0.3399	0.1806	-0.0489	-0.1495	-0.1996	-0.0000	0.1116	-0.0211	-0.0073	0.0004	0.0000	-0.0000	1.3361	-0.2072	-0.0782	0.0040	0.0000
1112.6290	-0.0542	-1.5896	0.0221	-1.5697	-0.0708	-0.0469	-0.0000	-0.0000	-0.0000	0.0000	0.0000	0.0000	0.0323	0.4026	0.1460	-0.0814	-0.1605	-0.2202	0.0000	0.1114	-0.0211	-0.0073	0.0004	0.0000	0.0000	1.3343	-0.2081	-0.0781	0.0040	0.0000
1112.6390	-0.0542	-1.5896	0.0221	-1.5696	-0.0708	-0.0468	-0.0000	-0.0000	-0.0000	0.0000	0.0000	0.0000	0.0224	0.4465	0.1388	-0.0716	-0.1571	-0.1811	0.0000	0.1118	-0.0208	-0.0072	0.0004	0.0000	0.0000	1.3393	-0.2050	-0.0778	0.0039	0.0000
1112.6510	-0.0543	-1.5896	0.0221	-1.5697	-0.0708	-0.0468	-0.0000	-0.0000	-0.0000	0.0000	0.0000	0.0000	-0.0352	0.3700	0.1472	-0.0315	-0.1364	-0.2283	0.0000	0.1113	-0.0211	-0.0072	0.0004	0.0000	0.0000	1.3333	-0.2081	-0.0780	0.0040	0.0000
1112.6610	-0.0542	-1.5896	0.0221	-1.5697	-0.0708	-0.0468	-0.0000	-0.0000	-0.0000	0.0000	0.0000	0.0000	0.0027	0.3392	0.1591	-0.0486	-0.1584	-0.2037	-0.0000	0.1119	-0.0209	-0.0072	0.0004	0.0000	-0.0000	1.3398	-0.2055	-0.0779	0.0039	0.0000
1112.6710	-0.0542	-1.5896	0.0221	-1.5697	-0.0708	-0.0468	-0.0000	-0.0000	-0.0000	0.0000	0.0000	0.0000	0.0300	0.3810	0.1754	-0.0565	-0.1591	-0.2258	0.0000	0.1118	-0.0209	-0.0072	0.0004	0.0000	0.0000	1.3383	-0.2060	-0.0779	0.0039	0.0000
1112.6830	-0.0542	-1.5896	0.0221	-1.5697	-0.0708	-0.0468	-0.0000	-0.0000	-0.0000	0.0000	0.0000	0.0000	-0.0886	0.3868	0.1802	-0.0582	-0.1728	-0.1744	0.0000	0.1114	-0.0211	-0.0073	0.0004	0.0000	0.0000	1.3343	-0.2071	-0.0781	0.0040	0.0000
1112.6930	-0.0542	-1.5896	0.0221	-1.5697	-0.0708	-0.0468	-0.0000	-0.0000	-0.0000	0.0000	0.0000	0.0000	-0.0823	0.4736	0.1841	-0.0619	-0.1733	-0.1818	0.0000	0.1117	-0.0210	-0.0072	0.0004	0.0000	0.0000	1.3373	-0.2061	-0.0780	0.0039	0.0000
1112.7030	-0.0542	-1.5896	0.0221	-1.5696	-0.0708	-0.0468	-0.0000	-0.0000	-0.0000	0.0000	0.0000	0.0000	0.0048	0.4682	0.1844	-0.0473	-0.1329	-0.1732	0.0000	0.1116	-0.0210	-0.0072	0.0004	0.0000	0.0000	1.3368	-0.2066	-0.0780	0.0039	0.0000
1112.7130	-0.0543	-1.5896	0.0221	-1.5697	-0.0708	-0.0468	-0.0000	-0.0000	-0.0000	0.0000	0.0000	0.0000	0.0162	0.4140	0.0992	-0.0580	-0.1769	-0.1553	0.0000	0.1116	-0.0211	-0.0073	0.0004	0.0000	0.0000	1.3367	-0.2077	-0.0781	0.0040	0.0000
1112.7230	-0.0542	-1.5896	0.0221	-1.5697	-0.0708	-0.0469	-0.0000	-0.0000	-0.0000	0.0000	0.0000	0.0000	-0.0266	0.4415	0.1282	-0.0506	-0.1432	-0.1998	0.0000	0.1113	-0.0212	-0.0073	0.0004	0.0000	0.0000	1.3332	-0.2082	-0.0781	0.0040	0.0000
1112.7330	-0.0542	-1.5896	0.0221	-1.5697	-0.0708	-0.0468	-0.0000	-0.0000	-0.0000	0.0000	0.0000	0.0000	0.0362	0.2729	0.1708	-0.0498	-0.1538	-0.2213	0.0000	0.1113	-0.0211	-0.0072	0.0004	0.0000	0.0000	1.3325	-0.2079	-0.0779	0.0039	0.0000
1112.7430	-0.0543	-1.5896	0.0221	-1.5696	-0.0708	-0.0468	-0.0000	-0.0000	-0.0000	0.0000	0.0000	0.0000	0.0615	0.3971	0.1428	-0.0522	-0.1683	-0.1998	-0.0000	0.1118	-0.0209	-0.0072	0.0004	0.0000	-0.0000	1.3384	-0.2060	-0.0778	0.0039	0.0000
1112.7550	-0.0542	-1.5896	0.0221	-1.5697	-0.0708	-0.0468	-0.0000	-0.0000	-0.0000	0.0000	0.0000	0.0000	0.0637	0.3092	0.1763	-0.0355	-0.1365	-0.2062	0.0000	0.1116	-0.0211	-0.0073	0.0004	0.0000	0.0000	1.3362	-0.2072	-0.0781	0.0040	0.0000
1112.7650	-0.0542	-1.5896	0.0221	-1.5696	-0.0708	-0.0468	-0.0000	-0.0000	-0.0000	0.0000	0.0000	0.0000	-0.0763	0.3948	0.1631	-0.0539	-0.1416	-0.1934	0.0000	0.1117	-0.0209	-0.0072	0.0004	0.0000	0.0000	1.3383	-0.2061	-0.0780	0.0039	0.0000
1112.7750	-0.0543	-1.5896	0.0221	-1.5697	-0.0708	-0.0469	-0.0000	-0.0000	-0.0000	0.0000	0.0000	0.0000	-0.0827	0.3373	0.1349	-0.0590	-0.1580	-0.2135	0.0000	0.1112	-0.0212	-0.0073	0.0004	0.0000	0.0000	1.3318	-0.2086	-0.0781	0.0040	0.0000
1112.7870	-0.0542	-1.5896	0.0221	-1.5697	-0.0708	-0.0468	-0.0000	-0.0000	-0.0000	0.0000	0.0000	0.0000	0.0588	0.4097	0.0642	-0.0627	-0.1279	-0.2213	0.0000	0.1115	-0.0210	-0.0072	0.0004	0.0000	0.0000	1.3359	-0.2065	-0.0779	0.0039	0.0000
1112.7970	-0.0543	-1.5896	0.0221	-1.5697	-0.0708	-0.0468	-0.0000	-0.0000	-0.0000	0.0000	0.0000	0.0000	0.0008	0.3274	0.1601	-0.0723	-0.1320	-0.2093	0.0000	0.1115	-0.0211	-0.0072	0.0004	0.0000	0.0000	1.3358	-0.2076	-0.0780	0.0040	0.0000
1112.8090	-0.0542	-1.5896	0.0221	-1.5696	-0.0708	-0.0469	-0.0000	-0.0000	-0.0000	0.0000	0.0000	0.0000	0.0297	0.3694	0.1827	-0.0405	-0.1572	-0.2221	0.0000	0.1115	-0.0211	-0.0072	0.0004	0.0000	0.0000	1.3348	-0.2076	-0.0780	0.0040	0.0000
1112.8190	-0.0542	-1.5896	0.0221	-1.5697	-0.0708	-0.0468	-0.0000	-0.0000	-0.0000	0.0000	0.0000	0.0000	-0.0099	0.3530	0.1729	-0.0554	-0.1483	-0.1820	0.0000	0.1114	-0.0211	-0.0073	0.0004	0.0000	0.0000	1.3338	-0.2076	-0.0781	0.0040	0.0000
1112.8310	-0.0543	-1.5896	0.0221	-1.5696	-0.0708	-0.0468	-0.0000	-0.0000	-0.0000	0.0000	0.0000	0.0000	-0.0163	0.4339	0.1288	-0.0682	-0.1523	-0.2183	0.0000	0.1115	-0.0211	-0.0072	0.0004	0.0000	0.0000	1.3348	-0.2076	-0.0780	0.0040	0.0000
1112.8410	-0.0542	-1.5896	0.0221	-1.5697	-0.0708	-0.0468	-0.0000	-0.0000	-0.0000	0.0000	0.0000	0.0000	-0.0561	0.3858	0.1883	-0.0590	-0.1437	-0.2109	-0.0000	0.1118	-0.0209	-0.0072	0.0004	0.0000	-0.0000	1.3389	-0.2055	-0.0778	0.0039	0.0000
1112.8530	-0.0543	-1.5896	0.0221	-1.5697	-0.0708	-0.0468	-0.0000	-0.0000	-0.0000	0.0000	0.0000	0.0000	-0.0220	0.5334	0.1397	-0.0200	-0.1239	-0.1638	0.0000	0.1116	-0.0210	-0.0073	0.0004	0.0000	0.0000	1.3367	-0.2067	-0.0781	0.0040	0.0000
1112.8630	-0.0542	-1.5896	0.0221	-1.5697	-0.0708	-0.0468	-0.0000	-0.0000	-0.0000	0.0000	0.0000	0.0000	0.0590	0.3568	0.1450	-0.0276	-0.1607	-0.2139	-0.0000	0.1115	-0.0211	-0.0072	0.0004	0.0000	-0.0000	1.3348	-0.2076	-0.0780	0.0040	0.0000
1112.8730	-0.0542	-1.5896	0.0221	-1.5696	-0.0708	-0.0468	-0.0000	-0.0000	-0.0000	0.0000	0.0000	0.0000	-0.0192	0.4684	0.1355	-0.0348	-0.1260	-0.1866	0.0000	0.1117	-0.0209	-0.0072	0.0004	0.0000	0.0000	1.3383	-0.2061	-0.0779	0.0039	0.0000
1112.8850	-0.0542	-1.5896	0.0221	-1.5697	-0.0708	-0.0469	-0.0000	-0.0000	-0.0000	0.0000	0.0000	0.0000	0.0863	0.3305	0.1547	-0.0549	-0.1557	-0.2216	0.0000	0.1114	-0.0211	-0.0073	0.0004	0.0000	0.0000	1.3347	-0.2077	-0.0781	0.0040	0.0000
1112.8950	-0.0542	-1.5896	0.0221	-1.5696	-0.0708	-0.0468	-0.0000	-0.0000	-0.0000	0.0000	0.0000	0.0000	0.1113	0.3788	0.1701	-0.0731	-0.1452	-0.1957	0.0000	0.1116	-0.0210	-0.0072	0.0004	0.0000	0.0000	1.3359	-0.2065	-0.0779	0.0039	0.0000
1112.9070	-0.0542	-1.5896	0.0221	-1.5697	-0.0708	-0.0469	-0.0000	-0.0000	-0.0000	0.0000	0.0000	0.0000	0.0316	0.4353	0.1842	-0.0476	-0.1392	-0.2114	-0.0000	0.1110	-0.0213	-0.0073	0.0004	0.0000	-0.0000	1.3287	-0.2097	-0.0783	0.0040	0.0000
1112.9170	-0.0542	-1.5896	0.0221	-1.5697	-0.0708	-0.0468	-0.0000	-0.0000	-0.0000	0.0000	0.0000	0.0000	-0.0937	0.3678	0.1015	-0.0651	-0.1576	-0.2129	0.0000	0.1114	-0.0211	-0.0073	0.0004	0.0000	0.0000	1.3342	-0.2072	-0.0781	0.0040	0.0000
1112.9290	-0.0543	-1.5896	0.0221	-1.5697	-0.0708	-0.0468	-0.0000	-0.0000	-0.0000	0.0000	0.0000	0.0000	-0.0243	0.4059	0.1114	-0.0606	-0.1332	-0.2072	0.0000	0.1115	-0.0210	-0.0072	0.0004	0.0000	0.0000	1.3353	-0.2071	-0.0780	0.0040	0.0000
1112.9390	-0.0543	-1.5896	0.0220	-1.5696	-0.0708	-0.0469	-0.0000	-0.0000	-0.0000	0.0000	0.0000	0.0000	-0.0340	0.4023	0.1689	-0.0798	-0.1432	-0.1837	0.0000	0.1116	-0.0209	-0.0072	0.0004	0.0000	0.0000	1.3364	-0.2061	-0.0779	0.0039	0.0000
1112.9510	-0.0543	-1.5896	0.0221	-1.5697	-0.0708	-0.0468	-0.0000	-0.0000	-0.0000	0.0000	0.0000	0.0000	-0.0652	0.3633	0.1344	-0.0546	-0.1325	-0.1877	0.0000	0.1114	-0.0212	-0.0073	0.0004	0.0000	0.0000	1.3343	-0.2081	-0.0781	0.0040	0.0000
1112.9610	-0.0543	-1.5896	0.0220	-1.5697	-0.0708	-0.0468	-0.0000	-0.0000	-0.0000	0.0000	0.0000	0.0000	-0.0245	0.4196	0.1620	-0.0432	-0.1445	-0.2246	0.0000	0.1118	-0.0209	-0.0072	0.0004	0.0000	0.0000	1.3383	-0.2060	-0.0779	0.0039	0.0000
1112.9710	-0.0542	-1.5896	0.0221	-1.5696	-0.0708	-0.0468	-0.0000	-0.0000	-0.0000	0.0000	0.0000	0.0000	-0.0087	0.4376	0.2316	-0.0902	-0.1345	-0.2125	0.0000	0.1114	-0.0211	-0.0073	0.0004	0.0000	0.0000	1.3346	-0.2078	-0.0782	0.0040	0.0000
1112.9830	-0.0543	-1.5896	0.0221	-1.5697	-0.0708	-0.0468	-0.0000	-0.0000	-0.0000	0.0000	0.0000	0.0000	-0.0230	0.3726	0.1646	-0.0528	-0.1609	-0.2295	0.0000	0.1117	-0.0209	-0.0072	0.0004	0.0000	0.0000	1.3375	-0.2059	-0.0778	0.0039	0.0000
1112.9930	-0.0543	-1.5896	0.0221	-1.5697	-0.0708	-0.0468	-0.0000	-0.0000	-0.0000	0.0000	0.0000	0.0000	-0.0265	0.3460	0.0972	-0.0701	-0.1460	-0.2156	0.0000	0.1115	-0.0210	-0.0073	0.0004	0.0000	0.0000	1.3358	-0.2066	-0.0781	0.0040	0.0000
1113.0050	-0.0542	-1.5896	0.0221	-1.5697	-0.0708	-0.0469	-0.0000	-0.0000	-0.0000	0.0000	0.0000	0.0000	-0.1051	0.4091	0.1341	-0.0501	-0.1543	-0.2074	0.0000	0.1118	-0.0209	-0.0072	0.0004	0.0000	0.0000	1.3388	-0.2056	-0.0779	0.0039	0.0000
1113.0150	-0.0542	-1.5896	0.0221	-1.5697	-0.0708	-0.0469	-0.0000	-0.0000	-0.0000	0.0000	0.0000	0.0000	-0.0993	0.4147	0.1847	-0.0366	-0.1446	-0.2034	-0.0000	0.1117	-0.0210	-0.0072	0.0004	0.0000	-0.0000	1.3373	-0.2070	-0.0780	0.0040	0.0000
1113.0270	-0.0543	-1.5896	0.0221	-1.5697	-0.0708	-0.0468	-0.0000	-0.0000	-0.0000	0.0000	0.0000	0.0000	-0.1480	0.4164	0.1583	-0.0498	-0.1585	-0.1902	0.0000	0.1114	-0.0211	-0.0072	0.0004	0.0000	0.0000	1.3339	-0.2075	-0.0780	0.0040	0.0000
1113.0370	-0.0542	-1.5896	0.0221	-1.5697	-0.0708	-0.0468	-0.0000	-0.0000	-0.0000	0.0000	0.0000	0.0000	-0.0923	0.4128	0.1497	-0.0568	-0.1563	-0.2250	0.0000	0.1117	-0.0210	-0.0072	0.0004	0.0000	0.0000	1.3379	-0.2065	-0.0779	0.0039	0.0000
1113.0490	-0.0542	-1.5896	0.0221	-1.5696	-0.0708	-0.0469	-0.0000	-0.0000	-0.0000	0.0000	0.0000	0.0000	-0.0058	0.3553	0.1127	-0.0430	-0.1444	-0.1959	0.0000	0.1115	-0.0210	-0.0072	0.0004	0.0000	0.0000	1.3354	-0.2070	-0.0780	0.0039	0.0000
1113.0590	-0.0542	-1.5896	0.0221	-1.5696	-0.0708	-0.0468	-0.0000	-0.0000	-0.0000	0.0000	0.0000	0.0000	-0.1144	0.3772	0.1812	-0.0622	-0.1190	-0.1798	0.0000	0.1115	-0.0211	-0.0072	0.0004	0.0000	0.0000	1.3348	-0.2076	-0.0780	0.0040	0.0000
1113.0710	-0.0542	-1.5896	0.0221	-1.5697	-0.0708	-0.0468	-0.0000	-0.0000	-0.0000	0.0000	0.0000	0.0000	-0.0454	0.4055	0.1681	-0.0526	-0.1568	-0.1894	0.0000	0.1114	-0.0210	-0.0072	0.0004	0.0000	0.0000	1.3343	-0.2071	-0.0780	0.0040	0.0000
1113.0810	-0.0542	-1.5896	0.0221	-1.5697	-0.0709	-0.0469	-0.0000	-0.0000	-0.0000	0.0000	0.0000	0.0000	-0.0247	0.4627	0.1517	-0.0576	-0.1408	-0.1947	0.0000	0.1114	-0.0211	-0.0072	0.0004	0.0000	0.0000	1.3338	-0.2076	-0.0780	0.0040	0.0000
1113.0910	-0.0543	-1.5896	0.0221	-1.5696	-0.0708	-0.0469	-0.0000	-0.0000	-0.0000	0.0000	0.0000	0.0000	-0.1339	0.3722	0.1744	-0.0466	-0.1258	-0.1942	0.0000	0.1116	-0.0210	-0.0072	0.0004	0.0000	0.0000	1.3368	-0.2066	-0.0780	0.0039	0.0000
1113.1030	-0.0542	-1.5896	0.0221	-1.5696	-0.0708	-0.0469	-0.0000	-0.0000	-0.0000	0.0000	0.0000	0.0000	0.0484	0.3727	0.1248	-0.0431	-0.1619	-0.1877	0.0000	0.1115	-0.0210	-0.0072	0.0004	0.0000	0.0000	1.3355	-0.2069	-0.0779	0.0039	0.0000
1113.1130	-0.0543	-1.5896	0.0220	-1.5696	-0.0708	-0.0469	-0.0000	-0.0000	-0.0000	0.0000	0.0000	0.0000	-0.1443	0.4554	0.1835	-0.0561	-0.1317	-0.1861	0.0000	0.1115	-0.0212	-0.0073	0.0004	0.0000	0.0000	1.3353	-0.2081	-0.0781	0.0040	0.0000
1113.1250	-0.0542	-1.5896	0.0221	-1.5697	-0.0708	-0.0468	-0.0000	-0.0000	-0.0000	0.0000	0.0000	0.0000	-0.1174	0.3660	0.1098	-0.0754	-0.1492	-0.2085	0.0000	0.1116	-0.0210	-0.0072	0.0004	0.0000	0.0000	1.3368	-0.2066	-0.0780	0.0040	0.0000
1113.1350	-0.0543	-1.5896	0.0221	-1.5696	-0.0708	-0.0468	-0.0000	-0.0000	-0.0000	0.0000	0.0000	0.0000	-0.1302	0.4373	0.1504	-0.0282	-0.1426	-0.1886	0.0000	0.1119	-0.0208	-0.0072	0.0004	0.0000	0.0000	1.3398	-0.2045	-0.0778	0.0039	0.0000
1113.1470	-0.0542	-1.5896	0.0221	-1.5697	-0.0708	-0.0468	-0.0000	-0.0000	-0.0000	0.0000	0.0000	0.0000	-0.1541	0.3894	0.1202	-0.0318	-0.1556	-0.1875	0.0000	0.1118	-0.0208	-0.0072	0.0004	0.0000	0.0000	1.3392	-0.2051	-0.0779	0.0039	0.0000
1113.1570	-0.0542	-1.5896	0.0221	-1.5697	-0.0708	-0.0468	-0.0000	-0.0000	-0.0000	0.0000	0.0000	0.0000	-0.0402	0.4707	0.1527	-0.0369	-0.1563	-0.2306	0.0000	0.1114	-0.0211	-0.0073	0.0004	0.0000	0.0000	1.3337	-0.2077	-0.0781	0.0040	0.0000
1113.1690	-0.0542	-1.5896	0.0221	-1.5697	-0.0708	-0.0468	-0.0000	-0.0000	-0.0000	0.0000	0.0000	0.0000	-0.0551	0.4338	0.1418	-0.0586	-0.1702	-0.2192	0.0000	0.1117	-0.0210	-0.0072	0.0004	0.0000	0.0000	1.3382	-0.2061	-0.0780	0.0040	0.0000
1113.1790	-0.0542	-1.5896	0.0221	-1.5697	-0.0708	-0.0468	-0.0000	-0.0000	-0.0000	0.0000	0.0000	0.0000	-0.0701	0.3594	0.1608	-0.0286	-0.1465	-0.1882	-0.0000	0.1118	-0.0209	-0.0072	0.0004	0.0000	-0.0000	1.3388	-0.2056	-0.0779	0.0039	0.0000
1113.1890	-0.0542	-1.5896	0.0221	-1.5697	-0.0708	-0.0468	-0.0000	-0.0000	-0.0000	0.0000	0.0000	0.0000	-0.0430	0.3860	0.1951	-0.0577	-0.1435	-0.2162	0.0000	0.1117	-0.0211	-0.0072	0.0004	0.0000	0.0000	1.3373	-0.2071	-0.0780	0.0040	0.0000
1113.2010	-0.0542	-1.5896	0.0221	-1.5697	-0.0708	-0.0468	-0.0000	-0.0000	-0.0000	0.0000	0.0000	0.0000	-0.0041	0.3705	0.1751	-0.0596	-0.1553	-0.1846	0.0000	0.1117	-0.0210	-0.0072	0.0004	0.0000	0.0000	1.3377	-0.2066	-0.0780	0.0040	0.0000
1113.2110	-0.0542	-1.5896	0.0221	-1.5697	-0.0709	-0.0468	-0.0000	-0.0000	-0.0000	0.0000	0.0000	0.0000	-0.0686	0.4132	0.1522	-0.0517	-0.1573	-0.1921	0.0000	0.1115	-0.0210	-0.0072	0.0004	0.0000	0.0000	1.3353	-0.2071	-0.0780	0.0040	0.0000
1113.2230	-0.0542	-1.5896	0.0221	-1.5696	-0.0708	-0.0468	-0.0000	-0.0000	-0.0000	0.0000	0.0000	0.0000	-0.1171	0.3157	0.1810	-0.1007	-0.1535	-0.2118	-0.0000	0.1117	-0.0211	-0.0073	0.0004	0.0000	-0.0000	1.3372	-0.2072	-0.0781	0.0040	0.0000
1113.2330	-0.0542	-1.5896	0.0221	-1.5697	-0.0708	-0.0469	-0.0000	-0.0000	-0.0000	0.0000	0.0000	0.0000	-0.0344	0.4202	0.1254	-0.0540	-0.1427	-0.1949	0.0000	0.1117	-0.0209	-0.0072	0.0004	0.0000	0.0000	1.3373	-0.2060	-0.0779	0.0039	0.0000
1113.2450	-0.0543	-1.5896	0.0221	-1.5697	-0.0708	-0.0469	-0.0000	-0.0000	-0.0000	0.0000	0.0000	0.0000	-0.1257	0.3467	0.1445	-0.0450	-0.1148	-0.2072	0.0000	0.1119	-0.0208	-0.0072	0.0004	0.0000	0.0000	1.3405	-0.2049	-0.0777	0.0039	0.0000
1113.2550	-0.0542	-1.5896	0.0221	-1.5697	-0.0709	-0.0468	-0.0000	-0.0000	-0.0000	0.0000	0.0000	0.0000	-0.2220	0.3468	0.1375	-0.0498	-0.1416	-0.2013	0.0000	0.1114	-0.0212	-0.0073	0.0004	0.0000	0.0000	1.3343	-0.2081	-0.0781	0.0040	0.0000
1113.2670	-0.0543	-1.5896	0.0221	-1.5697	-0.0708	-0.0468	-0.0000	-0.0000	-0.0000	0.0000	0.0000	0.0000	-0.1220	0.4134	0.1549	-0.0382	-0.1353	-0.1758	0.0000	0.1119	-0.0209	-0.0072	0.0004	0.0000	0.0000	1.3397	-0.2056	-0.0779	0.0039	0.0000
1113.2770	-0.0542	-1.5897	0.0221	-1.5697	-0.0708	-0.0469	-0.0000	-0.0000	-0.0000	0.0000	0.0000	0.0000	-0.0959	0.4236	0.1367	-0.0801	-0.1647	-0.2119	0.0000	0.1115	-0.0211	-0.0073	0.0004	0.0000	0.0000	1.3348	-0.2076	-0.0781	0.0040	0.0000
1113.2890	-0.0542	-1.5896	0.0221	-1.5696	-0.0708	-0.0468	-0.0000	-0.0000	-0.0000	0.0000	0.0000	0.0000	-0.1943	0.4129	0.1483	-0.0559	-0.1503	-0.2143	0.0000	0.1115	-0.0211	-0.0073	0.0004	0.0000	0.0000	1.3353	-0.2071	-0.0780	0.0040	0.0000
1113.2990	-0.0542	-1.5896	0.0221	-1.5696	-0.0708	-0.0468	-0.0000	-0.0000	-0.0000	0.0000	0.0000	0.0000	-0.1579	0.4083	0.1543	-0.0533	-0.1340	-0.1937	0.0000	0.1115	-0.0211	-0.0073	0.0004	0.0000	0.0000	1.3358	-0.2076	-0.0781	0.0040	0.0000
1113.3090	-0.0542	-1.5896	0.0221	-1.5697	-0.0708	-0.0468	-0.0000	-0.0000	-0.0000	0.0000	0.0000	0.0000	-0.0983	0.3586	0.1028	-0.0431	-0.1465	-0.1810	0.0000	0.1119	-0.0209	-0.0072	0.0004	0.0000	0.0000	1.3397	-0.2056	-0.0779	0.0039	0.0000
1113.3210	-0.0542	-1.5896	0.0221	-1.5696	-0.0708	-0.0468	-0.0000	-0.0000	-0.0000	0.0000	0.0000	0.0000	-0.1144	0.4058	0.1306	-0.0853	-0.1315	-0.2223	0.0000	0.1116	-0.0210	-0.0073	0.0004	0.0000	0.0000	1.3367	-0.2067	-0.0781	0.0040	0.0000
1113.3310	-0.0542	-1.5896	0.0221	-1.5696	-0.0708	-0.0468	-0.0000	-0.0000	-0.0000	0.0000	0.0000	0.0000	-0.0895	0.3695	0.1743	-0.0550	-0.1450	-0.2399	0.0000	0.1117	-0.0210	-0.0072	0.0004	0.0000	0.0000	1.3372	-0.2061	-0.0780	0.0040	0.0000
1113.3410	-0.0542	-1.5896	0.0221	-1.5696	-0.0708	-0.0468	-0.0000	-0.0000	-0.0000	0.0000	0.0000	0.0000	-0.1032	0.3728	0.1519	-0.0796	-0.1409	-0.2073	0.0000	0.1112	-0.0212	-0.0073	0.0004	0.0000	0.0000	1.3318	-0.2086	-0.0781	0.0040	0.0000
1113.3530	-0.0542	-1.5896	0.0221	-1.5697	-0.0708	-0.0468	-0.0000	-0.0000	-0.0000	0.0000	0.0000	0.0000	-0.1849	0.3491	0.1394	-0.0380	-0.1564	-0.2133	0.0000	0.1112	-0.0212	-0.0073	0.0004	0.0000	0.0000	1.3317	-0.2087	-0.0782	0.0040	0.0000
1113.3630	-0.0543	-1.5896	0.0221	-1.5696	-0.0708	-0.0468	-0.0000	-0.0000	-0.0000	0.0000	0.0000	0.0000	-0.2556	0.3333	0.1482	-0.0498	-0.1398	-0.2054	0.0000	0.1115	-0.0211	-0.0072	0.0004	0.0000	0.0000	1.3355	-0.2079	-0.0779	0.0039	0.0000
1113.3730	-0.0542	-1.5896	0.0221	-1.5697	-0.0708	-0.0469	-0.0000	-0.0000	-0.0000	0.0000	0.0000	0.0000	-0.0368	0.3558	0.1480	-0.0438	-0.1566	-0.2187	0.0000	0.1117	-0.0210	-0.0072	0.0004	0.0000	0.0000	1.3378	-0.2066	-0.0779	0.0039	0.0000
1113.3830	-0.0542	-1.5896	0.0221	-1.5697	-0.0708	-0.0468	-0.0000	-0.0000	-0.0000	0.0000	0.0000	0.0000	-0.1602	0.3545	0.1734	-0.0473	-0.1650	-0.1731	0.0000	0.1114	-0.0212	-0.0073	0.0004	0.0000	0.0000	1.3342	-0.2082	-0.0782	0.0040	0.0000
1113.3930	-0.0542	-1.5896	0.0221	-1.5697	-0.0708	-0.0468	-0.0000	-0.0000	-0.0000	0.0000	0.0000	0.0000	-0.1539	0.3329	0.1385	-0.0323	-0.1441	-0.1848	0.0000	0.1117	-0.0210	-0.0072	0.0004	0.0000	0.0000	1.3373	-0.2061	-0.0780	0.0039	0.0000
1113.4030	-0.0542	-1.5896	0.0221	-1.5697	-0.0708	-0.0469	-0.0000	-0.0000	-0.0000	0.0000	0.0000	0.0000	-0.2894	0.3753	0.1267	-0.0412	-0.1505	-0.2036	0.0000	0.1115	-0.0210	-0.0072	0.0004	0.0000	0.0000	1.3359	-0.2065	-0.0779	0.0039	0.0000
1113.4130	-0.0543	-1.5896	0.0221	-1.5697	-0.0708	-0.0469	-0.0000	-0.0000	-0.0000	0.0000	0.0000	0.0000	-0.3383	0.3814	0.1435	-0.0435	-0.1584	-0.1956	0.0000	0.1117	-0.0209	-0.0072	0.0004	0.0000	0.0000	1.3382	-0.2061	-0.0780	0.0040	0.0000
1113.4250	-0.0542	-1.5896	0.0221	-1.5696	-0.0708	-0.0468	-0.0000	-0.0000	-0.0000	0.0000	0.0000	0.0000	-0.1684	0.3709	0.1154	-0.0720	-0.1712	-0.2118	0.0000	0.1117	-0.0210	-0.0073	0.0004	0.0000	0.0000	1.3382	-0.2062	-0.0781	0.0040	0.0000
1113.4350	-0.0542	-1.5896	0.0221	-1.5696	-0.0708	-0.0468	-0.0000	-0.0000	-0.0000	0.0000	0.0000	0.0000	-0.2340	0.4307	0.1268	-0.0670	-0.1462	-0.1949	0.0000	0.1114	-0.0211	-0.0072	0.0004	0.0000	0.0000	1.3345	-0.2079	-0.0779	0.0039	0.0000
1113.4450	-0.0542	-1.5896	0.0221	-1.5697	-0.0709	-0.0468	-0.0000	-0.0000	-0.0000	0.0000	0.0000	0.0000	-0.2368	0.5122	0.1629	-0.0531	-0.1297	-0.1962	0.0000	0.1116	-0.0210	-0.0072	0.0004	0.0000	0.0000	1.3368	-0.2066	-0.0780	0.0039	0.0000
1113.4550	-0.0542	-1.5896	0.0221	-1.5696	-0.0708	-0.0468	-0.0000	-0.0000	-0.0000	0.0000	0.0000	0.0000	-0.3751	0.3896	0.1666	-0.0376	-0.1514	-0.2136	0.0000	0.1120	-0.0208	-0.0072	0.0004	0.0000	0.0000	1.3412	-0.2051	-0.0779	0.0039	0.0000
1113.4650	-0.0542	-1.5896	0.0221	-1.5697	-0.0708	-0.0468	-0.0000	-0.0000	-0.0000	0.0000	0.0000	0.0000	-0.3593	0.3390	0.1088	-0.0547	-0.1491	-0.1941	0.0000	0.1117	-0.0209	-0.0072	0.0004	0.0000	0.0000	1.3374	-0.2060	-0.0779	0.0039	0.0000
1113.4770	-0.0542	-1.5896	0.0221	-1.5697	-0.0708	-0.0469	-0.0000	-0.0000	-0.0000	0.0000	0.0000	0.0000	-0.2733	0.4053	0.1700	-0.0665	-0.1592	-0.1791	0.0000	0.1119	-0.0208	-0.0072	0.0004	0.0000	0.0000	1.3403	-0.2050	-0.0778	0.0039	0.0000
1113.4870	-0.0543	-1.5896	0.0221	-1.5696	-0.0708	-0.0468	-0.0000	-0.0000	-0.0000	0.0000	0.0000	0.0000	-0.1779	0.4542	0.0921	-0.0604	-0.1475	-0.1930	0.0000	0.1118	-0.0209	-0.0072	0.0004	0.0000	0.0000	1.3384	-0.2060	-0.0778	0.0039	0.0000
1113.4970	-0.0542	-1.5896	0.0221	-1.5696	-0.0708	-0.0468	-0.0000	-0.0000	-0.0000	0.0000	0.0000	0.0000	-0.2791	0.3697	0.1465	-0.0639	-0.1569	-0.1796	-0.0000	0.1115	-0.0212	-0.0073	0.0004	0.0000	-0.0000	1.3352	-0.2082	-0.0782	0.0040	0.0000
1113.5090	-0.0542	-1.5896	0.0221	-1.5697	-0.0708	-0.0468	-0.0000	-0.0000	-0.0000	0.0000	0.0000	0.0000	-0.2556	0.3962	0.1556	-0.0588	-0.1545	-0.2029	-0.0000	0.1110	-0.0214	-0.0073	0.0004	0.0000	-0.0000	1.3292	-0.2103	-0.0783	0.0040	0.0000
1113.5190	-0.0543	-1.5896	0.0221	-1.5696	-0.0708	-0.0468	-0.0000	-0.0000	-0.0000	0.0000	0.0000	0.0000	-0.2331	0.4692	0.1151	-0.0495	-0.1760	-0.1993	-0.0000	0.1115	-0.0211	-0.0072	0.0004	0.0000	-0.0000	1.3349	-0.2075	-0.0780	0.0040	0.0000
1113.5310	-0.0542	-1.5896	0.0221	-1.5696	-0.0708	-0.0468	-0.0000	-0.0000	-0.0000	0.0000	0.0000	0.0000	-0.2807	0.3011	0.1389	-0.0592	-0.1347	-0.2194	0.0000	0.1119	-0.0208	-0.0072	0.0004	0.0000	0.0000	1.3404	-0.2050	-0.0778	0.0039	0.0000
1113.5410	-0.0542	-1.5896	0.0221	-1.5696	-0.0708	-0.0468	-0.0000	-0.0000	-0.0000	0.0000	0.0000	0.0000	-0.1953	0.3904	0.2113	-0.0443	-0.1408	-0.2194	0.0000	0.1116	-0.0211	-0.0073	0.0004	0.0000	0.0000	1.3362	-0.2072	-0.0781	0.0040	0.0000
1113.5530	-0.0542	-1.5896	0.0221	-1.5697	-0.0708	-0.0468	-0.0000	-0.0000	-0.0000	0.0000	0.0000	0.0000	-0.3087	0.4687	0.1931	-0.0702	-0.1744	-0.1937	0.0000	0.1116	-0.0210	-0.0072	0.0004	0.0000	0.0000	1.3368	-0.2066	-0.0780	0.0039	0.0000
1113.5630	-0.0543	-1.5896	0.0221	-1.5697	-0.0708	-0.0468	-0.0000	-0.0000	-0.0000	0.0000	0.0000	0.0000	-0.1959	0.4787	0.1307	-0.0557	-0.1661	-0.2134	0.0000	0.1115	-0.0210	-0.0072	0.0004	0.0000	0.0000	1.3355	-0.2070	-0.0779	0.0039	0.0000
1113.5750	-0.0542	-1.5896	0.0221	-1.5697	-0.0708	-0.0468	-0.0000	-0.0000	-0.0000	0.0000	0.0000	0.0000	-0.3212	0.3775	0.1505	-0.0756	-0.1456	-0.1905	0.0000	0.1116	-0.0211	-0.0073	0.0004	0.0000	0.0000	1.3368	-0.2076	-0.0780	0.0040	0.0000
1113.5850	-0.0543	-1.5896	0.0221	-1.5696	-0.0708	-0.0468	-0.0000	-0.0000	-0.0000	0.0000	0.0000	0.0000	-0.2520	0.3948	0.1509	-0.0371	-0.1624	-0.1967	0.0000	0.1116	-0.0210	-0.0072	0.0004	0.0000	0.0000	1.3364	-0.2070	-0.0779	0.0039	0.0000
1113.5950	-0.0543	-1.5896	0.0221	-1.5697	-0.0708	-0.0468	-0.0000	-0.0000	-0.0000	0.0000	0.0000	0.0000	-0.3015	0.4351	0.1367	-0.0524	-0.1935	-0.2200	0.0000	0.1115	-0.0211	-0.0073	0.0004	0.0000	0.0000	1.3353	-0.2081	-0.0780	0.0040	0.0000
1113.6070	-0.0542	-1.5896	0.0221	-1.5696	-0.0708	-0.0468	-0.0000	-0.0000	-0.0000	0.0000	0.0000	0.0000	-0.2530	0.3472	0.1652	-0.0433	-0.1443	-0.2251	0.0000	0.1115	-0.0212	-0.0073	0.0004	0.0000	0.0000	1.3353	-0.2081	-0.0781	0.0040	0.0000
1113.6170	-0.0542	-1.5896	0.0221	-1.5697	-0.0708	-0.0469	-0.0000	-0.0000	-0.0000	0.0000	0.0000	0.0000	-0.2153	0.3384	0.1836	-0.0777	-0.1246	-0.1970	0.0000	0.1116	-0.0211	-0.0073	0.0004	0.0000	0.0000	1.3362	-0.2072	-0.0781	0.0040	0.0000
1113.6270	-0.0542	-1.5896	0.0221	-1.5697	-0.0708	-0.0468	-0.0000	-0.0000	-0.0000	0.0000	0.0000	0.0000	-0.2178	0.4140	0.1505	-0.0656	-0.1380	-0.1798	0.0000	0.1116	-0.0210	-0.0072	0.0004	0.0000	0.0000	1.3368	-0.2066	-0.0780	0.0039	0.0000
1113.6370	-0.0543	-1.5896	0.0221	-1.5696	-0.0708	-0.0468	-0.0000	-0.0000	-0.0000	0.0000	0.0000	0.0000	-0.2865	0.4939	0.0854	-0.0666	-0.1341	-0.2017	0.0000	0.1117	-0.0209	-0.0072	0.0004	0.0000	0.0000	1.3373	-0.2060	-0.0779	0.0039	0.0000
1113.6490	-0.0543	-1.5896	0.0221	-1.5697	-0.0708	-0.0468	-0.0000	-0.0000	-0.0000	0.0000	0.0000	0.0000	-0.1933	0.4423	0.1374	-0.0576	-0.1221	-0.2151	0.0000	0.1115	-0.0211	-0.0073	0.0004	0.0000	0.0000	1.3353	-0.2071	-0.0780	0.0040	0.0000
1113.6590	-0.0543	-1.5896	0.0221	-1.5696	-0.0708	-0.0469	-0.0000	-0.0000	-0.0000	0.0000	0.0000	0.0000	-0.1929	0.3923	0.1554	-0.0281	-0.1639	-0.1837	0.0000	0.1114	-0.0210	-0.0072	0.0004	0.0000	0.0000	1.3343	-0.2070	-0.0780	0.0040	0.0000
1113.6690	-0.0542	-1.5896	0.0221	-1.5697	-0.0708	-0.0468	-0.0000	-0.0000	-0.0000	0.0000	0.0000	0.0000	-0.1404	0.4402	0.1551	-0.0614	-0.1421	-0.1852	0.0000	0.1115	-0.0212	-0.0073	0.0004	0.0000	0.0000	1.3352	-0.2082	-0.0781	0.0040	0.0000
1113.6790	-0.0542	-1.5896	0.0221	-1.5696	-0.0708	-0.0468	-0.0000	-0.0000	-0.0000	0.0000	0.0000	0.0000	-0.1996	0.3979	0.1686	-0.0613	-0.1546	-0.1849	0.0000	0.1117	-0.0210	-0.0072	0.0004	0.0000	0.0000	1.3379	-0.2065	-0.0779	0.0039	0.0000
1113.6890	-0.0542	-1.5896	0.0221	-1.5697	-0.0708	-0.0469	-0.0000	-0.0000	-0.0000	0.0000	0.0000	0.0000	-0.1298	0.4019	0.1073	-0.0709	-0.1311	-0.2244	0.0000	0.1119	-0.0209	-0.0072	0.0004	0.0000	0.0000	1.3397	-0.2056	-0.0780	0.0039	0.0000
1113.6990	-0.0542	-1.5896	0.0221	-1.5697	-0.0708	-0.0469	-0.0000	-0.0000	-0.0000	0.0000	0.0000	0.0000	-0.2353	0.4031	0.1239	-0.0626	-0.1636	-0.1824	0.0000	0.1120	-0.0209	-0.0072	0.0004	0.0000	0.0000	1.3407	-0.2056	-0.0779	0.0039	0.0000
1113.7110	-0.0543	-1.5896	0.0221	-1.5697	-0.0708	-0.0468	-0.0000	-0.0000	-0.0000	0.0000	0.0000	0.0000	-0.0834	0.3766	0.1573	-0.0604	-0.1425	-0.2015	0.0000	0.1119	-0.0208	-0.0072	0.0004	0.0000	0.0000	1.3404	-0.2049	-0.0778	0.0039	0.0000
1113.7210	-0.0542	-1.5896	0.0221	-1.5697	-0.0708	-0.0468	-0.0000	-0.0000	-0.0000	0.0000	0.0000	0.0000	-0.0757	0.4400	0.1533	-0.0530	-0.1546	-0.1914	0.0000	0.1119	-0.0209	-0.0072	0.0004	0.0000	0.0000	1.3407	-0.2056	-0.0779	0.0039	0.0000
1113.7330	-0.0543	-1.5896	0.0221	-1.5697	-0.0708	-0.0468	-0.0000	-0.0000	-0.0000	0.0000	0.0000	0.0000	-0.0588	0.4228	0.1334	-0.0728	-0.1621	-0.2054	0.0000	0.1117	-0.0209	-0.0072	0.0004	0.0000	0.0000	1.3373	-0.2061	-0.0780	0.0039	0.0000
1113.7430	-0.0543	-1.5897	0.0221	-1.5697	-0.0708	-0.0469	-0.0000	-0.0000	-0.0000	0.0000	0.0000	0.0000	-0.3202	0.3985	0.1760	-0.0588	-0.1530	-0.1883	0.0000	0.1114	-0.0211	-0.0073	0.0004	0.0000	0.0000	1.3338	-0.2076	-0.0781	0.0040	0.0000
1113.7530	-0.0542	-1.5896	0.0221	-1.5696	-0.0708	-0.0469	-0.0000	-0.0000	-0.0000	0.0000	0.0000	0.0000	-0.1387	0.4491	0.1627	-0.0427	-0.1415	-0.1844	0.0000	0.1115	-0.0210	-0.0072	0.0004	0.0000	0.0000	1.3354	-0.2070	-0.0780	0.0039	0.0000
1113.7650	-0.0543	-1.5896	0.0221	-1.5697	-0.0708	-0.0468	-0.0000	-0.0000	-0.0000	0.0000	0.0000	0.0000	-0.1016	0.3661	0.1825	-0.0452	-0.1573	-0.1784	0.0000	0.1117	-0.0209	-0.0072	0.0004	0.0000	0.0000	1.3374	-0.2060	-0.0779	0.0039	0.0000
1113.7750	-0.0542	-1.5896	0.0221	-1.5697	-0.0708	-0.0468	-0.0000	-0.0000	-0.0000	0.0000	0.0000	0.0000	-0.0497	0.3541	0.1331	-0.0620	-0.1632	-0.2044	0.0000	0.1114	-0.0211	-0.0073	0.0004	0.0000	0.0000	1.3347	-0.2077	-0.0781	0.0040	0.0000
1113.7870	-0.0542	-1.5896	0.0221	-1.5697	-0.0708	-0.0468	-0.0000	-0.0000	-0.0000	0.0000	0.0000	0.0000	-0.1088	0.5032	0.1666	-0.0425	-0.1428	-0.1896	0.0000	0.1120	-0.0208	-0.0072	0.0004	0.0000	0.0000	1.3407	-0.2046	-0.0779	0.0039	0.0000
1113.7970	-0.0542	-1.5896	0.0221	-1.5696	-0.0708	-0.0468	-0.0000	-0.0000	-0.0000	0.0000	0.0000	0.0000	-0.0491	0.3871	0.1748	-0.0534	-0.1773	-0.2012	-0.0000	0.1120	-0.0209	-0.0072	0.0004	0.0000	-0.0000	1.3417	-0.2056	-0.0779	0.0039	0.0000
1113.8070	-0.0542	-1.5896	0.0221	-1.5696	-0.0708	-0.0468	-0.0000	-0.0000	-0.0000	0.0000	0.0000	0.0000	-0.0790	0.3628	0.1790	-0.0503	-0.1661	-0.2101	0.0000	0.1116	-0.0210	-0.0072	0.0004	0.0000	0.0000	1.3368	-0.2066	-0.0780	0.0039	0.0000
1113.8170	-0.0542	-1.5896	0.0220	-1.5696	-0.0708	-0.0468	-0.0000	-0.0000	-0.0000	0.0000	0.0000	0.0000	-0.0505	0.4688	0.1594	-0.0562	-0.1507	-0.2115	0.0000	0.1114	-0.0212	-0.0073	0.0004	0.0000	0.0000	1.3338	-0.2086	-0.0781	0.0040	0.0000
1113.8270	-0.0543	-1.5896	0.0221	-1.5697	-0.0708	-0.0468	-0.0000	-0.0000	-0.0000	0.0000	0.0000	0.0000	-0.1429	0.4257	0.1350	-0.0579	-0.1370	-0.2284	0.0000	0.1114	-0.0211	-0.0072	0.0004	0.0000	0.0000	1.3339	-0.2075	-0.0780	0.0040	0.0000
1113.8370	-0.0542	-1.5896	0.0221	-1.5697	-0.0708	-0.0469	-0.0000	-0.0000	-0.0000	0.0000	0.0000	0.0000	-0.1328	0.3701	0.1599	-0.0508	-0.1580	-0.1959	0.0000	0.1119	-0.0208	-0.0072	0.0004	0.0000	0.0000	1.3403	-0.2050	-0.0779	0.0039	0.0000
1113.8490	-0.0542	-1.5896	0.0221	-1.5697	-0.0708	-0.0468	-0.0000	-0.0000	-0.0000	0.0000	0.0000	0.0000	-0.1049	0.4091	0.1464	-0.0402	-0.1243	-0.1885	0.0000	0.1116	-0.0209	-0.0072	0.0004	0.0000	0.0000	1.3364	-0.2060	-0.0779	0.0039	0.0000
1113.8590	-0.0542	-1.5896	0.0221	-1.5697	-0.0708	-0.0468	-0.0000	-0.0000	-0.0000	0.0000	0.0000	0.0000	-0.0378	0.3887	0.1600	-0.0781	-0.1318	-0.2066	0.0000	0.1114	-0.0210	-0.0072	0.0004	0.0000	0.0000	1.3343	-0.2070	-0.0780	0.0040	0.0000
1113.8690	-0.0543	-1.5896	0.0221	-1.5697	-0.0708	-0.0468	-0.0000	-0.0000	-0.0000	0.0000	0.0000	0.0000	-0.0679	0.4003	0.1169	-0.0605	-0.1700	-0.1743	0.0000	0.1116	-0.0211	-0.0073	0.0004	0.0000	0.0000	1.3362	-0.2071	-0.0780	0.0040	0.0000
1113.8790	-0.0542	-1.5896	0.0221	-1.5696	-0.0708	-0.0469	-0.0000	-0.0000	-0.0000	0.0000	0.0000	0.0000	-0.0778	0.5301	0.1733	-0.0563	-0.1703	-0.2162	0.0000	0.1117	-0.0210	-0.0072	0.0004	0.0000	0.0000	1.3378	-0.2065	-0.0779	0.0039	0.0000
1113.8890	-0.0543	-1.5896	0.0221	-1.5697	-0.0708	-0.0468	-0.0000	-0.0000	-0.0000	0.0000	0.0000	0.0000	-0.0780	0.4047	0.1620	-0.0387	-0.1687	-0.1898	0.0000	0.1119	-0.0207	-0.0072	0.0004	0.0000	0.0000	1.3403	-0.2041	-0.0778	0.0039	0.0000
1113.9010	-0.0542	-1.5896	0.0221	-1.5697	-0.0708	-0.0469	-0.0000	-0.0000	-0.0000	0.0000	0.0000	0.0000	-0.0053	0.4321	0.1333	-0.0819	-0.1614	-0.1955	0.0000	0.1118	-0.0209	-0.0072	0.0004	0.0000	0.0000	1.3393	-0.2060	-0.0779	0.0039	0.0000
1113.9110	-0.0543	-1.5896	0.0221	-1.5697	-0.0708	-0.0468	-0.0000	-0.0000	-0.0000	0.0000	0.0000	0.0000	-0.0873	0.3625	0.1549	-0.0648	-0.1486	-0.1972	0.0000	0.1115	-0.0210	-0.0072	0.0004	0.0000	0.0000	1.3354	-0.2070	-0.0779	0.0039	0.0000
1113.9230	-0.0542	-1.5896	0.0221	-1.5696	-0.0708	-0.0468	-0.0000	-0.0000	-0.0000	0.0000	0.0000	0.0000	0.0157	0.3641	0.1733	-0.0761	-0.1358	-0.1974	0.0000	0.1117	-0.0210	-0.0072	0.0004	0.0000	0.0000	1.3378	-0.2065	-0.0779	0.0039	0.0000
1113.9330	-0.0542	-1.5896	0.0221	-1.5697	-0.0708	-0.0468	-0.0000	-0.0000	-0.0000	0.0000	0.0000	0.0000	-0.0674	0.4163	0.1431	-0.0805	-0.1595	-0.1851	0.0000	0.1116	-0.0210	-0.0072	0.0004	0.0000	0.0000	1.3364	-0.2070	-0.0779	0.0039	0.0000
1113.9450	-0.0542	-1.5896	0.0221	-1.5696	-0.0708	-0.0468	-0.0000	-0.0000	-0.0000	0.0000	0.0000	0.0000	-0.1119	0.3558	0.1723	-0.0450	-0.1572	-0.2223	0.0000	0.1118	-0.0209	-0.0072	0.0004	0.0000	0.0000	1.3389	-0.2055	-0.0778	0.0039	0.0000
1113.9550	-0.0542	-1.5896	0.0221	-1.5697	-0.0708	-0.0468	-0.0000	-0.0000	-0.0000	0.0000	0.0000	0.0000	-0.0585	0.3988	0.1541	-0.0456	-0.1698	-0.1844	0.0000	0.1115	-0.0212	-0.0073	0.0004	0.0000	0.0000	1.3352	-0.2082	-0.0782	0.0040	0.0000
1113.9650	-0.0542	-1.5896	0.0221	-1.5697	-0.0708	-0.0468	-0.0000	-0.0000	-0.0000	0.0000	0.0000	0.0000	-0.0572	0.4106	0.1328	-0.0776	-0.1192	-0.2305	0.0000	0.1117	-0.0210	-0.0072	0.0004	0.0000	0.0000	1.3378	-0.2065	-0.0779	0.0039	0.0000
1113.9770	-0.0542	-1.5896	0.0221	-1.5697	-0.0708	-0.0468	-0.0000	-0.0000	-0.0000	0.0000	0.0000	0.0000	-0.0598	0.4238	0.1479	-0.0589	-0.1456	-0.2160	0.0000	0.1118	-0.0209	-0.0072	0.0004	0.0000	0.0000	1.3393	-0.2060	-0.0779	0.0039	0.0000
1113.9870	-0.0542	-1.5896	0.0221	-1.5697	-0.0708	-0.0468	-0.0000	-0.0000	-0.0000	0.0000	0.0000	0.0000	-0.1404	0.4225	0.1569	-0.0613	-0.1833	-0.2008	0.0000	0.1117	-0.0210	-0.0072	0.0004	0.0000	0.0000	1.3379	-0.2065	-0.0778	0.0039	0.0000
1113.9970	-0.0542	-1.5896	0.0221	-1.5696	-0.0708	-0.0468	-0.0000	-0.0000	-0.0000	0.0000	0.0000	0.0000	-0.1051	0.3666	0.1348	-0.0544	-0.1584	-0.2019	0.0000	0.1113	-0.0212	-0.0073	0.0004	0.0000	0.0000	1.3332	-0.2082	-0.0781	0.0040	0.0000
1114.0070	-0.0542	-1.5896	0.0221	-1.5697	-0.0708	-0.0468	-0.0000	-0.0000	-0.0000	0.0000	0.0000	0.0000	-0.2102	0.3610	0.1667	-0.0805	-0.1643	-0.2020	0.0000	0.1118	-0.0209	-0.0073	0.0004	0.0000	0.0000	1.3387	-0.2057	-0.0780	0.0040	0.0000
1114.0170	-0.0542	-1.5896	0.0221	-1.5696	-0.0708	-0.0468	-0.0000	-0.0000	-0.0000	0.0000	0.0000	0.0000	-0.1508	0.4105	0.1886	-0.0481	-0.1610	-0.1844	-0.0000	0.1117	-0.0210	-0.0072	0.0004	0.0000	-0.0000	1.3379	-0.2064	-0.0778	0.0039	0.0000
1114.0270	-0.0543	-1.5896	0.0221	-1.5697	-0.0708	-0.0468	-0.0000	-0.0000	-0.0000	0.0000	0.0000	0.0000	-0.1397	0.4172	0.1389	-0.0600	-0.1327	-0.2113	0.0000	0.1115	-0.0211	-0.0073	0.0004	0.0000	0.0000	1.3347	-0.2077	-0.0781	0.0040	0.0000
1114.0370	-0.0542	-1.5896	0.0220	-1.5697	-0.0708	-0.0469	-0.0000	-0.0000	-0.0000	0.0000	0.0000	0.0000	-0.0444	0.3959	0.1407	-0.0500	-0.1587	-0.1968	0.0000	0.1118	-0.0210	-0.0072	0.0004	0.0000	0.0000	1.3389	-0.2064	-0.0778	0.0039	0.0000
1114.0490	-0.0542	-1.5896	0.0221	-1.5697	-0.0708	-0.0468	-0.0000	-0.0000	-0.0000	0.0000	0.0000	0.0000	-0.1516	0.3523	0.1546	-0.0691	-0.1601	-0.2235	0.0000	0.1117	-0.0209	-0.0072	0.0004	0.0000	0.0000	1.3373	-0.2060	-0.0779	0.0039	0.0000
1114.0590	-0.0542	-1.5896	0.0221	-1.5697	-0.0708	-0.0468	-0.0000	-0.0000	-0.0000	0.0000	0.0000	0.0000	-0.1715	0.3836	0.1460	-0.0674	-0.1522	-0.2095	0.0000	0.1117	-0.0210	-0.0072	0.0004	0.0000	0.0000	1.3378	-0.2065	-0.0779	0.0039	0.0000
1114.0690	-0.0542	-1.5896	0.0221	-1.5697	-0.0708	-0.0468	-0.0000	-0.0000	-0.0000	0.0000	0.0000	0.0000	-0.2196	0.3639	0.1579	-0.0710	-0.1280	-0.1953	0.0000	0.1115	-0.0211	-0.0073	0.0004	0.0000	0.0000	1.3357	-0.2077	-0.0781	0.0040	0.0000
1114.0810	-0.0543	-1.5896	0.0221	-1.5696	-0.0708	-0.0468	-0.0000	-0.0000	-0.0000	0.0000	0.0000	0.0000	-0.2743	0.4093	0.1571	-0.0477	-0.1803	-0.2164	0.0000	0.1116	-0.0209	-0.0072	0.0004	0.0000	0.0000	1.3363	-0.2061	-0.0779	0.0039	0.0000
1114.0910	-0.0542	-1.5896	0.0220	-1.5696	-0.0708	-0.0468	-0.0000	-0.0000	-0.0000	0.0000	0.0000	0.0000	-0.3322	0.4782	0.1329	-0.0815	-0.1360	-0.2284	0.0000	0.1115	-0.0211	-0.0073	0.0004	0.0000	0.0000	1.3353	-0.2081	-0.0780	0.0040	0.0000
1114.1010	-0.0542	-1.5896	0.0221	-1.5697	-0.0708	-0.0468	-0.0000	-0.0000	-0.0000	0.0000	0.0000	0.0000	-0.2147	0.3679	0.1387	-0.0498	-0.1675	-0.2179	0.0000	0.1121	-0.0208	-0.0072	0.0004	0.0000	0.0000	1.3428	-0.2045	-0.0778	0.0039	0.0000
1114.1130	-0.0543	-1.5896	0.0221	-1.5697	-0.0709	-0.0468	-0.0000	-0.0000	-0.0000	0.0000	0.0000	0.0000	-0.1811	0.3696	0.1493	-0.0412	-0.1363	-0.1882	0.0000	0.1116	-0.0210	-0.0072	0.0004	0.0000	0.0000	1.3364	-0.2070	-0.0779	0.0039	0.0000
1114.1230	-0.0542	-1.5896	0.0221	-1.5697	-0.0708	-0.0468	-0.0000	-0.0000	-0.0000	0.0000	0.0000	0.0000	-0.1020	0.5098	0.1521	-0.0382	-0.1320	-0.2025	0.0000	0.1118	-0.0209	-0.0072	0.0004	0.0000	0.0000	1.3383	-0.2060	-0.0779	0.0039	0.0000
1114.1350	-0.0542	-1.5896	0.0221	-1.5697	-0.0708	-0.0469	-0.0000	-0.0000	-0.0000	0.0000	0.0000	0.0000	-0.1652	0.5178	0.1304	-0.0686	-0.1514	-0.2301	0.0000	0.1117	-0.0209	-0.0072	0.0004	0.0000	0.0000	1.3377	-0.2056	-0.0780	0.0040	0.0000
1114.1450	-0.0543	-1.5896	0.0221	-1.5696	-0.0708	-0.0468	-0.0000	-0.0000	-0.0000	0.0000	0.0000	0.0000	-0.0939	0.4389	0.1682	-0.0618	-0.1348	-0.2242	0.0000	0.1114	-0.0210	-0.0072	0.0004	0.0000	0.0000	1.3338	-0.2066	-0.0779	0.0039	0.0000
1114.1550	-0.0542	-1.5896	0.0221	-1.5697	-0.0708	-0.0469	-0.0000	-0.0000	-0.0000	0.0000	0.0000	0.0000	-0.2572	0.3362	0.1315	-0.0496	-0.1569	-0.1762	0.0000	0.1114	-0.0211	-0.0073	0.0004	0.0000	0.0000	1.3338	-0.2076	-0.0781	0.0040	0.0000
1114.1670	-0.0542	-1.5896	0.0221	-1.5697	-0.0708	-0.0468	-0.0000	-0.0000	-0.0000	0.0000	0.0000	0.0000	-0.2253	0.3819	0.1014	-0.0719	-0.1348	-0.1735	0.0000	0.1115	-0.0211	-0.0073	0.0004	0.0000	0.0000	1.3347	-0.2077	-0.0781	0.0040	0.0000
1114.1770	-0.0542	-1.5896	0.0221	-1.5697	-0.0708	-0.0468	-0.0000	-0.0000	-0.0000	0.0000	0.0000	0.0000	-0.3181	0.4021	0.1437	-0.0530	-0.1469	-0.1962	0.0000	0.1116	-0.0211	-0.0073	0.0004	0.0000	0.0000	1.3367	-0.2076	-0.0781	0.0040	0.0000
1114.1870	-0.0542	-1.5896	0.0221	-1.5696	-0.0708	-0.0468	-0.0000	-0.0000	-0.0000	0.0000	0.0000	0.0000	-0.1876	0.4265	0.1393	-0.0593	-0.1673	-0.2049	0.0000	0.1117	-0.0210	-0.0072	0.0004	0.0000	0.0000	1.3379	-0.2064	-0.0778	0.0039	0.0000
1114.1970	-0.0543	-1.5896	0.0221	-1.5696	-0.0708	-0.0468	-0.0000	-0.0000	-0.0000	0.0000	0.0000	0.0000	-0.1668	0.4747	0.1702	-0.0519	-0.1492	-0.1946	0.0000	0.1116	-0.0210	-0.0072	0.0004	0.0000	0.0000	1.3368	-0.2066	-0.0780	0.0040	0.0000
1114.2070	-0.0542	-1.5896	0.0221	-1.5697	-0.0708	-0.0468	-0.0000	-0.0000	-0.0000	0.0000	0.0000	0.0000	-0.2276	0.4349	0.1769	-0.0366	-0.1582	-0.1810	0.0000	0.1115	-0.0211	-0.0073	0.0004	0.0000	0.0000	1.3353	-0.2071	-0.0781	0.0040	0.0000
1114.2190	-0.0542	-1.5896	0.0221	-1.5696	-0.0708	-0.0468	-0.0000	-0.0000	-0.0000	0.0000	0.0000	0.0000	-0.1211	0.3784	0.0985	-0.0397	-0.1721	-0.2213	0.0000	0.1114	-0.0212	-0.0073	0.0004	0.0000	0.0000	1.3343	-0.2082	-0.0781	0.0040	0.0000
1114.2290	-0.0542	-1.5896	0.0221	-1.5697	-0.0708	-0.0468	-0.0000	-0.0000	-0.0000	0.0000	0.0000	0.0000	-0.1880	0.4582	0.2003	-0.0752	-0.1566	-0.2180	0.0000	0.1117	-0.0209	-0.0072	0.0004	0.0000	0.0000	1.3373	-0.2061	-0.0780	0.0039	0.0000
1114.2390	-0.0542	-1.5896	0.0221	-1.5697	-0.0708	-0.0469	-0.0000	-0.0000	-0.0000	0.0000	0.0000	0.0000	-0.1770	0.3737	0.1450	-0.0692	-0.1611	-0.2193	0.0000	0.1115	-0.0211	-0.0073	0.0004	0.0000	0.0000	1.3353	-0.2071	-0.0781	0.0040	0.0000
1114.2490	-0.0543	-1.5896	0.0220	-1.5697	-0.0708	-0.0468	-0.0000	-0.0000	-0.0000	0.0000	0.0000	0.0000	-0.2132	0.3853	0.1237	-0.0450	-0.1764	-0.1754	0.0000	0.1116	-0.0210	-0.0072	0.0004	0.0000	0.0000	1.3359	-0.2065	-0.0779	0.0039	0.0000
1114.2590	-0.0542	-1.5896	0.0221	-1.5697	-0.0708	-0.0469	-0.0000	-0.0000	-0.0000	0.0000	0.0000	0.0000	-0.2156	0.3718	0.1523	-0.0479	-0.1396	-0.2028	0.0000	0.1113	-0.0211	-0.0072	0.0004	0.0000	0.0000	1.3328	-0.2076	-0.0780	0.0040	0.0000
1114.2710	-0.0542	-1.5896	0.0221	-1.5696	-0.0708	-0.0468	-0.0000	-0.0000	-0.0000	0.0000	0.0000	0.0000	-0.2161	0.4138	0.1617	-0.0382	-0.1476	-0.1989	0.0000	0.1111	-0.0213	-0.0073	0.0004	0.0000	0.0000	1.3307	-0.2097	-0.0782	0.0040	0.0000
1114.2810	-0.0542	-1.5896	0.0221	-1.5697	-0.0708	-0.0468	-0.0000	-0.0000	-0.0000	0.0000	0.0000	0.0000	-0.1494	0.4108	0.1748	-0.0622	-0.1523	-0.2170	0.0003	0.1115	-0.0211	-0.0072	0.0004	0.0000	0.0021	1.3346	-0.2078	-0.0780	0.0042	0.0002
1114.2930	-0.0542	-1.5896	0.0221	-1.5696	-0.0708	-0.0468	-0.0000	-0.0000	-0.0000	0.0000	0.0000	0.0000	-0.2073	0.4919	0.1754	-0.0508	-0.1546	-0.1601	0.0174	0.1180	-0.0239	-0.0073	0.0044	0.0025	0.0810	1.3701	-0.2148	-0.0782	0.0144	0.0068
1114.3030	-0.0543	-1.5896	0.0221	-1.5696	-0.0708	-0.0468	-0.0000	-0.0000	-0.0000	0.0000	0.0000	0.0000	-0.0919	0.4889	0.0959	-0.0760	-0.1530	-0.1941	0.0675	0.1349	-0.0333	-0.0076	0.0170	0.0101	0.2336	1.4230	-0.2354	-0.0794	0.0343	0.0196
1114.3150	-0.0542	-1.5896	0.0221	-1.5697	-0.0708	-0.0468	-0.0000	-0.0000	-0.0000	0.0000	0.0000	0.0000	0.0173	0.5493	0.1416	-0.0506	-0.1059	-0.1470	0.1973	0.1788	-0.0577	-0.0082	0.0510	0.0305	0.5209	1.5246	-0.2730	-0.0812	0.0717	0.0437
1114.3250	-0.0542	-1.5896	0.0221	-1.5696	-0.0708	-0.0469	-0.0000	-0.0000	-0.0000	0.0000	0.0019	0.0000	0.5714	0.5965	0.0512	-0.0550	-0.0400	-0.1009	0.3843	0.2422	-0.0930	-0.0091	0.1010	0.0604	0.8472	1.6433	-0.3145	-0.0832	0.1141	0.0711
1114.3370	-0.0542	-1.5896	0.0221	-1.5697	-0.0708	-0.0468	0.0030	-0.0000	-0.0004	0.0000	0.0067	0.0025	1.2222	0.8136	-0.0876	-0.0903	0.0171	-0.0505	0.7299	0.3592	-0.1584	-0.0106	0.1947	0.1165	1.3429	1.8243	-0.3766	-0.0860	0.1784	0.1128
1114.3470	-0.0542	-1.5896	0.0221	-1.5697	-0.0707	-0.0468	0.0092	0.0007	-0.0014	0.0000	0.0130	0.0067	0.9963	1.0675	-0.1731	-0.0621	0.1057	-0.0079	1.1397	0.4973	-0.2364	-0.0125	0.3068	0.1836	1.8428	2.0030	-0.4399	-0.0892	0.2435	0.1547
1114.3570	-0.0541	-1.5896	0.0220	-1.5697	-0.0705	-0.0467	0.0119	0.0031	-0.0033	0.0000	0.0162	0.0128	1.4259	1.1824	-0.2698	-0.1069	0.1134	0.0302	1.6201	0.6787	-0.3396	-0.0149	0.3426	0.2725	2.4216	2.2061	-0.5153	-0.0929	0.3188	0.2033
1114.3690	-0.0539	-1.5895	0.0220	-1.5697	-0.0703	-0.0465	0.0158	0.0066	-0.0067	0.0000	0.0199	0.0169	1.4481	1.3221	-0.3653	-0.1028	0.1684	0.0076	1.6980	0.9626	-0.5011	-0.0186	0.3541	0.3084	3.2203	2.4903	-0.6179	-0.0978	0.4226	0.2704
1114.3790	-0.0537	-1.5894	0.0219	-1.5697	-0.0701	-0.0464	0.0197	0.0096	-0.0101	0.0000	0.0254	0.0181	1.6452	1.4113	-0.4004	-0.1037	0.2211	0.0981	1.7728	1.2611	-0.6710	-0.0225	0.3650	0.3161	3.9728	2.7598	-0.7117	-0.1022	0.5204	0.3336
1114.3910	-0.0534	-1.5893	0.0217	-1.5696	-0.0698	-0.0461	0.0288	0.0141	-0.0149	0.0000	0.0336	0.0236	1.5465	1.5686	-0.4647	-0.1210	0.3229	0.1423	1.8746	1.6298	-0.7652	-0.0282	0.3800	0.3268	4.9799	3.1130	-0.8391	-0.1079	0.6513	0.4181
1114.4010	-0.0531	-1.5891	0.0216	-1.5697	-0.0694	-0.0459	0.0364	0.0173	-0.0174	0.0000	0.0458	0.0325	1.8626	1.3848	-0.4772	-0.1069	0.3987	0.1415	1.9700	1.6627	-0.7816	-0.0340	0.3941	0.3369	5.9060	3.4304	-0.9589	-0.1136	0.7717	0.4959
1114.4110	-0.0526	-1.5889	0.0214	-1.5697	-0.0689	-0.0455	0.0467	0.0182	-0.0197	-0.0004	0.0603	0.0397	2.0772	1.4955	-0.5540	-0.1488	0.4597	0.2057	2.0750	1.6992	-0.7995	-0.0407	0.4096	0.3481	6.9109	3.7765	-1.0867	-0.1194	0.9024	0.5803
1114.4230	-0.0520	-1.5887	0.0212	-1.5697	-0.0681	-0.0450	0.0608	0.0230	-0.0237	-0.0006	0.0825	0.0506	2.2577	1.4822	-0.7807	-0.1500	0.5304	0.2913	2.2144	1.7478	-0.8233	-0.0502	0.4302	0.3631	8.2211	4.2306	-1.2534	-0.1268	1.0727	0.6903
1114.4330	-0.0513	-1.5884	0.0209	-1.5697	-0.0672	-0.0444	0.0759	0.0276	-0.0294	-0.0009	0.1023	0.0680	2.2778	1.4556	-0.7428	-0.1702	0.5600	0.2611	2.3418	1.7921	-0.8452	-0.0593	0.4490	0.3770	9.3996	4.6373	-1.4023	-0.1333	1.2259	0.7893
1114.4450	-0.0502	-1.5880	0.0205	-1.5697	-0.0657	-0.0435	0.0915	0.0329	-0.0347	-0.0014	0.1246	0.0787	1.9855	1.2108	-0.9040	-0.1980	0.4608	0.3279	2.1496	1.7197	-0.8178	-0.0664	0.4217	0.3610	6.7348	3.6408	-1.0638	-0.1156	0.8796	0.5655
1114.4550	-0.0493	-1.5876	0.0202	-1.5697	-0.0643	-0.0426	0.0996	0.0348	-0.0388	-0.0018	0.1384	0.0876	2.3550	1.2195	-0.9293	-0.1828	0.4374	0.3320	2.1715	1.7254	-0.8227	-0.0727	0.4251	0.3645	6.7347	3.6154	-1.0625	-0.1145	0.8796	0.5655
1114.4650	-0.0482	-1.5873	0.0198	-1.5698	-0.0629	-0.0417	0.1110	0.0382	-0.0431	-0.0046	0.1451	0.0980	2.3805	1.2805	-1.0337	-0.1751	0.5214	0.3409	2.1934	1.7308	-0.8275	-0.0790	0.4286	0.3680	6.7346	3.5865	-1.0600	-0.1130	0.8795	0.5655
1114.4770	-0.0467	-1.5868	0.0192	-1.5698	-0.0611	-0.0404	0.1262	0.0439	-0.0488	-0.0041	0.1623	0.1113	2.3362	1.0548	-1.1074	-0.1761	0.5697	0.3230	2.2197	1.7370	-0.8334	-0.0865	0.4328	0.3722	6.7344	3.5484	-1.0578	-0.1113	0.8795	0.5655
1114.4870	-0.0454	-1.5863	0.0187	-1.5698	-0.0593	-0.0392	0.1366	0.0488	-0.0541	-0.0025	0.1829	0.1222	2.1805	0.8157	-1.1046	-0.2317	0.4571	0.2619	2.2416	1.7422	-0.8379	-0.0927	0.4363	0.3757	6.7343	3.5168	-1.0519	-0.1092	0.8794	0.5655
1114.4990	-0.0437	-1.5857	0.0180	-1.5699	-0.0570	-0.0377	0.1486	0.0532	-0.0595	-0.0036	0.1947	0.1309	2.4233	0.6392	-1.1892	-0.2372	0.4221	0.2676	2.2679	1.7475	-0.8437	-0.1002	0.4405	0.3798	6.7341	3.4682	-1.0493	-0.1071	0.8793	0.5655
1114.5090	-0.0421	-1.5851	0.0174	-1.5699	-0.0550	-0.0364	0.1580	0.0543	-0.0657	-0.0052	0.2079	0.1362	2.6950	0.8036	-1.0731	-0.2102	0.4635	0.3700	2.2898	1.7525	-0.8479	-0.1064	0.4439	0.3833	6.7340	3.4344	-1.0409	-0.1045	0.8791	0.5655
1114.5210	-0.0401	-1.5845	0.0165	-1.5699	-0.0524	-0.0346	0.1749	0.0556	-0.0706	-0.0040	0.2219	0.1505	2.0568	1.2295	-1.0596	-0.2538	0.5147	0.2769	2.3161	1.7581	-0.8531	-0.1138	0.4481	0.3875	6.7339	3.3886	-1.0318	-0.1017	0.8790	0.5655
1114.5310	-0.0383	-1.5839	0.0158	-1.5700	-0.0500	-0.0331	0.1832	0.0603	-0.0755	-0.0035	0.2439	0.1603	2.4147	1.2235	-1.0931	-0.2847	0.4370	0.2396	2.3381	1.7626	-0.8572	-0.1200	0.4516	0.3910	6.7337	3.3495	-1.0227	-0.0989	0.8788	0.5655
1114.5430	-0.0360	-1.5831	0.0148	-1.5700	-0.0471	-0.0311	0.1934	0.0654	-0.0828	-0.0050	0.2537	0.1690	2.5521	1.1431	-0.9377	-0.2563	0.5176	0.3137	2.3644	1.7675	-0.8624	-0.1273	0.4557	0.3952	6.7336	3.2959	-1.0133	-0.0956	0.8786	0.5655
1114.5530	-0.0340	-1.5824	0.0139	-1.5700	-0.0444	-0.0294	0.2081	0.0691	-0.0889	-0.0052	0.2732	0.1803	2.0431	1.1861	-0.8978	-0.2697	0.4859	0.2578	2.3863	1.7720	-0.8661	-0.1334	0.4592	0.3987	6.7335	3.2554	-1.0006	-0.0923	0.8784	0.5655
1114.5630	-0.0319	-1.5817	0.0130	-1.5701	-0.0417	-0.0275	0.2145	0.0718	-0.0903	-0.0046	0.2891	0.1903	2.3228	1.3730	-1.0188	-0.3131	0.4675	0.2372	2.4082	1.7757	-0.8701	-0.1395	0.4626	0.4022	6.7334	3.2062	-0.9898	-0.0891	0.8782	0.5655
1114.5750	-0.0291	-1.5808	0.0119	-1.5702	-0.0382	-0.0252	0.2264	0.0764	-0.0961	-0.0062	0.3033	0.2003	2.6177	1.5157	-1.0103	-0.2784	0.4556	0.2500	2.4345	1.7805	-0.8747	-0.1468	0.4668	0.4064	6.7333	3.1513	-0.9748	-0.0849	0.8779	0.5655
1114.5850	-0.0268	-1.5800	0.0109	-1.5702	-0.0350	-0.0231	0.2392	0.0829	-0.0968	-0.0065	0.3195	0.2097	2.2672	1.3511	-1.1410	-0.2655	0.4672	0.2711	1.4409	1.4173	-0.7205	-0.1436	0.3232	0.3145	-5.3344	-1.2581	0.5744	-0.0064	-0.6914	-0.4479
1114.5970	-0.0239	-1.5791	0.0097	-1.5702	-0.0312	-0.0206	0.2231	0.0779	-0.0945	-0.0035	0.2935	0.1984	0.8224	0.7873	-0.6632	-0.3257	0.3180	0.1147	1.2976	1.3607	-0.6947	-0.1347	0.3021	0.2994	-6.7354	-1.8232	0.7679	0.0068	-0.8738	-0.5655
1114.6070	-0.0218	-1.5783	0.0088	-1.5703	-0.0283	-0.0187	0.2154	0.0726	-0.0895	-0.0046	0.2822	0.1862	1.2430	1.0460	-0.5695	-0.3146	0.2393	0.0731	1.2757	1.3484	-0.6887	-0.1280	0.2986	0.2959	-6.7352	-1.8774	0.7766	0.0101	-0.8740	-0.5655
1114.6170	-0.0197	-1.5777	0.0079	-1.5704	-0.0256	-0.0170	0.2066	0.0678	-0.0844	-0.0054	0.2613	0.1718	1.2482	1.3191	-0.6373	-0.2886	0.3233	0.1778	1.2538	1.3369	-0.6824	-0.1213	0.2951	0.2924	-6.7350	-1.9215	0.7895	0.0136	-0.8743	-0.5655
1114.6290	-0.0173	-1.5769	0.0069	-1.5704	-0.0225	-0.0149	0.1920	0.0664	-0.0778	-0.0021	0.2484	0.1678	1.3015	1.2902	-0.6590	-0.3457	0.2371	0.0823	1.2275	1.3225	-0.6755	-0.1133	0.2909	0.2882	-6.7348	-1.9813	0.7975	0.0170	-0.8744	-0.5655
1114.6390	-0.0155	-1.5762	0.0062	-1.5704	-0.0201	-0.0133	0.1841	0.0637	-0.0755	-0.0033	0.2324	0.1568	0.9969	1.1410	-0.4921	-0.2832	0.3170	0.1148	1.2056	1.3108	-0.6696	-0.1067	0.2874	0.2847	-6.7347	-2.0277	0.8052	0.0195	-0.8746	-0.5655
1114.6510	-0.0133	-1.5756	0.0053	-1.5705	-0.0174	-0.0115	0.1705	0.0577	-0.0680	-0.0035	0.2223	0.1434	0.9711	1.2330	-0.6029	-0.3024	0.2556	0.1648	1.1793	1.2977	-0.6623	-0.0987	0.2832	0.2805	-6.7346	-2.0717	0.8170	0.0230	-0.8748	-0.5655
1114.6610	-0.0117	-1.5750	0.0046	-1.5705	-0.0153	-0.0101	0.1595	0.0535	-0.0651	-0.0038	0.2054	0.1397	1.1126	1.3847	-0.5479	-0.3237	0.2961	0.1176	1.1574	1.2866	-0.6566	-0.0920	0.2797	0.2770	-6.7345	-2.1117	0.8230	0.0253	-0.8749	-0.5655
1114.6710	-0.0102	-1.5745	0.0040	-1.5706	-0.0133	-0.0088	0.1507	0.0509	-0.0640	-0.0038	0.1941	0.1278	1.0878	1.4628	-0.3540	-0.3089	0.2739	0.0983	1.1354	1.2759	-0.6507	-0.0854	0.2762	0.2735	-6.7344	-2.1455	0.8314	0.0277	-0.8751	-0.5655
1114.6830	-0.0085	-1.5739	0.0033	-1.5706	-0.0111	-0.0074	0.1373	0.0500	-0.0569	-0.0031	0.1782	0.1167	0.8961	1.0728	-0.3591	-0.2814	0.2429	0.1497	1.1091	1.2626	-0.6442	-0.0775	0.2720	0.2693	-6.7343	-2.1930	0.8361	0.0301	-0.8752	-0.5655
1114.6930	-0.0072	-1.5734	0.0028	-1.5706	-0.0094	-0.0062	0.1258	0.0480	-0.0512	-0.0025	0.1658	0.1070	1.0468	0.6838	-0.3829	-0.3025	0.1888	0.1147	1.0872	1.2520	-0.6386	-0.0709	0.2685	0.2658	-6.7343	-2.2265	0.8408	0.0320	-0.8753	-0.5655
1114.7050	-0.0058	-1.5728	0.0022	-1.5706	-0.0075	-0.0051	0.1133	0.0417	-0.0457	-0.0034	0.1473	0.0974	1.1914	0.7800	-0.3627	-0.2956	0.1944	0.1101	1.0609	1.2391	-0.6321	-0.0631	0.2643	0.2616	-6.7342	-2.2681	0.8451	0.0339	-0.8754	-0.5655
1114.7150	-0.0048	-1.5725	0.0018	-1.5707	-0.0062	-0.0041	0.1042	0.0354	-0.0401	-0.0020	0.1301	0.0907	1.3049	0.9285	-0.4308	-0.3344	0.3215	0.1028	1.0390	1.2290	-0.6268	-0.0565	0.2608	0.2581	-6.7342	-2.2956	0.8469	0.0353	-0.8754	-0.5655
1114.7270	-0.0036	-1.5720	0.0014	-1.5707	-0.0047	-0.0031	0.0925	0.0311	-0.0341	-0.0016	0.1164	0.0759	0.6532	0.8635	-0.4766	-0.3097	0.2685	0.1326	1.0127	1.2163	-0.6209	-0.0487	0.2567	0.2539	-6.7342	-2.3350	0.8456	0.0364	-0.8753	-0.5655
1114.7370	-0.0028	-1.5717	0.0011	-1.5707	-0.0036	-0.0024	0.0779	0.0274	-0.0284	-0.0014	0.1056	0.0674	0.7839	0.8245	-0.6527	-0.3198	0.2226	0.0908	0.9908	1.2066	-0.6155	-0.0422	0.2532	0.2505	-6.7342	-2.3579	0.8482	0.0376	-0.8754	-0.5655
1114.7470	-0.0020	-1.5715	0.0008	-1.5707	-0.0026	-0.0018	0.0684	0.0242	-0.0254	-0.0029	0.0909	0.0570	0.7651	0.8255	-0.6198	-0.2927	0.1525	0.1130	0.9688	1.1975	-0.6102	-0.0357	0.2497	0.2470	-6.7342	-2.3735	0.8511	0.0386	-0.8754	-0.5655
1114.7590	-0.0013	-1.5713	0.0005	-1.5707	-0.0017	-0.0011	0.0559	0.0190	-0.0205	-0.0012	0.0690	0.0460	0.5848	0.8049	-0.5907	-0.3066	0.2331	0.1172	0.9425	1.1860	-0.6041	-0.0280	0.2455	0.2428	-6.7342	-2.3977	0.8512	0.0396	-0.8755	-0.5655
1114.7690	-0.0009	-1.5711	0.0004	-1.5707	-0.0011	-0.0008	0.0449	0.0156	-0.0183	-0.0024	0.0532	0.0361	0.8282	0.8193	-0.5539	-0.3150	0.2448	0.1307	0.9206	1.1778	-0.5985	-0.0215	0.2420	0.2393	-6.7342	-2.4028	0.8558	0.0405	-0.8756	-0.5655
1114.7810	-0.0004	-1.5710	0.0002	-1.5708	-0.0006	-0.0004	0.0312	0.0094	-0.0131	-0.0015	0.0387	0.0279	0.8196	0.9137	-0.5197	-0.2706	0.2628	0.1166	0.8943	1.1673	-0.5923	-0.0137	0.2378	0.2351	-6.7342	-2.4155	0.8576	0.0414	-0.8756	-0.5655
1114.7910	-0.0002	-1.5709	0.0001	-1.5708	-0.0003	-0.0002	0.0215	0.0049	-0.0086	-0.0006	0.0258	0.0196	0.7279	0.5986	-0.3991	-0.2704	0.2550	0.0921	0.8724	0.6818	-0.4256	-0.0073	0.2343	0.2316	-6.7342	-2.4136	0.8614	0.0418	-0.8757	-0.5655
1114.8010	-0.0000	-1.5709	0.0000	-1.5708	-0.0001	0.0000	0.0101	-0.0002	-0.0014	-0.0004	0.0138	0.0099	0.5006	0.4259	-0.2210	-0.3108	0.2508	0.0154	0.5611	0.1745	-0.1308	-0.0008	0.2308	0.1403	-6.7342	-2.4147	0.8630	0.0421	-0.8757	-0.5655
1114.8130	-0.0000	-1.5709	0.0001	-1.5708	-0.0001	-0.0000	-0.0063	-0.0022	0.0024	-0.0003	-0.0120	-0.0065	0.7079	0.1679	-0.1299	-0.2629	0.2401	-0.0229	-0.0000	0.0010	0.0001	-0.0000	-0.0000	0.0000	-0.0000	0.0119	0.0014	-0.0000	-0.0000	0.0000
1114.8230	-0.0001	-1.5709	0.0001	-1.5708	-0.0001	-0.0001	0.0032	-0.0017	0.0012	-0.0002	-0.0013	-0.0015	0.3033	0.2334	-0.1037	-0.2669	0.1397	-0.0666	0.0000	0.0016	0.0006	0.0000	-0.0000	0.0000	0.0000	0.0197	0.0062	0.0005	-0.0002	0.0000
1114.8330	-0.0000	-1.5710	0.0000	-1.5708	-0.0001	-0.0001	-0.0004	-0.0007	0.0006	-0.0007	-0.0007	-0.0010	0.8608	0.2043	-0.0745	-0.2441	0.1605	-0.0649	-0.0000	0.0013	0.0003	0.0000	-0.0000	0.0000	-0.0000	0.0151	0.0026	0.0002	-0.0001	0.0000
1114.8430	-0.0000	-1.5710	0.0001	-1.5708	-0.0001	-0.0001	0.0018	-0.0004	0.0004	-0.0003	-0.0000	0.0002	0.6025	0.2737	-0.0780	-0.2863	0.1751	-0.0678	0.0000	0.0019	0.0006	0.0000	-0.0000	0.0000	0.0000	0.0224	0.0060	0.0003	-0.0001	0.0000
1114.8530	-0.0000	-1.5710	0.0000	-1.5708	-0.0001	-0.0000	0.0004	-0.0003	0.0003	-0.0001	-0.0000	0.0000	0.8079	0.4070	-0.0419	-0.2379	0.2014	-0.0506	0.0000	0.0015	0.0004	0.0000	-0.0000	0.0000	0.0000	0.0185	0.0041	0.0003	-0.0001	0.0000
1114.8630	-0.0000	-1.5710	0.0001	-1.5708	-0.0001	-0.0000	0.0003	-0.0001	0.0002	-0.0001	0.0002	0.0001	0.9279	0.3281	-0.0268	-0.2472	0.2058	-0.0256	0.0000	0.0013	0.0003	0.0000	-0.0000	0.0000	0.0000	0.0150	0.0026	0.0002	-0.0001	0.0000
1114.8750	-0.0000	-1.5710	0.0001	-1.5708	-0.0001	-0.0000	0.0002	0.0001	0.0008	-0.0000	0.0010	0.0000	1.0008	0.3488	-0.1148	-0.2481	0.2243	-0.0266	0.0000	0.0012	0.0002	0.0000	-0.0000	0.0000	0.0000	0.0145	0.0021	0.0002	-0.0001	0.0000
1114.8850	-0.0001	-1.5709	0.0001	-1.5708	-0.0001	-0.0001	0.0004	0.0002	0.0009	-0.0001	0.0003	0.0000	1.1451	0.3223	-0.2439	-0.2498	0.2566	0.0016	0.0000	0.0012	0.0002	0.0000	-0.0000	0.0000	0.0000	0.0139	0.0015	0.0000	-0.0000	0.0000
1114.8950	-0.0000	-1.5709	0.0002	-1.5708	-0.0001	-0.0001	0.0007	0.0005	0.0011	-0.0001	0.0004	0.0001	1.1475	0.2710	-0.2601	-0.2563	0.2841	0.0303	0.0000	0.0009	-0.0000	-0.0000	0.0000	0.0000	0.0000	0.0113	-0.0001	-0.0001	0.0000	0.0000
1114.9050	-0.0000	-1.5709	0.0002	-1.5708	-0.0001	-0.0001	0.0005	0.0005	0.0009	-0.0001	0.0011	0.0001	1.2528	0.2642	-0.2916	-0.2645	0.2737	0.0416	0.0000	0.0004	-0.0003	-0.0000	0.0000	0.0000	0.0000	0.0044	-0.0031	-0.0003	0.0001	0.0000
1114.9150	-0.0000	-1.5709	0.0001	-1.5708	-0.0001	-0.0001	0.0008	0.0004	0.0005	-0.0000	0.0005	0.0001	1.3220	0.3386	-0.2897	-0.2439	0.2857	0.0351	-0.0000	0.0010	-0.0001	-0.0000	0.0000	0.0000	-0.0000	0.0114	-0.0010	-0.0001	0.0000	0.0000
1114.9250	0.0000	-1.5709	0.0001	-1.5708	-0.0001	-0.0000	0.0010	0.0003	0.0003	-0.0000	0.0006	0.0002	1.1375	0.3303	-0.2606	-0.2887	0.2962	0.0412	-0.0000	0.0007	-0.0001	-0.0000	0.0000	0.0000	-0.0000	0.0089	-0.0006	-0.0002	0.0000	0.0000
1114.9370	-0.0000	-1.5709	0.0001	-1.5708	-0.0001	-0.0001	0.0004	0.0002	0.0002	-0.0000	0.0009	0.0008	1.2013	0.3950	-0.2850	-0.2552	0.2925	0.0445	-0.0000	0.0007	-0.0001	-0.0000	0.0000	0.0000	-0.0000	0.0085	-0.0010	-0.0001	0.0000	0.0000
1114.9470	-0.0000	-1.5709	0.0001	-1.5708	-0.0000	-0.0001	0.0002	0.0002	-0.0001	-0.0000	0.0015	0.0003	1.3042	0.4641	-0.3072	-0.2607	0.3248	0.0519	0.0000	0.0010	0.0000	-0.0000	-0.0000	0.0000	0.0000	0.0115	0.0001	-0.0001	-0.0000	0.0000
1114.9570	0.0000	-1.5709	0.0001	-1.5708	-0.0000	-0.0001	0.0002	0.0001	-0.0005	-0.0000	0.0018	0.0002	1.1319	0.4996	-0.2823	-0.2713	0.2843	0.0455	0.0000	0.0017	0.0004	0.0000	-0.0000	0.0000	0.0000	0.0205	0.0042	0.0003	-0.0001	0.0000
1114.9670	0.0000	-1.5709	0.0001	-1.5708	-0.0000	-0.0000	0.0002	0.0001	-0.0005	-0.0000	0.0012	0.0009	1.0381	0.5074	-0.2976	-0.2733	0.2973	0.0391	0.0000	0.0012	0.0002	0.0000	-0.0000	0.0000	0.0000	0.0147	0.0023	0.0003	-0.0001	0.0000
1114.9770	-0.0000	-1.5709	0.0001	-1.5708	-0.0000	-0.0000	0.0002	0.0001	-0.0006	-0.0000	0.0008	0.0005	1.2171	0.5123	-0.3286	-0.2242	0.2942	0.0828	-0.0000	0.0014	0.0003	0.0000	-0.0000	0.0000	-0.0000	0.0166	0.0032	0.0003	-0.0001	0.0000
1114.9890	-0.0000	-1.5709	0.0001	-1.5708	-0.0000	-0.0000	0.0001	0.0001	-0.0005	-0.0000	0.0004	0.0004	1.0313	0.6151	-0.2844	-0.2639	0.2744	0.0887	-0.0000	0.0010	0.0002	0.0000	-0.0000	0.0000	-0.0000	0.0121	0.0017	0.0002	-0.0000	0.0000
1114.9990	0.0000	-1.5709	0.0001	-1.5708	-0.0000	0.0000	0.0001	0.0001	-0.0005	-0.0000	0.0002	0.0004	1.0579	0.5972	-0.3399	-0.2243	0.2504	0.0639	-0.0000	0.0014	0.0004	0.0000	-0.0000	0.0000	-0.0000	0.0172	0.0038	0.0004	-0.0001	0.0000
1115.0110	0.0000	-1.5709	0.0001	-1.5708	-0.0000	-0.0000	0.0001	0.0000	-0.0005	-0.0000	0.0002	0.0004	0.9980	0.5722	-0.3956	-0.2420	0.2824	0.0998	0.0000	0.0016	0.0005	0.0001	-0.0000	0.0000	0.0000	0.0197	0.0054	0.0006	-0.0002	0.0000
1115.0210	0.0000	-1.5709	0.0001	-1.5708	-0.0000	-0.0000	0.0001	0.0000	-0.0003	-0.0000	0.0001	0.0003	0.8830	0.7077	-0.3826	-0.2700	0.2836	0.0743	0.0000	0.0012	0.0002	0.0000	-0.0000	0.0000	0.0000	0.0141	0.0017	0.0002	-0.0001	0.0000
1115.0310	0.0000	-1.5709	0.0001	-1.5708	-0.0000	-0.0000	-0.0000	0.0002	-0.0003	-0.0000	0.0001	0.0003	0.9503	0.6954	-0.4276	-0.2470	0.2861	0.0952	0.0000	0.0011	0.0001	0.0000	-0.0000	0.0000	0.0000	0.0130	0.0006	0.0000	-0.0000	0.0000
1115.0430	-0.0000	-1.5709	0.0001	-1.5708	0.0000	-0.0000	-0.0000	0.0005	-0.0002	-0.0000	0.0001	0.0002	1.0706	0.6995	-0.4905	-0.2340	0.3095	0.0972	0.0000	0.0012	0.0003	0.0000	-0.0000	0.0000	0.0000	0.0140	0.0026	0.0002	-0.0000	0.0000
1115.0530	-0.0000	-1.5709	0.0001	-1.5708	0.0000	-0.0000	-0.0000	0.0005	-0.0002	-0.0000	0.0001	0.0003	0.9897	0.6167	-0.5307	-0.2394	0.2631	0.1108	-0.0000	0.0010	0.0002	0.0000	-0.0000	0.0000	-0.0000	0.0119	0.0016	0.0001	-0.0000	0.0000
1115.0650	0.0000	-1.5709	0.0001	-1.5708	0.0000	-0.0000	-0.0000	0.0005	-0.0002	-0.0000	0.0000	0.0005	1.0030	0.6934	-0.5361	-0.2615	0.2783	0.1094	-0.0000	0.0009	0.0001	0.0000	-0.0000	0.0000	-0.0000	0.0105	0.0011	0.0001	-0.0000	0.0000
1115.0750	0.0000	-1.5709	0.0001	-1.5708	-0.0000	0.0000	-0.0000	0.0007	-0.0002	-0.0000	0.0000	0.0004	0.9912	0.6799	-0.5892	-0.2336	0.2955	0.1010	-0.0000	0.0008	0.0001	0.0000	-0.0000	0.0000	-0.0000	0.0101	0.0007	0.0001	-0.0000	0.0000
1115.0850	0.0000	-1.5709	0.0001	-1.5708	-0.0000	-0.0000	-0.0001	0.0005	-0.0009	-0.0000	0.0001	0.0003	0.9365	0.7559	-0.5427	-0.2088	0.2939	0.0987	-0.0000	0.0008	0.0001	0.0000	-0.0000	0.0000	-0.0000	0.0091	0.0007	0.0001	-0.0000	0.0000
1115.0970	0.0000	-1.5709	0.0001	-1.5708	-0.0000	-0.0000	-0.0001	0.0003	-0.0008	0.0000	0.0001	0.0002	0.8303	0.8417	-0.5353	-0.2350	0.2888	0.1006	0.0000	0.0006	0.0000	-0.0000	0.0000	0.0000	0.0000	0.0075	0.0000	-0.0001	0.0000	0.0000
1115.1070	-0.0000	-1.5709	0.0000	-1.5708	0.0000	0.0000	-0.0000	0.0002	-0.0017	0.0000	0.0001	0.0002	0.9056	0.8184	-0.4750	-0.2288	0.2941	0.0935	-0.0000	0.0008	0.0001	0.0000	-0.0000	0.0000	-0.0000	0.0096	0.0012	0.0001	-0.0000	0.0000
1115.1170	-0.0000	-1.5709	0.0000	-1.5708	0.0000	-0.0000	-0.0000	0.0002	-0.0020	0.0000	0.0002	0.0002	0.9018	0.8018	-0.4266	-0.2460	0.3145	0.0976	-0.0000	0.0015	0.0005	0.0000	-0.0000	0.0000	-0.0000	0.0177	0.0053	0.0004	-0.0001	0.0000
1115.1270	0.0000	-1.5709	-0.0000	-1.5708	-0.0000	0.0000	-0.0001	0.0001	-0.0009	0.0000	0.0002	0.0002	0.9705	0.8215	-0.3434	-0.2561	0.2825	0.0991	-0.0000	0.0012	0.0005	0.0000	-0.0000	0.0000	-0.0000	0.0146	0.0052	0.0003	-0.0001	0.0000
1115.1370	-0.0000	-1.5709	-0.0000	-1.5708	-0.0000	0.0000	-0.0000	0.0001	-0.0002	0.0000	0.0003	0.0001	0.7992	0.8970	-0.4358	-0.2345	0.2820	0.0902	-0.0000	0.0017	0.0008	0.0001	-0.0000	0.0000	-0.0000	0.0201	0.0078	0.0006	-0.0002	0.0000
1115.1470	-0.0000	-1.5709	0.0000	-1.5708	0.0000	0.0000	-0.0000	0.0001	-0.0001	0.0000	0.0002	0.0001	0.9151	0.8759	-0.4677	-0.2389	0.2832	0.0778	-0.0000	0.0010	0.0003	0.0000	-0.0000	0.0000	-0.0000	0.0126	0.0031	0.0002	-0.0001	0.0000
1115.1590	-0.0000	-1.5709	0.0000	-1.5708	-0.0000	0.0000	-0.0000	0.0001	-0.0001	0.0000	0.0002	0.0001	0.7740	0.9528	-0.3881	-0.2557	0.2617	0.0754	-0.0000	0.0011	0.0005	0.0000	-0.0000	0.0000	-0.0000	0.0132	0.0048	0.0005	-0.0001	0.0000
1115.1690	0.0001	-1.5709	0.0001	-1.5708	-0.0000	-0.0000	-0.0000	0.0001	-0.0000	0.0000	0.0001	0.0001	0.7145	1.0012	-0.3632	-0.2421	0.2594	0.0740	-0.0000	0.0011	0.0003	0.0000	-0.0000	0.0000	-0.0000	0.0136	0.0032	0.0003	-0.0001	0.0000
1115.1790	-0.0000	-1.5709	0.0000	-1.5708	0.0000	0.0000	-0.0001	0.0010	-0.0000	0.0000	0.0001	0.0001	0.7849	0.9050	-0.4050	-0.2390	0.3039	0.1018	0.0000	0.0011	0.0004	0.0000	-0.0000	0.0000	0.0000	0.0136	0.0042	0.0003	-0.0001	0.0000
1115.1890	-0.0000	-1.5709	0.0000	-1.5708	0.0000	0.0000	-0.0001	0.0007	-0.0000	0.0000	0.0001	0.0001	0.6576	0.9801	-0.4280	-0.2301	0.3063	0.0775	-0.0000	0.0011	0.0005	0.0000	-0.0000	0.0000	-0.0000	0.0136	0.0052	0.0004	-0.0001	0.0000
1115.2010	0.0000	-1.5708	-0.0000	-1.5708	0.0000	-0.0000	0.0001	0.0007	-0.0000	0.0000	0.0001	0.0001	0.7255	0.9481	-0.4242	-0.2472	0.2972	0.0898	-0.0000	0.0007	0.0002	0.0000	-0.0000	0.0000	-0.0000	0.0087	0.0022	0.0002	-0.0001	0.0000
1115.2110	-0.0000	-1.5709	0.0000	-1.5708	0.0000	0.0000	0.0001	0.0008	-0.0000	0.0000	0.0000	0.0001	0.7226	0.9301	-0.4001	-0.2197	0.2631	0.0954	-0.0000	0.0006	0.0002	0.0000	-0.0000	0.0000	-0.0000	0.0067	0.0022	0.0002	-0.0000	0.0000
1115.2230	-0.0000	-1.5709	0.0001	-1.5708	0.0000	-0.0000	0.0001	0.0005	-0.0000	0.0000	0.0001	0.0001	0.7422	0.9998	-0.4656	-0.2192	0.2669	0.0985	0.0000	0.0007	0.0002	0.0000	-0.0000	0.0000	0.0000	0.0085	0.0020	0.0000	-0.0000	0.0000
1115.2330	-0.0000	-1.5709	0.0000	-1.5708	-0.0000	0.0000	0.0000	0.0005	-0.0000	0.0000	0.0001	0.0001	0.7303	0.9515	-0.4346	-0.2192	0.2704	0.0782	0.0000	0.0008	0.0003	0.0000	-0.0000	0.0000	0.0000	0.0096	0.0032	0.0003	-0.0001	0.0000
1115.2430	-0.0000	-1.5709	0.0001	-1.5708	0.0000	0.0000	0.0000	0.0006	-0.0000	0.0000	0.0001	0.0000	0.6910	0.9553	-0.4637	-0.2103	0.2552	0.0624	0.0000	0.0003	0.0001	0.0000	-0.0000	0.0000	0.0000	0.0032	0.0007	0.0001	-0.0000	0.0000
1115.2550	-0.0000	-1.5709	0.0000	-1.5708	0.0000	0.0000	0.0000	0.0006	-0.0000	0.0000	0.0000	0.0000	0.6431	0.9375	-0.4306	-0.2314	0.2733	0.0889	-0.0000	0.0006	0.0002	0.0000	-0.0000	0.0000	-0.0000	0.0067	0.0022	0.0002	-0.0000	0.0000
1115.2650	-0.0000	-1.5708	0.0000	-1.5708	0.0000	0.0000	0.0000	0.0004	-0.0000	0.0000	0.0000	0.0000	0.6480	1.0512	-0.4055	-0.2391	0.2589	0.0844	-0.0000	0.0004	0.0001	0.0000	-0.0000	0.0000	-0.0000	0.0043	0.0007	0.0001	-0.0000	0.0000
1115.2770	0.0000	-1.5709	0.0000	-1.5708	-0.0000	0.0000	0.0000	0.0004	-0.0000	0.0000	0.0000	0.0000	0.6006	1.0205	-0.4416	-0.2131	0.2634	0.0999	-0.0000	0.0006	0.0002	0.0000	-0.0000	0.0000	-0.0000	0.0069	0.0024	0.0004	-0.0001	0.0000
1115.2870	-0.0000	-1.5708	-0.0000	-1.5708	0.0000	0.0000	0.0000	0.0003	-0.0000	0.0000	0.0000	0.0000	0.5545	1.0274	-0.4595	-0.2034	0.2629	0.0958	-0.0000	0.0004	0.0002	0.0000	-0.0000	0.0000	-0.0000	0.0053	0.0017	0.0002	-0.0001	0.0000
1115.2970	0.0000	-1.5708	0.0001	-1.5708	0.0000	-0.0000	-0.0000	0.0003	-0.0000	0.0000	0.0000	0.0000	0.6954	1.1271	-0.3976	-0.2193	0.2709	0.1014	-0.0000	0.0005	0.0003	0.0000	-0.0000	0.0000	-0.0000	0.0063	0.0027	0.0002	-0.0001	0.0000
1115.3070	-0.0000	-1.5708	0.0000	-1.5708	0.0000	0.0000	-0.0000	0.0003	-0.0000	0.0000	0.0000	0.0000	0.6253	1.0948	-0.4169	-0.2214	0.2396	0.1002	0.0000	0.0003	0.0001	0.0000	-0.0000	0.0000	0.0000	0.0033	0.0008	0.0002	-0.0000	0.0000
1115.3170	0.0000	-1.5708	0.0000	-1.5708	0.0000	-0.0000	-0.0000	0.0004	-0.0000	0.0000	0.0000	0.0000	0.6053	1.0915	-0.4377	-0.2430	0.2331	0.1053	0.0000	0.0003	0.0001	0.0000	-0.0000	0.0000	0.0000	0.0037	0.0012	0.0001	-0.0000	0.0000
1115.3270	-0.0000	-1.5709	-0.0000	-1.5708	-0.0000	0.0000	-0.0000	0.0008	-0.0000	0.0000	0.0000	0.0000	0.5871	1.1348	-0.4282	-0.2156	0.2655	0.1130	-0.0000	0.0004	0.0001	-0.0000	0.0000	0.0000	-0.0000	0.0046	0.0010	-0.0000	0.0000	0.0000
1115.3390	-0.0000	-1.5708	0.0000	-1.5708	0.0000	0.0001	-0.0000	0.0009	-0.0000	0.0000	0.0000	0.0000	0.5781	1.0417	-0.4424	-0.2041	0.2393	0.0802	-0.0000	0.0000	-0.0000	0.0000	0.0000	0.0000	-0.0000	0.0002	-0.0004	0.0000	0.0000	0.0000
1115.3490	0.0000	-1.5708	-0.0000	-1.5708	0.0000	-0.0000	-0.0000	0.0008	-0.0000	0.0000	0.0000	0.0000	0.5987	0.9932	-0.4339	-0.2151	0.2697	0.0584	-0.0000	-0.0001	-0.0000	0.0000	-0.0000	0.0000	-0.0000	-0.0006	-0.0003	0.0001	-0.0000	0.0000
1115.3590	0.0000	-1.5708	0.0000	-1.5708	-0.0000	0.0000	-0.0000	0.0006	-0.0000	0.0000	0.0000	0.0000	0.5082	0.8965	-0.4259	-0.2215	0.2535	0.0720	0.0000	0.0003	0.0002	0.0000	-0.0000	0.0000	0.0000	0.0042	0.0016	0.0002	-0.0000	0.0000
1115.3690	-0.0000	-1.5708	0.0000	-1.5708	-0.0000	0.0001	-0.0000	0.0006	-0.0000	0.0000	0.0000	0.0000	0.6654	0.9273	-0.5001	-0.1974	0.2634	0.1151	-0.0000	-0.0001	-0.0001	-0.0000	0.0000	0.0000	-0.0000	-0.0017	-0.0013	-0.0000	0.0000	0.0000
1115.3790	-0.0000	-1.5708	0.0001	-1.5708	-0.0000	-0.0000	-0.0000	0.0006	-0.0000	0.0000	0.0000	0.0000	0.6659	0.8051	-0.4496	-0.2082	0.2418	0.0631	-0.0000	-0.0004	-0.0002	-0.0000	0.0000	0.0000	-0.0000	-0.0048	-0.0024	-0.0002	0.0000	0.0000
1115.3910	-0.0000	-1.5708	0.0000	-1.5708	-0.0000	-0.0000	-0.0000	0.0003	-0.0000	0.0000	0.0000	0.0000	0.5442	0.8915	-0.4595	-0.2354	0.2571	0.1022	0.0000	-0.0001	-0.0000	-0.0000	0.0000	0.0000	0.0000	-0.0008	-0.0004	-0.0001	0.0000	0.0000
1115.4010	0.0000	-1.5708	0.0000	-1.5708	0.0000	0.0000	-0.0000	0.0002	-0.0000	0.0000	0.0000	0.0000	0.5797	0.9080	-0.4504	-0.2158	0.2512	0.0843	0.0000	0.0001	0.0000	0.0000	-0.0000	0.0000	0.0000	0.0018	0.0002	0.0001	-0.0000	0.0000
1115.4130	0.0000	-1.5708	-0.0000	-1.5708	0.0000	-0.0000	-0.0000	0.0002	-0.0001	0.0000	0.0000	0.0000	0.5739	0.8533	-0.4704	-0.2115	0.2462	0.0778	-0.0000	0.0001	0.0001	0.0000	-0.0000	0.0000	-0.0000	0.0012	0.0006	0.0000	-0.0000	0.0000
1115.4230	0.0000	-1.5708	-0.0000	-1.5708	0.0000	0.0000	-0.0000	0.0002	-0.0000	0.0000	0.0000	0.0000	0.6176	0.8817	-0.4464	-0.2215	0.2387	0.1009	0.0000	-0.0000	0.0001	0.0000	-0.0000	0.0000	0.0000	-0.0006	0.0008	0.0002	-0.0000	0.0000
1115.4330	-0.0000	-1.5708	0.0000	-1.5708	0.0000	0.0000	-0.0000	0.0001	-0.0000	0.0000	0.0000	0.0000	0.5550	0.8985	-0.4500	-0.2149	0.2372	0.0712	0.0000	0.0002	0.0000	0.0000	-0.0000	0.0000	0.0000	0.0018	0.0002	0.0001	-0.0000	0.0000
1115.4450	0.0000	-1.5708	0.0000	-1.5708	-0.0000	0.0000	-0.0000	0.0001	-0.0000	0.0000	0.0000	0.0000	0.5344	0.8692	-0.4845	-0.2165	0.2228	0.0970	-0.0000	-0.0001	-0.0000	-0.0000	0.0000	0.0000	-0.0000	-0.0007	-0.0004	-0.0000	0.0000	0.0000
1115.4550	0.0001	-1.5708	0.0000	-1.5708	-0.0000	0.0000	-0.0001	0.0001	-0.0000	0.0000	0.0000	0.0000	0.4614	0.8017	-0.4219	-0.2135	0.2158	0.0752	0.0000	-0.0002	-0.0002	-0.0000	0.0000	0.0000	0.0000	-0.0023	-0.0020	-0.0002	0.0000	0.0000
1115.4670	-0.0000	-1.5708	0.0000	-1.5708	-0.0000	0.0000	-0.0001	0.0001	-0.0000	0.0000	0.0000	0.0000	0.4553	0.8484	-0.4659	-0.2063	0.2547	0.0684	0.0000	-0.0002	-0.0002	-0.0000	0.0000	0.0000	0.0000	-0.0028	-0.0015	-0.0003	0.0001	0.0000
1115.4770	-0.0000	-1.5708	0.0000	-1.5708	0.0000	0.0000	-0.0000	0.0001	-0.0000	0.0000	0.0000	0.0000	0.5833	0.8099	-0.4438	-0.2277	0.2275	0.0539	0.0000	-0.0001	-0.0000	0.0000	0.0000	0.0000	0.0000	-0.0007	-0.0003	0.0000	0.0000	0.0000
1115.4870	0.0000	-1.5708	0.0000	-1.5708	0.0000	-0.0000	-0.0000	0.0001	-0.0000	0.0000	0.0000	0.0000	0.6197	0.8362	-0.3593	-0.2346	0.2283	0.0825	0.0000	-0.0001	-0.0001	-0.0000	0.0000	0.0000	0.0000	-0.0012	-0.0009	-0.0001	0.0000	0.0000
1115.4970	0.0000	-1.5708	-0.0000	-1.5708	0.0000	-0.0000	-0.0000	0.0001	-0.0000	0.0000	0.0000	0.0000	0.4449	0.8365	-0.4315	-0.2036	0.2173	0.0843	0.0000	0.0002	0.0000	0.0000	-0.0000	0.0000	0.0000	0.0018	0.0002	0.0001	-0.0000	0.0000
1115.5070	0.0000	-1.5708	0.0000	-1.5708	-0.0000	-0.0000	-0.0000	0.0001	-0.0000	0.0000	0.0000	0.0000	0.4600	0.8142	-0.5085	-0.2053	0.2415	0.0860	-0.0000	-0.0001	-0.0001	-0.0000	0.0000	0.0000	-0.0000	-0.0008	-0.0014	-0.0001	0.0000	0.0000
1115.5190	0.0000	-1.5708	0.0000	-1.5708	-0.0000	0.0000	-0.0000	0.0001	-0.0000	0.0000	0.0000	0.0000	0.5631	0.8549	-0.4628	-0.2060	0.2330	0.0818	-0.0000	-0.0001	-0.0001	0.0000	-0.0000	0.0000	-0.0000	-0.0011	-0.0008	0.0000	-0.0000	0.0000
1115.5290	-0.0000	-1.5708	0.0000	-1.5708	-0.0000	-0.0000	-0.0000	0.0001	-0.0000	0.0000	0.0000	0.0000	0.4290	0.8198	-0.4518	-0.2179	0.2441	0.0698	-0.0000	-0.0004	-0.0003	-0.0000	0.0000	0.0000	-0.0000	-0.0053	-0.0030	-0.0003	0.0001	0.0000
1115.5390	0.0001	-1.5708	0.0000	-1.5708	0.0000	-0.0000	-0.0000	0.0001	-0.0000	0.0000	0.0000	0.0000	0.4330	0.8081	-0.4920	-0.1968	0.2348	0.0771	-0.0000	0.0000	-0.0000	-0.0000	0.0000	0.0000	-0.0000	0.0002	-0.0004	-0.0000	0.0000	0.0000
1115.5490	0.0000	-1.5708	0.0000	-1.5708	0.0000	-0.0000	-0.0000	0.0000	-0.0000	0.0000	0.0000	0.0000	0.4572	0.8812	-0.4389	-0.2265	0.2218	0.0829	0.0000	-0.0001	-0.0001	-0.0000	0.0000	0.0000	0.0000	-0.0017	-0.0014	-0.0001	0.0000	0.0000
1115.5590	-0.0000	-1.5708	-0.0000	-1.5708	0.0000	-0.0000	-0.0000	0.0000	-0.0000	0.0000	0.0000	0.0000	0.4019	0.7986	-0.4354	-0.1846	0.2449	0.0670	-0.0000	-0.0002	-0.0001	-0.0000	0.0000	0.0000	-0.0000	-0.0022	-0.0008	-0.0000	0.0000	0.0000
1115.5710	-0.0000	-1.5708	0.0000	-1.5708	0.0000	-0.0000	-0.0000	0.0000	-0.0000	0.0000	0.0000	0.0000	0.5106	0.7937	-0.4151	-0.2131	0.2277	0.1094	-0.0000	-0.0001	-0.0000	0.0000	-0.0000	0.0000	-0.0000	-0.0006	-0.0003	0.0001	-0.0000	0.0000
1115.5810	-0.0000	-1.5708	0.0000	-1.5708	0.0000	0.0000	-0.0000	0.0000	-0.0000	0.0000	0.0000	0.0000	0.4666	0.9116	-0.4103	-0.1996	0.2012	0.0989	-0.0000	0.0001	0.0001	-0.0000	-0.0000	0.0000	-0.0000	0.0012	0.0006	-0.0000	-0.0000	0.0000
1115.5930	-0.0000	-1.5708	0.0000	-1.5708	-0.0000	0.0000	-0.0000	0.0000	-0.0000	0.0000	0.0000	0.0000	0.4407	0.8455	-0.5148	-0.2104	0.2118	0.0783	0.0000	-0.0002	-0.0002	-0.0000	0.0000	0.0000	0.0000	-0.0023	-0.0019	-0.0001	0.0000	0.0000
1115.6030	0.0000	-1.5708	-0.0000	-1.5708	-0.0000	-0.0000	-0.0000	0.0000	-0.0000	0.0000	0.0000	0.0000	0.5193	0.8577	-0.4407	-0.1849	0.2252	0.0510	-0.0000	-0.0001	-0.0000	0.0000	0.0000	0.0000	-0.0000	-0.0007	-0.0003	0.0000	0.0000	0.0000
1115.6130	0.0000	-1.5708	-0.0000	-1.5709	0.0000	0.0000	-0.0000	0.0000	-0.0000	0.0000	0.0000	0.0000	0.6073	0.8121	-0.4633	-0.1701	0.2408	0.0674	-0.0000	0.0001	0.0000	-0.0000	0.0000	0.0000	-0.0000	0.0006	0.0000	-0.0001	0.0000	0.0000
1115.6250	0.0000	-1.5708	0.0000	-1.5708	0.0000	0.0000	-0.0000	0.0000	-0.0000	0.0000	0.0000	0.0000	0.4871	0.8811	-0.4524	-0.1892	0.2380	0.0637	-0.0000	0.0004	0.0003	0.0000	-0.0000	0.0000	-0.0000	0.0053	0.0027	0.0002	-0.0001	0.0000
1115.6350	0.0000	-1.5708	0.0000	-1.5708	0.0000	0.0000	-0.0000	0.0000	-0.0000	0.0000	0.0000	0.0000	0.3506	0.7831	-0.4405	-0.1825	0.2073	0.0671	0.0000	0.0000	0.0001	0.0000	-0.0000	0.0000	0.0000	0.0004	0.0007	0.0001	-0.0000	0.0000
1115.6470	-0.0000	-1.5708	-0.0000	-1.5708	0.0000	0.0000	-0.0000	0.0000	-0.0000	0.0000	0.0000	0.0000	0.5292	0.7528	-0.4294	-0.1899	0.2013	0.0650	-0.0000	-0.0002	-0.0001	-0.0000	0.0000	0.0000	-0.0000	-0.0026	-0.0013	-0.0000	0.0000	0.0000
1115.6570	0.0000	-1.5708	0.0000	-1.5708	0.0000	0.0000	-0.0000	0.0000	-0.0000	0.0000	0.0000	0.0000	0.4386	0.8330	-0.4658	-0.2235	0.2017	0.0477	-0.0000	-0.0000	0.0000	-0.0000	0.0000	0.0000	-0.0000	-0.0003	0.0000	-0.0001	0.0000	0.0000
1115.6670	0.0000	-1.5708	-0.0000	-1.5708	-0.0000	-0.0000	-0.0000	0.0000	-0.0000	0.0000	0.0000	0.0000	0.5090	0.8954	-0.4297	-0.2114	0.2075	0.0534	0.0000	-0.0002	-0.0001	-0.0000	0.0000	0.0000	0.0000	-0.0027	-0.0013	-0.0001	0.0000	0.0000
1115.6770	0.0000	-1.5708	-0.0000	-1.5708	0.0000	0.0000	-0.0000	0.0000	-0.0000	0.0000	0.0000	0.0000	0.4813	0.7255	-0.4395	-0.2260	0.2323	0.0797	-0.0000	-0.0001	-0.0000	0.0000	-0.0000	0.0000	-0.0000	-0.0017	-0.0003	0.0001	-0.0000	0.0000
1115.6870	-0.0000	-1.5708	0.0000	-1.5708	-0.0000	0.0000	-0.0000	0.0000	-0.0000	0.0000	0.0000	0.0000	0.4255	0.8689	-0.4680	-0.1971	0.2062	0.0500	0.0000	-0.0001	-0.0000	0.0000	-0.0000	0.0000	0.0000	-0.0017	-0.0003	0.0000	-0.0000	0.0000
1115.6970	0.0000	-1.5708	-0.0000	-1.5708	0.0000	0.0000	0.0000	0.0000	-0.0000	0.0000	0.0000	0.0000	0.4228	0.7963	-0.3930	-0.2065	0.2141	0.0731	0.0000	-0.0001	-0.0000	0.0000	-0.0000	0.0000	0.0000	-0.0007	-0.0003	0.0000	-0.0000	0.0000
1115.7090	-0.0000	-1.5708	0.0000	-1.5708	0.0000	-0.0000	0.0001	0.0000	-0.0000	0.0000	0.0000	0.0000	0.4520	0.8037	-0.4178	-0.1994	0.1992	0.0571	0.0000	0.0001	0.0001	0.0000	-0.0000	0.0000	0.0000	0.0008	0.0012	0.0001	-0.0000	0.0000
1115.7190	-0.0000	-1.5708	0.0000	-1.5708	-0.0000	0.0000	0.0001	0.0000	-0.0000	0.0000	0.0000	0.0000	0.4461	0.8507	-0.4821	-0.2092	0.2176	0.0529	-0.0000	-0.0000	0.0000	-0.0000	0.0000	0.0000	-0.0000	-0.0003	0.0001	-0.0000	0.0000	0.0000
1115.7290	-0.0000	-1.5708	0.0000	-1.5708	0.0000	-0.0000	0.0000	0.0000	-0.0000	0.0000	-0.0000	0.0000	0.4712	0.8451	-0.4353	-0.2097	0.2264	0.0328	0.0000	-0.0003	-0.0001	0.0000	-0.0000	0.0000	0.0000	-0.0031	-0.0008	0.0001	-0.0000	0.0000
1115.7390	-0.0000	-1.5708	-0.0000	-1.5708	0.0000	0.0000	0.0000	0.0000	-0.0000	0.0000	-0.0000	0.0000	0.4541	0.6802	-0.4731	-0.1950	0.1999	0.0630	0.0000	-0.0001	-0.0001	0.0000	-0.0000	0.0000	0.0000	-0.0011	-0.0008	0.0000	-0.0000	0.0000
1115.7510	-0.0000	-1.5708	0.0000	-1.5708	0.0000	0.0000	0.0000	0.0000	-0.0000	0.0000	-0.0000	0.0000	0.4644	0.7147	-0.4212	-0.2026	0.1706	0.0434	-0.0000	0.0000	0.0001	0.0000	-0.0000	0.0000	-0.0000	0.0004	0.0007	0.0001	-0.0000	0.0000
1115.7610	-0.0000	-1.5708	-0.0000	-1.5708	-0.0000	0.0000	0.0000	0.0000	-0.0000	0.0000	-0.0000	0.0000	0.3912	0.8040	-0.4311	-0.1992	0.1902	0.0470	0.0000	0.0003	0.0001	-0.0000	0.0000	0.0000	0.0000	0.0031	0.0005	-0.0001	0.0000	0.0000
1115.7730	-0.0000	-1.5708	0.0000	-1.5708	0.0000	0.0000	0.0001	0.0000	-0.0000	0.0000	-0.0000	0.0000	0.4053	0.7505	-0.4291	-0.1733	0.1884	0.0398	-0.0000	-0.0002	-0.0001	-0.0000	0.0000	0.0000	-0.0000	-0.0023	-0.0010	-0.0002	0.0000	0.0000
1115.7830	-0.0000	-1.5708	-0.0000	-1.5708	-0.0000	-0.0000	0.0001	0.0000	-0.0000	0.0000	-0.0000	0.0000	0.3973	0.7736	-0.4704	-0.1632	0.2096	0.0573	0.0000	-0.0001	-0.0000	-0.0000	0.0000	0.0000	0.0000	-0.0007	-0.0004	-0.0000	0.0000	0.0000
1115.7930	0.0000	-1.5708	0.0000	-1.5708	0.0000	0.0000	0.0000	0.0000	-0.0000	0.0000	-0.0000	0.0000	0.4406	0.7365	-0.4142	-0.1890	0.2125	0.0568	-0.0000	-0.0004	-0.0001	-0.0000	0.0000	0.0000	-0.0000	-0.0047	-0.0014	-0.0001	0.0000	0.0000
1115.8050	-0.0000	-1.5708	-0.0000	-1.5708	-0.0000	-0.0000	0.0000	0.0000	-0.0000	0.0000	-0.0000	0.0000	0.5053	0.7568	-0.4703	-0.2105	0.2085	0.0272	0.0000	-0.0001	-0.0000	0.0000	-0.0000	0.0000	0.0000	-0.0007	-0.0003	0.0000	-0.0000	0.0000
1115.8150	-0.0000	-1.5708	0.0000	-1.5708	-0.0000	-0.0000	0.0001	0.0000	-0.0000	0.0000	0.0000	0.0000	0.5818	0.8009	-0.4993	-0.1793	0.2346	0.0553	-0.0000	0.0002	0.0000	0.0000	-0.0000	-0.0000	-0.0000	0.0018	0.0002	0.0001	-0.0000	-0.0000
1115.8270	0.0000	-1.5708	-0.0001	-1.5708	0.0000	0.0000	0.0000	0.0000	-0.0000	0.0000	0.0000	0.0000	0.6032	0.8014	-0.5110	-0.1889	0.2137	0.0392	-0.0000	-0.0002	-0.0001	-0.0000	0.0000	-0.0000	-0.0000	-0.0022	-0.0008	-0.0000	0.0000	-0.0000
1115.8370	-0.0000	-1.5708	0.0000	-1.5708	-0.0000	-0.0000	0.0000	0.0000	-0.0000	0.0000	0.0000	0.0000	0.5586	0.7665	-0.4710	-0.1882	0.2247	0.0191	-0.0000	0.0002	0.0001	-0.0000	0.0000	-0.0000	-0.0000	0.0022	0.0006	-0.0000	0.0000	-0.0000
1115.8490	0.0000	-1.5708	-0.0000	-1.5708	-0.0000	0.0000	0.0001	0.0000	-0.0000	-0.0000	0.0000	0.0000	0.6203	0.7750	-0.4642	-0.1843	0.2103	0.0678	-0.0000	-0.0000	0.0000	-0.0000	0.0000	-0.0000	-0.0000	-0.0003	0.0001	-0.0000	0.0000	-0.0000
1115.8590	-0.0000	-1.5708	-0.0000	-1.5708	0.0000	-0.0000	0.0001	0.0000	-0.0000	-0.0000	0.0000	0.0000	0.5299	0.8085	-0.4467	-0.1910	0.2032	0.0549	-0.0000	-0.0002	-0.0000	-0.0000	0.0000	-0.0000	-0.0000	-0.0028	-0.0005	-0.0001	0.0000	-0.0000
1115.8690	-0.0000	-1.5708	-0.0000	-1.5708	-0.0000	0.0000	0.0001	0.0000	-0.0000	-0.0000	0.0000	0.0000	0.4789	0.7822	-0.4396	-0.1888	0.2085	0.0623	-0.0000	-0.0001	-0.0000	-0.0000	0.0000	-0.0000	-0.0000	-0.0008	-0.0004	-0.0001	0.0000	-0.0000
1115.8810	-0.0000	-1.5708	0.0000	-1.5708	0.0000	-0.0000	0.0001	0.0000	-0.0000	-0.0000	0.0000	0.0000	0.5606	0.8660	-0.4755	-0.2410	0.1749	0.0763	-0.0000	-0.0002	-0.0001	-0.0000	0.0000	-0.0000	-0.0000	-0.0028	-0.0014	-0.0002	0.0000	-0.0000
1115.8910	-0.0000	-1.5708	-0.0000	-1.5708	-0.0000	0.0000	0.0000	0.0000	-0.0000	0.0000	0.0000	0.0000	0.5114	0.7147	-0.4347	-0.2041	0.1860	0.0135	-0.0000	-0.0002	-0.0001	-0.0000	0.0000	-0.0000	-0.0000	-0.0027	-0.0014	-0.0001	0.0000	-0.0000
1115.9030	-0.0000	-1.5708	0.0000	-1.5708	0.0000	0.0000	0.0000	0.0000	-0.0000	0.0000	0.0000	0.0000	0.5749	0.7138	-0.4564	-0.1999	0.1871	0.0497	-0.0000	-0.0002	-0.0000	-0.0000	0.0000	-0.0000	-0.0000	-0.0018	-0.0005	-0.0001	0.0000	-0.0000
1115.9130	0.0000	-1.5708	0.0000	-1.5708	0.0000	0.0000	0.0000	0.0000	-0.0000	0.0000	0.0000	0.0000	0.6645	1.2933	-0.2936	-0.1850	0.1751	0.0083	0.1335	0.4978	0.1337	-0.0084	-0.0065	-0.0280	0.4919	4.2080	1.2451	0.0380	-0.0379	-0.0918
1115.9250	0.0000	-1.5708	-0.0000	-1.5708	0.0000	0.0000	0.0004	0.0063	0.0000	-0.0001	-0.0000	-0.0015	1.2725	1.2653	-0.2791	-0.2502	0.2000	-0.0359	0.3756	0.8813	0.1523	-0.0397	-0.0144	-0.0790	0.4919	4.2076	1.2450	0.0380	-0.0379	-0.0918
1115.9350	0.0000	-1.5707	-0.0000	-1.5708	0.0000	0.0000	0.0026	0.0085	0.0000	-0.0011	-0.0000	-0.0030	1.5911	1.5605	-0.2815	-0.2996	0.1902	-0.1288	0.5772	1.2000	0.1674	-0.0658	-0.0209	-0.1215	0.4919	4.1977	1.2411	0.0378	-0.0379	-0.0918
1115.9450	0.0001	-1.5706	-0.0001	-1.5709	0.0000	-0.0000	0.0059	0.0117	0.0000	-0.0034	-0.0003	-0.0058	1.5333	1.6076	-0.1696	-0.3043	0.1255	-0.1385	0.7789	1.5190	0.1828	-0.0919	-0.0275	-0.1640	0.4919	4.1916	1.2399	0.0377	-0.0378	-0.0918
1115.9570	0.0002	-1.5705	-0.0000	-1.5709	-0.0000	-0.0001	0.0087	0.0153	0.0000	-0.0055	-0.0003	-0.0086	1.3763	1.5964	-0.1058	-0.3146	0.1363	-0.2193	1.0210	1.7199	0.2009	-0.1232	-0.0353	-0.2151	0.4919	4.1716	1.2339	0.0374	-0.0377	-0.0918
1115.9670	0.0003	-1.5703	-0.0001	-1.5710	-0.0000	-0.0002	0.0090	0.0139	-0.0000	-0.0071	-0.0004	-0.0089	1.1975	1.3392	-0.2194	-0.2956	0.1121	-0.1873	1.0266	1.3680	0.0773	-0.1328	-0.0333	-0.2164	0.0000	-0.0563	-0.0170	-0.0009	0.0002	-0.0000
1115.9790	0.0003	-1.5701	-0.0000	-1.5710	-0.0000	-0.0003	0.0067	0.0130	-0.0002	-0.0044	-0.0004	-0.0091	1.4139	1.3088	-0.1558	-0.3348	0.0904	-0.1901	1.0266	1.3661	0.0765	-0.1328	-0.0333	-0.2164	0.0000	-0.0794	-0.0255	-0.0014	0.0004	-0.0000
1115.9890	0.0004	-1.5700	-0.0000	-1.5710	0.0000	-0.0004	0.0065	0.0140	0.0004	-0.0043	-0.0011	-0.0082	1.4159	1.2152	-0.1577	-0.3258	0.1317	-0.1975	1.0266	1.3645	0.0757	-0.1329	-0.0333	-0.2164	0.0000	-0.0984	-0.0327	-0.0019	0.0005	-0.0000
1116.0010	0.0005	-1.5698	0.0000	-1.5711	-0.0001	-0.0005	0.0077	0.0140	0.0009	-0.0047	-0.0008	-0.0083	1.5425	0.9350	-0.1973	-0.3157	0.0746	-0.1939	1.0266	1.3627	0.0750	-0.1329	-0.0333	-0.2164	0.0000	-0.1195	-0.0400	-0.0021	0.0006	-0.0000
1116.0110	0.0006	-1.5697	0.0000	-1.5711	-0.0001	-0.0006	0.0079	0.0138	0.0011	-0.0048	-0.0016	-0.0073	1.3815	1.1298	-0.1960	-0.3212	0.1024	-0.2096	1.2023	2.0239	0.3188	-0.1372	-0.0442	-0.2530	0.9280	7.7705	2.2882	0.0772	-0.0755	-0.1722
1116.0230	0.0007	-1.5694	0.0001	-1.5712	-0.0000	-0.0007	0.0130	0.0214	0.0032	-0.0082	-0.0042	-0.0151	1.5011	1.1574	0.0146	-0.3464	0.0906	-0.1775	1.4969	2.0335	0.3516	-0.1915	-0.0619	-0.3000	0.9280	7.7519	2.2806	0.0768	-0.0754	-0.1722
1116.0330	0.0008	-1.5692	0.0001	-1.5714	-0.0001	-0.0009	0.0138	0.0217	0.0027	-0.0122	-0.0029	-0.0149	1.5519	1.4073	0.0512	-0.3536	0.0600	-0.2299	1.5024	2.0402	0.3785	-0.2368	-0.0767	-0.3011	0.9280	7.7212	2.2696	0.0763	-0.0753	-0.1722
1116.0450	0.0010	-1.5689	0.0001	-1.5715	-0.0001	-0.0010	0.0155	0.0252	0.0021	-0.0140	-0.0033	-0.0177	1.7040	1.5747	0.1389	-0.3507	0.0251	-0.2319	1.5090	2.0485	0.4109	-0.2767	-0.0944	-0.3023	0.9281	7.6877	2.2588	0.0758	-0.0752	-0.1722
1116.0550	0.0011	-1.5687	0.0001	-1.5716	-0.0001	-0.0012	0.0189	0.0297	0.0028	-0.0139	-0.0038	-0.0197	1.4380	1.5898	0.1810	-0.3514	0.0209	-0.2536	1.5145	2.0552	0.4377	-0.2773	-0.1092	-0.3034	0.9281	7.6563	2.2473	0.0752	-0.0750	-0.1722
1116.0670	0.0014	-1.5682	0.0001	-1.5718	-0.0002	-0.0014	0.0228	0.0362	0.0029	-0.0133	-0.0046	-0.0220	1.5987	1.5561	0.3442	-0.3743	-0.0440	-0.3118	1.5211	2.0623	0.4696	-0.2782	-0.1269	-0.3047	0.9281	7.6086	2.2312	0.0744	-0.0748	-0.1722
1116.0770	0.0017	-1.5679	0.0001	-1.5719	-0.0002	-0.0017	0.0255	0.0399	0.0034	-0.0147	-0.0048	-0.0250	1.2143	1.6797	0.4158	-0.3622	-0.0208	-0.3579	1.5266	2.0677	0.4959	-0.2789	-0.1417	-0.3058	0.9281	7.5615	2.2148	0.0736	-0.0746	-0.1722
1116.0890	0.0020	-1.5674	0.0001	-1.5721	-0.0003	-0.0020	0.0289	0.0450	0.0033	-0.0167	-0.0061	-0.0295	1.0861	1.2377	0.3105	-0.3593	-0.0410	-0.3471	1.4538	1.4096	0.2801	-0.2870	-0.1472	-0.2907	0.0001	-0.4140	-0.1436	-0.0076	0.0020	-0.0000
1116.0990	0.0023	-1.5670	0.0001	-1.5722	-0.0003	-0.0023	0.0272	0.0403	0.0007	-0.0170	-0.0049	-0.0296	0.9511	1.5701	0.5167	-0.3579	-0.0985	-0.3701	1.4538	1.4053	0.2785	-0.2870	-0.1472	-0.2907	0.0001	-0.4655	-0.1598	-0.0083	0.0022	-0.0000
1116.1090	0.0025	-1.5666	0.0002	-1.5724	-0.0003	-0.0026	0.0273	0.0418	0.0025	-0.0158	-0.0061	-0.0287	1.1356	1.6190	0.4215	-0.3428	-0.0536	-0.3968	1.4858	1.6709	0.3751	-0.2838	-0.1517	-0.2973	0.3777	2.7053	0.7695	0.0275	-0.0308	-0.0698
1116.1210	0.0029	-1.5660	0.0003	-1.5726	-0.0005	-0.0030	0.0312	0.0548	0.0082	-0.0163	-0.0074	-0.0358	1.4670	1.9355	0.5359	-0.4006	-0.0833	-0.3970	1.5714	2.3328	0.6498	-0.2766	-0.1885	-0.3148	1.2937	10.4465	3.0439	0.1151	-0.1112	-0.2392
1116.1310	0.0032	-1.5654	0.0003	-1.5728	-0.0005	-0.0033	0.0352	0.0575	0.0081	-0.0187	-0.0075	-0.0400	1.4220	2.2209	0.6088	-0.4136	-0.1249	-0.3943	1.5791	2.3395	0.6832	-0.2775	-0.2129	-0.3163	1.2938	10.3716	3.0164	0.1135	-0.1107	-0.2392
1116.1430	0.0037	-1.5647	0.0004	-1.5730	-0.0006	-0.0038	0.0397	0.0658	0.0091	-0.0227	-0.0099	-0.0425	1.3839	2.2012	0.6743	-0.4186	-0.1436	-0.4054	1.5883	2.3474	0.7234	-0.2786	-0.2421	-0.3181	1.2940	10.2806	2.9827	0.1116	-0.1103	-0.2392
1116.1530	0.0041	-1.5640	0.0005	-1.5733	-0.0007	-0.0043	0.0430	0.0710	0.0097	-0.0264	-0.0110	-0.0455	1.5893	2.3452	0.7481	-0.3973	-0.1458	-0.4149	1.5960	2.3534	0.7566	-0.2796	-0.2665	-0.3196	1.2942	10.1976	2.9531	0.1100	-0.1098	-0.2392
1116.1650	0.0047	-1.5631	0.0006	-1.5736	-0.0008	-0.0049	0.0486	0.0800	0.0115	-0.0285	-0.0101	-0.0528	1.5873	2.1261	0.6920	-0.3844	-0.1535	-0.4196	1.6052	2.3591	0.7959	-0.2807	-0.2958	-0.3213	1.2945	10.0793	2.9109	0.1076	-0.1092	-0.2392
1116.1750	0.0052	-1.5622	0.0007	-1.5739	-0.0009	-0.0054	0.0535	0.0855	0.0121	-0.0298	-0.0128	-0.0584	1.3003	2.2877	0.7145	-0.3869	-0.1700	-0.3780	1.6129	2.3630	0.8282	-0.2817	-0.3202	-0.3228	1.2949	9.9710	2.8719	0.1055	-0.1087	-0.2392
1116.1870	0.0059	-1.5611	0.0009	-1.5743	-0.0011	-0.0062	0.0579	0.0956	0.0131	-0.0314	-0.0110	-0.0619	1.0921	1.8477	0.7024	-0.4275	-0.1978	-0.3418	1.6222	2.3668	0.8663	-0.2829	-0.3211	-0.3246	1.2954	9.8301	2.8190	0.1024	-0.1078	-0.2392
1116.1970	0.0064	-1.5601	0.0010	-1.5746	-0.0011	-0.0068	0.0585	0.1015	0.0128	-0.0346	-0.0108	-0.0611	1.4598	1.5892	0.7436	-0.3856	-0.2154	-0.3773	1.5201	1.4444	0.5592	-0.2955	-0.3106	-0.3035	0.0019	-1.3353	-0.4768	-0.0263	0.0069	-0.0000
1116.2090	0.0072	-1.5590	0.0011	-1.5751	-0.0013	-0.0075	0.0594	0.0914	0.0099	-0.0361	-0.0111	-0.0624	1.3614	1.8021	0.6530	-0.3453	-0.2558	-0.3884	1.5590	1.7623	0.6736	-0.2911	-0.3146	-0.3115	0.4620	2.4605	0.6250	0.0215	-0.0358	-0.0850
1116.2190	0.0078	-1.5579	0.0013	-1.5754	-0.0014	-0.0082	0.0647	0.1094	0.0143	-0.0356	-0.0135	-0.0672	1.7187	2.0547	0.5556	-0.3651	-0.2159	-0.3916	1.6616	2.5663	0.9831	-0.2807	-0.3247	-0.3325	1.5783	11.8990	3.3815	0.1421	-0.1407	-0.2913
1116.2290	0.0085	-1.5568	0.0014	-1.5758	-0.0015	-0.0089	0.0719	0.1156	0.0121	-0.0374	-0.0120	-0.0729	1.1778	1.8519	0.6760	-0.3832	-0.2439	-0.3476	1.6710	2.5708	0.9790	-0.2818	-0.3249	-0.3343	1.5791	11.7628	3.3333	0.1395	-0.1400	-0.2913
1116.2410	0.0093	-1.5554	0.0015	-1.5763	-0.0016	-0.0098	0.0726	0.1210	0.0113	-0.0395	-0.0127	-0.0752	1.4685	2.2136	0.8268	-0.4075	-0.3374	-0.4556	1.6824	2.5747	0.9733	-0.2832	-0.3252	-0.3365	1.5804	11.5811	3.2680	0.1355	-0.1390	-0.2913
1116.2510	0.0101	-1.5541	0.0016	-1.5767	-0.0018	-0.0106	0.0790	0.1312	0.0106	-0.0435	-0.0164	-0.0852	1.5040	1.8020	0.8926	-0.3759	-0.3227	-0.4139	1.6918	2.5769	0.9682	-0.2843	-0.3254	-0.3383	1.5816	11.4180	3.2108	0.1324	-0.1382	-0.2913
1116.2630	0.0111	-1.5525	0.0017	-1.5772	-0.0019	-0.0116	0.0851	0.1335	0.0121	-0.0451	-0.0181	-0.0903	1.3184	2.6163	0.8729	-0.3907	-0.3295	-0.3624	1.7032	2.5792	0.9620	-0.2857	-0.3257	-0.3405	1.5833	11.2171	3.1401	0.1283	-0.1371	-0.2913
1116.2730	0.0119	-1.5511	0.0019	-1.5776	-0.0022	-0.0125	0.0879	0.1440	0.0139	-0.0468	-0.0195	-0.0901	1.5174	2.3498	0.8528	-0.4043	-0.3160	-0.4312	1.7127	2.5798	0.9561	-0.2869	-0.3259	-0.3423	1.5849	11.0344	3.0741	0.1245	-0.1361	-0.2913
1116.2850	0.0130	-1.5492	0.0020	-1.5782	-0.0024	-0.0137	0.0930	0.1542	0.0152	-0.0495	-0.0207	-0.1007	1.5669	2.2629	0.7428	-0.3967	-0.3415	-0.4163	1.7241	2.5801	0.9489	-0.2883	-0.3262	-0.3445	1.5872	10.8096	2.9937	0.1198	-0.1349	-0.2913
1116.2950	0.0141	-1.5477	0.0022	-1.5788	-0.0026	-0.0147	0.0977	0.1645	0.0155	-0.0530	-0.0210	-0.1014	1.6829	1.8712	0.7610	-0.3854	-0.3617	-0.4480	1.7337	2.5784	0.9419	-0.2896	-0.3264	-0.3463	1.5894	10.5990	2.9175	0.1152	-0.1337	-0.2913
1116.3050	0.0151	-1.5460	0.0023	-1.5793	-0.0028	-0.0157	0.1042	0.1635	0.0114	-0.0547	-0.0208	-0.1062	1.0927	1.2098	0.6561	-0.3919	-0.4193	-0.3961	1.6063	1.4396	0.5323	-0.3065	-0.3126	-0.3201	0.0126	-3.1262	-1.1160	-0.0630	0.0165	-0.0000
1116.3170	0.0163	-1.5440	0.0025	-1.5799	-0.0031	-0.0171	0.1038	0.1734	0.0211	-0.0531	-0.0245	-0.1114	1.7070	2.7975	0.5416	-0.4256	-0.3790	-0.4061	1.7631	2.7129	0.9773	-0.2870	-0.3295	-0.3522	1.7818	11.9376	3.2557	0.1544	-0.1618	-0.3268
1116.3270	0.0173	-1.5422	0.0027	-1.5805	-0.0034	-0.0182	0.1113	0.1856	0.0171	-0.0583	-0.0266	-0.1144	1.6308	2.0166	0.7775	-0.4105	-0.3832	-0.4328	1.7739	2.7121	0.9698	-0.2883	-0.3298	-0.3542	1.7851	11.7113	3.1741	0.1496	-0.1605	-0.3268
1116.3370	0.0185	-1.5403	0.0028	-1.5811	-0.0036	-0.0194	0.1154	0.1882	0.0161	-0.0622	-0.0259	-0.1226	1.4981	2.3732	0.9159	-0.3611	-0.4133	-0.4141	1.7847	2.7102	0.9620	-0.2895	-0.3301	-0.3563	1.7888	11.4735	3.0903	0.1448	-0.1593	-0.3268
1116.3470	0.0197	-1.5384	0.0030	-1.5817	-0.0039	-0.0206	0.1182	0.1969	0.0166	-0.0591	-0.0295	-0.1262	2.1359	2.6357	0.9919	-0.4220	-0.3710	-0.4890	1.7956	2.7078	0.9539	-0.2908	-0.3304	-0.3583	1.7930	11.2290	3.0030	0.1394	-0.1579	-0.3268
1116.3570	0.0209	-1.5364	0.0031	-1.5823	-0.0042	-0.0219	0.1284	0.2065	0.0176	-0.0657	-0.0310	-0.1391	1.7953	2.5834	0.9309	-0.3694	-0.3664	-0.3659	1.8065	2.7048	0.9456	-0.2920	-0.3307	-0.3603	1.7976	10.9771	2.9133	0.1341	-0.1565	-0.3268
1116.3690	0.0225	-1.5339	0.0034	-1.5831	-0.0045	-0.0236	0.1314	0.2166	0.0182	-0.0652	-0.0326	-0.1366	1.4741	2.6098	0.9773	-0.3883	-0.3225	-0.4366	1.8197	2.6989	0.9345	-0.2936	-0.3310	-0.3628	1.8040	10.6481	2.7959	0.1272	-0.1547	-0.3268
1116.3790	0.0239	-1.5316	0.0035	-1.5837	-0.0048	-0.0249	0.1380	0.2247	0.0197	-0.0669	-0.0341	-0.1403	1.6180	2.6480	0.9072	-0.3856	-0.3224	-0.4947	1.8307	2.6939	0.9254	-0.2950	-0.3312	-0.3648	1.8098	10.3715	2.6985	0.1213	-0.1531	-0.3268
1116.3890	0.0253	-1.5293	0.0037	-1.5844	-0.0052	-0.0265	0.1403	0.2372	0.0213	-0.0725	-0.0344	-0.1510	1.8057	2.3154	0.8305	-0.3318	-0.3174	-0.4533	1.8418	2.6875	0.9154	-0.2963	-0.3315	-0.3668	1.8163	10.0799	2.5930	0.1150	-0.1515	-0.3268
1116.3990	0.0267	-1.5269	0.0040	-1.5851	-0.0056	-0.0280	0.1470	0.2419	0.0205	-0.0749	-0.0356	-0.1523	1.8391	2.6929	0.8930	-0.3564	-0.3251	-0.4521	1.8529	2.6797	0.9051	-0.2978	-0.3317	-0.3689	1.8236	9.7708	2.4835	0.1083	-0.1497	-0.3268
1116.4090	0.0282	-1.5244	0.0042	-1.5858	-0.0059	-0.0295	0.1531	0.2460	0.0168	-0.0744	-0.0338	-0.1562	0.8860	1.3399	0.6380	-0.3646	-0.3080	-0.4192	1.7552	1.7824	0.5811	-0.3121	-0.3206	-0.3488	0.5961	-1.0718	-0.7068	-0.0426	-0.0278	-0.1007
1116.4190	0.0297	-1.5219	0.0045	-1.5865	-0.0063	-0.0311	0.1519	0.2599	0.0257	-0.0731	-0.0378	-0.1629	1.6834	2.3210	0.5217	-0.3703	-0.3088	-0.4388	1.8773	2.7444	0.9110	-0.2957	-0.3343	-0.3736	1.9253	10.2171	2.5322	0.1409	-0.1702	-0.3449
1116.4290	0.0313	-1.5192	0.0047	-1.5873	-0.0067	-0.0327	0.1576	0.2679	0.0249	-0.0758	-0.0366	-0.1700	1.7775	2.2213	0.5739	-0.3763	-0.3169	-0.3831	1.8893	2.7351	0.8992	-0.2971	-0.3346	-0.3758	1.9351	9.8739	2.4097	0.1331	-0.1682	-0.3449
1116.4410	0.0333	-1.5159	0.0050	-1.5882	-0.0071	-0.0348	0.1653	0.2801	0.0261	-0.0736	-0.0389	-0.1758	1.8407	1.9383	0.4453	-0.4505	-0.3246	-0.4585	1.9037	2.7232	0.8847	-0.2987	-0.3350	-0.3783	1.9481	9.4535	2.2596	0.1238	-0.1657	-0.3449
1116.4510	0.0351	-1.5131	0.0053	-1.5890	-0.0075	-0.0366	0.1710	0.2847	0.0251	-0.0808	-0.0426	-0.1819	1.6511	2.2243	0.5333	-0.3873	-0.3318	-0.4438	1.9159	2.7124	0.8722	-0.3001	-0.3353	-0.3805	1.9600	9.0926	2.1302	0.1158	-0.1636	-0.3449
1116.4630	0.0372	-1.5096	0.0056	-1.5900	-0.0080	-0.0388	0.1771	0.2979	0.0249	-0.0808	-0.0426	-0.1874	1.6326	1.9096	0.4818	-0.4096	-0.3746	-0.4362	1.9306	2.6981	0.8567	-0.3018	-0.3356	-0.3831	1.9756	8.6430	1.9699	0.1060	-0.1610	-0.3449
1116.4730	0.0390	-1.5065	0.0058	-1.5908	-0.0084	-0.0407	0.1810	0.3044	0.0243	-0.0834	-0.0454	-0.1912	1.8934	2.1345	0.5006	-0.3577	-0.3761	-0.4565	1.9429	2.6852	0.8434	-0.3032	-0.3359	-0.3852	1.9899	8.2574	1.8328	0.0975	-0.1588	-0.3449
1116.4830	0.0409	-1.5034	0.0061	-1.5916	-0.0089	-0.0427	0.1898	0.3148	0.0237	-0.0853	-0.0485	-0.2018	1.7464	2.0829	0.5186	-0.3660	-0.3903	-0.3882	1.9554	2.6712	0.8295	-0.3047	-0.3361	-0.3873	2.0054	7.8573	1.6902	0.0885	-0.1565	-0.3449
1116.4930	0.0428	-1.5001	0.0063	-1.5925	-0.0094	-0.0447	0.1945	0.3226	0.0228	-0.0878	-0.0508	-0.2024	1.8416	2.3229	0.5995	-0.3465	-0.3825	-0.4593	1.9679	2.6565	0.8156	-0.3062	-0.3364	-0.3895	2.0221	7.4496	1.5466	0.0796	-0.1541	-0.3449
1116.5030	0.0447	-1.4969	0.0066	-1.5934	-0.0100	-0.0468	0.1980	0.3321	0.0235	-0.0848	-0.0526	-0.2097	2.0053	2.1328	0.5881	-0.3956	-0.3538	-0.4348	1.9806	2.6405	0.8009	-0.3077	-0.3367	-0.3916	2.0402	7.0269	1.3961	0.0700	-0.1516	-0.3449
1116.5130	0.0468	-1.4935	0.0068	-1.5942	-0.0105	-0.0489	0.2074	0.3321	0.0175	-0.0878	-0.0496	-0.2078	1.7468	2.7226	1.0698	-0.3735	-0.4299	-0.5089	1.9882	2.6509	0.7926	-0.3050	-0.3383	-0.3931	2.0382	6.9877	1.3107	0.1034	-0.1653	-0.3449
1116.5250	0.0493	-1.4893	0.0071	-1.5953	-0.0111	-0.0515	0.2123	0.3512	0.0260	-0.0888	-0.0556	-0.2191	1.8071	2.0592	0.4343	-0.4227	-0.3785	-0.4866	2.0037	2.6307	0.7741	-0.3066	-0.3387	-0.3957	2.0633	6.4610	1.1237	0.0913	-0.1622	-0.3449
1116.5350	0.0514	-1.4859	0.0073	-1.5962	-0.0117	-0.0538	0.2179	0.3603	0.0263	-0.0922	-0.0586	-0.2263	2.1764	2.2333	0.5096	-0.4071	-0.3508	-0.3931	2.0168	2.6132	0.7585	-0.3079	-0.3390	-0.3978	2.0858	6.0130	0.9658	0.0814	-0.1596	-0.3449
1116.5450	0.0537	-1.4823	0.0076	-1.5971	-0.0122	-0.0560	0.2260	0.3680	0.0258	-0.0904	-0.0602	-0.2293	1.6362	2.2253	0.5024	-0.4287	-0.3551	-0.4783	2.0300	2.5949	0.7424	-0.3093	-0.3393	-0.4000	2.1098	5.5570	0.8039	0.0708	-0.1568	-0.3449
1116.5550	0.0559	-1.4785	0.0078	-1.5981	-0.0128	-0.0584	0.2274	0.3801	0.0263	-0.0904	-0.0612	-0.2400	1.9207	1.9171	0.4415	-0.4414	-0.4048	-0.4142	2.0434	2.5757	0.7260	-0.3108	-0.3396	-0.4021	2.1356	5.0884	0.6377	0.0603	-0.1540	-0.3449
1116.5650	0.0582	-1.4747	0.0081	-1.5990	-0.0135	-0.0608	0.2336	0.3865	0.0252	-0.0920	-0.0639	-0.2425	2.1287	2.3017	0.6426	-0.4381	-0.3832	-0.4332	2.0569	2.5548	0.7090	-0.3122	-0.3399	-0.4043	2.1634	4.6004	0.4663	0.0493	-0.1511	-0.3449
1116.5750	0.0605	-1.4707	0.0083	-1.5999	-0.0141	-0.0632	0.2417	0.3967	0.0266	-0.0951	-0.0677	-0.2503	1.5499	2.1779	0.6479	-0.3758	-0.3064	-0.4713	2.0706	2.5329	0.6914	-0.3137	-0.3401	-0.4064	2.1931	4.1011	0.2890	0.0377	-0.1481	-0.3449
1116.5870	0.0635	-1.4659	0.0087	-1.6011	-0.0149	-0.0661	0.2429	0.4091	0.0261	-0.0946	-0.0684	-0.2547	2.1429	2.1234	0.6441	-0.4271	-0.3519	-0.5066	2.0873	2.5045	0.6694	-0.3156	-0.3404	-0.4090	2.2317	3.4753	0.0672	0.0233	-0.1443	-0.3449
1116.5970	0.0659	-1.4617	0.0089	-1.6021	-0.0156	-0.0688	0.2521	0.4153	0.0271	-0.0996	-0.0719	-0.2670	1.7279	2.3612	0.6050	-0.3811	-0.2779	-0.4011	2.1014	2.4801	0.6508	-0.3171	-0.3407	-0.4112	2.2660	2.9452	-0.1195	0.0111	-0.1411	-0.3449
1116.6070	0.0685	-1.4574	0.0092	-1.6030	-0.0164	-0.0714	0.2561	0.4258	0.0286	-0.0980	-0.0702	-0.2702	1.7931	2.2656	0.5852	-0.4543	-0.3129	-0.4566	2.1156	2.4549	0.6319	-0.3187	-0.3409	-0.4128	2.3024	2.4054	-0.3096	-0.0014	-0.1378	-0.3449
1116.6170	0.0711	-1.4531	0.0096	-1.6040	-0.0170	-0.0741	0.2618	0.4374	0.0312	-0.0950	-0.0682	-0.2744	2.0116	1.8887	0.3767	-0.4773	-0.3627	-0.4134	2.1177	2.4023	0.5978	-0.3167	-0.3418	-0.4129	2.2102	1.5628	-0.6467	0.0220	-0.1413	-0.3267
1116.6270	0.0737	-1.4487	0.0099	-1.6050	-0.0178	-0.0769	0.2685	0.4472	0.0317	-0.1028	-0.0704	-0.2776	1.8822	1.8373	0.2604	-0.3958	-0.4207	-0.4594	2.1317	2.3746	0.5773	-0.3181	-0.3420	-0.4149	2.2504	0.9967	-0.8494	0.0085	-0.1377	-0.3267
1116.6370	0.0764	-1.4441	0.0103	-1.6060	-0.0185	-0.0797	0.2723	0.4551	0.0322	-0.1027	-0.0736	-0.2844	2.1422	1.7608	0.1765	-0.4234	-0.4306	-0.4038	2.1460	2.3461	0.5567	-0.3195	-0.3423	-0.4170	2.2928	0.4212	-1.0537	-0.0051	-0.1341	-0.3267
1116.6490	0.0797	-1.4386	0.0106	-1.6072	-0.0194	-0.0831	0.2788	0.4651	0.0322	-0.1001	-0.0824	-0.2856	1.7917	1.7670	0.0868	-0.4845	-0.3834	-0.5041	2.1634	2.3103	0.5313	-0.3212	-0.3426	-0.4194	2.3471	-0.2886	-1.3058	-0.0220	-0.1297	-0.3267
1116.6590	0.0825	-1.4338	0.0109	-1.6082	-0.0203	-0.0861	0.2800	0.4753	0.0304	-0.1015	-0.0858	-0.2893	2.1600	1.6098	0.1031	-0.4312	-0.3420	-0.4780	2.1781	2.2796	0.5098	-0.3227	-0.3428	-0.4214	2.3951	-0.8916	-1.5185	-0.0363	-0.1259	-0.3267
1116.6710	0.0860	-1.4280	0.0113	-1.6094	-0.0213	-0.0897	0.2893	0.4858	0.0302	-0.1000	-0.0871	-0.3013	1.8248	1.6181	0.1252	-0.4744	-0.2625	-0.3937	2.1961	2.2419	0.4836	-0.3245	-0.3431	-0.4239	2.4558	-1.6243	-1.7776	-0.0539	-0.1213	-0.3267
1116.6810	0.0889	-1.4231	0.0116	-1.6104	-0.0222	-0.0927	0.2915	0.4947	0.0291	-0.1025	-0.0846	-0.3002	2.4029	1.7451	0.1413	-0.4828	-0.3035	-0.5266	2.2113	2.2090	0.4612	-0.3261	-0.3433	-0.4259	2.5097	-2.2524	-1.9999	-0.0690	-0.1173	-0.3267
1116.6910	0.0919	-1.4181	0.0119	-1.6114	-0.0230	-0.0957	0.2981	0.5042	0.0304	-0.1027	-0.0855	-0.3095	2.0209	1.5620	0.0273	-0.4807	-0.2845	-0.5004	2.2267	2.1667	0.4385	-0.3277	-0.3435	-0.4279	2.5661	-2.8871	-2.2245	-0.0844	-0.1132	-0.3267
1116.7030	0.0956	-1.4119	0.0123	-1.6126	-0.0241	-0.0995	0.3018	0.5150	0.0299	-0.1059	-0.0884	-0.3200	2.1478	1.4532	-0.0158	-0.4497	-0.3547	-0.4539	2.2456	2.1097	0.4105	-0.3296	-0.3438	-0.4304	2.6381	-3.6718	-2.5017	-0.1033	-0.1082	-0.3267
1116.7130	0.0986	-1.4067	0.0126	-1.6137	-0.0250	-0.1026	0.3080	0.5237	0.0283	-0.1043	-0.0905	-0.3248	2.1079	1.2026	-0.0540	-0.4702	-0.3227	-0.4511	2.2407	1.9850	0.3535	-0.3285	-0.3437	-0.4290	2.4562	-5.2494	-3.0625	-0.0917	-0.1008	-0.2909
1116.7250	0.1024	-1.4003	0.0130	-1.6149	-0.0261	-0.1066	0.3141	0.5330	0.0292	-0.1014	-0.0940	-0.3291	2.1098	1.2352	-0.1780	-0.4731	-0.3386	-0.4908	2.2587	1.9250	0.3240	-0.3302	-0.3439	-0.4311	2.5323	-6.0654	-3.3500	-0.1114	-0.0955	-0.2909
1116.7350	0.1056	-1.3948	0.0132	-1.6159	-0.0271	-0.1099	0.3191	0.5414	0.0278	-0.1020	-0.0962	-0.3343	2.1362	1.1928	-0.0890	-0.4783	-0.3261	-0.4557	2.2739	1.8747	0.2995	-0.3315	-0.3441	-0.4330	2.5984	-6.7482	-3.5893	-0.1279	-0.0911	-0.2909
1116.7470	0.1094	-1.3883	0.0137	-1.6171	-0.0283	-0.1140	0.3260	0.5532	0.0283	-0.1051	-0.0987	-0.3360	2.3117	0.9525	-0.1814	-0.3995	-0.3316	-0.4767	2.2925	1.8134	0.2695	-0.3332	-0.3443	-0.4351	2.6816	-7.5801	-3.8823	-0.1482	-0.0858	-0.2909
1116.7570	0.1127	-1.3827	0.0139	-1.6181	-0.0294	-0.1174	0.3332	0.5634	0.0275	-0.1007	-0.1023	-0.3415	2.1575	0.8879	-0.2798	-0.4638	-0.2691	-0.4549	2.3083	1.7610	0.2440	-0.3347	-0.3445	-0.4369	2.7546	-8.2885	-4.1319	-0.1658	-0.0811	-0.2909
1116.7670	0.1161	-1.3770	0.0142	-1.6191	-0.0304	-0.1209	0.3389	0.5719	0.0268	-0.1014	-0.1048	-0.3498	2.3456	0.7991	-0.1694	-0.4599	-0.2196	-0.4161	2.3243	1.7082	0.2182	-0.3362	-0.3447	-0.4387	2.8304	-9.0024	-4.3830	-0.1835	-0.0764	-0.2909
1116.7790	0.1201	-1.3700	0.0145	-1.6203	-0.0317	-0.1251	0.3430	0.5808	0.0249	-0.1006	-0.1050	-0.3507	2.5189	0.9050	-0.1001	-0.4444	-0.2196	-0.4864	2.3440	1.6425	0.1866	-0.3380	-0.3448	-0.4409	2.9264	-9.8863	-4.6919	-0.2052	-0.0706	-0.2909
1116.7890	0.1236	-1.3641	0.0148	-1.6213	-0.0327	-0.1286	0.3516	0.5886	0.0245	-0.1033	-0.1080	-0.3566	2.1322	0.9350	-0.1202	-0.4079	-0.2359	-0.4848	2.3606	1.5875	0.1602	-0.3395	-0.3450	-0.4427	3.0095	-10.6261	-4.9495	-0.2234	-0.0658	-0.2909
1116.7990	0.1271	-1.3581	0.0150	-1.6223	-0.0338	-0.1322	0.3525	0.5993	0.0267	-0.0993	-0.1052	-0.3609	2.2820	0.7141	-0.2483	-0.4317	-0.3684	-0.4886	2.3776	1.5319	0.1335	-0.3411	-0.3451	-0.4445	3.0959	-11.3738	-5.2112	-0.2420	-0.0608	-0.2909
1116.8090	0.1307	-1.3521	0.0153	-1.6233	-0.0349	-0.1359	0.3572	0.6086	0.0268	-0.0973	-0.1097	-0.3681	2.0343	0.7096	-0.3346	-0.4447	-0.3185	-0.5112	2.3858	1.4392	0.0915	-0.3423	-0.3449	-0.4449	3.0791	-12.5640	-5.6215	-0.2564	-0.0518	-0.2759
1116.8190	0.1343	-1.3460	0.0156	-1.6243	-0.0360	-0.1396	0.3601	0.6166	0.0257	-0.0979	-0.1171	-0.3705	2.1800	0.4916	-0.3883	-0.4427	-0.2994	-0.4552	2.3796	1.2939	0.0286	-0.3425	-0.3441	-0.4430	2.9068	-14.3778	-6.2357	-0.2639	-0.0370	-0.2394
1116.8290	0.1379	-1.3398	0.0159	-1.6253	-0.0372	-0.1433	0.3635	0.6234	0.0253	-0.0955	-0.1188	-0.3743	2.1065	0.6558	-0.4224	-0.4376	-0.2467	-0.4922	2.3952	1.2355	0.0005	-0.3438	-0.3442	-0.4445	2.9954	-15.1515	-6.5061	-0.2834	-0.0318	-0.2394
1116.8410	0.1423	-1.3322	0.0162	-1.6264	-0.0387	-0.1478	0.3673	0.6328	0.0283	-0.0925	-0.1174	-0.3796	2.3436	0.5689	-0.4570	-0.4640	-0.2689	-0.4603	2.4143	1.1641	-0.0336	-0.3455	-0.3443	-0.4463	3.1062	-16.0951	-6.8356	-0.3073	-0.0255	-0.2394
1116.8510	0.1460	-1.3258	0.0165	-1.6274	-0.0398	-0.1517	0.3722	0.6416	0.0286	-0.0944	-0.1183	-0.3875	2.5840	0.3894	-0.5490	-0.3826	-0.3263	-0.4264	2.4306	1.1038	-0.0626	-0.3469	-0.3444	-0.4478	3.2019	-16.8910	-7.1157	-0.3275	-0.0201	-0.2394
1116.8610	0.1498	-1.3193	0.0168	-1.6283	-0.0410	-0.1556	0.3787	0.6505	0.0281	-0.0921	-0.1224	-0.3875	2.2807	0.2027	-0.6584	-0.4502	-0.3116	-0.4672	2.4472	1.0409	-0.0927	-0.3483	-0.3444	-0.4493	3.3026	-17.7179	-7.4066	-0.3487	-0.0144	-0.2394
1116.8710	0.1536	-1.3127	0.0171	-1.6292	-0.0422	-0.1594	0.3818	0.6592	0.0254	-0.0913	-0.1264	-0.3913	2.3039	0.0163	-0.5427	-0.4799	-0.2799	-0.4836	2.4640	0.9784	-0.1225	-0.3498	-0.3445	-0.4508	3.4054	-18.5399	-7.6936	-0.3699	-0.0088	-0.2394
1116.8830	0.1583	-1.3047	0.0174	-1.6303	-0.0438	-0.1642	0.3839	0.6663	0.0252	-0.0887	-0.1287	-0.3947	2.4608	0.2935	-0.6257	-0.5044	-0.3322	-0.4870	2.4845	0.9030	-0.1584	-0.3516	-0.3445	-0.4525	3.5328	-19.5319	-8.0403	-0.3953	-0.0020	-0.2394
1116.8930	0.1621	-1.2980	0.0177	-1.6312	-0.0450	-0.1682	0.3881	0.6753	0.0252	-0.0854	-0.1322	-0.4029	2.4166	0.2407	-0.6974	-0.4952	-0.2834	-0.4088	2.5019	0.8389	-0.1888	-0.3531	-0.3446	-0.4540	3.6431	-20.3739	-8.3341	-0.4168	0.0038	-0.2394
1116.9050	0.1668	-1.2898	0.0181	-1.6322	-0.0466	-0.1731	0.3921	0.6866	0.0261	-0.0843	-0.1388	-0.4059	2.4835	-0.1727	-0.9270	-0.5071	-0.2244	-0.4594	2.5232	0.7617	-0.2256	-0.3550	-0.3446	-0.4558	3.7792	-21.3865	-8.6895	-0.4433	0.0109	-0.2394
1116.9150	0.1708	-1.2829	0.0183	-1.6331	-0.0480	-0.1772	0.3964	0.6936	0.0243	-0.0851	-0.1355	-0.4083	2.7224	-0.4697	-1.0008	-0.4872	-0.2692	-0.4604	2.4981	0.5324	-0.3198	-0.3562	-0.3424	-0.4510	3.3955	-24.1999	-9.6092	-0.4634	0.0406	-0.1747
1116.9270	0.1755	-1.2744	0.0186	-1.6341	-0.0496	-0.1821	0.4039	0.6989	0.0221	-0.0807	-0.1321	-0.4107	2.6357	-0.3304	-1.0129	-0.4960	-0.3386	-0.4485	2.5165	0.4519	-0.3577	-0.3578	-0.3423	-0.4523	3.5243	-25.2406	-9.9715	-0.4905	0.0478	-0.1747
1116.9370	0.1796	-1.2674	0.0188	-1.6348	-0.0510	-0.1862	0.4085	0.7065	0.0211	-0.0777	-0.1399	-0.4128	2.5242	-0.3546	-1.0285	-0.5279	-0.2898	-0.4485	2.5320	0.3844	-0.3895	-0.3591	-0.3423	-0.4534	3.6345	-26.1126	-10.2757	-0.5133	0.0539	-0.1747
1116.9470	0.1836	-1.2603	0.0191	-1.6356	-0.0525	-0.1903	0.4099	0.7176	0.0223	-0.0753	-0.1461	-0.4174	2.7014	-0.8044	-1.3168	-0.5467	-0.1890	-0.4900	2.5477	0.3178	-0.4210	-0.3605	-0.3422	-0.4545	3.7459	-26.9744	-10.5772	-0.5362	0.0600	-0.1747
1116.9590	0.1886	-1.2516	0.0194	-1.6365	-0.0542	-0.1953	0.4122	0.7247	0.0184	-0.0763	-0.1450	-0.4237	2.5509	-1.0332	-1.1983	-0.5155	-0.1691	-0.4371	2.5669	0.2358	-0.4595	-0.3621	-0.3421	-0.4558	3.8845	-28.0337	-10.9455	-0.5639	0.0675	-0.1747
1116.9690	0.1928	-1.2442	0.0195	-1.6374	-0.0557	-0.1996	0.4154	0.7296	0.0165	-0.0741	-0.1399	-0.4265	2.4690	-1.0568	-1.1415	-0.5212	-0.2598	-0.4188	2.5832	0.1660	-0.4920	-0.3635	-0.3421	-0.4569	4.0038	-28.9331	-11.2565	-0.5875	0.0738	-0.1747
1116.9790	0.1970	-1.2368	0.0197	-1.6381	-0.0570	-0.2039	0.4170	0.7341	0.0157	-0.0743	-0.1445	-0.4284	2.5120	-0.9126	-1.1447	-0.4839	-0.2338	-0.4286	2.5997	0.0961	-0.5246	-0.3650	-0.3420	-0.4580	4.1253	-29.8343	-11.5677	-0.6112	0.0801	-0.1747
1116.9890	0.2012	-1.2295	0.0199	-1.6388	-0.0586	-0.2082	0.4199	0.7443	0.0167	-0.0711	-0.1475	-0.4313	2.7562	-1.0651	-1.3333	-0.5068	-0.2430	-0.4461	2.6163	0.0274	-0.5567	-0.3664	-0.3419	-0.4591	4.2478	-30.7204	-11.8749	-0.6346	0.0864	-0.1747
1116.9990	0.2054	-1.2221	0.0201	-1.6395	-0.0600	-0.2126	0.4236	0.7512	0.0142	-0.0703	-0.1503	-0.4282	2.8083	-1.3227	-1.3116	-0.5058	-0.2219	-0.4279	2.6331	-0.0420	-0.5890	-0.3678	-0.3419	-0.4602	4.3732	-31.6158	-12.1845	-0.6585	0.0928	-0.1747
1117.0090	0.2096	-1.2146	0.0202	-1.6402	-0.0616	-0.2169	0.4276	0.7561	0.0127	-0.0659	-0.1524	-0.4325	2.7905	-1.1314	-1.2474	-0.5372	-0.1631	-0.3931	2.6349	-0.1697	-0.6430	-0.3697	-0.3409	-0.4592	4.3207	-33.2090	-12.7069	-0.6871	0.1089	-0.1534
1117.0210	0.2148	-1.2054	0.0203	-1.6409	-0.0634	-0.2221	0.4306	0.7602	0.0108	-0.0647	-0.1511	-0.4351	2.6359	-0.9619	-1.2181	-0.5159	-0.1764	-0.4492	2.6145	-0.3947	-0.7344	-0.3722	-0.3385	-0.4552	4.0161	-35.9658	-13.5920	-0.7274	0.1400	-0.1015
1117.0310	0.2190	-1.1977	0.0205	-1.6416	-0.0649	-0.2264	0.4322	0.7707	0.0127	-0.0611	-0.1474	-0.4371	2.6377	-1.4763	-1.4765	-0.5191	-0.2926	-0.4348	2.6281	-0.4670	-0.7679	-0.3735	-0.3383	-0.4558	4.1287	-36.8828	-13.9099	-0.7519	0.1466	-0.1015
1117.0410	0.2234	-1.1900	0.0206	-1.6421	-0.0665	-0.2308	0.4353	0.7770	0.0110	-0.0592	-0.1554	-0.4416	2.5851	-1.6049	-1.4679	-0.5259	-0.2723	-0.3999	2.6419	-0.5391	-0.8012	-0.3747	-0.3381	-0.4565	4.2425	-37.7990	-14.2258	-0.7767	0.1532	-0.1015
1117.0510	0.2278	-1.1822	0.0207	-1.6427	-0.0681	-0.2352	0.4372	0.7820	0.0095	-0.0573	-0.1627	-0.4457	2.5603	-1.6436	-1.4756	-0.5459	-0.1501	-0.4071	2.6557	-0.6120	-0.8346	-0.3760	-0.3380	-0.4571	4.3584	-38.7232	-14.5435	-0.8014	0.1598	-0.1015
1117.0630	0.2330	-1.1727	0.0208	-1.6434	-0.0700	-0.2406	0.4374	0.7880	0.0116	-0.0558	-0.1593	-0.4506	2.8568	-1.5821	-1.4253	-0.5221	-0.1600	-0.3540	2.6726	-0.7002	-0.8752	-0.3776	-0.3377	-0.4578	4.5000	-39.8429	-14.9287	-0.8318	0.1680	-0.1015
1117.0730	0.2374	-1.1647	0.0210	-1.6439	-0.0716	-0.2451	0.4408	0.7954	0.0139	-0.0500	-0.1588	-0.4494	2.8342	-1.8940	-1.6977	-0.5433	-0.1970	-0.3874	2.6868	-0.7739	-0.9091	-0.3790	-0.3375	-0.4585	4.6195	-40.7771	-15.2510	-0.8571	0.1747	-0.1015
1117.0850	0.2427	-1.1551	0.0211	-1.6445	-0.0735	-0.2505	0.4452	0.8006	0.0101	-0.0491	-0.1618	-0.4478	2.7461	-1.8906	-1.5586	-0.5293	-0.2515	-0.3906	2.7040	-0.8627	-0.9500	-0.3806	-0.3373	-0.4592	4.7651	-41.9032	-15.6396	-0.8878	0.1830	-0.1015
1117.0950	0.2472	-1.1470	0.0212	-1.6449	-0.0751	-0.2549	0.4462	0.8057	0.0093	-0.0437	-0.1651	-0.4481	2.9345	-1.9755	-1.6594	-0.5596	-0.1943	-0.4209	2.7185	-0.9373	-1.0195	-0.3820	-0.3371	-0.4599	4.8882	-42.8476	-15.9640	-0.9136	0.1899	-0.1015
1117.1050	0.2517	-1.1390	0.0213	-1.6454	-0.0768	-0.2595	0.4473	0.8111	0.0091	-0.0423	-0.1680	-0.4501	2.8534	-2.1010	-1.7663	-0.5323	-0.1936	-0.4298	2.7330	-1.0109	-1.1113	-0.3833	-0.3368	-0.4605	5.0116	-43.7811	-16.2853	-0.9393	0.1967	-0.1015
1117.1170	0.2572	-1.1291	0.0215	-1.6458	-0.0788	-0.2648	0.4462	0.8192	0.0072	-0.0409	-0.1703	-0.4531	2.7260	-2.5642	-2.0894	-0.5372	-0.1270	-0.4175	2.6885	-1.3063	-1.3046	-0.3877	-0.3330	-0.4541	4.4400	-47.3707	-17.4065	-1.0008	0.2427	-0.0282
1117.1270	0.2616	-1.1209	0.0215	-1.6462	-0.0805	-0.2694	0.4480	0.8218	0.0031	-0.0370	-0.1648	-0.4533	2.6898	-2.5553	-1.8630	-0.5453	-0.2540	-0.4293	2.6989	-1.3822	-1.4065	-0.3890	-0.3327	-0.4542	4.5405	-48.3196	-17.7308	-1.0269	0.2496	-0.0282
1117.1370	0.2661	-1.1126	0.0216	-1.6466	-0.0822	-0.2740	0.4486	0.8253	0.0020	-0.0317	-0.1699	-0.4556	2.9118	-2.6034	-1.9977	-0.5678	-0.2328	-0.3571	2.7093	-1.4568	-1.5076	-0.3901	-0.3324	-0.4544	4.6401	-49.2524	-18.0486	-1.0524	0.2564	-0.0282
1117.1490	0.2714	-1.1027	0.0216	-1.6469	-0.0842	-0.2794	0.4512	0.8347	0.0033	-0.0301	-0.1743	-0.4537	3.0885	-2.9338	-2.2391	-0.5596	-0.1128	-0.3863	2.7218	-1.5469	-1.6297	-0.3916	-0.3320	-0.4546	4.7606	-50.3785	-18.4361	-1.0837	0.2648	-0.0282
1117.1590	0.2759	-1.0943	0.0217	-1.6472	-0.0860	-0.2839	0.4537	0.8376	0.0014	-0.0296	-0.1725	-0.4531	3.0489	-3.1974	-2.3572	-0.5091	-0.1366	-0.3864	2.7324	-1.6237	-1.7319	-0.3929	-0.3316	-0.4548	4.8628	-51.3374	-18.7635	-1.1103	0.2718	-0.0282
1117.1690	0.2805	-1.0858	0.0217	-1.6475	-0.0877	-0.2885	0.4563	0.8405	-0.0000	-0.0234	-0.1716	-0.4535	2.9088	-3.0354	-2.4124	-0.5363	-0.1335	-0.4050	2.7429	-1.6998	-1.8338	-0.3942	-0.3313	-0.4550	4.9646	-52.2881	-19.0883	-1.1367	0.2789	-0.0282
1117.1790	0.2850	-1.0774	0.0217	-1.6477	-0.0894	-0.2930	0.4572	0.8428	-0.0001	-0.0201	-0.1726	-0.4563	2.8195	-3.1207	-2.6223	-0.5523	-0.1369	-0.3640	2.7534	-1.7750	-1.9352	-0.3955	-0.3310	-0.4551	5.0657	-53.2276	-19.4081	-1.1629	0.2859	-0.0282
1117.1890	0.2896	-1.0690	0.0217	-1.6478	-0.0913	-0.2976	0.4573	0.8487	-0.0001	-0.0170	-0.1743	-0.4590	3.0201	-3.4445	-2.7824	-0.5554	-0.1279	-0.3441	2.7639	-1.8493	-2.0383	-0.3967	-0.3306	-0.4553	5.1664	-54.1568	-19.7272	-1.1889	0.2928	-0.0282
1117.2010	0.2951	-1.0587	0.0217	-1.6481	-0.0933	-0.3031	0.4576	0.8531	-0.0040	-0.0160	-0.1814	-0.4572	2.9966	-3.3396	-2.7296	-0.4987	-0.0622	-0.3138	2.7765	-1.9396	-2.1647	-0.3982	-0.3303	-0.4555	5.2882	-55.2860	-20.1100	-1.2205	0.3012	-0.0282
1117.2110	0.2997	-1.0501	0.0216	-1.6481	-0.0952	-0.3077	0.4605	0.8547	-0.0024	-0.0094	-0.1764	-0.4580	2.8809	-3.2332	-3.0565	-0.5280	-0.0753	-0.3648	2.7071	-1.9812	-2.2891	-0.3845	-0.3302	-0.4475	4.4390	-55.8235	-20.4975	-1.1212	0.3051	0.0589
1117.2210	0.3043	-1.0417	0.0216	-1.6482	-0.0969	-0.3123	0.4605	0.8619	-0.0048	-0.0037	-0.1728	-0.4575	2.7789	-3.3223	-3.2159	-0.4249	-0.2054	-0.3649	2.7142	-2.0548	-2.4408	-0.2486	-0.3299	-0.4471	4.5224	-56.7479	-20.8117	-1.1472	0.3120	0.0589
1117.2310	0.3089	-1.0330	0.0216	-1.6483	-0.0987	-0.3167	0.4588	0.8697	-0.0056	0.0010	-0.1833	-0.4542	2.9409	-3.5005	-3.4653	-0.3663	-0.1393	-0.4072	2.7213	-2.1290	-2.5928	-0.1128	-0.3296	-0.4467	4.6058	-57.6784	-21.1283	-1.1737	0.3190	0.0589
1117.2430	0.3145	-1.0224	0.0215	-1.6482	-0.1009	-0.3222	0.4587	0.8746	-0.0107	0.0074	-0.1809	-0.4542	2.7722	-3.6131	-3.4302	-0.2399	-0.1557	-0.3933	2.7298	-2.2198	-2.7757	0.0494	-0.3291	-0.4463	4.7065	-58.8164	-21.5137	-1.2060	0.3276	0.0589
1117.2530	0.3191	-1.0136	0.0214	-1.6481	-0.1027	-0.3267	0.4560	0.8759	-0.0124	0.0137	-0.1818	-0.4536	2.7567	-3.5735	-3.6056	-0.1639	-0.1657	-0.4116	2.7368	-2.2946	-2.8968	0.1687	-0.3288	-0.4459	4.7893	-59.7534	-21.8320	-1.2327	0.3347	0.0589
1117.2650	0.3246	-1.0031	0.0213	-1.6479	-0.1049	-0.3322	0.4571	0.8851	-0.0117	0.0166	-0.1857	-0.4515	2.8613	-3.7979	-3.7842	-0.1584	-0.1315	-0.4030	2.7452	-2.3838	-2.9377	0.1679	-0.3284	-0.4455	4.8876	-60.8728	-22.2110	-1.2647	0.3432	0.0589
1117.2750	0.3291	-0.9942	0.0211	-1.6478	-0.1067	-0.3367	0.4572	0.8871	-0.0175	0.0163	-0.1837	-0.4487	2.8418	-3.6875	-3.5798	-0.0926	-0.2190	-0.3540	2.7521	-2.4582	-2.9717	0.1673	-0.3281	-0.4451	4.9690	-61.8060	-22.5247	-1.2914	0.3503	0.0589
1117.2870	0.3346	-0.9835	0.0209	-1.6475	-0.1090	-0.3421	0.4592	0.8928	-0.0182	0.0236	-0.1924	-0.4463	2.8659	-3.7998	-3.7061	-0.0439	-0.0837	-0.3787	2.7603	-2.5470	-3.0124	0.1666	-0.3276	-0.4447	5.0655	-62.9195	-22.9006	-1.3233	0.3588	0.0589
1117.2970	0.3391	-0.9746	0.0207	-1.6472	-0.1109	-0.3467	0.4594	0.9008	-0.0175	0.0299	-0.1894	-0.4469	2.9435	-4.0084	-3.8825	-0.0400	-0.0981	-0.3548	2.7671	-2.6212	-3.0464	0.1659	-0.3273	-0.4443	5.1454	-63.8507	-23.2148	-1.3501	0.3659	0.0589
1117.3070	0.3437	-0.9655	0.0206	-1.6470	-0.1127	-0.3511	0.4599	0.9044	-0.0196	0.0347	-0.1885	-0.4461	2.9267	-3.9957	-3.9950	-0.0465	-0.1586	-0.3971	2.7738	-2.6954	-3.0803	0.1653	-0.3270	-0.4440	5.2245	-64.7808	-23.5284	-1.3771	0.3731	0.0589
1117.3190	0.3492	-0.9546	0.0204	-1.6465	-0.1151	-0.3564	0.4581	0.9061	-0.0220	0.0449	-0.1947	-0.4432	2.7877	-4.2736	-4.0764	-0.0844	-0.0441	-0.3751	2.6461	-3.0856	-3.2277	0.1596	-0.3206	-0.4315	3.7387	-69.4852	-24.9519	-1.4642	0.4439	0.1797
1117.3290	0.3537	-0.9454	0.0202	-1.6461	-0.1170	-0.3609	0.4567	0.9103	-0.0206	0.0484	-0.1903	-0.4425	3.0007	-4.7984	-4.4370	-0.0283	-0.0985	-0.3397	2.6446	-3.1600	-3.2612	0.1592	-0.3200	-0.4304	3.7605	-70.3989	-25.2602	-1.4907	0.4509	0.1797
1117.3410	0.3592	-0.9345	0.0199	-1.6455	-0.1193	-0.3662	0.4543	0.9139	-0.0241	0.0555	-0.1904	-0.4392	2.9894	-4.9385	-4.5976	-0.0380	-0.0536	-0.2836	2.6425	-3.2495	-3.3014	0.1586	-0.3194	-0.4291	3.7846	-71.4986	-25.6290	-1.5229	0.4593	0.1797
1117.3510	0.3637	-0.9253	0.0197	-1.6448	-0.1213	-0.3706	0.4527	0.9151	-0.0266	0.0605	-0.1904	-0.4358	3.1693	-5.0388	-4.5927	-0.0160	-0.0569	-0.2803	2.6407	-3.3234	-3.3346	0.1581	-0.3189	-0.4280	3.8026	-72.4076	-25.9335	-1.5495	0.4663	0.1797
1117.3630	0.3692	-0.9143	0.0194	-1.6441	-0.1234	-0.3758	0.4505	0.9202	-0.0261	0.0670	-0.1905	-0.4306	3.0366	-5.3827	-4.9828	-0.0080	-0.1082	-0.3044	2.6382	-3.4110	-3.3740	0.1576	-0.3182	-0.4266	3.8217	-73.4853	-26.2951	-1.5811	0.4745	0.1797
1117.3730	0.3737	-0.9050	0.0191	-1.6434	-0.1255	-0.3801	0.4512	0.9220	-0.0289	0.0715	-0.1938	-0.4315	2.6146	-5.4339	-5.0705	0.0068	0.0112	-0.2715	2.6360	-3.4840	-3.4068	0.1572	-0.3177	-0.4255	3.8357	-74.3832	-26.5957	-1.6077	0.4815	0.1797
1117.3850	0.3792	-0.8940	0.0188	-1.6425	-0.1278	-0.3852	0.4473	0.9216	-0.0347	0.0808	-0.1874	-0.4275	2.7351	-5.3531	-5.0141	-0.0289	-0.0979	-0.2750	2.6331	-3.5708	-3.4457	0.1567	-0.3171	-0.4242	3.8500	-75.4509	-26.9518	-1.6392	0.4897	0.1797
1117.3950	0.3837	-0.8847	0.0184	-1.6416	-0.1296	-0.3894	0.4441	0.9251	-0.0361	0.0841	-0.1929	-0.4213	2.6793	-5.5616	-5.1761	-0.0638	-0.0286	-0.3415	2.6306	-3.6428	-3.4780	0.1563	-0.3166	-0.4230	3.8600	-76.3355	-27.2472	-1.6655	0.4966	0.1797
1117.4050	0.3881	-0.8754	0.0180	-1.6408	-0.1316	-0.3936	0.4418	0.9285	-0.0394	0.0895	-0.1929	-0.4179	2.8429	-5.8929	-5.2262	-0.0897	-0.0304	-0.2931	2.6279	-3.7141	-3.5099	0.1559	-0.3161	-0.4219	3.8681	-77.2133	-27.5396	-1.6916	0.5034	0.1797
1117.4170	0.3933	-0.8643	0.0175	-1.6397	-0.1339	-0.3987	0.4391	0.9276	-0.0483	0.0940	-0.1883	-0.4128	2.4731	-6.0347	-4.9409	0.0070	-0.1190	-0.2424	2.4279	-4.0796	-3.6518	0.1541	-0.3093	-0.4050	1.5658	-81.6034	-28.9060	-1.7404	0.5757	0.3384
1117.4270	0.3976	-0.8550	0.0170	-1.6387	-0.1358	-0.4028	0.4377	0.9268	-0.0481	0.1021	-0.1909	-0.4033	2.3218	-5.7171	-5.1223	-0.0683	-0.1271	-0.3029	2.4149	-4.1496	-3.6828	0.1541	-0.3086	-0.4029	1.5032	-82.4479	-29.1844	-1.7655	0.5821	0.3384
1117.4390	0.4029	-0.8438	0.0165	-1.6374	-0.1381	-0.4076	0.4324	0.9304	-0.0515	0.1078	-0.1925	-0.3986	2.4057	-5.9931	-5.2312	-0.0571	-0.0613	-0.3124	2.3991	-4.2339	-3.7201	0.1541	-0.3078	-0.4004	1.4249	-83.4655	-29.5205	-1.7959	0.5899	0.3384
1117.4490	0.4072	-0.8345	0.0159	-1.6363	-0.1401	-0.4116	0.4271	0.9300	-0.0549	0.1128	-0.1966	-0.3999	2.6086	-6.1611	-5.0817	-0.0089	-0.0456	-0.1985	2.3857	-4.3033	-3.7505	0.1542	-0.3071	-0.3983	1.3575	-84.3025	-29.7943	-1.8207	0.5962	0.3384
1117.4610	0.4123	-0.8233	0.0153	-1.6349	-0.1424	-0.4163	0.4232	0.9306	-0.0553	0.1226	-0.1899	-0.3933	2.3893	-6.1854	-5.3657	-0.1109	-0.1188	-0.2373	2.3695	-4.3856	-3.7869	0.1543	-0.3063	-0.3958	1.2741	-85.2958	-30.1216	-1.8506	0.6039	0.3384
1117.4710	0.4164	-0.8140	0.0148	-1.6336	-0.1443	-0.4202	0.4199	0.9352	-0.0560	0.1258	-0.1949	-0.3847	2.5087	-6.4735	-5.4431	-0.0678	-0.0815	-0.3062	2.3558	-4.4533	-3.8168	0.1543	-0.3056	-0.3937	1.2027	-86.1122	-30.3903	-1.8752	0.6102	0.3384
1117.4810	0.4206	-0.8046	0.0141	-1.6323	-0.1463	-0.4240	0.4162	0.9332	-0.0603	0.1306	-0.1995	-0.3791	2.6259	-6.2443	-5.4013	-0.0433	0.0635	-0.2652	2.3419	-4.5215	-3.8468	0.1544	-0.3049	-0.3916	1.1289	-86.9359	-30.6598	-1.8999	0.6165	0.3384
1117.4930	0.4255	-0.7934	0.0134	-1.6306	-0.1485	-0.4286	0.4111	0.9324	-0.0603	0.1396	-0.1901	-0.3709	2.5452	-6.1315	-5.5491	-0.0549	-0.0193	-0.2468	2.3251	-4.6017	-3.8822	0.1546	-0.3041	-0.3890	1.0384	-87.9034	-30.9765	-1.9291	0.6239	0.3384
1117.5030	0.4296	-0.7841	0.0128	-1.6291	-0.1505	-0.4323	0.4087	0.9361	-0.0626	0.1478	-0.1913	-0.3688	2.4374	-6.7119	-5.5919	-0.0789	-0.0547	-0.2014	2.3109	-4.6671	-3.9111	0.1547	-0.3035	-0.3869	0.9614	-88.6928	-31.2353	-1.9532	0.6300	0.3384
1117.5150	0.4345	-0.7729	0.0120	-1.6273	-0.1528	-0.4366	0.4042	0.9350	-0.0695	0.1506	-0.1908	-0.3591	2.0749	-7.0061	-5.1515	-0.0318	0.0083	-0.2025	2.0729	-5.0794	-4.0602	0.1479	-0.2953	-0.3692	-1.7420	-93.6249	-32.6710	-2.0579	0.7147	0.4950
1117.5250	0.4385	-0.7635	0.0114	-1.6257	-0.1547	-0.4401	0.3956	0.9299	-0.0631	0.1597	-0.1897	-0.3499	2.3465	-6.6675	-5.6785	-0.0268	0.0446	-0.2051	2.0481	-5.1448	-4.0883	0.1482	-0.2944	-0.3661	-1.8934	-94.3934	-32.9217	-2.0813	0.7205	0.4950
1117.5370	0.4432	-0.7524	0.0106	-1.6237	-0.1569	-0.4442	0.3874	0.9339	-0.0647	0.1687	-0.1870	-0.3401	2.3510	-7.3147	-5.8617	-0.0656	0.0734	-0.2363	2.0181	-5.2227	-4.1220	0.1485	-0.2933	-0.3625	-2.0769	-95.3076	-33.2215	-2.1095	0.7275	0.4950
1117.5470	0.4470	-0.7430	0.0099	-1.6220	-0.1588	-0.4476	0.3847	0.9307	-0.0697	0.1742	-0.1777	-0.3379	2.1257	-7.0868	-5.7363	-0.0105	-0.0962	-0.1470	1.9931	-5.2860	-4.1492	0.1488	-0.2925	-0.3594	-2.2299	-96.0514	-33.4626	-2.1321	0.7331	0.4950
1117.5590	0.4516	-0.7318	0.0091	-1.6199	-0.1610	-0.4515	0.3776	0.9283	-0.0723	0.1858	-0.1858	-0.3235	2.0564	-7.1190	-5.8362	-0.0385	0.0354	-0.2047	1.9629	-5.3626	-4.1821	0.1492	-0.2914	-0.3557	-2.4162	-96.9508	-33.7552	-2.1596	0.7400	0.4950
1117.5690	0.4553	-0.7226	0.0084	-1.6180	-0.1628	-0.4547	0.3705	0.9297	-0.0732	0.1932	-0.1838	-0.3150	2.1540	-7.5541	-6.0996	-0.0466	0.0287	-0.2066	1.9377	-5.4250	-4.2091	0.1496	-0.2905	-0.3526	-2.5716	-97.6839	-33.9944	-2.1823	0.7456	0.4950
1117.5810	0.4597	-0.7113	0.0075	-1.6157	-0.1650	-0.4585	0.3662	0.9259	-0.0786	0.1988	-0.1785	-0.3073	1.6309	-7.7731	-5.9515	-0.0192	-0.0877	-0.1211	1.9074	-5.4993	-4.2410	0.1501	-0.2895	-0.3489	-2.7592	-98.5560	-34.2767	-2.2089	0.7522	0.4950
1117.5910	0.4633	-0.7021	0.0068	-1.6137	-0.1667	-0.4615	0.3589	0.9219	-0.0778	0.2116	-0.1809	-0.2950	1.8144	-7.6963	-6.1504	-0.0428	-0.0502	-0.2166	1.8821	-5.5604	-4.2674	0.1504	-0.2886	-0.3459	-2.9160	-99.2725	-34.5101	-2.2312	0.7578	0.4950
1117.6010	0.4669	-0.6930	0.0060	-1.6115	-0.1685	-0.4644	0.3508	0.9229	-0.0779	0.2163	-0.1782	-0.2859	1.8362	-7.9438	-6.4710	-0.0666	-0.0564	-0.1808	1.8569	-5.6196	-4.2929	0.1509	-0.2878	-0.3428	-3.0717	-99.9670	-34.7355	-2.2528	0.7631	0.4950
1117.6130	0.4711	-0.6818	0.0050	-1.6089	-0.1707	-0.4678	0.3503	0.9210	-0.0841	0.2154	-0.1836	-0.2872	1.1517	-8.3381	-6.4395	-0.0676	-0.0113	-0.1303	1.6613	-5.9604	-4.4075	0.1406	-0.2809	-0.3304	-5.2976	-104.0303	-35.8463	-2.3808	0.8331	0.6029
1117.6230	0.4746	-0.6726	0.0041	-1.6067	-0.1725	-0.4706	0.3354	0.9145	-0.0886	0.2220	-0.1783	-0.2719	1.6685	-8.2211	-6.2538	-0.0185	0.0019	-0.1467	1.6285	-6.0197	-4.4321	0.1409	-0.2799	-0.3266	-5.5046	-104.7084	-36.0644	-2.4017	0.8382	0.6029
1117.6350	0.4785	-0.6617	0.0031	-1.6040	-0.1746	-0.4737	0.3283	0.9132	-0.0900	0.2292	-0.1693	-0.2635	1.5322	-8.4004	-6.3735	-0.0907	-0.0741	-0.1108	1.5894	-6.0891	-4.4609	0.1413	-0.2786	-0.3221	-5.7508	-105.5022	-36.3201	-2.4266	0.8442	0.6029
1117.6450	0.4817	-0.6526	0.0022	-1.6016	-0.1763	-0.4763	0.3196	0.9102	-0.0928	0.2339	-0.1760	-0.2506	1.6371	-8.7494	-6.3985	-0.1355	0.0195	-0.1747	1.5568	-6.1467	-4.4848	0.1417	-0.2776	-0.3184	-5.9557	-106.1598	-36.5318	-2.4471	0.8492	0.6029
1117.6570	0.4854	-0.6417	0.0010	-1.5987	-0.1784	-0.4792	0.3128	0.9039	-0.0963	0.2381	-0.1701	-0.2400	1.3816	-8.3588	-6.3554	-0.0782	0.0261	-0.1073	1.5178	-6.2144	-4.5128	0.1422	-0.2764	-0.3139	-6.1994	-106.9325	-36.7795	-2.4711	0.8551	0.6030
1117.6670	0.4885	-0.6327	0.0001	-1.5963	-0.1801	-0.4816	0.3059	0.8993	-0.0950	0.2465	-0.1670	-0.2306	1.4365	-8.2884	-6.5950	-0.0521	0.0222	-0.1032	1.4856	-6.2695	-4.5357	0.1426	-0.2753	-0.3101	-6.4003	-107.5602	-36.9807	-2.4907	0.8598	0.6030
1117.6790	0.4921	-0.6218	-0.0010	-1.5933	-0.1821	-0.4843	0.2967	0.8974	-0.0998	0.2515	-0.1616	-0.2176	1.4170	-8.8343	-6.5839	-0.0953	0.0194	-0.0951	1.4469	-6.3353	-4.5630	0.1432	-0.2741	-0.3056	-6.6407	-108.3095	-37.2218	-2.5141	0.8655	0.6030
1117.6890	0.4950	-0.6128	-0.0021	-1.5907	-0.1837	-0.4864	0.2903	0.8924	-0.1061	0.2549	-0.1602	-0.2080	1.3105	-8.5603	-6.2853	-0.0136	0.0076	-0.1062	1.4148	-6.3895	-4.5854	0.1437	-0.2731	-0.3019	-6.8396	-108.9265	-37.4182	-2.5332	0.8702	0.6030
1117.7010	0.4984	-0.6023	-0.0034	-1.5877	-0.1857	-0.4889	0.2807	0.8860	-0.1049	0.2700	-0.1588	-0.1995	1.2276	-8.6773	-6.5704	-0.0241	0.0317	-0.0547	2.0406	-6.0613	-4.4386	0.1297	-0.2818	-0.3379	0.8504	-104.9624	-35.9498	-2.7091	0.7697	0.1725
1117.7110	0.5012	-0.5934	-0.0044	-1.5850	-0.1873	-0.4908	0.2854	0.8944	-0.1026	0.2694	-0.1646	-0.1954	1.4198	-8.9420	-6.5228	-0.0657	0.1704	-0.0922	1.1909	-6.7168	-4.6967	0.1348	-0.2666	-0.2877	-9.2679	-112.8008	-38.4837	-2.6605	0.9320	0.7009
1117.7210	0.5040	-0.5846	-0.0055	-1.5823	-0.1889	-0.4928	0.2676	0.8805	-0.1111	0.2762	-0.1529	-0.1825	1.2959	-8.7939	-6.4205	0.0036	0.0444	-0.0671	1.1529	-6.7693	-4.7176	0.1352	-0.2654	-0.2834	-9.5017	-113.3837	-38.6690	-2.6784	0.9363	0.7009
1117.7330	0.5071	-0.5741	-0.0068	-1.5790	-0.1907	-0.4948	0.2580	0.8745	-0.1110	0.2860	-0.1478	-0.1693	1.2663	-8.5214	-6.4808	-0.0416	0.0420	-0.0680	1.1078	-6.8308	-4.7422	0.1357	-0.2640	-0.2781	-9.7774	-114.0650	-38.8864	-2.6997	0.9414	0.7009
1117.7430	0.5097	-0.5653	-0.0079	-1.5761	-0.1921	-0.4965	0.2505	0.8763	-0.1090	0.2900	-0.1544	-0.1556	1.1047	-9.0626	-6.4787	-0.0300	0.0463	-0.0952	1.0705	-6.8807	-4.7622	0.1362	-0.2629	-0.2738	-10.0028	-114.6176	-39.0628	-2.7170	0.9456	0.7009
1117.7550	0.5126	-0.5549	-0.0092	-1.5726	-0.1939	-0.4983	0.2394	0.8688	-0.1123	0.2949	-0.1489	-0.1443	1.0990	-8.9725	-6.4939	-0.0710	0.0164	-0.0693	1.0261	-6.9397	-4.7858	0.1363	-0.2615	-0.2686	-10.2691	-115.2686	-39.2703	-2.7374	0.9506	0.7009
1117.7650	0.5149	-0.5462	-0.0103	-1.5696	-0.1955	-0.4997	0.2320	0.8619	-0.1138	0.2974	-0.1451	-0.1319	0.8788	-8.8632	-6.4350	-0.0498	0.0172	-0.0357	0.9893	-6.9883	-4.8052	0.1368	-0.2604	-0.2642	-10.4883	-115.8053	-39.4414	-2.7543	0.9546	0.7009
1117.7770	0.5176	-0.5359	-0.0116	-1.5659	-0.1972	-0.5012	0.2177	0.8612	-0.1107	0.3011	-0.1422	-0.1175	0.9960	-9.3008	-6.8738	-0.0466	0.0269	-0.0639	0.9455	-7.0459	-4.8284	0.1374	-0.2590	-0.2590	-10.7473	-116.4395	-39.6448	-2.7742	0.9595	0.7009
1117.7870	0.5198	-0.5272	-0.0127	-1.5628	-0.1985	-0.5022	0.2128	0.8540	-0.1137	0.3055	-0.1405	-0.1056	0.6074	-9.4833	-6.8194	-0.0686	-0.0158	-0.0848	0.9093	-7.0933	-4.8475	0.1380	-0.2579	-0.2546	-10.9601	-116.9617	-39.8126	-2.7905	0.9634	0.7009
1117.7970	0.5219	-0.5187	-0.0139	-1.5597	-0.1998	-0.5032	0.2041	0.8491	-0.1173	0.3121	-0.1386	-0.0977	0.3642	-9.5079	-6.7885	-0.0058	-0.0359	-0.0019	0.8734	-7.1395	-4.8660	0.1386	-0.2568	-0.2503	-11.1683	-117.4696	-39.9745	-2.8061	0.9673	0.7009
1117.8070	0.5239	-0.5103	-0.0150	-1.5566	-0.2013	-0.5042	0.1955	0.8442	-0.1133	0.3183	-0.1396	-0.0929	1.8456	-8.7001	-6.8406	-0.0327	-0.0026	-0.0211	2.0328	-6.4119	-4.5721	0.1267	-0.2746	-0.3134	2.8170	-108.7345	-37.0727	-2.9448	0.7715	-0.0000
1117.8170	0.5258	-0.5018	-0.0161	-1.5535	-0.2027	-0.5051	0.1909	0.8421	-0.1202	0.3199	-0.1398	-0.0799	-0.1220	-10.3479	-7.0422	0.0014	0.1179	-0.0006	0.6477	-7.4110	-4.9527	0.1301	-0.2509	-0.2363	-13.5523	-120.6504	-40.8038	-2.9257	1.0181	0.7851
1117.8270	0.5276	-0.4934	-0.0174	-1.5502	-0.2040	-0.5058	0.1738	0.8323	-0.1243	0.3280	-0.1301	-0.0672	0.6158	-9.7887	-6.8737	0.0348	0.0874	-0.0215	0.6076	-7.4558	-4.9698	0.1305	-0.2497	-0.2314	-13.7801	-121.1290	-40.9559	-2.9404	1.0216	0.7851
1117.8370	0.5294	-0.4851	-0.0186	-1.5469	-0.2053	-0.5064	0.1652	0.8248	-0.1229	0.3383	-0.1213	-0.0548	0.5700	-9.8679	-7.0232	-0.0890	-0.0274	0.0016	0.5677	-7.5001	-4.9868	0.1310	-0.2485	-0.2265	-14.0036	-121.6008	-41.1066	-2.9550	1.0252	0.7851
1117.8470	0.5309	-0.4769	-0.0198	-1.5435	-0.2064	-0.5069	0.1554	0.8177	-0.1254	0.3402	-0.1231	-0.0415	0.4417	-9.7545	-7.0181	-0.0936	-0.0249	-0.0051	0.5285	-7.5426	-5.0030	0.1315	-0.2472	-0.2217	-14.2198	-122.0525	-41.2502	-2.9692	1.0287	0.7851
1117.8590	0.5327	-0.4672	-0.0213	-1.5393	-0.2080	-0.5073	0.1446	0.8155	-0.1265	0.3418	-0.1285	-0.0258	0.2342	-10.1420	-7.2314	-0.0990	0.1524	0.0143	0.4820	-7.5928	-5.0222	0.1322	-0.2458	-0.2158	-14.4731	-122.5835	-41.4199	-2.9857	1.0327	0.7851
1117.8690	0.5341	-0.4590	-0.0226	-1.5359	-0.2092	-0.5075	0.1343	0.8071	-0.1309	0.3408	-0.1207	-0.0152	0.0753	-10.2590	-7.0002	0.0248	0.1361	0.0467	0.4435	-7.6345	-5.0381	0.1328	-0.2446	-0.2109	-14.6808	-123.0258	-41.5602	-2.9991	1.0360	0.7851
1117.8790	0.5354	-0.4510	-0.0240	-1.5323	-0.2103	-0.5075	0.1239	0.7993	-0.1278	0.3462	-0.1094	0.0048	0.1312	-9.9244	-7.3055	-0.0668	0.0837	0.2136	0.4054	-7.6751	-5.0536	0.1334	-0.2433	0.0819	-14.8826	-123.4541	-41.6966	-3.0123	1.0392	0.7851
1117.8890	0.5365	-0.4431	-0.0252	-1.5289	-0.2114	-0.5074	0.1126	0.7959	-0.1300	0.3510	-0.1067	0.0239	0.2075	-10.2551	-7.2289	-0.0032	-0.0073	0.3040	0.3679	-7.7147	-5.0687	0.1340	-0.2421	0.3556	-15.0785	-123.8695	-41.8284	-3.0248	1.0423	0.7851
1117.8990	0.5377	-0.4352	-0.0266	-1.5253	-0.2125	-0.5071	0.1048	0.7885	-0.1336	0.3612	-0.1048	0.0294	-0.0564	-10.3856	-7.2598	-0.0194	0.0761	0.3189	0.3308	-7.7537	-5.0836	0.1347	-0.2410	0.3604	-15.2702	-124.2795	-41.9592	-3.0372	1.0453	0.7851
1117.9090	0.5386	-0.4273	-0.0279	-1.5218	-0.2136	-0.5069	0.0984	0.7837	-0.1335	0.3680	-0.1041	0.0288	1.3452	-9.3859	-6.8474	0.0141	0.0541	0.3209	1.2738	-7.1496	-4.8479	0.1302	-0.2553	0.3129	-3.8531	-117.0157	-39.6323	-3.0948	0.8861	0.2487
1117.9210	0.5397	-0.4179	-0.0296	-1.5175	-0.2147	-0.5065	0.0827	0.7709	-0.1382	0.3721	-0.0981	0.0419	-0.1844	-10.1922	-6.9998	-0.0161	-0.0247	0.5057	0.1053	-7.9847	-5.1515	0.1267	-0.2356	0.3753	-17.5092	-126.9356	-42.6064	-3.1526	1.0848	0.8521
1117.9310	0.5405	-0.4103	-0.0309	-1.5137	-0.2158	-0.5060	0.0712	0.7675	-0.1302	0.3798	-0.0982	0.0570	-0.2249	-10.3599	-7.3728	-0.0289	0.0718	0.5523	0.0654	-8.0222	-5.1650	0.1271	-0.2343	0.3805	-17.7058	-127.3163	-42.7280	-3.1641	1.0877	0.8521
1117.9430	0.5412	-0.4011	-0.0326	-1.5091	-0.2169	-0.5052	0.0589	0.7605	-0.1392	0.3763	-0.0927	0.0772	-0.3075	-10.2986	-6.9860	0.0100	0.0772	0.5304	0.0182	-8.0661	-5.1806	0.1277	-0.2328	0.3868	-17.9334	-127.7597	-42.8684	-3.1773	1.0910	0.8521
1117.9530	0.5417	-0.3936	-0.0340	-1.5051	-0.2179	-0.5043	0.0462	0.7524	-0.1369	0.3818	-0.0933	0.0899	-0.1327	-10.3952	-7.0804	-0.0860	0.1432	0.5523	-0.0207	-8.1022	-5.1936	0.1282	-0.2315	0.3921	-18.1181	-128.1246	-42.9856	-3.1882	1.0938	0.8521
1117.9630	0.5421	-0.3861	-0.0354	-1.5014	-0.2188	-0.5034	0.0369	0.7436	-0.1415	0.3787	-0.0846	0.1019	-0.3349	-10.2000	-6.9860	0.0232	0.1387	0.6702	-0.0591	-8.1374	-5.2061	0.1288	-0.2302	0.3973	-18.2963	-128.4783	-43.0977	-3.1985	1.0964	0.8521
1117.9750	0.5425	-0.3772	-0.0370	-1.4967	-0.2198	-0.5020	0.0222	0.7383	-0.1328	0.3858	-0.0765	0.1250	-0.0985	-10.6963	-7.5177	0.0173	0.0931	0.6202	-0.1045	-8.1790	-5.2211	0.1295	-0.2287	0.4037	-18.5034	-128.8937	-43.2314	-3.2105	1.0995	0.8521
1117.9850	0.5426	-0.3698	-0.0384	-1.4929	-0.2205	-0.5007	0.0122	0.7307	-0.1408	0.3918	-0.0693	0.1392	-0.2965	-10.5592	-7.1411	0.0505	-0.0069	0.5805	-0.1420	-8.2132	-5.2333	0.1301	-0.2274	0.4089	-18.6709	-129.2357	-43.3410	-3.2202	1.1021	0.8521
1117.9970	0.5427	-0.3611	-0.0401	-1.4882	-0.2214	-0.4989	-0.0057	0.7201	-0.1411	0.4026	-0.0699	0.1520	-1.6641	-10.6655	-7.1944	-0.0161	0.0206	0.6164	-2.1257	-8.2528	-5.2475	0.1309	-0.2259	0.4152	-18.8631	-129.6286	-43.4672	-3.2313	1.1050	0.8521
1118.0070	0.5425	-0.3541	-0.0415	-1.4842	-0.2221	-0.4973	-0.0179	0.7133	-0.1410	0.4087	-0.0727	0.1679	-2.2953	-10.5494	-7.1985	-0.0379	0.0611	0.6090	-1.4201	-7.1578	-4.8486	0.1376	-0.2506	0.3401	0.7548	-116.4627	-39.5342	-3.1717	0.8314	-0.0000
1118.0190	0.5423	-0.3456	-0.0431	-1.4792	-0.2229	-0.4952	-0.0261	0.7092	-0.1394	0.4079	-0.0705	0.1794	-2.9041	-11.1180	-7.5326	-0.0109	0.1130	0.5948	-3.2424	-8.4345	-5.2943	0.1233	-0.2216	0.4295	-20.7642	-131.6707	-43.9147	-3.3384	1.1311	0.8990
1118.0290	0.5419	-0.3385	-0.0445	-1.4751	-0.2236	-0.4933	-0.0373	0.6977	-0.1433	0.4093	-0.0663	0.1891	-2.7667	-10.9131	-7.3207	-0.0399	0.1452	0.6769	-3.2796	-8.4665	-5.3049	0.1236	-0.2203	0.4350	-20.9210	-131.9777	-44.0136	-3.3469	1.1333	0.8990
1118.0390	0.5415	-0.3315	-0.0459	-1.4710	-0.2243	-0.4913	-0.0469	0.6896	-0.1459	0.4092	-0.0597	0.2103	-3.0260	-11.1020	-7.3133	-0.0116	0.1953	0.6277	-3.3163	-8.4977	-5.3152	0.1240	-0.2190	0.4406	-21.0717	-132.2755	-44.1102	-3.3550	1.1355	0.8990
1118.0490	0.5410	-0.3247	-0.0473	-1.4668	-0.2248	-0.4891	-0.0586	0.6800	-0.1430	0.4087	-0.0528	0.2215	-3.2385	-11.0630	-7.4749	0.0161	0.1755	0.6602	-3.3524	-8.5283	-5.3252	0.1245	-0.2177	0.4461	-21.2166	-132.5655	-44.2041	-3.3627	1.1377	0.8990
1118.0590	0.5403	-0.3180	-0.0486	-1.4627	-0.2253	-0.4868	-0.0691	0.6750	-0.1393	0.4148	-0.0480	0.2364	-3.5205	-11.2423	-7.8262	0.0025	0.1174	0.6503	-3.3881	-8.5579	-5.3349	0.1249	-0.2164	0.4517	-21.3550	-132.8438	-44.2944	-3.3700	1.1398	0.8990
1118.0710	0.5394	-0.3100	-0.0503	-1.4579	-0.2259	-0.4838	-0.0838	0.6639	-0.1438	0.4227	-0.0418	0.2548	-3.8283	-11.3683	-7.6607	0.0679	0.1046	0.6603	-3.4303	-8.5929	-5.3462	0.1255	-0.2148	0.4583	-21.5145	-133.1711	-44.4004	-3.3783	1.1421	0.8990
1118.0810	0.5385	-0.3034	-0.0518	-1.4536	-0.2263	-0.4812	-0.1000	0.6536	-0.1463	0.4326	-0.0383	0.2715	-3.6337	-11.3189	-7.5057	-0.0192	0.1143	0.6830	-3.4650	-8.6214	-5.3554	0.1261	-0.2135	0.4638	-21.6415	-133.4362	-44.4861	-3.3849	1.1440	0.8990
1118.0910	0.5374	-0.2968	-0.0533	-1.4494	-0.2266	-0.4784	-0.1106	0.6440	-0.1472	0.4336	-0.0361	0.2849	-3.7475	-11.0736	-7.5596	0.0022	0.0785	0.6910	-3.4992	-8.6493	-5.3645	0.1266	-0.2123	0.4694	-21.7633	-133.6940	-44.5702	-3.3912	1.1460	0.8990
1118.1010	0.5362	-0.2905	-0.0547	-1.4450	-0.2270	-0.4755	-0.1230	0.6356	-0.1453	0.4320	-0.0340	0.3028	-3.8978	-11.0837	-7.6354	0.0144	0.0724	0.7124	-3.5329	-8.6762	-5.3731	0.1272	-0.2110	0.4749	-21.8789	-133.9405	-44.6499	-3.3971	1.1478	0.8990
1118.1110	0.5349	-0.2842	-0.0561	-1.4405	-0.2273	-0.4724	-0.1332	0.6331	-0.1405	0.4313	-0.0316	0.3093	-2.6195	-10.4258	-7.8410	-0.0374	0.0746	0.6817	-3.6616	-8.7782	-5.3899	0.1196	-0.2093	0.4814	-23.1972	-135.1018	-44.8135	-3.4868	1.1571	0.9233
1118.1230	0.5332	-0.2767	-0.0580	-1.4354	-0.2276	-0.4686	-0.1499	0.6214	-0.1484	0.4293	-0.0247	0.3343	-4.2531	-11.3268	-7.6433	-0.0109	0.0655	0.6952	-3.7034	-8.8099	-5.3989	0.1199	-0.2078	0.4883	-23.3326	-135.3834	-44.9049	-3.4932	1.1591	0.9233
1118.1330	0.5316	-0.2705	-0.0594	-1.4311	-0.2280	-0.4652	-0.1625	0.6107	-0.1494	0.4317	-0.0276	0.3458	-4.2217	-11.1828	-7.5035	0.0814	0.1811	0.7059	-3.7378	-8.8359	-5.4063	0.1202	-0.2065	0.4940	-23.4403	-135.6124	-44.9794	-3.4982	1.1607	0.9233
1118.1430	0.5299	-0.2644	-0.0610	-1.4269	-0.2281	-0.4617	-0.1769	0.6018	-0.1513	0.4379	-0.0191	0.3594	-4.1664	-11.1877	-7.4691	0.1317	0.1060	0.7357	-3.7718	-8.8614	-5.4134	0.1205	-0.2052	0.4997	-23.5429	-135.8347	-45.0519	-3.5029	1.1623	0.9233
1118.1550	0.5276	-0.2573	-0.0627	-1.4216	-0.2284	-0.4572	-0.1925	0.5922	-0.1441	0.4506	-0.0149	0.3766	-4.1405	-11.4591	-7.8127	-0.0167	0.1194	0.7150	-3.8120	-8.8910	-5.4217	0.1209	-0.2037	0.5065	-23.6592	-136.0910	-45.1361	-3.5081	1.1641	0.9233
1118.1650	0.5256	-0.2514	-0.0642	-1.4171	-0.2285	-0.4534	-0.2035	0.5853	-0.1482	0.4467	-0.0102	0.3918	-4.3424	-11.5139	-7.5750	0.0604	0.1170	0.7448	-3.8450	-8.9151	-5.4284	0.1213	-0.1945	0.5122	-23.7506	-136.2963	-45.2036	-3.5121	1.1655	0.9233
1118.1770	0.5230	-0.2445	-0.0660	-1.4116	-0.2285	-0.4485	-0.2222	0.5756	-0.1468	0.4432	-0.0018	0.4069	-4.2603	-11.7406	-7.4394	0.0507	0.1827	0.7534	-3.8843	-8.9435	-5.4363	0.1217	-0.0469	0.5190	-23.8551	-136.5383	-45.2834	-3.5166	1.1672	0.9233
1118.1870	0.5207	-0.2388	-0.0674	-1.4072	-0.2285	-0.4444	-0.2327	0.5638	-0.1449	0.4430	0.0025	0.4259	-4.3664	-11.4184	-7.5326	0.0151	0.2785	0.7424	-3.9165	-8.9667	-5.4427	0.1222	0.0761	0.5247	-23.9375	-136.7342	-45.3485	-3.5200	1.1686	0.9233
1118.1990	0.5177	-0.2321	-0.0691	-1.4018	-0.2285	-0.4392	-0.2491	0.5537	-0.1436	0.4438	0.0075	0.4456	-4.4212	-11.6650	-7.7288	0.1157	0.3640	0.7728	-3.9548	-8.9938	-5.4501	0.1227	0.2246	0.5316	-24.0304	-136.9596	-45.4238	-3.5236	1.1700	0.9233
1118.2090	0.5152	-0.2266	-0.0705	-1.3974	-0.2284	-0.4347	-0.2633	0.5446	-0.1451	0.4473	0.0088	0.4588	-4.1276	-11.4345	-7.5688	0.1480	0.4609	0.8241	-2.9015	-8.2870	-5.2057	0.1340	0.3186	0.4892	-11.1449	-128.4208	-43.0217	-3.4091	0.9994	0.4124
1118.2190	0.5124	-0.2211	-0.0719	-1.3930	-0.2283	-0.4300	-0.2732	0.5397	-0.1416	0.4550	0.0131	0.4699	-4.5169	-12.0236	-7.7281	0.0446	0.5398	0.8561	-4.0803	-9.0782	-5.4562	0.1159	0.4207	0.5423	-24.9483	-137.8109	-45.4958	-3.6065	1.1659	0.9233
1118.2290	0.5096	-0.2158	-0.0734	-1.3885	-0.2282	-0.4252	-0.2903	0.5256	-0.1428	0.4567	0.0142	0.4834	-4.1134	-11.7838	-7.4846	0.0724	0.5521	0.8585	-4.1122	-9.0997	-5.4610	0.1160	0.4217	0.5480	-25.0162	-137.9815	-45.5529	-3.6086	1.1669	0.9233
1118.2390	0.5066	-0.2107	-0.0748	-1.3838	-0.2281	-0.4202	-0.3013	0.5155	-0.1422	0.4583	0.0167	0.5009	-4.3210	-11.8060	-7.6237	0.0553	0.5633	0.8538	-4.1438	-9.1205	-5.4657	0.1162	0.4228	0.5531	-25.0798	-138.1445	-45.6082	-3.6105	1.1679	0.9233
1118.2510	0.5029	-0.2046	-0.0765	-1.3783	-0.2278	-0.4141	-0.3186	0.5045	-0.1418	0.4547	0.0207	0.5174	-4.1861	-11.7489	-7.5530	0.0722	0.5955	0.8886	-4.1812	-9.1449	-5.4710	0.1164	0.4241	0.5570	-25.1510	-138.3323	-45.6717	-3.6123	1.1691	0.9233
1118.2610	0.4996	-0.1996	-0.0779	-1.3738	-0.2277	-0.4088	-0.3284	0.4951	-0.1408	0.4546	0.0236	0.5330	-4.4545	-11.6288	-7.6124	0.0528	0.6561	0.8742	-4.2120	-9.1712	-5.4753	0.1165	0.4251	0.5603	-25.2065	-138.4841	-45.7234	-3.6135	1.1699	0.9233
1118.2710	0.4962	-0.1947	-0.0793	-1.3693	-0.2274	-0.4034	-0.3435	0.4875	-0.1367	0.4523	0.0301	0.5510	-4.3467	-11.8376	-7.8105	0.1169	0.6573	0.8995	-4.2426	-9.2033	-5.4795	0.1168	0.4261	0.5636	-25.2588	-138.6318	-45.7741	-3.6145	1.1707	0.9233
1118.2810	0.4927	-0.1899	-0.0806	-1.3648	-0.2271	-0.3977	-0.3560	0.4794	-0.1352	0.4567	0.0332	0.5679	-4.6049	-11.9658	-7.7612	0.1278	0.7240	0.8149	-4.2730	-9.2350	-5.4835	0.1170	0.4272	0.5669	-25.3077	-138.7742	-45.8232	-3.6152	1.1715	0.9233
1118.2910	0.4891	-0.1851	-0.0820	-1.3603	-0.2267	-0.3920	-0.3695	0.4663	-0.1386	0.4602	0.0392	0.5819	-4.6415	-11.7443	-7.5668	0.1505	0.6939	0.8101	-4.3030	-9.2664	-5.4875	0.1173	0.4282	0.5702	-25.3536	-138.9133	-45.8714	-3.6156	1.1722	0.9233
1118.3030	0.4846	-0.1795	-0.0837	-1.3547	-0.2263	-0.3849	-0.3859	0.4555	-0.1377	0.4654	0.0429	0.5981	-4.7853	-11.9031	-7.5811	0.0910	0.7175	0.8348	-4.3387	-9.3033	-5.4919	0.1176	0.4294	0.5741	-25.4041	-139.0714	-45.9261	-3.6157	1.1730	0.9233
1118.3130	0.4807	-0.1751	-0.0851	-1.3500	-0.2258	-0.3789	-0.3985	0.4477	-0.1359	0.4615	0.0454	0.6099	-5.0662	-12.0008	-7.6155	0.0519	0.8219	0.9469	-4.3913	-9.3409	-5.4780	0.1113	0.4285	0.5750	-25.7183	-139.2833	-45.8020	-3.6845	1.1529	0.8981
1118.3230	0.4766	-0.1706	-0.0864	-1.3453	-0.2254	-0.3726	-0.4140	0.4393	-0.1309	0.4547	0.0505	0.6282	-5.0396	-12.0368	-7.7957	0.0586	0.8340	0.9071	-4.4209	-9.3712	-5.4806	0.1112	0.4294	0.5782	-25.7549	-139.4043	-45.8445	-3.6841	1.1534	0.8981
1118.3350	0.4715	-0.1655	-0.0880	-1.3399	-0.2248	-0.3650	-0.4314	0.4255	-0.1301	0.4534	0.0540	0.6478	-4.9885	-11.7907	-7.7403	0.0657	0.8656	0.8517	-4.4561	-9.4071	-5.4835	0.1111	0.4305	0.5820	-25.7953	-139.5438	-45.8939	-3.6832	1.1539	0.8981
1118.3450	0.4671	-0.1615	-0.0893	-1.3354	-0.2242	-0.3584	-0.4454	0.4183	-0.1302	0.4538	0.0580	0.6614	-5.0218	-11.9932	-7.7460	0.1574	0.8875	0.8853	-4.4851	-9.4365	-5.4857	0.1111	0.4314	0.5852	-25.8257	-139.6532	-45.9327	-3.6822	1.1543	0.8981
1118.3550	0.4625	-0.1573	-0.0906	-1.3309	-0.2236	-0.3518	-0.4579	0.4118	-0.1282	0.4584	0.0639	0.6703	-4.9882	-12.3389	-7.7528	0.1543	0.8685	1.0093	-4.5140	-9.4657	-5.4880	0.1111	0.4323	0.5884	-25.8542	-139.7616	-45.9718	-3.6810	1.1547	0.8981
1118.3670	0.4569	-0.1525	-0.0922	-1.3255	-0.2228	-0.3436	-0.4734	0.3982	-0.1261	0.4621	0.0693	0.6963	-5.1537	-12.1062	-7.6595	0.1530	0.8514	0.8607	-4.5484	-9.5004	-5.4905	0.1111	0.4334	0.5922	-25.8852	-139.8866	-46.0171	-3.6791	1.1551	0.8981
1118.3770	0.4520	-0.1486	-0.0934	-1.3208	-0.2221	-0.3365	-0.4885	0.3851	-0.1276	0.4617	0.0729	0.7079	-5.0494	-11.9179	-7.6014	0.1022	0.8185	0.9001	-4.5768	-9.5289	-5.4924	0.1111	0.4343	0.5954	-25.9082	-139.9853	-46.0529	-3.6773	1.1553	0.8981
1118.3890	0.4461	-0.1439	-0.0949	-1.3152	-0.2211	-0.3278	-0.5045	0.3760	-0.1246	0.4582	0.0760	0.7241	-5.1709	-12.1417	-7.5934	0.0544	0.7715	0.8976	-4.6030	-9.5627	-5.4947	0.1112	0.4354	0.5993	-25.9333	-140.1002	-46.0953	-3.6748	1.1555	0.8981
1118.3990	0.4409	-0.1402	-0.0961	-1.3106	-0.2204	-0.3206	-0.5203	0.3676	-0.1226	0.4527	0.0758	0.7349	-5.1585	-12.1210	-7.6131	0.1203	0.7966	0.9628	-4.6164	-9.5905	-5.4964	0.1113	0.4363	0.6025	-25.9516	-140.1907	-46.1289	-3.6724	1.1557	0.8981
1118.4090	0.4357	-0.1366	-0.0974	-1.3061	-0.2196	-0.3131	-0.5320	0.3544	-0.1203	0.4507	0.0742	0.7541	-5.3324	-11.9860	-7.6039	0.1585	0.8359	0.9422	-4.6242	-9.6115	-5.4901	0.1097	0.4362	0.6043	-25.9027	-140.2011	-46.0850	-3.6869	1.1459	0.8838
1118.4190	0.4302	-0.1332	-0.0985	-1.3017	-0.2188	-0.3056	-0.5456	0.3486	-0.1155	0.4525	0.0777	0.7676	-5.0867	-12.2862	-7.8603	0.1858	0.8930	0.9781	-4.6239	-9.6232	-5.4720	0.1056	0.4348	0.6041	-25.7591	-140.0981	-45.9313	-3.7255	1.1221	0.8492
1118.4290	0.4247	-0.1298	-0.0997	-1.2972	-0.2180	-0.2977	-0.5594	0.3393	-0.1136	0.4548	0.0837	0.7827	-4.9392	-12.3729	-7.7758	0.1938	0.9115	0.9535	-4.6368	-9.6499	-5.4726	0.1053	0.4355	0.6071	-25.7718	-140.1763	-45.9610	-3.7226	1.1221	0.8492
1118.4390	0.4190	-0.1265	-0.1008	-1.2927	-0.2171	-0.2898	-0.5725	0.3299	-0.1163	0.4569	0.0890	0.7944	-5.0252	-12.4885	-7.5957	0.1051	0.9060	0.9862	-4.6495	-9.6766	-5.4731	0.1050	0.4363	0.6101	-25.7833	-140.2536	-45.9908	-3.7194	1.1220	0.8492
1118.4510	0.4121	-0.1226	-0.1022	-1.2872	-0.2160	-0.2802	-0.5872	0.3144	-0.1165	0.4503	0.0951	0.8156	-5.3126	-12.0094	-7.3597	0.1333	0.8917	0.9442	-4.6646	-9.7083	-5.4737	0.1048	0.4371	0.6138	-25.7948	-140.3420	-46.0250	-3.7152	1.1218	0.8492
1118.4610	0.4062	-0.1195	-0.1034	-1.2826	-0.2150	-0.2720	-0.6006	0.3073	-0.1122	0.4453	0.1001	0.8283	-5.4063	-12.3679	-7.4543	0.1181	0.8102	0.9860	-4.6770	-9.7344	-5.4740	0.1045	0.4379	0.6168	-25.8026	-140.4115	-46.0523	-3.7116	1.1216	0.8492
1118.4710	0.4000	-0.1165	-0.1044	-1.2782	-0.2140	-0.2637	-0.6154	0.2937	-0.1091	0.4428	0.0999	0.8408	-5.2629	-12.0021	-7.4551	0.1792	0.8106	1.0017	-4.6893	-9.7602	-5.4742	0.1043	0.4386	0.6198	-25.8090	-140.4785	-46.0788	-3.7077	1.1213	0.8492
1118.4810	0.3937	-0.1135	-0.1055	-1.2738	-0.2130	-0.2552	-0.6298	0.2864	-0.1053	0.4422	0.1006	0.8584	-5.2750	-12.3869	-7.5898	0.1534	0.8350	0.9452	-4.7014	-9.7858	-5.4743	0.1041	0.4393	0.6228	-25.8140	-140.5427	-46.1048	-3.7037	1.1210	0.8492
1118.4930	0.3861	-0.1102	-0.1067	-1.2685	-0.2118	-0.2448	-0.6462	0.2752	-0.1032	0.4446	0.1020	0.8725	-5.2098	-12.0316	-7.6084	0.1909	0.9025	0.9813	-4.7159	-9.8162	-5.4744	0.1039	0.4402	0.6264	-25.8182	-140.6158	-46.1345	-3.6988	1.1206	0.8492
1118.5030	0.3796	-0.1075	-0.1078	-1.2642	-0.2107	-0.2360	-0.6593	0.2657	-0.1019	0.4473	0.1106	0.8845	-5.3236	-12.3145	-7.4062	0.1674	0.8308	1.0159	-4.7278	-9.8413	-5.4744	0.1038	0.4409	0.6295	-25.8204	-140.6741	-46.1589	-3.6944	1.1202	0.8492
1118.5130	0.3729	-0.1049	-0.1088	-1.2598	-0.2095	-0.2271	-0.6706	0.2550	-0.0987	0.4478	0.1090	0.8959	-5.6773	-12.2296	-7.4455	0.1341	0.8398	1.0618	-4.7441	-9.8613	-5.4517	0.0976	0.4380	0.6281	-25.8746	-140.6698	-45.9637	-3.7524	1.0812	0.8024
1118.5250	0.3646	-0.1019	-0.1099	-1.2544	-0.2082	-0.2163	-0.6891	0.2452	-0.0922	0.4375	0.1092	0.9146	-5.4073	-12.3814	-7.6132	0.1263	0.9527	1.0347	-4.7583	-9.8914	-5.4506	0.0970	0.4386	0.6315	-25.8750	-140.7344	-45.9913	-3.7466	1.0806	0.8024
1118.5350	0.3576	-0.0996	-0.1108	-1.2499	-0.2072	-0.2069	-0.7029	0.2350	-0.0907	0.4324	0.1149	0.9266	-5.2591	-12.2796	-7.6158	0.1958	0.9294	1.0507	-4.7700	-9.9161	-5.4496	0.0965	0.4392	0.6343	-25.8740	-140.7852	-46.0133	-3.7415	1.0800	0.8024
1118.5470	0.3491	-0.0968	-0.1119	-1.2447	-0.2057	-0.1957	-0.7173	0.2268	-0.0875	0.4260	0.1287	0.9410	-5.4530	-12.7632	-7.6342	0.1709	0.7466	1.0091	-4.7840	-9.9457	-5.4483	0.0959	0.4398	0.6378	-25.8716	-140.8440	-46.0392	-3.7354	1.0793	0.8024
1118.5570	0.3419	-0.0947	-0.1128	-1.2406	-0.2043	-0.1863	-0.7297	0.2117	-0.0886	0.4236	0.1253	0.9535	-5.6866	-12.3397	-7.3816	0.2549	0.7600	1.0570	-4.7955	-9.9702	-5.4472	0.0954	0.4404	0.6406	-25.8685	-140.8910	-46.0601	-3.7301	1.0787	0.8024
1118.5670	0.3345	-0.0926	-0.1136	-1.2364	-0.2032	-0.1767	-0.7448	0.2009	-0.0870	0.4265	0.1201	0.9698	-5.7997	-12.1674	-7.3115	0.2206	0.8600	1.0425	-4.8069	-9.9944	-5.4460	0.0949	0.4409	0.6435	-25.8644	-140.9359	-46.0805	-3.7248	1.0780	0.8024
1118.5790	0.3255	-0.0902	-0.1147	-1.2313	-0.2017	-0.1649	-0.7622	0.1961	-0.0829	0.4286	0.1231	0.9830	-5.4961	-12.7744	-7.3874	0.1569	0.9177	1.0875	-4.8205	-10.0234	-5.4444	0.0943	0.4416	0.6469	-25.8581	-140.9875	-46.1041	-3.7182	1.0772	0.8024
1118.5890	0.3178	-0.0884	-0.1154	-1.2270	-0.2005	-0.1550	-0.7750	0.1820	-0.0776	0.4236	0.1330	0.9976	-5.7745	-12.4210	-7.4405	0.1430	0.8492	1.0666	-4.8318	-10.0474	-5.4431	0.0939	0.4421	0.6497	-25.8517	-141.0285	-46.1232	-3.7125	1.0764	0.8024
1118.5990	0.3099	-0.0866	-0.1162	-1.2228	-0.1991	-0.1449	-0.7880	0.1712	-0.0773	0.4205	0.1367	1.0107	-5.8455	-12.1892	-7.3295	0.1475	0.8469	1.0604	-4.8430	-10.0713	-5.4418	0.0934	0.4426	0.6526	-25.8446	-141.0686	-46.1423	-3.7065	1.0755	0.8024
1118.6090	0.3018	-0.0850	-0.1169	-1.2185	-0.1978	-0.1347	-0.8040	0.1671	-0.0696	0.4112	0.1391	1.0253	-5.5526	-12.7943	-7.5459	0.2036	0.7769	1.0287	-4.8262	-10.0763	-5.4289	0.0919	0.4416	0.6529	-25.5034	-140.8829	-46.0482	-3.7118	1.0581	0.7753
1118.6190	0.2937	-0.0834	-0.1176	-1.2144	-0.1964	-0.1243	-0.8154	0.1562	-0.0658	0.4088	0.1371	1.0363	-5.3697	-12.8229	-7.6235	0.1772	0.8325	1.0461	-4.7693	-10.0538	-5.3990	0.0886	0.4382	0.6493	-24.6870	-140.3746	-45.7922	-3.7334	1.0170	0.7097
1118.6310	0.2839	-0.0816	-0.1183	-1.2096	-0.1948	-0.1118	-0.8278	0.1417	-0.0618	0.4044	0.1367	1.0464	-6.0610	-12.3051	-7.6903	0.2190	0.9017	1.1067	-4.7819	-10.0812	-5.3963	0.0876	0.4385	0.6524	-24.6765	-140.4163	-45.8130	-3.7261	1.0159	0.7097
1118.6410	0.2755	-0.0803	-0.1190	-1.2056	-0.1934	-0.1013	-0.8415	0.1309	-0.0601	0.4032	0.1387	1.0565	-5.8665	-12.3575	-7.4575	0.2391	0.9148	1.0985	-4.7924	-10.1040	-5.3941	0.0868	0.4388	0.6549	-24.6670	-140.4500	-45.8300	-3.7200	1.0150	0.7097
1118.6510	0.2670	-0.0790	-0.1195	-1.2017	-0.1920	-0.0907	-0.8600	0.1266	-0.0565	0.4045	0.1425	1.0737	-5.5792	-12.7923	-7.5584	0.2015	0.8767	1.0959	-4.8028	-10.1267	-5.3919	0.0861	0.4391	0.6574	-24.6568	-140.4830	-45.8470	-3.7136	1.0140	0.7097
1118.6610	0.2584	-0.0778	-0.1201	-1.1976	-0.1907	-0.0798	-0.8728	0.1163	-0.0550	0.4015	0.1493	1.0854	-5.4010	-12.8978	-7.4715	0.1865	0.8348	1.0884	-4.8131	-10.1494	-5.3897	0.0853	0.4394	0.6599	-24.6458	-140.5151	-45.8636	-3.7072	1.0129	0.7097
1118.6710	0.2495	-0.0768	-0.1207	-1.1935	-0.1892	-0.0689	-0.8808	0.1009	-0.0503	0.3986	0.1476	1.0952	-5.8234	-12.2005	-7.4983	0.1057	0.9129	1.0861	-4.8234	-10.1720	-5.3874	0.0846	0.4397	0.6624	-24.6340	-140.5463	-45.8799	-3.7005	1.0119	0.7097
1118.6830	0.2387	-0.0756	-0.1212	-1.1889	-0.1874	-0.0557	-0.8971	0.0913	-0.0471	0.3835	0.1433	1.1108	-5.7636	-12.2328	-7.4600	0.2097	0.9555	1.0801	-4.8356	-10.1990	-5.3846	0.0837	0.4401	0.6655	-24.6186	-140.5827	-45.8992	-3.6926	1.0106	0.7097
1118.6930	0.2297	-0.0747	-0.1217	-1.1851	-0.1859	-0.0445	-0.9134	0.0816	-0.0445	0.3778	0.1481	1.1206	-5.4338	-12.2528	-7.4034	0.2738	0.9387	1.1562	-4.8457	-10.2214	-5.3823	0.0829	0.4403	0.6680	-24.6050	-140.6126	-45.9153	-3.6861	1.0095	0.7097
1118.7050	0.2187	-0.0739	-0.1221	-1.1804	-0.1841	-0.0310	-0.9256	0.0724	-0.0376	0.3795	0.1501	1.1384	-5.4419	-12.2161	-7.5719	0.2153	0.8753	1.0980	-4.8578	-10.2484	-5.3795	0.0820	0.4407	0.6710	-24.5876	-140.6481	-45.9346	-3.6781	1.0082	0.7097
1118.7150	0.2094	-0.0731	-0.1226	-1.1767	-0.1826	-0.0196	-0.9358	0.0669	-0.0353	0.3761	0.1496	1.1469	-6.0567	-12.6860	-7.4074	0.2005	0.9145	1.0672	-4.7315	-10.1887	-5.3343	0.0787	0.4348	0.6629	-22.9461	-139.7014	-45.5325	-3.6970	0.9420	0.5976
1118.7270	0.1979	-0.0725	-0.1230	-1.1723	-0.1807	-0.0057	-0.9567	0.0533	-0.0327	0.3728	0.1539	1.1599	-5.2812	-12.5024	-7.3230	0.2728	0.8374	1.0764	-4.7427	-10.2144	-5.3307	0.0774	0.4348	0.6654	-22.9289	-139.7339	-45.5505	-3.6891	0.9407	0.5976
1118.7370	0.1883	-0.0720	-0.1233	-1.1686	-0.1791	0.0060	-0.9661	0.0416	-0.0281	0.3739	0.1532	1.1679	-5.2381	-12.2343	-7.2858	0.1966	0.8018	1.0907	-4.7519	-10.2357	-5.3277	0.0763	0.4349	0.6675	-22.9134	-139.7604	-45.5650	-3.6825	0.9395	0.5976
1118.7490	0.1766	-0.0716	-0.1236	-1.1641	-0.1774	0.0200	-0.9749	0.0312	-0.0214	0.3663	0.1433	1.1766	-6.1364	-12.2082	-7.4294	0.1448	0.9745	1.0879	-4.7628	-10.2613	-5.3241	0.0751	0.4349	0.6701	-22.8940	-139.7923	-45.5827	-3.6741	0.9380	0.5976
1118.7590	0.1668	-0.0713	-0.1237	-1.1605	-0.1759	0.0318	-0.9928	0.0228	-0.0171	0.3553	0.1536	1.1899	-5.5977	-12.1971	-7.4278	0.1815	0.8950	1.1261	-4.7719	-10.2827	-5.3211	0.0740	0.4349	0.6722	-22.8769	-139.8192	-45.5977	-3.6674	0.9368	0.5976
1118.7710	0.1548	-0.0711	-0.1239	-1.1562	-0.1740	0.0463	-1.0071	0.0121	-0.0116	0.3491	0.1580	1.2025	-5.5306	-12.2925	-7.4714	0.2150	0.7637	1.0620	-4.7827	-10.3083	-5.3175	0.0728	0.4350	0.6748	-22.8553	-139.8516	-45.6157	-3.6591	0.9353	0.5976
1118.7810	0.1446	-0.0710	-0.1240	-1.1527	-0.1725	0.0584	-1.0137	0.0024	-0.0078	0.3445	0.1528	1.2064	-5.9789	-13.1457	-7.5017	0.1466	0.8622	1.1035	-4.7917	-11.5014	-5.2793	0.0718	0.4350	0.6769	-22.8365	-139.8791	-45.6311	-3.6522	0.9341	0.5976
1118.7930	0.1323	-0.0711	-0.1241	-1.1486	-0.1706	0.0729	-1.0319	-0.0044	-0.0019	0.3345	0.1515	1.2196	-3.3158	-14.9995	-7.4191	0.2057	0.9156	0.9758	-2.8984	-13.0193	-4.9735	0.0491	0.4264	0.5981	-0.0676	-139.9393	-45.7341	-3.8670	0.8416	-0.2633
1118.8030	0.1220	-0.0712	-0.1241	-1.1453	-0.1692	0.0851	-1.0222	-0.0143	-0.0002	0.3319	0.1564	1.2105	-4.6340	-15.1485	-6.9828	0.1844	0.8452	1.0716	-2.8895	-13.0624	-4.7033	0.0489	0.4260	0.5977	0.0395	-139.4344	-45.6256	-3.8363	0.8401	-0.2577
1118.8130	0.1118	-0.0714	-0.1241	-1.1421	-0.1676	0.0971	-1.0247	-0.0182	0.0005	0.3293	0.1564	1.2129	-4.7027	-15.6608	-6.4561	0.1683	0.7414	0.9900	-2.8803	-12.9507	-4.4013	0.0491	0.4200	0.5928	0.1501	-137.9087	-45.1173	-3.8003	0.7803	-0.2996
1118.8250	0.0995	-0.0717	-0.1240	-1.1383	-0.1658	0.1116	-1.0292	-0.0273	0.0036	0.3196	0.1499	1.2065	-4.3836	-16.1363	-6.0258	0.2211	0.8217	1.0130	-2.8733	-12.9298	-4.0906	0.0484	0.4195	0.5923	0.2342	-137.4484	-45.0241	-3.7696	0.7808	-0.2916
1118.8350	0.0890	-0.0720	-0.1240	-1.1351	-0.1643	0.1237	-1.0338	-0.0363	0.0080	0.3153	0.1509	1.2035	-3.7251	-16.1999	-5.8098	0.1135	0.7890	0.9041	-2.8680	-12.9135	-3.9278	0.0477	0.4191	0.5919	0.2977	-137.0834	-44.9497	-3.7452	0.7812	-0.2851
1118.8470	0.0765	-0.0725	-0.1239	-1.1315	-0.1626	0.1380	-1.0362	-0.0450	0.0102	0.3033	0.1427	1.1937	-3.3298	-16.4339	-5.6221	0.1391	0.8858	1.0217	-2.8622	-12.8952	-3.9136	0.0469	0.4186	0.5914	0.3666	-136.6667	-44.8648	-3.7172	0.7817	-0.2775
1118.8570	0.0661	-0.0730	-0.1237	-1.1285	-0.1611	0.1499	-1.0381	-0.0511	0.0136	0.2933	0.1418	1.1887	-2.7456	-16.8400	-5.5134	0.1536	0.9201	1.0539	-2.8578	-12.8809	-3.9022	0.0462	0.4182	0.5910	0.4186	-136.3361	-44.7973	-3.6948	0.7820	-0.2713
1118.8690	0.0537	-0.0737	-0.1235	-1.1249	-0.1594	0.1641	-1.0344	-0.0638	0.0178	0.2834	0.1464	1.1860	-2.5245	-16.7450	-5.3550	0.1095	0.7953	1.0630	-2.8530	-12.8648	-3.8891	0.0454	0.4177	0.5905	0.4753	-135.9579	-44.7197	-3.6693	0.7825	-0.2642
1118.8790	0.0434	-0.0744	-0.1234	-1.1222	-0.1579	0.1760	-1.0340	-0.0746	0.0232	0.2737	0.1402	1.1811	-2.3561	-16.2933	-5.3992	0.1542	0.8515	0.9500	-2.8493	-12.8522	-3.8785	0.0447	0.4173	0.5901	0.5182	-135.6576	-44.6580	-3.6491	0.7829	-0.2584
1118.8890	0.0331	-0.0752	-0.1231	-1.1194	-0.1565	0.1878	-1.0328	-0.0796	0.0278	0.2697	0.1316	1.1730	-2.2502	-16.4908	-5.4067	0.1023	0.9462	1.0264	-2.8459	-12.8404	-3.8684	0.0439	0.4170	0.5897	0.5576	-135.3700	-44.5987	-3.6298	0.7832	-0.2527
1118.9010	0.0207	-0.0762	-0.1227	-1.1163	-0.1549	0.2018	-1.0252	-0.0867	0.0309	0.2587	0.1321	1.1715	-2.7040	-16.5972	-5.2522	0.2008	0.9735	1.0255	-2.8422	-12.8270	-3.8566	0.0430	0.4165	0.5893	0.6005	-135.0404	-44.5306	-3.6077	0.7837	-0.2462
1118.9110	0.0104	-0.0772	-0.1224	-1.1138	-0.1535	0.2135	-1.0279	-0.0972	0.0342	0.2530	0.1374	1.1658	-2.3481	-16.0202	-5.1950	0.2225	0.8880	1.0188	-2.8394	-12.8166	-3.8472	0.0422	0.4162	0.5889	0.6331	-134.7782	-44.4763	-3.5903	0.7841	-0.2408
1118.9230	-0.0019	-0.0784	-0.1220	-1.1107	-0.1518	0.2276	-1.0261	-0.1007	0.0381	0.2520	0.1343	1.1644	-2.5045	-16.2063	-5.0182	0.0847	0.8055	0.9235	-2.8404	-12.7361	-3.8057	0.0425	0.4113	0.5851	0.6190	-133.6598	-44.1145	-3.5571	0.7374	-0.2705
1118.9330	-0.0120	-0.0794	-0.1216	-1.1083	-0.1506	0.2392	-1.0236	-0.1041	0.0391	0.2429	0.1296	1.1553	-3.0090	-16.5094	-4.8225	0.1497	0.8600	0.9479	-2.8385	-12.7301	-3.7979	0.0415	0.4109	0.5846	0.6396	-133.4655	-44.0764	-3.5430	0.7388	-0.2652
1118.9450	-0.0243	-0.0808	-0.1212	-1.1054	-0.1490	0.2530	-1.0249	-0.1186	0.0448	0.2387	0.1287	1.1542	-3.0413	-15.3586	-4.7344	0.1202	0.8566	0.9162	-2.8365	-12.7233	-3.7888	0.0403	0.4104	0.5841	0.6624	-133.2413	-44.0323	-3.5266	0.7403	-0.2589
1118.9550	-0.0346	-0.0820	-0.1207	-1.1031	-0.1477	0.2645	-1.0233	-0.1185	0.0501	0.2308	0.1237	1.1493	-3.2804	-15.5171	-4.8455	0.0746	0.8418	0.9785	-2.8349	-12.7179	-3.7814	0.0394	0.4100	0.5837	0.6801	-133.0614	-43.9966	-3.5135	0.7415	-0.2538
1118.9670	-0.0469	-0.0835	-0.1200	-1.1004	-0.1463	0.2782	-1.0240	-0.1255	0.0542	0.2199	0.1197	1.1447	-3.6267	-15.3478	-4.7757	0.0761	0.9478	0.9794	-2.8331	-12.7119	-3.7728	0.0382	0.4096	0.5831	0.6994	-132.8538	-43.9558	-3.4983	0.7430	-0.2479
1118.9770	-0.0571	-0.0847	-0.1195	-1.0982	-0.1451	0.2897	-1.0279	-0.1246	0.0588	0.2160	0.1240	1.1400	-3.4249	-15.8548	-4.8222	0.0955	0.8746	0.9451	-2.8317	-12.7073	-3.7658	0.0372	0.4092	0.5827	0.7143	-132.6869	-43.9227	-3.4862	0.7442	-0.2431
1118.9870	-0.0674	-0.0860	-0.1189	-1.0960	-0.1438	0.3011	-1.0241	-0.1283	0.0625	0.2074	0.1275	1.1334	-3.7315	-16.0692	-4.8452	0.1506	0.7664	0.9070	-2.8304	-12.7028	-3.7591	0.0363	0.4088	0.5823	0.7278	-132.5257	-43.8908	-3.4743	0.7453	-0.2384
1118.9990	-0.0795	-0.0876	-0.1180	-1.0935	-0.1424	0.3146	-1.0235	-0.1393	0.0684	0.1998	0.1195	1.1301	-4.1883	-15.4515	-4.8578	0.1213	0.7684	0.9700	-2.8290	-12.6979	-3.7512	0.0351	0.4084	0.5818	0.7430	-132.3390	-43.8538	-3.4607	0.7466	-0.2329
1119.0090	-0.0898	-0.0890	-0.1174	-1.0915	-0.1412	0.3259	-1.0281	-0.1382	0.0735	0.1973	0.1138	1.1288	-4.0798	-16.0059	-5.0785	0.0778	0.8429	0.8878	-2.8279	-12.6940	-3.7448	0.0342	0.4080	0.5814	0.7546	-132.1891	-43.8242	-3.4497	0.7476	-0.2285
1119.0210	-0.1022	-0.0907	-0.1164	-1.0891	-0.1399	0.3394	-1.0271	-0.1432	0.0737	0.1909	0.1110	1.1198	-4.2096	-16.1288	-4.9128	0.1531	0.8809	1.0258	-2.8267	-12.6897	-3.7373	0.0330	0.4076	0.5809	0.7673	-132.0152	-43.7896	-3.4371	0.7488	-0.2233
1119.0310	-0.1125	-0.0921	-0.1157	-1.0873	-0.1387	0.3506	-1.0296	-0.1449	0.0776	0.1856	0.1138	1.1196	-3.9805	-16.7061	-5.0558	0.1300	0.8908	0.9748	-2.8257	-12.6863	-3.7312	0.0321	0.4073	0.5805	0.7771	-131.8753	-43.7619	-3.4270	0.7498	-0.2191
1119.0430	-0.1249	-0.0940	-0.1147	-1.0850	-0.1374	0.3640	-1.0309	-0.1575	0.0810	0.1852	0.1138	1.1146	-3.6659	-15.9950	-4.9228	0.0791	0.7983	0.8819	-2.8308	-12.6276	-3.7018	0.0326	0.4033	0.5775	0.7149	-131.0632	-43.5106	-3.3980	0.7140	-0.2406
1119.0530	-0.1352	-0.0955	-0.1139	-1.0833	-0.1363	0.3750	-1.0285	-0.1576	0.0807	0.1803	0.1063	1.1077	-3.7839	-16.4596	-5.2964	0.0748	0.8776	0.9839	-2.8301	-12.6266	-3.6966	0.0315	0.4029	0.5770	0.7215	-130.9621	-43.4913	-3.3901	0.7153	-0.2367
1119.0650	-0.1475	-0.0975	-0.1129	-1.0813	-0.1351	0.3883	-1.0309	-0.1598	0.0803	0.1755	0.1046	1.1056	-3.4287	-16.7957	-5.0521	0.0915	0.8935	0.9485	-2.8294	-12.6254	-3.6905	0.0302	0.4024	0.5765	0.7290	-130.8441	-43.4688	-3.3812	0.7170	-0.2321
1119.0750	-0.1577	-0.0991	-0.1122	-1.0795	-0.1340	0.3994	-1.0327	-0.1676	0.0834	0.1692	0.1054	1.1025	-3.4485	-16.7497	-4.9858	0.0676	0.8276	0.9262	-2.8288	-12.6245	-3.6855	0.0291	0.4020	0.5760	0.7348	-130.7484	-43.4505	-3.3739	0.7183	-0.2284
1119.0870	-0.1702	-0.1012	-0.1111	-1.0775	-0.1328	0.4126	-1.0311	-0.1758	0.0843	0.1653	0.1003	1.0977	-3.3070	-16.2388	-5.0354	0.0460	0.8399	0.9291	-2.8281	-12.6236	-3.6796	0.0279	0.4015	0.5755	0.7419	-130.6360	-43.4287	-3.3656	0.7200	-0.2240
1119.0970	-0.1806	-0.1030	-0.1103	-1.0760	-0.1318	0.4235	-1.0333	-0.1816	0.0851	0.1599	0.0937	1.0961	-2.7120	-15.8421	-4.9006	0.0885	0.9455	0.9661	-2.8275	-12.6228	-3.6748	0.0268	0.4012	0.5750	0.7476	-130.5447	-43.4111	-3.3592	0.7213	-0.2205
1119.1070	-0.1909	-0.1048	-0.1094	-1.0743	-0.1308	0.4344	-1.0290	-0.1801	0.0873	0.1562	0.0952	1.0939	-2.8069	-16.2013	-4.8143	0.0439	0.9466	0.8591	-2.8270	-12.6221	-3.6700	0.0257	0.4008	0.5745	0.7530	-130.4555	-43.3939	-3.3527	0.7226	-0.2169
1119.1190	-0.2032	-0.1071	-0.1084	-1.0725	-0.1297	0.4475	-1.0276	-0.1901	0.0894	0.1474	0.0933	1.0846	-3.1688	-15.5183	-4.6584	0.0952	0.8951	0.9095	-2.8264	-12.6214	-3.6644	0.0245	0.4003	0.5740	0.7593	-130.3507	-43.3734	-3.3454	0.7242	-0.2128
1119.1290	-0.2135	-0.1090	-0.1076	-1.0710	-0.1287	0.4583	-1.0287	-0.1920	0.0930	0.1459	0.0939	1.0832	-2.8150	-15.4583	-4.7659	0.0187	0.8974	0.9289	-2.8259	-12.6208	-3.6599	0.0234	0.4000	0.5736	0.7647	-130.2653	-43.3567	-3.3396	0.7255	-0.2095
1119.1410	-0.2258	-0.1113	-0.1064	-1.0693	-0.1276	0.4714	-1.0263	-0.1901	0.0966	0.1378	0.0937	1.0837	-2.9564	-16.1909	-4.5893	0.0495	0.7617	0.8514	-2.8253	-12.6202	-3.6545	0.0221	0.3995	0.5731	0.7704	-130.1653	-43.3373	-3.3328	0.7270	-0.2055
1119.1510	-0.2361	-0.1132	-0.1055	-1.0680	-0.1267	0.4822	-1.0271	-0.1991	0.0987	0.1332	0.0848	1.0732	-2.9216	-15.2866	-4.5696	0.1050	0.8242	0.8601	-2.8248	-12.6198	-3.6501	0.0211	0.3992	0.5726	0.7753	-130.0838	-43.3215	-3.3274	0.7282	-0.2023
1119.1610	-0.2463	-0.1153	-0.1045	-1.0665	-0.1258	0.4929	-1.0272	-0.1998	0.1044	0.1324	0.0813	1.0672	-2.7838	-15.4633	-4.7688	0.0388	0.8986	0.8525	-2.8249	-12.6171	-3.6437	0.0199	0.3981	0.5715	0.7742	-129.9768	-43.2858	-3.3234	0.7218	-0.2068
1119.1730	-0.2587	-0.1176	-0.1032	-1.0650	-0.1248	0.5057	-1.0243	-0.1993	0.1034	0.1246	0.0789	1.0655	-3.0369	-15.9766	-4.4694	0.0805	0.8928	0.8826	-2.8263	-12.6085	-3.6302	0.0180	0.3947	0.5680	0.7561	-129.7848	-43.1884	-3.3237	0.6931	-0.2340
1119.1830	-0.2689	-0.1197	-0.1021	-1.0638	-0.1241	0.5164	-1.0250	-0.2058	0.1107	0.1176	0.0760	1.0606	-3.0973	-15.5089	-4.6516	0.1135	0.9621	0.8792	-2.8259	-12.6090	-3.6260	0.0169	0.3943	0.5674	0.7602	-129.7181	-43.1761	-3.3192	0.6946	-0.2308
1119.1950	-0.2811	-0.1222	-0.1008	-1.0623	-0.1231	0.5291	-1.0252	-0.2067	0.1115	0.1174	0.0813	1.0574	-3.1973	-15.9486	-4.6378	0.0237	0.8784	0.8227	-2.8255	-12.6096	-3.6211	0.0155	0.3937	0.5668	0.7649	-129.6394	-43.1618	-3.3139	0.6963	-0.2270
1119.2050	-0.2914	-0.1243	-0.0997	-1.0612	-0.1223	0.5395	-1.0220	-0.2099	0.1161	0.1104	0.0764	1.0560	-3.4749	-16.0525	-4.7844	0.0502	0.8326	0.8450	-2.8252	-12.6101	-3.6170	0.0144	0.3933	0.5663	0.7687	-129.5749	-43.1502	-3.3098	0.6977	-0.2239
1119.2170	-0.3037	-0.1268	-0.0982	-1.0599	-0.1214	0.5522	-1.0261	-0.2154	0.1199	0.1094	0.0709	1.0510	-3.1141	-15.8702	-4.8257	-0.0044	0.9047	0.9007	-2.8247	-12.6107	-3.6122	0.0131	0.3927	0.5657	0.7737	-129.4983	-43.1363	-3.3050	0.6995	-0.2203
1119.2270	-0.3139	-0.1290	-0.0970	-1.0588	-0.1207	0.5628	-1.0235	-0.2143	0.1210	0.1074	0.0725	1.0508	-3.5952	-16.2309	-4.7777	-0.0364	0.8268	0.8068	-2.8244	-12.6112	-3.6083	0.0119	0.3923	0.5652	0.7777	-129.4353	-43.1249	-3.3012	0.7009	-0.2173
1119.2390	-0.3262	-0.1317	-0.0956	-1.0576	-0.1199	0.5752	-1.0226	-0.2227	0.1202	0.0973	0.0646	1.0433	-3.9095	-15.8948	-4.6174	0.0426	0.9274	0.8255	-2.8240	-12.6119	-3.6036	0.0106	0.3918	0.5646	0.7824	-129.3610	-43.1116	-3.2967	0.7026	-0.2138
1119.2490	-0.3365	-0.1339	-0.0944	-1.0566	-0.1192	0.5857	-1.0251	-0.2277	0.1266	0.0948	0.0644	1.0414	-3.7658	-15.7118	-4.8850	0.0476	0.9064	0.8872	-2.8236	-12.6124	-3.5998	0.0095	0.3914	0.5641	0.7865	-129.2993	-43.1005	-3.2931	0.7039	-0.2110
1119.2590	-0.3467	-0.1361	-0.0931	-1.0557	-0.1185	0.5961	-1.0254	-0.2260	0.1259	0.0934	0.0672	1.0370	-3.6735	-16.0932	-4.8969	0.0272	0.8050	0.7989	-2.8233	-12.6129	-3.5960	0.0084	0.3909	0.5636	0.7903	-129.2390	-43.0898	-3.2897	0.7053	-0.2081
1119.2690	-0.3570	-0.1384	-0.0918	-1.0548	-0.1179	0.6064	-1.0265	-0.2333	0.1266	0.0874	0.0617	1.0335	-3.9181	-15.6909	-4.9003	0.0724	0.8281	0.8260	-2.8230	-12.6134	-3.5923	0.0073	0.3905	0.5632	0.7943	-129.1789	-43.0792	-3.2864	0.7066	-0.2054
1119.2790	-0.3673	-0.1408	-0.0905	-1.0539	-0.1174	0.6167	-1.0288	-0.2338	0.1296	0.0866	0.0576	1.0280	-3.4951	-15.9080	-4.8913	0.0217	0.8831	0.9033	-2.8226	-12.6138	-3.5886	0.0062	0.3901	0.5627	0.7986	-129.1190	-43.0686	-3.2833	0.7080	-0.2026
1119.2890	-0.3775	-0.1431	-0.0892	-1.0531	-0.1167	0.6270	-1.0279	-0.2344	0.1316	0.0837	0.0580	1.0274	-3.5507	-16.3578	-5.0104	-0.0290	0.8380	0.7773	-2.8223	-12.6143	-3.5849	0.0051	0.3897	0.5622	0.8026	-129.0600	-43.0582	-3.2803	0.7093	-0.1999
1119.3010	-0.3898	-0.1460	-0.0875	-1.0521	-0.1161	0.6393	-1.0291	-0.2416	0.1350	0.0772	0.0512	1.0196	-3.6662	-16.0386	-5.0584	0.0044	0.8919	0.8471	-2.8218	-12.6264	-3.5760	0.0019	0.3851	0.5569	0.8098	-129.1269	-43.0031	-3.2971	0.6678	-0.2472
1119.3110	-0.4001	-0.1484	-0.0862	-1.0514	-0.1156	0.6494	-1.0301	-0.2394	0.1367	0.0751	0.0501	1.0132	-3.4413	-16.5144	-5.0544	0.0416	0.9318	0.8878	-2.8214	-12.6275	-3.5722	0.0006	0.3846	0.5563	0.8143	-129.0729	-42.9942	-3.2946	0.6694	-0.2444
1119.3210	-0.4104	-0.1509	-0.0848	-1.0506	-0.1150	0.6596	-1.0293	-0.2476	0.1359	0.0723	0.0498	1.0142	-3.4494	-15.9965	-4.8998	-0.0178	0.8720	0.8253	-2.8211	-12.6285	-3.5684	-0.0006	0.3841	0.5557	0.8191	-129.0185	-42.9850	-3.2921	0.6710	-0.2416
1119.3310	-0.4208	-0.1534	-0.0834	-1.0499	-0.1146	0.6697	-1.0300	-0.2495	0.1385	0.0657	0.0435	1.0121	-3.2793	-16.1162	-4.9011	-0.0246	0.9379	0.8175	-2.8207	-12.6294	-3.5647	-0.0018	0.3835	0.5551	0.8240	-128.9645	-42.9760	-3.2898	0.6726	-0.2388
1119.3410	-0.4311	-0.1559	-0.0820	-1.0493	-0.1142	0.6799	-1.0311	-0.2529	0.1384	0.0637	0.0463	1.0054	-2.9284	-16.1306	-4.8203	-0.0309	0.9061	0.8148	-2.8204	-12.6303	-3.5609	-0.0030	0.3830	0.5545	0.8288	-128.9107	-42.9672	-3.2876	0.6741	-0.2361
1119.3510	-0.4414	-0.1585	-0.0806	-1.0487	-0.1137	0.6900	-1.0275	-0.2564	0.1418	0.0616	0.0482	0.9993	-2.8841	-15.9604	-4.8616	-0.0846	0.7658	0.7469	-2.8200	-12.6312	-3.5573	-0.0042	0.3825	0.5539	0.8338	-128.8569	-42.9584	-3.2856	0.6756	-0.2334
1119.3630	-0.4537	-0.1615	-0.0789	-1.0480	-0.1132	0.7017	-1.0277	-0.2555	0.1468	0.0525	0.0362	0.9980	-2.8925	-16.3663	-4.9307	0.0055	0.8403	0.8063	-2.8196	-12.6322	-3.5529	-0.0057	0.3819	0.5532	0.8398	-128.7927	-42.9480	-3.2832	0.6775	-0.2303
1119.3730	-0.4640	-0.1641	-0.0774	-1.0475	-0.1128	0.7118	-1.0277	-0.2635	0.1443	0.0514	0.0372	0.9945	-2.8767	-15.9688	-4.7757	-0.0266	0.8045	0.8045	-2.8192	-12.6330	-3.5493	-0.0069	0.3814	0.5526	0.8447	-128.7394	-42.9395	-3.2814	0.6790	-0.2277
1119.3830	-0.4742	-0.1667	-0.0760	-1.0470	-0.1124	0.7219	-1.0262	-0.2640	0.1472	0.0463	0.0352	0.9875	-3.1098	-15.9507	-4.6909	-0.0449	0.7108	0.7325	-2.8189	-12.6338	-3.5457	-0.0081	0.3809	0.5521	0.8500	-128.6856	-42.9307	-3.2797	0.6805	-0.2251
1119.3930	-0.4845	-0.1693	-0.0745	-1.0466	-0.1122	0.7317	-1.0280	-0.2701	0.1491	0.0418	0.0288	0.9824	-2.9114	-15.6693	-4.6274	0.0043	0.7684	0.7541	-2.8186	-12.6345	-3.5421	-0.0093	0.3804	0.5515	0.8551	-128.6324	-42.9223	-3.2781	0.6820	-0.2226
1119.4050	-0.4967	-0.1725	-0.0727	-1.0461	-0.1118	0.7434	-1.0264	-0.2699	0.1557	0.0421	0.0248	0.9823	-2.9151	-15.8841	-4.8744	-0.0349	0.7824	0.8155	-2.8181	-12.6353	-3.5379	-0.0107	0.3798	0.5509	0.8616	-128.5680	-42.9123	-3.2762	0.6838	-0.2196
1119.4150	-0.5071	-0.1752	-0.0711	-1.0457	-0.1116	0.7532	-1.0250	-0.2741	0.1555	0.0371	0.0245	0.9781	-3.2093	-15.7992	-4.6119	-0.0424	0.7346	0.7562	-2.8178	-12.6359	-3.5344	-0.0119	0.3793	0.5503	0.8672	-128.5141	-42.9038	-3.2748	0.6852	-0.2171
1119.4270	-0.5194	-0.1785	-0.0692	-1.0452	-0.1114	0.7649	-1.0264	-0.2739	0.1614	0.0338	0.0171	0.9742	-3.1748	-16.0617	-4.7268	-0.1122	0.8527	0.7745	-2.8173	-12.6365	-3.5303	-0.0133	0.3787	0.5497	0.8740	-128.4491	-42.8938	-3.2730	0.6869	-0.2142
1119.4370	-0.5296	-0.1813	-0.0676	-1.0450	-0.1112	0.7747	-1.0258	-0.2801	0.1641	0.0274	0.0198	0.9685	-3.4398	-15.9122	-4.8885	-0.0420	0.7929	0.7784	-2.8179	-12.6378	-3.5241	-0.0149	0.3759	0.5465	0.8691	-128.4043	-42.8592	-3.2753	0.6631	-0.2400
1119.4490	-0.5419	-0.1847	-0.0656	-1.0447	-0.1110	0.7863	-1.0248	-0.2807	0.1661	0.0250	0.0141	0.9646	-3.7069	-16.0998	-4.8442	-0.1114	0.8238	0.7644	-2.8178	-12.6395	-3.5187	-0.0166	0.3740	0.5444	0.8720	-128.3522	-42.8382	-3.2763	0.6526	-0.2511
1119.4590	-0.5521	-0.1876	-0.0639	-1.0445	-0.1109	0.7958	-1.0294	-0.2864	0.1648	0.0190	0.0109	0.9640	-3.1743	-15.8636	-4.6366	-0.0502	0.8690	0.7814	-2.8174	-12.6406	-3.5152	-0.0178	0.3734	0.5437	0.8788	-128.3050	-42.8311	-3.2759	0.6540	-0.2490
1119.4690	-0.5625	-0.1905	-0.0622	-1.0442	-0.1107	0.8055	-1.0277	-0.2866	0.1710	0.0196	0.0099	0.9625	-3.3774	-15.8720	-4.9775	-0.1112	0.8147	0.7401	-2.8169	-12.6416	-3.5118	-0.0191	0.3408	0.5430	0.8860	-128.2567	-42.8241	-3.2754	0.6553	-0.2468
1119.4810	-0.5749	-0.1940	-0.0601	-1.0441	-0.1107	0.8171	-1.0265	-0.2904	0.1715	0.0150	0.0023	0.9536	-3.6372	-15.9989	-4.9121	-0.1235	0.7788	0.6750	-2.8164	-12.6427	-3.5077	-0.0206	0.2294	0.5422	0.8945	-128.1987	-42.8158	-3.2749	0.6570	-0.2443
1119.4910	-0.5851	-0.1969	-0.0584	-1.0439	-0.1107	0.8265	-1.0279	-0.2948	0.1742	0.0094	-0.0001	0.9474	-3.6082	-15.6598	-4.8807	-0.1195	0.7194	0.7436	-2.8160	-12.6435	-3.5043	-0.0380	0.1372	0.5415	0.9020	-128.1492	-42.8087	-3.2745	0.6583	-0.2423
1119.5010	-0.5953	-0.1998	-0.0567	-1.0439	-0.1107	0.8359	-1.0302	-0.2968	0.1755	0.0032	-0.0004	0.9393	-3.4870	-15.6207	-4.7347	-0.1761	0.6395	0.7830	-2.8156	-12.6444	-3.5010	-0.1333	0.0457	0.5409	0.9092	-128.1003	-42.8020	-3.2742	0.6597	-0.2402
1119.5110	-0.6056	-0.2028	-0.0549	-1.0439	-0.1107	0.8454	-1.0296	-0.2980	0.1803	0.0009	-0.0031	0.9425	-3.6662	-15.6795	-4.9822	-0.2453	0.5685	0.7309	-2.8151	-12.6451	-3.4976	-0.2279	-0.0446	0.5402	0.9166	-128.0504	-42.7950	-3.2741	0.6610	-0.2382
1119.5210	-0.6160	-0.2058	-0.0531	-1.0439	-0.1107	0.8547	-1.0320	-0.2981	0.1791	-0.0000	-0.0061	0.9407	-3.2431	-16.1699	-4.8376	-0.3741	0.5215	0.7019	-2.8147	-12.6458	-3.4943	-0.3222	-0.1345	0.5396	0.9241	-128.0004	-42.7884	-3.2739	0.6624	-0.2362
1119.5310	-0.6263	-0.2088	-0.0513	-1.0439	-0.1108	0.8642	-1.0312	-0.3020	0.1808	-0.0050	-0.0082	0.9325	-3.2781	-15.8659	-4.7421	-0.4478	0.4213	0.7255	-2.8143	-12.6464	-3.4909	-0.4162	-0.2238	0.5389	0.9318	-127.9495	-42.7814	-3.2739	0.6637	-0.2342
1119.5410	-0.6366	-0.2118	-0.0495	-1.0440	-0.1109	0.8734	-1.0302	-0.3043	0.1843	-0.0094	-0.0115	0.9287	-3.3043	-16.1914	-4.8572	-0.5092	0.4272	0.7270	-2.8138	-12.6470	-3.4876	-0.5096	-0.2496	0.5383	0.9395	-127.8983	-42.7747	-3.2737	0.6650	-0.2322
1119.5530	-0.6489	-0.2154	-0.0473	-1.0441	-0.1111	0.8845	-1.0316	-0.3066	0.1867	-0.0142	-0.0116	0.9299	-3.2701	-16.2444	-4.8982	-0.5514	0.3808	0.7122	-2.8133	-12.6476	-3.4837	-0.5877	-0.2504	0.5375	0.9489	-127.8360	-42.7666	-3.2739	0.6666	-0.2298
1119.5630	-0.6592	-0.2185	-0.0454	-1.0442	-0.1112	0.8938	-1.0324	-0.3115	0.1856	-0.0154	-0.0147	0.9212	-3.2556	-16.2858	-4.6179	-0.5540	0.3294	0.7204	-2.8129	-12.6479	-3.4804	-0.5890	-0.2511	0.5369	0.9571	-127.7830	-42.7596	-3.2741	0.6679	-0.2279
1119.5730	-0.6696	-0.2216	-0.0436	-1.0444	-0.1113	0.9030	-1.0322	-0.3139	0.1927	-0.0147	-0.0177	0.9147	-3.2060	-16.1559	-4.9215	-0.5957	0.2836	0.7690	-2.8124	-12.6482	-3.4771	-0.5903	-0.2518	0.5362	0.9652	-127.7297	-42.7527	-3.2742	0.6692	-0.2260
1119.5830	-0.6799	-0.2248	-0.0416	-1.0445	-0.1115	0.9121	-1.0328	-0.3165	0.1942	-0.0188	-0.0201	0.9143	-2.9389	-16.2388	-4.9000	-0.6225	0.2318	0.6584	-2.8031	-12.7128	-3.4815	-0.5968	-0.2585	0.5272	1.0795	-128.4433	-42.8222	-3.3297	0.6066	-0.3143
1119.5950	-0.6924	-0.2286	-0.0394	-1.0447	-0.1118	0.9231	-1.0318	-0.3222	0.1953	-0.0262	-0.0273	0.9072	-3.0110	-16.0685	-4.8931	-0.6498	0.1436	0.6596	-2.7985	-12.7414	-3.4798	-0.6010	-0.2623	0.5224	1.1382	-128.6980	-42.8455	-3.3534	0.5814	-0.3498
1119.6050	-0.7027	-0.2319	-0.0374	-1.0450	-0.1121	0.9321	-1.0307	-0.3276	0.2004	-0.0287	-0.0321	0.9021	-3.1102	-15.8268	-4.7829	-0.6546	0.1340	0.6666	-2.7977	-12.7427	-3.4756	-0.6027	-0.2633	0.5213	1.1494	-128.6394	-42.8382	-3.3535	0.5829	-0.3476
1119.6170	-0.7150	-0.2358	-0.0349	-1.0453	-0.1124	0.9429	-1.0307	-0.3250	0.2036	-0.0309	-0.0399	0.8952	-3.0266	-16.2459	-4.8640	-0.7756	0.0930	0.6280	-2.7968	-12.7440	-3.4707	-0.6047	-0.2646	0.5201	1.1637	-128.5665	-42.8293	-3.3539	0.5848	-0.3449
1119.6270	-0.7253	-0.2392	-0.0329	-1.0458	-0.1128	0.9517	-1.0318	-0.3312	0.2025	-0.0440	-0.0476	0.8879	-2.8861	-15.9787	-4.6138	-0.6582	0.1327	0.6749	-2.7960	-12.7450	-3.4666	-0.6063	-0.2657	0.5191	1.1757	-128.5053	-42.8218	-3.3542	0.5863	-0.3427
1119.6390	-0.7377	-0.2432	-0.0304	-1.0463	-0.1135	0.9624	-1.0333	-0.3333	0.2092	-0.0469	-0.0535	0.8835	-2.8699	-16.1763	-4.8534	-0.6522	0.1823	0.7476	-2.7951	-12.7460	-3.4617	-0.6083	-0.2670	0.5179	1.1903	-128.4309	-42.8132	-3.3547	0.5882	-0.3400
1119.6490	-0.7480	-0.2466	-0.0282	-1.0467	-0.1140	0.9712	-1.0315	-0.3369	0.2096	-0.0454	-0.0586	0.8792	-2.9919	-15.9588	-4.8046	-0.7210	0.1898	0.5996	-2.7943	-12.7469	-3.4576	-0.6100	-0.2680	0.5169	1.2025	-128.3686	-42.8061	-3.3551	0.5896	-0.3379
1119.6590	-0.7584	-0.2500	-0.0261	-1.0472	-0.1146	0.9800	-1.0315	-0.3405	0.2122	-0.0541	-0.0619	0.8699	-3.0528	-15.9771	-4.8374	-0.7383	0.2328	0.6385	-2.7935	-12.7475	-3.4535	-0.6116	-0.2691	0.5159	1.2154	-128.3038	-42.7983	-3.3557	0.5912	-0.3357
1119.6690	-0.7686	-0.2534	-0.0239	-1.0478	-0.1153	0.9886	-1.0316	-0.3408	0.2178	-0.0566	-0.0620	0.8624	-3.0712	-16.1931	-4.9678	-0.7117	0.2395	0.7096	-2.7927	-12.7482	-3.4495	-0.6133	-0.2701	0.5149	1.2278	-128.2401	-42.7914	-3.3561	0.5926	-0.3336
1119.6810	-0.7809	-0.2575	-0.0212	-1.0485	-0.1159	0.9989	-1.0312	-0.3468	0.2181	-0.0632	-0.0611	0.8640	-3.3374	-16.1122	-4.8882	-0.7184	0.1524	0.6044	-2.7918	-12.7489	-3.4446	-0.6153	-0.2714	0.5137	1.2432	-128.1618	-42.7828	-3.3569	0.5943	-0.3311
1119.6910	-0.7912	-0.2609	-0.0190	-1.0491	-0.1166	1.0075	-1.0322	-0.3493	0.2221	-0.0619	-0.0693	0.8548	-3.5737	-16.1022	-4.8898	-0.8325	0.1572	0.6275	-2.7910	-12.7493	-3.4406	-0.6169	-0.2724	0.5128	1.2563	-128.0954	-42.7755	-3.3576	0.5958	-0.3290
1119.7010	-0.8016	-0.2645	-0.0169	-1.0498	-0.1174	1.0159	-1.0353	-0.3540	0.2230	-0.0724	-0.0732	0.8466	-3.1533	-16.1000	-4.8706	-0.7190	0.1630	0.6852	-2.7902	-12.7497	-3.4366	-0.6186	-0.2735	0.5118	1.2695	-128.0282	-42.7682	-3.3584	0.5972	-0.3269
1119.7110	-0.8120	-0.2680	-0.0146	-1.0505	-0.1181	1.0245	-1.0328	-0.3541	0.2250	-0.0709	-0.0738	0.8465	-3.3960	-16.4837	-4.7824	-0.7788	0.1113	0.6390	-2.7893	-12.7498	-3.4325	-0.6202	-0.2745	0.5108	1.2833	-127.9587	-42.7603	-3.3594	0.5987	-0.3249
1119.7210	-0.8224	-0.2716	-0.0124	-1.0512	-0.1189	1.0329	-1.0335	-0.3576	0.2305	-0.0786	-0.0809	0.8389	-3.4628	-16.2519	-4.9016	-0.7282	0.1378	0.6067	-2.7885	-12.7500	-3.4285	-0.6219	-0.2755	0.5098	1.2972	-127.8889	-42.7530	-3.3603	0.6001	-0.3229
1119.7310	-0.8327	-0.2752	-0.0101	-1.0520	-0.1198	1.0413	-1.0348	-0.3621	0.2306	-0.0832	-0.0843	0.8328	-3.3598	-16.3167	-4.8686	-0.7874	0.1609	0.5893	-2.7876	-12.7499	-3.4245	-0.6235	-0.2765	0.5089	1.3115	-127.8171	-42.7453	-3.3613	0.6015	-0.3209
1119.7430	-0.8451	-0.2796	-0.0073	-1.0531	-0.1208	1.0512	-1.0362	-0.3615	0.2328	-0.0868	-0.0899	0.8250	-3.2690	-16.7793	-4.9138	-0.7362	0.1299	0.6364	-2.7947	-12.7077	-3.4165	-0.6208	-0.2784	0.5078	1.2325	-127.2366	-42.6996	-3.3146	0.5967	-0.3176
1119.7530	-0.8555	-0.2833	-0.0050	-1.0540	-0.1217	1.0595	-1.0382	-0.3706	0.2376	-0.0888	-0.0942	0.8190	-3.1896	-16.1326	-4.8885	-0.7285	0.1157	0.6085	-2.7938	-12.7083	-3.4131	-0.6223	-0.2795	0.5068	1.2484	-127.1812	-42.6940	-3.3170	0.5971	-0.3172
1119.7630	-0.8659	-0.2870	-0.0026	-1.0548	-0.1227	1.0676	-1.0379	-0.3725	0.2397	-0.0904	-0.0988	0.8165	-3.0763	-16.1802	-5.0178	-0.8031	0.1056	0.5573	-2.7928	-12.7086	-3.4097	-0.6238	-0.2806	0.5057	1.2651	-127.1224	-42.6881	-3.3194	0.5975	-0.3168
1119.7750	-0.8784	-0.2914	0.0003	-1.0560	-0.1240	1.0773	-1.0381	-0.3762	0.2403	-0.1008	-0.1056	0.8095	-3.1829	-15.9862	-4.9207	-0.6933	0.1753	0.6354	-2.7916	-12.7091	-3.4057	-0.6257	-0.2820	0.5044	1.2849	-127.0524	-42.6813	-3.3225	0.5980	-0.3163
1119.7850	-0.8887	-0.2952	0.0027	-1.0570	-0.1250	1.0854	-1.0373	-0.3832	0.2425	-0.0990	-0.1099	0.8028	-3.0610	-15.5197	-4.7283	-0.7679	0.2435	0.6486	-2.7906	-12.7093	-3.4023	-0.6272	-0.2831	0.5033	1.3019	-126.9918	-42.6755	-3.3250	0.5983	-0.3159
1119.7970	-0.9012	-0.2998	0.0056	-1.0581	-0.1264	1.0951	-1.0376	-0.3820	0.2475	-0.0991	-0.1084	0.7987	-3.0861	-15.8726	-4.8964	-0.8152	0.1018	0.5504	-2.7894	-12.7094	-3.3982	-0.6290	-0.2845	0.5020	1.3227	-126.9165	-42.6682	-3.3281	0.5988	-0.3154
1119.8070	-0.9117	-0.3036	0.0081	-1.0592	-0.1275	1.1030	-1.0395	-0.3805	0.2486	-0.1070	-0.1120	0.7922	-2.9375	-16.0729	-4.8072	-0.7278	0.0565	0.6089	-2.7884	-12.7093	-3.3948	-0.6306	-0.2856	0.5009	1.3404	-126.8522	-42.6622	-3.3308	0.5991	-0.3150
1119.8170	-0.9221	-0.3075	0.0106	-1.0603	-0.1287	1.1108	-1.0409	-0.3870	0.2509	-0.1096	-0.1203	0.7870	-2.7742	-15.9516	-4.7948	-0.7863	0.1323	0.6331	-2.7874	-12.7091	-3.3914	-0.6322	-0.2868	0.4998	1.3584	-126.7865	-42.6562	-3.3334	0.5995	-0.3147
1119.8290	-0.9345	-0.3121	0.0137	-1.0616	-0.1302	1.1203	-1.0385	-0.3885	0.2529	-0.1128	-0.1274	0.7840	-3.1631	-16.2063	-4.7802	-0.7927	0.1346	0.5360	-2.7861	-12.7089	-3.3872	-0.6340	-0.2882	0.4985	1.3799	-126.7071	-42.6490	-3.3365	0.5998	-0.3142
1119.8390	-0.9448	-0.3161	0.0162	-1.0627	-0.1315	1.1281	-1.0409	-0.3891	0.2546	-0.1194	-0.1322	0.7757	-2.8356	-16.4040	-4.8122	-0.7346	0.1787	0.5418	-2.7851	-12.7085	-3.3838	-0.6356	-0.2893	0.4974	1.3983	-126.6385	-42.6428	-3.3391	0.6001	-0.3139
1119.8490	-0.9552	-0.3200	0.0188	-1.0639	-0.1329	1.1358	-1.0413	-0.3944	0.2583	-0.1213	-0.1315	0.7690	-3.0590	-16.3089	-5.0057	-0.7928	0.1602	0.5846	-2.7840	-12.7079	-3.3803	-0.6371	-0.2905	0.4963	1.4172	-126.5677	-42.6364	-3.3420	0.6004	-0.3135
1119.8590	-0.9657	-0.3240	0.0214	-1.0652	-0.1342	1.1435	-1.0389	-0.3988	0.2589	-0.1216	-0.1361	0.7690	-3.4155	-16.2394	-4.7470	-0.7834	0.1457	0.5885	-2.7830	-12.7074	-3.3769	-0.6387	-0.2916	0.4953	1.4356	-126.4979	-42.6305	-3.3447	0.6007	-0.3132
1119.8690	-0.9762	-0.3279	0.0240	-1.0664	-0.1356	1.1511	-1.0400	-0.4020	0.2606	-0.1270	-0.1387	0.7622	-3.1317	-15.9750	-4.6914	-0.7667	0.0948	0.5418	-2.7819	-12.7067	-3.3734	-0.6403	-0.2928	0.4942	1.4548	-126.4251	-42.6243	-3.3475	0.6010	-0.3129
1119.8790	-0.9865	-0.3319	0.0266	-1.0677	-0.1370	1.1588	-1.0433	-0.4042	0.2674	-0.1288	-0.1449	0.7557	-2.9640	-16.2257	-5.0163	-0.8186	0.1290	0.5065	-2.8145	-12.5170	-3.3431	-0.6269	-0.2804	0.5136	1.0715	-124.0957	-42.3517	-3.1911	0.7457	-0.0936
1119.8910	-0.9991	-0.3368	0.0298	-1.0692	-0.1388	1.1678	-1.0410	-0.4060	0.2644	-0.1344	-0.1536	0.7517	-3.2434	-16.3060	-4.7723	-0.8060	0.1455	0.5619	-2.7803	-12.6983	-3.3722	-0.6412	-0.2958	0.4907	1.4897	-126.2104	-42.6602	-3.3337	0.5909	-0.3294
1119.9010	-1.0095	-0.3409	0.0325	-1.0706	-0.1404	1.1753	-1.0438	-0.4080	0.2682	-0.1355	-0.1607	0.7476	-3.2579	-16.1441	-4.8518	-0.7860	0.2685	0.6047	-2.7790	-12.6977	-3.3690	-0.6427	-0.2971	0.4895	1.5121	-126.1403	-42.6545	-3.3373	0.5905	-0.3302
1119.9110	-1.0198	-0.3451	0.0352	-1.0720	-0.1419	1.1828	-1.0449	-0.4141	0.2703	-0.1366	-0.1571	0.7413	-3.2148	-16.0273	-4.7562	-0.8077	0.1774	0.5622	-2.7777	-12.6970	-3.3659	-0.6442	-0.2984	0.4883	1.5347	-126.0690	-42.6489	-3.3409	0.5900	-0.3310
1119.9210	-1.0302	-0.3493	0.0380	-1.0734	-0.1435	1.1901	-1.0447	-0.4148	0.2729	-0.1362	-0.1589	0.7360	-3.4554	-16.0119	-4.9263	-0.8854	0.0246	0.5063	-2.7763	-12.6962	-3.3626	-0.6458	-0.2997	0.4870	1.5577	-125.9960	-42.6429	-3.3445	0.5894	-0.3318
1119.9330	-1.0428	-0.3543	0.0412	-1.0751	-0.1455	1.1989	-1.0482	-0.4173	0.2733	-0.1451	-0.1755	0.7303	-3.2192	-15.9775	-4.7591	-0.8332	0.1657	0.5799	-2.7747	-12.6953	-3.3588	-0.6476	-0.3012	0.4855	1.5855	-125.9073	-42.6362	-3.3490	0.5888	-0.3328
1119.9430	-1.0532	-0.3584	0.0440	-1.0766	-0.1473	1.2061	-1.0483	-0.4247	0.2752	-0.1461	-0.1764	0.7302	-3.2621	-15.4543	-4.7175	-0.8591	0.2147	0.5204	-2.7734	-12.6944	-3.3555	-0.6492	-0.3025	0.4842	1.6088	-125.8319	-42.6301	-3.3526	0.5882	-0.3336
1119.9550	-1.0659	-0.3634	0.0473	-1.0784	-0.1494	1.2149	-1.0479	-0.4249	0.2775	-0.1518	-0.1789	0.7168	-3.2842	-15.8228	-4.6867	-0.8247	0.1595	0.5209	-2.7718	-12.6932	-3.3516	-0.6510	-0.3041	0.4827	1.6369	-125.7408	-42.6233	-3.3570	0.5875	-0.3346
1119.9650	-1.0765	-0.3676	0.0500	-1.0798	-0.1512	1.2220	-1.0491	-0.4248	0.2829	-0.1541	-0.1834	0.7107	-3.2280	-16.3798	-4.8373	-0.8600	0.1825	0.5340	-2.7704	-12.6922	-3.3484	-0.6526	-0.3055	0.4814	1.6608	-125.6630	-42.6176	-3.3606	0.5868	-0.3355
1119.9770	-1.0889	-0.3727	0.0534	-1.0818	-0.1535	1.2304	-1.0481	-0.4266	0.2852	-0.1581	-0.1871	0.7065	-3.3784	-16.5404	-4.7870	-0.8567	0.1644	0.5495	-2.7687	-12.6905	-3.3444	-0.6545	-0.3071	0.4799	1.6906	-125.5640	-42.6102	-3.3651	0.5860	-0.3366
1119.9870	-1.0994	-0.3771	0.0563	-1.0833	-0.1554	1.2375	-1.0512	-0.4318	0.2906	-0.1669	-0.1959	0.7008	-3.1307	-16.2945	-5.0646	-0.7567	0.2137	0.5642	-2.7672	-12.6890	-3.3410	-0.6561	-0.3084	0.4786	1.7160	-125.4792	-42.6036	-3.3689	0.5854	-0.3375
1119.9990	-1.1121	-0.3824	0.0598	-1.0853	-0.1578	1.2459	-1.0545	-0.4372	0.2918	-0.1669	-0.1935	0.6953	-2.7176	-16.2428	-4.9627	-0.8590	0.1746	0.4870	-2.7654	-12.6869	-3.3369	-0.6580	-0.3100	0.4771	1.7470	-125.3744	-42.5957	-3.3734	0.5845	-0.3386
1120.0090	-1.1227	-0.3868	0.0627	-1.0869	-0.1597	1.2529	-1.0508	-0.4422	0.2932	-0.1714	-0.1948	0.6871	-3.1538	-15.9244	-4.8862	-0.8681	0.0844	0.4962	-2.7639	-12.6850	-3.3335	-0.6596	-0.3114	0.4758	1.7733	-125.2852	-42.5889	-3.3773	0.5837	-0.3396
1120.0190	-1.1332	-0.3912	0.0656	-1.0887	-0.1618	1.2596	-1.0539	-0.4422	0.2913	-0.1754	-0.2117	0.6807	-3.0809	-16.0926	-4.7077	-0.8120	0.2066	0.5073	-2.7624	-12.6831	-3.3301	-0.6612	-0.3128	0.4745	1.7996	-125.1956	-42.5826	-3.3812	0.5830	-0.3406
1120.0290	-1.1438	-0.3957	0.0687	-1.0904	-0.1639	1.2663	-1.0536	-0.4452	0.2951	-0.1708	-0.2055	0.6839	-2.9213	-15.5574	-4.9007	-0.8661	0.1946	0.5588	-2.8228	-12.3655	-3.2782	-0.6390	-0.2895	0.5103	1.0873	-121.3713	-42.0796	-3.1392	0.8364	0.0462
1120.0410	-1.1564	-0.4010	0.0722	-1.0925	-0.1664	1.2746	-1.0536	-0.4476	0.2931	-0.1749	-0.2127	0.6801	-2.8442	-16.0560	-4.8236	-0.8720	0.1366	0.4407	-2.7568	-12.6846	-3.3351	-0.6625	-0.3153	0.4709	1.8894	-125.1276	-42.6634	-3.3809	0.5718	-0.3663
1120.0510	-1.1670	-0.4054	0.0752	-1.0942	-0.1685	1.2814	-1.0561	-0.4489	0.3000	-0.1785	-0.2179	0.6685	-2.8567	-16.1859	-5.0574	-0.8034	0.1640	0.5048	-2.7550	-12.6832	-3.3320	-0.6641	-0.3168	0.4694	1.9193	-125.0412	-42.6581	-3.3853	0.5703	-0.3684
1120.0610	-1.1776	-0.4100	0.0782	-1.0961	-0.1707	1.2880	-1.0572	-0.4508	0.2980	-0.1804	-0.2254	0.6652	-2.7892	-16.2023	-4.8272	-0.8460	0.1581	0.5006	-2.7532	-12.6817	-3.3288	-0.6658	-0.3184	0.4679	1.9497	-124.9530	-42.6527	-3.3897	0.5688	-0.3705
1120.0710	-1.1881	-0.4145	0.0811	-1.0979	-0.1730	1.2946	-1.0547	-0.4550	0.3001	-0.1838	-0.2293	0.6601	-3.2117	-16.1901	-4.9505	-0.8536	0.1325	0.4902	-2.7513	-12.6798	-3.3256	-0.6674	-0.3199	0.4664	1.9810	-124.8608	-42.6463	-3.3943	0.5673	-0.3726
1120.0810	-1.1987	-0.4190	0.0840	-1.0998	-0.1753	1.3011	-1.0584	-0.4620	0.3001	-0.1835	-0.2312	0.6530	-3.0522	-15.8160	-4.6192	-0.8696	0.0724	0.5078	-2.7494	-12.6779	-3.3223	-0.6690	-0.3214	0.4648	2.0128	-124.7670	-42.6401	-3.3989	0.5657	-0.3747
1120.0910	-1.2092	-0.4237	0.0871	-1.1017	-0.1777	1.3077	-1.0576	-0.4620	0.3069	-0.1875	-0.2440	0.6469	-3.1627	-15.9919	-4.9364	-0.8661	0.2176	0.4759	-2.7475	-12.6757	-3.3189	-0.6707	-0.3230	0.4633	2.0455	-124.6692	-42.6333	-3.4036	0.5640	-0.3769
1120.1030	-1.2221	-0.4293	0.0908	-1.1040	-0.1806	1.3153	-1.0577	-0.4625	0.3097	-0.1908	-0.2423	0.6394	-3.0690	-16.3818	-4.7985	-0.8626	0.0948	0.4784	-2.7451	-12.6730	-3.3149	-0.6727	-0.3249	0.4614	2.0850	-124.5509	-42.6255	-3.4091	0.5620	-0.3796
1120.1130	-1.2326	-0.4340	0.0939	-1.1060	-0.1831	1.3217	-1.0608	-0.4680	0.3131	-0.1926	-0.2484	0.6346	-2.9458	-16.0847	-4.9448	-0.8952	0.1885	0.4911	-2.7431	-12.6705	-3.3116	-0.6744	-0.3265	0.4599	2.1189	-124.4484	-42.6189	-3.4137	0.5602	-0.3819
1120.1230	-1.2432	-0.4387	0.0971	-1.1079	-0.1856	1.3281	-1.0603	-0.4715	0.3131	-0.1969	-0.2519	0.6274	-3.0164	-16.1074	-4.7558	-0.9161	0.1695	0.4776	-2.7411	-12.6681	-3.3082	-0.6761	-0.3281	0.4583	2.1529	-124.3455	-42.6125	-3.4183	0.5584	-0.3842
1120.1350	-1.2559	-0.4444	0.1009	-1.1104	-0.1887	1.3356	-1.0623	-0.4763	0.3174	-0.2036	-0.2626	0.6177	-3.1902	-16.0462	-5.0135	-0.8757	0.2349	0.4636	-2.7386	-12.6650	-3.3041	-0.6781	-0.3301	0.4564	2.1942	-124.2202	-42.6049	-3.4237	0.5561	-0.3870
1120.1450	-1.2664	-0.4492	0.1041	-1.1123	-0.1913	1.3418	-1.0646	-0.4818	0.3172	-0.2056	-0.2596	0.6107	-3.1491	-15.7801	-4.8059	-0.9294	0.1044	0.4494	-2.7365	-12.6624	-3.3007	-0.6798	-0.3317	0.4548	2.2291	-124.1140	-42.5983	-3.4283	0.5542	-0.3895
1120.1570	-1.2793	-0.4549	0.1079	-1.1149	-0.1944	1.3490	-1.0642	-0.4836	0.3201	-0.2157	-0.2734	0.6025	-3.4357	-15.9600	-4.8848	-0.8445	0.1922	0.4984	-2.7339	-12.6589	-3.2965	-0.6819	-0.3337	0.4528	2.2722	-123.9819	-42.5901	-3.4340	0.5518	-0.3924
1120.1690	-1.2921	-0.4608	0.1118	-1.1174	-0.1978	1.3561	-1.0682	-0.4855	0.3228	-0.2186	-0.2791	0.5974	-3.1024	-16.0751	-4.8189	-0.8206	0.1834	0.5217	-2.7313	-12.6551	-3.2922	-0.6840	-0.3357	0.4509	2.3163	-123.8453	-42.5809	-3.4398	0.5494	-0.3954
1120.1790	-1.3028	-0.4657	0.1150	-1.1196	-0.2005	1.3621	-1.0695	-0.4835	0.3225	-0.2178	-0.2775	0.6042	-3.0673	-15.8198	-4.8172	-0.8404	0.1342	0.4469	-2.7496	-12.5536	-3.2800	-0.6771	-0.3285	0.4616	2.1109	-122.6039	-42.4705	-3.3623	0.6305	-0.2792
1120.1890	-1.3134	-0.4706	0.1182	-1.1218	-0.2033	1.3681	-1.0675	-0.4918	0.3239	-0.2172	-0.2897	0.5932	-3.3918	-15.8739	-4.9018	-0.9536	0.1861	0.3802	-2.7227	-12.6589	-3.2998	-0.6856	-0.3383	0.4468	2.4444	-123.7864	-42.6901	-3.4411	0.5420	-0.4224
1120.2010	-1.3263	-0.4765	0.1222	-1.1244	-0.2068	1.3752	-1.0701	-0.4952	0.3289	-0.2250	-0.2880	0.5791	-3.0409	-16.0665	-4.9876	-0.8675	0.0543	0.4831	-2.7195	-12.6557	-3.2960	-0.6877	-0.3405	0.4445	2.4948	-123.6536	-42.6836	-3.4476	0.5386	-0.4269
1120.2110	-1.3370	-0.4814	0.1254	-1.1267	-0.2098	1.3809	-1.0716	-0.5028	0.3292	-0.2276	-0.3008	0.5757	-2.9339	-15.7144	-4.9482	-0.8693	0.1779	0.4420	-2.7169	-12.6532	-3.2929	-0.6895	-0.3423	0.4427	2.5369	-123.5443	-42.6787	-3.4529	0.5357	-0.4308
1120.2230	-1.3499	-0.4873	0.1294	-1.1295	-0.2135	1.3877	-1.0715	-0.5061	0.3302	-0.2285	-0.3062	0.5678	-3.0346	-15.7587	-4.8043	-0.9109	0.1988	0.4893	-2.7137	-12.6452	-3.2890	-0.6916	-0.3446	0.4404	2.5887	-123.4081	-42.6720	-3.4593	0.5321	-0.4355
1120.2330	-1.3606	-0.4925	0.1328	-1.1318	-0.2166	1.3933	-1.0754	-0.5064	0.3358	-0.2273	-0.3095	0.5664	-2.7928	-16.1109	-4.9246	-0.9421	0.2088	0.3996	-2.7109	-12.6379	-3.2857	-0.6934	-0.3465	0.4384	2.6337	-123.2868	-42.6654	-3.4647	0.5290	-0.4395
1120.2430	-1.3713	-0.4976	0.1361	-1.1341	-0.2197	1.3989	-1.0741	-0.5093	0.3350	-0.2334	-0.3134	0.5587	-2.9796	-16.1196	-4.8127	-0.9956	0.2114	0.3578	-2.7080	-12.6304	-3.2822	-0.6952	-0.3484	0.4365	2.6795	-123.1632	-42.6584	-3.4703	0.5258	-0.4436
1120.2550	-1.3843	-0.5038	0.1401	-1.1370	-0.2235	1.4055	-1.0762	-0.5121	0.3395	-0.2392	-0.3198	0.5369	-2.8235	-16.2474	-4.9584	-0.9209	0.1851	0.5255	-2.7045	-12.6214	-3.2782	-0.6974	-0.3507	0.4341	2.7351	-123.0146	-42.6506	-3.4769	0.5219	-0.4487
1120.2650	-1.3951	-0.5090	0.1435	-1.1394	-0.2267	1.4109	-1.0768	-0.5174	0.3416	-0.2455	-0.3220	0.5350	-2.8709	-16.1253	-4.9143	-0.9443	0.1967	0.4837	-2.7015	-12.6138	-3.2747	-0.6992	-0.3527	0.4321	2.7822	-122.8884	-42.6439	-3.4824	0.5186	-0.4529
1120.2770	-1.4080	-0.5152	0.1476	-1.1423	-0.2307	1.4173	-1.0770	-0.5245	0.3418	-0.2526	-0.3319	0.5298	-3.0807	-15.6812	-4.6845	-0.8906	0.1457	0.3779	-2.6979	-12.6043	-3.2704	-0.7015	-0.3551	0.4297	2.8400	-122.7334	-42.6351	-3.4893	0.5144	-0.4582
1120.2870	-1.4187	-0.5204	0.1511	-1.1449	-0.2340	1.4225	-1.0805	-0.5264	0.3500	-0.2547	-0.3450	0.5203	-2.9183	-15.9292	-5.0541	-0.9176	0.1987	0.4075	-2.6948	-12.5963	-3.2669	-0.7034	-0.3571	0.4276	2.8889	-122.6020	-42.6280	-3.4949	0.5109	-0.4627
1120.2990	-1.4316	-0.5268	0.1553	-1.1478	-0.2380	1.4288	-1.0808	-0.5320	0.3515	-0.2600	-0.3446	0.5104	-2.9852	-15.9789	-4.9262	-0.9196	0.0356	0.3851	-2.6910	-12.5863	-3.2625	-0.7057	-0.3596	0.4251	2.9493	-122.4386	-42.6191	-3.5018	0.5065	-0.4682
1120.3090	-1.4425	-0.5322	0.1588	-1.1504	-0.2416	1.4338	-1.0822	-0.5361	0.3519	-0.2665	-0.3616	0.5017	-2.9272	-15.9559	-4.8267	-0.8568	0.2062	0.3888	-2.6878	-12.5778	-3.2589	-0.7076	-0.3616	0.4230	3.0004	-122.3007	-42.6118	-3.5076	0.5028	-0.4729
1120.3210	-1.4555	-0.5386	0.1631	-1.1536	-0.2459	1.4397	-1.0843	-0.5376	0.3570	-0.2636	-0.3596	0.5001	-2.7315	-15.8080	-5.1216	-0.9818	0.2081	0.4016	-2.6784	-12.5806	-3.2709	-0.7083	-0.3628	0.4195	3.1317	-122.3071	-42.7510	-3.5054	0.5034	-0.4962
1120.3310	-1.4664	-0.5441	0.1666	-1.1563	-0.2495	1.4447	-1.0837	-0.5469	0.3512	-0.2668	-0.3693	0.4923	-2.9809	-15.4152	-4.7114	-0.8730	0.2155	0.3610	-2.6745	-12.5725	-3.2678	-0.7103	-0.3649	0.4159	3.1900	-122.1722	-42.7455	-3.5117	0.4989	-0.5023
1120.3430	-1.4793	-0.5506	0.1710	-1.1595	-0.2540	1.4505	-1.0856	-0.5483	0.3556	-0.2662	-0.3692	0.4797	-2.8565	-15.5830	-4.7563	-0.9387	0.1154	0.4180	-2.6699	-12.5625	-3.2640	-0.7126	-0.3676	0.4114	3.2609	-122.0073	-42.7392	-3.5194	0.4934	-0.5098
1120.3530	-1.4902	-0.5561	0.1745	-1.1622	-0.2578	1.4552	-1.0881	-0.5502	0.3574	-0.2686	-0.3761	0.4760	-2.8939	-15.7853	-4.7757	-0.9773	0.1867	0.3567	-2.6659	-12.5539	-3.2608	-0.7145	-0.3699	0.4077	3.3212	-121.8668	-42.7335	-3.5258	0.4886	-0.5162
1120.3650	-1.5033	-0.5627	0.1788	-1.1655	-0.2624	1.4609	-1.0868	-0.5538	0.3630	-0.2720	-0.3847	0.4627	-3.0106	-16.0846	-4.7901	-1.0146	0.1369	0.3558	-2.6611	-12.5439	-3.2569	-0.7169	-0.3726	0.4031	3.3945	-121.7000	-42.7269	-3.5336	0.4827	-0.5241
1120.3750	-1.5141	-0.5683	0.1824	-1.1683	-0.2662	1.4655	-1.0900	-0.5568	0.3665	-0.2748	-0.3958	0.4520	-2.9593	-16.1585	-5.0035	-0.9902	0.2273	0.3820	-2.6569	-12.5351	-3.2535	-0.7189	-0.3749	0.3992	3.4573	-121.5553	-42.7209	-3.5401	0.4777	-0.5308
1120.3850	-1.5250	-0.5739	0.1860	-1.1711	-0.2701	1.4700	-1.0906	-0.5645	0.3687	-0.2851	-0.3971	0.4420	-3.1497	-15.9440	-4.8760	-0.9851	0.0716	0.3705	-2.6527	-12.5261	-3.2502	-0.7210	-0.3773	0.3953	3.5214	-121.4080	-42.7152	-3.5466	0.4725	-0.5377
1120.3970	-1.5382	-0.5807	0.1904	-1.1745	-0.2751	1.4751	-1.0932	-0.5709	0.3693	-0.2886	-0.4080	0.4333	-3.1105	-15.9126	-4.6850	-0.9395	0.1333	0.4118	-2.6475	-12.5152	-3.2461	-0.7234	-0.3802	0.3905	3.6001	-121.2281	-42.7077	-3.5547	0.4661	-0.5461
1120.4070	-1.5491	-0.5864	0.1942	-1.1774	-0.2793	1.4794	-1.0954	-0.5742	0.3763	-0.2930	-0.4151	0.4285	-2.7938	-15.8374	-5.1164	-0.9807	0.2278	0.3691	-2.6429	-12.5053	-3.2425	-0.7255	-0.3826	0.3864	3.6680	-121.0689	-42.7006	-3.5613	0.4605	-0.5533
1120.4190	-1.5623	-0.5934	0.1987	-1.1808	-0.2843	1.4845	-1.0949	-0.5787	0.3737	-0.2993	-0.4148	0.4186	-3.0114	-15.9297	-4.7257	-0.9469	0.1261	0.3128	-2.6374	-12.4934	-3.2382	-0.7281	-0.3856	0.3814	3.7509	-120.8767	-42.6916	-3.5695	0.4537	-0.5622
1120.4290	-1.5731	-0.5992	0.2025	-1.1838	-0.2885	1.4885	-1.0969	-0.5826	0.3766	-0.3024	-0.4272	0.4036	-2.9430	-15.9305	-4.8003	-0.9541	0.2410	0.3897	-2.6327	-12.4834	-3.2345	-0.7302	-0.3882	0.3772	3.8214	-120.7147	-42.6848	-3.5763	0.4479	-0.5698
1120.4410	-1.5864	-0.6061	0.2070	-1.1875	-0.2936	1.4933	-1.0990	-0.5905	0.3789	-0.3086	-0.4319	0.3937	-2.7346	-15.8931	-4.8552	-0.9559	0.0635	0.3512	-2.6270	-12.4716	-3.2302	-0.7328	-0.3913	0.3721	3.9071	-120.5224	-42.6769	-3.5846	0.4407	-0.5791
1120.4510	-1.5974	-0.6120	0.2108	-1.1906	-0.2979	1.4973	-1.0996	-0.5963	0.3792	-0.3090	-0.4484	0.3843	-3.0256	-15.2527	-4.4875	-0.9110	0.1847	0.4119	-2.7566	-11.9983	-3.1167	-0.7070	-0.3603	0.4265	2.3726	-114.8220	-41.5826	-3.2957	0.7895	0.0292
1120.4630	-1.6106	-0.6192	0.2155	-1.1944	-0.3034	1.5018	-1.1031	-0.5994	0.3858	-0.3050	-0.4618	0.3766	-2.6056	-15.9296	-5.0004	-1.0099	0.2533	0.3438	-2.6089	-12.4617	-3.2410	-0.7361	-0.3950	0.3626	4.1582	-120.3197	-42.8346	-3.5901	0.4421	-0.6107
1120.4730	-1.6217	-0.6253	0.2193	-1.1975	-0.3080	1.5055	-1.1029	-0.6022	0.3863	-0.3140	-0.4615	0.3671	-2.8111	-16.0740	-4.9033	-0.9431	0.2080	0.3166	-2.6031	-12.4513	-3.2379	-0.7383	-0.3977	0.3579	4.2419	-120.1500	-42.8293	-3.5977	0.4352	-0.6204
1120.4850	-1.6349	-0.6326	0.2240	-1.2014	-0.3137	1.5098	-1.1047	-0.6095	0.3894	-0.3174	-0.4697	0.3542	-2.5822	-15.9393	-4.8646	-1.0038	0.2840	0.3624	-2.5960	-12.4388	-3.2341	-0.7410	-0.4010	0.3521	4.3442	-119.9464	-42.8235	-3.6068	0.4266	-0.6323
1120.4950	-1.6459	-0.6387	0.2278	-1.2045	-0.3184	1.5133	-1.1060	-0.6174	0.3892	-0.3212	-0.4734	0.3430	-2.8911	-15.5926	-4.7541	-0.9882	0.2349	0.3604	-2.5899	-12.4283	-3.2310	-0.7432	-0.4038	0.3472	4.4316	-119.7745	-42.8185	-3.6145	0.4193	-0.6426
1120.5050	-1.6571	-0.6449	0.2317	-1.2078	-0.3231	1.5167	-1.1078	-0.6224	0.3914	-0.3299	-0.4758	0.3339	-2.7935	-15.2947	-4.7147	-0.9106	0.1037	0.3199	-2.5836	-12.4175	-3.2277	-0.7455	-0.4066	0.3422	4.5212	-119.5981	-42.8129	-3.6223	0.4118	-0.6531
1120.5170	-1.6703	-0.6524	0.2365	-1.2116	-0.3289	1.5206	-1.1105	-0.6238	0.3973	-0.3332	-0.4935	0.3231	-2.7524	-15.6613	-5.0335	-1.0293	0.2039	0.3603	-2.5760	-12.4046	-3.2238	-0.7483	-0.4101	0.3361	4.6309	-119.3866	-42.8065	-3.6317	0.4024	-0.6661
1120.5290	-1.6837	-0.6600	0.2412	-1.2157	-0.3348	1.5244	-1.1106	-0.6287	0.3972	-0.3429	-0.5047	0.3041	-2.8993	-15.9713	-4.7561	-0.9799	0.1508	0.3480	-2.5680	-12.3911	-3.2197	-0.7511	-0.4134	0.3299	4.7444	-119.1671	-42.7994	-3.6413	0.3929	-0.6795
1120.5390	-1.6948	-0.6663	0.2452	-1.2192	-0.3400	1.5273	-1.1116	-0.6343	0.4010	-0.3471	-0.5132	0.2938	-2.7874	-16.0329	-4.8044	-0.9604	0.1870	0.2973	-2.5611	-12.3794	-3.2162	-0.7535	-0.4153	0.3246	4.8416	-118.9786	-42.7926	-3.6494	0.3846	-0.6910
1120.5490	-1.7059	-0.6726	0.2491	-1.2226	-0.3451	1.5302	-1.1132	-0.6436	0.4030	-0.3461	-0.5185	0.2838	-2.9135	-15.5028	-4.8872	-0.9514	0.2049	0.3656	-2.5541	-12.3679	-3.2127	-0.7559	-0.4173	0.3192	4.9407	-118.7908	-42.7862	-3.6577	0.3761	-0.7028
1120.5610	-1.7192	-0.6804	0.2540	-1.2269	-0.3514	1.5335	-1.1163	-0.6483	0.4036	-0.3506	-0.5270	0.2676	-2.8251	-15.6738	-4.6948	-0.9529	0.1926	0.3592	-2.5455	-12.3537	-3.2084	-0.7589	-0.4197	0.3126	5.0630	-118.5596	-42.7782	-3.6677	0.3656	-0.7173
1120.5710	-1.7303	-0.6870	0.2581	-1.2305	-0.3567	1.5362	-1.1187	-0.6529	0.4093	-0.3511	-0.5323	0.2610	-2.8364	-15.6127	-4.9622	-0.9976	0.1369	0.3118	-2.5380	-12.3412	-3.2047	-0.7614	-0.4218	0.3070	5.1681	-118.3581	-42.7705	-3.6760	0.3566	-0.7298
1120.5830	-1.7440	-0.6950	0.2631	-1.2347	-0.3631	1.5391	-1.1201	-0.6584	0.4103	-0.3582	-0.5424	0.2469	-2.6468	-15.7495	-5.0210	-0.9956	0.0541	0.3079	-2.5216	-12.3331	-3.2201	-0.7629	-0.4214	0.3006	5.3858	-118.2071	-42.9501	-3.6734	0.3739	-0.7504
1120.5930	-1.7551	-0.7015	0.2672	-1.2382	-0.3686	1.5415	-1.1191	-0.6668	0.4103	-0.3618	-0.5542	0.2359	-2.8485	-15.2876	-4.8033	-1.0061	0.1417	0.2686	-2.5131	-12.3214	-3.2175	-0.7654	-0.4235	0.2945	5.5021	-118.0145	-42.9478	-3.6822	0.3644	-0.7649
1120.6030	-1.7662	-0.7081	0.2713	-1.2418	-0.3743	1.5438	-1.1207	-0.6707	0.4101	-0.3706	-0.5660	0.2208	-2.9385	-15.3909	-4.6456	-0.9523	0.1908	0.3260	-2.5044	-12.3094	-3.2148	-0.7679	-0.4257	0.2884	5.6216	-117.8172	-42.9451	-3.6911	0.3545	-0.7798
1120.6150	-1.7797	-0.7162	0.2762	-1.2463	-0.3811	1.5464	-1.1248	-0.6760	0.4122	-0.3762	-0.5731	0.2077	-2.8918	-15.7699	-4.7960	-0.9585	0.1759	0.2823	-2.4936	-12.2947	-3.2115	-0.7710	-0.4283	0.2808	5.7693	-117.5758	-42.9412	-3.7020	0.3423	-0.7982
1120.6250	-1.7910	-0.7231	0.2804	-1.2501	-0.3869	1.5484	-1.1277	-0.6814	0.4187	-0.3773	-0.5778	0.1935	-2.6241	-15.7126	-4.9152	-1.0014	0.1908	0.2825	-2.4842	-12.2819	-3.2085	-0.7736	-0.4306	0.2744	5.8965	-117.3669	-42.9368	-3.7112	0.3318	-0.8140
1120.6370	-1.8047	-0.7314	0.2854	-1.2548	-0.3938	1.5506	-1.1286	-0.6916	0.4190	-0.3833	-0.5840	0.1778	-2.5403	-15.4715	-4.7594	-1.0181	0.0079	0.2906	-2.4726	-12.2660	-3.2049	-0.7768	-0.4334	0.2664	6.0540	-117.1090	-42.9312	-3.7224	0.3189	-0.8336
1120.6470	-1.8159	-0.7383	0.2896	-1.2587	-0.3997	1.5523	-1.1281	-0.6983	0.4183	-0.3877	-0.6002	0.1625	-2.5658	-15.1857	-4.5049	-0.9328	0.0816	0.2743	-2.4626	-12.2530	-3.2019	-0.7795	-0.4358	0.2597	6.1887	-116.8950	-42.9269	-3.7319	0.3078	-0.8505
1120.6590	-1.8294	-0.7467	0.2947	-1.2633	-0.4071	1.5542	-1.1296	-0.7026	0.4288	-0.3864	-0.6168	0.1440	-2.6656	-15.6765	-5.1572	-1.0463	0.1915	0.2860	-2.4502	-12.2365	-3.1981	-0.7828	-0.4387	0.2513	6.3556	-116.6271	-42.9205	-3.7432	0.2941	-0.8714
1120.6690	-1.8408	-0.7538	0.2989	-1.2673	-0.4134	1.5555	-1.1316	-0.7086	0.4271	-0.3977	-0.6263	0.1303	-2.2094	-15.5771	-4.8452	-0.9699	0.2640	0.2795	-2.4395	-12.2227	-3.1948	-0.7856	-0.4412	0.2442	6.4988	-116.4024	-42.9143	-3.7529	0.2822	-0.8893
1120.6810	-1.8545	-0.7623	0.3040	-1.2720	-0.4209	1.5570	-1.1332	-0.7168	0.4297	-0.4062	-0.6344	0.1112	-2.4115	-15.5575	-4.7472	-0.9896	0.2169	0.3314	-2.4263	-12.2059	-3.1908	-0.7890	-0.4442	0.2355	6.6757	-116.1288	-42.9071	-3.7646	0.2676	-0.9116
1120.6910	-1.8658	-0.7695	0.3083	-1.2760	-0.4272	1.5581	-1.1329	-0.7265	0.4315	-0.4139	-0.6423	0.1010	-2.3385	-15.2663	-4.7428	-1.0107	0.1083	0.2270	-2.4149	-12.1916	-3.1874	-0.7919	-0.4469	0.2280	6.8277	-115.8952	-42.9005	-3.7744	0.2551	-0.9307
1120.7010	-1.8771	-0.7768	0.3127	-1.2802	-0.4337	1.5590	-1.1349	-0.7276	0.4335	-0.4184	-0.6514	0.0814	-2.3623	-15.4976	-4.8065	-0.9702	0.0589	0.3173	-2.3971	-12.1736	-3.2047	-0.7930	-0.4451	0.2215	7.0567	-115.6218	-43.0903	-3.7675	0.2878	-0.9435
1120.7110	-1.8884	-0.7842	0.3171	-1.2844	-0.4403	1.5597	-1.1369	-0.7360	0.4363	-0.4199	-0.6587	0.0670	-2.6721	-15.6122	-4.9485	-1.0007	0.0619	0.3487	-2.3844	-12.1589	-3.2026	-0.7959	-0.4477	0.2136	7.2233	-115.3835	-43.0893	-3.7777	0.2751	-0.9648
1120.7210	-1.8999	-0.7916	0.3215	-1.2887	-0.4471	1.5603	-1.1382	-0.7446	0.4372	-0.4225	-0.6697	0.0552	-2.4667	-15.4494	-4.9024	-1.0348	0.1241	0.2858	-2.3713	-12.1445	-3.2006	-0.7988	-0.4504	0.2056	7.3945	-115.1472	-43.0894	-3.7880	0.2621	-0.9867
1120.7330	-1.9136	-0.8005	0.3267	-1.2939	-0.4551	1.5608	-1.1379	-0.7563	0.4359	-0.4274	-0.6784	0.0357	-2.3809	-15.0080	-4.6735	-1.0235	0.1541	0.3039	-2.3549	-12.1263	-3.1979	-0.8023	-0.4536	0.1956	7.6075	-114.8517	-43.0864	-3.8006	0.2460	-1.0138
1120.7430	-1.9249	-0.8081	0.3311	-1.2981	-0.4619	1.5611	-1.1400	-0.7575	0.4423	-0.4303	-0.6903	0.0208	-2.6502	-15.3293	-5.0812	-0.9944	0.0065	0.1958	-2.3407	-12.1104	-3.1955	-0.8053	-0.4564	0.1871	7.7912	-114.5953	-43.0831	-3.8111	0.2322	-1.0372
1120.7530	-1.9363	-0.8159	0.3355	-1.3025	-0.4689	1.5612	-1.1418	-0.7639	0.4368	-0.4399	-0.7094	-0.0014	-2.6923	-15.6656	-4.5962	-1.0057	0.1119	-0.0127	-2.3260	-12.0938	-3.1929	-0.8083	-0.4592	-0.1484	7.9808	-114.3296	-43.0777	-3.8217	0.2181	-1.0614
1120.7630	-1.9477	-0.8236	0.3399	-1.3068	-0.4763	1.5610	-1.1439	-0.7731	0.4424	-0.4448	-0.7221	-0.0316	-2.5563	-15.4729	-4.7339	-1.0359	0.3021	-0.0413	-2.3109	-12.0770	-3.1902	-0.8114	-0.4622	-0.3874	8.1761	-114.0608	-43.0717	-3.8324	0.2035	-1.0862
1120.7730	-1.9592	-0.8313	0.3442	-1.3113	-0.4835	1.5606	-1.1462	-0.7860	0.4445	-0.4528	-0.7283	-0.0416	-2.2631	-14.9803	-4.8164	-1.0472	0.2925	-0.0431	-2.2952	-12.0607	-3.1877	-0.8146	-0.4651	-0.3966	8.3768	-113.7955	-43.0675	-3.8432	0.1885	-1.1118
1120.7850	-1.9730	-0.8408	0.3496	-1.3169	-0.4919	1.5601	-1.1445	-0.7900	0.4480	-0.4576	-0.7377	-0.0552	-2.6995	-15.3562	-4.7598	-0.9822	0.0872	-0.0968	-2.2756	-12.0400	-3.1844	-0.8184	-0.4688	-0.4080	8.6265	-113.4630	-43.0602	-3.8563	0.1703	-1.1436
1120.7950	-1.9844	-0.8488	0.3541	-1.3215	-0.4994	1.5595	-1.1478	-0.7973	0.4491	-0.4602	-0.7566	-0.0721	-2.5413	-15.4090	-4.8521	-0.9968	-0.0028	-0.1817	-2.2586	-12.0217	-3.1814	-0.8216	-0.4719	-0.4177	8.8421	-113.1707	-43.0519	-3.8672	0.1547	-1.1709
1120.8050	-1.9959	-0.8568	0.3586	-1.3262	-0.5071	1.5586	-1.1497	-0.8091	0.4464	-0.4625	-0.7690	-0.0914	-2.2426	-14.8557	-4.6562	-1.0217	0.1447	-0.2048	-2.2402	-11.9812	-3.1973	-0.8227	-0.4688	-0.4252	9.0742	-112.6145	-43.2252	-3.8549	0.2052	-1.1727
1120.8150	-2.0074	-0.8650	0.3631	-1.3308	-0.5150	1.5576	-1.1521	-0.8153	0.4483	-0.4704	-0.7786	-0.1108	-2.2892	-14.7118	-4.7607	-1.0139	0.2507	-0.1890	-2.2219	-11.9624	-3.1960	-0.8258	-0.4718	-0.4353	9.3049	-112.3178	-43.2237	-3.8658	0.1899	-1.2020
1120.8270	-2.0212	-0.8748	0.3686	-1.3364	-0.5243	1.5561	-1.1522	-0.8222	0.4536	-0.4818	-0.7821	-0.1335	-2.2224	-14.8710	-4.9041	-1.0738	0.0869	-0.3297	-2.1990	-11.9390	-3.1943	-0.8297	-0.4755	-0.4478	9.5918	-111.9491	-43.2204	-3.8788	0.1713	-1.2384
1120.8370	-2.0326	-0.8831	0.3730	-1.3413	-0.5321	1.5546	-1.1531	-0.8269	0.4517	-0.4929	-0.7923	-0.1595	-2.3887	-15.2030	-4.6549	-0.9891	0.0963	-0.2944	-2.1791	-11.9190	-3.1927	-0.8329	-0.4786	-0.4585	9.8398	-111.6359	-43.2153	-3.8898	0.1554	-1.2698
1120.8490	-2.0465	-0.8931	0.3785	-1.3472	-0.5417	1.5525	-1.1448	-0.8334	0.4539	-0.4925	-0.8026	-0.1831	-1.4761	-14.3346	-4.7711	-0.9755	0.0605	-0.2581	-1.1101	-11.0249	-3.0203	-0.7934	-0.4406	-0.4606	22.5562	-100.9013	-41.4867	-3.4519	0.5753	-1.1945
1120.8590	-2.0580	-0.9014	0.3829	-1.3522	-0.5498	1.5505	-1.1373	-0.8354	0.4500	-0.4885	-0.8092	-0.1993	-1.2300	-13.9085	-4.6834	-0.9937	0.1302	-0.2637	-1.1124	-10.9648	-3.0124	-0.7939	-0.4417	-0.4680	22.4340	-100.1727	-41.3707	-3.4511	0.5713	-1.1945
1120.8690	-2.0693	-0.9099	0.3874	-1.3571	-0.5579	1.5484	-1.1296	-0.8375	0.4450	-0.4876	-0.8166	-0.2204	-1.0783	-13.7318	-4.6885	-0.9838	0.1810	-0.2131	-1.1149	-10.9043	-3.0043	-0.7944	-0.4427	-0.4754	22.3097	-99.4405	-41.2536	-3.4500	0.5672	-1.1945
1120.8810	-2.0828	-0.9199	0.3927	-1.3630	-0.5677	1.5456	-1.1190	-0.8388	0.4397	-0.4905	-0.8180	-0.2448	-1.0820	-13.4617	-4.4806	-1.0099	0.0105	-0.2776	-1.1183	-10.8309	-2.9942	-0.7950	-0.4440	-0.4843	22.1567	-98.5508	-41.1095	-3.4484	0.5620	-1.1945
1120.8910	-2.0939	-0.9283	0.3970	-1.3679	-0.5760	1.5430	-1.1107	-0.8390	0.4308	-0.4964	-0.8212	-0.2685	-0.7613	-13.6138	-4.0725	-0.9111	0.0004	-0.1547	-1.1213	-10.7689	-2.9855	-0.7955	-0.4451	-0.4917	22.0262	-97.8001	-40.9864	-3.4467	0.5575	-1.1945
1120.9030	-2.1072	-0.9384	0.4022	-1.3738	-0.5860	1.5397	-1.1027	-0.8395	0.4345	-0.4990	-0.8333	-0.2830	-0.5298	-13.2890	-4.3854	-0.9919	0.1448	-0.3528	-1.1184	-10.6465	-2.9831	-0.7931	-0.4396	-0.4966	21.9486	-96.3254	-40.9155	-3.4140	0.6247	-1.1520
1120.9130	-2.1182	-0.9468	0.4065	-1.3789	-0.5943	1.5368	-1.0915	-0.8394	0.4315	-0.5021	-0.8370	-0.3064	-0.3244	-13.1606	-4.4503	-0.9436	0.2043	-0.3016	-1.1207	-10.5714	-2.9774	-0.7926	-0.4389	-0.5028	21.8254	-95.4235	-40.8095	-3.4045	0.6375	-1.1417
1120.9230	-2.1290	-0.9552	0.4108	-1.3839	-0.6027	1.5336	-1.0795	-0.8407	0.4255	-0.5015	-0.8281	-0.3275	-0.4620	-13.2703	-4.3648	-0.9213	0.0068	-0.2706	-1.1247	-10.5085	-2.9699	-0.7928	-0.4398	-0.5099	21.6824	-94.6690	-40.6867	-3.4022	0.6325	-1.1417
1120.9330	-2.1397	-0.9637	0.4151	-1.3889	-0.6109	1.5302	-1.0687	-0.8393	0.4234	-0.4977	-0.8351	-0.3454	-0.6139	-12.8258	-4.5037	-0.9254	0.0309	-0.2844	-1.1290	-10.4439	-2.9620	-0.7927	-0.4407	-0.5170	21.5350	-93.8927	-40.5594	-3.3995	0.6274	-1.1417
1120.9430	-2.1504	-0.9720	0.4193	-1.3939	-0.6194	1.5266	-1.0613	-0.8386	0.4196	-0.5006	-0.8507	-0.3656	-0.6149	-13.0834	-4.4734	-0.9611	0.1165	-0.2034	-1.1334	-10.3797	-2.9541	-0.7926	-0.4417	-0.5240	21.3869	-93.1216	-40.4324	-3.3966	0.6222	-1.1417
1120.9530	-2.1609	-0.9804	0.4235	-1.3989	-0.6280	1.5229	-1.0499	-0.8397	0.4154	-0.5051	-0.8421	-0.3827	-0.8552	-12.9964	-4.3879	-0.9188	0.0655	-0.2747	-1.1380	-10.3149	-2.9459	-0.7924	-0.4426	-0.5311	21.2367	-92.3435	-40.3027	-3.3934	0.6167	-1.1417
1120.9650	-2.1734	-0.9905	0.4284	-1.4048	-0.6381	1.5180	-1.0399	-0.8394	0.4103	-0.5064	-0.8433	-0.4049	-1.0814	-12.8582	-4.3176	-0.9679	0.0727	-0.2274	-1.1437	-10.2372	-2.9360	-0.7923	-0.4438	-0.5396	21.0549	-91.4106	-40.1466	-3.3892	0.6100	-1.1417
1120.9750	-2.1837	-0.9989	0.4324	-1.4100	-0.6464	1.5139	-1.0308	-0.8382	0.4075	-0.5106	-0.8582	-0.4204	-1.1571	-12.9516	-4.3252	-0.8658	0.1132	-0.2440	-1.1486	-10.1715	-2.9275	-0.7921	-0.4448	-0.5467	20.9004	-90.6206	-40.0135	-3.3853	0.6043	-1.1417
1120.9850	-2.1939	-1.0073	0.4365	-1.4152	-0.6550	1.5097	-1.0202	-0.8379	0.4046	-0.5068	-0.8583	-0.4355	-1.3990	-12.9667	-4.5241	-0.8972	0.0786	-0.3106	-1.1537	-10.1056	-2.9189	-0.7918	-0.4458	-0.5538	20.7447	-89.8298	-39.8791	-3.3812	0.5985	-1.1417
1120.9950	-2.2041	-1.0157	0.4405	-1.4202	-0.6638	1.5052	-1.0100	-0.8412	0.4000	-0.5036	-0.8570	-0.4593	-1.7298	-12.7958	-4.3969	-0.9504	0.1198	-0.2869	-1.1589	-10.0393	-2.9101	-0.7916	-0.4468	-0.5609	20.5871	-89.0333	-39.7438	-3.3767	0.5924	-1.1417
1121.0070	-2.2162	-1.0259	0.4452	-1.4263	-0.6741	1.4995	-1.0035	-0.8445	0.3939	-0.5037	-0.8574	-0.4813	-1.6844	-11.9576	-4.3279	-0.9653	0.1324	-0.2414	-1.1828	-9.8903	-2.9040	-0.7878	-0.4393	-0.5624	20.1872	-87.2499	-39.6184	-3.3347	0.6773	-1.0684
1121.0170	-2.2262	-1.0343	0.4492	-1.4313	-0.6827	1.4946	-0.9968	-0.8403	0.3914	-0.5094	-0.8663	-0.4946	-1.2829	-12.2887	-4.4477	-0.9484	0.1895	-0.3043	-1.1888	-9.8219	-2.8959	-0.7875	-0.4401	-0.5688	20.0209	-86.4346	-39.4790	-3.3297	0.6710	-1.0684
1121.0290	-2.2380	-1.0444	0.4538	-1.4373	-0.6930	1.4884	-0.9841	-0.8408	0.3800	-0.5108	-0.8691	-0.5198	-1.5355	-12.0861	-4.2898	-0.9620	0.1047	-0.2594	-1.1960	-9.7406	-2.8862	-0.7870	-0.4411	-0.5739	19.8220	-85.4665	-39.3117	-3.3233	0.6634	-1.0684
1121.0390	-2.2478	-1.0527	0.4576	-1.4426	-0.7016	1.4831	-0.9772	-0.8416	0.3722	-0.5119	-0.8678	-0.5360	-1.5706	-11.9122	-3.9553	-0.8712	-0.0041	-0.2182	-1.2020	-9.6733	-2.8780	-0.7865	-0.4420	-0.5781	19.6562	-84.6649	-39.1721	-3.3177	0.6568	-1.0684
1121.0510	-2.2594	-1.0629	0.4620	-1.4487	-0.7121	1.4766	-0.9660	-0.8398	0.3720	-0.5038	-0.8764	-0.5525	-1.3004	-11.7270	-4.2641	-0.9518	0.1146	-0.2959	-1.2097	-9.5898	-2.8675	-0.7859	-0.4430	-0.5831	19.4514	-83.6697	-38.9965	-3.3104	0.6486	-1.0684
1121.0610	-2.2691	-1.0714	0.4657	-1.4538	-0.7209	1.4710	-0.9585	-0.8379	0.3660	-0.5056	-0.8707	-0.5763	-1.0748	-11.8925	-4.1452	-0.9493	0.1289	-0.2878	-1.2161	-9.5206	-2.8586	-0.7854	-0.4439	-0.5873	19.2807	-82.8449	-38.8494	-3.3041	0.6417	-1.0684
1121.0730	-2.2805	-1.0813	0.4701	-1.4599	-0.7313	1.4639	-0.9467	-0.8399	0.3593	-0.5101	-0.8652	-0.5988	-0.9741	-11.7720	-3.9895	-0.9319	0.0077	-0.1974	-1.2237	-9.4383	-2.8482	-0.7848	-0.4449	-0.5923	19.0765	-81.8643	-38.6749	-3.2961	0.6334	-1.0684
1121.0830	-2.2899	-1.0896	0.4737	-1.4649	-0.7398	1.4578	-0.9383	-0.8394	0.3589	-0.5141	-0.8792	-0.6115	-0.7492	-11.8989	-4.3298	-0.9244	0.0669	-0.2952	-1.2303	-9.3685	-2.8390	-0.7842	-0.4458	-0.5965	18.9035	-81.0319	-38.5250	-3.2891	0.6264	-1.0684
1121.0930	-2.2993	-1.0982	0.4773	-1.4701	-0.7487	1.4515	-0.9272	-0.8397	0.3530	-0.5148	-0.8867	-0.6310	-0.6726	-11.5363	-4.2459	-0.9678	0.1288	-0.2459	-1.2370	-9.2980	-2.8296	-0.7836	-0.4467	-0.6007	18.7290	-80.1926	-38.3729	-3.2817	0.6192	-1.0684
1121.1030	-2.3085	-1.1066	0.4808	-1.4753	-0.7576	1.4451	-0.9157	-0.8396	0.3491	-0.5131	-0.8767	-0.6465	-1.0148	-11.4305	-4.3354	-0.9228	0.0717	-0.2594	-1.2744	-9.1649	-2.8182	-0.7803	-0.4408	-0.5980	18.1888	-78.6035	-38.2000	-3.2450	0.6844	-0.9952
1121.1130	-2.3174	-1.1149	0.4842	-1.4804	-0.7664	1.4386	-0.9065	-0.8364	0.3418	-0.5080	-0.8762	-0.6643	-1.0161	-11.3686	-4.1380	-0.9303	0.1169	-0.2481	-1.2887	-9.0797	-2.8095	-0.7789	-0.4399	-0.6002	17.9267	-77.5935	-38.0447	-3.2302	0.6946	-0.9776
1121.1250	-2.3283	-1.1249	0.4883	-1.4866	-0.7769	1.4305	-0.8978	-0.8347	0.3345	-0.5119	-0.8756	-0.6837	-1.0025	-11.2725	-4.1609	-0.9356	0.1080	-0.2710	-1.2972	-8.9951	-2.7992	-0.7780	-0.4407	-0.6048	17.7169	-76.5931	-37.8611	-3.2203	0.6856	-0.9776
1121.1350	-2.3372	-1.1333	0.4915	-1.4917	-0.7856	1.4235	-0.8895	-0.8336	0.3308	-0.5147	-0.8761	-0.7022	-1.2143	-11.2246	-4.1576	-0.8832	0.0251	-0.2089	-1.3045	-8.9231	-2.7898	-0.7772	-0.4414	-0.6086	17.5392	-75.7407	-37.7004	-3.2115	0.6780	-0.9776
1121.1450	-2.3459	-1.1417	0.4947	-1.4967	-0.7943	1.4163	-0.8795	-0.8334	0.3253	-0.5163	-0.8808	-0.7122	-1.6335	-11.2816	-4.1276	-0.9337	0.0318	-0.2087	-1.3117	-8.8514	-2.7806	-0.7764	-0.4422	-0.6125	17.3620	-74.8926	-37.5411	-3.2024	0.6702	-0.9776
1121.1550	-2.3547	-1.1499	0.4979	-1.5019	-0.8032	1.4092	-0.8723	-0.8347	0.3222	-0.5166	-0.8834	-0.7258	-1.6876	-10.6400	-4.1844	-0.8939	0.1686	-0.3101	-1.3188	-8.7805	-2.7715	-0.7756	-0.4429	-0.6163	17.1861	-74.0536	-37.3823	-3.1931	0.6624	-0.9776
1121.1650	-2.3634	-1.1583	0.5011	-1.5072	-0.8120	1.4018	-0.8634	-0.8320	0.3132	-0.5142	-0.8811	-0.7502	-1.4324	-10.7743	-3.9943	-0.8868	0.1611	-0.2370	-1.3262	-8.7077	-2.7617	-0.7747	-0.4437	-0.6201	17.0071	-73.1933	-37.2172	-3.1832	0.6544	-0.9776
1121.1770	-2.3737	-1.1684	0.5048	-1.5134	-0.8225	1.3926	-0.8528	-0.8321	0.3073	-0.5103	-0.8684	-0.7694	-1.5970	-10.4968	-4.0725	-0.9025	-0.0073	-0.2162	-1.3351	-8.6209	-2.7500	-0.7736	-0.4446	-0.6247	16.7931	-72.1656	-37.0193	-3.1710	0.6448	-0.9776
1121.1870	-2.3821	-1.1767	0.5078	-1.5185	-0.8312	1.3849	-0.8443	-0.8306	0.2997	-0.5096	-0.8692	-0.7806	-1.8180	-10.3404	-3.9470	-0.8821	-0.0305	-0.2608	-1.3425	-8.5478	-2.7398	-0.7726	-0.4453	-0.6286	16.6136	-71.3008	-36.8504	-3.1603	0.6367	-0.9776
1121.1990	-2.3922	-1.1867	0.5115	-1.5245	-0.8416	1.3755	-0.8384	-0.8286	0.2951	-0.5133	-0.8816	-0.8041	-1.5100	-9.9722	-3.9451	-0.9222	0.0384	-0.2802	-1.3514	-8.4599	-2.7275	-0.7714	-0.4462	-0.6331	16.3980	-70.2604	-36.6463	-3.1472	0.6270	-0.9776
1121.2090	-2.4005	-1.1950	0.5144	-1.5296	-0.8505	1.3673	-0.8304	-0.8244	0.2878	-0.5173	-0.8777	-0.8193	-1.3327	-10.0145	-3.9002	-0.9277	-0.0028	-0.2636	-1.4119	-8.3037	-2.7091	-0.7670	-0.4390	-0.6269	15.5879	-68.4053	-36.3913	-3.1005	0.7034	-0.8724
1121.2190	-2.4088	-1.2032	0.5172	-1.5347	-0.8593	1.3589	-0.8202	-0.8226	0.2822	-0.5195	-0.8803	-0.8332	-1.5574	-9.9847	-4.0431	-0.8356	0.0770	-0.1751	-1.4194	-8.2306	-2.6994	-0.7659	-0.4395	-0.6303	15.4130	-67.5466	-36.2199	-3.0889	0.6950	-0.8724
1121.2310	-2.4186	-1.2131	0.5205	-1.5411	-0.8698	1.3490	-0.8110	-0.8200	0.2720	-0.5138	-0.8790	-0.8484	-1.1339	-9.6015	-3.9533	-0.8317	0.1414	-0.2315	-1.4284	-8.1426	-2.6875	-0.7645	-0.4402	-0.6344	15.2031	-66.5122	-36.0110	-3.0743	0.6850	-0.8724
1121.2410	-2.4268	-1.2213	0.5232	-1.5463	-0.8785	1.3405	-0.8008	-0.8169	0.2688	-0.5136	-0.8709	-0.8630	-1.0099	-9.9506	-3.9761	-0.8449	0.0013	-0.2860	-1.4359	-8.0694	-2.6774	-0.7633	-0.4408	-0.6378	15.0292	-65.6531	-35.8364	-3.0618	0.6766	-0.8725
1121.2510	-2.4347	-1.2293	0.5258	-1.5513	-0.8872	1.3316	-0.7904	-0.8148	0.2613	-0.5085	-0.8694	-0.8800	-1.0339	-10.1425	-3.7789	-0.8699	-0.0281	-0.1866	-1.4433	-7.9963	-2.6671	-0.7621	-0.4414	-0.6413	14.8557	-64.7943	-35.6589	-3.0490	0.6682	-0.8725
1121.2610	-2.4424	-1.2374	0.5283	-1.5564	-0.8959	1.3227	-0.7816	-0.8156	0.2566	-0.5113	-0.8795	-0.8907	-1.3287	-9.5333	-3.9463	-0.9054	0.1135	-0.1325	-1.4506	-7.9234	-2.6568	-0.7608	-0.4420	-0.6447	14.6831	-63.9379	-35.4810	-3.0360	0.6597	-0.8725
1121.2730	-2.4516	-1.2473	0.5313	-1.5625	-0.9063	1.3120	-0.7750	-0.8154	0.2517	-0.5145	-0.8681	-0.9044	-1.3338	-9.6447	-3.9223	-0.8480	0.0747	-0.2799	-1.4596	-7.8345	-2.6439	-0.7593	-0.4427	-0.6488	14.4744	-62.8933	-35.2630	-3.0196	0.6494	-0.8725
1121.2830	-2.4593	-1.2555	0.5338	-1.5677	-0.9151	1.3029	-0.7672	-0.8121	0.2453	-0.5117	-0.8597	-0.9237	-1.3278	-9.6192	-3.9115	-0.9138	-0.0816	-0.2402	-1.4671	-7.7595	-2.6327	-0.7579	-0.4433	-0.6522	14.2996	-62.0119	-35.0763	-3.0054	0.6408	-0.8725
1121.2930	-2.4670	-1.2636	0.5363	-1.5729	-0.9237	1.2935	-0.7568	-0.8095	0.2409	-0.5078	-0.8594	-0.9392	-1.4221	-9.5717	-3.9540	-0.9003	-0.0396	-0.1860	-1.4744	-7.6851	-2.6214	-0.7565	-0.4439	-0.6556	14.1266	-61.1377	-34.8894	-2.9908	0.6322	-0.8725
1121.3030	-2.4745	-1.2716	0.5386	-1.5780	-0.9322	1.2840	-0.7478	-0.8119	0.2337	-0.5104	-0.8659	-0.9506	-1.6253	-9.0736	-3.9713	-0.8347	0.0475	-0.2425	-1.5326	-7.5422	-2.5981	-0.7524	-0.4388	-0.6503	13.3467	-59.4440	-34.5833	-2.9475	0.6840	-0.7792
1121.3130	-2.4819	-1.2798	0.5409	-1.5830	-0.9408	1.2745	-0.7406	-0.8069	0.2279	-0.5106	-0.8669	-0.9610	-1.8737	-9.0852	-4.0600	-0.8433	0.0132	-0.2437	-1.5523	-7.4508	-2.5842	-0.7503	-0.4378	-0.6512	13.0337	-58.3713	-34.3652	-2.9255	0.6900	-0.7566
1121.3250	-2.4908	-1.2895	0.5435	-1.5890	-0.9512	1.2628	-0.7322	-0.8028	0.2162	-0.5124	-0.8603	-0.9786	-1.6698	-9.0153	-3.8363	-0.8859	-0.0564	-0.2142	-1.5611	-7.3605	-2.5708	-0.7485	-0.4383	-0.6547	12.8347	-57.3174	-34.1352	-2.9069	0.6797	-0.7566
1121.3350	-2.4981	-1.2975	0.5457	-1.5942	-0.9598	1.2529	-0.7246	-0.8027	0.2108	-0.5126	-0.8567	-0.9894	-1.7249	-8.7413	-3.8017	-0.8759	-0.0274	-0.2139	-1.5683	-7.2859	-2.5595	-0.7469	-0.4387	-0.6577	12.6710	-56.4473	-33.9430	-2.8909	0.6711	-0.7566
1121.3450	-2.5052	-1.3055	0.5477	-1.5994	-0.9683	1.2430	-0.7173	-0.8009	0.2025	-0.5135	-0.8550	-0.9980	-2.0060	-8.3380	-3.6745	-0.8353	0.0594	-0.2961	-1.5754	-7.2117	-2.5480	-0.7453	-0.4391	-0.6607	12.5088	-55.5810	-33.7486	-2.8745	0.6624	-0.7566
1121.3570	-2.5137	-1.3151	0.5501	-1.6055	-0.9785	1.2308	-0.7126	-0.7937	0.1953	-0.5035	-0.8414	-1.0152	-1.9181	-8.7060	-3.6949	-0.8506	-0.1165	-0.2858	-1.5839	-7.1216	-2.5338	-0.7433	-0.4396	-0.6642	12.3136	-54.5290	-33.5113	-2.8541	0.6520	-0.7566
1121.3670	-2.5208	-1.3231	0.5520	-1.6106	-0.9869	1.2206	-0.7046	-0.7920	0.1885	-0.5006	-0.8454	-1.0333	-1.7812	-8.7858	-3.7010	-0.9478	-0.1124	-0.1944	-1.5909	-7.0464	-2.5217	-0.7416	-0.4400	-0.6672	12.1519	-53.6510	-33.3109	-2.8368	0.6435	-0.7566
1121.3790	-2.5292	-1.3326	0.5543	-1.6166	-0.9971	1.2082	-0.6935	-0.7911	0.1811	-0.5093	-0.8486	-1.0387	-1.5582	-8.3085	-3.6816	-0.8816	-0.0083	-0.2423	-1.5993	-6.9562	-2.5067	-0.7395	-0.4405	-0.6708	11.9592	-52.5977	-33.0655	-2.8154	0.6331	-0.7566
1121.3890	-2.5361	-1.3404	0.5560	-1.6217	-1.0056	1.1976	-0.6864	-0.7862	0.1729	-0.5107	-0.8405	-1.0540	-1.3675	-8.3342	-3.5558	-0.7916	0.0301	-0.2567	-1.6061	-6.8813	-2.4940	-0.7377	-0.4409	-0.6737	11.8003	-51.7238	-32.8598	-2.7971	0.6244	-0.7566
1121.4010	-2.5444	-1.3498	0.5581	-1.6277	-1.0156	1.1849	-0.6752	-0.7833	0.1694	-0.5056	-0.8267	-1.0733	-1.5485	-8.3255	-3.7379	-0.9343	-0.0784	-0.2379	-1.6140	-6.7923	-2.4791	-0.7356	-0.4414	-0.6773	11.6125	-50.6852	-32.6154	-2.7751	0.6142	-0.7566
1121.4110	-2.5511	-1.3576	0.5596	-1.6329	-1.0239	1.1741	-0.6701	-0.7806	0.1617	-0.5101	-0.8318	-1.0854	-1.3479	-8.1896	-3.7896	-0.8499	-0.1322	-0.1923	-1.6900	-6.6325	-2.4449	-0.7304	-0.4359	-0.6684	10.6337	-48.7979	-32.1950	-2.7207	0.6667	-0.6338
1121.4210	-2.5577	-1.3654	0.5612	-1.6381	-1.0321	1.1632	-0.6623	-0.7808	0.1553	-0.5032	-0.8288	-1.0890	-1.4279	-7.9128	-3.5321	-0.8686	-0.0939	-0.2903	-1.6966	-6.5574	-2.4320	-0.7284	-0.4362	-0.6708	10.4859	-47.9270	-31.9846	-2.7011	0.6583	-0.6338
1121.4310	-2.5643	-1.3733	0.5627	-1.6431	-1.0404	1.1522	-0.6548	-0.7771	0.1463	-0.4987	-0.8243	-1.1035	-1.6702	-7.8528	-3.4214	-0.8417	-0.1061	-0.2747	-1.7031	-6.4821	-2.4190	-0.7265	-0.4364	-0.6733	10.3388	-47.0524	-31.7725	-2.6813	0.6499	-0.6338
1121.4430	-2.5720	-1.3826	0.5645	-1.6489	-1.0503	1.1388	-0.6467	-0.7719	0.1389	-0.5029	-0.8229	-1.1177	-1.8202	-7.7702	-3.7188	-0.8973	-0.0715	-0.1984	-1.7109	-6.3908	-2.4028	-0.7240	-0.4366	-0.6763	10.1626	-45.9929	-31.5126	-2.6570	0.6398	-0.6338
1121.4530	-2.5785	-1.3903	0.5658	-1.6539	-1.0586	1.1276	-0.6405	-0.7691	0.1320	-0.5063	-0.8191	-1.1263	-1.9520	-7.8133	-3.6735	-0.8682	-0.0850	-0.2141	-1.7171	-6.3163	-2.3896	-0.7220	-0.4368	-0.6788	10.0193	-45.1284	-31.2982	-2.6366	0.6316	-0.6338
1121.4630	-2.5848	-1.3980	0.5671	-1.6590	-1.0667	1.1164	-0.6362	-0.7693	0.1243	-0.5100	-0.8150	-1.1365	-1.8077	-7.2860	-3.5990	-0.8505	-0.0364	-0.2789	-1.7233	-6.2414	-2.3759	-0.7199	-0.4371	-0.6813	9.8767	-44.2590	-31.0798	-2.6155	0.6233	-0.6338
1121.4730	-2.5911	-1.4057	0.5683	-1.6641	-1.0748	1.1049	-0.6290	-0.7639	0.1149	-0.5024	-0.8085	-1.1478	-1.9206	-7.2392	-3.4768	-0.8159	-0.1153	-0.2452	-1.7294	-6.1659	-2.3617	-0.7178	-0.4373	-0.6838	9.7344	-43.3821	-30.8557	-2.5935	0.6150	-0.6338
1121.4830	-2.5974	-1.4133	0.5695	-1.6691	-1.0828	1.0934	-0.6256	-0.7590	0.1098	-0.4937	-0.8085	-1.1594	-1.9713	-7.4213	-3.5624	-0.9222	-0.0489	-0.1939	-1.7355	-6.0903	-2.3474	-0.7156	-0.4375	-0.6863	9.5934	-42.5050	-30.6312	-2.5714	0.6068	-0.6338
1121.4950	-2.6047	-1.4224	0.5707	-1.6751	-1.0924	1.0794	-0.6172	-0.7566	0.1010	-0.4993	-0.8033	-1.1691	-1.9977	-7.2977	-3.4005	-0.8739	-0.1219	-0.2709	-1.7426	-5.9994	-2.3296	-0.7127	-0.4377	-0.6892	9.4256	-41.4496	-30.3553	-2.5440	0.5970	-0.6338
1121.5050	-2.6109	-1.4300	0.5716	-1.6801	-1.1004	1.0676	-0.6110	-0.7556	0.0939	-0.5003	-0.7956	-1.1772	-1.8494	-6.7197	-3.3618	-0.8480	-0.1565	-0.2808	-1.8104	-5.8449	-2.2921	-0.7071	-0.4332	-0.6810	8.5483	-39.6285	-29.9019	-2.4877	0.6393	-0.5206
1121.5150	-2.6170	-1.4376	0.5726	-1.6850	-1.1084	1.0559	-0.6046	-0.7496	0.0902	-0.4991	-0.7897	-1.1864	-1.5745	-6.8631	-3.4337	-0.8765	-0.1380	-0.3002	-1.8161	-5.7698	-2.2776	-0.7046	-0.4332	-0.6831	8.4188	-38.7609	-29.6736	-2.4648	0.6314	-0.5206
1121.5250	-2.6230	-1.4450	0.5735	-1.6900	-1.1163	1.0439	-0.5964	-0.7446	0.0861	-0.4990	-0.7868	-1.1980	-1.5819	-6.8342	-3.7583	-0.8418	-0.1216	-0.2334	-1.8218	-5.6948	-2.2628	-0.7020	-0.4332	-0.6851	8.2910	-37.8955	-29.4428	-2.4410	0.6236	-0.5206
1121.5370	-2.6301	-1.4540	0.5744	-1.6961	-1.1257	1.0295	-0.5868	-0.7420	0.0740	-0.4955	-0.7771	-1.2074	-1.6957	-6.8502	-3.4786	-0.8003	-0.1741	-0.2469	-1.8284	-5.6046	-2.2445	-0.6988	-0.4333	-0.6876	8.1389	-36.8537	-29.1600	-2.4118	0.6143	-0.5206
1121.5470	-2.6360	-1.4613	0.5751	-1.7011	-1.1334	1.0173	-0.5804	-0.7397	0.0659	-0.4905	-0.7748	-1.2141	-1.8596	-6.4495	-3.2761	-0.8436	-0.1929	-0.2599	-1.8337	-5.5301	-2.2293	-0.6961	-0.4333	-0.6896	8.0145	-35.9944	-28.9248	-2.3872	0.6067	-0.5206
1121.5590	-2.6430	-1.4702	0.5759	-1.7068	-1.1428	1.0027	-0.5755	-0.7333	0.0601	-0.4887	-0.7738	-1.2271	-1.5157	-6.7531	-3.4100	-0.8968	-0.1565	-0.2663	-1.8401	-5.4395	-2.2103	-0.6929	-0.4333	-0.6921	7.8655	-34.9481	-28.6352	-2.3572	0.5975	-0.5206
1121.5690	-2.6486	-1.4775	0.5764	-1.7117	-1.1504	0.9904	-0.5684	-0.7295	0.0537	-0.4935	-0.7665	-1.2349	-1.3952	-6.7299	-3.5328	-0.8522	-0.1175	-0.1966	-1.8453	-5.3644	-2.1945	-0.6901	-0.4333	-0.6941	7.7433	-34.0806	-28.3934	-2.3321	0.5901	-0.5206
1121.5810	-2.6553	-1.4862	0.5770	-1.7176	-1.1596	0.9756	-0.5623	-0.7268	0.0449	-0.4953	-0.7650	-1.2448	-2.2054	-6.6516	-3.4009	-0.8491	-0.0525	-0.3083	-1.8512	-5.2752	-2.1752	-0.6868	-0.4333	-0.6966	7.5997	-33.0519	-28.1011	-2.3011	0.5812	-0.5206
1121.5910	-2.6609	-1.4934	0.5774	-1.7225	-1.1672	0.9630	-0.5620	-0.7253	0.0369	-0.4933	-0.7538	-1.2539	-1.8214	-6.3929	-3.2950	-0.8533	-0.1808	-0.2727	-1.8559	-5.2020	-2.1593	-0.6840	-0.4333	-0.6986	7.4830	-32.2073	-27.8590	-2.2751	0.5739	-0.5206
1121.6010	-2.6664	-1.5007	0.5777	-1.7274	-1.1746	0.9505	-0.5559	-0.7226	0.0309	-0.4901	-0.7504	-1.2605	-2.1055	-6.3164	-3.3851	-0.8441	-0.2286	-0.2471	-1.8607	-5.1266	-2.1422	-0.6810	-0.4332	-0.7006	7.3649	-31.3370	-27.6057	-2.2478	0.5667	-0.5206
1121.6130	-2.6731	-1.5094	0.5780	-1.7333	-1.1835	0.9353	-0.5475	-0.7157	0.0214	-0.4867	-0.7543	-1.2732	-1.6004	-6.1636	-3.4995	-0.8408	-0.1408	-0.3081	-1.8409	-4.9011	-2.1415	-0.6732	-0.4202	-0.7035	7.5225	-28.6908	-27.4690	-2.1709	0.6940	-0.5251
1121.6230	-2.6786	-1.5166	0.5781	-1.7382	-1.1910	0.9225	-0.5367	-0.7132	0.0113	-0.4847	-0.7431	-1.2810	-1.7772	-5.7231	-3.3570	-0.8598	-0.0941	-0.2965	-1.8456	-4.8246	-2.1264	-0.6700	-0.4199	-0.7056	7.3999	-27.8199	-27.2119	-2.1431	0.6868	-0.5251
1121.6350	-2.6849	-1.5251	0.5781	-1.7439	-1.1998	0.9071	-0.5290	-0.7069	-0.0046	-0.4853	-0.7314	-1.2921	-1.7558	-5.4123	-3.5228	-0.8067	-0.1541	-0.2713	-1.8510	-4.7335	-2.7543	-0.6661	-0.4194	-0.7080	7.2562	-26.7840	-26.8995	-2.1091	0.6783	-0.5251
1121.6450	-2.6902	-1.5321	0.5781	-1.7487	-1.2070	0.8941	-0.5229	-0.6998	-0.0108	-0.4839	-0.7165	-1.3021	-1.7901	-5.4480	-4.1000	-0.9003	-0.2201	-0.2824	-1.8552	-4.6584	-3.3194	-0.6629	-0.4191	-0.7101	7.1394	-25.9309	-26.6400	-2.0808	0.6713	-0.5251
1121.6570	-2.6964	-1.5404	0.5779	-1.7545	-1.2157	0.8785	-0.5168	-0.6937	-0.0204	-0.4834	-0.7166	-1.3092	-1.7908	-5.4550	-4.2401	-0.8141	-0.1150	-0.2796	-1.8600	-4.5686	-3.3640	-0.6590	-0.4186	-0.7126	7.0022	-24.9111	-26.3254	-2.0458	0.6631	-0.5251
1121.6670	-2.7016	-1.5474	0.5776	-1.7594	-1.2227	0.8654	-0.5109	-0.6888	-0.0270	-0.4770	-0.7049	-1.3179	-1.7731	-5.4180	-4.3606	-0.8678	-0.2014	-0.3459	-1.8639	-4.4938	-3.3472	-0.6556	-0.4182	-0.7146	6.8897	-24.0603	-26.0596	-2.0162	0.6564	-0.5251
1121.6770	-2.7066	-1.5542	0.5773	-1.7643	-1.2296	0.8521	-0.5035	-0.6854	-0.0365	-0.4754	-0.7035	-1.3250	-1.8981	-4.9865	-4.2176	-0.8559	-0.2207	-0.3552	-1.8676	-4.4185	-3.3299	-0.6522	-0.4178	-0.7167	6.7787	-23.2053	-25.7891	-1.9861	0.6497	-0.5251
1121.6890	-2.7126	-1.5624	0.5768	-1.7699	-1.2380	0.8362	-0.4981	-0.6777	-0.0413	-0.4732	-0.6926	-1.3368	-1.8521	-5.2671	-4.5690	-0.8974	-0.2024	-0.2986	-1.8665	-4.3291	-3.3091	-0.6482	-0.4174	-0.7192	6.6489	-22.1891	-25.4648	-1.9500	0.6419	-0.5251
1121.6990	-2.7175	-1.5691	0.5764	-1.7745	-1.2449	0.8227	-0.4909	-0.6705	-0.0485	-0.4786	-0.6869	-1.3473	-1.9801	-5.2329	-4.7273	-0.8878	-0.2080	-0.3258	-1.8629	-4.2556	-3.2920	-0.6448	-0.4169	-0.7212	6.5439	-21.3545	-25.1962	-1.9199	0.6356	-0.5251
1121.7110	-2.7233	-1.5771	0.5757	-1.7801	-1.2531	0.8065	-0.4850	-0.6658	-0.0611	-0.4792	-0.6777	-1.3552	-1.8089	-5.1411	-4.5818	-0.8856	-0.1428	-0.3400	-1.9246	-4.0649	-3.2395	-0.6362	-0.4114	-0.7110	5.6480	-19.1325	-24.5582	-1.8364	0.6802	-0.3938
1121.7210	-2.7281	-1.5837	0.5750	-1.7849	-1.2598	0.7928	-0.4791	-0.6625	-0.0730	-0.4783	-0.6636	-1.3551	-1.9033	-4.8106	-4.4849	-0.8668	-0.2605	-0.3429	-1.9221	-3.9908	-3.2216	-0.6325	-0.4108	-0.7125	5.5516	-18.2960	-24.2810	-1.8049	0.6742	-0.3938
1121.7330	-2.7339	-1.5917	0.5740	-1.7907	-1.2677	0.7767	-0.4709	-0.6553	-0.0835	-0.4681	-0.6570	-1.3694	-1.6913	-4.6244	-4.4418	-0.8180	-0.1728	-0.3834	-1.9188	-3.9017	-3.1996	-0.6281	-0.4101	-0.7144	5.4381	-17.2916	-23.9429	-1.7661	0.6671	-0.3938
1121.7430	-2.7386	-1.5983	0.5731	-1.7955	-1.2742	0.7629	-0.4632	-0.6494	-0.0912	-0.4667	-0.6458	-1.3801	-1.4199	-4.4962	-4.3818	-0.8311	-0.2668	-0.3505	-1.9160	-3.8271	-3.1809	-0.6243	-0.4095	-0.7159	5.3450	-16.4496	-23.6570	-1.7334	0.6613	-0.3938
1121.7550	-2.7441	-1.6060	0.5719	-1.8009	-1.2819	0.7463	-0.4551	-0.6418	-0.1013	-0.4581	-0.6443	-1.3810	-1.9837	-4.4290	-4.3790	-0.8938	-0.1637	-0.3418	-1.9123	-3.7389	-3.1585	-0.6199	-0.4088	-0.7178	5.2370	-15.4550	-23.3152	-1.6944	0.6546	-0.3938
1121.7650	-2.7486	-1.6124	0.5708	-1.8055	-1.2882	0.7325	-0.4512	-0.6374	-0.1123	-0.4608	-0.6297	-1.3903	-2.2085	-4.1724	-4.3822	-0.9437	-0.2854	-0.3714	-1.9090	-3.6664	-3.1398	-0.6161	-0.4081	-0.7193	5.1499	-14.6389	-23.0302	-1.6620	0.6492	-0.3938
1121.7750	-2.7531	-1.6187	0.5695	-1.8101	-1.2945	0.7186	-0.4501	-0.6320	-0.1236	-0.4617	-0.6203	-1.3965	-2.0660	-4.1879	-4.0109	-0.8859	-0.2930	-0.4178	-1.9056	-3.5936	-3.1205	-0.6123	-0.4075	-0.7209	5.0641	-13.8190	-22.7390	-1.6287	0.6439	-0.3938
1121.7870	-2.7584	-1.6262	0.5680	-1.8157	-1.3020	0.7016	-0.4465	-0.6244	-0.1305	-0.4595	-0.6144	-1.4030	-1.8160	-4.1056	-4.3511	-0.8682	-0.3171	-0.3322	-1.9013	-3.5052	-3.0967	-0.6077	-0.4067	-0.7227	4.9625	-12.8222	-22.3834	-1.5878	0.6375	-0.3938
1121.7970	-2.7628	-1.6325	0.5667	-1.8203	-1.3080	0.6877	-0.4394	-0.6173	-0.1396	-0.4550	-0.6119	-1.4064	-1.7320	-4.2160	-4.2695	-0.8882	-0.1977	-0.4529	-1.8976	-3.4327	-3.0770	-0.6038	-0.4060	-0.7243	4.8808	-12.0059	-22.0873	-1.5535	0.6324	-0.3938
1121.8090	-2.7680	-1.6398	0.5649	-1.8257	-1.3152	0.6707	-0.4317	-0.6110	-0.1488	-0.4507	-0.5948	-1.4151	-1.7473	-3.9674	-4.3194	-0.9204	-0.2695	-0.4063	-1.9420	-3.2251	-3.0263	-0.5938	-0.3987	-0.7152	4.2073	-9.5875	-21.4633	-1.4561	0.6945	-0.2794
1121.8190	-2.7723	-1.6459	0.5633	-1.8302	-1.3211	0.6566	-0.4241	-0.6060	-0.1629	-0.4483	-0.5897	-1.4204	-1.6941	-3.9385	-4.1754	-0.9332	-0.3203	-0.4362	-1.9390	-3.1529	-3.0068	-0.5897	-0.3978	-0.7162	4.1322	-8.7822	-21.1650	-1.4215	0.6897	-0.2794
1121.8310	-2.7773	-1.6531	0.5612	-1.8356	-1.3281	0.6395	-0.4192	-0.5987	-0.1720	-0.4498	-0.5773	-1.4278	-1.9079	-3.6193	-4.1340	-0.8883	-0.2976	-0.3930	-1.9351	-3.0662	-2.9829	-0.5847	-0.3968	-0.7176	4.0443	-7.8158	-20.8021	-1.3795	0.6842	-0.2794
1121.8410	-2.7814	-1.6591	0.5594	-1.8400	-1.3338	0.6252	-0.4179	-0.5915	-0.1819	-0.4499	-0.5674	-1.4308	-1.7343	-3.7728	-4.0411	-0.8709	-0.3193	-0.4294	-1.9317	-2.9944	-2.9627	-0.5806	-0.3959	-0.7187	3.9732	-7.0153	-20.4975	-1.3442	0.6797	-0.2794
1121.8510	-2.7856	-1.6650	0.5576	-1.8444	-1.3394	0.6109	-0.4113	-0.5856	-0.1891	-0.4479	-0.5615	-1.4371	-1.9330	-3.5093	-4.1474	-0.9008	-0.2235	-0.3701	-1.9282	-2.9219	-2.9420	-0.5764	-0.3950	-0.7198	3.9031	-6.2074	-20.1870	-1.3084	0.6753	-0.2794
1121.8630	-2.7905	-1.6721	0.5552	-1.8498	-1.3460	0.5937	-0.4043	-0.5781	-0.2008	-0.4421	-0.5513	-1.4414	-1.9588	-3.3468	-4.0362	-0.9221	-0.2689	-0.4168	-1.9238	-2.8354	-2.9168	-0.5713	-0.3939	-0.7211	3.8214	-5.2422	-19.8115	-1.2649	0.6702	-0.2794
1121.8730	-2.7946	-1.6778	0.5531	-1.8544	-1.3515	0.5792	-0.3984	-0.5726	-0.2119	-0.4407	-0.5373	-1.4455	-1.5993	-3.0995	-3.9395	-0.8392	-0.3182	-0.4107	-1.9200	-2.7643	-2.8957	-0.5670	-0.3929	-0.7222	3.7560	-4.4502	-19.4981	-1.2282	0.6661	-0.2794
1121.8850	-2.7993	-1.6846	0.5505	-1.8597	-1.3580	0.5619	-0.3896	-0.5643	-0.2233	-0.4341	-0.5209	-1.4506	-1.8617	-3.0587	-3.7226	-0.8330	-0.3424	-0.4218	-1.9151	-2.6794	-2.8703	-0.5618	-0.3918	-0.7235	3.6799	-3.5058	-19.1201	-1.1840	0.6612	-0.2794
1121.8950	-2.8032	-1.6901	0.5482	-1.8640	-1.3632	0.5473	-0.3845	-0.5573	-0.2304	-0.4313	-0.5134	-1.4573	-2.1220	-3.1045	-3.9101	-0.9103	-0.2859	-0.4371	-1.9108	-2.6102	-2.8494	-0.5576	-0.3908	-0.7246	3.6194	-2.7364	-18.8082	-1.1477	0.6574	-0.2794
1121.9070	-2.8078	-1.6968	0.5454	-1.8691	-1.3692	0.5299	-0.3832	-0.5502	-0.2410	-0.4336	-0.5082	-1.4594	-1.7276	-2.8662	-3.9371	-0.8876	-0.2768	-0.4437	-1.9618	-2.4328	-2.7873	-0.5474	-0.3867	-0.7137	2.8863	-0.6858	-18.0706	-1.0503	0.6844	-0.1512
1121.9170	-2.8116	-1.7023	0.5430	-1.8733	-1.3742	0.5152	-0.3798	-0.5425	-0.2496	-0.4351	-0.4976	-1.4672	-2.0559	-2.8580	-3.9559	-0.8937	-0.3446	-0.4498	-1.9587	-2.3627	-2.7654	-0.5429	-0.3851	-0.7143	2.8307	0.0893	-17.7495	-1.0132	0.6809	-0.1512
1121.9290	-2.8161	-1.7086	0.5398	-1.8786	-1.3801	0.4977	-0.3756	-0.5349	-0.2615	-0.4311	-0.4876	-1.4660	-2.0817	-2.7210	-3.9233	-0.8642	-0.3201	-0.4299	-1.9548	-2.2788	-2.7386	-0.5375	-0.3822	-0.7150	2.7659	1.0163	-17.3595	-0.9678	0.6768	-0.1512
1121.9390	-2.8198	-1.7139	0.5371	-1.8828	-1.3849	0.4830	-0.3719	-0.5276	-0.2722	-0.4238	-0.4780	-1.4680	-1.6824	-2.5677	-3.7744	-0.8843	-0.2765	-0.4989	-1.9515	-2.2092	-2.7161	-0.5329	-0.3798	-0.7156	2.7136	1.7860	-17.0330	-0.9298	0.6736	-0.1512
1121.9510	-2.8242	-1.7202	0.5338	-1.8880	-1.3906	0.4653	-0.3664	-0.5188	-0.2826	-0.4181	-0.4679	-1.4698	-2.1238	-2.6178	-3.8757	-0.9347	-0.2600	-0.4780	-1.9472	-2.1266	-2.6889	-0.5274	-0.3769	-0.7163	2.6533	2.6977	-16.6395	-0.8839	0.6698	-0.1512
1121.9610	-2.8279	-1.7254	0.5309	-1.8921	-1.3951	0.4506	-0.3622	-0.5125	-0.2934	-0.4140	-0.4529	-1.4719	-1.7757	-2.4429	-3.6440	-0.9188	-0.3054	-0.4494	-1.9436	-2.0581	-2.6661	-0.5228	-0.3744	-0.7169	2.6047	3.4538	-16.3100	-0.8457	0.6667	-0.1512
1121.9710	-2.8315	-1.7304	0.5278	-1.8962	-1.3996	0.4360	-0.3588	-0.5049	-0.3023	-0.4142	-0.4479	-1.4743	-1.6106	-2.3831	-3.6637	-0.9154	-0.2964	-0.5387	-1.9398	-1.9901	-2.6431	-0.5183	-0.3720	-0.7175	2.5578	4.2039	-15.9783	-0.8075	0.6638	-0.1512
1121.9830	-2.8357	-1.7364	0.5242	-1.9011	-1.4048	0.4182	-0.3507	-0.4972	-0.3143	-0.4161	-0.4341	-1.4780	-2.0839	-2.1755	-3.4595	-0.8738	-0.3578	-0.5743	-1.9350	-1.9047	-2.6150	-0.5127	-0.3690	-0.7182	2.5031	5.1038	-15.5756	-0.7612	0.6604	-0.1512
1121.9930	-2.8392	-1.7414	0.5210	-1.9053	-1.4092	0.4035	-0.3480	-0.4927	-0.3210	-0.4164	-0.4230	-1.4843	-1.8891	-1.9025	-3.4854	-0.8252	-0.3072	-0.5028	-1.9310	-1.8298	-2.5918	-0.5081	-0.3666	-0.7188	2.4596	5.8442	-15.2419	-0.7226	0.6577	-0.1512
1122.0050	-2.8434	-1.7473	0.5171	-1.9102	-1.4142	0.3856	-0.3467	-0.4833	-0.3328	-0.4102	-0.4110	-1.4849	-1.7670	-1.8314	-3.4650	-0.8553	-0.3432	-0.4905	-1.9744	-1.6773	-2.5270	-0.4982	-0.3633	-0.7083	1.8352	7.4802	-14.4799	-0.6290	0.6578	-0.0326
1122.0150	-2.8468	-1.7521	0.5138	-1.9143	-1.4184	0.3708	-0.3419	-0.4738	-0.3398	-0.4027	-0.4016	-1.4836	-2.1100	-1.9762	-3.7591	-0.8933	-0.2899	-0.5450	-1.9715	-1.6013	-2.5024	-0.4933	-0.3607	-0.7084	1.7948	8.2283	-14.1373	-0.5896	0.6554	-0.0326
1122.0270	-2.8508	-1.7577	0.5095	-1.9192	-1.4231	0.3530	-0.3386	-0.4657	-0.3519	-0.3974	-0.3926	-1.4830	-2.0335	-1.9460	-3.7035	-0.8709	-0.2640	-0.5813	-1.9678	-1.5120	-2.4728	-0.4876	-0.3577	-0.7086	1.7486	9.1030	-13.7258	-0.5422	0.6526	-0.0326
1122.0370	-2.8542	-1.7623	0.5059	-1.9232	-1.4269	0.3382	-0.3350	-0.4579	-0.3623	-0.3941	-0.3849	-1.4879	-1.8258	-1.9527	-3.3984	-0.8587	-0.3029	-0.5210	-1.9647	-1.4373	-2.4475	-0.4827	-0.3552	-0.7087	1.7111	9.8358	-13.3765	-0.5023	0.6504	-0.0326
1122.0470	-2.8576	-1.7669	0.5021	-1.9271	-1.4306	0.3233	-0.3310	-0.4522	-0.3698	-0.3944	-0.3761	-1.4862	-1.6627	-1.6510	-3.4861	-0.8281	-0.2791	-0.5177	-1.9615	-1.3633	-2.4223	-0.4778	-0.3526	-0.7089	1.6751	10.5604	-13.0283	-0.4626	0.6482	-0.0326
1122.0590	-2.8616	-1.7722	0.4976	-1.9318	-1.4350	0.3054	-0.3250	-0.4477	-0.3797	-0.3930	-0.3590	-1.4839	-1.8737	-1.1650	-3.3294	-0.8355	-0.3263	-0.5255	-1.9574	-1.2752	-2.3921	-0.4720	-0.3496	-0.7090	1.6338	11.4208	-12.6102	-0.4151	0.6458	-0.0326
1122.0690	-2.8648	-1.7766	0.4937	-1.9356	-1.4386	0.2906	-0.3194	-0.4388	-0.3909	-0.3925	-0.3521	-1.4833	-1.9222	-1.2768	-2.9761	-0.8110	-0.3053	-0.6163	-1.9540	-1.2015	-2.3665	-0.4672	-0.3470	-0.7091	1.6003	12.1420	-12.2578	-0.3751	0.6438	-0.0326
1122.0810	-2.8686	-1.7818	0.4890	-1.9403	-1.4427	0.2727	-0.3206	-0.4293	-0.3990	-0.3870	-0.3410	-1.4892	-1.7818	-1.2771	-3.2533	-0.8191	-0.3040	-0.5658	-1.9496	-1.1142	-2.3359	-0.4613	-0.3439	-0.7093	1.5622	12.9928	-11.8366	-0.3273	0.6415	-0.0327
1122.0910	-2.8718	-1.7861	0.4850	-1.9441	-1.4461	0.2578	-0.3146	-0.4212	-0.4072	-0.3822	-0.3301	-1.4844	-2.1177	-1.0727	-3.2147	-0.7888	-0.3130	-0.6219	-1.9459	-1.0413	-2.3101	-0.4564	-0.3414	-0.7094	1.5315	13.7042	-11.4824	-0.2872	0.6396	-0.0327
1122.1010	-2.8749	-1.7903	0.4809	-1.9480	-1.4493	0.2430	-0.3181	-0.4155	-0.4179	-0.3755	-0.3175	-1.4868	-1.9101	-0.8545	-3.0714	-0.8583	-0.3017	-0.6239	-1.9421	-0.9698	-2.2845	-0.4516	-0.3388	-0.7095	1.5024	14.3984	-11.1297	-0.2473	0.6379	-0.0327
1122.1110	-2.8780	-1.7944	0.4766	-1.9517	-1.4524	0.2281	-0.3141	-0.4060	-0.4248	-0.3726	-0.3119	-1.4859	-2.1423	-0.9796	-3.0600	-0.8618	-0.2787	-0.6302	-1.9726	-0.8578	-2.2270	-0.4427	-0.3371	-0.7000	1.0744	15.5762	-10.4696	-0.1653	0.6264	0.0671
1122.1210	-2.8812	-1.7984	0.4723	-1.9554	-1.4555	0.2132	-0.3148	-0.3969	-0.4321	-0.3688	-0.2986	-1.4885	-1.5458	-1.0041	-3.0226	-0.8718	-0.3247	-0.6044	-1.9696	-0.7867	-2.2004	-0.4376	-0.3346	-0.6998	1.0471	16.2646	-10.1123	-0.1252	0.6248	0.0671
1122.1310	-2.8841	-1.8023	0.4678	-1.9591	-1.4585	0.1984	-0.3066	-0.3937	-0.4432	-0.3708	-0.2903	-1.4840	-1.9445	-0.6852	-2.7498	-0.7605	-0.2775	-0.6123	-1.9666	-0.7155	-2.1733	-0.4326	-0.3320	-0.6995	1.0207	16.9540	-9.7509	-0.0848	0.6233	0.0671
1122.1430	-2.8879	-1.8070	0.4624	-1.9635	-1.4618	0.1807	-0.3056	-0.3852	-0.4527	-0.3652	-0.2821	-1.4814	-1.7977	-0.5656	-2.5948	-0.8145	-0.2616	-0.6518	-1.9629	-0.6318	-2.1414	-0.4266	-0.3289	-0.6992	0.9909	17.7600	-9.3233	-0.0373	0.6216	0.0671
1122.1530	-2.8909	-1.8108	0.4579	-1.9671	-1.4645	0.1658	-0.2984	-0.3756	-0.4577	-0.3669	-0.2670	-1.4842	-1.8475	-0.6690	-2.7506	-0.7809	-0.3548	-0.6639	-1.9597	-0.5614	-2.1142	-0.4216	-0.3263	-0.6989	0.9667	18.4401	-8.9607	0.0029	0.6202	0.0671
1122.1630	-2.8939	-1.8145	0.4533	-1.9707	-1.4672	0.1509	-0.2974	-0.3714	-0.4644	-0.3612	-0.2645	-1.4843	-1.6326	-0.3677	-2.8998	-0.7983	-0.2694	-0.5643	-1.9564	-0.4914	-2.0871	-0.4165	-0.3238	-0.6987	0.9436	19.1150	-8.5994	0.0430	0.6189	0.0671
1122.1730	-2.8968	-1.8182	0.4485	-1.9743	-1.4698	0.1361	-0.2914	-0.3608	-0.4750	-0.3575	-0.2520	-1.4794	-1.9948	-0.5603	-2.7080	-0.7900	-0.2636	-0.6702	-1.9530	-0.4222	-2.0598	-0.4115	-0.3212	-0.6984	0.9216	19.7803	-8.2358	0.0832	0.6175	0.0671
1122.1830	-2.8997	-1.8218	0.4438	-1.9779	-1.4722	0.1214	-0.2930	-0.3558	-0.4824	-0.3487	-0.2433	-1.4816	-1.7532	-0.3600	-2.6878	-0.8221	-0.2908	-0.5971	-1.9495	-0.3529	-2.0321	-0.4065	-0.3186	-0.6981	0.9003	20.4473	-7.8692	0.1236	0.6163	0.0671
1122.1930	-2.9026	-1.8253	0.4388	-1.9814	-1.4745	0.1065	-0.2889	-0.3463	-0.4916	-0.3464	-0.2331	-1.4756	-2.0681	-0.4500	-2.6269	-0.7926	-0.2996	-0.6540	-1.9460	-0.2843	-2.0045	-0.4014	-0.3160	-0.6979	0.8801	21.1054	-7.5020	0.1639	0.6150	0.0671
1122.2030	-2.9055	-1.8287	0.4339	-1.9849	-1.4768	0.0918	-0.2900	-0.3389	-0.4975	-0.3396	-0.2259	-1.4767	-1.6614	-0.3231	-2.6991	-0.8131	-0.2505	-0.6992	-1.9577	-0.2043	-1.9564	-0.3937	-0.3151	-0.6914	0.6791	21.9002	-6.9465	0.2323	0.5961	0.1332
1122.2150	-2.9089	-1.8327	0.4278	-1.9890	-1.4795	0.0741	-0.2831	-0.3337	-0.5074	-0.3392	-0.2105	-1.4783	-2.1099	-0.0388	-2.3826	-0.7880	-0.2359	-0.6370	-1.9576	-0.1207	-1.9141	-0.3869	-0.3125	-0.6892	0.6128	22.7074	-6.4601	0.2870	0.5905	0.1491
1122.2250	-2.9118	-1.8360	0.4227	-1.9924	-1.4815	0.0594	-0.2833	-0.3242	-0.5154	-0.3354	-0.1988	-1.4723	-1.6348	-0.1724	-2.3979	-0.8263	-0.3251	-0.6865	-1.9545	-0.0541	-1.8831	-0.3818	-0.3100	-0.6887	0.5952	23.3444	-6.0968	0.3263	0.5894	0.1491
1122.2350	-2.9145	-1.8392	0.4175	-1.9956	-1.4835	0.0447	-0.2770	-0.3205	-0.5258	-0.3381	-0.1942	-1.4698	-2.0946	0.2280	-2.3925	-0.7752	-0.2184	-0.7467	-1.9512	0.0124	-1.8517	-0.3767	-0.3075	-0.6881	0.5783	23.9797	-5.7297	0.3658	0.5883	0.1491
1122.2470	-2.9178	-1.8430	0.4111	-1.9995	-1.4857	0.0269	-0.2761	-0.3083	-0.5327	-0.3329	-0.1791	-1.4691	-1.6065	-0.1120	-2.4041	-0.7878	-0.2790	-0.6246	-1.9473	0.0917	-1.8138	-0.3706	-0.3044	-0.6874	0.5591	24.7364	-5.2868	0.4133	0.5871	0.1491
1122.2570	-2.9206	-1.8461	0.4057	-2.0029	-1.4874	0.0124	-0.2698	-0.3033	-0.5422	-0.3306	-0.1705	-1.4622	-1.6663	0.1720	-2.1957	-0.7569	-0.2567	-0.7021	-1.9439	0.1576	-1.7819	-0.3654	-0.3019	-0.6868	0.5439	25.3639	-4.9139	0.4531	0.5860	0.1491
1122.2690	-2.9239	-1.8496	0.3991	-2.0068	-1.4894	-0.0052	-0.2684	-0.2952	-0.5499	-0.3233	-0.1607	-1.4618	-1.8627	0.2580	-2.1316	-0.7403	-0.2583	-0.6795	-1.9398	0.2364	-1.7434	-0.3592	-0.2989	-0.6861	0.5267	26.1148	-4.4653	0.5011	0.5848	0.1491
1122.2790	-2.9265	-1.8526	0.3936	-2.0101	-1.4910	-0.0198	-0.2654	-0.2891	-0.5607	-0.3151	-0.1507	-1.4568	-1.8571	0.4934	-1.9893	-0.7240	-0.2689	-0.7590	-1.9363	0.3012	-1.7116	-0.3541	-0.2964	-0.6855	0.5134	26.7292	-4.0945	0.5404	0.5838	0.1491
1122.2910	-2.9297	-1.8560	0.3868	-2.0138	-1.4928	-0.0372	-0.2657	-0.2794	-0.5682	-0.3084	-0.1441	-1.4579	-1.8570	0.5982	-2.1303	-0.7829	-0.1803	-0.6888	-1.9320	0.3786	-1.6735	-0.3480	-0.2934	-0.6848	0.4985	27.4621	-3.6489	0.5873	0.5826	0.1491
1122.3010	-2.9324	-1.8588	0.3811	-2.0169	-1.4941	-0.0518	-0.2622	-0.2727	-0.5754	-0.3079	-0.1308	-1.4538	-1.8458	0.6878	-2.0136	-0.7832	-0.1999	-0.7081	-1.9283	0.4426	-1.6414	-0.3429	-0.2909	-0.6842	0.4868	28.0674	-3.2748	0.6266	0.5817	0.1491
1122.3110	-2.9349	-1.8614	0.3753	-2.0199	-1.4954	-0.0663	-0.2612	-0.2635	-0.5829	-0.3062	-0.1198	-1.4516	-2.1517	0.4813	-2.0610	-0.7449	-0.2520	-0.6765	-1.9294	0.4950	-1.5918	-0.3352	-0.2915	-0.6773	0.4202	28.5397	-2.7333	0.6929	0.5480	0.2149
1122.3210	-2.9375	-1.8640	0.3694	-2.0229	-1.4965	-0.0807	-0.2598	-0.2596	-0.5922	-0.3023	-0.1125	-1.4453	-1.7792	0.8523	-1.8632	-0.7293	-0.2565	-0.7782	-1.9258	0.5577	-1.5590	-0.3300	-0.2892	-0.6764	0.4097	29.1361	-2.3574	0.7317	0.5470	0.2149
1122.3330	-2.9406	-1.8671	0.3622	-2.0265	-1.4979	-0.0981	-0.2572	-0.2475	-0.6033	-0.3025	-0.1071	-1.4453	-2.1041	0.6194	-1.8930	-0.6552	-0.1830	-0.6631	-1.9214	0.6319	-1.5204	-0.3238	-0.2863	-0.6754	0.3983	29.8375	-1.9125	0.7778	0.5458	0.2149
1122.3430	-2.9432	-1.8695	0.3562	-2.0294	-1.4989	-0.1126	-0.2580	-0.2436	-0.6089	-0.2952	-0.0982	-1.4388	-1.4337	1.0622	-1.9198	-0.7101	-0.1324	-0.7304	-1.9177	0.6935	-1.4876	-0.3186	-0.2840	-0.6746	0.3893	30.4209	-1.5364	0.8164	0.5449	0.2149
1122.3530	-2.9457	-1.8719	0.3500	-2.0323	-1.4998	-0.1269	-0.2511	-0.2357	-0.6153	-0.2921	-0.0867	-1.4325	-1.9886	0.9121	-1.9189	-0.7336	-0.1422	-0.7543	-1.9139	0.7549	-1.4548	-0.3135	-0.2816	-0.6737	0.3811	31.0006	-1.1603	0.8547	0.5439	0.2149
1122.3630	-2.9481	-1.8742	0.3438	-2.0353	-1.5006	-0.1413	-0.2506	-0.2279	-0.6223	-0.2886	-0.0780	-1.4285	-1.8940	0.8557	-1.8134	-0.6805	-0.1260	-0.7515	-1.9100	0.8147	-1.4226	-0.3084	-0.2792	-0.6729	0.3739	31.5617	-0.7895	0.8927	0.5429	0.2149
1122.3730	-2.9506	-1.8764	0.3376	-2.0381	-1.5013	-0.1556	-0.2484	-0.2230	-0.6306	-0.2789	-0.0640	-1.4267	-1.6605	1.0496	-1.6244	-0.6925	-0.2267	-0.7703	-1.9061	0.8759	-1.3894	-0.3032	-0.2769	-0.6721	0.3668	32.1395	-0.4101	0.9313	0.5419	0.2149
1122.3850	-2.9536	-1.8791	0.3300	-2.0415	-1.5021	-0.1726	-0.2437	-0.2134	-0.6398	-0.2730	-0.0594	-1.4235	-1.7393	1.0582	-1.6181	-0.7127	-0.1718	-0.7508	-1.9014	0.9471	-1.3505	-0.2971	-0.2740	-0.6710	0.3597	32.8056	0.0375	0.9764	0.5407	0.2148
1122.3950	-2.9561	-1.8812	0.3235	-2.0442	-1.5026	-0.1869	-0.2410	-0.2104	-0.6477	-0.2655	-0.0499	-1.4174	-1.5471	1.3801	-1.5257	-0.7342	-0.1779	-0.7252	-1.8974	1.0069	-1.3176	-0.2920	-0.2717	-0.6702	0.3542	33.3663	0.4148	1.0140	0.5396	0.2148
1122.4050	-2.9584	-1.8833	0.3170	-2.0469	-1.5031	-0.2009	-0.2361	-0.2025	-0.6507	-0.2636	-0.0405	-1.4186	-1.8607	1.3923	-1.5158	-0.7026	-0.1568	-0.7583	-1.8841	1.0309	-1.2742	-0.2852	-0.2733	-0.6646	0.4588	33.5019	0.8935	1.0703	0.4970	0.2656
1122.4150	-2.9608	-1.8853	0.3104	-2.0495	-1.5034	-0.2153	-0.2349	-0.1918	-0.6564	-0.2607	-0.0300	-1.4141	-1.7997	1.0660	-1.4072	-0.6718	-0.1997	-0.7283	-1.8797	1.0890	-1.2406	-0.2800	-0.2711	-0.6635	0.4548	34.0527	1.2720	1.1077	0.4959	0.2656
1122.4270	-2.9636	-1.8875	0.3024	-2.0526	-1.5038	-0.2320	-0.2288	-0.1891	-0.6647	-0.2596	-0.0239	-1.4074	-2.0111	1.7112	-1.4302	-0.5987	-0.1410	-0.7543	-1.8744	1.1574	-1.2010	-0.2738	-0.2685	-0.6623	0.4512	34.6962	1.7204	1.1519	0.4946	0.2656
1122.4370	-2.9659	-1.8894	0.2958	-2.0552	-1.5040	-0.2462	-0.2292	-0.1829	-0.6689	-0.2487	-0.0148	-1.4037	-2.0288	1.8328	-1.4619	-0.7066	-0.1616	-0.7435	-1.8699	1.2140	-1.1680	-0.2687	-0.2663	-0.6612	0.4488	35.2287	2.0931	1.1881	0.4935	0.2656
1122.4490	-2.9687	-1.8915	0.2877	-2.0582	-1.5041	-0.2629	-0.2266	-0.1687	-0.6791	-0.2532	-0.0052	-1.3973	-1.7043	1.3643	-1.3089	-0.6478	-0.0268	-0.7520	-1.8644	1.2812	-1.1287	-0.2627	-0.1151	-0.6600	0.4468	35.8584	2.5380	1.2312	0.4921	0.2656
1122.4590	-2.9709	-1.8932	0.2809	-2.0606	-1.5041	-0.2769	-0.2228	-0.1679	-0.6877	-0.2473	0.0086	-1.3958	-1.9856	1.8266	-1.0362	-0.5760	0.0667	-0.7343	-1.8598	1.3362	-1.0959	-0.2576	0.1342	-0.6589	0.4457	36.3722	2.9086	1.2672	0.4908	0.2656
1122.4710	-2.9736	-1.8952	0.2726	-2.0635	-1.5039	-0.2935	-0.2248	-0.1594	-0.6920	-0.2414	0.0239	-1.3908	-1.6675	2.0448	-1.1644	-0.5821	0.1755	-0.7366	-1.8543	1.4033	-1.0558	-0.2515	0.3582	-0.6577	0.4449	37.0000	3.3614	1.3106	0.4893	0.2656
1122.4810	-2.9758	-1.8967	0.2656	-2.0659	-1.5037	-0.3075	-0.2185	-0.1534	-0.6963	-0.2336	0.0237	-1.3831	-1.9592	2.0161	-1.2289	-0.6255	0.1984	-0.7922	-1.8496	1.4575	-1.0231	-0.2465	0.3601	-0.6567	0.4451	37.5033	3.7312	1.3458	0.4880	0.2656
1122.4910	-2.9780	-1.8982	0.2585	-2.0682	-1.5035	-0.3212	-0.2180	-0.1434	-0.7025	-0.2309	0.0235	-1.3804	-1.8441	1.7562	-1.1789	-0.5768	0.3010	-0.7996	-1.8448	1.5117	-0.9901	-0.2415	0.3619	-0.6556	0.4457	38.0077	4.1041	1.3812	0.4868	0.2656
1122.5010	-2.9802	-1.8996	0.2514	-2.0706	-1.5032	-0.3351	-0.2176	-0.1420	-0.7077	-0.2233	0.0321	-1.3786	-1.5081	2.3861	-1.0937	-0.5794	0.3165	-0.7889	-1.8400	1.5653	-0.9573	-0.2365	0.3638	-0.6546	0.4468	38.5029	4.4757	1.4164	0.4854	0.2656
1122.5130	-2.9828	-1.9012	0.2429	-2.0733	-1.5028	-0.3516	-0.2114	-0.1322	-0.7172	-0.2218	0.0400	-1.3686	-1.7235	2.1432	-0.9879	-0.5197	0.3876	-0.7630	-1.8114	1.5702	-0.9139	-0.2296	0.3614	-0.6497	0.7135	38.4023	4.9536	1.4672	0.4358	0.3027
1122.5230	-2.9848	-1.9025	0.2357	-2.0754	-1.5023	-0.3652	-0.2082	-0.1270	-0.7232	-0.2143	0.0501	-1.3652	-1.9147	2.2679	-0.7996	-0.5188	0.4134	-0.7659	-1.8059	1.6217	-0.8809	-0.2246	0.3631	-0.6485	0.7170	38.8859	5.3215	1.5015	0.4343	0.3027
1122.5330	-2.9869	-1.9037	0.2285	-2.0775	-1.5018	-0.3788	-0.2069	-0.1173	-0.7237	-0.2062	0.0583	-1.3569	-1.5707	1.9155	-1.0752	-0.6011	0.4322	-0.7677	-1.8003	1.6724	-0.8481	-0.2196	0.3647	-0.6473	0.7210	39.3605	5.6862	1.5351	0.4329	0.3027
1122.5430	-2.9890	-1.9048	0.2212	-2.0796	-1.5012	-0.3923	-0.2026	-0.1147	-0.7327	-0.2041	0.0645	-1.3543	-1.7610	2.1180	-0.9868	-0.5491	0.4926	-0.8572	-1.7946	1.7224	-0.8155	-0.2147	0.3664	-0.6461	0.7255	39.8262	6.0502	1.5686	0.4314	0.3027
1122.5530	-2.9910	-1.9060	0.2138	-2.0816	-1.5005	-0.4059	-0.2017	-0.1109	-0.7386	-0.2018	0.0724	-1.3492	-1.7201	2.2909	-0.9015	-0.5807	0.5029	-0.7929	-1.7890	1.7731	-0.7823	-0.2098	0.3681	-0.6450	0.7304	40.2998	6.4193	1.6020	0.4298	0.3027
1122.5650	-2.9934	-1.9073	0.2048	-2.0841	-1.4995	-0.4220	-0.2007	-0.1032	-0.7482	-0.1972	0.0794	-1.3439	-1.3831	2.4459	-0.7431	-0.5401	0.5981	-0.7775	-1.7821	1.8330	-0.7427	-0.2039	0.3701	-0.6435	0.7368	40.8585	6.8604	1.6419	0.4279	0.3027
1122.5750	-2.9953	-1.9083	0.1973	-2.0859	-1.4987	-0.4354	-0.1958	-0.0978	-0.7491	-0.1881	0.0891	-1.3376	-1.9246	2.5408	-0.8177	-0.5932	0.5028	-0.8141	-1.7763	1.8823	-0.7100	-0.1990	0.3717	-0.6423	0.7427	41.3152	7.2249	1.6745	0.4262	0.3027
1122.5850	-2.9973	-1.9092	0.1898	-2.0878	-1.4978	-0.4487	-0.1951	-0.0895	-0.7561	-0.1880	0.0968	-1.3347	-1.6846	2.3439	-0.8298	-0.5445	0.5856	-0.7887	-1.7705	1.9310	-0.6773	-0.1942	0.3734	-0.6412	0.7491	41.7665	7.5885	1.7069	0.4245	0.3027
1122.5950	-2.9992	-1.9101	0.1822	-2.0896	-1.4968	-0.4621	-0.1927	-0.0835	-0.7627	-0.1841	0.1074	-1.3297	-1.4279	2.2213	-0.6929	-0.5093	0.5241	-0.8075	-1.7647	1.9794	-0.6447	-0.1893	0.3750	-0.6400	0.7558	42.2125	7.9525	1.7391	0.4228	0.3027
1122.6070	-3.0014	-1.9111	0.1730	-2.0918	-1.4954	-0.4780	-0.1881	-0.0799	-0.7699	-0.1804	0.1130	-1.3254	-1.7456	2.5412	-0.6858	-0.4384	0.4925	-0.7470	-1.7170	1.9856	-0.6059	-0.1817	0.3737	-0.6347	1.2443	42.1326	8.3831	1.7966	0.3865	0.3428
1122.6170	-3.0033	-1.9118	0.1652	-2.0935	-1.4942	-0.4912	-0.1855	-0.0757	-0.7786	-0.1719	0.1179	-1.3194	-1.6538	2.9309	-0.5745	-0.4725	0.5403	-0.7994	-1.7097	2.0323	-0.5730	-0.1768	0.3752	-0.6334	1.2549	42.5696	8.7448	1.8281	0.3845	0.3428
1122.6290	-3.0055	-1.9127	0.1557	-2.0956	-1.4928	-0.5070	-0.1822	-0.0663	-0.7848	-0.1656	0.1232	-1.3108	-1.3491	2.7197	-0.4900	-0.4655	0.6176	-0.7764	-1.7009	2.0883	-0.5332	-0.1708	0.3770	-0.6318	1.2681	43.0927	9.1825	1.8659	0.3822	0.3428
1122.6390	-3.0073	-1.9133	0.1478	-2.0972	-1.4915	-0.5200	-0.1752	-0.0604	-0.7899	-0.1624	0.1340	-1.3053	-1.6791	2.7132	-0.3165	-0.3891	0.6137	-0.8397	-1.6935	2.1339	-0.5002	-0.1659	0.3785	-0.6304	1.2795	43.5161	9.5453	1.8972	0.3802	0.3428
1122.6510	-3.0094	-1.9140	0.1383	-2.0991	-1.4898	-0.5357	-0.1709	-0.0561	-0.7942	-0.1528	0.1454	-1.2989	-1.7697	2.9150	-0.4328	-0.4586	0.5720	-0.7819	-1.6847	2.1886	-0.4610	-0.1601	0.3803	-0.6288	1.2937	44.0233	9.9773	1.9337	0.3776	0.3428
1122.6610	-3.0111	-1.9145	0.1304	-2.1007	-1.4883	-0.5486	-0.1701	-0.0506	-0.7989	-0.1484	0.1511	-1.2914	-1.4276	3.1759	-0.3626	-0.4022	0.5396	-0.7876	-1.6772	2.2334	-0.4286	-0.1553	0.3818	-0.6275	1.3060	44.4380	10.3344	1.9641	0.3755	0.3428
1122.6710	-3.0127	-1.9150	0.1223	-2.1021	-1.4868	-0.5615	-0.1638	-0.0434	-0.8029	-0.1412	0.1569	-1.2852	-1.6822	3.1634	-0.3087	-0.4757	0.5191	-0.8515	-1.6698	2.2779	-0.3962	-0.1505	0.3833	-0.6261	1.3186	44.8472	10.6918	1.9940	0.3733	0.3428
1122.6810	-3.0144	-1.9154	0.1142	-2.1035	-1.4852	-0.5743	-0.1605	-0.0365	-0.8106	-0.1366	0.1610	-1.2830	-1.4844	2.9878	-0.2134	-0.4202	0.5794	-0.7538	-1.6623	2.3212	-0.3641	-0.1458	0.3847	-0.6248	1.3315	45.2439	11.0458	2.0235	0.3711	0.3428
1122.6930	-3.0163	-1.9158	0.1044	-2.1051	-1.4832	-0.5896	-0.1574	-0.0303	-0.8160	-0.1291	0.1676	-1.2741	-1.5399	2.8467	0.0726	-0.4316	0.6448	-0.8164	-1.6533	2.3734	-0.3253	-0.1401	0.3865	-0.6232	1.3473	45.7213	11.4739	2.0588	0.3684	0.3428
1122.7030	-3.0179	-1.9161	0.0961	-2.1065	-1.4815	-0.6024	-0.1552	-0.0244	-0.8204	-0.1263	0.1785	-1.2706	-1.3446	2.8466	-0.0576	-0.3797	0.6182	-0.7589	-1.5731	2.4235	-0.2927	-0.1291	0.3894	-0.6148	2.2258	46.1972	11.8330	2.1542	0.3809	0.4180
1122.7130	-3.0194	-1.9163	0.0879	-2.1077	-1.4796	-0.6150	-0.1471	-0.0203	-0.8279	-0.1202	0.1882	-1.2637	-1.4586	3.0605	0.2502	-0.3484	0.5445	-0.7562	-1.5447	2.4678	-0.2607	-0.1225	0.3912	-0.6114	2.4566	46.6012	12.1866	2.1990	0.3819	0.4362
1122.7230	-3.0209	-1.9165	0.0796	-2.1088	-1.4778	-0.6276	-0.1427	-0.0160	-0.8312	-0.1115	0.1898	-1.2495	-1.6323	3.1728	0.2345	-0.3652	0.6156	-0.8178	-1.5337	2.5099	-0.2293	-0.1174	0.3927	-0.6097	2.4789	46.9789	12.5348	2.2269	0.3792	0.4362
1122.7330	-3.0223	-1.9166	0.0713	-2.1100	-1.4759	-0.6400	-0.1400	-0.0101	-0.8312	-0.1070	0.1972	-1.2477	-1.5929	3.2985	-0.0632	-0.3610	0.6589	-0.8202	-1.5226	2.6593	-0.1983	-0.1123	0.3943	-0.6080	2.5014	47.3444	12.8783	2.2543	0.3765	0.4362
1122.7430	-3.0237	-1.9166	0.0629	-2.1110	-1.4738	-0.6525	-0.1385	-0.0027	-0.8395	-0.0963	0.2075	-1.2425	-1.0125	3.8062	0.2845	-0.3940	0.6522	-0.7896	-1.5116	3.4696	-0.1667	-0.1072	0.3958	-0.6063	2.5242	47.7140	13.2284	2.2819	0.3737	0.4362
1122.7550	-3.0253	-1.9166	0.0527	-2.1122	-1.4713	-0.6674	-0.1285	0.0042	-0.8428	-0.0945	0.2131	-1.2351	-1.5656	4.6000	0.3716	-0.3267	0.6652	-0.7367	-1.4983	4.4303	-0.1294	-0.1012	0.3976	-0.6042	2.5517	48.1417	13.6424	2.3142	0.3704	0.4362
1122.7650	-3.0265	-1.9166	0.0442	-2.1131	-1.4691	-0.6797	-0.1262	0.0104	-0.8498	-0.0872	0.2217	-1.2210	-1.3749	5.1616	0.3396	-0.3032	0.6364	-0.7471	-1.4872	5.2200	-0.0985	-0.0962	0.3991	-0.6025	2.5749	48.4951	13.9847	2.3407	0.3675	0.4362
1122.7750	-3.0277	-1.9164	0.0358	-2.1139	-1.4668	-0.6918	-0.1213	0.0183	-0.8539	-0.0831	0.2280	-1.2160	-1.5370	5.2428	0.4336	-0.3387	0.6640	-0.8254	-1.4761	5.4546	-0.0684	-0.0914	0.4006	-0.6008	2.5979	48.8286	14.3203	2.3664	0.3646	0.4362
1122.7870	-3.0292	-1.9162	0.0255	-2.1148	-1.4641	-0.7063	-0.1196	0.0218	-0.8624	-0.0787	0.2400	-1.2122	-0.9439	5.3297	0.5138	-0.2255	0.6119	-0.8248	-1.4628	5.5025	-0.0318	-0.0855	0.4024	-0.5987	2.6258	49.2336	14.7263	2.3974	0.3610	0.4362
1122.7970	-3.0303	-1.9159	0.0168	-2.1155	-1.4617	-0.7186	-0.1091	0.0268	-0.8654	-0.0663	0.2416	-1.2039	-1.3319	5.3003	0.4886	-0.3162	0.6959	-0.7129	-1.4517	5.5419	-0.0015	-0.0806	0.4039	-0.5970	2.6492	49.5651	15.0633	2.4227	0.3580	0.4362
1122.8090	-3.0316	-1.9156	0.0064	-2.1163	-1.4587	-0.7328	-0.1034	0.0299	-0.8701	-0.0623	0.2550	-1.1897	-1.4167	5.4431	0.4297	-0.2833	0.5879	-0.7869	-1.3594	5.4516	0.0206	-0.0761	0.3992	-0.5932	3.6054	48.3353	15.3215	2.4383	0.2869	0.4550
1122.8190	-3.0325	-1.9152	-0.0023	-2.1168	-1.4561	-0.7446	-0.0988	0.0332	-0.8736	-0.0525	0.2591	-1.1829	-1.4913	5.6588	0.3492	-0.2714	0.6057	-0.7961	-1.3459	5.4877	0.0514	-0.0712	0.4004	-0.5914	3.6341	48.6557	15.6552	2.4630	0.2836	0.4550
1122.8290	-3.0335	-1.9149	-0.0110	-2.1174	-1.4535	-0.7565	-0.0938	0.0371	-0.8821	-0.0472	0.2610	-1.1803	-1.4658	5.8381	0.1781	-0.3022	0.6476	-0.7006	-1.3324	5.5236	0.0817	-0.0664	0.4016	-0.5896	3.6628	48.9719	15.9849	2.4870	0.2803	0.4550
1122.8410	-3.0346	-1.9144	-0.0216	-2.1179	-1.4503	-0.7706	-0.0895	0.0424	-0.8870	-0.0391	0.2735	-1.1689	-1.0973	6.1219	0.2506	-0.2637	0.5976	-0.7486	-1.3162	5.5666	0.1185	-0.0606	0.4031	-0.5875	3.6975	49.3510	16.3840	2.5160	0.2763	0.4550
1122.8510	-3.0355	-1.9139	-0.0306	-2.1182	-1.4475	-0.7822	-0.0821	0.0492	-0.8932	-0.0323	0.2765	-1.1557	-0.9312	5.9722	0.4908	-0.2963	0.5769	-0.7866	-1.3027	5.6018	0.1493	-0.0558	0.4043	-0.5857	3.7264	49.6606	16.7177	2.5397	0.2728	0.4550
1122.8610	-3.0362	-1.9134	-0.0396	-2.1186	-1.4448	-0.7937	-0.0749	0.0537	-0.8951	-0.0308	0.2816	-1.1567	-1.0220	6.0043	0.4629	-0.2074	0.6952	-0.7289	-1.2892	5.6373	0.1803	-0.0510	0.4054	-0.5839	3.7555	49.9716	17.0535	2.5636	0.2694	0.4550
1122.8710	-3.0369	-1.9129	-0.0486	-2.1187	-1.4418	-0.8052	-0.0674	0.0575	-0.9006	-0.0206	0.2895	-1.1495	-1.3167	6.0569	0.6198	-0.1778	0.6188	-0.7985	-1.2757	5.6719	0.2107	-0.0462	0.4066	-0.5821	3.7844	50.2739	17.3835	2.5868	0.2659	0.4550
1122.8830	-3.0377	-1.9121	-0.0594	-2.1190	-1.4384	-0.8191	-0.0619	0.0614	-0.9044	-0.0150	0.2931	-1.1387	-1.3993	6.5335	0.6756	-0.1525	0.6263	-0.7401	-1.2595	5.7124	0.2467	-0.0406	0.4081	-0.5800	3.8188	50.6225	17.7738	2.6138	0.2617	0.4550
1122.8930	-3.0383	-1.9115	-0.0686	-2.1191	-1.4354	-0.8303	-0.0587	0.0649	-0.9128	-0.0041	0.2997	-1.1297	-1.1152	6.8311	0.9948	-0.0206	0.6949	-0.7843	-1.2460	5.7465	0.2770	0.1220	0.4092	-0.5782	3.8477	50.9179	18.1031	2.6366	0.2580	0.4550
1122.9030	-3.0388	-1.9108	-0.0777	-2.1190	-1.4323	-0.8416	-0.0518	0.0719	-0.9139	0.0060	0.3099	-1.1250	-1.1502	6.6792	1.0016	0.0689	0.5855	-0.7595	-1.1414	5.6696	0.2923	0.3115	0.4065	-0.5738	4.9616	49.8890	18.2830	2.6573	0.2122	0.4826
1122.9130	-3.0393	-1.9101	-0.0869	-2.1190	-1.4293	-0.8529	-0.0440	0.0757	-0.9173	0.0149	0.3070	-1.1178	-1.1896	6.6950	0.9848	0.1942	0.7596	-0.6687	-1.1026	5.6741	0.3194	0.5104	0.4065	-0.5713	5.2601	49.8550	18.5732	2.6789	0.1983	0.4892
1122.9230	-3.0397	-1.9093	-0.0962	-2.1188	-1.4261	-0.8639	-0.0371	0.0806	-0.9201	0.0219	0.3179	-1.1084	-1.2196	6.5114	1.2494	0.2296	0.6823	-0.6991	-1.0856	5.7043	0.3499	0.5358	0.4075	-0.5694	5.2963	50.1299	18.8970	2.7004	0.1944	0.4892
1122.9330	-3.0400	-1.9085	-0.1054	-2.1186	-1.4229	-0.8750	-0.0306	0.0812	-0.9214	0.0248	0.3274	-1.0977	-1.1675	6.9648	1.2270	0.2208	0.6725	-0.7481	-1.0686	5.7342	0.3799	0.5404	0.4084	-0.5675	5.3324	50.4006	19.2155	2.7213	0.1905	0.4893
1122.9450	-3.0403	-1.9075	-0.1164	-2.1183	-1.4190	-0.8880	-0.0230	0.0855	-0.9214	0.0277	0.3365	-1.0893	-0.9285	7.1795	1.0222	0.3597	0.7044	-0.7529	-1.0483	5.7697	0.4156	0.5460	0.4096	-0.5652	5.3756	50.7208	19.5957	2.7463	0.1858	0.4893
1122.9550	-3.0405	-1.9066	-0.1257	-2.1180	-1.4156	-0.8988	-0.0151	0.0923	-0.9272	0.0363	0.3393	-1.0835	-0.8212	6.9313	1.2317	0.3304	0.6807	-0.7880	-1.0314	5.7985	0.4452	0.5505	0.4105	-0.5632	5.4111	50.9793	19.9102	2.7666	0.1817	0.4893
1122.9650	-3.0406	-1.9056	-0.1350	-2.1176	-1.4121	-0.9098	-0.0072	0.0968	-0.9279	0.0428	0.3463	-1.0815	-0.2727	6.8508	1.1886	0.3868	0.6464	-0.6456	-0.3423	5.8270	0.4746	0.5550	0.4115	-0.5613	5.4464	51.2327	20.2231	2.7865	0.1777	0.4893
1122.9770	-3.0406	-1.9044	-0.1462	-2.1171	-1.4079	-0.9225	0.0053	0.1008	-0.9307	0.0533	0.3489	-1.0616	0.2915	6.8500	1.1940	0.4574	0.6719	-0.7155	0.9127	5.8602	0.5095	0.5604	0.4126	-0.5590	5.4881	51.5268	20.5941	2.8101	0.1727	0.4893
1122.9870	-3.0405	-1.9034	-0.1555	-2.1165	-1.4044	-0.9331	0.0123	0.1062	-0.9352	0.0622	0.3503	-1.0508	1.1672	6.5325	1.4042	0.3764	0.6722	-0.7929	1.8789	5.8876	0.5381	0.5648	0.4135	-0.5571	5.5226	51.7679	20.8994	2.8289	0.1686	0.4893
1122.9990	-3.0403	-1.9020	-0.1668	-2.1158	-1.4002	-0.9458	0.0202	0.1078	-0.9393	0.0647	0.3527	-1.0479	0.9362	6.7461	1.2908	0.5153	0.7057	-0.6800	1.9000	5.9203	0.5728	0.5701	0.4147	-0.5548	5.5638	52.0550	21.2691	2.8520	0.1637	0.4893
1123.0090	-3.0401	-1.9010	-0.1761	-2.1150	-1.3966	-0.9562	0.0242	0.1101	-0.9396	0.0815	0.3651	-1.0365	1.5151	6.7197	1.3283	0.4956	0.6673	-0.6921	2.0918	5.7925	0.5786	0.5760	0.4118	-0.5471	7.6436	50.4581	21.3437	2.8839	0.1190	0.5494
1123.0210	-3.0397	-1.8996	-0.1875	-2.1140	-1.3922	-0.9686	0.0359	0.1125	-0.9428	0.0876	0.3705	-1.0224	1.5749	6.7295	1.2851	0.4533	0.6192	-0.7529	2.1195	5.8217	0.6136	0.5815	0.4127	-0.5445	7.6980	50.7359	21.7074	2.9057	0.1137	0.5494
1123.0310	-3.0393	-1.8984	-0.1969	-2.1131	-1.3885	-0.9788	0.0438	0.1156	-0.9455	0.0910	0.3746	-1.0192	1.7724	6.6724	1.3080	0.5564	0.7211	-0.6482	2.1424	5.8455	0.6426	0.5861	0.4135	-0.5424	7.7427	50.9609	22.0088	2.9238	0.1092	0.5494
1123.0430	-3.0387	-1.8971	-0.2082	-2.1119	-1.3839	-0.9908	0.0567	0.1209	-0.9495	0.1114	0.3806	-1.0064	2.0516	6.2500	1.0025	0.4098	0.6756	-0.7239	2.1700	5.8743	0.6771	0.5916	0.4144	-0.5398	7.7963	51.2340	22.3679	2.9447	0.1038	0.5494
1123.0530	-3.0381	-1.8958	-0.2178	-2.1108	-1.3800	-1.0009	0.0666	0.1183	-0.9557	0.1134	0.3879	-0.9971	2.0685	6.7283	1.5110	0.4071	0.5981	-0.7586	2.1930	5.8981	0.7062	0.5961	0.4152	-0.5376	7.8408	51.4593	22.6702	2.9622	0.0992	0.5494
1123.0650	-3.0372	-1.8944	-0.2293	-2.1095	-1.3754	-1.0128	0.0781	0.1237	-0.9596	0.1173	0.3888	-0.9902	2.2088	6.5673	1.4512	0.5943	0.6750	-0.6693	2.2205	5.9269	0.7411	0.6016	0.4161	-0.5351	7.8940	51.7317	23.0336	2.9832	0.0937	0.5494
1123.0750	-3.0363	-1.8932	-0.2389	-2.1082	-1.3714	-1.0226	0.0890	0.1243	-0.9572	0.1335	0.4007	-0.9758	2.1595	6.6422	1.4410	0.4498	0.5647	-0.7571	2.2434	5.9498	0.7695	0.6061	0.4169	-0.5329	7.9371	51.9464	23.3285	2.9998	0.0891	0.5494
1123.0850	-3.0354	-1.8919	-0.2485	-2.1068	-1.3675	-1.0324	0.0969	0.1271	-0.9605	0.1376	0.3956	-0.9673	2.2636	6.6897	1.4751	0.4462	0.6908	-0.7386	2.2662	5.9733	0.7980	0.6105	0.4177	-0.5308	7.9805	52.1681	23.6253	3.0164	0.0845	0.5494
1123.0970	-3.0341	-1.8904	-0.2601	-2.1053	-1.3627	-1.0440	0.1092	0.1333	-0.9645	0.1413	0.4068	-0.9597	2.4889	6.2864	1.5990	0.6282	0.6676	-0.6133	2.2936	6.0007	0.8321	0.6159	0.4186	-0.5282	8.0315	52.4242	23.9802	3.0363	0.0789	0.5494
1123.1070	-3.0329	-1.8891	-0.2697	-2.1038	-1.3585	-1.0535	0.1190	0.1278	-0.9652	0.1537	0.4094	-0.9496	2.3167	6.7774	1.7993	0.6178	0.7105	-0.7062	2.4393	5.8212	0.8350	0.6146	0.4127	-0.5264	9.5267	50.2367	24.0188	2.9917	0.0046	0.5453
1123.1190	-3.0314	-1.8875	-0.2814	-2.1019	-1.3536	-1.0648	0.1327	0.1293	-0.9678	0.1593	0.4133	-0.9409	2.1619	7.1067	1.7901	0.5418	0.6572	-0.6764	2.4709	5.8448	0.8703	0.6197	0.4133	-0.5239	9.5867	50.4947	24.3726	3.0108	-0.0013	0.5453
1123.1290	-3.0300	-1.8862	-0.2911	-2.1003	-1.3493	-1.0741	0.1428	0.1333	-0.9661	0.1643	0.4211	-0.9317	2.5127	6.8842	1.6961	0.6220	0.6407	-0.6033	2.4973	5.8645	0.8999	0.6240	0.4138	-0.5217	9.6366	50.7100	24.6696	3.0269	-0.0062	0.5453
1123.1410	-3.0282	-1.8846	-0.3027	-2.0981	-1.3443	-1.0852	0.1530	0.1353	-0.9660	0.1797	0.4220	-0.9218	2.6986	6.8688	1.7767	0.5656	0.6390	-0.6940	2.5288	5.8876	0.9346	0.6291	0.4144	-0.5192	9.6955	50.9627	25.0177	3.0453	-0.0121	0.5453
1123.1510	-3.0266	-1.8833	-0.3123	-2.0963	-1.3400	-1.0944	0.1679	0.1308	-0.9701	0.1837	0.4293	-0.9112	2.3184	7.4439	1.9988	0.5642	0.6084	-0.6781	2.5550	5.9068	0.9635	0.6333	0.4149	-0.5170	9.7442	51.1725	25.3076	3.0605	-0.0170	0.5453
1123.1610	-3.0248	-1.8819	-0.3221	-2.0945	-1.3358	-1.1035	0.1770	0.1366	-0.9690	0.1887	0.4242	-0.9038	2.5198	7.2074	2.0208	0.6793	0.7480	-0.5671	2.5812	5.9255	0.9921	0.6375	0.4154	-0.5149	9.7920	51.3752	25.5949	3.0755	-0.0219	0.5453
1123.1730	-3.0226	-1.8803	-0.3337	-2.0921	-1.3305	-1.1142	0.1885	0.1364	-0.9667	0.2034	0.4398	-0.8868	2.6117	7.3838	1.9157	0.5843	0.5721	-0.6946	2.6126	5.9483	1.0264	0.6425	0.4160	-0.5123	9.8494	51.6245	25.9388	3.0929	-0.0279	0.5453
1123.1830	-3.0207	-1.8789	-0.3434	-2.0900	-1.3262	-1.1231	0.2018	0.1400	-0.9679	0.2049	0.4373	-0.8808	2.5187	7.0662	2.0997	0.6521	0.6883	-0.6677	2.6386	5.9667	1.0547	0.6466	0.4164	-0.5102	9.8961	51.8235	26.2228	3.1073	-0.0328	0.5453
1123.1950	-3.0182	-1.8772	-0.3552	-2.0877	-1.3209	-1.1336	0.2134	0.1406	-0.9716	0.2106	0.4420	-0.8730	2.6382	7.0583	2.3193	0.8063	0.7043	-0.5529	2.6699	5.9892	1.0890	0.6516	0.4170	-0.5076	9.9523	52.0688	26.5663	3.1248	-0.0387	0.5453
1123.2050	-3.0159	-1.8758	-0.3647	-2.0854	-1.3165	-1.1422	0.2228	0.1387	-0.9677	0.2290	0.4524	-0.8621	2.7896	7.1955	2.1163	0.6409	0.5658	-0.6585	2.8166	5.8218	1.0943	0.6495	0.4125	-0.5057	11.4322	50.0569	26.6212	3.0730	-0.0973	0.5427
1123.2170	-3.0131	-1.8742	-0.3764	-2.0826	-1.3110	-1.1526	0.2397	0.1391	-0.9685	0.2318	0.4492	-0.8519	2.5534	7.3030	2.1382	0.6358	0.6908	-0.6608	2.8521	5.8406	1.1293	0.6542	0.4128	-0.5032	11.4970	50.3014	26.9602	3.0896	-0.1035	0.5427
1123.2270	-3.0106	-1.8727	-0.3862	-2.0804	-1.3064	-1.1611	0.2492	0.1412	-0.9683	0.2358	0.4483	-0.8426	2.7410	6.8643	2.2317	0.7508	0.6787	-0.5523	2.8815	5.8561	1.1586	0.6581	0.4130	-0.5010	11.5504	50.5019	27.2436	3.1036	-0.1088	0.5427
1123.2390	-3.0075	-1.8711	-0.3978	-2.0774	-1.3010	-1.1710	0.2648	0.1371	-0.9642	0.2511	0.4539	-0.8272	2.6550	6.9359	2.1349	0.6802	0.6671	-0.6923	2.9168	5.8748	1.1931	0.6627	0.4134	-0.4985	11.6143	50.7456	27.5786	3.1198	-0.1149	0.5427
1123.2490	-3.0047	-1.8697	-0.4075	-2.0748	-1.2964	-1.1793	0.2758	0.1354	-0.9679	0.2589	0.4576	-0.8242	2.7596	7.3462	2.4166	0.5767	0.7241	-0.6485	2.9462	5.8906	1.2217	0.6666	0.4136	-0.4964	11.6672	50.9505	27.8551	3.1328	-0.1201	0.5427
1123.2610	-3.0013	-1.8680	-0.4191	-2.0719	-1.2908	-1.1893	0.2903	0.1374	-0.9673	0.2596	0.4638	-0.8180	3.0606	6.9234	2.4164	0.6940	0.6669	-0.4976	2.9814	5.9090	1.2558	0.6712	0.4140	-0.4938	11.7296	51.1892	28.1858	3.1485	-0.1263	0.5427
1123.2710	-2.9984	-1.8667	-0.4286	-2.0692	-1.2862	-1.1972	0.3045	0.1370	-0.9637	0.2720	0.4683	-0.8044	3.0812	6.9055	2.1350	0.7195	0.6232	-0.5716	3.0107	5.9243	1.2837	0.6749	0.4142	-0.4917	11.7811	51.3886	28.4559	3.1612	-0.1316	0.5427
1123.2810	-2.9953	-1.8653	-0.4383	-2.0663	-1.2814	-1.2051	0.3183	0.1365	-0.9642	0.2773	0.4677	-0.7970	3.0181	6.7805	2.3008	0.6374	0.6077	-0.6716	3.0400	5.9401	1.3121	0.6787	0.4145	-0.4896	11.8329	51.5936	28.7305	3.1737	-0.1368	0.5427
1123.2930	-2.9914	-1.8636	-0.4499	-2.0630	-1.2757	-1.2147	0.3321	0.1338	-0.9661	0.2768	0.4686	-0.7911	3.2026	6.9698	2.4855	0.7635	0.5833	-0.5680	3.0751	5.9588	1.3457	0.6832	0.4148	-0.4870	11.8940	51.8365	29.0559	3.1886	-0.1430	0.5427
1123.3030	-2.9880	-1.8623	-0.4595	-2.0601	-1.2711	-1.2226	0.3464	0.1335	-0.9641	0.2850	0.4770	-0.7792	3.2626	6.9633	2.1318	0.8113	0.6043	-0.5123	3.1956	5.8454	1.3601	0.6820	0.4123	-0.4847	13.0317	50.4999	29.1924	3.1473	-0.1778	0.5447
1123.3150	-2.9837	-1.8607	-0.4712	-2.0567	-1.2653	-1.2317	0.3629	0.1327	-0.9656	0.2972	0.4802	-0.7607	3.2870	6.7142	2.3874	0.7120	0.5921	-0.6363	3.2565	5.8307	1.3919	0.6850	0.4118	-0.4821	13.3646	50.3807	29.4894	3.1493	-0.1913	0.5451
1123.3250	-2.9800	-1.8594	-0.4809	-2.0537	-1.2604	-1.2394	0.3765	0.1334	-0.9639	0.3012	0.4836	-0.7547	3.1504	6.2866	2.6076	0.7632	0.5380	-0.6360	3.2891	5.8450	1.4213	0.6886	0.4119	-0.4800	13.4241	50.5993	29.7652	3.1619	-0.1968	0.5451
1123.3370	-2.9754	-1.8579	-0.4923	-2.0501	-1.2546	-1.2485	0.3896	0.1218	-0.9603	0.3133	0.4822	-0.7454	3.3058	7.1610	2.5351	0.7636	0.6294	-0.5362	3.3281	5.8620	1.4558	0.6928	0.4121	-0.4774	13.4946	50.8600	30.0884	3.1765	-0.2033	0.5451
1123.3470	-2.9713	-1.8567	-0.5019	-2.0469	-1.2497	-1.2558	0.4027	0.1223	-0.9596	0.3242	0.4843	-0.7334	3.4936	7.2159	2.5157	0.7116	0.5707	-0.6234	3.3606	5.8759	1.4843	0.6963	0.4122	-0.4753	13.5526	51.0747	30.3560	3.1884	-0.2088	0.5451
1123.3570	-2.9672	-1.8555	-0.5116	-2.0437	-1.2448	-1.2630	0.4164	0.1221	-0.9611	0.3256	0.4895	-0.7282	3.3667	7.0176	2.7971	0.7790	0.5190	-0.5978	3.3931	5.8904	1.5132	0.6998	0.4123	-0.4731	13.6110	51.2959	30.6266	3.2004	-0.2142	0.5451
1123.3690	-2.9621	-1.8540	-0.5231	-2.0398	-1.2390	-1.2718	0.4323	0.1208	-0.9568	0.3372	0.4889	-0.7220	3.4620	7.1544	2.7740	0.7653	0.5660	-0.5278	3.4320	5.9080	1.5472	0.7039	0.4124	-0.4706	13.6808	51.5641	30.9454	3.2143	-0.2207	0.5451
1123.3790	-2.9577	-1.8528	-0.5328	-2.0363	-1.2341	-1.2790	0.4458	0.1179	-0.9553	0.3363	0.4907	-0.7074	3.4371	7.1848	2.8693	0.7852	0.6820	-0.5170	3.4645	5.9227	1.5756	0.7074	0.4126	-0.4684	13.7383	51.7876	31.2117	3.2258	-0.2260	0.5451
1123.3910	-2.9521	-1.8515	-0.5442	-2.0322	-1.2281	-1.2874	0.4594	0.1153	-0.9546	0.3381	0.4988	-0.6939	3.5996	7.5285	3.0832	0.8614	0.5670	-0.5336	3.5034	5.9405	1.6095	0.7115	0.4127	-0.4659	13.8070	52.0572	31.5293	3.2395	-0.2326	0.5451
1123.4010	-2.9474	-1.8503	-0.5535	-2.0286	-1.2231	-1.2942	0.4744	0.1141	-0.9496	0.3480	0.5035	-0.6859	3.4996	7.5108	2.8902	0.8243	0.5757	-0.5410	3.5357	5.9552	1.6370	0.7149	0.4127	-0.4637	13.8634	52.2809	31.7860	3.2503	-0.2379	0.5451
1123.4130	-2.9416	-1.8490	-0.5650	-2.0245	-1.2170	-1.3023	0.4918	0.1097	-0.9442	0.3547	0.5069	-0.6768	3.6135	7.6064	2.8962	0.7741	0.5979	-0.6381	3.6786	5.8380	1.6620	0.7124	0.4104	-0.4605	15.1454	50.9662	32.0070	3.1965	-0.2671	0.5525
1123.4230	-2.9367	-1.8478	-0.5746	-2.0210	-1.2119	-1.3092	0.5074	0.1133	-0.9447	0.3614	0.5035	-0.6734	3.8300	6.9677	3.1734	0.8656	0.6054	-0.4462	3.7011	5.8510	1.6909	0.7156	0.4102	-0.4583	15.2093	51.1968	32.2695	3.2079	-0.2727	0.5525
1123.4330	-2.9315	-1.8467	-0.5839	-2.0174	-1.2069	-1.3159	0.5231	0.1078	-0.9359	0.3715	0.5087	-0.6593	3.8846	7.0828	2.8263	0.9765	0.5479	-0.4802	3.7192	5.8642	1.7192	0.7187	0.4101	-0.4561	15.2732	51.4303	32.5258	3.2190	-0.2783	0.5525
1123.4450	-2.9252	-1.8455	-0.5952	-2.0129	-1.2008	-1.3236	0.5405	0.1012	-0.9327	0.3838	0.5134	-0.6463	4.1201	7.6581	3.0067	0.8192	0.5876	-0.5409	3.7409	5.8805	1.7529	0.7224	0.4099	-0.4535	15.3498	51.7153	32.8323	3.2317	-0.2849	0.5525
1123.4550	-2.9196	-1.8445	-0.6046	-2.0091	-1.1956	-1.3301	0.5555	0.1021	-0.9331	0.3872	0.5136	-0.6419	4.0434	7.1849	3.1593	0.8386	0.5049	-0.4966	3.7590	5.8945	1.7813	0.7255	0.4097	-0.4514	15.4137	51.9578	33.0895	3.2425	-0.2906	0.5525
1123.4670	-2.9127	-1.8433	-0.6156	-2.0044	-1.1893	-1.3378	0.5709	0.0956	-0.9257	0.3875	0.5176	-0.6298	3.9604	7.4332	3.0677	0.9401	0.4166	-0.4342	3.7806	5.9106	1.8141	0.7292	0.4095	-0.4488	15.4888	52.2407	33.3864	3.2547	-0.2973	0.5525
1123.4770	-2.9069	-1.8424	-0.6249	-2.0004	-1.1842	-1.3440	0.5849	0.0921	-0.9253	0.3932	0.5168	-0.6181	4.0223	7.5220	3.1781	0.8731	0.5033	-0.4833	3.7987	5.9247	1.8417	0.7322	0.4094	-0.4466	15.5517	52.4837	33.6361	3.2649	-0.3028	0.5525
1123.4890	-2.8998	-1.8413	-0.6361	-1.9956	-1.1780	-1.3513	0.6038	0.0939	-0.9228	0.3953	0.5209	-0.6084	4.2567	6.9026	3.1374	0.8661	0.5354	-0.4615	3.8203	5.9417	1.8746	0.7359	0.4092	-0.4440	15.6267	52.7772	33.9346	3.2772	-0.3094	0.5525
1123.4990	-2.8937	-1.8403	-0.6451	-1.9917	-1.1729	-1.3573	0.6192	0.0872	-0.9161	0.4020	0.5246	-0.6012	4.1611	7.0338	3.1417	0.9277	0.5669	-0.5099	3.8382	5.9560	1.9016	0.7389	0.4090	-0.4418	15.6888	53.0229	34.1786	3.2873	-0.3149	0.5525
1123.5110	-2.8861	-1.8394	-0.6561	-1.9869	-1.1666	-1.3644	0.6378	0.0789	-0.9136	0.4167	0.5316	-0.5912	4.1788	7.5238	2.9348	0.8732	0.5565	-0.5054	3.9446	5.8664	1.9327	0.7359	0.4078	-0.4382	16.7705	52.0618	34.4510	3.2312	-0.3324	0.5638
1123.5210	-2.8796	-1.8386	-0.6654	-1.9827	-1.1612	-1.3703	0.6538	0.0787	-0.9116	0.4213	0.5374	-0.5819	3.9500	7.2194	3.2134	0.8566	0.4574	-0.4686	3.9640	5.8805	1.9610	0.7387	0.4076	-0.4360	16.8411	52.3277	34.7003	3.2416	-0.3382	0.5638
1123.5310	-2.8731	-1.8378	-0.6745	-1.9785	-1.1558	-1.3761	0.6675	0.0763	-0.9121	0.4232	0.5290	-0.5734	4.2710	7.0394	3.4936	0.9050	0.4549	-0.4027	3.9835	5.8946	1.9887	0.7414	0.4074	-0.4338	16.9112	52.5939	34.9443	3.2517	-0.3440	0.5638
1123.5410	-2.8663	-1.8371	-0.6834	-1.9742	-1.1506	-1.3818	0.6843	0.0674	-0.9015	0.4242	0.5256	-0.5623	4.5032	7.5331	3.0689	0.9120	0.5028	-0.3754	4.0028	5.9084	2.0159	0.7441	0.4072	-0.4316	16.9804	52.8560	35.1825	3.2613	-0.3496	0.5638
1123.5530	-2.8579	-1.8363	-0.6943	-1.9689	-1.1442	-1.3883	0.7035	0.0657	-0.9004	0.4281	0.5375	-0.5478	4.5852	7.4130	3.3082	0.8676	0.4636	-0.5325	4.0262	5.9260	2.0488	0.7473	0.4070	-0.4289	17.0645	53.1838	35.4709	3.2729	-0.3564	0.5638
1123.5630	-2.8507	-1.8357	-0.7033	-1.9646	-1.1388	-1.3938	0.7182	0.0652	-0.9002	0.4262	0.5384	-0.5433	4.3621	6.9705	3.5763	0.9715	0.4688	-0.5058	4.0456	5.9407	2.0759	0.7500	0.4068	-0.4267	17.1341	53.4581	35.7087	3.2827	-0.3621	0.5638
1123.5730	-2.8435	-1.8351	-0.7122	-1.9604	-1.1334	-1.3993	0.7326	0.0589	-0.8917	0.4351	0.5345	-0.5374	4.5194	7.2484	3.3022	0.9783	0.5151	-0.3475	4.0650	5.9559	2.1026	0.7527	0.4066	-0.4245	17.2041	53.7371	35.9424	3.2924	-0.3678	0.5638
1123.5830	-2.8361	-1.8345	-0.7213	-1.9560	-1.1280	-1.4047	0.7489	0.0540	-0.8913	0.4451	0.5405	-0.5221	4.3658	7.2949	3.6623	0.9831	0.5094	-0.4151	4.0844	5.9712	2.1294	0.7554	0.4065	-0.4223	17.2736	54.0183	36.1765	3.3021	-0.3734	0.5638
1123.5930	-2.8285	-1.8340	-0.7303	-1.9516	-1.1226	-1.4098	0.7635	0.0488	-0.8894	0.4561	0.5461	-0.5097	4.6494	7.5092	3.8732	0.9504	0.4636	-0.3932	4.1037	5.9863	2.1558	0.7580	0.4063	-0.4201	17.3422	54.2964	36.4074	3.3116	-0.3790	0.5638
1123.6030	-2.8208	-1.8336	-0.7390	-1.9471	-1.1172	-1.4149	0.7793	0.0444	-0.8813	0.4613	0.5463	-0.5044	2.8384	8.4348	3.6021	0.9710	0.5338	-0.4591	3.9078	6.0542	2.1931	0.7513	0.4052	-0.4276	14.8789	55.1819	36.7523	3.2260	-0.3934	0.4657
1123.6150	-2.8113	-1.8331	-0.7495	-1.9415	-1.1106	-1.4208	0.7973	0.0370	-0.8772	0.4612	0.5481	-0.4963	4.3835	8.1933	3.6069	0.9498	0.5318	-0.4133	4.2042	5.9437	2.2173	0.7566	0.4057	-0.4137	18.2245	53.9965	36.9471	3.2650	-0.3924	0.5782
1123.6250	-2.8033	-1.8327	-0.7584	-1.9367	-1.1051	-1.4257	0.8103	0.0369	-0.8735	0.4580	0.5559	-0.4873	4.7864	7.8723	3.7681	0.9432	0.3769	-0.4354	4.2247	5.9591	2.2441	0.7589	0.4055	-0.4102	18.3001	54.2959	37.1745	3.2743	-0.3982	0.5782
1123.6350	-2.7950	-1.8324	-0.7670	-1.9321	-1.0996	-1.4305	0.8279	0.0351	-0.8709	0.4591	0.5519	-0.4777	4.6787	7.5199	4.1237	1.0279	0.4448	-0.3982	4.2451	5.9741	2.2703	0.7612	0.4053	-0.4066	18.3747	54.5903	37.3961	3.2834	-0.4039	0.5782
1123.6450	-2.7865	-1.8321	-0.7757	-1.9276	-1.0940	-1.4353	0.8433	0.0273	-0.8598	0.4665	0.5490	-0.4691	4.5389	8.0741	3.6479	1.0449	0.5213	-0.3274	4.2655	5.9897	2.2961	0.7635	0.4051	-0.4030	18.4502	54.8925	37.6137	3.2924	-0.4096	0.5782
1123.6550	-2.7780	-1.8318	-0.7843	-1.9230	-1.0885	-1.4399	0.8565	0.0242	-0.8569	0.4735	0.5562	-0.4548	4.7617	8.0084	3.8605	1.0330	0.4374	-0.3704	4.2860	6.0055	2.3219	0.7658	0.4050	-0.3994	18.5253	55.1971	37.8313	3.3015	-0.4153	0.5782
1123.6650	-2.7695	-1.8316	-0.7929	-1.9182	-1.0829	-1.4444	0.8725	0.0221	-0.8524	0.4810	0.5586	-0.4435	5.0439	7.6801	4.0275	1.0038	0.4097	-0.3983	4.3064	6.0216	2.3475	0.7681	0.4048	-0.3958	18.6003	55.5049	38.0471	3.3105	-0.4210	0.5782
1123.6770	-2.7587	-1.8314	-0.8029	-1.9125	-1.0763	-1.4497	0.8926	0.0149	-0.8473	0.4846	0.5629	-0.4363	5.1664	7.8715	4.0105	1.0575	0.5115	-0.4093	4.3309	6.0408	2.3771	0.7707	0.4046	-0.3915	18.6899	55.8720	38.2957	3.3207	-0.4278	0.5782
1123.6870	-2.7497	-1.8313	-0.8113	-1.9075	-1.0707	-1.4540	0.9127	0.0088	-0.8399	0.4855	0.5662	-0.4313	4.8824	8.0813	3.8400	0.9826	0.4947	-0.3119	4.3513	5.8714	2.4017	0.7729	0.4044	-0.3879	18.7649	56.1850	38.5016	3.3290	-0.4334	0.5782
1123.6990	-2.7387	-1.8312	-0.8215	-1.9015	-1.0637	-1.4591	0.9306	0.0028	-0.8341	0.4833	0.5718	-0.4201	5.1835	7.4935	3.8742	1.0087	0.3031	-0.2999	4.3758	5.1567	2.4313	0.7756	0.4042	-0.3836	18.8554	56.5706	38.7496	3.3393	-0.4403	0.5782
1123.7090	-2.7292	-1.8312	-0.8298	-1.8968	-1.0580	-1.4633	0.9413	0.0006	-0.8286	0.4863	0.5666	-0.4114	5.3824	6.9027	3.9848	0.9992	0.3440	-0.3372	4.4282	4.5721	2.4661	0.7711	0.4045	-0.3792	19.3418	56.2789	39.0585	3.2810	-0.4400	0.5935
1123.7190	-2.7196	-1.8313	-0.8381	-1.8920	-1.0524	-1.4674	0.9602	-0.0072	-0.8212	0.4959	0.5652	-0.3968	5.0842	6.6183	3.6362	1.0118	0.4593	-0.3533	4.4493	3.8900	2.4905	0.7729	0.4043	-0.3755	19.4215	56.6040	39.2561	3.2894	-0.4456	0.5935
1123.7310	-2.7081	-1.8314	-0.8480	-1.8861	-1.0456	-1.4720	0.9789	-0.0126	-0.8223	0.5028	0.5718	-0.3847	5.3899	5.9935	4.1328	1.0286	0.4750	-0.3357	4.4747	3.3520	2.5197	0.7751	0.4042	-0.3711	19.5172	57.0011	39.4928	3.2996	-0.4524	0.5935
1123.7410	-2.6981	-1.8316	-0.8562	-1.8810	-1.0398	-1.4759	0.9979	-0.0136	-0.8147	0.5028	0.5713	-0.3759	5.3434	5.7136	4.2073	1.0603	0.4292	-0.2998	4.4958	3.3702	2.5437	0.7768	0.4040	-0.3674	19.5970	57.3347	39.6860	3.3078	-0.4582	0.5935
1123.7530	-2.6860	-1.8318	-0.8658	-1.8749	-1.0329	-1.4803	1.0177	-0.0219	-0.8112	0.5036	0.5732	-0.3665	5.1483	5.9674	4.2053	1.0622	0.4206	-0.3170	4.5212	3.3921	2.5716	0.7783	0.4038	-0.3630	19.6926	57.7349	39.9105	3.3173	-0.4649	0.5935
1123.7630	-2.6757	-1.8321	-0.8739	-1.8698	-1.0271	-1.4839	1.0318	-0.0262	-0.8057	0.5053	0.5779	-0.3606	5.3857	5.9723	4.4420	1.0540	0.3953	-0.2939	4.5423	3.4108	2.5947	0.7796	0.4036	-0.3593	19.7725	58.0740	40.0952	3.3252	-0.4705	0.5935
1123.7750	-2.6631	-1.8324	-0.8837	-1.8638	-1.0202	-1.4881	1.0531	-0.0286	-0.7960	0.5077	0.5853	-0.3470	5.2775	5.6326	4.3016	1.1082	0.3905	-0.2568	4.5676	3.4329	2.6221	0.7811	0.4035	-0.3549	19.8671	58.4773	40.3135	3.3349	-0.4772	0.5935
1123.7850	-2.6525	-1.8327	-0.8915	-1.8588	-1.0144	-1.4915	1.0692	-0.0335	-0.7925	0.5139	0.5853	-0.3365	5.3409	5.4276	4.5809	1.1473	0.4264	-0.2901	4.5888	3.4519	2.6443	0.7823	0.4033	-0.3512	19.9468	58.8200	40.4901	3.3428	-0.4828	0.5935
1123.7950	-2.6418	-1.8331	-0.8993	-1.8537	-1.0086	-1.4949	1.0868	-0.0424	-0.7819	0.5208	0.5827	-0.3303	5.5242	5.8843	4.1970	1.1081	0.5058	-0.1934	4.6099	3.4709	2.6660	0.7836	0.4032	-0.3475	20.0265	59.1627	40.6614	3.3503	-0.4884	0.5935
1123.8050	-2.6307	-1.8336	-0.9072	-1.8484	-1.0026	-1.4981	1.1031	-0.0458	-0.7800	0.5190	0.5903	-0.3154	4.7325	5.8871	4.3236	1.1544	0.3739	-0.2825	4.6341	3.4692	2.7045	0.7786	0.4040	-0.3428	20.1591	59.2494	40.9995	3.2928	-0.4829	0.6084
1123.8150	-2.6195	-1.8340	-0.9151	-1.8430	-0.9966	-1.5012	1.1193	-0.0515	-0.7703	0.5199	0.5964	-0.3022	5.0562	5.6868	4.3182	1.0539	0.2309	-0.2828	4.6555	3.4883	2.7264	0.7796	0.4039	-0.3390	20.2410	59.6011	41.1677	3.3003	-0.4885	0.6084
1123.8250	-2.6083	-1.8346	-0.9227	-1.8378	-0.9907	-1.5041	1.1324	-0.0549	-0.7669	0.5172	0.5947	-0.2935	5.5039	5.4816	4.6568	1.0368	0.2879	-0.3342	4.6768	3.5073	2.7476	0.7806	0.4038	-0.3352	20.3232	59.9514	41.3286	3.3075	-0.4941	0.6084
1123.8370	-2.5945	-1.8353	-0.9317	-1.8318	-0.9837	-1.5076	1.1528	-0.0610	-0.7559	0.5181	0.5902	-0.2860	5.3630	5.2633	4.2252	1.1975	0.5098	-0.2274	4.7025	3.5303	2.7724	0.7818	0.4036	-0.3307	20.4219	60.3728	41.5156	3.3162	-0.5006	0.6084
1123.8470	-2.5830	-1.8360	-0.9393	-1.8266	-0.9777	-1.5104	1.1694	-0.0686	-0.7535	0.5282	0.5983	-0.2767	5.6272	5.2693	4.5273	1.1402	0.4585	-0.2203	4.7239	3.5498	2.7928	0.7828	0.4035	-0.3269	20.5045	60.7294	41.6685	3.3234	-0.5061	0.6084
1123.8570	-2.5711	-1.8367	-0.9469	-1.8213	-0.9715	-1.5131	1.1885	-0.0761	-0.7466	0.5321	0.6077	-0.2658	5.6197	5.5040	4.4853	1.1000	0.2573	-0.2950	4.7453	3.5702	2.8131	0.7838	0.4034	-0.3231	20.5876	61.0960	41.8206	3.3307	-0.5117	0.6083
1123.8670	-2.5591	-1.8375	-0.9542	-1.8160	-0.9655	-1.5157	1.2069	-0.0835	-0.7379	0.5306	0.6078	-0.2599	5.2040	5.6787	4.5819	1.1351	0.2110	-0.1976	4.7668	3.5905	2.8327	0.7847	0.4033	-0.3194	20.6711	61.4611	41.9651	3.3375	-0.5172	0.6083
1123.8770	-2.5471	-1.8383	-0.9615	-1.8106	-0.9595	-1.5182	1.2176	-0.0876	-0.7296	0.5264	0.6039	-0.2476	5.8193	5.6801	4.2426	1.1811	0.4123	-0.2552	4.7883	3.6111	2.8518	0.7856	0.4032	-0.3156	20.7552	61.8311	42.1055	3.3442	-0.5226	0.6083
1123.8890	-2.5321	-1.8395	-0.9703	-1.8042	-0.9523	-1.5211	1.2418	-0.0941	-0.7266	0.5298	0.6094	-0.2343	5.5133	5.7981	4.3934	1.1269	0.3833	-0.2041	4.8142	3.6366	2.8744	0.7868	0.4031	-0.3110	20.8565	62.2832	42.2708	3.3523	-0.5290	0.6083
1123.8990	-2.5196	-1.8404	-0.9776	-1.7990	-0.9460	-1.5234	1.2576	-0.0993	-0.7187	0.5315	0.6158	-0.2210	5.3394	5.8989	4.4448	1.1421	0.2750	-0.2624	4.8357	3.6575	2.8928	0.7877	0.4030	-0.3073	20.9397	62.6551	42.4041	3.3591	-0.5344	0.6083
1123.9110	-2.5044	-1.8417	-0.9862	-1.7927	-0.9386	-1.5260	1.2724	-0.1019	-0.7136	0.5343	0.6124	-0.2138	5.8991	5.2459	4.5874	1.2202	0.3075	-0.1927	4.8328	3.6888	2.9364	0.7829	0.4042	-0.3015	20.7003	63.1795	42.7712	3.3055	-0.5270	0.6213
1123.9210	-2.4916	-1.8428	-0.9932	-1.7873	-0.9326	-1.5281	1.2943	-0.1124	-0.7051	0.5358	0.6088	-0.2018	5.5281	5.8891	4.6035	1.2677	0.4054	-0.1843	4.8541	3.7101	2.9541	0.7836	0.4041	-0.2976	20.7852	63.5593	42.8926	3.3119	-0.5323	0.6213
1123.9310	-2.4786	-1.8439	-1.0003	-1.7818	-0.9265	-1.5300	1.3074	-0.1194	-0.7008	0.5347	0.6181	-0.1913	6.0661	6.2534	4.7607	1.1875	0.4374	-0.1721	4.8754	3.7313	2.9714	0.7843	0.4041	-0.2937	20.8693	63.9386	43.0109	3.3180	-0.5375	0.6213
1123.9430	-2.4626	-1.8455	-1.0087	-1.7753	-0.9190	-1.5322	1.3296	-0.1224	-0.6901	0.5329	0.6361	-0.1748	5.5561	6.1332	4.7223	1.1189	0.2127	-0.2125	4.9010	3.7574	2.9916	0.7851	0.4040	-0.2891	20.9715	64.4015	43.1465	3.3254	-0.5438	0.6213
1123.9530	-2.4493	-1.8467	-1.0157	-1.7701	-0.9126	-1.5340	1.3434	-0.1278	-0.6875	0.5336	0.6315	-0.1664	5.6937	6.0798	5.0687	1.1793	0.2158	-0.2341	4.9222	3.7787	3.0078	0.7858	0.4039	-0.2853	21.0557	64.7813	43.2543	3.3314	-0.5491	0.6213
1123.9650	-2.4331	-1.8483	-1.0237	-1.7639	-0.9050	-1.5359	1.3629	-0.1318	-0.6728	0.5395	0.6233	-0.1636	6.1864	5.8427	4.7018	1.3280	0.3749	-0.0297	4.9479	3.8048	3.0266	0.7866	0.4039	-0.2806	21.1584	65.2436	43.3764	3.3385	-0.5553	0.6213
1123.9750	-2.4193	-1.8496	-1.0304	-1.7585	-0.8988	-1.5375	1.3864	-0.1406	-0.6664	0.5483	0.6304	-0.1429	5.4306	6.2974	4.7029	1.1757	0.3422	-0.1809	4.0108	4.2404	3.3308	0.7793	0.3801	-0.2705	9.7876	70.5798	46.3087	3.2608	-0.8146	0.6875
1123.9850	-2.4054	-1.8511	-1.0370	-1.7529	-0.8924	-1.5388	1.3733	-0.1393	-0.6490	0.5386	0.6284	-0.1325	4.8322	6.4500	5.0237	1.1849	0.2019	-0.1906	3.4542	4.4860	3.4968	0.7744	0.3662	-0.2647	3.1222	73.6067	47.8330	3.2195	-0.9551	0.7022
1123.9950	-2.3916	-1.8525	-1.0435	-1.7475	-0.8863	-1.5400	1.3811	-0.1468	-0.6370	0.5259	0.6241	-0.1232	4.3895	6.6114	5.1585	1.1820	0.2180	-0.1440	3.4440	4.4944	3.4971	0.7739	0.3660	-0.2626	3.0010	73.7903	47.7291	3.2255	-0.9502	0.6790
1124.0050	-2.3779	-1.8541	-1.0498	-1.7424	-0.8802	-1.5412	1.3806	-0.1500	-0.6252	0.5136	0.6164	-0.1159	4.5544	6.8172	5.3702	1.3310	0.3868	-0.1472	3.4356	4.5063	3.5025	0.7691	0.3684	-0.2601	2.9014	74.0119	47.6792	3.1844	-0.9164	0.6619
1124.0170	-2.3612	-1.8560	-1.0571	-1.7363	-0.8728	-1.5425	1.3874	-0.1562	-0.6083	0.5138	0.6224	-0.1006	3.6562	7.0959	5.1787	1.3435	0.3806	-0.1223	3.4248	4.5159	3.5031	0.7685	0.3680	-0.2575	2.7756	74.2180	47.5648	3.1924	-0.9126	0.6376
1124.0270	-2.3472	-1.8576	-1.0632	-1.7312	-0.8665	-1.5435	1.3845	-0.1610	-0.5992	0.5132	0.6194	-0.0907	3.3454	7.5078	5.3910	1.2943	0.2611	-0.1266	3.4162	4.5241	3.5036	0.7680	0.3677	-0.2554	2.6763	74.3902	47.4720	3.1986	-0.9099	0.6183
1124.0370	-2.3335	-1.8592	-1.0691	-1.7262	-0.8605	-1.5443	1.3798	-0.1625	-0.5855	0.5082	0.6055	-0.0782	3.7005	7.4638	5.4434	1.2531	0.3701	-0.1264	3.4080	4.5322	3.5040	0.7675	0.3673	-0.2533	2.5817	74.5580	47.3810	3.2046	-0.9072	0.5999
1124.0470	-2.3196	-1.8608	-1.0751	-1.7211	-0.8545	-1.5450	1.3813	-0.1581	-0.5749	0.4984	0.5974	-0.0714	3.5150	6.7155	5.6304	1.3210	0.5058	-0.0846	3.4001	4.5400	3.5043	0.7663	0.3670	-0.2513	2.4920	74.7194	47.2915	3.2102	-0.9047	0.5822
1124.0570	-2.3059	-1.8624	-1.0807	-1.7160	-0.8485	-1.5457	1.3799	-0.1677	-0.5602	0.4917	0.5967	-0.0674	3.4308	7.1720	5.7116	1.2939	0.4750	-0.0235	3.3926	4.5477	3.5044	0.7648	0.3666	-0.2493	2.4081	74.8780	47.2024	3.2155	-0.9024	0.5653
1124.0690	-2.2893	-1.8645	-1.0872	-1.7102	-0.8412	-1.5464	1.3806	-0.1725	-0.5446	0.4851	0.5996	-0.0516	3.2914	7.7109	5.5062	1.2878	0.3776	-0.0485	3.3841	4.5574	3.5043	0.7629	0.3662	-0.2470	2.3132	75.0715	47.0975	3.2215	-0.8999	0.5460
1124.0790	-2.2755	-1.8662	-1.0926	-1.7054	-0.8352	-1.5469	1.3771	-0.1725	-0.5331	0.4831	0.5937	-0.0395	3.3508	7.5604	5.3836	1.2698	0.3163	-0.1050	3.3774	4.5650	3.5041	0.7615	0.3658	-0.2451	2.2390	75.2238	47.0110	3.2262	-0.8979	0.5305
1124.0890	-2.2618	-1.8679	-1.0979	-1.7007	-0.8294	-1.5472	1.3759	-0.1686	-0.5192	0.4823	0.5876	-0.0314	3.5622	6.7509	5.3461	1.2506	0.3582	-0.1005	3.3709	4.5726	3.5038	0.7600	0.3654	-0.2432	2.1684	75.3746	46.9259	3.2307	-0.8961	0.5157
1124.1010	-2.2453	-1.8700	-1.1041	-1.6950	-0.8224	-1.5475	1.3750	-0.1760	-0.5064	0.4763	0.5837	-0.0211	3.9234	7.0016	5.2404	1.2739	0.4126	-0.0956	3.3635	4.5817	3.5034	0.7583	0.3650	-0.2410	2.0882	75.5534	46.8252	3.2357	-0.8940	0.4988
1124.1110	-2.2316	-1.8718	-1.1091	-1.6902	-0.8164	-1.5477	1.3760	-0.1799	-0.5008	0.4647	0.5872	-0.0135	3.8594	6.9433	5.4254	1.3055	0.2548	-0.1411	3.3577	4.5905	3.5029	0.7565	0.3649	-0.2392	2.0273	75.7148	46.7420	3.2364	-0.8896	0.4854
1124.1230	-2.2150	-1.8740	-1.1149	-1.6845	-0.8094	-1.5478	1.3746	-0.1827	-0.4883	0.4559	0.5797	-0.0034	4.2152	6.9789	5.3420	1.2296	0.1708	-0.0504	3.3524	4.6081	3.5073	0.7521	0.3667	-0.0802	1.9727	75.9881	46.6489	3.2138	-0.8642	0.4716
1124.1330	-2.2014	-1.8758	-1.1198	-1.6800	-0.8035	-1.5477	1.3746	-0.1867	-0.4798	0.4484	0.5748	0.0091	4.0717	7.2628	5.3315	1.2613	0.1928	0.0555	3.3470	4.6159	3.5109	0.7506	0.3663	0.1329	1.9171	76.1312	46.5731	3.2179	-0.8639	0.4599
1124.1450	-2.1848	-1.8780	-1.1255	-1.6747	-0.7967	-1.5476	1.3711	-0.1877	-0.4680	0.4464	0.5678	0.0206	4.7032	6.9765	5.1981	1.2577	0.2653	0.1672	3.3409	4.6252	3.5149	0.7489	0.3659	0.3237	1.8537	76.3013	46.4827	3.2226	-0.8635	0.4465
1124.1550	-2.1711	-1.8799	-1.1301	-1.6703	-0.7910	-1.5474	1.3753	-0.1856	-0.4561	0.4459	0.5648	0.0217	4.3571	6.4568	5.1339	1.2426	0.3094	0.1891	3.3359	4.6329	3.5181	0.7474	0.3655	0.3254	1.8033	76.4408	46.4078	3.2263	-0.8632	0.4357
1124.1650	-2.1574	-1.8818	-1.1347	-1.6659	-0.7854	-1.5472	1.3720	-0.1919	-0.4488	0.4435	0.5700	0.0231	4.3534	6.6102	5.4452	1.1807	0.2341	0.2315	3.3312	4.6403	3.5210	0.7460	0.3651	0.3271	1.7554	76.5764	46.3332	3.2298	-0.8630	0.4252
1124.1750	-2.1436	-1.8837	-1.1391	-1.6615	-0.7797	-1.5470	1.3755	-0.1951	-0.4398	0.4313	0.5731	0.0289	4.2130	6.7384	5.3669	1.2811	0.1857	0.3020	3.3266	4.6487	3.5237	0.7446	0.3647	0.3287	1.7098	76.7214	46.2589	3.2332	-0.8629	0.4151
1124.1850	-2.1299	-1.8857	-1.1434	-1.6571	-0.7741	-1.5466	1.3750	-0.1958	-0.4317	0.4277	0.5646	0.0364	3.9982	6.6484	5.3163	1.2663	0.2916	0.3198	3.3221	4.6568	3.5262	0.7432	0.3644	0.3303	1.6664	76.8621	46.1850	3.2363	-0.8628	0.4054
1124.1970	-2.1133	-1.8881	-1.1484	-1.6519	-0.7674	-1.5462	1.3742	-0.2020	-0.4204	0.4230	0.5596	0.0430	3.5928	6.9750	5.2464	1.1796	0.3463	0.3755	3.3170	4.6667	3.5290	0.7415	0.3639	0.3322	1.6171	77.0313	46.0968	3.2399	-0.8628	0.3941
1124.2070	-2.0996	-1.8902	-1.1526	-1.6477	-0.7618	-1.5457	1.3690	-0.2033	-0.4136	0.4171	0.5579	0.0512	3.6513	6.9229	5.3314	1.2151	0.3292	0.3889	3.3129	4.6747	3.5312	0.7402	0.3635	0.3338	1.5777	77.1689	46.0235	3.2428	-0.8628	0.3851
1124.2170	-2.0860	-1.8922	-1.1567	-1.6436	-0.7562	-1.5452	1.3685	-0.1990	-0.4079	0.4211	0.5522	0.0580	3.7798	6.4517	5.3260	1.1476	0.3328	0.4361	3.3088	4.6831	3.5331	0.7389	0.3632	0.3353	1.5398	77.3090	45.9504	3.2455	-0.8629	0.3763
1124.2270	-2.0722	-1.8942	-1.1608	-1.6395	-0.7506	-1.5446	1.3692	-0.2058	-0.3998	0.4159	0.5452	0.0668	3.2932	6.7011	5.2552	1.1913	0.3993	0.4010	3.3049	4.6913	3.5349	0.7375	0.3628	0.3368	1.5033	77.4464	45.8775	3.2481	-0.8630	0.3678
1124.2370	-2.0586	-1.8962	-1.1649	-1.6355	-0.7451	-1.5438	1.3653	-0.2088	-0.3942	0.4133	0.5410	0.0733	3.4676	6.9782	5.5575	1.2026	0.3848	0.3909	3.3025	4.7106	3.5331	0.7344	0.3647	0.3382	1.4856	77.7148	45.7727	3.2314	-0.8390	0.3581
1124.2470	-2.0449	-1.8984	-1.1688	-1.6314	-0.7397	-1.5431	1.3662	-0.2069	-0.3849	0.4049	0.5473	0.0771	3.1449	6.6826	5.5732	1.2558	0.3285	0.4238	3.2990	4.7187	3.5349	0.7330	0.3643	0.3397	1.4532	77.8458	45.7055	3.2339	-0.8399	0.3509
1124.2590	-2.0285	-1.9009	-1.1732	-1.6265	-0.7332	-1.5421	1.3592	-0.2149	-0.3729	0.3985	0.5573	0.0853	3.8136	7.5008	5.4402	1.2839	0.2764	0.4243	3.2948	4.7293	3.5369	0.7314	0.3639	0.3415	1.4163	78.0122	45.6249	3.2368	-0.8409	0.3425
1124.2690	-2.0150	-1.9031	-1.1769	-1.6225	-0.7277	-1.5412	1.3601	-0.2160	-0.3670	0.3927	0.5568	0.0925	3.7429	7.7391	5.4963	1.2859	0.1782	0.4231	3.2915	4.7380	3.5383	0.7301	0.3635	0.3429	1.3869	78.1488	45.5576	3.2390	-0.8418	0.3357
1124.2810	-1.9987	-1.9056	-1.1812	-1.6178	-0.7210	-1.5402	1.3582	-0.2127	-0.3605	0.3890	0.5470	0.0948	4.1509	7.3562	5.4269	1.2787	0.2069	0.5031	3.2875	4.7483	3.5399	0.7285	0.3631	0.3446	1.3534	78.3105	45.4769	3.2415	-0.8430	0.3278
1124.2910	-1.9852	-1.9078	-1.1848	-1.6140	-0.7155	-1.5391	1.3613	-0.2154	-0.3541	0.3828	0.5444	0.1053	3.8351	7.6085	5.4722	1.3098	0.1171	0.4510	3.2844	4.7566	3.5410	0.7272	0.3627	0.3460	1.3265	78.4408	45.4095	3.2435	-0.8439	0.3214
1124.3010	-1.9716	-1.9099	-1.1883	-1.6102	-0.7101	-1.5381	1.3583	-0.2142	-0.3488	0.3859	0.5408	0.1096	4.0465	7.4138	5.6595	1.2611	0.1605	0.4427	3.2813	4.7649	3.5419	0.7259	0.3624	0.3474	1.3007	78.5704	45.3420	3.2454	-0.8448	0.3152
1124.3130	-1.9553	-1.9125	-1.1924	-1.6056	-0.7037	-1.5367	1.3607	-0.2153	-0.3369	0.3816	0.5400	0.1164	4.0996	7.1619	5.4415	1.2717	0.2510	0.4390	3.2777	4.7746	3.5429	0.7244	0.3619	0.3491	1.2711	78.7217	45.2611	3.2476	-0.8459	0.3080
1124.3230	-1.9416	-1.9146	-1.1958	-1.6018	-0.6983	-1.5356	1.3587	-0.2172	-0.3324	0.3772	0.5379	0.1149	3.9557	7.1444	5.5820	1.2395	0.2134	0.5449	3.2748	4.7831	3.5435	0.7231	0.3616	0.3504	1.2474	78.8522	45.1933	3.2493	-0.8468	0.3021
1124.3350	-1.9254	-1.9173	-1.1997	-1.5973	-0.6919	-1.5341	1.3564	-0.2153	-0.3217	0.3685	0.5382	0.1274	3.9156	6.9317	5.4170	1.2575	0.1831	0.4678	3.2714	4.7933	3.5442	0.7216	0.3612	0.3520	1.2206	79.0080	45.1125	3.2512	-0.8480	0.2953
1124.3450	-1.9120	-1.9195	-1.2028	-1.5936	-0.6866	-1.5328	1.3542	-0.2212	-0.3146	0.3635	0.5364	0.1290	4.1868	7.1828	5.4438	1.2566	0.2148	0.4708	3.2686	4.8014	3.5446	0.7204	0.3608	0.3533	1.1992	79.1333	45.0450	3.2527	-0.8489	0.2898
1124.3550	-1.8984	-1.9217	-1.2059	-1.5899	-0.6813	-1.5315	1.3574	-0.2242	-0.3103	0.3619	0.5318	0.1344	3.9582	7.4393	5.5030	1.2122	0.2560	0.4029	3.2660	4.8102	3.5449	0.7192	0.3605	0.3545	1.1791	79.2646	44.9779	3.2541	-0.8498	0.2844
1124.3650	-1.8846	-1.9239	-1.2090	-1.5863	-0.6760	-1.5302	1.3548	-0.2190	-0.3044	0.3572	0.5297	0.1326	3.6137	6.7637	5.4638	1.1933	0.2622	0.5134	3.2642	4.8278	3.5401	0.7172	0.3617	0.3554	1.1693	79.5010	44.8629	3.2471	-0.8345	0.2753
1124.3750	-1.8712	-1.9261	-1.2120	-1.5827	-0.6708	-1.5288	1.3508	-0.2246	-0.2987	0.3539	0.5348	0.1417	3.4512	7.1399	5.3678	1.2323	0.1980	0.4795	3.2619	4.8385	3.5391	0.7158	0.3617	0.3566	1.1537	79.6517	44.7884	3.2463	-0.8318	0.2699
1124.3870	-1.8550	-1.9287	-1.2155	-1.5786	-0.6644	-1.5270	1.3517	-0.2243	-0.2914	0.3559	0.5254	0.1472	3.4031	7.0367	5.2481	1.2226	0.2503	0.4564	3.2590	4.8488	3.5393	0.7143	0.3613	0.3581	1.1328	79.8017	44.7131	3.2477	-0.8334	0.2647
1124.3970	-1.8415	-1.9310	-1.2184	-1.5751	-0.6591	-1.5255	1.3494	-0.2269	-0.2857	0.3558	0.5237	0.1507	3.6981	6.8518	5.4128	1.1318	0.2309	0.4295	3.2567	4.8571	3.5393	0.7131	0.3610	0.3593	1.1163	79.9222	44.6506	3.2487	-0.8349	0.2605
1124.4070	-1.8279	-1.9332	-1.2213	-1.5716	-0.6537	-1.5239	1.3485	-0.2273	-0.2807	0.3480	0.5272	0.1575	2.9178	6.8857	5.3433	1.1781	0.1619	0.4224	3.2543	4.8659	3.5392	0.7119	0.3607	0.3605	1.0999	80.0479	44.5870	3.2497	-0.8363	0.2563
1124.4170	-1.8145	-1.9355	-1.2241	-1.5682	-0.6485	-1.5223	1.3434	-0.2270	-0.2753	0.3445	0.5260	0.1580	3.3160	6.6403	5.2589	1.1771	0.1875	0.4659	3.2520	4.8749	3.5389	0.7107	0.3604	0.3617	1.0839	80.1770	44.5229	3.2506	-0.8376	0.2523
1124.4270	-1.8010	-1.9378	-1.2268	-1.5647	-0.6434	-1.5207	1.3439	-0.2316	-0.2712	0.3361	0.5191	0.1642	3.4671	7.0092	5.3439	1.1624	0.2937	0.4551	3.2498	4.8835	3.5385	0.7096	0.3601	0.3629	1.0688	80.3002	44.4592	3.2515	-0.8389	0.2483
1124.4390	-1.7849	-1.9407	-1.2301	-1.5606	-0.6371	-1.5188	1.3388	-0.2339	-0.2653	0.3296	0.5223	0.1702	3.8882	7.2969	5.5141	1.2065	0.2335	0.4202	3.2472	4.8945	3.5379	0.7082	0.3597	0.3643	1.0511	80.4551	44.3818	3.2525	-0.8405	0.2437
1124.4490	-1.7714	-1.9431	-1.2327	-1.5573	-0.6318	-1.5171	1.3390	-0.2329	-0.2612	0.3267	0.5243	0.1712	3.5788	7.1643	5.5122	1.1986	0.1768	0.4498	3.2450	4.9039	3.5373	0.7070	0.3594	0.3654	1.0372	80.5868	44.3177	3.2532	-0.8418	0.2399
1124.4590	-1.7582	-1.9454	-1.2353	-1.5541	-0.6266	-1.5154	1.3376	-0.2358	-0.2555	0.3225	0.5150	0.1736	4.0677	7.6282	5.5576	1.2739	0.2265	0.4697	3.2429	4.9129	3.5366	0.7059	0.3591	0.3665	1.0237	80.7144	44.2531	3.2539	-0.8431	0.2362
1124.4710	-1.7422	-1.9482	-1.2382	-1.5503	-0.6204	-1.5132	1.3388	-0.2331	-0.2511	0.3249	0.5084	0.1811	4.1292	7.5437	5.5864	1.2451	0.2601	0.5065	3.2405	4.9242	3.5356	0.7045	0.3587	0.3679	1.0083	80.8714	44.1759	3.2546	-0.8447	0.2319
1124.4810	-1.7287	-1.9506	-1.2406	-1.5471	-0.6152	-1.5114	1.3390	-0.2337	-0.2445	0.3237	0.5097	0.1865	3.9152	7.6310	5.4235	1.2599	0.1949	0.4976	3.2385	4.9329	3.5348	0.7034	0.3584	0.3690	0.9962	80.9939	44.1117	3.2552	-0.8460	0.2284
1124.4930	-1.7126	-1.9534	-1.2435	-1.5432	-0.6091	-1.5091	1.3378	-0.2357	-0.2391	0.3253	0.5155	0.1884	3.9136	7.8902	5.3817	1.1609	0.1747	0.4690	3.2361	4.9439	3.5336	0.7021	0.3581	0.3702	0.9822	81.1473	44.0344	3.2558	-0.8475	0.2243
1124.5030	-1.6993	-1.9557	-1.2459	-1.5400	-0.6040	-1.5072	1.3387	-0.2313	-0.2356	0.3158	0.5111	0.1935	3.6423	7.1462	5.4223	1.2491	0.2543	0.4442	3.2342	4.9524	3.5326	0.7010	0.3578	0.3713	0.9712	81.2671	43.9703	3.2563	-0.8487	0.2209
1124.5150	-1.6833	-1.9585	-1.2487	-1.5362	-0.5978	-1.5048	1.3364	-0.2354	-0.2298	0.3127	0.5135	0.1975	3.7942	7.4170	5.5335	1.2240	0.1602	0.4858	3.2361	4.9734	3.5371	0.6984	0.3587	0.3737	1.0069	81.5373	43.9500	3.2439	-0.8370	0.2290
1124.5250	-1.6698	-1.9608	-1.2510	-1.5331	-0.5926	-1.5028	1.3377	-0.2316	-0.2240	0.3044	0.5168	0.2049	3.4043	6.9316	5.3556	1.2476	0.0620	0.4415	3.2341	4.9820	3.5361	0.6972	0.3584	0.3749	0.9952	81.6552	43.8866	3.2443	-0.8386	0.2259
1124.5370	-1.6539	-1.9637	-1.2536	-1.5294	-0.5865	-1.5003	1.3323	-0.2376	-0.2132	0.3013	0.5111	0.2092	3.6049	7.3704	5.1967	1.1587	0.1729	0.3877	3.2319	4.9928	3.5348	0.6958	0.3581	0.3762	0.9818	81.8032	43.8101	3.2447	-0.8403	0.2223
1124.5470	-1.6405	-1.9660	-1.2558	-1.5264	-0.5815	-1.4982	1.3341	-0.2366	-0.2121	0.2972	0.5093	0.2096	3.2691	7.1769	5.4748	1.1861	0.2012	0.4337	3.2300	5.0019	3.5336	0.6947	0.3578	0.3773	0.9709	81.9260	43.7461	3.2450	-0.8417	0.2193
1124.5570	-1.6273	-1.9684	-1.2579	-1.5234	-0.5764	-1.4961	1.3299	-0.2383	-0.2053	0.2955	0.5172	0.2130	3.4893	7.0181	5.2244	1.1607	0.1388	0.4297	3.2282	5.0107	3.5323	0.6936	0.3576	0.3783	0.9606	82.0460	43.6824	3.2452	-0.8431	0.2164
1124.5690	-1.6113	-1.9713	-1.2604	-1.5200	-0.5701	-1.4935	1.3314	-0.2408	-0.2015	0.2934	0.5124	0.2126	3.3263	7.3167	5.2874	1.2084	0.1092	0.5100	3.2261	5.0220	3.5307	0.6922	0.3572	0.3796	0.9485	82.1979	43.6053	3.2454	-0.8448	0.2129
1124.5790	-1.5980	-1.9737	-1.2624	-1.5171	-0.5651	-1.4913	1.3269	-0.2392	-0.1983	0.2933	0.5022	0.2192	3.6153	7.1931	5.4769	1.1732	0.2097	0.4094	3.2243	5.0308	3.5292	0.6911	0.3570	0.3806	0.9388	82.3179	43.5410	3.2456	-0.8462	0.2101
1124.5910	-1.5820	-1.9767	-1.2648	-1.5137	-0.5590	-1.4887	1.3281	-0.2430	-0.1914	0.2916	0.4986	0.2192	3.6788	7.5763	5.3301	1.2295	0.2464	0.5250	3.2222	5.0418	3.5274	0.6898	0.3567	0.3819	0.9278	82.4659	43.4641	3.2457	-0.8479	0.2068
1124.6010	-1.5688	-1.9791	-1.2667	-1.5109	-0.5539	-1.4864	1.3252	-0.2423	-0.1896	0.2875	0.5032	0.2302	3.6172	7.6790	5.4344	1.2318	0.1125	0.4689	3.2206	5.0509	3.5259	0.6887	0.3564	0.3829	0.9190	82.5879	43.4000	3.2457	-0.8492	0.2041
1124.6130	-1.5530	-1.9820	-1.2688	-1.5074	-0.5479	-1.4837	1.3244	-0.2438	-0.1852	0.2855	0.5016	0.2279	3.6485	7.6644	5.5586	1.2150	0.1847	0.4969	3.2186	5.0620	3.5240	0.6874	0.3561	0.3841	0.9091	82.7370	43.3236	3.2458	-0.8508	0.2009
1124.6230	-1.5397	-1.9844	-1.2707	-1.5045	-0.5429	-1.4814	1.3219	-0.2443	-0.1798	0.2800	0.4976	0.2376	3.8147	7.7752	5.3323	1.2247	0.2775	0.4697	3.2170	5.0713	3.5223	0.6863	0.3559	0.3851	0.9010	82.8616	43.2594	3.2458	-0.8521	0.1983
1124.6330	-1.5265	-1.9868	-1.2724	-1.5017	-0.5379	-1.4789	1.3210	-0.2392	-0.1735	0.2767	0.5056	0.2413	4.0468	7.1250	5.1801	1.1847	0.1178	0.4640	3.2154	5.0804	3.5207	0.6852	0.3556	0.3861	0.8937	82.9831	43.1965	3.2457	-0.8534	0.1958
1124.6450	-1.5106	-1.9897	-1.2745	-1.4984	-0.5318	-1.4761	1.3229	-0.2438	-0.1713	0.2696	0.5033	0.2432	3.5707	7.4341	5.3977	1.1914	0.1517	0.4774	3.2135	5.0914	3.5185	0.6840	0.3553	0.3872	0.8850	83.1293	43.1199	3.2457	-0.8550	0.1927
1124.6550	-1.4975	-1.9922	-1.2761	-1.4956	-0.5268	-1.4737	1.3186	-0.2403	-0.1657	0.2660	0.4979	0.2453	3.7239	7.0893	5.2102	1.1675	0.1626	0.4763	3.2120	5.1006	3.5167	0.6829	0.3551	0.3882	0.8781	83.2513	43.0565	3.2455	-0.8563	0.1903
1124.6670	-1.4815	-1.9951	-1.2780	-1.4924	-0.5207	-1.4707	1.3214	-0.2449	-0.1607	0.2611	0.4982	0.2517	3.4829	7.4431	5.1817	1.1833	0.1257	0.4126	3.2125	5.1217	3.5136	0.6811	0.3560	0.3895	0.8978	83.5164	42.9721	3.2398	-0.8452	0.1899
1124.6770	-1.4684	-1.9975	-1.2796	-1.4898	-0.5158	-1.4682	1.3167	-0.2441	-0.1579	0.2637	0.5035	0.2528	3.8010	7.2073	5.1550	1.1283	0.1227	0.4514	3.2111	5.1311	3.5118	0.6800	0.3557	0.3905	0.8911	83.6393	42.9110	3.2395	-0.8466	0.1878
1124.6890	-1.4526	-2.0005	-1.2815	-1.4867	-0.5098	-1.4651	1.3194	-0.2462	-0.1556	0.2555	0.4997	0.2570	3.3876	7.4546	5.2837	1.1835	0.1575	0.4934	3.2093	5.1423	3.5095	0.6787	0.3554	0.3917	0.8830	83.7836	42.8363	3.2391	-0.8482	0.1854
1124.6990	-1.4394	-2.0030	-1.2831	-1.4842	-0.5047	-1.4625	1.3134	-0.2488	-0.1542	0.2574	0.4995	0.2568	3.7032	7.5578	5.5076	1.1889	0.0806	0.4539	3.2078	5.1515	3.5075	0.6777	0.3551	0.3926	0.8766	83.9032	42.7746	3.2386	-0.8496	0.1834
1124.7110	-1.4236	-2.0059	-1.2849	-1.4812	-0.4987	-1.4593	1.3148	-0.2485	-0.1467	0.2574	0.5005	0.2619	3.3783	7.4582	5.2350	1.1874	0.0303	0.4580	3.2061	5.1625	3.5051	0.6764	0.3548	0.3938	0.8691	84.0463	42.7001	3.2381	-0.8512	0.1811
1124.7210	-1.4105	-2.0084	-1.2864	-1.4787	-0.4938	-1.4567	1.3100	-0.2506	-0.1457	0.2563	0.4970	0.2616	3.7524	7.7953	5.6482	1.1686	0.1414	0.5312	3.2046	5.1721	3.5030	0.6753	0.3546	0.3947	0.8629	84.1700	42.6374	3.2376	-0.8524	0.1791
1124.7310	-1.3975	-2.0109	-1.2879	-1.4762	-0.4889	-1.4540	1.3119	-0.2480	-0.1415	0.2529	0.4966	0.2669	3.8308	7.7251	5.5268	1.2004	0.1419	0.5125	3.2032	5.1813	3.5008	0.6743	0.3543	0.3956	0.8572	84.2889	42.5751	3.2372	-0.8537	0.1772
1124.7430	-1.3817	-2.0139	-1.2895	-1.4731	-0.4830	-1.4509	1.3110	-0.2498	-0.1356	0.2485	0.5034	0.2715	3.6801	7.7876	5.5559	1.1941	0.0978	0.4775	3.2016	5.1928	3.4982	0.6731	0.3540	0.3967	0.8504	84.4364	42.5002	3.2366	-0.8552	0.1750
1124.7530	-1.3686	-2.0164	-1.2909	-1.4707	-0.4780	-1.4481	1.3096	-0.2483	-0.1292	0.2440	0.5034	0.2750	3.6263	7.7745	5.3581	1.1906	0.0172	0.4425	3.2002	5.2022	3.4961	0.6720	0.3538	0.3976	0.8453	84.5571	42.4386	3.2361	-0.8565	0.1731
1124.7650	-1.3529	-2.0194	-1.2924	-1.4677	-0.4720	-1.4448	1.3083	-0.2492	-0.1264	0.2372	0.4906	0.2788	3.5069	7.8097	5.5322	1.2217	0.1501	0.4884	3.1986	5.2132	3.4934	0.6708	0.3535	0.3987	0.8393	84.6987	42.3644	3.2354	-0.8580	0.1709
1124.7750	-1.3399	-2.0218	-1.2936	-1.4653	-0.4670	-1.4421	1.3079	-0.2508	-0.1224	0.2344	0.4952	0.2801	3.7171	7.9696	5.4243	1.1537	0.0715	0.5257	3.1973	5.2226	3.4912	0.6698	0.3532	0.3996	0.8347	84.8192	42.3032	3.2348	-0.8592	0.1691
1124.7870	-1.3240	-2.0248	-1.2950	-1.4625	-0.4611	-1.4386	1.3076	-0.2488	-0.1149	0.2332	0.4957	0.2880	3.2700	7.6022	5.2079	1.1581	0.0752	0.4151	3.1958	5.2338	3.4887	0.6686	0.3529	0.4006	0.8297	84.9626	42.2310	3.2341	-0.8607	0.1670
1124.7970	-1.3110	-2.0273	-1.2961	-1.4601	-0.4562	-1.4357	1.3038	-0.2505	-0.1106	0.2312	0.4896	0.2893	3.3513	7.6821	4.9966	1.1524	0.1596	0.4572	3.1945	5.2433	3.4864	0.6676	0.3527	0.4015	0.8255	85.0853	42.1699	3.2335	-0.8618	0.1653
1124.8090	-1.2954	-2.0302	-1.2974	-1.4574	-0.4503	-1.4322	1.3041	-0.2485	-0.1066	0.2269	0.4919	0.2899	3.3305	7.2102	4.9553	1.1243	0.1771	0.4142	3.1931	5.2545	3.4838	0.6664	0.3524	0.4025	0.8211	85.2281	42.0987	3.2328	-0.8632	0.1632
1124.8190	-1.2824	-2.0328	-1.2984	-1.4552	-0.4453	-1.4293	1.2996	-0.2510	-0.1052	0.2294	0.4956	0.2946	3.8928	7.4016	4.9310	1.1321	0.0978	0.4369	3.1918	5.2638	3.4816	0.6654	0.3521	0.4033	0.8174	85.3470	42.0384	3.2321	-0.8643	0.1615
1124.8290	-1.2693	-2.0353	-1.2994	-1.4530	-0.4404	-1.4264	1.3023	-0.2490	-0.1047	0.2256	0.4895	0.2902	3.3817	7.3044	5.1209	1.1322	0.1321	0.4679	3.1917	5.2820	3.4736	0.6645	0.3529	0.4037	0.8270	85.5701	41.9238	3.2319	-0.8552	0.1552
1124.8410	-1.2537	-2.0383	-1.3006	-1.4503	-0.4345	-1.4228	1.2982	-0.2524	-0.1007	0.2245	0.4885	0.2979	3.6158	7.6665	5.0655	1.1522	0.1192	0.4319	3.1903	5.2935	3.4707	0.6633	0.3526	0.4047	0.8228	85.7136	41.8537	3.2308	-0.8566	0.1537
1124.8510	-1.2408	-2.0408	-1.3017	-1.4481	-0.4296	-1.4199	1.2991	-0.2545	-0.1002	0.2236	0.4921	0.2989	3.6304	7.7944	5.1049	1.1263	0.0869	0.4694	3.1891	5.3031	3.4683	0.6623	0.3524	0.4055	0.8194	85.8337	41.7952	3.2299	-0.8577	0.1524
1124.8630	-1.2253	-2.0439	-1.3029	-1.4455	-0.4237	-1.4162	1.2971	-0.2540	-0.0960	0.2177	0.4880	0.3038	3.9191	7.6816	5.0903	1.1565	0.1916	0.4801	3.1877	5.3145	3.4653	0.6612	0.3522	0.4065	0.8154	85.9758	41.7247	3.2288	-0.8590	0.1509
1124.8730	-1.2123	-2.0464	-1.3038	-1.4433	-0.4187	-1.4132	1.2989	-0.2563	-0.0940	0.2157	0.4878	0.3095	3.5108	8.0312	5.1086	1.1352	0.0765	0.4611	3.1866	5.3241	3.4629	0.6602	0.3520	0.4073	0.8124	86.0951	41.6668	3.2278	-0.8602	0.1497
1124.8850	-1.1966	-2.0494	-1.3049	-1.4407	-0.4128	-1.4095	1.2960	-0.2516	-0.0943	0.2090	0.4888	0.3103	3.5910	7.4953	5.4559	1.1938	0.0413	0.5185	3.1852	5.3356	3.4598	0.6590	0.3518	0.4083	0.8086	86.2383	41.5958	3.2266	-0.8615	0.1482
1124.8950	-1.1838	-2.0519	-1.3059	-1.4386	-0.4080	-1.4063	1.2932	-0.2551	-0.0893	0.2061	0.4851	0.3147	3.7513	7.7542	5.3057	1.1715	0.1195	0.4238	3.1841	5.3450	3.4573	0.6581	0.3516	0.4091	0.8058	86.3546	41.5375	3.2256	-0.8626	0.1470
1124.9070	-1.1681	-2.0550	-1.3069	-1.4360	-0.4021	-1.4026	1.2937	-0.2518	-0.0859	0.2019	0.4838	0.3147	3.4732	7.4441	5.3535	1.1899	0.1319	0.4490	3.1827	5.3564	3.4542	0.6569	0.3514	0.4101	0.8024	86.4968	41.4671	3.2243	-0.8638	0.1456
1124.9170	-1.1552	-2.0576	-1.3077	-1.4340	-0.3972	-1.3994	1.2916	-0.2552	-0.0816	0.2033	0.4904	0.3160	3.4779	7.9017	5.1506	1.1302	0.0326	0.4398	3.1816	5.3662	3.4516	0.6560	0.3512	0.4108	0.7997	86.6180	41.4081	3.2233	-0.8648	0.1444
1124.9270	-1.1423	-2.0601	-1.3085	-1.4320	-0.3924	-1.3962	1.2938	-0.2503	-0.0769	0.1980	0.4856	0.3168	3.3776	7.3894	5.0736	1.1310	0.1199	0.4211	3.1805	5.3757	3.4490	0.6551	0.3510	0.4116	0.7971	86.7363	41.3496	3.2222	-0.8658	0.1433
1124.9390	-1.1268	-2.0632	-1.3094	-1.4296	-0.3866	-1.3923	1.2892	-0.2532	-0.0748	0.1971	0.4881	0.3190	3.6335	7.8343	5.1797	1.1345	0.0835	0.4291	3.1792	5.3874	3.4458	0.6539	0.3508	0.4125	0.7940	86.8818	41.2790	3.2208	-0.8670	0.1419
1124.9490	-1.1139	-2.0657	-1.3101	-1.4277	-0.3817	-1.3892	1.2901	-0.2534	-0.0703	0.1972	0.4909	0.3193	3.3718	7.8535	5.1647	1.1122	0.0653	0.5271	3.1782	5.3971	3.4431	0.6530	0.3506	0.4133	0.7917	87.0016	41.2207	3.2197	-0.8679	0.1407
1124.9610	-1.0983	-2.0688	-1.3110	-1.4254	-0.3758	-1.3853	1.2857	-0.2535	-0.0679	0.1975	0.4901	0.3275	3.4878	7.7224	5.3390	1.0864	0.0588	0.4723	3.1769	5.4085	3.4399	0.6519	0.3504	0.4142	0.7890	87.1430	41.1508	3.2182	-0.8690	0.1394
1124.9710	-1.0855	-2.0713	-1.3116	-1.4234	-0.3709	-1.3820	1.2856	-0.2549	-0.0661	0.1948	0.4834	0.3306	3.3989	7.9931	5.3601	1.1098	0.0845	0.4694	3.1758	5.4181	3.4372	0.6509	0.3502	0.4150	0.7869	87.2621	41.0924	3.2171	-0.8700	0.1383
1124.9830	-1.0702	-2.0743	-1.3124	-1.4212	-0.3651	-1.3781	1.2843	-0.2526	-0.0633	0.1913	0.4839	0.3321	3.6638	7.7442	5.5408	1.1612	0.0572	0.5192	3.1746	5.4291	3.4341	0.6498	0.3500	0.4159	0.7847	87.3991	41.0240	3.2156	-0.8710	0.1370
1124.9930	-1.0573	-2.0769	-1.3130	-1.4192	-0.3603	-1.3747	1.2841	-0.2561	-0.0572	0.1915	0.4905	0.3357	3.6399	7.9570	5.2977	1.1136	0.0205	0.4582	3.1742	5.4451	3.4247	0.6493	0.3505	0.4159	0.7902	87.5932	40.9005	3.2183	-0.8646	0.1286
1125.0030	-1.0443	-2.0794	-1.3136	-1.4174	-0.3554	-1.3713	1.2826	-0.2518	-0.0569	0.1870	0.4852	0.3392	3.4223	7.5938	5.4315	1.1449	0.0691	0.4743	3.1732	5.4545	3.4221	0.6484	0.3504	0.4166	0.7889	87.7082	40.8467	3.2170	-0.8655	0.1278
1125.0150	-1.0290	-2.0824	-1.3143	-1.4151	-0.3495	-1.3672	1.2803	-0.2559	-0.0514	0.1833	0.4870	0.3379	3.7665	7.9947	5.2909	1.1115	0.0077	0.4101	3.1721	5.4660	3.4189	0.6473	0.3502	0.4175	0.7872	87.8476	40.7806	3.2154	-0.8666	0.1269
1125.0250	-1.0162	-2.0849	-1.3147	-1.4133	-0.3446	-1.3638	1.2819	-0.2530	-0.0491	0.1814	0.4842	0.3354	3.4371	7.7295	5.3014	1.1772	0.0504	0.4945	3.1711	5.4754	3.4163	0.6464	0.3500	0.4182	0.7860	87.9611	40.7267	3.2140	-0.8674	0.1262
1125.0350	-1.0035	-2.0874	-1.3152	-1.4115	-0.3398	-1.3604	1.2786	-0.2560	-0.0440	0.1802	0.4807	0.3430	3.8157	7.9134	5.1935	1.1076	0.0627	0.4334	3.1702	5.4853	3.4136	0.6456	0.3499	0.4189	0.7846	88.0815	40.6720	3.2126	-0.8683	0.1254
1125.0470	-0.9882	-2.0905	-1.3157	-1.4093	-0.3341	-1.3563	1.2822	-0.2540	-0.0400	0.1729	0.4836	0.3444	3.4774	7.9598	4.9866	1.1309	0.0712	0.4423	3.1690	5.4972	3.4104	0.6445	0.3497	0.4198	0.7832	88.2254	40.6071	3.2110	-0.8692	0.1246
1125.0570	-0.9754	-2.0931	-1.3161	-1.4075	-0.3293	-1.3528	1.2783	-0.2545	-0.0375	0.1755	0.4888	0.3459	3.7331	7.6764	4.9786	1.0614	0.0370	0.4827	3.1681	5.5068	3.4077	0.6436	0.3496	0.4205	0.7822	88.3415	40.5533	3.2095	-0.8700	0.1238
1125.0670	-0.9626	-2.0957	-1.3165	-1.4058	-0.3244	-1.3494	1.2801	-0.2555	-0.0374	0.1696	0.4857	0.3530	3.4242	7.9411	4.9590	1.1115	0.0383	0.4522	3.1672	5.5168	3.4051	0.6427	0.3495	0.4212	0.7812	88.4636	40.4996	3.2081	-0.8708	0.1231
1125.0770	-0.9497	-2.0983	-1.3168	-1.4040	-0.3195	-1.3460	1.2781	-0.2516	-0.0368	0.1642	0.4862	0.3536	3.4190	7.5501	5.1148	1.1440	-0.0212	0.4599	3.1662	5.5266	3.4022	0.6419	0.3493	0.4219	0.7799	88.5819	40.4443	3.2066	-0.8716	0.1224
1125.0870	-0.9370	-2.1008	-1.3172	-1.4023	-0.3147	-1.3424	1.2750	-0.2549	-0.0352	0.1695	0.4789	0.3579	3.6295	7.8439	5.1399	1.0336	0.0803	0.4442	3.1653	5.5364	3.3994	0.6410	0.3492	0.4225	0.7787	88.7009	40.3890	3.2050	-0.8723	0.1217
1125.0970	-0.9243	-2.1034	-1.3176	-1.4007	-0.3098	-1.3388	1.2772	-0.2544	-0.0338	0.1626	0.4777	0.3576	3.4472	8.0201	5.1897	1.1068	0.1024	0.4138	3.1644	5.5461	3.3966	0.6401	0.3491	0.4232	0.7777	88.8186	40.3345	3.2035	-0.8730	0.1210
1125.1090	-0.9090	-2.1065	-1.3180	-1.3987	-0.3040	-1.3344	1.2734	-0.2558	-0.0299	0.1636	0.4817	0.3607	3.7969	8.0379	5.1728	1.0846	0.0188	0.3911	3.1633	5.5578	3.3932	0.6391	0.3489	0.4240	0.7764	88.9598	40.2686	3.2017	-0.8738	0.1201
1125.1190	-0.8962	-2.1090	-1.3182	-1.3972	-0.2992	-1.3308	1.2749	-0.2555	-0.0287	0.1611	0.4779	0.3587	3.2447	8.2552	5.2748	1.0865	0.0813	0.4026	3.1624	5.5672	3.3905	0.6382	0.3488	0.4247	0.7757	89.0741	40.2156	3.2001	-0.8744	0.1194
1125.1290	-0.8835	-2.1115	-1.3185	-1.3955	-0.2945	-1.3272	1.2712	-0.2532	-0.0262	0.1639	0.4790	0.3559	3.4467	7.7750	5.2848	1.1020	0.0945	0.5575	3.1615	5.5768	3.3877	0.6373	0.3487	0.4254	0.7748	89.1896	40.1611	3.1985	-0.8751	0.1188
1125.1390	-0.8709	-2.1141	-1.3188	-1.3939	-0.2897	-1.3236	1.2703	-0.2557	-0.0230	0.1595	0.4853	0.3623	3.6411	8.0794	5.2391	1.0672	0.0103	0.4543	3.1606	5.5864	3.3850	0.6365	0.3485	0.4261	0.7741	89.3060	40.1073	3.1970	-0.8757	0.1181
1125.1510	-0.8555	-2.1171	-1.3190	-1.3920	-0.2838	-1.3193	1.2701	-0.2529	-0.0203	0.1579	0.4808	0.3641	3.3879	7.7964	5.2776	1.0877	0.0519	0.5019	3.1595	5.5976	3.3817	0.6355	0.3484	0.4268	0.7734	89.4421	40.0440	3.1951	-0.8764	0.1173
1125.1610	-0.8427	-2.1197	-1.3192	-1.3905	-0.2789	-1.3157	1.2675	-0.2558	-0.0163	0.1594	0.4800	0.3709	3.5035	8.1849	5.1786	1.0071	0.0011	0.4420	3.1587	5.6071	3.3791	0.6346	0.3483	0.4275	0.7730	89.5571	39.9920	3.1935	-0.8770	0.1166
1125.1710	-0.8301	-2.1222	-1.3194	-1.3889	-0.2741	-1.3120	1.2666	-0.2525	-0.0146	0.1549	0.4800	0.3665	3.4722	7.8593	5.1419	1.0827	-0.0194	0.5111	3.1579	5.6205	3.3683	0.6344	0.3486	0.4272	0.7740	89.7171	39.8610	3.1986	-0.8731	0.1057
1125.1830	-0.8150	-2.1253	-1.3195	-1.3871	-0.2684	-1.3074	1.2644	-0.2559	-0.0119	0.1544	0.4738	0.3739	3.7599	8.0025	5.1547	1.0272	0.1254	0.4231	3.1569	5.6321	3.3650	0.6334	0.3485	0.4279	0.7738	89.8552	39.8006	3.1965	-0.8737	0.1052
1125.1930	-0.8022	-2.1278	-1.3196	-1.3856	-0.2636	-1.3037	1.2665	-0.2561	-0.0106	0.1492	0.4772	0.3732	3.4015	8.1051	5.0821	1.0749	0.0510	0.4130	3.1561	5.6419	3.3622	0.6326	0.3484	0.4285	0.7735	89.9727	39.7494	3.1948	-0.8742	0.1048
1125.2050	-0.7870	-2.1309	-1.3197	-1.3838	-0.2578	-1.2993	1.2611	-0.2551	-0.0076	0.1502	0.4810	0.3767	3.5428	7.8042	5.1792	1.0601	-0.0148	0.4102	3.1551	5.6533	3.4759	0.6317	0.3483	0.4293	0.7734	90.1087	39.6898	3.1927	-0.8749	0.1044
1125.2150	-0.7745	-2.1335	-1.3198	-1.3823	-0.2529	-1.2955	1.2617	-0.2570	-0.0042	0.1459	0.4766	0.3778	3.6272	8.0747	5.1923	1.0698	0.0254	0.4359	3.1543	5.6631	3.6066	0.6309	0.3482	0.4299	0.7733	90.2253	39.6395	3.1909	-0.8753	0.1040
1125.2250	-0.7619	-2.1360	-1.3198	-1.3809	-0.2481	-1.2917	1.2624	-0.2535	-0.0025	0.1420	0.4744	0.3781	3.4870	7.8772	5.3191	1.1104	0.0128	0.4530	3.1535	5.6731	3.7367	0.6301	0.3481	0.4305	0.7730	90.3436	39.5883	3.1890	-0.8758	0.1036
1125.2370	-0.7468	-2.1391	-1.3198	-1.3792	-0.2424	-1.2872	1.2604	-0.2570	-0.0002	0.1422	0.4803	0.3831	3.8016	8.1814	5.3979	1.0557	-0.0092	0.4679	3.1525	5.6849	3.8923	0.6291	0.3480	0.4312	0.7729	90.4842	39.5284	3.1870	-0.8763	0.1031
1125.2470	-0.7342	-2.1416	-1.3198	-1.3777	-0.2377	-1.2834	1.2613	-0.2522	-0.0000	0.1390	0.4759	0.3827	3.4727	7.9208	5.6026	1.0874	0.0786	0.5072	3.1517	5.6945	4.0209	0.6283	0.3479	0.4318	0.7727	90.5989	39.4777	3.1851	-0.8767	0.1027
1125.2590	-0.7190	-2.1447	-1.3198	-1.3760	-0.2320	-1.2787	1.2585	-0.2548	0.0012	0.1394	0.4820	0.3910	3.5853	8.1808	5.8495	1.0457	0.0285	0.3465	3.1508	5.7060	4.1664	0.6274	0.3478	0.4325	0.7728	90.7354	39.4189	3.1830	-0.8772	0.1023
1125.2690	-0.7065	-2.1472	-1.3198	-1.3746	-0.2272	-1.2748	1.2597	-0.2528	0.0019	0.1368	0.4827	0.3823	3.5609	7.9494	6.0132	1.0881	-0.0692	0.4646	3.1500	5.7152	4.2872	0.6266	0.3477	0.4331	0.7730	90.8456	39.3699	3.1812	-0.8776	0.1019
1125.2810	-0.6914	-2.1502	-1.3197	-1.3730	-0.2213	-1.2701	1.2576	-0.2554	0.0052	0.1337	0.4779	0.3837	3.6843	8.1577	6.2011	1.0704	0.0097	0.4294	3.1491	5.7266	4.4314	0.6256	0.3476	0.4338	0.7729	90.9813	39.3095	3.1789	-0.8781	0.1014
1125.2910	-0.6788	-2.1528	-1.3197	-1.3716	-0.2165	-1.2662	1.2580	-0.2550	0.0075	0.1326	0.4735	0.3865	3.4678	8.1175	6.2543	1.0206	0.0046	0.4255	3.1483	5.7363	4.5512	0.6248	0.3476	0.4344	0.7729	91.0963	39.2603	3.1771	-0.8784	0.1011
1125.3010	-0.6661	-2.1553	-1.3196	-1.3703	-0.2118	-1.2624	1.2560	-0.2539	0.0093	0.1275	0.4757	0.3881	3.4018	7.7750	6.4352	1.0994	-0.0126	0.4305	3.1475	5.7454	4.6255	0.6240	0.3475	0.4350	0.7730	91.2047	39.2107	3.1751	-0.8787	0.1007
1125.3130	-0.6510	-2.1584	-1.3195	-1.3687	-0.2060	-1.2577	1.2550	-0.2561	0.0109	0.1276	0.4718	0.3922	3.3560	8.2102	6.4819	1.0240	0.0519	0.3933	3.1466	5.7571	4.6223	0.6231	0.3474	0.4357	0.7729	91.3439	39.1509	3.1729	-0.8791	0.1002
1125.3230	-0.6386	-2.1609	-1.3194	-1.3675	-0.2013	-1.2538	1.2549	-0.2538	0.0119	0.1276	0.4746	0.3952	3.2758	7.8826	6.6402	1.0756	0.0322	0.4510	3.1458	5.7665	4.6198	0.6223	0.3473	0.4363	0.7730	91.4562	39.1017	3.1710	-0.8793	0.0999
1125.3330	-0.6261	-2.1635	-1.3193	-1.3662	-0.1965	-1.2498	1.2524	-0.2559	0.0141	0.1268	0.4805	0.3977	3.5035	8.0785	6.6281	1.0117	-0.0472	0.4767	3.1450	5.7760	4.6172	0.6215	0.3473	0.4369	0.7730	91.5688	39.0523	3.1690	-0.8796	0.0995
1125.3430	-0.6136	-2.1661	-1.3191	-1.3650	-0.1917	-1.2459	1.2535	-0.2544	0.0145	0.1259	0.4765	0.4016	3.2631	8.0979	6.7385	1.0455	-0.0016	0.4252	3.1443	5.7856	4.6146	0.6207	0.3472	0.4375	0.7731	91.6828	39.0036	3.1671	-0.8798	0.0991
1125.3530	-0.6010	-2.1686	-1.3190	-1.3637	-0.1869	-1.2418	1.2495	-0.2564	0.0166	0.1272	0.4804	0.4020	3.5686	8.2420	6.8495	0.9912	-0.0739	0.4039	3.1441	5.7986	4.6089	0.6203	0.3474	0.4376	0.7804	91.8374	38.9236	3.1694	-0.8774	0.0947
1125.3630	-0.5885	-2.1711	-1.3187	-1.3625	-0.1821	-1.2378	1.2498	-0.2568	0.0195	0.1224	0.4813	0.4012	3.6659	8.3933	6.8190	0.9971	-0.0961	0.4253	3.1434	5.8082	4.6063	0.6195	0.3473	0.4382	0.7805	91.9502	38.8760	3.1673	-0.8776	0.0945
1125.3750	-0.5736	-2.1741	-1.3185	-1.3611	-0.1763	-1.2329	1.2491	-0.2545	0.0216	0.1217	0.4744	0.4017	3.5872	8.0249	6.8376	1.0409	0.0137	0.4722	3.1425	5.8196	4.6034	0.6186	0.3473	0.4389	0.7808	92.0844	38.8203	3.1649	-0.8778	0.0943
1125.3850	-0.5610	-2.1767	-1.3183	-1.3599	-0.1716	-1.2289	1.2485	-0.2568	0.0247	0.1207	0.4792	0.4005	3.6464	8.3103	6.8149	1.0151	-0.1117	0.4244	3.1417	5.8290	4.6009	0.6179	0.3472	0.4394	0.7810	92.1957	38.7735	3.1628	-0.8780	0.0941
1125.3950	-0.5485	-2.1792	-1.3181	-1.3587	-0.1668	-1.2249	1.2475	-0.2532	0.0262	0.1180	0.4793	0.4034	3.3975	7.9846	6.9162	1.0326	-0.1121	0.4811	3.1410	5.8386	4.5984	0.6171	0.3472	0.4400	0.7812	92.3085	38.7272	3.1607	-0.8781	0.0939
1125.4070	-0.5335	-2.1823	-1.3176	-1.3572	-0.1611	-1.2199	1.2461	-0.2562	0.0300	0.1200	0.4722	0.4109	3.3653	8.4733	6.8628	0.9383	-0.0244	0.3953	3.1401	5.8500	4.5955	0.6162	0.3471	0.4407	0.7815	92.4433	38.6719	3.1583	-0.8783	0.0937
1125.4170	-0.5211	-2.1849	-1.3174	-1.3561	-0.1563	-1.2159	1.2458	-0.2518	0.0335	0.1148	0.4768	0.4120	3.3301	8.0054	6.7774	1.0291	-0.0728	0.4035	3.1394	5.8598	4.5930	0.6154	0.3471	0.4412	0.7816	92.5587	38.6251	3.1562	-0.8784	0.0935
1125.4270	-0.5088	-2.1874	-1.3170	-1.3550	-0.1515	-1.2117	1.2450	-0.2546	0.0357	0.1149	0.4763	0.4136	3.4218	8.2101	6.7552	0.9870	-0.0902	0.3798	3.1387	5.8693	4.5906	0.6147	0.3470	0.4418	0.7819	92.6699	38.5796	3.1540	-0.8784	0.0933
1125.4390	-0.4937	-2.1905	-1.3165	-1.3536	-0.1458	-1.2067	1.2446	-0.2542	0.0389	0.1105	0.4727	0.4103	3.4679	8.2358	6.6973	0.9917	-0.0298	0.4089	3.1378	5.8808	4.5878	0.6137	0.3470	0.4425	0.7823	92.8060	38.5257	3.1516	-0.8785	0.0931
1125.4490	-0.4813	-2.1931	-1.3161	-1.3526	-0.1411	-1.2027	1.2427	-0.2535	0.0405	0.1057	0.4821	0.4089	3.4747	8.0565	6.6984	1.0552	-0.1240	0.5010	3.1371	5.8903	4.5854	0.6130	0.3470	0.4430	0.7825	92.9181	38.4800	3.1495	-0.8785	0.0929
1125.4610	-0.4665	-2.1961	-1.3156	-1.3513	-0.1354	-1.1977	1.2411	-0.2554	0.0440	0.1072	0.4811	0.4144	3.5691	8.4824	6.5140	0.9987	-0.1168	0.4634	3.1363	5.9018	4.5827	0.6121	0.3469	0.4437	0.7831	93.0531	38.4277	3.1470	-0.8786	0.0927
1125.4710	-0.4540	-2.1986	-1.3152	-1.3502	-0.1306	-1.1936	1.2422	-0.2522	0.0428	0.1074	0.4756	0.4178	3.6483	8.1297	6.7164	1.0222	-0.0773	0.4478	3.1355	5.9112	4.5804	0.6113	0.3469	0.4443	0.7834	93.1642	38.3834	3.1449	-0.8786	0.0925
1125.4810	-0.4417	-2.2012	-1.3147	-1.3491	-0.1257	-1.1894	1.2400	-0.2542	0.0454	0.1077	0.4789	0.4256	3.7714	8.4255	6.6361	0.9441	-0.1821	0.4031	3.1348	5.9207	4.5782	0.6106	0.3469	0.4448	0.7838	93.2756	38.3394	3.1428	-0.8786	0.0923
1125.4930	-0.4268	-2.2042	-1.3142	-1.3479	-0.1200	-1.1843	1.2414	-0.2509	0.0448	0.1024	0.4735	0.4247	3.4151	7.9888	6.6340	1.0198	-0.1084	0.4342	3.1340	5.9318	4.5757	0.6097	0.3468	0.4455	0.7844	93.4071	38.2883	3.1403	-0.8786	0.0921
1125.5030	-0.4144	-2.2067	-1.3137	-1.3469	-0.1153	-1.1800	1.2379	-0.2545	0.0459	0.1008	0.4740	0.4271	3.5746	8.1494	6.6190	0.9966	-0.0834	0.3727	3.1333	5.9410	4.5734	0.6089	0.3468	0.4460	0.7848	93.5156	38.2444	3.1381	-0.8785	0.0919
1125.5130	-0.4019	-2.2092	-1.3132	-1.3458	-0.1106	-1.1757	1.2385	-0.2526	0.0479	0.0965	0.4795	0.4222	3.4566	8.1884	6.6434	0.9780	-0.1207	0.4151	3.1326	5.9503	4.5713	0.6082	0.3468	0.4466	0.7853	93.6250	38.2019	3.1360	-0.8785	0.0917
1125.5230	-0.3896	-2.2117	-1.3128	-1.3448	-0.1058	-1.1715	1.2377	-0.2549	0.0495	0.0927	0.4757	0.4194	3.5181	8.2888	6.6878	1.0518	-0.0092	0.4823	3.1319	5.9596	4.5690	0.6074	0.3467	0.4471	0.7857	93.7341	38.1578	3.1339	-0.8784	0.0916
1125.5330	-0.3772	-2.2143	-1.3122	-1.3438	-0.1011	-1.1673	1.2370	-0.2561	0.0530	0.0956	0.4775	0.4282	3.2601	8.5447	6.5226	0.9600	-0.0927	0.4017	3.1312	5.9696	4.5622	0.6071	0.3468	0.4470	0.7852	93.8524	38.0694	3.1368	-0.8778	0.0845
1125.5430	-0.3650	-2.2168	-1.3117	-1.3429	-0.0963	-1.1631	1.2366	-0.2518	0.0503	0.0918	0.4761	0.4279	3.4084	8.0700	6.8311	1.0228	-0.0698	0.4833	3.1305	5.9791	4.5573	0.6067	0.3468	0.4471	0.7855	93.9625	38.0022	3.1378	-0.8774	0.0804
1125.5550	-0.3501	-2.2198	-1.3110	-1.3417	-0.0906	-1.1579	1.2342	-0.2537	0.0562	0.0922	0.4755	0.4378	3.6165	8.3213	6.5655	0.9714	-0.0293	0.3833	3.1297	5.9907	4.5544	0.6059	0.3467	0.4477	0.7860	94.0984	37.9507	3.1350	-0.8772	0.0804
1125.5650	-0.3378	-2.2224	-1.3104	-1.3408	-0.0859	-1.1535	1.2341	-0.2511	0.0577	0.0878	0.4787	0.4348	3.5080	8.1489	6.5446	1.0136	-0.1154	0.4036	3.1290	6.0000	4.5521	0.6052	0.3467	0.4482	0.7865	94.2074	37.9088	3.1327	-0.8770	0.0804
1125.5750	-0.3254	-2.2250	-1.3099	-1.3399	-0.0811	-1.1492	1.2340	-0.2539	0.0581	0.0917	0.4750	0.4350	3.4319	8.3755	6.6380	0.9630	-0.0468	0.4103	3.1283	6.0095	4.5497	0.6045	0.3467	0.4487	0.7869	94.3184	37.8666	3.1303	-0.8768	0.0804
1125.5850	-0.3130	-2.2275	-1.3092	-1.3389	-0.0764	-1.1448	1.2311	-0.2543	0.0628	0.0891	0.4727	0.4327	3.5236	8.6162	6.4555	0.9123	-0.0212	0.4073	3.1277	6.0189	4.5475	0.6038	0.3467	0.4492	0.7874	94.4285	37.8255	3.1281	-0.8766	0.0803
1125.5970	-0.2983	-2.2306	-1.3085	-1.3379	-0.0706	-1.1396	1.2291	-0.2535	0.0603	0.0853	0.4753	0.4320	3.5068	8.4983	6.7483	0.9879	-0.0735	0.4791	3.1269	6.0303	4.5446	0.6029	0.3467	0.4498	0.7878	94.5617	37.7748	3.1252	-0.8762	0.0803
1125.6070	-0.2860	-2.2331	-1.3079	-1.3370	-0.0659	-1.1352	1.2292	-0.2530	0.0626	0.0869	0.4713	0.4355	3.6398	8.7217	6.5569	0.9284	-0.0139	0.3821	3.1262	6.0399	4.5423	0.6022	0.3467	0.4503	0.7882	94.6734	37.7330	3.1229	-0.8760	0.0803
1125.6190	-0.2712	-2.2362	-1.3071	-1.3360	-0.0602	-1.1300	1.2283	-0.2508	0.0634	0.0849	0.4696	0.4330	3.5961	8.4554	6.6961	0.9562	-0.0516	0.5219	3.1254	6.0512	4.5398	0.6014	0.3467	0.4509	0.7888	94.8050	37.6853	3.1201	-0.8756	0.0803
1125.6290	-0.2589	-2.2386	-1.3065	-1.3352	-0.0554	-1.1256	1.2284	-0.2512	0.0646	0.0868	0.4716	0.4415	3.5520	8.3926	6.7613	0.9480	-0.1050	0.4014	3.1247	6.0602	4.5376	0.6007	0.3467	0.4514	0.7894	94.9105	37.6451	3.1177	-0.8753	0.0803
1125.6390	-0.2467	-2.2411	-1.3058	-1.3344	-0.0507	-1.1212	1.2281	-0.2479	0.0668	0.0832	0.4699	0.4435	3.4449	8.2306	6.7023	0.9665	-0.0371	0.4083	3.1241	6.0694	4.5355	0.6000	0.3467	0.4519	0.7899	95.0183	37.6051	3.1154	-0.8750	0.0802
1125.6510	-0.2320	-2.2442	-1.3050	-1.3333	-0.0451	-1.1158	1.2257	-0.2520	0.0685	0.0845	0.4689	0.4428	3.6786	8.5959	6.7304	0.9684	-0.0000	0.4038	3.1233	6.0805	4.5330	0.5991	0.3467	0.4525	0.7906	95.1471	37.5580	3.1127	-0.8746	0.0802
1125.6630	-0.2173	-2.2471	-1.3041	-1.3323	-0.0394	-1.1105	1.2262	-0.2488	0.0737	0.0819	0.4796	0.4432	3.3539	8.2033	6.4667	0.9112	-0.1176	0.3637	3.1225	6.0916	4.5306	0.5983	0.3467	0.4531	0.7913	95.2771	37.5115	3.1100	-0.8742	0.0802
1125.6730	-0.2050	-2.2496	-1.3034	-1.3316	-0.0346	-1.1061	1.2246	-0.2514	0.0760	0.0804	0.4749	0.4443	3.5312	8.2278	6.5246	0.9245	-0.0441	0.4322	3.1219	6.1006	4.5288	0.5976	0.3467	0.4536	0.7920	95.3823	37.4744	3.1077	-0.8738	0.0802
1125.6830	-0.1928	-2.2521	-1.3026	-1.3308	-0.0298	-1.1016	1.2232	-0.2511	0.0784	0.0820	0.4722	0.4477	3.7152	8.3814	6.2996	0.8575	-0.1013	0.3714	3.1213	6.1099	4.5268	0.5969	0.3467	0.4541	0.7926	95.4912	37.4360	3.1053	-0.8734	0.0802
1125.6930	-0.1806	-2.2546	-1.3018	-1.3301	-0.0250	-1.0972	1.2243	-0.2497	0.0771	0.0765	0.4706	0.4480	3.6113	8.0568	6.4479	0.9236	-0.1144	0.4567	3.1206	6.1192	4.5247	0.5962	0.3467	0.4546	0.7929	95.5998	37.3966	3.1029	-0.8730	0.0801
1125.7050	-0.1659	-2.2577	-1.3008	-1.3291	-0.0194	-1.0918	1.2212	-0.2526	0.0782	0.0762	0.4669	0.4556	3.4742	8.3808	6.4561	0.9112	-0.0551	0.3592	3.1198	6.1302	4.5224	0.5954	0.3467	0.4552	0.7936	95.7280	37.3512	3.1001	-0.8725	0.0801
1125.7150	-0.1536	-2.2602	-1.3001	-1.3284	-0.0147	-1.0873	1.2219	-0.2500	0.0794	0.0761	0.4692	0.4539	3.2665	8.2138	6.4108	0.8822	-0.0596	0.3886	3.1192	6.1395	4.5204	0.5947	0.3468	0.4556	0.7940	95.8368	37.3130	3.0978	-0.8721	0.0801
1125.7250	-0.1414	-2.2627	-1.2993	-1.3276	-0.0100	-1.0827	1.2201	-0.2525	0.0783	0.0724	0.4736	0.4506	3.4182	8.6421	6.6987	0.9497	-0.1171	0.4278	3.1216	6.1642	4.5417	0.5930	0.3469	0.4591	0.8314	96.1305	37.4991	3.0862	-0.8704	0.1107
1125.7350	-0.1293	-2.2653	-1.2985	-1.3269	-0.0052	-1.0781	1.2198	-0.2494	0.0840	0.0748	0.4717	0.4520	3.4723	8.3530	6.3891	0.8404	-0.1026	0.3665	3.1210	6.1738	4.5407	0.5922	0.3469	0.4598	0.8310	96.2413	37.4637	3.0837	-0.8700	0.1109
1125.7450	-0.1172	-2.2678	-1.2977	-1.3263	-0.0005	-1.0737	1.2211	-0.2511	0.0843	0.0671	0.4753	0.4514	3.3770	8.3644	6.5630	0.9668	-0.1830	0.4340	3.1203	6.1829	4.5395	0.5913	0.3470	0.4605	0.8306	96.3477	37.4274	3.0811	-0.8695	0.1111
1125.7550	-0.1049	-2.2703	-1.2968	-1.3256	0.0042	-1.0691	1.2189	-0.2513	0.0877	0.0691	0.4774	0.4599	3.4679	8.5914	6.5417	0.9222	-0.1606	0.3938	3.1196	6.1923	4.5386	0.5905	0.3470	0.4612	0.8303	96.4576	37.3932	3.0786	-0.8690	0.1114
1125.7670	-0.0902	-2.2733	-1.2958	-1.3248	0.0099	-1.0636	1.2186	-0.2501	0.0900	0.0674	0.4742	0.4611	3.3310	8.5961	6.5342	0.8673	-0.0988	0.4087	3.1187	6.2034	4.5375	0.5895	0.3470	0.4621	0.8300	96.5864	37.3519	3.0756	-0.8684	0.1116
1125.7770	-0.0780	-2.2758	-1.2949	-1.3241	0.0146	-1.0590	1.2157	-0.2522	0.0912	0.0642	0.4785	0.4652	3.4092	8.7715	6.5762	0.9524	-0.1480	0.4253	3.1180	6.2127	4.5366	0.5886	0.3471	0.4628	0.8296	96.6951	37.3181	3.0730	-0.8679	0.1118
1125.7870	-0.0659	-2.2782	-1.2939	-1.3234	0.0193	-1.0543	1.2161	-0.2480	0.0947	0.0652	0.4799	0.4710	3.5096	8.4709	6.4839	0.8681	-0.1737	0.3112	3.1173	6.2221	4.5357	0.5878	0.3471	0.4635	0.8292	96.8044	37.2839	3.0705	-0.8674	0.1121
1125.7990	-0.0513	-2.2813	-1.2928	-1.3227	0.0250	-1.0487	1.2149	-0.2502	0.0949	0.0598	0.4703	0.4648	3.4653	8.6411	6.6354	0.8829	-0.0759	0.4098	3.1165	6.2332	4.5348	0.5868	0.3472	0.4644	0.8289	96.9330	37.2444	3.0675	-0.8667	0.1123
1125.8090	-0.0392	-2.2837	-1.2918	-1.3221	0.0298	-1.0440	1.2131	-0.2482	0.1019	0.0618	0.4774	0.4710	3.7660	8.4612	6.3129	0.8402	-0.2351	0.3266	3.1158	6.2426	4.5342	0.5859	0.3472	0.4651	0.8286	97.0426	37.2133	3.0650	-0.8662	0.1125
1125.8210	-0.0247	-2.2867	-1.2905	-1.3214	0.0355	-1.0384	1.2140	-0.2490	0.1016	0.0538	0.4708	0.4696	3.3340	8.4375	6.4710	0.9225	-0.1675	0.4186	3.1150	6.2537	4.5334	0.5849	0.3472	0.4659	0.8282	97.1725	37.1745	3.0619	-0.8655	0.1128
1125.8310	-0.0125	-2.2892	-1.2895	-1.3209	0.0402	-1.0338	1.2127	-0.2512	0.1057	0.0552	0.4702	0.4749	3.5785	8.6503	6.3130	0.9057	-0.1326	0.4161	3.1143	6.2629	4.5329	0.5841	0.3473	0.4667	0.8280	97.2799	37.1441	3.0594	-0.8649	0.1130
1125.8430	0.0020	-2.2921	-1.2882	-1.3202	0.0458	-1.0280	1.2128	-0.2492	0.1049	0.0518	0.4726	0.4773	3.3264	8.3882	6.4489	0.9028	-0.1499	0.3614	3.1135	6.2743	4.5324	0.5831	0.3473	0.4675	0.8277	97.4123	37.1088	3.0565	-0.8641	0.1133
1125.8530	0.0141	-2.2947	-1.2872	-1.3197	0.0505	-1.0232	1.2108	-0.2514	0.1049	0.0532	0.4752	0.4783	3.4161	8.6968	6.5830	0.9064	-0.0914	0.3923	3.1128	6.2835	4.5318	0.5822	0.3474	0.4682	0.8272	97.5191	37.0765	3.0539	-0.8635	0.1135
1125.8630	0.0262	-2.2972	-1.2861	-1.3191	0.0552	-1.0184	1.2114	-0.2469	0.1092	0.0533	0.4801	0.4796	3.3535	8.2367	6.4730	0.8443	-0.1861	0.3111	3.1121	6.2929	4.5313	0.5814	0.3474	0.4690	0.8268	97.6286	37.0467	3.0514	-0.8629	0.1137
1125.8750	0.0408	-2.3001	-1.2848	-1.3186	0.0609	-1.0127	1.2084	-0.2502	0.1140	0.0445	0.4814	0.4771	3.5634	8.5971	6.4130	0.9176	-0.2048	0.3563	3.1112	6.3040	4.5308	0.5803	0.3475	0.4698	0.8264	97.7577	37.0108	3.0484	-0.8620	0.1140
1125.8850	0.0529	-2.3026	-1.2836	-1.3181	0.0658	-1.0078	1.2069	-0.2474	0.1149	0.0483	0.4759	0.4825	3.5136	8.4333	6.3718	0.8770	-0.1985	0.3390	3.1105	6.3134	4.5305	0.5795	0.3476	0.4706	0.8260	97.8671	36.9816	3.0458	-0.8613	0.1142
1125.8950	0.0649	-2.3052	-1.2824	-1.3176	0.0705	-1.0031	1.2082	-0.2519	0.1128	0.0443	0.4707	0.4823	3.4501	8.6653	6.5977	0.8850	-0.1286	0.3913	3.1098	6.3228	4.5303	0.5786	0.3476	0.4713	0.8257	97.9763	36.9538	3.0433	-0.8606	0.1144
1125.9050	0.0769	-2.3077	-1.2812	-1.3173	0.0752	-0.9982	1.2065	-0.2510	0.1177	0.0431	0.4715	0.4875	3.6319	8.8990	6.4502	0.8980	-0.1238	0.3810	3.1095	6.3333	4.5261	0.5790	0.3473	0.4710	0.8305	98.0990	36.8871	3.0537	-0.8633	0.1039
1125.9150	0.0890	-2.3102	-1.2800	-1.3168	0.0799	-0.9933	1.2073	-0.2481	0.1191	0.0431	0.4681	0.4924	3.3386	8.6135	6.4215	0.8517	-0.1092	0.3008	3.1089	6.3428	4.5261	0.5782	0.3474	0.4717	0.8304	98.2093	36.8624	3.0512	-0.8626	0.1044
1125.9270	0.1036	-2.3132	-1.2786	-1.3163	0.0856	-0.9874	1.2039	-0.2481	0.1229	0.0368	0.4729	0.4876	3.5432	8.7173	6.4934	0.9289	-0.1031	0.3872	3.1080	6.3543	4.5260	0.5773	0.3474	0.4725	0.8299	98.3426	36.8317	3.0480	-0.8617	0.1050
1125.9370	0.1156	-2.3157	-1.2774	-1.3159	0.0903	-0.9825	1.2031	-0.2451	0.1256	0.0397	0.4737	0.4930	3.4293	8.5250	6.3184	0.8581	-0.1710	0.3012	3.1073	6.3639	4.5259	0.5765	0.3475	0.4732	0.8295	98.4537	36.8061	3.0453	-0.8609	0.1056
1125.9470	0.1276	-2.3182	-1.2761	-1.3155	0.0950	-0.9777	1.2041	-0.2478	0.1242	0.0343	0.4658	0.4934	3.4017	8.7412	6.5056	0.8982	-0.0912	0.3667	3.1066	6.3733	4.5261	0.5757	0.3475	0.4739	0.8293	98.5621	36.7831	3.0428	-0.8601	0.1061
1125.9570	0.1397	-2.3206	-1.2748	-1.3151	0.0997	-0.9728	1.2029	-0.2491	0.1275	0.0337	0.4705	0.4980	3.4912	8.9365	6.4965	0.9143	-0.1211	0.3913	3.1059	6.3827	4.5263	0.5749	0.3476	0.4746	0.8290	98.6720	36.7598	3.0401	-0.8593	0.1067
1125.9690	0.1541	-2.3236	-1.2733	-1.3147	0.1053	-0.9668	1.2023	-0.2467	0.1302	0.0330	0.4700	0.5040	3.3001	8.6441	6.3975	0.8837	-0.0763	0.3397	3.1051	6.3943	4.5265	0.5739	0.3477	0.4755	0.8285	98.8055	36.7321	3.0370	-0.8584	0.1073
1125.9790	0.1662	-2.3260	-1.2720	-1.3144	0.1100	-0.9618	1.1995	-0.2489	0.1313	0.0311	0.4704	0.5005	3.5314	8.8121	6.4663	0.9161	-0.0707	0.3647	3.1044	6.4035	4.5269	0.5731	0.3477	0.4762	0.8282	98.9127	36.7105	3.0344	-0.8575	0.1079
1125.9890	0.1781	-2.3284	-1.2706	-1.3140	0.1148	-0.9567	1.1989	-0.2442	0.1374	0.0339	0.4761	0.5028	3.5805	8.3688	6.2174	0.8050	-0.1689	0.3057	3.1037	6.4132	4.5273	0.5724	0.3478	0.4768	0.8278	99.0240	36.6892	3.0319	-0.8567	0.1084
1126.0010	0.1925	-2.3314	-1.2690	-1.3137	0.1205	-0.9507	1.1987	-0.2484	0.1383	0.0253	0.4669	0.4996	3.5144	8.7832	6.2874	0.9123	-0.1093	0.3803	3.1028	6.4244	4.5278	0.5714	0.3478	0.4773	0.8273	99.1541	36.6634	3.0286	-0.8556	0.1091
1126.0110	0.2045	-2.3338	-1.2676	-1.3134	0.1253	-0.9457	1.1970	-0.2448	0.1401	0.0262	0.4635	0.5028	3.5312	8.3706	6.4643	0.8761	-0.1191	0.3738	3.1021	6.4340	4.5283	0.5706	0.3479	0.4778	0.8268	99.2647	36.6423	3.0259	-0.8547	0.1097
1126.0230	0.2189	-2.3368	-1.2660	-1.3131	0.1310	-0.9396	1.1969	-0.2488	0.1452	0.0253	0.4657	0.5071	3.3178	8.7978	6.4093	0.8403	-0.2061	0.3400	3.1012	6.4454	4.5290	0.5696	0.3480	0.4783	0.8262	99.3970	36.6176	3.0228	-0.8536	0.1104
1126.0330	0.2308	-2.3393	-1.2645	-1.3128	0.1356	-0.9346	1.1960	-0.2483	0.1466	0.0246	0.4625	0.5094	3.6095	8.8139	6.3082	0.8579	-0.0607	0.3746	3.1005	6.4551	4.5294	0.5688	0.3480	0.4787	0.8255	99.5096	36.5965	3.0201	-0.8527	0.1110
1126.0450	0.2451	-2.3423	-1.2627	-1.3125	0.1412	-0.9284	1.1955	-0.2473	0.1476	0.0235	0.4654	0.5109	3.5327	8.7024	6.3313	0.8211	-0.1041	0.3090	3.0996	6.4668	4.5304	0.5678	0.3481	0.4793	0.8248	99.6445	36.5742	3.0171	-0.8516	0.1117
1126.0550	0.2572	-2.3448	-1.2612	-1.3123	0.1459	-0.9233	1.1954	-0.2475	0.1496	0.0190	0.4716	0.5073	3.3181	8.8481	6.3664	0.8584	-0.1320	0.3689	3.0988	6.4764	4.5310	0.5670	0.3482	0.4797	0.8241	99.7563	36.5538	3.0143	-0.8506	0.1122
1126.0670	0.2715	-2.3477	-1.2594	-1.3120	0.1515	-0.9171	1.1915	-0.2434	0.1513	0.0206	0.4721	0.5121	3.6529	8.5736	6.3276	0.8138	-0.1299	0.3446	3.0980	6.4881	4.5322	0.5660	0.3482	0.4803	0.8234	99.8912	36.5337	3.0113	-0.8495	0.1130
1126.0770	0.2834	-2.3502	-1.2578	-1.3119	0.1562	-0.9120	1.1930	-0.2447	0.1514	0.0169	0.4703	0.5124	3.6738	8.6696	6.4767	0.8395	-0.1441	0.3967	3.0972	6.4979	4.5329	0.5652	0.3483	0.4807	0.8226	100.0047	36.5145	3.0086	-0.8485	0.1135
1126.0870	0.2953	-2.3527	-1.2563	-1.3117	0.1610	-0.9069	1.1935	-0.2436	0.1537	0.0143	0.4730	0.5152	3.3764	8.6808	6.4128	0.8348	-0.2100	0.4179	3.0952	6.4896	4.5041	0.5672	0.3477	0.4766	0.8073	99.9018	36.2070	3.0355	-0.8549	0.0647
1126.0990	0.3096	-2.3556	-1.2544	-1.3115	0.1666	-0.9006	1.1905	-0.2451	0.1557	0.0159	0.4655	0.5211	3.5856	8.8498	6.4286	0.7925	-0.1131	0.2824	3.0944	6.5011	4.5046	0.5665	0.3477	0.4769	0.8075	100.0345	36.1895	3.0326	-0.8537	0.0654
1126.1090	0.3217	-2.3581	-1.2528	-1.3113	0.1713	-0.8953	1.1914	-0.2448	0.1593	0.0143	0.4673	0.5196	3.3957	8.9262	6.2549	0.8198	-0.1359	0.3208	3.0937	6.5106	4.5048	0.5660	0.3477	0.4772	0.8075	100.1451	36.1725	3.0302	-0.8527	0.0659
1126.1210	0.3358	-2.3610	-1.2508	-1.3112	0.1769	-0.8890	1.1887	-0.2441	0.1565	0.0131	0.4732	0.5216	3.7612	8.6335	6.4707	0.8306	-0.2058	0.2968	3.0929	6.5221	4.5052	0.5653	0.3478	0.4775	0.8076	100.2775	36.1543	3.0273	-0.8515	0.0666
1126.1310	0.3476	-2.3634	-1.2492	-1.3111	0.1816	-0.8839	1.1888	-0.2455	0.1599	0.0115	0.4682	0.5211	3.5703	8.8580	6.2926	0.8304	-0.1164	0.3486	3.0922	6.5315	4.5058	0.5647	0.3478	0.4778	0.8077	100.3867	36.1406	3.0248	-0.8504	0.0671
1126.1430	0.3620	-2.3663	-1.2472	-1.3109	0.1873	-0.8777	1.1883	-0.2424	0.1622	0.0106	0.4665	0.5292	3.3685	8.4178	6.3293	0.8429	-0.1590	0.3357	3.0914	6.5427	4.5064	0.5641	0.3478	0.4782	0.8078	100.5166	36.1237	3.0219	-0.8491	0.0678
1126.1530	0.3739	-2.3687	-1.2456	-1.3108	0.1921	-0.8724	1.1880	-0.2467	0.1646	0.0111	0.4689	0.5324	3.4546	8.9466	6.4064	0.8352	-0.2349	0.3305	3.0907	6.5522	4.5069	0.5635	0.3479	0.4785	0.8078	100.6264	36.1099	3.0194	-0.8480	0.0684
1126.1650	0.3881	-2.3717	-1.2436	-1.3107	0.1976	-0.8660	1.1856	-0.2428	0.1655	0.0098	0.4624	0.5276	3.4381	8.6000	6.3493	0.8428	-0.0836	0.3244	3.0899	6.5637	4.5076	0.5613	0.3479	0.4788	0.8076	100.7590	36.0934	3.0166	-0.8467	0.0691
1126.1750	0.4000	-2.3741	-1.2420	-1.3105	0.2022	-0.8607	1.1844	-0.2446	0.1686	0.0090	0.4696	0.5246	3.4147	8.6826	6.1663	0.7810	-0.1172	0.3294	3.0892	6.5732	4.5082	0.5358	0.3479	0.4791	0.8074	100.8694	36.0798	3.0142	-0.8456	0.0697
1126.1850	0.4118	-2.3766	-1.2402	-1.3105	0.2068	-0.8554	1.1848	-0.2447	0.1704	0.0081	0.4712	0.5265	3.4133	8.9078	6.2107	0.7496	-0.1386	0.3546	3.0885	6.5827	4.5089	0.5102	0.3480	0.4794	0.8072	100.9788	36.0664	3.0118	-0.8445	0.0702
1126.1970	0.4259	-2.3795	-1.2382	-1.3104	0.2126	-0.8491	1.1843	-0.2440	0.1737	0.0060	0.4695	0.5291	3.4628	8.7893	6.1978	0.7564	-0.1492	0.3675	3.0876	6.5941	4.5097	0.4793	0.3480	0.4798	0.8069	101.1115	36.0514	3.0088	-0.8431	0.0710
1126.2070	0.4378	-2.3820	-1.2365	-1.3104	0.2173	-0.8438	1.1850	-0.2438	0.1715	0.0039	0.4693	0.5292	3.3913	8.7013	6.3742	0.7652	-0.2136	0.3886	3.0869	6.6035	4.5104	0.4533	0.3481	0.4801	0.8066	101.2202	36.0383	3.0063	-0.8419	0.0716
1126.2190	0.4519	-2.3849	-1.2345	-1.3103	0.2230	-0.8374	1.1822	-0.2416	0.1757	0.0047	0.4645	0.5357	3.5795	8.6213	6.0905	0.7156	-0.2116	0.2882	3.0860	6.6151	4.5112	0.4219	0.3481	0.4805	0.8060	101.3538	36.0218	3.0032	-0.8404	0.0723
1126.2310	0.4661	-2.3879	-1.2323	-1.3103	0.2286	-0.8309	1.1829	-0.2445	0.1783	0.0051	0.4600	0.5361	3.4145	8.9880	6.3058	0.6977	-0.0920	0.2754	3.0852	6.6265	4.5122	0.3902	0.3482	0.4809	0.8055	101.4857	36.0070	3.0002	-0.8390	0.0730
1126.2410	0.4781	-2.3903	-1.2306	-1.3103	0.2332	-0.8257	1.1808	-0.2394	0.1798	0.0011	0.4634	0.5330	3.4569	8.6337	6.4810	0.7536	-0.1845	0.3337	3.0844	6.6360	4.5131	0.3637	0.3482	0.4812	0.8050	101.5955	35.9951	2.9977	-0.8378	0.0737
1126.2510	0.4897	-2.3927	-1.2288	-1.3103	0.2378	-0.8203	1.1785	-0.2435	0.1829	0.0007	0.4692	0.5380	3.6659	9.0927	6.3099	0.7423	-0.1991	0.2986	3.0837	6.6455	4.5142	0.3369	0.3483	0.4815	0.8046	101.7053	35.9860	2.9954	-0.8366	0.0743
1126.2630	0.5039	-2.3956	-1.2266	-1.3102	0.2434	-0.8139	1.1807	-0.2416	0.1826	0.0008	0.4638	0.5383	3.4847	9.0593	6.4767	0.7434	-0.1460	0.3791	3.0822	6.6405	4.4949	0.3112	0.3475	0.4782	0.7957	101.6409	35.7720	3.0166	-0.8439	0.0361
1126.2730	0.5157	-2.3980	-1.2248	-1.3102	0.2481	-0.8085	1.1779	-0.2425	0.1829	0.0006	0.4695	0.5399	3.6590	8.8408	6.5475	0.7647	-0.1986	0.3370	3.0815	6.6496	4.4955	0.2994	0.3475	0.4784	0.7958	101.7470	35.7627	3.0145	-0.8427	0.0365
1126.2850	0.5299	-2.4009	-1.2226	-1.3102	0.2537	-0.8019	1.1784	-0.2436	0.1876	0.0008	0.4687	0.5399	3.2680	9.1822	6.3499	0.7149	-0.2245	0.2995	3.0807	6.6608	4.4965	0.2851	0.3475	0.4786	0.7959	101.8774	35.7538	3.0120	-0.8413	0.0371
1126.2950	0.5416	-2.4032	-1.2207	-1.3102	0.2583	-0.7965	1.1752	-0.2404	0.1875	0.0006	0.4615	0.5368	3.5061	8.7394	6.3382	0.7346	-0.1503	0.3552	3.0800	6.6702	4.4971	0.2731	0.3475	0.4788	0.7957	101.9873	35.7442	3.0097	-0.8400	0.0376
1126.3070	0.5557	-2.4062	-1.2183	-1.3102	0.2639	-0.7901	1.1740	-0.2417	0.1915	0.0019	0.4660	0.5404	3.5569	8.8596	6.2089	0.6797	-0.2250	0.3065	3.0791	6.6815	4.4984	0.2585	0.3475	0.4790	0.7957	102.1193	35.7384	3.0074	-0.8386	0.0382
1126.3170	0.5674	-2.4086	-1.2164	-1.3102	0.2684	-0.7848	1.1760	-0.2394	0.1907	0.0006	0.4645	0.5400	3.3926	8.6660	6.1986	0.6512	-0.1586	0.3793	3.0784	6.6910	4.4995	0.2463	0.3475	0.4792	0.7956	102.2297	35.7324	3.0054	-0.8374	0.0388
1126.3270	0.5792	-2.4110	-1.2144	-1.3102	0.2731	-0.7794	1.1732	-0.2417	0.1937	0.0003	0.4664	0.5488	3.4968	8.8199	6.0703	0.6582	-0.1641	0.3271	3.0777	6.7003	4.5005	0.2339	0.3475	0.4794	0.7954	102.3381	35.7261	3.0034	-0.8362	0.0393
1126.3390	0.5932	-2.4139	-1.2121	-1.3102	0.2786	-0.7728	1.1751	-0.2433	0.1946	0.0000	0.4682	0.5453	3.3769	9.0585	6.1586	0.5812	-0.2496	0.2854	3.0769	6.7117	4.5018	0.2190	0.3475	0.4796	0.7951	102.4710	35.7191	3.0010	-0.8347	0.0399
1126.3490	0.6050	-2.4163	-1.2101	-1.3102	0.2833	-0.7673	1.1727	-0.2401	0.1951	-0.0003	0.4604	0.5414	3.3557	8.4721	6.0690	0.5410	-0.1253	0.3568	3.0762	6.7210	4.5029	0.2064	0.3475	0.4798	0.7949	102.5798	35.7140	2.9989	-0.8335	0.0404
1126.3610	0.6191	-2.4192	-1.2077	-1.3102	0.2889	-0.7606	1.1711	-0.2430	0.1951	-0.0005	0.4604	0.5460	3.4437	8.9969	6.0359	0.5023	-0.2593	0.2233	3.0753	6.7323	4.5044	0.1912	0.3475	0.4800	0.7945	102.7106	35.7083	2.9966	-0.8320	0.0411
1126.3710	0.6308	-2.4216	-1.2058	-1.3102	0.2935	-0.7553	1.1703	-0.2389	0.1951	-0.0032	0.4623	0.5407	3.2018	8.6147	6.1496	0.4898	-0.2203	0.3466	3.0746	6.7416	4.5055	0.1783	0.3475	0.4802	0.7941	102.8198	35.7027	2.9946	-0.8307	0.0416
1126.3830	0.6448	-2.4245	-1.2034	-1.3102	0.2989	-0.7488	1.1670	-0.2436	0.2006	-0.0043	0.4620	0.5455	3.7017	9.0232	6.1227	0.4335	-0.1202	0.3185	3.0737	6.7527	4.5069	0.1628	0.3475	0.4805	0.7935	102.9493	35.6957	2.9921	-0.8292	0.0423
1126.3930	0.6565	-2.4269	-1.2015	-1.3102	0.3035	-0.7433	1.1700	-0.2402	0.1985	-0.0025	0.4657	0.5467	3.2808	8.9258	6.2034	0.3621	-0.1985	0.2586	3.0730	6.7620	4.5082	0.1497	0.3475	0.4807	0.7930	103.0573	35.6914	2.9901	-0.8279	0.0429
1126.4050	0.6705	-2.4298	-1.1991	-1.3103	0.3091	-0.7367	1.1665	-0.2423	0.1980	-0.0055	0.4675	0.5480	3.4087	9.0411	6.4127	0.3638	-0.2204	0.2802	3.0721	6.7730	4.5096	0.1339	0.3476	0.4809	0.7923	103.1860	35.6848	2.9876	-0.8263	0.0436
1126.4150	0.6822	-2.4322	-1.1971	-1.3103	0.3138	-0.7313	1.1657	-0.2430	0.2048	-0.0084	0.4592	0.5472	3.6544	9.1583	6.1226	0.3646	-0.1768	0.2623	3.0714	6.7823	4.5110	0.1206	0.3476	0.4811	0.7917	103.2942	35.6809	2.9856	-0.8250	0.0442
1126.4270	0.6961	-2.4352	-1.1947	-1.3104	0.3192	-0.7248	1.1643	-0.2414	0.2027	-0.0088	0.4550	0.5465	3.4829	9.1280	6.3787	0.3355	-0.2155	0.3518	3.0705	6.7934	4.5127	0.1045	0.3476	0.4814	0.7909	103.4237	35.6756	2.9831	-0.8233	0.0449
1126.4370	0.7078	-2.4376	-1.1926	-1.3105	0.3238	-0.7192	1.1621	-0.2414	0.2073	-0.0078	0.4572	0.5518	3.7992	9.2219	6.2840	0.2776	-0.2002	0.3184	3.0693	6.7852	4.4958	0.1051	0.3466	0.4780	0.7841	103.3232	35.4955	3.0043	-0.8320	0.0075
1126.4470	0.7195	-2.4400	-1.1905	-1.3106	0.3283	-0.7137	1.1646	-0.2384	0.2110	-0.0087	0.4497	0.5502	3.3974	8.9924	6.0147	0.2963	-0.0792	0.2823	3.0686	6.7942	4.4970	0.1060	0.3466	0.4780	0.7839	103.4298	35.4935	3.0027	-0.8308	0.0078
1126.4590	0.7334	-2.4428	-1.1880	-1.3106	0.3338	-0.7070	1.1616	-0.2407	0.2080	-0.0088	0.4595	0.5480	3.7299	9.1498	6.3031	0.3167	-0.1526	0.2614	3.0677	6.8050	4.4984	0.1071	0.3465	0.4781	0.7835	103.5577	35.4914	3.0007	-0.8293	0.0082
1126.4690	0.7450	-2.4452	-1.1859	-1.3107	0.3384	-0.7015	1.1618	-0.2404	0.2110	-0.0083	0.4546	0.5472	3.6474	9.2863	6.1512	0.2657	-0.1707	0.2313	3.0670	6.8141	4.4997	0.1081	0.3464	0.4782	0.7831	103.6645	35.4898	2.9992	-0.8281	0.0086
1126.4810	0.7590	-2.4481	-1.1834	-1.3108	0.3438	-0.6951	1.1610	-0.2388	0.2135	-0.0094	0.4509	0.5426	3.5748	8.9721	6.1689	0.2871	-0.0993	0.3469	3.0661	6.8248	4.5013	0.1092	0.3464	0.4782	0.7827	103.7917	35.4889	2.9972	-0.8266	0.0090
1126.4910	0.7707	-2.4505	-1.1812	-1.3108	0.3484	-0.6896	1.1595	-0.2413	0.2122	-0.0058	0.4574	0.5511	3.7688	9.1726	6.1422	0.2461	-0.2227	0.2758	3.0654	6.8339	4.5026	0.1101	0.3463	0.4783	0.7821	103.8992	35.4868	2.9956	-0.8253	0.0093
1126.5030	0.7846	-2.4534	-1.1787	-1.3109	0.3538	-0.6830	1.1599	-0.2368	0.2163	-0.0085	0.4500	0.5525	3.2454	8.6351	6.0420	0.2484	-0.1040	0.3539	3.0645	6.8448	4.5044	0.1113	0.3463	0.4784	0.7815	104.0272	35.4870	2.9938	-0.8239	0.0097
1126.5130	0.7960	-2.4558	-1.1765	-1.3110	0.3584	-0.6774	1.1579	-0.2416	0.2141	-0.0064	0.4518	0.5545	3.6264	9.1972	6.2593	0.2470	-0.1333	0.2988	3.0638	6.8537	4.5057	0.1123	0.3462	0.4785	0.7809	104.1334	35.4859	2.9923	-0.8226	0.0101
1126.5230	0.8077	-2.4581	-1.1744	-1.3110	0.3629	-0.6718	1.1592	-0.2368	0.2151	-0.0042	0.4527	0.5545	3.5311	8.9097	6.0132	0.1637	-0.2153	0.1866	3.0631	6.8627	4.5073	0.1133	0.3461	0.4785	0.7802	104.2401	35.4864	2.9909	-0.8214	0.0105
1126.5350	0.8217	-2.4610	-1.1718	-1.3111	0.3684	-0.6653	1.1563	-0.2401	0.2180	-0.0069	0.4470	0.5482	3.4679	9.0614	6.0530	0.1998	-0.1021	0.3002	3.0622	6.8732	4.5091	0.1145	0.3461	0.4786	0.7795	104.3640	35.4863	2.9890	-0.8199	0.0109
1126.5470	0.8355	-2.4638	-1.1693	-1.3112	0.3739	-0.6586	1.1563	-0.2409	0.2189	-0.0054	0.4471	0.5516	3.2121	9.1361	6.1965	0.1676	-0.2034	0.2284	3.0613	6.8839	4.5112	0.1157	0.3460	0.4787	0.7787	104.4907	35.4883	2.9874	-0.8183	0.0113
1126.5570	0.8471	-2.4662	-1.1671	-1.3112	0.3783	-0.6532	1.1557	-0.2402	0.2210	-0.0071	0.4453	0.5460	3.1375	8.9216	6.1461	0.1950	-0.1560	0.3260	3.0606	6.8928	4.5128	0.1168	0.3460	0.4788	0.7779	104.5963	35.4887	2.9859	-0.8171	0.0117
1126.5670	0.8585	-2.4687	-1.1649	-1.3113	0.3828	-0.6476	1.1526	-0.2395	0.2243	-0.0053	0.4434	0.5494	3.6413	9.0566	6.0338	0.1485	-0.1561	0.3404	3.0598	6.9019	4.5146	0.1178	0.3459	0.4789	0.7770	104.7037	35.4905	2.9845	-0.8158	0.0121
1126.5770	0.8700	-2.4711	-1.1626	-1.3114	0.3873	-0.6421	1.1546	-0.2387	0.2205	-0.0049	0.4500	0.5509	3.6088	8.9000	6.2106	0.1390	-0.2686	0.2299	3.0591	6.9110	4.5167	0.1189	0.3458	0.4789	0.7762	104.8119	35.4958	2.9835	-0.8146	0.0125
1126.5890	0.8839	-2.4740	-1.1599	-1.3114	0.3925	-0.6355	1.1518	-0.2407	0.2216	-0.0073	0.4475	0.5483	3.5309	9.1311	6.1429	0.1542	-0.1221	0.2708	3.0573	6.8922	4.4634	0.1183	0.3481	0.4756	0.7648	104.5838	34.9608	2.9606	-0.7883	-0.0232
1126.5990	0.8953	-2.4764	-1.1576	-1.3115	0.3969	-0.6300	1.1517	-0.2406	0.2244	-0.0052	0.4526	0.5523	3.7095	9.4158	6.1436	0.1420	-0.2202	0.2497	3.0571	6.9107	4.5010	0.1381	0.3447	0.4751	0.7700	104.8058	35.3187	3.0036	-0.8223	-0.0272
1126.6090	0.9069	-2.4788	-1.1554	-1.3115	0.4014	-0.6246	1.1529	-0.2377	0.2227	-0.0040	0.4513	0.5540	3.3954	8.9521	6.2544	0.1501	-0.1766	0.2917	3.0563	6.9193	4.5024	0.1541	0.3446	0.4750	0.7693	104.9102	35.3209	3.0027	-0.8212	-0.0272
1126.6190	0.9185	-2.4812	-1.1531	-1.3116	0.4059	-0.6190	1.1501	-0.2407	0.2273	-0.0047	0.4454	0.5569	3.6525	9.3377	6.1470	0.1695	-0.1030	0.2707	3.0556	6.9279	4.5040	0.1702	0.3445	0.4749	0.7686	105.0141	35.3239	3.0018	-0.8200	-0.0273
1126.6290	0.9300	-2.4836	-1.1508	-1.3116	0.4105	-0.6135	1.1502	-0.2360	0.2280	-0.0024	0.4491	0.5534	3.5698	8.8365	6.0701	0.1472	-0.2586	0.2382	3.0549	6.9364	4.5057	0.1866	0.3443	0.4748	0.7680	105.1165	35.3282	3.0011	-0.8189	-0.0273
1126.6390	0.9415	-2.4860	-1.1485	-1.3116	0.4149	-0.6079	1.1499	-0.2391	0.2268	-0.0020	0.4376	0.5490	3.4952	9.0970	6.1787	0.1174	-0.1547	0.2461	3.0541	6.9449	4.5073	0.2032	0.3442	0.4747	0.7672	105.2196	35.3314	3.0003	-0.8178	-0.0274
1126.6490	0.9529	-2.4884	-1.1462	-1.3117	0.4193	-0.6025	1.1467	-0.2402	0.2315	-0.0022	0.4422	0.5488	3.7210	9.3367	5.9812	0.1455	-0.2262	0.2229	3.0534	6.9535	4.5088	0.2199	0.3441	0.4746	0.7663	105.3229	35.3331	2.9995	-0.8167	-0.0274
1126.6610	0.9666	-2.4912	-1.1435	-1.3117	0.4246	-0.5960	1.1504	-0.2386	0.2296	-0.0023	0.4419	0.5456	3.3722	8.9154	6.0964	0.1403	-0.1833	0.2999	3.0525	6.9634	4.5110	0.2403	0.3439	0.4745	0.7655	105.4431	35.3396	2.9987	-0.8155	-0.0275
1126.6710	0.9783	-2.4936	-1.1412	-1.3117	0.4289	-0.5905	1.1473	-0.2407	0.2351	-0.0023	0.4406	0.5451	3.3837	9.1366	5.9098	0.1742	-0.1536	0.3430	3.0517	6.9719	4.5127	0.2576	0.3437	0.4744	0.7645	105.5463	35.3433	2.9981	-0.8144	-0.0275
1126.6810	0.9897	-2.4959	-1.1389	-1.3117	0.4333	-0.5849	1.1462	-0.2376	0.2335	-0.0007	0.4432	0.5477	3.4625	8.7647	6.1074	0.1445	-0.2294	0.2104	3.0510	6.9804	4.5146	0.2751	0.3436	0.4743	0.7636	105.6492	35.3488	2.9976	-0.8133	-0.0276
1126.6910	1.0011	-2.4983	-1.1366	-1.3117	0.4377	-0.5794	1.1461	-0.2396	0.2357	-0.0005	0.4339	0.5468	3.3692	9.0900	6.0235	0.1638	-0.1459	0.2662	3.0502	6.9889	4.5165	0.2928	0.3434	0.4742	0.7625	105.7516	35.3532	2.9970	-0.8123	-0.0277
1126.7030	1.0147	-2.5012	-1.1338	-1.3117	0.4430	-0.5729	1.1434	-0.2407	0.2393	-0.0003	0.4366	0.5472	3.6762	9.1987	5.9059	0.1957	-0.1938	0.2066	3.0493	6.9989	4.5187	0.3143	0.3432	0.4741	0.7612	105.8738	35.3586	2.9963	-0.8110	-0.0277
1126.7130	1.0262	-2.5036	-1.1314	-1.3117	0.4473	-0.5674	1.1464	-0.2400	0.2360	-0.0003	0.4343	0.5439	3.2038	9.0294	6.1137	0.2172	-0.1330	0.2620	3.0485	7.0074	4.5208	0.3325	0.3431	0.4740	0.7601	105.9768	35.3649	2.9959	-0.8100	-0.0278
1126.7250	1.0401	-2.5065	-1.1285	-1.3117	0.4525	-0.5610	1.1425	-0.2419	0.2395	0.0000	0.4310	0.5468	3.3160	9.2591	6.0705	0.2963	-0.0753	0.2927	3.0476	7.0175	4.5234	0.3547	0.3429	0.4739	0.7587	106.0997	35.3739	2.9956	-0.8088	-0.0279
1126.7350	1.0515	-2.5090	-1.1261	-1.3117	0.4568	-0.5555	1.1412	-0.2399	0.2401	0.0035	0.4376	0.5504	3.5092	9.1489	6.0152	0.2702	-0.1980	0.1365	3.0468	7.0262	4.5257	0.3735	0.3427	0.4737	0.7574	106.2055	35.3813	2.9954	-0.8079	-0.0280
1126.7450	1.0628	-2.5114	-1.1237	-1.3117	0.4612	-0.5500	1.1411	-0.2415	0.2387	0.0005	0.4321	0.5435	3.2561	9.3395	6.2036	0.3738	-0.1604	0.2189	3.0458	7.0115	4.5070	0.3982	0.3416	0.4693	0.7536	106.0301	35.1900	3.0191	-0.8177	-0.0739
1126.7570	1.0765	-2.5143	-1.1208	-1.3116	0.4664	-0.5435	1.1385	-0.2390	0.2426	0.0035	0.4333	0.5406	3.6559	9.2198	6.0656	0.4471	-0.2165	0.2676	3.0449	7.0211	4.5089	0.4404	0.3413	0.4689	0.7524	106.1499	35.1969	3.0194	-0.8167	-0.0748
1126.7670	1.0878	-2.5167	-1.1184	-1.3116	0.4707	-0.5381	1.1411	-0.2397	0.2399	0.0075	0.4305	0.5379	3.4767	9.0658	6.2778	0.4156	-0.1577	0.2570	3.0442	7.0288	4.5107	0.4761	0.3410	0.4686	0.7516	106.2461	35.2040	3.0197	-0.8159	-0.0756
1126.7790	1.1016	-2.5196	-1.1155	-1.3114	0.4759	-0.5317	1.1379	-0.2411	0.2446	0.0106	0.4237	0.5413	3.6080	9.4382	5.9209	0.4625	-0.1531	0.2123	3.0433	7.0381	4.5128	0.5196	0.3407	0.4681	0.7503	106.3634	35.2119	3.0202	-0.8151	-0.0765
1126.7890	1.1130	-2.5219	-1.1130	-1.3114	0.4802	-0.5262	1.1366	-0.2378	0.2440	0.0127	0.4309	0.5422	3.5551	8.8104	6.0044	0.4623	-0.2413	0.1949	3.0425	7.0460	4.5145	0.5565	0.3404	0.4678	0.7492	106.4617	35.2178	3.0207	-0.8143	-0.0773
1126.8010	1.1265	-2.5248	-1.1101	-1.3112	0.4852	-0.5197	1.1377	-0.2414	0.2470	0.0116	0.4215	0.5351	3.3423	9.2109	5.9513	0.5105	-0.0921	0.2285	3.0416	7.0553	4.5166	0.5638	0.3401	0.4674	0.7477	106.5779	35.2246	3.0213	-0.8136	-0.0783
1126.8110	1.1378	-2.5272	-1.1076	-1.3111	0.4894	-0.5143	1.1339	-0.2379	0.2443	0.0120	0.4248	0.5362	3.8279	8.8860	6.0472	0.5265	-0.1537	0.1712	3.0408	7.0630	4.5185	0.5644	0.3398	0.4670	0.7466	106.6749	35.2325	3.0220	-0.8129	-0.0792
1126.8230	1.1515	-2.5301	-1.1047	-1.3110	0.4944	-0.5079	1.1371	-0.2423	0.2474	0.0129	0.4254	0.5299	3.3093	9.3189	5.9655	0.5414	-0.1616	0.2223	3.0399	7.0721	4.5207	0.5651	0.3395	0.4666	0.7450	106.7903	35.2401	3.0227	-0.8122	-0.0803
1126.8330	1.1630	-2.5326	-1.1023	-1.3108	0.4987	-0.5027	1.1347	-0.2403	0.2479	0.0153	0.4190	0.5300	3.5528	9.1366	5.9443	0.5868	-0.0908	0.3071	3.0391	7.0798	4.5227	0.5657	0.3392	0.4662	0.7437	106.8869	35.2478	3.0235	-0.8116	-0.0812
1126.8430	1.1743	-2.5349	-1.0998	-1.3107	0.5029	-0.4973	1.1337	-0.2417	0.2481	0.0166	0.4229	0.5333	3.4691	9.1505	6.1464	0.5767	-0.1906	0.2722	3.0383	7.0874	4.5249	0.5663	0.3389	0.4658	0.7425	106.9836	35.2573	3.0245	-0.8111	-0.0822
1126.8530	1.1856	-2.5374	-1.0973	-1.3105	0.5072	-0.4920	1.1337	-0.2427	0.2487	0.0191	0.4158	0.5270	3.2065	9.2561	6.0022	0.5872	-0.1597	0.2290	3.0375	7.0950	4.5269	0.5670	0.3386	0.4654	0.7410	107.0792	35.2649	3.0255	-0.8105	-0.0831
1126.8630	1.1969	-2.5398	-1.0948	-1.3102	0.5114	-0.4866	1.1303	-0.2408	0.2477	0.0244	0.4198	0.5264	3.4944	9.0315	6.1858	0.5247	-0.2202	0.2576	3.0367	7.1025	4.5292	0.5676	0.3382	0.4650	0.7397	107.1746	35.2748	3.0266	-0.8101	-0.0842
1126.8750	1.2104	-2.5427	-1.0918	-1.3100	0.5163	-0.4802	1.1330	-0.2442	0.2515	0.0230	0.4123	0.5244	3.3197	9.4373	6.1976	0.5357	-0.1543	0.1868	3.0358	7.1117	4.5318	0.5685	0.3378	0.4646	0.7379	107.2905	35.2858	3.0282	-0.8096	-0.0854
1126.8850	1.2218	-2.5451	-1.0893	-1.3098	0.5204	-0.4751	1.1311	-0.2426	0.2516	0.0216	0.4114	0.5225	3.3163	9.3308	6.0494	0.6001	-0.1118	0.2378	3.0349	7.0938	4.5121	0.5715	0.3365	0.4593	0.7355	107.0832	35.0815	3.0543	-0.8196	-0.1380
1126.8950	1.2332	-2.5475	-1.0867	-1.3096	0.5245	-0.4698	1.1284	-0.2428	0.2530	0.0263	0.4103	0.5267	3.3812	9.0697	6.0815	0.5786	-0.0786	0.2031	3.0341	7.1006	4.5135	0.5725	0.3361	0.4586	0.7341	107.1728	35.0873	3.0561	-0.8194	-0.1400
1126.9050	1.2445	-2.5500	-1.0842	-1.3093	0.5286	-0.4646	1.1294	-0.2458	0.2570	0.0265	0.4113	0.5232	3.2499	9.3854	5.8487	0.5821	-0.1887	0.1998	3.0334	7.1075	4.5150	0.5735	0.3357	0.4579	0.7328	107.2628	35.0936	3.0580	-0.8193	-0.1420
1126.9170	1.2579	-2.5528	-1.0812	-1.3089	0.5336	-0.4583	1.1250	-0.2402	0.2552	0.0314	0.4089	0.5199	3.4714	8.7753	6.0426	0.5725	-0.1905	0.1947	3.0324	7.1155	4.5170	0.5748	0.3351	0.4571	0.7312	107.3699	35.1040	3.0607	-0.8192	-0.1445
1126.9270	1.2692	-2.5553	-1.0786	-1.3085	0.5377	-0.4531	1.1272	-0.2454	0.2574	0.0360	0.4043	0.5177	3.5990	9.2967	5.9265	0.4757	-0.2141	0.1166	3.0316	7.1222	4.5185	0.5758	0.3347	0.4564	0.7297	107.4587	35.1093	3.0629	-0.8191	-0.1467
1126.9370	1.2805	-2.5578	-1.0760	-1.3082	0.5416	-0.4480	1.1268	-0.2435	0.2535	0.0326	0.4048	0.5105	3.3378	9.0794	6.1832	0.5896	-0.1753	0.2066	3.0309	7.1288	4.5203	0.5769	0.3342	0.4556	0.7284	107.5463	35.1183	3.0654	-0.8192	-0.1490
1126.9490	1.2940	-2.5607	-1.0730	-1.3078	0.5464	-0.4419	1.1240	-0.2463	0.2593	0.0371	0.4002	0.5121	3.5312	9.2056	5.8133	0.5639	-0.1164	0.1452	3.0299	7.1367	4.5223	0.5783	0.3336	0.4547	0.7266	107.6525	35.1277	3.0684	-0.8194	-0.1518
1126.9590	1.3052	-2.5632	-1.0704	-1.3074	0.5504	-0.4369	1.1241	-0.2468	0.2569	0.0394	0.4018	0.5087	3.3493	9.3662	6.0444	0.5443	-0.1380	0.2254	3.0291	7.1433	4.5240	0.5795	0.3332	0.4540	0.7249	107.7406	35.1347	3.0711	-0.8196	-0.1542
1126.9710	1.3188	-2.5662	-1.0673	-1.3069	0.5552	-0.4308	1.1217	-0.2468	0.2575	0.0417	0.3976	0.5086	3.4732	9.2093	6.1174	0.5774	-0.0747	0.1703	3.0282	7.1511	4.5263	0.5809	0.3325	0.4530	0.7231	107.8457	35.1461	3.0746	-0.8199	-0.1572
1126.9810	1.3300	-2.5686	-1.0646	-1.3065	0.5592	-0.4257	1.1198	-0.2492	0.2586	0.0464	0.3997	0.5060	3.7074	9.4850	5.9735	0.5351	-0.2146	0.1247	3.0274	7.1575	4.5282	0.5821	0.3320	0.4522	0.7215	107.9328	35.1545	3.0777	-0.8203	-0.1598
1126.9930	1.3434	-2.5716	-1.0615	-1.3059	0.5640	-0.4197	1.1215	-0.2459	0.2559	0.0460	0.3924	0.4959	3.3621	9.3001	6.2566	0.5768	-0.1820	0.2014	3.0264	7.1651	4.5306	0.5837	0.3314	0.4511	0.7195	108.0362	35.1661	3.0816	-0.8208	-0.1631
1127.0030	1.3546	-2.5741	-1.0589	-1.3054	0.5680	-0.4146	1.1203	-0.2479	0.2611	0.0519	0.3904	0.4935	3.5827	9.3438	6.0559	0.5388	-0.2009	0.1646	3.0256	7.1713	4.5326	0.5850	0.3308	0.4498	0.7179	108.1219	35.1758	3.0851	-0.8213	-0.1659
1127.0150	1.3681	-2.5770	-1.0557	-1.3048	0.5726	-0.4088	1.1203	-0.2456	0.2577	0.0546	0.3852	0.4891	3.3707	9.1806	6.0171	0.5294	-0.1664	0.1921	3.0246	7.1535	4.5121	0.5889	0.3293	0.4430	0.7158	107.9221	34.9632	3.1129	-0.8301	-0.2248
1127.0250	1.3793	-2.5795	-1.0532	-1.3042	0.5764	-0.4039	1.1182	-0.2494	0.2630	0.0565	0.3800	0.4881	3.4145	9.3850	5.9175	0.5832	-0.0997	0.2837	3.0238	7.1587	4.5129	0.5905	0.3287	0.4412	0.7142	107.9979	34.9663	3.1168	-0.8308	-0.2287
1127.0350	1.3905	-2.5820	-1.0505	-1.3036	0.5802	-0.3990	1.1161	-0.2515	0.2628	0.0631	0.3837	0.4882	3.5361	9.6597	5.9757	0.5333	-0.1953	0.1361	3.0230	7.1640	4.5140	0.5922	0.3280	0.4394	0.7125	108.0756	34.9716	3.1213	-0.8317	-0.2329
1127.0450	1.4015	-2.5845	-1.0480	-1.3030	0.5840	-0.3941	1.1187	-0.2482	0.2617	0.0620	0.3821	0.4768	3.2670	9.0802	6.1005	0.5868	-0.1549	0.2115	3.0223	7.1690	4.5150	0.5939	0.3273	0.4376	0.7109	108.1494	34.9754	3.1257	-0.8327	-0.2372
1127.0550	1.4127	-2.5869	-1.0454	-1.3023	0.5878	-0.3893	1.1172	-0.2507	0.2647	0.0699	0.3808	0.4774	3.4153	9.0567	5.9734	0.5666	-0.1457	0.1544	3.0215	7.1740	4.5160	0.5957	0.3266	0.4357	0.7093	108.2234	34.9798	3.1304	-0.8338	-0.2416
1127.0650	1.4239	-2.5895	-1.0428	-1.3016	0.5915	-0.3845	1.1165	-0.2502	0.2670	0.0748	0.3761	0.4737	3.3851	9.1666	5.9154	0.4848	-0.1235	0.1160	3.0207	7.1789	4.5171	0.5975	0.3259	0.4337	0.7076	108.2970	34.9847	3.1355	-0.8350	-0.2462
1127.0770	1.4374	-2.5925	-1.0396	-1.3007	0.5961	-0.3789	1.1161	-0.2524	0.2645	0.0753	0.3762	0.4660	3.3423	9.3715	6.0452	0.5623	-0.1549	0.2129	3.0197	7.1846	4.5185	0.5998	0.3250	0.4314	0.7056	108.3845	34.9909	3.1418	-0.8366	-0.2520
1127.0870	1.4485	-2.5951	-1.0369	-1.2999	0.5999	-0.3743	1.1119	-0.2527	0.2668	0.0807	0.3739	0.4701	3.6235	9.2075	5.9189	0.4890	-0.2170	0.1039	3.0189	7.1895	4.5197	0.6017	0.3242	0.4293	0.7037	108.4591	34.9967	3.1474	-0.8380	-0.2570
1127.0970	1.4596	-2.5976	-1.0342	-1.2991	0.6035	-0.3697	1.1148	-0.2549	0.2655	0.0816	0.3688	0.4607	3.4959	9.3611	6.0937	0.5257	-0.1298	0.1299	3.0181	7.1942	4.5210	0.6037	0.3234	0.4272	0.7019	108.5312	35.0023	3.1532	-0.8396	-0.2623
1127.1070	1.4708	-2.6001	-1.0316	-1.2983	0.6072	-0.3651	1.1135	-0.2566	0.2663	0.0893	0.3607	0.4585	3.4027	9.5148	6.0988	0.5275	-0.0739	0.1613	3.0173	7.1988	4.5223	0.6058	0.3226	0.4251	0.7001	108.6025	35.0088	3.1593	-0.8413	-0.2677
1127.1190	1.4841	-2.6032	-1.0283	-1.2972	0.6116	-0.3595	1.1113	-0.2547	0.2684	0.0926	0.3615	0.4522	3.5596	9.2252	5.9055	0.4919	-0.2064	0.0664	3.0163	7.2041	4.5238	0.6083	0.3215	0.4224	0.6979	108.6869	35.0150	3.1671	-0.8436	-0.2745
1127.1290	1.4952	-2.6058	-1.0257	-1.2963	0.6151	-0.3551	1.1126	-0.2570	0.2645	0.0955	0.3580	0.4441	3.3417	9.5987	6.2190	0.5521	-0.1653	0.1432	3.0155	7.2083	4.5251	0.6105	0.3206	0.4202	0.6961	108.7545	35.0201	3.1737	-0.8457	-0.2805
1127.1390	1.5064	-2.6084	-1.0230	-1.2953	0.6187	-0.3507	1.1098	-0.2538	0.2702	0.0999	0.3568	0.4434	3.5218	9.1361	5.7903	0.5485	-0.1298	0.1186	3.0149	7.1821	4.5021	0.6168	0.3182	0.4100	0.6958	108.4613	34.7913	3.2215	-0.8636	-0.3668
1127.1510	1.5197	-2.6114	-1.0198	-1.2940	0.6230	-0.3455	1.1098	-0.2587	0.2668	0.1075	0.3477	0.4346	3.3088	9.4209	6.0430	0.5176	-0.0822	0.1354	3.0139	7.1855	4.5024	0.6201	0.3169	0.4063	0.6935	108.5285	34.7915	3.2317	-0.8669	-0.3769
1127.1610	1.5308	-2.6140	-1.0171	-1.2929	0.6265	-0.3412	1.1095	-0.2555	0.2695	0.1138	0.3493	0.4292	3.3292	9.0603	5.8611	0.5232	-0.1817	0.1525	3.0131	7.1879	4.5026	0.6230	0.3158	0.4032	0.6917	108.5803	34.7910	3.2407	-0.8700	-0.3858
1127.1730	1.5440	-2.6171	-1.0139	-1.2915	0.6307	-0.3360	1.1076	-0.2604	0.2682	0.1201	0.3448	0.4211	3.4012	9.1893	5.9561	0.4887	-0.1900	0.1120	3.0122	7.1907	4.5029	0.6265	0.3144	0.3992	0.6896	108.6417	34.7914	3.2520	-0.8740	-0.3969
1127.1830	1.5550	-2.6197	-1.0112	-1.2903	0.6341	-0.3318	1.1083	-0.2616	0.2695	0.1239	0.3360	0.4077	3.3072	9.2130	5.8896	0.5040	-0.0814	0.1661	3.0114	7.1926	4.5031	0.6296	0.3132	0.3958	0.6880	108.6890	34.7904	3.2621	-0.8776	-0.4067
1127.1950	1.5685	-2.6228	-1.0080	-1.2888	0.6381	-0.3269	1.1062	-0.2629	0.2691	0.1298	0.3334	0.4033	3.3846	9.1218	5.9563	0.5931	-0.1025	0.0825	3.0104	7.1949	4.5032	0.6334	0.3117	0.3916	0.6857	108.7459	34.7882	3.2746	-0.8822	-0.4191
1127.2050	1.5795	-2.6255	-1.0052	-1.2874	0.6414	-0.3229	1.1053	-0.2653	0.2678	0.1395	0.3379	0.3962	3.5590	9.3963	5.9973	0.4748	-0.1675	0.0872	3.0096	7.1964	4.5031	0.6367	0.3104	0.3880	0.6837	108.7900	34.7839	3.2855	-0.8864	-0.4299
1127.2150	1.5905	-2.6282	-1.0025	-1.2860	0.6447	-0.3191	1.1055	-0.2649	0.2675	0.1443	0.3325	0.3883	3.4316	9.0998	6.0107	0.5435	-0.1101	0.1590	3.0088	7.1977	4.5029	0.6401	0.3090	0.3842	0.6818	108.8318	34.7799	3.2971	-0.8908	-0.4413
1127.2250	1.6015	-2.6309	-0.9998	-1.2845	0.6480	-0.3152	1.1041	-0.2678	0.2676	0.1509	0.3292	0.3859	3.4046	9.3725	5.9777	0.5521	-0.1293	0.1133	3.0080	7.1988	4.5030	0.6437	0.3076	0.3804	0.6799	108.8728	34.7768	3.3093	-0.8957	-0.4532
1127.2350	1.6126	-2.6336	-0.9971	-1.2829	0.6512	-0.3114	1.1042	-0.2661	0.2689	0.1523	0.3307	0.3756	3.2366	9.3485	5.8708	0.5322	-0.2499	0.1284	3.0072	7.1995	4.5028	0.6473	0.3062	0.3763	0.6781	108.9094	34.7722	3.3221	-0.9007	-0.4657
1127.2450	1.6237	-2.6363	-0.9944	-1.2814	0.6545	-0.3077	1.1041	-0.2675	0.2666	0.1614	0.3149	0.3747	3.4045	9.3222	6.0482	0.5836	-0.0946	0.0781	3.0062	7.1851	4.4793	0.6524	0.3052	0.3666	0.6739	108.7661	34.5399	3.3492	-0.9006	-0.5382
1127.2570	1.6369	-2.6395	-0.9912	-1.2794	0.6584	-0.3033	1.1005	-0.2664	0.2712	0.1711	0.3124	0.3628	3.5036	9.1309	5.7612	0.5182	-0.2348	0.0084	3.0053	7.1850	4.4776	0.6573	0.3034	0.3610	0.6712	108.8006	34.5267	3.3653	-0.9066	-0.5551
1127.2670	1.6478	-2.6422	-0.9885	-1.2776	0.6614	-0.2998	1.1028	-0.2711	0.2659	0.1777	0.3046	0.3460	3.3949	9.4035	6.0947	0.4889	-0.1498	0.0888	3.0045	7.1845	4.4762	0.6614	0.3018	0.3561	0.6692	108.8256	34.5158	3.3795	-0.9119	-0.5700
1127.2770	1.6588	-2.6448	-0.9859	-1.2758	0.6645	-0.2963	1.1014	-0.2707	0.2697	0.1868	0.2973	0.3415	3.4189	9.2587	5.8461	0.5315	-0.1059	0.0332	3.0037	7.1836	4.4745	0.6657	0.3002	0.3511	0.6670	108.8465	34.5023	3.3942	-0.9177	-0.5857
1127.2870	1.6699	-2.6475	-0.9832	-1.2739	0.6675	-0.2929	1.1002	-0.2735	0.2685	0.1920	0.2974	0.3294	3.4371	9.1857	5.9043	0.5255	-0.2170	0.0316	3.0029	7.1823	4.4729	0.6702	0.2985	0.3459	0.6652	108.8637	34.4898	3.4099	-0.9238	-0.6021
1127.2990	1.6830	-2.6508	-0.9800	-1.2715	0.6710	-0.2891	1.0905	-0.2737	0.2685	0.2028	0.2874	0.3126	1.9427	9.4571	5.8495	0.5407	-0.1180	0.0677	1.5022	7.4796	4.4275	0.6641	0.2728	0.3217	-17.2131	112.4186	34.0714	3.3100	-1.1798	-0.8043
1127.3090	1.6938	-2.6535	-0.9774	-1.2695	0.6739	-0.2860	1.0764	-0.2736	0.2664	0.2136	0.2842	0.3047	2.5046	9.3783	5.7170	0.5027	-0.1741	-0.0237	1.4873	7.4873	4.4295	0.6671	0.2709	0.3167	-17.2723	112.4839	34.1270	3.3161	-1.1800	-0.8043
1127.3210	1.7067	-2.6568	-0.9742	-1.2669	0.6772	-0.2825	1.0697	-0.2742	0.2599	0.2192	0.2790	0.2850	1.9912	9.7178	6.0382	0.5107	-0.1714	0.0540	1.4695	7.4966	4.4317	0.6706	0.2686	0.3108	-17.3432	112.5638	34.1914	3.3235	-1.1802	-0.8043
1127.3310	1.7174	-2.6595	-0.9716	-1.2647	0.6799	-0.2797	1.0603	-0.2721	0.2584	0.2261	0.2696	0.2745	1.7763	9.5973	5.9436	0.5229	-0.1442	0.0665	1.4546	7.5044	4.4337	0.6736	0.2667	0.3058	-17.4013	112.6306	34.2463	3.3298	-1.1804	-0.8042
1127.3430	1.7301	-2.6628	-0.9684	-1.2620	0.6830	-0.2765	1.0483	-0.2731	0.2533	0.2351	0.2635	0.2599	1.5016	10.0669	6.0406	0.4463	-0.2018	-0.0275	2.8718	7.4146	4.5246	0.6468	0.3097	0.3669	-0.3117	111.5284	35.1758	3.0166	-0.6975	-0.0938
1127.3530	1.7405	-2.6655	-0.9659	-1.2596	0.6856	-0.2740	1.0411	-0.2686	0.2536	0.2369	0.2535	0.2480	0.9346	9.6230	5.7976	0.5443	-0.1145	0.0315	1.6144	7.4886	4.4280	0.6810	0.2677	0.2943	-15.2660	112.3925	34.2627	3.3568	-1.1316	-0.8204
1127.3650	1.7529	-2.6688	-0.9628	-1.2568	0.6886	-0.2711	1.0249	-0.2680	0.2476	0.2473	0.2499	0.2329	1.0256	9.8080	5.8330	0.5076	-0.2434	-0.0613	1.5986	7.4977	4.4290	0.6846	0.2656	0.2883	-15.3287	112.4743	34.3171	3.3639	-1.1317	-0.8204
1127.3750	1.7631	-2.6714	-0.9603	-1.2543	0.6910	-0.2689	1.0131	-0.2635	0.2467	0.2489	0.2404	0.2162	0.9662	9.4821	5.8186	0.5352	-0.1505	-0.0255	1.5856	7.5051	4.4298	0.6877	0.2639	0.2832	-15.3798	112.5400	34.3611	3.3699	-1.1319	-0.8204
1127.3870	1.7751	-2.6746	-0.9575	-1.2511	0.6939	-0.2664	1.0021	-0.2656	0.2400	0.2573	0.2319	0.2039	0.7949	9.7145	5.9215	0.5580	-0.1800	-0.0988	1.5700	7.5139	4.4304	0.6914	0.2618	0.2771	-15.4406	112.6184	34.4117	3.3771	-1.1322	-0.8204
1127.3970	1.7851	-2.6773	-0.9551	-1.2485	0.6961	-0.2644	0.9888	-0.2601	0.2405	0.2614	0.2261	0.1872	1.2712	9.2574	5.7481	0.5632	-0.2078	-0.0323	1.5570	7.5211	4.4311	0.6944	0.2600	0.2721	-15.4903	112.6833	34.4553	3.3833	-1.1324	-0.8204
1127.4070	1.7949	-2.6799	-0.9528	-1.2458	0.6983	-0.2626	0.9771	-0.2632	0.2355	0.2656	0.2185	0.1715	1.3506	9.6557	5.8711	0.5818	-0.2257	0.0173	1.5442	7.5283	4.4314	0.6975	0.2583	0.2670	-15.5394	112.7462	34.4956	3.3893	-1.1326	-0.8204
1127.4170	1.8045	-2.6825	-0.9504	-1.2430	0.7005	-0.2609	0.9699	-0.2597	0.2336	0.2733	0.2068	0.1642	1.3419	9.2920	5.9671	0.5718	-0.1748	-0.0901	1.5314	7.5354	4.4318	0.7006	0.2565	0.2619	-15.5878	112.8087	34.5356	3.3953	-1.1329	-0.8204
1127.4290	1.8160	-2.6856	-0.9477	-1.2398	0.7029	-0.2592	0.9535	-0.2616	0.2298	0.2812	0.2035	0.1446	1.9628	9.5807	5.8325	0.5561	-0.2437	-0.0380	1.5160	7.5438	4.4320	0.7042	0.2545	0.2559	-15.6451	112.8829	34.5826	3.4025	-1.1332	-0.8204
1127.4390	1.8256	-2.6882	-0.9454	-1.2369	0.7049	-0.2578	0.9438	-0.2606	0.2254	0.2938	0.1948	0.1331	2.0797	9.7531	6.0179	0.5666	-0.1352	-0.0137	1.5033	7.5509	4.4323	0.7073	0.2527	0.2508	-15.6925	112.9455	34.6218	3.4085	-1.1335	-0.8204
1127.4490	1.8350	-2.6908	-0.9432	-1.2339	0.7069	-0.2565	0.9407	-0.2603	0.2248	0.3007	0.1937	0.1252	1.9685	9.6032	5.8910	0.5782	-0.2674	-0.1165	1.6995	7.5422	4.4351	0.7107	0.2569	0.2467	-13.2559	112.8229	34.6827	3.4195	-1.0723	-0.8146
1127.4590	1.8442	-2.6934	-0.9410	-1.2309	0.7087	-0.2553	0.9297	-0.2612	0.2204	0.3101	0.1794	0.1072	2.3587	9.8140	5.9511	0.5435	-0.1758	-0.0875	1.6885	7.5492	4.4344	0.7137	0.2554	0.2417	-13.2978	112.8861	34.7123	3.4251	-1.0725	-0.8146
1127.4690	1.8535	-2.6960	-0.9387	-1.2278	0.7105	-0.2544	0.9222	-0.2573	0.2163	0.3152	0.1757	0.0892	2.4402	9.7064	6.1883	0.5917	-0.1446	0.0907	1.6775	7.5561	4.4338	0.7168	0.2539	0.2366	-13.3392	112.9490	34.7428	3.4310	-1.0728	-0.8146
1127.4790	1.8626	-2.6986	-0.9365	-1.2246	0.7122	-0.2535	0.9172	-0.2581	0.2168	0.3192	0.1766	0.0839	2.1009	9.7658	5.8336	0.5897	-0.2626	-0.0769	1.6666	7.5631	4.4333	0.7199	0.2523	0.2316	-13.3806	113.0135	34.7738	3.4368	-1.0731	-0.8146
1127.4910	1.8735	-2.7017	-0.9339	-1.2207	0.7142	-0.2526	0.9071	-0.2530	0.2130	0.3261	0.1639	0.0653	2.0967	9.5053	5.8585	0.5446	-0.2337	-0.0974	1.6535	7.5714	4.4326	0.7236	0.2505	0.2256	-13.4294	113.0891	34.8093	3.4439	-1.0734	-0.8146
1127.5010	1.8826	-2.7043	-0.9319	-1.2173	0.7158	-0.2521	0.8969	-0.2558	0.2062	0.3309	0.1550	0.0492	2.3121	9.9633	6.0626	0.5520	-0.1209	-0.0605	1.6427	7.5781	4.4317	0.7266	0.2489	0.2206	-13.4692	113.1493	34.8367	3.4497	-1.0737	-0.8146
1127.5110	1.8916	-2.7068	-0.9297	-1.2139	0.7174	-0.2517	0.8928	-0.2546	0.2087	0.3341	0.1529	0.0378	1.7774	10.0454	5.8890	0.5836	-0.2055	-0.0627	1.6320	7.5848	4.4310	0.7297	0.2474	0.2155	-13.5086	113.2100	34.8658	3.4558	-1.0741	-0.8146
1127.5230	1.9022	-2.7098	-0.9274	-1.2099	0.7192	-0.2513	0.8817	-0.2524	0.2020	0.3439	0.1436	0.0237	1.4440	9.7980	5.8235	0.6272	-0.2277	-0.1655	1.6191	7.5928	4.4298	0.7334	0.2455	0.2095	-13.5551	113.2809	34.8975	3.4626	-1.0744	-0.8146
1127.5330	1.9110	-2.7123	-0.9254	-1.2064	0.7206	-0.2511	0.8709	-0.2527	0.1969	0.3542	0.1351	0.0075	1.5450	9.9050	6.1641	0.6103	-0.2032	-0.1373	1.6084	7.5994	4.4289	0.7365	0.2440	0.1117	-13.5935	113.3402	34.9244	3.4684	-1.0748	-0.8146
1127.5430	1.9196	-2.7147	-0.9234	-1.2029	0.7220	-0.2512	0.8635	-0.2503	0.2011	0.3644	0.1310	-0.0123	1.3869	9.4626	5.6364	0.5714	-0.2254	-0.3597	1.6224	7.6063	4.4296	0.7395	0.2432	-0.2632	-13.3362	113.4033	34.9670	3.4739	-1.0671	-0.8115
1127.5550	1.9299	-2.7177	-0.9210	-1.1985	0.7235	-0.2514	0.8572	-0.2510	0.1957	0.3730	0.1248	-0.0257	1.0431	9.7532	5.8850	0.5266	-0.2574	-0.4655	1.8028	7.6177	4.4408	0.7428	0.2475	-0.3606	-11.0873	113.5169	35.1170	3.4775	-1.0047	-0.7871
1127.5670	1.9400	-2.7207	-0.9188	-1.1940	0.7249	-0.2518	0.8418	-0.2466	0.1910	0.3807	0.1124	-0.0363	1.8075	9.3538	5.9778	0.5808	-0.0835	-0.4443	1.7922	7.6256	4.4390	0.7464	0.2459	-0.3665	-11.1262	113.5874	35.1394	3.4842	-1.0052	-0.7871
1127.5770	1.9485	-2.7232	-0.9169	-1.1902	0.7260	-0.2522	0.8383	-0.2487	0.1907	0.3838	0.1145	-0.0469	1.5303	9.6297	5.7703	0.5953	-0.1797	-0.4600	1.7834	7.6321	4.4376	0.7494	0.2446	-0.3714	-11.1582	113.6452	35.1584	3.4899	-1.0055	-0.7871
1127.5870	1.9568	-2.7257	-0.9150	-1.1862	0.7272	-0.2527	0.8308	-0.2471	0.1874	0.3890	0.1112	-0.0551	1.4916	9.6571	5.9412	0.5890	-0.2382	-0.6327	1.7746	7.6386	4.4359	0.7524	0.2433	-0.3763	-11.1901	113.7033	35.1753	3.4955	-1.0058	-0.7871
1127.5990	1.9666	-2.7286	-0.9128	-1.1815	0.7285	-0.2535	0.8171	-0.2482	0.1799	0.3933	0.1044	-0.0769	1.9391	9.7360	6.1223	0.6079	-0.2639	-0.5950	1.7640	7.6462	4.4340	0.7560	0.2418	-0.3821	-11.2276	113.7712	35.1962	3.5022	-1.0063	-0.7871
1127.6090	1.9748	-2.7311	-0.9110	-1.1776	0.7294	-0.2543	0.8101	-0.2474	0.1802	0.4027	0.0961	-0.0924	2.1260	9.8674	5.9906	0.5935	-0.2242	-0.5108	1.7553	7.6525	4.4320	0.7590	0.2405	-0.3870	-11.2588	113.8274	35.2098	3.5076	-1.0066	-0.7871
1127.6210	1.9844	-2.7341	-0.9088	-1.1727	0.7306	-0.2555	0.8058	-0.2453	0.1757	0.4120	0.0906	-0.1043	1.8681	9.6884	6.0000	0.6594	-0.2270	-0.5957	1.7448	7.6602	4.4300	0.7625	0.2389	-0.3929	-11.2955	113.8949	35.2302	3.5142	-1.0071	-0.7871
1127.6310	1.9923	-2.7366	-0.9071	-1.1686	0.7314	-0.2566	0.7974	-0.2461	0.1704	0.4222	0.0811	-0.1164	1.8322	9.9748	6.1242	0.6177	-0.1035	-0.6483	1.7361	7.6664	4.4282	0.7655	0.2376	-0.3978	-11.3258	113.9500	35.2450	3.5198	-1.0076	-0.7871
1127.6410	2.0003	-2.7390	-0.9053	-1.1643	0.7322	-0.2579	0.7881	-0.2408	0.1684	0.4289	0.0818	-0.1314	2.4957	9.7143	6.0959	0.6258	-0.1439	-0.6407	1.7275	7.6725	4.4261	0.7685	0.2363	-0.4027	-11.3556	114.0028	35.2574	3.5253	-1.0081	-0.7871
1127.6530	2.0098	-2.7419	-0.9033	-1.1591	0.7332	-0.2595	0.7881	-0.2415	0.1694	0.4346	0.0819	-0.1462	1.9722	9.9167	5.9709	0.6413	-0.2262	-0.6555	1.9325	7.7047	4.4494	0.7708	0.2421	-0.4037	-8.8286	114.3630	35.5216	3.5200	-0.9317	-0.7385
1127.6630	2.0176	-2.7443	-0.9016	-1.1547	0.7340	-0.2611	0.7805	-0.2401	0.1642	0.4371	0.0768	-0.1580	1.8628	9.9117	6.1520	0.6152	-0.2632	-0.6369	1.9255	7.7111	4.4473	0.7736	0.2411	-0.4083	-8.8535	114.4177	35.5292	3.5253	-0.9321	-0.7385
1127.6750	2.0269	-2.7472	-0.8997	-1.1494	0.7348	-0.2631	0.7701	-0.2391	0.1619	0.4400	0.0693	-0.1744	2.3379	9.9684	6.1037	0.6243	-0.2255	-0.6054	1.9173	7.7186	4.4448	0.7770	0.2399	-0.4138	-8.8827	114.4808	35.5392	3.5318	-0.9325	-0.7385
1127.6850	2.0347	-2.7496	-0.8980	-1.1450	0.7354	-0.2649	0.7664	-0.2395	0.1631	0.4489	0.0643	-0.1848	2.2041	10.1036	5.8567	0.6578	-0.1934	-0.5944	1.9104	7.7249	4.4428	0.7798	0.2388	-0.4184	-8.9069	114.5338	35.5479	3.5370	-0.9329	-0.7385
1127.6950	2.0423	-2.7519	-0.8964	-1.1405	0.7361	-0.2668	0.7645	-0.2342	0.1612	0.4598	0.0620	-0.1934	1.7550	9.4638	5.7291	0.6240	-0.2461	-0.6944	1.9036	7.7310	4.4406	0.7826	0.2378	-0.4230	-8.9306	114.5850	35.5554	3.5422	-0.9333	-0.7385
1127.7070	2.0514	-2.7548	-0.8945	-1.1351	0.7368	-0.2693	0.7527	-0.2372	0.1545	0.4681	0.0566	-0.2123	2.1306	9.8964	6.0549	0.6624	-0.2001	-0.6496	1.8954	7.7384	4.4381	0.7859	0.2366	-0.4285	-8.9589	114.6466	35.5644	3.5483	-0.9338	-0.7385
1127.7170	2.0588	-2.7572	-0.8930	-1.1303	0.7373	-0.2715	0.7469	-0.2329	0.1537	0.4766	0.0535	-0.2241	2.3547	9.6624	5.9051	0.6586	-0.2075	-0.6220	1.8886	7.7443	4.4358	0.7887	0.2355	-0.4331	-8.9820	114.6953	35.5701	3.5535	-0.9343	-0.7385
1127.7290	2.0678	-2.7599	-0.8911	-1.1245	0.7380	-0.2743	0.7446	-0.2339	0.1527	0.4836	0.0502	-0.2327	1.9212	9.8726	5.7782	0.6275	-0.2453	-0.6560	1.8805	7.7514	4.4330	0.7921	0.2343	-0.4386	-9.0097	114.7544	35.5773	3.5599	-0.9348	-0.7385
1127.7390	2.0752	-2.7623	-0.8897	-1.1196	0.7384	-0.2767	0.7392	-0.2341	0.1483	0.4827	0.0449	-0.2477	1.7111	10.0770	5.8760	0.6271	-0.2543	-0.6612	1.8737	7.7573	4.4306	0.7949	0.2333	-0.4432	-9.0325	114.8032	35.5821	3.5652	-0.9353	-0.7385
1127.7510	2.0839	-2.7651	-0.8880	-1.1138	0.7389	-0.2798	0.7321	-0.2321	0.1437	0.4868	0.0376	-0.2619	2.0703	9.8353	6.1095	0.6985	-0.2464	-0.6654	2.0690	7.8088	4.4629	0.7962	0.2397	-0.4420	-6.6359	115.3884	35.9290	3.5517	-0.8565	-0.6705
1127.7610	2.0912	-2.7674	-0.8865	-1.1089	0.7392	-0.2825	0.7278	-0.2315	0.1448	0.4960	0.0329	-0.2726	2.1049	9.9944	5.9452	0.7305	-0.1818	-0.6266	2.0639	7.8148	4.4607	0.7988	0.2389	-0.4462	-6.6537	115.4343	35.9290	3.5565	-0.8568	-0.6705
1127.7710	2.0986	-2.7697	-0.8851	-1.1040	0.7396	-0.2852	0.7255	-0.2279	0.1438	0.5043	0.0335	-0.2841	1.8283	9.7843	5.9519	0.6993	-0.2319	-0.6523	2.0588	7.8211	4.4584	0.8008	0.2382	-0.4504	-6.6717	115.4827	35.9292	3.5613	-0.8572	-0.6705
1127.7830	2.1073	-2.7725	-0.8834	-1.0979	0.7399	-0.2887	0.7177	-0.2293	0.1395	0.5091	0.0312	-0.3012	2.0111	10.1328	6.1062	0.6868	-0.1887	-0.6431	2.0527	7.8284	4.4554	0.8025	0.2373	-0.4554	-6.6929	115.5373	35.9268	3.5671	-0.8577	-0.6705
1127.7930	2.1143	-2.7748	-0.8821	-1.0926	0.7402	-0.2918	0.7122	-0.2277	0.1377	0.5129	0.0273	-0.3152	2.2356	10.2342	6.2715	0.6203	-0.1748	-0.5859	2.0476	7.8344	4.4531	0.8040	0.2366	-0.4595	-6.7102	115.5819	35.9259	3.5720	-0.8581	-0.6705
1127.8050	2.1229	-2.7775	-0.8804	-1.0864	0.7405	-0.2956	0.7078	-0.2263	0.1351	0.5122	0.0247	-0.3202	2.0431	10.0780	6.1779	0.7062	-0.1835	-0.7229	2.0415	7.8414	4.4500	0.8058	0.2357	-0.4645	-6.7308	115.6338	35.9226	3.5776	-0.8586	-0.6705
1127.8150	2.1300	-2.7798	-0.8790	-1.0813	0.7407	-0.2989	0.7041	-0.2248	0.1360	0.5219	0.0215	-0.3314	1.9670	10.2282	6.0254	0.7313	-0.1814	-0.6916	2.0365	7.8475	4.4477	0.8072	0.2349	-0.4687	-6.7479	115.6790	35.9223	3.5823	-0.8590	-0.6705
1127.8250	2.1369	-2.7820	-0.8776	-1.0761	0.7410	-0.3023	0.6988	-0.2212	0.1341	0.5339	0.0193	-0.3469	2.1604	9.9971	5.9296	0.6655	-0.1866	-0.6297	2.0314	7.8534	4.4455	0.8087	0.2342	-0.4729	-6.7646	115.7226	35.9230	3.5870	-0.8594	-0.6705
1127.8370	2.1453	-2.7846	-0.8761	-1.0696	0.7411	-0.3065	0.6932	-0.2217	0.1321	0.5401	0.0161	-0.3574	2.3840	10.1354	6.0060	0.6996	-0.2129	-0.6476	2.0254	7.8603	4.4426	0.8104	0.2333	-0.4779	-6.7845	115.7735	35.9216	3.5926	-0.8599	-0.6705
1127.8470	2.1522	-2.7868	-0.8748	-1.0642	0.7413	-0.3102	0.6905	-0.2215	0.1302	0.5416	0.0129	-0.3657	2.5208	10.2367	6.0614	0.7678	-0.1652	-0.6498	2.2026	7.9267	4.4828	0.8093	0.2399	-0.4739	-4.6247	116.5381	36.3367	3.5708	-0.7825	-0.5853
1127.8590	2.1605	-2.7894	-0.8732	-1.0576	0.7414	-0.3146	0.6890	-0.2150	0.1316	0.5471	0.0112	-0.3786	2.1977	9.6274	5.9482	0.7252	-0.1785	-0.6942	2.1983	7.9343	4.4806	0.8109	0.2394	-0.4783	-4.6396	116.5892	36.3331	3.5762	-0.7829	-0.5853
1127.8690	2.1673	-2.7916	-0.8718	-1.0521	0.7415	-0.3184	0.6854	-0.2182	0.1309	0.5514	0.0091	-0.3916	2.4445	10.1187	5.8139	0.6958	-0.2055	-0.6535	2.1948	7.9407	4.4787	0.8121	0.1951	-0.4819	-4.6519	116.6316	36.3291	3.5806	-0.7833	-0.5853
1127.8810	2.1755	-2.7942	-0.8703	-1.0454	0.7416	-0.3232	0.6806	-0.2133	0.1244	0.5600	0.0048	-0.4041	2.7405	9.8024	6.0086	0.6991	-0.2359	-0.6635	2.1905	7.9480	4.4760	0.8136	0.1341	-0.4863	-4.6663	116.6784	36.3215	3.5857	-0.7837	-0.5853
1127.8910	2.1823	-2.7963	-0.8691	-1.0398	0.7416	-0.3273	0.6780	-0.2140	0.1211	0.5633	0.0015	-0.4122	2.5793	9.8462	6.1820	0.7320	-0.2020	-0.6580	2.1870	7.9542	4.4739	0.8149	0.0832	-0.4899	-4.6783	116.7179	36.3161	3.5899	-0.7840	-0.5853
1127.9010	2.1892	-2.7985	-0.8679	-1.0342	0.7416	-0.3314	0.6761	-0.2139	0.1202	0.5690	0.0006	-0.4191	2.3813	10.0893	6.0413	0.7271	-0.2158	-0.6985	2.1835	7.9602	4.4717	0.8162	0.0323	-0.4935	-4.6901	116.7555	36.3094	3.5941	-0.7843	-0.5853
1127.9130	2.1973	-2.8010	-0.8664	-1.0271	0.7416	-0.3366	0.6738	-0.2087	0.1218	0.5748	0.0004	-0.4273	2.0975	9.8783	5.8474	0.6647	-0.2495	-0.6844	2.1793	7.9673	4.4692	0.8177	-0.0287	-0.4979	-4.7040	116.7998	36.3023	3.5992	-0.7847	-0.5853
1127.9230	2.2040	-2.8032	-0.8652	-1.0214	0.7416	-0.3410	0.6682	-0.2121	0.1179	0.5750	0.0003	-0.4370	2.2987	10.3778	5.9205	0.7148	-0.2806	-0.7386	2.1758	7.9733	4.4669	0.8189	-0.0795	-0.5015	-4.7157	116.8378	36.2956	3.6032	-0.7850	-0.5853
1127.9350	2.2119	-2.8056	-0.8638	-1.0146	0.7416	-0.3463	0.6655	-0.2089	0.1166	0.5829	0.0001	-0.4499	2.4693	10.2681	6.1492	0.7392	-0.3466	-0.6720	2.1716	7.9802	4.4642	0.8204	-0.1400	-0.5059	-4.7292	116.8796	36.2869	3.6079	-0.7853	-0.5853
1127.9450	2.2186	-2.8077	-0.8627	-1.0088	0.7416	-0.3509	0.6655	-0.2055	0.1150	0.5890	-0.0019	-0.4594	2.3602	10.1529	6.2140	0.7658	-0.4016	-0.7706	2.3216	8.0554	4.5079	0.8184	-0.1762	-0.5001	-2.9046	117.7449	36.7303	3.5782	-0.7139	-0.4858
1127.9550	2.2253	-2.8097	-0.8616	-1.0029	0.7416	-0.3555	0.6645	-0.2051	0.1179	0.5944	-0.0012	-0.4693	2.2273	10.3158	6.0607	0.7614	-0.4530	-0.7178	2.3194	8.0619	4.5063	0.8195	-0.1923	-0.5032	-2.9123	117.7802	36.7220	3.5820	-0.7141	-0.4858
1127.9670	2.2331	-2.8122	-0.8602	-0.9955	0.7416	-0.3612	0.6596	-0.2026	0.1172	0.5977	-0.0012	-0.4760	2.3394	10.4853	6.0395	0.6956	-0.4791	-0.7431	2.3167	8.0695	4.5042	0.8207	-0.2117	-0.5068	-2.9213	117.8208	36.7108	3.5865	-0.7142	-0.4858
1127.9770	2.2397	-2.8142	-0.8590	-0.9896	0.7416	-0.3660	0.6571	-0.1985	0.1153	0.5950	-0.0037	-0.4899	2.4341	9.9862	6.0752	0.7743	-0.5212	-0.6822	2.3145	8.0759	4.5026	0.8217	-0.2278	-0.5098	-2.9288	117.8553	36.7029	3.5901	-0.7144	-0.4858
1127.9890	2.2476	-2.8166	-0.8577	-0.9825	0.7415	-0.3720	0.6561	-0.1988	0.1132	0.6037	-0.0053	-0.4960	2.1509	10.4248	6.2072	0.7604	-0.5293	-0.6893	2.3118	8.0834	4.5006	0.8229	-0.2471	-0.5134	-2.9375	117.8940	36.6914	3.5941	-0.7145	-0.4858
1127.9990	2.2542	-2.8185	-0.8566	-0.9764	0.7415	-0.3770	0.6526	-0.1963	0.1125	0.6122	-0.0053	-0.5026	2.2578	10.4195	6.2447	0.7766	-0.5648	-0.7353	2.3096	8.0896	4.4988	0.8239	-0.2633	-0.5157	-2.9447	117.9258	36.6814	3.5975	-0.7147	-0.4858
1128.0090	2.2607	-2.8205	-0.8554	-0.9702	0.7414	-0.3820	0.6483	-0.1926	0.1146	0.6140	-0.0055	-0.5114	2.5953	10.0861	6.0190	0.7303	-0.5948	-0.7228	2.3074	8.0959	4.4973	0.8250	-0.2794	-0.5176	-2.9519	117.9587	36.6741	3.6009	-0.7148	-0.4858
1128.0210	2.2684	-2.8228	-0.8541	-0.9627	0.7414	-0.3882	0.6474	-0.1925	0.1148	0.6116	-0.0080	-0.5216	2.8896	10.4092	6.0691	0.7445	-0.6576	-0.7380	2.3047	8.1032	4.4953	0.8261	-0.2987	-0.5199	-2.9604	117.9961	36.6634	3.6049	-0.7148	-0.4858
1128.0310	2.2748	-2.8247	-0.8529	-0.9566	0.7413	-0.3935	0.6486	-0.1889	0.1110	0.6144	-0.0096	-0.5293	2.6138	10.4687	6.2715	0.7900	-0.6315	-0.7313	2.3025	8.1093	4.4937	0.8271	-0.3148	-0.5218	-2.9674	118.0272	36.6551	3.6081	-0.7149	-0.4858
1128.0430	2.2826	-2.8270	-0.8516	-0.9493	0.7411	-0.4001	0.6467	-0.1873	0.1100	0.6235	-0.0113	-0.5388	2.4834	10.2633	6.2305	0.7462	-0.6254	-0.6865	2.3135	8.1240	4.4966	0.8278	-0.3329	-0.5229	-2.8131	118.1521	36.6932	3.6069	-0.7081	-0.4732
1128.0530	2.2890	-2.8288	-0.8505	-0.9431	0.7411	-0.4055	0.6444	-0.1862	0.1097	0.6327	-0.0093	-0.5410	2.7677	10.6096	6.4108	0.7497	-0.6445	-0.7365	2.4175	8.1882	4.5335	0.8252	-0.3147	-0.5153	-1.5564	118.8705	37.0564	3.5731	-0.6545	-0.3752
1128.0630	2.2955	-2.8307	-0.8494	-0.9367	0.7410	-0.4109	0.6430	-0.1842	0.1122	0.6347	-0.0074	-0.5527	2.7978	10.6428	6.2529	0.7394	-0.7162	-0.7057	2.4163	8.1948	4.5326	0.8259	-0.3015	-0.5167	-1.5602	118.9008	37.0474	3.5759	-0.6544	-0.3752
1128.0730	2.3019	-2.8325	-0.8483	-0.9303	0.7410	-0.4164	0.6444	-0.1794	0.1124	0.6318	-0.0065	-0.5615	2.5111	10.2814	6.2763	0.7798	-0.7077	-0.7073	2.4151	8.2015	4.5318	0.8267	-0.2883	-0.5182	-1.5639	118.9308	37.0397	3.5787	-0.6543	-0.3752
1128.0830	2.3083	-2.8343	-0.8472	-0.9241	0.7409	-0.4220	0.6432	-0.1802	0.1125	0.6347	-0.0062	-0.5657	2.5094	10.6258	6.2543	0.8436	-0.7264	-0.7093	2.4139	8.2080	4.5308	0.8274	-0.2752	-0.5197	-1.5675	118.9582	37.0299	3.5812	-0.6542	-0.3752
1128.0950	2.3160	-2.8364	-0.8459	-0.9165	0.7408	-0.4289	0.6396	-0.1771	0.1118	0.6430	-0.0073	-0.5695	2.6655	10.4669	6.2995	0.8125	-0.7162	-0.7522	2.4124	8.2158	4.5299	0.8283	-0.2593	-0.5215	-1.5717	118.9925	37.0209	3.5842	-0.6541	-0.3752
1128.1050	2.3224	-2.8381	-0.8447	-0.9100	0.7407	-0.4346	0.6386	-0.1715	0.1121	0.6437	-0.0075	-0.5766	2.6608	10.0748	6.4125	0.8032	-0.7086	-0.7272	2.4112	8.2224	4.5291	0.8290	-0.2461	-0.5229	-1.5752	119.0217	37.0140	3.5866	-0.6539	-0.3752
1128.1150	2.3288	-2.8398	-0.8436	-0.9035	0.7407	-0.4404	0.6379	-0.1745	0.1117	0.6422	-0.0064	-0.5813	2.7184	10.5778	6.3558	0.7639	-0.7235	-0.7252	2.4100	8.2288	4.5284	0.8297	-0.2329	-0.5244	-1.5786	119.0490	37.0065	3.5889	-0.6537	-0.3752
1128.1250	2.3352	-2.8415	-0.8424	-0.8970	0.7407	-0.4462	0.6382	-0.1705	0.1145	0.6434	-0.0058	-0.5881	2.6287	10.4316	6.0984	0.7651	-0.7098	-0.7890	2.4088	8.2354	4.5277	0.8304	-0.2197	-0.5259	-1.5821	119.0774	37.0002	3.5911	-0.6534	-0.3752
1128.1350	2.3416	-2.8432	-0.8413	-0.8906	0.7406	-0.4522	0.6362	-0.1682	0.1143	0.6458	-0.0077	-0.5986	2.5989	10.5349	5.9727	0.8402	-0.7186	-0.7719	2.4076	8.2419	4.5272	0.8311	-0.2065	-0.5273	-1.5854	119.1063	36.9948	3.5932	-0.6532	-0.3752
1128.1450	2.3480	-2.8449	-0.8401	-0.8843	0.7405	-0.4582	0.6347	-0.1633	0.1118	0.6511	-0.0061	-0.6068	2.5157	10.1978	6.1117	0.8559	-0.7206	-0.6463	2.4878	8.2837	4.5550	0.8268	-0.1850	-0.5177	-0.6157	119.5556	37.2671	3.5424	-0.6108	-0.2573
1128.1550	2.3543	-2.8466	-0.8390	-0.8777	0.7405	-0.4643	0.6348	-0.1647	0.1118	0.6551	-0.0021	-0.6044	2.4860	10.4660	6.2222	0.8458	-0.7049	-0.6667	2.4873	8.2903	4.5548	0.8273	-0.1517	-0.5188	-0.6168	119.5820	37.2595	3.5442	-0.6105	-0.2573
1128.1670	2.3619	-2.8485	-0.8377	-0.8697	0.7405	-0.4715	0.6332	-0.1621	0.1106	0.6548	-0.0016	-0.6085	2.6753	10.5842	6.2205	0.8062	-0.7052	-0.7360	2.4867	8.2982	4.5544	0.8278	-0.1118	-0.5200	-0.6182	119.6126	37.2492	3.5462	-0.6100	-0.2573
1128.1770	2.3682	-2.8501	-0.8365	-0.8631	0.7405	-0.4776	0.6346	-0.1557	0.1145	0.6541	-0.0007	-0.6145	2.5532	10.3423	5.9785	0.7763	-0.6864	-0.7530	2.4862	8.3048	4.5543	0.8283	-0.0785	-0.5210	-0.6192	119.6382	37.2425	3.5477	-0.6096	-0.2573
1128.1870	2.3745	-2.8517	-0.8354	-0.8566	0.7405	-0.4838	0.6339	-0.1555	0.1138	0.6580	-0.0004	-0.6237	2.4810	10.4331	6.0254	0.7860	-0.6881	-0.7365	2.4856	8.3114	4.5543	0.8287	-0.0452	-0.5220	-0.6201	119.6638	37.2359	3.5490	-0.6091	-0.2573
1128.1970	2.3808	-2.8533	-0.8343	-0.8500	0.7405	-0.4901	0.6318	-0.1549	0.1127	0.6637	-0.0003	-0.6268	2.6084	10.7749	6.0891	0.7880	-0.6340	-0.6704	2.4851	8.3179	4.5542	0.8291	-0.0116	-0.5230	-0.6211	119.6890	37.2292	3.5502	-0.6086	-0.2573
1128.2070	2.3871	-2.8548	-0.8332	-0.8434	0.7405	-0.4964	0.6301	-0.1528	0.1112	0.6601	-0.0001	-0.6268	2.7484	10.7451	6.2587	0.8255	-0.5905	-0.7196	2.4846	8.3245	4.5542	0.8295	0.0219	-0.5240	-0.6220	119.7144	37.2235	3.5513	-0.6081	-0.2573
1128.2190	2.3947	-2.8566	-0.8318	-0.8353	0.7405	-0.5039	0.6307	-0.1449	0.1116	0.6596	0.0011	-0.6291	2.8283	10.2755	6.3288	0.8018	-0.5623	-0.7512	2.4840	8.3322	4.5541	0.8300	0.0621	-0.5252	-0.6230	119.7427	37.2156	3.5525	-0.6074	-0.2573
1128.2290	2.4010	-2.8581	-0.8308	-0.8289	0.7405	-0.5102	0.6314	-0.1451	0.1154	0.6644	0.0018	-0.6392	2.5463	10.4699	6.1219	0.8712	-0.5111	-0.7327	2.4835	8.3386	4.5542	0.8304	0.0957	-0.5262	-0.6238	119.7665	37.2114	3.5533	-0.6068	-0.2573
1128.2410	2.4086	-2.8597	-0.8294	-0.8209	0.7405	-0.5178	0.6298	-0.1443	0.1148	0.6712	0.0052	-0.6443	2.5531	10.8348	6.2656	0.8256	-0.4198	-0.8011	2.4830	8.3464	4.5544	0.8308	0.1359	-0.5274	-0.6247	119.7952	37.2058	3.5541	-0.6060	-0.2573
1128.2510	2.4149	-2.8612	-0.8282	-0.8142	0.7406	-0.5244	0.6288	-0.1398	0.1209	0.6720	0.0104	-0.6488	2.7086	10.9688	6.0690	0.8383	-0.4137	-0.6996	2.4991	8.6843	4.6940	0.8397	0.2164	-0.5326	-0.4267	123.7504	38.5637	3.6471	-0.5280	-0.3008
1128.2610	2.4212	-2.8625	-0.8270	-0.8073	0.7407	-0.5309	0.6288	-0.1308	0.1165	0.6684	0.0138	-0.6528	2.6722	10.6251	6.5028	0.8437	-0.3604	-0.7111	2.4991	8.6947	4.6955	0.8400	0.2634	-0.5338	-0.4227	123.7748	38.5604	3.6474	-0.5271	-0.3008
1128.2730	2.4287	-2.8641	-0.8257	-0.7993	0.7409	-0.5387	0.6290	-0.1315	0.1177	0.6642	0.0146	-0.6550	2.6742	10.8975	6.6237	0.8669	-0.3475	-0.7544	2.4991	8.7072	4.6976	0.8403	0.2643	-0.5352	-0.4179	123.8052	38.5597	3.6475	-0.5260	-0.3008
1128.2830	2.4350	-2.8653	-0.8245	-0.7927	0.7410	-0.5453	0.6283	-0.1267	0.1207	0.6729	0.0150	-0.6621	2.6933	11.1142	6.5215	0.8593	-0.3377	-0.8276	2.4991	8.7177	4.6993	0.8406	0.2650	-0.5364	-0.4139	123.8305	38.5592	3.6474	-0.5250	-0.3008
1128.2950	2.4425	-2.8668	-0.8230	-0.7847	0.7412	-0.5533	0.6272	-0.1207	0.1255	0.6787	0.0156	-0.6691	2.7739	11.0155	6.3280	0.8732	-0.2509	-0.7968	2.4990	8.7303	4.7017	0.8409	0.2659	-0.5378	-0.4092	123.8620	38.5605	3.6472	-0.5238	-0.3008
1128.3050	2.4487	-2.8680	-0.8217	-0.7778	0.7414	-0.5600	0.6262	-0.1162	0.1226	0.6800	0.0212	-0.6707	2.9136	11.1433	6.6561	0.8385	-0.2244	-0.7590	2.4990	8.7410	4.7038	0.8411	0.2667	-0.5390	-0.4056	123.8892	38.5638	3.6468	-0.5228	-0.3008
1128.3150	2.4549	-2.8691	-0.8205	-0.7710	0.7416	-0.5668	0.6272	-0.1095	0.1235	0.6740	0.0256	-0.6787	2.8176	10.8139	6.7280	0.8880	-0.2257	-0.7574	2.4990	8.7515	4.7059	0.8413	0.2674	-0.5402	-0.4018	123.9148	38.5663	3.6462	-0.5216	-0.3008
1128.3270	2.4625	-2.8704	-0.8190	-0.7629	0.7419	-0.5749	0.6278	-0.1070	0.1270	0.6815	0.0305	-0.6849	2.6024	11.1523	6.6802	0.8598	-0.2315	-0.8136	2.4989	8.7642	4.7087	0.8416	0.2684	-0.5416	-0.3975	123.9471	38.5724	3.6453	-0.5202	-0.3008
1128.3370	2.4689	-2.8715	-0.8177	-0.7561	0.7422	-0.5818	0.6266	-0.1031	0.1317	0.6830	0.0315	-0.6916	2.7358	11.1719	6.4739	0.8808	-0.2207	-0.8438	2.4988	8.7748	4.7111	0.8418	0.2691	-0.5428	-0.3940	123.9745	38.5785	3.6444	-0.5189	-0.3008
1128.3470	2.4752	-2.8724	-0.8163	-0.7493	0.7426	-0.5888	0.6257	-0.0968	0.1323	0.6799	0.0371	-0.6965	2.7127	11.4238	6.6125	0.9181	-0.2463	-0.7171	2.5229	9.0270	4.8262	0.8411	0.2766	-0.5334	-0.1026	126.8807	39.6872	3.6358	-0.4472	-0.1888
1128.3570	2.4814	-2.8734	-0.8150	-0.7424	0.7429	-0.5958	0.6262	-0.0918	0.1337	0.6782	0.0422	-0.6932	2.6635	11.3713	6.6471	0.8724	-0.3068	-0.8047	2.5233	9.0407	4.8304	0.8410	0.2777	-0.5341	-0.0953	126.9118	39.6982	3.6343	-0.4456	-0.1888
1128.3670	2.4877	-2.8743	-0.8136	-0.7356	0.7434	-0.6027	0.6242	-0.0851	0.1349	0.6767	0.0458	-0.6965	2.7945	11.5142	6.6522	0.8913	-0.3124	-0.8165	2.5236	9.0541	4.8344	0.8409	0.2788	-0.5348	-0.0880	126.9403	39.7067	3.6327	-0.4441	-0.1888
1128.3770	2.4940	-2.8751	-0.8122	-0.7289	0.7439	-0.6097	0.6255	-0.0759	0.1375	0.6828	0.0460	-0.7023	2.5413	10.9894	6.6358	0.8760	-0.3499	-0.7955	2.5240	9.0678	4.8388	0.8408	0.2800	-0.5356	-0.0809	126.9711	39.7189	3.6310	-0.4424	-0.1888
1128.3890	2.5014	-2.8760	-0.8105	-0.7208	0.7445	-0.6182	0.6245	-0.0742	0.1403	0.6849	0.0489	-0.7086	2.6282	11.4180	6.6961	0.8756	-0.2837	-0.7703	2.5244	9.0841	4.8440	0.8406	0.2814	-0.5365	-0.0728	127.0073	39.7333	3.6287	-0.4404	-0.1888
1128.3990	2.5076	-2.8766	-0.8092	-0.7138	0.7449	-0.6253	0.6238	-0.0694	0.1425	0.6850	0.0519	-0.7078	2.5741	11.5649	6.7508	0.8603	-0.2585	-0.7740	2.5247	9.0978	4.8486	0.8404	0.2825	-0.5372	-0.0664	127.0379	39.7475	3.6264	-0.4386	-0.1888
1128.4090	2.5138	-2.8773	-0.8077	-0.7069	0.7455	-0.6323	0.6253	-0.0625	0.1455	0.6807	0.0567	-0.7111	2.5640	11.6063	6.6922	0.8582	-0.2865	-0.8289	2.5250	9.1116	4.8534	0.8402	0.2837	-0.5380	-0.0604	127.0707	39.7640	3.6240	-0.4368	-0.1888
1128.4190	2.5201	-2.8779	-0.8062	-0.7001	0.7461	-0.6394	0.6236	-0.0546	0.1483	0.6832	0.0580	-0.7189	2.6747	11.5153	6.7576	0.8557	-0.2255	-0.8528	2.5252	9.1252	4.8581	0.8400	0.2848	-0.5387	-0.0545	127.1013	39.7793	3.6214	-0.4349	-0.1888
1128.4310	2.5276	-2.8785	-0.8045	-0.6921	0.7468	-0.6481	0.6240	-0.0484	0.1523	0.6824	0.0640	-0.7234	2.6215	11.5358	6.6442	0.9212	-0.1660	-0.7548	2.5255	9.1418	4.8642	0.8397	0.2862	-0.5396	-0.0480	127.1405	39.8022	3.6181	-0.4326	-0.1888
1128.4410	2.5339	-2.8790	-0.8029	-0.6851	0.7474	-0.6554	0.6224	-0.0432	0.1550	0.6853	0.0711	-0.7250	2.7667	11.7197	6.7124	0.8874	-0.1463	-0.7434	2.5257	9.1558	4.8695	0.8394	0.2874	-0.5403	-0.0431	127.1748	39.8232	3.6150	-0.4305	-0.1888
[truncated: 1,214 more rows]
