# Supplementary material for: Practical Aspects of Model-Based Collision Detection
Source: Front Robot AI. 2020 Nov 23;7:571574. doi: 10.3389/frobt.2020.571574 (PMC7805958; doi:10.3389/frobt.2020.571574)
Supplement: Supplementary file 1 [file Data_Sheet_1.ZIP › identification_data/ur-20_02_05-20sec_12harm.csv]

675.1020	-0.0181	-1.6172	0.0192	-1.5513	0.0361	-0.0329	-0.0000	0.0000	-0.0000	0.0000	0.0000	0.0000	0.0775	0.3764	0.1016	0.1341	-0.1055	-0.0525	0.0000	0.4130	0.1152	0.0054	-0.0007	0.0000	0.0000	4.9458	1.1331	0.0581	-0.0070	0.0000
675.1360	-0.0182	-1.6172	0.0192	-1.5513	0.0361	-0.0329	-0.0000	0.0000	-0.0000	0.0000	0.0000	0.0000	0.2613	0.3594	0.0969	0.1037	-0.0978	-0.1092	-0.0000	0.4128	0.1150	0.0054	-0.0007	0.0000	-0.0000	4.9434	1.1317	0.0581	-0.0070	0.0000
675.1480	-0.0181	-1.6172	0.0192	-1.5513	0.0361	-0.0329	-0.0000	0.0000	-0.0000	0.0000	0.0000	0.0000	0.1140	0.3118	0.0843	0.1141	-0.1249	-0.0794	0.0000	0.4129	0.1150	0.0054	-0.0006	0.0000	0.0000	4.9443	1.1316	0.0580	-0.0070	0.0000
675.1600	-0.0181	-1.6172	0.0191	-1.5513	0.0361	-0.0329	-0.0000	0.0000	-0.0000	0.0000	0.0000	0.0000	0.0838	0.4155	0.1180	0.1240	-0.1107	-0.1225	-0.0000	0.4128	0.1151	0.0054	-0.0006	0.0000	-0.0000	4.9437	1.1320	0.0580	-0.0070	0.0000
675.1700	-0.0181	-1.6173	0.0191	-1.5513	0.0362	-0.0329	-0.0000	0.0000	-0.0000	0.0000	0.0000	0.0000	0.1791	0.3440	0.1027	0.1162	-0.1144	-0.0841	0.0000	0.4129	0.1151	0.0054	-0.0006	0.0000	0.0000	4.9453	1.1325	0.0580	-0.0070	0.0000
675.1800	-0.0181	-1.6172	0.0192	-1.5513	0.0361	-0.0329	-0.0000	0.0000	-0.0000	0.0000	0.0000	0.0000	0.2276	0.3304	0.1071	0.1007	-0.1045	-0.0903	0.0000	0.4125	0.1149	0.0054	-0.0006	0.0000	0.0000	4.9397	1.1300	0.0579	-0.0069	0.0000
675.1920	-0.0181	-1.6173	0.0191	-1.5513	0.0361	-0.0329	-0.0000	0.0000	-0.0000	0.0000	0.0000	0.0000	0.2040	0.3851	0.1220	0.1110	-0.1178	-0.0951	0.0000	0.4130	0.1152	0.0054	-0.0006	0.0000	0.0000	4.9457	1.1330	0.0580	-0.0070	0.0000
675.2020	-0.0181	-1.6172	0.0192	-1.5513	0.0361	-0.0329	-0.0000	0.0000	-0.0000	0.0000	0.0000	0.0000	0.1366	0.3325	0.1164	0.1221	-0.0891	-0.0955	0.0000	0.4131	0.1152	0.0054	-0.0007	0.0000	0.0000	4.9472	1.1335	0.0581	-0.0070	0.0000
675.2140	-0.0181	-1.6172	0.0192	-1.5513	0.0361	-0.0329	-0.0000	0.0000	-0.0000	0.0000	0.0000	0.0000	0.1130	0.2933	0.1378	0.0946	-0.1314	-0.0604	-0.0000	0.4124	0.1148	0.0054	-0.0006	0.0000	-0.0000	4.9391	1.1294	0.0577	-0.0069	0.0000
675.2240	-0.0181	-1.6172	0.0192	-1.5513	0.0361	-0.0329	-0.0000	0.0000	-0.0000	0.0000	0.0000	0.0000	0.2206	0.3592	0.0686	0.1330	-0.1216	-0.0785	0.0000	0.4128	0.1150	0.0054	-0.0006	0.0000	0.0000	4.9433	1.1316	0.0580	-0.0070	0.0000
675.2340	-0.0181	-1.6173	0.0192	-1.5512	0.0361	-0.0329	-0.0000	0.0000	-0.0000	0.0000	0.0000	0.0000	0.2600	0.3098	0.1249	0.1047	-0.1130	-0.0858	-0.0000	0.4126	0.1149	0.0054	-0.0006	0.0000	-0.0000	4.9412	1.1304	0.0578	-0.0069	0.0000
675.2460	-0.0181	-1.6173	0.0192	-1.5513	0.0362	-0.0329	-0.0000	0.0000	-0.0000	0.0000	0.0000	0.0000	0.2536	0.3461	0.0978	0.0818	-0.1210	-0.0915	-0.0000	0.4128	0.1151	0.0054	-0.0006	0.0000	-0.0000	4.9437	1.1320	0.0580	-0.0070	0.0000
675.2560	-0.0181	-1.6172	0.0192	-1.5513	0.0361	-0.0329	-0.0000	0.0000	-0.0000	0.0000	0.0000	0.0000	0.2402	0.3498	0.0881	0.1035	-0.1084	-0.0933	-0.0000	0.4130	0.1152	0.0054	-0.0007	0.0000	-0.0000	4.9463	1.1336	0.0581	-0.0070	0.0000
675.2680	-0.0181	-1.6172	0.0191	-1.5513	0.0361	-0.0329	-0.0000	0.0000	-0.0000	0.0000	0.0000	0.0000	0.2414	0.3161	0.1099	0.1148	-0.1229	-0.0970	0.0000	0.4126	0.1150	0.0054	-0.0006	0.0000	0.0000	4.9418	1.1311	0.0580	-0.0070	0.0000
675.2780	-0.0181	-1.6173	0.0192	-1.5513	0.0361	-0.0329	-0.0000	0.0000	-0.0000	0.0000	0.0000	0.0000	0.2423	0.3535	0.0653	0.1339	-0.1115	-0.0815	0.0000	0.4133	0.1153	0.0054	-0.0007	0.0000	0.0000	4.9497	1.1340	0.0581	-0.0070	0.0000
675.2900	-0.0181	-1.6172	0.0191	-1.5513	0.0362	-0.0329	-0.0000	0.0000	-0.0000	0.0000	0.0000	0.0000	0.1440	0.3173	0.0830	0.1194	-0.1114	-0.0990	0.0000	0.4124	0.1149	0.0054	-0.0006	0.0000	0.0000	4.9393	1.1305	0.0579	-0.0069	0.0000
675.3000	-0.0181	-1.6173	0.0192	-1.5513	0.0361	-0.0329	-0.0000	0.0000	-0.0000	0.0000	0.0000	0.0000	0.1232	0.2550	0.0570	0.0985	-0.1376	-0.0800	0.0000	0.4129	0.1151	0.0054	-0.0006	0.0000	0.0000	4.9453	1.1326	0.0581	-0.0070	0.0000
675.3100	-0.0181	-1.6172	0.0191	-1.5513	0.0361	-0.0329	-0.0000	0.0000	-0.0000	0.0000	0.0000	0.0000	0.2389	0.2843	0.0766	0.1360	-0.1279	-0.1002	-0.0000	0.4128	0.1150	0.0054	-0.0006	0.0000	-0.0000	4.9433	1.1316	0.0580	-0.0070	0.0000
675.3220	-0.0181	-1.6172	0.0191	-1.5513	0.0361	-0.0329	-0.0000	0.0000	-0.0000	0.0000	0.0000	0.0000	0.0866	0.3926	0.1722	0.1239	-0.1106	-0.0994	0.0000	0.4125	0.1150	0.0054	-0.0006	0.0000	0.0000	4.9402	1.1315	0.0579	-0.0069	0.0000
675.3320	-0.0181	-1.6172	0.0192	-1.5513	0.0361	-0.0329	-0.0000	0.0000	-0.0000	0.0000	0.0000	0.0000	0.1236	0.3150	0.0696	0.0856	-0.1134	-0.0888	0.0000	0.4123	0.1148	0.0054	-0.0006	0.0000	0.0000	4.9382	1.1295	0.0578	-0.0069	0.0000
675.3440	-0.0182	-1.6172	0.0192	-1.5513	0.0361	-0.0329	-0.0000	0.0000	-0.0000	0.0000	0.0000	0.0000	0.0921	0.3652	0.1076	0.0930	-0.1120	-0.0876	-0.0000	0.4128	0.1151	0.0054	-0.0007	0.0000	-0.0000	4.9433	1.1326	0.0581	-0.0070	0.0000
675.3540	-0.0182	-1.6172	0.0192	-1.5513	0.0361	-0.0329	-0.0000	0.0000	-0.0000	0.0000	0.0000	0.0000	0.2007	0.3640	0.1114	0.1163	-0.1005	-0.1042	-0.0000	0.4126	0.1150	0.0054	-0.0006	0.0000	-0.0000	4.9413	1.1315	0.0580	-0.0070	0.0000
675.3640	-0.0181	-1.6173	0.0192	-1.5513	0.0361	-0.0329	-0.0000	0.0000	-0.0000	0.0000	0.0000	0.0000	0.1419	0.3953	0.1343	0.1130	-0.1222	-0.0764	0.0000	0.4129	0.1152	0.0054	-0.0007	0.0000	0.0000	4.9452	1.1335	0.0581	-0.0070	0.0000
675.3760	-0.0181	-1.6172	0.0191	-1.5513	0.0361	-0.0329	-0.0000	0.0000	-0.0000	0.0000	0.0000	0.0000	0.1581	0.3407	0.0833	0.1056	-0.1073	-0.1024	-0.0000	0.4128	0.1151	0.0054	-0.0006	0.0000	-0.0000	4.9436	1.1319	0.0579	-0.0069	0.0000
675.3860	-0.0181	-1.6173	0.0192	-1.5513	0.0361	-0.0329	-0.0000	0.0000	-0.0000	0.0000	0.0000	0.0000	0.2179	0.3518	0.1867	0.1264	-0.1686	-0.0840	0.0000	0.4127	0.1151	0.0054	-0.0006	0.0000	0.0000	4.9428	1.1321	0.0581	-0.0070	0.0000
675.3960	-0.0181	-1.6172	0.0191	-1.5513	0.0362	-0.0329	-0.0000	0.0000	-0.0000	0.0000	0.0000	0.0000	0.2237	0.3407	0.1375	0.0961	-0.1160	-0.0883	0.0000	0.4129	0.1151	0.0054	-0.0006	0.0000	0.0000	4.9448	1.1321	0.0580	-0.0070	0.0000
675.4060	-0.0181	-1.6172	0.0191	-1.5513	0.0361	-0.0329	-0.0000	0.0000	-0.0000	0.0000	0.0000	0.0000	0.1815	0.2996	0.0724	0.0974	-0.1199	-0.0780	0.0000	0.4131	0.1152	0.0054	-0.0007	0.0000	0.0000	4.9473	1.1336	0.0582	-0.0070	0.0000
675.4160	-0.0181	-1.6172	0.0192	-1.5513	0.0361	-0.0329	-0.0000	0.0000	-0.0000	0.0000	0.0000	0.0000	0.1990	0.3428	0.0919	0.0968	-0.1121	-0.1220	0.0000	0.4127	0.1150	0.0054	-0.0006	0.0000	0.0000	4.9427	1.1310	0.0580	-0.0070	0.0000
675.4260	-0.0181	-1.6172	0.0191	-1.5513	0.0361	-0.0329	-0.0000	0.0000	-0.0000	0.0000	0.0000	0.0000	0.2140	0.3413	0.1414	0.1301	-0.1127	-0.0838	-0.0000	0.4125	0.1149	0.0054	-0.0006	0.0000	-0.0000	4.9402	1.1304	0.0578	-0.0069	0.0000
675.4380	-0.0182	-1.6173	0.0191	-1.5513	0.0361	-0.0329	-0.0000	0.0000	-0.0000	0.0000	0.0000	0.0000	0.1664	0.3230	0.1304	0.1257	-0.1266	-0.1064	-0.0000	0.4126	0.1150	0.0054	-0.0006	0.0000	-0.0000	4.9412	1.1314	0.0579	-0.0069	0.0000
675.4480	-0.0181	-1.6172	0.0191	-1.5513	0.0361	-0.0329	-0.0000	0.0000	-0.0000	0.0000	0.0000	0.0000	0.1057	0.2908	0.1419	0.0982	-0.1190	-0.0922	0.0000	0.4130	0.1152	0.0054	-0.0006	0.0000	0.0000	4.9462	1.1335	0.0580	-0.0070	0.0000
675.4580	-0.0181	-1.6172	0.0191	-1.5513	0.0361	-0.0329	-0.0000	0.0000	-0.0000	0.0000	0.0000	0.0000	0.1456	0.2953	0.1004	0.1354	-0.1437	-0.0807	-0.0000	0.4128	0.1151	0.0054	-0.0007	0.0000	-0.0000	4.9433	1.1326	0.0581	-0.0070	0.0000
675.4700	-0.0181	-1.6172	0.0192	-1.5513	0.0361	-0.0329	-0.0000	0.0000	-0.0000	0.0000	0.0000	0.0000	0.2246	0.2774	0.0606	0.1184	-0.1247	-0.1041	0.0000	0.4129	0.1150	0.0054	-0.0006	0.0000	0.0000	4.9443	1.1316	0.0580	-0.0070	0.0000
675.4800	-0.0181	-1.6173	0.0192	-1.5513	0.0361	-0.0329	-0.0000	0.0000	-0.0000	0.0000	0.0000	0.0000	0.2408	0.3536	0.1146	0.1362	-0.1109	-0.0903	-0.0000	0.4127	0.1151	0.0054	-0.0007	0.0000	-0.0000	4.9419	1.1322	0.0582	-0.0070	0.0000
675.4900	-0.0182	-1.6172	0.0191	-1.5513	0.0361	-0.0329	-0.0000	0.0000	-0.0000	0.0000	0.0000	0.0000	0.0499	0.3280	0.0952	0.1131	-0.1281	-0.0931	0.0000	0.4127	0.1150	0.0054	-0.0006	0.0000	0.0000	4.9428	1.1311	0.0580	-0.0070	0.0000
675.5020	-0.0181	-1.6172	0.0191	-1.5513	0.0361	-0.0329	-0.0000	0.0000	-0.0000	0.0000	0.0000	0.0000	0.1507	0.3295	0.0971	0.1299	-0.1289	-0.1002	0.0000	0.4128	0.1151	0.0054	-0.0006	0.0000	0.0000	4.9437	1.1320	0.0579	-0.0070	0.0000
675.5120	-0.0181	-1.6173	0.0191	-1.5513	0.0361	-0.0329	-0.0000	0.0000	-0.0000	0.0000	0.0000	0.0000	0.1854	0.3413	0.0972	0.1223	-0.1118	-0.0767	-0.0000	0.4128	0.1151	0.0054	-0.0007	0.0000	-0.0000	4.9433	1.1326	0.0581	-0.0070	0.0000
675.5240	-0.0181	-1.6172	0.0191	-1.5513	0.0361	-0.0329	-0.0000	0.0000	-0.0000	0.0000	0.0000	0.0000	0.1024	0.3867	0.1233	0.1013	-0.1209	-0.0995	0.0000	0.4124	0.1149	0.0054	-0.0006	0.0000	0.0000	4.9391	1.1304	0.0578	-0.0069	0.0000
675.5340	-0.0181	-1.6172	0.0191	-1.5513	0.0361	-0.0329	-0.0000	0.0000	-0.0000	0.0000	0.0000	0.0000	0.1115	0.3643	0.0716	0.0978	-0.1246	-0.0820	-0.0000	0.4130	0.1152	0.0054	-0.0007	0.0000	-0.0000	4.9463	1.1336	0.0581	-0.0070	0.0000
675.5460	-0.0181	-1.6173	0.0192	-1.5513	0.0361	-0.0329	-0.0000	0.0000	-0.0000	0.0000	0.0000	0.0000	0.0543	0.4037	0.0911	0.1176	-0.1372	-0.0822	0.0000	0.4129	0.1151	0.0054	-0.0006	0.0000	0.0000	4.9453	1.1326	0.0580	-0.0070	0.0000
675.5560	-0.0181	-1.6172	0.0192	-1.5513	0.0361	-0.0329	-0.0000	0.0000	-0.0000	0.0000	0.0000	0.0000	0.1682	0.2867	0.0850	0.0960	-0.1391	-0.0857	-0.0000	0.4127	0.1150	0.0054	-0.0006	0.0000	-0.0000	4.9423	1.1316	0.0580	-0.0070	0.0000
675.5660	-0.0181	-1.6173	0.0192	-1.5513	0.0361	-0.0329	-0.0000	0.0000	-0.0000	0.0000	0.0000	0.0000	0.0384	0.3820	0.1430	0.1114	-0.1067	-0.1027	-0.0000	0.4128	0.1151	0.0054	-0.0006	0.0000	-0.0000	4.9437	1.1320	0.0579	-0.0070	0.0000
675.5760	-0.0181	-1.6172	0.0191	-1.5513	0.0361	-0.0329	-0.0000	0.0000	-0.0000	0.0000	0.0000	0.0000	0.0970	0.3200	0.0954	0.1016	-0.1210	-0.1056	0.0000	0.4128	0.1150	0.0054	-0.0006	0.0000	0.0000	4.9432	1.1315	0.0579	-0.0070	0.0000
675.5860	-0.0181	-1.6173	0.0192	-1.5513	0.0361	-0.0329	-0.0000	0.0000	-0.0000	0.0000	0.0000	0.0000	0.1331	0.2910	0.1024	0.0948	-0.1396	-0.0819	0.0000	0.4129	0.1151	0.0054	-0.0007	0.0000	0.0000	4.9454	1.1326	0.0581	-0.0070	0.0000
675.5980	-0.0182	-1.6172	0.0191	-1.5513	0.0361	-0.0329	-0.0000	0.0000	-0.0000	0.0000	0.0000	0.0000	0.2023	0.3285	0.1136	0.1208	-0.1089	-0.0910	0.0000	0.4128	0.1150	0.0054	-0.0007	0.0000	0.0000	4.9434	1.1317	0.0581	-0.0070	0.0000
675.6080	-0.0181	-1.6172	0.0192	-1.5513	0.0361	-0.0329	-0.0000	0.0000	-0.0000	0.0000	0.0000	0.0000	0.1003	0.2422	0.1464	0.1126	-0.1155	-0.1216	-0.0000	0.4127	0.1151	0.0054	-0.0006	0.0000	-0.0000	4.9428	1.1321	0.0581	-0.0070	0.0000
675.6180	-0.0181	-1.6173	0.0192	-1.5513	0.0362	-0.0329	-0.0000	0.0000	-0.0000	0.0000	0.0000	0.0000	0.2318	0.2906	0.1182	0.1232	-0.1086	-0.0989	-0.0000	0.4126	0.1150	0.0054	-0.0006	0.0000	-0.0000	4.9413	1.1315	0.0580	-0.0070	0.0000
675.6280	-0.0182	-1.6173	0.0191	-1.5513	0.0361	-0.0329	-0.0000	0.0000	-0.0000	0.0000	0.0000	0.0000	0.0233	0.3794	0.0765	0.0927	-0.1317	-0.0841	0.0000	0.4129	0.1151	0.0054	-0.0006	0.0000	0.0000	4.9452	1.1325	0.0579	-0.0070	0.0000
675.6380	-0.0181	-1.6173	0.0191	-1.5513	0.0361	-0.0329	-0.0000	0.0000	-0.0000	0.0000	0.0000	0.0000	0.0792	0.3188	0.0664	0.1114	-0.1091	-0.1248	0.0000	0.4128	0.1151	0.0054	-0.0006	0.0000	0.0000	4.9433	1.1326	0.0581	-0.0070	0.0000
675.6500	-0.0181	-1.6173	0.0191	-1.5513	0.0361	-0.0329	-0.0000	0.0000	-0.0000	0.0000	0.0000	0.0000	0.0430	0.3150	0.1025	0.1258	-0.1248	-0.1206	0.0000	0.4131	0.1153	0.0054	-0.0007	0.0000	0.0000	4.9469	1.1342	0.0582	-0.0070	0.0000
675.6600	-0.0181	-1.6172	0.0192	-1.5513	0.0361	-0.0329	-0.0000	0.0000	-0.0000	0.0000	0.0000	0.0000	0.0554	0.4586	0.0781	0.1049	-0.1045	-0.1011	0.0000	0.4126	0.1149	0.0054	-0.0006	0.0000	0.0000	4.9412	1.1304	0.0578	-0.0069	0.0000
675.6720	-0.0181	-1.6172	0.0192	-1.5513	0.0361	-0.0329	-0.0000	0.0000	-0.0000	0.0000	0.0000	0.0000	0.1191	0.2770	0.1166	0.1185	-0.1314	-0.1153	0.0000	0.4129	0.1151	0.0054	-0.0006	0.0000	0.0000	4.9447	1.1320	0.0579	-0.0070	0.0000
675.6820	-0.0181	-1.6172	0.0192	-1.5513	0.0361	-0.0329	-0.0000	0.0000	-0.0000	0.0000	0.0000	0.0000	0.0840	0.3720	0.0830	0.0707	-0.1124	-0.1078	0.0000	0.4130	0.1151	0.0054	-0.0006	0.0000	0.0000	4.9457	1.1320	0.0580	-0.0070	0.0000
675.6920	-0.0182	-1.6173	0.0191	-1.5513	0.0361	-0.0329	-0.0000	0.0000	-0.0000	0.0000	0.0000	0.0000	-0.0026	0.3745	0.1385	0.0921	-0.1121	-0.0975	-0.0000	0.4128	0.1150	0.0054	-0.0006	0.0000	-0.0000	4.9433	1.1316	0.0580	-0.0070	0.0000
675.7040	-0.0181	-1.6172	0.0192	-1.5513	0.0361	-0.0329	0.0001	0.0000	-0.0000	0.0000	0.0000	0.0000	0.1751	0.2744	0.1011	0.1041	-0.1157	-0.0938	0.0000	0.4126	0.1150	0.0054	-0.0006	0.0000	0.0000	4.9408	1.1310	0.0579	-0.0070	0.0000
675.7140	-0.0181	-1.6172	0.0192	-1.5513	0.0361	-0.0329	0.0001	0.0000	-0.0000	0.0000	0.0000	0.0000	0.2238	0.2986	0.1273	0.1067	-0.1122	-0.1217	0.0000	0.4130	0.1152	0.0054	-0.0007	0.0000	0.0000	4.9463	1.1336	0.0582	-0.0070	0.0000
675.7260	-0.0181	-1.6172	0.0192	-1.5513	0.0361	-0.0329	0.0000	0.0000	-0.0000	0.0000	0.0000	0.0000	0.0298	0.3743	0.1371	0.1029	-0.1023	-0.0962	0.0000	0.4131	0.1153	0.0054	-0.0007	0.0000	0.0000	4.9469	1.1342	0.0582	-0.0070	0.0000
675.7360	-0.0181	-1.6172	0.0192	-1.5513	0.0361	-0.0329	0.0000	0.0000	-0.0000	0.0000	0.0000	0.0000	0.1985	0.3522	0.1083	0.0934	-0.1399	-0.1016	-0.0000	0.4127	0.1150	0.0054	-0.0006	0.0000	-0.0000	4.9427	1.1310	0.0579	-0.0069	0.0000
675.7480	-0.0181	-1.6173	0.0192	-1.5513	0.0361	-0.0329	0.0000	0.0000	-0.0000	0.0000	0.0000	0.0000	0.1172	0.3184	0.0535	0.0777	-0.1241	-0.1000	-0.0000	0.4125	0.1149	0.0054	-0.0006	0.0000	-0.0000	4.9402	1.1304	0.0578	-0.0069	0.0000
675.7580	-0.0181	-1.6172	0.0191	-1.5513	0.0361	-0.0329	0.0000	0.0000	-0.0000	0.0000	0.0000	0.0000	0.1459	0.3984	0.1145	0.1232	-0.1383	-0.0839	-0.0000	0.4126	0.1150	0.0054	-0.0006	0.0000	-0.0000	4.9414	1.1316	0.0581	-0.0070	0.0000
675.7680	-0.0181	-1.6172	0.0192	-1.5513	0.0361	-0.0329	0.0000	0.0000	-0.0000	0.0000	0.0000	0.0000	0.3113	0.2549	0.0765	0.0889	-0.1305	-0.0994	0.0000	0.4124	0.1149	0.0054	-0.0006	0.0000	0.0000	4.9392	1.1304	0.0578	-0.0069	0.0000
675.7780	-0.0182	-1.6173	0.0192	-1.5513	0.0361	-0.0329	0.0000	0.0000	-0.0000	0.0000	0.0000	0.0000	0.2100	0.4373	0.1285	0.0785	-0.1144	-0.0927	0.0000	0.4125	0.1149	0.0054	-0.0006	0.0000	0.0000	4.9403	1.1305	0.0579	-0.0069	0.0000
675.7880	-0.0181	-1.6172	0.0191	-1.5513	0.0361	-0.0329	0.0000	0.0000	-0.0000	0.0000	0.0000	0.0000	0.1670	0.3373	0.0753	0.1195	-0.1291	-0.0948	0.0000	0.4126	0.1150	0.0054	-0.0006	0.0000	0.0000	4.9417	1.1310	0.0579	-0.0069	0.0000
675.7980	-0.0181	-1.6172	0.0192	-1.5513	0.0361	-0.0329	0.0000	0.0000	-0.0000	0.0000	0.0000	0.0000	0.1281	0.3825	0.0690	0.1014	-0.1334	-0.1334	0.0000	0.4123	0.1148	0.0054	-0.0006	0.0000	0.0000	4.9374	1.1296	0.0579	-0.0069	0.0000
675.8080	-0.0182	-1.6173	0.0192	-1.5513	0.0361	-0.0329	0.0000	0.0000	-0.0000	0.0000	0.0000	0.0000	0.1312	0.3684	0.0884	0.0919	-0.1360	-0.1100	0.0000	0.4128	0.1150	0.0054	-0.0006	0.0000	0.0000	4.9441	1.1314	0.0579	-0.0069	0.0000
675.8200	-0.0181	-1.6173	0.0191	-1.5513	0.0361	-0.0329	0.0000	0.0000	-0.0000	0.0000	0.0000	0.0000	0.2276	0.3928	0.0858	0.0900	-0.1319	-0.0850	0.0000	0.4123	0.1149	0.0054	-0.0006	0.0000	0.0000	4.9382	1.1304	0.0578	-0.0069	0.0000
675.8300	-0.0182	-1.6172	0.0192	-1.5513	0.0361	-0.0329	0.0000	0.0000	-0.0000	0.0000	0.0000	0.0000	0.1576	0.3146	0.1471	0.1147	-0.1087	-0.0946	0.0000	0.4124	0.1149	0.0054	-0.0006	0.0000	0.0000	4.9387	1.1309	0.0578	-0.0069	0.0000
675.8400	-0.0181	-1.6172	0.0191	-1.5513	0.0361	-0.0329	0.0000	0.0000	-0.0000	0.0000	0.0000	0.0000	0.2027	0.3937	0.1234	0.0923	-0.1222	-0.1015	0.0000	0.4127	0.1150	0.0054	-0.0006	0.0000	0.0000	4.9422	1.1314	0.0579	-0.0069	0.0000
675.8520	-0.0181	-1.6173	0.0192	-1.5512	0.0361	-0.0329	0.0000	0.0000	-0.0000	0.0000	0.0000	0.0000	0.1864	0.2809	0.0772	0.1322	-0.1193	-0.1033	-0.0000	0.4128	0.1151	0.0054	-0.0007	0.0000	-0.0000	4.9439	1.1322	0.0581	-0.0070	0.0000
675.8620	-0.0181	-1.6173	0.0191	-1.5513	0.0361	-0.0329	0.0000	0.0000	-0.0000	0.0000	0.0000	0.0000	0.1795	0.2980	0.0588	0.1217	-0.1168	-0.1135	-0.0000	0.4125	0.1149	0.0054	-0.0006	0.0000	-0.0000	4.9403	1.1306	0.0579	-0.0070	0.0000
675.8720	-0.0182	-1.6172	0.0191	-1.5513	0.0361	-0.0329	0.0000	0.0000	-0.0000	0.0000	0.0000	0.0000	0.2208	0.3745	0.0866	0.0847	-0.1226	-0.0941	0.0000	0.4128	0.1150	0.0054	-0.0006	0.0000	0.0000	4.9432	1.1315	0.0579	-0.0069	0.0000
675.8840	-0.0181	-1.6172	0.0192	-1.5513	0.0361	-0.0329	0.0000	0.0000	-0.0000	0.0000	0.0000	0.0000	0.1955	0.4622	0.0786	0.0841	-0.1179	-0.1009	0.0000	0.4127	0.1151	0.0054	-0.0006	0.0000	0.0000	4.9428	1.1321	0.0581	-0.0070	0.0000
675.8960	-0.0182	-1.6172	0.0192	-1.5513	0.0361	-0.0329	0.0000	0.0000	-0.0000	0.0000	0.0000	0.0000	0.2451	0.3761	0.1408	0.0831	-0.1130	-0.1115	-0.0000	0.4128	0.1150	0.0054	-0.0006	0.0000	-0.0000	4.9433	1.1316	0.0580	-0.0070	0.0000
675.9060	-0.0182	-1.6172	0.0191	-1.5513	0.0361	-0.0329	0.0000	0.0000	-0.0000	0.0000	0.0000	0.0000	0.2606	0.2510	0.0900	0.1043	-0.1360	-0.0992	0.0000	0.4124	0.1149	0.0054	-0.0006	0.0000	0.0000	4.9393	1.1305	0.0579	-0.0069	0.0000
675.9180	-0.0181	-1.6173	0.0192	-1.5513	0.0361	-0.0329	0.0000	0.0000	-0.0000	0.0000	0.0000	0.0000	0.1992	0.2596	0.1268	0.0906	-0.1446	-0.1145	-0.0000	0.4126	0.1150	0.0054	-0.0006	0.0000	-0.0000	4.9412	1.1315	0.0579	-0.0070	0.0000
675.9280	-0.0181	-1.6173	0.0191	-1.5513	0.0361	-0.0329	0.0000	0.0000	-0.0000	0.0000	0.0000	0.0000	0.1880	0.3142	0.1006	0.0961	-0.1067	-0.0944	-0.0000	0.4128	0.1151	0.0054	-0.0006	0.0000	-0.0000	4.9432	1.1325	0.0580	-0.0070	0.0000
675.9380	-0.0181	-1.6173	0.0192	-1.5513	0.0361	-0.0329	0.0000	0.0000	-0.0000	0.0000	0.0000	0.0000	0.2097	0.3672	0.1236	0.1016	-0.1199	-0.1134	0.0000	0.4129	0.1151	0.0054	-0.0007	0.0000	0.0000	4.9453	1.1326	0.0581	-0.0070	0.0000
675.9480	-0.0181	-1.6172	0.0191	-1.5513	0.0361	-0.0329	0.0000	0.0000	-0.0000	0.0000	0.0000	0.0000	0.1741	0.3680	0.1050	0.0810	-0.1297	-0.1066	0.0000	0.4128	0.1152	0.0054	-0.0007	0.0000	0.0000	4.9439	1.1331	0.0582	-0.0070	0.0000
675.9580	-0.0181	-1.6173	0.0192	-1.5513	0.0361	-0.0329	0.0000	0.0000	-0.0000	0.0000	0.0000	0.0000	0.1766	0.3064	0.0645	0.1200	-0.1597	-0.0982	0.0000	0.4129	0.1151	0.0054	-0.0006	0.0000	0.0000	4.9453	1.1325	0.0580	-0.0070	0.0000
675.9700	-0.0181	-1.6172	0.0192	-1.5513	0.0361	-0.0329	0.0000	0.0000	-0.0000	0.0000	0.0000	0.0000	0.2504	0.3807	0.1019	0.1140	-0.1350	-0.0935	0.0000	0.4124	0.1150	0.0054	-0.0006	0.0000	0.0000	4.9393	1.1315	0.0580	-0.0070	0.0000
675.9800	-0.0181	-1.6172	0.0191	-1.5513	0.0362	-0.0329	0.0000	0.0000	-0.0000	0.0000	0.0000	0.0000	0.1285	0.3323	0.1095	0.1083	-0.1339	-0.0975	-0.0000	0.4126	0.1150	0.0054	-0.0006	0.0000	-0.0000	4.9408	1.1311	0.0580	-0.0070	0.0000
675.9900	-0.0181	-1.6172	0.0192	-1.5513	0.0361	-0.0329	0.0000	0.0000	-0.0000	0.0000	0.0000	0.0000	0.2369	0.3814	0.1146	0.1141	-0.1508	-0.0987	0.0000	0.4129	0.1151	0.0054	-0.0007	0.0000	0.0000	4.9453	1.1326	0.0581	-0.0070	0.0000
676.0000	-0.0181	-1.6172	0.0192	-1.5513	0.0361	-0.0329	0.0000	0.0000	-0.0000	0.0000	0.0000	0.0000	0.1448	0.3759	0.0747	0.1143	-0.1550	-0.1210	0.0000	0.4129	0.1152	0.0054	-0.0006	0.0000	0.0000	4.9446	1.1330	0.0580	-0.0070	0.0000
676.0100	-0.0181	-1.6173	0.0192	-1.5513	0.0361	-0.0329	0.0000	0.0000	-0.0000	0.0000	0.0000	0.0000	0.2272	0.3668	0.1074	0.0797	-0.1267	-0.1228	0.0000	0.4123	0.1149	0.0054	-0.0006	0.0000	0.0000	4.9378	1.1300	0.0578	-0.0069	0.0000
676.0200	-0.0181	-1.6172	0.0192	-1.5513	0.0361	-0.0329	0.0000	0.0000	-0.0000	0.0000	0.0000	0.0000	0.1588	0.3235	0.0823	0.0957	-0.1309	-0.1103	0.0000	0.4129	0.1151	0.0054	-0.0006	0.0000	0.0000	4.9453	1.1325	0.0580	-0.0070	0.0000
676.0320	-0.0181	-1.6173	0.0192	-1.5513	0.0361	-0.0329	0.0000	0.0000	-0.0000	0.0000	0.0000	0.0000	0.1763	0.3848	0.0611	0.1029	-0.1460	-0.1157	0.0000	0.4124	0.1149	0.0054	-0.0006	0.0000	0.0000	4.9387	1.1300	0.0578	-0.0069	0.0000
676.0420	-0.0181	-1.6172	0.0192	-1.5513	0.0361	-0.0329	0.0000	0.0000	-0.0000	0.0000	0.0000	0.0000	0.2320	0.3466	0.0995	0.1070	-0.1315	-0.1043	0.0000	0.4130	0.1152	0.0054	-0.0007	0.0000	0.0000	4.9463	1.1336	0.0581	-0.0070	0.0000
676.0540	-0.0181	-1.6172	0.0192	-1.5513	0.0361	-0.0329	0.0000	0.0000	-0.0000	0.0000	0.0000	0.0000	0.2022	0.3382	0.1351	0.1051	-0.1146	-0.0928	-0.0000	0.4130	0.1151	0.0054	-0.0006	0.0000	-0.0000	4.9456	1.1329	0.0579	-0.0070	0.0000
676.0640	-0.0181	-1.6173	0.0191	-1.5513	0.0361	-0.0329	0.0000	0.0000	-0.0000	0.0000	0.0000	0.0000	0.1293	0.2973	0.1905	0.0943	-0.1394	-0.0978	-0.0000	0.4125	0.1150	0.0054	-0.0006	0.0000	-0.0000	4.9403	1.1315	0.0579	-0.0070	0.0000
676.0740	-0.0182	-1.6172	0.0191	-1.5513	0.0361	-0.0329	0.0000	0.0000	-0.0000	0.0000	0.0000	0.0000	0.1641	0.2592	0.1158	0.1011	-0.1313	-0.1331	-0.0000	0.4124	0.1149	0.0054	-0.0006	0.0000	-0.0000	4.9388	1.1301	0.0579	-0.0069	0.0000
676.0860	-0.0181	-1.6172	0.0192	-1.5512	0.0361	-0.0329	0.0000	0.0000	-0.0000	0.0000	0.0000	0.0000	0.3017	0.3072	0.1499	0.1051	-0.1339	-0.1063	0.0000	0.4125	0.1150	0.0054	-0.0006	0.0000	0.0000	4.9403	1.1316	0.0580	-0.0070	0.0000
676.0960	-0.0181	-1.6173	0.0192	-1.5513	0.0361	-0.0329	0.0000	0.0000	-0.0000	0.0000	0.0000	0.0000	0.2916	0.2835	0.1010	0.0941	-0.1055	-0.1518	0.0000	0.4124	0.1148	0.0054	-0.0006	0.0000	0.0000	4.9392	1.1295	0.0578	-0.0069	0.0000
676.1080	-0.0182	-1.6172	0.0191	-1.5513	0.0361	-0.0329	0.0000	0.0000	-0.0000	0.0000	0.0000	0.0000	0.1841	0.2957	0.1324	0.1181	-0.1160	-0.0918	-0.0000	0.4127	0.1151	0.0054	-0.0006	0.0000	-0.0000	4.9427	1.1320	0.0580	-0.0070	0.0000
676.1180	-0.0182	-1.6172	0.0191	-1.5513	0.0361	-0.0329	0.0000	0.0000	-0.0000	0.0000	0.0000	0.0000	0.2457	0.3307	0.1577	0.1111	-0.1082	-0.1151	-0.0000	0.4129	0.1152	0.0054	-0.0006	0.0000	-0.0000	4.9447	1.1330	0.0580	-0.0070	0.0000
676.1280	-0.0181	-1.6173	0.0191	-1.5513	0.0361	-0.0329	0.0000	0.0000	-0.0000	0.0000	0.0000	0.0000	0.2250	0.3907	0.0723	0.1209	-0.1284	-0.1161	-0.0000	0.4130	0.1152	0.0054	-0.0007	0.0000	-0.0000	4.9463	1.1336	0.0582	-0.0070	0.0000
676.1400	-0.0181	-1.6173	0.0191	-1.5513	0.0361	-0.0329	0.0000	0.0000	-0.0000	0.0000	0.0000	0.0000	0.1613	0.3436	0.1090	0.0831	-0.1393	-0.0943	0.0000	0.4132	0.1152	0.0054	-0.0006	0.0000	0.0000	4.9481	1.1335	0.0580	-0.0070	0.0000
676.1500	-0.0181	-1.6173	0.0192	-1.5513	0.0361	-0.0329	0.0000	0.0000	-0.0000	0.0000	0.0000	0.0000	0.2024	0.2214	0.1040	0.0747	-0.1328	-0.0891	0.0000	0.4125	0.1149	0.0054	-0.0006	0.0000	0.0000	4.9404	1.1306	0.0580	-0.0070	0.0000
676.1600	-0.0181	-1.6172	0.0192	-1.5513	0.0361	-0.0329	0.0000	0.0000	-0.0000	0.0000	0.0000	0.0000	0.2373	0.2835	0.0890	0.0862	-0.1272	-0.1128	-0.0000	0.4126	0.1150	0.0054	-0.0006	0.0000	-0.0000	4.9408	1.1310	0.0579	-0.0070	0.0000
676.1700	-0.0181	-1.6173	0.0191	-1.5513	0.0361	-0.0329	0.0000	0.0000	-0.0000	0.0000	0.0000	0.0000	0.3060	0.3079	0.1248	0.1079	-0.1404	-0.1297	-0.0000	0.4127	0.1151	0.0054	-0.0006	0.0000	-0.0000	4.9423	1.1325	0.0580	-0.0070	0.0000
676.1800	-0.0181	-1.6173	0.0191	-1.5513	0.0361	-0.0329	0.0000	0.0000	-0.0000	0.0000	0.0000	0.0000	0.1641	0.3403	0.1150	0.0662	-0.1287	-0.1514	-0.0000	0.4129	0.1152	0.0054	-0.0006	0.0000	-0.0000	4.9447	1.1330	0.0581	-0.0070	0.0000
676.1900	-0.0181	-1.6173	0.0191	-1.5512	0.0361	-0.0329	0.0000	0.0000	-0.0000	0.0000	0.0000	0.0000	0.2370	0.2554	0.0793	0.0819	-0.1141	-0.0913	0.0000	0.4129	0.1151	0.0054	-0.0006	0.0000	0.0000	4.9452	1.1325	0.0580	-0.0070	0.0000
676.2020	-0.0181	-1.6173	0.0192	-1.5513	0.0361	-0.0329	0.0000	0.0000	-0.0000	0.0000	0.0000	0.0000	0.1952	0.3154	0.1027	0.1056	-0.1345	-0.1001	0.0000	0.4126	0.1150	0.0054	-0.0006	0.0000	0.0000	4.9413	1.1316	0.0580	-0.0070	0.0000
676.2120	-0.0181	-1.6172	0.0191	-1.5513	0.0361	-0.0329	0.0000	0.0000	-0.0000	0.0000	0.0000	0.0000	0.2553	0.3314	0.1587	0.0857	-0.1517	-0.1039	-0.0000	0.4126	0.1149	0.0054	-0.0006	0.0000	-0.0000	4.9417	1.1309	0.0578	-0.0069	0.0000
676.2220	-0.0182	-1.6173	0.0192	-1.5513	0.0361	-0.0329	0.0000	0.0000	-0.0000	0.0000	0.0000	0.0000	0.2474	0.3456	0.0646	0.1062	-0.1129	-0.1103	0.0000	0.4126	0.1151	0.0054	-0.0007	0.0000	0.0000	4.9410	1.1322	0.0582	-0.0070	0.0000
676.2340	-0.0181	-1.6172	0.0192	-1.5513	0.0361	-0.0329	0.0000	0.0000	-0.0000	0.0000	0.0000	0.0000	0.2533	0.3540	0.0718	0.1359	-0.1213	-0.1200	-0.0000	0.4128	0.1151	0.0054	-0.0006	0.0000	-0.0000	4.9441	1.1324	0.0580	-0.0070	0.0000
676.2440	-0.0181	-1.6172	0.0191	-1.5513	0.0361	-0.0329	0.0000	0.0000	-0.0000	0.0000	0.0000	0.0000	0.2365	0.2957	0.0822	0.1112	-0.1577	-0.1334	-0.0000	0.4129	0.1152	0.0054	-0.0006	0.0000	-0.0000	4.9447	1.1331	0.0581	-0.0070	0.0000
676.2540	-0.0181	-1.6173	0.0191	-1.5513	0.0361	-0.0329	0.0000	0.0000	-0.0000	0.0000	0.0000	0.0000	0.2335	0.2364	0.0810	0.1038	-0.1265	-0.1035	0.0000	0.4129	0.1152	0.0054	-0.0007	0.0000	0.0000	4.9449	1.1332	0.0582	-0.0070	0.0000
676.2660	-0.0181	-1.6172	0.0192	-1.5513	0.0361	-0.0329	0.0000	0.0000	-0.0000	0.0000	0.0000	0.0000	0.2974	0.3813	0.0819	0.0889	-0.1130	-0.1256	0.0000	0.4130	0.1152	0.0054	-0.0007	0.0000	0.0000	4.9458	1.1331	0.0581	-0.0070	0.0000
676.2760	-0.0181	-1.6172	0.0191	-1.5513	0.0361	-0.0328	0.0000	0.0000	-0.0000	0.0000	0.0000	0.0000	0.1776	0.3403	0.1216	0.0876	-0.1383	-0.1123	0.0000	0.4126	0.1150	0.0054	-0.0006	0.0000	0.0000	4.9412	1.1315	0.0579	-0.0070	0.0000
676.2880	-0.0181	-1.6172	0.0192	-1.5513	0.0361	-0.0329	0.0000	0.0000	-0.0000	0.0000	0.0000	0.0000	0.1893	0.3773	0.1046	0.0971	-0.1340	-0.1293	-0.0000	0.4129	0.1152	0.0054	-0.0007	0.0000	-0.0000	4.9448	1.1331	0.0581	-0.0070	0.0000
676.2980	-0.0181	-1.6172	0.0192	-1.5513	0.0361	-0.0329	0.0000	0.0000	-0.0000	0.0000	0.0000	0.0000	0.2873	0.3103	0.1312	0.0914	-0.1352	-0.1239	-0.0000	0.4127	0.1149	0.0054	-0.0006	0.0000	-0.0000	4.9426	1.1309	0.0579	-0.0069	0.0000
676.3100	-0.0181	-1.6172	0.0192	-1.5513	0.0361	-0.0328	0.0000	0.0000	-0.0000	0.0000	0.0000	0.0000	0.1395	0.3236	0.0813	0.0824	-0.1229	-0.1332	-0.0000	0.4128	0.1151	0.0054	-0.0006	0.0000	-0.0000	4.9437	1.1320	0.0580	-0.0070	0.0000
676.3200	-0.0181	-1.6173	0.0192	-1.5513	0.0361	-0.0329	0.0000	0.0000	-0.0000	0.0000	0.0000	0.0000	0.3165	0.3471	0.0731	0.0555	-0.1154	-0.1091	0.0000	0.4129	0.1151	0.0054	-0.0007	0.0000	0.0000	4.9443	1.1326	0.0581	-0.0070	0.0000
676.3320	-0.0181	-1.6172	0.0191	-1.5513	0.0361	-0.0329	0.0000	0.0000	-0.0000	0.0000	0.0000	0.0000	0.2466	0.4026	0.0878	0.0930	-0.1193	-0.0985	-0.0000	0.4126	0.1151	0.0054	-0.0006	0.0000	-0.0000	4.9418	1.1321	0.0580	-0.0070	0.0000
676.3420	-0.0182	-1.6172	0.0191	-1.5513	0.0361	-0.0329	0.0000	0.0000	-0.0000	0.0000	0.0000	0.0000	0.2523	0.2114	0.0904	0.0992	-0.1169	-0.1150	0.0000	0.4126	0.1151	0.0054	-0.0006	0.0000	0.0000	4.9418	1.1321	0.0581	-0.0070	0.0000
676.3520	-0.0181	-1.6173	0.0191	-1.5513	0.0361	-0.0329	0.0000	0.0000	-0.0000	0.0000	0.0000	0.0000	0.2100	0.3510	0.1805	0.1164	-0.1523	-0.1063	0.0000	0.4128	0.1150	0.0054	-0.0006	0.0000	0.0000	4.9432	1.1315	0.0579	-0.0070	0.0000
676.3640	-0.0181	-1.6172	0.0192	-1.5512	0.0361	-0.0329	0.0000	0.0000	-0.0000	0.0000	0.0000	0.0000	0.2752	0.3870	0.0894	0.1096	-0.1350	-0.1047	0.0000	0.4128	0.1151	0.0054	-0.0006	0.0000	0.0000	4.9442	1.1325	0.0580	-0.0070	0.0000
676.3760	-0.0181	-1.6172	0.0192	-1.5513	0.0361	-0.0329	0.0000	0.0000	-0.0000	0.0000	0.0000	0.0000	0.1496	0.2760	0.1079	0.1071	-0.1275	-0.1260	0.0000	0.4124	0.1149	0.0054	-0.0006	0.0000	0.0000	4.9394	1.1306	0.0580	-0.0070	0.0000
676.3860	-0.0181	-1.6173	0.0192	-1.5513	0.0361	-0.0329	0.0000	0.0000	-0.0000	0.0000	0.0000	0.0000	0.1688	0.3556	0.1345	0.1007	-0.1248	-0.1079	0.0000	0.4129	0.1151	0.0054	-0.0006	0.0000	0.0000	4.9452	1.1325	0.0580	-0.0070	0.0000
676.3960	-0.0182	-1.6173	0.0191	-1.5513	0.0361	-0.0329	0.0000	0.0000	-0.0000	0.0000	0.0000	0.0000	0.1303	0.3291	0.0416	0.1075	-0.1072	-0.0901	-0.0000	0.4128	0.1151	0.0054	-0.0006	0.0000	-0.0000	4.9438	1.1321	0.0581	-0.0070	0.0000
676.4080	-0.0181	-1.6172	0.0192	-1.5513	0.0361	-0.0329	0.0000	0.0000	-0.0000	0.0000	0.0000	0.0000	0.2061	0.3364	0.0932	0.0638	-0.1430	-0.1155	0.0000	0.4129	0.1151	0.0054	-0.0006	0.0000	0.0000	4.9448	1.1321	0.0580	-0.0070	0.0000
676.4180	-0.0181	-1.6172	0.0191	-1.5513	0.0361	-0.0329	0.0000	0.0000	-0.0000	0.0000	0.0000	0.0000	0.1781	0.2634	0.0615	0.1225	-0.1315	-0.1225	0.0000	0.4128	0.1151	0.0054	-0.0006	0.0000	0.0000	4.9442	1.1325	0.0580	-0.0070	0.0000
676.4300	-0.0181	-1.6172	0.0191	-1.5513	0.0361	-0.0329	0.0000	0.0000	-0.0000	0.0000	0.0000	0.0000	0.1146	0.3100	0.1057	0.0942	-0.1336	-0.1004	-0.0000	0.4128	0.1151	0.0054	-0.0006	0.0000	-0.0000	4.9432	1.1325	0.0580	-0.0070	0.0000
676.4400	-0.0181	-1.6172	0.0192	-1.5513	0.0361	-0.0329	0.0000	0.0000	-0.0000	0.0000	0.0000	0.0000	0.2333	0.3246	0.1137	0.0794	-0.1421	-0.0810	0.0000	0.4130	0.1151	0.0054	-0.0006	0.0000	0.0000	4.9456	1.1329	0.0579	-0.0070	0.0000
676.4520	-0.0181	-1.6173	0.0191	-1.5513	0.0361	-0.0329	0.0000	0.0000	-0.0000	0.0000	0.0000	0.0000	0.2292	0.3723	0.0645	0.1035	-0.1431	-0.1251	0.0000	0.4125	0.1149	0.0054	-0.0006	0.0000	0.0000	4.9402	1.1305	0.0578	-0.0069	0.0000
676.4620	-0.0181	-1.6173	0.0191	-1.5513	0.0361	-0.0329	0.0000	0.0000	-0.0000	0.0000	0.0000	0.0000	0.2225	0.4253	0.1005	0.1046	-0.1179	-0.1193	0.0000	0.4132	0.1153	0.0054	-0.0007	0.0000	0.0000	4.9483	1.1346	0.0582	-0.0070	0.0000
676.4740	-0.0181	-1.6173	0.0192	-1.5513	0.0362	-0.0329	0.0000	0.0000	-0.0000	0.0000	0.0000	0.0000	0.2834	0.3774	0.0436	0.0902	-0.1401	-0.1213	-0.0000	0.4128	0.1151	0.0054	-0.0006	0.0000	-0.0000	4.9438	1.1321	0.0581	-0.0070	0.0000
676.4840	-0.0181	-1.6173	0.0192	-1.5513	0.0361	-0.0329	0.0000	0.0000	-0.0000	0.0000	0.0000	0.0000	0.3329	0.3440	0.1073	0.0642	-0.1224	-0.1055	0.0000	0.4129	0.1150	0.0054	-0.0006	0.0000	0.0000	4.9443	1.1315	0.0580	-0.0070	0.0000
676.4940	-0.0181	-1.6173	0.0192	-1.5513	0.0361	-0.0329	0.0000	0.0000	-0.0000	0.0000	0.0000	0.0000	0.2908	0.3699	0.0962	0.0755	-0.1142	-0.1098	0.0000	0.4133	0.1153	0.0054	-0.0007	0.0000	0.0000	4.9502	1.1345	0.0581	-0.0070	0.0000
676.5060	-0.0181	-1.6173	0.0191	-1.5513	0.0361	-0.0329	0.0000	0.0000	-0.0000	0.0000	0.0000	0.0000	0.2071	0.3247	0.1075	0.0989	-0.1416	-0.1211	-0.0000	0.4127	0.1151	0.0054	-0.0006	0.0000	-0.0000	4.9427	1.1320	0.0580	-0.0070	0.0000
676.5160	-0.0181	-1.6173	0.0192	-1.5513	0.0362	-0.0329	0.0000	0.0000	-0.0000	0.0000	0.0000	0.0000	0.2923	0.3357	0.1352	0.0947	-0.1322	-0.1090	-0.0000	0.4127	0.1151	0.0054	-0.0006	0.0000	-0.0000	4.9428	1.1321	0.0580	-0.0070	0.0000
676.5280	-0.0181	-1.6173	0.0191	-1.5513	0.0361	-0.0329	0.0000	0.0000	-0.0000	0.0000	0.0000	0.0000	0.2901	0.3198	0.0961	0.0919	-0.1324	-0.1235	0.0000	0.4129	0.1152	0.0054	-0.0007	0.0000	0.0000	4.9447	1.1330	0.0581	-0.0070	0.0000
676.5380	-0.0181	-1.6173	0.0191	-1.5513	0.0361	-0.0329	0.0000	0.0000	-0.0000	0.0000	0.0000	0.0000	0.2602	0.3693	0.0934	0.0777	-0.1215	-0.1252	0.0000	0.4128	0.1150	0.0054	-0.0006	0.0000	0.0000	4.9438	1.1311	0.0580	-0.0070	0.0000
676.5500	-0.0181	-1.6172	0.0192	-1.5513	0.0361	-0.0329	0.0000	0.0000	-0.0000	0.0000	0.0000	0.0000	0.2415	0.3064	0.0977	0.0955	-0.1188	-0.1347	-0.0000	0.4127	0.1151	0.0054	-0.0007	0.0000	-0.0000	4.9429	1.1321	0.0581	-0.0070	0.0000
676.5600	-0.0181	-1.6173	0.0191	-1.5513	0.0361	-0.0329	0.0000	0.0000	-0.0000	0.0000	0.0000	0.0000	0.1925	0.3060	0.1010	0.0931	-0.1383	-0.1240	0.0000	0.4125	0.1149	0.0054	-0.0006	0.0000	0.0000	4.9402	1.1305	0.0578	-0.0069	0.0000
676.5700	-0.0181	-1.6173	0.0191	-1.5513	0.0361	-0.0329	0.0000	0.0000	-0.0000	0.0000	0.0000	0.0000	0.2752	0.4342	0.1402	0.0909	-0.1550	-0.0715	0.0000	0.4127	0.1151	0.0054	-0.0006	0.0000	0.0000	4.9427	1.1320	0.0580	-0.0070	0.0000
676.5820	-0.0181	-1.6173	0.0191	-1.5512	0.0361	-0.0329	0.0000	0.0000	-0.0000	0.0000	0.0000	0.0000	0.2168	0.3449	-0.0060	0.0944	-0.1578	-0.1326	0.0000	0.4129	0.1150	0.0054	-0.0006	0.0000	0.0000	4.9443	1.1316	0.0580	-0.0070	0.0000
676.5920	-0.0181	-1.6173	0.0191	-1.5513	0.0361	-0.0329	0.0000	0.0000	-0.0000	0.0000	0.0000	0.0000	0.2794	0.3740	0.0456	0.0929	-0.1357	-0.1212	-0.0000	0.4130	0.1152	0.0054	-0.0007	0.0000	-0.0000	4.9463	1.1336	0.0581	-0.0070	0.0000
676.6040	-0.0182	-1.6172	0.0191	-1.5513	0.0361	-0.0329	0.0000	0.0000	-0.0000	0.0000	0.0000	0.0000	0.3273	0.2830	0.1178	0.0851	-0.1456	-0.1136	0.0000	0.4130	0.1152	0.0054	-0.0006	0.0000	0.0000	4.9457	1.1330	0.0580	-0.0070	0.0000
676.6140	-0.0181	-1.6172	0.0192	-1.5513	0.0361	-0.0329	0.0000	0.0000	-0.0000	0.0000	0.0000	0.0000	0.1968	0.3968	0.0563	0.1000	-0.1431	-0.0941	0.0000	0.4129	0.1151	0.0054	-0.0006	0.0000	0.0000	4.9453	1.1326	0.0580	-0.0070	0.0000
676.6260	-0.0181	-1.6173	0.0191	-1.5513	0.0361	-0.0329	0.0000	0.0000	-0.0000	0.0000	0.0000	0.0000	0.2591	0.3306	0.1055	0.0825	-0.1696	-0.1471	0.0000	0.4130	0.1152	0.0054	-0.0007	0.0000	0.0000	4.9458	1.1331	0.0581	-0.0070	0.0000
676.6360	-0.0181	-1.6173	0.0192	-1.5513	0.0361	-0.0329	0.0000	0.0000	-0.0000	0.0000	0.0000	0.0000	0.2558	0.2919	0.0981	0.1060	-0.1600	-0.1227	-0.0000	0.4128	0.1150	0.0054	-0.0006	0.0000	-0.0000	4.9433	1.1316	0.0580	-0.0070	0.0000
676.6460	-0.0181	-1.6172	0.0192	-1.5512	0.0361	-0.0329	0.0000	0.0000	-0.0000	0.0000	0.0000	0.0000	0.2482	0.3423	0.1401	0.0787	-0.1170	-0.1285	0.0000	0.4126	0.1150	0.0054	-0.0006	0.0000	0.0000	4.9408	1.1310	0.0579	-0.0069	0.0000
676.6580	-0.0181	-1.6173	0.0191	-1.5513	0.0362	-0.0329	0.0000	0.0000	-0.0000	0.0000	0.0000	0.0000	0.3603	0.3360	0.0804	0.1148	-0.1196	-0.1209	0.0000	0.4128	0.1150	0.0054	-0.0006	0.0000	0.0000	4.9432	1.1315	0.0579	-0.0070	0.0000
676.6680	-0.0182	-1.6173	0.0192	-1.5513	0.0361	-0.0329	0.0000	0.0000	-0.0000	0.0000	0.0000	0.0000	0.3228	0.3802	0.0813	0.1108	-0.1285	-0.1159	-0.0000	0.4126	0.1150	0.0054	-0.0006	0.0000	-0.0000	4.9408	1.1310	0.0579	-0.0070	0.0000
676.6800	-0.0181	-1.6172	0.0191	-1.5512	0.0361	-0.0329	0.0000	0.0000	-0.0000	0.0000	0.0000	0.0000	0.3322	0.3293	0.0638	0.1210	-0.1577	-0.1175	-0.0000	0.4126	0.1151	0.0054	-0.0006	0.0000	-0.0000	4.9418	1.1321	0.0580	-0.0070	0.0000
676.6900	-0.0181	-1.6173	0.0191	-1.5513	0.0361	-0.0329	0.0000	0.0000	-0.0000	0.0000	0.0000	0.0000	0.2202	0.2932	0.0731	0.0931	-0.1684	-0.1244	0.0000	0.4128	0.1151	0.0054	-0.0006	0.0000	0.0000	4.9437	1.1320	0.0579	-0.0070	0.0000
676.7020	-0.0181	-1.6172	0.0191	-1.5512	0.0362	-0.0329	0.0000	0.0000	-0.0000	0.0000	0.0000	0.0000	0.2787	0.3463	0.0893	0.0980	-0.1597	-0.1263	-0.0000	0.4128	0.1151	0.0054	-0.0006	0.0000	-0.0000	4.9437	1.1320	0.0580	-0.0070	0.0000
676.7120	-0.0181	-1.6173	0.0191	-1.5513	0.0361	-0.0329	0.0000	0.0000	-0.0000	0.0000	0.0000	0.0000	0.3256	0.3179	0.1522	0.1030	-0.1591	-0.0996	-0.0000	0.4127	0.1151	0.0054	-0.0006	0.0000	-0.0000	4.9428	1.1320	0.0580	-0.0070	0.0000
676.7240	-0.0181	-1.6172	0.0192	-1.5513	0.0361	-0.0328	0.0000	0.0000	-0.0000	0.0000	0.0000	0.0000	0.4388	0.3469	0.0910	0.1162	-0.1443	-0.0980	0.0000	0.4130	0.1152	0.0054	-0.0007	0.0000	0.0000	4.9463	1.1336	0.0581	-0.0070	0.0000
676.7340	-0.0181	-1.6173	0.0192	-1.5513	0.0361	-0.0329	0.0000	0.0000	-0.0000	0.0000	0.0000	0.0000	0.3912	0.3745	0.1096	0.0958	-0.1368	-0.1063	0.0000	0.4127	0.1151	0.0054	-0.0007	0.0000	0.0000	4.9419	1.1322	0.0581	-0.0070	0.0000
676.7440	-0.0181	-1.6172	0.0191	-1.5513	0.0361	-0.0329	0.0000	0.0000	-0.0000	0.0000	0.0000	0.0000	0.3740	0.3249	0.0940	0.1027	-0.1403	-0.1258	0.0000	0.4129	0.1151	0.0054	-0.0006	0.0000	0.0000	4.9448	1.1321	0.0580	-0.0070	0.0000
676.7560	-0.0181	-1.6173	0.0191	-1.5512	0.0361	-0.0329	0.0000	0.0000	-0.0000	0.0000	0.0000	0.0000	0.2656	0.4343	0.1633	0.1039	-0.1579	-0.1331	0.0000	0.4129	0.1151	0.0054	-0.0006	0.0000	0.0000	4.9447	1.1320	0.0580	-0.0070	0.0000
676.7660	-0.0181	-1.6172	0.0192	-1.5513	0.0361	-0.0329	0.0000	0.0000	-0.0000	0.0000	0.0000	0.0000	0.4074	0.3733	0.1084	0.0864	-0.1359	-0.1154	0.0000	0.4127	0.1151	0.0054	-0.0006	0.0000	0.0000	4.9427	1.1319	0.0579	-0.0070	0.0000
676.7780	-0.0181	-1.6172	0.0191	-1.5512	0.0361	-0.0329	-0.0000	0.0000	-0.0000	0.0000	0.0000	0.0000	0.3053	0.3922	0.0925	0.0708	-0.1461	-0.1523	0.0000	0.4123	0.1149	0.0054	-0.0006	0.0000	0.0000	4.9378	1.1300	0.0578	-0.0069	0.0000
676.7880	-0.0181	-1.6172	0.0191	-1.5513	0.0361	-0.0329	-0.0001	0.0000	-0.0000	0.0000	0.0000	0.0000	0.4267	0.3117	0.1377	0.1116	-0.1381	-0.1246	0.0000	0.4127	0.1151	0.0054	-0.0006	0.0000	0.0000	4.9427	1.1320	0.0580	-0.0070	0.0000
676.8000	-0.0182	-1.6172	0.0192	-1.5513	0.0361	-0.0329	-0.0001	0.0000	-0.0000	0.0000	0.0000	0.0000	0.3917	0.3525	0.1109	0.1036	-0.1398	-0.1140	-0.0000	0.4129	0.1152	0.0054	-0.0006	0.0000	-0.0000	4.9447	1.1330	0.0581	-0.0070	0.0000
676.8100	-0.0182	-1.6173	0.0192	-1.5513	0.0361	-0.0329	-0.0001	0.0000	-0.0000	0.0000	0.0000	0.0000	0.3493	0.3623	0.1509	0.1114	-0.1606	-0.1055	0.0000	0.4124	0.1148	0.0054	-0.0006	0.0000	0.0000	4.9387	1.1300	0.0578	-0.0069	0.0000
676.8200	-0.0181	-1.6173	0.0191	-1.5513	0.0361	-0.0329	-0.0000	0.0000	-0.0000	0.0000	0.0000	0.0000	0.3754	0.3801	0.0923	0.0727	-0.1490	-0.1105	-0.0000	0.4126	0.1150	0.0054	-0.0006	0.0000	-0.0000	4.9418	1.1311	0.0580	-0.0070	0.0000
676.8300	-0.0182	-1.6172	0.0192	-1.5513	0.0361	-0.0329	-0.0000	0.0000	-0.0000	0.0000	0.0000	0.0000	0.4294	0.2775	0.0932	0.1124	-0.1258	-0.1044	0.0000	0.4128	0.1150	0.0054	-0.0006	0.0000	0.0000	4.9432	1.1315	0.0579	-0.0070	0.0000
676.8420	-0.0181	-1.6173	0.0191	-1.5513	0.0361	-0.0329	-0.0001	0.0000	-0.0000	0.0000	0.0000	0.0000	0.4394	0.4626	0.1022	0.1014	-0.1256	-0.1330	0.0000	0.4127	0.1150	0.0054	-0.0006	0.0000	0.0000	4.9422	1.1315	0.0579	-0.0070	0.0000
676.8520	-0.0181	-1.6173	0.0191	-1.5513	0.0361	-0.0329	-0.0000	0.0000	-0.0000	0.0000	0.0000	0.0000	0.5122	0.3532	0.0848	0.0993	-0.1395	-0.1046	-0.0000	0.4129	0.1151	0.0054	-0.0006	0.0000	-0.0000	4.9443	1.1326	0.0581	-0.0070	0.0000
676.8620	-0.0181	-1.6173	0.0191	-1.5512	0.0361	-0.0329	-0.0000	0.0000	-0.0000	0.0000	0.0000	0.0000	0.4336	0.3237	0.1338	0.0895	-0.1344	-0.1200	-0.0000	0.4126	0.1150	0.0054	-0.0006	0.0000	-0.0000	4.9408	1.1311	0.0580	-0.0070	0.0000
676.8720	-0.0181	-1.6173	0.0192	-1.5513	0.0361	-0.0329	-0.0000	0.0000	-0.0000	0.0000	0.0000	0.0000	0.4023	0.3720	0.0989	0.0713	-0.1483	-0.1049	0.0000	0.4132	0.1153	0.0054	-0.0007	0.0000	0.0000	4.9487	1.1340	0.0581	-0.0070	0.0000
676.8820	-0.0181	-1.6173	0.0191	-1.5513	0.0361	-0.0328	-0.0000	0.0000	-0.0000	0.0000	0.0000	0.0000	0.3757	0.4344	0.0968	0.0797	-0.1434	-0.1179	-0.0000	0.4127	0.1151	0.0054	-0.0006	0.0000	-0.0000	4.9427	1.1320	0.0580	-0.0070	0.0000
676.8920	-0.0181	-1.6173	0.0192	-1.5513	0.0361	-0.0329	-0.0001	0.0000	-0.0000	0.0000	0.0000	0.0000	0.3450	0.2970	0.0790	0.0623	-0.1184	-0.1247	0.0000	0.4124	0.1149	0.0054	-0.0006	0.0000	0.0000	4.9393	1.1306	0.0579	-0.0070	0.0000
676.9040	-0.0181	-1.6173	0.0191	-1.5513	0.0361	-0.0329	-0.0000	0.0000	-0.0000	0.0000	0.0000	0.0000	0.3895	0.3000	0.0332	0.0697	-0.1419	-0.1046	-0.0000	0.4128	0.1151	0.0054	-0.0006	0.0000	-0.0000	4.9438	1.1321	0.0580	-0.0070	0.0000
676.9140	-0.0181	-1.6173	0.0191	-1.5513	0.0361	-0.0329	-0.0000	0.0000	-0.0000	0.0000	0.0000	0.0000	0.4075	0.3389	0.0835	0.0699	-0.1420	-0.1305	0.0000	0.4128	0.1151	0.0054	-0.0006	0.0000	0.0000	4.9442	1.1325	0.0580	-0.0070	0.0000
676.9240	-0.0181	-1.6172	0.0191	-1.5513	0.0361	-0.0329	-0.0000	0.0000	-0.0000	0.0000	0.0000	0.0000	0.2537	0.2958	0.0935	0.0722	-0.1545	-0.1276	0.0000	0.4126	0.1151	0.0054	-0.0006	0.0000	0.0000	4.9418	1.1321	0.0580	-0.0070	0.0000
676.9340	-0.0181	-1.6173	0.0192	-1.5513	0.0361	-0.0329	-0.0001	0.0000	-0.0000	0.0000	0.0000	0.0000	0.3996	0.3911	0.1199	0.0872	-0.1236	-0.1436	0.0000	0.4128	0.1151	0.0054	-0.0006	0.0000	0.0000	4.9441	1.1324	0.0579	-0.0070	0.0000
676.9440	-0.0181	-1.6172	0.0192	-1.5513	0.0361	-0.0329	-0.0001	0.0000	-0.0000	0.0000	0.0000	0.0000	0.3143	0.4069	0.1247	0.1024	-0.1365	-0.1165	0.0000	0.4129	0.1151	0.0054	-0.0006	0.0000	0.0000	4.9447	1.1320	0.0579	-0.0070	0.0000
676.9540	-0.0181	-1.6173	0.0192	-1.5513	0.0361	-0.0329	-0.0000	0.0000	-0.0000	0.0000	0.0000	0.0000	0.3388	0.3261	0.0883	0.0900	-0.1277	-0.1272	-0.0000	0.4130	0.1153	0.0054	-0.0006	0.0000	-0.0000	4.9457	1.1340	0.0580	-0.0070	0.0000
676.9660	-0.0181	-1.6172	0.0191	-1.5513	0.0361	-0.0329	-0.0000	0.0000	-0.0000	0.0000	0.0000	0.0000	0.4081	0.2837	0.1139	0.1073	-0.1322	-0.1265	0.0000	0.4124	0.1150	0.0054	-0.0006	0.0000	0.0000	4.9388	1.1310	0.0579	-0.0069	0.0000
676.9760	-0.0181	-1.6173	0.0192	-1.5513	0.0361	-0.0329	-0.0000	0.0000	-0.0000	0.0000	0.0000	0.0000	0.3407	0.2976	0.1255	0.0972	-0.1354	-0.1256	0.0000	0.4124	0.1149	0.0054	-0.0006	0.0000	0.0000	4.9388	1.1300	0.0579	-0.0069	0.0000
676.9880	-0.0181	-1.6172	0.0192	-1.5513	0.0361	-0.0329	-0.0001	0.0000	-0.0000	0.0000	0.0000	0.0000	0.3809	0.3432	0.1058	0.1029	-0.1429	-0.1262	-0.0000	0.4126	0.1149	0.0054	-0.0006	0.0000	-0.0000	4.9417	1.1309	0.0578	-0.0069	0.0000
676.9980	-0.0181	-1.6172	0.0192	-1.5513	0.0361	-0.0329	-0.0000	0.0000	-0.0000	0.0000	0.0000	0.0000	0.3977	0.3420	0.1115	0.0866	-0.1279	-0.1139	0.0000	0.4128	0.1151	0.0054	-0.0006	0.0000	0.0000	4.9442	1.1325	0.0580	-0.0070	0.0000
677.0080	-0.0181	-1.6172	0.0191	-1.5513	0.0361	-0.0329	-0.0000	0.0000	-0.0000	0.0000	0.0000	0.0000	0.3185	0.3006	0.1276	0.0993	-0.1336	-0.1132	0.0000	0.4130	0.1152	0.0054	-0.0006	0.0000	0.0000	4.9457	1.1330	0.0580	-0.0070	0.0000
677.0200	-0.0181	-1.6172	0.0191	-1.5513	0.0362	-0.0329	-0.0000	0.0000	-0.0000	0.0000	0.0000	0.0000	0.4521	0.2975	0.1066	0.0725	-0.1211	-0.1356	-0.0000	0.4127	0.1151	0.0054	-0.0006	0.0000	-0.0000	4.9428	1.1321	0.0580	-0.0070	0.0000
677.0300	-0.0181	-1.6172	0.0192	-1.5513	0.0361	-0.0329	-0.0000	0.0000	-0.0000	0.0000	0.0000	0.0000	0.4092	0.4238	0.0858	0.0792	-0.1421	-0.1099	0.0000	0.4129	0.1151	0.0054	-0.0006	0.0000	0.0000	4.9453	1.1326	0.0580	-0.0070	0.0000
677.0420	-0.0181	-1.6173	0.0191	-1.5513	0.0361	-0.0329	-0.0001	0.0000	-0.0000	0.0000	0.0000	0.0000	0.4326	0.4233	0.0919	0.1082	-0.1392	-0.1314	-0.0000	0.4129	0.1151	0.0054	-0.0006	0.0000	-0.0000	4.9452	1.1325	0.0580	-0.0070	0.0000
677.0520	-0.0181	-1.6172	0.0191	-1.5513	0.0361	-0.0329	-0.0001	0.0000	-0.0000	0.0000	0.0000	0.0000	0.2955	0.3142	0.1295	0.0815	-0.1101	-0.1386	-0.0000	0.4126	0.1150	0.0054	-0.0006	0.0000	-0.0000	4.9418	1.1311	0.0580	-0.0070	0.0000
677.0640	-0.0181	-1.6172	0.0192	-1.5513	0.0361	-0.0328	-0.0000	0.0000	-0.0000	0.0000	0.0000	0.0000	0.3856	0.3453	0.0856	0.0967	-0.1492	-0.1344	0.0000	0.4129	0.1151	0.0054	-0.0006	0.0000	0.0000	4.9452	1.1325	0.0580	-0.0070	0.0000
677.0740	-0.0181	-1.6172	0.0192	-1.5513	0.0362	-0.0329	-0.0001	0.0000	-0.0000	0.0000	0.0000	0.0000	0.3581	0.4060	0.1216	0.1008	-0.1306	-0.1222	-0.0000	0.4129	0.1151	0.0054	-0.0007	0.0000	-0.0000	4.9443	1.1326	0.0581	-0.0070	0.0000
677.0840	-0.0181	-1.6173	0.0192	-1.5513	0.0361	-0.0329	-0.0000	0.0000	-0.0000	0.0000	0.0000	0.0000	0.4292	0.3994	0.0898	0.0700	-0.1608	-0.1335	-0.0000	0.4128	0.1151	0.0054	-0.0006	0.0000	-0.0000	4.9432	1.1325	0.0580	-0.0070	0.0000
677.0940	-0.0181	-1.6172	0.0191	-1.5513	0.0361	-0.0329	-0.0000	0.0000	-0.0000	0.0000	0.0000	0.0000	0.3245	0.3561	0.0705	0.1012	-0.1388	-0.1172	-0.0000	0.4129	0.1150	0.0054	-0.0006	0.0000	-0.0000	4.9453	1.1316	0.0581	-0.0070	0.0000
677.1060	-0.0182	-1.6172	0.0192	-1.5513	0.0361	-0.0329	-0.0001	0.0000	-0.0000	0.0000	0.0000	0.0000	0.4255	0.3948	0.0666	0.0848	-0.1627	-0.1211	-0.0000	0.4128	0.1150	0.0054	-0.0006	0.0000	-0.0000	4.9433	1.1316	0.0580	-0.0070	0.0000
677.1160	-0.0181	-1.6172	0.0191	-1.5513	0.0361	-0.0329	-0.0000	0.0000	-0.0000	0.0000	0.0000	0.0000	0.3130	0.3120	0.0757	0.0660	-0.1461	-0.1033	-0.0000	0.4131	0.1152	0.0054	-0.0006	0.0000	-0.0000	4.9467	1.1330	0.0580	-0.0070	0.0000
677.1260	-0.0181	-1.6173	0.0192	-1.5513	0.0361	-0.0329	0.0001	0.0000	-0.0000	0.0000	0.0000	0.0000	0.4640	0.2894	0.0637	0.1039	-0.1352	-0.1516	-0.0000	0.4127	0.1151	0.0054	-0.0006	0.0000	-0.0000	4.9427	1.1320	0.0580	-0.0070	0.0000
677.1360	-0.0181	-1.6173	0.0192	-1.5512	0.0361	-0.0329	0.0000	0.0000	-0.0000	0.0000	0.0000	0.0000	0.3794	0.3720	0.0297	0.0910	-0.1315	-0.1664	0.0000	0.4124	0.1149	0.0054	-0.0006	0.0000	0.0000	4.9392	1.1304	0.0578	-0.0069	0.0000
677.1460	-0.0181	-1.6172	0.0192	-1.5512	0.0361	-0.0329	-0.0000	0.0000	-0.0000	0.0000	0.0000	0.0000	0.3423	0.3328	0.1603	0.1009	-0.1396	-0.1340	0.0000	0.4124	0.1149	0.0054	-0.0006	0.0000	0.0000	4.9393	1.1305	0.0579	-0.0069	0.0000
677.1560	-0.0181	-1.6172	0.0192	-1.5513	0.0361	-0.0329	-0.0000	0.0000	-0.0000	0.0000	0.0000	0.0000	0.3753	0.3297	0.1223	0.0794	-0.1441	-0.1488	0.0000	0.4130	0.1152	0.0054	-0.0007	0.0000	0.0000	4.9458	1.1331	0.0581	-0.0070	0.0000
677.1680	-0.0181	-1.6173	0.0192	-1.5513	0.0361	-0.0329	-0.0000	0.0000	-0.0000	0.0000	0.0000	0.0000	0.2747	0.3243	0.1066	0.0965	-0.1343	-0.1255	-0.0000	0.4127	0.1151	0.0054	-0.0006	0.0000	-0.0000	4.9428	1.1321	0.0580	-0.0070	0.0000
677.1780	-0.0181	-1.6172	0.0191	-1.5513	0.0361	-0.0329	-0.0000	0.0000	-0.0000	0.0000	0.0000	0.0000	0.3564	0.3047	0.1191	0.0992	-0.1438	-0.1303	-0.0000	0.4126	0.1149	0.0054	-0.0006	0.0000	-0.0000	4.9416	1.1309	0.0578	-0.0069	0.0000
677.1880	-0.0181	-1.6173	0.0192	-1.5512	0.0361	-0.0329	-0.0000	0.0000	-0.0000	0.0000	0.0000	0.0000	0.3881	0.3412	0.0822	0.1130	-0.1140	-0.1252	0.0000	0.4127	0.1150	0.0054	-0.0006	0.0000	0.0000	4.9427	1.1310	0.0580	-0.0070	0.0000
677.2000	-0.0181	-1.6173	0.0191	-1.5513	0.0361	-0.0329	-0.0000	0.0000	-0.0000	0.0000	0.0000	0.0000	0.3646	0.2672	0.0510	0.0858	-0.1426	-0.1469	-0.0000	0.4127	0.1150	0.0054	-0.0006	0.0000	-0.0000	4.9422	1.1315	0.0579	-0.0069	0.0000
677.2100	-0.0181	-1.6173	0.0191	-1.5513	0.0361	-0.0329	-0.0000	0.0000	-0.0000	0.0000	0.0000	0.0000	0.4567	0.3843	0.1104	0.0909	-0.1493	-0.1147	-0.0000	0.4126	0.1151	0.0054	-0.0006	0.0000	-0.0000	4.9417	1.1320	0.0580	-0.0070	0.0000
677.2220	-0.0181	-1.6172	0.0192	-1.5513	0.0361	-0.0329	-0.0000	0.0000	-0.0000	0.0000	0.0000	0.0000	0.3864	0.3976	0.1049	0.0885	-0.1263	-0.1168	0.0000	0.4130	0.1152	0.0054	-0.0006	0.0000	0.0000	4.9457	1.1330	0.0580	-0.0070	0.0000
677.2320	-0.0181	-1.6173	0.0191	-1.5513	0.0361	-0.0329	-0.0000	0.0000	-0.0000	0.0000	0.0000	0.0000	0.4594	0.3030	0.0661	0.0619	-0.1358	-0.1267	0.0000	0.4129	0.1151	0.0054	-0.0006	0.0000	0.0000	4.9448	1.1321	0.0580	-0.0070	0.0000
677.2440	-0.0181	-1.6172	0.0192	-1.5513	0.0361	-0.0329	-0.0000	0.0000	-0.0002	-0.0000	0.0000	0.0000	0.3399	0.3608	0.0866	0.0866	-0.1582	-0.1181	-0.0000	0.4126	0.1149	0.0054	-0.0006	0.0000	-0.0000	4.9412	1.1305	0.0579	-0.0070	0.0000
677.2540	-0.0181	-1.6173	0.0191	-1.5513	0.0361	-0.0329	-0.0001	0.0000	0.0003	-0.0000	0.0000	0.0000	0.4049	0.3418	0.0688	0.0834	-0.1424	-0.1520	0.0000	0.4129	0.1151	0.0054	-0.0006	0.0000	0.0000	4.9448	1.1321	0.0580	-0.0070	0.0000
677.2640	-0.0181	-1.6172	0.0191	-1.5513	0.0361	-0.0329	-0.0001	0.0000	0.0001	-0.0000	0.0000	0.0000	0.3509	0.3834	0.1082	0.0835	-0.1305	-0.1162	-0.0000	0.4128	0.1151	0.0054	-0.0006	0.0000	-0.0000	4.9432	1.1325	0.0580	-0.0070	0.0000
677.2740	-0.0181	-1.6172	0.0192	-1.5513	0.0361	-0.0329	-0.0000	0.0000	0.0001	-0.0000	0.0000	0.0000	0.3368	0.4110	0.1156	0.0768	-0.1236	-0.1207	-0.0000	0.4128	0.1152	0.0054	-0.0006	0.0000	-0.0000	4.9438	1.1331	0.0581	-0.0070	0.0000
677.2840	-0.0181	-1.6172	0.0191	-1.5513	0.0361	-0.0329	-0.0000	0.0000	0.0000	0.0000	0.0000	0.0000	0.2910	0.3647	0.1069	0.0853	-0.1453	-0.1217	-0.0000	0.4129	0.1152	0.0054	-0.0006	0.0000	-0.0000	4.9447	1.1330	0.0581	-0.0070	0.0000
677.2940	-0.0182	-1.6173	0.0191	-1.5513	0.0361	-0.0328	-0.0000	0.0000	0.0000	0.0000	0.0000	0.0000	0.2809	0.3848	0.1056	0.0861	-0.1114	-0.1113	-0.0000	0.4128	0.1151	0.0054	-0.0006	0.0000	-0.0000	4.9437	1.1320	0.0580	-0.0070	0.0000
677.3060	-0.0181	-1.6172	0.0192	-1.5513	0.0361	-0.0329	-0.0001	0.0000	0.0001	0.0000	0.0000	0.0000	0.2630	0.3639	0.0568	0.0771	-0.1323	-0.1377	0.0000	0.4129	0.1151	0.0054	-0.0006	0.0000	0.0000	4.9447	1.1320	0.0580	-0.0070	0.0000
677.3160	-0.0181	-1.6172	0.0192	-1.5513	0.0362	-0.0329	-0.0001	0.0000	0.0000	0.0000	0.0000	0.0000	0.3089	0.4436	0.0739	0.1036	-0.1283	-0.1488	0.0000	0.4127	0.1149	0.0054	-0.0006	0.0000	0.0000	4.9426	1.1309	0.0578	-0.0069	0.0000
677.3260	-0.0181	-1.6172	0.0191	-1.5513	0.0361	-0.0329	-0.0000	0.0000	0.0000	0.0000	0.0000	0.0000	0.4013	0.4068	0.0988	0.1036	-0.1515	-0.1346	-0.0000	0.4128	0.1150	0.0054	-0.0006	0.0000	-0.0000	4.9437	1.1310	0.0579	-0.0069	0.0000
677.3360	-0.0182	-1.6172	0.0191	-1.5512	0.0361	-0.0329	-0.0000	0.0000	0.0000	0.0000	0.0000	0.0000	0.3398	0.3218	0.0449	0.0672	-0.1162	-0.1345	-0.0000	0.4128	0.1150	0.0054	-0.0006	0.0000	-0.0000	4.9433	1.1316	0.0580	-0.0070	0.0000
677.3480	-0.0182	-1.6173	0.0191	-1.5513	0.0361	-0.0329	-0.0001	0.0000	0.0000	0.0000	0.0000	0.0000	0.3204	0.4276	0.1153	0.0792	-0.1561	-0.1416	-0.0000	0.4128	0.1151	0.0054	-0.0006	0.0000	-0.0000	4.9442	1.1325	0.0580	-0.0070	0.0000
677.3580	-0.0181	-1.6172	0.0191	-1.5513	0.0361	-0.0329	-0.0001	0.0000	0.0000	0.0000	0.0000	0.0000	0.3515	0.4127	0.1175	0.0872	-0.1296	-0.1602	0.0000	0.4126	0.1151	0.0054	-0.0006	0.0000	0.0000	4.9417	1.1320	0.0579	-0.0070	0.0000
677.3700	-0.0181	-1.6172	0.0192	-1.5513	0.0361	-0.0329	-0.0000	0.0000	0.0000	0.0000	0.0000	0.0000	0.3625	0.3848	0.1353	0.1166	-0.1138	-0.1336	-0.0000	0.4125	0.1149	0.0054	-0.0006	0.0000	-0.0000	4.9397	1.1309	0.0578	-0.0069	0.0000
677.3800	-0.0181	-1.6173	0.0191	-1.5513	0.0361	-0.0329	-0.0000	0.0000	0.0000	0.0000	0.0000	0.0000	0.3797	0.3047	0.0706	0.1011	-0.1285	-0.1476	-0.0000	0.4129	0.1152	0.0054	-0.0006	0.0000	-0.0000	4.9447	1.1330	0.0580	-0.0070	0.0000
677.3900	-0.0181	-1.6172	0.0191	-1.5513	0.0361	-0.0329	-0.0000	0.0000	0.0000	0.0000	0.0000	-0.0000	0.2573	0.3584	0.1186	0.1299	-0.1514	-0.1383	-0.0000	0.4126	0.1151	0.0054	-0.0006	0.0000	-0.0000	4.9417	1.1320	0.0579	-0.0070	0.0000
677.4020	-0.0181	-1.6172	0.0192	-1.5513	0.0361	-0.0328	-0.0000	0.0000	0.0000	0.0000	0.0000	-0.0000	0.3223	0.3158	0.0904	0.0900	-0.1053	-0.1176	0.0000	0.4129	0.1151	0.0054	-0.0006	0.0000	0.0000	4.9452	1.1325	0.0580	-0.0070	0.0000
677.4120	-0.0181	-1.6173	0.0191	-1.5513	0.0361	-0.0329	-0.0000	0.0000	0.0000	0.0000	0.0000	-0.0000	0.3652	0.3532	0.1150	0.0782	-0.1050	-0.1238	0.0000	0.4127	0.1151	0.0054	-0.0006	0.0000	0.0000	4.9427	1.1320	0.0580	-0.0070	0.0000
677.4240	-0.0181	-1.6172	0.0191	-1.5513	0.0361	-0.0329	-0.0000	0.0000	0.0000	0.0000	0.0000	-0.0000	0.3273	0.3591	0.0716	0.1087	-0.1317	-0.1276	-0.0000	0.4129	0.1153	0.0054	-0.0007	0.0000	-0.0000	4.9448	1.1340	0.0581	-0.0070	0.0000
677.4340	-0.0181	-1.6172	0.0191	-1.5513	0.0361	-0.0329	-0.0000	0.0000	0.0000	0.0000	0.0000	0.0000	0.3659	0.2432	0.0784	0.0918	-0.1115	-0.1233	0.0000	0.4128	0.1151	0.0054	-0.0006	0.0000	0.0000	4.9438	1.1321	0.0580	-0.0070	0.0000
677.4440	-0.0181	-1.6172	0.0191	-1.5513	0.0361	-0.0329	-0.0001	0.0000	0.0000	0.0000	0.0000	0.0000	0.3523	0.4091	0.0854	0.0853	-0.1206	-0.1057	0.0000	0.4129	0.1151	0.0054	-0.0006	0.0000	0.0000	4.9448	1.1320	0.0580	-0.0070	0.0000
677.4560	-0.0181	-1.6172	0.0192	-1.5513	0.0361	-0.0328	-0.0000	0.0000	0.0000	0.0000	0.0000	0.0000	0.2805	0.3195	0.0804	0.0760	-0.1322	-0.1372	0.0000	0.4123	0.1149	0.0054	-0.0006	0.0000	0.0000	4.9383	1.1305	0.0579	-0.0069	0.0000
677.4660	-0.0182	-1.6172	0.0192	-1.5513	0.0361	-0.0329	-0.0000	0.0000	0.0000	0.0000	0.0000	0.0000	0.2898	0.3914	0.0741	0.0778	-0.1263	-0.1528	0.0000	0.4130	0.1152	0.0054	-0.0006	0.0000	0.0000	4.9462	1.1335	0.0580	-0.0070	0.0000
677.4760	-0.0181	-1.6173	0.0192	-1.5513	0.0361	-0.0329	-0.0000	0.0000	-0.0000	0.0000	0.0000	0.0000	0.3506	0.3038	0.0901	0.1043	-0.1376	-0.1320	-0.0000	0.4125	0.1149	0.0054	-0.0006	0.0000	-0.0000	4.9404	1.1306	0.0580	-0.0070	0.0000
677.4860	-0.0181	-1.6173	0.0192	-1.5513	0.0362	-0.0329	-0.0000	0.0000	-0.0000	0.0000	0.0000	0.0000	0.2646	0.3932	0.0976	0.0926	-0.1263	-0.1307	0.0000	0.4123	0.1148	0.0054	-0.0006	0.0000	0.0000	4.9377	1.1299	0.0578	-0.0069	0.0000
677.4960	-0.0181	-1.6172	0.0192	-1.5513	0.0361	-0.0329	-0.0000	0.0000	-0.0000	0.0000	0.0000	0.0000	0.3492	0.3857	0.0782	0.0902	-0.1202	-0.1557	-0.0000	0.4121	0.1147	0.0054	-0.0006	0.0000	-0.0000	4.9357	1.1288	0.0576	-0.0069	0.0000
677.5080	-0.0181	-1.6172	0.0192	-1.5513	0.0361	-0.0329	-0.0000	0.0000	-0.0000	0.0000	0.0000	0.0000	0.3657	0.3783	0.1154	0.0870	-0.1359	-0.1170	-0.0000	0.4127	0.1150	0.0054	-0.0006	0.0000	-0.0000	4.9422	1.1315	0.0580	-0.0070	0.0000
677.5180	-0.0181	-1.6172	0.0191	-1.5513	0.0361	-0.0329	-0.0001	0.0000	-0.0000	0.0000	0.0000	0.0000	0.3067	0.3086	0.1053	0.0927	-0.1304	-0.1303	-0.0000	0.4126	0.1150	0.0054	-0.0006	0.0000	-0.0000	4.9413	1.1315	0.0580	-0.0070	0.0000
677.5280	-0.0181	-1.6173	0.0191	-1.5513	0.0361	-0.0329	-0.0001	0.0000	-0.0000	0.0000	0.0000	0.0000	0.2722	0.3574	0.0413	0.1136	-0.1169	-0.1474	-0.0000	0.4128	0.1150	0.0054	-0.0006	0.0000	-0.0000	4.9433	1.1316	0.0580	-0.0070	0.0000
677.5380	-0.0181	-1.6173	0.0192	-1.5513	0.0361	-0.0329	-0.0001	0.0000	-0.0000	0.0000	0.0000	0.0000	0.2691	0.3517	0.1041	0.1014	-0.1281	-0.1173	-0.0000	0.4127	0.1150	0.0054	-0.0006	0.0000	-0.0000	4.9427	1.1310	0.0579	-0.0070	0.0000
677.5480	-0.0181	-1.6172	0.0191	-1.5513	0.0361	-0.0329	-0.0000	0.0000	-0.0000	0.0000	0.0000	0.0000	0.2779	0.2670	0.0725	0.0928	-0.1175	-0.1430	-0.0000	0.4129	0.1151	0.0054	-0.0007	0.0000	-0.0000	4.9443	1.1326	0.0581	-0.0070	0.0000
677.5600	-0.0181	-1.6173	0.0192	-1.5513	0.0361	-0.0329	-0.0000	0.0000	-0.0000	0.0000	0.0000	0.0000	0.3611	0.4179	0.0678	0.0757	-0.1294	-0.0989	-0.0000	0.4130	0.1152	0.0054	-0.0006	0.0000	-0.0000	4.9457	1.1330	0.0580	-0.0070	0.0000
677.5700	-0.0182	-1.6173	0.0192	-1.5513	0.0361	-0.0329	-0.0000	0.0000	-0.0000	0.0000	0.0000	0.0000	0.3164	0.3581	0.1286	0.0828	-0.1269	-0.1558	-0.0000	0.4126	0.1150	0.0054	-0.0006	0.0000	-0.0000	4.9412	1.1314	0.0579	-0.0069	0.0000
677.5820	-0.0182	-1.6172	0.0191	-1.5513	0.0361	-0.0329	-0.0001	0.0000	-0.0000	0.0000	0.0000	0.0000	0.2669	0.3561	0.1222	0.0906	-0.0994	-0.1096	-0.0000	0.4128	0.1152	0.0054	-0.0007	0.0000	-0.0000	4.9439	1.1332	0.0582	-0.0070	0.0000
677.5920	-0.0181	-1.6172	0.0192	-1.5513	0.0361	-0.0329	-0.0000	0.0000	-0.0000	0.0000	0.0000	0.0000	0.2737	0.3273	0.0347	0.1099	-0.1246	-0.1077	-0.0000	0.4126	0.1150	0.0054	-0.0006	0.0000	-0.0000	4.9413	1.1316	0.0580	-0.0070	0.0000
677.6020	-0.0181	-1.6173	0.0192	-1.5513	0.0361	-0.0329	-0.0000	0.0000	-0.0000	0.0000	0.0000	0.0000	0.3915	0.3473	0.0995	0.0882	-0.1269	-0.1092	-0.0000	0.4126	0.1150	0.0054	-0.0006	0.0000	-0.0000	4.9413	1.1316	0.0581	-0.0070	0.0000
677.6140	-0.0181	-1.6172	0.0192	-1.5513	0.0361	-0.0329	-0.0000	0.0000	-0.0000	0.0000	0.0000	0.0000	0.3397	0.3310	0.0836	0.1006	-0.1466	-0.1269	0.0000	0.4126	0.1150	0.0054	-0.0006	0.0000	0.0000	4.9411	1.1313	0.0578	-0.0069	0.0000
677.6240	-0.0181	-1.6172	0.0191	-1.5513	0.0361	-0.0329	-0.0001	0.0000	-0.0000	0.0000	0.0000	0.0000	0.3117	0.3831	0.0849	0.0925	-0.1073	-0.1230	-0.0000	0.4126	0.1150	0.0054	-0.0006	0.0000	-0.0000	4.9417	1.1310	0.0579	-0.0069	0.0000
677.6360	-0.0181	-1.6173	0.0192	-1.5513	0.0361	-0.0329	-0.0000	0.0000	-0.0000	0.0000	0.0000	0.0000	0.3358	0.3859	0.1144	0.1118	-0.1034	-0.1663	-0.0000	0.4126	0.1150	0.0054	-0.0006	0.0000	-0.0000	4.9412	1.1315	0.0579	-0.0070	0.0000
677.6460	-0.0181	-1.6172	0.0191	-1.5513	0.0361	-0.0329	-0.0001	0.0000	-0.0000	0.0000	0.0000	0.0000	0.3069	0.3379	0.1039	0.0888	-0.1179	-0.1272	0.0000	0.4127	0.1151	0.0054	-0.0006	0.0000	0.0000	4.9427	1.1320	0.0580	-0.0070	0.0000
677.6560	-0.0181	-1.6173	0.0191	-1.5513	0.0361	-0.0329	-0.0001	0.0000	-0.0000	0.0000	0.0000	0.0000	0.3445	0.3879	0.0781	0.0787	-0.1124	-0.1300	0.0000	0.4129	0.1150	0.0054	-0.0006	0.0000	0.0000	4.9443	1.1316	0.0580	-0.0070	0.0000
677.6660	-0.0182	-1.6173	0.0191	-1.5513	0.0361	-0.0329	-0.0000	0.0000	-0.0000	0.0000	0.0000	0.0000	0.3628	0.3015	0.0509	0.0994	-0.1190	-0.1435	-0.0000	0.4128	0.1151	0.0054	-0.0006	0.0000	-0.0000	4.9437	1.1320	0.0580	-0.0070	0.0000
677.6780	-0.0181	-1.6172	0.0191	-1.5513	0.0361	-0.0329	-0.0000	0.0000	-0.0000	0.0000	0.0000	0.0000	0.2706	0.3041	0.1008	0.0939	-0.1424	-0.1232	-0.0000	0.4126	0.1151	0.0054	-0.0006	0.0000	-0.0000	4.9418	1.1321	0.0580	-0.0070	0.0000
677.6880	-0.0182	-1.6172	0.0191	-1.5512	0.0361	-0.0329	-0.0000	0.0000	-0.0000	0.0000	0.0000	0.0000	0.2616	0.3399	0.0685	0.1079	-0.1211	-0.1415	-0.0000	0.4126	0.1149	0.0054	-0.0006	0.0000	-0.0000	4.9412	1.1305	0.0579	-0.0069	0.0000
677.6980	-0.0181	-1.6172	0.0191	-1.5513	0.0361	-0.0328	-0.0000	0.0000	-0.0000	0.0000	0.0000	0.0000	0.3565	0.3785	0.1228	0.0828	-0.1120	-0.1310	0.0000	0.4124	0.1149	0.0054	-0.0006	0.0000	0.0000	4.9388	1.1300	0.0579	-0.0069	0.0000
677.7080	-0.0181	-1.6173	0.0192	-1.5513	0.0362	-0.0329	-0.0000	0.0000	-0.0000	0.0000	0.0000	0.0000	0.2835	0.3871	0.1102	0.1052	-0.0977	-0.1209	-0.0000	0.4126	0.1150	0.0054	-0.0006	0.0000	-0.0000	4.9408	1.1310	0.0579	-0.0070	0.0000
677.7180	-0.0181	-1.6173	0.0191	-1.5513	0.0361	-0.0329	-0.0000	0.0000	-0.0000	0.0000	0.0000	0.0000	0.1490	0.3060	0.1266	0.1000	-0.1082	-0.1143	-0.0000	0.4127	0.1151	0.0054	-0.0006	0.0000	-0.0000	4.9428	1.1321	0.0580	-0.0070	0.0000
677.7280	-0.0181	-1.6173	0.0191	-1.5513	0.0361	-0.0329	-0.0000	0.0000	-0.0000	0.0000	0.0000	0.0000	0.3429	0.3300	0.1122	0.0795	-0.1022	-0.1098	0.0000	0.4128	0.1150	0.0054	-0.0006	0.0000	0.0000	4.9434	1.1317	0.0581	-0.0070	0.0000
677.7400	-0.0182	-1.6173	0.0191	-1.5513	0.0361	-0.0329	-0.0000	0.0000	-0.0000	0.0000	0.0000	0.0000	0.3259	0.3334	0.0846	0.0841	-0.1115	-0.1392	-0.0000	0.4125	0.1150	0.0054	-0.0006	0.0000	-0.0000	4.9398	1.1310	0.0579	-0.0070	0.0000
677.7500	-0.0181	-1.6173	0.0192	-1.5513	0.0361	-0.0329	-0.0000	0.0000	-0.0000	0.0000	0.0000	0.0000	0.3124	0.4628	0.1284	0.0809	-0.1178	-0.1215	-0.0000	0.4125	0.1149	0.0054	-0.0006	0.0000	-0.0000	4.9402	1.1304	0.0578	-0.0069	0.0000
677.7600	-0.0181	-1.6172	0.0192	-1.5513	0.0361	-0.0329	-0.0000	0.0000	-0.0000	0.0000	0.0000	0.0000	0.3163	0.2724	0.1242	0.1214	-0.1183	-0.1427	0.0000	0.4131	0.1152	0.0054	-0.0006	0.0000	0.0000	4.9472	1.1335	0.0580	-0.0070	0.0000
677.7720	-0.0181	-1.6172	0.0191	-1.5513	0.0361	-0.0329	-0.0000	0.0000	-0.0000	0.0000	0.0000	0.0000	0.3099	0.2934	0.0799	0.1248	-0.1047	-0.1261	0.0000	0.4130	0.1152	0.0054	-0.0007	0.0000	0.0000	4.9458	1.1331	0.0581	-0.0070	0.0000
677.7820	-0.0182	-1.6173	0.0192	-1.5513	0.0362	-0.0329	-0.0001	0.0000	-0.0000	0.0000	0.0000	0.0000	0.3151	0.4074	0.0816	0.0787	-0.1428	-0.1322	0.0000	0.4126	0.1150	0.0054	-0.0006	0.0000	0.0000	4.9413	1.1316	0.0580	-0.0070	0.0000
677.7940	-0.0181	-1.6173	0.0191	-1.5513	0.0361	-0.0329	-0.0001	0.0000	-0.0000	0.0000	0.0000	0.0000	0.2601	0.3195	0.1604	0.1117	-0.1264	-0.1368	-0.0000	0.4126	0.1151	0.0054	-0.0007	0.0000	-0.0000	4.9418	1.1321	0.0581	-0.0070	0.0000
677.8040	-0.0181	-1.6173	0.0192	-1.5513	0.0361	-0.0329	-0.0001	0.0000	-0.0000	0.0000	0.0000	0.0000	0.2327	0.3556	0.1234	0.0829	-0.1299	-0.1391	0.0000	0.4129	0.1151	0.0054	-0.0006	0.0000	0.0000	4.9448	1.1321	0.0580	-0.0070	0.0000
677.8140	-0.0181	-1.6172	0.0192	-1.5513	0.0361	-0.0329	-0.0000	0.0000	-0.0000	0.0000	0.0000	0.0000	0.4160	0.3318	0.1082	0.1039	-0.1168	-0.1142	0.0000	0.4128	0.1151	0.0054	-0.0006	0.0000	0.0000	4.9437	1.1320	0.0579	-0.0070	0.0000
677.8260	-0.0182	-1.6172	0.0192	-1.5513	0.0361	-0.0329	-0.0000	0.0000	-0.0000	0.0000	0.0000	0.0000	0.3426	0.3277	0.0559	0.1121	-0.1051	-0.1193	0.0000	0.4126	0.1150	0.0054	-0.0006	0.0000	0.0000	4.9408	1.1310	0.0579	-0.0070	0.0000
677.8360	-0.0181	-1.6173	0.0191	-1.5513	0.0361	-0.0329	-0.0001	0.0000	-0.0000	0.0000	0.0000	0.0000	0.2417	0.3001	0.0577	0.0843	-0.1018	-0.1156	-0.0000	0.4126	0.1150	0.0054	-0.0006	0.0000	-0.0000	4.9417	1.1310	0.0579	-0.0069	0.0000
677.8480	-0.0181	-1.6172	0.0192	-1.5513	0.0361	-0.0329	-0.0000	0.0000	-0.0000	0.0000	0.0000	0.0000	0.3827	0.3310	0.1016	0.1025	-0.1307	-0.1255	-0.0000	0.4128	0.1150	0.0054	-0.0006	0.0000	-0.0000	4.9432	1.1315	0.0579	-0.0069	0.0000
677.8580	-0.0181	-1.6172	0.0191	-1.5513	0.0361	-0.0329	-0.0000	0.0000	-0.0000	0.0000	0.0000	0.0000	0.3561	0.3618	0.1120	0.0911	-0.1169	-0.1242	-0.0000	0.4125	0.1149	0.0054	-0.0006	0.0000	-0.0000	4.9404	1.1307	0.0580	-0.0070	0.0000
677.8700	-0.0181	-1.6173	0.0191	-1.5512	0.0361	-0.0329	-0.0001	0.0000	-0.0000	0.0000	0.0000	0.0000	0.2512	0.2876	0.1285	0.0995	-0.0751	-0.0947	-0.0000	0.4129	0.1152	0.0054	-0.0007	0.0000	-0.0000	4.9448	1.1331	0.0581	-0.0070	0.0000
677.8800	-0.0181	-1.6172	0.0192	-1.5513	0.0361	-0.0329	-0.0000	0.0000	-0.0000	0.0000	0.0000	0.0000	0.2173	0.3766	0.0752	0.0926	-0.1319	-0.1162	0.0000	0.4132	0.1153	0.0054	-0.0006	0.0000	0.0000	4.9486	1.1339	0.0580	-0.0070	0.0000
677.8900	-0.0181	-1.6173	0.0191	-1.5513	0.0361	-0.0329	-0.0000	0.0000	-0.0000	0.0000	0.0000	0.0000	0.3213	0.3373	0.0746	0.0955	-0.1308	-0.0941	0.0000	0.4129	0.1152	0.0054	-0.0006	0.0000	0.0000	4.9446	1.1330	0.0580	-0.0070	0.0000
677.9020	-0.0181	-1.6172	0.0192	-1.5513	0.0361	-0.0328	-0.0000	0.0000	-0.0000	0.0000	0.0000	0.0000	0.4184	0.2648	0.1097	0.1089	-0.1124	-0.1273	0.0000	0.4127	0.1150	0.0054	-0.0006	0.0000	0.0000	4.9422	1.1315	0.0579	-0.0070	0.0000
677.9120	-0.0181	-1.6172	0.0192	-1.5513	0.0362	-0.0329	-0.0000	0.0000	-0.0000	0.0000	0.0000	0.0000	0.3765	0.3479	0.0700	0.0999	-0.0845	-0.1553	-0.0000	0.4126	0.1150	0.0054	-0.0006	0.0000	-0.0000	4.9418	1.1310	0.0579	-0.0070	0.0000
677.9240	-0.0182	-1.6172	0.0192	-1.5513	0.0361	-0.0329	-0.0001	0.0000	-0.0000	0.0000	0.0000	0.0000	0.3809	0.3862	0.1300	0.0999	-0.1072	-0.1243	0.0000	0.4130	0.1152	0.0054	-0.0007	0.0000	0.0000	4.9459	1.1331	0.0582	-0.0070	0.0000
677.9340	-0.0181	-1.6172	0.0191	-1.5513	0.0361	-0.0329	-0.0000	0.0000	-0.0000	0.0000	0.0000	0.0000	0.4085	0.4054	0.1018	0.0976	-0.1220	-0.1137	0.0000	0.4128	0.1151	0.0054	-0.0006	0.0000	0.0000	4.9433	1.1325	0.0580	-0.0070	0.0000
677.9440	-0.0181	-1.6173	0.0191	-1.5513	0.0361	-0.0329	-0.0001	0.0000	-0.0000	0.0000	0.0000	0.0000	0.4011	0.3225	0.0828	0.1138	-0.1169	-0.1240	0.0000	0.4129	0.1151	0.0054	-0.0006	0.0000	0.0000	4.9448	1.1321	0.0580	-0.0070	0.0000
677.9560	-0.0181	-1.6172	0.0192	-1.5513	0.0361	-0.0329	-0.0001	0.0000	-0.0000	0.0000	0.0000	0.0000	0.4027	0.4170	0.0786	0.1194	-0.1283	-0.1090	0.0000	0.4130	0.1151	0.0054	-0.0007	0.0000	0.0000	4.9454	1.1327	0.0582	-0.0070	0.0000
677.9660	-0.0181	-1.6172	0.0191	-1.5513	0.0361	-0.0329	-0.0000	0.0000	-0.0000	0.0000	0.0000	0.0000	0.2910	0.3469	0.1388	0.1019	-0.1049	-0.1261	-0.0000	0.4130	0.1152	0.0054	-0.0006	0.0000	-0.0000	4.9462	1.1335	0.0580	-0.0070	0.0000
677.9780	-0.0181	-1.6173	0.0192	-1.5513	0.0361	-0.0329	-0.0000	0.0000	-0.0000	0.0000	0.0000	0.0000	0.3155	0.3525	0.0711	0.1399	-0.1218	-0.1216	0.0000	0.4130	0.1152	0.0054	-0.0007	0.0000	0.0000	4.9464	1.1337	0.0582	-0.0070	0.0000
677.9880	-0.0181	-1.6173	0.0191	-1.5513	0.0361	-0.0329	-0.0000	0.0000	-0.0000	0.0000	0.0000	0.0000	0.4067	0.3298	0.0973	0.1116	-0.1295	-0.1031	-0.0000	0.4127	0.1150	0.0054	-0.0006	0.0000	-0.0000	4.9428	1.1311	0.0580	-0.0070	0.0000
678.0000	-0.0181	-1.6173	0.0191	-1.5513	0.0361	-0.0329	-0.0000	0.0000	-0.0000	0.0000	0.0000	0.0000	0.3719	0.4310	0.0592	0.1061	-0.1222	-0.1180	-0.0000	0.4128	0.1151	0.0054	-0.0007	0.0000	-0.0000	4.9433	1.1326	0.0581	-0.0070	0.0000
678.0100	-0.0181	-1.6172	0.0191	-1.5513	0.0361	-0.0329	-0.0000	0.0000	-0.0000	0.0000	0.0000	0.0000	0.2801	0.3696	0.0909	0.1011	-0.1225	-0.1223	-0.0000	0.4126	0.1151	0.0054	-0.0006	0.0000	-0.0000	4.9418	1.1320	0.0580	-0.0070	0.0000
678.0200	-0.0181	-1.6173	0.0191	-1.5513	0.0361	-0.0329	-0.0000	0.0000	-0.0000	0.0000	0.0000	0.0000	0.3044	0.3232	0.1199	0.1251	-0.1014	-0.1191	0.0000	0.4126	0.1150	0.0054	-0.0006	0.0000	0.0000	4.9413	1.1316	0.0580	-0.0070	0.0000
678.0320	-0.0181	-1.6173	0.0192	-1.5513	0.0361	-0.0329	-0.0000	0.0000	-0.0000	0.0000	0.0000	0.0000	0.3765	0.3000	0.1106	0.1292	-0.1302	-0.1461	0.0000	0.4130	0.1152	0.0054	-0.0007	0.0000	0.0000	4.9463	1.1336	0.0582	-0.0070	0.0000
678.0420	-0.0181	-1.6172	0.0191	-1.5513	0.0361	-0.0329	-0.0000	0.0000	-0.0000	0.0000	0.0000	0.0000	0.4440	0.3782	0.1584	0.1317	-0.1204	-0.0872	-0.0000	0.4129	0.1152	0.0054	-0.0007	0.0000	-0.0000	4.9448	1.1331	0.0581	-0.0070	0.0000
678.0540	-0.0181	-1.6173	0.0192	-1.5513	0.0361	-0.0329	-0.0000	0.0000	-0.0000	0.0000	0.0000	0.0000	0.4667	0.3377	0.0680	0.1095	-0.1223	-0.1337	0.0000	0.4124	0.1149	0.0054	-0.0006	0.0000	0.0000	4.9388	1.1300	0.0579	-0.0069	0.0000
678.0640	-0.0181	-1.6173	0.0192	-1.5513	0.0361	-0.0329	-0.0000	0.0000	-0.0000	0.0000	0.0000	0.0000	0.3404	0.3500	0.1179	0.1371	-0.1121	-0.1114	0.0000	0.4131	0.1152	0.0054	-0.0007	0.0000	0.0000	4.9478	1.1331	0.0581	-0.0070	0.0000
678.0760	-0.0181	-1.6173	0.0191	-1.5513	0.0361	-0.0329	-0.0000	0.0000	-0.0000	0.0000	0.0000	0.0000	0.5246	0.3599	0.0973	0.1193	-0.1445	-0.1209	-0.0000	0.4126	0.1150	0.0054	-0.0006	0.0000	-0.0000	4.9418	1.1311	0.0580	-0.0070	0.0000
678.0860	-0.0182	-1.6172	0.0192	-1.5512	0.0361	-0.0329	-0.0000	0.0000	-0.0000	0.0000	0.0000	0.0000	0.3482	0.3739	0.0847	0.1086	-0.1344	-0.1337	0.0000	0.4128	0.1150	0.0054	-0.0006	0.0000	0.0000	4.9432	1.1315	0.0579	-0.0069	0.0000
678.0960	-0.0181	-1.6173	0.0191	-1.5513	0.0361	-0.0329	-0.0000	0.0000	-0.0000	0.0000	0.0000	0.0000	0.2629	0.4007	0.1308	0.1107	-0.1105	-0.0923	-0.0000	0.4126	0.1150	0.0054	-0.0006	0.0000	-0.0000	4.9417	1.1310	0.0579	-0.0069	0.0000
678.1080	-0.0181	-1.6173	0.0192	-1.5513	0.0361	-0.0329	-0.0000	0.0000	-0.0000	0.0000	0.0000	0.0000	0.3602	0.3936	0.0819	0.1214	-0.1071	-0.1015	-0.0000	0.4127	0.1151	0.0054	-0.0006	0.0000	-0.0000	4.9427	1.1320	0.0580	-0.0070	0.0000
678.1180	-0.0181	-1.6172	0.0191	-1.5513	0.0361	-0.0329	-0.0000	0.0000	-0.0000	0.0000	0.0000	0.0000	0.3465	0.3032	0.1413	0.1211	-0.1100	-0.1107	0.0000	0.4129	0.1151	0.0054	-0.0007	0.0000	0.0000	4.9454	1.1326	0.0581	-0.0070	0.0000
678.1300	-0.0181	-1.6173	0.0191	-1.5513	0.0361	-0.0329	-0.0000	0.0000	-0.0000	0.0000	0.0000	0.0000	0.2272	0.4013	0.1255	0.1044	-0.1240	-0.1412	0.0000	0.4129	0.1152	0.0054	-0.0007	0.0000	0.0000	4.9453	1.1336	0.0581	-0.0070	0.0000
678.1400	-0.0181	-1.6173	0.0191	-1.5513	0.0361	-0.0329	-0.0000	0.0000	-0.0000	0.0000	0.0000	0.0000	0.3674	0.3277	0.0922	0.1105	-0.1303	-0.1173	0.0000	0.4126	0.1149	0.0054	-0.0006	0.0000	0.0000	4.9413	1.1306	0.0580	-0.0070	0.0000
678.1520	-0.0182	-1.6172	0.0192	-1.5513	0.0362	-0.0329	-0.0000	0.0000	-0.0000	0.0000	0.0000	0.0000	0.4284	0.3923	0.1283	0.0879	-0.0947	-0.1413	-0.0000	0.4126	0.1149	0.0054	-0.0006	0.0000	-0.0000	4.9407	1.1300	0.0579	-0.0069	0.0000
678.1620	-0.0182	-1.6172	0.0191	-1.5513	0.0361	-0.0329	-0.0000	0.0000	-0.0000	0.0000	0.0000	0.0000	0.3141	0.3462	0.0999	0.1116	-0.1323	-0.1253	-0.0000	0.4127	0.1150	0.0054	-0.0006	0.0000	-0.0000	4.9423	1.1316	0.0581	-0.0070	0.0000
678.1720	-0.0181	-1.6172	0.0191	-1.5513	0.0361	-0.0329	-0.0000	0.0000	-0.0000	0.0000	0.0000	0.0000	0.2809	0.3577	0.1473	0.1187	-0.1173	-0.1452	-0.0000	0.4129	0.1151	0.0054	-0.0007	0.0000	-0.0000	4.9443	1.1326	0.0581	-0.0070	0.0000
678.1840	-0.0181	-1.6173	0.0192	-1.5513	0.0361	-0.0329	-0.0000	0.0000	-0.0000	0.0000	0.0000	0.0000	0.4164	0.3726	0.0782	0.1188	-0.1189	-0.1152	-0.0000	0.4128	0.1151	0.0054	-0.0006	0.0000	-0.0000	4.9437	1.1320	0.0580	-0.0070	0.0000
678.1940	-0.0181	-1.6173	0.0191	-1.5513	0.0361	-0.0329	-0.0000	0.0000	-0.0000	0.0000	0.0000	0.0000	0.3349	0.3310	0.1345	0.1218	-0.1060	-0.1375	-0.0000	0.4129	0.1152	0.0054	-0.0006	0.0000	-0.0000	4.9447	1.1330	0.0581	-0.0070	0.0000
678.2060	-0.0181	-1.6172	0.0192	-1.5513	0.0361	-0.0329	-0.0000	0.0000	-0.0000	0.0000	0.0000	0.0000	0.3276	0.4062	0.1138	0.1171	-0.1238	-0.1271	0.0000	0.4129	0.1151	0.0054	-0.0006	0.0000	0.0000	4.9452	1.1325	0.0580	-0.0070	0.0000
678.2160	-0.0181	-1.6173	0.0192	-1.5513	0.0361	-0.0329	-0.0000	0.0000	-0.0000	0.0000	0.0000	0.0000	0.3507	0.3204	0.0578	0.1061	-0.1356	-0.1105	-0.0000	0.4128	0.1150	0.0054	-0.0006	0.0000	-0.0000	4.9431	1.1314	0.0579	-0.0069	0.0000
678.2260	-0.0181	-1.6172	0.0192	-1.5513	0.0361	-0.0329	-0.0001	0.0000	-0.0000	0.0000	0.0000	0.0000	0.2948	0.3258	0.0762	0.1363	-0.1214	-0.1106	-0.0000	0.4127	0.1149	0.0054	-0.0006	0.0000	-0.0000	4.9422	1.1305	0.0579	-0.0070	0.0000
678.2380	-0.0181	-1.6172	0.0191	-1.5513	0.0361	-0.0329	-0.0001	0.0000	-0.0000	0.0000	0.0000	0.0000	0.3918	0.3120	0.0815	0.1235	-0.1016	-0.1175	0.0000	0.4127	0.1151	0.0054	-0.0006	0.0000	0.0000	4.9427	1.1320	0.0580	-0.0070	0.0000
678.2480	-0.0181	-1.6172	0.0191	-1.5513	0.0361	-0.0329	-0.0000	0.0000	-0.0000	0.0000	0.0000	0.0000	0.3443	0.2774	0.1037	0.1066	-0.1160	-0.0992	-0.0000	0.4125	0.1149	0.0054	-0.0006	0.0000	-0.0000	4.9403	1.1305	0.0579	-0.0069	0.0000
678.2600	-0.0181	-1.6172	0.0191	-1.5513	0.0361	-0.0329	-0.0000	0.0000	-0.0000	0.0000	0.0000	0.0000	0.4416	0.3816	0.0923	0.1213	-0.1244	-0.1375	0.0000	0.4125	0.1150	0.0054	-0.0006	0.0000	0.0000	4.9397	1.1310	0.0579	-0.0070	0.0000
678.2700	-0.0181	-1.6172	0.0192	-1.5513	0.0361	-0.0329	-0.0000	0.0000	-0.0000	0.0000	0.0000	0.0000	0.3529	0.3125	0.0531	0.1180	-0.1283	-0.1268	-0.0000	0.4129	0.1152	0.0054	-0.0006	0.0000	-0.0000	4.9447	1.1330	0.0580	-0.0070	0.0000
678.2820	-0.0181	-1.6173	0.0192	-1.5513	0.0361	-0.0329	-0.0000	0.0000	-0.0000	0.0000	0.0000	0.0000	0.3557	0.3174	0.1271	0.1096	-0.1433	-0.1097	-0.0000	0.4128	0.1152	0.0054	-0.0006	0.0000	-0.0000	4.9437	1.1330	0.0580	-0.0070	0.0000
678.2920	-0.0182	-1.6173	0.0192	-1.5513	0.0362	-0.0329	-0.0000	0.0000	-0.0000	0.0000	0.0000	0.0000	0.3040	0.3659	0.1303	0.1171	-0.1342	-0.1195	0.0000	0.4129	0.1151	0.0054	-0.0006	0.0000	0.0000	4.9453	1.1326	0.0580	-0.0070	0.0000
678.3020	-0.0181	-1.6172	0.0191	-1.5513	0.0361	-0.0329	-0.0000	0.0000	-0.0000	0.0000	0.0000	0.0000	0.3779	0.3967	0.0895	0.0988	-0.1282	-0.0936	0.0000	0.4128	0.1150	0.0054	-0.0006	0.0000	0.0000	4.9442	1.1315	0.0580	-0.0070	0.0000
678.3140	-0.0181	-1.6173	0.0191	-1.5513	0.0361	-0.0329	-0.0000	0.0000	-0.0000	0.0000	0.0000	0.0000	0.3700	0.4080	0.0576	0.1202	-0.1407	-0.1061	0.0000	0.4127	0.1151	0.0054	-0.0006	0.0000	0.0000	4.9428	1.1321	0.0581	-0.0070	0.0000
678.3240	-0.0181	-1.6172	0.0191	-1.5513	0.0361	-0.0329	-0.0000	0.0000	-0.0000	0.0000	0.0000	0.0000	0.3696	0.3960	0.1087	0.1141	-0.1551	-0.1123	-0.0000	0.4128	0.1151	0.0054	-0.0006	0.0000	-0.0000	4.9432	1.1324	0.0579	-0.0070	0.0000
678.3340	-0.0181	-1.6173	0.0191	-1.5513	0.0361	-0.0329	-0.0001	0.0000	-0.0000	0.0000	0.0000	0.0000	0.3756	0.3875	0.0985	0.1103	-0.1133	-0.1129	0.0000	0.4124	0.1149	0.0054	-0.0006	0.0000	0.0000	4.9383	1.1305	0.0579	-0.0069	0.0000
678.3440	-0.0181	-1.6172	0.0191	-1.5513	0.0361	-0.0329	-0.0000	0.0000	-0.0000	0.0000	0.0000	0.0000	0.2811	0.3656	0.0869	0.1101	-0.1230	-0.1311	-0.0000	0.4126	0.1149	0.0054	-0.0006	0.0000	-0.0000	4.9407	1.1309	0.0578	-0.0069	0.0000
678.3540	-0.0181	-1.6173	0.0191	-1.5513	0.0361	-0.0328	-0.0000	0.0000	-0.0000	0.0000	0.0000	0.0000	0.2903	0.3376	0.1088	0.1186	-0.1187	-0.1320	0.0000	0.4126	0.1151	0.0054	-0.0006	0.0000	0.0000	4.9417	1.1320	0.0579	-0.0070	0.0000
678.3640	-0.0181	-1.6173	0.0191	-1.5513	0.0361	-0.0329	-0.0001	0.0000	-0.0000	0.0000	0.0000	0.0000	0.3385	0.3090	0.1269	0.1229	-0.1200	-0.1154	0.0000	0.4126	0.1150	0.0054	-0.0006	0.0000	0.0000	4.9413	1.1315	0.0580	-0.0070	0.0000
678.3740	-0.0181	-1.6173	0.0191	-1.5512	0.0361	-0.0329	-0.0000	0.0000	-0.0000	0.0000	0.0000	0.0000	0.2505	0.3463	0.1299	0.1400	-0.1369	-0.1173	0.0000	0.4129	0.1151	0.0054	-0.0006	0.0000	0.0000	4.9452	1.1325	0.0580	-0.0070	0.0000
678.3860	-0.0181	-1.6172	0.0192	-1.5512	0.0361	-0.0329	-0.0000	0.0000	-0.0000	0.0000	0.0000	0.0000	0.2571	0.3537	0.0787	0.1100	-0.1204	-0.1276	-0.0000	0.4126	0.1151	0.0054	-0.0006	0.0000	-0.0000	4.9418	1.1321	0.0580	-0.0070	0.0000
678.3960	-0.0181	-1.6172	0.0191	-1.5513	0.0361	-0.0329	-0.0000	0.0000	-0.0000	0.0000	0.0000	0.0000	0.3998	0.3770	0.1047	0.1311	-0.1213	-0.1114	-0.0000	0.4130	0.1152	0.0054	-0.0007	0.0000	-0.0000	4.9463	1.1336	0.0582	-0.0070	0.0000
678.4060	-0.0182	-1.6173	0.0192	-1.5513	0.0361	-0.0329	-0.0001	0.0000	-0.0000	0.0000	0.0000	0.0000	0.2766	0.3345	0.0761	0.1169	-0.1342	-0.1382	-0.0000	0.4129	0.1152	0.0054	-0.0007	0.0000	-0.0000	4.9453	1.1336	0.0581	-0.0070	0.0000
678.4160	-0.0181	-1.6173	0.0192	-1.5513	0.0361	-0.0328	-0.0000	0.0000	-0.0000	0.0000	0.0000	0.0000	0.2883	0.4493	0.1136	0.1208	-0.1169	-0.1294	-0.0000	0.4127	0.1150	0.0054	-0.0006	0.0000	-0.0000	4.9422	1.1315	0.0579	-0.0070	0.0000
678.4260	-0.0181	-1.6172	0.0191	-1.5513	0.0361	-0.0329	-0.0001	0.0000	-0.0000	0.0000	0.0000	0.0000	0.3136	0.2420	0.1216	0.1052	-0.1137	-0.1260	-0.0000	0.4128	0.1151	0.0054	-0.0006	0.0000	-0.0000	4.9433	1.1326	0.0581	-0.0070	0.0000
678.4360	-0.0182	-1.6172	0.0192	-1.5513	0.0361	-0.0329	-0.0001	0.0000	-0.0000	0.0000	0.0000	0.0000	0.1649	0.4453	0.1235	0.1392	-0.1284	-0.1281	0.0000	0.4129	0.1151	0.0054	-0.0006	0.0000	0.0000	4.9452	1.1325	0.0580	-0.0070	0.0000
678.4460	-0.0181	-1.6173	0.0192	-1.5513	0.0361	-0.0329	-0.0001	0.0000	-0.0000	0.0000	0.0000	0.0000	0.3607	0.4191	0.0651	0.1339	-0.1000	-0.1060	-0.0000	0.4126	0.1148	0.0054	-0.0006	0.0000	-0.0000	4.9407	1.1299	0.0578	-0.0069	0.0000
678.4580	-0.0181	-1.6172	0.0191	-1.5513	0.0361	-0.0329	-0.0000	0.0000	-0.0000	0.0000	0.0000	0.0000	0.2926	0.3698	0.1089	0.1324	-0.1592	-0.1127	-0.0000	0.4126	0.1150	0.0054	-0.0006	0.0000	-0.0000	4.9417	1.1310	0.0579	-0.0069	0.0000
678.4680	-0.0181	-1.6172	0.0191	-1.5513	0.0361	-0.0329	-0.0000	0.0000	-0.0000	0.0000	0.0000	0.0000	0.2203	0.3846	0.0820	0.1261	-0.1190	-0.0873	0.0000	0.4131	0.1153	0.0054	-0.0007	0.0000	0.0000	4.9469	1.1342	0.0582	-0.0070	0.0000
678.4780	-0.0181	-1.6172	0.0192	-1.5513	0.0361	-0.0329	-0.0000	0.0000	-0.0000	0.0000	0.0000	0.0000	0.2358	0.2828	0.1143	0.1256	-0.1037	-0.1090	0.0000	0.4131	0.1153	0.0054	-0.0007	0.0000	0.0000	4.9468	1.1341	0.0582	-0.0070	0.0000
678.4880	-0.0181	-1.6173	0.0192	-1.5513	0.0361	-0.0329	-0.0000	0.0000	-0.0000	0.0000	0.0000	0.0000	0.1070	0.4276	0.1086	0.1160	-0.1137	-0.0979	-0.0000	0.4126	0.1150	0.0054	-0.0006	0.0000	-0.0000	4.9417	1.1310	0.0579	-0.0069	0.0000
678.5000	-0.0181	-1.6173	0.0192	-1.5513	0.0361	-0.0329	-0.0000	0.0000	-0.0000	0.0000	0.0000	0.0000	0.1127	0.3232	0.1220	0.1071	-0.0873	-0.0797	0.0000	0.4130	0.1151	0.0054	-0.0006	0.0000	0.0000	4.9456	1.1329	0.0579	-0.0070	0.0000
678.5100	-0.0182	-1.6173	0.0192	-1.5513	0.0361	-0.0329	-0.0000	0.0000	-0.0000	0.0000	0.0000	0.0000	0.1691	0.3851	0.1545	0.1413	-0.1304	-0.1169	0.0000	0.4128	0.1150	0.0054	-0.0006	0.0000	0.0000	4.9441	1.1314	0.0579	-0.0069	0.0000
678.5220	-0.0181	-1.6172	0.0192	-1.5513	0.0361	-0.0329	-0.0000	0.0000	-0.0000	0.0000	0.0000	0.0000	0.2677	0.3318	0.0902	0.1478	-0.1263	-0.1032	-0.0000	0.4127	0.1151	0.0054	-0.0007	0.0000	-0.0000	4.9428	1.1321	0.0581	-0.0070	0.0000
678.5320	-0.0181	-1.6173	0.0191	-1.5513	0.0361	-0.0329	-0.0000	0.0000	-0.0000	0.0000	0.0000	0.0000	0.2693	0.3285	0.0597	0.1055	-0.1208	-0.1205	0.0000	0.4125	0.1149	0.0054	-0.0006	0.0000	0.0000	4.9403	1.1306	0.0580	-0.0070	0.0000
678.5420	-0.0181	-1.6172	0.0192	-1.5512	0.0361	-0.0329	-0.0000	0.0000	-0.0000	0.0000	0.0000	0.0000	0.1813	0.4711	0.0979	0.1089	-0.1084	-0.1060	0.0000	0.4127	0.1151	0.0054	-0.0006	0.0000	0.0000	4.9428	1.1321	0.0581	-0.0070	0.0000
678.5540	-0.0181	-1.6172	0.0191	-1.5513	0.0361	-0.0328	-0.0000	0.0000	-0.0000	0.0000	0.0000	0.0000	0.2321	0.3584	0.0807	0.1210	-0.1269	-0.0906	0.0000	0.4125	0.1150	0.0054	-0.0006	0.0000	0.0000	4.9403	1.1315	0.0580	-0.0070	0.0000
678.5640	-0.0181	-1.6172	0.0191	-1.5513	0.0361	-0.0329	-0.0000	0.0000	-0.0000	0.0000	0.0000	0.0000	0.2480	0.2921	0.0991	0.1243	-0.1156	-0.1468	0.0000	0.4127	0.1151	0.0054	-0.0006	0.0000	0.0000	4.9422	1.1325	0.0579	-0.0070	0.0000
678.5760	-0.0181	-1.6172	0.0192	-1.5513	0.0361	-0.0329	-0.0000	0.0000	-0.0000	0.0000	0.0000	0.0000	0.2693	0.3637	0.1207	0.1035	-0.1136	-0.1120	-0.0000	0.4127	0.1150	0.0054	-0.0006	0.0000	-0.0000	4.9423	1.1315	0.0580	-0.0070	0.0000
678.5860	-0.0181	-1.6172	0.0192	-1.5513	0.0361	-0.0329	-0.0000	0.0000	-0.0000	0.0000	0.0000	0.0000	0.3902	0.3550	0.0624	0.1200	-0.1174	-0.1226	-0.0000	0.4131	0.1151	0.0054	-0.0006	0.0000	-0.0000	4.9467	1.1321	0.0580	-0.0070	0.0000
678.5960	-0.0181	-1.6173	0.0191	-1.5513	0.0361	-0.0329	-0.0000	0.0000	-0.0000	0.0000	0.0000	0.0000	0.2770	0.3467	0.1156	0.1517	-0.1097	-0.1222	0.0000	0.4128	0.1152	0.0054	-0.0007	0.0000	0.0000	4.9433	1.1336	0.0581	-0.0070	0.0000
678.6080	-0.0181	-1.6173	0.0192	-1.5513	0.0361	-0.0329	-0.0000	0.0000	-0.0000	0.0000	0.0000	0.0000	0.2678	0.3708	0.1332	0.1190	-0.1217	-0.1366	0.0000	0.4125	0.1150	0.0054	-0.0006	0.0000	0.0000	4.9401	1.1314	0.0578	-0.0069	0.0000
678.6180	-0.0181	-1.6172	0.0191	-1.5513	0.0361	-0.0329	-0.0000	0.0000	-0.0000	0.0000	0.0000	0.0000	0.2781	0.3534	0.0998	0.1157	-0.1341	-0.1114	0.0000	0.4126	0.1150	0.0054	-0.0006	0.0000	0.0000	4.9412	1.1315	0.0580	-0.0070	0.0000
678.6280	-0.0181	-1.6172	0.0192	-1.5513	0.0361	-0.0329	-0.0000	0.0000	-0.0000	0.0000	0.0000	0.0000	0.2878	0.4570	0.1279	0.1104	-0.1301	-0.1117	0.0000	0.4127	0.1149	0.0054	-0.0006	0.0000	0.0000	4.9426	1.1309	0.0578	-0.0069	0.0000
678.6380	-0.0181	-1.6172	0.0191	-1.5513	0.0361	-0.0329	-0.0000	0.0000	-0.0000	0.0000	0.0000	0.0000	0.2371	0.3264	0.1143	0.1173	-0.1166	-0.1293	0.0000	0.4126	0.1150	0.0054	-0.0006	0.0000	0.0000	4.9408	1.1310	0.0579	-0.0070	0.0000
678.6480	-0.0181	-1.6172	0.0191	-1.5513	0.0361	-0.0329	-0.0000	0.0000	-0.0000	0.0000	0.0000	0.0000	0.2241	0.3729	0.1093	0.1289	-0.0958	-0.1438	-0.0000	0.4127	0.1151	0.0054	-0.0006	0.0000	-0.0000	4.9427	1.1320	0.0579	-0.0070	0.0000
678.6580	-0.0181	-1.6173	0.0192	-1.5513	0.0361	-0.0329	-0.0000	0.0000	-0.0000	0.0000	0.0000	0.0000	0.2513	0.3610	0.2275	0.1224	-0.1162	-0.1070	-0.0000	0.4128	0.1151	0.0054	-0.0006	0.0000	-0.0000	4.9433	1.1326	0.0581	-0.0070	0.0000
678.6680	-0.0182	-1.6172	0.0191	-1.5513	0.0361	-0.0329	-0.0000	0.0000	-0.0000	0.0000	0.0000	0.0000	0.2646	0.3439	0.1142	0.0992	-0.1090	-0.1391	0.0000	0.4126	0.1150	0.0054	-0.0006	0.0000	0.0000	4.9407	1.1310	0.0579	-0.0069	0.0000
678.6800	-0.0181	-1.6173	0.0192	-1.5513	0.0361	-0.0329	-0.0000	0.0000	-0.0000	0.0000	0.0000	0.0000	0.1571	0.3926	0.1074	0.1455	-0.1252	-0.1379	0.0000	0.4128	0.1151	0.0054	-0.0006	0.0000	0.0000	4.9437	1.1321	0.0580	-0.0070	0.0000
678.6900	-0.0182	-1.6173	0.0192	-1.5513	0.0361	-0.0329	-0.0000	0.0000	-0.0000	0.0000	0.0000	0.0000	0.2448	0.3364	0.1062	0.1344	-0.1131	-0.1035	0.0000	0.4129	0.1151	0.0054	-0.0006	0.0000	0.0000	4.9453	1.1325	0.0580	-0.0070	0.0000
678.7000	-0.0181	-1.6173	0.0191	-1.5513	0.0361	-0.0329	-0.0000	0.0000	-0.0000	0.0000	0.0000	0.0000	0.2465	0.3003	0.1213	0.1275	-0.1250	-0.0960	0.0000	0.4129	0.1151	0.0054	-0.0007	0.0000	0.0000	4.9443	1.1326	0.0581	-0.0070	0.0000
678.7100	-0.0182	-1.6173	0.0191	-1.5513	0.0361	-0.0329	-0.0000	0.0000	-0.0000	0.0000	0.0000	0.0000	0.1502	0.3378	0.1263	0.1200	-0.1177	-0.1239	0.0000	0.4130	0.1152	0.0054	-0.0006	0.0000	0.0000	4.9461	1.1334	0.0580	-0.0070	0.0000
678.7220	-0.0181	-1.6173	0.0192	-1.5513	0.0361	-0.0329	-0.0000	0.0000	-0.0000	0.0000	0.0000	0.0000	0.2254	0.3997	0.1109	0.1072	-0.0990	-0.1372	0.0000	0.4129	0.1151	0.0054	-0.0006	0.0000	0.0000	4.9448	1.1321	0.0580	-0.0070	0.0000
678.7320	-0.0182	-1.6173	0.0191	-1.5513	0.0361	-0.0329	-0.0000	0.0000	-0.0000	0.0000	0.0000	0.0000	0.1691	0.3056	0.1477	0.1052	-0.1119	-0.1274	0.0000	0.4126	0.1150	0.0054	-0.0006	0.0000	0.0000	4.9413	1.1315	0.0580	-0.0070	0.0000
678.7440	-0.0181	-1.6172	0.0192	-1.5513	0.0361	-0.0329	-0.0000	0.0000	-0.0000	0.0000	0.0000	0.0000	0.3500	0.3004	0.1053	0.1508	-0.1392	-0.1092	0.0000	0.4125	0.1149	0.0054	-0.0006	0.0000	0.0000	4.9402	1.1305	0.0578	-0.0069	0.0000
678.7540	-0.0181	-1.6173	0.0191	-1.5513	0.0361	-0.0329	-0.0000	0.0000	-0.0000	0.0000	0.0000	0.0000	0.3067	0.4093	0.1158	0.1244	-0.1290	-0.1328	0.0000	0.4124	0.1149	0.0054	-0.0006	0.0000	0.0000	4.9387	1.1300	0.0578	-0.0069	0.0000
678.7660	-0.0182	-1.6172	0.0191	-1.5512	0.0361	-0.0329	-0.0000	0.0000	-0.0000	0.0000	0.0000	0.0000	0.3118	0.2458	0.1398	0.1269	-0.1098	-0.1256	-0.0000	0.4126	0.1151	0.0054	-0.0007	0.0000	-0.0000	4.9418	1.1321	0.0581	-0.0070	0.0000
678.7760	-0.0181	-1.6172	0.0192	-1.5513	0.0362	-0.0329	-0.0000	0.0000	-0.0000	0.0000	0.0000	0.0000	0.2663	0.3667	0.0871	0.1278	-0.1289	-0.1299	0.0000	0.4129	0.1151	0.0054	-0.0007	0.0000	0.0000	4.9454	1.1326	0.0581	-0.0070	0.0000
678.7860	-0.0181	-1.6172	0.0192	-1.5513	0.0361	-0.0329	-0.0000	0.0000	-0.0000	0.0000	0.0000	0.0000	0.2846	0.2986	0.0693	0.1199	-0.1015	-0.1148	0.0000	0.4129	0.1151	0.0054	-0.0006	0.0000	0.0000	4.9453	1.1326	0.0581	-0.0070	0.0000
678.7980	-0.0181	-1.6172	0.0192	-1.5513	0.0362	-0.0329	-0.0000	0.0000	-0.0000	0.0000	0.0000	0.0000	0.2896	0.4078	0.1485	0.1295	-0.1540	-0.1183	-0.0000	0.4128	0.1151	0.0054	-0.0006	0.0000	-0.0000	4.9442	1.1325	0.0581	-0.0070	0.0000
678.8080	-0.0181	-1.6173	0.0191	-1.5513	0.0361	-0.0329	-0.0000	0.0000	-0.0000	0.0000	0.0000	0.0000	0.4243	0.3843	0.0948	0.1067	-0.1163	-0.1269	-0.0000	0.4128	0.1151	0.0054	-0.0006	0.0000	-0.0000	4.9437	1.1320	0.0580	-0.0070	0.0000
678.8180	-0.0181	-1.6172	0.0192	-1.5513	0.0361	-0.0329	-0.0000	0.0000	-0.0000	0.0000	0.0000	0.0000	0.3380	0.4873	0.1022	0.1215	-0.1157	-0.1280	-0.0000	0.4127	0.1151	0.0054	-0.0006	0.0000	-0.0000	4.9428	1.1321	0.0580	-0.0070	0.0000
678.8280	-0.0181	-1.6173	0.0192	-1.5513	0.0361	-0.0329	-0.0000	0.0000	-0.0000	0.0000	0.0000	0.0000	0.3304	0.4676	0.0957	0.1250	-0.1173	-0.0947	0.0000	0.4128	0.1152	0.0054	-0.0007	0.0000	0.0000	4.9438	1.1331	0.0581	-0.0070	0.0000
678.8380	-0.0181	-1.6173	0.0191	-1.5513	0.0361	-0.0329	-0.0000	0.0000	-0.0000	0.0000	0.0000	0.0000	0.3722	0.3419	0.0955	0.1382	-0.1200	-0.1222	-0.0000	0.4129	0.1152	0.0054	-0.0007	0.0000	-0.0000	4.9448	1.1331	0.0581	-0.0070	0.0000
678.8480	-0.0181	-1.6172	0.0191	-1.5513	0.0361	-0.0329	-0.0000	0.0000	-0.0000	0.0000	0.0000	0.0000	0.2063	0.3038	0.1348	0.1270	-0.1262	-0.0843	0.0000	0.4125	0.1149	0.0054	-0.0006	0.0000	0.0000	4.9403	1.1305	0.0579	-0.0069	0.0000
678.8600	-0.0181	-1.6172	0.0191	-1.5513	0.0361	-0.0329	-0.0000	0.0000	-0.0000	0.0000	0.0000	0.0000	0.2294	0.3453	0.0860	0.1372	-0.1336	-0.1330	0.0000	0.4125	0.1150	0.0054	-0.0006	0.0000	0.0000	4.9397	1.1310	0.0579	-0.0069	0.0000
678.8700	-0.0181	-1.6172	0.0191	-1.5513	0.0361	-0.0329	-0.0000	0.0000	-0.0000	0.0000	0.0000	0.0000	0.3433	0.3775	0.1344	0.1512	-0.1152	-0.1147	-0.0000	0.4129	0.1151	0.0054	-0.0007	0.0000	-0.0000	4.9444	1.1327	0.0582	-0.0070	0.0000
678.8800	-0.0181	-1.6172	0.0192	-1.5513	0.0361	-0.0329	-0.0000	0.0000	-0.0000	0.0000	0.0000	0.0000	0.2056	0.3593	0.1564	0.1303	-0.1211	-0.1023	0.0000	0.4130	0.1152	0.0054	-0.0006	0.0000	0.0000	4.9457	1.1330	0.0580	-0.0070	0.0000
678.8900	-0.0181	-1.6172	0.0191	-1.5513	0.0361	-0.0329	-0.0000	0.0000	-0.0000	0.0000	0.0000	0.0000	0.1137	0.3113	0.0965	0.1410	-0.1253	-0.1156	-0.0000	0.4128	0.1151	0.0054	-0.0006	0.0000	-0.0000	4.9441	1.1324	0.0579	-0.0070	0.0000
678.9020	-0.0181	-1.6172	0.0191	-1.5513	0.0361	-0.0329	-0.0000	0.0000	-0.0000	0.0000	0.0000	0.0000	0.2105	0.3376	0.1148	0.1393	-0.1234	-0.1146	-0.0000	0.4126	0.1150	0.0054	-0.0006	0.0000	-0.0000	4.9412	1.1315	0.0579	-0.0070	0.0000
678.9120	-0.0182	-1.6172	0.0191	-1.5513	0.0361	-0.0329	-0.0000	0.0000	-0.0000	0.0000	0.0000	0.0000	0.2407	0.3053	0.1086	0.1465	-0.1073	-0.1165	0.0000	0.4126	0.1150	0.0054	-0.0006	0.0000	0.0000	4.9413	1.1315	0.0580	-0.0070	0.0000
678.9240	-0.0181	-1.6173	0.0192	-1.5513	0.0361	-0.0329	-0.0000	0.0000	-0.0000	0.0000	0.0000	0.0000	0.2029	0.4207	0.1174	0.1166	-0.1130	-0.1006	-0.0000	0.4128	0.1151	0.0054	-0.0006	0.0000	-0.0000	4.9437	1.1320	0.0580	-0.0070	0.0000
678.9340	-0.0181	-1.6173	0.0192	-1.5513	0.0361	-0.0329	-0.0000	0.0000	-0.0000	0.0000	0.0000	0.0000	0.2845	0.2864	0.1103	0.1334	-0.1348	-0.1011	0.0000	0.4127	0.1151	0.0054	-0.0006	0.0000	0.0000	4.9427	1.1320	0.0580	-0.0070	0.0000
678.9440	-0.0181	-1.6172	0.0192	-1.5513	0.0361	-0.0329	-0.0000	0.0000	-0.0000	0.0000	0.0000	0.0000	0.2436	0.2690	0.0901	0.1081	-0.1213	-0.1290	-0.0000	0.4128	0.1151	0.0054	-0.0006	0.0000	-0.0000	4.9442	1.1325	0.0580	-0.0070	0.0000
678.9560	-0.0181	-1.6173	0.0191	-1.5513	0.0361	-0.0329	-0.0000	0.0000	-0.0000	0.0000	0.0000	0.0000	0.1692	0.3053	0.1216	0.1316	-0.1338	-0.1152	-0.0000	0.4127	0.1150	0.0054	-0.0006	0.0000	-0.0000	4.9426	1.1319	0.0579	-0.0069	0.0000
678.9660	-0.0181	-1.6173	0.0191	-1.5513	0.0361	-0.0329	-0.0000	0.0000	-0.0000	0.0000	0.0000	0.0000	0.2378	0.4012	0.1280	0.1309	-0.1495	-0.1069	-0.0000	0.4127	0.1150	0.0054	-0.0006	0.0000	-0.0000	4.9426	1.1309	0.0579	-0.0069	0.0000
678.9760	-0.0181	-1.6172	0.0192	-1.5513	0.0361	-0.0328	-0.0000	0.0000	-0.0000	0.0000	0.0000	0.0000	0.2179	0.3057	0.1401	0.1223	-0.0963	-0.1105	0.0000	0.4130	0.1152	0.0054	-0.0007	0.0000	0.0000	4.9458	1.1331	0.0581	-0.0070	0.0000
678.9860	-0.0181	-1.6173	0.0191	-1.5513	0.0361	-0.0329	-0.0000	0.0000	-0.0000	0.0000	0.0000	0.0000	0.2645	0.3039	0.1101	0.1111	-0.1410	-0.1312	0.0000	0.4131	0.1152	0.0054	-0.0007	0.0000	0.0000	4.9468	1.1331	0.0581	-0.0070	0.0000
678.9980	-0.0181	-1.6172	0.0191	-1.5513	0.0361	-0.0329	-0.0000	0.0000	-0.0000	0.0000	0.0000	0.0000	0.2381	0.4150	0.1615	0.1357	-0.1269	-0.1322	-0.0000	0.4126	0.1151	0.0054	-0.0006	0.0000	-0.0000	4.9417	1.1320	0.0579	-0.0070	0.0000
679.0080	-0.0181	-1.6172	0.0191	-1.5513	0.0361	-0.0329	-0.0000	0.0000	-0.0000	0.0000	0.0000	0.0000	0.1803	0.4211	0.0492	0.1315	-0.1389	-0.1326	-0.0000	0.4127	0.1149	0.0054	-0.0006	0.0000	-0.0000	4.9422	1.1305	0.0578	-0.0069	0.0000
679.0180	-0.0181	-1.6173	0.0191	-1.5513	0.0361	-0.0329	-0.0000	0.0000	-0.0000	0.0000	0.0000	0.0000	0.1341	0.3379	0.1331	0.1374	-0.1217	-0.1319	0.0000	0.4129	0.1151	0.0054	-0.0006	0.0000	0.0000	4.9452	1.1325	0.0579	-0.0070	0.0000
679.0280	-0.0181	-1.6172	0.0191	-1.5513	0.0361	-0.0329	-0.0000	0.0000	-0.0000	0.0000	0.0000	0.0000	0.1734	0.4003	0.1524	0.1149	-0.1242	-0.1275	-0.0000	0.4127	0.1151	0.0054	-0.0006	0.0000	-0.0000	4.9427	1.1320	0.0579	-0.0070	0.0000
679.0400	-0.0181	-1.6173	0.0191	-1.5513	0.0361	-0.0329	-0.0000	0.0000	-0.0000	0.0000	0.0000	0.0000	0.2184	0.3456	0.0916	0.1282	-0.1197	-0.1207	-0.0000	0.4129	0.1151	0.0054	-0.0006	0.0000	-0.0000	4.9443	1.1326	0.0581	-0.0070	0.0000
679.0500	-0.0182	-1.6172	0.0192	-1.5513	0.0361	-0.0329	-0.0000	0.0000	-0.0000	0.0000	0.0000	0.0000	0.2060	0.3197	0.1081	0.1342	-0.1373	-0.1135	-0.0000	0.4131	0.1153	0.0054	-0.0007	0.0000	-0.0000	4.9478	1.1341	0.0582	-0.0070	0.0000
679.0600	-0.0181	-1.6173	0.0191	-1.5513	0.0361	-0.0329	-0.0000	0.0000	-0.0000	0.0000	0.0000	0.0000	0.2260	0.3244	0.0854	0.1212	-0.1235	-0.1179	-0.0000	0.4126	0.1149	0.0054	-0.0006	0.0000	-0.0000	4.9412	1.1305	0.0579	-0.0070	0.0000
679.0720	-0.0181	-1.6173	0.0192	-1.5512	0.0361	-0.0329	-0.0000	0.0000	-0.0000	0.0000	0.0000	0.0000	0.2407	0.3640	0.1509	0.1069	-0.1333	-0.1103	-0.0000	0.4130	0.1151	0.0054	-0.0006	0.0000	-0.0000	4.9457	1.1320	0.0580	-0.0070	0.0000
679.0820	-0.0181	-1.6173	0.0192	-1.5513	0.0361	-0.0329	-0.0000	0.0000	-0.0000	0.0000	0.0000	0.0000	0.1691	0.3947	0.1003	0.1434	-0.1215	-0.1093	0.0000	0.4129	0.1151	0.0054	-0.0007	0.0000	0.0000	4.9453	1.1326	0.0581	-0.0070	0.0000
679.0940	-0.0182	-1.6173	0.0191	-1.5513	0.0361	-0.0329	-0.0000	0.0000	-0.0000	0.0000	0.0000	0.0000	0.1761	0.3872	0.1456	0.1067	-0.1046	-0.1129	0.0000	0.4126	0.1149	0.0054	-0.0006	0.0000	0.0000	4.9407	1.1309	0.0578	-0.0069	0.0000
679.1040	-0.0181	-1.6172	0.0192	-1.5513	0.0361	-0.0329	-0.0000	0.0000	-0.0000	0.0000	0.0000	0.0000	0.2487	0.3680	0.0945	0.0919	-0.1344	-0.1132	0.0000	0.4130	0.1152	0.0054	-0.0007	0.0000	0.0000	4.9458	1.1331	0.0581	-0.0070	0.0000
679.1160	-0.0181	-1.6173	0.0192	-1.5513	0.0361	-0.0329	-0.0000	0.0000	-0.0000	0.0000	0.0000	0.0000	0.1361	0.2801	0.0359	0.0993	-0.1430	-0.1163	0.0000	0.4130	0.1152	0.0054	-0.0006	0.0000	0.0000	4.9462	1.1335	0.0580	-0.0070	0.0000
679.1260	-0.0181	-1.6173	0.0191	-1.5513	0.0361	-0.0329	-0.0000	0.0000	-0.0000	0.0000	0.0000	0.0000	0.1179	0.4446	0.0804	0.1246	-0.1146	-0.1223	-0.0000	0.4126	0.1150	0.0054	-0.0006	0.0000	-0.0000	4.9407	1.1310	0.0579	-0.0069	0.0000
679.1360	-0.0181	-1.6173	0.0191	-1.5513	0.0361	-0.0329	-0.0000	0.0000	-0.0000	0.0000	0.0000	0.0000	0.1726	0.3139	0.1228	0.1393	-0.1277	-0.1126	0.0000	0.4130	0.1152	0.0054	-0.0007	0.0000	0.0000	4.9463	1.1336	0.0582	-0.0070	0.0000
679.1480	-0.0181	-1.6172	0.0191	-1.5513	0.0361	-0.0329	-0.0000	0.0000	-0.0000	0.0000	0.0000	0.0000	0.3233	0.4297	0.1347	0.1232	-0.1138	-0.1126	-0.0000	0.4126	0.1150	0.0054	-0.0006	0.0000	-0.0000	4.9407	1.1310	0.0579	-0.0070	0.0000
679.1580	-0.0182	-1.6173	0.0192	-1.5513	0.0361	-0.0329	-0.0000	0.0000	-0.0000	0.0000	0.0000	0.0000	0.2637	0.2903	0.0927	0.1538	-0.1357	-0.1136	0.0000	0.4125	0.1149	0.0054	-0.0006	0.0000	0.0000	4.9398	1.1300	0.0579	-0.0069	0.0000
679.1680	-0.0181	-1.6172	0.0192	-1.5513	0.0361	-0.0329	-0.0000	0.0000	-0.0000	0.0000	0.0000	0.0000	0.1486	0.3441	0.0801	0.1025	-0.1114	-0.1196	-0.0000	0.4129	0.1151	0.0054	-0.0007	0.0000	-0.0000	4.9443	1.1326	0.0581	-0.0070	0.0000
679.1780	-0.0181	-1.6173	0.0192	-1.5513	0.0361	-0.0329	-0.0000	0.0000	-0.0000	0.0000	0.0000	0.0000	0.2418	0.3196	0.0670	0.1392	-0.1381	-0.1116	0.0000	0.4124	0.1148	0.0054	-0.0006	0.0000	0.0000	4.9387	1.1299	0.0577	-0.0069	0.0000
679.1900	-0.0181	-1.6172	0.0191	-1.5513	0.0361	-0.0329	-0.0000	0.0000	-0.0000	0.0000	0.0000	0.0000	0.2439	0.3685	0.1229	0.1455	-0.1426	-0.1030	0.0000	0.4125	0.1150	0.0054	-0.0006	0.0000	0.0000	4.9403	1.1315	0.0580	-0.0070	0.0000
679.2000	-0.0181	-1.6172	0.0192	-1.5513	0.0361	-0.0329	-0.0000	0.0000	-0.0000	0.0000	0.0000	0.0000	0.3105	0.4275	0.1268	0.1381	-0.1199	-0.1133	0.0000	0.4129	0.1151	0.0054	-0.0006	0.0000	0.0000	4.9452	1.1325	0.0580	-0.0070	0.0000
679.2100	-0.0181	-1.6172	0.0191	-1.5512	0.0361	-0.0329	-0.0000	0.0000	-0.0000	0.0000	0.0000	0.0000	0.2034	0.3139	0.1741	0.1073	-0.1323	-0.1362	-0.0000	0.4128	0.1151	0.0054	-0.0006	0.0000	-0.0000	4.9437	1.1320	0.0580	-0.0070	0.0000
679.2200	-0.0181	-1.6172	0.0192	-1.5513	0.0361	-0.0329	-0.0000	0.0000	-0.0000	0.0000	0.0000	0.0000	0.3456	0.3706	0.0936	0.1133	-0.1088	-0.1135	0.0000	0.4129	0.1152	0.0054	-0.0007	0.0000	0.0000	4.9448	1.1331	0.0582	-0.0070	0.0000
679.2320	-0.0181	-1.6172	0.0191	-1.5513	0.0361	-0.0329	-0.0000	0.0000	-0.0000	0.0000	0.0000	0.0000	0.2048	0.3523	0.0940	0.1218	-0.1272	-0.1258	0.0000	0.4124	0.1149	0.0054	-0.0006	0.0000	0.0000	4.9388	1.1300	0.0578	-0.0069	0.0000
679.2420	-0.0181	-1.6173	0.0191	-1.5513	0.0361	-0.0329	-0.0000	0.0000	-0.0000	0.0000	0.0000	0.0000	0.3469	0.3547	0.1833	0.1170	-0.1369	-0.1111	-0.0000	0.4128	0.1151	0.0054	-0.0006	0.0000	-0.0000	4.9442	1.1325	0.0580	-0.0070	0.0000
679.2520	-0.0181	-1.6173	0.0191	-1.5513	0.0361	-0.0329	-0.0000	0.0000	-0.0000	0.0000	0.0000	0.0000	0.2570	0.3515	0.1143	0.1283	-0.1184	-0.1241	0.0000	0.4125	0.1149	0.0054	-0.0006	0.0000	0.0000	4.9397	1.1300	0.0579	-0.0069	0.0000
679.2640	-0.0181	-1.6173	0.0191	-1.5513	0.0361	-0.0329	-0.0000	0.0000	-0.0000	0.0000	0.0000	0.0000	0.2589	0.3372	0.0898	0.1369	-0.1330	-0.1318	0.0000	0.4132	0.1153	0.0054	-0.0007	0.0000	0.0000	4.9482	1.1345	0.0581	-0.0070	0.0000
679.2740	-0.0181	-1.6173	0.0191	-1.5513	0.0361	-0.0329	-0.0000	0.0000	-0.0000	0.0000	0.0000	0.0000	0.2986	0.3240	0.1101	0.1111	-0.1202	-0.1080	0.0000	0.4126	0.1150	0.0054	-0.0006	0.0000	0.0000	4.9412	1.1314	0.0579	-0.0069	0.0000
679.2840	-0.0181	-1.6173	0.0192	-1.5512	0.0361	-0.0329	-0.0000	0.0000	-0.0000	0.0000	0.0000	0.0000	0.4029	0.3133	0.0656	0.1251	-0.1072	-0.0990	0.0000	0.4126	0.1151	0.0054	-0.0006	0.0000	0.0000	4.9417	1.1320	0.0580	-0.0070	0.0000
679.2960	-0.0181	-1.6172	0.0192	-1.5513	0.0361	-0.0329	-0.0000	0.0000	-0.0000	0.0000	0.0000	0.0000	0.3421	0.2182	0.0617	0.1316	-0.1492	-0.0850	0.0000	0.4127	0.1151	0.0054	-0.0006	0.0000	0.0000	4.9428	1.1320	0.0580	-0.0070	0.0000
679.3060	-0.0181	-1.6173	0.0192	-1.5513	0.0362	-0.0329	-0.0000	0.0000	-0.0000	0.0000	0.0000	0.0000	0.2869	0.2723	0.0975	0.1204	-0.1177	-0.1279	-0.0000	0.4128	0.1150	0.0054	-0.0006	0.0000	-0.0000	4.9432	1.1315	0.0579	-0.0070	0.0000
679.3180	-0.0181	-1.6172	0.0192	-1.5513	0.0361	-0.0329	-0.0000	0.0000	-0.0000	0.0000	0.0000	0.0000	0.3049	0.3567	0.1442	0.1125	-0.1238	-0.0858	-0.0000	0.4130	0.1152	0.0054	-0.0006	0.0000	-0.0000	4.9457	1.1330	0.0581	-0.0070	0.0000
679.3280	-0.0181	-1.6172	0.0192	-1.5513	0.0361	-0.0329	-0.0000	0.0000	-0.0000	0.0000	0.0000	0.0000	0.3552	0.3535	0.1977	0.1053	-0.1233	-0.0931	-0.0000	0.4128	0.1151	0.0054	-0.0006	0.0000	-0.0000	4.9432	1.1325	0.0580	-0.0070	0.0000
679.3400	-0.0181	-1.6173	0.0192	-1.5513	0.0361	-0.0329	-0.0000	0.0000	-0.0000	0.0000	0.0000	0.0000	0.3174	0.3790	0.1314	0.1114	-0.1222	-0.1048	0.0000	0.4131	0.1152	0.0054	-0.0007	0.0000	0.0000	4.9468	1.1331	0.0581	-0.0070	0.0000
679.3500	-0.0181	-1.6173	0.0192	-1.5513	0.0361	-0.0329	-0.0000	0.0000	-0.0000	0.0000	0.0000	0.0000	0.3768	0.4057	0.1322	0.1329	-0.1196	-0.1156	-0.0000	0.4125	0.1150	0.0054	-0.0006	0.0000	-0.0000	4.9398	1.1310	0.0579	-0.0070	0.0000
679.3620	-0.0181	-1.6173	0.0192	-1.5513	0.0361	-0.0329	-0.0000	0.0000	-0.0000	0.0000	0.0000	0.0000	0.2911	0.4142	0.1021	0.1295	-0.1457	-0.1258	-0.0000	0.4127	0.1150	0.0054	-0.0006	0.0000	-0.0000	4.9423	1.1315	0.0580	-0.0070	0.0000
679.3720	-0.0181	-1.6173	0.0191	-1.5513	0.0361	-0.0329	-0.0000	0.0000	-0.0000	0.0000	0.0000	0.0000	0.2496	0.2595	0.1373	0.1245	-0.1183	-0.1018	0.0000	0.4131	0.1152	0.0054	-0.0006	0.0000	0.0000	4.9467	1.1330	0.0580	-0.0070	0.0000
679.3840	-0.0181	-1.6172	0.0192	-1.5513	0.0361	-0.0329	-0.0000	0.0000	-0.0000	0.0000	0.0000	0.0000	0.3059	0.3570	0.1163	0.1238	-0.1274	-0.0857	-0.0000	0.4126	0.1150	0.0054	-0.0006	0.0000	-0.0000	4.9409	1.1311	0.0580	-0.0070	0.0000
679.3940	-0.0181	-1.6173	0.0191	-1.5513	0.0361	-0.0329	-0.0000	0.0000	-0.0000	0.0000	0.0000	0.0000	0.2887	0.3449	0.1180	0.1191	-0.1400	-0.0991	0.0000	0.4124	0.1148	0.0054	-0.0006	0.0000	0.0000	4.9386	1.1299	0.0577	-0.0069	0.0000
679.4040	-0.0181	-1.6172	0.0191	-1.5513	0.0361	-0.0329	-0.0000	0.0000	-0.0000	0.0000	0.0000	0.0000	0.3624	0.3645	0.1260	0.1281	-0.1285	-0.1031	-0.0000	0.4126	0.1150	0.0054	-0.0006	0.0000	-0.0000	4.9407	1.1310	0.0579	-0.0069	0.0000
679.4160	-0.0182	-1.6172	0.0192	-1.5513	0.0361	-0.0329	-0.0000	0.0000	-0.0000	0.0000	0.0000	0.0000	0.2967	0.4137	0.0868	0.1188	-0.1103	-0.1121	-0.0000	0.4127	0.1150	0.0054	-0.0006	0.0000	-0.0000	4.9422	1.1315	0.0579	-0.0069	0.0000
679.4260	-0.0181	-1.6172	0.0192	-1.5513	0.0361	-0.0329	-0.0000	0.0000	-0.0000	0.0000	0.0000	0.0000	0.2784	0.3018	0.1093	0.1270	-0.1301	-0.1042	-0.0000	0.4127	0.1150	0.0054	-0.0006	0.0000	-0.0000	4.9423	1.1316	0.0580	-0.0070	0.0000
679.4380	-0.0181	-1.6173	0.0192	-1.5513	0.0361	-0.0329	-0.0000	0.0000	-0.0000	0.0000	0.0000	0.0000	0.4534	0.3318	0.1011	0.1140	-0.1353	-0.1026	0.0000	0.4129	0.1151	0.0054	-0.0006	0.0000	0.0000	4.9452	1.1325	0.0580	-0.0070	0.0000
679.4480	-0.0181	-1.6173	0.0191	-1.5513	0.0361	-0.0329	-0.0000	0.0000	-0.0000	0.0000	0.0000	0.0000	0.3584	0.3619	0.1355	0.1203	-0.1107	-0.1029	0.0000	0.4125	0.1149	0.0054	-0.0006	0.0000	0.0000	4.9397	1.1309	0.0578	-0.0069	0.0000
679.4580	-0.0181	-1.6172	0.0191	-1.5513	0.0361	-0.0329	-0.0000	0.0000	-0.0000	0.0000	0.0000	0.0000	0.2581	0.2959	0.0824	0.0999	-0.1385	-0.1009	0.0000	0.4130	0.1153	0.0054	-0.0007	0.0000	0.0000	4.9458	1.1341	0.0582	-0.0070	0.0000
679.4700	-0.0181	-1.6172	0.0192	-1.5513	0.0361	-0.0329	-0.0000	0.0000	-0.0000	0.0000	0.0000	0.0000	0.2905	0.3683	0.1038	0.1135	-0.1265	-0.1123	0.0000	0.4127	0.1150	0.0054	-0.0007	0.0000	0.0000	4.9424	1.1316	0.0581	-0.0070	0.0000
679.4800	-0.0181	-1.6172	0.0191	-1.5513	0.0361	-0.0329	-0.0000	0.0000	-0.0000	0.0000	0.0000	0.0000	0.2972	0.3700	0.1480	0.1262	-0.1158	-0.1000	-0.0000	0.4128	0.1151	0.0054	-0.0006	0.0000	-0.0000	4.9441	1.1324	0.0579	-0.0069	0.0000
679.4920	-0.0181	-1.6173	0.0192	-1.5513	0.0361	-0.0329	-0.0000	0.0000	-0.0000	0.0000	0.0000	0.0000	0.2916	0.3929	0.0750	0.1472	-0.1196	-0.0929	-0.0000	0.4131	0.1152	0.0054	-0.0006	0.0000	-0.0000	4.9467	1.1330	0.0580	-0.0070	0.0000
679.5020	-0.0181	-1.6172	0.0192	-1.5513	0.0361	-0.0329	-0.0000	0.0000	-0.0000	0.0000	0.0000	0.0000	0.3526	0.3167	0.1124	0.1165	-0.1034	-0.0943	0.0000	0.4124	0.1149	0.0054	-0.0006	0.0000	0.0000	4.9393	1.1306	0.0579	-0.0070	0.0000
679.5140	-0.0182	-1.6173	0.0191	-1.5513	0.0361	-0.0329	-0.0000	0.0000	-0.0000	0.0000	0.0000	0.0000	0.3174	0.3539	0.1256	0.1019	-0.1533	-0.0831	-0.0000	0.4127	0.1150	0.0054	-0.0006	0.0000	-0.0000	4.9422	1.1315	0.0580	-0.0070	0.0000
679.5240	-0.0181	-1.6172	0.0191	-1.5513	0.0361	-0.0329	-0.0000	0.0000	-0.0000	0.0000	0.0000	0.0000	0.3195	0.3022	0.0469	0.1074	-0.1009	-0.1096	0.0000	0.4127	0.1151	0.0054	-0.0006	0.0000	0.0000	4.9427	1.1319	0.0579	-0.0070	0.0000
679.5360	-0.0181	-1.6173	0.0191	-1.5513	0.0361	-0.0329	-0.0000	0.0000	-0.0000	0.0000	0.0000	0.0000	0.3360	0.4438	0.0980	0.1190	-0.1317	-0.0982	0.0000	0.4130	0.1151	0.0054	-0.0007	0.0000	0.0000	4.9463	1.1326	0.0581	-0.0070	0.0000
679.5460	-0.0181	-1.6172	0.0192	-1.5513	0.0361	-0.0329	-0.0000	0.0000	-0.0000	0.0000	0.0000	0.0000	0.3244	0.3270	0.1324	0.1006	-0.1095	-0.0846	-0.0000	0.4127	0.1150	0.0054	-0.0006	0.0000	-0.0000	4.9423	1.1316	0.0580	-0.0070	0.0000
679.5560	-0.0181	-1.6173	0.0192	-1.5513	0.0361	-0.0329	-0.0000	0.0000	-0.0000	0.0000	0.0000	0.0000	0.2732	0.2954	0.0663	0.1190	-0.1195	-0.0940	-0.0000	0.4129	0.1152	0.0054	-0.0007	0.0000	-0.0000	4.9449	1.1332	0.0582	-0.0070	0.0000
679.5680	-0.0181	-1.6172	0.0192	-1.5513	0.0361	-0.0329	-0.0000	0.0000	-0.0000	0.0000	0.0000	0.0000	0.3315	0.2923	0.1444	0.1056	-0.1175	-0.0837	0.0000	0.4128	0.1151	0.0054	-0.0006	0.0000	0.0000	4.9438	1.1321	0.0580	-0.0070	0.0000
679.5780	-0.0181	-1.6173	0.0192	-1.5513	0.0361	-0.0329	-0.0000	0.0000	-0.0000	0.0000	0.0000	0.0000	0.3016	0.4167	0.1306	0.1066	-0.1121	-0.1018	0.0000	0.4129	0.1151	0.0054	-0.0007	0.0000	0.0000	4.9443	1.1326	0.0581	-0.0070	0.0000
679.5900	-0.0181	-1.6173	0.0192	-1.5513	0.0361	-0.0329	-0.0000	0.0000	-0.0000	0.0000	0.0000	0.0000	0.3409	0.3920	0.1288	0.1078	-0.1045	-0.0987	-0.0000	0.4130	0.1152	0.0054	-0.0006	0.0000	-0.0000	4.9457	1.1330	0.0580	-0.0070	0.0000
679.6000	-0.0181	-1.6172	0.0192	-1.5513	0.0361	-0.0329	-0.0000	0.0000	-0.0000	0.0000	0.0000	0.0000	0.2936	0.3945	0.1249	0.1066	-0.1166	-0.1065	-0.0000	0.4125	0.1149	0.0054	-0.0006	0.0000	-0.0000	4.9397	1.1300	0.0578	-0.0069	0.0000
679.6100	-0.0181	-1.6172	0.0191	-1.5513	0.0361	-0.0329	-0.0000	0.0000	-0.0000	0.0000	0.0000	0.0000	0.3898	0.3493	0.1576	0.1262	-0.1018	-0.1033	-0.0000	0.4127	0.1151	0.0054	-0.0006	0.0000	-0.0000	4.9427	1.1320	0.0579	-0.0070	0.0000
679.6220	-0.0181	-1.6173	0.0191	-1.5513	0.0361	-0.0329	-0.0000	0.0000	-0.0000	0.0000	0.0000	0.0000	0.4080	0.3719	0.1288	0.1032	-0.1019	-0.1114	-0.0000	0.4130	0.1152	0.0054	-0.0006	0.0000	-0.0000	4.9462	1.1335	0.0580	-0.0070	0.0000
679.6320	-0.0181	-1.6173	0.0192	-1.5513	0.0361	-0.0329	-0.0000	0.0000	-0.0000	0.0000	0.0000	0.0000	0.3795	0.3779	0.1098	0.0922	-0.1099	-0.0853	0.0000	0.4128	0.1151	0.0054	-0.0006	0.0000	0.0000	4.9432	1.1324	0.0579	-0.0070	0.0000
679.6440	-0.0181	-1.6172	0.0192	-1.5513	0.0361	-0.0329	-0.0000	0.0000	-0.0000	0.0000	0.0000	0.0000	0.3236	0.3513	0.1235	0.1130	-0.1145	-0.1177	-0.0000	0.4126	0.1149	0.0054	-0.0006	0.0000	-0.0000	4.9417	1.1309	0.0578	-0.0069	0.0000
679.6540	-0.0181	-1.6173	0.0192	-1.5513	0.0361	-0.0329	-0.0000	0.0000	-0.0000	0.0000	0.0000	0.0000	0.1964	0.3810	0.1419	0.1280	-0.1144	-0.1206	0.0000	0.4129	0.1151	0.0054	-0.0006	0.0000	0.0000	4.9448	1.1321	0.0580	-0.0070	0.0000
679.6640	-0.0181	-1.6172	0.0191	-1.5513	0.0361	-0.0328	-0.0000	0.0000	-0.0000	0.0000	0.0000	0.0000	0.3089	0.3195	0.1232	0.1077	-0.1290	-0.1188	0.0000	0.4129	0.1150	0.0054	-0.0006	0.0000	0.0000	4.9443	1.1316	0.0580	-0.0070	0.0000
679.6760	-0.0181	-1.6173	0.0192	-1.5513	0.0361	-0.0329	-0.0000	0.0000	-0.0000	0.0000	0.0000	0.0000	0.3448	0.3353	0.1502	0.1125	-0.0831	-0.0874	0.0000	0.4129	0.1150	0.0054	-0.0006	0.0000	0.0000	4.9443	1.1316	0.0580	-0.0070	0.0000
679.6860	-0.0181	-1.6172	0.0192	-1.5513	0.0361	-0.0329	-0.0000	0.0000	-0.0000	0.0000	0.0000	0.0000	0.3107	0.2592	0.0837	0.1173	-0.1452	-0.0636	-0.0000	0.4129	0.1151	0.0054	-0.0007	0.0000	-0.0000	4.9443	1.1326	0.0581	-0.0070	0.0000
679.6980	-0.0181	-1.6172	0.0192	-1.5512	0.0361	-0.0329	-0.0000	0.0000	-0.0000	0.0000	0.0000	0.0000	0.3575	0.3795	0.0683	0.1051	-0.1332	-0.1095	0.0000	0.4128	0.1151	0.0054	-0.0006	0.0000	0.0000	4.9437	1.1320	0.0579	-0.0070	0.0000
679.7080	-0.0181	-1.6173	0.0192	-1.5513	0.0361	-0.0329	-0.0000	0.0000	-0.0000	0.0000	0.0000	0.0000	0.3262	0.3507	0.0910	0.1288	-0.1139	-0.0870	-0.0000	0.4129	0.1151	0.0054	-0.0007	0.0000	-0.0000	4.9443	1.1326	0.0581	-0.0070	0.0000
679.7200	-0.0181	-1.6172	0.0192	-1.5513	0.0361	-0.0329	-0.0000	0.0000	-0.0000	0.0000	0.0000	0.0000	0.3825	0.3762	0.1116	0.1202	-0.1461	-0.0956	-0.0000	0.4125	0.1149	0.0054	-0.0006	0.0000	-0.0000	4.9403	1.1305	0.0579	-0.0069	0.0000
679.7300	-0.0181	-1.6173	0.0192	-1.5513	0.0361	-0.0329	-0.0000	0.0000	-0.0000	0.0000	0.0000	0.0000	0.2300	0.3683	0.0873	0.1421	-0.1208	-0.0972	-0.0000	0.4126	0.1150	0.0054	-0.0006	0.0000	-0.0000	4.9407	1.1310	0.0579	-0.0069	0.0000
679.7400	-0.0181	-1.6172	0.0191	-1.5512	0.0361	-0.0329	-0.0000	0.0000	-0.0000	0.0000	0.0000	0.0000	0.3901	0.2717	0.1461	0.1162	-0.1247	-0.0938	0.0000	0.4133	0.1154	0.0054	-0.0007	0.0000	0.0000	4.9498	1.1351	0.0583	-0.0070	0.0000
679.7520	-0.0181	-1.6172	0.0191	-1.5513	0.0361	-0.0329	-0.0000	0.0000	-0.0000	0.0000	0.0000	0.0000	0.1972	0.2933	0.1225	0.1093	-0.1223	-0.0870	-0.0000	0.4128	0.1151	0.0054	-0.0006	0.0000	-0.0000	4.9442	1.1325	0.0580	-0.0070	0.0000
679.7620	-0.0182	-1.6173	0.0192	-1.5513	0.0361	-0.0329	-0.0000	0.0000	-0.0000	0.0000	0.0000	0.0000	0.2594	0.2772	0.0952	0.1303	-0.1072	-0.1050	-0.0000	0.4127	0.1151	0.0054	-0.0006	0.0000	-0.0000	4.9427	1.1319	0.0579	-0.0070	0.0000
679.7740	-0.0181	-1.6172	0.0192	-1.5513	0.0362	-0.0329	-0.0000	0.0000	-0.0000	0.0000	0.0000	0.0000	0.2271	0.3738	0.0954	0.1191	-0.0839	-0.0692	-0.0000	0.4128	0.1150	0.0054	-0.0006	0.0000	-0.0000	4.9433	1.1316	0.0580	-0.0070	0.0000
679.7840	-0.0181	-1.6173	0.0191	-1.5513	0.0361	-0.0329	-0.0000	0.0000	-0.0000	0.0000	0.0000	0.0000	0.2681	0.4595	0.1280	0.1073	-0.1154	-0.0937	0.0000	0.4126	0.1150	0.0054	-0.0006	0.0000	0.0000	4.9418	1.1311	0.0580	-0.0070	0.0000
679.7960	-0.0181	-1.6173	0.0192	-1.5513	0.0361	-0.0329	-0.0000	0.0000	-0.0000	0.0000	0.0000	0.0000	0.2978	0.3855	0.0998	0.1449	-0.1181	-0.0837	-0.0000	0.4126	0.1150	0.0054	-0.0006	0.0000	-0.0000	4.9413	1.1315	0.0580	-0.0070	0.0000
679.8060	-0.0181	-1.6172	0.0191	-1.5513	0.0361	-0.0329	-0.0000	0.0000	-0.0000	0.0000	0.0000	0.0000	0.1659	0.4608	0.1070	0.1211	-0.0958	-0.0881	0.0000	0.4128	0.1152	0.0054	-0.0007	0.0000	0.0000	4.9439	1.1331	0.0581	-0.0070	0.0000
679.8160	-0.0181	-1.6173	0.0191	-1.5513	0.0361	-0.0329	-0.0000	0.0000	-0.0000	0.0000	0.0000	0.0000	0.2365	0.2693	0.0695	0.1235	-0.1482	-0.0905	-0.0000	0.4125	0.1149	0.0054	-0.0006	0.0000	-0.0000	4.9403	1.1305	0.0579	-0.0069	0.0000
679.8280	-0.0181	-1.6172	0.0191	-1.5513	0.0361	-0.0329	-0.0000	0.0000	-0.0000	0.0000	0.0000	0.0000	0.2013	0.2771	0.1193	0.1200	-0.1166	-0.0822	-0.0000	0.4126	0.1151	0.0054	-0.0006	0.0000	-0.0000	4.9417	1.1320	0.0579	-0.0070	0.0000
679.8380	-0.0181	-1.6173	0.0191	-1.5513	0.0361	-0.0329	-0.0000	0.0000	-0.0000	0.0000	0.0000	0.0000	0.1772	0.3334	0.1016	0.1018	-0.1293	-0.0808	0.0000	0.4130	0.1151	0.0054	-0.0007	0.0000	0.0000	4.9463	1.1326	0.0581	-0.0070	0.0000
679.8480	-0.0181	-1.6173	0.0192	-1.5513	0.0361	-0.0329	-0.0000	0.0000	-0.0000	0.0000	0.0000	0.0000	0.3277	0.2863	0.1269	0.0902	-0.1395	-0.0876	0.0000	0.4125	0.1150	0.0054	-0.0006	0.0000	0.0000	4.9399	1.1311	0.0580	-0.0070	0.0000
679.8600	-0.0181	-1.6173	0.0192	-1.5513	0.0361	-0.0329	-0.0000	0.0000	-0.0000	0.0000	0.0000	0.0000	0.2622	0.2689	0.1024	0.1215	-0.1079	-0.1019	-0.0000	0.4129	0.1152	0.0054	-0.0007	0.0000	-0.0000	4.9448	1.1331	0.0581	-0.0070	0.0000
679.8700	-0.0181	-1.6172	0.0191	-1.5513	0.0361	-0.0329	-0.0000	0.0000	-0.0000	0.0000	0.0000	0.0000	0.2684	0.3258	0.1205	0.1289	-0.1309	-0.0951	-0.0000	0.4127	0.1151	0.0054	-0.0007	0.0000	-0.0000	4.9429	1.1321	0.0581	-0.0070	0.0000
679.8800	-0.0181	-1.6172	0.0191	-1.5513	0.0361	-0.0329	-0.0000	0.0000	-0.0000	0.0000	0.0000	0.0000	0.2461	0.3040	0.1229	0.1302	-0.1040	-0.0708	0.0000	0.4125	0.1150	0.0054	-0.0006	0.0000	0.0000	4.9403	1.1315	0.0580	-0.0070	0.0000
679.8900	-0.0181	-1.6172	0.0192	-1.5513	0.0361	-0.0329	-0.0000	0.0000	-0.0000	0.0000	0.0000	0.0000	0.2918	0.3494	0.1231	0.1298	-0.1274	-0.0755	-0.0000	0.4130	0.1152	0.0054	-0.0006	0.0000	-0.0000	4.9457	1.1330	0.0581	-0.0070	0.0000
679.9000	-0.0181	-1.6172	0.0191	-1.5513	0.0361	-0.0329	-0.0000	0.0000	-0.0000	0.0000	0.0000	0.0000	0.3020	0.4086	0.0778	0.1336	-0.1193	-0.0873	0.0000	0.4129	0.1151	0.0054	-0.0007	0.0000	0.0000	4.9453	1.1326	0.0581	-0.0070	0.0000
679.9100	-0.0181	-1.6173	0.0191	-1.5513	0.0361	-0.0329	-0.0000	0.0000	-0.0000	0.0000	0.0000	0.0000	0.2688	0.3115	0.1095	0.0975	-0.1059	-0.0593	-0.0000	0.4127	0.1151	0.0054	-0.0006	0.0000	-0.0000	4.9423	1.1326	0.0580	-0.0070	0.0000
679.9220	-0.0181	-1.6172	0.0192	-1.5513	0.0361	-0.0329	-0.0000	0.0000	-0.0000	0.0000	0.0000	0.0000	0.3451	0.2523	0.1021	0.1156	-0.1272	-0.0956	0.0000	0.4126	0.1150	0.0054	-0.0006	0.0000	0.0000	4.9412	1.1315	0.0579	-0.0070	0.0000
679.9320	-0.0181	-1.6172	0.0192	-1.5512	0.0361	-0.0329	-0.0000	0.0000	-0.0000	0.0000	0.0000	0.0000	0.4131	0.3562	0.1014	0.1339	-0.1071	-0.0838	-0.0000	0.4126	0.1150	0.0054	-0.0006	0.0000	-0.0000	4.9412	1.1315	0.0579	-0.0070	0.0000
679.9420	-0.0181	-1.6173	0.0191	-1.5513	0.0361	-0.0329	-0.0000	0.0000	-0.0000	0.0000	0.0000	0.0000	0.3027	0.4351	0.0969	0.1159	-0.1374	-0.0700	0.0000	0.4123	0.1148	0.0054	-0.0006	0.0000	0.0000	4.9382	1.1294	0.0577	-0.0069	0.0000
679.9520	-0.0181	-1.6173	0.0192	-1.5513	0.0361	-0.0329	-0.0000	0.0000	-0.0000	0.0000	0.0000	0.0000	0.2216	0.3188	0.0924	0.1128	-0.1135	-0.0834	0.0000	0.4128	0.1151	0.0054	-0.0006	0.0000	0.0000	4.9437	1.1320	0.0579	-0.0070	0.0000
679.9620	-0.0181	-1.6173	0.0192	-1.5513	0.0361	-0.0329	-0.0000	0.0000	-0.0000	0.0000	0.0000	0.0000	0.2718	0.2899	0.0938	0.1129	-0.1335	-0.0583	0.0000	0.4124	0.1149	0.0054	-0.0006	0.0000	0.0000	4.9392	1.1304	0.0578	-0.0069	0.0000
679.9720	-0.0181	-1.6172	0.0191	-1.5513	0.0362	-0.0329	-0.0000	0.0000	-0.0000	0.0000	0.0000	0.0000	0.3457	0.3734	0.1342	0.1146	-0.1054	-0.0623	0.0000	0.4129	0.1151	0.0054	-0.0006	0.0000	0.0000	4.9448	1.1321	0.0580	-0.0070	0.0000
679.9820	-0.0182	-1.6172	0.0191	-1.5513	0.0361	-0.0329	-0.0000	0.0000	-0.0000	0.0000	0.0000	0.0000	0.3412	0.3343	0.1405	0.1348	-0.1345	-0.0796	-0.0000	0.4126	0.1150	0.0054	-0.0006	0.0000	-0.0000	4.9418	1.1311	0.0580	-0.0070	0.0000
679.9940	-0.0181	-1.6173	0.0192	-1.5513	0.0361	-0.0329	-0.0000	0.0000	-0.0000	0.0000	0.0000	0.0000	0.3337	0.3787	0.1002	0.0919	-0.1200	-0.0726	-0.0000	0.4128	0.1151	0.0054	-0.0006	0.0000	-0.0000	4.9442	1.1325	0.0580	-0.0070	0.0000
680.0040	-0.0181	-1.6173	0.0191	-1.5513	0.0361	-0.0329	-0.0000	0.0000	-0.0000	0.0000	0.0000	0.0000	0.3795	0.3998	0.1153	0.1177	-0.1311	-0.0989	-0.0000	0.4131	0.1153	0.0054	-0.0006	0.0000	-0.0000	4.9477	1.1340	0.0581	-0.0070	0.0000
680.0140	-0.0182	-1.6172	0.0192	-1.5513	0.0361	-0.0328	-0.0000	0.0000	-0.0000	0.0000	0.0000	0.0000	0.3384	0.3088	0.1467	0.1121	-0.1086	-0.0786	0.0000	0.4129	0.1152	0.0054	-0.0006	0.0000	0.0000	4.9446	1.1329	0.0580	-0.0070	0.0000
680.0260	-0.0181	-1.6172	0.0192	-1.5513	0.0361	-0.0329	-0.0000	0.0000	-0.0000	0.0000	0.0000	0.0000	0.2703	0.3365	0.1228	0.1144	-0.1080	-0.0805	0.0009	0.4187	0.1159	0.0053	-0.0011	0.0003	0.0033	4.9967	1.1428	0.0582	-0.0088	0.0014
680.0360	-0.0181	-1.6173	0.0192	-1.5513	0.0361	-0.0329	-0.0000	0.0000	-0.0000	0.0000	0.0000	0.0000	0.4589	0.4428	0.1282	0.1556	-0.1192	-0.1048	0.0098	0.4612	0.1181	0.0038	-0.0053	0.0037	0.0219	5.2876	1.2010	0.0592	-0.0192	0.0095
680.0480	-0.0181	-1.6172	0.0192	-1.5513	0.0361	-0.0329	-0.0000	0.0000	-0.0000	0.0000	0.0000	0.0000	0.5354	0.5590	0.0982	0.1064	-0.1667	-0.0414	0.0442	0.5949	0.1167	-0.0026	-0.0210	0.0166	0.0659	5.9801	1.3401	0.0613	-0.0439	0.0285
680.0580	-0.0181	-1.6172	0.0191	-1.5513	0.0361	-0.0329	-0.0000	0.0000	-0.0000	0.0000	0.0000	0.0000	0.5116	0.8721	0.0914	0.1016	-0.1626	-0.0265	0.1035	0.8011	0.1061	-0.0142	-0.0476	0.0385	0.1206	6.8334	1.5081	0.0637	-0.0744	0.0521
680.0700	-0.0181	-1.6172	0.0191	-1.5513	0.0361	-0.0329	-0.0000	0.0040	-0.0000	-0.0000	-0.0016	0.0015	0.8537	1.0558	-0.0261	0.0479	-0.2544	0.0125	0.2252	1.1974	0.0762	-0.0384	-0.1020	0.0832	0.2079	8.2006	1.7817	0.0680	-0.1233	0.0899
680.0800	-0.0181	-1.6172	0.0191	-1.5513	0.0361	-0.0328	0.0024	0.0084	-0.0011	-0.0012	-0.0068	0.0059	0.9103	1.2172	-0.0971	0.0339	-0.2684	0.0155	0.3795	1.6778	0.0308	-0.0695	-0.1706	0.1397	0.2988	9.6196	2.0641	0.0722	-0.1741	0.1291
680.0920	-0.0181	-1.6170	0.0191	-1.5513	0.0360	-0.0328	0.0059	0.0142	-0.0045	-0.0046	-0.0121	0.0105	0.9507	1.7000	0.0111	-0.0613	-0.2997	0.1094	0.6419	2.3663	-0.0547	-0.1230	-0.2870	0.2356	0.4294	11.6605	2.4711	0.0784	-0.2472	0.1856
680.1020	-0.0180	-1.6169	0.0190	-1.5514	0.0358	-0.0327	0.0072	0.0190	-0.0073	-0.0091	-0.0173	0.0152	1.1301	1.7074	-0.0662	-0.0474	-0.3262	0.1203	0.9359	2.5418	-0.1579	-0.1834	-0.3465	0.3098	0.5563	13.6338	2.8630	0.0841	-0.3181	0.2405
680.1120	-0.0179	-1.6167	0.0189	-1.5515	0.0357	-0.0326	0.0098	0.0220	-0.0100	-0.0130	-0.0180	0.0160	1.1783	2.1291	-0.2039	-0.0793	-0.3672	0.1656	1.3080	2.7416	-0.2946	-0.2603	-0.3554	0.3173	0.6995	15.8623	3.3070	0.0909	-0.3983	0.3025
680.1220	-0.0178	-1.6164	0.0188	-1.5516	0.0355	-0.0324	0.0131	0.0295	-0.0129	-0.0137	-0.0216	0.0193	1.0640	2.2672	-0.1860	-0.1310	-0.3707	0.2515	1.5203	2.9656	-0.3069	-0.2798	-0.3655	0.3259	0.8590	18.3417	3.8008	0.0984	-0.4877	0.3715
680.1340	-0.0176	-1.6160	0.0186	-1.5518	0.0352	-0.0321	0.0132	0.0391	-0.0160	-0.0152	-0.0315	0.0264	1.3614	2.6898	-0.2171	-0.1839	-0.3923	0.2906	1.5477	3.2670	-0.2457	-0.2809	-0.3792	0.3377	1.0719	21.6488	4.4596	0.1082	-0.6070	0.4638
680.1440	-0.0175	-1.6156	0.0184	-1.5519	0.0348	-0.0318	0.0184	0.0491	-0.0204	-0.0184	-0.0390	0.0357	1.5252	3.2423	-0.2214	-0.2477	-0.4018	0.3223	1.5737	3.5451	-0.1902	-0.2820	-0.3920	0.3488	1.2671	24.6753	5.0627	0.1172	-0.7166	0.5484
680.1540	-0.0173	-1.6150	0.0182	-1.5522	0.0344	-0.0314	0.0249	0.0623	-0.0248	-0.0250	-0.0503	0.0474	1.6595	3.6934	-0.2392	-0.2581	-0.4045	0.3132	1.6027	3.8485	-0.1308	-0.2835	-0.4062	0.3611	1.4785	27.9514	5.7143	0.1268	-0.8353	0.6402
680.1640	-0.0169	-1.6143	0.0178	-1.5525	0.0338	-0.0309	0.0313	0.0783	-0.0319	-0.0338	-0.0607	0.0585	1.6897	4.0029	-0.1451	-0.2382	-0.4473	0.3430	1.6348	4.1770	-0.0674	-0.2853	-0.4217	0.3747	1.7058	31.4715	6.4155	0.1370	-0.9632	0.7391
680.1740	-0.0166	-1.6134	0.0174	-1.5528	0.0331	-0.0302	0.0381	0.0974	-0.0401	-0.0417	-0.0776	0.0722	1.6818	4.4840	-0.0339	-0.2647	-0.4455	0.3445	1.6702	4.5300	-0.0007	-0.2874	-0.4385	0.3896	1.9490	35.2250	7.1609	0.1479	-1.1002	0.8450
680.1840	-0.0161	-1.6123	0.0169	-1.5533	0.0322	-0.0294	0.0454	0.1149	-0.0517	-0.0509	-0.0923	0.0819	1.5746	3.9920	0.0886	-0.2726	-0.3726	0.3573	1.6373	3.8304	-0.1871	-0.2928	-0.4134	0.3718	1.3939	26.4236	5.4062	0.1201	-0.7901	0.6055
680.1960	-0.0156	-1.6108	0.0163	-1.5540	0.0309	-0.0283	0.0525	0.1324	-0.0572	-0.0587	-0.1024	0.0956	1.5507	4.0833	0.2075	-0.2950	-0.3902	0.3596	1.6508	3.8540	-0.1985	-0.2957	-0.4172	0.3764	1.3920	26.2760	5.3750	0.1188	-0.7901	0.6055
680.2060	-0.0150	-1.6094	0.0157	-1.5545	0.0299	-0.0273	0.0585	0.1473	-0.0621	-0.0661	-0.1109	0.1038	1.4515	3.9836	0.1661	-0.2599	-0.4026	0.3980	1.6621	3.8714	-0.2089	-0.2982	-0.4203	0.3802	1.3904	26.1253	5.3406	0.1169	-0.7899	0.6055
680.2160	-0.0144	-1.6079	0.0151	-1.5552	0.0287	-0.0262	0.0621	0.1610	-0.0668	-0.0684	-0.1207	0.1167	1.4029	4.1069	0.1376	-0.3185	-0.4966	0.4005	1.6733	3.8879	-0.2195	-0.3008	-0.4234	0.3840	1.3887	25.9647	5.3030	0.1150	-0.7896	0.6055
680.2280	-0.0136	-1.6058	0.0142	-1.5561	0.0272	-0.0248	0.0708	0.1807	-0.0732	-0.0751	-0.1380	0.1307	1.4194	3.7572	0.1302	-0.3251	-0.5059	0.3638	1.6868	3.9053	-0.2331	-0.3039	-0.4271	0.3886	1.3867	25.7418	5.2506	0.1123	-0.7893	0.6055
680.2380	-0.0129	-1.6039	0.0135	-1.5569	0.0257	-0.0234	0.0737	0.1979	-0.0784	-0.0817	-0.1526	0.1369	1.4724	3.3961	0.0099	-0.3148	-0.3785	0.3541	1.6981	3.9189	-0.2443	-0.3064	-0.4302	0.3924	1.3850	25.5471	5.2069	0.1102	-0.7891	0.6055
680.2480	-0.0121	-1.6018	0.0127	-1.5577	0.0241	-0.0220	0.0792	0.2059	-0.0843	-0.0877	-0.1605	0.1461	1.7072	3.8478	-0.0382	-0.3031	-0.3862	0.3818	1.7093	3.9307	-0.2563	-0.3090	-0.4333	0.3962	1.3835	25.3294	5.1563	0.1075	-0.7888	0.6055
680.2600	-0.0111	-1.5993	0.0117	-1.5588	0.0221	-0.0202	0.0862	0.2236	-0.0886	-0.0961	-0.1690	0.1587	1.7053	3.7383	-0.1704	-0.2879	-0.4672	0.3610	1.7229	3.9436	-0.2713	-0.3122	-0.4370	0.4007	1.3818	25.0533	5.0899	0.1041	-0.7883	0.6055
680.2700	-0.0102	-1.5969	0.0107	-1.5598	0.0203	-0.0185	0.0930	0.2396	-0.0933	-0.1013	-0.1821	0.1681	1.7720	3.2766	-0.2921	-0.2915	-0.4512	0.3457	1.7342	3.9525	-0.2840	-0.3148	-0.4401	0.4045	1.3807	24.8019	5.0316	0.1010	-0.7879	0.6055
680.2820	-0.0090	-1.5939	0.0096	-1.5611	0.0180	-0.0164	0.1000	0.2536	-0.1023	-0.1059	-0.1953	0.1766	1.3919	3.4838	-0.2819	-0.3139	-0.5007	0.3923	1.6756	2.8409	-0.5702	-0.3215	-0.3991	0.3744	0.5318	11.1030	2.2890	0.0561	-0.3100	0.2366
680.2920	-0.0081	-1.5914	0.0085	-1.5621	0.0161	-0.0146	0.0969	0.2293	-0.1149	-0.1047	-0.1871	0.1707	1.0272	1.0584	-0.0147	-0.2403	-0.3273	0.2505	1.5028	0.2366	-1.1890	-0.3282	-0.2946	0.2923	-1.4010	-19.7278	-3.8668	-0.0412	0.7806	-0.6055
680.3040	-0.0070	-1.5885	0.0075	-1.5633	0.0140	-0.0127	0.0897	0.2223	-0.0928	-0.0896	-0.1745	0.1608	1.4487	0.5005	-0.9792	-0.3892	-0.3092	0.2429	1.4894	0.1744	-1.1886	-0.3258	-0.2908	0.2878	-1.3979	-20.0423	-3.9438	-0.0456	0.7812	-0.6055
680.3140	-0.0062	-1.5863	0.0067	-1.5642	0.0123	-0.0112	0.0848	0.2159	-0.0827	-0.0851	-0.1587	0.1441	1.6661	-0.5966	-1.3382	-0.3843	-0.3975	0.3163	1.4781	0.1234	-1.1881	-0.3237	-0.2876	0.2840	-1.3957	-20.2948	-4.0058	-0.0489	0.7818	-0.6055
680.3240	-0.0055	-1.5841	0.0060	-1.5650	0.0107	-0.0097	0.0791	0.2053	-0.0737	-0.0787	-0.1558	0.1434	1.7118	-1.4884	-1.7419	-0.4354	-0.3244	0.2458	1.4669	0.0734	-1.1875	-0.3217	-0.2844	0.2801	-1.3940	-20.5343	-4.0677	-0.0525	0.7824	-0.6055
680.3340	-0.0046	-1.5822	0.0053	-1.5657	0.0092	-0.0084	0.0748	0.1853	-0.0706	-0.0779	-0.1460	0.1303	1.4427	-1.2807	-1.6976	-0.3392	-0.2716	0.2450	1.4556	0.0258	-1.1859	-0.3196	-0.2813	0.2763	-1.3926	-20.7462	-4.1184	-0.0552	0.7828	-0.6055
680.3440	-0.0040	-1.5804	0.0046	-1.5665	0.0078	-0.0072	0.0694	0.1687	-0.0656	-0.0695	-0.1315	0.1204	1.2284	-1.3057	-1.6499	-0.4094	-0.2740	0.1956	1.4443	-0.0202	-1.1838	-0.3175	-0.2781	0.2725	-1.3915	-20.9380	-4.1654	-0.0577	0.7831	-0.6055
680.3540	-0.0033	-1.5788	0.0040	-1.5672	0.0066	-0.0060	0.0609	0.1567	-0.0646	-0.0686	-0.1180	0.1057	1.2020	-1.7229	-1.5574	-0.3093	-0.3461	0.2960	1.4330	-0.0642	-1.1809	-0.3153	-0.2750	0.2687	-1.3907	-21.1073	-4.2047	-0.0597	0.7833	-0.6055
680.3640	-0.0028	-1.5774	0.0032	-1.5678	0.0055	-0.0050	0.0541	0.1368	-0.0638	-0.0577	-0.1110	0.1012	1.5164	-1.3065	-1.2214	-0.3879	-0.3166	0.2491	1.4217	-0.1074	-1.1777	-0.3131	-0.2718	0.2649	-1.3901	-21.2653	-4.2396	-0.0614	0.7836	-0.6055
680.3760	-0.0021	-1.5760	0.0026	-1.5685	0.0042	-0.0038	0.0496	0.1200	-0.0554	-0.0534	-0.0985	0.0892	1.3157	-1.0514	-1.3796	-0.3223	-0.2798	0.2270	1.4080	-0.1563	-1.1726	-0.3104	-0.2681	0.2603	-1.3896	-21.4209	-4.2710	-0.0628	0.7836	-0.6055
680.3860	-0.0016	-1.5749	0.0021	-1.5690	0.0034	-0.0030	0.0441	0.1045	-0.0514	-0.0450	-0.0863	0.0787	1.1877	-0.9274	-1.1750	-0.3399	-0.3236	0.1744	1.3967	-0.1957	-1.1680	-0.3081	-0.2649	0.2565	-1.3893	-21.5342	-4.2927	-0.0636	0.7836	-0.6055
680.3960	-0.0013	-1.5739	0.0016	-1.5694	0.0026	-0.0022	0.0371	0.0920	-0.0474	-0.0392	-0.0756	0.0680	1.2342	-0.8672	-1.0968	-0.3112	-0.3043	0.1902	1.3853	-0.2340	-1.1632	-0.3058	-0.2618	0.2527	-1.3891	-21.6342	-4.3127	-0.0644	0.7836	-0.6055
680.4060	-0.0009	-1.5731	0.0011	-1.5699	0.0019	-0.0017	0.0318	0.0812	-0.0415	-0.0357	-0.0660	0.0583	1.3398	-1.1088	-0.9985	-0.2419	-0.2736	0.1970	1.3739	-0.2708	-1.1579	-0.3035	-0.2587	0.2489	-1.3890	-21.7166	-4.3278	-0.0649	0.7836	-0.6055
680.4180	-0.0006	-1.5723	0.0006	-1.5702	0.0011	-0.0011	0.0258	0.0604	-0.0332	-0.0257	-0.0542	0.0424	1.1530	-0.5213	-0.7771	-0.2630	-0.2277	0.2491	1.3602	-0.3135	-1.1511	-0.3007	-0.2549	0.2444	-1.3889	-21.7970	-4.3412	-0.0654	0.7836	-0.6055
680.4280	-0.0004	-1.5718	0.0003	-1.5705	0.0007	-0.0007	0.0211	0.0449	-0.0237	-0.0201	-0.0421	0.0357	1.0586	-0.2555	-0.8884	-0.2708	-0.2355	0.2427	1.3488	-0.3477	-1.1450	-0.2984	-0.2518	0.2405	-1.3889	-21.8482	-4.3488	-0.0656	0.7835	-0.6055
680.4400	-0.0002	-1.5714	0.0001	-1.5707	0.0003	-0.0003	0.0130	0.0301	-0.0176	-0.0150	-0.0277	0.0266	1.0149	-0.0113	-0.8456	-0.2286	-0.1983	0.1840	1.3352	-0.3878	-1.1378	-0.2956	-0.2481	0.2360	-1.3889	-21.8982	-4.3592	-0.0663	0.7836	-0.6055
680.4500	-0.0001	-1.5712	-0.0001	-1.5708	0.0001	-0.0001	0.0078	0.0181	-0.0126	-0.0091	-0.0158	0.0167	0.9211	-0.0228	-0.6017	-0.2042	-0.2203	0.1769	0.9687	-0.4190	-0.9904	-0.2393	-0.2450	0.2322	-1.3888	-21.9133	-4.3581	-0.0658	0.7834	-0.6055
680.4600	-0.0000	-1.5711	-0.0002	-1.5708	-0.0001	0.0000	0.0015	0.0057	-0.0030	0.0010	-0.0043	0.0047	0.6801	-0.3230	-0.4147	-0.1026	-0.1066	0.0570	0.1817	-1.0962	-0.5933	-0.0701	-0.0569	0.0510	-1.3888	-21.9207	-4.3591	-0.0659	0.7834	-0.6055
680.4720	-0.0001	-1.5712	-0.0001	-1.5708	-0.0000	-0.0001	-0.0015	-0.0052	0.0082	0.0041	0.0023	-0.0036	0.9045	0.9896	-0.3328	-0.0778	-0.0476	0.0745	0.0000	0.0047	0.0023	0.0002	-0.0000	0.0000	0.0000	0.0558	0.0225	0.0017	-0.0005	0.0000
680.4820	-0.0000	-1.5712	-0.0001	-1.5708	0.0000	-0.0001	0.0010	0.0026	0.0029	0.0012	0.0007	-0.0002	0.6012	0.1289	-0.0128	-0.0323	-0.0103	0.0176	0.0000	0.0041	0.0021	0.0001	-0.0000	0.0000	0.0000	0.0492	0.0202	0.0014	-0.0004	0.0000
680.4920	-0.0000	-1.5712	-0.0001	-1.5708	0.0000	-0.0001	0.0004	-0.0013	0.0012	0.0006	0.0004	-0.0001	0.8128	0.7857	0.1572	-0.0330	-0.0088	0.0688	0.0000	0.0049	0.0024	0.0002	-0.0000	0.0000	0.0000	0.0587	0.0236	0.0018	-0.0005	0.0000
680.5040	-0.0000	-1.5712	-0.0001	-1.5708	0.0000	-0.0001	0.0003	0.0001	0.0008	0.0004	0.0003	-0.0001	0.9028	0.7072	0.1836	-0.0372	-0.0283	0.0926	-0.0000	0.0048	0.0023	0.0002	-0.0000	0.0000	-0.0000	0.0579	0.0230	0.0017	-0.0005	0.0000
680.5140	-0.0001	-1.5712	-0.0001	-1.5708	0.0000	-0.0000	0.0004	0.0001	0.0029	0.0003	0.0002	-0.0000	1.0139	0.7060	0.0820	-0.0432	-0.0299	0.0712	0.0000	0.0044	0.0021	0.0001	-0.0000	0.0000	0.0000	0.0528	0.0208	0.0015	-0.0004	0.0000
680.5240	-0.0000	-1.5712	-0.0001	-1.5708	0.0000	-0.0001	0.0004	0.0002	0.0011	0.0002	0.0002	-0.0000	1.0523	0.7452	0.1856	-0.0536	-0.0429	0.0883	0.0000	0.0046	0.0022	0.0002	-0.0000	0.0000	0.0000	0.0555	0.0215	0.0017	-0.0005	0.0000
680.5340	-0.0000	-1.5712	-0.0001	-1.5708	0.0000	-0.0001	0.0005	0.0008	0.0031	0.0002	0.0002	0.0000	1.2320	0.7502	-0.0173	-0.0572	-0.0310	0.0978	-0.0000	0.0044	0.0020	0.0001	-0.0000	0.0000	-0.0000	0.0528	0.0199	0.0015	-0.0004	0.0000
680.5440	-0.0000	-1.5712	-0.0000	-1.5708	0.0000	-0.0001	0.0009	0.0011	0.0027	0.0002	0.0001	0.0001	1.2754	0.7723	0.0004	-0.0890	-0.0177	0.1088	0.0000	0.0040	0.0017	0.0001	-0.0000	0.0000	0.0000	0.0483	0.0163	0.0012	-0.0003	0.0000
680.5540	0.0000	-1.5712	-0.0000	-1.5708	-0.0000	-0.0000	0.0007	0.0008	0.0014	0.0002	0.0000	0.0001	1.2844	0.9065	-0.0292	-0.1090	-0.0503	0.1189	0.0000	0.0038	0.0017	0.0001	-0.0000	0.0000	0.0000	0.0454	0.0164	0.0013	-0.0003	0.0000
680.5640	-0.0000	-1.5711	-0.0000	-1.5708	0.0000	-0.0000	0.0007	0.0007	0.0007	0.0001	0.0000	0.0001	1.1236	0.9554	-0.0013	-0.0380	-0.0337	0.1219	0.0000	0.0037	0.0015	0.0001	-0.0000	0.0000	0.0000	0.0449	0.0149	0.0012	-0.0003	0.0000
680.5760	0.0000	-1.5712	-0.0000	-1.5708	0.0000	-0.0001	0.0004	0.0006	0.0004	0.0001	0.0000	0.0003	1.2107	1.0302	0.0478	-0.0731	-0.0084	0.1432	0.0000	0.0042	0.0019	0.0001	-0.0000	0.0000	0.0000	0.0504	0.0184	0.0014	-0.0004	0.0000
680.5860	0.0000	-1.5712	-0.0000	-1.5708	0.0000	-0.0001	0.0004	0.0004	0.0001	0.0000	0.0000	0.0003	1.1525	1.0537	0.0597	-0.0488	-0.0149	0.1477	0.0000	0.0037	0.0016	0.0001	-0.0000	0.0000	0.0000	0.0445	0.0154	0.0012	-0.0003	0.0000
680.5980	-0.0000	-1.5712	-0.0000	-1.5708	0.0000	-0.0001	0.0003	0.0004	0.0001	-0.0000	0.0000	0.0003	1.2585	1.1710	0.0667	-0.0810	-0.0275	0.1561	0.0000	0.0043	0.0019	0.0001	-0.0000	0.0000	0.0000	0.0514	0.0184	0.0013	-0.0004	0.0000
680.6080	-0.0000	-1.5711	-0.0000	-1.5708	0.0000	-0.0000	0.0002	0.0013	0.0001	-0.0002	0.0000	0.0003	1.1553	1.1230	0.1127	-0.0570	-0.0376	0.1715	-0.0000	0.0040	0.0018	0.0001	-0.0000	0.0000	-0.0000	0.0478	0.0178	0.0013	-0.0003	0.0000
680.6180	-0.0000	-1.5712	-0.0001	-1.5708	-0.0000	-0.0000	0.0001	0.0022	0.0001	-0.0001	0.0000	0.0004	1.2127	1.0829	0.0605	-0.0524	-0.0143	0.1618	-0.0000	0.0035	0.0016	0.0001	-0.0000	0.0000	-0.0000	0.0424	0.0153	0.0011	-0.0003	0.0000
680.6300	-0.0000	-1.5711	0.0000	-1.5708	0.0000	-0.0000	0.0001	0.0028	0.0011	-0.0001	0.0000	0.0004	1.1932	0.9234	0.0370	-0.0892	-0.0354	0.1838	-0.0000	0.0031	0.0013	0.0001	-0.0000	0.0000	-0.0000	0.0377	0.0127	0.0009	-0.0002	0.0000
680.6400	-0.0000	-1.5711	0.0000	-1.5708	0.0000	-0.0000	0.0001	0.0028	0.0007	-0.0000	0.0000	0.0004	1.1377	0.9127	0.0146	-0.0915	-0.0259	0.1846	-0.0000	0.0027	0.0011	0.0001	-0.0000	0.0000	-0.0000	0.0328	0.0107	0.0008	-0.0002	0.0000
680.6520	-0.0000	-1.5710	-0.0000	-1.5708	0.0000	0.0000	0.0001	0.0022	0.0003	-0.0000	0.0000	0.0005	1.2135	1.0729	0.0336	-0.1097	-0.0301	0.1609	-0.0000	0.0023	0.0010	0.0001	-0.0000	0.0000	-0.0000	0.0279	0.0096	0.0006	-0.0002	0.0000
680.6620	-0.0000	-1.5711	-0.0000	-1.5708	0.0000	-0.0000	0.0001	0.0014	0.0002	-0.0000	0.0000	0.0004	1.1694	0.9929	0.0653	-0.0910	-0.0183	0.1723	0.0000	0.0025	0.0010	0.0001	-0.0000	0.0000	0.0000	0.0304	0.0102	0.0007	-0.0002	0.0000
680.6720	0.0000	-1.5710	-0.0000	-1.5708	0.0000	0.0000	0.0001	0.0009	0.0001	-0.0000	0.0000	0.0004	1.1309	1.1824	0.0444	-0.0947	-0.0184	0.1853	-0.0000	0.0028	0.0012	0.0001	-0.0000	0.0000	-0.0000	0.0330	0.0118	0.0009	-0.0002	0.0000
680.6840	0.0000	-1.5710	-0.0001	-1.5708	0.0000	-0.0000	0.0001	0.0005	-0.0001	-0.0000	0.0000	0.0003	1.1520	1.1948	0.1111	-0.1210	-0.0090	0.1706	0.0000	0.0027	0.0012	0.0001	-0.0000	0.0000	0.0000	0.0320	0.0118	0.0008	-0.0002	0.0000
680.6940	-0.0000	-1.5711	-0.0000	-1.5708	0.0000	0.0000	0.0001	0.0007	-0.0001	-0.0000	0.0000	0.0002	1.1478	1.2537	0.0756	-0.0943	-0.0100	0.1616	-0.0000	0.0026	0.0012	0.0001	-0.0000	0.0000	-0.0000	0.0307	0.0114	0.0010	-0.0003	0.0000
680.7040	-0.0000	-1.5710	-0.0000	-1.5708	0.0000	-0.0001	0.0000	0.0015	-0.0000	-0.0000	0.0000	0.0002	1.1127	1.1084	0.0977	-0.1240	-0.0199	0.1838	-0.0000	0.0022	0.0010	0.0001	-0.0000	0.0000	-0.0000	0.0269	0.0096	0.0006	-0.0002	0.0000
680.7140	0.0000	-1.5710	-0.0000	-1.5708	0.0000	0.0000	0.0001	0.0021	-0.0000	-0.0000	0.0000	0.0002	1.1312	1.0195	0.0943	-0.1170	-0.0149	0.1618	0.0000	0.0021	0.0010	0.0001	-0.0000	0.0000	0.0000	0.0254	0.0102	0.0007	-0.0002	0.0000
680.7240	-0.0000	-1.5709	0.0000	-1.5708	0.0000	0.0000	0.0001	0.0029	0.0001	-0.0000	0.0000	0.0002	1.2091	0.9413	0.0580	-0.1320	-0.0012	0.1836	-0.0000	0.0018	0.0007	0.0000	-0.0000	0.0000	-0.0000	0.0213	0.0071	0.0004	-0.0001	0.0000
680.7360	-0.0000	-1.5709	-0.0000	-1.5708	-0.0000	-0.0000	0.0001	0.0031	0.0006	-0.0000	0.0000	0.0001	1.1308	0.8681	-0.0204	-0.1387	-0.0321	0.1577	0.0000	0.0011	0.0004	0.0000	-0.0000	0.0000	0.0000	0.0129	0.0036	0.0003	-0.0001	0.0000
680.7460	-0.0000	-1.5709	0.0000	-1.5708	0.0000	0.0000	0.0000	0.0027	0.0005	-0.0000	0.0000	0.0001	1.1392	0.8107	0.0265	-0.1141	-0.0285	0.1611	0.0000	0.0007	0.0003	0.0000	-0.0000	0.0000	0.0000	0.0084	0.0031	0.0002	-0.0001	0.0000
680.7560	-0.0000	-1.5709	0.0000	-1.5708	0.0000	-0.0000	0.0000	0.0019	0.0004	-0.0000	0.0000	0.0001	1.0854	0.8229	-0.0251	-0.1173	-0.0370	0.1591	-0.0000	0.0006	0.0002	0.0000	-0.0000	0.0000	-0.0000	0.0076	0.0021	0.0002	-0.0000	0.0000
680.7660	-0.0000	-1.5709	-0.0000	-1.5708	-0.0000	-0.0000	0.0000	0.0014	0.0003	-0.0000	0.0000	0.0001	1.1857	0.9798	0.0193	-0.1109	-0.0526	0.1938	-0.0000	0.0004	0.0001	0.0000	-0.0000	0.0000	-0.0000	0.0046	0.0011	0.0000	-0.0000	0.0000
680.7780	0.0000	-1.5709	-0.0000	-1.5708	-0.0000	-0.0000	0.0000	0.0007	0.0002	-0.0000	0.0000	0.0001	1.0633	0.9503	0.0251	-0.1344	-0.0194	0.1859	0.0000	0.0004	0.0001	0.0000	-0.0000	0.0000	0.0000	0.0047	0.0012	0.0001	-0.0000	0.0000
680.7880	0.0000	-1.5709	0.0000	-1.5708	0.0000	-0.0000	0.0000	0.0004	0.0001	-0.0000	0.0000	0.0001	0.9830	1.0204	0.0112	-0.1284	-0.0213	0.1916	-0.0000	0.0006	0.0003	0.0000	-0.0000	0.0000	-0.0000	0.0073	0.0027	0.0003	-0.0001	0.0000
680.8000	0.0000	-1.5709	-0.0000	-1.5708	-0.0000	-0.0000	0.0000	0.0003	-0.0001	-0.0000	0.0000	0.0001	1.0836	1.1168	0.0393	-0.1110	-0.0416	0.1883	-0.0000	0.0008	0.0004	0.0000	-0.0000	0.0000	-0.0000	0.0096	0.0041	0.0002	-0.0000	0.0000
680.8100	0.0000	-1.5709	-0.0000	-1.5708	0.0000	0.0000	0.0000	0.0002	-0.0001	-0.0000	0.0000	0.0001	1.0535	1.1584	0.0610	-0.1316	-0.0079	0.1721	0.0000	0.0009	0.0004	0.0000	-0.0000	0.0000	0.0000	0.0112	0.0037	0.0003	-0.0001	0.0000
680.8200	0.0000	-1.5709	-0.0000	-1.5708	0.0000	0.0000	0.0000	0.0002	-0.0000	-0.0000	0.0000	0.0001	0.9370	1.1405	0.0842	-0.1344	-0.0307	0.1938	0.0000	0.0008	0.0004	0.0000	-0.0000	0.0000	0.0000	0.0100	0.0035	0.0002	-0.0000	0.0000
680.8320	-0.0000	-1.5709	-0.0000	-1.5708	0.0000	-0.0000	0.0000	0.0010	-0.0000	0.0000	0.0000	0.0001	0.8806	1.1245	0.0554	-0.1183	-0.0197	0.1995	-0.0000	0.0007	0.0003	0.0000	-0.0000	0.0000	-0.0000	0.0085	0.0030	0.0002	-0.0000	0.0000
680.8420	-0.0000	-1.5709	0.0000	-1.5708	0.0000	-0.0000	0.0000	0.0014	-0.0000	0.0000	0.0000	0.0001	1.1014	1.0210	0.0385	-0.1161	-0.0584	0.2132	0.0000	0.0003	0.0002	0.0000	-0.0000	0.0000	0.0000	0.0042	0.0016	0.0001	-0.0000	0.0000
680.8540	0.0000	-1.5708	0.0000	-1.5708	0.0000	-0.0000	0.0000	0.0018	0.0001	0.0000	0.0000	0.0001	1.0643	0.9344	0.0333	-0.1518	-0.0097	0.1708	0.0000	-0.0001	-0.0001	-0.0000	0.0000	0.0000	0.0000	-0.0010	-0.0005	-0.0001	0.0000	0.0000
680.8640	0.0000	-1.5708	-0.0000	-1.5708	-0.0000	-0.0000	0.0000	0.0016	0.0001	0.0000	0.0000	0.0001	0.9454	0.8950	0.0012	-0.1400	-0.0499	0.1924	-0.0000	-0.0002	-0.0002	-0.0000	0.0000	0.0000	-0.0000	-0.0024	-0.0020	-0.0002	0.0000	0.0000
680.8760	0.0000	-1.5708	0.0000	-1.5708	-0.0000	0.0000	0.0000	0.0008	0.0001	0.0000	0.0000	0.0001	0.9640	0.8622	0.0048	-0.1510	-0.0326	0.1686	-0.0000	-0.0001	-0.0001	-0.0000	0.0000	0.0000	-0.0000	-0.0013	-0.0009	-0.0001	0.0000	0.0000
680.8860	0.0000	-1.5708	0.0000	-1.5708	0.0000	0.0000	0.0000	0.0007	0.0001	-0.0000	0.0000	0.0001	0.9373	0.8599	0.0258	-0.1262	-0.0276	0.1896	-0.0000	-0.0001	-0.0001	-0.0000	0.0000	0.0000	-0.0000	-0.0013	-0.0009	-0.0001	0.0000	0.0000
680.8960	0.0000	-1.5708	0.0000	-1.5708	0.0000	0.0000	0.0000	0.0005	0.0001	-0.0000	0.0000	0.0001	1.0559	0.8977	0.0288	-0.1516	-0.0359	0.1851	0.0000	-0.0003	-0.0002	-0.0000	0.0000	0.0000	0.0000	-0.0038	-0.0015	-0.0002	0.0001	0.0000
680.9080	0.0000	-1.5708	0.0000	-1.5708	0.0000	-0.0000	0.0000	0.0003	0.0001	-0.0000	0.0000	0.0001	0.8935	0.7769	0.0574	-0.1280	-0.0268	0.1867	-0.0000	0.0001	0.0000	0.0000	-0.0000	0.0000	-0.0000	0.0008	0.0002	0.0000	-0.0000	0.0000
680.9180	0.0000	-1.5708	0.0000	-1.5708	-0.0000	-0.0000	0.0000	0.0002	0.0000	-0.0000	0.0000	0.0001	1.0438	0.7487	0.0010	-0.1728	-0.0114	0.2111	-0.0000	-0.0000	0.0000	0.0000	-0.0000	0.0000	-0.0000	-0.0002	0.0001	0.0000	-0.0000	0.0000
680.9300	0.0000	-1.5708	-0.0000	-1.5708	-0.0000	-0.0000	0.0000	0.0002	0.0000	0.0000	0.0000	0.0001	0.9039	0.8818	-0.0146	-0.1579	-0.0324	0.1900	0.0000	-0.0000	0.0000	0.0000	-0.0000	0.0000	0.0000	-0.0002	0.0001	0.0000	-0.0000	0.0000
680.9400	-0.0000	-1.5708	-0.0000	-1.5708	0.0000	-0.0000	0.0000	0.0001	0.0000	0.0000	0.0000	0.0001	0.8050	0.8296	0.0808	-0.1397	-0.0173	0.1698	0.0000	-0.0002	-0.0001	-0.0000	0.0000	0.0000	0.0000	-0.0018	-0.0005	-0.0001	0.0000	0.0000
680.9500	0.0000	-1.5708	-0.0000	-1.5708	-0.0000	0.0000	0.0000	0.0001	0.0000	0.0000	0.0000	0.0001	0.8691	0.8610	0.0502	-0.1550	-0.0466	0.1946	-0.0000	0.0001	0.0001	0.0000	-0.0000	0.0000	-0.0000	0.0018	0.0012	0.0001	-0.0000	0.0000
680.9620	0.0000	-1.5708	0.0000	-1.5708	0.0000	0.0000	0.0000	0.0000	0.0000	0.0000	0.0000	0.0000	0.8473	0.8384	0.0438	-0.1426	-0.0347	0.1943	-0.0000	-0.0004	-0.0003	-0.0000	0.0000	0.0000	-0.0000	-0.0043	-0.0030	-0.0003	0.0001	0.0000
680.9720	-0.0000	-1.5708	0.0000	-1.5708	-0.0000	-0.0000	0.0000	0.0000	0.0000	0.0000	0.0000	0.0000	0.8314	0.9115	0.0423	-0.1267	-0.0128	0.1626	0.0000	-0.0002	-0.0002	-0.0000	0.0000	0.0000	0.0000	-0.0022	-0.0019	-0.0001	0.0000	0.0000
680.9840	-0.0000	-1.5708	0.0000	-1.5708	-0.0000	-0.0000	-0.0000	0.0000	0.0000	0.0000	0.0000	0.0000	0.8219	0.7953	0.0276	-0.1586	-0.0342	0.1712	0.0000	0.0003	0.0002	0.0000	-0.0000	0.0000	0.0000	0.0033	0.0017	0.0002	-0.0000	0.0000
680.9940	-0.0000	-1.5708	0.0000	-1.5708	-0.0000	0.0000	-0.0000	0.0000	0.0000	0.0000	0.0000	0.0000	0.8948	0.8685	0.0148	-0.1438	-0.0385	0.2138	0.0000	-0.0003	-0.0001	-0.0000	0.0000	0.0000	0.0000	-0.0037	-0.0014	-0.0001	0.0000	0.0000
681.0060	0.0000	-1.5708	0.0000	-1.5708	0.0000	0.0000	-0.0000	0.0000	0.0000	0.0000	0.0000	0.0000	0.8127	0.8159	0.0131	-0.1351	-0.0212	0.1841	0.0000	-0.0000	-0.0000	-0.0000	0.0000	0.0000	0.0000	-0.0004	-0.0000	-0.0001	0.0000	0.0000
681.0160	-0.0000	-1.5708	0.0000	-1.5708	0.0000	-0.0000	-0.0000	0.0000	0.0000	0.0000	0.0000	0.0000	0.7927	0.7849	0.0392	-0.1293	-0.0167	0.1772	-0.0000	-0.0001	-0.0001	-0.0000	0.0000	0.0000	-0.0000	-0.0017	-0.0013	-0.0000	0.0000	0.0000
681.0280	-0.0000	-1.5708	0.0000	-1.5708	0.0000	0.0000	-0.0000	0.0000	0.0000	0.0000	0.0000	0.0000	0.7670	0.8066	0.0240	-0.1741	-0.0224	0.1719	-0.0000	0.0001	0.0000	0.0000	-0.0000	0.0000	-0.0000	0.0008	0.0001	0.0000	-0.0000	0.0000
681.0380	-0.0000	-1.5708	-0.0000	-1.5708	0.0000	0.0000	-0.0000	0.0000	0.0000	0.0000	0.0000	0.0000	0.7975	0.7931	-0.0003	-0.1659	-0.0140	0.1774	-0.0000	-0.0007	-0.0003	-0.0000	0.0000	0.0000	-0.0000	-0.0082	-0.0029	-0.0002	0.0001	0.0000
681.0480	-0.0000	-1.5708	0.0000	-1.5708	-0.0000	-0.0000	-0.0000	0.0000	0.0000	0.0000	0.0000	0.0000	0.7799	0.8638	0.0322	-0.1734	-0.0017	0.1772	0.0000	0.0000	0.0001	0.0000	-0.0000	0.0000	0.0000	0.0003	0.0007	0.0001	-0.0000	0.0000
681.0600	-0.0000	-1.5708	-0.0000	-1.5708	0.0000	0.0000	-0.0000	0.0000	-0.0000	0.0000	0.0000	0.0000	0.8019	0.7454	0.0194	-0.1638	-0.0403	0.1781	-0.0000	-0.0004	-0.0002	-0.0000	0.0000	0.0000	-0.0000	-0.0047	-0.0024	-0.0002	0.0000	0.0000
681.0700	0.0000	-1.5708	-0.0000	-1.5708	0.0000	-0.0000	-0.0000	0.0000	-0.0000	0.0000	0.0000	0.0000	0.7172	0.7892	-0.0021	-0.1412	-0.0301	0.1754	0.0000	-0.0000	0.0000	0.0000	-0.0000	0.0000	0.0000	-0.0002	0.0001	0.0000	-0.0000	0.0000
681.0820	0.0000	-1.5708	-0.0000	-1.5708	-0.0000	0.0000	-0.0000	0.0000	-0.0000	-0.0000	0.0000	0.0000	0.7392	0.7681	0.0281	-0.1383	-0.0228	0.1579	0.0000	0.0001	0.0002	0.0000	-0.0000	0.0000	0.0000	0.0013	0.0017	0.0002	-0.0000	0.0000
681.0920	-0.0000	-1.5708	0.0000	-1.5708	-0.0000	0.0000	-0.0000	0.0000	-0.0000	-0.0000	0.0000	0.0000	0.7805	0.8353	0.0620	-0.1611	-0.0185	0.2026	0.0000	-0.0001	-0.0001	0.0000	-0.0000	0.0000	0.0000	-0.0011	-0.0008	0.0000	-0.0000	0.0000
681.1020	0.0000	-1.5708	0.0000	-1.5708	-0.0000	-0.0000	-0.0000	0.0000	-0.0000	-0.0002	0.0000	0.0000	0.8048	0.7560	0.0162	-0.1673	-0.0309	0.1950	0.0000	-0.0003	-0.0001	-0.0000	0.0000	0.0000	0.0000	-0.0036	-0.0013	-0.0000	0.0000	0.0000
681.1140	0.0000	-1.5708	0.0000	-1.5708	-0.0000	-0.0000	-0.0000	0.0000	-0.0000	-0.0000	0.0000	0.0000	0.7031	0.7510	0.0141	-0.1632	-0.0250	0.1624	0.0000	-0.0001	-0.0000	-0.0000	0.0000	0.0000	0.0000	-0.0008	-0.0005	-0.0001	0.0000	0.0000
681.1240	-0.0000	-1.5708	-0.0000	-1.5708	-0.0000	-0.0000	-0.0000	0.0000	-0.0000	-0.0000	0.0000	0.0000	0.7019	0.7233	0.0753	-0.1485	-0.0093	0.1796	0.0000	-0.0001	-0.0000	-0.0000	0.0000	0.0000	0.0000	-0.0007	-0.0004	-0.0000	0.0000	0.0000
681.1360	-0.0000	-1.5708	0.0000	-1.5708	0.0000	-0.0000	-0.0000	0.0000	-0.0000	-0.0000	0.0000	0.0000	0.7692	0.7980	-0.0207	-0.1737	-0.0214	0.1628	-0.0000	-0.0003	-0.0002	-0.0000	0.0000	0.0000	-0.0000	-0.0038	-0.0024	-0.0002	0.0000	0.0000
681.1460	-0.0000	-1.5708	0.0000	-1.5708	-0.0000	0.0000	-0.0000	0.0000	-0.0000	-0.0000	0.0000	0.0000	0.6709	0.8102	0.0129	-0.1480	-0.0381	0.1557	-0.0000	-0.0003	-0.0003	-0.0000	0.0000	0.0000	-0.0000	-0.0039	-0.0025	-0.0003	0.0001	0.0000
681.1580	-0.0000	-1.5708	0.0000	-1.5708	0.0000	-0.0000	-0.0000	0.0000	-0.0000	0.0000	0.0000	0.0000	0.8025	0.7069	0.0402	-0.1599	-0.0205	0.1726	-0.0000	-0.0004	-0.0003	-0.0000	0.0000	0.0000	-0.0000	-0.0043	-0.0030	-0.0003	0.0001	0.0000
681.1680	0.0000	-1.5708	0.0000	-1.5708	0.0000	-0.0000	-0.0000	0.0000	-0.0000	-0.0000	0.0000	0.0000	0.7524	0.7475	-0.0097	-0.1454	-0.0322	0.1653	-0.0000	-0.0002	-0.0001	-0.0000	0.0000	0.0000	-0.0000	-0.0022	-0.0009	-0.0001	0.0000	0.0000
681.1800	0.0000	-1.5708	-0.0000	-1.5708	0.0000	0.0000	-0.0000	-0.0000	-0.0000	-0.0000	0.0000	0.0000	0.8522	0.7026	-0.0038	-0.1332	-0.0298	0.1605	-0.0000	-0.0004	-0.0002	-0.0000	0.0000	0.0000	-0.0000	-0.0051	-0.0018	-0.0001	0.0000	0.0000
681.1900	0.0000	-1.5708	0.0000	-1.5708	-0.0000	-0.0000	-0.0000	-0.0000	-0.0000	-0.0000	0.0000	0.0000	0.7366	0.7366	0.0531	-0.1362	-0.0336	0.1651	0.0000	-0.0001	-0.0001	-0.0000	0.0000	0.0000	0.0000	-0.0012	-0.0008	-0.0000	0.0000	0.0000
681.2000	-0.0000	-1.5708	-0.0000	-1.5708	-0.0000	-0.0000	-0.0000	-0.0000	-0.0000	-0.0000	0.0000	0.0000	0.6970	0.7089	0.0398	-0.1482	-0.0251	0.1512	0.0000	-0.0001	-0.0000	0.0000	-0.0000	0.0000	0.0000	-0.0006	-0.0003	0.0001	-0.0000	0.0000
681.2120	-0.0000	-1.5708	-0.0000	-1.5708	0.0000	0.0000	-0.0000	-0.0000	-0.0000	-0.0000	0.0000	0.0000	0.8634	0.7263	0.0199	-0.1489	-0.0277	0.1823	-0.0000	-0.0000	0.0001	0.0000	-0.0000	0.0000	-0.0000	-0.0002	0.0011	0.0000	-0.0000	0.0000
681.2220	0.0000	-1.5708	0.0000	-1.5708	0.0000	0.0000	-0.0000	-0.0000	-0.0000	-0.0000	0.0000	0.0000	0.6382	0.7170	0.0318	-0.1520	-0.0455	0.1686	-0.0000	-0.0003	-0.0001	-0.0000	0.0000	0.0000	-0.0000	-0.0033	-0.0010	-0.0001	0.0000	0.0000
681.2340	0.0000	-1.5708	0.0000	-1.5708	0.0000	0.0000	-0.0000	-0.0000	-0.0000	-0.0000	0.0000	0.0000	0.7734	0.7048	0.0123	-0.1696	-0.0538	0.1397	-0.0000	-0.0001	-0.0000	-0.0000	0.0000	0.0000	-0.0000	-0.0017	-0.0004	-0.0000	0.0000	0.0000
681.2440	-0.0000	-1.5708	0.0000	-1.5708	-0.0000	0.0000	-0.0000	-0.0000	-0.0000	-0.0000	0.0000	0.0000	0.6930	0.7668	0.0254	-0.1447	-0.0433	0.1310	0.0000	-0.0003	-0.0001	-0.0000	0.0000	0.0000	0.0000	-0.0037	-0.0014	-0.0001	0.0000	0.0000
681.2560	-0.0000	-1.5708	0.0000	-1.5708	0.0000	0.0000	-0.0000	-0.0000	-0.0000	-0.0000	0.0000	0.0000	0.6839	0.7578	-0.0009	-0.1468	-0.0471	0.1386	-0.0000	0.0001	0.0000	0.0000	-0.0000	0.0000	-0.0000	0.0017	0.0002	0.0000	-0.0000	0.0000
681.2660	-0.0000	-1.5708	0.0000	-1.5708	0.0000	-0.0000	-0.0000	-0.0000	-0.0000	-0.0000	0.0000	0.0000	0.8005	0.7159	0.0030	-0.1710	-0.0429	0.1488	-0.0000	-0.0004	-0.0002	-0.0000	0.0000	0.0000	-0.0000	-0.0052	-0.0019	-0.0001	0.0000	0.0000
681.2760	-0.0000	-1.5708	-0.0000	-1.5708	0.0000	0.0000	-0.0000	-0.0000	-0.0000	-0.0000	0.0000	0.0000	0.6600	0.6958	-0.0122	-0.1837	-0.0405	0.1426	-0.0000	-0.0003	-0.0003	0.0000	-0.0000	0.0000	-0.0000	-0.0040	-0.0027	0.0000	-0.0000	0.0000
681.2880	0.0000	-1.5708	0.0000	-1.5708	0.0000	0.0000	-0.0000	-0.0000	-0.0000	-0.0000	0.0000	0.0000	0.7876	0.6613	0.0412	-0.1667	-0.0294	0.1679	-0.0000	-0.0001	-0.0001	-0.0000	0.0000	0.0000	-0.0000	-0.0013	-0.0009	-0.0001	0.0000	0.0000
681.2980	0.0000	-1.5708	0.0000	-1.5708	0.0000	0.0000	-0.0000	-0.0000	-0.0000	-0.0000	0.0000	0.0000	0.6599	0.7408	-0.0283	-0.1549	-0.0263	0.1700	-0.0000	-0.0004	-0.0002	-0.0000	0.0000	0.0000	-0.0000	-0.0047	-0.0024	-0.0002	0.0001	0.0000
681.3100	0.0000	-1.5708	0.0000	-1.5708	-0.0000	-0.0000	-0.0000	-0.0000	-0.0000	-0.0000	0.0000	0.0000	0.7219	0.7787	0.0232	-0.1831	-0.0233	0.1423	-0.0000	-0.0002	-0.0001	-0.0000	0.0000	0.0000	-0.0000	-0.0018	-0.0015	-0.0002	0.0000	0.0000
681.3200	0.0000	-1.5708	-0.0000	-1.5708	0.0000	0.0000	-0.0000	-0.0000	-0.0000	-0.0000	0.0000	0.0000	0.7230	0.7654	0.0381	-0.1602	-0.0563	0.1615	-0.0000	0.0000	-0.0000	0.0000	-0.0000	0.0000	-0.0000	0.0004	-0.0002	0.0001	-0.0000	0.0000
681.3300	0.0000	-1.5708	-0.0000	-1.5708	-0.0000	-0.0000	-0.0000	-0.0000	-0.0000	0.0000	0.0000	0.0000	0.7862	0.7865	0.0014	-0.1319	-0.0702	0.1569	-0.0000	-0.0004	-0.0002	-0.0000	0.0000	0.0000	-0.0000	-0.0046	-0.0023	-0.0001	0.0000	0.0000
681.3420	-0.0000	-1.5708	-0.0000	-1.5708	0.0000	0.0000	-0.0000	-0.0000	-0.0000	0.0000	0.0000	0.0000	0.6475	0.7149	0.0017	-0.1672	-0.0301	0.1490	0.0000	-0.0003	-0.0001	-0.0000	0.0000	0.0000	0.0000	-0.0037	-0.0014	-0.0001	0.0000	0.0000
681.3520	-0.0000	-1.5708	-0.0000	-1.5708	0.0000	0.0000	-0.0000	-0.0000	-0.0000	0.0000	0.0000	0.0000	0.5948	0.7305	0.0209	-0.1480	-0.0538	0.1363	0.0000	-0.0001	-0.0000	0.0000	-0.0000	0.0000	0.0000	-0.0016	-0.0003	0.0001	-0.0000	0.0000
681.3620	0.0000	-1.5708	0.0000	-1.5708	0.0000	-0.0000	-0.0000	-0.0000	-0.0000	0.0000	0.0000	0.0000	0.8606	0.7171	-0.0253	-0.1754	-0.0530	0.1490	-0.0000	-0.0002	-0.0001	-0.0000	0.0000	0.0000	-0.0000	-0.0023	-0.0009	-0.0001	0.0000	0.0000
681.3740	-0.0000	-1.5708	0.0000	-1.5708	0.0000	0.0000	-0.0000	-0.0000	-0.0000	0.0000	0.0000	0.0000	0.6431	0.6209	0.0615	-0.1571	-0.0122	0.1325	-0.0000	-0.0001	-0.0000	-0.0000	0.0000	0.0000	-0.0000	-0.0008	-0.0005	-0.0001	0.0000	0.0000
681.3840	-0.0000	-1.5708	-0.0000	-1.5708	0.0000	-0.0000	-0.0000	-0.0000	-0.0000	0.0000	0.0000	0.0000	0.6870	0.6909	0.0300	-0.1715	-0.0357	0.1603	-0.0000	-0.0006	-0.0002	-0.0000	0.0000	0.0000	-0.0000	-0.0076	-0.0024	-0.0001	0.0000	0.0000
681.3940	0.0000	-1.5708	-0.0000	-1.5708	-0.0000	-0.0000	-0.0000	-0.0000	-0.0000	0.0000	0.0000	0.0000	0.5757	0.7723	0.0208	-0.1301	-0.0556	0.1555	-0.0000	-0.0001	0.0000	0.0000	-0.0000	0.0000	-0.0000	-0.0011	0.0002	0.0001	-0.0000	0.0000
681.4040	-0.0000	-1.5708	0.0000	-1.5708	0.0000	0.0000	-0.0000	-0.0000	-0.0000	0.0000	0.0000	0.0000	0.6354	0.6986	0.0230	-0.1729	-0.0438	0.1554	-0.0000	-0.0001	0.0000	-0.0000	0.0000	0.0000	-0.0000	-0.0013	0.0000	-0.0001	0.0000	0.0000
681.4140	0.0000	-1.5708	0.0000	-1.5708	-0.0000	-0.0000	-0.0000	-0.0000	-0.0000	0.0000	0.0000	0.0000	0.7311	0.7253	0.0421	-0.1268	-0.0267	0.1300	-0.0000	-0.0001	-0.0001	-0.0000	0.0000	0.0000	-0.0000	-0.0012	-0.0008	-0.0000	0.0000	0.0000
681.4240	-0.0000	-1.5708	0.0000	-1.5708	0.0000	0.0000	-0.0000	-0.0000	-0.0000	0.0000	0.0000	0.0000	0.7171	0.7223	-0.0074	-0.1566	-0.0462	0.1523	0.0000	0.0002	0.0001	0.0000	-0.0000	0.0000	0.0000	0.0026	0.0010	0.0000	-0.0000	0.0000
681.4340	0.0000	-1.5708	0.0000	-1.5708	0.0000	0.0000	-0.0000	-0.0000	-0.0000	0.0000	0.0000	0.0000	0.7146	0.7123	0.0661	-0.1361	-0.0340	0.1512	0.0000	-0.0002	-0.0002	-0.0000	0.0000	0.0000	0.0000	-0.0022	-0.0019	-0.0001	0.0000	0.0000
681.4460	-0.0000	-1.5708	0.0000	-1.5708	0.0000	0.0000	-0.0000	-0.0000	-0.0000	0.0000	0.0000	0.0000	0.8227	0.7096	0.0529	-0.1780	-0.0041	0.1271	-0.0000	-0.0002	-0.0001	-0.0000	0.0000	0.0000	-0.0000	-0.0027	-0.0013	-0.0001	0.0000	0.0000
681.4560	0.0000	-1.5708	-0.0000	-1.5708	0.0000	-0.0000	-0.0000	-0.0000	-0.0000	0.0000	0.0000	0.0000	0.7238	0.6510	0.0024	-0.1404	-0.0526	0.1441	-0.0000	0.0000	-0.0000	-0.0000	0.0000	0.0000	-0.0000	0.0002	-0.0004	-0.0001	0.0000	0.0000
681.4660	-0.0000	-1.5708	-0.0000	-1.5708	0.0000	0.0000	-0.0000	-0.0000	-0.0000	0.0000	0.0000	0.0000	0.5652	0.7363	0.0500	-0.1391	-0.0587	0.1731	0.0000	0.0001	0.0001	0.0000	-0.0000	0.0000	0.0000	0.0012	0.0006	0.0001	-0.0000	0.0000
681.4760	-0.0000	-1.5708	-0.0000	-1.5708	0.0000	0.0000	-0.0000	-0.0000	-0.0000	0.0000	0.0000	0.0000	0.7254	0.6767	0.0263	-0.1325	-0.0248	0.1353	0.0000	-0.0004	-0.0001	-0.0000	0.0000	0.0000	0.0000	-0.0047	-0.0014	-0.0001	0.0000	0.0000
681.4860	-0.0000	-1.5707	-0.0000	-1.5708	0.0000	0.0001	-0.0000	-0.0000	-0.0000	0.0000	0.0000	0.0000	0.6505	0.6884	-0.0078	-0.1531	-0.0444	0.1347	0.0000	-0.0004	-0.0002	-0.0000	0.0000	0.0000	-0.0000	-0.0053	-0.0020	-0.0002	0.0001	0.0000
681.4980	-0.0000	-1.5708	0.0000	-1.5708	-0.0000	0.0000	-0.0000	-0.0000	-0.0000	0.0000	0.0000	0.0000	0.6417	0.7473	0.0367	-0.1464	-0.0480	0.1551	0.0000	0.0000	0.0001	0.0000	-0.0000	0.0000	-0.0000	0.0004	0.0007	0.0001	-0.0000	-0.0000
681.5080	-0.0000	-1.5708	-0.0000	-1.5708	-0.0000	0.0000	-0.0000	-0.0000	-0.0000	0.0000	0.0000	0.0000	0.6550	0.6544	0.0118	-0.1287	-0.0532	0.1488	0.0000	-0.0001	-0.0000	-0.0000	0.0000	0.0000	-0.0000	-0.0018	-0.0004	-0.0000	0.0000	0.0000
681.5180	0.0000	-1.5708	0.0000	-1.5708	0.0000	-0.0000	-0.0000	-0.0000	-0.0000	0.0000	0.0000	0.0000	0.6061	0.6853	-0.0055	-0.1250	-0.0258	0.1548	0.0000	-0.0001	-0.0001	-0.0000	0.0000	0.0000	0.0000	-0.0018	-0.0014	-0.0001	0.0000	-0.0000
681.5300	0.0000	-1.5708	0.0000	-1.5708	0.0000	0.0000	-0.0000	-0.0000	-0.0000	0.0000	0.0000	-0.0000	0.6966	0.7170	0.0716	-0.1530	-0.0188	0.1296	0.0000	0.0001	0.0001	0.0000	-0.0000	0.0000	0.0000	0.0018	0.0012	0.0001	-0.0000	0.0000
681.5400	-0.0000	-1.5708	0.0000	-1.5708	-0.0000	0.0000	-0.0000	-0.0000	-0.0000	0.0000	0.0000	-0.0000	0.7415	0.6620	0.0039	-0.1276	-0.0599	0.1262	0.0000	-0.0001	-0.0000	-0.0000	0.0000	0.0000	-0.0000	-0.0007	-0.0004	-0.0000	0.0000	0.0000
681.5500	0.0000	-1.5707	-0.0000	-1.5708	-0.0000	0.0000	-0.0000	-0.0000	-0.0000	0.0000	0.0000	-0.0000	0.6760	0.7499	0.0513	-0.1450	-0.0311	0.1185	0.0000	-0.0003	-0.0001	-0.0000	0.0000	0.0000	-0.0000	-0.0033	-0.0010	-0.0002	0.0000	0.0000
681.5620	0.0000	-1.5708	0.0000	-1.5708	0.0000	-0.0000	-0.0000	-0.0000	-0.0000	0.0000	0.0000	-0.0000	0.7192	0.5972	0.0236	-0.1280	-0.0625	0.1129	0.0000	-0.0001	-0.0001	0.0000	-0.0000	0.0000	0.0000	-0.0011	-0.0008	0.0000	-0.0000	0.0000
681.5720	0.0000	-1.5708	0.0000	-1.5708	0.0000	-0.0000	-0.0000	-0.0000	-0.0000	0.0000	0.0000	-0.0000	0.3612	0.0710	-0.2385	-0.0818	0.1228	0.2112	-0.1487	-0.6624	-0.2737	0.0477	0.1522	0.0563	-0.1855	-4.7958	-1.8244	0.0009	0.3217	0.1178
681.5840	-0.0000	-1.5708	0.0000	-1.5708	0.0001	0.0000	-0.0003	-0.0031	-0.0013	0.0021	0.0144	0.0050	0.1533	-0.3892	-0.4952	0.0087	0.1078	0.2390	-0.3433	-1.0451	-0.4027	0.1173	0.3309	0.1226	-0.1855	-4.7986	-1.8254	0.0006	0.3218	0.1178
681.5940	0.0000	-1.5708	-0.0000	-1.5708	0.0002	0.0001	-0.0018	-0.0057	-0.0038	0.0067	0.0173	0.0082	-0.2962	-0.7893	-0.5272	0.0340	0.1474	0.2520	-0.5054	-1.3631	-0.5097	0.1753	0.3486	0.1778	-0.1855	-4.7895	-1.8213	0.0010	0.3217	0.1178
681.6060	-0.0001	-1.5709	-0.0001	-1.5707	0.0004	0.0002	-0.0045	-0.0099	-0.0061	0.0102	0.0184	0.0122	-0.5346	-1.1056	-0.6986	0.0833	0.2462	0.2599	-0.6999	-1.7444	-0.6380	0.2449	0.3500	0.2440	-0.1855	-4.7758	-1.8156	0.0014	0.3216	0.1178
681.6160	-0.0001	-1.5710	-0.0001	-1.5705	0.0006	0.0003	-0.0063	-0.0128	-0.0088	0.0140	0.0208	0.0142	-0.4465	-1.1270	-0.7694	0.1014	0.2853	0.2485	-0.8621	-1.8275	-0.7449	0.2877	0.3512	0.2980	-0.1855	-4.7622	-1.8100	0.0017	0.3216	0.1178
681.6260	-0.0002	-1.5712	-0.0002	-1.5704	0.0008	0.0005	-0.0067	-0.0109	-0.0061	0.0131	0.0234	0.0128	-0.6504	-0.8901	-0.7885	0.0907	0.2495	0.1944	-0.8707	-1.4263	-0.5746	0.2878	0.3215	0.2872	-0.0000	0.0506	0.0220	0.0012	-0.0001	0.0000
681.6360	-0.0002	-1.5713	-0.0003	-1.5703	0.0011	0.0006	-0.0064	-0.0111	-0.0083	0.0107	0.0231	0.0111	-0.5319	-1.0366	-0.7101	0.1161	0.3110	0.1760	-0.8707	-1.4249	-0.5738	0.2878	0.3214	0.2872	-0.0000	0.0668	0.0304	0.0017	-0.0002	0.0000
681.6480	-0.0004	-1.5714	-0.0004	-1.5702	0.0014	0.0007	-0.0062	-0.0132	-0.0091	0.0104	0.0239	0.0086	-0.7985	-0.7766	-0.6174	0.1777	0.3032	0.2174	-0.8707	-1.4232	-0.5727	0.2879	0.3214	0.2872	-0.0000	0.0875	0.0412	0.0025	-0.0004	0.0000
681.6580	-0.0004	-1.5716	-0.0005	-1.5701	0.0016	0.0008	-0.0065	-0.0134	-0.0101	0.0104	0.0265	0.0078	-0.8161	-0.6712	-0.6130	0.1773	0.3087	0.2268	-0.8707	-1.4215	-0.5717	0.2880	0.3214	0.2872	-0.0000	0.1075	0.0504	0.0032	-0.0005	0.0000
681.6680	-0.0005	-1.5717	-0.0006	-1.5700	0.0019	0.0009	-0.0069	-0.0138	-0.0106	0.0107	0.0269	0.0079	-1.0511	-1.7023	-1.0968	0.2160	0.3678	0.2695	-0.9862	-2.3471	-1.0941	0.2832	0.3714	0.2984	-0.0024	-10.9262	-4.1071	-0.0543	0.5293	0.1180
681.6780	-0.0005	-1.5719	-0.0007	-1.5699	0.0022	0.0010	-0.0100	-0.0238	-0.0173	0.0156	0.0367	0.0108	-1.0457	-1.0588	-0.7919	0.1916	0.3150	0.2193	-1.2597	-2.3545	-1.1103	0.2848	0.3733	0.2992	-0.0024	-10.8956	-4.0936	-0.0534	0.5292	0.1180
681.6880	-0.0006	-1.5721	-0.0009	-1.5697	0.0026	0.0011	-0.0127	-0.0237	-0.0185	0.0197	0.0434	0.0129	-0.8728	-1.4869	-0.9682	0.2332	0.3604	0.2613	-1.5080	-2.3619	-1.1129	0.2863	0.3751	0.2999	-0.0024	-10.8658	-4.0795	-0.0525	0.5290	0.1180
681.6980	-0.0008	-1.5723	-0.0011	-1.5695	0.0031	0.0012	-0.0122	-0.0263	-0.0204	0.0242	0.0498	0.0149	-0.8680	-1.8262	-0.9919	0.2201	0.3784	0.2511	-1.5116	-2.3690	-1.1154	0.2878	0.3770	0.3007	-0.0025	-10.8318	-4.0633	-0.0514	0.5288	0.1180
681.7100	-0.0009	-1.5727	-0.0013	-1.5692	0.0037	0.0014	-0.0131	-0.0314	-0.0249	0.0288	0.0591	0.0188	-1.1796	-2.1877	-1.0587	0.2286	0.4012	0.2710	-1.5159	-2.3764	-1.1177	0.2896	0.3792	0.3016	-0.0025	-10.7780	-4.0381	-0.0499	0.5285	0.1180
681.7200	-0.0011	-1.5730	-0.0016	-1.5689	0.0043	0.0016	-0.0152	-0.0359	-0.0283	0.0305	0.0666	0.0196	-1.0264	-2.3503	-0.9723	0.2350	0.4359	0.2845	-1.5195	-2.3819	-1.1191	0.2912	0.3810	0.3023	-0.0025	-10.7249	-4.0118	-0.0483	0.5283	0.1180
681.7300	-0.0012	-1.5734	-0.0019	-1.5685	0.0050	0.0018	-0.0159	-0.0424	-0.0320	0.0344	0.0760	0.0234	-1.3439	-2.5403	-0.9446	0.2764	0.3840	0.2878	-1.5231	-2.3873	-1.1205	0.2928	0.3829	0.3030	-0.0026	-10.6698	-3.9855	-0.0467	0.5280	0.1180
681.7420	-0.0014	-1.5740	-0.0023	-1.5681	0.0060	0.0022	-0.0197	-0.0512	-0.0356	0.0406	0.0839	0.0265	-1.4196	-2.3968	-1.0141	0.2683	0.4121	0.2607	-1.5274	-2.3920	-1.1214	0.2948	0.3851	0.3039	-0.0026	-10.5837	-3.9459	-0.0441	0.5275	0.1180
681.7520	-0.0016	-1.5746	-0.0027	-1.5677	0.0068	0.0024	-0.0218	-0.0586	-0.0364	0.0433	0.0924	0.0287	-1.1396	-1.0567	-0.5655	0.2340	0.3186	0.1988	-1.5293	-1.4675	-0.6961	0.3012	0.3369	0.2934	-0.0002	0.5566	0.2609	0.0164	-0.0029	0.0000
681.7640	-0.0019	-1.5752	-0.0031	-1.5672	0.0079	0.0027	-0.0218	-0.0544	-0.0344	0.0405	0.0863	0.0249	-1.1839	-1.6324	-0.8859	0.2479	0.4142	0.2399	-1.5234	-1.6521	-0.7793	0.2996	0.3445	0.2936	0.0724	-1.6483	-0.5553	-0.0009	0.0784	0.0024
681.7740	-0.0021	-1.5758	-0.0035	-1.5667	0.0088	0.0030	-0.0222	-0.0733	-0.0519	0.0451	0.0953	0.0246	-1.5261	-2.3484	-0.8271	0.2883	0.4622	0.2796	-1.4786	-3.2347	-1.4963	0.2869	0.4089	0.2955	0.6654	-20.3742	-7.5367	-0.1624	0.7447	0.0216
681.7860	-0.0024	-1.5767	-0.0041	-1.5661	0.0100	0.0033	-0.0270	-0.0795	-0.0536	0.0543	0.1077	0.0271	-1.3692	-2.5750	-1.2067	0.2530	0.5011	0.2693	-1.4844	-3.2464	-1.4992	0.2900	0.4118	0.2957	0.6651	-20.2425	-7.4780	-0.1589	0.7441	0.0216
681.7960	-0.0027	-1.5776	-0.0046	-1.5655	0.0111	0.0036	-0.0284	-0.0868	-0.0564	0.0578	0.1202	0.0263	-1.0982	-2.7072	-1.3603	0.2483	0.4615	0.2858	-1.4892	-3.2553	-1.5010	0.2925	0.4142	0.2958	0.6648	-20.1222	-7.4230	-0.1554	0.7434	0.0216
681.8060	-0.0029	-1.5785	-0.0051	-1.5648	0.0124	0.0038	-0.0306	-0.0939	-0.0600	0.0668	0.1321	0.0256	-1.3152	-3.0756	-1.6265	0.2239	0.3575	0.3158	-1.4941	-3.2632	-1.5023	0.2951	0.4166	0.2960	0.6644	-19.9898	-7.3626	-0.1517	0.7427	0.0216
681.8160	-0.0033	-1.5794	-0.0058	-1.5642	0.0138	0.0041	-0.0337	-0.1014	-0.0691	0.0695	0.1368	0.0267	-1.2896	-3.2591	-1.4325	0.2783	0.4316	0.3620	-1.4989	-3.2696	-1.5027	0.2978	0.4190	0.2961	0.6638	-19.8399	-7.2938	-0.1472	0.7418	0.0216
681.8280	-0.0037	-1.5808	-0.0067	-1.5632	0.0155	0.0045	-0.0362	-0.1180	-0.0768	0.0750	0.1464	0.0289	-1.3716	-2.9884	-1.3483	0.3054	0.4619	0.3472	-1.5047	-3.2756	-1.5022	0.3011	0.4219	0.2963	0.6630	-19.6395	-7.2004	-0.1413	0.7406	0.0216
681.8380	-0.0041	-1.5821	-0.0075	-1.5624	0.0170	0.0047	-0.0385	-0.1304	-0.0814	0.0834	0.1597	0.0324	-1.3093	-2.6000	-1.5075	0.2886	0.4053	0.3033	-1.5096	-3.2792	-1.5012	0.3038	0.4242	0.2964	0.6621	-19.4558	-7.1177	-0.1361	0.7395	0.0216
681.8480	-0.0045	-1.5835	-0.0084	-1.5615	0.0186	0.0051	-0.0406	-0.1382	-0.0879	0.0871	0.1702	0.0327	-1.4562	-1.8552	-0.9274	0.3073	0.3177	0.2821	-1.5686	-1.5115	-0.6953	0.3231	0.3563	0.2945	-0.0037	1.8758	0.8627	0.0543	-0.0104	0.0000
681.8580	-0.0049	-1.5848	-0.0093	-1.5607	0.0203	0.0054	-0.0429	-0.1268	-0.0841	0.0914	0.1658	0.0296	-0.7772	-2.0556	-0.8130	0.2303	0.3354	0.2916	-1.5686	-1.4941	-0.6856	0.3237	0.3562	0.2945	-0.0041	2.0839	0.9580	0.0602	-0.0116	0.0000
681.8680	-0.0053	-1.5861	-0.0102	-1.5598	0.0220	0.0057	-0.0407	-0.1317	-0.0910	0.0868	0.1680	0.0316	-0.8322	-4.5300	-1.7881	0.2881	0.4343	0.2272	-1.4291	-3.8372	-1.7368	0.2966	0.4281	0.2781	1.6860	-25.8494	-9.3452	-0.2433	0.7517	-0.1720
681.8800	-0.0058	-1.5880	-0.0114	-1.5587	0.0241	0.0060	-0.0431	-0.1699	-0.1080	0.0979	0.1774	0.0260	-1.1544	-1.8149	-0.9489	0.3143	0.4519	0.2373	-1.4340	-3.8442	-1.7352	0.3005	0.4308	0.2768	1.6841	-25.5708	-9.2181	-0.2350	0.7499	-0.1720
681.8900	-0.0063	-1.5897	-0.0124	-1.5576	0.0259	0.0063	-0.0452	-0.1687	-0.1094	0.1064	0.1845	0.0216	-0.8777	-2.6693	-1.2946	0.2957	0.4665	0.2329	-1.4380	-3.8482	-1.7331	0.3037	0.4330	0.2757	1.6820	-25.3171	-9.1054	-0.2279	0.7483	-0.1720
681.9000	-0.0067	-1.5914	-0.0135	-1.5565	0.0278	0.0065	-0.0461	-0.1761	-0.1126	0.1136	0.2018	0.0180	-1.2164	-3.2213	-1.6471	0.2463	0.3963	0.2578	-1.4421	-3.8522	-1.7309	0.3070	0.4352	0.2746	1.6798	-25.0632	-8.9911	-0.2209	0.7469	-0.1720
681.9120	-0.0073	-1.5936	-0.0149	-1.5551	0.0303	0.0066	-0.0496	-0.1922	-0.1242	0.1181	0.2048	0.0137	-1.2439	-3.5748	-1.6886	0.2960	0.4577	0.2563	-1.4470	-3.8548	-1.7267	0.3110	0.4378	0.2733	1.6764	-24.7314	-8.8397	-0.2114	0.7448	-0.1720
681.9220	-0.0079	-1.5957	-0.0162	-1.5539	0.0325	0.0068	-0.0518	-0.2060	-0.1322	0.1259	0.2160	0.0115	-1.3425	-3.5100	-1.5981	0.3461	0.5005	0.2775	-1.4512	-3.8544	-1.7221	0.3144	0.4400	0.2723	1.6731	-24.4252	-8.7020	-0.2025	0.7429	-0.1720
681.9340	-0.0085	-1.5983	-0.0179	-1.5523	0.0352	0.0069	-0.0556	-0.2203	-0.1417	0.1363	0.2298	0.0098	-0.9946	-3.7215	-1.7704	0.2523	0.4193	0.2574	-1.4562	-3.8522	-1.7155	0.3186	0.4425	0.2649	1.6685	-24.0366	-8.5256	-0.1913	0.7404	-0.1720
681.9440	-0.0090	-1.6006	-0.0193	-1.5509	0.0376	0.0070	-0.0549	-0.2365	-0.1498	0.1467	0.2377	0.0049	-1.3340	-3.5638	-1.6212	0.3078	0.4495	0.2255	-1.4605	-3.8486	-1.7090	0.3221	0.4447	0.1845	1.6639	-23.6911	-8.3693	-0.1815	0.7383	-0.1720
681.9540	-0.0096	-1.6030	-0.0209	-1.5494	0.0400	0.0070	-0.0581	-0.2500	-0.1576	0.1499	0.2441	0.0011	-1.4894	-3.1490	-1.5447	0.3248	0.4826	0.2015	-1.6047	-1.4891	-0.6431	0.3539	0.3753	0.1376	-0.0264	4.8019	2.1901	0.1383	-0.0283	0.0000
681.9640	-0.0102	-1.6054	-0.0225	-1.5479	0.0424	0.0070	-0.0606	-0.2328	-0.1500	0.1526	0.2434	0.0032	-1.2521	-3.0015	-1.1329	0.2566	0.4607	0.2588	-1.5780	-1.7601	-0.7601	0.3507	0.3823	0.1295	0.2932	1.5645	1.0410	0.1034	0.0462	-0.0438
681.9760	-0.0109	-1.6085	-0.0245	-1.5462	0.0455	0.0070	-0.0587	-0.2808	-0.1757	0.1536	0.2573	-0.0034	-1.4082	-2.7972	-1.0129	0.3307	0.3905	0.0839	-1.3613	-4.2164	-1.8450	0.3207	0.4426	-0.1294	2.9107	-27.4263	-9.5102	-0.2543	0.6703	-0.4011
681.9860	-0.0115	-1.6113	-0.0262	-1.5445	0.0480	0.0070	-0.0626	-0.2852	-0.1759	0.1669	0.2617	-0.0126	-0.6007	-3.2152	-1.5743	0.2954	0.4966	-0.0554	-1.3634	-4.2111	-1.8364	0.3245	0.4443	-0.3182	2.9041	-27.0080	-9.3233	-0.2425	0.6676	-0.4011
681.9980	-0.0122	-1.6147	-0.0284	-1.5425	0.0512	0.0068	-0.0590	-0.2997	-0.1883	0.1706	0.2750	-0.0172	-0.9453	-3.6672	-1.4404	0.2732	0.4012	-0.1060	-1.3661	-4.2037	-1.8253	0.3292	0.4463	-0.3287	2.8951	-26.4934	-9.0907	-0.2279	0.6643	-0.4011
682.0080	-0.0128	-1.6179	-0.0303	-1.5406	0.0539	0.0066	-0.0592	-0.3095	-0.1929	0.1802	0.2836	-0.0199	-1.2594	-4.1748	-1.7603	0.2222	0.4341	-0.1357	-1.3683	-4.1950	-1.8150	0.3330	0.4480	-0.3313	2.8867	-26.0342	-8.8865	-0.2153	0.6614	-0.4011
682.0180	-0.0134	-1.6211	-0.0323	-1.5388	0.0568	0.0064	-0.0620	-0.3286	-0.2021	0.1831	0.2878	-0.0254	-1.1403	-4.0869	-1.7488	0.2898	0.4973	-0.2056	-1.3707	-4.1842	-1.8032	0.3371	0.4497	-0.3338	2.8772	-25.5507	-8.6685	-0.2012	0.6581	-0.4011
682.0280	-0.0140	-1.6246	-0.0344	-1.5369	0.0598	0.0061	-0.0626	-0.3429	-0.2114	0.1909	0.3030	-0.0316	-1.3522	-4.1237	-1.8903	0.3148	0.3757	-0.2530	-1.3732	-4.1710	-1.7906	0.3411	0.4513	-0.3364	2.8667	-25.0377	-8.4419	-0.1869	0.6548	-0.4011
682.0380	-0.0147	-1.6282	-0.0366	-1.5350	0.0628	0.0057	-0.0650	-0.3614	-0.2231	0.1962	0.3023	-0.0411	-1.2466	-3.8423	-1.6170	0.2668	0.5158	-0.2775	-1.3757	-4.1556	-1.7764	0.3453	0.4529	-0.3389	2.8549	-24.4986	-8.1996	-0.1715	0.6512	-0.4011
682.0480	-0.0153	-1.6319	-0.0390	-1.5329	0.0659	0.0053	-0.0642	-0.3768	-0.2295	0.2016	0.3139	-0.0511	-1.2393	-3.6854	-1.5450	0.3222	0.4129	-0.2480	-1.3784	-4.1386	-1.7614	0.3495	0.4545	-0.3414	2.8419	-23.9404	-7.9495	-0.1554	0.6474	-0.4011
682.0600	-0.0161	-1.6366	-0.0418	-1.5304	0.0698	0.0046	-0.0654	-0.3936	-0.2401	0.2106	0.3177	-0.0594	-1.3936	-1.9377	-0.7042	0.3634	0.3932	-0.2307	-1.6259	-1.3464	-0.5113	0.3925	0.3905	-0.3064	-0.1054	9.8171	4.4412	0.2812	-0.0608	0.0000
682.0700	-0.0167	-1.6405	-0.0442	-1.5283	0.0729	0.0040	-0.0672	-0.3917	-0.2490	0.2108	0.3172	-0.0637	-0.7215	-5.1332	-1.3927	0.3773	0.4838	-0.2424	-1.2685	-4.2546	-1.7811	0.3505	0.4463	-0.3673	4.1609	-24.7767	-7.9882	-0.1881	0.5302	-0.6283
682.0800	-0.0174	-1.6446	-0.0467	-1.5261	0.0762	0.0034	-0.0648	-0.4250	-0.2560	0.2231	0.3288	-0.0700	-0.8449	-2.7500	-1.0231	0.3517	0.3447	-0.3023	-1.2677	-4.2350	-1.7638	0.3547	0.4473	-0.3713	4.1479	-24.1638	-7.7159	-0.1705	0.5260	-0.6283
682.0920	-0.0182	-1.6498	-0.0497	-1.5235	0.0801	0.0024	-0.0629	-0.4345	-0.2626	0.2333	0.3330	-0.0827	-0.7764	-3.4585	-1.4651	0.3675	0.4398	-0.3408	-1.2668	-4.2090	-1.7421	0.3599	0.4486	-0.3760	4.1311	-23.4001	-7.3800	-0.1491	0.5209	-0.6283
682.1020	-0.0188	-1.6542	-0.0524	-1.5211	0.0835	0.0016	-0.0598	-0.4477	-0.2685	0.2429	0.3416	-0.0969	-0.9403	-3.7970	-1.5802	0.3623	0.3722	-0.3100	-1.2662	-4.1858	-1.7231	0.3642	0.4496	-0.3800	4.1160	-22.7444	-7.0915	-0.1307	0.5165	-0.6283
682.1140	-0.0195	-1.6597	-0.0556	-1.5181	0.0876	0.0004	-0.0596	-0.4669	-0.2780	0.2498	0.3442	-0.1056	-1.1108	-4.0111	-1.6527	0.3346	0.5016	-0.3820	-1.2656	-4.1554	-1.6993	0.3694	0.4509	-0.3848	4.0964	-21.9278	-6.7351	-0.1079	0.5111	-0.6283
682.1240	-0.0201	-1.6645	-0.0585	-1.5157	0.0911	-0.0008	-0.0591	-0.4834	-0.2888	0.2571	0.3559	-0.1214	-1.0665	-4.1199	-1.6164	0.3537	0.3461	-0.3025	-1.2652	-4.1272	-1.6778	0.3739	0.4519	-0.3888	4.0787	-21.2121	-6.4217	-0.0878	0.5062	-0.6283
682.1360	-0.0208	-1.6706	-0.0620	-1.5126	0.0954	-0.0023	-0.0596	-0.5046	-0.3004	0.2646	0.3571	-0.1293	-1.0659	-3.8472	-1.4605	0.3182	0.4767	-0.3610	-1.2649	-4.0790	-1.6503	0.3794	0.4530	-0.3935	4.0556	-20.3123	-6.0285	-0.0625	0.5001	-0.6283
682.1460	-0.0214	-1.6758	-0.0651	-1.5098	0.0990	-0.0037	-0.0574	-0.5221	-0.3106	0.2704	0.3648	-0.1411	-1.0310	-3.7238	-1.3960	0.3261	0.4401	-0.3516	-1.2647	-4.0276	-1.6263	0.3840	0.4540	-0.3975	4.0351	-19.5426	-5.6906	-0.0407	0.4948	-0.6283
682.1580	-0.0221	-1.6822	-0.0690	-1.5066	0.1035	-0.0054	-0.0549	-0.5419	-0.3214	0.2771	0.3687	-0.1516	-1.1845	-3.5492	-1.2102	0.3532	0.4821	-0.3167	-1.2647	-3.9639	-1.5965	0.3897	0.4551	-0.4023	4.0088	-18.5936	-5.2759	-0.0141	0.4883	-0.6283
682.1680	-0.0227	-1.6876	-0.0722	-1.5037	0.1072	-0.0070	-0.0559	-0.5494	-0.3174	0.2842	0.3805	-0.1589	-1.2050	-3.7019	-1.7904	0.2749	0.3500	-0.3420	-1.1571	-3.8224	-1.5125	0.3919	0.4435	-0.4236	5.2591	-16.7814	-4.3752	-0.0105	0.3536	-0.8194
682.1780	-0.0232	-1.6933	-0.0756	-1.5009	0.1109	-0.0086	-0.0520	-0.5700	-0.3323	0.2850	0.3801	-0.1719	-1.0262	-3.3691	-1.2391	0.3307	0.4469	-0.4073	-1.1522	-3.7653	-1.4848	0.3964	0.4439	-0.4288	5.2463	-15.9476	-4.0123	0.0130	0.3479	-0.8194
682.1880	-0.0237	-1.6991	-0.0789	-1.4979	0.1148	-0.0105	-0.0488	-0.5858	-0.3434	0.2903	0.3854	-0.1878	-0.9071	-3.2694	-1.1161	0.3528	0.3899	-0.3779	-1.1473	-3.7060	-1.4563	0.4009	0.4443	-0.4340	5.2332	-15.0874	-3.6413	0.0370	0.3421	-0.8194
682.2000	-0.0243	-1.7063	-0.0832	-1.4944	0.1194	-0.0129	-0.0457	-0.6036	-0.3510	0.2969	0.3850	-0.2016	-0.8490	-3.2980	-1.1483	0.3400	0.4577	-0.3807	-1.1415	-3.6325	-1.4209	0.4065	0.4447	-0.4402	5.2174	-14.0273	-3.1840	0.0668	0.3348	-0.8194
682.2100	-0.0247	-1.7124	-0.0867	-1.4914	0.1234	-0.0149	-0.0425	-0.6183	-0.3573	0.3024	0.3901	-0.2157	-0.6738	-3.4610	-1.1426	0.4338	0.3734	-0.3836	-1.1367	-3.5695	-1.3905	0.4112	0.4451	-0.4454	5.2041	-13.1227	-2.7941	0.0925	0.3285	-0.8194
682.2200	-0.0251	-1.7187	-0.0903	-1.4884	0.1273	-0.0172	-0.0392	-0.6339	-0.3648	0.3120	0.3922	-0.2327	-0.8527	-3.5620	-1.2042	0.3760	0.4300	-0.3546	-1.1318	-3.5046	-1.3593	0.4159	0.4454	-0.4506	5.1908	-12.1951	-2.3964	0.1186	0.3222	-0.8194
682.2300	-0.0255	-1.7252	-0.0941	-1.4852	0.1313	-0.0196	-0.0348	-0.6501	-0.3721	0.3188	0.3946	-0.2452	-1.0656	-3.4563	-1.1586	0.3880	0.4217	-0.3736	-1.1270	-3.4378	-1.3273	0.4207	0.4458	-0.4558	5.1775	-11.2449	-1.9908	0.1452	0.3157	-0.8194
682.2400	-0.0258	-1.7317	-0.0978	-1.4820	0.1353	-0.0221	-0.0327	-0.6666	-0.3827	0.3270	0.3939	-0.2614	-0.9972	-3.2760	-0.9107	0.3588	0.5146	-0.3158	-1.1221	-3.3695	-1.2945	0.4255	0.4461	-0.4610	5.1642	-10.2768	-1.5779	0.1723	0.3090	-0.8194
682.2500	-0.0261	-1.7385	-0.1018	-1.4787	0.1394	-0.0247	-0.0322	-0.6853	-0.3894	0.3341	0.4032	-0.2689	-0.8115	-3.0576	-0.9106	0.3574	0.3942	-0.3929	-1.1173	-3.2988	-1.2605	0.4305	0.4464	-0.4662	5.1509	-9.2803	-1.1527	0.2003	0.3021	-0.8194
682.2620	-0.0265	-1.7469	-0.1065	-1.4747	0.1442	-0.0281	-0.0280	-0.7051	-0.3984	0.3401	0.4119	-0.2849	-0.8424	-2.6800	-0.8489	0.3641	0.3701	-0.3685	-1.1114	-3.2113	-1.2189	0.4364	0.4467	-0.4724	5.1350	-8.0511	-0.6345	0.2345	0.2937	-0.8194
682.2720	-0.0267	-1.7541	-0.1106	-1.4712	0.1483	-0.0310	-0.0235	-0.7197	-0.4072	0.3439	0.4173	-0.3006	-0.5251	-2.7195	-0.6855	0.3685	0.3910	-0.4403	-0.9335	-3.1857	-1.1804	0.4380	0.4401	-0.5035	7.1410	-7.5933	-0.1717	0.2283	0.2149	-1.0835
682.2840	-0.0270	-1.7629	-0.1154	-1.4670	0.1532	-0.0347	-0.0154	-0.7363	-0.4136	0.3468	0.4237	-0.3233	-0.8334	-2.7968	-0.8362	0.3895	0.3879	-0.4332	-0.9181	-3.0940	-1.1358	0.4439	0.4400	-0.5117	7.1608	-6.3121	0.3650	0.2636	0.2064	-1.0835
682.2940	-0.0271	-1.7703	-0.1196	-1.4634	0.1574	-0.0381	-0.0104	-0.7524	-0.4198	0.3527	0.4166	-0.3457	-0.5873	-2.8167	-0.8206	0.3976	0.5079	-0.3688	-0.6916	-3.0163	-1.0982	0.4489	0.4400	-0.5186	7.1803	-5.2286	0.8179	0.2939	0.1991	-1.0835
682.3040	-0.0271	-1.7779	-0.1239	-1.4599	0.1616	-0.0416	-0.0023	-0.7693	-0.4276	0.3589	0.4223	-0.3586	-0.1168	-2.7416	-0.7446	0.4772	0.4001	-0.4786	0.1791	-2.9373	-1.0598	0.4540	0.4399	-0.5254	7.2024	-4.1294	1.2775	0.3249	0.1916	-1.0835
682.3160	-0.0271	-1.7873	-0.1290	-1.4556	0.1667	-0.0461	0.0045	-0.7850	-0.4344	0.3712	0.4191	-0.3796	0.6777	-3.0450	-0.7992	0.3984	0.5301	-0.4197	1.1989	-2.8387	-1.0125	0.4601	0.4398	-0.5337	7.2331	-2.7652	1.8414	0.3630	0.1824	-1.0835
682.3280	-0.0270	-1.7969	-0.1343	-1.4512	0.1718	-0.0508	0.0108	-0.7824	-0.4223	0.3765	0.4129	-0.3937	1.3195	-1.2328	-0.6925	0.3942	0.4122	-0.4295	1.7458	0.1265	0.3039	0.5036	0.3691	-0.4928	3.5819	32.7948	14.8007	0.8303	-0.5656	-0.5846
682.3380	-0.0268	-1.8048	-0.1388	-1.4475	0.1759	-0.0548	0.0162	-0.7906	-0.4301	0.3718	0.4162	-0.4039	1.0512	-0.9091	0.0175	0.4468	0.3829	-0.3993	1.7428	0.2209	0.3519	0.5065	0.3689	-0.4934	3.4160	33.9266	15.2547	0.8675	-0.5531	-0.5527
682.3500	-0.0266	-1.8145	-0.1440	-1.4431	0.1808	-0.0597	0.0194	-0.8036	-0.4346	0.3683	0.4083	-0.4149	1.1868	0.2979	0.5020	0.4658	0.3843	-0.3767	1.7405	0.3353	0.4100	0.5099	0.3685	-0.4943	3.2399	35.2993	15.8051	0.9118	-0.5405	-0.5181
682.3600	-0.0264	-1.8226	-0.1485	-1.4394	0.1850	-0.0639	0.0238	-0.8061	-0.4382	0.3617	0.4122	-0.4262	1.2041	1.0385	0.9501	0.4919	0.2673	-0.4001	1.7393	0.4316	0.4591	0.5127	0.3680	-0.4950	3.1098	36.4551	16.2717	0.9487	-0.5317	-0.4920
682.3700	-0.0261	-1.8307	-0.1529	-1.4357	0.1890	-0.0681	0.0268	-0.8036	-0.4357	0.3616	0.4027	-0.4288	1.3614	1.2677	0.9339	0.4544	0.3532	-0.4651	1.8622	0.5423	0.5290	0.5159	0.3697	-0.5095	4.5044	37.7817	16.9485	0.9858	-0.5080	-0.6263
682.3820	-0.0257	-1.8403	-0.1582	-1.4314	0.1939	-0.0733	0.0355	-0.8029	-0.4334	0.3548	0.3979	-0.4428	1.3269	1.5817	1.1782	0.5967	0.2996	-0.4410	1.8670	0.6543	0.5866	0.5192	0.3688	-0.5114	4.3768	39.1231	17.4887	1.0275	-0.5040	-0.5974
682.3920	-0.0253	-1.8484	-0.1625	-1.4279	0.1977	-0.0778	0.0403	-0.7995	-0.4302	0.3594	0.3877	-0.4523	1.3195	1.5818	1.1197	0.5403	0.4343	-0.4222	1.8714	0.7470	0.6339	0.5218	0.3680	-0.5130	4.2815	40.2347	17.9338	1.0616	-0.5012	-0.5750
682.4040	-0.0248	-1.8580	-0.1676	-1.4236	0.2024	-0.0834	0.0466	-0.7972	-0.4268	0.3622	0.3864	-0.4615	1.5526	1.4533	1.2688	0.5573	0.3605	-0.4211	1.8769	0.8572	0.6902	0.5250	0.3671	-0.5150	4.1787	41.5557	18.4633	1.1019	-0.4987	-0.5500
682.4140	-0.0243	-1.8660	-0.1719	-1.4200	0.2062	-0.0881	0.0525	-0.7988	-0.4243	0.3640	0.3903	-0.4674	1.7268	1.8124	1.2267	0.5105	0.2996	-0.4344	1.8819	0.9486	0.7367	0.5276	0.3663	-0.5166	4.1019	42.6511	18.9017	1.1348	-0.4970	-0.5306
682.4260	-0.0236	-1.8755	-0.1769	-1.4156	0.2108	-0.0938	0.0590	-0.7958	-0.4184	0.3637	0.3827	-0.4764	1.6049	1.7390	1.1619	0.4527	0.3334	-0.4378	1.8880	1.0578	0.7920	0.5307	0.3653	-0.5185	4.0193	43.9602	19.4243	1.1739	-0.4956	-0.5088
682.4360	-0.0229	-1.8835	-0.1811	-1.4121	0.2146	-0.0985	0.0668	-0.7948	-0.4166	0.3596	0.3806	-0.4866	1.3613	1.4175	1.0251	0.4465	0.3515	-0.4900	1.8934	1.1476	0.8374	0.5333	0.3645	-0.5201	3.9573	45.0365	19.8533	1.2057	-0.4949	-0.4918
682.4460	-0.0222	-1.8914	-0.1853	-1.4084	0.2185	-0.1034	0.0707	-0.7953	-0.4164	0.3542	0.3690	-0.4955	1.2936	1.6027	1.0973	0.4947	0.3854	-0.4400	1.8989	1.2381	0.8832	0.5359	0.3637	-0.5216	3.9018	46.1214	20.2862	1.2380	-0.4947	-0.4758
682.4580	-0.0213	-1.9010	-0.1903	-1.4041	0.2229	-0.1095	0.0754	-0.7951	-0.4142	0.3488	0.3685	-0.5058	1.4008	1.4437	1.1058	0.5321	0.3147	-0.4435	1.9056	1.3444	0.9369	0.5389	0.3628	-0.5226	3.8415	47.3967	20.7950	1.2756	-0.4947	-0.4577
682.4680	-0.0205	-1.9089	-0.1943	-1.4006	0.2266	-0.1146	0.0791	-0.7945	-0.4102	0.3478	0.3615	-0.5135	1.5584	1.1934	0.9597	0.4818	0.3670	-0.4445	1.9113	1.4329	0.9810	0.5414	0.3620	-0.5231	3.7967	48.4568	21.2141	1.3067	-0.4951	-0.4435
682.4800	-0.0196	-1.9184	-0.1993	-1.3965	0.2309	-0.1208	0.0861	-0.7954	-0.4135	0.3468	0.3665	-0.5237	1.3819	1.1767	1.0392	0.5683	0.2771	-0.3751	1.6808	1.5359	1.0035	0.5484	0.3738	-0.4934	0.9225	49.6930	21.4199	1.3863	-0.3595	-0.1041
682.4900	-0.0187	-1.9264	-0.2034	-1.3929	0.2345	-0.1261	0.0876	-0.7972	-0.4142	0.3506	0.3571	-0.5268	1.9154	1.1942	1.0103	0.5332	0.3710	-0.4255	2.0162	1.6482	1.0951	0.5484	0.3655	-0.5325	4.8204	51.0371	22.3049	1.3885	-0.4436	-0.5060
682.5020	-0.0176	-1.9359	-0.2084	-1.3888	0.2389	-0.1325	0.0941	-0.7984	-0.4100	0.3523	0.3596	-0.5358	2.1068	1.4586	1.0539	0.5119	0.3176	-0.4030	2.0297	1.7528	1.1479	0.5514	0.3645	-0.5337	4.8203	52.2906	22.8026	1.4244	-0.4483	-0.4935
682.5120	-0.0166	-1.9439	-0.2125	-1.3852	0.2424	-0.1379	0.1005	-0.7989	-0.4080	0.3550	0.3555	-0.5442	2.3098	1.3821	1.0261	0.4699	0.3759	-0.4407	2.0409	1.8408	1.1919	0.5539	0.3637	-0.5347	4.8231	53.3435	23.2175	1.4542	-0.4523	-0.4835
682.5240	-0.0154	-1.9536	-0.2174	-1.3811	0.2467	-0.1444	0.1090	-0.8012	-0.4109	0.3528	0.3611	-0.5540	2.0521	1.6434	1.2558	0.4982	0.3240	-0.4771	2.0543	1.9462	1.2447	0.5569	0.3626	-0.5360	4.8292	54.6062	23.7161	1.4903	-0.4573	-0.4719
682.5340	-0.0142	-1.9616	-0.2216	-1.3777	0.2501	-0.1500	0.1140	-0.8012	-0.4110	0.3487	0.3526	-0.5616	2.1686	1.8400	1.3519	0.4815	0.4191	-0.4712	2.0654	2.0332	1.2882	0.5594	0.3618	-0.5370	4.8360	55.6475	24.1266	1.5200	-0.4615	-0.4626
682.5460	-0.0129	-1.9713	-0.2265	-1.3734	0.2545	-0.1569	0.1201	-0.8034	-0.4065	0.3461	0.3533	-0.5704	2.0691	2.0885	1.3155	0.4608	0.3267	-0.4545	2.0786	2.1381	1.3402	0.5624	0.3608	-0.5381	4.8467	56.9042	24.6186	1.5557	-0.4666	-0.4518
682.5560	-0.0116	-1.9793	-0.2306	-1.3700	0.2580	-0.1626	0.1243	-0.8031	-0.4076	0.3434	0.3480	-0.5823	2.0679	2.4167	1.5955	0.5328	0.3012	-0.4277	2.0895	2.2241	1.3827	0.5649	0.3600	-0.5391	4.8566	57.9350	25.0205	1.5849	-0.4709	-0.4432
682.5680	-0.0100	-1.9890	-0.2356	-1.3658	0.2621	-0.1696	0.1305	-0.8035	-0.4073	0.3428	0.3531	-0.5881	1.8692	2.5327	1.7641	0.5935	0.2524	-0.4391	2.1025	2.3271	1.4333	0.5678	0.3590	-0.5403	4.8701	59.1682	25.4989	1.6200	-0.4761	-0.4331
682.5780	-0.0087	-1.9971	-0.2396	-1.3625	0.2656	-0.1755	0.1361	-0.8028	-0.4043	0.3468	0.3407	-0.5935	1.7055	2.9699	1.7321	0.5771	0.3884	-0.4568	2.1132	2.4130	1.4755	0.5703	0.3581	-0.5413	4.8828	60.1971	25.8984	1.6495	-0.4806	-0.4251
682.5900	-0.0071	-2.0066	-0.2444	-1.3583	0.2697	-0.1828	0.1409	-0.8001	-0.3989	0.3508	0.3455	-0.6012	1.8358	2.7994	1.5245	0.4967	0.2965	-0.4555	2.1258	2.5138	1.5244	0.5732	0.3572	-0.5424	4.8982	61.4044	26.3615	1.6834	-0.4857	-0.4157
682.6000	-0.0057	-2.0146	-0.2485	-1.3549	0.2731	-0.1887	0.1422	-0.7997	-0.4021	0.3506	0.3422	-0.6089	1.8562	2.6136	1.8720	0.5174	0.3276	-0.4556	2.1362	2.5970	1.5649	0.5756	0.3564	-0.5433	4.9117	62.4015	26.7456	1.7116	-0.4901	-0.4082
682.6100	-0.0042	-2.0226	-0.2525	-1.3514	0.2765	-0.1948	0.1491	-0.8009	-0.3989	0.3478	0.3448	-0.6176	1.8663	3.1336	1.8214	0.5207	0.3332	-0.4728	2.1465	2.6803	1.6052	0.5779	0.3556	-0.5443	4.9259	63.3987	27.1268	1.7397	-0.4945	-0.4009
682.6220	-0.0024	-2.0323	-0.2573	-1.3472	0.2806	-0.2023	0.1558	-0.7994	-0.3950	0.3444	0.3377	-0.6278	1.7772	2.9114	1.7594	0.5157	0.3832	-0.4883	2.2266	2.8036	1.6662	0.5827	0.3615	-0.5500	5.7347	64.8735	27.7081	1.7925	-0.4297	-0.4401
682.6320	-0.0008	-2.0402	-0.2612	-1.3437	0.2841	-0.2086	0.1596	-0.7992	-0.3953	0.3381	0.3408	-0.6331	1.8129	2.9992	1.8461	0.5024	0.3097	-0.4579	2.2419	2.8863	1.7061	0.5850	0.3609	-0.5514	5.7926	65.8625	28.0839	1.8195	-0.4354	-0.4357
682.6440	0.0011	-2.0498	-0.2658	-1.3396	0.2883	-0.2164	0.1626	-0.7986	-0.3952	0.3351	0.3354	-0.6361	2.2746	3.0293	1.8358	0.5726	0.3168	-0.4543	2.2600	2.9845	1.7534	0.5879	0.3601	-0.5530	5.8612	67.0371	28.5301	1.8522	-0.4423	-0.4306
682.6540	0.0028	-2.0578	-0.2698	-1.3363	0.2915	-0.2227	0.1715	-0.8008	-0.3920	0.3347	0.3345	-0.6418	1.9100	3.2633	1.8989	0.6089	0.3467	-0.5240	2.2750	3.0657	1.7923	0.5903	0.3595	-0.5543	5.9178	68.0083	28.8973	1.8791	-0.4481	-0.4263
682.6660	0.0048	-2.0675	-0.2745	-1.3323	0.2956	-0.2304	0.1747	-0.7976	-0.3892	0.3440	0.3345	-0.6567	2.2505	3.3363	1.7526	0.5264	0.3644	-0.4581	2.2928	3.1641	1.8389	0.5931	0.3587	-0.5559	5.9858	69.1847	29.3371	1.9116	-0.4550	-0.4212
682.6760	0.0066	-2.0754	-0.2784	-1.3289	0.2989	-0.2370	0.1800	-0.7957	-0.3904	0.3435	0.3421	-0.6641	2.2764	2.9666	2.0025	0.5805	0.3014	-0.4720	2.3074	3.2448	1.8773	0.5955	0.3581	-0.5571	6.0412	70.1495	29.6990	1.9386	-0.4608	-0.4171
682.6860	0.0085	-2.0833	-0.2824	-1.3255	0.3023	-0.2437	0.1854	-0.7981	-0.3867	0.3471	0.3413	-0.6681	2.3933	3.1324	1.8801	0.5558	0.3005	-0.4888	2.3218	3.3239	1.9147	0.5978	0.3575	-0.5584	6.0951	71.0952	30.0516	1.9647	-0.4664	-0.4130
682.6980	0.0107	-2.0929	-0.2871	-1.3214	0.3063	-0.2519	0.1906	-0.7981	-0.3851	0.3425	0.3376	-0.6738	2.3347	3.1782	1.9884	0.5850	0.3862	-0.4574	2.3389	3.4192	1.9595	0.6006	0.3568	-0.5599	6.1592	72.2353	30.4743	1.9963	-0.4731	-0.4081
682.7100	0.0131	-2.1026	-0.2916	-1.3173	0.3104	-0.2600	0.1967	-0.7979	-0.3847	0.3421	0.3379	-0.6816	2.2476	3.3292	2.1356	0.5418	0.3392	-0.5254	2.3558	3.5145	2.0036	0.6033	0.3561	-0.5614	6.2223	73.3737	30.8899	2.0274	-0.4798	-0.4032
682.7200	0.0151	-2.1106	-0.2954	-1.3138	0.3138	-0.2668	0.2022	-0.7975	-0.3807	0.3374	0.3379	-0.6933	2.3766	3.5328	1.8752	0.5602	0.3313	-0.5105	2.3697	3.5929	2.0397	0.6055	0.3555	-0.5627	6.2734	74.3112	31.2297	2.0531	-0.4852	-0.3992
682.7300	0.0171	-2.1185	-0.2993	-1.3104	0.3173	-0.2738	0.2069	-0.7987	-0.3841	0.3334	0.3347	-0.7003	2.1715	3.5875	2.2569	0.5756	0.3045	-0.4653	2.3833	3.6702	2.0754	0.6078	0.3549	-0.5639	6.3229	75.2355	31.5660	2.0785	-0.4906	-0.3953
682.7420	0.0196	-2.1281	-0.3038	-1.3063	0.3212	-0.2822	0.2100	-0.7985	-0.3806	0.3327	0.3277	-0.7074	2.3797	3.7372	2.1042	0.5794	0.3698	-0.4574	2.3994	3.7621	2.1173	0.6104	0.3542	-0.5653	6.3806	76.3338	31.9611	2.1086	-0.4970	-0.3906
682.7520	0.0218	-2.1361	-0.3076	-1.3031	0.3246	-0.2893	0.2158	-0.7955	-0.3777	0.3328	0.3406	-0.7126	2.3927	3.6875	1.9593	0.6466	0.2655	-0.5304	2.4406	3.8595	2.1589	0.6146	0.3605	-0.5673	6.7596	77.4986	32.3551	2.1551	-0.4297	-0.3946
682.7640	0.0244	-2.1457	-0.3121	-1.2990	0.3286	-0.2979	0.2224	-0.7968	-0.3790	0.3379	0.3350	-0.7214	2.1489	3.6701	2.2085	0.6017	0.3736	-0.4746	2.4611	3.9518	2.2008	0.6174	0.3601	-0.5690	6.8634	78.5990	32.7500	2.1854	-0.4365	-0.3930
682.7740	0.0267	-2.1537	-0.3160	-1.2957	0.3320	-0.3052	0.2249	-0.7974	-0.3800	0.3417	0.3403	-0.7236	2.3898	4.1359	2.3991	0.5831	0.3044	-0.4842	2.4781	4.0274	2.2351	0.6197	0.3598	-0.5705	6.9479	79.5013	33.0728	2.2101	-0.4422	-0.3917
682.7860	0.0294	-2.1632	-0.3205	-1.2917	0.3360	-0.3139	0.2320	-0.7968	-0.3738	0.3420	0.3372	-0.7325	2.1983	4.1154	2.1510	0.5641	0.3614	-0.5085	2.4982	4.1179	2.2757	0.6224	0.3594	-0.5722	7.0477	80.5810	33.4545	2.2395	-0.4488	-0.3900
682.7960	0.0318	-2.1712	-0.3242	-1.2883	0.3394	-0.3212	0.2344	-0.7976	-0.3761	0.3394	0.3454	-0.7407	2.4127	4.3515	2.4601	0.5959	0.2894	-0.4880	2.5147	4.1923	2.3088	0.6246	0.3591	-0.5736	7.1288	81.4677	33.7657	2.2637	-0.4543	-0.3886
682.8060	0.0343	-2.1791	-0.3280	-1.2849	0.3428	-0.3287	0.2407	-0.7961	-0.3750	0.3374	0.3377	-0.7479	2.3380	4.4591	2.5745	0.6417	0.4080	-0.5046	2.5311	4.2657	2.3414	0.6268	0.3588	-0.5750	7.2080	82.3434	34.0722	2.2877	-0.4597	-0.3872
682.8180	0.0372	-2.1888	-0.3325	-1.2807	0.3469	-0.3378	0.2456	-0.7954	-0.3721	0.3354	0.3430	-0.7543	2.1912	4.4990	2.3963	0.5809	0.3335	-0.4606	2.5506	4.3541	2.3803	0.6294	0.3585	-0.5767	7.3014	83.3970	34.4367	2.3162	-0.4661	-0.3854
682.8280	0.0397	-2.1968	-0.3362	-1.2774	0.3504	-0.3453	0.2486	-0.7938	-0.3701	0.3308	0.3408	-0.7595	2.4100	4.5323	2.5419	0.6177	0.3060	-0.4608	2.5666	4.4269	2.4121	0.6315	0.3582	-0.5781	7.3771	84.2657	34.7352	2.3400	-0.4714	-0.3839
682.8400	0.0427	-2.2062	-0.3407	-1.2733	0.3544	-0.3544	0.2544	-0.7914	-0.3698	0.3337	0.3448	-0.7663	2.4519	4.4031	2.6593	0.6077	0.3213	-0.5181	2.5855	4.5125	2.4494	0.6341	0.3579	-0.5798	7.4647	85.2860	35.0840	2.3679	-0.4778	-0.3820
682.8500	0.0453	-2.2141	-0.3445	-1.2701	0.3579	-0.3621	0.2573	-0.7937	-0.3671	0.3354	0.3411	-0.7740	2.6418	4.4823	2.6189	0.6859	0.3462	-0.5095	2.6010	4.5829	2.4798	0.6362	0.3576	-0.5811	7.5353	86.1247	35.3685	2.3912	-0.4830	-0.3804
682.8620	0.0484	-2.2236	-0.3488	-1.2660	0.3620	-0.3715	0.2646	-0.7918	-0.3632	0.3405	0.3458	-0.7794	2.6343	4.4147	2.4954	0.5835	0.2844	-0.4915	2.6194	4.6675	2.5160	0.6387	0.3572	-0.5828	7.6178	87.1329	35.7064	2.4186	-0.4892	-0.3785
682.8720	0.0511	-2.2316	-0.3525	-1.2627	0.3655	-0.3793	0.2701	-0.7900	-0.3612	0.3398	0.3467	-0.7852	2.8734	4.3470	2.4643	0.6165	0.2916	-0.5266	2.6345	4.7373	2.5455	0.6407	0.3570	-0.5841	7.6842	87.9644	35.9817	2.4414	-0.4943	-0.3769
682.8820	0.0538	-2.2396	-0.3560	-1.2593	0.3689	-0.3872	0.2765	-0.7920	-0.3603	0.3413	0.3421	-0.7931	2.7315	4.7691	2.5168	0.5878	0.3928	-0.5358	2.6494	4.8062	2.5744	0.6428	0.3567	-0.5855	7.7481	88.7853	36.2514	2.4636	-0.4993	-0.3752
682.8920	0.0566	-2.2475	-0.3596	-1.2560	0.3724	-0.3952	0.2798	-0.7924	-0.3619	0.3384	0.3474	-0.7994	2.7674	4.8435	2.6981	0.6376	0.2682	-0.5238	2.6341	4.8818	2.5988	0.6464	0.3620	-0.5835	7.4537	89.6857	36.4774	2.5028	-0.4452	-0.3388
682.9020	0.0594	-2.2553	-0.3631	-1.2525	0.3759	-0.4033	0.2865	-0.7910	-0.3589	0.3406	0.3464	-0.8031	2.7507	4.8272	2.4292	0.5511	0.3564	-0.5087	2.6501	4.9491	2.6264	0.6484	0.3620	-0.5849	7.5386	90.4858	36.7363	2.5243	-0.4494	-0.3391
682.9120	0.0623	-2.2633	-0.3667	-1.2491	0.3795	-0.4113	0.2906	-0.7892	-0.3604	0.3343	0.3487	-0.8101	2.6005	4.4886	2.7491	0.5804	0.3307	-0.5249	2.6660	5.0161	2.6539	0.6505	0.3621	-0.5863	7.6219	91.2833	36.9943	2.5460	-0.4538	-0.3393
682.9220	0.0652	-2.2712	-0.3703	-1.2457	0.3830	-0.4194	0.2948	-0.7905	-0.3578	0.3319	0.3465	-0.8154	2.6276	5.0644	2.5188	0.6398	0.3599	-0.5181	2.6818	5.0831	2.6810	0.6526	0.3621	-0.5877	7.7037	92.0791	37.2483	2.5677	-0.4581	-0.3395
682.9340	0.0687	-2.2807	-0.3747	-1.2417	0.3872	-0.4293	0.2999	-0.7890	-0.3580	0.3294	0.3558	-0.8230	2.5451	5.0032	2.6595	0.6476	0.2383	-0.4842	2.7006	5.1619	2.7129	0.6550	0.3622	-0.5893	7.7990	93.0154	37.5461	2.5934	-0.4633	-0.3396
682.9440	0.0718	-2.2885	-0.3784	-1.2384	0.3907	-0.4376	0.3041	-0.7882	-0.3580	0.3337	0.3529	-0.8274	2.6440	4.8102	2.7584	0.6984	0.3711	-0.4859	2.7160	5.2268	2.7388	0.6570	0.3622	-0.5907	7.8764	93.7873	37.7886	2.6147	-0.4676	-0.3397
682.9540	0.0748	-2.2964	-0.3820	-1.2351	0.3942	-0.4458	0.3086	-0.7873	-0.3542	0.3377	0.3601	-0.8333	2.6386	5.1176	2.7601	0.6573	0.3287	-0.5421	2.7313	5.2908	2.7643	0.6590	0.3622	-0.5921	7.9515	94.5475	38.0256	2.6356	-0.4718	-0.3398
682.9640	0.0779	-2.3043	-0.3855	-1.2318	0.3977	-0.4542	0.3126	-0.7887	-0.3544	0.3415	0.3623	-0.8395	2.7740	5.1927	2.9102	0.6318	0.3443	-0.5204	2.7465	5.3544	2.7892	0.6610	0.3623	-0.5934	8.0248	95.3025	38.2577	2.6563	-0.4759	-0.3398
682.9760	0.0817	-2.3139	-0.3897	-1.2277	0.4020	-0.4644	0.3162	-0.7889	-0.3519	0.3405	0.3717	-0.8479	2.7180	5.6004	2.8642	0.6346	0.2684	-0.4789	2.7645	5.4306	2.8187	0.6633	0.3624	-0.5950	8.1103	96.2074	38.5312	2.6810	-0.4808	-0.3398
682.9860	0.0849	-2.3217	-0.3932	-1.2243	0.4058	-0.4728	0.3208	-0.7862	-0.3512	0.3409	0.3631	-0.8504	2.8023	5.7060	2.9110	0.6137	0.4144	-0.5391	2.7792	5.4925	2.8423	0.6652	0.3624	-0.5964	8.1788	96.9418	38.7502	2.7010	-0.4847	-0.3398
682.9980	0.0888	-2.3311	-0.3974	-1.2201	0.4102	-0.4830	0.3250	-0.7840	-0.3511	0.3379	0.3672	-0.8582	2.9736	5.4842	3.0051	0.6200	0.3376	-0.5615	2.7967	5.5656	2.8701	0.6674	0.3625	-0.5980	8.2578	97.8096	39.0072	2.7247	-0.4893	-0.3397
683.0080	0.0921	-2.3389	-0.4010	-1.2167	0.4139	-0.4918	0.3304	-0.7847	-0.3469	0.3331	0.3638	-0.8655	2.7870	5.7119	2.9922	0.6767	0.3412	-0.5206	2.8111	5.6257	2.8927	0.6692	0.3626	-0.5994	8.3210	98.5223	39.2161	2.7442	-0.4931	-0.3396
683.0180	0.0955	-2.3468	-0.4044	-1.2133	0.4176	-0.5005	0.3323	-0.7829	-0.3464	0.3324	0.3719	-0.8686	2.9938	5.7685	2.9838	0.6630	0.2593	-0.4502	2.8253	5.6857	2.9149	0.6711	0.3627	-0.6007	8.3821	99.2332	39.4203	2.7635	-0.4969	-0.3394
683.0300	0.0996	-2.3562	-0.4086	-1.2094	0.4220	-0.5108	0.3385	-0.7796	-0.3459	0.3342	0.3682	-0.8754	2.9889	5.4315	3.0296	0.6602	0.3456	-0.5348	2.9299	5.7969	2.9592	0.6752	0.3680	-0.6068	9.5006	100.5555	39.8394	2.8076	-0.4465	-0.3870
683.0400	0.1030	-2.3640	-0.4120	-1.2061	0.4257	-0.5196	0.3462	-0.7788	-0.3424	0.3397	0.3750	-0.8828	3.0108	5.6073	2.9867	0.6686	0.3521	-0.6103	3.0567	5.9076	3.0046	0.6795	0.3747	-0.6140	10.8698	101.8683	40.2681	2.8525	-0.3841	-0.4450
683.0520	0.1072	-2.3733	-0.4161	-1.2021	0.4302	-0.5303	0.3511	-0.7806	-0.3418	0.3415	0.3762	-0.8917	3.0399	5.8060	3.1399	0.6874	0.3915	-0.5318	3.0852	5.9822	3.0323	0.6819	0.3755	-0.6163	11.0304	102.7447	40.5195	2.8763	-0.3870	-0.4471
683.0620	0.1108	-2.3812	-0.4195	-1.1986	0.4340	-0.5393	0.3585	-0.7796	-0.3382	0.3439	0.3857	-0.8975	3.0815	5.9840	2.7857	0.6064	0.3321	-0.5523	3.1088	6.0444	3.0550	0.6839	0.3762	-0.6182	11.1617	103.4756	40.7247	2.8959	-0.3893	-0.4487
683.0740	0.1151	-2.3905	-0.4235	-1.1946	0.4387	-0.5501	0.3652	-0.7760	-0.3404	0.3461	0.3883	-0.9050	3.2620	6.2493	3.0990	0.5867	0.3104	-0.5701	3.1370	6.1186	3.0819	0.6862	0.3771	-0.6206	11.3156	104.3471	40.9668	2.9193	-0.3921	-0.4505
683.0840	0.1187	-2.3983	-0.4270	-1.1912	0.4426	-0.5592	0.3715	-0.7739	-0.3391	0.3390	0.3929	-0.9139	3.2009	6.0378	3.1063	0.6804	0.3041	-0.5331	3.1602	6.1794	3.1037	0.6881	0.3778	-0.6225	11.4403	105.0602	41.1621	2.9385	-0.3943	-0.4519
683.0940	0.1224	-2.4060	-0.4303	-1.1877	0.4465	-0.5684	0.3788	-0.7730	-0.3358	0.3410	0.3892	-0.9228	3.2834	6.2419	3.1300	0.6598	0.3790	-0.5231	3.1832	6.2390	3.1250	0.6900	0.3786	-0.6244	11.5614	105.7584	41.3522	2.9573	-0.3965	-0.4532
683.1060	0.1270	-2.4153	-0.4344	-1.1836	0.4512	-0.5795	0.3854	-0.7697	-0.3347	0.3354	0.3981	-0.9309	3.5523	6.3125	3.2031	0.6712	0.3420	-0.5956	3.2106	6.3102	3.1500	0.6922	0.3795	-0.6267	11.7025	106.5907	41.5747	2.9796	-0.3991	-0.4546
683.1160	0.1310	-2.4229	-0.4378	-1.1802	0.4552	-0.5889	0.3925	-0.7666	-0.3318	0.3352	0.4053	-0.9414	3.3467	6.0480	3.0805	0.6933	0.3396	-0.5198	3.2331	6.3684	3.1703	0.6940	0.3802	-0.6287	11.8162	107.2719	41.7536	2.9978	-0.4013	-0.4557
683.1260	0.1349	-2.4305	-0.4411	-1.1769	0.4593	-0.5983	0.3989	-0.7651	-0.3336	0.3378	0.4097	-0.9482	3.3109	6.0959	3.3285	0.7187	0.2864	-0.5233	3.2554	6.4260	3.1902	0.6958	0.3810	-0.6306	11.9259	107.9449	41.9289	3.0161	-0.4034	-0.4567
683.1360	0.1390	-2.4382	-0.4444	-1.1735	0.4634	-0.6078	0.4042	-0.7653	-0.3261	0.3434	0.4120	-0.9529	3.5442	6.1516	3.0218	0.6617	0.3571	-0.5864	3.2775	6.4834	3.2096	0.6976	0.3818	-0.6325	12.0322	108.6144	42.0994	3.0341	-0.4056	-0.4575
683.1460	0.1431	-2.4459	-0.4476	-1.1701	0.4675	-0.6174	0.4113	-0.7644	-0.3255	0.3454	0.4101	-0.9601	3.4107	6.4305	3.1666	0.6614	0.4022	-0.5371	3.2992	6.5399	3.2285	0.6993	0.3825	-0.6344	12.1346	109.2729	42.2641	3.0516	-0.4076	-0.4583
683.1580	0.1481	-2.4551	-0.4515	-1.1660	0.4725	-0.6290	0.4192	-0.7610	-0.3242	0.3463	0.4197	-0.9680	3.5257	6.4658	3.0609	0.6687	0.3433	-0.5939	3.3250	6.6072	3.2507	0.7013	0.3835	-0.6367	12.2520	110.0560	42.4563	3.0725	-0.4100	-0.4590
683.1680	0.1523	-2.4627	-0.4547	-1.1626	0.4768	-0.6387	0.4261	-0.7608	-0.3259	0.3459	0.4177	-0.9776	3.4455	6.5277	3.5189	0.6440	0.3669	-0.6208	3.4143	6.7228	3.2855	0.7071	0.3950	-0.6399	13.1577	111.4205	42.7768	3.1329	-0.2967	-0.4741
683.1780	0.1567	-2.4703	-0.4579	-1.1591	0.4811	-0.6485	0.4324	-0.7579	-0.3214	0.3435	0.4290	-0.9892	3.4938	6.9244	3.2636	0.6559	0.2981	-0.5459	3.4620	6.7991	3.3099	0.7102	0.3995	-0.6425	13.5514	112.3092	42.9967	3.1629	-0.2659	-0.4814
683.1900	0.1619	-2.4793	-0.4618	-1.1549	0.4862	-0.6604	0.4410	-0.7514	-0.3195	0.3406	0.4367	-0.9971	3.5296	6.5604	3.3646	0.6670	0.3600	-0.5281	3.4993	6.8725	3.3339	0.7126	0.4016	-0.6452	13.7804	113.1566	43.2076	3.1855	-0.2634	-0.4858
683.2000	0.1664	-2.4869	-0.4650	-1.1514	0.4906	-0.6704	0.4487	-0.7483	-0.3182	0.3396	0.4424	-1.0007	3.4161	6.6402	3.3559	0.6664	0.3592	-0.5967	3.5303	6.9336	3.3537	0.7147	0.4034	-0.6475	13.9687	113.8606	43.3806	3.2044	-0.2614	-0.4892
683.2100	0.1709	-2.4942	-0.4682	-1.1481	0.4949	-0.6806	0.4539	-0.7466	-0.3144	0.3396	0.4538	-1.0087	3.5962	6.7021	3.3122	0.6832	0.3359	-0.5919	3.5612	6.9936	3.3732	0.7167	0.4053	-0.6498	14.1540	114.5513	43.5496	3.2230	-0.2592	-0.4926
683.2220	0.1764	-2.5032	-0.4721	-1.1440	0.5004	-0.6926	0.4633	-0.7429	-0.3133	0.3432	0.4592	-1.0193	3.7459	6.9365	3.5239	0.7381	0.3851	-0.5812	3.5983	7.0659	3.3963	0.7191	0.4075	-0.6525	14.3729	115.3819	43.7491	3.2452	-0.2567	-0.4963
683.2320	0.1810	-2.5106	-0.4753	-1.1406	0.5051	-0.7028	0.4715	-0.7397	-0.3087	0.3471	0.4659	-1.0292	3.6301	6.8052	3.4043	0.6811	0.3175	-0.6198	3.6290	7.1259	3.4154	0.7211	0.4094	-0.6548	14.5514	116.0692	43.9124	3.2636	-0.2545	-0.4993
683.2440	0.1868	-2.5196	-0.4790	-1.1365	0.5107	-0.7154	0.4817	-0.7384	-0.3064	0.3536	0.4718	-1.0390	3.7616	7.1478	3.3706	0.6566	0.3395	-0.5559	3.6658	7.1976	3.4378	0.7234	0.4116	-0.6575	14.7612	116.8897	44.1040	3.2854	-0.2517	-0.5026
683.2540	0.1917	-2.5269	-0.4820	-1.1330	0.5155	-0.7259	0.4887	-0.7347	-0.3054	0.3537	0.4719	-1.0411	3.7898	7.3245	3.4067	0.7288	0.4376	-0.5602	3.6962	7.2569	3.4563	0.7253	0.4136	-0.6597	14.9314	117.5678	44.2605	3.3032	-0.2495	-0.5051
683.2640	0.1967	-2.5343	-0.4850	-1.1296	0.5203	-0.7362	0.4962	-0.7298	-0.3040	0.3564	0.4833	-1.0524	3.8797	7.5823	3.5587	0.6613	0.3755	-0.6161	3.7265	7.3162	3.4746	0.7272	0.4155	-0.6620	15.0975	118.2433	44.4137	3.3207	-0.2473	-0.5073
683.2760	0.2026	-2.5429	-0.4886	-1.1252	0.5261	-0.7490	0.5050	-0.7238	-0.2989	0.3521	0.4957	-1.0658	3.9068	7.2938	3.4255	0.6868	0.3781	-0.5788	3.7531	7.3866	3.4962	0.7294	0.4178	-0.6646	15.2899	119.0438	44.5937	3.3413	-0.2445	-0.5097
683.2860	0.2077	-2.5502	-0.4915	-1.1216	0.5310	-0.7597	0.5118	-0.7204	-0.2982	0.3468	0.4988	-1.0731	4.0403	7.3067	3.5846	0.6882	0.4446	-0.6068	3.7732	7.4448	3.5139	0.7312	0.4197	-0.6668	15.4447	119.7042	44.7403	3.3583	-0.2422	-0.5115
683.2980	0.2140	-2.5587	-0.4951	-1.1174	0.5371	-0.7727	0.5211	-0.7156	-0.2980	0.3424	0.5102	-1.0819	4.2632	7.4017	3.7660	0.7647	0.3492	-0.5511	3.6358	7.4430	3.4850	0.7334	0.4245	-0.6600	13.6982	119.6383	44.4235	3.3789	-0.2060	-0.4122
683.3080	0.2192	-2.5658	-0.4981	-1.1140	0.5423	-0.7835	0.5270	-0.7115	-0.2948	0.3470	0.5187	-1.0859	4.0960	7.3432	3.4581	0.7507	0.3252	-0.6066	3.5807	7.4645	3.4762	0.7355	0.4279	-0.6573	12.9686	119.8603	44.3201	3.3965	-0.1835	-0.3681
683.3180	0.2245	-2.5729	-0.5010	-1.1105	0.5474	-0.7943	0.5349	-0.7063	-0.2935	0.3514	0.5250	-1.0957	4.2520	7.1079	3.4247	0.7244	0.3850	-0.6420	3.6009	7.5188	3.4904	0.7376	0.4299	-0.6591	13.1409	120.4749	44.4435	3.4138	-0.1762	-0.3712
683.3280	0.2300	-2.5800	-0.5039	-1.1070	0.5527	-0.8054	0.5452	-0.7027	-0.2903	0.3580	0.5350	-1.1052	4.0329	6.9578	3.4729	0.6833	0.3913	-0.5914	3.6213	7.5735	3.5047	0.7397	0.4319	-0.6609	13.3134	121.0924	44.5657	3.4310	-0.1688	-0.3743
683.3380	0.2355	-2.5869	-0.5069	-1.1034	0.5581	-0.8165	0.5516	-0.7004	-0.2869	0.3590	0.5479	-1.1074	3.8678	6.9589	3.3261	0.6811	0.3767	-0.6006	3.6418	7.6281	3.5188	0.7417	0.4340	-0.6627	13.4855	121.7075	44.6867	3.4482	-0.1612	-0.3772
683.3480	0.2410	-2.5940	-0.5098	-1.0998	0.5636	-0.8275	0.5578	-0.6995	-0.2878	0.3573	0.5504	-1.1109	4.0362	7.4507	3.4601	0.7022	0.3816	-0.6459	3.6622	7.6833	3.5330	0.7438	0.4361	-0.6644	13.6568	122.3281	44.8070	3.4654	-0.1534	-0.3799
683.3600	0.2477	-2.6023	-0.5132	-1.0955	0.5703	-0.8410	0.5663	-0.6936	-0.2847	0.3545	0.5535	-1.1229	4.0228	7.7699	3.4063	0.7192	0.4316	-0.6125	3.6869	7.7498	3.5499	0.7462	0.4387	-0.6665	13.8617	123.0743	44.9503	3.4860	-0.1438	-0.3829
683.3700	0.2535	-2.6093	-0.5160	-1.0919	0.5760	-0.8522	0.5736	-0.6872	-0.2866	0.3560	0.5616	-1.1267	4.0003	7.7255	3.6826	0.7162	0.3812	-0.6164	3.7074	7.8053	3.5641	0.7483	0.4409	-0.6683	14.0312	123.6955	45.0688	3.5030	-0.1356	-0.3853
683.3800	0.2594	-2.6161	-0.5189	-1.0882	0.5817	-0.8635	0.5804	-0.6820	-0.2824	0.3540	0.5739	-1.1357	3.9438	7.5746	3.4960	0.7374	0.4111	-0.5762	3.7279	7.8607	3.5782	0.7503	0.4431	-0.6700	14.1996	124.3147	45.1869	3.5198	-0.1273	-0.3874
683.3920	0.2664	-2.6242	-0.5223	-1.0840	0.5885	-0.8772	0.5889	-0.6781	-0.2827	0.3573	0.5904	-1.1391	3.9576	7.8503	3.6899	0.7734	0.4068	-0.6190	3.7524	7.9278	3.5953	0.7527	0.4458	-0.6721	14.3984	125.0629	45.3282	3.5402	-0.1173	-0.3896
683.4020	0.2723	-2.6311	-0.5251	-1.0804	0.5945	-0.8885	0.5950	-0.6720	-0.2773	0.3643	0.6006	-1.1464	4.0244	7.8252	3.4129	0.7044	0.3856	-0.6575	3.7726	7.9845	3.6096	0.7548	0.4481	-0.6738	14.5610	125.6934	45.4458	3.5572	-0.1089	-0.3911
683.4140	0.2794	-2.6391	-0.5284	-1.0762	0.6017	-0.9024	0.6061	-0.6642	-0.2768	0.3671	0.6080	-1.1588	4.0298	8.0223	3.6542	0.7236	0.4218	-0.5868	3.7967	8.0525	3.6268	0.7572	0.4509	-0.6758	14.7524	126.4477	45.5869	3.5775	-0.0986	-0.3925
683.4240	0.2855	-2.6456	-0.5313	-1.0725	0.6079	-0.9141	0.6104	-0.6595	-0.2749	0.3676	0.6148	-1.1610	3.9437	7.9960	3.5647	0.7434	0.4227	-0.6272	3.6001	7.9718	3.5551	0.7582	0.4546	-0.6641	12.3260	125.4331	44.8652	3.5822	-0.0768	-0.2534
683.4340	0.2917	-2.6521	-0.5341	-1.0688	0.6141	-0.9256	0.6171	-0.6548	-0.2756	0.3714	0.6279	-1.1642	4.0731	8.0424	3.7274	0.7150	0.4043	-0.5841	3.6199	8.0244	3.5660	0.7605	0.4574	-0.6652	12.4968	126.0154	44.9602	3.5994	-0.0635	-0.2545
683.4460	0.2992	-2.6600	-0.5373	-1.0644	0.6217	-0.9397	0.6260	-0.6493	-0.2710	0.3705	0.6408	-1.1654	3.9333	8.0789	3.6924	0.7344	0.3847	-0.6061	3.6441	8.0887	3.5793	0.7633	0.4609	-0.6665	12.7034	126.7264	45.0756	3.6204	-0.0471	-0.2556
683.4560	0.3055	-2.6664	-0.5400	-1.0606	0.6282	-0.9513	0.6336	-0.6424	-0.2719	0.3692	0.6493	-1.1696	3.8180	8.0165	3.6792	0.7783	0.3880	-0.6371	3.6645	8.1433	3.5906	0.7656	0.4640	-0.6676	12.8775	127.3280	45.1739	3.6379	-0.0330	-0.2562
683.4680	0.3132	-2.6742	-0.5432	-1.0561	0.6361	-0.9656	0.6401	-0.6359	-0.2671	0.3693	0.6654	-1.1769	3.9840	8.0531	3.4709	0.7438	0.3608	-0.6178	3.6892	8.2100	3.6046	0.7684	0.4677	-0.6689	13.0878	128.0623	45.2948	3.6592	-0.0157	-0.2565
683.4780	0.3197	-2.6805	-0.5458	-1.0524	0.6427	-0.9772	0.6450	-0.6305	-0.2686	0.3727	0.6735	-1.1787	4.2468	8.1781	3.5957	0.7683	0.4323	-0.6045	3.7100	8.2665	3.6167	0.7707	0.4708	-0.6699	13.2638	128.6832	45.3983	3.6771	-0.0010	-0.2564
683.4880	0.3262	-2.6867	-0.5485	-1.0487	0.6494	-0.9890	0.6525	-0.6250	-0.2672	0.3767	0.6839	-1.1895	4.2335	8.1951	3.6805	0.7392	0.5253	-0.6030	3.7309	8.3238	3.6291	0.7731	0.4740	-0.6709	13.4399	129.3118	45.5046	3.6952	0.0140	-0.2560
683.4980	0.3327	-2.6929	-0.5511	-1.0449	0.6564	-1.0010	0.6604	-0.6175	-0.2633	0.3806	0.6994	-1.1898	4.1284	8.3330	3.4370	0.7541	0.4729	-0.6050	3.7519	8.3823	3.6419	0.7755	0.4773	-0.6718	13.6158	129.9519	45.6144	3.7134	0.0295	-0.2551
683.5080	0.3393	-2.6991	-0.5537	-1.0411	0.6635	-1.0129	0.6694	-0.6104	-0.2638	0.3842	0.7046	-1.1946	4.0766	8.0513	3.6230	0.7193	0.4161	-0.6480	3.7729	8.4419	3.6552	0.7779	0.4807	-0.6727	13.7908	130.6037	45.7280	3.7318	0.0453	-0.2537
683.5180	0.3460	-2.7052	-0.5563	-1.0373	0.6707	-1.0249	0.6745	-0.6036	-0.2605	0.3869	0.7103	-1.1992	4.3289	8.1654	3.3607	0.7117	0.4434	-0.6051	3.7938	8.5029	3.6688	0.7804	0.4841	-0.6735	13.9627	131.2694	45.8441	3.7505	0.0611	-0.2518
683.5280	0.3528	-2.7111	-0.5590	-1.0334	0.6779	-1.0369	0.6825	-0.5969	-0.2621	0.3853	0.7273	-1.2022	4.2912	8.2074	3.6233	0.7197	0.4647	-0.6025	3.7555	8.5137	3.6542	0.7820	0.4864	-0.6702	13.4255	131.3315	45.6822	3.7604	0.0649	-0.2054
683.5400	0.3610	-2.7182	-0.5622	-1.0287	0.6866	-1.0513	0.6900	-0.5922	-0.2622	0.3826	0.7424	-1.2067	4.1396	8.3880	3.5554	0.7473	0.5570	-0.5985	3.6357	8.4565	3.5962	0.7832	0.4881	-0.6603	11.9110	130.5727	45.1036	3.7616	0.0580	-0.0937
683.5500	0.3681	-2.7240	-0.5648	-1.0248	0.6941	-1.0634	0.6969	-0.5842	-0.2603	0.3832	0.7593	-1.2058	4.0517	8.1546	3.6157	0.7988	0.5039	-0.6154	3.6561	8.5149	3.6066	0.7859	0.4919	-0.6602	12.0882	131.2075	45.1995	3.7811	0.0781	-0.0892
683.5600	0.3751	-2.7298	-0.5675	-1.0209	0.7019	-1.0754	0.7040	-0.5763	-0.2585	0.3870	0.7684	-1.2061	4.0918	8.2882	3.4711	0.7733	0.5300	-0.6322	3.6768	8.5750	3.6177	0.7887	0.4958	-0.6601	12.2674	131.8609	45.3014	3.8011	0.0987	-0.0841
683.5720	0.3837	-2.7367	-0.5706	-1.0163	0.7112	-1.0900	0.7109	-0.5684	-0.2589	0.3948	0.7809	-1.2118	4.2918	8.3026	3.6104	0.7765	0.5137	-0.6198	3.7019	8.6497	3.6319	0.7921	0.5006	-0.6598	12.4830	132.6716	45.4310	3.8258	0.1241	-0.0770
683.5820	0.3908	-2.7423	-0.5732	-1.0125	0.7191	-1.1020	0.7067	-0.5525	-0.2497	0.3963	0.7876	-1.1998	3.4863	9.1374	3.7399	0.7763	0.4918	-0.5335	2.5361	9.7062	4.0520	0.7977	0.4428	-0.5838	-1.4722	145.1972	49.5250	3.8920	-0.5065	0.7118
683.5920	0.3978	-2.7478	-0.5757	-1.0085	0.7271	-1.1140	0.7090	-0.5419	-0.2497	0.3969	0.7895	-1.1894	3.4925	9.4099	3.7770	0.7739	0.4596	-0.5194	2.5306	9.7220	4.0503	0.7972	0.4440	-0.5810	-1.5283	145.2567	49.4679	3.8945	-0.5018	0.7118
683.6040	0.4063	-2.7543	-0.5787	-1.0038	0.7365	-1.1282	0.7110	-0.5298	-0.2489	0.3949	0.7957	-1.1752	3.1737	9.9881	4.1403	0.7600	0.4357	-0.5398	2.5244	9.7402	4.0481	0.7967	0.4454	-0.5776	-1.5906	145.3199	49.3979	3.8972	-0.4961	0.7117
683.6140	0.4135	-2.7595	-0.5811	-0.9999	0.7444	-1.1398	0.7104	-0.5141	-0.2456	0.3889	0.8086	-1.1622	3.0042	10.0121	4.1075	0.7558	0.4190	-0.5878	2.5196	9.7547	4.0462	0.7962	0.4466	-0.5747	-1.6383	145.3655	49.3386	3.8993	-0.4913	0.7117
683.6260	0.4219	-2.7655	-0.5840	-0.9951	0.7542	-1.1538	0.7124	-0.4960	-0.2415	0.3824	0.8148	-1.1519	2.6721	9.9470	4.1335	0.7701	0.4397	-0.4838	2.5143	9.7784	4.0437	0.7956	0.4480	-0.5713	-1.6907	145.4109	49.2663	3.9016	-0.4851	0.7117
683.6360	0.4290	-2.7704	-0.5864	-0.9913	0.7625	-1.1651	0.7094	-0.4814	-0.2385	0.3801	0.8147	-1.1333	2.4253	10.0461	4.1760	0.8503	0.3071	-0.5012	2.2557	9.8168	4.0200	0.7942	0.4359	-0.5420	-4.7642	145.5527	48.9982	3.8945	-0.6206	0.9873
683.6480	0.4375	-2.7761	-0.5892	-0.9868	0.7722	-1.1786	0.7031	-0.4632	-0.2355	0.3824	0.8116	-1.1182	2.5628	9.9403	4.1592	0.8184	0.4342	-0.5406	2.2489	9.8510	4.0168	0.7936	0.4369	-0.5373	-4.8137	145.5787	48.9270	3.8963	-0.6143	0.9873
683.6580	0.4445	-2.7806	-0.5915	-0.9831	0.7803	-1.1897	0.7005	-0.4511	-0.2309	0.3843	0.8118	-1.1001	2.6380	9.8960	4.1105	0.7827	0.5461	-0.4898	2.2435	9.8791	4.0141	0.7930	0.4378	-0.5334	-4.8510	145.5949	48.8672	3.8977	-0.6090	0.9873
683.6700	0.4529	-2.7859	-0.5943	-0.9785	0.7902	-1.2026	0.6997	-0.4325	-0.2260	0.3837	0.8206	-1.0805	2.1941	9.5789	3.7364	0.7695	0.4402	-0.5285	2.2374	9.9121	4.0108	0.7922	0.4389	-0.5286	-4.8905	145.6064	48.7959	3.8992	-0.6022	0.9873
683.6800	0.4599	-2.7901	-0.5965	-0.9747	0.7984	-1.2134	0.6976	-0.4177	-0.2241	0.3814	0.8213	-1.0690	2.0570	9.4807	4.0527	0.7218	0.4374	-0.4954	2.2327	9.9392	4.0081	0.7916	0.4398	-0.5247	-4.9197	145.6115	48.7365	3.9003	-0.5966	0.9873
683.6900	0.4668	-2.7942	-0.5988	-0.9708	0.8066	-1.2241	0.6912	-0.4053	-0.2210	0.3744	0.8233	-1.0497	2.2349	9.6030	3.8615	0.7304	0.4627	-0.4724	2.2282	9.9661	4.0055	0.7910	0.4407	-0.5207	-4.9461	145.6146	48.6773	3.9014	-0.5907	0.9873
683.7000	0.4738	-2.7981	-0.6010	-0.9670	0.8149	-1.2344	0.6874	-0.3936	-0.2163	0.3696	0.8298	-1.0312	2.4628	9.5511	3.8500	0.7539	0.4250	-0.4986	2.2240	9.9927	4.0028	0.7904	0.4417	-0.5168	-4.9694	145.6130	48.6182	3.9024	-0.5848	0.9873
683.7100	0.4807	-2.8020	-0.6031	-0.9633	0.8233	-1.2447	0.6872	-0.3799	-0.2151	0.3643	0.8335	-1.0142	2.2993	9.5712	3.9255	0.8202	0.3572	-0.4879	2.2200	10.0190	4.0001	0.7898	0.4426	-0.5128	-4.9900	145.6086	48.5591	3.9033	-0.5787	0.9873
683.7200	0.4874	-2.8057	-0.6053	-0.9596	0.8315	-1.2547	0.6850	-0.3688	-0.2129	0.3631	0.8299	-0.9978	2.2243	9.8588	3.8716	0.7963	0.4130	-0.4953	2.2162	10.0451	3.9975	0.7891	0.4436	-0.5089	-5.0078	145.6017	48.5007	3.9042	-0.5726	0.9873
683.7300	0.4942	-2.8093	-0.6074	-0.9560	0.8397	-1.2646	0.6810	-0.3622	-0.2225	0.3611	0.8358	-0.9913	3.0778	7.7719	3.7467	0.7776	0.4084	-0.5986	2.2727	9.2023	3.6627	0.7678	0.4310	-0.5240	-4.3157	135.3319	45.1890	3.6790	-0.7097	0.7998
683.7420	0.5023	-2.8136	-0.6099	-0.9517	0.8498	-1.2765	0.6754	-0.3439	-0.2096	0.3662	0.8335	-0.9699	3.0687	9.7292	3.7512	0.7462	0.4397	-0.4564	2.1495	9.6715	3.8201	0.7767	0.4274	-0.4937	-5.7533	140.6374	46.7110	3.7834	-0.7466	1.0703
683.7520	0.5091	-2.8169	-0.6119	-0.9481	0.8583	-1.2862	0.6746	-0.3328	-0.2061	0.3669	0.8241	-0.9483	3.0255	9.5318	3.6418	0.7391	0.4765	-0.4556	2.1455	9.6922	3.8165	0.7761	0.4278	-0.4894	-5.7691	140.6249	46.6528	3.7842	-0.7405	1.0703
683.7620	0.5159	-2.8202	-0.6139	-0.9445	0.8664	-1.2954	0.6742	-0.3204	-0.2046	0.3664	0.8249	-0.9308	2.7131	9.3412	3.5403	0.7586	0.4559	-0.5118	2.1417	9.7128	3.8129	0.7754	0.4282	-0.4852	-5.7828	140.6109	46.5953	3.7850	-0.7343	1.0703
683.7720	0.5226	-2.8234	-0.6160	-0.9409	0.8747	-1.3047	0.6717	-0.3121	-0.2046	0.3634	0.8267	-0.9201	2.7985	9.5497	3.7257	0.7504	0.5557	-0.4237	2.1381	9.7330	3.8093	0.7748	0.4286	-0.4809	-5.7946	140.5918	46.5367	3.7857	-0.7283	1.0703
683.7840	0.5306	-2.8270	-0.6185	-0.9365	0.8847	-1.3156	0.6659	-0.2966	-0.2014	0.3597	0.8325	-0.8964	3.1167	9.2738	3.5657	0.7844	0.4532	-0.4499	2.1340	9.7572	3.8050	0.7740	0.4291	-0.4757	-5.8065	140.5692	46.4677	3.7865	-0.7207	1.0703
683.7940	0.5373	-2.8299	-0.6205	-0.9328	0.8929	-1.3244	0.6646	-0.2885	-0.2017	0.3546	0.8288	-0.8787	2.8582	9.6550	3.8814	0.7561	0.4773	-0.4805	2.1307	9.7770	3.8015	0.7734	0.4295	-0.4715	-5.8143	140.5461	46.4105	3.7871	-0.7144	1.0703
683.8060	0.5453	-2.8332	-0.6230	-0.9286	0.9028	-1.3348	0.6653	-0.2732	-0.2001	0.3514	0.8297	-0.8599	2.4128	9.5495	3.8562	0.7753	0.4295	-0.4361	2.1269	9.8007	3.7973	0.7726	0.4300	-0.4663	-5.8216	140.5162	46.3426	3.7878	-0.7068	1.0703
683.8160	0.5519	-2.8359	-0.6250	-0.9251	0.9111	-1.3434	0.6606	-0.2635	-0.1964	0.3501	0.8270	-0.8381	2.4277	9.6065	3.8258	0.8429	0.4173	-0.4151	2.1239	9.8202	3.7938	0.7720	0.4305	-0.4621	-5.8261	140.4893	46.2857	3.7884	-0.7002	1.0703
683.8280	0.5597	-2.8389	-0.6274	-0.9210	0.9211	-1.3532	0.6562	-0.2491	-0.1973	0.3530	0.8184	-0.8177	2.7339	8.7900	3.6575	0.7607	0.4535	-0.4975	2.5821	8.0883	3.1519	0.7335	0.4466	-0.5576	-0.3094	119.5082	39.9497	3.3814	-0.5255	-0.0001
683.8380	0.5663	-2.8414	-0.6294	-0.9175	0.9292	-1.3613	0.6579	-0.2489	-0.1922	0.3538	0.8126	-0.8114	2.3343	9.9982	3.6886	0.7243	0.5027	-0.3725	2.2317	9.4554	3.6429	0.7590	0.4144	-0.4529	-4.4837	135.6892	44.7629	3.6632	-0.8649	1.0824
683.8500	0.5742	-2.8443	-0.6316	-0.9133	0.9390	-1.3710	0.6541	-0.2299	-0.1884	0.3503	0.8202	-0.7904	2.2296	9.1261	3.6061	0.7296	0.4256	-0.3799	2.2289	9.4729	3.6382	0.7581	0.4142	-0.4477	-4.4888	135.6572	44.6959	3.6639	-0.8574	1.0824
683.8600	0.5807	-2.8465	-0.6335	-0.9097	0.9472	-1.3788	0.6492	-0.2240	-0.1858	0.3473	0.8197	-0.7667	2.2555	9.3004	3.5573	0.7453	0.3727	-0.4077	2.2267	9.4874	3.6346	0.7574	0.4141	-0.4434	-4.4919	135.6305	44.6418	3.6645	-0.8510	1.0824
683.8720	0.5885	-2.8491	-0.6357	-0.9056	0.9569	-1.3878	0.6455	-0.2160	-0.1849	0.3389	0.8042	-0.7468	2.5089	9.5998	3.4878	0.7176	0.4077	-0.4489	2.2241	9.5048	3.6304	0.7566	0.4140	-0.4382	-4.4943	135.5976	44.5788	3.6651	-0.8432	1.0824
683.8820	0.5949	-2.8512	-0.6375	-0.9021	0.9648	-1.3952	0.6436	-0.2040	-0.1846	0.3356	0.8035	-0.7314	2.4416	9.2432	3.5040	0.7135	0.3861	-0.4030	2.2221	9.5192	3.6268	0.7558	0.4139	-0.4338	-4.4954	135.5681	44.5257	3.6656	-0.8369	1.0824
683.8920	0.6014	-2.8533	-0.6393	-0.8988	0.9729	-1.4024	0.6418	-0.1975	-0.1832	0.3321	0.7988	-0.7153	2.5221	9.6215	3.4267	0.7491	0.4252	-0.3547	2.2201	9.5335	3.6234	0.7551	0.4138	-0.4295	-4.4956	135.5381	44.4737	3.6660	-0.8304	1.0824
683.9040	0.6090	-2.8556	-0.6415	-0.8948	0.9825	-1.4109	0.6394	-0.1864	-0.1804	0.3331	0.7883	-0.6868	2.3920	9.6236	3.4024	0.7334	0.4518	-0.3874	2.2178	9.5507	3.6196	0.7543	0.4137	-0.4243	-4.4946	135.5022	44.4148	3.6665	-0.8227	1.0824
683.9140	0.6154	-2.8574	-0.6433	-0.8915	0.9903	-1.4176	0.6341	-0.1745	-0.1819	0.3342	0.7869	-0.6712	2.5870	9.1586	3.5231	0.7507	0.4670	-0.3766	2.2160	9.5647	3.6164	0.7535	0.4136	-0.4200	-4.4931	135.4693	44.3645	3.6669	-0.8163	1.0824
683.9260	0.6230	-2.8594	-0.6454	-0.8876	0.9997	-1.4255	0.6332	-0.1690	-0.1815	0.3347	0.7882	-0.6547	2.5410	9.6391	3.6223	0.6698	0.4561	-0.3779	2.2138	9.5816	3.6127	0.7527	0.4134	-0.4148	-4.4902	135.4299	44.3070	3.6674	-0.8086	1.0824
683.9360	0.6294	-2.8610	-0.6473	-0.8843	1.0077	-1.4320	0.6327	-0.1614	-0.1819	0.3317	0.7725	-0.6362	2.7149	9.1313	3.6759	0.7535	0.4277	-0.3930	2.4701	9.2175	3.4934	0.7400	0.3984	-0.4153	-1.4108	130.9131	43.1140	3.5398	-0.9587	1.0319
683.9480	0.6369	-2.8628	-0.6494	-0.8803	1.0169	-1.4395	0.6311	-0.1498	-0.1738	0.3326	0.7646	-0.6133	3.0427	8.7658	3.3344	0.6913	0.3507	-0.3412	2.4696	9.2286	3.4896	0.7389	0.3977	-0.4104	-1.4109	130.8756	43.0528	3.5403	-0.9511	1.0319
683.9580	0.6431	-2.8643	-0.6511	-0.8770	1.0244	-1.4455	0.6294	-0.1487	-0.1766	0.3270	0.7590	-0.5956	3.1237	9.3144	3.5954	0.6966	0.4447	-0.3616	2.4692	9.2379	3.4865	0.7381	0.3971	-0.4063	-1.4104	130.8445	43.0035	3.5407	-0.9450	1.0319
683.9700	0.6507	-2.8660	-0.6533	-0.8730	1.0334	-1.4525	0.6320	-0.1377	-0.1732	0.3211	0.7581	-0.5800	3.0022	9.0147	3.5477	0.7222	0.4039	-0.3688	2.4687	9.2488	3.4829	0.7370	0.3963	-0.4013	-1.4093	130.8054	42.9441	3.5412	-0.9375	1.0319
683.9800	0.6570	-2.8673	-0.6549	-0.8698	1.0410	-1.4582	0.6305	-0.1332	-0.1696	0.3135	0.7542	-0.5639	3.0376	8.9931	3.4486	0.7555	0.2781	-0.3353	2.4684	9.2580	3.4801	0.7362	0.3957	-0.3972	-1.4078	130.7731	42.8966	3.5416	-0.9312	1.0319
683.9900	0.6633	-2.8686	-0.6567	-0.8666	1.0484	-1.4638	0.6300	-0.1243	-0.1678	0.3123	0.7382	-0.5460	3.0684	8.7534	3.3672	0.7246	0.3528	-0.3008	2.4681	9.2671	3.4772	0.7353	0.3951	-0.3931	-1.4060	130.7399	42.8490	3.5419	-0.9251	1.0319
684.0020	0.6709	-2.8701	-0.6587	-0.8629	1.0572	-1.4702	0.6297	-0.1225	-0.1690	0.3104	0.7293	-0.5223	3.0533	9.2355	3.6653	0.7431	0.3676	-0.3183	2.4677	9.2780	3.4739	0.7343	0.3943	-0.3881	-1.4033	130.6994	42.7931	3.5423	-0.9177	1.0319
684.0120	0.6772	-2.8713	-0.6604	-0.8598	1.0645	-1.4753	0.6304	-0.1156	-0.1641	0.3113	0.7227	-0.5056	2.8710	9.2492	3.5550	0.7131	0.3809	-0.2925	2.4675	9.2871	3.4712	0.7334	0.3937	-0.3840	-1.4007	130.6660	42.7473	3.5426	-0.9116	1.0319
684.0240	0.6847	-2.8726	-0.6623	-0.8562	1.0732	-1.4812	0.6309	-0.1068	-0.1596	0.3123	0.7142	-0.4856	2.8315	9.1888	3.4426	0.6809	0.3015	-0.3898	2.4672	9.2979	3.4681	0.7324	0.3929	-0.3769	-1.3972	130.6252	42.6931	3.5430	-0.9042	1.0319
684.0340	0.6911	-2.8736	-0.6640	-0.8531	1.0802	-1.4859	0.6309	-0.1035	-0.1615	0.3089	0.7021	-0.4731	3.0025	9.1485	3.5174	0.6773	0.3594	-0.3000	2.8181	8.9872	3.3848	0.7206	0.3819	-0.3799	2.7967	126.7915	41.8501	3.4268	-1.0083	0.9326
684.0460	0.6986	-2.8748	-0.6658	-0.8494	1.0884	-1.4915	0.6335	-0.0964	-0.1582	0.3051	0.6955	-0.4527	2.9637	9.0721	3.5133	0.6661	0.3960	-0.3409	2.8201	8.9931	3.3823	0.7193	0.3806	-0.3728	2.7978	126.7545	41.7942	3.4272	-1.0013	0.9326
684.0560	0.7050	-2.8758	-0.6674	-0.8464	1.0953	-1.4960	0.6332	-0.0928	-0.1540	0.2995	0.6907	-0.4368	2.9646	8.9080	3.4067	0.7204	0.3647	-0.2863	2.8218	8.9978	3.3801	0.7183	0.3796	-0.3669	2.7988	126.7220	41.7469	3.4276	-0.9956	0.9326
684.0660	0.7113	-2.8767	-0.6689	-0.8433	1.1022	-1.5003	0.6347	-0.0907	-0.1518	0.2961	0.6797	-0.4238	2.9650	9.2781	3.2222	0.6669	0.3152	-0.2282	2.8235	9.0028	3.3781	0.7172	0.3785	-0.3610	2.8001	126.6917	41.7011	3.4279	-0.9897	0.9326
684.0780	0.7190	-2.8777	-0.6707	-0.8397	1.1103	-1.5053	0.6358	-0.0829	-0.1522	0.2926	0.6590	-0.4045	3.0856	9.0682	3.3443	0.6880	0.3772	-0.2404	2.8256	9.0087	3.3759	0.7160	0.3773	-0.3539	2.8022	126.6557	41.6485	3.4282	-0.9828	0.9326
684.0880	0.7254	-2.8785	-0.6722	-0.8368	1.1167	-1.5092	0.6354	-0.0785	-0.1490	0.2881	0.6498	-0.3859	3.2379	8.9124	3.3640	0.7207	0.4417	-0.2873	2.8274	9.0135	3.3741	0.7149	0.3762	-0.3480	2.8041	126.6241	41.6040	3.4285	-0.9772	0.9326
684.1000	0.7329	-2.8794	-0.6739	-0.8334	1.1244	-1.5137	0.6390	-0.0758	-0.1443	0.2889	0.6463	-0.3696	3.3997	9.1457	3.2097	0.6699	0.3675	-0.3145	2.8296	9.0195	3.3721	0.7136	0.3749	-0.3409	2.8068	126.5880	41.5530	3.4288	-0.9706	0.9326
684.1100	0.7393	-2.8801	-0.6753	-0.8306	1.1308	-1.5172	0.6412	-0.0692	-0.1423	0.2840	0.6311	-0.3547	3.3801	8.8354	3.1889	0.7315	0.3809	-0.2945	2.8314	9.0244	3.3705	0.7126	0.3738	-0.3350	2.8093	126.5576	41.5120	3.4290	-0.9650	0.9326
684.1220	0.7470	-2.8809	-0.6770	-0.8272	1.1383	-1.5214	0.6455	-0.0634	-0.1427	0.2852	0.6236	-0.3399	3.2701	8.6498	3.4364	0.6809	0.3436	-0.2500	2.8336	9.0302	3.3687	0.7113	0.3726	-0.3279	2.8125	126.5206	41.4622	3.4293	-0.9585	0.9326
684.1320	0.7536	-2.8815	-0.6785	-0.8244	1.1445	-1.5247	0.6470	-0.0620	-0.1424	0.2827	0.6111	-0.3213	3.4988	8.5088	3.5194	0.6850	0.3717	-0.2973	3.2154	8.7871	3.3198	0.7012	0.3667	-0.3344	7.3560	123.5354	40.9518	3.3328	-1.0034	0.8021
684.1420	0.7601	-2.8822	-0.6798	-0.8216	1.1505	-1.5279	0.6524	-0.0634	-0.1354	0.2775	0.5996	-0.3087	3.4642	8.7899	3.2286	0.6802	0.3327	-0.3284	3.2193	8.7885	3.3187	0.6999	0.3654	-0.3293	7.3575	123.5061	40.9057	3.3331	-0.9982	0.8021
684.1540	0.7680	-2.8829	-0.6814	-0.8184	1.1576	-1.5315	0.6560	-0.0590	-0.1334	0.2756	0.5866	-0.2945	3.6016	8.7260	3.1834	0.6386	0.3337	-0.2438	3.2241	8.7901	3.3176	0.6984	0.3638	-0.3232	7.3596	123.4709	40.8511	3.3334	-0.9919	0.8021
684.1640	0.7746	-2.8835	-0.6827	-0.8156	1.1635	-1.5343	0.6599	-0.0568	-0.1294	0.2695	0.5732	-0.2776	3.6504	8.6979	3.2394	0.6640	0.3791	-0.2969	3.2281	8.7916	3.3167	0.6972	0.3625	-0.3181	7.3618	123.4428	40.8070	3.3337	-0.9869	0.8021
684.1760	0.7825	-2.8841	-0.6843	-0.8123	1.1703	-1.5376	0.6654	-0.0536	-0.1276	0.2614	0.5583	-0.2630	3.5526	8.5840	3.3279	0.6604	0.3163	-0.2714	3.2330	8.7933	3.3156	0.6956	0.3609	-0.3120	7.3646	123.4077	40.7531	3.3340	-0.9808	0.8021
684.1860	0.7892	-2.8846	-0.6855	-0.8097	1.1758	-1.5401	0.6694	-0.0530	-0.1206	0.2568	0.5447	-0.2516	3.6511	8.6988	3.2191	0.6620	0.3853	-0.2372	3.2371	8.7948	3.3148	0.6944	0.3595	-0.3070	7.3673	123.3799	40.7098	3.3342	-0.9760	0.8021
684.1980	0.7972	-2.8853	-0.6870	-0.8066	1.1822	-1.5430	0.6755	-0.0514	-0.1188	0.2520	0.5373	-0.2354	3.7033	8.9215	3.2820	0.7127	0.4166	-0.2847	3.2420	8.7966	3.3140	0.6929	0.3579	-0.3009	7.3710	123.3470	40.6589	3.3345	-0.9703	0.8021
684.2080	0.8039	-2.8858	-0.6881	-0.8040	1.1875	-1.5452	0.6800	-0.0491	-0.1156	0.2502	0.5325	-0.2251	3.5507	8.9096	3.2980	0.7266	0.3203	-0.2705	3.2461	8.7981	3.3134	0.6916	0.3565	-0.2958	7.3743	123.3199	40.6167	3.3347	-0.9657	0.8021
684.2180	0.8108	-2.8863	-0.6893	-0.8016	1.1928	-1.5474	0.6847	-0.0454	-0.1147	0.2459	0.5162	-0.2094	3.6321	8.8758	3.5021	0.7375	0.3477	-0.2618	3.2502	8.7997	3.3128	0.6903	0.3552	-0.2907	7.3778	123.2930	40.5749	3.3350	-0.9609	0.8021
684.2300	0.8192	-2.8868	-0.6907	-0.7987	1.1990	-1.5499	0.6894	-0.0411	-0.1114	0.2463	0.4988	-0.1923	3.7489	8.5079	3.4258	0.6919	0.3559	-0.3219	3.6207	8.6993	3.3223	0.6824	0.3478	-0.2877	11.7536	122.0398	40.6227	3.2671	-1.0159	0.7690
684.2400	0.8261	-2.8872	-0.6918	-0.7962	1.2040	-1.5517	0.6990	-0.0417	-0.1059	0.2436	0.4868	-0.1833	3.8853	8.3259	3.5320	0.6543	0.2998	-0.2079	3.7512	8.6639	3.3262	0.6786	0.3432	-0.2840	13.2364	121.6005	40.6076	3.2444	-1.0318	0.7578
684.2520	0.8345	-2.8877	-0.6930	-0.7934	1.2096	-1.5538	0.7060	-0.0412	-0.0979	0.2410	0.4710	-0.1657	3.9434	8.4284	3.4360	0.6277	0.3917	-0.2030	3.7598	8.6628	3.3269	0.6767	0.3397	-0.2782	13.2429	121.5699	40.5502	3.2448	-1.0267	0.7578
684.2620	0.8416	-2.8881	-0.6939	-0.7910	1.2142	-1.5554	0.7125	-0.0419	-0.0905	0.2370	0.4587	-0.1528	4.0878	8.4816	3.1649	0.6484	0.3969	-0.2370	3.7671	8.6621	3.3277	0.6750	0.3368	-0.2734	13.2490	121.5456	40.5044	3.2450	-1.0224	0.7578
684.2740	0.8502	-2.8886	-0.6950	-0.7883	1.2197	-1.5572	0.7218	-0.0419	-0.0874	0.2336	0.4495	-0.1376	4.1705	8.6616	3.4541	0.6063	0.3067	-0.2116	3.7758	8.6613	3.3286	0.6730	0.3334	-0.2676	13.2570	121.5176	40.4493	3.2454	-1.0174	0.7578
684.2840	0.8574	-2.8890	-0.6958	-0.7860	1.2241	-1.5585	0.7283	-0.0401	-0.0820	0.2258	0.4294	-0.1251	4.3595	8.5203	3.2468	0.6293	0.3519	-0.2436	3.7832	8.6608	3.3296	0.6714	0.3305	-0.2628	13.2644	121.4959	40.4056	3.2457	-1.0133	0.7578
684.2960	0.8662	-2.8895	-0.6967	-0.7833	1.2293	-1.5599	0.7373	-0.0396	-0.0772	0.2186	0.4137	-0.1095	4.3253	8.5904	3.2352	0.6482	0.3280	-0.2486	3.7920	8.6602	3.3307	0.6694	0.3270	-0.2571	13.2736	121.4700	40.3518	3.2460	-1.0085	0.7578
684.3060	0.8736	-2.8898	-0.6975	-0.7811	1.2333	-1.5609	0.7458	-0.0385	-0.0717	0.2130	0.4042	-0.1019	4.6281	8.4810	3.2365	0.6849	0.3068	-0.2272	3.7994	8.6597	3.3316	0.6677	0.3241	-0.2523	13.2819	121.4490	40.3079	3.2463	-1.0047	0.7578
684.3160	0.8812	-2.8903	-0.6982	-0.7790	1.2373	-1.5619	0.7545	-0.0377	-0.0668	0.2063	0.3901	-0.0887	4.4489	8.5103	3.2021	0.6482	0.3478	-0.1444	3.8069	8.6593	3.3327	0.6661	0.3212	-0.2475	13.2905	121.4286	40.2644	3.2466	-1.0010	0.7578
684.3280	0.8903	-2.8907	-0.6989	-0.7765	1.2418	-1.5628	0.7660	-0.0376	-0.0605	0.1987	0.3808	-0.0699	4.0557	8.5055	3.0349	0.6515	0.2898	-0.2257	3.8159	8.6589	3.3341	0.6641	0.3176	-0.2417	13.3018	121.4062	40.2143	3.2470	-0.9967	0.7578
684.3380	0.8979	-2.8911	-0.6995	-0.7745	1.2455	-1.5635	0.7732	-0.0385	-0.0603	0.1956	0.3629	-0.0613	4.5446	8.5034	3.3833	0.6813	0.3719	-0.2554	4.1230	8.5276	3.3304	0.6576	0.3239	-0.2548	16.8787	119.8423	40.1133	3.1964	-0.8970	0.5764
684.3500	0.9072	-2.8916	-0.7002	-0.7722	1.2498	-1.5641	0.7829	-0.0387	-0.0533	0.1910	0.3520	-0.0530	4.8361	8.5737	3.3294	0.6748	0.3349	-0.2197	4.1344	8.5247	3.3325	0.6555	0.3207	-0.2505	16.8929	119.8207	40.0562	3.1970	-0.8929	0.5764
684.3600	0.9153	-2.8920	-0.7006	-0.7703	1.2533	-1.5646	0.7940	-0.0380	-0.0465	0.1886	0.3370	-0.0428	4.4989	8.6127	3.2410	0.6437	0.2648	-0.2121	4.1439	8.5224	3.3342	0.6537	0.3180	-0.2468	16.9055	119.8041	40.0087	3.1974	-0.8896	0.5764
684.3700	0.9233	-2.8923	-0.7011	-0.7684	1.2566	-1.5649	0.8059	-0.0375	-0.0409	0.1807	0.3303	-0.0323	4.2318	8.3747	3.1940	0.6699	0.2770	-0.2380	4.1535	8.5202	3.3362	0.6519	0.3154	-0.2432	16.9188	119.7886	39.9636	3.1979	-0.8863	0.5764
684.3800	0.9313	-2.8927	-0.7015	-0.7666	1.2598	-1.5652	0.8113	-0.0362	-0.0368	0.1805	0.3115	-0.0239	4.7432	8.1204	3.3180	0.6388	0.2880	-0.2073	4.1631	8.5180	3.3381	0.6501	0.3127	-0.2395	16.9325	119.7722	39.9176	3.1984	-0.8831	0.5764
684.3900	0.9395	-2.8931	-0.7018	-0.7649	1.2629	-1.5654	0.8196	-0.0363	-0.0316	0.1781	0.3050	-0.0153	4.9408	8.0052	3.3436	0.6037	0.2637	-0.1898	4.1728	8.5159	3.3402	0.6484	0.3100	-0.2358	16.9471	119.7587	39.8729	3.1989	-0.8801	0.5764
684.4000	0.9478	-2.8934	-0.7021	-0.7631	1.2659	-1.5655	0.8292	-0.0380	-0.0255	0.1711	0.2903	-0.0018	4.8768	7.9239	3.4083	0.6404	0.3323	-0.0548	4.1826	8.5139	3.3422	0.6466	0.3073	-0.0269	16.9621	119.7448	39.8281	3.1994	-0.8772	0.5764
684.4120	0.9577	-2.8939	-0.7023	-0.7611	1.2692	-1.5654	0.8466	-0.0403	-0.0184	0.1658	0.2740	0.0162	4.3746	8.0502	3.3317	0.6416	0.3328	0.0755	4.1944	8.5117	3.3447	0.6445	0.3040	0.2977	16.9813	119.7309	39.7755	3.2001	-0.8737	0.5764
684.4220	0.9662	-2.8943	-0.7024	-0.7595	1.2719	-1.5652	0.8512	-0.0423	-0.0131	0.1618	0.2688	0.0244	4.6477	8.2025	3.3432	0.6170	0.2712	0.0776	4.2042	8.5099	3.3469	0.6427	0.3013	0.3436	16.9979	119.7201	39.7322	3.2006	-0.8710	0.5764
684.4300	0.9732	-2.8946	-0.7025	-0.7582	1.2740	-1.5650	0.8561	-0.0438	-0.0074	0.1562	0.2576	0.0269	5.0843	8.3403	3.4716	0.6262	0.2760	0.0710	4.5707	8.4875	3.6563	0.6368	0.3015	0.3430	21.3000	119.4631	40.1766	3.1529	-0.8439	0.5385
684.4420	0.9836	-2.8952	-0.7025	-0.7564	1.2769	-1.5646	0.8776	-0.0445	0.0038	0.1519	0.2441	0.0327	4.9004	8.3986	3.9042	0.6176	0.3344	0.1475	4.7077	8.4768	4.2804	0.6326	0.2990	0.3457	22.7791	119.3676	40.2750	3.1375	-0.8323	0.5257
684.4520	0.9925	-2.8957	-0.7024	-0.7549	1.2793	-1.5643	0.8903	-0.0445	0.0118	0.1432	0.2362	0.0390	4.8000	8.3509	4.2890	0.5728	0.2738	0.1753	4.7212	8.4739	4.7405	0.6304	0.2962	0.3491	22.8047	119.3594	40.2232	3.1383	-0.8297	0.5257
684.4640	1.0031	-2.8962	-0.7023	-0.7532	1.2820	-1.5638	0.9007	-0.0465	0.0172	0.1346	0.2190	0.0489	5.2138	8.4592	4.6517	0.6324	0.2659	0.2688	4.7374	8.4704	4.7457	0.6278	0.2929	0.3530	22.8367	119.3501	40.1598	3.1394	-0.8267	0.5257
684.4740	1.0122	-2.8967	-0.7021	-0.7519	1.2841	-1.5632	0.9117	-0.0459	0.0241	0.1294	0.2028	0.0621	5.6539	8.4084	4.6790	0.6466	0.2877	0.2155	4.7511	8.4676	4.7501	0.6256	0.2902	0.3563	22.8644	119.3434	40.1075	3.1403	-0.8242	0.5257
684.4840	1.0214	-2.8971	-0.7018	-0.7507	1.2861	-1.5626	0.9306	-0.0472	0.0314	0.1237	0.1924	0.0704	4.9237	8.2743	4.8509	0.6224	0.2810	0.2564	4.7648	8.4650	4.7546	0.6235	0.2874	0.3596	22.8934	119.3388	40.0562	3.1412	-0.8219	0.5257
684.4940	1.0308	-2.8977	-0.7015	-0.7494	1.2880	-1.5619	0.9401	-0.0504	0.0363	0.1176	0.1857	0.0776	5.3859	8.4997	5.0370	0.6293	0.2183	0.3386	4.7786	8.4624	4.7592	0.6213	0.2846	0.3630	22.9233	119.3347	40.0049	3.1421	-0.8197	0.5257
684.5060	1.0423	-2.8982	-0.7010	-0.7480	1.2901	-1.5609	0.9510	-0.0503	0.0471	0.1102	0.1622	0.0887	5.8772	8.4271	5.0148	0.6324	0.3005	0.3514	4.7953	8.4595	4.7647	0.6187	0.2813	0.3669	22.9604	119.3313	39.9441	3.1434	-0.8171	0.5257
684.5160	1.0519	-2.8987	-0.7004	-0.7469	1.2917	-1.5599	0.9686	-0.0500	0.0580	0.1045	0.1511	0.1009	5.4124	8.2814	4.8247	0.5841	0.2943	0.2994	4.8093	8.4574	4.7696	0.6165	0.2785	0.3702	22.9932	119.3329	39.8970	3.1444	-0.8151	0.5257
684.5280	1.0636	-2.8994	-0.6997	-0.7457	1.2935	-1.5586	0.9848	-0.0491	0.0656	0.0970	0.1423	0.1082	5.3968	7.8627	4.8953	0.6168	0.2402	0.3490	4.8263	8.4548	4.7754	0.6139	0.2751	0.3742	23.0333	119.3344	39.8388	3.1457	-0.8128	0.5257
684.5380	1.0735	-2.8998	-0.6990	-0.7448	1.2949	-1.5575	0.9928	-0.0527	0.0758	0.0914	0.1324	0.1161	5.8894	8.0483	4.9350	0.6303	0.2375	0.2795	4.8044	8.4611	4.7946	0.6136	0.2938	0.3629	22.6390	119.4371	39.9276	3.1660	-0.5891	0.3775
684.5500	1.0856	-2.9005	-0.6980	-0.7437	1.2964	-1.5560	1.0138	-0.0553	0.0868	0.0849	0.1216	0.1187	5.3658	8.0901	4.8499	0.6500	0.2685	0.3526	4.8214	8.4589	4.8014	0.6111	0.2915	0.3657	22.6837	119.4445	39.8745	3.1674	-0.5870	0.3775
684.5600	1.0958	-2.9011	-0.6971	-0.7428	1.2975	-1.5548	1.0252	-0.0574	0.0935	0.0807	0.1121	0.1295	5.2198	8.2406	4.8521	0.6385	0.2837	0.2918	4.8357	8.4572	4.8071	0.6091	0.2896	0.3681	22.7219	119.4523	39.8305	3.1686	-0.5853	0.3775
684.5700	1.1062	-2.9016	-0.6961	-0.7421	1.2986	-1.5534	1.0331	-0.0601	0.0989	0.0745	0.1057	0.1326	5.7877	8.4057	4.9490	0.6192	0.2980	0.3197	4.8501	8.4557	4.8129	0.6070	0.2877	0.3705	22.7611	119.4612	39.7871	3.1698	-0.5837	0.3775
684.5820	1.1187	-2.9024	-0.6949	-0.7412	1.2998	-1.5517	1.0423	-0.0588	0.1081	0.0674	0.0930	0.1407	3.7178	8.3073	4.9128	0.6136	0.3254	0.3039	3.0478	8.5029	4.7610	0.6008	0.2670	0.3633	1.1071	120.0495	39.1674	3.1330	-0.7783	0.2746
684.5920	1.1291	-2.9030	-0.6937	-0.7405	1.3007	-1.5504	1.0400	-0.0591	0.1173	0.0617	0.0872	0.1424	4.4037	8.3019	4.6313	0.6007	0.3357	0.3725	3.0446	8.4982	4.7612	0.5993	0.2665	0.3641	1.0651	120.0043	39.0873	3.1430	-0.7587	0.2652
684.6040	1.1415	-2.9037	-0.6923	-0.7399	1.3017	-1.5486	1.0432	-0.0630	0.1229	0.0551	0.0791	0.1522	4.1672	8.6785	4.8807	0.6186	0.3335	0.2576	3.0410	8.4932	4.7619	0.5976	0.2660	0.3651	1.0182	119.9573	39.0003	3.1544	-0.7367	0.2546
684.6140	1.1521	-2.9043	-0.6910	-0.7394	1.3024	-1.5470	1.0478	-0.0636	0.1279	0.0495	0.0738	0.1552	3.6468	8.7606	5.0178	0.6063	0.2427	0.2892	3.0382	8.4893	4.7627	0.5962	0.2655	0.3659	0.9820	119.9216	38.9322	3.1633	-0.7193	0.2463
684.6240	1.1627	-2.9050	-0.6897	-0.7389	1.3031	-1.5455	1.0508	-0.0627	0.1347	0.0444	0.0650	0.1538	3.1879	8.7158	4.9734	0.5977	0.2478	0.3842	3.0356	8.4860	4.7640	0.5948	0.2650	0.3667	0.9480	119.8925	38.8718	3.1718	-0.7028	0.2384
684.6340	1.1732	-2.9055	-0.6883	-0.7385	1.3037	-1.5438	1.0498	-0.0595	0.1393	0.0393	0.0568	0.1651	2.8464	8.4287	5.0411	0.5846	0.2146	0.2820	2.9891	8.5248	4.7746	0.5981	0.2841	0.3607	0.3904	120.3638	38.9059	3.2287	-0.4797	0.1603
684.6460	1.1858	-2.9062	-0.6866	-0.7381	1.3043	-1.5419	1.0484	-0.0592	0.1475	0.0335	0.0478	0.1670	2.7457	8.3153	4.7906	0.6137	0.2608	0.2989	2.9874	8.5215	4.7774	0.5965	0.2836	0.3614	0.3721	120.3278	38.8523	3.2353	-0.4705	0.1549
684.6560	1.1962	-2.9069	-0.6851	-0.7378	1.3047	-1.5402	1.0441	-0.0606	0.1536	0.0265	0.0438	0.1674	3.0080	8.4490	5.0035	0.6170	0.2788	0.3250	2.9861	8.5192	4.7799	0.5952	0.2833	0.3620	0.3581	120.3028	38.8121	3.2405	-0.4632	0.1507
684.6660	1.2066	-2.9075	-0.6835	-0.7376	1.3052	-1.5385	1.0459	-0.0615	0.1564	0.0241	0.0391	0.1738	2.9298	8.4645	5.0226	0.6186	0.3165	0.2929	2.9849	8.5171	4.7826	0.5940	0.2829	0.3625	0.3450	120.2801	38.7751	3.2456	-0.4562	0.1466
684.6760	1.2171	-2.9081	-0.6819	-0.7373	1.3055	-1.5368	1.0442	-0.0616	0.1612	0.0213	0.0348	0.1761	3.0938	8.5168	4.9299	0.5780	0.3267	0.3175	2.9837	8.5153	4.7855	0.5928	0.2826	0.3631	0.3328	120.2611	38.7417	3.2504	-0.4495	0.1426
684.6860	1.2276	-2.9087	-0.6803	-0.7372	1.3059	-1.5351	1.0402	-0.0609	0.1681	0.0159	0.0327	0.1722	3.3400	8.3013	4.8286	0.5953	0.3417	0.3623	2.9826	8.5138	4.7887	0.5916	0.2822	0.3636	0.3215	120.2455	38.7124	3.2551	-0.4431	0.1389
684.6960	1.2379	-2.9093	-0.6786	-0.7370	1.3062	-1.5333	1.0408	-0.0613	0.1713	0.0122	0.0291	0.1817	3.6405	8.3528	4.9960	0.5960	0.3553	0.2440	2.9815	8.5124	4.7917	0.5904	0.2818	0.3641	0.3110	120.2309	38.6837	3.2596	-0.4369	0.1352
684.7080	1.2504	-2.9101	-0.6764	-0.7369	1.3065	-1.5311	1.0417	-0.0628	0.1753	0.0037	0.0248	0.1810	3.4629	8.3703	4.7826	0.5397	0.3467	0.2838	2.9803	8.5110	4.7957	0.4692	0.2814	0.3647	0.2994	120.2170	38.6541	3.2648	-0.4298	0.1311
684.7180	1.2608	-2.9107	-0.6747	-0.7369	1.3067	-1.5293	1.0371	-0.0641	0.1800	0.0003	0.0217	0.1837	4.2197	8.6784	4.9255	0.4348	0.3692	0.3197	2.9793	8.5102	4.7992	0.3584	0.2810	0.3652	0.2903	120.2094	38.6328	3.2689	-0.4242	0.1277
684.7300	1.2732	-2.9115	-0.6725	-0.7369	1.3070	-1.5271	1.0417	-0.0620	0.1851	-0.0034	0.0188	0.1845	4.1865	8.6745	5.0533	0.3335	0.3310	0.2467	2.9782	8.5093	4.8033	0.2286	0.2806	0.3658	0.2804	120.2009	38.6090	3.2737	-0.4178	0.1239
684.7400	1.2837	-2.9120	-0.6707	-0.7370	1.3072	-1.5252	1.0419	-0.0603	0.1875	-0.0074	0.0156	0.1864	4.0371	8.2233	5.0883	0.3057	0.3404	0.3062	2.9773	8.5088	4.8069	0.1230	0.2802	0.3663	0.2728	120.1968	38.5921	3.2775	-0.4126	0.1208
684.7500	1.2941	-2.9127	-0.6688	-0.7371	1.3073	-1.5234	1.0414	-0.0624	0.1927	-0.0121	0.0152	0.1891	4.2806	8.4839	5.0877	0.2649	0.3495	0.2806	2.9449	8.5486	4.8112	0.0421	0.2940	0.3650	-0.1104	120.6673	38.5869	3.3333	-0.2609	0.0997
684.7620	1.3067	-2.9134	-0.6665	-0.7372	1.3074	-1.5211	1.0447	-0.0644	0.1989	-0.0138	0.0129	0.1914	3.8275	8.8496	5.0166	0.2494	0.3286	0.2680	2.9442	8.5493	4.8165	0.0209	0.2939	0.3655	-0.1116	120.6687	38.5846	3.3355	-0.2595	0.0974
684.7720	1.3172	-2.9140	-0.6644	-0.7373	1.3075	-1.5192	1.0429	-0.0629	0.2030	-0.0124	0.0112	0.1906	3.8523	8.8124	5.0183	0.1882	0.3230	0.3526	2.9437	8.5502	4.8212	0.0200	0.2938	0.3660	-0.1124	120.6725	38.5852	3.3373	-0.2584	0.0956
684.7840	1.3297	-2.9148	-0.6620	-0.7375	1.3077	-1.5169	1.0413	-0.0612	0.2076	-0.0155	0.0110	0.1920	3.8919	8.6732	4.9732	0.1893	0.3323	0.3007	2.9431	8.5513	4.8267	0.0189	0.2931	0.3665	-0.1131	120.6789	38.5877	3.3393	-0.2571	0.0934
684.7940	1.3401	-2.9154	-0.6599	-0.7377	1.3078	-1.5150	1.0454	-0.0602	0.2105	-0.0199	0.0090	0.1945	3.3063	8.6254	5.1274	0.1645	0.2954	0.2950	2.9426	8.5524	4.8315	0.0180	0.2696	0.3669	-0.1134	120.6860	38.5918	3.3410	-0.2560	0.0917
684.8060	1.3526	-2.9161	-0.6573	-0.7380	1.3078	-1.5126	1.0422	-0.0610	0.2129	-0.0224	0.0070	0.2007	3.3397	8.6948	5.1560	0.1187	0.3208	0.3134	2.9420	8.5540	4.8375	0.0169	0.2420	0.3674	-0.1136	120.6973	38.5997	3.3429	-0.2548	0.0896
684.8160	1.3630	-2.9167	-0.6551	-0.7381	1.3079	-1.5106	1.0434	-0.0607	0.2187	-0.0255	0.0066	0.2006	3.1417	8.7369	4.9185	0.1025	0.3240	0.2979	2.9415	8.5553	4.8424	0.0160	0.2195	0.3678	-0.1136	120.7079	38.6066	3.3444	-0.2538	0.0880
684.8260	1.3735	-2.9173	-0.6529	-0.7384	1.3080	-1.5087	1.0421	-0.0575	0.2202	-0.0277	0.0058	0.2015	2.9367	8.4805	4.9955	0.0426	0.2757	0.2986	2.9410	8.5569	4.8475	0.0151	0.1972	0.3682	-0.1135	120.7207	38.6168	3.3460	-0.2528	0.0864
684.8360	1.3839	-2.9179	-0.6507	-0.7387	1.3080	-1.5066	1.0377	-0.0575	0.2217	-0.0329	0.0051	0.2012	3.3748	8.2501	4.9982	0.0591	0.3103	0.3203	2.9406	8.5584	4.8525	0.0142	0.1754	0.3686	-0.1131	120.7330	38.6260	3.3474	-0.2519	0.0848
684.8460	1.3942	-2.9185	-0.6484	-0.7390	1.3081	-1.5046	1.0383	-0.0568	0.2267	-0.0363	0.0053	0.2037	3.1765	8.1834	4.9703	0.0594	0.2714	0.3222	2.9401	8.5600	4.8577	0.0134	0.1539	0.3690	-0.1126	120.7470	38.6373	3.3488	-0.2510	0.0833
684.8580	1.4066	-2.9192	-0.6457	-0.7395	1.3081	-1.5022	1.0377	-0.0580	0.2288	-0.0376	0.0039	0.2071	3.1224	8.0814	4.9440	0.0383	0.2598	0.2748	2.9396	8.5622	4.8639	0.0124	0.1285	0.3694	-0.1119	120.7661	38.6529	3.3505	-0.2499	0.0815
684.8680	1.4170	-2.9197	-0.6434	-0.7398	1.3082	-1.5001	1.0342	-0.0602	0.2349	-0.0399	0.0044	0.2045	3.4488	8.5465	5.0374	0.0294	0.2830	0.3128	2.9105	8.6359	4.9004	0.0149	0.1502	0.3724	-0.4537	121.6378	38.9721	3.3877	-0.1464	0.1073
684.8780	1.4274	-2.9203	-0.6411	-0.7402	1.3083	-1.4980	1.0350	-0.0590	0.2354	-0.0450	0.0083	0.2060	3.4387	8.4342	4.8887	0.0408	0.2872	0.3313	2.9099	8.6382	4.9060	0.0141	0.1837	0.3730	-0.4528	121.6501	38.9875	3.3883	-0.1470	0.1057
684.8880	1.4378	-2.9209	-0.6386	-0.7407	1.3083	-1.4959	1.0351	-0.0582	0.2399	-0.0452	0.0106	0.2068	3.4723	8.4572	4.9841	0.0483	0.2688	0.2829	2.9093	8.6406	4.9117	0.0134	0.2169	0.3735	-0.4517	121.6637	39.0034	3.3889	-0.1476	0.1042
684.9000	1.4501	-2.9216	-0.6359	-0.7413	1.3085	-1.4934	1.0297	-0.0580	0.2429	-0.0480	0.0118	0.2068	3.9040	8.4965	4.9845	0.0325	0.2974	0.3457	2.9086	8.6434	4.9185	0.0124	0.2561	0.3741	-0.4502	121.6805	39.0235	3.3896	-0.1482	0.1025
684.9100	1.4604	-2.9222	-0.6334	-0.7418	1.3086	-1.4913	1.0345	-0.0580	0.2437	-0.0496	0.0129	0.2107	3.5999	8.5995	5.1934	0.0924	0.2639	0.2386	2.9080	8.6459	4.9241	0.0117	0.2883	0.3746	-0.4486	121.6952	39.0408	3.3901	-0.1487	0.1010
684.9200	1.4707	-2.9228	-0.6309	-0.7423	1.3087	-1.4892	1.0316	-0.0584	0.2501	-0.0509	0.0119	0.2119	3.6753	8.8321	4.8860	0.0714	0.2935	0.3043	2.9074	8.6485	4.9301	0.0109	0.3039	0.3751	-0.4472	121.7130	39.0612	3.3907	-0.1492	0.0996
684.9320	1.4831	-2.9235	-0.6280	-0.7429	1.3089	-1.4866	1.0306	-0.0568	0.2494	-0.0546	0.0119	0.2165	3.9457	8.8345	5.3375	0.1081	0.3014	0.3009	2.9068	8.6517	4.9370	0.0100	0.3041	0.3757	-0.4451	121.7336	39.0844	3.3913	-0.1498	0.0980
684.9420	1.4934	-2.9240	-0.6254	-0.7435	1.3090	-1.4844	1.0345	-0.0521	0.2532	-0.0536	0.0118	0.2166	3.5687	8.6560	5.2563	0.0721	0.2897	0.3260	2.9062	8.6545	4.9429	0.0093	0.3043	0.3762	-0.4433	121.7532	39.1062	3.3918	-0.1502	0.0966
684.9540	1.5059	-2.9247	-0.6223	-0.7441	1.3091	-1.4818	1.0306	-0.0518	0.2573	-0.0571	0.0121	0.2232	3.6393	8.4549	5.2430	0.0984	0.3055	0.3270	2.9056	8.6580	4.9503	0.0084	0.3046	0.3767	-0.4412	121.7785	39.1349	3.3923	-0.1508	0.0950
684.9640	1.5162	-2.9252	-0.6197	-0.7447	1.3093	-1.4796	1.0277	-0.0537	0.2575	-0.0597	0.0141	0.2230	3.9017	8.6417	5.3535	0.1159	0.3023	0.2997	2.9051	8.6609	4.9564	0.0077	0.3048	0.3772	-0.4393	121.8003	39.1599	3.3928	-0.1513	0.0937
684.9760	1.5285	-2.9258	-0.6165	-0.7455	1.3095	-1.4769	1.0307	-0.0525	0.2653	-0.0600	0.0148	0.2242	3.4874	8.6130	5.0484	0.0924	0.2895	0.3252	2.9044	8.6645	4.9638	0.0068	0.3050	0.3778	-0.4368	121.8278	39.1898	3.3933	-0.1517	0.0922
684.9860	1.5388	-2.9263	-0.6138	-0.7460	1.3096	-1.4747	1.0282	-0.0518	0.2681	-0.0622	0.0153	0.2262	3.4029	8.6395	5.1138	0.0762	0.2928	0.3115	2.9039	8.6678	4.9702	0.0061	0.3052	0.3782	-0.4349	121.8529	39.2179	3.3937	-0.1521	0.0910
684.9980	1.5510	-2.9268	-0.6106	-0.7468	1.3098	-1.4720	1.0290	-0.0484	0.2750	-0.0641	0.0200	0.2295	3.1324	8.4751	5.0715	0.0640	0.2827	0.3319	2.8521	8.8266	5.0590	0.0100	0.3186	0.3871	-1.0424	123.7252	40.0421	3.4455	-0.0159	0.1747
685.0080	1.5614	-2.9274	-0.6078	-0.7474	1.3100	-1.4697	1.0291	-0.0464	0.2755	-0.0647	0.0217	0.2355	3.1264	8.3938	5.0146	0.0483	0.2993	0.2879	2.8507	8.8308	5.0664	0.0093	0.3193	0.3880	-1.0473	123.7441	40.0689	3.4453	-0.0173	0.1730
685.0180	1.5717	-2.9279	-0.6052	-0.7482	1.3102	-1.4674	1.0234	-0.0463	0.2801	-0.0696	0.0232	0.2301	3.3778	8.4099	5.0196	0.0748	0.3247	0.3444	2.8493	8.8348	5.0736	0.0086	0.3200	0.3890	-1.0517	123.7621	40.0953	3.4452	-0.0187	0.1713
685.0280	1.5819	-2.9283	-0.6024	-0.7488	1.3105	-1.4650	1.0247	-0.0472	0.2803	-0.0676	0.0288	0.2373	3.1048	8.5748	5.3989	0.0349	0.3108	0.3035	2.8479	8.8390	5.0810	0.0078	0.3206	0.3899	-1.0559	123.7820	40.1234	3.4450	-0.0200	0.1696
685.0400	1.5941	-2.9289	-0.5990	-0.7497	1.3109	-1.4621	1.0217	-0.0473	0.2870	-0.0707	0.0317	0.2355	3.2100	8.7906	5.2241	0.0628	0.3133	0.3341	2.8463	8.8441	5.0898	0.0070	0.3215	0.3910	-1.0604	123.8067	40.1575	3.4448	-0.0216	0.1676
685.0500	1.6043	-2.9294	-0.5961	-0.7504	1.3112	-1.4597	1.0194	-0.0459	0.2857	-0.0706	0.0363	0.2403	3.5465	9.0121	5.5212	0.0538	0.2888	0.3010	2.8450	8.8484	5.0973	0.0062	0.3221	0.3919	-1.0638	123.8280	40.1870	3.4446	-0.0228	0.1659
685.0600	1.6146	-2.9298	-0.5932	-0.7512	1.3116	-1.4573	1.0205	-0.0423	0.2914	-0.0758	0.0378	0.2382	3.2162	8.8364	5.4097	0.1004	0.3361	0.3542	2.8436	8.8529	5.1049	0.0055	0.3228	0.3927	-1.0672	123.8515	40.2187	3.4444	-0.0240	0.1643
685.0700	1.6248	-2.9302	-0.5902	-0.7520	1.3120	-1.4548	1.0188	-0.0405	0.2942	-0.0766	0.0420	0.2466	3.1768	8.7941	5.4544	0.1117	0.3324	0.3266	2.8423	8.8573	5.1124	0.0048	0.3235	0.3936	-1.0702	123.8751	40.2504	3.4441	-0.0251	0.1627
685.0800	1.6350	-2.9306	-0.5873	-0.7527	1.3124	-1.4523	1.0135	-0.0390	0.2963	-0.0785	0.0457	0.2467	3.6842	8.6730	5.4762	0.0746	0.3047	0.3963	2.8411	8.8618	5.1201	0.0041	0.3241	0.3945	-1.0731	123.8999	40.2837	3.4439	-0.0262	0.1611
685.0920	1.6470	-2.9311	-0.5837	-0.7537	1.3130	-1.4493	1.0174	-0.0372	0.3035	-0.0801	0.0473	0.2537	3.3098	8.4542	5.4308	0.0762	0.3083	0.3219	2.8395	8.8673	5.1295	0.0033	0.3249	0.3955	-1.0764	123.9309	40.3256	3.4436	-0.0274	0.1592
685.1020	1.6572	-2.9314	-0.5806	-0.7545	1.3135	-1.4468	1.0140	-0.0354	0.3108	-0.0810	0.0513	0.2531	3.6038	8.4189	5.1628	-0.0014	0.3023	0.3865	2.8383	8.8720	5.1373	0.0026	0.3256	0.3964	-1.0789	123.9584	40.3617	3.4433	-0.0285	0.1577
685.1120	1.6674	-2.9317	-0.5774	-0.7554	1.3140	-1.4443	1.0117	-0.0349	0.3122	-0.0842	0.0535	0.2593	3.8281	8.4365	5.3065	0.0546	0.3063	0.3530	2.8371	8.8765	5.1451	0.0019	0.3262	0.3972	-1.0810	123.9847	40.3969	3.4430	-0.0294	0.1562
685.1240	1.6795	-2.9321	-0.5737	-0.7563	1.3147	-1.4411	1.0139	-0.0351	0.3172	-0.0879	0.0545	0.2614	3.3395	8.5229	5.0530	0.0127	0.3670	0.3653	2.8356	8.8823	5.1546	0.0010	0.3270	0.3982	-1.0836	124.0194	40.4422	3.4426	-0.0305	0.1544
685.1340	1.6895	-2.9325	-0.5705	-0.7572	1.3153	-1.4384	1.0107	-0.0325	0.3197	-0.0878	0.0583	0.2692	3.5785	8.5916	5.1287	0.0192	0.3631	0.3176	2.7905	9.0111	5.2021	0.0089	0.3389	0.4077	-1.6087	125.5165	40.8696	3.5309	0.0843	0.2400
685.1460	1.7016	-2.9329	-0.5666	-0.7583	1.3161	-1.4352	1.0081	-0.0315	0.3193	-0.0896	0.0665	0.2708	3.7544	8.6956	5.3795	0.0261	0.3982	0.3458	2.7864	9.0225	5.2139	0.0086	0.3404	0.4095	-1.6382	125.5963	40.9388	3.5308	0.0852	0.2402
685.1560	1.7117	-2.9332	-0.5634	-0.7592	1.3168	-1.4325	1.0119	-0.0306	0.3231	-0.0906	0.0727	0.2739	3.0635	8.9185	5.3813	0.0407	0.3904	0.3187	2.7830	9.0320	5.2240	0.0082	0.3417	0.4110	-1.6632	125.6643	40.9984	3.5307	0.0861	0.2402
685.1660	1.7219	-2.9335	-0.5601	-0.7601	1.3175	-1.4297	1.0075	-0.0284	0.3258	-0.0908	0.0809	0.2783	3.2967	9.0954	5.3522	0.0340	0.3118	0.3024	2.7796	9.0417	5.2341	0.0079	0.3430	0.4125	-1.6881	125.7326	41.0583	3.5305	0.0870	0.2403
685.1780	1.7340	-2.9339	-0.5562	-0.7612	1.3185	-1.4264	1.0046	-0.0262	0.3277	-0.0919	0.0875	0.2771	3.4313	9.2479	5.5627	0.0324	0.2892	0.3349	2.7755	9.0530	5.2460	0.0075	0.3446	0.4144	-1.7178	125.8121	41.1286	3.5303	0.0881	0.2404
685.1880	1.7440	-2.9341	-0.5528	-0.7621	1.3195	-1.4235	1.0057	-0.0213	0.3318	-0.0916	0.0904	0.2848	2.8858	9.0202	5.5212	0.0056	0.2394	0.3085	2.7720	9.0626	5.2562	0.0072	0.3459	0.4159	-1.7430	125.8805	41.1897	3.5300	0.0891	0.2405
685.1980	1.7540	-2.9343	-0.5496	-0.7630	1.3203	-1.4207	1.0004	-0.0194	0.3374	-0.0938	0.0899	0.2859	3.3146	9.0898	5.4660	0.0052	0.3240	0.3881	2.7685	9.0722	5.2664	0.0068	0.3472	0.4174	-1.7681	125.9484	41.2507	3.5298	0.0901	0.2405
685.2080	1.7640	-2.9345	-0.5462	-0.7639	1.3213	-1.4178	0.9984	-0.0170	0.3376	-0.0943	0.0960	0.2964	3.4401	9.0432	5.6407	0.0273	0.3464	0.3545	2.7651	9.0817	5.2765	0.0065	0.3486	0.4189	-1.7931	126.0151	41.3107	3.5295	0.0911	0.2406
685.2180	1.7740	-2.9346	-0.5428	-0.7648	1.3223	-1.4149	1.0010	-0.0141	0.3450	-0.0941	0.0992	0.2988	2.7761	8.9779	5.3781	-0.0004	0.3958	0.3848	2.7616	9.0913	5.2868	0.0062	0.3499	0.4204	-1.8185	126.0830	41.3728	3.5292	0.0921	0.2406
685.2300	1.7861	-2.9347	-0.5387	-0.7660	1.3235	-1.4113	0.9949	-0.0122	0.3474	-0.0953	0.1089	0.3057	3.2188	8.9638	5.4392	-0.0055	0.3617	0.3553	2.7573	9.1029	5.2992	0.0058	0.3515	0.4222	-1.8491	126.1650	41.4476	3.5288	0.0934	0.2407
685.2400	1.7959	-2.9348	-0.5353	-0.7669	1.3247	-1.4082	0.9931	-0.0105	0.3507	-0.0977	0.1165	0.3095	3.4262	8.9232	5.5357	0.0621	0.2965	0.3251	2.7538	9.1125	5.3096	0.0054	0.3528	0.4238	-1.8746	126.2329	41.5101	3.5284	0.0945	0.2407
685.2500	1.8059	-2.9349	-0.5317	-0.7680	1.3258	-1.4051	0.9953	-0.0093	0.3550	-0.0960	0.1214	0.3079	2.8416	9.1200	5.5465	0.0276	0.2816	0.4069	2.7502	9.3037	5.3201	0.0051	0.3542	0.4253	-1.9007	126.3029	41.5745	3.5280	0.0957	0.2407
685.2600	1.8157	-2.9350	-0.5281	-0.7689	1.3270	-1.4019	0.9883	-0.0060	0.3553	-0.1000	0.1234	0.3157	3.3555	9.3199	5.6018	0.0283	0.2944	0.3155	2.7466	9.6000	5.3306	0.0047	0.3555	0.4268	-1.9265	126.3713	41.6379	3.5276	0.0969	0.2408
685.2700	1.8257	-2.9351	-0.5245	-0.7699	1.3283	-1.3987	0.9861	-0.0024	0.3596	-0.0960	0.1314	0.3184	3.4384	9.8033	5.6202	0.0636	0.3266	0.3112	2.6563	10.3349	5.4376	0.0187	0.3705	0.4454	-2.9858	129.4010	42.6468	3.6769	0.2389	0.4147
685.2820	1.8375	-2.9351	-0.5201	-0.7711	1.3299	-1.3948	0.9875	0.0008	0.3615	-0.0965	0.1411	0.3224	3.0061	10.4858	5.7592	0.0611	0.3072	0.4320	2.6435	10.9624	5.4569	0.0193	0.3735	0.4493	-3.1105	129.6276	42.7835	3.6808	0.2475	0.4217
685.2920	1.8473	-2.9350	-0.5164	-0.7720	1.3313	-1.3915	0.9821	0.0037	0.3662	-0.0969	0.1414	0.3329	3.4189	11.1549	5.5542	0.0760	0.4490	0.3909	2.6324	11.4842	5.4733	0.0197	0.3761	0.4525	-3.2187	129.8204	42.8997	3.6841	0.2547	0.4276
685.3040	1.8591	-2.9350	-0.5120	-0.7732	1.3331	-1.3875	0.9802	0.0082	0.3732	-0.0963	0.1578	0.3440	3.4004	11.8590	5.5771	0.0916	0.3961	0.3569	2.6188	12.1204	5.4930	0.0203	0.3793	0.4564	-3.3527	130.0527	43.0383	3.6881	0.2636	0.4349
685.3140	1.8688	-2.9348	-0.5083	-0.7742	1.3347	-1.3840	0.9806	0.0132	0.3764	-0.0967	0.1705	0.3500	3.1398	11.8472	5.5746	0.0941	0.3172	0.3929	2.6069	12.2730	5.5097	0.0208	0.3820	0.4597	-3.4690	130.2496	43.1559	3.6915	0.2713	0.4411
685.3260	1.8806	-2.9347	-0.5038	-0.7753	1.3367	-1.3798	0.9747	0.0142	0.3775	-0.0947	0.1710	0.3598	3.3362	12.3475	5.8564	0.0885	0.4471	0.3870	2.5922	12.3030	5.5302	0.0214	0.3852	0.4638	-3.6143	130.4904	43.3001	3.6955	0.2808	0.4486
685.3360	1.8904	-2.9346	-0.5000	-0.7763	1.3385	-1.3761	0.9746	0.0170	0.3827	-0.0944	0.1806	0.3702	3.1962	12.5018	5.7946	0.1061	0.4518	0.3360	2.5794	12.3283	5.5474	0.0219	0.3880	0.4672	-3.7399	130.6942	43.4214	3.6990	0.2889	0.4550
685.3480	1.9021	-2.9343	-0.4953	-0.7775	1.3407	-1.3716	0.9718	0.0233	0.3879	-0.0911	0.1935	0.3787	2.8344	12.6297	5.8375	0.1037	0.3658	0.3332	2.5636	12.3592	5.5683	0.0225	0.3914	0.4714	-3.8967	130.9418	43.5684	3.7032	0.2988	0.4629
685.3580	1.9118	-2.9341	-0.4915	-0.7784	1.3427	-1.3678	0.9665	0.0267	0.3910	-0.0912	0.1999	0.3831	3.0284	12.8760	5.8157	0.0736	0.4038	0.3792	2.5498	12.3852	5.5859	0.0230	0.3943	0.4750	-4.0326	131.1507	43.6925	3.7067	0.3073	0.4696
685.3680	1.9214	-2.9338	-0.4876	-0.7793	1.3448	-1.3639	0.9649	0.0316	0.3961	-0.0898	0.2096	0.3858	3.1214	12.9170	5.7528	0.0793	0.4007	0.4113	2.5357	12.4117	5.6037	0.0236	0.3972	0.4786	-4.1734	131.3626	43.8179	3.7103	0.3159	0.4764
685.3800	1.9329	-2.9333	-0.4828	-0.7804	1.3473	-1.3591	0.9656	0.0328	0.3936	-0.0889	0.2077	0.3913	3.1835	12.4069	5.7187	0.0670	0.3812	0.3640	2.8894	11.6209	5.2142	-0.0041	0.3532	0.4348	0.0803	121.8431	39.9628	3.4116	-0.1692	-0.0096
685.3900	1.9426	-2.9330	-0.4789	-0.7813	1.3494	-1.3553	0.9616	0.0335	0.3955	-0.0889	0.2133	0.3963	3.2341	12.5265	5.5959	0.0276	0.3506	0.3690	2.8889	11.6258	5.2205	-0.0042	0.3533	0.4348	0.0779	121.9018	40.0270	3.4101	-0.1673	-0.0094
685.4020	1.9541	-2.9325	-0.4741	-0.7824	1.3521	-1.3505	0.9606	0.0447	0.4070	-0.0889	0.2174	0.4038	2.8227	12.7061	5.4080	0.0856	0.3400	0.4124	2.5258	12.4903	5.6236	0.0321	0.3947	0.4871	-4.2429	132.1492	43.9578	3.7937	0.2601	0.5221
685.4120	1.9637	-2.9321	-0.4700	-0.7833	1.3543	-1.3465	0.9585	0.0485	0.4056	-0.0873	0.2204	0.4164	2.8853	12.5244	5.7059	0.0477	0.3799	0.3787	2.5070	12.5266	5.6441	0.0335	0.3977	0.4916	-4.4390	132.4633	44.1191	3.8019	0.2718	0.5345
685.4240	1.9753	-2.9315	-0.4651	-0.7843	1.3570	-1.3414	0.9506	0.0513	0.4052	-0.0869	0.2353	0.4258	3.1605	12.7842	5.9413	0.0825	0.3575	0.4132	2.4831	12.5714	5.6692	0.0354	0.4014	0.4971	-4.6885	132.8520	44.3163	3.8120	0.2864	0.5499
685.4340	1.9847	-2.9310	-0.4609	-0.7852	1.3594	-1.3371	0.9503	0.0551	0.4108	-0.0822	0.2412	0.4304	3.1023	12.8686	5.7962	0.0613	0.3638	0.3996	2.4620	12.6098	5.6905	0.0369	0.4046	0.5019	-4.9087	133.1848	44.4834	3.8208	0.2989	0.5632
685.4440	1.9941	-2.9304	-0.4569	-0.7860	1.3618	-1.3327	0.9490	0.0609	0.4123	-0.0812	0.2460	0.4363	2.8738	12.9090	5.9534	0.0592	0.4081	0.3974	2.4398	12.6492	5.7122	0.0386	0.4079	0.5067	-5.1411	133.5268	44.6532	3.8299	0.3119	0.5770
685.4560	2.0055	-2.9296	-0.4519	-0.7870	1.3648	-1.3274	0.9413	0.0657	0.4157	-0.0787	0.2598	0.4446	3.2153	13.0295	6.1185	0.0508	0.4067	0.4395	2.4116	12.6979	5.7389	0.0406	0.4120	0.5128	-5.4377	133.9495	44.8623	3.8412	0.3280	0.5942
685.4660	2.0149	-2.9289	-0.4477	-0.7877	1.3675	-1.3228	0.9414	0.0707	0.4213	-0.0789	0.2689	0.4588	2.9936	13.1222	5.9662	0.0636	0.4016	0.4038	2.3867	12.7397	5.7616	0.0423	0.4154	0.5179	-5.7006	134.3130	45.0405	3.8510	0.3420	0.6090
685.4780	2.0262	-2.9280	-0.4427	-0.7887	1.3707	-1.3172	0.9382	0.0795	0.4285	-0.0759	0.2791	0.4701	2.8163	13.0331	5.8285	0.0296	0.4356	0.4328	2.3549	12.7916	5.7896	0.0445	0.4198	0.5243	-6.0367	134.7638	45.2598	3.8632	0.3593	0.6275
685.4880	2.0356	-2.9272	-0.4384	-0.7894	1.3736	-1.3124	0.9304	0.0845	0.4284	-0.0745	0.2901	0.4844	2.9226	13.0490	6.0961	0.0491	0.4281	0.4034	2.3267	12.8361	5.8135	0.0463	0.4235	0.5298	-6.3351	135.1510	45.4470	3.8738	0.3743	0.6435
685.5000	2.0468	-2.9261	-0.4332	-0.7903	1.3772	-1.3065	0.9286	0.0889	0.4348	-0.0730	0.3029	0.4945	2.9344	13.5697	6.0999	0.0538	0.4171	0.4472	2.2907	12.8914	5.8430	0.0487	0.4281	0.5366	-6.7174	135.6328	45.6782	3.8869	0.3929	0.6635
685.5100	2.0560	-2.9252	-0.4288	-0.7910	1.3802	-1.3015	0.9307	0.0880	0.4307	-0.0746	0.3037	0.4946	2.8971	12.7867	5.8229	0.0517	0.3766	0.3945	2.8488	11.8058	5.3538	0.0023	0.3788	0.4748	-0.0260	122.6107	40.8592	3.3861	-0.1407	-0.0082
685.5220	2.0671	-2.9241	-0.4235	-0.7919	1.3838	-1.2956	0.9218	0.0999	0.4425	-0.0663	0.3052	0.5015	2.6770	13.3782	5.7870	0.0240	0.4660	0.5430	2.2421	13.0471	5.8974	0.0600	0.4227	0.5453	-7.2614	137.3632	46.1792	3.9970	0.3172	0.7317
685.5320	2.0763	-2.9230	-0.4192	-0.7925	1.3870	-1.2905	0.9174	0.1085	0.4464	-0.0670	0.3178	0.5156	3.1041	12.8118	5.8072	0.1077	0.3403	0.4965	2.2012	13.1088	5.9264	0.0632	0.4264	0.5503	-7.7061	137.9218	46.4191	4.0158	0.3340	0.7557
685.5420	2.0855	-2.9219	-0.4148	-0.7932	1.3902	-1.2853	0.9194	0.1119	0.4469	-0.0620	0.3234	0.5304	2.3327	13.2009	5.8612	0.0741	0.3782	0.5255	2.1573	13.1729	5.9563	0.0665	0.4302	0.5554	-8.1843	138.5033	46.6659	4.0355	0.3513	0.7809
685.5540	2.0965	-2.9206	-0.4094	-0.7939	1.3942	-1.2787	0.9088	0.1176	0.4481	-0.0571	0.3269	0.5485	2.8204	13.5249	6.2994	0.0418	0.4863	0.4883	2.1003	13.2531	5.9933	0.0707	0.4350	0.5618	-8.8066	139.2322	46.9715	4.0605	0.3728	0.8126
685.5640	2.1055	-2.9194	-0.4050	-0.7944	1.3975	-1.2731	0.9038	0.1242	0.4526	-0.0535	0.3461	0.5589	2.7092	13.8511	6.2838	0.0553	0.3886	0.3998	2.0488	13.3230	6.0252	0.0744	0.4391	0.5674	-9.3703	139.8681	47.2353	4.0825	0.3915	0.8403
685.5760	2.1164	-2.9178	-0.3995	-0.7951	1.4016	-1.2662	0.9026	0.1358	0.4580	-0.0503	0.3539	0.5704	1.9895	13.7638	6.3122	0.0977	0.5049	0.4623	1.9818	13.4106	6.0647	0.0790	0.4442	0.5744	-10.1055	140.6657	47.5620	4.1102	0.4149	0.8752
685.5860	2.1254	-2.9164	-0.3949	-0.7955	1.4053	-1.2605	0.8915	0.1389	0.4597	-0.0423	0.3677	0.5858	2.4934	14.5096	6.5077	0.0793	0.4036	0.4705	1.9210	13.4869	6.0987	0.0831	0.4487	0.5804	-10.7725	141.3608	47.8435	4.1345	0.4351	0.9056
685.5980	2.1360	-2.9146	-0.3893	-0.7959	1.4098	-1.2534	0.8842	0.1538	0.4673	-0.0394	0.3783	0.6059	2.3392	14.4814	6.4222	0.0708	0.4164	0.5775	1.8418	13.5824	6.1408	0.0882	0.4542	0.5880	-11.6447	142.2321	48.1920	4.1653	0.4603	0.9438
685.6080	2.1448	-2.9130	-0.3846	-0.7963	1.4136	-1.2472	0.8820	0.1646	0.4700	-0.0343	0.3919	0.6284	1.9812	14.3778	6.5287	0.1075	0.3156	0.4817	1.7698	13.6654	6.1771	0.0927	0.4590	0.5946	-12.4383	142.9901	48.4926	4.1922	0.4820	0.9770
685.6180	2.1536	-2.9113	-0.3799	-0.7966	1.4177	-1.2409	0.8718	0.1783	0.4763	-0.0298	0.3956	0.6435	2.0864	14.1759	6.4603	0.1250	0.4281	0.4437	1.6920	13.7517	6.2143	0.0973	0.4640	0.6014	-13.2973	143.7774	48.8012	4.2204	0.5044	1.0115
685.6300	2.1640	-2.9092	-0.3741	-0.7970	1.4225	-1.2331	0.8748	0.1677	0.4759	-0.0287	0.4007	0.6394	1.4344	15.9396	7.0398	0.1928	0.4455	0.6238	1.6345	13.9075	6.2562	0.1099	0.4488	0.6053	-13.9459	145.5051	49.1865	4.3417	0.3292	1.0328
685.6400	2.1727	-2.9073	-0.3692	-0.7971	1.4265	-1.2265	0.8611	0.1979	0.4878	-0.0179	0.4088	0.6644	1.9155	14.1092	6.2149	0.1237	0.4964	0.4971	1.5377	14.0121	6.2972	0.1162	0.4526	0.6128	-15.0248	146.4743	49.5386	4.3803	0.3454	1.0730
685.6520	2.1830	-2.9049	-0.3634	-0.7974	1.4313	-1.2184	0.8411	0.2071	0.4790	-0.0113	0.4179	0.6810	-0.2705	13.3454	6.3265	0.1654	0.4931	0.4669	-0.6569	13.3127	5.8028	0.1424	0.4035	0.5583	-41.1072	137.7990	44.6755	4.1464	-0.2008	0.4515
685.6620	2.1913	-2.9028	-0.3586	-0.7974	1.4356	-1.2115	0.8125	0.2085	0.4784	0.0038	0.4298	0.6880	0.9712	14.1306	6.1384	0.2874	0.3787	0.4630	-0.6826	13.3301	5.8060	0.3534	0.4044	0.5599	-41.1838	137.7904	44.7506	4.1356	-0.1979	0.4515
685.6740	2.2010	-2.9002	-0.3530	-0.7973	1.4408	-1.2032	0.7957	0.2221	0.4750	0.0135	0.4287	0.6939	0.3137	13.8544	6.1534	0.4123	0.4152	0.4732	-0.7129	13.3502	5.8092	0.6056	0.4056	0.5619	-41.2710	137.7716	44.8346	4.1223	-0.1943	0.4515
685.6840	2.2087	-2.8979	-0.3482	-0.7971	1.4452	-1.1963	0.7769	0.2322	0.4742	0.0205	0.4321	0.7042	-0.0061	13.4238	5.9592	0.4572	0.2798	0.5134	-0.7380	13.3665	5.8115	0.6713	0.4065	0.5635	-41.3403	137.7503	44.9002	4.1108	-0.1913	0.4514
685.6940	2.2163	-2.8955	-0.3435	-0.7969	1.4495	-1.1893	0.7575	0.2388	0.4718	0.0219	0.4313	0.7167	-0.2027	13.5953	5.8665	0.4738	0.3601	0.5162	-0.7627	13.3824	5.8133	0.6730	0.4075	0.5651	-41.4061	137.7232	44.9614	4.0990	-0.1882	0.4514
685.7060	2.2254	-2.8926	-0.3378	-0.7966	1.4547	-1.1806	0.7371	0.2515	0.4657	0.0262	0.4312	0.7245	-1.0324	13.4127	5.8902	0.5334	0.3753	0.4862	-0.7919	13.4007	5.8148	0.6751	0.4086	0.5671	-41.4798	137.6833	45.0284	4.0844	-0.1846	0.4514
685.7160	2.2325	-2.8900	-0.3332	-0.7964	1.4590	-1.1732	0.7112	0.2556	0.4591	0.0323	0.4381	0.7290	-0.8780	13.6431	6.1230	0.6206	0.3841	0.4835	-0.8159	13.4155	5.8155	0.6768	0.4096	0.5687	-41.5362	137.6431	45.0787	4.0721	-0.1816	0.4514
685.7260	2.2395	-2.8874	-0.3285	-0.7960	1.4633	-1.1660	0.6850	0.2634	0.4578	0.0424	0.4342	0.7347	0.9273	13.1545	5.8419	0.6169	0.4913	0.4729	1.9835	12.4175	5.5678	0.6155	0.4141	0.5339	-7.8340	125.5243	42.6754	3.3886	-0.1374	0.0629
685.7380	2.2476	-2.8842	-0.3231	-0.7955	1.4686	-1.1572	0.6641	0.2712	0.4513	0.0537	0.4403	0.7461	-0.4939	13.8870	6.0166	0.6144	0.3941	0.4977	-0.7844	13.4735	5.8036	0.6857	0.3866	0.5631	-40.7120	137.8997	45.0582	4.1027	-0.4284	0.3605
685.7500	2.2555	-2.8809	-0.3177	-0.7947	1.4739	-1.1481	0.6417	0.2841	0.4504	0.0614	0.4401	0.7532	-0.6137	13.7554	5.8507	0.6754	0.3584	0.4694	-0.8113	13.4902	5.8014	0.6880	0.3865	0.5646	-40.7651	137.8273	45.0999	4.0864	-0.4246	0.3605
685.7600	2.2618	-2.8779	-0.3132	-0.7941	1.4783	-1.1405	0.6223	0.2898	0.4421	0.0749	0.4333	0.7498	-1.1044	13.9136	6.1081	0.6273	0.3980	0.4855	-0.8333	13.5035	5.7990	0.6899	0.3864	0.5659	-40.8035	137.7601	45.1291	4.0726	-0.4214	0.3605
685.7720	2.2689	-2.8744	-0.3080	-0.7932	1.4835	-1.1315	0.5909	0.3004	0.4361	0.0820	0.4337	0.7612	-0.2976	14.1524	6.3289	0.6646	0.3430	0.5066	-0.8591	13.5187	5.7956	0.6922	0.3863	0.5675	-40.8432	137.6714	45.1584	4.0556	-0.4176	0.3605
685.7820	2.2746	-2.8713	-0.3037	-0.7923	1.4878	-1.1239	0.5696	0.3085	0.4358	0.0887	0.4286	0.7666	-0.0137	14.2553	6.0092	0.7034	0.4180	0.5513	-0.8802	13.5309	5.7923	0.6940	0.3862	0.5688	-40.8711	137.5909	45.1786	4.0410	-0.4145	0.3605
685.7940	2.2813	-2.8675	-0.2985	-0.7911	1.4930	-1.1146	0.5507	0.3230	0.4301	0.1038	0.4261	0.7743	-0.6422	14.0144	6.0716	0.6323	0.4119	0.4778	-0.9049	13.5449	5.7877	0.6962	0.3861	0.5704	-40.8973	137.4860	45.1966	4.0228	-0.4107	0.3605
685.8040	2.2867	-2.8642	-0.2943	-0.7901	1.4972	-1.1067	0.5298	0.3316	0.4282	0.1137	0.4299	0.7783	-0.7388	14.0152	5.9489	0.6124	0.3617	0.5079	-0.9250	13.5558	5.7834	0.6979	0.3860	0.5717	-40.9127	137.3910	45.2069	4.0074	-0.4076	0.3604
685.8140	2.2919	-2.8609	-0.2901	-0.7890	1.5016	-1.0990	0.5095	0.3411	0.4218	0.1180	0.4268	0.7810	-1.0000	14.0117	6.1134	0.6856	0.3706	0.5529	-0.9445	13.5664	5.7786	0.6997	0.3859	0.5730	-40.9226	137.2911	45.2128	3.9917	-0.4044	0.3604
685.8260	2.2978	-2.8567	-0.2851	-0.7875	1.5067	-1.0895	0.4837	0.3493	0.4162	0.1284	0.4301	0.7966	-1.2340	14.2837	6.3250	0.6344	0.2489	0.4543	-0.9318	13.5789	5.7720	0.7019	0.3821	0.5726	-40.1914	137.1683	45.2115	3.9742	-0.4390	0.3391
685.8360	2.3025	-2.8532	-0.2808	-0.7862	1.5110	-1.0815	0.4676	0.3587	0.4147	0.1379	0.4133	0.7985	-1.2629	14.1777	6.0602	0.6568	0.3507	0.4897	-0.6808	13.5907	5.7647	0.7045	0.3641	0.5640	-36.7160	137.0816	45.1942	3.9665	-0.6180	0.2383
685.8480	2.3079	-2.8487	-0.2758	-0.7845	1.5159	-1.0719	0.4424	0.3711	0.4102	0.1429	0.4080	0.7979	-1.1331	14.1004	6.0858	0.7243	0.3404	0.5320	-0.7277	13.6016	5.7571	0.7065	0.3627	0.5651	-36.7153	136.9374	45.1839	3.9462	-0.6143	0.2383
685.8580	2.3122	-2.8450	-0.2717	-0.7830	1.5200	-1.0640	0.4225	0.3771	0.4015	0.1517	0.4009	0.8077	-1.1964	14.2712	6.2038	0.7384	0.4222	0.5301	-0.7663	13.6101	5.7502	0.7082	0.3616	0.5659	-36.7082	136.8106	45.1707	3.9289	-0.6112	0.2383
685.8680	2.3163	-2.8411	-0.2677	-0.7814	1.5239	-1.0558	0.4026	0.3899	0.4012	0.1614	0.4004	0.8134	-1.2235	13.8790	5.8237	0.7009	0.3882	0.5048	-0.8043	13.6181	5.7429	0.7099	0.3605	0.5668	-36.6950	136.6768	45.1534	3.9111	-0.6082	0.2382
685.8800	2.3209	-2.8363	-0.2630	-0.7794	1.5286	-1.0460	0.3797	0.4003	0.3971	0.1697	0.4018	0.8132	-1.2340	13.9596	5.8020	0.6669	0.3257	0.5368	-0.8493	13.6269	5.7336	0.7118	0.3591	0.5678	-36.6710	136.5075	45.1274	3.8892	-0.6046	0.2382
685.8900	2.3246	-2.8323	-0.2591	-0.7776	1.5326	-1.0380	0.3579	0.4081	0.3923	0.1765	0.3953	0.8196	-0.6686	13.7789	5.8712	0.7095	0.3365	0.5203	-0.8862	13.6338	5.7254	0.7133	0.3580	0.5687	-36.6443	136.3614	45.1015	3.8707	-0.6016	0.2382
685.9000	2.3279	-2.8282	-0.2552	-0.7757	1.5365	-1.0297	0.3374	0.4180	0.3862	0.1837	0.3918	0.8238	-0.3972	13.5874	5.8432	0.7220	0.3239	0.5571	-0.9226	13.6400	5.7168	0.7149	0.3569	0.5696	-36.6110	136.2076	45.0716	3.8518	-0.5985	0.2382
685.9100	2.3312	-2.8240	-0.2514	-0.7738	1.5404	-1.0214	0.3213	0.4244	0.3805	0.1923	0.3758	0.8289	-0.2934	14.0746	6.1157	0.7495	0.3895	0.4611	-0.9584	13.6457	5.7079	0.7164	0.3557	0.5704	-36.5710	136.0472	45.0379	3.8325	-0.5954	0.2382
685.9200	2.3343	-2.8197	-0.2476	-0.7718	1.5442	-1.0131	0.3041	0.4296	0.3745	0.2027	0.3736	0.8282	-0.3986	14.4504	6.1502	0.7728	0.2814	0.5032	-0.9937	13.6510	5.6986	0.7178	0.3546	0.5713	-36.5242	135.8811	45.0006	3.8128	-0.5924	0.2382
685.9300	2.3373	-2.8153	-0.2439	-0.7697	1.5479	-1.0048	0.2898	0.4412	0.3749	0.2125	0.3663	0.8282	-0.0872	14.2311	5.8268	0.7334	0.2497	0.5449	-0.4466	13.6043	5.6850	0.7144	0.3398	0.5590	-29.5443	135.0971	44.9196	3.7407	-0.7334	0.0994
685.9420	2.3406	-2.8099	-0.2395	-0.7671	1.5522	-0.9948	0.2711	0.4522	0.3683	0.2271	0.3560	0.8347	-0.2410	14.1320	6.0272	0.7092	0.3235	0.4887	-0.4803	13.6085	5.6734	0.7158	0.3375	0.5595	-29.4989	134.8828	44.8646	3.7165	-0.7301	0.0994
685.9520	2.3432	-2.8053	-0.2358	-0.7648	1.5557	-0.9864	0.2568	0.4641	0.3644	0.2359	0.3408	0.8369	-0.2119	13.9836	5.9793	0.6680	0.4276	0.5164	-0.5078	13.6113	5.6632	0.7170	0.3355	0.5598	-29.4548	134.6962	44.8142	3.6954	-0.7274	0.0994
685.9620	2.3457	-2.8006	-0.2322	-0.7625	1.5590	-0.9781	0.2419	0.4716	0.3640	0.2423	0.3430	0.8366	-0.3182	13.7708	5.7672	0.6760	0.3076	0.5575	-0.5349	13.6134	5.6527	0.7181	0.3336	0.5602	-29.4046	134.5013	44.7600	3.6740	-0.7248	0.0994
685.9720	2.3481	-2.7958	-0.2286	-0.7600	1.5624	-0.9698	0.2268	0.4792	0.3592	0.2485	0.3334	0.8445	-0.2769	13.8791	5.8277	0.6874	0.2984	0.5026	-0.5615	13.6150	5.6418	0.7191	0.3317	0.5605	-29.3485	134.3000	44.7022	3.6521	-0.7221	0.0994
685.9820	2.3502	-2.7910	-0.2250	-0.7575	1.5657	-0.9613	0.2132	0.4894	0.3546	0.2555	0.3203	0.8484	-0.5405	13.6892	5.8278	0.6775	0.3498	0.4787	-0.5876	13.6161	5.6305	0.7202	0.3297	0.5609	-29.2866	134.0932	44.6408	3.6297	-0.7195	0.0994
685.9920	2.3523	-2.7860	-0.2215	-0.7549	1.5689	-0.9528	0.1974	0.4958	0.3482	0.2643	0.3178	0.8408	-0.6131	13.8737	5.9800	0.6628	0.1945	0.5227	-0.6131	13.6164	5.6188	0.7211	0.3278	0.5612	-29.2181	133.8773	44.5756	3.6069	-0.7169	0.0994
686.0040	2.3545	-2.7800	-0.2173	-0.7516	1.5726	-0.9427	0.1787	0.5075	0.3442	0.2730	0.3003	0.8418	-0.4877	13.8722	5.8317	0.6472	0.3251	0.5499	-0.6430	13.6047	5.6043	0.7222	0.3254	0.5617	-29.1274	133.6086	44.4919	3.5787	-0.7139	0.0994
686.0140	2.3561	-2.7749	-0.2138	-0.7488	1.5755	-0.9342	0.1653	0.5134	0.3403	0.2779	0.2941	0.8506	-0.6935	14.0450	5.8938	0.6960	0.2856	0.4885	-0.6674	13.5920	5.5918	0.7231	0.3235	0.5620	-29.0445	133.3761	44.4183	3.5548	-0.7113	0.0993
686.0240	2.3576	-2.7697	-0.2104	-0.7459	1.5784	-0.9257	0.1502	0.5230	0.3355	0.2856	0.2881	0.8481	-0.8440	13.7896	5.8213	0.7233	0.2851	0.5214	-0.6911	13.5787	5.5789	0.7239	0.3215	0.5624	-28.9549	133.1359	44.3408	3.5303	-0.7089	0.0993
686.0360	2.3593	-2.7633	-0.2064	-0.7425	1.5817	-0.9156	0.1295	0.5379	0.3330	0.2945	0.2674	0.8452	-0.6160	13.8642	5.7431	0.7428	0.3415	0.5193	-0.7475	13.9470	5.6750	0.7456	0.2833	0.5489	-29.1788	137.4260	45.3549	3.7151	-1.0756	-0.0443
686.0460	2.3605	-2.7579	-0.2032	-0.7394	1.5843	-0.9071	0.1163	0.5444	0.3245	0.3074	0.2583	0.8476	-0.8275	14.3002	5.9624	0.7426	0.2394	0.5182	-0.7709	13.9343	5.6603	0.7471	0.2798	0.5488	-29.0832	137.1692	45.2679	3.6901	-1.0732	-0.0443
686.0580	2.3617	-2.7512	-0.1993	-0.7357	1.5873	-0.8969	0.0976	0.5592	0.3189	0.3220	0.2344	0.8468	-0.6719	14.3310	5.8696	0.7212	0.3758	0.4635	-0.7981	13.9182	5.6421	0.7488	0.2756	0.5486	-28.9583	136.8496	45.1584	3.6595	-1.0704	-0.0443
686.0680	2.3626	-2.7456	-0.1962	-0.7324	1.5896	-0.8885	0.0829	0.5692	0.3145	0.3376	0.2277	0.8420	-0.7201	14.5237	6.0299	0.6752	0.2458	0.5285	-0.8201	13.9039	5.6266	0.7502	0.2721	0.5484	-28.8455	136.5736	45.0632	3.6334	-1.0681	-0.0443
686.0800	2.3635	-2.7386	-0.1925	-0.7283	1.5921	-0.8784	0.0652	0.5845	0.3096	0.3471	0.2072	0.8449	-0.8257	14.2520	6.0669	0.7168	0.2781	0.5513	-0.8456	13.8857	5.6073	0.7517	0.2680	0.5482	-28.6994	136.2304	44.9431	3.6011	-1.0653	-0.0443
686.0900	2.3640	-2.7327	-0.1894	-0.7248	1.5941	-0.8700	0.0507	0.5945	0.3048	0.3566	0.1922	0.8471	-0.9283	14.3661	5.9409	0.6951	0.2552	0.5335	-0.8661	13.8698	5.5909	0.7530	0.2645	0.5481	-28.5688	135.9356	44.8390	3.5737	-1.0631	-0.0444
686.1020	2.3645	-2.7254	-0.1858	-0.7205	1.5963	-0.8597	0.0320	0.6073	0.2999	0.3680	0.1712	0.8422	-0.9202	14.6056	5.9651	0.6992	0.3266	0.4809	-0.8897	13.8494	5.5705	0.7544	0.2603	0.5479	-28.3999	135.5656	44.7078	3.5396	-1.0605	-0.0444
686.1120	2.3647	-2.7192	-0.1828	-0.7168	1.5980	-0.8514	0.0165	0.6196	0.2965	0.3745	0.1629	0.8416	-0.8846	14.4627	5.9443	0.7199	0.1775	0.5246	-0.9085	13.8316	5.5531	0.7555	0.2568	0.5477	-28.2499	135.2480	44.5939	3.5106	-1.0583	-0.0444
686.1220	2.3647	-2.7130	-0.1798	-0.7129	1.5996	-0.8430	0.0023	0.6314	0.2927	0.3810	0.1476	0.8421	-2.3757	14.3040	5.7382	0.6878	0.1561	0.5532	-2.7119	13.8131	5.5351	0.7565	0.2533	0.5475	-28.0908	134.9208	44.4752	3.4807	-1.0561	-0.0444
686.1340	2.3646	-2.7053	-0.1763	-0.7082	1.6011	-0.8328	-0.0154	0.6482	0.2914	0.3913	0.1219	0.8349	-2.2898	13.9877	5.5672	0.7283	0.2335	0.5103	-2.8926	13.6894	5.5110	0.7436	0.2437	0.5273	-16.4704	133.3187	44.2956	3.2980	-1.1072	-0.2534
686.1440	2.3644	-2.6988	-0.1734	-0.7042	1.6023	-0.8244	-0.0202	0.6566	0.2837	0.4005	0.1059	0.8319	-2.6497	14.1293	5.7670	0.7490	0.2887	0.5014	-2.9019	13.6677	5.4931	0.7438	0.2396	0.5264	-16.3816	132.9607	44.1647	3.2668	-1.1060	-0.2534
686.1540	2.3641	-2.6921	-0.1705	-0.7002	1.6033	-0.8162	-0.0299	0.6672	0.2830	0.4108	0.0949	0.8304	-2.4243	13.8970	5.6428	0.6771	0.2463	0.5222	-2.9108	13.6450	5.4749	0.7440	0.2355	0.5255	-16.2877	132.5909	44.0295	3.2351	-1.1047	-0.2534
686.1640	2.3638	-2.6853	-0.1678	-0.6961	1.6041	-0.8079	-0.0369	0.6763	0.2754	0.4225	0.0783	0.8292	-2.5669	13.8835	5.7415	0.7006	0.1966	0.5067	-2.9193	13.6216	5.4562	0.7442	0.2314	0.5245	-16.1888	132.2120	43.8901	3.2026	-1.1034	-0.2534
686.1740	2.3633	-2.6786	-0.1651	-0.6918	1.6048	-0.7995	-0.0461	0.6884	0.2724	0.4288	0.0597	0.8232	-2.4672	13.9032	5.7356	0.7189	0.1943	0.4687	-2.9274	13.5975	5.4371	0.7443	0.2273	0.5236	-16.0852	131.8243	43.7468	3.1697	-1.1022	-0.2534
686.1840	2.3628	-2.6716	-0.1624	-0.6875	1.6053	-0.7914	-0.0542	0.6977	0.2691	0.4367	0.0433	0.8151	-2.4497	13.8783	5.6205	0.7274	0.1731	0.5043	-2.9351	13.5721	5.4175	0.7443	0.2232	0.5227	-15.9759	131.4220	43.5982	3.1359	-1.1011	-0.2534
686.1960	2.3621	-2.6631	-0.1592	-0.6821	1.6057	-0.7818	-0.0649	0.7081	0.2648	0.4441	0.0233	0.8141	-2.3540	14.0577	5.7982	0.6974	0.1898	0.5444	-2.9436	13.5401	5.3932	0.7442	0.2182	0.5216	-15.8371	130.9203	43.4125	3.0942	-1.0997	-0.2534
686.2060	2.3613	-2.6559	-0.1565	-0.6776	1.6058	-0.7736	-0.0735	0.7181	0.2610	0.4493	0.0066	0.8166	-2.3004	14.3183	5.6629	0.7345	0.1073	0.4440	-2.9502	13.5124	5.3724	0.7440	0.0385	0.5207	-15.7156	130.4901	43.2522	3.0587	-1.0987	-0.2534
686.2160	2.3605	-2.6487	-0.1539	-0.6730	1.6057	-0.7654	-0.0812	0.7294	0.2591	0.4578	-0.0262	0.8060	-2.3587	14.2010	5.6536	0.7618	-0.1410	0.4700	-2.9564	13.4838	5.3511	0.7438	-0.4189	0.5198	-15.5891	130.0495	43.0878	3.0228	-1.0976	-0.2534
686.2260	2.3597	-2.6414	-0.1513	-0.6685	1.6054	-0.7574	-0.0890	0.7449	0.2567	0.4743	-0.0335	0.7991	-2.4202	13.7058	5.4475	0.6912	-0.1526	0.4578	-2.8115	13.4293	5.3260	0.7405	-0.4226	0.5160	-13.6588	129.2981	42.8841	2.9537	-1.0855	-0.2842
686.2380	2.3586	-2.6324	-0.1483	-0.6628	1.6050	-0.7479	-0.0882	0.7529	0.2497	0.4820	-0.0441	0.7920	-2.0897	13.9109	5.6193	0.6511	-0.2658	0.4923	-2.1021	13.2721	5.2840	0.7248	-0.4234	0.5005	-5.0976	127.3078	42.5084	2.7542	-1.0327	-0.4301
686.2480	2.3578	-2.6247	-0.1458	-0.6579	1.6045	-0.7400	-0.0925	0.7638	0.2518	0.4854	-0.0585	0.7823	-1.9942	13.8633	5.4692	0.6986	-0.3536	0.5051	-2.1039	13.2375	5.2616	0.7234	-0.4282	0.4990	-5.0638	126.8032	42.3195	2.7146	-1.0326	-0.4301
686.2600	2.3566	-2.6154	-0.1428	-0.6519	1.6037	-0.7306	-0.0942	0.7754	0.2452	0.4906	-0.0810	0.7742	-2.4015	13.5606	5.5239	0.6503	-0.3840	0.4557	-2.1059	13.1952	5.2343	0.7217	-0.4339	0.4971	-5.0216	126.1893	42.0883	2.6665	-1.0326	-0.4301
686.2700	2.3556	-2.6076	-0.1404	-0.6470	1.6028	-0.7230	-0.1002	0.7851	0.2446	0.4947	-0.0992	0.7702	-2.2957	13.4132	5.4087	0.6391	-0.3588	0.5027	-2.1074	13.1591	5.2112	0.7203	-0.4387	0.4955	-4.9851	125.6672	41.8917	2.6262	-1.0326	-0.4301
686.2800	2.3546	-2.5997	-0.1380	-0.6422	1.6016	-0.7153	-0.1030	0.7954	0.2453	0.4983	-0.1186	0.7653	-2.2973	13.5015	5.1455	0.7072	-0.3637	0.4525	-2.1088	13.1213	5.1872	0.7182	-0.4435	0.4940	-4.9466	125.1238	41.6870	2.5851	-1.0327	-0.4301
686.2920	2.3534	-2.5901	-0.1351	-0.6362	1.6002	-0.7061	-0.1055	0.7918	0.2324	0.5053	-0.1319	0.7452	-2.1033	12.7057	5.1239	0.6569	-0.4398	0.3947	-1.9041	11.7689	4.6373	0.6523	-0.4390	0.4516	-2.4584	108.9037	36.3477	1.8732	-0.9264	-0.8467
686.3020	2.3523	-2.5821	-0.1327	-0.6311	1.5987	-0.6987	-0.1112	0.7979	0.2344	0.5102	-0.1477	0.7282	-1.6563	12.3808	4.7297	0.6204	-0.5064	0.4695	-1.8977	11.7199	4.6130	0.6482	-0.4408	0.4507	-2.3514	108.2996	36.1658	1.8263	-0.9009	-0.8237
686.3140	2.3509	-2.5725	-0.1299	-0.6250	1.5968	-0.6901	-0.1101	0.8051	0.2272	0.5071	-0.1720	0.7176	-1.7072	11.6409	4.6860	0.5859	-0.3879	0.4265	-1.8902	11.6602	4.5832	0.6431	-0.4431	0.4496	-2.2278	107.5629	35.9397	1.7694	-0.8718	-0.7975
686.3240	2.3498	-2.5644	-0.1277	-0.6197	1.5950	-0.6830	-0.1118	0.8063	0.2235	0.5076	-0.1850	0.7088	-1.6274	11.5233	4.6206	0.5819	-0.3478	0.4328	-1.8843	11.6098	4.5580	0.6389	-0.4450	0.4487	-2.1288	106.9419	35.7463	1.7215	-0.8487	-0.7766
686.3340	2.3487	-2.5563	-0.1254	-0.6147	1.5931	-0.6760	-0.1088	0.8051	0.2207	0.5038	-0.1918	0.6961	-1.0726	11.8508	4.5269	0.5829	-0.4231	0.3663	-1.3287	11.6119	4.5807	0.6274	-0.4365	0.4423	4.4781	106.9478	36.0125	1.5979	-0.7175	-0.8144
686.3440	2.3477	-2.5482	-0.1232	-0.6096	1.5911	-0.6691	-0.1034	0.8097	0.2158	0.5055	-0.2053	0.6793	-1.5893	11.3368	4.6136	0.6306	-0.4104	0.3992	-1.3347	11.5594	4.5546	0.6231	-0.4386	0.4410	4.3341	106.3005	35.7945	1.5521	-0.7030	-0.7970
686.3540	2.3466	-2.5401	-0.1211	-0.6046	1.5890	-0.6624	-0.1055	0.8106	0.2119	0.5061	-0.2190	0.6646	-1.1020	11.3105	4.4708	0.5776	-0.4398	0.4545	-1.3405	11.5070	4.5285	0.6188	-0.4408	0.4397	4.1946	105.6537	35.5749	1.5063	-0.6890	-0.7802
686.3640	2.3456	-2.5321	-0.1190	-0.5995	1.5867	-0.6558	-0.1019	0.8101	0.2079	0.5091	-0.2353	0.6556	-1.0324	11.8340	4.5889	0.5701	-0.3412	0.3785	-1.3461	11.4536	4.5019	0.6145	-0.4429	0.4384	4.0590	104.9957	35.3501	1.4600	-0.6755	-0.7640
686.3740	2.3446	-2.5240	-0.1169	-0.5944	1.5843	-0.6493	-0.0968	0.8118	0.2036	0.5099	-0.2407	0.6432	-1.0970	11.6825	4.4869	0.5828	-0.3825	0.3391	-1.3515	11.3997	4.4750	0.6101	-0.4450	0.4371	3.9274	104.3326	35.1220	1.4135	-0.6624	-0.7483
686.3860	2.3435	-2.5141	-0.1145	-0.5883	1.5813	-0.6418	-0.0939	0.8164	0.2053	0.5085	-0.2579	0.6236	-1.1877	11.2086	4.4198	0.5470	-0.4036	0.4370	-1.3576	11.3340	4.4423	0.6048	-0.4475	0.4356	3.7744	103.5245	34.8430	1.3571	-0.6474	-0.7302
686.3960	2.3425	-2.5060	-0.1124	-0.5832	1.5787	-0.6356	-0.0925	0.8160	0.1991	0.5034	-0.2692	0.6129	-1.0894	11.7747	4.6287	0.5927	-0.3617	0.3644	-1.3626	11.2783	4.4146	0.6004	-0.4495	0.4343	3.6508	102.8402	34.6046	1.3098	-0.6352	-0.7156
686.4060	2.3416	-2.4978	-0.1105	-0.5782	1.5760	-0.6296	-0.0877	0.8165	0.1937	0.5058	-0.2770	0.6042	-1.1636	11.6801	4.6224	0.5781	-0.4362	0.4058	-1.3673	11.2224	4.3868	0.5960	-0.4515	0.4331	3.5307	102.1541	34.3652	1.2630	-0.6235	-0.7016
686.4160	2.3407	-2.4897	-0.1086	-0.5732	1.5732	-0.6236	-0.0858	0.8202	0.1908	0.5086	-0.2863	0.5975	-1.1629	11.4544	4.6456	0.5858	-0.4598	0.3913	-1.3719	11.1662	4.3590	0.5916	-0.4535	0.4318	3.4140	101.4643	34.1249	1.2161	-0.6121	-0.6879
686.4280	2.3397	-2.4798	-0.1063	-0.5671	1.5696	-0.6165	-0.0843	0.8244	0.1917	0.5094	-0.3033	0.5776	-0.8324	11.3164	4.5182	0.5914	-0.3500	0.4031	-1.3772	11.0976	4.3249	0.5863	-0.4559	0.4303	3.2781	100.6233	33.8281	1.1591	-0.5990	-0.6721
686.4380	2.3388	-2.4715	-0.1044	-0.5621	1.5666	-0.6108	-0.0801	0.8249	0.1876	0.5069	-0.3087	0.5671	-0.7303	11.4029	4.7741	0.5843	-0.4610	0.4105	-1.0668	11.0719	4.3239	0.5753	-0.4460	0.4264	6.9162	100.2987	33.8479	1.0426	-0.4633	-0.6885
686.4480	2.3382	-2.4632	-0.1026	-0.5569	1.5634	-0.6052	-0.0716	0.8261	0.1878	0.5059	-0.3210	0.5543	-0.9656	11.6385	4.6466	0.5433	-0.4000	0.4014	-1.0744	11.0115	4.2943	0.5706	-0.4479	0.4249	6.7058	99.5573	33.5801	0.9944	-0.4572	-0.6782
686.4600	2.3373	-2.4533	-0.1003	-0.5508	1.5595	-0.5986	-0.0688	0.8313	0.1890	0.4992	-0.3274	0.5438	-0.7461	11.1567	4.4411	0.5668	-0.4024	0.3921	-1.0832	10.9388	4.2584	0.5650	-0.4500	0.4231	6.4590	98.6662	33.2554	0.9369	-0.4500	-0.6661
686.4700	2.3366	-2.4450	-0.0985	-0.5458	1.5562	-0.5933	-0.0630	0.8318	0.1841	0.5029	-0.3375	0.5354	-0.7823	11.2886	4.4890	0.5303	-0.4121	0.3616	-1.0904	10.8773	4.2282	0.5603	-0.4518	0.4216	6.2573	97.9120	32.9809	0.8891	-0.4442	-0.6563
686.4820	2.3359	-2.4350	-0.0963	-0.5399	1.5521	-0.5870	-0.0580	0.8329	0.1829	0.5023	-0.3429	0.5208	-0.7833	11.0389	4.3502	0.5288	-0.4436	0.3088	-1.0988	10.8030	4.1917	0.5547	-0.4539	0.4198	6.0205	97.0019	32.6488	0.8317	-0.4373	-0.6447
686.4920	2.3354	-2.4266	-0.0944	-0.5348	1.5486	-0.5818	-0.0530	0.8355	0.1819	0.5021	-0.3587	0.5092	-0.8770	10.9578	4.3443	0.5216	-0.3309	0.3419	-1.1056	10.7400	4.1608	0.5498	-0.4557	0.4184	5.8271	96.2317	32.3666	0.7832	-0.4317	-0.6354
686.5020	2.3349	-2.4182	-0.0926	-0.5298	1.5450	-0.5768	-0.0486	0.8392	0.1800	0.4998	-0.3599	0.4977	-0.8751	10.7590	4.2420	0.5083	-0.4073	0.3482	-1.1122	10.6768	4.1296	0.5448	-0.4574	0.4165	5.6377	95.4587	32.0810	0.7344	-0.4261	-0.6262
686.5140	2.3343	-2.4081	-0.0904	-0.5238	1.5406	-0.5709	-0.0440	0.8388	0.1759	0.4925	-0.3705	0.4853	-0.6743	10.7948	4.2903	0.5264	-0.4262	0.3654	-1.1199	10.6007	4.0921	0.5389	-0.4594	0.4128	5.4156	94.5272	31.7382	0.6765	-0.4196	-0.6154
686.5240	2.3339	-2.3997	-0.0887	-0.5188	1.5367	-0.5661	-0.0386	0.8404	0.1781	0.4929	-0.3713	0.4775	-0.7719	10.8451	4.1048	0.5117	-0.4185	0.3255	-1.1260	10.5367	4.0607	0.5340	-0.4611	0.4098	5.2347	93.7454	31.4502	0.6285	-0.4142	-0.6067
686.5340	2.3335	-2.3914	-0.0869	-0.5140	1.5329	-0.5614	-0.0339	0.8441	0.1745	0.4983	-0.3839	0.4705	-0.7533	10.4597	4.0450	0.5145	-0.3934	0.3159	-1.1321	10.4718	4.0287	0.5291	-0.4627	0.4068	5.0572	92.9518	31.1563	0.5799	-0.4089	-0.5981
686.5440	2.3332	-2.3828	-0.0852	-0.5090	1.5291	-0.5568	-0.0297	0.8439	0.1700	0.4970	-0.3870	0.4592	-0.7096	10.6210	4.1778	0.4842	-0.4804	0.3110	-1.1379	10.4064	3.9966	0.5242	-0.4643	0.4038	4.8835	92.1535	30.8608	0.5316	-0.4036	-0.5897
686.5540	2.3330	-2.3743	-0.0834	-0.5041	1.5252	-0.5522	-0.0252	0.8455	0.1698	0.4920	-0.3994	0.4494	-0.4933	10.4235	4.0942	0.5201	-0.4936	0.2821	-0.8605	10.3860	3.9786	0.5108	-0.4593	0.3887	8.0793	91.8920	30.7041	0.3948	-0.3282	-0.7101
686.5640	2.3328	-2.3658	-0.0817	-0.4992	1.5212	-0.5478	-0.0161	0.8465	0.1681	0.4898	-0.4082	0.4357	-0.7364	10.4753	3.9595	0.5020	-0.4197	0.3132	-0.8694	10.3178	3.9453	0.5054	-0.4607	0.3851	7.8108	91.0564	30.3948	0.3467	-0.3245	-0.7009
686.5760	2.3326	-2.3558	-0.0797	-0.4932	1.5163	-0.5427	-0.0097	0.8514	0.1653	0.4880	-0.4218	0.4213	-0.6289	10.2739	4.0910	0.4426	-0.3548	0.3333	-0.7412	10.2358	3.9051	0.4990	-0.4625	0.3808	7.4954	90.0507	30.0218	0.2891	-0.3202	-0.6901
686.5860	2.3326	-2.3471	-0.0781	-0.4884	1.5121	-0.5386	-0.0018	0.8508	0.1620	0.4810	-0.4233	0.4087	-0.0337	10.3463	4.0324	0.4743	-0.4548	0.3786	0.2364	10.1668	3.8715	0.4936	-0.4639	0.3774	7.2380	89.2054	29.7101	0.2416	-0.3166	-0.6812
686.5960	2.3327	-2.3385	-0.0764	-0.4836	1.5078	-0.5345	0.0062	0.8522	0.1638	0.4837	-0.4322	0.3984	0.7339	10.3979	3.8060	0.4633	-0.3546	0.3468	1.1763	10.0969	3.8375	0.4883	-0.4653	0.3739	6.9852	88.3498	29.3938	0.1940	-0.3130	-0.6725
686.6060	2.3327	-2.3300	-0.0748	-0.4788	1.5034	-0.5306	0.0128	0.8567	0.1596	0.4792	-0.4315	0.3922	1.4216	10.0256	3.9909	0.4880	-0.4100	0.2849	2.0088	10.0267	3.8032	0.4830	-0.4667	0.3705	6.7376	87.4905	29.0745	0.1465	-0.3094	-0.6639
686.6180	2.3329	-2.3198	-0.0729	-0.4730	1.4982	-0.5260	0.0186	0.8575	0.1583	0.4794	-0.4351	0.3766	1.3728	10.3551	3.8306	0.4016	-0.4340	0.2970	2.0006	9.9433	3.7625	0.4767	-0.4684	0.3665	6.4486	86.4704	28.6955	0.0900	-0.3052	-0.6539
686.6280	2.3331	-2.3112	-0.0713	-0.4683	1.4937	-0.5223	0.0215	0.8606	0.1566	0.4739	-0.4415	0.3644	1.7326	10.0017	3.8029	0.4600	-0.4487	0.3189	1.9941	9.8728	3.7282	0.4715	-0.4697	0.3632	6.2128	85.6072	28.3747	0.0429	-0.3016	-0.6456
686.6400	2.3334	-2.3008	-0.0694	-0.4625	1.4884	-0.5180	0.0282	0.8613	0.1546	0.4701	-0.4463	0.3486	1.8646	10.2973	3.9123	0.4411	-0.4858	0.3611	1.9866	9.7868	3.6863	0.4651	-0.4713	0.3592	5.9361	84.5568	27.9840	-0.0140	-0.2974	-0.6360
686.6500	2.3337	-2.2922	-0.0678	-0.4578	1.4839	-0.5145	0.0348	0.8671	0.1549	0.4672	-0.4565	0.3411	1.9465	9.6824	3.7548	0.4101	-0.3936	0.3022	1.9806	9.7153	3.6516	0.4599	-0.4726	0.3560	5.7117	83.6827	27.6588	-0.0611	-0.2939	-0.6281
686.6620	2.3342	-2.2818	-0.0660	-0.4523	1.4784	-0.5105	0.0426	0.8668	0.1521	0.4652	-0.4628	0.3292	1.8794	9.9128	3.8537	0.4553	-0.4154	0.2962	1.9739	9.6289	3.6096	0.4538	-0.4742	0.3521	5.4493	82.6267	27.2656	-0.1167	-0.2897	-0.6189
686.6720	2.3347	-2.2731	-0.0644	-0.4477	1.4737	-0.5074	0.0503	0.8677	0.1534	0.4675	-0.4646	0.3217	1.8546	9.7094	3.7916	0.4376	-0.4575	0.3264	1.9738	9.5576	3.5750	0.4482	-0.4743	0.3491	5.2987	81.7551	26.9426	-0.1681	-0.2738	-0.6101
686.6820	2.3352	-2.2644	-0.0629	-0.4431	1.4690	-0.5042	0.0573	0.8712	0.1538	0.4652	-0.4732	0.3116	1.8455	9.6165	3.4452	0.4228	-0.3746	0.2775	2.0343	9.4983	3.5486	0.4369	-0.4608	0.3472	5.8579	81.0272	26.6963	-0.2763	-0.1196	-0.5899
686.6940	2.3360	-2.2538	-0.0610	-0.4375	1.4633	-0.5006	0.0662	0.8734	0.1493	0.4593	-0.4750	0.3025	1.6976	9.5181	3.6559	0.4128	-0.4323	0.2786	2.0300	9.4097	3.5055	0.4303	-0.4617	0.3434	5.6103	79.9441	26.2888	-0.3323	-0.1183	-0.5837
686.7040	2.3367	-2.2452	-0.0596	-0.4328	1.4585	-0.4976	0.0699	0.8726	0.1474	0.4557	-0.4771	0.2904	1.8279	9.7392	3.7100	0.3764	-0.4691	0.3206	2.0268	9.3359	3.4697	0.4248	-0.4624	0.3402	5.4089	79.0418	25.9497	-0.3785	-0.1171	-0.5786
686.7140	2.3374	-2.2365	-0.0581	-0.4282	1.4537	-0.4947	0.0758	0.8774	0.1485	0.4484	-0.4871	0.2813	1.8145	9.5153	3.5609	0.4094	-0.3487	0.2885	2.0237	9.2612	3.4335	0.4194	-0.4631	0.3370	5.2114	78.1284	25.6070	-0.4246	-0.1158	-0.5737
686.7240	2.3383	-2.2276	-0.0566	-0.4238	1.4488	-0.4920	0.0825	0.8805	0.1487	0.4454	-0.4846	0.2673	1.7679	9.1115	3.3578	0.3920	-0.4413	0.3019	2.0210	9.1862	3.3970	0.4139	-0.4638	0.3339	5.0182	77.2123	25.2610	-0.4706	-0.1145	-0.5688
686.7340	2.3392	-2.2187	-0.0551	-0.4194	1.4439	-0.4893	0.0903	0.8820	0.1452	0.4464	-0.4896	0.2597	1.6254	9.2239	3.4729	0.4168	-0.3661	0.2511	2.0184	9.1100	3.3603	0.4086	-0.4645	0.3308	4.8289	76.2812	24.9125	-0.5160	-0.1131	-0.5639
686.7460	2.3403	-2.2081	-0.0534	-0.4141	1.4380	-0.4863	0.0960	0.8814	0.1438	0.4468	-0.4894	0.2500	1.6965	9.3145	3.4591	0.3242	-0.3979	0.2773	2.0157	9.0185	3.3161	0.4021	-0.4653	0.3271	4.6079	75.1637	24.4929	-0.5704	-0.1114	-0.5583
686.7560	2.3413	-2.1993	-0.0518	-0.4095	1.4331	-0.4838	0.1041	0.8864	0.1473	0.4387	-0.4892	0.2412	1.6198	8.7458	3.0728	0.3771	-0.4299	0.2732	2.0138	8.9425	3.2794	0.3969	-0.4660	0.3240	4.4291	74.2359	24.1445	-0.6153	-0.1099	-0.5536
686.7660	2.3424	-2.1904	-0.0504	-0.4052	1.4282	-0.4815	0.1097	0.8876	0.1454	0.4366	-0.4948	0.2301	1.5064	8.7343	3.2938	0.3292	-0.4137	0.2620	2.0121	8.8657	3.2421	0.3916	-0.4667	0.3210	4.2546	73.2981	23.7910	-0.6602	-0.1084	-0.5491
686.7760	2.3435	-2.1815	-0.0490	-0.4008	1.4233	-0.4792	0.1142	0.8874	0.1393	0.4313	-0.5078	0.2236	1.7683	8.9259	3.4251	0.3899	-0.3645	0.2382	2.0107	8.7877	3.2046	0.3863	-0.4673	0.3179	4.0841	72.3462	23.4341	-0.7051	-0.1068	-0.5446
686.7880	2.3450	-2.1708	-0.0474	-0.3956	1.4173	-0.4767	0.1218	0.8908	0.1387	0.4289	-0.5042	0.2125	1.6185	8.7879	3.2473	0.3464	-0.4570	0.2763	2.0094	8.6943	3.1596	0.3801	-0.4676	0.3143	3.8859	71.2050	23.0060	-0.7580	-0.1048	-0.5394
686.7980	2.3462	-2.1619	-0.0460	-0.3914	1.4121	-0.4746	0.1253	0.8936	0.1392	0.4284	-0.5094	0.2039	2.0009	8.4654	3.2132	0.3360	-0.3673	0.2576	2.0087	8.6164	3.1221	0.3750	-0.4679	0.3114	3.7260	70.2539	22.6496	-0.8016	-0.1030	-0.5352
686.8100	2.3478	-2.1512	-0.0443	-0.3863	1.4060	-0.4723	0.1348	0.8946	0.1396	0.4258	-0.5048	0.1909	2.0895	8.7379	3.0762	0.3323	-0.3619	0.3208	1.9839	8.5328	3.0810	0.3637	-0.4542	0.3112	3.2567	69.2301	22.2591	-0.9050	0.0455	-0.4967
686.8200	2.3492	-2.1422	-0.0429	-0.3821	1.4010	-0.4703	0.1421	0.8978	0.1368	0.4234	-0.5027	0.1902	1.8834	8.4018	3.1778	0.3098	-0.4209	0.2216	1.9851	8.4535	3.0427	0.3583	-0.4541	0.3083	3.1293	68.2616	21.8937	-0.9487	0.0465	-0.4942
686.8320	2.3509	-2.1314	-0.0412	-0.3770	1.3949	-0.4681	0.1503	0.9014	0.1378	0.4199	-0.5055	0.1790	1.8541	8.2081	3.0721	0.2651	-0.4609	0.2407	1.9869	8.3569	2.9962	0.3518	-0.4541	0.3048	2.9809	67.0819	21.4503	-1.0013	0.0478	-0.4914
686.8420	2.3525	-2.1223	-0.0399	-0.3729	1.3899	-0.4664	0.1543	0.9019	0.1354	0.4150	-0.5073	0.1693	2.0343	8.2411	3.0557	0.3253	-0.4472	0.2432	1.9886	8.2761	2.9574	0.3464	-0.4540	0.3019	2.8613	66.0953	21.0794	-1.0445	0.0490	-0.4890
686.8540	2.3543	-2.1115	-0.0383	-0.3679	1.3837	-0.4645	0.1629	0.9040	0.1352	0.4070	-0.5104	0.1579	1.9674	8.2447	3.0700	0.3156	-0.4155	0.2240	1.9911	8.1787	2.9106	0.3400	-0.4540	0.2985	2.7229	64.9058	20.6328	-1.0961	0.0505	-0.4863
686.8640	2.3560	-2.1025	-0.0369	-0.3638	1.3786	-0.4630	0.1690	0.9079	0.1346	0.4046	-0.5072	0.1492	1.8444	8.1234	2.9245	0.2395	-0.4464	0.2504	1.9935	8.0968	2.8713	0.3347	-0.4539	0.2957	2.6117	63.9059	20.2571	-1.1389	0.0519	-0.4841
686.8740	2.3577	-2.0933	-0.0355	-0.3598	1.3736	-0.4615	0.1734	0.9095	0.1319	0.3976	-0.5073	0.1409	2.0135	7.8522	2.9805	0.3012	-0.4482	0.2552	1.9961	8.0138	2.8315	0.3295	-0.4538	0.2928	2.5041	62.8925	19.8767	-1.1813	0.0533	-0.4819
686.8860	2.3598	-2.0823	-0.0339	-0.3551	1.3675	-0.4599	0.1795	0.9098	0.1335	0.3986	-0.5154	0.1334	2.2682	8.1420	2.8253	0.2560	-0.3443	0.2340	1.9997	7.9132	2.7835	0.3232	-0.4537	0.2894	2.3802	61.6640	19.4172	-1.2318	0.0551	-0.4794
686.8960	2.3616	-2.0733	-0.0325	-0.3511	1.3624	-0.4586	0.1872	0.9133	0.1340	0.3974	-0.5167	0.1268	1.9999	7.6708	2.6134	0.2767	-0.3697	0.1962	2.0030	7.8303	2.7438	0.3181	-0.4536	0.2866	2.2817	60.6523	19.0371	-1.2731	0.0567	-0.4773
686.9080	2.3639	-2.0623	-0.0309	-0.3464	1.3563	-0.4572	0.1938	0.9153	0.1328	0.3923	-0.5118	0.1100	1.7839	7.5907	2.6970	0.2591	-0.4184	0.3277	2.0073	7.7290	2.6954	0.3119	-0.4535	0.2832	2.1684	59.4154	18.5740	-1.3226	0.0587	-0.4749
686.9180	2.3659	-2.0530	-0.0296	-0.3424	1.3510	-0.4561	0.1977	0.9155	0.1270	0.3875	-0.5146	0.1086	1.8099	7.6086	2.7506	0.2982	-0.3516	0.2559	2.0113	7.6427	2.6542	0.3068	-0.4534	0.2804	2.0784	58.3626	18.1800	-1.3641	0.0605	-0.4730
686.9300	2.3683	-2.0420	-0.0280	-0.3378	1.3449	-0.4548	0.2036	0.9224	0.1286	0.3822	-0.5119	0.1012	1.7280	7.1835	2.5853	0.2611	-0.3551	0.1735	1.9803	7.5425	2.6061	0.2993	-0.4481	0.2793	1.5463	57.1386	17.7194	-1.4284	0.1184	-0.4476
686.9400	2.3704	-2.0329	-0.0268	-0.3339	1.3397	-0.4538	0.2074	0.9221	0.1265	0.3767	-0.5052	0.0917	1.6794	7.5243	2.5519	0.2276	-0.4325	0.2439	1.9422	7.4599	2.5663	0.2922	-0.4415	0.2793	0.9804	56.1296	17.3383	-1.4879	0.1875	-0.4191
686.9500	2.3725	-2.0236	-0.0254	-0.3302	1.3348	-0.4529	0.2103	0.9232	0.1260	0.3728	-0.5076	0.0857	1.9930	7.2470	2.3903	0.2622	-0.3690	0.2239	1.9476	7.3724	2.5246	0.2870	-0.4410	0.2767	0.9346	55.0615	16.9391	-1.5285	0.1898	-0.4185
686.9620	2.3751	-2.0125	-0.0239	-0.3259	1.3288	-0.4520	0.2165	0.9275	0.1252	0.3708	-0.5096	0.0736	1.8121	6.9046	2.4049	0.2739	-0.3702	0.2806	1.9543	7.2667	2.4745	0.2807	-0.4405	0.2736	0.8839	53.7721	16.4587	-1.5763	0.1926	-0.4178
686.9720	2.3773	-2.0032	-0.0227	-0.3222	1.3237	-0.4513	0.2209	0.9286	0.1208	0.3693	-0.5055	0.0693	1.8693	7.0159	2.4363	0.2360	-0.4288	0.2914	1.9602	7.1785	2.4326	0.2756	-0.4400	0.2710	0.8452	52.6951	16.0582	-1.6160	0.1950	-0.4172
686.9840	2.3800	-1.9921	-0.0212	-0.3178	1.3176	-0.4505	0.2275	0.9309	0.1201	0.3623	-0.5019	0.0617	1.8503	7.0457	2.5559	0.2852	-0.4428	0.2257	1.9676	7.0720	2.3822	0.2694	-0.4395	0.2679	0.8031	51.3959	15.5749	-1.6630	0.1980	-0.4165
686.9940	2.3822	-1.9828	-0.0200	-0.3141	1.3124	-0.4499	0.2316	0.9352	0.1209	0.3593	-0.5014	0.0557	1.8750	7.1182	2.4024	0.1983	-0.3944	0.1909	1.9742	6.9819	2.3399	0.2643	-0.4390	0.2654	0.7719	50.2966	15.1689	-1.7020	0.2006	-0.4160
687.0060	2.3850	-1.9715	-0.0185	-0.3098	1.3065	-0.4493	0.2363	0.9356	0.1214	0.3527	-0.4986	0.0455	2.2341	6.9929	2.2482	0.2559	-0.3819	0.2426	1.9823	6.8729	2.2885	0.2583	-0.4384	0.2623	0.7390	48.9677	14.6766	-1.7482	0.2038	-0.4154
687.0160	2.3874	-1.9621	-0.0173	-0.3063	1.3016	-0.4489	0.2429	0.9382	0.1169	0.3482	-0.4964	0.0416	2.0311	6.7257	2.4189	0.1884	-0.4180	0.2017	1.9895	6.7818	2.2457	0.2533	-0.4377	0.2597	0.7153	47.8565	14.2658	-1.7862	0.2065	-0.4149
687.0260	2.3899	-1.9527	-0.0161	-0.3027	1.2966	-0.4485	0.2437	0.9410	0.1175	0.3422	-0.4942	0.0355	2.1934	6.6646	2.3069	0.2264	-0.3842	0.1753	1.9969	6.6898	2.2024	0.2483	-0.4370	0.2571	0.6953	46.7342	13.8511	-1.8238	0.2092	-0.4145
687.0380	2.3929	-1.9413	-0.0147	-0.2987	1.2906	-0.4481	0.2523	0.9445	0.1184	0.3388	-0.4985	0.0241	1.8986	6.3364	2.0985	0.2459	-0.3486	0.2074	2.0062	6.5786	2.1503	0.2425	-0.4362	0.2541	0.6761	45.3771	13.3507	-1.8682	0.2126	-0.4140
687.0480	2.3955	-1.9318	-0.0135	-0.2953	1.2856	-0.4480	0.2545	0.9457	0.1184	0.3406	-0.4873	0.0177	1.8899	6.3747	2.0231	0.1764	-0.4415	0.2027	2.0144	6.4846	2.1064	0.2376	-0.4355	0.2515	0.6643	44.2309	12.9295	-1.9049	0.2154	-0.4136
687.0600	2.3986	-1.9206	-0.0121	-0.2913	1.2797	-0.4478	0.2597	0.9495	0.1147	0.3352	-0.4872	0.0110	1.8924	6.4104	2.1479	0.2135	-0.3873	0.1795	2.0245	6.3732	2.0543	0.2319	-0.4346	0.2316	0.6544	42.8727	12.4296	-1.9479	0.2189	-0.4131
687.0700	2.4012	-1.9110	-0.0110	-0.2879	1.2749	-0.4477	0.2625	0.9511	0.1162	0.3313	-0.4892	0.0011	1.7890	5.9484	2.1626	0.1763	-0.3652	0.1106	1.9300	6.2720	2.0095	0.2251	-0.4248	0.0709	-0.5490	41.6407	11.9992	-2.0034	0.3155	-0.3500
687.0820	2.4044	-1.8996	-0.0096	-0.2840	1.2691	-0.4478	0.2654	0.9520	0.1176	0.3273	-0.4884	-0.0057	1.7868	6.0937	1.8630	0.1312	-0.3492	-0.0157	1.9397	6.1566	1.9558	0.2192	-0.4233	-0.1268	-0.5162	40.2359	11.4839	-2.0469	0.3203	-0.3504
687.0920	2.4070	-1.8900	-0.0084	-0.2808	1.2642	-0.4479	0.2682	0.9548	0.1167	0.3205	-0.4829	-0.0146	1.7003	6.0845	1.9519	0.1900	-0.4399	-0.0651	1.9480	6.0599	1.9108	0.2143	-0.4220	-0.2922	-0.4859	39.0586	11.0520	-2.0824	0.3243	-0.3507
687.1020	2.4098	-1.8804	-0.0072	-0.2776	1.2594	-0.4480	0.2685	0.9576	0.1172	0.3142	-0.4860	-0.0192	2.1561	5.6958	1.6546	0.1515	-0.3546	-0.0765	1.9565	5.9624	1.8655	0.2094	-0.4208	-0.3230	-0.4527	37.8725	10.6165	-2.1178	0.3284	-0.3509
687.1140	2.4130	-1.8690	-0.0058	-0.2738	1.2536	-0.4482	0.2753	0.9579	0.1145	0.3093	-0.4768	-0.0194	1.8954	5.8948	1.7489	0.1429	-0.3857	-0.1538	1.9670	5.8446	1.8111	0.2037	-0.4192	-0.3257	-0.4092	36.4389	10.0937	-2.1593	0.3333	-0.3513
687.1240	2.4158	-1.8593	-0.0047	-0.2707	1.2489	-0.4485	0.2777	0.9606	0.1124	0.3075	-0.4711	-0.0228	2.0802	5.7363	1.8507	0.1356	-0.3669	-0.2076	1.9761	5.7460	1.7655	0.1989	-0.4180	-0.3279	-0.3699	35.2383	9.6563	-2.1934	0.3374	-0.3515
687.1360	2.4192	-1.8477	-0.0034	-0.2670	1.2433	-0.4487	0.2829	0.9629	0.1116	0.3028	-0.4707	-0.0309	1.9125	5.4484	1.6803	0.1578	-0.3649	-0.2308	1.9873	5.6268	1.7105	0.1933	-0.4164	-0.3306	-0.3190	33.7879	9.1282	-2.2334	0.3423	-0.3518
687.1460	2.4220	-1.8381	-0.0022	-0.2641	1.2386	-0.4491	0.2831	0.9651	0.1110	0.2994	-0.4656	-0.0384	2.3484	5.3697	1.6146	0.1418	-0.4056	-0.2188	1.9969	5.5263	1.6643	0.1886	-0.4152	-0.3329	-0.2730	32.5654	8.6845	-2.2665	0.3464	-0.3521
687.1580	2.4254	-1.8265	-0.0009	-0.2606	1.2331	-0.4495	0.2905	0.9686	0.1103	0.2977	-0.4603	-0.0457	1.9311	5.2526	1.5105	0.1252	-0.4073	-0.2301	2.0087	5.4065	1.6092	0.1831	-0.4136	-0.3356	-0.2150	31.1079	8.1544	-2.3053	0.3513	-0.3524
687.1680	2.4283	-1.8167	0.0003	-0.2577	1.2285	-0.4501	0.2912	0.9704	0.1094	0.2904	-0.4632	-0.0497	2.1385	5.0384	1.2928	0.1597	-0.3586	-0.3045	2.0188	5.3052	1.5625	0.1785	-0.4124	-0.3379	-0.1630	29.8765	7.7065	-2.3372	0.3554	-0.3526
687.1780	2.4313	-1.8070	0.0013	-0.2547	1.2238	-0.4506	0.2958	0.9709	0.1045	0.2847	-0.4526	-0.0582	1.7830	5.1346	1.5746	0.1728	-0.4285	-0.2967	2.0292	5.2031	1.5160	0.1740	-0.4111	-0.3401	-0.1078	28.6348	7.2592	-2.3685	0.3596	-0.3528
687.1900	2.4348	-1.7954	0.0026	-0.2514	1.2183	-0.4513	0.2958	0.9749	0.1055	0.2801	-0.4491	-0.0649	2.0458	4.8518	1.3464	0.1228	-0.3595	-0.3054	2.0419	5.0808	1.4602	0.1687	-0.4095	-0.3428	-0.0384	27.1472	6.7231	-2.4054	0.3645	-0.3531
687.2000	2.4378	-1.7856	0.0037	-0.2485	1.2139	-0.4520	0.2977	0.9762	0.1053	0.2746	-0.4447	-0.0728	1.6731	4.5583	1.2733	0.0814	-0.3727	-0.2441	1.9603	5.0025	1.4143	0.1532	-0.3922	-0.3491	-1.0560	26.1905	6.2843	-2.5490	0.5351	-0.3942
687.2120	2.4413	-1.7738	0.0050	-0.2452	1.2086	-0.4530	0.2981	0.9774	0.1047	0.2653	-0.4346	-0.0779	2.0977	4.6540	1.1965	0.1345	-0.3985	-0.2931	1.9711	4.8776	1.3571	0.1471	-0.3896	-0.3521	-0.9638	24.6711	5.7388	-2.5854	0.5414	-0.3949
687.2220	2.4443	-1.7640	0.0060	-0.2426	1.2043	-0.4537	0.3013	0.9807	0.1033	0.2601	-0.4334	-0.0841	2.0150	4.6219	1.1296	0.1097	-0.3436	-0.3325	1.9801	4.7735	1.3094	0.1420	-0.3874	-0.3547	-0.8853	23.4051	5.2835	-2.6151	0.5467	-0.3955
687.2340	2.4480	-1.7523	0.0072	-0.2395	1.1991	-0.4548	0.3041	0.9835	0.0991	0.2522	-0.4268	-0.0954	2.2392	4.5184	1.1929	0.0680	-0.3773	-0.2785	1.9912	4.6485	1.2524	0.1360	-0.3848	-0.3578	-0.7891	21.8846	4.7396	-2.6497	0.5529	-0.3961
687.2440	2.4510	-1.7423	0.0082	-0.2370	1.1949	-0.4558	0.3063	0.9847	0.0964	0.2460	-0.4209	-0.0983	2.0151	4.2728	1.1867	0.1263	-0.3282	-0.3423	2.0006	4.5430	1.2045	0.1311	-0.3826	-0.3603	-0.7062	20.6013	4.2829	-2.6780	0.5580	-0.3966
687.2560	2.4546	-1.7305	0.0094	-0.2341	1.1898	-0.4571	0.3080	0.9879	0.0972	0.2430	-0.4151	-0.1124	2.0391	3.9751	1.1184	0.0662	-0.2883	-0.2329	2.0120	4.4161	1.1470	0.1252	-0.3800	-0.3634	-0.6048	19.0600	3.7342	-2.7110	0.5640	-0.3971
687.2660	2.4577	-1.7207	0.0104	-0.2317	1.1857	-0.4582	0.3081	0.9905	0.0975	0.2361	-0.4036	-0.1111	1.7844	4.0742	0.9972	0.0489	-0.3494	-0.2935	2.0217	4.3104	1.0991	0.1204	-0.3778	-0.3660	-0.5187	17.7748	3.2767	-2.7379	0.5690	-0.3975
687.2780	2.4615	-1.7088	0.0115	-0.2289	1.1810	-0.4596	0.3091	0.9913	0.0948	0.2324	-0.4047	-0.1200	1.9476	4.1798	1.0036	0.0792	-0.2854	-0.2787	2.0335	4.1829	1.0415	0.1147	-0.3752	-0.3690	-0.4129	16.2248	2.7270	-2.7693	0.5748	-0.3980
687.2880	2.4646	-1.6988	0.0125	-0.2267	1.1770	-0.4609	0.3073	0.9940	0.0943	0.2256	-0.3967	-0.1243	1.6966	3.9544	0.8609	0.0320	-0.3680	-0.3747	2.0435	4.0756	0.9931	0.1099	-0.3731	-0.3716	-0.3225	14.9224	2.2651	-2.7949	0.5795	-0.3983
687.2980	2.4677	-1.6889	0.0135	-0.2245	1.1731	-0.4622	0.3067	0.9963	0.0918	0.2200	-0.3918	-0.1359	1.7645	3.6227	0.9352	0.0565	-0.3227	-0.2897	2.0536	3.9680	0.9446	0.1053	-0.3709	-0.3741	-0.2304	13.6149	1.8029	-2.8199	0.5842	-0.3986
687.3100	2.4714	-1.6770	0.0146	-0.2219	1.1684	-0.4638	0.3053	0.9975	0.0909	0.2107	-0.3841	-0.1396	1.9967	3.9971	1.0379	0.0658	-0.3438	-0.3297	2.0658	3.8406	0.8875	0.0998	-0.3683	-0.3772	-0.1198	12.0671	1.2581	-2.8487	0.5897	-0.3990
687.3200	2.4745	-1.6669	0.0155	-0.2199	1.1646	-0.4653	0.3100	1.0023	0.0909	0.2035	-0.3791	-0.1483	2.2986	3.5377	0.8782	0.0896	-0.2893	-0.2905	2.0762	3.7321	0.8388	0.0952	-0.3661	-0.3797	-0.0241	10.7506	0.7938	-2.8724	0.5942	-0.3992
687.3320	2.4782	-1.6548	0.0165	-0.2174	1.1601	-0.4672	0.3114	1.0025	0.0920	0.1946	-0.3705	-0.1542	1.8687	3.2361	0.7924	0.0432	-0.2709	-0.3248	1.9197	3.5515	0.7785	0.0911	-0.3595	-0.3714	-1.8709	8.5721	0.2146	-2.8865	0.6414	-0.2831
687.3420	2.4813	-1.6447	0.0175	-0.2155	1.1564	-0.4687	0.3110	1.0033	0.0914	0.1910	-0.3555	-0.1582	1.9620	3.3473	0.7166	0.0228	-0.3594	-0.3335	1.9240	3.4425	0.7304	0.0867	-0.3570	-0.3732	-1.7698	7.2551	-0.2482	-2.9097	0.6474	-0.2835
687.3540	2.4850	-1.6327	0.0187	-0.2133	1.1522	-0.4706	0.3085	1.0067	0.0920	0.1822	-0.3472	-0.1652	2.1464	3.0294	0.4201	0.0417	-0.3715	-0.3278	1.9291	3.3106	0.6721	0.0814	-0.3540	-0.3754	-1.6490	5.6629	-0.8089	-2.9370	0.6543	-0.2839
687.3640	2.4880	-1.6226	0.0196	-0.2115	1.1487	-0.4723	0.3078	1.0068	0.0877	0.1749	-0.3439	-0.1726	1.7329	2.8638	0.4693	0.0799	-0.3151	-0.3037	1.9331	3.2018	0.6243	0.0771	-0.3516	-0.3773	-1.5509	4.3500	-1.2682	-2.9586	0.6600	-0.2842
687.3740	2.4912	-1.6124	0.0204	-0.2097	1.1453	-0.4741	0.3053	1.0072	0.0859	0.1703	-0.3403	-0.1733	1.8441	2.7549	0.6191	0.0355	-0.2889	-0.3140	1.9371	3.0912	0.5758	0.0728	-0.3491	-0.3791	-1.4523	3.0157	-1.7347	-2.9799	0.6655	-0.2845
687.3860	2.4948	-1.6005	0.0215	-0.2078	1.1413	-0.4761	0.3012	1.0100	0.0861	0.1633	-0.3303	-0.1803	1.6473	2.5200	0.3887	0.0611	-0.3351	-0.3411	1.9416	2.9613	0.5188	0.0678	-0.3461	-0.3813	-1.3383	1.4472	-2.2830	-3.0042	0.6720	-0.2848
687.3960	2.4977	-1.5903	0.0224	-0.2061	1.1380	-0.4780	0.2989	1.0098	0.0845	0.1588	-0.3236	-0.1901	2.1208	2.6387	0.4074	0.0163	-0.3105	-0.3046	1.9452	2.8519	0.4710	0.0637	-0.3437	-0.3831	-1.2439	0.1280	-2.7428	-3.0240	0.6772	-0.2851
687.4060	2.5007	-1.5801	0.0232	-0.2047	1.1348	-0.4799	0.2995	1.0094	0.0864	0.1546	-0.3239	-0.1884	1.8344	2.5071	0.1885	0.0538	-0.2570	-0.3395	1.9488	2.7421	0.4231	0.0596	-0.3412	-0.3849	-1.1504	-1.1968	-3.2028	-3.0430	0.6823	-0.2853
687.4160	2.5037	-1.5701	0.0241	-0.2031	1.1317	-0.4818	0.2971	1.0113	0.0866	0.1486	-0.3063	-0.1930	2.0872	2.3165	0.0200	0.0140	-0.3783	-0.3896	1.9521	2.6332	0.3755	0.0556	-0.3388	-0.3868	-1.0593	-2.5108	-3.6609	-3.0615	0.6873	-0.2855
687.4260	2.5066	-1.5600	0.0249	-0.2017	1.1287	-0.4838	0.2968	1.0117	0.0811	0.1414	-0.3068	-0.2002	2.0015	2.4238	0.2271	0.0022	-0.2416	-0.2854	1.9553	2.5243	0.3281	0.0516	-0.3363	-0.3886	-0.9697	-3.8244	-4.1158	-3.0793	0.6921	-0.2857
687.4360	2.5096	-1.5498	0.0258	-0.2003	1.1256	-0.4858	0.2943	1.0134	0.0789	0.1351	-0.2949	-0.2038	2.1812	2.0917	0.2778	0.0133	-0.3119	-0.3378	1.9584	2.4147	0.2805	0.0476	-0.3339	-0.3904	-0.8811	-5.1457	-4.5733	-3.0965	0.6968	-0.2859
687.4480	2.5130	-1.5376	0.0268	-0.1987	1.1221	-0.4883	0.2910	1.0150	0.0816	0.1304	-0.2867	-0.2118	1.7513	1.8783	-0.0050	-0.0314	-0.3216	-0.2396	1.9619	2.2835	0.2234	0.0430	-0.3310	-0.3926	-0.7771	-6.7281	-5.1218	-3.1165	0.7023	-0.2861
687.4560	2.5154	-1.5295	0.0274	-0.1978	1.1198	-0.4901	0.2852	1.0148	0.0783	0.1243	-0.2857	-0.2110	2.2261	1.9384	0.0696	0.0131	-0.2638	-0.3125	1.8480	2.1508	0.1874	0.0425	-0.3307	-0.3863	-2.0881	-8.3220	-5.4681	-3.1018	0.6884	-0.2038
687.4680	2.5188	-1.5173	0.0283	-0.1963	1.1165	-0.4926	0.2803	1.0143	0.0787	0.1160	-0.2726	-0.2127	1.6432	1.8539	0.0540	0.0174	-0.3148	-0.3459	1.8198	2.0116	0.1326	0.0387	-0.3282	-0.3862	-2.2840	-9.9912	-6.0027	-3.1153	0.6913	-0.1876
687.4780	2.5215	-1.5072	0.0292	-0.1952	1.1138	-0.4948	0.2747	1.0162	0.0799	0.1138	-0.2728	-0.2183	2.0880	1.5537	-0.1607	-0.0457	-0.2252	-0.3332	1.8151	1.9031	0.0865	0.0352	-0.3258	-0.3874	-2.2220	-11.2922	-6.4520	-3.1305	0.6965	-0.1878
687.4880	2.5243	-1.4969	0.0299	-0.1941	1.1112	-0.4970	0.2714	1.0140	0.0771	0.1054	-0.2622	-0.2190	1.4887	1.7460	-0.1340	-0.0266	-0.3116	-0.3296	1.8101	1.7947	0.0405	0.0317	-0.3234	-0.3886	-2.1641	-12.5916	-6.8995	-3.1453	0.7015	-0.1880
687.4980	2.5270	-1.4869	0.0307	-0.1930	1.1086	-0.4992	0.2645	1.0138	0.0772	0.0975	-0.2561	-0.2258	1.6266	1.5323	-0.1112	-0.0157	-0.3637	-0.3038	1.8046	1.6877	-0.0047	0.0282	-0.3210	-0.3899	-2.1111	-13.8734	-7.3405	-3.1592	0.7064	-0.1882
687.5100	2.5302	-1.4748	0.0317	-0.1919	1.1056	-0.5019	0.2602	1.0170	0.0783	0.0933	-0.2500	-0.2275	1.4293	1.2056	-0.3922	-0.0774	-0.2871	-0.3440	1.7975	1.5607	-0.0585	0.0242	-0.3182	-0.3913	-2.0536	-15.3957	-7.8640	-3.1751	0.7122	-0.1885
687.5200	2.5328	-1.4645	0.0325	-0.1910	1.1031	-0.5042	0.2529	1.0166	0.0749	0.0848	-0.2439	-0.2358	1.7404	1.2552	-0.1253	-0.0408	-0.2044	-0.2777	1.7912	1.4529	-0.1040	0.0208	-0.3159	-0.3925	-2.0087	-16.6879	-8.3070	-3.1880	0.7168	-0.1887
687.5300	2.5352	-1.4543	0.0332	-0.1902	1.1008	-0.5065	0.2514	1.0152	0.0746	0.0782	-0.2280	-0.2350	1.6731	1.3389	-0.1995	0.0060	-0.3618	-0.3541	1.7846	1.3460	-0.1491	0.0175	-0.3135	-0.3937	-1.9685	-17.9692	-8.7462	-3.2002	0.7214	-0.1889
687.5420	2.5382	-1.4421	0.0342	-0.1892	1.0979	-0.5094	0.2476	1.0180	0.0762	0.0757	-0.2283	-0.2447	1.5828	0.9677	-0.3962	-0.0641	-0.2045	-0.2645	1.7762	1.2186	-0.2028	0.0136	-0.3107	-0.3952	-1.9261	-19.4962	-9.2698	-3.2143	0.7266	-0.1892
687.5520	2.5406	-1.4319	0.0350	-0.1885	1.0957	-0.5118	0.2408	1.0164	0.0746	0.0691	-0.2143	-0.2430	1.7679	0.9505	-0.3857	-0.0540	-0.2713	-0.3487	1.7687	1.1130	-0.2472	0.0104	-0.3084	-0.3964	-1.8956	-20.7613	-9.7016	-3.2253	0.7308	-0.1894
687.5620	2.5430	-1.4217	0.0357	-0.1879	1.0936	-0.5142	0.2380	1.0171	0.0742	0.0618	-0.2090	-0.2496	1.6376	0.8617	-0.3866	-0.0398	-0.3056	-0.3510	1.7608	1.0074	-0.2915	0.0073	-0.3061	-0.3976	-1.8692	-22.0267	-10.1332	-3.2357	0.7350	-0.1897
687.5740	2.5458	-1.4095	0.0367	-0.1871	1.0911	-0.5172	0.2292	1.0172	0.0792	0.0581	-0.2019	-0.2524	1.9235	0.6194	-0.7027	-0.0552	-0.2911	-0.3210	1.7510	0.8805	-0.3450	0.0036	-0.3033	-0.3991	-1.8428	-23.5475	-10.6546	-3.2478	0.7397	-0.1900
687.5840	2.5481	-1.3993	0.0375	-0.1866	1.0891	-0.5198	0.2283	1.0151	0.0763	0.0487	-0.2018	-0.2582	1.6611	0.5382	-0.5632	-0.0571	-0.2488	-0.2610	1.7151	0.7701	-0.3877	-0.0002	-0.3004	-0.4000	-2.1491	-24.8696	-11.0702	-3.2650	0.7505	-0.1867
687.5960	2.5507	-1.3871	0.0384	-0.1860	1.0868	-0.5229	0.2165	1.0150	0.0750	0.0412	-0.1887	-0.2533	1.4581	0.3397	-0.5068	0.0152	-0.2468	-0.3318	1.4806	0.6038	-0.4283	-0.0099	-0.2923	-0.3987	-4.6906	-26.8519	-11.4759	-3.3361	0.8101	-0.1600
687.6060	2.5528	-1.3770	0.0392	-0.1856	1.0850	-0.5254	0.2081	1.0158	0.0775	0.0370	-0.1808	-0.2593	1.5610	0.1812	-0.7639	-0.0634	-0.3104	-0.3027	1.4574	0.5008	-0.4704	-0.0133	-0.2896	-0.3998	-4.7446	-28.0780	-11.8947	-3.3454	0.8155	-0.1604
687.6180	2.5553	-1.3647	0.0401	-0.1853	1.0829	-0.5285	0.1989	1.0140	0.0733	0.0272	-0.1796	-0.2575	1.0421	0.2105	-0.4838	-0.0205	-0.1914	-0.3454	1.4287	0.3768	-0.5206	-0.0174	-0.2864	-0.4011	-4.8194	-29.5544	-12.3945	-3.3560	0.8219	-0.1610
687.6280	2.5572	-1.3546	0.0409	-0.1850	1.0812	-0.5311	0.1871	1.0141	0.0753	0.0219	-0.1671	-0.2617	1.2052	0.0046	-0.5975	-0.0459	-0.2520	-0.3173	1.4041	0.2741	-0.5623	-0.0207	-0.2837	-0.4021	-4.8900	-30.7762	-12.8094	-3.3643	0.8272	-0.1615
687.6380	2.5590	-1.3444	0.0417	-0.1848	1.0797	-0.5338	0.1789	1.0125	0.0778	0.0177	-0.1596	-0.2651	1.2359	-0.2995	-0.8242	-0.1430	-0.2773	-0.3599	1.3787	0.1722	-0.6037	-0.0241	-0.2811	-0.4032	-4.9682	-31.9885	-13.2223	-3.3722	0.8323	-0.1621
687.6480	2.5607	-1.3344	0.0424	-0.1846	1.0781	-0.5365	0.1700	1.0101	0.0769	0.0090	-0.1510	-0.2672	1.2240	-0.2155	-0.9505	-0.0996	-0.2828	-0.3240	1.3527	0.0712	-0.6444	-0.0783	-0.2784	-0.4043	-5.0535	-33.1913	-13.6280	-3.3796	0.8373	-0.1626
687.6580	2.5624	-1.3243	0.0432	-0.1847	1.0766	-0.5391	0.1612	1.0093	0.0775	-0.0014	-0.1456	-0.2715	1.0078	-0.1820	-0.8030	-0.2083	-0.2496	-0.3463	1.3261	-0.0300	-0.6854	-0.2715	-0.2757	-0.4054	-5.1462	-34.3949	-14.0359	-3.3866	0.8423	-0.1631
687.6700	2.5642	-1.3121	0.0442	-0.1847	1.0750	-0.5424	0.1465	1.0097	0.0781	-0.0120	-0.1341	-0.2739	1.3412	-0.4458	-0.9777	-0.3597	-0.2504	-0.3141	1.2933	-0.1520	-0.7348	-0.5049	-0.2726	-0.4067	-5.2670	-35.8471	-14.5280	-3.3946	0.8481	-0.1637
687.6800	2.5656	-1.3020	0.0449	-0.1849	1.0737	-0.5452	0.1402	1.0076	0.0773	-0.0209	-0.1300	-0.2794	1.2679	-0.4142	-0.8567	-0.3546	-0.2026	-0.3295	1.2652	-0.2527	-0.7753	-0.6052	-0.2699	-0.4077	-5.3754	-37.0459	-14.9312	-3.4008	0.8529	-0.1642
687.6900	2.5670	-1.2919	0.0457	-0.1851	1.0724	-0.5480	0.1315	1.0090	0.0772	-0.0222	-0.1186	-0.2794	1.1004	-0.4005	-0.8400	-0.3769	-0.1922	-0.3621	1.2365	-0.3529	-0.8157	-0.6084	-0.2673	-0.4088	-5.4907	-38.2387	-15.3339	-3.4066	0.8576	-0.1646
687.7000	2.5682	-1.2818	0.0466	-0.1853	1.0713	-0.5508	0.1222	1.0075	0.0796	-0.0237	-0.1048	-0.2862	1.1022	-0.7674	-1.0376	-0.4627	-0.2595	-0.3044	1.2072	-0.4530	-0.8558	-0.6117	-0.2646	-0.4099	-5.6128	-39.4291	-15.7342	-3.4120	0.8622	-0.1651
687.7100	2.5694	-1.2717	0.0473	-0.1855	1.0703	-0.5537	0.1136	1.0056	0.0795	-0.0285	-0.0960	-0.2834	1.4125	-0.7125	-0.8178	-0.4755	-0.3879	-0.3407	1.7953	-0.5755	-0.9212	-0.5718	-0.3112	-0.3952	1.5947	-40.8908	-16.3806	-2.9616	0.3439	0.0012
687.7220	2.5707	-1.2598	0.0483	-0.1859	1.0691	-0.5571	0.1050	1.0048	0.0836	-0.0324	-0.1002	-0.2864	0.9434	-0.9472	-1.0378	-0.5497	-0.2647	-0.3123	1.0371	-0.7518	-0.9321	-0.6097	-0.2745	-0.4038	-7.2113	-42.9854	-16.5071	-3.3452	0.7227	-0.0857
687.7320	2.5717	-1.2496	0.0491	-0.1863	1.0681	-0.5600	0.0949	1.0037	0.0868	-0.0388	-0.0947	-0.2857	1.0020	-1.0984	-1.1817	-0.5896	-0.2229	-0.3436	0.9991	-0.8521	-0.9706	-0.6124	-0.2725	-0.4044	-7.3915	-44.1701	-16.9050	-3.3498	0.7272	-0.0859
687.7420	2.5726	-1.2395	0.0499	-0.1867	1.0671	-0.5629	0.0853	1.0008	0.0838	-0.0462	-0.0897	-0.2863	0.7280	-1.0764	-1.0091	-0.5698	-0.1949	-0.3128	0.9603	-0.9529	-1.0091	-0.6150	-0.2706	-0.4049	-7.5795	-45.3595	-17.3033	-3.3541	0.7317	-0.0862
687.7540	2.5735	-1.2276	0.0510	-0.1873	1.0661	-0.5663	0.0696	0.9998	0.0884	-0.0524	-0.0782	-0.2940	0.8818	-1.3177	-1.1556	-0.6291	-0.2371	-0.3150	0.9129	-1.0725	-1.0551	-0.6182	-0.2683	-0.4056	-7.8140	-46.7720	-17.7793	-3.3588	0.7370	-0.0864
687.7640	2.5741	-1.2177	0.0519	-0.1879	1.0654	-0.5692	0.0608	0.9978	0.0880	-0.0607	-0.0733	-0.2930	0.5877	-1.4063	-1.1663	-0.6021	-0.2588	-0.3384	0.8728	-1.1719	-1.0930	-0.6208	-0.2663	-0.4062	-8.0168	-47.9446	-18.1719	-3.3624	0.7413	-0.0866
687.7760	2.5747	-1.2057	0.0530	-0.1886	1.0645	-0.5728	0.0459	0.9938	0.0912	-0.0661	-0.0684	-0.2952	0.5295	-1.2924	-1.1858	-0.6326	-0.2678	-0.3275	0.8238	-1.2912	-1.1386	-0.6239	-0.2640	-0.4068	-8.2691	-49.3536	-18.6441	-3.3664	0.7463	-0.0867
687.7860	2.5751	-1.1957	0.0539	-0.1893	1.0639	-0.5757	0.0334	0.9946	0.0934	-0.0743	-0.0614	-0.2962	0.6746	-1.7479	-1.2740	-0.6075	-0.2872	-0.3650	0.7822	-1.3912	-1.1768	-0.6264	-0.2621	-0.4074	-8.4868	-50.5334	-19.0394	-3.3693	0.7504	-0.0868
687.7980	2.5754	-1.1838	0.0550	-0.1903	1.0631	-0.5793	0.0195	0.9909	0.0952	-0.0813	-0.0589	-0.2973	0.7374	-1.5010	-1.3543	-0.6307	-0.2574	-0.3738	0.7317	-1.5105	-1.2222	-0.6295	-0.2598	-0.4081	-8.7552	-51.9409	-19.5101	-3.3725	0.7552	-0.0868
687.8080	2.5755	-1.1739	0.0560	-0.1911	1.0626	-0.5822	0.0089	0.9878	0.0955	-0.0859	-0.0502	-0.3023	0.6048	-1.5172	-1.3466	-0.5939	-0.2768	-0.2633	0.2965	-1.6106	-1.2603	-0.6320	-0.2579	-0.4086	-8.9858	-53.1215	-19.9046	-3.3748	0.7591	-0.0867
687.8180	2.5755	-1.1640	0.0570	-0.1921	1.0621	-0.5853	-0.0066	0.9880	0.0969	-0.0892	-0.0453	-0.2986	-0.4722	-2.0899	-1.3767	-0.6198	-0.2750	-0.3399	-1.3782	-1.7104	-1.2985	-0.6345	-0.2560	-0.4091	-9.2213	-54.2983	-20.2996	-3.3768	0.7629	-0.0866
687.8280	2.5754	-1.1541	0.0580	-0.1930	1.0616	-0.5883	-0.0192	0.9848	0.0980	-0.0979	-0.0411	-0.3015	-1.1771	-1.9611	-1.4099	-0.5972	-0.2342	-0.3184	-2.3081	-1.8106	-1.3366	-0.6370	-0.2541	-0.4097	-9.4622	-55.4808	-20.6945	-3.3785	0.7666	-0.0865
687.8380	2.5752	-1.1442	0.0590	-0.1940	1.0612	-0.5913	-0.0167	0.9831	0.0956	-0.0952	-0.0396	-0.2995	-0.4164	-1.8443	-1.3470	-0.6169	-0.3086	-0.3174	-1.4633	-1.8086	-1.3969	-0.5996	-0.2913	-0.4017	0.6884	-55.4537	-21.2901	-2.9736	0.3638	-0.0001
687.8480	2.5750	-1.1345	0.0600	-0.1950	1.0609	-0.5943	-0.0224	0.9838	0.1011	-0.1001	-0.0366	-0.3002	-2.1385	-2.4073	-1.4522	-0.6497	-0.2638	-0.3218	-2.4488	-2.0734	-1.3990	-0.6341	-0.2660	-0.4065	-10.8403	-58.6008	-21.3418	-3.3257	0.6273	-0.0487
687.8580	2.5747	-1.1246	0.0610	-0.1960	1.0605	-0.5973	-0.0373	0.9794	0.1034	-0.1070	-0.0360	-0.3043	-1.8119	-2.4197	-1.5729	-0.6517	-0.2547	-0.3300	-2.4975	-2.1746	-1.4357	-0.6362	-0.2648	-0.4068	-11.1254	-59.7856	-21.7368	-3.3269	0.6308	-0.0482
687.8700	2.5741	-1.1129	0.0623	-0.1974	1.0601	-0.6009	-0.0493	0.9742	0.1049	-0.1129	-0.0302	-0.3034	-2.2816	-2.3683	-1.4554	-0.6336	-0.2929	-0.3860	-2.5564	-2.2953	-1.4793	-0.6387	-0.2634	-0.4071	-11.4710	-61.1987	-22.2057	-3.3280	0.6349	-0.0476
687.8800	2.5735	-1.1032	0.0634	-0.1985	1.0598	-0.6040	-0.0640	0.9745	0.1094	-0.1223	-0.0287	-0.3059	-2.3043	-2.5089	-1.6557	-0.5895	-0.2532	-0.3666	-2.6058	-2.3963	-1.5159	-0.6408	-0.2622	-0.4073	-11.7624	-62.3801	-22.5997	-3.3287	0.6382	-0.0470
687.8900	2.5728	-1.0933	0.0646	-0.1997	1.0595	-0.6070	-0.0778	0.9713	0.1095	-0.1240	-0.0261	-0.3043	-2.4832	-2.6948	-1.5201	-0.6572	-0.2534	-0.3582	-2.6556	-2.4986	-1.5529	-0.6428	-0.2610	-0.4075	-12.0577	-63.5765	-22.9975	-3.3290	0.6413	-0.0462
687.9000	2.5720	-1.0836	0.0657	-0.2009	1.0593	-0.6101	-0.0902	0.9667	0.1132	-0.1295	-0.0239	-0.3057	-2.7238	-2.8158	-1.6303	-0.6338	-0.2544	-0.3458	-2.7056	-2.6009	-1.5898	-0.6448	-0.2598	-0.4077	-12.3543	-64.7724	-23.3946	-3.3292	0.6444	-0.0454
687.9100	2.5710	-1.0740	0.0669	-0.2022	1.0591	-0.6131	-0.1042	0.9641	0.1164	-0.1343	-0.0198	-0.3112	-2.7274	-2.5692	-1.6587	-0.6374	-0.2230	-0.2712	-2.7555	-2.7024	-1.6265	-0.6468	-0.2587	-0.4079	-12.6505	-65.9592	-23.7897	-3.3290	0.6473	-0.0445
687.9220	2.5696	-1.0625	0.0684	-0.2039	1.0588	-0.6169	-0.1222	0.9616	0.1216	-0.1417	-0.0152	-0.3050	-2.3738	-3.1325	-1.9086	-0.6204	-0.2149	-0.3818	-2.8155	-2.8239	-1.6705	-0.6491	-0.2573	-0.4082	-13.0050	-67.3779	-24.2626	-3.3285	0.6506	-0.0433
687.9320	2.5682	-1.0528	0.0696	-0.2053	1.0587	-0.6200	-0.1323	0.9566	0.1187	-0.1467	-0.0125	-0.3049	-2.5991	-2.9638	-1.6712	-0.6372	-0.1940	-0.3132	-2.8657	-2.9271	-1.7077	-0.6511	-0.2561	-0.4083	-13.3025	-68.5824	-24.6628	-3.3277	0.6533	-0.0422
687.9440	2.5666	-1.0415	0.0710	-0.2071	1.0586	-0.6237	-0.1472	0.9526	0.1238	-0.1518	-0.0074	-0.3105	-2.9296	-3.0196	-1.7518	-0.6329	-0.1468	-0.2854	-2.9255	-3.0488	-1.7516	-0.6533	-0.1931	-0.4085	-13.6537	-70.0027	-25.1353	-3.3266	0.6562	-0.0407
687.9540	2.5650	-1.0320	0.0723	-0.2085	1.0586	-0.6268	-0.1603	0.9503	0.1262	-0.1581	-0.0011	-0.3070	-2.8394	-3.1380	-1.7723	-0.6525	-0.1521	-0.3509	-2.9752	-3.1509	-1.7884	-0.6552	-0.0941	-0.4086	-13.9444	-71.1930	-25.5308	-3.3252	0.6584	-0.0393
687.9660	2.5630	-1.0205	0.0738	-0.2104	1.0586	-0.6304	-0.1702	0.9462	0.1285	-0.1585	-0.0004	-0.3095	-1.5537	-2.9257	-1.7668	-0.6151	-0.1472	-0.3589	-2.9415	-3.2933	-1.8200	-0.6483	-0.0584	-0.4070	-13.3350	-72.8749	-25.8669	-3.2369	0.4885	-0.0202
687.9760	2.5613	-1.0111	0.0752	-0.2121	1.0586	-0.6335	-0.1816	0.9420	0.1337	-0.1640	-0.0002	-0.3136	-3.1776	-3.1600	-1.7585	-0.6232	-0.1616	-0.3479	-3.1119	-3.4319	-1.8550	-0.6530	-0.0402	-0.4072	-15.0574	-74.4939	-26.2577	-3.2691	0.5035	-0.0210
687.9860	2.5593	-1.0017	0.0765	-0.2137	1.0586	-0.6366	-0.1975	0.9393	0.1385	-0.1667	-0.0002	-0.3125	-2.9808	-3.5380	-1.9125	-0.6306	-0.1491	-0.3556	-3.1640	-3.5360	-1.8911	-0.6544	-0.0232	-0.4072	-15.3628	-75.6997	-26.6599	-3.2672	0.5053	-0.0193
687.9980	2.5568	-0.9905	0.0782	-0.2158	1.0586	-0.6404	-0.2142	0.9339	0.1388	-0.1707	-0.0002	-0.3125	-2.9527	-3.5401	-1.7513	-0.6111	-0.1810	-0.3251	-3.2258	-3.6609	-1.9341	-0.6562	-0.0027	-0.4071	-15.7209	-77.1441	-27.1386	-3.2647	0.5074	-0.0172
688.0080	2.5546	-0.9811	0.0796	-0.2176	1.0586	-0.6435	-0.2244	0.9289	0.1457	-0.1739	-0.0012	-0.3127	-3.2787	-3.5819	-1.8976	-0.6327	-0.1870	-0.3174	-3.2767	-3.7649	-1.9701	-0.6576	0.0143	-0.4070	-16.0115	-78.3464	-27.5390	-3.2621	0.5090	-0.0153
688.0180	2.5523	-0.9719	0.0811	-0.2193	1.0586	-0.6467	-0.2364	0.9270	0.1532	-0.1776	-0.0008	-0.3111	-3.4979	-4.1974	-2.1231	-0.6918	-0.1886	-0.3395	-3.3269	-3.8693	-2.0063	-0.6590	0.0314	-0.4069	-16.2948	-79.5519	-27.9417	-3.2593	0.5105	-0.0133
688.0280	2.5499	-0.9626	0.0826	-0.2211	1.0586	-0.6498	-0.2534	0.9193	0.1534	-0.1828	-0.0007	-0.3148	-3.2357	-4.0757	-2.0220	-0.6418	-0.1811	-0.3061	-3.3763	-3.9734	-2.0424	-0.6604	0.0484	-0.4068	-16.5687	-80.7525	-28.3426	-3.2562	0.5118	-0.0112
688.0380	2.5473	-0.9534	0.0841	-0.2230	1.0585	-0.6529	-0.2651	0.9137	0.1561	-0.1873	-0.0004	-0.3091	-3.6053	-4.1480	-2.0219	-0.6432	-0.1663	-0.3505	-3.4249	-4.0778	-2.0786	-0.6617	0.0656	-0.4067	-16.8337	-81.9573	-28.7450	-3.2527	0.5129	-0.0090
688.0480	2.5445	-0.9443	0.0858	-0.2249	1.0585	-0.6560	-0.2821	0.9101	0.1625	-0.1914	-0.0003	-0.3106	-3.2318	-4.2694	-2.0852	-0.6281	-0.1565	-0.3402	-3.4724	-4.1812	-2.1145	-0.6630	0.0828	-0.4065	-17.0860	-83.1476	-29.1435	-3.2490	0.5140	-0.0068
688.0580	2.5416	-0.9352	0.0874	-0.2268	1.0586	-0.6592	-0.2921	0.9040	0.1650	-0.1953	-0.0002	-0.3126	-3.3954	-4.3155	-2.1010	-0.6772	-0.1644	-0.3080	-3.5188	-4.2845	-2.1505	-0.6642	0.0999	-0.4063	-17.3270	-84.3369	-29.5427	-3.2449	0.5148	-0.0044
688.0700	2.5380	-0.9244	0.0894	-0.2291	1.0586	-0.6629	-0.3101	0.8958	0.1685	-0.2005	-0.0001	-0.3114	-3.4314	-4.0450	-2.0301	-0.6347	-0.1245	-0.3405	-3.5732	-4.4088	-2.1936	-0.6657	0.1204	-0.4061	-17.6009	-85.7655	-30.0214	-3.2395	0.5156	-0.0014
688.0800	2.5348	-0.9155	0.0911	-0.2311	1.0585	-0.6660	-0.3223	0.8924	0.1720	-0.2064	-0.0000	-0.3114	-3.5201	-4.4809	-2.0969	-0.6484	-0.0911	-0.3133	-3.6170	-4.5116	-2.2296	-0.6668	0.1374	-0.4058	-17.8136	-86.9460	-30.4197	-3.2346	0.5160	0.0011
688.0900	2.5315	-0.9066	0.0929	-0.2333	1.0586	-0.6691	-0.3355	0.8869	0.1776	-0.2126	0.0003	-0.3113	-2.4014	-4.2764	-2.4033	-0.6268	-0.0870	-0.3454	-3.1122	-4.4052	-2.2287	-0.6513	0.1279	-0.4058	-11.5187	-85.6299	-30.4477	-3.0549	0.3663	0.0015
688.1020	2.5274	-0.8960	0.0951	-0.2357	1.0586	-0.6729	-0.3455	0.8785	0.1807	-0.2151	0.0002	-0.3121	-3.8538	-4.7000	-2.2917	-0.6226	-0.1455	-0.3446	-3.7106	-4.7736	-2.2927	-0.6645	0.0513	-0.4056	-18.3103	-89.9724	-31.1429	-3.1793	0.3601	0.0030
688.1120	2.5238	-0.8872	0.0969	-0.2379	1.0585	-0.6761	-0.3604	0.8727	0.1864	-0.2212	-0.0014	-0.3134	-3.6784	-4.5392	-2.2874	-0.5734	-0.2116	-0.2874	-3.7526	-4.8756	-2.3271	-0.6653	-0.0116	-0.4053	-18.5032	-91.1353	-31.5358	-3.1738	0.3604	0.0057
688.1240	2.5194	-0.8768	0.0993	-0.2405	1.0585	-0.6798	-0.3758	0.8687	0.1920	-0.2201	-0.0068	-0.3104	-3.7054	-5.2336	-2.3871	-0.6485	-0.2078	-0.3718	-3.8010	-4.9973	-2.3682	-0.6661	-0.0868	-0.4050	-18.7137	-92.5210	-32.0053	-3.1668	0.3608	0.0090
688.1340	2.5155	-0.8682	0.1012	-0.2427	1.0584	-0.6829	-0.3873	0.8592	0.1927	-0.2226	-0.0101	-0.3094	-3.9073	-4.8576	-2.3804	-0.6303	-0.1962	-0.3441	-3.8397	-5.0977	-2.4022	-0.6668	-0.1493	-0.4046	-18.8701	-93.6617	-32.3929	-3.1606	0.3609	0.0118
688.1440	2.5115	-0.8596	0.1031	-0.2450	1.0583	-0.6860	-0.4024	0.8531	0.1957	-0.2255	-0.0120	-0.3147	-3.7211	-5.2347	-2.3570	-0.6118	-0.2029	-0.3029	-3.8767	-5.1973	-2.4359	-0.6675	-0.2117	-0.4043	-19.0093	-94.7923	-32.7777	-3.1541	0.3610	0.0146
688.1560	2.5066	-0.8494	0.1056	-0.2477	1.0581	-0.6898	-0.4176	0.8475	0.2046	-0.2270	-0.0151	-0.3121	-3.8320	-5.2368	-2.6121	-0.6277	-0.2013	-0.3623	-3.9188	-5.3152	-2.4760	-0.6682	-0.2828	-0.4038	-19.1520	-96.1290	-33.2344	-3.1459	0.3610	0.0181
688.1660	2.5025	-0.8409	0.1077	-0.2501	1.0580	-0.6928	-0.4274	0.8399	0.2063	-0.2298	-0.0137	-0.3110	-4.0893	-5.5146	-2.5311	-0.6384	-0.1970	-0.3620	-3.9521	-5.4129	-2.5091	-0.6687	-0.2834	-0.4034	-19.2518	-97.2341	-33.6119	-3.1385	0.3609	0.0210
688.1760	2.4981	-0.8326	0.1098	-0.2524	1.0579	-0.6959	-0.4415	0.8299	0.2065	-0.2311	-0.0132	-0.3185	-4.1821	-5.4246	-2.3083	-0.6458	-0.1669	-0.3120	-3.9836	-5.5095	-2.5419	-0.6692	-0.2840	-0.4030	-19.3331	-98.3255	-33.9854	-3.1308	0.3606	0.0239
688.1860	2.4936	-0.8243	0.1119	-0.2548	1.0577	-0.6990	-0.4569	0.8231	0.2147	-0.2318	-0.0132	-0.3125	-3.9829	-5.3614	-2.5069	-0.6784	-0.1976	-0.3342	-4.0131	-5.6040	-2.5740	-0.6696	-0.2846	-0.4026	-19.3938	-99.3909	-34.3520	-3.1228	0.3603	0.0269
688.1980	2.4880	-0.8146	0.1145	-0.2576	1.0576	-0.7027	-0.4706	0.8190	0.2176	-0.2362	-0.0157	-0.3117	-4.1845	-5.9879	-2.5733	-0.6933	-0.1922	-0.3478	-4.0461	-5.7157	-2.6122	-0.6700	-0.2853	-0.4020	-19.4420	-100.6487	-34.7871	-3.1127	0.3597	0.0304
688.2080	2.4832	-0.8063	0.1166	-0.2600	1.0574	-0.7059	-0.4821	0.8081	0.2190	-0.2409	-0.0173	-0.3132	-4.0946	-5.6797	-2.3836	-0.6534	-0.2106	-0.2984	-4.0717	-5.8083	-2.6437	-0.6703	-0.2859	-0.4015	-19.4631	-101.6887	-35.1455	-3.1038	0.3592	0.0333
688.2160	2.4793	-0.7998	0.1185	-0.2620	1.0572	-0.7084	-0.4924	0.8018	0.2269	-0.2436	-0.0169	-0.3083	-3.9456	-5.8221	-2.7093	-0.6987	-0.2430	-0.3497	-4.0736	-5.8903	-2.6559	-0.6681	-0.2977	-0.4026	-19.2597	-102.6146	-35.3060	-3.0704	0.2376	0.0205
688.2280	2.4733	-0.7904	0.1212	-0.2649	1.0570	-0.7121	-0.5057	0.7930	0.2329	-0.2516	-0.0236	-0.3092	-4.0193	-6.0878	-2.6240	-0.6138	-0.2451	-0.2742	-4.0936	-5.9988	-2.6899	-0.6679	-0.3005	-0.4023	-19.2591	-103.8280	-35.7054	-3.0565	0.2222	0.0220
688.2380	2.4682	-0.7825	0.1235	-0.2674	1.0567	-0.7152	-0.5167	0.7851	0.2376	-0.2515	-0.0270	-0.3027	-4.0676	-6.0617	-2.7388	-0.6561	-0.2688	-0.3551	-4.1039	-6.0866	-2.7190	-0.6679	-0.3017	-0.4019	-19.2609	-104.8069	-36.0452	-3.0473	0.2220	0.0248
688.2500	2.4618	-0.7732	0.1265	-0.2705	1.0564	-0.7189	-0.5289	0.7761	0.2404	-0.2560	-0.0349	-0.2998	-4.2408	-6.1295	-2.6966	-0.6412	-0.2774	-0.3409	-4.1142	-6.1902	-2.7532	-0.6680	-0.3031	-0.4013	-19.2398	-105.9586	-36.4451	-3.0360	0.2218	0.0282
688.2600	2.4564	-0.7654	0.1289	-0.2730	1.0560	-0.7220	-0.5395	0.7667	0.2428	-0.2550	-0.0383	-0.3066	-4.2579	-6.0858	-2.6447	-0.6474	-0.2740	-0.2947	-4.1210	-6.2747	-2.7812	-0.6679	-0.3043	-0.4009	-19.2028	-106.8969	-36.7724	-3.0261	0.2217	0.0310
688.2700	2.4509	-0.7579	0.1314	-0.2756	1.0556	-0.7250	-0.5503	0.7607	0.2520	-0.2588	-0.0426	-0.3056	-4.4241	-6.1404	-2.9402	-0.6257	-0.2961	-0.3310	-4.1261	-6.3571	-2.8084	-0.6678	-0.3054	-0.4004	-19.1478	-107.8082	-37.0919	-3.0159	0.2215	0.0337
688.2800	2.4454	-0.7503	0.1339	-0.2782	1.0552	-0.7281	-0.5621	0.7544	0.2536	-0.2603	-0.0457	-0.3078	-4.3220	-6.3032	-2.8500	-0.6297	-0.3376	-0.2687	-4.1298	-6.4384	-2.8354	-0.6676	-0.3065	-0.3999	-19.0769	-108.7061	-37.4072	-3.0054	0.2214	0.0364
688.2920	2.4386	-0.7413	0.1369	-0.2813	1.0546	-0.7316	-0.5756	0.7448	0.2596	-0.2589	-0.0501	-0.3067	-4.3585	-6.5632	-2.9564	-0.6618	-0.3709	-0.3536	-4.1322	-6.5330	-2.8667	-0.6674	-0.3079	-0.3994	-18.9693	-109.7478	-37.7741	-2.9923	0.2212	0.0396
688.3020	2.4327	-0.7339	0.1395	-0.2840	1.0541	-0.7347	-0.5846	0.7343	0.2600	-0.2622	-0.0584	-0.3059	-4.3636	-6.5608	-2.7279	-0.6401	-0.3139	-0.3280	-4.1326	-6.6103	-2.8921	-0.6671	-0.3090	-0.3989	-18.8629	-110.5966	-38.0728	-2.9811	0.2211	0.0422
688.3140	2.4256	-0.7251	0.1427	-0.2872	1.0533	-0.7384	-0.5987	0.7277	0.2696	-0.2650	-0.0629	-0.3065	-4.3242	-6.7546	-2.9844	-0.6195	-0.3334	-0.3074	-4.1312	-6.7005	-2.9219	-0.6667	-0.3103	-0.3982	-18.7149	-111.5835	-38.4229	-2.9672	0.2209	0.0452
688.3240	2.4196	-0.7179	0.1454	-0.2899	1.0527	-0.7414	-0.6088	0.7194	0.2690	-0.2675	-0.0690	-0.3015	-4.3828	-7.1069	-2.7751	-0.6821	-0.2594	-0.3415	-4.1285	-6.7734	-2.9459	-0.6663	-0.3114	-0.3977	-18.5755	-112.3786	-38.7052	-2.9552	0.2207	0.0476
688.3360	2.4122	-0.7093	0.1486	-0.2930	1.0519	-0.7451	-0.6206	0.7054	0.2759	-0.2709	-0.0720	-0.3008	-4.2877	-6.9859	-2.8471	-0.6527	-0.2311	-0.3471	-4.1235	-6.8579	-2.9735	-0.6658	-0.3127	-0.3971	-18.3896	-113.2967	-39.0320	-2.9406	0.2205	0.0505
688.3460	2.4060	-0.7023	0.1514	-0.2958	1.0511	-0.7481	-0.6312	0.6963	0.2786	-0.2712	-0.0729	-0.3039	-4.2931	-6.8916	-2.8699	-0.6503	-0.2613	-0.3125	-4.0959	-6.9095	-2.9843	-0.6643	-0.3235	-0.3986	-17.9568	-113.8365	-39.1829	-2.9173	0.1172	0.0306
688.3580	2.3983	-0.6941	0.1548	-0.2990	1.0502	-0.7517	-0.6416	0.6900	0.2859	-0.2761	-0.0756	-0.2982	-4.1897	-7.0755	-3.1079	-0.6304	-0.3190	-0.3511	-4.0920	-6.9898	-3.0100	-0.6637	-0.3253	-0.3981	-17.7922	-114.7051	-39.4907	-2.9031	0.1174	0.0334
688.3680	2.3918	-0.6872	0.1577	-0.3018	1.0494	-0.7547	-0.6503	0.6800	0.2865	-0.2797	-0.0796	-0.2984	-4.2746	-7.1366	-3.1518	-0.6060	-0.3379	-0.3273	-4.0877	-7.0561	-3.0309	-0.6631	-0.3268	-0.3977	-17.6434	-115.4203	-39.7416	-2.8907	0.1177	0.0356
688.3800	2.3839	-0.6791	0.1612	-0.3051	1.0484	-0.7583	-0.6599	0.6691	0.2902	-0.2791	-0.0897	-0.3035	-4.2923	-7.0598	-2.9415	-0.6404	-0.3251	-0.2484	-4.0811	-7.1327	-3.0552	-0.6624	-0.3285	-0.3972	-17.4492	-116.2431	-40.0330	-2.8755	0.1179	0.0382
688.3900	2.3772	-0.6724	0.1641	-0.3079	1.0475	-0.7613	-0.6698	0.6597	0.2911	-0.2804	-0.0934	-0.2985	-4.3219	-7.1264	-2.8951	-0.5917	-0.3248	-0.3167	-4.0744	-7.1940	-3.0745	-0.6618	-0.3299	-0.3968	-17.2752	-116.8985	-40.2658	-2.8628	0.1183	0.0402
688.4020	2.3691	-0.6646	0.1677	-0.3113	1.0463	-0.7649	-0.6813	0.6504	0.3018	-0.2781	-0.1020	-0.2974	-4.1124	-7.1236	-3.3325	-0.6348	-0.3306	-0.3239	-4.0650	-7.2651	-3.0967	-0.6609	-0.3316	-0.3962	-17.0533	-117.6548	-40.5353	-2.8472	0.1188	0.0426
688.4120	2.3623	-0.6581	0.1707	-0.3141	1.0453	-0.7679	-0.6887	0.6439	0.2993	-0.2784	-0.1061	-0.2970	-4.3377	-7.4048	-3.0904	-0.6714	-0.3139	-0.3190	-4.0563	-7.3225	-3.1145	-0.6602	-0.3330	-0.3958	-16.8585	-118.2623	-40.7510	-2.8337	0.1192	0.0445
688.4220	2.3553	-0.6517	0.1736	-0.3169	1.0442	-0.7709	-0.6976	0.6343	0.3019	-0.2801	-0.1093	-0.2935	-4.3217	-7.5749	-3.0945	-0.6332	-0.3502	-0.3060	-4.0467	-7.3782	-3.1316	-0.6595	-0.3343	-0.3953	-16.6556	-118.8510	-40.9596	-2.8203	0.1196	0.0463
688.4340	2.3470	-0.6442	0.1773	-0.3203	1.0428	-0.7745	-0.7067	0.6233	0.3046	-0.2801	-0.1182	-0.2966	-4.3614	-7.3503	-2.8910	-0.6330	-0.2832	-0.2619	-4.0341	-7.4420	-3.1510	-0.6585	-0.3359	-0.3947	-16.4016	-119.5196	-41.1976	-2.8042	0.1203	0.0484
688.4440	2.3398	-0.6380	0.1803	-0.3232	1.0416	-0.7773	-0.7146	0.6149	0.3124	-0.2831	-0.1217	-0.2901	-4.4168	-7.3340	-3.1717	-0.6188	-0.2804	-0.3522	-4.0228	-7.4929	-3.1663	-0.6577	-0.3372	-0.3943	-16.1822	-120.0507	-41.3867	-2.7905	0.1208	0.0500
688.4560	2.3311	-0.6307	0.1841	-0.3265	1.0401	-0.7808	-0.7249	0.6081	0.3153	-0.2853	-0.1233	-0.2908	-4.2480	-7.8905	-3.2795	-0.6897	-0.3207	-0.3242	-4.0084	-7.5516	-3.1838	-0.6567	-0.3388	-0.3937	-15.9105	-120.6587	-41.6044	-2.7738	0.1215	0.0519
688.4660	2.3238	-0.6247	0.1873	-0.3294	1.0388	-0.7838	-0.7312	0.5977	0.3172	-0.2890	-0.1272	-0.2939	-4.2626	-7.7999	-3.1687	-0.6149	-0.4112	-0.3250	-3.9957	-7.5990	-3.1978	-0.6557	-0.3401	-0.3932	-15.6784	-121.1482	-41.7788	-2.7595	0.1220	0.0533
688.4760	2.3164	-0.6187	0.1905	-0.3323	1.0375	-0.7866	-0.7399	0.5880	0.3198	-0.2929	-0.1383	-0.2939	-4.1934	-7.5799	-3.1093	-0.5914	-0.3526	-0.3461	-3.9763	-7.6296	-3.2089	-0.6551	-0.3444	-0.3936	-15.3674	-121.4356	-41.9230	-2.7487	0.0895	0.0456
688.4880	2.3075	-0.6117	0.1944	-0.3357	1.0358	-0.7901	-0.7484	0.5779	0.3225	-0.2914	-0.1466	-0.2964	-4.3273	-7.6149	-3.2090	-0.6058	-0.2275	-0.3089	-3.9572	-7.6691	-3.2225	-0.6545	-0.3495	-0.3941	-15.0473	-121.8175	-42.0959	-2.7359	0.0555	0.0378
688.5000	2.2985	-0.6049	0.1983	-0.3393	1.0340	-0.7936	-0.7558	0.5693	0.3272	-0.2931	-0.1476	-0.2914	-4.3236	-7.6494	-3.2069	-0.5952	-0.2876	-0.3302	-3.9440	-7.7216	-3.2374	-0.6535	-0.3513	-0.3936	-14.8005	-122.3552	-42.2810	-2.7193	0.0562	0.0395
688.5100	2.2909	-0.5993	0.2016	-0.3422	1.0325	-0.7966	-0.7638	0.5665	0.3295	-0.2917	-0.1514	-0.2922	-4.1539	-8.1076	-3.3628	-0.6443	-0.3215	-0.3144	-3.9325	-7.7634	-3.2491	-0.6526	-0.3528	-0.3932	-14.5900	-122.7808	-42.4275	-2.7054	0.0569	0.0408
688.5200	2.2831	-0.5937	0.2049	-0.3452	1.0310	-0.7995	-0.7687	0.5581	0.3304	-0.2922	-0.1597	-0.2929	-4.3434	-8.2233	-3.1700	-0.6229	-0.3179	-0.2734	-3.9206	-7.8042	-3.2603	-0.6517	-0.3543	-0.3929	-14.3759	-123.1939	-42.5680	-2.6914	0.0576	0.0421
688.5320	2.2739	-0.5871	0.2088	-0.3487	1.0290	-0.8030	-0.7767	0.5453	0.3321	-0.2904	-0.1664	-0.2878	-4.4602	-8.0945	-3.0819	-0.6315	-0.3163	-0.3322	-3.9058	-7.8512	-3.2729	-0.6505	-0.3560	-0.3924	-14.1145	-123.6668	-42.7276	-2.6741	0.0584	0.0435
688.5420	2.2661	-0.5817	0.2122	-0.3517	1.0273	-0.8059	-0.7843	0.5368	0.3355	-0.2934	-0.1742	-0.2876	-4.2790	-7.8864	-3.2225	-0.6143	-0.3064	-0.2802	-3.8930	-7.8888	-3.2827	-0.6496	-0.3575	-0.3920	-13.8937	-124.0417	-42.8534	-2.6598	0.0592	0.0446
688.5540	2.2566	-0.5753	0.2163	-0.3551	1.0252	-0.8093	-0.7938	0.5255	0.3379	-0.2947	-0.1789	-0.2835	-4.1029	-7.8534	-3.2018	-0.6573	-0.2418	-0.3420	-3.8773	-7.9314	-3.2937	-0.6484	-0.3591	-0.3916	-13.6255	-124.4627	-42.9947	-2.6423	0.0602	0.0459
688.5640	2.2487	-0.5702	0.2197	-0.3580	1.0235	-0.8122	-0.7999	0.5200	0.3445	-0.2978	-0.1781	-0.2809	-4.2887	-8.0266	-3.4042	-0.5765	-0.4074	-0.3300	-3.8640	-7.9653	-3.3021	-0.6474	-0.3605	-0.3912	-13.4000	-124.7942	-43.1059	-2.6279	0.0610	0.0469
688.5760	2.2390	-0.5640	0.2238	-0.3616	1.0213	-0.8156	-0.8057	0.5092	0.3421	-0.3030	-0.1942	-0.2866	-4.3526	-7.9855	-3.3248	-0.5709	-0.3498	-0.2646	-3.8476	-8.0041	-3.3115	-0.6462	-0.3621	-0.3907	-13.1278	-125.1697	-43.2303	-2.6105	0.0621	0.0480
688.5860	2.2309	-0.5590	0.2273	-0.3646	1.0193	-0.8184	-0.8119	0.4998	0.3443	-0.3028	-0.1961	-0.2815	-4.1798	-7.9054	-3.1463	-0.5675	-0.3227	-0.3061	-3.8338	-8.0350	-3.3187	-0.6451	-0.3635	-0.3903	-12.9000	-125.4648	-43.3271	-2.5960	0.0630	0.0489
688.5960	2.2227	-0.5540	0.2306	-0.3677	1.0174	-0.8213	-0.8158	0.4933	0.3465	-0.3023	-0.1978	-0.2867	-4.2807	-8.0958	-3.1741	-0.5750	-0.3549	-0.2800	-3.8199	-8.0753	-3.3253	-0.6441	-0.3648	-0.3899	-12.6716	-125.7465	-43.4184	-2.5813	0.0639	0.0497
688.6080	2.2129	-0.5482	0.2348	-0.3713	1.0149	-0.8246	-0.8242	0.4835	0.3498	-0.3006	-0.2040	-0.2845	-4.2716	-7.9782	-3.2089	-0.5937	-0.3503	-0.3242	-3.8030	-8.1216	-3.3326	-0.6428	-0.3663	-0.3895	-12.3976	-126.0623	-43.5198	-2.5639	0.0650	0.0505
688.6180	2.2047	-0.5434	0.2383	-0.3743	1.0128	-0.8274	-0.8299	0.4788	0.3521	-0.2971	-0.2091	-0.2833	-4.0749	-8.2491	-3.3407	-0.5876	-0.3805	-0.3430	-3.7878	-8.1258	-3.3434	-0.6438	-0.3710	-0.3900	-12.1571	-125.9187	-43.6475	-2.5717	0.0304	0.0417
688.6300	2.1946	-0.5377	0.2426	-0.3779	1.0102	-0.8308	-0.8376	0.4726	0.3585	-0.2984	-0.2191	-0.2882	-4.0745	-8.6921	-3.5469	-0.6474	-0.3140	-0.2928	-3.7736	-8.1716	-3.3509	-0.6427	-0.3727	-0.3896	-11.9190	-126.2424	-43.7429	-2.5545	0.0311	0.0426
688.6400	2.1862	-0.5330	0.2461	-0.3809	1.0080	-0.8336	-0.8415	0.4633	0.3563	-0.3012	-0.2145	-0.2819	-4.2069	-8.5513	-3.3033	-0.6441	-0.3767	-0.2992	-3.7616	-8.2087	-3.3567	-0.6418	-0.3741	-0.3892	-11.7197	-126.4998	-43.8166	-2.5399	0.0316	0.0434
688.6520	2.1760	-0.5275	0.2504	-0.3846	1.0053	-0.8370	-0.8466	0.4498	0.3582	-0.3017	-0.2294	-0.2799	-4.2706	-8.3156	-3.3566	-0.6385	-0.3097	-0.2803	-3.7471	-8.2513	-3.3629	-0.6406	-0.3758	-0.3888	-11.4804	-126.7870	-43.8976	-2.5228	0.0324	0.0442
688.6620	2.1675	-0.5231	0.2540	-0.3876	1.0030	-0.8398	-0.8534	0.4414	0.3571	-0.3054	-0.2296	-0.2754	-3.9482	-8.2263	-3.2193	-0.6039	-0.3459	-0.3433	-3.7350	-8.2855	-3.3675	-0.6397	-0.3772	-0.3885	-11.2811	-127.0107	-43.9591	-2.5085	0.0332	0.0449
688.6740	2.1572	-0.5178	0.2583	-0.3913	1.0002	-0.8432	-0.8580	0.4348	0.3590	-0.3076	-0.2336	-0.2748	-4.1817	-8.3140	-3.2286	-0.6020	-0.3404	-0.3186	-3.7202	-8.3251	-3.3725	-0.6385	-0.3789	-0.3881	-11.0414	-127.2646	-44.0270	-2.4910	0.0339	0.0456
688.6840	2.1486	-0.5135	0.2619	-0.3943	0.9978	-0.8459	-0.8631	0.4279	0.3611	-0.3092	-0.2395	-0.2766	-4.2541	-8.2149	-3.4481	-0.6000	-0.3780	-0.2930	-3.7080	-8.3565	-3.3761	-0.6375	-0.3802	-0.3877	-10.8431	-127.4571	-44.0774	-2.4769	0.0348	0.0461
688.6960	2.1382	-0.5084	0.2663	-0.3979	0.9948	-0.8492	-0.8695	0.4202	0.3624	-0.3100	-0.2488	-0.2767	-4.1450	-8.2263	-3.4529	-0.5736	-0.3198	-0.3177	-3.6932	-8.3930	-3.3798	-0.6363	-0.3818	-0.3873	-10.6055	-127.6760	-44.1321	-2.4598	0.0357	0.0467
688.7060	2.1295	-0.5043	0.2699	-0.4011	0.9924	-0.8520	-0.8739	0.4154	0.3615	-0.3114	-0.2468	-0.2804	-4.0808	-8.5546	-3.4743	-0.6023	-0.4219	-0.2739	-3.6809	-8.4226	-3.3825	-0.6353	-0.3831	-0.3870	-10.4083	-127.8497	-44.1731	-2.4456	0.0365	0.0472
688.7180	2.1190	-0.4994	0.2742	-0.4049	0.9893	-0.8552	-0.8793	0.4056	0.3645	-0.3097	-0.2649	-0.2722	-4.1507	-8.6351	-3.3888	-0.6114	-0.2729	-0.3577	-3.6661	-8.4565	-3.3852	-0.6342	-0.3846	-0.3866	-10.1737	-128.0407	-44.2160	-2.4289	0.0375	0.0477
688.7280	2.1102	-0.4953	0.2779	-0.4080	0.9868	-0.8580	-0.8830	0.3977	0.3636	-0.3086	-0.2628	-0.2746	-4.1029	-8.5304	-3.1680	-0.5804	-0.3751	-0.3262	-3.6539	-8.4838	-3.3869	-0.6332	-0.3859	-0.3862	-9.9795	-128.1888	-44.2470	-2.4150	0.0384	0.0481
688.7380	2.1013	-0.4913	0.2815	-0.4111	0.9841	-0.8607	-0.8888	0.3888	0.3662	-0.3088	-0.2699	-0.2735	-3.9892	-8.4792	-3.3448	-0.5860	-0.4047	-0.3172	-3.6417	-8.5101	-3.3883	-0.6321	-0.3871	-0.3859	-9.7864	-128.3265	-44.2737	-2.4008	0.0393	0.0484
688.7500	2.0905	-0.4867	0.2860	-0.4149	0.9809	-0.8641	-0.8921	0.3815	0.3661	-0.3100	-0.2767	-0.2704	-4.1256	-8.5120	-3.2787	-0.5919	-0.4062	-0.3035	-3.6271	-8.5403	-3.3894	-0.6309	-0.3886	-0.3855	-9.5573	-128.4765	-44.3003	-2.3841	0.0404	0.0488
688.7600	2.0816	-0.4830	0.2897	-0.4180	0.9780	-0.8668	-0.8960	0.3751	0.3678	-0.3122	-0.2807	-0.2727	-4.1300	-8.4016	-3.2450	-0.6005	-0.3276	-0.2834	-3.6173	-8.5292	-3.4029	-0.6329	-0.3906	-0.3850	-9.3954	-128.1715	-44.4432	-2.4020	0.0327	0.0512
688.7720	2.0708	-0.4786	0.2941	-0.4217	0.9747	-0.8700	-0.9017	0.3666	0.3737	-0.3161	-0.2846	-0.2695	-4.1061	-8.3053	-3.6032	-0.6393	-0.3925	-0.3232	-3.6049	-8.5588	-3.4050	-0.6320	-0.3922	-0.3845	-9.1938	-128.3316	-44.4670	-2.3857	0.0332	0.0516
688.7820	2.0618	-0.4750	0.2978	-0.4247	0.9718	-0.8727	-0.9073	0.3667	0.3716	-0.3210	-0.2858	-0.2710	-3.9883	-9.0456	-3.5252	-0.5904	-0.3166	-0.2698	-3.5945	-8.5828	-3.4063	-0.6311	-0.3934	-0.3842	-9.0263	-128.4570	-44.4828	-2.3720	0.0337	0.0519
688.7940	2.0509	-0.4707	0.3022	-0.4286	0.9683	-0.8758	-0.9102	0.3574	0.3677	-0.3203	-0.2935	-0.2656	-4.0328	-8.7859	-3.2080	-0.5572	-0.3413	-0.3713	-3.5821	-8.6106	-3.4075	-0.6302	-0.3949	-0.3837	-8.8272	-128.5973	-44.4975	-2.3563	0.0344	0.0523
688.8040	2.0418	-0.4672	0.3058	-0.4318	0.9653	-0.8785	-0.9152	0.3492	0.3709	-0.3195	-0.2958	-0.2661	-3.9181	-8.6769	-3.3681	-0.6095	-0.3651	-0.2910	-3.5719	-8.6329	-3.4082	-0.6294	-0.3962	-0.3834	-8.6623	-128.7044	-44.5058	-2.3431	0.0350	0.0526
688.8140	2.0326	-0.4637	0.3094	-0.4351	0.9623	-0.8811	-0.9191	0.3438	0.3674	-0.3196	-0.3024	-0.2660	-4.0039	-8.7947	-3.1295	-0.5313	-0.3082	-0.3862	-3.5616	-8.6547	-3.4085	-0.6286	-0.3974	-0.3830	-8.4981	-128.8066	-44.5110	-2.3300	0.0356	0.0528
688.8260	2.0215	-0.4596	0.3140	-0.4389	0.9587	-0.8843	-0.9229	0.3325	0.3691	-0.3163	-0.3119	-0.2670	-4.1179	-8.3351	-3.2509	-0.6051	-0.3135	-0.3465	-3.5493	-8.6797	-3.4085	-0.6276	-0.3988	-0.3826	-8.3027	-128.9152	-44.5125	-2.3141	0.0363	0.0531
688.8360	2.0122	-0.4563	0.3177	-0.4421	0.9556	-0.8870	-0.9263	0.3297	0.3709	-0.3141	-0.3120	-0.2663	-4.0528	-8.8537	-3.3747	-0.6340	-0.3617	-0.3740	-3.5391	-8.6996	-3.4081	-0.6268	-0.4000	-0.3822	-8.1416	-128.9965	-44.5100	-2.3009	0.0369	0.0533
688.8460	2.0029	-0.4530	0.3215	-0.4453	0.9525	-0.8896	-0.9315	0.3207	0.3695	-0.3183	-0.3180	-0.2651	-3.9631	-8.4153	-3.3842	-0.5437	-0.3884	-0.3442	-3.5291	-8.7188	-3.4074	-0.6260	-0.4012	-0.3819	-7.9819	-129.0702	-44.5046	-2.2879	0.0376	0.0535
688.8580	1.9916	-0.4493	0.3260	-0.4491	0.9486	-0.8928	-0.9343	0.3146	0.3713	-0.3222	-0.3265	-0.2671	-3.8929	-8.5403	-3.4859	-0.6435	-0.3102	-0.3060	-3.5171	-8.7410	-3.4062	-0.6250	-0.4025	-0.3815	-7.7923	-129.1495	-44.4937	-2.2721	0.0384	0.0536
688.8680	1.9823	-0.4461	0.3296	-0.4523	0.9453	-0.8955	-0.9384	0.3119	0.3733	-0.3222	-0.3200	-0.2610	-4.0135	-8.7672	-3.6222	-0.6443	-0.4350	-0.3243	-3.5072	-8.7586	-3.4049	-0.6241	-0.4037	-0.3811	-7.6367	-129.2055	-44.4815	-2.2591	0.0391	0.0538
688.8780	1.9730	-0.4431	0.3333	-0.4555	0.9420	-0.8981	-0.9416	0.3063	0.3699	-0.3288	-0.3330	-0.2637	-3.9841	-9.0811	-3.3981	-0.6390	-0.2898	-0.3004	-3.4974	-8.7758	-3.4033	-0.6233	-0.4048	-0.3808	-7.4823	-129.2575	-44.4666	-2.2463	0.0399	0.0539
688.8880	1.9635	-0.4401	0.3370	-0.4588	0.9387	-0.9007	-0.9451	0.2972	0.3696	-0.3327	-0.3311	-0.2588	-4.0958	-8.8507	-3.3638	-0.5463	-0.3646	-0.3320	-3.4877	-8.7921	-3.4015	-0.6226	-0.4059	-0.3804	-7.3306	-129.3008	-44.4497	-2.2343	0.0408	0.0540
688.8980	1.9540	-0.4372	0.3406	-0.4622	0.9354	-0.9033	-0.9480	0.2904	0.3677	-0.3325	-0.3375	-0.2610	-3.9124	-8.8017	-3.2020	-0.5574	-0.3575	-0.2646	-3.4782	-8.8080	-3.3995	-0.6218	-0.4070	-0.3801	-7.1799	-129.3387	-44.4296	-2.2218	0.0416	0.0540
688.9080	1.9444	-0.4343	0.3443	-0.4655	0.9320	-0.9059	-0.9537	0.2832	0.3711	-0.3326	-0.3456	-0.2559	-3.8571	-8.4261	-3.3266	-0.4997	-0.3218	-0.3331	-3.4687	-8.8233	-3.3972	-0.6210	-0.4081	-0.3797	-7.0315	-129.3715	-44.4077	-2.2101	0.0425	0.0541
688.9180	1.9349	-0.4315	0.3480	-0.4689	0.9286	-0.9084	-0.9553	0.2797	0.3697	-0.3287	-0.3447	-0.2595	-3.8029	-8.6349	-3.2932	-0.5771	-0.4165	-0.2577	-3.4583	-8.7963	-3.4117	-0.6237	-0.4079	-0.3780	-6.8726	-128.9117	-44.5392	-2.2331	0.0556	0.0674
688.9300	1.9234	-0.4282	0.3524	-0.4728	0.9244	-0.9115	-0.9580	0.2715	0.3674	-0.3281	-0.3503	-0.2553	-3.9805	-8.4106	-3.2435	-0.5450	-0.3593	-0.2902	-3.4483	-8.8144	-3.4105	-0.6230	-0.4092	-0.3775	-6.7129	-128.9658	-44.5132	-2.2191	0.0562	0.0675
688.9400	1.9139	-0.4254	0.3562	-0.4761	0.9208	-0.9141	-0.9634	0.2698	0.3698	-0.3294	-0.3552	-0.2593	-3.9239	-8.9068	-3.4777	-0.5751	-0.3726	-0.2486	-3.4400	-8.8291	-3.4091	-0.6224	-0.4102	-0.3771	-6.5804	-129.0069	-44.4884	-2.2072	0.0567	0.0676
688.9500	1.9043	-0.4227	0.3599	-0.4793	0.9173	-0.9166	-0.9650	0.2621	0.3674	-0.3290	-0.3631	-0.2532	-3.9272	-8.5333	-3.4051	-0.6134	-0.3029	-0.3247	-3.4318	-8.8431	-3.4076	-0.6219	-0.4112	-0.3767	-6.4495	-129.0399	-44.4615	-2.1954	0.0572	0.0676
688.9600	1.8946	-0.4201	0.3635	-0.4826	0.9137	-0.9191	-0.9692	0.2621	0.3647	-0.3347	-0.3562	-0.2556	-3.9083	-9.2158	-3.3244	-0.6127	-0.4312	-0.2807	-3.4237	-8.8567	-3.4058	-0.6213	-0.4122	-0.3762	-6.3194	-129.0693	-44.4321	-2.1835	0.0577	0.0677
688.9700	1.8848	-0.4175	0.3672	-0.4860	0.9099	-0.9216	-0.9721	0.2532	0.3671	-0.3370	-0.3651	-0.2522	-3.9246	-8.8126	-3.4812	-0.5937	-0.2704	-0.3292	-3.4156	-8.8698	-3.4038	-0.6207	-0.4132	-0.3758	-6.1911	-129.0933	-44.4010	-2.1720	0.0583	0.0677
688.9820	1.8730	-0.4145	0.3716	-0.4900	0.9056	-0.9247	-0.9748	0.2497	0.3652	-0.3386	-0.3661	-0.2526	-3.7071	-9.1793	-3.4934	-0.6230	-0.3482	-0.2619	-3.4060	-8.8848	-3.4012	-0.6201	-0.4143	-0.3753	-6.0390	-129.1133	-44.3612	-2.1585	0.0590	0.0677
688.9920	1.8633	-0.4121	0.3752	-0.4935	0.9019	-0.9272	-0.9765	0.2415	0.3623	-0.3430	-0.3740	-0.2472	-3.9391	-9.0725	-3.5125	-0.5496	-0.3080	-0.3112	-3.3981	-8.8968	-3.3989	-0.6195	-0.4153	-0.3748	-5.9137	-129.1256	-44.3261	-2.1476	0.0598	0.0677
689.0020	1.8536	-0.4097	0.3788	-0.4969	0.8981	-0.9297	-0.9807	0.2338	0.3597	-0.3425	-0.3682	-0.2504	-4.0002	-8.7786	-3.3526	-0.5683	-0.4473	-0.2360	-3.3904	-8.9083	-3.3965	-0.6191	-0.4162	-0.3744	-5.7909	-129.1316	-44.2903	-2.1373	0.0606	0.0677
689.0140	1.8418	-0.4070	0.3831	-0.5010	0.8936	-0.9326	-0.9834	0.2292	0.3577	-0.3377	-0.3795	-0.2432	-3.9192	-8.8209	-3.2039	-0.5960	-0.3497	-0.3284	-3.3811	-8.9216	-3.3932	-0.6185	-0.4173	-0.3739	-5.6443	-129.1348	-44.2437	-2.1244	0.0615	0.0677
689.0240	1.8319	-0.4047	0.3867	-0.5045	0.8899	-0.9351	-0.9876	0.2243	0.3579	-0.3386	-0.3849	-0.2441	-3.9421	-8.7991	-3.3229	-0.6417	-0.3960	-0.2659	-3.3735	-8.9322	-3.3904	-0.6180	-0.4183	-0.3735	-5.5239	-129.1320	-44.2036	-2.1142	0.0624	0.0676
689.0360	1.8200	-0.4021	0.3910	-0.5086	0.8853	-0.9380	-0.9930	0.2228	0.3563	-0.3410	-0.3933	-0.2405	-3.5946	-8.9981	-3.2312	-0.5711	-0.3505	-0.3389	-3.3644	-8.9444	-3.3866	-0.6174	-0.4193	-0.3730	-5.3809	-129.1234	-44.1525	-2.1017	0.0634	0.0676
689.0460	1.8100	-0.4000	0.3945	-0.5120	0.8813	-0.9405	-0.9931	0.2130	0.3551	-0.3445	-0.3955	-0.2437	-3.6493	-8.7739	-3.2294	-0.5843	-0.3841	-0.2763	-3.3570	-8.9542	-3.3834	-0.6169	-0.4202	-0.3725	-5.2637	-129.1123	-44.1086	-2.0915	0.0643	0.0675
689.0560	1.8001	-0.3978	0.3981	-0.5154	0.8773	-0.9428	-0.9949	0.2099	0.3584	-0.3441	-0.3957	-0.2386	-3.9323	-8.8201	-3.3677	-0.6550	-0.3673	-0.3214	-3.3497	-8.9635	-3.3801	-0.6164	-0.4211	-0.3721	-5.1484	-129.0962	-44.0636	-2.0813	0.0653	0.0674
689.0680	1.7882	-0.3954	0.4024	-0.5195	0.8726	-0.9457	-0.9989	0.2085	0.3551	-0.3520	-0.3965	-0.2419	-3.6991	-9.2847	-3.3374	-0.6032	-0.4282	-0.2666	-3.3340	-8.9235	-3.3903	-0.6190	-0.4197	-0.3695	-4.9277	-128.4722	-44.1440	-2.1033	0.0924	0.0894
689.0780	1.7782	-0.3933	0.4059	-0.5230	0.8686	-0.9481	-1.0005	0.1975	0.3549	-0.3556	-0.4001	-0.2389	-3.8646	-8.6053	-3.3728	-0.5298	-0.3213	-0.2909	-3.3275	-8.9324	-3.3883	-0.6188	-0.4204	-0.3690	-4.8240	-128.4676	-44.1004	-2.0938	0.0931	0.0894
689.0880	1.7681	-0.3913	0.4094	-0.5265	0.8646	-0.9505	-1.0038	0.1926	0.3524	-0.3542	-0.4100	-0.2387	-3.6195	-8.6910	-3.3445	-0.5599	-0.3047	-0.2653	-3.3210	-8.9410	-3.3861	-0.6185	-0.4212	-0.3684	-4.7208	-128.4603	-44.0550	-2.0844	0.0938	0.0893
689.0980	1.7581	-0.3894	0.4131	-0.5301	0.8606	-0.9529	-1.0069	0.1936	0.3498	-0.3519	-0.4075	-0.2372	-3.7305	-9.2017	-3.4187	-0.5710	-0.4276	-0.2879	-3.3147	-8.9492	-3.3839	-0.6183	-0.4219	-0.3678	-4.6190	-128.4487	-44.0087	-2.0752	0.0945	0.0892
689.1080	1.7479	-0.3875	0.4165	-0.5337	0.8564	-0.9552	-1.0089	0.1834	0.3491	-0.3521	-0.4121	-0.2396	-3.7150	-8.6477	-3.4986	-0.5662	-0.3901	-0.2442	-3.3083	-8.9572	-3.3815	-0.6181	-0.4226	-0.3673	-4.5181	-128.4349	-43.9611	-2.0662	0.0953	0.0891
689.1200	1.7358	-0.3854	0.4207	-0.5380	0.8515	-0.9581	-1.0104	0.1800	0.3455	-0.3504	-0.4105	-0.2316	-3.8219	-8.6673	-3.4249	-0.6253	-0.4454	-0.2821	-3.3008	-8.9663	-3.3785	-0.6178	-0.4235	-0.3666	-4.3988	-128.4134	-43.9030	-2.0555	0.0963	0.0890
689.1300	1.7257	-0.3836	0.4242	-0.5415	0.8472	-0.9604	-1.0144	0.1820	0.3461	-0.3521	-0.4164	-0.2328	-3.7349	-9.3234	-3.5279	-0.6446	-0.3142	-0.2724	-3.2946	-8.9736	-3.3760	-0.6176	-0.4242	-0.3661	-4.3006	-128.3923	-43.8537	-2.0469	0.0973	0.0889
689.1400	1.7156	-0.3818	0.4275	-0.5450	0.8431	-0.9627	-1.0152	0.1730	0.3415	-0.3579	-0.4147	-0.2262	-3.8779	-8.9862	-3.4106	-0.6299	-0.3545	-0.3192	-3.2885	-8.9807	-3.3733	-0.6174	-0.4249	-0.3655	-4.2035	-128.3689	-43.8031	-2.0383	0.0982	0.0888
689.1500	1.7053	-0.3801	0.4308	-0.5486	0.8389	-0.9650	-1.0168	0.1688	0.3388	-0.3613	-0.4211	-0.2259	-3.5899	-8.9165	-3.3922	-0.6366	-0.3285	-0.3060	-3.2825	-8.9875	-3.3706	-0.6172	-0.4256	-0.3650	-4.1076	-128.3428	-43.7522	-2.0301	0.0993	0.0886
689.1620	1.6931	-0.3781	0.4349	-0.5529	0.8339	-0.9677	-1.0219	0.1621	0.3385	-0.3668	-0.4264	-0.2232	-3.5106	-8.7558	-3.3082	-0.5557	-0.3781	-0.2986	-3.2753	-8.9954	-3.3672	-0.6170	-0.4264	-0.3643	-3.9940	-128.3078	-43.6899	-2.0204	0.1005	0.0885
689.1720	1.6830	-0.3765	0.4383	-0.5566	0.8297	-0.9699	-1.0221	0.1592	0.3336	-0.3665	-0.4278	-0.2242	-3.6967	-8.9225	-3.1542	-0.5547	-0.4051	-0.3030	-3.2693	-9.0016	-3.3642	-0.6169	-0.4270	-0.3637	-3.9002	-128.2757	-43.6364	-2.0125	0.1016	0.0883
689.1840	1.6707	-0.3746	0.4423	-0.5611	0.8245	-0.9726	-1.0247	0.1521	0.3336	-0.3632	-0.4363	-0.2199	-3.9060	-8.5498	-3.2412	-0.5073	-0.3602	-0.3399	-3.2623	-9.0086	-3.3606	-0.6167	-0.4278	-0.3631	-3.7894	-128.2325	-43.5719	-2.0035	0.1031	0.0882
689.1940	1.6604	-0.3731	0.4456	-0.5647	0.8202	-0.9748	-1.0270	0.1498	0.3304	-0.3635	-0.4302	-0.2232	-3.8732	-8.7197	-3.2395	-0.5680	-0.4447	-0.3099	-3.2564	-9.0143	-3.3573	-0.6166	-0.4284	-0.3625	-3.6978	-128.1945	-43.5163	-1.9957	0.1043	0.0880
689.2060	1.6480	-0.3713	0.4496	-0.5691	0.8149	-0.9775	-1.0286	0.1510	0.3298	-0.3620	-0.4357	-0.2211	-3.8202	-9.3758	-3.3546	-0.6180	-0.3738	-0.2715	-3.2496	-9.0207	-3.3534	-0.6164	-0.4292	-0.3619	-3.5897	-128.1452	-43.4489	-1.9866	0.1057	0.0878
689.2160	1.6378	-0.3698	0.4529	-0.5728	0.8105	-0.9797	-1.0313	0.1417	0.3255	-0.3649	-0.4344	-0.2194	-3.7331	-9.1198	-3.2083	-0.5811	-0.3830	-0.3325	-3.2439	-9.0259	-3.3501	-0.6162	-0.4298	-0.3614	-3.5008	-128.1028	-43.3922	-1.9792	0.1070	0.0876
689.2260	1.6275	-0.3684	0.4562	-0.5764	0.8061	-0.9819	-1.0358	0.1368	0.3272	-0.3703	-0.4365	-0.2215	-3.5907	-9.1240	-3.4418	-0.5814	-0.3823	-0.2587	-3.2715	-9.0957	-3.4141	-0.6234	-0.4290	-0.3562	-3.8107	-128.8346	-43.9947	-2.0496	0.1234	0.1370
689.2380	1.6150	-0.3668	0.4600	-0.5808	0.8008	-0.9844	-1.0363	0.1303	0.3211	-0.3795	-0.4456	-0.2148	-3.8312	-9.1395	-3.4494	-0.5974	-0.3466	-0.2912	-3.2645	-9.1050	-3.4155	-0.6239	-0.4296	-0.3549	-3.7000	-128.8201	-43.9576	-2.0441	0.1259	0.1391
689.2480	1.6046	-0.3655	0.4632	-0.5845	0.7964	-0.9866	-1.0389	0.1300	0.3186	-0.3815	-0.4431	-0.2174	-3.7517	-9.4019	-3.4433	-0.5766	-0.4157	-0.2391	-3.2574	-9.1100	-3.4140	-0.6241	-0.4301	-0.3540	-3.5932	-128.7750	-43.9011	-2.0372	0.1276	0.1388
689.2580	1.5942	-0.3643	0.4664	-0.5884	0.7919	-0.9887	-1.0400	0.1262	0.3164	-0.3806	-0.4512	-0.2099	-3.6149	-9.5318	-3.4827	-0.5507	-0.3448	-0.3372	-3.2504	-9.1147	-3.4124	-0.6243	-0.4305	-0.3532	-3.4875	-128.7271	-43.8438	-2.0306	0.1294	0.1385
689.2680	1.5839	-0.3631	0.4695	-0.5922	0.7875	-0.9908	-1.0419	0.1153	0.3087	-0.3808	-0.4523	-0.2091	-3.9702	-9.0584	-3.2512	-0.5230	-0.4011	-0.2667	-3.2434	-9.1192	-3.4108	-0.6246	-0.4310	-0.3523	-3.3833	-128.6778	-43.7867	-2.0244	0.1313	0.1383
689.2780	1.5735	-0.3620	0.4726	-0.5960	0.7829	-0.9929	-1.0449	0.1120	0.3072	-0.3806	-0.4509	-0.2045	-3.8189	-8.7015	-3.5071	-0.5732	-0.3998	-0.3210	-3.2365	-9.1235	-3.4093	-0.6248	-0.4315	-0.3515	-3.2806	-128.6254	-43.7298	-2.0185	0.1333	0.1379
689.2880	1.5630	-0.3610	0.4757	-0.5998	0.7783	-0.9949	-1.0480	0.1098	0.3046	-0.3793	-0.4542	-0.2006	-3.3689	-8.6323	-3.4247	-0.5808	-0.3869	-0.3470	-3.2297	-9.1275	-3.4076	-0.6251	-0.4319	-0.3506	-3.1790	-128.5702	-43.6716	-2.0124	0.1352	0.1376
689.3000	1.5503	-0.3597	0.4793	-0.6044	0.7729	-0.9973	-1.0466	0.1075	0.2997	-0.3825	-0.4541	-0.1994	-3.7191	-8.7565	-3.3335	-0.6133	-0.4468	-0.2724	-3.2216	-9.1321	-3.4056	-0.6254	-0.4324	-0.3496	-3.0589	-128.5025	-43.6018	-2.0053	0.1376	0.1372
689.3100	1.5399	-0.3586	0.4823	-0.6083	0.7683	-0.9993	-1.0501	0.1068	0.2957	-0.3868	-0.4562	-0.1989	-3.7106	-9.1875	-3.1952	-0.6254	-0.4145	-0.2555	-3.2149	-9.1356	-3.4037	-0.6256	-0.4329	-0.3488	-2.9600	-128.4436	-43.5420	-1.9995	0.1396	0.1368
689.3200	1.5294	-0.3576	0.4852	-0.6122	0.7637	-1.0013	-1.0512	0.0975	0.2924	-0.3944	-0.4597	-0.1969	-3.7542	-8.7319	-3.3845	-0.5602	-0.4495	-0.2651	-3.2083	-9.1392	-3.4019	-0.6259	-0.4333	-0.3480	-2.8628	-128.3843	-43.4835	-1.9942	0.1418	0.1365
689.3300	1.5189	-0.3566	0.4881	-0.6161	0.7591	-1.0033	-1.0533	0.0950	0.2902	-0.3953	-0.4622	-0.1917	-3.6276	-8.7621	-3.2933	-0.5494	-0.3984	-0.3109	-3.2018	-9.1424	-3.4002	-0.6262	-0.4337	-0.3471	-2.7670	-128.3223	-43.4250	-1.9891	0.1440	0.1361
689.3400	1.5084	-0.3557	0.4910	-0.6200	0.7544	-1.0052	-1.0577	0.0940	0.2897	-0.3951	-0.4678	-0.1910	-3.4566	-8.9867	-3.4133	-0.5611	-0.3235	-0.3482	-3.1954	-9.1455	-3.3984	-0.6265	-0.4340	-0.3463	-2.6726	-128.2597	-43.3663	-1.9843	0.1463	0.1356
689.3520	1.4956	-0.3547	0.4944	-0.6249	0.7487	-1.0074	-1.0579	0.0855	0.2844	-0.3940	-0.4645	-0.1922	-3.6421	-8.7472	-3.3712	-0.5533	-0.4049	-0.2561	-3.1878	-9.1491	-3.3963	-0.6269	-0.4345	-0.3453	-2.5613	-128.1825	-43.2965	-1.9790	0.1492	0.1351
689.3620	1.4850	-0.3539	0.4972	-0.6289	0.7440	-1.0093	-1.0579	0.0849	0.2829	-0.3920	-0.4694	-0.1891	-3.7678	-8.8884	-3.4524	-0.6386	-0.3543	-0.2656	-3.1815	-9.1519	-3.3946	-0.6273	-0.4348	-0.3445	-2.4703	-128.1168	-43.2388	-1.9749	0.1516	0.1347
689.3740	1.4723	-0.3529	0.5005	-0.6336	0.7385	-1.0115	-1.0615	0.0817	0.2761	-0.3950	-0.4758	-0.1849	-3.4785	-9.0555	-3.2183	-0.6054	-0.3527	-0.2921	-3.1741	-9.1549	-3.3923	-0.6277	-0.4352	-0.3436	-2.3625	-128.0352	-43.1682	-1.9700	0.1546	0.1341
689.3840	1.4617	-0.3521	0.5033	-0.6376	0.7339	-1.0134	-1.0611	0.0752	0.2744	-0.3996	-0.4771	-0.1826	-3.6898	-8.8553	-3.2362	-0.5847	-0.4378	-0.2828	-3.1680	-9.1573	-3.3904	-0.6280	-0.4355	-0.3428	-2.2743	-127.9661	-43.1092	-1.9659	0.1570	0.1336
689.3960	1.4490	-0.3513	0.5066	-0.6424	0.7281	-1.0156	-1.0619	0.0698	0.2683	-0.4049	-0.4810	-0.1776	-3.9905	-8.6701	-3.3828	-0.6099	-0.3415	-0.3039	-3.1795	-9.2193	-3.4749	-0.6385	-0.4326	-0.3337	-2.3930	-128.5936	-43.8743	-2.0668	0.1951	0.2166
689.4060	1.4384	-0.3506	0.5093	-0.6464	0.7232	-1.0173	-1.0669	0.0673	0.2647	-0.4102	-0.4849	-0.1790	-3.4259	-8.7276	-3.4324	-0.6022	-0.3125	-0.2246	-3.1716	-9.2214	-3.4755	-0.6393	-0.4327	-0.3324	-2.2832	-128.5261	-43.8152	-2.0625	0.1979	0.2158
689.4160	1.4276	-0.3499	0.5119	-0.6505	0.7184	-1.0191	-1.0655	0.0658	0.2594	-0.4163	-0.4786	-0.1704	-3.7421	-8.8462	-3.5761	-0.5448	-0.3774	-0.2489	-3.1638	-9.2234	-3.4760	-0.6400	-0.4328	-0.3311	-2.1750	-128.4572	-43.7556	-2.0584	0.2008	0.2151
689.4280	1.4148	-0.3492	0.5150	-0.6555	0.7126	-1.0211	-1.0680	0.0628	0.2517	-0.4150	-0.4768	-0.1635	-3.5063	-9.1496	-3.4686	-0.5780	-0.3649	-0.3035	-3.1546	-9.2257	-3.4768	-0.6409	-0.4330	-0.3295	-2.0479	-128.3740	-43.6864	-2.0543	0.2045	0.2141
689.4380	1.4041	-0.3486	0.5175	-0.6598	0.7078	-1.0228	-1.0686	0.0573	0.2498	-0.4161	-0.4834	-0.1667	-3.6674	-9.1054	-3.6656	-0.5765	-0.3286	-0.2256	-3.1470	-9.2275	-3.4774	-0.6417	-0.4331	-0.3282	-1.9439	-128.3033	-43.6285	-2.0513	0.2076	0.2132
689.4480	1.3934	-0.3480	0.5200	-0.6639	0.7031	-1.0244	-1.0681	0.0547	0.2416	-0.4133	-0.4807	-0.1567	-3.9092	-9.1489	-3.5354	-0.6463	-0.4290	-0.2871	-3.1395	-9.2291	-3.4781	-0.6425	-0.4331	-0.3270	-1.8418	-128.2320	-43.5713	-2.0484	0.2107	0.2124
689.4580	1.3828	-0.3475	0.5223	-0.6681	0.6982	-1.0260	-1.0736	0.0517	0.2374	-0.4186	-0.4866	-0.1554	-3.5115	-9.4150	-3.4922	-0.6822	-0.3377	-0.2556	-3.1321	-9.2306	-3.4788	-0.6433	-0.4332	-0.3257	-1.7417	-128.1591	-43.5150	-2.0456	0.2140	0.2115
689.4680	1.3720	-0.3470	0.5246	-0.6722	0.6933	-1.0275	-1.0736	0.0468	0.2311	-0.4236	-0.4891	-0.1536	-3.4579	-9.4288	-3.3712	-0.6557	-0.3769	-0.2432	-3.1249	-9.2320	-3.4796	-0.6442	-0.4332	-0.3245	-1.6435	-128.0864	-43.4595	-2.0433	0.2172	0.2105
689.4780	1.3613	-0.3466	0.5268	-0.6764	0.6885	-1.0290	-1.0725	0.0419	0.2250	-0.4319	-0.4890	-0.1476	-3.8475	-9.3521	-3.2345	-0.6039	-0.3774	-0.2912	-3.1178	-9.2333	-3.4804	-0.6450	-0.4333	-0.3232	-1.5472	-128.0121	-43.4044	-2.0413	0.2206	0.2096
689.4900	1.3483	-0.3461	0.5295	-0.6816	0.6826	-1.0308	-1.0747	0.0364	0.2226	-0.4349	-0.4935	-0.1457	-3.5422	-9.3963	-3.4494	-0.5681	-0.3325	-0.2606	-3.1093	-9.2348	-3.4815	-0.6461	-0.4333	-0.3218	-1.4341	-127.9228	-43.3394	-2.0395	0.2248	0.2083
689.5000	1.3376	-0.3457	0.5317	-0.6860	0.6778	-1.0322	-1.0759	0.0315	0.2164	-0.4337	-0.4976	-0.1430	-3.5740	-9.1018	-3.3091	-0.5709	-0.3491	-0.2550	-3.1024	-9.2358	-3.4823	-0.6470	-0.4333	-0.3205	-1.3418	-127.8461	-43.2849	-2.0382	0.2283	0.2073
689.5100	1.3269	-0.3455	0.5339	-0.6904	0.6729	-1.0336	-1.0750	0.0280	0.2142	-0.4316	-0.4932	-0.1384	-3.6987	-9.1107	-3.4694	-0.6388	-0.3882	-0.2470	-3.0957	-9.2367	-3.4832	-0.6478	-0.4333	-0.3193	-1.2516	-127.7691	-43.2320	-2.0372	0.2319	0.2063
689.5200	1.3162	-0.3452	0.5360	-0.6947	0.6680	-1.0350	-1.0789	0.0239	0.2089	-0.4327	-0.4975	-0.1331	-3.4615	-8.8561	-3.6265	-0.6023	-0.3643	-0.2847	-3.0890	-9.2375	-3.4842	-0.6488	-0.4332	-0.3181	-1.1633	-127.6918	-43.1797	-2.0366	0.2356	0.2052
689.5320	1.3031	-0.3450	0.5385	-0.7000	0.6619	-1.0365	-1.0780	0.0202	0.2018	-0.4394	-0.4998	-0.1304	-3.4822	-8.7007	-3.5610	-0.6118	-0.3511	-0.3112	-3.0812	-9.2384	-3.4854	-0.6498	-0.4332	-0.3167	-1.0598	-127.5985	-43.1182	-2.0360	0.2401	0.2038
689.5420	1.2923	-0.3448	0.5405	-0.7043	0.6570	-1.0378	-1.0789	0.0179	0.1975	-0.4422	-0.4932	-0.1327	-3.5369	-8.8026	-3.6527	-0.6340	-0.3677	-0.2065	-3.0747	-9.2389	-3.4863	-0.6507	-0.4331	-0.3155	-0.9757	-127.5195	-43.0663	-2.0353	0.2438	0.2027
689.5540	1.2794	-0.3446	0.5428	-0.7096	0.6509	-1.0394	-1.0790	0.0146	0.1922	-0.4467	-0.4932	-0.1235	-3.6077	-8.6690	-3.4859	-0.5873	-0.3260	-0.3037	-3.0672	-9.2397	-3.4877	-0.6519	-0.4330	-0.3141	-0.8773	-127.4267	-43.0074	-2.0357	0.2485	0.2013
689.5640	1.2685	-0.3445	0.5447	-0.7141	0.6461	-1.0406	-1.0780	0.0123	0.1838	-0.4480	-0.4976	-0.1228	-3.7979	-8.6511	-3.3366	-0.6136	-0.2967	-0.2689	-3.0393	-9.0369	-3.4342	-0.6528	-0.4282	-0.3098	-0.5377	-124.9288	-42.4190	-2.0355	0.3028	0.2326
689.5740	1.2577	-0.3443	0.5465	-0.7187	0.6412	-1.0418	-1.0813	0.0124	0.1800	-0.4488	-0.4936	-0.1170	-3.3536	-8.7908	-3.3262	-0.5639	-0.4200	-0.3030	-3.0355	-9.0424	-3.4376	-0.6542	-0.4278	-0.3084	-0.4882	-124.8898	-42.3875	-2.0380	0.3063	0.2320
689.5860	1.2448	-0.3442	0.5486	-0.7241	0.6353	-1.0432	-1.0808	0.0079	0.1754	-0.4486	-0.5023	-0.1172	-3.3475	-8.8873	-3.6159	-0.6144	-0.3580	-0.2255	-3.0310	-9.3394	-3.4417	-0.6557	-0.4275	-0.3067	-0.4299	-124.8428	-42.3507	-2.0412	0.3106	0.2311
689.5960	1.2340	-0.3442	0.5503	-0.7287	0.6303	-1.0443	-1.0805	0.0046	0.1679	-0.4516	-0.5038	-0.1074	-3.5457	-8.8461	-3.3041	-0.6188	-0.3135	-0.3350	-3.0273	-9.5859	-3.4451	-0.6571	-0.4271	-0.3053	-0.3821	-124.8036	-42.3203	-2.0440	0.3141	0.2304
689.6060	1.2232	-0.3441	0.5520	-0.7332	0.6253	-1.0454	-1.0826	0.0024	0.1627	-0.4557	-0.4963	-0.1058	-3.2570	-8.9867	-3.2883	-0.6568	-0.3768	-0.2897	-3.0236	-9.8313	-3.4486	-0.6584	-0.4268	-0.3039	-0.3352	-124.7645	-42.2915	-2.0469	0.3178	0.2297
689.6160	1.2123	-0.3441	0.5535	-0.7377	0.6203	-1.0464	-1.0814	0.0013	0.1624	-0.4651	-0.4970	-0.1036	-3.4473	-9.0870	-3.5351	-0.6212	-0.2887	-0.2883	-3.0200	-10.0759	-3.4522	-0.6597	-0.4264	-0.3026	-0.2891	-124.7264	-42.2636	-2.0501	0.3215	0.2289
689.6260	1.2015	-0.3441	0.5551	-0.7423	0.6153	-1.0474	-1.0797	0.0006	0.1549	-0.4697	-0.4965	-0.1002	-3.5535	-9.3789	-3.5009	-0.6279	-0.3371	-0.2576	-3.0164	-10.3194	-3.4558	-0.6611	-0.4261	-0.3012	-0.2437	-124.6872	-42.2352	-2.0534	0.3253	0.2281
689.6380	1.1885	-0.3441	0.5569	-0.7480	0.6095	-1.0486	-1.0826	0.0001	0.1466	-0.4724	-0.4935	-0.0970	-3.2457	-9.7450	-3.1875	-0.5691	-0.4208	-0.2013	-3.0121	-10.6156	-3.4604	-0.6628	-0.4256	-0.2995	-0.1903	-124.6429	-42.2046	-2.0584	0.3300	0.2272
689.6480	1.1778	-0.3441	0.5583	-0.7527	0.6044	-1.0495	-1.0803	-0.0006	0.1434	-0.4676	-0.4982	-0.0874	-3.5648	-10.1913	-3.3067	-0.6030	-0.3357	-0.2852	-3.0086	-10.8632	-3.4642	-0.6642	-0.4252	-0.2982	-0.1467	-124.6063	-42.1792	-2.0626	0.3340	0.2263
689.6580	1.1670	-0.3442	0.5597	-0.7575	0.5995	-1.0503	-1.0818	-0.0017	0.1378	-0.4684	-0.4982	-0.0835	-3.5697	-10.4855	-3.3100	-0.6068	-0.3274	-0.2832	-3.0051	-11.1097	-3.4680	-0.6656	-0.4248	-0.2968	-0.1039	-124.5699	-42.1541	-2.0671	0.3380	0.2255
689.6680	1.1561	-0.3442	0.5611	-0.7622	0.5945	-1.0512	-1.0827	-0.0036	0.1335	-0.4689	-0.4943	-0.0805	-3.4701	-10.7977	-3.2391	-0.6339	-0.3658	-0.2541	-3.0017	-11.3550	-3.4719	-0.6670	-0.4244	-0.2955	-0.0618	-124.5330	-42.1302	-2.0716	0.3420	0.2246
689.6800	1.1430	-0.3442	0.5627	-0.7678	0.5886	-1.0521	-1.0812	-0.0057	0.1274	-0.4735	-0.4964	-0.0759	-3.7888	-11.1715	-3.2887	-0.6741	-0.3360	-0.2817	-2.9976	-11.6480	-3.4766	-0.6687	-0.4239	-0.2939	-0.0125	-124.4899	-42.1016	-2.0769	0.3468	0.2236
689.6900	1.1322	-0.3442	0.5640	-0.7726	0.5837	-1.0529	-1.0834	-0.0079	0.1230	-0.4809	-0.5020	-0.0761	-3.4587	-11.5773	-3.3094	-0.6123	-0.3184	-0.2243	-2.9943	-11.8197	-3.4805	-0.6701	-0.4235	-0.2925	0.0277	-124.4538	-42.0779	-2.0816	0.3508	0.2227
689.7000	1.1215	-0.3444	0.5652	-0.7774	0.5787	-1.0536	-1.0826	-0.0087	0.1200	-0.4851	-0.4984	-0.0733	-3.3479	-11.7577	-3.6256	-0.5845	-0.3896	-0.1981	-2.9910	-11.8200	-3.4845	-0.6716	-0.4231	-0.2912	0.0672	-124.4178	-42.0558	-2.0867	0.3550	0.2217
689.7120	1.1085	-0.3445	0.5666	-0.7833	0.5728	-1.0544	-1.0828	-0.0101	0.1156	-0.4819	-0.4995	-0.0623	-3.4692	-11.9845	-3.7028	-0.6517	-0.3354	-0.2829	-2.9871	-11.8204	-3.4894	-0.6733	-0.4225	-0.2896	0.1135	-124.3757	-42.0304	-2.0930	0.3601	0.2206
689.7220	1.0977	-0.3446	0.5678	-0.7882	0.5678	-1.0550	-1.0843	-0.0130	0.1094	-0.4838	-0.4997	-0.0623	-3.4141	-12.1908	-3.5863	-0.6295	-0.2964	-0.2298	-2.9839	-11.8209	-3.4935	-0.6748	-0.4221	-0.2883	0.1512	-124.3415	-42.0102	-2.0987	0.3644	0.2197
689.7340	1.0846	-0.3447	0.5690	-0.7940	0.5617	-1.0557	-1.0813	-0.0157	0.1017	-0.4885	-0.4912	-0.0583	-3.6233	-12.2707	-3.6031	-0.6654	-0.3952	-0.2412	-2.9801	-11.8214	-3.4986	-0.6765	-0.4216	-0.2868	0.1953	-124.3010	-41.9871	-2.1054	0.3695	0.2185
689.7440	1.0738	-0.3450	0.5701	-0.7988	0.5568	-1.0563	-1.0816	-0.0182	0.0973	-0.4963	-0.4856	-0.0541	-3.6370	-11.9989	-3.4955	-0.6913	-0.3935	-0.2504	-2.9730	-11.6776	-3.4579	-0.6783	-0.4185	-0.2823	0.2778	-122.5576	-41.5261	-2.1136	0.4003	0.2496
689.7560	1.0608	-0.3452	0.5711	-0.8047	0.5509	-1.0569	-1.0830	-0.0198	0.0911	-0.5020	-0.4901	-0.0481	-3.2960	-11.9971	-3.5656	-0.6203	-0.3599	-0.2844	-2.9706	-11.6779	-3.4646	-0.6805	-0.4178	-0.2805	0.3045	-122.5430	-41.5190	-2.1225	0.4056	0.2491
689.7660	1.0501	-0.3454	0.5721	-0.8098	0.5460	-1.0574	-1.0811	-0.0204	0.0850	-0.5008	-0.4907	-0.0466	-3.6534	-11.9999	-3.5601	-0.5913	-0.4534	-0.2338	-2.9686	-11.6783	-3.4705	-0.6823	-0.4172	-0.2789	0.3265	-122.5319	-41.5157	-2.1307	0.4101	0.2487
689.7760	1.0393	-0.3456	0.5728	-0.8149	0.5412	-1.0579	-1.0819	-0.0211	0.0795	-0.4986	-0.4936	-0.0418	-3.4586	-12.0431	-3.4785	-0.6218	-0.3895	-0.2418	-2.9666	-11.6788	-3.4763	-0.6838	-0.4165	-0.2774	0.3481	-122.5217	-41.5128	-2.1390	0.4147	0.2483
689.7880	1.0262	-0.3459	0.5738	-0.8209	0.5352	-1.0584	-1.0811	-0.0219	0.0717	-0.4950	-0.4950	-0.0380	-3.4841	-12.0793	-3.3180	-0.6864	-0.3368	-0.1976	-2.9642	-11.6795	-3.4835	-0.6852	-0.4158	-0.2756	0.3737	-122.5111	-41.5113	-2.1491	0.4203	0.2477
689.7980	1.0154	-0.3461	0.5744	-0.8260	0.5303	-1.0587	-1.0800	-0.0225	0.0674	-0.4991	-0.4903	-0.0332	-3.4394	-12.0820	-3.3245	-0.6688	-0.3665	-0.1574	-2.9622	-11.6801	-3.4896	-0.6864	-0.4151	-0.2741	0.3946	-122.5020	-41.5100	-2.1574	0.4250	0.2473
689.8100	1.0024	-0.3464	0.5752	-0.8320	0.5244	-1.0590	-1.0827	-0.0222	0.0636	-0.5109	-0.4849	-0.0262	-3.0782	-12.3607	-3.3753	-0.6520	-0.4202	-0.1933	-2.9598	-11.6809	-3.4968	-0.6879	-0.4143	-0.2722	0.4192	-122.4924	-41.5089	-2.1674	0.4305	0.2467
689.8200	0.9916	-0.3466	0.5758	-0.8371	0.5195	-1.0593	-1.0797	-0.0223	0.0581	-0.5180	-0.4848	-0.0210	-3.4692	-12.4228	-3.2640	-0.6200	-0.4152	-0.2459	-2.9578	-11.6816	-3.5029	-0.6891	-0.4137	-0.2707	0.4394	-122.4850	-41.5088	-2.1760	0.4352	0.2462
689.8320	0.9787	-0.3469	0.5766	-0.8433	0.5138	-1.0595	-1.0807	-0.0242	0.0531	-0.5212	-0.4895	-0.0175	-3.5288	-12.4661	-3.3365	-0.6448	-0.4029	-0.2388	-2.9555	-11.6825	-3.5104	-0.6907	-0.4129	-0.2689	0.4632	-122.4776	-41.5107	-2.1871	0.4410	0.2456
689.8420	0.9679	-0.3471	0.5771	-0.8485	0.5088	-1.0597	-1.0795	-0.0251	0.0508	-0.5184	-0.4838	-0.0150	-3.4985	-12.5387	-3.5092	-0.6429	-0.4666	-0.2580	-2.9536	-11.6832	-3.5166	-0.6919	-0.4122	-0.2674	0.4827	-122.4706	-41.5120	-2.1961	0.4458	0.2450
689.8520	0.9570	-0.3474	0.5775	-0.8538	0.5039	-1.0598	-1.0771	-0.0261	0.0452	-0.5180	-0.4864	-0.0116	-3.6208	-12.5501	-3.4929	-0.6650	-0.3305	-0.2196	-2.9516	-11.6841	-3.5230	-0.6932	-0.4115	-0.2659	0.5018	-122.4660	-41.5146	-2.2054	0.4507	0.2445
689.8640	0.9442	-0.3477	0.5781	-0.8600	0.4980	-1.0598	-1.0807	-0.0285	0.0410	-0.5207	-0.4839	-0.0031	-3.3059	-12.3925	-3.5093	-0.6729	-0.3583	-0.1892	-2.9493	-11.6852	-3.5307	-0.6948	-0.4107	-0.1322	0.5244	-122.4597	-41.5192	-2.2168	0.4566	0.2438
689.8740	0.9334	-0.3480	0.5785	-0.8652	0.4933	-1.0599	-1.0783	-0.0297	0.0368	-0.5274	-0.4789	-0.0000	-3.4253	-12.2376	-3.5952	-0.6649	-0.4344	-0.0971	-2.9474	-11.6861	-3.5372	-0.6961	-0.4100	-0.0174	0.5428	-122.4554	-41.5238	-2.2263	0.4615	0.2432
689.8860	0.9205	-0.3484	0.5788	-0.8716	0.4875	-1.0598	-1.0772	-0.0311	0.0313	-0.5319	-0.4822	0.0052	-3.5467	-12.0958	-3.6370	-0.6736	-0.3855	-0.0253	-2.9452	-11.6873	-3.5452	-0.6977	-0.4092	0.1194	0.5645	-122.4513	-41.5312	-2.2384	0.4676	0.2425
689.8960	0.9097	-0.3487	0.5791	-0.8769	0.4827	-1.0597	-1.0783	-0.0314	0.0258	-0.5288	-0.4861	0.0104	-3.2218	-12.0676	-3.6332	-0.6749	-0.3728	0.0421	-2.9433	-11.6884	-3.5520	-0.6991	-0.4085	0.2329	0.5823	-122.4493	-41.5390	-2.2491	0.4728	0.2419
689.9060	0.8988	-0.3491	0.5794	-0.8824	0.4778	-1.0596	-1.0759	-0.0312	0.0211	-0.5317	-0.4793	0.0157	-3.5734	-11.9796	-3.6308	-0.6503	-0.3958	0.0864	-2.9414	-11.6895	-3.5588	-0.7005	-0.4078	0.3099	0.5998	-122.4475	-41.5468	-2.2594	0.4779	0.2413
689.9180	0.8860	-0.3494	0.5795	-0.8887	0.4720	-1.0595	-1.0760	-0.0313	0.0137	-0.5332	-0.4788	0.0153	-3.4292	-11.9752	-3.4997	-0.7109	-0.3452	0.1096	-2.9401	-11.5939	-3.5411	-0.7045	-0.4053	0.3166	0.6094	-121.2872	-41.3013	-2.2968	0.5013	0.2929
689.9280	0.8753	-0.3497	0.5796	-0.8940	0.4672	-1.0593	-1.0788	-0.0306	0.0090	-0.5437	-0.4768	0.0180	-3.1924	-11.9026	-3.4520	-0.6676	-0.3788	0.1548	-2.9386	-11.5946	-3.5960	-0.7061	-0.4045	0.3185	0.6214	-121.2978	-41.3186	-2.3081	0.5067	0.2931
689.9400	0.8623	-0.3501	0.5797	-0.9005	0.4614	-1.0591	-1.0749	-0.0313	0.0013	-0.5507	-0.4747	0.0209	-3.6416	-11.7306	-3.6619	-0.6938	-0.4023	0.2115	-2.9369	-11.5957	-3.9726	-0.7080	-0.4035	0.3207	0.6359	-121.3118	-41.3408	-2.3221	0.5131	0.2933
689.9500	0.8516	-0.3504	0.5796	-0.9061	0.4567	-1.0589	-1.0755	-0.0303	-0.0017	-0.5512	-0.4727	0.0272	-3.4156	-11.7464	-4.1225	-0.6299	-0.4170	0.2270	-2.9354	-11.5967	-4.2916	-0.7097	-0.4026	0.3226	0.6478	-121.3251	-41.3604	-2.3344	0.5187	0.2934
689.9620	0.8387	-0.3508	0.5796	-0.9128	0.4510	-1.0585	-1.0745	-0.0291	-0.0072	-0.5490	-0.4793	0.0350	-3.6080	-11.8891	-4.4973	-0.6513	-0.3329	0.2858	-2.9336	-11.5979	-4.6907	-0.7117	-0.4016	0.3248	0.6619	-121.3414	-41.3846	-2.3492	0.5253	0.2935
689.9720	0.8280	-0.3511	0.5796	-0.9183	0.4463	-1.0581	-1.0737	-0.0312	-0.0120	-0.5514	-0.4734	0.0419	-3.5235	-11.7538	-4.7106	-0.7133	-0.4114	0.2551	-2.9322	-11.5990	-4.9009	-0.7133	-0.4007	0.3267	0.6734	-121.3552	-41.4045	-2.3615	0.5309	0.2936
689.9840	0.8151	-0.3514	0.5794	-0.9249	0.4406	-1.0575	-1.0761	-0.0302	-0.0159	-0.5578	-0.4757	0.0483	-3.0536	-11.7882	-4.8296	-0.7230	-0.4025	0.2388	-2.9304	-11.6003	-4.9103	-0.7153	-0.3997	0.3289	0.6870	-121.3731	-41.4298	-2.3761	0.5375	0.2937
689.9940	0.8042	-0.3517	0.5792	-0.9304	0.4358	-1.0571	-1.0709	-0.0293	-0.0189	-0.5661	-0.4770	0.0530	-3.4174	-11.8175	-5.0593	-0.6461	-0.2978	0.2581	-2.9290	-11.6015	-4.9182	-0.7169	-0.3988	0.3308	0.6982	-121.3883	-41.4514	-2.3884	0.5431	0.2938
690.0040	0.7936	-0.3520	0.5790	-0.9361	0.4310	-1.0565	-1.0703	-0.0289	-0.0240	-0.5670	-0.4657	0.0589	-3.3958	-11.8938	-5.0697	-0.6884	-0.3864	0.2170	-2.9275	-11.6028	-4.9262	-0.7186	-0.3980	0.3326	0.7093	-121.4047	-41.4739	-2.4010	0.5487	0.2939
690.0160	0.7809	-0.3523	0.5786	-0.9430	0.4255	-1.0558	-1.0702	-0.0292	-0.0304	-0.5694	-0.4653	0.0614	-3.4056	-11.9127	-5.0612	-0.6459	-0.4250	0.3081	-2.9257	-11.6044	-4.9359	-0.7207	-0.3969	0.3348	0.7224	-121.4259	-41.5016	-2.4166	0.5556	0.2939
690.0260	0.7701	-0.3527	0.5783	-0.9486	0.4208	-1.0552	-1.0685	-0.0280	-0.0349	-0.5709	-0.4677	0.0705	-3.8465	-12.2003	-5.0834	-0.6806	-0.3767	0.2578	-2.9243	-11.6058	-4.9440	-0.7224	-0.3960	0.3367	0.7331	-121.4437	-41.5252	-2.4296	0.5613	0.2939
690.0380	0.7572	-0.3530	0.5778	-0.9555	0.4152	-1.0543	-1.0730	-0.0283	-0.0432	-0.5753	-0.4647	0.0734	-3.1915	-12.1794	-5.0277	-0.7294	-0.4214	0.3118	-2.9225	-11.6076	-4.9538	-0.7244	-0.3950	0.3389	0.7457	-121.4666	-41.5547	-2.4451	0.5681	0.2939
690.0480	0.7464	-0.3532	0.5774	-0.9612	0.4104	-1.0535	-1.0695	-0.0276	-0.0480	-0.5802	-0.4664	0.0753	-3.2350	-12.3500	-5.0576	-0.7236	-0.3193	0.3716	-2.9211	-11.6091	-4.9621	-0.7262	-0.3941	0.3408	0.7562	-121.4866	-41.5806	-2.4583	0.5738	0.2939
690.0580	0.7358	-0.3535	0.5769	-0.9670	0.4058	-1.0528	-1.0670	-0.0279	-0.0512	-0.5806	-0.4617	0.0831	-3.3642	-12.4260	-5.0949	-0.6965	-0.3307	0.3408	-2.9196	-11.6108	-4.9704	-0.7279	-0.3932	0.3426	0.7664	-121.5073	-41.6056	-2.4716	0.5797	0.2939
690.0700	0.7231	-0.3539	0.5763	-0.9742	0.4002	-1.0517	-1.0684	-0.0301	-0.0573	-0.5825	-0.4545	0.0926	-3.1554	-12.2846	-5.1308	-0.6802	-0.3962	0.2711	-2.9179	-11.6128	-4.9806	-0.7301	-0.3921	0.3448	0.7786	-121.5337	-41.6387	-2.4882	0.5868	0.2939
690.0800	0.7124	-0.3541	0.5757	-0.9800	0.3957	-1.0507	-1.0657	-0.0310	-0.0620	-0.5828	-0.4615	0.0911	-3.5003	-12.1570	-5.2393	-0.7413	-0.3201	0.3262	-2.9164	-11.6146	-4.9891	-0.7318	-0.3912	0.3467	0.7886	-121.5563	-41.6663	-2.5020	0.5926	0.2939
690.0920	0.6995	-0.3545	0.5749	-0.9870	0.3903	-1.0496	-1.0666	-0.0319	-0.0687	-0.5915	-0.4614	0.0991	-3.3233	-12.0836	-5.2493	-0.7541	-0.4069	0.2876	-2.9147	-11.6167	-4.9995	-0.7340	-0.3901	0.3489	0.8005	-121.5837	-41.7011	-2.5185	0.5996	0.2938
690.1020	0.6888	-0.3548	0.5741	-0.9928	0.3857	-1.0486	-1.0679	-0.0320	-0.0718	-0.5976	-0.4602	0.1015	-2.9560	-11.7557	-5.2519	-0.7280	-0.3856	0.3253	-2.9268	-11.5040	-4.9512	-0.7353	-0.3894	0.3533	0.6476	-120.2431	-41.1757	-2.5271	0.6033	0.3214
690.1140	0.6761	-0.3552	0.5732	-1.0001	0.3801	-1.0473	-1.0631	-0.0303	-0.0761	-0.6040	-0.4617	0.1099	-3.5627	-11.7534	-5.3981	-0.6481	-0.3007	0.3470	-2.9257	-11.5053	-4.9617	-0.7377	-0.3883	0.3559	0.6536	-120.2766	-41.2196	-2.5456	0.6108	0.3228
690.1240	0.6655	-0.3555	0.5724	-1.0062	0.3754	-1.0461	-1.0632	-0.0296	-0.0829	-0.6024	-0.4547	0.1179	-3.4718	-11.6563	-5.2218	-0.6802	-0.3618	0.2634	-2.9246	-11.5064	-4.9707	-0.7397	-0.3873	0.3580	0.6589	-120.3065	-41.2588	-2.5615	0.6171	0.3241
690.1340	0.6548	-0.3558	0.5715	-1.0122	0.3708	-1.0449	-1.0622	-0.0280	-0.0874	-0.6025	-0.4504	0.1215	-3.3332	-11.7098	-5.3045	-0.6528	-0.2999	0.3312	-2.9236	-11.5076	-4.9797	-0.7418	-0.3863	0.3602	0.6640	-120.3366	-41.2974	-2.5772	0.6234	0.3253
690.1460	0.6421	-0.3561	0.5704	-1.0194	0.3654	-1.0434	-1.0597	-0.0280	-0.0952	-0.6088	-0.4518	0.1285	-3.6594	-11.5462	-5.0468	-0.7359	-0.3118	0.2529	-2.9224	-11.5092	-4.9905	-0.7442	-0.3852	0.3628	0.6700	-120.3743	-41.3441	-2.5957	0.6309	0.3268
690.1560	0.6315	-0.3564	0.5694	-1.0255	0.3609	-1.0422	-1.0635	-0.0270	-0.0985	-0.6168	-0.4479	0.1340	-3.2924	-11.4942	-4.8814	-0.7004	-0.3937	0.3429	-2.9214	-11.5106	-4.9998	-0.7462	-0.3842	0.3650	0.6752	-120.4065	-41.3849	-2.6116	0.6372	0.3281
690.1680	0.6188	-0.3567	0.5682	-1.0330	0.3555	-1.0405	-1.0605	-0.0246	-0.1013	-0.6185	-0.4501	0.1396	-3.3645	-11.6398	-5.0941	-0.7122	-0.3149	0.2950	-2.9201	-11.5123	-5.0107	-0.7487	-0.3830	0.3676	0.6811	-120.4463	-41.4323	-2.6308	0.6448	0.3296
690.1780	0.6081	-0.3569	0.5671	-1.0392	0.3510	-1.0391	-1.0604	-0.0242	-0.1055	-0.6183	-0.4516	0.1452	-3.4552	-11.5459	-5.1312	-0.6853	-0.3083	0.3042	-2.9191	-11.5137	-5.0200	-0.7508	-0.3820	0.3698	0.6861	-120.4792	-41.4731	-2.6470	0.6512	0.3309
690.1900	0.5953	-0.3572	0.5658	-1.0467	0.3457	-1.0374	-1.0592	-0.0229	-0.1084	-0.6202	-0.4463	0.1479	-3.3127	-11.7278	-5.2973	-0.7392	-0.3324	0.3628	-2.9179	-11.5154	-5.0312	-0.7533	-0.3809	0.3725	0.6919	-120.5198	-41.5217	-2.6662	0.6587	0.3324
690.2000	0.5848	-0.3574	0.5647	-1.0529	0.3412	-1.0358	-1.0561	-0.0224	-0.1117	-0.6295	-0.4496	0.1635	-3.6302	-11.6671	-5.3592	-0.7175	-0.2684	0.2802	-2.9168	-11.5169	-5.0405	-0.7553	-0.3799	0.3747	0.6967	-120.5537	-41.5624	-2.6821	0.6650	0.3337
690.2120	0.5721	-0.3576	0.5633	-1.0604	0.3359	-1.0339	-1.0582	-0.0217	-0.1182	-0.6358	-0.4457	0.1669	-3.4283	-11.6554	-5.2907	-0.7129	-0.2672	0.3116	-2.9156	-11.5188	-5.0518	-0.7578	-0.3787	0.3773	0.7023	-120.5964	-41.6119	-2.7013	0.6726	0.3352
690.2220	0.5615	-0.3578	0.5621	-1.0668	0.3315	-1.0322	-1.0574	-0.0205	-0.1250	-0.6412	-0.4409	0.1658	-3.0683	-11.7953	-5.2493	-0.6713	-0.3830	0.3933	-2.9145	-11.5205	-5.0614	-0.7599	-0.3777	0.3796	0.7072	-120.6320	-41.6545	-2.7177	0.6790	0.3365
690.2340	0.5489	-0.3581	0.5606	-1.0746	0.3262	-1.0301	-1.0543	-0.0186	-0.1299	-0.6395	-0.4464	0.1781	-3.2734	-11.9957	-5.1922	-0.6769	-0.3012	0.3225	-2.9133	-11.5225	-5.0728	-0.7625	-0.3765	0.3823	0.7128	-120.6764	-41.7054	-2.7374	0.6867	0.3380
690.2440	0.5384	-0.3582	0.5592	-1.0809	0.3218	-1.0283	-1.0556	-0.0190	-0.1328	-0.6432	-0.4396	0.1805	-3.3235	-11.9065	-5.2700	-0.7543	-0.4009	0.3057	-2.9122	-11.5244	-5.0826	-0.7646	-0.3755	0.3845	0.7177	-120.7152	-41.7501	-2.7539	0.6931	0.3393
690.2540	0.5278	-0.3584	0.5578	-1.0873	0.3174	-1.0265	-1.0531	-0.0177	-0.1384	-0.6486	-0.4398	0.1863	-3.5120	-12.0461	-5.2744	-0.8020	-0.3154	0.3128	-2.9112	-11.5261	-5.0923	-0.7667	-0.3745	0.3868	0.7223	-120.7529	-41.7933	-2.7701	0.6994	0.3406
690.2660	0.5151	-0.3586	0.5561	-1.0951	0.3121	-1.0242	-1.0527	-0.0174	-0.1448	-0.6550	-0.4343	0.1921	-3.5980	-12.0668	-5.2335	-0.7713	-0.3095	0.3257	-2.9099	-11.5284	-5.1042	-0.7693	-0.3733	0.3895	0.7280	-120.7996	-41.8472	-2.7900	0.7071	0.3422
690.2760	0.5045	-0.3588	0.5546	-1.1018	0.3077	-1.0222	-1.0549	-0.0160	-0.1477	-0.6525	-0.4284	0.1915	-3.1219	-12.1519	-5.0128	-0.7122	-0.3758	0.3245	-2.9504	-11.4385	-4.9872	-0.7552	-0.3779	0.3750	0.2370	-119.7332	-40.6692	-2.6348	0.6543	0.1735
690.2860	0.4940	-0.3589	0.5532	-1.1083	0.3034	-1.0203	-1.0512	-0.0154	-0.1496	-0.6517	-0.4336	0.2041	-3.3959	-12.2593	-5.2041	-0.7753	-0.2751	0.3086	-2.9262	-11.4374	-5.0613	-0.7724	-0.3726	0.3952	0.5194	-119.7468	-41.3556	-2.8130	0.7076	0.3664
690.2960	0.4836	-0.3591	0.5517	-1.1149	0.2991	-1.0182	-1.0508	-0.0146	-0.1545	-0.6582	-0.4308	0.2075	-3.4885	-12.2238	-5.1362	-0.8268	-0.3789	0.2960	-2.9255	-11.4381	-5.0705	-0.7747	-0.3716	0.3978	0.5214	-119.7808	-41.4027	-2.8306	0.7142	0.3694
690.3060	0.4732	-0.3592	0.5501	-1.1215	0.2949	-1.0161	-1.0517	-0.0123	-0.1583	-0.6660	-0.4351	0.2107	-3.3708	-12.4890	-5.1897	-0.7282	-0.3271	0.3961	-2.9248	-11.4388	-5.0797	-0.7770	-0.3706	0.4004	0.5233	-119.8163	-41.4504	-2.8484	0.7207	0.3725
690.3180	0.4605	-0.3593	0.5482	-1.1296	0.2897	-1.0135	-1.0486	-0.0117	-0.1613	-0.6709	-0.4347	0.2201	-3.6064	-12.5102	-5.2968	-0.7445	-0.3336	0.3224	-2.9239	-11.4398	-5.0910	-0.7798	-0.3694	0.4036	0.5258	-119.8597	-41.5083	-2.8700	0.7287	0.3762
690.3280	0.4500	-0.3595	0.5466	-1.1363	0.2854	-1.0112	-1.0503	-0.0120	-0.1654	-0.6705	-0.4295	0.2237	-3.4719	-12.4640	-5.3412	-0.7899	-0.3272	0.3775	-2.9231	-11.4405	-5.1004	-0.7821	-0.3683	0.4063	0.5277	-119.8953	-41.5566	-2.8880	0.7353	0.3793
690.3380	0.4395	-0.3596	0.5450	-1.1429	0.2811	-1.0089	-1.0510	-0.0112	-0.1704	-0.6795	-0.4266	0.2315	-3.1874	-12.5309	-5.3188	-0.7693	-0.3093	0.3099	-2.9223	-11.4413	-5.1099	-0.7845	-0.3673	0.4090	0.5297	-119.9319	-41.6054	-2.9058	0.7419	0.3826
690.3480	0.4290	-0.3597	0.5432	-1.1497	0.2767	-1.0066	-1.0471	-0.0093	-0.1731	-0.6888	-0.4202	0.2359	-3.5954	-12.4636	-5.4408	-0.8147	-0.3506	0.3293	-2.9216	-11.2856	-5.1194	-0.7868	-0.3663	0.4117	0.5315	-119.9688	-41.6545	-2.9236	0.7484	0.3858
690.3580	0.4186	-0.3597	0.5415	-1.1566	0.2725	-1.0042	-1.0473	-0.0081	-0.1757	-0.6916	-0.4245	0.2481	-3.3589	-12.3907	-5.5208	-0.7872	-0.2703	0.3485	-2.9208	-11.1181	-5.1292	-0.7892	-0.3653	0.4144	0.5336	-120.0064	-41.7048	-2.9421	0.7551	0.3891
690.3680	0.4081	-0.3598	0.5397	-1.1636	0.2684	-1.0017	-1.0469	-0.0070	-0.1808	-0.6920	-0.4188	0.2522	-3.5026	-12.2214	-5.5196	-0.7431	-0.3893	0.3631	-2.9200	-10.9494	-5.1390	-0.7917	-0.3642	0.4172	0.5358	-120.0453	-41.7560	-2.9607	0.7618	0.3925
690.3800	0.3956	-0.3599	0.5374	-1.1720	0.2633	-0.9985	-1.0445	-0.0056	-0.1866	-0.6925	-0.4250	0.2607	-3.6600	-12.1165	-5.4227	-0.7979	-0.2961	0.3152	-2.9191	-10.7449	-5.1510	-0.7946	-0.3630	0.4206	0.5383	-120.0923	-41.8180	-2.9829	0.7698	0.3966
690.3900	0.3852	-0.3599	0.5355	-1.1789	0.2591	-0.9959	-1.0474	-0.0045	-0.1911	-0.7037	-0.4196	0.2640	-3.3912	-11.9931	-5.3743	-0.7591	-0.3786	0.3789	-2.9183	-10.5729	-5.1609	-0.7970	-0.3619	0.4234	0.5402	-120.1318	-41.8689	-3.0010	0.7763	0.4001
690.4000	0.3747	-0.3600	0.5336	-1.1858	0.2549	-0.9932	-1.0462	-0.0037	-0.1947	-0.7122	-0.4159	0.2724	-3.1133	-11.8004	-5.4524	-0.7805	-0.3569	0.3275	-2.9176	-10.3994	-5.1709	-0.7994	-0.3609	0.4263	0.5420	-120.1715	-41.9206	-3.0192	0.7829	0.4036
690.4120	0.3621	-0.3600	0.5312	-1.1944	0.2499	-0.9899	-1.0434	-0.0015	-0.2006	-0.7133	-0.4141	0.2787	-3.3091	-11.7236	-5.2897	-0.7525	-0.3432	0.3920	-2.9166	-10.1893	-5.1831	-0.8023	-0.3596	0.4297	0.5445	-120.2207	-41.9836	-3.0415	0.7909	0.4080
690.4220	0.3516	-0.3600	0.5291	-1.2016	0.2458	-0.9870	-1.0435	-0.0008	-0.2041	-0.7113	-0.4104	0.2870	-3.3618	-11.5033	-5.3409	-0.7690	-0.3513	0.3593	-2.9158	-10.0132	-5.1933	-0.8048	-0.3586	0.4327	0.5464	-120.2619	-42.0362	-3.0602	0.7976	0.4116
690.4340	0.3392	-0.3600	0.5267	-1.2101	0.2408	-0.9835	-1.0417	-0.0004	-0.2081	-0.7193	-0.4138	0.2976	-3.4921	-11.2714	-5.3980	-0.8086	-0.2823	0.3350	-2.9149	-9.8043	-5.2056	-0.8077	-0.3573	0.4362	0.5484	-120.3109	-42.0990	-3.0821	0.8054	0.4161
690.4440	0.3288	-0.3600	0.5246	-1.2172	0.2367	-0.9805	-1.0424	-0.0000	-0.2126	-0.7281	-0.4094	0.3011	-3.5320	-11.0284	-5.3691	-0.7952	-0.3398	0.3688	-2.9142	-9.6285	-5.2161	-0.8102	-0.3563	0.4392	0.5503	-120.3526	-42.1527	-3.1006	0.8119	0.4199
690.4560	0.3163	-0.3599	0.5221	-1.2262	0.2318	-0.9769	-1.0448	0.0010	-0.2175	-0.7294	-0.4138	0.3130	-3.1868	-10.5286	-5.3513	-0.8443	-0.3201	0.3516	-2.9325	-9.3020	-5.1677	-0.8132	-0.3563	0.4466	0.3225	-119.3937	-41.6292	-3.1224	0.8057	0.4640
690.4660	0.3058	-0.3600	0.5199	-1.2335	0.2278	-0.9737	-1.0403	0.0024	-0.2228	-0.7313	-0.4111	0.3210	-3.2426	-10.1251	-5.3118	-0.8714	-0.3429	0.3990	-2.9320	-9.0790	-5.1770	-0.8159	-0.3553	0.4502	0.3224	-119.4198	-41.6814	-3.1427	0.8125	0.4708
690.4780	0.2934	-0.3599	0.5173	-1.2422	0.2228	-0.9699	-1.0391	0.0043	-0.2242	-0.7447	-0.4051	0.3282	-3.1775	-9.7970	-5.4178	-0.8095	-0.3393	0.4306	-2.9314	-8.8070	-5.1881	-0.8192	-0.3540	0.4546	0.3221	-119.4511	-41.7443	-3.1670	0.8206	0.4792
690.4880	0.2830	-0.3599	0.5150	-1.2497	0.2187	-0.9665	-1.0394	0.0065	-0.2284	-0.7514	-0.4035	0.3404	-3.2496	-9.5225	-5.4215	-0.7937	-0.3133	0.3489	-2.9309	-8.5853	-5.1977	-0.8220	-0.3530	0.4583	0.3220	-119.4771	-41.7981	-3.1876	0.8275	0.4865
690.4980	0.2726	-0.3598	0.5128	-1.2573	0.2146	-0.9630	-1.0361	0.0093	-0.2319	-0.7497	-0.3967	0.3474	-3.6576	-9.3504	-5.4352	-0.8234	-0.3058	0.3537	-2.9304	-8.5839	-5.2072	-0.8249	-0.3519	0.4621	0.3218	-119.5036	-41.8519	-3.2085	0.8343	0.4939
690.5080	0.2623	-0.3597	0.5103	-1.2649	0.2106	-0.9595	-1.0383	0.0100	-0.2355	-0.7530	-0.3999	0.3470	-3.2652	-9.0685	-5.4723	-0.8278	-0.2650	0.3850	-2.9299	-8.5824	-5.2170	-0.8277	-0.3508	0.4659	0.3217	-119.5303	-41.9066	-3.2295	0.8412	0.5016
690.5180	0.2519	-0.3596	0.5079	-1.2724	0.2067	-0.9559	-1.0391	0.0115	-0.2396	-0.7631	-0.3937	0.3595	-3.1929	-8.8558	-5.3869	-0.8434	-0.3478	0.3616	-2.9294	-8.5809	-5.2268	-0.8306	-0.3497	0.4698	0.3212	-119.5566	-41.9612	-3.2502	0.8480	0.5095
690.5300	0.2393	-0.3595	0.5050	-1.2815	0.2020	-0.9515	-1.0348	0.0146	-0.2434	-0.7753	-0.3996	0.3678	-3.5071	-8.8220	-5.3368	-0.8080	-0.3150	0.4114	-2.9289	-8.5789	-5.2386	-0.8340	-0.3484	0.4746	0.3204	-119.5878	-42.0265	-3.2753	0.8561	0.5192
690.5400	0.2290	-0.3593	0.5025	-1.2894	0.1981	-0.9479	-1.0359	0.0182	-0.2468	-0.7788	-0.3924	0.3768	-3.3692	-8.8556	-5.3722	-0.8000	-0.4484	0.4124	-2.9284	-8.5773	-5.2486	-0.8370	-0.3473	0.4787	0.3198	-119.6146	-42.0819	-3.2966	0.8629	0.5276
690.5500	0.2187	-0.3591	0.5000	-1.2972	0.1941	-0.9440	-1.0347	0.0207	-0.2498	-0.7797	-0.3989	0.3850	-3.3168	-8.7906	-5.3326	-0.8236	-0.3433	0.4339	-2.9280	-8.5755	-5.2587	-0.8399	-0.3462	0.4829	0.3189	-119.6410	-42.1370	-3.3178	0.8697	0.5362
690.5600	0.2084	-0.3588	0.4975	-1.3050	0.1902	-0.9401	-1.0322	0.0214	-0.2539	-0.7896	-0.3963	0.3983	-3.6495	-8.6609	-5.4136	-0.8012	-0.3201	0.3752	-2.9276	-8.5736	-5.2687	-0.8428	-0.3451	0.4871	0.3173	-119.6655	-42.1909	-3.3387	0.8764	0.5451
690.5700	0.1980	-0.3586	0.4950	-1.3129	0.1861	-0.9361	-1.0350	0.0241	-0.2568	-0.7921	-0.3968	0.4080	-3.3287	-8.5798	-5.3253	-0.8694	-0.2390	0.3582	-2.9272	-8.5716	-5.2790	-0.8458	-0.3440	0.4914	0.3160	-119.6903	-42.2469	-3.3599	0.8832	0.5542
690.5800	0.1876	-0.3584	0.4924	-1.3210	0.1822	-0.9319	-1.0341	0.0258	-0.2605	-0.7973	-0.3854	0.4165	-3.1078	-8.4338	-5.4289	-0.8711	-0.3555	0.4027	-2.9268	-8.5695	-5.2892	-0.8488	-0.3429	0.4958	0.3141	-119.7151	-42.3007	-3.3811	0.8899	0.5637
690.5920	0.1752	-0.3580	0.4893	-1.3306	0.1776	-0.9269	-1.0313	0.0280	-0.2684	-0.8040	-0.3835	0.4232	-3.4506	-8.4393	-5.4082	-0.8484	-0.3380	0.4118	-2.9264	-8.5668	-5.3017	-0.8525	-0.3415	0.5012	0.3118	-119.7436	-42.3674	-3.4069	0.8980	0.5753
690.6020	0.1650	-0.3578	0.4867	-1.3385	0.1737	-0.9226	-1.0329	0.0295	-0.2703	-0.8159	-0.3835	0.4301	-3.3020	-8.2374	-5.5234	-0.8639	-0.3326	0.4790	-2.9260	-8.5644	-5.3123	-0.8555	-0.3404	0.5058	0.3095	-119.7664	-42.4233	-3.4282	0.9046	0.5854
690.6140	0.1525	-0.3574	0.4835	-1.3484	0.1691	-0.9173	-1.0315	0.0310	-0.2711	-0.8223	-0.3879	0.4362	-3.3937	-8.0209	-5.6553	-0.8795	-0.3098	0.5154	-2.9473	-8.4863	-5.2518	-0.8586	-0.3407	0.5147	0.0497	-118.8725	-41.8002	-3.4521	0.8968	0.6493
690.6240	0.1422	-0.3571	0.4808	-1.3567	0.1653	-0.9128	-1.0297	0.0358	-0.2723	-0.8230	-0.3868	0.4505	-3.6155	-8.1884	-5.6216	-0.9017	-0.3043	0.4660	-2.9474	-8.4807	-5.2600	-0.8621	-0.3396	0.5203	0.0445	-118.8623	-41.8463	-3.4769	0.9038	0.6654
690.6340	0.1318	-0.3567	0.4779	-1.3650	0.1614	-0.9083	-1.0320	0.0387	-0.2798	-0.8311	-0.3795	0.4660	-3.0437	-8.2500	-5.5583	-0.9162	-0.3024	0.4118	-2.9474	-8.4749	-5.2684	-0.8657	-0.3384	0.5261	0.0394	-118.8511	-41.8943	-3.5019	0.9109	0.6822
690.6460	0.1195	-0.3563	0.4745	-1.3749	0.1568	-0.9025	-1.0281	0.0404	-0.2827	-0.8421	-0.3773	0.4778	-3.4276	-8.0223	-5.5692	-0.9086	-0.2878	0.3902	-2.9475	-8.4674	-5.2784	-0.8700	-0.3370	0.5333	0.0323	-118.8336	-41.9507	-3.5323	0.9194	0.7033
690.6560	0.1093	-0.3559	0.4717	-1.3835	0.1531	-0.8977	-1.0281	0.0439	-0.2867	-0.8499	-0.3741	0.4894	-3.4969	-8.1387	-5.5206	-0.8627	-0.2739	0.4054	-2.9477	-8.4609	-5.2871	-0.8738	-0.3358	0.5395	0.0264	-118.8173	-41.9989	-3.5584	0.9267	0.7218
690.6680	0.0969	-0.3554	0.4681	-1.3937	0.1486	-0.8917	-1.0289	0.0456	-0.2931	-0.8599	-0.3766	0.4991	-3.4687	-7.8952	-5.3351	-0.8993	-0.2397	0.4779	-2.9479	-8.4525	-5.2974	-0.8783	-0.3343	0.5463	0.0181	-118.7932	-42.0555	-3.5900	0.9353	0.7451
690.6780	0.0866	-0.3549	0.4652	-1.4023	0.1450	-0.8866	-1.0263	0.0473	-0.2932	-0.8693	-0.3719	0.5132	-3.6312	-7.7621	-5.5015	-0.8845	-0.3191	0.4559	-2.9482	-8.4451	-5.3062	-0.8822	-0.3331	0.5509	0.0106	-118.7706	-42.1029	-3.6167	0.9425	0.7655
690.6880	0.0762	-0.3544	0.4623	-1.4111	0.1413	-0.8814	-1.0283	0.0516	-0.2973	-0.8812	-0.3725	0.5275	-3.3610	-7.7986	-5.3981	-0.8711	-0.3699	0.4924	-2.9485	-8.4373	-5.3151	-0.8862	-0.3319	0.5558	0.0027	-118.7446	-42.1506	-3.6441	0.9499	0.7869
690.6980	0.0660	-0.3539	0.4593	-1.4200	0.1376	-0.8761	-1.0290	0.0563	-0.3002	-0.8834	-0.3713	0.5434	-3.1493	-8.0143	-5.3761	-0.8650	-0.2897	0.5110	-2.9488	-8.4291	-5.3242	-0.8903	-0.3306	0.5607	-0.0057	-118.7151	-42.1986	-3.6721	0.9573	0.8094
690.7080	0.0558	-0.3533	0.4563	-1.4289	0.1339	-0.8706	-1.0259	0.0609	-0.3059	-0.8892	-0.3735	0.5578	-3.5485	-8.2703	-5.3490	-0.9421	-0.2377	0.4751	-2.9492	-8.4204	-5.3334	-0.8944	-0.3293	0.5659	-0.0152	-118.6823	-42.2461	-3.7004	0.9647	0.8329
690.7180	0.0456	-0.3527	0.4532	-1.4378	0.1302	-0.8649	-1.0260	0.0628	-0.3060	-0.9023	-0.3630	0.5683	-3.5083	-8.3160	-5.4535	-0.9813	-0.3427	0.5045	-2.9497	-8.4112	-5.3426	-0.8987	-0.3280	0.5713	-0.0256	-118.6456	-42.2932	-3.7292	0.9722	0.8577
690.7300	0.0333	-0.3519	0.4495	-1.4489	0.1257	-0.8579	-1.0265	0.0644	-0.3098	-0.9135	-0.3595	0.5856	-3.4725	-8.0997	-5.5037	-0.9164	-0.2776	0.4672	-2.9504	-8.3995	-5.3541	-0.9039	-0.3264	0.5780	-0.0384	-118.5960	-42.3516	-3.7651	0.9814	0.8891
690.7400	0.0228	-0.3512	0.4464	-1.4580	0.1221	-0.8521	-1.0244	0.0672	-0.3128	-0.9210	-0.3565	0.5989	-3.5284	-8.1649	-5.6876	-0.9499	-0.2403	0.4814	-2.9510	-8.3891	-5.3638	-0.9085	-0.3250	0.5839	-0.0500	-118.5500	-42.4007	-3.7957	0.9891	0.9169
690.7500	0.0126	-0.3506	0.4432	-1.4672	0.1185	-0.8460	-1.0265	0.0687	-0.3157	-0.9328	-0.3588	0.6094	-3.3918	-8.3983	-5.6783	-0.9128	-0.2344	0.4100	-2.9757	-8.6492	-5.3108	-0.8501	-0.3375	0.4994	-0.3485	-121.6930	-41.8631	-3.1609	0.8516	-0.0050
690.7600	0.0024	-0.3499	0.4401	-1.4766	0.1149	-0.8399	-1.0271	0.0687	-0.3159	-0.9370	-0.3502	0.6114	-3.1446	-8.0251	-5.6481	-0.9593	-0.3247	0.5939	-2.9757	-8.3514	-5.2906	-0.9070	-0.3256	0.5869	-0.3501	-118.1637	-41.6523	-3.7643	0.9762	0.9178
690.7700	-0.0078	-0.3492	0.4369	-1.4861	0.1114	-0.8336	-1.0242	0.0738	-0.3181	-0.9427	-0.3493	0.6281	-3.5641	-8.2970	-5.6318	-0.9650	-0.3277	0.4913	-2.9769	-8.3381	-5.2951	-0.9117	-0.3243	0.5935	-0.3668	-118.0768	-41.6730	-3.7964	0.9838	0.9519
690.7820	-0.0200	-0.3482	0.4330	-1.4974	0.1072	-0.8259	-1.0243	0.0735	-0.3223	-0.9629	-0.3514	0.6455	-3.5499	-8.0924	-5.5595	-0.8987	-0.2570	0.5230	-2.9785	-8.3209	-5.3005	-0.9175	-0.3226	0.6018	-0.3883	-117.9605	-41.6974	-3.8365	0.9932	0.9956
690.7920	-0.0303	-0.3475	0.4298	-1.5071	0.1038	-0.8194	-1.0245	0.0777	-0.3260	-0.9694	-0.3465	0.6636	-3.3983	-8.1451	-5.4055	-0.9559	-0.3761	0.5077	-2.9800	-8.3054	-5.3049	-0.9226	-0.3212	0.6091	-0.4079	-117.8536	-41.7151	-3.8713	1.0013	1.0348
690.8040	-0.0427	-0.3465	0.4259	-1.5189	0.0997	-0.8113	-1.0224	0.0818	-0.3298	-0.9806	-0.3472	0.6907	-3.6389	-8.2318	-5.3569	-0.9390	-0.3177	0.5286	-2.9820	-8.2854	-5.3101	-0.9290	-0.3195	0.6184	-0.4333	-117.7112	-41.7347	-3.9150	1.0112	1.0852
690.8140	-0.0529	-0.3458	0.4226	-1.5286	0.0961	-0.8043	-1.0259	0.0829	-0.3299	-0.9935	-0.3449	0.7073	-3.3127	-8.0269	-5.4381	-0.9827	-0.3025	0.4776	-2.9837	-8.2673	-5.3145	-0.9345	-0.3179	0.6267	-0.4563	-117.5800	-41.7499	-3.9529	1.0197	1.1305
690.8260	-0.0652	-0.3447	0.4186	-1.5408	0.0920	-0.7957	-1.0236	0.0849	-0.3340	-1.0144	-0.3458	0.7241	-3.3501	-7.6231	-5.4536	-0.9339	-0.2072	0.5446	-2.9861	-8.2437	-5.3196	-0.9415	-0.3161	0.6372	-0.4866	-117.4052	-41.7645	-4.0009	1.0303	1.1892
690.8360	-0.0754	-0.3438	0.4153	-1.5510	0.0886	-0.7884	-1.0220	0.0938	-0.3337	-1.0212	-0.3371	0.7421	-3.6613	-8.1323	-5.7052	-0.9530	-0.3285	0.5693	-2.9883	-8.2225	-5.3238	-0.9476	-0.3144	0.6465	-0.5136	-117.2437	-41.7755	-4.0432	1.0395	1.2421
690.8460	-0.0856	-0.3428	0.4119	-1.5612	0.0852	-0.7809	-1.0243	0.0955	-0.3370	-1.0352	-0.3367	0.7682	-3.3311	-7.9934	-5.6281	-0.9944	-0.2432	0.5914	-2.9907	-8.1996	-5.3279	-0.9541	-0.3127	0.6564	-0.5432	-117.0681	-41.7839	-4.0875	1.0490	1.2991
690.8560	-0.0958	-0.3418	0.4085	-1.5718	0.0819	-0.7731	-1.0247	0.0976	-0.3412	-1.0527	-0.3288	0.7934	-3.3925	-7.6449	-5.5819	-0.9672	-0.3365	0.5287	-2.9932	-8.1749	-5.3321	-0.9609	-0.3109	0.6670	-0.5745	-116.8741	-41.7911	-4.1347	1.0590	1.3607
690.8660	-0.1061	-0.3408	0.4050	-1.5823	0.0786	-0.7650	-1.0227	0.1078	-0.3425	-1.0627	-0.3284	0.8126	-3.6740	-8.3520	-5.6905	-0.9821	-0.3206	0.5468	-2.9960	-8.1481	-5.3361	-0.9681	-0.3090	0.6783	-0.6088	-116.6607	-41.7955	-4.1846	1.0695	1.4272
690.8760	-0.1165	-0.3397	0.4015	-1.5929	0.0753	-0.7567	-1.0257	0.1087	-0.3489	-1.0827	-0.3266	0.8295	-3.2236	-8.1770	-5.2962	-1.0539	-0.2953	0.6316	-2.9975	-8.2298	-5.3494	-0.9553	-0.3112	0.6583	-0.6278	-117.7463	-41.8905	-4.0193	1.0364	1.1581
690.8880	-0.1287	-0.3384	0.3973	-1.6061	0.0714	-0.7466	-1.0224	0.1045	-0.3478	-1.0932	-0.3280	0.8480	-3.4652	-7.5291	-5.3262	-0.9935	-0.2778	0.6325	-3.0201	-8.1325	-5.2552	-0.9684	-0.3069	0.6905	-0.8970	-116.6422	-40.9612	-4.1421	1.0760	1.4657
690.8980	-0.1389	-0.3372	0.3940	-1.6171	0.0681	-0.7380	-1.0225	0.1129	-0.3468	-1.1044	-0.3176	0.8743	-3.4142	-7.9192	-5.4492	-1.0268	-0.2965	0.6053	-3.0238	-8.1013	-5.2504	-0.9760	-0.3048	0.7037	-0.9404	-116.3630	-40.9090	-4.1965	1.0880	1.5487
690.9080	-0.1491	-0.3361	0.3904	-1.6281	0.0649	-0.7292	-1.0239	0.1165	-0.3470	-1.1270	-0.3153	0.8989	-3.4845	-7.7718	-5.5383	-1.0234	-0.2834	0.6337	-3.0279	-8.0671	-5.2448	-0.9843	-0.3025	0.7180	-0.9876	-116.0534	-40.8484	-4.2551	1.1008	1.6397
690.9180	-0.1593	-0.3349	0.3870	-1.6397	0.0617	-0.7201	-1.0251	0.1216	-0.3487	-1.1404	-0.3139	0.9287	-3.5018	-7.7778	-5.4845	-1.0206	-0.2101	0.6488	-3.0323	-8.0293	-5.2383	-0.9931	-0.3001	0.7334	-1.0384	-115.7067	-40.7788	-4.3188	1.1147	1.7399
690.9300	-0.1716	-0.3334	0.3828	-1.6533	0.0580	-0.7085	-1.0256	0.1293	-0.3530	-1.1622	-0.3018	0.9616	-3.3943	-8.1885	-5.2070	-1.0367	-0.3364	0.6366	-3.0382	-7.9788	-5.2292	-1.0047	-0.2970	0.7538	-1.1062	-115.2373	-40.6810	-4.4028	1.1328	1.8744
690.9400	-0.1820	-0.3321	0.3793	-1.6652	0.0550	-0.6987	-1.0264	0.1286	-0.3478	-1.1886	-0.3035	0.9886	-3.1106	-7.6643	-5.5176	-1.0239	-0.2270	0.6845	-3.0436	-7.9315	-5.2202	-1.0153	-0.2942	0.7726	-1.1683	-114.7915	-40.5860	-4.4804	1.1495	2.0001
690.9500	-0.1922	-0.3307	0.3757	-1.6771	0.0521	-0.6888	-1.0238	0.1361	-0.3509	-1.2028	-0.2981	1.0229	-3.3173	-7.7084	-5.3213	-1.0583	-0.2987	0.7429	-3.0495	-7.8786	-5.2099	-1.0268	-0.2911	0.7932	-1.2362	-114.2881	-40.4773	-4.5660	1.1678	2.1406
690.9620	-0.2043	-0.3290	0.3716	-1.6917	0.0486	-0.6761	-1.0069	0.1403	-0.3447	-1.2157	-0.2910	1.0592	0.2456	-7.8571	-5.2119	-0.8905	-0.2459	0.5916	0.7592	-7.9625	-4.9122	-0.8556	-0.2510	0.6665	44.2145	-115.4036	-37.6017	-2.7067	1.5668	0.7117
690.9720	-0.2142	-0.3276	0.3681	-1.7040	0.0457	-0.6654	-0.9757	0.1464	-0.3384	-1.2057	-0.2831	1.0675	-1.6268	-8.3441	-5.1707	-0.9376	-0.1950	0.6242	0.7840	-7.9516	-4.9055	-0.8549	-0.2473	0.6691	44.2553	-115.3279	-37.6253	-2.7086	1.5687	0.7117
690.9840	-0.2259	-0.3259	0.3641	-1.7183	0.0425	-0.6525	-0.9578	0.1418	-0.3313	-1.2065	-0.2651	1.0847	-0.8171	-7.6915	-4.8665	-0.9625	-0.2751	0.5816	0.8136	-7.9388	-4.8970	-0.8538	-0.2429	0.6722	44.3013	-115.2387	-37.6502	-2.7094	1.5704	0.7117
690.9940	-0.2354	-0.3245	0.3609	-1.7304	0.0398	-0.6416	-0.9469	0.1442	-0.3170	-1.2002	-0.2598	1.0895	0.3579	-7.7977	-5.3099	-0.9379	-0.1605	0.6315	0.7653	-8.0710	-4.8316	-0.8325	-0.2397	0.6562	43.5147	-116.8330	-37.1072	-2.4922	1.5743	0.5220
691.0060	-0.2466	-0.3227	0.3571	-1.7447	0.0369	-0.6285	-0.9166	0.1455	-0.3101	-1.1914	-0.2363	1.1014	0.0215	-7.8885	-4.9681	-0.9087	-0.2678	0.6473	0.7943	-8.0634	-4.8183	-0.8305	-0.2354	0.6585	43.5609	-116.7489	-37.1281	-2.4906	1.5753	0.5220
691.0160	-0.2557	-0.3213	0.3541	-1.7566	0.0345	-0.6174	-0.8959	0.1498	-0.2940	-1.1814	-0.2251	1.1174	0.7676	-8.3243	-5.3286	-0.9569	-0.2359	0.5839	0.8184	-8.0572	-4.8068	-0.8288	-0.2318	0.6604	43.5975	-116.6808	-37.1414	-2.4882	1.5757	0.5220
691.0260	-0.2645	-0.3198	0.3511	-1.7684	0.0324	-0.6061	-0.8730	0.1474	-0.2887	-1.1705	-0.2143	1.1209	1.1930	-8.0623	-5.0127	-0.8943	-0.2397	0.6015	0.8422	-8.0512	-4.7951	-0.8270	-0.2283	0.6623	43.6321	-116.6143	-37.1535	-2.4850	1.5759	0.5220
691.0360	-0.2731	-0.3184	0.3483	-1.7799	0.0302	-0.5949	-0.8492	0.1467	-0.2754	-1.1605	-0.2035	1.1272	1.6787	-7.8163	-5.2212	-0.9630	-0.1469	0.6350	0.8659	-8.0453	-4.7832	-0.8251	-0.2248	0.6641	43.6649	-116.5498	-37.1629	-2.4810	1.5758	0.5220
691.0460	-0.2813	-0.3169	0.3456	-1.7917	0.0283	-0.5835	-0.8247	0.1456	-0.2695	-1.1577	-0.1844	1.1381	1.6905	-7.6789	-4.8469	-0.9110	-0.2680	0.5788	0.8895	-8.0396	-4.7711	-0.8231	-0.2213	0.6660	43.6957	-116.4868	-37.1710	-2.4761	1.5753	0.5220
691.0580	-0.2911	-0.3151	0.3425	-1.8055	0.0262	-0.5699	-0.7923	0.1513	-0.2536	-1.1431	-0.1754	1.1482	1.9659	-8.1940	-4.9585	-0.8642	-0.2366	0.6228	0.9176	-8.0329	-4.7564	-0.8207	-0.2171	0.6683	43.7308	-116.4139	-37.1778	-2.4692	1.5745	0.5220
691.0680	-0.2988	-0.3137	0.3400	-1.8167	0.0245	-0.5583	-0.7677	0.1461	-0.2438	-1.1325	-0.1650	1.1564	1.9460	-7.5432	-4.8235	-0.9000	-0.1511	0.6318	0.9409	-8.0276	-4.7439	-0.8186	-0.2137	0.6702	43.7585	-116.3557	-37.1817	-2.4629	1.5736	0.5219
691.0780	-0.3063	-0.3121	0.3377	-1.8281	0.0229	-0.5467	-0.7423	0.1481	-0.2311	-1.1205	-0.1479	1.1655	2.0228	-7.6297	-4.8822	-0.9310	-0.2221	0.6580	0.9641	-8.0223	-4.7312	-0.8164	-0.2103	0.6721	43.7846	-116.2990	-37.1836	-2.4558	1.5724	0.5219
691.0880	-0.3136	-0.3107	0.3354	-1.8392	0.0215	-0.5350	-0.7160	0.1478	-0.2227	-1.1167	-0.1389	1.1744	1.6334	-7.5382	-4.7419	-0.8908	-0.2301	0.6341	0.8190	-8.1249	-4.7273	-0.8068	-0.2072	0.6649	41.7980	-117.5284	-37.2744	-2.3699	1.5681	0.4251
691.0980	-0.3206	-0.3092	0.3333	-1.8503	0.0202	-0.5232	-0.6954	0.1511	-0.2115	-1.1048	-0.1255	1.1821	1.4295	-8.3679	-4.7339	-0.8766	-0.2246	0.5486	0.6869	-8.2225	-4.7209	-0.7975	-0.2041	0.6579	39.9878	-118.6541	-37.3566	-2.2905	1.5639	0.3367
691.1100	-0.3286	-0.3074	0.3309	-1.8636	0.0188	-0.5091	-0.6639	0.1446	-0.1943	-1.0879	-0.1123	1.1849	0.8070	-8.0120	-4.5981	-0.8293	-0.1908	0.6190	0.7123	-8.2226	-4.7029	-0.7941	-0.2002	0.6594	40.0171	-118.6037	-37.3554	-2.2802	1.5617	0.3367
691.1200	-0.3351	-0.3059	0.3291	-1.8742	0.0178	-0.4972	-0.6392	0.1442	-0.1789	-1.0711	-0.0991	1.1923	0.1439	-8.0393	-4.9233	-0.9757	-0.2364	0.6050	0.7333	-8.2228	-4.6879	-0.7913	-0.1969	0.6606	40.0398	-118.5635	-37.3532	-2.2713	1.5598	0.3366
691.1320	-0.3425	-0.3042	0.3271	-1.8872	0.0166	-0.4827	-0.6162	0.1421	-0.1649	-1.0651	-0.0874	1.1959	-0.1853	-8.1227	-5.0703	-0.8216	-0.2006	0.5812	0.7585	-8.2233	-4.6697	-0.7879	-0.1930	0.6620	40.0659	-118.5182	-37.3493	-2.2601	1.5573	0.3366
691.1420	-0.3486	-0.3028	0.3255	-1.8977	0.0158	-0.4709	-0.5975	0.1449	-0.1529	-1.0475	-0.0776	1.1991	-0.4998	-8.8385	-4.9386	-0.8884	-0.1228	0.6721	0.7793	-8.2239	-4.6545	-0.7850	-0.1898	0.6632	40.0860	-118.4823	-37.3453	-2.2504	1.5550	0.3366
691.1520	-0.3544	-0.3013	0.3241	-1.9080	0.0151	-0.4588	-0.5766	0.1389	-0.1390	-1.0427	-0.0615	1.2103	-0.4778	-8.5130	-5.0781	-0.9168	-0.1212	0.6321	0.8000	-8.2246	-4.6392	-0.7820	-0.1865	0.6645	40.1049	-118.4481	-37.3407	-2.2404	1.5527	0.3366
691.1640	-0.3611	-0.2997	0.3225	-1.9205	0.0145	-0.4442	-0.5526	0.1352	-0.1229	-1.0262	-0.0450	1.2126	-0.6401	-8.3287	-5.1909	-0.7600	-0.1407	0.6352	0.8246	-8.2256	-4.6208	-0.7785	-0.1827	0.6659	40.1257	-118.4084	-37.3342	-2.2280	1.5497	0.3366
691.1740	-0.3665	-0.2983	0.3213	-1.9307	0.0141	-0.4320	-0.5319	0.1332	-0.1144	-1.0106	-0.0332	1.2220	-0.6708	-8.1414	-4.9136	-0.8649	-0.1647	0.6641	0.8451	-8.2266	-4.6054	-0.7755	-0.1794	0.6671	40.1420	-118.3778	-37.3283	-2.2174	1.5471	0.3366
691.1860	-0.3728	-0.2967	0.3201	-1.9427	0.0138	-0.4173	-0.5112	0.1356	-0.0984	-0.9976	-0.0179	1.2271	-0.2459	-8.7756	-5.0372	-0.8795	-0.2094	0.6396	0.8696	-8.2280	-4.5868	-0.7719	-0.1756	0.6686	40.1602	-118.3433	-37.3208	-2.2045	1.5439	0.3366
691.1960	-0.3778	-0.2954	0.3191	-1.9527	0.0137	-0.4051	-0.4983	0.1261	-0.0891	-0.9829	-0.0085	1.2311	-0.1761	-8.3484	-4.8304	-0.8235	-0.2320	0.5944	0.3471	-8.4622	-4.6545	-0.7622	-0.1140	0.6540	33.5368	-121.0680	-38.1314	-2.1244	1.5149	0.1727
691.2080	-0.3836	-0.2940	0.3181	-1.9643	0.0137	-0.3902	-0.4750	0.1222	-0.0711	-0.9660	0.0088	1.2341	0.0171	-8.1292	-5.0503	-0.8465	0.0999	0.6143	0.3911	-8.4687	-4.6361	-0.7582	0.3169	0.6548	33.5524	-121.0466	-38.1234	-2.1114	1.5116	0.1727
691.2180	-0.3883	-0.2928	0.3175	-1.9738	0.0139	-0.3779	-0.4593	0.1206	-0.0577	-0.9546	0.0260	1.2335	0.5535	-8.1659	-5.0813	-0.8802	0.0931	0.6099	0.4277	-8.4742	-4.6206	-0.7548	0.4595	0.6554	33.5643	-121.0297	-38.1163	-2.1004	1.5087	0.1727
691.2300	-0.3936	-0.2914	0.3169	-1.9853	0.0141	-0.3630	-0.4377	0.1191	-0.0435	-0.9346	0.0260	1.2417	0.9926	-8.2514	-5.0483	-0.7932	0.2518	0.5751	0.4715	-8.4810	-4.6021	-0.7508	0.4627	0.6562	33.5773	-121.0104	-38.1071	-2.0869	1.5052	0.1727
691.2400	-0.3978	-0.2902	0.3165	-1.9945	0.0144	-0.3506	-0.4161	0.1171	-0.0349	-0.9203	0.0349	1.2410	0.9184	-8.5845	-4.8410	-0.8189	0.3228	0.6263	0.5080	-8.4867	-4.5866	-0.7474	0.4653	0.6568	33.5874	-120.9959	-38.0994	-2.0760	1.5023	0.1727
691.2520	-0.4026	-0.2888	0.3162	-2.0054	0.0149	-0.3357	-0.3940	0.1102	-0.0207	-0.9085	0.0475	1.2503	1.1338	-8.2885	-4.6347	-0.8324	0.4141	0.6070	0.5516	-8.4937	-4.5680	-0.7434	0.4684	0.6575	33.5987	-120.9803	-38.0899	-2.0628	1.4988	0.1727
691.2620	-0.4065	-0.2878	0.3161	-2.0145	0.0155	-0.3231	-0.3762	0.1074	-0.0055	-0.8929	0.0621	1.2484	1.4491	-8.0653	-4.4199	-0.7705	0.4367	0.5846	0.5879	-8.4995	-4.0643	-0.7401	0.4710	0.6582	33.6065	-120.9667	-38.0817	-2.0516	1.4958	0.1727
691.2720	-0.4101	-0.2868	0.3161	-2.0232	0.0162	-0.3107	-0.3540	0.1057	0.0081	-0.8767	0.0747	1.2501	1.1770	-8.1937	-3.7166	-0.8052	0.4807	0.6564	0.6241	-8.5055	-3.2465	-0.7367	0.4736	0.6588	33.6141	-120.9553	-38.0734	-2.0408	1.4929	0.1727
691.2840	-0.4142	-0.2855	0.3164	-2.0336	0.0172	-0.2956	-0.3308	0.1012	0.0221	-0.8666	0.0922	1.2570	1.1497	-7.9700	-3.4447	-0.7482	0.4780	0.5951	0.6676	-8.5129	-3.1986	-0.7328	0.4768	0.6595	33.6228	-120.9435	-38.0631	-2.0281	1.4895	0.1727
691.2940	-0.4174	-0.2845	0.3166	-2.0423	0.0182	-0.2831	-0.3146	0.1018	0.0328	-0.8464	0.1060	1.2522	1.2307	-8.9243	-3.2909	-0.7525	0.4349	0.6670	0.6440	-8.7828	-3.2134	-0.7026	0.4921	0.6493	32.9217	-124.0520	-38.3808	-1.7351	1.6198	0.0588
691.3060	-0.4209	-0.2834	0.3171	-2.0522	0.0195	-0.2680	-0.2886	0.0927	0.0511	-0.8190	0.1207	1.2586	0.6659	-8.8294	-3.3594	-0.7250	0.4501	0.6057	0.6864	-8.7964	-3.1907	-0.6976	0.4959	0.6495	32.9295	-124.0456	-38.3711	-1.7226	1.6163	0.0588
691.3160	-0.4237	-0.2825	0.3178	-2.0602	0.0208	-0.2554	-0.2729	0.0845	0.0671	-0.7981	0.1337	1.2593	0.6982	-8.5705	-3.4275	-0.8132	0.4302	0.6608	0.7216	-8.8078	-3.1719	-0.6935	0.4990	0.6497	32.9347	-124.0400	-38.3631	-1.7126	1.6136	0.0588
691.3280	-0.4268	-0.2814	0.3188	-2.0697	0.0225	-0.2403	-0.2514	0.0826	0.0828	-0.7815	0.1497	1.2618	0.5027	-9.1134	-3.3538	-0.6965	0.4564	0.6211	0.7638	-8.8213	-3.1492	-0.6885	0.5027	0.6500	32.9393	-124.0326	-38.3531	-1.7007	1.6103	0.0588
691.3380	-0.4292	-0.2807	0.3196	-2.0775	0.0241	-0.2276	-0.2355	0.0748	0.0937	-0.7599	0.1598	1.2575	0.5862	-9.0281	-3.1557	-0.7413	0.5162	0.6532	0.7988	-8.8327	-3.1302	-0.6844	0.5059	0.6502	32.9422	-124.0275	-38.3447	-1.6909	1.6075	0.0588
691.3480	-0.4315	-0.2800	0.3206	-2.0850	0.0258	-0.2151	-0.2156	0.0663	0.1087	-0.7381	0.1728	1.2637	0.2531	-8.9114	-3.2275	-0.7253	0.5703	0.6847	0.8338	-8.8441	-3.1113	-0.6804	0.5090	0.6504	32.9446	-124.0233	-38.3361	-1.6817	1.6049	0.0588
691.3600	-0.4339	-0.2792	0.3221	-2.0935	0.0280	-0.1998	-0.1948	0.0610	0.1266	-0.7186	0.1948	1.2631	0.1221	-8.9284	-3.1565	-0.7473	0.4405	0.6150	0.8755	-8.8576	-3.0886	-0.6756	0.5128	0.6507	32.9449	-124.0152	-38.3259	-1.6709	1.6018	0.0588
691.3700	-0.4357	-0.2787	0.3235	-2.1007	0.0300	-0.1873	-0.1814	0.0583	0.1410	-0.7019	0.2031	1.2622	0.4053	-9.2754	-3.0863	-0.6896	0.4903	0.6181	0.9103	-8.8690	-3.0696	-0.6716	0.5159	0.6509	32.9451	-124.0109	-38.3169	-1.6623	1.5993	0.0588
691.3820	-0.4378	-0.2781	0.3252	-2.1090	0.0325	-0.1721	-0.1596	0.0492	0.1571	-0.6735	0.2186	1.2686	0.1010	-9.2625	-3.1066	-0.6996	0.5037	0.5933	0.9519	-8.8827	-3.0468	-0.6668	0.5197	0.6511	32.9438	-124.0051	-38.3058	-1.6523	1.5964	0.0588
691.3920	-0.4393	-0.2776	0.3268	-2.1156	0.0349	-0.1594	-0.1464	0.0409	0.1668	-0.6549	0.2330	1.2624	-0.5295	-9.2371	-2.9233	-0.6044	0.4552	0.6256	0.0295	-9.1656	-3.2212	-0.6631	0.5179	0.6382	21.5532	-127.2389	-40.1804	-1.6478	1.5415	-0.0794
691.4040	-0.4410	-0.2772	0.3290	-2.1231	0.0377	-0.1443	-0.1393	0.0317	0.1851	-0.6329	0.2458	1.2652	0.4340	-8.8495	-3.0854	-0.7166	0.4710	0.6358	0.0565	-9.1821	-3.2030	-0.6581	0.5213	0.6379	21.5506	-127.2338	-40.1686	-1.6386	1.5390	-0.0794
691.4140	-0.4423	-0.2769	0.3309	-2.1293	0.0403	-0.1316	-0.1255	0.0274	0.1975	-0.6125	0.2554	1.2634	0.5207	-9.0810	-3.1384	-0.6796	0.5291	0.6522	0.0789	-9.1957	-3.1878	-0.6541	0.5242	0.6376	21.5478	-127.2285	-40.1583	-1.6312	1.5369	-0.0794
691.4260	-0.4437	-0.2766	0.3333	-2.1366	0.0435	-0.1165	-0.1105	0.0205	0.2083	-0.5822	0.2756	1.2601	0.6095	-9.1138	-3.1068	-0.6735	0.4594	0.6108	0.1057	-9.2119	-3.1694	-0.6492	0.5277	0.6373	21.5436	-127.2212	-40.1456	-1.6226	1.5345	-0.0794
691.4360	-0.4447	-0.2764	0.3354	-2.1424	0.0463	-0.1039	-0.0970	0.0144	0.2238	-0.5616	0.2817	1.2560	0.6274	-9.2159	-3.1995	-0.6448	0.5309	0.5989	0.1280	-9.2253	-3.1542	-0.6452	0.5306	0.6370	21.5392	-127.2130	-40.1349	-1.6158	1.5326	-0.0794
691.4480	-0.4457	-0.2763	0.3382	-2.1488	0.0498	-0.0888	-0.0806	0.0050	0.2345	-0.5376	0.3040	1.2611	0.3708	-9.6049	-2.9538	-0.6682	0.4632	0.5975	0.1547	-9.9260	-3.1358	-0.6404	0.5341	0.6366	21.5333	-127.2029	-40.1219	-1.6085	1.5304	-0.0794
691.4580	-0.4464	-0.2763	0.3405	-2.1541	0.0528	-0.0761	-0.0703	-0.0033	0.2456	-0.5232	0.3173	1.2563	0.5238	-10.1229	-2.9632	-0.6651	0.4944	0.5855	0.1769	-10.8420	-3.1205	-0.6365	0.5370	0.6363	21.5274	-127.1924	-40.1109	-1.6027	1.5287	-0.0794
691.4700	-0.4471	-0.2764	0.3436	-2.1602	0.0566	-0.0612	-0.0571	-0.0109	0.2614	-0.4995	0.3286	1.2514	0.6921	-11.2080	-3.0306	-0.6151	0.5820	0.6493	0.2034	-11.9622	-3.1021	-0.6301	0.5405	0.6360	21.5198	-127.1794	-40.0970	-1.5962	1.5268	-0.0794
691.4800	-0.4477	-0.2766	0.3463	-2.1651	0.0600	-0.0486	-0.0450	-0.0175	0.2707	-0.4755	0.3471	1.2550	0.5965	-11.2899	-2.9288	-0.6102	0.4731	0.6038	0.2254	-12.0567	-3.0867	-0.6214	0.5434	0.6357	21.5124	-127.1661	-40.0849	-1.5909	1.5252	-0.0794
691.4900	-0.4480	-0.2768	0.3491	-2.1698	0.0635	-0.0361	-0.0327	-0.0205	0.2834	-0.4538	0.3504	1.2525	0.0866	-11.6139	-3.1526	-0.5967	0.5657	0.5935	-0.7003	-12.2682	-3.2754	-0.6173	0.5397	0.6270	10.1983	-129.5445	-42.0655	-1.6364	1.4535	-0.1682
691.5020	-0.4483	-0.2770	0.3525	-2.1750	0.0679	-0.0211	-0.0283	-0.0270	0.2883	-0.4270	0.3638	1.2510	-0.2602	-12.0742	-2.9686	-0.6120	0.4960	0.5997	-0.6881	-12.2824	-3.2631	-0.6068	0.5428	0.6263	10.1921	-129.5243	-42.0501	-1.6308	1.4520	-0.1682
691.5120	-0.4485	-0.2774	0.3555	-2.1792	0.0717	-0.0085	-0.0192	-0.0314	0.2978	-0.4094	0.3712	1.2463	-0.7914	-12.3817	-3.1144	-0.5533	0.5258	0.5752	-0.6779	-12.2940	-3.2529	-0.5981	0.5454	0.6257	10.1866	-129.5053	-42.0370	-1.6265	1.4509	-0.1682
691.5240	-0.4487	-0.2778	0.3591	-2.1839	0.0762	0.0063	-0.0146	-0.0376	0.3055	-0.3825	0.3888	1.2432	-0.7000	-12.9116	-3.0936	-0.6130	0.4464	0.6237	-0.6657	-12.3079	-3.2406	-0.5877	0.5486	0.6250	10.1798	-129.4810	-42.0210	-1.6219	1.4497	-0.1682
691.5340	-0.4488	-0.2782	0.3622	-2.1876	0.0801	0.0188	-0.0087	-0.0432	0.3103	-0.3648	0.3952	1.2397	-0.8301	-13.3613	-3.3333	-0.5879	0.5546	0.5854	-0.4813	-12.3193	-3.2302	-0.5790	0.5512	0.6244	10.1739	-129.4601	-42.0072	-1.6185	1.4488	-0.1682
691.5460	-0.4488	-0.2788	0.3660	-2.1918	0.0849	0.0336	-0.0007	-0.0532	0.3176	-0.3407	0.4117	1.2377	-0.3865	-13.6715	-3.1249	-0.5728	0.5074	0.6373	0.4868	-12.3329	-3.2179	-0.5687	0.5543	0.6236	10.1664	-129.4322	-41.9906	-1.6146	1.4478	-0.1682
691.5560	-0.4488	-0.2793	0.3692	-2.1951	0.0891	0.0461	0.0024	-0.0639	0.3261	-0.3165	0.4182	1.2357	0.5813	-13.5377	-3.4103	-0.5773	0.6111	0.5231	1.2753	-12.3439	-3.2075	-0.5601	0.5570	0.6230	10.1599	-129.4062	-41.9764	-1.6116	1.4470	-0.1682
691.5680	-0.4487	-0.2802	0.3732	-2.1988	0.0942	0.0608	0.0109	-0.0782	0.3382	-0.2910	0.4281	1.2297	1.1050	-12.9312	-3.5729	-0.5860	0.6024	0.6401	2.2036	-12.3570	-3.1951	-0.5498	0.5601	0.6223	10.1517	-129.3723	-41.9593	-1.6084	1.4461	-0.1682
691.5780	-0.4486	-0.2810	0.3767	-2.2015	0.0987	0.0730	0.0163	-0.0824	0.3420	-0.2682	0.4456	1.2296	1.1193	-13.2758	-3.3879	-0.5613	0.5526	0.6072	2.3020	-12.3676	-3.1847	-0.5412	0.5628	0.6217	10.1445	-129.3406	-41.9448	-1.6059	1.4454	-0.1682
691.5880	-0.4484	-0.2819	0.3801	-2.2042	0.1031	0.0854	0.0176	-0.0900	0.3471	-0.2495	0.4541	1.2217	1.5177	-13.2078	-3.3454	-0.5325	0.5852	0.5978	1.8721	-12.4341	-3.2736	-0.5371	0.5610	0.6189	4.8760	-129.9803	-42.9010	-1.6508	1.3976	-0.1906
691.6000	-0.4482	-0.2832	0.3842	-2.2070	0.1087	0.0999	0.0122	-0.1049	0.3451	-0.2258	0.4682	1.2212	1.2124	-12.3091	-3.2324	-0.5270	0.5246	0.6076	1.4709	-12.4961	-3.3583	-0.5312	0.5596	0.6161	0.0730	-130.5466	-43.7697	-1.6909	1.3541	-0.2111
691.6100	-0.4481	-0.2842	0.3877	-2.2092	0.1135	0.1122	0.0139	-0.1046	0.3480	-0.2060	0.4799	1.2213	1.1813	-12.8617	-3.3079	-0.5220	0.4953	0.5714	1.4707	-12.5050	-3.3539	-0.5229	0.5619	0.6153	0.0711	-130.5061	-43.7555	-1.6889	1.3537	-0.2111
691.6220	-0.4479	-0.2855	0.3919	-2.2114	0.1192	0.1269	0.0142	-0.1113	0.3511	-0.1861	0.4833	1.2121	1.3451	-12.7885	-3.1750	-0.5270	0.5249	0.5785	1.4704	-12.5156	-3.3486	-0.5131	0.5645	0.6144	0.0691	-130.4559	-43.7387	-1.6869	1.3534	-0.2111
691.6320	-0.4478	-0.2867	0.3954	-2.2131	0.1242	0.1389	0.0151	-0.1207	0.3537	-0.1652	0.4912	1.2106	1.4267	-12.3743	-3.0355	-0.5095	0.5290	0.6074	1.4702	-12.5241	-3.3442	-0.5049	0.5668	0.6137	0.0677	-130.4116	-43.7244	-1.6854	1.3531	-0.2111
691.6440	-0.4476	-0.2881	0.3996	-2.2149	0.1302	0.1534	0.0156	-0.1232	0.3611	-0.1426	0.5024	1.2063	1.4180	-12.8397	-3.2655	-0.4928	0.4815	0.6355	1.4700	-12.5344	-3.3389	-0.4951	0.5689	0.6127	0.0660	-130.3583	-43.7073	-1.6840	1.3529	-0.2111
691.6540	-0.4474	-0.2894	0.4032	-2.2161	0.1353	0.1654	0.0162	-0.1305	0.3630	-0.1198	0.5042	1.2040	1.6218	-12.6792	-3.2015	-0.5233	0.6005	0.5512	1.4698	-12.5428	-3.3345	-0.4869	0.5703	0.6120	0.0649	-130.3113	-43.6929	-1.6833	1.3528	-0.2111
691.6660	-0.4472	-0.2910	0.4076	-2.2174	0.1415	0.1799	0.0183	-0.1355	0.3652	-0.0985	0.5177	1.1966	1.5303	-13.0698	-3.2129	-0.4819	0.6158	0.6133	1.4697	-12.5526	-3.3291	-0.4772	0.5721	0.6111	0.0637	-130.2527	-43.6753	-1.6829	1.3528	-0.2111
691.6760	-0.4471	-0.2924	0.4114	-2.2183	0.1468	0.1918	0.0185	-0.1462	0.3682	-0.0766	0.5334	1.1948	1.5121	-12.7705	-3.1944	-0.4922	0.5002	0.5699	1.4695	-12.5607	-3.3247	-0.4692	0.5735	0.6103	0.0630	-130.2025	-43.6608	-1.6829	1.3528	-0.2112
691.6860	-0.4469	-0.2938	0.4151	-2.2189	0.1520	0.2037	0.0185	-0.1530	0.3688	-0.0568	0.5449	1.1920	1.6136	-12.5380	-3.2109	-0.4761	0.5971	0.5888	1.4694	-12.5685	-3.3203	-0.4611	0.5750	0.6095	0.0624	-130.1486	-43.6465	-1.6830	1.3528	-0.2112
691.6980	-0.4467	-0.2958	0.4195	-2.2194	0.1587	0.2180	0.0117	-0.1580	0.3671	-0.0329	0.5565	1.1889	1.3304	-12.6814	-3.4651	-0.5036	0.5843	0.5775	0.7997	-12.5855	-3.4765	-0.4634	0.5663	0.6080	-7.8398	-130.2057	-45.1548	-1.8051	1.2438	-0.2176
691.7080	-0.4466	-0.2973	0.4232	-2.2196	0.1643	0.2298	0.0100	-0.1559	0.3677	-0.0150	0.5609	1.1825	1.1893	-13.4825	-3.4455	-0.4897	0.5155	0.5912	0.7912	-12.5908	-3.4782	-0.4560	0.5674	0.6072	-7.8338	-130.1483	-45.1419	-1.8054	1.2440	-0.2176
691.7180	-0.4465	-0.2989	0.4268	-2.2196	0.1700	0.2417	0.0065	-0.1677	0.3623	0.0118	0.5675	1.1793	0.4867	-13.1310	-3.3122	-0.1909	0.4561	0.5922	0.2004	-12.5960	-3.4798	0.0509	0.5686	0.6064	-7.8275	-130.0907	-45.1291	-1.8059	1.2444	-0.2176
691.7280	-0.4465	-0.3006	0.4304	-2.2194	0.1756	0.2534	0.0002	-0.1713	0.3645	0.0310	0.5719	1.1777	0.3784	-13.3094	-3.6033	-0.1596	0.5516	0.5629	-0.4170	-12.6010	-3.4815	0.1258	0.5697	0.6056	-7.8207	-130.0303	-45.1168	-1.8068	1.2447	-0.2176
691.7380	-0.4465	-0.3023	0.4340	-2.2191	0.1813	0.2652	-0.0015	-0.1751	0.3596	0.0412	0.5783	1.1749	-0.4396	-13.3950	-3.3191	-0.0497	0.5920	0.5496	-1.0506	-12.6060	-3.4832	0.1329	0.5709	0.6048	-7.8135	-129.9702	-45.1046	-1.8079	1.2451	-0.2176
691.7480	-0.4466	-0.3042	0.4376	-2.2186	0.1871	0.2769	-0.0077	-0.1798	0.3577	0.0573	0.5841	1.1691	-0.8201	-13.7225	-3.5131	0.0469	0.5968	0.5898	-1.6943	-12.6108	-3.4849	0.1400	0.5721	0.6040	-7.8059	-129.9071	-45.0924	-1.8089	1.2455	-0.2176
691.7600	-0.4467	-0.3065	0.4419	-2.2179	0.1943	0.2909	-0.0142	-0.1923	0.3557	0.0817	0.5946	1.1645	-1.1497	-12.9664	-3.4988	0.0924	0.5105	0.5695	-2.1625	-12.6164	-3.4870	0.1485	0.5734	0.6031	-7.7961	-129.8292	-45.0784	-1.8104	1.2459	-0.2176
691.7700	-0.4468	-0.3084	0.4454	-2.2169	0.2002	0.3026	-0.0165	-0.1966	0.3511	0.1019	0.6063	1.1584	-1.2292	-13.0397	-3.4070	0.0931	0.5012	0.5945	-2.1702	-12.6209	-3.4888	0.1555	0.5746	0.6023	-7.7874	-129.7622	-45.0673	-1.8119	1.2463	-0.2176
691.7800	-0.4470	-0.3104	0.4490	-2.2158	0.2062	0.3141	-0.0183	-0.1964	0.3480	0.1215	0.6126	1.1593	-1.4896	-13.6492	-3.4293	0.1178	0.5140	0.5818	-2.1780	-12.6254	-3.4906	0.1625	0.5758	0.6015	-7.7785	-129.6963	-45.0562	-1.8139	1.2467	-0.2176
691.7900	-0.4472	-0.3125	0.4524	-2.2145	0.2123	0.3257	-0.0231	-0.2078	0.3434	0.1402	0.6167	1.1560	-1.7322	-12.7691	-3.3813	0.1363	0.5691	0.5201	-2.6080	-12.5508	-3.5994	0.1559	0.5654	0.6025	-12.8079	-128.6932	-46.0821	-1.9598	1.1235	-0.1987
691.8000	-0.4474	-0.3145	0.4558	-2.2130	0.2186	0.3373	-0.0310	-0.2091	0.3407	0.1568	0.6172	1.1497	-1.8682	-13.0257	-3.6162	0.1852	0.5594	0.5644	-2.6207	-12.5519	-3.6065	0.1621	0.5662	0.6018	-12.7941	-128.6241	-46.0733	-1.9618	1.1241	-0.1987
691.8120	-0.4478	-0.3171	0.4598	-2.2110	0.2262	0.3510	-0.0367	-0.2100	0.3310	0.1770	0.6230	1.1467	-2.2533	-13.4300	-3.3702	0.1502	0.5234	0.6180	-2.6359	-12.5535	-3.6152	0.1694	0.5672	0.6009	-12.7773	-128.5423	-46.0638	-1.9647	1.1248	-0.1987
691.8220	-0.4482	-0.3192	0.4631	-2.2091	0.2324	0.3625	-0.0424	-0.2164	0.3255	0.1927	0.6293	1.1447	-2.5235	-13.0253	-3.4305	0.1409	0.4951	0.4934	-2.6486	-12.5547	-3.6225	0.1755	0.5680	0.6002	-12.7628	-128.4736	-46.0563	-1.9672	1.1254	-0.1987
691.8320	-0.4487	-0.3215	0.4663	-2.2072	0.2386	0.3739	-0.0505	-0.2207	0.3224	0.2116	0.6324	1.1394	-2.6730	-12.8482	-3.5830	0.1540	0.5748	0.5960	-2.6612	-12.5558	-3.6298	0.1816	0.5689	0.5995	-12.7478	-128.4033	-46.0493	-1.9698	1.1260	-0.1987
691.8420	-0.4492	-0.3237	0.4695	-2.2050	0.2449	0.3852	-0.0571	-0.2248	0.3121	0.2273	0.6361	1.1370	-2.8565	-12.8512	-3.4778	0.1349	0.6259	0.5841	-2.6738	-12.5570	-3.6372	0.1877	0.5697	0.5987	-12.7327	-128.3344	-46.0427	-1.9729	1.1266	-0.1987
691.8540	-0.4500	-0.3264	0.4732	-2.2021	0.2526	0.3990	-0.0677	-0.2306	0.3072	0.2489	0.6478	1.1344	-2.9825	-12.5980	-3.6119	0.1396	0.5934	0.5149	-2.6888	-12.5583	-3.6461	0.1949	0.5707	0.5979	-12.7139	-128.2499	-46.0356	-1.9766	1.1273	-0.1987
691.8640	-0.4507	-0.3287	0.4763	-2.1996	0.2592	0.4102	-0.0745	-0.2290	0.3004	0.2599	0.6483	1.1291	-3.0028	-12.9235	-3.5561	0.1294	0.5561	0.5847	-2.7013	-12.5593	-3.6536	0.2010	0.5715	0.5971	-12.6977	-128.1783	-46.0301	-1.9800	1.1279	-0.1987
691.8760	-0.4517	-0.3315	0.4798	-2.1962	0.2670	0.4237	-0.0841	-0.2362	0.2930	0.2779	0.6521	1.1295	-3.1307	-12.5887	-3.5363	0.1156	0.5882	0.5652	-2.7163	-12.5606	-3.6627	0.2082	0.5725	0.5963	-12.6780	-128.0936	-46.0243	-1.9843	1.1286	-0.1987
691.8860	-0.4526	-0.3339	0.4827	-2.1933	0.2735	0.4350	-0.0936	-0.2374	0.2864	0.2929	0.6604	1.1264	-2.9284	-12.8178	-3.5081	0.0897	0.5170	0.5074	-2.7287	-12.5616	-3.6703	0.2142	0.5734	0.5956	-12.6611	-128.0226	-46.0199	-1.9881	1.1292	-0.1987
691.8960	-0.4536	-0.3362	0.4855	-2.1903	0.2802	0.4462	-0.1030	-0.2395	0.2789	0.3053	0.6633	1.1205	-2.8156	-13.0173	-3.6344	0.1140	0.5624	0.5654	-2.8951	-12.4146	-3.7271	0.2048	0.5619	0.5979	-14.4677	-126.2158	-46.4668	-2.1472	1.0004	-0.1665
691.9080	-0.4549	-0.3392	0.4888	-2.1865	0.2883	0.4596	-0.1100	-0.2429	0.2674	0.3219	0.6659	1.1200	-2.7523	-12.8102	-3.5772	0.1653	0.5103	0.6420	-2.9122	-12.4120	-3.7409	0.2107	0.5624	0.5972	-14.4466	-126.1334	-46.4651	-2.1518	1.0011	-0.1665
691.9180	-0.4561	-0.3416	0.4913	-2.1832	0.2949	0.4708	-0.1172	-0.2386	0.2595	0.3349	0.6699	1.1171	-3.0617	-13.4455	-3.6623	0.1489	0.5033	0.5390	-2.9265	-12.4096	-3.7526	0.2156	0.5629	0.5966	-14.4282	-126.0626	-46.4649	-2.1556	1.0016	-0.1665
691.9300	-0.4575	-0.3446	0.4943	-2.1791	0.3028	0.4842	-0.1259	-0.2478	0.2465	0.3566	0.6734	1.1091	-2.9736	-12.7316	-3.6037	0.1690	0.5363	0.5326	-2.9435	-12.4069	-3.7667	0.2215	0.5635	0.5959	-14.4062	-125.9797	-46.4651	-2.1604	1.0021	-0.1665
691.9400	-0.4588	-0.3471	0.4968	-2.1754	0.3096	0.4953	-0.1334	-0.2481	0.2402	0.3701	0.6813	1.1055	-3.2079	-12.9684	-3.6933	0.2008	0.5237	0.5940	-2.9577	-12.4047	-3.7785	0.2265	0.5640	0.5953	-14.3874	-125.9104	-46.4660	-2.1645	1.0025	-0.1665
691.9500	-0.4603	-0.3497	0.4990	-2.1717	0.3164	0.5063	-0.1449	-0.2512	0.2316	0.3857	0.6782	1.1053	-2.8167	-12.8091	-3.6561	0.1639	0.5306	0.5828	-2.9719	-12.4025	-3.7904	0.2314	0.5644	0.5947	-14.3684	-125.8415	-46.4674	-2.1687	1.0029	-0.1665
691.9600	-0.4618	-0.3521	0.5013	-2.1677	0.3233	0.5174	-0.1490	-0.2543	0.2193	0.3985	0.6735	1.1045	-3.0262	-12.5427	-3.6247	0.1575	0.6154	0.5472	-2.9860	-12.4004	-3.8022	0.2362	0.5649	0.5941	-14.3495	-125.7746	-46.4692	-2.1735	1.0034	-0.1665
691.9700	-0.4633	-0.3546	0.5034	-2.1636	0.3300	0.5284	-0.1577	-0.2532	0.2112	0.4106	0.6822	1.0994	-3.0827	-12.8331	-3.7362	0.1304	0.5276	0.5231	-3.0002	-12.3985	-3.8142	0.2411	0.5654	0.5935	-14.3303	-125.7086	-46.4718	-2.1782	1.0038	-0.1665
691.9800	-0.4649	-0.3572	0.5055	-2.1594	0.3368	0.5393	-0.1659	-0.2595	0.2023	0.4215	0.6836	1.0988	-3.1404	-12.2750	-3.5709	0.1660	0.5701	0.6174	-3.0143	-12.3964	-3.8262	0.2459	0.5658	0.5929	-14.3107	-125.6422	-46.4748	-2.1831	1.0041	-0.1665
691.9920	-0.4670	-0.3602	0.5080	-2.1542	0.3450	0.5525	-0.1768	-0.2549	0.1897	0.4352	0.6863	1.0953	-3.2519	-12.8870	-3.9496	0.2149	0.6217	0.5658	-3.2822	-12.3416	-3.9785	0.2525	0.5582	0.5914	-17.2734	-124.9531	-47.8052	-2.1810	0.9175	-0.1746
692.0020	-0.4688	-0.3627	0.5098	-2.1498	0.3520	0.5635	-0.1869	-0.2585	0.1798	0.4546	0.6865	1.0927	-3.0745	-12.7621	-4.1037	0.1851	0.6139	0.5531	-3.2994	-12.3369	-3.9968	0.2575	0.5584	0.5908	-17.2525	-124.8908	-47.8106	-2.1862	0.9179	-0.1746
692.0120	-0.4708	-0.3652	0.5116	-2.1452	0.3588	0.5743	-0.1956	-0.2556	0.1633	0.4726	0.6865	1.0906	-3.0716	-13.2219	-4.1556	0.1788	0.5504	0.5597	-3.3165	-12.3324	-4.0152	0.2625	0.5586	0.5901	-17.2315	-124.8307	-47.8171	-2.1917	0.9183	-0.1746
692.0220	-0.4727	-0.3678	0.5131	-2.1405	0.3657	0.5852	-0.2065	-0.2598	0.1468	0.4892	0.6911	1.0885	-2.9413	-13.0535	-3.9182	0.1912	0.5389	0.5084	-3.3337	-12.3279	-4.0336	0.2674	0.5588	0.5895	-17.2101	-124.7710	-47.8241	-2.1970	0.9186	-0.1746
692.0320	-0.4748	-0.3704	0.5145	-2.1355	0.3727	0.5960	-0.2113	-0.2600	0.1332	0.5013	0.6931	1.0831	-3.4052	-13.1058	-4.0877	0.1453	0.4956	0.5659	-3.3508	-12.3235	-4.0522	0.2723	0.5590	0.5889	-17.1884	-124.7122	-47.8325	-2.2028	0.9189	-0.1746
692.0440	-0.4775	-0.3735	0.5160	-2.1293	0.3811	0.6090	-0.2251	-0.2603	0.1154	0.5131	0.6907	1.0806	-3.3611	-13.2367	-3.8618	0.1472	0.5409	0.5534	-3.3712	-12.3184	-4.0746	0.2751	0.5592	0.5881	-17.1619	-124.6440	-47.8438	-2.2097	0.9193	-0.1746
692.0540	-0.4798	-0.3762	0.5171	-2.1240	0.3880	0.6199	-0.2359	-0.2625	0.1040	0.5244	0.6943	1.0770	-3.2454	-12.9141	-4.1285	0.1453	0.4582	0.5732	-3.3883	-12.3142	-4.0934	0.2772	0.5594	0.5875	-17.1393	-124.5872	-47.8539	-2.2154	0.9194	-0.1746
692.0660	-0.4827	-0.3794	0.5182	-2.1177	0.3961	0.6327	-0.2450	-0.2615	0.0830	0.5402	0.6943	1.0722	-3.5551	-12.9850	-3.8679	0.2304	0.5246	0.5554	-3.4087	-12.3092	-4.1160	0.2798	0.5596	0.5867	-17.1116	-124.5207	-47.8669	-2.2222	0.9196	-0.1746
692.0760	-0.4852	-0.3820	0.5189	-2.1123	0.4030	0.6434	-0.2578	-0.2640	0.0691	0.5601	0.7036	1.0684	-3.3393	-12.5668	-3.7620	0.2404	0.5606	0.5703	-3.4256	-12.3052	-4.1349	0.2820	0.5598	0.5861	-17.0878	-124.4659	-47.8786	-2.2277	0.9196	-0.1747
692.0880	-0.4883	-0.3853	0.5196	-2.1054	0.4115	0.6562	-0.2673	-0.2604	0.0533	0.5821	0.7021	1.0692	-3.5216	-12.7225	-3.7432	0.1801	0.5509	0.5697	-3.2302	-12.1614	-4.1149	0.2746	0.5521	0.5871	-14.4833	-122.7413	-47.4725	-2.3409	0.8346	-0.1558
692.0980	-0.4910	-0.3879	0.5201	-2.0994	0.4185	0.6669	-0.2738	-0.2626	0.0416	0.5890	0.7015	1.0691	-3.2544	-11.9735	-3.7674	0.1426	0.4832	0.5636	-3.0462	-12.0272	-4.0954	0.2669	0.5447	0.5882	-12.1179	-121.1741	-47.1034	-2.4434	0.7568	-0.1387
692.1080	-0.4939	-0.3905	0.5204	-2.0935	0.4255	0.6776	-0.2793	-0.2582	0.0285	0.5918	0.6960	1.0647	-3.4032	-12.1120	-3.8057	0.1930	0.4632	0.5485	-3.0584	-12.0196	-4.1151	0.2683	0.5444	0.5877	-12.1027	-121.1226	-47.1196	-2.4490	0.7564	-0.1387
692.1200	-0.4973	-0.3936	0.5206	-2.0864	0.4337	0.6903	-0.2899	-0.2574	0.0114	0.6058	0.6959	1.0563	-3.2763	-11.9856	-3.6961	0.2841	0.5292	0.5537	-3.0730	-12.0108	-4.1388	0.2700	0.5442	0.5871	-12.0847	-121.0655	-47.1389	-2.4556	0.7559	-0.1387
692.1300	-0.5003	-0.3961	0.5207	-2.0804	0.4407	0.7008	-0.2968	-0.2518	-0.0042	0.6192	0.6953	1.0583	-3.2126	-12.2385	-4.3528	0.2641	0.5117	0.5864	-3.0852	-12.0036	-5.0225	0.2713	0.5439	0.5866	-12.0695	-121.0191	-47.1553	-2.4613	0.7554	-0.1387
692.1400	-0.5033	-0.3986	0.5206	-2.0740	0.4476	0.7114	-0.3050	-0.2495	-0.0192	0.6309	0.6890	1.0556	-3.0236	-12.5696	-4.8674	0.2295	0.5626	0.5408	-3.0974	-11.9966	-5.4937	0.2727	0.5437	0.5861	-12.0539	-120.9753	-47.1725	-2.4670	0.7549	-0.1387
692.1500	-0.5065	-0.4011	0.5203	-2.0676	0.4545	0.7220	-0.3103	-0.2498	-0.0253	0.6387	0.6947	1.0487	-2.9573	-12.3451	-5.3669	0.1716	0.4973	0.5618	-3.1095	-11.9898	-5.5121	0.2740	0.5434	0.5856	-12.0383	-120.9330	-47.1899	-2.4731	0.7544	-0.1387
692.1600	-0.5097	-0.4036	0.5200	-2.0611	0.4614	0.7325	-0.3177	-0.2435	-0.0376	0.6456	0.6895	1.0481	-2.9547	-12.6698	-5.5217	0.2020	0.5816	0.5586	-3.1216	-11.9830	-5.5305	0.2753	0.5432	0.5851	-12.0221	-120.8915	-47.2076	-2.4791	0.7538	-0.1387
692.1700	-0.5129	-0.4060	0.5196	-2.0547	0.4683	0.7430	-0.3229	-0.2479	-0.0509	0.6555	0.6839	1.0457	-2.9351	-12.2553	-5.5861	0.2654	0.6188	0.5848	-3.1337	-11.9764	-5.5490	0.2767	0.5429	0.5845	-12.0057	-120.8519	-47.2253	-2.4849	0.7531	-0.1387
692.1820	-0.5167	-0.4089	0.5188	-2.0468	0.4766	0.7555	-0.3325	-0.2436	-0.0704	0.6738	0.6850	1.0465	-2.8987	-12.3629	-5.6804	0.2320	0.5435	0.5759	-3.1481	-11.9684	-5.5711	0.2783	0.5426	0.5839	-11.9850	-120.8043	-47.2469	-2.4918	0.7521	-0.1387
692.1920	-0.5201	-0.4113	0.5180	-2.0400	0.4834	0.7660	-0.3359	-0.2442	-0.0818	0.6820	0.6796	1.0444	-2.3319	-12.0973	-5.6808	0.1838	0.4891	0.5710	-2.5591	-11.7411	-5.4516	0.2638	0.5310	0.5848	-4.8179	-118.1346	-45.9184	-2.6649	0.6302	-0.1245
692.2020	-0.5235	-0.4138	0.5172	-2.0330	0.4903	0.7765	-0.3380	-0.2405	-0.0933	0.6858	0.6812	1.0402	-2.6917	-12.1995	-5.7900	0.1029	0.5466	0.5342	-2.5641	-11.7318	-5.4681	0.2645	0.5304	0.5843	-4.8106	-118.0888	-45.9393	-2.6702	0.6289	-0.1245
692.2140	-0.5275	-0.4167	0.5159	-2.0248	0.4983	0.7888	-0.3414	-0.2354	-0.1142	0.6865	0.6780	1.0357	-2.6216	-12.3127	-5.5803	0.2680	0.6097	0.6172	-2.5700	-11.7208	-5.4879	0.2654	0.5298	0.5838	-4.8014	-118.0358	-45.9638	-2.6758	0.6273	-0.1245
692.2240	-0.5309	-0.4190	0.5146	-2.0180	0.5052	0.7991	-0.3455	-0.2371	-0.1264	0.6999	0.6796	1.0416	-2.5898	-11.5934	-5.5732	0.2659	0.5443	0.5659	-2.5749	-11.7118	-5.5044	0.2661	0.5292	0.5833	-4.7936	-117.9939	-45.9838	-2.6805	0.6258	-0.1245
692.2340	-0.5344	-0.4214	0.5133	-2.0110	0.5120	0.8096	-0.3478	-0.2313	-0.1394	0.7118	0.6781	1.0371	-2.7534	-11.8235	-5.5816	0.2220	0.4278	0.5632	-2.5797	-11.7028	-5.5208	0.2669	0.5286	0.5829	-4.7850	-117.9507	-46.0042	-2.6851	0.6242	-0.1245
692.2460	-0.5386	-0.4241	0.5115	-2.0023	0.5200	0.8220	-0.3507	-0.2287	-0.1524	0.7156	0.6678	1.0321	-2.7432	-11.8403	-5.6294	0.2098	0.5046	0.5770	-2.5855	-11.6921	-5.5406	0.2678	0.5280	0.5824	-4.7743	-117.9019	-46.0288	-2.6911	0.6224	-0.1245
692.2560	-0.5421	-0.4264	0.5099	-1.9952	0.5266	0.8323	-0.3571	-0.2249	-0.1641	0.7164	0.6710	1.0286	-2.4250	-11.8968	-5.7798	0.2491	0.5345	0.5850	-2.5902	-11.6834	-5.5571	0.2685	0.5274	0.5819	-4.7651	-117.8628	-46.0487	-2.6960	0.6208	-0.1245
692.2680	-0.5464	-0.4290	0.5079	-1.9867	0.5347	0.8446	-0.3576	-0.2168	-0.1803	0.7277	0.6677	1.0291	-2.6216	-12.4784	-5.7158	0.3093	0.4713	0.5041	-2.5959	-11.6729	-5.5768	0.2695	0.5267	0.5814	-4.7533	-117.8156	-46.0721	-2.7013	0.6187	-0.1245
692.2780	-0.5500	-0.4312	0.5060	-1.9792	0.5413	0.8549	-0.3599	-0.2197	-0.1920	0.7383	0.6629	1.0298	-2.6932	-11.9793	-5.9069	0.2437	0.5368	0.5426	-2.6006	-11.6642	-5.5932	0.2702	0.5261	0.5809	-4.7431	-117.7779	-46.0915	-2.7062	0.6170	-0.1245
692.2880	-0.5536	-0.4334	0.5040	-1.9717	0.5479	0.8653	-0.3639	-0.2145	-0.2009	0.7379	0.6610	1.0227	-2.6284	-12.1327	-6.0046	0.1945	0.5091	0.5198	-2.3009	-11.5875	-5.5260	0.2649	0.5227	0.5803	-1.0968	-116.9249	-45.2931	-2.7760	0.5843	-0.1260
692.3000	-0.5580	-0.4359	0.5014	-1.9629	0.5558	0.8775	-0.3574	-0.2120	-0.2135	0.7354	0.6565	1.0171	-2.5116	-12.0487	-5.7762	0.2740	0.5484	0.5754	-2.0211	-11.5141	-5.4648	0.2598	0.5192	0.5796	2.2230	-116.1263	-44.5699	-2.8395	0.5534	-0.1274
692.3100	-0.5617	-0.4380	0.4992	-1.9556	0.5623	0.8876	-0.3612	-0.2088	-0.2240	0.7460	0.6524	1.0206	-2.0972	-11.9420	-5.6172	0.2460	0.5832	0.5863	-2.0188	-11.5046	-5.4770	0.2601	0.5185	0.5792	2.2254	-116.0790	-44.5883	-2.8428	0.5510	-0.1274
692.3200	-0.5653	-0.4401	0.4969	-1.9481	0.5690	0.8979	-0.3600	-0.2055	-0.2305	0.7560	0.6505	1.0171	-2.1174	-11.9064	-5.6715	0.2296	0.4637	0.5570	-2.0165	-11.4949	-5.4891	0.2604	0.5178	0.5787	2.2280	-116.0300	-44.6061	-2.8462	0.5487	-0.1274
692.3320	-0.5697	-0.4426	0.4939	-1.9389	0.5768	0.9101	-0.3584	-0.2064	-0.2438	0.7552	0.6392	1.0133	-2.1689	-11.4839	-5.3928	0.1830	0.5245	0.5962	-2.0136	-11.4832	-5.5036	0.2608	0.5169	0.5782	2.2314	-115.9713	-44.6269	-2.8506	0.5458	-0.1274
692.3420	-0.5733	-0.4446	0.4916	-1.9314	0.5832	0.9202	-0.3600	-0.2025	-0.2510	0.7555	0.6408	1.0149	-1.8526	-11.5512	-5.5714	0.1949	0.4961	0.5786	-2.0112	-11.4734	-5.5156	0.2612	0.5162	0.5777	2.2345	-115.9211	-44.6434	-2.8541	0.5434	-0.1274
692.3520	-0.5768	-0.4467	0.4890	-1.9239	0.5895	0.9304	-0.3561	-0.1974	-0.2625	0.7619	0.6466	1.0125	-1.9766	-11.6573	-5.3748	0.3050	0.4677	0.5481	-2.0088	-11.4638	-5.5274	0.2615	0.5155	0.5772	2.2378	-115.8728	-44.6588	-2.8574	0.5409	-0.1274
692.3620	-0.5804	-0.4486	0.4864	-1.9162	0.5958	0.9405	-0.3559	-0.1969	-0.2706	0.7680	0.6448	1.0070	-1.8715	-11.3973	-5.4655	0.2674	0.4556	0.5632	-2.0064	-11.4542	-5.5392	0.2618	0.5148	0.5768	2.2413	-115.8253	-44.6735	-2.8608	0.5385	-0.1274
692.3720	-0.5840	-0.4505	0.4837	-1.9085	0.6023	0.9504	-0.3544	-0.1935	-0.2787	0.7684	0.6344	1.0077	-1.9992	-11.2750	-5.5436	0.2223	0.5169	0.5604	-2.0040	-11.4445	-5.5510	0.2622	0.5141	0.5763	2.2453	-115.7757	-44.6878	-2.8644	0.5359	-0.1274
692.3820	-0.5874	-0.4524	0.4809	-1.9008	0.6087	0.9605	-0.3536	-0.1866	-0.2859	0.7644	0.6300	1.0020	-1.8403	-11.5319	-5.6946	0.2588	0.5399	0.5739	-2.0015	-11.4349	-5.5626	0.2625	0.5134	0.5759	2.2493	-115.7284	-44.7010	-2.8679	0.5333	-0.1274
692.3940	-0.5916	-0.4545	0.4774	-1.8917	0.6162	0.9726	-0.3475	-0.1844	-0.2951	0.7750	0.6223	0.9983	-0.8955	-11.5208	-5.9684	0.2671	0.4773	0.5447	-1.0027	-11.2415	-5.5771	0.2648	0.4926	0.5596	14.0686	-113.5237	-44.7050	-2.8512	0.3195	-0.2916
692.4040	-0.5950	-0.4563	0.4744	-1.8838	0.6224	0.9826	-0.3368	-0.1777	-0.3063	0.7873	0.6183	0.9956	-1.5598	-11.5528	-6.0020	0.1590	0.4948	0.5417	-0.9883	-11.2273	-5.5913	0.2652	0.4914	0.5586	14.0562	-113.4669	-44.7179	-2.8539	0.3164	-0.2916
692.4140	-0.5984	-0.4581	0.4712	-1.8759	0.6287	0.9925	-0.3347	-0.1719	-0.3176	0.7827	0.6155	0.9908	-1.1154	-11.7410	-5.9399	0.1785	0.4775	0.5338	-0.9740	-11.2129	-5.6053	0.2657	0.4902	0.5575	14.0441	-113.4066	-44.7298	-2.8564	0.3132	-0.2916
692.4260	-0.6023	-0.4601	0.4673	-1.8666	0.6361	1.0043	-0.3227	-0.1664	-0.3311	0.7807	0.6137	0.9858	-1.2652	-11.9601	-6.0100	0.3163	0.3992	0.5448	-0.9567	-11.1960	-5.6220	0.2662	0.4887	0.5563	14.0303	-113.3393	-44.7421	-2.8593	0.3094	-0.2916
692.4360	-0.6055	-0.4618	0.4639	-1.8587	0.6420	1.0141	-0.3177	-0.1658	-0.3443	0.7942	0.6055	0.9818	-0.9548	-11.4153	-5.7678	0.2607	0.4834	0.5129	-0.9422	-11.1817	-5.6357	0.2667	0.4875	0.5552	14.0189	-113.2796	-44.7509	-2.8614	0.3062	-0.2915
692.4480	-0.6093	-0.4638	0.4596	-1.8491	0.6491	1.0259	-0.3091	-0.1589	-0.3574	0.7971	0.5996	0.9792	-0.8268	-11.4833	-5.7735	0.1655	0.5396	0.4644	-0.9249	-11.1646	-5.6520	0.2672	0.4861	0.5539	14.0059	-113.2103	-44.7602	-2.8645	0.3025	-0.2915
692.4580	-0.6123	-0.4653	0.4560	-1.8411	0.6551	1.0356	-0.2996	-0.1520	-0.3699	0.7943	0.5913	0.9706	-0.8375	-11.6086	-5.7539	0.2282	0.5705	0.5433	-0.9104	-11.1504	-5.6655	0.2676	0.4848	0.5529	13.9953	-113.1520	-44.7663	-2.8669	0.2993	-0.2915
692.4700	-0.6159	-0.4671	0.4515	-1.8316	0.6624	1.0473	-0.2921	-0.1504	-0.3820	0.8007	0.5841	0.9645	-0.5858	-11.0316	-5.6041	0.2683	0.4488	0.5217	-0.8929	-11.1335	-5.6814	0.2682	0.4834	0.5516	13.9831	-113.0841	-44.7715	-2.8695	0.2953	-0.2915
692.4800	-0.6188	-0.4686	0.4476	-1.8236	0.6682	1.0569	-0.2825	-0.1425	-0.3889	0.8113	0.5772	0.9609	-0.6058	-11.1353	-5.9311	0.2615	0.3915	0.4886	-0.8784	-11.1193	-5.6945	0.2686	0.4822	0.5506	13.9731	-113.0271	-44.7744	-2.8718	0.2921	-0.2915
692.4900	-0.6216	-0.4701	0.4437	-1.8154	0.6739	1.0664	-0.2734	-0.1390	-0.4002	0.8117	0.5703	0.9544	-0.1853	-11.0566	-5.7372	0.1682	0.4317	0.5404	0.2645	-11.0722	-5.4370	0.2592	0.4773	0.5366	27.4211	-112.5637	-42.1423	-2.9789	0.2495	-0.4282
692.5000	-0.6241	-0.4714	0.4396	-1.8073	0.6795	1.0759	-0.2517	-0.1297	-0.3998	0.8085	0.5632	0.9503	-0.1959	-11.6734	-5.7501	0.2163	0.5351	0.5459	0.2926	-11.0597	-5.4407	0.2592	0.4761	0.5351	27.3944	-112.4882	-42.1427	-2.9797	0.2458	-0.4282
692.5100	-0.6266	-0.4727	0.4355	-1.7993	0.6851	1.0854	-0.2399	-0.1321	-0.4024	0.8073	0.5618	0.9388	0.0209	-11.4159	-5.7521	0.3188	0.4917	0.5552	0.3207	-11.0473	-5.4441	0.2593	0.4749	0.5335	27.3671	-112.4135	-42.1415	-2.9804	0.2421	-0.4282
692.5220	-0.6294	-0.4743	0.4307	-1.7895	0.6918	1.0966	-0.2245	-0.1281	-0.4086	0.8167	0.5640	0.9289	0.3466	-11.1563	-5.6437	0.2076	0.4018	0.5505	0.3544	-11.0325	-5.4482	0.2593	0.4735	0.5317	27.3341	-112.3262	-42.1386	-2.9817	0.2377	-0.4282
692.5320	-0.6315	-0.4755	0.4266	-1.7813	0.6974	1.1058	-0.2083	-0.1251	-0.4157	0.8094	0.5583	0.9243	0.1092	-11.1235	-5.4036	0.1825	0.4393	0.5165	0.3824	-11.0203	-5.4514	0.2593	0.4723	0.5301	27.3059	-112.2534	-42.1348	-2.9830	0.2341	-0.4282
692.5420	-0.6335	-0.4767	0.4226	-1.7733	0.7029	1.1151	-0.1943	-0.1201	-0.4122	0.8047	0.5515	0.9186	0.5836	-11.1465	-5.8567	0.3278	0.4521	0.4622	0.4104	-11.0082	-5.4545	0.2594	0.4712	0.5286	27.2776	-112.1828	-42.1298	-2.9842	0.2305	-0.4282
692.5520	-0.6354	-0.4778	0.4184	-1.7653	0.7084	1.1243	-0.1805	-0.1142	-0.4195	0.8156	0.5429	0.9121	0.7942	-11.5420	-5.5843	0.2996	0.4154	0.4583	0.4383	-10.9962	-5.4574	0.2594	0.4700	0.5270	27.2489	-112.1132	-42.1232	-2.9853	0.2269	-0.4282
692.5620	-0.6370	-0.4790	0.4142	-1.7571	0.7138	1.1332	-0.1639	-0.1151	-0.4230	0.8206	0.5409	0.9031	0.7092	-11.2502	-5.5330	0.2182	0.4007	0.5159	0.4663	-10.9844	-5.4602	0.2594	0.4688	0.5255	27.2205	-112.0469	-42.1158	-2.9869	0.2234	-0.4281
692.5740	-0.6389	-0.4803	0.4091	-1.7472	0.7202	1.1440	-0.1462	-0.1135	-0.4242	0.8099	0.5322	0.8984	0.8066	-10.9305	-5.7304	0.2912	0.4056	0.5084	0.4998	-10.9703	-5.4635	0.2593	0.4674	0.5236	27.1855	-111.9673	-42.1054	-2.9890	0.2192	-0.4281
692.5840	-0.6402	-0.4813	0.4047	-1.7392	0.7256	1.1530	-0.1324	-0.1085	-0.4263	0.8123	0.5216	0.8890	-0.7935	-11.5379	-5.7690	0.2725	0.4874	0.5219	-1.7255	-11.2490	-5.4831	0.2523	0.5072	0.5624	0.2962	-115.3530	-42.2749	-3.0661	0.6532	-0.0001
692.5940	-0.6415	-0.4824	0.4004	-1.7310	0.7308	1.1619	-0.1300	-0.1099	-0.4238	0.8181	0.5207	0.8817	2.4693	-11.1755	-5.4629	0.2266	0.3939	0.4878	0.9933	-11.1031	-5.2556	0.2537	0.4744	0.5112	32.5503	-113.6086	-40.0770	-3.0500	0.3045	-0.5363
692.6060	-0.6428	-0.4837	0.3954	-1.7211	0.7370	1.1724	-0.0947	-0.1051	-0.4221	0.8123	0.5215	0.8738	0.6923	-11.7516	-5.2928	0.2276	0.4403	0.5133	1.0329	-11.0954	-5.2473	0.2533	0.4734	0.5088	32.5030	-113.5218	-40.0630	-3.0516	0.3003	-0.5363
692.6160	-0.6437	-0.4847	0.3913	-1.7130	0.7421	1.1811	-0.0820	-0.1103	-0.4127	0.8092	0.5177	0.8673	1.2642	-11.3241	-5.5856	0.2187	0.5146	0.4675	1.0658	-11.0892	-5.2402	0.2531	0.4726	0.5069	32.4621	-113.4506	-40.0505	-3.0530	0.2968	-0.5363
692.6280	-0.6444	-0.4861	0.3864	-1.7034	0.7482	1.1914	-0.0545	-0.1106	-0.4068	0.8115	0.5154	0.8529	0.5809	-11.0849	-5.5327	0.3166	0.5498	0.4875	1.1051	-11.0816	-5.2316	0.2528	0.4716	0.5046	32.4107	-113.3649	-40.0341	-3.0546	0.2926	-0.5363
692.6400	-0.6449	-0.4873	0.3815	-1.6936	0.7546	1.2016	-0.0375	-0.1074	-0.4000	0.8169	0.5143	0.8485	0.8157	-11.3470	-5.5595	0.2017	0.4011	0.4543	1.1443	-11.0744	-5.2230	0.2524	0.4705	0.5022	32.3584	-113.2830	-40.0173	-3.0567	0.2884	-0.5363
692.6500	-0.6452	-0.4885	0.3775	-1.6853	0.7598	1.2100	-0.0220	-0.1077	-0.3958	0.8032	0.5099	0.8392	1.0995	-11.3020	-5.5550	0.2821	0.3843	0.4937	1.1769	-11.0685	-5.2157	0.2521	0.4697	0.5003	32.3136	-113.2164	-40.0030	-3.0588	0.2849	-0.5363
692.6600	-0.6453	-0.4896	0.3736	-1.6773	0.7648	1.2184	-0.0046	-0.1036	-0.3907	0.8034	0.4988	0.8268	2.4178	-11.6825	-5.5586	0.2941	0.4626	0.4234	2.8830	-11.0630	-5.2084	0.2517	0.4689	0.4983	32.2689	-113.1545	-39.9881	-3.0609	0.2815	-0.5363
692.6720	-0.6451	-0.4908	0.3689	-1.6677	0.7707	1.2282	0.0265	-0.1067	-0.3887	0.8105	0.4985	0.8177	3.0253	-11.6285	-5.2772	0.2518	0.4303	0.4458	4.1625	-11.0562	-5.1996	0.2513	0.4679	0.4960	32.2126	-113.0785	-39.9696	-3.0635	0.2776	-0.5363
692.6820	-0.6448	-0.4920	0.3650	-1.6595	0.7757	1.2363	0.0370	-0.1128	-0.3837	0.8082	0.5012	0.8103	3.0443	-10.9206	-5.3296	0.2297	0.4231	0.4924	1.5096	-11.1866	-5.4110	0.2489	0.4997	0.5443	0.0947	-114.6429	-42.0923	-3.0879	0.6266	-0.0000
692.6940	-0.6443	-0.4933	0.3605	-1.6498	0.7816	1.2460	0.0391	-0.1088	-0.3724	0.8042	0.4980	0.8037	5.1167	-11.3273	-5.5540	0.2639	0.4491	0.4293	4.3627	-11.2435	-5.0760	0.2498	0.4752	0.4806	33.9230	-115.2820	-38.8812	-3.0772	0.3653	-0.6674
692.7040	-0.6438	-0.4944	0.3568	-1.6419	0.7867	1.2541	0.0697	-0.1104	-0.3682	0.8065	0.4957	0.7878	3.4925	-11.4919	-5.1554	0.2972	0.4429	0.4769	4.3985	-11.2434	-5.0621	0.2494	0.4745	0.4782	33.8683	-115.2206	-38.8649	-3.0795	0.3620	-0.6674
692.7160	-0.6429	-0.4958	0.3525	-1.6322	0.7926	1.2633	0.0851	-0.1132	-0.3507	0.8115	0.4947	0.7793	4.5954	-11.5758	-5.5071	0.1856	0.3892	0.4734	4.4412	-11.2435	-5.0455	0.2489	0.4737	0.4753	33.8013	-115.1499	-38.8460	-3.0828	0.3580	-0.6674
692.7260	-0.6418	-0.4969	0.3490	-1.6240	0.7975	1.2711	0.1118	-0.1135	-0.3426	0.8022	0.4934	0.7672	3.8003	-11.8345	-5.2592	0.2166	0.4246	0.4391	4.4768	-11.2438	-5.0317	0.2485	0.4730	0.4729	33.7446	-115.0948	-38.8306	-3.0859	0.3548	-0.6674
692.7360	-0.6406	-0.4981	0.3456	-1.6160	0.8024	1.2788	0.1276	-0.1215	-0.3353	0.7995	0.4874	0.7577	4.0507	-11.1503	-5.1004	0.3014	0.4773	0.3933	4.5122	-11.2444	-5.0179	0.2480	0.4723	0.4705	33.6864	-115.0412	-38.8155	-3.0889	0.3516	-0.6674
692.7480	-0.6389	-0.4995	0.3417	-1.6065	0.8083	1.2877	0.1477	-0.1201	-0.3181	0.8073	0.4896	0.7423	4.6637	-11.6010	-5.4537	0.2317	0.4557	0.4820	4.5546	-11.2452	-5.0015	0.2475	0.4715	0.4676	33.6155	-114.9799	-38.7984	-3.0930	0.3478	-0.6674
692.7580	-0.6374	-0.5008	0.3385	-1.5983	0.8131	1.2950	0.1701	-0.1253	-0.3127	0.8049	0.4909	0.7356	4.4939	-11.4695	-5.0671	0.1962	0.4353	0.3930	4.5898	-11.2460	-4.9878	0.2470	0.4709	0.4651	33.5542	-114.9289	-38.7843	-3.0966	0.3446	-0.6674
692.7700	-0.6352	-0.5023	0.3349	-1.5886	0.8190	1.3038	0.1928	-0.1247	-0.2987	0.7973	0.4822	0.7224	4.5265	-11.7282	-5.2028	0.2035	0.4652	0.3861	4.6320	-11.2473	-4.9715	0.2463	0.4701	0.4622	33.4802	-114.8732	-38.7683	-3.1013	0.3408	-0.6674
692.7800	-0.6332	-0.5036	0.3320	-1.5808	0.8239	1.3109	0.2090	-0.1307	-0.2901	0.7977	0.4820	0.7088	5.2037	-11.5172	-5.0619	0.2967	0.3663	0.3790	4.6671	-11.2487	-4.9580	0.2458	0.4694	0.4598	33.4178	-114.8298	-38.7558	-3.1052	0.3377	-0.6674
692.7920	-0.6305	-0.5052	0.3287	-1.5712	0.8297	1.3193	0.2276	-0.1335	-0.2785	0.8069	0.4813	0.7004	5.1108	-11.6943	-4.9655	0.2289	0.4305	0.4042	4.5118	-11.4794	-4.8892	0.2459	0.4798	0.4461	31.0709	-117.4983	-38.2293	-3.1028	0.4516	-0.7854
692.8020	-0.6280	-0.5066	0.3260	-1.5631	0.8344	1.3262	0.2507	-0.1395	-0.2623	0.8009	0.4794	0.6866	4.8797	-11.5822	-5.0339	0.1641	0.5037	0.3995	4.5439	-11.4859	-4.8709	0.2454	0.4796	0.4433	31.0068	-117.4542	-38.2175	-3.1072	0.4486	-0.7854
692.8120	-0.6254	-0.5080	0.3235	-1.5551	0.8392	1.3330	0.2697	-0.1426	-0.2432	0.7930	0.4867	0.6683	4.7557	-11.7602	-5.3406	0.2523	0.4429	0.4147	4.5759	-11.4926	-4.8527	0.2449	0.4793	0.4404	30.9415	-117.4122	-38.2062	-3.1115	0.4456	-0.7853
692.8240	-0.6220	-0.5098	0.3206	-1.5456	0.8451	1.3411	0.2894	-0.1467	-0.2316	0.8003	0.4889	0.6540	5.0641	-12.2238	-5.0474	0.2361	0.4245	0.4009	4.6141	-11.5007	-4.8308	0.2443	0.4791	0.4370	30.8612	-117.3629	-38.1936	-3.1168	0.4419	-0.7853
692.8340	-0.6189	-0.5113	0.3184	-1.5375	0.8500	1.3475	0.3095	-0.1586	-0.2152	0.8006	0.4822	0.6389	5.0081	-11.4471	-5.1343	0.1842	0.4339	0.3672	4.6459	-11.5078	-4.8128	0.2438	0.4788	0.4341	30.7938	-117.3260	-38.1845	-3.1215	0.4387	-0.7853
692.8460	-0.6150	-0.5132	0.3160	-1.5279	0.8559	1.3549	0.3313	-0.1629	-0.1972	0.7911	0.4775	0.6285	4.7788	-11.6386	-5.0883	0.2393	0.4182	0.4260	4.6838	-11.5163	-4.7913	0.2431	0.4785	0.4307	30.7110	-117.2819	-38.1751	-3.1275	0.4350	-0.7853
692.8560	-0.6116	-0.5148	0.3140	-1.5201	0.8607	1.3612	0.3505	-0.1642	-0.1828	0.7943	0.4807	0.6180	4.4966	-12.1385	-5.1102	0.2700	0.4315	0.3919	4.7153	-11.5235	-4.7735	0.2426	0.4783	0.4279	30.6402	-117.2460	-38.1678	-3.1323	0.4319	-0.7853
692.8680	-0.6072	-0.5169	0.3119	-1.5106	0.8664	1.3685	0.3687	-0.1761	-0.1659	0.8026	0.4801	0.5997	4.6892	-11.7937	-5.0697	0.2401	0.5202	0.3668	4.7529	-11.5321	-4.7521	0.2419	0.4780	0.4245	30.5525	-117.2016	-38.1597	-3.1382	0.4283	-0.7853
692.8780	-0.6034	-0.5187	0.3104	-1.5024	0.8712	1.3744	0.3862	-0.1804	-0.1489	0.7978	0.4829	0.5836	4.7201	-11.6477	-5.2027	0.1477	0.4950	0.4191	4.7842	-11.5395	-4.7345	0.2414	0.4778	0.4216	30.4792	-117.1688	-38.1551	-3.1436	0.4253	-0.7853
692.8880	-0.5994	-0.5205	0.3089	-1.4945	0.8760	1.3802	0.4030	-0.1832	-0.1370	0.7905	0.4909	0.5724	4.8385	-11.9014	-5.0106	0.2180	0.4220	0.4060	4.8088	-11.7135	-4.6744	0.2419	0.4829	0.4054	30.3261	-119.1213	-37.7392	-3.1369	0.4788	-0.9277
692.9000	-0.5944	-0.5227	0.3074	-1.4851	0.8820	1.3869	0.4246	-0.1960	-0.1148	0.7940	0.4850	0.5532	4.9611	-12.2074	-4.7736	0.2638	0.4630	0.3580	4.8390	-11.8823	-4.6067	0.2424	0.4879	0.3888	30.1556	-120.8923	-37.3581	-3.1318	0.5267	-1.0577
692.9100	-0.5900	-0.5248	0.3064	-1.4771	0.8868	1.3923	0.4431	-0.2052	-0.0940	0.8017	0.4884	0.5412	4.7517	-12.0802	-4.8021	0.2082	0.4379	0.3497	4.8689	-11.8968	-4.5823	0.2420	0.4881	0.3849	30.0699	-120.8568	-37.3554	-3.1370	0.5236	-1.0577
692.9220	-0.5846	-0.5274	0.3055	-1.4674	0.8926	1.3987	0.4645	-0.2130	-0.0675	0.7970	0.4916	0.5181	4.7151	-12.3481	-4.9324	0.1432	0.4951	0.3041	4.9046	-11.9145	-4.5532	0.2415	0.4883	0.3803	29.9661	-120.8186	-37.3548	-3.1437	0.5198	-1.0577
692.9320	-0.5799	-0.5295	0.3049	-1.4596	0.8975	1.4038	0.4804	-0.2262	-0.0473	0.7897	0.4924	0.4988	5.0798	-12.1820	-4.8759	0.2600	0.5392	0.2893	4.9342	-11.9291	-4.5291	0.2410	0.4884	0.3757	29.8762	-120.7839	-37.3547	-3.1490	0.5166	-1.0577
692.9440	-0.5739	-0.5323	0.3045	-1.4502	0.9035	1.4096	0.5022	-0.2360	-0.0221	0.8020	0.4944	0.4760	5.1796	-12.0590	-4.9007	0.2441	0.5294	0.3292	4.9611	-11.9468	-4.5003	0.2405	0.4886	0.3677	29.7669	-120.7454	-37.3569	-3.1555	0.5126	-1.0577
692.9540	-0.5688	-0.5347	0.3044	-1.4420	0.9086	1.4142	0.5204	-0.2414	-0.0039	0.8034	0.4997	0.4609	5.1578	-12.4515	-4.4300	0.1724	0.4095	0.2937	4.9691	-11.9615	-3.8365	0.2400	0.4888	0.3611	29.6730	-120.7122	-37.3599	-3.1612	0.5093	-1.0577
692.9660	-0.5624	-0.5378	0.3046	-1.4323	0.9146	1.4196	0.5385	-0.2563	0.0250	0.7926	0.4997	0.4392	5.4704	-11.9969	-3.8004	0.2241	0.4506	0.2830	4.9785	-11.9790	-3.1284	0.2395	0.4890	0.3531	29.5576	-120.6717	-37.3655	-3.1680	0.5052	-1.0577
692.9760	-0.5568	-0.5405	0.3050	-1.4245	0.9196	1.4239	0.5586	-0.2608	0.0398	0.7947	0.4942	0.4223	5.3884	-12.2461	-3.4947	0.3146	0.4829	0.2544	4.9861	-11.9939	-3.1028	0.2390	0.4890	0.3464	29.4603	-120.6412	-37.3718	-3.1735	0.5018	-1.0577
692.9880	-0.5498	-0.5437	0.3055	-1.4150	0.9256	1.4288	0.5775	-0.2749	0.0574	0.8045	0.5026	0.4031	2.3072	-11.1046	-3.7532	0.2018	0.4569	0.4108	3.3338	-11.8321	-3.3136	0.2364	0.4979	0.3833	9.5158	-118.5184	-39.6692	-3.2026	0.5942	-0.5986
692.9980	-0.5440	-0.5464	0.3062	-1.4068	0.9306	1.4328	0.5830	-0.2800	0.0755	0.7986	0.5069	0.3860	4.9895	-12.4445	-3.0702	0.1678	0.4894	0.2221	4.1515	-12.2550	-3.0919	0.2400	0.5019	0.3254	19.1838	-123.3245	-37.7636	-3.1665	0.6323	-1.1448
693.0100	-0.5370	-0.5499	0.3073	-1.3973	0.9366	1.4373	0.5993	-0.2950	0.1022	0.7933	0.5127	0.3634	4.8277	-12.3783	-2.9512	0.2750	0.5147	0.3039	4.1556	-12.2742	-3.0581	0.2398	0.5021	0.3167	19.0822	-123.2424	-37.7622	-3.1721	0.6280	-1.1448
693.0200	-0.5309	-0.5528	0.3084	-1.3893	0.9418	1.4408	0.6117	-0.3007	0.1250	0.8030	0.5161	0.3434	4.8313	-13.0319	-3.0222	0.1897	0.4355	0.3138	4.1588	-12.2898	-3.0301	0.2396	0.5023	0.3095	18.9953	-123.1700	-37.7619	-3.1767	0.6244	-1.1448
693.0300	-0.5247	-0.5559	0.3098	-1.3813	0.9470	1.4442	0.6266	-0.3167	0.1491	0.8035	0.5240	0.3296	4.6449	-12.6630	-3.1137	0.2474	0.3527	0.2432	4.1619	-12.3053	-3.0022	0.2394	0.5025	0.3023	18.9067	-123.0963	-37.7625	-3.1813	0.6207	-1.1448
693.0420	-0.5171	-0.5599	0.3119	-1.3715	0.9532	1.4480	0.6430	-0.3280	0.1753	0.8045	0.5205	0.3090	4.0531	-13.0594	-3.1315	0.1602	0.4332	0.2185	4.1653	-12.3235	-2.9688	0.2392	0.5027	0.2937	18.7977	-123.0039	-37.7641	-3.1867	0.6162	-1.1448
693.0520	-0.5106	-0.5632	0.3138	-1.3636	0.9584	1.4509	0.6537	-0.3420	0.1967	0.8059	0.5174	0.2852	4.1009	-12.8121	-3.0509	0.2490	0.5199	0.3069	4.1679	-12.3382	-2.9409	0.2391	0.5029	0.2865	18.7035	-122.9201	-37.7653	-3.1909	0.6125	-1.1448
693.0640	-0.5026	-0.5675	0.3163	-1.3540	0.9646	1.4542	0.6663	-0.3567	0.2232	0.8134	0.5261	0.2677	3.9781	-12.7825	-2.8639	0.2484	0.5361	0.2527	4.1708	-12.3556	-2.9075	0.2390	0.5031	0.2778	18.5879	-122.8167	-37.7677	-3.1958	0.6079	-1.1448
693.0740	-0.4959	-0.5711	0.3186	-1.3456	0.9700	1.4568	0.6760	-0.3694	0.2457	0.8116	0.5348	0.2453	4.1926	-12.4704	-2.9855	0.1493	0.4524	0.2711	4.1730	-12.3697	-2.8798	0.2388	0.5032	0.2706	18.4887	-122.7266	-37.7702	-3.1999	0.6040	-1.1448
693.0860	-0.4876	-0.5757	0.3218	-1.3360	0.9765	1.4596	0.6890	-0.3850	0.2679	0.8043	0.5341	0.2240	4.1947	-12.2412	-2.6882	0.2569	0.4497	0.1815	2.9087	-11.7394	-3.1565	0.2319	0.4975	0.3429	3.2170	-114.9064	-40.7818	-3.2771	0.5373	-0.2848
693.0960	-0.4807	-0.5795	0.3246	-1.3280	0.9818	1.4617	0.6872	-0.3897	0.2847	0.8148	0.5319	0.2057	3.8856	-12.8536	-2.8611	0.2760	0.4957	0.2463	3.2030	-12.5467	-2.8967	0.2399	0.5131	0.2521	6.6947	-124.3151	-38.4696	-3.1954	0.6985	-1.1901
[truncated: 1,421 more rows]
