# Supplementary material for: Practical Aspects of Model-Based Collision Detection
Source: Front Robot AI. 2020 Nov 23;7:571574. doi: 10.3389/frobt.2020.571574 (PMC7805958; doi:10.3389/frobt.2020.571574)
Supplement: Supplementary file 1 [file Data_Sheet_1.ZIP › identification_data/ur-20_02_06-20sec_5harm.csv]

518.1920	0.0133	-1.5608	0.0256	-1.5666	0.0205	-0.0084	0.0000	-0.0000	-0.0000	0.0000	0.0000	0.0000	-0.0218	-0.4375	0.0737	-0.1431	-0.0934	-0.1147	0.0000	-0.1946	-0.1539	-0.0105	0.0033	0.0000	0.0000	-2.3306	-1.5138	-0.1127	0.0357	0.0000
518.2040	0.0134	-1.5608	0.0257	-1.5665	0.0205	-0.0084	0.0000	-0.0000	-0.0000	0.0000	0.0000	0.0000	-0.1422	-0.3732	0.0888	-0.1244	-0.1112	-0.1253	0.0000	-0.1944	-0.1537	-0.0105	0.0033	0.0000	0.0000	-2.3285	-1.5127	-0.1126	0.0357	0.0000
518.2140	0.0133	-1.5608	0.0256	-1.5666	0.0205	-0.0084	0.0000	-0.0000	-0.0000	0.0000	0.0000	0.0000	-0.1101	-0.4818	0.0677	-0.1105	-0.1118	-0.1084	-0.0000	-0.1948	-0.1539	-0.0105	0.0033	0.0000	-0.0000	-2.3325	-1.5137	-0.1127	0.0357	0.0000
518.2240	0.0133	-1.5609	0.0257	-1.5666	0.0205	-0.0084	0.0000	-0.0000	-0.0000	0.0000	0.0000	0.0000	-0.0839	-0.4079	0.0411	-0.1219	-0.1166	-0.0971	-0.0000	-0.1948	-0.1540	-0.0105	0.0033	0.0000	-0.0000	-2.3334	-1.5147	-0.1127	0.0357	0.0000
518.2340	0.0133	-1.5609	0.0257	-1.5666	0.0205	-0.0084	0.0000	-0.0000	-0.0000	0.0000	0.0000	0.0000	-0.0307	-0.5111	0.0670	-0.1396	-0.0923	-0.1113	-0.0000	-0.1949	-0.1540	-0.0105	0.0033	0.0000	-0.0000	-2.3345	-1.5147	-0.1128	0.0358	0.0000
518.2440	0.0133	-1.5609	0.0256	-1.5665	0.0205	-0.0084	0.0000	-0.0000	-0.0000	0.0000	0.0000	0.0000	-0.0997	-0.4854	0.1229	-0.1196	-0.1075	-0.1422	0.0000	-0.1943	-0.1536	-0.0105	0.0033	0.0000	0.0000	-2.3275	-1.5117	-0.1125	0.0357	0.0000
518.2540	0.0133	-1.5608	0.0256	-1.5666	0.0205	-0.0084	0.0000	-0.0000	-0.0000	0.0000	0.0000	0.0000	-0.1148	-0.4956	0.0588	-0.1228	-0.0934	-0.1115	-0.0000	-0.1946	-0.1538	-0.0105	0.0033	0.0000	-0.0000	-2.3304	-1.5136	-0.1125	0.0357	0.0000
518.2660	0.0133	-1.5608	0.0256	-1.5666	0.0205	-0.0084	0.0000	-0.0000	-0.0000	0.0000	0.0000	0.0000	-0.1071	-0.4959	0.0831	-0.1262	-0.0907	-0.1002	-0.0000	-0.1948	-0.1539	-0.0105	0.0033	0.0000	-0.0000	-2.3329	-1.5141	-0.1127	0.0357	0.0000
518.2760	0.0133	-1.5608	0.0257	-1.5666	0.0205	-0.0084	0.0000	-0.0000	-0.0000	0.0000	0.0000	0.0000	-0.0941	-0.4238	0.0719	-0.1185	-0.1224	-0.1321	-0.0000	-0.1948	-0.1539	-0.0105	0.0033	0.0000	-0.0000	-2.3325	-1.5137	-0.1127	0.0357	0.0000
518.2860	0.0133	-1.5608	0.0257	-1.5666	0.0205	-0.0084	0.0000	-0.0000	-0.0000	0.0000	0.0000	0.0000	-0.1106	-0.5387	0.0873	-0.1362	-0.1071	-0.1177	-0.0000	-0.1946	-0.1538	-0.0105	0.0033	0.0000	-0.0000	-2.3309	-1.5131	-0.1126	0.0357	0.0000
518.2960	0.0133	-1.5608	0.0257	-1.5665	0.0205	-0.0084	0.0000	-0.0000	-0.0000	0.0000	0.0000	0.0000	-0.0953	-0.4490	0.0603	-0.1419	-0.0975	-0.0997	0.0000	-0.1946	-0.1539	-0.0105	0.0033	0.0000	0.0000	-2.3311	-1.5143	-0.1128	0.0357	0.0000
518.3060	0.0133	-1.5608	0.0256	-1.5666	0.0205	-0.0084	0.0000	-0.0000	-0.0000	0.0000	0.0000	0.0000	-0.1077	-0.4189	0.0944	-0.1105	-0.1147	-0.1167	-0.0000	-0.1943	-0.1537	-0.0105	0.0033	0.0000	-0.0000	-2.3271	-1.5122	-0.1126	0.0357	0.0000
518.3180	0.0133	-1.5609	0.0257	-1.5666	0.0205	-0.0084	0.0000	-0.0000	-0.0000	0.0000	0.0000	0.0000	-0.1295	-0.4694	0.0758	-0.1490	-0.1133	-0.1306	-0.0000	-0.1946	-0.1538	-0.0105	0.0033	0.0000	-0.0000	-2.3305	-1.5127	-0.1126	0.0357	0.0000
518.3280	0.0133	-1.5608	0.0257	-1.5666	0.0205	-0.0084	0.0000	-0.0000	-0.0000	0.0000	0.0000	0.0000	-0.2421	-0.5014	0.0920	-0.1197	-0.1194	-0.1384	-0.0000	-0.1948	-0.1539	-0.0105	0.0033	0.0000	-0.0000	-2.3326	-1.5138	-0.1128	0.0358	0.0000
518.3400	0.0133	-1.5608	0.0257	-1.5666	0.0205	-0.0084	0.0000	-0.0000	-0.0000	0.0000	0.0000	0.0000	-0.2201	-0.5541	0.1274	-0.1136	-0.1191	-0.1019	0.0000	-0.1943	-0.1536	-0.0104	0.0033	0.0000	0.0000	-2.3274	-1.5116	-0.1124	0.0357	0.0000
518.3500	0.0133	-1.5608	0.0257	-1.5666	0.0205	-0.0084	0.0000	-0.0000	-0.0000	0.0000	0.0000	0.0000	-0.0946	-0.5136	0.1096	-0.0975	-0.1078	-0.1021	0.0000	-0.1945	-0.1537	-0.0105	0.0033	0.0000	0.0000	-2.3295	-1.5126	-0.1126	0.0357	0.0000
518.3620	0.0133	-1.5608	0.0256	-1.5666	0.0205	-0.0084	0.0000	-0.0000	-0.0000	0.0000	0.0000	0.0000	-0.0738	-0.4172	0.0746	-0.1245	-0.1380	-0.1329	-0.0000	-0.1946	-0.1538	-0.0105	0.0033	0.0000	-0.0000	-2.3309	-1.5131	-0.1126	0.0357	0.0000
518.3720	0.0133	-1.5608	0.0256	-1.5666	0.0205	-0.0084	0.0000	-0.0000	-0.0000	0.0000	0.0000	0.0000	-0.1284	-0.4636	0.0817	-0.1292	-0.0842	-0.1003	0.0000	-0.1948	-0.1539	-0.0105	0.0033	0.0000	0.0000	-2.3325	-1.5138	-0.1127	0.0357	0.0000
518.3840	0.0133	-1.5608	0.0257	-1.5666	0.0205	-0.0084	0.0000	-0.0000	-0.0000	0.0000	0.0000	0.0000	-0.1314	-0.4888	0.0973	-0.1242	-0.1358	-0.1435	0.0000	-0.1947	-0.1538	-0.0105	0.0033	0.0000	0.0000	-2.3314	-1.5136	-0.1126	0.0357	0.0000
518.3940	0.0133	-1.5609	0.0256	-1.5666	0.0205	-0.0084	0.0000	-0.0000	-0.0000	0.0000	0.0000	0.0000	-0.1462	-0.5195	0.1044	-0.1046	-0.1112	-0.1055	-0.0000	-0.1942	-0.1536	-0.0104	0.0033	0.0000	-0.0000	-2.3259	-1.5110	-0.1124	0.0356	0.0000
518.4040	0.0133	-1.5609	0.0256	-1.5665	0.0205	-0.0084	0.0000	-0.0000	-0.0000	0.0000	0.0000	0.0000	-0.1160	-0.4680	0.1369	-0.1323	-0.1193	-0.1234	0.0000	-0.1947	-0.1539	-0.0105	0.0033	0.0000	0.0000	-2.3319	-1.5142	-0.1126	0.0357	0.0000
518.4140	0.0133	-1.5609	0.0256	-1.5666	0.0205	-0.0084	0.0000	-0.0000	-0.0000	0.0000	0.0000	0.0000	-0.1780	-0.3948	0.1411	-0.1375	-0.1206	-0.1207	-0.0000	-0.1948	-0.1539	-0.0105	0.0033	0.0000	-0.0000	-2.3329	-1.5141	-0.1127	0.0357	0.0000
518.4240	0.0133	-1.5608	0.0256	-1.5666	0.0205	-0.0084	0.0000	-0.0000	-0.0000	0.0000	0.0000	0.0000	-0.1933	-0.4839	0.1350	-0.1380	-0.1045	-0.1250	0.0000	-0.1943	-0.1537	-0.0105	0.0033	0.0000	0.0000	-2.3266	-1.5117	-0.1126	0.0357	0.0000
518.4360	0.0133	-1.5608	0.0257	-1.5666	0.0205	-0.0084	0.0000	-0.0000	-0.0000	0.0000	0.0000	0.0000	-0.1121	-0.4946	0.0937	-0.1232	-0.1185	-0.1269	0.0000	-0.1945	-0.1537	-0.0105	0.0033	0.0000	0.0000	-2.3290	-1.5122	-0.1126	0.0357	0.0000
518.4460	0.0133	-1.5608	0.0257	-1.5666	0.0205	-0.0084	0.0000	-0.0000	-0.0000	0.0000	0.0000	0.0000	-0.2278	-0.4210	0.0685	-0.1420	-0.1129	-0.1392	-0.0000	-0.1947	-0.1539	-0.0105	0.0033	0.0000	-0.0000	-2.3320	-1.5142	-0.1127	0.0357	0.0000
518.4560	0.0133	-1.5608	0.0257	-1.5666	0.0205	-0.0084	0.0000	-0.0000	-0.0000	0.0000	0.0000	0.0000	-0.1767	-0.5388	0.1234	-0.1541	-0.1294	-0.1079	-0.0000	-0.1945	-0.1537	-0.0105	0.0033	0.0000	-0.0000	-2.3294	-1.5126	-0.1126	0.0357	0.0000
518.4660	0.0133	-1.5608	0.0257	-1.5666	0.0205	-0.0085	0.0000	-0.0000	-0.0000	0.0000	0.0000	0.0000	-0.1995	-0.5025	0.0809	-0.1359	-0.0874	-0.1062	0.0000	-0.1946	-0.1538	-0.0105	0.0033	0.0000	0.0000	-2.3300	-1.5132	-0.1127	0.0357	0.0000
518.4760	0.0133	-1.5608	0.0257	-1.5666	0.0205	-0.0084	0.0000	-0.0000	-0.0000	0.0000	0.0000	0.0000	-0.1426	-0.4875	0.1708	-0.1353	-0.1019	-0.1108	0.0000	-0.1948	-0.1539	-0.0105	0.0033	0.0000	0.0000	-2.3325	-1.5137	-0.1127	0.0357	0.0000
518.4880	0.0133	-1.5609	0.0256	-1.5666	0.0205	-0.0084	0.0000	-0.0000	-0.0000	0.0000	0.0000	0.0000	-0.1388	-0.4507	0.0645	-0.1178	-0.1084	-0.1281	0.0000	-0.1948	-0.1539	-0.0105	0.0033	0.0000	0.0000	-2.3329	-1.5141	-0.1127	0.0357	0.0000
518.4980	0.0133	-1.5608	0.0257	-1.5666	0.0205	-0.0084	0.0000	-0.0000	-0.0000	0.0000	0.0000	0.0000	-0.1515	-0.4435	0.1002	-0.0923	-0.1080	-0.1128	0.0000	-0.1948	-0.1540	-0.0105	0.0033	0.0000	0.0000	-2.3330	-1.5152	-0.1128	0.0358	0.0000
518.5100	0.0133	-1.5609	0.0256	-1.5666	0.0205	-0.0084	0.0000	-0.0000	-0.0000	0.0000	0.0000	0.0000	-0.1444	-0.3422	0.0815	-0.1349	-0.1220	-0.1218	0.0000	-0.1943	-0.1537	-0.0105	0.0033	0.0000	0.0000	-2.3275	-1.5126	-0.1125	0.0357	0.0000
518.5200	0.0133	-1.5608	0.0256	-1.5666	0.0205	-0.0084	0.0000	-0.0000	-0.0000	0.0000	0.0000	0.0000	-0.0904	-0.4834	0.0861	-0.1232	-0.1142	-0.1130	-0.0000	-0.1946	-0.1537	-0.0105	0.0033	0.0000	-0.0000	-2.3304	-1.5126	-0.1125	0.0357	0.0000
518.5300	0.0133	-1.5609	0.0257	-1.5665	0.0205	-0.0084	0.0000	-0.0000	-0.0000	0.0000	0.0000	0.0000	-0.1378	-0.4355	0.0405	-0.1157	-0.1117	-0.1113	0.0000	-0.1944	-0.1538	-0.0105	0.0033	0.0000	0.0000	-2.3286	-1.5127	-0.1127	0.0357	0.0000
518.5420	0.0133	-1.5608	0.0256	-1.5666	0.0205	-0.0084	0.0000	-0.0000	-0.0000	0.0000	0.0000	0.0000	-0.0034	-0.4067	0.1003	-0.1388	-0.0988	-0.1132	-0.0000	-0.1944	-0.1537	-0.0104	0.0033	0.0000	-0.0000	-2.3279	-1.5121	-0.1125	0.0357	0.0000
518.5520	0.0133	-1.5608	0.0257	-1.5666	0.0205	-0.0084	0.0000	-0.0000	-0.0000	0.0000	0.0000	0.0000	-0.0832	-0.5158	0.1113	-0.1057	-0.1255	-0.1274	-0.0000	-0.1947	-0.1539	-0.0105	0.0033	0.0000	-0.0000	-2.3321	-1.5143	-0.1128	0.0357	0.0000
518.5640	0.0133	-1.5609	0.0256	-1.5665	0.0205	-0.0084	0.0000	-0.0000	-0.0000	0.0000	0.0000	0.0000	-0.0943	-0.4472	0.0261	-0.1116	-0.0906	-0.1381	0.0000	-0.1947	-0.1538	-0.0105	0.0033	0.0000	0.0000	-2.3320	-1.5132	-0.1127	0.0357	0.0000
518.5740	0.0133	-1.5608	0.0256	-1.5666	0.0205	-0.0084	0.0000	-0.0000	-0.0000	0.0000	0.0000	0.0000	-0.1189	-0.4658	0.0583	-0.1220	-0.0993	-0.1149	-0.0000	-0.1944	-0.1538	-0.0105	0.0033	0.0000	-0.0000	-2.3286	-1.5128	-0.1127	0.0357	0.0000
518.5860	0.0133	-1.5609	0.0257	-1.5666	0.0205	-0.0084	0.0000	-0.0000	-0.0000	0.0000	0.0000	0.0000	0.0394	-0.4543	0.0580	-0.0946	-0.0734	-0.1130	0.0000	-0.1944	-0.1537	-0.0105	0.0033	0.0000	0.0000	-2.3276	-1.5118	-0.1126	0.0357	0.0000
518.5960	0.0133	-1.5608	0.0256	-1.5665	0.0205	-0.0084	0.0000	-0.0000	-0.0000	0.0000	0.0000	0.0000	-0.0620	-0.5460	0.0925	-0.1418	-0.1151	-0.1201	0.0000	-0.1945	-0.1537	-0.0105	0.0033	0.0000	0.0000	-2.3290	-1.5122	-0.1126	0.0357	0.0000
518.6080	0.0133	-1.5608	0.0256	-1.5666	0.0205	-0.0084	0.0000	-0.0000	-0.0000	0.0000	0.0000	0.0000	-0.1049	-0.4509	0.0849	-0.1358	-0.1152	-0.1234	-0.0000	-0.1949	-0.1539	-0.0105	0.0033	0.0000	-0.0000	-2.3335	-1.5137	-0.1127	0.0357	0.0000
518.6180	0.0133	-1.5609	0.0257	-1.5665	0.0205	-0.0084	0.0000	-0.0000	-0.0000	0.0000	0.0000	0.0000	-0.1192	-0.4321	0.1391	-0.1081	-0.0977	-0.1197	0.0000	-0.1943	-0.1536	-0.0105	0.0033	0.0000	0.0000	-2.3275	-1.5116	-0.1125	0.0357	0.0000
518.6300	0.0133	-1.5608	0.0256	-1.5666	0.0205	-0.0084	0.0000	-0.0000	-0.0000	0.0000	0.0000	0.0000	-0.0546	-0.4915	0.0952	-0.1194	-0.0923	-0.1273	0.0000	-0.1944	-0.1537	-0.0105	0.0033	0.0000	0.0000	-2.3285	-1.5127	-0.1126	0.0357	0.0000
518.6400	0.0133	-1.5608	0.0256	-1.5666	0.0205	-0.0084	0.0000	-0.0000	-0.0000	0.0000	0.0000	0.0000	-0.0396	-0.4900	0.0837	-0.1085	-0.1107	-0.1194	0.0000	-0.1946	-0.1538	-0.0105	0.0033	0.0000	0.0000	-2.3300	-1.5131	-0.1126	0.0357	0.0000
518.6500	0.0133	-1.5609	0.0256	-1.5666	0.0205	-0.0084	0.0000	-0.0000	-0.0000	0.0000	0.0000	0.0000	-0.0564	-0.4565	0.1092	-0.1088	-0.1140	-0.1355	-0.0000	-0.1948	-0.1539	-0.0105	0.0033	0.0000	-0.0000	-2.3329	-1.5141	-0.1126	0.0357	0.0000
518.6620	0.0133	-1.5608	0.0257	-1.5666	0.0205	-0.0084	0.0000	-0.0000	-0.0000	0.0000	0.0000	0.0000	-0.1329	-0.4144	0.1006	-0.1401	-0.1020	-0.1208	-0.0000	-0.1949	-0.1539	-0.0105	0.0033	0.0000	-0.0000	-2.3340	-1.5143	-0.1128	0.0357	0.0000
518.6720	0.0133	-1.5609	0.0257	-1.5666	0.0205	-0.0084	0.0000	-0.0000	-0.0000	0.0000	0.0000	0.0000	-0.0111	-0.4025	0.0566	-0.1080	-0.1243	-0.1128	0.0000	-0.1949	-0.1540	-0.0105	0.0033	0.0000	0.0000	-2.3345	-1.5147	-0.1127	0.0357	0.0000
518.6840	0.0133	-1.5608	0.0256	-1.5666	0.0205	-0.0084	0.0000	-0.0000	-0.0000	0.0000	0.0000	0.0000	-0.0418	-0.4571	0.0805	-0.1066	-0.1335	-0.1025	0.0000	-0.1946	-0.1537	-0.0105	0.0033	0.0000	0.0000	-2.3300	-1.5122	-0.1125	0.0357	0.0000
518.6940	0.0133	-1.5608	0.0256	-1.5665	0.0205	-0.0084	0.0000	-0.0000	-0.0000	0.0000	0.0000	0.0000	-0.0487	-0.5089	0.0749	-0.1250	-0.1312	-0.1030	-0.0000	-0.1944	-0.1537	-0.0105	0.0033	0.0000	-0.0000	-2.3280	-1.5121	-0.1125	0.0357	0.0000
518.7060	0.0133	-1.5608	0.0256	-1.5666	0.0205	-0.0084	0.0000	-0.0000	-0.0000	0.0000	0.0000	0.0000	-0.1297	-0.3977	0.0733	-0.1035	-0.1164	-0.1211	0.0000	-0.1946	-0.1538	-0.0105	0.0033	0.0000	0.0000	-2.3300	-1.5132	-0.1127	0.0357	0.0000
518.7160	0.0133	-1.5609	0.0256	-1.5666	0.0205	-0.0084	0.0000	-0.0000	-0.0000	0.0000	0.0000	0.0000	-0.0771	-0.5458	0.0824	-0.1094	-0.1027	-0.0991	-0.0000	-0.1947	-0.1539	-0.0105	0.0033	0.0000	-0.0000	-2.3316	-1.5138	-0.1128	0.0357	0.0000
518.7260	0.0133	-1.5609	0.0257	-1.5666	0.0205	-0.0084	0.0000	-0.0000	-0.0000	0.0000	0.0000	0.0000	-0.1317	-0.4756	0.0901	-0.1064	-0.1027	-0.1375	0.0000	-0.1948	-0.1540	-0.0105	0.0033	0.0000	0.0000	-2.3331	-1.5153	-0.1129	0.0358	0.0000
518.7380	0.0133	-1.5609	0.0257	-1.5666	0.0205	-0.0084	0.0000	-0.0000	-0.0000	0.0000	0.0000	0.0000	-0.0749	-0.4565	0.0817	-0.1186	-0.1115	-0.1145	0.0000	-0.1944	-0.1536	-0.0105	0.0033	0.0000	0.0000	-2.3281	-1.5113	-0.1126	0.0357	0.0000
518.7480	0.0133	-1.5609	0.0256	-1.5665	0.0205	-0.0084	0.0000	-0.0000	-0.0000	0.0000	0.0000	0.0000	-0.1625	-0.4156	0.0475	-0.1264	-0.1198	-0.1227	-0.0000	-0.1945	-0.1537	-0.0105	0.0033	0.0000	-0.0000	-2.3295	-1.5127	-0.1126	0.0357	0.0000
518.7600	0.0133	-1.5609	0.0256	-1.5666	0.0205	-0.0084	0.0000	-0.0000	-0.0000	0.0000	0.0000	0.0000	-0.0966	-0.3474	0.0684	-0.1455	-0.1039	-0.1014	-0.0000	-0.1948	-0.1539	-0.0105	0.0033	0.0000	-0.0000	-2.3329	-1.5141	-0.1127	0.0357	0.0000
518.7700	0.0133	-1.5608	0.0256	-1.5666	0.0205	-0.0084	0.0000	-0.0000	-0.0000	0.0000	0.0000	0.0000	-0.0876	-0.4283	0.0910	-0.1304	-0.1187	-0.1355	0.0000	-0.1947	-0.1538	-0.0105	0.0033	0.0000	0.0000	-2.3320	-1.5132	-0.1127	0.0357	0.0000
518.7820	0.0133	-1.5608	0.0257	-1.5665	0.0205	-0.0085	0.0000	-0.0000	-0.0000	0.0000	0.0000	0.0000	-0.0633	-0.4916	0.0901	-0.1362	-0.1198	-0.1289	-0.0000	-0.1945	-0.1537	-0.0105	0.0033	0.0000	-0.0000	-2.3289	-1.5121	-0.1125	0.0357	0.0000
518.7920	0.0133	-1.5609	0.0257	-1.5665	0.0205	-0.0084	0.0000	-0.0000	-0.0000	0.0000	0.0000	0.0000	-0.1303	-0.4904	0.0700	-0.1013	-0.1141	-0.1317	0.0000	-0.1946	-0.1537	-0.0105	0.0033	0.0000	0.0000	-2.3304	-1.5127	-0.1126	0.0357	0.0000
518.8040	0.0133	-1.5609	0.0257	-1.5665	0.0205	-0.0084	0.0000	-0.0000	-0.0000	0.0000	0.0000	0.0000	-0.2022	-0.5104	0.0878	-0.1407	-0.1166	-0.1185	-0.0000	-0.1948	-0.1539	-0.0105	0.0033	0.0000	-0.0000	-2.3329	-1.5142	-0.1127	0.0357	0.0000
518.8140	0.0133	-1.5609	0.0256	-1.5666	0.0205	-0.0084	0.0000	-0.0000	-0.0000	0.0000	0.0000	0.0000	-0.1901	-0.3945	0.0425	-0.1299	-0.1040	-0.0934	0.0000	-0.1944	-0.1537	-0.0105	0.0033	0.0000	0.0000	-2.3279	-1.5121	-0.1125	0.0357	0.0000
518.8240	0.0133	-1.5608	0.0256	-1.5665	0.0205	-0.0084	0.0000	-0.0000	-0.0000	0.0000	0.0000	0.0000	-0.1800	-0.5906	0.0667	-0.1106	-0.0963	-0.1135	0.0000	-0.1943	-0.1536	-0.0105	0.0033	0.0000	0.0000	-2.3275	-1.5117	-0.1125	0.0357	0.0000
518.8360	0.0133	-1.5608	0.0257	-1.5666	0.0205	-0.0084	0.0000	-0.0000	-0.0000	0.0000	0.0000	0.0000	-0.1792	-0.4369	0.0082	-0.1138	-0.0924	-0.1218	-0.0000	-0.1946	-0.1539	-0.0105	0.0033	0.0000	-0.0000	-2.3305	-1.5137	-0.1127	0.0357	0.0000
518.8460	0.0133	-1.5608	0.0257	-1.5666	0.0205	-0.0084	0.0000	-0.0000	-0.0000	0.0000	0.0000	0.0000	-0.1247	-0.4103	0.0344	-0.1138	-0.1057	-0.1123	0.0000	-0.1947	-0.1539	-0.0105	0.0033	0.0000	0.0000	-2.3320	-1.5142	-0.1127	0.0357	0.0000
518.8580	0.0133	-1.5608	0.0257	-1.5666	0.0205	-0.0084	0.0000	-0.0000	-0.0000	0.0000	0.0000	0.0000	-0.1632	-0.4479	0.1039	-0.1200	-0.1186	-0.0959	-0.0000	-0.1947	-0.1539	-0.0105	0.0033	0.0000	-0.0000	-2.3315	-1.5137	-0.1127	0.0357	0.0000
518.8680	0.0133	-1.5608	0.0257	-1.5666	0.0205	-0.0084	0.0000	-0.0000	-0.0000	0.0000	0.0000	0.0000	-0.0684	-0.3775	0.1191	-0.1294	-0.0854	-0.1176	-0.0000	-0.1947	-0.1539	-0.0105	0.0033	0.0000	-0.0000	-2.3315	-1.5137	-0.1127	0.0357	0.0000
518.8800	0.0133	-1.5608	0.0256	-1.5666	0.0205	-0.0084	0.0000	-0.0000	-0.0000	0.0000	0.0000	0.0000	-0.0771	-0.4980	0.0820	-0.1416	-0.1240	-0.1234	0.0000	-0.1946	-0.1538	-0.0105	0.0033	0.0000	0.0000	-2.3300	-1.5132	-0.1127	0.0357	0.0000
518.8900	0.0133	-1.5608	0.0257	-1.5666	0.0205	-0.0084	0.0000	-0.0000	-0.0000	0.0000	0.0000	0.0000	-0.0681	-0.5608	0.0795	-0.1302	-0.0852	-0.1372	0.0000	-0.1944	-0.1536	-0.0105	0.0033	0.0000	0.0000	-2.3275	-1.5117	-0.1125	0.0357	0.0000
518.9020	0.0133	-1.5608	0.0257	-1.5666	0.0205	-0.0084	0.0000	-0.0000	-0.0000	0.0000	0.0000	0.0000	-0.1572	-0.3853	0.0688	-0.1384	-0.0771	-0.1307	-0.0000	-0.1951	-0.1541	-0.0105	0.0033	0.0000	-0.0000	-2.3360	-1.5162	-0.1128	0.0358	0.0000
518.9120	0.0133	-1.5608	0.0256	-1.5666	0.0205	-0.0084	0.0000	-0.0000	-0.0000	0.0000	0.0000	0.0000	-0.1043	-0.4093	0.0739	-0.1272	-0.1007	-0.1353	-0.0000	-0.1945	-0.1539	-0.0105	0.0033	0.0000	-0.0000	-2.3296	-1.5137	-0.1127	0.0357	0.0000
518.9240	0.0133	-1.5608	0.0257	-1.5666	0.0205	-0.0084	0.0000	-0.0000	-0.0000	0.0000	0.0000	0.0000	-0.0811	-0.4808	0.0859	-0.0879	-0.1273	-0.1254	-0.0000	-0.1949	-0.1540	-0.0105	0.0033	0.0000	-0.0000	-2.3345	-1.5147	-0.1127	0.0357	0.0000
518.9340	0.0133	-1.5609	0.0257	-1.5665	0.0205	-0.0084	0.0000	-0.0000	-0.0000	0.0000	0.0000	0.0000	-0.2766	-0.4310	0.0543	-0.1063	-0.1136	-0.0939	-0.0000	-0.1942	-0.1536	-0.0104	0.0033	0.0000	-0.0000	-2.3260	-1.5111	-0.1124	0.0357	0.0000
518.9440	0.0133	-1.5608	0.0256	-1.5666	0.0205	-0.0084	0.0000	-0.0000	-0.0000	0.0000	0.0000	0.0000	-0.1418	-0.4879	0.0614	-0.1341	-0.1031	-0.0835	0.0000	-0.1948	-0.1540	-0.0105	0.0033	0.0000	0.0000	-2.3325	-1.5148	-0.1128	0.0358	0.0000
518.9560	0.0133	-1.5609	0.0257	-1.5666	0.0205	-0.0084	0.0000	-0.0000	-0.0000	0.0000	0.0000	0.0000	-0.1026	-0.4347	0.0871	-0.1620	-0.0872	-0.1239	0.0000	-0.1950	-0.1541	-0.0105	0.0033	0.0000	0.0000	-2.3356	-1.5158	-0.1129	0.0358	0.0000
518.9660	0.0133	-1.5609	0.0257	-1.5665	0.0205	-0.0084	0.0000	-0.0000	-0.0000	0.0000	0.0000	0.0000	-0.0629	-0.4284	0.0867	-0.1360	-0.1009	-0.1281	0.0000	-0.1949	-0.1539	-0.0105	0.0033	0.0000	0.0000	-2.3340	-1.5142	-0.1127	0.0357	0.0000
518.9780	0.0133	-1.5609	0.0256	-1.5666	0.0205	-0.0084	0.0000	-0.0000	-0.0000	0.0000	0.0000	0.0000	-0.1304	-0.4070	0.0669	-0.1140	-0.1141	-0.1087	0.0000	-0.1942	-0.1536	-0.0104	0.0033	0.0000	0.0000	-2.3260	-1.5111	-0.1125	0.0357	0.0000
518.9880	0.0133	-1.5609	0.0256	-1.5666	0.0205	-0.0084	0.0000	-0.0000	-0.0000	0.0000	0.0000	0.0000	-0.1292	-0.4718	0.1261	-0.1192	-0.1127	-0.1343	0.0000	-0.1946	-0.1538	-0.0105	0.0033	0.0000	0.0000	-2.3299	-1.5131	-0.1126	0.0357	0.0000
519.0000	0.0133	-1.5608	0.0256	-1.5666	0.0204	-0.0084	0.0000	-0.0000	-0.0000	0.0000	0.0000	0.0000	-0.1028	-0.4545	0.1029	-0.1149	-0.1227	-0.1385	-0.0000	-0.1947	-0.1540	-0.0105	0.0033	0.0000	-0.0000	-2.3315	-1.5147	-0.1128	0.0357	0.0000
519.0100	0.0133	-1.5609	0.0256	-1.5666	0.0205	-0.0084	0.0000	-0.0000	-0.0000	0.0000	0.0000	0.0000	-0.0958	-0.5528	0.0681	-0.1288	-0.0981	-0.1160	-0.0000	-0.1947	-0.1539	-0.0105	0.0033	0.0000	-0.0000	-2.3315	-1.5137	-0.1127	0.0357	0.0000
519.0200	0.0133	-1.5609	0.0257	-1.5665	0.0205	-0.0084	0.0000	-0.0000	-0.0000	0.0000	0.0000	0.0000	-0.0936	-0.4549	0.1097	-0.1206	-0.1102	-0.1170	-0.0000	-0.1947	-0.1539	-0.0105	0.0033	0.0000	-0.0000	-2.3315	-1.5137	-0.1127	0.0357	0.0000
519.0320	0.0133	-1.5608	0.0256	-1.5666	0.0205	-0.0084	0.0000	-0.0000	-0.0000	0.0000	0.0000	0.0000	-0.1284	-0.5112	0.0838	-0.1157	-0.1208	-0.1219	-0.0000	-0.1945	-0.1538	-0.0105	0.0033	0.0000	-0.0000	-2.3299	-1.5131	-0.1125	0.0357	0.0000
519.0420	0.0133	-1.5609	0.0256	-1.5666	0.0205	-0.0084	0.0000	-0.0000	-0.0000	0.0000	0.0000	0.0000	-0.0739	-0.4067	0.0797	-0.1227	-0.1035	-0.1273	0.0000	-0.1945	-0.1539	-0.0105	0.0033	0.0000	0.0000	-2.3295	-1.5137	-0.1127	0.0357	0.0000
519.0540	0.0133	-1.5609	0.0257	-1.5665	0.0205	-0.0084	0.0000	-0.0000	-0.0000	0.0000	0.0000	0.0000	-0.1385	-0.3636	0.0740	-0.1222	-0.1121	-0.1185	-0.0000	-0.1949	-0.1539	-0.0105	0.0033	0.0000	-0.0000	-2.3346	-1.5138	-0.1128	0.0357	0.0000
519.0640	0.0133	-1.5609	0.0257	-1.5666	0.0205	-0.0085	0.0000	-0.0000	-0.0000	0.0000	0.0000	0.0000	-0.1766	-0.4575	0.1062	-0.1279	-0.1101	-0.1171	-0.0000	-0.1946	-0.1538	-0.0105	0.0033	0.0000	-0.0000	-2.3305	-1.5127	-0.1126	0.0357	0.0000
519.0760	0.0133	-1.5608	0.0257	-1.5666	0.0205	-0.0084	0.0000	-0.0000	-0.0000	0.0000	0.0000	0.0000	-0.1770	-0.4768	0.1314	-0.1256	-0.1151	-0.1101	-0.0000	-0.1949	-0.1539	-0.0105	0.0033	0.0000	-0.0000	-2.3336	-1.5138	-0.1127	0.0357	0.0000
519.0860	0.0133	-1.5609	0.0256	-1.5666	0.0205	-0.0084	0.0000	-0.0000	-0.0000	0.0000	0.0000	0.0000	-0.1416	-0.4659	0.1490	-0.1384	-0.1073	-0.1092	0.0000	-0.1943	-0.1536	-0.0104	0.0033	0.0000	0.0000	-2.3270	-1.5111	-0.1124	0.0357	0.0000
519.0960	0.0133	-1.5608	0.0257	-1.5666	0.0205	-0.0084	0.0000	-0.0000	-0.0000	0.0000	0.0000	0.0000	-0.1211	-0.4677	0.0581	-0.1189	-0.0981	-0.1298	0.0000	-0.1946	-0.1538	-0.0105	0.0033	0.0000	0.0000	-2.3309	-1.5131	-0.1126	0.0357	0.0000
519.1060	0.0133	-1.5608	0.0257	-1.5666	0.0205	-0.0084	0.0000	-0.0000	-0.0000	0.0000	0.0000	0.0000	-0.0137	-0.4934	0.0790	-0.1464	-0.1009	-0.1164	0.0000	-0.1944	-0.1538	-0.0105	0.0033	0.0000	0.0000	-2.3276	-1.5127	-0.1126	0.0357	0.0000
519.1160	0.0133	-1.5608	0.0256	-1.5666	0.0205	-0.0084	0.0000	-0.0000	-0.0000	0.0000	0.0000	0.0000	0.0010	-0.5270	0.0540	-0.1211	-0.0989	-0.1348	0.0000	-0.1945	-0.1538	-0.0105	0.0033	0.0000	0.0000	-2.3298	-1.5130	-0.1125	0.0357	0.0000
519.1260	0.0133	-1.5608	0.0256	-1.5665	0.0205	-0.0084	0.0000	-0.0000	-0.0000	0.0000	0.0000	0.0000	-0.0527	-0.4567	0.0928	-0.1247	-0.1127	-0.1226	0.0000	-0.1943	-0.1536	-0.0105	0.0033	0.0000	0.0000	-2.3265	-1.5116	-0.1125	0.0357	0.0000
519.1380	0.0133	-1.5609	0.0257	-1.5666	0.0205	-0.0084	0.0000	-0.0000	-0.0000	0.0000	0.0000	0.0000	-0.0325	-0.4799	0.0523	-0.1189	-0.1054	-0.1355	0.0000	-0.1943	-0.1536	-0.0105	0.0033	0.0000	0.0000	-2.3265	-1.5116	-0.1125	0.0357	0.0000
519.1480	0.0133	-1.5609	0.0256	-1.5666	0.0205	-0.0084	0.0000	-0.0000	-0.0000	0.0000	0.0000	0.0000	-0.2031	-0.4392	0.1162	-0.1403	-0.1044	-0.1024	0.0000	-0.1945	-0.1538	-0.0105	0.0033	0.0000	0.0000	-2.3295	-1.5127	-0.1126	0.0357	0.0000
519.1580	0.0133	-1.5608	0.0256	-1.5665	0.0205	-0.0084	0.0000	-0.0000	-0.0000	0.0000	0.0000	0.0000	-0.1186	-0.4566	0.0954	-0.1132	-0.0982	-0.0920	0.0000	-0.1946	-0.1539	-0.0105	0.0033	0.0000	0.0000	-2.3305	-1.5137	-0.1127	0.0357	0.0000
519.1680	0.0133	-1.5608	0.0256	-1.5665	0.0205	-0.0084	0.0000	-0.0000	-0.0000	0.0000	0.0000	0.0000	-0.0523	-0.4706	0.0642	-0.1409	-0.1110	-0.1099	-0.0000	-0.1942	-0.1536	-0.0105	0.0033	0.0000	-0.0000	-2.3255	-1.5117	-0.1125	0.0357	0.0000
519.1780	0.0133	-1.5608	0.0256	-1.5666	0.0205	-0.0084	0.0000	-0.0000	-0.0000	0.0000	0.0000	0.0000	-0.2080	-0.5563	0.0863	-0.1347	-0.1062	-0.1282	0.0000	-0.1949	-0.1539	-0.0105	0.0033	0.0000	0.0000	-2.3341	-1.5143	-0.1128	0.0358	0.0000
519.1880	0.0133	-1.5608	0.0256	-1.5666	0.0205	-0.0084	0.0000	-0.0000	-0.0000	0.0000	0.0000	0.0000	-0.1247	-0.4735	0.1353	-0.1080	-0.1052	-0.1338	-0.0000	-0.1943	-0.1537	-0.0105	0.0033	0.0000	-0.0000	-2.3270	-1.5121	-0.1125	0.0357	0.0000
519.2000	0.0133	-1.5608	0.0256	-1.5666	0.0205	-0.0084	0.0000	-0.0000	-0.0000	0.0000	0.0000	0.0000	-0.1074	-0.4567	0.1129	-0.1067	-0.1307	-0.1249	0.0000	-0.1948	-0.1539	-0.0105	0.0033	0.0000	0.0000	-2.3328	-1.5141	-0.1126	0.0357	0.0000
519.2100	0.0133	-1.5608	0.0257	-1.5665	0.0205	-0.0084	0.0000	-0.0000	-0.0000	0.0000	0.0000	0.0000	-0.0199	-0.4631	0.0729	-0.1182	-0.1181	-0.1216	0.0000	-0.1945	-0.1537	-0.0105	0.0033	0.0000	0.0000	-2.3294	-1.5125	-0.1125	0.0357	0.0000
519.2200	0.0133	-1.5608	0.0257	-1.5666	0.0205	-0.0084	0.0000	-0.0000	-0.0000	0.0000	0.0000	0.0000	-0.0930	-0.4280	0.0929	-0.1256	-0.0904	-0.1268	0.0000	-0.1941	-0.1535	-0.0104	0.0033	0.0000	0.0000	-2.3245	-1.5106	-0.1124	0.0357	0.0000
519.2320	0.0133	-1.5608	0.0257	-1.5665	0.0205	-0.0084	0.0000	-0.0000	-0.0000	0.0000	0.0000	0.0000	-0.1428	-0.4901	0.0993	-0.0979	-0.0950	-0.1374	0.0000	-0.1946	-0.1537	-0.0105	0.0033	0.0000	0.0000	-2.3304	-1.5126	-0.1125	0.0357	0.0000
519.2420	0.0133	-1.5608	0.0257	-1.5666	0.0205	-0.0084	0.0000	-0.0000	-0.0000	0.0000	0.0000	0.0000	-0.0821	-0.4331	0.0975	-0.1039	-0.1178	-0.0976	0.0000	-0.1946	-0.1538	-0.0105	0.0033	0.0000	0.0000	-2.3300	-1.5132	-0.1126	0.0357	0.0000
519.2540	0.0133	-1.5608	0.0256	-1.5665	0.0205	-0.0084	0.0000	-0.0000	-0.0000	0.0000	0.0000	0.0000	-0.0878	-0.4661	0.0835	-0.1165	-0.1389	-0.1270	0.0000	-0.1949	-0.1540	-0.0105	0.0033	0.0000	0.0000	-2.3341	-1.5153	-0.1129	0.0358	0.0000
519.2640	0.0133	-1.5608	0.0257	-1.5665	0.0205	-0.0084	0.0000	-0.0000	-0.0000	0.0000	0.0000	0.0000	-0.1077	-0.4304	0.0339	-0.1244	-0.1146	-0.1397	0.0000	-0.1949	-0.1540	-0.0105	0.0033	0.0000	0.0000	-2.3340	-1.5153	-0.1128	0.0358	0.0000
519.2760	0.0133	-1.5609	0.0256	-1.5666	0.0205	-0.0084	0.0000	-0.0000	-0.0000	0.0000	0.0000	0.0000	-0.0831	-0.4834	0.1105	-0.1197	-0.1289	-0.1201	0.0000	-0.1942	-0.1536	-0.0104	0.0033	0.0000	0.0000	-2.3260	-1.5111	-0.1125	0.0357	0.0000
519.2860	0.0133	-1.5608	0.0256	-1.5666	0.0205	-0.0084	0.0000	-0.0000	-0.0000	0.0000	0.0000	0.0000	-0.0114	-0.4545	0.0964	-0.1075	-0.1142	-0.1039	-0.0000	-0.1945	-0.1538	-0.0105	0.0033	0.0000	-0.0000	-2.3290	-1.5132	-0.1126	0.0357	0.0000
519.2980	0.0133	-1.5608	0.0256	-1.5666	0.0205	-0.0084	0.0000	-0.0000	-0.0000	0.0000	0.0000	0.0000	-0.0878	-0.4554	0.1136	-0.1062	-0.1026	-0.1203	0.0000	-0.1946	-0.1538	-0.0105	0.0033	0.0000	0.0000	-2.3305	-1.5127	-0.1126	0.0357	0.0000
519.3080	0.0133	-1.5608	0.0257	-1.5665	0.0205	-0.0084	0.0000	-0.0000	-0.0000	0.0000	0.0000	0.0000	-0.0218	-0.4115	0.1007	-0.1189	-0.1014	-0.1286	0.0000	-0.1946	-0.1538	-0.0105	0.0033	0.0000	0.0000	-2.3300	-1.5132	-0.1127	0.0357	0.0000
519.3200	0.0133	-1.5609	0.0256	-1.5666	0.0205	-0.0084	0.0000	-0.0000	-0.0000	0.0000	0.0000	0.0000	-0.1407	-0.4936	0.1236	-0.1263	-0.1036	-0.1129	0.0000	-0.1945	-0.1537	-0.0105	0.0033	0.0000	0.0000	-2.3290	-1.5122	-0.1126	0.0357	0.0000
519.3300	0.0133	-1.5609	0.0257	-1.5666	0.0205	-0.0084	0.0000	-0.0000	-0.0000	0.0000	0.0000	0.0000	-0.1364	-0.4637	0.1259	-0.1225	-0.1052	-0.1044	0.0000	-0.1945	-0.1537	-0.0105	0.0033	0.0000	0.0000	-2.3291	-1.5122	-0.1126	0.0357	0.0000
519.3400	0.0133	-1.5608	0.0257	-1.5666	0.0205	-0.0084	0.0000	-0.0000	-0.0000	0.0000	0.0000	0.0000	-0.1186	-0.4636	0.1028	-0.1079	-0.1166	-0.1275	0.0000	-0.1945	-0.1538	-0.0105	0.0033	0.0000	0.0000	-2.3295	-1.5127	-0.1126	0.0357	0.0000
519.3500	0.0133	-1.5609	0.0257	-1.5666	0.0205	-0.0084	0.0000	-0.0000	-0.0000	0.0000	0.0000	0.0000	-0.0371	-0.4600	0.0994	-0.1257	-0.0903	-0.1123	-0.0000	-0.1945	-0.1539	-0.0105	0.0033	0.0000	-0.0000	-2.3296	-1.5137	-0.1127	0.0357	0.0000
519.3600	0.0133	-1.5608	0.0257	-1.5666	0.0205	-0.0084	0.0000	-0.0000	-0.0000	0.0000	0.0000	0.0000	-0.0489	-0.4193	0.0975	-0.1224	-0.1282	-0.1150	0.0000	-0.1946	-0.1538	-0.0105	0.0033	0.0000	0.0000	-2.3311	-1.5133	-0.1127	0.0357	0.0000
519.3720	0.0133	-1.5608	0.0256	-1.5665	0.0205	-0.0084	0.0000	-0.0000	-0.0000	0.0000	0.0000	0.0000	-0.0904	-0.4715	0.1023	-0.1272	-0.0932	-0.1038	0.0000	-0.1949	-0.1539	-0.0105	0.0033	0.0000	0.0000	-2.3340	-1.5142	-0.1127	0.0357	0.0000
519.3820	0.0133	-1.5608	0.0257	-1.5666	0.0205	-0.0084	0.0000	-0.0000	-0.0000	0.0000	0.0000	0.0000	0.0350	-0.4310	0.0555	-0.1447	-0.1116	-0.1100	-0.0000	-0.1944	-0.1538	-0.0105	0.0033	0.0000	-0.0000	-2.3281	-1.5132	-0.1127	0.0357	0.0000
519.3920	0.0133	-1.5608	0.0256	-1.5665	0.0204	-0.0084	0.0000	-0.0000	-0.0000	0.0000	0.0000	0.0000	-0.0514	-0.4846	0.0838	-0.1294	-0.1241	-0.1109	0.0000	-0.1948	-0.1540	-0.0105	0.0033	0.0000	0.0000	-2.3331	-1.5153	-0.1129	0.0358	0.0000
519.4020	0.0133	-1.5608	0.0257	-1.5666	0.0205	-0.0084	0.0000	-0.0000	-0.0000	0.0000	0.0000	0.0000	0.0072	-0.4156	0.0645	-0.1176	-0.1019	-0.1122	-0.0000	-0.1943	-0.1537	-0.0105	0.0033	0.0000	-0.0000	-2.3271	-1.5123	-0.1127	0.0357	0.0000
519.4120	0.0133	-1.5608	0.0256	-1.5666	0.0205	-0.0084	0.0000	-0.0000	-0.0000	0.0000	0.0000	0.0000	0.0029	-0.4112	0.0914	-0.1471	-0.0948	-0.1317	0.0000	-0.1945	-0.1537	-0.0105	0.0033	0.0000	0.0000	-2.3295	-1.5126	-0.1126	0.0357	0.0000
519.4240	0.0133	-1.5609	0.0256	-1.5665	0.0205	-0.0084	0.0000	-0.0000	-0.0000	0.0000	0.0000	0.0000	-0.1715	-0.5614	0.1201	-0.1162	-0.1042	-0.1197	-0.0000	-0.1943	-0.1537	-0.0104	0.0033	0.0000	-0.0000	-2.3269	-1.5120	-0.1124	0.0357	0.0000
519.4340	0.0133	-1.5608	0.0256	-1.5666	0.0205	-0.0084	0.0000	-0.0000	-0.0000	0.0000	0.0000	0.0000	-0.0579	-0.5082	0.0718	-0.1110	-0.1032	-0.1307	0.0000	-0.1945	-0.1537	-0.0105	0.0033	0.0000	0.0000	-2.3294	-1.5126	-0.1125	0.0357	0.0000
519.4460	0.0133	-1.5608	0.0257	-1.5666	0.0205	-0.0084	0.0000	-0.0000	-0.0000	0.0000	0.0000	0.0000	-0.1119	-0.4380	0.0656	-0.1376	-0.1072	-0.1085	0.0000	-0.1942	-0.1536	-0.0105	0.0033	0.0000	0.0000	-2.3260	-1.5112	-0.1125	0.0357	0.0000
519.4560	0.0133	-1.5608	0.0257	-1.5666	0.0205	-0.0084	0.0000	-0.0000	-0.0000	0.0000	0.0000	0.0000	-0.0961	-0.3838	0.0463	-0.1458	-0.1002	-0.1145	-0.0000	-0.1946	-0.1537	-0.0105	0.0033	0.0000	-0.0000	-2.3305	-1.5127	-0.1126	0.0357	0.0000
519.4680	0.0133	-1.5608	0.0257	-1.5665	0.0205	-0.0084	0.0000	-0.0000	-0.0000	0.0000	0.0000	0.0000	-0.1806	-0.4756	0.1502	-0.1295	-0.1218	-0.1373	-0.0000	-0.1945	-0.1537	-0.0105	0.0033	0.0000	-0.0000	-2.3290	-1.5122	-0.1125	0.0357	0.0000
519.4780	0.0133	-1.5608	0.0256	-1.5665	0.0205	-0.0084	0.0000	-0.0000	-0.0000	0.0000	0.0000	0.0000	-0.1016	-0.4616	0.1010	-0.1290	-0.1240	-0.1273	0.0000	-0.1947	-0.1540	-0.0105	0.0033	0.0000	0.0000	-2.3316	-1.5148	-0.1128	0.0358	0.0000
519.4900	0.0133	-1.5608	0.0257	-1.5665	0.0205	-0.0084	0.0000	-0.0000	-0.0000	0.0000	0.0000	0.0000	-0.1274	-0.4320	0.1327	-0.1167	-0.1099	-0.1080	0.0000	-0.1943	-0.1536	-0.0104	0.0033	0.0000	0.0000	-2.3274	-1.5116	-0.1124	0.0356	0.0000
519.5000	0.0133	-1.5608	0.0256	-1.5666	0.0205	-0.0084	0.0000	-0.0000	-0.0000	0.0000	0.0000	0.0000	-0.1987	-0.4584	0.0644	-0.1171	-0.1186	-0.0956	-0.0000	-0.1946	-0.1538	-0.0105	0.0033	0.0000	-0.0000	-2.3310	-1.5132	-0.1127	0.0357	0.0000
519.5100	0.0133	-1.5608	0.0257	-1.5666	0.0205	-0.0084	0.0000	-0.0000	-0.0000	0.0000	0.0000	0.0000	-0.1376	-0.4498	0.0760	-0.1531	-0.1193	-0.0960	0.0000	-0.1946	-0.1539	-0.0105	0.0033	0.0000	0.0000	-2.3306	-1.5138	-0.1128	0.0357	0.0000
519.5200	0.0133	-1.5609	0.0256	-1.5666	0.0205	-0.0084	0.0000	-0.0000	-0.0000	0.0000	0.0000	0.0000	-0.1234	-0.3972	0.1237	-0.1336	-0.1332	-0.1270	0.0000	-0.1945	-0.1537	-0.0105	0.0033	0.0000	0.0000	-2.3290	-1.5121	-0.1125	0.0357	0.0000
519.5320	0.0133	-1.5608	0.0256	-1.5665	0.0205	-0.0084	0.0000	-0.0000	-0.0000	0.0000	0.0000	0.0000	-0.1547	-0.3992	0.0902	-0.1303	-0.1378	-0.1101	0.0000	-0.1947	-0.1538	-0.0105	0.0033	0.0000	0.0000	-2.3314	-1.5136	-0.1126	0.0357	0.0000
519.5420	0.0133	-1.5608	0.0257	-1.5666	0.0205	-0.0084	0.0000	-0.0000	-0.0000	0.0000	0.0000	0.0000	-0.2033	-0.4806	0.1080	-0.1238	-0.1222	-0.1387	-0.0000	-0.1943	-0.1536	-0.0104	0.0033	0.0000	-0.0000	-2.3269	-1.5110	-0.1123	0.0356	0.0000
519.5520	0.0133	-1.5609	0.0256	-1.5666	0.0205	-0.0084	0.0000	-0.0000	-0.0000	0.0000	0.0000	0.0000	-0.2253	-0.4448	0.0590	-0.1166	-0.1096	-0.1162	0.0000	-0.1945	-0.1538	-0.0105	0.0033	0.0000	0.0000	-2.3299	-1.5131	-0.1126	0.0357	0.0000
519.5620	0.0133	-1.5608	0.0257	-1.5666	0.0205	-0.0084	0.0000	-0.0000	-0.0000	0.0000	0.0000	0.0000	-0.1801	-0.4803	0.0778	-0.1213	-0.1035	-0.0974	0.0000	-0.1944	-0.1537	-0.0105	0.0033	0.0000	0.0000	-2.3284	-1.5126	-0.1125	0.0357	0.0000
519.5720	0.0133	-1.5608	0.0257	-1.5666	0.0205	-0.0084	0.0000	-0.0000	-0.0000	0.0000	0.0000	0.0000	-0.0427	-0.4423	0.0811	-0.0962	-0.1181	-0.1076	-0.0000	-0.1942	-0.1536	-0.0104	0.0033	0.0000	-0.0000	-2.3260	-1.5111	-0.1124	0.0357	0.0000
519.5820	0.0133	-1.5609	0.0257	-1.5666	0.0205	-0.0084	0.0000	-0.0000	-0.0000	0.0000	0.0000	0.0000	-0.1553	-0.5000	0.1051	-0.1335	-0.1106	-0.1350	-0.0000	-0.1943	-0.1537	-0.0105	0.0033	0.0000	-0.0000	-2.3270	-1.5122	-0.1126	0.0357	0.0000
519.5940	0.0133	-1.5608	0.0257	-1.5666	0.0205	-0.0084	0.0000	-0.0000	-0.0000	0.0000	0.0000	0.0000	-0.2063	-0.4651	0.1097	-0.1480	-0.1179	-0.1364	0.0000	-0.1946	-0.1539	-0.0105	0.0033	0.0000	0.0000	-2.3305	-1.5137	-0.1127	0.0357	0.0000
519.6040	0.0133	-1.5608	0.0256	-1.5666	0.0205	-0.0084	0.0000	-0.0000	-0.0000	0.0000	0.0000	0.0000	-0.1960	-0.5139	0.1097	-0.1126	-0.0896	-0.1039	-0.0000	-0.1948	-0.1540	-0.0105	0.0033	0.0000	-0.0000	-2.3325	-1.5147	-0.1127	0.0357	0.0000
519.6160	0.0133	-1.5608	0.0256	-1.5666	0.0205	-0.0084	0.0000	-0.0000	-0.0000	0.0000	0.0000	0.0000	-0.1071	-0.4183	0.1109	-0.1255	-0.1183	-0.0984	0.0000	-0.1944	-0.1538	-0.0105	0.0033	0.0000	0.0000	-2.3285	-1.5127	-0.1126	0.0357	0.0000
519.6260	0.0133	-1.5609	0.0256	-1.5666	0.0205	-0.0084	0.0000	-0.0000	-0.0000	0.0000	0.0000	0.0000	-0.1069	-0.4647	0.0913	-0.1170	-0.1193	-0.1076	0.0000	-0.1947	-0.1538	-0.0105	0.0033	0.0000	0.0000	-2.3314	-1.5136	-0.1126	0.0357	0.0000
519.6360	0.0133	-1.5609	0.0256	-1.5665	0.0205	-0.0084	0.0000	-0.0000	-0.0000	0.0000	0.0000	0.0000	-0.0879	-0.5584	0.0766	-0.1211	-0.1176	-0.0914	-0.0000	-0.1941	-0.1536	-0.0105	0.0033	0.0000	-0.0000	-2.3251	-1.5112	-0.1126	0.0357	0.0000
519.6480	0.0133	-1.5609	0.0257	-1.5666	0.0205	-0.0084	0.0000	-0.0000	-0.0000	0.0000	0.0000	0.0000	-0.0946	-0.5776	0.1046	-0.1399	-0.1357	-0.0987	0.0000	-0.1947	-0.1539	-0.0105	0.0033	0.0000	0.0000	-2.3315	-1.5137	-0.1127	0.0357	0.0000
519.6580	0.0133	-1.5609	0.0257	-1.5666	0.0205	-0.0084	0.0000	-0.0000	-0.0000	0.0000	0.0000	0.0000	-0.1458	-0.4173	0.1176	-0.1113	-0.1195	-0.1055	0.0000	-0.1949	-0.1540	-0.0105	0.0033	0.0000	0.0000	-2.3345	-1.5147	-0.1128	0.0357	0.0000
519.6700	0.0133	-1.5609	0.0256	-1.5666	0.0205	-0.0084	0.0000	-0.0000	-0.0000	0.0000	0.0000	0.0000	-0.1173	-0.4233	0.0608	-0.1367	-0.1268	-0.1170	-0.0000	-0.1949	-0.1539	-0.0105	0.0033	0.0000	-0.0000	-2.3344	-1.5146	-0.1126	0.0357	0.0000
519.6800	0.0133	-1.5608	0.0256	-1.5665	0.0205	-0.0084	0.0000	-0.0000	-0.0000	0.0000	0.0000	0.0000	-0.0809	-0.4608	0.0899	-0.1127	-0.1010	-0.1002	0.0000	-0.1943	-0.1535	-0.0104	0.0033	0.0000	0.0000	-2.3264	-1.5106	-0.1124	0.0356	0.0000
519.6920	0.0133	-1.5608	0.0257	-1.5666	0.0205	-0.0084	0.0000	-0.0000	-0.0000	0.0000	0.0000	0.0000	-0.1967	-0.4362	0.0835	-0.1385	-0.1210	-0.0813	0.0000	-0.1946	-0.1538	-0.0105	0.0033	0.0000	0.0000	-2.3310	-1.5132	-0.1126	0.0357	0.0000
519.7020	0.0133	-1.5609	0.0256	-1.5666	0.0205	-0.0084	0.0000	-0.0000	-0.0000	0.0000	0.0000	0.0000	-0.0554	-0.4493	0.0572	-0.1259	-0.0846	-0.1095	0.0000	-0.1946	-0.1539	-0.0105	0.0033	0.0000	0.0000	-2.3307	-1.5139	-0.1129	0.0358	0.0000
519.7120	0.0133	-1.5609	0.0257	-1.5666	0.0205	-0.0084	0.0000	-0.0000	-0.0000	0.0000	0.0000	0.0000	-0.1081	-0.5058	0.0800	-0.1302	-0.1228	-0.1105	-0.0000	-0.1946	-0.1538	-0.0105	0.0033	0.0000	-0.0000	-2.3310	-1.5132	-0.1127	0.0357	0.0000
519.7220	0.0133	-1.5608	0.0257	-1.5665	0.0205	-0.0084	0.0000	-0.0000	-0.0000	0.0000	0.0000	0.0000	-0.2088	-0.4216	0.1273	-0.1320	-0.1105	-0.0791	0.0000	-0.1946	-0.1537	-0.0105	0.0033	0.0000	0.0000	-2.3301	-1.5123	-0.1127	0.0357	0.0000
519.7320	0.0133	-1.5609	0.0256	-1.5666	0.0205	-0.0084	0.0000	-0.0000	-0.0000	0.0000	0.0000	0.0000	-0.1508	-0.4325	0.0658	-0.1371	-0.1213	-0.0849	-0.0000	-0.1945	-0.1538	-0.0105	0.0033	0.0000	-0.0000	-2.3294	-1.5136	-0.1125	0.0357	0.0000
519.7420	0.0133	-1.5608	0.0256	-1.5666	0.0205	-0.0084	0.0000	-0.0000	-0.0000	0.0000	0.0000	0.0000	-0.1050	-0.5650	0.1284	-0.1438	-0.1049	-0.0867	-0.0000	-0.1942	-0.1536	-0.0105	0.0033	0.0000	-0.0000	-2.3255	-1.5116	-0.1125	0.0357	0.0000
519.7540	0.0133	-1.5608	0.0257	-1.5666	0.0205	-0.0084	0.0000	-0.0000	-0.0000	0.0000	0.0000	0.0000	-0.0627	-0.4715	0.1012	-0.1284	-0.1030	-0.1071	-0.0000	-0.1948	-0.1539	-0.0105	0.0033	0.0000	-0.0000	-2.3335	-1.5137	-0.1126	0.0357	0.0000
519.7640	0.0133	-1.5608	0.0257	-1.5666	0.0205	-0.0084	0.0000	-0.0000	-0.0000	0.0000	0.0000	0.0000	-0.1794	-0.4824	0.0334	-0.1262	-0.1274	-0.0781	-0.0000	-0.1949	-0.1539	-0.0105	0.0033	0.0000	-0.0000	-2.3340	-1.5143	-0.1128	0.0357	0.0000
519.7740	0.0133	-1.5609	0.0257	-1.5665	0.0205	-0.0084	0.0000	-0.0000	-0.0000	0.0000	0.0000	0.0000	-0.1297	-0.5056	0.0862	-0.1367	-0.0853	-0.1052	0.0000	-0.1946	-0.1538	-0.0105	0.0033	0.0000	0.0000	-2.3311	-1.5133	-0.1127	0.0357	0.0000
519.7840	0.0133	-1.5608	0.0256	-1.5666	0.0205	-0.0084	0.0000	-0.0000	-0.0000	0.0000	0.0000	0.0000	-0.1546	-0.5050	0.0931	-0.1002	-0.1207	-0.0910	-0.0000	-0.1947	-0.1539	-0.0105	0.0033	0.0000	-0.0000	-2.3320	-1.5142	-0.1127	0.0357	0.0000
519.7960	0.0133	-1.5609	0.0256	-1.5666	0.0205	-0.0084	0.0000	-0.0000	-0.0000	0.0000	0.0000	0.0000	-0.1471	-0.4548	0.0508	-0.1303	-0.0883	-0.0950	0.0000	-0.1946	-0.1538	-0.0105	0.0033	0.0000	0.0000	-2.3310	-1.5132	-0.1126	0.0357	0.0000
519.8060	0.0133	-1.5608	0.0257	-1.5666	0.0205	-0.0084	0.0000	-0.0000	-0.0000	0.0000	0.0000	0.0000	-0.1099	-0.4569	0.0612	-0.1283	-0.1167	-0.0975	0.0000	-0.1944	-0.1538	-0.0105	0.0033	0.0000	0.0000	-2.3280	-1.5132	-0.1126	0.0357	0.0000
519.8180	0.0133	-1.5608	0.0256	-1.5666	0.0205	-0.0084	0.0000	-0.0000	-0.0000	0.0000	0.0000	0.0000	-0.0733	-0.4683	0.1198	-0.1166	-0.0988	-0.1013	-0.0000	-0.1946	-0.1538	-0.0105	0.0033	0.0000	-0.0000	-2.3311	-1.5133	-0.1127	0.0357	0.0000
519.8280	0.0133	-1.5609	0.0257	-1.5666	0.0205	-0.0084	0.0000	-0.0000	-0.0000	0.0000	0.0000	0.0000	0.0504	-0.4801	0.1133	-0.1301	-0.1106	-0.0922	-0.0000	-0.1944	-0.1537	-0.0105	0.0033	0.0000	-0.0000	-2.3286	-1.5118	-0.1126	0.0357	0.0000
519.8380	0.0133	-1.5608	0.0257	-1.5666	0.0205	-0.0084	0.0000	-0.0000	-0.0000	0.0000	0.0000	0.0000	0.0036	-0.4553	0.0939	-0.1442	-0.1100	-0.0906	-0.0000	-0.1940	-0.1534	-0.0104	0.0033	0.0000	-0.0000	-2.3235	-1.5096	-0.1124	0.0356	0.0000
519.8500	0.0133	-1.5609	0.0256	-1.5666	0.0205	-0.0084	0.0000	-0.0000	-0.0000	0.0000	0.0000	0.0000	0.0343	-0.4754	0.0715	-0.1433	-0.0984	-0.0978	0.0000	-0.1945	-0.1536	-0.0105	0.0033	0.0000	0.0000	-2.3294	-1.5116	-0.1125	0.0357	0.0000
519.8620	0.0133	-1.5608	0.0257	-1.5666	0.0205	-0.0084	0.0000	-0.0000	-0.0000	0.0000	0.0000	0.0000	0.0319	-0.4095	0.0605	-0.1222	-0.0977	-0.0991	0.0000	-0.1944	-0.1537	-0.0105	0.0033	0.0000	0.0000	-2.3284	-1.5126	-0.1125	0.0357	0.0000
519.8720	0.0133	-1.5609	0.0257	-1.5666	0.0205	-0.0084	0.0000	-0.0000	-0.0000	0.0000	0.0000	0.0000	0.0475	-0.5110	0.1254	-0.1225	-0.1024	-0.0773	0.0000	-0.1945	-0.1536	-0.0104	0.0033	0.0000	0.0000	-2.3294	-1.5116	-0.1124	0.0357	0.0000
519.8820	0.0133	-1.5608	0.0256	-1.5665	0.0205	-0.0084	0.0000	-0.0000	-0.0000	0.0000	0.0000	0.0000	-0.0183	-0.4374	0.1218	-0.1385	-0.0844	-0.1293	0.0000	-0.1947	-0.1539	-0.0105	0.0033	0.0000	0.0000	-2.3315	-1.5137	-0.1127	0.0357	0.0000
519.8920	0.0133	-1.5609	0.0257	-1.5666	0.0204	-0.0084	0.0000	-0.0000	-0.0000	0.0000	0.0000	0.0000	0.1058	-0.4552	0.0836	-0.1485	-0.1162	-0.1126	0.0000	-0.1944	-0.1537	-0.0105	0.0033	0.0000	0.0000	-2.3279	-1.5121	-0.1125	0.0357	0.0000
519.9040	0.0133	-1.5609	0.0257	-1.5666	0.0205	-0.0084	0.0000	-0.0000	-0.0000	0.0000	0.0000	0.0000	-0.0889	-0.4603	0.0498	-0.1362	-0.1249	-0.0951	-0.0000	-0.1944	-0.1538	-0.0105	0.0033	0.0000	-0.0000	-2.3285	-1.5127	-0.1127	0.0357	0.0000
519.9140	0.0133	-1.5608	0.0257	-1.5665	0.0205	-0.0084	0.0000	-0.0000	-0.0000	0.0000	0.0000	0.0000	-0.0200	-0.4306	0.1110	-0.1512	-0.1035	-0.0693	0.0000	-0.1944	-0.1537	-0.0105	0.0033	0.0000	0.0000	-2.3275	-1.5127	-0.1126	0.0357	0.0000
519.9240	0.0133	-1.5608	0.0257	-1.5665	0.0205	-0.0084	0.0000	-0.0000	-0.0000	0.0000	0.0000	0.0000	-0.0946	-0.5198	0.1270	-0.1184	-0.0878	-0.0962	0.0000	-0.1947	-0.1539	-0.0105	0.0033	0.0000	0.0000	-2.3315	-1.5137	-0.1128	0.0357	0.0000
519.9340	0.0133	-1.5608	0.0256	-1.5666	0.0205	-0.0084	0.0000	-0.0000	-0.0000	0.0000	0.0000	0.0000	-0.0883	-0.4348	0.0841	-0.1353	-0.0960	-0.1064	0.0000	-0.1946	-0.1539	-0.0105	0.0033	0.0000	0.0000	-2.3309	-1.5141	-0.1126	0.0357	0.0000
519.9440	0.0133	-1.5609	0.0257	-1.5666	0.0205	-0.0084	0.0000	-0.0000	-0.0000	0.0000	0.0000	0.0000	0.0511	-0.4750	0.0791	-0.1465	-0.0984	-0.1103	0.0000	-0.1947	-0.1538	-0.0105	0.0033	0.0000	0.0000	-2.3320	-1.5132	-0.1126	0.0357	0.0000
519.9540	0.0133	-1.5609	0.0256	-1.5666	0.0205	-0.0084	0.0000	-0.0000	-0.0000	0.0000	0.0000	0.0000	0.0141	-0.4338	0.1039	-0.1396	-0.1038	-0.0752	-0.0000	-0.1944	-0.1537	-0.0105	0.0033	0.0000	-0.0000	-2.3281	-1.5122	-0.1126	0.0357	0.0000
519.9660	0.0133	-1.5608	0.0257	-1.5666	0.0205	-0.0084	0.0000	-0.0000	-0.0000	0.0000	0.0000	0.0000	0.0657	-0.4474	0.1445	-0.1406	-0.0666	-0.1075	-0.0000	-0.1948	-0.1539	-0.0105	0.0033	0.0000	-0.0000	-2.3329	-1.5141	-0.1127	0.0357	0.0000
519.9760	0.0133	-1.5608	0.0256	-1.5666	0.0205	-0.0084	0.0000	-0.0000	-0.0000	0.0000	0.0000	0.0000	0.0946	-0.4859	0.0374	-0.1057	-0.1106	-0.0843	0.0000	-0.1944	-0.1536	-0.0104	0.0033	0.0000	0.0000	-2.3278	-1.5109	-0.1123	0.0356	0.0000
519.9860	0.0133	-1.5609	0.0256	-1.5666	0.0205	-0.0084	0.0000	-0.0000	-0.0000	0.0000	0.0000	0.0000	0.0256	-0.3760	0.1085	-0.1327	-0.1255	-0.0969	0.0000	-0.1946	-0.1538	-0.0105	0.0033	0.0000	0.0000	-2.3300	-1.5132	-0.1126	0.0357	0.0000
519.9980	0.0133	-1.5608	0.0257	-1.5665	0.0205	-0.0084	0.0000	-0.0000	-0.0000	0.0000	0.0000	0.0000	-0.0699	-0.4652	0.0886	-0.1211	-0.1363	-0.0731	0.0000	-0.1945	-0.1538	-0.0105	0.0033	0.0000	0.0000	-2.3299	-1.5131	-0.1125	0.0357	0.0000
520.0080	0.0133	-1.5609	0.0257	-1.5666	0.0205	-0.0084	0.0000	-0.0000	-0.0000	0.0000	0.0000	0.0000	-0.0160	-0.4343	0.0947	-0.1415	-0.1191	-0.0881	0.0000	-0.1944	-0.1537	-0.0105	0.0033	0.0000	0.0000	-2.3276	-1.5118	-0.1126	0.0357	0.0000
520.0200	0.0133	-1.5609	0.0257	-1.5666	0.0205	-0.0084	0.0000	-0.0000	-0.0000	0.0000	0.0000	0.0000	-0.0440	-0.4466	0.0535	-0.1574	-0.1209	-0.0780	0.0000	-0.1946	-0.1537	-0.0105	0.0033	0.0000	0.0000	-2.3299	-1.5121	-0.1125	0.0357	0.0000
520.0300	0.0133	-1.5608	0.0257	-1.5666	0.0205	-0.0084	0.0000	-0.0000	-0.0000	0.0000	0.0000	0.0000	-0.1176	-0.4551	0.0886	-0.1250	-0.1096	-0.0657	-0.0000	-0.1950	-0.1539	-0.0105	0.0033	0.0000	-0.0000	-2.3350	-1.5142	-0.1127	0.0357	0.0000
520.0420	0.0133	-1.5608	0.0257	-1.5666	0.0205	-0.0084	0.0000	-0.0000	-0.0000	0.0000	0.0000	0.0000	-0.0526	-0.5285	0.1165	-0.1429	-0.1262	-0.0766	-0.0000	-0.1946	-0.1538	-0.0105	0.0033	0.0000	-0.0000	-2.3309	-1.5131	-0.1126	0.0357	0.0000
520.0520	0.0133	-1.5608	0.0257	-1.5666	0.0205	-0.0084	0.0000	-0.0000	-0.0000	0.0000	0.0000	0.0000	-0.0617	-0.4232	0.0415	-0.1331	-0.1024	-0.0736	0.0000	-0.1946	-0.1538	-0.0105	0.0033	0.0000	0.0000	-2.3300	-1.5132	-0.1127	0.0357	0.0000
520.0640	0.0133	-1.5608	0.0256	-1.5665	0.0205	-0.0084	0.0000	-0.0000	-0.0000	0.0000	0.0000	0.0000	0.0345	-0.5045	0.0875	-0.1308	-0.1262	-0.0848	-0.0000	-0.1949	-0.1540	-0.0105	0.0033	0.0000	-0.0000	-2.3336	-1.5148	-0.1128	0.0358	0.0000
520.0740	0.0133	-1.5608	0.0256	-1.5666	0.0205	-0.0084	0.0000	-0.0000	-0.0000	0.0000	0.0000	0.0000	0.0537	-0.4209	0.0744	-0.1668	-0.1288	-0.0877	0.0000	-0.1946	-0.1539	-0.0105	0.0033	0.0000	0.0000	-2.3301	-1.5142	-0.1128	0.0357	0.0000
520.0840	0.0133	-1.5609	0.0257	-1.5665	0.0205	-0.0084	0.0000	-0.0000	-0.0000	0.0000	0.0000	0.0000	-0.0275	-0.4916	0.0568	-0.1089	-0.1296	-0.0563	-0.0000	-0.1944	-0.1538	-0.0105	0.0033	0.0000	-0.0000	-2.3277	-1.5128	-0.1127	0.0357	0.0000
520.0960	0.0133	-1.5608	0.0257	-1.5666	0.0205	-0.0084	0.0000	-0.0000	-0.0000	0.0000	0.0000	0.0000	-0.0462	-0.4431	0.0972	-0.1468	-0.1079	-0.0763	-0.0000	-0.1948	-0.1539	-0.0105	0.0033	0.0000	-0.0000	-2.3329	-1.5142	-0.1127	0.0357	0.0000
520.1060	0.0133	-1.5608	0.0256	-1.5666	0.0205	-0.0084	0.0000	-0.0000	-0.0000	0.0000	0.0000	0.0000	-0.0241	-0.4537	0.0588	-0.1109	-0.1081	-0.0922	-0.0000	-0.1946	-0.1537	-0.0105	0.0033	0.0000	-0.0000	-2.3305	-1.5127	-0.1126	0.0357	0.0000
520.1180	0.0133	-1.5608	0.0257	-1.5666	0.0205	-0.0084	0.0000	-0.0000	-0.0000	0.0000	0.0000	0.0000	-0.0584	-0.4241	0.1134	-0.1329	-0.0885	-0.0563	0.0000	-0.1944	-0.1538	-0.0105	0.0033	0.0000	0.0000	-2.3281	-1.5132	-0.1126	0.0357	0.0000
520.1280	0.0133	-1.5608	0.0257	-1.5665	0.0205	-0.0084	0.0000	-0.0000	-0.0000	0.0000	0.0000	0.0000	0.0055	-0.3702	0.0819	-0.1485	-0.1271	-0.0629	-0.0000	-0.1946	-0.1538	-0.0105	0.0033	0.0000	-0.0000	-2.3310	-1.5132	-0.1127	0.0357	0.0000
520.1400	0.0133	-1.5608	0.0257	-1.5666	0.0205	-0.0084	0.0000	-0.0000	-0.0000	0.0000	0.0000	0.0000	0.0159	-0.4618	0.0984	-0.1167	-0.1234	-0.0513	0.0000	-0.1945	-0.1537	-0.0105	0.0033	0.0000	0.0000	-2.3295	-1.5127	-0.1126	0.0357	0.0000
520.1500	0.0133	-1.5608	0.0257	-1.5665	0.0205	-0.0084	0.0000	-0.0000	-0.0000	0.0000	0.0000	0.0000	-0.0380	-0.4569	0.0560	-0.1369	-0.1125	-0.0619	0.0000	-0.1945	-0.1538	-0.0105	0.0033	0.0000	0.0000	-2.3295	-1.5127	-0.1126	0.0357	0.0000
520.1620	0.0133	-1.5609	0.0256	-1.5666	0.0205	-0.0084	0.0000	-0.0000	-0.0000	0.0000	0.0000	0.0000	0.0351	-0.4398	0.0818	-0.1131	-0.0966	-0.0459	-0.0000	-0.1952	-0.1542	-0.0105	0.0033	0.0000	-0.0000	-2.3380	-1.5172	-0.1129	0.0358	0.0000
520.1720	0.0133	-1.5609	0.0256	-1.5666	0.0205	-0.0084	0.0000	-0.0000	-0.0000	0.0000	0.0000	0.0000	-0.0292	-0.4421	0.0779	-0.1291	-0.1278	-0.0775	0.0000	-0.1943	-0.1535	-0.0104	0.0033	0.0000	0.0000	-2.3264	-1.5106	-0.1124	0.0357	0.0000
520.1840	0.0133	-1.5608	0.0257	-1.5666	0.0205	-0.0084	0.0000	-0.0000	-0.0000	0.0000	0.0000	0.0000	-0.0437	-0.4649	0.1132	-0.0997	-0.1237	-0.0540	0.0000	-0.1947	-0.1538	-0.0105	0.0033	0.0000	0.0000	-2.3314	-1.5136	-0.1126	0.0357	0.0000
520.1940	0.0133	-1.5608	0.0257	-1.5665	0.0205	-0.0084	0.0000	-0.0000	-0.0000	0.0000	0.0000	0.0000	0.0686	-0.4597	0.0494	-0.1235	-0.0855	-0.0714	-0.0000	-0.1944	-0.1537	-0.0105	0.0033	0.0000	-0.0000	-2.3276	-1.5117	-0.1126	0.0357	0.0000
520.2040	0.0133	-1.5609	0.0256	-1.5666	0.0205	-0.0084	0.0000	-0.0000	-0.0000	0.0000	0.0000	0.0000	0.1320	-0.4104	0.1066	-0.1570	-0.1050	-0.0823	0.0000	-0.1944	-0.1539	-0.0105	0.0033	0.0000	0.0000	-2.3286	-1.5137	-0.1127	0.0357	0.0000
520.2160	0.0133	-1.5608	0.0257	-1.5666	0.0204	-0.0084	0.0000	-0.0000	-0.0000	0.0000	0.0000	0.0000	0.0774	-0.4542	0.1014	-0.1253	-0.1081	-0.0579	-0.0000	-0.1942	-0.1536	-0.0104	0.0033	0.0000	-0.0000	-2.3260	-1.5111	-0.1124	0.0357	0.0000
520.2260	0.0133	-1.5608	0.0257	-1.5666	0.0205	-0.0084	0.0000	-0.0000	-0.0000	0.0000	0.0000	0.0000	0.0594	-0.3811	0.1111	-0.1414	-0.1083	-0.1017	-0.0000	-0.1946	-0.1537	-0.0105	0.0033	0.0000	-0.0000	-2.3301	-1.5123	-0.1127	0.0357	0.0000
520.2380	0.0133	-1.5608	0.0257	-1.5666	0.0205	-0.0084	0.0000	-0.0000	-0.0000	0.0000	0.0000	0.0000	0.0088	-0.4755	0.0898	-0.1235	-0.1257	-0.0764	-0.0000	-0.1945	-0.1537	-0.0105	0.0033	0.0000	-0.0000	-2.3294	-1.5126	-0.1125	0.0357	0.0000
520.2480	0.0133	-1.5608	0.0257	-1.5665	0.0205	-0.0084	0.0000	-0.0000	-0.0000	0.0000	0.0000	0.0000	0.0369	-0.4412	0.1318	-0.1206	-0.1052	-0.0730	0.0000	-0.1944	-0.1537	-0.0105	0.0033	0.0000	0.0000	-2.3280	-1.5122	-0.1126	0.0357	0.0000
520.2600	0.0133	-1.5608	0.0256	-1.5666	0.0205	-0.0084	0.0000	-0.0000	-0.0000	0.0000	0.0000	0.0000	-0.0140	-0.4291	0.0901	-0.1383	-0.1050	-0.0834	-0.0000	-0.1944	-0.1537	-0.0105	0.0033	0.0000	-0.0000	-2.3279	-1.5121	-0.1125	0.0357	0.0000
520.2700	0.0133	-1.5608	0.0256	-1.5666	0.0205	-0.0084	0.0000	-0.0000	-0.0000	0.0000	0.0000	0.0000	-0.1144	-0.4423	0.0596	-0.1075	-0.1316	-0.0633	0.0000	-0.1946	-0.1538	-0.0105	0.0033	0.0000	0.0000	-2.3300	-1.5132	-0.1126	0.0357	0.0000
520.2820	0.0133	-1.5609	0.0256	-1.5666	0.0205	-0.0084	0.0000	-0.0000	-0.0000	0.0000	0.0000	0.0000	0.0009	-0.4502	0.0916	-0.1271	-0.1205	-0.0658	-0.0000	-0.1947	-0.1539	-0.0105	0.0033	0.0000	-0.0000	-2.3320	-1.5142	-0.1127	0.0357	0.0000
520.2920	0.0133	-1.5608	0.0257	-1.5666	0.0205	-0.0084	0.0000	-0.0000	-0.0000	0.0000	0.0000	0.0000	-0.0511	-0.4518	0.0809	-0.1413	-0.1025	-0.0622	0.0000	-0.1946	-0.1539	-0.0105	0.0033	0.0000	0.0000	-2.3311	-1.5142	-0.1127	0.0357	0.0000
520.3020	0.0133	-1.5608	0.0257	-1.5666	0.0205	-0.0084	0.0000	-0.0000	-0.0000	0.0000	0.0000	0.0000	-0.1044	-0.4142	0.0870	-0.1362	-0.1212	-0.0769	0.0000	-0.1945	-0.1537	-0.0105	0.0033	0.0000	0.0000	-2.3291	-1.5123	-0.1126	0.0357	0.0000
520.3140	0.0133	-1.5608	0.0257	-1.5665	0.0205	-0.0084	0.0000	-0.0000	-0.0000	0.0000	0.0000	0.0000	-0.0112	-0.3739	0.1294	-0.1282	-0.1019	-0.0556	0.0000	-0.1947	-0.1539	-0.0105	0.0033	0.0000	0.0000	-2.3321	-1.5143	-0.1128	0.0357	0.0000
520.3240	0.0133	-1.5609	0.0256	-1.5665	0.0205	-0.0084	0.0000	-0.0000	-0.0000	0.0000	0.0000	-0.0001	0.1018	-0.5075	0.0782	-0.1336	-0.1158	-0.0451	0.0000	-0.1946	-0.1538	-0.0105	0.0033	0.0000	0.0000	-2.3304	-1.5136	-0.1126	0.0357	0.0000
520.3360	0.0133	-1.5608	0.0257	-1.5665	0.0205	-0.0084	0.0000	-0.0000	-0.0000	0.0000	0.0000	-0.0000	-0.0089	-0.4331	0.1395	-0.1388	-0.1005	-0.0733	-0.0000	-0.1946	-0.1538	-0.0105	0.0033	0.0000	-0.0000	-2.3300	-1.5131	-0.1126	0.0357	0.0000
520.3460	0.0133	-1.5608	0.0257	-1.5665	0.0205	-0.0084	0.0000	-0.0000	-0.0000	0.0000	0.0000	-0.0001	-0.0291	-0.3876	0.0832	-0.1438	-0.1113	-0.0678	-0.0000	-0.1950	-0.1541	-0.0105	0.0033	0.0000	-0.0000	-2.3356	-1.5158	-0.1129	0.0358	0.0000
520.3580	0.0133	-1.5608	0.0257	-1.5666	0.0205	-0.0084	0.0000	-0.0000	-0.0000	0.0000	0.0000	-0.0002	-0.0113	-0.4779	0.0645	-0.1363	-0.0941	-0.0639	0.0000	-0.1947	-0.1539	-0.0105	0.0033	0.0000	0.0000	-2.3315	-1.5137	-0.1127	0.0357	0.0000
520.3680	0.0133	-1.5608	0.0257	-1.5666	0.0205	-0.0084	0.0000	-0.0000	-0.0000	0.0000	0.0000	-0.0002	-0.0927	-0.4562	0.1070	-0.1231	-0.1025	-0.0611	0.0000	-0.1945	-0.1537	-0.0105	0.0033	0.0000	0.0000	-2.3292	-1.5124	-0.1127	0.0357	0.0000
520.3800	0.0133	-1.5609	0.0257	-1.5666	0.0205	-0.0084	0.0000	-0.0000	-0.0000	0.0000	0.0000	-0.0000	-0.1577	-0.4296	0.0815	-0.1426	-0.0981	-0.0709	0.0000	-0.1943	-0.1536	-0.0104	0.0033	0.0000	0.0000	-2.3270	-1.5111	-0.1124	0.0357	0.0000
520.3900	0.0133	-1.5609	0.0257	-1.5666	0.0205	-0.0084	0.0000	-0.0000	-0.0000	0.0000	0.0000	-0.0000	-0.0072	-0.5138	0.0549	-0.1495	-0.1042	-0.0645	-0.0000	-0.1945	-0.1537	-0.0105	0.0033	0.0000	-0.0000	-2.3290	-1.5122	-0.1126	0.0357	0.0000
520.4000	0.0133	-1.5608	0.0256	-1.5666	0.0205	-0.0084	0.0000	-0.0000	-0.0000	0.0000	0.0000	-0.0000	-0.1244	-0.4020	0.0535	-0.1365	-0.1031	-0.0719	0.0000	-0.1946	-0.1537	-0.0105	0.0033	0.0000	0.0000	-2.3299	-1.5122	-0.1125	0.0357	0.0000
520.4120	0.0133	-1.5609	0.0257	-1.5666	0.0205	-0.0084	0.0000	-0.0000	-0.0000	0.0000	0.0000	-0.0000	-0.0553	-0.4468	0.0861	-0.1233	-0.0857	-0.0417	-0.0000	-0.1946	-0.1538	-0.0105	0.0033	0.0000	-0.0000	-2.3310	-1.5132	-0.1127	0.0357	0.0000
520.4220	0.0133	-1.5609	0.0256	-1.5666	0.0205	-0.0084	0.0000	-0.0000	-0.0000	0.0000	0.0000	-0.0000	-0.0290	-0.4129	0.1179	-0.1364	-0.0948	-0.0731	-0.0000	-0.1945	-0.1539	-0.0105	0.0033	0.0000	-0.0000	-2.3296	-1.5137	-0.1127	0.0357	0.0000
520.4340	0.0133	-1.5609	0.0256	-1.5666	0.0205	-0.0084	0.0000	-0.0000	-0.0000	0.0000	0.0000	-0.0000	-0.0689	-0.5046	0.0484	-0.1244	-0.1019	-0.0627	0.0000	-0.1947	-0.1538	-0.0105	0.0033	0.0000	0.0000	-2.3321	-1.5133	-0.1127	0.0357	0.0000
520.4440	0.0133	-1.5608	0.0257	-1.5665	0.0205	-0.0084	0.0000	-0.0000	-0.0000	0.0000	0.0000	-0.0000	-0.0048	-0.5168	0.0555	-0.1433	-0.0957	-0.0426	0.0000	-0.1946	-0.1538	-0.0105	0.0033	0.0000	0.0000	-2.3306	-1.5128	-0.1127	0.0357	0.0000
520.4560	0.0133	-1.5608	0.0256	-1.5665	0.0205	-0.0084	0.0000	-0.0000	-0.0000	0.0000	0.0000	-0.0000	-0.1271	-0.4082	0.1026	-0.1263	-0.1210	-0.0477	0.0000	-0.1946	-0.1539	-0.0105	0.0033	0.0000	0.0000	-2.3306	-1.5138	-0.1127	0.0357	0.0000
520.4660	0.0133	-1.5608	0.0257	-1.5666	0.0205	-0.0084	0.0000	-0.0000	-0.0000	0.0000	0.0000	-0.0000	-0.0629	-0.4358	0.1033	-0.1186	-0.1043	-0.0404	-0.0000	-0.1945	-0.1538	-0.0105	0.0033	0.0000	-0.0000	-2.3290	-1.5132	-0.1126	0.0357	0.0000
520.4780	0.0133	-1.5608	0.0257	-1.5666	0.0205	-0.0084	0.0000	-0.0000	-0.0000	0.0000	0.0000	-0.0000	-0.0073	-0.4870	0.0678	-0.1675	-0.0879	-0.0459	-0.0000	-0.1948	-0.1539	-0.0105	0.0033	0.0000	-0.0000	-2.3330	-1.5142	-0.1128	0.0357	0.0000
520.4880	0.0133	-1.5608	0.0257	-1.5666	0.0205	-0.0084	0.0000	-0.0000	-0.0000	0.0000	0.0000	-0.0000	-0.0534	-0.4762	0.1114	-0.1432	-0.1100	-0.0485	0.0000	-0.1947	-0.1539	-0.0105	0.0033	0.0000	0.0000	-2.3315	-1.5137	-0.1128	0.0357	0.0000
520.4980	0.0133	-1.5609	0.0257	-1.5666	0.0205	-0.0084	0.0000	-0.0000	-0.0000	0.0000	0.0000	0.0000	0.0308	-0.5230	0.0824	-0.1491	-0.1056	-0.0661	0.0000	-0.1944	-0.1537	-0.0105	0.0033	0.0000	0.0000	-2.3285	-1.5126	-0.1126	0.0357	0.0000
520.5100	0.0133	-1.5609	0.0257	-1.5665	0.0205	-0.0084	0.0000	-0.0000	-0.0000	0.0000	0.0000	0.0000	-0.0556	-0.4429	0.0546	-0.1377	-0.1075	-0.0553	0.0000	-0.1944	-0.1537	-0.0105	0.0033	0.0000	0.0000	-2.3275	-1.5117	-0.1126	0.0357	0.0000
520.5200	0.0133	-1.5609	0.0256	-1.5666	0.0205	-0.0084	0.0000	-0.0000	-0.0000	0.0000	0.0000	0.0000	-0.0657	-0.4403	0.0587	-0.1180	-0.0781	-0.0204	0.0000	-0.1942	-0.1536	-0.0105	0.0033	0.0000	0.0000	-2.3260	-1.5112	-0.1125	0.0357	0.0000
520.5320	0.0133	-1.5608	0.0256	-1.5666	0.0205	-0.0084	0.0000	-0.0000	-0.0000	0.0000	0.0000	0.0000	-0.0616	-0.5090	0.1201	-0.1341	-0.1300	-0.0209	-0.0000	-0.1948	-0.1539	-0.0105	0.0033	0.0000	-0.0000	-2.3329	-1.5141	-0.1127	0.0357	0.0000
520.5420	0.0133	-1.5608	0.0257	-1.5666	0.0204	-0.0084	0.0000	-0.0000	-0.0000	0.0000	0.0000	0.0000	-0.1746	-0.4163	0.0877	-0.1387	-0.0888	-0.0707	0.0000	-0.1945	-0.1537	-0.0105	0.0033	0.0000	0.0000	-2.3291	-1.5123	-0.1126	0.0357	0.0000
520.5540	0.0133	-1.5608	0.0256	-1.5666	0.0205	-0.0084	0.0000	-0.0000	-0.0000	0.0000	0.0000	0.0000	-0.0604	-0.5109	0.0715	-0.1339	-0.1134	-0.0412	-0.0000	-0.1948	-0.1539	-0.0105	0.0033	0.0000	-0.0000	-2.3329	-1.5142	-0.1127	0.0357	0.0000
520.5640	0.0133	-1.5608	0.0256	-1.5665	0.0205	-0.0084	0.0000	-0.0000	-0.0000	0.0000	0.0000	0.0000	-0.0882	-0.4481	0.0689	-0.1374	-0.0923	-0.0575	-0.0000	-0.1951	-0.1541	-0.0105	0.0033	0.0000	-0.0000	-2.3360	-1.5163	-0.1129	0.0358	0.0000
520.5740	0.0133	-1.5609	0.0257	-1.5665	0.0205	-0.0084	0.0000	-0.0000	-0.0000	0.0000	0.0000	0.0000	-0.1650	-0.5623	0.0872	-0.1546	-0.0971	-0.0657	0.0000	-0.1946	-0.1538	-0.0105	0.0033	0.0000	0.0000	-2.3309	-1.5131	-0.1126	0.0357	0.0000
520.5840	0.0133	-1.5609	0.0257	-1.5666	0.0205	-0.0084	0.0000	-0.0000	-0.0000	0.0000	0.0000	0.0000	-0.0174	-0.4237	0.0735	-0.1553	-0.0923	-0.0459	0.0000	-0.1941	-0.1536	-0.0105	0.0033	0.0000	0.0000	-2.3251	-1.5112	-0.1125	0.0357	0.0000
520.5940	0.0133	-1.5608	0.0257	-1.5666	0.0205	-0.0084	0.0000	-0.0000	-0.0000	0.0000	0.0000	0.0000	-0.0711	-0.4316	0.0687	-0.1368	-0.0791	-0.0671	0.0000	-0.1948	-0.1540	-0.0105	0.0033	0.0000	0.0000	-2.3326	-1.5148	-0.1128	0.0358	0.0000
520.6060	0.0133	-1.5608	0.0256	-1.5665	0.0205	-0.0084	0.0000	-0.0000	-0.0000	0.0000	0.0000	0.0000	-0.0041	-0.4277	0.0706	-0.1132	-0.1051	-0.0522	-0.0000	-0.1948	-0.1539	-0.0105	0.0033	0.0000	-0.0000	-2.3325	-1.5137	-0.1127	0.0357	0.0000
520.6160	0.0133	-1.5608	0.0257	-1.5666	0.0205	-0.0084	0.0000	-0.0000	-0.0000	0.0000	0.0000	0.0000	-0.0070	-0.4391	0.0313	-0.1374	-0.1117	-0.0509	-0.0000	-0.1949	-0.1539	-0.0105	0.0033	0.0000	-0.0000	-2.3335	-1.5137	-0.1127	0.0357	0.0000
520.6260	0.0133	-1.5609	0.0256	-1.5666	0.0205	-0.0084	0.0000	-0.0000	-0.0000	0.0000	0.0000	0.0000	-0.1107	-0.4827	0.1050	-0.1492	-0.1131	-0.0553	-0.0000	-0.1944	-0.1538	-0.0105	0.0033	0.0000	-0.0000	-2.3286	-1.5128	-0.1127	0.0357	0.0000
520.6360	0.0133	-1.5609	0.0256	-1.5666	0.0205	-0.0084	0.0000	-0.0000	-0.0000	0.0000	0.0000	0.0000	-0.0496	-0.4356	0.0955	-0.1110	-0.1266	-0.0483	0.0000	-0.1946	-0.1539	-0.0105	0.0033	0.0000	0.0000	-2.3300	-1.5142	-0.1127	0.0357	0.0000
520.6460	0.0133	-1.5608	0.0256	-1.5666	0.0205	-0.0084	0.0000	-0.0000	-0.0000	0.0000	0.0000	0.0000	-0.0235	-0.5041	0.0746	-0.1144	-0.1229	-0.0191	0.0000	-0.1947	-0.1539	-0.0105	0.0033	0.0000	0.0000	-2.3315	-1.5137	-0.1127	0.0357	0.0000
520.6560	0.0133	-1.5609	0.0256	-1.5665	0.0205	-0.0084	0.0000	-0.0000	-0.0000	0.0000	0.0000	0.0000	-0.1066	-0.4229	0.1380	-0.1480	-0.1245	-0.0530	0.0000	-0.1944	-0.1537	-0.0105	0.0033	0.0000	0.0000	-2.3280	-1.5122	-0.1126	0.0357	0.0000
520.6680	0.0133	-1.5609	0.0256	-1.5666	0.0205	-0.0084	0.0000	-0.0000	-0.0000	0.0000	0.0000	0.0000	0.0354	-0.4247	0.0696	-0.1613	-0.1161	-0.0364	0.0000	-0.1946	-0.1538	-0.0105	0.0033	0.0000	0.0000	-2.3305	-1.5127	-0.1126	0.0357	0.0000
520.6780	0.0133	-1.5608	0.0256	-1.5666	0.0205	-0.0084	0.0000	-0.0000	-0.0000	0.0000	0.0000	0.0000	-0.2104	-0.4900	0.0486	-0.1401	-0.1329	-0.0566	-0.0000	-0.1949	-0.1541	-0.0105	0.0033	0.0000	-0.0000	-2.3344	-1.5157	-0.1128	0.0358	0.0000
520.6880	0.0133	-1.5608	0.0257	-1.5665	0.0205	-0.0085	0.0000	-0.0000	-0.0000	0.0000	0.0000	0.0000	-0.0889	-0.4915	0.1065	-0.1231	-0.1408	-0.0441	0.0000	-0.1947	-0.1538	-0.0105	0.0033	0.0000	0.0000	-2.3314	-1.5136	-0.1126	0.0357	0.0000
520.6980	0.0133	-1.5609	0.0257	-1.5665	0.0205	-0.0084	0.0000	-0.0000	-0.0000	0.0000	0.0000	0.0000	-0.0747	-0.4298	0.0375	-0.1149	-0.0827	-0.0673	0.0000	-0.1946	-0.1538	-0.0105	0.0033	0.0000	0.0000	-2.3300	-1.5132	-0.1127	0.0357	0.0000
520.7100	0.0133	-1.5609	0.0257	-1.5666	0.0205	-0.0084	0.0000	-0.0000	-0.0000	0.0000	0.0000	0.0000	-0.0500	-0.5034	0.1050	-0.1515	-0.1034	-0.0330	-0.0000	-0.1949	-0.1539	-0.0105	0.0033	0.0000	-0.0000	-2.3340	-1.5142	-0.1127	0.0357	0.0000
520.7200	0.0133	-1.5609	0.0256	-1.5666	0.0205	-0.0084	0.0000	-0.0000	-0.0000	0.0000	0.0000	0.0000	-0.0387	-0.4387	0.0980	-0.1330	-0.1017	-0.0651	-0.0000	-0.1942	-0.1536	-0.0105	0.0033	0.0000	-0.0000	-2.3256	-1.5117	-0.1126	0.0357	0.0000
520.7320	0.0133	-1.5608	0.0257	-1.5666	0.0205	-0.0084	0.0000	-0.0000	-0.0000	0.0000	0.0000	0.0000	-0.0528	-0.4056	0.0823	-0.1306	-0.0833	-0.0457	0.0000	-0.1943	-0.1536	-0.0105	0.0033	0.0000	0.0000	-2.3265	-1.5116	-0.1125	0.0357	0.0000
520.7420	0.0133	-1.5609	0.0256	-1.5666	0.0205	-0.0084	0.0000	-0.0000	-0.0000	0.0000	0.0000	0.0000	0.0137	-0.4177	0.1147	-0.1515	-0.1108	-0.0400	0.0000	-0.1942	-0.1536	-0.0105	0.0033	0.0000	0.0000	-2.3260	-1.5112	-0.1125	0.0357	0.0000
520.7520	0.0133	-1.5608	0.0257	-1.5666	0.0205	-0.0084	0.0000	-0.0000	-0.0000	0.0000	0.0000	0.0000	-0.0751	-0.4646	0.0494	-0.1419	-0.1264	-0.0508	-0.0000	-0.1946	-0.1539	-0.0105	0.0033	0.0000	-0.0000	-2.3310	-1.5142	-0.1127	0.0357	0.0000
520.7640	0.0133	-1.5608	0.0257	-1.5666	0.0205	-0.0084	0.0000	-0.0000	-0.0000	0.0000	0.0000	0.0000	-0.0303	-0.3812	0.0703	-0.1247	-0.1076	-0.0491	0.0000	-0.1944	-0.1537	-0.0105	0.0033	0.0000	0.0000	-2.3281	-1.5122	-0.1126	0.0357	0.0000
520.7740	0.0133	-1.5608	0.0257	-1.5666	0.0205	-0.0084	0.0000	-0.0000	-0.0000	0.0000	0.0000	0.0000	-0.1134	-0.5251	0.0965	-0.1191	-0.1150	-0.0431	-0.0000	-0.1945	-0.1538	-0.0105	0.0033	0.0000	-0.0000	-2.3295	-1.5136	-0.1126	0.0357	0.0000
520.7860	0.0133	-1.5609	0.0257	-1.5666	0.0205	-0.0084	0.0000	-0.0000	-0.0000	0.0000	0.0000	0.0000	-0.0052	-0.5246	0.1014	-0.1533	-0.1178	-0.0325	0.0000	-0.1942	-0.1536	-0.0105	0.0033	0.0000	0.0000	-2.3260	-1.5112	-0.1125	0.0357	0.0000
520.7960	0.0133	-1.5609	0.0256	-1.5666	0.0205	-0.0084	0.0000	-0.0000	-0.0000	0.0000	0.0000	0.0000	0.0001	-0.4361	0.1052	-0.1587	-0.0914	-0.0472	0.0000	-0.1947	-0.1538	-0.0105	0.0033	0.0000	0.0000	-2.3320	-1.5132	-0.1127	0.0357	0.0000
520.8080	0.0133	-1.5608	0.0256	-1.5666	0.0205	-0.0084	0.0000	-0.0000	-0.0000	0.0000	0.0000	0.0000	0.0088	-0.4506	0.0391	-0.1435	-0.1058	-0.0414	0.0000	-0.1947	-0.1539	-0.0105	0.0033	0.0000	0.0000	-2.3315	-1.5137	-0.1127	0.0357	0.0000
520.8180	0.0133	-1.5609	0.0256	-1.5666	0.0205	-0.0084	0.0000	-0.0000	-0.0000	0.0000	0.0000	0.0000	-0.1465	-0.4446	0.0832	-0.1464	-0.1069	-0.0573	0.0000	-0.1945	-0.1539	-0.0105	0.0033	0.0000	0.0000	-2.3296	-1.5138	-0.1127	0.0357	0.0000
520.8280	0.0133	-1.5609	0.0256	-1.5666	0.0205	-0.0084	0.0000	-0.0000	-0.0000	0.0000	0.0000	0.0000	-0.1240	-0.4491	0.0420	-0.1590	-0.0937	-0.0453	-0.0000	-0.1946	-0.1538	-0.0105	0.0033	0.0000	-0.0000	-2.3300	-1.5132	-0.1127	0.0357	0.0000
520.8380	0.0133	-1.5609	0.0257	-1.5666	0.0205	-0.0084	0.0000	-0.0000	-0.0000	0.0000	0.0000	0.0000	-0.0624	-0.4479	0.0224	-0.1543	-0.1208	-0.0756	-0.0000	-0.1947	-0.1538	-0.0105	0.0033	0.0000	-0.0000	-2.3319	-1.5132	-0.1126	0.0357	0.0000
520.8480	0.0133	-1.5608	0.0256	-1.5666	0.0205	-0.0084	0.0000	-0.0000	-0.0000	0.0000	0.0000	0.0000	-0.0394	-0.5117	0.0721	-0.1438	-0.1019	-0.0315	-0.0000	-0.1945	-0.1538	-0.0105	0.0033	0.0000	-0.0000	-2.3291	-1.5133	-0.1127	0.0357	0.0000
520.8600	0.0133	-1.5608	0.0257	-1.5666	0.0205	-0.0084	0.0000	-0.0000	-0.0000	0.0000	0.0000	0.0000	-0.0114	-0.4578	0.0680	-0.1436	-0.0980	-0.0592	0.0000	-0.1949	-0.1539	-0.0105	0.0033	0.0000	0.0000	-2.3339	-1.5141	-0.1126	0.0357	0.0000
520.8700	0.0133	-1.5608	0.0257	-1.5666	0.0205	-0.0084	0.0000	-0.0000	-0.0000	0.0000	0.0000	0.0000	-0.0458	-0.4699	0.0665	-0.1464	-0.1129	-0.0376	0.0000	-0.1944	-0.1537	-0.0105	0.0033	0.0000	0.0000	-2.3284	-1.5126	-0.1125	0.0357	0.0000
520.8800	0.0133	-1.5608	0.0257	-1.5666	0.0205	-0.0084	0.0000	-0.0000	-0.0000	0.0000	0.0000	0.0000	-0.0731	-0.4317	0.1165	-0.1370	-0.0853	-0.0570	-0.0000	-0.1944	-0.1537	-0.0105	0.0033	0.0000	-0.0000	-2.3280	-1.5121	-0.1125	0.0357	0.0000
520.8900	0.0133	-1.5608	0.0257	-1.5666	0.0205	-0.0084	0.0000	-0.0000	-0.0000	0.0000	0.0000	0.0000	-0.0678	-0.5030	0.0792	-0.1148	-0.1093	-0.0221	0.0000	-0.1947	-0.1539	-0.0105	0.0033	0.0000	0.0000	-2.3321	-1.5143	-0.1128	0.0357	0.0000
520.9000	0.0133	-1.5608	0.0257	-1.5665	0.0205	-0.0084	0.0000	-0.0000	-0.0000	0.0000	0.0000	0.0000	-0.0562	-0.4400	0.0730	-0.1476	-0.1014	-0.0451	0.0000	-0.1946	-0.1538	-0.0105	0.0033	0.0000	0.0000	-2.3309	-1.5131	-0.1126	0.0357	0.0000
520.9120	0.0133	-1.5608	0.0257	-1.5665	0.0205	-0.0084	0.0000	-0.0000	-0.0000	0.0000	0.0000	0.0000	-0.0755	-0.3708	0.0665	-0.1435	-0.1018	-0.0613	0.0000	-0.1946	-0.1537	-0.0105	0.0033	0.0000	0.0000	-2.3304	-1.5127	-0.1126	0.0357	0.0000
520.9220	0.0133	-1.5608	0.0256	-1.5666	0.0205	-0.0084	0.0000	-0.0000	-0.0000	0.0000	0.0000	0.0000	-0.1249	-0.4888	0.0877	-0.1595	-0.1115	-0.0503	-0.0000	-0.1949	-0.1540	-0.0105	0.0033	0.0000	-0.0000	-2.3345	-1.5147	-0.1128	0.0358	0.0000
520.9320	0.0133	-1.5609	0.0256	-1.5665	0.0205	-0.0085	0.0000	-0.0000	-0.0000	0.0000	0.0000	0.0000	-0.1391	-0.4411	0.0569	-0.1542	-0.1125	-0.0335	0.0000	-0.1943	-0.1536	-0.0105	0.0033	0.0000	0.0000	-2.3275	-1.5117	-0.1125	0.0357	0.0000
520.9440	0.0133	-1.5608	0.0257	-1.5665	0.0205	-0.0084	0.0000	-0.0000	-0.0000	0.0000	0.0000	0.0000	-0.0581	-0.4334	0.0699	-0.1294	-0.1242	-0.0416	-0.0000	-0.1945	-0.1537	-0.0105	0.0033	0.0000	-0.0000	-2.3295	-1.5127	-0.1126	0.0357	0.0000
520.9540	0.0133	-1.5608	0.0257	-1.5666	0.0205	-0.0084	0.0000	-0.0000	-0.0000	0.0000	0.0000	0.0000	-0.0809	-0.4852	0.0651	-0.1311	-0.1271	-0.0533	0.0000	-0.1948	-0.1539	-0.0105	0.0033	0.0000	0.0000	-2.3331	-1.5143	-0.1128	0.0358	0.0000
520.9660	0.0133	-1.5608	0.0256	-1.5665	0.0205	-0.0084	0.0000	-0.0000	-0.0000	0.0000	0.0000	0.0000	-0.0110	-0.4157	0.0274	-0.1643	-0.1096	-0.0360	-0.0000	-0.1944	-0.1537	-0.0105	0.0033	0.0000	-0.0000	-2.3285	-1.5127	-0.1126	0.0357	0.0000
520.9760	0.0133	-1.5609	0.0257	-1.5666	0.0205	-0.0084	0.0000	-0.0000	-0.0000	0.0000	0.0000	0.0000	-0.0848	-0.4420	0.0955	-0.1262	-0.0952	-0.0465	0.0000	-0.1947	-0.1539	-0.0105	0.0033	0.0000	0.0000	-2.3315	-1.5137	-0.1127	0.0357	0.0000
520.9880	0.0133	-1.5608	0.0256	-1.5666	0.0205	-0.0084	0.0000	-0.0000	-0.0000	0.0000	0.0000	0.0000	-0.0061	-0.4716	0.0556	-0.1359	-0.1116	-0.0372	0.0000	-0.1943	-0.1536	-0.0104	0.0033	0.0000	0.0000	-2.3270	-1.5112	-0.1125	0.0357	0.0000
520.9980	0.0133	-1.5609	0.0257	-1.5666	0.0205	-0.0084	0.0000	-0.0000	-0.0000	0.0000	0.0000	0.0000	-0.1018	-0.4134	0.0851	-0.1211	-0.1164	-0.0433	0.0000	-0.1945	-0.1537	-0.0105	0.0033	0.0000	0.0000	-2.3290	-1.5122	-0.1126	0.0357	0.0000
521.0080	0.0133	-1.5609	0.0256	-1.5665	0.0205	-0.0084	0.0000	-0.0000	-0.0000	0.0000	0.0000	0.0000	-0.1783	-0.4452	0.0881	-0.1320	-0.1013	-0.0644	-0.0000	-0.1948	-0.1539	-0.0105	0.0033	0.0000	-0.0000	-2.3329	-1.5141	-0.1126	0.0357	0.0000
521.0180	0.0133	-1.5608	0.0257	-1.5666	0.0205	-0.0084	0.0000	-0.0000	-0.0000	0.0000	0.0000	0.0000	0.0205	-0.4158	0.0928	-0.1315	-0.0954	-0.0503	-0.0000	-0.1946	-0.1538	-0.0105	0.0033	0.0000	-0.0000	-2.3300	-1.5131	-0.1126	0.0357	0.0000
521.0300	0.0133	-1.5608	0.0256	-1.5666	0.0205	-0.0084	0.0000	-0.0000	-0.0000	0.0000	0.0000	0.0000	0.0283	-0.4832	0.1080	-0.1595	-0.1015	-0.0574	0.0000	-0.1946	-0.1539	-0.0105	0.0033	0.0000	0.0000	-2.3305	-1.5137	-0.1127	0.0357	0.0000
521.0400	0.0133	-1.5608	0.0257	-1.5666	0.0205	-0.0084	0.0000	-0.0000	-0.0000	0.0000	0.0000	0.0000	-0.1284	-0.4257	0.0788	-0.1261	-0.1232	-0.0574	0.0000	-0.1943	-0.1536	-0.0105	0.0033	0.0000	0.0000	-2.3275	-1.5116	-0.1125	0.0357	0.0000
521.0500	0.0133	-1.5609	0.0256	-1.5666	0.0205	-0.0084	0.0000	-0.0000	-0.0000	0.0000	0.0000	0.0000	-0.0381	-0.4930	0.1302	-0.1700	-0.0957	-0.0572	-0.0000	-0.1949	-0.1540	-0.0105	0.0033	0.0000	-0.0000	-2.3340	-1.5152	-0.1128	0.0358	0.0000
521.0600	0.0133	-1.5608	0.0257	-1.5666	0.0205	-0.0084	0.0000	-0.0000	-0.0000	0.0000	0.0000	0.0000	0.1234	-0.4664	0.0966	-0.1357	-0.1237	-0.0365	-0.0000	-0.1946	-0.1537	-0.0105	0.0033	0.0000	-0.0000	-2.3309	-1.5122	-0.1126	0.0357	0.0000
521.0700	0.0133	-1.5608	0.0256	-1.5666	0.0205	-0.0084	0.0000	-0.0000	-0.0000	0.0000	0.0000	0.0000	-0.0325	-0.4972	0.0596	-0.1460	-0.1004	-0.0843	0.0000	-0.1943	-0.1536	-0.0105	0.0033	0.0000	0.0000	-2.3265	-1.5117	-0.1125	0.0357	0.0000
521.0800	0.0133	-1.5608	0.0256	-1.5666	0.0205	-0.0084	0.0000	-0.0000	-0.0000	0.0000	0.0000	0.0000	-0.1801	-0.5196	0.0930	-0.1276	-0.1192	-0.0402	0.0000	-0.1947	-0.1539	-0.0105	0.0033	0.0000	0.0000	-2.3315	-1.5137	-0.1127	0.0357	0.0000
521.0920	0.0133	-1.5608	0.0257	-1.5666	0.0205	-0.0084	0.0000	-0.0000	-0.0000	0.0000	0.0000	0.0000	-0.1936	-0.4416	0.0803	-0.1407	-0.1200	-0.0631	0.0000	-0.1944	-0.1537	-0.0105	0.0033	0.0000	0.0000	-2.3280	-1.5122	-0.1126	0.0357	0.0000
521.1020	0.0133	-1.5608	0.0257	-1.5666	0.0205	-0.0084	0.0000	-0.0000	-0.0000	0.0000	0.0000	0.0000	-0.1270	-0.4350	0.0657	-0.1412	-0.1064	-0.0346	0.0000	-0.1946	-0.1539	-0.0105	0.0033	0.0000	0.0000	-2.3306	-1.5138	-0.1127	0.0357	0.0000
521.1140	0.0133	-1.5608	0.0256	-1.5666	0.0205	-0.0084	0.0000	-0.0000	-0.0000	0.0000	0.0000	0.0000	-0.0388	-0.4295	0.0562	-0.1202	-0.1213	-0.0736	-0.0000	-0.1943	-0.1537	-0.0105	0.0033	0.0000	-0.0000	-2.3270	-1.5121	-0.1126	0.0357	0.0000
521.1240	0.0133	-1.5608	0.0257	-1.5665	0.0205	-0.0084	0.0000	-0.0000	-0.0000	0.0000	0.0000	0.0000	-0.0699	-0.5073	0.0867	-0.1226	-0.1083	-0.0580	-0.0000	-0.1946	-0.1538	-0.0105	0.0033	0.0000	-0.0000	-2.3309	-1.5131	-0.1126	0.0357	0.0000
521.1340	0.0133	-1.5608	0.0256	-1.5666	0.0205	-0.0085	0.0000	-0.0000	-0.0000	0.0000	0.0000	0.0000	-0.1451	-0.4301	0.0888	-0.1534	-0.1235	-0.0498	0.0000	-0.1947	-0.1539	-0.0105	0.0033	0.0000	0.0000	-2.3315	-1.5137	-0.1127	0.0357	0.0000
521.1460	0.0133	-1.5609	0.0257	-1.5665	0.0205	-0.0084	0.0000	-0.0000	-0.0000	0.0000	0.0000	0.0000	-0.0510	-0.4210	0.0298	-0.1451	-0.1183	-0.0655	0.0000	-0.1944	-0.1538	-0.0105	0.0033	0.0000	0.0000	-2.3275	-1.5127	-0.1126	0.0357	0.0000
521.1560	0.0133	-1.5609	0.0256	-1.5666	0.0205	-0.0084	0.0000	-0.0000	-0.0000	0.0000	0.0000	0.0000	-0.0935	-0.3770	0.0856	-0.1154	-0.1242	-0.0885	0.0000	-0.1947	-0.1538	-0.0105	0.0033	0.0000	0.0000	-2.3319	-1.5131	-0.1126	0.0357	0.0000
521.1680	0.0133	-1.5609	0.0257	-1.5666	0.0205	-0.0084	0.0000	-0.0000	-0.0000	0.0000	0.0000	0.0000	-0.1298	-0.4124	0.0789	-0.1145	-0.1176	-0.0417	0.0000	-0.1943	-0.1536	-0.0105	0.0033	0.0000	0.0000	-2.3271	-1.5112	-0.1125	0.0357	0.0000
521.1780	0.0133	-1.5609	0.0257	-1.5666	0.0205	-0.0084	0.0000	-0.0000	-0.0000	0.0000	0.0000	0.0000	-0.0418	-0.3847	0.0828	-0.1322	-0.1141	-0.0593	0.0000	-0.1943	-0.1536	-0.0104	0.0033	0.0000	0.0000	-2.3270	-1.5111	-0.1124	0.0357	0.0000
521.1880	0.0133	-1.5608	0.0257	-1.5666	0.0205	-0.0084	0.0000	-0.0000	-0.0000	0.0000	0.0000	0.0000	-0.1253	-0.3863	0.1007	-0.1424	-0.1281	-0.0456	-0.0000	-0.1947	-0.1539	-0.0105	0.0033	0.0000	-0.0000	-2.3320	-1.5142	-0.1127	0.0357	0.0000
521.1980	0.0133	-1.5608	0.0256	-1.5665	0.0205	-0.0084	0.0000	-0.0000	-0.0000	0.0000	0.0000	0.0000	-0.0330	-0.4360	0.0399	-0.1347	-0.1343	-0.0584	0.0000	-0.1948	-0.1539	-0.0105	0.0033	0.0000	0.0000	-2.3330	-1.5143	-0.1128	0.0358	0.0000
521.2100	0.0133	-1.5609	0.0256	-1.5666	0.0205	-0.0084	0.0000	-0.0000	-0.0000	0.0000	0.0000	0.0000	-0.1289	-0.3479	0.0823	-0.1223	-0.1160	-0.0600	0.0000	-0.1947	-0.1539	-0.0105	0.0033	0.0000	0.0000	-2.3321	-1.5143	-0.1128	0.0357	0.0000
521.2200	0.0133	-1.5609	0.0256	-1.5665	0.0205	-0.0084	0.0000	-0.0000	-0.0000	0.0000	0.0000	0.0000	-0.1504	-0.5109	0.0910	-0.1140	-0.1070	-0.0695	0.0000	-0.1946	-0.1539	-0.0105	0.0033	0.0000	0.0000	-2.3305	-1.5137	-0.1126	0.0357	0.0000
521.2300	0.0133	-1.5609	0.0257	-1.5665	0.0205	-0.0084	0.0000	-0.0000	-0.0000	0.0000	0.0000	0.0000	-0.1923	-0.3820	0.0634	-0.1235	-0.0865	-0.0642	-0.0000	-0.1951	-0.1540	-0.0105	0.0033	0.0000	-0.0000	-2.3361	-1.5153	-0.1129	0.0358	0.0000
521.2420	0.0133	-1.5608	0.0257	-1.5666	0.0205	-0.0084	0.0000	-0.0000	-0.0000	0.0000	0.0000	0.0000	-0.1930	-0.4923	0.0831	-0.1392	-0.1140	-0.0705	-0.0000	-0.1944	-0.1537	-0.0105	0.0033	0.0000	-0.0000	-2.3285	-1.5127	-0.1126	0.0357	0.0000
521.2520	0.0133	-1.5609	0.0257	-1.5666	0.0205	-0.0084	0.0000	-0.0000	-0.0000	0.0000	0.0000	0.0000	-0.1875	-0.4388	0.0789	-0.1247	-0.0797	-0.0588	-0.0000	-0.1948	-0.1539	-0.0105	0.0033	0.0000	-0.0000	-2.3334	-1.5146	-0.1126	0.0357	0.0000
521.2620	0.0133	-1.5608	0.0257	-1.5666	0.0205	-0.0084	0.0000	-0.0000	-0.0000	0.0000	0.0000	0.0000	-0.2423	-0.4940	0.0466	-0.1335	-0.1262	-0.0601	0.0000	-0.1945	-0.1538	-0.0105	0.0033	0.0000	0.0000	-2.3294	-1.5136	-0.1126	0.0357	0.0000
521.2740	0.0133	-1.5608	0.0257	-1.5665	0.0205	-0.0084	0.0000	-0.0000	-0.0000	0.0000	0.0000	0.0000	-0.1158	-0.4536	0.0878	-0.1341	-0.0647	-0.0548	0.0000	-0.1948	-0.1540	-0.0105	0.0033	0.0000	0.0000	-2.3331	-1.5153	-0.1128	0.0358	0.0000
521.2840	0.0133	-1.5609	0.0256	-1.5666	0.0205	-0.0084	0.0000	-0.0000	-0.0000	0.0000	0.0000	0.0000	-0.1592	-0.5355	0.1141	-0.1440	-0.1186	-0.0898	0.0000	-0.1946	-0.1539	-0.0105	0.0033	0.0000	0.0000	-2.3307	-1.5139	-0.1128	0.0358	0.0000
521.2960	0.0133	-1.5609	0.0256	-1.5666	0.0205	-0.0084	0.0000	-0.0000	-0.0000	0.0000	0.0000	0.0000	-0.3476	-0.4194	0.0803	-0.1561	-0.1036	-0.0775	-0.0000	-0.1945	-0.1539	-0.0105	0.0033	0.0000	-0.0000	-2.3295	-1.5137	-0.1127	0.0357	0.0000
521.3060	0.0133	-1.5609	0.0257	-1.5666	0.0205	-0.0084	0.0000	-0.0000	-0.0000	0.0000	0.0000	0.0000	-0.1953	-0.5269	0.0607	-0.1515	-0.0951	-0.0726	-0.0000	-0.1941	-0.1535	-0.0104	0.0033	0.0000	-0.0000	-2.3245	-1.5106	-0.1124	0.0356	0.0000
521.3180	0.0133	-1.5608	0.0257	-1.5666	0.0205	-0.0084	0.0000	-0.0000	-0.0000	0.0000	0.0000	0.0000	-0.1862	-0.5291	0.0801	-0.1504	-0.1360	-0.0824	0.0000	-0.1943	-0.1536	-0.0105	0.0033	0.0000	0.0000	-2.3271	-1.5112	-0.1125	0.0357	0.0000
521.3280	0.0133	-1.5609	0.0257	-1.5666	0.0205	-0.0084	0.0000	-0.0000	-0.0000	0.0000	0.0000	0.0000	-0.1552	-0.4915	0.1204	-0.1151	-0.1337	-0.0773	0.0000	-0.1944	-0.1537	-0.0105	0.0033	0.0000	0.0000	-2.3286	-1.5118	-0.1126	0.0357	0.0000
521.3400	0.0133	-1.5608	0.0257	-1.5666	0.0205	-0.0084	0.0000	-0.0000	-0.0000	0.0000	0.0000	0.0000	-0.1622	-0.4526	0.0609	-0.1470	-0.1016	-0.0560	-0.0000	-0.1948	-0.1539	-0.0105	0.0033	0.0000	-0.0000	-2.3325	-1.5137	-0.1127	0.0357	0.0000
521.3500	0.0133	-1.5608	0.0257	-1.5666	0.0205	-0.0084	0.0000	-0.0000	-0.0000	0.0000	0.0000	0.0000	0.0190	-0.4112	0.0951	-0.1192	-0.1028	-0.0716	0.0000	-0.1947	-0.1539	-0.0105	0.0033	0.0000	0.0000	-2.3320	-1.5143	-0.1127	0.0357	0.0000
521.3620	0.0133	-1.5609	0.0257	-1.5666	0.0205	-0.0084	0.0000	-0.0000	-0.0000	0.0000	0.0000	0.0000	-0.2400	-0.4551	0.0816	-0.1593	-0.1053	-0.0808	0.0000	-0.1948	-0.1538	-0.0105	0.0033	0.0000	0.0000	-2.3323	-1.5136	-0.1126	0.0357	0.0000
521.3720	0.0133	-1.5608	0.0257	-1.5666	0.0205	-0.0084	0.0000	-0.0000	-0.0000	0.0000	0.0000	0.0000	-0.1261	-0.4774	0.0698	-0.1213	-0.0972	-0.0693	0.0000	-0.1945	-0.1538	-0.0105	0.0033	0.0000	0.0000	-2.3291	-1.5133	-0.1127	0.0357	0.0000
521.3820	0.0133	-1.5608	0.0257	-1.5665	0.0205	-0.0084	0.0000	-0.0000	-0.0000	0.0000	0.0000	0.0000	-0.0891	-0.3801	0.0556	-0.1286	-0.1068	-0.0643	0.0000	-0.1943	-0.1536	-0.0105	0.0033	0.0000	0.0000	-2.3265	-1.5116	-0.1125	0.0357	0.0000
521.3920	0.0133	-1.5608	0.0257	-1.5666	0.0205	-0.0084	0.0000	-0.0000	-0.0000	0.0000	0.0000	0.0000	-0.1841	-0.4653	0.0847	-0.1335	-0.1142	-0.0794	0.0000	-0.1944	-0.1537	-0.0105	0.0033	0.0000	0.0000	-2.3276	-1.5117	-0.1126	0.0357	0.0000
521.4020	0.0133	-1.5608	0.0256	-1.5665	0.0204	-0.0084	0.0000	-0.0000	-0.0000	0.0000	0.0000	0.0000	-0.0957	-0.4502	0.0811	-0.1081	-0.0938	-0.0828	-0.0000	-0.1943	-0.1536	-0.0105	0.0033	0.0000	-0.0000	-2.3265	-1.5117	-0.1125	0.0357	0.0000
521.4140	0.0133	-1.5608	0.0257	-1.5666	0.0205	-0.0084	0.0000	-0.0000	-0.0000	0.0000	0.0000	0.0000	-0.0546	-0.3507	0.0875	-0.1261	-0.1041	-0.0652	0.0000	-0.1947	-0.1539	-0.0105	0.0033	0.0000	0.0000	-2.3316	-1.5138	-0.1128	0.0357	0.0000
521.4240	0.0133	-1.5608	0.0256	-1.5666	0.0205	-0.0084	0.0000	-0.0000	-0.0000	0.0000	0.0000	0.0000	-0.1619	-0.4691	0.1347	-0.1351	-0.1194	-0.0889	0.0000	-0.1945	-0.1538	-0.0105	0.0033	0.0000	0.0000	-2.3290	-1.5132	-0.1126	0.0357	0.0000
521.4340	0.0133	-1.5608	0.0256	-1.5666	0.0205	-0.0084	0.0000	-0.0000	-0.0000	0.0000	0.0000	0.0000	-0.1013	-0.4717	0.0695	-0.1367	-0.1303	-0.0921	0.0000	-0.1945	-0.1536	-0.0105	0.0033	0.0000	0.0000	-2.3294	-1.5117	-0.1125	0.0357	0.0000
521.4440	0.0133	-1.5609	0.0256	-1.5666	0.0205	-0.0084	0.0000	-0.0000	-0.0000	0.0000	0.0000	0.0000	-0.1399	-0.4058	0.0191	-0.1326	-0.0949	-0.0903	-0.0000	-0.1946	-0.1538	-0.0105	0.0033	0.0000	-0.0000	-2.3310	-1.5132	-0.1127	0.0357	0.0000
521.4540	0.0133	-1.5608	0.0257	-1.5666	0.0205	-0.0084	0.0000	-0.0000	-0.0000	0.0000	0.0000	0.0000	-0.1194	-0.3792	0.0525	-0.1364	-0.1087	-0.0729	0.0000	-0.1946	-0.1538	-0.0105	0.0033	0.0000	0.0000	-2.3299	-1.5131	-0.1126	0.0357	0.0000
521.4660	0.0133	-1.5608	0.0256	-1.5666	0.0205	-0.0085	0.0000	-0.0000	-0.0000	0.0000	0.0000	0.0000	-0.2091	-0.3836	0.0750	-0.1351	-0.0862	-0.0871	0.0000	-0.1947	-0.1538	-0.0105	0.0033	0.0000	0.0000	-2.3314	-1.5136	-0.1126	0.0357	0.0000
521.4760	0.0133	-1.5609	0.0256	-1.5666	0.0205	-0.0084	0.0000	-0.0000	-0.0000	0.0000	0.0000	0.0000	-0.2560	-0.4441	0.0570	-0.1303	-0.0761	-0.0752	0.0000	-0.1947	-0.1539	-0.0105	0.0033	0.0000	0.0000	-2.3315	-1.5137	-0.1127	0.0357	0.0000
521.4860	0.0133	-1.5608	0.0256	-1.5665	0.0205	-0.0084	0.0000	-0.0000	-0.0000	0.0000	0.0000	0.0000	-0.1668	-0.3803	0.0529	-0.1208	-0.1158	-0.0781	0.0000	-0.1947	-0.1539	-0.0105	0.0033	0.0000	0.0000	-2.3315	-1.5137	-0.1127	0.0357	0.0000
521.4980	0.0133	-1.5609	0.0257	-1.5666	0.0204	-0.0084	0.0000	-0.0000	-0.0000	0.0000	0.0000	0.0000	-0.0940	-0.4006	0.0871	-0.1645	-0.1148	-0.0841	0.0000	-0.1949	-0.1539	-0.0105	0.0033	0.0000	0.0000	-2.3339	-1.5141	-0.1126	0.0357	0.0000
521.5080	0.0133	-1.5608	0.0257	-1.5666	0.0205	-0.0084	0.0000	-0.0000	-0.0000	0.0000	0.0000	0.0000	-0.2273	-0.4957	0.0779	-0.1408	-0.0837	-0.0767	-0.0000	-0.1949	-0.1539	-0.0105	0.0033	0.0000	-0.0000	-2.3335	-1.5137	-0.1127	0.0357	0.0000
521.5200	0.0133	-1.5608	0.0256	-1.5665	0.0205	-0.0084	0.0000	-0.0000	-0.0000	0.0000	0.0000	0.0000	-0.2567	-0.4710	0.0640	-0.1141	-0.1081	-0.0740	-0.0000	-0.1942	-0.1537	-0.0105	0.0033	0.0000	-0.0000	-2.3257	-1.5118	-0.1127	0.0357	0.0000
521.5300	0.0133	-1.5608	0.0257	-1.5666	0.0205	-0.0084	0.0000	-0.0000	-0.0000	0.0000	0.0000	0.0000	-0.1518	-0.4923	0.1054	-0.1458	-0.1006	-0.1007	0.0000	-0.1945	-0.1537	-0.0105	0.0033	0.0000	0.0000	-2.3289	-1.5121	-0.1125	0.0357	0.0000
521.5420	0.0133	-1.5608	0.0256	-1.5665	0.0205	-0.0084	0.0000	-0.0000	-0.0000	0.0000	0.0000	0.0000	-0.0294	-0.3784	0.0921	-0.1435	-0.1190	-0.0668	0.0000	-0.1943	-0.1536	-0.0105	0.0033	0.0000	0.0000	-2.3275	-1.5116	-0.1125	0.0357	0.0000
521.5520	0.0133	-1.5608	0.0256	-1.5666	0.0205	-0.0084	0.0000	-0.0000	-0.0000	0.0000	0.0000	0.0000	-0.1407	-0.4627	0.1032	-0.1291	-0.1022	-0.0828	0.0000	-0.1945	-0.1537	-0.0105	0.0033	0.0000	0.0000	-2.3291	-1.5122	-0.1126	0.0357	0.0000
521.5640	0.0133	-1.5608	0.0256	-1.5666	0.0204	-0.0084	0.0000	-0.0000	-0.0000	0.0000	0.0000	0.0000	-0.0214	-0.3581	0.0644	-0.1112	-0.1247	-0.0916	0.0000	-0.1944	-0.1537	-0.0105	0.0033	0.0000	0.0000	-2.3285	-1.5126	-0.1126	0.0357	0.0000
521.5740	0.0133	-1.5609	0.0257	-1.5666	0.0205	-0.0084	0.0000	-0.0000	-0.0000	0.0000	0.0000	0.0000	-0.2057	-0.4876	0.0696	-0.1315	-0.1185	-0.0939	-0.0000	-0.1946	-0.1538	-0.0105	0.0033	0.0000	-0.0000	-2.3300	-1.5131	-0.1126	0.0357	0.0000
521.5840	0.0133	-1.5608	0.0257	-1.5666	0.0205	-0.0084	0.0000	-0.0000	-0.0000	0.0000	0.0000	0.0000	-0.1347	-0.4722	0.0771	-0.1371	-0.1035	-0.0819	-0.0000	-0.1943	-0.1537	-0.0105	0.0033	0.0000	-0.0000	-2.3264	-1.5126	-0.1125	0.0357	0.0000
521.5960	0.0133	-1.5608	0.0256	-1.5666	0.0205	-0.0084	0.0000	-0.0000	-0.0000	0.0000	0.0000	0.0000	-0.2175	-0.3871	0.0299	-0.1079	-0.1012	-0.0858	0.0000	-0.1946	-0.1538	-0.0105	0.0033	0.0000	0.0000	-2.3299	-1.5131	-0.1126	0.0357	0.0000
521.6060	0.0133	-1.5608	0.0256	-1.5666	0.0205	-0.0084	0.0000	-0.0000	-0.0000	0.0000	0.0000	0.0000	-0.1495	-0.4041	0.0635	-0.1192	-0.1022	-0.0817	0.0000	-0.1943	-0.1536	-0.0105	0.0033	0.0000	0.0000	-2.3275	-1.5117	-0.1125	0.0357	0.0000
521.6180	0.0133	-1.5609	0.0256	-1.5666	0.0205	-0.0084	0.0000	-0.0000	-0.0000	0.0000	0.0000	0.0000	-0.2572	-0.4671	0.0441	-0.1341	-0.1390	-0.0778	0.0000	-0.1948	-0.1540	-0.0105	0.0033	0.0000	0.0000	-2.3325	-1.5148	-0.1128	0.0358	0.0000
521.6280	0.0133	-1.5608	0.0256	-1.5666	0.0205	-0.0084	0.0000	-0.0000	-0.0000	0.0000	0.0000	0.0000	-0.1988	-0.4433	0.0802	-0.1057	-0.0945	-0.0832	0.0000	-0.1942	-0.1536	-0.0104	0.0033	0.0000	0.0000	-2.3260	-1.5111	-0.1125	0.0357	0.0000
521.6380	0.0133	-1.5608	0.0256	-1.5665	0.0205	-0.0084	0.0000	-0.0000	-0.0000	0.0000	0.0000	0.0000	-0.2040	-0.4671	0.0851	-0.1316	-0.1110	-0.0983	-0.0000	-0.1942	-0.1537	-0.0105	0.0033	0.0000	-0.0000	-2.3261	-1.5122	-0.1125	0.0357	0.0000
521.6500	0.0133	-1.5608	0.0257	-1.5666	0.0205	-0.0084	0.0000	-0.0000	-0.0000	0.0000	0.0000	0.0000	-0.1711	-0.4624	0.1282	-0.1072	-0.0998	-0.0902	-0.0000	-0.1944	-0.1537	-0.0105	0.0033	0.0000	-0.0000	-2.3284	-1.5126	-0.1125	0.0357	0.0000
521.6600	0.0133	-1.5609	0.0256	-1.5666	0.0205	-0.0084	0.0000	-0.0000	-0.0000	0.0000	0.0000	0.0000	-0.1412	-0.5048	0.0312	-0.1336	-0.1218	-0.0617	0.0000	-0.1944	-0.1537	-0.0105	0.0033	0.0000	0.0000	-2.3285	-1.5127	-0.1126	0.0357	0.0000
521.6720	0.0133	-1.5608	0.0257	-1.5666	0.0205	-0.0084	0.0000	-0.0000	-0.0000	0.0000	0.0000	0.0000	-0.1179	-0.4702	0.0865	-0.1212	-0.0993	-0.0919	0.0000	-0.1948	-0.1538	-0.0105	0.0033	0.0000	0.0000	-2.3325	-1.5128	-0.1127	0.0357	0.0000
521.6820	0.0133	-1.5608	0.0257	-1.5665	0.0205	-0.0084	0.0000	-0.0000	-0.0000	0.0000	0.0000	0.0000	-0.2080	-0.3510	0.0995	-0.1197	-0.0968	-0.0794	-0.0000	-0.1948	-0.1539	-0.0105	0.0033	0.0000	-0.0000	-2.3325	-1.5137	-0.1127	0.0357	0.0000
521.6940	0.0133	-1.5609	0.0257	-1.5666	0.0205	-0.0084	0.0000	-0.0000	-0.0000	0.0000	0.0000	0.0000	-0.1576	-0.4617	0.0799	-0.1415	-0.0837	-0.0770	0.0000	-0.1945	-0.1537	-0.0105	0.0033	0.0000	0.0000	-2.3290	-1.5122	-0.1126	0.0357	0.0000
521.7040	0.0133	-1.5609	0.0256	-1.5666	0.0205	-0.0084	0.0000	-0.0000	-0.0000	0.0000	0.0000	0.0000	-0.1008	-0.4148	0.0569	-0.1444	-0.1195	-0.0982	0.0000	-0.1945	-0.1537	-0.0105	0.0033	0.0000	0.0000	-2.3294	-1.5126	-0.1125	0.0357	0.0000
521.7160	0.0133	-1.5608	0.0256	-1.5666	0.0205	-0.0084	0.0000	-0.0000	-0.0000	0.0000	0.0000	0.0000	-0.0233	-0.4237	0.0504	-0.1546	-0.1165	-0.0986	0.0000	-0.1946	-0.1537	-0.0105	0.0033	0.0000	0.0000	-2.3305	-1.5127	-0.1126	0.0357	0.0000
521.7260	0.0133	-1.5608	0.0257	-1.5666	0.0205	-0.0084	0.0000	-0.0000	-0.0000	0.0000	0.0000	0.0000	-0.1891	-0.4585	0.0615	-0.1469	-0.0854	-0.1132	0.0000	-0.1946	-0.1539	-0.0105	0.0033	0.0000	0.0000	-2.3311	-1.5142	-0.1127	0.0357	0.0000
521.7380	0.0133	-1.5608	0.0257	-1.5666	0.0205	-0.0084	0.0000	-0.0000	-0.0000	0.0000	0.0000	0.0000	-0.1591	-0.4896	0.0243	-0.1339	-0.0929	-0.0908	-0.0000	-0.1949	-0.1540	-0.0105	0.0033	0.0000	-0.0000	-2.3345	-1.5147	-0.1127	0.0357	0.0000
521.7480	0.0133	-1.5608	0.0256	-1.5666	0.0205	-0.0084	0.0000	-0.0000	-0.0000	0.0000	0.0000	0.0000	-0.0755	-0.4572	0.0204	-0.1423	-0.0979	-0.1015	0.0000	-0.1944	-0.1537	-0.0105	0.0033	0.0000	0.0000	-2.3276	-1.5118	-0.1126	0.0357	0.0000
521.7600	0.0133	-1.5608	0.0257	-1.5666	0.0205	-0.0084	0.0000	-0.0000	-0.0000	0.0000	0.0000	0.0000	-0.1086	-0.4006	0.1034	-0.1501	-0.1071	-0.0714	0.0000	-0.1943	-0.1537	-0.0105	0.0033	0.0000	0.0000	-2.3266	-1.5118	-0.1126	0.0357	0.0000
521.7700	0.0133	-1.5608	0.0256	-1.5666	0.0205	-0.0084	0.0000	-0.0000	-0.0000	0.0000	0.0000	0.0000	-0.0584	-0.4277	0.1035	-0.1113	-0.1160	-0.0844	0.0000	-0.1946	-0.1538	-0.0105	0.0033	0.0000	0.0000	-2.3300	-1.5132	-0.1127	0.0357	0.0000
521.7800	0.0133	-1.5608	0.0257	-1.5665	0.0205	-0.0084	0.0000	-0.0000	-0.0000	0.0000	0.0000	0.0000	-0.1359	-0.4163	0.1108	-0.1394	-0.1127	-0.0774	-0.0000	-0.1946	-0.1539	-0.0105	0.0033	0.0000	-0.0000	-2.3301	-1.5142	-0.1127	0.0357	0.0000
521.7920	0.0133	-1.5609	0.0256	-1.5666	0.0205	-0.0084	0.0000	-0.0000	-0.0000	0.0000	0.0000	0.0000	-0.1126	-0.4708	0.0897	-0.1291	-0.0956	-0.0999	0.0000	-0.1946	-0.1538	-0.0105	0.0033	0.0000	0.0000	-2.3305	-1.5127	-0.1126	0.0357	0.0000
521.8020	0.0133	-1.5608	0.0257	-1.5666	0.0205	-0.0084	0.0000	-0.0000	-0.0000	0.0000	0.0000	0.0000	-0.1757	-0.4663	0.0711	-0.1337	-0.1043	-0.1134	-0.0000	-0.1948	-0.1539	-0.0105	0.0033	0.0000	-0.0000	-2.3330	-1.5142	-0.1128	0.0358	0.0000
521.8140	0.0133	-1.5609	0.0256	-1.5665	0.0205	-0.0084	0.0000	-0.0000	-0.0000	0.0000	0.0000	0.0000	-0.1339	-0.4602	0.0750	-0.1323	-0.0897	-0.0834	0.0000	-0.1946	-0.1538	-0.0105	0.0033	0.0000	0.0000	-2.3301	-1.5132	-0.1127	0.0357	0.0000
521.8240	0.0133	-1.5609	0.0257	-1.5666	0.0205	-0.0084	0.0000	-0.0000	-0.0000	0.0000	0.0000	0.0000	-0.1414	-0.4264	0.1002	-0.1229	-0.1091	-0.1122	0.0000	-0.1944	-0.1537	-0.0105	0.0033	0.0000	0.0000	-2.3281	-1.5123	-0.1127	0.0357	0.0000
521.8360	0.0133	-1.5608	0.0257	-1.5666	0.0205	-0.0084	0.0000	-0.0000	-0.0000	0.0000	0.0000	0.0000	-0.2244	-0.3695	0.0784	-0.1386	-0.0910	-0.1051	-0.0000	-0.1947	-0.1539	-0.0105	0.0033	0.0000	-0.0000	-2.3315	-1.5137	-0.1127	0.0357	0.0000
521.8460	0.0133	-1.5608	0.0257	-1.5666	0.0205	-0.0084	0.0000	-0.0000	-0.0000	0.0000	0.0000	0.0000	-0.1094	-0.4450	0.0494	-0.1255	-0.1012	-0.0935	-0.0000	-0.1944	-0.1537	-0.0105	0.0033	0.0000	-0.0000	-2.3276	-1.5118	-0.1126	0.0357	0.0000
521.8580	0.0133	-1.5608	0.0257	-1.5666	0.0205	-0.0084	0.0000	-0.0000	-0.0000	0.0000	0.0000	0.0000	-0.0587	-0.4607	0.0705	-0.1307	-0.0885	-0.1124	0.0000	-0.1948	-0.1539	-0.0105	0.0033	0.0000	0.0000	-2.3329	-1.5141	-0.1127	0.0357	0.0000
521.8680	0.0133	-1.5608	0.0257	-1.5666	0.0205	-0.0084	0.0000	-0.0000	-0.0000	0.0000	0.0000	0.0000	-0.2343	-0.4639	0.0961	-0.1257	-0.1005	-0.0961	-0.0000	-0.1944	-0.1537	-0.0105	0.0033	0.0000	-0.0000	-2.3285	-1.5127	-0.1126	0.0357	0.0000
521.8780	0.0133	-1.5608	0.0257	-1.5666	0.0205	-0.0084	0.0000	-0.0000	-0.0000	0.0000	0.0000	0.0000	-0.1348	-0.4320	0.0802	-0.1207	-0.1238	-0.1180	-0.0000	-0.1947	-0.1539	-0.0105	0.0033	0.0000	-0.0000	-2.3320	-1.5142	-0.1127	0.0357	0.0000
521.8900	0.0133	-1.5609	0.0257	-1.5665	0.0205	-0.0084	0.0000	-0.0000	-0.0000	0.0000	0.0000	0.0000	-0.0654	-0.4618	0.0884	-0.1366	-0.1099	-0.1075	-0.0000	-0.1945	-0.1538	-0.0105	0.0033	0.0000	-0.0000	-2.3299	-1.5131	-0.1126	0.0357	0.0000
521.9000	0.0133	-1.5608	0.0257	-1.5666	0.0205	-0.0084	0.0000	-0.0000	-0.0000	0.0000	0.0000	0.0000	-0.1022	-0.5277	0.1176	-0.1433	-0.0960	-0.0975	-0.0000	-0.1948	-0.1540	-0.0105	0.0033	0.0000	-0.0000	-2.3327	-1.5149	-0.1129	0.0358	0.0000
521.9120	0.0133	-1.5608	0.0257	-1.5666	0.0205	-0.0084	0.0000	-0.0000	-0.0000	0.0000	0.0000	0.0000	-0.1169	-0.5310	0.0716	-0.1372	-0.0799	-0.1126	0.0000	-0.1946	-0.1539	-0.0105	0.0033	0.0000	0.0000	-2.3305	-1.5137	-0.1127	0.0357	0.0000
521.9220	0.0133	-1.5608	0.0257	-1.5666	0.0205	-0.0084	0.0000	-0.0000	-0.0000	0.0000	0.0000	0.0000	-0.1704	-0.4098	0.0751	-0.1240	-0.0779	-0.1034	0.0000	-0.1946	-0.1539	-0.0105	0.0033	0.0000	0.0000	-2.3305	-1.5137	-0.1126	0.0357	0.0000
521.9340	0.0133	-1.5608	0.0257	-1.5666	0.0205	-0.0084	0.0000	-0.0000	-0.0000	0.0000	0.0000	0.0000	-0.0602	-0.5104	0.0991	-0.1346	-0.0811	-0.1432	0.0000	-0.1947	-0.1539	-0.0105	0.0033	0.0000	0.0000	-2.3315	-1.5137	-0.1127	0.0357	0.0000
521.9440	0.0133	-1.5609	0.0256	-1.5666	0.0205	-0.0084	0.0000	-0.0000	-0.0000	0.0000	0.0000	0.0000	-0.0875	-0.4911	0.0610	-0.1111	-0.0688	-0.1184	-0.0000	-0.1944	-0.1537	-0.0105	0.0033	0.0000	-0.0000	-2.3281	-1.5122	-0.1126	0.0357	0.0000
521.9560	0.0133	-1.5609	0.0257	-1.5666	0.0205	-0.0084	0.0000	-0.0000	-0.0000	0.0000	0.0000	0.0000	-0.1561	-0.4365	0.0443	-0.1175	-0.0913	-0.1301	0.0000	-0.1946	-0.1538	-0.0105	0.0033	0.0000	0.0000	-2.3305	-1.5127	-0.1126	0.0357	0.0000
521.9660	0.0133	-1.5609	0.0257	-1.5666	0.0205	-0.0084	0.0000	-0.0000	-0.0000	0.0000	0.0000	0.0000	-0.1274	-0.4754	0.0783	-0.1315	-0.0781	-0.1217	-0.0000	-0.1942	-0.1536	-0.0105	0.0033	0.0000	-0.0000	-2.3261	-1.5112	-0.1125	0.0357	0.0000
521.9760	0.0133	-1.5609	0.0257	-1.5666	0.0205	-0.0084	0.0000	-0.0000	-0.0000	0.0000	0.0000	0.0000	-0.1065	-0.4650	0.1204	-0.1354	-0.0968	-0.0999	0.0000	-0.1947	-0.1538	-0.0105	0.0033	0.0000	0.0000	-2.3314	-1.5136	-0.1126	0.0357	0.0000
521.9880	0.0133	-1.5609	0.0257	-1.5666	0.0205	-0.0084	0.0000	-0.0000	-0.0000	0.0000	0.0000	0.0000	-0.1355	-0.4457	0.0766	-0.1281	-0.0975	-0.1222	-0.0000	-0.1946	-0.1539	-0.0105	0.0033	0.0000	-0.0000	-2.3306	-1.5138	-0.1128	0.0357	0.0000
521.9980	0.0133	-1.5608	0.0256	-1.5665	0.0205	-0.0084	0.0000	-0.0000	-0.0000	0.0000	0.0000	0.0000	-0.1062	-0.3773	0.0530	-0.1134	-0.1096	-0.0945	-0.0000	-0.1942	-0.1536	-0.0105	0.0033	0.0000	-0.0000	-2.3260	-1.5112	-0.1125	0.0357	0.0000
522.0100	0.0133	-1.5608	0.0257	-1.5666	0.0205	-0.0085	0.0000	-0.0000	-0.0000	0.0000	0.0000	0.0000	-0.0200	-0.5011	0.0656	-0.1167	-0.0694	-0.1287	-0.0000	-0.1946	-0.1538	-0.0105	0.0033	0.0000	-0.0000	-2.3310	-1.5132	-0.1127	0.0357	0.0000
522.0200	0.0133	-1.5608	0.0256	-1.5666	0.0204	-0.0084	0.0000	-0.0000	-0.0000	0.0000	0.0000	0.0000	-0.1676	-0.4537	0.0579	-0.1048	-0.0789	-0.1123	0.0000	-0.1947	-0.1538	-0.0105	0.0033	0.0000	0.0000	-2.3320	-1.5133	-0.1127	0.0357	0.0000
522.0320	0.0133	-1.5608	0.0256	-1.5666	0.0205	-0.0084	0.0000	-0.0000	-0.0000	0.0000	0.0000	0.0000	-0.0860	-0.4116	0.0986	-0.1243	-0.0701	-0.1069	0.0000	-0.1943	-0.1536	-0.0104	0.0033	0.0000	0.0000	-2.3270	-1.5112	-0.1125	0.0357	0.0000
522.0420	0.0133	-1.5608	0.0257	-1.5666	0.0205	-0.0084	0.0000	-0.0000	-0.0000	0.0000	0.0000	0.0000	-0.1206	-0.4145	0.0885	-0.1350	-0.0917	-0.1153	0.0000	-0.1944	-0.1538	-0.0105	0.0033	0.0000	0.0000	-2.3277	-1.5128	-0.1127	0.0357	0.0000
522.0520	0.0133	-1.5609	0.0257	-1.5666	0.0205	-0.0084	0.0000	-0.0000	-0.0000	0.0000	0.0000	0.0000	-0.0419	-0.4566	0.1001	-0.1118	-0.0966	-0.1217	0.0000	-0.1944	-0.1538	-0.0105	0.0033	0.0000	0.0000	-2.3285	-1.5127	-0.1126	0.0357	0.0000
522.0620	0.0133	-1.5608	0.0257	-1.5666	0.0205	-0.0084	0.0000	-0.0000	-0.0000	0.0000	0.0000	0.0000	-0.0315	-0.4143	0.0618	-0.1228	-0.0723	-0.0901	0.0000	-0.1945	-0.1537	-0.0105	0.0033	0.0000	0.0000	-2.3295	-1.5127	-0.1126	0.0357	0.0000
522.0740	0.0133	-1.5608	0.0257	-1.5666	0.0205	-0.0084	0.0000	-0.0000	-0.0000	0.0000	0.0000	0.0000	0.0082	-0.4308	0.0476	-0.1145	-0.0896	-0.0746	-0.0000	-0.1945	-0.1538	-0.0105	0.0033	0.0000	-0.0000	-2.3290	-1.5132	-0.1126	0.0357	0.0000
522.0840	0.0133	-1.5608	0.0257	-1.5666	0.0205	-0.0084	0.0000	-0.0000	-0.0000	0.0000	0.0000	0.0000	-0.0562	-0.4640	0.0744	-0.1460	-0.0988	-0.0897	0.0000	-0.1947	-0.1538	-0.0105	0.0033	0.0000	0.0000	-2.3314	-1.5137	-0.1127	0.0357	0.0000
522.0940	0.0133	-1.5608	0.0257	-1.5666	0.0205	-0.0084	0.0000	-0.0000	-0.0000	0.0000	0.0000	0.0000	-0.0155	-0.4219	0.0912	-0.0998	-0.0908	-0.0967	0.0000	-0.1946	-0.1538	-0.0105	0.0033	0.0000	0.0000	-2.3310	-1.5132	-0.1127	0.0357	0.0000
522.1040	0.0133	-1.5608	0.0257	-1.5666	0.0205	-0.0084	0.0000	-0.0000	-0.0000	0.0000	0.0000	0.0000	-0.1185	-0.4415	0.0918	-0.1330	-0.0708	-0.1183	0.0000	-0.1945	-0.1538	-0.0105	0.0033	0.0000	0.0000	-2.3295	-1.5127	-0.1126	0.0357	0.0000
522.1140	0.0133	-1.5609	0.0256	-1.5666	0.0205	-0.0084	0.0000	-0.0000	-0.0000	0.0000	0.0000	0.0000	-0.0844	-0.5015	0.0005	-0.0953	-0.0937	-0.1256	-0.0000	-0.1949	-0.1541	-0.0105	0.0033	0.0000	-0.0000	-2.3345	-1.5157	-0.1128	0.0358	0.0000
522.1240	0.0133	-1.5609	0.0256	-1.5666	0.0205	-0.0085	0.0000	-0.0000	-0.0000	0.0000	0.0000	0.0000	0.0055	-0.4025	0.0824	-0.1456	-0.0957	-0.1092	0.0000	-0.1947	-0.1538	-0.0105	0.0033	0.0000	0.0000	-2.3320	-1.5132	-0.1127	0.0357	0.0000
522.1360	0.0133	-1.5608	0.0257	-1.5666	0.0205	-0.0084	0.0000	-0.0000	-0.0000	0.0000	0.0000	0.0000	0.0207	-0.4607	0.0839	-0.1304	-0.0895	-0.0912	-0.0000	-0.1945	-0.1538	-0.0105	0.0033	0.0000	-0.0000	-2.3290	-1.5131	-0.1126	0.0357	0.0000
522.1460	0.0133	-1.5609	0.0256	-1.5666	0.0204	-0.0084	0.0000	-0.0000	-0.0000	0.0000	0.0000	0.0000	-0.1483	-0.3884	0.1189	-0.1113	-0.0704	-0.1145	-0.0000	-0.1945	-0.1538	-0.0105	0.0033	0.0000	-0.0000	-2.3294	-1.5136	-0.1126	0.0357	0.0000
522.1560	0.0133	-1.5609	0.0257	-1.5665	0.0205	-0.0084	0.0000	-0.0000	-0.0000	0.0000	0.0000	0.0000	-0.0190	-0.3979	0.1309	-0.1300	-0.0653	-0.1006	-0.0000	-0.1947	-0.1539	-0.0105	0.0033	0.0000	-0.0000	-2.3320	-1.5142	-0.1127	0.0357	0.0000
522.1660	0.0133	-1.5608	0.0257	-1.5665	0.0205	-0.0084	0.0000	-0.0000	-0.0000	0.0000	0.0000	0.0000	-0.0493	-0.4468	0.0961	-0.1213	-0.0839	-0.0909	0.0000	-0.1947	-0.1538	-0.0105	0.0033	0.0000	0.0000	-2.3319	-1.5131	-0.1125	0.0357	0.0000
522.1760	0.0133	-1.5609	0.0256	-1.5666	0.0205	-0.0084	0.0000	-0.0000	-0.0000	0.0000	0.0000	0.0000	0.0552	-0.3758	0.0514	-0.1402	-0.0774	-0.1107	0.0000	-0.1946	-0.1539	-0.0105	0.0033	0.0000	0.0000	-2.3306	-1.5138	-0.1127	0.0357	0.0000
522.1880	0.0133	-1.5608	0.0256	-1.5665	0.0205	-0.0084	0.0000	-0.0000	-0.0000	0.0000	0.0000	0.0000	-0.0913	-0.4742	0.1068	-0.1189	-0.0551	-0.1119	0.0000	-0.1946	-0.1537	-0.0105	0.0033	0.0000	0.0000	-2.3304	-1.5126	-0.1126	0.0357	0.0000
522.1980	0.0133	-1.5608	0.0256	-1.5665	0.0205	-0.0084	0.0000	-0.0000	-0.0000	0.0000	0.0000	0.0000	-0.0762	-0.3677	0.0638	-0.1101	-0.0605	-0.1099	0.0000	-0.1948	-0.1539	-0.0105	0.0033	0.0000	0.0000	-2.3330	-1.5143	-0.1128	0.0358	0.0000
522.2100	0.0133	-1.5608	0.0257	-1.5666	0.0205	-0.0084	0.0000	-0.0000	-0.0000	0.0000	0.0000	0.0000	-0.0204	-0.4835	0.0455	-0.1366	-0.0529	-0.0938	0.0000	-0.1944	-0.1536	-0.0105	0.0033	0.0000	0.0000	-2.3275	-1.5117	-0.1125	0.0357	0.0000
522.2200	0.0133	-1.5609	0.0256	-1.5666	0.0205	-0.0084	0.0000	-0.0000	-0.0000	0.0000	0.0000	0.0000	-0.0812	-0.4689	0.0885	-0.1237	-0.0696	-0.1352	0.0000	-0.1947	-0.1538	-0.0105	0.0033	0.0000	0.0000	-2.3314	-1.5136	-0.1126	0.0357	0.0000
522.2300	0.0133	-1.5609	0.0257	-1.5666	0.0205	-0.0084	0.0000	-0.0000	-0.0000	0.0000	0.0000	0.0000	-0.0623	-0.4757	0.0800	-0.1204	-0.0524	-0.0760	0.0000	-0.1945	-0.1537	-0.0105	0.0033	0.0000	0.0000	-2.3291	-1.5123	-0.1127	0.0357	0.0000
522.2420	0.0133	-1.5608	0.0257	-1.5666	0.0205	-0.0084	0.0000	-0.0000	-0.0000	0.0000	0.0000	0.0000	-0.1792	-0.4928	0.0866	-0.1261	-0.0861	-0.1071	-0.0000	-0.1945	-0.1536	-0.0105	0.0033	0.0000	-0.0000	-2.3295	-1.5117	-0.1126	0.0357	0.0000
522.2540	0.0133	-1.5608	0.0256	-1.5666	0.0205	-0.0084	0.0000	-0.0000	-0.0000	0.0000	0.0000	0.0000	-0.0791	-0.5408	0.0695	-0.1087	-0.0854	-0.1038	-0.0000	-0.1947	-0.1539	-0.0105	0.0033	0.0000	-0.0000	-2.3320	-1.5142	-0.1127	0.0357	0.0000
522.2640	0.0133	-1.5608	0.0256	-1.5665	0.0205	-0.0084	0.0000	-0.0000	-0.0000	0.0000	0.0000	0.0000	-0.0198	-0.4174	0.0773	-0.1290	-0.0481	-0.0805	-0.0000	-0.1947	-0.1538	-0.0105	0.0033	0.0000	-0.0000	-2.3320	-1.5132	-0.1126	0.0357	0.0000
522.2760	0.0133	-1.5608	0.0257	-1.5666	0.0205	-0.0084	0.0000	-0.0000	-0.0000	0.0000	0.0000	0.0000	-0.1344	-0.4356	0.0492	-0.1119	-0.0972	-0.1145	0.0000	-0.1949	-0.1540	-0.0105	0.0033	0.0000	0.0000	-2.3340	-1.5152	-0.1128	0.0358	0.0000
522.2860	0.0133	-1.5609	0.0257	-1.5666	0.0204	-0.0084	0.0000	-0.0000	-0.0000	0.0000	0.0000	0.0000	-0.1176	-0.4056	0.0585	-0.1047	-0.0576	-0.1127	-0.0000	-0.1945	-0.1537	-0.0105	0.0033	0.0000	-0.0000	-2.3290	-1.5122	-0.1126	0.0357	0.0000
522.2960	0.0133	-1.5608	0.0256	-1.5665	0.0205	-0.0084	0.0000	-0.0000	-0.0000	0.0000	0.0000	0.0000	-0.1300	-0.4293	0.0723	-0.1192	-0.0744	-0.0909	-0.0000	-0.1944	-0.1537	-0.0105	0.0033	0.0000	-0.0000	-2.3284	-1.5126	-0.1125	0.0357	0.0000
522.3080	0.0133	-1.5608	0.0257	-1.5666	0.0204	-0.0084	0.0000	-0.0000	-0.0000	0.0000	0.0000	0.0000	-0.1678	-0.4264	0.0480	-0.1287	-0.0810	-0.1140	-0.0000	-0.1944	-0.1537	-0.0105	0.0033	0.0000	-0.0000	-2.3281	-1.5122	-0.1126	0.0357	0.0000
522.3180	0.0133	-1.5608	0.0256	-1.5666	0.0205	-0.0084	0.0000	-0.0000	-0.0000	0.0000	0.0000	0.0000	-0.1186	-0.4667	0.0844	-0.1099	-0.0868	-0.1073	0.0000	-0.1945	-0.1538	-0.0105	0.0033	0.0000	0.0000	-2.3291	-1.5132	-0.1126	0.0357	0.0000
522.3280	0.0133	-1.5608	0.0257	-1.5665	0.0205	-0.0084	0.0000	-0.0000	-0.0000	0.0000	0.0000	0.0000	-0.1516	-0.3631	0.1141	-0.1076	-0.0883	-0.1146	-0.0000	-0.1946	-0.1538	-0.0105	0.0033	0.0000	-0.0000	-2.3305	-1.5127	-0.1126	0.0357	0.0000
522.3380	0.0133	-1.5608	0.0257	-1.5666	0.0205	-0.0084	0.0000	-0.0000	-0.0000	0.0000	0.0000	0.0000	-0.1392	-0.3819	0.0921	-0.1266	-0.0769	-0.1047	-0.0000	-0.1948	-0.1538	-0.0105	0.0033	0.0000	-0.0000	-2.3324	-1.5136	-0.1126	0.0357	0.0000
522.3480	0.0133	-1.5608	0.0257	-1.5666	0.0205	-0.0084	0.0000	-0.0000	-0.0000	0.0000	0.0000	0.0000	-0.0885	-0.3972	0.0450	-0.1271	-0.0713	-0.0989	0.0000	-0.1944	-0.1537	-0.0105	0.0033	0.0000	0.0000	-2.3285	-1.5127	-0.1126	0.0357	0.0000
522.3600	0.0133	-1.5608	0.0256	-1.5666	0.0205	-0.0084	0.0000	-0.0000	-0.0000	0.0000	0.0000	0.0000	-0.1861	-0.4211	0.0700	-0.1261	-0.0707	-0.1318	-0.0000	-0.1944	-0.1537	-0.0105	0.0033	0.0000	-0.0000	-2.3285	-1.5126	-0.1126	0.0357	0.0000
522.3700	0.0133	-1.5608	0.0257	-1.5666	0.0205	-0.0084	0.0000	-0.0000	-0.0000	0.0000	0.0000	0.0000	-0.1002	-0.3993	0.0722	-0.1229	-0.0594	-0.1275	-0.0000	-0.1948	-0.1539	-0.0105	0.0033	0.0000	-0.0000	-2.3330	-1.5142	-0.1127	0.0357	0.0000
522.3800	0.0133	-1.5608	0.0256	-1.5666	0.0205	-0.0084	0.0000	-0.0000	-0.0000	0.0000	0.0000	0.0000	-0.1592	-0.4952	0.0522	-0.1225	-0.0655	-0.1157	0.0000	-0.1946	-0.1538	-0.0105	0.0033	0.0000	0.0000	-2.3299	-1.5131	-0.1126	0.0357	0.0000
522.3900	0.0133	-1.5608	0.0257	-1.5665	0.0205	-0.0084	0.0000	-0.0000	-0.0000	0.0000	0.0000	0.0000	-0.1387	-0.3995	0.0931	-0.1186	-0.0418	-0.1185	0.0000	-0.1944	-0.1538	-0.0105	0.0033	0.0000	0.0000	-2.3286	-1.5127	-0.1127	0.0357	0.0000
522.4000	0.0133	-1.5609	0.0257	-1.5666	0.0205	-0.0084	0.0000	-0.0000	-0.0000	0.0000	0.0000	0.0000	-0.0656	-0.4587	0.0728	-0.1152	-0.0668	-0.0974	-0.0000	-0.1948	-0.1539	-0.0105	0.0033	0.0000	-0.0000	-2.3329	-1.5142	-0.1127	0.0357	0.0000
522.4120	0.0133	-1.5608	0.0257	-1.5666	0.0205	-0.0084	0.0000	-0.0000	-0.0000	0.0000	0.0000	0.0000	-0.0180	-0.4726	0.0612	-0.1493	-0.0473	-0.1199	0.0000	-0.1946	-0.1537	-0.0105	0.0033	0.0000	0.0000	-2.3304	-1.5126	-0.1126	0.0357	0.0000
522.4220	0.0133	-1.5608	0.0257	-1.5666	0.0205	-0.0084	0.0000	-0.0000	-0.0000	0.0000	0.0000	0.0000	-0.1591	-0.4257	0.0704	-0.1165	-0.0872	-0.0912	0.0000	-0.1946	-0.1538	-0.0105	0.0033	0.0000	0.0000	-2.3310	-1.5132	-0.1127	0.0357	0.0000
522.4340	0.0133	-1.5609	0.0257	-1.5666	0.0204	-0.0084	0.0000	-0.0000	-0.0000	0.0000	0.0000	0.0000	-0.0970	-0.4370	0.0115	-0.1231	-0.0844	-0.1072	0.0000	-0.1947	-0.1539	-0.0105	0.0033	0.0000	0.0000	-2.3315	-1.5137	-0.1127	0.0357	0.0000
522.4440	0.0133	-1.5609	0.0257	-1.5666	0.0205	-0.0084	0.0000	-0.0000	-0.0000	0.0000	0.0000	0.0000	-0.0490	-0.3854	0.0362	-0.1216	-0.0310	-0.1280	0.0000	-0.1945	-0.1537	-0.0105	0.0033	0.0000	0.0000	-2.3295	-1.5126	-0.1126	0.0357	0.0000
522.4560	0.0133	-1.5608	0.0257	-1.5665	0.0205	-0.0084	0.0000	-0.0000	-0.0000	0.0000	0.0000	0.0000	-0.1218	-0.4078	0.0508	-0.1167	-0.0663	-0.1042	-0.0000	-0.1947	-0.1538	-0.0105	0.0033	0.0000	-0.0000	-2.3315	-1.5127	-0.1126	0.0357	0.0000
522.4660	0.0133	-1.5608	0.0257	-1.5666	0.0204	-0.0084	0.0000	-0.0000	-0.0000	0.0000	0.0000	0.0000	-0.1624	-0.4457	0.0606	-0.1225	-0.0405	-0.1128	0.0000	-0.1949	-0.1541	-0.0105	0.0033	0.0000	0.0000	-2.3335	-1.5157	-0.1128	0.0358	0.0000
522.4780	0.0133	-1.5608	0.0256	-1.5666	0.0204	-0.0084	0.0000	-0.0000	-0.0000	0.0000	-0.0000	0.0000	-0.0245	-0.4713	0.0771	-0.1344	-0.0643	-0.0993	0.0000	-0.1947	-0.1540	-0.0105	0.0033	0.0000	0.0000	-2.3315	-1.5147	-0.1127	0.0357	0.0000
522.4880	0.0133	-1.5608	0.0256	-1.5666	0.0205	-0.0084	0.0000	-0.0000	-0.0000	0.0000	-0.0001	0.0000	-0.1457	-0.4375	0.0650	-0.1061	-0.0504	-0.1100	0.0000	-0.1946	-0.1538	-0.0105	0.0033	0.0000	0.0000	-2.3305	-1.5127	-0.1126	0.0357	0.0000
522.4980	0.0133	-1.5608	0.0257	-1.5666	0.0205	-0.0084	0.0000	-0.0000	-0.0000	0.0000	-0.0001	0.0000	-0.1100	-0.4111	0.0656	-0.1211	-0.0424	-0.0974	-0.0000	-0.1949	-0.1540	-0.0105	0.0033	0.0000	-0.0000	-2.3336	-1.5148	-0.1128	0.0358	0.0000
522.5080	0.0133	-1.5608	0.0256	-1.5666	0.0205	-0.0084	0.0000	-0.0000	-0.0000	0.0000	-0.0000	0.0000	-0.1036	-0.4177	0.1099	-0.1290	-0.0606	-0.1018	0.0000	-0.1946	-0.1539	-0.0105	0.0033	0.0000	0.0000	-2.3307	-1.5139	-0.1128	0.0358	0.0000
522.5180	0.0133	-1.5608	0.0256	-1.5666	0.0205	-0.0084	0.0000	-0.0000	-0.0000	0.0000	-0.0000	0.0000	-0.0428	-0.3540	0.0247	-0.1320	-0.0465	-0.1163	-0.0000	-0.1943	-0.1536	-0.0105	0.0033	0.0000	-0.0000	-2.3265	-1.5116	-0.1125	0.0357	0.0000
522.5280	0.0133	-1.5608	0.0256	-1.5666	0.0205	-0.0084	0.0000	-0.0000	-0.0000	0.0000	-0.0000	0.0000	-0.1012	-0.4890	0.0333	-0.1206	-0.0373	-0.1170	0.0000	-0.1948	-0.1540	-0.0105	0.0033	0.0000	0.0000	-2.3325	-1.5147	-0.1127	0.0357	0.0000
522.5400	0.0133	-1.5608	0.0257	-1.5666	0.0205	-0.0084	0.0000	-0.0000	-0.0000	0.0000	-0.0000	0.0000	-0.0508	-0.4560	0.0352	-0.1172	-0.0756	-0.1220	-0.0000	-0.1945	-0.1538	-0.0105	0.0033	0.0000	-0.0000	-2.3291	-1.5133	-0.1127	0.0357	0.0000
522.5500	0.0133	-1.5608	0.0257	-1.5666	0.0205	-0.0084	0.0000	-0.0000	-0.0000	0.0000	-0.0000	0.0000	-0.0208	-0.5404	0.0303	-0.1292	-0.0402	-0.1337	0.0000	-0.1947	-0.1539	-0.0105	0.0033	0.0000	0.0000	-2.3315	-1.5137	-0.1127	0.0357	0.0000
522.5600	0.0133	-1.5609	0.0256	-1.5666	0.0205	-0.0084	0.0000	-0.0000	-0.0000	0.0000	-0.0000	0.0000	-0.0889	-0.4120	0.0727	-0.1285	-0.0564	-0.1222	0.0000	-0.1946	-0.1539	-0.0105	0.0033	0.0000	0.0000	-2.3311	-1.5143	-0.1128	0.0358	0.0000
522.5700	0.0133	-1.5608	0.0256	-1.5666	0.0205	-0.0084	0.0000	-0.0000	-0.0000	0.0000	-0.0000	0.0000	-0.1142	-0.4224	0.0474	-0.1284	-0.0632	-0.1332	-0.0027	-0.2010	-0.1588	-0.0108	0.0025	0.0003	-0.0115	-2.3925	-1.5475	-0.1151	0.0334	0.0011
522.5820	0.0133	-1.5608	0.0257	-1.5666	0.0205	-0.0084	0.0000	-0.0000	-0.0000	0.0000	-0.0000	0.0000	-0.2426	-0.5242	0.0388	-0.1172	-0.0756	-0.1499	-0.0265	-0.2419	-0.1938	-0.0132	-0.0047	0.0031	-0.0684	-2.7203	-1.7255	-0.1282	0.0222	0.0068
522.5920	0.0133	-1.5608	0.0256	-1.5666	0.0205	-0.0084	0.0000	-0.0000	-0.0000	0.0000	0.0000	0.0000	-0.3201	-0.4780	0.0117	-0.1466	-0.1064	-0.0955	-0.0788	-0.3143	-0.2605	-0.0177	-0.0208	0.0094	-0.1523	-3.2024	-1.9871	-0.1473	0.0057	0.0151
522.6020	0.0133	-1.5608	0.0256	-1.5666	0.0205	-0.0084	0.0000	-0.0000	-0.0022	0.0000	-0.0000	0.0000	-0.4370	-0.7906	-0.1139	-0.1653	-0.1156	-0.0979	-0.1743	-0.4315	-0.3738	-0.0254	-0.0507	0.0208	-0.2692	-3.8786	-2.3538	-0.1743	-0.0172	0.0267
522.6140	0.0133	-1.5609	0.0256	-1.5666	0.0205	-0.0084	-0.0007	-0.0000	-0.0045	0.0000	-0.0004	0.0000	-0.9807	-1.0865	-0.3374	-0.1693	-0.2175	-0.0347	-0.3640	-0.6438	-0.5869	-0.0400	-0.1105	0.0435	-0.4532	-4.9404	-2.9296	-0.2165	-0.0534	0.0449
522.6240	0.0132	-1.5609	0.0256	-1.5666	0.0204	-0.0084	-0.0039	-0.0016	-0.0085	0.0000	-0.0050	0.0000	-0.8284	-1.1862	-0.5059	-0.2005	-0.3229	0.0093	-0.6000	-0.8907	-0.8420	-0.0574	-0.1851	0.0718	-0.6430	-6.0282	-3.5203	-0.2599	-0.0907	0.0637
522.6360	0.0132	-1.5609	0.0255	-1.5665	0.0203	-0.0084	-0.0072	-0.0049	-0.0144	-0.0015	-0.0122	0.0022	-0.9004	-1.5818	-0.6515	-0.2345	-0.3600	0.0721	-0.9958	-1.2852	-1.1451	-0.0860	-0.3108	0.1193	-0.9144	-7.5838	-4.3642	-0.3218	-0.1442	0.0906
522.6460	0.0131	-1.5610	0.0253	-1.5666	0.0202	-0.0084	-0.0106	-0.0083	-0.0178	-0.0037	-0.0167	0.0073	-1.0704	-1.7967	-0.8825	-0.2172	-0.3887	0.0774	-1.4346	-1.7060	-1.2340	-0.1169	-0.3393	0.1720	-1.1769	-9.0830	-5.1768	-0.3813	-0.1960	0.1166
522.6580	0.0129	-1.5611	0.0251	-1.5667	0.0200	-0.0083	-0.0140	-0.0127	-0.0238	-0.0058	-0.0195	0.0121	-0.9320	-2.1438	-1.1256	-0.2895	-0.4111	0.0881	-1.6562	-2.3350	-1.3565	-0.1639	-0.3478	0.2534	-1.5355	-11.1231	-6.2842	-0.4626	-0.2669	0.1522
522.6680	0.0128	-1.5612	0.0249	-1.5667	0.0198	-0.0081	-0.0151	-0.0165	-0.0310	-0.0086	-0.0255	0.0162	-1.2517	-2.1371	-1.3563	-0.3005	-0.4542	0.1288	-1.6931	-2.5359	-1.4720	-0.2122	-0.3559	0.3078	-1.8707	-13.0330	-7.3189	-0.5386	-0.3331	0.1854
522.6780	0.0126	-1.5613	0.0246	-1.5668	0.0195	-0.0080	-0.0206	-0.0186	-0.0411	-0.0108	-0.0346	0.0161	-1.3978	-2.4260	-1.5100	-0.3202	-0.4760	0.1360	-1.7346	-2.7183	-1.5997	-0.2696	-0.3651	0.3125	-2.2389	-15.1239	-8.4534	-0.6216	-0.4060	0.2219
522.6880	0.0124	-1.5616	0.0240	-1.5668	0.0191	-0.0078	-0.0267	-0.0232	-0.0534	-0.0148	-0.0434	0.0176	-1.5409	-2.5771	-1.6676	-0.3673	-0.4956	0.1651	-1.7808	-2.9170	-1.7392	-0.3369	-0.3753	0.3178	-2.6400	-17.3917	-9.6807	-0.7116	-0.4856	0.2617
522.6980	0.0121	-1.5618	0.0235	-1.5670	0.0186	-0.0076	-0.0335	-0.0285	-0.0658	-0.0150	-0.0553	0.0206	-1.8067	-2.6885	-1.9414	-0.3590	-0.4821	0.2234	-1.8319	-3.1322	-1.8910	-0.3669	-0.3867	0.3236	-3.0739	-19.8391	-11.0043	-0.8085	-0.5719	0.3048
522.7080	0.0116	-1.5621	0.0227	-1.5672	0.0180	-0.0074	-0.0418	-0.0345	-0.0852	-0.0153	-0.0676	0.0254	-1.9220	-2.8489	-1.9652	-0.4007	-0.4843	0.2659	-1.8881	-3.3644	-2.0555	-0.3777	-0.3992	0.3301	-3.5407	-22.4686	-12.4268	-0.9130	-0.6648	0.3511
522.7200	0.0111	-1.5625	0.0216	-1.5673	0.0170	-0.0071	-0.0551	-0.0434	-0.1113	-0.0168	-0.0874	0.0345	-2.1103	-3.0837	-2.0963	-0.4101	-0.4670	0.2803	-1.9625	-3.6644	-2.2689	-0.3916	-0.4157	0.3386	-4.1440	-25.8513	-14.2532	-1.0467	-0.7853	0.4111
522.7300	0.0105	-1.5630	0.0204	-1.5675	0.0161	-0.0068	-0.0643	-0.0439	-0.1205	-0.0182	-0.0997	0.0376	-1.6060	-3.1117	-2.0308	-0.4119	-0.4269	0.3452	-1.8663	-3.0299	-1.8579	-0.3639	-0.3950	0.3282	-2.8193	-18.1256	-10.0441	-0.7381	-0.5266	0.2798
522.7400	0.0098	-1.5634	0.0191	-1.5677	0.0150	-0.0063	-0.0697	-0.0493	-0.1357	-0.0209	-0.1073	0.0421	-1.7538	-3.3313	-1.8922	-0.4168	-0.3952	0.3766	-1.8808	-3.0313	-1.8673	-0.3643	-0.3984	0.3300	-2.8183	-18.0155	-9.9710	-0.7326	-0.5283	0.2798
522.7500	0.0090	-1.5640	0.0176	-1.5679	0.0139	-0.0059	-0.0770	-0.0579	-0.1489	-0.0248	-0.1164	0.0489	-1.7160	-3.1071	-2.0566	-0.4149	-0.4752	0.4134	-1.8952	-3.0310	-1.8755	-0.3647	-0.4018	0.3317	-2.8175	-17.8851	-9.8857	-0.7264	-0.5303	0.2798
522.7620	0.0080	-1.5648	0.0157	-1.5683	0.0124	-0.0052	-0.0846	-0.0654	-0.1675	-0.0278	-0.1285	0.0586	-2.0311	-2.9761	-1.9173	-0.3678	-0.5696	0.3338	-1.9125	-3.0293	-1.8842	-0.3650	-0.4059	0.3339	-2.8165	-17.7122	-9.7736	-0.7178	-0.5330	0.2798
522.7720	0.0071	-1.5654	0.0138	-1.5686	0.0110	-0.0046	-0.0949	-0.0728	-0.1845	-0.0300	-0.1486	0.0637	-1.4167	-2.6600	-1.7457	-0.3745	-0.4605	0.3212	-1.9270	-3.0267	-1.8905	-0.3652	-0.4094	0.3357	-2.8159	-17.5539	-9.6698	-0.7101	-0.5354	0.2798
522.7820	0.0061	-1.5662	0.0119	-1.5689	0.0095	-0.0040	-0.0980	-0.0696	-0.1745	-0.0252	-0.1523	0.0624	-0.4595	-0.0436	-0.5823	-0.3001	-0.2847	0.2743	-1.4546	-0.2950	-0.0820	-0.2440	-0.3062	0.2835	2.8250	15.1488	8.1077	0.5940	0.5721	-0.2798
522.7940	0.0051	-1.5670	0.0098	-1.5692	0.0078	-0.0033	-0.0833	-0.0555	-0.1628	-0.0249	-0.1313	0.0541	-1.4549	-1.5360	-0.3647	-0.2815	-0.3521	0.3368	-1.4374	-0.2663	-0.0490	-0.2420	-0.3026	0.2814	2.8233	15.3401	8.2347	0.6036	0.5691	-0.2798
522.8040	0.0043	-1.5677	0.0081	-1.5695	0.0066	-0.0027	-0.0816	-0.0610	-0.1540	-0.0239	-0.1187	0.0538	-1.2349	-0.5251	0.0083	-0.2317	-0.4058	0.2426	-1.4230	-0.2422	-0.0217	-0.2403	-0.2996	0.2796	2.8221	15.5012	8.3370	0.6112	0.5667	-0.2798
522.8160	0.0034	-1.5685	0.0063	-1.5699	0.0052	-0.0021	-0.0725	-0.0614	-0.1390	-0.0221	-0.1094	0.0437	-1.3592	0.5700	0.3895	-0.1866	-0.3776	0.3076	-1.4056	-0.2150	0.0097	-0.2384	-0.2959	0.2774	2.8211	15.6750	8.4483	0.6197	0.5641	-0.2798
522.8260	0.0027	-1.5691	0.0049	-1.5700	0.0042	-0.0017	-0.0632	-0.0573	-0.1236	-0.0189	-0.0989	0.0399	-1.5390	1.3008	0.3388	-0.1722	-0.3648	0.2670	-1.3912	-0.1920	0.0357	-0.2368	-0.2929	0.2757	2.8205	15.8234	8.5383	0.6265	0.5620	-0.2798
522.8360	0.0022	-1.5696	0.0037	-1.5702	0.0033	-0.0014	-0.0582	-0.0497	-0.1130	-0.0159	-0.0861	0.0331	-1.5501	1.5888	0.5854	-0.1904	-0.3673	0.3188	-1.3767	-0.1716	0.0599	-0.2354	-0.2898	0.2739	2.8201	15.9406	8.6115	0.6319	0.5603	-0.2798
522.8480	0.0015	-1.5702	0.0025	-1.5704	0.0023	-0.0010	-0.0499	-0.0364	-0.0912	-0.0130	-0.0759	0.0298	-1.0187	1.3546	0.6004	-0.1793	-0.3403	0.3075	-1.3593	-0.1498	0.0874	-0.2338	-0.2860	0.2717	2.8198	16.0496	8.6836	0.6372	0.5586	-0.2798
522.8580	0.0011	-1.5705	0.0017	-1.5705	0.0017	-0.0007	-0.0424	-0.0290	-0.0786	-0.0121	-0.0638	0.0252	-1.1560	1.3406	0.7017	-0.1636	-0.3261	0.3273	-1.3449	-0.1318	0.1098	-0.2325	-0.2829	0.2699	2.8196	16.1377	8.7385	0.6412	0.5574	-0.2798
522.8680	0.0007	-1.5707	0.0010	-1.5706	0.0011	-0.0005	-0.0339	-0.0231	-0.0653	-0.0093	-0.0542	0.0224	-0.9701	1.3185	0.8765	-0.1586	-0.2694	0.3006	-1.3304	-0.1161	0.1309	-0.2313	-0.2797	0.2682	2.8196	16.1995	8.7808	0.6443	0.5564	-0.2798
522.8780	0.0005	-1.5709	0.0004	-1.5707	0.0006	-0.0003	-0.0257	-0.0177	-0.0489	-0.0060	-0.0425	0.0173	-1.0780	1.3667	0.8220	-0.1050	-0.2371	0.2486	-1.3159	-0.1009	0.1513	-0.1688	-0.2766	0.2664	2.8195	16.2540	8.8160	0.6470	0.5555	-0.2798
522.8880	0.0002	-1.5710	-0.0000	-1.5707	0.0003	-0.0001	-0.0190	-0.0113	-0.0332	-0.0015	-0.0292	0.0125	-0.8859	1.2782	0.8320	-0.1490	-0.2480	0.2344	-1.3014	-0.0881	0.1701	-0.1015	-0.2734	0.2646	2.8195	16.2808	8.8351	0.6482	0.5551	-0.2798
522.8980	0.0001	-1.5711	-0.0002	-1.5707	0.0000	-0.0001	-0.0117	-0.0051	-0.0170	-0.0005	-0.0163	0.0051	-0.8729	1.1716	0.6418	-0.1175	-0.2572	0.2036	-1.2869	0.2613	0.1883	-0.0343	-0.2701	0.1611	2.8195	16.3006	8.8493	0.6491	0.5548	-0.2798
522.9100	0.0000	-1.5710	-0.0002	-1.5707	-0.0000	-0.0000	-0.0015	0.0070	-0.0016	0.0003	-0.0014	-0.0009	-0.1531	1.5700	1.0308	-0.0485	-0.0843	0.1174	0.0059	1.1982	0.6961	0.0463	-0.0227	0.0017	2.8195	16.2984	8.8505	0.6490	0.5548	-0.2798
522.9200	0.0000	-1.5709	-0.0001	-1.5707	-0.0000	-0.0001	0.0032	0.0045	0.0022	-0.0002	0.0033	-0.0030	-0.6217	0.5184	0.4998	-0.0988	-0.0603	0.1233	-0.0000	0.0015	0.0008	0.0000	-0.0000	0.0000	-0.0000	0.0175	0.0083	0.0004	-0.0001	0.0000
522.9300	-0.0000	-1.5708	0.0001	-1.5707	-0.0000	-0.0000	-0.0018	0.0025	0.0077	0.0008	0.0010	-0.0005	-0.0980	0.8363	-0.3118	-0.1197	-0.0240	0.1215	0.0000	-0.0000	-0.0003	-0.0001	0.0000	0.0000	0.0000	-0.0003	-0.0028	-0.0008	0.0002	0.0000
522.9400	0.0000	-1.5707	0.0002	-1.5706	0.0000	-0.0001	0.0004	0.0090	0.0085	0.0002	0.0006	-0.0003	-0.2157	-0.2390	-0.3448	-0.1563	-0.0119	0.1130	-0.0000	-0.0019	-0.0015	-0.0001	0.0000	0.0000	-0.0000	-0.0225	-0.0149	-0.0015	0.0004	0.0000
522.9520	-0.0000	-1.5705	0.0004	-1.5706	0.0000	-0.0001	-0.0002	0.0085	0.0083	-0.0002	0.0004	-0.0002	-0.0348	-0.7007	-0.5881	-0.1966	0.0038	0.1333	-0.0000	-0.0043	-0.0029	-0.0002	0.0001	0.0000	-0.0000	-0.0511	-0.0288	-0.0026	0.0007	0.0000
522.9620	-0.0000	-1.5704	0.0005	-1.5707	0.0000	-0.0001	-0.0001	0.0072	0.0054	-0.0004	0.0002	0.0000	0.0162	-0.8982	-0.5884	-0.2364	-0.0029	0.1222	-0.0000	-0.0055	-0.0036	-0.0003	0.0001	0.0000	-0.0000	-0.0655	-0.0354	-0.0032	0.0009	0.0000
522.9740	-0.0000	-1.5704	0.0005	-1.5707	-0.0000	-0.0001	-0.0000	0.0036	0.0029	-0.0007	0.0001	0.0001	0.0711	-1.0031	-0.5396	-0.2470	-0.0181	0.1192	0.0000	-0.0059	-0.0039	-0.0003	0.0001	0.0000	0.0000	-0.0707	-0.0388	-0.0035	0.0009	0.0000
522.9840	-0.0000	-1.5704	0.0005	-1.5707	-0.0000	-0.0001	0.0001	0.0003	-0.0005	-0.0023	0.0001	0.0001	0.0803	-0.7366	-0.4388	-0.2198	0.0137	0.1438	-0.0000	-0.0060	-0.0039	-0.0003	0.0001	0.0000	-0.0000	-0.0714	-0.0386	-0.0034	0.0009	0.0000
522.9960	0.0000	-1.5705	0.0004	-1.5707	0.0000	-0.0001	0.0000	-0.0010	-0.0015	-0.0019	0.0001	0.0001	0.0265	-0.6109	-0.4216	-0.2436	-0.0076	0.1646	-0.0000	-0.0055	-0.0035	-0.0003	0.0001	0.0000	-0.0000	-0.0656	-0.0349	-0.0030	0.0008	0.0000
523.0060	0.0000	-1.5705	0.0004	-1.5707	0.0000	-0.0001	0.0001	-0.0019	-0.0031	-0.0025	0.0001	0.0001	0.0524	-0.6410	-0.2719	-0.2265	0.0218	0.1595	0.0000	-0.0045	-0.0030	-0.0002	0.0001	0.0000	0.0000	-0.0544	-0.0296	-0.0025	0.0007	0.0000
523.0180	0.0000	-1.5705	0.0003	-1.5708	-0.0001	-0.0001	0.0000	-0.0023	-0.0035	-0.0015	0.0001	0.0002	-0.2033	-0.4911	-0.3317	-0.2518	0.0037	0.1679	-0.0000	-0.0039	-0.0025	-0.0002	0.0001	0.0000	-0.0000	-0.0469	-0.0250	-0.0021	0.0006	0.0000
523.0280	0.0000	-1.5706	0.0002	-1.5708	-0.0000	-0.0000	-0.0000	-0.0026	-0.0047	-0.0023	0.0001	0.0002	-0.1512	-0.3469	-0.2293	-0.2236	0.0256	0.1715	0.0000	-0.0031	-0.0019	-0.0001	0.0000	0.0000	0.0000	-0.0371	-0.0192	-0.0015	0.0004	0.0000
523.0380	0.0000	-1.5706	0.0002	-1.5708	-0.0000	-0.0000	-0.0000	-0.0028	-0.0048	-0.0010	0.0001	0.0001	-0.2764	-0.2387	-0.1568	-0.2064	0.0051	0.1944	0.0000	-0.0024	-0.0015	-0.0001	0.0000	0.0000	0.0000	-0.0291	-0.0151	-0.0013	0.0003	0.0000
523.0500	0.0000	-1.5706	0.0001	-1.5708	-0.0000	-0.0001	-0.0001	-0.0022	-0.0048	-0.0004	0.0001	0.0003	-0.3418	-0.2562	-0.1350	-0.2095	0.0047	0.2010	-0.0000	-0.0021	-0.0012	-0.0001	0.0000	0.0000	-0.0000	-0.0250	-0.0119	-0.0009	0.0002	0.0000
523.0600	0.0000	-1.5707	0.0001	-1.5708	-0.0000	-0.0000	-0.0001	-0.0026	-0.0046	-0.0005	0.0001	0.0003	-0.3535	-0.1472	-0.1584	-0.1985	0.0092	0.1906	0.0000	-0.0015	-0.0008	-0.0001	0.0000	0.0000	0.0000	-0.0179	-0.0079	-0.0006	0.0002	0.0000
523.0720	-0.0000	-1.5707	-0.0000	-1.5708	-0.0000	-0.0000	-0.0001	-0.0027	-0.0039	-0.0006	0.0001	0.0004	-0.5956	-0.0321	0.0950	-0.1952	0.0129	0.2025	-0.0000	-0.0012	-0.0005	-0.0000	0.0000	0.0000	-0.0000	-0.0140	-0.0049	-0.0004	0.0001	0.0000
523.0820	-0.0000	-1.5708	-0.0000	-1.5708	0.0000	-0.0000	-0.0001	-0.0024	-0.0011	-0.0005	0.0001	0.0004	-0.5801	-0.0187	0.0398	-0.2034	0.0095	0.2097	0.0000	-0.0000	-0.0000	0.0000	-0.0000	0.0000	0.0000	-0.0004	-0.0002	0.0001	-0.0000	0.0000
523.0940	-0.0000	-1.5708	-0.0000	-1.5708	-0.0000	-0.0000	-0.0001	-0.0014	-0.0005	-0.0003	0.0001	0.0003	-0.6285	0.0089	-0.0153	-0.2029	0.0217	0.2333	0.0000	-0.0002	-0.0001	0.0000	-0.0000	0.0000	0.0000	-0.0029	-0.0007	0.0001	-0.0000	0.0000
523.1040	0.0000	-1.5707	-0.0000	-1.5708	0.0000	-0.0000	-0.0001	-0.0005	-0.0004	-0.0003	0.0001	0.0004	-0.5819	-0.1550	-0.0757	-0.1954	0.0083	0.2163	0.0000	-0.0004	-0.0002	-0.0000	0.0000	0.0000	0.0000	-0.0051	-0.0019	-0.0001	0.0000	0.0000
523.1160	-0.0000	-1.5707	0.0000	-1.5708	0.0000	-0.0000	-0.0002	0.0001	0.0012	-0.0002	0.0001	0.0004	-0.5670	-0.2499	-0.1330	-0.2003	0.0305	0.2349	0.0000	-0.0009	-0.0005	-0.0000	0.0000	0.0000	0.0000	-0.0112	-0.0049	-0.0003	0.0001	0.0000
523.1260	0.0000	-1.5707	0.0001	-1.5708	-0.0000	-0.0000	-0.0001	0.0011	0.0014	-0.0001	0.0001	0.0004	-0.4741	-0.4026	-0.2297	-0.1684	0.0298	0.2213	-0.0000	-0.0014	-0.0008	-0.0001	0.0000	0.0000	-0.0000	-0.0163	-0.0080	-0.0006	0.0002	0.0000
523.1360	0.0000	-1.5707	0.0001	-1.5708	-0.0000	0.0000	-0.0001	0.0012	0.0024	-0.0001	0.0001	0.0010	-0.4096	-0.4927	-0.3307	-0.2020	0.0113	0.2314	0.0000	-0.0021	-0.0013	-0.0001	0.0000	0.0000	0.0000	-0.0255	-0.0133	-0.0011	0.0003	0.0000
523.1480	-0.0000	-1.5706	0.0002	-1.5708	0.0000	-0.0000	-0.0001	0.0012	0.0020	-0.0001	0.0001	0.0004	-0.5132	-0.6474	-0.4156	-0.2035	0.0107	0.2088	0.0000	-0.0029	-0.0018	-0.0001	0.0000	0.0000	0.0000	-0.0344	-0.0173	-0.0014	0.0004	0.0000
523.1580	-0.0000	-1.5706	0.0002	-1.5708	-0.0000	-0.0000	-0.0001	0.0006	0.0010	-0.0001	0.0001	0.0003	-0.3581	-0.6146	-0.4250	-0.1935	0.0206	0.2301	0.0000	-0.0023	-0.0015	-0.0001	0.0000	0.0000	0.0000	-0.0279	-0.0147	-0.0011	0.0003	0.0000
523.1700	-0.0000	-1.5706	0.0002	-1.5708	-0.0000	-0.0000	-0.0001	0.0000	0.0001	-0.0001	0.0001	0.0003	-0.3050	-0.6277	-0.3862	-0.1948	0.0349	0.2021	-0.0000	-0.0025	-0.0015	-0.0001	0.0000	0.0000	-0.0000	-0.0303	-0.0152	-0.0011	0.0003	0.0000
523.1800	0.0000	-1.5707	0.0002	-1.5708	-0.0000	0.0000	-0.0001	-0.0006	-0.0013	-0.0000	0.0001	0.0002	-0.4181	-0.5948	-0.3541	-0.1806	-0.0165	0.2196	-0.0000	-0.0019	-0.0011	-0.0001	0.0000	0.0000	-0.0000	-0.0223	-0.0112	-0.0010	0.0003	0.0000
523.1920	0.0000	-1.5707	0.0001	-1.5708	0.0000	0.0000	-0.0001	-0.0011	-0.0019	-0.0000	0.0001	0.0002	-0.4296	-0.5508	-0.3244	-0.1997	0.0224	0.2148	-0.0000	-0.0012	-0.0009	-0.0001	0.0000	0.0000	-0.0000	-0.0147	-0.0085	-0.0006	0.0002	0.0000
523.2020	-0.0000	-1.5707	0.0001	-1.5708	-0.0000	0.0000	-0.0001	-0.0015	-0.0017	-0.0000	0.0001	0.0001	-0.4824	-0.4757	-0.2084	-0.2010	0.0299	0.2025	-0.0000	-0.0013	-0.0008	-0.0001	0.0000	0.0000	-0.0000	-0.0161	-0.0079	-0.0006	0.0002	0.0000
523.2140	0.0000	-1.5707	0.0001	-1.5708	0.0000	-0.0000	-0.0001	-0.0012	-0.0019	-0.0000	0.0001	0.0001	-0.4801	-0.4790	-0.1867	-0.1739	0.0237	0.2226	0.0000	-0.0010	-0.0004	-0.0000	0.0000	0.0000	0.0000	-0.0115	-0.0043	-0.0002	0.0001	0.0000
523.2240	0.0000	-1.5708	0.0000	-1.5708	0.0000	-0.0000	-0.0001	-0.0012	-0.0020	-0.0000	0.0001	0.0001	-0.4505	-0.3895	-0.2137	-0.2099	0.0209	0.2373	0.0000	-0.0008	-0.0004	-0.0000	0.0000	0.0000	0.0000	-0.0101	-0.0039	-0.0002	0.0001	0.0000
523.2340	-0.0000	-1.5708	0.0000	-1.5708	0.0000	-0.0000	-0.0001	-0.0008	-0.0011	-0.0000	0.0001	0.0001	-0.4422	-0.4783	-0.2240	-0.1815	0.0380	0.2110	-0.0000	-0.0006	-0.0002	-0.0000	0.0000	0.0000	-0.0000	-0.0076	-0.0023	-0.0001	0.0000	0.0000
523.2460	0.0000	-1.5708	0.0000	-1.5708	-0.0000	0.0000	-0.0000	-0.0005	-0.0004	-0.0000	0.0001	0.0001	-0.5538	-0.5032	-0.2239	-0.1792	0.0043	0.2197	-0.0000	-0.0004	-0.0001	-0.0000	0.0000	0.0000	-0.0000	-0.0045	-0.0013	-0.0000	0.0000	0.0000
523.2560	-0.0000	-1.5708	-0.0000	-1.5708	-0.0000	0.0000	-0.0000	-0.0006	-0.0002	-0.0000	0.0001	0.0001	-0.6426	-0.5014	-0.1851	-0.1890	0.0171	0.2181	-0.0000	-0.0002	-0.0001	-0.0000	0.0000	0.0000	-0.0000	-0.0026	-0.0013	-0.0000	0.0000	0.0000
523.2680	0.0000	-1.5708	0.0000	-1.5708	-0.0000	0.0000	-0.0000	-0.0006	-0.0002	-0.0000	0.0001	0.0000	-0.6142	-0.4928	-0.1681	-0.1595	0.0131	0.1896	0.0000	-0.0006	-0.0002	-0.0000	0.0000	0.0000	0.0000	-0.0066	-0.0024	-0.0001	0.0000	0.0000
523.2780	0.0000	-1.5708	0.0000	-1.5708	0.0000	0.0000	-0.0001	-0.0004	-0.0001	-0.0000	0.0001	0.0000	-0.6236	-0.4865	-0.2293	-0.1799	0.0380	0.2100	-0.0000	-0.0005	-0.0002	-0.0000	0.0000	0.0000	-0.0000	-0.0057	-0.0024	-0.0002	0.0000	0.0000
523.2900	-0.0000	-1.5707	0.0000	-1.5708	0.0000	0.0000	-0.0001	-0.0003	-0.0000	-0.0000	0.0000	0.0000	-0.6439	-0.5328	-0.1967	-0.1904	0.0310	0.2100	-0.0000	-0.0003	-0.0001	-0.0000	0.0000	0.0000	-0.0000	-0.0032	-0.0009	-0.0000	0.0000	0.0000
523.3020	-0.0000	-1.5707	0.0000	-1.5708	0.0000	-0.0000	-0.0001	-0.0001	0.0000	0.0000	0.0000	0.0000	-0.6669	-0.5407	-0.2251	-0.1763	-0.0018	0.2010	-0.0000	-0.0006	-0.0003	-0.0000	0.0000	0.0000	-0.0000	-0.0073	-0.0030	-0.0003	0.0001	0.0000
523.3120	0.0000	-1.5707	0.0000	-1.5708	-0.0000	-0.0000	-0.0001	-0.0000	0.0004	0.0000	0.0000	0.0000	-0.4741	-0.5585	-0.3018	-0.1811	0.0094	0.2228	0.0000	-0.0009	-0.0006	-0.0000	0.0000	0.0000	0.0000	-0.0113	-0.0060	-0.0004	0.0001	0.0000
523.3220	-0.0000	-1.5707	0.0001	-1.5708	-0.0000	0.0000	-0.0001	0.0000	0.0007	0.0000	0.0000	0.0000	-0.3893	-0.6415	-0.3483	-0.1854	0.0048	0.2337	0.0000	-0.0011	-0.0008	-0.0000	0.0000	0.0000	0.0000	-0.0137	-0.0074	-0.0005	0.0001	0.0000
523.3340	-0.0000	-1.5707	0.0001	-1.5708	0.0000	0.0000	-0.0000	0.0002	0.0006	0.0000	0.0000	0.0000	-0.3396	-0.7194	-0.3856	-0.1812	0.0216	0.2141	-0.0000	-0.0014	-0.0009	-0.0001	0.0000	0.0000	-0.0000	-0.0168	-0.0085	-0.0006	0.0002	0.0000
523.3440	0.0000	-1.5707	0.0001	-1.5708	-0.0000	0.0000	-0.0000	0.0002	0.0003	0.0000	0.0000	0.0000	-0.5019	-0.7407	-0.3362	-0.1716	0.0179	0.1882	-0.0000	-0.0011	-0.0007	-0.0001	0.0000	0.0000	-0.0000	-0.0128	-0.0066	-0.0005	0.0001	0.0000
523.3560	0.0000	-1.5707	0.0001	-1.5708	-0.0000	0.0000	-0.0000	-0.0002	0.0001	0.0000	0.0000	0.0000	-0.4745	-0.7813	-0.3414	-0.1925	0.0147	0.2007	-0.0000	-0.0012	-0.0008	-0.0001	0.0000	0.0000	-0.0000	-0.0147	-0.0075	-0.0006	0.0001	0.0000
523.3660	0.0000	-1.5707	0.0000	-1.5708	0.0000	0.0000	-0.0000	-0.0002	-0.0002	0.0000	0.0000	0.0000	-0.4303	-0.7548	-0.3063	-0.1844	0.0044	0.1851	-0.0000	-0.0009	-0.0006	-0.0000	0.0000	0.0000	-0.0000	-0.0102	-0.0059	-0.0004	0.0001	0.0000
523.3780	0.0000	-1.5707	0.0000	-1.5708	0.0000	0.0000	-0.0000	-0.0007	-0.0005	0.0000	0.0000	0.0000	-0.5613	-0.7514	-0.2969	-0.1520	0.0005	0.1958	0.0000	-0.0005	-0.0003	-0.0000	0.0000	0.0000	0.0000	-0.0061	-0.0029	-0.0002	0.0001	0.0000
523.3880	0.0000	-1.5708	0.0000	-1.5708	0.0000	0.0000	0.0000	-0.0012	-0.0009	0.0000	0.0000	0.0000	-0.3501	-0.7271	-0.2130	-0.1629	0.0392	0.2122	-0.0000	-0.0003	-0.0001	-0.0000	0.0000	0.0000	-0.0000	-0.0037	-0.0014	-0.0001	0.0000	0.0000
523.4000	-0.0000	-1.5708	0.0000	-1.5708	0.0000	-0.0000	0.0000	-0.0009	-0.0005	0.0000	0.0000	0.0000	-0.5715	-0.6671	-0.2651	-0.1417	0.0171	0.2119	0.0000	0.0003	0.0001	-0.0000	0.0000	0.0000	0.0000	0.0032	0.0006	-0.0000	0.0000	0.0000
523.4100	-0.0000	-1.5707	0.0000	-1.5708	0.0000	0.0000	0.0000	-0.0007	-0.0004	0.0000	0.0000	0.0000	-0.4287	-0.6602	-0.1939	-0.1525	0.0048	0.2182	0.0000	-0.0003	-0.0002	-0.0000	0.0000	0.0000	0.0000	-0.0032	-0.0019	-0.0001	0.0000	0.0000
523.4220	0.0000	-1.5708	0.0000	-1.5708	0.0000	0.0000	0.0000	-0.0004	-0.0003	0.0000	0.0000	0.0000	-0.5311	-0.5461	-0.2457	-0.1691	0.0256	0.2088	0.0000	-0.0000	-0.0000	0.0000	-0.0000	0.0000	0.0000	-0.0006	-0.0002	0.0001	-0.0000	0.0000
523.4320	-0.0000	-1.5708	0.0000	-1.5708	0.0000	0.0000	0.0000	-0.0003	-0.0002	0.0000	0.0000	0.0000	-0.4831	-0.5619	-0.2658	-0.1820	0.0201	0.1994	0.0000	0.0000	0.0001	0.0000	-0.0000	0.0000	0.0000	0.0003	0.0007	0.0001	-0.0000	0.0000
523.4440	-0.0000	-1.5708	0.0000	-1.5708	-0.0000	0.0000	0.0000	-0.0003	-0.0002	0.0000	0.0000	0.0000	-0.5265	-0.6455	-0.2216	-0.1709	0.0130	0.2019	0.0000	-0.0003	-0.0001	0.0000	-0.0000	0.0000	0.0000	-0.0036	-0.0013	0.0000	-0.0000	0.0000
523.4540	-0.0000	-1.5708	0.0000	-1.5708	0.0000	0.0000	0.0000	-0.0002	-0.0002	0.0000	0.0000	0.0000	-0.4732	-0.6400	-0.2507	-0.1157	-0.0024	0.1887	-0.0000	-0.0005	-0.0002	-0.0000	0.0000	0.0000	-0.0000	-0.0057	-0.0024	-0.0002	0.0000	0.0000
523.4660	-0.0000	-1.5708	0.0000	-1.5708	-0.0000	-0.0000	0.0000	-0.0002	-0.0001	0.0000	0.0000	0.0000	-0.4415	-0.6776	-0.2552	-0.1371	0.0161	0.1912	-0.0000	-0.0000	0.0000	0.0000	-0.0000	0.0000	-0.0000	-0.0001	0.0002	0.0001	-0.0000	0.0000
523.4760	-0.0000	-1.5708	-0.0000	-1.5708	0.0000	-0.0000	0.0000	-0.0001	-0.0001	0.0000	0.0000	0.0000	-0.4116	-0.6307	-0.3055	-0.1467	0.0141	0.2053	-0.0000	-0.0001	-0.0001	-0.0000	0.0000	0.0000	-0.0000	-0.0017	-0.0014	-0.0001	0.0000	0.0000
523.4860	-0.0000	-1.5707	0.0001	-1.5708	0.0000	-0.0000	-0.0000	-0.0001	0.0001	0.0000	0.0000	0.0000	-0.4483	-0.6568	-0.2797	-0.1416	0.0267	0.1873	0.0000	-0.0005	-0.0003	-0.0000	0.0000	0.0000	0.0000	-0.0056	-0.0033	-0.0002	0.0000	0.0000
523.4980	0.0000	-1.5708	0.0000	-1.5709	0.0000	-0.0000	-0.0000	-0.0000	0.0001	0.0000	0.0000	0.0000	-0.3251	-0.6154	-0.2605	-0.1366	0.0161	0.2075	-0.0000	-0.0004	-0.0003	-0.0000	0.0000	0.0000	-0.0000	-0.0052	-0.0029	-0.0002	0.0000	0.0000
523.5080	-0.0000	-1.5708	0.0000	-1.5708	-0.0000	-0.0000	-0.0000	-0.0000	0.0001	0.0000	0.0000	0.0000	-0.3330	-0.6479	-0.3246	-0.1653	0.0198	0.2139	0.0000	-0.0002	-0.0002	-0.0000	0.0000	0.0000	0.0000	-0.0023	-0.0020	-0.0002	0.0000	0.0000
523.5200	0.0000	-1.5708	0.0001	-1.5708	0.0000	-0.0000	-0.0000	-0.0000	0.0001	0.0000	0.0000	0.0000	-0.2911	-0.6659	-0.3241	-0.1354	0.0174	0.1799	-0.0000	-0.0006	-0.0004	-0.0000	0.0000	0.0000	-0.0000	-0.0073	-0.0040	-0.0004	0.0001	0.0000
523.5300	0.0000	-1.5708	0.0001	-1.5708	-0.0000	0.0000	-0.0000	-0.0000	0.0001	0.0000	0.0000	0.0000	-0.4312	-0.6322	-0.3423	-0.1534	0.0323	0.2139	0.0000	-0.0000	-0.0001	-0.0000	0.0000	0.0000	0.0000	-0.0003	-0.0009	-0.0000	0.0000	0.0000
523.5400	0.0000	-1.5708	0.0000	-1.5708	-0.0000	0.0000	0.0000	-0.0000	0.0001	0.0000	0.0000	0.0000	-0.4007	-0.5874	-0.3540	-0.1507	0.0278	0.1810	-0.0000	-0.0005	-0.0004	-0.0000	0.0000	0.0000	-0.0000	-0.0058	-0.0034	-0.0003	0.0001	0.0000
523.5500	0.0000	-1.5708	0.0000	-1.5708	0.0000	0.0000	-0.0000	-0.0000	0.0000	0.0000	0.0000	0.0000	-0.4992	-0.6508	-0.3413	-0.1373	0.0029	0.1804	-0.0000	-0.0007	-0.0004	-0.0000	0.0000	0.0000	-0.0000	-0.0082	-0.0039	-0.0002	0.0001	0.0000
523.5620	-0.0000	-1.5707	0.0000	-1.5708	-0.0000	-0.0000	-0.0000	-0.0000	0.0000	0.0000	0.0000	0.0000	-0.4411	-0.6253	-0.3428	-0.1728	0.0157	0.2047	0.0000	-0.0002	-0.0001	-0.0000	0.0000	0.0000	0.0000	-0.0026	-0.0013	-0.0000	0.0000	0.0000
523.5720	0.0000	-1.5708	0.0000	-1.5708	0.0000	0.0000	-0.0000	-0.0000	0.0000	0.0000	0.0000	0.0000	-0.4147	-0.6634	-0.3005	-0.1529	0.0079	0.2066	0.0000	-0.0001	-0.0002	-0.0000	0.0000	0.0000	0.0000	-0.0017	-0.0023	-0.0001	0.0000	0.0000
523.5820	0.0000	-1.5708	-0.0000	-1.5708	-0.0000	0.0000	-0.0000	-0.0000	0.0000	0.0000	0.0000	0.0000	-0.4064	-0.6771	-0.2911	-0.1326	0.0311	0.1914	-0.0000	-0.0003	-0.0002	-0.0000	0.0000	0.0000	-0.0000	-0.0032	-0.0019	-0.0001	0.0000	0.0000
523.5920	0.0000	-1.5708	0.0000	-1.5708	-0.0000	0.0000	-0.0000	-0.0000	0.0000	0.0000	0.0000	0.0000	-0.4399	-0.6431	-0.3410	-0.1185	0.0238	0.1766	-0.0000	-0.0004	-0.0002	-0.0000	0.0000	0.0000	-0.0000	-0.0047	-0.0024	-0.0002	0.0000	0.0000
523.6020	-0.0000	-1.5708	0.0000	-1.5708	0.0000	-0.0000	-0.0000	-0.0000	-0.0000	0.0000	0.0000	0.0000	-0.4652	-0.6656	-0.3482	-0.1363	0.0357	0.2117	0.0000	-0.0002	-0.0002	-0.0000	0.0000	0.0000	0.0000	-0.0027	-0.0023	-0.0001	0.0000	0.0000
523.6120	-0.0000	-1.5708	-0.0000	-1.5708	-0.0000	0.0000	-0.0000	-0.0000	-0.0001	0.0000	0.0000	0.0000	-0.5495	-0.6677	-0.3292	-0.1129	0.0183	0.1914	0.0000	-0.0002	-0.0002	-0.0000	0.0000	0.0000	0.0000	-0.0022	-0.0019	-0.0001	0.0000	0.0000
523.6220	0.0000	-1.5708	0.0000	-1.5708	0.0000	0.0000	-0.0000	-0.0000	-0.0001	0.0000	0.0000	0.0000	-0.4219	-0.6404	-0.3238	-0.1344	0.0323	0.2041	0.0000	-0.0003	-0.0001	-0.0000	0.0000	0.0000	0.0000	-0.0036	-0.0013	-0.0000	0.0000	0.0000
523.6340	-0.0000	-1.5708	0.0000	-1.5708	0.0000	-0.0000	-0.0000	-0.0000	-0.0001	0.0000	0.0000	0.0000	-0.4670	-0.6710	-0.2658	-0.1411	0.0158	0.2105	-0.0000	-0.0001	-0.0000	0.0000	-0.0000	0.0000	-0.0000	-0.0016	-0.0003	0.0001	-0.0000	0.0000
523.6440	0.0000	-1.5708	0.0000	-1.5708	-0.0000	0.0000	-0.0000	-0.0000	-0.0001	0.0000	0.0000	0.0000	-0.4140	-0.7166	-0.2825	-0.1331	0.0191	0.2029	-0.0000	0.0001	0.0000	-0.0000	0.0000	0.0000	-0.0000	0.0006	0.0000	-0.0001	0.0000	0.0000
523.6540	0.0000	-1.5708	-0.0000	-1.5708	-0.0000	-0.0000	-0.0000	-0.0000	-0.0001	0.0000	0.0000	0.0000	-0.4856	-0.6647	-0.3327	-0.1089	0.0468	0.1999	-0.0000	-0.0001	-0.0001	0.0000	-0.0000	0.0000	-0.0000	-0.0011	-0.0008	0.0000	-0.0000	0.0000
523.6640	0.0000	-1.5708	0.0000	-1.5708	-0.0000	0.0000	-0.0000	-0.0000	-0.0001	0.0000	0.0000	0.0000	-0.5280	-0.6656	-0.3232	-0.1342	0.0327	0.2057	0.0000	-0.0002	-0.0002	-0.0000	0.0000	0.0000	0.0000	-0.0023	-0.0019	-0.0002	0.0000	0.0000
523.6760	-0.0000	-1.5708	0.0000	-1.5708	-0.0000	0.0000	-0.0000	-0.0000	-0.0001	0.0000	0.0000	0.0000	-0.4318	-0.6812	-0.3172	-0.1358	0.0373	0.2118	-0.0000	-0.0005	-0.0002	-0.0000	0.0000	0.0000	-0.0000	-0.0062	-0.0019	-0.0001	0.0000	0.0000
523.6860	-0.0000	-1.5708	0.0000	-1.5708	-0.0000	0.0000	-0.0000	-0.0000	-0.0001	0.0000	0.0000	0.0000	-0.3315	-0.6835	-0.3436	-0.1448	0.0565	0.2167	-0.0000	-0.0003	-0.0002	-0.0000	0.0000	0.0000	-0.0000	-0.0037	-0.0024	-0.0001	0.0000	0.0000
523.6980	-0.0000	-1.5708	0.0000	-1.5708	-0.0000	0.0000	-0.0000	-0.0000	-0.0001	0.0000	0.0000	0.0000	-0.3346	-0.6871	-0.3118	-0.1302	0.0418	0.2181	0.0000	-0.0001	-0.0001	-0.0000	0.0000	0.0000	0.0000	-0.0013	-0.0009	-0.0001	0.0000	0.0000
523.7080	-0.0000	-1.5708	0.0000	-1.5708	0.0000	0.0000	-0.0000	-0.0000	-0.0000	0.0000	0.0000	0.0000	-0.3916	-0.7272	-0.3287	-0.1153	0.0259	0.2188	-0.0000	-0.0001	-0.0001	-0.0000	0.0000	0.0000	-0.0000	-0.0012	-0.0009	-0.0001	0.0000	0.0000
523.7180	-0.0000	-1.5708	0.0000	-1.5708	0.0000	0.0000	-0.0000	-0.0000	-0.0000	0.0000	0.0000	0.0000	-0.3925	-0.6124	-0.3018	-0.1344	0.0159	0.1991	0.0000	0.0001	-0.0001	-0.0000	0.0000	0.0000	0.0000	0.0007	-0.0009	-0.0001	0.0000	0.0000
523.7300	-0.0000	-1.5708	0.0000	-1.5708	-0.0000	0.0000	-0.0000	-0.0000	-0.0000	0.0000	0.0000	0.0000	-0.3288	-0.7132	-0.3491	-0.1419	0.0296	0.2035	0.0000	-0.0003	-0.0001	-0.0000	0.0000	0.0000	0.0000	-0.0036	-0.0013	-0.0000	0.0000	0.0000
523.7400	-0.0000	-1.5708	0.0000	-1.5708	0.0000	0.0000	-0.0000	-0.0000	-0.0000	0.0000	0.0000	0.0000	-0.4303	-0.6603	-0.3694	-0.1472	0.0159	0.1856	-0.0000	-0.0003	-0.0003	-0.0000	0.0000	0.0000	-0.0000	-0.0039	-0.0025	-0.0003	0.0001	0.0000
523.7520	-0.0000	-1.5708	0.0000	-1.5708	0.0000	0.0000	-0.0000	-0.0000	-0.0000	0.0000	0.0000	0.0000	-0.4543	-0.6624	-0.3554	-0.1293	0.0125	0.1889	0.0000	-0.0001	-0.0000	0.0000	-0.0000	0.0000	0.0000	-0.0007	-0.0003	0.0000	-0.0000	0.0000
523.7620	0.0000	-1.5708	0.0000	-1.5708	0.0000	0.0000	-0.0000	-0.0000	-0.0000	0.0000	0.0000	0.0000	-0.3792	-0.7364	-0.4296	-0.1354	0.0261	0.1865	0.0000	-0.0002	-0.0002	-0.0000	0.0000	0.0000	0.0000	-0.0023	-0.0019	-0.0002	0.0000	0.0000
523.7720	0.0000	-1.5708	0.0000	-1.5708	-0.0000	0.0000	-0.0000	-0.0000	-0.0000	0.0000	0.0000	0.0000	-0.3853	-0.7005	-0.3251	-0.1194	0.0364	0.2055	-0.0000	-0.0004	-0.0002	-0.0000	0.0000	0.0000	-0.0000	-0.0051	-0.0019	-0.0001	0.0000	0.0000
523.7840	-0.0000	-1.5708	0.0000	-1.5708	0.0000	-0.0000	-0.0000	-0.0000	-0.0000	0.0000	0.0000	0.0000	-0.4712	-0.6932	-0.3689	-0.1416	0.0388	0.1825	0.0000	-0.0005	-0.0004	-0.0000	0.0000	0.0000	0.0000	-0.0058	-0.0035	-0.0003	0.0001	0.0000
523.7940	-0.0000	-1.5708	0.0000	-1.5708	0.0000	0.0000	-0.0000	-0.0000	-0.0000	0.0000	0.0000	0.0000	-0.4987	-0.7033	-0.3685	-0.1388	0.0267	0.1710	0.0000	-0.0001	0.0000	0.0000	-0.0000	0.0000	0.0000	-0.0012	0.0001	0.0000	-0.0000	0.0000
523.8040	0.0000	-1.5708	-0.0000	-1.5708	-0.0000	-0.0000	-0.0000	-0.0000	-0.0000	0.0000	0.0000	0.0000	-0.5240	-0.7148	-0.3443	-0.1134	0.0235	0.1859	0.0000	-0.0001	-0.0001	-0.0000	0.0000	0.0000	0.0000	-0.0012	-0.0008	-0.0000	0.0000	0.0000
523.8140	0.0000	-1.5708	-0.0000	-1.5708	-0.0000	-0.0000	-0.0000	-0.0001	-0.0003	0.0000	0.0000	0.0000	-0.4394	-0.5909	-0.2984	-0.1262	0.0111	0.2148	0.0000	-0.0002	-0.0001	-0.0000	0.0000	0.0000	0.0000	-0.0026	-0.0013	-0.0000	0.0000	0.0000
523.8240	-0.0000	-1.5708	0.0000	-1.5708	0.0000	0.0000	-0.0000	-0.0004	-0.0003	0.0000	0.0000	0.0000	-0.5468	-0.6362	-0.2865	-0.1050	0.0018	0.2054	0.0000	0.0001	0.0001	0.0000	-0.0000	0.0000	0.0000	0.0012	0.0006	0.0001	-0.0000	0.0000
523.8340	-0.0000	-1.5708	0.0000	-1.5708	0.0000	0.0000	-0.0000	-0.0003	-0.0002	0.0000	0.0000	0.0000	-0.4632	-0.6114	-0.3451	-0.1057	0.0432	0.1919	0.0000	0.0004	0.0003	0.0000	-0.0000	0.0000	0.0000	0.0052	0.0027	0.0002	-0.0000	0.0000
523.8460	0.0000	-1.5708	-0.0000	-1.5708	-0.0000	0.0000	-0.0000	-0.0002	-0.0002	0.0000	0.0000	0.0000	-0.4083	-0.5956	-0.3242	-0.1409	0.0391	0.1705	-0.0000	0.0002	0.0002	-0.0000	-0.0000	0.0000	-0.0000	0.0021	0.0015	-0.0000	-0.0000	0.0000
523.8560	0.0000	-1.5708	0.0000	-1.5708	-0.0000	0.0000	-0.0000	-0.0002	-0.0002	0.0000	0.0000	0.0000	-0.4417	-0.6704	-0.3171	-0.1231	-0.0066	0.1907	-0.0000	-0.0003	-0.0001	-0.0000	0.0000	0.0000	-0.0000	-0.0032	-0.0009	-0.0000	0.0000	0.0000
523.8660	-0.0000	-1.5708	-0.0000	-1.5708	-0.0000	0.0000	-0.0000	-0.0001	-0.0001	0.0000	0.0000	0.0000	-0.5280	-0.6970	-0.2991	-0.1297	0.0280	0.2018	-0.0000	0.0001	0.0001	0.0000	-0.0000	0.0000	-0.0000	0.0012	0.0006	0.0001	-0.0000	0.0000
523.8760	0.0000	-1.5708	-0.0000	-1.5708	-0.0000	0.0000	-0.0000	-0.0001	-0.0001	0.0000	0.0000	0.0000	-0.4705	-0.7136	-0.2912	-0.1326	0.0389	0.2011	-0.0000	-0.0000	-0.0001	-0.0000	0.0000	0.0000	-0.0000	-0.0004	-0.0010	-0.0002	0.0000	0.0000
523.8880	0.0000	-1.5708	0.0000	-1.5708	0.0000	-0.0000	-0.0000	-0.0001	-0.0000	0.0000	0.0000	0.0000	-0.3652	-0.6310	-0.3119	-0.1435	0.0022	0.2018	0.0000	-0.0001	-0.0001	-0.0000	0.0000	0.0000	0.0000	-0.0013	-0.0009	-0.0001	0.0000	0.0000
523.8980	-0.0000	-1.5708	0.0000	-1.5708	0.0000	0.0000	-0.0000	-0.0001	-0.0000	0.0000	0.0000	0.0000	-0.4479	-0.6360	-0.3304	-0.1425	0.0098	0.1936	-0.0000	-0.0002	-0.0001	-0.0000	0.0000	0.0000	-0.0000	-0.0026	-0.0013	-0.0000	0.0000	0.0000
523.9100	-0.0000	-1.5708	0.0000	-1.5708	0.0000	-0.0000	-0.0000	-0.0000	-0.0000	0.0000	0.0000	0.0000	-0.4253	-0.6793	-0.3888	-0.1458	0.0275	0.2026	-0.0000	-0.0005	-0.0003	-0.0000	0.0000	0.0000	-0.0000	-0.0058	-0.0025	-0.0003	0.0001	0.0000
523.9200	-0.0000	-1.5707	0.0001	-1.5708	-0.0000	-0.0000	-0.0000	0.0000	0.0000	0.0000	0.0000	0.0000	-0.4516	-0.6648	-0.3597	-0.1135	0.0350	0.1727	0.0000	-0.0004	-0.0002	-0.0000	0.0000	-0.0000	0.0000	-0.0051	-0.0019	-0.0001	0.0000	-0.0000
523.9320	-0.0000	-1.5708	0.0001	-1.5708	0.0000	0.0000	-0.0000	0.0000	0.0000	0.0000	0.0000	0.0000	-0.3699	-0.7305	-0.3794	-0.1308	-0.0123	0.1764	0.0000	-0.0003	-0.0002	0.0000	-0.0000	-0.0000	0.0000	-0.0040	-0.0017	0.0001	-0.0000	-0.0000
523.9420	-0.0000	-1.5708	0.0000	-1.5708	-0.0000	0.0000	-0.0000	0.0000	0.0000	0.0000	0.0000	0.0000	-0.4181	-0.6281	-0.3467	-0.1189	0.0012	0.1976	0.0000	-0.0003	-0.0002	-0.0000	0.0000	-0.0000	0.0000	-0.0032	-0.0019	-0.0001	0.0000	-0.0000
523.9520	0.0000	-1.5708	-0.0000	-1.5708	-0.0000	-0.0000	-0.0000	0.0000	0.0000	0.0000	0.0000	0.0000	-0.3097	-0.6926	-0.3481	-0.1306	0.0099	0.1849	0.0000	0.0001	0.0000	0.0000	-0.0000	-0.0000	-0.0000	0.0007	0.0001	0.0000	-0.0000	-0.0000
523.9620	0.0000	-1.5708	-0.0000	-1.5708	0.0000	0.0000	-0.0000	-0.0001	0.0000	0.0000	0.0000	0.0000	-0.3574	-0.6009	-0.3912	-0.1283	0.0080	0.1854	0.0000	0.0002	-0.0000	-0.0000	-0.0000	-0.0000	0.0000	0.0022	-0.0004	-0.0000	-0.0000	0.0000
523.9740	-0.0000	-1.5708	0.0000	-1.5708	0.0000	0.0000	-0.0000	-0.0001	-0.0000	0.0000	0.0000	0.0000	-0.3615	-0.5767	-0.3240	-0.1143	0.0223	0.2202	0.0000	0.0001	-0.0000	0.0000	-0.0000	-0.0000	0.0000	0.0013	-0.0003	0.0000	-0.0000	0.0000
523.9840	0.0000	-1.5708	0.0000	-1.5708	-0.0000	-0.0000	-0.0000	-0.0001	-0.0003	0.0000	0.0000	0.0000	-0.3964	-0.7109	-0.2929	-0.1411	0.0187	0.1609	0.0000	0.0006	0.0003	0.0000	-0.0000	-0.0000	-0.0000	0.0072	0.0026	0.0002	-0.0001	-0.0000
523.9940	-0.0000	-1.5708	-0.0000	-1.5708	-0.0000	0.0000	-0.0000	-0.0001	-0.0003	0.0000	0.0000	0.0000	-0.3400	-0.6854	-0.2953	-0.1325	0.0227	0.1750	0.0000	0.0001	0.0001	-0.0000	0.0000	-0.0000	-0.0000	0.0011	0.0005	-0.0000	0.0000	0.0000
524.0040	-0.0000	-1.5708	-0.0000	-1.5708	-0.0000	0.0000	-0.0000	-0.0002	-0.0002	0.0000	0.0000	0.0000	-0.3123	-0.6647	-0.2607	-0.1147	0.0196	0.1553	0.0000	0.0002	0.0001	0.0000	-0.0000	-0.0000	0.0000	0.0023	0.0007	0.0001	-0.0000	0.0000
524.0140	0.0000	-1.5708	-0.0000	-1.5708	-0.0000	-0.0000	-0.0000	-0.0002	-0.0002	0.0000	0.0000	0.0000	-0.3838	-0.6974	-0.2935	-0.1119	0.0366	0.2002	-0.0997	0.1149	0.0486	-0.0032	0.0093	-0.0106	-0.8076	1.2161	0.4421	-0.0010	0.0421	-0.0564
524.0260	-0.0000	-1.5708	-0.0000	-1.5708	-0.0000	0.0000	-0.0000	-0.0001	-0.0002	0.0000	0.0000	-0.0000	-0.8137	-0.3286	-0.1961	-0.1405	0.0788	0.1207	-0.3047	0.2032	0.0736	-0.0227	0.0429	-0.0446	-0.8432	1.2681	0.4611	-0.0010	0.0439	-0.0589
524.0360	-0.0000	-1.5708	-0.0000	-1.5708	0.0000	-0.0000	-0.0027	0.0001	-0.0000	0.0000	0.0027	-0.0008	-1.1078	-0.1969	-0.1284	-0.2070	0.0613	0.0684	-0.4730	0.2732	0.0928	-0.0390	0.0709	-0.0727	-0.8432	1.2686	0.4606	-0.0011	0.0440	-0.0589
524.0460	-0.0001	-1.5708	-0.0000	-1.5708	0.0000	-0.0000	-0.0037	0.0005	0.0004	-0.0012	0.0050	-0.0018	-1.2336	-0.0923	-0.1646	-0.2072	0.0740	0.0363	-0.6413	0.3426	0.1119	-0.0552	0.0988	-0.1008	-0.8432	1.2626	0.4594	-0.0013	0.0440	-0.0589
524.0560	-0.0001	-1.5708	0.0000	-1.5708	0.0001	-0.0000	-0.0060	0.0007	0.0005	-0.0012	0.0052	-0.0032	-1.2021	-0.0602	-0.1345	-0.2610	0.0820	0.0032	-0.8097	0.4126	0.1311	-0.0715	0.1267	-0.1289	-0.8432	1.2633	0.4592	-0.0010	0.0440	-0.0589
524.0680	-0.0002	-1.5708	0.0000	-1.5708	0.0002	-0.0001	-0.0063	0.0013	0.0012	-0.0026	0.0065	-0.0067	-1.1754	0.0664	-0.0922	-0.2630	0.1130	-0.0160	-0.8864	0.3676	0.1009	-0.0856	0.1471	-0.1479	-0.0000	-0.0069	-0.0036	0.0000	0.0000	-0.0000
524.0780	-0.0003	-1.5707	0.0000	-1.5709	0.0002	-0.0001	-0.0060	0.0015	0.0007	-0.0036	0.0045	-0.0048	-1.1358	0.1183	-0.1229	-0.2576	0.1276	-0.0464	-0.8864	0.3674	0.1009	-0.0856	0.1471	-0.1479	-0.0000	-0.0090	-0.0036	0.0001	0.0000	-0.0000
524.0900	-0.0003	-1.5707	0.0000	-1.5709	0.0002	-0.0002	-0.0052	0.0010	0.0015	-0.0042	0.0042	-0.0046	-1.1833	0.2634	-0.1083	-0.2943	0.1888	-0.0804	-0.8864	0.3676	0.1008	-0.0856	0.1471	-0.1479	-0.0000	-0.0074	-0.0040	0.0001	0.0000	-0.0000
524.1000	-0.0004	-1.5707	0.0001	-1.5709	0.0003	-0.0002	-0.0060	0.0017	0.0010	-0.0033	0.0041	-0.0057	-1.2122	0.1769	-0.1076	-0.2895	0.1881	-0.0832	-0.8864	0.3672	0.1007	-0.0855	0.1471	-0.1479	-0.0000	-0.0117	-0.0054	0.0002	0.0000	-0.0000
524.1120	-0.0005	-1.5707	0.0001	-1.5710	0.0003	-0.0003	-0.0061	0.0012	0.0006	-0.0039	0.0048	-0.0058	-1.2731	0.3347	-0.0652	-0.2665	0.1557	-0.0604	-0.8864	0.3670	0.1006	-0.0855	0.1471	-0.1479	-0.0000	-0.0135	-0.0062	0.0003	-0.0000	-0.0000
524.1220	-0.0005	-1.5707	0.0001	-1.5710	0.0003	-0.0004	-0.0095	0.0033	0.0012	-0.0053	0.0089	-0.0096	-1.4191	0.6882	0.0715	-0.2788	0.1802	-0.1139	-1.3165	0.7186	0.2288	-0.1132	0.2046	-0.2166	-1.5449	2.5037	0.8990	0.0060	0.0783	-0.1213
524.1320	-0.0006	-1.5707	0.0001	-1.5711	0.0004	-0.0005	-0.0116	0.0045	0.0017	-0.0073	0.0103	-0.0134	-1.3038	0.7980	0.1281	-0.2654	0.2434	-0.1778	-1.6201	0.8607	0.2650	-0.1416	0.2552	-0.2744	-1.5449	2.4985	0.8967	0.0062	0.0782	-0.1213
524.1440	-0.0008	-1.5706	0.0001	-1.5712	0.0006	-0.0007	-0.0126	0.0059	0.0026	-0.0079	0.0135	-0.0150	-1.1737	0.9897	0.1862	-0.2985	0.2315	-0.0881	-1.6553	1.0314	0.3087	-0.1756	0.3160	-0.3035	-1.5449	2.4948	0.8971	0.0066	0.0782	-0.1213
524.1540	-0.0009	-1.5706	0.0001	-1.5713	0.0007	-0.0008	-0.0128	0.0071	0.0027	-0.0094	0.0138	-0.0148	-1.3218	1.0416	0.3735	-0.2843	0.2283	-0.1051	-1.6593	1.1735	0.3449	-0.2040	0.3289	-0.3043	-1.5449	2.4892	0.8944	0.0068	0.0781	-0.1213
524.1640	-0.0010	-1.5705	0.0001	-1.5714	0.0008	-0.0010	-0.0142	0.0085	0.0035	-0.0092	0.0131	-0.0153	-1.5087	1.2516	0.4486	-0.2702	0.2604	-0.1628	-1.6633	1.3154	0.3812	-0.2324	0.3293	-0.3051	-1.5449	2.4824	0.8926	0.0069	0.0781	-0.1213
524.1740	-0.0012	-1.5704	0.0002	-1.5715	0.0010	-0.0011	-0.0173	0.0099	0.0048	-0.0108	0.0135	-0.0160	-1.6054	1.4465	0.4228	-0.2602	0.2670	-0.1816	-1.6673	1.4571	0.4171	-0.2608	0.3297	-0.3059	-1.5449	2.4720	0.8881	0.0071	0.0781	-0.1213
524.1840	-0.0014	-1.5703	0.0002	-1.5716	0.0011	-0.0012	-0.0197	0.0121	0.0059	-0.0117	0.0134	-0.0177	-1.5123	1.3979	0.4286	-0.2557	0.2935	-0.1655	-1.6713	1.5982	0.4527	-0.2893	0.3301	-0.3066	-1.5449	2.4545	0.8796	0.0067	0.0783	-0.1213
524.1960	-0.0016	-1.5702	0.0002	-1.5717	0.0013	-0.0014	-0.0203	0.0117	0.0052	-0.0112	0.0141	-0.0189	-1.6169	1.1593	0.4401	-0.2647	0.3169	-0.2266	-1.5439	1.3996	0.3752	-0.2911	0.3230	-0.2957	-0.0000	-0.0794	-0.0313	0.0014	-0.0001	-0.0000
524.2060	-0.0018	-1.5700	0.0003	-1.5718	0.0014	-0.0016	-0.0212	0.0113	0.0064	-0.0094	0.0162	-0.0184	-1.4714	1.2276	0.4396	-0.2638	0.2966	-0.2449	-1.5439	1.3979	0.3743	-0.2911	0.3230	-0.2957	-0.0000	-0.0999	-0.0401	0.0011	0.0000	-0.0000
524.2160	-0.0020	-1.5699	0.0004	-1.5719	0.0016	-0.0018	-0.0224	0.0119	0.0074	-0.0093	0.0167	-0.0195	-1.5012	1.3809	0.5646	-0.2914	0.3167	-0.2811	-1.7130	1.6979	0.5222	-0.2894	0.3323	-0.3129	-2.0008	3.4776	1.2269	0.0209	0.0973	-0.1800
524.2260	-0.0022	-1.5697	0.0005	-1.5720	0.0017	-0.0020	-0.0250	0.0159	0.0102	-0.0114	0.0199	-0.0240	-1.4889	1.1976	0.4102	-0.2710	0.3082	-0.2775	-1.7181	1.6995	0.5704	-0.2899	0.3328	-0.3140	-2.0008	3.4585	1.2196	0.0208	0.0973	-0.1800
524.2360	-0.0026	-1.5696	0.0006	-1.5721	0.0019	-0.0023	-0.0278	0.0153	0.0107	-0.0127	0.0216	-0.0281	-1.4578	1.2885	0.4836	-0.2821	0.3311	-0.2943	-1.7231	1.7007	0.6182	-0.2905	0.3333	-0.3152	-2.0008	3.4338	1.2078	0.0203	0.0975	-0.1800
524.2480	-0.0028	-1.5694	0.0008	-1.5722	0.0022	-0.0026	-0.0292	0.0163	0.0126	-0.0141	0.0235	-0.0303	-1.6100	1.2800	0.3986	-0.2497	0.3304	-0.2902	-1.7292	1.7021	0.6755	-0.2911	0.3340	-0.3166	-2.0008	3.4036	1.1943	0.0200	0.0977	-0.1800
524.2580	-0.0032	-1.5693	0.0009	-1.5723	0.0024	-0.0030	-0.0316	0.0174	0.0111	-0.0142	0.0252	-0.0349	-1.5035	1.3071	0.4127	-0.3100	0.3476	-0.3002	-1.7343	1.7034	0.7234	-0.2916	0.3345	-0.3177	-2.0008	3.3812	1.1837	0.0198	0.0978	-0.1800
524.2700	-0.0036	-1.5690	0.0010	-1.5726	0.0028	-0.0034	-0.0349	0.0195	0.0126	-0.0157	0.0276	-0.0397	-1.5965	1.2494	0.4745	-0.3086	0.3460	-0.3061	-1.7404	1.7046	0.7791	-0.2922	0.3351	-0.3191	-2.0008	3.3491	1.1693	0.0195	0.0979	-0.1800
524.2800	-0.0040	-1.5688	0.0011	-1.5727	0.0030	-0.0038	-0.0377	0.0213	0.0127	-0.0167	0.0296	-0.0409	-1.5124	1.1790	0.4372	-0.3437	0.3635	-0.2779	-1.7454	1.7046	0.7783	-0.2927	0.3357	-0.3203	-2.0008	3.3096	1.1516	0.0188	0.0982	-0.1800
524.2900	-0.0044	-1.5686	0.0013	-1.5729	0.0034	-0.0042	-0.0394	0.0221	0.0123	-0.0187	0.0337	-0.0416	-1.6161	1.2341	0.4406	-0.3378	0.3328	-0.3404	-1.7505	1.7060	0.7783	-0.2932	0.3362	-0.3214	-2.0008	3.2879	1.1427	0.0189	0.0983	-0.1800
524.3020	-0.0049	-1.5683	0.0014	-1.5731	0.0038	-0.0047	-0.0437	0.0237	0.0098	-0.0203	0.0347	-0.0466	-1.0842	0.7643	0.4909	-0.3258	0.3442	-0.3099	-1.5866	1.4043	0.6476	-0.2954	0.3275	-0.3054	-0.0001	-0.3483	-0.1495	-0.0015	0.0013	-0.0000
524.3120	-0.0053	-1.5681	0.0015	-1.5734	0.0041	-0.0052	-0.0425	0.0216	0.0101	-0.0209	0.0342	-0.0476	-1.0308	1.0853	0.4502	-0.3239	0.3697	-0.2812	-1.5866	1.4018	0.6462	-0.2954	0.3275	-0.3054	-0.0001	-0.3785	-0.1631	-0.0016	0.0014	-0.0000
524.3240	-0.0058	-1.5678	0.0016	-1.5736	0.0045	-0.0058	-0.0447	0.0272	0.0120	-0.0225	0.0376	-0.0510	-1.1821	1.0665	0.6217	-0.2899	0.3495	-0.2634	-1.7804	1.7805	0.8065	-0.2922	0.3377	-0.3289	-2.2424	4.0969	1.4010	0.0393	0.1035	-0.2340
524.3340	-0.0063	-1.5676	0.0017	-1.5739	0.0049	-0.0063	-0.0472	0.0276	0.0122	-0.0233	0.0399	-0.0545	-1.3275	1.1465	0.7300	-0.2791	0.3653	-0.2348	-1.7859	1.7816	0.8062	-0.2927	0.3382	-0.3304	-2.2424	4.0609	1.3867	0.0393	0.1036	-0.2340
524.3440	-0.0068	-1.5673	0.0018	-1.5741	0.0053	-0.0069	-0.0505	0.0291	0.0134	-0.0234	0.0398	-0.0544	-1.4564	1.1602	0.7562	-0.2765	0.3912	-0.2913	-1.7915	1.7825	0.8057	-0.2932	0.3388	-0.3319	-2.2425	4.0211	1.3707	0.0392	0.1037	-0.2340
524.3540	-0.0073	-1.5670	0.0019	-1.5744	0.0057	-0.0074	-0.0531	0.0293	0.0146	-0.0231	0.0428	-0.0585	-1.4981	1.4160	0.7830	-0.2985	0.3775	-0.3464	-1.7970	1.7837	0.8054	-0.2937	0.3394	-0.3334	-2.2425	3.9862	1.3564	0.0391	0.1039	-0.2340
524.3640	-0.0078	-1.5667	0.0021	-1.5746	0.0061	-0.0080	-0.0572	0.0306	0.0159	-0.0254	0.0452	-0.0614	-1.5811	1.5687	0.8087	-0.3198	0.3549	-0.3818	-1.8025	1.7841	0.8044	-0.2943	0.3400	-0.3349	-2.2426	3.9411	1.3359	0.0385	0.1042	-0.2340
524.3740	-0.0084	-1.5664	0.0022	-1.5749	0.0066	-0.0087	-0.0608	0.0330	0.0176	-0.0290	0.0471	-0.0691	-1.4299	1.5101	0.7742	-0.2534	0.3761	-0.3133	-1.8081	1.7845	0.8036	-0.2948	0.3405	-0.3364	-2.2426	3.8956	1.3172	0.0383	0.1043	-0.2340
524.3860	-0.0091	-1.5659	0.0025	-1.5752	0.0071	-0.0095	-0.0617	0.0362	0.0192	-0.0289	0.0502	-0.0712	-1.7200	1.4841	0.6560	-0.2585	0.3847	-0.3458	-1.8147	1.7844	0.8023	-0.2954	0.3412	-0.3382	-2.2427	3.8344	1.2906	0.0378	0.1046	-0.2340
524.3960	-0.0098	-1.5655	0.0027	-1.5755	0.0077	-0.0103	-0.0656	0.0379	0.0202	-0.0290	0.0522	-0.0791	-1.5825	1.5687	0.6727	-0.3152	0.3636	-0.2970	-1.8202	1.7839	0.8011	-0.2959	0.3418	-0.3397	-2.2428	3.7789	1.2676	0.0374	0.1048	-0.2340
524.4060	-0.0104	-1.5652	0.0029	-1.5758	0.0082	-0.0111	-0.0682	0.0392	0.0191	-0.0308	0.0508	-0.0817	-1.2380	1.2097	0.5638	-0.2954	0.4184	-0.2209	-1.6356	1.4044	0.6388	-0.3000	0.3326	-0.3187	-0.0005	-0.7890	-0.3345	-0.0040	0.0031	-0.0000
524.4160	-0.0111	-1.5648	0.0031	-1.5761	0.0087	-0.0119	-0.0684	0.0387	0.0192	-0.0322	0.0503	-0.0784	-1.5610	1.7791	0.8578	-0.2405	0.4346	-0.3012	-1.8301	1.8415	0.8209	-0.2942	0.3417	-0.3457	-2.3044	4.4217	1.4524	0.0609	0.0984	-0.2833
524.4280	-0.0120	-1.5642	0.0034	-1.5765	0.0094	-0.0129	-0.0710	0.0465	0.0225	-0.0322	0.0557	-0.0833	-1.2103	1.2623	0.6843	-0.2797	0.4358	-0.3190	-1.8367	1.8417	0.8192	-0.2948	0.3424	-0.3479	-2.3046	4.3517	1.4222	0.0602	0.0988	-0.2833
524.4380	-0.0127	-1.5638	0.0036	-1.5769	0.0099	-0.0138	-0.0712	0.0470	0.0227	-0.0340	0.0596	-0.0930	-1.6637	1.3736	0.6425	-0.2734	0.4209	-0.2888	-1.8422	1.8411	0.8176	-0.2953	0.3430	-0.3497	-2.3047	4.2845	1.3942	0.0595	0.0991	-0.2833
524.4480	-0.0134	-1.5633	0.0038	-1.5772	0.0105	-0.0147	-0.0748	0.0488	0.0242	-0.0360	0.0636	-0.0928	-1.8508	1.2591	0.5852	-0.2910	0.4039	-0.3289	-1.8477	1.8405	0.8160	-0.2958	0.3436	-0.3515	-2.3049	4.2184	1.3668	0.0590	0.0994	-0.2833
524.4600	-0.0144	-1.5627	0.0041	-1.5776	0.0113	-0.0159	-0.0808	0.0511	0.0253	-0.0362	0.0666	-0.1007	-1.6508	1.3577	0.6011	-0.2689	0.3565	-0.3212	-1.8543	1.8393	0.8136	-0.2964	0.3443	-0.3537	-2.3051	4.1322	1.3289	0.0580	0.0999	-0.2833
524.4700	-0.0151	-1.5622	0.0044	-1.5780	0.0120	-0.0169	-0.0824	0.0533	0.0268	-0.0367	0.0686	-0.1075	-1.7179	1.3321	0.4873	-0.3052	0.3349	-0.2581	-1.8598	1.8379	0.8115	-0.2970	0.3449	-0.3555	-2.3053	4.0545	1.2967	0.0571	0.1003	-0.2833
524.4820	-0.0162	-1.5615	0.0047	-1.5784	0.0128	-0.0182	-0.0860	0.0570	0.0272	-0.0376	0.0675	-0.1079	-1.5741	1.2431	0.5072	-0.3383	0.3059	-0.3431	-1.8664	1.8363	0.8090	-0.2976	0.3456	-0.3577	-2.3055	3.9643	1.2580	0.0562	0.1007	-0.2833
524.4920	-0.0171	-1.5609	0.0050	-1.5788	0.0135	-0.0194	-0.0884	0.0599	0.0275	-0.0406	0.0683	-0.1153	-1.6127	1.0335	0.5136	-0.2685	0.3553	-0.3172	-1.8719	1.8341	0.8067	-0.2981	0.3462	-0.3595	-2.3058	3.8781	1.2231	0.0553	0.1011	-0.2833
524.5040	-0.0181	-1.5602	0.0053	-1.5793	0.0143	-0.0208	-0.0913	0.0603	0.0279	-0.0412	0.0680	-0.1212	-1.3378	1.2904	0.5119	-0.3195	0.3876	-0.2939	-1.8348	1.7326	0.7623	-0.3001	0.3448	-0.3557	-1.7856	2.5923	0.7729	0.0395	0.0801	-0.2193
524.5140	-0.0190	-1.5596	0.0056	-1.5797	0.0150	-0.0220	-0.0892	0.0559	0.0264	-0.0408	0.0684	-0.1263	-1.5151	1.3186	0.4951	-0.3351	0.4440	-0.2158	-1.8634	1.8552	0.8091	-0.2967	0.3450	-0.3647	-2.1175	4.0481	1.2315	0.0767	0.0812	-0.3129
524.5260	-0.0202	-1.5589	0.0060	-1.5802	0.0159	-0.0235	-0.0944	0.0637	0.0301	-0.0448	0.0722	-0.1249	-1.8884	1.5955	0.5016	-0.2850	0.4628	-0.3430	-1.8773	1.8743	0.8147	-0.2969	0.3460	-0.3685	-2.2113	4.1942	1.2725	0.0796	0.0850	-0.3267
524.5360	-0.0211	-1.5582	0.0062	-1.5806	0.0167	-0.0248	-0.0976	0.0661	0.0285	-0.0448	0.0783	-0.1324	-1.5504	1.5969	0.5954	-0.3171	0.3907	-0.3034	-1.8823	1.8728	0.8121	-0.2974	0.3465	-0.3706	-2.2116	4.1070	1.2349	0.0785	0.0855	-0.3267
524.5480	-0.0224	-1.5574	0.0066	-1.5812	0.0176	-0.0265	-0.0985	0.0701	0.0284	-0.0466	0.0825	-0.1392	-1.8698	1.5747	0.7749	-0.2674	0.3585	-0.3017	-1.8883	1.8698	0.8087	-0.2979	0.3472	-0.3731	-2.2121	3.9893	1.1874	0.0774	0.0860	-0.3267
524.5580	-0.0234	-1.5567	0.0069	-1.5816	0.0184	-0.0279	-0.1018	0.0708	0.0303	-0.0464	0.0831	-0.1435	-1.8235	1.8285	0.7611	-0.2783	0.3399	-0.2883	-1.8933	1.8674	0.8057	-0.2984	0.3477	-0.3752	-2.2125	3.8913	1.1466	0.0763	0.0865	-0.3267
524.5700	-0.0246	-1.5558	0.0072	-1.5822	0.0194	-0.0296	-0.1055	0.0740	0.0303	-0.0478	0.0821	-0.1513	-1.3618	1.8033	0.8619	-0.3229	0.3758	-0.3131	-1.8994	1.8643	0.8024	-0.2990	0.3484	-0.3778	-2.2131	3.7717	1.0992	0.0749	0.0872	-0.3267
524.5800	-0.0257	-1.5550	0.0075	-1.5827	0.0203	-0.0312	-0.1064	0.0814	0.0329	-0.0495	0.0856	-0.1569	-1.9322	1.3512	0.7651	-0.2722	0.3264	-0.3487	-1.9044	1.8608	0.7990	-0.2994	0.3489	-0.3798	-2.2136	3.6613	1.0541	0.0738	0.0877	-0.3267
524.5920	-0.0270	-1.5540	0.0079	-1.5833	0.0213	-0.0331	-0.1121	0.0837	0.0344	-0.0473	0.0857	-0.1625	-1.6494	1.2251	0.7789	-0.3336	0.3656	-0.3256	-1.9105	1.8558	0.7944	-0.3001	0.3496	-0.3824	-2.2143	3.5187	0.9954	0.0718	0.0884	-0.3267
524.6020	-0.0281	-1.5532	0.0083	-1.5837	0.0222	-0.0347	-0.1140	0.0824	0.0344	-0.0500	0.0886	-0.1697	-1.6598	1.6166	0.8835	-0.3287	0.3474	-0.3135	-1.9155	1.8516	0.7907	-0.3006	0.3501	-0.3844	-2.2150	3.4002	0.9471	0.0703	0.0891	-0.3267
524.6140	-0.0295	-1.5521	0.0088	-1.5843	0.0233	-0.0368	-0.1141	0.0829	0.0330	-0.0509	0.0902	-0.1729	-1.3506	1.1595	0.7314	-0.3169	0.3597	-0.2989	-1.8921	1.8576	0.7868	-0.2988	0.3478	-0.3876	-1.9032	3.4319	0.9026	0.0916	0.0610	-0.3479
524.6240	-0.0307	-1.5513	0.0092	-1.5848	0.0242	-0.0385	-0.1175	0.0906	0.0388	-0.0512	0.0906	-0.1755	-1.3045	1.3149	0.6430	-0.3283	0.3988	-0.3325	-1.9033	1.8760	0.7917	-0.2987	0.3484	-0.3914	-1.9876	3.5766	0.9397	0.0950	0.0639	-0.3632
524.6340	-0.0319	-1.5503	0.0095	-1.5854	0.0251	-0.0403	-0.1168	0.0921	0.0396	-0.0522	0.0912	-0.1848	-1.4068	1.3993	0.6490	-0.2909	0.4338	-0.3693	-1.9075	1.8720	0.7876	-0.2991	0.3489	-0.3937	-1.9884	3.4523	0.8882	0.0934	0.0645	-0.3632
524.6460	-0.0333	-1.5492	0.0100	-1.5859	0.0263	-0.0426	-0.1191	0.0958	0.0407	-0.0526	0.0961	-0.1970	-1.8530	1.3310	0.6241	-0.3155	0.3814	-0.2803	-1.9125	1.8665	0.7823	-0.2996	0.3495	-0.3965	-1.9893	3.2946	0.8235	0.0912	0.0654	-0.3632
524.6560	-0.0345	-1.5482	0.0104	-1.5865	0.0272	-0.0446	-0.1226	0.1006	0.0403	-0.0542	0.1003	-0.1945	-1.8570	1.1767	0.6596	-0.2468	0.3100	-0.3697	-1.9167	1.8613	0.7776	-0.3000	0.3499	-0.3988	-1.9902	3.1562	0.7665	0.0892	0.0662	-0.3632
524.6680	-0.0360	-1.5470	0.0109	-1.5871	0.0285	-0.0470	-0.1259	0.0993	0.0405	-0.0541	0.1018	-0.2023	-1.6260	1.4875	0.7419	-0.2707	0.3009	-0.3501	-1.9218	1.8553	0.7722	-0.3005	0.3505	-0.4016	-1.9913	2.9929	0.6999	0.0869	0.0671	-0.3632
524.6780	-0.0374	-1.5460	0.0113	-1.5876	0.0295	-0.0490	-0.1299	0.1017	0.0411	-0.0546	0.0985	-0.2074	-1.2661	1.6414	0.6442	-0.2861	0.3631	-0.3507	-1.9260	1.8496	0.7672	-0.3009	0.3510	-0.4039	-1.9923	2.8485	0.6396	0.0848	0.0680	-0.3632
524.6880	-0.0387	-1.5449	0.0118	-1.5882	0.0304	-0.0512	-0.1262	0.1078	0.0437	-0.0513	0.0969	-0.2145	-1.6115	1.4697	0.5866	-0.3563	0.3970	-0.3304	-1.9302	1.8437	0.7621	-0.3014	0.3514	-0.4063	-1.9934	2.7012	0.5782	0.0824	0.0689	-0.3632
524.7000	-0.0401	-1.5436	0.0123	-1.5888	0.0316	-0.0538	-0.1319	0.1115	0.0442	-0.0566	0.1027	-0.2235	-1.8970	1.4400	0.6250	-0.3316	0.4248	-0.2893	-1.9353	1.8362	0.7558	-0.3020	0.3520	-0.4091	-1.9948	2.5201	0.5039	0.0795	0.0700	-0.3632
524.7100	-0.0416	-1.5425	0.0128	-1.5894	0.0327	-0.0560	-0.1355	0.1157	0.0449	-0.0581	0.1048	-0.2266	-1.5651	0.9308	0.5163	-0.2719	0.4028	-0.3269	-1.7729	1.2997	0.5378	-0.3137	0.3477	-0.3770	-0.0134	-3.9596	-1.6491	-0.0445	0.0202	-0.0000
524.7220	-0.0431	-1.5411	0.0133	-1.5901	0.0340	-0.0588	-0.1392	0.1161	0.0443	-0.0560	0.1054	-0.2350	-1.2138	1.2921	0.6340	-0.3245	0.3213	-0.2977	-1.9133	1.8421	0.7473	-0.3001	0.3495	-0.4159	-1.6592	2.4549	0.4024	0.1025	0.0376	-0.3920
524.7320	-0.0445	-1.5399	0.0137	-1.5906	0.0351	-0.0612	-0.1374	0.1160	0.0445	-0.0571	0.1057	-0.2394	-1.4933	1.7140	0.6644	-0.2829	0.3595	-0.3576	-1.9164	1.8362	0.7419	-0.3004	0.3499	-0.4184	-1.6604	2.3012	0.3405	0.1001	0.0385	-0.3920
524.7440	-0.0461	-1.5385	0.0142	-1.5913	0.0364	-0.0640	-0.1394	0.1234	0.0451	-0.0564	0.1059	-0.2486	-1.6414	1.3489	0.6838	-0.3031	0.3722	-0.3035	-1.9201	1.8273	0.7346	-0.3008	0.3503	-0.4214	-1.6620	2.0967	0.2568	0.0969	0.0397	-0.3920
524.7540	-0.0475	-1.5373	0.0147	-1.5919	0.0374	-0.0665	-0.1417	0.1242	0.0443	-0.0564	0.1075	-0.2542	-1.8779	1.6568	0.8561	-0.2637	0.3768	-0.3818	-1.9232	1.8200	0.7286	-0.3012	0.3506	-0.4239	-1.6635	1.9261	0.1887	0.0943	0.0407	-0.3920
524.7660	-0.0493	-1.5357	0.0152	-1.5926	0.0387	-0.0696	-0.1453	0.1321	0.0477	-0.0566	0.1091	-0.2627	-1.5053	1.2536	0.7360	-0.2869	0.3795	-0.3369	-1.9270	1.8104	0.7209	-0.3016	0.3511	-0.4270	-1.6653	1.7128	0.1012	0.0905	0.0421	-0.3920
524.7760	-0.0507	-1.5344	0.0157	-1.5932	0.0398	-0.0723	-0.1438	0.1318	0.0483	-0.0567	0.1089	-0.2682	-1.6019	1.5682	0.7109	-0.2297	0.4294	-0.4270	-1.9301	1.8025	0.7147	-0.3019	0.3514	-0.4295	-1.6669	1.5360	0.0313	0.0879	0.0430	-0.3920
524.7880	-0.0525	-1.5328	0.0163	-1.5938	0.0411	-0.0755	-0.1468	0.1368	0.0518	-0.0537	0.1095	-0.2766	-1.8774	1.5603	0.6241	-0.3175	0.4668	-0.3921	-1.9339	1.7919	0.7064	-0.3024	0.3519	-0.4325	-1.6689	1.3104	-0.0617	0.0837	0.0445	-0.3920
524.7980	-0.0539	-1.5314	0.0168	-1.5943	0.0422	-0.0784	-0.1472	0.1418	0.0508	-0.0569	0.1162	-0.2822	-1.8125	1.4327	0.7639	-0.2987	0.4126	-0.3798	-1.9371	1.7829	0.6996	-0.3029	0.3522	-0.4350	-1.6707	1.1200	-0.1384	0.0803	0.0457	-0.3920
524.8100	-0.0557	-1.5297	0.0175	-1.5951	0.0436	-0.0819	-0.1507	0.1474	0.0544	-0.0563	0.1190	-0.2891	-1.2928	1.0809	0.5047	-0.3068	0.3018	-0.3391	-1.8432	1.3802	0.5376	-0.3132	0.3516	-0.4119	-0.5079	-3.7895	-1.7422	-0.0300	0.0357	-0.1146
524.8200	-0.0572	-1.5282	0.0181	-1.5956	0.0448	-0.0848	-0.1473	0.1464	0.0552	-0.0576	0.1145	-0.2956	-1.9226	1.3713	0.5119	-0.2675	0.3561	-0.3110	-1.9065	1.7704	0.6813	-0.3011	0.3491	-0.4416	-1.2508	0.8148	-0.3336	0.0993	0.0080	-0.4123
524.8300	-0.0587	-1.5267	0.0186	-1.5962	0.0459	-0.0878	-0.1513	0.1500	0.0540	-0.0559	0.1120	-0.2964	-1.4984	1.3438	0.5026	-0.3159	0.4595	-0.3957	-1.9083	1.7604	0.6734	-0.3014	0.3493	-0.4443	-1.2526	0.6082	-0.4185	0.0953	0.0094	-0.4123
524.8420	-0.0605	-1.5249	0.0192	-1.5969	0.0473	-0.0914	-0.1497	0.1529	0.0523	-0.0553	0.1139	-0.3043	-2.0022	1.4477	0.6535	-0.3397	0.4850	-0.3641	-1.9105	1.7477	0.6639	-0.3018	0.3496	-0.4474	-1.2550	0.3528	-0.5216	0.0904	0.0111	-0.4123
524.8520	-0.0621	-1.5233	0.0198	-1.5975	0.0484	-0.0945	-0.1544	0.1608	0.0531	-0.0559	0.1188	-0.3152	-1.1812	0.8603	0.5991	-0.3087	0.4393	-0.3704	-1.9123	1.7374	0.6561	-0.3021	0.3498	-0.4501	-1.2570	0.1421	-0.6057	0.0866	0.0124	-0.4123
524.8640	-0.0639	-1.5214	0.0204	-1.5982	0.0498	-0.0983	-0.1509	0.1585	0.0529	-0.0572	0.1209	-0.3221	-1.5931	1.2783	0.6510	-0.2840	0.3862	-0.4146	-1.9145	1.7237	0.6460	-0.3024	0.3500	-0.4532	-1.2595	-0.1257	-0.7136	0.0815	0.0142	-0.4123
524.8740	-0.0654	-1.5198	0.0209	-1.5987	0.0510	-0.1015	-0.1518	0.1631	0.0556	-0.0541	0.1185	-0.3281	-1.6923	1.3650	0.4914	-0.3337	0.3834	-0.4017	-1.9164	1.7123	0.6376	-0.3028	0.3503	-0.4559	-1.2618	-0.3489	-0.8037	0.0771	0.0156	-0.4123
524.8860	-0.0673	-1.5178	0.0216	-1.5994	0.0525	-0.1056	-0.1545	0.1687	0.0557	-0.0562	0.1182	-0.3420	-1.7482	1.1561	0.5464	-0.3147	0.4117	-0.3033	-1.9186	1.6983	0.6274	-0.3032	0.3505	-0.4591	-1.2645	-0.6211	-0.9128	0.0718	0.0175	-0.4123
524.8960	-0.0689	-1.5160	0.0222	-1.6000	0.0536	-0.1090	-0.1577	0.1732	0.0552	-0.0560	0.1204	-0.3445	-1.1969	0.9527	0.6547	-0.3132	0.3820	-0.4274	-1.9204	1.6861	0.6187	-0.3035	0.3508	-0.4617	-1.2669	-0.8533	-1.0051	0.0674	0.0189	-0.4123
524.9080	-0.0707	-1.5139	0.0228	-1.6006	0.0550	-0.1132	-0.1552	0.1741	0.0584	-0.0532	0.1163	-0.3541	-1.9144	1.2598	0.4413	-0.3296	0.4123	-0.3751	-1.9227	1.6705	0.6078	-0.3039	0.3510	-0.4649	-1.2700	-1.1445	-1.1217	0.0616	0.0209	-0.4123
524.9180	-0.0723	-1.5122	0.0235	-1.6012	0.0562	-0.1168	-0.1586	0.1759	0.0587	-0.0552	0.1163	-0.3581	-1.9429	1.4063	0.4536	-0.2959	0.4182	-0.3481	-1.8826	1.6555	0.5913	-0.3020	0.3470	-0.4680	-0.7855	-1.3934	-1.2874	0.0809	-0.0224	-0.4233
524.9300	-0.0742	-1.5100	0.0242	-1.6018	0.0576	-0.1212	-0.1622	0.1846	0.0574	-0.0537	0.1203	-0.3685	-1.2747	0.9464	0.4440	-0.2965	0.4094	-0.3073	-1.8830	1.6390	0.5796	-0.3023	0.3470	-0.4712	-0.7882	-1.6976	-1.4088	0.0746	-0.0203	-0.4233
524.9400	-0.0758	-1.5082	0.0247	-1.6024	0.0588	-0.1249	-0.1568	0.1834	0.0570	-0.0529	0.1209	-0.3702	-1.6140	1.3987	0.5092	-0.3129	0.3325	-0.3957	-1.8834	1.6264	0.5703	-0.3025	0.3471	-0.4739	-0.7905	-1.9393	-1.5051	0.0698	-0.0187	-0.4233
524.9500	-0.0773	-1.5063	0.0253	-1.6029	0.0600	-0.1286	-0.1588	0.1883	0.0567	-0.0528	0.1176	-0.3776	-1.9620	1.3010	0.5452	-0.2998	0.3661	-0.4122	-1.8837	1.6120	0.5601	-0.3027	0.3472	-0.4767	-0.7929	-2.2004	-1.6097	0.0643	-0.0169	-0.4233
524.9620	-0.0792	-1.5040	0.0260	-1.6036	0.0614	-0.1333	-0.1614	0.1945	0.0572	-0.0532	0.1124	-0.3847	-1.6350	1.0029	0.5121	-0.2837	0.4378	-0.4258	-1.8842	1.5951	0.5483	-0.3030	0.3472	-0.4799	-0.7958	-2.5106	-1.7316	0.0577	-0.0148	-0.4233
524.9720	-0.0808	-1.5020	0.0265	-1.6041	0.0625	-0.1372	-0.1607	0.1938	0.0578	-0.0512	0.1123	-0.3967	-1.3730	1.3500	0.5592	-0.3398	0.4606	-0.3736	-1.8845	1.5806	0.5383	-0.3033	0.3473	-0.4826	-0.7983	-2.7747	-1.8352	0.0523	-0.0130	-0.4233
524.9840	-0.0827	-1.4996	0.0273	-1.6047	0.0640	-0.1419	-0.1565	0.2003	0.0593	-0.0504	0.1162	-0.4057	-1.8736	1.2887	0.5187	-0.3506	0.3992	-0.3941	-1.8850	1.5619	0.5255	-0.3037	0.3474	-0.4859	-0.8014	-3.1053	-1.9666	0.0449	-0.0107	-0.4233
524.9940	-0.0843	-1.4975	0.0279	-1.6052	0.0651	-0.1460	-0.1582	0.2068	0.0581	-0.0507	0.1142	-0.4132	-1.7749	0.9007	0.5842	-0.3449	0.3757	-0.3954	-1.8854	1.5463	0.5148	-0.3040	0.3475	-0.4886	-0.8041	-3.3822	-2.0763	0.0389	-0.0087	-0.4233
525.0060	-0.0861	-1.4950	0.0285	-1.6058	0.0665	-0.1510	-0.1596	0.2072	0.0607	-0.0503	0.1135	-0.4197	-1.6225	1.2446	0.5016	-0.3120	0.3606	-0.3793	-1.8859	1.5274	0.5021	-0.3043	0.3476	-0.4918	-0.8074	-3.7155	-2.2068	0.0319	-0.0064	-0.4233
525.0160	-0.0878	-1.4929	0.0292	-1.6063	0.0676	-0.1552	-0.1584	0.2088	0.0617	-0.0519	0.1123	-0.4233	-1.4596	1.2978	0.3968	-0.2850	0.3914	-0.3995	-1.8416	1.4974	0.4785	-0.3027	0.3432	-0.4944	-0.2826	-4.1550	-2.4418	0.0456	-0.0519	-0.4247
525.0260	-0.0894	-1.4908	0.0298	-1.6068	0.0688	-0.1595	-0.1553	0.2171	0.0616	-0.0491	0.1102	-0.4306	-1.6931	0.7233	0.2925	-0.3031	0.3823	-0.4395	-1.8403	1.4812	0.4672	-0.3029	0.3430	-0.4971	-0.2847	-4.4409	-2.5552	0.0392	-0.0499	-0.4247
525.0380	-0.0912	-1.4882	0.0306	-1.6073	0.0701	-0.1647	-0.1554	0.2181	0.0634	-0.0456	0.1090	-0.4413	-1.7240	1.1104	0.1375	-0.3048	0.3667	-0.4371	-1.8389	1.4607	0.4532	-0.3031	0.3429	-0.5004	-0.2872	-4.7948	-2.6948	0.0312	-0.0474	-0.4247
525.0480	-0.0928	-1.4860	0.0312	-1.6078	0.0712	-0.1692	-0.1570	0.2241	0.0630	-0.0449	0.1049	-0.4493	-1.1255	0.8951	0.1593	-0.3378	0.4287	-0.4233	-1.8376	1.4437	0.4415	-0.3033	0.3428	-0.5031	-0.2893	-5.0892	-2.8116	0.0243	-0.0453	-0.4247
525.0580	-0.0944	-1.4838	0.0319	-1.6083	0.0723	-0.1738	-0.1529	0.2267	0.0624	-0.0449	0.1063	-0.4535	-1.3589	0.8427	0.2759	-0.3245	0.4421	-0.4057	-1.8364	1.4262	0.4297	-0.3036	0.3427	-0.5058	-0.2914	-5.3900	-2.9290	0.0175	-0.0432	-0.4247
525.0680	-0.0959	-1.4815	0.0325	-1.6087	0.0733	-0.1784	-0.1516	0.2295	0.0607	-0.0444	0.1106	-0.4634	-1.6439	0.9312	0.2925	-0.3034	0.3740	-0.3363	-1.8352	1.4085	0.4177	-0.3038	0.3426	-0.5085	-0.2935	-5.6937	-3.0489	0.0103	-0.0410	-0.4247
525.0780	-0.0974	-1.4792	0.0331	-1.6092	0.0744	-0.1830	-0.1519	0.2370	0.0603	-0.0427	0.1107	-0.4694	-1.7334	0.5172	0.2517	-0.3251	0.3261	-0.4018	-1.8340	1.3903	0.4056	-0.3040	0.3425	-0.5112	-0.2957	-6.0024	-3.1702	0.0030	-0.0387	-0.4247
525.0880	-0.0990	-1.4769	0.0337	-1.6096	0.0755	-0.1877	-0.1538	0.2355	0.0596	-0.0421	0.1080	-0.4726	-1.5024	1.0498	0.3176	-0.3176	0.2720	-0.4254	-1.8327	1.3716	0.3935	-0.3043	0.3424	-0.5140	-0.2978	-6.3170	-3.2911	-0.0042	-0.0365	-0.4247
525.0980	-0.1005	-1.4745	0.0343	-1.6099	0.0766	-0.1924	-0.1507	0.2396	0.0610	-0.0412	0.0999	-0.4823	-1.5382	1.0362	0.2743	-0.3446	0.3895	-0.4703	-1.8315	1.3528	0.3811	-0.3046	0.3423	-0.5167	-0.3000	-6.6327	-3.4142	-0.0118	-0.0342	-0.4247
525.1100	-0.1023	-1.4715	0.0350	-1.6105	0.0777	-0.1982	-0.1501	0.2444	0.0602	-0.0406	0.0985	-0.4944	-1.8260	0.8655	0.3496	-0.3153	0.4446	-0.4553	-1.8301	1.3291	0.3659	-0.3049	0.3422	-0.5200	-0.3027	-7.0262	-3.5660	-0.0211	-0.0313	-0.4247
525.1200	-0.1038	-1.4691	0.0356	-1.6108	0.0787	-0.2032	-0.1519	0.2474	0.0628	-0.0386	0.1000	-0.4989	-1.4826	1.0034	0.2356	-0.3386	0.4110	-0.4644	-1.7819	1.2861	0.3363	-0.3036	0.3374	-0.5218	0.2426	-7.6320	-3.8563	-0.0134	-0.0774	-0.4160
525.1300	-0.1053	-1.4666	0.0362	-1.6113	0.0797	-0.2083	-0.1518	0.2534	0.0623	-0.0395	0.1001	-0.5044	-1.0623	0.7416	0.1040	-0.3144	0.3554	-0.4314	-1.7790	1.2655	0.3229	-0.3038	0.3371	-0.5238	0.2417	-7.9689	-3.9866	-0.0216	-0.0749	-0.4160
525.1400	-0.1068	-1.4640	0.0369	-1.6116	0.0807	-0.2134	-0.1451	0.2528	0.0625	-0.0366	0.0996	-0.5076	-1.5651	1.0416	0.1171	-0.2673	0.3095	-0.4070	-1.7761	1.2449	0.3095	-0.3040	0.3368	-0.5255	0.2408	-8.3064	-4.1175	-0.0298	-0.0725	-0.4160
525.1500	-0.1082	-1.4614	0.0375	-1.6119	0.0817	-0.2186	-0.1450	0.2583	0.0630	-0.0336	0.0946	-0.5130	-1.6827	1.1065	0.0311	-0.2977	0.3119	-0.4568	-1.7732	1.2238	0.2958	-0.3042	0.3365	-0.5271	0.2400	-8.6506	-4.2506	-0.0384	-0.0699	-0.4160
525.1620	-0.1099	-1.4582	0.0382	-1.6123	0.0828	-0.2248	-0.1434	0.2616	0.0609	-0.0331	0.0937	-0.5268	-1.5626	0.8713	0.1288	-0.2805	0.3137	-0.4315	-1.7697	1.1977	0.2791	-0.3044	0.3362	-0.5292	0.2392	-9.0719	-4.4133	-0.0490	-0.0668	-0.4160
525.1720	-0.1114	-1.4556	0.0389	-1.6126	0.0837	-0.2300	-0.1435	0.2656	0.0618	-0.0304	0.0910	-0.5358	-1.3259	0.8564	0.0834	-0.3212	0.3432	-0.4318	-1.7668	1.1756	0.2649	-0.3047	0.3359	-0.5308	0.2385	-9.4266	-4.5510	-0.0581	-0.0641	-0.4160
525.1840	-0.1132	-1.4524	0.0396	-1.6129	0.0848	-0.2365	-0.1384	0.2699	0.0602	-0.0291	0.0883	-0.5421	-1.6781	0.7419	0.1153	-0.3371	0.3126	-0.4493	-1.7633	1.1488	0.2480	-0.3050	0.3356	-0.5329	0.2379	-9.8566	-4.7157	-0.0690	-0.0609	-0.4160
525.1940	-0.1145	-1.4496	0.0402	-1.6132	0.0857	-0.2420	-0.1384	0.2743	0.0599	-0.0266	0.0857	-0.5489	-1.6678	0.7381	0.1320	-0.3653	0.2809	-0.4299	-1.7604	1.1265	0.2339	-0.3052	0.3353	-0.5345	0.2375	-10.2147	-4.8529	-0.0782	-0.0583	-0.4160
525.2040	-0.1159	-1.4468	0.0408	-1.6135	0.0865	-0.2475	-0.1368	0.2784	0.0602	-0.0280	0.0809	-0.5524	-1.4758	0.3524	0.0499	-0.3140	0.3777	-0.4395	-1.7574	1.1036	0.2195	-0.3055	0.3350	-0.5362	0.2371	-10.5789	-4.9927	-0.0878	-0.0555	-0.4160
525.2160	-0.1175	-1.4435	0.0416	-1.6139	0.0875	-0.2542	-0.1357	0.2808	0.0617	-0.0242	0.0793	-0.5586	-1.2854	0.6372	0.0199	-0.3104	0.4062	-0.4765	-1.7083	1.0427	0.1818	-0.3049	0.3303	-0.5365	0.7761	-11.4168	-5.3610	-0.0888	-0.0992	-0.3972
525.2260	-0.1189	-1.4407	0.0421	-1.6141	0.0882	-0.2598	-0.1323	0.2844	0.0595	-0.0203	0.0775	-0.5658	-1.1564	0.5422	-0.0522	-0.3539	0.3959	-0.4724	-1.7037	1.0193	0.1670	-0.3050	0.3298	-0.5381	0.7777	-11.7853	-5.5013	-0.0986	-0.0963	-0.3972
525.2380	-0.1204	-1.4372	0.0429	-1.6142	0.0892	-0.2667	-0.1304	0.2882	0.0596	-0.0190	0.0768	-0.5778	-1.6835	0.6625	-0.0154	-0.3581	0.3427	-0.4293	-1.6982	0.9905	0.1489	-0.3053	0.3292	-0.5400	0.7798	-12.2367	-5.6734	-0.1107	-0.0929	-0.3972
525.2480	-0.1218	-1.4343	0.0435	-1.6144	0.0899	-0.2725	-0.1287	0.2933	0.0600	-0.0178	0.0734	-0.5870	-1.4426	0.4456	-0.1432	-0.3487	0.2962	-0.4493	-1.6935	0.9657	0.1334	-0.3055	0.3288	-0.5416	0.7818	-12.6226	-5.8210	-0.1209	-0.0899	-0.3972
525.2580	-0.1230	-1.4314	0.0441	-1.6146	0.0907	-0.2784	-0.1269	0.2945	0.0597	-0.0165	0.0700	-0.5899	-1.6382	0.6012	-0.1123	-0.3043	0.2763	-0.4614	-1.6889	0.9407	0.1179	-0.3057	0.3283	-0.5432	0.7840	-13.0106	-5.9688	-0.1315	-0.0869	-0.3972
525.2700	-0.1246	-1.4278	0.0447	-1.6149	0.0915	-0.2855	-0.1257	0.3003	0.0553	-0.0150	0.0622	-0.5968	-1.0393	0.4635	0.0820	-0.3047	0.3159	-0.4540	-1.6833	0.9112	0.0997	-0.3060	0.3278	-0.5451	0.7869	-13.4707	-6.1422	-0.1438	-0.0835	-0.3972
525.2800	-0.1258	-1.4247	0.0453	-1.6150	0.0921	-0.2915	-0.1199	0.3022	0.0568	-0.0140	0.0577	-0.6045	-1.6045	0.6201	0.0298	-0.2872	0.3799	-0.4855	-1.6786	0.8856	0.0840	-0.3062	0.3273	-0.5467	0.7896	-13.8656	-6.2917	-0.1546	-0.0804	-0.3972
525.2900	-0.1270	-1.4217	0.0459	-1.6151	0.0926	-0.2976	-0.1193	0.3079	0.0552	-0.0110	0.0565	-0.6108	-1.5198	0.2264	0.0691	-0.3044	0.3981	-0.4604	-1.6739	0.8593	0.0680	-0.3065	0.3269	-0.5483	0.7925	-14.2701	-6.4438	-0.1656	-0.0773	-0.3972
525.3000	-0.1281	-1.4186	0.0464	-1.6152	0.0932	-0.3038	-0.1172	0.3094	0.0572	-0.0072	0.0546	-0.6181	-1.6321	0.5190	-0.0588	-0.2870	0.4054	-0.4006	-1.6692	0.8336	0.0524	-0.2580	0.3264	-0.5500	0.7956	-14.6664	-6.5926	-0.1767	-0.0742	-0.3972
525.3100	-0.1293	-1.4155	0.0470	-1.6152	0.0937	-0.3100	-0.1171	0.3127	0.0570	-0.0034	0.0538	-0.6225	-1.4155	0.3700	-0.0629	-0.3118	0.4234	-0.4550	-1.6645	0.8070	0.0362	-0.2057	0.3260	-0.5516	0.7990	-15.0738	-6.7471	-0.1881	-0.0710	-0.3972
525.3200	-0.1305	-1.4123	0.0476	-1.6153	0.0942	-0.3162	-0.1152	0.3148	0.0567	-0.0018	0.0534	-0.6271	-1.0415	0.4909	-0.1298	-0.2827	0.3792	-0.5131	-1.6161	0.7385	-0.0030	-0.1460	0.3214	-0.5504	1.3122	-15.9799	-7.1254	-0.1955	-0.1111	-0.3682
525.3320	-0.1317	-1.4085	0.0482	-1.6152	0.0949	-0.3237	-0.1076	0.3198	0.0550	-0.0005	0.0487	-0.6408	-1.3417	0.5223	-0.0643	-0.2476	0.3575	-0.4860	-1.6086	0.7054	-0.0232	-0.0727	0.3206	-0.5522	1.3194	-16.4789	-7.3136	-0.2098	-0.1072	-0.3682
525.3420	-0.1328	-1.4052	0.0488	-1.6153	0.0953	-0.3302	-0.1064	0.3243	0.0582	-0.0003	0.0444	-0.6448	-1.5334	0.3908	-0.3257	-0.1974	0.3304	-0.4979	-1.6023	0.6776	-0.0399	-0.0116	0.3200	-0.5537	1.3257	-16.8966	-7.4700	-0.2217	-0.1039	-0.3682
525.3520	-0.1338	-1.4019	0.0494	-1.6153	0.0958	-0.3367	-0.1048	0.3268	0.0563	0.0001	0.0406	-0.6481	-1.2424	0.3627	-0.3580	-0.0693	0.3278	-0.4176	-1.5959	0.6498	-0.0568	0.0492	0.3194	-0.5552	1.3324	-17.3151	-7.6277	-0.2338	-0.1006	-0.3682
525.3620	-0.1348	-1.3986	0.0500	-1.6152	0.0961	-0.3433	-0.1015	0.3316	0.0531	0.0019	0.0350	-0.6522	-1.4385	0.1003	-0.2107	-0.0271	0.3112	-0.4749	-1.5895	0.6205	-0.0741	0.1099	0.3187	-0.5566	1.3396	-17.7510	-7.7902	-0.2462	-0.0972	-0.3682
525.3740	-0.1360	-1.3945	0.0506	-1.6152	0.0965	-0.3512	-0.1007	0.3334	0.0536	0.0052	0.0293	-0.6587	-0.9003	0.2813	-0.2866	0.0456	0.3481	-0.5376	-1.5818	0.5853	-0.0950	0.1829	0.3180	-0.5584	1.3486	-18.2740	-7.9857	-0.2613	-0.0930	-0.3682
525.3840	-0.1370	-1.3912	0.0512	-1.6151	0.0968	-0.3578	-0.0937	0.3403	0.0528	0.0104	0.0269	-0.6657	-1.0045	-0.1546	-0.3028	0.0657	0.3252	-0.5046	-1.5754	0.5567	-0.1121	0.2436	0.3174	-0.5599	1.3565	-18.7027	-8.1459	-0.2739	-0.0896	-0.3682
525.3960	-0.1381	-1.3872	0.0518	-1.6150	0.0971	-0.3658	-0.0890	0.3415	0.0514	0.0112	0.0225	-0.6780	-1.5298	0.0630	-0.3039	0.1256	0.3234	-0.4199	-1.5676	0.5216	-0.1328	0.2644	0.3167	-0.5617	1.3664	-19.2246	-8.3398	-0.2891	-0.0855	-0.3682
525.4060	-0.1389	-1.3837	0.0523	-1.6149	0.0973	-0.3727	-0.0890	0.3442	0.0507	0.0126	0.0187	-0.6812	-1.3280	-0.0824	-0.3244	0.1500	0.3343	-0.4524	-1.5611	0.4924	-0.1500	0.2640	0.3161	-0.5632	1.3751	-19.6596	-8.5003	-0.3019	-0.0820	-0.3682
525.4180	-0.1400	-1.3796	0.0528	-1.6147	0.0975	-0.3808	-0.0857	0.3493	0.0484	0.0151	0.0152	-0.6898	-1.3525	-0.2041	-0.2273	0.1758	0.3240	-0.4411	-1.5148	0.4072	-0.1961	0.2634	0.3118	-0.5613	1.8381	-20.7787	-8.9425	-0.3205	-0.1147	-0.3295
525.4280	-0.1408	-1.3761	0.0533	-1.6146	0.0977	-0.3877	-0.0810	0.3486	0.0468	0.0183	0.0109	-0.6931	-1.3992	0.3211	-0.2009	0.1869	0.2977	-0.5198	-1.5069	0.3769	-0.2137	0.2631	0.3110	-0.5626	1.8498	-21.2218	-9.1037	-0.3335	-0.1112	-0.3295
525.4400	-0.1417	-1.3718	0.0539	-1.6143	0.0977	-0.3962	-0.0792	0.3551	0.0493	0.0211	0.0014	-0.7039	-1.1573	0.0638	-0.3592	0.2257	0.2495	-0.4496	-1.4974	0.3392	-0.2355	0.2626	0.1462	-0.5642	1.8648	-21.7693	-9.3046	-0.3499	-0.1068	-0.3295
525.4500	-0.1425	-1.3682	0.0544	-1.6142	0.0977	-0.4032	-0.0743	0.3559	0.0481	0.0236	-0.0006	-0.7021	-0.9669	0.2631	-0.4255	0.2369	0.1132	-0.4831	-1.4894	0.3077	-0.2538	0.2623	0.0082	-0.5656	1.8778	-22.2260	-9.4738	-0.3638	-0.1031	-0.3295
525.4600	-0.1432	-1.3646	0.0549	-1.6140	0.0976	-0.4102	-0.0687	0.3609	0.0484	0.0250	-0.0063	-0.7078	-1.0766	-0.0032	-0.5232	0.2364	0.0042	-0.5060	-1.4813	0.2754	-0.2724	0.2619	-0.1289	-0.5669	1.8914	-22.6929	-9.6458	-0.3781	-0.0993	-0.3295
525.4700	-0.1438	-1.3610	0.0554	-1.6137	0.0976	-0.4174	-0.0648	0.3655	0.0476	0.0277	-0.0122	-0.7184	-1.2951	-0.1388	-0.5868	0.3088	-0.0641	-0.4883	-1.4733	0.2440	-0.2906	0.2615	-0.2658	-0.5682	1.9053	-23.1488	-9.8137	-0.3920	-0.0957	-0.3295
525.4800	-0.1445	-1.3573	0.0559	-1.6133	0.0975	-0.4246	-0.0618	0.3676	0.0461	0.0320	-0.0168	-0.7201	-1.3891	-0.1796	-0.6161	0.2976	-0.0610	-0.5087	-1.4652	0.2121	-0.3092	0.2611	-0.3292	-0.5695	1.9198	-23.6109	-9.9848	-0.4065	-0.0918	-0.3295
525.4920	-0.1452	-1.3528	0.0564	-1.6129	0.0973	-0.4333	-0.0593	0.3727	0.0433	0.0361	-0.0172	-0.7268	-1.0970	-0.4893	-0.5238	0.2480	-0.1018	-0.4480	-1.4553	0.1726	-0.3318	0.2605	-0.3303	-0.5711	1.9380	-24.1796	-10.1939	-0.4243	-0.0871	-0.3295
525.5020	-0.1458	-1.3491	0.0569	-1.6126	0.0971	-0.4406	-0.0561	0.3750	0.0422	0.0363	-0.0193	-0.7299	-1.1313	-0.4102	-0.5725	0.2805	-0.1641	-0.5116	-1.4471	0.1398	-0.3505	0.2601	-0.3312	-0.5725	1.9538	-24.6530	-10.3659	-0.4389	-0.0833	-0.3295
525.5120	-0.1463	-1.3453	0.0573	-1.6122	0.0969	-0.4479	-0.0521	0.3767	0.0415	0.0394	-0.0211	-0.7415	-1.0668	-0.3093	-0.6194	0.2631	-0.2153	-0.5046	-1.4389	0.1075	-0.3687	0.2597	-0.3321	-0.5738	1.9699	-25.1189	-10.5342	-0.4534	-0.0795	-0.3295
525.5220	-0.1467	-1.3416	0.0577	-1.6118	0.0967	-0.4554	-0.0463	0.3817	0.0392	0.0433	-0.0291	-0.7463	-1.3742	-0.4041	-0.4784	0.2791	-0.2418	-0.5011	-1.3567	0.0910	-0.3965	0.2630	-0.3421	-0.5761	2.8430	-25.4050	-10.7907	-0.4298	-0.1689	-0.3398
525.5320	-0.1472	-1.3377	0.0580	-1.6114	0.0963	-0.4629	-0.0430	0.3823	0.0380	0.0463	-0.0336	-0.7500	-1.2838	-0.1028	-0.5330	0.3011	-0.2556	-0.4999	-1.3454	0.0588	-0.4156	0.2628	-0.3434	-0.5775	2.8664	-25.8783	-10.9614	-0.4447	-0.1650	-0.3398
525.5440	-0.1477	-1.3331	0.0585	-1.6108	0.0960	-0.4719	-0.0372	0.3877	0.0362	0.0497	-0.0407	-0.7550	-1.2904	-0.2760	-0.5441	0.2876	-0.3330	-0.5106	-1.3318	0.0194	-0.4388	0.2625	-0.3450	-0.5792	2.8956	-26.4557	-11.1698	-0.4631	-0.1602	-0.3398
525.5540	-0.1480	-1.3292	0.0588	-1.6103	0.0955	-0.4795	-0.0337	0.3944	0.0354	0.0535	-0.0505	-0.7648	-1.0408	-0.4689	-0.5298	0.2925	-0.3169	-0.4988	-1.3204	-0.0142	-0.4585	0.2622	-0.3463	-0.5805	2.9210	-26.9464	-11.3468	-0.4789	-0.1561	-0.3398
525.5660	-0.1484	-1.3244	0.0593	-1.6096	0.0948	-0.4887	-0.0272	0.3972	0.0350	0.0567	-0.0586	-0.7721	-0.7759	-0.4680	-0.5823	0.2448	-0.2922	-0.5116	-1.3066	-0.0548	-0.4823	0.2619	-0.3479	-0.5822	2.9525	-27.5381	-11.5606	-0.4981	-0.1511	-0.3398
525.5760	-0.1487	-1.3204	0.0596	-1.6091	0.0942	-0.4965	-0.0223	0.3999	0.0337	0.0582	-0.0647	-0.7718	-0.8281	-0.5927	-0.6971	0.2395	-0.3266	-0.5006	-1.2950	-0.0891	-0.5022	0.2615	-0.3492	-0.5836	2.9798	-28.0370	-11.7397	-0.5144	-0.1469	-0.3398
525.5880	-0.1489	-1.3155	0.0601	-1.6083	0.0934	-0.5058	-0.0161	0.4042	0.0328	0.0611	-0.0727	-0.7774	-0.9506	-0.6980	-0.7475	0.2604	-0.2473	-0.4877	-1.2810	-0.1300	-0.5259	0.2611	-0.3508	-0.5852	3.0134	-28.6322	-11.9526	-0.5337	-0.1420	-0.3398
525.5980	-0.1489	-1.3115	0.0603	-1.6077	0.0926	-0.5135	-0.0112	0.4049	0.0300	0.0648	-0.0760	-0.7863	-0.7918	-0.4820	-0.6840	0.2696	-0.2973	-0.5330	-1.2693	-0.1650	-0.5460	0.2607	-0.3521	-0.5866	3.0426	-29.1396	-12.1333	-0.5503	-0.1377	-0.3398
525.6100	-0.1490	-1.3066	0.0607	-1.6069	0.0917	-0.5231	-0.0040	0.4088	0.0282	0.0669	-0.0803	-0.7961	-0.5963	-0.4256	-0.6610	0.2943	-0.3533	-0.4622	-0.5265	-0.2061	-0.5697	0.2603	-0.3536	-0.5882	3.0784	-29.7374	-12.3467	-0.5702	-0.1326	-0.3398
525.6200	-0.1491	-1.3024	0.0610	-1.6062	0.0908	-0.5311	0.0012	0.4137	0.0277	0.0687	-0.0857	-0.7996	-0.2782	-0.6450	-0.7609	0.2713	-0.4163	-0.4734	0.2762	-0.3167	-0.6246	0.2584	-0.3582	-0.5831	3.5521	-31.1423	-12.8670	-0.6039	-0.1625	-0.2721
525.6300	-0.1490	-1.2983	0.0613	-1.6055	0.0899	-0.5391	0.0037	0.4177	0.0275	0.0756	-0.0928	-0.8001	0.5664	-0.5678	-0.8417	0.2574	-0.4169	-0.5443	1.0261	-0.3528	-0.6452	0.2580	-0.3597	-0.5842	3.5866	-31.6535	-13.0496	-0.6211	-0.1581	-0.2721
525.6400	-0.1489	-1.2941	0.0616	-1.6047	0.0889	-0.5471	0.0108	0.4192	0.0255	0.0763	-0.1049	-0.8068	0.9111	-0.6513	-0.9481	0.2618	-0.3855	-0.4865	1.7615	-0.3892	-0.6660	0.2576	-0.3612	-0.5853	3.6220	-32.1673	-13.2339	-0.6386	-0.1537	-0.2721
525.6500	-0.1488	-1.2898	0.0619	-1.6039	0.0878	-0.5552	0.0149	0.4238	0.0232	0.0811	-0.1113	-0.8114	0.9318	-0.7750	-0.9282	0.1794	-0.2973	-0.4774	1.7753	-0.4251	-0.6863	0.2572	-0.3627	-0.5864	3.6580	-32.6761	-13.4136	-0.6560	-0.1493	-0.2721
525.6620	-0.1486	-1.2847	0.0621	-1.6029	0.0865	-0.5650	0.0177	0.4294	0.0200	0.0829	-0.1170	-0.8142	1.3300	-1.1916	-0.9183	0.2270	-0.2973	-0.5250	1.7920	-0.4696	-0.7114	0.2567	-0.3644	-0.5877	3.7031	-33.3030	-13.6361	-0.6771	-0.1439	-0.2721
525.6720	-0.1484	-1.2804	0.0623	-1.6021	0.0853	-0.5731	0.0239	0.4296	0.0182	0.0878	-0.1208	-0.8216	1.4655	-0.9053	-0.9285	0.1709	-0.3798	-0.5171	1.8060	-0.5068	-0.7321	0.2562	-0.3659	-0.5888	3.7416	-33.8275	-13.8192	-0.6949	-0.1394	-0.2721
525.6820	-0.1482	-1.2761	0.0625	-1.6012	0.0840	-0.5813	0.0298	0.4320	0.0168	0.0891	-0.1266	-0.8252	1.4062	-1.0062	-0.9971	0.2021	-0.3780	-0.5169	1.8201	-0.5439	-0.7529	0.2558	-0.3674	-0.5899	3.7810	-34.3502	-14.0033	-0.7128	-0.1349	-0.2721
525.6920	-0.1478	-1.2717	0.0626	-1.6003	0.0827	-0.5897	0.0367	0.4366	0.0152	0.0908	-0.1347	-0.8309	1.4353	-1.1657	-0.9777	0.2335	-0.3600	-0.5365	1.8343	-0.5815	-0.7737	0.2553	-0.3688	-0.5910	3.8215	-34.8794	-14.1881	-0.7308	-0.1303	-0.2721
525.7020	-0.1474	-1.2673	0.0628	-1.5993	0.0814	-0.5980	0.0418	0.4387	0.0156	0.0944	-0.1416	-0.8347	1.3593	-1.0487	-1.1048	0.2466	-0.4022	-0.5238	1.8486	-0.6193	-0.7946	0.2548	-0.3703	-0.5921	3.8630	-35.4109	-14.3734	-0.7491	-0.1257	-0.2721
525.7140	-0.1469	-1.2621	0.0631	-1.5981	0.0796	-0.6080	0.0476	0.4432	0.0133	0.0975	-0.1505	-0.8382	1.3705	-1.1763	-1.2020	0.1972	-0.3614	-0.5988	1.8810	-0.7494	-0.8543	0.2512	-0.3728	-0.5859	4.0991	-37.0585	-14.9365	-0.8032	-0.1287	-0.1920
525.7240	-0.1463	-1.2577	0.0631	-1.5971	0.0781	-0.6165	0.0520	0.4453	0.0098	0.1017	-0.1603	-0.8438	1.5499	-1.2683	-1.1331	0.2024	-0.3216	-0.4850	1.9103	-0.7764	-0.8739	0.2517	-0.3762	-0.5875	4.3123	-37.4506	-15.1059	-0.8109	-0.1430	-0.2005
525.7360	-0.1457	-1.2523	0.0632	-1.5959	0.0761	-0.6266	0.0582	0.4476	0.0068	0.1042	-0.1626	-0.8446	1.6646	-1.2280	-1.1522	0.2151	-0.3725	-0.5112	1.9288	-0.8229	-0.9779	0.2511	-0.3781	-0.5885	4.3679	-38.0903	-15.3264	-0.8333	-0.1374	-0.2005
525.7460	-0.1451	-1.2477	0.0632	-1.5948	0.0745	-0.6350	0.0647	0.4503	0.0019	0.1082	-0.1669	-0.8521	1.6272	-1.2662	-1.1072	0.2288	-0.4855	-0.5337	1.9443	-0.8627	-1.1167	0.2506	-0.3797	-0.5893	4.4160	-38.6356	-15.5151	-0.8523	-0.1326	-0.2005
525.7580	-0.1442	-1.2422	0.0632	-1.5935	0.0723	-0.6453	0.0718	0.4528	0.0006	0.1114	-0.1835	-0.8603	1.5433	-1.2006	-1.1715	0.2076	-0.3328	-0.5250	1.9630	-0.9100	-1.2827	0.2500	-0.3816	-0.5903	4.4745	-39.2840	-15.7362	-0.8749	-0.1270	-0.2005
525.7680	-0.1435	-1.2377	0.0633	-1.5923	0.0704	-0.6539	0.0762	0.4539	0.0003	0.1109	-0.1870	-0.8580	1.6241	-1.1734	-1.3457	0.3028	-0.3544	-0.5263	1.9787	-0.9498	-1.4214	0.2494	-0.3832	-0.5911	4.5245	-39.8296	-15.9236	-0.8941	-0.1222	-0.2005
525.7800	-0.1425	-1.2322	0.0633	-1.5909	0.0681	-0.6642	0.0806	0.4590	-0.0002	0.1187	-0.1921	-0.8586	1.9613	-1.2987	-1.5444	0.2370	-0.4214	-0.5653	1.9976	-0.9965	-1.5874	0.2487	-0.3851	-0.5920	4.5853	-40.4725	-16.1446	-0.9171	-0.1164	-0.2005
525.7900	-0.1417	-1.2276	0.0632	-1.5897	0.0661	-0.6729	0.0884	0.4637	-0.0014	0.1236	-0.2010	-0.8637	2.1263	-1.5476	-1.7507	0.2209	-0.3968	-0.5147	2.0135	-1.0361	-1.7298	0.2482	-0.3867	-0.5929	4.6372	-41.0154	-16.3304	-0.9363	-0.1116	-0.2005
525.8000	-0.1408	-1.2230	0.0633	-1.5885	0.0641	-0.6815	0.0957	0.4669	-0.0037	0.1277	-0.2063	-0.8682	1.9145	-1.6146	-1.8218	0.2246	-0.4077	-0.4996	2.0294	-1.0759	-1.8754	0.2476	-0.3883	-0.5937	4.6903	-41.5611	-16.5169	-0.9558	-0.1068	-0.2005
525.8100	-0.1398	-1.2184	0.0632	-1.5872	0.0619	-0.6902	0.1020	0.4667	-0.0068	0.1288	-0.2165	-0.8677	1.6081	-1.3107	-1.8435	0.2471	-0.3411	-0.5250	1.7511	-1.3453	-2.0298	0.2273	-0.3547	-0.5787	1.2424	-44.8438	-16.9985	-1.1846	0.2733	-0.0326
525.8220	-0.1386	-1.2128	0.0631	-1.5856	0.0593	-0.7005	0.1045	0.4675	-0.0079	0.1310	-0.2166	-0.8743	1.8340	-1.4032	-2.0815	0.2997	-0.4551	-0.5612	2.0814	-1.2360	-2.1921	0.2435	-0.3930	-0.5882	5.0551	-43.5936	-17.2258	-1.0232	-0.1159	-0.1283
525.8320	-0.1375	-1.2080	0.0630	-1.5843	0.0571	-0.7094	0.1107	0.4711	-0.0107	0.1394	-0.2308	-0.8791	1.5814	-1.4392	-2.0648	0.2318	-0.4004	-0.5046	2.0981	-1.2770	-2.3513	0.2429	-0.3947	-0.5887	5.1121	-44.1444	-17.4121	-1.0430	-0.1110	-0.1283
525.8420	-0.1364	-1.2032	0.0629	-1.5829	0.0547	-0.7183	0.1140	0.4757	-0.0116	0.1427	-0.2387	-0.8776	1.9949	-1.7560	-2.2741	0.2380	-0.3612	-0.4592	2.1149	-1.3183	-2.4888	0.2422	-0.3964	-0.5892	5.1702	-44.6983	-17.6002	-1.0631	-0.1060	-0.1283
525.8520	-0.1353	-1.1985	0.0628	-1.5815	0.0523	-0.7270	0.1197	0.4801	-0.0120	0.1478	-0.2439	-0.8719	2.2192	-1.8466	-2.3804	0.2013	-0.4417	-0.6030	2.1318	-1.3602	-2.5106	0.2416	-0.3981	-0.5897	5.2296	-45.2593	-17.7911	-1.0836	-0.1009	-0.1283
525.8620	-0.1339	-1.1937	0.0627	-1.5801	0.0499	-0.7357	0.1308	0.4797	-0.0143	0.1468	-0.2541	-0.8784	1.7405	-1.7775	-2.4231	0.2210	-0.4425	-0.5545	2.1488	-1.4014	-2.5321	0.2409	-0.3998	-0.5902	5.2896	-45.8128	-17.9786	-1.1037	-0.0959	-0.1283
525.8740	-0.1324	-1.1879	0.0625	-1.5783	0.0468	-0.7463	0.1344	0.4821	-0.0166	0.1514	-0.2695	-0.8826	2.0579	-1.9274	-2.4442	0.2346	-0.3897	-0.5278	2.1693	-1.4518	-2.5581	0.2401	-0.4019	-0.5908	5.3632	-46.4864	-18.2056	-1.1282	-0.0898	-0.1283
525.8840	-0.1311	-1.1831	0.0624	-1.5768	0.0441	-0.7552	0.1401	0.4835	-0.0194	0.1541	-0.2673	-0.8854	1.9026	-1.8568	-2.3659	0.2421	-0.4441	-0.5372	2.1865	-1.4941	-2.5798	0.2393	-0.4035	-0.5914	5.4259	-47.0524	-18.3958	-1.1491	-0.0846	-0.1283
525.8940	-0.1296	-1.1782	0.0621	-1.5753	0.0414	-0.7641	0.1443	0.4874	-0.0202	0.1571	-0.2812	-0.8855	2.4441	-1.9051	-2.4161	0.2439	-0.3950	-0.6051	2.2037	-1.5357	-2.6012	0.2386	-0.4052	-0.5919	5.4890	-47.6106	-18.5828	-1.1696	-0.0795	-0.1283
525.9040	-0.1281	-1.1732	0.0620	-1.5737	0.0385	-0.7730	0.1532	0.4894	-0.0212	0.1604	-0.2856	-0.8892	1.9814	-1.8101	-2.4962	0.2142	-0.3744	-0.4717	2.2211	-1.5783	-2.6231	0.2379	-0.4069	-0.5924	5.5537	-48.1805	-18.7741	-1.1906	-0.0743	-0.1283
525.9160	-0.1263	-1.1673	0.0617	-1.5717	0.0350	-0.7837	0.1570	0.4928	-0.0203	0.1603	-0.2891	-0.8893	1.9742	-2.2077	-2.7789	0.1684	-0.3449	-0.4896	2.2501	-1.7004	-2.6778	0.2340	-0.4094	-0.5856	5.7657	-49.6936	-19.2898	-1.2449	-0.0792	-0.0514
525.9260	-0.1246	-1.1624	0.0615	-1.5702	0.0321	-0.7924	0.1625	0.4927	-0.0243	0.1631	-0.2978	-0.8929	2.0324	-2.1681	-2.7931	0.2100	-0.3491	-0.5462	2.2677	-1.7438	-2.6998	0.2332	-0.4112	-0.5858	5.8317	-50.2628	-19.4802	-1.2660	-0.0739	-0.0514
525.9380	-0.1227	-1.1564	0.0611	-1.5681	0.0284	-0.8032	0.1686	0.4934	-0.0278	0.1656	-0.3013	-0.8963	2.0990	-2.2350	-2.8663	0.1810	-0.4148	-0.5197	2.2889	-1.7961	-2.7263	0.2322	-0.4133	-0.5861	5.9121	-50.9480	-19.7101	-1.2916	-0.0676	-0.0514
525.9480	-0.1209	-1.1515	0.0609	-1.5664	0.0253	-0.8122	0.1759	0.4956	-0.0322	0.1682	-0.3158	-0.8941	1.9513	-2.2577	-2.7236	0.1718	-0.3885	-0.5396	2.3067	-1.8390	-2.7477	0.2314	-0.4151	-0.5863	5.9794	-51.5107	-19.8950	-1.3124	-0.0624	-0.0514
525.9600	-0.1188	-1.1455	0.0605	-1.5643	0.0215	-0.8229	0.1811	0.4963	-0.0351	0.1691	-0.3191	-0.8937	1.8837	-2.2044	-2.7183	0.2129	-0.4212	-0.5730	2.3281	-1.8906	-2.7737	0.2304	-0.4172	-0.5865	6.0615	-52.1878	-20.1200	-1.3378	-0.0561	-0.0514
525.9700	-0.1169	-1.1406	0.0601	-1.5626	0.0182	-0.8318	0.1844	0.5002	-0.0360	0.1739	-0.3299	-0.9004	2.2536	-2.3389	-2.7688	0.1811	-0.4168	-0.5278	2.3460	-1.9358	-2.7950	0.2296	-0.4189	-0.5868	6.1304	-52.7481	-20.3045	-1.3589	-0.0509	-0.0514
525.9820	-0.1146	-1.1345	0.0597	-1.5604	0.0141	-0.8427	0.1937	0.5046	-0.0388	0.1767	-0.3437	-0.9004	1.9933	-2.6195	-2.8429	0.1344	-0.3535	-0.4811	2.3675	-1.9906	-2.8210	0.2286	-0.4210	-0.5870	6.2146	-53.4255	-20.5287	-1.3845	-0.0446	-0.0514
525.9920	-0.1126	-1.1295	0.0593	-1.5586	0.0107	-0.8517	0.1987	0.5059	-0.0428	0.1789	-0.3472	-0.8952	2.1613	-2.5325	-2.7753	0.2460	-0.4388	-0.5464	2.3856	-2.0367	-2.8425	0.2278	-0.4228	-0.5872	6.2860	-53.9955	-20.7152	-1.4055	-0.0393	-0.0514
526.0020	-0.1106	-1.1243	0.0588	-1.5568	0.0072	-0.8606	0.2040	0.5056	-0.0470	0.1862	-0.3587	-0.8995	2.2643	-2.3226	-2.5795	0.1801	-0.3818	-0.5453	2.4037	-2.0827	-2.8639	0.2270	-0.4246	-0.5874	6.3580	-54.5643	-20.9003	-1.4268	-0.0341	-0.0514
526.0140	-0.1081	-1.1183	0.0583	-1.5546	0.0029	-0.8715	0.2118	0.5066	-0.0448	0.1846	-0.3664	-0.8977	1.6018	-2.5101	-2.7883	0.2282	-0.3669	-0.5238	2.4062	-2.2111	-2.9152	0.2221	-0.4246	-0.5802	6.2369	-56.1195	-21.3778	-1.4931	-0.0092	0.0276
526.0240	-0.1059	-1.1132	0.0578	-1.5528	-0.0009	-0.8803	0.2160	0.5076	-0.0483	0.1937	-0.3790	-0.8974	2.1075	-2.3692	-2.7511	0.2392	-0.3365	-0.5166	2.4422	-2.2537	-2.9385	0.2218	-0.4283	-0.5800	6.5248	-56.6438	-21.5803	-1.5072	-0.0243	0.0288
526.0360	-0.1033	-1.1072	0.0572	-1.5504	-0.0054	-0.8911	0.2213	0.5112	-0.0504	0.1987	-0.3851	-0.9004	2.4619	-2.3148	-2.8235	0.2223	-0.4061	-0.5640	2.4637	-2.3087	-2.9641	0.2207	-0.4304	-0.5799	6.6107	-57.3189	-21.7996	-1.5328	-0.0179	0.0288
526.0460	-0.1011	-1.1020	0.0567	-1.5484	-0.0093	-0.9002	0.2285	0.5157	-0.0504	0.1983	-0.3876	-0.9030	2.3349	-2.7596	-3.1155	0.1619	-0.4471	-0.4555	2.4818	-2.3552	-2.9859	0.2198	-0.4322	-0.5797	6.6837	-57.8907	-21.9866	-1.5545	-0.0126	0.0288
526.0580	-0.0983	-1.0958	0.0561	-1.5461	-0.0139	-0.9110	0.2340	0.5161	-0.0535	0.2025	-0.3980	-0.8972	2.7233	-2.8525	-3.1069	0.1848	-0.4420	-0.4951	2.5036	-2.4113	-3.0118	0.2187	-0.4343	-0.5796	6.7723	-58.5792	-22.2098	-1.5805	-0.0062	0.0288
526.0680	-0.0959	-1.0906	0.0555	-1.5440	-0.0181	-0.9199	0.2424	0.5166	-0.0569	0.2064	-0.4068	-0.8957	2.4051	-2.7528	-3.0168	0.2001	-0.3800	-0.5636	2.5218	-2.4585	-3.0336	0.2177	-0.4361	-0.5795	6.8472	-59.1578	-22.3972	-1.6025	-0.0008	0.0288
526.0800	-0.0929	-1.0843	0.0548	-1.5415	-0.0230	-0.9307	0.2470	0.5176	-0.0584	0.2093	-0.4205	-0.8992	2.5552	-2.8564	-3.2482	0.1322	-0.3436	-0.4884	2.5437	-2.5143	-3.0594	0.2166	-0.4383	-0.5794	6.9373	-59.8430	-22.6182	-1.6286	0.0056	0.0288
526.0900	-0.0903	-1.0791	0.0543	-1.5394	-0.0273	-0.9397	0.2524	0.5205	-0.0628	0.2082	-0.4251	-0.8935	2.6061	-2.8732	-2.9887	0.1834	-0.3977	-0.5325	2.5619	-2.5603	-3.0807	0.2157	-0.4401	-0.5792	7.0125	-60.4078	-22.8005	-1.6501	0.0109	0.0288
526.1000	-0.0878	-1.0740	0.0537	-1.5373	-0.0316	-0.9486	0.2597	0.5235	-0.0632	0.2121	-0.4340	-0.8928	2.4628	-2.9172	-3.2539	0.1182	-0.3009	-0.5349	2.5803	-2.6062	-3.1020	0.2147	-0.4418	-0.5791	7.0883	-60.9720	-22.9831	-1.6719	0.0163	0.0288
526.1120	-0.0846	-1.0677	0.0529	-1.5347	-0.0369	-0.9594	0.2657	0.5258	-0.0659	0.2138	-0.4389	-0.8943	2.4357	-3.2291	-3.2853	0.1544	-0.4120	-0.5202	2.4856	-2.6787	-3.1144	0.2096	-0.4325	-0.5797	5.7898	-61.8561	-23.0750	-1.7402	0.1448	0.0214
526.1220	-0.0819	-1.0625	0.0521	-1.5325	-0.0412	-0.9684	0.2710	0.5238	-0.0713	0.2127	-0.4423	-0.8901	2.4916	-3.0448	-3.2056	0.2017	-0.4672	-0.5015	2.6083	-2.7770	-3.1745	0.2090	-0.4449	-0.5709	7.1229	-63.0428	-23.6382	-1.7570	0.0360	0.1109
526.1340	-0.0786	-1.0561	0.0513	-1.5299	-0.0466	-0.9789	0.2763	0.5236	-0.0742	0.2156	-0.4609	-0.8902	2.5578	-2.9573	-3.1700	0.2414	-0.4173	-0.5424	2.6296	-2.8336	-3.2002	0.2077	-0.4470	-0.5704	7.2116	-63.7324	-23.8574	-1.7830	0.0423	0.1109
526.1440	-0.0758	-1.0508	0.0505	-1.5277	-0.0512	-0.9878	0.2844	0.5241	-0.0756	0.2204	-0.4643	-0.8948	2.5032	-2.9717	-3.2396	0.1840	-0.5010	-0.4820	2.6473	-2.8800	-3.2213	0.2067	-0.4488	-0.5699	7.2854	-64.2987	-24.0375	-1.8044	0.0475	0.1108
526.1560	-0.0724	-1.0445	0.0496	-1.5251	-0.0569	-0.9985	0.2890	0.5259	-0.0754	0.2263	-0.4767	-0.8903	2.7291	-2.9926	-3.5323	0.1621	-0.4006	-0.4273	2.6685	-2.9348	-3.2461	0.2055	-0.4509	-0.5694	7.3735	-64.9660	-24.2484	-1.8301	0.0538	0.1108
526.1660	-0.0695	-1.0393	0.0489	-1.5228	-0.0618	-1.0074	0.2968	0.5300	-0.0802	0.2299	-0.4873	-0.8839	2.7199	-3.3114	-3.5617	0.1576	-0.3677	-0.5287	2.6862	-2.9806	-3.2671	0.2045	-0.4527	-0.5689	7.4477	-65.5249	-24.4266	-1.8515	0.0589	0.1108
526.1780	-0.0659	-1.0330	0.0479	-1.5201	-0.0677	-1.0180	0.3026	0.5312	-0.0835	0.2352	-0.4919	-0.8847	2.9332	-3.4817	-3.4670	0.1558	-0.3970	-0.5581	2.7075	-3.0354	-3.2918	0.2033	-0.4549	-0.5684	7.5369	-66.1932	-24.6366	-1.8769	0.0650	0.1108
526.1880	-0.0628	-1.0276	0.0471	-1.5178	-0.0726	-1.0269	0.3104	0.5315	-0.0876	0.2362	-0.4968	-0.8797	2.5729	-3.3989	-3.4362	0.1338	-0.4413	-0.5194	2.7254	-3.0822	-3.3128	0.2022	-0.4565	-0.5680	7.6128	-66.7632	-24.8156	-1.8986	0.0703	0.1108
526.1980	-0.0596	-1.0222	0.0462	-1.5154	-0.0776	-1.0357	0.3139	0.5328	-0.0919	0.2410	-0.5088	-0.8744	2.8426	-3.5392	-3.1983	0.1743	-0.4436	-0.5360	2.7433	-3.1289	-3.3338	0.2012	-0.4571	-0.5675	7.6890	-67.3324	-24.9944	-1.9201	0.0755	0.1108
526.2100	-0.0558	-1.0158	0.0451	-1.5125	-0.0838	-1.0461	0.3213	0.5333	-0.0944	0.2430	-0.5197	-0.8760	2.4458	-3.4954	-3.3946	0.1388	-0.4470	-0.5481	2.7647	-3.1837	-3.3584	0.2000	-0.4580	-0.5670	7.7797	-68.0006	-25.2021	-1.9455	0.0815	0.1108
526.2200	-0.0526	-1.0105	0.0442	-1.5099	-0.0890	-1.0550	0.3259	0.5361	-0.0923	0.2456	-0.5256	-0.8790	2.5515	-3.7207	-3.7503	0.1021	-0.4178	-0.4938	2.7580	-3.2966	-3.4030	0.1951	-0.4570	-0.5587	7.5679	-69.3586	-25.6137	-2.0077	0.1047	0.1927
526.2320	-0.0487	-1.0040	0.0431	-1.5070	-0.0954	-1.0655	0.3306	0.5361	-0.0982	0.2436	-0.5368	-0.8715	2.6354	-3.6987	-3.5365	0.1488	-0.3464	-0.4592	2.7779	-3.3515	-3.4274	0.1937	-0.4578	-0.5577	7.6514	-70.0235	-25.8202	-2.0332	0.1108	0.1927
526.2420	-0.0453	-0.9987	0.0421	-1.5045	-0.1008	-1.0740	0.3370	0.5349	-0.1006	0.2445	-0.5440	-0.8677	2.5976	-3.5948	-3.4778	0.1745	-0.3550	-0.5388	2.7945	-3.3971	-3.4476	0.1926	-0.4585	-0.5570	7.7209	-70.5752	-25.9900	-2.0541	0.1157	0.1927
526.2540	-0.0413	-0.9923	0.0408	-1.5015	-0.1073	-1.0845	0.3414	0.5368	-0.1047	0.2454	-0.5459	-0.8686	3.0483	-3.5395	-3.3762	0.1419	-0.5062	-0.5028	2.8145	-3.4517	-3.4717	0.1913	-0.4593	-0.5560	7.8045	-71.2358	-26.1934	-2.0792	0.1216	0.1927
526.2640	-0.0378	-0.9869	0.0397	-1.4991	-0.1128	-1.0931	0.3500	0.5368	-0.1083	0.2464	-0.5543	-0.8581	2.6555	-3.4312	-3.3787	0.1780	-0.5154	-0.5133	2.8311	-3.4973	-3.4917	0.1902	-0.4600	-0.5552	7.8745	-71.7874	-26.3624	-2.1000	0.1264	0.1927
526.2760	-0.0336	-0.9805	0.0386	-1.4960	-0.1197	-1.1034	0.3541	0.5397	-0.1072	0.2498	-0.5686	-0.8553	2.9768	-3.7145	-3.5504	0.1749	-0.4159	-0.5289	2.8511	-3.5516	-3.5157	0.1888	-0.4608	-0.5543	7.9583	-72.4445	-26.5650	-2.1250	0.1323	0.1927
526.2860	-0.0300	-0.9750	0.0375	-1.4935	-0.1254	-1.1119	0.3570	0.5401	-0.1063	0.2525	-0.5807	-0.8575	3.1192	-3.8199	-3.8626	0.1619	-0.3711	-0.4653	2.8678	-3.5967	-3.5357	0.1877	-0.4615	-0.5535	8.0282	-72.9909	-26.7330	-2.1457	0.1370	0.1927
526.2960	-0.0264	-0.9697	0.0364	-1.4910	-0.1313	-1.1206	0.3635	0.5390	-0.1115	0.2553	-0.5841	-0.8489	3.0625	-3.9035	-3.8411	0.1899	-0.3577	-0.5105	2.8844	-3.6421	-3.5556	0.1867	-0.4622	-0.5527	8.0984	-73.5395	-26.9014	-2.1663	0.1418	0.1927
526.3080	-0.0219	-0.9632	0.0350	-1.4879	-0.1383	-1.1307	0.3706	0.5384	-0.1162	0.2615	-0.5847	-0.8437	3.0723	-3.8397	-3.5634	0.1336	-0.4886	-0.5088	2.9044	-3.6959	-3.5791	0.1854	-0.4630	-0.5518	8.1822	-74.1908	-27.0987	-2.1906	0.1473	0.1926
526.3180	-0.0182	-0.9577	0.0338	-1.4853	-0.1442	-1.1391	0.3755	0.5388	-0.1181	0.2643	-0.5923	-0.8415	2.7940	-4.0219	-3.6178	0.1352	-0.5066	-0.5451	2.8829	-3.8040	-3.6199	0.1803	-0.4611	-0.5435	7.8021	-75.4894	-27.4719	-2.2537	0.1798	0.2717
526.3300	-0.0136	-0.9512	0.0324	-1.4822	-0.1514	-1.1493	0.3809	0.5384	-0.1194	0.2694	-0.6111	-0.8396	2.7577	-3.8815	-3.5833	0.1352	-0.4366	-0.4360	2.9009	-3.8580	-3.6432	0.1788	-0.4619	-0.5422	7.8759	-76.1380	-27.6678	-2.2777	0.1852	0.2717
526.3400	-0.0098	-0.9459	0.0312	-1.4795	-0.1576	-1.1576	0.3838	0.5412	-0.1204	0.2728	-0.6215	-0.8318	2.9998	-4.2154	-3.8516	0.0594	-0.3529	-0.4859	2.9158	-3.9023	-3.6625	0.1776	-0.4625	-0.5411	7.9367	-76.6702	-27.8296	-2.2980	0.1897	0.2717
526.3520	-0.0052	-0.9394	0.0297	-1.4763	-0.1651	-1.1675	0.3898	0.5412	-0.1253	0.2682	-0.6201	-0.8257	2.8805	-4.1473	-3.6742	0.1065	-0.4022	-0.5187	2.9337	-3.9553	-3.6853	0.1762	-0.4634	-0.5398	8.0095	-77.3063	-28.0206	-2.3219	0.1950	0.2717
526.3620	-0.0013	-0.9340	0.0284	-1.4734	-0.1713	-1.1757	0.3963	0.5394	-0.1297	0.2692	-0.6286	-0.8275	2.9598	-4.1063	-3.6191	0.0658	-0.4672	-0.5135	2.9486	-3.9997	-3.7044	0.1750	-0.4640	-0.5387	8.0703	-77.8393	-28.1806	-2.3419	0.1994	0.2717
526.3720	0.0027	-0.9285	0.0271	-1.4707	-0.1776	-1.1841	0.3998	0.5416	-0.1309	0.2703	-0.6404	-0.8211	3.1566	-4.2776	-3.5890	0.0764	-0.4523	-0.4546	2.9634	-4.0437	-3.7233	0.1739	-0.4647	-0.5376	8.1307	-78.3677	-28.3390	-2.3616	0.2036	0.2717
526.3840	0.0075	-0.9220	0.0256	-1.4674	-0.1854	-1.1938	0.4055	0.5409	-0.1315	0.2693	-0.6432	-0.8110	3.0731	-4.2702	-3.7395	0.0890	-0.4489	-0.5260	2.9813	-4.0963	-3.7458	0.1725	-0.4655	-0.5362	8.2030	-79.0004	-28.5275	-2.3849	0.2086	0.2717
526.3940	0.0116	-0.9167	0.0243	-1.4647	-0.1919	-1.2018	0.4104	0.5435	-0.1320	0.2752	-0.6489	-0.8103	3.2308	-4.5069	-3.9671	0.0675	-0.4896	-0.5170	2.9961	-4.1396	-3.7646	0.1714	-0.4662	-0.5351	8.2626	-79.5198	-28.6838	-2.4044	0.2128	0.2717
526.4060	0.0165	-0.9101	0.0227	-1.4615	-0.1997	-1.2115	0.4162	0.5435	-0.1386	0.2745	-0.6614	-0.8101	3.3625	-4.7072	-3.7851	0.1010	-0.4745	-0.4478	3.0138	-4.1918	-3.7869	0.1701	-0.4671	-0.5338	8.3342	-80.1470	-28.8703	-2.4273	0.2176	0.2717
526.4160	0.0207	-0.9047	0.0213	-1.4587	-0.2064	-1.2196	0.4201	0.5429	-0.1392	0.2783	-0.6683	-0.8008	3.3847	-4.7459	-3.9248	0.1672	-0.4830	-0.4859	2.9776	-4.2943	-3.8237	0.1649	-0.4644	-0.5257	7.7874	-81.3748	-29.2051	-2.4897	0.2582	0.3459
526.4280	0.0259	-0.8982	0.0196	-1.4554	-0.2145	-1.2291	0.4280	0.5405	-0.1417	0.2835	-0.6803	-0.7884	2.9649	-4.5636	-3.8203	0.1146	-0.3883	-0.5268	2.9928	-4.3456	-3.8452	0.1634	-0.4651	-0.5240	7.8457	-81.9855	-29.3839	-2.5121	0.2627	0.3459
526.4380	0.0302	-0.8928	0.0181	-1.4526	-0.2214	-1.2371	0.4325	0.5404	-0.1427	0.2861	-0.6825	-0.7890	2.8922	-4.4762	-3.9656	0.1790	-0.4373	-0.4273	3.0054	-4.3881	-3.8631	0.1622	-0.4658	-0.5226	7.8940	-82.4928	-29.5333	-2.5306	0.2664	0.3459
526.4500	0.0355	-0.8863	0.0164	-1.4491	-0.2297	-1.2465	0.4347	0.5411	-0.1448	0.2901	-0.6883	-0.7812	2.9675	-4.5348	-4.0663	0.0629	-0.4651	-0.4201	3.0206	-4.4389	-3.8846	0.1607	-0.4666	-0.5210	7.9514	-83.0982	-29.7126	-2.5530	0.2707	0.3459
526.4600	0.0399	-0.8809	0.0150	-1.4462	-0.2365	-1.2542	0.4375	0.5424	-0.1491	0.2878	-0.6975	-0.7718	2.9579	-4.7636	-4.0090	0.0640	-0.3989	-0.4807	3.0332	-4.4813	-3.9025	0.1595	-0.4673	-0.5196	7.9991	-83.6031	-29.8609	-2.5713	0.2743	0.3459
526.4720	0.0452	-0.8744	0.0132	-1.4427	-0.2449	-1.2634	0.4415	0.5405	-0.1533	0.2853	-0.7099	-0.7690	2.9678	-4.5728	-3.9314	0.0709	-0.4884	-0.5157	3.0482	-4.5317	-3.9235	0.1581	-0.4681	-0.5179	8.0556	-84.2043	-30.0357	-2.5929	0.2784	0.3459
526.4820	0.0496	-0.8690	0.0116	-1.4398	-0.2521	-1.2711	0.4461	0.5376	-0.1555	0.2835	-0.7186	-0.7669	3.0456	-4.3804	-4.1582	0.1137	-0.4105	-0.4435	3.0607	-4.5732	-3.9409	0.1569	-0.4688	-0.5165	8.1019	-84.6978	-30.1792	-2.6108	0.2817	0.3459
526.4920	0.0540	-0.8635	0.0100	-1.4369	-0.2592	-1.2788	0.4510	0.5380	-0.1579	0.2838	-0.7211	-0.7551	3.1513	-4.4939	-3.9454	0.1146	-0.4265	-0.4375	3.0732	-4.6147	-3.9581	0.1558	-0.4695	-0.5151	8.1480	-85.1927	-30.3220	-2.6285	0.2848	0.3459
526.5020	0.0586	-0.8582	0.0085	-1.4341	-0.2665	-1.2863	0.4549	0.5387	-0.1590	0.2859	-0.7303	-0.7438	3.3018	-4.6278	-4.0149	0.1175	-0.4229	-0.4560	3.0856	-4.6556	-3.9752	0.1547	-0.4702	-0.5137	8.1934	-85.6801	-30.4626	-2.6458	0.2879	0.3459
526.5120	0.0631	-0.8528	0.0070	-1.4312	-0.2738	-1.2937	0.4603	0.5417	-0.1573	0.2883	-0.7340	-0.7425	3.1261	-5.0283	-4.3643	0.1322	-0.4142	-0.4970	3.0980	-4.6969	-3.9925	0.1536	-0.4709	-0.5123	8.2389	-86.1727	-30.6059	-2.6631	0.2909	0.3459
526.5240	0.0687	-0.8462	0.0050	-1.4278	-0.2828	-1.3025	0.4656	0.5395	-0.1622	0.2922	-0.7430	-0.7386	3.1180	-5.1653	-4.2594	0.1296	-0.3945	-0.4616	3.1146	-4.8418	-4.0552	0.1475	-0.4733	-0.4969	8.3148	-87.8985	-31.1867	-2.7328	0.2789	0.4866
526.5340	0.0733	-0.8408	0.0034	-1.4249	-0.2902	-1.3099	0.4694	0.5376	-0.1680	0.2962	-0.7418	-0.7286	3.3976	-5.2092	-4.1581	0.1051	-0.4974	-0.3965	3.1263	-4.8830	-4.0725	0.1463	-0.4741	-0.4949	8.3535	-88.3839	-31.3272	-2.7498	0.2817	0.4866
526.5440	0.0780	-0.8354	0.0016	-1.4220	-0.2976	-1.3172	0.4742	0.5364	-0.1725	0.2994	-0.7577	-0.7181	3.2381	-5.2250	-4.0132	0.1081	-0.4343	-0.4398	3.1380	-4.9236	-4.0894	0.1452	-0.4749	-0.4929	8.3912	-88.8629	-31.4628	-2.7664	0.2843	0.4866
526.5540	0.0828	-0.8301	-0.0001	-1.4190	-0.3052	-1.3243	0.4772	0.5355	-0.1729	0.3005	-0.7665	-0.7111	3.2564	-5.1017	-4.2244	0.1165	-0.4523	-0.4658	3.1496	-4.9638	-4.1062	0.1440	-0.4757	-0.4910	8.4283	-89.3366	-31.5975	-2.7828	0.2868	0.4866
526.5640	0.0876	-0.8248	-0.0018	-1.4160	-0.3130	-1.3314	0.4828	0.5335	-0.1755	0.2992	-0.7752	-0.7062	2.9712	-4.9550	-4.2461	0.1106	-0.3731	-0.4370	3.1612	-5.0032	-4.1227	0.1429	-0.4765	-0.4890	8.4645	-89.8016	-31.7297	-2.7991	0.2892	0.4866
526.5740	0.0925	-0.8195	-0.0035	-1.4129	-0.3208	-1.3385	0.4855	0.5362	-0.1788	0.2970	-0.7754	-0.6951	3.1806	-5.0701	-4.2641	0.0554	-0.4133	-0.4238	3.1726	-5.0420	-4.1388	0.1418	-0.4774	-0.4870	8.4996	-90.2582	-31.8576	-2.8151	0.2915	0.4865
526.5860	0.0984	-0.8131	-0.0057	-1.4093	-0.3301	-1.3467	0.4885	0.5338	-0.1818	0.2958	-0.7841	-0.6804	3.1952	-5.2140	-4.1957	0.0330	-0.4761	-0.4691	3.1864	-5.0891	-4.1583	0.1404	-0.4784	-0.4847	8.5418	-90.8135	-32.0136	-2.8341	0.2941	0.4865
526.5960	0.1034	-0.8077	-0.0076	-1.4063	-0.3379	-1.3534	0.4936	0.5297	-0.1819	0.2954	-0.7901	-0.6760	3.1648	-4.9681	-4.4864	0.0991	-0.5202	-0.4581	3.1978	-5.1288	-4.1748	0.1394	-0.4793	-0.4827	8.5768	-91.2817	-32.1456	-2.8498	0.2962	0.4865
526.6060	0.1084	-0.8023	-0.0094	-1.4033	-0.3459	-1.3601	0.4953	0.5301	-0.1877	0.2958	-0.8008	-0.6761	3.2902	-5.3181	-4.1494	0.1015	-0.4301	-0.4200	3.2092	-5.1676	-4.1908	0.1383	-0.4801	-0.4807	8.6107	-91.7391	-32.2726	-2.8650	0.2981	0.4865
526.6160	0.1133	-0.7970	-0.0112	-1.4004	-0.3540	-1.3669	0.4995	0.5295	-0.1890	0.2972	-0.8016	-0.6680	3.1831	-5.2841	-4.3121	0.1187	-0.5038	-0.3784	3.1142	-5.2676	-4.2208	0.1320	-0.4742	-0.4720	7.4192	-92.9280	-32.5421	-2.9360	0.3710	0.5611
526.6280	0.1192	-0.7907	-0.0134	-1.3968	-0.3637	-1.3748	0.5040	0.5296	-0.1890	0.2994	-0.8062	-0.6518	3.1939	-5.4027	-4.5025	0.1103	-0.5797	-0.3965	3.1192	-5.3125	-4.2388	0.1305	-0.4751	-0.4692	7.4394	-93.4507	-32.6859	-2.9536	0.3728	0.5611
526.6380	0.1243	-0.7854	-0.0153	-1.3938	-0.3718	-1.3813	0.5086	0.5298	-0.1951	0.3049	-0.8191	-0.6424	3.3397	-5.6427	-4.3506	0.0895	-0.4379	-0.4205	3.1233	-5.3501	-4.2539	0.1292	-0.4759	-0.4670	7.4559	-93.8888	-32.8066	-2.9681	0.3741	0.5611
526.6480	0.1294	-0.7801	-0.0173	-1.3908	-0.3801	-1.3876	0.5116	0.5289	-0.1970	0.3057	-0.8286	-0.6338	3.3359	-5.6946	-4.3779	0.0903	-0.4066	-0.4237	3.1273	-5.3873	-4.2686	0.1280	-0.4766	-0.4647	7.4718	-94.3225	-32.9242	-2.9824	0.3753	0.5611
526.6600	0.1356	-0.7739	-0.0197	-1.3871	-0.3900	-1.3951	0.5157	0.5263	-0.1985	0.3089	-0.8294	-0.6256	3.1586	-5.5944	-4.4948	0.0535	-0.4838	-0.4095	3.1321	-5.4314	-4.2862	0.1266	-0.4776	-0.4620	7.4899	-94.8361	-33.0639	-2.9992	0.3766	0.5611
526.6700	0.1408	-0.7686	-0.0217	-1.3840	-0.3983	-1.4014	0.5190	0.5241	-0.2026	0.3070	-0.8419	-0.6165	3.0272	-5.3833	-4.2966	0.0341	-0.4435	-0.3792	3.1361	-5.4678	-4.3008	0.1255	-0.4784	-0.4597	7.5044	-95.2594	-33.1793	-3.0131	0.3776	0.5611
526.6820	0.1471	-0.7623	-0.0241	-1.3804	-0.4084	-1.4087	0.5210	0.5230	-0.2042	0.3034	-0.8454	-0.5978	3.1825	-5.3773	-4.4310	0.0951	-0.4446	-0.3888	3.1407	-5.5108	-4.3176	0.1241	-0.4794	-0.4570	7.5207	-95.7591	-33.3116	-3.0291	0.3784	0.5611
526.6920	0.1523	-0.7571	-0.0262	-1.3774	-0.4169	-1.4146	0.5235	0.5230	-0.2031	0.3014	-0.8474	-0.5894	3.2205	-5.6943	-4.6935	0.0623	-0.5355	-0.4230	3.1446	-5.5467	-4.3319	0.1230	-0.4802	-0.4547	7.5339	-96.1772	-33.4245	-3.0425	0.3790	0.5611
526.7040	0.1587	-0.7509	-0.0288	-1.3737	-0.4271	-1.4216	0.5266	0.5211	-0.2105	0.3019	-0.8539	-0.5840	3.3524	-5.7054	-4.2960	0.1025	-0.5934	-0.4131	3.1491	-5.5891	-4.3486	0.1217	-0.4812	-0.4520	7.5488	-96.6699	-33.5555	-3.0581	0.3796	0.5611
526.7140	0.1640	-0.7457	-0.0308	-1.3707	-0.4357	-1.4274	0.5266	0.5200	-0.2067	0.3010	-0.8578	-0.5874	3.0698	-5.4563	-4.3851	0.0711	-0.4746	-0.4032	3.0409	-5.6615	-4.3644	0.1164	-0.4743	-0.4473	6.2430	-97.5326	-33.7024	-3.1153	0.4570	0.6025
526.7240	0.1692	-0.7405	-0.0330	-1.3677	-0.4444	-1.4332	0.5304	0.5167	-0.2119	0.3053	-0.8701	-0.5716	3.0978	-5.8254	-4.3547	0.0699	-0.3541	-0.3397	3.0537	-5.7126	-4.3862	0.1146	-0.4760	-0.4423	6.3736	-98.1280	-33.8908	-3.1337	0.4462	0.6291
526.7360	0.1756	-0.7343	-0.0356	-1.3641	-0.4548	-1.4400	0.5327	0.5134	-0.2141	0.3063	-0.8693	-0.5532	3.1776	-5.6916	-4.3481	0.0842	-0.4132	-0.3925	3.0557	-5.7540	-4.4019	0.1131	-0.4769	-0.4392	6.3703	-98.6037	-34.0147	-3.1482	0.4460	0.6291
526.7460	0.1808	-0.7292	-0.0377	-1.3611	-0.4634	-1.4454	0.5350	0.5144	-0.2109	0.3086	-0.8757	-0.5430	3.2112	-5.9026	-4.6623	0.0610	-0.4857	-0.4295	3.0573	-5.7879	-4.4148	0.1119	-0.4776	-0.4367	6.3670	-98.9935	-34.1169	-3.1602	0.4457	0.6291
526.7560	0.1862	-0.7240	-0.0398	-1.3580	-0.4723	-1.4508	0.5373	0.5149	-0.2168	0.3080	-0.8783	-0.5381	3.3678	-6.2710	-4.5056	0.0468	-0.4828	-0.4110	3.0589	-5.8217	-4.4278	0.1107	-0.4784	-0.4342	6.3632	-99.3811	-34.2193	-3.1720	0.4453	0.6291
526.7660	0.1916	-0.7188	-0.0420	-1.3550	-0.4811	-1.4561	0.5398	0.5120	-0.2214	0.3080	-0.8799	-0.5304	3.2658	-6.0561	-4.4325	0.0618	-0.5115	-0.3480	3.0605	-5.8552	-4.4405	0.1095	-0.4792	-0.4316	6.3589	-99.7656	-34.3183	-3.1836	0.4448	0.6291
526.7760	0.1971	-0.7137	-0.0442	-1.3519	-0.4898	-1.4614	0.5429	0.5065	-0.2200	0.3028	-0.8904	-0.5173	3.1516	-5.7605	-4.6457	0.0440	-0.5533	-0.3654	3.0620	-5.8884	-4.4532	0.1084	-0.4799	-0.4291	6.3541	-100.1465	-34.4175	-3.1950	0.4442	0.6291
526.7880	0.2036	-0.7076	-0.0468	-1.3482	-0.5005	-1.4676	0.5457	0.5033	-0.2261	0.2993	-0.9038	-0.5025	3.1001	-5.8137	-4.4380	0.0521	-0.4184	-0.3419	3.0637	-5.9274	-4.4679	0.1070	-0.4809	-0.4260	6.3477	-100.5947	-34.5318	-3.2081	0.4432	0.6291
526.7980	0.2091	-0.7026	-0.0491	-1.3451	-0.5096	-1.4725	0.5464	0.5018	-0.2251	0.2962	-0.8968	-0.4893	3.2908	-5.7706	-4.4726	0.0450	-0.5580	-0.3696	3.0651	-5.9592	-4.4800	0.1059	-0.4817	-0.4223	6.3416	-100.9590	-34.6251	-3.2190	0.4421	0.6291
526.8100	0.2156	-0.6967	-0.0517	-1.3415	-0.5205	-1.4783	0.5492	0.5021	-0.2266	0.2962	-0.8996	-0.4779	3.0747	-5.7338	-4.5888	0.0721	-0.5860	-0.4646	2.7962	-5.6083	-4.2904	0.1175	-0.4586	-0.4772	3.1016	-96.7414	-32.7375	-3.0926	0.6980	-0.0002
526.8200	0.2212	-0.6916	-0.0540	-1.3385	-0.5295	-1.4830	0.5474	0.5040	-0.2309	0.2943	-0.9063	-0.4751	3.3693	-6.4410	-4.7122	0.0345	-0.4485	-0.4052	2.9575	-6.0784	-4.5151	0.0989	-0.4764	-0.4097	5.0231	-102.3550	-34.9299	-3.2910	0.5107	0.6892
526.8320	0.2278	-0.6855	-0.0568	-1.3350	-0.5404	-1.4887	0.5517	0.4994	-0.2325	0.2964	-0.9040	-0.4652	3.1989	-6.3380	-4.7577	0.0905	-0.5182	-0.3248	2.9567	-6.1182	-4.5289	0.0973	-0.4772	-0.4044	4.9988	-102.7869	-35.0383	-3.3030	0.5088	0.6892
526.8420	0.2332	-0.6805	-0.0591	-1.3321	-0.5495	-1.4932	0.5522	0.4966	-0.2359	0.3023	-0.9081	-0.4500	3.1408	-6.3984	-4.5989	0.1079	-0.6026	-0.3493	2.9560	-6.1517	-4.5397	0.0961	-0.4779	-0.4000	4.9781	-103.1310	-35.1218	-3.3125	0.5070	0.6892
526.8540	0.2398	-0.6746	-0.0620	-1.3286	-0.5605	-1.4986	0.5536	0.4942	-0.2377	0.3043	-0.9215	-0.4348	3.0611	-6.4147	-4.6439	0.0842	-0.5105	-0.3300	2.9552	-6.1914	-4.5526	0.0947	-0.4788	-0.3947	4.9529	-103.5385	-35.2213	-3.3238	0.5046	0.6892
526.8640	0.2454	-0.6697	-0.0644	-1.3255	-0.5699	-1.5029	0.5542	0.4912	-0.2388	0.3056	-0.9245	-0.4224	3.2073	-6.2636	-4.6942	0.0544	-0.3944	-0.3372	2.9544	-6.2237	-4.5631	0.0935	-0.4796	-0.3902	4.9316	-103.8686	-35.3010	-3.3329	0.5024	0.6892
526.8740	0.2510	-0.6648	-0.0668	-1.3225	-0.5791	-1.5071	0.5544	0.4897	-0.2375	0.3035	-0.9232	-0.4099	3.2692	-6.4006	-4.9026	0.0124	-0.4794	-0.3639	2.9537	-6.2556	-4.5733	0.0924	-0.4803	-0.3858	4.9099	-104.1941	-35.3790	-3.3419	0.5001	0.6892
526.8860	0.2578	-0.6589	-0.0697	-1.3189	-0.5901	-1.5119	0.5554	0.4873	-0.2409	0.2939	-0.9304	-0.3992	3.2549	-6.4979	-4.9616	0.0083	-0.4691	-0.3663	2.9527	-6.2941	-4.5858	0.0910	-0.4812	-0.3805	4.8836	-104.5872	-35.4741	-3.3524	0.4974	0.6892
526.8960	0.2634	-0.6540	-0.0721	-1.3158	-0.5995	-1.5159	0.5573	0.4845	-0.2468	0.2925	-0.9419	-0.3953	3.0165	-6.5108	-4.6437	0.0021	-0.4088	-0.2874	2.9519	-6.3255	-4.5957	0.0899	-0.4820	-0.3761	4.8613	-104.9067	-35.5488	-3.3609	0.4947	0.6892
526.9060	0.2689	-0.6492	-0.0746	-1.3129	-0.6089	-1.5197	0.5599	0.4811	-0.2463	0.2888	-0.9381	-0.3816	2.9333	-6.4306	-4.7025	0.0228	-0.4596	-0.2953	2.9510	-6.3569	-4.6057	0.0888	-0.4828	-0.3717	4.8388	-105.2260	-35.6246	-3.3692	0.4920	0.6892
526.9180	0.2755	-0.6435	-0.0776	-1.3094	-0.6200	-1.5242	0.5588	0.4823	-0.2518	0.2871	-0.9422	-0.3702	2.9459	-6.6476	-4.5777	0.0283	-0.5285	-0.2868	2.8326	-6.4389	-4.6249	0.0831	-0.4764	-0.3634	3.4168	-106.1578	-35.7972	-3.4259	0.5645	0.7402
526.9280	0.2811	-0.6387	-0.0801	-1.3065	-0.6296	-1.5279	0.5603	0.4753	-0.2497	0.2882	-0.9469	-0.3556	2.9487	-6.0757	-4.7265	0.0493	-0.4788	-0.3507	2.8298	-6.4693	-4.6337	0.0819	-0.4771	-0.3586	3.3819	-106.4549	-35.8634	-3.4335	0.5612	0.7402
526.9380	0.2868	-0.6340	-0.0826	-1.3037	-0.6390	-1.5314	0.5597	0.4751	-0.2484	0.2907	-0.9415	-0.3462	3.0450	-6.3407	-4.9574	0.0587	-0.5023	-0.2607	2.8270	-6.4997	-4.6428	0.0806	-0.4777	-0.3539	3.3469	-106.7521	-35.9321	-3.4411	0.5579	0.7402
526.9480	0.2923	-0.6292	-0.0851	-1.3008	-0.6483	-1.5347	0.5612	0.4752	-0.2512	0.2903	-0.9469	-0.3304	2.9508	-6.7286	-4.9364	0.0623	-0.5149	-0.3170	2.8242	-6.5300	-4.6516	0.0794	-0.4784	-0.3491	3.3118	-107.0466	-35.9991	-3.4484	0.5545	0.7402
526.9580	0.2979	-0.6244	-0.0877	-1.2980	-0.6579	-1.5380	0.5614	0.4723	-0.2538	0.2900	-0.9508	-0.3172	2.9578	-6.8550	-4.7342	-0.0006	-0.4517	-0.3245	2.8214	-6.5598	-4.6602	0.0782	-0.4791	-0.3444	3.2767	-107.3369	-36.0627	-3.4555	0.5509	0.7402
526.9680	0.3035	-0.6197	-0.0903	-1.2951	-0.6675	-1.5411	0.5623	0.4670	-0.2584	0.2911	-0.9481	-0.3105	2.9677	-6.4633	-4.7852	0.0529	-0.5293	-0.3028	2.8186	-6.5893	-4.6686	0.0770	-0.4798	-0.3396	3.2415	-107.6222	-36.1259	-3.4624	0.5471	0.7402
526.9800	0.3103	-0.6140	-0.0934	-1.2916	-0.6789	-1.5447	0.5619	0.4625	-0.2604	0.2868	-0.9518	-0.2970	2.8362	-6.5562	-4.6201	0.0125	-0.4748	-0.3351	2.8152	-6.6244	-4.6787	0.0756	-0.4806	-0.3339	3.1991	-107.9624	-36.2006	-3.4706	0.5425	0.7402
526.9900	0.3160	-0.6094	-0.0960	-1.2887	-0.6885	-1.5476	0.5600	0.4596	-0.2626	0.2836	-0.9568	-0.2848	2.9452	-6.4951	-4.7000	-0.0121	-0.4720	-0.2795	2.8125	-6.6528	-4.6868	0.0745	-0.4814	-0.3292	3.1640	-108.2355	-36.2601	-3.4770	0.5386	0.7402
527.0020	0.3228	-0.6040	-0.0991	-1.2852	-0.6999	-1.5509	0.5597	0.4591	-0.2597	0.2793	-0.9613	-0.2717	3.0536	-6.7374	-4.8348	-0.0424	-0.5061	-0.2567	2.8091	-6.6859	-4.6960	0.0731	-0.4822	-0.3235	3.1220	-108.5511	-36.3264	-3.4845	0.5335	0.7402
527.0140	0.3295	-0.5986	-0.1022	-1.2818	-0.7114	-1.5540	0.5620	0.4599	-0.2629	0.2778	-0.9642	-0.2553	2.8964	-6.5394	-4.7882	-0.0055	-0.4907	-0.3271	2.6869	-6.7377	-4.7019	0.0689	-0.4755	-0.3186	1.6590	-109.1110	-36.3669	-3.5245	0.6092	0.7478
527.0240	0.3350	-0.5941	-0.1049	-1.2792	-0.7210	-1.5566	0.5610	0.4562	-0.2670	0.2733	-0.9609	-0.2469	2.8497	-6.9728	-4.6995	0.0078	-0.5484	-0.2281	2.6791	-6.7875	-4.7184	0.0665	-0.4762	-0.3106	1.5751	-109.6301	-36.5124	-3.5419	0.6031	0.7809
527.0340	0.3405	-0.5895	-0.1076	-1.2764	-0.7308	-1.5589	0.5602	0.4487	-0.2681	0.2730	-0.9603	-0.2291	2.7676	-6.5499	-4.7295	0.0109	-0.5154	-0.2786	2.6745	-6.8151	-4.7254	0.0652	-0.4768	-0.3056	1.5294	-109.8826	-36.5640	-3.5476	0.5984	0.7809
527.0460	0.3472	-0.5841	-0.1107	-1.2732	-0.7421	-1.5617	0.5591	0.4460	-0.2705	0.2735	-0.9673	-0.2185	2.9152	-6.6968	-4.6515	0.0809	-0.5832	-0.2231	2.6690	-6.8480	-4.7338	0.0637	-0.4775	-0.2996	1.4747	-110.1842	-36.6254	-3.5541	0.5927	0.7809
527.0560	0.3528	-0.5796	-0.1134	-1.2705	-0.7519	-1.5637	0.5588	0.4441	-0.2692	0.2725	-0.9695	-0.2002	2.8958	-6.8986	-5.0023	0.0545	-0.5178	-0.2911	2.6645	-6.8745	-4.7404	0.0625	-0.4781	-0.2945	1.4297	-110.4249	-36.6732	-3.5593	0.5877	0.7809
527.0680	0.3595	-0.5743	-0.1167	-1.2672	-0.7636	-1.5660	0.5575	0.4412	-0.2706	0.2748	-0.9701	-0.1892	2.9997	-6.9894	-5.0171	-0.0133	-0.4655	-0.2575	2.6591	-6.9063	-4.7482	0.0610	-0.4789	-0.2885	1.3758	-110.7125	-36.7292	-3.5655	0.5815	0.7809
527.0780	0.3651	-0.5699	-0.1193	-1.2646	-0.7733	-1.5678	0.5573	0.4415	-0.2698	0.2732	-0.9652	-0.1760	2.8063	-7.2299	-5.2385	-0.0516	-0.5045	-0.2241	2.6546	-6.9318	-4.7544	0.0598	-0.4795	-0.2835	1.3314	-110.9414	-36.7730	-3.5703	0.5763	0.7809
527.0900	0.3718	-0.5647	-0.1227	-1.2613	-0.7848	-1.5698	0.5559	0.4337	-0.2766	0.2719	-0.9712	-0.1613	2.7517	-7.1141	-4.8281	-0.0320	-0.5144	-0.2292	2.6492	-6.9625	-4.7618	0.0584	-0.4803	-0.2775	1.2783	-111.2163	-36.8247	-3.5760	0.5699	0.7809
527.1000	0.3774	-0.5604	-0.1255	-1.2586	-0.7945	-1.5713	0.5542	0.4306	-0.2773	0.2644	-0.9723	-0.1508	2.8095	-7.0234	-4.8146	0.0349	-0.5006	-0.2371	2.6448	-6.9874	-4.7676	0.0572	-0.4809	-0.2725	1.2345	-111.4365	-36.8642	-3.5805	0.5645	0.7809
527.1100	0.3830	-0.5561	-0.1283	-1.2560	-0.8043	-1.5727	0.5515	0.4284	-0.2807	0.2611	-0.9702	-0.1381	2.8447	-7.1284	-4.7464	0.0033	-0.5134	-0.2323	2.6566	-6.9054	-4.7270	0.0613	-0.4809	-0.2824	1.3848	-110.3800	-36.4485	-3.5291	0.5665	0.6234
527.1200	0.3885	-0.5518	-0.1311	-1.2533	-0.8141	-1.5740	0.5514	0.4249	-0.2804	0.2563	-0.9677	-0.1257	2.6244	-6.9170	-4.7320	-0.0191	-0.5252	-0.2585	2.5099	-7.0732	-4.7829	0.0512	-0.4745	-0.2609	-0.3565	-112.3215	-36.9866	-3.6299	0.6349	0.8104
527.1300	0.3939	-0.5476	-0.1339	-1.2507	-0.8239	-1.5752	0.5483	0.4195	-0.2810	0.2543	-0.9650	-0.1121	2.6792	-6.6902	-4.7497	-0.0225	-0.5016	-0.2171	2.5038	-7.0975	-4.7879	0.0498	-0.4750	-0.2557	-0.4085	-112.5266	-37.0216	-3.6340	0.6288	0.8104
527.1400	0.3994	-0.5434	-0.1367	-1.2481	-0.8334	-1.5763	0.5483	0.4202	-0.2789	0.2502	-0.9693	-0.1007	2.5279	-7.1268	-4.9875	0.0002	-0.5184	-0.1892	2.4978	-7.1218	-4.7928	0.0485	-0.4755	-0.2505	-0.4602	-112.7305	-37.0547	-3.6378	0.6229	0.8104
527.1520	0.4060	-0.5384	-0.1400	-1.2451	-0.8450	-1.5773	0.5457	0.4195	-0.2794	0.2500	-0.9708	-0.0850	2.6346	-7.3095	-5.0514	-0.0331	-0.5026	-0.1247	2.4907	-7.1502	-4.7986	0.0470	-0.4761	-0.2443	-0.5213	-112.9675	-37.0945	-3.6423	0.6157	0.8104
527.1620	0.4114	-0.5342	-0.1428	-1.2427	-0.8548	-1.5781	0.5429	0.4130	-0.2825	0.2447	-0.9696	-0.0682	2.6991	-7.2996	-4.9904	0.0587	-0.5101	-0.2183	2.4848	-7.1742	-4.8034	0.0457	-0.4766	-0.2391	-0.5722	-113.1683	-37.1278	-3.6460	0.6094	0.8104
527.1720	0.4168	-0.5301	-0.1457	-1.2403	-0.8644	-1.5787	0.5419	0.4094	-0.2870	0.2473	-0.9704	-0.0547	2.7481	-7.3576	-4.8999	0.0312	-0.4735	-0.2035	2.4789	-7.1975	-4.8080	0.0444	-0.4771	-0.2339	-0.6223	-113.3611	-37.1581	-3.6495	0.6031	0.8104
527.1820	0.4222	-0.5260	-0.1485	-1.2379	-0.8742	-1.5792	0.5417	0.4069	-0.2873	0.2495	-0.9728	-0.0453	2.7492	-7.3913	-4.9278	0.0132	-0.4390	-0.1802	2.4731	-7.2202	-4.8122	0.0432	-0.4777	-0.2287	-0.6717	-113.5467	-37.1855	-3.6528	0.5968	0.8104
527.1940	0.4287	-0.5211	-0.1520	-1.2349	-0.8857	-1.5796	0.5410	0.3988	-0.2908	0.2469	-0.9688	-0.0273	2.5316	-7.0394	-4.9041	0.0127	-0.4919	-0.1699	2.4662	-7.2471	-4.8171	0.0417	-0.4783	-0.2225	-0.7302	-113.7642	-37.2166	-3.6566	0.5890	0.8104
527.2040	0.4340	-0.5172	-0.1549	-1.2325	-0.8954	-1.5798	0.5380	0.3966	-0.2888	0.2456	-0.9703	-0.0138	2.6015	-7.2091	-5.0815	-0.0162	-0.4813	-0.1783	2.4605	-7.2692	-4.8212	0.0405	-0.4789	-0.2173	-0.7785	-113.9427	-37.2418	-3.6597	0.5825	0.8104
527.2160	0.4404	-0.5124	-0.1583	-1.2295	-0.9070	-1.5799	0.5355	0.3956	-0.2881	0.2455	-0.9692	0.0065	2.3760	-7.5606	-5.0109	-0.1006	-0.4726	-0.0566	2.3278	-7.3278	-4.8287	0.0357	-0.4718	0.1240	-2.3429	-114.5523	-37.3024	-3.6998	0.6574	0.8280
527.2260	0.4458	-0.5086	-0.1613	-1.2271	-0.9168	-1.5797	0.5305	0.3914	-0.2894	0.2346	-0.9616	0.0279	2.5775	-7.2909	-5.1188	-0.0560	-0.4869	0.0708	2.3207	-7.3492	-4.8317	0.0343	-0.4721	0.3691	-2.3971	-114.7140	-37.3203	-3.7026	0.6505	0.8280
527.2380	0.4521	-0.5039	-0.1648	-1.2243	-0.9283	-1.5794	0.5291	0.3872	-0.2947	0.2285	-0.9587	0.0294	2.5108	-7.5438	-4.8774	-0.0016	-0.5411	0.1853	2.3123	-7.3746	-4.8352	0.0327	-0.4726	0.3754	-2.4613	-114.9041	-37.3405	-3.7058	0.6422	0.8280
527.2480	0.4573	-0.5000	-0.1677	-1.2220	-0.9378	-1.5791	0.5262	0.3823	-0.2939	0.2240	-0.9620	0.0406	2.5146	-7.4370	-4.8993	-0.0217	-0.5132	0.1966	2.3053	-7.3953	-4.8378	0.0314	-0.4729	0.3807	-2.5138	-115.0574	-37.3551	-3.7084	0.6353	0.8280
527.2600	0.4637	-0.4954	-0.1713	-1.2193	-0.9495	-1.5784	0.5228	0.3772	-0.2976	0.2197	-0.9607	0.0574	2.3525	-7.2027	-4.7910	-0.0404	-0.5021	0.2206	2.2970	-7.4203	-4.8412	0.0298	-0.4734	0.3870	-2.5764	-115.2423	-37.3746	-3.7113	0.6268	0.8280
527.2700	0.4690	-0.4917	-0.1743	-1.2172	-0.9590	-1.5779	0.5187	0.3731	-0.2960	0.2173	-0.9580	0.0691	2.4019	-7.3194	-4.8968	-0.0087	-0.4971	0.3037	2.2901	-7.4406	-4.8438	0.0284	-0.4738	0.3923	-2.6275	-115.3907	-37.3887	-3.7137	0.6197	0.8280
527.2800	0.4741	-0.4879	-0.1772	-1.2150	-0.9686	-1.5771	0.5153	0.3721	-0.2982	0.2179	-0.9569	0.0800	2.3829	-7.5088	-4.8414	-0.0845	-0.4615	0.3829	2.2833	-7.4608	-4.8463	0.0271	-0.4741	0.3976	-2.6781	-115.5377	-37.4019	-3.7159	0.6126	0.8280
527.2900	0.4793	-0.4842	-0.1802	-1.2128	-0.9782	-1.5762	0.5130	0.3651	-0.2975	0.2144	-0.9501	0.0993	2.3459	-7.1031	-4.9913	-0.0126	-0.5155	0.3896	2.2766	-7.4803	-4.8486	0.0258	-0.4745	0.4028	-2.7276	-115.6776	-37.4126	-3.7181	0.6053	0.8280
527.3000	0.4844	-0.4806	-0.1831	-1.2107	-0.9876	-1.5751	0.5102	0.3641	-0.2978	0.2135	-0.9496	0.1192	2.4374	-7.4324	-5.0296	-0.0533	-0.5611	0.3174	2.2700	-7.4994	-4.8506	0.0245	-0.4749	0.4081	-2.7761	-115.8114	-37.4215	-3.7202	0.5981	0.8280
527.3120	0.4904	-0.4764	-0.1867	-1.2082	-0.9991	-1.5736	0.5076	0.3637	-0.2975	0.2108	-0.9533	0.1316	2.2514	-7.7548	-5.2331	0.0039	-0.4125	0.3557	2.4102	-7.2660	-4.7524	0.0370	-0.4800	0.3812	-1.0626	-112.9098	-36.4418	-3.5722	0.5399	0.4753
527.3220	0.4954	-0.4728	-0.1898	-1.2061	-1.0086	-1.5722	0.5039	0.3570	-0.3032	0.2102	-0.9453	0.1430	2.2955	-7.6597	-4.9294	0.0087	-0.4888	0.3702	2.1313	-7.5689	-4.8559	0.0187	-0.4680	0.4197	-4.3628	-116.4363	-37.4519	-3.7560	0.6646	0.8332
527.3320	0.5004	-0.4693	-0.1928	-1.2040	-1.0181	-1.5707	0.4995	0.3534	-0.3024	0.2098	-0.9355	0.1568	2.3477	-7.7016	-4.8545	-0.0335	-0.5716	0.3650	2.1222	-7.5879	-4.8573	0.0172	-0.4682	0.4250	-4.4152	-116.5617	-37.4567	-3.7578	0.6571	0.8332
527.3420	0.5054	-0.4657	-0.1958	-1.2020	-1.0274	-1.5691	0.4957	0.3463	-0.3040	0.2035	-0.9371	0.1725	2.2951	-7.3936	-4.7475	-0.0008	-0.5445	0.3777	2.1099	-7.6063	-4.8584	0.0158	-0.4684	0.4303	-4.4663	-116.6797	-37.4587	-3.7595	0.6497	0.8332
527.3520	0.5104	-0.4623	-0.1989	-1.2000	-1.0367	-1.5673	0.4930	0.3433	-0.3024	0.2032	-0.9400	0.1843	2.1408	-7.4725	-4.9284	-0.0129	-0.4590	0.3679	2.0977	-7.6245	-4.8594	0.0144	-0.4686	0.4356	-4.5165	-116.7954	-37.4601	-3.7611	0.6421	0.8332
527.3640	0.5163	-0.4581	-0.2024	-1.1976	-1.0481	-1.5650	0.4890	0.3393	-0.3054	0.1971	-0.9269	0.2040	2.1132	-7.4559	-4.8693	-0.0784	-0.5748	0.3842	2.0831	-7.6461	-4.8606	0.0127	-0.4688	0.4420	-4.5757	-116.9310	-37.4620	-3.7630	0.6330	0.8332
527.3740	0.5211	-0.4547	-0.2054	-1.1956	-1.0573	-1.5629	0.4843	0.3349	-0.3037	0.1886	-0.9261	0.2159	2.2067	-7.5656	-4.9595	-0.0724	-0.5250	0.3437	2.0710	-7.6638	-4.8614	0.0113	-0.4690	0.4473	-4.6240	-117.0406	-37.4615	-3.7646	0.6254	0.8332
527.3840	0.5260	-0.4514	-0.2084	-1.1937	-1.0666	-1.5608	0.4790	0.3337	-0.3044	0.1878	-0.9318	0.2236	2.1805	-7.6807	-5.0547	-0.0711	-0.3692	0.4181	2.0590	-7.6813	-4.8623	0.0099	-0.4693	0.4526	-4.6715	-117.1480	-37.4615	-3.7660	0.6177	0.8332
527.3960	0.5317	-0.4475	-0.2121	-1.1915	-1.0777	-1.5579	0.4733	0.3260	-0.3000	0.1786	-0.9189	0.2461	2.2548	-7.7088	-5.2980	-0.0778	-0.4712	0.3680	2.0448	-7.7016	-4.8629	0.0083	-0.4695	0.4589	-4.7269	-117.2686	-37.4572	-3.7676	0.6085	0.8332
527.4060	0.5365	-0.4442	-0.2151	-1.1896	-1.0868	-1.5554	0.4706	0.3271	-0.3046	0.1757	-0.9224	0.2534	2.1823	-8.3013	-5.2629	-0.1116	-0.4881	0.4250	2.0330	-7.7182	-4.8633	0.0069	-0.4697	0.4642	-4.7720	-117.3651	-37.4525	-3.7689	0.6010	0.8332
527.4180	0.5421	-0.4404	-0.2189	-1.1876	-1.0978	-1.5521	0.4670	0.3173	-0.3109	0.1730	-0.9223	0.2728	1.8014	-7.7683	-4.8902	-0.0173	-0.3894	0.3444	1.8996	-7.7618	-4.8635	0.0028	-0.4623	0.4698	-6.2422	-117.7621	-37.4452	-3.7964	0.6731	0.8257
527.4280	0.5467	-0.4373	-0.2220	-1.1859	-1.1071	-1.5494	0.4626	0.3123	-0.3103	0.1680	-0.9142	0.2842	1.8366	-7.7713	-4.8871	-0.0275	-0.4174	0.4232	1.8858	-7.7778	-4.8629	0.0013	-0.4623	0.4750	-6.2891	-117.8455	-37.4338	-3.7976	0.6653	0.8257
527.4400	0.5521	-0.4336	-0.2258	-1.1838	-1.1179	-1.5458	0.4570	0.3086	-0.3097	0.1679	-0.9033	0.2982	1.8770	-7.6190	-4.8338	-0.0024	-0.4834	0.4152	1.8693	-7.7969	-4.8620	-0.0005	-0.4623	0.4813	-6.3441	-117.9432	-37.4184	-3.7989	0.6560	0.8257
527.4500	0.5567	-0.4305	-0.2289	-1.1822	-1.1268	-1.5427	0.4503	0.3023	-0.3117	0.1659	-0.9023	0.3161	2.0347	-7.4227	-4.7022	-0.0375	-0.4760	0.3858	1.8557	-7.8124	-4.8613	-0.0020	-0.4623	0.4866	-6.3886	-118.0197	-37.4049	-3.8000	0.6482	0.8257
527.4620	0.5620	-0.4269	-0.2326	-1.1803	-1.1377	-1.5389	0.4448	0.3007	-0.3104	0.1593	-0.8976	0.3317	2.0831	-7.6756	-4.8994	-0.0066	-0.4637	0.4370	1.8394	-7.8311	-4.8605	-0.0037	-0.4624	0.4929	-6.4412	-118.1134	-37.3902	-3.8012	0.6389	0.8257
527.4720	0.5664	-0.4239	-0.2357	-1.1787	-1.1466	-1.5355	0.4425	0.2947	-0.3089	0.1584	-0.8862	0.3469	1.7963	-7.6131	-4.9794	-0.0140	-0.5140	0.4255	1.8259	-7.8462	-4.8596	-0.0052	-0.4624	0.4981	-6.4836	-118.1850	-37.3753	-3.8022	0.6311	0.8257
527.4840	0.5717	-0.4203	-0.2393	-1.1768	-1.1572	-1.5312	0.4367	0.2938	-0.3104	0.1557	-0.8829	0.3660	1.8524	-8.0997	-4.9324	-0.0356	-0.5133	0.3791	1.8098	-7.8646	-4.8588	-0.0070	-0.4624	0.5044	-6.5341	-118.2753	-37.3605	-3.8033	0.6218	0.8257
527.4940	0.5760	-0.4174	-0.2424	-1.1753	-1.1660	-1.5275	0.4317	0.2866	-0.3093	0.1539	-0.8758	0.3789	1.8512	-7.8881	-5.0770	-0.0341	-0.4985	0.3804	1.7965	-7.8795	-4.8579	-0.0084	-0.4624	0.5097	-6.5748	-118.3451	-37.3460	-3.8042	0.6141	0.8257
527.5060	0.5812	-0.4140	-0.2461	-1.1735	-1.1765	-1.5229	0.4233	0.2842	-0.3098	0.1495	-0.8692	0.3914	2.1385	-8.2306	-5.1869	-0.0548	-0.5044	0.4056	1.7806	-7.8968	-4.8565	-0.0102	-0.4624	0.5160	-6.6217	-118.4205	-37.3250	-3.8052	0.6049	0.8258
527.5160	0.5854	-0.4112	-0.2493	-1.1722	-1.1850	-1.5189	0.4206	0.2764	-0.3130	0.1426	-0.8770	0.3991	1.7066	-7.9723	-4.9915	-0.0332	-0.4357	0.4674	1.6575	-7.9300	-4.8538	-0.0135	-0.4550	0.5193	-7.9697	-118.7074	-37.2942	-3.8257	0.6756	0.8055
527.5280	0.5904	-0.4080	-0.2530	-1.1704	-1.1955	-1.5140	0.4147	0.2728	-0.3132	0.1398	-0.8621	0.4163	1.6450	-8.0739	-5.0547	-0.0424	-0.4855	0.4871	1.6396	-7.9468	-4.8515	-0.0153	-0.4548	0.5254	-8.0171	-118.7717	-37.2675	-3.8266	0.6662	0.8055
527.5380	0.5944	-0.4053	-0.2561	-1.1691	-1.2042	-1.5097	0.4108	0.2659	-0.3127	0.1344	-0.8497	0.4362	1.4594	-7.8578	-4.8948	-0.0146	-0.5349	0.4059	1.6247	-7.9604	-4.8494	-0.0169	-0.4546	0.5306	-8.0551	-118.8206	-37.2429	-3.8273	0.6584	0.8055
527.5500	0.5994	-0.4022	-0.2599	-1.1675	-1.2143	-1.5044	0.4022	0.2634	-0.3154	0.1280	-0.8454	0.4517	1.6564	-7.9766	-4.8050	-0.0481	-0.5162	0.4503	1.6071	-7.9763	-4.8465	-0.0187	-0.4544	0.5367	-8.0988	-118.8730	-37.2109	-3.8281	0.6493	0.8055
527.5600	0.6033	-0.3996	-0.2631	-1.1662	-1.2227	-1.4998	0.3952	0.2549	-0.3154	0.1246	-0.8430	0.4646	1.6590	-7.6554	-4.7674	-0.0283	-0.4196	0.4147	1.5925	-7.9893	-4.8442	-0.0202	-0.4541	0.5418	-8.1343	-118.9150	-37.1843	-3.8287	0.6417	0.8055
527.5700	0.6073	-0.3971	-0.2661	-1.1649	-1.2310	-1.4951	0.3896	0.2520	-0.3145	0.1217	-0.8414	0.4770	1.6839	-7.5612	-4.9893	-0.0969	-0.4340	0.4221	1.5780	-8.0023	-4.8418	-0.0218	-0.4539	0.5470	-8.1689	-118.9564	-37.1578	-3.8293	0.6342	0.8055
527.5820	0.6119	-0.3940	-0.2699	-1.1635	-1.2411	-1.4892	0.3825	0.2488	-0.3158	0.1136	-0.8308	0.4895	1.7090	-8.0992	-4.9130	-0.0746	-0.4628	0.4469	1.5606	-8.0179	-4.8390	-0.0236	-0.4537	0.5531	-8.2092	-119.0052	-37.1260	-3.8300	0.6250	0.8055
527.5920	0.6157	-0.3916	-0.2731	-1.1623	-1.2493	-1.4843	0.3791	0.2425	-0.3140	0.1084	-0.8175	0.5023	1.5608	-7.8921	-5.0313	-0.0374	-0.5570	0.4636	1.5463	-8.0307	-4.8365	-0.0251	-0.4535	0.5572	-8.2418	-119.0438	-37.0984	-3.8305	0.6175	0.8055
527.6040	0.6203	-0.3886	-0.2768	-1.1610	-1.2592	-1.4782	0.3722	0.2396	-0.3149	0.1081	-0.8109	0.5195	1.5025	-8.1204	-5.0232	-0.1634	-0.4763	0.4546	1.5291	-8.0457	-4.8334	-0.0269	-0.4532	0.5608	-8.2795	-119.0869	-37.0637	-3.8312	0.6085	0.8055
527.6140	0.6240	-0.3863	-0.2800	-1.1599	-1.2674	-1.4729	0.3658	0.2326	-0.3139	0.1024	-0.8041	0.5333	1.3648	-7.9496	-4.9960	-0.0954	-0.4767	0.4837	1.4213	-8.0711	-4.8283	-0.0296	-0.4464	0.5608	-9.4274	-119.2759	-37.0110	-3.8441	0.6715	0.7740
527.6260	0.6283	-0.3836	-0.2838	-1.1587	-1.2768	-1.4664	0.3585	0.2310	-0.3133	0.0985	-0.7990	0.5496	1.4521	-8.3256	-5.0452	-0.1705	-0.4572	0.4890	1.3985	-8.0858	-4.8241	-0.0315	-0.4456	0.5640	-9.5121	-119.3087	-36.9681	-3.8452	0.6658	0.7726
527.6360	0.6318	-0.3813	-0.2870	-1.1578	-1.2848	-1.4608	0.3508	0.2232	-0.3159	0.0924	-0.7960	0.5620	1.6463	-8.0976	-4.8217	-0.0517	-0.3704	0.4848	1.3829	-8.0972	-4.8203	-0.0331	-0.4451	0.5669	-9.5402	-119.3264	-36.9298	-3.8456	0.6585	0.7727
527.6480	0.6360	-0.3787	-0.2908	-1.1567	-1.2943	-1.4539	0.3445	0.2154	-0.3173	0.0902	-0.7828	0.5723	1.3905	-7.8016	-4.7491	-0.0364	-0.4021	0.4969	1.3644	-8.1109	-4.8160	-0.0350	-0.4446	0.5703	-9.5730	-119.3488	-36.8859	-3.8461	0.6497	0.7727
527.6580	0.6394	-0.3765	-0.2940	-1.1558	-1.3020	-1.4481	0.3394	0.2141	-0.3167	0.0851	-0.7709	0.5864	1.4213	-8.0613	-4.7432	-0.0598	-0.5280	0.4980	1.3490	-8.1223	-4.8123	-0.0365	-0.4442	0.5731	-9.5992	-119.3656	-36.8490	-3.8464	0.6425	0.7727
527.6680	0.6427	-0.3744	-0.2971	-1.1549	-1.3097	-1.4422	0.3307	0.2068	-0.3152	0.0836	-0.7685	0.6033	1.5555	-7.7377	-4.6759	-0.0589	-0.4246	0.4551	1.3337	-8.1334	-4.8087	-0.0381	-0.4437	0.5759	-9.6243	-119.3803	-36.8121	-3.8467	0.6354	0.7727
527.6800	0.6466	-0.3719	-0.3008	-1.1539	-1.3189	-1.4349	0.3265	0.2034	-0.3151	0.0778	-0.7578	0.6168	1.2061	-7.7703	-4.9284	-0.0799	-0.4651	0.5136	1.3155	-8.1466	-4.8042	-0.0400	-0.4432	0.5793	-9.6531	-119.3962	-36.7668	-3.8471	0.6269	0.7727
527.6900	0.6498	-0.3699	-0.3040	-1.1532	-1.3264	-1.4286	0.3187	0.2005	-0.3148	0.0740	-0.7499	0.6298	1.4790	-8.3183	-4.9455	-0.1128	-0.4248	0.4657	1.3004	-8.1577	-4.8004	-0.0415	-0.4427	0.5822	-9.6762	-119.4094	-36.7287	-3.8474	0.6199	0.7727
527.7020	0.6536	-0.3675	-0.3077	-1.1523	-1.3354	-1.4210	0.3113	0.1937	-0.3132	0.0695	-0.7451	0.6409	1.3508	-8.3466	-4.8945	-0.0973	-0.4241	0.4754	1.2825	-8.1700	-4.7954	-0.0434	-0.4422	0.5856	-9.7014	-119.4141	-36.6786	-3.8477	0.6115	0.7727
527.7120	0.6567	-0.3655	-0.3108	-1.1516	-1.3427	-1.4145	0.3058	0.1898	-0.3120	0.0661	-0.7330	0.6552	1.2548	-8.2224	-5.1665	-0.1202	-0.4949	0.5457	1.2676	-8.1803	-4.7913	-0.0449	-0.4417	0.5884	-9.7215	-119.4187	-36.6371	-3.8480	0.6047	0.7727
527.7240	0.6603	-0.3634	-0.3146	-1.1509	-1.3515	-1.4066	0.2965	0.1835	-0.3172	0.0609	-0.7210	0.6770	1.3009	-8.5123	-4.7292	-0.1071	-0.4848	0.5453	1.1654	-8.2009	-4.7826	-0.0473	-0.4347	0.5874	-10.7380	-119.5190	-36.5523	-3.8540	0.6637	0.7277
527.7340	0.6632	-0.3616	-0.3178	-1.1503	-1.3588	-1.3997	0.2912	0.1759	-0.3152	0.0567	-0.7091	0.6839	1.1425	-7.9881	-4.9216	-0.0635	-0.5197	0.4798	1.1495	-8.2102	-4.7775	-0.0489	-0.4340	0.5901	-10.7549	-119.5091	-36.5032	-3.8542	0.6569	0.7277
527.7460	0.6666	-0.3596	-0.3216	-1.1496	-1.3672	-1.3913	0.2828	0.1718	-0.3160	0.0555	-0.7000	0.6937	1.1524	-7.9703	-4.9118	-0.0939	-0.4577	0.4777	1.1306	-8.2213	-4.7714	-0.0508	-0.4332	0.5933	-10.7738	-119.4952	-36.4446	-3.8544	0.6489	0.7277
527.7560	0.6694	-0.3579	-0.3247	-1.1491	-1.3742	-1.3843	0.2771	0.1681	-0.3178	0.0494	-0.6966	0.7066	0.9782	-8.2620	-4.7540	-0.0634	-0.5211	0.5172	1.1148	-8.2306	-4.7663	-0.0523	-0.4325	0.5959	-10.7888	-119.4842	-36.3951	-3.8545	0.6424	0.7277
527.7660	0.6721	-0.3563	-0.3280	-1.1486	-1.3811	-1.3773	0.2697	0.1605	-0.3177	0.0452	-0.6905	0.7197	0.8888	-7.5803	-4.7677	-0.0713	-0.4697	0.5724	1.0993	-8.2391	-4.7608	-0.0539	-0.4318	0.5986	-10.8016	-119.4643	-36.3421	-3.8545	0.6360	0.7277
527.7780	0.6753	-0.3545	-0.3317	-1.1481	-1.3894	-1.3685	0.2619	0.1568	-0.3145	0.0411	-0.6723	0.7372	0.9877	-7.7734	-4.9808	-0.0766	-0.4725	0.5151	1.0807	-8.2496	-4.7544	-0.0558	-0.4310	0.6018	-10.8163	-119.4441	-36.2805	-3.8546	0.6283	0.7277
527.7880	0.6779	-0.3530	-0.3349	-1.1478	-1.3962	-1.3610	0.2539	0.1572	-0.3147	0.0380	-0.6690	0.7467	0.7990	-8.2276	-4.9607	-0.0880	-0.4623	0.5000	1.0652	-8.2586	-4.7492	-0.0573	-0.4303	0.6045	-10.8280	-119.4289	-36.2299	-3.8546	0.6220	0.7277
527.8000	0.6808	-0.3512	-0.3387	-1.1473	-1.4041	-1.3520	0.2437	0.1493	-0.3169	0.0324	-0.6570	0.7597	1.1028	-8.2553	-4.7414	-0.0970	-0.4638	0.5541	1.0469	-8.2685	-4.7424	-0.0592	-0.4294	0.6077	-10.8395	-119.4014	-36.1644	-3.8546	0.6146	0.7277
527.8100	0.6832	-0.3497	-0.3419	-1.1470	-1.4106	-1.3444	0.2373	0.1448	-0.3142	0.0275	-0.6491	0.7775	1.0368	-8.0440	-4.8609	-0.0797	-0.4672	0.5818	1.0317	-8.2768	-4.7368	-0.0607	-0.4287	0.6103	-10.8484	-119.3791	-36.1103	-3.8546	0.6085	0.7277
527.8220	0.6860	-0.3480	-0.3457	-1.1468	-1.4184	-1.3349	0.2274	0.1384	-0.3166	0.0232	-0.6381	0.7903	1.1836	-8.1022	-4.6026	-0.0522	-0.3549	0.5207	0.9469	-8.2889	-4.7253	-0.0624	-0.4222	0.6081	-11.6440	-119.3754	-35.9995	-3.8529	0.6600	0.6711
527.8320	0.6882	-0.3466	-0.3489	-1.1466	-1.4247	-1.3269	0.2236	0.1360	-0.3148	0.0212	-0.6258	0.7953	0.8354	-8.4141	-4.7655	-0.0907	-0.4458	0.5340	0.9309	-8.2969	-4.7192	-0.0639	-0.4213	0.6105	-11.6500	-119.3474	-35.9427	-3.8527	0.6542	0.6711
527.8440	0.6909	-0.3450	-0.3527	-1.1464	-1.4321	-1.3173	0.2138	0.1258	-0.3153	0.0158	-0.6243	0.8091	0.8354	-8.0809	-4.6200	-0.0918	-0.3830	0.5315	0.9118	-8.3062	-4.7118	-0.0658	-0.4202	0.6135	-11.6554	-119.3097	-35.8728	-3.8525	0.6473	0.6711
527.8540	0.6930	-0.3438	-0.3558	-1.1462	-1.4382	-1.3091	0.2071	0.1233	-0.3130	0.0121	-0.6157	0.8227	0.9167	-8.1336	-4.7255	-0.0916	-0.3584	0.5547	0.8960	-8.3140	-4.7057	-0.0673	-0.4193	0.6159	-11.6590	-119.2787	-35.8154	-3.8523	0.6416	0.6712
527.8660	0.6954	-0.3424	-0.3595	-1.1461	-1.4455	-1.2991	0.1983	0.1156	-0.3139	0.0036	-0.5988	0.8341	0.7623	-8.0159	-4.6253	-0.1128	-0.4036	0.5694	0.8772	-8.3231	-4.6983	-0.1952	-0.4182	0.6189	-11.6619	-119.2395	-35.7459	-3.8521	0.6348	0.6712
527.8760	0.6973	-0.3412	-0.3626	-1.1461	-1.4515	-1.2908	0.1912	0.1129	-0.3108	-0.0004	-0.5809	0.8456	0.5600	-8.1430	-4.8180	-0.2085	-0.4805	0.5696	0.8616	-8.3303	-4.6919	-0.3090	-0.4172	0.6213	-11.6626	-119.2020	-35.6858	-3.8518	0.6293	0.6712
527.8860	0.6992	-0.3401	-0.3657	-1.1461	-1.4573	-1.2823	0.1833	0.1128	-0.3155	-0.0047	-0.5743	0.8598	0.6484	-8.7171	-4.7238	-0.2784	-0.4307	0.6142	0.8461	-8.3377	-4.6858	-0.4231	-0.4163	0.6238	-11.6627	-119.1661	-35.6276	-3.8515	0.6239	0.6712
527.8980	0.7013	-0.3387	-0.3694	-1.1462	-1.4641	-1.2718	0.1748	0.0996	-0.3129	-0.0096	-0.5679	0.8733	0.4635	-8.2973	-4.7259	-0.3785	-0.3579	0.5199	0.8276	-8.3461	-4.6778	-0.5603	-0.4152	0.6268	-11.6610	-119.1179	-35.5529	-3.8511	0.6176	0.6712
527.9080	0.7030	-0.3378	-0.3725	-1.1463	-1.4696	-1.2630	0.1650	0.0950	-0.3096	-0.0137	-0.5632	0.8767	0.6952	-8.2696	-5.0671	-0.4801	-0.3504	0.5535	0.8124	-8.3527	-4.6711	-0.6492	-0.4142	0.6292	-11.6579	-119.0736	-35.4897	-3.8507	0.6125	0.6712
527.9200	0.7049	-0.3367	-0.3763	-1.1464	-1.4763	-1.2525	0.1531	0.0902	-0.3139	-0.0150	-0.5468	0.8905	0.9461	-8.5744	-4.8123	-0.4954	-0.4030	0.6187	0.6139	-8.4464	-4.6846	-0.6556	-0.4013	0.6333	-13.7854	-120.0327	-35.6266	-3.8979	0.7301	0.6832
527.9300	0.7064	-0.3358	-0.3795	-1.1465	-1.4816	-1.2435	0.1489	0.0831	-0.3110	-0.0178	-0.5299	0.9070	0.5376	-8.2557	-4.9116	-0.5288	-0.4420	0.5646	0.5962	-8.4536	-4.6771	-0.6573	-0.3999	0.6358	-13.7777	-119.9791	-35.5579	-3.8973	0.7251	0.6832
527.9420	0.7080	-0.3348	-0.3832	-1.1468	-1.4879	-1.2325	0.1376	0.0792	-0.3106	-0.0236	-0.5162	0.9169	0.5044	-8.6216	-4.8227	-0.5429	-0.4154	0.5561	0.5752	-8.4618	-4.6679	-0.6593	-0.3984	0.6388	-13.7660	-119.9083	-35.4720	-3.8966	0.7193	0.6832
527.9520	0.7094	-0.3341	-0.3864	-1.1470	-1.4931	-1.2232	0.1288	0.0748	-0.3111	-0.0285	-0.5086	0.9272	0.6002	-8.7485	-4.8133	-0.5835	-0.3386	0.6132	0.5578	-8.4684	-4.6600	-0.6610	-0.3970	0.6413	-13.7544	-119.8466	-35.3990	-3.8959	0.7146	0.6832
527.9620	0.7106	-0.3334	-0.3895	-1.1474	-1.4980	-1.2138	0.1187	0.0657	-0.3132	-0.0313	-0.4934	0.9425	0.7099	-8.4580	-4.5597	-0.6196	-0.4062	0.5517	0.5405	-8.4749	-4.6522	-0.6627	-0.3946	0.6438	-13.7416	-119.7842	-35.3264	-3.8952	0.7100	0.6832
527.9720	0.7118	-0.3329	-0.3926	-1.1477	-1.5030	-1.2043	0.1140	0.0594	-0.3100	-0.0373	-0.4806	0.9511	0.2875	-8.3248	-4.6590	-0.6237	-0.3857	0.6071	0.5234	-8.4813	-4.6443	-0.6644	-0.3916	0.6463	-13.7274	-119.7201	-35.2532	-3.8944	0.7056	0.6832
527.9840	0.7131	-0.3321	-0.3963	-1.1481	-1.5087	-1.1929	0.1018	0.0522	-0.3087	-0.0435	-0.4675	0.9666	0.3829	-8.1665	-4.7254	-0.6243	-0.3361	0.5730	0.5029	-8.4888	-4.6348	-0.6664	-0.3879	0.6493	-13.7084	-119.6407	-35.1651	-3.8935	0.7003	0.6832
527.9940	0.7140	-0.3316	-0.3993	-1.1486	-1.5133	-1.1832	0.0933	0.0498	-0.3062	-0.0478	-0.4464	0.9823	0.2557	-8.3399	-4.9621	-0.6167	-0.4135	0.5982	0.4861	-8.4948	-4.6266	-0.6680	-0.3848	0.6518	-13.6909	-119.5723	-35.0896	-3.8926	0.6962	0.6832
528.0040	0.7149	-0.3311	-0.4024	-1.1491	-1.5178	-1.1733	0.0846	0.0463	-0.3091	-0.0515	-0.4361	0.9891	0.2459	-8.5434	-4.7286	-0.6474	-0.3968	0.6108	0.4693	-8.5006	-4.6185	-0.6697	-0.3818	0.6543	-13.6718	-119.5011	-35.0141	-3.8916	0.6922	0.6832
528.0140	0.7156	-0.3307	-0.4055	-1.1496	-1.5221	-1.1634	0.0745	0.0401	-0.3090	-0.0567	-0.4305	0.9993	0.2906	-8.6167	-4.7342	-0.6243	-0.4017	0.6173	0.4103	-8.5003	-4.6040	-0.6699	-0.3739	0.6489	-14.1573	-119.3556	-34.8764	-3.8756	0.7394	0.5987
528.0240	0.7163	-0.3304	-0.4087	-1.1502	-1.5263	-1.1533	0.0651	0.0329	-0.3097	-0.0618	-0.4226	1.0114	0.2525	-8.4498	-4.5461	-0.6785	-0.3229	0.6432	0.3913	-8.5055	-4.5952	-0.6714	-0.3703	0.6507	-14.1566	-119.2772	-34.7952	-3.8739	0.7379	0.5949
528.0340	0.7170	-0.3301	-0.4117	-1.1509	-1.5304	-1.1431	0.0556	0.0256	-0.3081	-0.0653	-0.4134	1.0195	0.4269	-8.2371	-4.6105	-0.6197	-0.3169	0.5774	0.3744	-8.5103	-4.5862	-0.6730	-0.3669	0.6529	-14.1312	-119.1946	-34.7126	-3.8727	0.7343	0.5949
528.0440	0.7174	-0.3299	-0.4148	-1.1515	-1.5344	-1.1329	0.0487	0.0204	-0.3086	-0.0669	-0.3965	1.0263	0.1552	-8.1543	-4.5942	-0.7141	-0.3330	0.6026	0.3576	-8.5152	-4.5772	-0.6745	-0.3635	0.6551	-14.1044	-119.1115	-34.6302	-3.8715	0.7307	0.5949
528.0560	0.7180	-0.3297	-0.4185	-1.1524	-1.5391	-1.1205	0.0382	0.0148	-0.3086	-0.0765	-0.3808	1.0427	0.0970	-8.0482	-4.4946	-0.6140	-0.3375	0.5800	0.3376	-8.5208	-4.5664	-0.6764	-0.3594	0.6577	-14.0704	-119.0097	-34.5305	-3.8699	0.7267	0.5949
528.0660	0.7183	-0.3296	-0.4216	-1.1531	-1.5429	-1.1100	0.0298	0.0095	-0.3066	-0.0764	-0.3588	1.0497	-0.1161	-7.9899	-4.4620	-0.7029	-0.4065	0.5731	0.3211	-8.5659	-4.5573	-0.6779	-0.3560	0.6599	-14.0402	-118.9223	-34.4465	-3.8685	0.7235	0.5949
528.0760	0.7185	-0.3296	-0.4246	-1.1539	-1.5464	-1.0995	0.0205	0.0033	-0.3058	-0.0807	-0.3541	1.0549	-0.2383	-8.4793	-4.5660	-0.6958	-0.2718	0.6087	0.3047	-9.3214	-4.5482	-0.6795	-0.3526	0.6621	-14.0089	-118.8348	-34.3629	-3.8671	0.7204	0.5949
528.0880	0.7187	-0.3296	-0.4282	-1.1549	-1.5506	-1.0867	0.0079	-0.0015	-0.3043	-0.0863	-0.3339	1.0711	-0.3861	-9.3496	-4.6737	-0.6608	-0.3444	0.6049	-0.2107	-10.2356	-4.5370	-0.6813	-0.3485	0.6647	-13.9689	-118.7253	-34.2598	-3.8653	0.7169	0.5949
528.0980	0.7187	-0.3296	-0.4313	-1.1558	-1.5539	-1.0759	-0.0051	-0.0069	-0.3034	-0.0906	-0.3220	1.0790	-1.2917	-10.1636	-4.6658	-0.6562	-0.3717	0.6056	-1.5383	-11.0098	-4.5275	-0.6828	-0.3450	0.6669	-13.9335	-118.6299	-34.1716	-3.8636	0.7142	0.5949
528.1100	0.7186	-0.3297	-0.4349	-1.1570	-1.5577	-1.0629	-0.0172	-0.0131	-0.3017	-0.0959	-0.3063	1.0924	-2.3721	-10.5586	-4.7686	-0.6599	-0.3179	0.6273	-2.6883	-11.3460	-4.5161	-0.6846	-0.3408	0.6695	-13.8896	-118.5164	-34.0664	-3.8616	0.7110	0.5949
528.1200	0.7184	-0.3299	-0.4380	-1.1579	-1.5606	-1.0519	-0.0239	-0.0148	-0.3026	-0.0988	-0.2997	1.1033	-2.2512	-11.0645	-4.6443	-0.6785	-0.3018	0.5471	-2.7322	-11.3405	-4.5005	-0.6841	-0.3331	0.6627	-14.1949	-118.3236	-33.9200	-3.8393	0.7528	0.5010
528.1320	0.7180	-0.3301	-0.4417	-1.1592	-1.5641	-1.0387	-0.0322	-0.0205	-0.3030	-0.1028	-0.2788	1.1092	-2.5502	-11.3158	-4.6144	-0.7020	-0.3415	0.6384	-2.7502	-11.3430	-4.4886	-0.6858	-0.3286	0.6649	-14.1453	-118.2013	-33.8103	-3.8371	0.7501	0.5010
528.1420	0.7176	-0.3303	-0.4447	-1.1602	-1.5668	-1.0275	-0.0415	-0.0275	-0.3030	-0.1074	-0.2658	1.1253	-2.4461	-11.2785	-4.3765	-0.6670	-0.3153	0.6024	-2.7651	-11.3450	-4.4786	-0.6871	-0.3249	0.6667	-14.1024	-118.0988	-33.7185	-3.8351	0.7480	0.5010
528.1520	0.7171	-0.3306	-0.4477	-1.1613	-1.5694	-1.0162	-0.0510	-0.0319	-0.3009	-0.1080	-0.2562	1.1281	-2.4589	-11.5380	-4.5863	-0.7452	-0.3416	0.5603	-2.7799	-11.3467	-4.4683	-0.6885	-0.3211	0.6685	-14.0575	-117.9915	-33.6245	-3.8330	0.7459	0.5010
528.1640	0.7164	-0.3311	-0.4513	-1.1627	-1.5724	-1.0026	-0.0626	-0.0395	-0.3042	-0.1175	-0.2384	1.1339	-2.2043	-11.6118	-4.4075	-0.6223	-0.2330	0.6511	-2.7974	-11.3486	-4.4561	-0.6901	-0.3166	0.6707	-14.0019	-117.8627	-33.5118	-3.8304	0.7437	0.5010
528.1740	0.7157	-0.3315	-0.4543	-1.1639	-1.5746	-0.9912	-0.0717	-0.0458	-0.3000	-0.1182	-0.2183	1.1462	-2.0992	-11.5933	-4.5665	-0.7088	-0.3767	0.5787	-2.8119	-11.3499	-4.4457	-0.6914	-0.3128	0.6726	-13.9535	-117.7518	-33.4167	-3.8281	0.7420	0.5010
528.1840	0.7149	-0.3321	-0.4573	-1.1651	-1.5768	-0.9797	-0.0788	-0.0539	-0.3006	-0.1199	-0.2134	1.1529	-2.2797	-11.2899	-4.3935	-0.7296	-0.2853	0.5904	-2.8262	-11.3509	-4.4351	-0.6928	-0.3090	0.6744	-13.9032	-117.6369	-33.3193	-3.8258	0.7405	0.5010
528.1940	0.7140	-0.3326	-0.4602	-1.1664	-1.5789	-0.9683	-0.0867	-0.0577	-0.2986	-0.1251	-0.1934	1.1614	-2.3792	-11.5514	-4.5201	-0.7094	-0.3034	0.6736	-2.8403	-11.3519	-4.4245	-0.6941	-0.3052	0.6762	-13.8515	-117.5218	-33.2213	-3.8233	0.7390	0.5010
528.2040	0.7132	-0.3332	-0.4632	-1.1677	-1.5807	-0.9565	-0.0948	-0.0610	-0.2976	-0.1275	-0.1804	1.1724	-2.6230	-11.7445	-4.4629	-0.7262	-0.3302	0.6326	-2.8544	-11.3527	-4.4139	-0.6954	-0.3014	0.6781	-13.7983	-117.4049	-33.1234	-3.8207	0.7378	0.5010
528.2160	0.7119	-0.3340	-0.4669	-1.1692	-1.5828	-0.9424	-0.1055	-0.0653	-0.2976	-0.1330	-0.1685	1.1762	-2.7924	-12.1454	-4.4902	-0.7227	-0.3091	0.6572	-2.8838	-11.3429	-4.3953	-0.6945	-0.2938	0.6710	-13.8976	-117.1433	-32.9482	-3.7929	0.7708	0.4037
528.2260	0.7108	-0.3347	-0.4699	-1.1706	-1.5844	-0.9305	-0.1146	-0.0736	-0.2996	-0.1389	-0.1529	1.1865	-2.8986	-12.0335	-4.2120	-0.7259	-0.3220	0.6548	-2.8977	-11.3432	-4.3842	-0.6957	-0.2898	0.6725	-13.8401	-117.0204	-32.8467	-3.7901	0.7698	0.4037
528.2360	0.7096	-0.3355	-0.4729	-1.1720	-1.5858	-0.9186	-0.1275	-0.0824	-0.2962	-0.1431	-0.1450	1.1899	-2.6489	-11.8679	-4.4218	-0.6614	-0.2492	0.6380	-2.9114	-11.3428	-4.3726	-0.6968	-0.2858	0.6739	-13.7800	-116.8901	-32.7399	-3.7871	0.7690	0.4037
528.2460	0.7083	-0.3364	-0.4759	-1.1735	-1.5872	-0.9067	-0.1341	-0.0899	-0.2945	-0.1462	-0.1273	1.1964	-2.9148	-11.4925	-4.3047	-0.6999	-0.2238	0.6726	-2.9250	-11.3425	-4.3612	-0.6979	-0.2817	0.6754	-13.7186	-116.7598	-32.6349	-3.7841	0.7683	0.4037
528.2560	0.7069	-0.3373	-0.4789	-1.1749	-1.5884	-0.8946	-0.1427	-0.0921	-0.2920	-0.1518	-0.1065	1.2034	-3.0738	-11.7595	-4.5864	-0.7275	-0.3042	0.6206	-2.9384	-11.3417	-4.3495	-0.6991	-0.2777	0.6769	-13.6552	-116.6252	-32.5274	-3.7810	0.7677	0.4037
528.2680	0.7050	-0.3385	-0.4824	-1.1767	-1.5895	-0.8802	-0.1560	-0.0994	-0.2944	-0.1558	-0.0929	1.2104	-2.9489	-11.6684	-4.4538	-0.6924	-0.3619	0.6510	-2.9542	-11.3405	-4.3354	-0.7004	-0.2728	0.6787	-13.5766	-116.4598	-32.3966	-3.7770	0.7674	0.4037
528.2780	0.7034	-0.3396	-0.4853	-1.1783	-1.5903	-0.8681	-0.1686	-0.1047	-0.2936	-0.1606	-0.0850	1.2210	-2.5780	-11.4716	-4.4394	-0.6401	-0.2536	0.6480	-2.9674	-11.3396	-4.3237	-0.7015	-0.2687	0.6801	-13.5098	-116.3226	-32.2888	-3.7736	0.7672	0.4037
528.2880	0.7016	-0.3407	-0.4882	-1.1799	-1.5911	-0.8557	-0.1745	-0.1069	-0.2959	-0.1633	-0.0720	1.2285	-2.8580	-11.8178	-4.2443	-0.6553	-0.2267	0.6012	-2.9803	-11.3381	-4.3116	-0.7026	-0.2646	0.6816	-13.4405	-116.1790	-32.1770	-3.7700	0.7670	0.4037
528.3000	0.6994	-0.3421	-0.4917	-1.1818	-1.5918	-0.8410	-0.1846	-0.1168	-0.2944	-0.1682	-0.0511	1.2355	-3.0709	-11.6613	-4.2438	-0.6426	-0.2231	0.6698	-2.9956	-11.3363	-4.2970	-0.7039	-0.2597	0.6834	-13.3555	-116.0064	-32.0420	-3.7655	0.7670	0.4037
528.3100	0.6975	-0.3433	-0.4946	-1.1835	-1.5923	-0.8286	-0.1974	-0.1241	-0.2935	-0.1695	-0.0369	1.2389	-2.8374	-11.1384	-4.2537	-0.6672	-0.1847	0.6350	-3.0082	-11.3344	-4.2847	-0.7049	-0.2556	0.6849	-13.2823	-115.8577	-31.9287	-3.7617	0.7673	0.4037
528.3220	0.6951	-0.3448	-0.4981	-1.1855	-1.5926	-0.8138	-0.2044	-0.1240	-0.2923	-0.1713	-0.0213	1.2456	-3.1363	-11.6318	-4.2278	-0.7004	-0.1765	0.6737	-3.0194	-11.3178	-4.2643	-0.7031	-0.2491	0.6768	-13.1902	-115.5331	-31.7358	-3.7287	0.7915	0.3043
528.3320	0.6930	-0.3461	-0.5010	-1.1872	-1.5928	-0.8012	-0.2153	-0.1307	-0.2937	-0.1773	-0.0070	1.2524	-2.9009	-11.4905	-4.0729	-0.6240	-0.0603	0.6073	-3.0317	-11.3156	-4.2518	-0.7040	-0.0689	0.6779	-13.1143	-115.3818	-31.6204	-3.7245	0.7920	0.3043
528.3440	0.6903	-0.3476	-0.5046	-1.1894	-1.5926	-0.7862	-0.2274	-0.1339	-0.2899	-0.1771	0.0250	1.2531	-2.7385	-11.8307	-4.2714	-0.6916	0.2028	0.6506	-3.0463	-11.3123	-4.2363	-0.7050	0.3958	0.6792	-13.0202	-115.1934	-31.4768	-3.7194	0.7928	0.3043
528.3540	0.6880	-0.3491	-0.5075	-1.1912	-1.5923	-0.7737	-0.2351	-0.1440	-0.2904	-0.1788	0.0309	1.2671	-3.0014	-11.3933	-4.1996	-0.7179	0.1774	0.6347	-3.0583	-11.3095	-4.2234	-0.7059	0.3996	0.6803	-12.9400	-115.0348	-31.3573	-3.7149	0.7937	0.3042
528.3640	0.6856	-0.3506	-0.5104	-1.1931	-1.5920	-0.7609	-0.2434	-0.1473	-0.2865	-0.1806	0.0394	1.2697	-3.0517	-11.5490	-4.4339	-0.7276	0.2620	0.6119	-3.0701	-11.3061	-4.2101	-0.7067	0.4034	0.6814	-12.8574	-114.8698	-31.2343	-3.7103	0.7947	0.3042
528.3740	0.6831	-0.3521	-0.5133	-1.1949	-1.5916	-0.7482	-0.2557	-0.1536	-0.2878	-0.1850	0.0530	1.2686	-2.7862	-11.3692	-4.1861	-0.6878	0.3145	0.6612	-3.0818	-11.3033	-4.1973	-0.7075	0.4072	0.6826	-12.7747	-114.7118	-31.1155	-3.7056	0.7958	0.3042
528.3840	0.6805	-0.3536	-0.5162	-1.1968	-1.5910	-0.7355	-0.2629	-0.1563	-0.2856	-0.1878	0.0664	1.2738	-2.9964	-11.7360	-4.2766	-0.6879	0.3786	0.6271	-3.0934	-11.3000	-4.1841	-0.7083	0.4110	0.6837	-12.6896	-114.5473	-30.9935	-3.7008	0.7969	0.3042
528.3960	0.6772	-0.3555	-0.5196	-1.1992	-1.5901	-0.7202	-0.2760	-0.1682	-0.2901	-0.1899	0.0852	1.2831	-2.6744	-11.1481	-3.9254	-0.7180	0.3741	0.6646	-3.1071	-11.2956	-4.1680	-0.7093	0.4156	0.6850	-12.5849	-114.3460	-30.8444	-3.6947	0.7986	0.3042
528.4060	0.6744	-0.3572	-0.5224	-1.2011	-1.5891	-0.7072	-0.2830	-0.1703	-0.2842	-0.1941	0.1034	1.2878	-3.0668	-11.3425	-4.3097	-0.7153	0.3154	0.6260	-3.1183	-11.2918	-4.1545	-0.7101	0.4195	0.6861	-12.4958	-114.1757	-30.7190	-3.6896	0.8002	0.3042
528.4160	0.6715	-0.3589	-0.5253	-1.2030	-1.5881	-0.6943	-0.2925	-0.1745	-0.2847	-0.1991	0.1102	1.2852	-2.8495	-11.5085	-4.2954	-0.6982	0.3993	0.6307	-3.1122	-11.2713	-4.1353	-0.7076	0.4241	0.6774	-12.2268	-113.8212	-30.5369	-3.6517	0.8144	0.2014
528.4260	0.6686	-0.3606	-0.5282	-1.2050	-1.5869	-0.6815	-0.3007	-0.1778	-0.2826	-0.2014	0.1247	1.2954	-3.0172	-11.8821	-4.2775	-0.6854	0.4797	0.6877	-3.1230	-11.2668	-4.1214	-0.7082	0.4280	0.6781	-12.1355	-113.6446	-30.4077	-3.6462	0.8162	0.2014
528.4360	0.6655	-0.3624	-0.5311	-1.2070	-1.5855	-0.6685	-0.3113	-0.1863	-0.2836	-0.2069	0.1408	1.2998	-2.8920	-11.5234	-4.0987	-0.6824	0.5364	0.6096	-3.1337	-11.2620	-4.1074	-0.7087	0.4320	0.6789	-12.0426	-113.4653	-30.2777	-3.6406	0.8181	0.2014
528.4480	0.6617	-0.3646	-0.5345	-1.2094	-1.5837	-0.6529	-0.3198	-0.1906	-0.2806	-0.2131	0.1666	1.3011	-3.2760	-11.8745	-4.3203	-0.6377	0.4203	0.6584	-3.1463	-11.2561	-4.0905	-0.7094	0.4367	0.6797	-11.9289	-113.2480	-30.1213	-3.6336	0.8206	0.2013
528.4580	0.6585	-0.3666	-0.5373	-1.2116	-1.5820	-0.6398	-0.3316	-0.1950	-0.2832	-0.2134	0.1769	1.3055	-3.1782	-12.1749	-4.1353	-0.6733	0.4038	0.6409	-3.1566	-11.2506	-4.0760	-0.7099	0.4407	0.6805	-11.8315	-113.0594	-29.9859	-3.6275	0.8229	0.2013
528.4680	0.6551	-0.3686	-0.5401	-1.2138	-1.5801	-0.6269	-0.3391	-0.2069	-0.2821	-0.2163	0.1912	1.3068	-3.3453	-11.5118	-4.1799	-0.6613	0.4462	0.6850	-3.1668	-11.2449	-4.0615	-0.7104	0.4447	0.6812	-11.7325	-112.8694	-29.8507	-3.6212	0.8252	0.2013
528.4800	0.6509	-0.3711	-0.5435	-1.2163	-1.5777	-0.6111	-0.3523	-0.2102	-0.2799	-0.2193	0.2052	1.3141	-3.1287	-11.6864	-4.1651	-0.7203	0.4829	0.6178	-3.1787	-11.2376	-4.0438	-0.7110	0.4495	0.6821	-11.6108	-112.6345	-29.6856	-3.6135	0.8282	0.2013
528.4900	0.6472	-0.3733	-0.5463	-1.2186	-1.5756	-0.5979	-0.3616	-0.2145	-0.2826	-0.2221	0.2202	1.3144	-3.2086	-11.8780	-4.0497	-0.6694	0.4753	0.6931	-3.1885	-11.2312	-4.0288	-0.7114	0.4535	0.6828	-11.5075	-112.4359	-29.5463	-3.6067	0.8309	0.2013
528.5020	0.6428	-0.3760	-0.5496	-1.2213	-1.5727	-0.5821	-0.3716	-0.2236	-0.2805	-0.2214	0.2427	1.3201	-3.1342	-11.4232	-4.0775	-0.6848	0.3438	0.6510	-3.2000	-11.2228	-4.0105	-0.7119	0.4583	0.6837	-11.3804	-112.1885	-29.3750	-3.5984	0.8343	0.2013
528.5120	0.6390	-0.3782	-0.5524	-1.2235	-1.5703	-0.5689	-0.3829	-0.2254	-0.2812	-0.2236	0.2498	1.3216	-2.8947	-11.4764	-4.0845	-0.6614	0.5022	0.6543	-2.9746	-11.0655	-3.9536	-0.7051	0.4458	0.6804	-8.4695	-110.1874	-28.8233	-3.5132	0.6613	0.1581
528.5220	0.6352	-0.3806	-0.5552	-1.2258	-1.5677	-0.5557	-0.3896	-0.2320	-0.2821	-0.2241	0.2704	1.3281	-3.1300	-11.2072	-3.9332	-0.7190	0.4030	0.6471	-3.1890	-11.1888	-3.9731	-0.7091	0.4663	0.6751	-10.8244	-111.5453	-29.0226	-3.5477	0.8414	0.0967
528.5320	0.6313	-0.3830	-0.5580	-1.2281	-1.5649	-0.5424	-0.3988	-0.2374	-0.2800	-0.2258	0.2830	1.3250	-2.9696	-11.1806	-3.8971	-0.6938	0.4084	0.6377	-3.1979	-11.1808	-3.9573	-0.7093	0.4703	0.6754	-10.7162	-111.3305	-28.8750	-3.5401	0.8445	0.0966
528.5440	0.6264	-0.3859	-0.5614	-1.2308	-1.5614	-0.5265	-0.4091	-0.2402	-0.2792	-0.2282	0.2981	1.3280	-3.0729	-11.3332	-3.8806	-0.7115	0.4492	0.6786	-3.2084	-11.1707	-3.9379	-0.7095	0.4752	0.6758	-10.5839	-111.0668	-28.6934	-3.5307	0.8485	0.0966
528.5540	0.6223	-0.3883	-0.5642	-1.2331	-1.5583	-0.5131	-0.4177	-0.2494	-0.2797	-0.2326	0.3185	1.3308	-3.1928	-10.8565	-3.7078	-0.6550	0.4240	0.5914	-3.2170	-11.1621	-3.9216	-0.7097	0.4793	0.6762	-10.4719	-110.8443	-28.5406	-3.5227	0.8518	0.0966
528.5640	0.6180	-0.3908	-0.5670	-1.2355	-1.5551	-0.5000	-0.4246	-0.2489	-0.2733	-0.2364	0.3261	1.3306	-3.4551	-11.2079	-3.8871	-0.6320	0.5330	0.6986	-3.2255	-11.1533	-3.9052	-0.7098	0.4834	0.6765	-10.3584	-110.6191	-28.3865	-3.5145	0.8554	0.0966
528.5740	0.6137	-0.3933	-0.5698	-1.2378	-1.5517	-0.4865	-0.4354	-0.2570	-0.2753	-0.2392	0.3463	1.3326	-3.2701	-11.1054	-3.7659	-0.7176	0.4522	0.6000	-3.2339	-11.1445	-3.8887	-0.7099	0.4875	0.6769	-10.2437	-110.3938	-28.2325	-3.5061	0.8590	0.0966
528.5840	0.6092	-0.3959	-0.5726	-1.2402	-1.5482	-0.4732	-0.4442	-0.2597	-0.2699	-0.2427	0.3615	1.3315	-3.4213	-11.2081	-4.0029	-0.6814	0.4083	0.7195	-3.2421	-11.1352	-3.8720	-0.7100	0.4916	0.6772	-10.1271	-110.1633	-28.0760	-3.4974	0.8628	0.0966
528.5960	0.6038	-0.3991	-0.5759	-1.2431	-1.5437	-0.4572	-0.4553	-0.2667	-0.2719	-0.2473	0.3738	1.3384	-3.3893	-11.3709	-3.9179	-0.6542	0.4859	0.6581	-3.2519	-11.1243	-3.8524	-0.7101	0.4965	0.6777	-9.9861	-109.8894	-27.8916	-3.4869	0.8674	0.0966
528.6060	0.5992	-0.4018	-0.5785	-1.2456	-1.5399	-0.4438	-0.4642	-0.2720	-0.2703	-0.2480	0.3877	1.3343	-3.2889	-11.3264	-3.9207	-0.6663	0.4403	0.6205	-3.2598	-11.1145	-3.8355	-0.7101	0.5007	0.6780	-9.8661	-109.6532	-27.7334	-3.4778	0.8714	0.0966
528.6180	0.5935	-0.4051	-0.5817	-1.2485	-1.5350	-0.4277	-0.4753	-0.2770	-0.2719	-0.2494	0.4064	1.3406	-3.0747	-11.5652	-3.7903	-0.6941	0.4436	0.6650	-3.2285	-11.0804	-3.8084	-0.7064	0.5046	0.6685	-9.2384	-109.1032	-27.4759	-3.4277	0.8658	-0.0080
528.6280	0.5887	-0.4079	-0.5845	-1.2511	-1.5308	-0.4143	-0.4841	-0.2842	-0.2702	-0.2512	0.4194	1.3370	-3.2334	-11.2915	-3.9073	-0.6679	0.4348	0.6351	-3.2358	-11.0694	-3.7908	-0.7062	0.5087	0.6685	-9.1190	-108.8552	-27.3107	-3.4180	0.8699	-0.0080
528.6400	0.5828	-0.4113	-0.5877	-1.2541	-1.5257	-0.3983	-0.4950	-0.2895	-0.2719	-0.2512	0.4409	1.3420	-3.0994	-11.3686	-3.8240	-0.6625	0.4492	0.6115	-3.2444	-11.0562	-3.7700	-0.7059	0.5136	0.6684	-8.9748	-108.5592	-27.1148	-3.4061	0.8750	-0.0080
528.6500	0.5778	-0.4142	-0.5904	-1.2567	-1.5213	-0.3849	-0.5033	-0.2953	-0.2683	-0.2510	0.4562	1.3384	-3.0911	-11.2521	-3.9791	-0.6617	0.5501	0.6423	-3.2464	-11.0446	-3.7521	-0.7056	0.5177	0.6684	-8.8523	-108.3038	-26.9463	-3.3959	0.8794	-0.0080
528.6600	0.5727	-0.4172	-0.5931	-1.2592	-1.5168	-0.3716	-0.5094	-0.2984	-0.2702	-0.2527	0.4721	1.3369	-3.2405	-11.5572	-3.7447	-0.6885	0.4844	0.6847	-3.2437	-11.0325	-3.7339	-0.7053	0.5218	0.6684	-8.7281	-108.0435	-26.7752	-3.3853	0.8838	-0.0081
528.6720	0.5665	-0.4209	-0.5964	-1.2623	-1.5109	-0.3554	-0.5193	-0.3072	-0.2721	-0.2541	0.4954	1.3385	-3.4836	-11.0619	-3.6670	-0.7357	0.3801	0.6278	-3.2404	-11.0176	-3.7118	-0.7049	0.5268	0.6683	-8.5772	-107.7263	-26.5666	-3.3723	0.8893	-0.0081
528.6820	0.5613	-0.4240	-0.5991	-1.2648	-1.5059	-0.3421	-0.5281	-0.3106	-0.2673	-0.2576	0.5000	1.3397	-3.2956	-11.3824	-3.7147	-0.6469	0.5179	0.6320	-3.2374	-11.0047	-3.6931	-0.7046	0.5307	0.6683	-8.4496	-107.4560	-26.3906	-3.3611	0.8941	-0.0081
528.6940	0.5549	-0.4278	-0.6024	-1.2680	-1.4997	-0.3259	-0.5396	-0.3155	-0.2668	-0.2618	0.5137	1.3386	-3.3108	-11.2792	-3.6095	-0.6861	0.4789	0.5845	-3.2338	-10.9889	-3.6705	-0.7042	0.5341	0.6683	-8.2948	-107.1279	-26.1772	-3.3475	0.8999	-0.0081
528.7040	0.5494	-0.4310	-0.6050	-1.2705	-1.4945	-0.3126	-0.5486	-0.3225	-0.2661	-0.2673	0.5306	1.3331	-3.2639	-11.1627	-3.6163	-0.6255	0.4512	0.6927	-3.2306	-10.9755	-3.6516	-0.7037	0.5370	0.6682	-8.1644	-106.8511	-25.9986	-3.3358	0.9047	-0.0081
528.7140	0.5439	-0.4343	-0.6076	-1.2732	-1.4892	-0.2993	-0.5588	-0.3259	-0.2665	-0.2667	0.5449	1.3386	-3.2496	-11.2738	-3.5751	-0.6555	0.5061	0.6555	-3.1793	-10.9368	-3.6248	-0.6996	0.5378	0.6590	-7.4585	-106.2727	-25.7431	-3.2847	0.8882	-0.1060
528.7240	0.5383	-0.4376	-0.6103	-1.2758	-1.4836	-0.2859	-0.5668	-0.3312	-0.2676	-0.2690	0.5575	1.3355	-3.3316	-11.1747	-3.5614	-0.6444	0.5376	0.6306	-3.1740	-10.9213	-3.6053	-0.6988	0.5405	0.6582	-7.3071	-105.9762	-25.5579	-3.2708	0.8921	-0.1104
528.7360	0.5314	-0.4416	-0.6134	-1.2790	-1.4768	-0.2699	-0.5763	-0.3358	-0.2663	-0.2692	0.5747	1.3354	-3.4710	-11.1386	-3.4365	-0.6861	0.5147	0.5839	-3.1700	-10.9032	-3.5815	-0.6980	0.5439	0.6577	-7.1536	-105.6249	-25.3334	-3.2556	0.8982	-0.1104
528.7460	0.5255	-0.4450	-0.6162	-1.2817	-1.4709	-0.2566	-0.5852	-0.3428	-0.2652	-0.2717	0.5913	1.3315	-3.2443	-10.9058	-3.5032	-0.5983	0.4995	0.6683	-3.1665	-10.8874	-3.5613	-0.6972	0.5467	0.6573	-7.0240	-105.3248	-25.1419	-3.2425	0.9032	-0.1104
528.7560	0.5196	-0.4485	-0.6188	-1.2845	-1.4651	-0.2433	-0.5928	-0.3457	-0.2654	-0.2691	0.6076	1.3335	-3.0698	-11.0945	-3.4898	-0.6619	0.5619	0.5639	-3.1629	-10.8716	-3.5411	-0.6965	0.5495	0.6569	-6.8937	-105.0238	-24.9506	-3.2292	0.9083	-0.1104
528.7660	0.5136	-0.4519	-0.6215	-1.2872	-1.4589	-0.2299	-0.6009	-0.3536	-0.2619	-0.2700	0.6199	1.3270	-3.1243	-10.7018	-3.2838	-0.6895	0.5607	0.5896	-3.1593	-10.8553	-3.5205	-0.6957	0.5523	0.6565	-6.7623	-104.7174	-24.7552	-3.2156	0.9135	-0.1104
528.7760	0.5075	-0.4554	-0.6241	-1.2899	-1.4526	-0.2168	-0.6078	-0.3545	-0.2624	-0.2700	0.6348	1.3260	-3.2886	-11.0970	-3.4135	-0.6290	0.5403	0.6854	-3.1555	-10.8389	-3.4999	-0.6948	0.5551	0.6561	-6.6301	-104.4097	-24.5601	-3.2016	0.9187	-0.1104
528.7880	0.5001	-0.4597	-0.6273	-1.2932	-1.4449	-0.2007	-0.6172	-0.3575	-0.2602	-0.2678	0.6504	1.3252	-3.3552	-11.1659	-3.4509	-0.6912	0.5280	0.5569	-3.1509	-10.8185	-3.4748	-0.6938	0.5585	0.6556	-6.4697	-104.0316	-24.3228	-3.1845	0.9251	-0.1104
528.7980	0.4939	-0.4634	-0.6299	-1.2959	-1.4383	-0.1876	-0.6243	-0.3664	-0.2562	-0.2736	0.6642	1.3203	-3.2742	-11.0180	-3.6217	-0.6291	0.5216	0.6657	-3.1470	-10.8011	-3.4536	-0.6929	0.5613	0.6552	-6.3350	-103.7120	-24.1219	-3.1699	0.9305	-0.1105
528.8080	0.4877	-0.4671	-0.6325	-1.2986	-1.4316	-0.1744	-0.6336	-0.3679	-0.2583	-0.2737	0.6785	1.3210	-3.1546	-11.3402	-3.4625	-0.6766	0.5350	0.6134	-3.1430	-10.7832	-3.4322	-0.6920	0.5641	0.6548	-6.1990	-103.3852	-23.9187	-3.1550	0.9359	-0.1105
528.8200	0.4801	-0.4716	-0.6356	-1.3019	-1.4234	-0.1585	-0.6426	-0.3751	-0.2570	-0.2760	0.6956	1.3146	-3.3450	-11.0314	-3.6031	-0.6494	0.5614	0.6252	-3.0805	-10.7311	-3.3970	-0.6868	0.5643	0.6449	-5.3501	-102.6316	-23.5813	-3.0944	0.9082	-0.2086
528.8300	0.4736	-0.4754	-0.6382	-1.3046	-1.4164	-0.1453	-0.6519	-0.3812	-0.2594	-0.2789	0.7192	1.3145	-3.3924	-10.8952	-3.3669	-0.6440	0.4352	0.6265	-3.0765	-10.7117	-3.3749	-0.6856	0.5670	0.6442	-5.2211	-102.2931	-23.3715	-3.0787	0.9136	-0.2086
528.8400	0.4670	-0.4792	-0.6407	-1.3074	-1.4091	-0.1323	-0.6594	-0.3839	-0.2566	-0.2778	0.7254	1.3103	-3.3459	-11.0301	-3.4283	-0.6837	0.4734	0.6202	-3.0726	-10.6925	-3.3530	-0.6844	0.5697	0.6434	-5.0922	-101.9571	-23.1632	-3.0627	0.9189	-0.2086
528.8520	0.4589	-0.4839	-0.6438	-1.3108	-1.4003	-0.1165	-0.6684	-0.3952	-0.2596	-0.2823	0.7377	1.3081	-3.3445	-10.3570	-3.0278	-0.6015	0.4948	0.6118	-3.0678	-10.6685	-3.3260	-0.6828	0.5730	0.6425	-4.9360	-101.5414	-22.9067	-3.0429	0.9254	-0.2086
528.8620	0.4521	-0.4877	-0.6464	-1.3136	-1.3929	-0.1034	-0.6770	-0.3977	-0.2578	-0.2811	0.7497	1.2993	-3.1770	-10.5053	-3.2123	-0.6270	0.5665	0.6324	-3.0637	-10.6480	-3.3034	-0.6815	0.5757	0.6417	-4.8051	-101.1901	-22.6912	-3.0261	0.9308	-0.2086
528.8740	0.4440	-0.4926	-0.6494	-1.3170	-1.3838	-0.0879	-0.6852	-0.3993	-0.2555	-0.2776	0.7703	1.3022	-3.3525	-11.1286	-3.2808	-0.6713	0.5136	0.6125	-3.0587	-10.6226	-3.2756	-0.6799	0.5790	0.6408	-4.6469	-100.7584	-22.4268	-3.0052	0.9372	-0.2086
528.8840	0.4371	-0.4966	-0.6520	-1.3198	-1.3761	-0.0748	-0.6932	-0.4046	-0.2566	-0.2772	0.7808	1.2955	-3.0902	-10.9447	-3.2441	-0.6574	0.5376	0.5729	-3.0544	-10.6008	-3.2521	-0.6785	0.5817	0.6401	-4.5142	-100.3908	-22.2033	-2.9875	0.9426	-0.2086
528.8960	0.4287	-0.5016	-0.6550	-1.3232	-1.3667	-0.0595	-0.7023	-0.4106	-0.2551	-0.2775	0.7901	1.2903	-3.1690	-10.9001	-3.2306	-0.6220	0.6621	0.6700	-3.0492	-10.5736	-3.2232	-0.6768	0.5850	0.6391	-4.3537	-99.9376	-21.9285	-2.9655	0.9490	-0.2087
528.9060	0.4216	-0.5058	-0.6576	-1.3259	-1.3586	-0.0465	-0.7104	-0.4153	-0.2550	-0.2763	0.8103	1.2911	-3.1355	-10.7836	-3.1402	-0.7099	0.5967	0.5969	-3.0449	-10.5510	-3.1993	-0.6753	0.5877	0.6384	-4.2202	-99.5597	-21.7002	-2.9469	0.9544	-0.2087
528.9180	0.4131	-0.5108	-0.6607	-1.3293	-1.3487	-0.0311	-0.7173	-0.4207	-0.2546	-0.2808	0.8260	1.2834	-3.2169	-10.7424	-3.1498	-0.6293	0.5279	0.5946	-2.9768	-10.4894	-3.1596	-0.6694	0.5867	0.6287	-3.3099	-98.6986	-21.3193	-2.8815	0.9154	-0.3006
528.9280	0.4059	-0.5151	-0.6633	-1.3321	-1.3403	-0.0183	-0.7254	-0.4299	-0.2556	-0.2828	0.8342	1.2807	-3.3607	-10.0496	-2.8805	-0.6483	0.5957	0.5986	-2.9727	-10.4645	-3.1343	-0.6676	0.5892	0.6276	-3.1861	-98.2997	-21.0780	-2.8618	0.9206	-0.3006
528.9400	0.3971	-0.5202	-0.6664	-1.3354	-1.3302	-0.0030	-0.7355	-0.4334	-0.2521	-0.2866	0.8492	1.2724	-3.3525	-10.1460	-2.8578	-0.6051	0.6134	0.6217	-2.9678	-10.4340	-3.1037	-0.6654	0.5923	0.6263	-3.0373	-97.8135	-20.7854	-2.8375	0.9266	-0.3007
528.9500	0.3898	-0.5246	-0.6689	-1.3382	-1.3217	0.0097	-0.7431	-0.4342	-0.2509	-0.2859	0.8704	1.2709	-3.1721	-10.4622	-2.9943	-0.6260	0.4688	0.5614	-2.9637	-10.4084	-3.0783	-0.6636	0.5949	0.6252	-2.9136	-97.4067	-20.5430	-2.8172	0.9317	-0.3007
528.9620	0.3808	-0.5298	-0.6719	-1.3417	-1.3112	0.0248	-0.7506	-0.4372	-0.2472	-0.2874	0.8792	1.2621	-3.1206	-10.7154	-3.1106	-0.6380	0.6156	0.6276	-2.9589	-10.3778	-3.0478	-0.6613	0.5979	0.6239	-2.7657	-96.9190	-20.2525	-2.7923	0.9377	-0.3007
528.9720	0.3732	-0.5342	-0.6743	-1.3445	-1.3023	0.0375	-0.7574	-0.4414	-0.2482	-0.2868	0.8910	1.2596	-3.2796	-10.4843	-2.9760	-0.6170	0.6531	0.6133	-2.9549	-10.3513	-3.0220	-0.6594	0.6005	0.6228	-2.6419	-96.5011	-20.0058	-2.7709	0.9427	-0.3007
528.9820	0.3655	-0.5388	-0.6768	-1.3475	-1.2933	0.0502	-0.7642	-0.4481	-0.2478	-0.2839	0.9057	1.2516	-3.1614	-10.4383	-2.8614	-0.6447	0.6303	0.5647	-2.9508	-10.3240	-2.9955	-0.6574	0.6030	0.6217	-2.5180	-96.0733	-19.7532	-2.7489	0.9475	-0.3007
528.9940	0.3563	-0.5442	-0.6798	-1.3509	-1.2822	0.0650	-0.7713	-0.4554	-0.2489	-0.2806	0.9198	1.2446	-3.1372	-10.1246	-2.9649	-0.6301	0.5317	0.6637	-2.9460	-10.2910	-2.9637	-0.6550	0.6061	0.6203	-2.3700	-95.5579	-19.4493	-2.7221	0.9534	-0.3007
529.0040	0.3485	-0.5487	-0.6823	-1.3537	-1.2732	0.0774	-0.7778	-0.4581	-0.2485	-0.2806	0.9234	1.2454	-3.2570	-10.0881	-2.7415	-0.6102	0.6815	0.5491	-2.9419	-10.2629	-2.9369	-0.6529	0.6086	0.6192	-2.2468	-95.1211	-19.1928	-2.6993	0.9581	-0.3007
529.0160	0.3392	-0.5543	-0.6852	-1.3571	-1.2618	0.0923	-0.7863	-0.4594	-0.2461	-0.2766	0.9520	1.2364	-3.0375	-10.4629	-2.8808	-0.6483	0.6136	0.5779	-2.8710	-10.1917	-2.8928	-0.6464	0.6063	0.6100	-1.3105	-94.1492	-18.7686	-2.6296	0.9072	-0.3845
529.0260	0.3313	-0.5589	-0.6877	-1.3599	-1.2522	0.1045	-0.7915	-0.4663	-0.2476	-0.2815	0.9598	1.2315	-3.3648	-10.1086	-2.7337	-0.6166	0.5475	0.6104	-2.8675	-10.1617	-2.8652	-0.6440	0.6087	0.6086	-1.2010	-93.6969	-18.5044	-2.6058	0.9117	-0.3845
529.0380	0.3218	-0.5645	-0.6906	-1.3632	-1.2406	0.1193	-0.8021	-0.4710	-0.2440	-0.2832	0.9634	1.2230	-3.2322	-10.2152	-2.8806	-0.6245	0.7248	0.6007	-2.8634	-10.1251	-2.8316	-0.6412	0.6115	0.6069	-1.0701	-93.1456	-18.1840	-2.5768	0.9168	-0.3845
529.0480	0.3137	-0.5693	-0.6931	-1.3660	-1.2309	0.1315	-0.8089	-0.4751	-0.2443	-0.2846	0.9815	1.2131	-3.2172	-10.1778	-2.7869	-0.5938	0.6731	0.5608	-2.8600	-10.0939	-2.8033	-0.6387	0.6138	0.6055	-0.9616	-92.6771	-17.9126	-2.5522	0.9209	-0.3845
529.0580	0.3055	-0.5740	-0.6955	-1.3689	-1.2209	0.1436	-0.8133	-0.4780	-0.2449	-0.2858	0.9964	1.2084	-2.9865	-10.3070	-2.6834	-0.5928	0.6352	0.5821	-2.8566	-10.0622	-2.7746	-0.6362	0.6161	0.6041	-0.8539	-92.2040	-17.6382	-2.5270	0.9248	-0.3845
529.0700	0.2956	-0.5798	-0.6986	-1.3723	-1.2090	0.1580	-0.8192	-0.4849	-0.2448	-0.2861	1.0083	1.2007	-3.1711	-10.1883	-2.5632	-0.5613	0.6700	0.6292	-2.8527	-10.0238	-2.7399	-0.6332	0.6188	0.6024	-0.7257	-91.6311	-17.3066	-2.4960	0.9295	-0.3845
529.0800	0.2875	-0.5847	-0.7010	-1.3751	-1.1988	0.1700	-0.8268	-0.4880	-0.2437	-0.2821	1.0291	1.1975	-3.1547	-10.1356	-2.5735	-0.6026	0.5876	0.5367	-2.8495	-9.9905	-2.7104	-0.6306	0.6211	0.6010	-0.6191	-91.1378	-17.0240	-2.4695	0.9332	-0.3845
529.0920	0.2775	-0.5907	-0.7038	-1.3785	-1.1863	0.1843	-0.8362	-0.4924	-0.2400	-0.2814	1.0338	1.1852	-2.9946	-9.9935	-2.7314	-0.6508	0.5595	0.6147	-2.8457	-9.9501	-2.6749	-0.6274	0.6238	0.5993	-0.4925	-90.5416	-16.6842	-2.4373	0.9375	-0.3845
529.1020	0.2691	-0.5956	-0.7062	-1.3813	-1.1760	0.1961	-0.8407	-0.4974	-0.2438	-0.2784	1.0471	1.1816	-3.0404	-9.8949	-2.5110	-0.6127	0.6421	0.5656	-2.8426	-9.9160	-2.6450	-0.6247	0.6260	0.5979	-0.3881	-90.0387	-16.3981	-2.4100	0.9409	-0.3845
529.1140	0.2591	-0.6016	-0.7091	-1.3847	-1.1634	0.2103	-0.8492	-0.5032	-0.2397	-0.2776	1.0663	1.1721	-3.3053	-9.8504	-2.6521	-0.5981	0.6586	0.6343	-2.7745	-9.8304	-2.5956	-0.6177	0.6227	0.5897	0.5067	-88.9503	-15.9217	-2.3373	0.8809	-0.4545
529.1240	0.2504	-0.6066	-0.7116	-1.3875	-1.1526	0.2220	-0.8543	-0.5084	-0.2427	-0.2782	1.0739	1.1664	-3.0883	-9.5747	-2.3787	-0.5814	0.6179	0.5486	-2.7694	-9.7887	-2.5644	-0.6146	0.6245	0.5877	0.6281	-88.4148	-15.6229	-2.3072	0.8810	-0.4576
529.1360	0.2400	-0.6127	-0.7145	-1.3908	-1.1397	0.2359	-0.8599	-0.5138	-0.2409	-0.2771	1.0826	1.1562	-3.1785	-9.4944	-2.1296	-0.5889	0.6421	0.5589	-2.7667	-9.7396	-2.5270	-0.6110	0.6269	0.5857	0.7314	-87.7847	-15.2647	-2.2724	0.8842	-0.4576
529.1460	0.2315	-0.6178	-0.7169	-1.3935	-1.1288	0.2474	-0.8635	-0.5138	-0.2383	-0.2788	1.0958	1.1484	-3.1852	-9.8450	-2.3484	-0.5941	0.5960	0.5657	-2.7646	-9.6977	-2.4954	-0.6079	0.6288	0.5840	0.8164	-87.2472	-14.9622	-2.2430	0.8867	-0.4576
529.1560	0.2228	-0.6231	-0.7193	-1.3962	-1.1178	0.2588	-0.8711	-0.5178	-0.2380	-0.2788	1.1020	1.1438	-3.1658	-9.6911	-2.3634	-0.5897	0.6783	0.5405	-2.7625	-9.6552	-2.4635	-0.6048	0.6308	0.5824	0.9001	-86.7021	-14.6570	-2.2130	0.8889	-0.4576
529.1680	0.2122	-0.6294	-0.7222	-1.3995	-1.1045	0.2725	-0.8801	-0.5209	-0.2370	-0.2775	1.1254	1.1311	-2.8341	-9.7375	-2.2445	-0.5674	0.6101	0.6072	-2.7603	-9.6030	-2.4245	-0.6009	0.6331	0.5803	0.9988	-86.0344	-14.2837	-2.1760	0.8914	-0.4576
529.1780	0.2034	-0.6346	-0.7246	-1.4023	-1.0931	0.2838	-0.8847	-0.5245	-0.2364	-0.2755	1.1264	1.1260	-2.9824	-9.5574	-2.1775	-0.5928	0.6105	0.5810	-2.7585	-9.5591	-2.3919	-0.5977	0.6350	0.5787	1.0794	-85.4739	-13.9709	-2.1448	0.8933	-0.4576
529.1900	0.1927	-0.6409	-0.7274	-1.4056	-1.0797	0.2973	-0.8912	-0.5315	-0.2345	-0.2772	1.1365	1.1179	-2.8751	-9.2127	-2.1270	-0.5122	0.6966	0.5237	-2.7566	-9.5061	-2.3526	-0.5937	0.6373	0.5767	1.1740	-84.7962	-13.5943	-2.1068	0.8952	-0.4576
529.2000	0.1837	-0.6463	-0.7298	-1.4084	-1.0682	0.3084	-0.8957	-0.5344	-0.2354	-0.2720	1.1517	1.1077	-3.0006	-9.2385	-1.9567	-0.5485	0.6681	0.5877	-2.7551	-9.4615	-2.3196	-0.5904	0.6391	0.5750	1.2511	-84.2259	-13.2779	-2.0746	0.8966	-0.4576
529.2120	0.1729	-0.6527	-0.7325	-1.4117	-1.0541	0.3216	-0.9018	-0.5375	-0.2320	-0.2718	1.1563	1.1018	-2.9496	-9.2907	-2.0719	-0.5531	0.7232	0.5398	-2.7535	-9.4069	-2.2797	-0.5864	0.6414	0.5730	1.3416	-83.5299	-12.8951	-2.0353	0.8981	-0.4577
529.2220	0.1640	-0.6581	-0.7348	-1.4144	-1.0425	0.3326	-0.9061	-0.5420	-0.2276	-0.2680	1.1780	1.0891	-3.3554	-9.2952	-2.2915	-0.5544	0.6229	0.5656	-2.7246	-9.3568	-2.2405	-0.5794	0.6413	0.5605	1.7440	-82.8942	-12.5195	-1.9662	0.8788	-0.5693
529.2340	0.1530	-0.6647	-0.7376	-1.4177	-1.0283	0.3456	-0.9150	-0.5456	-0.2320	-0.2641	1.1827	1.0803	-3.2256	-9.2500	-2.0577	-0.5855	0.6346	0.5527	-2.7236	-9.3005	-2.1995	-0.5750	0.6433	0.5580	1.8233	-82.1770	-12.1279	-1.9256	0.8796	-0.5694
529.2440	0.1438	-0.6702	-0.7398	-1.4203	-1.0166	0.3563	-0.9189	-0.5526	-0.2297	-0.2659	1.1917	1.0749	-3.0203	-9.0998	-2.0473	-0.5288	0.7147	0.5094	-2.7229	-9.2535	-2.1653	-0.5713	0.6451	0.5559	1.8873	-81.5789	-11.8022	-1.8916	0.8799	-0.5694
529.2540	0.1346	-0.6757	-0.7422	-1.4230	-1.0044	0.3670	-0.9229	-0.5557	-0.2319	-0.2641	1.2101	1.0616	-3.1776	-9.0817	-2.0157	-0.5418	0.6615	0.5149	-2.7224	-9.2058	-2.1307	-0.5675	0.6468	0.5538	1.9493	-80.9720	-11.4710	-1.8571	0.8801	-0.5694
529.2660	0.1233	-0.6823	-0.7449	-1.4261	-0.9898	0.3796	-0.9307	-0.5589	-0.2292	-0.2659	1.2138	1.0488	-3.1041	-9.2019	-1.9563	-0.5892	0.6994	0.5615	-2.7220	-9.1476	-2.0890	-0.5629	0.6488	0.5513	2.0214	-80.2332	-11.0725	-1.8150	0.8800	-0.5694
529.2760	0.1141	-0.6880	-0.7472	-1.4287	-0.9776	0.3901	-0.9361	-0.5615	-0.2281	-0.2651	1.2308	1.0427	-2.9534	-9.2202	-2.1355	-0.5244	0.6274	0.5408	-2.7218	-9.0980	-2.0535	-0.5591	0.6504	0.5493	2.0791	-79.6034	-10.7336	-1.7794	0.8796	-0.5694
529.2880	0.1029	-0.6948	-0.7500	-1.4318	-0.9627	0.4026	-0.9433	-0.5659	-0.2268	-0.2660	1.2409	1.0294	-3.1804	-9.1825	-1.9724	-0.4943	0.6111	0.5191	-2.7219	-9.0374	-2.0104	-0.5543	0.6523	0.5468	2.1454	-78.8354	-10.3218	-1.7356	0.8787	-0.5694
529.2980	0.0933	-0.7005	-0.7522	-1.4344	-0.9503	0.4127	-0.9495	-0.5706	-0.2265	-0.2628	1.2499	1.0195	-2.9623	-8.9823	-1.8905	-0.5071	0.7482	0.5442	-2.7222	-8.9870	-1.9746	-0.5504	0.6539	0.5447	2.1983	-78.1953	-9.9790	-1.6990	0.8778	-0.5694
529.3100	0.0818	-0.7073	-0.7550	-1.4376	-0.9351	0.4249	-0.9525	-0.5780	-0.2270	-0.2598	1.2596	1.0130	-2.8793	-8.6663	-1.6120	-0.4900	0.6728	0.4562	-2.7227	-8.9259	-1.9312	-0.5455	0.6558	0.5422	2.2588	-77.4210	-9.5641	-1.6539	0.8763	-0.5694
529.3200	0.0723	-0.7131	-0.7573	-1.4402	-0.9227	0.4350	-0.9552	-0.5783	-0.2259	-0.2537	1.2682	0.9992	-2.8720	-8.9315	-1.6258	-0.5205	0.7046	0.4402	-2.6821	-8.8561	-1.8829	-0.5372	0.6532	0.5289	2.7971	-76.5511	-9.1005	-1.5724	0.8310	-0.6865
529.3320	0.0608	-0.7201	-0.7599	-1.4433	-0.9072	0.4468	-0.9638	-0.5837	-0.2201	-0.2523	1.2888	0.9858	-3.1220	-8.6812	-1.9555	-0.5030	0.6139	0.5293	-2.6835	-8.7920	-1.8381	-0.5320	0.6548	0.5259	2.8401	-75.7421	-8.6746	-1.5263	0.8286	-0.6865
529.3420	0.0511	-0.7260	-0.7622	-1.4458	-0.8943	0.4566	-0.9706	-0.5865	-0.2218	-0.2478	1.2942	0.9755	-2.9138	-8.8291	-1.6223	-0.5186	0.6503	0.5237	-2.6849	-8.7385	-1.8006	-0.5276	0.6562	0.5233	2.8733	-75.0667	-8.3181	-1.4872	0.8263	-0.6865
529.3540	0.0396	-0.7331	-0.7648	-1.4489	-0.8789	0.4683	-0.9754	-0.5920	-0.2196	-0.2429	1.3067	0.9613	-3.2087	-8.4761	-1.6260	-0.5291	0.6791	0.5043	-2.6869	-8.6726	-1.7548	-0.5222	0.6578	0.5203	2.9095	-74.2354	-7.8817	-1.4395	0.8231	-0.6865
529.3640	0.0296	-0.7391	-0.7671	-1.4513	-0.8657	0.4779	-0.9815	-0.5972	-0.2210	-0.2468	1.3126	0.9492	-3.1084	-8.3388	-1.5170	-0.4893	0.7505	0.4981	-2.6888	-8.6184	-1.7172	-0.5178	0.6591	0.5178	2.9376	-73.5522	-7.5239	-1.4001	0.8202	-0.6865
529.3760	0.0178	-0.7463	-0.7697	-1.4542	-0.8498	0.4892	-0.9840	-0.5974	-0.2194	-0.2437	1.3249	0.9321	-2.9161	-8.3647	-1.3487	-0.5221	0.6594	0.4652	-2.6914	-8.5506	-1.6707	-0.5123	0.6606	0.5148	2.9670	-72.6990	-7.0811	-1.3515	0.8163	-0.6865
529.3860	0.0079	-0.7522	-0.7719	-1.4567	-0.8365	0.4985	-0.9873	-0.6000	-0.2140	-0.2442	1.3268	0.9207	-3.0406	-8.4373	-1.5897	-0.5162	0.7147	0.4894	-2.6937	-8.4951	-1.6326	-0.5078	0.6618	0.5123	2.9896	-71.9987	-6.7187	-1.3112	0.8129	-0.6865
529.3960	-0.0020	-0.7582	-0.7740	-1.4591	-0.8233	0.5076	-0.9945	-0.6049	-0.2155	-0.2446	1.3522	0.9153	-2.9742	-8.3514	-1.4531	-0.4950	0.6206	0.4752	-2.6962	-8.4384	-1.5940	-0.5032	0.6630	0.5098	3.0091	-71.2857	-6.3507	-1.2701	0.8091	-0.6865
529.4060	-0.0119	-0.7643	-0.7762	-1.4614	-0.8096	0.5168	-1.0008	-0.6102	-0.2163	-0.2441	1.3563	0.9040	-3.0662	-8.2128	-1.2921	-0.4582	0.6367	0.4430	-2.6990	-8.3808	-1.5548	-0.4985	0.6642	0.5073	3.0256	-70.5617	-5.9779	-1.2283	0.8050	-0.6865
529.4160	-0.0219	-0.7704	-0.7785	-1.4639	-0.7960	0.5257	-1.0038	-0.6137	-0.2149	-0.2415	1.3499	0.8867	-3.2165	-7.9746	-1.1880	-0.3933	0.7554	0.5007	-2.6272	-8.2594	-1.4914	-0.4896	0.6550	0.4993	3.9312	-69.0742	-5.3668	-1.1412	0.6900	-0.7438
529.4260	-0.0321	-0.7766	-0.7806	-1.4663	-0.7824	0.5344	-1.0089	-0.6166	-0.2115	-0.2375	1.3681	0.8782	-2.9589	-8.0497	-1.2540	-0.4651	0.6390	0.4891	-2.6312	-8.1998	-1.4514	-0.4847	0.6557	0.4966	3.9229	-68.3306	-4.9869	-1.0986	0.6850	-0.7438
529.4380	-0.0442	-0.7840	-0.7831	-1.4691	-0.7660	0.5449	-1.0101	-0.6186	-0.2090	-0.2331	1.3728	0.8689	-2.9576	-8.0789	-1.3077	-0.4482	0.7644	0.4346	-2.6362	-8.1277	-1.4031	-0.4787	0.6567	0.4934	3.9095	-67.4310	-4.5289	-1.0470	0.6785	-0.7438
529.4480	-0.0542	-0.7902	-0.7852	-1.4714	-0.7521	0.5535	-1.0139	-0.6203	-0.2096	-0.2297	1.3882	0.8536	-3.1561	-8.2039	-1.1958	-0.4057	0.6358	0.4258	-2.6406	-8.0672	-1.3627	-0.4737	0.6574	0.4906	3.8956	-66.6766	-4.1453	-1.0033	0.6728	-0.7438
529.4580	-0.0645	-0.7964	-0.7873	-1.4738	-0.7382	0.5620	-1.0207	-0.6272	-0.2066	-0.2230	1.3933	0.8390	-2.9120	-7.8327	-1.1846	-0.4872	0.6462	0.4630	-2.6452	-8.0063	-1.3223	-0.4687	0.6581	0.4879	3.8792	-65.9171	-3.7619	-0.9598	0.6669	-0.7438
529.4680	-0.0747	-0.8027	-0.7894	-1.4760	-0.7244	0.5703	-1.0228	-0.6295	-0.2103	-0.2229	1.4043	0.8267	-3.0346	-7.9617	-0.7876	-0.4493	0.7160	0.4672	-2.6501	-7.9444	-1.2813	-0.4637	0.6588	0.4852	3.8596	-65.1456	-3.3727	-0.9158	0.6607	-0.7438
529.4780	-0.0848	-0.8090	-0.7915	-1.4783	-0.7102	0.5785	-1.0261	-0.6313	-0.2018	-0.2208	1.4070	0.8169	-3.2798	-8.0534	-1.1668	-0.3988	0.7303	0.4075	-2.6552	-7.8815	-1.2402	-0.4586	0.6594	0.4825	3.8370	-64.3617	-2.9821	-0.8712	0.6542	-0.7438
529.4880	-0.0952	-0.8155	-0.7934	-1.4805	-0.6961	0.5866	-1.0341	-0.6347	-0.2023	-0.2146	1.4182	0.8019	-2.9220	-7.9145	-1.1236	-0.4804	0.6529	0.4483	-2.6606	-7.8176	-1.1987	-0.4535	0.6601	0.4797	3.8113	-63.5668	-2.5878	-0.8264	0.6474	-0.7438
529.5000	-0.1077	-0.8231	-0.7959	-1.4830	-0.6791	0.5962	-1.0345	-0.6388	-0.2058	-0.2200	1.4227	0.7871	-2.8701	-7.7158	-1.0189	-0.4048	0.7856	0.4725	-2.6673	-7.7409	-1.1489	-0.4473	0.6608	0.4765	3.7771	-62.6122	-2.1142	-0.7722	0.6389	-0.7437
529.5100	-0.1181	-0.8295	-0.7980	-1.4852	-0.6647	0.6040	-1.0342	-0.6434	-0.2047	-0.2173	1.4392	0.7780	-2.9811	-7.6597	-0.9753	-0.4105	0.6611	0.4037	-2.6731	-7.6770	-1.1074	-0.4421	0.6614	0.4738	3.7461	-61.8167	-1.7206	-0.7270	0.6316	-0.7437
529.5200	-0.1285	-0.8360	-0.8000	-1.4873	-0.6502	0.6117	-1.0386	-0.6459	-0.2026	-0.2132	1.4353	0.7652	-2.9708	-7.4850	-0.7674	-0.4196	0.7014	0.4242	-2.6129	-7.5488	-1.0399	-0.4330	0.6514	0.4666	4.4971	-60.2552	-1.0722	-0.6404	0.5127	-0.7902
529.5300	-0.1388	-0.8425	-0.8020	-1.4894	-0.6359	0.6193	-1.0429	-0.6487	-0.2019	-0.2134	1.4492	0.7508	-3.0884	-7.3713	-0.8217	-0.4106	0.6296	0.4237	-2.6197	-7.4824	-0.9972	-0.4276	0.6516	0.4637	4.4428	-59.4334	-0.6686	-0.5943	0.5044	-0.7902
529.5420	-0.1512	-0.8503	-0.8044	-1.4919	-0.6185	0.6282	-1.0482	-0.6508	-0.1993	-0.2116	1.4476	0.7326	-3.3651	-7.3847	-0.7669	-0.3659	0.7375	0.4859	-2.6282	-7.4020	-0.9458	-0.4211	0.6518	0.4602	4.3743	-58.4397	-0.1830	-0.5385	0.4941	-0.7902
529.5520	-0.1618	-0.8569	-0.8064	-1.4941	-0.6040	0.6355	-1.0558	-0.6546	-0.1984	-0.2050	1.4629	0.7253	-2.7452	-7.1794	-0.6686	-0.4113	0.6183	0.3970	-2.6356	-7.3341	-0.9028	-0.4157	0.6519	0.4573	4.3141	-57.6020	0.2240	-0.4917	0.4853	-0.7901
529.5640	-0.1745	-0.8647	-0.8088	-1.4965	-0.5864	0.6440	-1.0522	-0.6567	-0.1961	-0.2042	1.4586	0.7063	-2.9159	-6.8386	-0.5404	-0.3664	0.7272	0.4395	-2.6446	-7.2529	-0.8512	-0.4091	0.6520	0.4539	4.2392	-56.5980	0.7123	-0.4352	0.4744	-0.7901
529.5740	-0.1851	-0.8713	-0.8108	-1.4985	-0.5717	0.6511	-1.0517	-0.6574	-0.1948	-0.2016	1.4726	0.6960	-3.0514	-7.1569	-0.5839	-0.3122	0.6156	0.4138	-2.6523	-7.1845	-0.8081	-0.4037	0.6521	0.4510	4.1740	-55.7539	1.1193	-0.3881	0.4651	-0.7901
529.5860	-0.1977	-0.8792	-0.8130	-1.5009	-0.5539	0.6592	-1.0551	-0.6612	-0.1919	-0.1932	1.4700	0.6771	-2.6686	-7.2238	-0.6702	-0.3565	0.7266	0.4315	-2.6619	-7.1021	-0.7566	-0.3971	0.6522	0.4475	4.0928	-54.7351	1.6062	-0.3314	0.4537	-0.7901
529.5960	-0.2082	-0.8859	-0.8150	-1.5029	-0.5393	0.6660	-1.0593	-0.6638	-0.1913	-0.1894	1.4812	0.6707	-3.4630	-7.1075	-0.5476	-0.3654	0.6499	0.3870	-2.6701	-7.0325	-0.7133	-0.3916	0.6523	0.4446	4.0218	-53.8761	2.0160	-0.2839	0.4438	-0.7901
529.6080	-0.2210	-0.8939	-0.8174	-1.5052	-0.5214	0.6739	-1.0685	-0.6705	-0.1909	-0.1892	1.4915	0.6493	-2.8426	-6.8101	-0.5120	-0.3200	0.6998	0.3951	-2.6804	-6.9478	-0.6607	-0.3849	0.6523	0.4411	3.9322	-52.8314	2.5134	-0.2261	0.4317	-0.7901
529.6180	-0.2317	-0.9006	-0.8193	-1.5070	-0.5065	0.6804	-1.0669	-0.6726	-0.1886	-0.1806	1.4907	0.6347	-2.7286	-6.6193	-0.2985	-0.3539	0.7165	0.3979	-2.6302	-6.8132	-0.5895	-0.3758	0.6418	0.4349	4.5547	-51.1966	3.1962	-0.1413	0.3104	-0.8252
529.6280	-0.2423	-0.9074	-0.8211	-1.5089	-0.4914	0.6867	-1.0649	-0.6733	-0.1860	-0.1816	1.4945	0.6226	-3.1731	-6.4570	-0.2312	-0.3066	0.7227	0.3772	-2.6394	-6.7416	-0.5454	-0.3702	0.6415	0.4319	4.4617	-50.3180	3.6111	-0.0931	0.2996	-0.8251
529.6380	-0.2530	-0.9141	-0.8230	-1.5107	-0.4767	0.6927	-1.0694	-0.6751	-0.1821	-0.1770	1.5058	0.6115	-2.9408	-6.5077	-0.4603	-0.3785	0.6600	0.4006	-2.6487	-6.6696	-0.5014	-0.3645	0.6411	0.4289	4.3668	-49.4342	4.0247	-0.0454	0.2888	-0.8251
529.6480	-0.2638	-0.9209	-0.8249	-1.5125	-0.4615	0.6988	-1.0710	-0.6788	-0.1823	-0.1754	1.5066	0.6035	-2.7658	-6.2449	-0.2651	-0.3619	0.7040	0.3392	-2.6582	-6.5971	-0.4572	-0.3588	0.6407	0.4258	4.2695	-48.5439	4.4399	0.0028	0.2777	-0.8251
529.6600	-0.2765	-0.9290	-0.8271	-1.5146	-0.4434	0.7059	-1.0722	-0.6792	-0.1800	-0.1749	1.5120	0.5818	-3.5885	-6.4722	-0.1639	-0.3073	0.7395	0.3603	-2.6699	-6.5098	-0.4042	-0.3520	0.6402	0.4222	4.1506	-47.4737	4.9383	0.0609	0.2642	-0.8251
529.6700	-0.2873	-0.9359	-0.8288	-1.5163	-0.4282	0.7116	-1.0800	-0.6817	-0.1765	-0.1704	1.5181	0.5661	-2.7754	-6.2731	-0.2634	-0.3290	0.6855	0.3810	-2.6798	-6.4363	-0.3601	-0.3463	0.6398	0.4192	4.0490	-46.5723	5.3529	0.1090	0.2528	-0.8251
529.6800	-0.2981	-0.9428	-0.8306	-1.5179	-0.4131	0.7173	-1.0757	-0.6834	-0.1750	-0.1676	1.5201	0.5523	-2.8900	-6.3507	-0.2499	-0.3397	0.6559	0.3347	-2.6898	-6.3628	-0.3162	-0.3406	0.6394	0.4162	3.9460	-45.6709	5.7651	0.1570	0.2413	-0.8250
529.6900	-0.3088	-0.9496	-0.8323	-1.5196	-0.3977	0.7228	-1.0757	-0.6869	-0.1740	-0.1672	1.5214	0.5371	-3.3700	-6.2285	-0.1652	-0.3068	0.7352	0.3851	-2.7000	-6.2887	-0.2720	-0.3349	0.6389	0.4132	3.8405	-44.7612	6.1803	0.2055	0.2296	-0.8250
529.7000	-0.3196	-0.9565	-0.8341	-1.5213	-0.3826	0.7281	-1.0808	-0.6911	-0.1753	-0.1644	1.5240	0.5274	-2.7132	-5.9446	0.0545	-0.2964	0.7502	0.3312	-2.7104	-6.2146	-0.2280	-0.3292	0.6385	0.4101	3.7336	-43.8529	6.5945	0.2536	0.2179	-0.8250
529.7120	-0.3327	-0.9648	-0.8362	-1.5231	-0.3641	0.7342	-1.0756	-0.6899	-0.1721	-0.1642	1.5352	0.5115	-3.1613	-6.0115	0.0986	-0.2462	0.6740	0.3376	-2.7231	-6.1246	-0.1750	-0.3224	0.6379	0.4065	3.6020	-42.7498	7.0925	0.3119	0.2035	-0.8250
529.7220	-0.3435	-0.9717	-0.8379	-1.5247	-0.3487	0.7392	-1.0779	-0.6923	-0.1694	-0.1585	1.5369	0.4975	-3.2033	-5.8427	-0.0182	-0.2839	0.7174	0.3444	-2.6809	-5.9834	-0.1009	-0.3135	0.6268	0.4005	4.1131	-41.0421	7.7987	0.3933	0.0807	-0.8484
529.7320	-0.3542	-0.9787	-0.8396	-1.5262	-0.3334	0.7441	-1.0822	-0.6937	-0.1666	-0.1541	1.5401	0.4846	-3.0076	-5.8123	0.1767	-0.2877	0.6576	0.3124	-2.6918	-5.9076	-0.0562	-0.3077	0.6260	0.3951	3.9895	-40.1172	8.2156	0.4417	0.0684	-0.8484
529.7440	-0.3672	-0.9870	-0.8417	-1.5281	-0.3149	0.7498	-1.0807	-0.6978	-0.1682	-0.1508	1.5449	0.4696	-3.1635	-5.7319	0.3062	-0.2452	0.6385	0.3201	-2.7049	-5.8165	-0.0030	-0.3008	0.6251	0.3887	3.8403	-39.0062	8.7115	0.4994	0.0535	-0.8484
529.7540	-0.3780	-0.9940	-0.8433	-1.5296	-0.2994	0.7544	-1.0840	-0.6993	-0.1642	-0.1475	1.5390	0.4546	-3.0706	-5.6150	0.3995	-0.2107	0.6675	0.3435	-2.7161	-5.7398	0.0416	-0.2950	0.6243	0.3833	3.7135	-38.0702	9.1279	0.5477	0.0410	-0.8484
529.7660	-0.3910	-1.0024	-0.8453	-1.5314	-0.2811	0.7598	-1.0856	-0.7004	-0.1598	-0.1399	1.5501	0.4403	-2.9098	-5.5812	0.3137	-0.2695	0.6990	0.2918	-2.7295	-5.6477	0.0946	-0.2882	0.6233	0.3768	3.5608	-36.9468	9.6215	0.6050	0.0261	-0.8483
529.7760	-0.4018	-1.0094	-0.8468	-1.5328	-0.2655	0.7641	-1.0862	-0.7019	-0.1564	-0.1365	1.5440	0.4239	-3.3932	-5.5973	0.2396	-0.2574	0.7819	0.2523	-2.7407	-5.5708	0.1384	-0.2825	0.6225	0.3714	3.4326	-36.0098	10.0303	0.6525	0.0136	-0.8483
529.7880	-0.4149	-1.0179	-0.8488	-1.5344	-0.2468	0.7690	-1.0899	-0.7066	-0.1565	-0.1329	1.5467	0.4051	-2.5531	-5.3117	0.4371	-0.2517	0.6608	0.2699	-2.7544	-5.4780	0.1914	-0.2756	0.6216	0.3649	3.2765	-34.8776	10.5246	0.7097	-0.0014	-0.8483
529.7980	-0.4258	-1.0250	-0.8504	-1.5357	-0.2316	0.7730	-1.0835	-0.7072	-0.1545	-0.1309	1.5562	0.3882	-3.0111	-5.3658	0.6162	-0.2208	0.6866	0.3402	-2.7660	-5.4000	0.2356	-0.2699	0.6208	0.3595	3.1447	-33.9272	10.9362	0.7571	-0.0140	-0.8483
529.8080	-0.4367	-1.0321	-0.8519	-1.5370	-0.2158	0.7768	-1.0831	-0.7097	-0.1536	-0.1237	1.5585	0.3757	-2.9885	-5.0355	0.5108	-0.2795	0.6405	0.2642	-2.7776	-5.3217	0.2794	-0.2642	0.6200	0.3541	3.0120	-32.9728	11.3445	0.8044	-0.0265	-0.8482
529.8180	-0.4474	-1.0393	-0.8534	-1.5383	-0.2003	0.7805	-1.0849	-0.7097	-0.1485	-0.1231	1.5627	0.3638	-3.2193	-4.9380	0.2921	-0.2263	0.5745	0.3107	-2.7415	-5.1758	0.3550	-0.2558	0.6088	0.3477	3.4448	-31.2107	12.0641	0.8813	-0.1483	-0.8599
529.8280	-0.4583	-1.0463	-0.8549	-1.5395	-0.1848	0.7840	-1.0883	-0.7119	-0.1499	-0.1213	1.5591	0.3517	-3.4983	-4.8132	0.6399	-0.2087	0.6691	0.3163	-2.7529	-5.0980	0.3986	-0.2501	0.6078	0.3423	3.3054	-30.2669	12.4656	0.9275	-0.1607	-0.8599
529.8400	-0.4714	-1.0548	-0.8567	-1.5409	-0.1661	0.7881	-1.0904	-0.7147	-0.1497	-0.1157	1.5611	0.3341	-2.6522	-4.7510	0.8021	-0.1922	0.6040	0.3945	-2.7667	-5.0039	0.4512	-0.2433	0.6065	0.3357	3.1365	-29.1255	12.9516	0.9834	-0.1757	-0.8599
529.8500	-0.4822	-1.0620	-0.8582	-1.5421	-0.1504	0.7914	-1.0903	-0.7155	-0.1452	-0.1122	1.5558	0.3264	-2.9613	-4.6339	0.7820	-0.2115	0.7210	0.2455	-2.7784	-4.9234	0.4955	-0.2376	0.6054	0.3302	2.9923	-28.1492	13.3612	1.0300	-0.1883	-0.8599
529.8600	-0.4931	-1.0692	-0.8596	-1.5432	-0.1349	0.7945	-1.0886	-0.7152	-0.1405	-0.1074	1.5553	0.3116	-3.1509	-4.7089	0.5427	-0.2418	0.6810	0.2619	-2.7899	-4.8448	0.5386	-0.2320	0.6044	0.3248	2.8514	-27.1951	13.7583	1.0757	-0.2006	-0.8599
529.8720	-0.5062	-1.0777	-0.8613	-1.5445	-0.1160	0.7981	-1.0861	-0.7174	-0.1399	-0.1067	1.5624	0.2885	-2.4530	-4.5095	0.6221	-0.2321	0.6371	0.3185	-2.8038	-4.7500	0.5904	-0.2253	0.6032	0.3182	2.6814	-26.0447	14.2362	1.1302	-0.2152	-0.8598
529.8820	-0.5170	-1.0849	-0.8627	-1.5456	-0.1005	0.8009	-1.0775	-0.7188	-0.1435	-0.1029	1.5604	0.2770	-3.5570	-4.4377	0.9565	-0.1863	0.6358	0.2568	-2.8153	-4.6711	0.6333	-0.2198	0.6021	0.3127	2.5400	-25.0874	14.6317	1.1754	-0.2273	-0.8598
529.8940	-0.5299	-1.0936	-0.8643	-1.5468	-0.0818	0.8041	-1.0901	-0.7210	-0.1342	-0.0985	1.5565	0.2575	-3.5172	-4.4476	0.8259	-0.1849	0.6772	0.2806	-2.8292	-4.5756	0.6847	-0.2132	0.6009	0.3062	2.3691	-23.9292	15.1053	1.2292	-0.2417	-0.8598
529.9040	-0.5408	-1.1009	-0.8657	-1.5477	-0.0662	0.8066	-1.0892	-0.7214	-0.1317	-0.0954	1.5654	0.2428	-2.7321	-4.1291	0.7271	-0.1855	0.6362	0.2538	-2.8410	-4.4950	0.7278	-0.2076	0.5999	0.3007	2.2250	-22.9517	15.5025	1.2741	-0.2537	-0.8598
529.9160	-0.5539	-1.1096	-0.8673	-1.5489	-0.0474	0.8094	-1.0847	-0.7225	-0.1306	-0.0948	1.5576	0.2273	-3.2588	-4.1318	0.8603	-0.1390	0.7419	0.2401	-2.8115	-4.3291	0.8126	-0.1987	0.5887	0.2945	2.5699	-20.9529	16.3051	1.3538	-0.3741	-0.8598
529.9260	-0.5648	-1.1167	-0.8687	-1.5498	-0.0318	0.8116	-1.0825	-0.7240	-0.1287	-0.0892	1.5658	0.2121	-2.2525	-4.0437	1.1376	-0.1886	0.6553	0.2599	-2.8226	-4.2497	0.8552	-0.1933	0.5875	0.2890	2.4250	-19.9936	16.6933	1.3973	-0.3856	-0.8598
529.9360	-0.5756	-1.1239	-0.8699	-1.5507	-0.0161	0.8136	-1.0733	-0.7245	-0.1259	-0.0874	1.5577	0.1951	-2.8790	-4.0032	1.1453	-0.1468	0.6684	0.3308	-2.8335	-4.1700	0.8975	-0.1879	0.5863	0.2835	2.2806	-19.0315	17.0784	1.4408	-0.3970	-0.8598
529.9480	-0.5884	-1.1328	-0.8714	-1.5517	0.0025	0.8160	-1.0779	-0.7250	-0.1177	-0.0835	1.5581	0.1830	-3.9925	-3.9375	0.8815	-0.1558	0.6611	0.2296	-2.8467	-4.0739	0.9478	-0.1814	0.5848	0.2770	2.1076	-17.8716	17.5361	1.4921	-0.4104	-0.8598
529.9600	-0.6014	-1.1414	-0.8729	-1.5526	0.0211	0.8180	-1.0859	-0.7277	-0.1174	-0.0791	1.5630	0.1635	-2.6352	-3.7269	0.9635	-0.0925	0.5841	0.2704	-2.8599	-3.9768	0.9986	-0.1750	0.5834	0.2704	1.9336	-16.6993	17.9988	1.5437	-0.4238	-0.8597
529.9700	-0.6122	-1.1487	-0.8741	-1.5534	0.0369	0.8196	-1.0768	-0.7287	-0.1178	-0.0772	1.5552	0.1561	-2.8427	-3.5936	1.3408	-0.1089	0.6769	0.2065	-2.8708	-3.8969	1.0402	-0.1697	0.5823	0.2649	1.7912	-15.7343	18.3775	1.5857	-0.4345	-0.8597
529.9820	-0.6251	-1.1574	-0.8755	-1.5543	0.0554	0.8213	-1.0730	-0.7292	-0.1160	-0.0717	1.5553	0.1358	-3.0171	-3.4755	1.3831	-0.1221	0.7303	0.2203	-2.8836	-3.8013	1.0894	-0.1634	0.5809	0.2584	1.6221	-14.5807	18.8244	1.6356	-0.4472	-0.8597
529.9920	-0.6358	-1.1648	-0.8766	-1.5549	0.0711	0.8226	-1.0708	-0.7286	-0.1076	-0.0655	1.5633	0.1219	-3.1949	-3.5901	1.1929	-0.1328	0.6274	0.2061	-2.8943	-3.7207	1.1304	-0.1582	0.5798	0.2529	1.4804	-13.6073	19.1969	1.6766	-0.4574	-0.8597
530.0020	-0.6464	-1.1721	-0.8777	-1.5556	0.0866	0.8238	-1.0749	-0.7294	-0.1068	-0.0643	1.5546	0.1069	-3.8589	-3.4109	1.2710	-0.1083	0.6585	0.2436	-2.9050	-3.6402	1.1713	-0.1530	0.5787	0.2474	1.3396	-12.6353	19.5686	1.7175	-0.4676	-0.8597
530.0120	-0.6572	-1.1794	-0.8788	-1.5562	0.1022	0.8248	-1.0835	-0.7317	-0.1048	-0.0598	1.5582	0.0941	-3.0327	-3.1132	1.4448	-0.0858	0.5933	0.1876	-2.9156	-3.5598	1.2118	-0.1479	0.5776	0.2420	1.1999	-11.6652	19.9364	1.7581	-0.4775	-0.8597
530.0220	-0.6681	-1.1868	-0.8799	-1.5568	0.1177	0.8256	-1.0750	-0.7310	-0.0996	-0.0549	1.5515	0.0807	-2.1831	-3.0300	1.4717	-0.1100	0.7040	0.1838	-2.8852	-3.4081	1.2878	-0.1407	0.5668	0.2376	1.5423	-9.8443	20.6484	1.8208	-0.5897	-0.8484
530.0340	-0.6809	-1.1956	-0.8810	-1.5574	0.1364	0.8264	-1.0610	-0.7298	-0.0987	-0.0508	1.5413	0.0646	-3.0771	-3.1211	1.5558	-0.1404	0.5933	0.1753	-2.8966	-3.3123	1.3358	-0.1347	0.5653	0.2311	1.3790	-8.6940	21.0781	1.8678	-0.6008	-0.8484
530.0440	-0.6916	-1.2028	-0.8820	-1.5579	0.1517	0.8270	-1.0598	-0.7303	-0.0945	-0.0508	1.5443	0.0488	-3.3161	-3.1021	1.5549	-0.0910	0.6417	0.1578	-2.9060	-3.2329	1.3754	-0.1297	0.5641	0.2257	1.2450	-7.7397	21.4331	1.9063	-0.6097	-0.8484
530.0540	-0.7021	-1.2102	-0.8830	-1.5585	0.1672	0.8274	-1.0619	-0.7311	-0.0926	-0.0482	1.5411	0.0341	-3.7110	-2.9545	1.6707	-0.0512	0.5913	0.1913	-2.9153	-3.1529	1.4150	-0.1248	0.5628	0.2203	1.1115	-6.7791	21.7869	1.9446	-0.6184	-0.8484
530.0640	-0.7128	-1.2175	-0.8838	-1.5589	0.1825	0.8277	-1.0637	-0.7318	-0.0893	-0.0414	1.5437	0.0210	-3.2725	-2.8267	1.6524	-0.0795	0.5987	0.1690	-2.9243	-3.0741	1.4536	-0.1199	0.5617	0.2149	0.9812	-5.8313	22.1318	1.9820	-0.6267	-0.8483
530.0740	-0.7233	-1.2248	-0.8847	-1.5593	0.1980	0.8278	-1.0643	-0.7331	-0.0823	-0.0414	1.5369	0.0071	-3.1558	-2.6709	1.4093	-0.0534	0.5952	0.0920	-2.9332	-2.9955	1.4920	-0.1151	0.5605	0.0749	0.8528	-4.8870	22.4734	2.0188	-0.6348	-0.8483
530.0860	-0.7361	-1.2335	-0.8856	-1.5597	0.2163	0.8277	-1.0602	-0.7323	-0.0824	-0.0348	1.5422	-0.0207	-3.0813	-2.7978	1.4758	-0.0400	0.6202	-0.1569	-2.9437	-2.9012	1.5376	-0.1094	0.5592	-0.3711	0.7005	-3.7536	22.8800	2.0623	-0.6440	-0.8483
530.0960	-0.7467	-1.2408	-0.8865	-1.5601	0.2318	0.8274	-1.0550	-0.7348	-0.0804	-0.0324	1.5274	-0.0291	-3.2149	-2.6594	1.6105	-0.0065	0.6731	-0.1657	-2.9523	-2.8230	1.5752	-0.1047	0.5581	-0.3765	0.5757	-2.8141	23.2146	2.0982	-0.6515	-0.8483
530.1080	-0.7594	-1.2497	-0.8874	-1.5604	0.2500	0.8270	-1.0482	-0.7341	-0.0759	-0.0245	1.5251	-0.0379	-2.8788	-2.5716	1.6426	-0.0452	0.6989	-0.2246	-2.9627	-2.7272	1.6207	-0.0991	0.5568	-0.3830	0.4248	-1.6640	23.6198	2.1408	-0.6601	-0.8483
530.1180	-0.7697	-1.2571	-0.8881	-1.5606	0.2654	0.8266	-1.0464	-0.7317	-0.0706	-0.0222	1.5267	-0.0484	-3.8633	-2.5122	1.5502	-0.0468	0.6472	-0.2718	-2.9331	-2.5762	1.6942	-0.0927	0.5467	-0.3863	0.7521	0.1453	24.3052	2.1950	-0.7635	-0.8262
530.1280	-0.7802	-1.2644	-0.8888	-1.5609	0.2806	0.8260	-1.0552	-0.7322	-0.0698	-0.0190	1.5227	-0.0648	-3.3507	-2.5218	1.6342	-0.0066	0.5967	-0.2920	-2.9404	-2.4973	1.7318	-0.0881	0.5454	-0.3916	0.6340	1.0888	24.6350	2.2295	-0.7700	-0.8262
530.1400	-0.7928	-1.2732	-0.8897	-1.5611	0.2987	0.8252	-1.0503	-0.7362	-0.0678	-0.0173	1.5203	-0.0797	-2.8752	-2.1066	1.8668	0.0055	0.5003	-0.3495	-2.9487	-2.4043	1.7760	-0.0827	0.5440	-0.3980	0.4976	2.2002	25.0212	2.2700	-0.7772	-0.8262
530.1500	-0.8033	-1.2805	-0.8904	-1.5612	0.3139	0.8243	-1.0451	-0.7356	-0.0628	-0.0120	1.5114	-0.0960	-2.8299	-1.9988	1.8164	0.0073	0.6512	-0.3409	-2.9556	-2.3258	1.8127	-0.0783	0.5429	-0.4033	0.3842	3.1391	25.3427	2.3032	-0.7829	-0.8261
530.1620	-0.8159	-1.2894	-0.8910	-1.5614	0.3321	0.8230	-1.0290	-0.7333	-0.0580	-0.0087	1.5076	-0.1141	-2.8971	-2.0542	1.8009	0.0053	0.5257	-0.3226	-2.9637	-2.2320	1.8561	-0.0451	0.5415	-0.4096	0.2514	4.2610	25.7213	2.3424	-0.7893	-0.8261
530.1720	-0.8261	-1.2967	-0.8916	-1.5615	0.3470	0.8218	-1.0262	-0.7320	-0.0547	-0.0021	1.5027	-0.1255	-3.7819	-2.0391	1.7400	0.0288	0.6660	-0.3633	-2.9701	-2.1547	1.8916	0.0551	0.5404	-0.4149	0.1440	5.1850	26.0308	2.3741	-0.7943	-0.8261
530.1820	-0.8363	-1.3040	-0.8921	-1.5614	0.3621	0.8205	-1.0352	-0.7341	-0.0508	-0.0005	1.5038	-0.1424	-3.8406	-1.8303	1.7510	0.1427	0.5168	-0.3250	-2.9762	-2.0783	1.9266	0.1553	0.5394	-0.4202	0.0398	6.0979	26.3346	2.4052	-0.7989	-0.8261
530.1920	-0.8467	-1.3114	-0.8926	-1.5614	0.3771	0.8189	-1.0370	-0.7346	-0.0491	0.0035	1.4888	-0.1545	-2.7331	-1.5965	1.8743	0.1920	0.6497	-0.3504	-2.9824	-2.0008	1.9617	0.2554	0.5383	-0.4255	-0.0643	7.0253	26.6404	2.4362	-0.8033	-0.8261
530.2040	-0.8591	-1.3203	-0.8932	-1.5614	0.3950	0.8170	-1.0215	-0.7310	-0.0455	0.0074	1.4865	-0.1696	-2.9846	-1.6370	1.9793	0.2890	0.6039	-0.3387	-2.9894	-1.9087	2.0030	0.3750	0.5370	-0.4319	-0.1854	8.1257	26.9988	2.4724	-0.8081	-0.8261
530.2140	-0.8693	-1.3276	-0.8937	-1.5613	0.4098	0.8152	-1.0166	-0.7299	-0.0441	0.0117	1.4884	-0.1830	-3.3456	-1.8445	2.1039	0.2846	0.6424	-0.3250	-2.9614	-1.7620	2.0727	0.4754	0.5280	-0.4342	0.1178	9.8809	27.6434	2.5176	-0.8971	-0.7952
530.2240	-0.8795	-1.3349	-0.8941	-1.5612	0.4247	0.8133	-1.0173	-0.7312	-0.0425	0.0145	1.4805	-0.1977	-3.3093	-1.5122	2.3765	0.3116	0.5638	-0.3139	-2.9643	-1.6828	2.1086	0.5278	0.5265	-0.4392	0.0449	10.8232	27.9511	2.5474	-0.9040	-0.7938
530.2340	-0.8896	-1.3422	-0.8945	-1.5610	0.4394	0.8112	-1.0172	-0.7304	-0.0359	0.0134	1.4730	-0.2088	-3.7364	-1.4567	2.3274	0.3636	0.6489	-0.3472	-2.9684	-1.6074	2.1422	0.5317	0.5253	-0.4443	-0.0425	11.7195	28.2368	2.5758	-0.9068	-0.7938
530.2440	-0.8998	-1.3495	-0.8948	-1.5609	0.4542	0.8091	-1.0183	-0.7310	-0.0302	0.0149	1.4721	-0.2194	-3.1510	-1.1839	2.2562	0.3970	0.5876	-0.3829	-2.9722	-1.5328	2.1753	0.5356	0.5242	-0.4494	-0.1267	12.6067	28.5179	2.6037	-0.9093	-0.7938
530.2560	-0.9120	-1.3583	-0.8951	-1.5608	0.4718	0.8063	-1.0058	-0.7296	-0.0261	0.0172	1.4643	-0.2352	-2.6961	-1.1324	2.3356	0.4674	0.6222	-0.3772	-2.9766	-1.4426	2.2148	0.5402	0.5229	-0.4555	-0.2260	13.6798	28.8531	2.6369	-0.9119	-0.7938
530.2660	-0.9220	-1.3656	-0.8954	-1.5605	0.4865	0.8038	-0.9993	-0.7296	-0.0227	0.0218	1.4592	-0.2476	-3.3527	-1.1199	2.3972	0.5096	0.5042	-0.3822	-2.9801	-1.3678	2.2474	0.5439	0.5218	-0.4606	-0.3059	14.5689	29.1287	2.6640	-0.9138	-0.7938
530.2760	-0.9320	-1.3729	-0.8956	-1.5603	0.5009	0.8012	-0.9989	-0.7290	-0.0172	0.0267	1.4499	-0.2629	-3.1711	-1.1340	2.3614	0.5263	0.6685	-0.3067	-2.9833	-1.2935	2.2794	0.5476	0.5208	-0.4657	-0.3831	15.4526	29.3985	2.6901	-0.9153	-0.7938
530.2880	-0.9439	-1.3817	-0.8958	-1.5600	0.5184	0.7979	-0.9964	-0.7266	-0.0114	0.0317	1.4472	-0.2773	-3.1004	-0.8313	2.3068	0.5111	0.5649	-0.4049	-2.9869	-1.2047	2.3172	0.5520	0.5195	-0.4718	-0.4725	16.5082	29.7170	2.7210	-0.9167	-0.7938
530.2980	-0.9538	-1.3889	-0.8959	-1.5596	0.5328	0.7951	-0.9971	-0.7251	-0.0083	0.0342	1.4373	-0.2888	-3.5754	-0.9431	2.3060	0.5314	0.6575	-0.4046	-2.9897	-1.1309	2.3954	0.5556	0.5186	-0.4769	-0.5447	17.3861	29.9791	2.7460	-0.9175	-0.7938
530.3100	-0.9659	-1.3976	-0.8960	-1.5592	0.5500	0.7915	-0.9917	-0.7278	-0.0033	0.0387	1.4316	-0.3096	-2.7604	-0.9226	2.6030	0.5703	0.5989	-0.3954	-2.9927	-1.0441	2.7441	0.5598	0.5174	-0.4830	-0.6265	18.4185	30.2847	2.7752	-0.9181	-0.7938
530.3200	-0.9757	-1.4049	-0.8960	-1.5588	0.5644	0.7884	-0.9805	-0.7266	0.0020	0.0435	1.4277	-0.3204	-2.8699	-0.4700	2.9957	0.5732	0.6375	-0.3878	-2.9614	-0.8983	3.0931	0.5644	0.5089	-0.4840	-0.2960	20.1542	30.8990	2.8118	-0.9980	-0.7520
530.3320	-0.9873	-1.4136	-0.8959	-1.5582	0.5815	0.7845	-0.9768	-0.7213	0.0073	0.0458	1.4157	-0.3379	-3.5911	-0.6934	3.1435	0.5600	0.5556	-0.3798	-2.9624	-0.8115	3.4573	0.5685	0.5077	-0.4897	-0.3636	21.1811	31.1957	2.8398	-0.9975	-0.7521
530.3420	-0.9972	-1.4209	-0.8958	-1.5578	0.5956	0.7811	-0.9779	-0.7208	0.0103	0.0489	1.4090	-0.3551	-3.1090	-0.6706	3.4953	0.5839	0.6411	-0.3608	-2.9631	-0.7398	3.7582	0.5718	0.5066	-0.4946	-0.4167	22.0290	31.4395	2.8625	-0.9968	-0.7521
530.3540	-1.0088	-1.4296	-0.8957	-1.5572	0.6125	0.7768	-0.9695	-0.7227	0.0136	0.0524	1.4038	-0.3659	-3.3158	-0.2980	3.7480	0.5628	0.5645	-0.3922	-2.9635	-0.6543	3.8895	0.5757	0.5054	-0.5004	-0.4770	23.0398	31.7261	2.8891	-0.9956	-0.7521
530.3640	-1.0184	-1.4368	-0.8955	-1.5566	0.6266	0.7730	-0.9679	-0.7207	0.0183	0.0557	1.3931	-0.3750	-3.5478	-0.1955	3.7712	0.6131	0.6446	-0.4085	-2.9636	-0.5837	3.9188	0.5789	0.5044	-0.5052	-0.5241	23.8741	31.9603	2.9107	-0.9942	-0.7521
530.3760	-1.0301	-1.4454	-0.8953	-1.5559	0.6433	0.7684	-0.9659	-0.7177	0.0227	0.0597	1.3879	-0.3886	-2.9871	-0.2444	3.7785	0.5888	0.5825	-0.4072	-2.9635	-0.4993	3.9534	0.5827	0.5033	-0.5110	-0.5776	24.8714	32.2359	2.9359	-0.9922	-0.7521
530.3860	-1.0396	-1.4526	-0.8951	-1.5552	0.6571	0.7644	-0.9588	-0.7156	0.0260	0.0624	1.3850	-0.4005	-3.4080	-0.2996	3.8735	0.6385	0.6244	-0.3685	-2.9632	-0.4296	3.9817	0.5858	0.5024	-0.5158	-0.6193	25.6955	32.4613	2.9564	-0.9904	-0.7521
530.3960	-1.0491	-1.4598	-0.8948	-1.5547	0.6711	0.7603	-0.9570	-0.7171	0.0275	0.0632	1.3820	-0.4129	-3.1468	-0.2128	4.0832	0.6373	0.3933	-0.4102	-2.9626	-0.3600	4.0100	0.5888	0.5015	-0.5206	-0.6589	26.5187	32.6858	2.9767	-0.9881	-0.7521
530.4080	-1.0607	-1.4684	-0.8945	-1.5539	0.6874	0.7553	-0.9466	-0.7156	0.0324	0.0700	1.3641	-0.4289	-2.7064	0.1166	4.2003	0.6564	0.6187	-0.3870	-2.9618	-0.2768	4.0434	0.5924	0.5004	-0.5264	-0.7034	27.5022	32.9494	3.0001	-0.9852	-0.7521
530.4180	-1.0702	-1.4756	-0.8941	-1.5531	0.7010	0.7510	-0.9373	-0.7121	0.0376	0.0725	1.3711	-0.4379	-2.8627	0.0505	4.2792	0.6407	0.5605	-0.4227	-2.9299	-0.1365	4.1066	0.5962	0.4930	-0.5264	-0.3716	29.1684	33.5148	3.0282	-1.0517	-0.7018
530.4300	-1.0813	-1.4841	-0.8936	-1.5523	0.7173	0.7456	-0.9308	-0.7100	0.0427	0.0770	1.3543	-0.4531	-3.3765	-0.0734	4.4670	0.6212	0.5219	-0.4575	-2.9270	-0.0550	4.1393	0.5996	0.4918	-0.5318	-0.3994	30.1267	33.7662	3.0504	-1.0478	-0.7019
530.4400	-1.0905	-1.4911	-0.8932	-1.5515	0.7310	0.7410	-0.9328	-0.7118	0.0469	0.0782	1.3496	-0.4655	-3.5324	0.0664	4.4791	0.6274	0.4732	-0.4452	-2.9243	0.0114	4.1659	0.6024	0.4909	-0.5363	-0.4187	30.9065	33.9692	3.0683	-1.0442	-0.7019
530.4520	-1.1017	-1.4996	-0.8925	-1.5505	0.7468	0.7354	-0.9298	-0.7104	0.0591	0.0802	1.3399	-0.4801	-3.2219	0.3752	4.1454	0.6611	0.5435	-0.4508	-2.9209	0.0921	4.1975	0.6056	0.4898	-0.5417	-0.4403	31.8541	34.2104	3.0892	-1.0398	-0.7019
530.4620	-1.1110	-1.5068	-0.8919	-1.5497	0.7603	0.7305	-0.9226	-0.7082	0.0625	0.0855	1.3289	-0.4908	-2.9124	0.4523	4.2424	0.6371	0.6081	-0.4799	-2.9178	0.1590	4.2236	0.6083	0.4889	-0.5462	-0.4558	32.6401	34.4084	3.1063	-1.0357	-0.7019
530.4740	-1.1221	-1.5153	-0.8912	-1.5487	0.7762	0.7244	-0.9128	-0.7044	0.0657	0.0890	1.3186	-0.5069	-2.9055	0.3431	4.3931	0.6073	0.5957	-0.4530	-2.9139	0.2392	4.2546	0.6115	0.4878	-0.5507	-0.4716	33.5815	34.6428	3.1261	-1.0307	-0.7019
530.4840	-1.1311	-1.5223	-0.8905	-1.5478	0.7894	0.7193	-0.9070	-0.7044	0.0700	0.0895	1.3047	-0.5178	-3.0621	0.6248	4.4559	0.6714	0.6228	-0.4386	-2.9104	0.3048	4.2798	0.6141	0.4869	-0.5535	-0.4818	34.3523	34.8318	3.1422	-1.0263	-0.7019
530.4960	-1.1420	-1.5308	-0.8896	-1.5466	0.8050	0.7130	-0.9040	-0.7024	0.0785	0.0968	1.2997	-0.5304	-3.3332	0.7565	4.3320	0.6407	0.5577	-0.4150	-2.9060	0.3835	4.3096	0.6172	0.4859	-0.5569	-0.4915	35.2759	35.0554	3.1609	-1.0207	-0.7019
530.5060	-1.1511	-1.5377	-0.8889	-1.5457	0.8180	0.7076	-0.8995	-0.6989	0.0805	0.0994	1.2973	-0.5419	-2.7563	0.7360	4.4884	0.6292	0.5130	-0.3937	-2.9020	0.4473	4.3337	0.6197	0.4851	-0.5597	-0.4963	36.0251	35.2338	3.1759	-1.0157	-0.7019
530.5180	-1.1617	-1.5461	-0.8879	-1.5445	0.8335	0.7010	-0.8917	-0.6979	0.0848	0.0985	1.2857	-0.5497	-3.1062	0.7150	4.7132	0.6153	0.5343	-0.4484	-2.8693	0.5921	4.3959	0.6231	0.4787	-0.5577	-0.1703	37.7383	35.7731	3.1986	-1.0667	-0.6442
530.5280	-1.1706	-1.5531	-0.8870	-1.5435	0.8462	0.6955	-0.8894	-0.6969	0.0904	0.1027	1.2776	-0.5608	-3.2444	0.8209	4.7491	0.6519	0.5861	-0.4691	-2.8639	0.6562	4.4201	0.6254	0.4778	-0.5603	-0.1629	38.4861	35.9477	3.2129	-1.0613	-0.6442
530.5400	-1.1813	-1.5615	-0.8859	-1.5422	0.8616	0.6887	-0.8809	-0.6948	0.1019	0.1069	1.2610	-0.5773	-2.8006	0.9923	4.4529	0.6162	0.5366	-0.4988	-2.8571	0.7320	4.4485	0.6281	0.4767	-0.5634	-0.1509	39.3697	36.1514	3.2295	-1.0544	-0.6442
530.5500	-1.1901	-1.5684	-0.8849	-1.5411	0.8741	0.6829	-0.8757	-0.6914	0.1061	0.1096	1.2523	-0.5902	-3.0494	1.2138	4.3892	0.5722	0.5824	-0.4740	-2.8512	0.7946	4.4716	0.6304	0.4758	-0.5660	-0.1387	40.1004	36.3161	3.2427	-1.0486	-0.6442
530.5620	-1.2005	-1.5767	-0.8835	-1.5398	0.8891	0.6757	-0.8712	-0.6875	0.1104	0.1099	1.2488	-0.6026	-3.2608	0.9762	4.5831	0.6316	0.5042	-0.4850	-2.8440	0.8692	4.4989	0.6330	0.4748	-0.5691	-0.1215	40.9696	36.5089	3.2581	-1.0414	-0.6443
530.5720	-1.2092	-1.5835	-0.8825	-1.5387	0.9015	0.6696	-0.8664	-0.6871	0.1117	0.1107	1.2451	-0.6095	-2.9862	1.1868	4.7527	0.6638	0.5384	-0.4579	-2.8378	0.9301	4.5211	0.6352	0.4739	-0.5717	-0.1045	41.6793	36.6648	3.2705	-1.0352	-0.6443
530.5840	-1.2197	-1.5918	-0.8811	-1.5374	0.9164	0.6621	-0.8559	-0.6864	0.1179	0.1164	1.2288	-0.6245	-2.7867	1.4364	4.9046	0.6337	0.5414	-0.4742	-2.8301	1.0038	4.5477	0.6378	0.4729	-0.5749	-0.0823	42.5383	36.8511	3.2852	-1.0275	-0.6443
530.5940	-1.2281	-1.5987	-0.8798	-1.5361	0.9287	0.6559	-0.8496	-0.6816	0.1262	0.1179	1.2173	-0.6340	-2.8823	1.4142	4.5885	0.6204	0.5263	-0.4886	-2.8236	1.0650	4.5696	0.6399	0.4721	-0.5775	-0.0620	43.2515	37.0033	3.2969	-1.0210	-0.6443
530.6040	-1.2366	-1.6054	-0.8785	-1.5349	0.9407	0.6495	-0.8456	-0.6792	0.1303	0.1217	1.2159	-0.6442	-3.0243	1.3463	4.6759	0.6367	0.5000	-0.5229	-2.8169	1.1243	4.5907	0.6419	0.4713	-0.5801	-0.0393	43.9429	37.1480	3.3080	-1.0144	-0.6443
530.6160	-1.2467	-1.6135	-0.8769	-1.5334	0.9553	0.6416	-0.8400	-0.6781	0.1329	0.1237	1.2020	-0.6602	-2.9932	1.4022	4.6867	0.6220	0.4859	-0.5254	-2.7454	1.3095	4.6826	0.6479	0.4602	-0.5832	0.7433	46.1337	37.9727	3.3600	-1.1138	-0.6440
530.6260	-1.2550	-1.6202	-0.8756	-1.5321	0.9671	0.6350	-0.8354	-0.6750	0.1367	0.1229	1.1880	-0.6686	-2.8653	1.3746	4.9845	0.6795	0.5311	-0.4406	-2.7360	1.3685	4.7045	0.6499	0.4591	-0.5858	0.7870	46.8139	38.1143	3.3707	-1.1067	-0.6441
530.6380	-1.2649	-1.6284	-0.8738	-1.5306	0.9814	0.6269	-0.8304	-0.6714	0.1471	0.1276	1.1835	-0.6801	-3.0315	1.4350	4.7587	0.6256	0.3792	-0.4804	-2.7246	1.4392	4.7302	0.6523	0.4579	-0.5889	0.8411	47.6296	38.2787	3.3832	-1.0977	-0.6441
530.6480	-1.2733	-1.6352	-0.8723	-1.5293	0.9930	0.6200	-0.8243	-0.6685	0.1533	0.1317	1.1669	-0.6935	-2.5552	1.4995	4.8229	0.6205	0.5367	-0.4799	-2.7149	1.4973	4.7512	0.6542	0.4569	-0.5915	0.8881	48.2995	38.4114	3.3931	-1.0904	-0.6441
530.6600	-1.2831	-1.6431	-0.8704	-1.5277	1.0070	0.6116	-0.8131	-0.6660	0.1555	0.1349	1.1555	-0.7038	-2.7303	1.9499	5.0461	0.6080	0.5078	-0.4964	-2.7031	1.5658	4.7759	0.6564	0.4557	-0.5946	0.9468	49.0882	38.5653	3.4045	-1.0812	-0.6441
530.6700	-1.2911	-1.6498	-0.8688	-1.5264	1.0185	0.6045	-0.8059	-0.6639	0.1614	0.1377	1.1441	-0.7139	-2.7018	2.0433	5.2394	0.6522	0.4750	-0.4920	-2.6931	1.6221	4.7960	0.6583	0.4547	-0.5973	0.9975	49.7364	38.6898	3.4137	-1.0735	-0.6441
530.6820	-1.3007	-1.6578	-0.8668	-1.5247	1.0321	0.5958	-0.7992	-0.6593	0.1729	0.1420	1.1343	-0.7270	-2.8824	1.8676	4.8874	0.6611	0.5227	-0.5029	-2.6810	1.6900	4.8200	0.6605	0.4534	-0.6004	1.0599	50.5182	38.8375	3.4244	-1.0644	-0.6441
530.6920	-1.3087	-1.6644	-0.8650	-1.5232	1.0434	0.5886	-0.7912	-0.6571	0.1807	0.1454	1.1283	-0.7399	-2.8683	2.0039	4.8204	0.6764	0.4041	-0.4728	-2.6707	1.7458	4.8395	0.6623	0.4525	-0.6030	1.1134	51.1601	38.9556	3.4329	-1.0565	-0.6442
530.7040	-1.3181	-1.6723	-0.8629	-1.5215	1.0568	0.5796	-0.7843	-0.6530	0.1808	0.1477	1.1093	-0.7482	-2.8126	2.0238	5.2590	0.7410	0.4951	-0.4902	-2.6583	1.8126	4.8628	0.6644	0.4513	-0.6061	1.1794	51.9285	39.0963	3.4429	-1.0471	-0.6442
530.7140	-1.3259	-1.6788	-0.8611	-1.5200	1.0679	0.5720	-0.7774	-0.6510	0.1918	0.1525	1.1004	-0.7588	-2.9670	2.0041	5.0309	0.6656	0.4440	-0.5142	-2.6150	1.9480	4.9217	0.6667	0.4453	-0.6027	1.6285	53.5222	39.6007	3.4578	-1.0922	-0.5799
530.7260	-1.3352	-1.6865	-0.8587	-1.5182	1.0810	0.5629	-0.7693	-0.6458	0.1998	0.1571	1.0811	-0.7747	-2.6798	2.1820	4.9428	0.5963	0.4929	-0.5180	-2.5992	2.0159	4.9461	0.6686	0.4438	-0.6052	1.7275	54.2976	39.7459	3.4671	-1.0846	-0.5771
530.7360	-1.3430	-1.6929	-0.8567	-1.5167	1.0916	0.5551	-0.7608	-0.6435	0.2029	0.1574	1.0707	-0.7820	-2.4703	2.3456	5.0072	0.6552	0.5847	-0.5468	-2.5871	2.0690	4.9648	0.6702	0.4427	-0.6076	1.7970	54.9016	39.8503	3.4743	-1.0766	-0.5771
530.7460	-1.3505	-1.6994	-0.8547	-1.5151	1.1024	0.5471	-0.7545	-0.6398	0.2110	0.1575	1.0680	-0.7925	-2.6201	2.3141	4.9836	0.6793	0.4739	-0.5003	-2.5749	2.1218	4.9833	0.6717	0.4416	-0.6099	1.8675	55.5033	39.9529	3.4813	-1.0683	-0.5772
530.7580	-1.3594	-1.7070	-0.8522	-1.5132	1.1150	0.5375	-0.7464	-0.6367	0.2158	0.1636	1.0481	-0.8010	-2.7986	2.3561	5.3096	0.6524	0.4670	-0.5477	-2.5603	2.1851	5.0051	0.6735	0.4403	-0.6127	1.9533	56.2226	40.0729	3.4894	-1.0584	-0.5772
530.7680	-1.3668	-1.7134	-0.8500	-1.5116	1.1255	0.5295	-0.7398	-0.6341	0.2228	0.1657	1.0431	-0.8097	-2.6264	2.3998	5.3113	0.6440	0.4481	-0.5686	-2.5479	2.2367	5.0229	0.6750	0.4392	-0.6150	2.0259	56.8096	40.1685	3.4958	-1.0502	-0.5772
530.7800	-1.3756	-1.7210	-0.8472	-1.5096	1.1379	0.5198	-0.7320	-0.6295	0.2317	0.1689	1.0249	-0.8253	-2.7200	2.5814	5.2614	0.6372	0.4790	-0.5765	-2.5331	2.2986	5.0439	0.6767	0.4379	-0.6178	2.1139	57.5136	40.2802	3.5030	-1.0403	-0.5772
530.7900	-1.3829	-1.7272	-0.8449	-1.5079	1.1480	0.5113	-0.7257	-0.6255	0.2367	0.1676	1.0146	-0.8321	-2.6770	2.5757	5.3368	0.6768	0.5136	-0.5534	-2.5206	2.3495	5.0610	0.6781	0.4368	-0.6202	2.1881	58.0914	40.3691	3.5088	-1.0320	-0.5772
530.8020	-1.3916	-1.7347	-0.8420	-1.5059	1.1602	0.5013	-0.7156	-0.6229	0.2452	0.1689	1.0006	-0.8423	-2.6520	2.5591	5.2494	0.6751	0.4376	-0.5719	-2.5056	2.4091	5.0810	0.6798	0.4355	-0.6230	2.2779	58.7671	40.4707	3.5153	-1.0220	-0.5772
530.8120	-1.3988	-1.7408	-0.8394	-1.5042	1.1702	0.4929	-0.7088	-0.6209	0.2497	0.1714	0.9832	-0.8510	-2.5442	2.6099	5.3747	0.6467	0.4820	-0.5650	-2.4930	2.4584	5.0974	0.6811	0.4344	-0.6253	2.3535	59.3262	40.5529	3.5205	-1.0137	-0.5773
530.8220	-1.4058	-1.7471	-0.8369	-1.5024	1.1799	0.4843	-0.7014	-0.6157	0.2584	0.1713	0.9730	-0.8650	-2.6280	2.8287	5.2960	0.6662	0.4971	-0.5116	-2.4571	2.5789	5.1453	0.6821	0.4303	-0.6196	2.7044	60.7331	40.9417	3.5230	-1.0367	-0.4940
530.8340	-1.4140	-1.7545	-0.8337	-1.5003	1.1915	0.4738	-0.6952	-0.6101	0.2668	0.1731	0.9684	-0.8711	-2.4079	2.6754	5.1636	0.6659	0.4816	-0.4924	-2.4407	2.6376	5.1647	0.6835	0.4289	-0.6220	2.8054	61.3925	41.0342	3.5287	-1.0267	-0.4940
530.8440	-1.4209	-1.7605	-0.8310	-1.4985	1.2012	0.4650	-0.6868	-0.6066	0.2715	0.1725	0.9529	-0.8772	-2.5285	2.7970	5.2167	0.6582	0.5288	-0.5861	-2.4271	2.6862	5.1809	0.6846	0.4277	-0.6240	2.8903	61.9385	41.1105	3.5333	-1.0183	-0.4941
530.8560	-1.4291	-1.7677	-0.8277	-1.4964	1.2124	0.4544	-0.6777	-0.6023	0.2771	0.1758	0.9398	-0.8865	-2.4249	2.9059	5.2087	0.7123	0.4575	-0.5652	-2.4106	2.7429	5.1997	0.6860	0.4263	-0.6264	2.9924	62.5742	41.1966	3.5385	-1.0084	-0.4941
530.8660	-1.4359	-1.7737	-0.8250	-1.4946	1.2218	0.4455	-0.6701	-0.6011	0.2825	0.1779	0.9269	-0.8931	-2.4297	3.1472	5.5266	0.7399	0.4459	-0.5587	-2.3969	2.7899	5.2152	0.6871	0.4251	-0.6284	3.0779	63.1014	41.2665	3.5426	-1.0002	-0.4941
530.8760	-1.4425	-1.7797	-0.8221	-1.4928	1.2310	0.4366	-0.6623	-0.5965	0.2924	0.1821	0.9121	-0.9057	-2.4204	3.1656	5.1487	0.6623	0.4403	-0.5764	-2.3831	2.8367	5.2304	0.6882	0.4239	-0.6304	3.1637	63.6254	41.3339	3.5465	-0.9920	-0.4941
530.8860	-1.4491	-1.7857	-0.8191	-1.4910	1.2400	0.4275	-0.6549	-0.5917	0.2996	0.1829	0.9003	-0.9173	-2.5062	3.2337	5.3408	0.7441	0.4974	-0.5416	-2.3693	2.8834	5.2455	0.6892	0.4227	-0.6324	3.2498	64.1485	41.3994	3.5502	-0.9839	-0.4941
530.8960	-1.4556	-1.7916	-0.8161	-1.4892	1.2490	0.4182	-0.6470	-0.5891	0.3040	0.1863	0.8948	-0.9199	-2.4329	3.2461	5.3683	0.7124	0.4564	-0.5686	-2.3555	2.9293	5.2601	0.6903	0.4215	-0.6344	3.3359	64.6626	41.4609	3.5536	-0.9759	-0.4941
530.9060	-1.4621	-1.7975	-0.8130	-1.4872	1.2579	0.4090	-0.6397	-0.5855	0.3066	0.1899	0.8818	-0.9299	-2.3023	3.4147	5.6736	0.7042	0.4533	-0.5471	-2.3417	2.9751	5.2747	0.6913	0.4203	-0.6364	3.4224	65.1756	41.5222	3.5570	-0.9678	-0.4941
530.9180	-1.4697	-1.8044	-0.8092	-1.4850	1.2684	0.3978	-0.6315	-0.5806	0.3165	0.1935	0.8648	-0.9428	-2.3876	3.6217	5.5352	0.6856	0.4162	-0.5821	-2.3062	3.0941	5.3192	0.6920	0.4170	-0.6309	3.7511	66.5544	41.8600	3.5563	-0.9782	-0.4112
530.9280	-1.4758	-1.8102	-0.8059	-1.4831	1.2769	0.3883	-0.6242	-0.5757	0.3250	0.1972	0.8495	-0.9442	-2.3041	3.3796	5.4962	0.6373	0.4857	-0.5515	-2.2916	3.1381	5.3333	0.6929	0.4157	-0.6325	3.8432	67.0406	41.9135	3.5590	-0.9703	-0.4112
530.9380	-1.4820	-1.8159	-0.8026	-1.4811	1.2853	0.3788	-0.6175	-0.5697	0.3318	0.1978	0.8434	-0.9484	-2.2164	3.2549	5.2928	0.6732	0.4778	-0.5228	-2.2771	3.1820	5.3473	0.6937	0.4144	-0.6342	3.9354	67.5263	41.9659	3.5617	-0.9623	-0.4112
530.9480	-1.4882	-1.8217	-0.7993	-1.4791	1.2938	0.3693	-0.6092	-0.5654	0.3387	0.1990	0.8275	-0.9606	-2.1045	3.2867	5.3940	0.6048	0.4384	-0.5487	-2.2625	3.2259	5.3611	0.6945	0.4132	-0.6359	4.0277	68.0120	42.0171	3.5641	-0.9544	-0.4112
530.9580	-1.4943	-1.8273	-0.7960	-1.4772	1.3020	0.3597	-0.5995	-0.5619	0.3431	0.1973	0.8109	-0.9681	-2.2214	3.2973	5.6151	0.6823	0.4531	-0.5404	-2.2480	3.2692	5.3748	0.6953	0.4119	-0.6375	4.1198	68.4906	42.0667	3.5665	-0.9466	-0.4113
530.9700	-1.5014	-1.8339	-0.7918	-1.4748	1.3117	0.3480	-0.5898	-0.5588	0.3539	0.1993	0.8044	-0.9731	-2.2708	3.5252	5.5434	0.6576	0.4201	-0.5670	-2.2306	3.3196	5.3906	0.6962	0.4103	-0.6395	4.2294	69.0453	42.1201	3.5689	-0.9374	-0.4113
530.9800	-1.5072	-1.8395	-0.7883	-1.4728	1.3196	0.3383	-0.5848	-0.5539	0.3583	0.2004	0.7894	-0.9805	-2.2924	3.6233	5.6865	0.7079	0.4460	-0.5510	-2.2161	3.3614	5.4036	0.6970	0.4091	-0.6412	4.3206	69.5060	42.1631	3.5707	-0.9298	-0.4113
530.9900	-1.5129	-1.8451	-0.7846	-1.4707	1.3275	0.3284	-0.5779	-0.5500	0.3689	0.2002	0.7786	-0.9899	-2.1837	3.7363	5.5177	0.6766	0.3859	-0.5427	-2.2017	3.4028	5.4162	0.6977	0.4077	-0.6428	4.4112	69.9612	42.2019	3.5722	-0.9223	-0.4113
531.0020	-1.5199	-1.8516	-0.7801	-1.4682	1.3366	0.3164	-0.5686	-0.5448	0.3755	0.1973	0.7685	-0.9928	-2.1075	3.7390	5.6644	0.6827	0.4403	-0.5532	-2.1844	3.4523	5.4311	0.6986	0.4062	-0.6448	4.5198	70.5055	42.2470	3.5738	-0.9135	-0.4113
531.0120	-1.5255	-1.8570	-0.7763	-1.4662	1.3442	0.3065	-0.5602	-0.5388	0.3784	0.2005	0.7583	-1.0004	-2.1140	3.7054	5.7759	0.6955	0.4173	-0.5670	-2.1700	3.4927	5.4433	0.6992	0.4048	-0.6465	4.6097	70.9494	42.2818	3.5749	-0.9061	-0.4113
531.0240	-1.5321	-1.8635	-0.7717	-1.4637	1.3533	0.2944	-0.5504	-0.5317	0.3910	0.2043	0.7399	-1.0082	-2.0957	3.7214	5.5107	0.6716	0.3364	-0.5913	-2.1382	3.6001	5.4806	0.6993	0.4024	-0.6405	4.8894	72.1821	42.5458	3.5701	-0.9064	-0.3291
531.0340	-1.5375	-1.8688	-0.7677	-1.4617	1.3606	0.2843	-0.5420	-0.5274	0.3972	0.2052	0.7244	-1.0138	-2.1357	3.6090	5.5568	0.6720	0.4205	-0.5554	-2.1234	3.6392	5.4924	0.6998	0.4010	-0.6418	4.9822	72.6069	42.5751	3.5708	-0.8992	-0.3291
531.0460	-1.5440	-1.8751	-0.7629	-1.4593	1.3691	0.2721	-0.5340	-0.5225	0.4060	0.2068	0.7073	-1.0235	-2.0587	3.7191	5.4172	0.7354	0.4141	-0.5369	-2.1057	3.6858	5.5062	0.7004	0.3994	-0.6434	5.0928	73.1117	42.6068	3.5716	-0.8907	-0.3291
531.0560	-1.5493	-1.8802	-0.7589	-1.4572	1.3761	0.2619	-0.5262	-0.5176	0.4115	0.2120	0.7016	-1.0248	-1.9616	3.7290	5.4683	0.6484	0.4283	-0.5366	-2.0910	3.7240	5.5175	0.7009	0.3980	-0.6447	5.1843	73.5256	42.6320	3.5720	-0.8838	-0.3291
531.0660	-1.5546	-1.8854	-0.7547	-1.4551	1.3830	0.2516	-0.5163	-0.5160	0.4175	0.2128	0.6960	-1.0307	-1.9318	4.0477	5.5775	0.6970	0.3288	-0.5833	-2.0763	3.7622	5.5288	0.7014	0.3966	-0.6460	5.2754	73.9381	42.6564	3.5723	-0.8769	-0.3291
531.0780	-1.5607	-1.8916	-0.7497	-1.4526	1.3913	0.2392	-0.5060	-0.5116	0.4248	0.2147	0.6716	-1.0382	-1.8953	4.2432	5.6447	0.7373	0.4147	-0.6053	-2.0588	3.8075	5.5419	0.7019	0.3949	-0.6476	5.3836	74.4282	42.6820	3.5724	-0.8688	-0.3291
531.0900	-1.5666	-1.8977	-0.7445	-1.4500	1.3992	0.2267	-0.4962	-0.5074	0.4284	0.2180	0.6581	-1.0430	-2.1475	4.6310	5.9015	0.6958	0.3925	-0.6344	-2.0374	3.8518	5.5546	0.7024	0.3932	-0.6492	5.4903	74.9050	42.7035	3.5721	-0.8608	-0.3291
531.1000	-1.5715	-1.9027	-0.7402	-1.4479	1.4056	0.2162	-0.4909	-0.5007	0.4387	0.2201	0.6476	-1.0483	-2.0048	4.3198	5.7458	0.6918	0.3898	-0.5709	-2.0143	3.8895	5.5649	0.7028	0.3918	-0.6506	5.5782	75.2951	42.7182	3.5716	-0.8544	-0.3291
531.1100	-1.5764	-1.9077	-0.7357	-1.4457	1.4121	0.2057	-0.4839	-0.4944	0.4490	0.2197	0.6354	-1.0548	-1.8880	4.2958	5.4800	0.6622	0.3821	-0.5776	-1.9913	3.9304	5.5749	0.7032	0.3904	-0.6519	5.6649	75.6775	42.7299	3.5708	-0.8480	-0.3292
531.1200	-1.5811	-1.9126	-0.7313	-1.4435	1.4184	0.1951	-0.4751	-0.4870	0.4540	0.2214	0.6186	-1.0580	-2.0336	4.0328	5.7073	0.6614	0.3857	-0.6270	-1.9592	4.0235	5.6024	0.7027	0.3891	-0.6454	5.8578	76.6774	42.9141	3.5620	-0.8402	-0.2481
531.1300	-1.5859	-1.9174	-0.7267	-1.4413	1.4245	0.1846	-0.4666	-0.4828	0.4594	0.2178	0.6046	-1.0638	-2.0391	4.1652	5.7831	0.6645	0.3854	-0.5701	-1.9358	4.0644	5.6122	0.7029	0.3876	-0.6464	5.9458	77.0502	42.9236	3.5611	-0.8340	-0.2481
531.1420	-1.5915	-1.9233	-0.7211	-1.4386	1.4315	0.1718	-0.4547	-0.4780	0.4675	0.2150	0.5927	-1.0700	-1.9339	4.2665	5.7375	0.7086	0.4489	-0.5420	-1.9078	4.1128	5.6236	0.7032	0.3858	-0.6477	6.0499	77.4899	42.9314	3.5596	-0.8268	-0.2481
531.1520	-1.5960	-1.9280	-0.7164	-1.4363	1.4374	0.1610	-0.4479	-0.4770	0.4727	0.2163	0.5873	-1.0718	-1.8074	4.5918	5.8380	0.6046	0.3827	-0.5436	-1.8847	4.1523	5.6326	0.7033	0.3844	-0.6487	6.1351	77.8471	42.9333	3.5579	-0.8209	-0.2482
531.1620	-1.6003	-1.9326	-0.7116	-1.4342	1.4433	0.1503	-0.4420	-0.4707	0.4806	0.2156	0.5733	-1.0716	-1.5711	4.4699	5.8897	0.7010	0.3779	-0.6389	-1.8616	4.1912	5.6414	0.7035	0.3829	-0.6497	6.2189	78.1955	42.9331	3.5563	-0.8150	-0.2482
531.1720	-1.6046	-1.9373	-0.7067	-1.4320	1.4490	0.1395	-0.4330	-0.4642	0.4879	0.2150	0.5557	-1.0800	-1.7542	4.4027	5.7057	0.7424	0.3959	-0.5613	-1.8386	4.2300	5.6500	0.7036	0.3814	-0.6507	6.3018	78.5436	42.9311	3.5544	-0.8092	-0.2482
531.1820	-1.6090	-1.9419	-0.7018	-1.4298	1.4545	0.1287	-0.4252	-0.4573	0.4946	0.2177	0.5418	-1.0838	-1.7165	4.3515	5.6857	0.7256	0.3322	-0.5750	-1.8157	4.2684	5.6586	0.7038	0.3799	-0.6517	6.3837	78.8871	42.9285	3.5524	-0.8036	-0.2482
531.1940	-1.6140	-1.9474	-0.6958	-1.4272	1.4609	0.1157	-0.4141	-0.4532	0.5015	0.2242	0.5312	-1.0908	-1.7273	4.4690	5.7135	0.6937	0.3358	-0.5392	-1.7884	4.3134	5.6661	0.7039	0.3781	-0.6529	6.4798	79.2860	42.9217	3.5498	-0.7971	-0.2482
531.2040	-1.6181	-1.9519	-0.6908	-1.4250	1.4661	0.1047	-0.4064	-0.4490	0.5089	0.2267	0.5218	-1.0897	-1.7292	4.2840	5.7029	0.7069	0.3603	-0.6392	-1.7658	4.3504	5.6698	0.7040	0.3765	-0.6539	6.5583	79.6125	42.9120	3.5472	-0.7918	-0.2482
531.2160	-1.6229	-1.9572	-0.6846	-1.4224	1.4722	0.0917	-0.3960	-0.4437	0.5169	0.2284	0.5023	-1.0976	-1.8186	4.7220	5.7176	0.7118	0.3791	-0.6338	-1.7358	4.4384	5.6857	0.7030	0.3757	-0.6476	6.6868	80.5240	43.0128	3.5340	-0.7743	-0.1691
531.2260	-1.6268	-1.9617	-0.6794	-1.4201	1.4771	0.0806	-0.3888	-0.4369	0.5237	0.2274	0.4938	-1.1024	-1.6549	4.7663	5.8903	0.7307	0.3337	-0.5682	-1.7131	4.4750	5.6890	0.7030	0.3733	-0.6483	6.7641	80.8377	42.9999	3.5312	-0.7692	-0.1691
531.2360	-1.6306	-1.9660	-0.6741	-1.4178	1.4821	0.0695	-0.3825	-0.4328	0.5331	0.2310	0.4817	-1.1048	-1.6439	4.9821	5.8216	0.6674	0.3203	-0.5388	-1.6906	4.5115	5.6921	0.7029	0.3707	-0.6490	6.8402	81.1513	42.9848	3.5281	-0.7642	-0.1691
531.2480	-1.6351	-1.9711	-0.6677	-1.4151	1.4877	0.0564	-0.3734	-0.4244	0.5422	0.2298	0.4626	-1.1055	-1.4872	4.7910	5.5725	0.6396	0.4061	-0.5968	-1.6637	4.5540	5.6952	0.7027	0.3675	-0.6498	6.9287	81.5104	42.9605	3.5239	-0.7584	-0.1691
531.2580	-1.6388	-1.9753	-0.6623	-1.4128	1.4923	0.0453	-0.3640	-0.4179	0.5469	0.2274	0.4534	-1.1105	-1.4779	4.5805	5.8042	0.6819	0.3579	-0.6271	-1.6415	4.5889	5.6978	0.7025	0.3649	-0.6505	7.0009	81.8051	42.9398	3.5202	-0.7538	-0.1691
531.2700	-1.6431	-1.9803	-0.6556	-1.4100	1.4976	0.0318	-0.3546	-0.4119	0.5527	0.2296	0.4414	-1.1099	-1.5004	4.6715	5.8855	0.6540	0.3374	-0.5789	-1.6151	4.6296	5.7002	0.7023	0.3617	-0.6513	7.0847	82.1432	42.9084	3.5154	-0.7484	-0.1691
531.2800	-1.6466	-1.9844	-0.6500	-1.4077	1.5020	0.0208	-0.3449	-0.4110	0.5596	0.2273	0.4268	-1.1142	-1.6292	5.1745	5.7940	0.6804	0.3682	-0.6009	-1.5932	4.6636	5.7019	0.7021	0.3590	-0.6520	7.1532	82.4264	42.8798	3.5111	-0.7440	-0.1691
531.2920	-1.6507	-1.9893	-0.6433	-1.4050	1.5070	0.0074	-0.3354	-0.4031	0.5686	0.2234	0.4163	-1.1208	-1.4902	4.9202	5.7377	0.6798	0.2579	-0.5523	-1.5671	4.7036	5.7039	0.7018	0.3558	-0.6528	7.2331	82.7553	42.8442	3.5058	-0.7388	-0.1691
531.3020	-1.6540	-1.9933	-0.6376	-1.4026	1.5111	-0.0038	-0.3255	-0.3962	0.5758	0.2232	0.3970	-1.1218	-1.7763	4.8865	5.7055	0.6889	0.3798	-0.5504	-1.5455	4.7364	5.7052	0.7016	0.3531	-0.6535	7.2979	83.0241	42.8119	3.5011	-0.7347	-0.1691
531.3120	-1.6572	-1.9972	-0.6318	-1.4004	1.5150	-0.0151	-0.3185	-0.3904	0.5803	0.2251	0.3848	-1.1216	-1.4393	5.0619	5.8809	0.6962	0.3162	-0.5980	-1.5240	4.7684	5.7063	0.7013	0.3504	-0.6542	7.3606	83.2839	42.7767	3.4962	-0.7307	-0.1691
531.3220	-1.6604	-2.0011	-0.6259	-1.3982	1.5188	-0.0263	-0.3120	-0.3853	0.5866	0.2232	0.3704	-1.1263	-1.3246	4.9026	5.9677	0.7414	0.3933	-0.5720	-1.5061	4.8336	5.7116	0.6998	0.3496	-0.6474	7.3821	83.9340	42.7847	3.4789	-0.7065	-0.0928
531.3320	-1.6634	-2.0049	-0.6199	-1.3959	1.5224	-0.0375	-0.3043	-0.3784	0.5939	0.2286	0.3693	-1.1284	-1.2335	4.9873	5.8378	0.7038	0.2777	-0.5920	-1.4849	4.8648	5.7117	0.6993	0.3470	-0.6478	7.4413	84.1771	42.7408	3.4734	-0.7028	-0.0928
531.3420	-1.6663	-2.0086	-0.6139	-1.3936	1.5259	-0.0488	-0.2958	-0.3755	0.5995	0.2302	0.3550	-1.1307	-1.3397	5.0644	5.8416	0.6807	0.3953	-0.5619	-1.4639	4.8958	5.7117	0.6989	0.3443	-0.6482	7.4990	84.4170	42.6962	3.4677	-0.6993	-0.0928
531.3540	-1.6698	-2.0131	-0.6066	-1.3909	1.5301	-0.0624	-0.2852	-0.3681	0.6085	0.2308	0.3458	-1.1276	-1.3480	5.0770	5.7531	0.6628	0.3439	-0.5904	-1.4390	4.9322	5.7115	0.6983	0.3411	-0.6486	7.5656	84.6962	42.6405	3.4606	-0.6951	-0.0928
531.3640	-1.6726	-2.0167	-0.6007	-1.3886	1.5335	-0.0736	-0.2782	-0.3606	0.6130	0.2333	0.3315	-1.1324	-1.4725	5.0622	5.9258	0.6981	0.3284	-0.6373	-1.4183	4.9621	5.7111	0.6978	0.3384	-0.6490	7.6192	84.9240	42.5928	3.4545	-0.6917	-0.0928
531.3740	-1.6753	-2.0203	-0.5945	-1.3863	1.5368	-0.0851	-0.2696	-0.3593	0.6165	0.2332	0.3221	-1.1352	-1.5011	5.2235	6.2092	0.7368	0.2631	-0.6101	-1.3979	4.9915	5.7104	0.6973	0.3357	-0.6494	7.6705	85.1445	42.5407	3.4482	-0.6886	-0.0928
531.3840	-1.6779	-2.0238	-0.5881	-1.3840	1.5399	-0.0964	-0.2613	-0.3516	0.6262	0.2341	0.3013	-1.1352	-1.5629	5.1970	5.9679	0.6892	0.3524	-0.5499	-1.3776	5.0201	5.7091	0.6967	0.3330	-0.6498	7.7196	85.3570	42.4837	3.4413	-0.6854	-0.0928
531.3960	-1.6811	-2.0280	-0.5805	-1.3812	1.5435	-0.1100	-0.2532	-0.3462	0.6377	0.2345	0.2894	-1.1380	-1.2175	5.4064	5.6268	0.6293	0.2895	-0.6198	-1.3535	5.0537	5.7073	0.6960	0.3297	-0.6502	7.7756	85.6027	42.4127	3.4328	-0.6818	-0.0928
531.4060	-1.6836	-2.0314	-0.5742	-1.3788	1.5463	-0.1214	-0.2442	-0.3385	0.6461	0.2353	0.2759	-1.1393	-1.2318	5.1464	5.5410	0.6465	0.3256	-0.5496	-1.3337	5.0809	5.7054	0.6954	0.3270	-0.6506	7.8196	85.7971	42.3493	3.4252	-0.6791	-0.0928
531.4180	-1.6865	-2.0354	-0.5664	-1.3760	1.5495	-0.1351	-0.2371	-0.3298	0.6506	0.2301	0.2591	-1.1367	-0.8521	5.0607	5.7904	0.6439	0.4274	-0.5537	-1.3199	5.1353	5.7004	0.6932	0.3264	-0.6441	7.7531	86.2886	42.2474	3.4016	-0.6473	-0.0201
531.4280	-1.6887	-2.0387	-0.5597	-1.3737	1.5520	-0.1465	-0.2236	-0.3274	0.6566	0.2285	0.2551	-1.1371	-1.1691	5.3618	5.7862	0.6447	0.3145	-0.6389	-1.3006	5.1616	5.6975	0.6924	0.3238	-0.6442	7.7923	86.4680	42.1767	3.3934	-0.6448	-0.0201
531.4400	-1.6913	-2.0426	-0.5517	-1.3709	1.5550	-0.1601	-0.2159	-0.3181	0.6659	0.2280	0.2372	-1.1403	-1.1044	5.1883	5.5181	0.6511	0.3821	-0.6020	-1.2778	5.1921	5.6935	0.6914	0.3206	-0.6443	7.8361	86.6704	42.0861	3.3831	-0.6420	-0.0201
531.4500	-1.6935	-2.0457	-0.5451	-1.3686	1.5573	-0.1716	-0.2083	-0.3146	0.6700	0.2278	0.2300	-1.1413	-1.1920	5.3821	5.6897	0.6902	0.3659	-0.5557	-1.2589	5.2173	5.6902	0.6906	0.3179	-0.6444	7.8706	86.8358	42.0117	3.3746	-0.6398	-0.0201
531.4620	-1.6959	-2.0494	-0.5372	-1.3659	1.5600	-0.1853	-0.1981	-0.3057	0.6778	0.2277	0.2199	-1.1402	-1.1752	5.1231	5.6975	0.6919	0.2918	-0.5534	-1.2365	5.2466	5.6858	0.6896	0.3147	-0.6444	7.9088	87.0232	41.9173	3.3640	-0.6372	-0.0201
531.4720	-1.6978	-2.0524	-0.5304	-1.3637	1.5621	-0.1966	-0.1920	-0.3046	0.6800	0.2298	0.2083	-1.1422	-0.9555	5.6676	6.1263	0.7577	0.2915	-0.5876	-1.2180	5.2709	5.6820	0.6887	0.3120	-0.6445	7.9386	87.1779	41.8374	3.3550	-0.6352	-0.0201
531.4820	-1.6996	-2.0554	-0.5234	-1.3613	1.5641	-0.2080	-0.1820	-0.2981	0.6913	0.2342	0.1922	-1.1424	-1.2257	5.5773	5.8421	0.6682	0.3124	-0.5796	-1.1998	5.2943	5.6775	0.6878	0.3093	-0.6446	7.9656	87.3228	41.7499	3.3453	-0.6334	-0.0201
531.4920	-1.7014	-2.0584	-0.5164	-1.3591	1.5660	-0.2196	-0.1744	-0.2906	0.7005	0.2339	0.1823	-1.1408	-1.2167	5.5862	5.5591	0.7152	0.3278	-0.5709	-1.1817	5.3170	5.6725	0.6868	0.3066	-0.6447	7.9899	87.4587	41.6583	3.3352	-0.6317	-0.0201
531.5040	-1.7034	-2.0618	-0.5080	-1.3563	1.5681	-0.2332	-0.1667	-0.2817	0.7057	0.2346	0.1758	-1.1424	-1.0909	5.4740	5.6351	0.6061	0.2062	-0.5855	-1.1604	5.3433	5.6663	0.6856	0.3033	-0.6448	8.0158	87.6109	41.5461	3.3228	-0.6298	-0.0201
531.5140	-1.7050	-2.0647	-0.5010	-1.3540	1.5697	-0.2447	-0.1607	-0.2770	0.7074	0.2353	0.1553	-1.1442	-0.7257	5.5278	5.8384	0.6371	0.2935	-0.5429	-1.1584	5.3738	5.6511	0.6831	0.3038	-0.6387	7.8489	87.8392	41.3545	3.2961	-0.5939	0.0453
531.5240	-1.7066	-2.0674	-0.4938	-1.3516	1.5712	-0.2561	-0.1505	-0.2699	0.7146	0.2314	0.1434	-1.1393	-1.0237	5.4995	5.7041	0.6513	0.3710	-0.5728	-1.1420	5.3952	5.6444	0.6819	0.3013	-0.6383	7.8571	87.9551	41.2488	3.2843	-0.5911	0.0482
531.5340	-1.7080	-2.0701	-0.4866	-1.3493	1.5726	-0.2675	-0.1413	-0.2646	0.7198	0.2301	0.1389	-1.1390	-1.0180	5.7080	5.7632	0.6491	0.3334	-0.6241	-1.1252	5.4154	5.6379	0.6807	0.2987	-0.6381	7.8710	88.0577	41.1447	3.2729	-0.5899	0.0482
531.5440	-1.7094	-2.0726	-0.4794	-1.3469	1.5739	-0.2789	-0.1337	-0.2550	0.7315	0.2308	0.1276	-1.1402	-0.9507	5.2786	5.4249	0.6018	0.2597	-0.5610	-1.1086	5.4350	5.6310	0.6795	0.2961	-0.6379	7.8823	88.1520	41.0375	3.2611	-0.5888	0.0482
531.5540	-1.7107	-2.0752	-0.4721	-1.3446	1.5751	-0.2902	-0.1282	-0.2513	0.7329	0.2261	0.1149	-1.1416	-0.6679	5.5589	5.7450	0.6037	0.3112	-0.5758	-1.0922	5.4535	5.6236	0.6783	0.2935	-0.6377	7.8904	88.2337	40.9249	3.2489	-0.5878	0.0482
531.5660	-1.7121	-2.0781	-0.4631	-1.3419	1.5764	-0.3039	-0.1154	-0.2464	0.7386	0.2248	0.1031	-1.1394	-0.9536	5.7900	5.7159	0.6156	0.2419	-0.5217	-1.0729	5.4750	5.6140	0.6767	0.2903	-0.6375	7.8969	88.3240	40.7825	3.2338	-0.5868	0.0482
531.5760	-1.7133	-2.0805	-0.4557	-1.3396	1.5774	-0.3153	-0.1076	-0.2402	0.7438	0.2216	0.0919	-1.1364	-0.9749	5.6648	5.7386	0.6745	0.2855	-0.5677	-1.0570	5.4918	5.6057	0.6754	0.2876	-0.6373	7.8990	88.3850	40.6610	3.2208	-0.5861	0.0482
531.5860	-1.7143	-2.0828	-0.4483	-1.3373	1.5783	-0.3266	-0.1000	-0.2346	0.7543	0.2245	0.0837	-1.1372	-0.9670	5.7267	5.5103	0.6734	0.2288	-0.5810	-1.0413	5.5085	5.5973	0.6741	0.2850	-0.6371	7.8992	88.4453	40.5377	3.2078	-0.5855	0.0482
531.5980	-1.7154	-2.0855	-0.4393	-1.3347	1.5791	-0.3403	-0.0941	-0.2243	0.7567	0.2250	0.0663	-1.1377	-0.7331	5.3600	5.8194	0.6923	0.3331	-0.5248	-1.0228	5.5276	5.5866	0.6724	0.2818	-0.6368	7.8958	88.5064	40.3849	3.1917	-0.5849	0.0482
531.6080	-1.7163	-2.0878	-0.4316	-1.3325	1.5798	-0.3517	-0.0880	-0.2234	0.7656	0.2318	0.0553	-1.1335	-0.4393	5.8649	5.5387	0.6258	0.3290	-0.5803	-1.0076	5.5431	5.5772	0.6710	0.2791	-0.6366	7.8903	88.5520	40.2525	3.1778	-0.5846	0.0482
531.6200	-1.7173	-2.0904	-0.4223	-1.3298	1.5803	-0.3653	-0.0749	-0.2128	0.7718	0.2297	0.0461	-1.1343	-0.6325	5.6044	5.5554	0.6338	0.3348	-0.5458	-1.0124	5.5562	5.5469	0.6674	0.2799	-0.6304	7.6119	88.5399	39.9091	3.1410	-0.5420	0.1110
531.6300	-1.7179	-2.0925	-0.4146	-1.3275	1.5807	-0.3767	-0.0661	-0.2074	0.7788	0.2332	0.0369	-1.1316	-0.7363	5.5221	5.4617	0.6163	0.3122	-0.5988	-0.9981	5.5701	5.5364	0.6658	0.2774	-0.6299	7.6009	88.5640	39.7693	3.1263	-0.5419	0.1111
531.6420	-1.7187	-2.0950	-0.4053	-1.3248	1.5811	-0.3901	-0.0574	-0.1996	0.7823	0.2308	0.0252	-1.1292	-0.7731	5.6631	5.6398	0.6363	0.3232	-0.6146	-0.9813	5.5862	5.5232	0.6639	0.2743	-0.6294	7.5845	88.5857	39.5955	3.1082	-0.5418	0.1111
531.6520	-1.7192	-2.0970	-0.3973	-1.3225	1.5813	-0.4015	-0.0499	-0.1933	0.7907	0.2306	0.0153	-1.1290	-0.7631	5.7173	5.4052	0.6084	0.2980	-0.5455	-0.9675	5.5985	5.5115	0.6623	0.2718	-0.6289	7.5675	88.5910	39.4447	3.0923	-0.5419	0.1111
531.6620	-1.7196	-2.0989	-0.3895	-1.3202	1.5814	-0.4127	-0.0410	-0.1886	0.7933	0.2261	0.0042	-1.1278	-0.8608	5.8712	5.5950	0.6427	0.1923	-0.5186	-0.9539	5.6100	5.4995	0.6606	0.0527	-0.6285	7.5478	88.5870	39.2894	3.0761	-0.5421	0.1111
531.6720	-1.7199	-2.1008	-0.3815	-1.3180	1.5813	-0.4239	-0.0336	-0.1815	0.7989	0.2247	-0.0119	-1.1246	-1.0089	5.8601	5.5774	0.6343	-0.0332	-0.5748	-0.9406	5.6211	5.4872	0.6589	-0.2637	-0.6280	7.5258	88.5778	39.1321	3.0598	-0.5424	0.1111
531.6840	-1.7203	-2.1029	-0.3718	-1.3152	1.5811	-0.4375	-0.0265	-0.1745	0.8043	0.2235	-0.0239	-1.1204	-0.9018	5.8699	5.6130	0.6340	-0.0504	-0.5785	-0.9249	5.6331	5.4715	0.6567	-0.3730	-0.6275	7.4951	88.5502	38.9339	3.0393	-0.5430	0.1111
531.6940	-1.7205	-2.1046	-0.3636	-1.3129	1.5809	-0.4486	-0.0195	-0.1679	0.8095	0.2190	-0.0259	-1.1215	-0.9328	5.8768	5.5440	0.6440	-0.0940	-0.5468	-0.9121	5.6419	5.4578	0.6549	-0.3759	-0.6270	7.4661	88.5132	38.7633	3.0215	-0.5435	0.1111
531.7040	-1.7207	-2.1063	-0.3556	-1.3107	1.5806	-0.4599	-0.0125	-0.1609	0.8183	0.2182	-0.0357	-1.1203	-0.8193	5.8008	5.3715	0.6467	-0.1433	-0.5790	-0.7851	5.6505	5.4442	0.6531	-0.3788	-0.6266	7.4352	88.4739	38.5924	3.0039	-0.5441	0.1111
531.7140	-1.7207	-2.1078	-0.3474	-1.3085	1.5803	-0.4710	-0.0023	-0.1553	0.8226	0.2191	-0.0437	-1.1140	-0.1003	5.6900	5.3372	0.6340	-0.2503	-0.5677	0.3298	5.6401	5.4049	0.6492	-0.3775	-0.6210	7.0796	88.2078	38.1700	2.9647	-0.4991	0.1654
531.7240	-1.7207	-2.1093	-0.3392	-1.3062	1.5797	-0.4821	0.0048	-0.1469	0.8253	0.2193	-0.0535	-1.1138	0.8638	5.5819	5.5549	0.6549	-0.2603	-0.5418	1.3971	5.6460	5.3884	0.6471	-0.3800	-0.6201	7.0302	88.1349	37.9754	2.9449	-0.4979	0.1678
531.7360	-1.7205	-2.1111	-0.3291	-1.3037	1.5791	-0.4955	0.0165	-0.1425	0.8313	0.2174	-0.0642	-1.1119	1.2821	5.7402	5.4086	0.6478	-0.3176	-0.5285	2.0511	5.6526	5.3692	0.6447	-0.3833	-0.6193	6.9841	88.0431	37.7479	2.9219	-0.4989	0.1678
531.7460	-1.7204	-2.1124	-0.3207	-1.3015	1.5784	-0.5066	0.0210	-0.1360	0.8350	0.2231	-0.0728	-1.1062	1.2971	5.8147	5.3857	0.6280	-0.3910	-0.5437	2.0630	5.6576	5.3528	0.6426	-0.3860	-0.6186	6.9433	87.9601	37.5549	2.9023	-0.4998	0.1678
531.7560	-1.7201	-2.1138	-0.3124	-1.2993	1.5776	-0.5176	0.0262	-0.1311	0.8396	0.2202	-0.0833	-1.1056	1.5093	5.7578	5.4719	0.6324	-0.3939	-0.6277	2.0747	5.6617	5.3361	0.6405	-0.3887	-0.6180	6.8999	87.8663	37.3582	2.8823	-0.5009	0.1678
531.7680	-1.7198	-2.1153	-0.3023	-1.2966	1.5765	-0.5309	0.0345	-0.1225	0.8478	0.2236	-0.0968	-1.1035	1.6156	5.8045	5.1937	0.6186	-0.4201	-0.5544	2.0885	5.6658	5.3154	0.6379	-0.3920	-0.6171	6.8444	87.7437	37.1152	2.8576	-0.5022	0.1678
531.7780	-1.7194	-2.1164	-0.2939	-1.2945	1.5755	-0.5419	0.0414	-0.1156	0.8496	0.2203	-0.1068	-1.0979	1.8078	5.5643	5.4970	0.6146	-0.3908	-0.5157	2.0998	5.6681	5.2977	0.6357	-0.3948	-0.6165	6.7953	87.6285	36.9091	2.8367	-0.5034	0.1678
531.7900	-1.7189	-2.1178	-0.2837	-1.2918	1.5741	-0.5551	0.0501	-0.1116	0.8579	0.2214	-0.1194	-1.0945	1.8723	5.9529	5.3552	0.5792	-0.3615	-0.5447	2.1131	5.6705	5.2759	0.6331	-0.3981	-0.6157	6.7336	87.4852	36.6557	2.8109	-0.5050	0.1678
531.8000	-1.7183	-2.1188	-0.2749	-1.2897	1.5729	-0.5660	0.0582	-0.1038	0.8604	0.2198	-0.1273	-1.0906	2.0066	5.8897	5.4703	0.6075	-0.4091	-0.5856	2.1238	5.6708	5.2567	0.6307	-0.4009	-0.6150	6.6785	87.3467	36.4344	2.7886	-0.5064	0.1678
531.8120	-1.7176	-2.1200	-0.2645	-1.2870	1.5713	-0.5791	0.0674	-0.0981	0.8669	0.2183	-0.1410	-1.0885	2.0557	6.0213	5.2922	0.5595	-0.3552	-0.5855	2.1365	5.6705	5.2331	0.6279	-0.4042	-0.6142	6.6093	87.1708	36.1636	2.7613	-0.5082	0.1678
531.8240	-1.7167	-2.1211	-0.2541	-1.2844	1.5696	-0.5922	0.0746	-0.0864	0.8739	0.2134	-0.1452	-1.0845	2.2779	5.3546	5.1686	0.5901	-0.3671	-0.5810	2.1152	5.6353	5.1746	0.6227	-0.4024	-0.6085	6.1461	86.5790	35.5550	2.7090	-0.4581	0.2174
531.8340	-1.7159	-2.1220	-0.2454	-1.2823	1.5681	-0.6030	0.0812	-0.0811	0.8733	0.2120	-0.1508	-1.0814	2.4524	5.3983	5.4626	0.6110	-0.4437	-0.6000	2.1248	5.6329	5.1536	0.6202	-0.4049	-0.6076	6.0867	86.4094	35.3210	2.6856	-0.4597	0.2174
531.8440	-1.7150	-2.1227	-0.2366	-1.2801	1.5666	-0.6138	0.0925	-0.0788	0.8837	0.2114	-0.1616	-1.0780	2.1180	5.8214	5.1380	0.5787	-0.4338	-0.5408	2.1342	5.6298	5.1318	0.6177	-0.4075	-0.6067	6.0250	86.2298	35.0793	2.6613	-0.4613	0.2174
531.8560	-1.7138	-2.1236	-0.2259	-1.2775	1.5645	-0.6267	0.1015	-0.0705	0.8870	0.2107	-0.1765	-1.0727	1.6741	5.5890	5.0963	0.5534	-0.3203	-0.5207	2.1451	5.6242	5.1049	0.6146	-0.4105	-0.6057	5.9473	85.9928	34.7813	2.6315	-0.4633	0.2175
531.8660	-1.7128	-2.1243	-0.2170	-1.2754	1.5627	-0.6373	0.1063	-0.0641	0.8894	0.2068	-0.1780	-1.0697	1.9233	5.5475	5.1102	0.5622	-0.3845	-0.5558	2.1542	5.6198	5.0822	0.6120	-0.4131	-0.6048	5.8813	85.7979	34.5309	2.6065	-0.4651	0.2175
531.8780	-1.7114	-2.1250	-0.2063	-1.2730	1.5605	-0.6502	0.1139	-0.0585	0.8933	0.2092	-0.1888	-1.0688	1.8720	5.8942	5.2215	0.5849	-0.4150	-0.5209	2.1647	5.6129	5.0542	0.6088	-0.4161	-0.6037	5.7988	85.5453	34.2222	2.5760	-0.4672	0.2175
531.8880	-1.7103	-2.1255	-0.1974	-1.2709	1.5586	-0.6608	0.1196	-0.0519	0.8970	0.2085	-0.1969	-1.0647	2.0539	5.8789	4.9771	0.6522	-0.4285	-0.5011	2.1733	5.6062	5.0303	0.6061	-0.4187	-0.6029	5.7277	85.3225	33.9599	2.5501	-0.4691	0.2175
531.9000	-1.7088	-2.1261	-0.1866	-1.2684	1.5561	-0.6736	0.1284	-0.0451	0.9031	0.2113	-0.2107	-1.0582	1.9841	5.9673	5.1199	0.6197	-0.3741	-0.5757	2.1834	5.5972	5.0012	0.6028	-0.4217	-0.6018	5.6401	85.0448	33.6406	2.5182	-0.4714	0.2175
531.9100	-1.7074	-2.1266	-0.1776	-1.2663	1.5539	-0.6842	0.1366	-0.0396	0.9072	0.2116	-0.2173	-1.0529	1.7586	6.1341	4.9232	0.6086	-0.3548	-0.5406	2.1917	5.5888	4.9761	0.6000	-0.4243	-0.6009	5.5647	84.8022	33.3662	2.4911	-0.4733	0.2175
531.9220	-1.7057	-2.1269	-0.1666	-1.2638	1.5514	-0.6967	0.1420	-0.0297	0.9099	0.2114	-0.2219	-1.0505	2.0974	5.9042	5.1313	0.5786	-0.4710	-0.5910	2.1638	5.5278	4.9033	0.5940	-0.4220	-0.5958	5.0340	83.9048	32.6221	2.4309	-0.4205	0.2591
531.9320	-1.7042	-2.1272	-0.1575	-1.2617	1.5490	-0.7072	0.1508	-0.0223	0.9130	0.2127	-0.2386	-1.0515	1.7478	5.7864	5.2019	0.5383	-0.3498	-0.5219	2.1712	5.5169	4.8766	0.5910	-0.4243	-0.5948	4.9601	83.6355	32.3369	2.4025	-0.4224	0.2591
531.9420	-1.7027	-2.1274	-0.1483	-1.2596	1.5467	-0.7178	0.1561	-0.0170	0.9187	0.2103	-0.2376	-1.0417	1.9223	5.6691	4.8253	0.5488	-0.3928	-0.5247	2.1784	5.5047	4.8489	0.5880	-0.4266	-0.5937	4.8840	83.3498	32.0421	2.3734	-0.4244	0.2591
531.9540	-1.7007	-2.1275	-0.1373	-1.2572	1.5437	-0.7302	0.1644	-0.0090	0.9231	0.2046	-0.2459	-1.0330	1.6584	5.5349	4.9113	0.5599	-0.4359	-0.5448	2.1870	5.5150	4.8153	0.5844	-0.4293	-0.5925	4.7909	82.9948	31.6855	2.3384	-0.4268	0.2591
531.9640	-1.6991	-2.1275	-0.1281	-1.2551	1.5411	-0.7405	0.1703	-0.0024	0.9251	0.2059	-0.2539	-1.0340	1.7826	6.0449	4.8270	0.5250	-0.4143	-0.5159	2.1939	6.3437	4.7866	0.5813	-0.4316	-0.5914	4.7116	82.6877	31.3804	2.3083	-0.4289	0.2591
531.9760	-1.6970	-2.1275	-0.1168	-1.2526	1.5380	-0.7529	0.1755	0.0035	0.9303	0.2048	-0.2619	-1.0262	2.0543	6.9261	4.7422	0.4922	-0.3644	-0.5244	2.2021	7.3254	4.7513	0.5775	-0.4344	-0.5902	4.6147	82.3058	31.0063	2.2715	-0.4314	0.2591
531.9860	-1.6952	-2.1274	-0.1075	-1.2505	1.5353	-0.7631	0.1842	0.0111	0.9309	0.1988	-0.2629	-1.0208	2.0908	7.4986	4.7860	0.5391	-0.4580	-0.5493	2.2088	8.1310	4.7213	0.5743	-0.4367	-0.5891	4.5323	81.9752	30.6890	2.2404	-0.4334	0.2591
531.9980	-1.6929	-2.1272	-0.0964	-1.2481	1.5320	-0.7754	0.1913	0.0176	0.9347	0.1958	-0.2775	-1.0170	2.2858	7.6092	4.6915	0.5715	-0.3459	-0.4610	2.2167	8.2302	4.6849	0.5704	-0.4394	-0.5879	4.4322	81.5691	30.3048	2.2027	-0.4360	0.2592
532.0080	-1.6910	-2.1270	-0.0870	-1.2460	1.5292	-0.7855	0.1978	0.0199	0.9428	0.1992	-0.2834	-1.0149	2.3768	7.7922	4.6635	0.5182	-0.4367	-0.5315	2.2231	8.2134	4.6537	0.5671	-0.4417	-0.5868	4.3471	81.2139	29.9757	2.1707	-0.4380	0.2592
532.0200	-1.6885	-2.1267	-0.0755	-1.2437	1.5258	-0.7975	0.2080	0.0253	0.9420	0.1963	-0.2950	-1.0101	1.9997	7.8790	4.5082	0.5688	-0.4547	-0.5645	2.2012	8.1502	4.5760	0.5608	-0.4397	-0.5818	3.8969	80.2737	29.1886	2.1076	-0.3916	0.2987
532.0300	-1.6864	-2.1264	-0.0661	-1.2417	1.5228	-0.8077	0.2137	0.0315	0.9454	0.1950	-0.3067	-1.0063	2.1602	7.9157	4.4368	0.5382	-0.3666	-0.4918	2.2071	8.1315	4.5431	0.5574	-0.4418	-0.5806	3.8156	79.8981	28.8484	2.0746	-0.3936	0.2987
532.0400	-1.6843	-2.1261	-0.0566	-1.2398	1.5198	-0.8177	0.2173	0.0372	0.9480	0.1943	-0.3096	-0.9966	2.4292	7.9821	4.3371	0.5871	-0.4584	-0.4814	2.2130	8.1122	4.5099	0.5540	-0.4439	-0.5794	3.7337	79.5152	28.5043	2.0414	-0.3956	0.2987
532.0520	-1.6815	-2.1256	-0.0452	-1.2374	1.5160	-0.8295	0.2277	0.0445	0.9490	0.1997	-0.3231	-0.9942	1.9641	8.0323	4.3192	0.5283	-0.3708	-0.5589	2.2201	8.0883	4.4694	0.5498	-0.4463	-0.5779	3.6347	79.0456	28.0861	2.0007	-0.3980	0.2987
532.0640	-1.6787	-2.1249	-0.0339	-1.2351	1.5121	-0.8415	0.2328	0.0528	0.9482	0.1965	-0.3259	-0.9897	1.8976	7.8116	4.5219	0.5358	-0.4444	-0.5062	2.2270	8.0626	4.4281	0.5456	-0.4488	-0.5765	3.5345	78.5558	27.6593	1.9593	-0.4004	0.2987
532.0740	-1.6763	-2.1244	-0.0243	-1.2331	1.5088	-0.8513	0.2400	0.0566	0.9554	0.1987	-0.3338	-0.9792	1.9195	8.1814	4.3369	0.4788	-0.3584	-0.5479	2.2327	8.0404	4.3928	0.5420	-0.4508	-0.5753	3.4505	78.1379	27.2956	1.9243	-0.4024	0.2987
532.0840	-1.6739	-2.1238	-0.0147	-1.2311	1.5055	-0.8611	0.2444	0.0616	0.9534	0.1992	-0.3293	-0.9785	1.9912	8.2803	4.3445	0.4859	-0.4848	-0.5088	2.2384	8.0176	4.3573	0.5384	-0.4529	-0.5740	3.3663	77.7128	26.9291	1.8888	-0.4044	0.2988
532.0960	-1.6709	-2.1230	-0.0033	-1.2288	1.5013	-0.8728	0.2497	0.0709	0.9579	0.1950	-0.3435	-0.9696	2.1133	8.0678	4.3131	0.4843	-0.3717	-0.5306	2.2453	7.9891	4.3142	0.5340	-0.4553	-0.5726	3.2647	77.1899	26.4850	1.8459	-0.4067	0.2988
532.1060	-1.6684	-2.1222	0.0063	-1.2268	1.4979	-0.8824	0.2564	0.0780	0.9615	0.1937	-0.3462	-0.9644	2.0577	8.0380	4.3100	0.4819	-0.4282	-0.5340	2.2509	7.9635	4.2772	0.5302	-0.4574	-0.5714	3.1793	76.7316	26.1045	1.8092	-0.4086	0.2988
532.1180	-1.6652	-2.1213	0.0179	-1.2245	1.4936	-0.8939	0.2641	0.0871	0.9659	0.1916	-0.3566	-0.9633	2.2481	7.9257	4.3339	0.4840	-0.4270	-0.5257	2.2914	8.0294	4.2467	0.5266	-0.4600	-0.5615	3.4736	77.3250	25.7862	1.7743	-0.4124	0.3878
532.1280	-1.6626	-2.1203	0.0276	-1.2226	1.4900	-0.9036	0.2724	0.0928	0.9658	0.1898	-0.3590	-0.9556	2.1342	7.9344	4.2441	0.4749	-0.4708	-0.5126	2.2974	8.0037	4.2080	0.5226	-0.4621	-0.5599	3.3802	76.8444	25.3930	1.7366	-0.4144	0.3878
532.1400	-1.6593	-2.1192	0.0392	-1.2202	1.4856	-0.9150	0.2791	0.0969	0.9706	0.1870	-0.3755	-0.9438	2.4484	8.3312	4.1615	0.4996	-0.3699	-0.5120	2.3045	7.9721	4.1611	0.5179	-0.4645	-0.5580	3.2682	76.2582	24.9153	1.6908	-0.4168	0.3878
532.1500	-1.6565	-2.1182	0.0489	-1.2184	1.4819	-0.9244	0.2886	0.1055	0.9710	0.1831	-0.3772	-0.9395	2.2717	8.2389	4.2295	0.4821	-0.4376	-0.5603	2.3105	7.9448	4.1214	0.5139	-0.4666	-0.5564	3.1750	75.7584	24.5116	1.6521	-0.4187	0.3878
532.1620	-1.6530	-2.1168	0.0605	-1.2161	1.4772	-0.9357	0.2947	0.1156	0.9748	0.1815	-0.3884	-0.9312	2.4792	8.0147	4.2383	0.4919	-0.3984	-0.4804	2.3178	7.9107	4.0731	0.5091	-0.4691	-0.5546	3.0632	75.1415	24.0210	1.6054	-0.4209	0.3879
532.1720	-1.6500	-2.1156	0.0704	-1.2143	1.4734	-0.9449	0.3027	0.1232	0.9779	0.1813	-0.3867	-0.9215	2.1824	7.9028	3.9167	0.4977	-0.5400	-0.5321	2.3237	7.8801	4.0313	0.5050	-0.4711	-0.5530	2.9698	74.6025	23.5973	1.5651	-0.4228	0.3879
532.1840	-1.6462	-2.1140	0.0821	-1.2121	1.4686	-0.9560	0.3087	0.1306	0.9761	0.1806	-0.3986	-0.9194	2.3426	7.7250	4.0863	0.5145	-0.4157	-0.4825	2.3310	7.8432	3.9812	0.5000	-0.4736	-0.5511	2.8588	73.9528	23.0888	1.5169	-0.4249	0.3879
532.1940	-1.6431	-2.1127	0.0919	-1.2103	1.4646	-0.9652	0.3157	0.1363	0.9796	0.1828	-0.4065	-0.9094	2.1329	7.9169	4.0926	0.5088	-0.4471	-0.5051	2.3371	7.8115	3.9391	0.4959	-0.4756	-0.5495	2.7669	73.3998	22.6617	1.4767	-0.4267	0.3879
532.2060	-1.6392	-2.1110	0.1038	-1.2081	1.4596	-0.9760	0.3226	0.1450	0.9854	0.1837	-0.4160	-0.9002	2.1768	7.6445	3.7530	0.4634	-0.3930	-0.5553	2.3445	7.7718	3.8872	0.4908	-0.4781	-0.5477	2.6575	72.7166	22.1355	1.4270	-0.4287	0.3879
532.2160	-1.6359	-2.1095	0.1137	-1.2063	1.4555	-0.9848	0.3283	0.1532	0.9860	0.1846	-0.4275	-0.8985	2.1075	7.3366	3.5086	0.4657	-0.3887	-0.5321	2.3274	7.6972	3.7942	0.4840	-0.4752	-0.5410	2.2906	71.6498	21.2108	1.3587	-0.3779	0.4421
532.2280	-1.6320	-2.1076	0.1255	-1.2041	1.4504	-0.9957	0.3346	0.1602	0.9857	0.1807	-0.4273	-0.8898	2.4015	7.2577	3.5478	0.4597	-0.4403	-0.4804	2.3348	7.6552	3.7401	0.4788	-0.4773	-0.5388	2.1920	70.9369	20.6721	1.3080	-0.3796	0.4421
532.2380	-1.6285	-2.1059	0.1354	-1.2023	1.4460	-1.0045	0.3416	0.1641	0.9865	0.1841	-0.4385	-0.8810	2.3850	7.5523	3.5240	0.4174	-0.3918	-0.4822	2.3410	7.6190	3.6944	0.4744	-0.4790	-0.5370	2.1110	70.3296	20.2170	1.2651	-0.3810	0.4422
532.2480	-1.6252	-2.1042	0.1452	-1.2005	1.4416	-1.0133	0.3499	0.1717	0.9881	0.1816	-0.4330	-0.8735	2.3268	7.3054	3.4169	0.3823	-0.4810	-0.5133	2.3474	7.5817	3.6480	0.4699	-0.4808	-0.5353	2.0314	69.7091	19.7555	1.2217	-0.3823	0.4422
532.2600	-1.6209	-2.1020	0.1571	-1.1983	1.4362	-1.0237	0.3571	0.1838	0.9879	0.1816	-0.4405	-0.8672	2.5163	6.9643	3.3813	0.3987	-0.4229	-0.4610	2.3552	7.5355	3.5917	0.4646	-0.4829	-0.5331	1.9376	68.9467	19.1946	1.1693	-0.3837	0.4422
532.2700	-1.6173	-2.1002	0.1670	-1.1966	1.4318	-1.0324	0.3661	0.1842	0.9858	0.1767	-0.4466	-0.8560	2.0871	7.3815	3.4682	0.3989	-0.4733	-0.4692	2.3618	7.4963	3.5441	0.4600	-0.4846	-0.5313	1.8613	68.3034	18.7216	1.1251	-0.3848	0.4422
532.2820	-1.6128	-2.0979	0.1789	-1.1944	1.4264	-1.0426	0.3722	0.1941	0.9879	0.1763	-0.4555	-0.8461	2.0559	7.2426	3.3145	0.3311	-0.4971	-0.4824	2.3700	7.4477	3.4863	0.4546	-0.4867	-0.5292	1.7720	67.5121	18.1460	1.0715	-0.3860	0.4422
532.2920	-1.6091	-2.0959	0.1887	-1.1927	1.4218	-1.0510	0.3748	0.2041	0.9885	0.1733	-0.4662	-0.8463	2.3309	6.7498	3.2550	0.3714	-0.4450	-0.4555	2.3770	7.4073	3.4385	0.4500	-0.4884	-0.5274	1.6997	66.8547	17.6707	1.0272	-0.3870	0.4422
532.3040	-1.6045	-2.0934	0.2005	-1.1906	1.4162	-1.0611	0.3833	0.2060	0.9889	0.1708	-0.4750	-0.8338	2.1266	7.2765	3.3323	0.4117	-0.4327	-0.4201	2.3856	7.3563	3.3794	0.4445	-0.4905	-0.5253	1.6155	66.0348	17.0827	0.9726	-0.3880	0.4422
532.3140	-1.6006	-2.0912	0.2105	-1.1889	1.4114	-1.0694	0.3885	0.2130	0.9894	0.1696	-0.4713	-0.8254	2.2349	7.3914	3.2797	0.3775	-0.4960	-0.5134	2.3496	7.2080	3.2544	0.4360	-0.4855	-0.5210	1.0328	64.0865	15.8501	0.8865	-0.3178	0.4684
532.3260	-1.5959	-2.0886	0.2224	-1.1869	1.4056	-1.0791	0.3954	0.2226	0.9866	0.1659	-0.4776	-0.8210	2.6152	6.9995	3.2189	0.4171	-0.4376	-0.5107	2.3563	7.1496	3.1900	0.4303	-0.4868	-0.5186	0.9489	63.1911	15.2203	0.8294	-0.3150	0.4695
532.3360	-1.5920	-2.0863	0.2322	-1.1852	1.4008	-1.0874	0.4038	0.2260	0.9892	0.1661	-0.4827	-0.8119	2.3466	7.3633	3.1346	0.3912	-0.4784	-0.4242	2.3636	7.1036	3.1383	0.4255	-0.4881	-0.5167	0.9007	62.4762	14.7154	0.7829	-0.3152	0.4695
532.3480	-1.5871	-2.0835	0.2441	-1.1831	1.3950	-1.0971	0.4102	0.2389	0.9921	0.1641	-0.4888	-0.8008	2.2813	6.8509	3.1132	0.4005	-0.4936	-0.3816	2.3726	7.0477	3.0758	0.4198	-0.4896	-0.5145	0.8460	61.6099	14.1049	0.7266	-0.3153	0.4695
532.3580	-1.5829	-2.0811	0.2540	-1.1815	1.3900	-1.1050	0.4139	0.2428	0.9890	0.1625	-0.4945	-0.7919	2.3370	6.8790	3.0686	0.4281	-0.4510	-0.4878	2.3804	7.0002	3.0234	0.4151	-0.4909	-0.5126	0.8031	60.8775	13.5928	0.6797	-0.3152	0.4695
532.3680	-1.5787	-2.0786	0.2640	-1.1799	1.3851	-1.1129	0.4175	0.2512	0.9911	0.1647	-0.4996	-0.7879	2.1784	6.6813	2.7778	0.4057	-0.4518	-0.4098	2.3884	6.9514	2.9701	0.4102	-0.4921	-0.5107	0.7630	60.1289	13.0719	0.6321	-0.3151	0.4695
532.3780	-1.5744	-2.0761	0.2740	-1.1782	1.3800	-1.1207	0.4225	0.2581	0.9889	0.1655	-0.4977	-0.7749	2.1784	6.4768	2.7103	0.3792	-0.5281	-0.4615	2.3967	6.9018	2.9162	0.4054	-0.4927	-0.5088	0.7258	59.3716	12.5462	0.5842	-0.3148	0.4696
532.3880	-1.5702	-2.0736	0.2838	-1.1766	1.3749	-1.1285	0.4275	0.2624	0.9871	0.1648	-0.5064	-0.7679	2.2415	6.7209	2.8313	0.3778	-0.4561	-0.4358	2.4052	6.8516	2.8623	0.4005	-0.4933	-0.5069	0.6913	58.6062	12.0190	0.5360	-0.3144	0.4696
532.3980	-1.5659	-2.0709	0.2937	-1.1750	1.3699	-1.1361	0.4337	0.2719	0.9895	0.1661	-0.5119	-0.7613	2.4820	6.3849	2.4787	0.3607	-0.4910	-0.4687	2.4139	6.8011	2.8083	0.3957	-0.4940	-0.5050	0.6595	57.8381	11.4917	0.4880	-0.3139	0.4696
532.4100	-1.5607	-2.0675	0.3054	-1.1730	1.3637	-1.1452	0.4447	0.2757	0.9848	0.1629	-0.5184	-0.7552	2.2920	6.6921	2.7337	0.3608	-0.4853	-0.4122	2.4247	6.7386	2.7427	0.3898	-0.4947	-0.5027	0.6256	56.8927	10.8502	0.4297	-0.3132	0.4696
532.4200	-1.5562	-2.0648	0.3154	-1.1714	1.3585	-1.1527	0.4505	0.2845	0.9840	0.1637	-0.5204	-0.7456	2.2243	6.3087	2.5083	0.3689	-0.5023	-0.4236	2.3930	6.5715	2.6061	0.3809	-0.4886	-0.4987	0.1252	54.7364	9.5171	0.3382	-0.2422	0.4913
532.4300	-1.5517	-2.0619	0.3253	-1.1698	1.3532	-1.1602	0.4525	0.2875	0.9828	0.1623	-0.5282	-0.7320	2.3382	6.3566	2.4473	0.3255	-0.4509	-0.4739	2.4020	6.5172	2.5495	0.3759	-0.4890	-0.4967	0.1169	53.9325	8.9731	0.2889	-0.2409	0.4913
532.4400	-1.5471	-2.0589	0.3351	-1.1681	1.3479	-1.1673	0.4551	0.2952	0.9807	0.1631	-0.5222	-0.7265	2.2994	6.1793	2.4123	0.2566	-0.5058	-0.4884	2.4113	6.4609	2.4919	0.3709	-0.4893	-0.4948	0.1121	53.1066	8.4198	0.2388	-0.2394	0.4913
532.4500	-1.5425	-2.0558	0.3449	-1.1666	1.3426	-1.1746	0.4595	0.3008	0.9788	0.1568	-0.5264	-0.7269	2.3061	6.0116	2.2960	0.2825	-0.4561	-0.3989	2.4208	6.4052	2.4347	0.3659	-0.4897	-0.4928	0.1099	52.2858	7.8698	0.1893	-0.2379	0.4913
532.4620	-1.5369	-2.0521	0.3567	-1.1647	1.3362	-1.1833	0.4638	0.3084	0.9797	0.1573	-0.5359	-0.7123	2.3765	5.7992	1.9400	0.2804	-0.4263	-0.4348	2.4326	6.3366	2.3654	0.3599	-0.4900	-0.4904	0.1117	51.2815	7.2026	0.1292	-0.2358	0.4913
532.4720	-1.5323	-2.0490	0.3665	-1.1631	1.3309	-1.1904	0.4692	0.3115	0.9753	0.1546	-0.5419	-0.7024	2.5707	5.9886	2.0598	0.2928	-0.4529	-0.3825	2.4427	6.2792	2.3073	0.3549	-0.4904	-0.4884	0.1165	50.4405	6.6444	0.0793	-0.2340	0.4913
532.4820	-1.5276	-2.0459	0.3762	-1.1615	1.3255	-1.1972	0.4759	0.3206	0.9730	0.1532	-0.5426	-0.6942	2.6265	5.5616	1.9622	0.2880	-0.4554	-0.4659	2.4530	6.2214	2.2492	0.3498	-0.4907	-0.4864	0.1244	49.5963	6.0854	0.0293	-0.2321	0.4913
532.4920	-1.5228	-2.0427	0.3859	-1.1600	1.3201	-1.2040	0.4816	0.3226	0.9680	0.1528	-0.5524	-0.6925	2.3682	5.8516	2.1401	0.2635	-0.3835	-0.4645	2.4636	6.1635	2.1913	0.3448	-0.4910	-0.4844	0.1351	48.7491	5.5286	-0.0205	-0.2300	0.4913
532.5040	-1.5169	-2.0387	0.3976	-1.1582	1.3135	-1.2123	0.4853	0.3329	0.9685	0.1516	-0.5506	-0.6814	2.1311	5.4973	1.9518	0.2197	-0.4078	-0.3843	2.4767	6.0928	2.1213	0.3388	-0.4913	-0.4821	0.1526	47.7191	4.8545	-0.0805	-0.2273	0.4913
532.5140	-1.5121	-2.0354	0.4072	-1.1567	1.3080	-1.2192	0.4871	0.3360	0.9655	0.1474	-0.5500	-0.6698	2.3817	5.8305	1.9590	0.2729	-0.4229	-0.4153	2.4529	5.9236	1.9853	0.3301	-0.4858	-0.4786	-0.2448	45.5430	3.5315	-0.1704	-0.1628	0.5070
532.5260	-1.5062	-2.0313	0.4188	-1.1549	1.3013	-1.2271	0.4917	0.3432	0.9627	0.1465	-0.5516	-0.6584	2.5572	5.6737	1.7278	0.2681	-0.5096	-0.4297	2.4644	5.8456	1.9098	0.3239	-0.4856	-0.4761	-0.2236	44.4383	2.8151	-0.2328	-0.1565	0.5077
532.5360	-1.5013	-2.0279	0.4283	-1.1534	1.2958	-1.2336	0.4979	0.3477	0.9562	0.1465	-0.5538	-0.6506	2.8082	5.7927	1.8612	0.2702	-0.4627	-0.4437	2.4754	5.7841	1.8499	0.3188	-0.4856	-0.4740	-0.1877	43.5605	2.2472	-0.2829	-0.1534	0.5077
532.5480	-1.4953	-2.0236	0.4398	-1.1516	1.2889	-1.2414	0.5077	0.3554	0.9561	0.1461	-0.5600	-0.6439	2.6175	5.5954	1.8270	0.2776	-0.3950	-0.3604	2.4846	5.7094	1.7776	0.3128	-0.4856	-0.4716	-0.1405	42.4966	1.5624	-0.3433	-0.1495	0.5077
532.5580	-1.4901	-2.0199	0.4494	-1.1502	1.2834	-1.2478	0.5115	0.3651	0.9560	0.1466	-0.5604	-0.6309	2.0174	5.0008	1.4626	0.2613	-0.4011	-0.4238	2.4917	5.6458	1.7166	0.3077	-0.4856	-0.4695	-0.0972	41.5940	0.9838	-0.3940	-0.1461	0.5077
532.5700	-1.4839	-2.0155	0.4609	-1.1484	1.2766	-1.2553	0.5081	0.3689	0.9501	0.1435	-0.5610	-0.6212	2.0890	5.2460	1.4931	0.2594	-0.4355	-0.4289	2.5005	5.5691	1.6434	0.3017	-0.4856	-0.4671	-0.0414	40.5054	0.2895	-0.4547	-0.1418	0.5077
532.5800	-1.4788	-2.0118	0.4704	-1.1469	1.2710	-1.2614	0.5086	0.3727	0.9458	0.1438	-0.5616	-0.6172	2.3711	5.2333	1.4102	0.2892	-0.4915	-0.4388	2.5080	5.5053	1.5827	0.2967	-0.4856	-0.4650	0.0077	39.6004	-0.2861	-0.5049	-0.1382	0.5077
532.5920	-1.4728	-2.0073	0.4817	-1.1453	1.2643	-1.2688	0.5163	0.3815	0.9425	0.1443	-0.5693	-0.6082	2.8772	4.8737	1.2527	0.2896	-0.4716	-0.4251	2.5174	5.4273	1.5095	0.2906	-0.4856	-0.4626	0.0711	38.4972	-0.9803	-0.5652	-0.1336	0.5077
532.6020	-1.4676	-2.0035	0.4911	-1.1438	1.2585	-1.2748	0.5273	0.3840	0.9378	0.1459	-0.5783	-0.5953	2.6898	5.3681	1.4572	0.2808	-0.3701	-0.3812	2.5254	5.3634	1.4491	0.2857	-0.4856	-0.4605	0.1257	37.5909	-1.5518	-0.6147	-0.1297	0.5077
532.6120	-1.4623	-1.9996	0.5004	-1.1424	1.2527	-1.2809	0.5333	0.3917	0.9366	0.1464	-0.5736	-0.5830	2.4869	5.0775	1.3166	0.2351	-0.4614	-0.4136	2.5338	5.2977	1.3881	0.2807	-0.4855	-0.4585	0.1846	36.6620	-2.1304	-0.6648	-0.1256	0.5077
532.6240	-1.4558	-1.9948	0.5117	-1.1408	1.2458	-1.2878	0.5338	0.3991	0.9321	0.1460	-0.5687	-0.5764	2.0277	4.8120	0.9954	0.2813	-0.4957	-0.3853	2.5106	5.1030	1.2334	0.2709	-0.4797	-0.4549	-0.1320	34.1761	-3.6161	-0.7662	-0.0601	0.5190
532.6340	-1.4505	-1.9908	0.5210	-1.1393	1.2401	-1.2934	0.5328	0.4029	0.9254	0.1441	-0.5696	-0.5693	2.2255	4.8347	1.1505	0.2326	-0.5170	-0.3850	2.5195	5.0355	1.1709	0.2659	-0.4794	-0.4528	-0.0592	33.2375	-4.2001	-0.8165	-0.0553	0.5190
532.6440	-1.4451	-1.9867	0.5302	-1.1378	1.2344	-1.2990	0.5332	0.4094	0.9235	0.1416	-0.5770	-0.5659	2.6608	4.4793	0.9467	0.1878	-0.4374	-0.3474	2.5284	4.9679	1.1089	0.2609	-0.4791	-0.4507	0.0152	32.2999	-4.7792	-0.8662	-0.0504	0.5190
532.6540	-1.4397	-1.9825	0.5394	-1.1365	1.2286	-1.3046	0.5363	0.4172	0.9166	0.1424	-0.5795	-0.5547	2.8153	4.0749	0.9942	0.1456	-0.4415	-0.3708	2.5375	4.9001	1.0470	0.2560	-0.4789	-0.4486	0.0918	31.3587	-5.3578	-0.9157	-0.0454	0.5190
532.6640	-1.4344	-1.9783	0.5486	-1.1350	1.2227	-1.3102	0.5430	0.4179	0.9168	0.1399	-0.5820	-0.5432	2.8441	4.4115	0.6447	0.1901	-0.4531	-0.3673	2.5468	4.8323	0.9851	0.2511	-0.4786	-0.4465	0.1704	30.4171	-5.9355	-0.9650	-0.0402	0.5190
532.6760	-1.4278	-1.9732	0.5595	-1.1333	1.2158	-1.3167	0.5469	0.4236	0.9078	0.1392	-0.5829	-0.5328	2.4452	4.2447	0.6599	0.1661	-0.3959	-0.4094	2.5582	4.7504	0.9109	0.2452	-0.4782	-0.4440	0.2678	29.2812	-6.6292	-1.0240	-0.0338	0.5190
532.6860	-1.4223	-1.9690	0.5686	-1.1320	1.2099	-1.3219	0.5478	0.4302	0.9030	0.1372	-0.5807	-0.5240	2.5185	3.8979	0.6861	0.1991	-0.4566	-0.4046	2.5679	4.6817	0.8491	0.2404	-0.4779	-0.4419	0.3512	28.3300	-7.2063	-1.0728	-0.0284	0.5190
532.6960	-1.4168	-1.9646	0.5777	-1.1306	1.2041	-1.3271	0.5511	0.4333	0.8964	0.1365	-0.5835	-0.5180	2.3634	4.1245	0.6467	0.1374	-0.4424	-0.4044	2.5778	4.6130	0.7874	0.2355	-0.4776	-0.4398	0.4366	27.3779	-7.7822	-1.1212	-0.0230	0.5190
532.7060	-1.4112	-1.9602	0.5866	-1.1293	1.1984	-1.3323	0.5547	0.4360	0.8928	0.1335	-0.5858	-0.5102	2.7146	4.2291	0.5006	0.2039	-0.4176	-0.3652	2.5878	4.5438	0.7261	0.2307	-0.4772	-0.4377	0.5240	26.4200	-8.3554	-1.1694	-0.0174	0.5190
532.7180	-1.4047	-1.9549	0.5972	-1.1277	1.1912	-1.3384	0.5631	0.4433	0.8848	0.1323	-0.5866	-0.4968	2.7207	3.8845	0.5326	0.1964	-0.3934	-0.3691	2.5682	4.3458	0.5733	0.2213	-0.4716	-0.4343	0.2544	23.9022	-9.8167	-1.2674	0.0446	0.5256
532.7280	-1.3990	-1.9505	0.6061	-1.1263	1.1853	-1.3433	0.5688	0.4494	0.8833	0.1292	-0.5842	-0.4863	2.4296	3.5554	0.2244	0.1823	-0.4377	-0.3511	2.5781	4.2765	0.5114	0.2165	-0.4711	-0.4309	0.3486	22.9560	-10.3863	-1.3151	0.0509	0.5256
532.7400	-1.3922	-1.9450	0.6168	-1.1247	1.1784	-1.3491	0.5683	0.4542	0.8758	0.1295	-0.5841	-0.4774	1.9982	3.5935	0.1697	0.1580	-0.4859	-0.3843	2.5902	4.1918	0.4367	0.2109	-0.4705	-0.4269	0.4647	21.8021	-11.0734	-1.3723	0.0585	0.5256
532.7500	-1.3864	-1.9404	0.6254	-1.1234	1.1725	-1.3537	0.5623	0.4583	0.8668	0.1298	-0.5895	-0.4712	2.2075	3.6695	0.1940	0.1777	-0.4332	-0.4231	2.6004	4.1214	0.3755	0.2062	-0.4699	-0.4235	0.5619	20.8430	-11.6367	-1.4188	0.0649	0.5255
532.7620	-1.3797	-1.9349	0.6358	-1.1218	1.1655	-1.3593	0.5640	0.4630	0.8611	0.1307	-0.5948	-0.4653	3.0193	3.5293	0.1758	0.1362	-0.4111	-0.3524	2.6126	4.0378	0.3025	0.2007	-0.4693	-0.4195	0.6788	19.7024	-12.3074	-1.4741	0.0728	0.5255
532.7720	-1.3740	-1.9302	0.6444	-1.1205	1.1595	-1.3640	0.5710	0.4662	0.8558	0.1285	-0.5937	-0.4554	2.7475	3.6518	0.1451	0.1228	-0.3522	-0.3564	2.6228	3.9677	0.2419	0.1962	-0.4687	-0.4161	0.7776	18.7469	-12.8645	-1.5199	0.0794	0.5255
532.7840	-1.3671	-1.9246	0.6546	-1.1190	1.1524	-1.3694	0.5761	0.4738	0.8482	0.1239	-0.5870	-0.4425	2.4963	3.3377	0.0207	0.2038	-0.3963	-0.3259	2.6352	3.8845	0.1701	0.1908	-0.4681	-0.4121	0.8961	17.6109	-13.5235	-1.5737	0.0874	0.5255
532.7940	-1.3614	-1.9198	0.6631	-1.1178	1.1465	-1.3738	0.5784	0.4824	0.8398	0.1253	-0.5843	-0.4298	2.3204	2.9644	0.0508	0.2236	-0.4750	-0.3641	2.6457	3.8135	0.1096	0.1863	-0.4675	-0.4087	0.9977	16.6448	-14.0789	-1.6188	0.0942	0.5255
532.8040	-1.3556	-1.9150	0.6716	-1.1165	1.1406	-1.3780	0.5776	0.4831	0.8367	0.1280	-0.5852	-0.4226	2.5600	3.3058	-0.1832	0.1465	-0.4484	-0.3536	2.6562	3.7436	0.0501	0.1819	-0.4669	-0.4053	1.0987	15.6920	-14.6253	-1.6630	0.1010	0.5255
532.8160	-1.3487	-1.9091	0.6815	-1.1150	1.1336	-1.3830	0.5831	0.4858	0.8290	0.1269	-0.5932	-0.4130	2.8093	3.3060	-0.3290	0.1156	-0.3821	-0.3763	2.6376	3.5443	-0.0993	0.1729	-0.4616	-0.4011	0.8510	13.1712	-16.0448	-1.7565	0.1591	0.5278
532.8260	-1.3428	-1.9042	0.6897	-1.1138	1.1277	-1.3871	0.5874	0.4906	0.8223	0.1248	-0.5936	-0.4069	2.5493	3.0392	-0.0759	0.2124	-0.3845	-0.3418	2.6474	3.4743	-0.1585	0.1686	-0.4608	-0.3977	0.9521	12.2305	-16.5791	-1.7994	0.1664	0.5278
532.8360	-1.3369	-1.8993	0.6980	-1.1125	1.1217	-1.3911	0.5868	0.4947	0.8178	0.1264	-0.5893	-0.4037	2.4144	2.9718	-0.3751	0.1438	-0.4451	-0.2731	2.6572	3.4038	-0.2178	0.1644	-0.4601	-0.3943	1.0540	11.2830	-17.1151	-1.8423	0.1738	0.5278
532.8460	-1.3310	-1.8944	0.7062	-1.1112	1.1159	-1.3951	0.5848	0.5000	0.8116	0.1257	-0.5859	-0.3924	2.0490	2.8192	-0.5113	0.0912	-0.4623	-0.3121	2.6671	3.3315	-0.2773	0.1601	-0.4594	-0.3910	1.1559	10.3368	-17.6523	-1.8852	0.1813	0.5278
532.8560	-1.3252	-1.8893	0.7143	-1.1099	1.1100	-1.3989	0.5818	0.5058	0.8017	0.1259	-0.5884	-0.3804	2.6318	2.7727	-0.4443	0.0725	-0.4197	-0.3086	2.6768	3.2556	-0.3355	0.1560	-0.4586	-0.3876	1.2572	9.3908	-18.1774	-1.9268	0.1887	0.5278
532.8660	-1.3194	-1.8842	0.7222	-1.1088	1.1041	-1.4028	0.5854	0.5090	0.7959	0.1208	-0.5925	-0.3682	2.9299	2.6367	-0.3807	0.2096	-0.4084	-0.3206	2.6866	3.1798	-0.3932	0.1519	-0.4579	-0.3842	1.3581	8.4462	-18.6973	-1.9677	0.1963	0.5278
532.8780	-1.3123	-1.8781	0.7318	-1.1073	1.0969	-1.4072	0.5912	0.5115	0.7879	0.1246	-0.5928	-0.3609	2.7289	2.7003	-0.5645	0.0638	-0.3385	-0.3021	2.6984	3.0883	-0.4627	0.1470	-0.4570	-0.3801	1.4801	7.3047	-19.3240	-2.0169	0.2054	0.5278
532.8880	-1.3064	-1.8729	0.7396	-1.1060	1.0910	-1.4107	0.5925	0.5146	0.7817	0.1244	-0.5855	-0.3491	2.7727	2.7205	-0.6047	0.0358	-0.4116	-0.3372	2.7080	3.0134	-0.5195	0.1430	-0.4562	-0.3768	1.5797	6.3708	-19.8347	-2.0567	0.2129	0.5278
532.8980	-1.3004	-1.8677	0.7473	-1.1048	1.0852	-1.4141	0.5957	0.5203	0.7756	0.1224	-0.5825	-0.3415	2.7255	2.4272	-0.7461	0.0013	-0.4389	-0.3336	2.7177	2.9375	-0.5762	0.1390	-0.4555	-0.3734	1.6802	5.4248	-20.3451	-2.0964	0.2205	0.5278
532.9100	-1.2933	-1.8614	0.7567	-1.1034	1.0783	-1.4181	0.5956	0.5262	0.7656	0.1174	-0.5870	-0.3340	2.6001	2.1551	-0.7100	0.0915	-0.5092	-0.3371	2.7293	2.8469	-0.6436	0.1344	-0.4546	-0.3693	1.7999	4.2950	-20.9501	-2.1429	0.2294	0.5278
532.9200	-1.2873	-1.8561	0.7644	-1.1021	1.0724	-1.4214	0.5954	0.5293	0.7584	0.1189	-0.5943	-0.3308	2.7009	1.9434	-0.9510	0.0177	-0.4070	-0.3297	2.7080	2.6667	-0.7849	0.1263	-0.4493	-0.3640	1.5353	2.1024	-22.2852	-2.2267	0.2845	0.5479
532.9300	-1.2814	-1.8508	0.7719	-1.1009	1.0664	-1.4246	0.5977	0.5317	0.7485	0.1162	-0.5917	-0.3192	2.9412	2.0642	-0.9356	0.0300	-0.3440	-0.2788	2.7164	2.5922	-0.8409	0.1226	-0.4484	-0.3605	1.6286	1.1761	-22.7781	-2.2644	0.2926	0.5479
532.9420	-1.2742	-1.8443	0.7807	-1.0996	1.0593	-1.4284	0.6001	0.5376	0.7365	0.1147	-0.5810	-0.3074	2.7804	1.6471	-0.9180	0.0290	-0.4201	-0.2787	2.7264	2.5035	-0.9068	0.1181	-0.4474	-0.3563	1.7382	0.0733	-23.3566	-2.3083	0.3022	0.5479
532.9520	-1.2682	-1.8389	0.7880	-1.0984	1.0535	-1.4314	0.5985	0.5405	0.7274	0.1155	-0.5751	-0.2959	2.4042	1.6480	-0.8921	0.0244	-0.5136	-0.3087	2.7345	2.4303	-0.9611	0.1145	-0.4465	-0.3528	1.8277	-0.8360	-23.8331	-2.3443	0.3101	0.5479
532.9640	-1.2610	-1.8324	0.7969	-1.0970	1.0466	-1.4349	0.5931	0.5419	0.7236	0.1150	-0.5789	-0.2841	2.6708	1.8385	-1.1770	-0.0062	-0.4239	-0.3117	2.7442	2.3422	-1.0261	0.1102	-0.4454	-0.3486	1.9344	-1.9322	-24.4034	-2.3870	0.3197	0.5479
532.9740	-1.2551	-1.8271	0.8041	-1.0958	1.0407	-1.4377	0.5969	0.5467	0.7110	0.1142	-0.5834	-0.2783	3.3603	2.0206	-1.2173	-0.0014	-0.3551	-0.2629	2.7521	2.2693	-1.0797	0.1067	-0.4445	-0.3451	2.0216	-2.8382	-24.8723	-2.4219	0.3276	0.5479
532.9840	-1.2492	-1.8215	0.8111	-1.0947	1.0349	-1.4404	0.6051	0.5518	0.7021	0.1081	-0.5814	-0.2668	3.1298	1.7185	-1.1618	0.0394	-0.3744	-0.2852	2.7599	2.1967	-1.1320	0.1033	-0.4437	-0.3415	2.1073	-3.7413	-25.3294	-2.4556	0.3354	0.5479
532.9960	-1.2419	-1.8148	0.8195	-1.0933	1.0279	-1.4435	0.6077	0.5561	0.6886	0.1095	-0.5766	-0.2566	2.6321	1.5860	-0.9689	0.0778	-0.4156	-0.2494	2.7692	2.1095	-1.1944	0.0993	-0.4426	-0.3373	2.2090	-4.8254	-25.8732	-2.4953	0.3448	0.5479
533.0060	-1.2358	-1.8092	0.8264	-1.0922	1.0222	-1.4461	0.6030	0.5563	0.6825	0.1110	-0.5726	-0.2464	2.3887	1.8365	-1.2668	0.0489	-0.4937	-0.3073	2.7768	2.0373	-1.2458	0.0960	-0.4418	-0.3338	2.2922	-5.7240	-26.3209	-2.5278	0.3525	0.5479
533.0160	-1.2298	-1.8036	0.8332	-1.0911	1.0165	-1.4485	0.5996	0.5591	0.6752	0.1109	-0.5777	-0.2433	2.8273	1.6950	-1.4053	0.0161	-0.4562	-0.2669	2.7483	1.8501	-1.3868	0.0882	-0.4366	-0.3288	1.9477	-7.9972	-27.6465	-2.6092	0.4064	0.5639
533.0260	-1.2238	-1.7981	0.8398	-1.0900	1.0107	-1.4508	0.6037	0.5644	0.6644	0.1089	-0.5818	-0.2332	3.0886	1.4550	-1.4564	0.0172	-0.3593	-0.2925	2.7541	1.7800	-1.4375	0.0850	-0.4356	-0.3252	2.0181	-8.8660	-28.0767	-2.6402	0.4146	0.5639
533.0360	-1.2178	-1.7923	0.8464	-1.0889	1.0048	-1.4530	0.6070	0.5707	0.6552	0.1082	-0.5736	-0.2276	2.9615	1.0643	-1.3896	0.0262	-0.4169	-0.1917	2.7598	1.7099	-1.4875	0.0819	-0.4346	-0.3216	2.0870	-9.7348	-28.5003	-2.6705	0.4226	0.5639
533.0480	-1.2104	-1.7854	0.8543	-1.0876	0.9980	-1.4556	0.6038	0.5706	0.6472	0.1070	-0.5662	-0.2117	2.4555	1.2726	-1.8395	0.0657	-0.4207	-0.2549	2.7664	1.6251	-1.5477	0.0782	-0.4334	-0.3172	2.1684	-10.7849	-29.0107	-2.7067	0.4323	0.5639
533.0580	-1.2044	-1.7797	0.8608	-1.0864	0.9922	-1.4577	0.5975	0.5745	0.6359	0.1094	-0.5627	-0.2027	2.4840	1.1903	-1.8254	0.0082	-0.4353	-0.2298	2.7718	1.5551	-1.5969	0.0752	-0.4324	-0.3136	2.2338	-11.6517	-29.4264	-2.7359	0.4402	0.5639
533.0680	-1.1984	-1.7739	0.8670	-1.0854	0.9866	-1.4597	0.5944	0.5776	0.6238	0.1061	-0.5691	-0.1901	2.8728	1.1049	-1.7948	0.1014	-0.3894	-0.2560	2.7770	1.4854	-1.6452	0.0723	-0.4315	-0.3100	2.2974	-12.5156	-29.8331	-2.7641	0.4480	0.5639
533.0800	-1.1913	-1.7669	0.8744	-1.0841	0.9799	-1.4619	0.5984	0.5826	0.6107	0.1073	-0.5716	-0.1785	3.2375	0.7842	-1.6953	0.0881	-0.3666	-0.2636	2.7830	1.4026	-1.7021	0.0690	-0.4303	-0.3057	2.3711	-13.5424	-30.3103	-2.7970	0.4572	0.5639
533.0900	-1.1853	-1.7611	0.8805	-1.0830	0.9742	-1.4637	0.6036	0.5845	0.6038	0.1061	-0.5659	-0.1714	3.3521	0.7767	-1.7975	0.0682	-0.4536	-0.2229	2.7879	1.3343	-1.7487	0.0662	-0.4294	-0.3021	2.4302	-14.3892	-30.7005	-2.8237	0.4649	0.5639
533.1020	-1.1781	-1.7541	0.8876	-1.0818	0.9673	-1.4656	0.6067	0.5877	0.5893	0.1085	-0.5608	-0.1602	2.8195	0.9256	-1.7600	0.0187	-0.3890	-0.2349	2.7935	1.2526	-1.8038	0.0630	-0.4282	-0.2977	2.4990	-15.4012	-31.1600	-2.8548	0.4740	0.5639
533.1120	-1.1719	-1.7481	0.8934	-1.0807	0.9618	-1.4672	0.6035	0.5924	0.5788	0.1058	-0.5594	-0.1498	2.4087	0.7161	-1.7920	0.0320	-0.4101	-0.2814	2.7980	1.1851	-1.8487	0.0604	-0.4273	-0.2941	2.5545	-16.2391	-31.5341	-2.8798	0.4814	0.5638
533.1220	-1.1659	-1.7421	0.8991	-1.0797	0.9562	-1.4686	0.5967	0.5933	0.5673	0.1044	-0.5644	-0.1432	2.5932	0.5781	-1.7914	0.0425	-0.3422	-0.1785	2.7614	0.9955	-1.9656	0.0540	-0.4230	-0.2924	2.1260	-18.5322	-32.6093	-2.9460	0.5243	0.5452
533.1340	-1.1588	-1.7350	0.9059	-1.0784	0.9495	-1.4703	0.5952	0.5969	0.5568	0.1073	-0.5596	-0.1277	3.4552	0.5687	-1.9800	0.0129	-0.3749	-0.3197	2.7643	0.9153	-2.0188	0.0510	-0.4218	-0.2882	2.1747	-19.5189	-33.0429	-2.9747	0.5335	0.5452
533.1460	-1.1517	-1.7278	0.9125	-1.0772	0.9428	-1.4717	0.6020	0.6017	0.5429	0.1047	-0.5564	-0.1178	3.1039	0.3312	-2.0214	0.0287	-0.3872	-0.2979	2.7670	0.8368	-2.0709	0.0481	-0.4206	-0.2840	2.2194	-20.4854	-33.4650	-3.0022	0.5426	0.5452
533.1560	-1.1456	-1.7218	0.9179	-1.0761	0.9372	-1.4729	0.6025	0.6023	0.5319	0.1047	-0.5523	-0.1143	2.5111	0.3871	-2.1112	-0.0068	-0.3522	-0.2175	2.7691	0.7710	-2.1137	0.0457	-0.4196	-0.2805	2.2553	-21.2959	-33.8117	-3.0245	0.5500	0.5452
533.1660	-1.1396	-1.7158	0.9232	-1.0751	0.9317	-1.4740	0.5961	0.6049	0.5219	0.1038	-0.5535	-0.1065	2.3680	0.3941	-2.2441	-0.0264	-0.3489	-0.1445	2.7710	0.7063	-2.1557	0.0434	-0.4186	-0.2770	2.2887	-22.0932	-34.1497	-3.0461	0.5572	0.5452
533.1780	-1.1325	-1.7084	0.9293	-1.0738	0.9252	-1.4751	0.5919	0.6084	0.5085	0.1018	-0.5546	-0.0883	2.9717	0.2617	-2.2734	-0.0113	-0.3409	-0.2739	2.7732	0.6284	-2.2052	0.0408	-0.4174	-0.2728	2.3270	-23.0525	-34.5467	-3.0710	0.5658	0.5452
533.1880	-1.1266	-1.7024	0.9343	-1.0728	0.9197	-1.4759	0.5931	0.6116	0.4986	0.0976	-0.5474	-0.0844	3.1903	0.1772	-2.3299	0.0034	-0.3860	-0.2384	2.7748	0.5639	-2.2477	0.0387	-0.4165	-0.2693	2.3570	-23.8462	-34.8699	-3.0911	0.5729	0.5452
533.1980	-1.1206	-1.6962	0.9392	-1.0718	0.9142	-1.4767	0.5958	0.6141	0.4881	0.0964	-0.5440	-0.0742	3.1428	-0.0400	-2.3599	0.0079	-0.3535	-0.2566	2.7763	0.5002	-2.2941	0.0366	-0.4155	-0.2658	2.3850	-24.6318	-35.1856	-3.1104	0.5799	0.5451
533.2080	-1.1147	-1.6901	0.9440	-1.0708	0.9087	-1.4775	0.5947	0.6143	0.4745	0.0978	-0.5434	-0.0678	2.6004	0.0143	-2.1864	0.0131	-0.3047	-0.2185	2.7776	0.4366	-2.3398	0.0346	-0.4146	-0.2623	2.4115	-25.4155	-35.4948	-3.1291	0.5868	0.5451
533.2180	-1.1087	-1.6840	0.9488	-1.0698	0.9032	-1.4780	0.5887	0.6156	0.4621	0.0977	-0.5344	-0.0605	2.4579	0.1930	-2.3281	-0.0276	-0.3896	-0.2216	2.7376	0.2630	-2.4493	0.0289	-0.4111	-0.2606	1.9484	-27.5130	-36.4253	-3.1867	0.6205	0.5266
533.2300	-1.1016	-1.6766	0.9543	-1.0687	0.8968	-1.4787	0.5847	0.6187	0.4480	0.0958	-0.5310	-0.0487	2.7855	0.0391	-2.4237	-0.0104	-0.3993	-0.1808	2.7367	0.1883	-2.5039	0.0266	-0.4099	-0.2566	1.9608	-28.4258	-36.7814	-3.2077	0.6287	0.5266
533.2400	-1.0958	-1.6704	0.9588	-1.0677	0.8915	-1.4791	0.5840	0.6239	0.4386	0.0960	-0.5309	-0.0361	3.1063	-0.3452	-2.5411	-0.0260	-0.3945	-0.2094	2.7358	0.1261	-2.5487	0.0248	-0.4089	-0.2532	1.9696	-29.1869	-37.0703	-3.2246	0.6355	0.5266
533.2500	-1.0900	-1.6641	0.9630	-1.0667	0.8862	-1.4794	0.5848	0.6258	0.4255	0.0945	-0.5381	-0.0283	2.8504	-0.5981	-2.4807	-0.0525	-0.3384	-0.2296	2.7348	0.0640	-2.5929	0.0230	-0.4080	-0.2499	1.9769	-29.9470	-37.3538	-3.2409	0.6421	0.5266
533.2600	-1.0842	-1.6578	0.9672	-1.0658	0.8809	-1.4796	0.5841	0.6264	0.4132	0.0927	-0.5315	-0.0209	2.9607	-0.7815	-2.5383	-0.0183	-0.4247	-0.2400	2.7337	0.0024	-2.6361	0.0213	-0.4070	-0.2465	1.9827	-30.7003	-37.6282	-3.2564	0.6486	0.5266
533.2720	-1.0772	-1.6502	0.9721	-1.0646	0.8746	-1.4798	0.5846	0.6252	0.4029	0.0932	-0.5303	-0.0123	2.7911	-0.6687	-2.7821	-0.0201	-0.3701	-0.2019	2.7321	-0.0700	-2.6869	0.0193	-0.4059	-0.2157	1.9868	-31.5852	-37.9468	-3.2741	0.6563	0.5266
533.2820	-1.0714	-1.6440	0.9760	-1.0637	0.8693	-1.4799	0.5815	0.6252	0.3925	0.0906	-0.5295	0.0050	2.9279	-0.5165	-2.7907	0.0230	-0.3335	-0.1106	2.7307	-0.1304	-2.7290	0.0176	-0.4049	0.0354	1.9890	-32.3252	-38.2092	-3.2884	0.6626	0.5266
533.2940	-1.0644	-1.6365	0.9807	-1.0626	0.8631	-1.4797	0.5787	0.6277	0.3749	0.0904	-0.5281	0.0171	2.9281	-0.6562	-2.7571	-0.0370	-0.3244	0.0893	2.7287	-0.2014	-2.7783	0.0158	-0.4038	0.3348	1.9890	-33.1936	-38.5128	-3.3047	0.6699	0.5265
533.3040	-1.0586	-1.6302	0.9844	-1.0617	0.8578	-1.4796	0.5761	0.6305	0.3655	0.0891	-0.5214	0.0226	2.8223	-0.7247	-2.9717	0.0131	-0.3767	0.0806	2.7270	-0.2600	-2.8184	0.0143	-0.4029	0.3424	1.9879	-33.9115	-38.7561	-3.3175	0.6758	0.5265
533.3160	-1.0516	-1.6225	0.9886	-1.0606	0.8516	-1.4792	0.5728	0.6308	0.3490	0.0936	-0.5139	0.0252	2.5386	-0.7593	-2.8781	-0.0629	-0.3812	0.1194	2.6838	-0.4320	-2.9213	0.0091	-0.4001	0.3445	1.4957	-35.9876	-39.5910	-3.3695	0.7018	0.5079
533.3260	-1.0459	-1.6161	0.9920	-1.0597	0.8463	-1.4790	0.5665	0.6305	0.3351	0.0911	-0.5137	0.0306	2.5144	-0.5260	-2.7552	-0.0402	-0.3324	0.2102	2.6802	-0.4907	-2.9613	0.0077	-0.3992	0.3477	1.4797	-36.7001	-39.8251	-3.3814	0.7078	0.5079
533.3380	-1.0391	-1.6085	0.9959	-1.0586	0.8401	-1.4785	0.5637	0.6357	0.3222	0.0870	-0.5096	0.0390	2.9899	-0.9641	-2.9475	-0.0393	-0.3456	0.2699	2.6757	-0.5595	-3.0083	0.0061	-0.3981	0.3516	1.4585	-37.5354	-40.0949	-3.3949	0.7148	0.5079
533.3480	-1.0336	-1.6023	0.9991	-1.0577	0.8352	-1.4782	0.5645	0.6382	0.3122	0.0897	-0.5036	0.0526	3.2106	-1.2379	-3.1073	-0.0498	-0.4176	0.3029	2.6718	-0.6162	-3.0467	0.0048	-0.3972	0.3548	1.4394	-38.2239	-40.3129	-3.4054	0.7205	0.5079
533.3600	-1.0269	-1.5946	1.0028	-1.0567	0.8291	-1.4774	0.5651	0.6387	0.2959	0.0875	-0.5064	0.0648	2.8222	-1.2809	-3.1804	-0.0398	-0.3861	0.2946	2.6670	-0.6838	-3.0918	0.0033	-0.3961	0.3587	1.4153	-39.0454	-40.5653	-3.4174	0.7271	0.5079
533.3700	-1.0211	-1.5882	1.0056	-1.0559	0.8240	-1.4768	0.5623	0.6373	0.2806	0.0857	-0.5111	0.0741	2.7004	-0.9983	-2.9826	0.0126	-0.3380	0.2921	2.6630	-0.7404	-3.1291	0.0021	-0.3952	0.3619	1.3943	-39.7317	-40.7721	-3.4269	0.7324	0.5079
533.3800	-1.0156	-1.5818	1.0084	-1.0550	0.8190	-1.4760	0.5598	0.6372	0.2690	0.0863	-0.5015	0.0802	2.4687	-1.0634	-3.0597	-0.0260	-0.3742	0.3360	2.6589	-0.7963	-3.1656	0.0009	-0.3943	0.3652	1.3723	-40.4108	-40.9710	-3.4359	0.7378	0.5078
533.3920	-1.0089	-1.5741	1.0116	-1.0540	0.8129	-1.4750	0.5543	0.6397	0.2543	0.0882	-0.4972	0.0955	2.8509	-1.2879	-3.2841	-0.0702	-0.3188	0.2976	2.6538	-0.8625	-3.2087	-0.0004	-0.3930	0.3690	1.3445	-41.2153	-41.2033	-3.4460	0.7440	0.5078
533.4020	-1.0034	-1.5677	1.0141	-1.0531	0.8079	-1.4740	0.5532	0.6415	0.2432	0.0876	-0.4960	0.1021	2.9192	-1.3063	-3.2303	-0.0778	-0.3169	0.3338	2.6451	-0.9174	-3.2439	-0.0015	-0.3918	0.3723	1.3206	-41.8830	-41.3901	-3.4539	0.7490	0.5078
533.4140	-0.9968	-1.5600	1.0169	-1.0521	0.8021	-1.4728	0.5521	0.6422	0.2281	0.0822	-0.4955	0.1060	2.8503	-0.9490	-2.4735	0.0145	-0.3173	0.3145	2.6093	-1.0600	-3.3036	-0.0045	-0.3904	0.3716	0.9197	-43.5982	-41.8262	-3.4829	0.7567	0.4684
533.4240	-0.9913	-1.5536	1.0191	-1.0513	0.7972	-1.4717	0.5485	0.6406	0.2143	0.0838	-0.4876	0.1190	2.5422	-1.2121	-2.9998	0.0010	-0.3516	0.3262	2.5948	-1.1290	-3.3630	-0.0068	-0.3883	0.3766	0.7798	-44.4287	-42.2438	-3.5044	0.7711	0.4891
533.4360	-0.9848	-1.5458	1.0216	-1.0503	0.7913	-1.4702	0.5422	0.6445	0.2034	0.0841	-0.4893	0.1246	2.5741	-1.5764	-3.4091	-0.0480	-0.2895	0.3518	2.5875	-1.1933	-3.4040	-0.0080	-0.3868	0.3804	0.7342	-45.2037	-42.4480	-3.5124	0.7769	0.4891
533.4460	-0.9795	-1.5393	1.0236	-1.0495	0.7865	-1.4689	0.5387	0.6457	0.1898	0.0812	-0.4873	0.1321	2.8173	-1.8499	-3.3548	-0.0538	-0.3141	0.3261	2.5814	-1.2468	-3.4377	-0.0089	-0.3856	0.3835	0.6956	-45.8482	-42.6131	-3.5186	0.7816	0.4891
533.4580	-0.9730	-1.5317	1.0257	-1.0486	0.7807	-1.4673	0.5361	0.6451	0.1749	0.0773	-0.4815	0.1431	2.9301	-1.8677	-3.4038	-0.0288	-0.3285	0.3782	2.5740	-1.3100	-3.4772	-0.0100	-0.3842	0.3872	0.6487	-46.6094	-42.8014	-3.5254	0.7871	0.4890
533.4680	-0.9677	-1.5252	1.0273	-1.0478	0.7759	-1.4657	0.5337	0.6443	0.1599	0.0773	-0.4801	0.1512	2.8306	-1.7338	-3.2446	-0.0122	-0.2844	0.2986	2.5678	-1.3619	-3.5094	-0.0109	-0.3830	0.3903	0.6091	-47.2349	-42.9523	-3.5306	0.7915	0.4890
533.4800	-0.9612	-1.5175	1.0292	-1.0468	0.7702	-1.4639	0.5285	0.6441	0.1442	0.0775	-0.4803	0.1592	2.6098	-1.6464	-3.2486	-0.0175	-0.2765	0.3070	2.5603	-1.4245	-3.5476	-0.0118	-0.3816	0.3941	0.5611	-47.9888	-43.1282	-3.5364	0.7967	0.4890
533.4900	-0.9559	-1.5110	1.0306	-1.0461	0.7655	-1.4623	0.5250	0.6450	0.1352	0.0765	-0.4738	0.1631	2.3469	-1.7541	-3.5442	-0.0251	-0.3910	0.3790	2.5540	-1.4762	-3.5791	-0.0126	-0.3805	0.3972	0.5206	-48.6123	-43.2709	-3.5409	0.8009	0.4890
533.5020	-0.9496	-1.5032	1.0320	-1.0452	0.7597	-1.4602	0.5178	0.6460	0.1195	0.0768	-0.4727	0.1751	2.4753	-1.8736	-3.6580	-0.0830	-0.2967	0.3396	2.5465	-1.5383	-3.6162	-0.0135	-0.3791	0.4009	0.4717	-49.3606	-43.4361	-3.5458	0.8059	0.4890
533.5120	-0.9445	-1.4967	1.0331	-1.0444	0.7550	-1.4584	0.5151	0.6440	0.1062	0.0733	-0.4701	0.1815	2.6091	-1.6108	-3.6065	-0.0520	-0.2970	0.3269	2.7403	-1.2858	-3.1211	0.0143	-0.3970	0.3628	2.8219	-46.3402	-38.4290	-3.2435	0.6067	0.0507
533.5240	-0.9384	-1.4890	1.0343	-1.0435	0.7493	-1.4561	0.5130	0.6443	0.0883	0.0729	-0.4608	0.1908	2.5181	-1.7645	-3.4011	-0.0559	-0.3307	0.3687	2.4919	-1.7335	-3.7180	-0.0180	-0.3764	0.4051	-0.1040	-51.6991	-44.0981	-3.5859	0.8192	0.4685
533.5340	-0.9333	-1.4827	1.0352	-1.0428	0.7447	-1.4542	0.5121	0.6482	0.0800	0.0733	-0.4606	0.1980	2.5517	-2.0782	-3.7601	-0.0959	-0.2979	0.3639	2.4841	-1.7828	-3.7477	-0.0187	-0.3753	0.4081	-0.1563	-52.2879	-44.2195	-3.5890	0.8232	0.4685
533.5440	-0.9282	-1.4762	1.0359	-1.0420	0.7402	-1.4522	0.5093	0.6493	0.0660	0.0697	-0.4606	0.2026	2.5727	-2.2951	-3.7974	-0.1074	-0.3140	0.4399	2.4762	-1.8326	-3.7772	-0.0194	-0.3742	0.4111	-0.2087	-52.8836	-44.3388	-3.5919	0.8269	0.4685
533.5560	-0.9222	-1.4683	1.0366	-1.0412	0.7348	-1.4496	0.5040	0.6482	0.0507	0.0682	-0.4588	0.2180	2.4342	-2.3952	-3.8795	-0.0958	-0.3554	0.3274	2.4668	-1.8927	-3.8121	-0.0202	-0.3729	0.4147	-0.2717	-53.6007	-44.4770	-3.5950	0.8314	0.4685
533.5680	-0.9161	-1.4605	1.0371	-1.0404	0.7293	-1.4469	0.4978	0.6449	0.0316	0.0671	-0.4609	0.2240	2.4661	-2.2279	-3.6959	-0.0966	-0.2829	0.4057	2.4529	-1.9526	-3.8463	-0.0210	-0.3716	0.4182	-0.3345	-54.3163	-44.6088	-3.5977	0.8357	0.4685
533.5780	-0.9112	-1.4541	1.0373	-1.0397	0.7248	-1.4446	0.4926	0.6446	0.0202	0.0660	-0.4577	0.2370	2.5758	-2.2710	-3.8250	-0.0706	-0.2981	0.3543	2.4405	-2.0016	-3.8744	-0.0216	-0.3705	0.4212	-0.3869	-54.9016	-44.7137	-3.5996	0.8392	0.4685
533.5880	-0.9062	-1.4476	1.0375	-1.0390	0.7202	-1.4423	0.4877	0.6459	0.0091	0.0655	-0.4488	0.2441	2.5572	-2.3276	-4.2256	-0.1028	-0.3208	0.3418	2.4280	-2.0500	-4.2604	-0.0222	-0.3694	0.4242	-0.4394	-55.4798	-44.8149	-3.6013	0.8427	0.4685
533.6000	-0.9004	-1.4399	1.0374	-1.0383	0.7148	-1.4393	0.4846	0.6456	-0.0112	0.0635	-0.4485	0.2535	2.2784	-2.6808	-5.0427	-0.1364	-0.2934	0.3094	2.4131	-2.1078	-5.2680	-0.0228	-0.3681	0.4278	-0.5020	-56.1694	-44.9302	-3.6029	0.8468	0.4685
533.6100	-0.8955	-1.4334	1.0372	-1.0377	0.7104	-1.4367	0.4800	0.6443	-0.0268	0.0624	-0.4398	0.2552	2.2344	-2.3678	-4.9269	-0.0618	-0.3594	0.3768	2.4006	-2.1558	-5.2933	-0.0233	-0.3671	0.4308	-0.5539	-56.7429	-45.0221	-3.6041	0.8500	0.4685
533.6220	-0.8898	-1.4257	1.0368	-1.0369	0.7051	-1.4335	0.4741	0.6433	-0.0403	0.0621	-0.4381	0.2671	2.2297	-2.5203	-4.9326	-0.0819	-0.3547	0.3851	2.3463	-2.2872	-5.3507	-0.0267	-0.3661	0.4318	-1.0849	-58.3092	-45.4144	-3.6350	0.8520	0.4465
533.6320	-0.8851	-1.4193	1.0364	-1.0362	0.7007	-1.4308	0.4688	0.6433	-0.0476	0.0603	-0.4369	0.2705	2.5288	-2.6209	-5.4606	-0.1011	-0.3161	0.3677	2.3320	-2.3346	-5.3756	-0.0273	-0.3651	0.4347	-1.1460	-58.8700	-45.5003	-3.6359	0.8552	0.4465
533.6440	-0.8796	-1.4116	1.0357	-1.0355	0.6955	-1.4275	0.4655	0.6427	-0.0638	0.0584	-0.4284	0.2798	2.6775	-2.6713	-5.5206	-0.0646	-0.3984	0.3601	2.3147	-2.3920	-5.4054	-0.0280	-0.3639	0.4381	-1.2194	-59.5496	-45.6021	-3.6367	0.8589	0.4465
533.6540	-0.8750	-1.4051	1.0350	-1.0350	0.6911	-1.4246	0.4623	0.6406	-0.0780	0.0585	-0.4324	0.2887	2.6651	-2.6651	-5.5611	-0.1236	-0.3052	0.3455	2.3003	-2.4394	-5.4296	-0.0285	-0.3629	0.4409	-1.2800	-60.1096	-45.6813	-3.6372	0.8620	0.4464
533.6660	-0.8694	-1.3973	1.0339	-1.0342	0.6860	-1.4211	0.4598	0.6408	-0.0953	0.0541	-0.4286	0.2959	2.2343	-2.7489	-5.4714	-0.0550	-0.3120	0.4044	2.2831	-2.4960	-5.4584	-0.0292	-0.3617	0.4443	-1.3526	-60.7790	-45.7733	-3.6376	0.8655	0.4464
533.6760	-0.8649	-1.3909	1.0329	-1.0337	0.6818	-1.4181	0.4567	0.6398	-0.1049	0.0558	-0.4282	0.3068	2.1069	-2.7315	-5.8245	-0.0933	-0.2927	0.3753	2.2689	-2.5423	-5.4819	-0.0297	-0.3608	0.4472	-1.4125	-61.3266	-45.8450	-3.6378	0.8684	0.4464
533.6860	-0.8603	-1.3845	1.0318	-1.0331	0.6775	-1.4151	0.4498	0.6412	-0.1180	0.0540	-0.4315	0.3135	2.0382	-2.9814	-5.8818	-0.1207	-0.2614	0.4115	2.2546	-2.5881	-5.5051	-0.0301	-0.3598	0.4500	-1.4722	-61.8686	-45.9145	-3.6377	0.8712	0.4464
533.6980	-0.8549	-1.3769	1.0302	-1.0325	0.6725	-1.4112	0.4421	0.6399	-0.1372	0.0499	-0.4251	0.3246	2.1076	-2.9946	-5.7827	-0.0736	-0.3240	0.3927	2.2375	-2.6432	-5.5327	-0.0307	-0.3586	0.4534	-1.5434	-62.5207	-45.9943	-3.6376	0.8745	0.4464
533.7080	-0.8506	-1.3705	1.0287	-1.0320	0.6682	-1.4080	0.4359	0.6359	-0.1574	0.0511	-0.4252	0.3320	2.1073	-2.8912	-5.4618	-0.0821	-0.2736	0.3541	2.2233	-2.6890	-5.5552	-0.0312	-0.3577	0.4563	-1.6023	-63.0616	-46.0573	-3.6373	0.8773	0.4464
533.7200	-0.8453	-1.3628	1.0267	-1.0314	0.6632	-1.4039	0.4306	0.6345	-0.1731	0.0480	-0.4188	0.3382	1.9894	-3.0312	-5.5127	-0.0796	-0.3249	0.3831	2.1694	-2.8082	-5.6005	-0.0343	-0.3573	0.4572	-2.1103	-64.4780	-46.3199	-3.6636	0.8725	0.4229
533.7300	-0.8410	-1.3565	1.0250	-1.0309	0.6589	-1.4005	0.4253	0.6342	-0.1826	0.0488	-0.4111	0.3430	2.1376	-3.0744	-5.6676	-0.0897	-0.3034	0.3597	2.1535	-2.8533	-5.6226	-0.0348	-0.3564	0.4599	-2.1760	-65.0054	-46.3776	-3.6632	0.8753	0.4229
533.7420	-0.8360	-1.3489	1.0227	-1.0303	0.6539	-1.3962	0.4216	0.6343	-0.1988	0.0456	-0.4082	0.3505	2.1754	-3.0927	-5.7652	-0.0984	-0.2972	0.4032	2.1346	-2.9077	-5.6489	-0.0354	-0.3553	0.4631	-2.2548	-65.6425	-46.4457	-3.6626	0.8785	0.4229
533.7520	-0.8318	-1.3425	1.0206	-1.0299	0.6498	-1.3927	0.4170	0.6328	-0.2124	0.0460	-0.4012	0.3569	2.1782	-3.1964	-5.8288	-0.0686	-0.3431	0.3823	2.1188	-2.9527	-5.6704	-0.0360	-0.3544	0.4658	-2.3197	-66.1700	-46.4985	-3.6622	0.8811	0.4229
533.7640	-0.8268	-1.3350	1.0180	-1.0293	0.6450	-1.3884	0.4120	0.6321	-0.2316	0.0447	-0.4069	0.3655	2.0627	-3.1123	-5.6201	-0.0908	-0.2704	0.4208	2.1000	-3.0062	-5.6959	-0.0366	-0.3534	0.4691	-2.3970	-66.7966	-46.5590	-3.6614	0.8841	0.4229
533.7740	-0.8228	-1.3287	1.0156	-1.0289	0.6411	-1.3847	0.4074	0.6303	-0.2412	0.0421	-0.4041	0.3736	2.1267	-3.0603	-5.7602	-0.0783	-0.3538	0.3810	2.0843	-3.0509	-5.7170	-0.0371	-0.3525	0.4718	-2.4611	-67.3204	-46.6075	-3.6608	0.8865	0.4229
533.7860	-0.8180	-1.3210	1.0126	-1.0284	0.6363	-1.3802	0.4006	0.6311	-0.2572	0.0398	-0.4083	0.3843	2.1709	-3.6495	-5.9932	-0.0949	-0.2569	0.4159	2.0656	-3.1038	-5.7419	-0.0377	-0.3514	0.4750	-2.5371	-67.9389	-46.6618	-3.6599	0.8895	0.4229
533.7960	-0.8140	-1.3147	1.0100	-1.0280	0.6322	-1.3763	0.3962	0.6283	-0.2715	0.0379	-0.4030	0.3932	2.1384	-3.6555	-5.9633	-0.1100	-0.3227	0.3690	2.0500	-3.1485	-5.7625	-0.0382	-0.3506	0.4777	-2.6004	-68.4622	-46.7061	-3.6590	0.8919	0.4229
533.8080	-0.8092	-1.3072	1.0065	-1.0276	0.6274	-1.3715	0.3920	0.6240	-0.2894	0.0332	-0.3965	0.4009	1.9291	-3.4616	-5.8226	-0.0529	-0.3114	0.3612	2.0314	-3.2010	-5.7868	-0.0388	-0.3495	0.4809	-2.6751	-69.0771	-46.7545	-3.6581	0.8948	0.4229
533.8180	-0.8053	-1.3009	1.0035	-1.0272	0.6234	-1.3674	0.3871	0.6225	-0.3007	0.0355	-0.3933	0.4054	1.7442	-3.4652	-5.9451	-0.1238	-0.3292	0.4059	1.9829	-3.2983	-5.8160	-0.0415	-0.3500	0.4812	-3.1259	-70.2277	-46.8839	-3.6805	0.8836	0.3980
533.8300	-0.8007	-1.2935	0.9998	-1.0268	0.6187	-1.3625	0.3755	0.6213	-0.3144	0.0333	-0.3860	0.4106	2.0096	-3.4731	-6.0340	-0.1066	-0.3531	0.4355	1.9627	-3.3504	-5.8397	-0.0423	-0.3490	0.4843	-3.2070	-70.8319	-46.9295	-3.6796	0.8864	0.3980
533.8400	-0.7969	-1.2873	0.9966	-1.0265	0.6147	-1.3585	0.3712	0.6206	-0.3288	0.0319	-0.3929	0.4145	1.9711	-3.7445	-6.0248	-0.1174	-0.2551	0.4652	1.9459	-3.3941	-5.8592	-0.0429	-0.3482	0.4868	-3.2741	-71.3390	-46.9658	-3.6789	0.8888	0.3980
533.8520	-0.7925	-1.2799	0.9925	-1.0261	0.6101	-1.3534	0.3642	0.6178	-0.3459	0.0282	-0.3876	0.4258	1.9053	-3.4923	-5.9053	-0.0683	-0.3286	0.4067	1.9258	-3.4460	-5.8825	-0.0436	-0.3473	0.4898	-3.3539	-71.9413	-47.0068	-3.6780	0.8916	0.3980
533.8620	-0.7889	-1.2736	0.9890	-1.0258	0.6062	-1.3491	0.3588	0.6143	-0.3591	0.0262	-0.3883	0.4353	1.8609	-3.4118	-5.9222	-0.0407	-0.2651	0.4282	1.9091	-3.4894	-5.9017	-0.0442	-0.3465	0.4924	-3.4200	-72.4447	-47.0396	-3.6772	0.8939	0.3980
533.8720	-0.7854	-1.2675	0.9853	-1.0256	0.6024	-1.3447	0.3549	0.6129	-0.3723	0.0270	-0.3772	0.4460	1.9242	-3.4101	-5.9262	-0.0985	-0.3994	0.3674	1.8924	-3.5322	-5.9207	-0.0448	-0.3457	0.4949	-3.4853	-72.9407	-47.0700	-3.6764	0.8962	0.3980
533.8820	-0.7819	-1.2615	0.9816	-1.0253	0.5985	-1.3402	0.3488	0.6140	-0.3809	0.0241	-0.3820	0.4498	2.1074	-3.6953	-6.2939	-0.0549	-0.2930	0.4064	1.8758	-3.5739	-5.9394	-0.0454	-0.3449	0.4974	-3.5497	-73.4234	-47.0981	-3.6757	0.8985	0.3980
533.8920	-0.7784	-1.2554	0.9777	-1.0250	0.5947	-1.3357	0.3465	0.6133	-0.3950	0.0223	-0.3786	0.4542	1.8855	-3.8707	-6.2120	-0.0952	-0.3175	0.3744	1.8593	-3.6167	-5.9581	-0.0460	-0.3441	0.5000	-3.6142	-73.9197	-47.1258	-3.6749	0.9008	0.3980
533.9020	-0.7750	-1.2491	0.9736	-1.0249	0.5910	-1.3311	0.3399	0.6103	-0.4133	0.0202	-0.3816	0.4573	1.9667	-3.9315	-6.0913	-0.0664	-0.2961	0.4371	1.8427	-3.6593	-5.9766	-0.0466	-0.3433	0.5025	-3.6781	-74.4135	-47.1519	-3.6743	0.9030	0.3980
533.9140	-0.7710	-1.2418	0.9686	-1.0246	0.5865	-1.3256	0.3349	0.6066	-0.4281	0.0182	-0.3735	0.4663	1.8453	-3.7600	-6.0777	-0.0508	-0.3802	0.4114	1.7974	-3.7504	-5.9974	-0.0490	-0.3441	0.5032	-4.0588	-75.4839	-47.1697	-3.6917	0.8878	0.3730
533.9240	-0.7677	-1.2357	0.9642	-1.0244	0.5828	-1.3209	0.3304	0.6032	-0.4410	0.0187	-0.3794	0.4719	1.7324	-3.7443	-6.0706	-0.0981	-0.2673	0.4226	1.7787	-3.7946	-6.0152	-0.0498	-0.3435	0.5055	-4.1396	-75.9927	-47.1931	-3.6920	0.8893	0.3719
533.9340	-0.7645	-1.2297	0.9599	-1.0243	0.5790	-1.3161	0.3230	0.6037	-0.4510	0.0157	-0.3743	0.4786	1.7813	-3.9727	-6.1991	-0.0728	-0.3244	0.4826	1.7613	-3.8361	-6.0328	-0.0506	-0.3428	0.5078	-4.2061	-76.4692	-47.2155	-3.6915	0.8916	0.3719
533.9440	-0.7612	-1.2237	0.9553	-1.0241	0.5752	-1.3113	0.3181	0.6012	-0.4657	0.0125	-0.3782	0.4858	1.7632	-3.9922	-6.2191	-0.1262	-0.2145	0.4401	1.7439	-3.8775	-6.0503	-0.0513	-0.3421	0.5102	-4.2720	-76.9440	-47.2362	-3.6910	0.8938	0.3719
533.9540	-0.7582	-1.2178	0.9505	-1.0240	0.5715	-1.3064	0.3127	0.5989	-0.4784	0.0094	-0.3642	0.4892	1.7458	-4.0328	-6.3886	-0.0832	-0.3867	0.4386	1.7266	-3.9188	-6.0677	-0.0520	-0.3414	0.5126	-4.3373	-77.4183	-47.2553	-3.6906	0.8961	0.3719
533.9660	-0.7545	-1.2106	0.9446	-1.0239	0.5671	-1.3004	0.3074	0.5976	-0.4951	0.0066	-0.3660	0.4952	1.6237	-3.9507	-6.2405	-0.0701	-0.2848	0.4432	1.7059	-3.9682	-6.0882	-0.0944	-0.3406	0.5154	-4.4147	-77.9859	-47.2755	-3.6902	0.8988	0.3719
533.9760	-0.7514	-1.2046	0.9395	-1.0239	0.5634	-1.2955	0.2994	0.5939	-0.5060	0.0045	-0.3626	0.5007	1.7679	-3.9819	-6.2538	-0.0888	-0.3318	0.4645	1.6886	-4.0097	-6.1021	-0.1515	-0.3399	0.5168	-4.4790	-78.4615	-47.2920	-3.6899	0.9011	0.3719
533.9860	-0.7485	-1.1987	0.9344	-1.0238	0.5597	-1.2904	0.2945	0.5939	-0.5168	0.0020	-0.3646	0.5095	1.6960	-4.2362	-6.2734	-0.0803	-0.2695	0.4518	1.6714	-4.0506	-6.1138	-0.2086	-0.3392	0.5182	-4.5425	-78.9309	-47.3071	-3.6897	0.9033	0.3719
533.9960	-0.7455	-1.1928	0.9292	-1.0238	0.5561	-1.2853	0.2879	0.5915	-0.5323	0.0011	-0.3546	0.5176	1.5514	-4.2223	-6.1753	-0.1258	-0.3645	0.4926	1.6542	-4.0917	-6.1255	-0.2656	-0.3385	0.5196	-4.6058	-79.4032	-47.3218	-3.6894	0.9055	0.3719
534.0080	-0.7421	-1.1857	0.9228	-1.0238	0.5518	-1.2790	0.2815	0.5872	-0.5494	0.0002	-0.3599	0.5278	1.3789	-4.0779	-6.2179	-0.1716	-0.2523	0.4025	1.6338	-4.1396	-6.1391	-0.3341	-0.3377	0.5212	-4.6800	-79.9524	-47.3355	-3.6893	0.9082	0.3719
534.0180	-0.7393	-1.1798	0.9172	-1.0239	0.5483	-1.2736	0.2740	0.5851	-0.5619	-0.0005	-0.3555	0.5291	1.4563	-4.1220	-6.1078	-0.2470	-0.3313	0.4048	1.5970	-4.2090	-6.1383	-0.3974	-0.3392	0.5200	-4.9746	-80.7608	-47.2308	-3.7036	0.8877	0.3444
534.0300	-0.7360	-1.1728	0.9103	-1.0238	0.5440	-1.2672	0.2688	0.5829	-0.5758	-0.0037	-0.3627	0.5314	1.3158	-4.3653	-6.1932	-0.3032	-0.2931	0.4383	1.5757	-4.2580	-6.1513	-0.4756	-0.3385	0.5215	-5.0519	-81.3185	-47.2443	-3.7037	0.8903	0.3444
534.0400	-0.7334	-1.1669	0.9046	-1.0238	0.5404	-1.2618	0.2622	0.5826	-0.5853	-0.0065	-0.3523	0.5387	1.2845	-4.5734	-6.3248	-0.3625	-0.3580	0.4211	1.5581	-4.2983	-6.1620	-0.5408	-0.3380	0.5227	-5.1153	-81.7769	-47.2537	-3.7038	0.8926	0.3444
534.0520	-0.7303	-1.1600	0.8974	-1.0240	0.5361	-1.2553	0.2547	0.5778	-0.6037	-0.0089	-0.3596	0.5474	1.3337	-4.7670	-6.2009	-0.4144	-0.2570	0.4182	1.5370	-4.3464	-6.1745	-0.6190	-0.3373	0.5243	-5.1905	-82.3243	-47.2632	-3.7040	0.8953	0.3444
534.0620	-0.7278	-1.1542	0.8914	-1.0240	0.5326	-1.2499	0.2491	0.5732	-0.6149	-0.0109	-0.3545	0.5574	1.2740	-4.5178	-6.2733	-0.4342	-0.2642	0.4229	1.5194	-4.3859	-6.1848	-0.6359	-0.3367	0.5255	-5.2522	-82.7739	-47.2691	-3.7042	0.8975	0.3444
534.0740	-0.7249	-1.1474	0.8839	-1.0242	0.5283	-1.2431	0.2413	0.5696	-0.6288	-0.0106	-0.3556	0.5653	1.5308	-4.6428	-6.3545	-0.4832	-0.2492	0.4322	1.4985	-4.4332	-6.1971	-0.6370	-0.3360	0.5270	-5.3254	-83.3111	-47.2751	-3.7046	0.9002	0.3444
534.0840	-0.7226	-1.1417	0.8776	-1.0243	0.5248	-1.2374	0.2365	0.5680	-0.6406	-0.0141	-0.3450	0.5683	1.3247	-4.4574	-6.3498	-0.5016	-0.3580	0.4514	1.4812	-4.4715	-6.2070	-0.6380	-0.3354	0.5283	-5.3848	-83.7457	-47.2773	-3.7050	0.9025	0.3444
534.0960	-0.7198	-1.1349	0.8699	-1.0244	0.5206	-1.2305	0.2267	0.5675	-0.6529	-0.0160	-0.3512	0.5742	1.7352	-4.9608	-6.4657	-0.5617	-0.2810	0.4310	1.4604	-4.5180	-6.2188	-0.6391	-0.3347	0.5298	-5.4560	-84.2733	-47.2797	-3.7055	0.9052	0.3444
534.1060	-0.7176	-1.1293	0.8632	-1.0246	0.5171	-1.2248	0.2237	0.5644	-0.6666	-0.0200	-0.3462	0.5778	1.4960	-4.8243	-6.3937	-0.5736	-0.3057	0.4584	1.4431	-4.5564	-6.2285	-0.6401	-0.3342	0.5311	-5.5143	-84.7096	-47.2799	-3.7060	0.9074	0.3444
534.1160	-0.7154	-1.1236	0.8565	-1.0249	0.5137	-1.2190	0.2177	0.5588	-0.6796	-0.0250	-0.3502	0.5871	1.5656	-4.5912	-6.4123	-0.5635	-0.3061	0.3855	1.4151	-4.6098	-6.2156	-0.6419	-0.3360	0.5296	-5.7004	-85.3238	-47.0595	-3.7156	0.8837	0.3155
534.1260	-0.7133	-1.1180	0.8495	-1.0252	0.5102	-1.2131	0.2121	0.5553	-0.6917	-0.0280	-0.3434	0.5889	1.5767	-4.5457	-6.3438	-0.5402	-0.3217	0.4347	1.3976	-4.6485	-6.2244	-0.6430	-0.3356	0.5308	-5.7593	-85.7599	-47.0573	-3.7164	0.8860	0.3155
534.1360	-0.7112	-1.1125	0.8424	-1.0254	0.5067	-1.2071	0.2080	0.5534	-0.7042	-0.0298	-0.3480	0.5907	1.2361	-4.7558	-6.1461	-0.5526	-0.2915	0.4706	1.3801	-4.6860	-6.2331	-0.6441	-0.3351	0.5319	-5.8167	-86.1826	-47.0532	-3.7173	0.8883	0.3155
534.1460	-0.7092	-1.1071	0.8355	-1.0257	0.5032	-1.2012	0.2022	0.5512	-0.7136	-0.0315	-0.3409	0.5976	1.1873	-4.8528	-6.2529	-0.5921	-0.3400	0.4560	1.3628	-4.7231	-6.2417	-0.6452	-0.3347	0.5331	-5.8732	-86.5999	-47.0484	-3.7181	0.8906	0.3155
534.1580	-0.7068	-1.1004	0.8269	-1.0261	0.4991	-1.1940	0.1943	0.5485	-0.7234	-0.0344	-0.3393	0.6088	1.2997	-4.9340	-6.5960	-0.6431	-0.3180	0.4582	1.3420	-4.7680	-6.2519	-0.6465	-0.3341	0.5345	-5.9406	-87.1042	-47.0423	-3.7190	0.8934	0.3155
534.1680	-0.7049	-1.0949	0.8196	-1.0264	0.4957	-1.1879	0.1876	0.5460	-0.7355	-0.0381	-0.3417	0.6156	1.1241	-5.0942	-6.5889	-0.6315	-0.2217	0.4571	1.3248	-4.8051	-6.2602	-0.6476	-0.3336	0.5356	-5.9956	-87.5224	-47.0345	-3.7200	0.8957	0.3155
534.1780	-0.7030	-1.0894	0.8121	-1.0269	0.4923	-1.1817	0.1810	0.5427	-0.7496	-0.0412	-0.3421	0.6196	1.0877	-5.0436	-6.3623	-0.6378	-0.3212	0.4409	1.3076	-4.8424	-6.2683	-0.6487	-0.3332	0.5368	-6.0501	-87.9422	-47.0255	-3.7210	0.8979	0.3155
534.1880	-0.7013	-1.0839	0.8045	-1.0273	0.4889	-1.1754	0.1730	0.5388	-0.7662	-0.0423	-0.3412	0.6211	1.3017	-5.1461	-6.0929	-0.6601	-0.3038	0.4604	1.2905	-4.8789	-6.2763	-0.6498	-0.3327	0.5380	-6.1032	-88.3513	-47.0146	-3.7220	0.9002	0.3155
534.2000	-0.6992	-1.0776	0.7953	-1.0278	0.4849	-1.1679	0.1685	0.5352	-0.7707	-0.0450	-0.3415	0.6285	0.8839	-4.9196	-6.5803	-0.6522	-0.2915	0.4612	1.2702	-4.9218	-6.2856	-0.6512	-0.3322	0.5393	-6.1652	-88.8332	-46.9989	-3.7233	0.9030	0.3155
534.2100	-0.6976	-1.0723	0.7875	-1.0282	0.4815	-1.1617	0.1616	0.5363	-0.7789	-0.0462	-0.3455	0.6326	1.1124	-5.4050	-6.8091	-0.6852	-0.2360	0.4763	1.2533	-4.9570	-6.2931	-0.6523	-0.3317	0.5405	-6.2155	-89.2280	-46.9834	-3.7244	0.9053	0.3155
534.2220	-0.6957	-1.0659	0.7779	-1.0289	0.4774	-1.1540	0.1513	0.5330	-0.7985	-0.0531	-0.3363	0.6455	1.3332	-5.4564	-6.3948	-0.6580	-0.3656	0.4523	1.2325	-4.9991	-6.2685	-0.6540	-0.3339	0.5390	-6.2824	-89.6972	-46.6416	-3.7286	0.8797	0.2850
534.2320	-0.6943	-1.0606	0.7699	-1.0294	0.4739	-1.1475	0.1488	0.5266	-0.8120	-0.0525	-0.3384	0.6476	1.0555	-5.2433	-6.2210	-0.6485	-0.2648	0.4265	1.2157	-5.0346	-6.2751	-0.6552	-0.3335	0.5400	-6.3321	-90.0925	-46.6247	-3.7298	0.8820	0.2850
534.2420	-0.6928	-1.0553	0.7618	-1.0299	0.4706	-1.1410	0.1433	0.5220	-0.8203	-0.0554	-0.3368	0.6461	0.9530	-4.8881	-6.4686	-0.6842	-0.2962	0.4289	1.1990	-5.0696	-6.2815	-0.6564	-0.3332	0.5410	-6.3807	-90.4828	-46.6064	-3.7311	0.8843	0.2850
534.2540	-0.6912	-1.0490	0.7518	-1.0306	0.4665	-1.1332	0.1350	0.5187	-0.8311	-0.0595	-0.3398	0.6529	0.9945	-5.0440	-6.4047	-0.6732	-0.2475	0.4548	1.1791	-5.1110	-6.2888	-0.6579	-0.3328	0.5423	-6.4371	-90.9429	-46.5804	-3.7327	0.8871	0.2850
534.2640	-0.6899	-1.0439	0.7434	-1.0313	0.4632	-1.1267	0.1269	0.5166	-0.8423	-0.0612	-0.3291	0.6596	1.3342	-5.2230	-6.4246	-0.6435	-0.3356	0.4842	1.1626	-5.1444	-6.2946	-0.6592	-0.3324	0.5433	-6.4822	-91.3135	-46.5556	-3.7340	0.8895	0.2850
534.2760	-0.6884	-1.0378	0.7334	-1.0320	0.4591	-1.1187	0.1220	0.5136	-0.8491	-0.0614	-0.3387	0.6650	1.1579	-5.2750	-6.8780	-0.7250	-0.2306	0.4730	1.1430	-5.1841	-6.3015	-0.6607	-0.3320	0.5446	-6.5351	-91.7538	-46.5255	-3.7355	0.8921	0.2850
534.2860	-0.6872	-1.0327	0.7247	-1.0327	0.4559	-1.1121	0.1172	0.5110	-0.8626	-0.0695	-0.3337	0.6684	1.0074	-5.4459	-6.6580	-0.6561	-0.3104	0.4467	1.1267	-5.2173	-6.3070	-0.6619	-0.3317	0.5456	-6.5782	-92.1221	-46.4975	-3.7368	0.8944	0.2850
534.2960	-0.6861	-1.0276	0.7159	-1.0334	0.4525	-1.1053	0.1105	0.5079	-0.8788	-0.0693	-0.3311	0.6728	1.0853	-5.5661	-6.3224	-0.6642	-0.3455	0.4412	1.1106	-5.2502	-6.3122	-0.6631	-0.3314	0.5467	-6.6199	-92.4862	-46.4669	-3.7382	0.8967	0.2850
534.3060	-0.6850	-1.0224	0.7072	-1.0341	0.4492	-1.0986	0.1048	0.5041	-0.8883	-0.0705	-0.3354	0.6748	0.8475	-5.6092	-6.2802	-0.6773	-0.2872	0.4896	1.0945	-5.2828	-6.3174	-0.6644	-0.3310	0.5477	-6.6607	-92.8481	-46.4361	-3.7394	0.8989	0.2850
534.3160	-0.6840	-1.0174	0.6982	-1.0348	0.4458	-1.0918	0.0975	0.4990	-0.8979	-0.0733	-0.3353	0.6851	1.0318	-5.1114	-6.3833	-0.7317	-0.3290	0.4737	1.0897	-5.2985	-6.2789	-0.6652	-0.3335	0.5458	-6.5679	-93.0051	-45.9788	-3.7360	0.8714	0.2529
534.3280	-0.6829	-1.0115	0.6873	-1.0358	0.4418	-1.0835	0.0902	0.4981	-0.9059	-0.0799	-0.3353	0.6860	1.0762	-5.5098	-6.5680	-0.6853	-0.3342	0.4616	1.0710	-5.3406	-6.2832	-0.6668	-0.3332	0.5469	-6.6127	-93.4144	-45.9339	-3.7376	0.8741	0.2529
534.3380	-0.6820	-1.0065	0.6782	-1.0366	0.4384	-1.0766	0.0868	0.4949	-0.9187	-0.0814	-0.3353	0.6901	0.8392	-5.6346	-6.3435	-0.7050	-0.2998	0.4600	1.0554	-5.3763	-6.2869	-0.6681	-0.3330	0.5478	-6.6493	-93.7573	-45.8969	-3.7389	0.8763	0.2529
534.3480	-0.6812	-1.0016	0.6691	-1.0374	0.4351	-1.0697	0.0818	0.4908	-0.9251	-0.0829	-0.3385	0.6973	0.5875	-5.7437	-6.6509	-0.7165	-0.2371	0.4960	1.0401	-5.4111	-6.2902	-0.6695	-0.3328	0.5487	-6.6841	-94.0894	-45.8566	-3.7402	0.8785	0.2529
534.3580	-0.6804	-0.9967	0.6598	-1.0383	0.4317	-1.0628	0.0734	0.4862	-0.9390	-0.0909	-0.3292	0.7029	0.7519	-5.5012	-6.3064	-0.6485	-0.3496	0.5085	1.0248	-5.4457	-6.2932	-0.6708	-0.3326	0.5497	-6.7174	-94.4181	-45.8128	-3.7414	0.8807	0.2529
534.3680	-0.6797	-0.9918	0.6502	-1.0392	0.4284	-1.0557	0.0671	0.4855	-0.9495	-0.0918	-0.3361	0.7076	0.6848	-5.8592	-6.2029	-0.6879	-0.2259	0.4452	1.0097	-5.4795	-6.2958	-0.6721	-0.3324	0.5506	-6.7489	-94.7380	-45.7650	-3.7426	0.8829	0.2529
534.3800	-0.6789	-0.9861	0.6388	-1.0404	0.4244	-1.0471	0.0599	0.4791	-0.9543	-0.0920	-0.3316	0.7081	0.4981	-5.5360	-6.4527	-0.7489	-0.3361	0.4772	0.9917	-5.5202	-6.2989	-0.6737	-0.3321	0.5517	-6.7856	-95.1234	-45.7080	-3.7440	0.8855	0.2529
534.3900	-0.6784	-0.9814	0.6293	-1.0414	0.4210	-1.0400	0.0539	0.4761	-0.9620	-0.0972	-0.3337	0.7140	0.5386	-5.4948	-6.6473	-0.6829	-0.3087	0.4892	0.9769	-5.5531	-6.3011	-0.6750	-0.3319	0.5526	-6.8139	-95.4318	-45.6563	-3.7450	0.8876	0.2529
534.4020	-0.6778	-0.9757	0.6175	-1.0426	0.4171	-1.0315	0.0449	0.4743	-0.9787	-0.1029	-0.3301	0.7194	0.6864	-5.9114	-6.3640	-0.6689	-0.3497	0.5254	0.9593	-5.5918	-6.3033	-0.6766	-0.3317	0.5537	-6.8457	-95.7942	-45.5903	-3.7461	0.8901	0.2529
534.4120	-0.6774	-0.9709	0.6078	-1.0436	0.4137	-1.0243	0.0381	0.4694	-0.9847	-0.1042	-0.3385	0.7261	0.8085	-5.9147	-6.5521	-0.6962	-0.2460	0.4884	0.9447	-5.6238	-6.3049	-0.6778	-0.3315	0.5547	-6.8706	-96.0918	-45.5329	-3.7470	0.8921	0.2529
534.4240	-0.6770	-0.9654	0.5958	-1.0448	0.4097	-1.0155	0.0316	0.4652	-0.9927	-0.1083	-0.3313	0.7246	0.8736	-5.7833	-6.5129	-0.7080	-0.3132	0.4749	0.9524	-5.6264	-6.2517	-0.6782	-0.3341	0.5525	-6.6070	-96.0188	-44.9338	-3.7343	0.8646	0.2190
534.4340	-0.6767	-0.9607	0.5857	-1.0460	0.4063	-1.0082	0.0276	0.4632	-1.0107	-0.1137	-0.3306	0.7293	0.7718	-6.0080	-5.9354	-0.6371	-0.3179	0.4914	0.9386	-5.6576	-6.2518	-0.6795	-0.3340	0.5533	-6.6287	-96.3043	-44.8710	-3.7351	0.8666	0.2190
534.4460	-0.6764	-0.9552	0.5737	-1.0473	0.4023	-0.9995	0.0214	0.4573	-1.0140	-0.1141	-0.3341	0.7324	0.6116	-5.6261	-6.4253	-0.7082	-0.2654	0.5586	0.9222	-5.6939	-6.2515	-0.6811	-0.3340	0.5543	-6.6524	-96.6346	-44.7925	-3.7358	0.8689	0.2190
534.4560	-0.6762	-0.9506	0.5635	-1.0485	0.3990	-0.9920	0.0149	0.4528	-1.0198	-0.1185	-0.3359	0.7400	0.6448	-5.6359	-6.5320	-0.6967	-0.3146	0.4428	0.9088	-5.7237	-6.2509	-0.6825	-0.3339	0.5551	-6.6704	-96.9048	-44.7233	-3.7364	0.8708	0.2190
534.4660	-0.6761	-0.9461	0.5531	-1.0496	0.3957	-0.9846	0.0098	0.4535	-1.0333	-0.1225	-0.3358	0.7385	0.6713	-6.1222	-6.1434	-0.6726	-0.2870	0.5221	0.7223	-5.7526	-6.2498	-0.6838	-0.3338	0.5559	-6.6861	-97.1635	-44.6489	-3.7368	0.8727	0.2190
534.4760	-0.6761	-0.9416	0.5429	-1.0509	0.3924	-0.9772	0.0024	0.4495	-1.0341	-0.1253	-0.3385	0.7462	0.2041	-6.1911	-6.6178	-0.6997	-0.3237	0.4969	-0.1064	-5.7812	-6.2486	-0.6851	-0.3337	0.5567	-6.7005	-97.4191	-44.5740	-3.7370	0.8744	0.2190
534.4880	-0.6761	-0.9362	0.5304	-1.0524	0.3883	-0.9683	-0.0042	0.4440	-1.0509	-0.1331	-0.3437	0.7508	-0.8023	-6.0684	-6.2686	-0.6359	-0.2425	0.5576	-1.1238	-5.8150	-6.2467	-0.6866	-0.3337	0.5576	-6.7155	-97.7182	-44.4791	-3.7371	0.8766	0.2190
534.4980	-0.6762	-0.9318	0.5198	-1.0537	0.3850	-0.9607	-0.0113	0.4378	-1.0628	-0.1355	-0.3355	0.7586	-1.3876	-5.7623	-5.9310	-0.5927	-0.3896	0.5083	-1.9876	-5.8421	-6.2446	-0.6879	-0.3336	0.5584	-6.7256	-97.9557	-44.3950	-3.7371	0.8783	0.2190
534.5080	-0.6763	-0.9274	0.5093	-1.0551	0.3815	-0.9531	-0.0187	0.4348	-1.0624	-0.1368	-0.3425	0.7546	-1.2086	-5.7830	-6.4135	-0.6497	-0.2646	0.5173	-2.0917	-5.8692	-6.2424	-0.6892	-0.3335	0.5593	-6.7345	-98.1931	-44.3106	-3.7368	0.8799	0.2190
534.5180	-0.6765	-0.9231	0.4985	-1.0564	0.3781	-0.9455	-0.0218	0.4343	-1.0708	-0.1407	-0.3364	0.7594	-1.2765	-6.0259	-6.3213	-0.6374	-0.3012	0.4940	-2.0635	-5.8394	-6.1750	-0.6881	-0.3362	0.5567	-6.2656	-97.7491	-43.5901	-3.7114	0.8526	0.1832
534.5280	-0.6768	-0.9187	0.4878	-1.0579	0.3747	-0.9379	-0.0251	0.4323	-1.0795	-0.1423	-0.3352	0.7614	-1.3885	-6.1060	-6.0150	-0.6580	-0.3349	0.5044	-2.0745	-5.8642	-6.1708	-0.6894	-0.3363	0.5573	-6.2706	-97.9596	-43.4961	-3.7109	0.8542	0.1832
534.5400	-0.6771	-0.9136	0.4749	-1.0595	0.3706	-0.9287	-0.0310	0.4267	-1.0804	-0.1407	-0.3341	0.7686	-1.3380	-6.0665	-6.7547	-0.7401	-0.2801	0.4479	-2.0876	-5.8938	-6.1657	-0.6909	-0.3363	0.5581	-6.2752	-98.2097	-43.3832	-3.7101	0.8560	0.1832
534.5500	-0.6774	-0.9093	0.4640	-1.0610	0.3672	-0.9210	-0.0348	0.4249	-1.0951	-0.1511	-0.3398	0.7677	-1.5005	-6.3336	-6.3465	-0.6962	-0.2317	0.4811	-2.0984	-5.9181	-6.1608	-0.6921	-0.3364	0.5588	-6.2770	-98.4145	-43.2818	-3.7093	0.8575	0.1832
534.5600	-0.6778	-0.9051	0.4529	-1.0625	0.3638	-0.9133	-0.0389	0.4212	-1.1040	-0.1537	-0.3348	0.7717	-1.6302	-6.4813	-5.8987	-0.6342	-0.3421	0.5153	-2.1090	-5.9413	-6.1555	-0.6933	-0.3365	0.5595	-6.2766	-98.6051	-43.1771	-3.7082	0.8589	0.1832
534.5720	-0.6784	-0.9001	0.4397	-1.0643	0.3598	-0.9040	-0.0450	0.4130	-1.1058	-0.1565	-0.3383	0.7788	-1.8538	-5.7911	-6.3981	-0.6979	-0.3344	0.4781	-2.1214	-5.9682	-6.1486	-0.6947	-0.3366	0.5603	-6.2737	-98.8240	-43.0462	-3.7066	0.8604	0.1832
534.5820	-0.6788	-0.8960	0.4285	-1.0660	0.3563	-0.8961	-0.0506	0.4104	-1.1178	-0.1585	-0.3429	0.7775	-1.9646	-5.9812	-5.9505	-0.6628	-0.2435	0.4948	-2.1316	-5.9897	-6.1422	-0.6959	-0.3366	0.5610	-6.2688	-98.9938	-42.9309	-3.7051	0.8617	0.1832
534.5940	-0.6795	-0.8911	0.4152	-1.0679	0.3522	-0.8868	-0.0562	0.4069	-1.1205	-0.1590	-0.3419	0.7818	-2.1744	-5.9228	-6.3940	-0.7588	-0.3238	0.4813	-2.1438	-6.0156	-6.1347	-0.6973	-0.3368	0.5618	-6.2619	-99.2009	-42.7944	-3.7029	0.8630	0.1832
534.6040	-0.6801	-0.8870	0.4039	-1.0695	0.3489	-0.8790	-0.0647	0.4061	-1.1293	-0.1669	-0.3429	0.7851	-2.0996	-5.9625	-6.3357	-0.6722	-0.2852	0.5554	-2.1537	-6.0361	-6.1277	-0.6984	-0.3368	0.5624	-6.2532	-99.3588	-42.6722	-3.7008	0.8641	0.1832
534.6160	-0.6809	-0.8822	0.3902	-1.0716	0.3447	-0.8696	-0.0705	0.4022	-1.1384	-0.1688	-0.3421	0.7933	-2.0679	-6.1742	-5.9666	-0.7144	-0.3293	0.5213	-2.1435	-6.0280	-6.0729	-0.6989	-0.3393	0.5607	-5.9809	-99.1571	-42.0735	-3.6892	0.8402	0.1562
534.6260	-0.6816	-0.8782	0.3789	-1.0733	0.3413	-0.8616	-0.0749	0.3963	-1.1393	-0.1714	-0.3496	0.7954	-2.2841	-6.0577	-6.3963	-0.7204	-0.2221	0.4797	-2.1528	-6.0471	-6.0643	-0.7001	-0.3395	0.5613	-5.9698	-99.2969	-41.9446	-3.6867	0.8412	0.1562
534.6380	-0.6827	-0.8735	0.3650	-1.0754	0.3372	-0.8521	-0.0837	0.3942	-1.1536	-0.1760	-0.3448	0.7955	-2.1319	-6.2285	-5.7326	-0.6661	-0.3331	0.4993	-2.1637	-6.0691	-6.0532	-0.7014	-0.3398	0.5620	-5.9539	-99.4549	-41.7828	-3.6833	0.8421	0.1562
534.6480	-0.6835	-0.8696	0.3535	-1.0772	0.3337	-0.8441	-0.0898	0.3871	-1.1534	-0.1777	-0.3471	0.7961	-1.8544	-5.8964	-6.2043	-0.7184	-0.2578	0.5004	-2.1726	-6.0865	-6.0437	-0.7025	-0.3400	0.5625	-5.9385	-99.5746	-41.6444	-3.6802	0.8428	0.1562
534.6580	-0.6845	-0.8657	0.3419	-1.0790	0.3302	-0.8361	-0.0947	0.3857	-1.1607	-0.1855	-0.3490	0.8029	-1.7655	-5.9748	-6.1333	-0.6922	-0.3095	0.4569	-2.1814	-6.1034	-6.0336	-0.7036	-0.3402	0.5631	-5.9214	-99.6881	-41.5013	-3.6768	0.8434	0.1562
534.6680	-0.6854	-0.8618	0.3302	-1.0809	0.3267	-0.8280	-0.0983	0.3859	-1.1718	-0.1904	-0.3527	0.8005	-1.9745	-6.2482	-5.5645	-0.6273	-0.3046	0.5334	-2.1900	-6.1200	-6.0231	-0.7046	-0.3405	0.5637	-5.9025	-99.7974	-41.3541	-3.6730	0.8439	0.1562
534.6780	-0.6865	-0.8581	0.3186	-1.0827	0.3233	-0.8200	-0.1023	0.3779	-1.1659	-0.1898	-0.3460	0.8065	-1.9592	-5.9847	-6.3510	-0.7319	-0.3628	0.5268	-2.1985	-6.1357	-6.0125	-0.7056	-0.3407	0.5643	-5.8820	-99.8977	-41.2058	-3.6691	0.8444	0.1562
534.6880	-0.6875	-0.8543	0.3068	-1.0846	0.3197	-0.8120	-0.1073	0.3789	-1.1763	-0.1974	-0.3562	0.8117	-1.8528	-6.4733	-6.1905	-0.6693	-0.2706	0.4963	-2.2068	-6.1505	-6.0010	-0.7066	-0.3410	0.5648	-5.8590	-99.9859	-41.0485	-3.6647	0.8447	0.1562
534.7000	-0.6889	-0.8497	0.2927	-1.0870	0.3155	-0.8022	-0.1131	0.3766	-1.1833	-0.1998	-0.3544	0.8102	-2.0564	-6.7018	-6.0811	-0.6554	-0.2948	0.4894	-2.2165	-6.1678	-5.9871	-0.7078	-0.3413	0.5655	-5.8296	-100.0870	-40.8588	-3.6591	0.8449	0.1562
534.7100	-0.6900	-0.8460	0.2809	-1.0890	0.3119	-0.7940	-0.1216	0.3682	-1.1883	-0.2029	-0.3526	0.8124	-1.7462	-6.2772	-6.2625	-0.7241	-0.3132	0.4701	-2.2245	-6.1816	-5.9752	-0.7087	-0.3416	0.5661	-5.8032	-100.1634	-40.6966	-3.6541	0.8451	0.1562
534.7200	-0.6912	-0.8423	0.2688	-1.0911	0.3083	-0.7860	-0.1244	0.3669	-1.2021	-0.2088	-0.3482	0.8135	-1.7871	-6.6635	-5.6010	-0.6525	-0.3302	0.5123	-2.2459	-6.2112	-5.9435	-0.7120	-0.3442	0.5650	-5.9349	-100.4221	-40.3456	-3.6729	0.8205	0.1387
534.7300	-0.6925	-0.8387	0.2568	-1.0931	0.3048	-0.7779	-0.1277	0.3569	-1.1987	-0.2105	-0.3569	0.8222	-2.1941	-5.9837	-6.0682	-0.6600	-0.2467	0.4915	-2.2538	-6.2238	-5.9297	-0.7130	-0.3446	0.5655	-5.9046	-100.4757	-40.1720	-3.6672	0.8203	0.1387
534.7420	-0.6941	-0.8344	0.2424	-1.0957	0.3006	-0.7679	-0.1361	0.3541	-1.2084	-0.2171	-0.3556	0.8252	-2.0310	-6.1253	-5.8426	-0.6650	-0.3485	0.4747	-2.2631	-6.2379	-5.9125	-0.7142	-0.3452	0.5661	-5.8656	-100.5289	-39.9571	-3.6599	0.8200	0.1387
534.7520	-0.6955	-0.8309	0.2303	-1.0979	0.2970	-0.7597	-0.1416	0.3548	-1.2127	-0.2163	-0.3586	0.8234	-1.9571	-6.4023	-5.6622	-0.6476	-0.3265	0.5198	-2.2707	-6.2487	-5.8976	-0.7151	-0.3456	0.5666	-5.8306	-100.5604	-39.7719	-3.6533	0.8196	0.1387
534.7640	-0.6972	-0.8267	0.2158	-1.1005	0.2927	-0.7497	-0.1487	0.3471	-1.2153	-0.2208	-0.3619	0.8246	-1.7601	-6.0605	-6.1362	-0.7527	-0.3145	0.5194	-2.2795	-6.2610	-5.8794	-0.7163	-0.3461	0.5672	-5.7867	-100.5916	-39.5471	-3.6450	0.8190	0.1387
534.7740	-0.6988	-0.8233	0.2035	-1.1029	0.2891	-0.7415	-0.1520	0.3463	-1.2253	-0.2224	-0.3684	0.8280	-1.9735	-6.4467	-5.6497	-0.7021	-0.2601	0.4719	-2.2867	-6.2702	-5.8633	-0.7171	-0.3466	0.5677	-5.7473	-100.6048	-39.3502	-3.6375	0.8183	0.1387
534.7860	-0.7006	-0.8192	0.1889	-1.1056	0.2847	-0.7315	-0.1579	0.3442	-1.2220	-0.2236	-0.3641	0.8307	-2.1472	-6.6176	-6.3151	-0.8074	-0.2937	0.4814	-2.2951	-6.2804	-5.8436	-0.7181	-0.3472	0.5684	-5.6978	-100.6104	-39.1108	-3.6281	0.8173	0.1387
534.7960	-0.7022	-0.8158	0.1765	-1.1079	0.2810	-0.7233	-0.1662	0.3368	-1.2363	-0.2340	-0.3634	0.8327	-1.9303	-6.3515	-5.6054	-0.7104	-0.2937	0.5355	-2.3019	-6.2880	-5.8265	-0.7189	-0.3477	0.5689	-5.6542	-100.6046	-38.9042	-3.6197	0.8163	0.1387
534.8080	-0.7043	-0.8118	0.1618	-1.1107	0.2766	-0.7132	-0.1696	0.3326	-1.2376	-0.2370	-0.3616	0.8409	-2.1939	-6.3536	-5.8885	-0.7081	-0.3562	0.4253	-2.3099	-6.2966	-5.8057	-0.7198	-0.3483	0.5695	-5.5999	-100.5909	-38.6541	-3.6092	0.8150	0.1387
534.8180	-0.7060	-0.8084	0.1492	-1.1131	0.2730	-0.7047	-0.1749	0.3266	-1.2471	-0.2444	-0.3704	0.8340	-2.1973	-6.0331	-5.5742	-0.6993	-0.2533	0.5121	-2.2647	-6.2295	-5.7170	-0.7175	-0.3511	0.5666	-4.9401	-99.6922	-37.7496	-3.5675	0.7890	0.1030
534.8280	-0.7077	-0.8051	0.1368	-1.1156	0.2693	-0.6964	-0.1785	0.3263	-1.2486	-0.2523	-0.3677	0.8348	-2.2844	-6.5916	-5.3838	-0.5640	-0.3588	0.5402	-2.2705	-6.2348	-5.6974	-0.7182	-0.3517	0.5670	-4.8965	-99.6609	-37.5299	-3.5579	0.7876	0.1030
534.8400	-0.7099	-0.8012	0.1219	-1.1186	0.2648	-0.6864	-0.1859	0.3184	-1.2471	-0.2532	-0.3744	0.8436	-2.2844	-6.0449	-5.9071	-0.6900	-0.3041	0.5025	-2.2773	-6.2399	-5.6733	-0.7190	-0.3524	0.5674	-4.8420	-99.6086	-37.2602	-3.5460	0.7859	0.1030
534.8500	-0.7118	-0.7980	0.1093	-1.1211	0.2612	-0.6780	-0.1919	0.3163	-1.2572	-0.2591	-0.3679	0.8449	-2.0674	-6.2803	-5.3801	-0.6494	-0.4030	0.5221	-2.2828	-6.2431	-5.6523	-0.7196	-0.3531	0.5678	-4.7943	-99.5521	-37.0259	-3.5353	0.7841	0.1030
534.8620	-0.7142	-0.7943	0.0943	-1.1242	0.2566	-0.6678	-0.1977	0.3135	-1.2519	-0.2566	-0.3797	0.8465	-2.2304	-6.3799	-5.9482	-0.7517	-0.2402	0.4742	-2.2892	-6.2459	-5.6267	-0.7203	-0.3538	0.5683	-4.7352	-99.4720	-36.7414	-3.5221	0.7819	0.1030
534.8720	-0.7162	-0.7912	0.0816	-1.1268	0.2528	-0.6592	-0.2040	0.3107	-1.2628	-0.2653	-0.3768	0.8485	-1.7240	-6.3061	-5.5643	-0.6838	-0.3231	0.4834	-2.2943	-6.2469	-5.6043	-0.7207	-0.3545	0.5686	-4.6836	-99.3900	-36.4941	-3.5103	0.7799	0.1030
534.8840	-0.7186	-0.7876	0.0665	-1.1301	0.2483	-0.6491	-0.2056	0.3074	-1.2607	-0.2626	-0.3827	0.8516	-2.0991	-6.5889	-5.8698	-0.7589	-0.2487	0.4781	-2.3004	-6.2480	-5.5776	-0.7213	-0.3553	0.5691	-4.6208	-99.2896	-36.1989	-3.4958	0.7772	0.1030
534.8940	-0.7208	-0.7845	0.0537	-1.1328	0.2445	-0.6405	-0.2120	0.2996	-1.2700	-0.2713	-0.3767	0.8496	-2.0489	-6.2310	-5.4176	-0.7274	-0.3938	0.5056	-2.3052	-6.2472	-5.5538	-0.7217	-0.3560	0.5695	-4.5656	-99.1855	-35.9377	-3.4827	0.7748	0.1030
534.9060	-0.7234	-0.7810	0.0385	-1.1361	0.2400	-0.6304	-0.2171	0.2981	-1.2732	-0.2770	-0.3816	0.8507	-2.0902	-6.4539	-5.5030	-0.6748	-0.3241	0.5336	-2.3109	-6.2457	-5.5253	-0.7221	-0.3569	0.5699	-4.4982	-99.0536	-35.6243	-3.4667	0.7716	0.1030
534.9160	-0.7256	-0.7781	0.0257	-1.1389	0.2362	-0.6219	-0.2210	0.2911	-1.2781	-0.2825	-0.3841	0.8564	-2.1668	-6.1244	-5.3748	-0.7096	-0.3085	0.5443	-2.2951	-6.2157	-5.4534	-0.7222	-0.3600	0.5675	-4.1975	-98.5984	-34.8938	-3.4510	0.7433	0.0735
534.9260	-0.7278	-0.7752	0.0129	-1.1417	0.2323	-0.6133	-0.2300	0.2925	-1.2830	-0.2902	-0.3897	0.8585	-1.7234	-6.4697	-5.0537	-0.6542	-0.3062	0.5171	-2.2995	-6.2130	-5.4273	-0.7226	-0.3608	0.5678	-4.1423	-98.4685	-34.6189	-3.4366	0.7404	0.0735
534.9380	-0.7305	-0.7717	-0.0024	-1.1451	0.2277	-0.6030	-0.2298	0.2836	-1.2771	-0.2944	-0.3921	0.8547	-2.2625	-5.9940	-5.5585	-0.7063	-0.3228	0.5312	-2.3048	-6.2093	-5.3958	-0.7230	-0.3619	0.5681	-4.0749	-98.3061	-34.2883	-3.4190	0.7368	0.0735
534.9480	-0.7329	-0.7689	-0.0152	-1.1480	0.2237	-0.5944	-0.2376	0.2849	-1.2857	-0.3014	-0.3891	0.8573	-2.0551	-6.4870	-5.1025	-0.6595	-0.3470	0.5839	-2.3090	-6.2053	-5.3688	-0.7232	-0.3627	0.5684	-4.0173	-98.1596	-34.0054	-3.4035	0.7335	0.0735
534.9600	-0.7358	-0.7655	-0.0305	-1.1516	0.2189	-0.5840	-0.2413	0.2753	-1.2824	-0.3007	-0.3911	0.8601	-2.1376	-6.0736	-5.6183	-0.7042	-0.3235	0.5128	-2.3140	-6.2002	-5.3362	-0.7235	-0.3638	0.5687	-3.9473	-97.9807	-33.6634	-3.3844	0.7294	0.0735
534.9720	-0.7388	-0.7622	-0.0461	-1.1553	0.2142	-0.5737	-0.2472	0.2755	-1.2920	-0.3079	-0.3864	0.8598	-2.1557	-6.4825	-5.0281	-0.6763	-0.3717	0.5207	-2.3187	-6.1927	-5.3019	-0.7236	-0.3649	0.5690	-3.8744	-97.7736	-33.3041	-3.3641	0.7249	0.0735
534.9820	-0.7412	-0.7596	-0.0588	-1.1584	0.2102	-0.5651	-0.2530	0.2683	-1.2840	-0.3049	-0.3973	0.8630	-1.8291	-6.1729	-5.6839	-0.7182	-0.2239	0.4875	-2.3226	-6.1860	-5.2734	-0.7237	-0.3658	0.5693	-3.8130	-97.5955	-33.0057	-3.3467	0.7210	0.0735
534.9920	-0.7438	-0.7569	-0.0718	-1.1615	0.2063	-0.5565	-0.2545	0.2686	-1.2939	-0.3122	-0.3931	0.8661	-2.1510	-6.6541	-5.3489	-0.7011	-0.3912	0.4972	-2.3264	-6.1787	-5.2440	-0.7237	-0.3668	0.5696	-3.7505	-97.4097	-32.6995	-3.3287	0.7169	0.0735
535.0040	-0.7469	-0.7538	-0.0875	-1.1654	0.2016	-0.5461	-0.2624	0.2580	-1.2976	-0.3147	-0.4051	0.8671	-1.8782	-6.0020	-4.9818	-0.7111	-0.2913	0.5390	-2.3309	-6.1686	-5.2076	-0.7237	-0.3679	0.5699	-3.6738	-97.1706	-32.3203	-3.3061	0.7116	0.0735
535.0140	-0.7496	-0.7512	-0.1005	-1.1686	0.1976	-0.5374	-0.2634	0.2554	-1.2970	-0.3180	-0.4022	0.8657	-2.3808	-5.9125	-5.1340	-0.7289	-0.4144	0.5006	-2.3135	-6.1324	-5.1273	-0.7236	-0.3714	0.5671	-3.3593	-96.6382	-31.5138	-3.2868	0.6808	0.0411
535.0260	-0.7528	-0.7482	-0.1161	-1.1725	0.1927	-0.5270	-0.2729	0.2514	-1.3023	-0.3269	-0.4079	0.8680	-1.9354	-6.1228	-4.6488	-0.6523	-0.3575	0.5183	-2.3168	-6.1197	-5.0861	-0.7236	-0.3728	0.5672	-3.2754	-96.3618	-31.1001	-3.2629	0.6740	0.0396
535.0360	-0.7556	-0.7458	-0.1291	-1.1757	0.1886	-0.5183	-0.2729	0.2448	-1.2963	-0.3291	-0.4127	0.8651	-2.2632	-5.6429	-5.2409	-0.7386	-0.3197	0.4847	-2.3203	-6.1096	-5.0536	-0.7235	-0.3739	0.5673	-3.2145	-96.1379	-30.7739	-3.2428	0.6692	0.0396
535.0480	-0.7589	-0.7428	-0.1448	-1.1797	0.1836	-0.5079	-0.2814	0.2448	-1.3054	-0.3432	-0.4073	0.8677	-2.0071	-6.1914	-4.4202	-0.6326	-0.3580	0.5178	-2.3244	-6.0963	-5.0133	-0.7234	-0.3753	0.5675	-3.1401	-95.8551	-30.3681	-3.2174	0.6630	0.0396
535.0580	-0.7617	-0.7404	-0.1576	-1.1830	0.1795	-0.4993	-0.2830	0.2384	-1.2945	-0.3408	-0.4151	0.8729	-2.3145	-5.9068	-5.2783	-0.7296	-0.2681	0.5433	-2.3277	-6.0849	-4.9800	-0.7232	-0.3765	0.5677	-3.0780	-95.6159	-30.0337	-3.1961	0.6578	0.0396
535.0700	-0.7652	-0.7375	-0.1734	-1.1873	0.1746	-0.4887	-0.2924	0.2393	-1.3054	-0.3536	-0.4150	0.8714	-2.0864	-6.6437	-4.6169	-0.6723	-0.3488	0.4884	-2.3317	-6.0702	-4.9386	-0.7229	-0.3779	0.5678	-3.0023	-95.3156	-29.6179	-3.1691	0.6511	0.0396
535.0800	-0.7681	-0.7352	-0.1863	-1.1908	0.1704	-0.4800	-0.2949	0.2279	-1.2980	-0.3513	-0.4215	0.8672	-2.1953	-5.9336	-5.0912	-0.7097	-0.3184	0.5048	-2.3350	-6.0572	-4.9040	-0.7226	-0.3791	0.5680	-2.9390	-95.0575	-29.2709	-3.1463	0.6454	0.0396
535.0920	-0.7716	-0.7324	-0.2019	-1.1951	0.1654	-0.4697	-0.3013	0.2296	-1.3052	-0.3572	-0.4230	0.8706	-2.1283	-6.5034	-4.9160	-0.7080	-0.3518	0.5450	-2.3388	-6.0402	-4.8613	-0.7221	-0.3806	0.5682	-2.8619	-94.7306	-28.8417	-3.1175	0.6381	0.0396
535.1020	-0.7746	-0.7302	-0.2149	-1.1987	0.1611	-0.4610	-0.3060	0.2195	-1.3043	-0.3570	-0.4219	0.8749	-1.9810	-6.0056	-4.9412	-0.6958	-0.3646	0.4885	-2.3420	-6.0252	-4.8251	-0.7217	-0.3818	0.5683	-2.7972	-94.4480	-28.4794	-3.0931	0.6319	0.0396
535.1120	-0.7777	-0.7280	-0.2281	-1.2023	0.1568	-0.4521	-0.3089	0.2173	-1.3055	-0.3634	-0.4244	0.8758	-2.1792	-6.1263	-5.0870	-0.7248	-0.3229	0.4952	-2.3451	-6.0091	-4.7883	-0.7212	-0.3831	0.5684	-2.7320	-94.1524	-28.1095	-3.0680	0.6254	0.0396
535.1240	-0.7814	-0.7255	-0.2438	-1.2067	0.1518	-0.4417	-0.3132	0.2155	-1.3088	-0.3724	-0.4228	0.8715	-2.0575	-6.4586	-4.3915	-0.6526	-0.3843	0.5221	-2.2851	-5.8988	-4.6624	-0.7162	-0.3864	0.5646	-1.9100	-92.7130	-26.8771	-2.9913	0.5984	-0.0022
535.1340	-0.7846	-0.7234	-0.2568	-1.2104	0.1475	-0.4330	-0.3166	0.2050	-1.3046	-0.3777	-0.4325	0.8737	-2.1544	-5.5833	-4.7311	-0.6861	-0.3025	0.5585	-2.2879	-5.8817	-4.6237	-0.7156	-0.3878	0.5645	-1.8576	-92.4095	-26.5019	-2.9653	0.5917	-0.0022
535.1460	-0.7884	-0.7209	-0.2726	-1.2150	0.1424	-0.4225	-0.3213	0.2033	-1.3115	-0.3881	-0.4338	0.8736	-2.2278	-5.7137	-4.0788	-0.5668	-0.3967	0.5285	-2.2912	-5.8596	-4.5758	-0.7147	-0.3894	0.5645	-1.7945	-92.0272	-26.0366	-2.9326	0.5831	-0.0022
535.1560	-0.7916	-0.7189	-0.2856	-1.2188	0.1380	-0.4138	-0.3249	0.2021	-1.3029	-0.3872	-0.4419	0.8710	-2.2247	-5.9571	-4.5160	-0.7368	-0.2918	0.4997	-2.2941	-5.8408	-4.5358	-0.7139	-0.3908	0.5645	-1.7423	-91.7043	-25.6487	-2.9052	0.5759	-0.0022
535.1680	-0.7955	-0.7165	-0.3014	-1.2237	0.1327	-0.4033	-0.3301	0.1966	-1.3091	-0.3955	-0.4445	0.8714	-2.1840	-5.8730	-3.8562	-0.5807	-0.2885	0.5545	-2.2974	-5.8171	-4.4866	-0.7129	-0.3925	0.5645	-1.6795	-91.3024	-25.1703	-2.8705	0.5667	-0.0022
535.1780	-0.7989	-0.7146	-0.3142	-1.2275	0.1283	-0.3945	-0.3317	0.1895	-1.2966	-0.3870	-0.4430	0.8747	-2.0915	-5.5229	-4.6099	-0.6914	-0.3222	0.5069	-2.3003	-5.7975	-4.4462	-0.7120	-0.3939	0.5645	-1.6279	-90.9686	-24.7777	-2.8419	0.5591	-0.0022
535.1880	-0.8023	-0.7126	-0.3273	-1.2315	0.1237	-0.3858	-0.3356	0.1919	-1.3042	-0.3944	-0.4463	0.8717	-2.2635	-6.1889	-4.2745	-0.7028	-0.2817	0.4999	-2.3032	-5.7770	-4.4047	-0.7110	-0.3953	0.5645	-1.5764	-90.6250	-24.3754	-2.8124	0.5512	-0.0022
535.2000	-0.8064	-0.7104	-0.3430	-1.2363	0.1184	-0.3754	-0.3395	0.1821	-1.3000	-0.4024	-0.4473	0.8721	-2.0567	-5.7189	-4.2897	-0.6547	-0.3012	0.5029	-2.3067	-5.7514	-4.3542	-0.7098	-0.3971	0.5645	-1.5149	-90.2004	-23.8848	-2.7761	0.5414	-0.0022
535.2100	-0.8098	-0.7086	-0.3560	-1.2403	0.1139	-0.3666	-0.3421	0.1791	-1.2974	-0.4112	-0.4430	0.8742	-2.2213	-5.7115	-4.4641	-0.6854	-0.3699	0.5260	-2.3096	-5.7290	-4.3116	-0.7087	-0.3986	0.5645	-1.4639	-89.8339	-23.4702	-2.7453	0.5330	-0.0022
535.2220	-0.8140	-0.7065	-0.3715	-1.2453	0.1085	-0.3561	-0.3467	0.1784	-1.2980	-0.4180	-0.4505	0.8711	-1.9536	-6.1471	-4.0733	-0.6282	-0.3647	0.4933	-2.2498	-5.6124	-4.1820	-0.7027	-0.4017	0.5605	-0.6621	-88.3249	-22.2133	-2.6582	0.5082	-0.0438
535.2320	-0.8175	-0.7047	-0.3846	-1.2494	0.1041	-0.3474	-0.3473	0.1679	-1.2916	-0.4216	-0.4494	0.8722	-2.2189	-5.3523	-4.3160	-0.6942	-0.4711	0.4912	-2.2526	-5.5889	-4.1374	-0.7015	-0.4033	0.5603	-0.6262	-87.9508	-21.7908	-2.6259	0.4994	-0.0438
535.2440	-0.8217	-0.7028	-0.4002	-1.2547	0.0987	-0.3369	-0.3537	0.1661	-1.2951	-0.4248	-0.4562	0.8706	-1.8788	-5.5367	-3.6565	-0.5815	-0.4126	0.5414	-2.2559	-5.5591	-4.0824	-0.6998	-0.4051	0.5601	-0.5838	-87.4818	-21.2704	-2.5856	0.4884	-0.0438
535.2540	-0.8252	-0.7011	-0.4130	-1.2589	0.0940	-0.3282	-0.3531	0.1665	-1.2857	-0.4221	-0.4633	0.8691	-2.2942	-5.7819	-4.2314	-0.7178	-0.3529	0.5344	-2.2588	-5.5347	-4.0373	-0.6984	-0.4067	0.5599	-0.5493	-87.0971	-20.8438	-2.5525	0.4793	-0.0438
535.2660	-0.8295	-0.6992	-0.4286	-1.2641	0.0885	-0.3178	-0.3596	0.1580	-1.2944	-0.4297	-0.4620	0.8670	-2.2046	-5.2888	-3.3626	-0.6543	-0.4065	0.5447	-2.2623	-5.5042	-3.9819	-0.6967	-0.4086	0.5598	-0.5087	-86.6203	-20.3187	-2.5112	0.4679	-0.0438
535.2760	-0.8330	-0.6977	-0.4413	-1.2683	0.0838	-0.3092	-0.3609	0.1562	-1.2804	-0.4333	-0.4632	0.8705	-2.3399	-5.3616	-4.0914	-0.7331	-0.3810	0.5127	-2.2652	-5.4782	-3.9357	-0.6952	-0.4103	0.5596	-0.4756	-86.2168	-19.8811	-2.4768	0.4583	-0.0438
535.2860	-0.8367	-0.6962	-0.4543	-1.2727	0.0792	-0.3005	-0.3649	0.1546	-1.2872	-0.4476	-0.4663	0.8692	-2.3743	-5.3147	-3.6523	-0.5962	-0.4073	0.5201	-2.2683	-5.4521	-3.8890	-0.6936	-0.4119	0.5594	-0.4434	-85.8104	-19.4383	-2.4414	0.4484	-0.0438
535.2980	-0.8411	-0.6943	-0.4696	-1.2780	0.0735	-0.2901	-0.3716	0.1505	-1.2811	-0.4478	-0.4668	0.8642	-2.0970	-5.6142	-3.7253	-0.6576	-0.4512	0.5459	-2.2720	-5.4205	-3.8328	-0.6917	-0.4139	0.5592	-0.4057	-85.3205	-18.9050	-2.3984	0.4364	-0.0438
535.3080	-0.8448	-0.6929	-0.4826	-1.2826	0.0687	-0.2814	-0.3704	0.1449	-1.2768	-0.4554	-0.4735	0.8674	-2.5043	-5.2438	-3.7854	-0.6523	-0.3161	0.5048	-2.2752	-5.3929	-3.7849	-0.6900	-0.4156	0.5591	-0.3751	-84.8973	-18.4510	-2.3613	0.4260	-0.0438
535.3200	-0.8494	-0.6912	-0.4978	-1.2882	0.0629	-0.2710	-0.3765	0.1405	-1.2748	-0.4549	-0.4762	0.8649	-2.1077	-5.4952	-3.2866	-0.6348	-0.4113	0.5220	-2.2952	-5.4222	-3.6543	-0.6957	-0.4239	0.5516	-0.5291	-85.1130	-17.2038	-2.3954	0.3479	-0.1198
535.3300	-0.8532	-0.6897	-0.5105	-1.2927	0.0582	-0.2624	-0.3796	0.1362	-1.2655	-0.4568	-0.4739	0.8626	-2.0242	-5.4397	-3.7499	-0.7323	-0.4335	0.4615	-2.2989	-5.3981	-3.6046	-0.6946	-0.4259	0.5512	-0.5014	-84.7004	-16.7543	-2.3582	0.3373	-0.1198
535.3400	-0.8570	-0.6884	-0.5233	-1.2974	0.0535	-0.2538	-0.3814	0.1354	-1.2722	-0.4682	-0.4814	0.8614	-1.9946	-5.8670	-2.9875	-0.6273	-0.3725	0.5168	-2.3027	-5.3722	-3.5531	-0.6933	-0.4280	0.5507	-0.4744	-84.2670	-16.2870	-2.3193	0.3263	-0.1198
535.3500	-0.8608	-0.6871	-0.5359	-1.3020	0.0487	-0.2452	-0.3815	0.1251	-1.2563	-0.4735	-0.4867	0.8623	-2.1898	-5.4092	-3.4476	-0.6979	-0.4617	0.4874	-2.3066	-5.3465	-3.5023	-0.6920	-0.4300	0.5503	-0.4483	-83.8365	-15.8258	-2.2806	0.3153	-0.1198
535.3620	-0.8655	-0.6856	-0.5510	-1.3078	0.0428	-0.2348	-0.3875	0.1207	-1.2567	-0.4840	-0.4902	0.8547	-2.1440	-5.4610	-3.1165	-0.6999	-0.4450	0.5285	-2.3113	-5.3150	-3.4408	-0.6904	-0.4325	0.5498	-0.4179	-83.3115	-15.2676	-2.2334	0.3018	-0.1198
535.3720	-0.8694	-0.6844	-0.5635	-1.3127	0.0377	-0.2264	-0.3888	0.1127	-1.2475	-0.4868	-0.5004	0.8526	-2.1765	-5.1925	-3.3019	-0.6420	-0.3428	0.4971	-2.3153	-5.2885	-3.3893	-0.6890	-0.4346	0.5493	-0.3936	-82.8700	-14.8006	-2.1932	0.2903	-0.1198
535.3820	-0.8733	-0.6834	-0.5760	-1.3176	0.0328	-0.2179	-0.3914	0.1114	-1.2394	-0.4904	-0.4993	0.8547	-2.4496	-5.3663	-3.5089	-0.6566	-0.3569	0.4890	-2.3194	-5.2612	-3.3375	-0.6875	-0.4367	0.5489	-0.3701	-82.4205	-14.3300	-2.1526	0.2786	-0.1198
535.3920	-0.8772	-0.6822	-0.5885	-1.3227	0.0277	-0.2093	-0.3974	0.1088	-1.2432	-0.4970	-0.4959	0.8515	-2.1294	-5.8233	-2.7822	-0.5765	-0.4074	0.5104	-2.3236	-5.2333	-3.2849	-0.6859	-0.4384	0.5485	-0.3476	-81.9627	-13.8514	-2.1107	0.2665	-0.1198
535.4020	-0.8812	-0.6812	-0.6007	-1.3276	0.0227	-0.2007	-0.3980	0.0983	-1.2284	-0.4966	-0.5055	0.8479	-2.2679	-5.2321	-3.2739	-0.7184	-0.3255	0.4614	-2.3278	-5.2062	-3.2332	-0.6832	-0.4400	0.5480	-0.3258	-81.5143	-13.3818	-2.0697	0.2547	-0.1198
535.4120	-0.8851	-0.6803	-0.6131	-1.3326	0.0176	-0.1923	-0.4046	0.0944	-1.2281	-0.5100	-0.5026	0.8431	-2.1062	-5.0301	-2.8848	-0.6521	-0.4287	0.4750	-2.3321	-5.1775	-3.1804	-0.6803	-0.4417	0.5476	-0.3051	-81.0478	-12.9016	-2.0275	0.2425	-0.1198
535.4240	-0.8900	-0.6792	-0.6277	-1.3387	0.0115	-0.1822	-0.4078	0.0913	-1.2160	-0.5186	-0.5078	0.8457	-2.0651	-5.2083	-3.0348	-0.6456	-0.4771	0.4788	-2.2319	-4.9947	-3.0009	-0.6672	-0.4439	0.5407	0.9433	-78.7266	-11.2018	-1.8756	0.2247	-0.1853
535.4340	-0.8941	-0.6783	-0.6399	-1.3439	0.0064	-0.1738	-0.4069	0.0857	-1.2090	-0.5255	-0.5184	0.8428	-2.3272	-4.9309	-3.0857	-0.6479	-0.3880	0.5084	-2.2357	-4.9658	-2.9464	-0.6640	-0.4456	0.5400	0.9380	-78.2708	-10.7211	-1.8325	0.2123	-0.1853
535.4440	-0.8982	-0.6774	-0.6521	-1.3493	0.0013	-0.1654	-0.4108	0.0847	-1.2091	-0.5256	-0.5201	0.8345	-1.9544	-5.2603	-2.3631	-0.5303	-0.4397	0.4924	-2.2396	-4.9358	-2.8913	-0.6608	-0.4473	0.5393	0.9319	-77.8025	-10.2337	-1.7882	0.1995	-0.1853
535.4540	-0.9023	-0.6766	-0.6640	-1.3546	-0.0040	-0.1570	-0.4108	0.0794	-1.1929	-0.5238	-0.5223	0.8355	-2.1993	-5.1697	-2.9808	-0.6721	-0.4511	0.4631	-2.2435	-4.9071	-2.8374	-0.6576	-0.4489	0.5386	0.9256	-77.3494	-9.7589	-1.7451	0.1869	-0.1853
535.4660	-0.9073	-0.6757	-0.6785	-1.3610	-0.0103	-0.1471	-0.4112	0.0738	-1.1957	-0.5378	-0.5249	0.8297	-2.1607	-5.1987	-2.1383	-0.5518	-0.4394	0.4825	-2.2483	-4.8707	-2.7706	-0.6536	-0.4510	0.5378	0.9163	-76.7813	-9.1682	-1.6911	0.1713	-0.1853
535.4760	-0.9114	-0.6750	-0.6902	-1.3663	-0.0156	-0.1388	-0.4120	0.0657	-1.1803	-0.5433	-0.5338	0.8272	-2.2464	-4.8184	-2.6772	-0.6356	-0.3825	0.5289	-2.2523	-4.8409	-2.7162	-0.6504	-0.4527	0.5371	0.9083	-76.3142	-8.6875	-1.6470	0.1584	-0.1853
535.4880	-0.9164	-0.6743	-0.7045	-1.3728	-0.0219	-0.1289	-0.4155	0.0612	-1.1755	-0.5565	-0.5386	0.8229	-2.1293	-4.5039	-2.3570	-0.5257	-0.3910	0.5296	-2.2572	-4.8047	-2.6503	-0.6463	-0.4547	0.5363	0.8976	-75.7500	-8.1054	-1.5929	0.1426	-0.1853
535.4980	-0.9206	-0.6737	-0.7161	-1.3785	-0.0274	-0.1206	-0.4179	0.0605	-1.1698	-0.5551	-0.5388	0.8219	-2.0483	-4.7981	-2.1826	-0.5229	-0.4070	0.4734	-2.2614	-4.7741	-2.5950	-0.6429	-0.4565	0.5357	0.8879	-75.2735	-7.6169	-1.5469	0.1292	-0.1853
535.5080	-0.9248	-0.6732	-0.7278	-1.3840	-0.0329	-0.1124	-0.4172	0.0549	-1.1581	-0.5569	-0.5410	0.8160	-2.3272	-4.6771	-2.6477	-0.6319	-0.3171	0.4734	-2.2656	-4.7439	-2.5402	-0.6395	-0.4582	0.5350	0.8778	-74.8018	-7.1330	-1.5013	0.1158	-0.1853
535.5200	-0.9299	-0.6725	-0.7418	-1.3908	-0.0393	-0.1026	-0.4200	0.0504	-1.1570	-0.5652	-0.5425	0.8077	-1.9188	-4.3333	-1.8211	-0.5294	-0.3665	0.5127	-2.1671	-4.5537	-2.3843	-0.6240	-0.4584	0.5296	2.0801	-72.4091	-5.6726	-1.3244	0.1196	-0.2330
535.5300	-0.9340	-0.6721	-0.7531	-1.3963	-0.0447	-0.0946	-0.4200	0.0471	-1.1391	-0.5673	-0.5419	0.8111	-2.1090	-4.1666	-2.3182	-0.6397	-0.4771	0.5006	-2.1704	-4.5218	-2.3284	-0.6204	-0.4600	0.5287	2.0468	-71.9384	-5.1881	-1.2783	0.1062	-0.2330
535.5420	-0.9390	-0.6715	-0.7669	-1.4032	-0.0511	-0.0849	-0.4223	0.0450	-1.1366	-0.5787	-0.5484	0.8047	-2.0925	-4.2883	-1.8202	-0.5692	-0.5004	0.4871	-2.1745	-4.4838	-2.2611	-0.6160	-0.4620	0.5277	2.0065	-71.3772	-4.6033	-1.2221	0.0898	-0.2330
535.5520	-0.9432	-0.6711	-0.7783	-1.4091	-0.0568	-0.0768	-0.4227	0.0444	-1.1271	-0.5777	-0.5559	0.7994	-2.0214	-4.6350	-1.7059	-0.5494	-0.4387	0.4614	-2.1779	-4.4525	-2.2054	-0.6122	-0.4637	0.5269	1.9731	-70.9138	-4.1197	-1.1749	0.0759	-0.2330
535.5620	-0.9474	-0.6707	-0.7895	-1.4149	-0.0624	-0.0688	-0.4232	0.0399	-1.1155	-0.5765	-0.5607	0.7964	-2.1364	-4.6381	-1.9696	-0.5889	-0.3718	0.4906	-2.1813	-4.4208	-2.1496	-0.6085	-0.4654	0.5260	1.9393	-70.4451	-3.6356	-1.1277	0.0621	-0.2330
535.5720	-0.9516	-0.6704	-0.8007	-1.4207	-0.0680	-0.0609	-0.4256	0.0364	-1.1124	-0.5821	-0.5589	0.7934	-2.0104	-4.6718	-1.4640	-0.5573	-0.4332	0.5331	-2.1847	-4.3894	-2.0937	-0.6048	-0.4671	0.5252	1.9055	-69.9805	-3.1507	-1.0800	0.0481	-0.2330
535.5840	-0.9567	-0.6699	-0.8137	-1.4276	-0.0747	-0.0514	-0.4227	0.0292	-1.0924	-0.5869	-0.5590	0.7904	-2.2560	-4.5089	-2.1087	-0.6225	-0.4558	0.5181	-2.1887	-4.3524	-2.0282	-0.6004	-0.4691	0.5241	1.8655	-69.4306	-2.5839	-1.0241	0.0317	-0.2330
535.5940	-0.9610	-0.6697	-0.8248	-1.4335	-0.0803	-0.0435	-0.4244	0.0261	-1.0880	-0.5994	-0.5651	0.7854	-2.1069	-4.4568	-1.9393	-0.5670	-0.4050	0.4200	-2.1922	-4.3208	-1.9727	-0.5966	-0.4708	0.5233	1.8316	-68.9639	-2.1026	-0.9765	0.0177	-0.2330
535.6040	-0.9653	-0.6694	-0.8356	-1.4396	-0.0860	-0.0357	-0.4249	0.0245	-1.0818	-0.6035	-0.5691	0.7793	-1.8915	-4.7309	-1.5871	-0.4775	-0.4489	0.4649	-2.1956	-4.2894	-1.9174	-0.5928	-0.4726	0.5224	1.7977	-68.4993	-1.6238	-0.9283	0.0035	-0.2330
535.6140	-0.9696	-0.6692	-0.8463	-1.4457	-0.0917	-0.0279	-0.4205	0.0166	-1.0685	-0.5973	-0.5718	0.7783	-2.2032	-4.1355	-2.0356	-0.5780	-0.4233	0.4775	-2.1282	-4.1640	-1.7988	-0.5813	-0.4728	0.5175	2.6072	-66.9112	-0.5229	-0.7977	0.0054	-0.2767
535.6240	-0.9738	-0.6691	-0.8570	-1.4517	-0.0973	-0.0202	-0.4207	0.0143	-1.0658	-0.5994	-0.5695	0.7732	-1.9679	-3.9031	-1.6323	-0.5402	-0.4665	0.4715	-2.1276	-4.1278	-1.7399	-0.5770	-0.4744	0.5163	2.5961	-66.4009	-0.0166	-0.7457	-0.0081	-0.2786
535.6360	-0.9789	-0.6690	-0.8697	-1.4588	-0.1042	-0.0109	-0.4210	0.0111	-1.0548	-0.6090	-0.5726	0.7692	-1.7379	-3.9220	-1.4353	-0.5828	-0.4841	0.4248	-2.1305	-4.0900	-1.6734	-0.5724	-0.4764	0.5151	2.5391	-65.8564	0.5501	-0.6883	-0.0249	-0.2786
535.6460	-0.9830	-0.6690	-0.8802	-1.4649	-0.1100	-0.0033	-0.4197	0.0061	-1.0409	-0.6161	-0.5840	0.7635	-2.2153	-3.5459	-1.6644	-0.5468	-0.3785	0.4813	-2.1330	-4.2365	-1.6178	-0.5684	-0.4780	0.5140	2.4917	-65.3967	1.0237	-0.6401	-0.0390	-0.2786
535.6560	-0.9872	-0.6689	-0.8907	-1.4712	-0.1158	0.0043	-0.4205	0.0045	-1.0398	-0.6206	-0.5836	0.7613	-2.0774	-3.7782	-1.0342	-0.4889	-0.4492	0.4141	-2.1354	-4.6109	-1.5620	-0.5644	-0.4797	0.5130	2.4445	-64.9359	1.4992	-0.5909	-0.0534	-0.2786
535.6680	-0.9922	-0.6689	-0.9030	-1.4787	-0.1227	0.0134	-0.4199	0.0004	-1.0242	-0.6162	-0.5820	0.7532	-2.0552	-3.9512	-1.2474	-0.4973	-0.4375	0.4453	-2.1382	-5.0611	-1.4961	-0.5596	-0.4817	0.5118	2.3892	-64.3952	2.0596	-0.5327	-0.0705	-0.2786
535.6780	-0.9964	-0.6689	-0.9133	-1.4848	-0.1287	0.0209	-0.4199	-0.0010	-1.0142	-0.6207	-0.5783	0.7460	-2.0318	-4.3117	-1.3306	-0.5734	-0.4858	0.4747	-2.1405	-5.4389	-1.4415	-0.5557	-0.4834	0.5108	2.3438	-63.9455	2.5234	-0.4846	-0.0846	-0.2786
535.6900	-1.0015	-0.6689	-0.9255	-1.4922	-0.1357	0.0298	-0.4187	-0.0012	-1.0062	-0.6294	-0.5812	0.7471	-1.9665	-5.0712	-0.8883	-0.5170	-0.4753	0.4466	-2.1432	-5.9021	-1.3761	-0.5510	-0.4854	0.5095	2.2898	-63.4095	3.0794	-0.4268	-0.1015	-0.2786
535.7000	-1.0056	-0.6690	-0.9353	-1.4985	-0.1416	0.0372	-0.4154	-0.0067	-0.9894	-0.6340	-0.5916	0.7391	-2.2713	-5.1453	-1.2252	-0.4952	-0.4032	0.4836	-2.1453	-6.2891	-1.3230	-0.5471	-0.4870	0.5085	2.2464	-62.9753	3.5283	-0.3791	-0.1155	-0.2786
535.7120	-1.0105	-0.6691	-0.9472	-1.5062	-0.1486	0.0462	-0.4167	-0.0084	-0.9812	-0.6324	-0.5957	0.7328	-2.0594	-5.5548	-1.0336	-0.4788	-0.4246	0.3794	-2.1479	-6.6572	-1.2585	-0.5423	-0.4890	0.5073	2.1941	-62.4457	4.0754	-0.3206	-0.1325	-0.2786
535.7220	-1.0147	-0.6691	-0.9570	-1.5126	-0.1545	0.0535	-0.4184	-0.0076	-0.9747	-0.6315	-0.5963	0.7227	-1.8488	-5.9723	-0.7328	-0.5080	-0.4453	0.4507	-2.0893	-6.5547	-1.1513	-0.5315	-0.4889	0.5021	2.8563	-61.1570	5.0497	-0.2000	-0.1286	-0.3221
535.7320	-1.0188	-0.6693	-0.9666	-1.5189	-0.1606	0.0606	-0.4133	-0.0141	-0.9573	-0.6324	-0.5939	0.7210	-2.1874	-5.5419	-1.1574	-0.5691	-0.4790	0.4404	-2.0903	-6.5248	-1.0984	-0.5276	-0.4905	0.5009	2.8054	-60.7387	5.4898	-0.1530	-0.1423	-0.3221
535.7420	-1.0230	-0.6694	-0.9763	-1.5251	-0.1665	0.0678	-0.4138	-0.0146	-0.9527	-0.6454	-0.5937	0.7170	-1.9820	-5.6837	-0.8032	-0.4923	-0.4610	0.4756	-2.0913	-6.4937	-1.0443	-0.5235	-0.4921	0.4997	2.7541	-60.3052	5.9411	-0.1048	-0.1563	-0.3221
535.7520	-1.0271	-0.6695	-0.9858	-1.5316	-0.1725	0.0749	-0.4122	-0.0146	-0.9424	-0.6511	-0.6019	0.7161	-1.9403	-6.0865	-0.5723	-0.4304	-0.4058	0.4522	-2.0921	-6.4641	-0.9915	-0.5195	-0.4936	0.4985	2.7048	-59.8895	6.3800	-0.0571	-0.1701	-0.3221
535.7640	-1.0320	-0.6698	-0.9969	-1.5394	-0.1797	0.0835	-0.4068	-0.0217	-0.9259	-0.6440	-0.6037	0.7026	-2.2229	-5.6908	-0.9060	-0.4969	-0.4540	0.4669	-2.0930	-6.4287	-0.9292	-0.5148	-0.4955	0.4971	2.6472	-59.3932	6.8965	-0.0003	-0.1866	-0.3221
535.7740	-1.0361	-0.6700	-1.0062	-1.5459	-0.1857	0.0905	-0.4063	-0.0213	-0.9205	-0.6484	-0.6042	0.6995	-2.2576	-6.0082	-0.6083	-0.4573	-0.4783	0.4602	-2.0937	-6.3988	-0.8768	-0.5108	-0.4971	0.4959	2.5996	-58.9739	7.3317	0.0472	-0.2003	-0.3221
535.7840	-1.0401	-0.6702	-1.0154	-1.5524	-0.1918	0.0974	-0.4098	-0.0220	-0.9097	-0.6494	-0.6016	0.6962	-1.6439	-6.6189	-0.2726	-0.4806	-0.5423	0.4304	-2.0943	-6.3697	-0.8249	-0.5068	-0.4986	0.4947	2.5533	-58.5650	7.7626	0.0944	-0.2139	-0.3221
535.7940	-1.0441	-0.6705	-1.0243	-1.5589	-0.1978	0.1043	-0.4040	-0.0278	-0.8950	-0.6560	-0.6063	0.6903	-2.1727	-6.5488	-0.7156	-0.4897	-0.5001	0.4526	-2.0948	-6.3413	-0.7742	-0.5029	-0.5001	0.4936	2.5085	-58.1636	8.1808	0.1408	-0.2272	-0.3221
535.8040	-1.0482	-0.6707	-1.0333	-1.5656	-0.2039	0.1113	-0.4030	-0.0308	-0.8848	-0.6556	-0.6162	0.6864	-2.0192	-6.5136	-0.4993	-0.4727	-0.4298	0.4463	-2.0952	-6.3127	-0.7235	-0.4990	-0.5017	0.4924	2.4644	-57.7607	8.5984	0.1877	-0.2406	-0.3221
535.8160	-1.0531	-0.6711	-1.0439	-1.5735	-0.2112	0.1195	-0.4019	-0.0317	-0.8828	-0.6532	-0.6157	0.6784	-1.5661	-6.9548	-0.0545	-0.4283	-0.4207	0.4286	-2.0457	-6.2214	-0.6235	-0.4880	-0.5015	0.4876	3.0172	-56.6200	9.5141	0.3090	-0.2364	-0.3627
535.8260	-1.0571	-0.6715	-1.0525	-1.5800	-0.2174	0.1263	-0.3948	-0.0378	-0.8649	-0.6579	-0.6147	0.6724	-1.9518	-6.7661	-0.5713	-0.4837	-0.4529	0.4264	-2.0449	-6.1934	-0.5732	-0.4841	-0.5029	0.4862	2.9687	-56.2298	9.9220	0.3545	-0.2494	-0.3627
535.8380	-1.0618	-0.6720	-1.0628	-1.5878	-0.2248	0.1343	-0.3909	-0.0452	-0.8531	-0.6674	-0.6167	0.6666	-1.9356	-6.1692	-0.5887	-0.4662	-0.4024	0.4032	-2.0439	-6.1597	-0.5131	-0.4794	-0.5046	0.4846	2.9118	-55.7604	10.4101	0.4091	-0.2649	-0.3627
535.8480	-1.0658	-0.6725	-1.0714	-1.5946	-0.2310	0.1409	-0.3909	-0.0455	-0.8412	-0.6706	-0.6103	0.6600	-1.7175	-6.2910	-0.4308	-0.4146	-0.5024	0.4635	-2.0430	-6.1312	-0.4627	-0.4754	-0.5061	0.4833	2.8651	-55.3651	10.8198	0.4554	-0.2780	-0.3627
535.8580	-1.0697	-0.6730	-1.0797	-1.6013	-0.2371	0.1475	-0.3875	-0.0487	-0.8306	-0.6647	-0.6106	0.6552	-1.8045	-6.0759	-0.3591	-0.4579	-0.5349	0.4102	-2.0419	-6.1032	-0.4129	-0.4714	-0.5075	0.4820	2.8198	-54.9753	11.2241	0.5017	-0.2910	-0.3627
535.8700	-1.0743	-0.6736	-1.0897	-1.6093	-0.2444	0.1552	-0.3822	-0.0522	-0.8209	-0.6658	-0.6229	0.6486	-2.1286	-5.7424	-0.1469	-0.4821	-0.4918	0.3767	-2.0405	-6.0698	-0.3537	-0.4667	-0.5092	0.4804	2.7671	-54.5092	11.7021	0.5562	-0.3063	-0.3627
535.8800	-1.0781	-0.6741	-1.0979	-1.6159	-0.2506	0.1617	-0.3841	-0.0539	-0.8084	-0.6691	-0.6303	0.6423	-1.8485	-5.6160	-0.1092	-0.4663	-0.4054	0.4724	-2.0393	-6.0421	-0.3047	-0.4629	-0.5106	0.4791	2.7244	-54.1234	12.0981	0.6012	-0.3189	-0.3627
535.8920	-1.0826	-0.6748	-1.1075	-1.6239	-0.2582	0.1694	-0.3823	-0.0574	-0.8000	-0.6750	-0.6232	0.6362	-2.0090	-5.4464	0.1733	-0.4403	-0.4499	0.4027	-2.0376	-6.0100	-0.2471	-0.4583	-0.5122	0.4775	2.6753	-53.6740	12.5618	0.6548	-0.3337	-0.3627
535.9020	-1.0864	-0.6754	-1.1155	-1.6308	-0.2644	0.1758	-0.3794	-0.0585	-0.7860	-0.6751	-0.6230	0.6265	-2.2222	-5.4018	0.1701	-0.3770	-0.5059	0.4056	-2.0361	-5.9833	-0.1993	-0.4544	-0.5136	0.4761	2.6355	-53.2992	12.9453	0.6995	-0.3461	-0.3627
535.9120	-1.0902	-0.6760	-1.1233	-1.6376	-0.2706	0.1820	-0.3804	-0.0583	-0.7724	-0.6714	-0.6260	0.6193	-2.0208	-5.3872	-0.3591	-0.4390	-0.5023	0.5006	-2.1771	-5.9713	-0.5611	-0.4547	-0.5027	0.5089	0.9069	-53.1182	9.3267	0.6985	-0.2273	0.0000
535.9220	-1.0940	-0.6765	-1.1310	-1.6442	-0.2770	0.1882	-0.3765	-0.0556	-0.7632	-0.6735	-0.6280	0.6186	-1.9822	-5.6859	0.0937	-0.4436	-0.4373	0.3959	-1.9880	-5.8847	-0.0752	-0.4409	-0.5139	0.4703	3.0974	-52.0332	14.0181	0.8499	-0.3457	-0.4003
535.9320	-1.0977	-0.6771	-1.1386	-1.6509	-0.2833	0.1943	-0.3711	-0.0572	-0.7564	-0.6851	-0.6252	0.6125	-2.0225	-6.1106	0.3606	-0.3821	-0.4709	0.4031	-1.9852	-5.8594	-0.0286	-0.4371	-0.5151	0.4688	3.0570	-51.6819	14.3854	0.8928	-0.3574	-0.4003
535.9440	-1.1022	-0.6779	-1.1475	-1.6592	-0.2908	0.2016	-0.3703	-0.0634	-0.7389	-0.6854	-0.6231	0.6069	-1.7037	-5.7932	0.2699	-0.3498	-0.5302	0.3952	-1.9816	-5.8295	0.0261	-0.4326	-0.5166	0.4670	3.0104	-51.2654	14.8149	0.9437	-0.3712	-0.4003
535.9540	-1.1058	-0.6785	-1.1547	-1.6661	-0.2970	0.2076	-0.3641	-0.0686	-0.7266	-0.6777	-0.6318	0.5963	-2.0788	-5.3981	0.0934	-0.4074	-0.4688	0.4269	-1.9785	-5.8047	0.0716	-0.4288	-0.5178	0.4656	2.9728	-50.9192	15.1722	0.9866	-0.3827	-0.4003
535.9640	-1.1094	-0.6792	-1.1621	-1.6728	-0.3033	0.2136	-0.3607	-0.0693	-0.7141	-0.6783	-0.6361	0.5897	-1.7594	-5.3225	0.2039	-0.4420	-0.4871	0.4163	-1.9753	-5.7799	0.1168	-0.4251	-0.5190	0.4641	2.9362	-50.5730	15.5260	1.0285	-0.3939	-0.4003
535.9740	-1.1131	-0.6799	-1.1692	-1.6796	-0.3096	0.2195	-0.3575	-0.0696	-0.7063	-0.6857	-0.6324	0.5845	-1.8745	-5.5421	0.4561	-0.4389	-0.4676	0.4065	-1.9720	-5.7553	0.1616	-0.4214	-0.5202	0.4626	2.9010	-50.2306	15.8761	1.0699	-0.4049	-0.4003
535.9840	-1.1167	-0.6806	-1.1761	-1.6864	-0.3160	0.2253	-0.3521	-0.0727	-0.6956	-0.6856	-0.6302	0.5790	-1.8221	-5.3314	0.7150	-0.3590	-0.5633	0.4112	-1.9686	-5.7315	0.2055	-0.4178	-0.5213	0.4612	2.8672	-49.8965	16.2173	1.1112	-0.4158	-0.4003
[truncated: 1,248 more rows]
