# Supplementary material for: Practical Aspects of Model-Based Collision Detection
Source: Front Robot AI. 2020 Nov 23;7:571574. doi: 10.3389/frobt.2020.571574 (PMC7805958; doi:10.3389/frobt.2020.571574)
Supplement: Supplementary file 1 [file Data_Sheet_1.ZIP › identification_data/ur-20_02_10-30sec_12harm.csv]

1017.780000	0.013132	-1.527041	0.022675	-1.588008	0.009861	-0.008425	-0.000000	0.000000	-0.000000	0.000000	0.000000	0.000000	0.033105	-0.103182	-0.336444	-0.065589	0.034166	0.036707	0.000000	-0.531173	-0.281275	-0.014232	0.004104	0.000000	0.000000	-6.361268	-2.767354	-0.153181	0.044176	0.000000
1017.792000	0.013168	-1.526969	0.022687	-1.588019	0.009897	-0.008425	-0.000000	0.000000	-0.000000	0.000000	0.000000	0.000000	-0.184990	-0.108975	-0.302954	-0.051287	-0.002296	0.043309	-0.000000	-0.531008	-0.281173	-0.014224	0.004102	0.000000	-0.000000	-6.359286	-2.766350	-0.153094	0.044155	0.000000
1017.802000	0.013120	-1.527005	0.022687	-1.588031	0.009861	-0.008425	-0.000000	0.000000	-0.000000	0.000000	0.000000	0.000000	-0.207894	-0.200455	-0.318419	-0.054696	0.021427	0.056943	0.000000	-0.530762	-0.281073	-0.014219	0.004101	0.000000	0.000000	-6.356344	-2.765362	-0.153042	0.044144	0.000000
1017.812000	0.013132	-1.527005	0.022662	-1.588008	0.009908	-0.008437	-0.000000	0.000000	-0.000000	0.000000	0.000000	0.000000	-0.160192	-0.125079	-0.345744	-0.055025	0.012218	0.042726	0.000000	-0.531093	-0.281178	-0.014226	0.004103	0.000000	0.000000	-6.360306	-2.766391	-0.153117	0.044155	0.000000
1017.822000	0.013120	-1.526993	0.022675	-1.588043	0.009897	-0.008413	-0.000000	0.000000	-0.000000	0.000000	0.000000	0.000000	-0.042749	-0.077131	-0.300773	-0.080190	0.024317	0.057819	-0.000000	-0.530886	-0.281124	-0.014222	0.004101	0.000000	-0.000000	-6.357823	-2.765864	-0.153076	0.044144	0.000000
1017.832000	0.013108	-1.526993	0.022723	-1.588055	0.009897	-0.008425	-0.000000	0.000000	-0.000000	0.000000	0.000000	0.000000	-0.132525	-0.127399	-0.256480	-0.018325	0.011992	0.060968	-0.000000	-0.530663	-0.281056	-0.014207	0.004098	0.000000	-0.000000	-6.355161	-2.765195	-0.152913	0.044111	0.000000
1017.842000	0.013108	-1.526981	0.022687	-1.588008	0.009884	-0.008401	-0.000000	0.000000	-0.000000	0.000000	0.000000	0.000000	-0.157799	-0.144423	-0.320846	-0.049128	0.021573	0.042843	-0.000000	-0.531213	-0.281224	-0.014225	0.004102	0.000000	-0.000000	-6.361738	-2.766846	-0.153104	0.044155	0.000000
1017.852000	0.013120	-1.527005	0.022675	-1.588008	0.009884	-0.008425	-0.000000	0.000000	-0.000000	0.000000	0.000000	0.000000	-0.212088	-0.055671	-0.307673	-0.077664	0.044250	0.037128	-0.000000	-0.531207	-0.281217	-0.014219	0.004102	0.000000	-0.000000	-6.361669	-2.766777	-0.153035	0.044145	0.000000
1017.864000	0.013132	-1.526993	0.022687	-1.587983	0.009884	-0.008389	-0.000000	0.000000	-0.000000	0.000000	0.000000	0.000000	-0.114083	-0.198294	-0.326021	-0.020688	0.017066	0.057708	-0.000000	-0.530756	-0.281065	-0.014212	0.004099	0.000000	-0.000000	-6.356266	-2.765284	-0.152964	0.044122	0.000000
1017.874000	0.013096	-1.527016	0.022698	-1.588019	0.009884	-0.008401	-0.000000	0.000000	-0.000000	0.000000	0.000000	0.000000	-0.195961	-0.054014	-0.278439	-0.068571	0.010430	0.042162	-0.000000	-0.530921	-0.281067	-0.014218	0.004100	0.000000	-0.000000	-6.358242	-2.765305	-0.153023	0.044133	0.000000
1017.884000	0.013096	-1.526969	0.022698	-1.587995	0.009861	-0.008425	-0.000000	0.000000	-0.000000	0.000000	0.000000	0.000000	-0.264672	-0.124083	-0.326743	-0.057419	0.027807	0.054024	0.000000	-0.531053	-0.281228	-0.014232	0.004104	0.000000	0.000000	-6.359821	-2.766884	-0.153179	0.044175	0.000000
1017.894000	0.013120	-1.526981	0.022662	-1.588031	0.009884	-0.008413	-0.000000	0.000000	-0.000000	0.000000	0.000000	0.000000	-0.215350	-0.113219	-0.295902	-0.038610	0.016935	0.046772	-0.000000	-0.530748	-0.281055	-0.014203	0.004096	0.000000	-0.000000	-6.356169	-2.765187	-0.152867	0.044090	0.000000
1017.906000	0.013132	-1.527016	0.022675	-1.588031	0.009897	-0.008425	-0.000000	0.000000	-0.000000	0.000000	0.000000	0.000000	-0.107038	-0.072152	-0.296877	-0.060199	0.039632	0.036691	0.000000	-0.530802	-0.281121	-0.014221	0.004101	0.000000	0.000000	-6.356814	-2.765832	-0.153063	0.044144	0.000000
1017.916000	0.013132	-1.527005	0.022698	-1.588043	0.009861	-0.008389	-0.000000	0.000000	-0.000000	0.000000	0.000000	0.000000	-0.276496	-0.097713	-0.303017	-0.043881	0.035381	0.071890	0.000000	-0.531133	-0.281226	-0.014229	0.004103	0.000000	0.000000	-6.360781	-2.766867	-0.153143	0.044165	0.000000
1017.926000	0.013096	-1.526993	0.022662	-1.588008	0.009908	-0.008437	-0.000000	0.000000	-0.000000	0.000000	0.000000	0.000000	-0.151664	-0.083296	-0.346925	-0.063180	0.019460	0.050725	-0.000000	-0.531086	-0.281269	-0.014224	0.004102	0.000000	-0.000000	-6.360222	-2.767285	-0.153094	0.044155	0.000000
1017.938000	0.013096	-1.527005	0.022675	-1.588008	0.009861	-0.008437	-0.000000	0.000000	-0.000000	0.000000	0.000000	0.000000	-0.200960	-0.076603	-0.293829	-0.049487	0.025470	0.053776	-0.000000	-0.531176	-0.281278	-0.014235	0.004105	0.000000	-0.000000	-6.361295	-2.767381	-0.153208	0.044186	0.000000
1017.948000	0.013144	-1.526993	0.022698	-1.588031	0.009908	-0.008389	-0.000000	0.000000	-0.000000	0.000000	0.000000	0.000000	-0.119359	-0.181242	-0.343412	-0.042092	0.020281	0.070441	-0.000000	-0.531207	-0.281316	-0.014224	0.004102	0.000000	-0.000000	-6.361666	-2.767752	-0.153092	0.044154	0.000000
1017.960000	0.013084	-1.526993	0.022687	-1.587995	0.009861	-0.008437	-0.000000	0.000000	-0.000000	0.000000	0.000000	0.000000	-0.189900	-0.071367	-0.309244	-0.074387	0.052897	0.040230	-0.000000	-0.531252	-0.281272	-0.014228	0.004103	0.000000	-0.000000	-6.362215	-2.767323	-0.153131	0.044165	0.000000
1017.970000	0.013120	-1.526993	0.022687	-1.587983	0.009873	-0.008437	-0.000000	0.000000	-0.000000	0.000000	0.000000	0.000000	-0.176797	-0.042012	-0.343528	-0.021528	0.004836	0.052050	-0.000000	-0.530910	-0.281153	-0.014207	0.004098	0.000000	-0.000000	-6.358109	-2.766150	-0.152913	0.044111	0.000000
1017.980000	0.013108	-1.527005	0.022675	-1.588043	0.009921	-0.008413	-0.000000	0.000000	-0.000000	0.000000	0.000000	0.000000	-0.101858	-0.049130	-0.305971	-0.037840	0.037772	0.044125	0.000000	-0.531009	-0.281274	-0.014228	0.004103	0.000000	0.000000	-6.359303	-2.767343	-0.153133	0.044165	0.000000
1017.990000	0.013120	-1.526981	0.022675	-1.588019	0.009873	-0.008413	-0.000000	0.000000	-0.000000	0.000000	0.000000	0.000000	-0.263938	-0.044787	-0.333700	-0.051755	0.024985	0.065110	-0.000000	-0.531125	-0.281217	-0.014221	0.004101	0.000000	-0.000000	-6.360693	-2.766778	-0.153055	0.044144	0.000000
1018.002000	0.013108	-1.527005	0.022687	-1.588031	0.009897	-0.008425	-0.000000	0.000000	-0.000000	0.000000	0.000000	0.000000	-0.072929	-0.069602	-0.311786	-0.046646	0.033439	0.052956	-0.000000	-0.531338	-0.281376	-0.014235	0.004104	0.000000	-0.000000	-6.363234	-2.768342	-0.153215	0.044176	0.000000
1018.012000	0.013096	-1.526993	0.022711	-1.588008	0.009897	-0.008437	-0.000000	0.000000	-0.000000	0.000000	0.000000	0.000000	-0.182112	-0.057334	-0.312309	-0.050444	0.007567	0.050341	0.000000	-0.531164	-0.281264	-0.014222	0.004102	0.000000	0.000000	-6.361158	-2.767244	-0.153071	0.044154	0.000000
1018.022000	0.013108	-1.527005	0.022698	-1.588019	0.009908	-0.008425	-0.000000	0.000000	-0.000000	0.000000	0.000000	0.000000	-0.108994	-0.101514	-0.289877	-0.045167	0.005443	0.039338	-0.000000	-0.531126	-0.281218	-0.014221	0.004102	0.000000	-0.000000	-6.360698	-2.766783	-0.153060	0.044154	0.000000
1018.032000	0.013108	-1.526993	0.022734	-1.588019	0.009908	-0.008425	-0.000000	0.000000	-0.000000	0.000000	0.000000	0.000000	-0.135844	-0.105209	-0.321599	-0.027563	0.018762	0.055221	-0.000000	-0.531257	-0.281278	-0.014232	0.004104	0.000000	-0.000000	-6.362266	-2.767374	-0.153182	0.044176	0.000000
1018.042000	0.013108	-1.526981	0.022698	-1.588019	0.009873	-0.008389	-0.000000	0.000000	-0.000000	0.000000	0.000000	0.000000	-0.091747	-0.034743	-0.322454	-0.072442	-0.013551	0.056315	0.000000	-0.530842	-0.281070	-0.014215	0.004101	0.000000	0.000000	-6.357294	-2.765334	-0.152996	0.044134	0.000000
1018.052000	0.013132	-1.527005	0.022723	-1.588043	0.009908	-0.008425	-0.000000	0.000000	-0.000000	0.000000	0.000000	0.000000	-0.095677	-0.066644	-0.342437	-0.056804	0.034317	0.058891	0.000000	-0.530844	-0.281172	-0.014223	0.004102	0.000000	0.000000	-6.357320	-2.766338	-0.153083	0.044155	0.000000
1018.064000	0.013108	-1.527041	0.022675	-1.588031	0.009897	-0.008437	-0.000000	0.000000	-0.000000	0.000000	0.000000	0.000000	-0.160112	-0.105951	-0.327515	-0.059065	0.036964	0.051781	-0.000000	-0.531002	-0.281067	-0.014216	0.004100	0.000000	-0.000000	-6.359218	-2.765304	-0.153003	0.044133	0.000000
1018.074000	0.013144	-1.526993	0.022698	-1.588019	0.009884	-0.008413	-0.000000	0.000000	-0.000000	0.000000	0.000000	0.000000	-0.157724	-0.082786	-0.279190	-0.043377	0.019073	0.063886	0.000000	-0.531009	-0.281174	-0.014225	0.004102	0.000000	0.000000	-6.359297	-2.766360	-0.153104	0.044155	0.000000
1018.086000	0.013108	-1.526981	0.022711	-1.588019	0.009873	-0.008425	-0.000000	0.000000	-0.000000	0.000000	0.000000	0.000000	-0.085853	-0.003072	-0.284465	-0.043917	0.024679	0.073037	-0.000000	-0.531176	-0.281278	-0.014235	0.004105	0.000000	-0.000000	-6.361295	-2.767381	-0.153208	0.044186	0.000000
1018.096000	0.013132	-1.526993	0.022711	-1.588008	0.009908	-0.008437	-0.000000	0.000000	-0.000000	0.000000	0.000000	0.000000	-0.125763	-0.024431	-0.322917	-0.068986	0.002291	0.070336	0.000000	-0.531422	-0.281380	-0.014241	0.004106	0.000000	0.000000	-6.364248	-2.768379	-0.153270	0.044197	0.000000
1018.106000	0.013096	-1.526981	0.022687	-1.588031	0.009908	-0.008413	-0.000000	0.000000	-0.000000	0.000000	0.000000	0.000000	-0.097236	-0.028667	-0.281866	-0.046731	0.001047	0.061434	0.000000	-0.530669	-0.280960	-0.014206	0.004097	0.000000	0.000000	-6.355232	-2.764250	-0.152904	0.044100	0.000000
1018.118000	0.013108	-1.527005	0.022698	-1.587983	0.009884	-0.008389	-0.000000	0.000000	-0.000000	0.000000	0.000000	0.000000	-0.119977	-0.112574	-0.287186	-0.051314	0.024952	0.039502	0.000000	-0.530838	-0.281065	-0.014211	0.004099	0.000000	0.000000	-6.357247	-2.765288	-0.152949	0.044112	0.000000
1018.128000	0.013108	-1.526981	0.022698	-1.588008	0.009908	-0.008401	-0.000000	0.000000	-0.000000	0.000000	0.000000	0.000000	0.005949	-0.120004	-0.324034	-0.040337	0.003122	0.072081	0.000000	-0.531090	-0.281174	-0.014223	0.004103	0.000000	0.000000	-6.360273	-2.766359	-0.153084	0.044155	0.000000
1018.140000	0.013108	-1.526981	0.022711	-1.588031	0.009873	-0.008389	-0.000000	0.000000	-0.000000	0.000000	0.000000	0.000000	-0.019889	-0.088924	-0.338281	-0.043573	-0.002175	0.074000	-0.000000	-0.531089	-0.281172	-0.014221	0.004101	0.000000	-0.000000	-6.360254	-2.766339	-0.153065	0.044144	0.000000
1018.150000	0.013120	-1.527028	0.022711	-1.588008	0.009921	-0.008401	-0.000000	0.000000	-0.000000	0.000000	0.000000	0.000000	-0.060107	-0.033748	-0.318437	-0.058393	0.009528	0.076069	-0.000000	-0.530969	-0.281126	-0.014223	0.004102	0.000000	-0.000000	-6.358821	-2.765884	-0.153078	0.044145	0.000000
1018.162000	0.013084	-1.526969	0.022698	-1.588043	0.009897	-0.008425	-0.000000	0.000000	-0.000000	0.000000	0.000000	0.000000	-0.058058	-0.097006	-0.336453	-0.038740	0.041380	0.040874	-0.000000	-0.531050	-0.281225	-0.014230	0.004103	0.000000	-0.000000	-6.359795	-2.766858	-0.153153	0.044165	0.000000
1018.172000	0.013084	-1.526957	0.022698	-1.588019	0.009884	-0.008460	-0.000000	0.000000	-0.000000	0.000000	0.000000	0.000000	0.010451	-0.058182	-0.338857	-0.050509	0.019242	0.066426	-0.000000	-0.530767	-0.281079	-0.014225	0.004102	0.000000	-0.000000	-6.356406	-2.765424	-0.153104	0.044155	0.000000
1018.182000	0.013096	-1.526993	0.022675	-1.588019	0.009897	-0.008413	-0.000000	0.000000	-0.000000	0.000000	0.000000	0.000000	0.075479	-0.092273	-0.328636	-0.083686	0.006340	0.035332	-0.000000	-0.530973	-0.281131	-0.014227	0.004104	0.000000	-0.000000	-6.358867	-2.765930	-0.153123	0.044166	0.000000
1018.194000	0.013144	-1.527016	0.022711	-1.588008	0.009897	-0.008437	-0.000000	0.000000	-0.000000	0.000000	0.000000	0.000000	-0.050749	-0.068272	-0.300455	-0.056987	0.033724	0.056048	-0.000000	-0.531176	-0.281279	-0.014235	0.004104	0.000000	-0.000000	-6.361301	-2.767386	-0.153213	0.044176	0.000000
1018.204000	0.013108	-1.526981	0.022711	-1.588019	0.009884	-0.008425	-0.000000	0.000000	-0.000000	0.000000	0.000000	0.000000	-0.072681	-0.110998	-0.312887	-0.057451	0.015003	0.080004	0.000000	-0.530760	-0.281070	-0.014217	0.004100	0.000000	0.000000	-6.356317	-2.765335	-0.153015	0.044133	0.000000
1018.216000	0.013120	-1.526981	0.022711	-1.588019	0.009884	-0.008413	-0.000000	0.000000	-0.000000	0.000000	0.000000	0.000000	-0.079495	-0.074905	-0.313781	-0.054300	0.014564	0.054074	-0.000000	-0.531047	-0.281221	-0.014226	0.004103	0.000000	-0.000000	-6.359752	-2.766815	-0.153110	0.044165	0.000000
1018.226000	0.013096	-1.527005	0.022711	-1.588019	0.009897	-0.008425	-0.000000	0.000000	-0.000000	0.000000	0.000000	0.000000	-0.051146	-0.032369	-0.405244	-0.050591	0.016203	0.057680	-0.000000	-0.530884	-0.281122	-0.014221	0.004101	0.000000	-0.000000	-6.357802	-2.765842	-0.153055	0.044144	0.000000
1018.238000	0.013108	-1.527028	0.022711	-1.588031	0.009884	-0.008437	-0.000000	0.000000	-0.000000	0.000000	0.000000	0.000000	-0.070869	-0.179256	-0.320789	-0.061824	-0.001529	0.089602	0.000000	-0.531001	-0.281264	-0.014219	0.004101	0.000000	0.000000	-6.359203	-2.767244	-0.153033	0.044144	0.000000
1018.248000	0.013096	-1.527005	0.022675	-1.588019	0.009897	-0.008413	-0.000000	0.000000	-0.000000	0.000000	-0.000003	0.000000	-0.132159	-0.098222	-0.266626	-0.041361	0.028115	0.052236	-0.000000	-0.531259	-0.281380	-0.014237	0.004105	0.000000	-0.000000	-6.362293	-2.768379	-0.153233	0.044187	0.000000
1018.258000	0.013108	-1.527041	0.022675	-1.587995	0.009897	-0.008389	-0.000000	0.000000	-0.000000	0.000000	-0.000000	0.000000	-0.034795	-0.033989	-0.324149	-0.053463	0.012032	0.070465	-0.000000	-0.531251	-0.281271	-0.014226	0.004102	0.000000	-0.000000	-6.362199	-2.767307	-0.153115	0.044155	0.000000
1018.270000	0.013132	-1.526981	0.022698	-1.588031	0.009861	-0.008437	-0.000000	0.000000	-0.000000	0.000000	-0.000000	0.000000	-0.018770	-0.105533	-0.283085	-0.046261	0.010194	0.069562	-0.000000	-0.531220	-0.281332	-0.014239	0.004106	0.000000	-0.000000	-6.361823	-2.767908	-0.153249	0.044197	0.000000
1018.280000	0.013096	-1.526993	0.022698	-1.588019	0.009861	-0.008425	-0.000000	0.000000	-0.000000	0.000000	-0.000000	0.000000	0.032905	-0.010851	-0.289599	-0.056082	0.019433	0.049627	-0.000000	-0.531214	-0.281226	-0.014227	0.004104	0.000000	-0.000000	-6.361758	-2.766866	-0.153123	0.044166	0.000000
1018.292000	0.013120	-1.526981	0.022698	-1.588031	0.009884	-0.008413	-0.000000	0.000000	-0.000000	0.000000	0.000000	0.000000	-0.028431	-0.126701	-0.265053	-0.049783	0.004591	0.045843	-0.000000	-0.531046	-0.281220	-0.014225	0.004103	0.000000	-0.000000	-6.359741	-2.766804	-0.153099	0.044165	0.000000
1018.302000	0.013096	-1.526981	0.022687	-1.588019	0.009908	-0.008460	-0.000000	0.000000	-0.000000	0.000000	-0.000026	0.000000	-0.034022	-0.117305	-0.326800	-0.078371	0.007702	0.058545	-0.000000	-0.531251	-0.281270	-0.014226	0.004103	0.000000	-0.000000	-6.362193	-2.767302	-0.153110	0.044165	0.000000
1018.314000	0.013084	-1.527005	0.022723	-1.588031	0.009861	-0.008425	-0.000000	0.000000	-0.000000	0.000000	-0.000000	0.000000	0.018311	-0.101493	-0.321874	-0.082673	-0.008376	0.071892	0.000000	-0.531142	-0.281237	-0.014239	0.004105	0.000000	0.000000	-6.360892	-2.766978	-0.153254	0.044187	0.000000
1018.324000	0.013144	-1.526981	0.022687	-1.588019	0.009873	-0.008425	-0.000000	0.000000	-0.000000	0.000000	-0.000000	0.000000	0.066248	-0.110127	-0.274627	-0.048187	0.014541	0.065150	0.000000	-0.531224	-0.281337	-0.014243	0.004107	0.000000	0.000000	-6.361874	-2.767959	-0.153300	0.044208	0.000000
1018.334000	0.013084	-1.526981	0.022687	-1.588031	0.009861	-0.008389	-0.000000	0.000000	-0.000000	0.000000	-0.000000	0.000000	-0.018801	-0.097407	-0.326371	-0.080043	0.011789	0.108591	-0.000000	-0.530662	-0.281054	-0.014206	0.004097	0.000000	-0.000000	-6.355141	-2.765176	-0.152893	0.044100	0.000000
1018.346000	0.013108	-1.526993	0.022723	-1.588043	0.009861	-0.008449	-0.000000	0.000000	-0.000000	0.000000	0.000000	0.000000	-0.153224	-0.158734	-0.308609	-0.074058	0.017293	0.046328	-0.000000	-0.531088	-0.281171	-0.014221	0.004101	0.000000	-0.000000	-6.360243	-2.766329	-0.153055	0.044144	0.000000
1018.356000	0.013096	-1.527016	0.022687	-1.588019	0.009933	-0.008437	-0.000000	0.000000	-0.000000	0.000000	0.000000	0.000000	-0.029785	-0.128090	-0.333840	-0.050935	0.016171	0.057047	0.000000	-0.530920	-0.281166	-0.014219	0.004100	0.000000	0.000000	-6.358232	-2.766272	-0.153035	0.044133	0.000000
1018.368000	0.013120	-1.526981	0.022687	-1.588019	0.009933	-0.008401	-0.000000	0.000000	-0.000000	0.000000	0.000000	0.000000	-0.048703	-0.088610	-0.332654	-0.074796	0.028906	0.061010	-0.000000	-0.531259	-0.281280	-0.014235	0.004105	0.000000	-0.000000	-6.362293	-2.767401	-0.153210	0.044186	0.000000
1018.378000	0.013120	-1.526957	0.022675	-1.588043	0.009921	-0.008389	-0.000000	0.000000	-0.000000	0.000000	0.000000	0.000000	0.080408	-0.165260	-0.281434	-0.049614	0.024835	0.062250	-0.000000	-0.531338	-0.281277	-0.014230	0.004103	0.000000	-0.000000	-6.363234	-2.767365	-0.153154	0.044165	0.000000
1018.390000	0.013132	-1.526969	0.022687	-1.588019	0.009873	-0.008401	-0.000000	0.000000	-0.000000	0.000000	-0.000000	0.000000	0.026536	-0.128691	-0.289548	-0.071234	0.027516	0.071713	-0.000000	-0.531381	-0.281429	-0.014239	0.004106	0.000000	-0.000000	-6.363756	-2.768865	-0.153250	0.044197	0.000000
1018.400000	0.013108	-1.526993	0.022675	-1.588055	0.009921	-0.008425	-0.000000	0.000000	-0.000000	0.000000	-0.000000	0.000000	-0.007478	-0.133250	-0.310823	-0.081712	0.004356	0.086758	-0.000000	-0.531468	-0.281436	-0.014247	0.004108	0.000000	-0.000000	-6.364802	-2.768933	-0.153338	0.044218	0.000000
1018.410000	0.013108	-1.526993	0.022687	-1.588019	0.009872	-0.008401	-0.000000	0.000000	-0.000000	0.000000	-0.000252	0.000000	-0.087247	-0.078578	-0.331149	-0.064164	0.012072	0.061914	0.000000	-0.530916	-0.281161	-0.014215	0.004099	0.000000	0.000000	-6.358191	-2.766232	-0.152995	0.044122	0.000000
1018.422000	0.013120	-1.527005	0.022698	-1.588067	0.009908	-0.008413	-0.000000	0.000000	-0.000000	0.000000	-0.000000	0.000000	-0.100043	-0.137779	-0.343613	-0.088175	0.011832	0.085578	-0.000000	-0.531125	-0.281217	-0.014221	0.004101	0.000000	-0.000000	-6.360693	-2.766778	-0.153055	0.044144	0.000000
1018.432000	0.013108	-1.527028	0.022662	-1.588031	0.009873	-0.008437	-0.000000	0.000000	-0.000000	0.000000	-0.000000	0.000000	0.058814	-0.173451	-0.296770	-0.063280	0.025296	0.054838	0.000000	-0.531464	-0.281332	-0.014237	0.004106	0.000000	0.000000	-6.364754	-2.767907	-0.153229	0.044197	0.000000
1018.444000	0.013108	-1.526969	0.022711	-1.588031	0.009897	-0.008413	-0.000000	0.000000	-0.000000	0.000000	-0.000000	0.000000	-0.056709	-0.073077	-0.295856	-0.069665	0.011121	0.057986	0.000000	-0.530793	-0.281110	-0.014211	0.004098	0.000000	0.000000	-6.356707	-2.765724	-0.152955	0.044111	0.000000
1018.454000	0.013144	-1.527028	0.022675	-1.588019	0.009921	-0.008401	-0.000000	0.000000	-0.000000	0.000000	0.000000	0.000000	-0.097659	-0.074042	-0.337136	-0.069600	0.026592	0.066025	0.000000	-0.530850	-0.281179	-0.014230	0.004103	0.000000	0.000000	-6.357391	-2.766409	-0.153153	0.044165	0.000000
1018.464000	0.013108	-1.526993	0.022675	-1.588019	0.009921	-0.008437	-0.000000	0.000000	-0.000000	0.000000	-0.000022	0.000000	0.050591	-0.074391	-0.325314	-0.042112	0.026131	0.058526	-0.000000	-0.530593	-0.280970	-0.014212	0.004099	0.000000	-0.000000	-6.354313	-2.764348	-0.152964	0.044122	0.000000
1018.476000	0.013108	-1.527016	0.022687	-1.588055	0.009884	-0.008437	-0.000000	0.000000	-0.000000	0.000000	-0.000000	0.000000	0.041174	-0.112247	-0.330049	-0.058566	0.027268	0.076669	-0.000000	-0.531091	-0.281175	-0.014224	0.004103	0.000000	-0.000000	-6.360284	-2.766370	-0.153095	0.044155	0.000000
1018.486000	0.013120	-1.527016	0.022698	-1.588031	0.009884	-0.008437	-0.000000	0.000000	-0.000000	0.000000	-0.000084	0.000000	0.036416	-0.088643	-0.278991	-0.067469	0.007848	0.067381	-0.000000	-0.530836	-0.281163	-0.014215	0.004100	0.000000	-0.000000	-6.357232	-2.766250	-0.152994	0.044133	0.000000
1018.498000	0.013108	-1.526993	0.022662	-1.588019	0.009873	-0.008437	-0.000000	0.000000	-0.000000	0.000000	-0.000000	0.000000	0.000095	-0.108851	-0.289133	-0.069023	0.041491	0.066939	-0.000000	-0.531258	-0.281279	-0.014233	0.004104	0.000000	-0.000000	-6.362277	-2.767385	-0.153194	0.044176	0.000000
1018.508000	0.013120	-1.527028	0.022711	-1.587995	0.009861	-0.008425	-0.000000	0.000000	-0.000000	0.000000	-0.000000	0.000000	0.033371	-0.079482	-0.284740	-0.069616	0.019658	0.054484	-0.000000	-0.530884	-0.281122	-0.014221	0.004101	0.000000	-0.000000	-6.357802	-2.765842	-0.153055	0.044144	0.000000
1018.520000	0.013108	-1.527016	0.022675	-1.588008	0.009921	-0.008437	-0.000000	0.000000	-0.000000	0.000000	-0.000000	0.000000	-0.088026	-0.041670	-0.244756	-0.080240	0.019022	0.047404	-0.000000	-0.531137	-0.281231	-0.014233	0.004104	0.000000	-0.000000	-6.360830	-2.766916	-0.153192	0.044176	0.000000
1018.530000	0.013120	-1.527005	0.022687	-1.588008	0.009861	-0.008437	-0.000000	0.000000	-0.000000	0.000000	0.000000	0.000000	0.012848	-0.125086	-0.324112	-0.072607	0.025388	0.039453	0.000000	-0.531632	-0.281536	-0.014250	0.004109	0.000000	0.000000	-6.366766	-2.769919	-0.153370	0.044230	0.000000
1018.540000	0.013120	-1.526981	0.022662	-1.587995	0.009861	-0.008401	-0.000000	0.000000	-0.000000	0.000000	0.000000	0.000000	-0.124276	-0.105811	-0.335704	-0.025159	0.036731	0.087719	0.000000	-0.530932	-0.281180	-0.014232	0.004104	0.000000	0.000000	-6.358377	-2.766418	-0.153181	0.044176	0.000000
1018.552000	0.013120	-1.526981	0.022687	-1.588055	0.009921	-0.008425	-0.000000	0.000000	-0.000000	0.000000	0.000000	0.000000	-0.073910	-0.065872	-0.338805	-0.072833	0.009892	0.055098	0.000000	-0.530978	-0.281236	-0.014238	0.004105	0.000000	0.000000	-6.358926	-2.766967	-0.153243	0.044187	0.000000
1018.562000	0.013120	-1.526993	0.022687	-1.587995	0.009908	-0.008437	-0.000000	0.000000	-0.000000	0.000000	0.000000	0.000000	-0.092151	-0.119474	-0.323169	-0.056898	-0.009488	0.089143	0.000000	-0.531003	-0.281168	-0.014219	0.004100	0.000000	0.000000	-6.359229	-2.766293	-0.153037	0.044133	0.000000
1018.574000	0.013108	-1.526969	0.022698	-1.588019	0.009873	-0.008437	-0.000000	0.000000	-0.000000	0.000000	0.000000	0.000000	0.040284	-0.065259	-0.367721	-0.066769	0.001658	0.088529	-0.000000	-0.531127	-0.281219	-0.014222	0.004101	0.000000	-0.000000	-6.360714	-2.766800	-0.153076	0.044144	0.000000
1018.584000	0.013084	-1.527016	0.022723	-1.588019	0.009921	-0.008449	-0.000000	0.000000	-0.000000	0.000000	0.000000	0.000000	0.004210	-0.099558	-0.317591	-0.054187	0.006936	0.064686	0.000000	-0.531173	-0.281275	-0.014232	0.004104	0.000000	0.000000	-6.361268	-2.767354	-0.153181	0.044176	0.000000
1018.596000	0.013144	-1.526993	0.022698	-1.588031	0.009908	-0.008425	-0.000000	0.000000	-0.000000	0.000000	-0.000000	0.000000	-0.036482	-0.129989	-0.317091	-0.082898	0.029046	0.061189	0.000000	-0.531097	-0.281183	-0.014231	0.004103	0.000000	0.000000	-6.360354	-2.766439	-0.153165	0.044165	0.000000
1018.606000	0.013084	-1.526993	0.022675	-1.587971	0.009897	-0.008401	-0.000000	0.000000	-0.000000	0.000000	-0.000000	0.000000	-0.105439	-0.116133	-0.279593	-0.049355	0.016557	0.058479	-0.000000	-0.531095	-0.281279	-0.014234	0.004105	0.000000	-0.000000	-6.360327	-2.767390	-0.153199	0.044186	0.000000
1018.616000	0.013132	-1.526993	0.022687	-1.588055	0.009897	-0.008389	-0.000000	0.000000	-0.000000	0.000000	-0.000000	0.000000	-0.059535	-0.146217	-0.364002	-0.056511	0.032680	0.051769	-0.000000	-0.531206	-0.281216	-0.014218	0.004100	0.000000	-0.000000	-6.361660	-2.766768	-0.153026	0.044133	0.000000
1018.628000	0.013108	-1.526981	0.022698	-1.587995	0.009884	-0.008413	-0.000000	0.000000	-0.000000	0.000000	-0.000000	0.000000	-0.053400	-0.082682	-0.351174	-0.067940	0.005632	0.054944	0.000000	-0.531173	-0.281275	-0.014232	0.004104	0.000000	0.000000	-6.361268	-2.767354	-0.153181	0.044176	0.000000
1018.638000	0.013144	-1.526993	0.022698	-1.588019	0.009897	-0.008449	-0.000000	0.000000	-0.000000	0.000000	0.000000	0.000000	-0.125031	-0.071895	-0.295215	-0.060916	0.019795	0.074875	0.000000	-0.530916	-0.281160	-0.014214	0.004099	0.000000	0.000000	-6.358180	-2.766220	-0.152983	0.044122	0.000000
1018.648000	0.013108	-1.527028	0.022687	-1.588019	0.009884	-0.008437	-0.000000	0.000000	-0.000000	0.000000	0.000000	0.000000	-0.124639	-0.099325	-0.310721	-0.055174	0.026353	0.085797	-0.000000	-0.531094	-0.281179	-0.014228	0.004103	0.000000	-0.000000	-6.360322	-2.766407	-0.153133	0.044165	0.000000
1018.658000	0.013132	-1.527005	0.022651	-1.588008	0.009861	-0.008425	-0.000000	0.000000	-0.000000	0.000000	-0.000027	0.000000	-0.051034	-0.061754	-0.318583	-0.056343	-0.005960	0.091544	-0.000000	-0.531163	-0.281263	-0.014221	0.004101	0.000000	-0.000000	-6.361149	-2.767235	-0.153062	0.044143	0.000000
1018.668000	0.013144	-1.526993	0.022675	-1.588055	0.009896	-0.008437	-0.000000	0.000000	-0.000000	0.000000	-0.000024	0.000000	-0.202218	-0.040887	-0.312784	-0.089901	0.026915	0.074906	0.000000	-0.530919	-0.281165	-0.014218	0.004101	0.000000	0.000000	-6.358227	-2.766267	-0.153030	0.044143	0.000000
1018.678000	0.013120	-1.526981	0.022687	-1.588031	0.009908	-0.008389	-0.000000	0.000000	-0.000000	0.000000	-0.000000	0.000000	-0.051664	-0.106166	-0.355125	-0.077657	0.009703	0.079524	-0.000000	-0.531209	-0.281319	-0.014227	0.004103	0.000000	-0.000000	-6.361696	-2.767781	-0.153122	0.044165	0.000000
1018.688000	0.013120	-1.526981	0.022723	-1.588067	0.009908	-0.008425	-0.000000	0.000000	-0.000000	0.000000	-0.000041	0.000000	-0.150288	-0.059681	-0.287860	-0.061354	0.004275	0.078321	-0.000000	-0.530967	-0.281124	-0.014221	0.004102	0.000000	-0.000000	-6.358800	-2.765863	-0.153056	0.044145	0.000000
1018.700000	0.013108	-1.526969	0.022687	-1.588067	0.009884	-0.008401	-0.000000	0.000000	-0.000000	0.000000	-0.000000	0.000000	-0.040854	-0.043384	-0.309419	-0.064659	0.025796	0.057210	-0.000000	-0.531014	-0.281181	-0.014231	0.004104	0.000000	-0.000000	-6.359365	-2.766428	-0.153172	0.044176	0.000000
1018.710000	0.013120	-1.527005	0.022651	-1.588008	0.009897	-0.008460	-0.000000	0.000000	-0.000000	0.000000	-0.000000	0.000000	-0.096615	-0.135665	-0.321799	-0.044729	0.037488	0.077390	0.000000	-0.530914	-0.281059	-0.014210	0.004099	0.000000	0.000000	-6.358159	-2.765222	-0.152939	0.044121	0.000000
1018.720000	0.013096	-1.526993	0.022687	-1.588031	0.009884	-0.008437	-0.000000	0.000000	-0.000000	0.000000	-0.000000	0.000000	-0.131003	-0.072612	-0.302282	-0.060365	0.042406	0.069604	0.000000	-0.531207	-0.281217	-0.014219	0.004100	0.000000	0.000000	-6.361671	-2.766779	-0.153037	0.044133	0.000000
1018.730000	0.013084	-1.527005	0.022698	-1.588031	0.009884	-0.008413	-0.000000	0.000000	-0.000000	0.000000	-0.000000	0.000000	-0.057363	-0.041659	-0.251489	-0.046889	0.025971	0.069636	-0.000000	-0.530961	-0.281116	-0.014213	0.004100	0.000000	-0.000000	-6.358721	-2.765784	-0.152978	0.044123	0.000000
1018.740000	0.013132	-1.526993	0.022675	-1.588031	0.009884	-0.008425	-0.000000	0.000000	-0.000000	0.000000	0.000000	0.000000	-0.133880	-0.146558	-0.342669	-0.075387	0.015902	0.052225	0.000000	-0.531377	-0.281325	-0.014232	0.004104	0.000000	0.000000	-6.363710	-2.767840	-0.153181	0.044176	0.000000
1018.752000	0.013108	-1.527028	0.022675	-1.588031	0.009897	-0.008425	-0.000000	0.000000	-0.000000	0.000000	0.000000	0.000000	0.053274	-0.077450	-0.290335	-0.051196	0.038769	0.096822	0.000000	-0.531133	-0.281226	-0.014229	0.004103	0.000000	0.000000	-6.360781	-2.766867	-0.153143	0.044165	0.000000
1018.762000	0.013132	-1.526981	0.022711	-1.587995	0.009897	-0.008413	-0.000000	0.000000	-0.000000	0.000000	0.000000	0.000000	-0.058806	-0.058907	-0.281740	-0.038048	0.007832	0.057504	-0.000000	-0.531167	-0.281168	-0.014223	0.004102	0.000000	-0.000000	-6.361190	-2.766298	-0.153080	0.044154	0.000000
1018.772000	0.013132	-1.527005	0.022675	-1.587995	0.009873	-0.008425	-0.000000	0.000000	-0.000000	0.000000	0.000000	0.000000	-0.063984	-0.142866	-0.292492	-0.076770	-0.004377	0.059681	0.000000	-0.530969	-0.281225	-0.014228	0.004103	0.000000	0.000000	-6.358816	-2.766857	-0.153133	0.044165	0.000000
1018.782000	0.013108	-1.526969	0.022698	-1.588031	0.009873	-0.008401	-0.000000	0.000000	-0.000000	0.000000	-0.000029	0.000000	-0.116412	-0.067606	-0.306787	-0.066931	0.017194	0.058737	0.000000	-0.531333	-0.281271	-0.014224	0.004103	0.000000	0.000000	-6.363175	-2.767306	-0.153095	0.044155	0.000000
1018.794000	0.013120	-1.527028	0.022698	-1.588031	0.009897	-0.008437	-0.000000	0.000000	-0.000000	0.000000	-0.000000	0.000000	-0.045882	-0.121120	-0.326450	-0.065449	-0.014052	0.058409	0.000000	-0.531014	-0.281280	-0.014233	0.004105	0.000000	0.000000	-6.359354	-2.767394	-0.153184	0.044177	0.000000
1018.804000	0.013144	-1.527005	0.022687	-1.588031	0.009884	-0.008425	-0.000000	0.000000	-0.000000	0.000000	-0.000000	0.000000	-0.104041	-0.113202	-0.308761	-0.050310	0.005744	0.056062	0.000000	-0.531544	-0.281429	-0.014242	0.004107	0.000000	0.000000	-6.365711	-2.768865	-0.153288	0.044208	0.000000
1018.816000	0.013120	-1.527041	0.022711	-1.588019	0.009884	-0.008437	-0.000000	0.000000	-0.000000	0.000000	-0.000000	0.000000	-0.074066	-0.068877	-0.298353	-0.078820	0.040806	0.063547	-0.000000	-0.531039	-0.281211	-0.014217	0.004100	0.000000	-0.000000	-6.359654	-2.766717	-0.153012	0.044133	0.000000
1018.826000	0.013108	-1.526993	0.022675	-1.587995	0.009873	-0.008425	-0.000000	0.000000	-0.000000	0.000000	0.000000	0.000000	-0.058410	-0.130429	-0.317369	-0.050853	0.042667	0.065140	-0.000000	-0.531343	-0.281382	-0.014241	0.004107	0.000000	-0.000000	-6.363296	-2.768404	-0.153277	0.044208	0.000000
1018.838000	0.013120	-1.527028	0.022687	-1.588019	0.009884	-0.008425	-0.000000	0.000000	-0.000000	0.000000	0.000000	0.000000	-0.055828	-0.150555	-0.374604	-0.056804	0.028276	0.072644	-0.000000	-0.531091	-0.281175	-0.014224	0.004103	0.000000	-0.000000	-6.360279	-2.766364	-0.153090	0.044165	0.000000
1018.848000	0.013144	-1.527005	0.022687	-1.588008	0.009884	-0.008437	-0.000000	0.000000	-0.000000	0.000000	-0.000026	0.000000	-0.087525	-0.112664	-0.316352	-0.079218	0.010761	0.086754	-0.000000	-0.531255	-0.281275	-0.014230	0.004104	0.000000	-0.000000	-6.362244	-2.767353	-0.153161	0.044176	0.000000
1018.858000	0.013180	-1.526981	0.022675	-1.588031	0.009897	-0.008425	-0.000000	0.000000	-0.000000	0.000000	-0.000001	0.000000	-0.058037	-0.081373	-0.317831	-0.049860	0.027693	0.078948	-0.000000	-0.531173	-0.281276	-0.014232	0.004104	0.000000	-0.000000	-6.361268	-2.767354	-0.153181	0.044176	0.000000
1018.868000	0.013132	-1.527016	0.022698	-1.588019	0.009884	-0.008413	-0.000000	0.000000	-0.000000	0.000000	-0.000000	0.000000	-0.169164	-0.060698	-0.342288	-0.060334	0.022387	0.064740	0.000000	-0.531540	-0.281424	-0.014237	0.004106	0.000000	0.000000	-6.365660	-2.768813	-0.153236	0.044197	0.000000
1018.878000	0.013096	-1.526969	0.022675	-1.588031	0.009884	-0.008401	-0.000000	0.000000	-0.000000	0.000000	-0.000016	0.000000	-0.161446	-0.063668	-0.338056	-0.080148	0.011886	0.046615	-0.000000	-0.531253	-0.281273	-0.014228	0.004104	0.000000	-0.000000	-6.362223	-2.767331	-0.153140	0.044176	0.000000
1018.890000	0.013132	-1.526993	0.022687	-1.588055	0.009896	-0.008449	-0.000000	0.000000	-0.000000	0.000000	-0.000132	0.000000	-0.091734	-0.106687	-0.270393	-0.054222	0.015904	0.091340	0.000000	-0.530758	-0.281067	-0.014214	0.004099	0.000000	0.000000	-6.356287	-2.765305	-0.152985	0.044122	0.000000
1018.900000	0.013132	-1.527028	0.022687	-1.588019	0.009896	-0.008413	-0.000000	0.000000	-0.000000	0.000000	-0.000076	0.000000	-0.162520	-0.081662	-0.338728	-0.063325	0.025110	0.051042	0.000000	-0.531132	-0.281225	-0.014228	0.004103	0.000000	0.000000	-6.360771	-2.766857	-0.153133	0.044165	0.000000
1018.910000	0.013096	-1.527005	0.022687	-1.588043	0.009908	-0.008401	-0.000000	0.000000	-0.000000	0.000000	-0.000001	0.000000	-0.089325	-0.167282	-0.294098	-0.065327	0.011223	0.078102	0.000000	-0.531015	-0.281182	-0.014232	0.004104	0.000000	0.000000	-6.359375	-2.766439	-0.153183	0.044176	0.000000
1018.920000	0.013132	-1.526993	0.022687	-1.588019	0.009908	-0.008401	-0.000000	0.000000	-0.000000	0.000000	-0.000044	0.000000	-0.059102	-0.067052	-0.349695	-0.066135	0.003529	0.079980	0.000000	-0.531091	-0.281175	-0.014224	0.004103	0.000000	0.000000	-6.360284	-2.766370	-0.153095	0.044155	0.000000
1018.930000	0.013096	-1.526969	0.022687	-1.588008	0.009872	-0.008401	-0.000000	0.000000	-0.000000	0.000000	-0.000036	0.000000	-0.166348	-0.080818	-0.354999	-0.052865	-0.004199	0.072708	0.000000	-0.530836	-0.281162	-0.014214	0.004099	0.000000	0.000000	-6.357223	-2.766241	-0.152985	0.044122	0.000000
1018.942000	0.013132	-1.526993	0.022675	-1.588008	0.009908	-0.008449	-0.000000	0.000000	-0.000000	0.000000	-0.000029	0.000000	-0.052834	-0.055761	-0.268853	-0.085423	0.010888	0.070201	0.000000	-0.531211	-0.281222	-0.014223	0.004102	0.000000	0.000000	-6.361717	-2.766826	-0.153083	0.044155	0.000000
1018.952000	0.013096	-1.527005	0.022698	-1.588008	0.009908	-0.008425	-0.000000	0.000000	-0.000000	0.000000	-0.000025	0.000000	-0.222050	-0.164019	-0.323876	-0.066301	-0.000896	0.068621	-0.000000	-0.531341	-0.281381	-0.014240	0.004106	0.000000	-0.000000	-6.363280	-2.768389	-0.153261	0.044197	0.000000
1018.962000	0.013144	-1.527016	0.022687	-1.588031	0.009896	-0.008437	-0.000000	0.000000	-0.000000	0.000000	-0.000022	0.000000	-0.197500	-0.116825	-0.333807	-0.082341	0.009923	0.078107	-0.000000	-0.530970	-0.281128	-0.014224	0.004102	0.000000	-0.000000	-6.358837	-2.765900	-0.153094	0.044155	0.000000
1018.974000	0.013132	-1.526981	0.022662	-1.588019	0.009897	-0.008449	-0.000000	0.000000	-0.000000	0.000000	-0.000000	0.000000	-0.021576	-0.065760	-0.356961	-0.062546	0.007356	0.065643	0.000000	-0.531010	-0.281176	-0.014227	0.004103	0.000000	0.000000	-6.359313	-2.766376	-0.153120	0.044165	0.000000
1018.984000	0.013096	-1.526981	0.022698	-1.588031	0.009861	-0.008425	-0.000000	0.000000	-0.000000	0.000000	-0.000000	0.000000	-0.112407	-0.083505	-0.272298	-0.082763	0.013507	0.077132	0.000000	-0.531217	-0.281328	-0.014235	0.004105	0.000000	0.000000	-6.361785	-2.767871	-0.153211	0.044187	0.000000
1018.996000	0.013132	-1.527005	0.022698	-1.588031	0.009872	-0.008425	-0.000000	0.000000	-0.000000	0.000000	-0.000021	0.000000	-0.188244	-0.166563	-0.371785	-0.070725	0.006806	0.082599	0.000000	-0.530926	-0.281172	-0.014225	0.004102	0.000000	0.000000	-6.358299	-2.766340	-0.153103	0.044154	0.000000
1019.006000	0.013108	-1.527005	0.022687	-1.588008	0.009884	-0.008425	-0.000000	0.000000	-0.000000	0.000000	-0.000019	0.000000	-0.127921	-0.170008	-0.315674	-0.070376	-0.003778	0.070975	0.000000	-0.530846	-0.281075	-0.014220	0.004101	0.000000	0.000000	-6.357342	-2.765383	-0.153044	0.044144	0.000000
1019.016000	0.013096	-1.527028	0.022687	-1.588019	0.009861	-0.008413	-0.000000	0.000000	-0.000000	0.000000	-0.000017	0.000000	-0.177883	-0.120368	-0.322317	-0.064504	-0.003663	0.066399	-0.000000	-0.530967	-0.281124	-0.014221	0.004102	0.000000	-0.000000	-6.358800	-2.765863	-0.153056	0.044145	0.000000
1019.026000	0.013144	-1.527028	0.022675	-1.588019	0.009872	-0.008413	-0.000000	0.000000	-0.000000	0.000000	-0.000016	0.000000	-0.171868	-0.161721	-0.277354	-0.072847	0.016570	0.048301	-0.000000	-0.531090	-0.281174	-0.014223	0.004103	0.000000	-0.000000	-6.360274	-2.766359	-0.153085	0.044155	0.000000
1019.036000	0.013084	-1.527005	0.022687	-1.588019	0.009896	-0.008389	-0.000000	0.000000	-0.000000	0.000000	-0.000014	0.000000	-0.158150	-0.130726	-0.328249	-0.060134	0.004643	0.066644	-0.000000	-0.531255	-0.281275	-0.014230	0.004104	0.000000	-0.000000	-6.362245	-2.767353	-0.153161	0.044176	0.000000
1019.046000	0.013108	-1.526981	0.022675	-1.588008	0.009872	-0.008401	-0.000000	0.000000	-0.000000	0.000000	-0.000013	0.000000	-0.130501	-0.083822	-0.321546	-0.073551	0.014417	0.064916	0.000000	-0.530929	-0.281176	-0.014228	0.004103	0.000000	0.000000	-6.358337	-2.766378	-0.153141	0.044165	0.000000
1019.058000	0.013096	-1.526993	0.022711	-1.588019	0.009896	-0.008425	-0.000000	0.000000	-0.000000	0.000000	-0.000012	0.000000	-0.148532	-0.077006	-0.333952	-0.058147	-0.005673	0.060527	0.000000	-0.531464	-0.281331	-0.014236	0.004105	0.000000	0.000000	-6.364748	-2.767902	-0.153224	0.044187	0.000000
1019.068000	0.013120	-1.526993	0.022675	-1.588019	0.009861	-0.008425	-0.000000	0.000000	-0.000000	0.000000	-0.000011	0.000000	-0.180281	-0.144283	-0.309510	-0.061114	-0.002541	0.071193	-0.000000	-0.530872	-0.281008	-0.014205	0.004097	0.000000	-0.000000	-6.357656	-2.764719	-0.152886	0.044101	0.000000
1019.078000	0.013096	-1.527028	0.022687	-1.588055	0.009872	-0.008425	-0.000000	0.000000	-0.000000	0.000000	-0.000011	0.000000	-0.117297	-0.027323	-0.326006	-0.067630	0.020426	0.073410	-0.000000	-0.530969	-0.281126	-0.014222	0.004102	0.000000	-0.000000	-6.358816	-2.765879	-0.153072	0.044155	0.000000
1019.088000	0.013120	-1.527005	0.022711	-1.588019	0.009884	-0.008425	-0.000000	0.000000	-0.000000	0.000000	-0.000010	0.000000	-0.098013	-0.062698	-0.333289	-0.067119	-0.005378	0.063208	-0.000000	-0.530881	-0.281118	-0.014217	0.004100	0.000000	-0.000000	-6.357761	-2.765802	-0.153014	0.044133	0.000000
1019.100000	0.013132	-1.527005	0.022675	-1.588008	0.009897	-0.008413	-0.000000	0.000000	-0.000000	0.000000	-0.000000	0.000000	-0.042924	-0.080362	-0.323858	-0.050371	0.020191	0.070360	-0.000000	-0.531085	-0.281168	-0.014217	0.004101	0.000000	-0.000000	-6.360206	-2.766292	-0.153017	0.044134	0.000000
1019.110000	0.013168	-1.526993	0.022651	-1.588043	0.009861	-0.008389	-0.000000	0.000000	-0.000000	0.000000	-0.000000	0.000000	-0.057583	-0.058947	-0.360773	-0.081956	-0.002390	0.051654	-0.000000	-0.531248	-0.281267	-0.014222	0.004101	0.000000	-0.000000	-6.362158	-2.767266	-0.153074	0.044144	0.000000
1019.122000	0.013120	-1.526993	0.022675	-1.587995	0.009897	-0.008437	-0.000000	0.000000	-0.000000	0.000000	-0.000000	0.000000	-0.080263	-0.144542	-0.297125	-0.054025	0.003687	0.075665	-0.000000	-0.530849	-0.281079	-0.014223	0.004101	0.000000	-0.000000	-6.357385	-2.765425	-0.153087	0.044144	0.000000
1019.132000	0.013096	-1.527005	0.022698	-1.588043	0.009849	-0.008401	-0.000000	0.000000	-0.000000	0.000000	-0.000000	0.000000	-0.116484	-0.090437	-0.308555	-0.064421	-0.036511	0.079747	0.000000	-0.530718	-0.281019	-0.014211	0.004100	0.000000	0.000000	-6.355809	-2.764827	-0.152957	0.044123	0.000000
1019.142000	0.013132	-1.526993	0.022698	-1.588019	0.009873	-0.008449	-0.000000	0.000000	-0.000000	0.000000	0.000000	0.000000	-0.065291	-0.151273	-0.263628	-0.018986	-0.000556	0.062175	-0.000000	-0.531170	-0.281271	-0.014228	0.004103	0.000000	-0.000000	-6.361227	-2.767313	-0.153140	0.044165	0.000000
1019.154000	0.013120	-1.527005	0.022675	-1.588055	0.009861	-0.008401	-0.000000	0.000000	-0.000000	0.000000	0.000000	0.000000	-0.107177	-0.115614	-0.324367	-0.060482	-0.032328	0.086453	-0.000000	-0.530917	-0.281063	-0.014214	0.004099	0.000000	-0.000000	-6.358201	-2.765264	-0.152982	0.044121	0.000000
1019.164000	0.013120	-1.526981	0.022675	-1.588019	0.009897	-0.008425	-0.000000	0.000000	-0.000000	0.000000	0.000000	0.000000	-0.222246	-0.075626	-0.257543	-0.065310	0.007415	0.089739	-0.000000	-0.530965	-0.281122	-0.014219	0.004102	0.000000	-0.000000	-6.358778	-2.765841	-0.153035	0.044145	0.000000
1019.174000	0.013108	-1.527028	0.022675	-1.587995	0.009849	-0.008401	-0.000000	0.000000	-0.000000	0.000000	0.000000	0.000000	-0.223051	-0.091738	-0.347842	-0.076668	0.011245	0.059684	-0.000000	-0.531264	-0.281287	-0.014241	0.004106	0.000000	-0.000000	-6.362355	-2.767463	-0.153272	0.044197	0.000000
1019.184000	0.013120	-1.526993	0.022675	-1.588019	0.009849	-0.008401	-0.000000	0.000000	-0.000000	0.000000	0.000000	0.000000	-0.102953	-0.120815	-0.309229	-0.056020	-0.010075	0.082586	-0.000000	-0.531158	-0.281257	-0.014215	0.004099	0.000000	-0.000000	-6.361082	-2.767167	-0.152995	0.044122	0.000000
1019.194000	0.013096	-1.526993	0.022651	-1.588008	0.009897	-0.008437	-0.000000	0.000000	-0.000000	0.000000	0.000000	0.000000	-0.184654	-0.153177	-0.320358	-0.064532	-0.005615	0.079592	-0.000000	-0.530916	-0.281062	-0.014213	0.004099	0.000000	-0.000000	-6.358191	-2.765254	-0.152972	0.044121	0.000000
1019.204000	0.013120	-1.527005	0.022675	-1.588019	0.009897	-0.008401	-0.000000	0.000000	-0.000000	0.000000	0.000000	0.000000	-0.208038	-0.056618	-0.332389	-0.061377	0.027054	0.071126	0.000000	-0.530789	-0.281007	-0.014206	0.004097	0.000000	0.000000	-6.356669	-2.764709	-0.152895	0.044101	0.000000
1019.216000	0.013096	-1.527005	0.022651	-1.588019	0.009884	-0.008413	-0.000000	0.000000	-0.000000	0.000000	0.000000	0.000000	-0.129680	-0.004323	-0.288517	-0.106316	-0.014153	0.088878	-0.000000	-0.531003	-0.281068	-0.014217	0.004100	0.000000	-0.000000	-6.359229	-2.765315	-0.153014	0.044133	0.000000
1019.226000	0.013132	-1.526981	0.022687	-1.588043	0.009897	-0.008437	-0.000000	0.000000	-0.000000	0.000000	0.000000	0.000000	-0.108218	-0.100714	-0.257832	-0.071573	-0.000921	0.068510	-0.000000	-0.531095	-0.281180	-0.014229	0.004103	0.000000	-0.000000	-6.360332	-2.766418	-0.153143	0.044165	0.000000
1019.236000	0.013108	-1.527041	0.022698	-1.588008	0.009884	-0.008437	-0.000000	0.000000	-0.000000	0.000000	0.000000	0.000000	-0.131387	-0.086724	-0.255754	-0.085358	0.011945	0.060604	-0.000000	-0.531013	-0.281179	-0.014230	0.004103	0.000000	-0.000000	-6.359345	-2.766409	-0.153153	0.044165	0.000000
1019.248000	0.013108	-1.527005	0.022675	-1.588019	0.009908	-0.008413	-0.000000	0.000000	-0.000000	0.000000	0.000000	0.000000	-0.253129	-0.162153	-0.332836	-0.057352	-0.001921	0.096357	0.000000	-0.530762	-0.281073	-0.014219	0.004101	0.000000	0.000000	-6.356344	-2.765362	-0.153042	0.044144	0.000000
1019.258000	0.013120	-1.527028	0.022687	-1.588008	0.009897	-0.008401	-0.000000	0.000000	-0.000000	0.000000	0.000000	0.000000	-0.006606	-0.100315	-0.315316	-0.064133	-0.000872	0.112293	-0.000000	-0.530887	-0.281026	-0.014221	0.004101	0.000000	-0.000000	-6.357834	-2.764897	-0.153063	0.044144	0.000000
1019.270000	0.013108	-1.527016	0.022662	-1.588019	0.009861	-0.008437	-0.000000	0.000000	-0.000000	0.000000	0.000000	0.000000	-0.125286	-0.114376	-0.356666	-0.050626	0.023643	0.074786	0.000000	-0.531091	-0.281175	-0.014224	0.004103	0.000000	0.000000	-6.360284	-2.766370	-0.153095	0.044155	0.000000
1019.280000	0.013096	-1.526993	0.022698	-1.588019	0.009884	-0.008425	-0.000000	0.000000	-0.000000	0.000000	0.000000	0.000000	-0.071475	-0.145863	-0.315293	-0.073960	0.014390	0.085002	-0.000000	-0.531173	-0.281274	-0.014231	0.004104	0.000000	-0.000000	-6.361258	-2.767343	-0.153171	0.044176	0.000000
1019.290000	0.013108	-1.527005	0.022687	-1.588031	0.009861	-0.008460	-0.000000	0.000000	-0.000000	0.000000	0.000000	0.000000	-0.268587	-0.104576	-0.295937	-0.078072	0.015290	0.087868	0.000000	-0.530839	-0.281067	-0.014212	0.004100	0.000000	0.000000	-6.357263	-2.765304	-0.152965	0.044123	0.000000
1019.300000	0.013132	-1.527005	0.022711	-1.588019	0.009884	-0.008437	-0.000000	0.000000	-0.000000	0.000000	0.000000	0.000000	-0.172048	-0.109356	-0.368204	-0.067559	0.001528	0.068348	0.000000	-0.531052	-0.281227	-0.014231	0.004104	0.000000	0.000000	-6.359811	-2.766874	-0.153169	0.044175	0.000000
1019.312000	0.013132	-1.527028	0.022698	-1.588019	0.009897	-0.008401	-0.000000	0.000000	-0.000000	0.000000	0.000000	0.000000	-0.224502	-0.138426	-0.297155	-0.079983	-0.018033	0.102679	-0.000000	-0.531168	-0.281269	-0.014226	0.004103	0.000000	-0.000000	-6.361206	-2.767292	-0.153119	0.044165	0.000000
1019.322000	0.013096	-1.527005	0.022675	-1.588019	0.009861	-0.008425	-0.000000	0.000000	-0.000000	0.000000	0.000000	0.000000	-0.105154	-0.108851	-0.300978	-0.083320	-0.029293	0.072247	0.000000	-0.531398	-0.281350	-0.014255	0.004110	0.000000	0.000000	-6.363957	-2.768088	-0.153429	0.044240	0.000000
1019.332000	0.013120	-1.527005	0.022662	-1.588019	0.009884	-0.008425	-0.000000	0.000000	-0.000000	0.000000	0.000000	0.000000	-0.175510	-0.049585	-0.342951	-0.097187	0.025981	0.087140	-0.000000	-0.531006	-0.281171	-0.014222	0.004102	0.000000	-0.000000	-6.359265	-2.766328	-0.153072	0.044155	0.000000
1019.342000	0.013120	-1.527028	0.022662	-1.588008	0.009873	-0.008425	-0.000000	0.000000	-0.000000	0.000000	0.000000	0.000000	-0.113511	-0.094641	-0.286391	-0.066550	-0.000049	0.099149	-0.000000	-0.531043	-0.281117	-0.014219	0.004101	0.000000	-0.000000	-6.359705	-2.765791	-0.153040	0.044143	0.000000
1019.352000	0.013120	-1.526993	0.022711	-1.588031	0.009908	-0.008449	-0.000000	0.000000	-0.000000	0.000000	0.000000	0.000000	-0.229909	-0.020614	-0.289903	-0.076028	-0.002971	0.093390	-0.000000	-0.531130	-0.281223	-0.014226	0.004102	0.000000	-0.000000	-6.360752	-2.766837	-0.153114	0.044154	0.000000
1019.362000	0.013132	-1.527005	0.022675	-1.588043	0.009908	-0.008460	-0.000000	0.000000	-0.000000	0.000000	0.000000	0.000000	-0.228239	-0.055624	-0.310839	-0.058127	-0.014162	0.083952	0.000000	-0.530968	-0.281224	-0.014227	0.004103	0.000000	0.000000	-6.358805	-2.766846	-0.153122	0.044165	0.000000
1019.374000	0.013108	-1.526993	0.022662	-1.588031	0.009897	-0.008437	-0.000000	0.000000	-0.000000	0.000000	0.000000	0.000000	-0.039107	-0.078482	-0.308722	-0.084824	0.024710	0.080423	-0.000000	-0.531095	-0.281180	-0.014229	0.004103	0.000000	-0.000000	-6.360332	-2.766418	-0.153143	0.044165	0.000000
1019.384000	0.013096	-1.526993	0.022651	-1.588019	0.009873	-0.008413	-0.000000	0.000000	-0.000000	0.000000	0.000000	0.000000	-0.142228	-0.021573	-0.321601	-0.062782	0.005128	0.073585	-0.000000	-0.531089	-0.281272	-0.014228	0.004103	0.000000	-0.000000	-6.360260	-2.767323	-0.153131	0.044165	0.000000
1019.394000	0.013084	-1.527016	0.022662	-1.588043	0.009897	-0.008437	-0.000000	0.000000	-0.000000	0.000000	0.000000	0.000000	-0.059900	-0.064128	-0.307182	-0.061552	0.007722	0.074538	0.000000	-0.530840	-0.281068	-0.014213	0.004100	0.000000	0.000000	-6.357274	-2.765315	-0.152976	0.044123	0.000000
1019.406000	0.013156	-1.527005	0.022698	-1.587995	0.009884	-0.008425	-0.000000	0.000000	-0.000000	0.000000	0.000000	0.000000	-0.127565	-0.168501	-0.356898	-0.067462	0.025960	0.100372	-0.000000	-0.531003	-0.281068	-0.014217	0.004100	0.000000	-0.000000	-6.359229	-2.765315	-0.153014	0.044133	0.000000
1019.416000	0.013120	-1.527028	0.022687	-1.588067	0.009873	-0.008413	-0.000000	0.000000	-0.000000	0.000000	0.000000	0.000000	-0.119663	-0.130326	-0.296093	-0.084784	-0.008705	0.071138	-0.000000	-0.531207	-0.281217	-0.014219	0.004102	0.000000	-0.000000	-6.361669	-2.766777	-0.153035	0.044145	0.000000
1019.428000	0.013120	-1.526981	0.022687	-1.588031	0.009861	-0.008389	-0.000000	0.000000	-0.000000	0.000000	0.000000	0.000000	-0.233063	-0.107886	-0.335246	-0.076947	0.018267	0.065940	-0.000000	-0.530969	-0.281126	-0.014223	0.004102	0.000000	-0.000000	-6.358821	-2.765884	-0.153078	0.044145	0.000000
1019.438000	0.013096	-1.527005	0.022675	-1.588019	0.009861	-0.008376	-0.000000	0.000000	-0.000000	0.000000	0.000000	0.000000	-0.191015	-0.129950	-0.318700	-0.087286	0.021893	0.066778	-0.000000	-0.531086	-0.281269	-0.014224	0.004102	0.000000	-0.000000	-6.360222	-2.767285	-0.153094	0.044155	0.000000
1019.450000	0.013072	-1.527016	0.022687	-1.588008	0.009897	-0.008413	-0.000000	0.000000	-0.000000	0.000000	0.000000	0.000000	-0.169374	-0.101797	-0.307240	-0.062530	-0.002267	0.073504	0.000000	-0.531261	-0.281383	-0.014240	0.004106	0.000000	0.000000	-6.362323	-2.768408	-0.153262	0.044198	0.000000
1019.460000	0.013108	-1.526993	0.022675	-1.588031	0.009849	-0.008413	-0.000000	0.000000	-0.000000	0.000000	0.000000	0.000000	-0.079360	-0.066644	-0.309325	-0.058639	0.011595	0.113090	-0.000000	-0.531252	-0.281271	-0.014227	0.004103	0.000000	-0.000000	-6.362204	-2.767312	-0.153120	0.044165	0.000000
1019.470000	0.013096	-1.527016	0.022698	-1.588067	0.009873	-0.008425	-0.000000	0.000000	-0.000000	0.000000	0.000000	0.000000	-0.036718	-0.090104	-0.308124	-0.066234	-0.001347	0.074103	-0.000000	-0.531129	-0.281222	-0.014225	0.004102	0.000000	-0.000000	-6.360741	-2.766826	-0.153102	0.044154	0.000000
1019.482000	0.013144	-1.526993	0.022687	-1.588055	0.009873	-0.008425	-0.000000	0.000000	-0.000000	0.000000	0.000000	0.000000	-0.043047	-0.085582	-0.325774	-0.041938	-0.007917	0.072984	-0.000000	-0.531052	-0.281228	-0.014232	0.004105	0.000000	-0.000000	-6.359819	-2.766882	-0.153177	0.044186	0.000000
1019.492000	0.013108	-1.526981	0.022687	-1.588019	0.009861	-0.008437	-0.000000	0.000000	-0.000000	0.000000	0.000000	0.000000	-0.084406	-0.148338	-0.266992	-0.074433	-0.010727	0.063935	-0.000000	-0.531173	-0.281274	-0.014231	0.004104	0.000000	-0.000000	-6.361258	-2.767343	-0.153171	0.044176	0.000000
1019.504000	0.013084	-1.526993	0.022675	-1.588008	0.009897	-0.008437	-0.000000	0.000000	-0.000000	0.000000	0.000000	0.000000	-0.049102	-0.093765	-0.312114	-0.070231	0.007350	0.090012	-0.000000	-0.530747	-0.280955	-0.014200	0.004096	0.000000	-0.000000	-6.356161	-2.764201	-0.152836	0.044090	0.000000
1019.514000	0.013132	-1.526969	0.022711	-1.588019	0.009861	-0.008413	-0.000000	0.000000	-0.000000	0.000000	0.000000	0.000000	-0.040872	-0.083133	-0.307055	-0.050990	0.004690	0.085824	0.000000	-0.530837	-0.281163	-0.014215	0.004099	0.000000	0.000000	-6.357234	-2.766252	-0.152996	0.044122	0.000000
1019.524000	0.013144	-1.527005	0.022687	-1.588019	0.009861	-0.008401	-0.000000	0.000000	-0.000000	0.000000	0.000000	0.000000	-0.193104	-0.158499	-0.282088	-0.076733	0.017659	0.092258	-0.000000	-0.531220	-0.281233	-0.014233	0.004104	0.000000	-0.000000	-6.361828	-2.766936	-0.153194	0.044176	0.000000
1019.536000	0.013132	-1.526981	0.022723	-1.588043	0.009884	-0.008425	-0.000000	0.000000	-0.000000	0.000000	0.000000	0.000000	-0.114229	-0.192021	-0.301544	-0.081345	-0.004470	0.081248	0.000000	-0.531093	-0.281178	-0.014226	0.004103	0.000000	0.000000	-6.360306	-2.766391	-0.153117	0.044155	0.000000
1019.546000	0.013096	-1.527028	0.022687	-1.588019	0.009849	-0.008389	-0.000000	0.000000	-0.000000	0.000000	0.000000	0.000000	-0.117913	-0.084361	-0.323688	-0.076903	0.009664	0.083271	-0.000000	-0.531218	-0.281330	-0.014237	0.004106	0.000000	-0.000000	-6.361801	-2.767887	-0.153228	0.044197	0.000000
1019.558000	0.013108	-1.527028	0.022687	-1.588008	0.009908	-0.008425	-0.000000	0.000000	-0.000000	0.000000	0.000000	0.000000	-0.055774	-0.104881	-0.320641	-0.084898	0.016182	0.055692	-0.000000	-0.530930	-0.281178	-0.014230	0.004104	0.000000	-0.000000	-6.358356	-2.766397	-0.153159	0.044176	0.000000
1019.568000	0.013096	-1.526993	0.022687	-1.588019	0.009921	-0.008425	-0.000000	0.000000	-0.000000	0.000000	0.000000	0.000000	-0.058419	-0.085792	-0.328554	-0.089019	-0.017200	0.066210	-0.000000	-0.531169	-0.281270	-0.014228	0.004103	0.000000	-0.000000	-6.361217	-2.767303	-0.153130	0.044165	0.000000
1019.580000	0.013108	-1.526981	0.022723	-1.588019	0.009861	-0.008413	-0.000000	0.000000	-0.000000	0.000000	0.000000	0.000000	-0.095264	-0.017631	-0.367391	-0.075811	0.004060	0.055915	-0.000000	-0.531129	-0.281222	-0.014225	0.004102	0.000000	-0.000000	-6.360741	-2.766826	-0.153102	0.044154	0.000000
1019.590000	0.013108	-1.527016	0.022675	-1.588031	0.009837	-0.008425	-0.000000	0.000000	-0.000000	0.000000	0.000000	0.000000	-0.133688	-0.138757	-0.291971	-0.075519	0.014895	0.102345	-0.000000	-0.530991	-0.281153	-0.014206	0.004097	0.000000	-0.000000	-6.359089	-2.766152	-0.152896	0.044101	0.000000
1019.600000	0.013144	-1.527005	0.022687	-1.588019	0.009884	-0.008449	-0.000000	0.000000	-0.000000	0.000000	0.000000	0.000000	-0.071033	-0.122211	-0.319231	-0.082440	0.002140	0.071024	0.000000	-0.530760	-0.281070	-0.014217	0.004100	0.000000	0.000000	-6.356317	-2.765335	-0.153015	0.044133	0.000000
1019.612000	0.013096	-1.526993	0.022698	-1.588043	0.009861	-0.008425	-0.000000	0.000000	-0.000000	0.000000	0.000000	0.000000	-0.264042	-0.108772	-0.333594	-0.049985	-0.010343	0.089445	-0.000000	-0.530980	-0.281140	-0.014235	0.004105	0.000000	-0.000000	-6.358956	-2.766019	-0.153213	0.044187	0.000000
1019.622000	0.013120	-1.526981	0.022662	-1.588019	0.009861	-0.008473	-0.000000	0.000000	-0.000000	0.000000	0.000000	0.000000	-0.172087	-0.091321	-0.334685	-0.059426	0.015508	0.067335	-0.000000	-0.531129	-0.281123	-0.014223	0.004102	0.000000	-0.000000	-6.360740	-2.765849	-0.153080	0.044154	0.000000
1019.634000	0.013072	-1.527016	0.022687	-1.587983	0.009873	-0.008437	-0.000000	0.000000	-0.000000	0.000000	0.000000	0.000000	-0.187933	-0.033468	-0.296904	-0.060291	0.012294	0.055124	-0.000000	-0.531016	-0.281282	-0.014235	0.004105	0.000000	-0.000000	-6.359381	-2.767422	-0.153211	0.044187	0.000000
1019.644000	0.013096	-1.526993	0.022687	-1.588031	0.009873	-0.008425	-0.000000	0.000000	-0.000000	0.000000	0.000000	0.000000	-0.096394	-0.101291	-0.286651	-0.069802	0.004449	0.102930	-0.000000	-0.531031	-0.281103	-0.014206	0.004097	0.000000	-0.000000	-6.359568	-2.765654	-0.152904	0.044100	0.000000
1019.654000	0.013132	-1.527005	0.022675	-1.588019	0.009884	-0.008413	-0.000000	0.000000	-0.000000	0.000000	0.000000	0.000000	-0.071008	-0.132656	-0.356282	-0.092813	-0.006774	0.080941	-0.000000	-0.531131	-0.281224	-0.014227	0.004103	0.000000	-0.000000	-6.360760	-2.766846	-0.153122	0.044165	0.000000
1019.666000	0.013120	-1.527005	0.022698	-1.588008	0.009861	-0.008413	-0.000000	0.000000	-0.000000	0.000000	0.000000	0.000000	-0.051834	-0.092049	-0.335625	-0.077695	-0.032232	0.082283	0.000000	-0.530845	-0.281174	-0.014225	0.004103	0.000000	0.000000	-6.357337	-2.766355	-0.153099	0.044165	0.000000
1019.676000	0.013108	-1.527041	0.022662	-1.588031	0.009884	-0.008449	-0.000000	0.000000	-0.000000	0.000000	0.000000	0.000000	-0.197812	-0.059650	-0.317873	-0.084043	-0.009227	0.070031	-0.000000	-0.530844	-0.281073	-0.014218	0.004101	0.000000	-0.000000	-6.357325	-2.765366	-0.153027	0.044134	0.000000
1019.688000	0.013120	-1.527016	0.022662	-1.588019	0.009873	-0.008425	-0.000000	0.000000	-0.000000	0.000000	0.000000	0.000000	-0.161962	-0.093582	-0.305683	-0.078176	0.000002	0.086118	0.000000	-0.531010	-0.281176	-0.014227	0.004103	0.000000	0.000000	-6.359313	-2.766376	-0.153120	0.044165	0.000000
1019.698000	0.013120	-1.527005	0.022651	-1.587995	0.009873	-0.008425	-0.000000	0.000000	-0.000000	0.000000	0.000000	0.000000	-0.155087	-0.098628	-0.290888	-0.079636	0.005692	0.050800	-0.000000	-0.531212	-0.281322	-0.014230	0.004103	0.000000	-0.000000	-6.361728	-2.767814	-0.153154	0.044165	0.000000
1019.710000	0.013108	-1.527005	0.022675	-1.588031	0.009873	-0.008425	-0.000000	0.000000	-0.000000	0.000000	0.000000	0.000000	-0.245044	-0.130456	-0.327848	-0.086167	-0.013596	0.062397	-0.000000	-0.530921	-0.281067	-0.014218	0.004100	0.000000	-0.000000	-6.358242	-2.765305	-0.153023	0.044133	0.000000
1019.720000	0.013072	-1.527016	0.022698	-1.588031	0.009897	-0.008413	-0.000000	0.000000	-0.000000	0.000000	0.000000	0.000000	-0.103187	-0.115166	-0.346709	-0.073079	-0.000951	0.090213	-0.000000	-0.531052	-0.281227	-0.014231	0.004104	0.000000	-0.000000	-6.359811	-2.766874	-0.153169	0.044175	0.000000
1019.730000	0.013072	-1.526981	0.022687	-1.588043	0.009849	-0.008425	-0.000000	0.000000	-0.000000	0.000000	0.000000	0.000000	-0.214556	-0.058318	-0.321287	-0.090421	0.006608	0.070568	0.000000	-0.530969	-0.281225	-0.014228	0.004103	0.000000	0.000000	-6.358816	-2.766857	-0.153133	0.044165	0.000000
1019.742000	0.013072	-1.527005	0.022698	-1.588067	0.009861	-0.008460	-0.000000	0.000000	-0.000000	0.000000	0.000000	0.000000	-0.178315	-0.119194	-0.349935	-0.100968	0.023126	0.050523	-0.000000	-0.531138	-0.281332	-0.014237	0.004105	0.000000	-0.000000	-6.360849	-2.767912	-0.153234	0.044187	0.000000
1019.752000	0.013120	-1.526969	0.022675	-1.588031	0.009884	-0.008437	-0.000000	0.000000	-0.000000	0.000000	0.000000	0.000000	-0.212444	-0.082911	-0.349828	-0.059102	-0.001068	0.069237	-0.000000	-0.531418	-0.281374	-0.014236	0.004105	0.000000	-0.000000	-6.364196	-2.768327	-0.153218	0.044186	0.000000
1019.764000	0.013120	-1.527016	0.022698	-1.588031	0.009908	-0.008437	-0.000000	0.000000	-0.000000	0.000000	0.000000	0.000000	-0.306628	-0.116146	-0.329773	-0.092316	0.030772	0.073863	-0.000000	-0.531000	-0.281163	-0.014215	0.004099	0.000000	-0.000000	-6.359189	-2.766252	-0.152996	0.044122	0.000000
1019.774000	0.013120	-1.527016	0.022662	-1.588019	0.009884	-0.008425	-0.000000	0.000000	-0.000000	0.000000	0.000000	0.000000	-0.164480	-0.069475	-0.322624	-0.077788	-0.001840	0.084626	-0.000000	-0.531164	-0.281165	-0.014220	0.004101	0.000000	-0.000000	-6.361160	-2.766268	-0.153050	0.044143	0.000000
1019.784000	0.013144	-1.527041	0.022675	-1.588031	0.009884	-0.008425	-0.000000	0.000000	-0.000000	0.000000	0.000000	0.000000	-0.083041	-0.082479	-0.287104	-0.083130	0.004850	0.074112	-0.000000	-0.531093	-0.281178	-0.014227	0.004103	0.000000	-0.000000	-6.360311	-2.766396	-0.153122	0.044165	0.000000
1019.796000	0.013108	-1.527005	0.022687	-1.588043	0.009873	-0.008413	-0.000000	0.000000	-0.000000	0.000000	0.000000	0.000000	-0.179588	-0.055761	-0.305389	-0.076585	0.002371	0.094794	0.000000	-0.530930	-0.281178	-0.014230	0.004103	0.000000	0.000000	-6.358358	-2.766399	-0.153162	0.044165	0.000000
1019.806000	0.013108	-1.527005	0.022651	-1.588043	0.009861	-0.008425	-0.000000	0.000000	-0.000000	0.000000	0.000000	0.000000	-0.235461	-0.107373	-0.331626	-0.098567	0.003140	0.081567	-0.000000	-0.530971	-0.281129	-0.014225	0.004102	0.000000	-0.000000	-6.358848	-2.765911	-0.153104	0.044155	0.000000
1019.818000	0.013096	-1.526993	0.022687	-1.588019	0.009884	-0.008437	-0.000000	0.000000	-0.000000	0.000000	0.000000	0.000000	-0.046314	-0.131582	-0.325615	-0.080838	-0.004885	0.088296	-0.000000	-0.530876	-0.281013	-0.014209	0.004098	0.000000	-0.000000	-6.357704	-2.764767	-0.152934	0.044111	0.000000
1019.828000	0.013120	-1.527016	0.022675	-1.587995	0.009897	-0.008413	-0.000000	0.000000	-0.000000	0.000000	0.000000	0.000000	-0.053639	-0.044474	-0.274163	-0.065272	0.009019	0.073662	0.000000	-0.531139	-0.281234	-0.014236	0.004105	0.000000	0.000000	-6.360860	-2.766945	-0.153222	0.044187	0.000000
1019.840000	0.013096	-1.527005	0.022698	-1.588008	0.009908	-0.008425	-0.000000	0.000000	-0.000000	0.000000	0.000000	0.000000	-0.077260	-0.055839	-0.300720	-0.108533	-0.001061	0.065339	-0.000000	-0.531301	-0.281332	-0.014240	0.004106	0.000000	-0.000000	-6.362801	-2.767910	-0.153269	0.044197	0.000000
1019.850000	0.013108	-1.526969	0.022698	-1.588031	0.009897	-0.008425	-0.000000	0.000000	-0.000000	0.000000	0.000000	0.000000	-0.081636	-0.115068	-0.359515	-0.091213	0.017198	0.094279	-0.000000	-0.531134	-0.281227	-0.014230	0.004103	0.000000	-0.000000	-6.360792	-2.766878	-0.153154	0.044165	0.000000
1019.860000	0.013132	-1.526957	0.022711	-1.588031	0.009884	-0.008437	-0.000000	0.000000	-0.000000	0.000000	0.000000	0.000000	-0.101026	-0.164990	-0.321867	-0.070462	-0.000147	0.050523	-0.000000	-0.531008	-0.281273	-0.014227	0.004103	0.000000	-0.000000	-6.359292	-2.767332	-0.153122	0.044165	0.000000
1019.872000	0.013108	-1.527005	0.022687	-1.588067	0.009897	-0.008473	-0.000000	0.000000	-0.000000	0.000000	0.000000	0.000000	-0.106902	-0.051107	-0.345885	-0.086660	-0.001406	0.073197	-0.000000	-0.530881	-0.281019	-0.014216	0.004100	0.000000	-0.000000	-6.357771	-2.764835	-0.153001	0.044133	0.000000
1019.882000	0.013108	-1.526981	0.022675	-1.588019	0.009873	-0.008425	-0.000000	0.000000	-0.000000	0.000000	0.000000	0.000000	-0.133968	-0.204375	-0.322782	-0.069164	-0.009736	0.054113	0.000000	-0.531086	-0.281169	-0.014218	0.004101	0.000000	0.000000	-6.360216	-2.766302	-0.153027	0.044134	0.000000
1019.894000	0.013096	-1.526993	0.022675	-1.588019	0.009873	-0.008401	-0.000000	0.000000	-0.000000	0.000000	0.000000	0.000000	-0.019513	-0.112764	-0.314257	-0.065051	0.002632	0.063031	0.000000	-0.531051	-0.281226	-0.014231	0.004103	0.000000	0.000000	-6.359805	-2.766868	-0.153163	0.044165	0.000000
1019.904000	0.013120	-1.526981	0.022711	-1.588019	0.009884	-0.008425	-0.000000	0.000000	-0.000000	0.000000	0.000000	0.000000	0.001880	-0.093344	-0.278273	-0.085213	0.008257	0.073001	-0.000000	-0.531008	-0.281173	-0.014224	0.004102	0.000000	-0.000000	-6.359286	-2.766350	-0.153094	0.044155	0.000000
1019.916000	0.013096	-1.527005	0.022675	-1.588019	0.009873	-0.008437	-0.000000	0.000000	-0.000000	0.000000	0.000000	0.000000	-0.200581	-0.022421	-0.332657	-0.086938	0.031838	0.060882	-0.000000	-0.531005	-0.281169	-0.014220	0.004101	0.000000	-0.000000	-6.359246	-2.766309	-0.153053	0.044144	0.000000
1019.926000	0.013120	-1.527005	0.022675	-1.588067	0.009884	-0.008425	-0.000000	0.000000	-0.000000	0.000000	0.000000	0.000000	-0.131008	-0.152585	-0.300371	-0.080382	0.013799	0.066403	0.000000	-0.531086	-0.281170	-0.014219	0.004101	0.000000	0.000000	-6.360227	-2.766313	-0.153038	0.044134	0.000000
1019.936000	0.013096	-1.526993	0.022687	-1.588031	0.009861	-0.008437	-0.000000	0.000000	-0.000000	0.000000	0.000000	0.000000	-0.022612	-0.073943	-0.320397	-0.078686	0.007853	0.068790	-0.000000	-0.531091	-0.281275	-0.014230	0.004103	0.000000	-0.000000	-6.360281	-2.767344	-0.153153	0.044165	0.000000
1019.946000	0.013108	-1.527005	0.022675	-1.588008	0.009861	-0.008425	-0.000000	0.000000	-0.000000	0.000000	0.000000	0.000000	-0.169313	-0.089514	-0.324592	-0.066919	0.011623	0.085243	-0.000000	-0.531000	-0.281064	-0.014213	0.004099	0.000000	-0.000000	-6.359189	-2.765274	-0.152973	0.044122	0.000000
1019.958000	0.013096	-1.526993	0.022687	-1.588019	0.009837	-0.008437	-0.000000	0.000000	-0.000000	0.000000	0.000000	0.000000	-0.015088	-0.145819	-0.293108	-0.080941	0.019135	0.063738	0.000000	-0.530598	-0.280976	-0.014218	0.004100	0.000000	0.000000	-6.354375	-2.764410	-0.153026	0.044133	0.000000
1019.968000	0.013108	-1.526981	0.022675	-1.588008	0.009897	-0.008389	-0.000000	0.000000	-0.000000	0.000000	0.000000	0.000000	-0.001956	-0.041453	-0.315869	-0.078126	-0.008145	0.093305	-0.000000	-0.531096	-0.281181	-0.014230	0.004103	0.000000	-0.000000	-6.360343	-2.766429	-0.153154	0.044165	0.000000
1019.978000	0.013108	-1.527028	0.022662	-1.588031	0.009884	-0.008425	-0.000000	0.000000	-0.000000	0.000000	0.000000	0.000000	-0.072317	-0.116573	-0.320461	-0.089729	0.009666	0.101348	-0.000000	-0.531012	-0.281178	-0.014229	0.004103	0.000000	-0.000000	-6.359334	-2.766397	-0.153142	0.044165	0.000000
1019.988000	0.013096	-1.527028	0.022687	-1.588031	0.009861	-0.008425	-0.000000	0.000000	-0.000000	0.000000	0.000000	0.000000	-0.076302	-0.035574	-0.333304	-0.077519	0.021611	0.084927	-0.000000	-0.531216	-0.281228	-0.014229	0.004104	0.000000	-0.000000	-6.361779	-2.766887	-0.153145	0.044166	0.000000
1019.998000	0.013156	-1.526981	0.022698	-1.588008	0.009908	-0.008425	-0.000000	0.000000	-0.000000	0.000000	0.000000	0.000000	0.055539	-0.073443	-0.352214	-0.066475	0.005800	0.073741	-0.000000	-0.531143	-0.281338	-0.014242	0.004107	0.000000	-0.000000	-6.360906	-2.767969	-0.153291	0.044209	0.000000
1020.008000	0.013120	-1.527016	0.022687	-1.588043	0.009884	-0.008413	-0.000000	0.000000	-0.000000	0.000000	0.000000	0.000000	-0.032609	-0.170621	-0.291620	-0.075307	0.004439	0.068759	0.000000	-0.530677	-0.280969	-0.014215	0.004099	0.000000	0.000000	-6.355322	-2.764340	-0.152993	0.044121	0.000000
1020.018000	0.013096	-1.526981	0.022698	-1.588019	0.009897	-0.008413	-0.000000	0.000000	-0.000000	0.000000	0.000000	0.000000	-0.122348	-0.144190	-0.333049	-0.091858	0.011389	0.067197	0.000000	-0.530877	-0.281113	-0.014212	0.004100	0.000000	0.000000	-6.357713	-2.765753	-0.152965	0.044123	0.000000
1020.030000	0.013096	-1.526981	0.022675	-1.588031	0.009884	-0.008425	-0.000000	0.000000	-0.000000	0.000000	0.000000	0.000000	-0.036426	-0.088223	-0.295846	-0.075163	-0.007494	0.062651	-0.000000	-0.531134	-0.281228	-0.014230	0.004104	0.000000	-0.000000	-6.360798	-2.766883	-0.153159	0.044176	0.000000
1020.040000	0.013108	-1.527005	0.022662	-1.588019	0.009873	-0.008425	-0.000000	0.000000	-0.000000	0.000000	0.000000	0.000000	-0.128799	-0.067688	-0.308105	-0.069012	0.002577	0.077771	-0.000000	-0.531248	-0.281267	-0.014223	0.004102	0.000000	-0.000000	-6.362166	-2.767274	-0.153083	0.044155	0.000000
1020.050000	0.013108	-1.526993	0.022698	-1.588031	0.009861	-0.008425	-0.000000	0.000000	-0.000000	0.000000	0.000000	0.000000	-0.042713	-0.115047	-0.304793	-0.079030	0.002404	0.076930	0.000000	-0.531055	-0.281231	-0.014235	0.004105	0.000000	0.000000	-6.359852	-2.766915	-0.153210	0.044186	0.000000
1020.062000	0.013108	-1.526981	0.022698	-1.588031	0.009884	-0.008401	-0.000000	0.000000	-0.000000	0.000000	0.000000	0.000000	-0.080578	-0.099310	-0.286299	-0.107211	0.002423	0.094573	-0.000000	-0.531255	-0.281275	-0.014230	0.004104	0.000000	-0.000000	-6.362244	-2.767353	-0.153161	0.044176	0.000000
1020.072000	0.013096	-1.527028	0.022698	-1.588008	0.009908	-0.008437	-0.000000	0.000000	-0.000000	0.000000	0.000000	0.000000	-0.202972	-0.090818	-0.280383	-0.085545	0.007493	0.089298	0.000000	-0.531464	-0.281431	-0.014242	0.004107	0.000000	0.000000	-6.364754	-2.768885	-0.153290	0.044208	0.000000
1020.082000	0.013108	-1.527005	0.022687	-1.588019	0.009884	-0.008449	-0.000000	0.000000	-0.000000	0.000000	0.000000	-0.000000	-0.047791	-0.159834	-0.307225	-0.084765	0.002093	0.076146	-0.000000	-0.531091	-0.281175	-0.014224	0.004103	0.000000	-0.000000	-6.360284	-2.766370	-0.153095	0.044155	0.000000
1020.094000	0.013096	-1.527041	0.022687	-1.588031	0.009897	-0.008437	-0.000000	0.000000	-0.000000	0.000000	0.000000	-0.000000	-0.050255	-0.126603	-0.276368	-0.068338	0.011568	0.070078	-0.000000	-0.531162	-0.281162	-0.014218	0.004100	0.000000	-0.000000	-6.361133	-2.766241	-0.153023	0.044133	0.000000
1020.104000	0.013108	-1.527005	0.022711	-1.588031	0.009908	-0.008425	-0.000000	0.000000	-0.000000	0.000000	0.000000	-0.000000	-0.023156	-0.129461	-0.284249	-0.081843	0.018846	0.078698	0.000000	-0.531009	-0.281174	-0.014225	0.004102	0.000000	0.000000	-6.359297	-2.766360	-0.153104	0.044155	0.000000
1020.116000	0.013084	-1.527005	0.022687	-1.588031	0.009837	-0.008413	-0.000000	0.000000	-0.000000	0.000000	0.000000	-0.000000	-0.007063	-0.151807	-0.315839	-0.068347	0.001146	0.060567	-0.000000	-0.531246	-0.281264	-0.014220	0.004101	0.000000	-0.000000	-6.362136	-2.767245	-0.153053	0.044144	0.000000
1020.126000	0.013120	-1.527005	0.022675	-1.588031	0.009849	-0.008401	-0.000000	0.000000	-0.000000	0.000000	0.000000	0.000000	-0.020757	-0.140408	-0.295402	-0.099827	0.017121	0.058152	-0.000000	-0.531175	-0.281277	-0.014234	0.004105	0.000000	-0.000000	-6.361284	-2.767370	-0.153197	0.044186	0.000000
1020.136000	0.013120	-1.526993	0.022651	-1.588019	0.009897	-0.008425	-0.000000	0.000000	-0.000000	0.000000	0.000000	0.000000	-0.046640	-0.132982	-0.335275	-0.076029	0.015360	0.089035	-0.000000	-0.531137	-0.281231	-0.014233	0.004104	0.000000	-0.000000	-6.360830	-2.766916	-0.153192	0.044176	0.000000
1020.148000	0.013144	-1.526993	0.022687	-1.588067	0.009908	-0.008425	-0.000000	0.000000	-0.000000	0.000000	0.000000	0.000000	-0.006709	-0.095692	-0.331915	-0.071554	0.015377	0.076851	0.000000	-0.531019	-0.281287	-0.014239	0.004106	0.000000	0.000000	-6.359422	-2.767462	-0.153252	0.044198	0.000000
1020.158000	0.013096	-1.527005	0.022711	-1.588031	0.009873	-0.008413	-0.000000	0.000000	-0.000000	0.000000	0.000000	0.000000	0.067564	-0.058894	-0.288052	-0.074590	0.000698	0.061666	-0.000000	-0.531048	-0.281222	-0.014227	0.004103	0.000000	-0.000000	-6.359762	-2.766825	-0.153120	0.044165	0.000000
1020.170000	0.013084	-1.526993	0.022675	-1.588019	0.009849	-0.008437	-0.000000	0.000000	-0.000000	0.000000	0.000000	0.000000	0.019451	-0.095517	-0.299732	-0.084225	0.016487	0.038811	0.000000	-0.530846	-0.281075	-0.014219	0.004101	0.000000	0.000000	-6.357342	-2.765382	-0.153044	0.044144	0.000000
1020.180000	0.013108	-1.526993	0.022687	-1.588019	0.009873	-0.008425	-0.000000	0.000000	-0.000000	0.000000	0.000000	0.000000	0.024592	-0.056408	-0.305876	-0.079757	0.014333	0.076518	-0.000000	-0.531175	-0.281278	-0.014234	0.004104	0.000000	-0.000000	-6.361290	-2.767376	-0.153203	0.044176	0.000000
1020.190000	0.013120	-1.527016	0.022698	-1.588031	0.009897	-0.008425	-0.000000	0.000000	-0.000000	0.000000	0.000000	0.000000	0.010404	-0.074156	-0.312149	-0.058988	0.016220	0.093526	-0.000000	-0.531049	-0.281223	-0.014228	0.004103	0.000000	-0.000000	-6.359773	-2.766836	-0.153131	0.044165	0.000000
1020.200000	0.013108	-1.527005	0.022675	-1.588031	0.009897	-0.008413	-0.000000	0.000000	-0.000000	0.000000	0.000000	0.000000	0.064270	-0.067727	-0.357917	-0.077441	0.035601	0.059758	-0.000000	-0.530886	-0.281124	-0.014222	0.004101	0.000000	-0.000000	-6.357823	-2.765864	-0.153076	0.044144	0.000000
1020.210000	0.013120	-1.526993	0.022687	-1.587995	0.009897	-0.008413	-0.000000	0.000000	-0.000000	0.000000	0.000000	0.000000	0.006305	-0.120988	-0.303631	-0.101022	-0.000141	0.047795	0.000000	-0.530889	-0.281128	-0.014226	0.004103	0.000000	0.000000	-6.357859	-2.765899	-0.153112	0.044165	0.000000
1020.222000	0.013120	-1.527005	0.022675	-1.588043	0.009873	-0.008413	-0.000000	0.000000	-0.000000	0.000000	0.000000	0.000000	0.035687	-0.106090	-0.331052	-0.063334	0.023205	0.060107	-0.000000	-0.531349	-0.281390	-0.014248	0.004108	0.000000	-0.000000	-6.363369	-2.768478	-0.153350	0.044219	0.000000
1020.232000	0.013108	-1.526993	0.022723	-1.588019	0.009873	-0.008425	-0.000000	0.000000	-0.000000	0.000000	0.000000	0.000000	0.100168	-0.117715	-0.374206	-0.074248	0.012198	0.086193	-0.000000	-0.531345	-0.281386	-0.014244	0.004107	0.000000	-0.000000	-6.363329	-2.768437	-0.153309	0.044208	0.000000
1020.242000	0.013132	-1.526993	0.022662	-1.588008	0.009908	-0.008425	-0.000000	0.000000	-0.000000	0.000000	0.000000	0.000000	0.041901	-0.048763	-0.354994	-0.095280	0.024321	0.076593	-0.000000	-0.531126	-0.281218	-0.014221	0.004101	0.000000	-0.000000	-6.360703	-2.766789	-0.153065	0.044144	0.000000
1020.252000	0.013120	-1.527016	0.022675	-1.587995	0.009897	-0.008425	-0.000000	0.000000	-0.000000	0.000000	0.000000	0.000000	0.053966	-0.083848	-0.286088	-0.085262	0.015317	0.067309	-0.000000	-0.531047	-0.281221	-0.014226	0.004103	0.000000	-0.000000	-6.359752	-2.766815	-0.153110	0.044165	0.000000
1020.262000	0.013120	-1.526993	0.022687	-1.588019	0.009849	-0.008425	-0.000000	0.000000	-0.000000	0.000000	0.000000	0.000000	0.072155	-0.026739	-0.314901	-0.070327	0.000604	0.080567	0.000000	-0.531293	-0.281321	-0.014231	0.004103	0.000000	0.000000	-6.362696	-2.767804	-0.153163	0.044165	0.000000
1020.274000	0.013132	-1.527028	0.022687	-1.588043	0.009897	-0.008401	-0.000000	0.000000	-0.000000	0.000000	0.000000	0.000000	0.033626	-0.132871	-0.383949	-0.067991	-0.019682	0.061525	0.000000	-0.531094	-0.281179	-0.014227	0.004103	0.000000	0.000000	-6.360316	-2.766402	-0.153127	0.044155	0.000000
1020.284000	0.013132	-1.526981	0.022698	-1.588019	0.009933	-0.008413	-0.000000	0.000000	-0.000000	0.000000	0.000000	0.000000	0.016214	-0.088575	-0.311335	-0.075377	0.009835	0.055146	0.000000	-0.531093	-0.281178	-0.014226	0.004103	0.000000	0.000000	-6.360306	-2.766391	-0.153117	0.044155	0.000000
1020.296000	0.013132	-1.527005	0.022698	-1.588019	0.009897	-0.008413	-0.000000	0.000000	-0.000000	0.000000	0.000000	0.000000	0.048358	-0.118227	-0.343405	-0.071673	0.013447	0.072950	-0.000000	-0.530503	-0.280861	-0.014203	0.004096	0.000000	-0.000000	-6.353242	-2.763277	-0.152866	0.044090	0.000000
1020.306000	0.013120	-1.527028	0.022698	-1.588067	0.009908	-0.008460	-0.000000	0.000000	-0.000000	0.000000	0.000000	0.000000	-0.022041	-0.051916	-0.339972	-0.072682	0.013753	0.067015	0.000000	-0.530665	-0.280955	-0.014202	0.004096	0.000000	0.000000	-6.355184	-2.764202	-0.152856	0.044090	0.000000
1020.318000	0.013120	-1.526981	0.022687	-1.588019	0.009861	-0.008413	-0.000000	0.000000	-0.000000	0.000000	0.000000	0.000000	0.016222	-0.084739	-0.332378	-0.071031	0.010224	0.078802	-0.000000	-0.531092	-0.281177	-0.014225	0.004103	0.000000	-0.000000	-6.360294	-2.766380	-0.153106	0.044155	0.000000
1020.328000	0.013096	-1.526993	0.022723	-1.587995	0.009908	-0.008437	-0.000000	0.000000	-0.000000	0.000000	0.000000	0.000000	-0.019930	-0.072623	-0.334989	-0.081396	0.028030	0.053076	-0.000000	-0.531080	-0.281162	-0.014212	0.004100	0.000000	-0.000000	-6.360154	-2.766240	-0.152965	0.044123	0.000000
1020.338000	0.013120	-1.526981	0.022687	-1.587995	0.009908	-0.008389	-0.000000	0.000000	-0.000000	0.000000	0.000000	0.000000	-0.013064	-0.088146	-0.308629	-0.086496	0.017554	0.068864	0.000000	-0.530749	-0.281056	-0.014204	0.004096	0.000000	0.000000	-6.356181	-2.765199	-0.152879	0.044090	0.000000
1020.348000	0.013120	-1.527005	0.022687	-1.588031	0.009884	-0.008401	-0.000000	0.000000	-0.000000	0.000000	0.000000	0.000000	-0.000138	-0.102938	-0.330476	-0.118315	0.027404	0.056639	-0.000000	-0.531258	-0.281279	-0.014234	0.004105	0.000000	-0.000000	-6.362282	-2.767390	-0.153199	0.044186	0.000000
1020.358000	0.013108	-1.526981	0.022711	-1.588043	0.009884	-0.008449	-0.000000	0.000000	-0.000000	0.000000	0.000000	0.000000	0.000010	-0.110300	-0.314836	-0.064250	-0.006328	0.053364	-0.000000	-0.531304	-0.281335	-0.014243	0.004107	0.000000	-0.000000	-6.362831	-2.767939	-0.153298	0.044208	0.000000
1020.368000	0.013120	-1.526981	0.022711	-1.588019	0.009873	-0.008425	-0.000000	0.000000	-0.000000	0.000000	0.000000	0.000000	0.038936	-0.112891	-0.308455	-0.115241	-0.022948	0.101854	0.000000	-0.531168	-0.281169	-0.014224	0.004102	0.000000	0.000000	-6.361201	-2.766309	-0.153091	0.044154	0.000000
1020.380000	0.013120	-1.526969	0.022711	-1.588019	0.009873	-0.008460	-0.000000	0.000000	-0.000000	0.000000	0.000000	0.000000	0.062842	0.014393	-0.330341	-0.092786	0.019118	0.082425	-0.000000	-0.531213	-0.281224	-0.014225	0.004102	0.000000	-0.000000	-6.361738	-2.766846	-0.153104	0.044155	0.000000
1020.390000	0.013108	-1.527016	0.022687	-1.588008	0.009884	-0.008413	-0.000000	0.000000	-0.000000	0.000000	0.000000	0.000000	-0.024657	-0.080564	-0.318572	-0.089964	0.013791	0.053631	-0.000000	-0.531250	-0.281270	-0.014225	0.004102	0.000000	-0.000000	-6.362187	-2.767296	-0.153104	0.044155	0.000000
1020.400000	0.013084	-1.526993	0.022651	-1.587995	0.009897	-0.008413	-0.000000	0.000000	-0.000000	0.000000	0.000000	0.000000	0.004035	-0.124983	-0.327274	-0.067556	-0.018713	0.093083	-0.000000	-0.531044	-0.281218	-0.014223	0.004102	0.000000	-0.000000	-6.359721	-2.766785	-0.153080	0.044154	0.000000
1020.410000	0.013120	-1.527005	0.022675	-1.588008	0.009873	-0.008473	-0.000000	0.000000	-0.000000	0.000000	0.000000	0.000000	-0.049852	-0.089439	-0.322701	-0.082609	0.021224	0.085654	-0.000000	-0.530878	-0.281115	-0.014214	0.004100	0.000000	-0.000000	-6.357734	-2.765774	-0.152987	0.044123	0.000000
1020.422000	0.013132	-1.527005	0.022711	-1.588019	0.009873	-0.008401	-0.000000	0.000000	-0.000000	0.000000	0.000000	0.000000	0.083017	-0.097939	-0.279189	-0.116928	0.021776	0.068653	-0.000000	-0.531171	-0.281272	-0.014229	0.004103	0.000000	-0.000000	-6.361238	-2.767324	-0.153151	0.044165	0.000000
1020.432000	0.013120	-1.526969	0.022698	-1.588031	0.009861	-0.008425	-0.000000	0.000000	-0.000000	0.000000	0.000000	0.000000	-0.095805	-0.109040	-0.374634	-0.064801	0.014618	0.060744	-0.000000	-0.530884	-0.281122	-0.014221	0.004101	0.000000	-0.000000	-6.357802	-2.765842	-0.153055	0.044144	0.000000
1020.444000	0.013132	-1.526993	0.022698	-1.588031	0.009897	-0.008460	-0.000000	0.000000	-0.000000	0.000000	0.000000	0.000000	0.025577	-0.088078	-0.290618	-0.084696	0.013270	0.069011	-0.000000	-0.531218	-0.281330	-0.014237	0.004105	0.000000	-0.000000	-6.361807	-2.767892	-0.153233	0.044187	0.000000
1020.454000	0.013096	-1.526981	0.022687	-1.588008	0.009873	-0.008413	-0.000000	0.000000	-0.000000	0.000000	0.000000	0.000000	-0.007181	-0.122930	-0.296311	-0.095239	0.013214	0.073967	-0.000000	-0.531130	-0.281123	-0.014223	0.004101	0.000000	-0.000000	-6.360746	-2.765854	-0.153085	0.044144	0.000000
1020.464000	0.013132	-1.527028	0.022687	-1.588019	0.009873	-0.008413	-0.000000	0.000000	-0.000000	0.000000	0.000000	0.000000	-0.054947	-0.044728	-0.309781	-0.071710	0.007664	0.053451	-0.000000	-0.531050	-0.281225	-0.014230	0.004103	0.000000	-0.000000	-6.359795	-2.766858	-0.153153	0.044165	0.000000
1020.474000	0.013120	-1.527016	0.022698	-1.588031	0.009861	-0.008449	-0.000000	0.000000	-0.000000	0.000000	0.000000	0.000000	0.035873	-0.112223	-0.294865	-0.087229	0.025955	0.057823	-0.000000	-0.531011	-0.281177	-0.014228	0.004103	0.000000	-0.000000	-6.359324	-2.766387	-0.153131	0.044165	0.000000
1020.484000	0.013108	-1.527005	0.022687	-1.588019	0.009873	-0.008389	-0.000000	0.000000	-0.000000	0.000000	0.000000	0.000000	0.133678	-0.100303	-0.329443	-0.085816	0.001511	0.060386	-0.000000	-0.531087	-0.281170	-0.014219	0.004101	0.000000	-0.000000	-6.360232	-2.766318	-0.153044	0.044144	0.000000
1020.494000	0.013108	-1.527005	0.022662	-1.588031	0.009884	-0.008389	-0.000000	0.000000	-0.000000	0.000000	0.000000	0.000000	0.088844	-0.103671	-0.274179	-0.068097	0.009847	0.066603	0.000000	-0.531016	-0.281184	-0.014233	0.004104	0.000000	0.000000	-6.359386	-2.766449	-0.153194	0.044176	0.000000
1020.506000	0.013108	-1.527005	0.022698	-1.588019	0.009884	-0.008425	-0.000000	0.000000	-0.000000	0.000000	0.000000	0.000000	0.057192	-0.066028	-0.301314	-0.087072	0.043486	0.039550	0.000000	-0.531286	-0.281214	-0.014221	0.004101	0.000000	0.000000	-6.362617	-2.766748	-0.153062	0.044143	0.000000
1020.516000	0.013120	-1.527016	0.022675	-1.588008	0.009873	-0.008425	-0.000000	0.000000	-0.000000	0.000000	0.000000	0.000000	0.033726	-0.098514	-0.297039	-0.073664	0.017987	0.082078	0.000000	-0.531082	-0.281164	-0.014214	0.004101	0.000000	0.000000	-6.360173	-2.766259	-0.152985	0.044134	0.000000
1020.526000	0.013108	-1.526969	0.022698	-1.588031	0.009873	-0.008449	-0.000000	0.000000	-0.000000	0.000000	0.000000	0.000000	0.085468	-0.027920	-0.341261	-0.089323	0.022556	0.074700	0.000000	-0.530965	-0.281221	-0.014224	0.004102	0.000000	0.000000	-6.358775	-2.766816	-0.153092	0.044154	0.000000
1020.536000	0.013120	-1.526981	0.022711	-1.588008	0.009884	-0.008413	-0.000000	0.000000	-0.000000	0.000000	0.000000	0.000000	0.124487	-0.069826	-0.324270	-0.088255	0.009899	0.071610	-0.000000	-0.531001	-0.281066	-0.014215	0.004100	0.000000	-0.000000	-6.359208	-2.765294	-0.152993	0.044133	0.000000
1020.548000	0.013120	-1.526993	0.022698	-1.588031	0.009884	-0.008449	-0.000000	0.000000	-0.000000	0.000000	0.000000	0.000000	0.050851	-0.056163	-0.277736	-0.097561	0.005367	0.054230	0.000000	-0.531415	-0.281371	-0.014233	0.004105	0.000000	0.000000	-6.364165	-2.768296	-0.153187	0.044186	0.000000
1020.558000	0.013108	-1.527005	0.022711	-1.588067	0.009908	-0.008449	-0.000000	0.000000	-0.000000	0.000000	0.000000	0.000000	-0.028151	-0.137879	-0.261095	-0.092940	0.016286	0.091736	0.000000	-0.530887	-0.281126	-0.014224	0.004102	0.000000	0.000000	-6.357840	-2.765880	-0.153092	0.044154	0.000000
1020.568000	0.013168	-1.527028	0.022711	-1.588031	0.009873	-0.008449	-0.000000	0.000000	-0.000000	0.000000	0.000000	0.000000	0.070118	-0.069748	-0.303087	-0.082095	-0.001837	0.063746	0.000000	-0.531010	-0.281176	-0.014227	0.004103	0.000000	0.000000	-6.359313	-2.766376	-0.153120	0.044165	0.000000
1020.580000	0.013096	-1.527016	0.022687	-1.588067	0.009884	-0.008437	-0.000000	0.000000	-0.000000	0.000000	0.000000	0.000000	-0.067652	-0.149107	-0.290156	-0.095841	0.023719	0.046779	0.000000	-0.531050	-0.281126	-0.014228	0.004103	0.000000	0.000000	-6.359795	-2.765880	-0.153130	0.044165	0.000000
1020.590000	0.013132	-1.527028	0.022698	-1.588043	0.009884	-0.008425	-0.000000	0.000000	-0.000000	0.000000	0.000000	0.000000	0.008254	-0.030987	-0.270780	-0.092578	0.032870	0.070383	0.000000	-0.531135	-0.281228	-0.014231	0.004103	0.000000	0.000000	-6.360803	-2.766889	-0.153165	0.044165	0.000000
1020.602000	0.013084	-1.526969	0.022698	-1.588019	0.009884	-0.008401	-0.000000	0.000000	-0.000000	0.000000	0.000000	0.000000	0.020577	-0.073483	-0.301640	-0.084401	0.003803	0.063417	-0.000000	-0.531085	-0.281267	-0.014223	0.004102	0.000000	-0.000000	-6.360211	-2.767274	-0.153083	0.044155	0.000000
1020.612000	0.013132	-1.526957	0.022698	-1.588031	0.009933	-0.008413	-0.000000	0.000000	-0.000000	0.000000	0.000000	0.000000	0.069654	-0.092528	-0.330451	-0.083101	0.020165	0.051567	-0.000000	-0.531019	-0.281186	-0.014236	0.004105	0.000000	-0.000000	-6.359414	-2.766477	-0.153222	0.044187	0.000000
1020.622000	0.013108	-1.526993	0.022711	-1.588031	0.009873	-0.008425	-0.000000	0.000000	-0.000000	0.000000	0.000000	0.000000	0.021952	-0.140678	-0.273511	-0.085077	0.016872	0.069970	-0.000000	-0.530903	-0.281046	-0.014198	0.004095	0.000000	-0.000000	-6.358034	-2.765097	-0.152815	0.044079	0.000000
1020.632000	0.013084	-1.526993	0.022675	-1.588019	0.009873	-0.008437	-0.000000	0.000000	-0.000000	0.000000	0.000000	0.000000	0.030354	-0.104258	-0.303006	-0.095569	0.010533	0.047002	0.000000	-0.530663	-0.280952	-0.014199	0.004096	0.000000	0.000000	-6.355152	-2.764170	-0.152823	0.044090	0.000000
1020.642000	0.013120	-1.527005	0.022723	-1.588019	0.009873	-0.008413	-0.000000	0.000000	-0.000000	0.000000	0.000000	0.000000	-0.006786	-0.093335	-0.316034	-0.086906	0.020991	0.038821	0.000000	-0.530917	-0.281162	-0.014216	0.004100	0.000000	0.000000	-6.358199	-2.766240	-0.153003	0.044133	0.000000
1020.652000	0.013096	-1.527028	0.022698	-1.588055	0.009897	-0.008401	-0.000000	0.000000	-0.000000	0.000000	0.000000	0.000000	0.003186	-0.135383	-0.362524	-0.072166	0.026648	0.052608	-0.000000	-0.531134	-0.281228	-0.014230	0.004104	0.000000	-0.000000	-6.360798	-2.766883	-0.153159	0.044176	0.000000
1020.664000	0.013108	-1.526981	0.022687	-1.588031	0.009908	-0.008425	-0.000000	0.000000	-0.000000	0.000000	0.000000	0.000000	0.007313	-0.036235	-0.278140	-0.073615	0.014018	0.076649	-0.000000	-0.530963	-0.281119	-0.014216	0.004100	0.000000	-0.000000	-6.358748	-2.765811	-0.153004	0.044133	0.000000
1020.674000	0.013132	-1.527016	0.022711	-1.587995	0.009908	-0.008413	-0.000000	0.000000	-0.000000	0.000000	0.000000	0.000000	0.062407	-0.081923	-0.347765	-0.094359	-0.012326	0.036853	-0.000000	-0.531138	-0.281232	-0.014234	0.004104	0.000000	-0.000000	-6.360841	-2.766926	-0.153203	0.044176	0.000000
1020.684000	0.013132	-1.527028	0.022698	-1.588031	0.009884	-0.008401	-0.000000	0.000000	-0.000000	0.000000	0.000000	0.000000	0.015124	-0.067019	-0.311343	-0.082445	0.024014	0.042765	-0.000000	-0.530666	-0.281059	-0.014210	0.004098	0.000000	-0.000000	-6.355192	-2.765227	-0.152944	0.044111	0.000000
1020.694000	0.013132	-1.526993	0.022698	-1.588031	0.009884	-0.008389	-0.000000	0.000000	-0.000000	0.000000	0.000000	0.000000	0.001456	-0.120110	-0.326272	-0.090748	0.022885	0.040869	-0.000000	-0.531138	-0.281232	-0.014234	0.004104	0.000000	-0.000000	-6.360841	-2.766926	-0.153203	0.044176	0.000000
1020.706000	0.013108	-1.526993	0.022687	-1.588031	0.009884	-0.008425	-0.000000	0.000000	-0.000000	0.000000	0.000000	0.000000	0.083347	-0.099814	-0.312838	-0.103407	0.019606	0.066158	0.000000	-0.530917	-0.281162	-0.014216	0.004100	0.000000	0.000000	-6.358199	-2.766240	-0.153003	0.044133	0.000000
1020.716000	0.013120	-1.526993	0.022687	-1.588019	0.009873	-0.008413	-0.000000	0.000000	-0.000000	0.000000	0.000000	0.000000	-0.000299	-0.139273	-0.315599	-0.081836	0.019567	0.036213	0.000000	-0.531009	-0.281174	-0.014225	0.004102	0.000000	0.000000	-6.359297	-2.766360	-0.153104	0.044155	0.000000
1020.728000	0.013132	-1.526993	0.022662	-1.588079	0.009873	-0.008425	-0.000000	0.000000	-0.000000	0.000000	0.000000	0.000000	-0.017755	-0.067740	-0.298446	-0.105220	0.011636	0.047739	0.000000	-0.530924	-0.281170	-0.014223	0.004102	0.000000	0.000000	-6.358278	-2.766318	-0.153081	0.044154	0.000000
1020.738000	0.013132	-1.526993	0.022675	-1.588019	0.009861	-0.008460	-0.000000	0.000000	-0.000000	0.000000	0.000000	0.000000	-0.072125	-0.074173	-0.277017	-0.090844	0.025340	0.054808	-0.000000	-0.531089	-0.281172	-0.014221	0.004101	0.000000	-0.000000	-6.360254	-2.766339	-0.153065	0.044144	0.000000
1020.750000	0.013108	-1.526981	0.022687	-1.588008	0.009861	-0.008449	-0.000000	0.000000	-0.000000	0.000000	0.000000	0.000000	-0.043744	-0.161669	-0.351005	-0.069719	0.031948	0.068915	-0.000000	-0.530590	-0.280966	-0.014209	0.004097	0.000000	-0.000000	-6.354278	-2.764313	-0.152928	0.044101	0.000000
1020.760000	0.013108	-1.526981	0.022675	-1.588019	0.009873	-0.008413	-0.000000	0.000000	-0.000000	0.000000	0.000000	0.000000	0.076531	-0.086208	-0.328410	-0.103571	0.028743	0.061092	-0.000000	-0.531257	-0.281278	-0.014232	0.004104	0.000000	-0.000000	-6.362266	-2.767374	-0.153182	0.044176	0.000000
1020.772000	0.013144	-1.527005	0.022675	-1.588019	0.009884	-0.008485	-0.000000	0.000000	-0.000000	0.000000	0.000000	0.000000	0.002983	-0.042064	-0.306611	-0.087808	0.030957	0.058362	-0.000000	-0.531132	-0.281225	-0.014228	0.004102	0.000000	-0.000000	-6.360773	-2.766859	-0.153135	0.044154	0.000000
1020.782000	0.013132	-1.527005	0.022687	-1.588019	0.009873	-0.008449	-0.000000	0.000000	-0.000000	0.000000	0.000000	0.000000	-0.039224	-0.179854	-0.351823	-0.092037	0.025570	0.049399	-0.000000	-0.531006	-0.281072	-0.014220	0.004100	0.000000	-0.000000	-6.359261	-2.765347	-0.153046	0.044133	0.000000
1020.792000	0.013120	-1.526969	0.022687	-1.588019	0.009849	-0.008425	-0.000000	0.000000	-0.000000	0.000000	0.000000	0.000000	0.044614	-0.151677	-0.305967	-0.083316	0.030078	0.033745	0.000000	-0.531343	-0.281283	-0.014236	0.004105	0.000000	0.000000	-6.363301	-2.767432	-0.153222	0.044187	0.000000
1020.804000	0.013156	-1.527005	0.022711	-1.588019	0.009873	-0.008425	-0.000000	0.000000	-0.000000	0.000000	0.000000	0.000000	0.021104	-0.164370	-0.335824	-0.106747	0.016030	0.055614	-0.000000	-0.531085	-0.281168	-0.014217	0.004101	0.000000	-0.000000	-6.360206	-2.766292	-0.153017	0.044134	0.000000
1020.814000	0.013144	-1.526981	0.022687	-1.588019	0.009908	-0.008401	-0.000000	0.000000	-0.000000	0.000000	0.000000	0.000000	-0.066685	-0.082669	-0.343303	-0.093363	0.014904	0.063165	-0.000000	-0.530924	-0.281071	-0.014221	0.004101	0.000000	-0.000000	-6.358280	-2.765343	-0.153060	0.044143	0.000000
1020.826000	0.013108	-1.526981	0.022651	-1.588019	0.009861	-0.008413	-0.000000	0.000000	-0.000000	0.000000	0.000000	0.000000	-0.060978	-0.115266	-0.328346	-0.104242	0.017050	0.037704	-0.000000	-0.531301	-0.281332	-0.014240	0.004106	0.000000	-0.000000	-6.362801	-2.767910	-0.153269	0.044197	0.000000
1020.836000	0.013144	-1.527005	0.022675	-1.588019	0.009861	-0.008413	-0.000000	0.000000	-0.000000	0.000000	0.000000	0.000000	-0.158852	-0.070018	-0.357843	-0.071314	0.033040	0.045934	-0.000000	-0.531130	-0.281223	-0.014226	0.004102	0.000000	-0.000000	-6.360752	-2.766837	-0.153114	0.044154	0.000000
1020.848000	0.013120	-1.527005	0.022698	-1.588019	0.009897	-0.008425	-0.000000	0.000000	-0.000000	0.000000	0.000000	0.000000	-0.091972	-0.054023	-0.289627	-0.088092	0.011947	0.055862	0.000000	-0.531341	-0.281381	-0.014240	0.004106	0.000000	0.000000	-6.363280	-2.768388	-0.153261	0.044197	0.000000
1020.858000	0.013120	-1.527005	0.022734	-1.588019	0.009873	-0.008413	-0.000000	0.000000	-0.000000	0.000000	0.000000	0.000000	-0.001966	-0.115226	-0.298460	-0.093986	0.020862	0.055047	0.000000	-0.531376	-0.281324	-0.014231	0.004104	0.000000	0.000000	-6.363699	-2.767830	-0.153171	0.044176	0.000000
1020.870000	0.013120	-1.526981	0.022711	-1.588008	0.009873	-0.008425	-0.000000	0.000000	-0.000000	0.000000	0.000000	0.000000	-0.292922	-0.187934	-0.303371	-0.073114	-0.013601	0.073487	0.000000	-0.531377	-0.281325	-0.014232	0.004104	0.000000	0.000000	-6.363710	-2.767840	-0.153181	0.044176	0.000000
1020.880000	0.013096	-1.526981	0.022675	-1.588031	0.009849	-0.008473	-0.000000	0.000000	-0.000000	0.000000	0.000000	0.000000	-0.131927	-0.129717	-0.291777	-0.091232	0.036265	0.072068	-0.000000	-0.531002	-0.281167	-0.014218	0.004100	0.000000	-0.000000	-6.359218	-2.766281	-0.153026	0.044133	0.000000
1020.892000	0.013096	-1.527005	0.022662	-1.588019	0.009897	-0.008449	-0.000000	0.000000	-0.000000	0.000000	0.000000	0.000000	-0.137538	-0.132838	-0.315652	-0.111123	0.008351	0.035812	-0.000000	-0.530963	-0.281118	-0.014215	0.004100	0.000000	-0.000000	-6.358743	-2.765806	-0.152999	0.044123	0.000000
1020.902000	0.013120	-1.526981	0.022698	-1.588031	0.009884	-0.008413	-0.000000	0.000000	-0.000000	0.000000	0.000000	0.000000	-0.157591	-0.171555	-0.313263	-0.084627	0.052285	0.046650	0.000000	-0.531133	-0.281226	-0.014229	0.004103	0.000000	0.000000	-6.360781	-2.766867	-0.153143	0.044165	0.000000
1020.912000	0.013144	-1.526969	0.022687	-1.588008	0.009873	-0.008437	-0.000000	0.000000	-0.000000	0.000000	0.000000	0.000000	-0.213510	-0.129037	-0.332314	-0.078210	0.032641	0.047247	0.000000	-0.531091	-0.281175	-0.014224	0.004103	0.000000	0.000000	-6.360284	-2.766370	-0.153095	0.044155	0.000000
1020.924000	0.013132	-1.527016	0.022698	-1.588019	0.009873	-0.008425	-0.000000	0.000000	-0.000000	0.000000	0.000000	0.000000	-0.151331	-0.146839	-0.347704	-0.087351	0.006248	0.046992	-0.000000	-0.530673	-0.280965	-0.014211	0.004099	0.000000	-0.000000	-6.355279	-2.764297	-0.152950	0.044121	0.000000
1020.936000	0.013120	-1.527016	0.022687	-1.588019	0.009873	-0.008401	-0.000000	0.000000	-0.000000	0.000000	0.000000	0.000000	-0.263624	-0.080777	-0.313344	-0.090246	0.018016	0.039134	0.000000	-0.530762	-0.281073	-0.014219	0.004101	0.000000	0.000000	-6.356344	-2.765362	-0.153042	0.044144	0.000000
1020.946000	0.013132	-1.527016	0.022687	-1.588019	0.009849	-0.008413	-0.000000	0.000000	-0.000000	0.000000	0.000000	0.000000	-0.321462	-0.081209	-0.288744	-0.087322	0.057583	0.041716	-0.000000	-0.530964	-0.281120	-0.014217	0.004100	0.000000	-0.000000	-6.358759	-2.765822	-0.153015	0.044133	0.000000
1020.956000	0.013108	-1.527028	0.022675	-1.588043	0.009849	-0.008449	-0.000000	0.000000	-0.000000	0.000000	0.000000	0.000000	-0.224024	-0.152036	-0.348403	-0.115121	0.016947	0.025307	0.000000	-0.531174	-0.281277	-0.014233	0.004104	0.000000	0.000000	-6.361279	-2.767365	-0.153192	0.044176	0.000000
1020.968000	0.013108	-1.527005	0.022698	-1.588019	0.009861	-0.008437	-0.000000	0.000000	-0.000000	0.000000	0.000000	0.000000	-0.203773	-0.051886	-0.335938	-0.097593	-0.003021	0.051451	0.000000	-0.531382	-0.281331	-0.014238	0.004106	0.000000	0.000000	-6.363767	-2.767897	-0.153238	0.044197	0.000000
1020.978000	0.013084	-1.526993	0.022675	-1.588055	0.009873	-0.008449	-0.000000	0.000000	-0.000000	0.000000	0.000000	0.000000	-0.233461	-0.112161	-0.280184	-0.091278	0.016150	0.050123	-0.000000	-0.531138	-0.281331	-0.014236	0.004105	0.000000	-0.000000	-6.360838	-2.767901	-0.153223	0.044187	0.000000
1020.990000	0.013108	-1.527016	0.022675	-1.588031	0.009897	-0.008413	-0.000000	0.000000	-0.000000	0.000000	0.000000	0.000000	-0.146489	-0.090096	-0.336928	-0.095687	0.054630	0.037448	-0.000000	-0.531050	-0.281225	-0.014230	0.004103	0.000000	-0.000000	-6.359795	-2.766858	-0.153153	0.044165	0.000000
1021.000000	0.013084	-1.527005	0.022711	-1.588008	0.009873	-0.008437	-0.000000	0.000000	-0.000000	0.000000	0.000000	0.000000	-0.241425	-0.112814	-0.302192	-0.098501	0.029425	0.031000	0.000000	-0.530539	-0.280904	-0.014201	0.004096	0.000000	0.000000	-6.353667	-2.763701	-0.152841	0.044089	0.000000
1021.012000	0.013132	-1.527016	0.022723	-1.588043	0.009908	-0.008437	-0.000000	0.000000	-0.000000	0.000000	0.000000	0.000000	-0.157397	-0.054953	-0.304818	-0.072464	0.037959	0.038451	-0.000000	-0.531042	-0.281116	-0.014218	0.004101	0.000000	-0.000000	-6.359695	-2.765781	-0.153030	0.044143	0.000000
1021.022000	0.013144	-1.527005	0.022687	-1.588008	0.009884	-0.008413	-0.000000	0.000000	-0.000000	0.000000	0.000000	0.000000	-0.168061	-0.051332	-0.328577	-0.074127	0.041469	0.034533	-0.000000	-0.531092	-0.281275	-0.014230	0.004104	0.000000	-0.000000	-6.360290	-2.767353	-0.153161	0.044176	0.000000
1021.034000	0.013144	-1.526957	0.022675	-1.588043	0.009884	-0.008425	-0.000000	0.000000	-0.000000	0.000000	0.000000	0.000000	-0.142461	-0.105244	-0.342067	-0.087824	0.004957	0.048757	0.000000	-0.530706	-0.281005	-0.014199	0.004096	0.000000	0.000000	-6.355672	-2.764690	-0.152820	0.044080	0.000000
1021.044000	0.013120	-1.527028	0.022698	-1.588031	0.009921	-0.008449	-0.000000	0.000000	-0.000000	0.000000	0.000000	0.000000	-0.179318	-0.187009	-0.303789	-0.107956	0.026835	0.057740	0.000000	-0.530880	-0.281117	-0.014216	0.004100	0.000000	0.000000	-6.357750	-2.765791	-0.153003	0.044133	0.000000
1021.054000	0.013096	-1.527028	0.022651	-1.588031	0.009884	-0.008425	-0.000000	0.000000	-0.000000	0.000000	0.000000	0.000000	-0.171271	-0.068350	-0.278201	-0.075570	0.025639	0.041031	0.000000	-0.530888	-0.281127	-0.014225	0.004102	0.000000	0.000000	-6.357850	-2.765890	-0.153102	0.044154	0.000000
1021.066000	0.013132	-1.526981	0.022662	-1.587995	0.009897	-0.008425	-0.000000	0.000000	-0.000000	0.000000	0.000000	0.000000	-0.114157	-0.066772	-0.298959	-0.099094	0.025246	0.054829	0.000000	-0.531177	-0.281280	-0.014237	0.004105	0.000000	0.000000	-6.361317	-2.767402	-0.153230	0.044186	0.000000
1021.076000	0.013108	-1.526993	0.022687	-1.588043	0.009921	-0.008460	-0.000000	0.000000	-0.000000	0.000000	0.000000	0.000000	-0.168482	-0.140968	-0.319236	-0.075101	0.022303	0.054156	-0.000000	-0.531174	-0.281276	-0.014233	0.004105	0.000000	-0.000000	-6.361274	-2.767360	-0.153187	0.044186	0.000000
1021.088000	0.013108	-1.527005	0.022687	-1.587995	0.009884	-0.008449	-0.000000	0.000000	-0.000000	0.000000	0.000000	0.000000	-0.209870	-0.117264	-0.315025	-0.095529	0.026855	0.044272	0.000000	-0.531049	-0.281323	-0.014230	0.004104	0.000000	0.000000	-6.359778	-2.767819	-0.153159	0.044176	0.000000
1021.098000	0.013120	-1.526981	0.022711	-1.588019	0.009897	-0.008413	-0.000000	0.000000	-0.000000	0.000000	0.000000	0.000000	-0.170717	-0.076193	-0.294359	-0.065904	0.028252	0.052055	0.000000	-0.530833	-0.281060	-0.014206	0.004098	0.000000	0.000000	-6.357196	-2.765237	-0.152898	0.044101	0.000000
1021.110000	0.013120	-1.526993	0.022675	-1.588008	0.009897	-0.008425	-0.000000	0.000000	-0.000000	0.000000	0.000000	0.000000	-0.079887	-0.095920	-0.314450	-0.114237	0.045313	0.045024	-0.000000	-0.531039	-0.281212	-0.014217	0.004101	0.000000	-0.000000	-6.359662	-2.766726	-0.153021	0.044144	0.000000
1021.120000	0.013120	-1.527016	0.022675	-1.588043	0.009873	-0.008437	-0.000000	0.000000	-0.000000	0.000000	0.000000	0.000000	-0.233495	-0.165364	-0.327580	-0.092848	0.017336	0.018298	0.000000	-0.531083	-0.281166	-0.014215	0.004100	0.000000	0.000000	-6.360186	-2.766272	-0.152998	0.044123	0.000000
1021.130000	0.013120	-1.526993	0.022687	-1.588019	0.009884	-0.008413	-0.000000	0.000000	-0.000000	0.000000	0.000000	0.000000	-0.192804	-0.102034	-0.333325	-0.076404	0.024012	0.033539	-0.000000	-0.531089	-0.281173	-0.014222	0.004103	0.000000	-0.000000	-6.360263	-2.766349	-0.153074	0.044155	0.000000
1021.142000	0.013108	-1.527005	0.022662	-1.588019	0.009897	-0.008413	-0.000000	0.000000	-0.000000	0.000000	0.000000	0.000000	-0.243678	-0.074511	-0.246920	-0.084808	0.018176	0.054238	-0.000000	-0.530851	-0.281181	-0.014231	0.004104	0.000000	-0.000000	-6.357410	-2.766428	-0.153172	0.044176	0.000000
1021.152000	0.013084	-1.527028	0.022687	-1.588019	0.009884	-0.008437	-0.000000	0.000000	-0.000000	0.000000	0.000000	0.000000	-0.234895	-0.036252	-0.301181	-0.082848	0.032966	0.012532	-0.000000	-0.531043	-0.281217	-0.014222	0.004102	0.000000	-0.000000	-6.359711	-2.766774	-0.153069	0.044154	0.000000
1021.164000	0.013156	-1.526993	0.022711	-1.588008	0.009884	-0.008449	-0.000000	0.000000	-0.000000	0.000000	0.000000	0.000000	-0.205441	-0.135356	-0.275202	-0.072205	0.040645	0.049549	0.000000	-0.531038	-0.281210	-0.014216	0.004100	0.000000	0.000000	-6.359643	-2.766706	-0.153001	0.044133	0.000000
1021.174000	0.013132	-1.526993	0.022711	-1.588019	0.009884	-0.008425	-0.000000	0.000000	-0.000000	0.000000	0.000000	0.000000	-0.189644	-0.068218	-0.325148	-0.084024	0.027734	0.059036	-0.000000	-0.531092	-0.281275	-0.014230	0.004104	0.000000	-0.000000	-6.360290	-2.767353	-0.153161	0.044176	0.000000
1021.186000	0.013108	-1.527016	0.022698	-1.588019	0.009884	-0.008425	-0.000000	0.000000	-0.000000	0.000000	0.000000	0.000000	-0.183801	-0.088906	-0.331739	-0.086260	0.058419	0.023993	-0.000000	-0.531302	-0.281233	-0.014238	0.004106	0.000000	-0.000000	-6.362803	-2.766934	-0.153247	0.044197	0.000000
1021.196000	0.013132	-1.526969	0.022675	-1.588043	0.009897	-0.008389	-0.000000	0.000000	-0.000000	0.000000	0.000000	0.000000	-0.123198	-0.070298	-0.279009	-0.122428	0.022833	0.047067	-0.000000	-0.531253	-0.281273	-0.014228	0.004102	0.000000	-0.000000	-6.362220	-2.767328	-0.153137	0.044155	0.000000
1021.208000	0.013120	-1.527005	0.022687	-1.588019	0.009873	-0.008401	-0.000000	0.000000	-0.000000	0.000000	0.000000	0.000000	-0.239307	-0.120218	-0.296245	-0.078703	0.041202	0.030865	-0.000000	-0.531208	-0.281218	-0.014220	0.004102	0.000000	-0.000000	-6.361679	-2.766788	-0.153045	0.044145	0.000000
1021.218000	0.013120	-1.527005	0.022711	-1.588043	0.009884	-0.008449	-0.000000	0.000000	-0.000000	0.000000	0.000000	0.000000	-0.263834	-0.090411	-0.330795	-0.087622	0.034362	0.028610	-0.000000	-0.530750	-0.281058	-0.014206	0.004097	0.000000	-0.000000	-6.356198	-2.765216	-0.152896	0.044101	0.000000
1021.230000	0.013096	-1.526981	0.022687	-1.588019	0.009861	-0.008425	-0.000000	0.000000	-0.000000	0.000000	0.000000	0.000000	-0.181469	-0.125697	-0.297511	-0.070476	0.033786	0.040826	-0.000000	-0.531039	-0.281212	-0.014218	0.004100	0.000000	-0.000000	-6.359664	-2.766728	-0.153023	0.044133	0.000000
1021.240000	0.013096	-1.526981	0.022687	-1.587983	0.009849	-0.008460	-0.000000	0.000000	-0.000000	0.000000	0.000000	0.000000	-0.147506	-0.017384	-0.343734	-0.052208	0.026687	0.017943	-0.000000	-0.530967	-0.281124	-0.014221	0.004102	0.000000	-0.000000	-6.358800	-2.765863	-0.153056	0.044145	0.000000
1021.250000	0.013108	-1.526993	0.022723	-1.588019	0.009897	-0.008449	-0.000000	0.000000	-0.000000	0.000000	0.000000	0.000000	-0.220504	-0.175657	-0.282499	-0.085060	0.049980	0.037764	-0.000000	-0.531253	-0.281273	-0.014229	0.004103	0.000000	-0.000000	-6.362225	-2.767333	-0.153142	0.044165	0.000000
1021.262000	0.013120	-1.527016	0.022662	-1.588019	0.009897	-0.008437	-0.000000	0.000000	-0.000000	0.000000	0.000000	0.000000	-0.243083	-0.166628	-0.304291	-0.104294	0.040047	0.016450	-0.000000	-0.530961	-0.281116	-0.014213	0.004100	0.000000	-0.000000	-6.358721	-2.765784	-0.152978	0.044123	0.000000
1021.272000	0.013096	-1.526993	0.022711	-1.588043	0.009897	-0.008401	-0.000000	0.000000	-0.000000	0.000000	0.000000	0.000000	-0.161206	-0.062986	-0.326618	-0.073823	0.028777	0.048547	0.000000	-0.531340	-0.281378	-0.014238	0.004106	0.000000	0.000000	-6.363259	-2.768367	-0.153239	0.044197	0.000000
1021.282000	0.013096	-1.526993	0.022651	-1.588043	0.009873	-0.008473	-0.000000	0.000000	-0.000000	0.000000	0.000000	0.000000	-0.143445	-0.127046	-0.350660	-0.086031	0.024828	0.029327	0.000000	-0.531291	-0.281319	-0.014229	0.004103	0.000000	0.000000	-6.362674	-2.767782	-0.153142	0.044165	0.000000
1021.292000	0.013120	-1.526981	0.022651	-1.588043	0.009908	-0.008425	-0.000000	0.000000	-0.000000	0.000000	0.000000	0.000000	-0.294909	-0.121489	-0.288962	-0.083715	0.039715	0.044576	-0.000000	-0.531168	-0.281269	-0.014226	0.004103	0.000000	-0.000000	-6.361206	-2.767292	-0.153119	0.044165	0.000000
1021.302000	0.013072	-1.526969	0.022675	-1.588031	0.009884	-0.008413	-0.000000	0.000000	-0.000000	0.000000	0.000000	0.000000	-0.136522	-0.099874	-0.312283	-0.080187	0.030991	0.043120	-0.000000	-0.531341	-0.281380	-0.014239	0.004106	0.000000	-0.000000	-6.363270	-2.768378	-0.153250	0.044197	0.000000
1021.312000	0.013132	-1.527016	0.022687	-1.588043	0.009873	-0.008437	-0.000000	0.000000	-0.000000	0.000000	0.000000	0.000000	-0.181117	-0.089142	-0.320241	-0.078107	0.010223	0.020709	0.000000	-0.531512	-0.281489	-0.014250	0.004110	0.000000	0.000000	-6.365327	-2.769458	-0.153376	0.044241	0.000000
1021.324000	0.013084	-1.526981	0.022675	-1.588055	0.009884	-0.008425	-0.000000	0.000000	-0.000000	0.000000	0.000000	0.000000	-0.135394	-0.087671	-0.307038	-0.099147	0.017656	0.011718	-0.000000	-0.531014	-0.281180	-0.014230	0.004104	0.000000	-0.000000	-6.359354	-2.766417	-0.153161	0.044176	0.000000
1021.334000	0.013120	-1.527028	0.022687	-1.588008	0.009884	-0.008425	-0.000000	0.000000	-0.000000	0.000000	0.000000	0.000000	-0.134892	-0.147470	-0.313924	-0.082166	0.029093	0.021093	-0.000000	-0.531127	-0.281219	-0.014222	0.004102	0.000000	-0.000000	-6.360709	-2.766795	-0.153071	0.044154	0.000000
1021.344000	0.013096	-1.527005	0.022711	-1.587995	0.009897	-0.008437	-0.000000	0.000000	-0.000000	0.000000	0.000000	0.000000	-0.073096	-0.108667	-0.311345	-0.094768	0.036422	0.017829	0.000000	-0.530727	-0.281030	-0.014222	0.004102	0.000000	0.000000	-6.355919	-2.764937	-0.153066	0.044145	0.000000
1021.354000	0.013120	-1.527005	0.022675	-1.588067	0.009873	-0.008449	-0.000000	0.000000	-0.000000	0.000000	0.000000	0.000000	-0.076146	-0.112665	-0.336221	-0.099358	0.019897	0.026745	0.000000	-0.531003	-0.281167	-0.014218	0.004101	0.000000	0.000000	-6.359224	-2.766287	-0.153032	0.044144	0.000000
1021.366000	0.013132	-1.527028	0.022723	-1.588043	0.009897	-0.008425	-0.000000	0.000000	-0.000000	0.000000	0.000000	0.000000	-0.063169	-0.134891	-0.310814	-0.091688	0.034824	0.015644	-0.000000	-0.531089	-0.281173	-0.014222	0.004103	0.000000	-0.000000	-6.360263	-2.766349	-0.153074	0.044155	0.000000
1021.376000	0.013096	-1.526993	0.022687	-1.588019	0.009897	-0.008449	-0.000000	0.000000	-0.000000	0.000000	0.000000	0.000000	0.038813	-0.037573	-0.322332	-0.104914	0.025348	0.042521	0.000000	-0.530888	-0.281127	-0.014225	0.004102	0.000000	0.000000	-6.357850	-2.765890	-0.153102	0.044154	0.000000
1021.386000	0.013096	-1.527016	0.022698	-1.588055	0.009908	-0.008449	-0.000000	0.000000	-0.000000	0.000000	0.000000	0.000000	-0.114417	-0.031659	-0.310290	-0.082052	0.031083	0.047938	0.000000	-0.531045	-0.281219	-0.014224	0.004102	0.000000	0.000000	-6.359733	-2.766796	-0.153091	0.044154	0.000000
1021.398000	0.013132	-1.526981	0.022687	-1.588019	0.009884	-0.008425	-0.000000	0.000000	-0.000000	0.000000	0.000000	0.000000	0.031429	-0.132051	-0.330934	-0.042004	0.017436	0.027387	-0.000000	-0.531296	-0.281325	-0.014234	0.004105	0.000000	-0.000000	-6.362731	-2.767839	-0.153199	0.044186	0.000000
1021.408000	0.013096	-1.526993	0.022675	-1.588067	0.009908	-0.008425	-0.000000	0.000000	-0.000000	0.000000	0.000000	0.000000	-0.085051	-0.078397	-0.302913	-0.070555	0.030162	0.037381	0.000000	-0.531284	-0.281212	-0.014219	0.004101	0.000000	0.000000	-6.362596	-2.766727	-0.153040	0.044143	0.000000
1021.420000	0.013120	-1.527016	0.022675	-1.588031	0.009884	-0.008425	-0.000000	0.000000	-0.000000	0.000000	0.000000	0.000000	-0.034395	-0.088380	-0.251307	-0.076915	0.025673	0.003640	0.000000	-0.531099	-0.281184	-0.014233	0.004105	0.000000	0.000000	-6.360373	-2.766458	-0.153184	0.044177	0.000000
1021.430000	0.013108	-1.526993	0.022711	-1.588031	0.009897	-0.008449	-0.000000	0.000000	-0.000000	0.000000	0.000000	0.000000	0.061375	0.001700	-0.295562	-0.084320	0.021109	0.031336	-0.000000	-0.531130	-0.281223	-0.014226	0.004102	0.000000	-0.000000	-6.360752	-2.766837	-0.153114	0.044154	0.000000
1021.440000	0.013120	-1.527005	0.022698	-1.588019	0.009897	-0.008401	-0.000000	0.000000	-0.000000	0.000000	0.000000	0.000000	-0.050752	-0.049481	-0.281003	-0.073895	0.035450	0.018035	-0.000000	-0.531087	-0.281170	-0.014219	0.004101	0.000000	-0.000000	-6.360232	-2.766318	-0.153044	0.044144	0.000000
1021.452000	0.013084	-1.526981	0.022675	-1.587995	0.009908	-0.008449	-0.000000	0.000000	-0.000000	0.000000	0.000000	-0.000000	0.023048	0.000981	-0.277943	-0.097382	0.037289	0.034665	0.000000	-0.530877	-0.281113	-0.014212	0.004100	0.000000	0.000000	-6.357713	-2.765753	-0.152965	0.044123	0.000000
1021.462000	0.013096	-1.526993	0.022675	-1.588019	0.009897	-0.008401	-0.000000	0.000000	-0.000000	0.000000	0.000000	-0.000000	-0.022318	-0.125237	-0.289257	-0.081048	0.039049	0.053305	0.000000	-0.530879	-0.281116	-0.014215	0.004100	0.000000	0.000000	-6.357740	-2.765780	-0.152993	0.044133	0.000000
1021.474000	0.013120	-1.527016	0.022698	-1.588019	0.009861	-0.008413	-0.000000	0.000000	-0.000000	0.000000	0.000000	-0.000000	-0.049389	-0.115766	-0.296612	-0.082527	0.062911	0.023294	-0.000000	-0.531210	-0.281221	-0.014222	0.004102	0.000000	-0.000000	-6.361707	-2.766815	-0.153072	0.044155	0.000000
1021.484000	0.013120	-1.526993	0.022711	-1.588019	0.009873	-0.008413	-0.000000	0.000000	-0.000000	0.000000	0.000000	-0.000000	-0.081562	-0.086273	-0.339380	-0.086839	0.054617	0.012107	-0.000000	-0.531329	-0.281365	-0.014226	0.004103	0.000000	-0.000000	-6.363129	-2.768237	-0.153110	0.044165	0.000000
1021.496000	0.013132	-1.526993	0.022675	-1.588008	0.009861	-0.008437	-0.000000	0.000000	-0.000000	0.000000	0.000000	0.000000	-0.042310	-0.069103	-0.314195	-0.089261	0.043910	0.028392	0.000000	-0.530761	-0.281072	-0.014218	0.004101	0.000000	0.000000	-6.356334	-2.765352	-0.153032	0.044144	0.000000
1021.506000	0.013120	-1.526993	0.022698	-1.588019	0.009861	-0.008460	-0.000000	0.000000	-0.000000	0.000000	0.000000	0.000000	-0.030553	-0.107572	-0.248123	-0.096597	0.037380	0.026869	-0.000000	-0.530758	-0.281171	-0.014222	0.004101	0.000000	-0.000000	-6.356296	-2.766330	-0.153074	0.044144	0.000000
1021.516000	0.013144	-1.527016	0.022711	-1.587995	0.009873	-0.008448	-0.000000	0.000000	-0.000000	0.000000	0.000000	0.000129	-0.008549	-0.079582	-0.312717	-0.070450	0.034493	0.020782	-0.000000	-0.530971	-0.281129	-0.014225	0.004102	0.000000	-0.000000	-6.358848	-2.765911	-0.153104	0.044155	0.000000
1021.526000	0.013084	-1.526993	0.022687	-1.588043	0.009861	-0.008449	-0.000000	0.000000	-0.000000	0.000000	0.000000	0.000018	0.026773	-0.099196	-0.313805	-0.104105	0.018939	0.036730	0.000000	-0.530591	-0.280968	-0.014211	0.004099	0.000000	0.000000	-6.354297	-2.764331	-0.152947	0.044112	0.000000
1021.536000	0.013096	-1.527005	0.022687	-1.588019	0.009897	-0.008413	-0.000000	0.000000	-0.000000	0.000000	0.000000	0.000000	-0.028902	-0.101514	-0.289136	-0.085509	0.029689	0.035687	-0.000000	-0.530885	-0.281123	-0.014221	0.004101	0.000000	-0.000000	-6.357812	-2.765853	-0.153065	0.044144	0.000000
1021.548000	0.013084	-1.527028	0.022687	-1.588008	0.009884	-0.008425	-0.000000	0.000000	-0.000000	0.000000	0.000000	0.000000	-0.006088	-0.065431	-0.305586	-0.095440	0.038542	0.033654	-0.000000	-0.531085	-0.281168	-0.014217	0.004101	0.000000	-0.000000	-6.360206	-2.766292	-0.153017	0.044134	0.000000
1021.558000	0.013120	-1.526993	0.022675	-1.588031	0.009897	-0.008449	-0.000000	0.000000	-0.000000	0.000000	0.000000	0.000000	-0.064175	-0.066600	-0.277580	-0.074965	0.004027	0.030306	-0.000000	-0.531134	-0.281327	-0.014232	0.004105	0.000000	-0.000000	-6.360796	-2.767859	-0.153180	0.044187	0.000000
1021.568000	0.013120	-1.526993	0.022662	-1.588031	0.009908	-0.008425	-0.000000	0.000000	-0.000000	0.000000	0.000000	0.000005	-0.052500	-0.085171	-0.345048	-0.083857	0.031190	-0.014673	-0.000000	-0.530876	-0.281013	-0.014209	0.004098	0.000000	-0.000000	-6.357704	-2.764767	-0.152934	0.044111	0.000000
1021.578000	0.013096	-1.527005	0.022687	-1.588008	0.009897	-0.008413	-0.000000	0.000000	-0.000000	0.000000	0.000000	0.000000	0.010846	-0.019299	-0.290914	-0.089361	0.018240	0.008513	0.000000	-0.531335	-0.281273	-0.014227	0.004103	0.000000	0.000000	-6.363201	-2.767332	-0.153122	0.044165	0.000000
1021.590000	0.013120	-1.526981	0.022687	-1.588008	0.009897	-0.008413	-0.000000	0.000000	-0.000000	0.000000	0.000000	0.000000	0.067056	-0.140542	-0.297895	-0.081069	0.034997	0.005963	-0.000000	-0.531215	-0.281326	-0.014233	0.004105	0.000000	-0.000000	-6.361764	-2.767849	-0.153190	0.044187	0.000000
1021.600000	0.013120	-1.526993	0.022675	-1.588019	0.009861	-0.008425	-0.000000	0.000000	-0.000000	0.000000	0.000000	0.000000	0.084569	-0.103400	-0.300096	-0.097947	0.030121	0.009504	-0.000000	-0.530879	-0.281017	-0.014213	0.004099	0.000000	-0.000000	-6.357745	-2.764808	-0.152975	0.044122	0.000000
1021.612000	0.013120	-1.527005	0.022698	-1.588031	0.009849	-0.008425	-0.000000	0.000000	-0.000000	0.000000	0.000000	0.000000	0.004190	-0.158591	-0.342880	-0.119996	0.036632	0.041115	-0.000000	-0.531009	-0.281175	-0.014226	0.004103	0.000000	-0.000000	-6.359303	-2.766366	-0.153110	0.044165	0.000000
1021.622000	0.013156	-1.527016	0.022675	-1.588031	0.009897	-0.008449	-0.000000	0.000000	-0.000000	0.000000	0.000000	0.000000	0.037383	-0.098141	-0.256234	-0.103556	0.050128	0.030982	-0.000000	-0.531134	-0.281228	-0.014230	0.004104	0.000000	-0.000000	-6.360798	-2.766883	-0.153159	0.044176	0.000000
1021.632000	0.013132	-1.527005	0.022711	-1.588043	0.009884	-0.008449	-0.000000	0.000000	-0.000000	0.000000	0.000000	0.000000	-0.058042	-0.084508	-0.330844	-0.098934	0.032996	0.025403	-0.000000	-0.531089	-0.281172	-0.014221	0.004101	0.000000	-0.000000	-6.360254	-2.766339	-0.153065	0.044144	0.000000
1021.642000	0.013120	-1.526993	0.022687	-1.588031	0.009861	-0.008413	-0.000000	0.000000	-0.000000	0.000000	0.000000	0.000000	-0.058427	-0.039244	-0.326845	-0.100288	0.058058	0.006611	-0.000000	-0.531220	-0.281332	-0.014239	0.004106	0.000000	-0.000000	-6.361823	-2.767908	-0.153249	0.044197	0.000000
1021.654000	0.013108	-1.526993	0.022662	-1.588019	0.009873	-0.008413	-0.000000	0.000000	-0.000000	0.000000	0.000000	0.000000	-0.038255	-0.131460	-0.303445	-0.113524	0.048385	-0.002435	0.000000	-0.531218	-0.281330	-0.014237	0.004106	0.000000	0.000000	-6.361801	-2.767887	-0.153228	0.044197	0.000000
1021.664000	0.013108	-1.526993	0.022687	-1.587995	0.009884	-0.008449	-0.000000	0.000000	-0.000000	0.000000	0.000000	0.000000	-0.098305	-0.068063	-0.295437	-0.104037	0.042567	0.014037	0.000000	-0.530929	-0.281176	-0.014228	0.004103	0.000000	0.000000	-6.358337	-2.766377	-0.153140	0.044165	0.000000
1021.674000	0.013156	-1.526993	0.022698	-1.588008	0.009897	-0.008425	-0.000000	0.000000	-0.000000	0.000000	0.000000	0.000000	-0.081803	-0.114914	-0.330429	-0.081628	0.032668	0.008355	0.000000	-0.531262	-0.281383	-0.014240	0.004107	0.000000	0.000000	-6.362329	-2.768414	-0.153268	0.044208	0.000000
1021.684000	0.013096	-1.526993	0.022675	-1.588019	0.009921	-0.008425	-0.000000	0.000000	-0.000000	0.000000	0.000000	0.000000	-0.125387	-0.043886	-0.299286	-0.080897	0.044042	0.024402	-0.000000	-0.531260	-0.281281	-0.014236	0.004105	0.000000	-0.000000	-6.362303	-2.767412	-0.153220	0.044186	0.000000
1021.694000	0.013108	-1.527005	0.022723	-1.588019	0.009873	-0.008449	-0.000000	0.000000	-0.000000	0.000000	0.000000	0.000000	0.000967	-0.135958	-0.277754	-0.107066	0.054596	0.004298	0.000000	-0.531129	-0.281222	-0.014225	0.004102	0.000000	0.000000	-6.360741	-2.766826	-0.153102	0.044154	0.000000
1021.704000	0.013096	-1.527016	0.022711	-1.588019	0.009884	-0.008437	-0.000000	0.000000	-0.000000	0.000000	0.000000	0.000000	-0.082150	-0.076973	-0.296464	-0.087950	0.061839	-0.002261	0.000000	-0.531090	-0.281174	-0.014223	0.004103	0.000000	0.000000	-6.360273	-2.766359	-0.153084	0.044155	0.000000
1021.716000	0.013096	-1.526981	0.022662	-1.588043	0.009873	-0.008449	-0.000000	0.000000	-0.000000	0.000000	0.000000	0.000000	-0.145310	-0.015539	-0.282217	-0.095847	0.050388	-0.004094	-0.000000	-0.531300	-0.281331	-0.014239	0.004106	0.000000	-0.000000	-6.362790	-2.767898	-0.153258	0.044197	0.000000
1021.726000	0.013084	-1.526993	0.022698	-1.588043	0.009861	-0.008425	-0.000000	0.000000	-0.000000	0.000000	0.000000	0.000000	-0.084831	-0.115518	-0.305025	-0.102917	0.040890	0.014859	-0.000000	-0.531050	-0.281225	-0.014230	0.004103	0.000000	-0.000000	-6.359795	-2.766858	-0.153153	0.044165	0.000000
1021.736000	0.013084	-1.526981	0.022687	-1.588031	0.009861	-0.008437	-0.000000	0.000000	-0.000000	0.000000	0.000000	0.000000	0.056887	-0.112714	-0.259367	-0.087440	0.055445	-0.006490	-0.000000	-0.531170	-0.281271	-0.014228	0.004103	0.000000	-0.000000	-6.361227	-2.767313	-0.153140	0.044165	0.000000
1021.748000	0.013120	-1.526981	0.022711	-1.588019	0.009884	-0.008425	-0.000000	0.000000	-0.000000	0.000000	0.000000	0.000000	-0.020535	-0.059268	-0.327710	-0.099185	0.021660	0.020060	0.000000	-0.530805	-0.281025	-0.014223	0.004102	0.000000	0.000000	-6.356854	-2.764894	-0.153080	0.044154	0.000000
1021.758000	0.013096	-1.526981	0.022675	-1.588031	0.009897	-0.008437	-0.000000	0.000000	-0.000000	0.000000	0.000000	0.000000	-0.014424	-0.107272	-0.297906	-0.098493	0.039685	-0.016347	-0.000000	-0.530996	-0.281059	-0.014208	0.004098	0.000000	-0.000000	-6.359140	-2.765226	-0.152924	0.044112	0.000000
1021.770000	0.013132	-1.526981	0.022687	-1.588019	0.009873	-0.008460	-0.000000	0.000000	-0.000000	0.000000	0.000000	0.000000	-0.026848	-0.142097	-0.291756	-0.099382	0.025008	0.017472	0.000000	-0.530970	-0.281226	-0.014229	0.004103	0.000000	0.000000	-6.358826	-2.766867	-0.153143	0.044165	0.000000
1021.780000	0.013072	-1.527028	0.022687	-1.588019	0.009849	-0.008425	-0.000000	0.000000	-0.000000	0.000000	0.000000	0.000000	-0.037507	-0.055012	-0.287868	-0.101925	0.022075	0.003270	0.000000	-0.530785	-0.281001	-0.014201	0.004096	0.000000	0.000000	-6.356617	-2.764658	-0.152843	0.044089	0.000000
1021.790000	0.013108	-1.527005	0.022711	-1.588019	0.009884	-0.008437	-0.000000	0.000000	-0.000000	0.000000	0.000000	0.000000	0.016856	-0.073064	-0.286938	-0.101032	0.040787	-0.008122	-0.000000	-0.530961	-0.281117	-0.014214	0.004100	0.000000	-0.000000	-6.358726	-2.765790	-0.152983	0.044133	0.000000
1021.800000	0.013108	-1.526969	0.022687	-1.588019	0.009884	-0.008425	-0.000000	0.000000	-0.000000	0.000000	0.000000	0.000000	0.067926	-0.084554	-0.261069	-0.137228	0.035042	0.008597	-0.000000	-0.531169	-0.281170	-0.014225	0.004102	0.000000	-0.000000	-6.361211	-2.766319	-0.153101	0.044154	0.000000
1021.810000	0.013096	-1.527005	0.022698	-1.588019	0.009884	-0.008413	-0.000000	0.000000	-0.000000	0.000000	0.000000	0.000000	-0.077324	-0.102882	-0.275068	-0.079828	0.060751	-0.004774	0.000000	-0.531174	-0.281277	-0.014233	0.004104	0.000000	0.000000	-6.361279	-2.767365	-0.153192	0.044176	0.000000
1021.820000	0.013108	-1.527016	0.022687	-1.588008	0.009897	-0.008437	-0.000000	0.000000	-0.000000	0.000000	0.000000	0.000000	0.040756	-0.135999	-0.299794	-0.094649	0.058927	0.027723	0.000000	-0.530925	-0.281172	-0.014225	0.004102	0.000000	0.000000	-6.358299	-2.766340	-0.153102	0.044154	0.000000
1021.832000	0.013120	-1.526981	0.022711	-1.588008	0.009873	-0.008425	-0.000000	0.000000	-0.000000	0.000000	0.000000	0.000000	-0.044161	-0.097679	-0.309503	-0.113219	0.072642	-0.009243	0.000000	-0.531380	-0.281328	-0.014235	0.004104	0.000000	0.000000	-6.363742	-2.767873	-0.153213	0.044176	0.000000
1021.842000	0.013120	-1.526993	0.022698	-1.588031	0.009884	-0.008389	-0.000000	0.000000	-0.000000	0.000000	0.000000	0.000000	-0.161606	-0.195970	-0.271605	-0.103749	0.028108	0.011827	0.000000	-0.531383	-0.281332	-0.014239	0.004106	0.000000	0.000000	-6.363778	-2.767908	-0.153249	0.044197	0.000000
1021.852000	0.013132	-1.527005	0.022698	-1.588019	0.009897	-0.008413	-0.000000	0.000000	-0.000000	0.000000	0.000000	0.000000	-0.070556	-0.133751	-0.283281	-0.094050	0.014510	0.020047	-0.000000	-0.530583	-0.281058	-0.014207	0.004098	0.000000	-0.000000	-6.354203	-2.765215	-0.152914	0.044112	0.000000
1021.862000	0.013120	-1.527005	0.022711	-1.588031	0.009873	-0.008460	-0.000000	0.000000	-0.000000	0.000000	0.000000	0.000000	0.002065	-0.054067	-0.306818	-0.080326	0.034386	-0.001461	-0.000000	-0.530756	-0.280966	-0.014210	0.004098	0.000000	-0.000000	-6.356271	-2.764311	-0.152946	0.044112	0.000000
1021.874000	0.013120	-1.527028	0.022687	-1.588019	0.009861	-0.008437	-0.000000	0.000000	-0.000000	0.000000	0.000000	0.000000	-0.098089	-0.127098	-0.346650	-0.094967	0.038853	0.008040	-0.000000	-0.531299	-0.281329	-0.014237	0.004106	0.000000	-0.000000	-6.362769	-2.767877	-0.153236	0.044197	0.000000
1021.884000	0.013108	-1.527016	0.022675	-1.588019	0.009873	-0.008376	-0.000000	0.000000	-0.000000	0.000000	0.000000	0.000000	-0.062317	-0.074337	-0.248842	-0.086847	0.029545	0.036160	0.000000	-0.531038	-0.281210	-0.014216	0.004100	0.000000	0.000000	-6.359643	-2.766706	-0.153001	0.044133	0.000000
1021.894000	0.013096	-1.526957	0.022687	-1.588031	0.009897	-0.008449	-0.000000	0.000000	-0.000000	0.000000	0.000000	0.000000	-0.134402	-0.074996	-0.287972	-0.093976	0.032308	0.015431	-0.000000	-0.531259	-0.281379	-0.014237	0.004106	0.000000	-0.000000	-6.362291	-2.768377	-0.153231	0.044198	0.000000
1021.906000	0.013108	-1.527005	0.022711	-1.588031	0.009861	-0.008449	-0.000000	0.000000	-0.000000	0.000000	0.000000	0.000000	-0.087393	-0.103719	-0.328149	-0.114916	0.061828	0.033681	-0.000000	-0.530884	-0.281122	-0.014221	0.004101	0.000000	-0.000000	-6.357802	-2.765842	-0.153055	0.044144	0.000000
1021.916000	0.013096	-1.527028	0.022687	-1.588031	0.009861	-0.008437	-0.000000	0.000000	-0.000000	0.000000	0.000000	0.000000	-0.081910	-0.040199	-0.315178	-0.121949	0.051435	0.011326	-0.000000	-0.531043	-0.281117	-0.014219	0.004101	0.000000	-0.000000	-6.359705	-2.765791	-0.153040	0.044143	0.000000
1021.926000	0.013120	-1.526981	0.022698	-1.588019	0.009873	-0.008425	-0.000000	0.000000	-0.000000	0.000000	0.000000	0.000000	-0.037791	-0.084333	-0.311901	-0.085241	0.062315	-0.008342	-0.000000	-0.531167	-0.281268	-0.014225	0.004102	0.000000	-0.000000	-6.361190	-2.767275	-0.153102	0.044154	0.000000
1021.936000	0.013084	-1.526981	0.022711	-1.588019	0.009861	-0.008425	-0.000000	0.000000	-0.000000	0.000000	0.000000	0.000000	0.060369	-0.141779	-0.306773	-0.093553	0.057715	0.003962	-0.000000	-0.530890	-0.281129	-0.014227	0.004103	0.000000	-0.000000	-6.357869	-2.765910	-0.153122	0.044165	0.000000
1021.948000	0.013108	-1.526981	0.022711	-1.588019	0.009873	-0.008413	-0.000000	0.000000	-0.000000	0.000000	0.000000	0.000000	-0.116246	-0.104084	-0.292091	-0.080013	0.022573	0.032844	-0.000000	-0.530960	-0.281115	-0.014212	0.004100	0.000000	-0.000000	-6.358710	-2.765773	-0.152967	0.044123	0.000000
1021.958000	0.013132	-1.527016	0.022711	-1.588043	0.009884	-0.008437	-0.000000	0.000000	-0.000000	0.000000	0.000000	0.000000	-0.114528	-0.160518	-0.280038	-0.099804	0.024785	0.003969	0.000000	-0.530838	-0.281065	-0.014211	0.004099	0.000000	0.000000	-6.357247	-2.765288	-0.152949	0.044112	0.000000
1021.968000	0.013144	-1.527016	0.022662	-1.588043	0.009884	-0.008425	-0.000000	0.000000	-0.000000	0.000000	0.000000	0.000000	-0.063824	0.018706	-0.237990	-0.082870	0.055647	-0.013301	0.000000	-0.530753	-0.280962	-0.014207	0.004097	0.000000	0.000000	-6.356230	-2.764270	-0.152905	0.044101	0.000000
1021.978000	0.013120	-1.526969	0.022687	-1.588019	0.009897	-0.008425	-0.000000	0.000000	-0.000000	0.000000	0.000000	0.000000	-0.132559	-0.119017	-0.280921	-0.103447	0.054904	-0.016672	-0.000000	-0.531093	-0.281277	-0.014231	0.004104	0.000000	-0.000000	-6.360301	-2.767364	-0.153172	0.044176	0.000000
1021.988000	0.013120	-1.526993	0.022687	-1.588019	0.009897	-0.008449	-0.000000	0.000000	-0.000000	0.000000	0.000000	0.000000	0.055373	-0.171713	-0.318585	-0.102549	0.048885	0.021069	-0.000000	-0.530755	-0.280965	-0.014209	0.004098	0.000000	-0.000000	-6.356260	-2.764301	-0.152936	0.044112	0.000000
1021.998000	0.013108	-1.526993	0.022687	-1.588055	0.009884	-0.008460	-0.000000	0.000000	-0.000000	0.000000	0.000000	0.000000	-0.008160	-0.069817	-0.323490	-0.113116	0.052658	-0.004793	-0.000000	-0.530885	-0.281123	-0.014221	0.004101	0.000000	-0.000000	-6.357812	-2.765853	-0.153065	0.044144	0.000000
1022.010000	0.013096	-1.526993	0.022687	-1.587983	0.009884	-0.008413	-0.000000	0.000000	-0.000000	0.000000	0.000000	0.000000	-0.058680	-0.138934	-0.291485	-0.117097	0.064444	0.001166	0.000000	-0.531244	-0.281263	-0.014219	0.004100	0.000000	0.000000	-6.362119	-2.767227	-0.153035	0.044133	0.000000
1022.020000	0.013144	-1.526981	0.022687	-1.588008	0.009897	-0.008425	-0.000000	0.000000	-0.000000	0.000000	0.000000	0.000000	-0.038786	-0.130017	-0.296816	-0.110399	0.069822	0.002998	-0.000000	-0.531260	-0.281281	-0.014236	0.004105	0.000000	-0.000000	-6.362303	-2.767412	-0.153220	0.044186	0.000000
1022.030000	0.013096	-1.527016	0.022698	-1.588055	0.009861	-0.008437	-0.000000	0.000000	-0.000000	0.000000	0.000000	0.000000	-0.099773	-0.087881	-0.287567	-0.094482	0.020081	0.005702	0.000000	-0.530939	-0.281188	-0.014240	0.004106	0.000000	0.000000	-6.358456	-2.766496	-0.153259	0.044197	0.000000
1022.042000	0.013096	-1.526981	0.022687	-1.588019	0.009884	-0.008437	-0.000000	0.000000	-0.000000	0.000000	0.000000	0.000000	-0.063658	-0.093437	-0.256919	-0.095034	0.033924	-0.009422	-0.000000	-0.530666	-0.281059	-0.014210	0.004098	0.000000	-0.000000	-6.355192	-2.765227	-0.152944	0.044111	0.000000
1022.052000	0.013108	-1.527028	0.022675	-1.588031	0.009861	-0.008413	-0.000000	0.000000	-0.000000	0.000000	0.000000	0.000000	-0.054743	-0.034801	-0.321687	-0.089388	0.033580	0.003525	-0.000000	-0.531033	-0.281105	-0.014208	0.004097	0.000000	-0.000000	-6.359590	-2.765676	-0.152925	0.044100	0.000000
1022.064000	0.013096	-1.527016	0.022698	-1.588043	0.009873	-0.008425	-0.000000	0.000000	-0.000000	0.000000	0.000000	0.000000	-0.073294	-0.060912	-0.283611	-0.097614	0.059326	0.011910	0.000000	-0.531383	-0.281332	-0.014239	0.004106	0.000000	0.000000	-6.363778	-2.767908	-0.153249	0.044197	0.000000
1022.074000	0.013132	-1.526993	0.022711	-1.588031	0.009884	-0.008413	-0.000000	0.000000	-0.000000	0.000000	0.000000	0.000000	-0.117260	-0.074787	-0.294107	-0.081454	0.070979	-0.008619	-0.000000	-0.531008	-0.281173	-0.014224	0.004102	0.000000	-0.000000	-6.359286	-2.766350	-0.153094	0.044155	0.000000
1022.086000	0.013108	-1.526981	0.022687	-1.588019	0.009884	-0.008413	-0.000000	0.000000	-0.000000	0.000000	0.000000	0.000000	-0.039466	-0.152090	-0.338524	-0.081361	0.055610	0.004461	-0.000000	-0.531167	-0.281268	-0.014226	0.004103	0.000000	-0.000000	-6.361196	-2.767281	-0.153108	0.044165	0.000000
1022.096000	0.013132	-1.527028	0.022651	-1.588031	0.009884	-0.008449	-0.000000	0.000000	-0.000000	0.000000	0.000000	0.000000	0.020178	-0.085328	-0.333636	-0.083127	0.040362	0.013920	0.000000	-0.531086	-0.281170	-0.014219	0.004101	0.000000	0.000000	-6.360227	-2.766313	-0.153038	0.044134	0.000000
1022.108000	0.013108	-1.526993	0.022675	-1.588019	0.009884	-0.008437	-0.000000	0.000000	-0.000000	0.000000	0.000000	0.000000	-0.066935	-0.158081	-0.315474	-0.101668	0.055897	-0.000893	-0.000000	-0.531037	-0.281209	-0.014215	0.004100	0.000000	-0.000000	-6.359633	-2.766696	-0.152991	0.044133	0.000000
1022.118000	0.013108	-1.527005	0.022662	-1.588019	0.009884	-0.008437	-0.000000	0.000000	-0.000000	0.000000	0.000000	0.000000	0.016986	-0.082306	-0.259229	-0.105735	0.028260	0.011952	-0.000000	-0.531219	-0.281232	-0.014232	0.004104	0.000000	-0.000000	-6.361817	-2.766925	-0.153182	0.044176	0.000000
1022.128000	0.013144	-1.526969	0.022687	-1.588019	0.009861	-0.008425	-0.000000	0.000000	-0.000000	0.000000	0.000000	0.000000	-0.014050	-0.072846	-0.293982	-0.112621	0.058935	0.011448	-0.000000	-0.530969	-0.281127	-0.014223	0.004102	0.000000	-0.000000	-6.358826	-2.765889	-0.153083	0.044155	0.000000
1022.140000	0.013144	-1.526981	0.022675	-1.588067	0.009849	-0.008460	-0.000000	0.000000	-0.000000	0.000000	0.000000	0.000000	-0.072448	-0.141521	-0.272725	-0.086344	0.067097	0.029166	0.000000	-0.531047	-0.281221	-0.014226	0.004102	0.000000	0.000000	-6.359754	-2.766817	-0.153112	0.044154	0.000000
1022.150000	0.013108	-1.527016	0.022698	-1.588019	0.009849	-0.008437	-0.000000	0.000000	-0.000000	0.000000	0.000000	0.000000	0.018857	-0.072969	-0.296954	-0.080668	0.040992	0.019737	-0.000000	-0.531089	-0.281172	-0.014221	0.004101	0.000000	-0.000000	-6.360254	-2.766339	-0.153065	0.044144	0.000000
1022.162000	0.013132	-1.527005	0.022698	-1.588043	0.009884	-0.008401	-0.000000	0.000000	-0.000000	0.000000	0.000000	0.000000	-0.005982	-0.068027	-0.300315	-0.088769	0.054439	-0.003633	0.000000	-0.531124	-0.281215	-0.014219	0.004101	0.000000	0.000000	-6.360671	-2.766757	-0.153033	0.044144	0.000000
1022.172000	0.013132	-1.527005	0.022675	-1.588019	0.009884	-0.008460	-0.000000	0.000000	-0.000000	0.000000	0.000000	0.000000	-0.011966	-0.050405	-0.254631	-0.102642	0.058846	-0.003445	-0.000000	-0.530879	-0.281116	-0.014215	0.004100	0.000000	-0.000000	-6.357745	-2.765786	-0.152998	0.044123	0.000000
1022.184000	0.013096	-1.526981	0.022675	-1.588008	0.009861	-0.008449	-0.000000	0.000000	-0.000000	0.000000	0.000000	0.000000	0.030921	-0.028198	-0.287388	-0.094952	0.070929	-0.008521	-0.000000	-0.531342	-0.281382	-0.014241	0.004106	0.000000	-0.000000	-6.363291	-2.768399	-0.153272	0.044197	0.000000
1022.194000	0.013108	-1.526981	0.022723	-1.588031	0.009861	-0.008437	-0.000000	0.000000	-0.000000	0.000000	0.000000	0.000000	-0.072587	-0.077836	-0.313309	-0.060615	0.082957	0.004824	0.000000	-0.531182	-0.281286	-0.014242	0.004106	0.000000	0.000000	-6.361368	-2.767454	-0.153281	0.044197	0.000000
1022.204000	0.013156	-1.526981	0.022675	-1.588019	0.009884	-0.008449	-0.000000	0.000000	-0.000000	0.000000	0.000000	0.000000	-0.107466	-0.103762	-0.309440	-0.103579	0.063193	0.020821	-0.000000	-0.531131	-0.281224	-0.014227	0.004103	0.000000	-0.000000	-6.360760	-2.766846	-0.153122	0.044165	0.000000
1022.216000	0.013120	-1.526969	0.022698	-1.588031	0.009908	-0.008425	-0.000000	0.000000	-0.000000	0.000000	0.000000	0.000000	-0.136730	-0.091249	-0.295003	-0.089717	0.062376	0.009415	0.000000	-0.530842	-0.281071	-0.014216	0.004101	0.000000	0.000000	-6.357304	-2.765345	-0.153006	0.044134	0.000000
1022.226000	0.013096	-1.526993	0.022662	-1.587983	0.009884	-0.008413	-0.000000	0.000000	-0.000000	0.000000	0.000000	0.000000	0.036899	-0.123828	-0.287671	-0.107991	0.048604	0.030657	-0.000000	-0.531378	-0.281425	-0.014235	0.004105	0.000000	-0.000000	-6.363719	-2.768827	-0.153213	0.044187	0.000000
1022.238000	0.013108	-1.527005	0.022662	-1.588055	0.009884	-0.008425	-0.000000	0.000000	-0.000000	0.000000	0.000000	0.000000	-0.168709	-0.083879	-0.282478	-0.099264	0.049126	0.012036	-0.000000	-0.531223	-0.281236	-0.014236	0.004105	0.000000	-0.000000	-6.361857	-2.766966	-0.153223	0.044187	0.000000
1022.248000	0.013120	-1.526981	0.022662	-1.588043	0.009861	-0.008425	-0.000000	0.000000	-0.000000	0.000000	0.000000	0.000000	0.013361	-0.164801	-0.303782	-0.097648	0.038201	-0.003118	-0.000000	-0.530968	-0.281125	-0.014222	0.004102	0.000000	-0.000000	-6.358810	-2.765873	-0.153066	0.044145	0.000000
1022.260000	0.013120	-1.527016	0.022687	-1.588031	0.009921	-0.008425	-0.000000	0.000000	-0.000000	0.000000	0.000000	0.000000	-0.011150	-0.047440	-0.315442	-0.096813	0.057672	0.011796	0.000000	-0.531014	-0.281280	-0.014233	0.004105	0.000000	0.000000	-6.359354	-2.767394	-0.153184	0.044177	0.000000
1022.270000	0.013096	-1.526993	0.022675	-1.588008	0.009908	-0.008460	-0.000000	0.000000	-0.000000	0.000000	0.000000	0.000000	-0.144997	-0.054795	-0.268732	-0.103852	0.047897	0.021300	-0.000000	-0.531256	-0.281277	-0.014231	0.004104	0.000000	-0.000000	-6.362256	-2.767364	-0.153172	0.044176	0.000000
1022.282000	0.013120	-1.527005	0.022711	-1.588067	0.009897	-0.008425	-0.000000	0.000000	-0.000000	0.000000	0.000000	0.000000	-0.049009	-0.058683	-0.288825	-0.086302	0.066799	0.015388	0.000000	-0.531054	-0.281230	-0.014234	0.004104	0.000000	0.000000	-6.359843	-2.766906	-0.153201	0.044175	0.000000
1022.292000	0.013108	-1.526969	0.022711	-1.588008	0.009897	-0.008449	-0.000000	0.000000	-0.000000	0.000000	0.000000	0.000000	-0.081802	-0.064980	-0.283898	-0.110434	0.052278	-0.005508	0.000000	-0.530974	-0.281231	-0.014233	0.004104	0.000000	0.000000	-6.358875	-2.766916	-0.153192	0.044176	0.000000
1022.302000	0.013096	-1.527005	0.022698	-1.587995	0.009873	-0.008425	-0.000000	0.000000	-0.000000	0.000000	0.000000	0.000000	0.009354	-0.075746	-0.245397	-0.086919	0.052332	0.006435	-0.000000	-0.531168	-0.281269	-0.014226	0.004103	0.000000	-0.000000	-6.361206	-2.767292	-0.153119	0.044165	0.000000
1022.314000	0.013108	-1.527005	0.022651	-1.588019	0.009884	-0.008425	-0.000000	0.000000	-0.000000	0.000000	0.000000	0.000000	0.050724	-0.065965	-0.327111	-0.094287	0.041477	0.003075	-0.000000	-0.531044	-0.281218	-0.014223	0.004102	0.000000	-0.000000	-6.359721	-2.766785	-0.153080	0.044154	0.000000
1022.324000	0.013108	-1.527028	0.022711	-1.588019	0.009873	-0.008413	-0.000000	0.000000	-0.000000	0.000000	0.000000	0.000000	0.068039	-0.065502	-0.306106	-0.091403	0.067201	0.017301	-0.000000	-0.531126	-0.281218	-0.014221	0.004101	0.000000	-0.000000	-6.360703	-2.766789	-0.153065	0.044144	0.000000
1022.336000	0.013120	-1.526993	0.022687	-1.588031	0.009861	-0.008449	-0.000000	0.000000	-0.000000	0.000000	0.000000	0.000000	-0.055060	-0.060698	-0.294598	-0.109345	0.056510	0.007780	0.000000	-0.530842	-0.281070	-0.014215	0.004101	0.000000	0.000000	-6.357294	-2.765334	-0.152996	0.044134	0.000000
1022.348000	0.013132	-1.527005	0.022687	-1.588031	0.009873	-0.008413	-0.000000	0.000000	-0.000000	0.000000	0.000000	0.000000	-0.008365	-0.055198	-0.270588	-0.096420	0.035517	0.002187	-0.000000	-0.531120	-0.281210	-0.014214	0.004099	0.000000	-0.000000	-6.360623	-2.766709	-0.152985	0.044122	0.000000
1022.358000	0.013144	-1.526981	0.022698	-1.588031	0.009897	-0.008425	-0.000000	0.000000	-0.000000	0.000000	0.000000	0.000000	-0.006949	-0.040505	-0.288711	-0.100381	0.055939	0.009511	-0.000000	-0.531212	-0.281322	-0.014230	0.004103	0.000000	-0.000000	-6.361728	-2.767814	-0.153154	0.044165	0.000000
1022.368000	0.013132	-1.527028	0.022698	-1.588019	0.009849	-0.008437	-0.000000	0.000000	-0.000000	0.000000	0.000000	0.000000	-0.011384	-0.107855	-0.230549	-0.076433	0.044201	-0.006213	-0.000000	-0.531172	-0.281174	-0.014228	0.004104	0.000000	-0.000000	-6.361247	-2.766355	-0.153137	0.044175	0.000000
1022.380000	0.013096	-1.526993	0.022687	-1.588019	0.009873	-0.008413	-0.000000	0.000000	-0.000000	0.000000	0.000000	0.000000	0.013323	-0.108245	-0.285618	-0.078181	0.034781	-0.001318	-0.000000	-0.530877	-0.281013	-0.014210	0.004099	0.000000	-0.000000	-6.357712	-2.764776	-0.152942	0.044122	0.000000
1022.390000	0.013132	-1.527005	0.022698	-1.588019	0.009897	-0.008437	-0.000000	0.000000	-0.000000	0.000000	0.000000	0.000000	-0.134110	-0.086696	-0.255016	-0.083584	0.056805	0.020176	-0.000000	-0.531252	-0.281272	-0.014227	0.004102	0.000000	-0.000000	-6.362209	-2.767317	-0.153126	0.044155	0.000000
1022.402000	0.013120	-1.526993	0.022675	-1.588031	0.009897	-0.008460	-0.000000	0.000000	-0.000000	0.000000	0.000000	0.000000	-0.028288	-0.063373	-0.278447	-0.071182	0.057294	0.018264	-0.000000	-0.531252	-0.281271	-0.014227	0.004103	0.000000	-0.000000	-6.362204	-2.767312	-0.153120	0.044165	0.000000
1022.412000	0.013108	-1.527016	0.022675	-1.588031	0.009884	-0.008437	-0.000000	0.000000	-0.000000	0.000000	0.000000	0.000000	-0.029456	-0.080913	-0.303727	-0.090135	0.050028	0.011712	-0.000000	-0.531136	-0.281230	-0.014232	0.004104	0.000000	-0.000000	-6.360819	-2.766905	-0.153181	0.044176	0.000000
1022.424000	0.013144	-1.527005	0.022651	-1.588019	0.009884	-0.008425	-0.000000	0.000000	-0.000000	0.000000	0.000000	0.000000	0.081803	-0.102398	-0.230045	-0.109842	0.039266	0.009256	-0.000000	-0.531433	-0.281393	-0.014252	0.004109	0.000000	-0.000000	-6.364376	-2.768507	-0.153398	0.044229	0.000000
1022.434000	0.013108	-1.527005	0.022675	-1.588031	0.009849	-0.008401	-0.000000	0.000000	-0.000000	0.000000	0.000000	0.000000	0.117163	-0.151009	-0.327172	-0.105785	0.061477	0.002265	-0.000000	-0.531210	-0.281320	-0.014228	0.004103	0.000000	-0.000000	-6.361707	-2.767793	-0.153133	0.044165	0.000000
1022.444000	0.013120	-1.526969	0.022662	-1.588043	0.009873	-0.008401	-0.000000	0.000000	-0.000000	0.000000	0.000000	0.000000	0.081094	-0.114618	-0.292893	-0.108256	0.029577	0.015353	0.000000	-0.530925	-0.281072	-0.014222	0.004101	0.000000	0.000000	-6.358291	-2.765354	-0.153071	0.044143	0.000000
1022.456000	0.013108	-1.527005	0.022687	-1.588019	0.009884	-0.008449	-0.000000	0.000000	-0.000000	0.000000	0.000000	0.000000	0.046067	-0.022613	-0.278881	-0.082851	0.041358	0.030746	-0.000000	-0.531040	-0.281114	-0.014216	0.004100	0.000000	-0.000000	-6.359676	-2.765761	-0.153011	0.044132	0.000000
1022.466000	0.013144	-1.526969	0.022662	-1.588031	0.009849	-0.008437	-0.000000	0.000000	-0.000000	0.000000	0.000000	0.000000	0.042613	-0.108910	-0.309659	-0.106708	0.038138	0.028291	0.000000	-0.530922	-0.281168	-0.014221	0.004101	0.000000	0.000000	-6.358258	-2.766299	-0.153062	0.044143	0.000000
1022.478000	0.013120	-1.526993	0.022662	-1.588019	0.009873	-0.008437	-0.000000	0.000000	-0.000000	0.000000	0.000000	0.000000	0.009189	-0.075338	-0.252323	-0.095369	0.054962	0.030267	-0.000000	-0.531257	-0.281278	-0.014233	0.004105	0.000000	-0.000000	-6.362272	-2.767380	-0.153188	0.044186	0.000000
1022.488000	0.013120	-1.526981	0.022687	-1.588019	0.009861	-0.008413	-0.000000	0.000000	-0.000000	0.000000	0.000000	0.000000	-0.077160	-0.049354	-0.300949	-0.089473	0.077204	0.009786	-0.000000	-0.531041	-0.281214	-0.014219	0.004101	0.000000	-0.000000	-6.359684	-2.766747	-0.153042	0.044144	0.000000
1022.500000	0.013120	-1.527028	0.022698	-1.588008	0.009908	-0.008460	-0.000000	0.000000	-0.000000	0.000000	0.000000	0.000000	0.039771	0.011751	-0.256573	-0.086274	0.040702	0.009601	-0.000000	-0.530997	-0.281061	-0.014210	0.004098	0.000000	-0.000000	-6.359161	-2.765247	-0.152946	0.044112	0.000000
1022.510000	0.013120	-1.527005	0.022711	-1.588008	0.009933	-0.008425	-0.000000	0.000000	-0.000000	0.000000	0.000000	0.000000	-0.104005	-0.065823	-0.318189	-0.089048	0.042470	0.005339	-0.000000	-0.531216	-0.281228	-0.014228	0.004104	0.000000	-0.000000	-6.361774	-2.766882	-0.153140	0.044176	0.000000
1022.522000	0.013144	-1.526993	0.022687	-1.588008	0.009861	-0.008473	-0.000000	0.000000	-0.000000	0.000000	0.000000	0.000000	0.050388	-0.077702	-0.273597	-0.057434	0.056690	0.003392	-0.000000	-0.531218	-0.281330	-0.014237	0.004105	0.000000	-0.000000	-6.361807	-2.767892	-0.153233	0.044187	0.000000
1022.532000	0.013108	-1.526981	0.022675	-1.588008	0.009873	-0.008413	-0.000000	0.000000	-0.000000	0.000000	0.000000	0.000000	0.004878	-0.071329	-0.286048	-0.110970	0.030494	0.010683	-0.000000	-0.530883	-0.281121	-0.014219	0.004101	0.000000	-0.000000	-6.357791	-2.765831	-0.153044	0.044144	0.000000
1022.542000	0.013108	-1.527028	0.022698	-1.588031	0.009873	-0.008413	-0.000000	0.000000	-0.000000	0.000000	0.000000	0.000000	0.024842	-0.058872	-0.312254	-0.084532	0.036901	0.015560	-0.000000	-0.531098	-0.281184	-0.014232	0.004105	0.000000	-0.000000	-6.360369	-2.766455	-0.153180	0.044187	0.000000
1022.554000	0.013144	-1.527005	0.022651	-1.587995	0.009884	-0.008437	-0.000000	0.000000	-0.000000	0.000000	0.000000	0.000000	0.022414	-0.095098	-0.268976	-0.112338	0.044058	0.016395	-0.000000	-0.531173	-0.281176	-0.014230	0.004104	0.000000	-0.000000	-6.361268	-2.766376	-0.153158	0.044175	0.000000
1022.564000	0.013108	-1.527041	0.022711	-1.588031	0.009884	-0.008425	-0.000000	0.000000	-0.000000	0.000000	0.000000	0.000000	-0.035087	-0.056971	-0.277171	-0.107209	0.055673	0.019201	0.000000	-0.530723	-0.281025	-0.014217	0.004100	0.000000	0.000000	-6.355868	-2.764886	-0.153015	0.044133	0.000000
1022.574000	0.013144	-1.527016	0.022698	-1.588043	0.009921	-0.008413	-0.000000	0.000000	-0.000000	0.000000	0.000000	0.000000	0.058058	-0.081815	-0.258766	-0.067494	0.051568	0.014584	-0.000000	-0.531247	-0.281265	-0.014221	0.004101	0.000000	-0.000000	-6.362147	-2.767255	-0.153063	0.044144	0.000000
1022.584000	0.013132	-1.527005	0.022675	-1.588031	0.009908	-0.008425	-0.000000	0.000000	-0.000000	0.000000	0.000000	0.000000	0.020024	-0.116978	-0.298824	-0.084441	0.021508	-0.005793	-0.000000	-0.530998	-0.281161	-0.014213	0.004099	0.000000	-0.000000	-6.359167	-2.766231	-0.152975	0.044122	0.000000
1022.596000	0.013096	-1.526969	0.022698	-1.588008	0.009861	-0.008437	-0.000000	0.000000	-0.000000	0.000000	0.000000	0.000000	-0.052771	-0.059815	-0.322502	-0.090022	0.055218	0.012847	0.000000	-0.531139	-0.281234	-0.014236	0.004105	0.000000	0.000000	-6.360860	-2.766945	-0.153222	0.044187	0.000000
1022.606000	0.013120	-1.526981	0.022711	-1.588019	0.009873	-0.008425	-0.000000	0.000000	-0.000000	0.000000	0.000000	0.000000	-0.051025	-0.100866	-0.261274	-0.104424	0.041809	0.014261	-0.000000	-0.531214	-0.281226	-0.014227	0.004104	0.000000	-0.000000	-6.361758	-2.766866	-0.153123	0.044166	0.000000
1022.616000	0.013144	-1.526993	0.022675	-1.587995	0.009884	-0.008413	-0.000000	0.000000	-0.000000	0.000000	0.000000	0.000000	-0.032023	-0.137196	-0.277629	-0.089183	0.026551	0.013022	-0.000000	-0.530844	-0.281073	-0.014218	0.004101	0.000000	-0.000000	-6.357325	-2.765366	-0.153027	0.044134	0.000000
1022.626000	0.013120	-1.526993	0.022687	-1.587995	0.009897	-0.008437	-0.000000	0.000000	-0.000000	0.000000	0.000000	0.000000	0.026832	-0.052078	-0.277060	-0.082446	0.051809	0.013030	-0.000000	-0.531087	-0.281270	-0.014226	0.004103	0.000000	-0.000000	-6.360239	-2.767302	-0.153110	0.044165	0.000000
1022.636000	0.013120	-1.526993	0.022687	-1.587995	0.009873	-0.008425	-0.000000	0.000000	-0.000000	0.000000	0.000000	0.000000	0.005960	-0.042030	-0.272587	-0.086098	0.031351	0.004077	0.000000	-0.530760	-0.281070	-0.014217	0.004100	0.000000	0.000000	-6.356317	-2.765335	-0.153015	0.044133	0.000000
1022.646000	0.013108	-1.526993	0.022687	-1.588019	0.009908	-0.008401	-0.000000	0.000000	-0.000000	0.000000	0.000000	0.000000	0.055795	-0.108860	-0.274843	-0.099016	0.025336	0.000355	-0.000000	-0.530594	-0.280972	-0.014214	0.004099	0.000000	-0.000000	-6.354335	-2.764369	-0.152985	0.044122	0.000000
1022.658000	0.013120	-1.527005	0.022675	-1.588008	0.009825	-0.008389	-0.000000	0.000000	-0.000000	0.000000	0.000000	0.000000	-0.054087	-0.085452	-0.276478	-0.085636	0.050551	0.019783	0.000000	-0.530972	-0.281229	-0.014231	0.004104	0.000000	0.000000	-6.358854	-2.766894	-0.153171	0.044176	0.000000
1022.668000	0.013096	-1.527005	0.022698	-1.588055	0.009897	-0.008389	-0.000000	0.000000	-0.000000	0.000000	0.000000	0.000000	-0.008754	-0.057000	-0.287304	-0.116535	0.071524	0.022033	0.000000	-0.530843	-0.281072	-0.014217	0.004101	0.000000	0.000000	-6.357315	-2.765356	-0.153017	0.044134	0.000000
1022.678000	0.013120	-1.526993	0.022662	-1.587995	0.009873	-0.008437	-0.000000	0.000000	-0.000000	0.000000	0.000000	0.000000	-0.007814	-0.109665	-0.284830	-0.086021	0.041070	-0.013361	-0.000000	-0.530501	-0.280859	-0.014201	0.004096	0.000000	-0.000000	-6.353221	-2.763255	-0.152845	0.044090	0.000000
1022.688000	0.013108	-1.526969	0.022662	-1.587995	0.009861	-0.008425	-0.000000	0.000000	-0.000000	0.000000	0.000000	0.000000	-0.002750	-0.087268	-0.309083	-0.098040	0.046376	0.008152	-0.000000	-0.531169	-0.281170	-0.014225	0.004102	0.000000	-0.000000	-6.361211	-2.766319	-0.153101	0.044154	0.000000
1022.698000	0.013108	-1.526993	0.022687	-1.587995	0.009897	-0.008425	-0.000000	0.000000	-0.000000	0.000000	0.000000	0.000000	-0.162167	-0.033934	-0.266721	-0.109937	0.068259	0.019451	0.000000	-0.530850	-0.281080	-0.014224	0.004103	0.000000	0.000000	-6.357393	-2.765434	-0.153095	0.044155	0.000000
1022.710000	0.013096	-1.526993	0.022746	-1.588031	0.009873	-0.008425	-0.000000	0.000000	-0.000000	0.000000	0.000000	0.000000	-0.038730	-0.124564	-0.293688	-0.121338	0.053810	-0.014521	0.000000	-0.530801	-0.281120	-0.014220	0.004101	0.000000	0.000000	-6.356804	-2.765822	-0.153053	0.044144	0.000000
1022.720000	0.013132	-1.527016	0.022711	-1.588031	0.009873	-0.008425	-0.000000	0.000000	-0.000000	0.000000	0.000000	0.000000	-0.047314	-0.109790	-0.280483	-0.098957	0.050671	0.024519	-0.000000	-0.530968	-0.281125	-0.014222	0.004102	0.000000	-0.000000	-6.358810	-2.765873	-0.153066	0.044145	0.000000
1022.730000	0.013156	-1.527005	0.022675	-1.588019	0.009849	-0.008389	-0.000000	0.000000	-0.000000	0.000000	0.000000	0.000000	-0.068109	-0.086836	-0.273099	-0.101456	0.018643	0.007902	0.000000	-0.530965	-0.281221	-0.014224	0.004102	0.000000	0.000000	-6.358775	-2.766816	-0.153092	0.044154	0.000000
1022.742000	0.013108	-1.526993	0.022675	-1.588031	0.009897	-0.008437	-0.000000	0.000000	-0.000000	0.000000	0.000000	0.000000	0.026240	-0.049140	-0.301691	-0.089160	0.067765	0.021317	-0.000000	-0.530585	-0.280960	-0.014203	0.004097	0.000000	-0.000000	-6.354219	-2.764253	-0.152869	0.044091	0.000000
1022.752000	0.013144	-1.527016	0.022687	-1.588055	0.009873	-0.008425	-0.000000	0.000000	-0.000000	0.000000	0.000000	0.000000	0.007945	-0.118095	-0.280419	-0.098709	0.061266	0.043779	-0.000000	-0.530961	-0.281116	-0.014213	0.004100	0.000000	-0.000000	-6.358721	-2.765784	-0.152978	0.044123	0.000000
1022.764000	0.013156	-1.527016	0.022651	-1.588043	0.009897	-0.008437	-0.000000	0.000000	-0.000000	0.000000	0.000000	0.000000	-0.058664	-0.139037	-0.300723	-0.100693	0.057083	0.009137	0.000000	-0.530760	-0.281070	-0.014217	0.004100	0.000000	0.000000	-6.356317	-2.765335	-0.153015	0.044133	0.000000
1022.774000	0.013084	-1.527005	0.022662	-1.588008	0.009861	-0.008437	-0.000000	0.000000	-0.000000	0.000000	0.000000	0.000000	-0.047587	-0.113685	-0.323735	-0.108023	0.031561	0.017602	-0.000000	-0.531341	-0.281380	-0.014239	0.004106	0.000000	-0.000000	-6.363270	-2.768378	-0.153250	0.044197	0.000000
1022.784000	0.013096	-1.526981	0.022687	-1.588019	0.009861	-0.008437	-0.000000	0.000000	-0.000000	0.000000	0.000000	0.000000	0.005619	-0.063550	-0.262727	-0.117768	0.043605	0.014230	0.000000	-0.531040	-0.281213	-0.014218	0.004101	0.000000	0.000000	-6.359674	-2.766737	-0.153032	0.044144	0.000000
1022.796000	0.013120	-1.527005	0.022687	-1.588043	0.009837	-0.008413	-0.000000	0.000000	-0.000000	0.000000	0.000000	0.000000	-0.044764	-0.114671	-0.320124	-0.089590	0.064681	0.027679	-0.000000	-0.531332	-0.281370	-0.014230	0.004103	0.000000	-0.000000	-6.363172	-2.768280	-0.153153	0.044165	0.000000
1022.806000	0.013132	-1.526969	0.022662	-1.588019	0.009873	-0.008425	-0.000000	0.000000	-0.000000	0.000000	0.000000	0.000000	-0.073354	-0.082006	-0.321344	-0.073002	0.054891	0.026087	-0.000000	-0.531123	-0.281214	-0.014218	0.004100	0.000000	-0.000000	-6.360662	-2.766748	-0.153024	0.044133	0.000000
1022.816000	0.013084	-1.527016	0.022687	-1.588043	0.009897	-0.008425	-0.000000	0.000000	-0.000000	0.000000	0.000000	0.000000	-0.034417	-0.111545	-0.270326	-0.104874	0.053829	0.001730	-0.000000	-0.531163	-0.281163	-0.014218	0.004101	0.000000	-0.000000	-6.361139	-2.766247	-0.153029	0.044143	0.000000
1022.826000	0.013120	-1.527016	0.022698	-1.588008	0.009884	-0.008425	-0.000000	0.000000	-0.000000	0.000000	0.000000	0.000000	0.058556	0.045167	-0.301251	-0.118564	0.057447	0.007848	0.000000	-0.530971	-0.281029	-0.014222	0.004101	0.000000	0.000000	-6.358842	-2.764928	-0.153076	0.044144	0.000000
1022.836000	0.013144	-1.527005	0.022711	-1.588031	0.009884	-0.008425	-0.000000	0.000000	-0.000000	0.000000	0.000000	0.000000	-0.057461	-0.175617	-0.296307	-0.076817	0.064692	0.008707	-0.000000	-0.531042	-0.281215	-0.014220	0.004101	0.000000	-0.000000	-6.359695	-2.766758	-0.153053	0.044144	0.000000
1022.848000	0.013120	-1.527016	0.022662	-1.588031	0.009861	-0.008437	-0.000000	0.000000	-0.000000	0.000000	0.000000	0.000000	0.004972	-0.065161	-0.346467	-0.066641	0.045880	0.013338	0.000000	-0.531132	-0.281225	-0.014228	0.004103	0.000000	0.000000	-6.360771	-2.766857	-0.153133	0.044165	0.000000
1022.858000	0.013120	-1.526981	0.022687	-1.588008	0.009884	-0.008401	-0.000000	0.000000	-0.000000	0.000000	0.000000	0.000000	0.010047	-0.124588	-0.325157	-0.089625	0.049933	-0.002455	-0.000000	-0.531134	-0.281228	-0.014230	0.004104	0.000000	-0.000000	-6.360798	-2.766883	-0.153159	0.044176	0.000000
1022.868000	0.013108	-1.527005	0.022723	-1.588031	0.009897	-0.008413	-0.000000	0.000000	-0.000000	0.000000	0.000000	0.000000	-0.145437	-0.032574	-0.297712	-0.084394	0.045786	0.011342	0.000000	-0.530844	-0.281172	-0.014223	0.004102	0.000000	0.000000	-6.357320	-2.766338	-0.153083	0.044155	0.000000
1022.878000	0.013144	-1.526981	0.022687	-1.587995	0.009884	-0.008460	-0.000000	0.000000	-0.000000	0.000000	0.000000	0.000000	-0.008503	-0.088542	-0.275533	-0.069044	0.049922	0.012683	-0.000000	-0.531163	-0.281164	-0.014219	0.004100	0.000000	-0.000000	-6.361144	-2.766252	-0.153034	0.044133	0.000000
1022.888000	0.013132	-1.527005	0.022675	-1.588043	0.009861	-0.008425	-0.000000	0.000000	-0.000000	0.000000	0.000000	0.000000	-0.044627	-0.067591	-0.249997	-0.078135	0.046219	0.031069	-0.000000	-0.530915	-0.281060	-0.014211	0.004099	0.000000	-0.000000	-6.358170	-2.765233	-0.152950	0.044121	0.000000
1022.900000	0.013096	-1.526993	0.022711	-1.588031	0.009884	-0.008425	-0.000000	0.000000	-0.000000	0.000000	0.000000	0.000000	-0.136012	-0.129576	-0.277396	-0.091343	0.027189	0.024904	-0.000000	-0.531046	-0.281120	-0.014222	0.004101	0.000000	-0.000000	-6.359738	-2.765823	-0.153073	0.044143	0.000000
1022.910000	0.013120	-1.526993	0.022698	-1.588031	0.009873	-0.008437	-0.000000	0.000000	-0.000000	0.000000	0.000000	0.000000	-0.141367	-0.071443	-0.269001	-0.099073	0.050037	-0.006557	0.000000	-0.531100	-0.281187	-0.014235	0.004105	0.000000	0.000000	-6.360395	-2.766480	-0.153206	0.044177	0.000000
1022.922000	0.013108	-1.527005	0.022687	-1.588043	0.009884	-0.008437	-0.000000	0.000000	-0.000000	0.000000	0.000000	0.000000	-0.012930	-0.086304	-0.323407	-0.109496	0.061272	0.005905	0.000000	-0.530968	-0.281124	-0.014221	0.004102	0.000000	0.000000	-6.358805	-2.765868	-0.153061	0.044155	0.000000
1022.932000	0.013120	-1.527005	0.022698	-1.588031	0.009884	-0.008425	-0.000000	0.000000	-0.000000	0.000000	0.000000	0.000000	-0.008806	-0.045711	-0.272297	-0.088502	0.037264	-0.007355	0.000000	-0.530880	-0.281117	-0.014216	0.004100	0.000000	0.000000	-6.357750	-2.765791	-0.153003	0.044133	0.000000
1022.942000	0.013132	-1.526993	0.022687	-1.588031	0.009861	-0.008437	-0.000000	0.000000	-0.000000	0.000000	0.000000	0.000000	-0.014356	-0.137775	-0.321775	-0.106935	0.072242	0.001606	-0.000000	-0.530963	-0.281119	-0.014216	0.004100	0.000000	-0.000000	-6.358748	-2.765811	-0.153004	0.044133	0.000000
1022.954000	0.013108	-1.526969	0.022698	-1.588008	0.009884	-0.008437	-0.000000	0.000000	-0.000000	0.000000	0.000000	0.000000	-0.157778	-0.037249	-0.282003	-0.093711	0.058848	-0.003469	-0.000000	-0.531079	-0.281160	-0.014211	0.004099	0.000000	-0.000000	-6.360136	-2.766222	-0.152947	0.044112	0.000000
1022.964000	0.013144	-1.526993	0.022675	-1.588031	0.009873	-0.008413	-0.000000	0.000000	-0.000000	0.000000	0.000000	0.000000	-0.087418	-0.078589	-0.263803	-0.094209	0.058045	-0.011893	-0.000000	-0.531261	-0.281282	-0.014237	0.004105	0.000000	-0.000000	-6.362314	-2.767423	-0.153231	0.044186	0.000000
1022.974000	0.013108	-1.527016	0.022723	-1.588031	0.009921	-0.008437	-0.000000	0.000000	-0.000000	0.000000	0.000000	0.000000	0.046888	-0.060553	-0.279565	-0.098070	0.051863	-0.006851	-0.000000	-0.531162	-0.281162	-0.014218	0.004100	0.000000	-0.000000	-6.361133	-2.766241	-0.153023	0.044133	0.000000
1022.984000	0.013144	-1.527016	0.022711	-1.588031	0.009849	-0.008449	-0.000000	0.000000	-0.000000	0.000000	0.000000	0.000000	-0.134823	-0.030407	-0.336867	-0.082732	0.043566	-0.000133	0.000000	-0.530807	-0.281128	-0.014228	0.004102	0.000000	0.000000	-6.356885	-2.765903	-0.153133	0.044154	0.000000
1022.994000	0.013144	-1.526969	0.022758	-1.588019	0.009897	-0.008449	-0.000000	0.000000	-0.000000	0.000000	0.000000	0.000000	-0.131290	-0.033219	-0.216699	-0.103170	0.042992	0.016335	-0.000000	-0.530874	-0.281010	-0.014207	0.004098	0.000000	-0.000000	-6.357683	-2.764746	-0.152913	0.044111	0.000000
1023.004000	0.013132	-1.527028	0.022698	-1.588031	0.009861	-0.008413	-0.000000	0.000000	-0.000000	0.000000	0.000000	0.000000	-0.132874	-0.032243	-0.253303	-0.062528	0.047371	0.026261	0.000000	-0.531375	-0.281223	-0.014228	0.004104	0.000000	0.000000	-6.363688	-2.766842	-0.153137	0.044175	0.000000
1023.016000	0.013156	-1.527028	0.022687	-1.588031	0.009897	-0.008425	-0.000000	0.000000	-0.000000	0.000000	0.000000	0.000000	-0.112567	-0.126417	-0.264956	-0.119810	0.033404	0.027402	-0.000882	-0.544005	-0.286280	-0.014116	0.003945	0.000182	0.001246	-6.477556	-2.808899	-0.154571	0.044131	0.000666
1023.026000	0.013084	-1.526993	0.022698	-1.588008	0.009921	-0.008449	-0.000000	0.000000	-0.000000	0.000000	0.000000	0.000000	-0.200566	-0.104758	-0.279490	-0.094037	0.040790	0.018509	-0.008374	-0.607070	-0.309109	-0.012737	0.002712	0.001378	0.006036	-6.933795	-2.971953	-0.160897	0.044201	0.003227
1023.036000	0.013096	-1.526993	0.022675	-1.588019	0.009861	-0.008449	-0.000000	0.000000	-0.000000	0.000000	0.000000	0.000000	-0.202327	-0.361009	-0.338607	-0.070343	0.062562	0.031538	-0.029868	-0.743061	-0.355350	-0.008164	-0.000783	0.004490	0.014422	-7.721381	-3.253797	-0.171188	0.044117	0.007709
1023.046000	0.013132	-1.527005	0.022698	-1.587995	0.009873	-0.008389	-0.000000	-0.000250	-0.000000	0.000000	0.000000	0.000000	-0.203720	-0.646654	-0.423216	-0.073853	0.029407	0.023671	-0.072762	-0.976535	-0.431379	0.001371	-0.007681	0.010416	0.026402	-8.854086	-3.659443	-0.186268	0.044102	0.014111
1023.058000	0.013120	-1.527029	0.022673	-1.588031	0.009861	-0.008425	-0.000000	-0.001931	-0.002407	0.000000	0.000000	0.000000	-0.447050	-1.107257	-0.531230	-0.011567	0.018408	0.079567	-0.162901	-1.417752	-0.569744	0.022004	-0.022101	0.022506	0.045529	-10.661838	-4.305265	-0.210182	0.044034	0.024329
1023.070000	0.013072	-1.527057	0.022660	-1.587970	0.009861	-0.008413	-0.000617	-0.007253	-0.004871	0.002692	0.000000	0.000000	-0.868687	-1.502631	-0.628531	0.026028	-0.057459	0.077809	-0.307293	-2.072690	-0.769228	0.055655	-0.045114	0.041495	0.069850	-12.956829	-5.125864	-0.240638	0.043961	0.037313
1023.080000	0.013083	-1.527143	0.022599	-1.587970	0.009872	-0.008449	-0.003222	-0.012480	-0.007453	0.002686	-0.000535	0.000000	-0.903107	-2.045156	-0.820672	0.071637	-0.099052	0.155606	-0.478283	-2.705619	-0.989420	0.095935	-0.072304	0.063709	0.094105	-15.240329	-5.942786	-0.271048	0.043908	0.050246
1023.090000	0.013045	-1.527277	0.022572	-1.587920	0.009836	-0.008436	-0.006557	-0.017304	-0.011524	0.007560	-0.001933	0.001386	-0.856379	-2.187259	-1.028682	0.071260	-0.160350	0.181920	-0.703219	-2.933390	-1.264481	0.149342	-0.108027	0.092690	0.122032	-17.851138	-6.876403	-0.305654	0.043757	0.065100
1023.100000	0.012949	-1.527448	0.022450	-1.587846	0.009859	-0.008410	-0.007974	-0.022167	-0.016368	0.011445	-0.004177	0.004272	-0.922307	-2.527998	-1.141786	0.131729	-0.203682	0.197905	-0.989497	-3.191821	-1.499904	0.217710	-0.153442	0.129337	0.153662	-20.797397	-7.928121	-0.344550	0.043545	0.081874
1023.110000	0.012900	-1.527704	0.022342	-1.587713	0.009773	-0.008337	-0.009530	-0.029670	-0.019219	0.013871	-0.007816	0.008277	-0.964997	-2.844520	-1.223390	0.135696	-0.235778	0.229851	-1.344509	-3.480936	-1.623819	0.251387	-0.209707	0.174548	0.189055	-24.075602	-9.099200	-0.387990	0.043318	0.100569
1023.122000	0.012706	-1.528105	0.022147	-1.587605	0.009651	-0.008263	-0.013240	-0.040165	-0.023909	0.015274	-0.012555	0.011567	-1.032039	-3.255418	-1.500941	0.198555	-0.274345	0.239880	-1.496587	-3.868517	-1.789485	0.247813	-0.293197	0.241371	0.236620	-28.443905	-10.657814	-0.445692	0.042903	0.125539
1023.132000	0.012550	-1.528506	0.021893	-1.587375	0.009506	-0.008118	-0.013898	-0.050614	-0.029092	0.019258	-0.015108	0.014663	-1.233624	-3.788293	-1.703321	0.212331	-0.274089	0.265043	-1.499967	-4.225145	-1.941650	0.244745	-0.312059	0.299689	0.280650	-32.439058	-12.082941	-0.498132	0.042389	0.148459
1023.142000	0.012429	-1.529146	0.021626	-1.587181	0.009398	-0.007973	-0.017582	-0.062552	-0.036386	0.025091	-0.015192	0.014804	-1.434617	-4.495034	-1.829126	0.198460	-0.320563	0.255719	-1.504227	-4.613342	-2.106885	0.241583	-0.313013	0.303023	0.328777	-36.764566	-13.624209	-0.554933	0.041813	0.173301
1023.152000	0.012197	-1.529815	0.021252	-1.586926	0.009265	-0.007829	-0.023146	-0.078800	-0.044170	0.030552	-0.018302	0.016263	-1.507116	-4.988600	-2.090543	0.255456	-0.323524	0.299470	-1.509443	-5.032026	-2.284844	0.238389	-0.314124	0.306698	0.381238	-41.403660	-15.277225	-0.615704	0.041094	0.200063
1023.162000	0.011943	-1.530701	0.020852	-1.586576	0.009011	-0.007660	-0.027771	-0.099476	-0.052302	0.037048	-0.022861	0.017984	-1.542933	-5.337039	-2.344944	0.290560	-0.305269	0.329443	-1.515699	-5.481769	-2.475456	0.235197	-0.315408	0.310727	0.438206	-46.359375	-17.040291	-0.680355	0.040166	0.228746
1023.174000	0.011545	-1.532052	0.020230	-1.586091	0.008699	-0.007418	-0.035050	-0.117102	-0.053861	0.048202	-0.025372	0.022215	-1.487581	-4.613119	-2.655698	0.294552	-0.348433	0.298176	-1.537128	-4.545008	-2.061832	0.252747	-0.316763	0.306124	0.318980	-34.692472	-12.853829	-0.523030	0.039018	0.163902
1023.184000	0.011194	-1.533259	0.019639	-1.585585	0.008435	-0.007177	-0.041397	-0.128694	-0.063288	0.054840	-0.029373	0.025720	-1.404368	-5.381231	-2.657491	0.285359	-0.350946	0.315571	-1.545221	-4.557643	-2.062787	0.255233	-0.317773	0.307154	0.321626	-34.518913	-12.778452	-0.519138	0.037878	0.163902
1023.194000	0.010748	-1.534695	0.018855	-1.585032	0.008109	-0.006937	-0.045585	-0.147969	-0.074309	0.058365	-0.032855	0.027964	-1.609130	-4.893908	-2.486714	0.361713	-0.382540	0.319992	-1.553303	-4.568120	-2.062566	0.257810	-0.318808	0.308184	0.324400	-34.319527	-12.691516	-0.514275	0.036474	0.163902
1023.206000	0.010147	-1.536622	0.017856	-1.584298	0.007725	-0.006552	-0.049605	-0.163277	-0.084765	0.065965	-0.035388	0.029890	-1.402796	-5.091311	-2.392089	0.334636	-0.423770	0.360670	-1.562995	-4.577981	-2.060987	0.260961	-0.320067	0.309419	0.327795	-34.047785	-12.574257	-0.507795	0.034601	0.163902
1023.216000	0.009642	-1.538420	0.016917	-1.583588	0.007352	-0.006226	-0.052472	-0.184271	-0.096369	0.072379	-0.039388	0.032327	-1.570686	-4.328133	-2.077148	0.315362	-0.430779	0.418338	-1.571074	-4.583449	-2.057977	0.263680	-0.321142	0.310449	0.330604	-33.788405	-12.459878	-0.501403	0.032766	0.163902
1023.226000	0.009100	-1.540356	0.015873	-1.582807	0.006931	-0.005912	-0.057253	-0.197125	-0.102400	0.079782	-0.045356	0.037639	-1.411270	-4.260833	-2.161381	0.287465	-0.375987	0.375549	-1.579164	-4.587849	-2.054434	0.266418	-0.322224	0.311479	0.333277	-33.516232	-12.340257	-0.494801	0.030860	0.163902
1023.236000	0.008500	-1.542424	0.014803	-1.582015	0.006473	-0.005479	-0.059594	-0.207009	-0.112200	0.083629	-0.050187	0.042296	-1.753034	-4.446513	-1.955062	0.298412	-0.388809	0.340646	-1.587271	-4.589808	-2.049625	0.269225	-0.323325	0.312509	0.335750	-33.214827	-12.208180	-0.487455	0.028739	0.163902
1023.246000	0.007885	-1.544566	0.013638	-1.581136	0.005994	-0.005045	-0.066369	-0.223527	-0.119386	0.091214	-0.050900	0.044625	-1.634424	-4.168663	-1.912570	0.281457	-0.403985	0.302996	-1.595402	-4.590935	-2.044431	0.272063	-0.324435	0.313538	0.337936	-32.903461	-12.072315	-0.479778	0.026528	0.163902
1023.258000	0.007031	-1.547406	0.012140	-1.580117	0.005298	-0.004479	-0.072706	-0.240667	-0.124748	0.093920	-0.054675	0.048096	-1.069096	-3.909892	-1.884353	0.344144	-0.410965	0.268744	-1.605201	-4.589831	-2.036842	0.275514	-0.325781	0.314774	0.340052	-32.500398	-11.895930	-0.470075	0.023721	0.163902
1023.268000	0.006263	-1.549929	0.010810	-1.579143	0.004772	-0.003989	-0.074285	-0.251173	-0.126524	0.101722	-0.057751	0.047138	-1.101020	1.222894	0.256850	0.322057	-0.366870	0.273167	-1.660774	0.282072	0.088836	0.348646	-0.326158	0.284547	-0.303276	25.917399	9.036656	0.311939	0.021835	-0.163902
1023.278000	0.005572	-1.552208	0.009491	-1.578152	0.004222	-0.003561	-0.067403	-0.209969	-0.108271	0.095482	-0.053517	0.040999	-1.017483	-1.553842	-0.657267	0.277827	-0.365970	0.306018	-1.652864	0.338353	0.113004	0.347305	-0.325480	0.283517	-0.308107	26.266540	9.189662	0.320369	0.019403	-0.163902
1023.288000	0.004949	-1.554550	0.008170	-1.577332	0.003757	-0.003115	-0.064583	-0.215518	-0.111850	0.083829	-0.048765	0.042361	-1.669395	0.192740	0.127948	0.398800	-0.370564	0.270839	-1.644892	0.393654	0.136887	0.345984	-0.324805	0.282488	-0.312197	26.603955	9.339877	0.329023	0.016933	-0.163902
1023.298000	0.004351	-1.556743	0.006928	-1.576555	0.003270	-0.002721	-0.062973	-0.210357	-0.106711	0.080709	-0.045509	0.040986	-1.501790	1.279091	0.532568	0.370687	-0.396995	0.233155	-1.636867	0.448475	0.160362	0.344647	-0.324125	0.281458	-0.315640	26.935618	9.486066	0.337502	0.014514	-0.163902
1023.310000	0.003646	-1.559191	0.005642	-1.575637	0.002756	-0.002281	-0.057692	-0.193951	-0.098911	0.073181	-0.043896	0.033852	-1.574674	2.073213	0.814744	0.419115	-0.388840	0.251611	-1.627163	0.512072	0.187275	0.342984	-0.323292	0.280222	-0.318905	27.307408	9.649141	0.347037	0.011798	-0.163902
1023.320000	0.003145	-1.561076	0.004676	-1.574956	0.002338	-0.001946	-0.052417	-0.175736	-0.089243	0.069121	-0.040733	0.032519	-1.642409	2.425510	0.807678	0.408773	-0.430444	0.252535	-1.619018	0.561537	0.207623	0.341453	-0.322559	0.279192	-0.320917	27.574931	9.764573	0.353428	0.009958	-0.163902
1023.330000	0.002644	-1.562747	0.003769	-1.574312	0.001981	-0.001635	-0.047764	-0.159937	-0.082041	0.064582	-0.036950	0.029000	-1.882799	2.450797	0.975061	0.404228	-0.388969	0.278791	-1.610838	0.610005	0.227637	0.339923	-0.321825	0.278162	-0.322513	27.830521	9.876715	0.359832	0.008122	-0.163902
1023.342000	0.002106	-1.564535	0.002902	-1.573585	0.001575	-0.001338	-0.044426	-0.140119	-0.071644	0.056959	-0.033944	0.024473	-1.797406	2.630785	1.036807	0.382171	-0.379902	0.303617	-1.600974	0.664094	0.249243	0.337927	-0.320900	0.276927	-0.323854	28.088439	9.987570	0.365794	0.006400	-0.163902
1023.352000	0.001688	-1.565822	0.002293	-1.573025	0.001232	-0.001063	-0.041221	-0.123605	-0.063609	0.052436	-0.029501	0.022785	-1.348716	2.467630	0.983676	0.368543	-0.326827	0.327742	-1.592726	0.706884	0.266181	0.336203	-0.320112	0.275897	-0.324639	28.276027	10.069449	0.370106	0.005141	-0.163902
1023.364000	0.001271	-1.567058	0.001620	-1.572502	0.000898	-0.000836	-0.034727	-0.102911	-0.051247	0.044020	-0.026055	0.020729	-1.346772	2.130205	0.887853	0.369382	-0.327612	0.329366	-1.582804	0.756059	0.285221	0.334081	-0.319151	0.274661	-0.325283	28.475097	10.155057	0.374705	0.003805	-0.163902
1023.374000	0.000963	-1.567985	0.001168	-1.572061	0.000648	-0.000634	-0.029806	-0.086298	-0.044329	0.038420	-0.022385	0.019697	-1.350865	1.686986	0.977413	0.361213	-0.297345	0.305130	-1.574518	0.794055	0.299539	0.332229	-0.318327	0.273631	-0.325611	28.605266	10.211157	0.377639	0.002944	-0.163902
1023.386000	0.000678	-1.568902	0.000730	-1.571634	0.000423	-0.000396	-0.022870	-0.072727	-0.033191	0.031529	-0.017852	0.016428	-1.399161	1.761094	0.837444	0.331501	-0.267858	0.251808	-1.564562	0.837956	0.315839	0.329959	-0.317324	0.272396	-0.325856	28.741183	10.269813	0.380650	0.002057	-0.163902
1023.396000	0.000416	-1.569518	0.000483	-1.571361	0.000234	-0.000276	-0.019834	-0.060311	-0.023920	0.025878	-0.014198	0.013405	-1.101119	1.851894	0.662701	0.341520	-0.296982	0.242327	-1.556258	0.872635	0.328225	0.328003	-0.316469	0.271366	-0.325967	28.831634	10.306904	0.382460	0.001530	-0.163902
1023.406000	0.000251	-1.569962	0.000367	-1.571113	0.000140	-0.000146	-0.014612	-0.043828	-0.015624	0.019762	-0.010489	0.010650	-1.139366	1.439054	0.467012	0.300726	-0.270758	0.240364	-1.547949	0.905348	0.339494	0.325979	-0.315596	0.254885	-0.326023	28.898531	10.333014	0.383548	0.001193	-0.163902
1023.418000	0.000121	-1.570301	0.000321	-1.570889	0.000023	-0.000030	-0.009931	-0.026140	-0.012596	0.013859	-0.004282	0.003637	-1.002127	0.804446	0.251462	0.279811	-0.232475	0.222344	-1.493791	0.941797	0.351661	0.323488	-0.230336	0.162881	-0.326049	28.945206	10.350999	0.384182	0.001009	-0.163902
1023.428000	0.000064	-1.570463	0.000290	-1.570808	0.000001	-0.000055	-0.004184	-0.012734	-0.004709	0.007522	-0.001055	0.000966	-0.602149	0.546347	0.136740	0.232455	-0.210485	0.166421	-0.862491	0.970675	0.390612	0.243803	-0.131149	0.086212	-0.326057	28.966182	10.357806	0.384274	0.000961	-0.163902
1023.440000	0.000042	-1.570445	0.000283	-1.570752	0.000014	-0.000056	0.000052	-0.000528	0.007302	-0.000686	0.000073	-0.001223	-0.396121	1.449853	0.303704	0.075341	-0.084070	0.108306	-0.104931	2.173540	0.991476	0.055078	-0.012123	-0.005791	-0.326059	28.974563	10.360786	0.384441	0.000924	-0.163902
1023.450000	0.000019	-1.570409	0.000348	-1.570814	0.000062	-0.000092	0.001054	0.002998	-0.007094	-0.004627	0.001419	-0.000516	-0.325083	-0.689599	0.252506	0.091772	-0.069389	0.103026	-0.000000	-0.005605	-0.003370	-0.000240	0.000066	0.000000	-0.000000	-0.067127	-0.033157	-0.002588	0.000712	0.000000
1023.460000	0.000030	-1.570361	0.000437	-1.570812	0.000086	-0.000103	-0.000270	-0.001879	0.002815	-0.000804	0.000550	0.000154	-0.360146	-0.165374	-0.328216	0.049897	-0.094143	0.123525	0.000000	-0.005940	-0.003610	-0.000247	0.000068	0.000000	0.000000	-0.071131	-0.035518	-0.002661	0.000735	0.000000
1023.472000	0.000042	-1.570288	0.000483	-1.570800	0.000050	-0.000079	-0.000099	0.002067	0.000677	-0.000465	0.000317	0.000076	-0.429105	-0.679745	-0.337173	-0.004021	-0.086234	0.128036	0.000000	-0.006937	-0.004304	-0.000308	0.000085	0.000000	0.000000	-0.083082	-0.042342	-0.003313	0.000918	0.000000
1023.482000	0.000006	-1.570313	0.000592	-1.570776	0.000062	-0.000079	-0.000105	0.000849	0.001567	-0.000325	0.000235	0.000107	-0.490586	-0.755603	-0.535307	0.015425	-0.091664	0.127330	0.000000	-0.007431	-0.004511	-0.000321	0.000088	0.000000	0.000000	-0.088991	-0.044377	-0.003454	0.000951	0.000000
1023.494000	0.000018	-1.570289	0.000495	-1.570824	0.000038	-0.000068	-0.000076	0.000435	-0.001644	-0.000279	0.000179	0.000118	-0.522506	-0.856579	-0.432953	-0.000601	-0.120100	0.158158	0.000000	-0.006865	-0.004228	-0.000289	0.000080	0.000000	0.000000	-0.082219	-0.041596	-0.003111	0.000863	0.000000
1023.506000	0.000030	-1.570326	0.000495	-1.570800	0.000014	-0.000068	-0.000076	-0.001223	-0.001940	-0.000220	0.000144	0.000125	-0.527369	-0.846660	-0.584479	0.019067	-0.126793	0.186737	-0.000000	-0.006695	-0.004227	-0.000292	0.000080	0.000000	-0.000000	-0.080175	-0.041588	-0.003140	0.000863	0.000000
1023.516000	0.000030	-1.570373	0.000410	-1.570776	0.000050	-0.000056	-0.000089	-0.000984	-0.003006	-0.000140	0.000124	0.000148	-0.617318	-0.762536	-0.511921	0.017239	-0.117341	0.182951	-0.000000	-0.006319	-0.003865	-0.000271	0.000075	0.000000	-0.000000	-0.075674	-0.038026	-0.002918	0.000808	0.000000
1023.526000	0.000006	-1.570374	0.000361	-1.570800	0.000026	-0.000091	-0.000080	-0.002533	-0.003741	-0.000193	0.000109	0.000178	-0.675898	-0.794498	-0.427601	0.017833	-0.126898	0.190135	-0.000000	-0.006044	-0.003634	-0.000238	0.000067	0.000000	-0.000000	-0.072384	-0.035753	-0.002558	0.000721	0.000000
1023.538000	0.000018	-1.570386	0.000302	-1.570824	0.000038	-0.000068	-0.000114	-0.001939	-0.004883	-0.000377	0.000076	0.000339	-0.688405	-0.779688	-0.325904	0.033225	-0.127141	0.210500	0.000000	-0.005229	-0.003044	-0.000223	0.000061	0.000000	0.000000	-0.062624	-0.029947	-0.002398	0.000657	0.000000
1023.548000	-0.000006	-1.570446	0.000266	-1.570812	0.000062	-0.000091	-0.000137	-0.001650	-0.003513	-0.000266	0.000069	0.000301	-0.864583	-0.799014	-0.499921	0.040196	-0.137414	0.212795	0.000000	-0.005132	-0.003025	-0.000208	0.000058	0.000000	0.000000	-0.061464	-0.029765	-0.002235	0.000624	0.000000
1023.560000	-0.000017	-1.570398	0.000242	-1.570776	0.000062	-0.000044	-0.000358	-0.001283	-0.003439	-0.000234	0.000062	0.000426	-0.783665	-0.917985	-0.459864	0.029796	-0.153434	0.218360	-0.000000	-0.004632	-0.002714	-0.000187	0.000052	0.000000	-0.000000	-0.055470	-0.026706	-0.002009	0.000560	0.000000
1023.570000	-0.000006	-1.570457	0.000218	-1.570812	0.000038	-0.000055	-0.000224	-0.001253	-0.003397	-0.000161	0.000043	0.000816	-0.973826	-0.890437	-0.569920	0.053389	-0.149994	0.217707	0.000000	-0.004633	-0.002513	-0.000172	0.000047	0.000000	0.000000	-0.055488	-0.024727	-0.001849	0.000508	0.000000
1023.582000	0.000042	-1.570470	0.000158	-1.570788	0.000026	-0.000031	-0.000144	-0.002540	-0.004246	-0.000133	0.000039	0.000607	-0.951602	-0.800469	-0.514759	0.039869	-0.183942	0.223105	0.000000	-0.003913	-0.002038	-0.000136	0.000038	0.000000	0.000000	-0.046859	-0.020051	-0.001469	0.000410	0.000000
1023.592000	0.000006	-1.570495	0.000073	-1.570848	0.000001	-0.000031	-0.000161	-0.003926	-0.005721	-0.000139	0.000036	0.000481	-0.953724	-0.583603	-0.348987	0.028099	-0.199296	0.210548	0.000000	-0.003152	-0.001617	-0.000105	0.000029	0.000000	0.000000	-0.037744	-0.015907	-0.001133	0.000312	0.000000
1023.602000	0.000030	-1.570554	0.000037	-1.570836	0.000050	-0.000043	-0.000164	-0.003860	-0.006330	-0.000123	-0.000023	0.000754	-1.003203	-0.431411	-0.258207	0.024777	-0.168655	0.219322	-0.000000	-0.002804	-0.001293	-0.000076	0.000022	0.000000	-0.000000	-0.033585	-0.012726	-0.000821	0.000236	0.000000
1023.614000	0.000018	-1.570650	-0.000043	-1.570836	0.000037	-0.000007	-0.000251	-0.003524	-0.000438	-0.000108	-0.000022	0.001015	-0.876036	-0.443575	-0.260504	0.060619	-0.255735	0.208680	0.000000	-0.001844	-0.000626	-0.000023	0.000007	0.000000	0.000000	-0.022089	-0.006161	-0.000253	0.000078	0.000000
1023.624000	-0.000030	-1.570602	-0.000020	-1.570800	0.000037	0.000017	-0.000255	-0.002696	-0.000594	-0.000098	-0.000030	0.000589	-0.908625	-0.452630	-0.252049	0.060092	-0.195547	0.215493	0.000000	-0.001531	-0.000539	-0.000027	0.000008	0.000000	0.000000	-0.018335	-0.005303	-0.000295	0.000090	0.000000
1023.636000	0.000030	-1.570637	0.000028	-1.570836	0.000038	0.000040	-0.000222	-0.001106	-0.000290	-0.000074	-0.000000	0.000356	-1.012176	-0.603208	-0.217947	0.039148	-0.201541	0.205629	-0.000000	-0.001798	-0.000756	-0.000047	0.000013	0.000000	-0.000000	-0.021528	-0.007440	-0.000506	0.000144	0.000000
1023.646000	0.000018	-1.570600	0.000005	-1.570824	0.000037	0.000004	-0.000296	-0.000228	0.000237	-0.000068	-0.000183	0.000308	-0.920432	-0.686178	-0.274244	0.068163	-0.229049	0.223602	0.000000	-0.002092	-0.000912	-0.000059	0.000017	0.000000	0.000000	-0.025055	-0.008971	-0.000630	0.000187	0.000000
1023.658000	0.000006	-1.570564	0.000077	-1.570824	0.000025	0.000028	-0.000427	-0.000011	0.001628	-0.000063	-0.000206	0.000241	-0.797848	-0.783589	-0.341749	0.040591	-0.246424	0.212412	-0.000000	-0.002426	-0.001120	-0.000071	0.000020	0.000000	-0.000000	-0.029057	-0.011016	-0.000762	0.000220	0.000000
1023.668000	-0.000006	-1.570540	0.000113	-1.570776	0.000025	0.000016	-0.000252	0.000328	0.000974	-0.000058	-0.000415	0.000231	-0.691361	-0.923067	-0.404430	0.053144	-0.218605	0.224237	-0.000000	-0.003017	-0.001536	-0.000100	0.000027	0.000000	-0.000000	-0.036130	-0.015115	-0.001072	0.000296	0.000000
1023.680000	-0.000006	-1.570577	0.000101	-1.570836	0.000013	-0.000044	-0.000167	0.000196	0.000724	-0.000054	-0.000351	0.000194	-0.632704	-1.073331	-0.418899	0.055704	-0.214565	0.228933	-0.000000	-0.002732	-0.001492	-0.000104	0.000028	0.000000	-0.000000	-0.032717	-0.014675	-0.001120	0.000306	0.000000
1023.690000	0.000006	-1.570564	0.000077	-1.570788	0.000025	-0.000031	-0.000104	-0.000186	0.000037	-0.000051	-0.000312	0.000129	-0.639060	-1.078341	-0.394028	0.084762	-0.232338	0.232198	-0.000000	-0.002858	-0.001442	-0.000102	0.000027	0.000000	-0.000000	-0.034226	-0.014188	-0.001102	0.000295	0.000000
1023.702000	0.000006	-1.570625	0.000064	-1.570812	0.000001	0.000028	0.000042	-0.001757	-0.000779	-0.000000	-0.000220	0.000132	-0.586439	-0.954673	-0.318031	0.042947	-0.207657	0.208400	-0.000000	-0.002002	-0.001009	-0.000064	0.000018	0.000000	-0.000000	-0.023978	-0.009929	-0.000688	0.000197	0.000000
1023.712000	-0.000030	-1.570662	0.000004	-1.570824	-0.000010	0.000028	0.000089	-0.002990	-0.001856	-0.000000	-0.000177	0.000118	-0.496226	-0.731683	-0.271358	0.038246	-0.207349	0.200728	-0.000000	-0.001038	-0.000440	-0.000028	0.000008	0.000000	-0.000000	-0.012431	-0.004330	-0.000304	0.000089	0.000000
1023.724000	0.000006	-1.570722	-0.000020	-1.570799	0.000025	-0.000007	0.000077	-0.003749	-0.001075	-0.000000	-0.000143	0.000104	-0.615571	-0.573651	-0.222894	0.041648	-0.198051	0.192617	0.000000	-0.000906	-0.000382	-0.000017	0.000005	0.000000	0.000000	-0.010845	-0.003762	-0.000186	0.000057	0.000000
1023.734000	-0.000006	-1.570721	-0.000031	-1.570812	0.000013	-0.000007	0.000038	-0.002947	-0.001370	-0.000000	-0.000124	0.000095	-0.630446	-0.465396	-0.209045	0.070338	-0.210800	0.215154	0.000000	-0.000414	-0.000079	-0.000000	-0.000001	0.000000	0.000000	-0.004961	-0.000774	-0.000005	-0.000007	0.000000
1023.744000	0.000006	-1.570793	-0.000008	-1.570799	-0.000010	0.000004	0.000054	-0.002307	-0.000704	0.000000	-0.000109	0.000102	-0.587339	-0.473966	-0.196842	0.089398	-0.191874	0.211930	-0.000000	-0.000198	0.000086	0.000019	-0.000005	0.000000	-0.000000	-0.002366	0.000843	0.000206	-0.000050	0.000000
1023.756000	-0.000042	-1.570781	0.000016	-1.570812	0.000013	0.000028	0.000041	-0.001176	-0.000324	0.000000	-0.000114	0.000093	-0.506135	-0.698172	-0.245516	0.064917	-0.214814	0.203359	-0.000000	-0.000181	-0.000090	-0.000008	0.000002	0.000000	-0.000000	-0.002173	-0.000881	-0.000082	0.000026	0.000000
1023.766000	-0.000006	-1.570793	-0.000031	-1.570836	0.000025	0.000016	0.000033	-0.000755	-0.000190	0.000000	-0.000103	0.000087	-0.498515	-0.654807	-0.264940	0.078602	-0.211193	0.195433	-0.000000	-0.000415	-0.000071	0.000010	-0.000002	0.000000	-0.000000	-0.004966	-0.000700	0.000107	-0.000017	0.000000
1023.778000	-0.000017	-1.570780	0.000028	-1.570824	0.000013	-0.000019	0.000027	-0.000406	0.000147	0.000000	-0.000092	0.000080	-0.410857	-0.706669	-0.282307	0.051561	-0.246942	0.223601	-0.000000	-0.000391	-0.000141	-0.000007	0.000003	0.000000	-0.000000	-0.004677	-0.001390	-0.000077	0.000027	0.000000
1023.788000	-0.000017	-1.570720	0.000041	-1.570824	0.000001	-0.000019	0.000024	-0.000307	0.000169	0.000000	-0.000099	0.000083	-0.412037	-0.778986	-0.259020	0.061643	-0.191537	0.215362	-0.000000	-0.000522	-0.000198	-0.000014	0.000004	0.000000	-0.000000	-0.006255	-0.001950	-0.000149	0.000038	0.000000
1023.800000	0.000006	-1.570768	0.000016	-1.570812	-0.000010	0.000004	0.000020	-0.000237	0.000132	0.000000	-0.000104	0.000080	-0.490046	-0.753681	-0.261207	0.068330	-0.226639	0.201751	-0.000000	-0.000604	-0.000298	-0.000022	0.000005	0.000000	-0.000000	-0.007234	-0.002929	-0.000235	0.000059	0.000000
1023.810000	-0.000017	-1.570744	0.000005	-1.570799	0.000013	0.000016	0.000018	-0.000225	0.000106	0.000000	-0.000097	0.000000	-0.427325	-0.846158	-0.335052	0.059549	-0.226619	0.222893	0.000000	-0.000391	-0.000242	-0.000014	0.000004	0.000000	0.000000	-0.004687	-0.002378	-0.000153	0.000048	0.000000
1023.822000	-0.000006	-1.570744	0.000005	-1.570848	-0.000010	0.000016	0.000032	-0.000131	0.000077	0.000000	-0.000065	0.000000	-0.303779	-0.917837	-0.313078	0.067990	-0.258600	0.206904	-0.000000	-0.000554	-0.000237	-0.000008	0.000002	0.000000	-0.000000	-0.006634	-0.002329	-0.000085	0.000027	0.000000
1023.832000	0.000006	-1.570756	0.000028	-1.570812	0.000025	0.000004	0.000038	-0.000169	0.000063	-0.000000	-0.000061	0.000000	-0.388930	-0.916285	-0.254524	0.077946	-0.203034	0.196156	-0.000000	-0.000652	-0.000257	-0.000024	0.000007	0.000000	-0.000000	-0.007809	-0.002526	-0.000256	0.000070	0.000000
1023.842000	-0.000042	-1.570792	0.000005	-1.570824	-0.000010	-0.000056	0.000041	-0.000371	0.000081	-0.000000	-0.000068	0.000000	-0.307691	-0.867290	-0.312066	0.052135	-0.232022	0.206438	-0.000000	-0.000303	-0.000134	-0.000003	0.000001	0.000000	-0.000000	-0.003630	-0.001321	-0.000034	0.000015	0.000000
1023.854000	-0.000006	-1.570780	-0.000019	-1.570799	0.000001	0.000004	0.000038	-0.000344	0.000068	-0.000000	-0.000063	0.000052	-0.322385	-0.925799	-0.318995	0.058195	-0.243355	0.213924	-0.000000	-0.000437	-0.000198	-0.000018	0.000005	0.000000	-0.000000	-0.005235	-0.001948	-0.000192	0.000058	0.000000
1023.864000	-0.000017	-1.570781	0.000052	-1.570788	0.000013	0.000016	0.000035	-0.000479	-0.000033	-0.000000	-0.000070	0.000050	-0.341902	-1.013682	-0.291970	0.094171	-0.218962	0.198149	-0.000000	-0.000338	-0.000276	-0.000002	0.000001	0.000000	-0.000000	-0.004048	-0.002717	-0.000023	0.000015	0.000000
1023.876000	-0.000017	-1.570781	0.000005	-1.570788	0.000025	0.000028	0.000033	-0.001060	-0.000027	0.000000	-0.000000	0.000000	-0.288448	-0.954796	-0.296863	0.068187	-0.236943	0.200327	-0.000000	-0.000351	-0.000197	-0.000020	0.000005	0.000000	-0.000000	-0.004209	-0.001939	-0.000220	0.000058	0.000000
1023.886000	0.000006	-1.570793	0.000005	-1.570799	-0.000010	0.000004	0.000039	-0.000972	-0.000023	0.000000	-0.000000	0.000000	-0.186389	-0.868306	-0.325454	0.052399	-0.230125	0.194701	-0.000000	-0.000185	-0.000193	-0.000014	0.000003	0.000000	-0.000000	-0.002215	-0.001902	-0.000146	0.000037	0.000000
1023.896000	0.000006	-1.570828	0.000005	-1.570812	0.000014	0.000016	0.000003	-0.000795	-0.000042	0.000000	-0.000000	0.000000	-0.319548	-0.739520	-0.325832	0.061864	-0.217730	0.215819	-0.000000	0.000200	0.000177	0.000018	-0.000005	0.000000	-0.000000	0.002394	0.001743	0.000193	-0.000049	0.000000
1023.906000	-0.000006	-1.570816	0.000005	-1.570812	0.000001	0.000028	0.000000	-0.000634	-0.000074	0.000000	-0.000098	0.000000	-0.304518	-0.828117	-0.301003	0.070638	-0.236322	0.193425	0.000000	0.000491	0.000230	0.000024	-0.000007	0.000000	0.000000	0.005884	0.002259	0.000259	-0.000070	0.000000
1023.916000	0.000018	-1.570852	-0.000031	-1.570799	-0.000022	0.000016	0.000000	-0.001019	-0.000067	0.000000	-0.000089	0.000000	-0.354946	-0.727491	-0.261149	0.075146	-0.228355	0.196210	-0.000000	0.000397	0.000218	0.000014	-0.000005	0.000000	-0.000000	0.004755	0.002147	0.000147	-0.000048	0.000000
1023.926000	0.000006	-1.570828	0.000016	-1.570812	-0.000010	-0.000019	0.000000	-0.000639	-0.000062	0.000000	-0.000081	0.000000	-0.368742	-0.675955	-0.303668	0.089618	-0.234301	0.174401	-0.000000	0.000486	0.000223	0.000018	-0.000006	0.000000	-0.000000	0.005824	0.002199	0.000198	-0.000060	0.000000
1023.938000	-0.000017	-1.570828	-0.000007	-1.570812	0.000025	-0.000032	0.000000	-0.000344	-0.000056	0.000000	-0.000073	0.000000	-0.202281	-0.746225	-0.296344	0.087244	-0.218131	0.198161	-0.000000	0.000106	0.000067	0.000009	-0.000002	0.000000	-0.000000	0.001267	0.000655	0.000099	-0.000027	0.000000
1023.948000	0.000006	-1.570816	-0.000019	-1.570836	0.000001	-0.000032	0.000000	-0.000200	-0.000039	0.000000	-0.000067	0.000000	-0.229738	-0.773651	-0.247804	0.078735	-0.214221	0.195242	0.000000	0.000351	0.000167	0.000014	-0.000004	0.000000	0.000000	0.004208	0.001639	0.000145	-0.000048	0.000000
1023.958000	-0.000006	-1.570792	0.000005	-1.570812	0.000013	0.000004	0.000000	-0.000156	-0.000020	0.000000	-0.000063	0.000000	-0.253258	-0.671455	-0.312137	0.058951	-0.225645	0.205018	-0.000000	0.000028	-0.000028	0.000006	-0.000002	0.000000	-0.000000	0.000338	-0.000274	0.000063	-0.000017	0.000000
1023.968000	-0.000006	-1.570828	0.000016	-1.570799	0.000001	0.000016	0.000000	-0.000097	-0.000017	0.000000	-0.000059	0.000000	-0.187260	-0.760050	-0.292265	0.074506	-0.222269	0.194935	0.000000	0.000104	-0.000035	0.000001	-0.000001	0.000000	0.000000	0.001246	-0.000344	0.000012	-0.000006	0.000000
1023.978000	-0.000017	-1.570780	0.000016	-1.570799	0.000037	-0.000008	0.000000	-0.000082	-0.000015	0.000000	-0.000066	0.000000	-0.307033	-0.729296	-0.310146	0.072409	-0.207915	0.191464	0.000000	0.000022	-0.000135	-0.000004	0.000000	0.000000	0.000000	0.000258	-0.001332	-0.000038	0.000005	0.000000
1023.988000	-0.000006	-1.570828	0.000005	-1.570799	-0.000022	0.000016	0.000000	-0.000071	-0.000014	0.000000	-0.000062	0.000000	-0.117578	-0.757670	-0.389187	0.076299	-0.203778	0.188704	0.000000	0.000234	0.000024	0.000011	-0.000003	0.000000	0.000000	0.002804	0.000235	0.000122	-0.000027	0.000000
1024.000000	-0.000030	-1.570828	0.000016	-1.570824	-0.000010	0.000016	0.000000	-0.000082	-0.000026	0.000000	-0.000000	0.000000	-0.203925	-0.668708	-0.298691	0.087671	-0.187419	0.192357	0.000000	0.000191	0.000071	0.000011	-0.000004	0.000000	0.000000	0.002291	0.000701	0.000119	-0.000038	0.000000
1024.010000	-0.000017	-1.570828	-0.000007	-1.570824	0.000014	-0.000008	0.000002	-0.000073	-0.000036	0.000000	-0.000000	0.000000	-0.146305	-0.728770	-0.330559	0.076851	-0.232110	0.183581	-0.000000	0.000565	0.000228	0.000024	-0.000007	0.000000	-0.000000	0.006772	0.002246	0.000258	-0.000070	0.000000
1024.020000	0.000006	-1.570804	0.000016	-1.570812	-0.000010	0.000016	0.000000	-0.000067	-0.000034	0.000000	-0.000000	0.000000	-0.218656	-0.663319	-0.268938	0.096920	-0.226555	0.161694	-0.000000	0.000356	0.000068	0.000007	-0.000002	0.000000	-0.000000	0.004259	0.000673	0.000073	-0.000017	0.000000
1024.030000	0.000054	-1.570828	0.000016	-1.570812	0.000014	0.000016	0.000000	-0.000061	-0.000032	0.000000	-0.000000	0.000000	-0.216569	-0.674638	-0.189647	0.076300	-0.243984	0.167553	-0.000000	0.000014	-0.000045	-0.000010	0.000002	0.000000	-0.000000	0.000169	-0.000443	-0.000105	0.000026	0.000000
1024.042000	0.000018	-1.570792	0.000016	-1.570799	0.000038	0.000016	0.000052	-0.000055	0.000020	0.000000	0.000000	0.000000	-0.321185	-0.708904	-0.270919	0.079767	-0.229346	0.203124	0.000000	0.000267	0.000163	0.000008	-0.000003	0.000000	0.000000	0.003193	0.001603	0.000091	-0.000027	0.000000
1024.052000	-0.000017	-1.570792	-0.000007	-1.570776	-0.000010	0.000004	0.000063	-0.000039	0.000036	0.000000	0.000000	0.000000	-0.177076	-0.674064	-0.294451	0.092319	-0.202569	0.186841	-0.000000	0.000105	-0.000034	0.000002	-0.000001	0.000000	-0.000000	0.001256	-0.000334	0.000023	-0.000006	0.000000
1024.062000	-0.000017	-1.570816	-0.000007	-1.570764	0.000025	0.000040	0.000076	-0.000036	0.000033	0.000000	0.000000	0.000000	-0.221267	-0.730153	-0.305799	0.081438	-0.204744	0.169973	-0.000000	0.000143	0.000112	0.000006	-0.000002	0.000000	-0.000000	0.001717	0.001105	0.000062	-0.000017	0.000000
1024.074000	0.000006	-1.570804	-0.000019	-1.570812	0.000025	-0.000008	0.000052	-0.000044	0.000015	0.000000	0.000000	0.000000	-0.125144	-0.654403	-0.255607	0.081259	-0.201080	0.186622	0.000000	-0.000017	0.000015	0.000005	-0.000001	0.000000	0.000000	-0.000209	0.000144	0.000050	-0.000016	0.000000
1024.084000	-0.000017	-1.570840	0.000005	-1.570812	0.000014	-0.000032	0.000056	-0.000042	0.000000	0.000000	0.000000	0.000000	-0.224746	-0.678704	-0.287926	0.073041	-0.196861	0.167232	-0.000000	0.000522	0.000176	0.000018	-0.000005	0.000000	-0.000000	0.006256	0.001730	0.000192	-0.000049	0.000000
1024.096000	0.000006	-1.570840	0.000005	-1.570824	0.000001	0.000028	0.000041	-0.000008	0.000000	0.000000	0.000000	0.000000	-0.302515	-0.609933	-0.301463	0.101828	-0.208874	0.155243	0.000000	0.000236	0.000125	0.000019	-0.000005	0.000000	0.000000	0.002821	0.001231	0.000206	-0.000059	0.000000
1024.106000	0.000006	-1.570816	-0.000007	-1.570824	-0.000010	0.000016	0.000024	-0.000001	-0.000012	0.000000	0.000000	0.000000	-0.315632	-0.554480	-0.246758	0.057679	-0.192105	0.158387	0.000000	0.000479	0.000322	0.000023	-0.000006	0.000000	0.000000	0.005733	0.003165	0.000245	-0.000069	0.000000
1024.118000	-0.000030	-1.570840	0.000016	-1.570812	0.000025	-0.000019	0.000000	-0.000000	-0.000011	0.000000	0.000000	0.000000	-0.275692	-0.698846	-0.290344	0.114974	-0.208165	0.160127	-0.000000	0.000274	0.000172	0.000017	-0.000005	0.000000	-0.000000	0.003282	0.001691	0.000179	-0.000048	0.000000
1024.128000	-0.000017	-1.570840	0.000005	-1.570812	0.000014	-0.000019	0.000000	-0.000000	-0.000000	0.000000	0.000000	0.000000	-0.270250	-0.687827	-0.312277	0.103311	-0.202591	0.171329	-0.000000	0.000597	0.000266	0.000018	-0.000004	0.000000	-0.000000	0.007146	0.002621	0.000189	-0.000048	0.000000
1024.138000	0.000018	-1.570804	0.000005	-1.570799	0.000014	0.000016	0.000000	-0.000000	-0.000000	0.000000	0.000000	0.000000	-0.243622	-0.575828	-0.307252	0.081313	-0.228318	0.171893	0.000000	0.000101	0.000060	0.000003	-0.000001	0.000000	0.000000	0.001205	0.000593	0.000037	-0.000016	0.000000
1024.148000	-0.000017	-1.570828	0.000016	-1.570776	-0.000010	0.000004	0.000040	-0.000000	-0.000000	0.000000	0.000000	0.000000	-0.373026	-0.555632	-0.266987	0.102250	-0.209970	0.189584	0.000000	0.000094	-0.000047	-0.000010	0.000002	0.000000	0.000000	0.001127	-0.000463	-0.000106	0.000027	0.000000
1024.158000	0.000018	-1.570804	-0.000031	-1.570812	0.000001	0.000016	0.000100	-0.000000	-0.000000	0.000000	0.000000	0.000000	-0.249938	-0.599792	-0.318283	0.074506	-0.203807	0.167874	0.000000	0.000305	0.000110	0.000003	-0.000002	0.000000	0.000000	0.003650	0.001081	0.000031	-0.000017	0.000000
1024.168000	0.000006	-1.570816	0.000005	-1.570824	0.000001	0.000004	0.000109	-0.000000	-0.000000	0.000000	0.000000	0.000000	-0.207179	-0.656347	-0.287859	0.093711	-0.221292	0.196829	0.000000	0.000102	0.000062	0.000005	-0.000001	0.000000	0.000000	0.001226	0.000614	0.000058	-0.000016	0.000000
1024.178000	-0.000030	-1.570816	0.000028	-1.570812	-0.000022	-0.000008	0.000077	-0.000000	-0.000000	0.000000	0.000000	0.000000	-0.173925	-0.622680	-0.313108	0.100283	-0.202308	0.161976	-0.000000	0.000399	0.000225	0.000021	-0.000005	0.000000	-0.000000	0.004779	0.002211	0.000229	-0.000059	0.000000
1024.190000	0.000030	-1.570851	0.000016	-1.570812	-0.000034	0.000004	0.000001	-0.000000	-0.000000	0.000000	0.000000	0.000000	-0.212794	-0.566712	-0.313744	0.092012	-0.196603	0.170070	0.000000	0.000225	0.000013	0.000001	-0.000001	0.000000	0.000000	0.002692	0.000123	0.000011	-0.000005	0.000000
1024.200000	-0.000030	-1.570828	0.000041	-1.570799	0.000001	0.000016	0.000017	-0.000000	-0.000000	0.000000	0.000000	0.000000	-0.183129	-0.546483	-0.277281	0.088599	-0.207743	0.164922	0.000000	0.000570	0.000329	0.000026	-0.000008	0.000000	0.000000	0.006821	0.003235	0.000278	-0.000081	0.000000
1024.210000	0.000042	-1.570816	-0.000007	-1.570799	0.000014	-0.000008	0.000094	-0.000000	-0.000000	0.000000	0.000000	0.000000	-0.213509	-0.594210	-0.280031	0.110778	-0.191077	0.177548	-0.000000	0.000192	0.000171	0.000014	-0.000004	0.000000	-0.000000	0.002294	0.001682	0.000151	-0.000038	0.000000
1024.220000	-0.000006	-1.570804	0.000028	-1.570824	0.000025	0.000004	0.000000	-0.000000	-0.000000	0.000000	0.000000	0.000000	-0.308119	-0.668414	-0.330547	0.099107	-0.219314	0.141654	0.000000	0.000267	0.000064	0.000002	-0.000001	0.000000	0.000000	0.003194	0.000625	0.000025	-0.000006	0.000000
1024.232000	-0.000006	-1.570792	-0.000007	-1.570824	-0.000022	0.000004	0.000065	-0.000000	-0.000000	0.000000	0.000000	0.000000	-0.159930	-0.605277	-0.338948	0.086641	-0.215835	0.168156	0.000000	-0.000059	-0.000036	-0.000001	0.000000	0.000000	0.000000	-0.000708	-0.000356	-0.000006	0.000005	0.000000
1024.242000	-0.000017	-1.570816	0.000005	-1.570799	0.000025	-0.000032	0.000032	-0.000000	-0.000000	0.000000	0.000000	0.000000	-0.210501	-0.566186	-0.263510	0.104822	-0.209789	0.173603	0.000000	0.000270	0.000167	0.000012	-0.000003	0.000000	0.000000	0.003230	0.001640	0.000128	-0.000037	0.000000
1024.254000	0.000006	-1.570804	0.000028	-1.570799	0.000001	0.000064	0.000100	-0.000000	-0.000000	0.000000	0.000000	0.000000	-0.344384	-0.522703	-0.301044	0.132034	-0.188916	0.162033	-0.000000	0.000387	0.000210	0.000008	-0.000002	0.000000	-0.000000	0.004639	0.002070	0.000089	-0.000027	0.000000
1024.264000	-0.000006	-1.570816	-0.000007	-1.570764	-0.000010	0.000004	0.000001	-0.000000	-0.000000	0.000000	0.000000	0.000000	-0.407958	-0.558495	-0.305580	0.098104	-0.203109	0.151404	0.000000	0.000146	0.000115	0.000008	-0.000002	0.000000	0.000000	0.001744	0.001132	0.000088	-0.000027	0.000000
1024.274000	-0.000006	-1.570816	-0.000007	-1.570799	0.000014	-0.000019	0.000000	-0.000000	-0.000000	0.000000	0.000000	0.000000	-0.244071	-0.523090	-0.252489	0.114717	-0.213231	0.155404	-0.000000	0.000644	0.000324	0.000025	-0.000007	0.000000	-0.000000	0.007710	0.003184	0.000265	-0.000081	0.000000
1024.284000	-0.000006	-1.570840	-0.000019	-1.570812	0.000001	0.000016	0.000000	-0.000000	-0.000000	0.000000	0.000000	0.000000	-0.253332	-0.593577	-0.327754	0.097854	-0.191932	0.198916	-0.000000	0.000474	0.000213	0.000010	-0.000002	0.000000	-0.000000	0.005678	0.002092	0.000111	-0.000027	0.000000
1024.294000	0.000018	-1.570804	0.000005	-1.570788	0.000001	0.000016	0.000000	-0.000000	-0.000000	0.000000	0.000000	0.000000	-0.265616	-0.591497	-0.285945	0.087729	-0.212838	0.173915	0.000000	0.000158	0.000031	0.000016	-0.000004	0.000000	0.000000	0.001896	0.000306	0.000174	-0.000038	0.000000
1024.304000	0.000006	-1.570804	0.000041	-1.570799	-0.000034	-0.000008	0.000027	-0.000000	-0.000000	0.000000	0.000000	0.000000	-0.335749	-0.524803	-0.280170	0.110744	-0.195528	0.131921	0.000000	0.000350	0.000165	0.000012	-0.000003	0.000000	0.000000	0.004188	0.001620	0.000126	-0.000037	0.000000
1024.314000	0.000006	-1.570792	-0.000007	-1.570799	0.000014	0.000004	0.000117	-0.000000	-0.000000	0.000000	0.000000	0.000000	-0.202397	-0.548389	-0.269224	0.101349	-0.196311	0.171275	0.000000	0.000065	-0.000083	0.000003	-0.000001	0.000000	0.000000	0.000778	-0.000812	0.000032	-0.000005	0.000000
1024.326000	-0.000006	-1.570792	0.000016	-1.570812	-0.000010	0.000028	0.000038	-0.000000	-0.000000	0.000000	0.000000	0.000000	-0.277367	-0.588658	-0.228156	0.116124	-0.170088	0.167564	-0.000000	0.000110	0.000071	0.000014	-0.000004	0.000000	-0.000000	0.001314	0.000702	0.000146	-0.000048	0.000000
1024.336000	-0.000030	-1.570816	-0.000007	-1.570799	0.000014	0.000016	0.000001	-0.000000	-0.000000	0.000000	0.000000	0.000000	-0.251570	-0.537222	-0.304961	0.075802	-0.220207	0.148438	-0.000000	-0.000053	-0.000029	0.000006	-0.000002	0.000000	-0.000000	-0.000639	-0.000287	0.000062	-0.000017	0.000000
1024.346000	0.000006	-1.570840	-0.000019	-1.570799	-0.000022	0.000016	0.000087	-0.000000	-0.000000	0.000000	0.000000	0.000000	-0.197654	-0.652375	-0.285905	0.099594	-0.201535	0.135493	0.000000	0.000347	0.000161	0.000008	-0.000002	0.000000	0.000000	0.004151	0.001583	0.000089	-0.000027	0.000000
1024.358000	-0.000030	-1.570840	0.000028	-1.570799	0.000014	0.000004	0.000000	-0.000000	-0.000000	0.000000	0.000000	0.000000	-0.262386	-0.547392	-0.292613	0.096353	-0.180689	0.157771	0.000000	0.000185	0.000064	0.000004	-0.000001	0.000000	0.000000	0.002216	0.000626	0.000045	-0.000006	0.000000
1024.368000	0.000054	-1.570828	-0.000019	-1.570776	-0.000010	-0.000019	0.000005	-0.000000	-0.000000	0.000000	0.000000	0.000000	-0.261061	-0.569896	-0.335475	0.105477	-0.209430	0.166237	0.000000	0.000314	0.000121	0.000013	-0.000004	0.000000	0.000000	0.003759	0.001191	0.000140	-0.000038	0.000000
1024.380000	-0.000030	-1.570804	0.000016	-1.570776	0.000014	0.000028	0.000000	-0.000000	-0.000000	0.000000	0.000000	0.000000	-0.369063	-0.555126	-0.339218	0.105868	-0.193943	0.168144	0.000000	0.000340	0.000153	0.000001	-0.000000	0.000000	0.000000	0.004071	0.001503	0.000009	-0.000005	0.000000
1024.390000	0.000006	-1.570828	-0.000019	-1.570788	0.000001	0.000016	0.000000	-0.000000	-0.000000	0.000000	0.000000	0.000000	-0.399169	-0.501932	-0.262463	0.108262	-0.173081	0.164325	-0.000000	0.000607	0.000279	0.000029	-0.000007	0.000000	-0.000000	0.007273	0.002748	0.000316	-0.000080	0.000000
1024.400000	0.000006	-1.570828	0.000016	-1.570788	0.000001	-0.000032	0.000000	-0.000000	-0.000000	0.000000	0.000000	0.000000	-0.296344	-0.508745	-0.283556	0.071928	-0.164399	0.132584	0.000000	0.000231	0.000020	0.000007	-0.000003	0.000000	0.000000	0.002761	0.000192	0.000080	-0.000027	0.000000
1024.410000	-0.000030	-1.570816	0.000005	-1.570824	0.000001	0.000028	0.000035	-0.000000	-0.000000	0.000000	0.000000	0.000000	-0.243920	-0.542064	-0.281218	0.094705	-0.172254	0.145015	0.000000	0.000309	0.000115	0.000007	-0.000002	0.000000	0.000000	0.003697	0.001129	0.000078	-0.000027	0.000000
1024.420000	-0.000006	-1.570828	-0.000031	-1.570799	0.000001	0.000028	0.000088	-0.000000	-0.000000	0.000000	0.000000	0.000000	-0.285620	-0.553958	-0.292218	0.083374	-0.195344	0.176272	0.000000	0.000189	0.000068	0.000008	-0.000003	0.000000	0.000000	0.002262	0.000672	0.000091	-0.000027	0.000000
1024.432000	-0.000006	-1.570840	0.000016	-1.570799	-0.000010	0.000016	0.000127	-0.000000	-0.000000	0.000000	0.000000	0.000000	-0.351831	-0.457088	-0.282988	0.108075	-0.174476	0.142186	-0.000000	0.000602	0.000273	0.000024	-0.000006	0.000000	-0.000000	0.007213	0.002687	0.000256	-0.000069	0.000000
1024.442000	-0.000017	-1.570828	-0.000019	-1.570812	-0.000010	-0.000008	0.000000	-0.000000	-0.000000	0.000000	0.000000	0.000000	-0.271131	-0.538806	-0.345097	0.107757	-0.175418	0.143200	0.000000	0.000173	0.000049	-0.000009	0.000002	0.000000	0.000000	0.002076	0.000486	-0.000096	0.000027	0.000000
1024.452000	0.000006	-1.570816	-0.000007	-1.570799	0.000014	0.000028	0.000000	-0.000000	-0.000000	0.000000	0.000000	0.000000	-0.288521	-0.577892	-0.268161	0.084632	-0.175239	0.139151	-0.000000	-0.000019	0.000013	0.000003	-0.000000	0.000000	0.000000	-0.000228	0.000124	0.000031	-0.000005	0.000000
1024.462000	-0.000006	-1.570828	0.000005	-1.570799	-0.000010	-0.000019	0.000009	-0.000000	-0.000000	0.000000	0.000000	0.000000	-0.297164	-0.548740	-0.311860	0.098782	-0.212964	0.138677	-0.000000	0.000143	0.000013	-0.000000	0.000000	0.000000	0.000000	0.001718	0.000128	-0.000003	0.000004	0.000000
1024.472000	0.000018	-1.570851	0.000028	-1.570812	0.000001	-0.000008	0.000104	-0.000000	-0.000000	0.000000	0.000000	0.000000	-0.352905	-0.423853	-0.274089	0.082695	-0.185557	0.161850	-0.000000	0.000269	0.000066	0.000005	-0.000002	0.000000	0.000000	0.003220	0.000652	0.000051	-0.000017	0.000000
1024.484000	0.000006	-1.570804	-0.000007	-1.570788	0.000014	-0.000019	-0.000003	-0.000000	-0.000000	0.000000	0.000000	0.000000	-0.255557	-0.535515	-0.283173	0.081326	-0.168444	0.158752	-0.000000	-0.000105	-0.000092	-0.000010	0.000002	0.000000	0.000000	-0.001255	-0.000903	-0.000103	0.000026	0.000000
1024.494000	0.000018	-1.570792	0.000041	-1.570764	-0.000022	0.000004	-0.000000	-0.000000	-0.000000	0.000000	0.000000	0.000000	-0.299525	-0.448198	-0.285103	0.099838	-0.203437	0.147226	-0.000000	0.000025	0.000066	0.000007	-0.000001	0.000000	0.000000	0.000301	0.000653	0.000071	-0.000016	0.000000
1024.504000	-0.000017	-1.570816	0.000028	-1.570799	-0.000010	0.000004	-0.000000	-0.000000	-0.000000	0.000000	0.000000	0.000000	-0.285836	-0.561577	-0.377599	0.105955	-0.181663	0.138920	-0.000000	0.000260	0.000055	-0.000005	0.000001	0.000000	0.000000	0.003114	0.000545	-0.000055	0.000015	0.000000
1024.516000	-0.000017	-1.570792	-0.000019	-1.570812	-0.000010	0.000028	-0.000000	-0.000000	-0.000000	0.000000	0.000000	0.000000	-0.221149	-0.448124	-0.288767	0.092433	-0.174132	0.157989	-0.000000	-0.000116	-0.000105	-0.000022	0.000005	0.000000	0.000000	-0.001385	-0.001032	-0.000233	0.000058	0.000000
1024.526000	0.000018	-1.570828	-0.000019	-1.570799	0.000001	0.000016	0.000031	-0.000000	-0.000000	0.000000	0.000000	0.000000	-0.204278	-0.507031	-0.238611	0.094089	-0.201557	0.126431	-0.000000	0.000152	0.000122	0.000015	-0.000004	0.000000	0.000000	0.001816	0.001205	0.000161	-0.000038	0.000000
1024.536000	-0.000006	-1.570816	-0.000007	-1.570776	0.000001	-0.000008	0.000122	-0.000000	-0.000000	0.000000	0.000000	0.000000	-0.229273	-0.500342	-0.244568	0.102339	-0.175356	0.136651	-0.000000	0.000401	0.000226	0.000023	-0.000006	0.000000	0.000000	0.004797	0.002228	0.000247	-0.000070	0.000000
1024.548000	-0.000017	-1.570816	-0.000007	-1.570848	0.000014	0.000016	0.000071	-0.000000	-0.000000	0.000000	0.000000	0.000000	-0.089455	-0.180908	-0.237518	0.077496	-0.212183	0.211191	0.243583	0.281917	0.050263	-0.009435	-0.031577	0.046741	0.906337	1.972208	0.518651	0.008283	-0.080000	0.114430
1024.558000	0.000019	-1.570827	-0.000007	-1.570812	-0.000010	0.000041	0.001214	0.001079	-0.000000	0.000000	-0.000000	0.003114	0.359188	-0.026931	-0.276290	0.040012	-0.272906	0.254075	0.491625	0.455187	0.046640	-0.024507	-0.067246	0.100084	0.906337	1.973154	0.518658	0.008328	-0.080009	0.114430
1024.568000	0.000056	-1.570815	-0.000019	-1.570824	-0.000072	0.000055	0.003597	0.001657	-0.000000	0.000000	-0.003527	0.006908	0.714561	0.293354	-0.284683	0.029194	-0.268870	0.240273	0.739668	0.628289	0.043009	-0.039591	-0.102912	0.153428	0.906337	1.972095	0.518577	0.008229	-0.079988	0.114430
1024.578000	0.000106	-1.570790	0.000005	-1.570788	-0.000085	0.000189	0.007321	0.003428	-0.000000	0.000000	-0.006585	0.009898	0.847652	0.533934	-0.257987	-0.003101	-0.251860	0.275292	0.987710	0.801147	0.039284	-0.054671	-0.138581	0.206771	0.906337	1.968101	0.517582	0.008184	-0.079988	0.114430
1024.588000	0.000191	-1.570718	-0.000019	-1.570813	-0.000158	0.000262	0.009496	0.005079	-0.000000	-0.002346	-0.008076	0.011768	1.034497	0.726628	-0.312494	-0.011313	-0.285828	0.273926	1.235752	0.973569	0.035235	-0.069781	-0.174242	0.260114	0.906337	1.958898	0.513388	0.007809	-0.079912	0.114430
1024.598000	0.000263	-1.570681	-0.000031	-1.570813	-0.000217	0.000394	0.010544	0.006542	-0.000000	-0.002101	-0.007587	0.012410	0.873418	0.545619	-0.338389	-0.034479	-0.282323	0.209831	1.243412	0.866971	-0.018585	-0.075607	-0.178797	0.267406	0.000000	-0.014597	-0.004148	-0.000378	0.000050	-0.000000
1024.610000	0.000370	-1.570645	0.000016	-1.570861	-0.000325	0.000501	0.008303	0.005157	-0.000000	-0.002801	-0.005646	0.010375	0.986435	0.735317	-0.352885	-0.053637	-0.263046	0.227004	1.243412	0.866595	-0.018844	-0.075625	-0.178794	0.267406	0.000000	-0.019102	-0.006696	-0.000569	0.000082	-0.000000
1024.620000	0.000490	-1.570574	0.000005	-1.570873	-0.000336	0.000632	0.008309	0.006029	-0.000000	-0.002756	-0.005146	0.009679	1.130580	0.721166	-0.344815	-0.050411	-0.285028	0.201805	1.243412	0.865851	-0.019154	-0.075646	-0.178789	0.267406	0.000000	-0.028014	-0.009737	-0.000797	0.000135	-0.000000
1024.630000	0.000514	-1.570525	-0.000007	-1.570885	-0.000419	0.000728	0.009566	0.006085	-0.000000	-0.002569	-0.005269	0.007796	1.088855	0.671493	-0.334596	-0.081306	-0.277019	0.213714	1.243412	0.865385	-0.019315	-0.075657	-0.178787	0.267406	0.000000	-0.033592	-0.011324	-0.000913	0.000158	-0.000000
1024.640000	0.000634	-1.570418	0.000005	-1.570922	-0.000468	0.000751	0.008848	0.006342	-0.000000	-0.003350	-0.004889	0.007863	1.030325	0.730904	-0.308215	-0.111390	-0.277136	0.242384	1.243412	0.864649	-0.019614	-0.075669	-0.178785	0.267406	0.000000	-0.042405	-0.014267	-0.001042	0.000178	-0.000000
1024.652000	0.000720	-1.570355	-0.000019	-1.570958	-0.000553	0.000885	0.012174	0.011771	-0.000000	-0.004212	-0.009729	0.012039	1.482126	1.110461	-0.241581	-0.116492	-0.287150	0.259622	1.598108	1.597470	0.094059	-0.100961	-0.266074	0.307818	1.734231	4.114769	1.112907	0.030324	-0.154494	0.223677
1024.662000	0.000901	-1.570221	-0.000019	-1.571030	-0.000615	0.001019	0.016044	0.015266	-0.000114	-0.006368	-0.013890	0.015578	1.161121	1.003456	-0.229973	-0.132167	-0.318426	0.245671	1.605113	1.741855	0.092976	-0.127160	-0.329787	0.309219	1.734232	4.104297	1.110420	0.030238	-0.154494	0.223677
1024.674000	0.001082	-1.570031	-0.000055	-1.571115	-0.000807	0.001260	0.018116	0.015277	-0.000588	-0.008305	-0.013454	0.018233	1.475475	1.222996	-0.217279	-0.126357	-0.326163	0.275431	1.613520	1.746293	0.091009	-0.158652	-0.330515	0.310899	1.734236	4.078065	1.100860	0.029570	-0.154356	0.223677
1024.684000	0.001287	-1.569886	-0.000031	-1.571175	-0.000926	0.001419	0.021890	0.017233	-0.000381	-0.008461	-0.014430	0.023476	1.438755	1.370795	-0.193676	-0.157019	-0.330765	0.311148	1.620527	1.750321	0.089568	-0.184869	-0.331128	0.312300	1.734241	4.060157	1.094850	0.029301	-0.154312	0.223677
1024.696000	0.001615	-1.569658	-0.000043	-1.571236	-0.001119	0.001758	0.029183	0.020051	-0.000223	-0.009222	-0.016345	0.028955	1.293363	1.400381	-0.234212	-0.144519	-0.319513	0.302992	1.628934	1.755032	0.087851	-0.216339	-0.331862	0.313980	1.734248	4.037212	1.087757	0.028869	-0.154235	0.223677
1024.706000	0.001867	-1.569440	-0.000031	-1.571368	-0.001263	0.002010	0.030174	0.022085	-0.000179	-0.010969	-0.017161	0.033982	1.326955	1.405064	-0.215126	-0.160217	-0.335472	0.264981	1.635940	1.758186	0.085943	-0.242593	-0.332466	0.315381	1.734259	4.008830	1.077145	0.028201	-0.154094	0.223677
1024.718000	0.002288	-1.569164	0.000016	-1.571464	-0.001492	0.002504	0.034529	0.025302	-0.000144	-0.011339	-0.019520	0.037683	1.171894	1.505397	-0.191087	-0.211189	-0.374971	0.242844	1.581027	1.610828	0.034121	-0.273102	-0.326912	0.307940	0.983210	2.170447	0.576381	0.013691	-0.086922	0.126807
1024.728000	0.002600	-1.568901	-0.000031	-1.571560	-0.001671	0.002888	0.034085	0.023549	-0.000146	-0.011519	-0.019669	0.036109	0.902388	1.374940	-0.369609	-0.210421	-0.378398	0.280385	1.498931	1.410718	-0.032230	-0.274835	-0.318749	0.296158	0.000042	-0.226050	-0.076422	-0.004962	0.000945	-0.000000
1024.738000	0.002924	-1.568674	-0.000007	-1.571655	-0.001912	0.003248	0.034432	0.025541	-0.000168	-0.009955	-0.021909	0.036587	1.035232	1.142537	-0.389843	-0.237566	-0.375181	0.274257	1.498932	1.408083	-0.033225	-0.274908	-0.318733	0.296158	0.000047	-0.257598	-0.086208	-0.005743	0.001108	-0.000000
1024.750000	0.003368	-1.568334	0.000016	-1.571775	-0.002140	0.003706	0.036602	0.032024	-0.000030	-0.010654	-0.024462	0.039509	1.656103	1.553330	-0.179052	-0.256617	-0.410914	0.327714	1.710050	1.952176	0.156999	-0.281483	-0.339928	0.327728	2.423248	6.170310	1.708215	0.064383	-0.218891	0.320827
1024.760000	0.003755	-1.567996	-0.000044	-1.571884	-0.002405	0.004091	0.042716	0.035873	-0.001145	-0.011608	-0.026621	0.043828	1.366561	1.340554	-0.143038	-0.236601	-0.400756	0.373338	1.720064	1.957495	0.164726	-0.282020	-0.340769	0.329736	2.423288	6.133574	1.696300	0.063392	-0.218685	0.320827
1024.772000	0.004308	-1.567562	-0.000068	-1.572028	-0.002790	0.004683	0.046451	0.039093	-0.000459	-0.013076	-0.030285	0.053540	1.576179	1.264111	-0.102519	-0.250893	-0.434860	0.365039	1.732081	1.963361	0.173591	-0.282649	-0.341783	0.332146	2.423353	6.083289	1.679649	0.062377	-0.218490	0.320827
1024.782000	0.004791	-1.567130	-0.000043	-1.572148	-0.003090	0.005254	0.052894	0.041888	-0.000304	-0.015100	-0.032859	0.062453	1.772287	1.374257	-0.039158	-0.226243	-0.454741	0.285071	1.742098	1.967432	0.180280	-0.283203	-0.342621	0.334155	2.423428	6.031610	1.662388	0.061205	-0.218252	0.320827
1024.794000	0.005549	-1.566612	-0.000031	-1.572340	-0.003571	0.006049	0.059183	0.045320	-0.000174	-0.015919	-0.037232	0.067036	1.221110	1.426942	-0.097919	-0.266917	-0.433580	0.269832	1.754120	1.971533	0.187870	-0.283911	-0.343615	0.336565	2.423547	5.960189	1.637373	0.059338	-0.217843	0.320827
1024.804000	0.006150	-1.566144	-0.000043	-1.572436	-0.003944	0.006745	0.062070	0.049207	-0.000038	-0.015839	-0.042429	0.066299	1.476789	1.460409	-0.109554	-0.291971	-0.388905	0.328493	1.764140	1.975171	0.194370	-0.284492	-0.344446	0.338574	2.423663	5.903314	1.618253	0.057871	-0.217536	0.320827
1024.816000	0.006919	-1.565495	-0.000031	-1.572665	-0.004484	0.007578	0.066189	0.053286	0.000405	-0.017757	-0.046348	0.076030	1.856601	1.549803	-0.156605	-0.272137	-0.363748	0.265002	1.776167	1.978519	0.201650	-0.285214	-0.345440	0.340984	2.423845	5.822882	1.590191	0.055857	-0.217123	0.320827
1024.826000	0.007607	-1.564915	-0.000054	-1.572833	-0.005001	0.008357	0.074384	0.057509	0.000279	-0.018578	-0.050536	0.079133	1.793351	1.605183	-0.103032	-0.303884	-0.334052	0.318064	1.786192	1.981600	0.207959	-0.285802	-0.346272	0.342993	2.424017	5.759338	1.569192	0.054321	-0.216818	0.320827
1024.838000	0.008542	-1.564280	-0.000031	-1.573050	-0.005562	0.009305	0.076515	0.056239	-0.000348	-0.020488	-0.047852	0.077144	0.955411	1.358457	-0.190504	-0.319432	-0.304866	0.358267	1.584343	1.434410	0.021379	-0.292605	-0.325820	0.313284	0.000756	-0.798721	-0.270611	-0.018668	0.003762	-0.000000
1024.848000	0.009238	-1.563666	-0.000043	-1.573264	-0.006055	0.010116	0.075313	0.060490	0.000071	-0.019299	-0.051340	0.085351	1.876582	2.007086	-0.011461	-0.334592	-0.315575	0.354978	1.837033	2.162332	0.289124	-0.281640	-0.351865	0.352064	2.926523	7.829321	2.207178	0.102594	-0.268957	0.399178
1024.858000	0.010069	-1.563005	0.000005	-1.573482	-0.006568	0.011044	0.084593	0.069113	0.001367	-0.023059	-0.052369	0.093086	1.600991	1.540459	0.051523	-0.287257	-0.297448	0.348702	1.849448	2.166471	0.309694	-0.282264	-0.352870	0.354563	2.926855	7.746737	2.178445	0.100663	-0.268548	0.399178
1024.870000	0.011151	-1.562164	-0.000031	-1.573723	-0.007179	0.012236	0.090998	0.072803	0.000299	-0.023901	-0.053908	0.098768	1.430234	1.817901	0.161427	-0.271958	-0.339677	0.325687	1.864353	2.171050	0.334365	-0.283023	-0.354074	0.357561	2.927331	7.642979	2.143834	0.098243	-0.268037	0.399178
1024.880000	0.012100	-1.561391	-0.000031	-1.574010	-0.007769	0.013304	0.095382	0.079084	0.000917	-0.024829	-0.058180	0.105936	1.569858	1.650831	0.177873	-0.267819	-0.412322	0.258778	1.876780	2.174286	0.354600	-0.283668	-0.355076	0.360060	2.927809	7.549586	2.111801	0.096093	-0.267588	0.399178
1024.892000	0.013302	-1.560380	-0.000031	-1.574272	-0.008502	0.014591	0.101469	0.085856	0.000981	-0.022520	-0.064560	0.110554	1.868119	1.416120	0.329958	-0.306454	-0.446688	0.352251	1.891703	2.177141	0.378406	-0.284494	-0.356264	0.363059	2.928508	7.425183	2.068691	0.092955	-0.266906	0.399177
1024.902000	0.014360	-1.559516	0.000018	-1.574488	-0.009151	0.015765	0.109324	0.087719	0.002042	-0.025287	-0.069164	0.121495	1.776852	1.745581	0.313497	-0.306088	-0.397552	0.327059	1.904148	2.178890	0.398012	-0.285194	-0.357252	0.365558	2.929200	7.313967	2.030469	0.090202	-0.266309	0.399177
1024.914000	0.015767	-1.558397	0.000054	-1.574850	-0.009990	0.017244	0.117118	0.094424	0.003792	-0.029177	-0.073189	0.127544	1.623905	1.877710	0.252885	-0.308709	-0.428325	0.312512	1.919093	2.180574	0.421375	-0.286037	-0.358439	0.368557	2.930163	7.175551	1.982996	0.086883	-0.265608	0.399177
1024.924000	0.016956	-1.557435	0.000054	-1.575127	-0.010792	0.018580	0.122249	0.100928	0.003426	-0.030190	-0.077601	0.134267	1.687528	1.720397	0.288505	-0.257402	-0.394423	0.322563	1.931557	2.181765	0.440642	-0.286765	-0.359422	0.371056	2.931081	7.057657	1.941438	0.083831	-0.264960	0.399177
1024.936000	0.018494	-1.556126	0.000102	-1.575498	-0.011763	0.020179	0.129441	0.103019	0.004085	-0.030063	-0.081089	0.137879	1.254625	1.185417	0.068797	-0.257333	-0.394816	0.328966	1.697012	1.450596	0.199226	-0.298900	-0.334797	0.335936	0.005323	-1.802855	-0.615837	-0.043003	0.008927	-0.000000
1024.946000	0.019740	-1.555094	0.000136	-1.575761	-0.012495	0.021642	0.125809	0.104110	0.001143	-0.027975	-0.081981	0.144091	2.279898	2.467445	0.605593	-0.271345	-0.458893	0.340751	1.971283	2.337410	0.535731	-0.282316	-0.364157	0.379349	3.210267	8.741791	2.491047	0.137356	-0.301123	0.452700
1024.956000	0.021089	-1.553948	0.000174	-1.576085	-0.013360	0.023091	0.139496	0.118851	0.005340	-0.030629	-0.087536	0.152953	1.894284	1.415876	0.481648	-0.258697	-0.434006	0.313383	1.985364	2.338765	0.574094	-0.283012	-0.365243	0.382182	3.211772	8.599210	2.441045	0.133780	-0.300333	0.452700
1024.968000	0.022816	-1.552569	0.000175	-1.576444	-0.014513	0.024967	0.143880	0.118738	0.006320	-0.030874	-0.096747	0.157810	1.743307	2.070335	0.514351	-0.276601	-0.322908	0.370888	2.002281	2.339968	0.619970	-0.283880	-0.366540	0.385583	3.213829	8.423054	2.379467	0.129123	-0.299320	0.452700
1024.980000	0.024619	-1.551030	0.000296	-1.576841	-0.015627	0.026967	0.152237	0.127095	0.007900	-0.032674	-0.099322	0.172131	1.930842	2.038762	0.648399	-0.253062	-0.340984	0.313827	2.019227	2.340074	0.665362	-0.284776	-0.367831	0.388983	3.216240	8.233759	2.313125	0.124178	-0.298235	0.452700
1024.990000	0.026171	-1.549708	0.000393	-1.577140	-0.016629	0.028675	0.157858	0.133900	0.010144	-0.034273	-0.099193	0.179019	2.164705	1.954450	0.495671	-0.250245	-0.365195	0.315099	2.033380	2.338691	0.702269	-0.285586	-0.368889	0.391817	3.218616	8.058391	2.248804	0.119364	-0.297141	0.452700
1025.000000	0.027855	-1.548300	0.000501	-1.577465	-0.017613	0.030424	0.168183	0.143302	0.010625	-0.037144	-0.098720	0.181304	1.570752	1.619582	0.478745	-0.253208	-0.448224	0.357517	2.047556	2.336886	0.739175	-0.286401	-0.369947	0.394651	3.221263	7.877974	2.184459	0.114513	-0.296045	0.452700
1025.012000	0.029879	-1.546535	0.000584	-1.577907	-0.018849	0.032771	0.171278	0.146725	0.010863	-0.034077	-0.106541	0.192793	1.808507	1.809545	0.569331	-0.280908	-0.472411	0.324704	2.064593	2.334768	0.783557	-0.287342	-0.371226	0.398052	3.224761	7.662033	2.108185	0.109074	-0.294834	0.452700
1025.022000	0.031692	-1.545021	0.000717	-1.578207	-0.019944	0.034688	0.176848	0.152808	0.012232	-0.034989	-0.117564	0.199085	2.104709	1.916044	0.576926	-0.312667	-0.366140	0.337919	2.078827	2.331901	0.819877	-0.288197	-0.372274	0.400885	3.228100	7.468897	2.038085	0.103778	-0.293632	0.452700
1025.034000	0.033902	-1.543159	0.000860	-1.578663	-0.021405	0.037179	0.187142	0.160330	0.010941	-0.038596	-0.120530	0.210473	1.944948	1.960323	0.595298	-0.284893	-0.312366	0.321389	2.095949	2.327400	0.852006	-0.289250	-0.373527	0.404286	3.232620	7.224436	1.951428	0.097138	-0.292141	0.452699
1025.044000	0.035869	-1.541509	0.000941	-1.579060	-0.022597	0.039303	0.189197	0.162324	0.004933	-0.039872	-0.116999	0.209416	1.502475	1.303982	0.822349	-0.256258	-0.344414	0.303155	2.105029	2.447285	0.901819	-0.283864	-0.375884	0.407839	3.262450	8.581775	2.436353	0.156443	-0.311633	0.476469
1025.054000	0.037802	-1.539843	0.001040	-1.579417	-0.023822	0.041509	0.195617	0.170297	0.011498	-0.036809	-0.120085	0.216335	1.992095	2.216360	0.738265	-0.280608	-0.410374	0.374867	2.119994	2.444796	0.895641	-0.284584	-0.376973	0.410821	3.267108	8.373804	2.362504	0.150921	-0.310384	0.476469
1025.066000	0.040241	-1.537731	0.001183	-1.579874	-0.025345	0.044252	0.206088	0.178331	0.012235	-0.039827	-0.127926	0.226829	1.966830	2.070435	0.784651	-0.287158	-0.380902	0.302392	2.138013	2.440424	0.887562	-0.285515	-0.378263	0.414400	3.273429	8.107657	2.267334	0.143563	-0.308702	0.476469
1025.076000	0.042329	-1.535914	0.001303	-1.580318	-0.026639	0.046553	0.212561	0.187815	0.012974	-0.041713	-0.130998	0.230756	2.046770	1.852617	0.801447	-0.248032	-0.378657	0.371469	2.153076	2.436084	0.880573	-0.286304	-0.379335	0.417382	3.279278	7.877532	2.185498	0.137296	-0.307270	0.476469
1025.088000	0.044958	-1.533694	0.001447	-1.580761	-0.028268	0.049405	0.220328	0.192391	0.012647	-0.041272	-0.135188	0.243627	2.176746	2.215484	0.985563	-0.258158	-0.408776	0.348820	2.171225	2.429451	0.871644	-0.287260	-0.380619	0.420961	3.287153	7.584299	2.081972	0.129680	-0.305531	0.476468
1025.098000	0.047194	-1.531639	0.001629	-1.581180	-0.029658	0.051880	0.230770	0.200592	0.016251	-0.041755	-0.142002	0.249020	2.135377	2.230480	0.799603	-0.273559	-0.383216	0.435187	2.186403	2.423433	0.863837	-0.288120	-0.381674	0.423943	3.294367	7.334081	1.992092	0.122649	-0.303913	0.476468
1025.110000	0.050003	-1.529150	0.001809	-1.581647	-0.031518	0.054985	0.239566	0.212919	0.017859	-0.040503	-0.146692	0.263669	2.063741	1.746395	0.799543	-0.277210	-0.308463	0.369252	2.204707	2.414385	0.853637	-0.289193	-0.382929	0.427522	3.304105	7.011924	1.876053	0.113773	-0.301852	0.476468
1025.120000	0.052381	-1.527039	0.002002	-1.582079	-0.032936	0.057622	0.245927	0.215337	0.019601	-0.042178	-0.145782	0.271422	2.387035	2.101577	0.712817	-0.303623	-0.358035	0.407669	2.220033	2.405821	0.844642	-0.290129	-0.383965	0.430504	3.313092	6.731214	1.774488	0.105921	-0.300027	0.476468
1025.132000	0.055408	-1.524336	0.002230	-1.582618	-0.034749	0.060954	0.254385	0.224313	0.021233	-0.044058	-0.152245	0.282050	2.062692	2.146962	0.697783	-0.239917	-0.418005	0.326043	2.238503	2.395037	0.833566	-0.291278	-0.385198	0.434083	3.324829	6.388271	1.649830	0.096225	-0.297736	0.476468
1025.142000	0.057967	-1.522017	0.002457	-1.582999	-0.036336	0.063787	0.261256	0.234074	0.022248	-0.043031	-0.161516	0.292167	2.336889	1.203693	0.538324	-0.293460	-0.350925	0.335747	2.076595	1.786153	0.608188	-0.304118	-0.367160	0.408932	1.245399	-1.048145	-0.578495	-0.040358	-0.093155	0.179923
1025.154000	0.061234	-1.519160	0.002745	-1.583491	-0.038339	0.067288	0.268481	0.239776	0.023230	-0.042629	-0.164285	0.294700	1.973362	2.070916	0.691935	-0.290165	-0.323359	0.428863	2.250103	2.456232	0.855395	-0.287256	-0.387468	0.439198	3.119326	6.750253	1.831916	0.140979	-0.296465	0.467861
1025.164000	0.063862	-1.516733	0.002974	-1.583996	-0.039929	0.070322	0.271738	0.249122	0.025478	-0.045347	-0.164644	0.306900	2.505491	1.751127	0.606747	-0.267690	-0.396959	0.353218	2.265377	2.445374	0.845441	-0.288089	-0.388448	0.442127	3.132262	6.431567	1.715856	0.131892	-0.294304	0.467861
1025.174000	0.066675	-1.514201	0.003225	-1.584378	-0.041603	0.073390	0.281426	0.252534	0.024983	-0.045077	-0.172484	0.313186	1.991267	2.139456	0.711065	-0.259301	-0.375085	0.384266	2.280728	2.434117	0.835399	-0.288919	-0.389429	0.445055	3.146126	6.108104	1.598932	0.122835	-0.292148	0.467860
1025.186000	0.070122	-1.511102	0.003549	-1.584892	-0.043691	0.077270	0.287216	0.263394	0.026892	-0.043286	-0.177488	0.317970	2.500718	2.046311	0.667729	-0.288143	-0.423968	0.353147	2.299280	2.419255	0.822612	-0.289988	-0.390587	0.448568	3.164327	5.703739	1.451378	0.111180	-0.289348	0.467860
1025.196000	0.072958	-1.508378	0.003789	-1.585360	-0.045456	0.080513	0.297218	0.268351	0.027138	-0.043645	-0.184358	0.326557	2.214813	2.029913	0.768479	-0.242893	-0.378190	0.382822	2.314851	2.405851	0.811613	-0.290867	-0.391555	0.451497	3.180822	5.354571	1.325037	0.101588	-0.287060	0.467860
1025.206000	0.076039	-1.505688	0.004124	-1.585766	-0.047349	0.083795	0.303637	0.275912	0.029492	-0.041739	-0.192918	0.333116	2.133588	2.041607	0.638963	-0.264386	-0.370264	0.390205	2.330537	2.391365	0.799828	-0.291840	-0.392499	0.454425	3.198690	4.992437	1.190956	0.090996	-0.284501	0.467859
1025.216000	0.079071	-1.502809	0.004437	-1.586174	-0.049257	0.087196	0.309549	0.284257	0.031847	-0.043308	-0.186764	0.341625	2.292280	1.788210	0.552280	-0.256339	-0.461637	0.368506	2.346348	2.375523	0.787591	-0.292864	-0.393430	0.457353	3.218062	4.614064	1.052443	0.079847	-0.281805	0.467859
1025.226000	0.082229	-1.499883	0.004762	-1.586568	-0.051097	0.090611	0.314745	0.291110	0.032960	-0.043187	-0.198837	0.350773	2.343005	1.966295	0.615723	-0.271472	-0.416537	0.377240	2.362249	2.359704	0.775390	-0.293862	-0.394366	0.460281	3.238515	4.235970	0.914271	0.068980	-0.279168	0.467858
1025.238000	0.086049	-1.496284	0.005157	-1.587095	-0.053510	0.094900	0.324264	0.300417	0.035170	-0.042310	-0.204336	0.361735	2.255447	1.885273	0.516046	-0.275230	-0.312289	0.373038	2.381495	2.339543	0.760059	-0.295137	-0.395471	0.463795	3.265027	3.768142	0.741686	0.055114	-0.275805	0.467858
1025.248000	0.089393	-1.493275	0.005517	-1.587526	-0.055575	0.098467	0.327004	0.305370	0.037525	-0.042191	-0.201529	0.366127	2.612874	2.174353	0.504108	-0.267155	-0.417299	0.428034	2.369369	2.416456	0.796855	-0.288998	-0.396667	0.464933	2.955312	4.493405	1.081286	0.119090	-0.276170	0.449434
1025.258000	0.092712	-1.490120	0.005876	-1.587945	-0.057634	0.102267	0.334075	0.315500	0.037554	-0.041336	-0.207196	0.377525	2.249862	1.886126	0.559038	-0.265228	-0.369482	0.364625	2.385018	2.398754	0.783811	-0.289856	-0.397539	0.467745	2.980861	4.082133	0.928477	0.106810	-0.273157	0.449434
1025.268000	0.096158	-1.486954	0.006296	-1.588362	-0.059733	0.106061	0.338765	0.322031	0.038608	-0.038431	-0.210321	0.385084	2.363933	2.091048	0.617731	-0.287085	-0.400907	0.358458	2.400801	2.380428	0.770610	-0.290725	-0.398408	0.470557	3.007999	3.663396	0.774126	0.094409	-0.270111	0.449433
1025.278000	0.099613	-1.483726	0.006716	-1.588746	-0.061887	0.109869	0.346440	0.331621	0.040678	-0.040524	-0.216788	0.389693	2.378054	1.874325	0.560013	-0.293636	-0.352303	0.405383	2.416731	2.361300	0.756886	-0.291652	-0.399262	0.473370	3.036911	3.235047	0.614628	0.081397	-0.266899	0.449432
1025.290000	0.103841	-1.479755	0.007195	-1.589225	-0.064540	0.114718	0.355534	0.342939	0.042967	-0.040061	-0.214741	0.397254	2.426968	1.907685	0.549053	-0.249126	-0.433437	0.428656	2.436033	2.337642	0.740211	-0.292755	-0.400290	0.476745	3.073828	2.712599	0.421207	0.065874	-0.263080	0.449432
1025.300000	0.107443	-1.476255	0.007555	-1.589631	-0.066726	0.118705	0.361212	0.347975	0.042895	-0.038828	-0.221849	0.401630	2.379468	2.038671	0.742726	-0.273953	-0.426262	0.403484	2.452342	2.315831	0.725553	-0.293729	-0.401130	0.479557	3.107275	2.252119	0.252523	0.052345	-0.259712	0.449431
1025.310000	0.111120	-1.472740	0.008059	-1.589966	-0.069007	0.122801	0.370084	0.358502	0.046340	-0.037628	-0.229600	0.411831	2.681281	1.773270	0.624872	-0.272686	-0.370691	0.389598	2.468810	2.293535	0.710361	-0.294766	-0.401953	0.482369	3.142629	1.785840	0.078589	0.038135	-0.256174	0.449430
1025.320000	0.114856	-1.469095	0.008538	-1.590410	-0.071253	0.126980	0.378505	0.364123	0.046933	-0.039252	-0.227153	0.419612	2.641939	1.966031	0.782173	-0.208600	-0.438360	0.416774	2.485494	2.269505	0.694559	-0.295838	-0.402767	0.485182	3.180564	1.298788	-0.101351	0.023559	-0.252530	0.449430
1025.330000	0.118593	-1.465330	0.009019	-1.590743	-0.073600	0.131186	0.385773	0.372938	0.050795	-0.035648	-0.235018	0.429366	2.501466	1.781183	0.608217	-0.260955	-0.441185	0.370390	2.502361	2.244753	0.678241	-0.296950	-0.403568	0.487994	3.220693	0.803085	-0.286376	0.008543	-0.248755	0.449429
1025.340000	0.122475	-1.461530	0.009547	-1.591091	-0.075928	0.135477	0.392567	0.378445	0.052632	-0.036878	-0.239353	0.434069	2.765215	1.968134	0.649637	-0.242685	-0.484442	0.417249	2.519425	2.219054	0.661565	-0.298093	-0.404361	0.490806	3.263184	0.296045	-0.474912	-0.006799	-0.244880	0.449428
1025.352000	0.127281	-1.456878	0.010218	-1.591509	-0.078905	0.140729	0.398036	0.387726	0.057488	-0.033516	-0.248401	0.442182	2.359896	1.791362	0.523898	-0.275251	-0.361957	0.416569	2.477942	2.178471	0.654874	-0.294306	-0.402606	0.487018	2.601387	-0.420697	-0.576108	0.026834	-0.212727	0.377552
1025.362000	0.131303	-1.452967	0.010856	-1.591866	-0.081281	0.145211	0.401433	0.397946	0.062915	-0.030832	-0.243829	0.445420	2.422803	1.341795	0.208631	-0.295308	-0.513615	0.453196	2.492979	2.149652	0.637391	-0.295264	-0.403229	0.489380	2.646758	-0.957312	-0.778157	0.010250	-0.208526	0.377551
1025.372000	0.135351	-1.448928	0.011477	-1.592153	-0.083896	0.149732	0.405702	0.403264	0.060158	-0.029790	-0.259336	0.453218	2.537303	1.633460	0.462179	-0.259581	-0.356441	0.396780	2.508149	2.121231	0.620075	-0.296211	-0.403856	0.491742	2.693726	-1.489152	-0.978564	-0.006215	-0.204368	0.377550
1025.382000	0.139448	-1.444901	0.012065	-1.592453	-0.086423	0.154324	0.409745	0.409247	0.062696	-0.030305	-0.255742	0.462032	2.452715	1.729399	0.436719	-0.275386	-0.431707	0.397656	2.523550	2.091387	0.602261	-0.297207	-0.404469	0.494104	2.743453	-2.038035	-1.183865	-0.023207	-0.200057	0.377549
1025.394000	0.144425	-1.439871	0.012870	-1.592859	-0.089493	0.159866	0.417795	0.418361	0.067150	-0.029236	-0.259024	0.469374	2.528255	1.659164	0.376253	-0.211016	-0.404302	0.388649	2.542269	2.055227	0.580493	-0.298433	-0.405195	0.496939	2.805969	-2.700853	-1.434087	-0.043930	-0.194789	0.377547
1025.404000	0.148652	-1.435682	0.013491	-1.593121	-0.092125	0.164649	0.424852	0.425863	0.064677	-0.025165	-0.264052	0.477171	2.650992	1.781049	0.606781	-0.232095	-0.395107	0.398159	2.558107	2.024064	0.562052	-0.299488	-0.405792	0.499301	2.860929	-3.265526	-1.645557	-0.061550	-0.190303	0.377546
1025.416000	0.153793	-1.430487	0.014306	-1.593406	-0.095338	0.170478	0.431575	0.433223	0.068857	-0.022731	-0.265453	0.482032	2.540380	1.817257	0.547347	-0.274436	-0.345974	0.351905	2.577444	1.985001	0.538926	-0.300830	-0.406486	0.502135	2.930852	-3.963113	-1.909133	-0.083525	-0.184683	0.377545
1025.426000	0.158164	-1.426056	0.015015	-1.593622	-0.098032	0.175295	0.433951	0.442285	0.072670	-0.021965	-0.269336	0.486228	2.546947	1.562333	0.424792	-0.257715	-0.427437	0.400125	2.593832	1.951195	0.519144	-0.301991	-0.407050	0.504497	2.992396	-4.559447	-2.133807	-0.102285	-0.179851	0.377544
1025.438000	0.163414	-1.420690	0.015986	-1.593860	-0.101271	0.181209	0.439157	0.453460	0.077583	-0.020876	-0.273644	0.491200	2.609870	1.337018	0.323528	-0.285180	-0.353072	0.415901	2.613816	1.909559	0.494664	-0.303457	-0.407709	0.507332	3.070067	-5.287839	-2.410703	-0.125589	-0.173854	0.377542
1025.448000	0.167871	-1.416080	0.016790	-1.594075	-0.103993	0.186150	0.445295	0.461552	0.081356	-0.019811	-0.276338	0.498587	2.540056	1.148961	0.202099	-0.267993	-0.429711	0.400301	2.552466	1.804750	0.465377	-0.301317	-0.404305	0.499816	2.225325	-6.722243	-2.732190	-0.110928	-0.127659	0.278047
1025.458000	0.172317	-1.411413	0.017557	-1.594254	-0.106755	0.191148	0.451684	0.465912	0.082629	-0.017592	-0.278511	0.505588	2.798959	1.319814	0.252318	-0.270148	-0.459506	0.412690	2.566000	1.766793	0.444677	-0.302303	-0.404658	0.500818	2.289168	-7.350186	-2.970779	-0.130918	-0.122525	0.278045
1025.468000	0.176833	-1.406672	0.018431	-1.594480	-0.109620	0.196223	0.457406	0.471572	0.084954	-0.015461	-0.288383	0.512839	2.649192	1.170527	0.199233	-0.265852	-0.349209	0.404269	2.579707	1.728690	0.424020	-0.303288	-0.405011	0.501820	2.355074	-7.979876	-3.208940	-0.150889	-0.117397	0.278044
1025.478000	0.181443	-1.401896	0.019281	-1.594599	-0.112445	0.201371	0.461605	0.478627	0.084480	-0.013151	-0.280749	0.517591	2.579488	1.197406	0.337856	-0.285909	-0.503758	0.336964	2.593677	1.689192	0.402478	-0.304353	-0.405340	0.502822	2.424145	-8.626277	-3.455815	-0.171729	-0.112020	0.278042
1025.490000	0.187011	-1.396016	0.020301	-1.594729	-0.115939	0.207604	0.465112	0.486570	0.087219	-0.009947	-0.293794	0.517533	2.281938	1.072392	0.436314	-0.290776	-0.341421	0.457137	2.610758	1.640464	0.376161	-0.305683	-0.405722	0.504024	2.510807	-9.417875	-3.756646	-0.197292	-0.105418	0.278041
1025.500000	0.191642	-1.391156	0.021249	-1.594798	-0.118891	0.212788	0.464679	0.494352	0.091186	-0.004650	-0.292110	0.521258	2.661365	1.107868	0.319428	-0.281239	-0.423092	0.450448	2.625204	1.599639	0.354008	-0.252158	-0.406037	0.505026	2.585576	-10.080173	-4.009529	-0.218674	-0.099877	0.278039
1025.510000	0.196395	-1.386223	0.022231	-1.594833	-0.121862	0.218077	0.469781	0.501097	0.094601	-0.003018	-0.297483	0.527324	2.658343	1.090162	0.269929	-0.274869	-0.381539	0.444629	2.639867	1.554797	0.331371	-0.191702	-0.406334	0.506027	2.662932	-10.747488	-4.267174	-0.240754	-0.094151	0.278037
1025.520000	0.201125	-1.381172	0.023180	-1.594856	-0.124872	0.223427	0.474885	0.506892	0.099009	-0.001066	-0.301349	0.531619	2.586993	1.053488	0.255513	-0.275338	-0.327738	0.447444	2.654766	1.503505	0.308673	-0.131257	-0.406627	0.507029	2.743125	-11.425012	-4.525423	-0.262964	-0.088377	0.278036
1025.530000	0.205914	-1.376011	0.024163	-1.594832	-0.127857	0.228754	0.478431	0.512242	0.101516	-0.000345	-0.294307	0.536844	2.692103	1.112896	0.060818	-0.217137	-0.446181	0.432405	2.669948	1.450978	0.285207	-0.070874	-0.406904	0.508031	2.826698	-12.117326	-4.791223	-0.285840	-0.082432	0.278034
1025.542000	0.211665	-1.369765	0.025422	-1.594831	-0.131566	0.235281	0.484498	0.520642	0.100814	0.001709	-0.304989	0.543197	2.732045	1.027984	0.255661	-0.179418	-0.358489	0.384102	2.654696	1.336378	0.243516	0.003008	-0.405343	0.504949	2.529430	-13.564888	-5.243583	-0.310422	-0.055094	0.232282
1025.552000	0.216549	-1.364467	0.026478	-1.594853	-0.134558	0.240735	0.486273	0.526222	0.105653	0.005278	-0.303464	0.544149	2.781795	0.776809	0.171006	-0.156334	-0.397579	0.382240	2.612070	1.202151	0.199319	0.080359	-0.402407	0.498719	1.963395	-15.225490	-5.716794	-0.328772	-0.016889	0.159066
1025.562000	0.221408	-1.359208	0.027592	-1.594780	-0.137603	0.246182	0.488799	0.534186	0.107619	0.006734	-0.305644	0.547642	2.751419	0.620944	0.164492	-0.056351	-0.422956	0.407837	2.623328	1.146409	0.174964	0.157213	-0.402451	0.499292	2.042674	-15.946170	-5.994803	-0.352467	-0.010746	0.159064
1025.574000	0.227278	-1.352740	0.028987	-1.594718	-0.141372	0.252743	0.491835	0.541739	0.115038	0.011700	-0.315010	0.553848	2.656044	0.328526	-0.110494	-0.017947	-0.352244	0.409814	2.637059	1.079119	0.145399	0.249383	-0.402489	0.499979	2.140448	-16.815761	-6.331740	-0.381495	-0.003225	0.159062
1025.584000	0.232197	-1.347268	0.030137	-1.594550	-0.144417	0.258254	0.493524	0.547154	0.117954	0.011803	-0.312068	0.556971	2.598389	0.336582	-0.099757	-0.013456	-0.486343	0.385370	2.648696	1.022475	0.120674	0.250067	-0.402517	0.500552	2.224265	-17.547238	-6.613381	-0.405826	0.003086	0.159060
1025.596000	0.238126	-1.340731	0.031528	-1.594454	-0.148221	0.264987	0.496748	0.551783	0.119667	0.011868	-0.319317	0.558330	2.667109	0.517995	0.020612	0.072127	-0.369661	0.402069	2.662900	0.953882	0.090611	0.248606	-0.402542	0.501239	2.327713	-18.432436	-6.955222	-0.435348	0.010754	0.159058
1025.606000	0.243108	-1.335187	0.032750	-1.594333	-0.151407	0.270594	0.500597	0.557381	0.120756	0.014825	-0.322455	0.558792	2.654654	0.509634	0.063441	0.099877	-0.371172	0.406649	2.674969	0.895798	0.065060	0.247373	-0.402558	0.501811	2.416691	-19.181157	-7.244987	-0.460111	0.017189	0.159056
1025.616000	0.248113	-1.329582	0.034012	-1.594175	-0.154654	0.276213	0.502207	0.562856	0.126666	0.018605	-0.322624	0.560356	2.759980	0.690622	-0.020937	0.149703	-0.364849	0.447097	2.686020	0.837736	0.039584	0.246126	-0.402570	0.502384	2.507400	-19.929616	-7.534021	-0.485023	0.023673	0.159054
1025.626000	0.253212	-1.323882	0.035354	-1.593934	-0.157948	0.281846	0.502617	0.570340	0.130303	0.022031	-0.320798	0.564799	2.501825	0.422196	-0.210821	0.181397	-0.364955	0.410375	2.695849	0.778137	0.013140	0.244779	-0.402556	0.502956	2.601383	-20.696480	-7.832577	-0.511018	0.030435	0.159052
1025.636000	0.258300	-1.318145	0.036687	-1.593741	-0.161156	0.287466	0.500504	0.575758	0.133806	0.024836	-0.324416	0.569480	2.586616	0.359773	-0.295604	0.190582	-0.364030	0.432402	2.705886	0.717753	-0.013528	0.243433	-0.402540	0.503528	2.697866	-21.472745	-8.133339	-0.537001	0.037221	0.159049
1025.646000	0.263315	-1.312263	0.037979	-1.593441	-0.164482	0.293204	0.501059	0.579347	0.132300	0.027729	-0.320586	0.571468	2.738007	0.134855	-0.147575	0.198878	-0.389647	0.421932	2.626144	0.465009	-0.102456	0.239343	-0.396815	0.492397	1.728049	-24.546363	-9.046976	-0.593119	0.104277	0.035373
1025.658000	0.269342	-1.305278	0.039574	-1.593092	-0.168256	0.300057	0.504528	0.581923	0.136466	0.031621	-0.326106	0.571152	2.961792	0.393379	-0.102896	0.220638	-0.386930	0.390687	2.634668	0.390204	-0.134887	0.237799	-0.396515	0.492549	1.824032	-25.490049	-9.412944	-0.625058	0.112496	0.035371
1025.668000	0.274312	-1.299372	0.041062	-1.592754	-0.171616	0.305757	0.510196	0.587542	0.140984	0.035118	-0.335268	0.567014	2.817338	0.181436	-0.127127	0.213968	-0.306958	0.431533	2.641871	0.327697	-0.162103	0.236501	-0.396262	0.492675	1.905210	-26.278474	-9.719794	-0.651798	0.119367	0.035369
1025.678000	0.279412	-1.293440	0.042527	-1.592332	-0.174913	0.311460	0.513147	0.594442	0.147599	0.042266	-0.327126	0.569098	2.691931	-0.062967	-0.524322	0.189226	-0.429227	0.457583	2.649182	0.264817	-0.189714	0.235160	-0.395998	0.492802	1.987682	-27.071366	-10.030528	-0.678997	0.126366	0.035367
1025.688000	0.284573	-1.287462	0.044026	-1.591876	-0.178248	0.317130	0.511654	0.598603	0.150831	0.043621	-0.338086	0.571077	2.561413	-0.332014	-0.577458	0.205385	-0.267929	0.465175	2.656581	0.201747	-0.217339	0.233815	-0.395733	0.492928	2.071206	-27.866541	-10.341398	-0.706242	0.133377	0.035365
1025.700000	0.290656	-1.280165	0.045858	-1.591385	-0.182280	0.324031	0.510133	0.603782	0.149787	0.044903	-0.334426	0.574732	2.654431	-0.329020	-0.315597	0.228210	-0.392640	0.406076	2.665617	0.125198	-0.250714	0.232174	-0.395408	0.493080	2.173312	-28.831108	-10.716658	-0.739218	0.141863	0.035362
1025.710000	0.295745	-1.274081	0.047311	-1.590856	-0.185659	0.329800	0.510022	0.605519	0.155377	0.048177	-0.334321	0.572750	2.733757	-0.203947	-0.435853	0.247404	-0.387576	0.401941	2.673299	0.060434	-0.279017	0.230763	-0.395124	0.493206	2.260225	-29.646558	-11.034198	-0.767178	0.149073	0.035360
1025.720000	0.300844	-1.268030	0.048868	-1.590400	-0.188998	0.335512	0.511358	0.608395	0.156684	0.050283	-0.335073	0.573939	2.793015	-0.212299	-0.376496	0.273610	-0.333883	0.387418	2.680982	-0.003310	-0.306924	0.229381	-0.394850	0.493333	2.347155	-30.449800	-11.347846	-0.794817	0.156179	0.035358
1025.732000	0.307034	-1.260722	0.050835	-1.589725	-0.193000	0.342374	0.511172	0.617043	0.162056	0.058807	-0.343587	0.572641	2.851749	-0.467757	-0.545676	0.192354	-0.309245	0.449622	2.690358	-0.080579	-0.341039	0.227680	-0.394506	0.493484	2.453340	-31.422988	-11.730379	-0.828446	0.164858	0.035356
1025.742000	0.312180	-1.254567	0.052441	-1.589093	-0.196385	0.348109	0.510928	0.622032	0.165130	0.057094	-0.336870	0.573234	2.461548	-0.536141	-0.619448	0.249825	-0.420242	0.459008	2.643646	-0.104177	-0.336236	0.231807	-0.394047	0.488514	1.890466	-31.745498	-11.723589	-0.797313	0.173876	-0.019076
1025.752000	0.317300	-1.248243	0.054099	-1.588536	-0.199742	0.353894	0.507946	0.625700	0.171146	0.066482	-0.341712	0.577179	2.414737	-0.415898	-0.349756	0.216935	-0.434558	0.396571	2.561292	-0.103762	-0.310035	0.239837	-0.393402	0.480036	0.920250	-31.780922	-11.522920	-0.730486	0.183894	-0.106184
1025.762000	0.322373	-1.241894	0.055825	-1.587853	-0.203156	0.359627	0.503683	0.628507	0.174234	0.068306	-0.348459	0.572424	2.671916	-0.331493	-0.445682	0.265155	-0.329667	0.397070	2.566117	-0.169649	-0.337192	0.238999	-0.393010	0.479652	0.994092	-32.610375	-11.847209	-0.759098	0.191198	-0.106186
1025.774000	0.328443	-1.234361	0.057972	-1.586975	-0.207273	0.366501	0.504191	0.633515	0.178756	0.075651	-0.345532	0.570658	2.734583	-0.530130	-0.485538	0.243681	-0.409808	0.378494	2.571950	-0.249045	-0.370257	0.237938	-0.392524	0.479190	1.083207	-33.609683	-12.241051	-0.794039	0.200125	-0.106188
1025.784000	0.333422	-1.228021	0.059830	-1.586195	-0.210769	0.372104	0.503761	0.639814	0.184352	0.079443	-0.346039	0.568751	2.879841	-0.720297	-0.518571	0.234130	-0.343228	0.371128	2.576794	-0.314701	-0.397690	0.237050	-0.392120	0.478805	1.157267	-34.436373	-12.568061	-0.823190	0.207557	-0.106190
1025.794000	0.338459	-1.221637	0.061726	-1.585440	-0.214231	0.377740	0.504408	0.645104	0.189791	0.081369	-0.345085	0.567300	2.822763	-0.684265	-0.747148	0.292227	-0.366544	0.379732	2.581677	-0.380940	-0.425289	0.236181	-0.391720	0.478421	1.231801	-35.270033	-12.896699	-0.852140	0.214945	-0.106193
1025.804000	0.343449	-1.215159	0.063656	-1.584597	-0.217789	0.383400	0.505561	0.647917	0.190996	0.089443	-0.349657	0.564552	2.575245	-0.676211	-0.575692	0.271015	-0.326081	0.390220	2.586614	-0.447995	-0.453310	0.235250	-0.391304	0.478036	1.306982	-36.113473	-13.229497	-0.881762	0.222504	-0.106195
1025.814000	0.348463	-1.208654	0.065621	-1.583661	-0.221261	0.389085	0.504381	0.652233	0.193742	0.094596	-0.340877	0.564184	2.481534	-0.772126	-0.475440	0.283954	-0.384587	0.416174	2.591574	-0.515426	-0.481434	0.234307	-0.390885	0.477651	1.382436	-36.961415	-13.563299	-0.911508	0.230090	-0.106197
1025.824000	0.353465	-1.202101	0.067637	-1.582724	-0.224757	0.394756	0.502870	0.656703	0.201103	0.101425	-0.350438	0.559586	2.460855	-0.809730	-0.619685	0.226000	-0.284636	0.439096	2.595256	-0.583561	-0.510118	0.233324	-0.390455	0.477266	1.458420	-37.817798	-13.902623	-0.941687	0.237798	-0.106199
1025.836000	0.359485	-1.194170	0.070191	-1.581512	-0.228912	0.401472	0.498885	0.662793	0.204822	0.106012	-0.343849	0.556846	2.718079	-0.873141	-0.756127	0.189338	-0.372469	0.401522	2.599138	-0.665973	-0.544960	0.232102	-0.389928	0.476805	1.550011	-38.853222	-14.313938	-0.978355	0.247173	-0.106202
1025.846000	0.364473	-1.187513	0.072242	-1.580444	-0.232327	0.407024	0.495780	0.666472	0.207968	0.109121	-0.346046	0.556004	2.388046	-1.129747	-0.547322	0.260747	-0.418810	0.349805	2.321268	-0.791980	-0.530318	0.244503	-0.384640	0.449528	-1.693212	-40.396974	-14.237588	-0.868506	0.305699	-0.390375
1025.856000	0.369447	-1.180820	0.074389	-1.579337	-0.235804	0.412478	0.486989	0.667815	0.216109	0.119660	-0.349368	0.549475	2.621825	-0.865722	-0.612166	0.238025	-0.365397	0.379464	2.311292	-0.860763	-0.556536	0.244298	-0.383949	0.448118	-1.676709	-41.249177	-14.574858	-0.898735	0.313138	-0.390376
1025.868000	0.375262	-1.172664	0.077029	-1.577837	-0.239907	0.419013	0.481853	0.673696	0.222854	0.126684	-0.356132	0.545126	2.383217	-1.238969	-0.617497	0.237076	-0.333421	0.336740	2.299125	-0.944020	-0.588321	0.244034	-0.383114	0.446425	-1.659257	-42.280403	-14.982769	-0.935208	0.322123	-0.390378
1025.878000	0.380106	-1.165862	0.079358	-1.576552	-0.243444	0.424431	0.476749	0.677763	0.232725	0.134332	-0.353623	0.537407	2.092883	-1.641556	-0.921543	0.184259	-0.376082	0.339438	2.288811	-1.013691	-0.615138	0.243773	-0.382410	0.445015	-1.646799	-43.143242	-15.325937	-0.966042	0.329700	-0.390379
1025.888000	0.384829	-1.159050	0.081660	-1.575280	-0.246965	0.429751	0.469204	0.680077	0.237964	0.138693	-0.353185	0.526827	2.336149	-1.777060	-0.911935	0.220491	-0.359242	0.371854	2.278330	-1.083454	-0.641939	0.243515	-0.381708	0.443605	-1.636349	-44.007177	-15.668954	-0.996850	0.337260	-0.390381
1025.898000	0.389446	-1.152168	0.084035	-1.573827	-0.250502	0.435002	0.465255	0.680677	0.243644	0.145868	-0.356195	0.521901	2.359616	-1.532309	-0.722367	0.201379	-0.298846	0.363727	2.267677	-1.153276	-0.668688	0.243250	-0.381007	0.442194	-1.627946	-44.871821	-16.011452	-1.027725	0.344811	-0.390382
1025.908000	0.394061	-1.145428	0.086477	-1.572291	-0.254047	0.440167	0.459140	0.681965	0.252357	0.151868	-0.353237	0.514564	2.451374	-1.432293	-0.990600	0.168167	-0.351428	0.372017	2.256844	-1.222566	-0.695455	0.242976	-0.380302	0.440784	-1.621710	-45.730083	-16.354118	-1.058698	0.352397	-0.390383
1025.920000	0.399518	-1.137260	0.089589	-1.570456	-0.258303	0.446291	0.455457	0.686346	0.260122	0.157238	-0.347954	0.508682	2.202028	-1.459960	-0.938176	0.230020	-0.395596	0.434647	2.243615	-1.305803	-0.727934	0.242642	-0.379458	0.439091	-1.616978	-46.761079	-16.768862	-1.095930	0.361487	-0.390385
1025.930000	0.404025	-1.130320	0.092220	-1.568823	-0.261752	0.451337	0.450908	0.691513	0.264029	0.165438	-0.346969	0.502295	2.218369	-1.651703	-1.069642	0.159114	-0.390720	0.383837	2.232404	-1.376146	-0.755338	0.242306	-0.378738	0.437681	-1.615264	-47.631961	-17.117800	-1.127569	0.369236	-0.390386
1025.940000	0.408525	-1.123398	0.094868	-1.567111	-0.265290	0.456313	0.449940	0.686190	0.259225	0.164213	-0.352040	0.500498	2.680136	-2.017049	-1.067254	0.119156	-0.336698	0.442315	2.734563	-2.302764	-1.296575	0.170324	-0.368888	0.473790	4.413248	-58.732110	-22.451399	-1.905342	0.475251	-0.000101
1025.950000	0.412982	-1.116480	0.097598	-1.565420	-0.268751	0.461358	0.441865	0.689719	0.269191	0.168456	-0.343449	0.492089	1.986689	-1.873142	-1.065035	0.153516	-0.438646	0.380369	2.059088	-2.053006	-1.028152	0.219192	-0.366464	0.416667	-3.499846	-55.738287	-19.870988	-1.400732	0.497923	-0.581366
1025.962000	0.418159	-1.108225	0.100987	-1.563285	-0.272912	0.467192	0.431366	0.692397	0.276595	0.176970	-0.347180	0.481668	2.260380	-2.466538	-1.209588	0.168727	-0.307315	0.367658	2.031313	-2.138414	-1.061641	0.218446	-0.365233	0.412295	-3.591207	-56.757373	-20.283274	-1.437982	0.506488	-0.581366
1025.972000	0.422380	-1.101263	0.103822	-1.561487	-0.276433	0.472006	0.426651	0.693510	0.281871	0.180126	-0.345896	0.468874	2.158831	-2.830654	-1.294173	0.147194	-0.332420	0.372756	2.007846	-2.210205	-1.089847	0.217791	-0.364198	0.408653	-3.671188	-57.614012	-20.629767	-1.469391	0.513721	-0.581365
1025.982000	0.426594	-1.094253	0.106645	-1.559593	-0.279916	0.476631	0.418407	0.692155	0.287931	0.184077	-0.348054	0.460404	2.253519	-2.797828	-1.309499	0.206485	-0.312744	0.360296	1.984087	-2.282434	-1.118143	0.217151	-0.363169	0.405010	-3.754656	-58.475884	-20.977160	-1.500630	0.520895	-0.581365
1025.994000	0.431565	-1.085891	0.110128	-1.557324	-0.284068	0.482215	0.407765	0.690859	0.292925	0.194152	-0.337625	0.449206	2.203680	-2.720980	-1.367093	0.198098	-0.417276	0.324716	1.955256	-2.367704	-1.151400	0.216419	-0.361944	0.400639	-3.858668	-59.493310	-21.387154	-1.537728	0.529405	-0.581364
1026.004000	0.435594	-1.079036	0.113131	-1.555356	-0.287499	0.486634	0.401461	0.689797	0.300291	0.200936	-0.343058	0.437539	1.974487	-2.962070	-1.447567	0.208112	-0.264230	0.307774	1.930928	-2.438760	-1.179323	0.215825	-0.360927	0.396996	-3.948952	-60.341144	-21.730866	-1.568471	0.536444	-0.581363
1026.016000	0.440338	-1.070854	0.116759	-1.552884	-0.291558	0.491857	0.390288	0.689874	0.306047	0.210124	-0.337446	0.426894	1.899179	-3.024777	-1.376752	0.205432	-0.359822	0.320657	1.901456	-2.522043	-1.212013	0.215160	-0.359722	0.392625	-4.060635	-61.334775	-22.135287	-1.604853	0.544740	-0.581362
1026.026000	0.444163	-1.063964	0.119798	-1.550834	-0.294860	0.496050	0.381062	0.689115	0.307908	0.217212	-0.340257	0.419177	2.090040	-2.993786	-1.385452	0.230604	-0.371526	0.338681	1.876607	-2.591612	-1.239124	0.214610	-0.358718	0.388983	-4.157161	-62.164800	-22.471014	-1.635126	0.551643	-0.581362
1026.036000	0.447945	-1.057076	0.122905	-1.548678	-0.298223	0.500200	0.383291	0.682327	0.306468	0.216815	-0.339041	0.422193	2.400881	-2.672781	-1.399528	0.176887	-0.390012	0.381504	2.582987	-2.979605	-1.568474	0.162478	-0.359266	0.442688	4.318938	-66.811096	-25.717043	-2.198226	0.545425	-0.000105
1026.048000	0.452511	-1.048829	0.126653	-1.546065	-0.302288	0.505212	0.377439	0.684765	0.311797	0.221225	-0.345982	0.415228	1.173282	-2.703372	-1.339445	0.205683	-0.320689	0.292219	1.696822	-3.074332	-1.429026	0.198962	-0.350732	0.371346	-6.122131	-67.929525	-24.390030	-1.820818	0.633031	-0.734433
1026.058000	0.456164	-1.042034	0.129861	-1.543797	-0.305734	0.509261	0.359935	0.685799	0.321093	0.228239	-0.335893	0.402752	2.045501	-3.277946	-1.631174	0.119357	-0.352344	0.310704	1.662307	-3.143478	-1.455717	0.198299	-0.349556	0.366745	-6.282066	-68.733966	-24.719054	-1.850511	0.639432	-0.734431
1026.070000	0.460420	-1.033871	0.133764	-1.540981	-0.309782	0.514061	0.352692	0.685120	0.323978	0.233655	-0.332397	0.386313	1.614796	-3.526862	-1.481949	0.104954	-0.366074	0.309361	1.620527	-3.226628	-1.487705	0.197512	-0.348146	0.361225	-6.478326	-69.701375	-25.113480	-1.886039	0.647105	-0.734428
1026.080000	0.463897	-1.026957	0.137019	-1.538597	-0.313107	0.517905	0.342790	0.682250	0.331537	0.234463	-0.333043	0.369508	1.614428	-3.582722	-1.678316	0.173456	-0.291380	0.313086	1.585391	-3.296353	-1.514431	0.196886	-0.346979	0.356624	-6.645699	-70.512746	-25.442845	-1.915341	0.653399	-0.734426
1026.092000	0.467921	-1.018714	0.141055	-1.535694	-0.317096	0.522217	0.329393	0.676725	0.336898	0.242518	-0.330298	0.357849	1.642104	-3.576259	-1.588820	0.094363	-0.260417	0.268804	1.542911	-3.379745	-1.546471	0.196135	-0.345579	0.351103	-6.850333	-71.483055	-25.837775	-1.950481	0.660958	-0.734423
1026.102000	0.471219	-1.012003	0.144458	-1.533226	-0.320408	0.525752	0.319578	0.674618	0.346575	0.245114	-0.322969	0.347348	1.390757	-3.531685	-1.790459	0.115658	-0.334995	0.282350	1.507366	-3.447808	-1.572578	0.195551	-0.344424	0.346503	-7.022612	-72.274523	-26.161052	-1.979329	0.667139	-0.734421
1026.114000	0.474957	-1.003920	0.148550	-1.530217	-0.324300	0.529801	0.305726	0.672716	0.351206	0.251689	-0.320267	0.333403	1.506030	-4.048214	-1.745752	0.156097	-0.362380	0.290687	1.464417	-3.529328	-1.603912	0.194894	-0.343047	0.340982	-7.232863	-73.222417	-26.549042	-2.013459	0.674448	-0.734418
1026.124000	0.477979	-0.997241	0.152064	-1.527687	-0.327477	0.533000	0.296436	0.668388	0.353683	0.256864	-0.324089	0.321599	1.373448	-3.832284	-1.523177	0.189470	-0.298249	0.293941	1.428412	-3.596999	-1.629704	0.194381	-0.341908	0.336381	-7.410642	-74.009185	-26.869218	-2.041534	0.680448	-0.734416
1026.134000	0.480867	-0.990562	0.155677	-1.525072	-0.330688	0.536119	0.284568	0.664313	0.360837	0.264548	-0.314786	0.311320	2.032314	-3.619070	-1.836037	0.163726	-0.450770	0.329643	2.341111	-3.647616	-1.829950	0.155322	-0.348053	0.401359	3.698698	-74.598664	-28.886265	-2.477851	0.609891	-0.000098
1026.146000	0.484281	-0.982610	0.160065	-1.521994	-0.334514	0.539886	0.290391	0.663499	0.358386	0.265378	-0.323442	0.312971	0.413309	-3.864389	-1.597129	0.235013	-0.302366	0.216309	1.235387	-4.047981	-1.807085	0.179178	-0.334901	0.318782	-9.401421	-79.373174	-28.691379	-2.230546	0.747597	-0.861181
1026.158000	0.487525	-0.974661	0.164517	-1.518719	-0.338368	0.543534	0.266524	0.659802	0.365023	0.278543	-0.316481	0.289851	1.618358	-4.024359	-1.751585	0.136645	-0.333399	0.250215	1.182363	-4.128150	-1.837452	0.178354	-0.333387	0.312309	-9.679399	-80.282423	-29.065830	-2.263210	0.754209	-0.861177
1026.168000	0.490101	-0.968139	0.168261	-1.516014	-0.341524	0.546326	0.259974	0.656186	0.370523	0.280830	-0.317308	0.275305	1.162170	-4.097151	-1.832067	0.154114	-0.307495	0.208804	1.138023	-4.194822	-1.862622	0.177695	-0.332130	0.306915	-9.912885	-81.038504	-29.376523	-2.290130	0.759668	-0.861173
1026.178000	0.492664	-0.961565	0.171933	-1.513127	-0.344703	0.549033	0.247257	0.652660	0.374142	0.288280	-0.312596	0.257178	1.273347	-4.245567	-1.787245	0.086037	-0.276473	0.274753	1.093597	-4.261048	-1.887589	0.177053	-0.330879	0.301521	-10.147399	-81.789237	-29.685225	-2.316868	0.765060	-0.861169
1026.190000	0.495441	-0.953677	0.176471	-1.509610	-0.348444	0.552064	0.235187	0.646897	0.383605	0.290594	-0.312366	0.244599	1.012498	-4.620668	-2.098071	0.088540	-0.258216	0.239340	1.040200	-4.339908	-1.917173	0.176326	-0.329384	0.295049	-10.429846	-82.682810	-30.051964	-2.348484	0.771463	-0.861165
1026.200000	0.497739	-0.947237	0.180324	-1.506666	-0.351506	0.554400	0.222817	0.643953	0.391720	0.290093	-0.301767	0.226020	1.010085	-4.918495	-2.185996	0.071028	-0.302685	0.274431	0.995659	-4.405002	-1.941566	0.175770	-0.328153	0.289655	-10.665734	-83.419989	-30.355020	-2.374290	0.776642	-0.861161
1026.212000	0.500303	-0.939609	0.185014	-1.503111	-0.355138	0.557047	0.210541	0.636282	0.394113	0.295950	-0.298181	0.211446	0.893836	-4.907674	-1.983520	0.081848	-0.353704	0.210754	0.942220	-4.482113	-1.970393	0.175143	-0.326679	0.283182	-10.948687	-84.292612	-30.714309	-2.404831	0.782820	-0.861156
1026.222000	0.502347	-0.933247	0.188998	-1.500083	-0.358102	0.559109	0.196925	0.629463	0.399483	0.297734	-0.303706	0.196346	0.703784	-4.830424	-2.076689	0.147564	-0.292198	0.288280	0.897689	-4.545693	-1.994161	0.174671	-0.325463	0.277788	-11.184457	-85.011662	-31.011217	-2.429739	0.787839	-0.861153
1026.234000	0.504630	-0.925739	0.193869	-1.496408	-0.361671	0.561363	0.179549	0.622445	0.405963	0.303159	-0.293536	0.183110	0.767348	-4.617904	-2.119080	0.110456	-0.390190	0.226596	0.844260	-4.621312	-2.022359	0.174158	-0.324016	0.271316	-11.467283	-85.866416	-31.364321	-2.459049	0.793731	-0.861148
1026.244000	0.506373	-0.919502	0.197947	-1.493356	-0.364630	0.563157	0.183076	0.622420	0.404523	0.307342	-0.303282	0.182150	1.164213	-4.506083	-2.093258	0.129456	-0.279836	0.245890	0.707759	-4.959419	-2.158222	0.159611	-0.319467	0.261054	-13.005086	-89.898506	-32.718310	-2.620416	0.839971	-0.952787
1026.254000	0.508101	-0.913325	0.202086	-1.490313	-0.367607	0.564848	0.161556	0.616342	0.408890	0.314182	-0.293640	0.160109	0.640063	-5.033456	-2.111807	0.135910	-0.302617	0.265441	0.657455	-5.022103	-2.181462	0.158904	-0.318182	0.255087	-13.276430	-90.590373	-33.005378	-2.644081	0.844498	-0.952782
1026.266000	0.509979	-0.905899	0.206983	-1.486518	-0.371119	0.566676	0.148547	0.610881	0.415777	0.321496	-0.291199	0.144918	0.320053	-5.344203	-2.287097	0.114080	-0.323110	0.192502	0.597221	-5.096811	-2.208934	0.158116	-0.316651	0.247926	-13.600479	-91.414458	-33.345779	-2.671832	0.849821	-0.952777
1026.276000	0.511375	-0.899836	0.211120	-1.483382	-0.374009	0.568025	0.133245	0.603827	0.421336	0.324669	-0.291145	0.131186	0.476307	-5.204205	-2.293550	0.141458	-0.208381	0.179541	0.547247	-5.158077	-2.231374	0.157514	-0.315389	0.241959	-13.867883	-92.089332	-33.624981	-2.694365	0.854107	-0.952772
1026.288000	0.512857	-0.892664	0.216302	-1.479347	-0.377505	0.569453	0.120445	0.596842	0.425334	0.332330	-0.278032	0.108164	0.070982	-5.299416	-2.226170	0.088616	-0.340407	0.207907	0.487480	-5.230870	-2.258063	0.156823	-0.313876	0.234798	-14.186336	-92.890481	-33.957674	-2.721069	0.859229	-0.952766
1026.298000	0.513941	-0.886782	0.220631	-1.476045	-0.380305	0.570467	0.104896	0.589434	0.431298	0.330198	-0.280994	0.096680	0.217904	-5.223836	-2.392901	0.078477	-0.248117	0.215185	0.437888	-5.290813	-2.279933	0.156304	-0.312624	0.228831	-14.449166	-93.549511	-34.231268	-2.742714	0.863402	-0.952762
1026.310000	0.515121	-0.879721	0.225873	-1.471964	-0.383633	0.571489	0.090040	0.583225	0.437873	0.335426	-0.270739	0.078274	0.163161	-5.555068	-2.535592	0.044389	-0.308602	0.145371	0.378612	-5.362108	-2.305888	0.155726	-0.311132	0.221671	-14.761748	-94.332726	-34.556732	-2.768204	0.868303	-0.952756
1026.320000	0.515907	-0.873963	0.230202	-1.468626	-0.386278	0.572151	0.077469	0.575838	0.439602	0.334987	-0.270366	0.059862	-0.027930	-5.426261	-2.362505	0.077640	-0.325726	0.168725	0.329544	-5.420401	-2.326824	0.155327	-0.309904	0.215703	-15.018286	-94.972001	-34.821135	-2.788557	0.872218	-0.952752
1026.332000	0.516725	-0.867078	0.235443	-1.464508	-0.389566	0.572766	0.058897	0.568849	0.444596	0.341011	-0.273157	0.042239	0.154916	-5.444876	-2.224691	0.090588	-0.268386	0.139130	0.271014	-5.489351	-2.351368	0.154915	-0.308444	0.208543	-15.321930	-95.727137	-35.132727	-2.812259	0.876778	-0.952746
1026.342000	0.517153	-0.861389	0.239892	-1.461097	-0.392165	0.573096	0.047730	0.564922	0.447703	0.343783	-0.265157	0.030278	2.140024	-4.807352	-2.174153	0.074406	-0.381818	0.251078	1.077398	-5.257725	-2.375285	0.141447	-0.315977	0.257932	-5.479792	-92.919578	-35.399926	-2.965746	0.790503	-0.385351
1026.354000	0.517708	-0.854710	0.245301	-1.457039	-0.395417	0.573363	0.033890	0.556791	0.453429	0.351251	-0.269708	0.013051	0.247455	-5.847160	-2.433103	0.154139	-0.265637	0.100432	0.100719	-5.853411	-2.498057	0.139795	-0.303527	0.193113	-16.753588	-99.966551	-36.670650	-2.997092	0.912602	-1.001940
1026.364000	0.518004	-0.849155	0.249944	-1.453522	-0.398019	0.573349	0.023313	0.551031	0.460386	0.356854	-0.261767	-0.014332	0.130478	-6.163573	-2.683649	0.089286	-0.341047	-0.042660	0.049082	-5.910374	-2.518531	0.139135	-0.302287	-0.243487	-17.019652	-100.576322	-36.924432	-3.015510	0.916031	-1.001935
1026.376000	0.518128	-0.842572	0.255495	-1.449262	-0.401206	0.573064	0.008286	0.541445	0.464301	0.362270	-0.256755	-0.032604	-0.793498	-6.236542	-2.561081	0.099330	-0.327625	-0.140336	-0.950992	-5.977623	-2.542347	0.138424	-0.300813	-0.386118	-17.332397	-101.294798	-37.221567	-3.036727	0.919998	-1.001929
1026.386000	0.518068	-0.837210	0.260195	-1.445654	-0.403728	0.572725	-0.015213	0.531784	0.466155	0.359737	-0.257221	-0.038968	-1.904312	-6.034864	-2.455491	0.090224	-0.257407	-0.226600	-2.981114	-6.032738	-2.561898	0.137877	-0.299592	-0.392438	-17.587549	-101.882432	-37.466277	-3.053925	0.923224	-1.001924
1026.396000	0.517845	-0.831943	0.264884	-1.441924	-0.406298	0.572322	-0.028929	0.523075	0.470053	0.359552	-0.251371	-0.052263	-1.869120	-6.041167	-2.474322	0.065987	-0.288913	-0.303174	-3.029985	-6.087454	-2.581122	0.137382	-0.298381	-0.398757	-17.838559	-102.465296	-37.707759	-3.070559	0.926342	-1.001920
1026.408000	0.517420	-0.825719	0.270615	-1.437500	-0.409275	0.571544	-0.039917	0.515158	0.475168	0.357725	-0.247213	-0.072845	-2.198801	-6.263406	-2.703025	0.110231	-0.277579	-0.306373	-3.087989	-6.151759	-2.603464	0.136877	-0.296947	-0.406341	-18.132098	-103.148507	-37.990397	-3.089562	0.929878	-1.001914
1026.418000	0.517018	-0.820659	0.275436	-1.433853	-0.411756	0.570721	-0.050831	0.509157	0.483500	0.362407	-0.245032	-0.086002	-2.530846	-6.637675	-2.941196	0.071439	-0.232433	-0.405245	-3.135653	-6.203587	-2.621351	0.136536	-0.295767	-0.412660	-18.368658	-103.696790	-38.218727	-3.104542	0.932673	-1.001910
1026.430000	0.516290	-0.814638	0.281234	-1.429618	-0.414672	0.569532	-0.065676	0.498946	0.482608	0.364501	-0.235812	-0.112183	-2.828174	-6.687788	-2.658888	0.166218	-0.317644	-0.350357	-3.192489	-6.269760	-2.642528	0.136203	-0.294362	-0.420244	-18.648217	-104.356585	-38.489900	-3.121695	0.935889	-1.001905
1026.440000	0.515490	-0.809670	0.286123	-1.425993	-0.417010	0.568313	-0.080580	0.488544	0.486216	0.374234	-0.233325	-0.126749	-3.072922	-6.415752	-2.612870	0.121147	-0.327587	-0.350895	-2.567674	-5.966333	-2.590800	0.136681	-0.300614	-0.386865	-10.859373	-100.541031	-38.028914	-3.126908	0.859521	-0.580357
1026.452000	0.514439	-0.803770	0.291970	-1.421518	-0.419848	0.566745	-0.095561	0.478244	0.489394	0.376665	-0.236019	-0.143117	-3.110759	-6.544753	-2.651711	0.105141	-0.253028	-0.388830	-3.312920	-6.596118	-2.768290	0.121713	-0.290688	-0.432980	-19.416424	-107.839804	-39.823472	-3.294203	0.955680	-1.003340
1026.462000	0.513363	-0.799015	0.296849	-1.417655	-0.422164	0.565201	-0.110446	0.470513	0.493217	0.380426	-0.227317	-0.161198	-3.150088	-6.520422	-2.572864	0.081718	-0.282200	-0.414615	-3.360028	-6.658082	-2.785269	0.121092	-0.289555	-0.439309	-19.638921	-108.355800	-40.035383	-3.306645	0.957967	-1.003336
1026.474000	0.511927	-0.793459	0.302806	-1.413040	-0.424856	0.563139	-0.125891	0.463564	0.501070	0.378140	-0.226539	-0.181705	-3.484937	-6.797060	-2.780968	0.028180	-0.333442	-0.351571	-3.415833	-6.731334	-2.806047	0.120418	-0.288199	-0.446902	-19.897247	-108.961777	-40.284688	-3.320807	0.960664	-1.003331
1026.484000	0.510550	-0.788921	0.307841	-1.409214	-0.427087	0.561241	-0.144160	0.455300	0.507038	0.377663	-0.225472	-0.196318	-3.350904	-7.001939	-2.937481	-0.011965	-0.229331	-0.358973	-3.461741	-6.791518	-2.824309	0.119926	-0.287086	-0.453230	-20.105383	-109.456457	-40.488241	-3.331855	0.962732	-1.003327
1026.496000	0.508742	-0.783560	0.314013	-1.404648	-0.429752	0.558742	-0.158290	0.444012	0.509194	0.373202	-0.217160	-0.220318	-3.600203	-7.271196	-2.908715	0.072053	-0.332934	-0.362724	-3.516159	-6.862950	-2.845762	0.119421	-0.285764	-0.460824	-20.347109	-110.040633	-40.727966	-3.344199	0.965065	-1.003323
1026.506000	0.507007	-0.779223	0.319190	-1.400903	-0.431923	0.556499	-0.174008	0.434347	0.513481	0.378742	-0.216736	-0.230213	-3.727123	-7.166125	-3.079947	0.038197	-0.284104	-0.400137	-3.560882	-6.921541	-2.863164	0.119066	-0.284673	-0.467152	-20.541045	-110.516234	-40.923056	-3.353765	0.966892	-1.003319
1026.516000	0.505223	-0.774937	0.324294	-1.397162	-0.434099	0.554048	-0.188633	0.425777	0.513696	0.380700	-0.212900	-0.250939	-3.825788	-6.952767	-2.848902	0.102812	-0.308710	-0.354595	-3.605034	-6.979284	-2.879964	0.118783	-0.283597	-0.473481	-20.728150	-110.981697	-41.112230	-3.362571	0.968566	-1.003315
1026.528000	0.502741	-0.769886	0.330478	-1.392591	-0.436660	0.550931	-0.207559	0.412962	0.517828	0.387784	-0.212632	-0.266211	-3.566319	-6.769271	-2.830009	0.054918	-0.181270	-0.421916	-3.657263	-7.047487	-2.899522	0.118521	-0.282322	-0.481075	-20.943646	-111.527197	-41.333308	-3.372293	0.970398	-1.003311
1026.538000	0.500501	-0.765778	0.335667	-1.388733	-0.438724	0.548120	-0.222759	0.405826	0.523741	0.391723	-0.204131	-0.286455	-3.670064	-7.036769	-2.792630	0.067554	-0.297260	-0.340574	-3.700150	-7.103380	-2.915298	0.118373	-0.281266	-0.487403	-21.115601	-111.970491	-41.512401	-3.379636	0.971848	-1.003308
1026.548000	0.498225	-0.761812	0.340926	-1.384779	-0.440737	0.545197	-0.236769	0.399185	0.524993	0.391114	-0.206931	-0.297785	-3.559896	-7.496213	-2.885258	0.023090	-0.226823	-0.393069	-3.704133	-7.295058	-3.000877	0.105285	-0.280176	-0.488943	-20.825628	-114.028732	-42.375111	-3.522151	0.974065	-0.954041
1026.558000	0.495759	-0.757881	0.346196	-1.380914	-0.442746	0.542100	-0.249080	0.387602	0.530268	0.385336	-0.203782	-0.315817	-3.683542	-7.185518	-3.077607	0.073596	-0.222843	-0.382879	-3.745249	-7.350480	-3.016246	0.104691	-0.279198	-0.494960	-20.982252	-114.449856	-42.545536	-3.528234	0.975278	-0.954038
1026.568000	0.493196	-0.754102	0.351527	-1.377020	-0.444734	0.538877	-0.262354	0.377706	0.530504	0.385981	-0.195038	-0.328997	-3.852759	-7.386589	-2.943886	0.048144	-0.311022	-0.442661	-3.785840	-7.405376	-3.031238	0.104160	-0.278230	-0.500977	-21.132592	-114.864662	-42.712259	-3.533639	0.976373	-0.954035
1026.578000	0.490451	-0.750414	0.356906	-1.373127	-0.446712	0.535495	-0.280916	0.369718	0.535602	0.385287	-0.191609	-0.345465	-3.419272	-7.332194	-3.130169	0.007841	-0.291735	-0.422798	-3.825748	-7.458950	-3.045571	0.103696	-0.277279	-0.506994	-21.274750	-115.263650	-42.872497	-3.538316	0.977296	-0.954033
1026.590000	0.487034	-0.746017	0.363314	-1.368576	-0.448960	0.531273	-0.295010	0.356791	0.536722	0.383814	-0.188380	-0.367393	-3.703492	-7.309035	-2.957384	0.076516	-0.304979	-0.433973	-3.872955	-7.522563	-3.062211	0.103223	-0.276147	-0.514214	-21.437165	-115.734335	-43.059274	-3.543039	0.978292	-0.954030
1026.600000	0.484011	-0.742523	0.368718	-1.364778	-0.450876	0.527460	-0.311244	0.351342	0.541600	0.387301	-0.190818	-0.386365	-3.494546	-7.748770	-3.146231	0.110642	-0.244776	-0.405134	-3.911684	-7.574829	-3.075665	0.102896	-0.275217	-0.520231	-21.565205	-116.117657	-43.210861	-3.546239	0.978987	-0.954027
1026.610000	0.480882	-0.739033	0.374133	-1.360932	-0.452745	0.523613	-0.322537	0.339763	0.543850	0.390246	-0.182582	-0.401050	-3.872722	-7.599348	-3.092504	0.061919	-0.263804	-0.443634	-3.949903	-7.626599	-3.088643	0.102632	-0.274300	-0.526248	-21.687140	-116.495041	-43.357767	-3.548772	0.979539	-0.954025
1026.620000	0.477537	-0.735673	0.379620	-1.357073	-0.454506	0.519467	-0.337620	0.329691	0.548209	0.392775	-0.176221	-0.415479	-3.760522	-7.824385	-3.145532	0.060284	-0.351887	-0.430316	-3.987521	-7.677470	-3.101255	0.102432	-0.273389	-0.532265	-21.801873	-116.861654	-43.501072	-3.550609	0.980022	-0.954023
1026.630000	0.474131	-0.732407	0.385142	-1.353097	-0.456340	0.515177	-0.350544	0.321267	0.550144	0.392154	-0.181840	-0.428425	-4.117915	-7.818199	-3.159648	0.010428	-0.260797	-0.431892	-4.024523	-7.727310	-3.113266	0.102298	-0.272493	-0.538283	-21.909237	-117.215911	-43.638460	-3.551739	0.980355	-0.954021
1026.640000	0.470450	-0.729287	0.390712	-1.349110	-0.458115	0.510780	-0.366195	0.310564	0.553331	0.386310	-0.175757	-0.440990	-3.887039	-7.766531	-3.251303	0.003236	-0.201689	-0.420320	-4.060985	-7.776525	-3.124914	0.102230	-0.271607	-0.544300	-22.010120	-117.562690	-43.772277	-3.552157	0.980571	-0.954019
1026.650000	0.466700	-0.726213	0.396210	-1.345185	-0.459853	0.506287	-0.378440	0.304229	0.554651	0.379994	-0.171715	-0.458454	-3.964720	-8.286971	-3.240836	-0.006632	-0.293595	-0.409225	-3.986709	-7.889329	-3.183628	0.090903	-0.271918	-0.540443	-20.801997	-118.667868	-44.364660	-3.668457	0.968892	-0.853718
1026.662000	0.462002	-0.722641	0.402808	-1.340659	-0.461872	0.500750	-0.392064	0.289218	0.554849	0.375639	-0.167084	-0.475333	-4.131733	-8.141831	-3.075062	0.080519	-0.342414	-0.399552	-4.026436	-7.945972	-3.196619	0.090294	-0.271006	-0.546903	-20.898343	-119.050786	-44.509389	-3.667373	0.968867	-0.853716
1026.672000	0.457916	-0.719783	0.408423	-1.336910	-0.463548	0.495970	-0.406223	0.279623	0.557868	0.377101	-0.168267	-0.491991	-4.001975	-8.140551	-3.128519	0.062143	-0.281316	-0.439026	-4.058932	-7.992152	-3.206998	0.089852	-0.270261	-0.552287	-20.971322	-119.357634	-44.625590	-3.665757	0.968691	-0.853715
1026.682000	0.453767	-0.717068	0.414112	-1.333231	-0.465195	0.490973	-0.420751	0.267462	0.558761	0.379687	-0.166974	-0.506345	-4.198407	-7.881980	-3.043590	0.063259	-0.265797	-0.450837	-4.090906	-8.037550	-3.216971	0.089472	-0.269528	-0.557006	-21.038042	-119.655110	-44.737805	-3.663488	0.968392	-0.853713
1026.694000	0.448615	-0.713940	0.420842	-1.328767	-0.467216	0.484740	-0.436015	0.255939	0.561221	0.382870	-0.164962	-0.521992	-4.269057	-7.597534	-3.132912	0.096680	-0.210760	-0.405815	-4.128639	-8.091105	-3.228217	0.089087	-0.268664	-0.561084	-21.110505	-120.001045	-44.865358	-3.659996	0.967853	-0.853712
1026.704000	0.444193	-0.711393	0.426398	-1.324939	-0.468808	0.479508	-0.449791	0.249062	0.563059	0.385000	-0.154686	-0.532076	-4.266686	-7.990396	-3.007168	0.039748	-0.276253	-0.453375	-4.159499	-8.134690	-3.236996	0.088836	-0.267952	-0.564482	-21.163885	-120.276817	-44.965821	-3.656332	0.967324	-0.853711
1026.714000	0.439628	-0.708935	0.432017	-1.321068	-0.470362	0.474044	-0.464089	0.240314	0.568434	0.378076	-0.151323	-0.545682	-4.221236	-8.026410	-3.229566	0.024824	-0.321533	-0.411662	-4.189874	-8.177570	-3.245334	0.088644	-0.267251	-0.567879	-21.211457	-120.544153	-45.061944	-3.652033	0.966667	-0.853710
1026.726000	0.433926	-0.706108	0.438904	-1.316503	-0.472242	0.467392	-0.479613	0.232263	0.572070	0.371510	-0.153298	-0.560204	-4.254854	-8.569186	-3.254394	0.020920	-0.208593	-0.510985	-4.225724	-8.228384	-3.254903	0.088495	-0.266427	-0.571957	-21.261366	-120.857253	-45.173005	-3.646000	0.965706	-0.853709
1026.736000	0.429011	-0.703913	0.444688	-1.312702	-0.473720	0.461665	-0.494538	0.217290	0.575495	0.366601	-0.149276	-0.575449	-4.197266	-7.956929	-3.392908	0.038661	-0.214894	-0.496196	-4.255035	-8.269759	-3.262388	0.088434	-0.265752	-0.575355	-21.296202	-121.106557	-45.260734	-3.640286	0.964781	-0.853708
1026.748000	0.422946	-0.701408	0.451656	-1.308326	-0.475492	0.454605	-0.508014	0.208692	0.575217	0.363115	-0.142450	-0.590755	-4.271027	-8.310210	-3.393059	0.022306	-0.266243	-0.506574	-4.198508	-8.389452	-3.318919	0.076846	-0.266137	-0.570023	-20.394509	-122.240710	-45.830616	-3.753139	0.951533	-0.755294
1026.758000	0.417866	-0.699396	0.457379	-1.304751	-0.476929	0.448650	-0.519837	0.198023	0.574033	0.361619	-0.142947	-0.605646	-4.301291	-8.373895	-3.297307	0.099716	-0.266220	-0.450992	-4.211441	-8.429081	-3.325701	0.076302	-0.265581	-0.573028	-20.413943	-122.463421	-45.906685	-3.746375	0.950418	-0.755293
1026.768000	0.412605	-0.697543	0.463175	-1.301150	-0.478388	0.442551	-0.532309	0.188545	0.577842	0.363352	-0.140540	-0.619202	-4.477259	-8.260588	-3.345240	0.060982	-0.263544	-0.444976	-4.223866	-8.467550	-3.331969	0.075807	-0.265038	-0.576034	-20.427279	-122.672237	-45.977708	-3.739094	0.949161	-0.755293
1026.778000	0.407223	-0.695730	0.468899	-1.297571	-0.479748	0.436322	-0.547303	0.180610	0.579408	0.362024	-0.137989	-0.631104	-4.402679	-8.515800	-3.379690	0.026205	-0.291553	-0.518832	-4.235883	-8.505482	-3.337836	0.075372	-0.264503	-0.579040	-20.435745	-122.874630	-46.044778	-3.731159	0.947820	-0.755293
1026.790000	0.400509	-0.693638	0.475842	-1.293234	-0.481391	0.428611	-0.562692	0.166441	0.579193	0.360880	-0.138912	-0.650084	-4.422890	-8.441149	-3.192271	0.025160	-0.256181	-0.465924	-4.249795	-8.550394	-3.344379	0.074917	-0.263873	-0.582647	-20.439799	-123.110229	-46.120359	-3.720921	0.946073	-0.755292
1026.800000	0.394782	-0.692060	0.481673	-1.289542	-0.482766	0.422021	-0.575193	0.154474	0.581012	0.355515	-0.135562	-0.659569	-4.356203	-8.081559	-3.329045	0.032609	-0.230181	-0.442801	-4.260876	-8.586748	-3.349308	0.074599	-0.263363	-0.585653	-20.437054	-123.293723	-46.178208	-3.711722	0.944454	-0.755292
1026.810000	0.389008	-0.690552	0.487470	-1.285993	-0.484069	0.415395	-0.588137	0.146705	0.583714	0.350463	-0.130630	-0.669822	-4.246550	-8.248925	-3.409414	-0.031224	-0.277352	-0.537486	-4.271579	-8.622487	-3.353793	0.074319	-0.262859	-0.588659	-20.429780	-123.469846	-46.231675	-3.702120	0.942778	-0.755292
1026.820000	0.383059	-0.689142	0.493193	-1.282491	-0.485359	0.408623	-0.600144	0.139552	0.585104	0.343846	-0.126633	-0.683398	-4.615054	-8.455891	-3.262595	-0.019116	-0.373273	-0.509770	-4.281878	-8.657487	-3.357862	0.074078	-0.262361	-0.591664	-20.417658	-123.637126	-46.281056	-3.692107	0.941033	-0.755292
1026.832000	0.375700	-0.687504	0.500186	-1.278416	-0.486854	0.400401	-0.614884	0.128577	0.586305	0.339719	-0.131421	-0.699171	-4.579686	-8.820386	-3.206279	0.028531	-0.292519	-0.515800	-4.293804	-8.699216	-3.362311	0.073858	-0.261777	-0.595271	-20.397937	-123.834603	-46.336041	-3.679332	0.938800	-0.755292
1026.842000	0.369442	-0.686286	0.506184	-1.275043	-0.488175	0.393293	-0.627235	0.116239	0.590322	0.338796	-0.131975	-0.711533	-4.706531	-8.674004	-3.340615	0.052211	-0.224725	-0.488510	-4.228204	-8.718914	-3.371078	0.070713	-0.262273	-0.592175	-19.478078	-123.819721	-46.431217	-3.700135	0.926484	-0.690174
1026.852000	0.363024	-0.685174	0.512161	-1.271720	-0.489428	0.386033	-0.638530	0.108663	0.592706	0.336288	-0.125081	-0.717857	-4.316976	-8.847774	-3.683553	0.038565	-0.270211	-0.483734	-4.115919	-8.728078	-3.383113	0.065345	-0.263495	-0.584824	-18.013651	-123.691818	-46.553459	-3.739728	0.907949	-0.585964
1026.862000	0.356512	-0.684103	0.518111	-1.268422	-0.490611	0.378831	-0.649788	0.095152	0.591653	0.337644	-0.122241	-0.727005	-4.359552	-8.542497	-3.507099	0.027318	-0.298200	-0.480766	-4.123221	-8.758586	-3.385988	0.064763	-0.263192	-0.587156	-17.981387	-123.819515	-46.585578	-3.727807	0.905819	-0.585964
1026.874000	0.348625	-0.683001	0.525071	-1.264499	-0.492094	0.370125	-0.661834	0.089466	0.591598	0.332767	-0.120637	-0.742702	-4.540864	-8.971539	-3.562861	0.016106	-0.301843	-0.495670	-4.131530	-8.793644	-3.388820	0.064087	-0.262837	-0.589954	-17.937240	-123.954175	-46.618045	-3.713250	0.903167	-0.585964
1026.884000	0.341936	-0.682142	0.530915	-1.261216	-0.493256	0.362598	-0.674424	0.081588	0.590294	0.327857	-0.119402	-0.752602	-4.452892	-9.563643	-3.417316	0.009360	-0.307666	-0.497974	-4.138198	-8.822670	-3.390819	0.063577	-0.262552	-0.592285	-17.897380	-124.064130	-46.641542	-3.700555	0.900850	-0.585965
1026.896000	0.333784	-0.681336	0.538055	-1.257274	-0.494679	0.353487	-0.690685	0.063073	0.591491	0.319030	-0.117828	-0.759560	-4.184390	-8.806934	-3.393519	-0.031208	-0.283006	-0.524764	-4.145674	-8.855960	-3.392732	0.063020	-0.262220	-0.595083	-17.843252	-124.177623	-46.664961	-3.684718	0.897953	-0.585965
1026.906000	0.326886	-0.680776	0.543986	-1.254062	-0.495851	0.345829	-0.702224	0.053078	0.593208	0.311387	-0.115950	-0.769784	-4.176124	-8.730600	-3.577197	0.012388	-0.292540	-0.557380	-4.151610	-8.883006	-3.393931	0.062577	-0.261949	-0.597415	-17.794631	-124.263872	-46.680595	-3.671300	0.895479	-0.585966
1026.916000	0.319809	-0.680288	0.549893	-1.250922	-0.497001	0.338074	-0.711620	0.045655	0.593957	0.304740	-0.118397	-0.780183	-4.438605	-8.574533	-3.516381	0.021981	-0.202206	-0.535105	-4.157286	-8.909596	-3.394806	0.062167	-0.261686	-0.599746	-17.742891	-124.344649	-46.693033	-3.657532	0.892928	-0.585966
1026.926000	0.312535	-0.679908	0.555762	-1.247890	-0.498159	0.330208	-0.720955	0.037944	0.592396	0.299509	-0.112559	-0.792289	-4.400608	-8.819703	-3.431044	0.036518	-0.203793	-0.512529	-4.162694	-8.935675	-3.395356	0.061789	-0.261432	-0.602078	-17.687946	-124.419315	-46.702280	-3.643405	0.890272	-0.585966
1026.936000	0.305161	-0.679553	0.561742	-1.244949	-0.499234	0.322203	-0.732898	0.029517	0.596375	0.294766	-0.105903	-0.798707	-4.376955	-8.947297	-3.480767	0.033359	-0.219756	-0.542636	-4.167839	-8.961158	-3.395598	0.061420	-0.261175	-0.604409	-17.629848	-124.486837	-46.708496	-3.629191	0.887640	-0.585967
1026.946000	0.297745	-0.679354	0.567756	-1.241990	-0.500271	0.314147	-0.744265	0.020377	0.595471	0.293340	-0.103767	-0.809009	-4.073787	-8.852456	-3.573882	0.064914	-0.313243	-0.468787	-3.937818	-8.890674	-3.388598	0.056108	-0.263956	-0.588354	-14.764474	-123.416643	-46.640929	-3.666054	0.853209	-0.392037
1026.958000	0.288765	-0.679191	0.574930	-1.238604	-0.501552	0.304489	-0.752518	0.008853	0.594192	0.287896	-0.105033	-0.814977	-4.389861	-8.690292	-3.530484	0.096056	-0.303081	-0.555036	-3.941854	-9.071216	-3.388623	0.055199	-0.263864	-0.590226	-14.691892	-123.464958	-46.639424	-3.648662	0.849946	-0.392038
1026.968000	0.281222	-0.679184	0.580858	-1.235738	-0.502655	0.296245	-0.762706	-0.001143	0.592024	0.285396	-0.107339	-0.821201	-4.453852	-9.520333	-3.466756	0.074065	-0.232602	-0.509792	-3.945038	-10.229436	-3.388326	0.054458	-0.263796	-0.591785	-14.629269	-123.497465	-46.635029	-3.633997	0.847144	-0.392038
1026.978000	0.273498	-0.679198	0.586690	-1.232958	-0.503697	0.287951	-0.772825	-0.005753	0.592317	0.281577	-0.104154	-0.829434	-4.728301	-10.977201	-3.323223	0.060914	-0.212438	-0.523374	-3.948061	-11.414515	-3.387771	0.053734	-0.263729	-0.593344	-14.564709	-123.526268	-46.628103	-3.619141	0.844320	-0.392039
1026.988000	0.265731	-0.679347	0.592545	-1.230142	-0.504724	0.279660	-0.786625	-0.015842	0.593346	0.279694	-0.100378	-0.832815	-4.228765	-11.273559	-3.404202	0.004070	-0.251531	-0.527449	-3.950905	-11.759523	-3.386942	0.053032	-0.263667	-0.594904	-14.498007	-123.547389	-46.618482	-3.604058	0.841456	-0.392039
1027.000000	0.256270	-0.679602	0.599648	-1.226825	-0.505893	0.269556	-0.796389	-0.022698	0.593653	0.267953	-0.097337	-0.844426	-4.245817	-11.537786	-3.441034	-0.055336	-0.291815	-0.504903	-3.954075	-11.780324	-3.385600	0.052223	-0.263597	-0.596775	-14.415054	-123.565276	-46.603526	-3.585585	0.837958	-0.392039
1027.010000	0.248142	-0.679883	0.605634	-1.224203	-0.506902	0.261060	-0.804872	-0.032433	0.592853	0.257452	-0.097828	-0.848009	-4.451429	-11.511472	-3.305638	0.000054	-0.271537	-0.510458	-3.956513	-11.797063	-3.384211	0.051562	-0.263546	-0.598334	-14.343494	-123.573063	-46.588391	-3.570063	0.834963	-0.392040
1027.020000	0.240010	-0.680258	0.611609	-1.221610	-0.507860	0.252552	-0.814908	-0.039104	0.592790	0.251593	-0.097857	-0.854878	-4.392111	-11.635666	-3.366899	-0.013714	-0.294311	-0.522317	-3.958791	-11.813487	-3.382552	0.050938	-0.263499	-0.599894	-14.270022	-123.577065	-46.570601	-3.554133	0.831935	-0.392040
1027.032000	0.230145	-0.680742	0.618675	-1.218559	-0.509054	0.242321	-0.824953	-0.047177	0.591148	0.242743	-0.094476	-0.862925	-4.281079	-12.039707	-3.215825	-0.032338	-0.288885	-0.577429	-3.961322	-11.832499	-3.380280	0.050178	-0.263445	-0.601765	-14.179420	-123.573531	-46.546491	-3.535135	0.828268	-0.392041
1027.042000	0.221887	-0.681296	0.624555	-1.216162	-0.510035	0.233613	-0.833673	-0.054298	0.592314	0.238570	-0.093340	-0.869498	-4.517342	-12.329251	-3.412975	-0.013768	-0.279008	-0.555680	-3.906774	-11.837261	-3.384626	0.046374	-0.264329	-0.596867	-13.426310	-123.438728	-46.587372	-3.553001	0.815336	-0.323132
1027.052000	0.213483	-0.681877	0.630520	-1.213802	-0.510943	0.224821	-0.842816	-0.064101	0.594338	0.231996	-0.093584	-0.872387	-4.245684	-12.313729	-3.415769	0.007018	-0.307002	-0.495043	-3.817601	-11.833304	-3.393066	0.040195	-0.265903	-0.587467	-12.269454	-123.209611	-46.663602	-3.591199	0.796469	-0.212856
1027.062000	0.204949	-0.682576	0.636504	-1.211537	-0.511926	0.216080	-0.852498	-0.070464	0.591472	0.226361	-0.095873	-0.875877	-4.157196	-12.641711	-3.611879	0.014210	-0.274337	-0.529547	-3.818717	-11.846222	-3.391024	0.039023	-0.266007	-0.588313	-12.193893	-123.182584	-46.636698	-3.575497	0.793415	-0.212856
1027.072000	0.196365	-0.683335	0.642337	-1.209283	-0.512860	0.207265	-0.859840	-0.079455	0.590693	0.223562	-0.096174	-0.880362	-4.073408	-12.697445	-3.447803	0.028036	-0.232001	-0.507985	-3.819683	-11.858370	-3.388798	0.037852	-0.266116	-0.589159	-12.116538	-123.146343	-46.607981	-3.559786	0.790317	-0.212856
1027.082000	0.187711	-0.684218	0.648217	-1.207203	-0.513828	0.198522	-0.866309	-0.093671	0.588120	0.218220	-0.093745	-0.883013	-4.278615	-12.098067	-3.456677	0.044567	-0.263437	-0.514358	-3.820554	-11.870097	-3.386439	0.036656	-0.266221	-0.590005	-12.038049	-123.105054	-46.577959	-3.544348	0.787255	-0.212856
1027.094000	0.177196	-0.685359	0.655257	-1.204641	-0.514927	0.187868	-0.878307	-0.098569	0.588569	0.211739	-0.089126	-0.888033	-4.209935	-12.517193	-3.467763	0.000904	-0.313557	-0.491154	-3.821454	-11.883716	-3.383344	0.035253	-0.266353	-0.591020	-11.942106	-123.050070	-46.539335	-3.525478	0.783521	-0.212856
1027.104000	0.168369	-0.686467	0.661176	-1.202612	-0.515836	0.179050	-0.888049	-0.106260	0.589184	0.204517	-0.087817	-0.895537	-4.000879	-12.769775	-3.564573	0.010340	-0.331892	-0.539287	-3.822058	-11.894565	-3.380568	0.034078	-0.266461	-0.591866	-11.860424	-122.998273	-46.505213	-3.509807	0.780426	-0.212856
1027.114000	0.159517	-0.687634	0.667065	-1.200600	-0.516699	0.170053	-0.893859	-0.118381	0.586632	0.200193	-0.090217	-0.894677	-4.297144	-12.266271	-3.467935	-0.026113	-0.356817	-0.532015	-3.822516	-11.904743	-3.377624	0.032911	-0.266571	-0.592712	-11.776983	-122.938433	-46.469435	-3.494061	0.777307	-0.212856
1027.124000	0.150448	-0.688896	0.672847	-1.198680	-0.517648	0.160972	-0.900957	-0.122823	0.581210	0.189589	-0.096811	-0.897052	-4.320385	-12.484352	-3.329133	-0.059459	-0.263200	-0.516492	-3.822917	-11.914757	-3.374575	0.031733	-0.266681	-0.593557	-11.692856	-122.876629	-46.432624	-3.478421	0.774199	-0.212855
1027.136000	0.139492	-0.690450	0.679756	-1.196426	-0.518795	0.150230	-0.914495	-0.134538	0.581154	0.179776	-0.093217	-0.901335	-3.954297	-12.264313	-3.384817	-0.002157	-0.222786	-0.543862	-3.823271	-11.926258	-3.370807	0.030277	-0.266808	-0.594572	-11.590391	-122.796291	-46.387376	-3.460117	0.770512	-0.212855
1027.146000	0.130256	-0.691868	0.685540	-1.194655	-0.519693	0.141159	-0.922029	-0.141241	0.581464	0.171057	-0.092229	-0.906303	-4.006798	-12.282192	-3.446830	-0.033444	-0.197847	-0.498149	-3.765972	-12.014682	-3.434005	0.011435	-0.269332	-0.574608	-10.817418	-123.671395	-46.998697	-3.629806	0.742281	0.006633
1027.158000	0.119184	-0.693683	0.692485	-1.192658	-0.520767	0.130387	-0.928516	-0.151105	0.579295	0.160522	-0.087717	-0.904217	-4.246322	-12.190727	-3.491544	-0.062347	-0.286962	-0.515457	-3.765786	-12.024624	-3.430726	0.008827	-0.269660	-0.574574	-10.713931	-123.567023	-46.949089	-3.611826	0.738616	0.006634
1027.168000	0.109889	-0.695243	0.698293	-1.191121	-0.521617	0.121314	-0.937504	-0.155846	0.577992	0.148827	-0.086500	-0.906933	-4.369791	-12.337613	-3.665765	-0.032599	-0.304223	-0.478545	-3.765527	-12.032693	-3.427790	0.006666	-0.269935	-0.574546	-10.626445	-123.477477	-46.905735	-3.596699	0.735539	0.006635
1027.178000	0.100451	-0.696844	0.704158	-1.189648	-0.522528	0.112189	-0.947097	-0.164381	0.574846	0.136956	-0.089908	-0.903728	-4.209650	-12.582949	-3.498852	0.011464	-0.290411	-0.546336	-3.765179	-12.040430	-3.424758	0.004490	-0.270208	-0.574518	-10.537890	-123.383946	-46.861446	-3.581743	0.732481	0.006636
1027.188000	0.090910	-0.698540	0.709812	-1.188265	-0.523473	0.103168	-0.955676	-0.174797	0.571238	0.128427	-0.088351	-0.902897	-4.218138	-12.216807	-3.346746	0.023661	-0.279323	-0.514595	-3.764759	-12.047902	-3.421691	0.002276	-0.270479	-0.574489	-10.448475	-123.287235	-46.816811	-3.567194	0.729450	0.006637
1027.200000	0.079283	-0.700616	0.716512	-1.186855	-0.524538	0.092400	-0.963041	-0.183240	0.569371	0.118802	-0.089063	-0.903409	-4.291220	-12.200265	-3.376444	-0.007756	-0.313689	-0.524580	-3.764176	-12.056577	-3.418029	-0.000440	-0.270788	-0.574455	-10.340232	-123.167698	-46.763439	-3.550375	0.725982	0.006638
1027.210000	0.069642	-0.702473	0.722216	-1.185644	-0.525424	0.083414	-0.972049	-0.186239	0.568643	0.111455	-0.088955	-0.907102	-4.006949	-12.986744	-3.381786	-0.052044	-0.293172	-0.518391	-3.763561	-12.060315	-3.414798	-0.002688	-0.271051	-0.574427	-10.248482	-123.063221	-46.717190	-3.536201	0.723033	0.006639
1027.220000	0.059859	-0.704445	0.727944	-1.184584	-0.526310	0.074297	-0.980839	-0.202719	0.566891	0.101421	-0.087316	-0.905891	-4.282590	-12.146247	-3.420911	-0.016138	-0.306892	-0.483572	-3.762817	-12.066534	-3.411523	-0.004965	-0.271308	-0.574399	-10.155196	-122.951830	-46.670507	-3.522332	0.720151	0.006641
1027.230000	0.050081	-0.706508	0.733624	-1.183580	-0.527211	0.065206	-0.988655	-0.208941	0.562934	0.096783	-0.090056	-0.902919	-4.166661	-12.219110	-3.409672	-0.071955	-0.290765	-0.475074	-3.761986	-12.072566	-3.408115	-0.007241	-0.271568	-0.574370	-10.060854	-122.838197	-46.622523	-3.508442	0.717242	0.006642
1027.240000	0.040218	-0.708579	0.739268	-1.182732	-0.528123	0.056240	-0.996378	-0.210262	0.560901	0.085148	-0.090630	-0.904016	-4.358413	-13.069935	-3.424961	-0.026731	-0.255510	-0.539734	-3.761052	-12.078197	-3.404699	-0.009549	-0.271821	-0.574342	-9.965289	-122.719773	-46.574454	-3.494913	0.714395	0.006643
1027.250000	0.030075	-0.710789	0.744779	-1.181960	-0.529023	0.047249	-1.000615	-0.221082	0.557836	0.073643	-0.091147	-0.901592	-4.192616	-12.420843	-3.342339	-0.029469	-0.239247	-0.505720	-3.426418	-11.844435	-3.351380	-0.011034	-0.276332	-0.545855	-5.897654	-119.774850	-46.030114	-3.470656	0.667744	0.301850
1027.262000	0.017928	-0.713486	0.751468	-1.181184	-0.530114	0.036340	-1.008219	-0.227314	0.554434	0.063704	-0.087247	-0.894720	-3.893783	-12.784327	-3.342630	-0.009030	-0.244712	-0.455062	-3.425065	-11.844824	-3.348599	-0.014270	-0.276853	-0.544411	-5.813422	-119.611825	-45.978162	-3.456886	0.664759	0.301852
1027.272000	0.007823	-0.715815	0.757087	-1.180590	-0.531013	0.027422	-1.014288	-0.236647	0.551464	0.053020	-0.086739	-0.887023	-3.715539	-12.662155	-3.394419	-0.006074	-0.328199	-0.453497	-3.423861	-11.844528	-3.346244	-0.016988	-0.277282	-0.543207	-5.742309	-119.468543	-45.934501	-3.445640	0.662331	0.301853
1027.282000	-0.002275	-0.718295	0.762635	-1.180102	-0.531890	0.018686	-1.019287	-0.244288	0.547123	0.044623	-0.088131	-0.883540	-3.797545	-12.204752	-3.377574	-0.013432	-0.331321	-0.489336	-3.422600	-11.843746	-3.343924	-0.019745	-0.277704	-0.542004	-5.670525	-119.319438	-45.891178	-3.434819	0.659973	0.301855
1027.294000	-0.014537	-0.721254	0.769139	-1.179618	-0.532985	0.008100	-1.027392	-0.246294	0.542063	0.031629	-0.093445	-0.880196	-3.640123	-12.664804	-3.172283	-0.023292	-0.307162	-0.479618	-3.421089	-11.842775	-3.341313	-0.023129	-0.278199	-0.540559	-5.584398	-119.140130	-45.840903	-3.422643	0.657268	0.301857
1027.304000	-0.024832	-0.723811	0.774485	-1.179394	-0.533958	-0.000656	-1.030288	-0.256983	0.540717	0.022146	-0.096725	-0.872239	-3.846507	-12.124528	-3.315642	-0.002512	-0.249912	-0.457466	-3.419805	-11.841905	-3.339115	-0.025959	-0.278610	-0.539356	-5.512341	-118.989978	-45.798784	-3.412606	0.655023	0.301859
1027.316000	-0.037316	-0.726962	0.780849	-1.179171	-0.535134	-0.011109	-1.035726	-0.259829	0.537096	0.012603	-0.097472	-0.866251	-4.069598	-12.445176	-3.321714	-0.056347	-0.185585	-0.516042	-3.418222	-11.840617	-3.336553	-0.039321	-0.279094	-0.537911	-5.425350	-118.806865	-45.748986	-3.401194	0.652434	0.301862
1027.326000	-0.047702	-0.729661	0.786218	-1.179166	-0.536068	-0.019751	-1.043423	-0.270940	0.535114	-0.000215	-0.094208	-0.860225	-3.850740	-11.875532	-3.274255	-0.216421	-0.249595	-0.547922	-3.416832	-11.839059	-3.334474	-0.317036	-0.279488	-0.536708	-5.352013	-118.648475	-45.708038	-3.392175	0.650378	0.301864
1027.338000	-0.060258	-0.732933	0.792703	-1.179234	-0.537172	-0.030084	-1.049239	-0.277396	0.533888	-0.016505	-0.094248	-0.857266	-3.740372	-11.723738	-3.536571	-0.424663	-0.294127	-0.483399	-3.415097	-11.836956	-3.331813	-0.602123	-0.279959	-0.535263	-5.263216	-118.455610	-45.657268	-3.381372	0.647925	0.301866
1027.348000	-0.070772	-0.735785	0.798011	-1.179467	-0.538109	-0.038582	-1.052405	-0.284009	0.528478	-0.025994	-0.095039	-0.851675	-3.738327	-11.430615	-3.451250	-0.386698	-0.318622	-0.394050	-3.221488	-11.793318	-3.380768	-0.624177	-0.285116	-0.492487	-2.898869	-117.806770	-46.110089	-3.568448	0.596696	0.736702
1027.360000	-0.083324	-0.739198	0.804396	-1.179757	-0.539299	-0.048635	-1.056926	-0.282607	0.522516	-0.032747	-0.099983	-0.835026	-3.855812	-12.038962	-3.456128	-0.494694	-0.275127	-0.448830	-3.219928	-11.787701	-3.380108	-0.629399	-0.285905	-0.488965	-2.831617	-117.595766	-46.064241	-3.559552	0.594514	0.736705
1027.370000	-0.093952	-0.742066	0.809549	-1.180111	-0.540307	-0.056960	-1.061507	-0.290419	0.517978	-0.044828	-0.101097	-0.820582	-3.926072	-11.948019	-3.517931	-0.572009	-0.294715	-0.424305	-3.218621	-11.782958	-3.379671	-0.633799	-0.286556	-0.486030	-2.775498	-117.419185	-46.027140	-3.552656	0.592767	0.736708
1027.382000	-0.106814	-0.745550	0.815635	-1.180831	-0.541556	-0.066654	-1.067993	-0.292842	0.510900	-0.066039	-0.102408	-0.806381	-3.696513	-12.320861	-3.303139	-0.501653	-0.313793	-0.433460	-3.217031	-11.777069	-3.379377	-0.639169	-0.287320	-0.482508	-2.707887	-117.204919	-45.984889	-3.545345	0.590860	0.736712
1027.392000	-0.117601	-0.748562	0.820776	-1.181529	-0.542566	-0.074625	-1.071738	-0.302500	0.508380	-0.077064	-0.105859	-0.798527	-3.370431	-12.013985	-3.422472	-0.606799	-0.264910	-0.423080	-3.215673	-11.771960	-3.379100	-0.643671	-0.287952	-0.479573	-2.651160	-117.023957	-45.949368	-3.539546	0.589320	0.736715
1027.402000	-0.128302	-0.751615	0.825892	-1.182255	-0.543660	-0.082580	-1.073665	-0.305480	0.501626	-0.089051	-0.109635	-0.784055	-3.629073	-12.241156	-3.596594	-0.626889	-0.234916	-0.441844	-3.214285	-11.766605	-3.378961	-0.648224	-0.288573	-0.476637	-2.594060	-116.840035	-45.915194	-3.534288	0.587897	0.736718
1027.414000	-0.141120	-0.755320	0.831807	-1.183523	-0.544932	-0.091925	-1.079922	-0.315126	0.490634	-0.107743	-0.111718	-0.766381	-3.551792	-11.952065	-3.214607	-0.596336	-0.251050	-0.396019	-3.212601	-11.760180	-3.382161	-0.653757	-0.289309	-0.473115	-2.525326	-116.619352	-45.876289	-3.528740	0.586287	0.736722
1027.424000	-0.151826	-0.758483	0.836719	-1.184618	-0.546035	-0.099487	-1.081397	-0.315907	0.490304	-0.116337	-0.109150	-0.756344	-3.793748	-12.311711	-3.360284	-0.650092	-0.303599	-0.408869	-3.211168	-11.754732	-3.385230	-0.658422	-0.289910	-0.470180	-2.467702	-116.434334	-45.844880	-3.524690	0.585080	0.736726
1027.436000	-0.164964	-0.762342	0.842444	-1.186199	-0.547355	-0.108451	-1.088136	-0.326679	0.484518	-0.135069	-0.108672	-0.741672	-3.510217	-12.079222	-3.340864	-0.638965	-0.382238	-0.423333	-3.209407	-11.748049	-3.389190	-0.664105	-0.290617	-0.466658	-2.398045	-116.210564	-45.809911	-3.520746	0.583789	0.736730
1027.446000	-0.175896	-0.765592	0.847262	-1.187554	-0.548461	-0.115836	-1.090091	-0.325701	0.486773	-0.137275	-0.114855	-0.737940	-3.075126	-12.084314	-3.584786	-0.647523	-0.322395	-0.332000	-2.814626	-11.325643	-3.265248	-0.649717	-0.294655	-0.439079	2.342863	-111.099970	-44.543476	-3.329919	0.544890	1.005200
1027.458000	-0.189025	-0.769649	0.853082	-1.189360	-0.549893	-0.124521	-1.087981	-0.333937	0.478022	-0.152008	-0.122593	-0.710529	-3.414807	-11.186149	-3.439138	-0.659230	-0.211078	-0.365983	-2.813863	-11.309697	-3.271168	-0.654905	-0.295486	-0.434275	2.359678	-110.852940	-44.521748	-3.329016	0.544152	1.005204
1027.468000	-0.199906	-0.772960	0.857870	-1.190949	-0.551093	-0.131560	-1.089774	-0.335425	0.469029	-0.164177	-0.123251	-0.693868	-3.233092	-11.285932	-3.262734	-0.628542	-0.221722	-0.384768	-2.813235	-11.296384	-3.276192	-0.659267	-0.296175	-0.430272	2.373581	-110.646794	-44.504537	-3.328674	0.543584	1.005207
1027.480000	-0.212875	-0.776999	0.863498	-1.193041	-0.552471	-0.139706	-1.090053	-0.332360	0.461941	-0.174653	-0.118757	-0.673419	-3.420405	-11.628529	-3.286332	-0.652323	-0.337397	-0.399120	-2.812493	-11.280456	-3.282446	-0.664580	-0.296983	-0.425468	2.390145	-110.399992	-44.486102	-3.329117	0.543091	1.005211
1027.490000	-0.223851	-0.780375	0.868072	-1.194856	-0.553733	-0.146350	-1.090528	-0.338085	0.456251	-0.185446	-0.123431	-0.657844	-3.588455	-11.355580	-3.277896	-0.668532	-0.334616	-0.421815	-2.811882	-11.267222	-3.287772	-0.669038	-0.297653	-0.421464	2.403851	-110.194793	-44.471854	-3.329818	0.542715	1.005214
1027.502000	-0.236989	-0.784368	0.873462	-1.197299	-0.555271	-0.154152	-1.094586	-0.336546	0.451199	-0.200728	-0.127307	-0.640164	-3.039650	-11.946361	-3.343219	-0.641377	-0.282606	-0.370404	-2.811161	-11.251594	-3.294325	-0.674443	-0.298448	-0.416660	2.420153	-109.951577	-44.456361	-3.331245	0.542377	1.005218
1027.512000	-0.247888	-0.787790	0.877978	-1.199352	-0.556519	-0.160412	-1.091917	-0.343108	0.448651	-0.209415	-0.128339	-0.624279	-3.182188	-11.571827	-3.423646	-0.688668	-0.316332	-0.363823	-2.810545	-11.238144	-3.300007	-0.679012	-0.299099	-0.412657	2.433920	-109.743795	-44.445623	-3.333134	0.542211	1.005221
1027.522000	-0.258835	-0.791256	0.882394	-1.201554	-0.557852	-0.166539	-1.093946	-0.345673	0.438572	-0.221480	-0.129143	-0.606605	-3.091722	-11.545916	-3.113351	-0.685850	-0.330223	-0.385491	-2.809942	-11.224926	-3.305594	-0.683564	-0.299753	-0.408653	2.447541	-109.538777	-44.433949	-3.334837	0.542003	1.005224
1027.534000	-0.271889	-0.795358	0.887591	-1.204284	-0.559414	-0.173780	-1.094751	-0.348135	0.435084	-0.238000	-0.135052	-0.589320	-2.885240	-10.629704	-2.788927	-0.501093	-0.226124	-0.476728	-2.737010	-10.725515	-2.956920	-0.605882	-0.291800	-0.498933	3.325934	-103.521584	-40.951685	-2.462000	0.632925	0.000052
1027.544000	-0.282807	-0.798826	0.891967	-1.206597	-0.560757	-0.179706	-1.091542	-0.347633	0.436773	-0.234611	-0.132844	-0.593164	-3.320852	-10.970191	-3.245619	-0.648889	-0.271932	-0.303353	-2.598296	-10.947978	-3.243274	-0.678346	-0.302477	-0.385689	4.983728	-106.185128	-43.749153	-3.230016	0.520158	1.204603
1027.556000	-0.295994	-0.802986	0.897099	-1.209496	-0.562388	-0.186575	-1.093147	-0.346227	0.428566	-0.253849	-0.131260	-0.561904	-2.979857	-11.198801	-3.154051	-0.603134	-0.338656	-0.317704	-2.598403	-10.926513	-3.251882	-0.683600	-0.303318	-0.379932	4.967645	-105.925280	-43.747839	-3.234969	0.520410	1.204607
1027.566000	-0.306824	-0.806465	0.901372	-1.212007	-0.563722	-0.192040	-1.092265	-0.346221	0.425262	-0.263007	-0.136094	-0.544964	-2.964054	-11.060908	-3.242352	-0.623306	-0.365124	-0.348107	-2.598496	-10.908647	-3.258988	-0.687979	-0.304018	-0.375136	4.954192	-105.708997	-43.746084	-3.239096	0.520633	1.204609
1027.578000	-0.320005	-0.810661	0.906384	-1.215203	-0.565455	-0.198402	-1.090095	-0.345836	0.416075	-0.273780	-0.143946	-0.525985	-3.097618	-11.078832	-3.217371	-0.671101	-0.241486	-0.330709	-2.598607	-10.887175	-3.267750	-0.693303	-0.304850	-0.369379	4.938061	-105.449062	-43.746285	-3.244794	0.520980	1.204613
1027.588000	-0.330976	-0.814208	0.910548	-1.217993	-0.566906	-0.203515	-1.090006	-0.342196	0.410960	-0.282401	-0.143605	-0.504481	-2.810501	-11.433757	-3.219952	-0.612119	-0.240489	-0.359283	-2.598698	-10.869546	-3.275122	-0.697781	-0.305536	-0.364557	4.924635	-105.235620	-43.747143	-3.249997	0.521354	1.204616
1027.600000	-0.344019	-0.818395	0.915517	-1.221464	-0.568634	-0.209493	-1.085176	-0.348786	0.409136	-0.288973	-0.144251	-0.481281	-3.084645	-10.800556	-3.506922	-0.710264	-0.311822	-0.281828	-2.598807	-10.847847	-3.284067	-0.703175	-0.306356	-0.355436	4.908528	-104.972963	-43.749145	-3.256443	0.521832	1.204619
1027.610000	-0.354872	-0.821862	0.919486	-1.224515	-0.570111	-0.214222	-1.085198	-0.345342	0.397065	-0.298328	-0.146255	-0.458005	-3.115448	-11.057387	-3.196488	-0.681149	-0.338755	-0.272384	-2.598892	-10.830025	-3.291665	-0.707721	-0.307030	-0.347835	4.895173	-104.757212	-43.752234	-3.262372	0.522324	1.204622
1027.622000	-0.367958	-0.825959	0.924224	-1.228199	-0.571937	-0.219526	-1.084880	-0.347292	0.389949	-0.307806	-0.150482	-0.434805	-2.972265	-10.767017	-3.048800	-0.709480	-0.307529	-0.279554	-2.598992	-10.809009	-3.300813	-0.713193	-0.307839	-0.338714	4.879166	-104.502732	-43.756226	-3.269672	0.522923	1.204626
1027.632000	-0.378671	-0.829432	0.928115	-1.231346	-0.573462	-0.223705	-1.081739	-0.349071	0.386996	-0.317886	-0.151644	-0.415752	-3.106294	-10.522394	-3.417349	-0.751561	-0.328049	-0.294563	-2.599074	-10.791514	-3.308472	-0.717762	-0.308513	-0.331114	4.865849	-104.290889	-43.759909	-3.275847	0.523433	1.204629
1027.642000	-0.389528	-0.832815	0.931825	-1.234607	-0.575047	-0.227784	-1.085441	-0.341816	0.384073	-0.325399	-0.155966	-0.413041	-3.025146	-10.991880	-2.886213	-0.589454	-0.275009	-0.362161	-2.622858	-10.548086	-3.111031	-0.670860	-0.302619	-0.392927	4.577431	-101.378104	-41.802659	-2.762787	0.588467	0.522038
1027.654000	-0.402405	-0.836940	0.936445	-1.238487	-0.576956	-0.232546	-1.078766	-0.344077	0.381176	-0.336001	-0.157471	-0.385054	-3.119876	-10.957978	-3.293601	-0.712871	-0.312434	-0.276905	-2.444870	-10.537954	-3.258789	-0.712602	-0.310675	-0.305041	6.677140	-101.299818	-43.166555	-3.167092	0.511597	1.357349
1027.664000	-0.413268	-0.840404	0.940215	-1.241793	-0.578479	-0.236292	-1.078725	-0.342571	0.377328	-0.349293	-0.155062	-0.362778	-2.989276	-11.083991	-3.564150	-0.672411	-0.392202	-0.284111	-2.445585	-10.516642	-3.267531	-0.716793	-0.311369	-0.296477	6.642028	-101.080468	-43.177701	-3.174721	0.512316	1.357351
1027.676000	-0.426268	-0.844607	0.944674	-1.246154	-0.580392	-0.240517	-1.077396	-0.341749	0.365149	-0.360090	-0.166214	-0.340751	-2.774917	-10.740490	-3.256215	-0.605494	-0.328049	-0.184617	-2.446416	-10.491402	-3.278174	-0.721894	-0.312189	-0.286201	6.600224	-100.821243	-43.192570	-3.184657	0.513338	1.357354
1027.686000	-0.437065	-0.847986	0.948348	-1.249718	-0.582122	-0.243731	-1.071533	-0.342180	0.360087	-0.364059	-0.171512	-0.312480	-3.065809	-10.573581	-3.394809	-0.681441	-0.248751	-0.241083	-2.447113	-10.469925	-3.287070	-0.726141	-0.312877	-0.277638	6.565339	-100.599925	-43.205229	-3.192895	0.514124	1.357357
1027.698000	-0.449830	-0.852103	0.952641	-1.254269	-0.584113	-0.247341	-1.072368	-0.336562	0.351580	-0.375212	-0.170419	-0.286089	-2.677400	-10.732324	-3.304781	-0.617878	-0.342994	-0.269146	-2.447917	-10.444559	-3.297916	-0.731306	-0.313692	-0.267362	6.523863	-100.339195	-43.222102	-3.203520	0.515186	1.357360
1027.708000	-0.460526	-0.855502	0.956126	-1.258089	-0.585843	-0.250115	-1.068513	-0.338534	0.343217	-0.377003	-0.175177	-0.267728	-2.625299	-10.364292	-3.119439	-0.703370	-0.320658	-0.220737	-2.448566	-10.423875	-3.306958	-0.735605	-0.314373	-0.258798	6.489542	-100.127363	-43.236200	-3.212311	0.516053	1.357362
1027.720000	-0.473241	-0.859468	0.960228	-1.262714	-0.587897	-0.253100	-1.063783	-0.335735	0.337470	-0.389592	-0.177446	-0.238127	-2.912639	-10.341642	-3.362158	-0.712709	-0.362729	-0.223822	-2.449328	-10.399018	-3.317908	-0.740789	-0.315190	-0.248522	6.448563	-99.872734	-43.254097	-3.223144	0.517098	1.357365
1027.730000	-0.483919	-0.862787	0.963429	-1.266608	-0.589697	-0.255335	-1.063048	-0.333153	0.331633	-0.403815	-0.179925	-0.220848	-2.490891	-10.388825	-3.101157	-0.658134	-0.351762	-0.154085	-2.449929	-10.378775	-3.327192	-0.745149	-0.315865	-0.239958	6.414819	-99.666185	-43.270574	-3.232595	0.518037	1.357368
1027.742000	-0.496575	-0.866799	0.967426	-1.271468	-0.591919	-0.257778	-1.058687	-0.331530	0.331833	-0.408571	-0.184073	-0.200550	-3.164125	-10.593216	-3.237002	-0.668364	-0.226573	-0.349138	-2.585634	-10.272623	-3.173713	-0.706633	-0.309241	-0.308298	4.771113	-98.421356	-41.710375	-2.793487	0.594813	0.559635
1027.752000	-0.507297	-0.870090	0.970664	-1.275490	-0.593751	-0.259632	-1.056227	-0.326901	0.326125	-0.420689	-0.179874	-0.177989	-2.659854	-10.589659	-3.378392	-0.676544	-0.335036	-0.173068	-2.347606	-10.154639	-3.286882	-0.739379	-0.317381	-0.215922	7.585310	-97.075667	-42.747889	-3.115244	0.515360	1.455079
1027.762000	-0.517792	-0.873360	0.973853	-1.279753	-0.595578	-0.261300	-1.053040	-0.327813	0.318499	-0.426088	-0.187168	-0.154790	-2.687264	-10.280184	-3.289891	-0.665470	-0.300540	-0.180373	-2.348716	-10.131181	-3.296716	-0.743196	-0.318042	-0.206743	7.535609	-96.862020	-42.768728	-3.125629	0.516410	1.455081
1027.774000	-0.530310	-0.877322	0.977702	-1.284885	-0.597896	-0.262966	-1.048428	-0.322432	0.314437	-0.429882	-0.192414	-0.126409	-3.059150	-10.474737	-3.565954	-0.757788	-0.226419	-0.172902	-2.350018	-10.103286	-3.308467	-0.747759	-0.318847	-0.195728	7.476335	-96.608687	-42.793255	-3.137920	0.517551	1.455083
1027.784000	-0.540747	-0.880510	0.980793	-1.289350	-0.599789	-0.264081	-1.047496	-0.322774	0.301721	-0.438355	-0.188120	-0.102957	-2.700125	-9.922560	-3.156318	-0.717757	-0.334934	-0.212214	-2.351066	-10.080217	-3.318349	-0.751603	-0.319508	-0.186549	7.427387	-96.399704	-42.814564	-3.148598	0.518602	1.455085
1027.796000	-0.553277	-0.884353	0.984428	-1.294651	-0.602106	-0.265160	-1.043708	-0.316743	0.300243	-0.442843	-0.191653	-0.076392	-2.655197	-10.241212	-3.537797	-0.710232	-0.315103	-0.154865	-2.352297	-10.052440	-3.330287	-0.756229	-0.320302	-0.175534	7.368966	-96.147781	-42.840926	-3.161560	0.519850	1.455087
1027.806000	-0.563778	-0.887535	0.987316	-1.299101	-0.604085	-0.265747	-1.039992	-0.316430	0.290356	-0.450027	-0.193355	-0.051948	-2.702024	-9.771560	-3.435359	-0.751001	-0.342002	-0.129783	-2.353291	-10.029555	-3.340237	-0.760072	-0.320971	-0.166354	7.320667	-95.940995	-42.862914	-3.172229	0.520820	1.455089
1027.816000	-0.574216	-0.890653	0.990168	-1.303727	-0.606021	-0.266106	-1.037318	-0.311552	0.282966	-0.464326	-0.201061	-0.025744	-2.519458	-9.990497	-3.187019	-0.686654	-0.293576	-0.138232	-2.354243	-10.007057	-3.350228	-0.763925	-0.321638	-0.157175	7.272864	-95.738841	-42.885304	-3.183018	0.521800	1.455090
1027.828000	-0.586551	-0.894335	0.993525	-1.309220	-0.608492	-0.266209	-1.029640	-0.306473	0.276775	-0.470872	-0.202121	0.008154	-2.814871	-9.939678	-3.180868	-0.688661	-0.279872	0.095366	-2.355350	-9.980059	-3.362278	-0.768581	-0.322437	0.288064	7.215925	-95.496254	-42.912766	-3.196301	0.522999	1.455092
1027.838000	-0.596775	-0.897362	0.996297	-1.313984	-0.610424	-0.265918	-1.026988	-0.303934	0.274969	-0.479260	-0.203620	0.037974	-2.655006	-10.045268	-3.385979	-0.740966	-0.360230	0.084035	-2.356235	-9.957882	-3.372286	-0.772460	-0.323105	0.428298	7.168923	-95.297938	-42.935325	-3.207355	0.523976	1.455094
1027.848000	-0.607050	-0.900400	0.998995	-1.318823	-0.612528	-0.265569	-1.027806	-0.301278	0.269440	-0.477621	-0.213529	0.040411	-2.323282	-9.923060	-3.410028	-0.704164	-0.256181	0.261921	-2.299646	-9.795000	-3.328541	-0.761136	-0.323181	0.438250	7.817357	-93.410345	-42.452812	-3.069372	0.528535	1.492055
1027.858000	-0.617334	-0.903375	1.001656	-1.323718	-0.614614	-0.265053	-1.020194	-0.298478	0.264813	-0.478122	-0.210573	0.063675	-2.698699	-10.090339	-3.492355	-0.746282	-0.286138	0.320352	-2.300903	-9.770775	-3.338698	-0.764315	-0.323806	0.447595	7.760208	-93.211293	-42.478094	-3.080750	0.529491	1.492056
1027.868000	-0.627550	-0.906354	1.004256	-1.328543	-0.616726	-0.264308	-1.018024	-0.295962	0.254937	-0.486592	-0.214104	0.089412	-2.422477	-9.668326	-3.295228	-0.727275	-0.334487	0.356638	-2.302121	-9.746705	-3.348856	-0.767498	-0.324431	0.456941	7.703515	-93.014088	-42.503392	-3.092174	0.530448	1.492057
1027.878000	-0.637684	-0.909271	1.006799	-1.333364	-0.618862	-0.263262	-1.013070	-0.291109	0.250215	-0.496333	-0.214817	0.116091	-2.395721	-9.926193	-3.354064	-0.733918	-0.327374	0.326943	-2.303312	-9.722635	-3.359021	-0.770667	-0.325062	0.466286	7.647147	-92.816895	-42.528757	-3.103447	0.531337	1.492058
1027.888000	-0.647689	-0.912187	1.009327	-1.338271	-0.621059	-0.261979	-1.006745	-0.288670	0.244644	-0.505767	-0.218661	0.138597	-2.765650	-9.596639	-3.336932	-0.720753	-0.328517	0.417534	-2.304462	-9.698798	-3.369156	-0.773380	-0.325696	0.475631	7.591268	-92.622484	-42.553825	-3.114718	0.532196	1.492059
1027.898000	-0.657696	-0.915045	1.011700	-1.343376	-0.623316	-0.260443	-1.005897	-0.281355	0.235615	-0.510004	-0.222859	0.161678	-2.540880	-10.012919	-3.288481	-0.770754	-0.235803	0.452960	-2.305558	-9.675306	-3.379320	-0.775331	-0.326329	0.484976	7.536041	-92.432210	-42.579180	-3.126286	0.533070	1.492060
1027.910000	-0.669762	-0.918392	1.014566	-1.349665	-0.625952	-0.258315	-1.002446	-0.279123	0.233448	-0.512493	-0.217370	0.195676	-2.481192	-9.613194	-3.522292	-0.721493	-0.377380	0.399624	-2.306818	-9.647360	-3.391517	-0.777682	-0.327091	0.496190	7.470429	-92.206798	-42.609616	-3.140266	0.534093	1.492061
1027.920000	-0.679873	-0.921163	1.016853	-1.354815	-0.628248	-0.256201	-0.997313	-0.272949	0.223177	-0.511309	-0.227535	0.221487	-2.546301	-9.783531	-3.314513	-0.799208	-0.239430	0.390396	-2.307824	-9.624267	-3.401680	-0.779637	-0.327730	0.505535	7.416280	-92.021300	-42.634955	-3.151866	0.534890	1.492062
1027.930000	-0.689856	-0.923806	1.019023	-1.360031	-0.630502	-0.253875	-0.992939	-0.271518	0.216074	-0.519951	-0.224030	0.241907	-2.382124	-9.430569	-3.157354	-0.732375	-0.318137	0.438343	-2.308781	-9.601472	-3.411865	-0.781585	-0.328371	0.514881	7.362714	-91.839372	-42.660521	-3.163404	0.535676	1.492063
1027.940000	-0.699697	-0.926483	1.021169	-1.365208	-0.632796	-0.251258	-0.988322	-0.262784	0.213586	-0.527179	-0.229300	0.268695	-2.440735	-9.943396	-3.363153	-0.791062	-0.278320	0.385765	-2.309700	-9.578851	-3.422026	-0.783523	-0.329017	0.524226	7.309609	-91.659530	-42.685842	-3.174818	0.536415	1.492064
1027.952000	-0.711490	-0.929653	1.023675	-1.371512	-0.635531	-0.247861	-0.981459	-0.261929	0.209333	-0.534778	-0.230935	0.295016	-2.864188	-9.517043	-3.343579	-0.760086	-0.334727	0.409865	-2.293923	-9.449008	-3.388101	-0.771022	-0.328619	0.531963	7.449703	-90.222479	-42.273001	-3.033621	0.548290	1.465490
1027.962000	-0.721245	-0.932244	1.025714	-1.376889	-0.637885	-0.244790	-0.979591	-0.253549	0.204204	-0.539190	-0.238056	0.317702	-2.688922	-9.841409	-3.419534	-0.740779	-0.270681	0.418691	-2.295060	-9.425359	-3.397999	-0.772643	-0.329186	0.541141	7.392077	-90.045849	-42.299359	-3.045190	0.548991	1.465490
1027.972000	-0.730996	-0.934803	1.027654	-1.382331	-0.640199	-0.241501	-0.977533	-0.254018	0.196814	-0.537687	-0.234827	0.341971	-2.524794	-9.494655	-3.397288	-0.804417	-0.355158	0.413368	-2.296167	-9.401603	-3.407922	-0.774271	-0.329757	0.550320	7.334815	-89.867939	-42.325955	-3.056831	0.549656	1.465491
1027.984000	-0.742707	-0.937803	1.029979	-1.388848	-0.643035	-0.237142	-0.971923	-0.247876	0.188527	-0.541783	-0.245819	0.369789	-2.692880	-9.407591	-3.371369	-0.767019	-0.308446	0.427777	-2.297418	-9.373678	-3.419776	-0.776212	-0.330447	0.561333	7.267021	-89.661425	-42.357351	-3.070664	0.550405	1.465491
1027.994000	-0.752442	-0.940290	1.031764	-1.394217	-0.645506	-0.233316	-0.968526	-0.242981	0.182199	-0.546585	-0.245976	0.390824	-2.482922	-9.499881	-3.185183	-0.744927	-0.280380	0.486905	-2.298407	-9.350796	-3.429584	-0.777802	-0.331032	0.570512	7.211168	-89.493971	-42.382813	-3.081898	0.550917	1.465491
1028.006000	-0.763979	-0.943147	1.034006	-1.400802	-0.648433	-0.228453	-0.962150	-0.239154	0.177963	-0.552815	-0.246389	0.418434	-2.327493	-9.079509	-3.458983	-0.728595	-0.342365	0.506568	-2.299556	-9.323246	-3.441321	-0.779698	-0.331739	0.581525	7.144596	-89.291950	-42.413055	-3.095254	0.551469	1.465491
1028.016000	-0.773500	-0.945500	1.035767	-1.406305	-0.650893	-0.224104	-0.956798	-0.230466	0.173578	-0.555763	-0.248555	0.448824	-2.791758	-9.476361	-3.447028	-0.785608	-0.355341	0.494754	-2.300471	-9.300414	-3.451058	-0.781266	-0.332332	0.590704	7.089631	-89.125100	-42.437828	-3.106257	0.551897	1.465492
1028.028000	-0.784943	-0.948215	1.037804	-1.413104	-0.653916	-0.218568	-0.953635	-0.227104	0.166988	-0.558026	-0.254563	0.478053	-2.688808	-9.175239	-3.461515	-0.747075	-0.243128	0.442075	-2.301466	-9.273985	-3.462676	-0.783155	-0.333053	0.601717	7.024907	-88.936494	-42.466896	-3.119532	0.552313	1.465492
1028.038000	-0.794394	-0.950461	1.039483	-1.418745	-0.656466	-0.213647	-0.950831	-0.220787	0.161426	-0.557520	-0.248773	0.503712	-2.529837	-9.228027	-3.498356	-0.799859	-0.345362	0.467259	-2.302260	-9.251862	-3.472385	-0.784725	-0.333654	0.610455	6.971391	-88.778142	-42.491388	-3.130546	0.552650	1.465492
1028.048000	-0.803961	-0.952654	1.041051	-1.424343	-0.658987	-0.208415	-0.946296	-0.219078	0.154059	-0.559650	-0.258505	0.524025	-2.509009	-9.031605	-3.563983	-0.790905	-0.270335	0.445560	-2.319233	-9.169846	-3.443747	-0.771911	-0.332590	0.607184	6.725036	-87.907125	-42.142582	-2.989229	0.570110	1.375735
1028.058000	-0.813470	-0.954782	1.042548	-1.429885	-0.661587	-0.202994	-0.941204	-0.213503	0.147735	-0.564712	-0.253178	0.544692	-2.321079	-8.975580	-3.392724	-0.764105	-0.284654	0.446918	-2.320151	-9.147900	-3.452700	-0.773077	-0.333099	0.612148	6.671403	-87.757684	-42.165524	-2.999563	0.570252	1.375735
1028.068000	-0.822861	-0.956846	1.044059	-1.435466	-0.664176	-0.197488	-0.936439	-0.203129	0.145960	-0.570642	-0.254805	0.562251	-2.467682	-9.317684	-3.586142	-0.729683	-0.317580	0.498203	-2.321033	-9.125867	-3.461713	-0.774259	-0.333605	0.617112	6.618202	-87.607207	-42.189056	-3.010075	0.570429	1.375734
1028.078000	-0.832129	-0.958860	1.045508	-1.441222	-0.666729	-0.191751	-0.929533	-0.202452	0.140388	-0.570238	-0.254880	0.586267	-2.705474	-9.193989	-3.629527	-0.709430	-0.357626	0.559797	-2.321868	-9.104094	-3.470673	-0.775438	-0.334118	0.622076	6.565558	-87.459847	-42.212063	-3.020551	0.570538	1.375734
1028.090000	-0.843237	-0.961299	1.047149	-1.448138	-0.669884	-0.184556	-0.928149	-0.195960	0.133232	-0.563073	-0.260091	0.620785	-2.837894	-9.205159	-3.548565	-0.764289	-0.256988	0.513092	-2.322800	-9.078486	-3.481358	-0.776835	-0.334737	0.628033	6.503225	-87.289233	-42.239013	-3.032930	0.570618	1.375733
1028.100000	-0.852620	-0.963210	1.048467	-1.453820	-0.672470	-0.178259	-0.924799	-0.187125	0.126374	-0.564463	-0.254759	0.643603	-2.669071	-9.658919	-3.490586	-0.766457	-0.438175	0.514042	-2.323524	-9.057467	-3.490245	-0.777978	-0.335259	0.632997	6.451913	-87.150890	-42.261297	-3.043014	0.570631	1.375733
1028.110000	-0.861854	-0.965089	1.049722	-1.459386	-0.675101	-0.171681	-0.920749	-0.188106	0.118267	-0.570942	-0.267630	0.665158	-2.416656	-9.177800	-3.243795	-0.760561	-0.268849	0.472572	-2.324206	-9.036656	-3.499105	-0.779100	-0.335788	0.637961	6.401105	-87.015047	-42.283328	-3.052869	0.570561	1.375733
1028.120000	-0.871062	-0.966920	1.050874	-1.465059	-0.677760	-0.164878	-0.915655	-0.181739	0.117286	-0.574758	-0.264736	0.680510	-2.470879	-9.223688	-3.666937	-0.780613	-0.349404	0.549549	-2.324854	-9.015855	-3.507954	-0.780216	-0.336325	0.642925	6.350703	-86.879319	-42.305240	-3.062673	0.570407	1.375732
1028.132000	-0.881937	-0.969047	1.052263	-1.472035	-0.680904	-0.156502	-0.910318	-0.174594	0.111567	-0.577530	-0.270771	0.711912	-2.256900	-9.273881	-3.650648	-0.727959	-0.354411	0.511028	-2.325554	-8.991547	-3.518455	-0.781551	-0.336968	0.648881	6.291158	-86.724272	-42.330380	-3.074376	0.570237	1.375731
1028.142000	-0.890910	-0.970770	1.053351	-1.477817	-0.683603	-0.149289	-0.905173	-0.170708	0.103759	-0.573723	-0.275311	0.733460	-2.668296	-9.406205	-3.567804	-0.776565	-0.309556	0.570355	-2.341749	-8.964873	-3.515465	-0.777606	-0.336730	0.648465	6.054867	-86.518075	-42.236434	-3.029976	0.578313	1.318267
1028.154000	-0.901800	-0.972816	1.054536	-1.484720	-0.686898	-0.140340	-0.901644	-0.166847	0.096874	-0.572339	-0.272239	0.759773	-2.666247	-9.009593	-3.386471	-0.739180	-0.362606	0.500746	-2.367551	-8.930629	-3.506320	-0.770489	-0.336002	0.645230	5.699399	-86.241788	-42.077889	-2.954950	0.591245	1.226304
1028.164000	-0.910919	-0.974465	1.055470	-1.490371	-0.689646	-0.132626	-0.899050	-0.162849	0.093448	-0.573519	-0.279776	0.778022	-2.618119	-8.849435	-3.286493	-0.737730	-0.305103	0.544768	-2.368155	-8.911169	-3.514149	-0.771214	-0.336430	0.649654	5.653450	-86.120244	-42.097771	-2.964074	0.590882	1.226303
1028.174000	-0.919854	-0.976091	1.056357	-1.496101	-0.692460	-0.124734	-0.895509	-0.154841	0.091113	-0.575534	-0.276997	0.797234	-2.504002	-9.036984	-3.371620	-0.742390	-0.294584	0.559306	-2.368709	-8.892210	-3.521908	-0.771922	-0.336868	0.654078	5.608094	-86.004695	-42.116963	-2.973007	0.590418	1.226302
1028.184000	-0.928790	-0.977625	1.057208	-1.501852	-0.695193	-0.116577	-0.890642	-0.156241	0.087389	-0.575582	-0.276798	0.818696	-2.543770	-8.509310	-3.372001	-0.723616	-0.348425	0.578048	-2.369235	-8.873226	-3.529659	-0.772629	-0.337304	0.658503	5.563078	-85.888853	-42.136081	-2.981931	0.589968	1.226301
1028.194000	-0.937667	-0.979103	1.058070	-1.507678	-0.697963	-0.108221	-0.886660	-0.147791	0.082128	-0.569283	-0.277458	0.836305	-2.702172	-8.508110	-3.306875	-0.742566	-0.352534	0.536721	-2.369722	-8.854445	-3.537401	-0.773330	-0.337745	0.662927	5.518535	-85.775438	-42.155117	-2.990797	0.589462	1.226300
1028.204000	-0.946433	-0.980540	1.058873	-1.513454	-0.700782	-0.099793	-0.883834	-0.143146	0.080455	-0.564793	-0.282896	0.858161	-2.815585	-8.514604	-3.451757	-0.809394	-0.254784	0.579432	-2.370164	-8.836174	-3.545026	-0.773995	-0.338195	0.667352	5.474518	-85.668135	-42.172985	-2.999269	0.588870	1.226299
1028.216000	-0.956954	-0.982151	1.059817	-1.520130	-0.704076	-0.089358	-0.878953	-0.131967	0.073028	-0.567205	-0.278424	0.883748	-2.802905	-9.132895	-3.349153	-0.774688	-0.396039	0.543140	-2.370660	-8.814334	-3.554104	-0.774765	-0.338738	0.672661	5.422114	-85.540394	-42.193733	-3.009134	0.588113	1.226298
1028.226000	-0.965847	-0.983469	1.060474	-1.525759	-0.706932	-0.080341	-0.877173	-0.133674	0.067540	-0.572750	-0.286452	0.904465	-2.766320	-8.469993	-3.314910	-0.719011	-0.288369	0.529776	-2.371013	-8.796777	-3.561622	-0.775387	-0.339202	0.677085	5.379174	-85.441648	-42.210554	-3.017138	0.587370	1.226297
1028.236000	-0.974642	-0.984745	1.061133	-1.531368	-0.709735	-0.071207	-0.873683	-0.125846	0.064519	-0.573842	-0.283693	0.916079	-2.615076	-8.634805	-3.414688	-0.736466	-0.353132	0.607162	-2.371338	-8.779176	-3.569142	-0.776003	-0.339665	0.681510	5.336558	-85.342366	-42.227400	-3.025089	0.586629	1.226296
1028.246000	-0.983321	-0.985893	1.061782	-1.537126	-0.712637	-0.061998	-0.869661	-0.120861	0.064258	-0.570364	-0.285193	0.939156	-2.605823	-8.807906	-3.673818	-0.758519	-0.319519	0.601260	-2.428380	-8.786509	-3.553443	-0.765456	-0.337852	0.666764	4.617433	-85.536890	-42.020529	-2.914370	0.609689	1.023722
1028.258000	-0.993684	-0.987278	1.062510	-1.544030	-0.716094	-0.050548	-0.864208	-0.112487	0.058622	-0.558633	-0.293297	0.963435	-2.568206	-9.067496	-3.614091	-0.818814	-0.227290	0.584889	-2.428786	-8.767339	-3.561022	-0.765803	-0.338261	0.671196	4.572954	-85.429041	-42.038401	-2.923432	0.608630	1.023720
1028.268000	-1.002327	-0.988402	1.063073	-1.549692	-0.719014	-0.040756	-0.862296	-0.108815	0.054944	-0.558382	-0.284232	0.976635	-2.660311	-9.356889	-3.531911	-0.731704	-0.359463	0.598000	-2.429091	-8.751687	-3.567285	-0.766076	-0.338606	0.674889	4.536291	-85.343037	-42.052788	-2.930812	0.607707	1.023719
1028.278000	-1.010869	-0.989528	1.063586	-1.555205	-0.721919	-0.030964	-0.858653	-0.111160	0.051491	-0.560631	-0.290922	0.993874	-2.600886	-8.665059	-3.629894	-0.715854	-0.247574	0.613996	-2.429371	-8.736312	-3.573505	-0.766316	-0.338958	0.678583	4.499933	-85.260349	-42.066740	-2.937827	0.606713	1.023717
1028.290000	-1.021118	-0.990829	1.064221	-1.561825	-0.725355	-0.018914	-0.856053	-0.104240	0.047991	-0.553781	-0.283384	1.017234	-2.877473	-8.667103	-3.878874	-0.806347	-0.346348	0.575802	-2.429694	-8.717521	-3.580962	-0.766599	-0.339384	0.683015	4.456452	-85.157038	-42.083422	-2.946203	0.605471	1.023716
1028.300000	-1.029663	-0.991846	1.064650	-1.567466	-0.728247	-0.008621	-0.853651	-0.099265	0.042132	-0.554390	-0.286883	1.028872	-2.716668	-8.660595	-3.793980	-0.764638	-0.334518	0.624310	-2.429927	-8.702203	-3.587129	-0.766823	-0.339743	0.686708	4.420642	-85.075029	-42.096854	-2.953052	0.604394	1.023714
1028.310000	-1.038106	-0.992790	1.064995	-1.573030	-0.731116	0.001750	-0.850171	-0.094371	0.035470	-0.546456	-0.293015	1.047175	-2.694337	-8.702059	-3.664619	-0.787124	-0.270738	0.634537	-2.430118	-8.687323	-3.593325	-0.767042	-0.340106	0.690401	4.385345	-84.998274	-42.110575	-2.959846	0.603283	1.023713
1028.320000	-1.046595	-0.993707	1.065354	-1.578502	-0.733967	0.012367	-0.848869	-0.088438	0.032641	-0.544321	-0.287530	1.064564	-2.605559	-8.888305	-3.693673	-0.741427	-0.380951	0.611648	-2.430286	-8.672708	-3.599428	-0.767231	-0.340472	0.694094	4.350325	-84.924683	-42.123383	-2.966308	0.602133	1.023711
1028.332000	-1.056815	-0.994723	1.065661	-1.584921	-0.737462	0.025284	-0.842817	-0.083594	0.025316	-0.546243	-0.301022	1.086224	-2.697251	-9.025030	-3.466242	-0.753056	-0.294497	0.613490	-2.430450	-8.655502	-3.606707	-0.767431	-0.340917	0.698526	4.308742	-84.840351	-42.138308	-2.973793	0.600681	1.023710
1028.342000	-1.065288	-0.995574	1.065876	-1.590321	-0.740396	0.036171	-0.840897	-0.084218	0.021514	-0.547080	-0.294273	1.105451	-2.543869	-8.249822	-3.390646	-0.754565	-0.345717	0.620537	-2.455859	-8.665514	-3.607167	-0.764667	-0.340436	0.693343	3.971962	-85.060338	-42.096472	-2.948652	0.608549	0.928912
1028.352000	-1.073707	-0.996386	1.066115	-1.595799	-0.743347	0.047431	-0.837919	-0.078817	0.021658	-0.542603	-0.299025	1.115391	-2.369895	-8.385764	-3.594922	-0.755307	-0.343708	0.549687	-2.496434	-8.692223	-3.603111	-0.759938	-0.339327	0.682052	3.459849	-85.464038	-42.020828	-2.904506	0.621888	0.777204
1028.362000	-1.081999	-0.997111	1.066319	-1.601269	-0.746310	0.058543	-0.833144	-0.070826	0.019282	-0.534423	-0.301436	1.120261	-2.741920	-8.690207	-3.612846	-0.725641	-0.300047	0.658751	-2.496530	-8.679996	-3.607869	-0.759862	-0.339583	0.684855	3.432500	-85.401445	-42.031898	-2.910440	0.620536	0.777203
1028.372000	-1.090246	-0.997806	1.066508	-1.606630	-0.749304	0.069837	-0.831986	-0.069039	0.014974	-0.528270	-0.294092	1.141179	-2.782713	-8.686609	-3.499622	-0.806221	-0.352019	0.657645	-2.496603	-8.668373	-3.612531	-0.759754	-0.339847	0.687659	3.405440	-85.346076	-42.042024	-2.916029	0.619097	0.777201
1028.384000	-1.100271	-0.998595	1.066651	-1.612939	-0.752880	0.083673	-0.829933	-0.066169	0.012428	-0.525159	-0.300520	1.154070	-2.724933	-8.387568	-3.589324	-0.740075	-0.220325	0.605524	-2.496676	-8.654324	-3.618157	-0.759614	-0.340166	0.691023	3.373133	-85.278428	-42.054487	-2.922624	0.617340	0.777199
1028.394000	-1.108578	-0.999239	1.066771	-1.618143	-0.755850	0.095295	-0.827436	-0.060209	0.010881	-0.524778	-0.292235	1.163940	-2.733943	-8.512184	-3.586878	-0.716938	-0.336420	0.643196	-2.496723	-8.642878	-3.661488	-0.759467	-0.340436	0.693827	3.346377	-85.225184	-42.064040	-2.927784	0.615834	0.777197
1028.406000	-1.118516	-0.999907	1.066790	-1.624318	-0.759399	0.109368	-0.821356	-0.054779	0.003614	-0.519571	-0.294026	1.188314	-2.731414	-8.900735	-3.616155	-0.764331	-0.349418	0.566075	-2.496747	-8.629597	-3.882892	-0.759282	-0.340764	0.697191	3.314662	-85.166735	-42.075416	-2.933896	0.613996	0.777196
1028.416000	-1.126748	-1.000442	1.066801	-1.629540	-0.762434	0.121346	-0.820668	-0.050157	0.000217	-0.516960	-0.298144	1.194414	-2.782021	-9.008848	-3.761122	-0.709949	-0.278371	0.627526	-2.496754	-8.618531	-4.067375	-0.759123	-0.341040	0.699995	3.288391	-85.118035	-42.084693	-2.938931	0.612428	0.777194
1028.428000	-1.136525	-1.000992	1.066849	-1.635749	-0.765955	0.135766	-0.818402	-0.047482	-0.000682	-0.509236	-0.290135	1.210483	-2.662030	-8.970484	-4.011734	-0.742223	-0.416510	0.639739	-2.496726	-8.605927	-4.289282	-0.758910	-0.341377	0.703359	3.257284	-85.067689	-42.095189	-2.944739	0.610481	0.777192
1028.438000	-1.144727	-1.001459	1.066825	-1.640919	-0.768981	0.147950	-0.814258	-0.045970	-0.001036	-0.504170	-0.300742	1.221438	-2.913207	-8.857536	-4.321695	-0.746222	-0.289452	0.655309	-2.496693	-8.595479	-4.484403	-0.758713	-0.341661	0.706162	3.231488	-85.026396	-42.103415	-2.949371	0.608822	0.777190
1028.448000	-1.152872	-1.001901	1.066800	-1.645838	-0.771952	0.160184	-0.813406	-0.043688	-0.003357	-0.500926	-0.294412	1.234271	-2.766595	-8.831895	-4.538219	-0.734247	-0.341176	0.571161	-2.568818	-8.688351	-4.627960	-0.756792	-0.339997	0.682364	2.346731	-86.205786	-42.065524	-2.935974	0.627376	0.498205
1028.460000	-1.162594	-1.002403	1.066738	-1.651734	-0.775527	0.175239	-0.811712	-0.041680	-0.005607	-0.499271	-0.297675	1.244199	-2.658468	-8.572731	-4.680293	-0.732298	-0.320847	0.596652	-2.568721	-8.678913	-4.778867	-0.755713	-0.340214	0.684520	2.325652	-86.163791	-42.074028	-2.941050	0.625369	0.498204
1028.470000	-1.170722	-1.002795	1.066689	-1.656684	-0.778498	0.187636	-0.810207	-0.037305	-0.007949	-0.495899	-0.302764	1.246797	-2.753082	-8.670567	-4.818153	-0.762802	-0.256657	0.645386	-2.568631	-8.671032	-4.904674	-0.754411	-0.340400	0.686317	2.308195	-86.128614	-42.081623	-2.945292	0.623643	0.498202
1028.480000	-1.178876	-1.003142	1.066615	-1.661680	-0.781452	0.200141	-0.807102	-0.034627	-0.010962	-0.490180	-0.296058	1.260566	-2.763204	-8.701311	-4.805972	-0.786598	-0.351379	0.611803	-2.568531	-8.663522	-4.971272	-0.753098	-0.340587	0.688114	2.290868	-86.097880	-42.088610	-2.949403	0.621907	0.498200
1028.490000	-1.186890	-1.003501	1.066459	-1.666648	-0.784448	0.212763	-0.804841	-0.032690	-0.012866	-0.483260	-0.305549	1.268728	-2.859214	-8.589188	-4.762702	-0.738358	-0.233613	0.631369	-2.568424	-8.656028	-4.974138	-0.751780	-0.340778	0.689911	2.273615	-86.067335	-42.095629	-2.953473	0.620125	0.498199
1028.500000	-1.194924	-1.003797	1.066362	-1.671491	-0.787460	0.225523	-0.804994	-0.029512	-0.012698	-0.479943	-0.296080	1.276171	-2.800870	-8.516694	-4.916570	-0.715067	-0.311854	0.631339	-2.568310	-8.648769	-4.976970	-0.750447	-0.340975	0.691707	2.256450	-86.039600	-42.102313	-2.957375	0.618287	0.498197
1028.510000	-1.202861	-1.004083	1.066182	-1.676174	-0.790429	0.238378	-0.802826	-0.026518	-0.014461	-0.473712	-0.297985	1.284055	-2.916679	-8.510963	-4.974608	-0.740937	-0.361799	0.629461	-2.568199	-8.641367	-4.979784	-0.749094	-0.341169	0.693504	2.239257	-86.010154	-42.108823	-2.961064	0.616470	0.498196
1028.522000	-1.212612	-1.004346	1.066037	-1.681808	-0.794037	0.253815	-0.800243	-0.023709	-0.017223	-0.474065	-0.303076	1.294646	-2.921447	-8.469239	-4.947639	-0.678064	-0.241550	0.619219	-2.568048	-8.633030	-4.983110	-0.747455	-0.341413	0.695660	2.218821	-85.981347	-42.116132	-2.965320	0.614178	0.498194
1028.532000	-1.220722	-1.004572	1.065806	-1.686440	-0.797013	0.266784	-0.799302	-0.020493	-0.019749	-0.467511	-0.293763	1.304564	-2.766134	-8.473808	-4.916011	-0.755547	-0.443101	0.617623	-2.567916	-8.626147	-4.985860	-0.746082	-0.341614	0.697457	2.201872	-85.958125	-42.122014	-2.968794	0.612294	0.498192
1028.542000	-1.228619	-1.004774	1.065675	-1.691175	-0.800046	0.279912	-0.798487	-0.017812	-0.019689	-0.462429	-0.304164	1.310938	-2.584480	-8.496636	-5.070520	-0.713347	-0.303104	0.633614	-2.543479	-8.587175	-4.978869	-0.735212	-0.341146	0.701014	2.475513	-85.551739	-42.031872	-2.871297	0.617527	0.516982
1028.554000	-1.238128	-1.004951	1.065385	-1.696788	-0.803624	0.295673	-0.793466	-0.012986	-0.023028	-0.447510	-0.297249	1.321878	-2.824106	-8.588367	-5.053689	-0.746339	-0.388916	0.630822	-2.504244	-8.525956	-4.966797	-0.716726	-0.340216	0.706175	2.915469	-84.907429	-41.884773	-2.713682	0.626636	0.547052
1028.564000	-1.246065	-1.005046	1.065143	-1.701279	-0.806569	0.308930	-0.791716	-0.010628	-0.026030	-0.439728	-0.300319	1.327581	-2.805255	-8.540025	-5.002486	-0.711016	-0.345362	0.676300	-2.503921	-8.517859	-4.969775	-0.713817	-0.340328	0.708148	2.894406	-84.884498	-41.890468	-2.716836	0.624673	0.547050
1028.574000	-1.253925	-1.005152	1.064867	-1.705625	-0.809659	0.322298	-0.791241	-0.006369	-0.027119	-0.433911	-0.303277	1.339514	-2.531343	-8.338404	-5.108158	-0.704403	-0.264347	0.652490	-2.503586	-8.118354	-4.972679	-0.710883	-0.340446	0.710121	2.873486	-84.865250	-41.895439	-2.719717	0.622656	0.547048
1028.586000	-1.263301	-1.005149	1.064555	-1.710711	-0.813237	0.338436	-0.787674	-0.000960	-0.027940	-0.431225	-0.295601	1.344611	-2.741395	-8.124366	-5.238826	-0.629086	-0.353169	0.688644	-2.503167	-7.570366	-4.976124	-0.707350	-0.340588	0.712488	2.848578	-84.844725	-41.901006	-2.723039	0.620232	0.547045
1028.596000	-1.271221	-1.005125	1.064217	-1.714885	-0.816291	0.351931	-0.784579	0.000438	-0.031364	-0.422422	-0.298014	1.358839	-2.969223	-7.610137	-5.168291	-0.698145	-0.253556	0.656859	-2.502804	-7.113916	-4.978986	-0.704394	-0.340709	0.714461	2.828000	-84.830088	-41.905568	-2.725691	0.618178	0.547043
1028.608000	-1.280669	-1.005063	1.063856	-1.719918	-0.819833	0.368397	-0.782006	0.004345	-0.032781	-0.413167	-0.291984	1.368247	-2.713138	-7.181465	-5.279395	-0.688373	-0.352458	0.622057	-2.502346	-6.579256	-4.982371	-0.700837	-0.340852	0.716828	2.803558	-84.816600	-41.910544	-2.728753	0.615732	0.547041
1028.618000	-1.288464	-1.005050	1.063555	-1.724042	-0.822826	0.382028	-0.780799	0.006949	-0.034353	-0.402552	-0.292587	1.377687	-2.714761	-6.769025	-5.389088	-0.705955	-0.337103	0.719192	-2.501954	-6.134443	-4.985174	-0.697860	-0.340974	0.718801	2.783325	-84.806671	-41.914520	-2.731170	0.613669	0.547038
1028.630000	-1.297778	-1.004880	1.063121	-1.728799	-0.826383	0.398743	-0.777296	0.011796	-0.039730	-0.389471	-0.294631	1.390505	-2.638361	-6.484834	-5.340871	-0.739811	-0.295118	0.598226	-2.501462	-5.686116	-4.988489	-0.694273	-0.341123	0.721168	2.759305	-84.799364	-41.918807	-2.733912	0.611168	0.547036
1028.640000	-1.305535	-1.004747	1.062686	-1.732743	-0.829243	0.412595	-0.773783	0.013184	-0.044330	-0.384752	-0.294315	1.395182	-2.727726	-6.388368	-5.106402	-0.673870	-0.367865	0.693718	-2.501040	-5.678778	-4.991272	-0.691280	-0.341242	0.723141	2.739423	-84.793473	-41.922583	-2.736157	0.609137	0.547034
1028.650000	-1.313266	-1.004640	1.062241	-1.736521	-0.832213	0.426623	-0.773751	0.012893	-0.044326	-0.373900	-0.298024	1.403854	-2.788430	-6.257731	-5.216101	-0.650805	-0.322759	0.622369	-2.519637	-5.769038	-4.983329	-0.677267	-0.338742	0.697471	2.494103	-85.933548	-41.831038	-2.626856	0.634086	0.259307
1028.662000	-1.322539	-1.004471	1.061747	-1.740883	-0.835698	0.443488	-0.771357	0.015182	-0.047280	-0.362151	-0.299503	1.408327	-2.512296	-6.082477	-5.158824	-0.718534	-0.334995	0.655951	-2.518704	-5.763307	-4.985197	-0.672752	-0.338738	0.698592	2.478545	-85.932016	-41.835061	-2.629263	0.631587	0.259304
1028.672000	-1.330207	-1.004326	1.061255	-1.744422	-0.838640	0.457561	-0.765519	0.017866	-0.048818	-0.354407	-0.298211	1.414558	-2.840662	-6.052666	-5.100613	-0.673755	-0.359102	0.655740	-2.517923	-5.758481	-4.986782	-0.668986	-0.338729	0.699526	2.465625	-85.930149	-41.838693	-2.631235	0.629563	0.259302
1028.682000	-1.337975	-1.004122	1.060726	-1.747898	-0.841672	0.471785	-0.764929	0.019575	-0.050006	-0.345480	-0.298066	1.418683	-2.793685	-5.955363	-5.090114	-0.608560	-0.261214	0.627542	-2.517129	-5.754022	-4.988303	-0.665208	-0.338729	0.700461	2.452854	-85.932668	-41.841692	-2.633076	0.627434	0.259300
1028.694000	-1.347153	-1.003821	1.060138	-1.751959	-0.845184	0.488934	-0.762754	0.022662	-0.052028	-0.330108	-0.299940	1.420181	-2.565851	-5.816991	-5.033978	-0.662090	-0.281084	0.602682	-2.516182	-5.748310	-4.990150	-0.660665	-0.338726	0.701582	2.437470	-85.931364	-41.845499	-2.635188	0.624918	0.259297
1028.704000	-1.354700	-1.003629	1.059609	-1.755271	-0.848177	0.503048	-0.760421	0.024850	-0.052173	-0.320125	-0.294162	1.424996	-2.531626	-5.671457	-4.985220	-0.712915	-0.265533	0.636189	-2.515380	-5.743824	-4.991692	-0.656874	-0.338726	0.702517	2.424799	-85.933561	-41.848711	-2.636893	0.622802	0.259295
1028.716000	-1.363772	-1.003269	1.059010	-1.759071	-0.851711	0.520241	-0.758574	0.028362	-0.049973	-0.307132	-0.291477	1.428401	-2.799143	-5.626894	-5.072038	-0.664956	-0.324822	0.641915	-2.514400	-5.738916	-4.993484	-0.652313	-0.338721	0.703638	2.409808	-85.941887	-41.851982	-2.638804	0.620307	0.259292
1028.726000	-1.371332	-1.002966	1.058516	-1.762129	-0.854635	0.534442	-0.756607	0.031507	-0.053580	-0.298045	-0.291564	1.435073	-2.802093	-5.711531	-5.009396	-0.662297	-0.295732	0.636418	-2.513577	-5.734911	-4.994910	-0.648496	-0.338717	0.704572	2.397383	-85.949851	-41.854044	-2.640224	0.618231	0.259290
1028.736000	-1.378923	-1.002690	1.058025	-1.765102	-0.857546	0.548874	-0.755918	0.034183	-0.051432	-0.287091	-0.288286	1.445976	-2.723318	-5.655231	-5.092001	-0.645662	-0.323698	0.598343	-2.512747	-5.730978	-4.996340	-0.644676	-0.338721	0.705507	2.385042	-85.958666	-41.856149	-2.641611	0.616066	0.259288
1028.748000	-1.387966	-1.002222	1.057353	-1.768449	-0.860926	0.566197	-0.752043	0.035686	-0.051294	-0.277620	-0.290846	1.439767	-2.737777	-5.857782	-5.150683	-0.594815	-0.315604	0.620620	-2.535907	-5.883780	-4.998480	-0.638968	-0.336634	0.672442	2.083321	-87.829657	-41.872759	-2.632613	0.635313	-0.099231
1028.758000	-1.395534	-1.001875	1.056885	-1.771122	-0.863849	0.580567	-0.749360	0.037182	-0.052659	-0.270801	-0.287107	1.439767	-2.982920	-5.916885	-5.065245	-0.614475	-0.351964	0.634886	-2.534564	-5.883669	-4.998406	-0.634939	-0.336534	0.672083	2.080622	-87.845762	-41.874719	-2.633875	0.633274	-0.099233
1028.770000	-1.404507	-1.001347	1.056310	-1.774224	-0.867299	0.597867	-0.748585	0.039631	-0.050401	-0.259072	-0.285615	1.437644	-2.556347	-6.212220	-5.233961	-0.617828	-0.358392	0.617753	-2.532951	-5.883617	-4.998286	-0.630095	-0.336411	0.671652	2.077404	-87.866051	-41.876765	-2.635293	0.630871	-0.099235
1028.780000	-1.411897	-1.000950	1.055770	-1.776703	-0.870178	0.612276	-0.746826	0.040941	-0.050487	-0.249612	-0.289016	1.436346	-2.791190	-6.267146	-5.249122	-0.645768	-0.315251	0.561415	-2.531610	-5.883388	-4.998218	-0.626057	-0.336310	0.671293	2.074679	-87.880737	-41.878781	-2.636452	0.628852	-0.099237
1028.792000	-1.420811	-1.000459	1.055156	-1.779577	-0.873649	0.629485	-0.744082	0.042035	-0.052784	-0.239318	-0.282296	1.432259	-2.812534	-6.453721	-5.082985	-0.603270	-0.342335	0.599465	-2.529991	-5.883537	-4.998074	-0.621199	-0.336189	0.670862	2.071527	-87.903446	-41.880585	-2.637716	0.626426	-0.099240
1028.802000	-1.428232	-1.000016	1.054628	-1.781849	-0.876433	0.643808	-0.742990	0.042214	-0.052254	-0.225741	-0.288661	1.431693	-2.855791	-6.597553	-5.030198	-0.618185	-0.272846	0.618834	-2.528640	-5.883690	-4.997966	-0.617148	-0.336083	0.670503	2.068918	-87.922701	-41.882209	-2.638737	0.624453	-0.099242
1028.814000	-1.437191	-0.999513	1.053981	-1.784480	-0.879893	0.660925	-0.741276	0.040251	-0.051545	-0.211247	-0.281330	1.429435	-2.791395	-6.385533	-5.096582	-0.609118	-0.342819	0.697470	-2.527025	-5.883605	-4.997866	-0.612285	-0.335964	0.670072	2.065726	-87.942604	-41.884452	-2.639938	0.622005	-0.099244
1028.824000	-1.444571	-0.999121	1.053525	-1.786589	-0.882696	0.675301	-0.740751	0.039435	-0.050205	-0.201155	-0.282636	1.432144	-2.595416	-6.271666	-5.128912	-0.579127	-0.374909	0.593108	-2.525680	-5.883432	-4.997747	-0.608224	-0.335855	0.669712	2.063049	-87.957960	-41.885969	-2.640856	0.620067	-0.099246
1028.834000	-1.451961	-0.998688	1.053035	-1.788551	-0.885501	0.689568	-0.736748	0.039123	-0.048326	-0.189710	-0.281285	1.425932	-2.791327	-6.138257	-5.280242	-0.581450	-0.330674	0.617384	-2.524332	-5.883342	-4.997639	-0.604159	-0.335753	0.669353	2.060407	-87.974322	-41.887588	-2.641733	0.618064	-0.099248
1028.846000	-1.460841	-0.998268	1.052434	-1.790691	-0.888879	0.706644	-0.735279	0.038984	-0.048307	-0.173802	-0.277882	1.426871	-2.670710	-6.113765	-5.233099	-0.611555	-0.312662	0.548570	-2.501711	-6.033071	-4.998085	-0.597429	-0.333816	0.637208	2.308376	-89.771167	-41.901727	-2.624079	0.634825	-0.434379
1028.856000	-1.468189	-0.997874	1.051966	-1.792401	-0.891636	0.720938	-0.733049	0.038476	-0.046737	-0.165421	-0.280027	1.416995	-2.733422	-5.880409	-5.320299	-0.616444	-0.328286	0.592666	-2.499549	-6.036026	-4.996591	-0.593118	-0.333633	0.635640	2.314647	-89.787909	-41.903385	-2.624893	0.632960	-0.434381
1028.868000	-1.476877	-0.997406	1.051403	-1.794362	-0.894978	0.737814	-0.732122	0.040206	-0.045648	-0.150562	-0.275341	1.405190	-2.512356	-6.069062	-5.368033	-0.591259	-0.294497	0.590370	-2.496958	-6.039534	-4.994787	-0.587940	-0.333417	0.633758	2.322134	-89.807557	-41.905268	-2.625811	0.630682	-0.434383
1028.878000	-1.484145	-0.997013	1.050959	-1.795880	-0.897684	0.751808	-0.728368	0.038996	-0.045919	-0.139468	-0.273783	1.400363	-2.649429	-6.114790	-5.292873	-0.588668	-0.326157	0.598432	-2.494805	-6.042266	-4.993316	-0.583621	-0.333233	0.632189	2.328293	-89.821622	-41.907147	-2.626541	0.628816	-0.434385
1028.890000	-1.493013	-0.996546	1.050383	-1.797423	-0.901078	0.768656	-0.726596	0.038514	-0.044700	-0.127615	-0.276287	1.392294	-2.637503	-6.008540	-5.178508	-0.591698	-0.330183	0.606771	-2.492219	-6.045737	-4.991537	-0.578432	-0.333013	0.630307	2.335711	-89.840825	-41.909276	-2.627348	0.626581	-0.434388
1028.900000	-1.500262	-0.996174	1.049975	-1.798641	-0.903809	0.782532	-0.724759	0.037480	-0.044557	-0.117172	-0.274335	1.382253	-2.593677	-6.003404	-5.114314	-0.552460	-0.232887	0.571138	-2.490065	-6.048634	-4.990004	-0.574101	-0.332830	0.628739	2.341883	-89.856874	-41.910550	-2.627950	0.624708	-0.434390
1028.912000	-1.508824	-0.995684	1.049413	-1.799917	-0.907104	0.798929	-0.722767	0.037414	-0.041813	-0.102966	-0.273841	1.383153	-2.677429	-5.903790	-5.159757	-0.596597	-0.311475	0.582300	-2.487488	-6.051900	-4.988200	-0.568901	-0.332604	0.626857	2.349206	-89.873620	-41.912434	-2.628633	0.622534	-0.434392
1028.922000	-1.516063	-0.995348	1.049077	-1.800920	-0.909775	0.812802	-0.719264	0.037011	-0.039924	-0.092974	-0.271953	1.371954	-2.850273	-5.926938	-5.196427	-0.571380	-0.262454	0.575072	-2.485333	-6.054923	-4.986639	-0.564560	-0.332418	0.625288	2.355389	-89.891179	-41.913431	-2.629123	0.620697	-0.434394
1028.934000	-1.524724	-0.994892	1.048598	-1.801935	-0.913079	0.829165	-0.719160	0.038121	-0.037763	-0.081857	-0.265286	1.360868	-2.677441	-6.159465	-5.181704	-0.517061	-0.311130	0.569050	-2.482754	-6.058302	-4.984767	-0.559348	-0.332193	0.623406	2.362724	-89.909263	-41.914652	-2.629679	0.618518	-0.434396
1028.944000	-1.531934	-0.994499	1.048191	-1.802685	-0.915737	0.842654	-0.717912	0.037980	-0.036702	-0.071039	-0.263225	1.352556	-2.588386	-6.447514	-5.176228	-0.526546	-0.325361	0.635900	-2.362779	-6.250014	-4.974037	-0.542029	-0.328827	0.577535	3.777256	-92.173695	-41.830733	-2.493414	0.650579	-0.906154
1028.954000	-1.539034	-0.994140	1.047844	-1.803314	-0.918459	0.856142	-0.714002	0.034353	-0.034465	-0.056929	-0.266533	1.342447	-2.561806	-6.558741	-5.089279	-0.525047	-0.269671	0.523517	-2.358858	-6.256168	-4.970605	-0.536705	-0.328518	0.574264	3.795001	-92.182367	-41.832434	-2.493883	0.648885	-0.906156
1028.966000	-1.547564	-0.993782	1.047475	-1.803894	-0.921534	0.872125	-0.710492	0.030444	-0.029779	-0.039442	-0.256593	1.316529	-2.595479	-6.696602	-5.061609	-0.500985	-0.410505	0.568784	-2.354161	-6.263539	-4.966443	-0.530304	-0.328136	0.570339	3.816194	-92.192598	-41.834050	-2.494303	0.646976	-0.906159
1028.976000	-1.554695	-0.993460	1.047225	-1.804210	-0.924176	0.885141	-0.708628	0.028194	-0.024547	-0.024734	-0.267952	1.306972	-2.492126	-6.634815	-5.180845	-0.566289	-0.254517	0.593951	-2.350266	-6.269346	-4.962970	-0.524965	-0.327818	0.567068	3.833632	-92.197106	-41.835362	-2.494607	0.645386	-0.906161
1028.988000	-1.563248	-0.993139	1.047000	-1.804384	-0.927275	0.900754	-0.705651	0.023650	-0.019378	-0.011364	-0.258566	1.289755	-2.382405	-6.561031	-5.352469	-0.520980	-0.368368	0.536693	-2.345608	-6.276045	-4.958781	-0.482664	-0.327437	0.563144	3.854354	-92.199290	-41.836707	-2.494891	0.643469	-0.906163
1028.998000	-1.570135	-0.992915	1.046761	-1.804385	-0.929766	0.913507	-0.702956	0.020443	-0.016635	0.010346	-0.259303	1.270537	-2.302531	-6.556251	-5.359073	-0.322193	-0.361683	0.600948	-2.341742	-6.281381	-4.955274	-0.098033	-0.327114	0.559873	3.871440	-92.198170	-41.837680	-2.495072	0.641933	-0.906165
1029.010000	-1.578539	-0.992724	1.046593	-1.804137	-0.932884	0.928699	-0.698268	0.017610	-0.014839	0.028059	-0.263380	1.256515	-2.503970	-6.527936	-5.312026	-0.232563	-0.282886	0.530784	-2.337114	-6.287686	-4.951057	0.059049	-0.326730	0.555948	3.891814	-92.195628	-41.838761	-2.495209	0.640049	-0.906168
1029.020000	-1.585587	-0.992509	1.046500	-1.803896	-0.935511	0.941195	-0.696849	0.014586	-0.011388	0.031306	-0.256524	1.239465	-2.291532	-6.535155	-5.348321	-0.127205	-0.302525	0.537562	-2.333270	-6.292780	-4.947557	0.064220	-0.326413	0.552677	3.908635	-92.191610	-41.839792	-2.495311	0.638447	-0.906170
1029.032000	-1.593990	-0.992403	1.046321	-1.803469	-0.938581	0.955890	-0.691294	0.011229	-0.008220	0.043711	-0.260517	1.222797	-2.493993	-6.320835	-5.294896	-0.008070	-0.249638	0.522080	-2.328672	-6.298675	-4.845367	0.070434	-0.326024	0.548752	3.928653	-92.184169	-41.840492	-2.495345	0.636609	-0.906172
1029.042000	-1.600849	-0.992320	1.046264	-1.802947	-0.941135	0.968108	-0.689612	0.009216	-0.004538	0.058588	-0.252755	1.209455	-2.465143	-6.365621	-5.119717	0.022787	-0.284451	0.520341	-2.298742	-6.369082	-4.639313	0.068302	-0.326111	0.538637	4.257446	-92.806873	-41.911198	-2.573162	0.630740	-0.979278
1029.052000	-1.607640	-0.992251	1.046301	-1.802328	-0.943709	0.980071	-0.685518	0.003973	-0.001229	0.070819	-0.249628	1.191122	-2.501763	-6.674668	-4.954650	0.013408	-0.278731	0.478456	-2.252277	-6.958895	-4.391840	0.060851	-0.326526	0.523811	4.779166	-93.802420	-42.023954	-2.697612	0.622305	-1.096269
1029.064000	-1.615911	-0.992277	1.046315	-1.801410	-0.946655	0.994175	-0.682390	0.000416	0.003219	0.084133	-0.246434	1.167807	-2.329608	-7.156838	-4.667397	0.078415	-0.332885	0.519760	-2.246533	-7.565317	-4.091693	0.065803	-0.326246	0.519063	4.806268	-93.783274	-42.024477	-2.697430	0.620549	-1.096271
1029.074000	-1.622753	-0.992278	1.046351	-1.800491	-0.949197	1.005746	-0.679314	-0.001211	0.004659	0.098753	-0.249596	1.150368	-2.421523	-7.775889	-4.258005	0.025537	-0.232608	0.494015	-2.241775	-8.076444	-3.847151	0.069931	-0.326015	0.515107	4.828513	-93.763391	-42.025168	-2.697257	0.619072	-1.096273
1029.086000	-1.630797	-0.992279	1.046462	-1.799285	-0.952056	1.019410	-0.676011	-0.004755	0.009484	0.113552	-0.238979	1.131093	-2.419316	-8.361065	-4.051244	0.041396	-0.378241	0.516356	-2.236081	-8.697866	-3.616785	0.074892	-0.325730	0.510359	4.855008	-93.739472	-42.025489	-2.696965	0.617367	-1.096275
1029.096000	-1.637487	-0.992414	1.046559	-1.798105	-0.954493	1.030627	-0.672709	-0.010264	0.012199	0.121225	-0.248333	1.112159	-2.389921	-8.721645	-3.919955	0.058025	-0.286617	0.483436	-2.231354	-9.215625	-3.611950	0.079034	-0.325490	0.506403	4.876882	-93.718430	-42.025552	-2.696643	0.615984	-1.096277
1029.106000	-1.644215	-0.992523	1.046669	-1.796780	-0.956934	1.041621	-0.669039	-0.013301	0.014766	0.132124	-0.243827	1.096159	-2.513075	-8.761281	-3.866483	0.046404	-0.321460	0.462006	-2.226662	-9.258885	-3.607127	0.083180	-0.325256	0.502447	4.898323	-93.690245	-42.025732	-2.696276	0.614530	-1.096279
1029.116000	-1.650912	-0.992643	1.046826	-1.795407	-0.959379	1.052507	-0.665506	-0.014443	0.018059	0.141461	-0.242838	1.075032	-2.515699	-9.001950	-3.831385	0.000966	-0.343926	0.459282	-2.221979	-9.263728	-3.602282	0.087330	-0.325015	0.498490	4.919672	-93.663763	-42.025704	-2.695862	0.613155	-1.096280
1029.126000	-1.657613	-0.992824	1.047045	-1.793928	-0.961751	1.063097	-0.661289	-0.017531	0.021270	0.151308	-0.241484	1.055477	-2.442673	-9.093233	-3.628123	0.032142	-0.311489	0.454942	-2.217321	-9.268238	-3.597434	0.091485	-0.324773	0.494534	4.940711	-93.633277	-42.025637	-2.695399	0.611786	-1.096282
1029.136000	-1.664090	-0.993041	1.047238	-1.792291	-0.964174	1.073543	-0.660406	-0.021176	0.025092	0.160093	-0.246012	1.040853	-2.162586	-9.233317	-3.582752	0.079408	-0.245275	0.450332	-2.329598	-9.168169	-3.608251	0.077560	-0.327437	0.520373	3.563369	-92.355276	-42.176926	-2.886962	0.579372	-0.778074
1029.148000	-1.671927	-0.993268	1.047576	-1.790380	-0.967130	1.086037	-0.658555	-0.021727	0.028337	0.167652	-0.234815	1.027439	-2.006257	-9.595664	-3.563614	0.019144	-0.328266	0.495118	-2.093091	-9.365368	-3.597249	0.087302	-0.325196	0.475199	6.365225	-94.648551	-42.105378	-2.807685	0.601416	-1.231890
1029.158000	-1.678527	-0.993524	1.047854	-1.788590	-0.969471	1.096208	-0.652212	-0.027992	0.032054	0.174240	-0.239593	1.003697	-2.454231	-9.590094	-3.443511	0.049414	-0.290618	0.472604	-2.087340	-9.370295	-3.591716	0.090870	-0.325034	0.470753	6.389003	-94.606580	-42.105156	-2.807061	0.600081	-1.231891
1029.168000	-1.685062	-0.993825	1.048205	-1.786774	-0.971898	1.106070	-0.648593	-0.031780	0.037286	0.184144	-0.237897	0.987850	-2.186338	-9.805837	-3.413873	0.038332	-0.246923	0.439878	-2.081611	-9.375200	-3.586108	0.094448	-0.324876	0.466308	6.412525	-94.564339	-42.104189	-2.806325	0.598700	-1.231893
1029.178000	-1.691598	-0.994186	1.048663	-1.784837	-0.974275	1.115856	-0.645377	-0.035829	0.042623	0.193171	-0.233454	0.966368	-2.110815	-10.030657	-3.415385	0.007305	-0.312549	0.473550	-2.075925	-9.379689	-3.580499	0.098032	-0.324717	0.461863	6.435524	-94.517120	-42.103209	-2.805530	0.597336	-1.231895
1029.188000	-1.697985	-0.994572	1.049134	-1.782830	-0.976573	1.125471	-0.641783	-0.041911	0.047039	0.200031	-0.234209	0.943369	-2.037044	-9.974776	-3.476940	0.015199	-0.288924	0.407379	-2.070273	-9.383960	-3.574847	0.101622	-0.324552	0.457417	6.458121	-94.467286	-42.101810	-2.804676	0.596040	-1.231896
1029.198000	-1.704304	-0.995055	1.049664	-1.780763	-0.978863	1.134708	-0.634565	-0.048824	0.051971	0.209993	-0.234310	0.928693	-2.117705	-9.768624	-3.405304	-0.000144	-0.286164	0.441582	-2.064660	-9.387911	-3.569194	0.105217	-0.324390	0.452972	6.480255	-94.413619	-42.100398	-2.803755	0.594709	-1.231898
1029.208000	-1.710650	-0.995582	1.050219	-1.778635	-0.981253	1.143883	-0.631430	-0.055075	0.058040	0.217733	-0.231833	0.910361	-2.206900	-9.531253	-3.590853	0.083714	-0.260183	0.464047	-2.059102	-9.391242	-3.563554	0.108812	-0.324231	0.448527	6.501715	-94.352537	-42.099122	-2.802844	0.593338	-1.231899
1029.220000	-1.718152	-0.996280	1.050967	-1.775952	-0.983962	1.154697	-0.627105	-0.059281	0.064085	0.231348	-0.229404	0.883272	-2.275817	-9.487905	-3.627841	0.069714	-0.370199	0.424278	-2.052482	-9.394860	-3.556754	0.113138	-0.324032	0.443192	6.526894	-94.274687	-42.097270	-2.801616	0.591791	-1.231901
1029.230000	-1.724408	-0.996906	1.051629	-1.773644	-0.986273	1.163381	-0.625354	-0.062555	0.068016	0.242142	-0.236071	0.861916	-1.905328	-9.515204	-3.612728	0.075783	-0.242553	0.390418	-2.046983	-9.397990	-3.551045	0.116749	-0.323872	0.438747	6.547651	-94.211188	-42.095311	-2.800526	0.590433	-1.231903
1029.240000	-1.730598	-0.997578	1.052315	-1.771217	-0.988596	1.171876	-0.620020	-0.066756	0.071634	0.252963	-0.230183	0.844018	-2.640068	-8.945321	-3.549245	0.030955	-0.355187	0.583646	-2.560335	-8.948606	-3.593230	0.067770	-0.333075	0.550485	0.372215	-88.767614	-42.543525	-3.350814	0.489503	0.000016
1029.252000	-1.738038	-0.998468	1.053133	-1.768154	-0.991366	1.182023	-0.611727	-0.073583	0.074670	0.259105	-0.230145	0.825489	-2.275976	-9.184005	-3.406559	0.086776	-0.337506	0.385586	-1.902289	-9.460166	-3.547053	0.111869	-0.324711	0.423910	8.191036	-94.774734	-42.151793	-2.909636	0.577363	-1.307621
1029.262000	-1.744227	-0.999160	1.053878	-1.765564	-0.993626	1.190143	-0.606882	-0.075506	0.077432	0.268168	-0.230101	0.804457	-2.268617	-9.210204	-3.220838	0.114308	-0.332132	0.413670	-1.895826	-9.462693	-3.540934	0.114877	-0.324645	0.419192	8.210994	-94.694255	-42.149706	-2.908329	0.576060	-1.307622
1029.272000	-1.750290	-0.999942	1.054708	-1.762856	-0.995936	1.197939	-0.603766	-0.076771	0.081374	0.274413	-0.232423	0.786154	-1.924085	-9.605562	-3.168384	0.091420	-0.251668	0.393998	-1.889418	-9.464905	-3.534788	0.117893	-0.324587	0.414473	8.230303	-94.610003	-42.147350	-2.906936	0.574676	-1.307624
1029.284000	-1.757408	-1.000917	1.055734	-1.759478	-0.998689	1.207232	-0.597286	-0.082157	0.089869	0.282009	-0.222532	0.764231	-1.710081	-9.820271	-3.308331	0.076074	-0.339432	0.347976	-1.881759	-9.467734	-3.527322	0.121531	-0.324514	0.408811	8.253105	-94.510988	-42.143633	-2.905060	0.573045	-1.307626
1029.294000	-1.763331	-1.001782	1.056648	-1.756557	-1.000983	1.214774	-0.590448	-0.090034	0.096636	0.285605	-0.230947	0.738382	-1.963062	-9.598983	-3.431007	0.045565	-0.235813	0.363361	-1.875449	-9.469571	-3.521097	0.124566	-0.324451	0.404093	8.271230	-94.422243	-42.140501	-2.903458	0.571718	-1.307628
1029.306000	-1.770303	-1.002886	1.057900	-1.753023	-1.003689	1.223438	-0.584650	-0.094604	0.103809	0.293288	-0.223656	0.709352	-2.199173	-9.605061	-3.642627	0.058638	-0.288569	0.389997	-1.867957	-9.471242	-3.513591	0.128220	-0.324376	0.398431	8.292026	-94.309359	-42.136390	-2.901410	0.570109	-1.307629
1029.316000	-1.776069	-1.003832	1.058909	-1.750015	-1.005997	1.230339	-0.580792	-0.099621	0.107466	0.299039	-0.222312	0.692886	-2.024396	-9.595777	-3.454594	0.067208	-0.262689	0.335012	-1.861770	-9.472389	-3.507325	0.131267	-0.324317	0.393712	8.308689	-94.212352	-42.132860	-2.899680	0.568735	-1.307631
1029.326000	-1.781866	-1.004916	1.059980	-1.746936	-1.008219	1.237177	-0.575879	-0.105074	0.110236	0.308478	-0.220640	0.671128	-1.898510	-9.461409	-3.403790	0.095751	-0.334810	0.346610	-1.855635	-9.473264	-3.501026	0.134321	-0.324256	0.388994	8.324722	-94.112097	-42.128997	-2.897882	0.567390	-1.307633
1029.336000	-1.787613	-1.006043	1.061087	-1.743857	-1.010440	1.243810	-0.571373	-0.108490	0.115898	0.315012	-0.225328	0.648088	-1.737804	-9.652983	-3.491111	0.135338	-0.284139	0.327042	-1.849541	-9.474037	-3.494705	0.137385	-0.324196	0.384276	8.340264	-94.010605	-42.124928	-2.895975	0.566022	-1.307634
1029.346000	-1.793305	-1.007057	1.062228	-1.740707	-1.012745	1.250172	-0.566226	-0.108129	0.117497	0.320151	-0.218645	0.629648	-1.633549	-10.147161	-3.366909	0.154530	-0.293345	0.336859	-1.701836	-9.502026	-3.495028	0.128496	-0.325456	0.379457	10.059671	-94.261282	-42.172188	-3.011420	0.551542	-1.321165
1029.356000	-1.798932	-1.008252	1.063467	-1.737495	-1.014895	1.256336	-0.555492	-0.120555	0.122154	0.329274	-0.214831	0.608442	-2.043428	-9.426832	-3.343742	0.131710	-0.415827	0.364214	-1.694897	-9.502070	-3.488583	0.130886	-0.325507	0.374690	10.071898	-94.148020	-42.167932	-3.009385	0.550202	-1.321166
1029.368000	-1.805654	-1.009763	1.065003	-1.733470	-1.017551	1.263505	-0.550244	-0.124251	0.128390	0.339199	-0.225903	0.585865	-1.816268	-9.435721	-3.591223	0.102730	-0.262703	0.351613	-1.686703	-9.501230	-3.480812	0.133766	-0.325576	0.368970	10.084974	-94.001411	-42.162456	-3.006816	0.548514	-1.321168
1029.378000	-1.811147	-1.011024	1.066304	-1.729999	-1.019827	1.269238	-0.544167	-0.129026	0.131145	0.344680	-0.221491	0.565276	-1.551947	-9.490137	-3.498480	0.058602	-0.321604	0.263602	-1.679933	-9.500445	-3.474321	0.136176	-0.325637	0.364203	10.095172	-93.878218	-42.157750	-3.004568	0.547076	-1.321170
1029.388000	-1.816468	-1.012303	1.067614	-1.726524	-1.021992	1.274738	-0.537040	-0.130893	0.134792	0.348362	-0.224054	0.539609	-1.436731	-9.789270	-3.320731	0.053155	-0.307112	0.290826	-1.673235	-9.499347	-3.467807	0.138595	-0.325693	0.359436	10.104506	-93.751274	-42.152813	-3.002224	0.545676	-1.321171
1029.400000	-1.822735	-1.013913	1.069274	-1.722273	-1.024618	1.281042	-0.527767	-0.139021	0.142055	0.353524	-0.222300	0.511212	-1.586950	-9.947353	-3.503863	0.060485	-0.363038	0.330629	-1.665241	-9.498255	-3.459943	0.141509	-0.325763	0.353715	10.115185	-93.601644	-42.146428	-2.999287	0.543981	-1.321173
1029.410000	-1.827973	-1.015361	1.070736	-1.718694	-1.026873	1.286067	-0.519867	-0.148384	0.145536	0.355600	-0.227049	0.490334	-1.822730	-9.299750	-3.417092	0.113274	-0.279530	0.371858	-1.658703	-9.496466	-3.453372	0.143942	-0.325822	0.347481	10.122604	-93.466435	-42.140930	-2.996790	0.542555	-1.321174
1029.422000	-1.834219	-1.017148	1.072539	-1.714370	-1.029511	1.291775	-0.513978	-0.152230	0.151717	0.363283	-0.218842	0.470053	-1.570228	-9.402118	-3.537205	0.079422	-0.396361	0.277964	-1.650959	-9.493842	-3.445481	0.146870	-0.325903	0.337553	10.130288	-93.298461	-42.134275	-2.993706	0.540744	-1.321176
1029.432000	-1.839405	-1.018671	1.074094	-1.710769	-1.031702	1.296330	-0.506639	-0.153552	0.156583	0.370773	-0.228519	0.445703	-1.538489	-9.815900	-3.404301	0.091491	-0.300838	0.311939	-1.644541	-9.491858	-3.438860	0.149318	-0.325964	0.329279	10.136266	-93.160906	-42.128283	-2.991040	0.539294	-1.321178
1029.442000	-1.844428	-1.020263	1.075631	-1.707015	-1.034013	1.300659	-0.499069	-0.159390	0.157314	0.379693	-0.223723	0.423095	-1.493248	-9.702942	-3.306945	0.120974	-0.289786	0.279152	-1.629130	-9.457543	-3.436321	0.145643	-0.326980	0.329972	10.239373	-92.637765	-42.161619	-3.053418	0.527684	-1.225965
1029.454000	-1.850311	-1.022255	1.077627	-1.702483	-1.036654	1.305645	-0.487753	-0.166021	0.164961	0.386894	-0.219923	0.397929	-1.619419	-9.595880	-3.426686	0.099492	-0.319027	0.283999	-1.478520	-9.483760	-3.429264	0.142745	-0.327649	0.315991	11.816790	-92.819585	-42.160847	-3.103756	0.521068	-1.273451
1029.464000	-1.855152	-1.023953	1.079303	-1.698561	-1.038870	1.309519	-0.481453	-0.170278	0.170429	0.392424	-0.218678	0.378682	-1.631325	-9.623624	-3.436105	0.070228	-0.329654	0.251781	-1.462936	-9.479826	-3.422796	0.144506	-0.327838	0.308017	11.814883	-92.662337	-42.154418	-3.100768	0.519534	-1.273452
1029.474000	-1.860014	-1.025690	1.081057	-1.694598	-1.041082	1.313128	-0.473758	-0.170240	0.172295	0.391074	-0.221825	0.359255	-1.584502	-10.156553	-3.331331	0.049741	-0.305796	0.253219	-1.447415	-9.475829	-3.416322	0.146270	-0.328032	0.300043	11.812209	-92.504349	-42.147938	-3.097732	0.517934	-1.273454
1029.484000	-1.864699	-1.027478	1.082810	-1.690603	-1.043381	1.316580	-0.465765	-0.183506	0.179421	0.390485	-0.219511	0.336118	-1.487007	-9.419591	-3.481997	0.080064	-0.300332	0.320368	-1.431986	-9.471473	-3.409835	0.148043	-0.328228	0.292069	11.808432	-92.342045	-42.141328	-3.094617	0.516315	-1.273455
1029.496000	-1.870188	-1.029684	1.084933	-1.685832	-1.045975	1.320451	-0.457423	-0.186190	0.184542	0.392730	-0.215886	0.316251	-1.494938	-9.599919	-3.336206	0.086153	-0.408454	0.255450	-1.413602	-9.465679	-3.402024	0.150173	-0.328459	0.282500	11.802334	-92.140508	-42.133126	-3.090840	0.514412	-1.273457
1029.506000	-1.874656	-1.031597	1.086847	-1.681840	-1.048160	1.323498	-0.450815	-0.188092	0.188192	0.395332	-0.226397	0.296040	-1.428270	-9.848955	-3.289097	0.117825	-0.283998	0.190852	-1.398366	-9.460626	-3.395459	0.151960	-0.328658	0.274526	11.796248	-91.969859	-42.125750	-3.087566	0.512771	-1.273458
1029.516000	-1.879087	-1.033505	1.088688	-1.677941	-1.050440	1.326347	-0.442441	-0.195054	0.193970	0.401823	-0.220530	0.269002	-1.508092	-9.752115	-3.327695	0.184841	-0.348140	0.245746	-1.383215	-9.455321	-3.388932	0.153739	-0.328863	0.266551	11.789156	-91.796206	-42.118743	-3.084376	0.511051	-1.273460
1029.526000	-1.883410	-1.035549	1.090680	-1.673873	-1.052634	1.328938	-0.435185	-0.199793	0.198660	0.411335	-0.223656	0.250280	-1.402182	-9.651970	-3.480596	0.136263	-0.314626	0.197338	-1.368127	-9.449915	-3.382327	0.155539	-0.329061	0.258577	11.781290	-91.621335	-42.110971	-3.080967	0.509410	-1.273461
1029.536000	-1.887695	-1.037572	1.092689	-1.669735	-1.054825	1.331323	-0.426226	-0.204249	0.203595	0.418373	-0.221295	0.226403	-1.430759	-9.505376	-3.313077	0.107842	-0.357254	0.178340	-1.353140	-9.444062	-3.375692	0.157350	-0.329263	0.250603	11.772230	-91.441115	-42.102906	-3.077430	0.507725	-1.273462
1029.548000	-1.892831	-1.040082	1.095123	-1.664640	-1.057579	1.333948	-0.417622	-0.213076	0.208069	0.420620	-0.228137	0.205418	-1.267517	-9.218163	-3.325438	0.032853	-0.267414	0.193547	-1.213371	-9.405268	-3.372871	0.148549	-0.330974	0.251227	13.201591	-90.851115	-42.140482	-3.186197	0.490711	-1.168548
1029.558000	-1.896935	-1.042253	1.097287	-1.660403	-1.059788	1.335867	-0.407577	-0.216872	0.211313	0.418345	-0.222871	0.185495	-1.173795	-9.141580	-3.237496	0.060934	-0.285616	0.180055	-1.196856	-9.397585	-3.366771	0.149670	-0.331299	0.243911	13.183900	-90.658958	-42.132770	-3.182534	0.488908	-1.168550
1029.570000	-1.901854	-1.044794	1.099843	-1.655346	-1.062455	1.337916	-0.395908	-0.216752	0.217132	0.417772	-0.224800	0.162594	-1.129924	-9.525812	-3.308490	0.064775	-0.303234	0.211946	-1.177078	-9.388724	-3.359356	0.151033	-0.331690	0.235131	13.162184	-90.432664	-42.122589	-3.177959	0.486729	-1.168551
1029.580000	-1.905803	-1.046954	1.102073	-1.651217	-1.064757	1.339451	-0.387639	-0.226094	0.220639	0.420125	-0.227332	0.141331	-0.796574	-8.993605	-3.219159	0.123274	-0.246971	0.217602	-1.160697	-9.381052	-3.353135	0.152168	-0.332021	0.227814	13.142892	-90.240627	-42.113687	-3.174142	0.484855	-1.168553
1029.590000	-1.909571	-1.049233	1.104371	-1.647031	-1.067031	1.340807	-0.376763	-0.227098	0.227131	0.425220	-0.221650	0.121456	-1.120679	-9.464423	-3.285435	0.157848	-0.311377	0.219034	-1.144376	-9.373387	-3.346920	0.153314	-0.332351	0.220497	13.122872	-90.048688	-42.104843	-3.170223	0.482989	-1.168554
1029.600000	-1.913259	-1.051464	1.106692	-1.642803	-1.069276	1.341899	-0.367600	-0.229298	0.232182	0.431189	-0.221175	0.100352	-1.096611	-9.807695	-3.414791	0.087021	-0.333510	0.239079	-1.128193	-9.365022	-3.340682	0.154470	-0.332686	0.213181	13.101200	-89.848353	-42.095777	-3.166190	0.481082	-1.168555
1029.612000	-1.917556	-1.054272	1.109473	-1.637626	-1.071946	1.342958	-0.357702	-0.237958	0.234460	0.437101	-0.226129	0.085583	-1.087648	-9.416091	-3.421800	0.093427	-0.319037	0.146077	-1.108888	-9.354667	-3.333151	0.155869	-0.333084	0.204401	13.073821	-89.604164	-42.084452	-3.161214	0.478821	-1.168557
1029.622000	-1.921036	-1.056710	1.111897	-1.633206	-1.074235	1.343740	-0.348355	-0.238794	0.236618	0.437572	-0.227656	0.068740	-1.116056	-9.799094	-3.436700	0.047518	-0.269075	0.107969	-1.092919	-9.345572	-3.326898	0.157047	-0.333422	0.197084	13.049588	-89.395098	-42.075235	-3.156942	0.476871	-1.168558
1029.632000	-1.924458	-1.059228	1.114266	-1.628765	-1.076473	1.344291	-0.340607	-0.248461	0.243733	0.435228	-0.221330	0.044741	-1.129040	-9.429650	-3.538683	0.057981	-0.393719	0.170316	-1.077051	-9.336101	-3.320616	0.158227	-0.333761	0.189767	13.024135	-89.181516	-42.065729	-3.152652	0.474917	-1.168559
1029.642000	-1.927751	-1.061735	1.116707	-1.624435	-1.078677	1.344606	-0.329823	-0.251285	0.246795	0.431217	-0.232959	0.027004	-1.296555	-9.471247	-3.311446	0.090236	-0.301240	0.160106	-1.028260	-9.304547	-3.316629	0.155696	-0.334593	0.188068	13.391437	-88.704669	-42.078219	-3.187770	0.467732	-1.108907
1029.652000	-1.930954	-1.064304	1.119175	-1.620099	-1.081000	1.344778	-0.320568	-0.253674	0.249911	0.431727	-0.230255	0.011960	-1.186094	-9.632311	-3.369303	0.148413	-0.350287	0.124522	-0.958742	-9.258386	-3.314860	0.150351	-0.335810	0.115552	13.988413	-88.067133	-42.105446	-3.246760	0.457318	-1.013443
1029.662000	-1.934149	-1.066903	1.121579	-1.615870	-1.083253	1.344762	-0.312550	-0.258839	0.253873	0.435858	-0.229548	-0.018270	-1.083677	-9.337529	-3.332800	0.163166	-0.381349	-0.082607	-0.941972	-9.246827	-3.309455	0.150874	-0.336253	-0.358591	13.953698	-87.843991	-42.096908	-3.242596	0.455239	-1.013444
1029.674000	-1.937846	-1.070033	1.124600	-1.610623	-1.086017	1.344383	-0.301296	-0.261200	0.256594	0.441722	-0.233436	-0.034716	-0.870586	-9.455841	-3.179947	0.110084	-0.367543	-0.095684	-0.921884	-9.233278	-3.302921	0.151523	-0.336787	-0.388804	13.911604	-87.580075	-42.086174	-3.237365	0.452726	-1.013445
1029.684000	-1.940769	-1.072682	1.127198	-1.606270	-1.088373	1.344043	-0.292998	-0.267734	0.262738	0.441228	-0.239007	-0.041639	-0.680721	-9.144167	-3.333673	0.113337	-0.233054	-0.209712	-0.905262	-9.221522	-3.297414	0.152079	-0.337234	-0.395195	13.875120	-87.354574	-42.076633	-3.232845	0.450600	-1.013446
1029.694000	-1.943600	-1.075329	1.129858	-1.601728	-1.090667	1.343534	-0.280679	-0.269186	0.263633	0.442220	-0.233082	-0.054628	-0.851091	-9.215853	-3.187382	0.056407	-0.324800	-0.304706	-0.888710	-9.209643	-3.291879	0.152654	-0.337690	-0.401585	13.837783	-87.127591	-42.066805	-3.228114	0.448388	-1.013447
1029.706000	-1.946878	-1.078588	1.133047	-1.596355	-1.093499	1.342803	-0.270427	-0.278832	0.268414	0.437593	-0.236538	-0.077283	-0.592319	-8.633909	-3.219022	0.062228	-0.306994	-0.309349	-0.868891	-9.195649	-3.285170	0.153359	-0.338237	-0.409253	13.792465	-86.858351	-42.054355	-3.222290	0.445726	-1.013448
1029.716000	-1.949544	-1.081324	1.135798	-1.591999	-1.095907	1.341894	-0.257848	-0.277022	0.272990	0.434467	-0.237703	-0.098344	-0.785146	-9.077022	-3.158944	0.091278	-0.237160	-0.301867	-0.852492	-9.183528	-3.279566	0.153946	-0.338699	-0.415643	13.753308	-86.628473	-42.043852	-3.217432	0.443444	-1.013449
1029.728000	-1.952583	-1.084665	1.139117	-1.586777	-1.098712	1.340640	-0.245563	-0.282978	0.279455	0.435977	-0.234855	-0.113633	-0.885208	-8.991933	-3.422732	0.140572	-0.323368	-0.375668	-0.832925	-9.168653	-3.272846	0.154647	-0.339250	-0.423311	13.704980	-86.348677	-42.031296	-3.211644	0.440740	-1.013450
1029.738000	-1.954981	-1.087500	1.141993	-1.582464	-1.101100	1.339385	-0.236325	-0.282991	0.281458	0.441710	-0.234687	-0.130837	-0.623688	-9.242588	-3.360071	0.151848	-0.292905	-0.363159	-0.816702	-9.156059	-3.267187	0.155245	-0.339714	-0.429701	13.663705	-86.113140	-42.020250	-3.206670	0.438428	-1.013451
1029.748000	-1.957259	-1.090376	1.144810	-1.578092	-1.103435	1.337988	-0.224678	-0.288638	0.284871	0.444701	-0.238553	-0.144559	-0.814404	-9.097404	-3.546622	0.093015	-0.315177	-0.403726	-0.769194	-9.063225	-3.270082	0.147487	-0.341241	-0.417060	13.991254	-84.929936	-42.086576	-3.287702	0.425134	-0.817619
1029.758000	-1.959483	-1.093282	1.147702	-1.573696	-1.105924	1.336420	-0.215885	-0.290605	0.286287	0.445715	-0.238051	-0.165171	-0.650913	-9.281135	-3.375092	0.069347	-0.284664	-0.302000	-0.752727	-9.048722	-3.265609	0.147542	-0.341778	-0.422215	13.944257	-84.691163	-42.077174	-3.282752	0.422718	-0.817620
1029.768000	-1.961582	-1.096203	1.150477	-1.569226	-1.108237	1.334727	-0.204221	-0.293488	0.288559	0.439444	-0.232706	-0.170872	-0.712913	-9.277857	-3.341842	0.043582	-0.392855	-0.379125	-0.736367	-9.033695	-3.261156	0.147599	-0.342310	-0.427370	13.895977	-84.446106	-42.067968	-3.277786	0.420344	-0.817621
1029.778000	-1.963595	-1.099270	1.153378	-1.564743	-1.110622	1.332887	-0.193681	-0.297750	0.291415	0.435589	-0.242570	-0.184229	-0.728917	-9.194762	-3.356820	0.051326	-0.280238	-0.379613	-0.720013	-9.018974	-3.256649	0.147674	-0.342847	-0.432524	13.847624	-84.204725	-42.058223	-3.272632	0.417931	-0.817621
1029.790000	-1.965857	-1.102944	1.156817	-1.559536	-1.113537	1.330492	-0.185271	-0.303105	0.295550	0.431614	-0.239500	-0.204309	-0.438942	-8.923093	-3.274860	0.092131	-0.345097	-0.284148	-0.700520	-9.000689	-3.251281	0.147744	-0.343495	-0.438710	13.788032	-83.907642	-42.046935	-3.266663	0.414983	-0.817622
1029.800000	-1.967552	-1.105957	1.159828	-1.555310	-1.115896	1.328378	-0.172850	-0.304955	0.296678	0.428933	-0.241107	-0.213131	-0.604771	-8.686707	-3.155143	0.168094	-0.351898	-0.349490	-0.684317	-8.985486	-3.246774	0.147808	-0.344032	-0.443865	13.737872	-83.660476	-42.037196	-3.261622	0.412563	-0.817623
1029.810000	-1.969220	-1.109011	1.162787	-1.551073	-1.118295	1.326153	-0.161771	-0.308733	0.303194	0.433227	-0.242066	-0.229887	-0.596643	-8.661971	-3.311545	0.130703	-0.390395	-0.339683	-0.668194	-8.969961	-3.242240	0.147881	-0.344575	-0.449020	13.686751	-83.409470	-42.027191	-3.256486	0.410072	-0.817623
1029.820000	-1.970718	-1.112098	1.165829	-1.546685	-1.120800	1.323752	-0.151835	-0.309859	0.301425	0.434422	-0.250113	-0.237946	-0.737810	-8.514420	-3.143034	0.173916	-0.253960	-0.396924	-0.652084	-8.954677	-3.237615	0.147980	-0.345123	-0.454174	13.635476	-83.161332	-42.016297	-3.251066	0.407533	-0.817624
1029.830000	-1.972212	-1.115138	1.168925	-1.542336	-1.123215	1.321264	-0.145107	-0.313160	0.305645	0.435268	-0.243230	-0.255045	-0.354885	-8.604406	-3.269407	0.071631	-0.371005	-0.426656	-0.636025	-8.939313	-3.233001	0.148087	-0.345674	-0.459329	13.583599	-82.912252	-42.005497	-3.245573	0.404967	-0.817625
1029.842000	-1.973810	-1.118917	1.172663	-1.537046	-1.126172	1.318112	-0.129601	-0.311898	0.308222	0.428929	-0.254302	-0.272783	-0.549103	-8.975439	-3.194331	0.089838	-0.249976	-0.393540	-0.501483	-8.918925	-3.229147	0.144640	-0.346519	-0.464578	14.896508	-82.590563	-42.008807	-3.276925	0.399999	-0.807678
1029.852000	-1.974999	-1.122030	1.175801	-1.532717	-1.128689	1.315301	-0.116310	-0.317266	0.314239	0.422708	-0.249730	-0.291993	-0.323959	-8.873516	-3.434719	0.037709	-0.356384	-0.343470	-0.297263	-8.899335	-3.227695	0.138452	-0.347494	-0.468090	17.029074	-82.298423	-42.025195	-3.332382	0.394247	-0.791760
1029.864000	-1.976311	-1.125799	1.179526	-1.527654	-1.131726	1.311786	-0.102109	-0.316407	0.312772	0.419183	-0.251735	-0.299838	-0.251985	-9.329719	-3.386429	0.046655	-0.296818	-0.413378	-0.273000	-8.879369	-3.222685	0.137824	-0.348336	-0.474079	16.943862	-81.990284	-42.012713	-3.325771	0.390857	-0.791760
1029.874000	-1.977218	-1.129069	1.182642	-1.523566	-1.134238	1.308672	-0.090495	-0.322970	0.316470	0.419413	-0.252928	-0.317282	0.029652	-9.049834	-3.353978	0.120837	-0.303886	-0.364731	-0.252882	-8.862401	-3.218553	0.137280	-0.349036	-0.479070	16.871640	-81.729546	-42.002740	-3.320488	0.388057	-0.791761
1029.886000	-1.978217	-1.132994	1.186392	-1.518596	-1.137346	1.304769	-0.075130	-0.325236	0.318594	0.422167	-0.253570	-0.334903	0.152854	-9.101777	-3.231954	0.098881	-0.297673	-0.382344	-0.228778	-8.842208	-3.213538	0.136649	-0.349889	-0.485059	16.784519	-81.418696	-41.990209	-3.313899	0.384563	-0.791762
1029.896000	-1.978869	-1.136328	1.189535	-1.514469	-1.139836	1.301407	-0.059844	-0.331889	0.320960	0.421963	-0.253502	-0.341949	0.011879	-8.568563	-3.257101	0.121108	-0.414801	-0.415871	-0.208813	-8.824907	-3.209341	0.136133	-0.350594	-0.490050	16.710464	-81.153975	-41.979599	-3.308313	0.381703	-0.791762
1029.908000	-1.979435	-1.140312	1.193430	-1.509411	-1.142934	1.297108	-0.042607	-0.335274	0.324253	0.417853	-0.257183	-0.355554	-0.109641	-8.360510	-3.115376	0.108974	-0.313746	-0.414159	-0.184907	-8.804200	-3.204279	0.135527	-0.351450	-0.496039	16.620975	-80.836955	-41.966607	-3.301467	0.378176	-0.791762
1029.918000	-1.979775	-1.143656	1.196745	-1.505243	-1.145561	1.293468	-0.029385	-0.335403	0.324805	0.411980	-0.256270	-0.370500	-0.196336	-8.404748	-3.038095	0.091117	-0.374199	-0.384476	-0.165033	-8.786970	-3.199956	0.135061	-0.352167	-0.501030	16.545842	-80.573086	-41.954743	-3.295334	0.375189	-0.791763
1029.928000	-1.979926	-1.146968	1.200077	-1.501092	-1.148084	1.289746	-0.017371	-0.338064	0.329115	0.402847	-0.256810	-0.381778	-0.033621	-8.418018	-3.249217	0.091427	-0.400080	-0.454305	-0.145144	-8.770124	-3.195610	0.134596	-0.352883	-0.506021	16.470873	-80.313815	-41.942664	-3.289198	0.372219	-0.791763
1029.940000	-1.980086	-1.150971	1.204115	-1.496202	-1.151255	1.285061	-0.002404	-0.334670	0.332310	0.398828	-0.268319	-0.400304	1.234299	-9.155998	-3.166190	0.119958	-0.295436	-0.445352	1.537725	-8.749638	-3.190380	0.134032	-0.353748	-0.512010	16.379766	-79.999442	-41.928015	-3.281892	0.368594	-0.791763
1029.950000	-1.979992	-1.154367	1.207535	-1.492254	-1.153908	1.280992	0.017612	-0.340336	0.336245	0.396379	-0.261895	-0.410429	2.116250	-8.671849	-3.465631	0.099670	-0.387900	-0.404993	2.841572	-8.623266	-3.202873	0.125468	-0.354930	-0.492155	16.565086	-78.452141	-42.068563	-3.358257	0.360904	-0.539374
1029.962000	-1.979650	-1.158444	1.211500	-1.487565	-1.157053	1.275976	0.030025	-0.339841	0.334442	0.397167	-0.272113	-0.420527	2.106842	-8.993566	-3.291347	0.095140	-0.242120	-0.399770	2.867473	-8.599986	-3.199835	0.124265	-0.355839	-0.496233	16.469520	-78.136655	-42.057635	-3.351439	0.357205	-0.539374
1029.972000	-1.979347	-1.161911	1.214794	-1.483704	-1.159771	1.271729	0.039910	-0.343576	0.335832	0.393360	-0.265913	-0.426837	2.472444	-8.851381	-3.364721	0.097956	-0.314432	-0.400231	2.889019	-8.580466	-3.197331	0.123257	-0.356605	-0.499632	16.389427	-77.872322	-42.048790	-3.345811	0.354034	-0.539374
1029.984000	-1.978679	-1.166087	1.218773	-1.479004	-1.163055	1.266485	0.055655	-0.348867	0.338527	0.391321	-0.266912	-0.434685	2.516807	-8.348252	-3.239297	0.064018	-0.338993	-0.423594	2.914819	-8.556821	-3.194309	0.122058	-0.357525	-0.503711	16.292644	-77.552471	-42.038017	-3.338956	0.350220	-0.539374
1029.994000	-1.978025	-1.169647	1.222117	-1.475083	-1.165711	1.262007	0.067298	-0.347711	0.338360	0.382801	-0.270875	-0.446109	2.781365	-8.470946	-3.119884	0.086361	-0.320826	-0.387893	2.936287	-8.537030	-3.191765	0.121069	-0.358290	-0.507109	16.211619	-77.284889	-42.028789	-3.333126	0.347063	-0.539374
1030.006000	-1.977154	-1.173847	1.226216	-1.470433	-1.169018	1.256656	0.084173	-0.353930	0.340412	0.374938	-0.268655	-0.456994	2.968566	-7.672934	-3.123981	0.102965	-0.355804	-0.428041	2.962047	-8.513409	-3.188679	0.119893	-0.359218	-0.511188	16.114361	-76.965324	-42.017389	-3.326022	0.343160	-0.539374
1030.016000	-1.976138	-1.177443	1.229597	-1.466668	-1.171688	1.252020	0.100278	-0.351769	0.340350	0.368903	-0.273944	-0.471203	2.759145	-7.901437	-2.979042	0.096188	-0.346983	-0.377927	2.983479	-8.493587	-3.186129	0.118906	-0.359985	-0.514587	16.032898	-76.697363	-42.008097	-3.320179	0.339976	-0.539374
1030.028000	-1.974860	-1.181637	1.233755	-1.462268	-1.174949	1.246287	0.116010	-0.346992	0.344553	0.366035	-0.275549	-0.480928	2.793260	-8.343685	-3.226780	0.122153	-0.358328	-0.399383	3.009273	-8.470455	-3.182958	0.117739	-0.360913	-0.518665	15.936048	-76.383657	-41.995859	-3.312978	0.336080	-0.539374
1030.038000	-1.973622	-1.185117	1.237337	-1.458728	-1.177696	1.241423	0.129238	-0.349810	0.346545	0.364025	-0.280881	-0.487561	2.990659	-8.307013	-3.240050	0.095308	-0.365281	-0.398344	3.030741	-8.451095	-3.180301	0.116778	-0.361693	-0.522064	15.855010	-76.121238	-41.985513	-3.306851	0.332760	-0.539374
1030.048000	-1.972222	-1.188581	1.240837	-1.455096	-1.180494	1.236439	0.142001	-0.347477	0.346306	0.366679	-0.282458	-0.493105	3.013379	-8.675021	-3.404159	0.040555	-0.404935	-0.343466	3.033325	-8.319309	-3.198472	0.109705	-0.362356	-0.500496	15.549182	-74.531087	-42.169146	-3.363917	0.330634	-0.282461
1030.060000	-1.970416	-1.192779	1.245007	-1.450806	-1.183923	1.230560	0.157032	-0.350757	0.346029	0.360103	-0.286873	-0.494911	3.349445	-8.487679	-3.402331	0.038867	-0.337062	-0.406860	3.059087	-8.294098	-3.197614	0.108093	-0.363284	-0.502630	15.454360	-74.225593	-42.160257	-3.356916	0.326627	-0.282461
1030.070000	-1.968752	-1.196305	1.248364	-1.447212	-1.186735	1.225636	0.175023	-0.353154	0.344421	0.355077	-0.286986	-0.500043	3.031158	-8.604737	-3.306020	0.021351	-0.365221	-0.415859	3.080520	-8.272730	-3.196951	0.106739	-0.364059	-0.503812	15.374908	-73.966716	-42.153369	-3.351203	0.323279	-0.282460
1030.082000	-1.966551	-1.200499	1.252533	-1.442972	-1.190235	1.219537	0.191825	-0.352758	0.345189	0.344682	-0.286563	-0.509983	3.108014	-8.478069	-3.185902	0.059497	-0.306055	-0.428818	3.106246	-8.247020	-3.196128	0.105120	-0.364997	-0.505159	15.279647	-73.655251	-42.144832	-3.344278	0.319160	-0.282460
1030.092000	-1.964563	-1.204113	1.255934	-1.439509	-1.193135	1.214434	0.202592	-0.359362	0.344480	0.336217	-0.285773	-0.514654	3.208814	-7.829571	-3.145494	0.031579	-0.343846	-0.416756	3.127734	-8.225849	-3.195417	0.103782	-0.365774	-0.506281	15.200856	-73.398725	-42.137468	-3.338387	0.315789	-0.282460
1030.104000	-1.961999	-1.208426	1.260090	-1.435520	-1.196600	1.208134	0.221869	-0.357016	0.342156	0.329193	-0.288788	-0.518386	3.015620	-7.740986	-3.052699	0.063229	-0.384494	-0.412896	3.153451	-8.199779	-3.194621	0.102151	-0.366709	-0.507628	15.105475	-73.082950	-42.129194	-3.331588	0.311707	-0.282459
1030.114000	-1.959698	-1.211975	1.263556	-1.432260	-1.199576	1.202901	0.233298	-0.354652	0.345587	0.324727	-0.287559	-0.521122	3.111135	-7.746124	-3.214071	0.096088	-0.342444	-0.401905	3.174998	-8.178794	-3.193905	0.100804	-0.367497	-0.508750	15.027391	-72.828651	-42.121779	-3.325799	0.308204	-0.282459
1030.124000	-1.957211	-1.215538	1.266987	-1.429024	-1.202401	1.197655	0.245740	-0.353945	0.343895	0.321520	-0.288336	-0.524456	3.225409	-7.957744	-3.288331	0.129546	-0.368139	-0.412228	3.196534	-8.157608	-3.193201	0.099450	-0.368279	-0.509873	14.949183	-72.571962	-42.114482	-3.320085	0.304778	-0.282459
1030.136000	-1.954121	-1.219719	1.271160	-1.425270	-1.205940	1.191377	0.263102	-0.350316	0.345478	0.322578	-0.293521	-0.534250	2.905581	-8.300934	-3.314558	0.050604	-0.327435	-0.469405	3.222486	-8.132833	-3.192307	0.097836	-0.369226	-0.511219	14.856621	-72.271690	-42.105242	-3.313103	0.300567	-0.282458
1030.146000	-1.951379	-1.223210	1.274588	-1.422092	-1.208887	1.186008	0.274475	-0.352687	0.346516	0.319094	-0.293975	-0.542332	3.008150	-8.184010	-3.283698	0.009473	-0.373436	-0.386927	3.186096	-8.006166	-3.215720	0.092606	-0.369317	-0.489457	14.090546	-70.764142	-42.327406	-3.348101	0.304322	-0.041088
1030.158000	-1.947920	-1.227383	1.278689	-1.418347	-1.212400	1.179518	0.289271	-0.353674	0.343030	0.312609	-0.299028	-0.541883	2.852625	-8.108305	-3.204457	-0.003113	-0.311750	-0.350123	3.211372	-7.978949	-3.217234	0.090710	-0.370196	-0.489651	14.004635	-70.465752	-42.322197	-3.341618	0.300216	-0.041088
1030.168000	-1.944909	-1.230931	1.282011	-1.415206	-1.215443	1.174080	0.300124	-0.353086	0.343889	0.303991	-0.298254	-0.540037	3.115328	-7.898169	-3.322084	0.023174	-0.333619	-0.358324	3.232519	-7.956611	-3.218472	0.089147	-0.370930	-0.489813	13.934039	-70.221206	-42.317607	-3.336035	0.296775	-0.041087
1030.180000	-1.941161	-1.235177	1.286158	-1.411614	-1.219003	1.167628	0.316852	-0.356858	0.337632	0.293953	-0.307821	-0.536423	2.942852	-7.536486	-3.084702	0.033379	-0.286481	-0.436121	3.257887	-7.929336	-3.219979	0.087259	-0.371813	-0.490006	13.849225	-69.922125	-42.312328	-3.329478	0.292619	-0.041086
1030.190000	-1.937943	-1.238677	1.289568	-1.408667	-1.221977	1.162297	0.329608	-0.352519	0.338973	0.287133	-0.302945	-0.537531	3.154655	-7.632821	-3.364782	0.049045	-0.351098	-0.471369	3.279102	-7.906862	-3.221216	0.085683	-0.372550	-0.490168	13.779444	-69.675959	-42.307731	-3.324036	0.289153	-0.041086
1030.202000	-1.933922	-1.242956	1.293680	-1.405278	-1.225700	1.155767	0.344363	-0.351159	0.338665	0.278511	-0.305110	-0.541581	3.247897	-7.368378	-3.261376	0.070460	-0.326670	-0.413012	3.304646	-7.880180	-3.222681	0.083795	-0.373440	-0.490362	13.696737	-69.383975	-42.302034	-3.317477	0.284924	-0.041085
1030.212000	-1.930391	-1.246444	1.297095	-1.402519	-1.228684	1.150342	0.357780	-0.348227	0.335023	0.275379	-0.310614	-0.542128	3.496037	-7.551448	-3.176278	0.056030	-0.281471	-0.406399	3.325939	-7.857633	-3.223934	0.082209	-0.374176	-0.490523	13.627888	-69.136933	-42.297602	-3.312141	0.281461	-0.041085
1030.224000	-1.925998	-1.250637	1.301232	-1.399247	-1.232378	1.143777	0.373699	-0.342991	0.335085	0.269496	-0.303522	-0.544435	3.534725	-7.979846	-3.421735	0.058510	-0.392786	-0.369299	3.351629	-7.831295	-3.225388	0.080317	-0.375071	-0.490717	13.546928	-68.849078	-42.291792	-3.305620	0.277173	-0.041084
1030.234000	-1.922193	-1.254128	1.304516	-1.396627	-1.235474	1.138401	0.389221	-0.343949	0.330366	0.264223	-0.312618	-0.544014	3.440707	-7.804622	-3.193165	0.071354	-0.307579	-0.392139	3.373070	-7.809252	-3.226634	0.078733	-0.375816	-0.490878	13.479852	-68.608065	-42.287292	-3.300266	0.273622	-0.041083
1030.244000	-1.918245	-1.257557	1.307770	-1.394015	-1.238568	1.132958	0.402092	-0.341179	0.330910	0.262081	-0.307143	-0.543186	3.525759	-8.061428	-3.364623	0.034843	-0.415081	-0.364990	3.301643	-7.694159	-3.254452	0.075364	-0.375355	-0.471066	12.306740	-67.258963	-42.539861	-3.314011	0.282783	0.171376
1030.256000	-1.913335	-1.261664	1.311642	-1.391024	-1.242267	1.126533	0.417558	-0.341879	0.327880	0.254608	-0.309138	-0.541708	3.438792	-7.633416	-3.218179	0.068223	-0.393337	-0.400555	3.326134	-7.666278	-3.258224	0.073363	-0.376132	-0.470245	12.238032	-66.979827	-42.537960	-3.308147	0.278654	0.171377
1030.266000	-1.909123	-1.265032	1.314875	-1.388471	-1.245407	1.121189	0.430663	-0.342847	0.324727	0.249997	-0.316452	-0.537952	3.305207	-7.404963	-3.268201	0.063679	-0.286414	-0.445047	3.346592	-7.642946	-3.261372	0.071687	-0.376780	-0.469561	12.181354	-66.746040	-42.536418	-3.303352	0.275222	0.171378
1030.278000	-1.903786	-1.269101	1.318749	-1.385466	-1.249177	1.114683	0.445946	-0.338269	0.325615	0.245986	-0.316758	-0.532791	3.104560	-7.446886	-3.271928	-0.006075	-0.354754	-0.393892	3.371314	-7.615920	-3.265061	0.069707	-0.377560	-0.468740	12.115406	-66.477136	-42.533708	-3.297264	0.271065	0.171379
1030.288000	-1.899214	-1.272467	1.322045	-1.383055	-1.252399	1.109270	0.456932	-0.339148	0.319087	0.236048	-0.314919	-0.527603	2.966243	-7.076058	-3.080345	0.014459	-0.344917	-0.381309	3.391919	-7.592893	-3.268171	0.068045	-0.378213	-0.468056	12.060499	-66.247003	-42.531795	-3.292320	0.267568	0.171379
1030.300000	-1.893613	-1.276440	1.325882	-1.380231	-1.256229	1.103016	0.468180	-0.332483	0.319904	0.230218	-0.315390	-0.524508	3.350744	-7.674259	-3.365869	-0.009353	-0.360841	-0.396266	3.416778	-7.565831	-3.271919	0.066037	-0.378994	-0.467235	11.996194	-65.977667	-42.529662	-3.286539	0.263396	0.171380
1030.310000	-1.888815	-1.279827	1.329136	-1.377958	-1.259362	1.097804	0.478781	-0.331019	0.316515	0.225638	-0.315976	-0.525127	3.281062	-7.511764	-3.435083	-0.033421	-0.321153	-0.389044	3.437567	-7.543436	-3.274995	0.064381	-0.379645	-0.466551	11.943475	-65.755101	-42.527409	-3.281530	0.259921	0.171381
1030.322000	-1.882902	-1.283755	1.332934	-1.375291	-1.263285	1.091553	0.490670	-0.329100	0.312343	0.215644	-0.309832	-0.525041	3.463546	-7.551083	-3.469600	-0.010108	-0.416995	-0.368302	3.462583	-7.516551	-3.278728	0.062372	-0.380432	-0.465730	11.881048	-65.487892	-42.525124	-3.275751	0.255695	0.171382
1030.332000	-1.877885	-1.287059	1.335995	-1.373194	-1.266401	1.086267	0.504142	-0.325827	0.307572	0.208956	-0.319397	-0.522582	3.424108	-7.615945	-3.359974	-0.023766	-0.319557	-0.340934	3.472125	-7.494555	-3.281862	0.060681	-0.381081	-0.465046	11.830244	-65.270101	-42.523453	-3.271126	0.252239	0.171383
1030.342000	-1.872840	-1.290367	1.339041	-1.371105	-1.269551	1.081094	0.518131	-0.327993	0.305145	0.203206	-0.315518	-0.517961	3.371481	-7.202766	-3.281203	0.019387	-0.414253	-0.329352	3.431928	-7.443812	-3.295571	0.059066	-0.381121	-0.458157	11.221047	-64.709416	-42.624731	-3.265757	0.255242	0.237598
1030.354000	-1.866558	-1.294280	1.342610	-1.368747	-1.273395	1.074905	0.531534	-0.321076	0.299837	0.199308	-0.321088	-0.506595	3.369335	-7.497253	-3.139700	0.077007	-0.419022	-0.344683	3.364698	-7.369450	-3.318048	0.057238	-0.380781	-0.446668	10.277240	-63.895149	-42.789875	-3.259381	0.261640	0.343564
1030.364000	-1.861264	-1.297453	1.345623	-1.366809	-1.276586	1.069889	0.544348	-0.323313	0.297696	0.195064	-0.328211	-0.499822	3.328042	-6.892710	-3.387676	0.079850	-0.315922	-0.381503	3.371111	-7.346403	-3.322858	0.055611	-0.381300	-0.445299	10.238484	-63.682710	-42.790527	-3.255194	0.258339	0.343564
1030.376000	-1.854563	-1.301296	1.349146	-1.364547	-1.280458	1.063951	0.556809	-0.317863	0.294682	0.190859	-0.327949	-0.495994	3.311050	-6.985630	-3.241729	0.076175	-0.333295	-0.376830	3.378901	-7.318945	-3.328658	0.053635	-0.381932	-0.443087	10.193104	-63.430157	-42.791582	-3.250415	0.254281	0.343565
1030.386000	-1.848924	-1.304407	1.352064	-1.362698	-1.283729	1.059069	0.566360	-0.315132	0.291949	0.187092	-0.325384	-0.492526	3.403886	-6.734954	-3.348585	0.023835	-0.349799	-0.365155	3.385459	-7.296121	-3.333475	0.051990	-0.382455	-0.440918	10.156085	-63.220390	-42.792301	-3.246408	0.250929	0.343566
1030.396000	-1.843183	-1.307544	1.354964	-1.360790	-1.287030	1.054139	0.574846	-0.309577	0.288976	0.182308	-0.326608	-0.487621	3.742745	-7.106185	-3.430750	0.025761	-0.381982	-0.360500	3.392108	-7.273703	-3.338291	0.050349	-0.382977	-0.438748	10.120156	-63.015482	-42.793014	-3.242362	0.247588	0.343567
1030.406000	-1.837359	-1.310619	1.357846	-1.359080	-1.290313	1.049245	0.586895	-0.306984	0.285867	0.175532	-0.326793	-0.480899	3.750149	-7.099989	-3.578910	0.047945	-0.315702	-0.316848	3.398835	-7.251534	-3.343120	0.048689	-0.383503	-0.436578	10.085168	-62.813558	-42.793861	-3.238529	0.244212	0.343568
1030.416000	-1.831312	-1.313635	1.360714	-1.357362	-1.293630	1.044473	0.598039	-0.303164	0.279556	0.174448	-0.321958	-0.473744	3.647524	-7.318582	-3.479907	0.002362	-0.395918	-0.318365	3.405622	-7.229448	-3.347918	0.047053	-0.384032	-0.434409	10.050892	-62.612626	-42.794389	-3.234429	0.240806	0.343569
1030.426000	-1.825233	-1.316690	1.363470	-1.355658	-1.296874	1.039770	0.608487	-0.301070	0.277473	0.168241	-0.327943	-0.467857	3.500370	-7.353825	-3.481007	-0.024219	-0.315048	-0.327983	3.412530	-7.208112	-3.352690	0.045405	-0.384550	-0.432239	10.018055	-62.420676	-42.794671	-3.230451	0.237508	0.343569
1030.438000	-1.817858	-1.320330	1.366753	-1.353699	-1.300757	1.034242	0.621187	-0.298273	0.271260	0.158175	-0.324246	-0.463484	3.449823	-7.351977	-3.413929	-0.041012	-0.405606	-0.327100	3.420853	-7.182092	-3.358487	0.043416	-0.385176	-0.429635	9.979068	-62.185344	-42.795701	-3.225815	0.233504	0.343570
1030.448000	-1.811616	-1.323319	1.369429	-1.352135	-1.304042	1.029697	0.633850	-0.296895	0.265499	0.146959	-0.327624	-0.457672	3.359568	-6.950425	-3.464764	-0.010275	-0.390509	-0.315111	3.403326	-7.080657	-3.407333	0.039374	-0.383128	-0.408954	9.654839	-61.049736	-43.216041	-3.247365	0.256930	0.534061
1030.458000	-1.805241	-1.326273	1.372023	-1.350656	-1.307317	1.025199	0.643322	-0.291801	0.260894	0.144118	-0.332914	-0.446661	3.547344	-7.101232	-3.315815	-0.032315	-0.330487	-0.326733	3.410713	-7.057474	-3.414504	0.037624	-0.383517	-0.405582	9.629580	-60.858685	-43.219871	-3.244136	0.253693	0.534062
1030.468000	-1.798663	-1.329195	1.374512	-1.349275	-1.310602	1.020681	0.654720	-0.292254	0.254930	0.139881	-0.325716	-0.435971	3.327605	-6.561172	-3.248703	-0.071736	-0.455923	-0.309650	3.418216	-7.034894	-3.421678	0.035848	-0.383903	-0.402211	9.605705	-60.674873	-43.223741	-3.241177	0.250480	0.534063
1030.478000	-1.791996	-1.332063	1.377022	-1.347853	-1.313984	1.016388	0.663980	-0.285764	0.249577	0.134872	-0.332689	-0.425933	3.430558	-6.776814	-3.412790	-0.012513	-0.279949	-0.326466	3.425799	-7.012552	-3.428797	0.034103	-0.384293	-0.398840	9.582781	-60.493896	-43.227066	-3.237887	0.247233	0.534064
1030.488000	-1.785238	-1.334885	1.379521	-1.346555	-1.317231	1.012202	0.673277	-0.283191	0.244986	0.127206	-0.329160	-0.416917	3.513935	-6.409633	-3.250855	-0.031816	-0.358171	-0.357920	3.433467	-6.990472	-3.435948	0.032331	-0.384677	-0.395469	9.560880	-60.316062	-43.230705	-3.234895	0.244048	0.534064
1030.498000	-1.778348	-1.337684	1.382048	-1.345236	-1.320555	1.008089	0.684532	-0.273944	0.242863	0.121461	-0.330138	-0.409839	3.253912	-6.922827	-3.481454	-0.040634	-0.368726	-0.331432	3.441238	-6.968931	-3.443028	0.030584	-0.385062	-0.392098	9.540216	-60.144687	-43.233646	-3.231631	0.240847	0.534065
1030.510000	-1.770099	-1.340963	1.384907	-1.343862	-1.324499	1.003220	0.694139	-0.273269	0.232975	0.113786	-0.329071	-0.403297	3.794761	-6.469218	-3.438087	-0.015883	-0.354111	-0.301160	3.450656	-6.943220	-3.451586	0.028452	-0.385523	-0.388052	9.516533	-59.940694	-43.237790	-3.228092	0.237021	0.534067
1030.520000	-1.763188	-1.343626	1.387282	-1.342701	-1.327809	0.999237	0.707307	-0.265574	0.230411	0.112166	-0.335311	-0.395710	3.997619	-6.961205	-3.562267	-0.033361	-0.307898	-0.320040	3.458641	-6.922680	-3.458643	0.026695	-0.385908	-0.384681	9.498421	-59.781298	-43.240506	-3.224933	0.233826	0.534067
1030.530000	-1.756096	-1.346258	1.389592	-1.341630	-1.331151	0.995409	0.719804	-0.264629	0.222724	0.105448	-0.329597	-0.383117	3.979323	-6.762794	-3.437871	0.012723	-0.403237	-0.329642	3.466683	-6.902106	-3.465769	0.024903	-0.386283	-0.381310	9.481001	-59.621500	-43.243899	-3.222152	0.230730	0.534068
1030.542000	-1.747326	-1.349367	1.392277	-1.340348	-1.335085	0.990860	0.736848	-0.257980	0.216653	0.104433	-0.332553	-0.373118	3.484633	-7.103943	-3.483996	-0.086735	-0.374314	-0.295703	3.454747	-6.846882	-3.496358	0.022291	-0.385344	-0.370039	9.202021	-59.065923	-43.462919	-3.223847	0.241821	0.610794
1030.552000	-1.739858	-1.351931	1.394448	-1.339391	-1.338433	0.987128	0.745729	-0.257884	0.209660	0.095318	-0.334416	-0.359775	3.444355	-6.582186	-3.598442	-0.037071	-0.279097	-0.292282	3.428449	-6.776080	-3.541142	0.019787	-0.383302	-0.354002	8.778972	-58.328708	-43.812522	-3.229648	0.262692	0.733579
1030.562000	-1.732277	-1.354486	1.396506	-1.338471	-1.341712	0.983619	0.753642	-0.253001	0.202808	0.089885	-0.329352	-0.351347	3.517802	-6.598126	-3.617301	0.001485	-0.396448	-0.241465	3.436914	-6.754157	-3.550985	0.018032	-0.383480	-0.349372	8.772250	-58.176876	-43.818345	-3.227394	0.259676	0.733580
1030.574000	-1.723079	-1.357464	1.398794	-1.337456	-1.345729	0.979567	0.761812	-0.246956	0.191825	0.084126	-0.333614	-0.332286	3.879546	-6.691450	-3.553952	0.016758	-0.287207	-0.326208	3.447201	-6.728421	-3.562850	0.015893	-0.383690	-0.343817	8.765719	-58.001520	-43.825857	-3.225032	0.256088	0.733581
1030.584000	-1.715481	-1.359916	1.400647	-1.336657	-1.348998	0.976291	0.773045	-0.244082	0.185036	0.083081	-0.328391	-0.320750	3.652277	-6.450487	-3.412475	-0.031162	-0.363707	-0.321483	3.455903	-6.707796	-3.572705	0.014110	-0.383860	-0.339187	8.761836	-57.865225	-43.831806	-3.223079	0.253160	0.733582
1030.596000	-1.706099	-1.362748	1.402815	-1.335762	-1.353015	0.972545	0.788388	-0.234801	0.176412	0.074648	-0.330804	-0.310704	3.557663	-6.812594	-3.352824	0.016745	-0.319918	-0.231255	3.466417	-6.682898	-3.584566	0.011957	-0.384063	-0.333632	8.758034	-57.699904	-43.839285	-3.220876	0.249650	0.733583
1030.606000	-1.698173	-1.365060	1.404541	-1.335007	-1.356321	0.969517	0.798547	-0.233470	0.172544	0.070988	-0.321407	-0.295737	3.569312	-6.285047	-3.507274	-0.016050	-0.436595	-0.310487	3.475285	-6.662666	-3.594459	0.010148	-0.384234	-0.329002	8.756135	-57.568328	-43.845596	-3.219197	0.246708	0.733584
1030.616000	-1.690222	-1.367398	1.406243	-1.334375	-1.359666	0.966589	0.807404	-0.226049	0.167362	0.065784	-0.329192	-0.283598	3.732821	-6.515401	-3.699646	0.028057	-0.333338	-0.277161	3.484226	-6.642603	-3.604327	0.008343	-0.384402	-0.324373	8.755113	-57.438767	-43.851670	-3.217471	0.243800	0.733585
1030.626000	-1.681981	-1.369612	1.407790	-1.333756	-1.362947	0.963835	0.818199	-0.222955	0.157199	0.060740	-0.323747	-0.272569	3.923472	-6.429796	-3.480709	0.020160	-0.402597	-0.254467	3.493261	-6.622991	-3.614225	0.006514	-0.384567	-0.319744	8.755207	-57.314602	-43.858043	-3.216007	0.240925	0.733586
1030.638000	-1.672030	-1.372253	1.409647	-1.333124	-1.366796	0.960638	0.831247	-0.216188	0.149436	0.055219	-0.325107	-0.256435	3.327325	-6.368575	-3.675344	0.025710	-0.394405	-0.317909	3.504218	-6.599975	-3.626074	0.004327	-0.384759	-0.314188	8.756701	-57.171821	-43.865399	-3.214174	0.237536	0.733587
1030.648000	-1.663723	-1.374432	1.411110	-1.332550	-1.370097	0.958114	0.837634	-0.208079	0.143699	0.050207	-0.329617	-0.245815	3.489596	-6.616694	-3.627197	-0.028973	-0.331545	-0.237851	3.271674	-6.572050	-3.664322	0.009987	-0.382070	-0.306548	5.883728	-56.947735	-44.145365	-3.136380	0.263776	0.764574
1030.658000	-1.655341	-1.376581	1.412495	-1.332099	-1.373317	0.955750	0.846075	-0.207810	0.134738	0.043695	-0.327217	-0.228691	3.674863	-6.014330	-3.673438	0.012291	-0.403843	-0.281260	3.279149	-6.552259	-3.675146	0.008658	-0.381990	-0.301724	5.894760	-56.820873	-44.152966	-3.135847	0.261167	0.764575
1030.668000	-1.646781	-1.378589	1.413817	-1.331683	-1.376602	0.953508	0.855389	-0.201347	0.127456	0.042453	-0.329071	-0.218691	3.374271	-6.078897	-3.748643	-0.045530	-0.269975	-0.244534	3.286692	-6.533020	-3.685922	0.007337	-0.381919	-0.296899	5.906598	-56.700627	-44.160099	-3.135236	0.258465	0.764576
1030.678000	-1.638171	-1.380552	1.415060	-1.331252	-1.379898	0.951393	0.862887	-0.192322	0.118992	0.038793	-0.324405	-0.204679	3.312315	-6.529631	-3.632640	-0.047994	-0.383658	-0.229713	3.294296	-6.514264	-3.696667	0.006022	-0.381843	-0.292075	5.919183	-56.586161	-44.166936	-3.134556	0.255821	0.764577
1030.688000	-1.629457	-1.382463	1.416243	-1.330931	-1.383119	0.949399	0.867577	-0.192336	0.110343	0.036001	-0.322874	-0.193102	3.414340	-6.220033	-3.675427	-0.021103	-0.352242	-0.254427	3.301950	-6.495747	-3.707442	0.004693	-0.381764	-0.287251	5.932353	-56.474563	-44.174057	-3.134023	0.253206	0.764577
1030.700000	-1.619092	-1.384702	1.417475	-1.330538	-1.387012	0.947176	0.875398	-0.185792	0.101798	0.031926	-0.319271	-0.183107	3.659509	-6.268262	-3.661348	-0.045623	-0.386395	-0.219788	3.311221	-6.474270	-3.720386	0.003076	-0.381667	-0.281462	5.949186	-56.349551	-44.182741	-3.133629	0.250098	0.764578
1030.710000	-1.610211	-1.386496	1.418473	-1.330279	-1.390227	0.945444	0.886280	-0.175602	0.095228	0.025620	-0.322535	-0.166895	3.376013	-6.732890	-3.873401	-0.014904	-0.314035	-0.269121	3.318998	-6.456603	-3.731174	0.001722	-0.381587	-0.276637	5.963837	-56.248128	-44.189995	-3.133365	0.247494	0.764579
1030.722000	-1.599559	-1.388621	1.419621	-1.329909	-1.394046	0.943581	0.892492	-0.178329	0.085586	0.022630	-0.315893	-0.153870	3.581023	-6.301977	-3.967121	-0.042009	-0.421861	-0.266741	3.328431	-6.436428	-3.744047	0.000115	-0.381479	-0.270848	5.982611	-56.138704	-44.197991	-3.132861	0.244499	0.764580
1030.732000	-1.590669	-1.390363	1.420409	-1.329731	-1.397228	0.942098	0.899582	-0.172992	0.077595	0.019036	-0.319607	-0.146281	3.796903	-6.141840	-3.933917	-0.036699	-0.346064	-0.147292	3.336310	-6.419263	-3.754885	-0.001270	-0.381390	-0.266024	5.998489	-56.043299	-44.205731	-3.132936	0.241994	0.764581
1030.742000	-1.581465	-1.391983	1.421110	-1.329589	-1.400389	0.940732	0.909838	-0.165560	0.065706	0.015115	-0.322197	-0.127665	3.411015	-6.239237	-3.605911	-0.041902	-0.283960	-0.226377	3.267748	-6.409974	-3.774970	0.000037	-0.380311	-0.262036	5.100825	-56.041722	-44.304077	-3.104500	0.249972	0.755698
1030.752000	-1.572306	-1.393601	1.421721	-1.329471	-1.403560	0.939549	0.913345	-0.160887	0.058278	0.013908	-0.312714	-0.116201	3.012223	-6.624603	-3.697796	-0.021429	-0.417066	-0.242883	3.151740	-6.404820	-3.801121	0.003387	-0.378455	-0.258679	3.658096	-56.083823	-44.457632	-3.059566	0.264351	0.741482
1030.762000	-1.563256	-1.395190	1.422306	-1.329339	-1.406729	0.938463	0.914151	-0.161219	0.051923	0.012835	-0.319252	-0.107464	3.703346	-5.932180	-3.893517	-0.067463	-0.275482	-0.197999	3.157959	-6.388318	-3.812494	0.002483	-0.378156	-0.254001	3.679135	-55.990011	-44.465793	-3.060423	0.261972	0.741483
1030.774000	-1.552192	-1.397093	1.422829	-1.329235	-1.410463	0.937295	0.925238	-0.153853	0.039906	0.005821	-0.311026	-0.093227	3.437353	-6.002872	-3.695007	-0.046671	-0.317213	-0.131151	3.165446	-6.368617	-3.826181	-0.063597	-0.377800	-0.248387	3.704676	-55.878650	-44.475972	-3.061602	0.259092	0.741484
1030.784000	-1.542857	-1.398592	1.423184	-1.329189	-1.413621	0.936417	0.929978	-0.144797	0.032358	0.002147	-0.307051	-0.075619	3.187539	-6.379191	-3.679189	-0.052619	-0.381004	-0.204249	3.171733	-6.353077	-3.837554	-0.124736	-0.377494	-0.243709	3.726537	-55.796362	-44.484129	-3.062635	0.256789	0.741484
1030.794000	-1.533572	-1.399947	1.423447	-1.329202	-1.416736	0.935763	0.931523	-0.142669	0.027276	0.000974	-0.307196	-0.065124	3.503040	-6.415644	-3.863279	-0.098213	-0.307576	-0.226832	3.178049	-6.337912	-3.848931	-0.185882	-0.377189	-0.239031	3.748742	-55.718569	-44.492318	-3.063727	0.254475	0.741485
1030.804000	-1.524259	-1.401440	1.423659	-1.329166	-1.419708	0.935181	0.938637	-0.141303	0.018871	0.000581	-0.300895	-0.053185	3.461100	-5.872515	-3.880171	-0.134353	-0.417764	-0.186628	3.184375	-6.322526	-3.860340	-0.247046	-0.376882	-0.234353	3.771066	-55.638118	-44.500832	-3.065021	0.252186	0.741486
1030.814000	-1.514718	-1.402797	1.423786	-1.329178	-1.422761	0.934742	0.945095	-0.133605	0.010583	0.000020	-0.305047	-0.042149	3.465607	-6.204247	-3.907756	-0.185614	-0.335621	-0.183020	3.190729	-6.307580	-3.932564	-0.308321	-0.376575	-0.229675	3.793731	-55.562942	-44.509433	-3.066379	0.249892	0.741487
1030.826000	-1.503418	-1.404387	1.423889	-1.329203	-1.426332	0.934330	0.947567	-0.126136	-0.000647	-0.001929	-0.303575	-0.026706	3.397918	-6.316658	-4.412531	-0.251310	-0.395261	-0.198933	3.198400	-6.290309	-4.575609	-0.382041	-0.376192	-0.224061	3.821467	-55.480690	-44.519250	-3.067852	0.247294	0.741488
1030.836000	-1.493969	-1.405632	1.423813	-1.329228	-1.429362	0.934157	0.953640	-0.122053	-0.009013	-0.004159	-0.301230	-0.013938	3.948644	-6.378317	-4.953701	-0.348898	-0.388760	-0.202960	3.204818	-6.276249	-5.140370	-0.443501	-0.375879	-0.219383	3.844898	-55.416130	-44.527792	-3.069366	0.245070	0.741488
1030.846000	-1.484291	-1.406852	1.423651	-1.329289	-1.432385	0.934103	0.962047	-0.121813	-0.017932	-0.006882	-0.303399	-0.001057	3.046385	-5.983129	-5.019328	-0.344020	-0.332020	-0.046650	3.045189	-6.306058	-5.243157	-0.480260	-0.373472	0.032093	1.889975	-55.871012	-44.691230	-2.999398	0.264548	0.666562
1030.858000	-1.472760	-1.408251	1.423445	-1.329349	-1.435906	0.934258	0.961251	-0.114488	-0.025021	-0.008048	-0.297842	0.021153	3.108940	-6.238879	-5.208395	-0.384822	-0.366003	0.096218	3.050763	-6.290083	-5.255901	-0.508633	-0.372898	0.348480	1.918299	-55.789394	-44.701484	-3.001873	0.261920	0.666563
1030.868000	-1.463192	-1.409417	1.423128	-1.329386	-1.438944	0.934474	0.964504	-0.111864	-0.032522	-0.008120	-0.294965	0.023362	3.522624	-6.042360	-5.262292	-0.414113	-0.323997	0.127713	3.055414	-6.277041	-5.266513	-0.532266	-0.372418	0.352655	1.941972	-55.724620	-44.709954	-3.003821	0.259741	0.666564
1030.880000	-1.451510	-1.410720	1.422655	-1.329518	-1.442415	0.934754	0.971565	-0.104061	-0.043697	-0.010988	-0.289394	0.031940	3.196052	-6.238805	-5.299295	-0.445922	-0.326967	0.171625	3.061007	-6.261882	-5.279271	-0.560657	-0.371838	0.357665	1.970522	-55.652773	-44.720341	-3.006497	0.257183	0.666564
1030.890000	-1.441758	-1.411701	1.422180	-1.329614	-1.445301	0.935071	0.971726	-0.098883	-0.052007	-0.012267	-0.286564	0.041615	3.125998	-6.435531	-5.234412	-0.446684	-0.345961	0.253993	3.065671	-6.249368	-5.289916	-0.567050	-0.371353	0.361841	1.994344	-55.594323	-44.729132	-3.008804	0.255057	0.666565
1030.900000	-1.432026	-1.412731	1.421589	-1.329686	-1.448228	0.935581	0.971823	-0.100886	-0.058650	-0.011166	-0.283830	0.054534	3.612360	-5.954925	-5.336558	-0.482156	-0.349293	0.260202	3.070355	-6.237691	-5.300514	-0.567581	-0.370863	0.366016	2.018410	-55.545887	-44.737460	-3.011003	0.252998	0.666566
1030.910000	-1.422245	-1.413703	1.420973	-1.329817	-1.451001	0.936198	0.978096	-0.097005	-0.067072	-0.010837	-0.280147	0.065817	3.272990	-5.743234	-5.423015	-0.508658	-0.413940	0.269512	3.075033	-6.225751	-5.311145	-0.568128	-0.370369	0.370191	2.042407	-55.494320	-44.746120	-3.013369	0.250970	0.666566
1030.920000	-1.412473	-1.414659	1.420283	-1.329913	-1.453879	0.936850	0.980336	-0.090750	-0.073987	-0.012688	-0.282787	0.075590	3.342543	-6.045341	-5.481214	-0.511966	-0.305264	0.347130	3.079727	-6.214443	-5.321752	-0.568675	-0.369878	0.374366	2.066592	-55.450299	-44.754537	-3.015743	0.248911	0.666567
1030.932000	-1.400835	-1.415689	1.419306	-1.330069	-1.457182	0.937816	0.983782	-0.086941	-0.084656	-0.013531	-0.275662	0.089628	3.787648	-5.929569	-5.471400	-0.524719	-0.374996	0.394889	3.085351	-6.200845	-5.334553	-0.569371	-0.369285	0.379377	2.095517	-55.397158	-44.765350	-3.019017	0.246487	0.666568
1030.942000	-1.390872	-1.416522	1.418402	-1.330237	-1.459929	0.938829	0.991608	-0.081786	-0.091576	-0.013991	-0.273268	0.104345	3.320459	-5.812737	-5.762059	-0.539611	-0.371060	0.377360	3.039192	-6.213698	-5.347565	-0.567569	-0.368267	0.379487	1.512046	-55.641192	-44.797689	-2.996480	0.250008	0.623405
1030.952000	-1.380904	-1.417302	1.417425	-1.330333	-1.462664	0.939947	0.991640	-0.075452	-0.102074	-0.013603	-0.277607	0.111550	3.022187	-6.404302	-5.529678	-0.546462	-0.281256	0.325276	2.960987	-6.241754	-5.361739	-0.563996	-0.366839	0.376542	0.561004	-56.051717	-44.844638	-2.959385	0.256778	0.554331
1030.962000	-1.370985	-1.418044	1.416375	-1.330500	-1.465323	0.941104	0.988837	-0.073091	-0.110513	-0.014961	-0.266338	0.123135	3.385785	-6.429763	-5.514956	-0.556493	-0.420730	0.288819	2.963959	-6.232296	-5.371972	-0.564133	-0.366218	0.380014	0.582137	-56.012973	-44.852805	-2.962231	0.254860	0.554331
1030.972000	-1.361070	-1.418774	1.415167	-1.330620	-1.468031	0.942364	0.992763	-0.074858	-0.120684	-0.014478	-0.272332	0.128100	2.963387	-5.989548	-5.410052	-0.550536	-0.308492	0.389670	2.966913	-6.222720	-5.382287	-0.564323	-0.365601	0.383486	0.603046	-55.972825	-44.861790	-2.965636	0.252902	0.554332
1030.984000	-1.349264	-1.419611	1.413712	-1.330764	-1.471172	0.943954	0.994134	-0.069578	-0.126687	-0.014839	-0.263464	0.144149	3.037758	-5.986631	-5.730324	-0.576957	-0.351001	0.314118	2.970447	-6.211390	-5.394635	-0.564535	-0.364860	0.387652	0.628020	-55.926574	-44.872267	-2.969552	0.250551	0.554333
1030.994000	-1.339317	-1.420307	1.412413	-1.330932	-1.473796	0.945527	0.994480	-0.065109	-0.134777	-0.015506	-0.261933	0.151234	3.552334	-6.108943	-5.633638	-0.541802	-0.314036	0.312224	2.973388	-6.202366	-5.404920	-0.564726	-0.364238	0.391124	0.648773	-55.893035	-44.880951	-2.972976	0.248644	0.554333
1031.004000	-1.329253	-1.420942	1.410963	-1.331074	-1.476424	0.947028	0.997851	-0.064067	-0.142566	-0.014076	-0.260092	0.157640	3.172113	-5.970005	-5.621485	-0.547029	-0.330221	0.306025	2.976322	-6.193697	-5.415188	-0.564914	-0.363616	0.394596	0.669450	-55.863742	-44.889458	-2.976367	0.246739	0.554334
1031.016000	-1.317265	-1.421635	1.409169	-1.331218	-1.479517	0.948999	0.998692	-0.059896	-0.154377	-0.013910	-0.254551	0.170456	2.925261	-5.801321	-5.526314	-0.572244	-0.323773	0.335380	2.979839	-6.183744	-5.427476	-0.565136	-0.362869	0.398762	0.694205	-55.833972	-44.899348	-2.980391	0.244464	0.554335
1031.026000	-1.307307	-1.422231	1.407568	-1.331349	-1.482042	0.950752	0.996026	-0.055911	-0.161785	-0.013488	-0.251735	0.178042	3.562105	-5.764638	-5.521622	-0.571724	-0.345969	0.349783	2.982748	-6.175350	-5.437754	-0.565350	-0.362239	0.402234	0.714590	-55.807982	-44.907967	-2.984059	0.242642	0.554335
1031.036000	-1.297291	-1.422769	1.405924	-1.331516	-1.484592	0.952589	1.001156	-0.050401	-0.168365	-0.012654	-0.249183	0.185592	3.269274	-5.887806	-5.706175	-0.552799	-0.301462	0.350244	2.985655	-6.167219	-5.448004	-0.565561	-0.361614	0.405706	0.734932	-55.785134	-44.916304	-2.987689	0.240767	0.554336
1031.046000	-1.287351	-1.423247	1.404160	-1.331600	-1.487063	0.954513	1.002002	-0.046605	-0.178812	-0.012307	-0.244369	0.196458	3.041728	-6.139076	-5.599713	-0.553512	-0.387139	0.329278	2.887019	-6.212026	-5.508144	-0.561294	-0.356824	0.404334	-0.454434	-56.392175	-45.410652	-2.945453	0.282499	0.503818
1031.056000	-1.277335	-1.423713	1.402340	-1.331694	-1.489467	0.956555	0.999908	-0.044390	-0.188918	-0.010084	-0.242387	0.208145	3.715887	-6.095103	-5.373166	-0.538666	-0.357751	0.297079	2.888688	-6.204844	-5.519380	-0.546609	-0.355954	0.407489	-0.435607	-56.372103	-45.418539	-2.949293	0.280697	0.503819
1031.068000	-1.265208	-1.424178	1.400055	-1.331824	-1.492348	0.958991	1.003194	-0.040252	-0.196633	-0.005601	-0.241955	0.213164	3.127651	-6.400302	-5.613404	-0.551233	-0.363024	0.388998	2.890670	-6.196738	-5.532833	-0.497194	-0.354905	0.411275	-0.413261	-56.354153	-45.427711	-2.953897	0.278592	0.503819
1031.078000	-1.255193	-1.424539	1.398075	-1.331858	-1.494715	0.961248	1.001378	-0.039532	-0.202793	-0.003190	-0.232528	0.223372	2.928032	-6.138651	-5.822281	-0.553463	-0.344709	0.315386	2.892306	-6.189907	-5.544019	-0.456013	-0.354033	0.414431	-0.394829	-56.338296	-45.435119	-2.957711	0.276802	0.503820
1031.088000	-1.245324	-1.424922	1.396035	-1.331834	-1.497054	0.963551	0.999198	-0.038300	-0.211790	-0.002584	-0.230315	0.227671	3.708534	-6.127005	-5.840391	-0.543736	-0.371384	0.367300	2.893922	-6.183034	-5.555212	-0.414851	-0.353153	0.417586	-0.376646	-56.321928	-45.442583	-2.961731	0.275118	0.503820
1031.098000	-1.235256	-1.425279	1.393879	-1.331858	-1.499402	0.965906	1.003992	-0.035636	-0.221242	-0.001727	-0.231689	0.238797	3.239887	-5.980299	-5.894785	-0.548156	-0.248458	0.305181	2.895522	-6.176909	-5.566358	-0.373675	-0.352279	0.420741	-0.358643	-56.314521	-45.449593	-2.965608	0.273358	0.503821
1031.108000	-1.225276	-1.425662	1.391562	-1.331893	-1.501647	0.968256	1.004480	-0.032659	-0.233085	-0.000904	-0.220654	0.244657	3.170906	-5.861349	-5.736556	-0.539596	-0.331197	0.363245	2.897095	-6.170481	-5.577517	-0.332523	-0.351402	0.423897	-0.340959	-56.303480	-45.456733	-2.969742	0.271633	0.503821
1031.120000	-1.213242	-1.426045	1.388707	-1.331881	-1.504276	0.971318	1.003680	-0.029105	-0.243742	-0.000574	-0.220371	0.258205	3.478827	-5.859047	-5.834596	-0.536438	-0.316595	0.333733	2.898951	-6.163147	-5.590897	-0.283162	-0.350340	0.427683	-0.320126	-56.294778	-45.465189	-2.974923	0.269659	0.503822
1031.130000	-1.203027	-1.426282	1.386183	-1.331905	-1.506492	0.973946	1.004903	-0.025327	-0.251649	0.000217	-0.212843	0.262040	3.042411	-5.902394	-5.696978	-0.482679	-0.355434	0.395867	2.900480	-6.157431	-5.602002	-0.242178	-0.349458	0.430839	-0.302972	-56.292263	-45.471791	-2.979178	0.267994	0.503822
1031.140000	-1.193003	-1.426556	1.383530	-1.331869	-1.508671	0.976624	1.002664	-0.022743	-0.260229	0.000199	-0.210803	0.275076	2.813591	-5.793292	-5.695878	-0.434314	-0.255088	0.322576	2.901985	-6.151629	-5.613103	-0.201247	-0.348570	0.433994	-0.286111	-56.288726	-45.478356	-2.983675	0.266383	0.503823
1031.152000	-1.181094	-1.426783	1.380312	-1.331868	-1.511186	0.979957	0.999948	-0.020391	-0.270956	0.000597	-0.200761	0.278335	3.164989	-5.867269	-5.722284	-0.316318	-0.367124	0.315063	2.808910	-6.242395	-5.627908	-0.117721	-0.346490	0.421310	-1.388028	-57.428808	-45.508427	-2.933061	0.274383	0.338558
1031.162000	-1.171012	-1.426987	1.377558	-1.331867	-1.513185	0.982825	1.002650	-0.018541	-0.277777	0.005202	-0.200865	0.287730	2.965889	-5.774699	-5.652967	-0.269710	-0.363341	0.276732	2.808732	-6.238530	-5.638236	-0.049692	-0.345515	0.423431	-1.378203	-57.424267	-45.514439	-2.937788	0.272805	0.338558
1031.174000	-1.159012	-1.427153	1.374186	-1.331768	-1.515585	0.986303	0.996850	-0.015325	-0.283973	0.010612	-0.198932	0.292997	3.189764	-5.983670	-5.911049	-0.222206	-0.281352	0.291971	2.808488	-6.234017	-5.650582	0.013499	-0.344351	0.425975	-1.366772	-57.420324	-45.521185	-2.943497	0.270845	0.338558
1031.184000	-1.149089	-1.427260	1.371296	-1.331685	-1.517525	0.989276	0.996774	-0.013566	-0.296047	0.010857	-0.189906	0.295104	3.397972	-5.897825	-5.712233	-0.170559	-0.351186	0.377973	2.808260	-6.230653	-5.660825	0.013981	-0.343370	0.428095	-1.357547	-57.421776	-45.526366	-2.948270	0.269319	0.338559
1031.196000	-1.137068	-1.427415	1.367743	-1.331528	-1.519781	0.992877	0.999994	-0.011708	-0.303528	0.014785	-0.189173	0.305908	2.695179	-5.957276	-5.851001	-0.158920	-0.360966	0.325037	2.807966	-6.226917	-5.673021	0.014594	-0.342196	0.430639	-1.346715	-57.427138	-45.531641	-2.953614	0.267466	0.338559
1031.206000	-1.127134	-1.427558	1.364668	-1.331359	-1.521672	0.995935	0.994082	-0.010523	-0.312255	0.016251	-0.187330	0.309782	3.249694	-5.846199	-5.824826	-0.117741	-0.327474	0.362359	2.807690	-6.156807	-5.683165	0.015081	-0.341213	0.432759	-1.338062	-57.427110	-45.535839	-2.958326	0.265971	0.338560
1031.218000	-1.115160	-1.427640	1.360827	-1.331214	-1.523893	0.999712	0.994292	-0.006114	-0.321878	0.019770	-0.186418	0.315240	3.323714	-5.815174	-5.866185	-0.098858	-0.261927	0.368680	2.807313	-5.849572	-5.695286	0.015650	-0.340032	0.435303	-1.328237	-57.436868	-45.540384	-2.964146	0.264184	0.338560
1031.228000	-1.105195	-1.427674	1.357584	-1.330985	-1.525686	1.002934	0.994392	-0.002753	-0.330752	0.023382	-0.180638	0.323431	2.825202	-5.889625	-5.905186	-0.049319	-0.292791	0.377255	2.806977	-5.593617	-5.705329	0.016129	-0.339052	0.437423	-1.320298	-57.445885	-45.543588	-2.968943	0.262662	0.338560
1031.238000	-1.095247	-1.427685	1.354225	-1.330780	-1.527376	1.006123	0.990364	-0.000986	-0.339205	0.026422	-0.173002	0.328817	3.145123	-5.715583	-5.957353	-0.056960	-0.407932	0.398497	2.806611	-5.337719	-5.715319	0.016607	-0.338058	0.439543	-1.312720	-57.455590	-45.546277	-2.973760	0.261274	0.338561
1031.250000	-1.083405	-1.427673	1.350109	-1.330467	-1.529480	1.010111	0.988689	-0.000338	-0.346081	0.031677	-0.175327	0.332818	3.153598	-5.869784	-6.011825	-0.057653	-0.260863	0.340021	2.743300	-5.273370	-5.718897	0.021446	-0.336811	0.424555	-2.048495	-58.688522	-45.475947	-2.936064	0.259929	0.160395
1031.260000	-1.073593	-1.427649	1.346579	-1.330107	-1.531202	1.013464	0.990031	-0.000230	-0.355768	0.033237	-0.169314	0.337519	2.854370	-5.924406	-5.997534	-0.026891	-0.249030	0.353982	2.741507	-5.177889	-5.727758	0.022159	-0.335806	0.425559	-2.048799	-58.697169	-45.478000	-2.941126	0.258356	0.160395
1031.272000	-1.061741	-1.427649	1.342259	-1.329686	-1.533107	1.017513	0.985202	-0.000052	-0.365093	0.036627	-0.159826	0.341476	3.249500	-5.847336	-5.991615	-0.000897	-0.323272	0.319092	2.739318	-5.062982	-5.738301	0.023015	-0.334590	0.426764	-2.049609	-58.703600	-45.479578	-2.947195	0.256572	0.160395
1031.282000	-1.051828	-1.427649	1.338536	-1.329313	-1.534732	1.020947	0.983421	-0.000038	-0.374203	0.041294	-0.156611	0.337993	3.096576	-5.893961	-5.820167	0.010931	-0.344662	0.398521	2.737470	-4.967437	-5.747018	0.023729	-0.333570	0.427768	-2.050568	-58.711486	-45.480221	-2.952248	0.255155	0.160396
1031.294000	-1.039960	-1.427637	1.334036	-1.328845	-1.536567	1.025067	0.980132	-0.000030	-0.383251	0.044692	-0.149471	0.344442	2.975692	-5.854280	-5.735134	0.040298	-0.355777	0.304524	2.735212	-4.853691	-5.757386	0.024577	-0.332348	0.428973	-2.052195	-58.716888	-45.480074	-2.958404	0.253439	0.160396
1031.304000	-1.030269	-1.427661	1.330212	-1.328356	-1.538055	1.028541	0.975742	-0.000026	-0.386116	0.045406	-0.146367	0.345531	3.302922	-5.747228	-5.988069	0.076755	-0.338268	0.345853	2.733307	-4.760008	-5.765940	0.025287	-0.331324	0.429977	-2.053838	-58.718612	-45.479105	-2.963495	0.252057	0.160396
1031.314000	-1.020482	-1.427637	1.326239	-1.327896	-1.539564	1.032038	0.978368	-0.000000	-0.393982	0.053072	-0.145874	0.347249	3.142643	-5.535332	-6.092805	-0.012614	-0.242434	0.390522	2.731373	-4.666460	-5.774420	0.025993	-0.330303	0.430982	-2.055822	-58.721950	-45.477415	-2.968634	0.250654	0.160397
1031.326000	-1.008841	-1.427637	1.321425	-1.327212	-1.541252	1.036205	0.976644	0.000107	-0.402779	0.055949	-0.134867	0.350554	2.956927	-5.448315	-6.075986	-0.023120	-0.339726	0.356611	2.729017	-4.554583	-5.784485	0.026849	-0.329068	0.432187	-2.058635	-58.730521	-45.474289	-2.974704	0.249076	0.160397
1031.336000	-0.999141	-1.427660	1.317368	-1.326688	-1.542575	1.039727	0.972756	0.000555	-0.409243	0.054845	-0.128803	0.358684	3.331720	-5.256384	-6.121269	0.025145	-0.398205	0.320191	2.727020	-4.461108	-5.792777	0.027555	-0.328037	0.433191	-2.061372	-58.734737	-45.470750	-2.979839	0.247778	0.160397
1031.348000	-0.987446	-1.427624	1.312338	-1.325955	-1.544126	1.044035	0.973887	0.000700	-0.417840	0.059176	-0.131196	0.356908	2.796190	-5.270568	-6.019335	-0.015689	-0.375627	0.255483	2.696276	-4.547629	-5.782771	0.030966	-0.327864	0.417711	-2.400885	-59.887440	-45.279334	-2.959293	0.235045	-0.011338
1031.358000	-0.977800	-1.427649	1.308148	-1.325356	-1.545458	1.047616	0.970234	0.000369	-0.427257	0.064500	-0.128517	0.354522	2.992217	-5.252978	-5.885361	-0.022114	-0.281445	0.357318	2.693253	-4.605958	-5.789573	0.031786	-0.326882	0.417640	-2.411089	-59.889832	-45.274707	-2.964512	0.233618	-0.011338
1031.370000	-0.966156	-1.427649	1.303009	-1.324589	-1.546955	1.051925	0.965830	0.000198	-0.436667	0.068738	-0.119383	0.352571	3.169384	-5.312537	-5.739377	-0.067912	-0.313896	0.372610	2.689596	-4.675397	-5.797602	0.032762	-0.325693	0.417554	-2.423681	-59.886039	-45.267829	-2.970862	0.232020	-0.011337
1031.380000	-0.956394	-1.427649	1.298714	-1.323891	-1.548103	1.055482	0.966549	0.000155	-0.438806	0.071011	-0.114432	0.356165	2.652691	-5.362833	-6.124444	-0.040430	-0.368790	0.319024	2.686527	-4.733511	-5.804190	0.033580	-0.324696	0.417483	-2.434435	-59.885853	-45.261090	-2.976094	0.230767	-0.011337
1031.392000	-0.944885	-1.427625	1.293352	-1.322980	-1.549483	1.059707	0.959768	0.000123	-0.442707	0.076210	-0.111494	0.354518	2.708249	-5.326086	-6.214877	-0.059683	-0.359777	0.328018	2.682807	-4.802944	-5.811937	0.034559	-0.323501	0.417397	-2.447790	-59.882004	-45.251446	-2.982407	0.229229	-0.011337
1031.402000	-0.935396	-1.427637	1.288790	-1.322226	-1.550627	1.063206	0.954710	0.000105	-0.452830	0.077346	-0.110613	0.353285	3.377183	-5.433000	-5.945875	-0.024822	-0.351941	0.368043	2.679685	-4.860906	-5.818281	0.035380	-0.322499	0.417325	-2.459170	-59.879995	-45.242304	-2.987619	0.228021	-0.011337
1031.412000	-0.925858	-1.427637	1.284180	-1.321451	-1.551634	1.066764	0.958401	0.000092	-0.459005	0.077044	-0.105774	0.357045	2.642124	-5.465387	-5.958357	-0.012653	-0.338951	0.377093	2.676537	-4.918352	-5.824496	0.036188	-0.321501	0.417254	-2.470870	-59.871811	-45.231900	-2.992961	0.226770	-0.011337
1031.424000	-0.914355	-1.427613	1.278622	-1.320455	-1.552891	1.071052	0.954207	0.000060	-0.467496	0.084042	-0.098195	0.359987	2.793556	-5.483149	-5.871449	-0.036560	-0.380849	0.338737	2.672740	-4.987678	-5.831819	0.037176	-0.320294	0.417168	-2.485144	-59.866667	-45.218077	-2.999175	0.225376	-0.011336
1031.434000	-0.904792	-1.427685	1.273955	-1.319578	-1.553886	1.074618	0.948583	-0.000329	-0.473992	0.086508	-0.097878	0.359979	3.177131	-5.607707	-5.858845	-0.011110	-0.312598	0.296957	2.669543	-5.046223	-5.837774	0.037983	-0.319288	0.417097	-2.497425	-59.857426	-45.205118	-3.004531	0.224210	-0.011336
1031.446000	-0.893337	-1.427649	1.268278	-1.318524	-1.555062	1.078878	0.947295	-0.000646	-0.479877	0.090679	-0.096257	0.354959	2.641362	-5.942619	-6.064189	0.013138	-0.220517	0.327576	2.571853	-5.439484	-5.946475	0.044148	-0.310501	0.395643	-3.629411	-62.401170	-46.182597	-2.958246	0.302289	-0.234156
1031.456000	-0.883968	-1.427687	1.263457	-1.317515	-1.555960	1.082452	0.941444	-0.004451	-0.485571	0.097494	-0.084962	0.349095	2.735055	-6.083027	-6.097760	-0.014384	-0.289300	0.316019	2.566721	-5.727615	-5.953493	0.045603	-0.309096	0.394176	-3.650744	-62.392492	-46.167279	-2.963383	0.301023	-0.234156
1031.468000	-0.872797	-1.427711	1.257607	-1.316281	-1.556917	1.086628	0.935606	-0.005064	-0.493087	0.103150	-0.075908	0.344842	3.251020	-6.632669	-6.189439	0.007384	-0.268752	0.286651	2.560551	-6.073017	-5.961702	0.047365	-0.307404	0.392415	-3.676470	-62.377835	-46.146796	-2.969374	0.299551	-0.234155
1031.478000	-0.863396	-1.427773	1.252615	-1.315278	-1.557659	1.090062	0.937531	-0.008384	-0.501567	0.105928	-0.070975	0.340845	2.766038	-6.836277	-6.109218	-0.013672	-0.384222	0.315995	2.555395	-6.360602	-5.967070	0.048827	-0.305982	0.390948	-3.698085	-62.362632	-46.128048	-2.974435	0.298468	-0.234156
1031.490000	-0.852099	-1.427895	1.246548	-1.313912	-1.558426	1.094056	0.930686	-0.013024	-0.510744	0.112129	-0.066065	0.333212	2.789729	-6.862955	-6.177588	-0.004398	-0.341856	0.405490	2.549194	-6.635523	-5.971354	0.050581	-0.304274	0.389187	-3.724197	-62.339806	-46.103337	-2.980507	0.297178	-0.234156
1031.500000	-0.842783	-1.428077	1.241391	-1.312723	-1.559084	1.097443	0.922807	-0.016283	-0.518035	0.115391	-0.066440	0.333827	2.990336	-6.611964	-6.155154	0.042084	-0.322509	0.334311	2.544018	-6.637422	-5.974717	0.052051	-0.302857	0.387720	-3.746048	-62.315572	-46.080705	-2.985477	0.296033	-0.234156
1031.512000	-0.831775	-1.428293	1.235131	-1.311283	-1.559875	1.101319	0.921497	-0.017115	-0.527509	0.123494	-0.060931	0.330389	2.827257	-6.441417	-6.201529	-0.013819	-0.253921	0.319315	2.537795	-6.638787	-5.978467	0.053802	-0.301145	0.385959	-3.772419	-62.275548	-46.050731	-2.991585	0.294780	-0.234156
1031.522000	-0.822639	-1.428462	1.229786	-1.310001	-1.560438	1.104606	0.918082	-0.018051	-0.532725	0.127277	-0.054127	0.326961	2.907101	-6.387977	-6.370190	0.054193	-0.214950	0.283027	2.532584	-6.640374	-5.981419	0.055266	-0.299718	0.384492	-3.794691	-62.247577	-46.024055	-2.996619	0.293747	-0.234156
1031.532000	-0.813513	-1.428630	1.224341	-1.308675	-1.560915	1.107848	0.913394	-0.019189	-0.542429	0.134654	-0.048062	0.322560	2.960279	-6.491262	-6.195247	0.016529	-0.221921	0.303122	2.527369	-6.641562	-5.984157	0.056743	-0.298283	0.383025	-3.817011	-62.214831	-45.995278	-3.001516	0.292797	-0.234156
1031.544000	-0.802443	-1.428882	1.217768	-1.307010	-1.561428	1.111675	0.911588	-0.020118	-0.550208	0.140974	-0.040113	0.317145	2.663137	-6.645749	-6.174816	0.029613	-0.200139	0.280693	2.445006	-6.987143	-6.083392	0.063307	-0.289889	0.343499	-4.751461	-66.278730	-46.904733	-2.957639	0.362376	-0.633177
1031.554000	-0.793293	-1.429161	1.212239	-1.305590	-1.561796	1.114742	0.903210	-0.025786	-0.560582	0.149372	-0.032487	0.301654	2.453239	-6.811107	-5.967814	0.068382	-0.208825	0.301762	2.437427	-6.993800	-6.085852	0.065413	-0.288107	0.339532	-4.788538	-66.245148	-46.873189	-2.962325	0.361204	-0.633177
1031.566000	-0.782550	-1.429498	1.205563	-1.303742	-1.562127	1.118364	0.895675	-0.029473	-0.564299	0.157835	-0.023316	0.294095	2.529657	-7.062418	-6.219896	0.008965	-0.227099	0.258543	2.428373	-7.001275	-6.088512	0.067952	-0.285957	0.334773	-4.832517	-66.198715	-46.832456	-2.967809	0.359939	-0.633177
1031.576000	-0.773660	-1.429825	1.199885	-1.302174	-1.562293	1.121262	0.892734	-0.033276	-0.568582	0.163089	-0.016669	0.280694	2.788235	-7.219575	-6.462652	0.039179	-0.260188	0.233358	2.420856	-7.006948	-6.090421	0.070071	-0.284161	0.330806	-4.868844	-66.153353	-46.795487	-2.972348	0.358924	-0.633178
1031.588000	-0.763060	-1.430236	1.192862	-1.300087	-1.562457	1.124529	0.889006	-0.039770	-0.578898	0.173281	-0.009152	0.264893	2.575549	-7.359117	-6.378923	0.024052	-0.238239	0.326506	2.411857	-7.013394	-6.092328	0.072626	-0.265084	0.326047	-4.912174	-66.094590	-46.747350	-2.977666	0.357791	-0.633178
1031.598000	-0.754242	-1.430660	1.186961	-1.298381	-1.562488	1.127139	0.882070	-0.046840	-0.587811	0.177137	0.000405	0.258412	2.942332	-7.300199	-6.284110	0.052527	-0.124756	0.275573	2.404401	-7.017820	-6.093563	0.074750	-0.057834	0.322080	-4.947765	-66.034298	-46.703759	-2.982152	0.356949	-0.633178
1031.610000	-0.743658	-1.431275	1.179961	-1.296212	-1.562423	1.130162	0.876768	-0.055672	-0.597104	0.186852	0.010534	0.245232	2.903000	-6.964130	-6.242526	0.058682	0.020262	0.350805	2.395533	-7.022150	-6.094706	0.077321	0.192109	0.317321	-4.989531	-65.950205	-46.648104	-2.987294	0.355974	-0.633179
1031.620000	-0.734881	-1.431875	1.174006	-1.294288	-1.562298	1.132543	0.872681	-0.060051	-0.600568	0.195201	0.020453	0.239152	2.549926	-6.818533	-6.637316	0.015529	0.101135	0.273740	2.388183	-7.025338	-6.095345	0.079480	0.350107	0.313354	-5.023846	-65.875080	-46.598637	-2.991403	0.355251	-0.633179
1031.632000	-0.724478	-1.432632	1.166718	-1.291881	-1.562106	1.135315	0.864310	-0.062838	-0.611327	0.201268	0.019340	0.225390	2.850340	-7.100699	-6.551356	-0.011431	0.156557	0.254990	2.379424	-7.028035	-6.095617	0.082080	0.352034	0.308595	-5.064312	-65.771422	-46.534414	-2.996239	0.354447	-0.633180
1031.642000	-0.715904	-1.433259	1.160466	-1.289799	-1.561913	1.137524	0.860435	-0.066824	-0.621790	0.202657	0.020972	0.217258	2.897814	-7.300802	-6.467836	0.022331	0.222826	0.218181	2.426261	-7.040479	-6.033621	0.081884	0.348834	0.298668	-4.451046	-65.805205	-45.871365	-3.024998	0.302549	-0.696480
1031.652000	-0.707295	-1.434008	1.154213	-1.287771	-1.561695	1.139576	0.860490	-0.075906	-0.625370	0.207292	0.023772	0.197776	2.703937	-7.055215	-6.095575	0.043912	0.255524	0.283833	2.506123	-7.059942	-5.931463	0.079501	0.342227	0.284259	-3.458521	-65.899596	-44.845012	-3.068976	0.219823	-0.797781
1031.664000	-0.697046	-1.435031	1.146775	-1.285173	-1.561392	1.141931	0.854993	-0.082775	-0.630763	0.212650	0.030349	0.187824	2.574973	-6.989328	-5.852859	0.060673	0.312650	0.192939	2.498234	-7.062490	-5.926769	0.081056	0.343435	0.278263	-3.509676	-65.763685	-44.773314	-3.074232	0.218889	-0.797781
1031.674000	-0.688556	-1.435893	1.140473	-1.282975	-1.561053	1.143732	0.850223	-0.086772	-0.629588	0.216790	0.037469	0.171990	2.797252	-7.178329	-6.077903	0.048929	0.325305	0.195126	2.491701	-7.064381	-5.922545	0.082377	0.344452	0.273266	-3.551805	-65.647644	-44.710499	-3.078335	0.218220	-0.797781
1031.684000	-0.680026	-1.436824	1.134104	-1.280761	-1.560664	1.145340	0.848285	-0.094502	-0.632912	0.219141	0.042656	0.156108	2.932255	-6.899555	-6.068108	0.056474	0.355575	0.286562	2.485206	-7.065386	-5.917933	0.083692	0.345467	0.268269	-3.593479	-65.520987	-44.643855	-3.082508	0.217541	-0.797781
1031.696000	-0.669782	-1.438014	1.126410	-1.278088	-1.560120	1.147131	0.843605	-0.102516	-0.637325	0.230427	0.050151	0.144837	2.476148	-6.671968	-5.957279	0.035039	0.379561	0.193271	2.477475	-7.065222	-5.911834	0.085277	0.346695	0.262273	-3.642735	-65.352599	-44.558341	-3.087442	0.216816	-0.797781
1031.706000	-0.661353	-1.439096	1.120076	-1.275798	-1.559576	1.148527	0.835886	-0.106705	-0.640211	0.233980	0.055564	0.131504	2.770173	-6.769610	-5.914275	0.055418	0.333804	0.179738	2.471092	-7.064837	-5.906484	0.086616	0.347722	0.257276	-3.683067	-65.209298	-44.484438	-3.091359	0.216262	-0.797781
1031.716000	-0.653004	-1.440176	1.113726	-1.273383	-1.559024	1.149766	0.832130	-0.114150	-0.642950	0.239884	0.058207	0.116985	2.728824	-6.587358	-5.915038	0.063559	0.335366	0.201914	2.464776	-7.063308	-5.900727	0.087964	0.348758	0.252279	-3.722600	-65.052308	-44.406534	-3.095174	0.215794	-0.797782
1031.726000	-0.644725	-1.441368	1.107377	-1.271036	-1.558370	1.150825	0.832098	-0.118444	-0.641253	0.246019	0.065310	0.104802	2.563437	-6.610910	-6.148893	0.031397	0.294518	0.199155	2.458504	-7.061854	-5.894712	0.089338	0.349794	0.247283	-3.761606	-64.896205	-44.326093	-3.098708	0.215338	-0.797782
1031.736000	-0.636518	-1.442592	1.100866	-1.268570	-1.557745	1.151813	0.828292	-0.118688	-0.643920	0.252873	0.065884	0.091583	2.828744	-7.028054	-6.080875	-0.014655	0.323514	0.215467	2.655288	-6.237116	-5.548497	0.079891	0.328062	0.317649	-1.377808	-54.914979	-40.903842	-3.214164	-0.027291	-0.000006
1031.746000	-0.628287	-1.443741	1.094298	-1.266152	-1.557113	1.152758	0.829982	-0.118902	-0.643728	0.249281	0.062434	0.088604	2.944880	-7.925980	-6.234089	0.027378	0.414926	0.126476	2.525964	-7.129231	-5.826327	0.086047	0.346064	0.228906	-2.913637	-65.521205	-43.634861	-3.154446	0.162145	-0.925393
1031.756000	-0.619972	-1.445095	1.087821	-1.263641	-1.556460	1.153552	0.826956	-0.137307	-0.648245	0.256196	0.066077	0.072284	2.874230	-6.627460	-5.741657	0.044067	0.431387	0.156942	2.519879	-7.127376	-5.817718	0.086985	0.346855	0.223110	-2.959394	-65.336197	-43.545065	-3.158038	0.161601	-0.925393
1031.768000	-0.610044	-1.446763	1.080130	-1.260519	-1.555651	1.154287	0.825126	-0.143783	-0.645917	0.258192	0.073207	0.056046	2.682926	-6.680106	-5.969429	-0.008053	0.440734	0.151820	2.512680	-7.124519	-5.807045	0.088149	0.347804	0.216155	-3.013072	-65.106631	-43.433927	-3.161949	0.160951	-0.925393
1031.778000	-0.601752	-1.448214	1.073698	-1.257818	-1.554881	1.154709	0.819346	-0.145883	-0.644251	0.257520	0.075643	0.037161	2.631131	-7.125282	-6.276896	-0.031894	0.454037	0.229086	2.506766	-7.121151	-5.797743	0.089144	0.348603	0.210359	-3.056769	-64.903505	-43.337304	-3.164938	0.160496	-0.925393
1031.788000	-0.593606	-1.449723	1.067191	-1.255253	-1.554099	1.154989	0.815785	-0.152457	-0.647953	0.259539	0.081271	0.022851	2.934324	-7.481579	-6.159386	0.057747	0.424222	0.205467	2.500894	-7.117511	-5.788049	0.090138	0.349401	0.204563	-3.099983	-64.697113	-43.236834	-3.167940	0.160039	-0.925393
1031.798000	-0.585538	-1.451302	1.060750	-1.252563	-1.553229	1.155126	0.815591	-0.163833	-0.650751	0.262470	0.087368	0.009338	2.813386	-7.044837	-6.046231	0.040703	0.385224	0.228371	2.495094	-7.112596	-5.777841	0.091133	0.350204	0.123264	-3.142315	-64.475458	-43.131299	-3.170929	0.159623	-0.925393
[truncated: 2,375 more rows]
