# Supplementary material for: Practical Aspects of Model-Based Collision Detection
Source: Front Robot AI. 2020 Nov 23;7:571574. doi: 10.3389/frobt.2020.571574 (PMC7805958; doi:10.3389/frobt.2020.571574)
Supplement: Supplementary file 1 [file Data_Sheet_1.ZIP › identification_data/ur-20_02_10-20sec_7harm.csv]

1301.948000	0.017616	-1.612853	0.000100	-1.530573	-0.046297	-0.013916	-0.000000	0.000000	-0.000000	0.000000	0.000000	0.000000	0.114620	0.368367	-0.057010	0.002682	0.045329	0.026330	0.000000	0.423177	0.164278	-0.003315	-0.000148	0.000000	0.000000	5.067918	1.616260	-0.035679	-0.001596	0.000000
1301.958000	0.017616	-1.612865	0.000077	-1.530549	-0.046334	-0.013953	-0.000000	0.000000	-0.000000	0.000000	0.000000	0.000000	0.113405	0.254880	-0.002161	-0.018316	0.043089	0.049622	-0.000000	0.423052	0.164125	-0.003322	-0.000146	0.000000	-0.000000	5.066415	1.614757	-0.035758	-0.001575	0.000000
1301.968000	0.017640	-1.612877	0.000100	-1.530597	-0.046334	-0.013976	-0.000000	0.000000	-0.000000	0.000000	0.000000	0.000000	0.075188	0.201892	0.026927	-0.035654	0.060873	0.034166	-0.000000	0.423426	0.164283	-0.003309	-0.000150	0.000000	-0.000000	5.070899	1.616308	-0.035613	-0.001617	0.000000
1301.978000	0.017628	-1.612877	0.000112	-1.530549	-0.046321	-0.013953	-0.000000	0.000000	-0.000000	0.000000	0.000000	0.000000	0.087974	0.393060	-0.038347	-0.019970	0.041415	0.023140	0.000000	0.423347	0.164286	-0.003304	-0.000151	0.000000	0.000000	5.069952	1.616339	-0.035563	-0.001628	0.000000
1301.988000	0.017628	-1.612853	0.000089	-1.530573	-0.046309	-0.013940	-0.000000	0.000000	-0.000000	0.000000	0.000000	0.000000	0.123450	0.300067	0.005263	-0.008114	0.042618	0.015010	-0.000000	0.422683	0.163879	-0.003326	-0.000145	0.000000	-0.000000	5.061999	1.612335	-0.035800	-0.001563	0.000000
1302.000000	0.017604	-1.612877	0.000089	-1.530585	-0.046334	-0.013953	-0.000000	0.000000	-0.000000	0.000000	0.000000	0.000000	0.150543	0.360518	-0.037624	-0.024588	0.061981	0.020027	-0.000000	0.423089	0.164071	-0.003325	-0.000146	0.000000	-0.000000	5.066861	1.614225	-0.035784	-0.001573	0.000000
1302.010000	0.017592	-1.612865	0.000112	-1.530597	-0.046334	-0.013964	-0.000000	0.000000	-0.000000	0.000000	0.000000	0.000000	0.063828	0.309118	-0.030134	-0.026824	0.038569	0.018282	0.000000	0.423083	0.164064	-0.003331	-0.000144	0.000000	0.000000	5.066794	1.614158	-0.035851	-0.001552	0.000000
1302.020000	0.017640	-1.612877	0.000112	-1.530597	-0.046334	-0.013928	-0.000000	0.000000	-0.000000	0.000000	0.000000	0.000000	0.040114	0.368616	-0.038446	-0.010347	0.064695	0.041821	0.000000	0.423343	0.164280	-0.003309	-0.000150	0.000000	0.000000	5.069901	1.616288	-0.035614	-0.001616	0.000000
1302.030000	0.017604	-1.612853	0.000112	-1.530597	-0.046334	-0.013928	-0.000000	0.000000	-0.000000	0.000000	0.000000	0.000000	0.193673	0.257688	-0.069451	-0.037542	0.053528	0.030794	-0.000000	0.423055	0.164129	-0.003319	-0.000147	0.000000	-0.000000	5.066453	1.614795	-0.035720	-0.001585	0.000000
1302.042000	0.017628	-1.612853	0.000112	-1.530620	-0.046357	-0.013916	-0.000000	0.000000	-0.000000	0.000000	0.000000	0.000000	0.207224	0.285405	-0.026761	-0.012954	0.061204	0.037574	0.000000	0.423130	0.164220	-0.003319	-0.000147	0.000000	0.000000	5.067350	1.615692	-0.035723	-0.001584	0.000000
1302.052000	0.017556	-1.612877	0.000100	-1.530597	-0.046393	-0.013916	-0.000000	0.000000	-0.000000	0.000000	0.000000	0.000000	0.178353	0.286981	0.014431	-0.009796	0.055544	0.032305	0.000000	0.422635	0.163919	-0.003333	-0.000143	0.000000	0.000000	5.061421	1.612735	-0.035869	-0.001541	0.000000
1302.062000	0.017592	-1.612865	0.000148	-1.530573	-0.046369	-0.013916	-0.000000	0.000000	-0.000000	0.000000	0.000000	0.000000	0.055158	0.242198	0.003680	-0.032925	0.051468	0.028314	-0.000000	0.423088	0.164169	-0.003324	-0.000145	0.000000	-0.000000	5.066845	1.615187	-0.035778	-0.001563	0.000000
1302.072000	0.017592	-1.612877	0.000100	-1.530573	-0.046309	-0.013904	-0.000000	0.000000	-0.000000	0.000000	0.000000	0.000000	0.154566	0.266490	-0.048475	-0.034006	0.040417	0.009778	-0.000000	0.422972	0.164028	-0.003320	-0.000147	0.000000	-0.000000	5.065465	1.613807	-0.035734	-0.001584	0.000000
1302.082000	0.017604	-1.612841	0.000112	-1.530573	-0.046321	-0.013916	-0.000000	0.000000	-0.000000	0.000000	0.000000	0.000000	0.168031	0.327812	0.027357	-0.020535	0.027401	0.019404	-0.000000	0.423048	0.164121	-0.003326	-0.000145	0.000000	-0.000000	5.066375	1.614717	-0.035799	-0.001564	0.000000
1302.092000	0.017592	-1.612877	0.000125	-1.530597	-0.046334	-0.013928	-0.000000	0.000000	-0.000000	0.000000	0.000000	0.000000	0.085324	0.340838	-0.038982	-0.029804	0.046765	0.035055	0.000000	0.423261	0.164181	-0.003313	-0.000148	0.000000	0.000000	5.068917	1.615304	-0.035661	-0.001595	0.000000
1302.104000	0.017616	-1.612877	0.000112	-1.530597	-0.046334	-0.013916	-0.000000	0.000000	-0.000000	0.000000	0.000000	0.000000	0.076527	0.273730	-0.069408	-0.005306	0.049918	0.025607	0.000000	0.422969	0.164123	-0.003322	-0.000147	0.000000	0.000000	5.065423	1.614743	-0.035754	-0.001584	0.000000
1302.114000	0.017604	-1.612841	0.000100	-1.530585	-0.046345	-0.013976	-0.000000	0.000000	-0.000000	0.000000	0.000000	0.000000	0.070894	0.257708	-0.091999	-0.019427	0.069146	0.038610	-0.000000	0.422959	0.164012	-0.003335	-0.000143	0.000000	-0.000000	5.065308	1.613650	-0.035890	-0.001541	0.000000
1302.124000	0.017592	-1.612877	0.000112	-1.530549	-0.046345	-0.013928	-0.000000	0.000000	-0.000000	0.000000	0.000000	0.000000	0.064134	0.268839	0.013882	0.007991	0.064450	0.031938	-0.000000	0.422843	0.164074	-0.003322	-0.000146	0.000000	-0.000000	5.063922	1.614258	-0.035751	-0.001573	0.000000
1302.134000	0.017580	-1.612853	0.000136	-1.530609	-0.046334	-0.013928	-0.000000	0.000000	-0.000000	0.000000	0.000000	0.000000	-0.049765	0.299240	-0.022598	-0.022087	0.048450	0.021339	-0.000000	0.422975	0.164131	-0.003315	-0.000148	0.000000	-0.000000	5.065496	1.614816	-0.035681	-0.001596	0.000000
1302.146000	0.017628	-1.612877	0.000125	-1.530573	-0.046357	-0.013928	-0.000000	0.000000	-0.000000	0.000000	0.000000	0.000000	0.080680	0.237860	-0.032921	-0.039232	0.046496	0.035279	-0.000000	0.423135	0.164127	-0.003319	-0.000147	0.000000	-0.000000	5.067410	1.614775	-0.035722	-0.001584	0.000000
1302.156000	0.017616	-1.612877	0.000112	-1.530597	-0.046334	-0.013928	-0.000000	0.000000	-0.000000	0.000000	0.000000	0.000000	0.036493	0.360865	-0.025365	-0.035229	0.046723	0.030795	-0.000000	0.423050	0.164123	-0.003324	-0.000146	0.000000	-0.000000	5.066394	1.614736	-0.035779	-0.001575	0.000000
1302.168000	0.017580	-1.612853	0.000112	-1.530597	-0.046357	-0.013916	-0.000000	0.000000	-0.000000	0.000000	0.000000	0.000000	0.085082	0.280336	-0.073552	-0.032738	0.059665	0.039888	-0.000000	0.423098	0.164082	-0.003314	-0.000148	0.000000	-0.000000	5.066972	1.614336	-0.035673	-0.001595	0.000000
1302.178000	0.017604	-1.612889	0.000100	-1.530597	-0.046345	-0.013940	-0.000000	0.000000	-0.000000	0.000000	0.000000	0.000000	0.082547	0.260366	-0.024582	-0.023648	0.047856	0.040344	0.000000	0.422927	0.164072	-0.003327	-0.000145	0.000000	0.000000	5.064920	1.614239	-0.035807	-0.001564	0.000000
1302.188000	0.017628	-1.612865	0.000136	-1.530620	-0.046321	-0.013940	-0.000000	0.000000	-0.000000	0.000000	0.000000	0.000000	-0.003575	0.293045	-0.041321	-0.023655	0.063847	0.032438	0.000000	0.422932	0.164078	-0.003321	-0.000146	0.000000	0.000000	5.064979	1.614298	-0.035748	-0.001574	0.000000
1302.200000	0.017604	-1.612877	0.000125	-1.530573	-0.046321	-0.013953	-0.000000	0.000000	-0.000000	0.000000	0.000000	0.000000	0.020359	0.326835	-0.037882	-0.012894	0.049680	0.027941	0.000000	0.422843	0.163970	-0.003330	-0.000144	0.000000	0.000000	5.063912	1.613231	-0.035841	-0.001552	0.000000
1302.210000	0.017628	-1.612853	0.000100	-1.530585	-0.046345	-0.013928	-0.000000	0.000000	-0.000000	0.000000	0.000000	0.000000	0.043896	0.351564	-0.060417	-0.031162	0.056954	0.018603	0.000000	0.423046	0.164118	-0.003329	-0.000145	0.000000	0.000000	5.066343	1.614685	-0.035831	-0.001564	0.000000
1302.220000	0.017568	-1.612889	0.000112	-1.530633	-0.046345	-0.013904	-0.000000	0.000000	-0.000000	0.000000	0.000000	0.000000	-0.047226	0.369689	-0.036337	-0.026644	0.053896	0.033979	0.000000	0.423102	0.164186	-0.003308	-0.000150	0.000000	0.000000	5.067019	1.615361	-0.035604	-0.001616	0.000000
1302.230000	0.017604	-1.612841	0.000112	-1.530573	-0.046309	-0.013916	-0.000000	0.000000	-0.000000	0.000000	0.000000	0.000000	0.073148	0.269505	-0.035740	-0.030621	0.046671	0.029815	0.000000	0.423179	0.164180	-0.003315	-0.000148	0.000000	0.000000	5.067938	1.615303	-0.035681	-0.001596	0.000000
1302.240000	0.017592	-1.612877	0.000112	-1.530609	-0.046321	-0.013940	-0.000000	0.000000	-0.000000	0.000000	0.000000	0.000000	0.140537	0.320501	-0.045615	-0.017702	0.063355	0.008281	0.000000	0.423043	0.164014	-0.003334	-0.000143	0.000000	0.000000	5.066306	1.613671	-0.035889	-0.001542	0.000000
1302.252000	0.017604	-1.612853	0.000112	-1.530561	-0.046334	-0.013916	-0.000000	0.000000	-0.000000	0.000000	0.000000	0.000000	0.126097	0.277546	-0.011861	-0.015176	0.046556	0.046465	0.000000	0.422880	0.163915	-0.003340	-0.000141	0.000000	0.000000	5.064355	1.612697	-0.035944	-0.001521	0.000000
1302.262000	0.017616	-1.612865	0.000089	-1.530609	-0.046345	-0.013916	-0.000000	0.000000	-0.000000	0.000000	0.000000	0.000000	-0.059690	0.309881	-0.037525	-0.009106	0.050420	0.025795	0.000000	0.422965	0.164019	-0.003328	-0.000145	0.000000	0.000000	5.065376	1.613718	-0.035823	-0.001563	0.000000
1302.272000	0.017604	-1.612853	0.000100	-1.530597	-0.046321	-0.013928	-0.000000	0.000000	-0.000000	0.000000	0.000000	0.000000	0.124726	0.294000	-0.029061	-0.026262	0.074058	0.042423	0.000000	0.423304	0.164233	-0.003310	-0.000149	0.000000	0.000000	5.069435	1.615822	-0.035631	-0.001606	0.000000
1302.282000	0.017616	-1.612853	0.000089	-1.530585	-0.046357	-0.013928	-0.000000	0.000000	-0.000000	0.000000	0.000000	0.000000	0.125760	0.270879	-0.016417	-0.007583	0.056976	0.022023	-0.000000	0.422975	0.164131	-0.003315	-0.000148	0.000000	-0.000000	5.065496	1.614816	-0.035681	-0.001596	0.000000
1302.292000	0.017616	-1.612841	0.000077	-1.530609	-0.046334	-0.013916	-0.000000	0.000000	-0.000000	0.000000	0.000000	0.000000	0.132961	0.237876	-0.055806	-0.031458	0.062917	0.024924	0.000000	0.423184	0.164187	-0.003309	-0.000149	0.000000	0.000000	5.068001	1.615365	-0.035618	-0.001607	0.000000
1302.304000	0.017628	-1.612865	0.000100	-1.530585	-0.046357	-0.013940	-0.000000	0.000000	-0.000000	0.000000	0.000000	0.000000	0.049094	0.292843	0.008164	0.008462	0.061436	0.031190	0.000000	0.423389	0.164337	-0.003299	-0.000153	0.000000	0.000000	5.070456	1.616843	-0.035509	-0.001648	0.000000
1302.314000	0.017628	-1.612889	0.000077	-1.530585	-0.046321	-0.013940	-0.000000	0.000000	-0.000000	0.000000	0.000000	0.000000	-0.068595	0.359627	-0.003948	-0.021032	0.077450	0.043007	-0.000000	0.423331	0.164167	-0.003324	-0.000146	0.000000	-0.000000	5.069764	1.615174	-0.035773	-0.001573	0.000000
1302.326000	0.017640	-1.612841	0.000112	-1.530620	-0.046309	-0.013940	-0.000000	0.000000	-0.000000	0.000000	0.000000	0.000000	0.127067	0.386883	-0.064219	-0.023236	0.051622	0.028933	-0.000000	0.423211	0.164220	-0.003321	-0.000147	0.000000	-0.000000	5.068326	1.615691	-0.035743	-0.001584	0.000000
1302.336000	0.017628	-1.612877	0.000125	-1.530573	-0.046321	-0.013916	-0.000000	0.000000	-0.000000	0.000000	0.000000	0.000000	0.086049	0.247964	-0.008213	-0.029608	0.068406	0.010182	-0.000000	0.423097	0.164181	-0.003313	-0.000148	0.000000	-0.000000	5.066962	1.615304	-0.035661	-0.001595	0.000000
1302.346000	0.017616	-1.612865	0.000100	-1.530549	-0.046369	-0.013916	-0.000000	0.000000	-0.000000	0.000000	0.000000	0.000000	0.186646	0.324895	-0.025341	-0.020554	0.045796	0.004233	0.000000	0.423299	0.164227	-0.003316	-0.000148	0.000000	0.000000	5.069376	1.615763	-0.035690	-0.001596	0.000000
1302.358000	0.017604	-1.612877	0.000077	-1.530561	-0.046334	-0.013928	-0.000000	0.000000	-0.000000	0.000000	0.000000	0.000000	0.102608	0.255039	-0.026257	-0.009854	0.075833	0.026916	0.000000	0.422933	0.164080	-0.003320	-0.000147	0.000000	0.000000	5.064998	1.614318	-0.035729	-0.001585	0.000000
1302.368000	0.017604	-1.612841	0.000100	-1.530609	-0.046334	-0.013940	-0.000000	0.000000	-0.000000	0.000000	0.000000	0.000000	-0.010568	0.253989	-0.045979	-0.027689	0.050922	0.039403	0.000000	0.423168	0.164167	-0.003327	-0.000145	0.000000	0.000000	5.067810	1.615175	-0.035809	-0.001564	0.000000
1302.378000	0.017616	-1.612841	0.000089	-1.530561	-0.046334	-0.013940	-0.000000	0.000000	-0.000000	0.000000	0.000000	0.000000	0.083224	0.269009	0.001214	-0.037805	0.059678	0.014468	0.000000	0.423175	0.164175	-0.003320	-0.000147	0.000000	0.000000	5.067890	1.615255	-0.035729	-0.001585	0.000000
1302.388000	0.017628	-1.612925	0.000077	-1.530561	-0.046334	-0.013928	-0.000000	0.000000	-0.000000	0.000000	0.000000	0.000000	0.061860	0.234194	-0.050822	-0.030124	0.070690	0.032973	0.000000	0.423019	0.164085	-0.003313	-0.000148	0.000000	0.000000	5.066025	1.614367	-0.035661	-0.001595	0.000000
1302.398000	0.017616	-1.612877	0.000112	-1.530597	-0.046334	-0.013940	-0.000000	0.000000	-0.000000	0.000000	0.000000	0.000000	0.107598	0.217095	-0.027851	-0.021767	0.061846	0.025393	-0.000000	0.422972	0.164128	-0.003318	-0.000147	0.000000	-0.000000	5.065466	1.614786	-0.035711	-0.001584	0.000000
1302.408000	0.017604	-1.612865	0.000112	-1.530585	-0.046321	-0.013928	-0.000000	0.000000	-0.000000	0.000000	0.000000	0.000000	0.123865	0.174429	-0.022870	-0.023752	0.054950	0.013131	0.000000	0.422755	0.163966	-0.003334	-0.000143	0.000000	0.000000	5.062857	1.613194	-0.035879	-0.001542	0.000000
1302.420000	0.017604	-1.612877	0.000112	-1.530620	-0.046334	-0.013916	-0.000000	0.000000	-0.000000	0.000000	0.000000	0.000000	0.209892	0.366502	-0.044465	-0.029513	0.039855	0.014117	-0.000000	0.423181	0.164183	-0.003312	-0.000149	0.000000	-0.000000	5.067969	1.615333	-0.035650	-0.001607	0.000000
1302.430000	0.017616	-1.612865	0.000100	-1.530644	-0.046345	-0.013928	-0.000000	0.000000	-0.000000	0.000000	0.000000	0.000000	0.199663	0.308851	-0.000797	-0.017405	0.051686	0.014441	0.000000	0.423334	0.164270	-0.003319	-0.000147	0.000000	0.000000	5.069793	1.616180	-0.035722	-0.001584	0.000000
1302.440000	0.017616	-1.612889	0.000112	-1.530585	-0.046345	-0.013916	-0.000000	0.000000	-0.000000	0.000000	0.000000	0.000000	0.175997	0.363213	-0.036993	-0.012629	0.045930	0.007882	-0.000000	0.423421	0.164277	-0.003314	-0.000148	0.000000	-0.000000	5.070842	1.616251	-0.035670	-0.001596	0.000000
1302.452000	0.017640	-1.612865	0.000112	-1.530609	-0.046321	-0.013953	-0.000000	0.000000	-0.000000	0.000000	0.000000	0.000000	-0.025446	0.287173	-0.001318	-0.002263	0.065042	0.012179	0.000000	0.423299	0.164227	-0.003316	-0.000148	0.000000	0.000000	5.069376	1.615763	-0.035690	-0.001596	0.000000
1302.462000	0.017628	-1.612853	0.000125	-1.530609	-0.046321	-0.013940	-0.000000	0.000000	-0.000000	0.000000	0.000000	0.000000	0.150028	0.309672	-0.040808	-0.014165	0.064898	0.021023	0.000000	0.423188	0.164290	-0.003303	-0.000152	0.000000	0.000000	5.068043	1.616385	-0.035555	-0.001639	0.000000
1302.474000	0.017604	-1.612853	0.000125	-1.530561	-0.046345	-0.013964	-0.000000	0.000000	-0.000000	0.000000	0.000000	0.000000	0.180453	0.248824	-0.022459	-0.020204	0.071297	0.018844	0.000000	0.422925	0.164070	-0.003329	-0.000144	0.000000	0.000000	5.064900	1.614220	-0.035827	-0.001553	0.000000
1302.484000	0.017592	-1.612865	0.000100	-1.530585	-0.046357	-0.013940	-0.000000	0.000000	-0.000000	0.000000	0.000000	0.000000	0.172321	0.348238	-0.067520	-0.020206	0.033209	0.039985	-0.000000	0.423337	0.164274	-0.003315	-0.000148	0.000000	-0.000000	5.069833	1.616220	-0.035683	-0.001595	0.000000
1302.496000	0.017616	-1.612877	0.000089	-1.530573	-0.046334	-0.013940	-0.000000	0.000000	-0.000000	0.000000	0.000000	0.000000	0.038321	0.375376	-0.019624	-0.007940	0.055845	0.018833	0.000000	0.423006	0.164168	-0.003323	-0.000146	0.000000	0.000000	5.065864	1.615184	-0.035763	-0.001573	0.000000
1302.506000	0.017616	-1.612877	0.000125	-1.530609	-0.046334	-0.013940	-0.000000	0.000000	-0.000000	0.000000	0.000000	0.000000	0.139382	0.279867	-0.040610	-0.020496	0.044325	0.005509	-0.000000	0.423134	0.164226	-0.003314	-0.000149	0.000000	-0.000000	5.067407	1.615749	-0.035666	-0.001605	0.000000
1302.516000	0.017604	-1.612853	0.000100	-1.530609	-0.046345	-0.013953	-0.000000	0.000000	-0.000000	0.000000	0.000000	0.000000	0.089884	0.235268	-0.026687	-0.016349	0.052928	0.016045	0.000000	0.423161	0.164059	-0.003337	-0.000142	0.000000	0.000000	5.067723	1.614110	-0.035918	-0.001531	0.000000
1302.528000	0.017592	-1.612877	0.000125	-1.530573	-0.046334	-0.013953	-0.000000	0.000000	-0.000000	0.000000	0.000000	0.000000	0.117273	0.242371	0.015790	-0.026145	0.062376	0.024191	-0.000000	0.423137	0.164129	-0.003317	-0.000147	0.000000	-0.000000	5.067432	1.614797	-0.035700	-0.001584	0.000000
1302.538000	0.017628	-1.612877	0.000125	-1.530585	-0.046345	-0.013904	-0.000000	0.000000	-0.000000	0.000000	0.000000	0.000000	0.030601	0.226186	-0.025662	-0.022423	0.061549	0.018841	-0.000000	0.423172	0.164172	-0.003323	-0.000147	0.000000	-0.000000	5.067858	1.615223	-0.035761	-0.001585	0.000000
1302.550000	0.017592	-1.612865	0.000112	-1.530573	-0.046357	-0.013940	-0.000000	0.000000	-0.000000	0.000000	0.000000	0.000000	0.028744	0.298511	-0.020639	0.011837	0.047111	0.016194	-0.000000	0.423086	0.164166	-0.003326	-0.000145	0.000000	-0.000000	5.066823	1.615165	-0.035800	-0.001563	0.000000
1302.560000	0.017616	-1.612853	0.000125	-1.530597	-0.046334	-0.013904	-0.000000	0.000000	-0.000000	0.000000	0.000000	0.000000	-0.020912	0.301506	-0.052751	-0.026692	0.050332	0.057737	0.000000	0.423057	0.164231	-0.003314	-0.000148	0.000000	0.000000	5.066485	1.615804	-0.035667	-0.001596	0.000000
1302.572000	0.017604	-1.612865	0.000125	-1.530585	-0.046357	-0.013916	-0.000000	0.000000	-0.000000	0.000000	0.000000	0.000000	-0.022105	0.262852	-0.036018	-0.030892	0.083177	0.006946	0.000000	0.423131	0.164122	-0.003323	-0.000147	0.000000	0.000000	5.067368	1.614732	-0.035765	-0.001584	0.000000
1302.582000	0.017604	-1.612865	0.000112	-1.530597	-0.046309	-0.013928	-0.000000	0.000000	-0.000000	0.000000	0.000000	0.000000	-0.087002	0.336585	-0.030065	-0.028692	0.065320	0.028066	-0.000000	0.423464	0.164329	-0.003308	-0.000150	0.000000	-0.000000	5.071359	1.616768	-0.035603	-0.001617	0.000000
1302.592000	0.017604	-1.612865	0.000100	-1.530609	-0.046321	-0.013904	-0.000000	0.000000	-0.000000	0.000000	0.000000	0.000000	-0.062415	0.279982	-0.004269	-0.025230	0.035832	0.019939	-0.000000	0.423054	0.164128	-0.003320	-0.000147	0.000000	-0.000000	5.066443	1.614785	-0.035730	-0.001585	0.000000
1302.604000	0.017628	-1.612901	0.000112	-1.530609	-0.046309	-0.013916	-0.000000	0.000000	-0.000000	0.000000	0.000000	0.000000	0.007782	0.301722	-0.038165	0.010291	0.050235	0.041108	0.000000	0.422964	0.164019	-0.003329	-0.000144	0.000000	0.000000	5.065370	1.613712	-0.035828	-0.001552	0.000000
1302.616000	0.017676	-1.612853	0.000125	-1.530597	-0.046334	-0.013928	-0.000000	0.000000	-0.000000	0.000000	0.000000	0.000000	-0.033493	0.281995	0.032221	-0.029532	0.021399	0.013846	-0.000000	0.423002	0.164064	-0.003333	-0.000143	0.000000	-0.000000	5.065818	1.614161	-0.035868	-0.001542	0.000000
1302.626000	0.017580	-1.612889	0.000100	-1.530561	-0.046321	-0.013916	-0.000000	0.000000	-0.000000	0.000000	0.000000	0.000000	0.004300	0.297874	0.001065	-0.023627	0.055058	0.018634	-0.000000	0.422798	0.164019	-0.003331	-0.000143	0.000000	-0.000000	5.063377	1.613713	-0.035846	-0.001542	0.000000
1302.636000	0.017604	-1.612865	0.000100	-1.530573	-0.046357	-0.013928	-0.000000	0.000000	-0.000000	0.000000	0.000000	0.000000	-0.066894	0.377689	-0.037754	-0.018496	0.087745	0.046912	-0.000000	0.423138	0.164230	-0.003310	-0.000149	0.000000	-0.000000	5.067450	1.615792	-0.035623	-0.001605	0.000000
1302.648000	0.017628	-1.612877	0.000112	-1.530609	-0.046357	-0.013940	-0.000000	0.000000	-0.000000	0.000000	0.000000	0.000000	-0.006621	0.242140	-0.087692	-0.036483	0.078922	0.019204	0.000000	0.423125	0.164214	-0.003325	-0.000146	0.000000	0.000000	5.067289	1.615631	-0.035784	-0.001573	0.000000
1302.658000	0.017592	-1.612865	0.000112	-1.530597	-0.046297	-0.013940	-0.000000	0.000000	-0.000000	0.000000	0.000000	0.000000	-0.138700	0.295273	-0.022851	0.008501	0.082501	0.054733	0.000000	0.423095	0.164177	-0.003316	-0.000148	0.000000	0.000000	5.066930	1.615272	-0.035693	-0.001595	0.000000
1302.670000	0.017616	-1.612865	0.000100	-1.530597	-0.046334	-0.013953	-0.000000	0.000000	-0.000000	0.000000	0.000000	0.000000	0.007655	0.264951	0.009577	-0.015234	0.063957	0.006296	-0.000000	0.423054	0.164128	-0.003320	-0.000147	0.000000	-0.000000	5.066443	1.614785	-0.035730	-0.001585	0.000000
1302.680000	0.017616	-1.612865	0.000089	-1.530573	-0.046334	-0.013964	-0.000000	0.000000	-0.000000	0.000000	0.000000	0.000000	-0.033267	0.248906	-0.024851	-0.035095	0.051589	0.026906	0.000000	0.423083	0.164064	-0.003331	-0.000144	0.000000	0.000000	5.066794	1.614158	-0.035851	-0.001552	0.000000
1302.692000	0.017604	-1.612901	0.000125	-1.530597	-0.046321	-0.013904	-0.000000	0.000000	-0.000000	0.000000	0.000000	0.000000	-0.100562	0.300125	-0.001616	-0.029427	0.054458	0.016303	-0.000000	0.423039	0.164010	-0.003338	-0.000142	0.000000	-0.000000	5.066267	1.613631	-0.035928	-0.001531	0.000000
1302.702000	0.017568	-1.612901	0.000100	-1.530597	-0.046357	-0.013940	-0.000000	0.000000	-0.000000	0.000000	0.000000	0.000000	-0.112381	0.275281	-0.021450	-0.030197	0.047659	0.019772	0.000000	0.423179	0.164180	-0.003315	-0.000148	0.000000	0.000000	5.067938	1.615303	-0.035681	-0.001596	0.000000
1302.712000	0.017604	-1.612889	0.000077	-1.530609	-0.046357	-0.013940	-0.000000	0.000000	-0.000000	0.000000	0.000000	0.000000	-0.067298	0.242225	-0.031490	-0.016896	0.049188	0.046399	-0.000000	0.423096	0.164179	-0.003314	-0.000148	0.000000	-0.000000	5.066952	1.615294	-0.035671	-0.001595	0.000000
1302.724000	0.017604	-1.612865	0.000136	-1.530597	-0.046357	-0.013916	-0.000000	0.000000	-0.000000	0.000000	0.000000	0.000000	-0.042983	0.350071	-0.046112	-0.020322	0.052170	0.015346	-0.000000	0.423090	0.164072	-0.003324	-0.000146	0.000000	-0.000000	5.066872	1.614237	-0.035773	-0.001573	0.000000
1302.734000	0.017604	-1.612853	0.000125	-1.530585	-0.046345	-0.013904	-0.000000	0.000000	-0.000000	0.000000	0.000000	0.000000	0.073912	0.229576	-0.055475	-0.016858	0.049337	-0.022031	-0.000000	0.422797	0.164017	-0.003332	-0.000144	0.000000	-0.000000	5.063364	1.613700	-0.035859	-0.001553	0.000000
1302.746000	0.017604	-1.612889	0.000112	-1.530609	-0.046334	-0.013928	-0.000000	0.000000	-0.000000	0.000000	0.000000	0.000000	-0.008574	0.256243	-0.029772	-0.018692	0.043433	0.021951	-0.000000	0.422796	0.164016	-0.003333	-0.000144	0.000000	-0.000000	5.063353	1.613690	-0.035870	-0.001553	0.000000
1302.756000	0.017580	-1.612841	0.000077	-1.530585	-0.046357	-0.013953	-0.000000	0.000000	-0.000000	0.000000	0.000000	0.000000	-0.013433	0.355105	-0.013460	-0.030373	0.059588	0.009452	-0.000000	0.422709	0.163910	-0.003339	-0.000142	0.000000	-0.000000	5.062308	1.612644	-0.035941	-0.001531	0.000000
1302.768000	0.017628	-1.612853	0.000100	-1.530597	-0.046321	-0.013940	-0.000000	0.000000	-0.000000	0.000000	0.000000	0.000000	-0.014976	0.323335	-0.076282	-0.020713	0.055681	0.012366	-0.000000	0.423016	0.164081	-0.003317	-0.000147	0.000000	-0.000000	5.065988	1.614330	-0.035698	-0.001585	0.000000
1302.778000	0.017616	-1.612829	0.000089	-1.530597	-0.046334	-0.013953	-0.000000	0.000000	-0.000000	0.000000	0.000000	0.000000	0.015060	0.220925	-0.024223	-0.010375	0.052361	0.022512	-0.000000	0.422794	0.164014	-0.003334	-0.000143	0.000000	-0.000000	5.063334	1.613671	-0.035889	-0.001542	0.000000
1302.790000	0.017604	-1.612829	0.000089	-1.530573	-0.046369	-0.013940	-0.000000	0.000000	-0.000000	0.000000	0.000000	0.000000	0.127922	0.292367	-0.018739	-0.029061	0.059778	-0.000441	0.000000	0.422683	0.163978	-0.003325	-0.000146	0.000000	0.000000	5.061995	1.613309	-0.035782	-0.001574	0.000000
1302.800000	0.017628	-1.612853	0.000100	-1.530561	-0.046321	-0.013928	-0.000000	0.000000	-0.000000	0.000000	0.000000	0.000000	-0.058303	0.246218	-0.037719	-0.039365	0.057452	0.012499	-0.000000	0.423052	0.164125	-0.003322	-0.000146	0.000000	-0.000000	5.066415	1.614757	-0.035758	-0.001575	0.000000
1302.812000	0.017604	-1.612913	0.000125	-1.530573	-0.046345	-0.013940	-0.000000	0.000000	-0.000000	0.000000	0.000000	0.000000	-0.033527	0.251602	-0.029869	-0.015281	0.064929	0.014158	-0.000000	0.422966	0.164020	-0.003327	-0.000145	0.000000	-0.000000	5.065387	1.613729	-0.035812	-0.001563	0.000000
1302.822000	0.017604	-1.612841	0.000125	-1.530585	-0.046369	-0.013928	-0.000000	0.000000	-0.000000	0.000000	0.000000	0.000000	0.046514	0.328955	0.000852	-0.035415	0.042752	0.001950	0.000000	0.423140	0.164232	-0.003308	-0.000150	0.000000	0.000000	5.067469	1.615811	-0.035604	-0.001616	0.000000
1302.834000	0.017592	-1.612877	0.000100	-1.530620	-0.046321	-0.013916	-0.000000	0.000000	-0.000000	0.000000	0.000000	0.000000	0.053568	0.291673	-0.002651	-0.027776	0.052453	0.001611	-0.000000	0.422839	0.164069	-0.003326	-0.000145	0.000000	-0.000000	5.063873	1.614209	-0.035800	-0.001563	0.000000
1302.844000	0.017604	-1.612853	0.000100	-1.530573	-0.046357	-0.013964	-0.000000	0.000000	-0.000000	0.000000	0.000000	0.000000	0.001802	0.295497	-0.044126	-0.023027	0.053014	0.030370	0.000000	0.422927	0.164072	-0.003327	-0.000145	0.000000	0.000000	5.064920	1.614239	-0.035807	-0.001564	0.000000
1302.856000	0.017616	-1.612853	0.000100	-1.530597	-0.046334	-0.013928	-0.000000	0.000000	-0.000000	0.000000	0.000000	0.000000	0.077893	0.332469	-0.036107	-0.022323	0.077280	0.024135	-0.000000	0.423048	0.164121	-0.003326	-0.000145	0.000000	-0.000000	5.066375	1.614717	-0.035799	-0.001564	0.000000
1302.866000	0.017616	-1.612865	0.000077	-1.530609	-0.046334	-0.013928	-0.000000	0.000000	-0.000000	0.000000	0.000000	0.000000	0.062898	0.250045	-0.017237	-0.017975	0.049403	0.019378	0.000000	0.423383	0.164329	-0.003306	-0.000150	0.000000	0.000000	5.070383	1.616770	-0.035582	-0.001616	0.000000
1302.876000	0.017604	-1.612865	0.000100	-1.530597	-0.046345	-0.013916	-0.000000	0.000000	-0.000000	0.000000	0.000000	0.000000	0.027210	0.320333	0.019763	-0.007671	0.057372	0.024804	0.000000	0.423010	0.164074	-0.003324	-0.000146	0.000000	0.000000	5.065915	1.614257	-0.035771	-0.001574	0.000000
1302.888000	0.017616	-1.612877	0.000125	-1.530573	-0.046334	-0.013916	-0.000000	0.000000	-0.000000	0.000000	0.000000	0.000000	0.132777	0.297554	-0.006791	-0.003458	0.064564	0.015596	0.000000	0.422931	0.164077	-0.003322	-0.000146	0.000000	0.000000	5.064968	1.614287	-0.035759	-0.001574	0.000000
1302.898000	0.017604	-1.612865	0.000100	-1.530597	-0.046357	-0.013940	-0.000000	0.000000	-0.000000	0.000000	0.000000	0.000000	0.057591	0.368726	-0.033355	-0.028861	0.053852	0.015852	-0.000000	0.423088	0.164069	-0.003326	-0.000145	0.000000	-0.000000	5.066845	1.614209	-0.035800	-0.001563	0.000000
1302.910000	0.017580	-1.612889	0.000100	-1.530609	-0.046334	-0.013953	-0.000000	0.000000	-0.000000	0.000000	0.000000	0.000000	0.059834	0.282582	-0.004426	-0.000544	0.049177	0.024052	0.000000	0.422932	0.164078	-0.003321	-0.000146	0.000000	0.000000	5.064979	1.614298	-0.035748	-0.001574	0.000000
1302.920000	0.017580	-1.612877	0.000089	-1.530549	-0.046334	-0.013953	-0.000000	0.000000	-0.000000	0.000000	0.000000	0.000000	0.192991	0.279815	-0.089306	-0.017363	0.060407	0.002946	-0.000000	0.423471	0.164337	-0.003301	-0.000152	0.000000	-0.000000	5.071437	1.616847	-0.035524	-0.001638	0.000000
1302.932000	0.017568	-1.612853	0.000112	-1.530573	-0.046345	-0.013940	-0.000000	0.000000	-0.000000	0.000000	0.000000	0.000000	0.135559	0.277824	-0.005121	0.004339	0.058170	0.025958	-0.000000	0.422804	0.164026	-0.003324	-0.000145	0.000000	-0.000000	5.063445	1.613781	-0.035778	-0.001563	0.000000
1302.942000	0.017568	-1.612841	0.000112	-1.530585	-0.046334	-0.013940	-0.000000	0.000000	-0.000000	0.000000	0.000000	0.000000	0.175842	0.197967	-0.010007	-0.003826	0.068213	-0.004301	-0.000000	0.423108	0.164194	-0.003301	-0.000153	0.000000	-0.000000	5.067095	1.615437	-0.035528	-0.001649	0.000000
1302.954000	0.017616	-1.612877	0.000148	-1.530633	-0.046369	-0.013976	-0.000000	0.000000	-0.000000	0.000000	0.000000	0.000000	0.127424	0.279352	-0.005643	-0.028546	0.049233	0.030629	-0.000000	0.422958	0.164011	-0.003336	-0.000142	0.000000	-0.000000	5.065290	1.613632	-0.035908	-0.001531	0.000000
1302.964000	0.017628	-1.612841	0.000100	-1.530573	-0.046334	-0.013928	-0.000000	0.000000	-0.000000	0.000000	0.000000	0.000000	0.145835	0.233018	-0.000212	-0.026236	0.005318	0.021765	-0.000000	0.423056	0.164130	-0.003318	-0.000147	0.000000	-0.000000	5.066464	1.614806	-0.035709	-0.001585	0.000000
1302.976000	0.017604	-1.612841	0.000089	-1.530597	-0.046357	-0.013940	-0.000000	0.000000	-0.000000	0.000000	0.000000	0.000000	0.147123	0.291351	-0.030188	-0.008050	0.062444	0.017853	-0.000000	0.423091	0.164073	-0.003323	-0.000146	0.000000	-0.000000	5.066882	1.614247	-0.035763	-0.001573	0.000000
1302.986000	0.017568	-1.612901	0.000125	-1.530549	-0.046345	-0.013953	-0.000000	0.000000	-0.000000	0.000000	0.000000	0.000000	0.025400	0.236186	-0.045393	-0.015151	0.061248	0.006393	-0.000000	0.423052	0.164125	-0.003322	-0.000146	0.000000	-0.000000	5.066415	1.614757	-0.035758	-0.001575	0.000000
1302.996000	0.017604	-1.612865	0.000112	-1.530609	-0.046345	-0.013940	-0.000000	0.000000	-0.000000	0.000000	0.000000	0.000000	0.038936	0.222893	-0.037271	-0.020518	0.040730	0.011194	-0.000000	0.422679	0.163974	-0.003328	-0.000145	0.000000	-0.000000	5.061957	1.613271	-0.035820	-0.001564	0.000000
1303.006000	0.017592	-1.612877	0.000100	-1.530597	-0.046334	-0.013916	-0.000000	0.000000	-0.000000	0.000000	0.000000	0.000000	0.085400	0.295970	-0.014864	-0.047394	0.039514	0.027751	0.000000	0.423102	0.164186	-0.003308	-0.000150	0.000000	0.000000	5.067019	1.615361	-0.035604	-0.001616	0.000000
1303.016000	0.017628	-1.612901	0.000089	-1.530597	-0.046345	-0.013928	-0.000000	0.000000	-0.000000	0.000000	0.000000	0.000000	0.225837	0.288003	-0.042386	-0.022541	0.054382	0.018871	0.000000	0.423162	0.164160	-0.003333	-0.000143	0.000000	0.000000	5.067742	1.615107	-0.035877	-0.001542	0.000000
1303.026000	0.017628	-1.612853	0.000089	-1.530597	-0.046334	-0.013904	-0.000000	0.000000	-0.000000	0.000000	0.000000	0.000000	0.177638	0.299991	-0.004049	-0.020567	0.051796	0.011755	0.000000	0.422930	0.164076	-0.003323	-0.000146	0.000000	0.000000	5.064958	1.614277	-0.035770	-0.001574	0.000000
1303.038000	0.017592	-1.612853	0.000077	-1.530633	-0.046334	-0.013916	-0.000000	0.000000	-0.000000	0.000000	0.000000	0.000000	0.141737	0.200919	0.000697	-0.020056	0.063015	-0.001158	-0.000000	0.423092	0.164174	-0.003319	-0.000147	0.000000	-0.000000	5.066903	1.615245	-0.035720	-0.001585	0.000000
1303.048000	0.017592	-1.612853	0.000112	-1.530597	-0.046309	-0.013953	-0.000000	0.000000	-0.000000	0.000000	0.000000	0.000000	0.131311	0.350405	-0.041421	-0.025354	0.035010	0.001632	-0.000000	0.423101	0.164185	-0.003309	-0.000150	0.000000	-0.000000	5.067009	1.615351	-0.035614	-0.001616	0.000000
1303.058000	0.017616	-1.612841	0.000100	-1.530609	-0.046345	-0.013940	-0.000000	0.000000	-0.000000	0.000000	0.000000	0.000000	0.195556	0.308360	-0.044521	0.003654	0.045287	-0.007473	-0.000000	0.423096	0.164179	-0.003314	-0.000148	0.000000	-0.000000	5.066952	1.615294	-0.035671	-0.001595	0.000000
1303.068000	0.017652	-1.612865	0.000100	-1.530609	-0.046334	-0.013904	-0.000000	0.000000	-0.000000	0.000000	0.000000	0.000000	0.097546	0.313699	0.049647	-0.014096	0.040942	0.015403	-0.000000	0.423096	0.164179	-0.003315	-0.000149	0.000000	-0.000000	5.066949	1.615291	-0.035674	-0.001606	0.000000
1303.078000	0.017592	-1.612877	0.000089	-1.530597	-0.046345	-0.013916	-0.000000	0.000000	-0.000000	0.000000	0.000000	0.000000	0.130416	0.303892	-0.056038	-0.007199	0.065120	0.002740	-0.000000	0.423427	0.164284	-0.003308	-0.000150	0.000000	-0.000000	5.070909	1.616318	-0.035603	-0.001617	0.000000
1303.090000	0.017580	-1.612829	0.000100	-1.530597	-0.046345	-0.013928	-0.000000	0.000000	-0.000000	0.000000	0.000000	0.000000	0.024575	0.242937	-0.010407	0.004269	0.044511	0.019286	-0.000000	0.423177	0.164178	-0.003317	-0.000148	0.000000	-0.000000	5.067917	1.615282	-0.035702	-0.001596	0.000000
1303.100000	0.017592	-1.612865	0.000100	-1.530585	-0.046334	-0.013928	-0.000000	0.000000	-0.000000	0.000000	0.000000	0.000000	0.063932	0.324283	-0.019002	-0.012582	0.047775	0.020146	0.000000	0.423217	0.164128	-0.003316	-0.000147	0.000000	0.000000	5.068400	1.614787	-0.035691	-0.001584	0.000000
1303.110000	0.017640	-1.612865	0.000112	-1.530597	-0.046321	-0.013953	-0.000000	0.000000	-0.000000	0.000000	0.000000	0.000000	0.115398	0.278531	-0.041362	-0.024132	0.076557	0.010512	0.000000	0.423046	0.164119	-0.003328	-0.000145	0.000000	0.000000	5.066353	1.614695	-0.035820	-0.001564	0.000000
1303.120000	0.017580	-1.612841	0.000112	-1.530585	-0.046334	-0.013953	-0.000000	0.000000	-0.000000	0.000000	0.000000	0.000000	0.113988	0.265746	-0.052743	0.005129	0.061870	0.019553	-0.000000	0.423627	0.164427	-0.003304	-0.000151	0.000000	-0.000000	5.073302	1.617734	-0.035555	-0.001627	0.000000
1303.130000	0.017640	-1.612865	0.000125	-1.530609	-0.046321	-0.013940	-0.000000	0.000000	-0.000000	0.000000	0.000000	0.000000	0.161230	0.380829	-0.043703	-0.036366	0.071576	0.003980	0.000000	0.423092	0.164173	-0.003320	-0.000147	0.000000	0.000000	5.066893	1.615235	-0.035730	-0.001585	0.000000
1303.140000	0.017604	-1.612841	0.000100	-1.530633	-0.046357	-0.013928	-0.000000	0.000000	-0.000000	0.000000	0.000000	0.000000	0.148321	0.266833	-0.062545	-0.027950	0.044288	0.045290	-0.000000	0.423126	0.164215	-0.003324	-0.000146	0.000000	-0.000000	5.067300	1.615642	-0.035773	-0.001573	0.000000
1303.152000	0.017628	-1.612877	0.000100	-1.530597	-0.046334	-0.013928	-0.000000	0.000000	-0.000000	0.000000	0.000000	0.000000	0.164007	0.319860	-0.031454	-0.038132	0.068879	-0.005073	-0.000000	0.423091	0.164172	-0.003321	-0.000147	0.000000	-0.000000	5.066881	1.615224	-0.035742	-0.001585	0.000000
1303.162000	0.017616	-1.612901	0.000112	-1.530573	-0.046345	-0.013928	-0.000000	0.000000	-0.000000	0.000000	0.000000	0.000000	0.068204	0.342983	0.014803	-0.016485	0.041272	0.023354	-0.000000	0.422700	0.163899	-0.003349	-0.000139	0.000000	-0.000000	5.062200	1.612536	-0.036049	-0.001498	0.000000
1303.172000	0.017604	-1.612877	0.000077	-1.530549	-0.046345	-0.013953	-0.000000	0.000000	-0.000000	0.000000	0.000000	0.000000	0.131906	0.233894	0.003921	-0.007988	0.041914	0.024717	0.000000	0.423013	0.164078	-0.003320	-0.000147	0.000000	0.000000	5.065956	1.614298	-0.035730	-0.001585	0.000000
1303.184000	0.017604	-1.612817	0.000136	-1.530609	-0.046345	-0.013964	-0.000000	0.000000	-0.000000	0.000000	0.000000	0.000000	0.125521	0.229691	0.013734	-0.020820	0.049376	0.048658	-0.000000	0.423264	0.164284	-0.003304	-0.000151	0.000000	-0.000000	5.068954	1.616319	-0.035565	-0.001627	0.000000
1303.194000	0.017616	-1.612865	0.000112	-1.530609	-0.046334	-0.013964	-0.000000	0.000000	-0.000000	0.000000	0.000000	0.000000	0.192667	0.314691	-0.038421	-0.014999	0.064462	0.029071	0.000000	0.423127	0.164118	-0.003327	-0.000145	0.000000	0.000000	5.067322	1.614686	-0.035810	-0.001563	0.000000
1303.206000	0.017640	-1.612865	0.000100	-1.530633	-0.046334	-0.013928	-0.000000	0.000000	-0.000000	0.000000	0.000000	0.000000	0.225570	0.334102	-0.049222	-0.003117	0.083635	0.019501	0.000000	0.423290	0.164217	-0.003325	-0.000146	0.000000	0.000000	5.069274	1.615661	-0.035791	-0.001574	0.000000
1303.216000	0.017592	-1.612865	0.000112	-1.530585	-0.046381	-0.013928	-0.000000	0.000000	-0.000000	0.000000	0.000000	0.000000	0.148429	0.191315	-0.022287	-0.014021	0.069224	0.056119	-0.000000	0.423137	0.164130	-0.003316	-0.000148	0.000000	-0.000000	5.067441	1.614805	-0.035691	-0.001596	0.000000
1303.226000	0.017628	-1.612901	0.000125	-1.530597	-0.046345	-0.013928	-0.000000	0.000000	-0.000000	0.000000	0.000000	0.000000	0.175371	0.300997	-0.008550	-0.024915	0.059922	0.015403	-0.000000	0.423637	0.164440	-0.003292	-0.000154	0.000000	-0.000000	5.073421	1.617853	-0.035436	-0.001659	0.000000
1303.238000	0.017628	-1.612865	0.000089	-1.530585	-0.046357	-0.013953	-0.000000	0.000000	-0.000000	0.000000	0.000000	0.000000	0.181642	0.253306	0.029835	-0.023080	0.049713	0.037373	-0.000000	0.423089	0.164170	-0.003323	-0.000147	0.000000	-0.000000	5.066860	1.615202	-0.035763	-0.001585	0.000000
1303.248000	0.017628	-1.612877	0.000112	-1.530573	-0.046357	-0.013953	-0.000000	0.000000	-0.000000	0.000000	0.000000	0.000000	0.098865	0.243537	-0.024589	-0.032942	0.054017	0.035425	-0.000000	0.423219	0.164229	-0.003313	-0.000149	0.000000	-0.000000	5.068416	1.615780	-0.035654	-0.001606	0.000000
1303.258000	0.017628	-1.612853	0.000125	-1.530609	-0.046334	-0.013953	-0.000000	0.000000	-0.000000	0.000000	0.000000	0.000000	0.190696	0.236325	-0.023929	-0.015415	0.045999	0.004402	-0.000000	0.423251	0.164169	-0.003324	-0.000146	0.000000	-0.000000	5.068807	1.615194	-0.035771	-0.001574	0.000000
1303.268000	0.017604	-1.612901	0.000089	-1.530597	-0.046334	-0.013904	-0.000000	0.000000	-0.000000	0.000000	0.000000	0.000000	0.243204	0.288482	0.029607	-0.022378	0.046919	0.013696	-0.000000	0.423300	0.164327	-0.003313	-0.000148	0.000000	-0.000000	5.069386	1.616751	-0.035658	-0.001596	0.000000
1303.278000	0.017640	-1.612865	0.000100	-1.530573	-0.046345	-0.013928	-0.000000	0.000000	-0.000000	0.000000	0.000000	0.000000	0.168799	0.203228	-0.048157	-0.022661	0.061652	0.019082	0.000000	0.423381	0.164327	-0.003308	-0.000150	0.000000	0.000000	5.070361	1.616748	-0.035604	-0.001616	0.000000
1303.290000	0.017592	-1.612865	0.000112	-1.530573	-0.046345	-0.013953	-0.000000	0.000000	-0.000000	0.000000	0.000000	0.000000	0.198755	0.299319	-0.046268	-0.016459	0.054888	0.008202	0.000000	0.423174	0.164075	-0.003323	-0.000146	0.000000	0.000000	5.067880	1.614267	-0.035761	-0.001574	0.000000
1303.300000	0.017568	-1.612877	0.000064	-1.530561	-0.046334	-0.013953	-0.000000	0.000000	-0.000000	0.000000	0.000000	0.000000	0.348194	0.327287	-0.024278	-0.026336	0.042497	0.030252	0.000000	0.423007	0.164169	-0.003322	-0.000146	0.000000	0.000000	5.065875	1.615195	-0.035751	-0.001573	0.000000
1303.310000	0.017616	-1.612829	0.000100	-1.530620	-0.046357	-0.013953	-0.000000	0.000000	-0.000000	0.000000	0.000000	0.000000	0.261367	0.229754	0.039834	-0.019564	0.054091	0.003076	-0.000000	0.423428	0.164285	-0.003307	-0.000150	0.000000	-0.000000	5.070920	1.616330	-0.035591	-0.001617	0.000000
1303.320000	0.017568	-1.612877	0.000112	-1.530561	-0.046357	-0.013940	-0.000000	0.000000	-0.000000	0.000000	0.000000	0.000000	0.263176	0.259760	-0.015510	-0.002880	0.070160	0.025647	0.000000	0.423212	0.164121	-0.003323	-0.000146	0.000000	0.000000	5.068330	1.614717	-0.035761	-0.001574	0.000000
1303.332000	0.017604	-1.612841	0.000136	-1.530609	-0.046345	-0.013940	-0.000000	0.000000	-0.000000	0.000000	0.000000	0.000000	0.117033	0.211032	0.006838	-0.009664	0.060887	0.010210	-0.000000	0.422710	0.163911	-0.003338	-0.000142	0.000000	-0.000000	5.062319	1.612655	-0.035930	-0.001531	0.000000
1303.342000	0.017628	-1.612877	0.000089	-1.530609	-0.046345	-0.013940	-0.000000	0.000000	-0.000000	0.000000	0.000000	0.000000	0.196152	0.325848	0.008579	0.000089	0.054197	0.025256	-0.000000	0.423054	0.164128	-0.003320	-0.000147	0.000000	-0.000000	5.066443	1.614785	-0.035730	-0.001585	0.000000
1303.352000	0.017604	-1.612865	0.000100	-1.530609	-0.046321	-0.013904	-0.000000	0.000000	-0.000000	0.000000	0.000000	0.000000	0.164069	0.304893	0.030544	-0.023820	0.053518	0.014526	-0.000000	0.422799	0.163916	-0.003337	-0.000142	0.000000	-0.000000	5.063387	1.612706	-0.035916	-0.001531	0.000000
1303.364000	0.017580	-1.612877	0.000112	-1.530585	-0.046334	-0.013953	-0.000000	0.000000	-0.000000	0.000000	0.000000	0.000000	0.216665	0.237773	-0.046590	-0.000952	0.074441	0.014413	0.000000	0.423249	0.164166	-0.003326	-0.000145	0.000000	0.000000	5.068778	1.615165	-0.035800	-0.001563	0.000000
1303.374000	0.017604	-1.612901	0.000064	-1.530573	-0.046309	-0.013940	-0.000000	0.000000	-0.000000	0.000000	0.000000	0.000000	0.152232	0.241025	0.003808	-0.023832	0.066029	0.025801	-0.000000	0.422670	0.163963	-0.003338	-0.000142	0.000000	-0.000000	5.061849	1.613163	-0.035928	-0.001531	0.000000
1303.386000	0.017604	-1.612853	0.000136	-1.530585	-0.046321	-0.013940	-0.000000	0.000000	-0.000000	0.000000	0.000000	0.000000	0.125800	0.335064	-0.027974	-0.008786	0.055101	0.021270	-0.000000	0.422755	0.163967	-0.003333	-0.000144	0.000000	-0.000000	5.062863	1.613199	-0.035873	-0.001552	0.000000
1303.396000	0.017616	-1.612853	0.000125	-1.530585	-0.046309	-0.013953	-0.000000	0.000000	-0.000000	0.000000	0.000000	0.000000	0.114628	0.270503	0.001872	-0.001933	0.053262	0.009831	-0.000000	0.423336	0.164174	-0.003318	-0.000147	0.000000	-0.000000	5.069826	1.615236	-0.035711	-0.001584	0.000000
1303.406000	0.017604	-1.612889	0.000089	-1.530597	-0.046297	-0.013904	-0.000000	0.000000	-0.000000	0.000000	0.000000	0.000000	0.179347	0.270761	-0.034956	-0.015298	0.064097	0.005433	-0.000000	0.423421	0.164276	-0.003314	-0.000149	0.000000	-0.000000	5.070839	1.616249	-0.035672	-0.001607	0.000000
1303.416000	0.017640	-1.612865	0.000136	-1.530609	-0.046321	-0.013976	-0.000000	0.000000	-0.000000	0.000000	0.000000	0.000000	0.117496	0.242323	-0.046810	-0.021428	0.053427	0.005259	-0.000000	0.422713	0.164015	-0.003333	-0.000143	0.000000	-0.000000	5.062358	1.613672	-0.035869	-0.001541	0.000000
1303.426000	0.017640	-1.612901	0.000136	-1.530585	-0.046309	-0.013916	-0.000000	0.000000	-0.000000	0.000000	0.000000	0.000000	0.238946	0.232348	-0.036463	-0.004852	0.058340	0.000472	0.000000	0.423100	0.164184	-0.003310	-0.000149	0.000000	0.000000	5.066992	1.615334	-0.035631	-0.001606	0.000000
1303.436000	0.017616	-1.612865	0.000089	-1.530549	-0.046357	-0.013964	-0.000000	0.000000	-0.000000	0.000000	0.000000	0.000000	0.140735	0.312528	-0.035961	-0.018835	0.067934	0.031399	-0.000000	0.422890	0.164028	-0.003322	-0.000146	0.000000	-0.000000	5.064481	1.613800	-0.035759	-0.001574	0.000000
1303.448000	0.017604	-1.612853	0.000089	-1.530620	-0.046357	-0.013953	-0.000000	0.000000	-0.000000	0.000000	0.000000	0.000000	0.247318	0.327601	0.018359	-0.015976	0.074673	0.029897	0.000000	0.422676	0.163970	-0.003332	-0.000144	0.000000	0.000000	5.061916	1.613230	-0.035861	-0.001552	0.000000
1303.458000	0.017676	-1.612877	0.000112	-1.530561	-0.046334	-0.013940	-0.000000	0.000000	-0.000000	0.000000	0.000000	0.000000	0.185197	0.337043	-0.029032	-0.029001	0.074997	0.003064	0.000000	0.422929	0.164075	-0.003324	-0.000146	0.000000	0.000000	5.064946	1.614266	-0.035781	-0.001574	0.000000
1303.468000	0.017604	-1.612829	0.000112	-1.530585	-0.046334	-0.013940	-0.000000	0.000000	-0.000000	0.000000	0.000000	0.000000	0.175289	0.261173	-0.008568	-0.027776	0.064653	0.025936	-0.000000	0.422805	0.164028	-0.003322	-0.000146	0.000000	-0.000000	5.063464	1.613800	-0.035759	-0.001574	0.000000
1303.478000	0.017628	-1.612877	0.000125	-1.530633	-0.046334	-0.013904	-0.000000	0.000000	-0.000000	0.000000	0.000000	0.000000	0.096971	0.345189	0.010963	-0.003729	0.058256	0.019854	-0.000000	0.423546	0.164329	-0.003310	-0.000150	0.000000	-0.000000	5.072335	1.616767	-0.035622	-0.001617	0.000000
1303.490000	0.017628	-1.612865	0.000125	-1.530561	-0.046309	-0.013904	-0.000000	0.000000	-0.000000	0.000000	0.000000	0.000000	0.143695	0.287173	0.008536	-0.012073	0.063556	0.025473	0.000000	0.423046	0.164119	-0.003328	-0.000145	0.000000	0.000000	5.066353	1.614695	-0.035820	-0.001564	0.000000
1303.500000	0.017628	-1.612841	0.000112	-1.530585	-0.046369	-0.013928	-0.000000	0.000000	-0.000000	0.000000	0.000000	0.000000	0.152572	0.352215	-0.010912	-0.005020	0.051707	0.027303	-0.000000	0.423048	0.164121	-0.003326	-0.000145	0.000000	-0.000000	5.066375	1.614717	-0.035799	-0.001564	0.000000
1303.512000	0.017616	-1.612865	0.000089	-1.530609	-0.046321	-0.013940	-0.000000	0.000000	-0.000000	0.000000	0.000000	0.000000	0.155289	0.301457	-0.029130	-0.007556	0.052611	0.018219	-0.000000	0.423054	0.164128	-0.003320	-0.000147	0.000000	-0.000000	5.066443	1.614785	-0.035730	-0.001585	0.000000
1303.522000	0.017616	-1.612865	0.000125	-1.530609	-0.046345	-0.013928	-0.000000	0.000000	-0.000000	0.000000	0.000000	0.000000	0.172837	0.341474	-0.029674	-0.011281	0.034413	0.017020	0.000000	0.422674	0.163967	-0.003334	-0.000143	0.000000	0.000000	5.061890	1.613204	-0.035887	-0.001542	0.000000
1303.532000	0.017592	-1.612877	0.000100	-1.530609	-0.046321	-0.013940	-0.000000	0.000000	-0.000000	0.000000	0.000000	0.000000	0.124786	0.232996	-0.035373	-0.017132	0.061120	-0.003918	0.000000	0.422931	0.164077	-0.003322	-0.000146	0.000000	0.000000	5.064968	1.614287	-0.035759	-0.001574	0.000000
1303.542000	0.017604	-1.612889	0.000136	-1.530597	-0.046357	-0.013940	-0.000000	0.000000	-0.000000	0.000000	0.000000	0.000000	0.028175	0.205541	-0.025775	-0.033539	0.047741	-0.006944	0.000000	0.423336	0.164272	-0.003316	-0.000148	0.000000	0.000000	5.069822	1.616209	-0.035693	-0.001595	0.000000
1303.552000	0.017604	-1.612853	0.000064	-1.530597	-0.046321	-0.013953	-0.000000	0.000000	-0.000000	0.000000	0.000000	0.000000	0.098077	0.266581	-0.005812	-0.013695	0.077580	0.039252	0.000000	0.422843	0.163970	-0.003330	-0.000144	0.000000	0.000000	5.063912	1.613231	-0.035841	-0.001552	0.000000
1303.564000	0.017616	-1.612865	0.000100	-1.530597	-0.046345	-0.013953	-0.000000	0.000000	-0.000000	0.000000	0.000000	0.000000	0.039574	0.257224	-0.048313	-0.005726	0.040103	0.017406	-0.000000	0.423217	0.164227	-0.003314	-0.000148	0.000000	-0.000000	5.068399	1.615764	-0.035670	-0.001596	0.000000
1303.574000	0.017616	-1.612889	0.000112	-1.530585	-0.046334	-0.013940	-0.000000	0.000000	-0.000000	0.000000	0.000000	0.000000	0.156502	0.243540	0.014968	-0.020390	0.046913	-0.002336	-0.000000	0.422794	0.164014	-0.003334	-0.000143	0.000000	-0.000000	5.063334	1.613671	-0.035889	-0.001542	0.000000
1303.584000	0.017592	-1.612865	0.000064	-1.530609	-0.046334	-0.013916	-0.000000	0.000000	-0.000000	0.000000	0.000000	0.000000	0.083235	0.282137	-0.019852	-0.015446	0.068730	0.006626	0.000000	0.423367	0.164310	-0.003324	-0.000146	0.000000	0.000000	5.070192	1.616579	-0.035773	-0.001573	0.000000
1303.594000	0.017604	-1.612865	0.000100	-1.530597	-0.046321	-0.013953	-0.000000	0.000000	-0.000000	0.000000	0.000000	0.000000	0.165289	0.277744	0.017280	-0.039912	0.074265	0.009136	0.000000	0.422843	0.163970	-0.003330	-0.000144	0.000000	0.000000	5.063912	1.613231	-0.035841	-0.001552	0.000000
1303.606000	0.017616	-1.612841	0.000136	-1.530573	-0.046345	-0.013953	-0.000000	0.000000	-0.000000	0.000000	0.000000	0.000000	0.162539	0.339340	-0.012722	-0.024168	0.052318	0.018473	0.000000	0.423304	0.164234	-0.003310	-0.000150	0.000000	0.000000	5.069443	1.615830	-0.035622	-0.001617	0.000000
1303.616000	0.017604	-1.612853	0.000112	-1.530561	-0.046357	-0.013916	-0.000000	0.000000	-0.000000	0.000000	0.000000	0.000000	0.153188	0.360027	-0.035970	-0.013288	0.064151	0.004345	0.000000	0.422914	0.163958	-0.003343	-0.000141	0.000000	0.000000	5.064770	1.613113	-0.035978	-0.001520	0.000000
1303.626000	0.017616	-1.612889	0.000112	-1.530561	-0.046297	-0.013953	-0.000000	0.000000	-0.000000	0.000000	0.000000	0.000000	0.075086	0.210943	-0.002659	-0.031525	0.066688	0.031256	0.000000	0.423100	0.164184	-0.003310	-0.000149	0.000000	0.000000	5.066992	1.615334	-0.035631	-0.001606	0.000000
1303.638000	0.017616	-1.612841	0.000112	-1.530561	-0.046357	-0.013964	-0.000000	0.000000	-0.000000	0.000000	0.000000	0.000000	0.170090	0.322619	-0.021178	-0.024440	0.043027	0.023370	-0.000000	0.422768	0.163982	-0.003319	-0.000147	0.000000	-0.000000	5.063014	1.613350	-0.035722	-0.001584	0.000000
1303.648000	0.017604	-1.612877	0.000125	-1.530609	-0.046345	-0.013953	-0.000000	0.000000	-0.000000	0.000000	0.000000	0.000000	0.205057	0.315098	-0.001640	-0.034511	0.048943	0.022345	-0.000000	0.422626	0.163810	-0.003347	-0.000140	0.000000	-0.000000	5.061322	1.611659	-0.036027	-0.001510	0.000000
1303.658000	0.017604	-1.612853	0.000100	-1.530597	-0.046357	-0.013928	-0.000000	0.000000	-0.000000	0.000000	0.000000	0.000000	0.111637	0.248198	-0.003228	-0.035453	0.069265	0.014434	-0.000000	0.423055	0.164129	-0.003319	-0.000147	0.000000	-0.000000	5.066453	1.614795	-0.035720	-0.001585	0.000000
1303.670000	0.017640	-1.612901	0.000100	-1.530620	-0.046321	-0.013953	-0.000000	0.000000	-0.000000	0.000000	0.000000	0.000000	0.175554	0.307417	-0.031170	-0.036323	0.062074	0.005351	-0.000000	0.423505	0.164279	-0.003310	-0.000149	0.000000	-0.000000	5.071840	1.616272	-0.035631	-0.001606	0.000000
1303.680000	0.017616	-1.612829	0.000100	-1.530585	-0.046345	-0.013928	-0.000000	0.000000	-0.000000	0.000000	0.000000	0.000000	0.048761	0.237083	0.017618	-0.028651	0.060115	0.012294	0.000000	0.423302	0.164231	-0.003312	-0.000149	0.000000	0.000000	5.069413	1.615800	-0.035652	-0.001606	0.000000
1303.690000	0.017604	-1.612853	0.000112	-1.530620	-0.046345	-0.013928	-0.000000	0.000000	-0.000000	0.000000	0.000000	0.000000	0.068344	0.246507	0.001132	-0.022862	0.056973	-0.016249	-0.000000	0.423078	0.164057	-0.003337	-0.000142	0.000000	-0.000000	5.066725	1.614090	-0.035919	-0.001531	0.000000
1303.700000	0.017628	-1.612889	0.000100	-1.530609	-0.046321	-0.013928	-0.000000	0.000000	-0.000000	0.000000	0.000000	0.000000	-0.022690	0.290720	-0.009585	-0.012470	0.043943	0.011319	0.000000	0.423355	0.164296	-0.003295	-0.000153	0.000000	0.000000	5.070052	1.616439	-0.035463	-0.001649	0.000000
1303.710000	0.017616	-1.612901	0.000125	-1.530597	-0.046345	-0.013928	-0.000000	0.000000	-0.000000	0.000000	0.000000	0.000000	0.043451	0.288000	-0.034662	-0.005522	0.045281	0.010140	-0.000000	0.423180	0.164182	-0.003313	-0.000149	0.000000	-0.000000	5.067958	1.615322	-0.035662	-0.001607	0.000000
1303.720000	0.017604	-1.612841	0.000100	-1.530609	-0.046321	-0.013964	-0.000000	0.000000	-0.000000	0.000000	0.000000	0.000000	0.049255	0.236651	-0.081284	-0.021833	0.055850	0.001826	-0.000000	0.422793	0.164012	-0.003337	-0.000143	0.000000	-0.000000	5.063313	1.613649	-0.035911	-0.001542	0.000000
1303.732000	0.017616	-1.612865	0.000100	-1.530597	-0.046334	-0.013953	-0.000000	0.000000	-0.000000	0.000000	0.000000	0.000000	0.160434	0.284354	-0.033295	-0.024776	0.056483	0.009053	-0.000000	0.423045	0.164117	-0.003330	-0.000144	0.000000	-0.000000	5.066335	1.614678	-0.035838	-0.001553	0.000000
1303.742000	0.017628	-1.612865	0.000100	-1.530585	-0.046345	-0.013904	-0.000000	0.000000	-0.000000	0.000000	0.000000	0.000000	0.097334	0.334642	0.007625	-0.043562	0.033956	-0.000778	0.000000	0.423129	0.164120	-0.003325	-0.000145	0.000000	0.000000	5.067343	1.614708	-0.035789	-0.001563	0.000000
1303.752000	0.017580	-1.612865	0.000100	-1.530609	-0.046321	-0.013964	-0.000000	0.000000	-0.000000	0.000000	0.000000	0.000000	0.112155	0.223158	-0.054436	-0.041458	0.055316	-0.007085	0.000000	0.422832	0.163957	-0.003342	-0.000141	0.000000	0.000000	5.063784	1.613103	-0.035969	-0.001520	0.000000
1303.762000	0.017592	-1.612901	0.000112	-1.530609	-0.046357	-0.013940	-0.000000	0.000000	-0.000000	0.000000	0.000000	0.000000	0.043946	0.263006	-0.041111	-0.026627	0.063627	0.014786	-0.000000	0.423092	0.164174	-0.003319	-0.000147	0.000000	-0.000000	5.066903	1.615245	-0.035720	-0.001585	0.000000
1303.774000	0.017616	-1.612865	0.000112	-1.530573	-0.046309	-0.013940	-0.000000	0.000000	-0.000000	0.000000	0.000000	0.000000	0.029119	0.245001	0.020501	-0.031071	0.041541	0.008566	-0.000000	0.423095	0.164078	-0.003318	-0.000147	0.000000	-0.000000	5.066934	1.614299	-0.035711	-0.001584	0.000000
1303.784000	0.017592	-1.612913	0.000089	-1.530585	-0.046334	-0.013940	-0.000000	0.000000	-0.000000	0.000000	0.000000	0.000000	0.015208	0.269757	-0.016941	-0.024214	0.048466	0.008877	0.000000	0.422935	0.164082	-0.003318	-0.000147	0.000000	0.000000	5.065020	1.614339	-0.035708	-0.001585	0.000000
1303.796000	0.017628	-1.612865	0.000089	-1.530585	-0.046381	-0.013940	-0.000000	0.000000	-0.000000	0.000000	0.000000	0.000000	0.113663	0.293924	-0.018651	-0.017511	0.057329	0.003401	-0.000000	0.423046	0.164118	-0.003329	-0.000144	0.000000	-0.000000	5.066347	1.614689	-0.035827	-0.001553	0.000000
1303.806000	0.017592	-1.612877	0.000077	-1.530585	-0.046345	-0.013940	-0.000000	0.000000	-0.000000	0.000000	0.000000	0.000000	0.008706	0.247676	-0.034170	-0.009176	0.041446	0.002828	-0.000000	0.422881	0.164120	-0.003321	-0.000147	0.000000	-0.000000	5.064377	1.614713	-0.035746	-0.001584	0.000000
1303.818000	0.017616	-1.612841	0.000100	-1.530573	-0.046381	-0.013940	-0.000000	0.000000	-0.000000	0.000000	0.000000	0.000000	-0.023323	0.241452	-0.054322	-0.020368	0.052145	0.013427	-0.000000	0.423043	0.164115	-0.003332	-0.000144	0.000000	-0.000000	5.066314	1.614656	-0.035859	-0.001553	0.000000
1303.828000	0.017592	-1.612865	0.000125	-1.530561	-0.046309	-0.013964	-0.000000	0.000000	-0.000000	0.000000	0.000000	0.000000	0.111960	0.273997	-0.023875	-0.022724	0.041307	0.010511	0.000000	0.422932	0.163979	-0.003323	-0.000145	0.000000	0.000000	5.064983	1.613325	-0.035766	-0.001564	0.000000
1303.838000	0.017616	-1.612865	0.000089	-1.530633	-0.046345	-0.013953	-0.000000	0.000000	-0.000000	0.000000	0.000000	0.000000	0.058344	0.299945	-0.010720	0.011856	0.022450	-0.011283	0.000000	0.422979	0.164136	-0.003311	-0.000149	0.000000	0.000000	5.065545	1.614864	-0.035632	-0.001606	0.000000
1303.850000	0.017604	-1.612853	0.000112	-1.530597	-0.046334	-0.013964	-0.000000	0.000000	-0.000000	0.000000	0.000000	0.000000	0.185941	0.281470	-0.026786	-0.026109	0.077451	-0.018189	-0.000000	0.422839	0.164069	-0.003326	-0.000145	0.000000	-0.000000	5.063873	1.614209	-0.035800	-0.001563	0.000000
1303.860000	0.017580	-1.612853	0.000125	-1.530585	-0.046345	-0.013904	-0.000000	0.000000	-0.000000	0.000000	0.000000	0.000000	0.052751	0.220114	-0.028310	-0.010507	0.051585	-0.011138	-0.000000	0.423210	0.164218	-0.003323	-0.000146	0.000000	-0.000000	5.068308	1.615673	-0.035761	-0.001574	0.000000
1303.872000	0.017604	-1.612865	0.000089	-1.530597	-0.046334	-0.013928	-0.000000	0.000000	-0.000000	0.000000	0.000000	0.000000	0.078607	0.285542	-0.014260	-0.028982	0.028259	0.006266	-0.000000	0.423013	0.164078	-0.003320	-0.000146	0.000000	-0.000000	5.065957	1.614300	-0.035729	-0.001574	0.000000
1303.882000	0.017592	-1.612877	0.000112	-1.530609	-0.046369	-0.013928	-0.000000	0.000000	-0.000000	0.000000	0.000000	0.000000	0.200095	0.243567	-0.025164	-0.038343	0.059202	-0.004414	-0.000000	0.423263	0.164283	-0.003305	-0.000151	0.000000	-0.000000	5.068944	1.616308	-0.035575	-0.001627	0.000000
1303.894000	0.017604	-1.612865	0.000125	-1.530561	-0.046334	-0.013940	-0.000000	0.000000	-0.000000	0.000000	0.000000	0.000000	0.013404	0.162994	0.025954	-0.057662	0.053465	-0.001640	-0.000000	0.423048	0.164121	-0.003326	-0.000145	0.000000	-0.000000	5.066375	1.614717	-0.035799	-0.001564	0.000000
1303.904000	0.017604	-1.612853	0.000100	-1.530597	-0.046334	-0.013940	-0.000000	0.000000	-0.000000	0.000000	0.000000	0.000000	0.163745	0.320044	0.004132	-0.027975	0.038066	-0.009050	-0.000000	0.422967	0.164021	-0.003326	-0.000145	0.000000	-0.000000	5.065397	1.613739	-0.035802	-0.001563	0.000000
1303.916000	0.017616	-1.612865	0.000125	-1.530585	-0.046357	-0.013940	-0.000000	0.000000	-0.000000	0.000000	0.000000	0.000000	0.203913	0.301249	-0.040899	-0.033840	0.029686	-0.006525	0.000000	0.423334	0.164270	-0.003319	-0.000147	0.000000	0.000000	5.069793	1.616180	-0.035722	-0.001584	0.000000
1303.926000	0.017580	-1.612877	0.000100	-1.530585	-0.046334	-0.013928	-0.000000	0.000000	-0.000000	0.000000	0.000000	0.000000	0.115703	0.188691	-0.051335	-0.025038	0.031446	-0.019500	0.000000	0.422677	0.163971	-0.003331	-0.000144	0.000000	0.000000	5.061928	1.613241	-0.035850	-0.001552	0.000000
1303.938000	0.017628	-1.612901	0.000100	-1.530561	-0.046309	-0.013964	-0.000000	0.000000	-0.000000	0.000000	0.000000	0.000000	0.119671	0.246319	-0.008160	-0.043088	0.056499	0.009139	0.000000	0.423215	0.164125	-0.003319	-0.000147	0.000000	0.000000	5.068367	1.614755	-0.035723	-0.001584	0.000000
1303.948000	0.017604	-1.612865	0.000125	-1.530597	-0.046334	-0.013940	-0.000000	0.000000	-0.000000	0.000000	0.000000	0.000000	0.135352	0.400611	-0.023222	-0.024922	0.031846	-0.001414	-0.000000	0.423056	0.164130	-0.003318	-0.000147	0.000000	-0.000000	5.066464	1.614806	-0.035709	-0.001585	0.000000
1303.960000	0.017604	-1.612829	0.000112	-1.530573	-0.046334	-0.013953	-0.000000	0.000000	-0.000000	0.000000	0.000000	0.000000	0.256522	0.315873	-0.026032	-0.020261	0.056815	-0.014589	-0.000000	0.422931	0.163978	-0.003324	-0.000145	0.000000	-0.000000	5.064972	1.613314	-0.035777	-0.001564	0.000000
1303.970000	0.017604	-1.612865	0.000112	-1.530620	-0.046334	-0.013940	-0.000000	0.000000	-0.000000	0.000000	0.000000	0.000000	0.227328	0.240384	-0.012880	-0.023901	0.055624	0.003692	-0.000000	0.422754	0.163965	-0.003334	-0.000143	0.000000	-0.000000	5.062847	1.613183	-0.035889	-0.001542	0.000000
1303.982000	0.017580	-1.612853	0.000077	-1.530561	-0.046334	-0.013916	-0.000000	0.000000	-0.000000	0.000000	0.000000	0.000000	0.131741	0.320635	-0.011901	0.016900	0.055845	-0.002029	-0.000000	0.422803	0.163921	-0.003333	-0.000143	0.000000	-0.000000	5.063435	1.612755	-0.035868	-0.001542	0.000000
1303.992000	0.017604	-1.612841	0.000089	-1.530597	-0.046309	-0.013916	-0.000000	0.000000	-0.000000	0.000000	0.000000	0.000000	0.251108	0.292024	-0.010746	-0.025323	0.049732	0.033568	0.000000	0.422929	0.164075	-0.003324	-0.000146	0.000000	0.000000	5.064946	1.614266	-0.035781	-0.001574	0.000000
1304.002000	0.017604	-1.612829	0.000100	-1.530609	-0.046334	-0.013928	-0.000000	0.000000	-0.000000	0.000000	0.000000	0.000000	0.251876	0.304642	-0.011344	-0.032543	0.061751	0.022006	-0.000000	0.423094	0.164176	-0.003317	-0.000148	0.000000	-0.000000	5.066919	1.615261	-0.035704	-0.001595	0.000000
1304.014000	0.017604	-1.612829	0.000112	-1.530585	-0.046334	-0.013916	-0.000000	0.000000	-0.000000	0.000000	0.000000	0.000000	0.166954	0.255328	-0.047263	-0.028534	0.073123	0.010616	-0.000000	0.422848	0.164080	-0.003316	-0.000148	0.000000	-0.000000	5.063979	1.614315	-0.035694	-0.001595	0.000000
1304.024000	0.017640	-1.612877	0.000077	-1.530597	-0.046345	-0.013953	-0.000000	0.000000	-0.000000	0.000000	0.000000	0.000000	0.158947	0.263129	-0.015827	-0.041878	0.051721	-0.006265	0.000000	0.423145	0.164239	-0.003302	-0.000152	0.000000	0.000000	5.067537	1.615879	-0.035536	-0.001638	0.000000
1304.036000	0.017580	-1.612877	0.000112	-1.530609	-0.046321	-0.013940	-0.000000	0.000000	-0.000000	0.000000	0.000000	0.000000	0.098057	0.277236	0.034609	-0.017347	0.043463	0.007561	-0.000000	0.423173	0.164173	-0.003322	-0.000147	0.000000	-0.000000	5.067869	1.615233	-0.035751	-0.001585	0.000000
1304.046000	0.017604	-1.612889	0.000112	-1.530620	-0.046345	-0.013953	-0.000000	0.000000	-0.000000	0.000000	0.000000	0.000000	0.133154	0.235848	0.008317	-0.016026	0.050733	0.013040	-0.000000	0.423261	0.164280	-0.003308	-0.000149	0.000000	-0.000000	5.068919	1.616283	-0.035600	-0.001606	0.000000
1304.058000	0.017640	-1.612865	0.000100	-1.530585	-0.046334	-0.013928	-0.000000	0.000000	-0.000000	0.000000	0.000000	0.000000	0.139411	0.372789	-0.009370	-0.033977	0.080322	-0.022653	-0.000000	0.422710	0.163911	-0.003338	-0.000142	0.000000	-0.000000	5.062319	1.612655	-0.035930	-0.001531	0.000000
1304.068000	0.017628	-1.612877	0.000089	-1.530573	-0.046334	-0.013964	-0.000000	0.000000	-0.000000	0.000000	0.000000	0.000000	0.156192	0.227683	-0.009456	-0.040835	0.046566	-0.004762	0.000000	0.423383	0.164330	-0.003305	-0.000151	0.000000	0.000000	5.070388	1.616775	-0.035577	-0.001627	0.000000
1304.078000	0.017568	-1.612841	0.000077	-1.530585	-0.046334	-0.013953	-0.000000	0.000000	-0.000000	0.000000	0.000000	0.000000	0.157849	0.210063	-0.021041	-0.032851	0.048646	-0.028120	-0.000000	0.423328	0.164163	-0.003327	-0.000145	0.000000	-0.000000	5.069725	1.615134	-0.035812	-0.001563	0.000000
1304.090000	0.017556	-1.612829	0.000077	-1.530633	-0.046321	-0.013940	-0.000000	0.000000	-0.000000	0.000000	0.000000	0.000000	0.131820	0.274706	0.047420	-0.005577	0.057956	-0.014380	-0.000000	0.423088	0.164169	-0.003324	-0.000145	0.000000	-0.000000	5.066845	1.615187	-0.035778	-0.001563	0.000000
1304.100000	0.017640	-1.612877	0.000089	-1.530561	-0.046321	-0.013916	-0.000000	0.000000	-0.000000	0.000000	0.000000	0.000000	0.099427	0.252423	-0.017188	-0.026184	0.030011	0.008487	-0.000000	0.423257	0.164276	-0.003312	-0.000149	0.000000	-0.000000	5.068876	1.616240	-0.035643	-0.001606	0.000000
1304.112000	0.017580	-1.612877	0.000112	-1.530585	-0.046357	-0.013928	-0.000000	0.000000	-0.000000	0.000000	0.000000	0.000000	0.125194	0.239991	-0.000863	-0.032417	0.042983	-0.029364	0.000000	0.422839	0.163966	-0.003334	-0.000143	0.000000	0.000000	5.063874	1.613194	-0.035879	-0.001542	0.000000
1304.122000	0.017580	-1.612853	0.000100	-1.530620	-0.046334	-0.013940	-0.000000	0.000000	-0.000000	0.000000	0.000000	0.000000	-0.002463	0.303838	-0.050922	-0.035948	0.041486	-0.004115	0.000000	0.422930	0.164077	-0.003323	-0.000145	0.000000	0.000000	5.064963	1.614282	-0.035765	-0.001564	0.000000
1304.134000	0.017616	-1.612865	0.000100	-1.530585	-0.046334	-0.013953	-0.000000	0.000000	-0.000000	0.000000	0.000000	0.000000	0.164089	0.349365	-0.048991	-0.027671	0.034839	-0.001716	0.000000	0.423298	0.164226	-0.003317	-0.000148	0.000000	0.000000	5.069365	1.615752	-0.035701	-0.001596	0.000000
1304.144000	0.017616	-1.612877	0.000125	-1.530609	-0.046309	-0.013940	-0.000000	0.000000	-0.000000	0.000000	0.000000	0.000000	0.030813	0.230182	-0.003410	-0.018812	0.068878	-0.014362	0.000000	0.423057	0.164132	-0.003316	-0.000148	0.000000	0.000000	5.066484	1.614826	-0.035690	-0.001596	0.000000
1304.156000	0.017628	-1.612889	0.000125	-1.530597	-0.046369	-0.013904	-0.000000	0.000000	-0.000000	0.000000	0.000000	0.000000	0.095554	0.278074	-0.037268	-0.038112	0.033218	-0.012904	-0.000000	0.423424	0.164280	-0.003311	-0.000149	0.000000	-0.000000	5.070871	1.616281	-0.035640	-0.001607	0.000000
1304.166000	0.017580	-1.612853	0.000125	-1.530585	-0.046334	-0.013904	-0.000000	0.000000	-0.000000	0.000000	0.000000	0.000000	0.114164	0.337128	-0.027439	-0.024264	0.042272	-0.013712	-0.000000	0.423054	0.164128	-0.003320	-0.000147	0.000000	-0.000000	5.066443	1.614785	-0.035730	-0.001585	0.000000
1304.178000	0.017640	-1.612853	0.000136	-1.530573	-0.046334	-0.013964	-0.000000	0.000000	-0.000000	0.000000	0.000000	0.000000	0.129802	0.278087	0.002609	-0.036283	0.039233	-0.005946	0.000000	0.423126	0.164117	-0.003328	-0.000145	0.000000	0.000000	5.067310	1.614675	-0.035822	-0.001563	0.000000
1304.188000	0.017604	-1.612853	0.000112	-1.530609	-0.046334	-0.013953	-0.000000	0.000000	-0.000000	0.000000	0.000000	0.000000	0.106485	0.303492	-0.018789	-0.020488	0.052267	-0.025985	-0.000000	0.423060	0.164135	-0.003313	-0.000148	0.000000	-0.000000	5.066516	1.614858	-0.035658	-0.001596	0.000000
1304.200000	0.017604	-1.612865	0.000148	-1.530597	-0.046345	-0.013940	-0.000000	0.000000	-0.000000	0.000000	0.000000	0.000000	0.255362	0.291627	-0.015280	-0.037226	0.043387	-0.005300	-0.000000	0.422887	0.164023	-0.003326	-0.000145	0.000000	-0.000000	5.064440	1.613759	-0.035800	-0.001563	0.000000
1304.210000	0.017592	-1.612853	0.000100	-1.530573	-0.046334	-0.013904	-0.000000	0.000000	-0.000000	0.000000	0.000000	0.000000	0.086317	0.274096	-0.011648	-0.027557	0.045166	-0.009651	0.000000	0.423335	0.164271	-0.003318	-0.000147	0.000000	0.000000	5.069804	1.616192	-0.035711	-0.001584	0.000000
1304.220000	0.017616	-1.612877	0.000100	-1.530620	-0.046309	-0.013904	-0.000000	0.000000	-0.000000	0.000000	0.000000	0.000000	0.254307	0.225387	-0.072577	-0.040608	0.038242	-0.027107	0.000000	0.423087	0.164168	-0.003325	-0.000146	0.000000	0.000000	5.066841	1.615183	-0.035782	-0.001574	0.000000
1304.232000	0.017616	-1.612853	0.000064	-1.530585	-0.046321	-0.013940	-0.000000	0.000000	-0.000000	0.000000	0.000000	0.000000	0.169709	0.274414	-0.051489	-0.048300	0.038970	-0.010147	-0.000000	0.422880	0.164119	-0.003323	-0.000146	0.000000	-0.000000	5.064360	1.614697	-0.035763	-0.001573	0.000000
1304.242000	0.017628	-1.612865	0.000089	-1.530597	-0.046309	-0.013928	-0.000000	0.000000	-0.000000	0.000000	0.000000	0.000000	0.143404	0.281550	-0.074668	-0.035194	0.050472	-0.029832	0.000000	0.423130	0.164121	-0.003324	-0.000145	0.000000	0.000000	5.067354	1.614718	-0.035778	-0.001563	0.000000
1304.254000	0.017616	-1.612841	0.000100	-1.530573	-0.046357	-0.013988	-0.000000	0.000000	-0.000000	0.000000	0.000000	0.000000	0.120863	0.337002	-0.008933	-0.042574	0.043858	-0.040332	-0.000000	0.422979	0.164136	-0.003311	-0.000149	0.000000	-0.000000	5.065545	1.614864	-0.035632	-0.001606	0.000000
1304.264000	0.017604	-1.612865	0.000112	-1.530549	-0.046334	-0.013928	-0.000000	0.000000	-0.000000	0.000000	0.000000	0.000000	0.225056	0.252808	-0.027994	-0.036907	0.060337	-0.031701	-0.000000	0.422926	0.163972	-0.003330	-0.000144	0.000000	-0.000000	5.064909	1.613252	-0.035839	-0.001552	0.000000
1304.276000	0.017616	-1.612877	0.000100	-1.530597	-0.046345	-0.013953	-0.000000	0.000000	-0.000000	0.000000	0.000000	0.000000	0.123904	0.299069	0.041940	-0.035542	0.043397	-0.005974	-0.000000	0.423058	0.164133	-0.003315	-0.000148	0.000000	-0.000000	5.066494	1.614836	-0.035679	-0.001596	0.000000
1304.286000	0.017628	-1.612841	0.000089	-1.530609	-0.046357	-0.013928	-0.000000	0.000000	-0.000000	0.000000	0.000000	0.000000	0.123033	0.222837	-0.010838	-0.039261	0.047196	-0.030303	-0.000000	0.423004	0.164067	-0.003330	-0.000144	0.000000	-0.000000	5.065847	1.614189	-0.035839	-0.001552	0.000000
1304.298000	0.017580	-1.612877	0.000125	-1.530561	-0.046334	-0.013964	-0.000000	0.000000	-0.000000	0.000000	0.000000	0.000000	0.051506	0.274212	0.015633	-0.030227	0.041468	-0.011984	0.000000	0.423012	0.164176	-0.003315	-0.000148	0.000000	0.000000	5.065943	1.615262	-0.035684	-0.001595	0.000000
1304.308000	0.017616	-1.612853	0.000100	-1.530620	-0.046321	-0.013964	-0.000000	0.000000	-0.000000	0.000000	0.000000	0.000000	0.169942	0.307466	-0.018188	-0.034668	0.058359	-0.001120	-0.000000	0.422703	0.163903	-0.003346	-0.000140	0.000000	-0.000000	5.062239	1.612575	-0.036010	-0.001509	0.000000
1304.318000	0.017616	-1.612877	0.000064	-1.530585	-0.046345	-0.013953	-0.000000	0.000000	-0.000000	0.000000	0.000000	0.000000	0.138782	0.259740	0.024203	-0.020044	0.039719	-0.032319	0.000000	0.423090	0.164171	-0.003322	-0.000146	0.000000	0.000000	5.066873	1.615215	-0.035750	-0.001574	0.000000
1304.330000	0.017604	-1.612841	0.000100	-1.530585	-0.046321	-0.013928	-0.000000	0.000000	-0.000000	0.000000	0.000000	0.000000	-0.005308	0.251690	-0.022723	-0.039577	0.030144	-0.013507	0.000000	0.422837	0.164066	-0.003329	-0.000144	0.000000	0.000000	5.063843	1.614179	-0.035830	-0.001552	0.000000
1304.340000	0.017616	-1.612865	0.000100	-1.530585	-0.046334	-0.013916	-0.000000	0.000000	-0.000000	0.000000	0.000000	0.000000	0.122285	0.265167	0.009822	-0.055079	0.054548	-0.021894	-0.000000	0.422810	0.164033	-0.003317	-0.000148	0.000000	-0.000000	5.063521	1.613857	-0.035702	-0.001596	0.000000
1304.350000	0.017592	-1.612841	0.000100	-1.530597	-0.046334	-0.013940	-0.000000	0.000000	-0.000000	0.000000	0.000000	0.000000	0.104676	0.203057	-0.016194	-0.060676	0.035628	-0.028464	0.000000	0.422917	0.163961	-0.003340	-0.000142	0.000000	0.000000	5.064799	1.613141	-0.035950	-0.001531	0.000000
1304.360000	0.017628	-1.612865	0.000112	-1.530585	-0.046334	-0.013940	-0.000000	0.000000	-0.000000	0.000000	0.000000	0.000000	-0.064932	0.209869	-0.017757	-0.048644	0.047693	-0.010222	0.000000	0.423057	0.164132	-0.003316	-0.000148	0.000000	0.000000	5.066484	1.614826	-0.035690	-0.001596	0.000000
1304.370000	0.017616	-1.612901	0.000089	-1.530561	-0.046345	-0.013940	-0.000000	0.000000	-0.000000	0.000000	0.000000	0.000000	0.112683	0.321992	-0.045813	-0.030335	0.051586	-0.002691	0.000000	0.423336	0.164272	-0.003316	-0.000148	0.000000	0.000000	5.069822	1.616209	-0.035693	-0.001595	0.000000
1304.380000	0.017628	-1.612865	0.000100	-1.530585	-0.046357	-0.013928	-0.000000	0.000000	-0.000000	0.000000	0.000000	0.000000	0.043716	0.255519	-0.035597	-0.048985	0.053235	-0.018429	0.000000	0.423009	0.164073	-0.003324	-0.000145	0.000000	0.000000	5.065909	1.614251	-0.035777	-0.001564	0.000000
1304.392000	0.017616	-1.612853	0.000112	-1.530585	-0.046309	-0.013953	-0.000000	0.000000	-0.000000	0.000000	0.000000	0.000000	0.094673	0.313241	0.021960	-0.034029	0.051496	-0.030501	0.000000	0.422841	0.163968	-0.003332	-0.000143	0.000000	0.000000	5.063896	1.613215	-0.035857	-0.001542	0.000000
1304.402000	0.017604	-1.612865	0.000125	-1.530609	-0.046309	-0.013953	-0.000000	0.000000	-0.000000	0.000000	0.000000	0.000000	0.146018	0.298683	0.006550	-0.020268	0.015328	-0.042062	-0.000000	0.422928	0.164177	-0.003319	-0.000147	0.000000	-0.000000	5.064929	1.615265	-0.035719	-0.001585	0.000000
1304.412000	0.017640	-1.612841	0.000077	-1.530597	-0.046357	-0.013940	-0.000000	0.000000	-0.000000	0.000000	0.000000	0.000000	0.107806	0.289453	0.012935	-0.044565	0.033575	-0.030674	-0.000000	0.423257	0.164276	-0.003312	-0.000149	0.000000	-0.000000	5.068876	1.616240	-0.035643	-0.001606	0.000000
1304.422000	0.017604	-1.612865	0.000100	-1.530573	-0.046321	-0.013916	-0.000000	0.000000	-0.000000	0.000000	0.000000	0.000000	0.147406	0.172365	-0.009333	-0.037100	0.050324	-0.034708	0.000000	0.423170	0.164070	-0.003327	-0.000145	0.000000	0.000000	5.067832	1.614219	-0.035809	-0.001564	0.000000
1304.432000	0.017604	-1.612853	0.000112	-1.530620	-0.046334	-0.013964	-0.000000	0.000000	-0.000000	0.000000	0.000000	0.000000	0.109158	0.313330	-0.055656	-0.018823	0.044441	-0.022456	-0.000000	0.423058	0.164133	-0.003315	-0.000148	0.000000	-0.000000	5.066494	1.614836	-0.035679	-0.001596	0.000000
1304.442000	0.017604	-1.612853	0.000112	-1.530620	-0.046334	-0.013953	-0.000000	0.000000	-0.000000	0.000000	0.000000	0.000000	0.094865	0.217677	0.004875	-0.044383	0.044197	-0.026106	-0.000000	0.422975	0.164131	-0.003315	-0.000148	0.000000	-0.000000	5.065496	1.614816	-0.035681	-0.001596	0.000000
1304.454000	0.017616	-1.612865	0.000089	-1.530585	-0.046321	-0.013928	-0.000000	0.000000	-0.000000	0.000000	0.000000	0.000000	-0.026390	0.216036	-0.027370	-0.051318	0.034230	-0.021354	-0.000000	0.422959	0.164012	-0.003335	-0.000143	0.000000	-0.000000	5.065308	1.613650	-0.035890	-0.001541	0.000000
1304.464000	0.017604	-1.612853	0.000077	-1.530597	-0.046321	-0.013940	-0.000000	0.000000	-0.000000	0.000000	0.000000	0.000000	-0.007335	0.260168	-0.002424	-0.048203	0.050606	-0.036356	-0.000000	0.423053	0.164127	-0.003321	-0.000147	0.000000	-0.000000	5.066432	1.614774	-0.035742	-0.001585	0.000000
1304.474000	0.017663	-1.612865	0.000112	-1.530585	-0.046285	-0.013928	-0.000000	0.000000	-0.000000	0.000000	0.000000	0.000000	0.117334	0.304102	-0.012169	-0.033744	0.055717	-0.021641	-0.000000	0.423461	0.164325	-0.003312	-0.000149	0.000000	-0.000000	5.071318	1.616727	-0.035643	-0.001606	0.000000
1304.484000	0.017628	-1.612841	0.000148	-1.530597	-0.046334	-0.013940	-0.000000	0.000000	-0.000000	0.000000	0.000000	0.000000	0.200980	0.285363	-0.019352	-0.044149	0.030012	-0.044519	-0.000000	0.423095	0.164178	-0.003315	-0.000149	0.000000	-0.000000	5.066939	1.615281	-0.035685	-0.001606	0.000000
1304.494000	0.017628	-1.612889	0.000112	-1.530573	-0.046334	-0.013928	-0.000000	0.000000	-0.000000	0.000000	0.000000	0.000000	0.089836	0.303023	-0.008222	-0.056451	0.015720	-0.026778	0.000000	0.423305	0.164235	-0.003309	-0.000150	0.000000	0.000000	5.069454	1.615841	-0.035611	-0.001617	0.000000
1304.506000	0.017604	-1.612865	0.000125	-1.530597	-0.046334	-0.013928	-0.000000	0.000000	-0.000000	0.000000	0.000000	0.000000	0.029646	0.223699	-0.036384	-0.031779	0.047564	-0.045750	-0.000000	0.423132	0.164123	-0.003322	-0.000146	0.000000	-0.000000	5.067373	1.614737	-0.035759	-0.001574	0.000000
1304.516000	0.017580	-1.612889	0.000112	-1.530585	-0.046345	-0.013976	-0.000000	0.000000	-0.000000	0.000000	0.000000	0.000000	0.044995	0.230346	-0.052086	-0.043889	0.047171	-0.061512	-0.000000	0.423010	0.164075	-0.003323	-0.000145	0.000000	-0.000000	5.065920	1.614262	-0.035766	-0.001564	0.000000
1304.528000	0.017616	-1.612877	0.000125	-1.530597	-0.046285	-0.013928	-0.000000	0.000000	-0.000000	0.000000	0.000000	0.000000	0.022650	0.223834	-0.009471	-0.040192	0.065456	-0.025377	0.000000	0.423095	0.164177	-0.003316	-0.000148	0.000000	0.000000	5.066930	1.615272	-0.035693	-0.001595	0.000000
1304.538000	0.017628	-1.612865	0.000100	-1.530573	-0.046309	-0.013953	-0.000000	0.000000	-0.000000	0.000000	0.000000	0.000000	0.107611	0.349621	-0.050818	-0.050438	0.054338	-0.045139	0.000000	0.423130	0.164220	-0.003319	-0.000147	0.000000	0.000000	5.067350	1.615692	-0.035723	-0.001584	0.000000
1304.550000	0.017604	-1.612901	0.000125	-1.530620	-0.046334	-0.013964	-0.000000	0.000000	-0.000000	0.000000	0.000000	0.000000	-0.006292	0.256116	-0.008813	-0.044300	0.039617	-0.052822	0.000000	0.422677	0.163971	-0.003331	-0.000144	0.000000	0.000000	5.061928	1.613241	-0.035850	-0.001552	0.000000
1304.560000	0.017604	-1.612841	0.000077	-1.530585	-0.046297	-0.013964	-0.000000	0.000000	-0.000000	0.000000	0.000000	0.000000	0.014448	0.208001	-0.023236	-0.035807	0.044112	-0.040180	-0.000000	0.423336	0.164172	-0.003319	-0.000147	0.000000	-0.000000	5.069815	1.615225	-0.035722	-0.001584	0.000000
1304.570000	0.017592	-1.612829	0.000100	-1.530573	-0.046357	-0.013928	-0.000000	0.000000	-0.000000	0.000000	0.000000	0.000000	0.077310	0.187581	0.017040	-0.026442	0.056796	-0.039910	0.000000	0.423008	0.164071	-0.003326	-0.000145	0.000000	0.000000	5.065887	1.614229	-0.035799	-0.001564	0.000000
1304.580000	0.017652	-1.612877	0.000100	-1.530620	-0.046357	-0.013916	-0.000000	0.000000	-0.000000	0.000000	0.000000	0.000000	0.006164	0.217357	-0.022143	-0.060819	0.045164	-0.034257	0.000000	0.422759	0.164071	-0.003323	-0.000146	0.000000	0.000000	5.062913	1.614226	-0.035764	-0.001573	0.000000
1304.590000	0.017628	-1.612841	0.000089	-1.530573	-0.046357	-0.013940	-0.000000	0.000000	-0.000000	0.000000	0.000000	0.000000	-0.004344	0.212692	-0.031223	-0.051002	0.045695	-0.031393	0.000000	0.423043	0.164014	-0.003334	-0.000143	0.000000	0.000000	5.066306	1.613671	-0.035889	-0.001542	0.000000
1304.602000	0.017628	-1.612853	0.000089	-1.530585	-0.046345	-0.013953	-0.000000	0.000000	-0.000000	0.000000	0.000000	0.000000	0.084698	0.165509	-0.024499	-0.030034	0.039751	-0.033371	-0.000000	0.422966	0.164020	-0.003327	-0.000145	0.000000	-0.000000	5.065387	1.613729	-0.035812	-0.001563	0.000000
1304.612000	0.017592	-1.612865	0.000112	-1.530561	-0.046345	-0.013928	-0.000000	0.000000	-0.000000	0.000000	0.000000	0.000000	-0.107258	0.278947	0.017412	-0.053668	0.043208	-0.045758	-0.000000	0.422717	0.163920	-0.003330	-0.000144	0.000000	-0.000000	5.062408	1.612744	-0.035841	-0.001552	0.000000
1304.622000	0.017604	-1.612865	0.000077	-1.530597	-0.046334	-0.013916	-0.000000	0.000000	-0.000000	0.000000	0.000000	0.000000	-0.056932	0.283825	0.009206	-0.039497	0.048749	-0.043320	-0.000000	0.423177	0.164178	-0.003317	-0.000148	0.000000	-0.000000	5.067917	1.615282	-0.035702	-0.001596	0.000000
1304.632000	0.017592	-1.612865	0.000100	-1.530609	-0.046321	-0.013953	-0.000000	0.000000	-0.000000	0.000000	0.000000	0.000000	-0.056781	0.251764	-0.014580	-0.027293	0.023125	-0.037327	-0.000000	0.422968	0.164023	-0.003325	-0.000145	0.000000	-0.000000	5.065408	1.613750	-0.035791	-0.001563	0.000000
1304.642000	0.017616	-1.612877	0.000125	-1.530597	-0.046357	-0.013916	-0.000000	0.000000	-0.000000	0.000000	0.000000	0.000000	0.042533	0.267915	-0.011744	-0.034157	0.041816	-0.063889	0.000000	0.422875	0.164112	-0.003329	-0.000145	0.000000	0.000000	5.064298	1.614634	-0.035825	-0.001562	0.000000
1304.654000	0.017616	-1.612841	0.000125	-1.530597	-0.046321	-0.013953	-0.000000	0.000000	-0.000000	0.000000	0.000000	0.000000	0.090530	0.193550	0.001925	-0.058220	0.042522	-0.030686	-0.000000	0.423079	0.164059	-0.003335	-0.000142	0.000000	-0.000000	5.066747	1.614112	-0.035898	-0.001531	0.000000
1304.664000	0.017592	-1.612865	0.000112	-1.530620	-0.046309	-0.013964	-0.000000	0.000000	-0.000000	0.000000	0.000000	0.000000	0.018992	0.251847	-0.015908	-0.040185	0.027542	-0.021913	-0.000000	0.422804	0.163923	-0.003331	-0.000144	0.000000	-0.000000	5.063455	1.612774	-0.035848	-0.001553	0.000000
1304.674000	0.017604	-1.612853	0.000112	-1.530609	-0.046357	-0.013916	-0.000000	0.000000	-0.000000	0.000000	0.000000	0.000000	0.106876	0.322890	-0.012108	-0.032146	0.051648	-0.055416	0.000000	0.422884	0.164020	-0.003330	-0.000144	0.000000	0.000000	5.064402	1.613722	-0.035838	-0.001553	0.000000
1304.686000	0.017616	-1.612841	0.000089	-1.530561	-0.046321	-0.013928	-0.000000	0.000000	-0.000000	0.000000	0.000000	0.000000	0.062897	0.116622	0.020792	-0.043698	0.040503	-0.047702	0.000000	0.422969	0.164124	-0.003321	-0.000146	0.000000	0.000000	5.065429	1.614748	-0.035748	-0.001574	0.000000
1304.696000	0.017628	-1.612889	0.000112	-1.530620	-0.046334	-0.013916	-0.000000	0.000000	-0.000000	0.000000	0.000000	0.000000	-0.037411	0.245063	-0.012883	-0.047943	0.057035	-0.034425	0.000000	0.423218	0.164129	-0.003315	-0.000148	0.000000	0.000000	5.068408	1.614795	-0.035683	-0.001595	0.000000
1304.708000	0.017640	-1.612853	0.000089	-1.530620	-0.046334	-0.013953	-0.000000	0.000000	-0.000000	0.000000	0.000000	0.000000	0.040100	0.267775	-0.026432	-0.025222	0.049389	-0.031268	0.000000	0.423307	0.164237	-0.003307	-0.000150	0.000000	0.000000	5.069475	1.615863	-0.035590	-0.001617	0.000000
1304.718000	0.017616	-1.612841	0.000100	-1.530597	-0.046321	-0.013976	-0.000000	0.000000	-0.000000	0.000000	0.000000	0.000000	0.009388	0.243836	0.006921	-0.059823	0.031056	-0.047071	-0.000000	0.423178	0.164179	-0.003316	-0.000148	0.000000	-0.000000	5.067928	1.615293	-0.035691	-0.001596	0.000000
1304.728000	0.017592	-1.612853	0.000112	-1.530585	-0.046345	-0.013953	-0.000000	0.000000	-0.000000	0.000000	0.000000	0.000000	-0.044132	0.224842	-0.036608	-0.063396	0.033672	-0.045852	-0.000000	0.423059	0.164134	-0.003314	-0.000148	0.000000	-0.000000	5.066505	1.614847	-0.035668	-0.001596	0.000000
1304.738000	0.017616	-1.612865	0.000112	-1.530597	-0.046321	-0.013940	-0.000000	0.000000	-0.000000	0.000000	0.000000	0.000000	0.007104	0.295763	-0.026319	-0.060119	0.037264	-0.053531	-0.000000	0.423178	0.164179	-0.003316	-0.000148	0.000000	-0.000000	5.067928	1.615293	-0.035691	-0.001596	0.000000
1304.748000	0.017580	-1.612877	0.000112	-1.530585	-0.046334	-0.013928	-0.000000	0.000000	-0.000000	0.000000	0.000000	0.000000	-0.091527	0.253501	-0.015634	-0.034124	0.040519	-0.052323	-0.000000	0.423054	0.164128	-0.003319	-0.000146	0.000000	-0.000000	5.066448	1.614790	-0.035725	-0.001575	0.000000
1304.758000	0.017592	-1.612841	0.000112	-1.530537	-0.046357	-0.013953	-0.000000	0.000000	-0.000000	0.000000	0.000000	0.000000	0.064926	0.262790	0.035396	-0.032428	0.044684	-0.037106	-0.000000	0.423052	0.164125	-0.003322	-0.000146	0.000000	-0.000000	5.066415	1.614757	-0.035758	-0.001575	0.000000
1304.770000	0.017580	-1.612853	0.000100	-1.530609	-0.046321	-0.013928	-0.000000	0.000000	-0.000000	0.000000	0.000000	0.000000	0.166143	0.298638	0.069076	-0.042047	0.043589	-0.056320	-0.000000	0.423341	0.164179	-0.003313	-0.000149	0.000000	-0.000000	5.069883	1.615293	-0.035654	-0.001606	0.000000
1304.780000	0.017592	-1.612865	0.000112	-1.530549	-0.046334	-0.013940	-0.000000	0.000000	-0.000000	0.000000	0.000000	0.000000	0.052925	0.308461	0.001303	-0.042282	0.017350	-0.067440	-0.000000	0.423054	0.164128	-0.003320	-0.000147	0.000000	-0.000000	5.066443	1.614785	-0.035730	-0.001585	0.000000
1304.790000	0.017592	-1.612877	0.000077	-1.530585	-0.046357	-0.013940	-0.000000	0.000000	-0.000000	0.000000	0.000000	0.000000	0.015685	0.329999	-0.020217	-0.035330	0.031831	-0.027474	-0.000000	0.422972	0.164128	-0.003318	-0.000147	0.000000	-0.000000	5.065466	1.614786	-0.035711	-0.001584	0.000000
1304.800000	0.017604	-1.612865	0.000052	-1.530597	-0.046357	-0.013964	-0.000000	0.000000	-0.000000	0.000000	0.000000	0.000000	0.031947	0.282168	-0.006902	-0.039386	0.043080	-0.064691	-0.000000	0.423052	0.164125	-0.003322	-0.000146	0.000000	-0.000000	5.066415	1.614757	-0.035758	-0.001575	0.000000
1304.812000	0.017592	-1.612877	0.000100	-1.530585	-0.046357	-0.013953	-0.000000	0.000000	-0.000000	0.000000	0.000000	0.000000	0.024211	0.333629	-0.025536	-0.060479	0.051145	-0.040226	-0.000000	0.423138	0.164131	-0.003315	-0.000148	0.000000	-0.000000	5.067451	1.614816	-0.035681	-0.001596	0.000000
1304.822000	0.017568	-1.612877	0.000100	-1.530585	-0.046334	-0.013953	-0.000000	0.000000	-0.000000	0.000000	0.000000	0.000000	-0.002284	0.306930	-0.038045	-0.051953	0.030994	-0.033029	-0.000000	0.423343	0.164181	-0.003311	-0.000149	0.000000	-0.000000	5.069905	1.615314	-0.035632	-0.001606	0.000000
1304.834000	0.017604	-1.612853	0.000136	-1.530597	-0.046334	-0.013940	-0.000000	0.000000	-0.000000	0.000000	0.000000	0.000000	0.107331	0.273934	-0.006393	-0.072967	0.035747	-0.050578	-0.000000	0.423097	0.164181	-0.003313	-0.000148	0.000000	-0.000000	5.066962	1.615304	-0.035661	-0.001595	0.000000
1304.844000	0.017616	-1.612829	0.000112	-1.530573	-0.046309	-0.013988	-0.000000	0.000000	-0.000000	0.000000	0.000000	0.000000	0.048141	0.266201	-0.007091	-0.027458	0.038368	-0.044185	-0.000000	0.423092	0.164174	-0.003319	-0.000147	0.000000	-0.000000	5.066903	1.615245	-0.035720	-0.001585	0.000000
1304.854000	0.017604	-1.612877	0.000100	-1.530561	-0.046334	-0.013976	-0.000000	0.000000	-0.000000	0.000000	0.000000	0.000000	0.103717	0.241664	-0.010636	-0.064876	0.045829	-0.050306	-0.000000	0.423088	0.164069	-0.003326	-0.000145	0.000000	-0.000000	5.066845	1.614209	-0.035800	-0.001563	0.000000
1304.864000	0.017628	-1.612853	0.000112	-1.530573	-0.046334	-0.013940	-0.000000	0.000000	-0.000000	0.000000	0.000000	0.000000	0.049620	0.220471	-0.025334	-0.040596	0.054408	-0.048672	-0.000000	0.423213	0.164222	-0.003319	-0.000147	0.000000	-0.000000	5.068347	1.615712	-0.035722	-0.001584	0.000000
1304.876000	0.017592	-1.612865	0.000100	-1.530573	-0.046357	-0.013916	-0.000000	0.000000	-0.000000	0.000000	0.000000	0.000000	-0.018326	0.284601	-0.023202	-0.038824	0.046058	-0.082312	-0.000000	0.423055	0.164129	-0.003319	-0.000147	0.000000	-0.000000	5.066453	1.614795	-0.035720	-0.001585	0.000000
1304.886000	0.017628	-1.612865	0.000064	-1.530620	-0.046321	-0.013940	-0.000000	0.000000	-0.000000	0.000000	0.000000	0.000000	0.011431	0.190478	-0.047252	-0.050704	0.024541	-0.052578	-0.000000	0.423337	0.164274	-0.003315	-0.000148	0.000000	-0.000000	5.069833	1.616220	-0.035683	-0.001595	0.000000
1304.896000	0.017628	-1.612853	0.000112	-1.530585	-0.046345	-0.013988	-0.000000	0.000000	-0.000000	0.000000	0.000000	0.000000	0.148730	0.317151	-0.022451	-0.056527	0.048000	-0.050056	-0.000000	0.423089	0.164071	-0.003325	-0.000146	0.000000	-0.000000	5.066861	1.614225	-0.035784	-0.001573	0.000000
1304.906000	0.017616	-1.612865	0.000125	-1.530585	-0.046334	-0.013928	-0.000000	0.000000	-0.000000	0.000000	0.000000	0.000000	0.101977	0.331641	-0.025226	-0.037421	0.014544	-0.061814	-0.000000	0.423047	0.164020	-0.003330	-0.000144	0.000000	-0.000000	5.066357	1.613722	-0.035838	-0.001553	0.000000
1304.916000	0.017616	-1.612865	0.000089	-1.530609	-0.046334	-0.013953	-0.000000	0.000000	-0.000000	0.000000	0.000000	0.000000	0.115005	0.237310	-0.007267	-0.032557	0.066788	-0.053824	0.000000	0.422872	0.164108	-0.003332	-0.000144	0.000000	0.000000	5.064259	1.614595	-0.035864	-0.001552	0.000000
1304.926000	0.017592	-1.612853	0.000100	-1.530597	-0.046345	-0.013964	-0.000000	0.000000	-0.000000	0.000000	0.000000	0.000000	0.155180	0.220390	-0.037117	-0.049917	0.058951	-0.046977	0.000000	0.423207	0.164116	-0.003327	-0.000145	0.000000	0.000000	5.068279	1.614666	-0.035812	-0.001563	0.000000
1304.938000	0.017592	-1.612853	0.000136	-1.530585	-0.046334	-0.013964	-0.000000	0.000000	-0.000000	0.000000	0.000000	0.000000	0.008235	0.302315	0.027895	-0.036618	0.047028	-0.061920	0.000000	0.422884	0.164020	-0.003330	-0.000144	0.000000	0.000000	5.064402	1.613722	-0.035838	-0.001553	0.000000
1304.948000	0.017640	-1.612853	0.000089	-1.530561	-0.046345	-0.013928	-0.000000	0.000000	-0.000000	0.000000	0.000000	0.000000	0.040913	0.151351	0.016557	-0.036612	0.042713	-0.060779	-0.000000	0.422673	0.163867	-0.003337	-0.000142	0.000000	-0.000000	5.061880	1.612216	-0.035919	-0.001531	0.000000
1304.958000	0.017580	-1.612841	0.000089	-1.530609	-0.046369	-0.013928	-0.000000	0.000000	-0.000000	0.000000	0.000000	0.000000	0.021464	0.284307	-0.004448	-0.062497	0.050764	-0.069553	-0.000000	0.423225	0.164236	-0.003306	-0.000150	0.000000	-0.000000	5.068488	1.615853	-0.035581	-0.001617	0.000000
1304.970000	0.017616	-1.612865	0.000064	-1.530633	-0.046357	-0.013940	-0.000000	0.000000	-0.000000	0.000000	0.000000	0.000000	0.022521	0.233721	-0.032146	-0.026848	0.043868	-0.075107	-0.000000	0.423096	0.164178	-0.003315	-0.000148	0.000000	-0.000000	5.066941	1.615283	-0.035683	-0.001595	0.000000
1304.980000	0.017568	-1.612865	0.000089	-1.530549	-0.046334	-0.013940	-0.000000	0.000000	-0.000000	0.000000	0.000000	0.000000	0.055376	0.331563	-0.018313	-0.040533	0.044116	-0.062521	-0.000000	0.422799	0.163916	-0.003337	-0.000142	0.000000	-0.000000	5.063387	1.612706	-0.035916	-0.001531	0.000000
1304.992000	0.017616	-1.612889	0.000077	-1.530585	-0.046357	-0.013904	-0.000000	0.000000	-0.000000	0.000000	0.000000	0.000000	0.032995	0.273986	-0.010377	-0.050980	0.037573	-0.061191	-0.000000	0.423055	0.164129	-0.003319	-0.000147	0.000000	-0.000000	5.066453	1.614795	-0.035720	-0.001585	0.000000
1305.002000	0.017604	-1.612853	0.000100	-1.530620	-0.046334	-0.013940	-0.000000	0.000000	-0.000000	0.000000	0.000000	0.000000	-0.036562	0.247161	0.056381	-0.031745	0.058444	-0.073626	-0.000000	0.423004	0.164067	-0.003330	-0.000144	0.000000	-0.000000	5.065847	1.614189	-0.035839	-0.001552	0.000000
1305.012000	0.017580	-1.612877	0.000125	-1.530620	-0.046334	-0.013953	-0.000000	0.000000	-0.000000	0.000000	0.000000	0.000000	-0.013121	0.262481	-0.034491	-0.054360	0.036244	-0.079019	0.000000	0.422879	0.164014	-0.003335	-0.000142	0.000000	0.000000	5.064344	1.613663	-0.035896	-0.001531	0.000000
1305.024000	0.017604	-1.612853	0.000089	-1.530609	-0.046334	-0.013928	-0.000000	0.000000	-0.000000	0.000000	0.000000	0.000000	0.132432	0.271594	0.041685	-0.048529	0.056887	-0.063973	-0.000000	0.423097	0.164081	-0.003315	-0.000148	0.000000	-0.000000	5.066961	1.614325	-0.035684	-0.001595	0.000000
1305.034000	0.017616	-1.612853	0.000112	-1.530549	-0.046334	-0.013916	-0.000000	0.000000	-0.000000	0.000000	0.000000	0.000000	0.129367	0.231453	-0.021826	-0.027835	0.055220	-0.040141	-0.000000	0.423045	0.164117	-0.003330	-0.000144	0.000000	-0.000000	5.066335	1.614678	-0.035838	-0.001553	0.000000
1305.044000	0.017604	-1.612865	0.000136	-1.530585	-0.046334	-0.013964	-0.000000	0.000000	-0.000000	0.000000	0.000000	0.000000	0.168525	0.325392	-0.011494	-0.033114	0.058539	-0.049025	-0.000000	0.422760	0.163973	-0.003327	-0.000145	0.000000	-0.000000	5.062926	1.613262	-0.035810	-0.001563	0.000000
1305.054000	0.017592	-1.612865	0.000077	-1.530573	-0.046321	-0.013940	-0.000000	0.000000	-0.000000	0.000000	0.000000	0.000000	0.103233	0.277871	-0.017206	-0.037727	0.069543	-0.080870	-0.000000	0.423169	0.164168	-0.003326	-0.000145	0.000000	-0.000000	5.067821	1.615185	-0.035799	-0.001564	0.000000
1305.064000	0.017616	-1.612841	0.000148	-1.530620	-0.046345	-0.013953	-0.000000	0.000000	-0.000000	0.000000	0.000000	0.000000	0.135197	0.298185	-0.023105	-0.047423	0.035522	-0.069974	-0.000000	0.423301	0.164130	-0.003316	-0.000148	0.000000	-0.000000	5.069396	1.614805	-0.035691	-0.001596	0.000000
1305.074000	0.017640	-1.612889	0.000125	-1.530620	-0.046334	-0.013976	-0.000000	0.000000	-0.000000	0.000000	0.000000	0.000000	0.138314	0.272609	-0.002591	-0.047340	0.051412	-0.052939	-0.000000	0.422958	0.164011	-0.003336	-0.000142	0.000000	-0.000000	5.065290	1.613632	-0.035908	-0.001531	0.000000
1305.086000	0.017628	-1.612853	0.000125	-1.530597	-0.046309	-0.013976	-0.000000	0.000000	-0.000000	0.000000	0.000000	0.000000	0.034217	0.322321	-0.004178	-0.055858	0.039925	-0.080407	-0.000000	0.423257	0.164176	-0.003318	-0.000147	0.000000	-0.000000	5.068869	1.615256	-0.035709	-0.001585	0.000000
1305.096000	0.017604	-1.612889	0.000100	-1.530597	-0.046334	-0.013940	-0.000000	0.000000	-0.000000	0.000000	0.000000	0.000000	0.031361	0.245442	-0.042878	-0.042683	0.063505	-0.050232	-0.000000	0.423167	0.164066	-0.003331	-0.000144	0.000000	-0.000000	5.067791	1.614178	-0.035850	-0.001552	0.000000
1305.106000	0.017580	-1.612841	0.000172	-1.530633	-0.046334	-0.013940	-0.000000	0.000000	-0.000000	0.000000	0.000000	0.000000	0.075077	0.233112	0.033352	-0.026843	0.056544	-0.075093	0.000000	0.422883	0.164019	-0.003331	-0.000144	0.000000	0.000000	5.064392	1.613711	-0.035848	-0.001553	0.000000
1305.118000	0.017580	-1.612865	0.000100	-1.530585	-0.046334	-0.013976	-0.000000	0.000000	-0.000000	0.000000	0.000000	0.000000	0.075001	0.306350	-0.022995	-0.032378	0.059059	-0.079711	-0.000000	0.422963	0.164018	-0.003330	-0.000144	0.000000	-0.000000	5.065359	1.613701	-0.035839	-0.001552	0.000000
1305.130000	0.017604	-1.612829	0.000100	-1.530573	-0.046357	-0.013940	-0.000000	0.000000	-0.000000	0.000000	0.000000	0.000000	0.111244	0.188016	0.004353	-0.021193	0.035514	-0.042742	0.000000	0.422888	0.164128	-0.003314	-0.000149	0.000000	0.000000	5.064455	1.614791	-0.035668	-0.001605	0.000000
1305.140000	0.017604	-1.612853	0.000100	-1.530609	-0.046357	-0.013953	-0.000000	0.000000	-0.000000	0.000000	0.000000	0.000000	0.124169	0.222843	0.003341	-0.046176	0.049391	-0.053192	0.000000	0.423254	0.164172	-0.003321	-0.000147	0.000000	0.000000	5.068837	1.615224	-0.035742	-0.001585	0.000000
1305.150000	0.017616	-1.612901	0.000089	-1.530561	-0.046334	-0.013928	-0.000000	0.000000	-0.000000	0.000000	0.000000	0.000000	0.058963	0.250696	0.003297	-0.047779	0.041716	-0.086659	-0.000000	0.422959	0.164012	-0.003335	-0.000143	0.000000	-0.000000	5.065308	1.613650	-0.035890	-0.001541	0.000000
1305.162000	0.017580	-1.612877	0.000089	-1.530633	-0.046357	-0.013928	-0.000000	0.000000	-0.000000	0.000000	0.000000	0.000000	0.053787	0.315147	-0.017395	-0.044375	0.059329	-0.054824	-0.000000	0.423340	0.164277	-0.003312	-0.000149	0.000000	-0.000000	5.069863	1.616250	-0.035652	-0.001606	0.000000
1305.172000	0.017592	-1.612865	0.000089	-1.530609	-0.046369	-0.013940	-0.000000	0.000000	-0.000000	0.000000	0.000000	0.000000	-0.006991	0.229096	0.020508	-0.035073	0.032377	-0.041441	-0.000000	0.423009	0.164072	-0.003325	-0.000145	0.000000	-0.000000	5.065898	1.614241	-0.035788	-0.001564	0.000000
1305.184000	0.017616	-1.612889	0.000100	-1.530633	-0.046345	-0.013964	-0.000000	0.000000	-0.000000	0.000000	0.000000	0.000000	0.150243	0.214711	-0.026508	-0.049176	0.050953	-0.047095	0.000000	0.422841	0.163968	-0.003332	-0.000143	0.000000	0.000000	5.063896	1.613215	-0.035857	-0.001542	0.000000
1305.194000	0.017616	-1.612841	0.000100	-1.530620	-0.046334	-0.013953	-0.000000	0.000000	-0.000000	0.000000	0.000000	0.000000	0.093562	0.224721	0.001738	-0.044651	0.034434	-0.066646	0.000000	0.422922	0.164067	-0.003332	-0.000144	0.000000	0.000000	5.064868	1.614188	-0.035859	-0.001553	0.000000
1305.206000	0.017616	-1.612865	0.000125	-1.530585	-0.046334	-0.013928	-0.000000	0.000000	-0.000000	0.000000	0.000000	0.000000	0.015988	0.323914	-0.036397	-0.042709	0.048523	-0.061947	0.000000	0.423082	0.164161	-0.003331	-0.000144	0.000000	0.000000	5.066773	1.615115	-0.035850	-0.001552	0.000000
1305.216000	0.017616	-1.612853	0.000100	-1.530597	-0.046309	-0.013953	-0.000000	0.000000	-0.000000	0.000000	0.000000	0.000000	0.061545	0.253915	0.028910	-0.037853	0.072481	-0.078980	-0.000000	0.423579	0.164369	-0.003315	-0.000148	0.000000	-0.000000	5.072725	1.617157	-0.035683	-0.001595	0.000000
1305.228000	0.017604	-1.612853	0.000125	-1.530597	-0.046369	-0.013976	-0.000000	0.000000	-0.000000	0.000000	0.000000	0.000000	0.131525	0.217808	-0.015082	-0.027295	0.046543	-0.034138	-0.000000	0.423301	0.164230	-0.003314	-0.000149	0.000000	-0.000000	5.069402	1.615789	-0.035663	-0.001606	0.000000
1305.238000	0.017580	-1.612877	0.000089	-1.530585	-0.046369	-0.013928	-0.000000	0.000000	-0.000000	0.000000	0.000000	0.000000	-0.038494	0.233689	-0.024872	-0.059511	0.054256	-0.058866	-0.000000	0.422754	0.163965	-0.003334	-0.000143	0.000000	-0.000000	5.062847	1.613183	-0.035889	-0.001542	0.000000
1305.248000	0.017616	-1.612913	0.000112	-1.530585	-0.046321	-0.013964	-0.000000	0.000000	-0.000000	0.000000	0.000000	0.000000	0.118949	0.217946	0.024440	-0.030902	0.039732	-0.056817	-0.000000	0.423180	0.164181	-0.003314	-0.000148	0.000000	-0.000000	5.067949	1.615314	-0.035670	-0.001596	0.000000
1305.260000	0.017604	-1.612901	0.000125	-1.530585	-0.046334	-0.013953	-0.000000	0.000000	-0.000000	0.000000	0.000000	0.000000	0.063458	0.279058	-0.037933	-0.029042	0.032270	-0.082932	0.000000	0.423304	0.164234	-0.003310	-0.000150	0.000000	0.000000	5.069443	1.615830	-0.035622	-0.001617	0.000000
1305.270000	0.017604	-1.612853	0.000064	-1.530597	-0.046334	-0.013953	-0.000000	0.000000	-0.000000	0.000000	0.000000	0.000000	0.075018	0.237392	0.026191	-0.045245	0.054049	-0.072129	0.000000	0.423009	0.164172	-0.003319	-0.000147	0.000000	0.000000	5.065905	1.615225	-0.035722	-0.001584	0.000000
1305.282000	0.017604	-1.612901	0.000100	-1.530585	-0.046321	-0.013940	-0.000000	0.000000	-0.000000	0.000000	0.000000	0.000000	0.031143	0.328757	-0.041303	-0.040806	0.052686	-0.043858	0.000000	0.422969	0.164123	-0.003322	-0.000147	0.000000	0.000000	5.065423	1.614743	-0.035754	-0.001584	0.000000
1305.292000	0.017580	-1.612829	0.000125	-1.530585	-0.046309	-0.013916	-0.000000	0.000000	-0.000000	0.000000	0.000000	0.000000	0.007206	0.254611	-0.017366	-0.030817	0.059521	-0.075057	-0.000000	0.423220	0.164230	-0.003312	-0.000149	0.000000	-0.000000	5.068426	1.615790	-0.035643	-0.001606	0.000000
1305.304000	0.017580	-1.612841	0.000100	-1.530585	-0.046357	-0.013928	-0.000000	0.000000	-0.000000	0.000000	0.000000	-0.000000	0.090698	0.331974	-0.020354	-0.057753	0.056721	-0.044502	0.000000	0.422969	0.164124	-0.003321	-0.000146	0.000000	0.000000	5.065429	1.614748	-0.035748	-0.001574	0.000000
1305.314000	0.017592	-1.612865	0.000112	-1.530597	-0.046334	-0.013988	-0.000000	0.000000	-0.000000	0.000000	0.000000	-0.000000	0.121548	0.284056	0.022614	-0.043644	0.044530	-0.069586	-0.000000	0.423178	0.164180	-0.003316	-0.000147	0.000000	-0.000000	5.067933	1.615298	-0.035686	-0.001585	0.000000
1305.326000	0.017592	-1.612853	0.000100	-1.530620	-0.046334	-0.013940	-0.000000	0.000000	-0.000000	0.000000	0.000000	-0.000000	0.085322	0.268907	-0.007810	-0.042511	0.058492	-0.057424	0.000000	0.423009	0.164073	-0.003324	-0.000145	0.000000	0.000000	5.065909	1.614251	-0.035777	-0.001564	0.000000
1305.336000	0.017640	-1.612877	0.000100	-1.530585	-0.046309	-0.013964	-0.000000	0.000000	-0.000000	0.000000	0.000000	-0.000000	0.169301	0.263390	0.014335	-0.037025	0.065438	-0.045925	0.000000	0.423003	0.164066	-0.003331	-0.000144	0.000000	0.000000	5.065836	1.614178	-0.035850	-0.001552	0.000000
1305.348000	0.017604	-1.612829	0.000100	-1.530597	-0.046357	-0.013892	-0.000000	0.000000	-0.000000	0.000000	0.000000	0.000000	0.143416	0.213665	-0.037201	-0.024245	0.045586	-0.084490	-0.000000	0.422836	0.164065	-0.003330	-0.000144	0.000000	-0.000000	5.063832	1.614168	-0.035841	-0.001552	0.000000
1305.358000	0.017604	-1.612901	0.000089	-1.530620	-0.046369	-0.013940	-0.000000	0.000000	-0.000000	0.000000	0.000000	0.000000	0.148600	0.376100	-0.003193	-0.020246	0.047196	-0.079458	-0.000000	0.423427	0.164284	-0.003308	-0.000150	0.000000	-0.000000	5.070909	1.616318	-0.035603	-0.001617	0.000000
1305.370000	0.017604	-1.612865	0.000125	-1.530609	-0.046357	-0.013964	-0.000000	0.000000	-0.000000	0.000000	0.000000	0.000000	0.125988	0.301549	-0.016476	-0.057213	0.025442	-0.073666	0.000000	0.423264	0.164185	-0.003310	-0.000149	0.000000	0.000000	5.068958	1.615345	-0.035620	-0.001606	0.000000
1305.380000	0.017628	-1.612877	0.000100	-1.530609	-0.046381	-0.013953	-0.000000	0.000000	-0.000000	0.000000	0.000000	0.000000	0.175878	0.289961	0.008716	-0.019603	0.044212	-0.091262	0.000000	0.423015	0.164080	-0.003318	-0.000148	0.000000	0.000000	5.065971	1.614313	-0.035715	-0.001595	0.000000
1305.392000	0.017604	-1.612865	0.000125	-1.530561	-0.046297	-0.013964	-0.000000	0.000000	-0.000000	0.000000	0.000000	0.000000	0.130870	0.294960	-0.001647	-0.046080	0.049808	-0.062794	-0.000000	0.422968	0.164024	-0.003324	-0.000145	0.000000	-0.000000	5.065419	1.613761	-0.035780	-0.001563	0.000000
1305.402000	0.017616	-1.612865	0.000100	-1.530609	-0.046321	-0.013928	-0.000000	0.000000	-0.000000	0.000000	0.000000	0.000000	0.240372	0.370088	-0.032234	-0.038161	0.043742	-0.072725	0.000000	0.422674	0.163967	-0.003334	-0.000143	0.000000	0.000000	5.061890	1.613204	-0.035887	-0.001542	0.000000
1305.412000	0.017616	-1.612841	0.000125	-1.530549	-0.046309	-0.013964	-0.000000	0.000000	-0.000000	0.000000	0.000000	0.000000	0.109348	0.227108	0.022707	-0.031657	0.053610	-0.084747	0.000000	0.423183	0.164186	-0.003310	-0.000149	0.000000	0.000000	5.067990	1.615355	-0.035629	-0.001607	0.000000
1305.424000	0.017592	-1.612901	0.000089	-1.530585	-0.046345	-0.013940	-0.000000	0.000000	-0.000000	0.000000	0.000000	0.000000	0.103110	0.246422	-0.010038	-0.055618	0.036147	-0.059285	-0.000000	0.423422	0.164178	-0.003315	-0.000148	0.000000	-0.000000	5.070851	1.615283	-0.035683	-0.001595	0.000000
1305.434000	0.017604	-1.612853	0.000100	-1.530561	-0.046345	-0.013953	-0.000000	0.000000	-0.000000	0.000000	0.000000	0.000000	0.160911	0.233498	-0.032929	-0.037574	0.047392	-0.073500	-0.000000	0.423510	0.164286	-0.003304	-0.000151	0.000000	-0.000000	5.071907	1.616339	-0.035563	-0.001628	0.000000
1305.446000	0.017616	-1.612853	0.000089	-1.530585	-0.046321	-0.013940	-0.000000	0.000000	-0.000000	0.000000	0.000000	0.000000	0.116923	0.284362	-0.017129	-0.035216	0.057258	-0.087921	0.000000	0.422925	0.163970	-0.003331	-0.000143	0.000000	0.000000	5.064894	1.613236	-0.035855	-0.001542	0.000000
1305.456000	0.017604	-1.612877	0.000125	-1.530585	-0.046334	-0.013953	-0.000000	0.000000	-0.000000	0.000000	0.000000	0.000000	0.052188	0.257545	-0.004822	-0.027966	0.055238	-0.050580	-0.000000	0.423054	0.164128	-0.003320	-0.000147	0.000000	-0.000000	5.066443	1.614785	-0.035730	-0.001585	0.000000
1305.468000	0.017592	-1.612853	0.000077	-1.530549	-0.046297	-0.013953	-0.000000	0.000000	-0.000000	0.000000	0.000000	0.000000	0.154613	0.272647	-0.018728	-0.046018	0.064325	-0.058842	0.000000	0.423212	0.164121	-0.003322	-0.000147	0.000000	0.000000	5.068335	1.614722	-0.035755	-0.001584	0.000000
1305.478000	0.017616	-1.612889	0.000125	-1.530597	-0.046345	-0.013928	-0.000000	0.000000	-0.000000	0.000000	0.000000	0.000000	0.140252	0.206835	-0.031012	-0.016844	0.043189	-0.057425	-0.000000	0.422873	0.164110	-0.003331	-0.000144	0.000000	-0.000000	5.064270	1.614606	-0.035853	-0.001552	0.000000
1305.490000	0.017604	-1.612865	0.000100	-1.530597	-0.046357	-0.013928	-0.000000	0.000000	-0.000000	0.000000	0.000000	0.000000	0.239160	0.258177	0.001391	-0.046853	0.040134	-0.060491	0.000000	0.422928	0.163975	-0.003327	-0.000145	0.000000	0.000000	5.064940	1.613282	-0.035809	-0.001564	0.000000
1305.500000	0.017592	-1.612877	0.000125	-1.530620	-0.046345	-0.013964	-0.000000	0.000000	-0.000000	0.000000	0.000000	0.000000	0.080671	0.243454	-0.038377	-0.031978	0.052993	-0.069229	0.000000	0.423184	0.164187	-0.003309	-0.000149	0.000000	0.000000	5.068001	1.615365	-0.035618	-0.001607	0.000000
1305.510000	0.017604	-1.612865	0.000112	-1.530633	-0.046381	-0.013964	-0.000000	0.000000	-0.000000	0.000000	0.000000	0.000000	0.020518	0.357205	0.006810	-0.038447	0.041918	-0.058444	-0.000000	0.423080	0.164060	-0.003335	-0.000143	0.000000	-0.000000	5.066754	1.614119	-0.035890	-0.001541	0.000000
1305.522000	0.017592	-1.612889	0.000100	-1.530597	-0.046321	-0.013928	-0.000000	0.000000	-0.000000	0.000000	0.000000	0.000000	0.079921	0.241943	-0.013540	-0.036492	0.058026	-0.080196	0.000000	0.422880	0.164015	-0.003334	-0.000143	0.000000	0.000000	5.064361	1.613681	-0.035879	-0.001542	0.000000
1305.532000	0.017628	-1.612841	0.000112	-1.530620	-0.046345	-0.013953	-0.000000	0.000000	-0.000000	0.000000	0.000000	0.000000	0.145449	0.230275	-0.037251	-0.042147	0.037538	-0.064025	-0.000000	0.423050	0.164123	-0.003324	-0.000145	0.000000	-0.000000	5.066396	1.614739	-0.035777	-0.001564	0.000000
1305.544000	0.017604	-1.612865	0.000112	-1.530573	-0.046345	-0.013940	-0.000000	0.000000	-0.000000	0.000000	0.000000	0.000000	0.122545	0.250561	-0.005068	-0.066926	0.047076	-0.058707	0.000000	0.422878	0.164013	-0.003336	-0.000143	0.000000	0.000000	5.064340	1.613660	-0.035900	-0.001542	0.000000
1305.554000	0.017604	-1.612889	0.000136	-1.530573	-0.046369	-0.013940	-0.000000	0.000000	-0.000000	0.000000	0.000000	0.000000	0.114436	0.262940	-0.051253	-0.026727	0.041904	-0.068219	-0.000000	0.423016	0.164082	-0.003316	-0.000148	0.000000	-0.000000	5.065993	1.614335	-0.035693	-0.001595	0.000000
1305.566000	0.017616	-1.612865	0.000089	-1.530597	-0.046321	-0.013928	-0.000000	0.000000	-0.000000	0.000000	0.000000	0.000000	0.128266	0.307944	-0.011794	-0.032802	0.054252	-0.052732	0.000000	0.422711	0.163913	-0.003336	-0.000142	0.000000	0.000000	5.062340	1.612677	-0.035908	-0.001531	0.000000
1305.576000	0.017616	-1.612865	0.000100	-1.530597	-0.046357	-0.013940	-0.000000	0.000000	-0.000000	0.000000	0.000000	0.000000	0.059233	0.285820	-0.009151	-0.037264	0.039497	-0.025002	0.000000	0.423296	0.164224	-0.003319	-0.000147	0.000000	0.000000	5.069345	1.615732	-0.035720	-0.001585	0.000000
1305.588000	0.017604	-1.612841	0.000089	-1.530597	-0.046334	-0.013928	-0.000000	0.000000	-0.000000	0.000000	0.000000	0.000000	0.149021	0.342539	-0.013486	-0.023358	0.048670	-0.056510	-0.000000	0.422963	0.164017	-0.003331	-0.000144	0.000000	-0.000000	5.065349	1.613691	-0.035850	-0.001552	0.000000
1305.598000	0.017604	-1.612865	0.000136	-1.530573	-0.046345	-0.013964	-0.000000	0.000000	-0.000000	0.000000	0.000000	0.000000	0.015200	0.359560	0.029851	-0.026647	0.046068	-0.042678	0.000000	0.422880	0.164015	-0.003334	-0.000143	0.000000	0.000000	5.064361	1.613681	-0.035879	-0.001542	0.000000
1305.610000	0.017628	-1.612853	0.000100	-1.530597	-0.046357	-0.013953	-0.000000	0.000000	-0.000000	0.000000	0.000000	0.000000	0.053027	0.292570	-0.016645	-0.046142	0.046613	-0.056218	0.000000	0.423342	0.164280	-0.003310	-0.000149	0.000000	0.000000	5.069895	1.616282	-0.035620	-0.001606	0.000000
1305.620000	0.017640	-1.612865	0.000077	-1.530573	-0.046309	-0.013953	-0.000000	0.000000	-0.000000	0.000000	0.000000	0.000000	0.149673	0.360077	-0.024824	-0.025395	0.035527	-0.074138	0.000000	0.422932	0.163979	-0.003324	-0.000146	0.000000	0.000000	5.064978	1.613320	-0.035771	-0.001574	0.000000
1305.630000	0.017640	-1.612829	0.000100	-1.530620	-0.046334	-0.013964	-0.000000	0.000000	-0.000000	0.000000	0.000000	0.000000	0.168361	0.266521	-0.012027	-0.038149	0.024602	-0.069038	0.000000	0.422681	0.163975	-0.003327	-0.000144	0.000000	0.000000	5.061970	1.613284	-0.035807	-0.001552	0.000000
1305.642000	0.017628	-1.612829	0.000077	-1.530585	-0.046345	-0.013953	-0.000000	0.000000	-0.000000	0.000000	0.000000	0.000000	0.056160	0.401987	-0.002029	-0.025103	0.048803	-0.072965	-0.000000	0.422972	0.164128	-0.003318	-0.000147	0.000000	-0.000000	5.065466	1.614786	-0.035711	-0.001584	0.000000
1305.652000	0.017616	-1.612865	0.000077	-1.530585	-0.046309	-0.013953	-0.000000	0.000000	-0.000000	0.000000	0.000000	0.000000	0.088656	0.265063	0.003244	-0.029565	0.042736	-0.092664	0.000000	0.422844	0.163972	-0.003328	-0.000144	0.000000	0.000000	5.063933	1.613253	-0.035819	-0.001552	0.000000
1305.662000	0.017592	-1.612865	0.000100	-1.530609	-0.046334	-0.013892	-0.000000	0.000000	-0.000000	0.000000	0.000000	0.000000	0.012419	0.244829	-0.028994	-0.036128	0.046678	-0.067388	0.000000	0.422929	0.164075	-0.003324	-0.000146	0.000000	0.000000	5.064946	1.614266	-0.035781	-0.001574	0.000000
1305.674000	0.017628	-1.612865	0.000112	-1.530597	-0.046345	-0.013953	-0.000000	0.000000	-0.000000	0.000000	0.000000	0.000000	0.083324	0.236591	-0.025791	-0.019078	0.042218	-0.061864	-0.000000	0.422963	0.164018	-0.003330	-0.000144	0.000000	-0.000000	5.065359	1.613701	-0.035839	-0.001552	0.000000
1305.684000	0.017628	-1.612853	0.000077	-1.530585	-0.046345	-0.013976	-0.000000	0.000000	-0.000000	0.000000	0.000000	0.000000	0.088192	0.324049	0.009684	-0.029308	0.063768	-0.047811	-0.000000	0.423062	0.164138	-0.003310	-0.000149	0.000000	-0.000000	5.066543	1.614885	-0.035631	-0.001606	0.000000
1305.694000	0.017616	-1.612865	0.000089	-1.530585	-0.046334	-0.013953	-0.000000	0.000000	-0.000000	0.000000	0.000000	0.000000	0.020552	0.349455	-0.020799	-0.025006	0.053082	-0.064235	0.000000	0.422766	0.163876	-0.003332	-0.000143	0.000000	0.000000	5.062989	1.612308	-0.035864	-0.001543	0.000000
1305.704000	0.017580	-1.612889	0.000100	-1.530585	-0.046334	-0.013940	-0.000000	0.000000	-0.000000	0.000000	0.000000	0.000000	0.107443	0.344401	-0.016357	-0.023002	0.038608	-0.075516	0.000000	0.423228	0.164240	-0.003302	-0.000151	0.000000	0.000000	5.068526	1.615891	-0.035543	-0.001627	0.000000
1305.714000	0.017604	-1.612865	0.000160	-1.530609	-0.046345	-0.013953	-0.000000	0.000000	-0.000000	0.000000	0.000000	0.000000	0.041086	0.278189	-0.013670	-0.030643	0.068889	-0.084708	-0.000000	0.423098	0.164181	-0.003312	-0.000149	0.000000	-0.000000	5.066971	1.615313	-0.035652	-0.001606	0.000000
1305.726000	0.017580	-1.612853	0.000100	-1.530597	-0.046345	-0.013976	-0.000000	0.000000	-0.000000	0.000000	0.000000	0.000000	0.061821	0.311285	-0.030166	-0.024352	0.054789	-0.095284	-0.000000	0.422890	0.164028	-0.003322	-0.000146	0.000000	-0.000000	5.064481	1.613800	-0.035759	-0.001574	0.000000
1305.736000	0.017628	-1.612853	0.000100	-1.530609	-0.046334	-0.013940	-0.000000	0.000000	-0.000000	0.000000	0.000000	0.000000	-0.016176	0.356291	-0.000111	-0.033018	0.046705	-0.062725	0.000000	0.423175	0.164175	-0.003320	-0.000147	0.000000	0.000000	5.067890	1.615255	-0.035729	-0.001585	0.000000
1305.746000	0.017604	-1.612889	0.000125	-1.530573	-0.046309	-0.013964	-0.000000	0.000000	-0.000000	0.000000	0.000000	0.000000	0.069741	0.215545	-0.012386	-0.037250	0.027819	-0.064901	0.000000	0.423002	0.164065	-0.003332	-0.000144	0.000000	0.000000	5.065825	1.614167	-0.035861	-0.001552	0.000000
1305.756000	0.017616	-1.612901	0.000100	-1.530597	-0.046309	-0.013964	-0.000000	0.000000	-0.000000	0.000000	0.000000	0.000000	0.049981	0.317737	-0.008617	-0.018895	0.071626	-0.064363	-0.000000	0.423353	0.164293	-0.003298	-0.000153	0.000000	-0.000000	5.070020	1.616407	-0.035495	-0.001649	0.000000
1305.766000	0.017616	-1.612841	0.000077	-1.530597	-0.046334	-0.013916	-0.000000	0.000000	-0.000000	0.000000	0.000000	0.000000	0.029978	0.287206	-0.017032	-0.047086	0.041770	-0.072053	0.000000	0.423296	0.164224	-0.003319	-0.000147	0.000000	0.000000	5.069345	1.615732	-0.035720	-0.001585	0.000000
1305.776000	0.017604	-1.612865	0.000089	-1.530597	-0.046345	-0.013953	-0.000000	0.000000	-0.000000	0.000000	0.000000	0.000000	0.096461	0.264875	-0.027655	-0.041679	0.032391	-0.070510	-0.000000	0.422846	0.164077	-0.003319	-0.000147	0.000000	-0.000000	5.063951	1.614288	-0.035722	-0.001584	0.000000
1305.786000	0.017616	-1.612877	0.000125	-1.530585	-0.046334	-0.013940	-0.000000	0.000000	-0.000000	0.000000	0.000000	0.000000	0.091064	0.293386	0.023992	-0.039427	0.028287	-0.067691	0.000000	0.422884	0.164020	-0.003330	-0.000144	0.000000	0.000000	5.064402	1.613722	-0.035838	-0.001553	0.000000
1305.798000	0.017580	-1.612877	0.000100	-1.530585	-0.046321	-0.013940	-0.000000	0.000000	-0.000000	0.000000	0.000000	0.000000	0.085532	0.213905	0.020688	-0.043633	0.047093	-0.078308	0.000000	0.423335	0.164271	-0.003317	-0.000148	0.000000	0.000000	5.069811	1.616198	-0.035704	-0.001595	0.000000
1305.808000	0.017616	-1.612853	0.000089	-1.530561	-0.046309	-0.013964	-0.000000	0.000000	-0.000000	0.000000	0.000000	0.000000	0.053125	0.300160	-0.032530	-0.017799	0.047265	-0.050676	0.000000	0.422636	0.163920	-0.003332	-0.000143	0.000000	0.000000	5.061432	1.612745	-0.035858	-0.001541	0.000000
1305.818000	0.017616	-1.612841	0.000089	-1.530620	-0.046357	-0.013953	-0.000000	0.000000	-0.000000	0.000000	0.000000	0.000000	0.028764	0.311918	-0.033862	-0.034863	0.034172	-0.063867	-0.000000	0.423091	0.164173	-0.003321	-0.000146	0.000000	-0.000000	5.066884	1.615226	-0.035739	-0.001574	0.000000
1305.830000	0.017568	-1.612877	0.000089	-1.530620	-0.046321	-0.013988	-0.000000	0.000000	-0.000000	0.000000	0.000000	0.000000	-0.048121	0.269435	-0.003175	-0.039953	0.061780	-0.076289	0.000000	0.423304	0.164233	-0.003310	-0.000149	0.000000	0.000000	5.069435	1.615822	-0.035631	-0.001606	0.000000
1305.840000	0.017616	-1.612865	0.000100	-1.530609	-0.046321	-0.013953	-0.000000	0.000000	-0.000000	0.000000	0.000000	0.000000	0.064328	0.264295	0.003348	-0.062406	0.061727	-0.082900	-0.000000	0.422847	0.164079	-0.003317	-0.000148	0.000000	-0.000000	5.063968	1.614304	-0.035706	-0.001595	0.000000
1305.850000	0.017604	-1.612865	0.000100	-1.530585	-0.046345	-0.013940	-0.000000	0.000000	-0.000000	0.000000	0.000000	0.000000	0.060572	0.259142	0.014531	-0.015862	0.049949	-0.055173	-0.000000	0.423092	0.164174	-0.003319	-0.000147	0.000000	-0.000000	5.066903	1.615245	-0.035720	-0.001585	0.000000
1305.862000	0.017604	-1.612865	0.000100	-1.530585	-0.046321	-0.013916	-0.000000	0.000000	-0.000000	0.000000	0.000000	0.000000	0.047905	0.247982	0.003011	-0.006071	0.055139	-0.058669	0.000000	0.423384	0.164331	-0.003305	-0.000151	0.000000	0.000000	5.070398	1.616786	-0.035567	-0.001627	0.000000
1305.872000	0.017592	-1.612901	0.000100	-1.530609	-0.046357	-0.013940	-0.000000	0.000000	-0.000000	0.000000	0.000000	0.000000	0.023749	0.290727	0.002827	-0.027163	0.039511	-0.051359	-0.000000	0.422920	0.163965	-0.003336	-0.000143	0.000000	-0.000000	5.064840	1.613182	-0.035909	-0.001542	0.000000
1305.884000	0.017616	-1.612865	0.000112	-1.530561	-0.046357	-0.013953	-0.000000	0.000000	-0.000000	0.000000	0.000000	0.000000	0.080301	0.294157	-0.015003	-0.028862	0.033348	-0.077596	-0.000000	0.423004	0.164067	-0.003330	-0.000144	0.000000	-0.000000	5.065847	1.614189	-0.035839	-0.001552	0.000000
1305.894000	0.017616	-1.612841	0.000064	-1.530633	-0.046321	-0.013953	-0.000000	0.000000	-0.000000	0.000000	0.000000	0.000000	-0.091892	0.241585	-0.041873	-0.022117	0.051313	-0.068975	-0.000000	0.422799	0.164020	-0.003330	-0.000144	0.000000	-0.000000	5.063385	1.613722	-0.035838	-0.001553	0.000000
1305.904000	0.017628	-1.612865	0.000112	-1.530573	-0.046381	-0.013928	-0.000000	0.000000	-0.000000	0.000000	0.000000	0.000000	-0.012764	0.268675	-0.001313	-0.037698	0.045049	-0.059449	0.000000	0.422885	0.164022	-0.003328	-0.000144	0.000000	0.000000	5.064424	1.613743	-0.035816	-0.001553	0.000000
1305.914000	0.017604	-1.612853	0.000125	-1.530597	-0.046357	-0.013964	-0.000000	0.000000	-0.000000	0.000000	0.000000	0.000000	-0.062308	0.302424	0.025242	-0.022807	0.040543	-0.072744	-0.000000	0.423426	0.164283	-0.003309	-0.000150	0.000000	-0.000000	5.070899	1.616308	-0.035613	-0.001617	0.000000
1305.924000	0.017592	-1.612865	0.000125	-1.530585	-0.046334	-0.013940	-0.000000	0.000000	-0.000000	0.000000	0.000000	0.000000	0.076277	0.313461	0.035943	-0.051438	0.055565	-0.068677	0.000000	0.423053	0.164028	-0.003322	-0.000146	0.000000	0.000000	5.066436	1.613800	-0.035759	-0.001574	0.000000
1305.936000	0.017640	-1.612877	0.000089	-1.530609	-0.046334	-0.013916	-0.000000	0.000000	-0.000000	0.000000	0.000000	0.000000	-0.081014	0.311783	0.000439	-0.049131	0.079335	-0.052912	-0.000000	0.422975	0.164032	-0.003317	-0.000147	0.000000	-0.000000	5.065497	1.613839	-0.035702	-0.001584	0.000000
1305.946000	0.017604	-1.612841	0.000100	-1.530561	-0.046345	-0.013964	-0.000000	0.000000	-0.000000	0.000000	0.000000	0.000000	0.037048	0.313176	0.011289	-0.025313	0.048544	-0.082239	0.000000	0.422836	0.163962	-0.003337	-0.000142	0.000000	0.000000	5.063833	1.613153	-0.035919	-0.001531	0.000000
1305.956000	0.017604	-1.612865	0.000112	-1.530585	-0.046321	-0.013953	-0.000000	0.000000	-0.000000	0.000000	0.000000	0.000000	0.000406	0.222093	0.024931	-0.028334	0.045490	-0.064836	0.000000	0.422972	0.164128	-0.003318	-0.000148	0.000000	0.000000	5.065464	1.614784	-0.035713	-0.001596	0.000000
1305.966000	0.017628	-1.612865	0.000112	-1.530597	-0.046334	-0.013928	-0.000000	0.000000	-0.000000	0.000000	0.000000	0.000000	0.000054	0.291129	-0.034653	-0.026853	0.044412	-0.086819	-0.000000	0.423065	0.164141	-0.003308	-0.000150	0.000000	-0.000000	5.066572	1.614914	-0.035601	-0.001617	0.000000
1305.976000	0.017640	-1.612865	0.000089	-1.530585	-0.046334	-0.013928	-0.000000	0.000000	-0.000000	0.000000	0.000000	0.000000	-0.004442	0.318946	-0.016479	-0.027687	0.028375	-0.068944	-0.000000	0.422802	0.164023	-0.003326	-0.000145	0.000000	-0.000000	5.063423	1.613759	-0.035800	-0.001563	0.000000
1305.988000	0.017580	-1.612865	0.000077	-1.530597	-0.046381	-0.013916	-0.000000	0.000000	-0.000000	0.000000	0.000000	0.000000	-0.009013	0.340175	0.034917	-0.050428	0.037237	-0.067122	0.000000	0.423263	0.164184	-0.003310	-0.000149	0.000000	0.000000	5.068947	1.615334	-0.035631	-0.001606	0.000000
1305.998000	0.017604	-1.612853	0.000089	-1.530585	-0.046334	-0.013940	-0.000000	0.000000	-0.000000	0.000000	0.000000	0.000000	0.003095	0.346107	-0.055699	-0.008102	0.042828	-0.078757	0.000000	0.423184	0.164286	-0.003308	-0.000150	0.000000	0.000000	5.067997	1.616339	-0.035601	-0.001617	0.000000
1306.008000	0.017616	-1.612841	0.000100	-1.530573	-0.046321	-0.013904	-0.000000	0.000000	-0.000000	0.000000	0.000000	0.000000	0.059883	0.233097	-0.019026	-0.030776	0.042734	-0.069672	-0.000000	0.423472	0.164339	-0.003299	-0.000153	0.000000	-0.000000	5.071453	1.616863	-0.035508	-0.001649	0.000000
1306.020000	0.017592	-1.612877	0.000125	-1.530585	-0.046334	-0.013953	-0.000000	0.000000	-0.000000	0.000000	0.000000	0.000000	0.034809	0.238542	-0.014789	-0.047035	0.049346	-0.066593	0.000000	0.422842	0.163969	-0.003331	-0.000144	0.000000	0.000000	5.063901	1.613221	-0.035851	-0.001552	0.000000
1306.030000	0.017592	-1.612877	0.000089	-1.530585	-0.046334	-0.013928	-0.000000	0.000000	-0.000000	0.000000	0.000000	0.000000	0.076285	0.266951	-0.032364	-0.042223	0.041989	-0.061262	-0.000000	0.422964	0.164019	-0.003329	-0.000144	0.000000	-0.000000	5.065370	1.613712	-0.035828	-0.001552	0.000000
1306.042000	0.017616	-1.612829	0.000112	-1.530585	-0.046334	-0.013953	-0.000000	0.000000	-0.000000	0.000000	0.000000	0.000000	-0.048285	0.291023	0.003538	-0.019368	0.058883	-0.075938	0.000000	0.422930	0.164076	-0.003323	-0.000146	0.000000	0.000000	5.064958	1.614277	-0.035770	-0.001574	0.000000
1306.052000	0.017604	-1.612853	0.000100	-1.530573	-0.046334	-0.013928	-0.000000	0.000000	-0.000000	0.000000	0.000000	0.000000	-0.041387	0.310795	-0.042365	-0.030729	0.060356	-0.070923	0.000000	0.423092	0.164074	-0.003322	-0.000146	0.000000	0.000000	5.066893	1.614258	-0.035751	-0.001573	0.000000
1306.062000	0.017604	-1.612865	0.000112	-1.530585	-0.046334	-0.013953	-0.000000	0.000000	-0.000000	0.000000	0.000000	0.000000	0.002173	0.205092	-0.049865	-0.023064	0.052550	-0.055724	-0.000000	0.423185	0.164187	-0.003309	-0.000150	0.000000	-0.000000	5.068006	1.615371	-0.035613	-0.001617	0.000000
1306.072000	0.017616	-1.612865	0.000089	-1.530585	-0.046321	-0.013953	-0.000000	0.000000	-0.000000	0.000000	0.000000	0.000000	0.000711	0.313506	-0.001941	-0.026685	0.057662	-0.084030	0.000000	0.422917	0.164060	-0.003338	-0.000142	0.000000	0.000000	5.064801	1.614120	-0.035927	-0.001531	0.000000
1306.082000	0.017616	-1.612865	0.000077	-1.530620	-0.046334	-0.013953	-0.000000	0.000000	-0.000000	0.000000	0.000000	0.000000	0.002132	0.266820	-0.022201	-0.021843	0.044877	-0.074509	-0.000000	0.423425	0.164281	-0.003310	-0.000149	0.000000	-0.000000	5.070882	1.616292	-0.035629	-0.001607	0.000000
1306.092000	0.017604	-1.612865	0.000112	-1.530597	-0.046321	-0.013940	-0.000000	0.000000	-0.000000	0.000000	0.000000	0.000000	0.008780	0.310960	-0.014381	-0.024914	0.028172	-0.074571	-0.000000	0.423217	0.164227	-0.003314	-0.000148	0.000000	-0.000000	5.068399	1.615764	-0.035670	-0.001596	0.000000
1306.104000	0.017580	-1.612853	0.000112	-1.530609	-0.046309	-0.013940	-0.000000	0.000000	-0.000000	0.000000	0.000000	0.000000	-0.028856	0.221614	-0.039486	-0.031813	0.018704	-0.064043	0.000000	0.422971	0.164127	-0.003319	-0.000147	0.000000	0.000000	5.065455	1.614775	-0.035722	-0.001584	0.000000
1306.114000	0.017604	-1.612841	0.000100	-1.530585	-0.046321	-0.013964	-0.000000	0.000000	-0.000000	0.000000	0.000000	0.000000	0.089357	0.290919	0.016393	-0.026553	0.063188	-0.088272	-0.000000	0.422803	0.164025	-0.003325	-0.000145	0.000000	-0.000000	5.063434	1.613770	-0.035789	-0.001563	0.000000
1306.124000	0.017616	-1.612853	0.000125	-1.530597	-0.046334	-0.013953	-0.000000	0.000000	-0.000000	0.000000	0.000000	0.000000	-0.096816	0.167522	-0.025105	-0.021163	0.040509	-0.063115	-0.000000	0.422886	0.164022	-0.003327	-0.000145	0.000000	-0.000000	5.064429	1.613749	-0.035810	-0.001563	0.000000
1306.134000	0.017604	-1.612877	0.000100	-1.530573	-0.046345	-0.013928	-0.000000	0.000000	-0.000000	0.000000	0.000000	0.000000	-0.117074	0.299888	-0.003050	-0.034672	0.056877	-0.095892	0.000000	0.422924	0.164069	-0.003330	-0.000145	0.000000	0.000000	5.064887	1.614207	-0.035840	-0.001564	0.000000
1306.144000	0.017568	-1.612877	0.000136	-1.530597	-0.046334	-0.013953	-0.000000	0.000000	-0.000000	0.000000	0.000000	0.000000	-0.126503	0.238471	-0.037658	-0.019415	0.059342	-0.056679	-0.000000	0.423052	0.164026	-0.003324	-0.000145	0.000000	-0.000000	5.066417	1.613781	-0.035778	-0.001563	0.000000
1306.156000	0.017592	-1.612865	0.000100	-1.530597	-0.046321	-0.013916	-0.000000	0.000000	-0.000000	0.000000	0.000000	0.000000	-0.060914	0.383153	-0.042675	-0.026739	0.050208	-0.055588	-0.000000	0.422707	0.163908	-0.003341	-0.000141	0.000000	-0.000000	5.062289	1.612625	-0.035960	-0.001520	0.000000
1306.166000	0.017616	-1.612865	0.000089	-1.530597	-0.046334	-0.013976	-0.000000	0.000000	-0.000000	0.000000	0.000000	0.000000	-0.076163	0.317226	-0.006390	-0.037152	0.036669	-0.093614	0.000000	0.422962	0.164115	-0.003330	-0.000144	0.000000	0.000000	5.065338	1.614657	-0.035839	-0.001552	0.000000
1306.178000	0.017616	-1.612865	0.000100	-1.530609	-0.046345	-0.013976	-0.000000	0.000000	-0.000000	0.000000	0.000000	0.000000	-0.103077	0.256056	-0.044007	-0.027831	0.055451	-0.061735	-0.000000	0.423264	0.164284	-0.003304	-0.000152	0.000000	-0.000000	5.068960	1.616324	-0.035559	-0.001637	0.000000
1306.188000	0.017604	-1.612901	0.000125	-1.530585	-0.046321	-0.013916	-0.000000	0.000000	-0.000000	0.000000	0.000000	0.000000	-0.068273	0.219035	-0.030422	-0.025864	0.049797	-0.055872	-0.000000	0.422796	0.164017	-0.003333	-0.000143	0.000000	-0.000000	5.063356	1.613692	-0.035868	-0.001542	0.000000
1306.198000	0.017604	-1.612865	0.000112	-1.530549	-0.046345	-0.013928	-0.000000	0.000000	-0.000000	0.000000	0.000000	0.000000	-0.105337	0.298981	0.003508	-0.046625	0.066521	-0.080957	-0.005274	0.440285	0.168378	-0.004419	0.001505	0.000484	-0.036310	5.213536	1.656660	-0.037066	0.002882	0.001608
1306.210000	0.017604	-1.612853	0.000100	-1.530573	-0.046321	-0.013916	-0.000000	0.000000	-0.000000	0.000000	0.000000	0.000000	-0.098933	0.456968	0.001083	-0.040073	0.066829	-0.065078	-0.033903	0.525207	0.184203	-0.012488	0.012685	0.003641	-0.169749	5.768286	1.812834	-0.042085	0.019355	0.007516
1306.220000	0.017604	-1.612877	0.000112	-1.530609	-0.046345	-0.013953	-0.000000	0.000000	-0.000000	0.000000	0.000000	0.000000	-0.164523	0.653438	0.014652	-0.050996	0.093720	-0.061481	-0.087305	0.673359	0.206141	-0.029586	0.035710	0.010053	-0.355838	6.541620	2.029700	-0.048928	0.042286	0.015755
1306.230000	0.017592	-1.612865	0.000077	-1.530609	-0.046344	-0.013976	-0.000000	0.000952	-0.000000	0.000000	0.002706	0.000000	-0.258770	0.883353	0.082795	-0.127939	0.103446	-0.030570	-0.177529	0.913757	0.236201	-0.060465	0.076699	0.021389	-0.610007	7.596567	2.327317	-0.058392	0.073633	0.027009
1306.240000	0.017592	-1.612864	0.000089	-1.530622	-0.046331	-0.013940	-0.000000	0.001637	-0.000000	-0.002824	0.004929	0.000001	-0.640183	1.356498	0.125673	-0.143827	0.175330	-0.000974	-0.313917	1.267042	0.274086	-0.109174	0.140804	0.039043	-0.932255	8.933364	2.703027	-0.070322	0.113351	0.041278
1306.250000	0.017579	-1.612802	0.000136	-1.530660	-0.046208	-0.013953	-0.001551	0.006068	-0.000000	-0.007057	0.010949	0.000000	-1.093525	1.691171	0.160073	-0.197727	0.169763	0.032471	-0.505810	1.753297	0.319820	-0.179769	0.233181	0.064406	-1.322574	10.545605	3.157307	-0.084692	0.161475	0.058561
1306.260000	0.017566	-1.612715	0.000089	-1.530735	-0.046120	-0.013939	-0.003502	0.010979	-0.000000	-0.013415	0.017216	0.001552	-1.451663	2.120207	0.232505	-0.257743	0.220941	0.086762	-0.762547	2.393470	0.373271	-0.276328	0.334836	0.098873	-1.780957	12.437226	3.689126	-0.101653	0.218000	0.078858
1306.272000	0.017467	-1.612605	0.000041	-1.530916	-0.045892	-0.013865	-0.007733	0.016447	-0.000000	-0.016506	0.019380	0.005977	-1.570634	2.336049	0.240201	-0.265449	0.218814	0.117404	-1.169378	2.659253	0.448029	-0.299069	0.343714	0.154212	-2.420851	15.079212	4.434225	-0.124929	0.296801	0.107193
1306.282000	0.017430	-1.612400	0.000041	-1.531073	-0.045723	-0.013791	-0.011222	0.020541	-0.000000	-0.019147	0.023079	0.010479	-1.744697	2.707334	0.346171	-0.314800	0.231816	0.157211	-1.601651	2.881002	0.518315	-0.303477	0.352366	0.213610	-3.028917	17.579327	5.136102	-0.147502	0.371835	0.134122
1306.292000	0.017272	-1.612180	0.000052	-1.531305	-0.045468	-0.013706	-0.014758	0.028335	-0.000000	-0.027157	0.028563	0.012994	-1.686576	2.863147	0.454915	-0.337826	0.292416	0.151761	-1.817066	3.129000	0.596507	-0.308635	0.362183	0.286569	-3.704987	20.357491	5.918168	-0.172344	0.455194	0.164066
1306.304000	0.017091	-1.611791	-0.000007	-1.531718	-0.045138	-0.013537	-0.016156	0.039959	-0.000000	-0.038158	0.041046	0.015325	-1.873363	3.100295	0.575835	-0.333431	0.358096	0.159010	-1.901457	3.461234	0.700230	-0.315914	0.375568	0.303466	-4.605973	24.052810	6.957536	-0.205357	0.566289	0.203977
1306.314000	0.016922	-1.611331	-0.000031	-1.532152	-0.044616	-0.013380	-0.019816	0.051727	-0.000000	-0.047011	0.054056	0.017827	-1.962211	3.314290	0.705445	-0.336797	0.395074	0.163504	-1.979597	3.767052	0.794824	-0.322945	0.388104	0.308266	-5.431483	27.430143	7.907191	-0.235441	0.668059	0.240552
1306.324000	0.016740	-1.610776	0.000005	-1.532686	-0.044035	-0.013198	-0.024977	0.063947	-0.000000	-0.057733	0.068122	0.021199	-2.143702	3.583287	0.816534	-0.351388	0.403986	0.169678	-2.064967	4.099216	0.896640	-0.330928	0.401947	0.313583	-6.324814	31.074506	8.931121	-0.268009	0.778268	0.280142
1306.336000	0.016340	-1.609894	-0.000068	-1.533498	-0.043127	-0.012945	-0.032635	0.080338	-0.000000	-0.076085	0.087434	0.025141	-2.164373	4.259122	0.975350	-0.312715	0.462866	0.219142	-2.177118	4.532763	1.028228	-0.341852	0.420341	0.320675	-7.486220	35.796937	10.257042	-0.310476	0.921626	0.331629
1306.346000	0.015988	-1.609070	-0.000054	-1.534391	-0.042155	-0.012655	-0.040718	0.095612	0.001028	-0.089186	0.109188	0.029463	-2.382335	4.931022	1.095343	-0.381007	0.461798	0.282609	-2.278803	4.923818	1.146023	-0.352076	0.437188	0.327198	-8.528487	40.026488	11.446179	-0.347967	1.050197	0.377850
1306.356000	0.015541	-1.608025	-0.000093	-1.535376	-0.040949	-0.012327	-0.046492	0.105920	-0.003570	-0.103201	0.122762	0.035378	-2.224860	4.358417	1.152911	-0.339862	0.463100	0.280353	-2.061794	3.997986	0.816874	-0.347408	0.409492	0.317588	-5.803901	28.613869	8.229455	-0.245751	0.714318	0.257232
1306.366000	0.015035	-1.606902	-0.000079	-1.536536	-0.039626	-0.011966	-0.053009	0.121906	0.000324	-0.115479	0.139082	0.040028	-2.016707	4.390599	0.788791	-0.354060	0.434475	0.339125	-2.072191	4.014016	0.810382	-0.352114	0.412997	0.319185	-5.802707	28.480885	8.187219	-0.244433	0.714258	0.257232
1306.376000	0.014493	-1.605531	-0.000079	-1.537776	-0.038165	-0.011581	-0.057191	0.136002	0.000124	-0.129440	0.152370	0.044253	-2.231133	4.395104	0.929390	-0.357756	0.432324	0.366032	-2.082583	4.027969	0.803054	-0.356848	0.416512	0.320782	-5.801443	28.323022	8.136765	-0.243424	0.714307	0.257232
1306.388000	0.013758	-1.603763	-0.000091	-1.539409	-0.036228	-0.011027	-0.064710	0.154880	0.000201	-0.142422	0.167353	0.050609	-1.942355	3.891355	0.931025	-0.362408	0.483556	0.352811	-2.095050	4.042728	0.793390	-0.362521	0.420733	0.322698	-5.799899	28.109826	8.067643	-0.242125	0.714401	0.257232
1306.398000	0.013038	-1.602166	-0.000043	-1.540933	-0.034434	-0.010410	-0.068258	0.164358	0.000180	-0.152450	0.184416	0.057681	-1.801175	4.220855	0.891172	-0.377516	0.400857	0.331668	-2.105442	4.054158	0.785155	-0.367220	0.424247	0.324295	-5.798634	27.921744	8.008262	-0.240733	0.714437	0.257232
1306.408000	0.012340	-1.600435	-0.000043	-1.542562	-0.032481	-0.009867	-0.072045	0.180771	0.002088	-0.166417	0.191339	0.062495	-1.938765	3.891842	0.719490	-0.381998	0.359811	0.330922	-2.115836	4.063660	0.775814	-0.371954	0.427774	0.325892	-5.797407	27.710587	7.937997	-0.239713	0.714612	0.257232
1306.418000	0.011570	-1.598513	-0.000007	-1.544330	-0.030492	-0.009233	-0.076791	0.194886	0.000907	-0.181748	0.203864	0.064186	-1.943075	3.572610	0.817325	-0.348406	0.476026	0.294046	-2.126238	4.071873	0.766358	-0.376636	0.431289	0.327488	-5.796265	27.483975	7.866604	-0.238134	0.714654	0.257232
1306.430000	0.010584	-1.596048	0.000017	-1.546625	-0.027797	-0.008464	-0.084377	0.205641	0.001408	-0.196718	0.225522	0.069004	-1.995932	3.602607	0.796191	-0.341840	0.356451	0.320369	-2.138733	4.079704	0.754051	-0.382270	0.435515	0.329405	-5.795058	27.187808	7.771483	-0.236417	0.714796	0.257232
1306.440000	0.009706	-1.593887	0.000078	-1.548611	-0.025482	-0.007739	-0.089112	0.219065	0.002853	-0.205715	0.237072	0.074788	-2.030062	3.544201	0.743603	-0.406873	0.414426	0.287319	-2.149161	4.085263	0.743350	-0.386958	0.439039	0.331001	-5.794230	26.929424	7.687835	-0.234905	0.714936	0.257232
1306.452000	0.008576	-1.591078	0.000028	-1.551170	-0.022485	-0.006779	-0.094835	0.235998	0.000326	-0.223071	0.249106	0.076194	-1.538152	1.270593	0.095678	-0.333931	0.357643	0.273228	-1.186732	0.050818	-0.647818	-0.349859	0.308239	0.284214	5.811402	-21.592619	-5.985576	0.197330	-0.716808	-0.257232
1306.462000	0.007657	-1.588874	0.000012	-1.553315	-0.020143	-0.006077	-0.087509	0.197043	-0.007536	-0.210997	0.231129	0.067263	-1.676815	1.638793	-0.047835	-0.266916	0.393839	0.358828	-1.176422	0.000916	-0.654403	-0.344868	0.304742	0.282617	5.809170	-21.865273	-6.072005	0.199088	-0.716662	-0.257232
1306.474000	0.006577	-1.586335	0.000258	-1.555640	-0.017372	-0.005295	-0.087361	0.198948	0.003876	-0.191196	0.221844	0.070970	-0.856482	0.158081	-0.967701	-0.365814	0.300225	0.236031	-1.164013	-0.057925	-0.662595	-0.338977	0.300567	0.280701	5.806922	-22.179997	-6.178562	0.200133	-0.716252	-0.257232
1306.484000	0.005768	-1.584267	0.000304	-1.557490	-0.015269	-0.004593	-0.078905	0.196995	0.000648	-0.179542	0.204569	0.065590	-0.799690	-1.347057	-0.871827	-0.392314	0.391013	0.243085	-1.153645	-0.106359	-0.668940	-0.334082	0.297088	0.279104	5.805374	-22.435073	-6.262626	0.200842	-0.715910	-0.257232
1306.494000	0.005016	-1.582372	0.000364	-1.559253	-0.013299	-0.003947	-0.072041	0.179805	0.001201	-0.172034	0.195447	0.058867	-0.979042	-1.342779	-0.974206	-0.323484	0.362455	0.282736	-1.143252	-0.153109	-0.674500	-0.329151	0.293595	0.277508	5.804133	-22.669984	-6.338969	0.201956	-0.715720	-0.257232
1306.506000	0.004179	-1.580345	0.000399	-1.561185	-0.011118	-0.003279	-0.068029	0.163232	0.000740	-0.154306	0.178336	0.051579	-0.786402	-1.486205	-1.095506	-0.331724	0.312035	0.287648	-1.130751	-0.206795	-0.680254	-0.323221	0.289398	0.275591	5.802990	-22.922977	-6.421545	0.203414	-0.715556	-0.257232
1306.516000	0.003582	-1.578781	0.000411	-1.562668	-0.009406	-0.002812	-0.063159	0.150911	0.000224	-0.140658	0.165465	0.050781	-0.750278	-2.041204	-1.114657	-0.364527	0.310783	0.201036	-1.120313	-0.249477	-0.684238	-0.318286	0.285899	0.273995	5.802279	-23.109169	-6.482379	0.204560	-0.715427	-0.257232
1306.528000	0.002867	-1.577181	0.000387	-1.564253	-0.007560	-0.002228	-0.055732	0.128075	-0.000812	-0.125399	0.149148	0.042883	-0.697026	-1.396013	-1.109593	-0.341936	0.278874	0.250391	-1.107769	-0.298793	-0.687984	-0.312321	0.281683	0.272079	5.801648	-23.309814	-6.545195	0.206404	-0.715461	-0.257232
1306.538000	0.002367	-1.576014	0.000411	-1.565540	-0.006236	-0.001823	-0.049599	0.115465	-0.000570	-0.112099	0.132024	0.039252	-0.957829	-1.409937	-1.161222	-0.351554	0.378824	0.232391	-1.097304	-0.338078	-0.690463	-0.307383	0.278174	0.270482	5.801274	-23.455331	-6.591224	0.207586	-0.715439	-0.257232
1306.550000	0.001781	-1.574740	0.000386	-1.566742	-0.004713	-0.001407	-0.045327	0.099821	-0.001509	-0.098264	0.114948	0.032970	-0.681276	-1.279209	-1.246820	-0.326999	0.351368	0.270659	-1.084733	-0.383625	-0.692807	-0.301446	0.273958	0.268566	5.800959	-23.610838	-6.640248	0.209126	-0.715482	-0.257232
1306.560000	0.001353	-1.573837	0.000327	-1.567693	-0.003642	-0.001120	-0.038887	0.087701	-0.001011	-0.088238	0.105783	0.028131	-0.802202	-1.216581	-1.291581	-0.282278	0.285348	0.285991	-1.074251	-0.419907	-0.694016	-0.296522	0.270445	0.266969	5.800788	-23.720395	-6.673785	0.210159	-0.715502	-0.257232
1306.570000	0.001044	-1.573089	0.000315	-1.568528	-0.002657	-0.000834	-0.034705	0.077838	-0.002735	-0.076440	0.090718	0.025116	-0.665518	-1.573360	-1.186833	-0.290926	0.247059	0.302799	-1.063763	-0.454939	-0.694671	-0.291562	0.266922	0.265372	5.800675	-23.814970	-6.701857	0.211568	-0.715638	-0.257232
1306.582000	0.000663	-1.572333	0.000157	-1.569322	-0.001724	-0.000548	-0.028104	0.057881	-0.004642	-0.061952	0.068750	0.022258	-0.704720	-0.921852	-1.031580	-0.283173	0.300049	0.261537	-1.051173	-0.495276	-0.694888	-0.285658	0.262702	0.263456	5.800596	-23.908083	-6.729958	0.212756	-0.715712	-0.257232
1306.592000	0.000415	-1.571836	0.000146	-1.569915	-0.001131	-0.000358	-0.022359	0.043717	-0.003953	-0.049170	0.053309	0.018634	-0.664967	-0.401850	-1.048933	-0.246402	0.346478	0.215980	-1.040679	-0.527187	-0.694374	-0.280735	0.259179	0.261859	5.800563	-23.965293	-6.746543	0.213771	-0.715841	-0.257232
1306.604000	0.000190	-1.571424	0.000098	-1.570410	-0.000576	-0.000133	-0.015322	0.030475	-0.004367	-0.033610	0.039007	0.012686	-0.674160	-0.303121	-1.036367	-0.237446	0.327645	0.221575	-1.028084	-0.563686	-0.693087	-0.274847	0.254954	0.259943	5.800545	-24.012444	-6.759839	0.214789	-0.715980	-0.257232
1306.614000	0.000121	-1.571213	0.000074	-1.570678	-0.000260	-0.000040	-0.009986	0.019196	-0.004552	-0.021107	0.027013	0.006877	-0.846855	-0.275782	-1.040418	-0.269934	0.324132	0.164431	-0.897843	-0.593357	-0.691728	-0.269976	0.251439	0.182239	5.800539	-24.042827	-6.768110	0.215241	-0.716023	-0.257232
1306.626000	0.000053	-1.571100	0.000016	-1.570863	-0.000053	-0.000021	-0.002216	0.006700	-0.002293	-0.007085	0.010140	-0.001984	-0.355684	-0.433129	-0.799184	-0.197569	0.319651	0.168762	0.058705	-1.069685	-0.689527	-0.165007	0.168348	0.039581	5.800536	-24.062363	-6.772423	0.215862	-0.716130	-0.257232
1306.636000	0.000031	-1.571131	-0.000031	-1.570794	-0.000050	-0.000070	0.001761	-0.009025	-0.000797	0.011118	-0.008140	-0.004333	-0.491243	0.964040	-0.271293	-0.146835	0.214115	0.108582	0.000000	0.003316	0.001440	0.000106	-0.000029	0.000000	0.000000	0.039710	0.014169	0.001139	-0.000317	0.000000
1306.648000	0.000030	-1.571138	-0.000018	-1.570775	-0.000082	-0.000044	-0.001514	0.003769	0.000975	0.001717	-0.001049	-0.000476	-0.460206	-0.117592	-0.310492	-0.039123	0.155988	0.082406	0.000000	0.003415	0.001322	0.000074	-0.000022	0.000000	0.000000	0.040897	0.013008	0.000797	-0.000237	0.000000
1306.658000	0.000042	-1.571152	-0.000055	-1.570763	-0.000023	-0.000068	-0.000386	-0.002026	-0.000562	0.000726	-0.000544	-0.000258	-0.659198	0.528970	-0.198735	-0.054965	0.208362	0.080768	-0.000000	0.004018	0.001825	0.000123	-0.000035	0.000000	-0.000000	0.048118	0.017959	0.001327	-0.000382	0.000000
1306.670000	0.000042	-1.571186	-0.000115	-1.570835	-0.000058	-0.000079	-0.000403	-0.000346	-0.000608	0.000491	-0.000358	0.000063	-0.948302	0.520708	-0.184560	-0.055895	0.186797	0.098139	-0.000000	0.004160	0.001911	0.000118	-0.000034	0.000000	-0.000000	0.049825	0.018805	0.001273	-0.000370	0.000000
1306.680000	0.000053	-1.571162	-0.000043	-1.570764	-0.000082	-0.000056	-0.000640	-0.000306	-0.000435	0.000366	-0.000279	0.000046	-1.103259	0.688721	-0.169950	-0.035374	0.182439	0.134069	0.000000	0.004638	0.002190	0.000153	-0.000043	0.000000	0.000000	0.055540	0.021546	0.001650	-0.000467	0.000000
1306.692000	0.000065	-1.571222	-0.000152	-1.570764	-0.000058	-0.000079	-0.002075	-0.000500	-0.001407	0.000280	-0.000064	0.000071	-1.134956	0.798155	-0.065549	-0.058733	0.231597	0.143026	-0.000000	0.004857	0.002453	0.000173	-0.000048	0.000000	-0.000000	0.058171	0.024138	0.001860	-0.000521	0.000000
1306.702000	0.000030	-1.571186	-0.000127	-1.570811	-0.000070	-0.000068	-0.001263	-0.000285	-0.000568	0.000235	-0.000054	0.000119	-1.078907	0.844730	-0.061023	-0.027422	0.222544	0.127981	-0.000000	0.005090	0.002542	0.000168	-0.000047	0.000000	-0.000000	0.060957	0.025006	0.001809	-0.000510	0.000000
1306.714000	0.000006	-1.571199	-0.000127	-1.570824	-0.000058	-0.000056	-0.000714	-0.000154	-0.000259	0.000196	-0.000023	0.000214	-1.054744	0.895824	-0.025789	-0.018672	0.255668	0.127483	0.000000	0.004637	0.002392	0.000165	-0.000046	0.000000	0.000000	0.055528	0.023530	0.001777	-0.000499	0.000000
1306.724000	0.000041	-1.571186	-0.000115	-1.570788	-0.000058	-0.000056	-0.000680	0.000150	0.000022	0.000173	-0.000020	0.000210	-1.050936	0.933850	-0.052938	-0.016584	0.224901	0.161092	0.000000	0.004757	0.002335	0.000157	-0.000044	0.000000	0.000000	0.056966	0.022972	0.001689	-0.000478	0.000000
1306.734000	-0.000006	-1.571198	-0.000127	-1.570799	-0.000106	-0.000044	-0.000760	0.000750	0.000210	0.000154	0.000018	0.000336	-1.142208	0.977797	-0.091297	-0.053649	0.256663	0.160079	-0.000000	0.004339	0.002133	0.000148	-0.000042	0.000000	-0.000000	0.051967	0.020986	0.001597	-0.000456	0.000000
1306.746000	0.000018	-1.571162	-0.000114	-1.570764	-0.000046	-0.000056	-0.000574	0.000914	0.000555	0.000137	0.000186	0.000329	-1.071866	1.011389	-0.057243	-0.068331	0.275101	0.184359	-0.000000	0.004290	0.002073	0.000143	-0.000040	0.000000	-0.000000	0.051380	0.020399	0.001536	-0.000433	0.000000
1306.756000	-0.000030	-1.571138	-0.000091	-1.570811	-0.000058	-0.000055	-0.000454	0.001988	0.000510	0.000125	0.000185	0.000468	-0.859899	0.918658	-0.071286	-0.059117	0.299177	0.177027	0.000000	0.003533	0.001649	0.000101	-0.000028	0.000000	0.000000	0.042309	0.016220	0.001089	-0.000305	0.000000
1306.768000	-0.000006	-1.571101	-0.000067	-1.570776	-0.000046	-0.000044	-0.000172	0.003098	0.001356	0.000113	0.000286	0.000409	-0.738550	0.873457	-0.119495	-0.037079	0.300952	0.187875	-0.000000	0.003407	0.001603	0.000106	-0.000030	0.000000	-0.000000	0.040799	0.015767	0.001143	-0.000326	0.000000
1306.780000	0.000018	-1.571017	-0.000007	-1.570799	-0.000034	-0.000019	-0.000153	0.003891	0.001388	0.000053	0.000249	0.000600	-0.762002	0.695273	-0.168080	-0.043785	0.291128	0.199928	0.000000	0.002618	0.001144	0.000084	-0.000023	0.000000	0.000000	0.031354	0.011253	0.000906	-0.000249	0.000000
1306.790000	-0.000006	-1.571005	0.000029	-1.570752	-0.000058	-0.000055	-0.000102	0.004110	0.001778	0.000049	0.000341	0.000507	-0.705101	0.466419	-0.243208	-0.065633	0.320751	0.180572	-0.000000	0.002529	0.001134	0.000077	-0.000022	0.000000	-0.000000	0.030284	0.011162	0.000833	-0.000238	0.000000
1306.800000	-0.000017	-1.570969	0.000029	-1.570764	-0.000046	0.000004	0.000073	0.003650	0.000913	0.000046	0.000407	0.000420	-0.582271	0.511185	-0.262060	-0.075850	0.335084	0.191034	0.000000	0.001861	0.000822	0.000054	-0.000016	0.000000	0.000000	0.022283	0.008091	0.000576	-0.000174	0.000000
1306.812000	-0.000006	-1.570946	0.000029	-1.570788	-0.000046	0.000004	0.000037	0.001622	0.000642	0.000043	0.000480	0.000377	-0.625229	0.589748	-0.235092	-0.084171	0.350878	0.182849	0.000000	0.001616	0.000616	0.000033	-0.000010	0.000000	0.000000	0.019352	0.006060	0.000358	-0.000112	0.000000
1306.822000	0.000018	-1.570959	0.000016	-1.570799	-0.000046	-0.000007	0.000060	0.000729	0.000093	0.000040	0.000464	0.000456	-0.574986	0.667493	-0.181869	-0.067624	0.333454	0.202039	0.000000	0.001798	0.000834	0.000054	-0.000015	0.000000	0.000000	0.021538	0.008207	0.000579	-0.000166	0.000000
1306.834000	0.000018	-1.570995	-0.000045	-1.570752	-0.000046	0.000028	0.000074	0.000051	-0.001459	0.000000	0.001000	0.000354	-0.661799	0.861388	-0.101622	-0.083838	0.341711	0.186834	-0.000000	0.002140	0.001047	0.000072	-0.000020	0.000000	-0.000000	0.025626	0.010299	0.000777	-0.000220	0.000000
1306.844000	0.000018	-1.571007	-0.000104	-1.570788	-0.000034	-0.000031	0.000094	-0.000510	-0.001581	0.000000	0.000629	0.000276	-0.610117	0.903788	0.012072	-0.082453	0.342990	0.162444	-0.000000	0.002698	0.001420	0.000101	-0.000028	0.000000	-0.000000	0.032309	0.013969	0.001089	-0.000296	0.000000
1306.856000	0.000030	-1.571079	-0.000128	-1.570788	0.000002	-0.000007	-0.000090	-0.000410	-0.001827	0.000000	0.000955	0.000219	-0.633554	1.033632	0.077352	-0.074981	0.339854	0.156256	0.000000	0.003064	0.001572	0.000111	-0.000030	0.000000	0.000000	0.036699	0.015463	0.001195	-0.000328	0.000000
1306.866000	-0.000006	-1.571019	-0.000175	-1.570812	-0.000010	-0.000007	-0.000073	-0.000227	-0.000662	0.000000	0.000558	0.000213	-0.536213	1.197788	-0.000994	-0.088212	0.337104	0.161867	0.000000	0.002822	0.001575	0.000116	-0.000031	0.000000	0.000000	0.033795	0.015494	0.001244	-0.000339	0.000000
1306.878000	0.000006	-1.570971	-0.000103	-1.570812	-0.000022	-0.000007	-0.000001	0.000692	0.000283	0.000000	0.000417	0.000181	-0.602428	1.077252	0.001234	-0.072652	0.319406	0.210602	0.000000	0.002735	0.001470	0.000107	-0.000028	0.000000	0.000000	0.032759	0.014458	0.001147	-0.000306	0.000000
1306.888000	-0.000006	-1.570946	-0.000091	-1.570799	0.000001	-0.000007	-0.000020	0.001608	0.001104	0.000000	0.000323	0.000127	-0.480324	0.978065	-0.116970	-0.096173	0.344647	0.170623	0.000000	0.002006	0.001087	0.000069	-0.000019	0.000000	0.000000	0.024029	0.010699	0.000745	-0.000209	0.000000
1306.898000	-0.000017	-1.570909	-0.000030	-1.570788	0.000001	-0.000007	-0.000101	0.003426	0.002015	0.000000	0.000264	0.000134	-0.502017	0.776166	-0.140447	-0.097246	0.324714	0.196101	-0.000000	0.001409	0.000671	0.000047	-0.000013	0.000000	-0.000000	0.016878	0.006600	0.000510	-0.000142	0.000000
1306.910000	-0.000030	-1.570873	-0.000031	-1.570776	0.000001	-0.000031	-0.000102	0.003616	0.001388	0.000000	0.000216	0.000136	-0.484244	0.579864	-0.162881	-0.102410	0.320216	0.190052	0.000000	0.001163	0.000570	0.000042	-0.000011	0.000000	0.000000	0.013927	0.005605	0.000454	-0.000120	0.000000
1306.922000	-0.000006	-1.570850	0.000017	-1.570776	0.000026	-0.000031	0.000048	0.002899	0.000745	0.000000	0.000183	0.000120	-0.493019	0.556655	-0.172157	-0.074766	0.308474	0.172420	-0.000000	0.000537	0.000205	0.000008	-0.000001	0.000000	-0.000000	0.006429	0.002021	0.000089	-0.000015	0.000000
1306.932000	-0.000030	-1.570827	0.000005	-1.570776	-0.000022	0.000004	0.000000	0.001924	0.000673	0.000000	0.000163	0.000125	-0.387294	0.650226	-0.137330	-0.094540	0.328124	0.200483	0.000000	0.000126	-0.000001	-0.000006	0.000002	0.000000	0.000000	0.001507	-0.000005	-0.000061	0.000017	0.000000
1306.942000	-0.000006	-1.570827	0.000005	-1.570824	0.000001	-0.000007	0.000039	0.000970	0.000389	0.000000	0.000146	0.000141	-0.295312	0.683414	-0.121583	-0.108449	0.319337	0.177952	-0.000000	0.000139	0.000011	-0.000000	0.000000	0.000000	-0.000000	0.001659	0.000108	-0.000005	0.000005	0.000000
1306.954000	-0.000006	-1.570828	-0.000007	-1.570752	0.000001	0.000004	0.000067	0.000486	0.000205	0.000000	0.000130	0.000119	-0.277095	0.767535	-0.140546	-0.110564	0.304812	0.172013	-0.000000	0.000632	0.000313	0.000016	-0.000004	0.000000	-0.000000	0.007563	0.003077	0.000176	-0.000048	0.000000
1306.964000	-0.000017	-1.570804	-0.000019	-1.570764	0.000001	-0.000031	0.000038	0.000283	-0.000163	0.000000	0.000119	0.000105	-0.375732	0.800398	-0.066220	-0.083255	0.295134	0.194689	0.000000	0.000646	0.000422	0.000028	-0.000007	0.000000	0.000000	0.007741	0.004154	0.000297	-0.000081	0.000000
1306.976000	0.000018	-1.570863	-0.000079	-1.570799	-0.000010	0.000004	0.000078	0.000203	-0.000460	-0.000000	0.000109	0.000109	-0.485426	0.844281	-0.070275	-0.080077	0.304421	0.184368	0.000000	0.000947	0.000593	0.000050	-0.000014	0.000000	0.000000	0.011340	0.005837	0.000535	-0.000146	0.000000
1306.986000	0.000018	-1.570875	-0.000031	-1.570788	0.000014	0.000004	0.000097	0.000166	-0.000320	-0.000000	0.000101	0.000101	-0.341426	0.873145	-0.092944	-0.130884	0.291679	0.206554	0.000000	0.000522	0.000374	0.000029	-0.000008	0.000000	0.000000	0.006251	0.003683	0.000313	-0.000091	0.000000
1306.996000	-0.000030	-1.570851	-0.000043	-1.570788	0.000014	0.000016	0.000008	0.000158	-0.000236	-0.000000	0.000094	0.000092	-0.352254	0.893953	-0.031877	-0.115867	0.333691	0.209176	-0.000000	0.000714	0.000409	0.000016	-0.000004	0.000000	-0.000000	0.008550	0.004025	0.000167	-0.000048	0.000000
1307.006000	0.000018	-1.570875	-0.000031	-1.570788	-0.000010	-0.000044	0.000115	0.000145	-0.000150	-0.000000	0.000089	0.000085	-0.411167	1.015199	-0.047323	-0.093054	0.311386	0.190317	0.000000	0.000848	0.000473	0.000030	-0.000008	0.000000	0.000000	0.010156	0.004652	0.000326	-0.000091	0.000000
1307.018000	-0.000017	-1.570851	-0.000043	-1.570812	0.000001	-0.000007	0.000088	0.000165	-0.000120	0.000000	0.000082	0.000090	-0.364912	1.030811	-0.039432	-0.121474	0.329514	0.172493	0.000000	0.000805	0.000420	0.000024	-0.000007	0.000000	0.000000	0.009638	0.004134	0.000258	-0.000070	0.000000
1307.028000	0.000018	-1.570840	-0.000031	-1.570812	0.000014	0.000004	0.000063	0.000144	-0.000103	0.000000	0.000000	0.000062	-0.316742	1.006898	-0.054419	-0.096099	0.345622	0.174898	0.000000	0.000484	0.000427	0.000030	-0.000008	0.000000	0.000000	0.005792	0.004201	0.000325	-0.000091	0.000000
1307.038000	-0.000017	-1.570840	-0.000054	-1.570776	-0.000010	-0.000019	0.000047	0.001025	0.000057	0.000000	0.000000	0.000055	-0.400251	0.975057	-0.031371	-0.094585	0.329326	0.176935	-0.000000	0.000644	0.000423	0.000030	-0.000008	0.000000	-0.000000	0.007708	0.004161	0.000322	-0.000090	0.000000
1307.048000	0.000030	-1.570768	-0.000031	-1.570799	0.000014	-0.000031	0.000037	0.000944	0.000099	0.000000	0.000000	0.000050	-0.329819	0.890161	-0.073986	-0.084994	0.353279	0.188609	-0.000000	0.000308	0.000217	0.000014	-0.000004	0.000000	-0.000000	0.003684	0.002133	0.000151	-0.000038	0.000000
1307.058000	-0.000006	-1.570815	-0.000007	-1.570764	-0.000010	0.000016	0.000031	0.000695	0.000395	0.000000	0.000000	0.000046	-0.200866	0.891058	-0.083972	-0.098704	0.321390	0.194055	0.000000	0.000174	0.000154	0.000000	0.000000	0.000000	0.000000	0.002089	0.001516	0.000003	0.000005	0.000000
1307.070000	0.000006	-1.570792	-0.000007	-1.570776	0.000050	0.000016	0.000051	0.000466	0.000306	0.000000	0.000000	0.000042	-0.141607	0.816671	-0.086310	-0.103530	0.323150	0.180376	-0.000000	0.000188	0.000167	0.000011	-0.000003	0.000000	-0.000000	0.002257	0.001645	0.000114	-0.000028	0.000000
1307.080000	0.000018	-1.570780	-0.000019	-1.570824	0.000001	-0.000031	0.000045	0.000422	0.000242	0.000000	0.000000	0.000039	-0.324957	0.832732	-0.101678	-0.136113	0.313360	0.183877	0.000000	0.000340	0.000153	0.000001	-0.000000	0.000000	0.000000	0.004071	0.001503	0.000009	-0.000005	0.000000
1307.090000	-0.000030	-1.570816	-0.000054	-1.570812	-0.000010	0.000016	0.000038	0.000327	0.000176	0.000000	0.000000	0.000036	-0.154080	0.779720	-0.128840	-0.150404	0.328079	0.184355	0.000000	0.000147	0.000117	0.000010	-0.000002	0.000000	0.000000	0.001765	0.001154	0.000110	-0.000027	0.000000
1307.100000	0.000018	-1.570792	-0.000019	-1.570764	-0.000010	0.000004	0.000050	0.000266	0.000139	0.000000	0.000000	0.000034	-0.236710	0.879277	-0.024212	-0.097653	0.313332	0.170006	0.000000	0.000438	0.000272	0.000019	-0.000005	0.000000	0.000000	0.005240	0.002672	0.000202	-0.000049	0.000000
1307.110000	-0.000042	-1.570804	-0.000031	-1.570799	0.000014	0.000016	0.000057	0.000206	0.000073	0.000000	0.000000	0.000032	-0.392559	0.796621	-0.059321	-0.130687	0.323602	0.168214	0.000000	0.000075	0.000127	0.000017	-0.000005	0.000000	0.000000	0.000898	0.001250	0.000181	-0.000049	0.000000
1307.120000	0.000018	-1.570828	-0.000068	-1.570799	0.000025	-0.000007	-0.000091	0.000170	0.000085	0.000000	0.000000	0.000030	-0.240248	0.840875	-0.084388	-0.172495	0.291801	0.174432	-0.000000	0.000177	0.000154	-0.000002	-0.000001	0.000000	-0.000000	0.002123	0.001511	-0.000020	-0.000006	0.000000
1307.132000	-0.000006	-1.570828	-0.000043	-1.570836	-0.000010	-0.000019	-0.000025	0.000146	0.000056	0.000000	0.000000	0.000000	-0.379241	0.848532	-0.092448	-0.105169	0.296357	0.190575	0.000000	0.000192	0.000171	0.000014	-0.000004	0.000000	0.000000	0.002294	0.001682	0.000151	-0.000038	0.000000
1307.142000	-0.000017	-1.570804	-0.000031	-1.570764	0.000025	-0.000019	-0.000007	0.000141	0.000068	0.000000	0.000000	0.000000	-0.266966	0.788399	-0.047522	-0.123102	0.307602	0.169717	0.000000	0.000311	0.000217	0.000012	-0.000004	0.000000	0.000000	0.003722	0.002132	0.000131	-0.000038	0.000000
1307.152000	0.000006	-1.570804	-0.000031	-1.570788	0.000001	-0.000008	-0.000032	0.000136	0.000019	0.000000	0.000000	0.000000	-0.393542	0.977570	-0.020267	-0.125325	0.313019	0.175741	-0.000000	0.000359	0.000275	0.000024	-0.000006	0.000000	-0.000000	0.004298	0.002708	0.000257	-0.000070	0.000000
1307.164000	-0.000017	-1.570804	-0.000019	-1.570788	-0.000010	0.000016	-0.000020	0.000089	0.000050	0.000000	0.000000	0.000000	-0.260848	0.889095	-0.033237	-0.143636	0.286853	0.179427	-0.000000	0.000060	0.000010	-0.000001	-0.000001	0.000000	-0.000000	0.000714	0.000102	-0.000010	-0.000005	0.000000
1307.174000	-0.000030	-1.570804	-0.000007	-1.570776	-0.000010	0.000016	-0.000004	0.000097	0.000335	0.000000	0.000000	0.000000	-0.201474	0.873336	-0.044896	-0.128135	0.309776	0.189376	-0.000000	-0.000231	-0.000046	-0.000009	0.000002	0.000000	-0.000000	-0.002761	-0.000452	-0.000096	0.000027	0.000000
1307.184000	-0.000006	-1.570792	-0.000031	-1.570799	-0.000046	0.000028	-0.000091	0.000089	0.000244	0.000000	0.000000	0.000000	-0.246362	0.740591	-0.097107	-0.119037	0.297394	0.165820	-0.000000	0.000185	0.000163	0.000007	-0.000002	0.000000	-0.000000	0.002216	0.001604	0.000073	-0.000017	0.000000
1307.196000	0.000018	-1.570792	-0.000054	-1.570799	0.000001	0.000016	-0.000000	0.000093	0.000184	-0.000000	0.000000	0.000000	-0.186266	0.898000	-0.092674	-0.122107	0.315417	0.161259	-0.000000	-0.000223	-0.000137	-0.000007	0.000001	0.000000	-0.000000	-0.002674	-0.001344	-0.000075	0.000015	0.000000
1307.206000	0.000006	-1.570780	-0.000007	-1.570776	-0.000046	0.000016	0.000024	0.000073	0.000126	-0.000000	0.000000	0.000000	-0.110627	0.846811	-0.046315	-0.122618	0.303567	0.172702	0.000000	-0.000226	-0.000041	-0.000004	0.000001	0.000000	0.000000	-0.002709	-0.000400	-0.000044	0.000015	0.000000
1307.218000	0.000042	-1.570804	0.000005	-1.570764	-0.000010	0.000016	0.000020	0.000059	0.000102	-0.000000	0.000000	0.000000	-0.276834	0.797215	-0.085708	-0.148248	0.326571	0.188041	0.000000	0.000310	0.000216	0.000011	-0.000004	0.000000	0.000000	0.003711	0.002121	0.000121	-0.000038	0.000000
1307.228000	0.000006	-1.570816	-0.000054	-1.570788	-0.000022	0.000004	0.000001	0.000026	0.000067	-0.000000	0.000000	0.000000	-0.169123	0.914350	-0.045998	-0.143416	0.314096	0.167296	0.000000	0.000393	0.000217	0.000014	-0.000004	0.000000	0.000000	0.004701	0.002133	0.000151	-0.000038	0.000000
1307.238000	0.000042	-1.570828	-0.000031	-1.570764	0.000001	-0.000008	0.000004	0.000022	-0.000052	0.000000	0.000000	0.000000	-0.255226	0.846260	-0.025509	-0.177860	0.322444	0.188156	0.000000	0.000490	0.000335	0.000035	-0.000009	0.000000	0.000000	0.005863	0.003294	0.000375	-0.000102	0.000000
1307.248000	-0.000006	-1.570816	-0.000019	-1.570776	0.000014	0.000016	0.000022	0.000020	-0.000046	0.000000	0.000000	0.000000	-0.244483	0.837658	-0.058024	-0.140551	0.313433	0.155308	0.000000	0.000106	0.000165	0.000009	-0.000003	0.000000	0.000000	0.001269	0.001621	0.000102	-0.000027	0.000000
1307.258000	-0.000030	-1.570840	-0.000031	-1.570812	-0.000010	-0.000019	0.000001	0.000018	-0.000020	-0.000048	0.000000	0.000000	-0.179558	0.802195	-0.008059	-0.125755	0.310142	0.154950	-0.000000	0.000063	0.000113	0.000004	-0.000002	0.000000	-0.000000	0.000760	0.001112	0.000043	-0.000017	0.000000
1307.268000	0.000030	-1.570828	-0.000054	-1.570800	0.000001	0.000016	0.000018	0.000028	-0.000000	-0.000065	0.000000	0.000000	-0.242289	0.914555	-0.039096	-0.117586	0.313943	0.166809	0.000000	0.000021	0.000061	0.000002	-0.000001	0.000000	0.000000	0.000253	0.000605	0.000023	-0.000006	0.000000
1307.280000	0.000006	-1.570780	-0.000054	-1.570788	0.000050	0.000016	0.000000	0.000029	0.000076	-0.000057	0.000000	0.000000	-0.292299	0.807366	-0.035627	-0.130428	0.296570	0.154317	0.000000	0.000217	0.000103	-0.000001	-0.000001	0.000000	0.000000	0.002605	0.001014	-0.000010	-0.000005	0.000000
1307.290000	0.000018	-1.570792	-0.000019	-1.570752	-0.000010	0.000004	0.000012	0.000039	0.000063	-0.000052	0.000000	0.000000	-0.255735	0.832369	-0.070561	-0.122792	0.319003	0.150884	-0.000000	0.000230	0.000217	0.000015	-0.000005	0.000000	-0.000000	0.002751	0.002139	0.000158	-0.000048	0.000000
1307.300000	-0.000042	-1.570816	0.000005	-1.570788	0.000014	-0.000008	0.000000	0.000047	0.000098	-0.000047	0.000000	0.000000	-0.266693	0.832543	0.000889	-0.138079	0.309676	0.159276	0.000000	0.000068	0.000119	0.000010	-0.000003	0.000000	0.000000	0.000820	0.001172	0.000103	-0.000028	0.000000
1307.310000	-0.000006	-1.570792	0.000016	-1.570764	0.000014	-0.000008	0.000000	0.000042	0.000256	-0.000043	0.000000	0.000000	-0.200090	0.810171	-0.046172	-0.130614	0.324712	0.153957	0.000000	0.000018	0.000058	-0.000001	-0.000001	0.000000	0.000000	0.000221	0.000573	-0.000008	-0.000006	0.000000
1307.322000	-0.000006	-1.570780	-0.000043	-1.570788	-0.000010	0.000052	0.000004	0.000060	0.000233	-0.000040	0.000000	0.000000	-0.212514	0.762646	-0.070842	-0.121532	0.329995	0.177060	-0.000000	0.000113	0.000076	0.000018	-0.000004	0.000000	-0.000000	0.001356	0.000744	0.000188	-0.000048	0.000000
1307.332000	0.000006	-1.570792	-0.000007	-1.570788	0.000014	-0.000008	0.000008	0.000056	0.000192	-0.000037	0.000000	0.000000	-0.193825	0.792426	-0.052712	-0.182960	0.312123	0.165735	-0.000000	-0.000229	-0.000044	-0.000007	0.000001	0.000000	-0.000000	-0.002742	-0.000433	-0.000076	0.000015	0.000000
1307.344000	-0.000006	-1.570816	-0.000007	-1.570812	0.000014	0.000028	0.000009	0.000093	0.000132	-0.000034	0.000000	0.000000	-0.280604	0.784190	-0.028276	-0.140568	0.334826	0.165410	-0.000000	0.000099	0.000059	0.000002	-0.000001	0.000000	-0.000000	0.001189	0.000577	0.000021	-0.000005	0.000000
1307.354000	0.000030	-1.570804	-0.000019	-1.570800	-0.000034	-0.000008	0.000000	0.000044	0.000092	-0.000032	0.000000	0.000000	-0.310384	0.780378	-0.020014	-0.163567	0.323675	0.154700	-0.000000	0.000318	0.000225	0.000020	-0.000005	0.000000	-0.000000	0.003803	0.002213	0.000213	-0.000049	0.000000
1307.364000	-0.000030	-1.570792	-0.000031	-1.570764	0.000001	-0.000019	0.000000	0.000031	0.000062	-0.000030	0.000000	0.000000	-0.337874	0.838409	-0.019975	-0.137461	0.309891	0.181710	-0.000000	0.000271	0.000168	0.000013	-0.000004	0.000000	-0.000000	0.003242	0.001652	0.000140	-0.000038	0.000000
1307.376000	0.000030	-1.570804	-0.000019	-1.570812	0.000050	0.000016	0.000000	0.000026	0.000054	-0.000000	0.000000	0.000000	-0.346773	0.856991	-0.022509	-0.128478	0.307986	0.161828	-0.000000	0.000198	0.000179	0.000021	-0.000006	0.000000	-0.000000	0.002374	0.001762	0.000231	-0.000060	0.000000
1307.386000	0.000030	-1.570780	-0.000031	-1.570824	0.000014	-0.000019	0.000000	0.000022	0.000049	-0.000000	0.000000	0.000000	-0.318457	0.814166	-0.058574	-0.129303	0.296969	0.144547	0.000000	0.000479	0.000322	0.000023	-0.000006	0.000000	0.000000	0.005733	0.003165	0.000245	-0.000069	0.000000
1307.396000	0.000018	-1.570780	-0.000031	-1.570788	0.000001	0.000004	0.000000	0.000020	0.000045	-0.000000	0.000000	0.000000	-0.319692	0.845779	0.014283	-0.119763	0.309495	0.127813	0.000000	0.000228	0.000116	0.000011	-0.000002	0.000000	0.000000	0.002734	0.001144	0.000119	-0.000026	0.000000
1307.406000	0.000006	-1.570792	-0.000007	-1.570812	0.000014	0.000004	0.000000	0.000018	0.000055	-0.000000	0.000000	0.000000	-0.350902	0.755673	0.002312	-0.137695	0.306075	0.153684	0.000000	-0.000056	-0.000032	0.000003	-0.000001	0.000000	0.000000	-0.000667	-0.000315	0.000034	-0.000006	0.000000
1307.416000	-0.000006	-1.570780	-0.000019	-1.570788	0.000014	0.000028	0.000000	0.000032	0.000017	0.000000	0.000000	0.000000	-0.323354	0.803206	-0.049418	-0.133548	0.315069	0.133927	0.000000	-0.000218	-0.000130	-0.000001	0.000000	0.000000	0.000000	-0.002614	-0.001283	-0.000014	0.000004	0.000000
1307.426000	-0.000006	-1.570792	0.000016	-1.570848	0.000001	0.000004	0.000000	0.000034	0.000031	0.000000	0.000000	0.000000	-0.299241	0.751167	-0.052807	-0.123585	0.300640	0.146123	0.000000	0.000060	0.000011	-0.000000	0.000000	0.000000	0.000000	0.000720	0.000108	-0.000005	0.000005	0.000000
1307.438000	0.000018	-1.570780	-0.000031	-1.570824	0.000001	0.000004	0.000000	0.000041	0.000056	0.000000	0.000000	0.000000	-0.218551	0.796812	-0.011911	-0.138167	0.317968	0.144569	-0.000000	-0.000274	-0.000099	-0.000012	0.000003	0.000000	-0.000000	-0.003279	-0.000970	-0.000126	0.000038	0.000000
1307.448000	0.000042	-1.570804	0.000005	-1.570799	0.000050	0.000028	0.000000	0.000050	0.000243	0.000000	0.000000	0.000000	-0.275690	0.823249	-0.076422	-0.135176	0.326011	0.151375	-0.000000	-0.000151	-0.000149	-0.000016	0.000004	0.000000	-0.000000	-0.001813	-0.001461	-0.000174	0.000048	0.000000
1307.458000	-0.000006	-1.570768	0.000016	-1.570776	0.000001	0.000016	0.000000	0.000047	0.000191	0.000000	0.000000	0.000000	-0.230353	0.805348	-0.046925	-0.148233	0.308526	0.183359	-0.000000	0.000016	-0.000043	-0.000008	0.000001	0.000000	-0.000000	0.000189	-0.000423	-0.000085	0.000015	0.000000
1307.468000	0.000006	-1.570804	-0.000007	-1.570776	0.000025	-0.000008	0.000000	0.000044	0.000158	0.000000	0.000000	0.000000	-0.217966	0.872582	-0.047664	-0.141392	0.292934	0.163120	-0.000000	0.000021	-0.000037	-0.000003	0.000000	0.000000	-0.000000	0.000247	-0.000365	-0.000027	0.000005	0.000000
1307.480000	0.000018	-1.570804	-0.000007	-1.570776	-0.000046	-0.000032	0.000000	0.000038	0.000130	0.000000	0.000000	0.000000	-0.280701	0.761787	-0.054544	-0.156492	0.304117	0.128086	-0.000000	-0.000142	-0.000037	0.000001	-0.000001	0.000000	-0.000000	-0.001695	-0.000365	0.000011	-0.000005	0.000000
1307.490000	0.000006	-1.570792	-0.000031	-1.570788	0.000014	-0.000008	0.000000	0.000002	0.000069	0.000000	0.000000	0.000000	-0.283792	0.768965	-0.063208	-0.128097	0.293985	0.137134	0.000000	0.000349	0.000164	0.000011	-0.000002	0.000000	0.000000	0.004183	0.001615	0.000121	-0.000027	0.000000
1307.502000	0.000018	-1.570828	-0.000043	-1.570812	0.000014	0.000028	0.000000	-0.000011	0.000059	0.000000	0.000000	0.000000	-0.265421	0.768971	-0.076785	-0.139184	0.314343	0.148538	-0.000000	0.000143	0.000111	0.000005	-0.000002	0.000000	-0.000000	0.001707	0.001095	0.000051	-0.000017	0.000000
1307.512000	-0.000017	-1.570792	-0.000019	-1.570836	0.000038	0.000004	0.000000	-0.000010	-0.000049	0.000000	0.000000	-0.000000	-0.298704	0.732644	-0.030590	-0.169141	0.284951	0.116823	-0.000000	0.000226	0.000114	0.000009	-0.000002	0.000000	-0.000000	0.002712	0.001122	0.000097	-0.000026	0.000000
1307.522000	0.000006	-1.570816	-0.000007	-1.570776	0.000001	-0.000019	0.000000	-0.000002	-0.000043	0.000000	0.000000	-0.000000	-0.386280	0.782318	-0.019951	-0.132997	0.277237	0.127925	-0.000000	0.000568	0.000327	0.000024	-0.000007	0.000000	-0.000000	0.006802	0.003216	0.000259	-0.000070	0.000000
1307.532000	0.000006	-1.570804	-0.000019	-1.570799	0.000014	0.000064	0.000000	-0.000000	-0.000064	0.000000	0.000000	-0.000000	-0.375645	0.746855	0.002867	-0.138551	0.310763	0.146090	-0.000000	0.000152	0.000123	0.000016	-0.000005	0.000000	-0.000000	0.001824	0.001212	0.000168	-0.000048	0.000000
1307.542000	0.000006	-1.570780	0.000005	-1.570812	0.000001	0.000004	0.000000	-0.000000	-0.000000	0.000000	0.000000	-0.000000	-0.286591	0.725636	-0.024961	-0.155040	0.312389	0.131091	-0.000000	-0.000014	0.000118	0.000010	-0.000002	0.000000	-0.000000	-0.000169	0.001161	0.000111	-0.000027	0.000000
1307.552000	0.000006	-1.570804	-0.000019	-1.570752	-0.000022	0.000016	0.000000	-0.000000	0.000033	0.000000	0.000000	0.000000	-0.248254	0.805357	-0.046014	-0.137582	0.329744	0.132506	-0.000000	-0.000027	0.000003	-0.000006	0.000002	0.000000	-0.000000	-0.000327	0.000025	-0.000069	0.000016	0.000000
1307.564000	-0.000006	-1.570756	-0.000007	-1.570799	0.000001	0.000016	0.000000	-0.000000	0.000097	0.000000	0.000000	0.000000	-0.451266	0.787954	-0.048360	-0.123133	0.312461	0.149989	0.000000	0.000149	0.000020	0.000006	-0.000002	0.000000	0.000000	0.001785	0.000195	0.000063	-0.000017	0.000000
1307.574000	-0.000006	-1.570816	0.000028	-1.570776	0.000001	0.000004	0.000000	-0.000000	0.000082	0.000000	0.000000	0.000000	-0.323410	0.761564	-0.049765	-0.115298	0.292189	0.141056	0.000000	-0.000142	-0.000136	-0.000005	0.000001	0.000000	0.000000	-0.001695	-0.001343	-0.000055	0.000015	0.000000
1307.584000	-0.000030	-1.570792	0.000016	-1.570799	0.000001	0.000040	0.000000	-0.000000	0.000100	0.000000	0.000000	0.000000	-0.289282	0.770988	-0.067395	-0.148474	0.291720	0.133897	0.000000	-0.000066	-0.000044	-0.000008	0.000002	0.000000	0.000000	-0.000786	-0.000434	-0.000084	0.000026	0.000000
1307.594000	-0.000006	-1.570792	-0.000019	-1.570788	-0.000010	-0.000008	0.000000	-0.000000	0.000112	0.000000	0.000000	0.000000	-0.350633	0.750395	-0.005757	-0.142502	0.276992	0.132141	-0.000000	-0.000352	-0.000194	-0.000016	0.000004	0.000000	-0.000000	-0.004217	-0.001908	-0.000171	0.000047	0.000000
1307.604000	0.000018	-1.570768	-0.000007	-1.570788	0.000014	0.000028	0.000000	-0.000000	0.000088	0.000000	0.000000	0.000000	-0.133995	0.799079	-0.021377	-0.162184	0.297814	0.136479	-0.000000	-0.000308	-0.000141	-0.000009	0.000002	0.000000	-0.000000	-0.003692	-0.001383	-0.000096	0.000027	0.000000
1307.616000	0.000006	-1.570780	-0.000031	-1.570776	-0.000022	-0.000008	0.000000	-0.000000	0.000068	-0.000000	0.000000	0.000000	-0.329513	0.776070	-0.040198	-0.138976	0.326781	0.120488	-0.000000	0.000024	-0.000033	0.000001	0.000000	0.000000	-0.000000	0.000290	-0.000322	0.000016	0.000005	0.000000
1307.626000	0.000030	-1.570816	-0.000007	-1.570836	0.000001	-0.000008	0.000000	-0.000000	0.000057	-0.000000	0.000000	0.000000	-0.279253	0.739941	-0.107879	-0.177851	0.301308	0.141341	-0.000000	-0.000071	-0.000050	-0.000013	0.000003	0.000000	-0.000000	-0.000847	-0.000495	-0.000145	0.000037	0.000000
1307.638000	0.000006	-1.570816	-0.000031	-1.570799	-0.000010	-0.000019	0.000000	-0.000000	0.000024	-0.000000	-0.000000	0.000000	-0.306130	0.829774	-0.039458	-0.143621	0.308496	0.125608	-0.000000	-0.000058	-0.000035	0.000000	-0.000001	0.000000	-0.000001	-0.000700	-0.000347	0.000002	-0.000006	0.000000
1307.648000	0.000030	-1.570828	-0.000007	-1.570788	0.000014	0.000016	0.000000	-0.000000	0.000021	-0.000000	-0.000000	0.000000	-0.330345	0.800135	-0.025797	-0.136405	0.295234	0.126836	-0.000000	0.000105	0.000164	0.000008	-0.000003	0.000000	-0.000001	0.001258	0.001611	0.000091	-0.000027	0.000000
1307.660000	-0.000017	-1.570780	0.000005	-1.570799	-0.000022	0.000016	0.000000	-0.000000	0.000000	0.000000	-0.000006	0.000000	-0.437679	0.750909	-0.044078	-0.124953	0.305345	0.124576	-0.000000	0.000189	0.000168	0.000011	-0.000003	0.000000	-0.000000	0.002262	0.001650	0.000118	-0.000038	0.000000
1307.670000	-0.000017	-1.570804	-0.000019	-1.570764	-0.000010	0.000016	0.000000	-0.000000	0.000000	0.000000	-0.000000	0.000000	-0.393177	0.688370	-0.085938	-0.138512	0.295525	0.124631	-0.000000	0.000103	0.000064	0.000006	-0.000001	0.000000	0.000000	0.001237	0.000625	0.000069	-0.000016	-0.000000
1307.680000	-0.000030	-1.570792	0.000005	-1.570799	0.000001	-0.000019	0.000000	-0.000000	-0.000046	0.000000	-0.000079	0.000000	-0.412943	0.726373	-0.030635	-0.138126	0.305301	0.117999	-0.000000	0.000272	0.000170	0.000015	-0.000003	0.000000	0.000000	0.003262	0.001672	0.000160	-0.000037	-0.000000
1307.690000	0.000006	-1.570828	-0.000019	-1.570824	0.000001	0.000004	0.000000	-0.000000	-0.000041	0.000000	-0.000055	0.000000	-0.406475	0.696442	-0.052146	-0.136733	0.299511	0.118814	-0.000000	-0.000187	-0.000091	-0.000008	0.000002	0.000000	0.000000	-0.002232	-0.000902	-0.000083	0.000026	-0.000000
1307.700000	-0.000006	-1.570804	0.000041	-1.570836	-0.000010	0.000028	0.000000	-0.000000	-0.000037	0.000000	-0.000042	0.000000	-0.345209	0.774891	-0.021461	-0.151478	0.315363	0.135293	-0.000000	-0.000312	-0.000145	-0.000013	0.000002	0.000000	0.000000	-0.003735	-0.001426	-0.000139	0.000027	0.000000
1307.712000	0.000006	-1.570792	-0.000007	-1.570799	0.000014	-0.000008	0.000000	-0.000000	-0.000016	0.000000	-0.000000	0.000000	-0.585836	0.772104	-0.033929	-0.147595	0.292681	0.149727	-0.000000	-0.000341	-0.000080	0.000003	-0.000001	0.000000	-0.000000	-0.004079	-0.000792	0.000034	-0.000006	-0.000000
1307.722000	-0.000042	-1.570816	-0.000007	-1.570812	-0.000010	0.000004	0.000000	-0.000000	-0.000015	0.000000	-0.000000	0.000000	-0.373430	0.806615	-0.041854	-0.157600	0.289069	0.149032	-0.000000	0.000221	0.000107	0.000003	-0.000000	0.000000	0.000000	0.002646	0.001055	0.000031	-0.000005	-0.000000
1307.732000	-0.000006	-1.570792	0.000005	-1.570836	0.000025	-0.000032	0.000000	-0.000000	-0.000014	0.000000	-0.000032	0.000000	-0.376879	0.778653	-0.057295	-0.140035	0.293596	0.136833	-0.009380	-0.046274	-0.025986	0.006096	0.006814	0.001241	-0.053411	-0.484277	-0.217592	0.026587	0.036708	0.006696
1307.742000	0.000006	-1.570780	0.000005	-1.570812	-0.000010	-0.000008	0.000000	-0.000000	-0.000051	0.000000	0.000159	0.000000	-0.454902	0.445426	-0.229544	-0.057204	0.379763	0.142028	-0.092940	-0.216612	-0.129208	0.066036	0.065289	0.011872	-0.161799	-1.465564	-0.656447	0.080699	0.111147	0.020286
1307.754000	0.000006	-1.570792	-0.000055	-1.570775	0.000040	0.000004	-0.000052	-0.000000	-0.001119	0.002381	0.004760	0.000000	-0.864105	0.248128	-0.242615	0.027536	0.390467	0.159893	-0.182352	-0.322197	-0.199342	0.131946	0.127155	0.023115	-0.161799	-1.459636	-0.654418	0.080858	0.111116	0.020286
1307.764000	-0.000017	-1.570804	-0.000020	-1.570712	0.000113	0.000016	-0.000146	-0.000593	-0.001995	0.007600	0.008583	0.000000	-1.000585	0.208216	-0.292632	0.042616	0.390933	0.173546	-0.256862	-0.410506	-0.257852	0.186863	0.178713	0.032483	-0.161799	-1.458551	-0.653372	0.080910	0.111117	0.020286
1307.774000	-0.000018	-1.570840	-0.000045	-1.570663	0.000186	0.000052	-0.001247	-0.000625	-0.003887	0.010320	0.010684	0.000986	-1.190311	0.014102	-0.375814	0.095949	0.378454	0.188443	-0.331372	-0.498885	-0.316444	0.241750	0.230280	0.041852	-0.161799	-1.458304	-0.653126	0.080632	0.111213	0.020286
1307.786000	-0.000067	-1.570829	-0.000105	-1.570530	0.000319	0.000041	-0.003164	-0.002710	-0.003740	0.013347	0.012272	0.001623	-1.163515	-0.089319	-0.382165	0.074708	0.407493	0.199618	-0.383079	-0.453992	-0.300929	0.282310	0.265086	0.048168	-0.000000	0.005969	0.004300	-0.000138	0.000116	-0.000000
1307.796000	-0.000079	-1.570864	-0.000116	-1.570435	0.000449	0.000041	-0.003407	-0.001291	-0.002553	0.010730	0.008805	0.002043	-1.253123	-0.245928	-0.487824	0.104351	0.372432	0.188703	-0.383079	-0.453571	-0.300710	0.282297	0.265092	0.048168	-0.000000	0.011018	0.006454	-0.000273	0.000181	-0.000000
1307.808000	-0.000127	-1.570829	-0.000165	-1.570340	0.000544	0.000065	-0.003207	-0.001433	-0.003514	0.009423	0.008359	0.002357	-1.224653	-0.335448	-0.476044	0.142559	0.326633	0.205190	-0.383079	-0.453664	-0.300625	0.282281	0.265099	0.048168	-0.000000	0.009902	0.007294	-0.000446	0.000255	-0.000000
1307.818000	-0.000151	-1.570864	-0.000164	-1.570196	0.000616	0.000101	-0.002703	-0.001875	-0.003067	0.010861	0.008279	0.001660	-1.209711	-0.347293	-0.544835	0.138614	0.375950	0.202148	-0.383079	-0.453465	-0.300490	0.282273	0.265102	0.048168	-0.000000	0.012281	0.008617	-0.000530	0.000286	-0.000000
1307.830000	-0.000176	-1.570864	-0.000200	-1.570100	0.000699	0.000125	-0.003377	-0.001509	-0.003098	0.010436	0.006652	0.002438	-1.231569	-0.408642	-0.547874	0.157093	0.379506	0.186994	-0.383079	-0.452787	-0.300154	0.282276	0.265104	0.048168	-0.000000	0.020403	0.011925	-0.000504	0.000308	-0.000000
1307.840000	-0.000236	-1.570902	-0.000238	-1.570003	0.000750	0.000113	-0.003471	-0.004255	-0.007258	0.012134	0.012564	0.001470	-1.374098	-0.935855	-0.630065	0.206151	0.384915	0.249227	-0.559460	-0.875338	-0.532314	0.298915	0.331487	0.058051	-0.385317	-3.050382	-1.318587	0.136902	0.186885	0.020056
1307.852000	-0.000273	-1.570939	-0.000346	-1.569833	0.000918	0.000149	-0.006008	-0.007016	-0.008507	0.017020	0.013860	0.002759	-1.298741	-0.846533	-0.810302	0.220986	0.376124	0.237539	-0.759278	-1.104521	-0.665986	0.300537	0.332299	0.069165	-0.385317	-3.038137	-1.312368	0.136892	0.186917	0.020056
1307.862000	-0.000357	-1.571011	-0.000396	-1.569629	0.001073	0.000174	-0.007563	-0.008541	-0.012096	0.020474	0.014361	0.003218	-1.278025	-1.015993	-0.846793	0.237716	0.389885	0.241029	-0.925794	-1.295496	-0.777257	0.301905	0.332973	0.078426	-0.385318	-3.027796	-1.305980	0.137072	0.186906	0.020056
1307.874000	-0.000429	-1.571132	-0.000541	-1.569399	0.001279	0.000223	-0.007531	-0.010882	-0.014134	0.025367	0.017871	0.004850	-1.278932	-1.198878	-0.865926	0.222812	0.386380	0.233602	-1.125613	-1.524286	-0.823107	0.303531	0.333786	0.089539	-0.385319	-3.010827	-1.296956	0.137110	0.186940	0.020056
1307.884000	-0.000490	-1.571276	-0.000697	-1.569096	0.001483	0.000282	-0.008618	-0.013369	-0.015221	0.029161	0.021303	0.004532	-1.192759	-1.179888	-0.898966	0.215314	0.369549	0.208900	-1.292128	-1.674407	-0.824008	0.304896	0.334461	0.098800	-0.385320	-2.989813	-1.286862	0.137244	0.186950	0.020056
1307.894000	-0.000634	-1.571421	-0.000889	-1.568820	0.001701	0.000282	-0.010311	-0.014987	-0.016395	0.031191	0.025102	0.005167	-1.280117	-1.045431	-0.823133	0.259084	0.366266	0.211989	-1.458644	-1.675418	-0.824802	0.306267	0.335137	0.108062	-0.385322	-2.970724	-1.275718	0.137452	0.186958	0.020056
1307.906000	-0.000707	-1.571625	-0.001094	-1.568435	0.002025	0.000354	-0.011282	-0.015966	-0.019566	0.035489	0.028040	0.005055	-1.053233	-1.006612	-0.690560	0.267888	0.339558	0.208686	-1.537329	-1.675158	-0.825192	0.307937	0.335939	0.119175	-0.385327	-2.930172	-1.256808	0.137959	0.186885	0.020056
1307.916000	-0.000851	-1.571757	-0.001309	-1.568015	0.002325	0.000402	-0.010433	-0.016211	-0.018409	0.039033	0.028440	0.004933	-1.272988	-0.658128	-0.619593	0.217051	0.333319	0.210637	-1.505947	-1.417711	-0.689261	0.295650	0.318860	0.120659	-0.000010	0.164265	0.087414	0.000457	0.000438	-0.000000
1307.928000	-0.000922	-1.571996	-0.001548	-1.567584	0.002659	0.000450	-0.010303	-0.015332	-0.019086	0.037344	0.027891	0.004278	-1.365353	-0.673461	-0.581164	0.254606	0.345260	0.222609	-1.505947	-1.414724	-0.687515	0.295679	0.318859	0.120659	-0.000012	0.200031	0.104590	0.000770	0.000429	-0.000000
1307.940000	-0.001091	-1.572153	-0.001815	-1.567116	0.003032	0.000558	-0.011929	-0.017713	-0.023484	0.040235	0.031531	0.004620	-1.481944	-0.948386	-0.485525	0.309371	0.334334	0.225182	-1.563574	-1.812915	-0.891041	0.313156	0.340529	0.122247	-0.653206	-4.525557	-1.874609	0.171893	0.226296	0.003229
1307.950000	-0.001212	-1.572320	-0.002017	-1.566693	0.003345	0.000546	-0.013480	-0.018675	-0.023655	0.046067	0.036306	0.005288	-1.418045	-0.844994	-0.596792	0.308630	0.331396	0.198398	-1.567136	-1.814667	-0.892152	0.314998	0.341320	0.123735	-0.653217	-4.496775	-1.858745	0.172112	0.226307	0.003229
1307.960000	-0.001356	-1.572523	-0.002257	-1.566175	0.003681	0.000606	-0.015291	-0.018043	-0.024988	0.051058	0.037768	0.004653	-1.503525	-1.226551	-0.652140	0.287105	0.349268	0.180615	-1.570699	-1.815726	-0.892997	0.316831	0.342117	0.125223	-0.653232	-4.459691	-1.840255	0.172237	0.226372	0.003229
1307.972000	-0.001561	-1.572776	-0.002534	-1.565515	0.004161	0.000630	-0.018319	-0.020276	-0.026669	0.054059	0.041519	0.004535	-1.638614	-1.354421	-0.614334	0.312763	0.374632	0.219092	-1.574974	-1.817770	-0.894295	0.319018	0.343075	0.127008	-0.653251	-4.424449	-1.820870	0.172244	0.226478	0.003229
1307.982000	-0.001778	-1.572920	-0.002847	-1.564926	0.004630	0.000690	-0.020926	-0.021065	-0.029375	0.061492	0.045227	0.004507	-1.519179	-1.545780	-0.603240	0.279461	0.324243	0.202388	-1.578537	-1.819010	-0.895158	0.320839	0.343875	0.128496	-0.653273	-4.389541	-1.802563	0.172242	0.226590	0.003229
1307.994000	-0.002019	-1.573185	-0.003205	-1.564194	0.005218	0.000726	-0.022213	-0.024236	-0.031802	0.066185	0.048408	0.004656	-1.495370	-1.645750	-0.564997	0.296622	0.372743	0.217303	-1.582813	-1.820153	-0.895861	0.323036	0.344833	0.130281	-0.653305	-4.343510	-1.777325	0.172362	0.226686	0.003229
1308.004000	-0.002200	-1.573436	-0.003579	-1.563483	0.005674	0.000810	-0.024458	-0.026619	-0.034365	0.070361	0.052256	0.004953	-1.582450	-1.733160	-0.512710	0.274695	0.355827	0.184641	-1.586377	-1.820505	-0.896267	0.324869	0.345631	0.131769	-0.653340	-4.297957	-1.754521	0.172487	0.226772	0.003229
1308.016000	-0.002549	-1.573857	-0.003926	-1.562569	0.006359	0.000882	-0.027561	-0.030516	-0.034034	0.076640	0.057885	0.004603	-1.141923	-1.729738	-0.670294	0.292163	0.327329	0.203783	-1.590655	-1.820985	-0.896764	0.327036	0.346599	0.133554	-0.653388	-4.243986	-1.727258	0.172287	0.226984	0.003229
1308.026000	-0.002801	-1.574110	-0.004272	-1.561755	0.006909	0.000870	-0.026727	-0.031752	-0.032781	0.075865	0.055998	0.005083	-1.306521	-1.460209	-0.649747	0.291014	0.342043	0.180904	-1.537220	-1.420743	-0.691901	0.311735	0.325871	0.133718	-0.000181	0.564752	0.296655	0.001498	0.001244	-0.000000
1308.038000	-0.003172	-1.574495	-0.004681	-1.560795	0.007616	0.000917	-0.026639	-0.035694	-0.036343	0.079808	0.059121	0.004257	-1.532571	-1.847410	-0.808640	0.346421	0.338958	0.212850	-1.618466	-1.953196	-0.956292	0.330174	0.348040	0.124615	-0.933724	-5.766235	-2.282558	0.184584	0.234276	-0.022720
1308.048000	-0.003426	-1.574928	-0.005017	-1.559921	0.008214	0.000989	-0.031225	-0.041354	-0.039769	0.085657	0.059524	0.003369	-1.478443	-1.380199	-0.787975	0.339298	0.402025	0.219735	-1.623420	-1.954016	-0.956808	0.332320	0.348829	0.114118	-0.933808	-5.707583	-2.254574	0.184597	0.234415	-0.022720
1308.058000	-0.003752	-1.575309	-0.005427	-1.559030	0.008826	0.001013	-0.033857	-0.041485	-0.043882	0.089701	0.061739	0.002779	-1.385414	-1.552370	-0.849822	0.374424	0.439685	0.222699	-1.628374	-1.954052	-0.956867	0.334492	0.349612	0.103620	-0.933913	-5.639530	-2.222087	0.184892	0.234477	-0.022720
1308.070000	-0.004208	-1.575813	-0.005955	-1.557899	0.009631	0.001049	-0.035238	-0.043676	-0.046739	0.098825	0.068078	0.002303	-1.413190	-1.715577	-0.911528	0.324983	0.448860	0.209579	-1.634322	-1.954375	-0.956943	0.337083	0.350558	0.091023	-0.934057	-5.561229	-2.183163	0.185077	0.234623	-0.022720
1308.080000	-0.004556	-1.576307	-0.006447	-1.556890	0.010315	0.001048	-0.037950	-0.046910	-0.050158	0.105280	0.072762	0.002101	-1.467896	-1.719812	-0.938509	0.327656	0.422233	0.240481	-1.639281	-1.953393	-0.956259	0.339285	0.351334	0.080525	-0.934211	-5.480998	-2.143367	0.185702	0.234618	-0.022720
1308.092000	-0.005063	-1.576933	-0.007119	-1.555545	0.011179	0.001072	-0.043893	-0.053314	-0.053953	0.112249	0.078567	0.002029	-1.175591	-1.289038	-0.898813	0.323568	0.394659	0.219320	-1.645234	-1.952184	-0.955292	0.341906	0.352273	0.067928	-0.934425	-5.384344	-2.094173	0.186213	0.234687	-0.022720
1308.102000	-0.005496	-1.577496	-0.007670	-1.554434	0.011995	0.001120	-0.044900	-0.055525	-0.056028	0.115107	0.082874	0.001631	-1.026947	-1.257758	-0.886513	0.368719	0.343256	0.226118	-1.650199	-1.950408	-0.954227	0.344109	0.353053	0.057431	-0.934639	-5.294605	-2.050639	0.186842	0.234718	-0.022720
1308.114000	-0.006071	-1.578107	-0.008356	-1.553016	0.013036	0.001096	-0.046270	-0.058144	-0.063042	0.125322	0.082884	0.001385	-1.007052	-1.236936	-0.674828	0.351578	0.321244	0.221929	-1.656159	-1.948140	-0.952654	0.346766	0.353985	0.044834	-0.934935	-5.185271	-1.995483	0.187743	0.234714	-0.022720
1308.124000	-0.006564	-1.578740	-0.009053	-1.551727	0.013850	0.001096	-0.048334	-0.059020	-0.065315	0.132031	0.084336	0.001464	-1.384134	-1.440418	-0.705781	0.313806	0.359061	0.208023	-1.661129	-1.945750	-0.951167	0.348949	0.354769	0.034336	-0.935222	-5.088180	-1.947789	0.188159	0.234793	-0.022720
1308.136000	-0.007105	-1.579457	-0.009865	-1.550110	0.014842	0.001132	-0.050791	-0.057002	-0.065008	0.132087	0.082055	0.002066	-1.574027	-2.085379	-0.818414	0.382385	0.416617	0.237431	-1.686597	-2.061823	-0.999540	0.349542	0.353154	0.020303	-1.203145	-6.435562	-2.404974	0.182020	0.213808	-0.051077
1308.146000	-0.007634	-1.580074	-0.010526	-1.548753	0.015730	0.001132	-0.054995	-0.066611	-0.070961	0.141039	0.087641	0.000612	-1.647805	-1.530630	-0.596137	0.390112	0.432230	0.193131	-1.692866	-2.060909	-0.998239	0.351917	0.353813	-0.003291	-1.203557	-6.338665	-2.354697	0.182617	0.213857	-0.051077
1308.158000	-0.008355	-1.580890	-0.011376	-1.547036	0.016810	0.001143	-0.059556	-0.071295	-0.072951	0.147021	0.094229	0.000185	-1.453959	-1.397581	-0.665559	0.351407	0.391453	0.208062	-1.700398	-2.058457	-0.996164	0.354759	0.354606	-0.031783	-1.204146	-6.206154	-2.289321	0.183247	0.213938	-0.051077
1308.168000	-0.008932	-1.581634	-0.012084	-1.545564	0.017745	0.001179	-0.061147	-0.074692	-0.074372	0.155227	0.098529	-0.000093	-1.507058	-1.303044	-0.744955	0.311634	0.336507	0.109952	-1.706680	-2.055802	-0.994009	0.357159	0.355259	-0.055534	-1.204717	-6.088411	-2.230646	0.184118	0.213925	-0.051077
1308.180000	-0.009677	-1.582533	-0.012982	-1.543610	0.018954	0.001143	-0.065986	-0.077202	-0.076352	0.159772	0.098799	-0.000924	-1.488831	-1.470584	-0.930096	0.331134	0.338300	0.097048	-1.714226	-2.052528	-0.991628	0.359987	0.356058	-0.084036	-1.205479	-5.946056	-2.162243	0.184601	0.214071	-0.051077
1308.190000	-0.010374	-1.583321	-0.013715	-1.541961	0.019913	0.001118	-0.069001	-0.079712	-0.079997	0.166294	0.101138	-0.002002	-1.747148	-1.624832	-0.979918	0.292228	0.372345	0.029806	-1.720522	-2.049086	-0.989060	0.362382	0.356714	-0.107788	-1.206213	-5.818879	-2.099503	0.185408	0.214085	-0.051077
1308.202000	-0.011205	-1.584317	-0.014722	-1.539934	0.021181	0.001082	-0.073950	-0.085557	-0.085661	0.171940	0.101649	-0.002524	-1.388731	-1.528517	-0.900284	0.324861	0.357681	0.010844	-1.728089	-2.043895	-0.985463	0.365262	0.357500	-0.136290	-1.207229	-5.653579	-2.019145	0.186459	0.214085	-0.051077
1308.212000	-0.012018	-1.585182	-0.015597	-1.538170	0.022223	0.001057	-0.075029	-0.087850	-0.089209	0.177884	0.104576	-0.005155	-1.106103	-1.681849	-0.833184	0.286865	0.375854	-0.007381	-1.734401	-2.039775	-0.982536	0.367649	0.358160	-0.160041	-1.208154	-5.518286	-1.952882	0.187186	0.214145	-0.051077
1308.222000	-0.012760	-1.586044	-0.016537	-1.536365	0.023302	0.001020	-0.075520	-0.089109	-0.094948	0.184601	0.108333	-0.006453	-1.447829	-2.039732	-0.703440	0.300649	0.417852	-0.056876	-1.740725	-2.034522	-0.978918	0.370066	0.358810	-0.183793	-1.209215	-5.369414	-1.879810	0.188232	0.214099	-0.051077
1308.234000	-0.013686	-1.587233	-0.017685	-1.534076	0.024606	0.000971	-0.081898	-0.096685	-0.094018	0.189390	0.107708	-0.007692	-1.530909	-1.274789	-0.641926	0.326839	0.428393	-0.058657	-1.766240	-2.126792	-1.013266	0.370054	0.355223	-0.209964	-1.445837	-6.395125	-2.184280	0.166152	0.169920	-0.075820
1308.244000	-0.014561	-1.588226	-0.018584	-1.532151	0.025709	0.000875	-0.085480	-0.103590	-0.096713	0.193662	0.112559	-0.009658	-1.528718	-1.499636	-0.946202	0.301476	0.485940	-0.127973	-1.773695	-2.122109	-1.009635	0.372485	0.355669	-0.245216	-1.447270	-6.238077	-2.108719	0.167037	0.169929	-0.075820
1308.256000	-0.015593	-1.589520	-0.019807	-1.529753	0.027078	0.000753	-0.090186	-0.105839	-0.100361	0.198861	0.121385	-0.012247	-1.521074	-1.824641	-1.035292	0.340870	0.360584	-0.129912	-1.782662	-2.115291	-1.004414	0.375456	0.356192	-0.287519	-1.449238	-6.035267	-2.009541	0.168688	0.169800	-0.075820
1308.266000	-0.016492	-1.590590	-0.020835	-1.527726	0.028297	0.000657	-0.093724	-0.111313	-0.105016	0.204493	0.120082	-0.012888	-1.674696	-1.711508	-1.003197	0.366486	0.343034	-0.166496	-1.790148	-2.109435	-1.000137	0.377909	0.356634	-0.292238	-1.451038	-5.864175	-1.927625	0.169812	0.169761	-0.075820
1308.278000	-0.017667	-1.591978	-0.022166	-1.525169	0.029706	0.000477	-0.098879	-0.111712	-0.109170	0.215691	0.115342	-0.013529	-1.373634	-2.036001	-0.961891	0.350041	0.436235	-0.166927	-1.799159	-2.100647	-0.993844	0.380933	0.357143	-0.292806	-1.453529	-5.637771	-1.817901	0.172032	0.169490	-0.075820
1308.288000	-0.018661	-1.593167	-0.023322	-1.523042	0.030856	0.000380	-0.100927	-0.119265	-0.115683	0.222270	0.116464	-0.015354	-1.419505	-1.820784	-0.720082	0.419765	0.490744	-0.163026	-1.806685	-2.093177	-0.988369	0.383448	0.357567	-0.293280	-1.455804	-5.447357	-1.724198	0.173826	0.169261	-0.075820
1308.300000	-0.019919	-1.594703	-0.024720	-1.520305	0.032343	0.000176	-0.103521	-0.127767	-0.120009	0.234575	0.123214	-0.016166	-1.731107	-1.394208	-0.759233	0.358656	0.449241	-0.163831	-1.815741	-2.083329	-0.981428	0.386451	0.358081	-0.293848	-1.458838	-5.208255	-1.608110	0.175813	0.169036	-0.075820
1308.310000	-0.020963	-1.596004	-0.025977	-1.517996	0.033637	0.000031	-0.108731	-0.130568	-0.119293	0.241625	0.127019	-0.016664	-1.611527	-1.454212	-0.916814	0.365334	0.355745	-0.185552	-1.823311	-2.074330	-0.975163	0.388981	0.358505	-0.294322	-1.461648	-4.999522	-1.506632	0.177772	0.168799	-0.075820
1308.320000	-0.022076	-1.597375	-0.027201	-1.515577	0.034905	-0.000148	-0.111437	-0.134846	-0.125318	0.246758	0.127731	-0.017429	-1.810141	-1.322066	-0.684912	0.382582	0.351281	-0.211283	-1.830903	-2.064704	-0.968718	0.391498	0.358930	-0.294796	-1.464715	-4.783281	-1.403376	0.179579	0.168582	-0.075820
1308.330000	-0.023240	-1.598727	-0.028485	-1.513119	0.036221	-0.000341	-0.116365	-0.135691	-0.131211	0.252704	0.127438	-0.019177	-1.905482	-1.639391	-0.536797	0.359912	0.366925	-0.164510	-1.838518	-2.054606	-0.961845	0.394041	0.359349	-0.295269	-1.468055	-4.561390	-1.295922	0.181672	0.168296	-0.075820
1308.342000	-0.024703	-1.600433	-0.030141	-1.510030	0.037741	-0.000570	-0.122162	-0.146491	-0.134369	0.258351	0.128618	-0.021069	-1.658972	-1.365372	-0.523608	0.305391	0.352631	-0.163147	-1.864253	-2.114816	-0.978145	0.393520	0.353825	-0.297430	-1.661085	-5.150219	-1.408691	0.147281	0.106254	-0.091863
1308.352000	-0.025935	-1.601912	-0.031443	-1.507435	0.039033	-0.000751	-0.122585	-0.148769	-0.134502	0.261226	0.128630	-0.023346	-1.759457	-1.332113	-0.664381	0.366697	0.370272	-0.156201	-1.872783	-2.104735	-0.970842	0.395955	0.353971	-0.298004	-1.665331	-4.917086	-1.296786	0.149399	0.105951	-0.091863
1308.362000	-0.027185	-1.603415	-0.032807	-1.504753	0.040312	-0.001038	-0.129189	-0.154065	-0.135321	0.267050	0.125831	-0.024219	-1.785156	-1.286017	-0.825537	0.354060	0.416755	-0.184814	-1.881341	-2.094345	-0.963265	0.398372	0.354123	-0.298578	-1.669910	-4.680250	-1.182174	0.151326	0.105709	-0.091863
1308.372000	-0.028538	-1.604922	-0.034234	-1.502008	0.041606	-0.001255	-0.132869	-0.153332	-0.139982	0.271500	0.128800	-0.023932	-1.786310	-1.918035	-0.795706	0.339699	0.418962	-0.193243	-1.889928	-2.083568	-0.955652	0.400766	0.354279	-0.299151	-1.674831	-4.438776	-1.067225	0.152993	0.105516	-0.091863
1308.382000	-0.029906	-1.606459	-0.035661	-1.499222	0.042985	-0.001484	-0.138202	-0.163577	-0.145213	0.274375	0.135291	-0.025926	-1.618325	-1.538014	-0.637694	0.382339	0.327718	-0.236223	-1.898548	-2.072287	-0.947563	0.403194	0.354428	-0.299725	-1.680150	-4.191274	-0.947578	0.155039	0.105241	-0.091863
1308.392000	-0.031319	-1.608137	-0.037133	-1.496372	0.044325	-0.001772	-0.141513	-0.168095	-0.146060	0.279749	0.135790	-0.027669	-1.384867	-1.597856	-0.925382	0.424814	0.273659	-0.254647	-1.907208	-2.059924	-0.939018	0.405652	0.354568	-0.300299	-1.685954	-3.930821	-0.823455	0.157409	0.104879	-0.091863
1308.404000	-0.033056	-1.610173	-0.038882	-1.492958	0.045890	-0.002096	-0.143433	-0.172594	-0.148903	0.288692	0.130256	-0.029822	-1.654845	-1.692540	-0.757159	0.368868	0.396422	-0.254566	-1.917647	-2.044521	-0.928339	0.408622	0.354730	-0.300988	-1.693485	-3.611472	-0.670320	0.160458	0.104369	-0.091863
1308.414000	-0.034554	-1.611826	-0.040405	-1.490094	0.047195	-0.002386	-0.149205	-0.176641	-0.154538	0.296070	0.132128	-0.031912	-1.976462	-1.937266	-0.737495	0.423151	0.404217	-0.284990	-1.926387	-2.031182	-0.919361	0.411082	0.354868	-0.301561	-1.700242	-3.339324	-0.541928	0.162849	0.103980	-0.091863
1308.424000	-0.036076	-1.613631	-0.041975	-1.487065	0.048501	-0.002709	-0.154072	-0.185603	-0.158568	0.304057	0.137409	-0.031541	-1.638423	-1.521662	-0.744707	0.396983	0.352163	-0.319487	-1.935171	-2.017152	-0.909881	0.413553	0.355003	-0.302135	-1.707520	-3.058897	-0.408605	0.165355	0.103551	-0.091863
1308.434000	-0.037695	-1.615542	-0.043521	-1.484058	0.049854	-0.003118	-0.160070	-0.189233	-0.159813	0.313254	0.140008	-0.035524	-1.311032	-1.721617	-0.930257	0.335448	0.310909	-0.279092	-1.967785	-2.112518	-0.940880	0.412408	0.348708	-0.303809	-1.996184	-4.084052	-0.673149	0.129110	0.034811	-0.103493
1308.444000	-0.039323	-1.617470	-0.045182	-1.480932	0.051241	-0.003445	-0.160331	-0.191607	-0.167307	0.318319	0.137083	-0.039056	-1.916538	-2.091039	-0.914524	0.366441	0.321884	-0.253731	-1.977999	-2.097924	-0.930538	0.414881	0.348518	-0.304455	-2.005487	-3.779861	-0.529920	0.132253	0.034214	-0.103493
1308.456000	-0.041278	-1.619880	-0.047159	-1.477075	0.052821	-0.003924	-0.170351	-0.203278	-0.171051	0.325733	0.137862	-0.038266	-1.824222	-1.552693	-0.820604	0.311749	0.342632	-0.295467	-1.990329	-2.079626	-0.917750	0.417823	0.348296	-0.305231	-2.017539	-3.405424	-0.354330	0.135755	0.033565	-0.103493
1308.466000	-0.043041	-1.622006	-0.048906	-1.473736	0.054196	-0.004284	-0.177510	-0.207575	-0.174777	0.331175	0.136341	-0.038720	-1.550908	-1.690604	-0.831602	0.301020	0.314462	-0.305516	-2.000676	-2.063341	-0.906603	0.420302	0.348104	-0.305877	-2.028442	-3.080980	-0.203175	0.138968	0.032950	-0.103493
1308.476000	-0.044800	-1.624108	-0.050668	-1.470388	0.055474	-0.004692	-0.177853	-0.209579	-0.178550	0.329787	0.133425	-0.042029	-1.576210	-2.051324	-0.799695	0.373138	0.370040	-0.301385	-2.011091	-2.046255	-0.894934	0.422793	0.347907	-0.306523	-2.040154	-2.746943	-0.046889	0.142307	0.032274	-0.103493
1308.488000	-0.046947	-1.626769	-0.052852	-1.466318	0.057065	-0.005246	-0.184924	-0.220371	-0.185053	0.333930	0.133076	-0.045675	-2.082165	-1.375610	-0.654345	0.395438	0.412043	-0.245719	-2.023687	-2.024457	-0.880156	0.425822	0.347659	-0.307299	-2.055390	-2.330597	0.148284	0.146750	0.031342	-0.103493
1308.498000	-0.048841	-1.629033	-0.054709	-1.462919	0.058407	-0.005691	-0.192999	-0.225213	-0.187914	0.338652	0.136342	-0.047230	-1.875692	-1.420501	-0.665130	0.432530	0.350046	-0.232076	-2.034251	-2.006106	-0.867740	0.428368	0.347448	-0.307945	-2.068885	-1.981405	0.311914	0.150681	0.030519	-0.103493
1308.510000	-0.051212	-1.631803	-0.057034	-1.458882	0.060081	-0.006256	-0.196332	-0.231926	-0.190024	0.348538	0.133783	-0.049691	-1.665058	-1.487887	-0.683937	0.461642	0.340031	-0.188115	-2.047034	-1.982813	-0.852164	0.431455	0.347184	-0.308721	-2.086358	-1.547157	0.514939	0.155743	0.029425	-0.103493
1308.520000	-0.053190	-1.634158	-0.058965	-1.455355	0.061370	-0.006783	-0.201676	-0.238039	-0.195282	0.360224	0.127345	-0.048873	-1.967904	-1.238578	-0.565809	0.409312	0.403919	-0.217523	-2.057776	-1.962564	-0.838645	0.434037	0.346961	-0.309367	-2.101989	-1.175235	0.689425	0.160068	0.028465	-0.103492
1308.532000	-0.055623	-1.637024	-0.061423	-1.451021	0.062866	-0.007322	-0.208696	-0.240620	-0.200349	0.371094	0.128214	-0.047461	-1.802148	-1.601913	-0.468227	0.391514	0.439449	-0.316984	-2.074823	-1.947599	-0.822938	0.435377	0.343975	-0.309866	-2.170110	-0.840289	0.893537	0.146553	-0.001674	-0.100553
1308.542000	-0.057693	-1.639481	-0.063413	-1.447324	0.064219	-0.007861	-0.209843	-0.249203	-0.203488	0.375160	0.129958	-0.050371	-2.109125	-1.287073	-0.442984	0.374725	0.379068	-0.292634	-2.094482	-1.946689	-0.810123	0.434099	0.337927	-0.309902	-2.286086	-0.693476	1.058066	0.112759	-0.061418	-0.094588
1308.552000	-0.059869	-1.642022	-0.065413	-1.443547	0.065509	-0.008356	-0.217113	-0.252897	-0.203900	0.378095	0.126916	-0.053934	-1.864325	-1.361970	-0.617522	0.382292	0.345150	-0.301114	-2.106070	-1.925197	-0.795504	0.436361	0.337339	-0.310493	-2.305418	-0.300178	1.240347	0.117064	-0.062390	-0.094588
1308.562000	-0.062127	-1.644571	-0.067560	-1.439733	0.066801	-0.008898	-0.221522	-0.260803	-0.210166	0.378106	0.126017	-0.057221	-1.571993	-1.337185	-0.423139	0.392265	0.310595	-0.265244	-2.117750	-1.903244	-0.780549	0.438621	0.336751	-0.311083	-2.325840	0.098645	1.425932	0.121346	-0.063368	-0.094588
1308.574000	-0.064797	-1.647751	-0.070015	-1.435043	0.068294	-0.009557	-0.223988	-0.268079	-0.209292	0.380069	0.120442	-0.056920	-2.055662	-1.246342	-0.702817	0.400234	0.363637	-0.308097	-2.131886	-1.876312	-0.762419	0.441333	0.336045	-0.311792	-2.351794	0.584280	1.650442	0.126486	-0.064539	-0.094588
1308.584000	-0.067110	-1.650411	-0.072113	-1.431216	0.069478	-0.010133	-0.231415	-0.273334	-0.214949	0.383998	0.119055	-0.061791	-2.072547	-1.483931	-0.538965	0.432855	0.346368	-0.269900	-2.143796	-1.852534	-0.746765	0.443642	0.335441	-0.312382	-2.374979	1.004955	1.842902	0.131299	-0.065691	-0.094588
1308.594000	-0.069441	-1.653217	-0.074270	-1.427352	0.070683	-0.010794	-0.239004	-0.278910	-0.216754	0.391996	0.113817	-0.061603	-1.372875	-1.444149	-0.641686	0.433041	0.401511	-0.277918	-2.155810	-1.828306	-0.730629	0.446010	0.334820	-0.312973	-2.399409	1.431015	2.040108	0.136748	-0.067013	-0.094588
1308.604000	-0.071829	-1.656033	-0.076499	-1.423411	0.071830	-0.011432	-0.240141	-0.282481	-0.219669	0.402208	0.111503	-0.066324	-2.336972	-1.756122	-0.680274	0.351477	0.437766	-0.187705	-2.167947	-1.803040	-0.714094	0.448348	0.334207	-0.313563	-2.425305	1.869515	2.241240	0.141875	-0.068256	-0.094588
1308.614000	-0.074291	-1.658940	-0.078730	-1.419451	0.072968	-0.012051	-0.252135	-0.291307	-0.224294	0.409166	0.114102	-0.061023	-2.028059	-1.318126	-0.479607	0.418841	0.345205	-0.268567	-2.180211	-1.776774	-0.697070	0.450734	0.333580	-0.314154	-2.452726	2.319988	2.447178	0.147517	-0.069659	-0.094588
1308.624000	-0.076779	-1.661884	-0.081042	-1.415289	0.074130	-0.012713	-0.254420	-0.294309	-0.227480	0.414612	0.115761	-0.063401	-1.957707	-1.685404	-0.599350	0.343914	0.300372	-0.297982	-2.192612	-1.749441	-0.679375	0.453139	0.332948	-0.314744	-2.481790	2.783243	2.659714	0.153359	-0.071108	-0.094587
1308.636000	-0.079851	-1.665574	-0.083797	-1.410300	0.075504	-0.013434	-0.260985	-0.304434	-0.229220	0.415295	0.112917	-0.064868	-2.068077	-1.253078	-0.635305	0.375648	0.223362	-0.306729	-2.212792	-1.695483	-0.636890	0.449972	0.323777	-0.312795	-2.588883	3.581721	3.118317	0.099008	-0.162044	-0.067342
1308.646000	-0.082464	-1.668669	-0.086221	-1.406064	0.076504	-0.014131	-0.265265	-0.307210	-0.235031	0.416755	0.102078	-0.068689	-1.954288	-1.385547	-0.374207	0.367245	0.329159	-0.270618	-2.225573	-1.667092	-0.618291	0.451927	0.322792	-0.313215	-2.620992	4.057544	3.334428	0.104711	-0.163486	-0.067342
1308.656000	-0.085200	-1.671836	-0.088555	-1.401855	0.077556	-0.014788	-0.268392	-0.315965	-0.236546	0.416959	0.099533	-0.067097	-2.075247	-1.154088	-0.501750	0.427731	0.356204	-0.330592	-2.238501	-1.637738	-0.599086	0.453926	0.321793	-0.313635	-2.654853	4.544899	3.556507	0.110883	-0.165072	-0.067341
1308.668000	-0.088466	-1.675694	-0.091422	-1.396828	0.078739	-0.015606	-0.274679	-0.322683	-0.241972	0.422448	0.097779	-0.073290	-2.251108	-1.152350	-0.220260	0.414018	0.370308	-0.289577	-2.254161	-1.602433	-0.576080	0.456333	0.320593	-0.314139	-2.697252	5.130696	3.822601	0.118383	-0.167007	-0.067341
1308.678000	-0.091206	-1.678961	-0.093889	-1.392620	0.079673	-0.016376	-0.278393	-0.328485	-0.242809	0.430305	0.098949	-0.074825	-2.086780	-1.065820	-0.321353	0.390674	0.269413	-0.262916	-2.267410	-1.571347	-0.555860	0.458419	0.319570	-0.314559	-2.734956	5.638789	4.054657	0.125499	-0.168857	-0.067341
1308.690000	-0.094674	-1.682879	-0.096801	-1.387477	0.080867	-0.017273	-0.283771	-0.335543	-0.245522	0.437964	0.093320	-0.070548	-1.851986	-0.988399	-0.292639	0.442249	0.284594	-0.275098	-2.283461	-1.533944	-0.531967	0.460877	0.318353	-0.315063	-2.782036	6.249703	4.329482	0.133537	-0.170961	-0.067341
1308.700000	-0.097514	-1.686260	-0.099282	-1.383054	0.081725	-0.017934	-0.286541	-0.338120	-0.249295	0.441194	0.087528	-0.072351	-2.312531	-1.291212	-0.251781	0.402072	0.286370	-0.269798	-2.296989	-1.502330	-0.511870	0.462920	0.317340	-0.315483	-2.823082	6.764132	4.560330	0.140193	-0.172706	-0.067341
1308.710000	-0.100432	-1.689672	-0.101810	-1.378679	0.082585	-0.018700	-0.295904	-0.346891	-0.250097	0.444565	0.084804	-0.074390	-1.952404	-1.035537	-0.304700	0.402466	0.286862	-0.302898	-2.310680	-1.469931	-0.491146	0.465002	0.316315	-0.315903	-2.866085	7.287957	4.797353	0.147262	-0.174584	-0.067341
1308.720000	-0.103432	-1.693183	-0.104339	-1.374129	0.083421	-0.019471	-0.298507	-0.350622	-0.253466	0.447444	0.080248	-0.077328	-2.440629	-1.162110	-0.335329	0.375344	0.293904	-0.268790	-2.324547	-1.436425	-0.470068	0.467059	0.315295	-0.316323	-2.911201	7.825036	5.037851	0.154055	-0.176407	-0.067341
1308.732000	-0.107110	-1.697456	-0.107425	-1.368752	0.084364	-0.020407	-0.308320	-0.361022	-0.255681	0.445171	0.076034	-0.077581	-1.796826	-0.873183	-0.308026	0.463785	0.327687	-0.286618	-2.342146	-1.376885	-0.432180	0.467686	0.311424	-0.315473	-2.976909	8.700736	5.449918	0.142758	-0.206850	-0.052964
1308.742000	-0.110201	-1.701130	-0.110009	-1.364338	0.085128	-0.021163	-0.309595	-0.365773	-0.259558	0.451489	0.072543	-0.079360	-2.459267	-0.922261	-0.183761	0.464218	0.288951	-0.238815	-2.357660	-1.304608	-0.385479	0.465478	0.304774	-0.312910	-3.043345	9.697166	5.935745	0.109056	-0.265764	-0.023790
1308.752000	-0.113444	-1.704838	-0.112620	-1.359868	0.085793	-0.021990	-0.317246	-0.369093	-0.261928	0.456822	0.064012	-0.082073	-2.155102	-0.995516	-0.234267	0.440698	0.355194	-0.195537	-2.371845	-1.268469	-0.362531	0.467141	0.303397	-0.313058	-3.093851	10.260803	6.187879	0.117026	-0.267928	-0.023790
1308.762000	-0.116626	-1.708527	-0.115296	-1.355340	0.086451	-0.022743	-0.319722	-0.377896	-0.266088	0.461026	0.062388	-0.075152	-2.380649	-0.792496	-0.086012	0.419020	0.351061	-0.278091	-2.386199	-1.231662	-0.339300	0.468828	0.302012	-0.313205	-3.146391	10.832443	6.442792	0.125245	-0.270173	-0.023790
1308.772000	-0.119875	-1.712402	-0.117969	-1.350653	0.086987	-0.023536	-0.325072	-0.380994	-0.267641	0.464383	0.056534	-0.077272	-2.330848	-0.998732	-0.167984	0.408820	0.372150	-0.297958	-2.400711	-1.194428	-0.316059	0.470478	0.300636	-0.313353	-3.200816	11.409208	6.697808	0.133073	-0.272327	-0.023790
1308.784000	-0.123801	-1.717010	-0.121192	-1.344998	0.087642	-0.024449	-0.332943	-0.388061	-0.270420	0.462728	0.050701	-0.080258	-2.409465	-0.857165	-0.102437	0.391686	0.380797	-0.270987	-2.418388	-1.148405	-0.287460	0.472500	0.298973	-0.313530	-3.269268	12.117383	7.010801	0.142916	-0.275040	-0.023790
1308.794000	-0.127185	-1.720936	-0.123889	-1.340294	0.088179	-0.025260	-0.338433	-0.394724	-0.273646	0.459220	0.049493	-0.076991	-2.339183	-0.763902	-0.053890	0.436787	0.364528	-0.325450	-2.433296	-1.109724	-0.263452	0.474181	0.297586	-0.313677	-3.328446	12.711474	7.273361	0.151083	-0.277312	-0.023790
1308.804000	-0.130573	-1.724945	-0.126682	-1.335722	0.088668	-0.026055	-0.345259	-0.398738	-0.274815	0.458207	0.046048	-0.079906	-2.323324	-0.986737	-0.079980	0.473288	0.322729	-0.283190	-2.448410	-1.070072	-0.238952	0.475947	0.296177	-0.313825	-3.390082	13.317186	7.540763	0.160157	-0.279821	-0.023790
1308.816000	-0.134713	-1.729700	-0.130088	-1.330222	0.089180	-0.027064	-0.349891	-0.407202	-0.279363	0.469347	0.040090	-0.083896	-2.511562	-0.656501	0.024884	0.476316	0.267210	-0.192320	-2.466753	-1.022400	-0.209381	0.478105	0.294473	-0.314002	-3.466520	14.045112	7.863332	0.171466	-0.282971	-0.023790
1308.826000	-0.138219	-1.733836	-0.132878	-1.325598	0.089536	-0.027840	-0.359289	-0.415159	-0.278973	0.476929	0.034384	-0.077863	-2.262257	-0.630394	-0.175500	0.453266	0.258420	-0.272092	-2.482295	-0.981225	-0.184148	0.479932	0.293044	-0.314150	-3.533283	14.669064	8.137939	0.181189	-0.285690	-0.023789
1308.836000	-0.141798	-1.738015	-0.135731	-1.320776	0.089893	-0.028654	-0.362253	-0.419810	-0.282206	0.480268	0.029704	-0.078722	-2.604284	-0.600143	0.102147	0.422778	0.192760	-0.288245	-2.527908	-0.972042	-0.156167	0.473929	0.280267	-0.308346	-3.954156	14.913829	8.437246	0.109054	-0.408099	0.038318
1308.846000	-0.145489	-1.742275	-0.138535	-1.315951	0.090116	-0.029424	-0.368129	-0.425250	-0.281755	0.477714	0.021122	-0.080340	-2.442937	-0.501270	-0.034129	0.404996	0.201440	-0.284946	-2.545206	-0.930512	-0.130109	0.475253	0.278349	-0.308105	-4.029049	15.550498	8.714948	0.118539	-0.410796	0.038318
1308.858000	-0.149908	-1.747492	-0.141904	-1.310127	0.090339	-0.030347	-0.374462	-0.433267	-0.286575	0.474438	0.013349	-0.079365	-2.490425	-0.322611	0.160458	0.405961	0.205074	-0.310817	-2.566314	-0.878928	-0.098207	0.476862	0.276042	-0.307816	-4.123115	16.335428	9.054407	0.130127	-0.414098	0.038318
1308.868000	-0.153642	-1.751893	-0.144754	-1.305376	0.090394	-0.031164	-0.379470	-0.437414	-0.284474	0.473144	0.004163	-0.081164	-2.597436	-0.509346	-0.134273	0.451435	0.167345	-0.241516	-2.584133	-0.835522	-0.071441	0.478255	0.140004	-0.307575	-4.204252	16.994560	9.339081	0.140350	-0.417017	0.038318
1308.878000	-0.157534	-1.756302	-0.147609	-1.300662	0.090391	-0.031976	-0.385194	-0.442042	-0.291698	0.476405	-0.003252	-0.080652	-2.187017	-0.713233	0.224939	0.491763	-0.000312	-0.248039	-2.602164	-0.791762	-0.044473	0.479703	-0.068892	-0.307334	-4.287913	17.657930	9.625728	0.151171	-0.420123	0.038318
1308.888000	-0.161391	-1.760777	-0.150556	-1.295953	0.090313	-0.032744	-0.387189	-0.449474	-0.290930	0.480669	-0.015029	-0.077293	-2.543933	-0.378381	0.141780	0.411924	-0.092405	-0.273964	-2.620416	-0.747536	-0.017241	0.481139	-0.276394	-0.307093	-4.374229	18.326880	9.914980	0.161857	-0.423208	0.038319
1308.900000	-0.166144	-1.766199	-0.154044	-1.290089	0.090083	-0.033667	-0.392065	-0.459077	-0.295256	0.484689	-0.021391	-0.076221	-2.517668	-0.116515	0.230170	0.392132	-0.121417	-0.293508	-2.642645	-0.693400	0.015794	0.482872	-0.353891	-0.306804	-4.481724	19.142368	10.265598	0.174782	-0.426944	0.038319
1308.910000	-0.170098	-1.770813	-0.157088	-1.285267	0.089868	-0.034386	-0.398978	-0.464813	-0.296933	0.483997	-0.020873	-0.076435	-2.516564	-0.180710	0.262347	0.390483	-0.204880	-0.297627	-2.661425	-0.647769	0.043716	0.484348	-0.356080	-0.306563	-4.574362	19.828153	10.561635	0.185894	-0.430163	0.038319
1308.920000	-0.174134	-1.775507	-0.160145	-1.280328	0.089686	-0.035189	-0.404920	-0.470030	-0.300026	0.481779	-0.026105	-0.075879	-2.668099	-0.220350	0.520410	0.442282	-0.224909	-0.290208	-2.680488	-0.600983	0.072054	0.485852	-0.358276	-0.306322	-4.670398	20.527763	10.861770	0.197311	-0.433471	0.038319
1308.930000	-0.178254	-1.780241	-0.163091	-1.275489	0.089384	-0.035944	-0.409710	-0.472123	-0.294315	0.482408	-0.031495	-0.074693	-2.107275	0.847903	0.495827	0.430791	-0.182911	-0.267633	-2.440161	0.376988	0.468005	0.503627	-0.327105	-0.309774	-1.733366	32.301863	14.766861	0.386503	-0.088923	0.000003
1308.942000	-0.183201	-1.785975	-0.166712	-1.269830	0.089010	-0.036856	-0.411611	-0.477940	-0.300722	0.480727	-0.037339	-0.076722	-2.707843	0.020853	0.572923	0.530725	-0.290649	-0.227698	-2.704616	-0.342127	0.213040	0.482440	-0.368717	-0.297921	-4.768521	23.819680	12.270131	0.160960	-0.511952	0.119022
1308.952000	-0.187405	-1.790889	-0.169677	-1.265047	0.088612	-0.037586	-0.419479	-0.485947	-0.298740	0.486442	-0.045954	-0.072628	-2.550309	0.301707	0.398000	0.479777	-0.281325	-0.211972	-2.723076	-0.292193	0.243068	0.483359	-0.371210	-0.297176	-4.865845	24.539507	12.576591	0.173196	-0.515489	0.119022
1308.964000	-0.192438	-1.796704	-0.173280	-1.259276	0.087985	-0.038422	-0.424449	-0.490612	-0.301986	0.486665	-0.055712	-0.066713	-2.960809	0.398075	0.643306	0.467734	-0.264421	-0.277760	-2.745425	-0.232611	0.278644	0.484439	-0.374198	-0.296281	-4.984990	25.399237	12.939848	0.187636	-0.519680	0.119022
1308.974000	-0.196702	-1.801589	-0.176357	-1.254369	0.087371	-0.039067	-0.431130	-0.494829	-0.301156	0.487486	-0.062086	-0.064661	-2.832872	0.313153	0.489937	0.418356	-0.318652	-0.301302	-2.764296	-0.182324	0.308631	0.485349	-0.376692	-0.295535	-5.087233	26.123286	13.245914	0.199769	-0.523226	0.119022
1308.984000	-0.201038	-1.806555	-0.179332	-1.249393	0.086733	-0.039716	-0.439710	-0.499208	-0.303249	0.485207	-0.070226	-0.065111	-2.822625	0.169090	0.650165	0.450139	-0.301541	-0.278159	-2.783320	-0.130763	0.338365	0.486236	-0.379179	-0.294790	-5.191307	26.844503	13.549484	0.211660	-0.526699	0.119022
1308.996000	-0.206308	-1.812623	-0.182997	-1.243591	0.085845	-0.040469	-0.448421	-0.504844	-0.300957	0.478559	-0.077775	-0.061227	-2.752715	0.280250	0.434689	0.447274	-0.390412	-0.311676	-2.806513	-0.061933	0.374596	0.487345	-0.382179	-0.293895	-5.320555	27.728693	13.919187	0.226410	-0.531020	0.119022
1309.006000	-0.210882	-1.817738	-0.186019	-1.238849	0.085039	-0.041118	-0.452059	-0.509543	-0.304012	0.476146	-0.084866	-0.063453	-2.741448	0.254896	0.580094	0.462594	-0.402808	-0.247002	-2.826089	-0.003967	0.404958	0.488348	-0.384701	-0.293150	-5.431238	28.472785	14.228933	0.239552	-0.534862	0.119022
1309.016000	-0.215381	-1.822907	-0.189109	-1.234155	0.084089	-0.041691	-0.454355	-0.515658	-0.303897	0.480860	-0.095539	-0.061424	-2.709512	0.482466	0.559264	0.463990	-0.394385	-0.221142	-2.845945	0.055064	0.435978	0.489404	-0.387238	-0.292404	-5.545276	29.229638	14.545155	0.253260	-0.538872	0.119022
1309.026000	-0.219965	-1.828121	-0.192204	-1.229358	0.083068	-0.042327	-0.458482	-0.522995	-0.305738	0.486969	-0.103917	-0.059304	-2.561307	0.615923	0.728544	0.399603	-0.400078	-0.197185	-2.764545	0.409608	0.576895	0.498817	-0.374784	-0.295916	-4.456081	33.521730	15.941776	0.356736	-0.383305	0.073806
1309.036000	-0.224572	-1.833275	-0.195281	-1.224544	0.082075	-0.042902	-0.457842	-0.520098	-0.303528	0.483400	-0.104372	-0.057952	-2.838200	0.206583	0.421247	0.382624	-0.461315	-0.158480	-2.869979	0.334341	0.578932	0.486253	-0.396233	-0.282914	-5.664906	32.639865	15.962201	0.225756	-0.602295	0.207239
1309.048000	-0.230119	-1.839592	-0.198903	-1.218658	0.080716	-0.043545	-0.465997	-0.532051	-0.307909	0.473665	-0.117506	-0.048737	-2.869945	0.982261	0.987581	0.443148	-0.430787	-0.242806	-2.892638	0.405906	0.617056	0.486690	-0.399499	-0.281358	-5.797627	33.547178	16.338272	0.241411	-0.606886	0.207238
1309.058000	-0.234787	-1.844964	-0.201945	-1.213885	0.079515	-0.044010	-0.469746	-0.534404	-0.306995	0.468523	-0.125756	-0.046265	-2.840603	0.916472	0.765429	0.458917	-0.408646	-0.273777	-2.911685	0.465635	0.648588	0.487055	-0.402222	-0.280061	-5.910199	34.304375	16.649329	0.254468	-0.610739	0.207238
1309.068000	-0.239529	-1.850317	-0.205015	-1.209198	0.078146	-0.044453	-0.475738	-0.536500	-0.309084	0.468066	-0.137841	-0.043084	-2.948706	0.844868	0.855257	0.453731	-0.340934	-0.298532	-2.930984	0.526503	0.680569	0.487510	-0.404971	-0.278764	-6.025780	35.075206	16.964800	0.268479	-0.614862	0.207238
1309.078000	-0.244354	-1.855749	-0.208131	-1.204635	0.076756	-0.044885	-0.480729	-0.539686	-0.307411	0.471314	-0.142433	-0.042916	-2.863127	0.718208	0.825309	0.444255	-0.383507	-0.247495	-2.950427	0.587296	0.712647	0.487990	-0.407727	-0.277467	-6.143096	35.845137	17.281222	0.282776	-0.619065	0.207237
1309.090000	-0.250152	-1.862278	-0.211845	-1.199046	0.075066	-0.045349	-0.487842	-0.545468	-0.306664	0.473350	-0.149679	-0.037085	-2.989810	0.739629	0.900295	0.411103	-0.451395	-0.249398	-2.973995	0.660749	0.751131	0.488569	-0.411035	-0.275910	-6.286699	36.775060	17.660842	0.299957	-0.624120	0.207237
1309.100000	-0.255109	-1.867785	-0.214972	-1.194359	0.073505	-0.045729	-0.492638	-0.550532	-0.309410	0.468639	-0.159532	-0.031980	-3.102850	0.928242	1.000746	0.456351	-0.418053	-0.254979	-2.993805	0.722091	0.783183	0.489033	-0.413789	-0.274613	-6.408414	37.551573	17.977010	0.314077	-0.628301	0.207236
1309.112000	-0.261000	-1.874482	-0.218686	-1.188692	0.071452	-0.046078	-0.497551	-0.557014	-0.306051	0.459922	-0.174631	-0.030518	-3.039901	1.105389	0.879908	0.472406	-0.356119	-0.278745	-3.017850	0.796586	0.821825	0.489622	-0.417102	-0.273057	-6.557728	38.493967	18.358176	0.331362	-0.633408	0.207236
1309.122000	-0.265994	-1.880040	-0.221767	-1.184045	0.069681	-0.046376	-0.501893	-0.559873	-0.307724	0.456103	-0.174821	-0.028174	-3.052693	1.062404	0.942461	0.440126	-0.391367	-0.231311	-3.034187	0.859057	0.854186	0.490142	-0.419873	-0.271760	-6.684512	39.284000	18.677393	0.346086	-0.637774	0.207235
1309.132000	-0.271063	-1.885745	-0.224835	-1.179546	0.067920	-0.046650	-0.507319	-0.564506	-0.307479	0.452492	-0.180703	-0.024716	-2.717454	1.893137	1.260939	0.543551	-0.368063	-0.265596	-2.854018	1.395458	1.055550	0.507610	-0.393277	-0.280988	-4.495821	45.732576	20.658357	0.540027	-0.336060	0.099058
1309.144000	-0.277137	-1.892598	-0.228585	-1.174137	0.065630	-0.046911	-0.512258	-0.567992	-0.307660	0.454849	-0.190240	-0.019545	-3.266045	1.446558	1.296594	0.501063	-0.463842	-0.219806	-3.055092	1.175761	1.012961	0.486836	-0.428794	-0.260058	-6.846241	43.140824	20.228125	0.335104	-0.686268	0.300083
1309.154000	-0.282265	-1.898269	-0.231723	-1.169701	0.063652	-0.047065	-0.518303	-0.572587	-0.305512	0.453453	-0.198919	-0.015715	-3.016921	1.738902	1.244841	0.499185	-0.455535	-0.223778	-3.069120	1.239619	1.046421	0.486814	-0.431696	-0.258180	-6.966216	43.938341	20.547977	0.350426	-0.690787	0.300082
1309.166000	-0.288600	-1.905159	-0.235328	-1.164282	0.061121	-0.047229	-0.521468	-0.576107	-0.305152	0.450642	-0.212338	-0.008502	-2.909246	1.714539	1.297744	0.427759	-0.360135	-0.176113	-3.085984	1.315259	1.085672	0.486724	-0.435163	-0.184787	-7.110565	44.883508	20.922929	0.368116	-0.696048	0.300082
1309.176000	-0.293810	-1.910918	-0.238372	-1.159781	0.059002	-0.047225	-0.525917	-0.577656	-0.304004	0.442824	-0.214758	-0.000241	-2.949697	1.591697	1.203606	0.454772	-0.501125	-0.085215	-3.100136	1.378161	1.118283	0.486662	-0.438055	-0.045059	-7.232029	45.669582	21.234427	0.383011	-0.700462	0.300081
1309.188000	-0.300110	-1.917974	-0.242001	-1.154376	0.056264	-0.047210	-0.530748	-0.581767	-0.303451	0.435455	-0.235419	0.006339	-3.174759	1.666368	1.354842	0.455526	-0.379990	0.018029	-3.117382	1.455064	1.157852	0.486635	-0.441540	0.121984	-7.380946	46.629875	21.612518	0.401380	-0.705913	0.300080
1309.198000	-0.305434	-1.923823	-0.245006	-1.150059	0.053943	-0.047122	-0.537565	-0.585767	-0.300547	0.428730	-0.237086	0.013155	-3.233757	1.732127	1.060046	0.453021	-0.440699	0.086530	-3.131774	1.518287	1.190281	0.486593	-0.444439	0.260780	-7.505278	47.419792	21.922225	0.416493	-0.710405	0.300079
1309.210000	-0.311961	-1.930843	-0.248696	-1.144965	0.051053	-0.046964	-0.542566	-0.591037	-0.303564	0.423827	-0.249106	0.017982	-3.232808	1.809317	1.504709	0.488377	-0.463961	0.098311	-3.149234	1.594796	1.229599	0.486664	-0.447952	0.312723	-7.656763	48.375362	22.297839	0.435919	-0.716154	0.300078
1309.220000	-0.317375	-1.936758	-0.251689	-1.140791	0.048522	-0.046771	-0.546325	-0.595280	-0.299282	0.428202	-0.261318	0.019429	-3.102150	1.941692	1.321005	0.470574	-0.473291	0.119112	-3.163892	1.658681	1.262075	0.486711	-0.450876	0.314588	-7.784285	49.173198	22.608007	0.451982	-0.720914	0.300078
1309.232000	-0.324014	-1.943944	-0.255296	-1.135756	0.045310	-0.046567	-0.550085	-0.597062	-0.299974	0.428194	-0.275349	0.022467	-2.986128	2.005703	1.385201	0.408999	-0.352702	0.128919	-2.975593	2.094873	1.413419	0.506684	-0.422468	0.300636	-5.481722	54.428905	24.087077	0.682809	-0.388574	0.129549
1309.242000	-0.329546	-1.949963	-0.258265	-1.131562	0.042616	-0.046300	-0.552930	-0.597995	-0.296407	0.424197	-0.278104	0.026808	-3.231697	1.867164	1.354802	0.376925	-0.503159	0.182084	-3.185854	1.991390	1.424600	0.483487	-0.458718	0.327501	-7.955285	53.212388	24.177922	0.454557	-0.751713	0.392464
1309.254000	-0.336246	-1.957197	-0.261825	-1.126510	0.039115	-0.045935	-0.556444	-0.603225	-0.298726	0.414005	-0.292151	0.036278	-3.327573	2.268503	1.560600	0.454252	-0.367948	0.193684	-3.201880	2.068854	1.464261	0.482843	-0.462250	0.330426	-8.093816	54.167431	24.545128	0.473324	-0.757314	0.392463
1309.264000	-0.341870	-1.963282	-0.264794	-1.122329	0.036171	-0.045502	-0.561226	-0.606821	-0.296563	0.405642	-0.296243	0.041224	-3.373773	2.372726	1.683404	0.450844	-0.434985	0.245524	-3.215278	2.133328	1.497298	0.482328	-0.465199	0.332864	-8.209781	54.962347	24.851003	0.489192	-0.762045	0.392462
1309.276000	-0.348595	-1.970572	-0.268254	-1.117466	0.032506	-0.045006	-0.567313	-0.608304	-0.291749	0.396167	-0.305365	0.048717	-3.430950	2.460215	1.478188	0.455434	-0.414964	0.271600	-3.231395	2.210582	1.536291	0.481691	-0.468734	0.335789	-8.349406	55.914861	25.211646	0.508034	-0.767683	0.392460
1309.286000	-0.354301	-1.976661	-0.271211	-1.113560	0.029400	-0.044475	-0.573146	-0.609614	-0.290652	0.391621	-0.317296	0.058581	-3.267845	2.241300	1.498908	0.475679	-0.346533	0.272309	-3.244861	2.274824	1.568897	0.481225	-0.471698	0.338226	-8.466176	56.706997	25.513274	0.524429	-0.772570	0.392459
1309.296000	-0.360071	-1.982802	-0.274148	-1.109688	0.026192	-0.043860	-0.576006	-0.612584	-0.290949	0.389464	-0.322046	0.063162	-3.243115	2.312972	1.653584	0.448975	-0.462999	0.279172	-3.258304	2.338443	1.601015	0.480765	-0.474663	0.340664	-8.582674	57.491680	25.810109	0.540903	-0.777474	0.392458
1309.308000	-0.367025	-1.990191	-0.277620	-1.105087	0.022275	-0.043087	-0.580612	-0.617529	-0.289333	0.388228	-0.329844	0.072881	-3.545053	2.563553	1.767536	0.394547	-0.458680	0.311591	-3.274603	2.416101	1.640003	0.480259	-0.478235	0.343589	-8.724484	58.449042	26.170699	0.561148	-0.783503	0.392457
1309.318000	-0.372816	-1.996370	-0.280590	-1.101243	0.018861	-0.042307	-0.584783	-0.619649	-0.288067	0.378780	-0.341519	0.074400	-3.653644	2.741020	1.817598	0.442522	-0.521855	0.408246	-3.288224	2.480856	1.672450	0.479858	-0.481216	0.346027	-8.843112	59.247321	26.470764	0.578253	-0.788575	0.392456
1309.330000	-0.379903	-2.003805	-0.284038	-1.096714	0.014653	-0.041329	-0.592353	-0.621959	-0.283447	0.370440	-0.357855	0.088393	-3.514811	2.757789	1.821083	0.426942	-0.398130	0.335171	-3.304499	2.557493	1.710586	0.479324	-0.484780	0.348952	-8.984632	60.192455	26.822970	0.598196	-0.794524	0.392454
1309.340000	-0.385811	-2.010056	-0.286971	-1.092980	0.011134	-0.040376	-0.596330	-0.623152	-0.282514	0.360347	-0.358790	0.098457	-3.520771	2.946162	1.902051	0.473880	-0.539369	0.296561	-3.312710	2.818381	1.834383	0.476326	-0.488238	0.360252	-9.041983	63.330010	28.014137	0.591408	-0.805775	0.483253
1309.352000	-0.392980	-2.017603	-0.290289	-1.088668	0.006700	-0.039202	-0.601762	-0.626068	-0.279238	0.351572	-0.373205	0.104379	-3.627018	3.124451	2.037213	0.443943	-0.477956	0.350060	-3.327075	2.895333	1.872931	0.475174	-0.491750	0.363854	-9.163958	64.266428	28.359119	0.611088	-0.811665	0.483252
1309.362000	-0.398979	-2.023844	-0.293096	-1.085216	0.002962	-0.038115	-0.604169	-0.626563	-0.278255	0.344685	-0.382585	0.111439	-3.650934	3.301200	2.149513	0.480933	-0.503224	0.331792	-3.339075	2.959893	1.905174	0.474284	-0.494695	0.366855	-9.265942	65.051967	28.647779	0.628235	-0.816775	0.483250
1309.374000	-0.406280	-2.031387	-0.296340	-1.081110	-0.001712	-0.036697	-0.610936	-0.627571	-0.271679	0.344774	-0.397008	0.118136	-3.491135	3.245985	2.026084	0.476904	-0.424032	0.389466	-3.353315	3.035790	1.942901	0.473165	-0.498216	0.370456	-9.386400	65.975754	28.984679	0.648265	-0.822763	0.483249
1309.384000	-0.412432	-2.037641	-0.298965	-1.077727	-0.005700	-0.035504	-0.614510	-0.627727	-0.269736	0.340636	-0.406924	0.130546	-3.432842	3.293980	1.920746	0.430008	-0.428442	0.338001	-3.365157	3.098972	1.974032	0.472226	-0.501147	0.373457	-9.486494	66.744786	29.262393	0.664886	-0.827727	0.483247
1309.396000	-0.419853	-2.045150	-0.302238	-1.073781	-0.010583	-0.033821	-0.619083	-0.629699	-0.266496	0.336014	-0.411312	0.137813	-3.281948	3.132804	1.949315	0.403055	-0.504433	0.327835	-3.379267	3.173966	2.011094	0.471106	-0.504668	0.377059	-9.605408	67.657758	29.592749	0.684898	-0.833715	0.483246
1309.406000	-0.426071	-2.051377	-0.304874	-1.070472	-0.014717	-0.032451	-0.621333	-0.631930	-0.267075	0.326824	-0.423061	0.145269	-3.502374	3.162825	2.153251	0.420458	-0.487675	0.309730	-3.390992	3.236336	2.041689	0.470180	-0.507602	0.380060	-9.704101	68.417063	29.865196	0.701666	-0.838705	0.483244
1309.418000	-0.433623	-2.059053	-0.308025	-1.066634	-0.019817	-0.030647	-0.623435	-0.635563	-0.263035	0.317669	-0.428033	0.156220	-3.529061	3.591874	2.119872	0.390560	-0.584541	0.317185	-3.405053	3.311475	2.078254	0.469090	-0.511131	0.383661	-9.822431	69.331772	30.190667	0.722011	-0.844776	0.483242
1309.428000	-0.439910	-2.065534	-0.310626	-1.063499	-0.024334	-0.029049	-0.627983	-0.635220	-0.260592	0.310962	-0.441965	0.163292	-3.472420	3.490683	2.083006	0.425957	-0.456522	0.353596	-3.416756	3.374266	2.108698	0.468222	-0.514081	0.386662	-9.920850	70.096120	30.461626	0.739394	-0.849940	0.483241
1309.440000	-0.447391	-2.073142	-0.313741	-1.059821	-0.029651	-0.027029	-0.633328	-0.634402	-0.254944	0.296728	-0.447787	0.172545	-3.563801	3.671252	2.023812	0.443100	-0.480994	0.359904	-3.457099	3.660737	2.248101	0.462457	-0.520732	0.402913	-10.352950	73.532555	31.788727	0.715528	-0.888912	0.611939
1309.450000	-0.453739	-2.079465	-0.316319	-1.056850	-0.034267	-0.025236	-0.638993	-0.636245	-0.257394	0.287638	-0.452506	0.185383	-3.705284	3.644597	2.425736	0.442297	-0.489256	0.356870	-3.467584	3.722328	2.278804	0.460873	-0.523742	0.406713	-10.435667	74.271961	32.050507	0.732260	-0.893905	0.611937
1309.460000	-0.460165	-2.085755	-0.318906	-1.054066	-0.038890	-0.023290	-0.641721	-0.637469	-0.251966	0.278694	-0.466871	0.194161	-3.789952	3.834666	2.392513	0.519130	-0.446612	0.336934	-3.478000	3.783739	2.309262	0.459324	-0.526761	0.410513	-10.517565	75.009214	32.309890	0.749370	-0.898990	0.611936
1309.472000	-0.467887	-2.093502	-0.321865	-1.050744	-0.044454	-0.020917	-0.647680	-0.638647	-0.247444	0.272294	-0.473128	0.202988	-3.696811	3.986162	2.478903	0.507578	-0.554255	0.415942	-3.490483	3.858096	2.345569	0.457483	-0.530387	0.415073	-10.615630	75.901865	32.618745	0.770098	-0.905126	0.611934
1309.482000	-0.474356	-2.099939	-0.324321	-1.048050	-0.049233	-0.018758	-0.652794	-0.636485	-0.240511	0.265299	-0.489580	0.215972	-3.635705	4.041497	2.360574	0.471028	-0.474460	0.353246	-3.500765	3.919449	2.375452	0.455939	-0.533405	0.418873	-10.695923	76.638420	32.872472	0.787264	-0.910206	0.611932
1309.494000	-0.482175	-2.107650	-0.327172	-1.044954	-0.055148	-0.016080	-0.657692	-0.636542	-0.237861	0.258084	-0.502746	0.224115	-3.693186	4.044755	2.368473	0.406304	-0.477681	0.379691	-3.513002	3.992797	2.410909	0.454109	-0.537032	0.423433	-10.791045	77.518991	33.172969	0.808108	-0.916357	0.611930
1309.504000	-0.488785	-2.114006	-0.329569	-1.042414	-0.060255	-0.013735	-0.661313	-0.636830	-0.236172	0.251030	-0.509347	0.239043	-3.875446	4.069025	2.513931	0.435702	-0.472039	0.378715	-3.523003	4.052400	2.439812	0.452543	-0.538901	0.427233	-10.867962	78.234588	33.417042	0.825043	-0.921362	0.611928
1309.516000	-0.496794	-2.121658	-0.332421	-1.039512	-0.066479	-0.010817	-0.665862	-0.639032	-0.233831	0.238693	-0.513280	0.246364	-3.881797	4.455440	2.657967	0.403774	-0.518873	0.403525	-3.534908	4.123803	2.474232	0.450686	-0.541037	0.431793	-10.959111	79.091864	33.707342	0.845593	-0.927414	0.611925
1309.526000	-0.503519	-2.128044	-0.334683	-1.037182	-0.071733	-0.008280	-0.670354	-0.638307	-0.227244	0.232208	-0.522482	0.260892	-3.758146	4.450254	2.574571	0.425820	-0.497111	0.364566	-3.435847	4.141427	2.459051	0.460345	-0.528207	0.419797	-9.732275	79.304634	33.519900	0.981486	-0.775986	0.444157
1309.538000	-0.511598	-2.135689	-0.337462	-1.034470	-0.077971	-0.005136	-0.669630	-0.635983	-0.222129	0.225270	-0.533921	0.265685	-3.978125	4.781969	2.556112	0.432535	-0.562799	0.468888	-3.548296	4.464276	2.625431	0.449760	-0.540501	0.444141	-11.051922	83.164454	35.124898	0.892226	-0.899827	0.676078
1309.548000	-0.518265	-2.142088	-0.339717	-1.032292	-0.083295	-0.002406	-0.675779	-0.633614	-0.220917	0.212628	-0.539519	0.280238	-3.749012	4.560243	2.710675	0.456053	-0.594616	0.338554	-3.556086	4.522985	2.653814	0.447880	-0.542141	0.448339	-11.104642	83.857668	35.356173	0.909014	-0.904754	0.676076
1309.560000	-0.526350	-2.149638	-0.342363	-1.029713	-0.089905	0.001040	-0.679369	-0.634217	-0.216146	0.202646	-0.551107	0.290356	-3.998403	4.779981	2.858303	0.458626	-0.511365	0.367151	-3.565254	4.592464	2.687142	0.445597	-0.544102	0.453377	-11.165739	84.677903	35.626508	0.928885	-0.910582	0.676074
1309.570000	-0.533233	-2.156015	-0.344543	-1.027678	-0.095482	0.004007	-0.685768	-0.633474	-0.210101	0.190071	-0.560123	0.301086	-3.668157	4.861825	2.799800	0.503625	-0.435010	0.382867	-3.572780	4.650185	2.714775	0.443736	-0.545745	0.457575	-11.215290	85.359281	35.850401	0.945885	-0.915537	0.676072
1309.580000	-0.540070	-2.162327	-0.346602	-1.025791	-0.101133	0.007126	-0.689745	-0.630960	-0.205117	0.183583	-0.568505	0.314835	-3.733763	4.777549	2.674258	0.453287	-0.446925	0.368011	-3.580161	4.707060	2.741839	0.441839	-0.547377	0.461772	-11.263106	86.030540	36.068704	0.962489	-0.920367	0.676070
1309.592000	-0.548337	-2.169864	-0.349093	-1.023655	-0.107871	0.010935	-0.694837	-0.629217	-0.199094	0.172030	-0.572099	0.325603	-3.692163	4.575128	2.817350	0.472334	-0.581109	0.401748	-3.588838	4.774338	2.773759	0.439579	-0.549337	0.466810	-11.318333	86.824400	36.325181	0.982602	-0.926185	0.676068
1309.602000	-0.555324	-2.176095	-0.351069	-1.022023	-0.113676	0.014255	-0.697502	-0.628997	-0.194516	0.166815	-0.582498	0.338206	-3.690255	4.549148	2.845865	0.460610	-0.604745	0.364161	-3.595901	4.829205	2.799649	0.437670	-0.550961	0.471008	-11.362340	87.471609	36.531930	0.999094	-0.930934	0.676066
1309.614000	-0.563793	-2.183669	-0.353347	-1.020113	-0.120717	0.018391	-0.699642	-0.631580	-0.190432	0.154008	-0.595414	0.351107	-3.865889	5.075971	2.764534	0.512536	-0.517579	0.373370	-3.604280	4.895404	2.830564	0.435398	-0.552912	0.476046	-11.413998	88.252559	36.778527	1.019074	-0.936659	0.676063
1309.624000	-0.570903	-2.189986	-0.355241	-1.018614	-0.126847	0.021914	-0.703560	-0.628364	-0.186261	0.149814	-0.605240	0.362529	-3.662967	4.980490	2.703376	0.415965	-0.421474	0.381911	-3.611145	4.950257	2.856016	0.433515	-0.554538	0.480244	-11.455627	88.899597	36.980962	1.035833	-0.941430	0.676061
1309.634000	-0.577874	-2.196334	-0.357066	-1.017205	-0.132983	0.025588	-0.703860	-0.629062	-0.186653	0.143262	-0.600188	0.363679	-3.477133	5.005579	2.623366	0.455270	-0.480541	0.426784	-3.616906	5.200793	2.961951	0.435325	-0.550671	0.486616	-11.502706	91.891624	37.995201	1.076185	-0.893276	0.719067
1309.644000	-0.584952	-2.202575	-0.358888	-1.015798	-0.138920	0.029320	-0.708611	-0.624203	-0.180303	0.136110	-0.605921	0.384217	-3.864357	5.292229	2.656228	0.384870	-0.549174	0.342685	-3.621967	5.255109	2.987392	0.433230	-0.552127	0.491081	-11.524150	92.521215	38.191275	1.092644	-0.897942	0.719065
1309.656000	-0.593418	-2.209971	-0.361036	-1.014343	-0.146250	0.033971	-0.714295	-0.623042	-0.180698	0.125147	-0.622138	0.395459	-3.881113	5.412654	3.199152	0.410657	-0.556690	0.368977	-3.627815	5.318590	3.017165	0.430667	-0.553858	0.496438	-11.547181	93.256383	38.419125	1.111880	-0.903366	0.719062
1309.666000	-0.600593	-2.216252	-0.362809	-1.013110	-0.152507	0.038023	-0.718618	-0.621792	-0.172084	0.115408	-0.630944	0.406216	-3.995766	5.601687	3.019785	0.388499	-0.527819	0.404085	-3.632608	5.372061	3.041993	0.428592	-0.555314	0.500903	-11.565407	93.875861	38.609177	1.128562	-0.908026	0.719060
1309.676000	-0.607845	-2.222480	-0.364451	-1.012051	-0.158920	0.042181	-0.722554	-0.619240	-0.169725	0.103989	-0.634663	0.414283	-3.835166	5.650004	3.086598	0.406116	-0.495114	0.419601	-3.637258	5.424495	3.066112	0.426450	-0.556749	0.505368	-11.581921	94.482903	38.792246	1.144529	-0.912468	0.719058
1309.686000	-0.615174	-2.228687	-0.366191	-1.011053	-0.165362	0.046470	-0.724692	-0.615134	-0.165425	0.092171	-0.636060	0.423371	-3.839505	5.642803	3.219545	0.413695	-0.510673	0.409416	-3.641784	5.476574	3.090146	0.424372	-0.558198	0.509832	-11.596954	95.085708	38.974473	1.161181	-0.917054	0.719056
1309.696000	-0.622420	-2.234896	-0.367796	-1.010205	-0.171792	0.050763	-0.728790	-0.612715	-0.159557	0.083690	-0.647200	0.435817	-3.996289	5.746891	3.137976	0.418487	-0.520338	0.387823	-3.646182	5.527902	3.113684	0.422264	-0.559635	0.514297	-11.610452	95.679506	39.151828	1.177509	-0.921516	0.719054
1309.706000	-0.629757	-2.240991	-0.369341	-1.009456	-0.178228	0.055188	-0.732936	-0.609069	-0.152642	0.074234	-0.658484	0.450289	-3.955167	5.552452	3.053441	0.372974	-0.506045	0.436649	-3.650440	5.578251	3.136756	0.420150	-0.561067	0.518762	-11.622281	96.261589	39.324601	1.193767	-0.925922	0.719052
1309.718000	-0.638506	-2.248293	-0.371152	-1.008599	-0.186210	0.060659	-0.735910	-0.609953	-0.150434	0.062978	-0.666312	0.467400	-4.090471	5.742626	3.093151	0.387884	-0.570196	0.426155	-3.655395	5.637864	3.163917	0.417603	-0.562778	0.524119	-11.634613	96.950443	39.526757	1.213175	-0.931129	0.719049
1309.728000	-0.645819	-2.254337	-0.372638	-1.008053	-0.192858	0.065384	-0.741368	-0.605016	-0.144233	0.056443	-0.673163	0.480943	-4.041881	5.506832	3.131290	0.325282	-0.522625	0.430516	-3.659380	5.686598	3.186117	0.415465	-0.564196	0.528584	-11.643159	97.513178	39.690943	1.229175	-0.935376	0.719047
1309.738000	-0.653280	-2.260445	-0.374089	-1.007530	-0.199519	0.070188	-0.744202	-0.605043	-0.140394	0.045489	-0.673644	0.490681	-4.184319	6.107248	3.227978	0.362361	-0.583167	0.437508	-3.667163	5.913196	3.279583	0.417837	-0.559132	0.533574	-11.708313	100.204926	40.567884	1.283555	-0.874194	0.736958
1309.748000	-0.660746	-2.266517	-0.375466	-1.007090	-0.206304	0.075218	-0.751218	-0.598729	-0.134116	0.037489	-0.677893	0.502243	-3.855023	5.783477	3.291072	0.383624	-0.613670	0.414137	-3.669665	5.962387	3.301943	0.415657	-0.560362	0.538101	-11.699806	100.763024	40.728937	1.299753	-0.878434	0.736956
1309.758000	-0.668213	-2.272441	-0.376833	-1.006809	-0.213207	0.080261	-0.753437	-0.596806	-0.130967	0.027894	-0.689997	0.510182	-3.772959	5.995590	3.370827	0.353901	-0.558724	0.409091	-3.672028	6.010208	3.323714	0.413439	-0.561578	0.540737	-11.689623	101.304716	40.884187	1.315550	-0.882519	0.736954
1309.770000	-0.677417	-2.279621	-0.378440	-1.006575	-0.221583	0.086500	-0.755516	-0.594889	-0.128755	0.015723	-0.690989	0.526477	-3.842011	6.263979	3.659755	0.386214	-0.547468	0.460115	-3.674731	6.067049	3.349405	0.410781	-0.563032	0.543901	-11.675831	101.948220	41.066229	1.334544	-0.887367	0.736951
1309.780000	-0.685045	-2.285512	-0.379697	-1.006425	-0.228601	0.091771	-0.758929	-0.591101	-0.121037	0.004181	-0.692949	0.539136	-3.997632	6.157644	3.609262	0.299766	-0.589425	0.426777	-3.676859	6.113702	3.370503	0.265469	-0.564242	0.546537	-11.662842	102.475927	41.214863	1.350509	-0.891384	0.736949
1309.790000	-0.692665	-2.291356	-0.380832	-1.006529	-0.235565	0.097137	-0.763256	-0.585889	-0.110465	-0.010704	-0.703483	0.551210	-3.807359	6.245907	3.299940	0.182170	-0.510009	0.475633	-3.678890	6.159492	3.391058	-0.006490	-0.565441	0.549173	-11.648702	102.993289	41.358154	1.366222	-0.895287	0.736947
1309.802000	-0.701788	-2.298368	-0.382102	-1.006691	-0.243924	0.103880	-0.765015	-0.583198	-0.104885	-0.023778	-0.712542	0.563785	-3.868451	6.216679	3.270605	0.103387	-0.628441	0.463090	-3.681203	6.213426	3.415148	-0.159365	-0.566870	0.552337	-11.630226	103.601983	41.524435	1.384949	-0.899869	0.736945
1309.812000	-0.709480	-2.304207	-0.383143	-1.006942	-0.251085	0.109593	-0.767903	-0.579574	-0.099580	-0.024868	-0.725949	0.578209	-4.133014	6.072227	3.364074	0.016460	-0.458757	0.490658	-3.683020	6.258031	3.435054	-0.161719	-0.568058	0.554973	-11.613520	104.105153	41.661336	1.400710	-0.903656	0.736942
1309.824000	-0.718695	-2.311194	-0.384318	-1.007222	-0.259858	0.116683	-0.775892	-0.577024	-0.096624	-0.034431	-0.723039	0.589361	-3.952338	6.451084	3.549644	-0.024539	-0.570696	0.464451	-3.685098	6.311027	3.458397	-0.164590	-0.569464	0.558136	-11.592242	104.702617	41.820272	1.419124	-0.907989	0.736940
1309.836000	-0.728033	-2.318128	-0.385396	-1.007668	-0.268538	0.123878	-0.781627	-0.571380	-0.091426	-0.041561	-0.725935	0.601464	-3.781709	6.489445	3.548552	-0.069969	-0.623168	0.474503	-3.694857	6.516993	3.541250	-0.162250	-0.563723	0.560105	-11.666530	107.130700	42.568625	1.489538	-0.837238	0.726845
1309.846000	-0.735831	-2.323745	-0.386269	-1.008166	-0.275904	0.129897	-0.782335	-0.565392	-0.083171	-0.051225	-0.735434	0.611543	-3.853344	6.325096	3.330958	-0.136314	-0.601752	0.501438	-3.695351	6.559725	3.560218	-0.164616	-0.564668	0.562705	-11.634152	107.602548	42.693216	1.504416	-0.840611	0.726843
1309.856000	-0.743679	-2.329355	-0.387107	-1.008725	-0.283408	0.136116	-0.784608	-0.563495	-0.080475	-0.065987	-0.736640	0.627929	-4.196420	6.359537	3.586676	-0.090546	-0.499171	0.510615	-3.695765	6.602191	3.579012	-0.166965	-0.565612	0.565305	-11.600815	108.071209	42.816096	1.519486	-0.843969	0.726841
1309.866000	-0.751624	-2.334981	-0.387860	-1.009504	-0.290797	0.142464	-0.789547	-0.560774	-0.072331	-0.072884	-0.736121	0.639074	-4.037652	6.486529	3.461330	-0.141526	-0.578943	0.443673	-3.696103	6.643524	3.597323	-0.169325	-0.566547	0.567905	-11.566562	108.526313	42.934227	1.534434	-0.847229	0.726839
1309.878000	-0.761139	-2.341746	-0.388711	-1.010457	-0.299572	0.150241	-0.795207	-0.556399	-0.068677	-0.086546	-0.744276	0.651064	-3.866088	6.827596	3.483954	-0.098898	-0.625959	0.486469	-3.696424	6.693309	3.619174	-0.172113	-0.567673	0.571025	-11.524453	109.074647	43.074779	1.552844	-0.851189	0.726836
1309.888000	-0.769006	-2.347304	-0.389367	-1.011350	-0.307150	0.156793	-0.796136	-0.551141	-0.062859	-0.095277	-0.755071	0.664710	-4.100665	6.884366	3.480356	-0.134060	-0.557050	0.522030	-3.696625	6.734630	3.637109	-0.174443	-0.568602	0.573625	-11.488559	109.529592	43.189216	1.568119	-0.854380	0.726834
1309.898000	-0.776995	-2.352839	-0.389954	-1.012338	-0.314789	0.163552	-0.800276	-0.546148	-0.058181	-0.105319	-0.756671	0.679187	-4.275990	6.930983	3.523609	-0.127659	-0.543977	0.493790	-3.696746	6.774667	3.654624	-0.176788	-0.569519	0.576225	-11.451715	109.969168	43.299513	1.583227	-0.857450	0.726832
1309.908000	-0.785041	-2.358322	-0.390491	-1.013441	-0.322407	0.170475	-0.807929	-0.542816	-0.053506	-0.116526	-0.754984	0.689817	-4.171957	7.039727	3.568541	-0.130920	-0.600741	0.446069	-3.696805	6.814378	3.671912	-0.179134	-0.570428	0.578825	-11.414129	110.404835	43.407576	1.598330	-0.860439	0.726830
1309.918000	-0.793076	-2.363663	-0.391006	-1.014635	-0.329958	0.177423	-0.812754	-0.537470	-0.049678	-0.126309	-0.764292	0.697984	-3.609453	6.821033	3.646033	-0.150976	-0.571197	0.482931	-3.696805	6.852703	3.688676	-0.181521	-0.571322	0.581425	-11.375833	110.823900	43.510483	1.612989	-0.863255	0.726828
1309.930000	-0.802913	-2.369975	-0.391566	-1.016220	-0.339131	0.185886	-0.814136	-0.534465	-0.043186	-0.136531	-0.772214	0.713198	-3.967726	6.968159	3.732752	-0.171992	-0.586053	0.483066	-3.696736	6.897840	3.708425	-0.184372	-0.572389	0.584545	-11.329046	111.316573	43.630359	1.630724	-0.866575	0.726825
1309.940000	-0.811154	-2.375329	-0.391972	-1.017591	-0.346888	0.193071	-0.816393	-0.528847	-0.036393	-0.144721	-0.771568	0.725878	-4.149255	6.992467	3.752584	-0.167269	-0.575295	0.518407	-3.704522	7.058428	3.770185	-0.180644	-0.565612	0.583323	-11.383943	113.193577	44.174792	1.709333	-0.788803	0.687020
1309.950000	-0.819374	-2.380611	-0.392293	-1.019051	-0.354733	0.200382	-0.821297	-0.522263	-0.030542	-0.153625	-0.776102	0.742151	-3.629448	7.083312	3.745432	-0.155008	-0.556495	0.495060	-3.703603	7.096020	3.786406	-0.182841	-0.566268	0.585781	-11.334584	113.596611	44.271019	1.723895	-0.791339	0.687018
1309.962000	-0.829182	-2.386908	-0.392625	-1.020986	-0.363980	0.209331	-0.823223	-0.517550	-0.023846	-0.166452	-0.776297	0.751742	-3.984247	7.148895	3.729877	-0.137291	-0.619795	0.516180	-3.702445	7.140616	3.805631	-0.185431	-0.567059	0.588730	-11.274685	114.074105	44.384109	1.741851	-0.794423	0.687015
1309.972000	-0.837407	-2.392049	-0.392863	-1.022719	-0.371792	0.216916	-0.826029	-0.511920	-0.018911	-0.175667	-0.783200	0.764038	-4.134881	7.139143	3.793509	-0.134165	-0.567107	0.511070	-3.701436	7.177035	3.821313	-0.187615	-0.567703	0.591187	-11.224251	114.463096	44.475023	1.756553	-0.796831	0.687013
1309.984000	-0.847416	-2.398145	-0.393016	-1.024926	-0.381318	0.226190	-0.834825	-0.506480	-0.012750	-0.183528	-0.792051	0.775321	-4.053296	7.250535	3.881387	-0.093072	-0.438322	0.523255	-3.700177	7.219478	3.839698	-0.190259	-0.568459	0.594136	-11.163137	114.914801	44.579864	1.773934	-0.799533	0.687011
1309.994000	-0.855847	-2.403187	-0.393121	-1.026844	-0.389180	0.234059	-0.839877	-0.501751	-0.005535	-0.191109	-0.785152	0.786203	-3.478481	7.534112	3.950108	-0.125231	-0.610927	0.485772	-3.699105	7.254267	4.126791	-0.192454	-0.569081	0.596594	-11.111949	115.284272	44.664158	1.788513	-0.801713	0.687009
1310.004000	-0.864239	-2.408155	-0.393105	-1.028827	-0.396969	0.241980	-0.837799	-0.497389	0.002853	-0.196884	-0.797651	0.795838	-3.912493	7.692853	4.114043	-0.122164	-0.526613	0.551517	-3.698004	7.293118	4.509303	-0.194662	-0.569695	0.599051	-11.060404	115.649003	44.746264	1.802949	-0.803788	0.687007
1310.014000	-0.872691	-2.413096	-0.393090	-1.030920	-0.405022	0.250007	-0.839206	-0.490433	0.007137	-0.207152	-0.798784	0.807517	-4.252204	7.274642	4.590536	-0.121163	-0.524070	0.548782	-3.696878	7.332347	4.872945	-0.196904	-0.570291	0.601508	-11.008563	116.003696	44.825225	1.817019	-0.805680	0.687005
1310.024000	-0.881112	-2.417911	-0.392992	-1.033078	-0.412968	0.258103	-0.846893	-0.484970	0.012968	-0.214033	-0.802866	0.823579	-3.848755	7.308198	4.820542	-0.124696	-0.469476	0.501874	-3.695731	7.371053	5.215273	-0.199131	-0.570881	0.603966	-10.956464	116.352126	44.902178	1.831250	-0.807507	0.687003
1310.036000	-0.891183	-2.423715	-0.392797	-1.035751	-0.422615	0.268087	-0.851507	-0.479004	0.017237	-0.222841	-0.802225	0.835509	-3.892889	7.300837	5.066428	-0.134777	-0.493073	0.527929	-3.697484	7.499297	5.259371	-0.194944	-0.563911	0.600304	-10.931503	117.744021	45.253719	1.920524	-0.728091	0.617103
1310.046000	-0.899714	-2.428417	-0.392640	-1.038034	-0.430605	0.276488	-0.852474	-0.471914	0.019984	-0.231701	-0.800012	0.842120	-4.176751	7.120246	5.205625	-0.190575	-0.568779	0.582934	-3.695759	7.538168	5.273764	-0.196876	-0.564271	0.602511	-10.872648	118.081935	45.327092	1.934414	-0.729665	0.617101
1310.056000	-0.908366	-2.433179	-0.392423	-1.040404	-0.438606	0.284963	-0.856120	-0.470437	0.022777	-0.243563	-0.807805	0.855240	-4.433773	7.647507	5.402715	-0.194824	-0.461451	0.524310	-3.694016	7.576362	5.287977	-0.198793	-0.564623	0.604719	-10.813577	118.411741	45.398698	1.948465	-0.731162	0.617099
1310.066000	-0.916996	-2.437851	-0.392144	-1.042885	-0.446698	0.293606	-0.863617	-0.464170	0.029160	-0.252742	-0.799340	0.865132	-3.879009	7.365962	5.425474	-0.171238	-0.637849	0.513855	-3.692273	7.614271	5.301971	-0.200711	-0.564969	0.606926	-10.754494	118.738131	45.468142	1.962514	-0.732584	0.617097
1310.076000	-0.925706	-2.442485	-0.391829	-1.045457	-0.454719	0.302329	-0.865143	-0.458292	0.033325	-0.263913	-0.806508	0.870573	-3.816881	7.496388	5.509180	-0.206349	-0.534456	0.539048	-3.690511	7.651562	5.315790	-0.202636	-0.565305	0.609133	-10.695197	119.057134	45.535874	1.976474	-0.733894	0.617095
1310.088000	-0.936075	-2.447922	-0.391395	-1.048657	-0.464413	0.312832	-0.867011	-0.451852	0.040458	-0.275125	-0.810958	0.884739	-4.205091	7.525415	5.588535	-0.135380	-0.551635	0.556511	-3.688402	7.695583	5.332072	-0.204941	-0.565697	0.611782	-10.624093	119.431196	45.614188	1.993291	-0.735357	0.617093
1310.098000	-0.944715	-2.452483	-0.390948	-1.051446	-0.472589	0.321783	-0.874164	-0.445717	0.045173	-0.283790	-0.811531	0.894892	-4.057062	7.751782	5.696475	-0.134036	-0.582226	0.543202	-3.686633	7.731924	5.345468	-0.206877	-0.566010	0.613989	-10.564706	119.738821	45.677759	2.007146	-0.736422	0.617091
1310.108000	-0.953434	-2.456857	-0.390477	-1.054261	-0.480692	0.330823	-0.878412	-0.443294	0.051000	-0.290230	-0.806755	0.906568	-3.934318	7.855203	5.829715	-0.128088	-0.582802	0.502779	-3.684869	7.767708	5.358646	-0.208817	-0.566311	0.616196	-10.505379	120.039756	45.739179	2.020951	-0.737359	0.617089
1310.120000	-0.964042	-2.462079	-0.389861	-1.057868	-0.490225	0.341772	-0.880697	-0.435962	0.059363	-0.300923	-0.818334	0.917918	-4.258496	7.876597	5.724983	-0.054629	-0.522363	0.536680	-3.682747	7.809889	5.374269	-0.211125	-0.566670	0.618845	-10.434132	120.391797	45.811005	2.037733	-0.738469	0.617087
1310.130000	-0.972963	-2.466402	-0.389209	-1.060924	-0.498367	0.350955	-0.885577	-0.430250	0.065995	-0.304562	-0.823444	0.929682	-4.034763	7.950050	5.768469	-0.095121	-0.543918	0.590622	-3.680998	7.844477	5.386997	-0.213076	-0.566955	0.621053	-10.374980	120.678421	45.867997	2.051417	-0.739232	0.617085
1310.142000	-0.983582	-2.471538	-0.388341	-1.064696	-0.508332	0.362239	-0.892115	-0.421926	0.074171	-0.309224	-0.814856	0.939072	-3.664789	8.046397	5.608966	-0.144680	-0.588734	0.508533	-3.668655	7.915738	5.405044	-0.207805	-0.559867	0.614126	-10.182392	121.372568	45.966887	2.144613	-0.662362	0.518087
1310.152000	-0.992454	-2.475728	-0.387568	-1.067859	-0.516509	0.371647	-0.891361	-0.416394	0.081137	-0.313810	-0.816155	0.945299	-4.049541	8.094527	5.613307	-0.107841	-0.538984	0.572297	-3.666577	7.949876	5.417140	-0.209341	-0.559932	0.615979	-10.120303	121.648028	46.020671	2.157932	-0.662791	0.518085
1310.162000	-1.001444	-2.479861	-0.386764	-1.070995	-0.524696	0.381094	-0.894654	-0.409237	0.083790	-0.323018	-0.813874	0.959005	-4.256303	8.019135	5.793996	-0.171987	-0.572405	0.573768	-3.664508	7.983523	5.429055	-0.210895	-0.559986	0.617832	-10.058324	121.917610	46.072680	2.171051	-0.663112	0.518083
1310.172000	-1.010386	-2.483967	-0.385848	-1.074318	-0.532876	0.390754	-0.901367	-0.402507	0.089431	-0.334409	-0.815914	0.967071	-3.811109	7.997890	5.809860	-0.148826	-0.496523	0.534476	-3.662451	8.016825	5.440828	-0.212447	-0.560029	0.619685	-9.996478	122.183064	46.123286	2.184192	-0.663313	0.518081
1310.184000	-1.021142	-2.488759	-0.384777	-1.078307	-0.542641	0.402462	-0.903237	-0.397674	0.095102	-0.344322	-0.812094	0.973854	-4.056165	8.283781	5.838228	-0.194769	-0.599857	0.576997	-3.660001	8.055856	5.454694	-0.214337	-0.560068	0.621909	-9.922494	122.490455	46.181451	2.199676	-0.663418	0.518079
1310.194000	-1.030264	-2.492674	-0.383765	-1.081803	-0.550684	0.412135	-0.906440	-0.392476	0.101348	-0.353546	-0.817017	0.981411	-4.109058	8.105720	5.737011	-0.145629	-0.615327	0.621138	-3.657962	8.088168	5.466189	-0.215885	-0.560099	0.623762	-9.860873	122.744058	46.229319	2.212863	-0.663481	0.518077
1310.204000	-1.039262	-2.496495	-0.382719	-1.085292	-0.558852	0.422038	-0.913141	-0.386288	0.106816	-0.363738	-0.815584	0.994190	-4.016782	8.081165	5.802356	-0.114178	-0.629261	0.550344	-3.655952	8.119520	5.477405	-0.217475	-0.560109	0.625615	-9.799598	122.986158	46.274454	2.225596	-0.663334	0.518076
1310.214000	-1.048429	-2.500291	-0.381599	-1.088965	-0.567112	0.432090	-0.917738	-0.380505	0.113492	-0.368688	-0.823971	0.998999	-3.876937	8.078411	5.669549	-0.114425	-0.497284	0.553334	-3.653959	8.150684	5.488477	-0.219073	-0.560106	0.627468	-9.738535	123.226004	46.318157	2.238243	-0.663032	0.518074
1310.224000	-1.057672	-2.504073	-0.380372	-1.092732	-0.575338	0.442061	-0.918005	-0.373713	0.118610	-0.375744	-0.810044	1.008552	-4.045130	7.955743	5.682133	-0.083118	-0.577101	0.596940	-3.651967	8.181636	5.499507	-0.220660	-0.560092	0.629321	-9.677476	123.463313	46.361455	2.251011	-0.662621	0.518072
1310.234000	-1.066963	-2.507804	-0.379159	-1.096568	-0.583476	0.452166	-0.921616	-0.369476	0.121182	-0.375642	-0.817312	1.019123	-3.843225	8.198277	5.832745	-0.108433	-0.545441	0.557448	-3.660723	8.271715	5.529775	-0.215431	-0.553864	0.622991	-9.744985	124.406362	46.594166	2.336118	-0.595803	0.430891
1310.246000	-1.078057	-2.512194	-0.377668	-1.101112	-0.593196	0.464425	-0.926987	-0.362619	0.125544	-0.377444	-0.821980	1.028098	-3.834807	8.178458	5.783799	-0.180206	-0.491337	0.534982	-3.658043	8.308996	5.542724	-0.216918	-0.553634	0.624841	-9.667565	124.682189	46.643928	2.351334	-0.595160	0.430889
1310.256000	-1.087229	-2.515805	-0.376370	-1.104944	-0.601432	0.474823	-0.928437	-0.354377	0.129563	-0.385646	-0.814329	1.032325	-3.897807	8.004751	5.812078	-0.190640	-0.489405	0.551524	-3.655818	8.339612	5.553402	-0.218174	-0.553427	0.626382	-9.603155	124.906632	46.684286	2.363830	-0.594456	0.430887
1310.268000	-1.098410	-2.520029	-0.374722	-1.109672	-0.611168	0.487369	-0.934210	-0.350803	0.134532	-0.398550	-0.806191	1.038392	-3.948180	8.683288	5.968758	-0.167650	-0.605505	0.498309	-3.653166	8.375840	5.566081	-0.219679	-0.553169	0.628231	-9.526077	125.169834	46.731386	2.378851	-0.593511	0.430885
1310.278000	-1.107852	-2.523512	-0.373352	-1.113630	-0.619221	0.497711	-0.939162	-0.343828	0.140112	-0.405111	-0.814817	1.043435	-3.824338	8.524734	5.933171	-0.198333	-0.523402	0.582052	-3.650971	8.405790	5.576519	-0.220948	-0.552946	0.629772	-9.462020	125.386308	46.769385	2.391206	-0.592637	0.430883
1310.288000	-1.117313	-2.526904	-0.371958	-1.117759	-0.627411	0.508157	-0.939800	-0.336218	0.143476	-0.414009	-0.809536	1.055157	-3.943326	8.611950	6.116704	-0.136273	-0.605593	0.613356	-3.648790	8.434980	5.586842	-0.222221	-0.552709	0.631314	-9.398136	125.593666	46.806244	2.403527	-0.591615	0.430881
1310.298000	-1.126750	-2.530244	-0.370430	-1.121957	-0.635565	0.518867	-0.941536	-0.331910	0.150381	-0.417596	-0.805195	1.060562	-4.135118	8.796778	6.014669	-0.096381	-0.604171	0.552239	-3.646623	8.463974	5.597091	-0.223481	-0.552465	0.632855	-9.334408	125.798690	46.842373	2.415980	-0.590519	0.430880
1310.310000	-1.138043	-2.534139	-0.368540	-1.127089	-0.645175	0.531598	-0.948325	-0.319980	0.161261	-0.418172	-0.811843	1.068045	-3.834893	8.445913	5.722885	-0.156522	-0.622522	0.634521	-3.644041	8.498387	5.609225	-0.225007	-0.552169	0.634704	-9.258166	126.040168	46.884116	2.430773	-0.589162	0.430878
1310.320000	-1.147589	-2.537288	-0.366882	-1.131359	-0.653259	0.542275	-0.950832	-0.315442	0.163554	-0.423260	-0.811614	1.079027	-4.032969	8.464700	5.867527	-0.118630	-0.556121	0.566168	-3.641903	8.526365	5.619184	-0.226311	-0.551903	0.636245	-9.194793	126.233011	46.917399	2.442752	-0.587826	0.430876
1310.330000	-1.157141	-2.540346	-0.365248	-1.135572	-0.661447	0.553154	-0.953348	-0.306632	0.168166	-0.432085	-0.814677	1.086773	-4.278610	8.256021	5.968653	-0.167157	-0.490615	0.592375	-3.639774	8.553874	5.628998	-0.227664	-0.551619	0.637786	-9.131528	126.420249	46.949255	2.454209	-0.586299	0.430874
1310.340000	-1.166683	-2.543385	-0.363539	-1.139844	-0.669568	0.564051	-0.961181	-0.303222	0.178133	-0.440978	-0.804233	1.090237	-3.694327	8.667671	5.844382	-0.201124	-0.517254	0.550627	-3.704290	8.764016	5.716521	-0.221130	-0.544503	0.632765	-9.862512	128.774296	47.740251	2.548795	-0.513020	0.362518
1310.350000	-1.176359	-2.546362	-0.361783	-1.144225	-0.677586	0.574938	-0.963909	-0.293034	0.183242	-0.451054	-0.801561	1.101484	-3.914169	8.400636	5.701934	-0.242323	-0.508900	0.548977	-3.701736	8.793409	5.727045	-0.222264	-0.544020	0.634061	-9.789661	128.960570	47.772839	2.560587	-0.511413	0.362516
1310.362000	-1.187956	-2.549869	-0.359574	-1.149662	-0.687070	0.588199	-0.966628	-0.289524	0.184517	-0.462406	-0.803114	1.102141	-4.202359	8.715441	6.139220	-0.091821	-0.502301	0.610128	-3.698674	8.828316	5.739608	-0.223599	-0.543438	0.635617	-9.702271	129.179736	47.811311	2.575014	-0.509464	0.362514
1310.372000	-1.197557	-2.552650	-0.357743	-1.154387	-0.695104	0.599246	-0.973803	-0.278282	0.195895	-0.463683	-0.796965	1.106430	-3.831001	8.375070	5.874239	-0.118306	-0.553713	0.598843	-3.696125	8.857120	5.749996	-0.224705	-0.542939	0.636913	-9.629484	129.358952	47.842562	2.587102	-0.507690	0.362512
1310.382000	-1.207378	-2.555438	-0.355750	-1.159184	-0.703053	0.610384	-0.975017	-0.275961	0.199403	-0.464306	-0.798089	1.116875	-4.053839	8.908845	5.971390	-0.060171	-0.502639	0.563822	-3.693574	8.885565	5.760302	-0.225824	-0.542434	0.638210	-9.556662	129.533873	47.873021	2.599061	-0.505844	0.362509
1310.394000	-1.219209	-2.558700	-0.353395	-1.164724	-0.712580	0.623827	-0.978148	-0.265010	0.203002	-0.464225	-0.795615	1.120358	-4.198332	8.855085	6.090806	-0.153947	-0.578831	0.602358	-3.690507	8.919168	5.772490	-0.227208	-0.541817	0.639766	-9.469215	129.737416	47.907793	2.612955	-0.503517	0.362507
1310.404000	-1.229041	-2.561323	-0.351290	-1.169406	-0.720528	0.635060	-0.985511	-0.259142	0.214450	-0.473063	-0.792284	1.128119	-3.731575	9.075447	5.903288	-0.199900	-0.554016	0.595351	-3.687943	8.946873	5.782563	-0.228393	-0.541285	0.641062	-9.396248	129.903470	47.935954	2.624202	-0.501377	0.362505
1310.416000	-1.240811	-2.564383	-0.348687	-1.175097	-0.730067	0.648664	-0.988485	-0.247911	0.217720	-0.486253	-0.783193	1.134686	-3.963692	8.867057	6.109458	-0.176816	-0.552647	0.583817	-3.684854	8.979536	5.794480	-0.229843	-0.540637	0.642618	-9.308534	130.095753	47.968066	2.637395	-0.498710	0.362503
1310.426000	-1.250768	-2.566801	-0.346539	-1.179922	-0.737813	0.659987	-0.991067	-0.243233	0.220234	-0.496651	-0.786584	1.141295	-4.227916	9.182484	6.368619	-0.105428	-0.590873	0.602014	-3.682263	9.006234	5.804334	-0.231044	-0.540097	0.643914	-9.235245	130.249749	47.994066	2.648456	-0.496496	0.362501
1310.438000	-1.262612	-2.569641	-0.343717	-1.185991	-0.747177	0.673851	-0.999433	-0.234695	0.231785	-0.499877	-0.789966	1.150286	-3.940520	9.270074	5.963182	-0.113149	-0.534117	0.536678	-3.649918	9.015401	5.798355	-0.223418	-0.533148	0.630384	-8.798662	130.161720	47.853074	2.754750	-0.427145	0.204188
1310.448000	-1.272709	-2.571871	-0.341388	-1.191051	-0.755114	0.685328	-1.001884	-0.225383	0.234834	-0.500040	-0.788379	1.146549	-4.097627	8.993172	6.086175	-0.065633	-0.423850	0.589163	-3.647127	9.041207	5.807578	-0.223930	-0.532430	0.631114	-8.725208	130.306630	47.877315	2.765688	-0.424716	0.204186
1310.460000	-1.284753	-2.574592	-0.338485	-1.197059	-0.764530	0.699066	-1.005957	-0.219730	0.241151	-0.499746	-0.776398	1.156937	-4.048108	9.145100	5.984978	-0.145080	-0.495525	0.576844	-3.643754	9.072018	5.818547	-0.223538	-0.531554	0.631990	-8.636774	130.478656	47.905439	2.778393	-0.421643	0.204183
1310.470000	-1.294883	-2.576680	-0.335999	-1.202074	-0.772262	0.710688	-1.012796	-0.206932	0.246063	-0.504905	-0.766524	1.160129	-3.811368	8.746078	6.064457	-0.158213	-0.538658	0.553898	-3.640910	9.096989	5.827524	-0.223249	-0.530817	0.632720	-8.562688	130.613570	47.927264	2.788570	-0.419006	0.204181
1310.480000	-1.304946	-2.578702	-0.333553	-1.207069	-0.779885	0.722367	-1.013146	-0.203901	0.248501	-0.512946	-0.770821	1.158443	-3.991404	8.957673	6.260071	-0.190924	-0.497943	0.562536	-3.638039	9.121698	5.836450	-0.222970	-0.530079	0.633451	-8.488282	130.745346	47.948587	2.798654	-0.416354	0.204180
1310.492000	-1.317173	-2.581099	-0.330480	-1.213191	-0.789074	0.736306	-1.019572	-0.196536	0.257025	-0.524252	-0.763640	1.164101	-3.824465	9.285501	6.069084	-0.099204	-0.565533	0.547970	-3.634553	9.150986	5.847071	-0.222639	-0.529187	0.634327	-8.398490	130.899124	47.973285	2.810696	-0.413109	0.204177
1310.502000	-1.327460	-2.582989	-0.327816	-1.218576	-0.796716	0.747918	-1.023647	-0.183296	0.261587	-0.524295	-0.759563	1.165668	-3.769145	8.508635	6.185858	-0.121999	-0.498257	0.617615	-3.631611	9.175163	5.855885	-0.222344	-0.528436	0.635057	-8.323231	131.024533	47.993500	2.820945	-0.410330	0.204175
1310.514000	-1.339792	-2.585161	-0.324622	-1.224982	-0.805813	0.761966	-1.025665	-0.180808	0.270378	-0.520270	-0.758242	1.174591	-4.121955	9.116065	6.124887	-0.115487	-0.522246	0.559876	-3.628034	9.203855	5.866413	-0.221984	-0.527535	0.635933	-8.232359	131.171180	48.017285	2.833306	-0.406984	0.204173
1310.524000	-1.350152	-2.586918	-0.321937	-1.230167	-0.813394	0.773791	-1.031173	-0.174157	0.272006	-0.521575	-0.749173	1.170587	-3.957557	9.152903	6.301404	-0.205731	-0.592169	0.574049	-3.625006	9.227436	5.875040	-0.221757	-0.526766	0.636663	-8.156075	131.289449	48.035671	2.842824	-0.404004	0.204171
1310.536000	-1.362462	-2.588905	-0.318624	-1.236413	-0.822499	0.787758	-1.036356	-0.162061	0.279692	-0.535252	-0.742636	1.177176	-3.620034	8.757375	6.084240	-0.180518	-0.531735	0.591222	-3.572747	9.200862	5.855336	-0.213180	-0.520815	0.621608	-7.483858	130.776994	47.764392	2.942246	-0.346934	0.035728
1310.546000	-1.372843	-2.590541	-0.315852	-1.241781	-0.829858	0.799511	-1.037101	-0.160379	0.281742	-0.542750	-0.733153	1.183124	-3.942299	9.366936	6.254744	-0.179417	-0.637958	0.579996	-3.569500	9.222957	5.863211	-0.212709	-0.519920	0.621736	-7.408520	130.883395	47.780486	2.951415	-0.343955	0.035726
1310.558000	-1.385320	-2.592359	-0.312324	-1.248333	-0.838669	0.813846	-1.044424	-0.149469	0.292806	-0.543646	-0.742039	1.183250	-3.697078	9.327534	6.098154	-0.083415	-0.549416	0.519574	-3.565550	9.249425	5.872658	-0.212111	-0.518851	0.621889	-7.317478	131.010536	47.799759	2.962775	-0.340431	0.035724
1310.568000	-1.395848	-2.593846	-0.309360	-1.253917	-0.846075	0.825599	-1.044788	-0.143767	0.298083	-0.540419	-0.741853	1.179603	-3.868045	9.292776	6.068981	-0.071306	-0.499745	0.571777	-3.562179	9.270810	5.880352	-0.211640	-0.517944	0.622017	-7.240654	131.108429	47.814075	2.971950	-0.337314	0.035722
1310.580000	-1.408383	-2.595497	-0.305820	-1.260323	-0.854961	0.839750	-1.049142	-0.133188	0.302771	-0.537554	-0.729511	1.181062	-3.962030	9.074424	6.102129	-0.164674	-0.513830	0.581743	-3.558086	9.296414	5.889550	-0.211113	-0.516847	0.622170	-7.147902	131.225219	47.830901	2.982550	-0.333478	0.035720
1310.590000	-1.418863	-2.596812	-0.302785	-1.265669	-0.862239	0.851497	-1.056138	-0.129657	0.305918	-0.543025	-0.727908	1.183525	-3.764509	9.531823	6.209523	-0.167171	-0.488147	0.627086	-3.554602	9.317413	5.897077	-0.210716	-0.515928	0.622297	-7.069723	131.318503	47.843575	2.990928	-0.330243	0.035719
1310.602000	-1.431528	-2.598272	-0.299100	-1.272187	-0.870936	0.865839	-1.057928	-0.118732	0.314766	-0.554929	-0.721829	1.183238	-3.968379	9.339296	6.076829	-0.126280	-0.466341	0.568406	-3.550332	9.342185	5.906003	-0.210253	-0.514819	0.622450	-6.974849	131.425322	47.857724	3.000836	-0.326288	0.035717
1310.612000	-1.442147	-2.599389	-0.295959	-1.277690	-0.878124	0.877593	-1.062690	-0.113667	0.317212	-0.557553	-0.723599	1.180572	-3.790228	9.528678	6.256916	-0.123363	-0.429292	0.620455	-3.546705	9.362499	5.913400	-0.209858	-0.513900	0.622578	-6.894961	131.510389	47.869111	3.009192	-0.323036	0.035715
1310.622000	-1.452822	-2.600511	-0.292729	-1.283390	-0.885200	0.889386	-1.066289	-0.102792	0.325021	-0.557038	-0.711186	1.187077	-3.715130	9.349953	6.124279	-0.129377	-0.555785	0.571431	-3.542993	9.382570	5.920703	-0.209461	-0.512977	0.622705	-6.814057	131.592560	47.879577	3.017572	-0.319758	0.035713
1310.634000	-1.465660	-2.601696	-0.288927	-1.290070	-0.893747	0.903697	-1.066853	-0.094378	0.327345	-0.550341	-0.713203	1.182885	-4.075214	8.985446	6.233959	-0.094569	-0.485947	0.577297	-3.468518	9.321867	5.888301	-0.201671	-0.508381	0.607015	-5.879755	130.678405	47.488599	3.105554	-0.278514	-0.133079
1310.644000	-1.476231	-2.602627	-0.285607	-1.295615	-0.900816	0.915464	-1.072445	-0.091002	0.330731	-0.554778	-0.705151	1.182103	-3.831254	9.252525	6.402405	-0.176562	-0.490417	0.587480	-3.464587	9.339984	5.894666	-0.201103	-0.507358	0.606539	-5.801300	130.747188	47.495357	3.112835	-0.275096	-0.133080
1310.656000	-1.489243	-2.603669	-0.281530	-1.302219	-0.909228	0.929633	-1.077375	-0.084344	0.339333	-0.558214	-0.704997	1.178825	-3.728293	9.407048	6.153021	-0.184487	-0.426837	0.564937	-3.459753	9.361409	5.902121	-0.200460	-0.506127	0.605968	-5.705749	130.825962	47.501680	3.121161	-0.270955	-0.133082
1310.666000	-1.500094	-2.604460	-0.278068	-1.307770	-0.916261	0.941440	-1.077071	-0.076646	0.341665	-0.562263	-0.689699	1.175769	-3.997688	9.445483	6.208641	-0.151529	-0.483229	0.549436	-3.455644	9.378886	5.908278	-0.199912	-0.505093	0.605491	-5.625161	130.887073	47.506392	3.128225	-0.267417	-0.133084
1310.678000	-1.512952	-2.605344	-0.273883	-1.314681	-0.924456	0.955485	-1.084139	-0.069578	0.348657	-0.559823	-0.686749	1.175772	-3.600664	9.464468	6.016346	-0.134158	-0.484764	0.585372	-3.450577	9.399414	5.915498	-0.199265	-0.503863	0.604920	-5.526832	130.955106	47.510402	3.136580	-0.263290	-0.133085
1310.688000	-1.523859	-2.605966	-0.270299	-1.320307	-0.931222	0.967227	-1.085061	-0.063119	0.352371	-0.551450	-0.682379	1.174447	-3.767490	9.540962	6.063639	-0.156905	-0.527994	0.569283	-3.446274	9.416274	5.921448	-0.198738	-0.502846	0.604444	-5.443912	131.008827	47.513080	3.143422	-0.259934	-0.133087
1310.700000	-1.536898	-2.606632	-0.266094	-1.326898	-0.939336	0.981343	-1.088872	-0.051808	0.355347	-0.555382	-0.684433	1.171279	-3.896624	9.257642	6.261214	-0.173467	-0.469925	0.530436	-3.440986	9.436080	5.928388	-0.198177	-0.501613	0.603872	-5.342938	131.068204	47.514336	3.150857	-0.255772	-0.133089
1310.710000	-1.547795	-2.607120	-0.262520	-1.332371	-0.946225	0.993036	-1.093616	-0.045244	0.363083	-0.561009	-0.673273	1.166242	-3.445335	9.013391	6.035246	-0.190065	-0.443243	0.595374	-3.436462	9.452073	5.934003	-0.197748	-0.500570	0.603396	-5.257373	131.111557	47.513725	3.156649	-0.252136	-0.133090
1310.720000	-1.558804	-2.607526	-0.258938	-1.337931	-0.952864	1.004666	-1.093527	-0.040492	0.362593	-0.569638	-0.660149	1.165985	-3.815842	9.129575	6.210214	-0.125266	-0.531943	0.565952	-3.431889	9.468045	5.939677	-0.197278	-0.499535	0.602920	-5.171223	131.154647	47.513691	3.162875	-0.248591	-0.133091
1310.732000	-1.571839	-2.607943	-0.254551	-1.344949	-0.960808	1.018584	-1.099261	-0.033266	0.370194	-0.566796	-0.660660	1.163277	-3.585113	9.111870	6.215241	-0.091913	-0.486561	0.561042	-3.437354	9.569662	5.984170	-0.190638	-0.494792	0.594405	-5.198918	132.191755	47.883697	3.235521	-0.206861	-0.217930
1310.742000	-1.582858	-2.608299	-0.250808	-1.350654	-0.967410	1.030245	-1.101366	-0.025484	0.379592	-0.556410	-0.655559	1.157816	-3.790360	9.319003	6.144535	-0.108204	-0.441855	0.556399	-3.453994	9.755553	6.067497	-0.177554	-0.486381	0.577014	-5.365201	134.238980	48.636894	3.374204	-0.127123	-0.390093
1310.754000	-1.596185	-2.608548	-0.246219	-1.357274	-0.975282	1.044094	-1.102692	-0.019036	0.382125	-0.554053	-0.643200	1.149589	-3.867475	9.614683	6.359537	-0.168592	-0.500832	0.508321	-3.446511	9.777023	6.075233	-0.176673	-0.484802	0.575339	-5.235995	134.281331	48.633048	3.381108	-0.123073	-0.390095
1310.764000	-1.607193	-2.608688	-0.242370	-1.362757	-0.981654	1.055567	-1.109112	-0.011523	0.388549	-0.561086	-0.640484	1.142313	-3.624083	9.773487	6.173012	-0.139068	-0.427015	0.535440	-3.440128	10.050474	6.081499	-0.175981	-0.483483	0.573943	-5.126559	134.312617	48.628077	3.386414	-0.119672	-0.390097
1310.776000	-1.620597	-2.608693	-0.237697	-1.369455	-0.989238	1.069108	-1.110144	0.002760	0.391775	-0.563668	-0.630238	1.133330	-3.777287	10.584768	6.412180	-0.079319	-0.459256	0.573024	-3.432290	11.369868	6.088887	-0.175137	-0.481919	0.572268	-4.993092	134.343935	48.620814	3.392932	-0.115786	-0.390099
1310.786000	-1.631631	-2.608643	-0.233741	-1.375154	-0.995488	1.080434	-1.115257	0.006764	0.398726	-0.558375	-0.626325	1.131453	-3.781243	11.951862	6.498287	-0.065462	-0.463061	0.529764	-3.425570	12.444818	6.094823	-0.174458	-0.480610	0.570872	-4.879622	134.363213	48.612592	3.398100	-0.112486	-0.390101
1310.798000	-1.645032	-2.608493	-0.228921	-1.381906	-1.002922	1.094046	-1.118834	0.016897	0.406420	-0.552989	-0.623719	1.120247	-3.860491	12.144035	6.332878	-0.097804	-0.383295	0.541568	-3.417307	12.627046	6.101744	-0.173663	-0.479044	0.569197	-4.741070	134.382411	48.600735	3.404087	-0.108576	-0.390103
1310.808000	-1.656268	-2.608287	-0.224772	-1.387315	-1.009135	1.105137	-1.121121	0.021617	0.411862	-0.548871	-0.606722	1.116654	-4.026907	12.586731	6.261043	-0.181629	-0.475183	0.524351	-3.410254	12.644536	6.107284	-0.173072	-0.477735	0.567802	-4.623607	134.393643	48.588611	3.408307	-0.105275	-0.390104
1310.818000	-1.667481	-2.608008	-0.220624	-1.392760	-1.015181	1.116240	-1.127021	0.030223	0.416841	-0.555054	-0.593408	1.107101	-3.763033	12.505993	6.351433	-0.126936	-0.521837	0.580811	-3.403006	12.661462	6.112602	-0.172499	-0.476429	0.566406	-4.503818	134.398116	48.574308	3.412332	-0.102011	-0.390106
1310.830000	-1.681024	-2.607595	-0.215564	-1.399377	-1.022301	1.129564	-1.129250	0.039017	0.421761	-0.556451	-0.592111	1.100460	-3.903492	12.809267	6.324812	-0.071309	-0.470650	0.487243	-3.394127	12.681613	6.118849	-0.171809	-0.474881	0.564731	-4.357890	134.401565	48.555822	3.417181	-0.098299	-0.390107
1310.840000	-1.692348	-2.607171	-0.211320	-1.404965	-1.028102	1.140457	-1.130796	0.044993	0.425156	-0.554688	-0.591125	1.091368	-3.633848	12.880936	6.348471	-0.024937	-0.430727	0.509574	-3.214410	12.516797	6.044254	-0.161625	-0.471779	0.538374	-2.183503	132.251103	47.762076	3.520859	-0.076187	-0.650097
1310.852000	-1.705873	-2.606554	-0.206116	-1.411672	-1.035140	1.153553	-1.132910	0.054221	0.434439	-0.540293	-0.584573	1.079075	-3.689309	12.931289	6.147776	-0.094356	-0.385791	0.508946	-3.205259	12.531688	6.048348	-0.160602	-0.470163	0.535583	-2.049382	132.221482	47.731808	3.524050	-0.072427	-0.650098
1310.862000	-1.717182	-2.605950	-0.201800	-1.417041	-1.040911	1.164204	-1.134400	0.060490	0.435967	-0.533406	-0.570849	1.067116	-3.873177	13.118101	6.361701	-0.123033	-0.462079	0.520509	-3.197522	12.543658	6.051606	-0.159782	-0.468806	0.533257	-1.936280	132.191528	47.705079	3.526364	-0.069174	-0.650099
1310.874000	-1.730851	-2.605153	-0.196511	-1.423407	-1.047740	1.176957	-1.140298	0.070082	0.443689	-0.535109	-0.557843	1.055924	-3.356505	13.154446	6.211224	-0.103673	-0.492552	0.479231	-3.188038	12.557517	6.055178	-0.158857	-0.467191	0.530466	-1.798171	132.149550	47.669677	3.528498	-0.065413	-0.650100
1310.884000	-1.742378	-2.604394	-0.192136	-1.428653	-1.053309	1.187487	-1.141173	0.079211	0.447545	-0.538599	-0.554573	1.043338	-3.371818	12.968571	6.376135	-0.098182	-0.458957	0.487406	-3.179957	12.568521	6.057880	-0.158110	-0.465849	0.528141	-1.680957	132.108025	47.637480	3.530027	-0.062332	-0.650101
1310.896000	-1.756078	-2.603443	-0.186741	-1.435065	-1.059902	1.199852	-1.142734	0.086168	0.452732	-0.537573	-0.548653	1.034375	-3.328230	13.102091	6.345448	-0.024107	-0.399612	0.499809	-3.170084	12.581295	6.060883	-0.157225	-0.464253	0.525350	-1.538185	132.053048	47.596479	3.531729	-0.058772	-0.650102
1310.906000	-1.767415	-2.602490	-0.182099	-1.440469	-1.065380	1.210095	-1.142776	0.091308	0.460835	-0.525269	-0.542377	1.022095	-3.513071	13.248954	6.183738	-0.045513	-0.388510	0.541316	-3.161669	12.591468	6.063091	-0.156506	-0.462921	0.523024	-1.416976	132.001581	47.559420	3.532951	-0.055797	-0.650103
1310.918000	-1.781088	-2.601284	-0.176635	-1.446744	-1.071845	1.222308	-1.138884	0.100264	0.460041	-0.509084	-0.524061	1.002909	-3.254461	13.054612	6.286264	-0.087390	-0.445955	0.488589	-2.459192	12.399919	5.929507	-0.150647	-0.451298	0.495023	6.959237	129.513260	46.204289	3.583586	0.051504	-0.909580
1310.928000	-1.792526	-2.600223	-0.171961	-1.451814	-1.076994	1.232215	-1.139663	0.108976	0.460891	-0.507245	-0.511268	0.992522	-3.288479	11.933043	5.995166	-0.195032	-0.548020	0.579095	-3.025269	11.369895	5.502642	-0.217070	-0.500801	0.585218	0.165019	117.072892	41.980460	2.862388	-0.490495	0.082685
1310.938000	-1.804060	-2.599184	-0.167296	-1.456795	-1.082160	1.242185	-1.139763	0.103359	0.466396	-0.512141	-0.518792	0.985725	-2.656469	13.447196	6.039050	-0.088421	-0.410222	0.413298	-2.539289	12.178569	5.846271	-0.151419	-0.457545	0.487956	5.975071	126.675144	45.337227	3.561819	-0.032525	-0.941481
1310.950000	-1.817651	-2.597773	-0.161698	-1.462776	-1.088257	1.253904	-1.135502	0.119258	0.470984	-0.508942	-0.511825	0.964795	-2.790943	12.224413	5.864103	-0.081136	-0.441897	0.445030	-2.529642	12.170144	5.838363	-0.151010	-0.456133	0.484615	6.061868	126.426677	45.220720	3.552392	-0.031864	-0.934136
1310.960000	-1.828994	-2.596530	-0.156964	-1.467904	-1.093329	1.263428	-1.133962	0.123658	0.474914	-0.500232	-0.501622	0.951936	-2.658350	12.122841	5.749844	-0.091788	-0.453518	0.483706	-2.521704	12.162375	5.831400	-0.149500	-0.454944	0.481854	6.133065	126.211648	45.120272	3.544271	-0.031367	-0.928025
1310.970000	-1.840392	-2.595281	-0.152232	-1.472969	-1.098293	1.272890	-1.130797	0.124520	0.473934	-0.488860	-0.492458	0.936788	-2.656499	12.281560	5.863972	-0.016054	-0.427273	0.490694	-2.513862	12.154595	5.824243	-0.147684	-0.452740	0.479114	6.203182	125.997368	45.018195	3.536290	-0.030864	-0.921926
1310.980000	-1.851681	-2.593974	-0.147501	-1.477834	-1.103276	1.282197	-1.129750	0.129361	0.473185	-0.478782	-0.481791	0.918239	-2.583616	12.165451	6.167764	-0.052343	-0.454275	0.468811	-2.506161	12.146428	5.816918	-0.145918	-0.450555	0.476394	6.271695	125.779332	44.914728	3.527950	-0.030400	-0.915841
1310.990000	-1.863041	-2.592710	-0.142645	-1.482449	-1.108095	1.291280	-1.126419	0.130004	0.479497	-0.473168	-0.470929	0.908288	-2.571853	12.631155	5.768435	-0.184258	-0.467896	0.451694	-2.498551	12.137769	5.809226	-0.144240	-0.448379	0.473694	6.339199	125.556273	44.807906	3.518849	-0.029885	-0.909773
1311.000000	-1.874187	-2.591374	-0.137911	-1.487125	-1.112808	1.300263	-1.123121	0.136694	0.481415	-0.472636	-0.467851	0.893264	-2.824060	12.392155	5.893259	-0.122649	-0.414815	0.443359	-2.491035	12.128785	5.801285	-0.142580	-0.446232	0.471014	6.405665	125.330180	44.698901	3.509725	-0.029520	-0.903725
1311.012000	-1.887602	-2.589631	-0.132146	-1.492735	-1.118369	1.310852	-1.121901	0.141015	0.486595	-0.469139	-0.458208	0.875674	-2.575332	12.499413	5.760177	-0.074120	-0.454655	0.401692	-2.482152	12.117369	5.791426	-0.140620	-0.443679	0.467824	6.483930	125.052383	44.565176	3.498656	-0.029147	-0.896496
1311.022000	-1.898886	-2.588177	-0.127305	-1.497433	-1.122890	1.319472	-1.117379	0.148999	0.486352	-0.463411	-0.453278	0.862346	-2.815330	12.049012	5.849010	-0.044610	-0.440660	0.433338	-2.474837	12.107436	5.782856	-0.139030	-0.441572	0.465187	6.548207	124.816789	44.450520	3.489172	-0.028890	-0.890500
1311.032000	-1.910154	-2.586737	-0.122422	-1.502145	-1.127379	1.328099	-1.119346	0.143570	0.479573	-0.459614	-0.459884	0.860281	-3.274728	12.008118	6.187838	-0.013871	-0.429290	0.476472	-2.977570	11.365353	5.467696	-0.200579	-0.481629	0.555874	0.541710	115.909394	41.337049	2.826164	-0.460860	0.087012
1311.042000	-1.921254	-2.585243	-0.117491	-1.506693	-1.131971	1.336745	-1.118387	0.151028	0.492445	-0.441983	-0.450190	0.845466	-2.543102	12.509927	5.670393	-0.096076	-0.426733	0.384982	-2.518278	11.980550	5.741266	-0.136242	-0.444988	0.457315	6.028507	123.193400	43.998038	3.493680	-0.082745	-0.942692
1311.052000	-1.932317	-2.583672	-0.112591	-1.511021	-1.136432	1.345037	-1.113603	0.157437	0.493594	-0.436324	-0.446831	0.823391	-3.293537	12.074800	5.748938	-0.154904	-0.378936	0.450376	-2.510588	11.972121	5.734206	-0.134194	-0.443014	0.454139	6.101887	122.997438	43.895048	3.486564	-0.080518	-0.940628
1311.064000	-1.945704	-2.581749	-0.106669	-1.516236	-1.141742	1.354772	-1.115670	0.163865	0.496925	-0.434751	-0.437921	0.812370	-2.899975	11.678369	5.676333	-0.117268	-0.401061	0.436360	-2.501386	11.961591	5.725301	-0.131792	-0.440654	0.450338	6.189625	122.757639	43.767333	3.477500	-0.077899	-0.938133
1311.074000	-1.956971	-2.580173	-0.101769	-1.520492	-1.146056	1.362771	-1.112929	0.160457	0.497387	-0.430823	-0.428204	0.799644	-3.178661	12.427250	5.812275	-0.127040	-0.439084	0.384040	-2.493763	11.952330	5.717600	-0.129820	-0.438700	0.447181	6.262205	122.552256	43.658273	3.469704	-0.075799	-0.936041
1311.084000	-1.968060	-2.578539	-0.096847	-1.524743	-1.150250	1.370790	-1.111605	0.164913	0.497577	-0.427518	-0.422123	0.783463	-3.059987	12.373732	6.029557	-0.056734	-0.402254	0.363898	-2.486156	11.942686	5.709176	-0.127869	-0.436754	0.444033	6.334596	122.342530	43.546014	3.461739	-0.073759	-0.933937
1311.096000	-1.981355	-2.576518	-0.090760	-1.529805	-1.155267	1.380012	-1.112873	0.171158	0.502226	-0.420052	-0.412587	0.760982	-2.790110	12.250820	5.955112	-0.054389	-0.452308	0.475740	-2.477066	11.930569	5.697242	-0.125564	-0.434428	0.440265	6.421015	122.084662	43.407466	3.451880	-0.071340	-0.931399
1311.106000	-1.992470	-2.574804	-0.085716	-1.534052	-1.159402	1.387427	-1.109459	0.174549	0.504646	-0.411004	-0.410891	0.749810	-2.841504	12.297286	5.913975	-0.017081	-0.308425	0.420902	-2.469492	11.919838	5.686815	-0.123674	-0.432497	0.437135	6.493026	121.862449	43.287326	3.443404	-0.069359	-0.929273
1311.118000	-2.005712	-2.572737	-0.079583	-1.538894	-1.164262	1.396329	-1.107965	0.177455	0.506122	-0.394783	-0.398429	0.732160	-2.772525	12.773734	5.993198	-0.044029	-0.427044	0.425895	-2.460463	11.906426	5.673958	-0.121453	-0.430188	0.433390	6.578738	121.589713	43.139827	3.432812	-0.067018	-0.926712
1311.128000	-2.016815	-2.570893	-0.074430	-1.542710	-1.168358	1.403623	-1.106153	0.183283	0.513054	-0.386681	-0.395094	0.716573	-2.706555	12.463591	5.671827	-0.147253	-0.371176	0.361296	-2.452960	11.894724	5.662770	-0.119685	-0.428278	0.430279	6.649930	121.356404	43.012315	3.423160	-0.065163	-0.924570
1311.138000	-2.027818	-2.569019	-0.069342	-1.546628	-1.172169	1.410707	-1.108696	0.185851	0.508709	-0.393462	-0.394978	0.711280	-3.107186	11.829672	5.841207	-0.094578	-0.463809	0.521509	-2.596146	11.681383	5.581909	-0.132751	-0.440179	0.448157	4.947984	118.773287	42.206758	3.277208	-0.195832	-0.725101
1311.148000	-2.038868	-2.567150	-0.064211	-1.550482	-1.176038	1.417762	-1.106991	0.187742	0.518417	-0.385530	-0.388184	0.696258	-2.456949	12.318295	5.800901	-0.104984	-0.470323	0.358181	-2.489435	11.780340	5.625735	-0.116621	-0.432009	0.422454	6.211452	119.884039	42.617664	3.420123	-0.123180	-0.964636
1311.158000	-2.050005	-2.565235	-0.058989	-1.554262	-1.179909	1.424592	-1.104333	0.192944	0.519312	-0.378053	-0.388734	0.680262	-2.612359	12.023833	5.900985	-0.072705	-0.441674	0.359032	-2.481184	11.768928	5.615421	-0.114416	-0.430276	0.418761	6.295682	119.672865	42.495878	3.413090	-0.119852	-0.967188
1311.170000	-2.063252	-2.562918	-0.052735	-1.558773	-1.184483	1.432721	-1.101057	0.196845	0.520732	-0.371414	-0.382282	0.658607	-2.625607	11.834427	5.845623	-0.066533	-0.403770	0.356559	-2.471244	11.754575	5.602604	-0.111791	-0.428197	0.414317	6.397082	119.411387	42.345364	3.404299	-0.115918	-0.970242
1311.180000	-2.074196	-2.560955	-0.047547	-1.562481	-1.188283	1.439161	-1.100036	0.196241	0.523716	-0.361313	-0.383553	0.643032	-2.646562	12.216658	5.881452	-0.042339	-0.317528	0.393197	-2.462923	11.742215	5.591565	-0.109601	-0.426460	0.410605	6.481899	119.188558	42.216396	3.396917	-0.112645	-0.972780
1311.190000	-2.085255	-2.558900	-0.042312	-1.566151	-1.192042	1.445482	-1.097890	0.199992	0.529132	-0.349666	-0.369419	0.630773	-2.811601	12.022026	5.766038	-0.064113	-0.388533	0.323929	-2.454591	11.729443	5.580255	-0.107437	-0.424722	0.406884	6.566742	118.960649	42.084735	3.389164	-0.109412	-0.975310
1311.200000	-2.096127	-2.556880	-0.037019	-1.569610	-1.195702	1.451730	-1.095698	0.205293	0.532365	-0.337253	-0.360389	0.612891	-2.915632	11.638237	5.683066	-0.080559	-0.412071	0.373305	-2.446187	11.715686	5.568253	-0.105337	-0.422984	0.403156	6.652332	118.720802	41.946237	3.380645	-0.106213	-0.977831
1311.210000	-2.107077	-2.554798	-0.031631	-1.572984	-1.199392	1.457774	-1.097342	0.204235	0.535294	-0.332481	-0.357030	0.595068	-2.561178	11.923762	5.694133	-0.115387	-0.383743	0.390443	-2.437771	11.701643	5.555963	-0.103268	-0.421247	0.399419	6.737934	118.477394	41.804887	3.371709	-0.103072	-0.980343
1311.220000	-2.118111	-2.552743	-0.026183	-1.576287	-1.202890	1.463725	-1.093637	0.207328	0.540986	-0.330462	-0.350873	0.580014	-2.767949	12.058187	5.515303	-0.061799	-0.431994	0.323877	-2.429318	11.687405	5.543263	-0.101218	-0.419511	0.395674	6.823871	118.231532	41.659492	3.362490	-0.099983	-0.982843
1311.232000	-2.131220	-2.550237	-0.019660	-1.580116	-1.207081	1.470570	-1.091957	0.215037	0.542040	-0.327520	-0.342431	0.560508	-2.731496	11.549243	5.603447	-0.093491	-0.437893	0.377647	-2.419143	11.669256	5.527423	-0.098810	-0.417424	0.391170	6.927192	117.923585	41.479089	3.350751	-0.096295	-0.985828
1311.242000	-2.142145	-2.548091	-0.014275	-1.583265	-1.210580	1.476077	-1.093970	0.209532	0.540537	-0.327020	-0.345422	0.560353	-3.201962	11.861555	5.546233	-0.060461	-0.439743	0.360550	-2.456571	11.576198	5.506353	-0.097842	-0.423053	0.387463	6.486278	116.770867	41.256614	3.347371	-0.162200	-1.008850
1311.254000	-2.155213	-2.545477	-0.007723	-1.587091	-1.214637	1.482585	-1.090686	0.218054	0.550215	-0.316079	-0.344981	0.533616	-2.815420	11.596250	5.415650	-0.066869	-0.363132	0.359319	-2.445069	11.558547	5.492115	-0.094866	-0.421250	0.382217	6.609787	116.489309	41.087250	3.339792	-0.157370	-1.018432
1311.264000	-2.166070	-2.543334	-0.002265	-1.590168	-1.217997	1.487868	-1.092434	0.220156	0.552145	-0.308395	-0.338004	0.518475	-2.716618	11.397413	5.540102	-0.022176	-0.419048	0.351223	-2.435467	11.543102	5.479663	-0.092403	-0.419738	0.377812	6.712612	116.245484	40.940205	3.333007	-0.153366	-1.026447
1311.276000	-2.179241	-2.540736	0.004369	-1.593921	-1.221980	1.493971	-1.090229	0.219797	0.556664	-0.297129	-0.333127	0.497501	-2.668254	11.781507	5.553689	0.009468	-0.354307	0.328030	-2.423806	11.524001	5.464167	-0.089465	-0.417910	0.371883	6.837289	115.945664	40.758144	3.324317	-0.148552	-1.036132
1311.286000	-2.190136	-2.538489	0.009875	-1.596857	-1.225309	1.498861	-1.088137	0.223059	0.558408	-0.284413	-0.330669	0.476869	-2.798681	11.826896	5.675823	-0.004677	-0.394617	0.385556	-2.413984	11.507421	5.450821	-0.087022	-0.416378	0.364664	6.942123	115.687490	40.602045	3.316722	-0.144563	-1.044255
1311.296000	-2.200998	-2.536317	0.015515	-1.599628	-1.228525	1.503572	-1.086202	0.222747	0.561847	-0.272572	-0.327645	0.459528	-2.593833	11.939995	5.691460	-0.041574	-0.385055	0.372867	-2.404055	11.490417	5.436996	-0.084600	-0.414836	0.357391	7.047942	115.423915	40.441111	3.308631	-0.140577	-1.052421
1311.306000	-2.211846	-2.534041	0.021153	-1.602389	-1.231773	1.508092	-1.085964	0.227633	0.565178	-0.265801	-0.315526	0.447117	-2.719881	11.801277	5.665969	-0.078166	-0.435053	0.305561	-2.394012	11.472471	5.422495	-0.082234	-0.413274	0.350063	7.154818	115.148727	40.273422	3.299664	-0.136483	-1.060627
1311.318000	-2.224939	-2.531272	0.028020	-1.605416	-1.235582	1.513301	-1.084630	0.233147	0.569376	-0.260188	-0.318832	0.425210	-2.621338	11.466852	5.635335	-0.079512	-0.345740	0.325829	-2.381863	11.450550	5.404755	-0.079384	-0.411399	0.341198	7.283816	114.813444	40.068718	3.288663	-0.131713	-1.070522
1311.328000	-2.235785	-2.528956	0.033770	-1.608023	-1.238703	1.517450	-1.082676	0.233234	0.573765	-0.253471	-0.307426	0.411004	-2.629002	11.723275	5.584229	-0.004006	-0.429575	0.274002	-2.371619	11.431219	5.389222	-0.077039	-0.409827	0.333751	7.392379	114.520964	39.890635	3.278870	-0.127758	-1.078802
1311.338000	-2.246531	-2.526566	0.039534	-1.610425	-1.241798	1.521513	-1.080729	0.234656	0.577394	-0.245682	-0.304951	0.391496	-2.611878	11.794123	5.581171	-0.060698	-0.379176	0.230485	-2.519140	11.290549	5.306590	-0.095808	-0.416333	0.361254	5.614094	112.777980	39.053284	3.044022	-0.209856	-0.715330
1311.348000	-2.257375	-2.524233	0.045296	-1.612877	-1.244816	1.525349	-1.078285	0.234297	0.577558	-0.241537	-0.308746	0.377880	-1.818258	11.548197	5.452904	-0.020749	-0.313661	0.271794	-1.815061	11.013907	5.167048	-0.079042	-0.409324	0.311615	14.007236	109.448066	37.668616	3.195093	-0.143776	-1.191703
1311.358000	-2.268090	-2.521784	0.051133	-1.615133	-1.247806	1.529002	-1.070044	0.237163	0.582405	-0.229698	-0.295312	0.353345	-2.442163	11.373511	5.307230	-0.051697	-0.439372	0.328758	-1.811290	10.982393	5.145076	-0.077007	-0.407807	0.304215	13.992918	109.051258	37.438731	3.176429	-0.140711	-1.191701
1311.368000	-2.278803	-2.519391	0.056943	-1.617466	-1.250820	1.532444	-1.067574	0.243732	0.585182	-0.224299	-0.298848	0.339766	-2.148242	10.765526	5.342990	-0.037110	-0.286706	0.269765	-1.807648	10.950280	5.122621	-0.075024	-0.406289	0.296815	13.977049	108.647269	37.204100	3.157210	-0.137634	-1.191700
1311.378000	-2.289463	-2.516963	0.062887	-1.619556	-1.253758	1.535705	-1.063059	0.239142	0.588723	-0.213237	-0.288024	0.321401	-2.054820	11.066091	5.129663	0.031915	-0.400534	0.245882	-1.804123	10.917701	5.099711	-0.073059	-0.404775	0.289415	13.959778	108.237709	36.964980	3.137802	-0.134605	-1.191698
1311.390000	-2.302233	-2.514090	0.070039	-1.621978	-1.257274	1.539392	-1.055523	0.239857	0.591612	-0.198427	-0.282282	0.295707	-1.896771	11.054310	5.123257	-0.025865	-0.373596	0.264720	-1.800042	10.877967	5.071408	-0.070807	-0.402957	0.280536	13.937265	107.738566	36.670070	3.113370	-0.130953	-1.191695
1311.400000	-2.312686	-2.511624	0.075944	-1.623961	-1.260067	1.542222	-1.048853	0.240258	0.589873	-0.188085	-0.282915	0.279707	-1.720631	10.885414	5.166287	-0.017188	-0.324353	0.218813	-1.796769	10.844847	5.047800	-0.068915	-0.401445	0.273136	13.916977	107.322521	36.424083	3.093175	-0.127942	-1.191693
1311.410000	-2.323058	-2.509254	0.081863	-1.625835	-1.262891	1.544929	-1.044543	0.239853	0.592496	-0.178535	-0.266955	0.257836	-1.981021	11.014207	5.045631	-0.043800	-0.463625	0.272107	-1.793625	10.811292	5.023845	-0.067064	-0.399930	0.265736	13.895142	106.901267	36.174688	3.072530	-0.124906	-1.191691
1311.422000	-2.335551	-2.506355	0.088917	-1.627924	-1.266150	1.547888	-1.037947	0.244001	0.595427	-0.165823	-0.272036	0.236307	-2.008403	10.633729	5.108394	-0.037617	-0.350483	0.190185	-1.790018	10.770535	4.994688	-0.064888	-0.398121	0.256856	13.866957	106.389889	35.871371	3.047284	-0.121345	-1.191689
1311.432000	-2.345825	-2.503878	0.094908	-1.629559	-1.268790	1.550105	-1.031608	0.241639	0.595445	-0.155495	-0.262794	0.214154	-2.137553	10.952433	5.042229	-0.021812	-0.433363	0.244832	-1.787144	10.736194	4.970018	-0.063112	-0.396613	0.249457	13.841887	105.959216	35.614938	3.025838	-0.118380	-1.191687
1311.442000	-2.356165	-2.501467	0.100982	-1.631074	-1.271403	1.552155	-1.027280	0.242272	0.599244	-0.144588	-0.260897	0.196416	-2.253640	10.848081	4.836029	-0.130719	-0.382948	0.285343	-1.852425	10.512515	4.849454	-0.084794	-0.405146	0.278531	13.008078	103.267819	34.417600	2.758454	-0.220997	-0.812226
1311.452000	-2.366441	-2.499088	0.106934	-1.632496	-1.273998	1.554025	-1.018644	0.239909	0.598467	-0.139089	-0.262320	0.175779	-1.904693	10.904801	5.023863	-0.015215	-0.391581	0.220604	-1.576949	10.473841	4.840789	-0.064122	-0.398960	0.235094	16.230149	102.811475	34.320763	2.939100	-0.165479	-1.199560
1311.464000	-2.378609	-2.496163	0.114174	-1.634093	-1.277113	1.556015	-1.010320	0.242272	0.602431	-0.125691	-0.259135	0.155978	-1.892872	10.694295	4.837786	-0.077452	-0.301958	0.181965	-1.575549	10.426267	4.807899	-0.062157	-0.397341	0.226156	16.154509	102.249901	33.983261	2.910022	-0.161343	-1.199558
1311.474000	-2.388567	-2.493716	0.120269	-1.635306	-1.279568	1.557488	-1.003228	0.245966	0.602677	-0.116634	-0.252103	0.133280	-1.945977	10.172204	4.801465	-0.098807	-0.393959	0.201747	-1.574529	10.386231	4.780197	-0.060540	-0.395991	0.218707	16.089723	101.777237	33.699117	2.885577	-0.157884	-1.199556
1311.484000	-2.398587	-2.491296	0.126283	-1.636336	-1.282128	1.558701	-0.999066	0.242494	0.604721	-0.111523	-0.255978	0.114628	-1.841615	10.463376	4.820963	-0.063403	-0.225618	0.209059	-1.573609	10.346170	4.752349	-0.058951	-0.394640	0.211258	16.023738	101.304277	33.413538	2.860824	-0.154412	-1.199555
1311.494000	-2.408516	-2.488887	0.132357	-1.637433	-1.284575	1.559708	-0.989626	0.243352	0.609382	-0.101388	-0.243923	0.092220	-1.971174	10.371943	4.693614	-0.067269	-0.353803	0.259015	-1.572827	10.305558	4.723953	-0.057412	-0.393296	0.203809	15.956092	100.824714	33.122567	2.835545	-0.151018	-1.199554
1311.504000	-2.418401	-2.486457	0.138453	-1.638421	-1.287032	1.560575	-0.983610	0.241496	0.605383	-0.091508	-0.241868	0.079524	-1.612156	10.164623	4.776207	-0.064378	-0.394207	0.205647	-1.572134	10.265028	4.695496	-0.055884	-0.391946	0.196360	15.887398	100.346142	32.831003	2.810130	-0.147558	-1.199552
1311.514000	-2.428344	-2.484067	0.144481	-1.639279	-1.289493	1.561224	-0.975895	0.239636	0.609291	-0.081065	-0.238231	0.059728	-1.621432	10.347675	4.822342	-0.048237	-0.342634	0.148260	-1.571568	10.224059	4.666597	-0.054389	-0.390597	0.188911	15.817168	99.862304	32.535080	2.784378	-0.144109	-1.199551
1311.526000	-2.439852	-2.481099	0.151797	-1.640146	-1.292320	1.561786	-0.965069	0.243426	0.610360	-0.069151	-0.231523	0.034227	-1.817783	9.985657	4.727266	-0.032746	-0.315426	0.153512	-1.571039	10.174611	4.631655	-0.052650	-0.388979	0.179972	15.731097	99.278294	32.177385	2.752872	-0.139973	-1.199549
1311.536000	-2.449342	-2.478704	0.157962	-1.640776	-1.294551	1.562004	-0.958504	0.238594	0.613123	-0.059109	-0.221877	0.013903	-1.754518	10.413372	4.743106	-0.049045	-0.475337	0.151622	-1.570703	10.133261	4.602169	-0.051248	-0.387631	0.172523	15.658117	98.789890	31.875695	2.726111	-0.136540	-1.199548
1311.546000	-2.458914	-2.476307	0.164186	-1.641297	-1.296809	1.561965	-0.952638	0.239128	0.615874	-0.050731	-0.229380	-0.014956	-1.500289	10.157404	4.543002	-0.022839	-0.333001	-0.089467	-1.378111	9.913452	4.498894	-0.055284	-0.391171	-0.318704	17.878915	96.177175	30.849137	2.641087	-0.184497	-1.168988
1311.558000	-2.470264	-2.473409	0.171646	-1.641841	-1.299526	1.561691	-0.940622	0.235009	0.614933	-0.037251	-0.219879	-0.034506	-1.766511	10.411706	4.750463	-0.013530	-0.386524	-0.108671	-1.379517	9.858510	4.461093	-0.053819	-0.389737	-0.401160	17.749188	95.556314	30.465649	2.606643	-0.179800	-1.168988
1311.568000	-2.479648	-2.471047	0.177765	-1.642150	-1.301701	1.561279	-0.932876	0.236755	0.619179	-0.030177	-0.218456	-0.044896	-1.588221	10.185170	4.460363	0.004709	-0.395752	-0.218291	-1.380801	9.812433	4.429238	-0.052643	-0.388542	-0.408471	17.639726	95.035431	30.142590	2.577460	-0.175885	-1.168987
1311.580000	-2.490863	-2.468159	0.185165	-1.642395	-1.304303	1.560595	-0.921215	0.237540	0.623999	-0.018215	-0.217796	-0.070184	-1.491740	9.737470	4.334424	-0.002909	-0.352210	-0.247915	-1.382437	9.757115	4.390909	-0.051246	-0.387109	-0.417244	17.507243	94.410065	29.753911	2.542290	-0.171196	-1.168987
1311.590000	-2.499982	-2.465751	0.191461	-1.642485	-1.306479	1.559867	-0.911915	0.235722	0.624455	-0.006546	-0.217906	-0.087865	-1.567566	9.717211	4.383064	0.085839	-0.337265	-0.282396	-1.383889	9.710852	4.358582	0.092464	-0.385911	-0.424556	17.395768	93.886950	29.426213	2.512334	-0.167244	-1.168987
1311.600000	-2.508906	-2.463415	0.197734	-1.642429	-1.308669	1.558888	-0.903137	0.234723	0.626835	0.008822	-0.209006	-0.105203	-1.755706	9.492843	4.175021	0.229328	-0.351370	-0.301273	-1.385447	9.664227	4.325772	0.368037	-0.384712	-0.431867	17.283027	93.359517	29.093754	2.481730	-0.163281	-1.168987
1311.610000	-2.517892	-2.461115	0.204042	-1.642314	-1.310653	1.557704	-0.895381	0.232701	0.626856	0.023958	-0.207040	-0.124784	-1.494643	9.553611	4.330832	0.289945	-0.394098	-0.356145	-1.387102	9.617334	4.292743	0.514520	-0.383512	-0.439178	17.169137	92.828863	28.759151	2.450728	-0.159315	-1.168987
1311.620000	-2.526864	-2.458779	0.210290	-1.642122	-1.312770	1.556340	-0.886653	0.231352	0.629267	0.024248	-0.209245	-0.146833	-1.609942	9.500228	4.181250	0.344568	-0.255147	-0.374094	-1.388757	9.570867	4.259776	0.515386	-0.382311	-0.446490	17.055230	92.303303	28.425158	2.419656	-0.155323	-1.168986
1311.630000	-2.535684	-2.456428	0.216644	-1.641820	-1.314778	1.554773	-0.878214	0.235571	0.631848	0.031125	-0.198348	-0.165582	-1.471429	8.902473	4.027964	0.369277	-0.385226	-0.361569	-1.390531	9.523896	4.226397	0.516225	-0.381114	-0.453801	16.939907	91.771719	28.087101	2.388300	-0.151391	-1.168986
1311.640000	-2.544424	-2.454179	0.222913	-1.641504	-1.316750	1.552992	-0.867267	0.227329	0.629722	0.037772	-0.197344	-0.182324	-1.542434	9.425906	4.260621	0.431557	-0.405194	-0.388280	-1.392411	9.476507	4.192601	0.517008	-0.379915	-0.461112	16.823311	91.235132	27.744945	2.356341	-0.147430	-1.168987
1311.652000	-2.554728	-2.451507	0.230489	-1.640982	-1.319112	1.550610	-0.854719	0.225474	0.632855	0.051710	-0.195386	-0.203984	-1.419001	9.365555	4.011048	0.478881	-0.358051	-0.392698	-1.227064	9.261692	4.086159	0.511226	-0.382922	-0.463063	18.672849	88.723446	26.688189	2.247084	-0.188356	-1.100761
1311.662000	-2.563185	-2.449233	0.236771	-1.640438	-1.321071	1.548396	-0.844901	0.222752	0.633899	0.063836	-0.196433	-0.225320	-1.468254	9.270543	3.967244	0.457975	-0.357085	-0.317143	-1.230015	9.211730	4.051375	0.511785	-0.381861	-0.469948	18.527805	88.176996	26.338128	2.213974	-0.183969	-1.100763
1311.672000	-2.571595	-2.446981	0.243135	-1.639775	-1.323012	1.546113	-0.834893	0.219787	0.633114	0.070501	-0.192827	-0.239002	-1.398113	9.432960	4.047924	0.536880	-0.313308	-0.400180	-1.232991	9.161757	4.016340	0.512289	-0.380797	-0.476833	18.382447	87.630420	25.985589	2.180274	-0.179547	-1.100764
1311.682000	-2.579869	-2.444786	0.249455	-1.638990	-1.324874	1.543550	-0.824619	0.222419	0.636591	0.084907	-0.184148	-0.263233	-1.344071	9.028234	3.823357	0.463027	-0.421708	-0.362471	-1.236040	9.111450	3.980998	0.512765	-0.379733	-0.483718	18.236229	87.079844	25.630032	2.146277	-0.175130	-1.100765
1311.694000	-2.589653	-2.442153	0.257068	-1.637909	-1.327117	1.540332	-0.813215	0.216524	0.636568	0.092348	-0.188934	-0.279448	-1.452646	9.308885	3.842648	0.535094	-0.372157	-0.411213	-1.239595	9.051911	3.938877	0.513343	-0.378459	-0.491980	18.062013	86.429083	25.206218	2.105546	-0.169861	-1.100767
1311.704000	-2.597654	-2.439961	0.263491	-1.636885	-1.328992	1.537399	-0.802485	0.214810	0.636540	0.104025	-0.185370	-0.299674	-1.362564	9.166534	3.945444	0.510887	-0.336208	-0.413773	-1.242726	9.001302	3.902880	0.513720	-0.377391	-0.498865	17.914802	85.874885	24.844226	2.070473	-0.165400	-1.100769
1311.716000	-2.607190	-2.437398	0.271187	-1.635564	-1.331123	1.533723	-0.791041	0.214192	0.636542	0.113088	-0.179493	-0.323083	-1.359101	8.860536	3.921211	0.508117	-0.396557	-0.400480	-1.246417	8.941098	3.859911	0.514159	-0.376113	-0.507127	17.738951	85.216165	24.412064	2.028256	-0.160086	-1.100771
1311.726000	-2.615046	-2.435243	0.277621	-1.634350	-1.332993	1.530397	-0.780599	0.210970	0.637245	0.122019	-0.180409	-0.340883	-1.387842	9.027878	3.933735	0.525965	-0.378770	-0.435203	-1.249491	8.890996	3.823880	0.514496	-0.375046	-0.514012	17.592426	84.668047	24.049733	1.992762	-0.155631	-1.100773
1311.738000	-2.624340	-2.432681	0.285289	-1.632787	-1.335040	1.526110	-0.767600	0.209629	0.640124	0.134863	-0.175431	-0.361938	-1.368743	8.875732	3.857753	0.509626	-0.377120	-0.406587	-1.253174	8.830938	3.780779	0.514881	-0.373768	-0.522274	17.416676	84.011068	23.616266	1.949956	-0.150321	-1.100775
1311.748000	-2.631927	-2.430600	0.291723	-1.631370	-1.336847	1.522388	-0.755706	0.205976	0.642623	0.143285	-0.176743	-0.381267	-1.323404	8.653326	3.651654	0.529081	-0.346444	-0.392951	-1.120525	8.649571	3.688001	0.507412	-0.376345	-0.519052	18.885830	81.903457	22.696912	1.832252	-0.183903	-0.997121
1311.758000	-2.639493	-2.428529	0.298062	-1.629844	-1.338578	1.518503	-0.743775	0.203420	0.642731	0.153074	-0.177610	-0.393674	-1.244137	8.724627	3.645590	0.453436	-0.322833	-0.394291	-1.124219	8.597934	3.651460	0.507437	-0.375398	-0.525289	18.718667	81.353996	22.331302	1.795870	-0.179141	-0.997124
1311.770000	-2.648316	-2.426096	0.305813	-1.627899	-1.340598	1.513642	-0.730429	0.204345	0.645063	0.164056	-0.166930	-0.410389	-1.050085	8.451589	3.568620	0.468245	-0.414705	-0.456003	-1.128738	8.535287	3.606827	0.507348	-0.374255	-0.532774	18.517048	80.686462	21.884868	1.750931	-0.173349	-0.997128
1311.780000	-2.655443	-2.424088	0.312283	-1.626237	-1.342279	1.509418	-0.718153	0.198462	0.646081	0.169741	-0.172591	-0.428028	-1.401618	8.305496	3.434840	0.481469	-0.349233	-0.455870	-1.132450	8.483203	3.569518	0.507252	-0.373304	-0.539011	18.349668	80.131640	21.511705	1.713247	-0.168545	-0.997132
1311.792000	-2.663907	-2.421719	0.320082	-1.624061	-1.344363	1.504198	-0.706365	0.194517	0.645386	0.179051	-0.169421	-0.449882	-1.254965	8.327472	3.443316	0.496841	-0.276207	-0.446796	-1.136767	8.421256	3.524897	0.507136	-0.372162	-0.546496	18.150464	79.472486	21.065378	1.668010	-0.162765	-0.997136
1311.802000	-2.670893	-2.419766	0.326587	-1.622152	-1.345984	1.499614	-0.695138	0.195643	0.645127	0.188616	-0.161350	-0.466787	-1.234170	8.002838	3.391198	0.464876	-0.376370	-0.482505	-1.140281	8.369884	3.487667	0.507011	-0.371213	-0.552733	17.985447	78.926200	20.693000	1.630015	-0.157980	-0.997140
1311.814000	-2.679224	-2.417533	0.334361	-1.619835	-1.347950	1.493830	-0.679637	0.186263	0.646695	0.200843	-0.161505	-0.486593	-1.151097	8.321220	3.355521	0.500109	-0.358769	-0.457599	-1.144386	8.308569	3.443209	0.506865	-0.370076	-0.560218	17.788777	78.274617	20.248284	1.584462	-0.152262	-0.997145
1311.824000	-2.685951	-2.415675	0.340817	-1.617771	-1.349523	1.488848	-0.667331	0.185816	0.648358	0.210004	-0.158816	-0.500286	-1.097615	8.335875	3.308711	0.498643	-0.370720	-0.482541	-1.147686	8.257924	3.406174	0.506727	-0.369131	-0.565933	17.626343	77.737026	19.877812	1.546318	-0.147514	-0.997149
1311.834000	-2.692574	-2.413795	0.347297	-1.615658	-1.351176	1.483758	-0.656326	0.185665	0.648979	0.221983	-0.157182	-0.513664	-1.148692	8.050558	3.307412	0.517523	-0.388257	-0.475697	-1.151005	8.206877	3.368833	0.506535	-0.368181	-0.569869	17.463669	77.194631	19.504341	1.507605	-0.142721	-0.997153
1311.846000	-2.700302	-2.411620	0.355096	-1.612943	-1.353072	1.477444	-0.641399	0.177824	0.653632	0.230111	-0.159391	-0.532098	-1.124190	8.198540	3.150470	0.457242	-0.282282	-0.467659	-1.023640	8.030685	3.273691	0.498811	-0.369708	-0.564170	18.834239	75.175137	18.561814	1.381888	-0.165078	-0.887463
1311.856000	-2.706623	-2.409866	0.361682	-1.610560	-1.354647	1.472089	-0.627282	0.176329	0.653205	0.242491	-0.153816	-0.550865	-1.187904	8.073783	3.090132	0.481540	-0.315615	-0.490224	-1.027236	7.978514	3.235706	0.498278	-0.368832	-0.567673	18.654741	74.633922	18.183601	1.342135	-0.159969	-0.887468
1311.868000	-2.714015	-2.407753	0.369587	-1.607609	-1.356453	1.465317	-0.613839	0.175278	0.651258	0.251652	-0.147350	-0.574160	-1.138831	7.781509	3.092223	0.448525	-0.425623	-0.443414	-1.031385	7.916257	3.190175	0.497638	-0.367786	-0.571878	18.441337	73.988631	17.730242	1.294412	-0.153886	-0.887475
1311.878000	-2.720022	-2.406006	0.376077	-1.605079	-1.358018	1.459449	-0.602446	0.170874	0.652400	0.261146	-0.152864	-0.585974	-1.112917	7.759733	3.105779	0.450774	-0.352217	-0.418249	-1.034753	7.864353	3.152255	0.497073	-0.366914	-0.575382	18.264575	73.450620	17.352664	1.254310	-0.148815	-0.887481
1311.888000	-2.725962	-2.404308	0.382617	-1.602442	-1.359541	1.453537	-0.590686	0.167387	0.654297	0.266345	-0.154055	-0.594605	-1.026942	7.720005	3.003770	0.453263	-0.273628	-0.434293	-1.037926	7.813070	3.114552	0.496516	-0.366043	-0.578886	18.090151	72.920049	16.977214	1.214287	-0.143764	-0.887487
1311.900000	-2.732934	-2.402299	0.390510	-1.599121	-1.361309	1.446205	-0.574274	0.163093	0.654481	0.274812	-0.144076	-0.609686	-1.063390	7.553086	3.032547	0.424665	-0.378034	-0.475073	-1.041520	7.752092	3.069393	0.495804	-0.365001	-0.583090	17.883392	72.290075	16.527522	1.165796	-0.137723	-0.887495
1311.910000	-2.738657	-2.400705	0.397036	-1.596303	-1.362768	1.440083	-0.560919	0.162442	0.654992	0.283517	-0.144590	-0.627898	-0.819425	7.327124	2.877759	0.423594	-0.414179	-0.526290	-1.044410	7.701281	3.031850	0.495225	-0.364135	-0.586594	17.712361	71.765153	16.153649	1.125535	-0.132726	-0.887501
1311.922000	-2.745268	-2.398794	0.404916	-1.592829	-1.364506	1.432415	-0.544295	0.153832	0.656661	0.287447	-0.144962	-0.647614	-0.904209	7.778758	2.740773	0.424996	-0.389592	-0.479700	-1.047608	7.641176	2.986923	0.494489	-0.363098	-0.590799	17.510352	71.145645	15.706234	1.076795	-0.126739	-0.887509
1311.932000	-2.750579	-2.397285	0.411527	-1.589820	-1.365960	1.425859	-0.531219	0.153678	0.658854	0.295675	-0.144024	-0.660762	-1.018947	7.510301	2.597026	0.483575	-0.410799	-0.493255	-1.050174	7.591069	2.949230	0.493853	-0.362235	-0.594303	17.343192	70.629150	15.330887	1.035915	-0.121768	-0.887516
1311.942000	-2.755784	-2.395813	0.418147	-1.586833	-1.367387	1.419065	-0.518398	0.150476	0.658680	0.305319	-0.145377	-0.674602	-1.111053	7.372165	2.594935	0.478847	-0.380469	-0.514678	-0.870556	7.422101	2.862967	0.489880	-0.362543	-0.595191	19.353826	68.692284	14.477860	0.959095	-0.129364	-0.859611
1311.954000	-2.761781	-2.394056	0.425975	-1.583116	-1.369149	1.410903	-0.499217	0.145437	0.654537	0.318654	-0.144234	-0.689040	-0.936838	6.887642	2.784068	0.492436	-0.329419	-0.511140	-0.783471	7.302540	2.794105	0.487536	-0.362036	-0.597965	20.154872	67.388140	13.796542	0.892662	-0.128747	-0.846312
1311.964000	-2.766749	-2.392622	0.432599	-1.579948	-1.370508	1.403915	-0.484286	0.138479	0.656408	0.331685	-0.139278	-0.706551	-0.715512	7.296952	2.752606	0.412610	-0.393420	-0.518009	-0.768609	7.251533	2.756595	0.486889	-0.361153	-0.601306	19.961869	66.883719	13.424327	0.851374	-0.123275	-0.846321
1311.976000	-2.772434	-2.390959	0.440501	-1.575965	-1.372163	1.395324	-0.466374	0.134494	0.658626	0.345105	-0.139518	-0.719946	-0.599999	7.180227	2.586435	0.407127	-0.423495	-0.522057	-0.750648	7.190034	2.711222	0.486075	-0.360092	-0.605316	19.731801	66.274916	12.974108	0.801413	-0.116703	-0.846333
1311.986000	-2.776980	-2.389667	0.447110	-1.572441	-1.373570	1.387953	-0.449996	0.132278	0.658925	0.351932	-0.143077	-0.734795	-0.621998	6.969903	2.460649	0.429291	-0.350774	-0.539342	-0.735277	7.139978	2.674056	0.485416	-0.359214	-0.608658	19.544894	65.781888	12.605269	0.759987	-0.111287	-0.846342
1311.998000	-2.782186	-2.388052	0.455048	-1.568221	-1.375259	1.379133	-0.433077	0.128633	0.659085	0.359286	-0.139863	-0.753766	-0.705633	6.642555	2.449899	0.402990	-0.288672	-0.578819	-0.716690	7.079651	2.629125	0.484566	-0.358160	-0.612668	19.322319	65.187127	12.159396	0.709637	-0.104782	-0.846354
1312.008000	-2.786398	-2.386860	0.461657	-1.564494	-1.376598	1.371519	-0.416784	0.119530	0.659289	0.364259	-0.132847	-0.773536	-0.671977	7.051291	2.497973	0.401005	-0.371525	-0.507053	-0.700859	7.030290	2.591966	0.483848	-0.357286	-0.616009	19.140926	64.702404	11.790626	0.667580	-0.099408	-0.846364
1312.018000	-2.790500	-2.385650	0.468327	-1.560777	-1.377912	1.363689	-0.400757	0.117910	0.661153	0.368235	-0.133063	-0.781859	-0.640942	6.869234	2.237295	0.384923	-0.358453	-0.497947	-0.684767	6.981474	2.555091	0.483142	-0.356417	-0.619351	18.962668	64.224214	11.424653	0.625646	-0.094087	-0.846374
1312.030000	-2.795202	-2.384228	0.476180	-1.556249	-1.379529	1.354205	-0.381711	0.112897	0.658550	0.375757	-0.130821	-0.795812	-0.538270	6.800603	2.403224	0.438025	-0.385233	-0.537420	-0.665159	6.923331	2.511196	0.482314	-0.355380	-0.623361	18.752316	63.655612	10.988978	0.575537	-0.087772	-0.846387
1312.040000	-2.798957	-2.383115	0.482837	-1.552484	-1.380828	1.346264	-0.364027	0.110087	0.659788	0.385399	-0.131017	-0.812486	-0.535564	6.561913	2.405766	0.495738	-0.364795	-0.578998	-0.648453	6.875902	2.475094	0.481691	-0.354523	-0.626703	18.581397	63.194039	10.630607	0.534497	-0.082586	-0.846397
1312.052000	-2.803141	-2.381826	0.490727	-1.547746	-1.382385	1.336356	-0.342881	0.103436	0.660782	0.400341	-0.128968	-0.828935	-0.562731	6.386683	2.320995	0.392053	-0.347960	-0.508200	-0.542274	6.742069	2.391217	0.469929	-0.354576	-0.611644	19.383697	61.728204	9.804080	0.372845	-0.087529	-0.650608
1312.062000	-2.806530	-2.380860	0.497336	-1.543718	-1.383691	1.327918	-0.329405	0.094525	0.663174	0.408041	-0.129149	-0.834432	-0.396293	6.864532	2.275472	0.442972	-0.317980	-0.521997	-0.524081	6.694949	2.355072	0.468757	-0.353747	-0.614213	19.209359	61.278445	9.447502	0.331299	-0.082227	-0.650620
1312.074000	-2.810271	-2.379722	0.505335	-1.538708	-1.385224	1.317847	-0.308195	0.094068	0.664682	0.416090	-0.126022	-0.842972	-0.443184	6.515451	2.046338	0.389564	-0.292096	-0.551751	-0.501881	6.639094	2.311913	0.467307	-0.352756	-0.617296	19.004575	60.746988	9.021727	0.280979	-0.075910	-0.650634
1312.084000	-2.813232	-2.378767	0.512027	-1.534513	-1.386488	1.309403	-0.293038	0.089326	0.663435	0.421967	-0.120017	-0.859349	-0.295064	6.350757	2.125837	0.367323	-0.387682	-0.531875	-0.482988	6.593558	2.276447	0.466127	-0.351937	-0.619865	18.838616	60.316200	8.671830	0.239354	-0.070725	-0.650646
1312.094000	-2.816014	-2.377895	0.518681	-1.530188	-1.387689	1.300741	-0.275461	0.084070	0.660399	0.424360	-0.118975	-0.869452	-0.504357	6.583781	2.151736	0.414169	-0.422810	-0.546870	-0.463871	6.548258	2.240995	0.464943	-0.351123	-0.622434	18.675347	59.888242	8.322063	0.197680	-0.065589	-0.650658
1312.106000	-2.819191	-2.376938	0.526601	-1.525047	-1.389191	1.290188	-0.256497	0.081045	0.663060	0.432563	-0.126245	-0.880296	-0.338693	6.097704	2.032562	0.428729	-0.316513	-0.513216	-0.440482	6.494976	2.199189	0.463577	-0.350155	-0.625517	18.484794	59.387597	7.909602	0.148269	-0.059521	-0.650672
1312.116000	-2.821632	-2.376148	0.533202	-1.520754	-1.390425	1.281333	-0.238901	0.076561	0.662110	0.443100	-0.124252	-0.892847	-0.505609	6.050436	2.054272	0.472810	-0.249797	-0.551001	-0.420765	6.450713	2.164361	0.462453	-0.349353	-0.628087	18.328702	58.972058	7.565975	0.107245	-0.054511	-0.650685
1312.128000	-2.824379	-2.375265	0.541146	-1.515411	-1.391859	1.270514	-0.222149	0.067929	0.666099	0.456098	-0.117555	-0.904950	-0.263441	6.236359	1.930856	0.428276	-0.326142	-0.535943	-0.396472	6.399717	2.123815	0.461158	-0.348403	-0.631170	18.148979	58.498795	7.165910	0.058597	-0.048633	-0.650699
1312.138000	-2.826508	-2.374584	0.547782	-1.510788	-1.393054	1.261363	-0.203848	0.061629	0.666504	0.466426	-0.115914	-0.915828	-0.395433	6.498587	1.744808	0.369043	-0.345606	-0.518515	-0.375992	6.357445	2.089920	0.460044	-0.347614	-0.633739	18.002029	58.107102	6.831465	0.017672	-0.043769	-0.650712
1312.148000	-2.828392	-2.374021	0.554478	-1.506097	-1.394173	1.252186	-0.186556	0.059014	0.665615	0.469135	-0.117500	-0.924414	-0.228553	6.277560	1.757419	0.362425	-0.342215	-0.559882	-0.300432	6.270652	2.025889	0.448179	-0.346633	-0.616307	18.504293	57.184587	6.202270	-0.134582	-0.036962	-0.441967
1312.160000	-2.830515	-2.373326	0.562503	-1.500390	-1.395576	1.241010	-0.168321	0.056183	0.662307	0.470871	-0.118593	-0.935977	-0.019215	6.019835	1.914077	0.399911	-0.324380	-0.483819	-0.274369	6.220522	1.985076	0.446145	-0.345664	-0.618402	18.328746	56.725535	5.802400	-0.184056	-0.031102	-0.441983
1312.170000	-2.832083	-2.372778	0.569176	-1.495592	-1.396736	1.231615	-0.149903	0.050817	0.662338	0.471610	-0.114743	-0.937102	0.051638	5.993721	1.782601	0.414878	-0.330080	-0.553154	-0.252205	6.180018	1.951763	0.444494	-0.344867	-0.620147	18.187800	56.358223	5.476053	-0.224801	-0.026324	-0.441996
1312.182000	-2.833714	-2.372216	0.577130	-1.489894	-1.398091	1.220330	-0.128530	0.046104	0.661667	0.479917	-0.115050	-0.949749	0.031543	5.943930	1.779633	0.439042	-0.324075	-0.529045	-0.225193	6.132304	1.912284	0.442591	-0.343922	-0.622242	18.023628	55.928114	5.089312	-0.272858	-0.020713	-0.442012
1312.192000	-2.834894	-2.371822	0.583783	-1.485079	-1.399299	1.210773	-0.110914	0.041043	0.662476	0.491423	-0.117751	-0.958351	0.014927	5.868937	1.729286	0.398123	-0.247515	-0.564850	-0.202392	6.092964	1.879668	0.441022	-0.343140	-0.623988	17.890292	55.574732	4.769813	-0.312732	-0.016108	-0.442025
1312.202000	-2.835880	-2.371418	0.590358	-1.480169	-1.400414	1.201083	-0.095169	0.035432	0.662425	0.501365	-0.112591	-0.960289	0.226887	5.889303	1.730249	0.360342	-0.258412	-0.573448	-0.179194	6.054814	1.847668	0.439479	-0.342367	-0.625733	17.761721	55.235615	4.456384	-0.352321	-0.011588	-0.442038
1312.212000	-2.836684	-2.371108	0.596932	-1.475144	-1.401490	1.191550	-0.078492	0.031292	0.662982	0.503766	-0.107609	-0.966866	0.394121	5.835768	1.620065	0.361349	-0.302197	-0.578062	-0.155729	6.017095	1.815932	0.437536	-0.341600	-0.627479	17.636346	54.901654	4.145543	-0.391764	-0.007135	-0.442052
1312.224000	-2.837440	-2.370751	0.604875	-1.468948	-1.402734	1.179832	-0.055129	0.025908	0.662791	0.508240	-0.104814	-0.983612	0.022769	5.823862	1.547285	0.343074	-0.365873	-0.536459	-0.127247	5.972290	1.777823	0.434347	-0.340684	-0.629574	17.489784	54.506380	3.772286	-0.439575	-0.001838	-0.442068
1312.234000	-2.837876	-2.370561	0.611594	-1.463800	-1.403835	1.169901	-0.037660	0.021263	0.660883	0.508074	-0.107387	-0.987817	0.089025	5.743633	1.608548	0.354649	-0.334125	-0.528718	-0.103170	5.935749	1.746404	0.431708	-0.339928	-0.631319	17.371733	54.186520	3.464568	-0.479223	0.002498	-0.442081
1312.244000	-2.838120	-2.370371	0.618253	-1.458786	-1.404918	1.160087	-0.022144	0.016947	0.661360	0.514166	-0.111132	-0.990282	0.074721	5.623999	1.567094	0.414148	-0.276755	-0.573909	-0.054455	5.886924	1.695594	0.419085	-0.337824	-0.613051	17.546558	53.718983	2.966904	-0.625305	0.021087	-0.229705
1312.254000	-2.838255	-2.370217	0.624802	-1.453643	-1.405982	1.150109	-0.005904	0.014124	0.659300	0.524224	-0.106393	-0.999001	0.990965	5.354296	1.600186	0.411939	-0.219124	-0.539973	1.349853	5.852159	1.664908	0.416278	-0.337015	-0.613958	17.434031	53.418707	2.668919	-0.663712	0.025255	-0.229718
1312.264000	-2.838145	-2.370075	0.631474	-1.448420	-1.407043	1.140060	0.021703	0.009070	0.659458	0.532466	-0.101823	-1.000315	1.850513	4.978568	1.465804	0.306407	-0.265201	-0.493058	2.901930	5.392411	1.634585	0.413479	-0.336213	-0.614866	17.325148	53.126636	2.374494	-0.702024	0.029356	-0.229732
1312.274000	-2.837864	-2.370031	0.638059	-1.443034	-1.408002	1.130138	0.032858	0.001567	0.658313	0.534543	-0.096581	-1.002133	2.113398	4.620162	1.426988	0.357694	-0.349940	-0.582308	2.929393	4.739767	1.604104	0.410654	-0.335413	-0.615773	17.218774	52.836274	2.078525	-0.740618	0.033419	-0.229745
1312.284000	-2.837428	-2.370081	0.644692	-1.437616	-1.408985	1.120047	0.044918	-0.003154	0.658329	0.531289	-0.098360	-1.010146	2.531530	4.126551	1.408746	0.345370	-0.333800	-0.548736	2.957237	4.080699	1.574395	0.407845	-0.334623	-0.616681	17.116959	52.560123	1.790138	-0.779042	0.037392	-0.229759
1312.296000	-2.836736	-2.370169	0.652633	-1.431164	-1.410183	1.107812	0.064946	-0.009594	0.659335	0.532121	-0.097507	-1.011125	2.843048	3.396160	1.206123	0.354233	-0.300275	-0.583755	2.990985	3.280469	1.538835	0.404535	-0.333684	-0.617770	16.998798	52.236127	1.444984	-0.824504	0.042043	-0.229775
1312.306000	-2.835994	-2.370304	0.659242	-1.425812	-1.411198	1.097735	0.082312	-0.015316	0.658133	0.540117	-0.095601	-1.013291	3.138519	3.288290	1.264011	0.394662	-0.342632	-0.616429	3.019537	2.912391	1.510201	0.401904	-0.332917	-0.618678	16.905467	51.983550	1.167180	-0.861008	0.045769	-0.229788
1312.316000	-2.835037	-2.370473	0.665816	-1.420469	-1.412098	1.087562	0.102708	-0.018340	0.657200	0.551230	-0.093414	-1.021522	2.925222	3.293844	1.263917	0.363615	-0.315202	-0.562485	3.048326	2.882913	1.481708	0.399232	-0.332153	-0.619585	16.814969	51.735314	0.890760	-0.897958	0.049454	-0.229802
1312.326000	-2.833880	-2.370727	0.672318	-1.414903	-1.413044	1.077247	0.122827	-0.022341	0.656840	0.557225	-0.091857	-1.023449	2.699977	3.219175	1.250638	0.290489	-0.371791	-0.532487	3.077351	2.853791	1.453551	0.396590	-0.331396	-0.620493	16.727299	51.491343	0.617649	-0.934581	0.053059	-0.229815
1312.336000	-2.832576	-2.370993	0.678832	-1.409206	-1.414025	1.066992	0.137118	-0.026606	0.654129	0.558978	-0.093025	-1.023532	3.023505	3.344529	1.301895	0.315758	-0.314618	-0.599605	3.106683	2.825561	1.425672	0.393949	-0.330646	-0.621400	16.643304	51.258054	0.347278	-0.971201	0.056596	-0.229829
1312.348000	-2.830732	-2.371319	0.686663	-1.402469	-1.415114	1.054721	0.157557	-0.030456	0.653985	0.553956	-0.091563	-1.032742	3.364007	3.343072	1.295654	0.310449	-0.236012	-0.532906	3.137308	2.809975	1.382625	0.381143	-0.327348	-0.602448	16.488811	51.192878	-0.069574	-1.116574	0.085755	-0.020668
1312.358000	-2.829046	-2.371597	0.693202	-1.396962	-1.415966	1.044356	0.175808	-0.034200	0.653915	0.556911	-0.089246	-1.032002	3.207495	3.389536	1.246758	0.356313	-0.291781	-0.531632	3.167097	2.783578	1.355245	0.378304	-0.326504	-0.602530	16.411743	50.975739	-0.332369	-1.152210	0.089085	-0.020681
1312.368000	-2.827113	-2.371983	0.699798	-1.391411	-1.416862	1.034085	0.195390	-0.037279	0.652323	0.564503	-0.084012	-1.029991	2.898617	3.183568	1.370085	0.367907	-0.306008	-0.548375	3.197092	2.757443	1.327893	0.375490	-0.325667	-0.602612	16.337132	50.761736	-0.594880	-1.187584	0.092339	-0.020694
1312.378000	-2.825050	-2.372392	0.706374	-1.385779	-1.417709	1.023740	0.212315	-0.041296	0.651198	0.569460	-0.081308	-1.033813	3.159130	3.144137	1.176171	0.334227	-0.343779	-0.513733	3.227297	2.731597	1.300659	0.372681	-0.324835	-0.602694	16.265053	50.551205	-0.856228	-1.222899	0.095543	-0.020706
1312.388000	-2.822837	-2.372851	0.712893	-1.380039	-1.418405	1.013397	0.229178	-0.045768	0.650344	0.573662	-0.079645	-1.032021	3.227472	3.112517	1.126448	0.304376	-0.412752	-0.479274	3.257827	2.706880	1.274084	0.369898	-0.324012	-0.602776	16.196850	50.354188	-1.111097	-1.257938	0.098653	-0.020719
1312.398000	-2.820427	-2.373297	0.719330	-1.374254	-1.419269	1.003175	0.247376	-0.050421	0.649083	0.570792	-0.081937	-1.032117	2.826979	3.064126	1.239167	0.366311	-0.336127	-0.562212	3.288575	2.682529	1.247949	0.367136	-0.323196	-0.602858	16.131259	50.161554	-1.361636	-1.292750	0.101687	-0.020731
1312.410000	-2.817279	-2.373984	0.727120	-1.367380	-1.420301	0.990798	0.266471	-0.055487	0.650062	0.570248	-0.084415	-1.034241	2.944250	3.136295	1.057056	0.384174	-0.244416	-0.518500	3.325819	2.654336	1.216954	0.363889	-0.322228	-0.602957	16.056707	49.942706	-1.658677	-1.333798	0.105198	-0.020746
1312.420000	-2.814520	-2.374575	0.733713	-1.361661	-1.421063	0.980434	0.283762	-0.061183	0.649569	0.579873	-0.078827	-1.032012	3.103230	3.184010	0.964088	0.327109	-0.264208	-0.511044	3.357156	2.631801	1.191710	0.361256	-0.321433	-0.603039	15.998176	49.771816	-1.900448	-1.367216	0.108005	-0.020759
1312.432000	-2.810975	-2.375320	0.741478	-1.354781	-1.421971	0.968007	0.303817	-0.064851	0.648683	0.587731	-0.073791	-1.033126	3.181459	3.157460	1.005747	0.296513	-0.286606	-0.548291	3.394953	2.604642	1.161109	0.358066	-0.320481	-0.603137	15.930248	49.565347	-2.193612	-1.407651	0.111345	-0.020773
1312.442000	-2.807836	-2.376005	0.747927	-1.348818	-1.422679	0.957639	0.322664	-0.066498	0.648203	0.586075	-0.072030	-1.034889	3.321535	2.675734	0.807674	0.258913	-0.298439	-0.524476	3.404767	2.613944	1.135617	0.349423	-0.317571	-0.590589	15.615280	49.774423	-2.437440	-1.505341	0.136708	0.114015
1312.454000	-2.803811	-2.376799	0.755692	-1.341681	-1.423527	0.945289	0.340958	-0.070576	0.643658	0.580524	-0.067276	-1.027994	3.481630	2.520926	1.142552	0.273246	-0.361327	-0.501357	3.431824	2.603702	1.105145	0.343066	-0.315457	-0.583772	15.430524	49.758808	-2.725950	-1.576173	0.150646	0.178279
1312.464000	-2.800263	-2.377571	0.762198	-1.335873	-1.424209	0.935103	0.361500	-0.078499	0.640957	0.577334	-0.065301	-1.030357	3.317207	2.696705	1.033271	0.338763	-0.349812	-0.493928	3.463359	2.584066	1.080520	0.340238	-0.314545	-0.583069	15.384186	49.612864	-2.958822	-1.608616	0.153119	0.178268
1312.474000	-2.796491	-2.378364	0.768636	-1.330184	-1.424830	0.924766	0.377964	-0.084437	0.640534	0.583269	-0.063799	-1.027068	3.349809	2.881814	0.861826	0.358679	-0.362313	-0.461951	3.495115	2.565108	1.056539	0.337493	-0.313643	-0.582365	15.340496	49.475035	-3.185360	-1.640166	0.155480	0.178257
1312.484000	-2.792553	-2.379251	0.775049	-1.324318	-1.425478	0.914544	0.393341	-0.086297	0.641345	0.593961	-0.064296	-1.017509	3.243042	2.734226	0.687231	0.256640	-0.321829	-0.505625	3.527095	2.546875	1.032901	0.334747	-0.312746	-0.581662	15.299499	49.345881	-3.408510	-1.671727	0.157796	0.178246
1312.494000	-2.788493	-2.380150	0.781354	-1.318349	-1.426089	0.904422	0.408899	-0.088751	0.638917	0.595685	-0.062282	-1.020737	3.322714	2.609336	0.818674	0.259095	-0.333781	-0.495406	3.559264	2.529085	1.009619	0.331994	-0.311856	-0.580958	15.260757	49.222037	-3.628168	-1.703365	0.160031	0.178236
1312.504000	-2.784243	-2.381065	0.787730	-1.312376	-1.426648	0.894191	0.424175	-0.096027	0.636218	0.583597	-0.059019	-1.021939	3.614592	2.868084	1.034831	0.323661	-0.338118	-0.484179	3.591630	2.511846	0.986674	0.329289	-0.310971	-0.580254	15.224373	49.104797	-3.844512	-1.734486	0.162210	0.178225
1312.514000	-2.779930	-2.382085	0.794119	-1.306419	-1.427260	0.883984	0.442083	-0.099935	0.635617	0.584808	-0.055527	-1.010481	3.566825	3.042421	0.842974	0.300536	-0.327695	-0.524644	3.624266	2.495870	0.964376	0.326664	-0.310098	-0.579551	15.191224	49.002680	-4.054484	-1.764742	0.164261	0.178215
1312.526000	-2.774476	-2.383319	0.801862	-1.299480	-1.427881	0.872004	0.465323	-0.101309	0.634540	0.589020	-0.052276	-1.010216	3.664962	2.663362	0.848921	0.324072	-0.322637	-0.486136	3.663519	2.475994	0.936932	0.323519	-0.309052	-0.578706	15.152524	48.871697	-4.313207	-1.801003	0.166706	0.178203
1312.536000	-2.769781	-2.384411	0.808166	-1.293616	-1.428370	0.861916	0.484088	-0.107467	0.632843	0.594421	-0.048217	-1.010090	3.617897	3.026136	0.718113	0.284707	-0.355795	-0.505318	3.696467	2.460287	0.914784	0.320923	-0.308188	-0.578003	15.123106	48.772797	-4.521707	-1.830942	0.168663	0.178193
1312.546000	-2.764760	-2.385454	0.814495	-1.287601	-1.428860	0.851760	0.500132	-0.109149	0.631001	0.596548	-0.049421	-0.999197	3.676613	2.809761	0.786600	0.236469	-0.278719	-0.518480	3.667985	2.516787	0.900134	0.310177	-0.303589	-0.559989	14.403777	49.531486	-4.654883	-1.947023	0.209831	0.360347
1312.556000	-2.759659	-2.386606	0.820788	-1.281540	-1.429340	0.841792	0.515917	-0.111788	0.631081	0.592189	-0.046204	-0.996766	3.487547	2.728532	0.525941	0.187080	-0.293953	-0.492844	3.680417	2.502880	0.878042	0.307321	-0.302567	-0.558567	14.379259	49.440762	-4.859936	-1.976813	0.211640	0.360338
1312.568000	-2.753320	-2.387973	0.828376	-1.274462	-1.429876	0.829958	0.534463	-0.116223	0.630652	0.588632	-0.040351	-0.989974	3.472822	2.777963	0.517644	0.231210	-0.282572	-0.459962	3.695584	2.487273	0.852186	0.304008	-0.301354	-0.556859	14.352821	49.344854	-5.099559	-2.011330	0.213666	0.360328
1312.578000	-2.747924	-2.389160	0.834616	-1.268718	-1.430318	0.820110	0.551004	-0.117620	0.624830	0.591944	-0.038343	-0.982460	3.484166	2.415594	0.549766	0.301953	-0.259600	-0.534424	3.708368	2.474561	0.831007	0.301316	-0.300350	-0.555437	14.332520	49.268454	-5.295628	-2.039353	0.215275	0.360320
1312.590000	-2.741148	-2.390625	0.842021	-1.261698	-1.430700	0.808334	0.571950	-0.125927	0.622573	0.593922	-0.034443	-0.975722	3.593826	2.847575	0.764340	0.256231	-0.238844	-0.490790	3.723942	2.460272	0.806297	0.298124	-0.299152	-0.553730	14.310953	49.188324	-5.523971	-2.072568	0.217134	0.360310
1312.600000	-2.735283	-2.391933	0.848227	-1.255657	-1.431032	0.798522	0.586882	-0.130109	0.620707	0.597153	-0.029528	-0.968991	3.612537	3.035636	0.757362	0.260419	-0.264455	-0.460194	3.737092	2.448958	0.785913	0.295467	-0.298159	-0.552307	14.295034	49.128665	-5.712219	-2.100213	0.218634	0.360302
1312.610000	-2.729226	-2.393215	0.854529	-1.249649	-1.431331	0.788911	0.601811	-0.131108	0.621096	0.588472	-0.026545	-0.959119	3.355985	2.789406	0.649576	0.232566	-0.262335	-0.529045	3.750380	2.438032	0.765588	0.292819	-0.297168	-0.550885	14.280779	49.073652	-5.899892	-2.127769	0.220107	0.360294
1312.620000	-2.723141	-2.394533	0.860820	-1.243737	-1.431545	0.779466	0.615565	-0.134382	0.617683	0.585778	-0.024961	-0.961920	3.654151	2.880532	0.605304	0.248800	-0.265272	-0.469003	3.763728	2.426690	0.744938	0.290193	-0.296180	-0.549462	14.267228	49.013650	-6.090752	-2.155081	0.221543	0.360286
1312.632000	-2.715623	-2.396139	0.868197	-1.236781	-1.431818	0.767938	0.635527	-0.136079	0.612928	0.585948	-0.020101	-0.957194	4.114223	2.623607	0.704364	0.265937	-0.273651	-0.457043	3.779947	2.413921	0.721079	0.287169	-0.295008	-0.547755	14.253389	48.951730	-6.310724	-2.186490	0.223130	0.360277
1312.642000	-2.709225	-2.397526	0.874307	-1.231004	-1.431960	0.758379	0.654753	-0.142621	0.611287	0.592225	-0.017875	-0.943900	4.163664	2.814519	0.692308	0.248682	-0.280949	-0.483191	3.738697	2.467187	0.711601	0.279816	-0.291357	-0.536256	13.587464	49.663249	-6.391286	-2.264305	0.252965	0.467803
1312.652000	-2.702534	-2.398933	0.880456	-1.225004	-1.432175	0.748993	0.672920	-0.142562	0.611832	0.592888	-0.013834	-0.937162	3.994601	2.612509	0.449682	0.212452	-0.253471	-0.462544	3.725479	2.488793	0.696680	0.274736	-0.288941	-0.529443	13.266658	49.981393	-6.522885	-2.315273	0.267809	0.519073
1312.662000	-2.695685	-2.400384	0.886600	-1.218993	-1.432268	0.739699	0.688544	-0.146812	0.610978	0.584248	-0.010522	-0.928542	3.671710	2.661600	0.487266	0.156168	-0.285178	-0.490514	3.738465	2.480249	0.676900	0.271971	-0.287792	-0.527393	13.259677	49.938460	-6.702301	-2.341340	0.269009	0.519067
1312.672000	-2.688738	-2.401869	0.892650	-1.213171	-1.432338	0.730477	0.702036	-0.146464	0.607146	0.576071	-0.004891	-0.920373	3.816161	2.318117	0.417843	0.250108	-0.270589	-0.474493	3.751617	2.472812	0.657886	0.269287	-0.189244	-0.525344	13.254683	49.908797	-6.874180	-2.366524	0.270138	0.519061
1312.682000	-2.681626	-2.403358	0.898650	-1.207483	-1.432360	0.721323	0.716708	-0.154158	0.604717	0.578122	-0.000360	-0.911877	3.880447	2.831992	0.518537	0.237240	-0.210416	-0.468713	3.764896	2.466044	0.639414	0.266686	-0.075386	-0.523295	13.251201	49.887132	-7.040722	-2.390823	0.271226	0.519056
1312.692000	-2.674343	-2.404915	0.904718	-1.201809	-1.432323	0.712232	0.732955	-0.155199	0.601826	0.582158	0.000942	-0.906135	3.713642	2.738405	0.492411	0.244893	-0.119655	-0.415839	3.778267	2.459544	0.621108	0.264125	0.038568	-0.521245	13.248834	49.868684	-7.205629	-2.414687	0.272242	0.519050
1312.704000	-2.665302	-2.406822	0.911913	-1.194734	-1.432296	0.701389	0.747969	-0.159873	0.597861	0.580610	0.005576	-0.889910	3.835730	2.878834	0.481010	0.230875	-0.028921	-0.412950	3.794446	2.452202	0.599398	0.261050	0.176259	-0.518786	13.247594	49.852034	-7.400993	-2.443346	0.273438	0.519044
1312.714000	-2.657751	-2.408403	0.917922	-1.188837	-1.432222	0.692573	0.761263	-0.159142	0.597398	0.575083	0.011044	-0.881730	3.938132	2.555822	0.537128	0.187687	0.051444	-0.442306	3.808020	2.446234	0.581422	0.258488	0.290999	-0.516736	13.247647	49.839953	-7.562652	-2.467219	0.274415	0.519039
1312.726000	-2.648610	-2.410382	0.925080	-1.181993	-1.432090	0.682118	0.782672	-0.166808	0.593411	0.568413	0.012727	-0.876716	4.149222	3.164483	0.485713	0.238671	0.122857	-0.448092	3.824469	2.440022	0.560457	0.255531	0.340236	-0.514277	13.249630	49.836827	-7.750687	-2.494613	0.275484	0.519033
1312.736000	-2.640680	-2.412035	0.931007	-1.176380	-1.431957	0.673301	0.801338	-0.166869	0.592437	0.570903	0.013493	-0.866805	4.345531	2.871074	0.486597	0.213401	0.166589	-0.407660	3.838261	2.434995	0.543112	0.253093	0.341231	-0.512227	13.252304	49.836020	-7.906133	-2.517154	0.276342	0.519028
1312.746000	-2.632453	-2.413687	0.936932	-1.170793	-1.431859	0.664690	0.817787	-0.165816	0.590872	0.576248	0.016283	-0.854530	3.613859	2.721796	0.356023	0.196444	0.219773	-0.431681	3.750169	2.540271	0.546264	0.244409	0.346192	-0.497862	12.042206	51.146113	-7.858441	-2.605607	0.318976	0.648627
1312.756000	-2.624233	-2.415365	0.942799	-1.164998	-1.431690	0.656269	0.826042	-0.167729	0.587951	0.573408	0.020937	-0.842704	3.815016	2.624718	0.425554	0.153735	0.231323	-0.478297	3.762853	2.536625	0.528751	0.241765	0.347342	-0.495302	12.045396	51.143031	-8.012780	-2.627912	0.319796	0.648624
1312.768000	-2.614168	-2.417428	0.949899	-1.158096	-1.431412	0.646229	0.842314	-0.173308	0.584407	0.563723	0.027459	-0.837254	4.174054	2.977422	0.484664	0.164835	0.297353	-0.437646	3.778174	2.532718	0.507925	0.238613	0.348720	-0.492228	12.050419	51.144926	-8.196112	-2.654444	0.320770	0.648620
1312.778000	-2.605615	-2.419201	0.955754	-1.152477	-1.431133	0.637919	0.856777	-0.175078	0.581095	0.556807	0.031409	-0.823685	3.818407	3.089714	0.424103	0.168695	0.329981	-0.418679	3.791005	2.529606	0.490617	0.236025	0.349866	-0.489667	12.055364	51.148236	-8.348430	-2.676154	0.321548	0.648617
1312.788000	-2.596946	-2.420937	0.961573	-1.146927	-1.430759	0.629762	0.871315	-0.173989	0.578328	0.551736	0.036983	-0.813779	3.745703	2.676237	0.279007	0.215066	0.349112	-0.424585	3.803937	2.527353	0.474063	0.233511	0.351010	-0.487106	12.061517	51.161828	-8.493331	-2.697060	0.322303	0.648614
1312.798000	-2.588226	-2.422652	0.967213	-1.141518	-1.430422	0.621729	0.884093	-0.179540	0.575874	0.554018	0.041910	-0.801154	4.226661	3.113516	0.318088	0.237811	0.405344	-0.450106	3.816923	2.525330	0.458080	0.231076	0.352151	-0.484545	12.068323	51.178180	-8.632618	-2.717107	0.323021	0.648611
1312.808000	-2.579288	-2.424472	0.972985	-1.136134	-1.429962	0.613755	0.901253	-0.178947	0.572968	0.556192	0.049962	-0.793643	4.264938	2.862140	0.494381	0.202348	0.370009	-0.369407	3.829940	2.523022	0.441748	0.228630	0.353293	-0.481984	12.075503	51.191115	-8.775327	-2.737284	0.323758	0.648609
1312.820000	-2.568265	-2.426591	0.979934	-1.129433	-1.429313	0.604369	0.919467	-0.177103	0.571466	0.554188	0.053173	-0.775240	3.973747	2.413259	0.231288	0.142917	0.373156	-0.437632	3.845673	2.520987	0.422389	0.225699	0.354662	-0.478911	12.085455	51.215434	-8.944234	-2.761454	0.324627	0.648606
1312.830000	-2.559071	-2.428440	0.985680	-1.123828	-1.428819	0.596637	0.929795	-0.186112	0.567581	0.544684	0.058356	-0.766251	4.022878	3.041034	0.334419	0.116863	0.390613	-0.428615	3.858834	2.519333	0.406370	0.223278	0.355804	-0.476350	12.094360	51.236205	-9.083869	-2.781348	0.325362	0.648603
1312.840000	-2.549699	-2.430284	0.991345	-1.118426	-1.428159	0.589059	0.943963	-0.185043	0.566587	0.535740	0.063744	-0.757515	4.370224	2.884574	0.157881	0.192059	0.307516	-0.412867	3.872089	2.518549	0.391073	0.220948	0.356940	-0.473789	12.104384	51.267389	-9.216404	-2.800279	0.326041	0.648601
1312.850000	-2.540067	-2.432091	0.997008	-1.113139	-1.427568	0.581520	0.961644	-0.183074	0.564407	0.535241	0.066897	-0.743325	3.933780	2.701127	0.060688	0.210504	0.390794	-0.400668	3.910177	2.584340	0.360619	0.207711	0.365899	-0.450940	12.407879	52.079777	-9.492765	-2.933470	0.407584	0.858616
1312.862000	-2.528444	-2.434340	1.003727	-1.106751	-1.426691	0.572688	0.974857	-0.187070	0.560247	0.532611	0.072703	-0.724130	4.092736	2.770204	0.065052	0.154237	0.386396	-0.389572	3.926358	2.585523	0.341728	0.204596	0.367664	-0.446872	12.418173	52.121977	-9.650275	-2.955605	0.408460	0.858614
1312.872000	-2.518577	-2.436286	1.009305	-1.101358	-1.425946	0.565579	0.987881	-0.189271	0.555333	0.528647	0.077080	-0.712137	4.172514	2.855169	0.049035	0.133919	0.437635	-0.401860	3.939928	2.587245	0.326731	0.202031	0.369130	-0.443482	12.427785	52.165970	-9.774188	-2.973718	0.409141	0.858613
1312.884000	-2.506499	-2.438489	1.015987	-1.095010	-1.424958	0.557193	1.006038	-0.188966	0.549002	0.515864	0.087333	-0.699633	3.960043	2.961272	0.154979	0.117969	0.364268	-0.379626	3.956285	2.589657	0.308819	0.199004	0.370891	-0.439414	12.440181	52.222892	-9.922070	-2.994901	0.409966	0.858611
1312.894000	-2.496527	-2.440443	1.021447	-1.089786	-1.424059	0.550228	1.018998	-0.190762	0.548389	0.511129	0.091771	-0.680722	4.517331	2.775982	0.049781	0.116879	0.339301	-0.387721	3.969983	2.592108	0.294217	0.196511	0.372356	-0.436025	12.451320	52.275601	-10.042098	-3.012235	0.410640	0.858610
1312.904000	-2.486256	-2.442373	1.026822	-1.084826	-1.423120	0.543467	1.036675	-0.192429	0.542463	0.504085	0.096751	-0.663511	4.797938	3.141897	0.061023	0.204896	0.373228	-0.384934	3.983721	2.594762	0.280155	0.194113	0.373821	-0.432635	12.462936	52.330751	-10.156825	-3.028549	0.411299	0.858610
1312.914000	-2.475643	-2.444278	1.032185	-1.079870	-1.422182	0.536952	1.054095	-0.192458	0.539548	0.504000	0.102871	-0.654825	4.064289	2.938881	0.236557	0.234490	0.400799	-0.333496	3.997514	2.597783	0.266469	0.191760	0.375283	-0.429245	12.475213	52.390293	-10.267847	-3.044384	0.411936	0.858609
1312.924000	-2.464987	-2.446171	1.037646	-1.074879	-1.421141	0.530524	1.062801	-0.190647	0.538342	0.507322	0.105955	-0.639585	4.281560	2.489117	-0.017211	0.192589	0.441080	-0.392263	4.011322	2.600444	0.252358	0.189388	0.376746	-0.425855	12.487671	52.445535	-10.383050	-3.060419	0.412579	0.858608
1312.934000	-2.454299	-2.448151	1.043020	-1.069724	-1.420092	0.524228	1.074869	-0.196842	0.532960	0.501660	0.112840	-0.626910	4.669756	3.236907	0.081612	0.105247	0.425896	-0.424419	4.025212	2.603825	0.238674	0.186305	0.378212	-0.422465	12.501106	52.509391	-10.494054	-3.076393	0.413259	0.858607
1312.946000	-2.441208	-2.450523	1.049475	-1.063725	-1.418565	0.516816	1.095534	-0.195371	0.528558	0.487038	0.124519	-0.615560	3.862621	3.251152	0.115901	0.137494	0.312110	-0.318809	3.888405	2.767319	0.255089	0.176509	0.384387	-0.409673	10.690459	54.480962	-10.302503	-3.156002	0.460591	0.950421
1312.956000	-2.430364	-2.452450	1.054753	-1.058832	-1.417330	0.510704	1.108160	-0.190862	0.523133	0.482823	0.126172	-0.591762	4.289857	2.742428	0.092144	0.109535	0.340743	-0.353838	3.900158	2.771514	0.240603	0.172807	0.386047	-0.405920	10.699266	54.527584	-10.418228	-3.171709	0.461482	0.950422
1312.966000	-2.419146	-2.454358	1.059924	-1.054122	-1.416037	0.504875	1.124724	-0.195662	0.519320	0.474147	0.130789	-0.574663	4.255517	3.230675	0.104356	0.160472	0.393990	-0.311010	3.911934	2.775966	0.226651	0.169175	0.387705	-0.402168	10.708352	54.577279	-10.528705	-3.186661	0.462349	0.950422
1312.976000	-2.407717	-2.456287	1.065059	-1.049445	-1.414725	0.499304	1.133953	-0.193233	0.514820	0.472905	0.135834	-0.559310	3.776646	2.963239	0.083676	0.178547	0.435965	-0.374516	3.923749	2.780859	0.213004	0.165590	0.389362	-0.398416	10.717894	54.632265	-10.636171	-3.201104	0.463210	0.950423
1312.988000	-2.394084	-2.458636	1.071215	-1.043810	-1.413017	0.492681	1.142082	-0.193521	0.512731	0.471010	0.148735	-0.543126	4.631357	2.867808	-0.042188	0.130622	0.382579	-0.365218	3.937964	2.786986	0.196766	0.161288	0.391357	-0.393913	10.729796	54.701294	-10.763773	-3.218439	0.464305	0.950424
1312.998000	-2.382453	-2.460579	1.076302	-1.039098	-1.411468	0.487377	1.161160	-0.197562	0.508675	0.463477	0.154101	-0.527949	4.205470	3.432531	0.022501	0.075024	0.315199	-0.295534	3.949819	2.791981	0.183362	0.157744	0.393024	-0.390161	10.739828	54.757492	-10.868859	-3.232445	0.465268	0.950425
1313.008000	-2.370917	-2.462495	1.081382	-1.034485	-1.409890	0.482132	1.172940	-0.195023	0.504778	0.453194	0.156578	-0.509643	4.215240	3.264544	0.084918	0.138445	0.342974	-0.300899	3.961709	2.797355	0.170310	0.154225	0.394694	-0.386409	10.750271	54.818232	-10.970472	-3.246187	0.466270	0.950426
1313.020000	-2.356675	-2.464832	1.087384	-1.029044	-1.407922	0.476074	1.188588	-0.193279	0.501876	0.445236	0.163818	-0.490707	4.368165	2.911284	-0.040587	0.039094	0.374406	-0.339525	3.975975	2.803398	0.153931	0.150021	0.396695	-0.380631	10.762792	54.886260	-11.094239	-3.262464	0.467437	0.950427
1313.030000	-2.344595	-2.466760	1.092389	-1.024610	-1.406261	0.471239	1.200224	-0.193488	0.496719	0.435244	0.168674	-0.473571	3.704787	3.016491	-0.077755	0.113807	0.384074	-0.321126	3.987891	2.808671	0.138566	0.146579	0.398366	-0.374686	10.773545	54.945791	-11.195080	-3.275368	0.468444	0.950428
1313.042000	-2.330283	-2.469051	1.098328	-1.019500	-1.404184	0.465651	1.208900	-0.194756	0.489453	0.433354	0.177117	-0.455757	4.967367	3.060066	0.114522	0.135926	0.457666	-0.320599	3.885693	2.928025	0.147313	0.139908	0.402497	-0.365135	9.394524	56.367108	-11.048002	-3.317748	0.492357	0.976088
1313.052000	-2.317932	-2.471013	1.103276	-1.015178	-1.402308	0.461207	1.227158	-0.189928	0.486287	0.430603	0.191097	-0.440215	4.096017	2.965648	-0.082683	0.092482	0.325629	-0.323376	3.839695	2.987612	0.143615	0.134929	0.405322	-0.357816	8.735476	57.049700	-11.029456	-3.343773	0.504476	0.988325
1313.064000	-2.303369	-2.473375	1.109095	-1.010092	-1.400033	0.455952	1.235922	-0.192676	0.480989	0.423812	0.188521	-0.420114	4.440596	3.369899	-0.194690	0.095386	0.443020	-0.315262	3.850999	2.995127	0.124189	0.130444	0.407512	-0.350398	8.741041	57.102486	-11.154664	-3.358971	0.506113	0.988327
1313.074000	-2.290779	-2.475268	1.113854	-1.005856	-1.398103	0.451835	1.250710	-0.192218	0.476368	0.416112	0.200933	-0.404774	4.455676	3.676001	-0.120235	0.056707	0.446697	-0.326972	3.860464	3.002649	0.109076	0.126767	0.409334	-0.344215	8.746212	57.161549	-11.248429	-3.370988	0.507436	0.988329
1313.084000	-2.278204	-2.477121	1.118595	-1.001670	-1.396031	0.447932	1.259673	-0.183657	0.472795	0.405406	0.211428	-0.389573	3.853993	2.810222	-0.185893	0.094523	0.400963	-0.297735	3.869882	3.008802	0.093288	0.123097	0.411167	-0.338033	8.750814	57.204223	-11.348829	-3.382918	0.508879	0.988331
1313.096000	-2.263066	-2.479400	1.124129	-0.996861	-1.393487	0.443408	1.265978	-0.187416	0.466523	0.394817	0.217133	-0.374397	4.570155	3.406120	-0.033868	0.107044	0.435545	-0.252067	3.881218	3.017159	0.075202	0.118750	0.413366	-0.330615	8.756763	57.267089	-11.460850	-3.396630	0.510608	0.988334
1313.106000	-2.250218	-2.481257	1.128727	-0.992972	-1.391302	0.439770	1.284012	-0.185411	0.461811	0.386489	0.222700	-0.358623	3.387760	3.416837	-0.039891	0.130928	0.407130	-0.310485	3.890664	3.023990	0.060055	0.115168	0.415202	-0.324432	8.761701	57.317873	-11.554952	-3.407625	0.512084	0.988336
1313.118000	-2.234913	-2.483460	1.134320	-0.988361	-1.388565	0.435631	1.287256	-0.181669	0.457341	0.387352	0.231979	-0.336705	4.736550	3.119325	-0.106968	0.059439	0.465982	-0.299129	3.902001	3.032171	0.041967	0.110888	0.417410	-0.317014	8.767666	57.378626	-11.666991	-3.420620	0.513906	0.988339
1313.128000	-2.221806	-2.485331	1.138871	-0.984639	-1.386169	0.432366	1.304763	-0.185470	0.453374	0.380750	0.242848	-0.321415	4.013459	3.744956	-0.169529	0.088174	0.357223	-0.258097	3.911442	3.038732	0.026894	0.107354	0.419261	-0.310831	8.772551	57.426183	-11.760359	-3.431089	0.515551	0.988341
1313.138000	-2.208764	-2.487138	1.143374	-0.980870	-1.383780	0.429218	1.311043	-0.180288	0.448154	0.377517	0.237699	-0.306940	4.173249	3.361345	-0.075580	0.059646	0.509294	-0.258552	3.920898	3.045643	0.012101	0.103845	0.421112	-0.304649	8.777614	57.477935	-11.850978	-3.441298	0.517190	0.988343
1313.150000	-2.192854	-2.489268	1.148760	-0.976408	-1.380774	0.425704	1.323591	-0.174390	0.443317	0.367010	0.256035	-0.283620	4.024536	3.224763	-0.031145	0.001602	0.415755	-0.253648	3.766355	3.211444	0.031490	0.096726	0.425720	-0.296972	6.818198	59.401820	-11.590666	-3.482527	0.543967	0.990964
1313.160000	-2.179655	-2.490971	1.153143	-0.972787	-1.378196	0.422916	1.329774	-0.175967	0.437655	0.352165	0.260406	-0.269255	3.897999	3.536916	-0.164707	-0.005685	0.431581	-0.189015	3.773301	3.218437	0.015571	0.092969	0.427694	-0.290774	6.815846	59.428343	-11.688466	-3.492931	0.545993	0.990967
1313.172000	-2.163533	-2.493031	1.158303	-0.968505	-1.375004	0.419834	1.336519	-0.173661	0.433041	0.340734	0.265089	-0.244488	4.379416	3.486463	-0.148615	0.084912	0.505086	-0.282228	3.781647	3.227744	-0.002716	0.088540	0.430060	-0.283336	6.813170	59.471130	-11.797809	-3.504563	0.548401	0.990971
1313.182000	-2.150150	-2.494765	1.162638	-0.965059	-1.372302	0.417466	1.347974	-0.167543	0.430239	0.335583	0.277973	-0.232101	3.887508	3.259871	-0.190081	0.009848	0.414498	-0.249494	3.788581	3.234663	-0.018526	0.084849	0.432042	-0.277138	6.810685	59.496763	-11.894542	-3.514249	0.550514	0.990973
1313.194000	-2.133920	-2.496817	1.167847	-0.961136	-1.368938	0.414825	1.358506	-0.171048	0.424602	0.325810	0.282896	-0.212456	4.507797	3.690573	-0.216073	0.029300	0.496179	-0.267522	3.796893	3.242810	-0.037471	0.080456	0.434424	-0.269700	6.807588	59.525661	-12.010361	-3.525489	0.553081	0.990977
1313.204000	-2.120249	-2.498431	1.172036	-0.957908	-1.366120	0.412792	1.369403	-0.165831	0.416437	0.321679	0.296131	-0.199082	3.385320	3.706276	-0.077578	0.068982	0.420112	-0.179449	3.803828	3.250257	-0.052666	0.076839	0.436411	-0.263502	6.805117	59.557620	-12.101039	-3.534387	0.555255	0.990979
1313.214000	-2.106547	-2.500072	1.176237	-0.954798	-1.363133	0.410931	1.370118	-0.162581	0.414379	0.319946	0.300684	-0.180893	4.600120	3.519180	-0.299951	0.033899	0.433548	-0.215985	3.810746	3.257197	-0.067976	0.073234	0.438407	-0.257303	6.802438	59.583514	-12.192854	-3.543145	0.557514	0.990982
1313.226000	-2.090052	-2.501999	1.181147	-0.951050	-1.359474	0.408900	1.385251	-0.157817	0.409777	0.314462	0.308071	-0.163861	3.854982	3.228181	-0.365606	-0.049219	0.452380	-0.212573	3.819036	3.265353	-0.086172	0.068936	0.440808	-0.249865	6.799079	59.612522	-12.301299	-3.553364	0.560290	0.990986
1313.236000	-2.076219	-2.503566	1.185072	-0.947973	-1.356313	0.407375	1.388603	-0.157958	0.401978	0.301129	0.317505	-0.145772	4.825225	3.413881	-0.139914	0.057388	0.394458	-0.226265	3.825949	3.272676	-0.100763	0.065396	0.442812	-0.243667	6.796340	59.642989	-12.386042	-3.561431	0.562646	0.990988
1313.248000	-2.059361	-2.505396	1.189873	-0.944403	-1.352392	0.405764	1.404896	-0.154185	0.398205	0.292358	0.318778	-0.129115	3.406777	3.638803	-0.217004	0.046602	0.420940	-0.196617	3.675945	3.429192	-0.081252	0.059607	0.446510	-0.239307	4.913245	61.430745	-12.121385	-3.586575	0.579040	0.959428
1313.258000	-2.045348	-2.506949	1.193909	-0.941599	-1.349154	0.404609	1.403296	-0.148152	0.395546	0.281486	0.330898	-0.112487	4.469563	3.406040	-0.469253	0.076086	0.384158	-0.206419	3.680425	3.436259	-0.097320	0.055909	0.448593	-0.233307	4.903077	61.433693	-12.217771	-3.594813	0.581776	0.959431
1313.270000	-2.028285	-2.508770	1.198637	-0.938147	-1.345112	0.403357	1.414936	-0.148792	0.387974	0.274529	0.338538	-0.097137	3.378217	3.961493	-0.364957	-0.046890	0.397437	-0.120532	3.685797	3.444925	-0.116473	0.051503	0.451102	-0.226106	4.890823	61.439445	-12.332167	-3.604361	0.585168	0.959434
1313.280000	-2.014334	-2.510204	1.202429	-0.935536	-1.341766	0.402541	1.412819	-0.144095	0.379528	0.262952	0.339926	-0.074065	4.701160	3.858549	-0.140443	0.092634	0.520686	-0.204206	3.690260	3.452055	-0.132083	0.047878	0.453191	-0.220105	4.880442	61.443141	-12.424057	-3.611813	0.587971	0.959437
1313.290000	-1.999909	-2.511638	1.206286	-0.932920	-1.338221	0.401877	1.430544	-0.140519	0.376938	0.258370	0.350839	-0.059709	3.578230	4.005576	-0.291362	0.019645	0.447915	-0.169236	3.694718	3.459219	-0.147639	0.044267	0.455292	-0.214105	4.870007	61.447240	-12.515404	-3.619120	0.590902	0.959441
1313.302000	-1.982955	-2.513238	1.210850	-0.929842	-1.334034	0.401298	1.428947	-0.130968	0.371269	0.249167	0.362003	-0.042463	4.467562	3.592939	-0.322062	0.042915	0.473791	-0.181916	3.700053	3.467341	-0.166482	0.039944	0.457813	-0.206904	4.857318	61.446479	-12.626752	-3.627780	0.594415	0.959444
1313.312000	-1.968475	-2.514542	1.214480	-0.927405	-1.330300	0.400968	1.443173	-0.129872	0.368782	0.244208	0.373785	-0.029534	3.824592	3.622901	-0.611333	-0.004286	0.407201	-0.109197	3.704488	3.473859	-0.182135	0.036371	0.459925	-0.200903	4.846604	61.442845	-12.719055	-3.634674	0.597469	0.959447
1313.324000	-1.951232	-2.516037	1.218716	-0.924649	-1.325862	0.400728	1.444947	-0.126750	0.359276	0.235170	0.379159	-0.008203	4.685860	3.672091	-0.212115	0.074674	0.520818	-0.068915	3.709798	3.482259	-0.199966	0.032147	0.462459	-0.051927	4.833610	61.445407	-12.820456	-3.642259	0.601127	0.959451
1313.334000	-1.936489	-2.517340	1.222296	-0.922320	-1.321972	0.400826	1.455742	-0.124345	0.354212	0.230391	0.387186	0.019383	3.523425	3.851580	-0.249359	0.041589	0.399407	0.134399	3.714221	3.489173	-0.215061	0.028625	0.464584	0.372697	4.822755	61.446523	-12.907266	-3.648605	0.604323	0.959454
1313.346000	-1.919272	-2.518822	1.226633	-0.919657	-1.317378	0.401132	1.452450	-0.119593	0.353205	0.222893	0.393472	0.032304	4.728279	4.173206	-0.612085	-0.056227	0.457194	0.145868	3.570624	3.630090	-0.197143	0.024205	0.467166	0.373749	3.037459	63.024373	-12.656068	-3.657993	0.608533	0.896093
1313.356000	-1.904640	-2.519967	1.230118	-0.917500	-1.313331	0.401532	1.467571	-0.111448	0.347104	0.210329	0.404242	0.040486	3.840329	3.710594	-0.446424	-0.069320	0.395446	0.196135	3.572762	3.636913	-0.213190	0.020636	0.469319	0.379313	3.019776	63.002498	-12.750628	-3.664277	0.612118	0.896096
1313.366000	-1.889941	-2.521056	1.233443	-0.915464	-1.309264	0.401971	1.465288	-0.109882	0.336305	0.197078	0.411046	0.054397	3.888144	3.908358	-0.136632	0.020180	0.441633	0.208844	3.574888	3.643155	-0.229191	0.017087	0.471470	0.384878	3.001951	62.973674	-12.844730	-3.670331	0.615667	0.896100
1313.378000	-1.872162	-2.522346	1.237601	-0.913003	-1.304310	0.402687	1.472064	-0.104832	0.336157	0.191803	0.415459	0.070077	3.304143	4.065507	-0.410752	0.003373	0.487189	0.294830	3.577437	3.650144	-0.248847	0.012842	0.474061	0.391555	2.980532	62.933066	-12.962126	-3.677457	0.620044	0.896103
1313.388000	-1.857721	-2.523325	1.241001	-0.911108	-1.300110	0.403461	1.468748	-0.099599	0.329654	0.180752	0.422673	0.082541	4.749789	3.967612	-0.574141	-0.032736	0.459945	0.374963	3.579558	3.656038	-0.265200	0.009317	0.476225	0.397119	2.962642	62.900061	-13.059695	-3.683258	0.623747	0.896106
1313.400000	-1.839766	-2.524460	1.244931	-0.908962	-1.294937	0.404636	1.487362	-0.094871	0.326940	0.170133	0.433149	0.105307	3.026386	4.121954	-0.710502	-0.064662	0.463809	0.351951	3.582092	3.662752	-0.284709	0.005115	0.478830	0.403797	2.941036	62.856164	-13.175647	-3.689923	0.628269	0.896110
1313.410000	-1.824899	-2.525341	1.248040	-0.907330	-1.290523	0.405759	1.477581	-0.084889	0.316713	0.158850	0.436994	0.121005	4.307549	3.281654	-0.464742	0.033408	0.480730	0.363577	3.584189	3.668298	-0.300522	0.001658	0.481011	0.409361	2.922863	62.818998	-13.267897	-3.694997	0.632150	0.896113
1313.422000	-1.807105	-2.526357	1.251826	-0.905360	-1.285120	0.407340	1.490770	-0.083407	0.312097	0.155868	0.451712	0.140653	3.633272	3.480483	-0.446292	-0.014033	0.364173	0.346696	3.586702	3.675000	-0.319533	-0.002479	0.483633	0.416038	2.901012	62.774958	-13.378954	-3.700960	0.636850	0.896117
1313.432000	-1.792198	-2.527219	1.254912	-0.903874	-1.280624	0.408762	1.487876	-0.083115	0.306922	0.145691	0.448892	0.151174	4.521812	4.046867	-0.438876	-0.035745	0.499805	0.402017	3.588789	3.680802	-0.335109	-0.005905	0.485813	0.421603	2.882714	62.740860	-13.468870	-3.705696	0.640725	0.896120
1313.442000	-1.777039	-2.528067	1.258004	-0.902407	-1.276025	0.410403	1.498624	-0.079269	0.302421	0.140445	0.464546	0.171137	2.863513	4.271866	-0.536298	-0.046562	0.418997	0.370199	3.498966	3.763529	-0.326666	-0.008489	0.487116	0.421326	1.766287	63.625541	-13.322463	-3.701420	0.635245	0.834083
1313.454000	-1.759341	-2.528936	1.261547	-0.900807	-1.270521	0.412557	1.490899	-0.068847	0.297404	0.128061	0.474359	0.186458	4.667456	4.092997	-0.457391	0.018854	0.493387	0.345543	3.455230	3.807024	-0.334432	-0.012129	0.489274	0.424572	1.214320	64.000264	-13.322735	-3.702495	0.635770	0.804504
1313.464000	-1.744274	-2.529590	1.264490	-0.899494	-1.265718	0.414444	1.507121	-0.064602	0.290000	0.126002	0.481648	0.194131	3.537216	4.258112	-0.461951	-0.040828	0.428574	0.411086	3.454857	3.811807	-0.351022	-0.015490	0.491436	0.429567	1.190448	63.935744	-13.422517	-3.706923	0.640126	0.804507
1313.476000	-1.726106	-2.530306	1.267989	-0.898135	-1.259838	0.416949	1.501201	-0.057855	0.285145	0.117278	0.488147	0.213719	4.264817	4.164368	-0.587258	-0.037191	0.448684	0.318827	3.454406	3.817427	-0.370779	-0.019501	0.494033	0.435561	1.161753	63.856886	-13.540773	-3.711994	0.645387	0.804510
1313.486000	-1.711067	-2.530843	1.270806	-0.896975	-1.254904	0.419137	1.509817	-0.053471	0.279863	0.112961	0.493980	0.223620	3.268324	4.366478	-0.519616	-0.139624	0.403652	0.384212	3.454036	3.821426	-0.387625	-0.022845	0.496208	0.440556	1.137911	63.782974	-13.643067	-3.716233	0.649877	0.804513
1313.498000	-1.693113	-2.531425	1.274136	-0.895769	-1.248895	0.421952	1.506302	-0.044148	0.274636	0.102755	0.495244	0.240634	4.733338	3.999179	-0.550749	-0.063549	0.518537	0.369684	3.453578	3.826658	-0.407179	-0.026813	0.498473	0.446551	1.109130	63.699467	-13.759325	-3.720836	0.655273	0.804517
1313.508000	-1.677892	-2.531829	1.276774	-0.894827	-1.243828	0.424440	1.518492	-0.038553	0.269729	0.094105	0.501551	0.250693	2.904764	3.964060	-0.613709	-0.095338	0.498460	0.415046	3.453194	3.830705	-0.423481	-0.030104	0.500032	0.451546	1.085122	63.626130	-13.856266	-3.724511	0.659801	0.804520
1313.518000	-1.662830	-2.532186	1.279349	-0.893981	-1.238773	0.427052	1.509611	-0.033338	0.262598	0.084767	0.515819	0.267828	4.557376	3.649788	-0.350027	-0.039307	0.463096	0.386182	3.452807	3.834500	-0.439751	-0.033377	0.501588	0.456541	1.061081	63.549778	-13.952900	-3.727978	0.664294	0.804523
1313.530000	-1.644642	-2.532578	1.282463	-0.893072	-1.232522	0.430369	1.522572	-0.029033	0.256857	0.079170	0.522732	0.281370	3.421598	3.928763	-0.456601	-0.112632	0.529735	0.403951	3.452342	3.839160	-0.459218	-0.037286	0.503470	0.462535	1.032213	63.459429	-14.068293	-3.731949	0.669852	0.804526
1313.540000	-1.629379	-2.532840	1.285088	-0.892334	-1.227203	0.433316	1.518155	-0.024660	0.252497	0.069771	0.527693	0.297422	4.090558	3.958057	-0.408017	-0.088206	0.515655	0.335627	3.451960	3.842192	-0.475884	-0.040537	0.505041	0.467531	1.008234	63.373930	-14.168823	-3.735190	0.674513	0.804529
1313.550000	-1.614203	-2.532993	1.287667	-0.891629	-1.221845	0.436344	1.525106	-0.020003	0.251485	0.064774	0.541241	0.308215	3.139446	4.254069	-0.683175	-0.128407	0.420005	0.393604	3.331766	3.933512	-0.458887	-0.040953	0.503862	0.461138	-0.438166	64.333497	-13.939727	-3.709209	0.650358	0.689175
1313.560000	-1.599010	-2.533205	1.290135	-0.891133	-1.216511	0.439480	1.517596	-0.013070	0.244891	0.051323	0.543231	0.318628	4.420793	4.137643	-0.494276	-0.073741	0.551581	0.361536	3.329968	3.935900	-0.476003	-0.044065	0.505377	0.465417	-0.465793	64.227181	-14.046367	-3.712328	0.655266	0.689178
1313.572000	-1.580705	-2.533284	1.293093	-0.890538	-1.209932	0.443385	1.526475	-0.004377	0.237618	0.041812	0.556127	0.335200	3.173202	4.640336	-0.751899	-0.074943	0.512590	0.376146	3.327804	4.707575	-0.496091	-0.047769	0.507205	0.470551	-0.499035	64.105924	-14.169885	-3.715751	0.661255	0.689181
1313.582000	-1.565462	-2.533269	1.295477	-0.890169	-1.204317	0.446773	1.520714	0.003817	0.232629	0.036672	0.563024	0.346766	3.851360	4.839889	-0.645239	-0.103873	0.494923	0.362885	3.326038	5.522434	-0.513783	-0.050861	0.508736	0.474830	-0.526295	63.984233	-14.282189	-3.718657	0.666332	0.689184
1313.592000	-1.550299	-2.533170	1.297800	-0.889849	-1.198594	0.450256	1.526878	0.008326	0.226370	0.030113	0.573185	0.356019	3.308867	5.963939	-0.660168	-0.141974	0.398987	0.361784	3.324256	6.322176	-0.530859	-0.053934	0.510269	0.479109	-0.553731	63.872391	-14.388425	-3.721364	0.671423	0.689187
1313.602000	-1.534994	-2.533046	1.300055	-0.889565	-1.192916	0.453884	1.522047	0.016043	0.223053	0.021466	0.574253	0.368114	4.230936	5.938301	-0.769431	-0.103777	0.429407	0.368213	3.322483	6.718495	-0.547980	-0.056984	0.511807	0.483387	-0.581078	63.754472	-14.495111	-3.723819	0.676576	0.689190
1313.612000	-1.519742	-2.532877	1.302246	-0.889401	-1.187089	0.457595	1.529202	0.019193	0.216157	0.014422	0.573496	0.380400	3.311510	6.022530	-0.668259	-0.134809	0.468957	0.379024	3.320718	6.720795	-0.565232	-0.060029	0.513351	0.487666	-0.608313	63.632594	-14.603081	-3.726212	0.681789	0.689193
1313.624000	-1.501433	-2.532587	1.304798	-0.889347	-1.180147	0.462277	1.522766	0.024682	0.211986	0.003114	0.578555	0.390036	4.062729	5.962349	-0.692336	-0.191810	0.584119	0.426906	3.318583	6.724208	-0.585188	-0.229321	0.515194	0.492801	-0.641211	63.494157	-14.725306	-3.728629	0.687941	0.689196
1313.634000	-1.486205	-2.532284	1.306858	-0.889352	-1.174312	0.466191	1.530454	0.030373	0.206340	-0.007244	0.596089	0.398819	3.340251	6.127208	-0.860263	-0.344264	0.493132	0.428416	3.316816	6.726484	-0.602039	-0.438815	0.516727	0.497079	-0.668475	63.371981	-14.829333	-3.730586	0.693038	0.689199
1313.644000	-1.470874	-2.531924	1.308895	-0.889441	-1.168389	0.470383	1.524173	0.034979	0.201922	-0.017141	0.611520	0.411703	4.026398	5.979503	-0.646451	-0.418883	0.447631	0.383012	3.218739	6.780908	-0.588149	-0.628095	0.514055	0.488648	-1.845449	63.872098	-14.632215	-3.684845	0.653302	0.555401
1313.654000	-1.455728	-2.531562	1.310801	-0.889658	-1.162319	0.474574	1.529672	0.040005	0.200729	-0.018496	0.613504	0.421499	3.300469	6.221753	-0.769424	-0.442894	0.403266	0.372174	3.215924	6.782832	-0.604659	-0.630928	0.515500	0.492096	-1.874292	63.739078	-14.736765	-3.686421	0.658727	0.555404
1313.664000	-1.440342	-2.531152	1.312754	-0.889827	-1.156128	0.478859	1.525810	0.044829	0.194508	-0.022494	0.610056	0.431750	3.765071	6.490492	-0.778357	-0.483513	0.540696	0.376633	3.213112	6.784900	-0.621008	-0.633747	0.516945	0.495544	-1.903097	63.607778	-14.839728	-3.687853	0.664152	0.555407
1313.674000	-1.425093	-2.530695	1.314682	-0.890033	-1.149908	0.483192	1.527217	0.049215	0.189606	-0.026205	0.611255	0.438644	3.085841	6.878413	-0.753344	-0.559747	0.515847	0.397035	3.210345	6.785873	-0.638124	-0.636587	0.518393	0.498991	-1.931372	63.463358	-14.950243	-3.689502	0.669605	0.555409
1313.686000	-1.406847	-2.530021	1.316935	-0.890399	-1.142512	0.488593	1.520978	0.056596	0.184561	-0.037608	0.626209	0.447649	4.169658	7.179489	-0.777064	-0.589126	0.485725	0.401485	3.207029	6.787031	-0.658399	-0.639964	0.520129	0.503129	-1.965242	63.289940	-15.080268	-3.691154	0.676130	0.555412
1313.696000	-1.391687	-2.529404	1.318802	-0.890762	-1.136216	0.493094	1.528471	0.068091	0.179394	-0.044697	0.635699	0.456321	3.377151	6.900204	-0.795212	-0.589943	0.415699	0.429863	3.204299	6.787111	-0.675737	-0.642782	0.521584	0.506577	-1.993064	63.134841	-15.192962	-3.692577	0.681657	0.555415
1313.706000	-1.376252	-2.528720	1.320551	-0.891258	-1.129882	0.497716	1.525099	0.073450	0.172151	-0.052026	0.634718	0.466019	3.611702	6.918074	-0.668634	-0.597755	0.495821	0.448498	3.201567	6.787303	-0.692742	-0.645573	0.523036	0.510025	-2.020908	62.981071	-15.302388	-3.693705	0.687156	0.555417
1313.716000	-1.361086	-2.527889	1.322216	-0.891764	-1.123572	0.502457	1.524155	0.080070	0.169053	-0.057622	0.637257	0.477533	2.988448	6.874645	-0.746591	-0.628333	0.562745	0.407206	3.198854	6.787022	-0.709869	-0.648352	0.524492	0.513472	-2.048531	62.821632	-15.413005	-3.694699	0.692699	0.555420
1313.728000	-1.342859	-2.526868	1.324240	-0.892559	-1.115854	0.508288	1.523177	0.088056	0.164684	-0.066995	0.653135	0.488728	3.768256	6.828331	-0.733234	-0.621017	0.494685	0.439441	3.195630	6.786206	-0.730804	-0.651694	0.526235	0.517610	-2.081304	62.624583	-15.549522	-3.695968	0.699296	0.555423
1313.738000	-1.327576	-2.525955	1.325905	-0.893247	-1.109309	0.513221	1.524326	0.095532	0.160058	-0.074030	0.654667	0.498456	3.158813	6.654602	-0.901840	-0.632961	0.534109	0.405976	3.192960	6.784887	-0.748252	-0.654452	0.527694	0.521058	-2.108408	62.452719	-15.663303	-3.696742	0.704868	0.555426
1313.750000	-1.309239	-2.524730	1.327799	-0.894175	-1.101302	0.519372	1.518728	0.102786	0.153841	-0.084036	0.661609	0.505056	3.116058	6.686163	-0.921971	-0.618971	0.505222	0.444502	3.090794	6.920972	-0.745302	-0.660175	0.529922	0.518071	-3.316187	63.868492	-15.560624	-3.722147	0.716584	0.499147
1313.760000	-1.294192	-2.523662	1.329281	-0.895030	-1.094642	0.524484	1.514311	0.107403	0.148701	-0.092486	0.664722	0.512850	3.598495	6.921454	-0.799665	-0.629279	0.496785	0.463789	3.086791	6.920887	-0.763534	-0.663054	0.531417	0.519856	-3.348677	63.682888	-15.677636	-3.722618	0.722432	0.499150
1313.772000	-1.275947	-2.522280	1.331089	-0.896149	-1.086591	0.530664	1.517913	0.118353	0.144615	-0.099223	0.666093	0.526362	3.541087	6.678180	-0.992095	-0.626924	0.569312	0.420048	3.082001	6.920726	-0.785122	-0.666487	0.533204	0.521999	-3.387491	63.459457	-15.815196	-3.722954	0.729370	0.499153
1313.782000	-1.260745	-2.520996	1.332512	-0.897148	-1.079913	0.535933	1.513587	0.124528	0.137959	-0.108356	0.680579	0.537228	3.430595	6.652462	-0.979586	-0.558446	0.531175	0.458606	3.078081	6.919349	-0.803951	-0.669363	0.534697	0.523784	-3.418990	63.258378	-15.938088	-3.723400	0.735194	0.499155
1313.792000	-1.245698	-2.519722	1.333889	-0.898228	-1.073087	0.541380	1.512664	0.134356	0.132594	-0.113421	0.691797	0.547358	3.540229	6.425070	-0.947461	-0.616630	0.454634	0.385464	3.074152	6.918330	-0.822199	-0.672208	0.536188	0.525569	-3.450587	63.061581	-16.055253	-3.723504	0.740995	0.499157
1313.802000	-1.230657	-2.518355	1.335182	-0.899392	-1.066167	0.546886	1.510827	0.140636	0.127960	-0.122994	0.693739	0.553538	3.773888	6.207325	-0.995376	-0.636800	0.544020	0.438581	3.070262	6.916653	-0.840708	-0.675046	0.537686	0.527354	-3.481717	62.856904	-16.174991	-3.723530	0.746868	0.499160
1313.812000	-1.215491	-2.516892	1.336439	-0.900651	-1.059093	0.552475	1.515357	0.143590	0.123252	-0.128912	0.702074	0.557325	3.405138	6.738645	-0.845096	-0.634244	0.460537	0.409468	3.066376	6.915190	-0.858913	-0.677860	0.539187	0.529139	-3.512796	62.654801	-16.291746	-3.723312	0.752778	0.499162
1313.822000	-1.200292	-2.515428	1.337586	-0.901957	-1.052121	0.558114	1.508327	0.151712	0.118239	-0.134540	0.700377	0.567097	3.345824	6.703158	-0.916406	-0.628221	0.479493	0.407184	3.062532	6.913103	-0.877418	-0.680672	0.540685	0.530924	-3.543384	62.445214	-16.411442	-3.723062	0.758657	0.499165
1313.834000	-1.182284	-2.513531	1.338988	-0.903610	-1.043655	0.564939	1.503455	0.161330	0.112084	-0.141298	0.716921	0.573916	3.248065	6.637204	-0.962494	-0.641355	0.488401	0.483112	3.057937	6.910482	-0.899408	-0.684026	0.542479	0.533067	-3.579859	62.192318	-16.552958	-3.722547	0.765671	0.499167
1313.844000	-1.167202	-2.511840	1.340027	-0.905103	-1.036483	0.570727	1.500241	0.167456	0.107743	-0.147356	0.716656	0.584330	3.751778	6.737997	-0.897780	-0.632138	0.477286	0.480541	2.943488	7.059318	-0.888501	-0.688637	0.543448	0.526869	-4.930996	63.779678	-16.381845	-3.741207	0.765904	0.414349
1313.854000	-1.152244	-2.510149	1.341055	-0.906654	-1.029270	0.576647	1.500729	0.173745	0.101392	-0.154937	0.718543	0.593544	3.062636	7.230228	-0.841559	-0.643917	0.553317	0.434972	2.938095	7.058256	-0.907532	-0.691513	0.544947	0.528351	-4.966391	63.551096	-16.502436	-3.740306	0.771963	0.414351
1313.864000	-1.137220	-2.508323	1.342085	-0.908235	-1.022160	0.582629	1.495309	0.185346	0.097384	-0.163176	0.727171	0.600298	3.331834	7.021876	-0.868242	-0.650418	0.581137	0.438366	2.932310	7.056544	-0.926759	-0.694389	0.546436	0.529832	-5.001128	63.314727	-16.624953	-3.739412	0.777909	0.414353
1313.874000	-1.122291	-2.506379	1.342995	-0.909910	-1.014830	0.588711	1.493803	0.195148	0.093249	-0.165125	0.736637	0.606015	2.941882	6.988788	-1.049475	-0.714400	0.586868	0.429257	2.926588	7.054162	-0.946343	-0.697262	0.547931	0.531314	-5.035112	63.070325	-16.750994	-3.738478	0.783921	0.414355
1313.886000	-1.104376	-2.504041	1.344105	-0.912045	-1.005894	0.595959	1.486024	0.202501	0.086613	-0.179173	0.741289	0.610969	3.403044	7.257787	-0.950888	-0.638026	0.484265	0.435332	2.919775	7.050857	-0.969813	-0.700681	0.549731	0.533092	-5.075257	62.771708	-16.901927	-3.737055	0.791202	0.414358
1313.896000	-1.089474	-2.501882	1.344954	-0.913828	-0.998417	0.602117	1.484498	0.211950	0.080644	-0.182867	0.744941	0.616499	2.972845	7.134981	-0.991315	-0.747973	0.528867	0.514213	2.914164	7.047426	-0.989700	-0.703533	0.551235	0.534573	-5.107906	62.514749	-17.030937	-3.735891	0.797308	0.414360
1313.908000	-1.071805	-2.499263	1.345898	-0.916188	-0.989461	0.609669	1.480076	0.224633	0.075278	-0.193212	0.749612	0.629706	3.886760	6.778430	-1.136946	-0.703347	0.546361	0.447109	2.907467	7.043122	-1.013211	-0.706925	0.553028	0.536351	-5.146660	62.204160	-17.182278	-3.734175	0.804506	0.414362
1313.918000	-1.056915	-2.496970	1.346651	-0.918116	-0.981983	0.615946	1.482692	0.231814	0.069883	-0.199817	0.761929	0.633685	2.732233	6.982775	-1.134557	-0.743855	0.551304	0.438499	2.901966	7.038628	-1.033238	-0.709750	0.554521	0.537833	-5.177996	61.934475	-17.312668	-3.732736	0.810496	0.414364
1313.930000	-1.039122	-2.494051	1.347439	-0.920595	-0.972787	0.623654	1.470200	0.245102	0.062825	-0.210224	0.769959	0.643633	3.424219	6.648278	-1.148512	-0.745094	0.525123	0.442431	2.895430	7.032639	-1.057339	-0.713127	0.556316	0.539611	-5.214811	61.603710	-17.469813	-3.730850	0.817717	0.414367
1313.940000	-1.024548	-2.491604	1.348011	-0.922753	-0.964979	0.630054	1.469916	0.249763	0.057581	-0.221837	0.774885	0.650146	3.227365	6.775452	-1.205495	-0.659780	0.490366	0.454385	2.890019	7.027546	-1.077235	-0.715920	0.557811	0.541092	-5.245073	61.326849	-17.598916	-3.729056	0.823736	0.414369
1313.950000	-1.009860	-2.489072	1.348597	-0.925016	-0.957280	0.636629	1.467995	0.258242	0.053842	-0.228764	0.776538	0.657542	3.417343	6.824798	-1.252776	-0.642803	0.531025	0.371031	2.811262	7.049848	-1.067941	-0.712632	0.552910	0.526837	-6.143582	61.376795	-17.445944	-3.665012	0.762633	0.250884
1313.960000	-0.995238	-2.486382	1.349135	-0.927231	-0.949560	0.643246	1.468353	0.268858	0.049654	-0.234616	0.787648	0.655214	2.884635	6.370890	-1.389017	-0.688053	0.470181	0.432155	2.805184	7.042881	-1.087962	-0.715092	0.554230	0.527733	-6.170998	61.076134	-17.581733	-3.663044	0.768608	0.250885
1313.970000	-0.980642	-2.483696	1.349600	-0.929615	-0.941665	0.649820	1.459420	0.272992	0.043608	-0.245063	0.786405	0.662071	3.595037	6.856168	-1.341425	-0.645870	0.553262	0.481493	2.799116	7.036332	-1.107476	-0.717528	0.555546	0.528630	-6.198287	60.780471	-17.712544	-3.660817	0.774548	0.250887
1313.980000	-0.966044	-2.480872	1.350041	-0.932031	-0.933727	0.656418	1.462097	0.285758	0.038493	-0.247331	0.791116	0.666670	2.735035	6.422889	-1.361777	-0.726183	0.505327	0.449409	2.793162	7.028585	-1.127596	-0.719961	0.556865	0.529527	-6.224215	60.470469	-17.849309	-3.658568	0.780505	0.250889
1313.992000	-0.948500	-2.477322	1.350434	-0.935095	-0.924367	0.664428	1.449230	0.291928	0.031232	-0.255667	0.796920	0.673910	3.071448	6.775255	-1.309461	-0.631862	0.620569	0.496083	2.786054	7.019305	-1.151142	-0.722849	0.558424	0.530602	-6.254881	60.098660	-18.007550	-3.655521	0.787407	0.250891
1314.002000	-0.934101	-2.474357	1.350682	-0.937680	-0.916337	0.671216	1.445443	0.302278	0.025761	-0.260905	0.804760	0.677197	2.968271	6.629641	-1.258513	-0.715467	0.548020	0.404947	2.780242	7.010570	-1.171285	-0.725267	0.559728	0.531499	-6.279104	59.776822	-18.144546	-3.653095	0.793217	0.250892
1314.012000	-0.919737	-2.471294	1.350909	-0.940386	-0.908212	0.678052	1.440384	0.308439	0.021576	-0.269235	0.806919	0.680598	3.755552	6.879901	-1.302243	-0.666180	0.539046	0.443433	2.774470	7.001788	-1.191138	-0.727653	0.561032	0.532396	-6.302862	59.454418	-18.278693	-3.650344	0.799022	0.250894
1314.022000	-0.905178	-2.468104	1.351122	-0.943005	-0.900101	0.684886	1.444006	0.320470	0.016958	-0.272793	0.801891	0.679228	2.497498	6.514421	-1.391651	-0.728431	0.630379	0.464771	2.768739	6.993053	-1.210847	-0.730023	0.562337	0.533292	-6.326116	59.132572	-18.411419	-3.647404	0.804840	0.250895
1314.032000	-0.890800	-2.464840	1.351250	-0.945841	-0.892021	0.691714	1.428640	0.326964	0.011062	-0.278262	0.810306	0.687488	3.187428	6.853209	-1.296036	-0.745389	0.596874	0.465693	2.763126	6.983083	-1.231035	-0.732403	0.563634	0.534189	-6.347951	58.795944	-18.548860	-3.644581	0.810559	0.250897
1314.044000	-0.873732	-2.460882	1.351416	-0.949276	-0.882235	0.699936	1.428674	0.336742	0.005104	-0.287252	0.824560	0.694628	2.877509	6.793627	-1.460844	-0.733640	0.510077	0.423248	2.704200	6.971569	-1.427657	-0.728892	0.558461	0.520459	-6.996469	58.398877	-18.477347	-3.573913	0.745667	0.093577
1314.054000	-0.859548	-2.457485	1.351378	-0.952171	-0.874001	0.706907	1.420944	0.346600	-0.000615	-0.292098	0.824860	0.696250	3.611062	6.803883	-1.533347	-0.748968	0.608644	0.382225	2.698260	6.959955	-1.723343	-0.730895	0.559559	0.520793	-7.014126	58.047027	-18.615017	-3.570764	0.751224	0.093578
1314.066000	-0.842317	-2.453202	1.351351	-0.955716	-0.864099	0.715305	1.419854	0.355828	-0.005578	-0.301962	0.831913	0.694161	2.175617	6.651010	-1.973835	-0.713208	0.523953	0.427268	2.691257	6.945244	-2.088394	-0.733288	0.560882	0.521193	-7.033809	57.615524	-18.783322	-3.566876	0.757949	0.093580
1314.076000	-0.828394	-2.449602	1.351277	-0.958743	-0.855753	0.722286	1.404894	0.366637	-0.010479	-0.308784	0.838908	0.693453	3.689092	6.474386	-2.184694	-0.691882	0.450489	0.468597	2.685490	6.932761	-2.400652	-0.735268	0.561975	0.521527	-7.049389	57.253260	-18.921782	-3.563491	0.763450	0.093581
1314.086000	-0.814256	-2.445837	1.351178	-0.961809	-0.847402	0.729233	1.409448	0.369891	-0.014640	-0.314923	0.837272	0.698657	2.842700	6.908437	-2.348405	-0.693735	0.501142	0.451953	2.679818	6.919635	-2.628646	-0.737237	0.563067	0.521860	-7.063824	56.883288	-19.061448	-3.559981	0.768948	0.093582
1314.096000	-0.800170	-2.442104	1.350973	-0.964998	-0.838956	0.736226	1.400199	0.381700	-0.017984	-0.321039	0.835623	0.697060	3.025289	6.485765	-2.357780	-0.692116	0.564358	0.466398	2.674251	6.905801	-2.648169	-0.739202	0.564150	0.522194	-7.077008	56.504842	-19.203027	-3.556425	0.774335	0.093583
1314.106000	-0.786060	-2.438230	1.350792	-0.968294	-0.830666	0.743198	1.394146	0.389905	-0.020366	-0.325050	0.841424	0.701471	2.661441	6.616066	-2.443948	-0.684739	0.567859	0.501203	2.668749	6.891868	-2.667597	-0.741147	0.565222	0.522528	-7.089414	56.125215	-19.343666	-3.552658	0.779617	0.093584
1314.118000	-0.769584	-2.433422	1.350550	-0.972236	-0.820553	0.751631	1.385090	0.399273	-0.024860	-0.327833	0.853303	0.703429	3.463316	6.486436	-2.538336	-0.699256	0.566392	0.443095	2.662309	6.873888	-2.691287	-0.743480	0.566505	0.522928	-7.102355	55.654570	-19.516133	-3.548120	0.785910	0.093585
1314.128000	-0.755679	-2.429406	1.350296	-0.975578	-0.811901	0.758694	1.391262	0.407194	-0.027701	-0.331328	0.850791	0.708034	2.900913	6.596617	-2.595793	-0.733388	0.571222	0.440231	2.657042	6.858435	-2.711117	-0.745409	0.567584	0.523262	-7.111953	55.256735	-19.660729	-3.544181	0.791254	0.093586
1314.138000	-0.741834	-2.425234	1.349982	-0.979056	-0.803297	0.765813	1.381742	0.417237	-0.031808	-0.340889	0.853138	0.707964	2.811225	6.540764	-2.677901	-0.692389	0.540179	0.447113	2.651886	6.842207	-2.731049	-0.747338	0.568651	0.523596	-7.120216	54.849612	-19.806333	-3.540235	0.796479	0.093587
1314.148000	-0.728003	-2.421015	1.349657	-0.982470	-0.794774	0.772932	1.375060	0.422889	-0.034709	-0.343134	0.858357	0.702379	3.080344	6.545290	-2.737080	-0.743734	0.535149	0.436445	2.615633	6.797219	-2.733157	-0.742676	0.562907	0.510366	-7.497012	54.105667	-19.781216	-3.468211	0.729845	-0.048377
1314.158000	-0.714376	-2.416783	1.349259	-0.985900	-0.786229	0.779943	1.369557	0.432756	-0.038355	-0.352376	0.858782	0.702308	2.586543	6.369496	-2.782889	-0.695692	0.531432	0.451124	2.610489	6.779156	-2.752578	-0.744243	0.563776	0.510191	-7.499864	53.686904	-19.928109	-3.464272	0.734900	-0.048376
1314.170000	-0.697982	-2.411533	1.348803	-0.990134	-0.775943	0.788213	1.365732	0.440499	-0.043633	-0.363816	0.858124	0.704028	3.142666	6.494379	-2.764746	-0.668227	0.592002	0.494129	2.604468	6.756627	-2.776094	-0.746110	0.564807	0.509982	-7.501477	53.174155	-20.106449	-3.459388	0.740850	-0.048376
1314.180000	-0.684423	-2.407073	1.348320	-0.993730	-0.767363	0.795303	1.360694	0.450252	-0.048925	-0.369938	0.865299	0.710697	2.699595	6.546334	-2.614365	-0.645034	0.563910	0.409388	2.599538	6.737608	-2.795582	-0.747655	0.565661	0.509808	-7.501758	52.743941	-20.254000	-3.455202	0.745748	-0.048375
1314.190000	-0.670748	-2.402506	1.347840	-0.997444	-0.758659	0.802433	1.351909	0.457183	-0.052645	-0.372878	0.865931	0.709169	3.117164	6.441302	-2.806163	-0.660178	0.564496	0.398425	2.594766	6.717420	-2.815445	-0.749193	0.566512	0.509634	-7.500160	52.299724	-20.405244	-3.450943	0.750611	-0.048375
1314.202000	-0.654507	-2.396908	1.347176	-1.001981	-0.748115	0.810964	1.344017	0.467973	-0.058936	-0.371453	0.869134	0.703628	2.230185	6.329828	-2.712463	-0.741302	0.585088	0.426106	2.589148	6.692867	-2.839038	-0.751016	0.567521	0.509424	-7.496941	51.762745	-20.584347	-3.445585	0.756323	-0.048374
1314.212000	-0.641287	-2.392257	1.346577	-1.005768	-0.739461	0.817937	1.334527	0.478623	-0.060386	-0.375941	0.870261	0.700732	3.721897	5.915012	-2.815393	-0.727983	0.567743	0.417996	2.584539	6.672383	-2.858416	-0.752517	0.568350	0.509250	-7.493379	51.314985	-20.730822	-3.440925	0.760957	-0.048374
1314.224000	-0.625218	-2.386432	1.345831	-1.010334	-0.729145	0.826372	1.339670	0.486258	-0.065348	-0.381588	0.877474	0.700815	2.633579	6.002536	-2.883138	-0.735397	0.572086	0.420729	2.579241	6.646148	-2.882385	-0.754337	0.569338	0.509041	-7.486328	50.757859	-20.913623	-3.435539	0.766432	-0.048373
1314.234000	-0.611888	-2.381482	1.345120	-1.014180	-0.720274	0.833333	1.329034	0.492200	-0.069780	-0.386794	0.882342	0.700304	3.181431	6.287958	-2.855556	-0.738658	0.546796	0.427584	2.574940	6.623698	-2.902146	-0.755841	0.570158	0.508867	-7.479085	50.286549	-21.063855	-3.430913	0.770972	-0.048373
1314.244000	-0.598510	-2.376479	1.344399	-1.018065	-0.711403	0.840319	1.323120	0.497785	-0.073745	-0.395060	0.879001	0.697092	2.304992	6.361515	-2.900382	-0.723244	0.586981	0.429349	2.559554	6.541148	-2.912057	-0.751049	0.564599	0.497337	-7.603734	49.128580	-21.119393	-3.359833	0.707475	-0.169033
1314.254000	-0.585477	-2.371442	1.343619	-1.021913	-0.702628	0.847246	1.310835	0.505089	-0.075981	-0.401110	0.879918	0.696546	3.463975	6.192902	-2.912061	-0.673287	0.592046	0.441967	2.555539	6.506783	-2.931262	-0.752197	0.565225	0.496731	-7.590513	48.649023	-21.270762	-3.355317	0.711802	-0.169033
1314.264000	-0.572346	-2.366326	1.342850	-1.025995	-0.693852	0.854218	1.316459	0.513116	-0.079229	-0.407840	0.886474	0.697289	2.760023	6.198382	-2.843947	-0.651362	0.525706	0.384042	2.551649	6.471778	-2.950627	-0.753326	0.565848	0.496125	-7.575790	48.161797	-21.423705	-3.350584	0.716085	-0.169033
1314.274000	-0.559191	-2.361220	1.342104	-1.030042	-0.684946	0.861213	1.306778	0.523298	-0.083087	-0.409332	0.888361	0.689121	2.730876	5.930027	-2.973366	-0.694116	0.515417	0.419723	2.547849	6.436508	-2.969863	-0.754445	0.566464	0.495519	-7.559989	47.671392	-21.575368	-3.345750	0.720303	-0.169033
1314.286000	-0.543451	-2.354850	1.341061	-1.035034	-0.674364	0.869492	1.295935	0.532379	-0.086561	-0.411088	0.887468	0.686704	2.564689	5.897508	-2.964351	-0.689011	0.584829	0.428725	2.543478	6.393077	-2.993153	-0.755781	0.567186	0.494792	-7.538771	47.069651	-21.759409	-3.339874	0.725176	-0.169033
1314.296000	-0.530645	-2.349444	1.340157	-1.039173	-0.665444	0.876248	1.288395	0.538158	-0.093506	-0.412188	0.890066	0.681105	2.939191	5.905695	-2.768627	-0.715467	0.615917	0.447520	2.540003	6.355862	-3.012830	-0.756895	0.567790	0.494186	-7.519076	46.555960	-21.915417	-3.334984	0.729265	-0.169033
1314.306000	-0.517810	-2.344016	1.339175	-1.043363	-0.656494	0.883023	1.286511	0.544631	-0.095788	-0.414738	0.885357	0.683417	3.474837	6.074759	-2.846890	-0.707836	0.608249	0.444738	2.536608	6.318521	-3.032211	-0.757994	0.568383	0.493580	-7.498436	46.040764	-22.068508	-3.329929	0.733231	-0.169034
1314.316000	-0.504989	-2.338409	1.338225	-1.047530	-0.647585	0.889881	1.288495	0.551345	-0.098118	-0.420020	0.888431	0.682315	2.537388	5.943778	-2.815840	-0.704643	0.519490	0.415803	2.533434	6.279552	-3.052225	-0.759114	0.568978	0.492974	-7.475140	45.506063	-22.227837	-3.325109	0.737223	-0.169034
1314.328000	-0.489573	-2.331733	1.337075	-1.052535	-0.636980	0.898043	1.273602	0.559042	-0.099230	-0.425985	0.893224	0.673033	2.976810	5.969166	-3.077026	-0.719278	0.527808	0.439658	2.529688	6.233231	-3.075872	-0.760447	0.569672	0.492247	-7.446425	44.869713	-22.415385	-3.319200	0.741795	-0.169034
1314.338000	-0.476812	-2.326114	1.336150	-1.056835	-0.628136	0.904805	1.268806	0.566757	-0.103634	-0.435886	0.897613	0.671555	2.187113	5.983511	-3.038102	-0.716962	0.558472	0.406956	2.526681	6.194276	-3.095521	-0.761546	0.570246	0.491641	-7.421131	44.335186	-22.571121	-3.314141	0.745557	-0.169035
1314.350000	-0.461844	-2.319318	1.334853	-1.062054	-0.617256	0.912799	1.259608	0.574660	-0.107220	-0.439634	0.894931	0.665164	3.697600	6.008176	-3.065683	-0.701920	0.564309	0.470996	2.516594	6.087039	-3.112785	-0.757282	0.565174	0.481035	-7.466536	42.974832	-22.701169	-3.251242	0.689641	-0.271657
1314.360000	-0.449113	-2.313548	1.333721	-1.066496	-0.608323	0.919420	1.262846	0.583294	-0.112729	-0.441773	0.894760	0.667025	2.104092	5.842098	-2.958410	-0.639039	0.586161	0.392489	2.513956	6.046312	-3.131887	-0.758054	0.565565	0.480062	-7.434876	42.424969	-22.857187	-3.246134	0.693109	-0.271658
1314.372000	-0.434242	-2.306446	1.332342	-1.071807	-0.597610	0.927425	1.246947	0.590860	-0.115699	-0.439323	0.897016	0.659802	3.209936	5.817453	-2.913879	-0.714908	0.568335	0.374171	2.510992	5.996272	-3.155095	-0.758988	0.566036	0.478894	-7.394465	41.751153	-23.047213	-3.240083	0.697281	-0.271659
1314.382000	-0.421662	-2.300459	1.331240	-1.076260	-0.588631	0.934052	1.248227	0.597178	-0.115862	-0.440756	0.887575	0.651383	2.382995	5.821467	-3.174498	-0.724232	0.634020	0.427788	2.508671	5.953820	-3.174555	-0.759761	0.566422	0.477921	-7.359007	41.180639	-23.206759	-3.234997	0.700694	-0.271660
1314.392000	-0.409196	-2.294412	1.330075	-1.080618	-0.579748	0.940511	1.235618	0.603803	-0.117906	-0.446088	0.891722	0.647837	2.046679	5.701356	-3.377288	-0.739516	0.628710	0.404959	2.506499	5.910569	-3.194214	-0.760554	0.566799	0.476948	-7.321762	40.600552	-23.368253	-3.230115	0.704015	-0.271661
1314.404000	-0.394556	-2.287143	1.328623	-1.085903	-0.568959	0.948179	1.225626	0.611457	-0.122409	-0.454849	0.897846	0.646579	3.478859	5.659431	-3.185173	-0.720242	0.555947	0.374145	2.503917	5.859326	-3.217056	-0.761470	0.567241	0.475780	-7.276774	39.912340	-23.554682	-3.223871	0.707876	-0.271662
1314.414000	-0.382237	-2.281000	1.327410	-1.090473	-0.559851	0.954612	1.227490	0.619761	-0.125605	-0.459773	0.897152	0.640436	2.182617	5.441746	-3.190089	-0.685348	0.489101	0.455629	2.501971	5.815346	-3.236581	-0.762237	0.567604	0.474807	-7.236827	39.323524	-23.714860	-3.218720	0.711049	-0.271663
1314.426000	-0.367755	-2.273555	1.325861	-1.096061	-0.549152	0.962268	1.214774	0.627525	-0.128494	-0.462302	0.890672	0.637661	3.445338	5.473860	-3.161303	-0.664366	0.607477	0.357061	2.499736	5.762413	-3.259428	-0.763133	0.568020	0.473639	-7.187688	38.615064	-23.901339	-3.212262	0.714628	-0.271664
1314.436000	-0.355548	-2.267216	1.324564	-1.100784	-0.540295	0.968626	1.217166	0.636602	-0.129042	-0.461685	0.899140	0.629250	2.401259	5.172422	-3.373459	-0.679990	0.581763	0.379335	2.498037	5.717464	-3.278745	-0.763877	0.568356	0.472666	-7.144773	38.014643	-24.059474	-3.206856	0.717507	-0.271665
1314.448000	-0.341114	-2.259509	1.323017	-1.106380	-0.529468	0.976123	1.199792	0.640541	-0.132060	-0.459122	0.903990	0.620698	2.778909	5.587499	-3.426949	-0.733519	0.505869	0.397208	2.356160	5.818421	-3.266798	-0.763263	0.562262	0.452385	-8.752158	39.141263	-23.901285	-3.184228	0.652332	-0.471711
1314.458000	-0.329039	-2.253027	1.321659	-1.110988	-0.520437	0.982330	1.198996	0.649884	-0.138336	-0.465919	0.895451	0.615661	2.250292	5.421068	-3.222364	-0.697495	0.565042	0.346518	2.353089	5.772684	-3.286030	-0.763945	0.562412	0.450696	-8.704173	38.520677	-24.055394	-3.178260	0.654982	-0.471713
1314.468000	-0.317126	-2.246517	1.320206	-1.115650	-0.511447	0.988449	1.183910	0.657304	-0.141610	-0.472037	0.895831	0.606742	2.122232	5.556006	-3.170499	-0.709288	0.554428	0.356870	2.350121	5.726728	-3.305222	-0.764616	0.562551	0.449007	-8.654972	37.897468	-24.209113	-3.172175	0.657513	-0.471715
1314.480000	-0.302955	-2.238553	1.318478	-1.121365	-0.500675	0.995668	1.171350	0.666933	-0.143842	-0.477561	0.893001	0.595295	2.694250	5.603267	-3.276633	-0.685907	0.622420	0.392351	2.346724	5.670928	-3.328074	-0.765420	0.562707	0.446980	-8.593939	37.141803	-24.391818	-3.164866	0.660442	-0.471718
1314.490000	-0.291270	-2.231798	1.317086	-1.126136	-0.491734	1.001582	1.167987	0.676229	-0.145127	-0.476141	0.896127	0.588078	2.476120	5.467301	-3.436691	-0.702424	0.517387	0.469692	2.344108	5.623196	-3.347606	-0.766090	0.562832	0.445291	-8.540515	36.497326	-24.548879	-3.158775	0.662821	-0.471721
1314.502000	-0.277375	-2.223570	1.315308	-1.131963	-0.481245	1.008534	1.156836	0.684182	-0.149765	-0.478936	0.899015	0.583878	3.063421	5.191398	-3.379915	-0.770761	0.527845	0.382068	2.341185	5.564778	-3.370999	-0.766895	0.562963	0.443264	-8.473811	35.710308	-24.736900	-3.151465	0.665475	-0.471723
1314.512000	-0.265783	-2.216625	1.313759	-1.136810	-0.472170	1.014312	1.157157	0.692351	-0.153292	-0.485216	0.901250	0.574593	2.151249	5.057515	-3.345507	-0.700215	0.535005	0.378303	2.338824	5.516136	-3.390048	-0.767544	0.563063	0.441575	-8.417338	35.054924	-24.889216	-3.145145	0.667583	-0.471726
1314.524000	-0.252105	-2.208216	1.311913	-1.142507	-0.461378	1.021142	1.141317	0.699595	-0.154844	-0.490745	0.896896	0.562895	2.744512	5.086442	-3.595490	-0.694004	0.522842	0.379642	2.336242	5.456290	-3.413487	-0.768361	0.563189	0.439548	-8.346555	34.250810	-25.077696	-3.137975	0.670187	-0.471729
1314.534000	-0.240719	-2.201224	1.310374	-1.147367	-0.452486	1.026824	1.136058	0.708351	-0.160027	-0.499515	0.898446	0.554798	2.711008	5.150305	-3.488364	-0.675058	0.568574	0.385269	2.334135	5.406705	-3.432366	-0.769008	0.563272	0.437859	-8.287029	33.584141	-25.228331	-3.131628	0.672114	-0.471732
1314.544000	-0.229342	-2.194159	1.308791	-1.152309	-0.443527	1.032302	1.129562	0.716114	-0.161873	-0.500784	0.895366	0.544870	2.128682	5.016548	-3.594902	-0.703998	0.525694	0.407183	2.381996	5.155102	-3.471198	-0.762337	0.557111	0.429534	-7.630918	30.503776	-25.578543	-3.048443	0.607497	-0.542244
1314.556000	-0.215974	-2.185472	1.306784	-1.158427	-0.432905	1.038777	1.114269	0.720965	-0.169103	-0.504333	0.886479	0.539343	3.088314	5.082115	-3.448492	-0.628773	0.620644	0.339322	2.380838	5.090892	-3.494085	-0.762592	0.556991	0.427205	-7.549593	29.667600	-25.773262	-3.042095	0.609801	-0.542247
1314.566000	-0.204745	-2.178097	1.305104	-1.163508	-0.423944	1.044141	1.112200	0.730208	-0.170805	-0.499033	0.885160	0.531619	2.090711	4.760449	-3.344973	-0.676640	0.593902	0.327495	2.379983	5.036778	-3.513191	-0.762798	0.556880	0.425263	-7.480515	28.963537	-25.935866	-3.036727	0.611613	-0.542250
1314.578000	-0.191696	-2.169357	1.303183	-1.169466	-0.413341	1.050425	1.099187	0.738065	-0.172470	-0.495973	0.887324	0.518417	3.031686	4.638185	-3.618754	-0.764581	0.542183	0.349027	2.378995	4.971943	-3.535892	-0.762676	0.556742	0.422934	-7.397153	28.119884	-26.128764	-3.030414	0.613723	-0.542253
1314.588000	-0.180682	-2.161924	1.301457	-1.174397	-0.404449	1.055604	1.098571	0.743521	-0.173212	-0.501417	0.887169	0.508510	3.049578	4.521439	-3.698462	-0.711964	0.510827	0.325801	2.378279	4.917281	-3.554766	-0.762487	0.556624	0.420993	-7.326409	27.409258	-26.289081	-3.025245	0.615460	-0.542256
1314.600000	-0.167427	-2.152936	1.299357	-1.180347	-0.393849	1.061562	1.085917	0.750630	-0.173767	-0.507334	0.877398	0.497817	1.544007	4.274670	-3.826315	-0.746700	0.593944	0.325472	2.377566	4.850726	-3.577431	-0.762258	0.556473	0.418281	-7.239754	26.544995	-26.481628	-3.019018	0.617426	-0.542260
1314.610000	-0.156698	-2.145418	1.297579	-1.185458	-0.385116	1.066457	1.068313	0.754550	-0.179812	-0.512309	0.881189	0.491593	2.898483	4.644512	-3.486740	-0.712928	0.608665	0.359406	2.377056	4.794805	-3.596168	-0.762068	0.556332	0.414912	-7.166533	25.819284	-26.640593	-3.013839	0.618917	-0.542263
1314.622000	-0.143888	-2.136271	1.295470	-1.191599	-0.374456	1.072263	1.069276	0.763706	-0.179024	-0.511848	0.883569	0.482548	2.596350	4.252297	-3.845234	-0.682272	0.542329	0.324374	2.376574	4.726837	-3.618728	-0.761826	0.556156	0.410869	-7.077122	24.938116	-26.832102	-3.007473	0.620620	-0.542266
1314.632000	-0.133306	-2.128611	1.293597	-1.196777	-0.365692	1.077038	1.062447	0.767781	-0.180310	-0.509387	0.876378	0.473828	2.567725	4.295856	-3.989379	-0.743543	0.553002	0.311713	2.376254	4.669698	-3.637333	-0.761617	0.556004	0.407500	-7.001630	24.197819	-26.989777	-3.002096	0.621978	-0.542269
1314.642000	-0.122880	-2.120887	1.291687	-1.201964	-0.356937	1.081763	1.056490	0.773705	-0.188898	-0.508185	0.876795	0.464023	3.124030	4.397317	-3.499616	-0.723919	0.532323	0.289700	2.413595	4.470262	-3.675017	-0.757697	0.552955	0.402145	-6.475959	21.755704	-27.336248	-2.957048	0.592364	-0.563359
1314.654000	-0.110073	-2.111576	1.289419	-1.207980	-0.346435	1.087196	1.054817	0.779471	-0.187076	-0.510866	0.870319	0.450027	1.553600	4.049843	-3.614303	-0.757708	0.579426	0.300279	2.432096	4.331119	-3.706437	-0.755605	0.551255	0.396936	-6.166719	20.042632	-27.624617	-2.933262	0.579386	-0.573417
1314.664000	-0.099731	-2.103705	1.287573	-1.213032	-0.337788	1.091681	1.034164	0.785517	-0.185508	-0.517032	0.866578	0.439457	2.508532	3.787625	-3.911405	-0.730573	0.614926	0.320754	2.432706	4.270509	-3.725181	-0.755342	0.550975	0.393374	-6.086345	19.277852	-27.791735	-2.929367	0.580803	-0.573420
1314.676000	-0.087310	-2.094167	1.285328	-1.219285	-0.327428	1.096874	1.027112	0.789340	-0.189878	-0.522234	0.872382	0.428612	3.039066	3.901191	-3.775728	-0.665372	0.483511	0.335912	2.433514	4.196953	-3.747547	-0.755020	0.550626	0.389099	-5.988987	18.350234	-27.991019	-2.924635	0.582359	-0.573424
1314.686000	-0.077010	-2.086192	1.283423	-1.224549	-0.318708	1.101038	1.022717	0.792386	-0.189460	-0.516654	0.866641	0.423238	1.851050	3.824460	-3.884377	-0.694808	0.554765	0.286257	2.434214	4.135259	-3.766137	-0.754748	0.550326	0.385536	-5.907528	17.572461	-28.156625	-2.920644	0.583565	-0.573427
1314.698000	-0.065040	-2.076713	1.281082	-1.230798	-0.308258	1.106016	1.012293	0.797740	-0.190769	-0.512148	0.855512	0.412954	3.651827	3.678699	-3.918940	-0.700228	0.641624	0.297619	2.434996	4.061596	-3.787889	-0.754402	0.549957	0.381261	-5.810490	16.643576	-28.349865	-2.915651	0.584908	-0.573431
1314.708000	-0.054786	-2.068746	1.279198	-1.235837	-0.299697	1.110032	1.015417	0.802894	-0.193182	-0.512485	0.852586	0.400996	2.461982	3.571782	-3.943841	-0.719447	0.574561	0.327226	2.435589	4.000558	-3.805800	-0.754131	0.549646	0.377699	-5.730320	15.873664	-28.508791	-2.911676	0.585990	-0.573434
1314.718000	-0.044725	-2.060663	1.277302	-1.240928	-0.291234	1.114036	1.004122	0.804129	-0.195865	-0.519222	0.857609	0.388466	2.001678	3.867947	-3.870984	-0.720607	0.510248	0.307371	2.436324	3.937964	-3.824122	-0.753894	0.549336	0.374136	-5.648448	15.085114	-28.671746	-2.908054	0.587084	-0.573437
1314.730000	-0.032847	-2.050820	1.274889	-1.247145	-0.280950	1.118630	0.993450	0.810598	-0.199489	-0.523505	0.860500	0.379180	3.211958	3.841556	-3.686904	-0.667100	0.475947	0.302757	2.437236	3.862274	-3.845810	-0.753588	0.548952	0.369861	-5.549840	14.131939	-28.864371	-2.903489	0.588266	-0.573441
1314.740000	-0.022810	-2.042782	1.272972	-1.252423	-0.272361	1.122468	0.989667	0.818285	-0.198188	-0.520684	0.851981	0.368525	2.051466	3.339301	-3.952982	-0.666442	0.478430	0.313818	2.437910	3.799685	-3.863732	-0.753319	0.548625	0.366299	-5.468706	13.343452	-29.023388	-2.899535	0.589183	-0.573445
1314.752000	-0.011091	-2.032992	1.270607	-1.258684	-0.262176	1.126729	0.971196	0.817139	-0.199120	-0.515259	0.841964	0.357804	2.327247	3.498612	-4.056487	-0.714002	0.561189	0.275823	2.484925	3.528901	-3.918775	-0.749317	0.545659	0.361362	-4.823333	10.071237	-29.550536	-2.857092	0.563635	-0.580066
1314.762000	-0.001506	-2.024777	1.268605	-1.263864	-0.253750	1.130219	0.966419	0.821721	-0.200828	-0.512671	0.843510	0.345927	3.611321	3.144623	-4.040195	-0.705704	0.529482	0.377527	2.486096	3.463372	-3.936736	-0.749012	0.545255	0.357759	-4.740969	9.262833	-29.715541	-2.854420	0.564643	-0.580070
1314.772000	0.008173	-2.016539	1.266611	-1.268954	-0.245351	1.133656	0.972790	0.825822	-0.203975	-0.515725	0.837026	0.342549	2.807942	2.960713	-3.921539	-0.725256	0.571914	0.278697	2.487207	3.397806	-3.954639	-0.748721	0.544850	0.354155	-4.659310	8.453993	-29.879984	-2.851893	0.565645	-0.580073
1314.784000	0.019761	-2.006591	1.264202	-1.275040	-0.235439	1.137698	0.962573	0.827711	-0.201929	-0.521681	0.839357	0.331077	2.296800	2.825591	-4.095603	-0.692334	0.607641	0.263371	2.488547	3.318281	-3.976018	-0.748384	0.544358	0.349831	-4.561244	7.473256	-30.076279	-2.849001	0.566784	-0.580077
1314.794000	0.029345	-1.998374	1.262142	-1.280242	-0.227084	1.140901	0.951430	0.828095	-0.201941	-0.522344	0.842406	0.319392	2.936936	3.188061	-4.343667	-0.716043	0.505358	0.300761	2.489486	3.253024	-3.993369	-0.748084	0.543939	0.346227	-4.481646	6.668114	-30.235287	-2.846386	0.567636	-0.580081
1314.806000	0.040860	-1.988371	1.259682	-1.286566	-0.216913	1.144679	0.941566	0.833983	-0.208261	-0.517639	0.831455	0.307275	2.074356	3.035192	-3.944469	-0.697874	0.525416	0.286659	2.490656	3.173423	-4.014232	-0.747719	0.543428	0.341903	-4.385619	5.686468	-30.426507	-2.843185	0.568578	-0.580085
1314.816000	0.050166	-1.979964	1.257586	-1.291803	-0.208617	1.147705	0.930489	0.838202	-0.206711	-0.514745	0.822852	0.299222	2.565692	2.514851	-4.018585	-0.718096	0.543906	0.279037	2.491598	3.106646	-4.031484	-0.747420	0.542999	0.338299	-4.305989	4.863127	-30.584543	-2.840576	0.569320	-0.580088
1314.828000	0.061228	-1.969926	1.255095	-1.297962	-0.198813	1.151231	0.928782	0.838326	-0.206859	-0.512989	0.820164	0.284896	3.370393	2.849472	-4.298135	-0.752910	0.609907	0.308759	2.492599	3.026805	-4.051934	-0.747073	0.542478	0.333975	-4.211977	3.878602	-30.771698	-2.837576	0.570152	-0.580093
1314.838000	0.070515	-1.961496	1.252959	-1.303021	-0.190699	1.154006	0.928825	0.840642	-0.211605	-0.513648	0.819442	0.276871	2.507022	2.761611	-3.991379	-0.737950	0.573435	0.236000	2.493395	2.959814	-4.068895	-0.746803	0.542043	0.330372	-4.134101	3.052697	-30.926868	-2.835283	0.570832	-0.580096
1314.848000	0.079690	-1.953054	1.250874	-1.308176	-0.182409	1.156682	0.922233	0.843423	-0.211080	-0.516779	0.820824	0.265888	2.527759	2.284214	-4.142102	-0.735263	0.560761	0.296621	2.535173	2.705771	-4.124551	-0.744284	0.540642	0.328387	-3.568299	-0.002798	-31.465507	-2.809803	0.561474	-0.563487
1314.860000	0.090673	-1.942908	1.248371	-1.314373	-0.172570	1.159839	0.911103	0.844485	-0.210182	-0.516774	0.817687	0.255243	2.829588	2.337710	-4.304651	-0.662514	0.529990	0.247693	2.536273	2.622868	-4.145225	-0.743911	0.540077	0.324187	-3.477788	-1.006831	-31.659373	-2.808201	0.562429	-0.563491
1314.870000	0.099846	-1.934428	1.246271	-1.319582	-0.164515	1.162327	0.900950	0.843758	-0.212658	-0.509820	0.811043	0.248150	2.459868	2.338989	-4.163930	-0.697867	0.519431	0.229287	2.537061	2.553918	-4.162161	-0.743591	0.539599	0.320687	-3.403906	-1.841886	-31.818054	-2.806768	0.563144	-0.563495
1314.880000	0.108829	-1.925968	1.244141	-1.324759	-0.156458	1.164730	0.892186	0.845796	-0.212307	-0.505442	0.811164	0.240081	2.365623	2.435328	-4.228343	-0.730396	0.520872	0.230840	2.537754	2.484799	-4.179039	-0.743281	0.539120	0.317186	-3.331161	-2.678976	-31.976168	-2.805442	0.563846	-0.563498
1314.892000	0.119379	-1.915830	1.241612	-1.330715	-0.146644	1.167515	0.888165	0.847989	-0.212719	-0.505185	0.799902	0.230040	2.958660	2.022391	-4.271443	-0.739906	0.512253	0.217582	2.538410	2.402184	-4.198954	-0.742932	0.538546	0.312986	-3.245965	-3.679544	-32.162567	-2.804097	0.564696	-0.563502
1314.902000	0.128214	-1.907358	1.239481	-1.335709	-0.138778	1.169773	0.888372	0.847993	-0.210818	-0.512761	0.796434	0.218565	3.068063	2.150297	-4.428943	-0.713634	0.568971	0.256168	2.538871	2.332894	-4.215582	-0.742661	0.538066	0.309486	-3.176001	-4.518681	-32.318216	-2.803188	0.565391	-0.563506
1314.912000	0.137118	-1.898865	1.237322	-1.340779	-0.130832	1.171852	0.882919	0.848765	-0.213505	-0.514688	0.797465	0.208924	2.139822	2.070581	-4.325558	-0.691545	0.510953	0.275565	2.539210	2.263730	-4.231836	-0.742368	0.537577	0.305985	-3.107487	-5.356307	-32.470189	-2.802038	0.565988	-0.563509
1314.922000	0.145866	-1.890369	1.235188	-1.345962	-0.122751	1.173943	0.868722	0.851869	-0.216349	-0.509951	0.787517	0.199629	2.766362	1.815576	-4.227835	-0.662218	0.554143	0.245995	2.539416	2.194726	-4.247950	-0.742070	0.537084	0.302485	-3.040584	-6.192013	-32.620777	-2.800840	0.566537	-0.563513
1314.932000	0.154493	-1.881803	1.233116	-1.351096	-0.114875	1.175889	0.864721	0.853537	-0.212108	-0.501847	0.784926	0.186132	3.130486	1.551191	-4.477450	-0.750058	0.557127	0.255759	2.539581	2.124803	-4.264185	-0.741782	0.536588	0.298985	-2.974159	-7.038721	-32.772562	-2.799753	0.567063	-0.563516
1314.942000	0.163245	-1.873316	1.230923	-1.356157	-0.107037	1.177718	0.860018	0.851772	-0.213630	-0.497784	0.778534	0.181660	2.389594	1.724705	-4.661294	-0.747197	0.606132	0.227684	2.565332	1.934420	-4.308778	-0.740753	0.536385	0.297886	-2.601784	-9.326223	-33.203655	-2.790843	0.570751	-0.538012
1314.954000	0.173446	-1.863044	1.228283	-1.362127	-0.097689	1.179820	0.851959	0.851289	-0.219172	-0.499542	0.780091	0.170039	2.557346	1.562240	-4.335203	-0.698374	0.557286	0.229733	2.577614	1.791417	-4.341952	-0.740047	0.535938	0.295097	-2.381496	-11.033874	-33.523197	-2.787074	0.573093	-0.525853
1314.964000	0.181902	-1.854481	1.226153	-1.367076	-0.089876	1.181479	0.847024	0.853279	-0.215351	-0.502386	0.777620	0.158807	3.008883	1.175390	-4.549581	-0.706606	0.550938	0.304203	2.577390	1.721087	-4.357869	-0.739688	0.535447	0.291830	-2.323178	-11.872014	-33.674095	-2.787152	0.573764	-0.525857
1314.974000	0.190383	-1.845942	1.224009	-1.371998	-0.082100	1.183095	0.843926	0.849549	-0.212444	-0.501316	0.772554	0.155469	2.618011	1.383501	-4.704207	-0.725837	0.572692	0.228585	2.577115	1.649602	-4.373977	-0.738980	0.534952	0.288564	-2.265461	-12.723991	-33.826874	-2.787255	0.574405	-0.525860
1314.984000	0.198743	-1.837441	1.221838	-1.377006	-0.074370	1.184563	0.836308	0.848642	-0.217957	-0.503845	0.770899	0.147013	2.437594	1.374156	-4.544884	-0.684684	0.553024	0.245451	2.576642	1.578762	-4.389751	-0.738275	0.534454	0.285298	-2.210121	-13.568231	-33.976366	-2.787377	0.575005	-0.525864
1314.994000	0.207063	-1.829014	1.219572	-1.382057	-0.066722	1.185922	0.827183	0.850305	-0.220117	-0.494615	0.767518	0.134076	2.826924	1.138473	-4.454855	-0.700631	0.555485	0.284061	2.575946	1.508965	-4.404993	-0.737542	0.533945	0.282031	-2.157459	-14.400000	-34.120615	-2.787215	0.575484	-0.525867
1315.004000	0.215304	-1.820507	1.217415	-1.387025	-0.059010	1.187187	0.823717	0.850180	-0.218821	-0.489838	0.762838	0.127517	3.000762	1.032568	-4.557920	-0.703933	0.565028	0.283683	2.575135	1.438739	-4.420260	-0.736823	0.533436	0.278765	-2.106164	-15.236898	-34.265124	-2.787186	0.575972	-0.525870
1315.016000	0.225178	-1.810231	1.214815	-1.392871	-0.049832	1.188716	0.819681	0.847158	-0.221810	-0.489576	0.754963	0.119789	2.608202	1.150323	-4.414001	-0.732602	0.611448	0.187179	2.573990	1.354201	-4.438448	-0.735983	0.532828	0.274845	-2.046670	-16.244361	-34.437224	-2.787410	0.576578	-0.525875
1315.026000	0.233321	-1.801757	1.212597	-1.397737	-0.042362	1.189826	0.813407	0.846389	-0.222829	-0.492608	0.760982	0.111839	2.432656	1.327134	-4.361481	-0.687923	0.505793	0.186206	2.572835	1.284223	-4.453371	-0.735286	0.532317	0.271579	-1.999497	-17.078288	-34.578338	-2.787626	0.577043	-0.525878
1315.036000	0.241392	-1.793377	1.210429	-1.402592	-0.034829	1.190849	0.805578	0.849959	-0.223609	-0.489236	0.755703	0.099314	2.969565	0.683605	-4.472722	-0.692996	0.557040	0.231582	2.571496	1.214776	-4.467969	-0.734579	0.531800	0.268313	-1.954533	-17.905861	-34.716257	-2.787732	0.577442	-0.525882
1315.048000	0.251049	-1.783116	1.207890	-1.408444	-0.025643	1.191959	0.802068	0.847178	-0.220714	-0.487488	0.752242	0.092043	2.541256	0.719395	-4.751450	-0.661407	0.447180	0.243279	2.605672	0.962199	-4.530295	-0.733511	0.532872	0.269834	-1.474371	-20.916748	-35.323286	-2.787219	0.595938	-0.470066
1315.058000	0.259110	-1.774609	1.205637	-1.413370	-0.018091	1.192805	0.793621	0.843525	-0.220292	-0.483360	0.745263	0.084443	2.229093	0.772683	-4.844886	-0.691855	0.518291	0.219134	2.604047	0.890989	-4.545305	-0.732665	0.532390	0.266915	-1.436010	-21.753188	-35.466171	-2.788159	0.596464	-0.470069
1315.068000	0.266942	-1.766196	1.203408	-1.418147	-0.010788	1.193615	0.783252	0.843039	-0.222095	-0.474498	0.742546	0.077147	2.665153	0.485198	-4.707718	-0.715406	0.468071	0.202645	2.602243	0.820143	-4.559963	-0.731820	0.531906	0.263995	-1.399802	-22.585273	-35.605590	-2.789105	0.596962	-0.470072
1315.080000	0.276192	-1.756139	1.200749	-1.423870	-0.001908	1.194485	0.780509	0.842170	-0.218268	-0.473175	0.743455	0.068355	3.300825	0.271883	-5.007863	-0.742067	0.526683	0.199266	2.599784	0.736278	-4.577146	-0.730810	0.531323	0.260491	-1.359867	-23.570008	-35.768894	-2.790293	0.597527	-0.470076
1315.090000	0.284025	-1.747693	1.198496	-1.428523	0.005398	1.195115	0.780904	0.838763	-0.221450	-0.475467	0.739183	0.059077	2.883121	0.352084	-4.892042	-0.696613	0.468500	0.202109	2.597562	0.666317	-4.591359	-0.729974	0.530835	0.257572	-1.328654	-24.391498	-35.903941	-2.791346	0.597983	-0.470080
1315.102000	0.293323	-1.737553	1.195763	-1.434221	0.014190	1.195745	0.773773	0.837409	-0.225096	-0.479161	0.741054	0.049344	2.379911	0.283010	-4.573504	-0.667806	0.435267	0.199072	2.594738	0.581698	-4.608217	-0.728974	0.530247	0.254068	-1.293084	-25.385253	-36.064047	-2.792638	0.598498	-0.470084
1315.112000	0.300972	-1.729242	1.193524	-1.438979	0.021519	1.196183	0.765019	0.836051	-0.223084	-0.473020	0.734675	0.040204	2.937185	0.130230	-4.772250	-0.661975	0.479769	0.208810	2.592137	0.512188	-4.621988	-0.728127	0.529749	0.251149	-1.266414	-26.201335	-36.194743	-2.793563	0.598851	-0.470087
1315.122000	0.308640	-1.721010	1.191307	-1.443640	0.028857	1.196562	0.760880	0.833817	-0.224335	-0.465777	0.729485	0.032542	2.818923	0.376930	-4.783413	-0.672921	0.506438	0.220952	2.589307	0.443803	-4.635409	-0.727271	0.529247	0.248229	-1.242484	-27.003958	-36.321997	-2.794392	0.599149	-0.470090
1315.132000	0.316298	-1.712646	1.189032	-1.448458	0.036184	1.196786	0.753808	0.832045	-0.224048	-0.459166	0.724653	0.027048	2.336979	0.197044	-4.826178	-0.708697	0.465599	0.209581	2.586384	0.374430	-4.648864	-0.726430	0.528746	0.245309	-1.219674	-27.818405	-36.449580	-2.795389	0.599462	-0.470093
1315.142000	0.323815	-1.704294	1.186743	-1.453002	0.043349	1.197094	0.745197	0.831428	-0.226760	-0.459393	0.712140	0.020285	2.433698	-0.109765	-4.755367	-0.684634	0.576183	0.180285	2.606714	0.206230	-4.690980	-0.726024	0.530061	0.246884	-0.918813	-29.814984	-36.859120	-2.801301	0.619249	-0.422365
1315.154000	0.332677	-1.694382	1.184107	-1.458383	0.051834	1.197222	0.737599	0.826993	-0.224646	-0.457523	0.715898	0.011891	3.019446	-0.208915	-4.883955	-0.725819	0.512532	0.160883	2.613962	0.075252	-4.721198	-0.725138	0.530405	0.236184	-0.766488	-31.351473	-37.150418	-2.805882	0.629111	-0.399608
1315.164000	0.339937	-1.686129	1.181893	-1.462920	0.058917	1.197277	0.737106	0.824255	-0.225307	-0.460249	0.713925	0.001346	3.068534	-0.086787	-4.925001	-0.708007	0.560869	0.085301	2.610476	0.006162	-4.734582	-0.724213	0.529968	0.051426	-0.753637	-32.152160	-37.277093	-2.807691	0.629534	-0.399611
1315.174000	0.347263	-1.677927	1.179613	-1.467511	0.066118	1.197237	0.736602	0.820830	-0.229500	-0.456273	0.713948	-0.005098	2.778799	-0.016867	-4.688266	-0.715090	0.529455	-0.041108	2.606798	-0.062295	-4.747646	-0.723256	0.529519	-0.133978	-0.743073	-32.945254	-37.400626	-2.809149	0.629831	-0.399614
1315.184000	0.354566	-1.669724	1.177410	-1.472115	0.073319	1.197123	0.733062	0.823073	-0.226704	-0.453373	0.703294	-0.016499	2.570115	-0.670127	-4.833647	-0.661649	0.533346	-0.107067	2.602965	-0.130848	-4.760640	-0.722304	0.529068	-0.319976	-0.734377	-33.739499	-37.523465	-2.810672	0.630117	-0.399617
1315.194000	0.361870	-1.661445	1.175173	-1.476645	0.080300	1.196942	0.723988	0.817498	-0.223896	-0.446383	0.697708	-0.019910	2.669180	-0.687322	-5.180120	-0.733239	0.595887	-0.080080	2.598989	-0.199752	-4.773619	-0.721379	0.528623	-0.324380	-0.727390	-34.537961	-37.646152	-2.812478	0.630456	-0.399620
1315.206000	0.370564	-1.651668	1.172451	-1.482003	0.088686	1.196677	0.715658	0.811919	-0.227889	-0.442235	0.696673	-0.022263	2.625271	-0.574217	-4.995235	-0.719165	0.566037	-0.110862	2.593981	-0.281775	-4.788839	-0.720253	0.528081	-0.327379	-0.721838	-35.488171	-37.789892	-2.814470	0.630779	-0.399624
1315.216000	0.377742	-1.643524	1.170128	-1.486392	0.095683	1.196472	0.710233	0.808725	-0.228230	-0.442501	0.693117	-0.027513	2.416227	-0.792474	-4.933830	-0.668893	0.598235	-0.169606	2.589630	-0.349697	-4.801156	-0.719309	0.527625	-0.329879	-0.719339	-36.274863	-37.906073	-2.816074	0.631004	-0.399627
1315.228000	0.386231	-1.633866	1.167433	-1.491607	0.103961	1.196109	0.701403	0.806808	-0.226858	-0.440303	0.690172	-0.032779	2.482219	-0.825431	-5.184130	-0.705732	0.565827	-0.195983	2.584113	-0.429219	-4.815499	-0.718170	0.527073	-0.332878	-0.719894	-37.195134	-38.041184	-2.817936	0.631221	-0.399630
1315.238000	0.393127	-1.625806	1.165131	-1.495984	0.110909	1.195759	0.696097	0.801988	-0.229984	-0.438117	0.689197	-0.038661	2.887052	-0.687715	-5.182265	-0.726777	0.527659	-0.262716	2.579369	-0.495989	-4.827464	-0.717229	0.526613	-0.335378	-0.722104	-37.968021	-38.153903	-2.819569	0.631398	-0.399633
1315.248000	0.400002	-1.617740	1.162722	-1.500410	0.117833	1.195336	0.693034	0.798059	-0.232580	-0.437755	0.691915	-0.047257	2.835265	-1.038548	-4.890563	-0.644961	0.475785	-0.290627	2.571036	-0.730727	-4.893553	-0.716362	0.528068	-0.334038	-0.765190	-40.743616	-38.797813	-2.823919	0.651993	-0.360261
1315.258000	0.406966	-1.609767	1.160410	-1.504737	0.124753	1.194817	0.690305	0.791913	-0.234375	-0.429493	0.681991	-0.055408	2.755286	-0.793690	-4.778782	-0.652447	0.515717	-0.299599	2.564928	-0.797563	-4.905722	-0.715210	0.527639	-0.336291	-0.780888	-41.505241	-38.910771	-2.825888	0.652225	-0.360264
1315.268000	0.413851	-1.601972	1.158161	-1.509053	0.131698	1.194228	0.683831	0.792307	-0.227841	-0.424974	0.676804	-0.063233	2.859296	-1.278434	-5.201669	-0.702280	0.503588	-0.299852	2.558611	-0.863053	-4.917598	-0.714054	0.527206	-0.338544	-0.799077	-42.250761	-39.020839	-2.827811	0.652419	-0.360267
1315.280000	0.421909	-1.592465	1.155379	-1.514134	0.139787	1.193444	0.678047	0.786109	-0.232267	-0.419510	0.677025	-0.071206	2.816989	-1.250518	-5.030785	-0.685488	0.464348	-0.281114	2.550854	-0.941907	-4.931639	-0.712671	0.526685	-0.341248	-0.823033	-43.148555	-39.150853	-2.830163	0.652639	-0.360270
1315.290000	0.428681	-1.584519	1.153078	-1.518308	0.146445	1.192722	0.674843	0.781046	-0.235770	-0.418091	0.674358	-0.077577	2.633772	-1.098304	-4.838135	-0.701460	0.510458	-0.315394	2.544235	-1.008067	-4.943336	-0.711539	0.526254	-0.343501	-0.844843	-43.902086	-39.259160	-2.832348	0.652864	-0.360273
1315.300000	0.435385	-1.576794	1.150732	-1.522403	0.153167	1.191904	0.669379	0.779028	-0.233196	-0.418139	0.677821	-0.086165	2.394141	-1.525123	-5.018837	-0.664191	0.520684	-0.269234	2.537422	-1.072430	-4.954558	-0.710388	0.525817	-0.345754	-0.868975	-44.634095	-39.362785	-2.834332	0.653014	-0.360276
1315.310000	0.442020	-1.569099	1.148564	-1.526425	0.159900	1.191039	0.662281	0.774233	-0.229934	-0.414229	0.674927	-0.092008	2.249878	-1.490019	-5.315779	-0.732949	0.565443	-0.229190	2.530451	-1.136774	-4.965822	-0.709249	0.525380	-0.348008	-0.895006	-45.365885	-39.466836	-2.836432	0.653162	-0.360279
1315.320000	0.448603	-1.561381	1.146166	-1.530569	0.166625	1.190104	0.656685	0.769431	-0.235882	-0.414574	0.664688	-0.093274	2.462344	-1.444792	-5.125272	-0.705107	0.560041	-0.308694	2.523341	-1.200577	-4.976746	-0.708088	0.524934	-0.350261	-0.922696	-46.091193	-39.567534	-2.838311	0.653214	-0.360282
1315.332000	0.456402	-1.552054	1.143303	-1.535523	0.174641	1.188951	0.647945	0.764245	-0.236611	-0.407370	0.664862	-0.102053	2.728284	-1.458434	-5.009018	-0.678454	0.536235	-0.294785	2.514633	-1.276637	-4.989493	-0.706679	0.524393	-0.352965	-0.958041	-46.955535	-39.684825	-2.840382	0.653219	-0.360285
1315.342000	0.462866	-1.544460	1.140980	-1.539615	0.181219	1.187908	0.643731	0.762107	-0.234072	-0.401203	0.661554	-0.104209	2.719197	-1.770110	-5.195103	-0.683848	0.548942	-0.328706	2.452525	-1.548111	-5.071956	-0.704918	0.524574	-0.355620	-1.642265	-50.164818	-40.488696	-2.836606	0.660064	-0.364563
1315.352000	0.469286	-1.536892	1.138609	-1.543660	0.187877	1.186825	0.636469	0.752973	-0.232062	-0.393758	0.654735	-0.114168	2.569411	-1.993195	-5.581751	-0.724553	0.590326	-0.291379	2.415407	-1.711460	-5.117839	-0.703022	0.524424	-0.358102	-2.013713	-52.059706	-40.928384	-2.836544	0.663626	-0.366606
1315.364000	0.476963	-1.527937	1.135804	-1.548388	0.195787	1.185445	0.627458	0.746077	-0.237235	-0.388961	0.656137	-0.119833	2.327338	-1.912940	-5.187799	-0.648573	0.488083	-0.259149	2.401740	-1.786995	-5.131402	-0.701016	0.523871	-0.360853	-2.089707	-52.890665	-41.047738	-2.839379	0.663892	-0.366610
1315.374000	0.483128	-1.520494	1.133372	-1.552205	0.202232	1.184234	0.619881	0.740541	-0.236720	-0.383924	0.655359	-0.122760	2.439352	-2.284545	-5.311131	-0.689344	0.451918	-0.333290	2.390199	-1.849682	-5.142563	-0.699353	0.523411	-0.363145	-2.154843	-53.580038	-41.145819	-2.841831	0.664117	-0.366613
1315.386000	0.490445	-1.511659	1.130579	-1.556766	0.209997	1.182685	0.612444	0.733095	-0.235490	-0.378541	0.655421	-0.130490	2.673908	-2.354812	-5.657668	-0.708655	0.507558	-0.330000	2.376171	-1.923971	-5.155726	-0.697360	0.522859	-0.365896	-2.235156	-54.396079	-41.261238	-2.844797	0.664387	-0.366617
1315.396000	0.496450	-1.504342	1.128170	-1.560525	0.216516	1.181304	0.609557	0.724707	-0.240503	-0.376461	0.654707	-0.138946	2.525746	-2.261368	-5.431579	-0.724555	0.433441	-0.303816	2.364350	-1.985157	-5.166432	-0.695686	0.522392	-0.368189	-2.303642	-55.067468	-41.354837	-2.847137	0.664536	-0.366620
1315.406000	0.502506	-1.497072	1.125639	-1.564307	0.223133	1.179853	0.603324	0.716991	-0.242163	-0.371414	0.643873	-0.141904	2.337752	-2.175755	-5.404455	-0.666707	0.486084	-0.334224	2.352422	-2.046055	-5.176916	-0.693991	0.521916	-0.370481	-2.373420	-55.735415	-41.446253	-2.849237	0.664591	-0.366623
1315.416000	0.508534	-1.489922	1.123265	-1.568039	0.229540	1.178352	0.594111	0.710237	-0.246466	-0.363961	0.630993	-0.148984	2.318999	-2.269642	-5.233898	-0.671810	0.589360	-0.344253	2.340408	-2.105167	-5.186914	-0.692267	0.521433	-0.372773	-2.444229	-56.381968	-41.532879	-2.851036	0.664567	-0.366627
1315.428000	0.515597	-1.481588	1.120356	-1.572381	0.237130	1.176551	0.584206	0.704343	-0.243020	-0.353746	0.632982	-0.157232	2.331115	-2.531967	-5.369436	-0.733155	0.527757	-0.261427	2.325847	-2.174674	-5.198723	-0.690205	0.520854	-0.375524	-2.530927	-57.140746	-41.634988	-2.853261	0.664550	-0.366630
1315.438000	0.521432	-1.474637	1.117972	-1.575998	0.243412	1.174872	0.577163	0.698341	-0.245387	-0.354819	0.631321	-0.162363	2.558311	-2.649486	-5.335610	-0.651575	0.530205	-0.289572	2.313606	-2.232721	-5.208480	-0.688494	0.520372	-0.377816	-2.604446	-57.774541	-41.719242	-2.855195	0.664536	-0.366634
1315.448000	0.527225	-1.467593	1.115513	-1.579482	0.249743	1.173230	0.571618	0.690965	-0.249232	-0.350859	0.629863	-0.165178	2.138514	-2.765712	-5.289947	-0.665513	0.541442	-0.341562	2.314484	-2.466319	-5.285939	-0.688812	0.525720	-0.368957	-2.520690	-60.502247	-42.466077	-2.880340	0.726257	-0.252274
1315.458000	0.532893	-1.460661	1.113095	-1.582845	0.256026	1.171539	0.563089	0.681672	-0.245423	-0.348327	0.633064	-0.170066	2.251200	-2.662613	-5.575252	-0.664646	0.451874	-0.333452	2.301399	-2.525010	-5.296371	-0.686967	0.525373	-0.370534	-2.604075	-61.132243	-42.552193	-2.882705	0.726304	-0.252277
1315.468000	0.538486	-1.453892	1.110649	-1.586292	0.262379	1.169798	0.555554	0.674532	-0.248018	-0.345564	0.629234	-0.176447	2.329972	-2.707275	-5.584291	-0.624269	0.497288	-0.281099	2.288258	-2.582581	-5.306515	-0.685101	0.525019	-0.372111	-2.688143	-61.748815	-42.635466	-2.884839	0.726280	-0.252280
1315.478000	0.544002	-1.447204	1.108214	-1.589615	0.268566	1.168025	0.548580	0.668336	-0.246129	-0.338192	0.625575	-0.179683	2.193464	-2.982641	-5.850047	-0.708626	0.506047	-0.346448	2.275075	-2.638681	-5.316342	-0.683223	0.524659	-0.373688	-2.772709	-62.347769	-42.715634	-2.886846	0.726202	-0.252282
1315.490000	0.550491	-1.439272	1.105168	-1.593684	0.276006	1.165878	0.540535	0.658652	-0.253132	-0.331312	0.621344	-0.185335	2.361726	-3.279987	-5.554926	-0.651068	0.624159	-0.312598	2.259206	-2.705186	-5.327783	-0.680944	0.524221	-0.375581	-2.874782	-63.056764	-42.808369	-2.888976	0.726029	-0.252286
1315.500000	0.555832	-1.432790	1.102639	-1.596949	0.282253	1.163972	0.534702	0.649185	-0.254776	-0.324646	0.619764	-0.188490	2.400842	-3.052969	-5.631513	-0.654325	0.599469	-0.369496	2.245933	-2.760279	-5.337116	-0.679029	0.523847	-0.377158	-2.960422	-63.643665	-42.883672	-2.890592	0.725800	-0.252288
1315.512000	0.562136	-1.425010	1.099511	-1.600848	0.289731	1.161705	0.526820	0.640068	-0.256052	-0.317447	0.615572	-0.194566	2.442677	-3.098047	-5.628891	-0.673545	0.523309	-0.354373	2.229988	-2.824843	-5.347910	-0.676713	0.523392	-0.379050	-3.063410	-64.329412	-42.970039	-2.892318	0.725446	-0.252292
1315.522000	0.567376	-1.418661	1.096886	-1.604004	0.295902	1.159736	0.521047	0.633243	-0.257616	-0.309005	0.610295	-0.204101	2.356794	-3.183747	-5.503635	-0.675108	0.527853	-0.254402	2.216664	-2.877893	-5.356745	-0.674774	0.523010	-0.380627	-3.149663	-64.891846	-43.040445	-2.893670	0.725125	-0.252294
1315.534000	0.573561	-1.411099	1.093772	-1.607738	0.303183	1.157269	0.515527	0.623108	-0.257987	-0.304968	0.616878	-0.205184	1.959877	-3.146079	-5.541282	-0.623752	0.473164	-0.321668	2.200647	-2.941049	-5.367114	-0.672445	0.522550	-0.382519	-3.253509	-65.560730	-43.122632	-2.895265	0.724721	-0.252298
1315.544000	0.578665	-1.404937	1.091134	-1.610751	0.309309	1.155226	0.506417	0.614138	-0.261582	-0.299585	0.616895	-0.208981	2.042083	-3.185363	-5.404818	-0.682086	0.467547	-0.292734	2.206064	-3.105402	-5.426698	-0.672845	0.528328	-0.372496	-3.115740	-67.453857	-43.690522	-2.922036	0.790150	-0.130199
1315.554000	0.583720	-1.398742	1.088545	-1.613719	0.315480	1.153148	0.499278	0.604292	-0.263542	-0.295177	0.611897	-0.207703	2.116646	-3.289849	-5.384101	-0.634420	0.465381	-0.331578	2.188763	-3.157282	-5.435785	-0.670839	0.528086	-0.373309	-3.206047	-67.995562	-43.758009	-2.923417	0.789730	-0.130201
1315.564000	0.588635	-1.392764	1.085956	-1.616614	0.321601	1.150967	0.492211	0.596662	-0.263595	-0.290982	0.601022	-0.210287	2.177619	-3.334620	-5.413464	-0.678681	0.557536	-0.342391	2.167142	-3.208215	-5.444671	-0.668824	0.527841	-0.374123	-3.296207	-68.525932	-43.823520	-2.924698	0.789263	-0.130203
1315.574000	0.593512	-1.386875	1.083345	-1.619424	0.327630	1.148881	0.485187	0.590425	-0.262265	-0.284815	0.600172	-0.213296	2.067447	-3.551278	-5.687842	-0.672316	0.562848	-0.278964	2.145545	-3.258134	-5.453344	-0.666802	0.527594	-0.374936	-3.386085	-69.044154	-43.886935	-2.925906	0.788784	-0.130206
1315.586000	0.599298	-1.379844	1.080228	-1.622812	0.334839	1.146294	0.477076	0.580876	-0.267663	-0.282376	0.607892	-0.214221	1.956756	-3.666268	-5.636344	-0.640901	0.463803	-0.306629	2.119663	-3.317058	-5.463469	-0.664353	0.527292	-0.375912	-3.493523	-69.654291	-43.960259	-2.927113	0.788143	-0.130208
1315.596000	0.604043	-1.374080	1.077579	-1.625574	0.340918	1.144135	0.469722	0.571306	-0.269892	-0.275980	0.608068	-0.221038	1.811334	-3.779558	-5.684108	-0.631921	0.455171	-0.242291	2.098103	-3.365975	-5.471780	-0.662312	0.527035	-0.376725	-3.582957	-70.160516	-44.020110	-2.928111	0.787557	-0.130210
1315.606000	0.608670	-1.368367	1.074841	-1.628312	0.346886	1.141920	0.461422	0.562070	-0.272647	-0.269270	0.604578	-0.219753	2.099785	-3.846035	-5.625060	-0.664391	0.502455	-0.323930	2.076603	-3.413882	-5.479766	-0.660239	0.526769	-0.377539	-3.671672	-70.654632	-44.076766	-2.928766	0.786866	-0.130213
1315.616000	0.613256	-1.362815	1.072068	-1.630991	0.352942	1.139691	0.454576	0.552389	-0.274396	-0.263119	0.600361	-0.221730	2.259574	-3.805642	-5.594682	-0.658027	0.537132	-0.274446	2.055148	-3.460945	-5.487548	-0.658152	0.526496	-0.378352	-3.759846	-71.138656	-44.131422	-2.929273	0.786108	-0.130215
1315.626000	0.617793	-1.357335	1.069332	-1.633622	0.358998	1.137488	0.448594	0.546132	-0.275017	-0.257492	0.597628	-0.220305	1.956694	-3.922871	-5.715294	-0.588744	0.536223	-0.353026	2.033739	-3.507128	-5.495172	-0.656056	0.526218	-0.379165	-3.847475	-71.612132	-44.184514	-2.929679	0.785289	-0.130217
1315.638000	0.623120	-1.350866	1.066043	-1.636669	0.366182	1.134815	0.441316	0.535728	-0.275795	-0.247032	0.598734	-0.224737	1.772415	-4.093462	-5.829010	-0.680975	0.494350	-0.310595	2.008134	-3.561268	-5.504030	-0.653531	0.525882	-0.380141	-3.951600	-72.164982	-44.245372	-2.930067	0.784287	-0.130219
1315.648000	0.627514	-1.345582	1.063247	-1.639122	0.372252	1.132538	0.433694	0.528208	-0.276580	-0.244731	0.601020	-0.226990	1.782520	-4.276327	-5.957749	-0.659541	0.474777	-0.344609	1.989044	-3.686821	-5.555413	-0.653313	0.531127	-0.370750	-4.010684	-73.585736	-44.724571	-2.951112	0.841846	-0.025566
1315.660000	0.632660	-1.339341	1.059892	-1.642052	0.379421	1.129842	0.424293	0.515237	-0.286119	-0.237705	0.594479	-0.229346	2.044830	-4.007300	-5.564432	-0.617870	0.490236	-0.326920	1.963175	-3.739722	-5.564647	-0.650696	0.530938	-0.370940	-4.116705	-74.118434	-44.781910	-2.951197	0.840681	-0.025569
1315.670000	0.636815	-1.334268	1.057010	-1.644348	0.385452	1.127478	0.418489	0.506848	-0.288447	-0.232638	0.589148	-0.230518	2.001344	-4.024377	-5.504766	-0.618229	0.578272	-0.332786	1.941706	-3.782860	-5.572150	-0.648506	0.530777	-0.371099	-4.204000	-74.551029	-44.827799	-2.951173	0.839673	-0.025570
1315.680000	0.640946	-1.329280	1.054177	-1.646684	0.391306	1.125197	0.414274	0.497285	-0.291420	-0.229452	0.590957	-0.227233	1.725022	-3.782921	-5.490289	-0.606640	0.569933	-0.303970	1.920305	-3.829415	-5.579538	-0.646315	0.530613	-0.371258	-4.290479	-74.976538	-44.872555	-2.951137	0.838633	-0.025572
1315.692000	0.645819	-1.323349	1.050772	-1.649282	0.398338	1.122414	0.406532	0.489986	-0.285193	-0.222902	0.597724	-0.228522	1.844006	-4.198503	-5.996091	-0.623308	0.528715	-0.289497	1.894713	-3.894597	-5.588246	-0.643683	0.530416	-0.371449	-4.393195	-75.480807	-44.924722	-2.951066	0.837389	-0.025574
1315.702000	0.649850	-1.318497	1.047925	-1.651390	0.404289	1.120121	0.398530	0.478852	-0.290061	-0.220785	0.599641	-0.229447	1.866409	-4.373019	-6.020694	-0.624415	0.521012	-0.343177	1.873475	-3.948307	-5.595325	-0.641472	0.530241	-0.371608	-4.477719	-75.893736	-44.966438	-2.950813	0.836236	-0.025576
1315.714000	0.654577	-1.312764	1.044310	-1.653986	0.411558	1.117335	0.389497	0.468429	-0.293579	-0.211776	0.599436	-0.229153	1.772042	-4.498610	-5.959367	-0.618821	0.463021	-0.310455	1.848127	-4.011787	-5.603512	-0.638793	0.530019	-0.371798	-4.577502	-76.377613	-45.013474	-2.950235	0.834718	-0.025578
1315.724000	0.658445	-1.308144	1.041306	-1.656057	0.417549	1.115031	0.384375	0.458206	-0.299776	-0.205969	0.598856	-0.228137	1.703337	-4.465640	-5.701283	-0.639651	0.444903	-0.328280	1.827114	-4.063912	-5.610130	-0.636544	0.529829	-0.371957	-4.659335	-76.771571	-45.050659	-2.949582	0.833392	-0.025580
1315.736000	0.663053	-1.302699	1.037694	-1.658517	0.424664	1.112232	0.376217	0.448556	-0.300702	-0.197900	0.595329	-0.230483	1.545005	-4.584795	-5.797535	-0.626904	0.533464	-0.267886	1.802075	-4.124977	-5.617723	-0.633812	0.529593	-0.372148	-4.755431	-77.226538	-45.091854	-2.948432	0.831727	-0.025582
1315.746000	0.666717	-1.298272	1.034633	-1.660448	0.430559	1.109915	0.368592	0.437707	-0.302234	-0.192705	0.591623	-0.229905	1.530831	-4.436692	-5.907378	-0.633911	0.559883	-0.330533	1.773866	-4.221109	-5.657909	-0.632937	0.534049	-0.363773	-4.921914	-78.144607	-45.455991	-2.962733	0.879750	0.063065
1315.756000	0.670280	-1.293993	1.031619	-1.662363	0.436503	1.107597	0.360932	0.428541	-0.302874	-0.186393	0.593014	-0.230984	1.621111	-4.596136	-5.988592	-0.664747	0.584596	-0.283852	1.752816	-4.270789	-5.664607	-0.630617	0.533958	-0.363377	-5.001342	-78.503843	-45.487793	-2.961633	0.878237	0.063064
1315.768000	0.674564	-1.288955	1.027954	-1.664612	0.443682	1.104873	0.350703	0.418931	-0.310788	-0.178058	0.595953	-0.227565	1.872980	-4.753852	-5.790051	-0.654524	0.514542	-0.315002	1.727718	-4.329585	-5.672395	-0.627814	0.533842	-0.362903	-5.094711	-78.925107	-45.523495	-2.960115	0.876360	0.063062
1315.778000	0.678038	-1.284813	1.024856	-1.666334	0.449641	1.102578	0.346963	0.410756	-0.314027	-0.169595	0.599844	-0.230988	1.451831	-4.779396	-5.779171	-0.678994	0.449787	-0.299739	1.706934	-4.377909	-5.678730	-0.625473	0.533743	-0.362507	-5.170946	-79.268107	-45.551716	-2.958793	0.874769	0.063061
1315.790000	0.682096	-1.279980	1.021086	-1.668407	0.456696	1.099890	0.338201	0.396577	-0.317720	-0.167143	0.597812	-0.227574	1.661395	-4.444551	-5.734291	-0.589055	0.506467	-0.361575	1.682161	-4.435038	-5.686113	-0.622640	0.533614	-0.362032	-5.260420	-79.669414	-45.583435	-2.956956	0.872750	0.063059
1315.800000	0.685415	-1.276034	1.017880	-1.670020	0.462664	1.097617	0.330432	0.387699	-0.320647	-0.159807	0.594960	-0.233739	1.584064	-4.568528	-5.717562	-0.626729	0.601212	-0.247078	1.661653	-4.481982	-5.692123	-0.620270	0.533499	-0.361637	-5.333353	-79.995886	-45.608463	-2.955324	0.870988	0.063058
1315.812000	0.689319	-1.271367	1.014026	-1.671946	0.469865	1.094871	0.323149	0.379273	-0.321403	-0.152645	0.597674	-0.227819	1.591311	-4.843403	-5.947935	-0.622896	0.515797	-0.279643	1.637237	-4.537437	-5.699020	-0.617405	0.533353	-0.361162	-5.418564	-80.377144	-45.635398	-2.953130	0.868785	0.063057
1315.822000	0.692571	-1.267696	1.010821	-1.673431	0.475920	1.092637	0.314350	0.368877	-0.323197	-0.149259	0.594247	-0.228828	1.764448	-4.737371	-6.008186	-0.573718	0.497485	-0.220984	1.617047	-4.582751	-5.704613	-0.615012	0.533225	-0.360767	-5.487688	-80.684093	-45.656317	-2.951252	0.866873	0.063055
1315.834000	0.696308	-1.263416	1.006957	-1.675166	0.483088	1.089962	0.308420	0.358822	-0.324563	-0.144844	0.593518	-0.222706	1.437375	-4.919530	-6.045463	-0.613324	0.489358	-0.312788	1.593019	-4.635999	-5.711097	-0.612115	0.533064	-0.360292	-5.568237	-81.038919	-45.679190	-2.948725	0.864511	0.063054
1315.844000	0.699347	-1.259882	1.003618	-1.676528	0.488990	1.087700	0.300285	0.352734	-0.328397	-0.135221	0.596536	-0.222543	1.420249	-5.257693	-6.218297	-0.639904	0.529783	-0.255796	1.562346	-4.688489	-5.737944	-0.610564	0.536583	-0.352887	-5.761940	-81.432293	-45.907237	-2.955912	0.901516	0.136825
1315.854000	0.702273	-1.256478	1.000206	-1.677869	0.494845	1.085499	0.294333	0.338371	-0.335826	-0.132806	0.601040	-0.217215	1.278743	-4.777163	-6.019402	-0.577924	0.527475	-0.317929	1.542357	-4.731130	-5.743433	-0.608102	0.536531	-0.352030	-5.825761	-81.708680	-45.921226	-2.953296	0.899410	0.136824
1315.866000	0.705767	-1.252503	0.996196	-1.679400	0.502087	1.082917	0.283719	0.328198	-0.341137	-0.126511	0.604338	-0.216511	1.551667	-4.978726	-5.822885	-0.571109	0.512204	-0.268572	1.518536	-4.781794	-5.749932	-0.605148	0.536462	-0.351002	-5.900355	-82.034300	-45.937145	-2.950167	0.896801	0.136823
1315.876000	0.708553	-1.249248	0.992724	-1.680643	0.508200	1.080722	0.279468	0.317034	-0.346862	-0.119648	0.597671	-0.211446	1.114959	-4.634946	-5.647244	-0.568829	0.518082	-0.256962	1.498849	-4.823467	-5.755151	-0.602665	0.536394	-0.350145	-5.960553	-82.299088	-45.948463	-2.947326	0.894517	0.136822
1315.888000	0.711832	-1.245414	0.988631	-1.682018	0.515450	1.078166	0.268779	0.306847	-0.346891	-0.113188	0.595030	-0.208832	1.389725	-4.798811	-5.849481	-0.572016	0.511277	-0.307563	1.475419	-4.872731	-5.761272	-0.599686	0.536308	-0.349117	-6.030470	-82.607941	-45.960663	-2.943925	0.891728	0.136821
1315.898000	0.714441	-1.242308	0.985125	-1.683094	0.521377	1.076043	0.262114	0.300751	-0.350325	-0.107549	0.601150	-0.206188	1.308869	-5.146708	-5.872174	-0.573892	0.509192	-0.271639	1.456082	-4.912949	-5.766179	-0.597201	0.536237	-0.348260	-6.086488	-82.855316	-45.968923	-2.941063	0.889413	0.136820
1315.910000	0.717564	-1.238812	0.980935	-1.684338	0.528560	1.073607	0.251740	0.288133	-0.353413	-0.102940	0.604010	-0.202615	1.622054	-5.133907	-5.985637	-0.565668	0.511221	-0.320914	1.433083	-4.960451	-5.771866	-0.594188	0.536138	-0.347231	-6.151235	-83.143060	-45.976852	-2.937304	0.886487	0.136819
1315.920000	0.720035	-1.235934	0.977382	-1.685257	0.534647	1.071552	0.246991	0.282084	-0.353332	-0.095811	0.606075	-0.205975	1.190057	-5.427083	-6.237191	-0.576035	0.506133	-0.266667	1.414143	-4.998867	-5.776306	-0.591653	0.536046	-0.346374	-6.202496	-83.368847	-45.980509	-2.933902	0.883935	0.136818
1315.930000	0.722470	-1.233204	0.973803	-1.686202	0.540725	1.069550	0.238442	0.269841	-0.359534	-0.090559	0.601615	-0.200240	1.262043	-5.411387	-6.108564	-0.574060	0.553433	-0.338313	1.395369	-5.036619	-5.780608	-0.589107	0.535946	-0.345517	-6.251770	-83.586688	-45.982812	-2.930393	0.881313	0.136818
1315.942000	0.725320	-1.230112	0.969493	-1.687204	0.547911	1.067160	0.231860	0.263356	-0.362378	-0.081593	0.606559	-0.201554	1.080539	-5.726951	-6.256572	-0.622541	0.537819	-0.271750	1.366803	-5.061369	-5.790638	-0.586250	0.537525	-0.340742	-6.382963	-83.603082	-46.032760	-2.928254	0.896338	0.176610
1315.952000	0.727568	-1.227595	0.965766	-1.688052	0.553956	1.065133	0.222695	0.248758	-0.372493	-0.077031	0.608631	-0.197051	1.312071	-5.346931	-5.883088	-0.607803	0.526720	-0.277725	1.345357	-5.087220	-5.797308	-0.583788	0.538290	-0.337754	-6.462562	-83.686686	-46.053112	-2.925291	0.902261	0.195585
1315.964000	0.730116	-1.224756	0.961348	-1.688937	0.561342	1.062830	0.214139	0.236891	-0.378568	-0.071885	0.606711	-0.193234	1.524346	-4.971201	-5.781297	-0.557301	0.576748	-0.306743	1.323423	-5.128677	-5.802216	-0.580692	0.538226	-0.336285	-6.512567	-83.911987	-46.047069	-2.920210	0.898800	0.195584
1315.974000	0.732218	-1.222429	0.957578	-1.689652	0.567533	1.060896	0.209913	0.230372	-0.381818	-0.064635	0.610609	-0.193117	1.178282	-5.188497	-5.799353	-0.602667	0.489163	-0.220087	1.305391	-5.161903	-5.806007	-0.578089	0.538164	-0.335060	-6.551276	-84.083904	-46.039093	-2.915735	0.895816	0.195584
1315.984000	0.734269	-1.220188	0.953784	-1.690248	0.573675	1.059091	0.202726	0.221572	-0.385168	-0.057876	0.613037	-0.188904	1.149058	-5.004436	-5.780905	-0.572599	0.472934	-0.272850	1.287436	-5.195753	-5.809789	-0.575492	0.538100	-0.333836	-6.589063	-84.263306	-46.031026	-2.911319	0.892813	0.195583
1315.996000	0.736578	-1.217632	0.949101	-1.690868	0.580941	1.056842	0.194131	0.215574	-0.387702	-0.051444	0.610615	-0.184689	1.156047	-5.353668	-5.877304	-0.603082	0.487843	-0.262115	1.266181	-5.234934	-5.813986	-0.572352	0.538014	-0.332367	-6.630940	-84.461353	-46.017994	-2.905763	0.889113	0.195583
1316.006000	0.738482	-1.215509	0.945185	-1.691381	0.586997	1.055004	0.188120	0.204225	-0.389542	-0.047585	0.611220	-0.176654	0.987380	-5.268927	-6.030302	-0.562568	0.593061	-0.283454	1.248624	-5.267405	-5.817367	-0.569731	0.537941	-0.331142	-6.663959	-84.624228	-46.005980	-2.901091	0.886023	0.195582
1316.018000	0.740660	-1.213148	0.940478	-1.691867	0.594315	1.052886	0.178471	0.193278	-0.391982	-0.037351	0.618065	-0.173789	1.006620	-5.445386	-6.032596	-0.615512	0.543515	-0.254138	1.227823	-5.305312	-5.821097	-0.566553	0.537844	-0.329673	-6.700394	-84.807014	-45.988351	-2.895135	0.882198	0.195582
1316.028000	0.742367	-1.211200	0.936476	-1.692262	0.600558	1.051137	0.171807	0.189874	-0.398456	-0.035427	0.619068	-0.175636	1.212112	-5.858469	-5.982257	-0.591102	0.545429	-0.197864	1.210689	-5.336146	-5.824074	-0.563907	0.537754	-0.328448	-6.728352	-84.950299	-45.972371	-2.890193	0.878919	0.195582
1316.040000	0.744390	-1.209058	0.931768	-1.692703	0.608009	1.049144	0.163911	0.172445	-0.402870	-0.030253	0.618785	-0.164491	0.859850	-5.483199	-6.007795	-0.545451	0.527053	-0.283464	1.190376	-5.372327	-5.827381	-0.560694	0.537632	-0.326979	-6.758941	-85.112416	-45.950571	-2.883855	0.874828	0.195582
1316.050000	0.746009	-1.207402	0.927743	-1.692938	0.614241	1.047481	0.155791	0.163900	-0.406721	-0.021462	0.621164	-0.160903	0.918946	-5.332416	-6.024439	-0.606805	0.505396	-0.309562	1.170344	-5.333181	-5.822039	-0.557805	0.538799	-0.321486	-6.822175	-84.431538	-45.848843	-2.875592	0.884655	0.238802
1316.062000	0.747804	-1.205472	0.922843	-1.693126	0.621718	1.045518	0.145871	0.157337	-0.412945	-0.014457	0.622890	-0.159956	1.149095	-5.736390	-6.067629	-0.616089	0.488961	-0.209356	1.150655	-5.366189	-5.825268	-0.554645	0.538715	-0.319692	-6.846016	-84.573510	-45.821279	-2.868920	0.880431	0.238802
1316.072000	0.749228	-1.203930	0.918673	-1.693268	0.627936	1.043935	0.142014	0.147915	-0.417686	-0.011607	0.624136	-0.151685	0.711562	-5.662650	-5.967353	-0.575449	0.495253	-0.280235	1.134519	-5.392377	-5.827506	-0.551973	0.538634	-0.318197	-6.862632	-84.676030	-45.793849	-2.862951	0.876788	0.238802
1316.082000	0.750587	-1.202537	0.914458	-1.693384	0.634225	1.042424	0.131966	0.136011	-0.418669	-0.004122	0.620375	-0.148485	0.836229	-5.273442	-6.162794	-0.507353	0.591445	-0.316705	1.118530	-5.418315	-5.829685	-0.427183	0.538546	-0.316702	-6.877494	-84.775556	-45.765839	-2.856960	0.873076	0.238803
1316.094000	0.752069	-1.201012	0.909403	-1.693358	0.641619	1.040639	0.123196	0.127265	-0.425022	0.000675	0.627205	-0.150324	0.842400	-5.448044	-6.103288	-0.365618	0.508847	-0.220019	1.099626	-5.448275	-5.831927	-0.244233	0.538435	-0.314909	-6.891935	-84.881027	-45.728562	-2.849464	0.868551	0.238803
[truncated: 1,646 more rows]
