# Supplementary material for: Practical Aspects of Model-Based Collision Detection
Source: Front Robot AI. 2020 Nov 23;7:571574. doi: 10.3389/frobt.2020.571574 (PMC7805958; doi:10.3389/frobt.2020.571574)
Supplement: Supplementary file 1 [file Data_Sheet_1.ZIP › identification_data/ur-20_01_31-unload.csv]

777.1170	-0.0543	-1.5896	0.0221	-1.5696	-0.0708	-0.0469	-0.0000	-0.0000	-0.0000	0.0000	0.0000	0.0000	-0.2765	0.6511	0.3244	0.0731	-0.1265	-0.0507	0.0000	0.1118	-0.0209	-0.0072	0.0004	0.0000	0.0000	1.3393	-0.2060	-0.0779	0.0039	0.0000
777.1290	-0.0542	-1.5896	0.0221	-1.5697	-0.0708	-0.0468	-0.0000	-0.0000	-0.0000	0.0000	0.0000	0.0000	-0.2803	0.6037	0.2924	0.0705	-0.1364	-0.0700	-0.0000	0.1117	-0.0210	-0.0072	0.0004	0.0000	-0.0000	1.3378	-0.2066	-0.0780	0.0040	0.0000
777.1390	-0.0542	-1.5896	0.0221	-1.5697	-0.0709	-0.0469	-0.0000	-0.0000	-0.0000	0.0000	0.0000	0.0000	-0.2730	0.5833	0.3204	0.0733	-0.1425	-0.0841	-0.0000	0.1118	-0.0209	-0.0072	0.0004	0.0000	-0.0000	1.3389	-0.2055	-0.0778	0.0039	0.0000
777.1510	-0.0542	-1.5896	0.0221	-1.5697	-0.0708	-0.0469	-0.0000	-0.0000	-0.0000	0.0000	0.0000	0.0000	-0.3208	0.6245	0.3868	0.0764	-0.1378	-0.0695	0.0000	0.1116	-0.0210	-0.0072	0.0004	0.0000	0.0000	1.3368	-0.2066	-0.0780	0.0039	0.0000
777.1610	-0.0542	-1.5896	0.0221	-1.5697	-0.0708	-0.0468	-0.0000	-0.0000	-0.0000	0.0000	0.0000	0.0000	-0.1663	0.6354	0.2869	0.0550	-0.1603	-0.0807	0.0000	0.1115	-0.0211	-0.0073	0.0004	0.0000	0.0000	1.3348	-0.2076	-0.0781	0.0040	0.0000
777.1710	-0.0542	-1.5896	0.0221	-1.5697	-0.0708	-0.0468	-0.0000	-0.0000	-0.0000	0.0000	0.0000	0.0000	-0.2791	0.5608	0.2836	0.0509	-0.1290	-0.0612	0.0000	0.1113	-0.0212	-0.0073	0.0004	0.0000	0.0000	1.3332	-0.2081	-0.0781	0.0040	0.0000
777.1810	-0.0543	-1.5896	0.0220	-1.5697	-0.0708	-0.0468	-0.0000	-0.0000	-0.0000	0.0000	0.0000	0.0000	-0.2096	0.6246	0.2567	0.0814	-0.1494	-0.0493	0.0000	0.1117	-0.0210	-0.0072	0.0004	0.0000	0.0000	1.3378	-0.2065	-0.0779	0.0039	0.0000
777.1910	-0.0542	-1.5896	0.0221	-1.5697	-0.0708	-0.0468	-0.0000	-0.0000	-0.0000	0.0000	0.0000	0.0000	-0.3689	0.6915	0.3167	0.0608	-0.1245	-0.0587	0.0000	0.1116	-0.0210	-0.0072	0.0004	0.0000	0.0000	1.3360	-0.2064	-0.0778	0.0039	0.0000
777.2030	-0.0542	-1.5896	0.0221	-1.5697	-0.0708	-0.0469	-0.0000	-0.0000	-0.0000	0.0000	0.0000	0.0000	-0.2998	0.6472	0.2567	0.0435	-0.1199	-0.0600	0.0000	0.1116	-0.0209	-0.0072	0.0004	0.0000	0.0000	1.3363	-0.2061	-0.0779	0.0039	0.0000
777.2130	-0.0542	-1.5896	0.0221	-1.5696	-0.0708	-0.0468	-0.0000	-0.0000	-0.0000	0.0000	0.0000	0.0000	-0.3405	0.5914	0.3229	0.0503	-0.1474	-0.0611	0.0000	0.1116	-0.0210	-0.0072	0.0004	0.0000	0.0000	1.3368	-0.2066	-0.0779	0.0039	0.0000
777.2230	-0.0543	-1.5896	0.0221	-1.5697	-0.0708	-0.0468	-0.0000	-0.0000	-0.0000	0.0000	0.0000	0.0000	-0.2809	0.6725	0.3319	0.0703	-0.1491	-0.0664	0.0000	0.1116	-0.0210	-0.0072	0.0004	0.0000	0.0000	1.3364	-0.2069	-0.0779	0.0039	0.0000
777.2330	-0.0543	-1.5896	0.0221	-1.5697	-0.0708	-0.0468	-0.0000	-0.0000	-0.0000	0.0000	0.0000	0.0000	-0.3111	0.5761	0.3010	0.0587	-0.1376	-0.0606	0.0000	0.1116	-0.0209	-0.0072	0.0004	0.0000	0.0000	1.3364	-0.2060	-0.0779	0.0039	0.0000
777.2430	-0.0543	-1.5896	0.0221	-1.5697	-0.0708	-0.0469	-0.0000	-0.0000	-0.0000	0.0000	0.0000	0.0000	-0.2335	0.6029	0.3395	0.0829	-0.1609	-0.0676	0.0000	0.1119	-0.0208	-0.0072	0.0004	0.0000	0.0000	1.3403	-0.2050	-0.0778	0.0039	0.0000
777.2550	-0.0542	-1.5896	0.0221	-1.5697	-0.0708	-0.0468	-0.0000	-0.0000	-0.0000	0.0000	0.0000	0.0000	-0.2412	0.6246	0.3627	0.0572	-0.1427	-0.0478	0.0000	0.1119	-0.0208	-0.0072	0.0004	0.0000	0.0000	1.3398	-0.2046	-0.0779	0.0039	0.0000
777.2650	-0.0542	-1.5896	0.0221	-1.5696	-0.0708	-0.0468	-0.0000	-0.0000	-0.0000	0.0000	0.0000	0.0000	-0.2393	0.6266	0.3033	0.0621	-0.1407	-0.0763	0.0000	0.1119	-0.0209	-0.0072	0.0004	0.0000	0.0000	1.3398	-0.2055	-0.0779	0.0039	0.0000
777.2770	-0.0542	-1.5896	0.0221	-1.5696	-0.0708	-0.0469	-0.0000	-0.0000	-0.0000	0.0000	0.0000	0.0000	-0.2739	0.5705	0.3108	0.0543	-0.1647	-0.0795	0.0000	0.1115	-0.0210	-0.0072	0.0004	0.0000	0.0000	1.3353	-0.2071	-0.0780	0.0040	0.0000
777.2870	-0.0542	-1.5896	0.0221	-1.5696	-0.0708	-0.0468	-0.0000	-0.0000	-0.0000	0.0000	0.0000	0.0000	-0.2120	0.6181	0.3042	0.0753	-0.1294	-0.0669	0.0000	0.1117	-0.0210	-0.0072	0.0004	0.0000	0.0000	1.3377	-0.2066	-0.0780	0.0040	0.0000
777.2970	-0.0542	-1.5896	0.0221	-1.5697	-0.0708	-0.0469	-0.0000	-0.0000	-0.0000	0.0000	0.0000	0.0000	-0.2696	0.6500	0.2815	0.0587	-0.1628	-0.0604	0.0000	0.1115	-0.0211	-0.0073	0.0004	0.0000	0.0000	1.3353	-0.2071	-0.0780	0.0040	0.0000
777.3090	-0.0542	-1.5896	0.0221	-1.5697	-0.0708	-0.0468	-0.0000	-0.0000	-0.0000	0.0000	0.0000	0.0000	-0.3183	0.5846	0.2816	0.0721	-0.1401	-0.0824	0.0000	0.1116	-0.0209	-0.0072	0.0004	0.0000	0.0000	1.3368	-0.2056	-0.0779	0.0039	0.0000
777.3190	-0.0542	-1.5896	0.0221	-1.5697	-0.0708	-0.0468	-0.0000	-0.0000	-0.0000	0.0000	0.0000	0.0000	-0.2780	0.6343	0.3074	0.0846	-0.1349	-0.0867	0.0000	0.1116	-0.0210	-0.0072	0.0004	0.0000	0.0000	1.3363	-0.2071	-0.0780	0.0040	0.0000
777.3310	-0.0542	-1.5896	0.0221	-1.5696	-0.0708	-0.0469	-0.0000	-0.0000	-0.0000	0.0000	0.0000	0.0000	-0.3494	0.6954	0.2780	0.0464	-0.1407	-0.0703	0.0000	0.1118	-0.0208	-0.0072	0.0004	0.0000	0.0000	1.3393	-0.2050	-0.0778	0.0039	0.0000
777.3410	-0.0542	-1.5896	0.0221	-1.5697	-0.0708	-0.0469	-0.0000	-0.0000	-0.0000	0.0000	0.0000	0.0000	-0.3897	0.6117	0.2963	0.0762	-0.1498	-0.0471	0.0000	0.1116	-0.0210	-0.0072	0.0004	0.0000	0.0000	1.3363	-0.2071	-0.0780	0.0039	0.0000
777.3510	-0.0542	-1.5896	0.0221	-1.5697	-0.0708	-0.0468	-0.0000	-0.0000	-0.0000	0.0000	0.0000	0.0000	-0.3224	0.5631	0.3079	0.0749	-0.1515	-0.0349	0.0000	0.1117	-0.0209	-0.0072	0.0004	0.0000	0.0000	1.3375	-0.2059	-0.0778	0.0039	0.0000
777.3610	-0.0542	-1.5896	0.0221	-1.5697	-0.0708	-0.0468	-0.0000	-0.0000	-0.0000	0.0000	0.0000	0.0000	-0.3271	0.5958	0.3167	0.0528	-0.1422	-0.0479	-0.0000	0.1116	-0.0211	-0.0073	0.0004	0.0000	-0.0000	1.3367	-0.2077	-0.0781	0.0040	0.0000
777.3710	-0.0542	-1.5896	0.0221	-1.5696	-0.0708	-0.0468	-0.0000	-0.0000	-0.0000	0.0000	0.0000	0.0000	-0.2904	0.6352	0.3451	0.0882	-0.1557	-0.0486	0.0000	0.1115	-0.0210	-0.0072	0.0004	0.0000	0.0000	1.3354	-0.2070	-0.0780	0.0040	0.0000
777.3830	-0.0542	-1.5896	0.0221	-1.5697	-0.0708	-0.0468	-0.0000	-0.0000	-0.0000	0.0000	0.0000	0.0000	-0.3087	0.5216	0.2718	0.0569	-0.1547	-0.0642	0.0000	0.1113	-0.0211	-0.0073	0.0004	0.0000	0.0000	1.3328	-0.2076	-0.0781	0.0040	0.0000
777.3930	-0.0542	-1.5896	0.0221	-1.5696	-0.0708	-0.0469	-0.0000	-0.0000	-0.0000	0.0000	0.0000	0.0000	-0.2286	0.5965	0.3043	0.0656	-0.1419	-0.0718	0.0000	0.1114	-0.0212	-0.0073	0.0004	0.0000	0.0000	1.3343	-0.2081	-0.0781	0.0040	0.0000
777.4030	-0.0543	-1.5896	0.0221	-1.5697	-0.0708	-0.0468	-0.0000	-0.0000	-0.0000	0.0000	0.0000	0.0000	-0.2153	0.6303	0.2681	0.0745	-0.1312	-0.0701	0.0000	0.1115	-0.0211	-0.0073	0.0004	0.0000	0.0000	1.3353	-0.2071	-0.0781	0.0040	0.0000
777.4130	-0.0543	-1.5896	0.0221	-1.5696	-0.0708	-0.0468	-0.0000	-0.0000	-0.0000	0.0000	0.0000	0.0000	-0.2764	0.5877	0.3239	0.0634	-0.1539	-0.0553	0.0000	0.1116	-0.0211	-0.0073	0.0004	0.0000	0.0000	1.3362	-0.2072	-0.0781	0.0040	0.0000
777.4230	-0.0542	-1.5896	0.0221	-1.5697	-0.0708	-0.0469	-0.0000	-0.0000	-0.0000	0.0000	0.0000	0.0000	-0.2304	0.6846	0.3315	0.0800	-0.1498	-0.0544	-0.0000	0.1116	-0.0211	-0.0073	0.0004	0.0000	-0.0000	1.3362	-0.2072	-0.0781	0.0040	0.0000
777.4350	-0.0542	-1.5896	0.0221	-1.5697	-0.0708	-0.0469	-0.0000	-0.0000	-0.0000	0.0000	0.0000	0.0000	-0.2374	0.6385	0.3161	0.1086	-0.1518	-0.0724	0.0000	0.1116	-0.0209	-0.0072	0.0004	0.0000	0.0000	1.3364	-0.2060	-0.0779	0.0039	0.0000
777.4450	-0.0542	-1.5896	0.0221	-1.5697	-0.0708	-0.0469	-0.0000	-0.0000	-0.0000	0.0000	0.0000	0.0000	-0.2783	0.6641	0.3281	0.0943	-0.1510	-0.0557	0.0000	0.1117	-0.0210	-0.0072	0.0004	0.0000	0.0000	1.3377	-0.2066	-0.0780	0.0040	0.0000
777.4550	-0.0542	-1.5896	0.0221	-1.5696	-0.0708	-0.0469	-0.0000	-0.0000	-0.0000	0.0000	0.0000	0.0000	-0.2086	0.6330	0.3160	0.0725	-0.1349	-0.0574	0.0000	0.1118	-0.0209	-0.0072	0.0004	0.0000	0.0000	1.3393	-0.2061	-0.0779	0.0039	0.0000
777.4670	-0.0542	-1.5896	0.0221	-1.5697	-0.0708	-0.0469	-0.0000	-0.0000	-0.0000	0.0000	0.0000	0.0000	-0.3314	0.5755	0.2965	0.0637	-0.1518	-0.0563	0.0000	0.1118	-0.0209	-0.0072	0.0004	0.0000	0.0000	1.3384	-0.2060	-0.0779	0.0039	0.0000
777.4770	-0.0542	-1.5896	0.0221	-1.5696	-0.0708	-0.0469	-0.0000	-0.0000	-0.0000	0.0000	0.0000	0.0000	-0.2566	0.5884	0.3632	0.0690	-0.1546	-0.0476	0.0000	0.1115	-0.0211	-0.0073	0.0004	0.0000	0.0000	1.3353	-0.2071	-0.0781	0.0040	0.0000
777.4890	-0.0542	-1.5896	0.0221	-1.5697	-0.0708	-0.0468	-0.0000	-0.0000	-0.0000	0.0000	0.0000	0.0000	-0.1438	0.6222	0.2703	0.0635	-0.1549	-0.0490	-0.0000	0.1120	-0.0209	-0.0072	0.0004	0.0000	-0.0000	1.3407	-0.2056	-0.0779	0.0039	0.0000
777.4990	-0.0543	-1.5896	0.0221	-1.5697	-0.0708	-0.0469	-0.0000	-0.0000	-0.0000	0.0000	0.0000	0.0000	-0.1011	0.6205	0.3350	0.0773	-0.1438	-0.0683	0.0000	0.1114	-0.0212	-0.0073	0.0004	0.0000	0.0000	1.3342	-0.2082	-0.0782	0.0040	0.0000
777.5090	-0.0543	-1.5896	0.0221	-1.5696	-0.0708	-0.0469	-0.0000	-0.0000	-0.0000	0.0000	0.0000	0.0000	-0.0511	0.6441	0.2835	0.0587	-0.1566	-0.0501	0.0000	0.1116	-0.0210	-0.0072	0.0004	0.0000	0.0000	1.3368	-0.2066	-0.0780	0.0039	0.0000
777.5210	-0.0542	-1.5896	0.0221	-1.5697	-0.0708	-0.0468	-0.0000	-0.0000	-0.0000	0.0000	0.0000	0.0000	-0.0485	0.6479	0.3054	0.0641	-0.1395	-0.0602	0.0000	0.1113	-0.0211	-0.0073	0.0004	0.0000	0.0000	1.3333	-0.2071	-0.0780	0.0040	0.0000
777.5310	-0.0542	-1.5896	0.0221	-1.5697	-0.0708	-0.0469	-0.0000	-0.0000	-0.0000	0.0000	0.0000	0.0000	-0.1192	0.5803	0.3694	0.0614	-0.1378	-0.0737	0.0000	0.1118	-0.0209	-0.0072	0.0004	0.0000	0.0000	1.3393	-0.2060	-0.0779	0.0039	0.0000
777.5410	-0.0543	-1.5896	0.0221	-1.5696	-0.0708	-0.0469	-0.0000	-0.0000	-0.0000	0.0000	0.0000	0.0000	0.0149	0.6321	0.3365	0.0658	-0.1777	-0.0932	0.0000	0.1118	-0.0209	-0.0072	0.0004	0.0000	0.0000	1.3388	-0.2056	-0.0779	0.0039	0.0000
777.5510	-0.0542	-1.5896	0.0221	-1.5697	-0.0708	-0.0469	-0.0000	-0.0000	-0.0000	0.0000	0.0000	0.0000	-0.1349	0.5726	0.3082	0.0749	-0.1625	-0.0433	0.0000	0.1118	-0.0209	-0.0072	0.0004	0.0000	0.0000	1.3389	-0.2055	-0.0778	0.0039	0.0000
777.5610	-0.0542	-1.5896	0.0221	-1.5697	-0.0708	-0.0468	-0.0000	-0.0000	-0.0000	0.0000	0.0000	0.0000	-0.0869	0.6455	0.3247	0.0648	-0.1587	-0.0450	0.0000	0.1113	-0.0212	-0.0073	0.0004	0.0000	0.0000	1.3333	-0.2081	-0.0781	0.0040	0.0000
777.5730	-0.0542	-1.5896	0.0221	-1.5697	-0.0708	-0.0469	-0.0000	-0.0000	-0.0000	0.0000	0.0000	0.0000	-0.0943	0.5993	0.3246	0.0752	-0.1601	-0.0554	0.0000	0.1115	-0.0210	-0.0073	0.0004	0.0000	0.0000	1.3351	-0.2062	-0.0781	0.0040	0.0000
777.5830	-0.0542	-1.5896	0.0221	-1.5697	-0.0708	-0.0469	-0.0000	-0.0000	-0.0000	0.0000	0.0000	0.0000	-0.2162	0.6153	0.3036	0.0690	-0.1548	-0.0748	0.0000	0.1116	-0.0211	-0.0073	0.0004	0.0000	0.0000	1.3362	-0.2072	-0.0781	0.0040	0.0000
777.5930	-0.0543	-1.5896	0.0221	-1.5696	-0.0708	-0.0468	-0.0000	-0.0000	-0.0000	0.0000	0.0000	0.0000	-0.1623	0.6333	0.2774	0.0853	-0.1522	-0.0899	-0.0000	0.1114	-0.0212	-0.0073	0.0004	0.0000	-0.0000	1.3337	-0.2087	-0.0782	0.0040	0.0000
777.6030	-0.0542	-1.5896	0.0221	-1.5697	-0.0708	-0.0468	-0.0000	-0.0000	-0.0000	0.0000	0.0000	0.0000	-0.2389	0.7037	0.3300	0.0695	-0.1393	-0.0616	0.0000	0.1115	-0.0210	-0.0072	0.0004	0.0000	0.0000	1.3358	-0.2066	-0.0780	0.0040	0.0000
777.6130	-0.0543	-1.5896	0.0221	-1.5697	-0.0708	-0.0468	-0.0000	-0.0000	-0.0000	0.0000	0.0000	0.0000	-0.2165	0.6882	0.3032	0.0684	-0.1207	-0.0988	0.0000	0.1117	-0.0209	-0.0072	0.0004	0.0000	0.0000	1.3383	-0.2061	-0.0779	0.0039	0.0000
777.6250	-0.0543	-1.5896	0.0221	-1.5696	-0.0709	-0.0468	-0.0000	-0.0000	-0.0000	0.0000	0.0000	0.0000	-0.1856	0.5569	0.3058	0.1025	-0.1695	-0.0560	0.0000	0.1114	-0.0212	-0.0073	0.0004	0.0000	0.0000	1.3338	-0.2086	-0.0781	0.0040	0.0000
777.6350	-0.0542	-1.5896	0.0221	-1.5696	-0.0708	-0.0469	-0.0000	-0.0000	-0.0000	0.0000	0.0000	0.0000	-0.2198	0.5741	0.3052	0.0661	-0.1704	-0.0698	0.0000	0.1115	-0.0210	-0.0072	0.0004	0.0000	0.0000	1.3359	-0.2065	-0.0779	0.0039	0.0000
777.6450	-0.0542	-1.5896	0.0221	-1.5696	-0.0708	-0.0469	-0.0000	-0.0000	-0.0000	0.0000	0.0000	0.0000	-0.1759	0.5849	0.3329	0.0703	-0.1427	-0.0669	0.0000	0.1115	-0.0211	-0.0072	0.0004	0.0000	0.0000	1.3353	-0.2080	-0.0780	0.0040	0.0000
777.6570	-0.0542	-1.5896	0.0221	-1.5697	-0.0708	-0.0469	-0.0000	-0.0000	-0.0000	0.0000	0.0000	0.0000	-0.1243	0.6048	0.3211	0.0579	-0.1579	-0.0725	0.0000	0.1116	-0.0211	-0.0073	0.0004	0.0000	0.0000	1.3363	-0.2071	-0.0780	0.0040	0.0000
777.6670	-0.0542	-1.5896	0.0221	-1.5697	-0.0708	-0.0468	-0.0000	-0.0000	-0.0000	0.0000	0.0000	0.0000	-0.0959	0.5396	0.3673	0.0705	-0.1330	-0.0927	0.0000	0.1115	-0.0211	-0.0073	0.0004	0.0000	0.0000	1.3353	-0.2071	-0.0781	0.0040	0.0000
777.6790	-0.0542	-1.5896	0.0221	-1.5697	-0.0708	-0.0468	-0.0000	-0.0000	-0.0000	0.0000	0.0000	0.0000	-0.0699	0.6331	0.3211	0.0757	-0.1622	-0.0702	0.0000	0.1117	-0.0210	-0.0073	0.0004	0.0000	0.0000	1.3372	-0.2062	-0.0781	0.0040	0.0000
777.6890	-0.0542	-1.5896	0.0221	-1.5697	-0.0708	-0.0469	-0.0000	-0.0000	-0.0000	0.0000	0.0000	0.0000	0.0306	0.5948	0.3390	0.0520	-0.1645	-0.0860	0.0000	0.1117	-0.0209	-0.0072	0.0004	0.0000	0.0000	1.3373	-0.2061	-0.0780	0.0039	0.0000
777.7010	-0.0542	-1.5896	0.0221	-1.5697	-0.0708	-0.0469	-0.0000	-0.0000	-0.0000	0.0000	0.0000	0.0000	-0.1334	0.6609	0.3515	0.0337	-0.1393	-0.0668	0.0000	0.1116	-0.0211	-0.0073	0.0004	0.0000	0.0000	1.3362	-0.2072	-0.0781	0.0040	0.0000
777.7110	-0.0542	-1.5896	0.0221	-1.5697	-0.0708	-0.0469	-0.0000	-0.0000	-0.0000	0.0000	0.0000	0.0000	-0.0873	0.6972	0.3444	0.0583	-0.1454	-0.0658	0.0000	0.1119	-0.0208	-0.0072	0.0004	0.0000	0.0000	1.3403	-0.2050	-0.0778	0.0039	0.0000
777.7210	-0.0542	-1.5896	0.0221	-1.5697	-0.0708	-0.0468	-0.0000	-0.0000	-0.0000	0.0000	0.0000	0.0000	-0.1689	0.6075	0.2880	0.0544	-0.1314	-0.0770	0.0000	0.1114	-0.0211	-0.0072	0.0004	0.0000	0.0000	1.3344	-0.2080	-0.0780	0.0040	0.0000
777.7310	-0.0542	-1.5896	0.0221	-1.5697	-0.0708	-0.0468	-0.0000	-0.0000	-0.0000	0.0000	0.0000	0.0000	-0.1153	0.6386	0.3048	0.0689	-0.1465	-0.0807	0.0000	0.1119	-0.0209	-0.0072	0.0004	0.0000	0.0000	1.3398	-0.2055	-0.0778	0.0039	0.0000
777.7410	-0.0542	-1.5896	0.0221	-1.5696	-0.0708	-0.0469	-0.0000	-0.0000	-0.0000	0.0000	0.0000	0.0000	-0.1703	0.5868	0.2924	0.0621	-0.1385	-0.0605	0.0000	0.1115	-0.0210	-0.0072	0.0004	0.0000	0.0000	1.3359	-0.2065	-0.0780	0.0039	0.0000
777.7510	-0.0542	-1.5896	0.0221	-1.5697	-0.0708	-0.0469	-0.0000	-0.0000	-0.0000	0.0000	0.0000	0.0000	-0.0743	0.6070	0.3384	0.0550	-0.1405	-0.0406	0.0000	0.1115	-0.0210	-0.0072	0.0004	0.0000	0.0000	1.3354	-0.2070	-0.0780	0.0039	0.0000
777.7630	-0.0542	-1.5896	0.0221	-1.5697	-0.0708	-0.0469	-0.0000	-0.0000	-0.0000	0.0000	0.0000	0.0000	-0.1058	0.5879	0.3100	0.0681	-0.1370	-0.0671	0.0000	0.1116	-0.0210	-0.0072	0.0004	0.0000	0.0000	1.3361	-0.2064	-0.0778	0.0039	0.0000
777.7730	-0.0542	-1.5896	0.0221	-1.5697	-0.0708	-0.0469	-0.0000	-0.0000	-0.0000	0.0000	0.0000	0.0000	-0.1561	0.6111	0.3362	0.0588	-0.1555	-0.0789	0.0000	0.1120	-0.0208	-0.0072	0.0004	0.0000	0.0000	1.3413	-0.2050	-0.0778	0.0039	0.0000
777.7830	-0.0543	-1.5896	0.0220	-1.5696	-0.0708	-0.0469	-0.0000	-0.0000	-0.0000	0.0000	0.0000	0.0000	-0.1932	0.5758	0.3234	0.0615	-0.1423	-0.0747	0.0000	0.1115	-0.0211	-0.0073	0.0004	0.0000	0.0000	1.3352	-0.2072	-0.0781	0.0040	0.0000
777.7930	-0.0542	-1.5896	0.0221	-1.5697	-0.0708	-0.0468	-0.0000	-0.0000	-0.0000	0.0000	0.0000	0.0000	-0.0891	0.6341	0.3257	0.0401	-0.1677	-0.0738	0.0000	0.1115	-0.0210	-0.0072	0.0004	0.0000	0.0000	1.3353	-0.2071	-0.0780	0.0040	0.0000
777.8030	-0.0542	-1.5896	0.0221	-1.5696	-0.0708	-0.0468	-0.0000	-0.0000	-0.0000	0.0000	0.0000	0.0000	-0.1244	0.6097	0.2912	0.0472	-0.1712	-0.0623	0.0000	0.1115	-0.0210	-0.0072	0.0004	0.0000	0.0000	1.3353	-0.2071	-0.0780	0.0040	0.0000
777.8150	-0.0542	-1.5896	0.0221	-1.5696	-0.0708	-0.0468	-0.0000	-0.0000	-0.0000	0.0000	0.0000	0.0000	-0.1289	0.6094	0.3163	0.0789	-0.1354	-0.0556	0.0000	0.1116	-0.0210	-0.0072	0.0004	0.0000	0.0000	1.3369	-0.2065	-0.0779	0.0039	0.0000
777.8250	-0.0542	-1.5896	0.0221	-1.5696	-0.0708	-0.0468	-0.0000	-0.0000	-0.0000	0.0000	0.0000	0.0000	0.0152	0.5581	0.3328	0.0588	-0.1264	-0.0608	0.0000	0.1118	-0.0209	-0.0072	0.0004	0.0000	0.0000	1.3385	-0.2059	-0.0777	0.0039	0.0000
777.8370	-0.0542	-1.5896	0.0221	-1.5697	-0.0708	-0.0469	-0.0000	-0.0000	-0.0000	0.0000	0.0000	0.0000	-0.0644	0.6813	0.3443	0.0322	-0.1421	-0.0555	0.0000	0.1112	-0.0212	-0.0073	0.0004	0.0000	0.0000	1.3322	-0.2082	-0.0781	0.0040	0.0000
777.8470	-0.0543	-1.5896	0.0221	-1.5697	-0.0708	-0.0468	-0.0000	-0.0000	-0.0000	0.0000	0.0000	0.0000	-0.0315	0.6247	0.3197	0.0627	-0.1684	-0.0546	0.0000	0.1116	-0.0210	-0.0072	0.0004	0.0000	0.0000	1.3368	-0.2066	-0.0780	0.0040	0.0000
777.8570	-0.0542	-1.5896	0.0221	-1.5696	-0.0708	-0.0469	-0.0000	-0.0000	-0.0000	0.0000	0.0000	0.0000	0.0253	0.5579	0.3132	0.0509	-0.1544	-0.0652	0.0000	0.1116	-0.0209	-0.0072	0.0004	0.0000	0.0000	1.3370	-0.2054	-0.0777	0.0039	0.0000
777.8690	-0.0542	-1.5896	0.0221	-1.5697	-0.0708	-0.0468	-0.0000	-0.0000	-0.0000	0.0000	0.0000	0.0000	0.0524	0.7076	0.3411	0.0624	-0.1453	-0.0699	0.0000	0.1112	-0.0213	-0.0073	0.0004	0.0000	0.0000	1.3313	-0.2091	-0.0782	0.0040	0.0000
777.8790	-0.0543	-1.5896	0.0221	-1.5697	-0.0708	-0.0468	-0.0000	-0.0000	-0.0000	0.0000	0.0000	0.0000	-0.0210	0.6726	0.2990	0.0663	-0.1416	-0.0836	0.0000	0.1115	-0.0211	-0.0073	0.0004	0.0000	0.0000	1.3348	-0.2076	-0.0780	0.0040	0.0000
777.8910	-0.0542	-1.5896	0.0221	-1.5697	-0.0708	-0.0468	-0.0000	-0.0000	-0.0000	0.0000	0.0000	0.0000	0.0544	0.6337	0.2970	0.0791	-0.1423	-0.0736	0.0000	0.1118	-0.0209	-0.0072	0.0004	0.0000	0.0000	1.3388	-0.2056	-0.0779	0.0039	0.0000
777.9010	-0.0543	-1.5896	0.0221	-1.5697	-0.0708	-0.0469	-0.0000	-0.0000	-0.0000	0.0000	0.0000	0.0000	-0.0145	0.5658	0.3360	0.0666	-0.1425	-0.0767	0.0000	0.1119	-0.0208	-0.0072	0.0004	0.0000	0.0000	1.3403	-0.2051	-0.0779	0.0039	0.0000
777.9130	-0.0542	-1.5896	0.0221	-1.5697	-0.0708	-0.0469	-0.0000	-0.0000	-0.0000	0.0000	0.0000	0.0000	-0.0057	0.5916	0.2963	0.0772	-0.1375	-0.1156	0.0000	0.1117	-0.0210	-0.0072	0.0004	0.0000	0.0000	1.3380	-0.2064	-0.0778	0.0039	0.0000
777.9230	-0.0543	-1.5896	0.0221	-1.5697	-0.0708	-0.0469	-0.0000	-0.0000	-0.0000	0.0000	0.0000	0.0000	0.0567	0.6200	0.2707	0.0676	-0.1609	-0.0590	0.0000	0.1115	-0.0210	-0.0073	0.0004	0.0000	0.0000	1.3352	-0.2062	-0.0780	0.0040	0.0000
777.9350	-0.0542	-1.5896	0.0221	-1.5697	-0.0708	-0.0468	-0.0000	-0.0000	-0.0000	0.0000	0.0000	0.0000	0.0719	0.6288	0.3037	0.0602	-0.1415	-0.0571	0.0000	0.1115	-0.0211	-0.0073	0.0004	0.0000	0.0000	1.3352	-0.2072	-0.0781	0.0040	0.0000
777.9450	-0.0543	-1.5896	0.0221	-1.5697	-0.0708	-0.0468	-0.0000	-0.0000	-0.0000	0.0000	0.0000	0.0000	0.0278	0.6085	0.3339	0.0499	-0.1416	-0.0693	0.0000	0.1116	-0.0210	-0.0072	0.0004	0.0000	0.0000	1.3369	-0.2065	-0.0778	0.0039	0.0000
777.9550	-0.0543	-1.5896	0.0221	-1.5697	-0.0708	-0.0469	-0.0000	-0.0000	-0.0000	0.0000	0.0000	0.0000	0.0570	0.5854	0.2793	0.0643	-0.1625	-0.0526	0.0000	0.1114	-0.0211	-0.0072	0.0004	0.0000	0.0000	1.3338	-0.2076	-0.0780	0.0040	0.0000
777.9670	-0.0542	-1.5896	0.0221	-1.5697	-0.0708	-0.0469	-0.0000	-0.0000	-0.0000	0.0000	0.0000	0.0000	0.0565	0.5712	0.3144	0.0578	-0.1408	-0.0900	0.0000	0.1113	-0.0211	-0.0073	0.0004	0.0000	0.0000	1.3328	-0.2076	-0.0780	0.0040	0.0000
777.9770	-0.0542	-1.5896	0.0221	-1.5696	-0.0708	-0.0468	-0.0000	-0.0000	-0.0000	0.0000	0.0000	0.0000	-0.0302	0.5947	0.2912	0.0724	-0.1510	-0.0587	0.0000	0.1115	-0.0211	-0.0073	0.0004	0.0000	0.0000	1.3358	-0.2076	-0.0781	0.0040	0.0000
777.9890	-0.0543	-1.5896	0.0221	-1.5697	-0.0708	-0.0468	-0.0000	-0.0000	-0.0000	0.0000	0.0000	0.0000	0.0475	0.6543	0.3653	0.0758	-0.1187	-0.0864	0.0000	0.1115	-0.0209	-0.0072	0.0004	0.0000	0.0000	1.3358	-0.2056	-0.0779	0.0039	0.0000
777.9990	-0.0543	-1.5896	0.0221	-1.5697	-0.0708	-0.0469	-0.0000	-0.0000	-0.0000	0.0000	0.0000	0.0000	-0.0216	0.6327	0.2961	0.0501	-0.1289	-0.0858	0.0000	0.1116	-0.0210	-0.0072	0.0004	0.0000	0.0000	1.3369	-0.2065	-0.0779	0.0039	0.0000
778.0110	-0.0542	-1.5896	0.0221	-1.5697	-0.0708	-0.0468	-0.0000	-0.0000	-0.0000	0.0000	0.0000	0.0000	0.0516	0.6779	0.2741	0.0456	-0.1513	-0.0950	0.0000	0.1117	-0.0210	-0.0072	0.0004	0.0000	0.0000	1.3378	-0.2066	-0.0780	0.0040	0.0000
778.0210	-0.0542	-1.5896	0.0221	-1.5697	-0.0708	-0.0468	-0.0000	-0.0000	-0.0000	0.0000	0.0000	0.0000	0.0724	0.6939	0.3744	0.0520	-0.1225	-0.1127	0.0000	0.1116	-0.0211	-0.0073	0.0004	0.0000	0.0000	1.3362	-0.2072	-0.0781	0.0040	0.0000
778.0330	-0.0542	-1.5896	0.0221	-1.5696	-0.0708	-0.0469	-0.0000	-0.0000	-0.0000	0.0000	0.0000	0.0000	0.0112	0.6438	0.3467	0.0534	-0.1440	-0.0893	0.0000	0.1114	-0.0211	-0.0072	0.0004	0.0000	0.0000	1.3339	-0.2075	-0.0780	0.0040	0.0000
778.0430	-0.0543	-1.5896	0.0221	-1.5697	-0.0708	-0.0469	-0.0000	-0.0000	-0.0000	0.0000	0.0000	0.0000	0.1270	0.5807	0.3040	0.0562	-0.1422	-0.0793	0.0000	0.1113	-0.0211	-0.0073	0.0004	0.0000	0.0000	1.3327	-0.2077	-0.0781	0.0040	0.0000
778.0550	-0.0543	-1.5896	0.0221	-1.5696	-0.0708	-0.0469	-0.0000	-0.0000	-0.0000	0.0000	0.0000	0.0000	0.1474	0.6167	0.3373	0.0364	-0.1280	-0.0936	0.0000	0.1116	-0.0210	-0.0072	0.0004	0.0000	0.0000	1.3368	-0.2066	-0.0780	0.0040	0.0000
778.0650	-0.0542	-1.5896	0.0221	-1.5697	-0.0708	-0.0468	-0.0000	-0.0000	-0.0000	0.0000	0.0000	0.0000	-0.0820	0.5995	0.3174	0.0533	-0.1421	-0.0657	0.0000	0.1119	-0.0209	-0.0072	0.0004	0.0000	0.0000	1.3397	-0.2056	-0.0780	0.0039	0.0000
778.0750	-0.0542	-1.5896	0.0221	-1.5696	-0.0708	-0.0469	-0.0000	-0.0000	-0.0000	0.0000	0.0000	0.0000	0.0105	0.6632	0.3021	0.0448	-0.1443	-0.0609	0.0000	0.1118	-0.0208	-0.0072	0.0004	0.0000	0.0000	1.3393	-0.2051	-0.0779	0.0039	0.0000
778.0870	-0.0542	-1.5896	0.0221	-1.5696	-0.0708	-0.0469	-0.0000	-0.0000	-0.0000	0.0000	0.0000	0.0000	-0.0472	0.6938	0.3166	0.0681	-0.1603	-0.0595	0.0000	0.1118	-0.0209	-0.0072	0.0004	0.0000	0.0000	1.3393	-0.2060	-0.0778	0.0039	0.0000
778.0970	-0.0542	-1.5896	0.0221	-1.5697	-0.0708	-0.0468	-0.0000	-0.0000	-0.0000	0.0000	0.0000	0.0000	0.0468	0.6358	0.2948	0.0548	-0.1480	-0.0785	0.0000	0.1115	-0.0211	-0.0072	0.0004	0.0000	0.0000	1.3348	-0.2076	-0.0780	0.0040	0.0000
778.1090	-0.0542	-1.5896	0.0221	-1.5696	-0.0708	-0.0469	-0.0000	-0.0000	-0.0000	0.0000	0.0000	0.0000	0.0167	0.6243	0.3289	0.0518	-0.1258	-0.0877	0.0000	0.1118	-0.0209	-0.0072	0.0004	0.0000	0.0000	1.3388	-0.2056	-0.0779	0.0039	0.0000
778.1190	-0.0542	-1.5896	0.0221	-1.5697	-0.0708	-0.0468	-0.0000	-0.0000	-0.0000	0.0000	0.0000	0.0000	-0.1061	0.6063	0.3427	0.0557	-0.1298	-0.0644	0.0000	0.1114	-0.0211	-0.0073	0.0004	0.0000	0.0000	1.3337	-0.2077	-0.0782	0.0040	0.0000
778.1310	-0.0543	-1.5896	0.0221	-1.5696	-0.0708	-0.0469	-0.0000	-0.0000	-0.0000	0.0000	0.0000	0.0000	-0.0228	0.6645	0.3639	0.0596	-0.1478	-0.0847	-0.0000	0.1121	-0.0208	-0.0072	0.0004	0.0000	-0.0000	1.3424	-0.2048	-0.0776	0.0039	0.0000
778.1410	-0.0543	-1.5896	0.0221	-1.5697	-0.0708	-0.0468	-0.0000	-0.0000	-0.0000	0.0000	0.0000	0.0000	0.0200	0.6552	0.3591	0.0655	-0.1138	-0.0624	0.0000	0.1117	-0.0209	-0.0072	0.0004	0.0000	0.0000	1.3373	-0.2060	-0.0779	0.0039	0.0000
778.1530	-0.0542	-1.5896	0.0221	-1.5697	-0.0708	-0.0469	-0.0000	-0.0000	-0.0000	0.0000	0.0000	0.0000	-0.0273	0.6313	0.2910	0.0547	-0.1366	-0.0658	-0.0000	0.1120	-0.0209	-0.0072	0.0004	0.0000	-0.0000	1.3412	-0.2051	-0.0779	0.0039	0.0000
778.1630	-0.0542	-1.5896	0.0221	-1.5697	-0.0708	-0.0468	-0.0000	-0.0000	-0.0000	0.0000	0.0000	0.0000	0.0972	0.6861	0.2884	0.0354	-0.1498	-0.0666	0.0000	0.1113	-0.0212	-0.0073	0.0004	0.0000	0.0000	1.3323	-0.2081	-0.0781	0.0040	0.0000
778.1750	-0.0542	-1.5896	0.0221	-1.5697	-0.0708	-0.0468	-0.0000	-0.0000	-0.0000	0.0000	0.0000	0.0000	-0.0070	0.6324	0.2989	0.0814	-0.1199	-0.1050	0.0000	0.1114	-0.0211	-0.0073	0.0004	0.0000	0.0000	1.3342	-0.2071	-0.0781	0.0040	0.0000
778.1850	-0.0542	-1.5896	0.0221	-1.5697	-0.0708	-0.0469	-0.0000	-0.0000	-0.0000	0.0000	0.0000	0.0000	-0.0524	0.5826	0.3205	0.0616	-0.1280	-0.1053	0.0000	0.1113	-0.0212	-0.0073	0.0004	0.0000	0.0000	1.3332	-0.2082	-0.0782	0.0040	0.0000
778.1970	-0.0542	-1.5896	0.0220	-1.5697	-0.0708	-0.0469	-0.0000	-0.0000	-0.0000	0.0000	0.0000	0.0000	-0.0105	0.6383	0.3710	0.0568	-0.1450	-0.0951	0.0000	0.1115	-0.0210	-0.0072	0.0004	0.0000	0.0000	1.3354	-0.2070	-0.0779	0.0039	0.0000
778.2070	-0.0542	-1.5896	0.0221	-1.5697	-0.0708	-0.0468	-0.0000	-0.0000	-0.0000	0.0000	0.0000	0.0000	0.0530	0.6786	0.2956	0.0527	-0.1447	-0.0816	0.0000	0.1113	-0.0211	-0.0073	0.0004	0.0000	0.0000	1.3323	-0.2081	-0.0781	0.0040	0.0000
778.2170	-0.0543	-1.5896	0.0221	-1.5697	-0.0708	-0.0468	-0.0000	-0.0000	-0.0000	0.0000	0.0000	0.0000	0.0219	0.5660	0.3695	0.0582	-0.1327	-0.0726	0.0000	0.1114	-0.0211	-0.0073	0.0004	0.0000	0.0000	1.3343	-0.2071	-0.0780	0.0040	0.0000
778.2290	-0.0543	-1.5896	0.0221	-1.5697	-0.0708	-0.0469	-0.0000	-0.0000	-0.0000	0.0000	0.0000	0.0000	-0.0783	0.6373	0.2750	0.0523	-0.1572	-0.0726	0.0000	0.1113	-0.0212	-0.0073	0.0004	0.0000	0.0000	1.3328	-0.2086	-0.0781	0.0040	0.0000
778.2390	-0.0543	-1.5896	0.0221	-1.5697	-0.0708	-0.0468	-0.0000	-0.0000	-0.0000	0.0000	0.0000	0.0000	-0.0182	0.5876	0.3101	0.0722	-0.1650	-0.1081	0.0000	0.1115	-0.0211	-0.0072	0.0004	0.0000	0.0000	1.3358	-0.2076	-0.0780	0.0040	0.0000
778.2510	-0.0542	-1.5896	0.0221	-1.5697	-0.0708	-0.0468	-0.0000	-0.0000	-0.0000	0.0000	0.0000	0.0000	-0.0463	0.6000	0.3420	0.0580	-0.1364	-0.0780	0.0000	0.1115	-0.0210	-0.0072	0.0004	0.0000	0.0000	1.3359	-0.2065	-0.0779	0.0039	0.0000
778.2610	-0.0542	-1.5896	0.0221	-1.5696	-0.0708	-0.0469	-0.0000	-0.0000	-0.0000	0.0000	0.0000	0.0000	-0.1394	0.6281	0.3598	0.0529	-0.1217	-0.0777	0.0000	0.1117	-0.0209	-0.0072	0.0004	0.0000	0.0000	1.3382	-0.2061	-0.0780	0.0040	0.0000
778.2730	-0.0542	-1.5896	0.0221	-1.5697	-0.0708	-0.0468	-0.0000	-0.0000	-0.0000	0.0000	0.0000	0.0000	-0.1086	0.6126	0.3066	0.0480	-0.1581	-0.1133	-0.0000	0.1119	-0.0209	-0.0072	0.0004	0.0000	-0.0000	1.3398	-0.2055	-0.0779	0.0039	0.0000
778.2830	-0.0542	-1.5896	0.0221	-1.5696	-0.0708	-0.0468	-0.0000	-0.0000	-0.0000	0.0000	0.0000	0.0000	-0.0350	0.5935	0.3084	0.0427	-0.1514	-0.0800	0.0000	0.1112	-0.0213	-0.0073	0.0004	0.0000	0.0000	1.3322	-0.2092	-0.0782	0.0040	0.0000
778.2950	-0.0542	-1.5896	0.0221	-1.5697	-0.0708	-0.0468	-0.0000	-0.0000	-0.0000	0.0000	0.0000	0.0000	0.0380	0.6614	0.3022	0.0528	-0.1367	-0.0716	0.0000	0.1115	-0.0210	-0.0072	0.0004	0.0000	0.0000	1.3353	-0.2071	-0.0780	0.0040	0.0000
778.3050	-0.0542	-1.5896	0.0221	-1.5696	-0.0708	-0.0468	-0.0000	-0.0000	-0.0000	0.0000	0.0000	0.0000	0.0253	0.7096	0.3328	0.0446	-0.1271	-0.0949	0.0000	0.1117	-0.0209	-0.0072	0.0004	0.0000	0.0000	1.3373	-0.2061	-0.0779	0.0039	0.0000
778.3150	-0.0542	-1.5896	0.0221	-1.5697	-0.0708	-0.0468	-0.0000	-0.0000	-0.0000	0.0000	0.0000	0.0000	-0.0052	0.6098	0.2481	0.0315	-0.1628	-0.0879	-0.0000	0.1111	-0.0213	-0.0073	0.0004	0.0000	-0.0000	1.3303	-0.2091	-0.0782	0.0040	0.0000
778.3270	-0.0542	-1.5896	0.0221	-1.5696	-0.0708	-0.0468	-0.0000	-0.0000	-0.0000	0.0000	0.0000	0.0000	-0.0555	0.5909	0.2932	0.0765	-0.1534	-0.1010	0.0000	0.1113	-0.0212	-0.0073	0.0004	0.0000	0.0000	1.3333	-0.2081	-0.0781	0.0040	0.0000
778.3370	-0.0543	-1.5896	0.0221	-1.5697	-0.0708	-0.0469	-0.0000	-0.0000	-0.0000	0.0000	0.0000	0.0000	-0.1169	0.6553	0.3339	0.0571	-0.1646	-0.0993	0.0000	0.1119	-0.0208	-0.0072	0.0004	0.0000	0.0000	1.3405	-0.2049	-0.0777	0.0039	0.0000
778.3490	-0.0543	-1.5896	0.0221	-1.5696	-0.0708	-0.0468	-0.0000	-0.0000	-0.0000	0.0000	0.0000	0.0000	-0.0727	0.6410	0.3556	0.0478	-0.1496	-0.1136	0.0000	0.1115	-0.0211	-0.0073	0.0004	0.0000	0.0000	1.3348	-0.2076	-0.0781	0.0040	0.0000
778.3590	-0.0542	-1.5896	0.0221	-1.5697	-0.0708	-0.0469	-0.0000	-0.0000	-0.0000	0.0000	0.0000	0.0000	-0.0111	0.6500	0.2816	0.0485	-0.1492	-0.0706	0.0000	0.1120	-0.0208	-0.0072	0.0004	0.0000	0.0000	1.3412	-0.2051	-0.0779	0.0039	0.0000
778.3710	-0.0542	-1.5896	0.0221	-1.5696	-0.0708	-0.0468	-0.0000	-0.0000	-0.0000	0.0000	0.0000	0.0000	-0.1354	0.6791	0.2847	0.0635	-0.1323	-0.0777	0.0000	0.1113	-0.0212	-0.0073	0.0004	0.0000	0.0000	1.3333	-0.2081	-0.0781	0.0040	0.0000
778.3810	-0.0542	-1.5896	0.0221	-1.5696	-0.0709	-0.0469	-0.0000	-0.0000	-0.0000	0.0000	0.0000	0.0000	-0.1738	0.5955	0.3176	0.0581	-0.1384	-0.0905	0.0000	0.1112	-0.0213	-0.0073	0.0004	0.0000	0.0000	1.3322	-0.2092	-0.0782	0.0040	0.0000
778.3910	-0.0543	-1.5896	0.0221	-1.5697	-0.0708	-0.0468	-0.0000	-0.0000	-0.0000	0.0000	0.0000	0.0000	-0.1387	0.6633	0.3396	0.0615	-0.1693	-0.0861	0.0000	0.1115	-0.0211	-0.0073	0.0004	0.0000	0.0000	1.3353	-0.2071	-0.0780	0.0040	0.0000
778.4010	-0.0543	-1.5896	0.0221	-1.5697	-0.0708	-0.0469	-0.0000	-0.0000	-0.0000	0.0000	0.0000	0.0000	-0.0188	0.6780	0.3143	0.0542	-0.1412	-0.0784	0.0000	0.1116	-0.0209	-0.0072	0.0004	0.0000	0.0000	1.3368	-0.2056	-0.0779	0.0039	0.0000
778.4130	-0.0542	-1.5896	0.0221	-1.5697	-0.0709	-0.0468	-0.0000	-0.0000	-0.0000	0.0000	0.0000	0.0000	-0.1508	0.6231	0.2678	0.0760	-0.1410	-0.1195	0.0000	0.1115	-0.0211	-0.0073	0.0004	0.0000	0.0000	1.3357	-0.2076	-0.0781	0.0040	0.0000
778.4230	-0.0543	-1.5896	0.0221	-1.5696	-0.0708	-0.0468	-0.0000	-0.0000	-0.0000	0.0000	0.0000	0.0000	-0.0272	0.6159	0.2717	0.0535	-0.1218	-0.1021	0.0000	0.1115	-0.0211	-0.0072	0.0004	0.0000	0.0000	1.3348	-0.2076	-0.0780	0.0040	0.0000
778.4330	-0.0542	-1.5896	0.0221	-1.5697	-0.0708	-0.0469	-0.0000	-0.0000	-0.0000	0.0000	0.0000	0.0000	-0.0715	0.7048	0.3194	0.0521	-0.1299	-0.1014	0.0000	0.1115	-0.0211	-0.0072	0.0004	0.0000	0.0000	1.3348	-0.2076	-0.0780	0.0040	0.0000
778.4430	-0.0542	-1.5896	0.0221	-1.5697	-0.0708	-0.0468	-0.0000	-0.0000	-0.0000	0.0000	0.0000	0.0000	-0.1549	0.5808	0.2712	0.0652	-0.1271	-0.0649	0.0000	0.1117	-0.0210	-0.0072	0.0004	0.0000	0.0000	1.3379	-0.2065	-0.0778	0.0039	0.0000
778.4530	-0.0542	-1.5896	0.0221	-1.5696	-0.0708	-0.0469	-0.0000	-0.0000	-0.0000	0.0000	0.0000	0.0000	-0.0284	0.6914	0.3487	0.0949	-0.1461	-0.0772	0.0000	0.1116	-0.0210	-0.0072	0.0004	0.0000	0.0000	1.3360	-0.2064	-0.0778	0.0039	0.0000
778.4630	-0.0543	-1.5896	0.0221	-1.5697	-0.0708	-0.0469	-0.0000	-0.0000	-0.0000	0.0000	0.0000	0.0000	-0.1607	0.5970	0.3284	0.0844	-0.1357	-0.0927	0.0000	0.1115	-0.0210	-0.0072	0.0004	0.0000	0.0000	1.3359	-0.2065	-0.0779	0.0039	0.0000
778.4750	-0.0543	-1.5896	0.0221	-1.5697	-0.0708	-0.0468	-0.0000	-0.0000	-0.0000	0.0000	0.0000	0.0000	-0.0640	0.6364	0.2553	0.0714	-0.1367	-0.1011	0.0000	0.1115	-0.0210	-0.0072	0.0004	0.0000	0.0000	1.3353	-0.2071	-0.0780	0.0040	0.0000
778.4850	-0.0542	-1.5896	0.0221	-1.5697	-0.0709	-0.0469	-0.0000	-0.0000	-0.0000	0.0000	0.0000	0.0000	-0.0108	0.6499	0.3136	0.0552	-0.1223	-0.0782	0.0000	0.1118	-0.0210	-0.0072	0.0004	0.0000	0.0000	1.3388	-0.2066	-0.0780	0.0039	0.0000
778.4950	-0.0542	-1.5896	0.0221	-1.5697	-0.0708	-0.0468	-0.0000	-0.0000	-0.0000	0.0000	0.0000	0.0000	-0.0865	0.7236	0.3227	0.0597	-0.1523	-0.0942	0.0000	0.1116	-0.0210	-0.0073	0.0004	0.0000	0.0000	1.3367	-0.2067	-0.0781	0.0040	0.0000
778.5050	-0.0543	-1.5896	0.0221	-1.5696	-0.0708	-0.0469	-0.0000	-0.0000	-0.0000	0.0000	0.0000	0.0000	0.0546	0.5922	0.2969	0.0642	-0.1199	-0.1209	0.0000	0.1114	-0.0212	-0.0073	0.0004	0.0000	0.0000	1.3342	-0.2082	-0.0782	0.0040	0.0000
778.5150	-0.0542	-1.5896	0.0221	-1.5697	-0.0708	-0.0469	-0.0000	-0.0000	-0.0000	0.0000	0.0000	0.0000	0.0180	0.6131	0.3004	0.0436	-0.1352	-0.1077	0.0000	0.1117	-0.0210	-0.0072	0.0004	0.0000	0.0000	1.3382	-0.2061	-0.0780	0.0040	0.0000
778.5270	-0.0543	-1.5896	0.0221	-1.5697	-0.0708	-0.0469	-0.0000	-0.0000	-0.0000	0.0000	0.0000	0.0000	-0.0335	0.6608	0.3043	0.0530	-0.1370	-0.0944	0.0000	0.1117	-0.0209	-0.0072	0.0004	0.0000	0.0000	1.3383	-0.2061	-0.0779	0.0039	0.0000
778.5370	-0.0542	-1.5896	0.0221	-1.5697	-0.0708	-0.0468	-0.0000	-0.0000	-0.0000	0.0000	0.0000	0.0000	-0.0298	0.5932	0.3216	0.0591	-0.1272	-0.1245	0.0000	0.1114	-0.0211	-0.0073	0.0004	0.0000	0.0000	1.3343	-0.2081	-0.0780	0.0040	0.0000
778.5470	-0.0543	-1.5896	0.0221	-1.5697	-0.0708	-0.0469	-0.0000	-0.0000	-0.0000	0.0000	0.0000	0.0000	-0.0582	0.5938	0.2980	0.0495	-0.1227	-0.0812	0.0000	0.1114	-0.0210	-0.0072	0.0004	0.0000	0.0000	1.3343	-0.2071	-0.0780	0.0040	0.0000
778.5590	-0.0542	-1.5896	0.0221	-1.5697	-0.0708	-0.0468	-0.0000	-0.0000	-0.0000	0.0000	0.0000	0.0000	-0.0249	0.6424	0.3175	0.0614	-0.1268	-0.1006	0.0000	0.1119	-0.0209	-0.0072	0.0004	0.0000	0.0000	1.3397	-0.2056	-0.0779	0.0039	0.0000
778.5690	-0.0542	-1.5896	0.0221	-1.5697	-0.0708	-0.0469	-0.0000	-0.0000	-0.0000	0.0000	0.0000	0.0000	-0.0344	0.6582	0.2535	0.0683	-0.1200	-0.1013	0.0000	0.1117	-0.0210	-0.0072	0.0004	0.0000	0.0000	1.3377	-0.2066	-0.0780	0.0040	0.0000
778.5810	-0.0543	-1.5896	0.0221	-1.5697	-0.0708	-0.0468	-0.0000	-0.0000	-0.0000	0.0000	0.0000	0.0000	-0.0410	0.5887	0.3023	0.0729	-0.1221	-0.1190	0.0000	0.1116	-0.0209	-0.0072	0.0004	0.0000	0.0000	1.3368	-0.2056	-0.0779	0.0039	0.0000
778.5910	-0.0542	-1.5896	0.0221	-1.5696	-0.0708	-0.0469	-0.0000	-0.0000	-0.0000	0.0000	0.0000	0.0000	0.0647	0.6199	0.3297	0.0603	-0.1216	-0.0883	0.0000	0.1120	-0.0209	-0.0072	0.0004	0.0000	0.0000	1.3408	-0.2055	-0.0778	0.0039	0.0000
778.6010	-0.0543	-1.5896	0.0221	-1.5697	-0.0708	-0.0468	-0.0000	-0.0000	-0.0000	0.0000	0.0000	0.0000	0.1067	0.6172	0.2917	0.0842	-0.1324	-0.1177	0.0000	0.1115	-0.0211	-0.0073	0.0004	0.0000	0.0000	1.3348	-0.2076	-0.0780	0.0040	0.0000
778.6130	-0.0542	-1.5896	0.0221	-1.5697	-0.0708	-0.0468	-0.0000	-0.0000	-0.0000	0.0000	0.0000	0.0000	-0.0262	0.6898	0.3422	0.0757	-0.1046	-0.1046	0.0000	0.1115	-0.0211	-0.0073	0.0004	0.0000	0.0000	1.3353	-0.2081	-0.0780	0.0040	0.0000
778.6230	-0.0542	-1.5896	0.0221	-1.5697	-0.0708	-0.0469	-0.0000	-0.0000	-0.0000	0.0000	0.0000	0.0000	0.0096	0.5353	0.2916	0.0782	-0.1267	-0.1301	0.0000	0.1118	-0.0209	-0.0072	0.0004	0.0000	0.0000	1.3383	-0.2060	-0.0779	0.0039	0.0000
778.6350	-0.0542	-1.5896	0.0221	-1.5696	-0.0708	-0.0469	-0.0000	-0.0000	-0.0000	0.0000	0.0000	0.0000	-0.0094	0.5395	0.2767	0.0678	-0.1559	-0.0996	0.0000	0.1116	-0.0209	-0.0072	0.0004	0.0000	0.0000	1.3368	-0.2056	-0.0779	0.0039	0.0000
778.6450	-0.0542	-1.5896	0.0221	-1.5696	-0.0708	-0.0468	-0.0000	-0.0000	-0.0000	0.0000	0.0000	0.0000	-0.0458	0.6325	0.2859	0.0623	-0.1278	-0.1288	0.0000	0.1116	-0.0210	-0.0072	0.0004	0.0000	0.0000	1.3368	-0.2066	-0.0780	0.0040	0.0000
778.6570	-0.0542	-1.5896	0.0221	-1.5696	-0.0708	-0.0469	-0.0000	-0.0000	-0.0000	0.0000	0.0000	0.0000	-0.0082	0.5552	0.2869	0.0353	-0.1062	-0.0915	0.0000	0.1117	-0.0209	-0.0072	0.0004	0.0000	0.0000	1.3383	-0.2061	-0.0780	0.0040	0.0000
778.6670	-0.0542	-1.5896	0.0221	-1.5697	-0.0708	-0.0469	-0.0000	-0.0000	-0.0000	0.0000	0.0000	0.0000	-0.0499	0.6528	0.3064	0.0498	-0.1379	-0.1069	0.0000	0.1119	-0.0209	-0.0072	0.0004	0.0000	0.0000	1.3406	-0.2057	-0.0780	0.0040	0.0000
778.6770	-0.0543	-1.5896	0.0221	-1.5696	-0.0709	-0.0468	-0.0000	-0.0000	-0.0000	0.0000	0.0000	0.0000	0.0526	0.6995	0.3004	0.0465	-0.1416	-0.1240	0.0000	0.1116	-0.0209	-0.0072	0.0004	0.0000	0.0000	1.3364	-0.2060	-0.0779	0.0039	0.0000
778.6870	-0.0542	-1.5896	0.0221	-1.5697	-0.0708	-0.0469	-0.0000	-0.0000	-0.0000	0.0000	0.0000	0.0000	0.0603	0.6587	0.3204	0.0721	-0.0945	-0.1065	0.0000	0.1116	-0.0210	-0.0073	0.0004	0.0000	0.0000	1.3367	-0.2067	-0.0781	0.0040	0.0000
778.6990	-0.0542	-1.5896	0.0221	-1.5697	-0.0708	-0.0468	-0.0000	-0.0000	-0.0000	0.0000	0.0000	0.0000	-0.0135	0.6467	0.3507	0.0577	-0.1183	-0.0998	0.0000	0.1115	-0.0210	-0.0072	0.0004	0.0000	0.0000	1.3359	-0.2065	-0.0779	0.0039	0.0000
778.7090	-0.0542	-1.5896	0.0221	-1.5696	-0.0708	-0.0469	-0.0000	-0.0000	-0.0000	0.0000	0.0000	0.0000	0.0833	0.6109	0.3226	0.0979	-0.1248	-0.1055	0.0000	0.1119	-0.0208	-0.0072	0.0004	0.0000	0.0000	1.3403	-0.2051	-0.0779	0.0039	0.0000
778.7190	-0.0542	-1.5896	0.0221	-1.5697	-0.0709	-0.0469	-0.0000	-0.0000	-0.0000	0.0000	0.0000	0.0000	0.0685	0.5943	0.3658	0.0603	-0.0909	-0.0916	0.0000	0.1118	-0.0209	-0.0072	0.0004	0.0000	0.0000	1.3383	-0.2060	-0.0779	0.0039	0.0000
778.7290	-0.0543	-1.5896	0.0221	-1.5697	-0.0708	-0.0468	-0.0000	-0.0000	-0.0000	0.0000	0.0000	0.0000	0.0025	0.6569	0.3166	0.0491	-0.0963	-0.1168	0.0000	0.1114	-0.0210	-0.0072	0.0004	0.0000	0.0000	1.3344	-0.2070	-0.0780	0.0039	0.0000
778.7390	-0.0543	-1.5896	0.0221	-1.5697	-0.0708	-0.0468	-0.0000	-0.0000	-0.0000	0.0000	0.0000	0.0000	0.1062	0.6950	0.3043	0.0386	-0.0975	-0.0868	0.0000	0.1116	-0.0210	-0.0072	0.0004	0.0000	0.0000	1.3368	-0.2066	-0.0780	0.0039	0.0000
778.7510	-0.0543	-1.5896	0.0221	-1.5697	-0.0708	-0.0468	-0.0000	-0.0000	-0.0000	0.0000	0.0000	0.0000	0.1056	0.7256	0.2949	0.0669	-0.1011	-0.0930	0.0000	0.1115	-0.0211	-0.0072	0.0004	0.0000	0.0000	1.3348	-0.2076	-0.0780	0.0040	0.0000
778.7610	-0.0543	-1.5896	0.0221	-1.5697	-0.0708	-0.0468	-0.0000	-0.0000	-0.0000	0.0000	0.0000	0.0000	0.0629	0.6298	0.3346	0.0447	-0.1283	-0.0916	0.0000	0.1118	-0.0209	-0.0072	0.0004	0.0000	0.0000	1.3383	-0.2060	-0.0779	0.0039	0.0000
778.7710	-0.0542	-1.5896	0.0221	-1.5697	-0.0708	-0.0468	-0.0000	-0.0000	-0.0000	0.0000	0.0000	0.0000	-0.0886	0.6202	0.2816	0.0501	-0.1020	-0.1090	0.0000	0.1118	-0.0209	-0.0072	0.0004	0.0000	0.0000	1.3390	-0.2054	-0.0778	0.0039	0.0000
778.7830	-0.0542	-1.5896	0.0221	-1.5697	-0.0708	-0.0468	-0.0000	-0.0000	-0.0000	0.0000	0.0000	0.0000	0.0641	0.5801	0.2577	0.0351	-0.1141	-0.1037	0.0000	0.1115	-0.0210	-0.0072	0.0004	0.0000	0.0000	1.3354	-0.2070	-0.0779	0.0039	0.0000
778.7930	-0.0542	-1.5896	0.0221	-1.5697	-0.0708	-0.0469	-0.0000	-0.0000	-0.0000	0.0000	0.0000	0.0000	0.0798	0.6044	0.3329	0.0494	-0.0937	-0.1022	0.0000	0.1115	-0.0211	-0.0073	0.0004	0.0000	0.0000	1.3347	-0.2077	-0.0781	0.0040	0.0000
778.8050	-0.0543	-1.5896	0.0221	-1.5697	-0.0708	-0.0468	-0.0000	-0.0000	-0.0000	0.0000	0.0000	0.0000	0.0065	0.6082	0.3375	0.0697	-0.1294	-0.1124	0.0000	0.1116	-0.0209	-0.0072	0.0004	0.0000	0.0000	1.3369	-0.2055	-0.0779	0.0039	0.0000
778.8150	-0.0543	-1.5896	0.0221	-1.5697	-0.0708	-0.0468	-0.0000	-0.0000	-0.0000	0.0000	0.0000	0.0000	0.0650	0.6470	0.3221	0.0752	-0.1183	-0.1032	0.0000	0.1117	-0.0211	-0.0073	0.0004	0.0000	0.0000	1.3382	-0.2072	-0.0781	0.0040	0.0000
778.8270	-0.0543	-1.5896	0.0221	-1.5697	-0.0708	-0.0468	-0.0000	-0.0000	-0.0000	0.0000	0.0000	0.0000	0.0389	0.5862	0.3198	0.0608	-0.0894	-0.1130	0.0000	0.1115	-0.0211	-0.0072	0.0004	0.0000	0.0000	1.3359	-0.2075	-0.0780	0.0039	0.0000
778.8370	-0.0542	-1.5896	0.0221	-1.5697	-0.0708	-0.0468	-0.0000	-0.0000	-0.0000	0.0000	0.0000	0.0000	-0.0544	0.6012	0.2849	0.0466	-0.1183	-0.0919	0.0000	0.1119	-0.0209	-0.0072	0.0004	0.0000	0.0000	1.3399	-0.2055	-0.0778	0.0039	0.0000
778.8470	-0.0543	-1.5896	0.0221	-1.5696	-0.0708	-0.0468	-0.0000	-0.0000	-0.0000	0.0000	0.0000	0.0000	-0.0687	0.6102	0.3134	0.0300	-0.1265	-0.0930	0.0000	0.1119	-0.0208	-0.0072	0.0004	0.0000	0.0000	1.3398	-0.2046	-0.0778	0.0039	0.0000
778.8590	-0.0542	-1.5896	0.0221	-1.5696	-0.0708	-0.0468	-0.0000	-0.0000	-0.0000	0.0000	0.0000	0.0000	-0.0718	0.6290	0.3403	0.0596	-0.1296	-0.1357	0.0000	0.1116	-0.0210	-0.0072	0.0004	0.0000	0.0000	1.3368	-0.2065	-0.0779	0.0039	0.0000
778.8690	-0.0542	-1.5896	0.0221	-1.5697	-0.0708	-0.0469	-0.0000	-0.0000	-0.0000	0.0000	0.0000	0.0000	0.1216	0.6628	0.3249	0.0733	-0.1112	-0.1449	0.0000	0.1116	-0.0210	-0.0072	0.0004	0.0000	0.0000	1.3370	-0.2064	-0.0778	0.0039	0.0000
778.8790	-0.0542	-1.5896	0.0221	-1.5697	-0.0708	-0.0468	-0.0000	-0.0000	-0.0000	0.0000	0.0000	0.0000	0.0097	0.6893	0.3263	0.0585	-0.1225	-0.1099	0.0000	0.1116	-0.0211	-0.0073	0.0004	0.0000	0.0000	1.3362	-0.2072	-0.0781	0.0040	0.0000
778.8890	-0.0542	-1.5896	0.0221	-1.5697	-0.0708	-0.0468	-0.0000	-0.0000	-0.0000	0.0000	0.0000	0.0000	-0.0033	0.5877	0.2951	0.0609	-0.1157	-0.1136	0.0000	0.1115	-0.0210	-0.0072	0.0004	0.0000	0.0000	1.3359	-0.2065	-0.0779	0.0039	0.0000
778.8990	-0.0542	-1.5896	0.0221	-1.5696	-0.0709	-0.0468	-0.0000	-0.0000	-0.0000	0.0000	0.0000	0.0000	0.0546	0.6421	0.3603	0.0607	-0.1095	-0.1173	0.0000	0.1115	-0.0211	-0.0073	0.0004	0.0000	0.0000	1.3353	-0.2071	-0.0780	0.0040	0.0000
778.9090	-0.0542	-1.5896	0.0221	-1.5697	-0.0708	-0.0468	-0.0000	-0.0000	-0.0000	0.0000	0.0000	0.0000	0.0616	0.6514	0.3268	0.0718	-0.1015	-0.1187	0.0000	0.1116	-0.0210	-0.0072	0.0004	0.0000	0.0000	1.3369	-0.2065	-0.0779	0.0039	0.0000
778.9210	-0.0542	-1.5896	0.0221	-1.5697	-0.0708	-0.0469	-0.0000	-0.0000	-0.0000	0.0000	0.0000	0.0000	0.0373	0.5409	0.3888	0.0603	-0.1283	-0.1324	0.0000	0.1117	-0.0210	-0.0072	0.0004	0.0000	0.0000	1.3378	-0.2066	-0.0779	0.0039	0.0000
778.9310	-0.0542	-1.5896	0.0221	-1.5697	-0.0708	-0.0469	-0.0000	-0.0000	-0.0000	0.0000	0.0000	0.0000	0.0280	0.6669	0.3431	0.0457	-0.1118	-0.1238	0.0000	0.1116	-0.0211	-0.0072	0.0004	0.0000	0.0000	1.3363	-0.2071	-0.0780	0.0040	0.0000
778.9410	-0.0542	-1.5897	0.0220	-1.5696	-0.0708	-0.0469	-0.0000	-0.0000	-0.0000	0.0000	0.0000	0.0000	0.0306	0.6682	0.3470	0.0524	-0.0937	-0.0952	0.0000	0.1114	-0.0212	-0.0073	0.0004	0.0000	0.0000	1.3338	-0.2086	-0.0781	0.0040	0.0000
778.9530	-0.0543	-1.5896	0.0221	-1.5697	-0.0708	-0.0468	-0.0000	-0.0000	-0.0000	0.0000	0.0000	0.0000	0.0592	0.6762	0.2849	0.0675	-0.0870	-0.1154	0.0000	0.1118	-0.0209	-0.0072	0.0004	0.0000	0.0000	1.3384	-0.2060	-0.0779	0.0039	0.0000
778.9630	-0.0542	-1.5896	0.0221	-1.5696	-0.0708	-0.0468	-0.0000	-0.0000	-0.0000	0.0000	0.0000	0.0000	-0.0259	0.6119	0.3173	0.0536	-0.1283	-0.1118	0.0000	0.1115	-0.0211	-0.0073	0.0004	0.0000	0.0000	1.3353	-0.2071	-0.0781	0.0040	0.0000
778.9750	-0.0542	-1.5896	0.0221	-1.5696	-0.0708	-0.0468	-0.0000	-0.0000	-0.0000	0.0000	0.0000	0.0000	-0.0109	0.6458	0.3373	0.0620	-0.0955	-0.1046	-0.0000	0.1118	-0.0209	-0.0072	0.0004	0.0000	-0.0000	1.3390	-0.2053	-0.0777	0.0039	0.0000
778.9850	-0.0543	-1.5896	0.0221	-1.5697	-0.0708	-0.0469	-0.0000	-0.0000	-0.0000	0.0000	0.0000	0.0000	0.1220	0.6603	0.3185	0.0589	-0.1098	-0.1110	0.0000	0.1118	-0.0210	-0.0072	0.0004	0.0000	0.0000	1.3392	-0.2062	-0.0780	0.0040	0.0000
778.9950	-0.0542	-1.5896	0.0221	-1.5697	-0.0709	-0.0468	-0.0000	-0.0000	-0.0000	0.0000	0.0000	0.0000	0.1063	0.7049	0.2907	0.0664	-0.1114	-0.1100	0.0000	0.1116	-0.0209	-0.0072	0.0004	0.0000	0.0000	1.3363	-0.2061	-0.0779	0.0039	0.0000
779.0070	-0.0542	-1.5896	0.0221	-1.5697	-0.0708	-0.0468	-0.0000	-0.0000	-0.0000	0.0000	0.0000	0.0000	0.1187	0.6943	0.3528	0.0728	-0.1025	-0.1046	-0.0000	0.1117	-0.0211	-0.0073	0.0004	0.0000	-0.0000	1.3382	-0.2071	-0.0781	0.0040	0.0000
779.0170	-0.0542	-1.5896	0.0221	-1.5697	-0.0708	-0.0469	-0.0000	-0.0000	-0.0000	0.0000	0.0000	0.0000	0.0994	0.5708	0.2921	0.0676	-0.1001	-0.1164	0.0000	0.1117	-0.0209	-0.0072	0.0004	0.0000	0.0000	1.3373	-0.2060	-0.0779	0.0039	0.0000
779.0290	-0.0542	-1.5896	0.0221	-1.5697	-0.0708	-0.0468	-0.0000	-0.0000	-0.0000	0.0000	0.0000	0.0000	-0.0245	0.6062	0.3500	0.0761	-0.1353	-0.0958	0.0000	0.1113	-0.0212	-0.0073	0.0004	0.0000	0.0000	1.3332	-0.2082	-0.0781	0.0040	0.0000
779.0390	-0.0543	-1.5896	0.0221	-1.5697	-0.0708	-0.0469	-0.0000	-0.0000	-0.0000	0.0000	0.0000	0.0000	-0.0933	0.6029	0.3321	0.0852	-0.1084	-0.0949	0.0000	0.1116	-0.0211	-0.0073	0.0004	0.0000	0.0000	1.3362	-0.2071	-0.0781	0.0040	0.0000
779.0490	-0.0542	-1.5896	0.0221	-1.5697	-0.0708	-0.0468	-0.0000	-0.0000	-0.0000	0.0000	0.0000	0.0000	-0.0115	0.6874	0.3193	0.0537	-0.1373	-0.0935	0.0000	0.1115	-0.0211	-0.0073	0.0004	0.0000	0.0000	1.3353	-0.2071	-0.0780	0.0040	0.0000
779.0590	-0.0542	-1.5896	0.0221	-1.5697	-0.0708	-0.0469	-0.0000	-0.0000	-0.0000	0.0000	0.0000	0.0000	0.0045	0.7007	0.3216	0.0676	-0.1020	-0.1162	0.0000	0.1118	-0.0209	-0.0072	0.0004	0.0000	0.0000	1.3392	-0.2061	-0.0779	0.0039	0.0000
779.0710	-0.0543	-1.5896	0.0221	-1.5697	-0.0708	-0.0469	-0.0000	-0.0000	-0.0000	0.0000	0.0000	0.0000	0.0415	0.6517	0.2856	0.0758	-0.1117	-0.1155	-0.0000	0.1115	-0.0211	-0.0072	0.0004	0.0000	-0.0000	1.3349	-0.2075	-0.0780	0.0040	0.0000
779.0810	-0.0542	-1.5896	0.0221	-1.5697	-0.0708	-0.0469	-0.0000	-0.0000	-0.0000	0.0000	0.0000	0.0000	0.0172	0.6053	0.3227	0.0632	-0.0945	-0.1041	0.0000	0.1115	-0.0210	-0.0072	0.0004	0.0000	0.0000	1.3353	-0.2071	-0.0780	0.0040	0.0000
779.0910	-0.0542	-1.5896	0.0221	-1.5696	-0.0708	-0.0468	-0.0000	-0.0000	-0.0000	0.0000	0.0000	0.0000	0.1166	0.5554	0.2835	0.0575	-0.1160	-0.1086	0.0000	0.1118	-0.0209	-0.0072	0.0004	0.0000	0.0000	1.3390	-0.2054	-0.0777	0.0039	0.0000
779.1010	-0.0542	-1.5896	0.0221	-1.5696	-0.0708	-0.0468	-0.0000	-0.0000	-0.0000	0.0000	0.0000	0.0000	-0.0444	0.5979	0.2787	0.0687	-0.1212	-0.1238	0.0000	0.1116	-0.0210	-0.0072	0.0004	0.0000	0.0000	1.3369	-0.2065	-0.0779	0.0039	0.0000
779.1110	-0.0542	-1.5896	0.0221	-1.5697	-0.0708	-0.0469	-0.0000	-0.0000	-0.0000	0.0000	0.0000	0.0000	0.0017	0.6412	0.3113	0.0583	-0.0945	-0.1294	0.0000	0.1113	-0.0212	-0.0073	0.0004	0.0000	0.0000	1.3332	-0.2082	-0.0781	0.0040	0.0000
779.1230	-0.0542	-1.5896	0.0221	-1.5697	-0.0708	-0.0468	-0.0000	-0.0000	-0.0000	0.0000	0.0000	0.0000	-0.0545	0.7036	0.3350	0.0832	-0.0894	-0.0947	0.0000	0.1117	-0.0210	-0.0072	0.0004	0.0000	0.0000	1.3377	-0.2066	-0.0780	0.0040	0.0000
779.1330	-0.0543	-1.5896	0.0221	-1.5697	-0.0708	-0.0469	-0.0000	-0.0000	-0.0000	0.0000	0.0000	0.0000	-0.0372	0.5626	0.3210	0.0889	-0.0978	-0.1446	0.0000	0.1114	-0.0211	-0.0073	0.0004	0.0000	0.0000	1.3338	-0.2076	-0.0780	0.0040	0.0000
779.1430	-0.0542	-1.5896	0.0221	-1.5697	-0.0708	-0.0468	-0.0000	-0.0000	-0.0000	0.0000	0.0000	0.0000	0.0241	0.6267	0.2838	0.0493	-0.0861	-0.1370	0.0000	0.1117	-0.0210	-0.0072	0.0004	0.0000	0.0000	1.3378	-0.2065	-0.0779	0.0039	0.0000
779.1550	-0.0543	-1.5896	0.0221	-1.5697	-0.0708	-0.0468	-0.0000	-0.0000	-0.0000	0.0000	0.0000	0.0000	0.0765	0.6413	0.2828	0.0829	-0.1058	-0.1321	-0.0000	0.1117	-0.0209	-0.0072	0.0004	0.0000	-0.0000	1.3383	-0.2061	-0.0780	0.0039	0.0000
779.1650	-0.0543	-1.5896	0.0221	-1.5696	-0.0708	-0.0468	-0.0000	-0.0000	-0.0000	0.0000	0.0000	0.0000	0.1546	0.6988	0.3078	0.0794	-0.1171	-0.1211	0.0000	0.1116	-0.0210	-0.0073	0.0004	0.0000	0.0000	1.3367	-0.2067	-0.0781	0.0040	0.0000
779.1750	-0.0542	-1.5896	0.0221	-1.5697	-0.0708	-0.0468	-0.0000	-0.0000	-0.0000	0.0000	0.0000	0.0000	0.0967	0.6586	0.3124	0.0710	-0.0916	-0.1230	-0.0000	0.1115	-0.0211	-0.0073	0.0004	0.0000	-0.0000	1.3347	-0.2077	-0.0781	0.0040	0.0000
779.1870	-0.0543	-1.5896	0.0221	-1.5697	-0.0708	-0.0469	-0.0000	-0.0000	-0.0000	0.0000	0.0000	0.0000	0.0938	0.6206	0.3267	0.0475	-0.0913	-0.1401	0.0010	0.1118	-0.0212	-0.0073	0.0006	0.0001	0.0074	1.3374	-0.2076	-0.0781	0.0049	0.0006
779.1970	-0.0543	-1.5896	0.0221	-1.5697	-0.0708	-0.0468	-0.0000	-0.0000	-0.0000	0.0000	0.0000	0.0000	-0.0266	0.6170	0.3265	0.0626	-0.1073	-0.1444	0.0174	0.1178	-0.0240	-0.0073	0.0044	0.0025	0.0810	1.3684	-0.2155	-0.0785	0.0145	0.0068
779.2090	-0.0542	-1.5896	0.0221	-1.5696	-0.0708	-0.0468	-0.0000	-0.0000	-0.0000	0.0000	0.0000	0.0000	0.0661	0.6480	0.2533	0.0802	-0.0713	-0.0798	0.0835	0.1399	-0.0364	-0.0077	0.0212	0.0126	0.2736	1.4330	-0.2419	-0.0797	0.0395	0.0230
779.2190	-0.0542	-1.5896	0.0221	-1.5697	-0.0708	-0.0468	-0.0000	-0.0000	-0.0000	0.0000	0.0000	0.0000	0.3765	0.7464	0.2312	0.0847	-0.0303	-0.0859	0.1981	0.1790	-0.0580	-0.0082	0.0514	0.0307	0.5209	1.5245	-0.2731	-0.0814	0.0717	0.0437
779.2290	-0.0542	-1.5896	0.0221	-1.5697	-0.0708	-0.0468	0.0006	-0.0000	-0.0000	0.0000	0.0029	0.0000	0.6978	0.8505	0.1409	0.0813	0.0030	-0.0164	0.3859	0.2430	-0.0932	-0.0090	0.1018	0.0609	0.8472	1.6484	-0.3114	-0.0829	0.1140	0.0711
779.2390	-0.0542	-1.5896	0.0221	-1.5697	-0.0708	-0.0468	0.0035	-0.0000	-0.0000	0.0000	0.0067	0.0022	1.0589	1.0025	0.0875	0.0483	0.0668	0.0151	0.6647	0.3365	-0.1467	-0.0103	0.1776	0.1063	1.2524	1.7879	-0.3668	-0.0858	0.1668	0.1052
779.2490	-0.0541	-1.5896	0.0221	-1.5697	-0.0707	-0.0468	0.0081	0.0006	-0.0006	0.0000	0.0121	0.0050	1.0317	1.2597	-0.0320	0.0353	0.0814	0.0743	1.0525	0.4670	-0.2208	-0.0121	0.2839	0.1699	1.7365	1.9600	-0.4289	-0.0887	0.2297	0.1458
779.2610	-0.0541	-1.5896	0.0220	-1.5697	-0.0705	-0.0467	0.0124	0.0030	-0.0030	0.0000	0.0171	0.0135	1.5379	1.3855	-0.1637	0.0709	0.1452	0.0722	1.6272	0.6806	-0.3422	-0.0149	0.3454	0.2747	2.4216	2.2087	-0.5146	-0.0927	0.3187	0.2033
779.2710	-0.0539	-1.5895	0.0220	-1.5697	-0.0704	-0.0466	0.0153	0.0067	-0.0057	0.0000	0.0185	0.0166	1.4565	1.4500	-0.1961	0.0466	0.1914	0.0985	1.6914	0.9124	-0.4749	-0.0180	0.3548	0.3094	3.0793	2.4419	-0.5994	-0.0968	0.4043	0.2586
779.2810	-0.0537	-1.5895	0.0219	-1.5696	-0.0702	-0.0464	0.0189	0.0090	-0.0099	0.0000	0.0240	0.0173	1.6290	1.5638	-0.2719	0.0340	0.2506	0.1879	1.7644	1.1997	-0.6395	-0.0217	0.3655	0.3170	3.8160	2.7019	-0.6930	-0.1011	0.5000	0.3204
779.2910	-0.0535	-1.5894	0.0218	-1.5696	-0.0699	-0.0462	0.0244	0.0125	-0.0139	0.0000	0.0324	0.0218	1.8195	1.6448	-0.2900	0.0456	0.2983	0.2277	1.8465	1.5486	-0.7656	-0.0263	0.3776	0.3256	4.6316	2.9894	-0.7957	-0.1059	0.6060	0.3889
779.3010	-0.0532	-1.5892	0.0217	-1.5697	-0.0696	-0.0460	0.0344	0.0156	-0.0161	0.0000	0.0413	0.0288	1.9623	1.6458	-0.3879	0.0181	0.4117	0.2557	1.9381	1.6539	-0.7810	-0.0317	0.3911	0.3353	5.5261	3.3018	-0.9091	-0.1112	0.7223	0.4640
779.3130	-0.0527	-1.5890	0.0215	-1.5697	-0.0690	-0.0456	0.0439	0.0177	-0.0189	-0.0004	0.0574	0.0376	2.3142	1.7746	-0.4260	0.0013	0.4925	0.2794	2.0608	1.6967	-0.8020	-0.0395	0.4092	0.3484	6.7036	3.7107	-1.0593	-0.1181	0.8754	0.5629
779.3230	-0.0522	-1.5888	0.0213	-1.5697	-0.0684	-0.0452	0.0559	0.0213	-0.0230	-0.0004	0.0711	0.0468	2.4112	1.6950	-0.5469	-0.0243	0.5668	0.3775	2.1740	1.7366	-0.8210	-0.0470	0.4260	0.3606	7.7717	4.0862	-1.1923	-0.1240	1.0142	0.6526
779.3330	-0.0515	-1.5885	0.0210	-1.5697	-0.0675	-0.0446	0.0693	0.0250	-0.0269	-0.0012	0.0930	0.0590	2.2698	1.7050	-0.6591	-0.0382	0.5916	0.3870	2.2974	1.7788	-0.8427	-0.0557	0.4442	0.3739	8.9187	4.4729	-1.3419	-0.1307	1.1634	0.7489
779.3450	-0.0506	-1.5882	0.0207	-1.5697	-0.0662	-0.0438	0.0875	0.0304	-0.0330	-0.0021	0.1216	0.0770	1.9090	1.6193	-0.7620	-0.0607	0.4534	0.3697	2.1488	1.7227	-0.8221	-0.0642	0.4232	0.3623	6.7349	3.6581	-1.0622	-0.1159	0.8795	0.5655
779.3550	-0.0496	-1.5879	0.0204	-1.5697	-0.0649	-0.0430	0.0958	0.0331	-0.0377	-0.0029	0.1340	0.0867	2.2039	1.5817	-0.8187	-0.0802	0.4515	0.3699	2.1708	1.7284	-0.8271	-0.0706	0.4267	0.3658	6.7348	3.6322	-1.0615	-0.1148	0.8795	0.5655
779.3670	-0.0484	-1.5874	0.0199	-1.5697	-0.0632	-0.0419	0.1101	0.0372	-0.0430	-0.0035	0.1432	0.0952	2.2602	1.6371	-0.8401	-0.0893	0.5074	0.4794	2.1973	1.7353	-0.8328	-0.0781	0.4310	0.3700	6.7346	3.6021	-1.0572	-0.1130	0.8794	0.5655
779.3770	-0.0473	-1.5870	0.0194	-1.5698	-0.0617	-0.0409	0.1204	0.0421	-0.0474	-0.0030	0.1592	0.1082	2.2505	1.5988	-0.8307	-0.0882	0.5138	0.3884	2.2193	1.7403	-0.8377	-0.0844	0.4345	0.3736	6.7345	3.5681	-1.0548	-0.1115	0.8794	0.5655
779.3890	-0.0457	-1.5864	0.0188	-1.5698	-0.0596	-0.0395	0.1344	0.0482	-0.0526	-0.0033	0.1776	0.1186	2.0888	1.2832	-1.0321	-0.1028	0.4690	0.4078	2.2457	1.7467	-0.8433	-0.0919	0.4387	0.3778	6.7343	3.5318	-1.0496	-0.1093	0.8793	0.5655
779.3990	-0.0443	-1.5860	0.0182	-1.5698	-0.0577	-0.0383	0.1450	0.0522	-0.0576	-0.0037	0.1881	0.1273	2.2199	1.0174	-1.0364	-0.1046	0.4351	0.3407	2.2678	1.7513	-0.8482	-0.0982	0.4422	0.3813	6.7342	3.4923	-1.0468	-0.1074	0.8793	0.5655
779.4110	-0.0425	-1.5853	0.0175	-1.5699	-0.0554	-0.0367	0.1576	0.0549	-0.0641	-0.0037	0.2058	0.1347	2.5486	1.2359	-0.9161	-0.1213	0.4619	0.4242	2.2942	1.7569	-0.8535	-0.1057	0.4464	0.3855	6.7340	3.4468	-1.0394	-0.1049	0.8791	0.5655
779.4210	-0.0408	-1.5847	0.0168	-1.5699	-0.0532	-0.0352	0.1707	0.0557	-0.0688	-0.0043	0.2155	0.1492	2.2959	1.3528	-0.9664	-0.1183	0.4815	0.3415	2.3162	1.7619	-0.8579	-0.1119	0.4499	0.3891	6.7339	3.4122	-1.0317	-0.1024	0.8790	0.5655
779.4330	-0.0386	-1.5840	0.0159	-1.5700	-0.0505	-0.0334	0.1820	0.0598	-0.0741	-0.0047	0.2373	0.1582	2.3053	1.4921	-0.9991	-0.1570	0.5030	0.3303	2.3426	1.7671	-0.8632	-0.1194	0.4541	0.3933	6.7338	3.3618	-1.0231	-0.0996	0.8789	0.5655
779.4430	-0.0368	-1.5834	0.0152	-1.5700	-0.0481	-0.0318	0.1899	0.0656	-0.0791	-0.0051	0.2526	0.1638	2.4158	1.4140	-0.9135	-0.1476	0.4020	0.4187	2.3647	1.7711	-0.8676	-0.1256	0.4576	0.3968	6.7336	3.3164	-1.0164	-0.0967	0.8787	0.5655
779.4550	-0.0344	-1.5826	0.0141	-1.5700	-0.0450	-0.0297	0.2064	0.0692	-0.0872	-0.0062	0.2664	0.1796	2.1794	1.5129	-0.8294	-0.1569	0.4658	0.3309	2.3911	1.7764	-0.8723	-0.1329	0.4618	0.4011	6.7335	3.2665	-1.0023	-0.0931	0.8784	0.5655
779.4650	-0.0323	-1.5819	0.0132	-1.5701	-0.0422	-0.0279	0.2126	0.0719	-0.0907	-0.0060	0.2850	0.1857	2.3447	1.5675	-0.7645	-0.1613	0.4165	0.3333	2.4131	1.7803	-0.8763	-0.1391	0.4653	0.4046	6.7334	3.2194	-0.9915	-0.0898	0.8782	0.5655
779.4750	-0.0301	-1.5811	0.0123	-1.5701	-0.0393	-0.0260	0.2217	0.0750	-0.0944	-0.0057	0.3005	0.1935	2.5168	1.8255	-0.7309	-0.1728	0.4143	0.3907	2.4352	1.7840	-0.8803	-0.1452	0.4688	0.4081	6.7333	3.1697	-0.9801	-0.0864	0.8780	0.5655
779.4870	-0.0273	-1.5802	0.0111	-1.5702	-0.0357	-0.0235	0.2385	0.0825	-0.0991	-0.0057	0.3127	0.2095	2.3311	1.4893	-0.5592	-0.2139	0.4922	0.3445	2.4616	1.7876	-0.8854	-0.1526	0.4730	0.4123	6.7332	3.1004	-0.9696	-0.0825	0.8778	0.5655
779.4970	-0.0249	-1.5793	0.0102	-1.5703	-0.0325	-0.0215	0.2308	0.0824	-0.0941	-0.0061	0.3023	0.1957	0.7273	0.7958	-0.6839	-0.1908	0.2971	0.2866	1.3158	1.3702	-0.7047	-0.1383	0.3069	0.3039	-6.7355	-1.8086	0.7600	0.0052	-0.8737	-0.5655
779.5090	-0.0222	-1.5784	0.0091	-1.5703	-0.0290	-0.0192	0.2147	0.0739	-0.0896	-0.0033	0.2827	0.1898	1.3309	1.1249	-0.6123	-0.2249	0.3608	0.2332	1.2894	1.3552	-0.6975	-0.1302	0.3027	0.2996	-6.7352	-1.8757	0.7705	0.0091	-0.8739	-0.5655
779.5190	-0.0201	-1.5777	0.0082	-1.5703	-0.0262	-0.0173	0.2080	0.0695	-0.0873	-0.0032	0.2678	0.1795	1.3592	1.1916	-0.5435	-0.2216	0.2960	0.2311	1.2674	1.3431	-0.6915	-0.1234	0.2991	0.2961	-6.7350	-1.9265	0.7786	0.0121	-0.8740	-0.5655
779.5310	-0.0177	-1.5769	0.0073	-1.5704	-0.0230	-0.0153	0.1947	0.0670	-0.0775	-0.0034	0.2524	0.1684	1.2950	1.1299	-0.8142	-0.2043	0.3058	0.2651	1.2410	1.3285	-0.6846	-0.1154	0.2949	0.2919	-6.7348	-1.9883	0.7866	0.0156	-0.8742	-0.5655
779.5410	-0.0158	-1.5763	0.0065	-1.5704	-0.0206	-0.0136	0.1849	0.0641	-0.0746	-0.0044	0.2361	0.1573	1.3452	0.9639	-0.7399	-0.2013	0.3686	0.2554	1.2189	1.3167	-0.6787	-0.1087	0.2914	0.2884	-6.7347	-2.0352	0.7938	0.0182	-0.8743	-0.5655
779.5510	-0.0140	-1.5756	0.0058	-1.5704	-0.0183	-0.0121	0.1752	0.0605	-0.0701	-0.0043	0.2306	0.1500	1.1129	0.9986	-0.7198	-0.2037	0.2747	0.2159	1.1969	1.3054	-0.6727	-0.1020	0.2878	0.2848	-6.7346	-2.0767	0.8023	0.0211	-0.8745	-0.5655
779.5630	-0.0121	-1.5749	0.0049	-1.5705	-0.0157	-0.0104	0.1614	0.0542	-0.0653	-0.0046	0.2093	0.1393	1.2925	1.1929	-0.6707	-0.2219	0.3270	0.2526	1.1705	1.2923	-0.6655	-0.0940	0.2836	0.2806	-6.7345	-2.1214	0.8124	0.0241	-0.8747	-0.5655
779.5730	-0.0105	-1.5745	0.0043	-1.5706	-0.0137	-0.0091	0.1526	0.0510	-0.0618	-0.0037	0.1963	0.1313	1.3845	1.2698	-0.5647	-0.2008	0.3261	0.2166	1.1484	1.2816	-0.6597	-0.0873	0.2801	0.2771	-6.7344	-2.1556	0.8194	0.0264	-0.8748	-0.5655
779.5850	-0.0088	-1.5739	0.0036	-1.5706	-0.0114	-0.0076	0.1404	0.0505	-0.0574	-0.0030	0.1802	0.1201	0.8644	0.7917	-0.5256	-0.2254	0.2545	0.1920	1.1220	1.2680	-0.6531	-0.0794	0.2758	0.2729	-6.7343	-2.2055	0.8246	0.0289	-0.8750	-0.5655
779.5950	-0.0074	-1.5734	0.0031	-1.5706	-0.0097	-0.0064	0.1280	0.0480	-0.0553	-0.0029	0.1664	0.1081	0.9763	0.5352	-0.3916	-0.2438	0.2553	0.2735	1.1000	1.2572	-0.6475	-0.0728	0.2723	0.2693	-6.7343	-2.2411	0.8291	0.0307	-0.8750	-0.5655
779.6070	-0.0061	-1.5728	0.0024	-1.5706	-0.0078	-0.0052	0.1161	0.0416	-0.0469	-0.0026	0.1497	0.1015	1.1616	0.5406	-0.6117	-0.2292	0.2712	0.2627	1.0735	1.2446	-0.6408	-0.0648	0.2681	0.2651	-6.7342	-2.2792	0.8341	0.0328	-0.8751	-0.5655
779.6170	-0.0049	-1.5724	0.0020	-1.5706	-0.0064	-0.0042	0.1059	0.0355	-0.0419	-0.0029	0.1326	0.0926	1.2479	0.7052	-0.5702	-0.2464	0.3264	0.2331	1.0515	1.2339	-0.6356	-0.0583	0.2646	0.2616	-6.7342	-2.3127	0.8348	0.0340	-0.8751	-0.5655
779.6290	-0.0038	-1.5721	0.0016	-1.5706	-0.0049	-0.0033	0.0957	0.0300	-0.0372	-0.0020	0.1168	0.0766	0.7528	0.8731	-0.5619	-0.2613	0.3292	0.2561	1.0251	1.2223	-0.6290	-0.0504	0.2603	0.2573	-6.7342	-2.3397	0.8400	0.0358	-0.8752	-0.5655
779.6390	-0.0029	-1.5718	0.0013	-1.5707	-0.0038	-0.0025	0.0822	0.0264	-0.0326	-0.0021	0.1083	0.0698	0.6660	0.9146	-0.6032	-0.2326	0.2628	0.1982	1.0030	1.2125	-0.6237	-0.0439	0.2568	0.2538	-6.7342	-2.3626	0.8415	0.0369	-0.8753	-0.5655
779.6510	-0.0021	-1.5715	0.0008	-1.5707	-0.0026	-0.0018	0.0679	0.0219	-0.0282	-0.0025	0.0912	0.0569	0.8385	1.0027	-0.5315	-0.2390	0.2312	0.2208	0.9766	1.2021	-0.6167	-0.0360	0.2526	0.2496	-6.7342	-2.3747	0.8499	0.0387	-0.8755	-0.5655
779.6610	-0.0015	-1.5713	0.0005	-1.5708	-0.0018	-0.0012	0.0592	0.0180	-0.0236	-0.0018	0.0718	0.0465	0.6393	1.0137	-0.5089	-0.2284	0.2326	0.2604	0.9545	1.1931	-0.6112	-0.0294	0.2491	0.2461	-6.7342	-2.3879	0.8531	0.0396	-0.8755	-0.5655
779.6710	-0.0010	-1.5711	0.0003	-1.5708	-0.0012	-0.0008	0.0463	0.0143	-0.0194	-0.0016	0.0568	0.0381	0.6773	1.0467	-0.4603	-0.2596	0.2620	0.3061	0.9325	1.1849	-0.6055	-0.0229	0.2455	0.2425	-6.7342	-2.3924	0.8593	0.0407	-0.8756	-0.5655
779.6830	-0.0005	-1.5711	0.0002	-1.5708	-0.0006	-0.0004	0.0335	0.0108	-0.0144	-0.0012	0.0415	0.0294	0.7985	1.0583	-0.4302	-0.2310	0.3147	0.2424	0.9061	1.1748	-0.5990	-0.0151	0.2413	0.2383	-6.7342	-2.3998	0.8626	0.0416	-0.8757	-0.5655
779.6930	-0.0002	-1.5710	0.0000	-1.5707	-0.0003	-0.0002	0.0234	0.0070	-0.0093	-0.0004	0.0295	0.0214	0.7542	0.8027	-0.4241	-0.2014	0.3272	0.2317	0.8840	0.7871	-0.4894	-0.0086	0.2378	0.2348	-6.7342	-2.4077	0.8644	0.0420	-0.8758	-0.5655
779.7050	-0.0000	-1.5709	0.0001	-1.5708	-0.0001	-0.0000	0.0101	0.0009	-0.0009	-0.0002	0.0131	0.0090	0.7899	0.5097	-0.2950	-0.1929	0.2530	0.1723	0.5667	0.1760	-0.1326	-0.0009	0.2336	0.1420	-6.7342	-2.4122	0.8645	0.0422	-0.8757	-0.5655
779.7150	-0.0000	-1.5710	0.0000	-1.5708	-0.0001	-0.0000	-0.0035	-0.0018	0.0024	0.0001	-0.0109	-0.0054	0.0870	0.2111	-0.0401	-0.1693	0.1779	0.0517	0.0000	0.0013	0.0004	0.0000	-0.0000	-0.0000	0.0000	0.0151	0.0036	0.0002	-0.0001	-0.0000
779.7270	-0.0000	-1.5710	0.0001	-1.5708	-0.0001	-0.0000	0.0033	-0.0010	0.0011	0.0000	-0.0012	-0.0008	0.3303	0.2070	-0.0713	-0.2097	0.1831	0.0581	0.0000	0.0018	0.0006	0.0000	-0.0000	0.0000	0.0000	0.0215	0.0061	0.0003	-0.0001	0.0000
779.7370	-0.0000	-1.5710	0.0001	-1.5708	-0.0001	-0.0000	-0.0019	-0.0005	0.0005	0.0000	-0.0006	-0.0004	0.8114	0.3027	-0.0070	-0.2231	0.1992	0.0730	0.0000	0.0017	0.0005	0.0000	-0.0000	0.0000	0.0000	0.0199	0.0045	0.0002	-0.0001	0.0000
779.7490	-0.0000	-1.5710	0.0001	-1.5708	-0.0001	-0.0001	0.0005	-0.0003	0.0003	-0.0001	-0.0001	-0.0003	0.7275	0.3665	-0.0036	-0.2246	0.2091	0.0904	0.0000	0.0018	0.0006	0.0000	-0.0000	0.0000	0.0000	0.0214	0.0061	0.0004	-0.0001	0.0000
779.7590	-0.0000	-1.5710	0.0000	-1.5708	-0.0001	-0.0000	0.0011	-0.0003	0.0002	-0.0001	-0.0000	-0.0002	1.0028	0.3413	-0.0463	-0.1864	0.2202	0.0857	-0.0000	0.0019	0.0007	0.0000	-0.0000	0.0000	-0.0000	0.0225	0.0071	0.0004	-0.0001	0.0000
779.7710	-0.0000	-1.5710	0.0000	-1.5708	-0.0001	-0.0000	0.0004	-0.0001	0.0002	-0.0001	0.0003	-0.0002	0.8926	0.4175	-0.0057	-0.2049	0.2213	0.0683	0.0000	0.0018	0.0007	0.0000	-0.0000	0.0000	0.0000	0.0210	0.0066	0.0004	-0.0001	0.0000
779.7810	-0.0000	-1.5710	0.0001	-1.5708	-0.0001	-0.0000	0.0003	0.0000	0.0002	-0.0001	0.0004	-0.0001	1.0726	0.4269	-0.0263	-0.2442	0.2615	0.1009	-0.0000	0.0016	0.0005	0.0000	-0.0000	0.0000	-0.0000	0.0194	0.0051	0.0002	-0.0001	0.0000
779.7930	-0.0000	-1.5710	0.0001	-1.5708	-0.0001	-0.0001	0.0003	0.0004	0.0002	-0.0001	0.0004	-0.0001	1.1539	0.4367	-0.0751	-0.2133	0.2645	0.1286	-0.0000	0.0010	0.0002	-0.0000	-0.0000	0.0000	-0.0000	0.0119	0.0015	-0.0000	-0.0000	0.0000
779.8030	-0.0000	-1.5709	0.0001	-1.5708	-0.0001	-0.0000	0.0007	0.0003	0.0010	-0.0001	0.0006	-0.0001	1.1340	0.4682	-0.1846	-0.2278	0.3045	0.1127	0.0000	0.0015	0.0004	0.0000	-0.0000	0.0000	0.0000	0.0183	0.0039	0.0001	-0.0000	0.0000
779.8130	-0.0000	-1.5710	0.0001	-1.5708	-0.0001	-0.0001	0.0005	0.0003	0.0005	-0.0001	0.0009	-0.0001	1.2946	0.4451	-0.1722	-0.2002	0.2894	0.1069	-0.0000	0.0008	0.0002	0.0000	-0.0000	0.0000	-0.0000	0.0100	0.0016	0.0001	-0.0000	0.0000
779.8250	-0.0000	-1.5710	0.0000	-1.5708	-0.0001	-0.0001	0.0010	0.0002	0.0002	-0.0002	0.0007	-0.0001	1.2118	0.5563	-0.1325	-0.2131	0.3036	0.1162	0.0000	0.0012	0.0003	0.0000	-0.0000	0.0000	0.0000	0.0139	0.0025	0.0000	-0.0000	0.0000
779.8350	-0.0000	-1.5710	0.0000	-1.5708	-0.0001	-0.0000	0.0006	0.0001	0.0001	-0.0001	0.0016	-0.0000	1.0253	0.5079	-0.1526	-0.2034	0.2640	0.1144	0.0000	0.0018	0.0006	0.0000	-0.0000	0.0000	0.0000	0.0210	0.0057	0.0004	-0.0001	0.0000
779.8470	0.0000	-1.5710	0.0000	-1.5708	-0.0000	-0.0000	0.0005	0.0001	0.0000	-0.0003	0.0008	-0.0000	1.1135	0.5670	-0.1503	-0.2050	0.3024	0.1181	-0.0000	0.0015	0.0006	0.0000	-0.0000	0.0000	-0.0000	0.0182	0.0058	0.0005	-0.0001	0.0000
779.8570	0.0000	-1.5710	0.0000	-1.5708	-0.0000	-0.0000	0.0003	0.0001	0.0000	-0.0002	0.0013	-0.0000	1.1283	0.6333	-0.1507	-0.2013	0.3262	0.1610	-0.0000	0.0015	0.0004	0.0000	-0.0000	0.0000	-0.0000	0.0185	0.0042	0.0003	-0.0001	0.0000
779.8690	-0.0000	-1.5710	0.0000	-1.5708	-0.0000	-0.0000	0.0002	0.0001	0.0000	-0.0002	0.0010	0.0000	1.1428	0.6193	-0.1709	-0.1857	0.3083	0.1592	-0.0000	0.0015	0.0005	0.0000	-0.0000	0.0000	-0.0000	0.0176	0.0052	0.0004	-0.0001	0.0000
779.8790	0.0000	-1.5710	0.0001	-1.5708	-0.0000	-0.0000	0.0001	0.0000	-0.0001	-0.0001	0.0009	0.0000	1.0076	0.7668	-0.1660	-0.1955	0.3134	0.1657	0.0000	0.0017	0.0006	0.0000	-0.0000	0.0000	0.0000	0.0201	0.0058	0.0005	-0.0001	0.0000
779.8890	-0.0000	-1.5710	0.0001	-1.5708	-0.0000	-0.0000	0.0001	0.0001	-0.0001	-0.0001	0.0012	0.0000	1.0783	0.7333	-0.1760	-0.2108	0.3274	0.1600	-0.0000	0.0016	0.0006	0.0000	-0.0000	0.0000	-0.0000	0.0191	0.0057	0.0004	-0.0001	0.0000
779.8990	0.0000	-1.5710	0.0001	-1.5708	0.0000	0.0000	0.0000	0.0005	-0.0000	-0.0001	0.0006	0.0000	1.0680	0.8185	-0.1622	-0.2056	0.3054	0.1790	0.0000	0.0014	0.0004	0.0000	-0.0000	0.0000	0.0000	0.0171	0.0037	0.0003	-0.0001	0.0000
779.9110	0.0000	-1.5709	0.0001	-1.5708	0.0000	-0.0000	0.0001	0.0003	-0.0000	-0.0001	0.0004	0.0000	1.0975	0.7856	-0.1752	-0.1944	0.3182	0.1851	-0.0000	0.0009	0.0002	0.0000	-0.0000	0.0000	-0.0000	0.0110	0.0016	0.0001	-0.0000	0.0000
779.9210	0.0000	-1.5709	0.0001	-1.5708	0.0000	-0.0000	0.0001	0.0003	-0.0000	-0.0001	0.0003	0.0000	1.0255	0.7906	-0.2396	-0.1942	0.3151	0.1737	-0.0000	0.0017	0.0006	0.0000	-0.0000	0.0000	-0.0000	0.0201	0.0057	0.0005	-0.0001	0.0000
779.9310	0.0000	-1.5710	0.0000	-1.5708	0.0000	0.0000	0.0001	0.0002	-0.0001	-0.0001	0.0003	0.0001	1.0018	0.8202	-0.2614	-0.1944	0.2867	0.1926	-0.0000	0.0014	0.0004	0.0000	-0.0000	0.0000	-0.0000	0.0171	0.0037	0.0003	-0.0001	0.0000
779.9410	0.0000	-1.5709	0.0000	-1.5708	-0.0000	-0.0000	0.0001	0.0002	-0.0000	-0.0001	0.0003	0.0001	1.0232	0.8090	-0.2427	-0.1984	0.3049	0.1895	-0.0000	0.0014	0.0004	0.0000	-0.0000	0.0000	-0.0000	0.0162	0.0038	0.0004	-0.0001	0.0000
779.9510	-0.0000	-1.5709	0.0001	-1.5708	-0.0000	-0.0000	0.0001	0.0002	-0.0000	-0.0001	0.0002	0.0004	1.0800	0.9619	-0.2893	-0.1815	0.3274	0.2017	-0.0000	0.0015	0.0004	0.0000	-0.0000	0.0000	-0.0000	0.0176	0.0042	0.0003	-0.0001	0.0000
779.9610	-0.0000	-1.5710	0.0000	-1.5708	-0.0000	0.0000	0.0000	0.0004	-0.0000	-0.0001	0.0002	0.0004	1.0033	0.9902	-0.3194	-0.1512	0.3068	0.2134	-0.0000	0.0013	0.0003	0.0000	-0.0000	0.0000	-0.0000	0.0156	0.0032	0.0003	-0.0001	0.0000
779.9730	0.0001	-1.5709	0.0000	-1.5708	0.0000	-0.0000	0.0000	0.0005	-0.0000	-0.0001	0.0002	0.0003	1.0668	0.9061	-0.3003	-0.1751	0.3051	0.2002	-0.0000	0.0010	0.0002	-0.0000	-0.0000	0.0000	-0.0000	0.0118	0.0015	-0.0000	-0.0000	0.0000
779.9830	-0.0000	-1.5709	0.0001	-1.5708	0.0000	0.0000	0.0000	0.0004	-0.0000	-0.0000	0.0002	0.0003	1.0928	0.9688	-0.3695	-0.1662	0.2929	0.2135	-0.0000	0.0009	0.0002	0.0000	-0.0000	0.0000	-0.0000	0.0111	0.0017	0.0002	-0.0001	0.0000
779.9930	0.0000	-1.5710	0.0001	-1.5708	0.0000	0.0000	0.0000	0.0003	-0.0000	-0.0000	0.0001	0.0002	1.1367	0.9765	-0.3449	-0.1876	0.3120	0.1857	-0.0000	0.0011	0.0003	0.0000	-0.0000	0.0000	-0.0000	0.0135	0.0031	0.0002	-0.0001	0.0000
780.0030	0.0000	-1.5709	0.0001	-1.5708	0.0000	-0.0000	0.0000	0.0003	-0.0001	-0.0000	0.0001	0.0002	0.9870	1.0143	-0.2972	-0.1629	0.3127	0.2049	-0.0000	0.0014	0.0004	0.0000	-0.0000	0.0000	-0.0000	0.0166	0.0042	0.0004	-0.0001	0.0000
780.0130	0.0000	-1.5710	0.0000	-1.5708	0.0000	-0.0000	0.0000	0.0003	-0.0005	-0.0002	0.0001	0.0002	0.9743	1.0718	-0.3549	-0.1689	0.3026	0.1853	-0.0000	0.0011	0.0004	0.0000	-0.0000	0.0000	-0.0000	0.0136	0.0042	0.0003	-0.0001	0.0000
780.0230	-0.0000	-1.5709	0.0000	-1.5708	0.0000	-0.0000	0.0000	0.0002	-0.0003	-0.0001	0.0001	0.0001	0.9708	1.1008	-0.2755	-0.1744	0.2902	0.2097	0.0000	0.0014	0.0005	0.0000	-0.0000	0.0000	0.0000	0.0162	0.0048	0.0004	-0.0001	0.0000
780.0350	-0.0000	-1.5709	0.0000	-1.5708	0.0000	-0.0000	0.0000	0.0006	-0.0002	-0.0000	0.0001	0.0001	1.0647	1.0985	-0.3607	-0.1534	0.3009	0.2311	0.0000	0.0005	0.0001	0.0000	-0.0000	0.0000	0.0000	0.0062	0.0007	0.0001	-0.0000	0.0000
780.0450	-0.0000	-1.5709	0.0000	-1.5708	0.0000	-0.0000	0.0000	0.0011	-0.0002	-0.0000	0.0001	0.0001	0.9641	1.0352	-0.4052	-0.1667	0.2889	0.1979	-0.0000	0.0010	0.0003	0.0000	-0.0000	0.0000	-0.0000	0.0120	0.0026	0.0002	-0.0000	0.0000
780.0550	0.0000	-1.5709	0.0001	-1.5708	0.0000	-0.0000	0.0000	0.0013	-0.0002	-0.0000	0.0001	0.0001	0.9702	0.9956	-0.3944	-0.1552	0.2620	0.1795	0.0000	0.0008	0.0002	0.0000	-0.0000	0.0000	0.0000	0.0092	0.0017	0.0002	-0.0001	0.0000
780.0670	-0.0000	-1.5709	0.0000	-1.5708	-0.0000	-0.0000	0.0000	0.0012	-0.0001	0.0000	0.0001	0.0001	1.0220	1.0167	-0.4484	-0.1851	0.3026	0.2168	-0.0000	0.0006	0.0001	0.0000	-0.0000	0.0000	-0.0000	0.0076	0.0012	0.0002	-0.0000	0.0000
780.0770	0.0000	-1.5709	0.0001	-1.5708	0.0000	0.0000	-0.0000	0.0010	-0.0001	0.0000	0.0000	0.0001	1.0541	1.0249	-0.4738	-0.1927	0.2868	0.2159	-0.0000	0.0006	0.0002	0.0000	-0.0000	0.0000	-0.0000	0.0071	0.0017	0.0002	-0.0000	0.0000
780.0890	0.0000	-1.5709	0.0001	-1.5708	-0.0000	-0.0000	-0.0000	0.0008	-0.0001	0.0000	0.0000	0.0001	1.1080	1.0194	-0.5029	-0.1930	0.2606	0.2268	-0.0000	0.0004	0.0000	0.0000	-0.0000	0.0000	-0.0000	0.0047	0.0002	0.0001	-0.0000	0.0000
780.0990	-0.0000	-1.5709	0.0000	-1.5708	0.0000	-0.0000	-0.0001	0.0005	-0.0010	0.0000	0.0000	0.0001	0.9287	1.0303	-0.4743	-0.1711	0.2882	0.1961	-0.0000	0.0002	-0.0002	-0.0000	0.0000	0.0000	-0.0000	0.0020	-0.0015	-0.0002	0.0001	0.0000
780.1110	0.0000	-1.5709	0.0001	-1.5708	0.0000	0.0000	-0.0001	0.0004	-0.0006	0.0000	0.0000	0.0000	0.9267	1.0830	-0.4592	-0.1485	0.2751	0.2110	0.0000	0.0006	0.0001	0.0000	-0.0000	0.0000	0.0000	0.0067	0.0012	0.0001	-0.0000	0.0000
780.1210	-0.0000	-1.5709	0.0000	-1.5708	0.0000	0.0000	-0.0000	0.0004	-0.0004	0.0000	0.0000	0.0001	1.0072	1.0755	-0.5278	-0.1602	0.2989	0.1828	0.0000	0.0006	0.0002	0.0000	-0.0000	0.0000	0.0000	0.0072	0.0017	0.0002	-0.0000	0.0000
780.1310	0.0000	-1.5708	0.0000	-1.5708	0.0000	-0.0000	-0.0000	0.0004	-0.0009	0.0000	0.0000	0.0001	0.8321	1.0585	-0.4308	-0.1458	0.2678	0.1997	-0.0000	0.0008	0.0003	0.0000	-0.0000	0.0000	-0.0000	0.0098	0.0033	0.0004	-0.0001	0.0000
780.1430	0.0000	-1.5709	-0.0000	-1.5708	0.0000	0.0000	-0.0000	0.0006	-0.0005	0.0000	0.0000	0.0000	1.0126	1.0838	-0.3774	-0.1594	0.2710	0.2104	-0.0000	0.0006	0.0002	0.0000	-0.0000	0.0000	-0.0000	0.0068	0.0023	0.0003	-0.0001	0.0000
780.1530	0.0000	-1.5708	0.0000	-1.5708	-0.0000	0.0000	-0.0000	0.0007	-0.0002	0.0000	0.0000	0.0001	0.7943	1.1424	-0.4067	-0.1732	0.2848	0.1933	-0.0000	0.0005	0.0002	0.0000	-0.0000	0.0000	-0.0000	0.0057	0.0021	0.0002	-0.0000	0.0000
780.1630	0.0000	-1.5708	0.0000	-1.5708	0.0000	0.0000	-0.0000	0.0006	-0.0001	0.0000	0.0000	0.0001	0.7893	1.0837	-0.3662	-0.1706	0.2873	0.2208	0.0000	0.0004	0.0000	0.0000	-0.0000	0.0000	0.0000	0.0047	0.0002	0.0001	-0.0000	0.0000
780.1750	0.0000	-1.5709	0.0000	-1.5708	-0.0000	0.0000	-0.0000	0.0009	-0.0001	0.0000	0.0000	0.0001	0.9502	1.1359	-0.4154	-0.1699	0.2607	0.2089	-0.0000	-0.0001	-0.0001	-0.0000	0.0000	0.0000	-0.0000	-0.0008	-0.0014	-0.0000	0.0000	0.0000
780.1850	-0.0000	-1.5708	0.0001	-1.5708	0.0000	-0.0000	-0.0000	0.0008	-0.0001	0.0000	0.0000	0.0000	0.8637	1.0639	-0.4065	-0.1638	0.2806	0.2030	0.0000	0.0003	0.0001	0.0000	-0.0000	0.0000	0.0000	0.0032	0.0006	0.0000	-0.0000	0.0000
780.1950	-0.0000	-1.5708	0.0000	-1.5708	0.0000	-0.0000	-0.0000	0.0007	-0.0001	0.0000	0.0000	0.0000	0.9405	1.0703	-0.4053	-0.1715	0.2687	0.2043	-0.0000	0.0003	0.0000	0.0000	-0.0000	0.0000	-0.0000	0.0036	0.0001	0.0000	-0.0000	0.0000
780.2050	-0.0000	-1.5708	0.0000	-1.5708	-0.0000	0.0000	-0.0000	0.0008	-0.0001	0.0000	0.0001	0.0001	0.8980	1.0425	-0.4066	-0.1455	0.2551	0.2025	0.0000	0.0003	0.0001	0.0000	-0.0000	0.0000	0.0000	0.0036	0.0011	0.0001	-0.0000	0.0000
780.2150	0.0001	-1.5708	0.0000	-1.5709	0.0000	0.0000	-0.0000	0.0005	-0.0001	0.0000	0.0000	0.0000	0.8486	1.0209	-0.3888	-0.1580	0.2789	0.2266	0.0000	-0.0001	-0.0002	-0.0000	0.0000	0.0000	0.0000	-0.0013	-0.0019	-0.0001	0.0000	0.0000
780.2250	0.0000	-1.5708	0.0000	-1.5708	0.0000	-0.0000	-0.0000	0.0004	-0.0001	0.0000	0.0000	0.0001	0.9069	1.0259	-0.4399	-0.1475	0.2717	0.2026	0.0000	0.0001	-0.0001	0.0000	-0.0000	0.0000	0.0000	0.0008	-0.0008	0.0000	-0.0000	0.0000
780.2370	-0.0000	-1.5708	0.0000	-1.5708	0.0000	0.0000	-0.0000	0.0003	-0.0000	0.0000	0.0000	0.0001	0.7776	1.0555	-0.4344	-0.1432	0.2699	0.1950	-0.0000	-0.0004	-0.0003	-0.0000	0.0000	0.0000	-0.0000	-0.0052	-0.0029	-0.0002	0.0000	0.0000
780.2470	0.0000	-1.5708	0.0000	-1.5708	-0.0000	0.0000	-0.0000	0.0003	-0.0000	0.0000	0.0000	0.0001	0.7236	0.9649	-0.3862	-0.1521	0.2574	0.2044	-0.0000	-0.0001	-0.0001	-0.0000	0.0000	0.0000	-0.0000	-0.0013	-0.0009	-0.0001	0.0000	0.0000
780.2570	0.0000	-1.5708	0.0000	-1.5708	0.0000	-0.0000	-0.0000	0.0002	-0.0000	0.0000	0.0000	0.0001	0.5501	0.9445	-0.4365	-0.1441	0.2494	0.2193	-0.0000	-0.0002	-0.0001	-0.0000	0.0000	0.0000	-0.0000	-0.0026	-0.0013	-0.0000	0.0000	0.0000
780.2690	-0.0000	-1.5708	0.0000	-1.5708	-0.0000	0.0000	-0.0000	0.0002	-0.0000	0.0000	0.0000	0.0000	0.6929	1.0780	-0.4272	-0.1655	0.2789	0.2066	-0.0000	0.0000	-0.0000	0.0000	-0.0000	0.0000	-0.0000	0.0004	-0.0002	0.0001	-0.0000	0.0000
780.2790	0.0000	-1.5708	0.0000	-1.5708	0.0000	-0.0000	-0.0000	0.0002	-0.0000	0.0000	0.0000	0.0000	0.7226	0.9327	-0.3986	-0.1480	0.2953	0.1957	-0.0000	-0.0001	-0.0001	0.0000	-0.0000	0.0000	-0.0000	-0.0016	-0.0013	0.0000	-0.0000	0.0000
780.2910	0.0000	-1.5708	-0.0000	-1.5708	-0.0000	0.0000	-0.0000	0.0002	-0.0000	0.0000	0.0000	0.0000	0.6521	0.9846	-0.4311	-0.1551	0.2566	0.2104	-0.0000	0.0000	-0.0000	0.0000	-0.0000	0.0000	-0.0000	0.0003	-0.0003	0.0000	-0.0000	0.0000
780.3010	-0.0000	-1.5708	0.0000	-1.5708	-0.0000	-0.0000	-0.0000	0.0001	-0.0000	0.0000	0.0000	0.0000	0.6208	0.9680	-0.3790	-0.1325	0.2796	0.2293	0.0000	-0.0001	-0.0000	0.0000	-0.0000	0.0000	0.0000	-0.0007	-0.0003	0.0000	-0.0000	0.0000
780.3110	-0.0000	-1.5708	0.0000	-1.5708	0.0000	0.0000	-0.0000	0.0001	-0.0000	0.0000	0.0000	0.0000	0.5783	1.0261	-0.3473	-0.1208	0.2496	0.2023	0.0000	0.0003	0.0001	0.0000	-0.0000	0.0000	0.0000	0.0037	0.0011	0.0001	-0.0000	0.0000
780.3230	0.0000	-1.5708	0.0000	-1.5708	-0.0000	0.0000	-0.0000	0.0001	-0.0000	0.0000	0.0000	0.0000	0.5898	0.9938	-0.4481	-0.1301	0.2641	0.2166	0.0000	0.0002	0.0001	-0.0000	0.0000	0.0000	0.0000	0.0022	0.0006	-0.0000	0.0000	0.0000
780.3330	0.0000	-1.5708	0.0000	-1.5708	0.0000	-0.0000	-0.0000	0.0001	-0.0000	0.0000	0.0000	0.0000	0.4849	0.9156	-0.4048	-0.1659	0.2826	0.1924	-0.0000	-0.0002	-0.0001	-0.0000	0.0000	0.0000	-0.0000	-0.0022	-0.0009	-0.0001	0.0000	0.0000
780.3450	0.0000	-1.5708	0.0000	-1.5708	0.0000	0.0000	-0.0000	0.0001	-0.0000	0.0000	0.0000	0.0000	0.5900	0.9949	-0.4221	-0.1329	0.2631	0.1641	-0.0000	0.0000	-0.0000	0.0000	-0.0000	0.0000	-0.0000	0.0003	-0.0003	0.0001	-0.0000	0.0000
780.3550	-0.0000	-1.5708	-0.0000	-1.5708	0.0000	0.0000	-0.0000	0.0001	-0.0000	0.0000	0.0000	0.0000	0.6278	0.9320	-0.4036	-0.1713	0.2583	0.1782	0.0000	0.0002	-0.0000	-0.0000	0.0000	0.0000	0.0000	0.0022	-0.0004	-0.0000	0.0000	0.0000
780.3650	-0.0000	-1.5708	0.0000	-1.5708	0.0000	0.0000	-0.0000	0.0001	-0.0000	0.0000	0.0000	0.0000	0.5530	0.9145	-0.4558	-0.1589	0.2318	0.2255	-0.0000	-0.0004	-0.0003	-0.0000	0.0000	0.0000	-0.0000	-0.0046	-0.0033	-0.0001	0.0000	0.0000
780.3750	-0.0000	-1.5708	0.0000	-1.5708	-0.0000	0.0000	-0.0001	0.0001	-0.0000	0.0000	0.0000	0.0000	0.5732	0.9551	-0.4194	-0.1289	0.2503	0.2004	0.0000	0.0002	0.0000	-0.0000	0.0000	0.0000	0.0000	0.0026	0.0001	-0.0000	0.0000	0.0000
780.3850	0.0000	-1.5708	0.0000	-1.5708	-0.0000	-0.0000	-0.0001	0.0001	-0.0000	0.0000	0.0000	0.0000	0.5851	0.9516	-0.4279	-0.1385	0.2515	0.1920	0.0000	0.0003	0.0001	0.0000	0.0000	0.0000	0.0000	0.0032	0.0006	0.0000	0.0000	0.0000
780.3970	0.0000	-1.5708	0.0000	-1.5708	0.0000	0.0000	-0.0001	0.0001	-0.0000	0.0000	0.0000	0.0000	0.4584	1.0177	-0.4733	-0.1150	0.2577	0.1995	0.0000	0.0001	0.0001	0.0000	-0.0000	0.0000	0.0000	0.0009	0.0012	0.0002	-0.0000	0.0000
780.4070	0.0000	-1.5708	0.0000	-1.5708	0.0000	0.0000	-0.0000	0.0000	-0.0000	0.0000	0.0000	0.0000	0.6081	1.0097	-0.4052	-0.1290	0.2419	0.2108	-0.0000	-0.0004	-0.0001	-0.0000	0.0000	0.0000	-0.0000	-0.0046	-0.0014	-0.0000	0.0000	0.0000
780.4170	0.0000	-1.5708	-0.0000	-1.5708	0.0000	0.0000	-0.0000	0.0000	-0.0000	0.0000	0.0000	0.0000	0.4933	1.0105	-0.3786	-0.1028	0.2692	0.1884	-0.0000	-0.0006	-0.0002	-0.0000	0.0000	0.0000	-0.0000	-0.0066	-0.0023	-0.0001	0.0000	0.0000
780.4270	0.0000	-1.5708	0.0000	-1.5708	-0.0000	0.0001	-0.0000	0.0000	-0.0000	0.0000	0.0000	0.0000	0.5829	0.9475	-0.4547	-0.1272	0.2560	0.1849	0.0000	-0.0001	-0.0001	-0.0000	0.0000	0.0000	0.0000	-0.0012	-0.0008	-0.0000	0.0000	0.0000
780.4370	0.0000	-1.5708	0.0000	-1.5708	0.0000	0.0000	-0.0000	0.0000	-0.0000	0.0000	0.0000	0.0000	0.4341	0.9906	-0.4509	-0.1257	0.2596	0.2047	-0.0000	0.0000	-0.0000	0.0000	-0.0000	0.0000	-0.0000	0.0003	-0.0003	0.0001	-0.0000	0.0000
780.4490	0.0000	-1.5708	0.0000	-1.5708	0.0000	0.0000	-0.0001	0.0000	-0.0000	0.0000	0.0000	0.0000	0.5788	1.0160	-0.4677	-0.1362	0.2519	0.1894	0.0000	-0.0001	-0.0001	0.0000	0.0000	0.0000	0.0000	-0.0011	-0.0008	0.0000	0.0000	0.0000
780.4590	-0.0000	-1.5708	-0.0000	-1.5708	0.0000	-0.0000	-0.0000	0.0000	-0.0000	0.0000	0.0000	0.0000	0.5427	0.9747	-0.4195	-0.1236	0.2247	0.1965	0.0000	-0.0000	-0.0001	-0.0000	0.0000	0.0000	0.0000	-0.0002	-0.0009	-0.0000	0.0000	0.0000
780.4710	0.0000	-1.5708	0.0000	-1.5708	-0.0000	-0.0000	-0.0000	0.0000	-0.0000	0.0000	0.0000	0.0000	0.5791	0.8921	-0.4243	-0.1381	0.2543	0.1697	0.0000	-0.0003	-0.0003	-0.0000	0.0000	0.0000	0.0000	-0.0032	-0.0029	-0.0002	0.0001	0.0000
780.4810	-0.0000	-1.5708	0.0000	-1.5708	-0.0000	-0.0000	-0.0000	0.0000	-0.0000	0.0000	0.0000	0.0000	0.5656	0.9835	-0.4480	-0.1206	0.2352	0.1955	0.0000	-0.0001	-0.0001	-0.0000	0.0000	0.0000	0.0000	-0.0012	-0.0008	-0.0000	0.0000	0.0000
780.4910	-0.0000	-1.5708	0.0000	-1.5708	-0.0000	-0.0000	-0.0000	0.0000	-0.0000	0.0000	0.0000	0.0000	0.6465	0.9457	-0.4301	-0.1255	0.2337	0.2064	0.0000	-0.0003	-0.0002	0.0000	-0.0000	0.0000	0.0000	-0.0040	-0.0017	0.0000	-0.0000	0.0000
780.5030	0.0000	-1.5708	0.0000	-1.5709	-0.0000	-0.0000	-0.0000	0.0000	-0.0000	0.0000	0.0000	0.0000	0.5756	0.9209	-0.4753	-0.1326	0.2279	0.2115	0.0000	-0.0001	-0.0000	-0.0000	0.0000	0.0000	0.0000	-0.0017	-0.0004	-0.0000	0.0000	0.0000
780.5130	-0.0000	-1.5708	0.0000	-1.5708	0.0000	-0.0000	-0.0000	0.0000	-0.0000	0.0000	0.0000	0.0000	0.6946	1.0003	-0.4605	-0.1306	0.2245	0.1912	0.0000	-0.0001	-0.0001	-0.0000	0.0000	0.0000	0.0000	-0.0012	-0.0008	-0.0000	0.0000	0.0000
780.5250	-0.0000	-1.5708	0.0000	-1.5708	0.0000	0.0000	-0.0000	0.0000	-0.0000	0.0000	0.0000	0.0000	0.7226	0.9414	-0.4579	-0.1292	0.2327	0.2035	-0.0000	-0.0001	-0.0001	-0.0000	0.0000	0.0000	-0.0000	-0.0008	-0.0014	-0.0001	0.0000	0.0000
780.5350	-0.0000	-1.5708	0.0000	-1.5708	-0.0000	0.0000	-0.0000	0.0000	-0.0000	0.0000	0.0000	0.0000	0.7245	0.9420	-0.4639	-0.1291	0.2355	0.1864	-0.0000	-0.0002	-0.0001	-0.0000	0.0000	0.0000	-0.0000	-0.0026	-0.0013	-0.0000	0.0000	0.0000
780.5450	-0.0000	-1.5708	-0.0000	-1.5708	0.0000	0.0000	-0.0000	0.0000	-0.0000	0.0000	0.0000	0.0000	0.6700	0.8790	-0.3948	-0.1136	0.2237	0.1814	-0.0000	0.0000	-0.0000	-0.0000	0.0000	0.0000	-0.0000	0.0002	-0.0004	-0.0001	0.0000	0.0000
780.5550	-0.0000	-1.5708	0.0000	-1.5708	0.0000	-0.0000	-0.0000	0.0000	-0.0000	0.0000	0.0000	0.0000	0.7025	0.9181	-0.4278	-0.1359	0.2173	0.1544	0.0000	-0.0001	-0.0000	-0.0000	0.0000	0.0000	0.0000	-0.0007	-0.0004	-0.0000	0.0000	0.0000
780.5670	-0.0000	-1.5708	-0.0000	-1.5708	-0.0000	0.0000	-0.0001	0.0000	-0.0000	0.0000	0.0000	0.0000	0.6032	0.9345	-0.4687	-0.1440	0.2406	0.1766	0.0000	-0.0002	-0.0002	-0.0000	0.0000	0.0000	0.0000	-0.0022	-0.0018	-0.0001	0.0000	0.0000
780.5770	-0.0000	-1.5708	0.0001	-1.5708	0.0000	-0.0000	-0.0000	0.0000	-0.0000	0.0000	0.0000	0.0000	0.5587	0.9293	-0.4852	-0.1265	0.2334	0.2067	0.0000	0.0002	-0.0000	0.0000	-0.0000	0.0000	0.0000	0.0022	-0.0004	0.0000	-0.0000	0.0000
780.5870	0.0000	-1.5708	0.0000	-1.5708	0.0000	0.0000	-0.0000	0.0000	-0.0000	0.0002	0.0000	0.0000	0.6787	0.9557	-0.4981	-0.1267	0.2286	0.1778	0.0000	-0.0001	-0.0001	-0.0000	0.0000	0.0000	0.0000	-0.0017	-0.0014	-0.0001	0.0000	0.0000
780.5970	-0.0000	-1.5708	0.0000	-1.5708	0.0000	-0.0000	-0.0001	0.0000	-0.0000	0.0000	0.0000	0.0000	0.6392	0.9143	-0.4885	-0.1394	0.2178	0.1479	-0.0000	-0.0005	-0.0002	-0.0000	0.0000	0.0000	-0.0000	-0.0055	-0.0022	-0.0000	0.0000	0.0000
780.6070	-0.0000	-1.5708	0.0000	-1.5708	0.0000	0.0000	-0.0000	0.0000	-0.0000	0.0000	0.0000	0.0000	0.6656	0.9277	-0.4440	-0.1325	0.2419	0.2041	-0.0000	-0.0000	-0.0001	-0.0000	0.0000	0.0000	-0.0000	-0.0003	-0.0009	-0.0001	0.0000	0.0000
780.6170	0.0000	-1.5708	0.0000	-1.5708	0.0000	0.0000	-0.0001	0.0000	-0.0000	0.0000	0.0000	0.0000	0.7121	0.8737	-0.4377	-0.1226	0.2339	0.1857	0.0000	-0.0003	-0.0001	-0.0000	0.0000	0.0000	0.0000	-0.0037	-0.0013	-0.0001	0.0000	0.0000
780.6290	-0.0000	-1.5708	0.0000	-1.5708	0.0000	0.0000	-0.0001	0.0000	-0.0000	0.0000	0.0000	0.0000	0.5574	0.9188	-0.4468	-0.1400	0.2187	0.2037	0.0000	-0.0001	-0.0001	-0.0000	0.0000	0.0000	0.0000	-0.0017	-0.0014	-0.0001	0.0000	0.0000
780.6390	0.0000	-1.5708	0.0000	-1.5708	-0.0000	-0.0000	-0.0000	0.0000	-0.0000	0.0000	0.0000	0.0000	0.5551	0.9137	-0.4188	-0.1300	0.2174	0.1766	-0.0000	-0.0003	-0.0001	-0.0000	0.0000	0.0000	-0.0000	-0.0037	-0.0014	-0.0001	0.0000	0.0000
780.6490	-0.0000	-1.5708	0.0000	-1.5708	0.0000	0.0000	-0.0000	0.0000	-0.0000	0.0000	0.0000	0.0000	0.6217	0.8685	-0.4227	-0.1211	0.2159	0.2001	0.0000	-0.0002	-0.0001	-0.0000	0.0000	0.0000	0.0000	-0.0027	-0.0014	-0.0001	0.0000	0.0000
780.6610	0.0000	-1.5708	0.0000	-1.5708	0.0000	0.0000	-0.0001	0.0000	-0.0000	0.0000	0.0000	0.0000	0.5417	0.8183	-0.4186	-0.1157	0.2101	0.1831	-0.0000	0.0001	0.0001	0.0000	-0.0000	0.0000	-0.0000	0.0013	0.0007	0.0001	-0.0000	0.0000
780.6710	-0.0000	-1.5708	0.0000	-1.5708	-0.0000	0.0000	-0.0000	0.0000	-0.0000	0.0001	0.0000	0.0000	0.5291	0.8811	-0.4575	-0.1444	0.2302	0.1751	0.0000	0.0003	0.0001	0.0000	-0.0000	0.0000	0.0000	0.0034	0.0008	0.0002	-0.0001	0.0000
780.6830	0.0000	-1.5708	0.0000	-1.5708	0.0000	-0.0000	-0.0000	0.0000	-0.0000	0.0000	0.0000	0.0000	0.6524	0.9788	-0.4871	-0.1174	0.2314	0.1783	-0.0000	-0.0001	-0.0001	-0.0000	0.0000	0.0000	-0.0000	-0.0012	-0.0009	-0.0001	0.0000	0.0000
780.6930	0.0000	-1.5708	0.0000	-1.5708	0.0000	-0.0000	-0.0000	0.0000	-0.0000	0.0000	0.0000	0.0000	0.7032	0.8560	-0.4709	-0.1605	0.2289	0.1905	0.0000	0.0002	0.0001	0.0000	-0.0000	0.0000	0.0000	0.0028	0.0012	0.0001	-0.0000	0.0000
780.7050	-0.0000	-1.5708	0.0000	-1.5708	0.0000	0.0000	-0.0000	0.0000	-0.0000	0.0000	0.0000	0.0000	0.6237	0.8786	-0.4769	-0.1162	0.2022	0.1892	0.0000	0.0001	0.0000	-0.0000	0.0000	0.0000	0.0000	0.0017	0.0001	-0.0000	0.0000	0.0000
780.7150	0.0000	-1.5708	0.0000	-1.5708	-0.0000	0.0000	-0.0000	0.0000	-0.0000	0.0000	0.0000	0.0000	0.5614	0.8787	-0.4703	-0.1432	0.2263	0.1918	-0.0000	-0.0005	-0.0001	-0.0000	0.0000	-0.0000	-0.0000	-0.0058	-0.0015	-0.0002	0.0000	-0.0000
780.7270	-0.0000	-1.5708	-0.0000	-1.5708	0.0000	-0.0000	-0.0000	0.0000	-0.0000	0.0000	0.0000	0.0000	0.4924	0.8356	-0.5122	-0.0988	0.2305	0.1704	-0.0000	-0.0004	-0.0002	-0.0000	0.0000	-0.0000	-0.0000	-0.0047	-0.0024	-0.0001	0.0000	-0.0000
780.7370	-0.0000	-1.5708	0.0000	-1.5708	0.0000	0.0000	-0.0000	0.0000	-0.0000	0.0001	0.0000	-0.0000	0.6366	0.9359	-0.4718	-0.1378	0.2345	0.1773	-0.0000	0.0001	0.0000	0.0000	-0.0000	-0.0000	-0.0000	0.0018	0.0002	0.0000	-0.0000	-0.0000
780.7470	-0.0000	-1.5708	0.0000	-1.5708	0.0000	0.0000	-0.0000	0.0000	-0.0000	0.0001	0.0000	-0.0000	0.6089	0.9471	-0.4225	-0.1482	0.2294	0.1693	-0.0000	-0.0003	-0.0002	-0.0000	0.0000	-0.0000	-0.0000	-0.0032	-0.0018	-0.0001	0.0000	-0.0000
780.7570	0.0000	-1.5708	0.0000	-1.5708	0.0000	0.0000	-0.0000	0.0000	-0.0000	0.0000	0.0000	-0.0001	0.5726	0.8758	-0.4939	-0.1416	0.2216	0.1776	-0.0000	0.0001	0.0000	-0.0000	0.0000	-0.0000	-0.0000	0.0017	0.0001	-0.0000	0.0000	-0.0000
780.7670	0.0000	-1.5708	0.0000	-1.5708	0.0000	0.0000	-0.0000	0.0000	-0.0000	0.0000	0.0000	-0.0000	0.6408	0.9243	-0.5136	-0.1416	0.2121	0.1891	-0.0000	-0.0001	-0.0001	-0.0000	0.0000	-0.0000	-0.0000	-0.0012	-0.0009	-0.0001	0.0000	-0.0000
780.7770	0.0000	-1.5708	0.0000	-1.5708	0.0000	-0.0000	-0.0000	0.0000	-0.0000	0.0000	0.0000	-0.0001	0.6010	0.8099	-0.4881	-0.1411	0.2311	0.1473	-0.0000	0.0000	-0.0000	0.0000	-0.0000	-0.0000	-0.0000	0.0003	-0.0003	0.0000	-0.0000	-0.0000
780.7870	-0.0000	-1.5708	0.0000	-1.5708	0.0000	0.0000	-0.0000	0.0000	-0.0000	0.0000	0.0000	-0.0001	0.5953	0.9159	-0.4013	-0.1379	0.2244	0.1803	-0.0000	-0.0002	-0.0002	-0.0000	0.0000	-0.0000	-0.0000	-0.0022	-0.0019	-0.0001	0.0000	-0.0000
780.7990	-0.0000	-1.5708	0.0000	-1.5708	-0.0000	0.0000	-0.0000	0.0000	-0.0000	0.0002	0.0000	-0.0002	0.5910	0.8833	-0.5135	-0.1334	0.1959	0.1742	-0.0000	-0.0001	-0.0001	-0.0000	0.0000	-0.0000	-0.0000	-0.0012	-0.0008	-0.0000	0.0000	-0.0000
780.8090	0.0000	-1.5708	0.0000	-1.5708	-0.0000	0.0000	-0.0000	0.0000	-0.0000	0.0001	0.0000	-0.0002	0.5409	0.8805	-0.4852	-0.1269	0.2154	0.1723	-0.0000	0.0002	-0.0000	-0.0000	0.0000	-0.0000	-0.0000	0.0021	-0.0004	-0.0001	0.0000	-0.0000
780.8190	-0.0000	-1.5708	-0.0000	-1.5708	0.0000	0.0000	-0.0000	0.0000	-0.0000	0.0000	0.0000	-0.0001	0.7885	1.6057	-0.3526	-0.1586	0.2195	0.1490	0.1745	0.5624	0.1368	-0.0137	-0.0079	-0.0368	0.4919	4.2071	1.2442	0.0380	-0.0379	-0.0918
780.8310	0.0000	-1.5708	0.0000	-1.5708	0.0000	-0.0000	0.0012	0.0070	-0.0000	-0.0005	0.0000	-0.0005	1.4852	1.4417	-0.2742	-0.1758	0.1833	0.0460	0.4178	0.9468	0.1555	-0.0452	-0.0158	-0.0882	0.4919	4.2037	1.2431	0.0379	-0.0379	-0.0918
780.8410	0.0000	-1.5707	-0.0000	-1.5708	-0.0000	-0.0000	0.0037	0.0090	-0.0000	-0.0016	0.0000	-0.0030	1.5481	1.6144	-0.2284	-0.2228	0.1590	-0.0325	0.6205	1.2669	0.1710	-0.0714	-0.0224	-0.1311	0.4919	4.1970	1.2415	0.0378	-0.0378	-0.0918
780.8510	0.0001	-1.5706	-0.0000	-1.5709	0.0000	-0.0000	0.0078	0.0125	-0.0000	-0.0042	-0.0002	-0.0054	1.4340	1.7341	-0.2169	-0.1978	0.1529	-0.0631	0.8232	1.5865	0.1863	-0.0977	-0.0290	-0.1740	0.4919	4.1847	1.2381	0.0377	-0.0378	-0.0918
780.8630	0.0002	-1.5704	-0.0000	-1.5709	-0.0000	-0.0001	0.0085	0.0159	-0.0000	-0.0060	-0.0005	-0.0093	1.2150	1.6879	-0.1085	-0.2334	0.1477	-0.1067	1.0665	1.7246	0.2043	-0.1292	-0.0369	-0.2255	0.4919	4.1613	1.2305	0.0373	-0.0377	-0.0918
780.8730	0.0003	-1.5702	-0.0000	-1.5709	0.0000	-0.0002	0.0081	0.0141	-0.0000	-0.0055	-0.0004	-0.0087	1.2632	1.3111	-0.2205	-0.2154	0.1269	-0.1045	1.0318	1.3717	0.0776	-0.1336	-0.0336	-0.2183	0.0000	-0.0677	-0.0216	-0.0012	0.0003	-0.0000
780.8850	0.0003	-1.5701	-0.0000	-1.5710	-0.0000	-0.0003	0.0070	0.0141	-0.0000	-0.0045	-0.0005	-0.0080	1.3692	1.1696	-0.1352	-0.2297	0.1395	-0.1237	1.0318	1.3701	0.0768	-0.1336	-0.0336	-0.2183	0.0000	-0.0864	-0.0295	-0.0016	0.0004	-0.0000
780.8950	0.0004	-1.5699	0.0000	-1.5711	0.0000	-0.0004	0.0068	0.0148	-0.0000	-0.0046	-0.0006	-0.0082	1.4851	1.0597	-0.1943	-0.2485	0.0891	-0.1190	1.0318	1.3685	0.0762	-0.1337	-0.0336	-0.2183	0.0000	-0.1053	-0.0356	-0.0020	0.0005	-0.0000
780.9070	0.0005	-1.5697	0.0000	-1.5711	-0.0000	-0.0004	0.0076	0.0142	-0.0000	-0.0042	-0.0013	-0.0079	1.3818	0.8997	-0.1609	-0.2617	0.1067	-0.1283	1.0318	1.3663	0.0752	-0.1337	-0.0336	-0.2183	0.0000	-0.1316	-0.0451	-0.0026	0.0007	-0.0000
780.9170	0.0006	-1.5696	0.0001	-1.5711	-0.0000	-0.0006	0.0073	0.0133	0.0003	-0.0047	-0.0010	-0.0094	1.7055	1.6359	-0.0031	-0.2803	0.0862	-0.1677	1.2843	2.0299	0.3250	-0.1472	-0.0475	-0.2712	0.9280	7.7646	2.2852	0.0770	-0.0755	-0.1722
780.9290	0.0007	-1.5694	0.0001	-1.5713	-0.0001	-0.0007	0.0132	0.0203	0.0019	-0.0097	-0.0038	-0.0157	1.5880	1.2285	0.0014	-0.2974	0.0859	-0.1274	1.5051	2.0391	0.3580	-0.2018	-0.0654	-0.3027	0.9280	7.7404	2.2770	0.0765	-0.0753	-0.1722
780.9390	0.0008	-1.5692	0.0001	-1.5714	-0.0001	-0.0009	0.0142	0.0211	0.0009	-0.0114	-0.0024	-0.0161	1.3819	1.6068	0.2127	-0.3246	0.0638	-0.1483	1.5107	2.0467	0.3855	-0.2473	-0.0803	-0.3038	0.9280	7.7200	2.2703	0.0764	-0.0753	-0.1722
780.9490	0.0010	-1.5690	0.0000	-1.5715	-0.0001	-0.0010	0.0146	0.0242	0.0011	-0.0134	-0.0040	-0.0179	1.6580	1.7790	0.2824	-0.3255	0.0352	-0.1565	1.5162	2.0535	0.4128	-0.2783	-0.0952	-0.3049	0.9281	7.6907	2.2608	0.0759	-0.0752	-0.1722
780.9610	0.0012	-1.5686	0.0001	-1.5716	-0.0002	-0.0012	0.0208	0.0296	0.0020	-0.0127	-0.0035	-0.0196	1.4227	1.8388	0.3774	-0.2884	-0.0076	-0.2159	1.5228	2.0614	0.4453	-0.2791	-0.1131	-0.3062	0.9281	7.6515	2.2474	0.0753	-0.0750	-0.1722
780.9710	0.0014	-1.5683	0.0001	-1.5717	-0.0002	-0.0014	0.0222	0.0358	0.0025	-0.0128	-0.0048	-0.0235	1.5023	1.7185	0.3912	-0.3524	-0.0233	-0.1677	1.5284	2.0675	0.4721	-0.2798	-0.1280	-0.3072	0.9281	7.6130	2.2338	0.0746	-0.0748	-0.1722
780.9830	0.0018	-1.5679	0.0001	-1.5719	-0.0002	-0.0017	0.0254	0.0410	0.0034	-0.0157	-0.0056	-0.0260	1.2263	1.7330	0.5377	-0.2972	-0.0006	-0.2550	1.5350	2.0739	0.5040	-0.2807	-0.1459	-0.3085	0.9281	7.5555	2.2139	0.0737	-0.0746	-0.1722
780.9930	0.0020	-1.5674	0.0001	-1.5721	-0.0003	-0.0020	0.0281	0.0454	0.0035	-0.0173	-0.0059	-0.0291	1.2262	1.2001	0.4482	-0.3322	-0.0207	-0.2435	1.4611	1.4149	0.2833	-0.2886	-0.1485	-0.2933	0.0001	-0.4100	-0.1395	-0.0072	0.0019	-0.0000
781.0050	0.0023	-1.5669	0.0001	-1.5723	-0.0003	-0.0024	0.0273	0.0413	0.0011	-0.0172	-0.0054	-0.0297	0.9967	1.5410	0.6338	-0.2832	-0.0492	-0.2337	1.4611	1.4097	0.2811	-0.2887	-0.1485	-0.2933	0.0001	-0.4720	-0.1612	-0.0082	0.0022	-0.0000
781.0150	0.0026	-1.5665	0.0002	-1.5724	-0.0004	-0.0026	0.0284	0.0429	0.0041	-0.0158	-0.0060	-0.0285	1.1055	1.6629	0.6006	-0.3033	-0.0759	-0.2858	1.5711	2.3304	0.6189	-0.2773	-0.1654	-0.3159	1.2936	10.5137	3.0694	0.1167	-0.1116	-0.2392
781.0270	0.0029	-1.5659	0.0003	-1.5726	-0.0005	-0.0031	0.0339	0.0566	0.0093	-0.0169	-0.0073	-0.0366	1.2366	1.8134	0.5809	-0.3502	-0.0619	-0.2954	1.5804	2.3389	0.6595	-0.2784	-0.1950	-0.3177	1.2937	10.4299	3.0373	0.1147	-0.1111	-0.2392
781.0370	0.0033	-1.5653	0.0003	-1.5728	-0.0005	-0.0034	0.0358	0.0592	0.0090	-0.0201	-0.0084	-0.0418	1.4790	2.0931	0.6492	-0.3678	-0.0741	-0.2542	1.5881	2.3460	0.6936	-0.2794	-0.2196	-0.3192	1.2938	10.3585	3.0122	0.1133	-0.1107	-0.2392
781.0470	0.0037	-1.5647	0.0004	-1.5731	-0.0006	-0.0039	0.0393	0.0668	0.0098	-0.0221	-0.0094	-0.0435	1.4155	1.9605	0.6881	-0.3519	-0.0979	-0.2704	1.5958	2.3523	0.7272	-0.2803	-0.2442	-0.3207	1.2940	10.2783	2.9826	0.1115	-0.1102	-0.2392
781.0590	0.0042	-1.5638	0.0005	-1.5733	-0.0007	-0.0044	0.0433	0.0729	0.0109	-0.0265	-0.0095	-0.0465	1.5920	2.0859	0.7346	-0.3490	-0.1117	-0.3200	1.6051	2.3587	0.7671	-0.2815	-0.2737	-0.3225	1.2943	10.1690	2.9434	0.1094	-0.1097	-0.2392
781.0710	0.0048	-1.5628	0.0007	-1.5737	-0.0008	-0.0050	0.0502	0.0805	0.0120	-0.0294	-0.0108	-0.0531	1.5913	1.9390	0.7343	-0.3721	-0.1386	-0.2769	1.6144	2.3644	0.8066	-0.2827	-0.3032	-0.3243	1.2946	10.0499	2.8996	0.1068	-0.1090	-0.2392
781.0810	0.0053	-1.5620	0.0008	-1.5740	-0.0009	-0.0056	0.0534	0.0874	0.0133	-0.0309	-0.0111	-0.0578	1.2960	1.9108	0.6764	-0.3183	-0.1350	-0.2661	1.6221	2.3678	0.8389	-0.2837	-0.3237	-0.3258	1.2950	9.9358	2.8566	0.1045	-0.1084	-0.2392
781.0910	0.0059	-1.5610	0.0009	-1.5743	-0.0010	-0.0061	0.0565	0.0949	0.0135	-0.0310	-0.0114	-0.0625	1.2585	1.6935	0.7174	-0.3630	-0.1559	-0.2152	1.6299	2.3708	0.8710	-0.2847	-0.3238	-0.3273	1.2954	9.8157	2.8127	0.1018	-0.1077	-0.2392
781.1030	0.0066	-1.5599	0.0010	-1.5747	-0.0011	-0.0069	0.0597	0.0987	0.0087	-0.0362	-0.0116	-0.0600	1.5581	0.7280	0.5115	-0.3573	-0.1689	-0.2455	1.5278	1.4468	0.5635	-0.2973	-0.3133	-0.3062	0.0019	-1.3695	-0.4900	-0.0272	0.0071	-0.0000
781.1130	0.0072	-1.5589	0.0011	-1.5751	-0.0013	-0.0075	0.0601	0.0903	0.0067	-0.0362	-0.0106	-0.0611	1.2922	1.8181	0.6937	-0.2781	-0.2150	-0.2887	1.5667	1.7674	0.6792	-0.2928	-0.3173	-0.3142	0.4620	2.4590	0.6257	0.0217	-0.0359	-0.0850
781.1250	0.0079	-1.5578	0.0013	-1.5755	-0.0014	-0.0083	0.0664	0.1105	0.0128	-0.0349	-0.0130	-0.0678	1.6558	1.9087	0.7727	-0.3279	-0.1999	-0.3243	1.6713	2.5727	0.9883	-0.2827	-0.3275	-0.3356	1.5785	11.8737	3.3732	0.1416	-0.1406	-0.2913
781.1350	0.0086	-1.5566	0.0013	-1.5759	-0.0015	-0.0090	0.0714	0.1133	0.0106	-0.0385	-0.0132	-0.0744	1.1069	2.1274	0.9103	-0.2801	-0.2404	-0.3122	1.6807	2.5768	0.9841	-0.2838	-0.3277	-0.3374	1.5793	11.7330	3.3243	0.1389	-0.1399	-0.2913
781.1470	0.0095	-1.5552	0.0014	-1.5764	-0.0016	-0.0099	0.0731	0.1219	0.0110	-0.0411	-0.0147	-0.0790	1.5240	2.3484	1.0594	-0.2912	-0.2862	-0.3439	1.6921	2.5815	0.9789	-0.2851	-0.3280	-0.3396	1.5805	11.5597	3.2636	0.1355	-0.1390	-0.2913
781.1570	0.0102	-1.5539	0.0015	-1.5767	-0.0018	-0.0108	0.0790	0.1315	0.0106	-0.0423	-0.0154	-0.0862	1.6289	2.0686	1.1033	-0.2988	-0.3098	-0.2796	1.7016	2.5838	0.9738	-0.2862	-0.3282	-0.3414	1.5818	11.3968	3.2057	0.1322	-0.1381	-0.2913
781.1690	0.0113	-1.5522	0.0017	-1.5773	-0.0020	-0.0119	0.0870	0.1374	0.0134	-0.0456	-0.0188	-0.0904	1.3153	2.4746	1.0096	-0.3164	-0.3115	-0.2355	1.7131	2.5858	0.9673	-0.2876	-0.3285	-0.3436	1.5835	11.1920	3.1331	0.1281	-0.1371	-0.2913
781.1790	0.0121	-1.5508	0.0019	-1.5777	-0.0022	-0.0128	0.0882	0.1468	0.0153	-0.0473	-0.0192	-0.0916	1.7739	2.2731	0.9259	-0.3055	-0.3093	-0.3014	1.7226	2.5865	0.9615	-0.2888	-0.3288	-0.3455	1.5852	11.0087	3.0675	0.1243	-0.1360	-0.2913
781.1910	0.0132	-1.5489	0.0021	-1.5783	-0.0024	-0.0139	0.0946	0.1576	0.0173	-0.0495	-0.0206	-0.1007	1.6580	2.0492	0.8254	-0.3444	-0.3398	-0.2732	1.7341	2.5852	0.9534	-0.2904	-0.3290	-0.3476	1.5876	10.7642	2.9782	0.1188	-0.1346	-0.2913
781.2010	0.0142	-1.5473	0.0022	-1.5789	-0.0026	-0.0149	0.1008	0.1658	0.0166	-0.0537	-0.0212	-0.1025	1.3907	1.8331	0.8729	-0.2878	-0.3791	-0.3448	1.7437	2.5837	0.9465	-0.2916	-0.3292	-0.3495	1.5899	10.5563	2.9028	0.1144	-0.1335	-0.2913
781.2110	0.0153	-1.5457	0.0023	-1.5794	-0.0029	-0.0160	0.1022	0.1614	0.0105	-0.0543	-0.0216	-0.1065	1.1865	1.4127	0.8440	-0.3083	-0.3746	-0.2899	1.6145	1.4418	0.5367	-0.3084	-0.3153	-0.3229	0.0128	-3.1683	-1.1313	-0.0640	0.0168	-0.0000
781.2230	0.0165	-1.5437	0.0026	-1.5800	-0.0031	-0.0173	0.1048	0.1762	0.0199	-0.0546	-0.0253	-0.1110	1.8409	2.3561	0.7696	-0.3315	-0.3418	-0.2974	1.7734	2.7187	0.9818	-0.2890	-0.3323	-0.3554	1.7824	11.8947	3.2400	0.1536	-0.1616	-0.3268
781.2330	0.0176	-1.5418	0.0027	-1.5806	-0.0034	-0.0184	0.1118	0.1869	0.0172	-0.0585	-0.0260	-0.1150	1.7085	1.8190	0.9074	-0.2832	-0.3636	-0.3228	1.7843	2.7172	0.9741	-0.2903	-0.3326	-0.3575	1.7858	11.6597	3.1564	0.1486	-0.1603	-0.3268
781.2450	0.0190	-1.5396	0.0029	-1.5813	-0.0037	-0.0199	0.1159	0.1888	0.0169	-0.0592	-0.0290	-0.1239	1.8063	2.5690	1.0550	-0.3121	-0.3316	-0.3186	1.7974	2.7152	0.9648	-0.2918	-0.3330	-0.3599	1.7904	11.3757	3.0559	0.1427	-0.1587	-0.3268
781.2550	0.0201	-1.5376	0.0030	-1.5819	-0.0040	-0.0211	0.1221	0.1999	0.0169	-0.0624	-0.0298	-0.1304	2.2142	2.6331	1.0685	-0.2869	-0.3099	-0.2999	1.8083	2.7124	0.9564	-0.2931	-0.3333	-0.3620	1.7948	11.1263	2.9660	0.1373	-0.1573	-0.3268
781.2670	0.0217	-1.5351	0.0033	-1.5827	-0.0044	-0.0228	0.1310	0.2154	0.0194	-0.0663	-0.0303	-0.1335	1.3643	2.1439	0.9808	-0.2795	-0.3091	-0.2954	1.8215	2.7080	0.9460	-0.2946	-0.3336	-0.3645	1.8007	10.8128	2.8545	0.1307	-0.1556	-0.3268
781.2770	0.0230	-1.5329	0.0034	-1.5833	-0.0046	-0.0242	0.1333	0.2205	0.0196	-0.0655	-0.0344	-0.1397	1.7508	2.5103	0.9828	-0.2893	-0.2783	-0.3270	1.8326	2.7031	0.9369	-0.2959	-0.3339	-0.3665	1.8062	10.5381	2.7576	0.1251	-0.1541	-0.3268
781.2890	0.0247	-1.5302	0.0038	-1.5841	-0.0051	-0.0258	0.1401	0.2319	0.0220	-0.0678	-0.0348	-0.1482	1.8078	2.4134	0.9049	-0.2886	-0.2627	-0.2789	1.8459	2.6952	0.9247	-0.2976	-0.3342	-0.3690	1.8138	10.1836	2.6287	0.1170	-0.1520	-0.3268
781.2990	0.0261	-1.5279	0.0040	-1.5848	-0.0054	-0.0274	0.1440	0.2414	0.0217	-0.0713	-0.0338	-0.1546	1.8772	2.1795	0.7466	-0.3152	-0.2794	-0.2416	1.8571	2.6879	0.9145	-0.2991	-0.3344	-0.3710	1.8208	9.8803	2.5204	0.1103	-0.1503	-0.3268
781.3110	0.0279	-1.5249	0.0042	-1.5857	-0.0058	-0.0292	0.1526	0.2483	0.0202	-0.0760	-0.0352	-0.1551	1.1021	0.9598	0.3961	-0.2522	-0.2739	-0.3058	1.7176	1.3922	0.4481	-0.3211	-0.3178	-0.3423	0.0511	-5.8068	-2.0742	-0.1205	0.0315	-0.0000
781.3210	0.0295	-1.5224	0.0044	-1.5864	-0.0062	-0.0308	0.1505	0.2557	0.0252	-0.0731	-0.0356	-0.1593	1.8685	2.4555	0.6408	-0.2861	-0.2904	-0.3771	1.8836	2.7521	0.9193	-0.2973	-0.3370	-0.3762	1.9235	10.2789	2.5557	0.1423	-0.1706	-0.3449
781.3310	0.0310	-1.5198	0.0047	-1.5871	-0.0066	-0.0324	0.1581	0.2646	0.0236	-0.0754	-0.0369	-0.1695	1.8541	2.2262	0.7761	-0.2975	-0.2757	-0.2803	1.8956	2.7437	0.9077	-0.2986	-0.3374	-0.3783	1.9331	9.9457	2.4354	0.1347	-0.1686	-0.3449
781.3430	0.0330	-1.5165	0.0049	-1.5881	-0.0070	-0.0344	0.1633	0.2769	0.0245	-0.0798	-0.0378	-0.1717	2.0933	2.1730	0.6514	-0.2737	-0.3092	-0.3513	1.9101	2.7326	0.8936	-0.3002	-0.3377	-0.3809	1.9457	9.5341	2.2892	0.1258	-0.1662	-0.3449
781.3530	0.0347	-1.5137	0.0052	-1.5888	-0.0074	-0.0362	0.1712	0.2819	0.0237	-0.0796	-0.0402	-0.1802	1.6946	2.4481	0.8037	-0.2634	-0.3294	-0.3367	1.9223	2.7218	0.8812	-0.3016	-0.3380	-0.3831	1.9574	9.1731	2.1606	0.1180	-0.1642	-0.3449
781.3650	0.0368	-1.5102	0.0055	-1.5898	-0.0079	-0.0384	0.1752	0.2968	0.0251	-0.0821	-0.0426	-0.1875	1.7495	2.0574	0.5877	-0.2934	-0.3431	-0.3166	1.9370	2.7081	0.8657	-0.3033	-0.3384	-0.3857	1.9727	8.7290	2.0011	0.1080	-0.1616	-0.3449
781.3750	0.0386	-1.5072	0.0057	-1.5906	-0.0083	-0.0403	0.1796	0.3031	0.0236	-0.0849	-0.0451	-0.1923	1.8172	2.2963	0.7085	-0.2418	-0.3856	-0.3611	1.9494	2.6951	0.8525	-0.3047	-0.3387	-0.3879	1.9868	8.3420	1.8645	0.0995	-0.1593	-0.3449
781.3870	0.0409	-1.5034	0.0061	-1.5917	-0.0089	-0.0427	0.1897	0.3153	0.0239	-0.0856	-0.0487	-0.2042	1.7053	2.1099	0.6567	-0.2944	-0.3546	-0.2491	1.9644	2.6781	0.8357	-0.3065	-0.3390	-0.3905	2.0054	7.8589	1.6913	0.0886	-0.1565	-0.3449
781.3970	0.0428	-1.5002	0.0063	-1.5925	-0.0094	-0.0447	0.1944	0.3228	0.0232	-0.0838	-0.0500	-0.2014	1.9640	2.2708	0.7574	-0.2764	-0.3543	-0.3486	1.9770	2.6633	0.8216	-0.3080	-0.3393	-0.3926	2.0221	7.4493	1.5469	0.0797	-0.1541	-0.3449
781.4070	0.0448	-1.4969	0.0065	-1.5934	-0.0100	-0.0468	0.1987	0.3322	0.0231	-0.0861	-0.0528	-0.2081	2.0219	2.1475	0.7692	-0.2629	-0.3299	-0.3689	1.9897	2.6477	0.8071	-0.3095	-0.3395	-0.3948	2.0401	7.0300	1.3979	0.0702	-0.1517	-0.3449
781.4170	0.0468	-1.4935	0.0067	-1.5943	-0.0104	-0.0489	0.2066	0.3314	0.0175	-0.0883	-0.0504	-0.2105	1.7868	2.8065	1.2448	-0.2842	-0.3993	-0.3766	1.9973	2.6584	0.7990	-0.3068	-0.3412	-0.3963	2.0380	6.9949	1.3144	0.1036	-0.1654	-0.3449
781.4270	0.0489	-1.4901	0.0070	-1.5951	-0.0110	-0.0511	0.2105	0.3491	0.0245	-0.0871	-0.0548	-0.2190	1.9702	2.0820	0.7731	-0.3033	-0.3674	-0.3577	2.0103	2.6421	0.7839	-0.3081	-0.3415	-0.3985	2.0587	6.5600	1.1611	0.0939	-0.1628	-0.3449
781.4370	0.0510	-1.4866	0.0072	-1.5961	-0.0115	-0.0533	0.2164	0.3567	0.0247	-0.0892	-0.0592	-0.2278	2.1388	2.3753	0.8654	-0.2694	-0.3489	-0.2690	2.0235	2.6247	0.7683	-0.3095	-0.3418	-0.4006	2.0809	6.1135	1.0035	0.0838	-0.1602	-0.3449
781.4490	0.0536	-1.4823	0.0075	-1.5971	-0.0122	-0.0560	0.2253	0.3675	0.0258	-0.0906	-0.0591	-0.2292	1.9372	2.4812	0.7876	-0.3172	-0.3539	-0.3577	2.0394	2.6028	0.7489	-0.3111	-0.3421	-0.4032	2.1096	5.5653	0.8079	0.0713	-0.1569	-0.3449
781.4590	0.0558	-1.4786	0.0078	-1.5980	-0.0129	-0.0584	0.2284	0.3805	0.0266	-0.0898	-0.0619	-0.2403	2.0347	2.1110	0.8183	-0.3212	-0.3848	-0.2736	2.0528	2.5835	0.7325	-0.3126	-0.3424	-0.4054	2.1354	5.0949	0.6418	0.0606	-0.1541	-0.3449
781.4690	0.0581	-1.4748	0.0080	-1.5990	-0.0135	-0.0608	0.2350	0.3876	0.0263	-0.0923	-0.0636	-0.2427	2.3484	2.4217	0.8021	-0.2816	-0.3714	-0.3230	2.0664	2.5624	0.7153	-0.3140	-0.3427	-0.4076	2.1632	4.6044	0.4690	0.0495	-0.1512	-0.3449
781.4790	0.0606	-1.4707	0.0083	-1.5999	-0.0141	-0.0632	0.2417	0.3983	0.0271	-0.0945	-0.0674	-0.2495	1.7203	2.1740	0.7854	-0.3044	-0.3060	-0.3318	2.0802	2.5403	0.6976	-0.3155	-0.3430	-0.4097	2.1930	4.1011	0.2907	0.0380	-0.1482	-0.3449
781.4890	0.0630	-1.4667	0.0086	-1.6009	-0.0148	-0.0656	0.2422	0.4085	0.0279	-0.0979	-0.0683	-0.2540	1.9968	2.1545	0.6942	-0.2947	-0.3255	-0.3813	2.0941	2.5172	0.6794	-0.3171	-0.3433	-0.4119	2.2249	3.5851	0.1075	0.0260	-0.1450	-0.3449
781.4990	0.0655	-1.4624	0.0089	-1.6019	-0.0155	-0.0683	0.2513	0.4153	0.0292	-0.0955	-0.0700	-0.2632	1.8722	2.2113	0.6109	-0.3085	-0.2895	-0.3397	2.1082	2.4920	0.6605	-0.3187	-0.3435	-0.4141	2.2592	3.0455	-0.0836	0.0133	-0.1417	-0.3449
781.5090	0.0680	-1.4582	0.0092	-1.6029	-0.0162	-0.0709	0.2545	0.4264	0.0298	-0.0958	-0.0691	-0.2645	1.9819	2.0032	0.6388	-0.3317	-0.3204	-0.3614	2.1225	2.4667	0.6413	-0.3203	-0.3438	-0.4162	2.2954	2.5033	-0.2761	0.0007	-0.1384	-0.3449
781.5210	0.0711	-1.4530	0.0096	-1.6040	-0.0171	-0.0741	0.2615	0.4374	0.0310	-0.0965	-0.0694	-0.2770	2.2019	1.8400	0.4674	-0.3789	-0.3490	-0.2956	2.1275	2.4094	0.6035	-0.3186	-0.3447	-0.4168	2.2105	1.5564	-0.6503	0.0216	-0.1412	-0.3267
781.5310	0.0737	-1.4486	0.0099	-1.6049	-0.0177	-0.0768	0.2686	0.4462	0.0308	-0.1018	-0.0700	-0.2771	2.0052	1.8842	0.4586	-0.3400	-0.4181	-0.3576	2.1416	2.3822	0.5834	-0.3199	-0.3449	-0.4189	2.2504	0.9960	-0.8493	0.0085	-0.1377	-0.3267
781.5410	0.0764	-1.4441	0.0102	-1.6060	-0.0185	-0.0797	0.2721	0.4535	0.0304	-0.1014	-0.0728	-0.2842	2.2393	1.8345	0.4463	-0.3140	-0.4421	-0.3363	2.1559	2.3532	0.5626	-0.3214	-0.3452	-0.4209	2.2931	0.4128	-1.0555	-0.0053	-0.1341	-0.3267
781.5530	0.0797	-1.4386	0.0106	-1.6072	-0.0194	-0.0832	0.2782	0.4628	0.0304	-0.1013	-0.0828	-0.2876	2.1316	2.0719	0.4369	-0.3152	-0.3822	-0.3571	2.1733	2.3189	0.5379	-0.3231	-0.3455	-0.4234	2.3467	-0.2805	-1.3010	-0.0216	-0.1298	-0.3267
781.5630	0.0825	-1.4339	0.0108	-1.6082	-0.0203	-0.0861	0.2799	0.4737	0.0293	-0.1021	-0.0861	-0.2886	2.5557	1.9539	0.4967	-0.2955	-0.3316	-0.3233	2.1881	2.2883	0.5164	-0.3246	-0.3458	-0.4254	2.3946	-0.8827	-1.5138	-0.0359	-0.1260	-0.3267
781.5750	0.0860	-1.4281	0.0112	-1.6094	-0.0213	-0.0896	0.2906	0.4857	0.0303	-0.1000	-0.0862	-0.3008	1.8662	2.0077	0.3755	-0.3367	-0.2777	-0.2964	2.2061	2.2508	0.4904	-0.3264	-0.3460	-0.4279	2.4552	-1.6138	-1.7714	-0.0533	-0.1214	-0.3267
781.5850	0.0889	-1.4232	0.0115	-1.6104	-0.0221	-0.0927	0.2902	0.4952	0.0296	-0.1009	-0.0860	-0.3026	2.5728	2.0737	0.4292	-0.3457	-0.3337	-0.3805	2.2213	2.2184	0.4681	-0.3279	-0.3463	-0.4300	2.5089	-2.2372	-1.9916	-0.0682	-0.1175	-0.3267
781.5950	0.0919	-1.4181	0.0118	-1.6114	-0.0230	-0.0957	0.2993	0.5058	0.0305	-0.1036	-0.0856	-0.3090	2.0165	1.8194	0.3029	-0.3312	-0.3405	-0.3348	2.2369	2.1753	0.4451	-0.3295	-0.3465	-0.4320	2.5658	-2.8809	-2.2194	-0.0840	-0.1133	-0.3267
781.6070	0.0956	-1.4120	0.0123	-1.6126	-0.0241	-0.0995	0.3012	0.5161	0.0314	-0.1028	-0.0894	-0.3197	2.3720	1.6975	0.2405	-0.3527	-0.3684	-0.3342	2.2558	2.1188	0.4172	-0.3314	-0.3467	-0.4345	2.6375	-3.6612	-2.4960	-0.1028	-0.1083	-0.3267
781.6170	0.0987	-1.4067	0.0125	-1.6136	-0.0250	-0.1026	0.3085	0.5244	0.0288	-0.1038	-0.0913	-0.3235	2.1567	1.4203	0.1887	-0.3400	-0.3454	-0.3492	2.2509	1.9935	0.3600	-0.3304	-0.3466	-0.4331	2.4559	-5.2454	-3.0585	-0.0913	-0.1009	-0.2909
781.6290	0.1024	-1.4003	0.0129	-1.6149	-0.0261	-0.1065	0.3136	0.5330	0.0297	-0.1022	-0.0949	-0.3274	2.2418	1.5670	0.0974	-0.3637	-0.3530	-0.3473	2.2690	1.9339	0.3307	-0.3320	-0.3469	-0.4353	2.5318	-6.0568	-3.3444	-0.1109	-0.0957	-0.2909
781.6390	0.1056	-1.3949	0.0132	-1.6159	-0.0271	-0.1099	0.3190	0.5414	0.0281	-0.1025	-0.0959	-0.3344	2.1689	1.5661	0.1888	-0.3259	-0.3802	-0.3628	2.2843	1.8829	0.3057	-0.3334	-0.3471	-0.4371	2.5984	-6.7482	-3.5884	-0.1279	-0.0912	-0.2909
781.6510	0.1095	-1.3883	0.0136	-1.6171	-0.0283	-0.1140	0.3261	0.5528	0.0284	-0.1032	-0.0986	-0.3374	2.4145	1.3818	0.1724	-0.3473	-0.3504	-0.3582	2.3029	1.8223	0.2761	-0.3351	-0.3473	-0.4393	2.6811	-7.5727	-3.8779	-0.1480	-0.0858	-0.2909
781.6610	0.1127	-1.3827	0.0138	-1.6181	-0.0293	-0.1174	0.3321	0.5630	0.0274	-0.1015	-0.1030	-0.3418	2.3792	1.3168	0.1756	-0.3168	-0.3367	-0.3711	2.3187	1.7706	0.2509	-0.3365	-0.3475	-0.4411	2.7535	-8.2722	-4.1234	-0.1652	-0.0813	-0.2909
781.6710	0.1161	-1.3770	0.0141	-1.6191	-0.0304	-0.1209	0.3388	0.5715	0.0268	-0.1025	-0.1061	-0.3504	2.5634	1.2895	0.2048	-0.3228	-0.2639	-0.3244	2.3348	1.7175	0.2252	-0.3380	-0.3476	-0.4430	2.8295	-8.9899	-4.3744	-0.1828	-0.0766	-0.2909
781.6810	0.1194	-1.3712	0.0144	-1.6201	-0.0315	-0.1244	0.3431	0.5802	0.0258	-0.1011	-0.1056	-0.3498	2.4865	1.3381	0.2363	-0.3140	-0.2949	-0.3669	2.3512	1.6627	0.1989	-0.3395	-0.3478	-0.4448	2.9093	-9.7277	-4.6317	-0.2009	-0.0718	-0.2909
781.6910	0.1229	-1.3653	0.0146	-1.6211	-0.0325	-0.1279	0.3514	0.5888	0.0274	-0.0986	-0.1031	-0.3536	2.3371	1.2483	0.2181	-0.3497	-0.3365	-0.3614	2.3679	1.6077	0.1722	-0.3411	-0.3479	-0.4466	2.9920	-10.4685	-4.8920	-0.2193	-0.0669	-0.2909
781.7030	0.1271	-1.3582	0.0150	-1.6223	-0.0337	-0.1322	0.3521	0.6005	0.0290	-0.0998	-0.1059	-0.3616	2.3894	1.1093	0.1017	-0.2801	-0.4150	-0.3348	2.3882	1.5407	0.1398	-0.3430	-0.3481	-0.4488	3.0955	-11.3687	-5.2088	-0.2418	-0.0609	-0.2909
781.7130	0.1307	-1.3522	0.0153	-1.6233	-0.0349	-0.1358	0.3570	0.6094	0.0290	-0.0995	-0.1098	-0.3670	2.1180	1.0612	0.0663	-0.2784	-0.4022	-0.3833	2.3965	1.4477	0.0978	-0.3441	-0.3479	-0.4492	3.0790	-12.5628	-5.6202	-0.2562	-0.0518	-0.2759
781.7230	0.1343	-1.3460	0.0156	-1.6244	-0.0360	-0.1396	0.3596	0.6168	0.0275	-0.0971	-0.1176	-0.3706	2.2639	0.8799	-0.0085	-0.2935	-0.3311	-0.3840	2.3904	1.3027	0.0350	-0.3443	-0.3471	-0.4473	2.9064	-14.3737	-6.2325	-0.2637	-0.0371	-0.2394
781.7330	0.1380	-1.3399	0.0159	-1.6253	-0.0372	-0.1433	0.3630	0.6229	0.0270	-0.0944	-0.1182	-0.3745	2.1981	1.0713	-0.0099	-0.2914	-0.2809	-0.3967	2.4061	1.2439	0.0065	-0.3457	-0.3472	-0.4488	2.9955	-15.1523	-6.5076	-0.2835	-0.0318	-0.2394
781.7430	0.1416	-1.3336	0.0161	-1.6263	-0.0384	-0.1471	0.3666	0.6318	0.0277	-0.0924	-0.1174	-0.3847	2.3346	1.0637	-0.0962	-0.3178	-0.3188	-0.3235	2.4220	1.1848	-0.0218	-0.3470	-0.3473	-0.4504	3.0872	-15.9332	-6.7806	-0.3032	-0.0266	-0.2394
781.7550	0.1460	-1.3259	0.0165	-1.6274	-0.0398	-0.1517	0.3713	0.6417	0.0274	-0.0953	-0.1184	-0.3871	2.7450	0.8426	-0.1138	-0.2694	-0.3899	-0.3511	2.4415	1.1120	-0.0567	-0.3487	-0.3474	-0.4522	3.2022	-16.8941	-7.1167	-0.3276	-0.0201	-0.2394
781.7650	0.1498	-1.3194	0.0168	-1.6283	-0.0410	-0.1555	0.3787	0.6499	0.0270	-0.0917	-0.1227	-0.3871	2.5489	0.7977	-0.2472	-0.2751	-0.3731	-0.3961	2.4581	1.0504	-0.0862	-0.3502	-0.3474	-0.4537	3.3017	-17.7066	-7.4021	-0.3483	-0.0145	-0.2394
781.7750	0.1536	-1.3127	0.0170	-1.6292	-0.0423	-0.1594	0.3829	0.6588	0.0253	-0.0895	-0.1264	-0.3912	2.3970	0.7508	-0.2401	-0.3192	-0.3566	-0.3944	2.4749	0.9880	-0.1159	-0.3516	-0.3475	-0.4552	3.4044	-18.5270	-7.6884	-0.3693	-0.0089	-0.2394
781.7870	0.1582	-1.3048	0.0173	-1.6303	-0.0438	-0.1641	0.3839	0.6661	0.0239	-0.0880	-0.1296	-0.3952	2.6480	0.9576	-0.1907	-0.3195	-0.3711	-0.3955	2.4955	0.9122	-0.1519	-0.3534	-0.3476	-0.4570	3.5321	-19.5241	-8.0364	-0.3947	-0.0021	-0.2394
781.7970	0.1621	-1.2980	0.0176	-1.6312	-0.0451	-0.1682	0.3883	0.6760	0.0249	-0.0863	-0.1321	-0.4036	2.5026	0.8864	-0.2710	-0.3117	-0.3682	-0.3419	2.5130	0.8484	-0.1821	-0.3549	-0.3476	-0.4585	3.6421	-20.3623	-8.3283	-0.4164	0.0037	-0.2394
781.8070	0.1660	-1.2912	0.0179	-1.6320	-0.0464	-0.1722	0.3922	0.6858	0.0266	-0.0859	-0.1378	-0.4048	2.5379	0.4377	-0.5182	-0.3452	-0.2952	-0.3924	2.5307	0.7844	-0.2126	-0.3565	-0.3476	-0.4600	3.7550	-21.2031	-8.6223	-0.4382	0.0095	-0.2394
781.8190	0.1708	-1.2829	0.0182	-1.6331	-0.0480	-0.1771	0.3962	0.6947	0.0243	-0.0840	-0.1348	-0.4082	2.7261	0.1117	-0.5882	-0.3252	-0.3243	-0.3673	2.5093	0.5417	-0.3134	-0.3580	-0.3454	-0.4555	3.3949	-24.1923	-9.6054	-0.4631	0.0405	-0.1747
781.8290	0.1748	-1.2759	0.0185	-1.6339	-0.0493	-0.1812	0.4026	0.6985	0.0227	-0.0794	-0.1337	-0.4076	2.5580	0.2225	-0.4670	-0.3655	-0.4575	-0.3619	2.5246	0.4746	-0.3449	-0.3593	-0.3454	-0.4566	3.5020	-25.0595	-9.9069	-0.4855	0.0465	-0.1747
781.8410	0.1795	-1.2674	0.0188	-1.6349	-0.0509	-0.1862	0.4079	0.7066	0.0216	-0.0789	-0.1401	-0.4133	2.6236	0.3083	-0.6466	-0.3735	-0.4079	-0.3778	2.5432	0.3938	-0.3830	-0.3609	-0.3453	-0.4579	3.6337	-26.1037	-10.2708	-0.5128	0.0538	-0.1747
781.8510	0.1837	-1.2603	0.0190	-1.6356	-0.0524	-0.1903	0.4102	0.7171	0.0216	-0.0804	-0.1463	-0.4175	2.7583	-0.1112	-0.7588	-0.3448	-0.3178	-0.3991	2.5589	0.3272	-0.4144	-0.3622	-0.3453	-0.4590	3.7452	-26.9661	-10.5711	-0.5355	0.0599	-0.1747
781.8610	0.1878	-1.2531	0.0192	-1.6364	-0.0539	-0.1944	0.4128	0.7240	0.0188	-0.0784	-0.1430	-0.4237	2.3293	-0.2053	-0.6353	-0.3778	-0.3394	-0.3794	2.5749	0.2594	-0.4463	-0.3636	-0.3452	-0.4601	3.8599	-27.8421	-10.8761	-0.5586	0.0660	-0.1747
781.8710	0.1920	-1.2458	0.0194	-1.6372	-0.0553	-0.1987	0.4135	0.7278	0.0159	-0.0782	-0.1428	-0.4294	2.5356	-0.1275	-0.6025	-0.3017	-0.3913	-0.3412	2.5912	0.1900	-0.4786	-0.3650	-0.3452	-0.4612	3.9783	-28.7376	-11.1849	-0.5820	0.0723	-0.1747
781.8810	0.1962	-1.2384	0.0195	-1.6380	-0.0567	-0.2030	0.4159	0.7342	0.0153	-0.0726	-0.1461	-0.4280	2.6607	-0.0884	-0.5332	-0.3264	-0.3494	-0.3987	2.6076	0.1203	-0.5111	-0.3664	-0.3451	-0.4623	4.0992	-29.6358	-11.4957	-0.6056	0.0786	-0.1747
781.8910	0.2003	-1.2311	0.0197	-1.6387	-0.0582	-0.2073	0.4187	0.7409	0.0154	-0.0702	-0.1485	-0.4281	2.6648	0.0041	-0.5821	-0.3880	-0.3391	-0.3966	2.6242	0.0517	-0.5431	-0.3678	-0.3451	-0.4634	4.2212	-30.5220	-11.8024	-0.6290	0.0849	-0.1747
781.9030	0.2054	-1.2222	0.0199	-1.6395	-0.0600	-0.2126	0.4231	0.7521	0.0148	-0.0680	-0.1506	-0.4290	2.7872	-0.2808	-0.6487	-0.3739	-0.3361	-0.3942	2.6444	-0.0316	-0.5821	-0.3695	-0.3450	-0.4647	4.3714	-31.5959	-12.1750	-0.6577	0.0926	-0.1747
781.9130	0.2096	-1.2147	0.0200	-1.6402	-0.0615	-0.2169	0.4273	0.7576	0.0130	-0.0660	-0.1530	-0.4310	2.8193	-0.0900	-0.5496	-0.3509	-0.3255	-0.3754	2.6463	-0.1595	-0.6361	-0.3714	-0.3440	-0.4638	4.3191	-33.1911	-12.6976	-0.6864	0.1087	-0.1534
781.9230	0.2139	-1.2070	0.0202	-1.6409	-0.0631	-0.2212	0.4293	0.7639	0.0127	-0.0648	-0.1529	-0.4334	2.8443	-0.2749	-0.5293	-0.3904	-0.3025	-0.3961	2.6233	-0.3705	-0.7212	-0.3737	-0.3416	-0.4596	3.9927	-35.7710	-13.5229	-0.7220	0.1386	-0.1015
781.9330	0.2182	-1.1993	0.0204	-1.6414	-0.0646	-0.2256	0.4317	0.7700	0.0153	-0.0608	-0.1477	-0.4393	2.7015	-0.3584	-0.8234	-0.4188	-0.3906	-0.3749	2.6368	-0.4424	-0.7544	-0.3749	-0.3415	-0.4603	4.1047	-36.6841	-13.8383	-0.7465	0.1451	-0.1015
781.9450	0.2235	-1.1900	0.0205	-1.6422	-0.0664	-0.2308	0.4350	0.7784	0.0137	-0.0585	-0.1559	-0.4441	2.6106	-0.6785	-0.8527	-0.4050	-0.3657	-0.4015	2.6534	-0.5301	-0.7950	-0.3765	-0.3412	-0.4610	4.2423	-37.7967	-14.2236	-0.7765	0.1532	-0.1015
781.9550	0.2278	-1.1822	0.0207	-1.6427	-0.0680	-0.2352	0.4376	0.7831	0.0122	-0.0567	-0.1631	-0.4470	2.5822	-0.7162	-0.7995	-0.3930	-0.2748	-0.3426	2.6673	-0.6027	-0.8285	-0.3778	-0.3411	-0.4617	4.3579	-38.7182	-14.5413	-0.8013	0.1598	-0.1015
781.9650	0.2322	-1.1742	0.0208	-1.6433	-0.0696	-0.2397	0.4370	0.7863	0.0105	-0.0564	-0.1583	-0.4470	2.8458	-0.5262	-0.7819	-0.3826	-0.2955	-0.3642	2.6814	-0.6765	-0.8624	-0.3791	-0.3409	-0.4623	4.4761	-39.6544	-14.8635	-0.8267	0.1666	-0.1015
781.9770	0.2374	-1.1647	0.0210	-1.6439	-0.0715	-0.2451	0.4407	0.7971	0.0126	-0.0478	-0.1593	-0.4487	2.8444	-0.9563	-0.9800	-0.4342	-0.3550	-0.3557	2.6984	-0.7649	-0.9032	-0.3807	-0.3406	-0.4631	4.6194	-40.7752	-15.2509	-0.8570	0.1747	-0.1015
781.9870	0.2418	-1.1567	0.0211	-1.6443	-0.0731	-0.2496	0.4446	0.8015	0.0098	-0.0489	-0.1620	-0.4453	2.8988	-1.0471	-0.9602	-0.4223	-0.3723	-0.3670	2.7128	-0.8396	-0.9374	-0.3821	-0.3404	-0.4637	4.7413	-41.7228	-15.5761	-0.8828	0.1816	-0.1015
781.9990	0.2472	-1.1470	0.0212	-1.6449	-0.0751	-0.2549	0.4463	0.8069	0.0085	-0.0451	-0.1656	-0.4486	2.9037	-1.1562	-1.0205	-0.4100	-0.3791	-0.3774	2.7302	-0.9287	-1.0141	-0.3837	-0.3402	-0.4645	4.8886	-42.8522	-15.9652	-0.9136	0.1899	-0.1015
782.0090	0.2517	-1.1390	0.0213	-1.6454	-0.0767	-0.2595	0.4478	0.8122	0.0078	-0.0416	-0.1706	-0.4499	2.8283	-1.1348	-1.0956	-0.4151	-0.3562	-0.4080	2.7448	-1.0024	-1.1064	-0.3851	-0.3400	-0.4651	5.0120	-43.7865	-16.2861	-0.9391	0.1967	-0.1015
782.0190	0.2562	-1.1307	0.0215	-1.6458	-0.0785	-0.2640	0.4472	0.8195	0.0068	-0.0395	-0.1705	-0.4518	2.6461	-1.5653	-1.3743	-0.4310	-0.3016	-0.3781	2.6981	-1.2825	-1.2798	-0.3892	-0.3362	-0.4587	4.4203	-47.1853	-17.3414	-0.9957	0.2413	-0.0282
782.0310	0.2617	-1.1208	0.0215	-1.6463	-0.0805	-0.2694	0.4480	0.8217	0.0027	-0.0374	-0.1653	-0.4535	2.6893	-1.5457	-1.2238	-0.3855	-0.4295	-0.3945	2.7107	-1.3734	-1.4026	-0.3907	-0.3358	-0.4589	4.5405	-48.3204	-17.7290	-1.0267	0.2496	-0.0282
782.0410	0.2661	-1.1126	0.0215	-1.6466	-0.0821	-0.2739	0.4490	0.8248	0.0015	-0.0345	-0.1710	-0.4552	2.7782	-1.3326	-1.2854	-0.3674	-0.3973	-0.3663	2.7211	-1.4483	-1.5048	-0.3919	-0.3355	-0.4590	4.6405	-49.2574	-18.0500	-1.0524	0.2564	-0.0282
782.0510	0.2706	-1.1043	0.0215	-1.6469	-0.0839	-0.2785	0.4498	0.8329	0.0014	-0.0287	-0.1770	-0.4526	3.0431	-1.7511	-1.4339	-0.4492	-0.2592	-0.3911	2.7315	-1.5231	-1.6068	-0.3931	-0.3352	-0.4592	4.7406	-50.1925	-18.3698	-1.0783	0.2633	-0.0282
782.0610	0.2750	-1.0959	0.0215	-1.6471	-0.0857	-0.2830	0.4530	0.8376	0.0015	-0.0291	-0.1733	-0.4534	2.9244	-1.9363	-1.5663	-0.4223	-0.3116	-0.3981	2.7420	-1.5991	-1.7094	-0.3944	-0.3348	-0.4594	4.8420	-51.1425	-18.6948	-1.1048	0.2704	-0.0282
782.0710	0.2795	-1.0875	0.0215	-1.6474	-0.0874	-0.2875	0.4567	0.8376	0.0000	-0.0246	-0.1720	-0.4581	2.7760	-1.7717	-1.6511	-0.3899	-0.3530	-0.3463	2.7526	-1.6751	-1.8117	-0.3956	-0.3345	-0.4596	4.9437	-52.0922	-19.0180	-1.1311	0.2774	-0.0282
782.0810	0.2841	-1.0791	0.0215	-1.6477	-0.0891	-0.2921	0.4574	0.8424	-0.0005	-0.0220	-0.1757	-0.4601	2.9090	-1.6911	-1.7227	-0.4269	-0.3708	-0.3520	2.7631	-1.7505	-1.9140	-0.3969	-0.3342	-0.4598	5.0450	-53.0344	-19.3403	-1.1573	0.2844	-0.0282
782.0930	0.2896	-1.0690	0.0216	-1.6479	-0.0912	-0.2976	0.4574	0.8503	-0.0003	-0.0162	-0.1755	-0.4581	2.9013	-1.9786	-1.9540	-0.4239	-0.3404	-0.3585	2.7756	-1.8398	-2.0381	-0.3983	-0.3338	-0.4600	5.1659	-54.1517	-19.7217	-1.1885	0.2927	-0.0282
782.1030	0.2942	-1.0605	0.0215	-1.6481	-0.0930	-0.3022	0.4574	0.8524	-0.0049	-0.0158	-0.1794	-0.4591	2.9162	-1.8064	-1.8160	-0.4183	-0.2748	-0.3488	2.7862	-1.9153	-2.1442	-0.3996	-0.3335	-0.4601	5.2676	-55.0951	-20.0423	-1.2148	0.2997	-0.0282
782.1130	0.2988	-1.0518	0.0215	-1.6482	-0.0948	-0.3068	0.4599	0.8549	-0.0038	-0.0119	-0.1777	-0.4562	2.7750	-1.8324	-2.0581	-0.3560	-0.2883	-0.3816	2.7735	-1.9808	-2.2551	-0.3974	-0.3332	-0.4579	5.0925	-55.9193	-20.3821	-1.2046	0.3058	-0.0028
782.1230	0.3034	-1.0433	0.0215	-1.6482	-0.0965	-0.3113	0.4598	0.8616	-0.0054	-0.0042	-0.1729	-0.4535	2.7697	-1.6751	-2.1279	-0.3485	-0.4133	-0.3886	2.7246	-2.0305	-2.4127	-0.2767	-0.3331	-0.4518	4.5053	-56.5566	-20.7431	-1.1415	0.3105	0.0589
782.1350	0.3089	-1.0330	0.0214	-1.6483	-0.0987	-0.3167	0.4585	0.8692	-0.0069	-0.0001	-0.1860	-0.4555	2.9899	-2.2250	-2.3827	-0.2036	-0.2647	-0.3915	2.7331	-2.1198	-2.5965	-0.1128	-0.3327	-0.4514	4.6056	-57.6769	-21.1246	-1.1733	0.3189	0.0589
782.1450	0.3136	-1.0242	0.0214	-1.6482	-0.1005	-0.3212	0.4572	0.8738	-0.0100	0.0051	-0.1825	-0.4543	2.9210	-1.9684	-2.4806	-0.0952	-0.2742	-0.3975	2.7402	-2.1954	-2.7499	0.0232	-0.3324	-0.4510	4.6895	-58.6236	-21.4447	-1.2002	0.3260	0.0589
782.1550	0.3182	-1.0154	0.0213	-1.6481	-0.1023	-0.3258	0.4577	0.8768	-0.0111	0.0112	-0.1788	-0.4557	2.7395	-2.1574	-2.5583	-0.0012	-0.3561	-0.3614	2.7472	-2.2702	-2.8956	0.1591	-0.3320	-0.4507	4.7725	-59.5622	-21.7635	-1.2269	0.3332	0.0589
782.1670	0.3237	-1.0048	0.0212	-1.6480	-0.1045	-0.3313	0.4569	0.8851	-0.0118	0.0177	-0.1844	-0.4526	2.8074	-2.5921	-2.8588	-0.0041	-0.3474	-0.3704	2.7556	-2.3598	-2.9369	0.1697	-0.3316	-0.4502	4.8712	-60.6860	-22.1450	-1.2592	0.3417	0.0589
782.1770	0.3282	-0.9960	0.0210	-1.6479	-0.1063	-0.3359	0.4573	0.8869	-0.0169	0.0170	-0.1851	-0.4509	2.8954	-2.4641	-2.5561	0.0744	-0.3448	-0.3803	2.7625	-2.4343	-2.9710	0.1691	-0.3313	-0.4498	4.9528	-61.6204	-22.4600	-1.2857	0.3488	0.0589
782.1890	0.3337	-0.9853	0.0208	-1.6476	-0.1086	-0.3413	0.4574	0.8925	-0.0182	0.0236	-0.1918	-0.4473	3.0314	-2.4099	-2.6682	0.1239	-0.2724	-0.3658	2.7707	-2.5230	-3.0116	0.1684	-0.3309	-0.4494	5.0494	-62.7336	-22.8350	-1.3177	0.3573	0.0589
782.1990	0.3382	-0.9763	0.0207	-1.6473	-0.1105	-0.3457	0.4581	0.8987	-0.0171	0.0284	-0.1884	-0.4449	3.0941	-2.6380	-2.8436	0.1334	-0.2687	-0.3974	2.7775	-2.5969	-3.0454	0.1678	-0.3306	-0.4490	5.1292	-63.6598	-23.1475	-1.3444	0.3644	0.0589
782.2090	0.3428	-0.9673	0.0205	-1.6470	-0.1123	-0.3502	0.4597	0.9029	-0.0190	0.0359	-0.1847	-0.4480	2.8366	-2.6416	-2.9397	0.1219	-0.3986	-0.3890	2.7842	-2.6711	-3.0795	0.1672	-0.3302	-0.4487	5.2086	-64.5911	-23.4622	-1.3714	0.3716	0.0589
782.2210	0.3482	-0.9564	0.0202	-1.6466	-0.1147	-0.3555	0.4592	0.9033	-0.0224	0.0441	-0.1968	-0.4452	2.8921	-2.7056	-2.9697	0.1061	-0.2221	-0.3517	2.6582	-3.0609	-3.2268	0.1615	-0.3239	-0.4364	3.7338	-69.2934	-24.8850	-1.4582	0.4424	0.1797
782.2310	0.3528	-0.9474	0.0201	-1.6461	-0.1166	-0.3600	0.4579	0.9085	-0.0205	0.0482	-0.1920	-0.4444	2.8426	-3.0687	-3.2678	0.1457	-0.2879	-0.3472	2.6567	-3.1354	-3.2603	0.1610	-0.3233	-0.4352	3.7561	-70.2096	-25.1929	-1.4850	0.4494	0.1797
782.2410	0.3574	-0.9382	0.0199	-1.6456	-0.1185	-0.3644	0.4548	0.9125	-0.0219	0.0541	-0.1896	-0.4433	2.9912	-3.4364	-3.4419	0.1402	-0.3301	-0.3377	2.6550	-3.2095	-3.2938	0.1606	-0.3228	-0.4341	3.7765	-71.1201	-25.5001	-1.5116	0.4563	0.1797
782.2510	0.3620	-0.9291	0.0196	-1.6451	-0.1204	-0.3688	0.4547	0.9145	-0.0263	0.0580	-0.1902	-0.4355	2.8857	-3.2463	-3.3497	0.1577	-0.3322	-0.3680	2.6532	-3.2837	-3.3270	0.1602	-0.3223	-0.4330	3.7953	-72.0327	-25.8050	-1.5382	0.4633	0.1797
782.2610	0.3665	-0.9199	0.0194	-1.6445	-0.1223	-0.3731	0.4541	0.9146	-0.0272	0.0614	-0.1904	-0.4319	2.6951	-3.2295	-3.4435	0.1936	-0.3206	-0.3535	2.6512	-3.3572	-3.3601	0.1597	-0.3218	-0.4318	3.8122	-72.9364	-26.1075	-1.5647	0.4702	0.1797
782.2710	0.3710	-0.9107	0.0192	-1.6438	-0.1242	-0.3774	0.4506	0.9212	-0.0267	0.0722	-0.1953	-0.4291	2.7800	-3.6865	-3.7158	0.1339	-0.2600	-0.3841	2.6490	-3.4297	-3.3927	0.1593	-0.3212	-0.4307	3.8272	-73.8286	-26.4067	-1.5911	0.4771	0.1797
782.2830	0.3765	-0.8996	0.0188	-1.6429	-0.1266	-0.3826	0.4475	0.9212	-0.0327	0.0752	-0.1865	-0.4283	2.6010	-3.3851	-3.6662	0.1371	-0.3093	-0.3866	2.6463	-3.5170	-3.4319	0.1588	-0.3206	-0.4294	3.8429	-74.9023	-26.7653	-1.6228	0.4854	0.1797
782.2930	0.3810	-0.8904	0.0185	-1.6422	-0.1285	-0.3868	0.4441	0.9219	-0.0347	0.0799	-0.1879	-0.4249	2.5213	-3.5266	-3.7294	0.1547	-0.3757	-0.3687	2.6438	-3.5888	-3.4641	0.1584	-0.3201	-0.4282	3.8539	-75.7853	-27.0600	-1.6489	0.4922	0.1797
782.3030	0.3854	-0.8811	0.0181	-1.6413	-0.1304	-0.3911	0.4421	0.9276	-0.0371	0.0876	-0.1956	-0.4227	2.6673	-3.7144	-3.7970	0.0961	-0.2634	-0.3293	2.6412	-3.6605	-3.4963	0.1580	-0.3196	-0.4271	3.8632	-76.6680	-27.3543	-1.6751	0.4991	0.1797
782.3130	0.3898	-0.8719	0.0177	-1.6404	-0.1324	-0.3953	0.4408	0.9281	-0.0414	0.0921	-0.1916	-0.4205	2.8005	-3.6643	-3.7484	0.0871	-0.2821	-0.3388	2.5830	-3.8133	-3.5584	0.1572	-0.3173	-0.4216	3.2104	-78.5198	-27.9431	-1.7064	0.5247	0.2260
782.3250	0.3950	-0.8607	0.0172	-1.6393	-0.1347	-0.4003	0.4359	0.9276	-0.0472	0.0973	-0.1900	-0.4113	2.8405	-3.7378	-3.6026	0.1524	-0.3164	-0.3381	2.4343	-4.0967	-3.6698	0.1560	-0.3123	-0.4086	1.5415	-81.9214	-29.0078	-1.7496	0.5780	0.3384
782.3350	0.3993	-0.8514	0.0167	-1.6383	-0.1366	-0.4044	0.4341	0.9302	-0.0464	0.1055	-0.1926	-0.4033	2.5667	-3.9301	-3.8291	0.1339	-0.3204	-0.3480	2.4213	-4.1672	-3.7010	0.1560	-0.3116	-0.4065	1.4778	-82.7719	-29.2888	-1.7749	0.5845	0.3384
782.3470	0.4046	-0.8402	0.0161	-1.6370	-0.1389	-0.4092	0.4310	0.9329	-0.0515	0.1119	-0.1934	-0.3979	2.4152	-4.2408	-3.7850	0.0977	-0.3228	-0.3712	2.4053	-4.2514	-3.7383	0.1561	-0.3107	-0.4040	1.3985	-83.7886	-29.6248	-1.8053	0.5923	0.3384
782.3570	0.4088	-0.8308	0.0156	-1.6358	-0.1408	-0.4131	0.4269	0.9316	-0.0520	0.1186	-0.1954	-0.3920	2.4111	-4.0618	-3.8075	0.0667	-0.2821	-0.3666	2.3918	-4.3211	-3.7691	0.1561	-0.3100	-0.4018	1.3302	-84.6287	-29.9013	-1.8305	0.5987	0.3384
782.3690	0.4139	-0.8197	0.0150	-1.6343	-0.1431	-0.4178	0.4210	0.9347	-0.0531	0.1244	-0.1876	-0.3881	2.6335	-4.4386	-4.0353	0.1123	-0.4048	-0.3421	2.3755	-4.4025	-3.8051	0.1562	-0.3092	-0.3993	1.2462	-85.6114	-30.2252	-1.8601	0.6063	0.3384
782.3790	0.4181	-0.8103	0.0145	-1.6331	-0.1450	-0.4217	0.4184	0.9346	-0.0564	0.1291	-0.1952	-0.3844	2.5044	-4.4602	-4.0579	0.0684	-0.3342	-0.3145	2.3617	-4.4709	-3.8354	0.1563	-0.3085	-0.3972	1.1736	-86.4369	-30.4969	-1.8849	0.6126	0.3384
782.3910	0.4230	-0.7990	0.0138	-1.6315	-0.1473	-0.4263	0.4155	0.9339	-0.0609	0.1364	-0.1949	-0.3785	2.4587	-4.5437	-4.0236	0.1407	-0.2792	-0.3174	2.3449	-4.5522	-3.8711	0.1565	-0.3077	-0.3946	1.0841	-87.4172	-30.8170	-1.9144	0.6202	0.3384
782.4010	0.4272	-0.7897	0.0132	-1.6300	-0.1492	-0.4300	0.4115	0.9343	-0.0584	0.1416	-0.1910	-0.3678	2.5525	-4.6765	-4.1834	0.1268	-0.3293	-0.3181	2.3308	-4.6179	-3.9002	0.1566	-0.3071	-0.3925	1.0081	-88.2111	-31.0774	-1.9385	0.6263	0.3384
782.4130	0.4320	-0.7785	0.0125	-1.6282	-0.1515	-0.4344	0.4060	0.9355	-0.0632	0.1505	-0.1897	-0.3618	2.5701	-4.6335	-4.2322	0.0875	-0.3228	-0.3340	2.2506	-4.7942	-3.9687	0.1547	-0.3041	-0.3856	0.1636	-90.3279	-31.7197	-1.9897	0.6563	0.3841
782.4230	0.4361	-0.7692	0.0118	-1.6267	-0.1535	-0.4380	0.4014	0.9309	-0.0679	0.1542	-0.1897	-0.3537	2.0227	-4.6340	-4.1821	0.1148	-0.2824	-0.2911	2.0742	-5.0960	-4.0782	0.1500	-0.2981	-0.3722	-1.8021	-93.9281	-32.7709	-2.0672	0.7170	0.4950
782.4330	0.4401	-0.7599	0.0112	-1.6251	-0.1554	-0.4414	0.3946	0.9311	-0.0680	0.1625	-0.1925	-0.3484	2.1347	-4.7072	-4.3409	0.1541	-0.2398	-0.3057	2.0493	-5.1610	-4.1062	0.1503	-0.2972	-0.3691	-1.9538	-94.6919	-33.0196	-2.0905	0.7228	0.4950
782.4450	0.4447	-0.7487	0.0103	-1.6230	-0.1577	-0.4455	0.3862	0.9329	-0.0709	0.1720	-0.1810	-0.3376	2.3252	-5.1607	-4.4344	0.0824	-0.3184	-0.3039	2.0192	-5.2385	-4.1395	0.1507	-0.2962	-0.3654	-2.1375	-95.6019	-33.3160	-2.1184	0.7297	0.4950
782.4550	0.4485	-0.7394	0.0095	-1.6213	-0.1595	-0.4488	0.3823	0.9303	-0.0766	0.1744	-0.1780	-0.3310	1.9636	-5.1366	-3.9835	0.1908	-0.4096	-0.3440	1.9942	-5.3015	-4.1665	0.1511	-0.2953	-0.3623	-2.2908	-96.3422	-33.5550	-2.1408	0.7353	0.4950
782.4670	0.4530	-0.7282	0.0087	-1.6192	-0.1617	-0.4528	0.3751	0.9283	-0.0736	0.1879	-0.1864	-0.3218	1.9487	-5.1674	-4.3714	0.1478	-0.2698	-0.2741	1.9639	-5.3774	-4.1991	0.1515	-0.2942	-0.3586	-2.4770	-97.2327	-33.8439	-2.1681	0.7421	0.4950
782.4770	0.4567	-0.7189	0.0080	-1.6172	-0.1636	-0.4560	0.3679	0.9275	-0.0730	0.1935	-0.1786	-0.3100	2.1138	-5.2320	-4.5162	0.1462	-0.3228	-0.3249	1.9386	-5.4398	-4.2261	0.1518	-0.2934	-0.3555	-2.6329	-97.9655	-34.0829	-2.1909	0.7477	0.4950
782.4890	0.4612	-0.7077	0.0070	-1.6149	-0.1657	-0.4597	0.3618	0.9234	-0.0795	0.2037	-0.1781	-0.3008	1.7727	-5.3152	-4.3942	0.1646	-0.3187	-0.2959	1.9082	-5.5137	-4.2578	0.1523	-0.2923	-0.3517	-2.8206	-98.8324	-34.3637	-2.2174	0.7543	0.4950
782.4990	0.4648	-0.6986	0.0062	-1.6128	-0.1675	-0.4626	0.3560	0.9217	-0.0778	0.2095	-0.1793	-0.2944	1.5807	-5.3924	-4.7353	0.1262	-0.3032	-0.2622	1.8829	-5.5739	-4.2839	0.1528	-0.2914	-0.3486	-2.9769	-99.5392	-34.5937	-2.2394	0.7598	0.4950
782.5110	0.4690	-0.6875	0.0053	-1.6102	-0.1696	-0.4661	0.3457	0.9228	-0.0823	0.2200	-0.1778	-0.2842	2.7784	-5.1430	-4.5232	0.0083	-0.3526	-0.3481	2.5457	-5.3747	-4.1608	0.1225	-0.2985	-0.3921	5.0819	-97.1417	-33.3605	-2.5871	0.6808	-0.0000
782.5210	0.4725	-0.6782	0.0045	-1.6081	-0.1714	-0.4689	0.3430	0.9183	-0.0898	0.2181	-0.1821	-0.2776	1.4714	-6.1219	-4.4320	0.1197	-0.2415	-0.2639	1.6589	-5.9743	-4.4238	0.1429	-0.2837	-0.3328	-5.3793	-104.2948	-35.9282	-2.3887	0.8350	0.6029
782.5310	0.4758	-0.6691	0.0036	-1.6058	-0.1732	-0.4716	0.3326	0.9137	-0.0910	0.2263	-0.1737	-0.2674	2.0303	-5.5487	-4.5571	0.0859	-0.2920	-0.2732	1.6261	-6.0328	-4.4481	0.1432	-0.2826	-0.3290	-5.5850	-104.9626	-36.1433	-2.4096	0.8401	0.6029
782.5430	0.4798	-0.6581	0.0026	-1.6030	-0.1752	-0.4747	0.3247	0.9122	-0.0897	0.2334	-0.1715	-0.2554	1.6918	-6.1899	-4.7764	-0.0155	-0.3750	-0.3133	1.5868	-6.1027	-4.4772	0.1437	-0.2814	-0.3245	-5.8322	-105.7622	-36.4015	-2.4345	0.8462	0.6029
782.5530	0.4830	-0.6490	0.0016	-1.6007	-0.1770	-0.4773	0.3178	0.9089	-0.0948	0.2355	-0.1775	-0.2494	1.6971	-6.2358	-4.5892	0.0767	-0.2267	-0.3022	1.5542	-6.1601	-4.5010	0.1440	-0.2803	-0.3207	-6.0368	-106.4173	-36.6120	-2.4548	0.8511	0.6029
782.5650	0.4867	-0.6381	0.0005	-1.5978	-0.1791	-0.4801	0.3096	0.9029	-0.0940	0.2397	-0.1678	-0.2350	1.5313	-5.8729	-4.8697	0.0503	-0.3032	-0.2783	1.5152	-6.2272	-4.5288	0.1446	-0.2791	-0.3162	-6.2794	-107.1819	-36.8576	-2.4788	0.8569	0.6030
782.5750	0.4897	-0.6291	-0.0005	-1.5953	-0.1807	-0.4825	0.3046	0.9006	-0.0959	0.2465	-0.1644	-0.2262	1.4726	-6.3185	-4.9750	0.0870	-0.3310	-0.2573	1.4830	-6.2818	-4.5516	0.1450	-0.2781	-0.3124	-6.4795	-107.8045	-37.0576	-2.4982	0.8617	0.6030
782.5870	0.4932	-0.6182	-0.0016	-1.5923	-0.1827	-0.4851	0.2929	0.8953	-0.1029	0.2542	-0.1636	-0.2135	1.6524	-6.3738	-4.6863	0.0579	-0.2934	-0.2836	1.4442	-6.3478	-4.5790	0.1456	-0.2768	-0.3078	-6.7201	-108.5561	-37.2989	-2.5216	0.8674	0.6030
782.5970	0.4961	-0.6093	-0.0026	-1.5897	-0.1844	-0.4872	0.2879	0.8905	-0.1058	0.2594	-0.1615	-0.2033	1.4154	-6.3829	-4.6222	0.0917	-0.3015	-0.2957	1.4121	-6.4014	-4.6011	0.1461	-0.2758	-0.3041	-6.9179	-109.1657	-37.4934	-2.5405	0.8720	0.6030
782.6090	0.4995	-0.5988	-0.0039	-1.5866	-0.1863	-0.4896	0.2791	0.8911	-0.1005	0.2691	-0.1637	-0.1956	2.5939	-5.9069	-4.7862	0.0803	-0.2502	-0.2954	2.3148	-5.9152	-4.3843	0.1256	-0.2887	-0.3576	4.0154	-103.3227	-35.3441	-2.7781	0.7291	-0.0000
782.6190	0.5023	-0.5899	-0.0050	-1.5839	-0.1879	-0.4916	0.2799	0.8887	-0.1070	0.2699	-0.1585	-0.1886	0.5857	-6.9990	-4.8923	0.1402	-0.2222	-0.2219	1.1857	-6.7286	-4.7122	0.1372	-0.2692	-0.2896	-9.3613	-113.0327	-38.5568	-2.6676	0.9338	0.7009
782.6290	0.5050	-0.5810	-0.0060	-1.5812	-0.1895	-0.4935	0.2622	0.8792	-0.1079	0.2801	-0.1508	-0.1806	1.6001	-6.3218	-4.7747	0.0918	-0.3336	-0.1905	1.1477	-6.7807	-4.7330	0.1377	-0.2680	-0.2852	-9.5938	-113.6113	-38.7409	-2.6855	0.9380	0.7009
782.6410	0.5082	-0.5705	-0.0073	-1.5778	-0.1912	-0.4955	0.2558	0.8742	-0.1063	0.2877	-0.1539	-0.1612	1.1002	-6.1613	-4.9696	0.1100	-0.3216	-0.2547	1.1025	-6.8416	-4.7574	0.1382	-0.2667	-0.2799	-9.8675	-114.2851	-38.9562	-2.7065	0.9431	0.7009
782.6510	0.5107	-0.5618	-0.0083	-1.5749	-0.1928	-0.4971	0.2467	0.8726	-0.1124	0.2929	-0.1543	-0.1501	1.0741	-6.6233	-4.8583	0.0625	-0.2088	-0.2891	1.0652	-6.8914	-4.7774	0.1387	-0.2655	-0.2755	-10.0921	-114.8362	-39.1325	-2.7239	0.9473	0.7009
782.6630	0.5135	-0.5513	-0.0097	-1.5714	-0.1946	-0.4989	0.2373	0.8669	-0.1141	0.2951	-0.1463	-0.1433	0.9242	-6.6553	-4.7210	0.0711	-0.2686	-0.1989	1.0208	-6.9503	-4.8010	0.1393	-0.2641	-0.2702	-10.3575	-115.4863	-39.3399	-2.7443	0.9522	0.7009
782.6730	0.5159	-0.5427	-0.0108	-1.5683	-0.1960	-0.5002	0.2283	0.8614	-0.1140	0.2980	-0.1421	-0.1256	0.6976	-6.7619	-4.8968	0.0643	-0.3201	-0.2322	0.9840	-6.9988	-4.8204	0.1399	-0.2630	-0.2658	-10.5757	-116.0210	-39.5103	-2.7610	0.9563	0.7009
782.6850	0.5185	-0.5324	-0.0121	-1.5647	-0.1977	-0.5016	0.2137	0.8579	-0.1095	0.3038	-0.1413	-0.1154	1.0720	-7.0332	-5.4225	0.0290	-0.2788	-0.2175	0.9402	-7.0561	-4.8435	0.1406	-0.2616	-0.2606	-10.8332	-116.6513	-39.7130	-2.7808	0.9611	0.7009
782.6950	0.5206	-0.5238	-0.0132	-1.5616	-0.1991	-0.5026	0.2071	0.8509	-0.1189	0.3059	-0.1399	-0.1042	0.7876	-7.1655	-4.9971	0.1309	-0.2698	-0.2372	0.9041	-7.1029	-4.8623	0.1412	-0.2605	-0.2562	-11.0438	-117.1663	-39.8772	-2.7967	0.9650	0.7009
782.7050	0.5227	-0.5153	-0.0144	-1.5584	-0.2005	-0.5036	0.1983	0.8437	-0.1178	0.3136	-0.1387	-0.0951	0.6495	-6.9939	-5.1863	0.1178	-0.2842	-0.1710	0.8683	-7.1484	-4.8805	0.1418	-0.2594	-0.2518	-11.2496	-117.6654	-40.0364	-2.8123	0.9688	0.7009
782.7170	0.5250	-0.5052	-0.0158	-1.5547	-0.2021	-0.5047	0.2007	0.8483	-0.1168	0.3203	-0.1411	-0.0873	-0.3114	-7.9124	-5.4628	0.1004	-0.1488	-0.1552	0.6730	-7.3836	-4.9529	0.1328	-0.2545	-0.2414	-13.4591	-120.4532	-40.7400	-2.9196	1.0166	0.7851
782.7270	0.5269	-0.4968	-0.0170	-1.5516	-0.2035	-0.5055	0.1781	0.8323	-0.1243	0.3279	-0.1309	-0.0709	0.7313	-7.1681	-5.2117	0.0969	-0.2465	-0.2241	0.6326	-7.4285	-4.9701	0.1333	-0.2532	-0.2365	-13.6880	-120.9323	-40.8920	-2.9344	1.0202	0.7851
782.7390	0.5289	-0.4868	-0.0185	-1.5475	-0.2050	-0.5062	0.1674	0.8262	-0.1238	0.3361	-0.1243	-0.0594	0.7354	-7.2355	-5.2211	0.0621	-0.2919	-0.1769	0.5846	-7.4819	-4.9905	0.1339	-0.2517	-0.2306	-13.9581	-121.5024	-41.0735	-2.9520	1.0245	0.7851
782.7490	0.5305	-0.4786	-0.0197	-1.5442	-0.2063	-0.5068	0.1570	0.8194	-0.1253	0.3378	-0.1248	-0.0456	0.7463	-7.1989	-5.1537	0.0867	-0.3099	-0.1960	0.5451	-7.5248	-5.0068	0.1344	-0.2505	-0.2257	-14.1757	-121.9579	-41.2179	-2.9660	1.0279	0.7851
782.7610	0.5324	-0.4689	-0.0212	-1.5400	-0.2077	-0.5072	0.1483	0.8168	-0.1259	0.3438	-0.1267	-0.0288	0.4619	-7.5508	-5.5324	-0.0087	-0.1871	-0.1996	0.4983	-7.5752	-5.0262	0.1351	-0.2490	-0.2198	-14.4303	-122.4915	-41.3891	-2.9828	1.0320	0.7851
782.7710	0.5338	-0.4607	-0.0225	-1.5366	-0.2089	-0.5074	0.1363	0.8093	-0.1302	0.3405	-0.1208	-0.0176	0.5234	-7.6614	-5.1546	0.1018	-0.2093	-0.2098	0.4597	-7.6168	-5.0420	0.1357	-0.2478	-0.2148	-14.6382	-122.9320	-41.5282	-2.9962	1.0352	0.7851
782.7830	0.5353	-0.4510	-0.0241	-1.5323	-0.2103	-0.5075	0.1248	0.8000	-0.1287	0.3447	-0.1098	0.0003	0.2337	-7.3715	-5.3992	0.0683	-0.2701	-0.0356	0.4139	-7.6658	-5.0608	0.1364	-0.2463	0.0820	-14.8812	-123.4488	-41.6929	-3.0120	1.0391	0.7851
782.7930	0.5365	-0.4431	-0.0253	-1.5288	-0.2114	-0.5074	0.1134	0.7959	-0.1268	0.3518	-0.1105	0.0243	0.4639	-7.6709	-5.6206	0.0981	-0.2628	0.0945	0.3763	-7.7054	-5.0759	0.1371	-0.2451	0.3585	-15.0773	-123.8648	-41.8256	-3.0246	1.0422	0.7851
782.8030	0.5377	-0.4352	-0.0267	-1.5254	-0.2125	-0.5071	0.1060	0.7885	-0.1341	0.3587	-0.1061	0.0285	0.0392	-7.7263	-5.3637	0.0982	-0.2604	0.0748	0.3390	-7.7445	-5.0909	0.1378	-0.2439	0.3633	-15.2690	-124.2745	-41.9565	-3.0370	1.0453	0.7851
782.8150	0.5389	-0.4258	-0.0283	-1.5211	-0.2137	-0.5068	0.1020	0.7870	-0.1297	0.3675	-0.1037	0.0271	0.7003	-7.2651	-5.3877	0.1050	-0.2531	0.1604	0.1539	-7.9371	-5.1451	0.1293	-0.2399	0.3730	-17.3054	-126.5398	-42.4804	-3.1409	1.0819	0.8521
782.8250	0.5397	-0.4179	-0.0297	-1.5175	-0.2148	-0.5065	0.0824	0.7724	-0.1384	0.3729	-0.0991	0.0421	-0.0642	-7.5033	-5.1698	0.1110	-0.2754	0.2379	0.1133	-7.9757	-5.1589	0.1297	-0.2386	0.3783	-17.5086	-126.9333	-42.6046	-3.1526	1.0848	0.8521
782.8370	0.5406	-0.4087	-0.0313	-1.5128	-0.2160	-0.5058	0.0704	0.7655	-0.1298	0.3806	-0.0982	0.0622	-0.1301	-7.8101	-5.6279	-0.0139	-0.2112	0.2451	0.0653	-8.0207	-5.1751	0.1303	-0.2370	0.3847	-17.7441	-127.3905	-42.7510	-3.1663	1.0882	0.8521
782.8470	0.5412	-0.4012	-0.0327	-1.5091	-0.2169	-0.5051	0.0589	0.7605	-0.1386	0.3780	-0.0936	0.0754	-0.1778	-7.6847	-5.1496	0.0582	-0.2212	0.3031	0.0259	-8.0572	-5.1881	0.1308	-0.2357	0.3900	-17.9332	-127.7589	-42.8680	-3.1773	1.0910	0.8521
782.8570	0.5417	-0.3936	-0.0340	-1.5051	-0.2179	-0.5043	0.0467	0.7518	-0.1382	0.3818	-0.0906	0.0884	-0.0715	-7.7497	-5.1813	0.0522	-0.1357	0.3438	-0.0130	-8.0931	-5.2009	0.1313	-0.2344	0.3953	-18.1169	-128.1198	-42.9829	-3.1881	1.0937	0.8521
782.8690	0.5422	-0.3846	-0.0357	-1.5006	-0.2189	-0.5031	0.0345	0.7427	-0.1392	0.3804	-0.0841	0.1065	-0.1560	-7.7501	-5.1729	0.0749	-0.1811	0.4031	-0.0593	-8.1356	-5.2161	0.1320	-0.2329	0.4017	-18.3311	-128.5477	-43.1192	-3.2005	1.0969	0.8521
782.8790	0.5425	-0.3772	-0.0371	-1.4967	-0.2197	-0.5020	0.0222	0.7375	-0.1336	0.3885	-0.0762	0.1268	-0.0879	-8.0175	-5.6612	0.0331	-0.2285	0.3261	-0.0973	-8.1703	-5.2286	0.1326	-0.2316	0.4070	-18.5035	-128.8945	-43.2312	-3.2106	1.0995	0.8521
782.8890	0.5426	-0.3697	-0.0385	-1.4928	-0.2205	-0.5006	0.0117	0.7306	-0.1380	0.3910	-0.0717	0.1373	-0.1899	-8.1750	-5.4849	0.0777	-0.3156	0.3313	-0.1348	-8.2045	-5.2409	0.1332	-0.2303	0.4123	-18.6709	-129.2360	-43.3405	-3.2202	1.1021	0.8521
782.8990	0.5427	-0.3626	-0.0398	-1.4890	-0.2212	-0.4992	-0.0005	0.7218	-0.1413	0.3989	-0.0706	0.1520	-1.4493	-8.2445	-5.4242	0.0996	-0.3197	0.3414	-1.7858	-8.2378	-5.2528	0.1339	-0.2291	0.4176	-18.8320	-129.5661	-43.4469	-3.2295	1.1046	0.8521
782.9090	0.5426	-0.3555	-0.0412	-1.4849	-0.2219	-0.4976	-0.0160	0.7144	-0.1404	0.4065	-0.0702	0.1663	-2.4083	-8.0461	-5.4479	0.0730	-0.2870	0.3704	-2.8004	-8.0816	-5.1957	0.1356	-0.2321	0.4095	-15.6857	-127.6292	-42.8745	-3.2270	1.0608	0.7097
782.9210	0.5423	-0.3470	-0.0428	-1.4801	-0.2228	-0.4955	-0.0228	0.7111	-0.1405	0.4092	-0.0718	0.1749	-2.8403	-8.7347	-5.6288	0.0141	-0.1646	0.3871	-3.2425	-8.4192	-5.2998	0.1264	-0.2247	0.4319	-20.7318	-131.6072	-43.8942	-3.3368	1.1306	0.8990
782.9310	0.5420	-0.3399	-0.0443	-1.4760	-0.2235	-0.4936	-0.0372	0.6987	-0.1426	0.4076	-0.0672	0.1880	-2.2299	-8.1179	-5.4305	0.0377	-0.1517	0.3781	-3.2799	-8.4515	-5.3104	0.1267	-0.2234	0.4375	-20.8902	-131.9175	-43.9940	-3.3452	1.1329	0.8990
782.9410	0.5416	-0.3330	-0.0456	-1.4718	-0.2241	-0.4917	-0.0453	0.6891	-0.1435	0.4104	-0.0602	0.2060	-2.6775	-8.0123	-5.5654	0.0077	-0.1762	0.3493	-3.3168	-8.4828	-5.3207	0.1271	-0.2221	0.4431	-21.0418	-132.2157	-44.0903	-3.3534	1.1351	0.8990
782.9510	0.5410	-0.3261	-0.0471	-1.4677	-0.2247	-0.4895	-0.0560	0.6822	-0.1442	0.4082	-0.0541	0.2202	-2.8187	-8.3506	-5.5123	0.0756	-0.1890	0.3600	-3.3532	-8.5135	-5.3307	0.1276	-0.2208	0.4487	-21.1875	-132.5060	-44.1840	-3.3611	1.1372	0.8990
782.9610	0.5405	-0.3194	-0.0485	-1.4636	-0.2252	-0.4872	-0.0661	0.6754	-0.1381	0.4121	-0.0501	0.2307	-3.1288	-8.5185	-5.9575	0.0712	-0.1925	0.4183	-3.3890	-8.5432	-5.3404	0.1281	-0.2195	0.4543	-21.3268	-132.7849	-44.2742	-3.3684	1.1393	0.8990
782.9710	0.5397	-0.3127	-0.0499	-1.4594	-0.2256	-0.4848	-0.0778	0.6688	-0.1428	0.4170	-0.0443	0.2494	-3.4628	-8.6818	-5.6356	0.0708	-0.2247	0.3642	-3.4244	-8.5726	-5.3500	0.1285	-0.2182	0.4599	-21.4616	-133.0611	-44.3642	-3.3755	1.1413	0.8990
782.9830	0.5387	-0.3047	-0.0516	-1.4545	-0.2262	-0.4817	-0.0945	0.6573	-0.1460	0.4268	-0.0410	0.2648	-3.4745	-8.7266	-5.6646	0.0734	-0.2186	0.3750	-3.4664	-8.6071	-5.3612	0.1292	-0.2166	0.4666	-21.6161	-133.3821	-44.4680	-3.3835	1.1437	0.8990
782.9930	0.5376	-0.2981	-0.0530	-1.4502	-0.2266	-0.4789	-0.1072	0.6464	-0.1465	0.4318	-0.0381	0.2811	-3.6052	-8.4861	-5.6453	0.0544	-0.2442	0.3815	-3.5008	-8.6351	-5.3702	0.1297	-0.2153	0.4722	-21.7388	-133.6407	-44.5521	-3.3899	1.1456	0.8990
783.0030	0.5365	-0.2918	-0.0545	-1.4458	-0.2269	-0.4761	-0.1213	0.6382	-0.1461	0.4331	-0.0336	0.2969	-3.7513	-8.4704	-5.6860	0.0222	-0.2166	0.4018	-3.5348	-8.6622	-5.3789	0.1303	-0.2140	0.4778	-21.8556	-133.8896	-44.6325	-3.3959	1.1474	0.8990
783.0130	0.5352	-0.2855	-0.0559	-1.4414	-0.2273	-0.4730	-0.1342	0.6333	-0.1407	0.4320	-0.0326	0.3127	-2.5813	-8.0513	-5.8611	0.0040	-0.2262	0.3335	-2.2873	-7.8244	-5.0800	0.1391	-0.2324	0.4236	-6.6951	-123.7968	-41.6893	-3.3108	0.9405	0.2695
783.0250	0.5335	-0.2779	-0.0577	-1.4363	-0.2276	-0.4693	-0.1467	0.6219	-0.1496	0.4261	-0.0275	0.3271	-4.0394	-8.6887	-5.5946	0.0960	-0.2217	0.4093	-3.7053	-8.7961	-5.4050	0.1231	-0.2108	0.4913	-23.3102	-135.3356	-44.8889	-3.4921	1.1588	0.9233
783.0350	0.5320	-0.2718	-0.0592	-1.4319	-0.2279	-0.4659	-0.1622	0.6116	-0.1478	0.4309	-0.0248	0.3433	-3.8420	-8.4437	-5.6123	0.1029	-0.2062	0.4408	-3.7399	-8.8223	-5.4124	0.1234	-0.2095	0.4970	-23.4190	-135.5664	-44.9642	-3.4972	1.1604	0.9233
783.0470	0.5299	-0.2644	-0.0610	-1.4269	-0.2282	-0.4616	-0.1774	0.6029	-0.1469	0.4368	-0.0180	0.3572	-3.7870	-8.5681	-5.5364	0.1480	-0.2260	0.4656	-3.7809	-8.8529	-5.4210	0.1238	-0.2080	0.5039	-23.5425	-135.8331	-45.0509	-3.5028	1.1623	0.9233
783.0570	0.5280	-0.2585	-0.0624	-1.4224	-0.2284	-0.4580	-0.1896	0.5944	-0.1434	0.4449	-0.0146	0.3755	-3.7865	-8.6551	-5.9128	0.0796	-0.1945	0.3789	-3.8146	-8.8779	-5.4281	0.1241	-0.2067	0.5097	-23.6405	-136.0499	-45.1228	-3.5073	1.1638	0.9233
783.0690	0.5256	-0.2515	-0.0642	-1.4171	-0.2285	-0.4533	-0.2035	0.5857	-0.1450	0.4475	-0.0108	0.3931	-3.9323	-9.0373	-5.7577	0.0439	-0.1934	0.4068	-3.8545	-8.9068	-5.4361	0.1245	-0.1972	0.5166	-23.7509	-136.2975	-45.2041	-3.5121	1.1655	0.9233
783.0790	0.5234	-0.2456	-0.0656	-1.4125	-0.2285	-0.4493	-0.2181	0.5768	-0.1450	0.4444	-0.0032	0.4056	-3.9057	-8.9520	-5.6974	0.0249	-0.1582	0.4352	-3.8874	-8.9307	-5.4428	0.1249	-0.0731	0.5223	-23.8387	-136.5008	-45.2716	-3.5159	1.1670	0.9233
783.0910	0.5207	-0.2388	-0.0674	-1.4071	-0.2285	-0.4443	-0.2326	0.5643	-0.1455	0.4420	0.0015	0.4237	-4.0242	-9.0206	-5.6184	0.0595	-0.0641	0.4466	-3.9263	-8.9585	-5.4503	0.1254	0.0758	0.5292	-23.9376	-136.7343	-45.3488	-3.5200	1.1685	0.9233
783.1010	0.5182	-0.2331	-0.0688	-1.4027	-0.2285	-0.4400	-0.2464	0.5556	-0.1419	0.4432	0.0063	0.4378	-3.9019	-8.9559	-5.7847	0.0738	-0.0035	0.4773	-3.9583	-8.9813	-5.4566	0.1259	0.2006	0.5350	-24.0158	-136.9247	-45.4125	-3.5230	1.1698	0.9233
783.1110	0.5157	-0.2276	-0.0702	-1.3983	-0.2284	-0.4356	-0.2616	0.5455	-0.1429	0.4475	0.0119	0.4549	-3.5319	-8.8429	-5.8050	0.0833	0.0603	0.4718	-3.9900	-9.0034	-5.4626	0.1264	0.3256	0.5407	-24.0894	-137.1070	-45.4737	-3.5258	1.1710	0.9233
783.1230	0.5124	-0.2211	-0.0719	-1.3929	-0.2283	-0.4300	-0.2726	0.5387	-0.1423	0.4535	0.0156	0.4694	-4.0791	-9.4699	-5.8860	0.0677	0.1249	0.5070	-4.0905	-9.0702	-5.4639	0.1192	0.4234	0.5470	-24.9487	-137.8128	-45.4969	-3.6065	1.1659	0.9233
783.1330	0.5096	-0.2158	-0.0733	-1.3885	-0.2282	-0.4252	-0.2896	0.5254	-0.1418	0.4551	0.0153	0.4851	-3.7637	-9.1586	-5.7482	0.0605	0.1216	0.4771	-4.1225	-9.0915	-5.4687	0.1193	0.4245	0.5528	-25.0162	-137.9814	-45.5532	-3.6086	1.1669	0.9233
783.1430	0.5066	-0.2107	-0.0748	-1.3838	-0.2280	-0.4202	-0.3008	0.5138	-0.1411	0.4573	0.0143	0.5002	-3.9568	-8.9660	-5.7413	-0.0082	0.2393	0.4413	-4.1541	-9.1124	-5.4733	0.1195	0.4256	0.5579	-25.0799	-138.1448	-45.6083	-3.6105	1.1679	0.9233
783.1530	0.5035	-0.2056	-0.0762	-1.3792	-0.2279	-0.4151	-0.3147	0.5055	-0.1428	0.4539	0.0181	0.5134	-3.9808	-8.9760	-5.6291	0.0226	0.2271	0.5073	-4.1855	-9.1327	-5.4777	0.1196	0.4266	0.5612	-25.1394	-138.3014	-45.6611	-3.6120	1.1689	0.9233
783.1630	0.5003	-0.2006	-0.0777	-1.3746	-0.2277	-0.4098	-0.3241	0.4971	-0.1442	0.4508	0.0225	0.5305	-4.3285	-8.9681	-5.5869	0.0772	0.2719	0.4790	-4.2165	-9.1567	-5.4821	0.1198	0.4277	0.5645	-25.1957	-138.4542	-45.7131	-3.6133	1.1698	0.9233
783.1750	0.4963	-0.1948	-0.0793	-1.3692	-0.2274	-0.4034	-0.3417	0.4880	-0.1387	0.4538	0.0304	0.5505	-4.3087	-9.0516	-5.6972	0.0371	0.2792	0.4828	-4.2534	-9.1952	-5.4870	0.1201	0.4289	0.5685	-25.2585	-138.6302	-45.7733	-3.6145	1.1707	0.9233
783.1850	0.4928	-0.1899	-0.0807	-1.3648	-0.2271	-0.3977	-0.3555	0.4803	-0.1371	0.4562	0.0329	0.5658	-4.5182	-9.0854	-5.8057	0.1217	0.2928	0.4996	-4.2839	-9.2271	-5.4911	0.1203	0.4300	0.5718	-25.3077	-138.7743	-45.8231	-3.6151	1.1715	0.9233
783.1950	0.4892	-0.1851	-0.0821	-1.3602	-0.2267	-0.3920	-0.3696	0.4666	-0.1376	0.4615	0.0372	0.5809	-4.4486	-8.9283	-5.6957	0.0835	0.3498	0.4275	-4.3140	-9.2582	-5.4949	0.1206	0.4310	0.5751	-25.3530	-138.9104	-45.8698	-3.6156	1.1722	0.9233
783.2050	0.4854	-0.1805	-0.0835	-1.3556	-0.2263	-0.3861	-0.3829	0.4587	-0.1391	0.4656	0.0419	0.5927	-4.7450	-9.2191	-5.6453	0.0036	0.3905	0.4908	-4.3440	-9.2893	-5.4987	0.1209	0.4320	0.5785	-25.3958	-139.0445	-45.9168	-3.6157	1.1728	0.9233
783.2150	0.4816	-0.1759	-0.0849	-1.3509	-0.2259	-0.3800	-0.3974	0.4511	-0.1356	0.4626	0.0452	0.6103	-4.7350	-9.4122	-5.6496	-0.0178	0.3936	0.5028	-4.3967	-9.3270	-5.4849	0.1147	0.4311	0.5794	-25.7103	-139.2570	-45.7926	-3.6846	1.1528	0.8981
783.2270	0.4767	-0.1706	-0.0864	-1.3453	-0.2253	-0.3726	-0.4153	0.4398	-0.1310	0.4538	0.0483	0.6271	-4.7029	-9.4747	-5.8375	0.0148	0.4400	0.5001	-4.4324	-9.3636	-5.4881	0.1145	0.4322	0.5833	-25.7551	-139.4050	-45.8448	-3.6841	1.1534	0.8981
783.2370	0.4724	-0.1664	-0.0877	-1.3407	-0.2248	-0.3663	-0.4298	0.4280	-0.1295	0.4524	0.0527	0.6442	-4.7755	-9.1669	-5.8037	0.0531	0.4757	0.4810	-4.4618	-9.3936	-5.4906	0.1145	0.4331	0.5865	-25.7889	-139.5213	-45.8860	-3.6833	1.1539	0.8981
783.2490	0.4671	-0.1614	-0.0892	-1.3354	-0.2242	-0.3584	-0.4463	0.4191	-0.1282	0.4533	0.0577	0.6608	-4.7366	-9.5340	-5.9387	0.0922	0.4937	0.4451	-4.4969	-9.4291	-5.4933	0.1144	0.4343	0.5904	-25.8260	-139.6547	-45.9338	-3.6822	1.1543	0.8981
783.2590	0.4625	-0.1573	-0.0906	-1.3309	-0.2236	-0.3517	-0.4584	0.4111	-0.1283	0.4603	0.0625	0.6722	-4.7336	-9.7581	-5.8689	0.0833	0.4567	0.5410	-4.5259	-9.4584	-5.4956	0.1144	0.4352	0.5936	-25.8545	-139.7632	-45.9728	-3.6809	1.1547	0.8981
783.2710	0.4568	-0.1525	-0.0922	-1.3254	-0.2228	-0.3436	-0.4738	0.3984	-0.1267	0.4638	0.0681	0.6954	-4.7967	-9.6848	-5.7813	0.0483	0.4757	0.5161	-4.5605	-9.4930	-5.4979	0.1144	0.4363	0.5975	-25.8850	-139.8858	-46.0167	-3.6791	1.1551	0.8981
783.2810	0.4520	-0.1485	-0.0934	-1.3208	-0.2221	-0.3365	-0.4890	0.3841	-0.1265	0.4607	0.0739	0.7059	-4.6675	-9.3112	-5.7168	0.0263	0.4029	0.5193	-4.5891	-9.5216	-5.4999	0.1144	0.4372	0.6007	-25.9083	-139.9859	-46.0532	-3.6773	1.1553	0.8981
783.2910	0.4470	-0.1447	-0.0947	-1.3161	-0.2213	-0.3293	-0.5022	0.3768	-0.1245	0.4562	0.0751	0.7213	-4.8608	-9.4799	-5.7518	0.0328	0.3907	0.4976	-4.6126	-9.5499	-5.5018	0.1145	0.4381	0.6039	-25.9294	-140.0822	-46.0887	-3.6752	1.1555	0.8981
783.3010	0.4419	-0.1410	-0.0959	-1.3115	-0.2205	-0.3220	-0.5163	0.3670	-0.1236	0.4518	0.0784	0.7341	-4.7930	-9.2435	-5.6179	0.0815	0.3744	0.4713	-4.6261	-9.5778	-5.5034	0.1146	0.4390	0.6071	-25.9481	-140.1728	-46.1221	-3.6729	1.1556	0.8981
783.3130	0.4356	-0.1366	-0.0974	-1.3061	-0.2196	-0.3132	-0.5325	0.3540	-0.1202	0.4505	0.0777	0.7544	-4.8687	-9.2762	-5.7837	0.0772	0.4248	0.4975	-4.6366	-9.6045	-5.4975	0.1131	0.4391	0.6097	-25.9028	-140.2013	-46.0851	-3.6869	1.1459	0.8838
783.3230	0.4302	-0.1332	-0.0985	-1.3017	-0.2187	-0.3055	-0.5459	0.3479	-0.1157	0.4542	0.0761	0.7688	-4.6732	-9.6137	-5.8883	0.0730	0.5064	0.5332	-4.6364	-9.6161	-5.4793	0.1089	0.4377	0.6095	-25.7589	-140.0972	-45.9306	-3.7256	1.1221	0.8492
783.3330	0.4246	-0.1298	-0.0997	-1.2972	-0.2179	-0.2977	-0.5582	0.3393	-0.1140	0.4567	0.0816	0.7847	-4.5921	-9.7215	-6.0050	0.0532	0.5359	0.4953	-4.6493	-9.6430	-5.4799	0.1086	0.4384	0.6126	-25.7718	-140.1762	-45.9609	-3.7226	1.1221	0.8492
783.3430	0.4190	-0.1265	-0.1008	-1.2926	-0.2171	-0.2898	-0.5712	0.3285	-0.1156	0.4550	0.0879	0.7923	-4.7744	-9.7645	-5.7435	0.0434	0.5162	0.5537	-4.6621	-9.6697	-5.4804	0.1083	0.4392	0.6156	-25.7831	-140.2530	-45.9903	-3.7194	1.1220	0.8492
783.3530	0.4133	-0.1232	-0.1020	-1.2880	-0.2162	-0.2818	-0.5844	0.3152	-0.1171	0.4505	0.0926	0.8100	-4.8928	-9.2137	-5.5458	-0.0024	0.4764	0.5319	-4.6747	-9.6962	-5.4809	0.1081	0.4399	0.6187	-25.7930	-140.3273	-46.0192	-3.7159	1.1218	0.8492
783.3630	0.4074	-0.1201	-0.1031	-1.2835	-0.2152	-0.2736	-0.5974	0.3094	-0.1131	0.4439	0.0971	0.8229	-5.0235	-9.6092	-5.5473	0.0089	0.4535	0.5515	-4.6872	-9.7224	-5.4812	0.1079	0.4407	0.6217	-25.8011	-140.3978	-46.0467	-3.7123	1.1216	0.8492
783.3750	0.4000	-0.1165	-0.1044	-1.2782	-0.2140	-0.2636	-0.6146	0.2951	-0.1079	0.4411	0.0991	0.8400	-5.0043	-9.2776	-5.5673	0.0504	0.4042	0.5051	-4.7021	-9.7535	-5.4814	0.1076	0.4415	0.6254	-25.8089	-140.4779	-46.0785	-3.7077	1.1213	0.8492
783.3850	0.3938	-0.1136	-0.1055	-1.2738	-0.2130	-0.2552	-0.6289	0.2871	-0.1040	0.4413	0.1009	0.8552	-4.9051	-9.5763	-5.8472	0.0801	0.4554	0.5389	-4.7143	-9.7792	-5.4816	0.1074	0.4423	0.6284	-25.8139	-140.5422	-46.1045	-3.7037	1.1210	0.8492
783.3950	0.3874	-0.1108	-0.1065	-1.2695	-0.2119	-0.2465	-0.6413	0.2768	-0.1019	0.4445	0.1043	0.8703	-5.1425	-9.4322	-5.8924	0.0917	0.4275	0.5308	-4.7265	-9.8046	-5.4817	0.1072	0.4430	0.6315	-25.8177	-140.6040	-46.1299	-3.6996	1.1207	0.8492
783.4050	0.3810	-0.1080	-0.1075	-1.2651	-0.2109	-0.2377	-0.6546	0.2691	-0.1006	0.4452	0.1077	0.8789	-5.3138	-9.8773	-5.7720	0.0428	0.4454	0.5417	-4.7385	-9.8299	-5.4817	0.1071	0.4437	0.6345	-25.8203	-140.6637	-46.1546	-3.6952	1.1203	0.8492
783.4170	0.3729	-0.1049	-0.1087	-1.2597	-0.2096	-0.2271	-0.6709	0.2557	-0.0983	0.4485	0.1083	0.8936	-5.6090	-9.6671	-5.7592	-0.0605	0.4767	0.5957	-4.7572	-9.8551	-5.4590	0.1009	0.4409	0.6337	-25.8748	-140.6710	-45.9646	-3.7523	1.0812	0.8024
783.4270	0.3661	-0.1024	-0.1096	-1.2552	-0.2084	-0.2181	-0.6873	0.2490	-0.0948	0.4366	0.1095	0.9142	-5.2968	-10.0937	-5.8393	-0.0143	0.5198	0.5850	-4.7691	-9.8802	-5.4580	0.1004	0.4415	0.6366	-25.8753	-140.7250	-45.9877	-3.7474	1.0807	0.8024
783.4390	0.3577	-0.0995	-0.1107	-1.2499	-0.2071	-0.2069	-0.7035	0.2349	-0.0913	0.4276	0.1168	0.9290	-5.1971	-9.9124	-6.0467	0.0566	0.4749	0.5425	-4.7832	-9.9100	-5.4568	0.0997	0.4422	0.6401	-25.8743	-140.7862	-46.0142	-3.7414	1.0800	0.8024
783.4490	0.3506	-0.0973	-0.1116	-1.2456	-0.2059	-0.1975	-0.7152	0.2282	-0.0889	0.4255	0.1240	0.9387	-5.1984	-10.0800	-5.9332	0.0972	0.4240	0.5124	-4.7949	-9.9348	-5.4557	0.0992	0.4427	0.6430	-25.8724	-140.8357	-46.0358	-3.7363	1.0794	0.8024
783.4590	0.3433	-0.0951	-0.1125	-1.2414	-0.2047	-0.1882	-0.7288	0.2138	-0.0874	0.4251	0.1257	0.9502	-5.3997	-9.6652	-5.7208	0.0694	0.3431	0.5885	-4.8065	-9.9593	-5.4545	0.0987	0.4433	0.6458	-25.8695	-140.8826	-46.0566	-3.7312	1.0788	0.8024
783.4710	0.3346	-0.0926	-0.1135	-1.2364	-0.2032	-0.1767	-0.7467	0.2004	-0.0859	0.4284	0.1202	0.9719	-5.3905	-9.5260	-5.7011	0.0826	0.4739	0.5822	-4.8203	-9.9885	-5.4530	0.0981	0.4439	0.6493	-25.8645	-140.9363	-46.0809	-3.7247	1.0780	0.8024
783.4810	0.3270	-0.0906	-0.1144	-1.2322	-0.2020	-0.1668	-0.7619	0.1973	-0.0822	0.4293	0.1241	0.9827	-5.2082	-10.1122	-5.6837	0.0555	0.4810	0.5341	-4.8317	-10.0127	-5.4517	0.0976	0.4445	0.6522	-25.8595	-140.9798	-46.1009	-3.7192	1.0773	0.8024
783.4910	0.3193	-0.0888	-0.1152	-1.2278	-0.2007	-0.1569	-0.7734	0.1839	-0.0793	0.4253	0.1294	0.9958	-5.3280	-9.8043	-5.7046	0.0089	0.4399	0.6137	-4.8431	-10.0368	-5.4504	0.0972	0.4450	0.6551	-25.8532	-141.0208	-46.1198	-3.7135	1.0765	0.8024
783.5010	0.3114	-0.0870	-0.1160	-1.2235	-0.1994	-0.1469	-0.7862	0.1726	-0.0765	0.4171	0.1351	1.0084	-5.4601	-9.6760	-5.7197	-0.0046	0.3959	0.6202	-4.8543	-10.0607	-5.4490	0.0967	0.4455	0.6579	-25.8461	-141.0608	-46.1386	-3.7076	1.0757	0.8024
783.5130	0.3018	-0.0849	-0.1169	-1.2185	-0.1978	-0.1347	-0.8053	0.1674	-0.0719	0.4108	0.1357	1.0247	-5.0124	-10.3456	-5.6711	0.0222	0.3972	0.6019	-4.8399	-10.0706	-5.4358	0.0952	0.4446	0.6589	-25.5034	-140.8830	-46.0483	-3.7117	1.0581	0.7753
783.5230	0.2937	-0.0834	-0.1176	-1.2144	-0.1964	-0.1244	-0.8152	0.1549	-0.0666	0.4064	0.1364	1.0350	-4.9355	-10.0350	-5.8258	0.0383	0.4351	0.5932	-4.7830	-10.0481	-5.4058	0.0918	0.4412	0.6553	-24.6870	-140.3745	-45.7922	-3.7334	1.0170	0.7097
783.5330	0.2855	-0.0819	-0.1182	-1.2104	-0.1951	-0.1139	-0.8240	0.1441	-0.0619	0.4047	0.1401	1.0472	-5.6475	-9.7314	-5.9154	0.0898	0.4277	0.5914	-4.7936	-10.0711	-5.4036	0.0910	0.4415	0.6579	-24.6785	-140.4098	-45.8099	-3.7274	1.0161	0.7097
783.5430	0.2772	-0.0805	-0.1188	-1.2065	-0.1937	-0.1033	-0.8389	0.1335	-0.0611	0.4048	0.1382	1.0553	-5.5073	-9.7558	-5.7755	0.0715	0.4785	0.6125	-4.8041	-10.0940	-5.4014	0.0902	0.4418	0.6604	-24.6691	-140.4436	-45.8269	-3.7212	1.0152	0.7097
783.5530	0.2687	-0.0792	-0.1194	-1.2025	-0.1923	-0.0928	-0.8559	0.1288	-0.0572	0.4063	0.1395	1.0686	-5.1168	-10.1561	-5.8483	0.0242	0.5250	0.5908	-4.8146	-10.1168	-5.3991	0.0894	0.4421	0.6630	-24.6590	-140.4766	-45.8437	-3.7149	1.0142	0.7097
783.5630	0.2600	-0.0780	-0.1199	-1.1984	-0.1909	-0.0820	-0.8691	0.1183	-0.0566	0.4032	0.1462	1.0832	-4.9782	-10.2398	-5.6795	0.0187	0.4294	0.6038	-4.8250	-10.1395	-5.3968	0.0886	0.4424	0.6655	-24.6481	-140.5088	-45.8605	-3.7084	1.0132	0.7097
783.5750	0.2495	-0.0767	-0.1206	-1.1935	-0.1892	-0.0689	-0.8777	0.1022	-0.0506	0.3954	0.1479	1.0939	-5.7627	-9.8388	-5.6708	-0.0161	0.4136	0.6340	-4.8374	-10.1667	-5.3940	0.0877	0.4427	0.6686	-24.6339	-140.5461	-45.8798	-3.7005	1.0119	0.7097
783.5850	0.2406	-0.0758	-0.1211	-1.1896	-0.1876	-0.0580	-0.8928	0.0944	-0.0475	0.3858	0.1440	1.1089	-5.7573	-9.8337	-5.8162	0.0263	0.5020	0.6130	-4.8476	-10.1892	-5.3917	0.0869	0.4430	0.6711	-24.6213	-140.5767	-45.8960	-3.6939	1.0108	0.7097
783.5970	0.2297	-0.0747	-0.1216	-1.1850	-0.1859	-0.0445	-0.9133	0.0815	-0.0440	0.3802	0.1455	1.1222	-5.1537	-9.6981	-5.6682	0.0608	0.5350	0.5855	-4.8599	-10.2163	-5.3889	0.0860	0.4434	0.6742	-24.6051	-140.6128	-45.9154	-3.6859	1.0095	0.7097
783.6070	0.2206	-0.0739	-0.1221	-1.1812	-0.1845	-0.0332	-0.9212	0.0757	-0.0398	0.3774	0.1518	1.1322	-5.7050	-9.9201	-5.7936	0.0443	0.4094	0.6670	-4.8700	-10.2388	-5.3865	0.0853	0.4437	0.6767	-24.5909	-140.6426	-45.9317	-3.6792	1.0084	0.7097
783.6190	0.2094	-0.0731	-0.1225	-1.1768	-0.1826	-0.0195	-0.9351	0.0661	-0.0363	0.3773	0.1508	1.1459	-5.9585	-10.1705	-5.6812	0.0775	0.4225	0.6470	-4.7458	-10.1838	-5.3409	0.0818	0.4378	0.6691	-22.9465	-139.7019	-45.5330	-3.6970	0.9420	0.5976
783.6290	0.1999	-0.0725	-0.1229	-1.1730	-0.1811	-0.0080	-0.9538	0.0550	-0.0334	0.3792	0.1509	1.1551	-5.1129	-10.1045	-5.6184	0.0080	0.4738	0.6138	-4.7551	-10.2052	-5.3378	0.0807	0.4379	0.6713	-22.9319	-139.7285	-45.5475	-3.6904	0.9409	0.5976
783.6390	0.1903	-0.0721	-0.1232	-1.1693	-0.1795	0.0036	-0.9636	0.0425	-0.0282	0.3757	0.1523	1.1682	-5.4231	-9.6764	-5.6082	0.0221	0.4465	0.6385	-4.7644	-10.2266	-5.3347	0.0796	0.4379	0.6734	-22.9168	-139.7554	-45.5624	-3.6837	0.9397	0.5976
783.6510	0.1786	-0.0717	-0.1234	-1.1648	-0.1777	0.0177	-0.9739	0.0328	-0.0215	0.3662	0.1474	1.1762	-6.0394	-9.6038	-5.7777	-0.0161	0.4874	0.6054	-4.7755	-10.2523	-5.3311	0.0784	0.4380	0.6760	-22.8975	-139.7873	-45.5800	-3.6754	0.9382	0.5976
783.6610	0.1688	-0.0714	-0.1237	-1.1612	-0.1762	0.0294	-0.9929	0.0239	-0.0191	0.3571	0.1501	1.1878	-5.2383	-9.6920	-5.7136	0.0157	0.4786	0.6847	-4.7846	-10.2737	-5.3280	0.0773	0.4380	0.6781	-22.8805	-139.8140	-45.5948	-3.6686	0.9370	0.5976
783.6710	0.1589	-0.0712	-0.1238	-1.1576	-0.1747	0.0414	-1.0036	0.0151	-0.0138	0.3503	0.1568	1.1982	-5.2284	-9.5408	-5.7911	-0.0001	0.3773	0.6137	-4.7937	-10.2951	-5.3250	0.0763	0.4380	0.6803	-22.8628	-139.8410	-45.6099	-3.6617	0.9358	0.5976
783.6810	0.1487	-0.0711	-0.1239	-1.1541	-0.1731	0.0536	-1.0098	0.0068	-0.0097	0.3459	0.1561	1.2023	-5.9027	-10.0926	-5.7862	0.0375	0.3781	0.5941	-4.8027	-11.0024	-5.3220	0.0752	0.4381	0.6824	-22.8442	-139.8683	-45.6251	-3.6549	0.9345	0.5976
783.6910	0.1384	-0.0711	-0.1240	-1.1507	-0.1716	0.0655	-1.0273	-0.0040	-0.0055	0.3395	0.1500	1.2149	-5.3154	-11.0625	-5.6874	0.0489	0.5148	0.6626	-4.8116	-12.2628	-5.1273	0.0741	0.4381	0.6846	-22.8246	-139.8957	-45.6404	-3.6480	0.9333	0.5976
783.7030	0.1260	-0.0712	-0.1240	-1.1467	-0.1697	0.0802	-1.0228	-0.0146	-0.0007	0.3352	0.1561	1.2159	-3.9423	-12.0177	-5.4624	0.0337	0.4541	0.5678	-2.9076	-13.0772	-4.8118	0.0519	0.4292	0.6042	-0.0020	-139.6334	-45.6684	-3.8485	0.8407	-0.2599
783.7130	0.1158	-0.0714	-0.1240	-1.1434	-0.1682	0.0923	-1.0228	-0.0186	0.0006	0.3315	0.1569	1.2126	-4.5307	-12.4439	-5.1105	0.0356	0.3730	0.5800	-2.8989	-13.0358	-4.5409	0.0518	0.4277	0.6030	0.1025	-138.9430	-45.4859	-3.8172	0.8281	-0.2634
783.7230	0.1056	-0.0716	-0.1240	-1.1402	-0.1667	0.1043	-1.0292	-0.0224	0.0037	0.3238	0.1520	1.2087	-4.1060	-13.0422	-4.6948	-0.0114	0.4328	0.5917	-2.8914	-12.9449	-4.2414	0.0517	0.4228	0.5989	0.1933	-137.6755	-45.0701	-3.7848	0.7806	-0.2956
783.7330	0.0952	-0.0719	-0.1240	-1.1370	-0.1652	0.1164	-1.0331	-0.0308	0.0068	0.3196	0.1499	1.2027	-3.4342	-13.0868	-4.3147	0.0077	0.4239	0.5739	-2.8858	-12.9281	-3.9841	0.0510	0.4224	0.5985	0.2604	-137.3007	-44.9940	-3.7598	0.7810	-0.2890
783.7430	0.0848	-0.0723	-0.1239	-1.1339	-0.1637	0.1284	-1.0313	-0.0399	0.0099	0.3099	0.1500	1.1997	-3.5388	-13.2070	-4.1982	-0.0074	0.3698	0.5438	-2.8807	-12.9122	-3.9171	0.0503	0.4220	0.5981	0.3215	-136.9422	-44.9211	-3.7357	0.7814	-0.2825
783.7550	0.0723	-0.0728	-0.1237	-1.1302	-0.1620	0.1428	-1.0345	-0.0476	0.0138	0.2972	0.1412	1.1928	-2.9820	-13.4996	-4.0828	0.0131	0.4720	0.5891	-2.8750	-12.8944	-3.9030	0.0495	0.4215	0.5976	0.3882	-136.5329	-44.8374	-3.7081	0.7818	-0.2750
783.7650	0.0621	-0.0733	-0.1235	-1.1273	-0.1605	0.1547	-1.0330	-0.0540	0.0170	0.2889	0.1422	1.1906	-2.9494	-13.8553	-3.9702	-0.0102	0.4873	0.5236	-2.8708	-12.8805	-3.8918	0.0488	0.4211	0.5972	0.4383	-136.2080	-44.7710	-3.6862	0.7822	-0.2689
783.7750	0.0518	-0.0739	-0.1234	-1.1244	-0.1591	0.1665	-1.0292	-0.0641	0.0215	0.2800	0.1450	1.1843	-3.0700	-13.7322	-3.9680	-0.0247	0.3870	0.5761	-2.8669	-12.8673	-3.8809	0.0481	0.4207	0.5968	0.4844	-135.8971	-44.7073	-3.6652	0.7826	-0.2630
783.7870	0.0395	-0.0747	-0.1231	-1.1211	-0.1574	0.1808	-1.0296	-0.0760	0.0274	0.2715	0.1386	1.1763	-2.8941	-13.5363	-4.1159	-0.0048	0.4125	0.5293	-2.8626	-12.8526	-3.8684	0.0472	0.4202	0.5963	0.5343	-135.5415	-44.6343	-3.6411	0.7830	-0.2561
783.7970	0.0291	-0.0755	-0.1228	-1.1184	-0.1560	0.1925	-1.0272	-0.0811	0.0296	0.2635	0.1323	1.1731	-3.1113	-13.5707	-4.0792	0.0095	0.5158	0.5557	-2.8593	-12.8411	-3.8583	0.0464	0.4198	0.5959	0.5724	-135.2586	-44.5759	-3.6221	0.7833	-0.2505
783.8090	0.0167	-0.0766	-0.1224	-1.1154	-0.1543	0.2065	-1.0268	-0.0896	0.0325	0.2594	0.1351	1.1703	-3.3275	-13.6828	-3.9379	0.0342	0.4467	0.5534	-2.8557	-12.8281	-3.8467	0.0455	0.4194	0.5954	0.6137	-134.9346	-44.5090	-3.6004	0.7838	-0.2440
783.8190	0.0065	-0.0776	-0.1221	-1.1128	-0.1530	0.2182	-1.0288	-0.0984	0.0346	0.2543	0.1356	1.1673	-3.0686	-13.2467	-3.8211	0.0582	0.4060	0.5488	-2.8529	-12.8179	-3.8374	0.0447	0.4191	0.5951	0.6452	-134.6765	-44.4555	-3.5833	0.7842	-0.2388
783.8310	-0.0057	-0.0788	-0.1217	-1.1099	-0.1513	0.2321	-1.0240	-0.1014	0.0380	0.2481	0.1334	1.1611	-3.5585	-13.4118	-3.6226	0.0175	0.4000	0.5187	-2.8543	-12.7390	-3.7964	0.0449	0.4141	0.5912	0.6274	-133.5817	-44.0995	-3.5512	0.7379	-0.2684
783.8410	-0.0159	-0.0799	-0.1213	-1.1074	-0.1501	0.2438	-1.0262	-0.1066	0.0403	0.2424	0.1299	1.1552	-3.5746	-13.4345	-3.4608	0.0032	0.3996	0.5534	-2.8525	-12.7331	-3.7886	0.0439	0.4137	0.5907	0.6474	-133.3901	-44.0618	-3.5372	0.7392	-0.2630
783.8530	-0.0283	-0.0813	-0.1208	-1.1045	-0.1485	0.2575	-1.0284	-0.1201	0.0453	0.2342	0.1269	1.1510	-3.6441	-12.3943	-3.4400	-0.0308	0.3839	0.6060	-2.8505	-12.7265	-3.7795	0.0426	0.4133	0.5902	0.6695	-133.1690	-44.0182	-3.5211	0.7408	-0.2568
783.8630	-0.0386	-0.0825	-0.1203	-1.1022	-0.1473	0.2690	-1.0246	-0.1202	0.0501	0.2262	0.1260	1.1491	-4.2174	-12.6653	-3.4219	-0.0271	0.3937	0.5199	-2.8489	-12.7213	-3.7722	0.0417	0.4129	0.5897	0.6865	-132.9916	-43.9832	-3.5081	0.7420	-0.2518
783.8730	-0.0488	-0.0837	-0.1197	-1.0999	-0.1460	0.2805	-1.0280	-0.1249	0.0547	0.2166	0.1204	1.1418	-3.7695	-12.5706	-3.4800	-0.0272	0.4637	0.5155	-2.8475	-12.7165	-3.7650	0.0407	0.4125	0.5893	0.7023	-132.8201	-43.9492	-3.4956	0.7432	-0.2469
783.8850	-0.0611	-0.0852	-0.1191	-1.0973	-0.1446	0.2942	-1.0311	-0.1236	0.0607	0.2109	0.1213	1.1399	-3.3871	-13.4251	-3.6931	-0.0090	0.4894	0.5421	-2.8458	-12.7110	-3.7567	0.0395	0.4120	0.5888	0.7197	-132.6220	-43.9101	-3.4811	0.7445	-0.2412
783.8950	-0.0714	-0.0865	-0.1185	-1.0952	-0.1433	0.3056	-1.0256	-0.1307	0.0619	0.2050	0.1245	1.1325	-4.1164	-13.3991	-3.4855	-0.0309	0.3494	0.5548	-2.8446	-12.7067	-3.7500	0.0385	0.4117	0.5883	0.7329	-132.4628	-43.8785	-3.4695	0.7457	-0.2365
783.9070	-0.0836	-0.0882	-0.1176	-1.0927	-0.1419	0.3191	-1.0281	-0.1397	0.0698	0.1994	0.1194	1.1294	-4.1137	-12.9474	-3.7830	0.0052	0.3866	0.5684	-2.8432	-12.7019	-3.7421	0.0373	0.4112	0.5878	0.7475	-132.2787	-43.8421	-3.4561	0.7469	-0.2311
783.9170	-0.0940	-0.0895	-0.1169	-1.0907	-0.1408	0.3304	-1.0320	-0.1402	0.0714	0.1957	0.1117	1.1259	-3.6890	-13.3744	-3.7664	-0.0108	0.4475	0.5486	-2.8421	-12.6982	-3.7357	0.0364	0.4109	0.5874	0.7587	-132.1306	-43.8128	-3.4452	0.7480	-0.2267
783.9290	-0.1065	-0.0912	-0.1161	-1.0884	-0.1394	0.3439	-1.0291	-0.1464	0.0716	0.1898	0.1117	1.1196	-3.9129	-13.4488	-3.5801	0.0061	0.4938	0.5674	-2.8409	-12.6939	-3.7283	0.0352	0.4105	0.5870	0.7713	-131.9588	-43.7785	-3.4329	0.7492	-0.2216
783.9390	-0.1168	-0.0927	-0.1154	-1.0866	-0.1383	0.3550	-1.0325	-0.1494	0.0755	0.1887	0.1139	1.1190	-3.2691	-13.9040	-3.6786	0.0093	0.4003	0.5667	-2.8432	-12.6610	-3.7103	0.0352	0.4083	0.5852	0.7429	-131.4659	-43.6329	-3.4132	0.7305	-0.2313
783.9510	-0.1292	-0.0946	-0.1144	-1.0844	-0.1370	0.3684	-1.0282	-0.1596	0.0796	0.1816	0.1121	1.1111	-3.3566	-13.1747	-3.7578	0.0160	0.3665	0.5341	-2.8451	-12.6329	-3.6931	0.0347	0.4061	0.5835	0.7177	-131.0224	-43.5028	-3.3949	0.7145	-0.2391
783.9610	-0.1393	-0.0962	-0.1136	-1.0827	-0.1358	0.3794	-1.0294	-0.1633	0.0792	0.1765	0.1091	1.1067	-3.3713	-13.3545	-3.5628	0.0483	0.4108	0.5771	-2.8445	-12.6319	-3.6879	0.0336	0.4057	0.5830	0.7242	-130.9224	-43.4837	-3.3873	0.7160	-0.2352
783.9710	-0.1496	-0.0979	-0.1128	-1.0809	-0.1348	0.3906	-1.0306	-0.1628	0.0801	0.1777	0.1051	1.1073	-3.1124	-13.5874	-3.6548	-0.0168	0.3756	0.5197	-2.8439	-12.6310	-3.6828	0.0325	0.4053	0.5825	0.7305	-130.8246	-43.4649	-3.3799	0.7173	-0.2314
783.9830	-0.1620	-0.0999	-0.1119	-1.0789	-0.1336	0.4038	-1.0285	-0.1729	0.0841	0.1677	0.1020	1.1007	-3.3669	-13.1134	-3.7379	0.0188	0.3452	0.5017	-2.8431	-12.6299	-3.6767	0.0312	0.4048	0.5820	0.7379	-130.7100	-43.4428	-3.3716	0.7190	-0.2269
783.9930	-0.1724	-0.1017	-0.1111	-1.0772	-0.1325	0.4147	-1.0302	-0.1771	0.0845	0.1652	0.1011	1.0961	-3.0357	-12.9701	-3.4977	-0.0272	0.3666	0.5672	-2.8426	-12.6292	-3.6718	0.0301	0.4044	0.5815	0.7436	-130.6173	-43.4249	-3.3647	0.7203	-0.2233
784.0050	-0.1848	-0.1038	-0.1100	-1.0753	-0.1314	0.4279	-1.0292	-0.1808	0.0865	0.1606	0.0950	1.0931	-2.7778	-12.8915	-3.3288	-0.0066	0.4395	0.5783	-2.8419	-12.6283	-3.6660	0.0288	0.4040	0.5809	0.7504	-130.5083	-43.4038	-3.3569	0.7219	-0.2190
784.0150	-0.1949	-0.1056	-0.1092	-1.0737	-0.1304	0.4388	-1.0242	-0.1808	0.0872	0.1550	0.0906	1.0885	-3.3471	-13.2084	-3.2329	-0.0195	0.4877	0.5602	-2.8414	-12.6277	-3.6613	0.0277	0.4036	0.5805	0.7555	-130.4199	-43.3867	-3.3505	0.7232	-0.2156
784.0270	-0.2072	-0.1078	-0.1081	-1.0719	-0.1293	0.4518	-1.0262	-0.1871	0.0908	0.1465	0.0933	1.0872	-3.1953	-12.8133	-3.2878	-0.0011	0.4330	0.5868	-2.8408	-12.6270	-3.6557	0.0265	0.4031	0.5799	0.7616	-130.3161	-43.3665	-3.3432	0.7247	-0.2115
784.0370	-0.2175	-0.1097	-0.1072	-1.0704	-0.1284	0.4626	-1.0282	-0.1889	0.0965	0.1426	0.0937	1.0825	-3.1597	-12.9269	-3.3711	-0.0466	0.3974	0.5562	-2.8403	-12.6265	-3.6512	0.0254	0.4027	0.5795	0.7667	-130.2316	-43.3501	-3.3373	0.7260	-0.2082
784.0490	-0.2298	-0.1120	-0.1060	-1.0687	-0.1272	0.4756	-1.0236	-0.1913	0.0990	0.1357	0.0920	1.0789	-3.5646	-13.2216	-3.4168	-0.0266	0.3541	0.5609	-2.8397	-12.6260	-3.6458	0.0242	0.4023	0.5790	0.7721	-130.1328	-43.3311	-3.3304	0.7274	-0.2042
784.0590	-0.2401	-0.1139	-0.1050	-1.0674	-0.1264	0.4865	-1.0260	-0.1969	0.1043	0.1342	0.0850	1.0733	-3.3629	-13.1071	-3.4990	-0.0070	0.3844	0.4688	-2.8393	-12.6256	-3.6415	0.0231	0.4019	0.5785	0.7766	-130.0523	-43.3157	-3.3250	0.7286	-0.2010
784.0690	-0.2503	-0.1159	-0.1040	-1.0661	-0.1255	0.4972	-1.0252	-0.1994	0.1036	0.1292	0.0805	1.0689	-3.5234	-13.0850	-3.4199	-0.0480	0.4365	0.4630	-2.8413	-12.6141	-3.6267	0.0214	0.3980	0.5745	0.7525	-129.8394	-43.1986	-3.3272	0.6918	-0.2366
784.0810	-0.2626	-0.1183	-0.1027	-1.0646	-0.1245	0.5099	-1.0238	-0.2031	0.1071	0.1251	0.0777	1.0656	-3.8415	-13.2470	-3.4097	-0.0471	0.4879	0.5477	-2.8408	-12.6147	-3.6216	0.0200	0.3974	0.5738	0.7571	-129.7588	-43.1840	-3.3216	0.6936	-0.2327
784.0910	-0.2728	-0.1204	-0.1016	-1.0633	-0.1238	0.5206	-1.0252	-0.2076	0.1103	0.1208	0.0773	1.0605	-3.6927	-13.0384	-3.4243	0.0139	0.4675	0.5347	-2.8405	-12.6153	-3.6174	0.0188	0.3970	0.5733	0.7611	-129.6926	-43.1719	-3.3172	0.6951	-0.2295
784.1030	-0.2851	-0.1229	-0.1003	-1.0620	-0.1228	0.5332	-1.0263	-0.2082	0.1141	0.1135	0.0784	1.0565	-3.6605	-13.3904	-3.4633	-0.0310	0.4422	0.5299	-2.8400	-12.6159	-3.6125	0.0175	0.3964	0.5727	0.7662	-129.6140	-43.1575	-3.3121	0.6968	-0.2258
784.1130	-0.2954	-0.1251	-0.0991	-1.0608	-0.1220	0.5437	-1.0267	-0.2168	0.1159	0.1117	0.0760	1.0588	-3.8161	-12.8959	-3.4891	-0.0228	0.3992	0.4663	-2.8396	-12.6164	-3.6084	0.0163	0.3960	0.5721	0.7703	-129.5496	-43.1459	-3.3081	0.6983	-0.2227
784.1250	-0.3077	-0.1277	-0.0977	-1.0595	-0.1211	0.5565	-1.0288	-0.2182	0.1190	0.1086	0.0711	1.0483	-3.5080	-12.8905	-3.5989	-0.0496	0.4018	0.5295	-2.8392	-12.6170	-3.6036	0.0149	0.3954	0.5715	0.7753	-129.4732	-43.1320	-3.3035	0.7000	-0.2191
784.1350	-0.3180	-0.1299	-0.0965	-1.0585	-0.1204	0.5669	-1.0273	-0.2167	0.1190	0.1006	0.0687	1.0423	-3.6419	-13.4278	-3.3520	0.0111	0.3897	0.5838	-2.8388	-12.6176	-3.5996	0.0138	0.3950	0.5710	0.7793	-129.4106	-43.1206	-3.2997	0.7015	-0.2162
784.1450	-0.3284	-0.1321	-0.0954	-1.0575	-0.1197	0.5773	-1.0275	-0.2240	0.1199	0.0998	0.0677	1.0442	-3.3562	-12.9073	-3.2542	-0.0215	0.4060	0.5173	-2.8385	-12.6180	-3.5957	0.0127	0.3946	0.5705	0.7837	-129.3479	-43.1091	-3.2961	0.7029	-0.2133
784.1570	-0.3407	-0.1349	-0.0938	-1.0563	-0.1189	0.5898	-1.0289	-0.2282	0.1228	0.0953	0.0644	1.0399	-3.2748	-12.7417	-3.5074	-0.0321	0.4144	0.5314	-2.8381	-12.6187	-3.5911	0.0114	0.3941	0.5699	0.7883	-129.2748	-43.0962	-3.2918	0.7045	-0.2098
784.1670	-0.3510	-0.1371	-0.0926	-1.0554	-0.1183	0.6002	-1.0267	-0.2283	0.1247	0.0936	0.0639	1.0338	-3.3301	-13.1219	-3.4218	-0.0396	0.3949	0.5817	-2.8378	-12.6192	-3.5873	0.0102	0.3936	0.5694	0.7922	-129.2146	-43.0855	-3.2885	0.7059	-0.2070
784.1790	-0.3634	-0.1399	-0.0910	-1.0543	-0.1176	0.6126	-1.0288	-0.2329	0.1271	0.0882	0.0624	1.0305	-3.0949	-12.8676	-3.4431	-0.0310	0.3696	0.5089	-2.8374	-12.6198	-3.5828	0.0089	0.3931	0.5689	0.7970	-129.1427	-43.0727	-3.2847	0.7075	-0.2037
784.1890	-0.3736	-0.1422	-0.0898	-1.0534	-0.1170	0.6229	-1.0289	-0.2297	0.1297	0.0833	0.0572	1.0253	-3.0463	-13.5364	-3.5405	-0.0369	0.4026	0.5424	-2.8370	-12.6203	-3.5791	0.0078	0.3927	0.5684	0.8012	-129.0831	-43.0620	-3.2816	0.7088	-0.2010
784.2010	-0.3859	-0.1450	-0.0881	-1.0524	-0.1163	0.6351	-1.0259	-0.2396	0.1333	0.0808	0.0532	1.0243	-3.3298	-13.2036	-3.6406	-0.0659	0.4307	0.5452	-2.8365	-12.6322	-3.5702	0.0046	0.3882	0.5631	0.8081	-129.1483	-43.0066	-3.2983	0.6673	-0.2483
784.2110	-0.3961	-0.1475	-0.0867	-1.0517	-0.1158	0.6454	-1.0261	-0.2385	0.1370	0.0750	0.0518	1.0165	-3.2055	-13.4738	-3.6687	-0.0018	0.4165	0.5387	-2.8362	-12.6333	-3.5664	0.0034	0.3877	0.5625	0.8126	-129.0943	-42.9976	-3.2956	0.6688	-0.2455
784.2230	-0.4084	-0.1504	-0.0851	-1.0508	-0.1152	0.6576	-1.0272	-0.2468	0.1355	0.0714	0.0469	1.0166	-3.1976	-13.2709	-3.5139	-0.0134	0.4680	0.5061	-2.8357	-12.6345	-3.5618	0.0019	0.3870	0.5617	0.8184	-129.0290	-42.9866	-3.2928	0.6707	-0.2421
784.2330	-0.4187	-0.1529	-0.0837	-1.0501	-0.1147	0.6677	-1.0265	-0.2475	0.1385	0.0689	0.0463	1.0153	-3.3377	-13.3309	-3.5388	-0.0459	0.4767	0.4999	-2.8354	-12.6355	-3.5580	0.0006	0.3865	0.5611	0.8232	-128.9750	-42.9777	-3.2904	0.6723	-0.2394
784.2430	-0.4290	-0.1554	-0.0824	-1.0495	-0.1143	0.6778	-1.0266	-0.2483	0.1385	0.0630	0.0448	1.0072	-3.2113	-13.7353	-3.4355	-0.0570	0.4238	0.5107	-2.8350	-12.6364	-3.5543	-0.0006	0.3859	0.5605	0.8280	-128.9212	-42.9688	-3.2882	0.6738	-0.2366
784.2550	-0.4413	-0.1585	-0.0806	-1.0487	-0.1137	0.6898	-1.0251	-0.2572	0.1430	0.0610	0.0423	0.9989	-3.3277	-13.1641	-3.4774	-0.0488	0.3952	0.5070	-2.8346	-12.6375	-3.5498	-0.0021	0.3853	0.5598	0.8340	-128.8565	-42.9581	-3.2858	0.6757	-0.2334
784.2650	-0.4515	-0.1610	-0.0792	-1.0482	-0.1133	0.6998	-1.0261	-0.2556	0.1450	0.0545	0.0421	1.0020	-3.3698	-13.4173	-3.4547	-0.0339	0.4006	0.4790	-2.8343	-12.6384	-3.5461	-0.0033	0.3848	0.5592	0.8389	-128.8031	-42.9495	-3.2838	0.6772	-0.2308
784.2770	-0.4638	-0.1641	-0.0775	-1.0475	-0.1128	0.7118	-1.0258	-0.2629	0.1460	0.0514	0.0366	0.9915	-3.5544	-13.0593	-3.4304	-0.0849	0.3671	0.5538	-2.8338	-12.6393	-3.5418	-0.0047	0.3842	0.5585	0.8451	-128.7388	-42.9391	-3.2815	0.6790	-0.2277
784.2870	-0.4740	-0.1667	-0.0761	-1.0470	-0.1125	0.7218	-1.0257	-0.2646	0.1476	0.0456	0.0339	0.9855	-3.6436	-13.1011	-3.3047	-0.0444	0.3313	0.5075	-2.8335	-12.6401	-3.5382	-0.0060	0.3837	0.5580	0.8503	-128.6851	-42.9304	-3.2799	0.6806	-0.2251
784.2990	-0.4864	-0.1699	-0.0742	-1.0465	-0.1121	0.7336	-1.0286	-0.2713	0.1525	0.0419	0.0309	0.9857	-3.3640	-12.7201	-3.3325	-0.0179	0.3227	0.4960	-2.8331	-12.6410	-3.5339	-0.0074	0.3831	0.5573	0.8563	-128.6214	-42.9205	-3.2779	0.6823	-0.2220
784.3090	-0.4966	-0.1726	-0.0727	-1.0461	-0.1118	0.7434	-1.0272	-0.2721	0.1555	0.0420	0.0274	0.9789	-3.3648	-12.8089	-3.3802	-0.0598	0.3236	0.5471	-2.8327	-12.6417	-3.5303	-0.0086	0.3826	0.5567	0.8618	-128.5676	-42.9121	-3.2763	0.6838	-0.2196
784.3190	-0.5069	-0.1752	-0.0712	-1.0457	-0.1116	0.7532	-1.0266	-0.2736	0.1568	0.0371	0.0238	0.9789	-3.7014	-12.9405	-3.3271	-0.0621	0.2967	0.5482	-2.8324	-12.6423	-3.5268	-0.0098	0.3821	0.5562	0.8672	-128.5140	-42.9038	-3.2748	0.6852	-0.2171
784.3290	-0.5172	-0.1780	-0.0695	-1.0453	-0.1114	0.7630	-1.0274	-0.2750	0.1606	0.0364	0.0198	0.9758	-3.6360	-12.9946	-3.3649	-0.1292	0.3526	0.4912	-2.8320	-12.6429	-3.5233	-0.0110	0.3816	0.5556	0.8729	-128.4599	-42.8955	-3.2734	0.6867	-0.2146
784.3390	-0.5274	-0.1808	-0.0679	-1.0450	-0.1112	0.7728	-1.0272	-0.2772	0.1633	0.0290	0.0175	0.9708	-3.5654	-13.2698	-3.5381	-0.0891	0.3395	0.4886	-2.8317	-12.6434	-3.5199	-0.0122	0.3811	0.5551	0.8786	-128.4058	-42.8872	-3.2721	0.6881	-0.2122
784.3510	-0.5398	-0.1842	-0.0659	-1.0447	-0.1110	0.7843	-1.0274	-0.2814	0.1657	0.0269	0.0144	0.9623	-3.6939	-13.0610	-3.5697	-0.1012	0.3357	0.5120	-2.8325	-12.6458	-3.5117	-0.0142	0.3769	0.5504	0.8707	-128.3615	-42.8394	-3.2765	0.6523	-0.2515
784.3610	-0.5500	-0.1870	-0.0643	-1.0445	-0.1108	0.7939	-1.0302	-0.2837	0.1648	0.0207	0.0126	0.9669	-3.3687	-13.2094	-3.3031	-0.0604	0.3211	0.5227	-2.8321	-12.6469	-3.5083	-0.0155	0.3762	0.5497	0.8774	-128.3145	-42.8327	-3.2759	0.6537	-0.2494
784.3710	-0.5605	-0.1899	-0.0625	-1.0443	-0.1107	0.8035	-1.0311	-0.2869	0.1691	0.0195	0.0097	0.9643	-3.3239	-13.0255	-3.5566	-0.1351	0.3540	0.4866	-2.8317	-12.6479	-3.5048	-0.0168	0.3621	0.5490	0.8845	-128.2664	-42.8256	-3.2754	0.6551	-0.2473
784.3810	-0.5708	-0.1928	-0.0608	-1.0441	-0.1107	0.8132	-1.0283	-0.2880	0.1699	0.0154	0.0041	0.9568	-3.2056	-13.1651	-3.4480	-0.1036	0.2771	0.4460	-2.8312	-12.6489	-3.5014	-0.0180	0.2683	0.5483	0.8916	-128.2184	-42.8189	-3.2750	0.6564	-0.2452
784.3910	-0.5811	-0.1958	-0.0591	-1.0440	-0.1107	0.8227	-1.0300	-0.2937	0.1709	0.0106	0.0006	0.9496	-3.1584	-12.7964	-3.3137	-0.0703	0.2500	0.5204	-2.8308	-12.6497	-3.4979	-0.0193	0.1751	0.5476	0.8993	-128.1685	-42.8114	-3.2748	0.6578	-0.2431
784.4010	-0.5913	-0.1987	-0.0574	-1.0439	-0.1107	0.8322	-1.0293	-0.2945	0.1723	0.0067	-0.0014	0.9454	-3.2918	-12.8625	-3.2694	-0.1715	0.1948	0.5266	-2.8303	-12.6506	-3.4945	-0.0937	0.0824	0.5469	0.9066	-128.1193	-42.8044	-3.2744	0.6592	-0.2410
784.4130	-0.6037	-0.2023	-0.0553	-1.0439	-0.1107	0.8434	-1.0286	-0.2989	0.1783	0.0005	-0.0049	0.9422	-3.4072	-12.6880	-3.4281	-0.2129	0.1097	0.5076	-2.8298	-12.6515	-3.4904	-0.2084	-0.0274	0.5461	0.9155	-128.0596	-42.7961	-3.2744	0.6608	-0.2386
784.4230	-0.6140	-0.2052	-0.0535	-1.0439	-0.1108	0.8528	-1.0309	-0.2957	0.1779	-0.0012	-0.0064	0.9407	-3.0849	-13.1512	-3.3824	-0.2758	0.0277	0.4887	-2.8294	-12.6522	-3.4871	-0.3033	-0.1181	0.5455	0.9229	-128.0098	-42.7894	-3.2742	0.6622	-0.2366
784.4330	-0.6243	-0.2082	-0.0517	-1.0440	-0.1108	0.8623	-1.0295	-0.3021	0.1792	-0.0044	-0.0110	0.9331	-3.0939	-12.9966	-3.1915	-0.3325	-0.0035	0.4936	-2.8290	-12.6529	-3.4837	-0.3981	-0.2083	0.5448	0.9306	-127.9589	-42.7824	-3.2741	0.6635	-0.2346
784.4430	-0.6347	-0.2112	-0.0499	-1.0440	-0.1110	0.8716	-1.0282	-0.3003	0.1845	-0.0071	-0.0138	0.9275	-3.2188	-13.3919	-3.5778	-0.4264	0.0115	0.4939	-2.8285	-12.6535	-3.4804	-0.4924	-0.2522	0.5441	0.9380	-127.9084	-42.7759	-3.2740	0.6648	-0.2326
784.4550	-0.6469	-0.2148	-0.0477	-1.0441	-0.1111	0.8826	-1.0281	-0.3064	0.1870	-0.0145	-0.0123	0.9249	-3.4165	-13.2263	-3.3897	-0.4293	-0.0511	0.5270	-2.8280	-12.6541	-3.4764	-0.5896	-0.2530	0.5434	0.9475	-127.8462	-42.7677	-3.2740	0.6664	-0.2302
784.4650	-0.6571	-0.2179	-0.0459	-1.0442	-0.1112	0.8919	-1.0306	-0.3075	0.1866	-0.0150	-0.0142	0.9234	-3.2971	-13.6833	-3.3713	-0.4536	-0.0691	0.5096	-2.8276	-12.6545	-3.4731	-0.5909	-0.2537	0.5427	0.9555	-127.7934	-42.7607	-3.2742	0.6677	-0.2283
784.4750	-0.6675	-0.2210	-0.0440	-1.0444	-0.1113	0.9012	-1.0301	-0.3146	0.1908	-0.0144	-0.0165	0.9212	-3.4980	-13.1211	-3.2717	-0.5001	-0.1492	0.4543	-2.8271	-12.6548	-3.4698	-0.5922	-0.2544	0.5421	0.9636	-127.7402	-42.7539	-3.2743	0.6690	-0.2264
784.4870	-0.6799	-0.2248	-0.0417	-1.0446	-0.1115	0.9121	-1.0308	-0.3166	0.1939	-0.0201	-0.0205	0.9113	-3.3742	-13.2135	-3.3400	-0.4923	-0.1823	0.4855	-2.8177	-12.7194	-3.4735	-0.5989	-0.2612	0.5329	1.0797	-128.4427	-42.8220	-3.3299	0.6066	-0.3143
784.4970	-0.6902	-0.2280	-0.0398	-1.0447	-0.1118	0.9212	-1.0298	-0.3223	0.1968	-0.0239	-0.0256	0.9114	-3.3783	-13.0264	-3.2531	-0.5173	-0.2563	0.4869	-2.8132	-12.7479	-3.4726	-0.6028	-0.2648	0.5283	1.1360	-128.7097	-42.8470	-3.3534	0.5811	-0.3503
784.5090	-0.7026	-0.2319	-0.0374	-1.0450	-0.1121	0.9321	-1.0300	-0.3278	0.2002	-0.0284	-0.0330	0.9044	-3.4693	-12.6250	-3.4741	-0.5608	-0.2706	0.4141	-2.8123	-12.7494	-3.4675	-0.6048	-0.2661	0.5270	1.1499	-128.6382	-42.8379	-3.3538	0.5830	-0.3476
784.5190	-0.7128	-0.2352	-0.0353	-1.0454	-0.1124	0.9411	-1.0303	-0.3276	0.2023	-0.0311	-0.0396	0.8943	-3.6178	-12.7535	-3.4567	-0.6196	-0.2770	0.4830	-2.8116	-12.7505	-3.4634	-0.6065	-0.2672	0.5260	1.1616	-128.5781	-42.8305	-3.3539	0.5845	-0.3453
784.5310	-0.7251	-0.2392	-0.0329	-1.0458	-0.1129	0.9517	-1.0308	-0.3302	0.2035	-0.0406	-0.0458	0.8911	-3.5061	-12.9291	-3.1309	-0.5829	-0.2476	0.4581	-2.8106	-12.7517	-3.4584	-0.6085	-0.2685	0.5248	1.1760	-128.5046	-42.8216	-3.3544	0.5864	-0.3427
784.5410	-0.7355	-0.2425	-0.0308	-1.0462	-0.1134	0.9605	-1.0336	-0.3293	0.2093	-0.0460	-0.0488	0.8819	-3.3321	-13.3568	-3.3926	-0.5702	-0.2365	0.5065	-2.8099	-12.7527	-3.4543	-0.6102	-0.2696	0.5237	1.1880	-128.4431	-42.8145	-3.3547	0.5879	-0.3405
784.5510	-0.7459	-0.2459	-0.0286	-1.0466	-0.1139	0.9694	-1.0329	-0.3369	0.2094	-0.0478	-0.0557	0.8760	-3.2761	-12.9317	-3.3536	-0.5849	-0.2046	0.5123	-2.8091	-12.7535	-3.4502	-0.6118	-0.2706	0.5227	1.2003	-128.3804	-42.8072	-3.3551	0.5894	-0.3383
784.5630	-0.7583	-0.2499	-0.0261	-1.0472	-0.1146	0.9799	-1.0327	-0.3383	0.2115	-0.0533	-0.0575	0.8718	-3.4456	-13.1688	-3.2538	-0.5841	-0.1983	0.4454	-2.8082	-12.7544	-3.4453	-0.6138	-0.2719	0.5215	1.2153	-128.3041	-42.7984	-3.3557	0.5912	-0.3357
784.5730	-0.7685	-0.2534	-0.0239	-1.0478	-0.1152	0.9886	-1.0335	-0.3413	0.2178	-0.0562	-0.0616	0.8664	-3.3992	-13.2908	-3.5295	-0.6333	-0.1894	0.4476	-2.8074	-12.7552	-3.4412	-0.6155	-0.2730	0.5205	1.2276	-128.2405	-42.7915	-3.3561	0.5926	-0.3336
784.5830	-0.7788	-0.2568	-0.0218	-1.0483	-0.1158	0.9972	-1.0335	-0.3444	0.2162	-0.0612	-0.0629	0.8597	-3.5645	-13.3615	-3.3131	-0.6710	-0.2648	0.4700	-2.8066	-12.7557	-3.4372	-0.6172	-0.2740	0.5195	1.2404	-128.1753	-42.7843	-3.3567	0.5940	-0.3315
784.5930	-0.7892	-0.2602	-0.0196	-1.0490	-0.1165	1.0058	-1.0338	-0.3489	0.2185	-0.0654	-0.0679	0.8532	-3.5534	-13.2542	-3.3195	-0.6405	-0.2713	0.4992	-2.8058	-12.7562	-3.4331	-0.6188	-0.2751	0.5185	1.2534	-128.1093	-42.7769	-3.3575	0.5955	-0.3294
784.6030	-0.7995	-0.2637	-0.0174	-1.0497	-0.1172	1.0143	-1.0369	-0.3539	0.2227	-0.0697	-0.0713	0.8526	-3.2460	-13.0919	-3.3655	-0.6196	-0.2970	0.4742	-2.8050	-12.7566	-3.4290	-0.6205	-0.2761	0.5175	1.2669	-128.0416	-42.7695	-3.3584	0.5970	-0.3273
784.6130	-0.8100	-0.2673	-0.0151	-1.0504	-0.1179	1.0227	-1.0360	-0.3537	0.2245	-0.0711	-0.0791	0.8428	-3.4221	-13.4290	-3.3608	-0.7104	-0.2213	0.4790	-2.8042	-12.7568	-3.4250	-0.6222	-0.2772	0.5166	1.2804	-127.9731	-42.7620	-3.3592	0.5984	-0.3253
784.6250	-0.8225	-0.2716	-0.0124	-1.0513	-0.1189	1.0329	-1.0341	-0.3599	0.2283	-0.0807	-0.0830	0.8360	-3.3515	-13.1832	-3.3624	-0.5549	-0.2687	0.4979	-2.8031	-12.7569	-3.4201	-0.6242	-0.2784	0.5154	1.2974	-127.8883	-42.7527	-3.3605	0.6001	-0.3229
784.6350	-0.8328	-0.2752	-0.0101	-1.0521	-0.1197	1.0412	-1.0346	-0.3621	0.2325	-0.0820	-0.0881	0.8346	-3.2921	-13.4174	-3.4090	-0.6221	-0.2455	0.4583	-2.8023	-12.7569	-3.4160	-0.6258	-0.2795	0.5144	1.3116	-127.8169	-42.7452	-3.3614	0.6015	-0.3209
784.6450	-0.8431	-0.2789	-0.0078	-1.0529	-0.1206	1.0495	-1.0356	-0.3626	0.2335	-0.0826	-0.0918	0.8265	-3.3359	-13.5207	-3.4053	-0.6503	-0.2833	0.4748	-2.8095	-12.7146	-3.4087	-0.6228	-0.2811	0.5136	1.2294	-127.2475	-42.7007	-3.3141	0.5967	-0.3177
784.6550	-0.8535	-0.2825	-0.0055	-1.0538	-0.1216	1.0578	-1.0360	-0.3691	0.2377	-0.0894	-0.0936	0.8200	-3.3595	-13.2190	-3.4671	-0.6052	-0.2821	0.4526	-2.8086	-12.7151	-3.4053	-0.6243	-0.2822	0.5125	1.2459	-127.1903	-42.6947	-3.3166	0.5971	-0.3173
784.6670	-0.8661	-0.2870	-0.0026	-1.0549	-0.1228	1.0675	-1.0363	-0.3727	0.2399	-0.0909	-0.0995	0.8173	-3.2084	-13.2159	-3.3974	-0.6337	-0.2514	0.4304	-2.8074	-12.7157	-3.4012	-0.6261	-0.2836	0.5112	1.2651	-127.1226	-42.6881	-3.3195	0.5975	-0.3168
784.6770	-0.8764	-0.2907	-0.0003	-1.0558	-0.1237	1.0757	-1.0358	-0.3768	0.2420	-0.0967	-0.1052	0.8151	-3.1694	-12.9863	-3.2568	-0.5763	-0.2379	0.4227	-2.8065	-12.7161	-3.3978	-0.6277	-0.2847	0.5101	1.2818	-127.0635	-42.6822	-3.3221	0.5979	-0.3164
784.6870	-0.8867	-0.2945	0.0022	-1.0567	-0.1249	1.0838	-1.0371	-0.3824	0.2423	-0.1023	-0.1083	0.8045	-3.2662	-12.6116	-3.2153	-0.5613	-0.2157	0.4620	-2.8055	-12.7164	-3.3944	-0.6292	-0.2859	0.5090	1.2985	-127.0039	-42.6767	-3.3245	0.5983	-0.3160
784.6990	-0.8990	-0.2990	0.0051	-1.0580	-0.1262	1.0934	-1.0370	-0.3803	0.2450	-0.1015	-0.1066	0.7958	-3.5168	-12.9105	-3.1842	-0.5769	-0.2981	0.4548	-2.8043	-12.7165	-3.3903	-0.6311	-0.2873	0.5077	1.3193	-126.9291	-42.6694	-3.3276	0.5987	-0.3155
784.7090	-0.9096	-0.3028	0.0076	-1.0590	-0.1273	1.1013	-1.0380	-0.3831	0.2499	-0.1050	-0.1101	0.7947	-3.5135	-12.8798	-3.3766	-0.6038	-0.3483	0.4374	-2.8033	-12.7165	-3.3868	-0.6326	-0.2884	0.5066	1.3368	-126.8653	-42.6633	-3.3302	0.5991	-0.3151
784.7210	-0.9220	-0.3075	0.0106	-1.0603	-0.1287	1.1108	-1.0402	-0.3864	0.2516	-0.1086	-0.1225	0.7888	-3.2667	-13.0186	-3.3472	-0.6474	-0.3040	0.4404	-2.8021	-12.7163	-3.3827	-0.6345	-0.2898	0.5052	1.3582	-126.7872	-42.6563	-3.3334	0.5995	-0.3147
784.7310	-0.9324	-0.3114	0.0132	-1.0614	-0.1299	1.1187	-1.0371	-0.3853	0.2536	-0.1161	-0.1284	0.7846	-3.4564	-13.5557	-3.3432	-0.5871	-0.2510	0.4299	-2.8010	-12.7161	-3.3793	-0.6361	-0.2910	0.5041	1.3762	-126.7207	-42.6504	-3.3360	0.5998	-0.3143
784.7410	-0.9427	-0.3152	0.0157	-1.0626	-0.1313	1.1265	-1.0395	-0.3898	0.2547	-0.1183	-0.1303	0.7747	-3.3186	-13.3042	-3.2231	-0.5949	-0.2108	0.4746	-2.8000	-12.7158	-3.3758	-0.6376	-0.2921	0.5031	1.3944	-126.6528	-42.6441	-3.3387	0.6001	-0.3139
784.7510	-0.9531	-0.3192	0.0183	-1.0637	-0.1326	1.1342	-1.0411	-0.3921	0.2595	-0.1179	-0.1285	0.7732	-3.4016	-13.4839	-3.3225	-0.6334	-0.2924	0.4404	-2.7989	-12.7153	-3.3723	-0.6392	-0.2933	0.5020	1.4133	-126.5824	-42.6378	-3.3415	0.6004	-0.3136
784.7630	-0.9657	-0.3239	0.0213	-1.0652	-0.1342	1.1435	-1.0406	-0.3985	0.2585	-0.1211	-0.1366	0.7683	-3.6632	-13.3052	-3.2102	-0.6392	-0.2961	0.4728	-2.7976	-12.7146	-3.3681	-0.6411	-0.2947	0.5006	1.4359	-126.4969	-42.6303	-3.3448	0.6007	-0.3132
784.7730	-0.9761	-0.3279	0.0240	-1.0665	-0.1356	1.1511	-1.0415	-0.4042	0.2601	-0.1261	-0.1402	0.7620	-3.4108	-12.8664	-3.0107	-0.6002	-0.3301	0.4408	-2.7966	-12.7138	-3.3645	-0.6427	-0.2958	0.4996	1.4552	-126.4236	-42.6237	-3.3477	0.6010	-0.3129
784.7830	-0.9865	-0.3320	0.0266	-1.0677	-0.1370	1.1587	-1.0441	-0.4066	0.2646	-0.1281	-0.1458	0.7534	-3.2439	-12.9165	-3.2545	-0.6481	-0.3353	0.4567	-2.8291	-12.5241	-3.3343	-0.6293	-0.2834	0.5190	1.0719	-124.0941	-42.3512	-3.1913	0.7457	-0.0936
784.7930	-0.9970	-0.3360	0.0293	-1.0690	-0.1385	1.1662	-1.0438	-0.4042	0.2644	-0.1285	-0.1496	0.7560	-3.3567	-13.3889	-3.2058	-0.6854	-0.3348	0.4020	-2.7952	-12.7056	-3.3640	-0.6433	-0.2986	0.4964	1.4854	-126.2237	-42.6611	-3.3331	0.5910	-0.3292
784.8030	-1.0073	-0.3402	0.0319	-1.0704	-0.1401	1.1738	-1.0453	-0.4102	0.2682	-0.1340	-0.1574	0.7481	-3.2977	-12.9442	-3.3020	-0.6139	-0.2532	0.4552	-2.7939	-12.7051	-3.3608	-0.6448	-0.2999	0.4951	1.5077	-126.1542	-42.6555	-3.3367	0.5906	-0.3300
784.8150	-1.0198	-0.3451	0.0352	-1.0720	-0.1420	1.1828	-1.0455	-0.4128	0.2701	-0.1370	-0.1574	0.7395	-3.3063	-13.0261	-3.3354	-0.6568	-0.2868	0.4827	-2.7923	-12.7042	-3.3569	-0.6467	-0.3015	0.4936	1.5353	-126.0669	-42.6481	-3.3411	0.5900	-0.3310
784.8250	-1.0303	-0.3493	0.0379	-1.0735	-0.1435	1.1901	-1.0452	-0.4137	0.2730	-0.1389	-0.1587	0.7345	-3.5228	-13.0593	-3.3469	-0.6399	-0.4041	0.4518	-2.7910	-12.7034	-3.3537	-0.6482	-0.3028	0.4923	1.5582	-125.9941	-42.6423	-3.3448	0.5895	-0.3318
784.8350	-1.0407	-0.3535	0.0406	-1.0749	-0.1452	1.1974	-1.0482	-0.4162	0.2739	-0.1418	-0.1741	0.7339	-3.2956	-12.9757	-3.2398	-0.6575	-0.2460	0.4527	-2.7897	-12.7027	-3.3504	-0.6498	-0.3041	0.4911	1.5811	-125.9211	-42.6369	-3.3483	0.5889	-0.3326
784.8450	-1.0512	-0.3576	0.0434	-1.0763	-0.1469	1.2047	-1.0484	-0.4228	0.2756	-0.1463	-0.1777	0.7291	-3.2758	-12.6964	-3.3432	-0.6550	-0.2019	0.3924	-2.7884	-12.7020	-3.3472	-0.6513	-0.3054	0.4898	1.6040	-125.8475	-42.6314	-3.3519	0.5883	-0.3334
784.8570	-1.0639	-0.3625	0.0466	-1.0780	-0.1490	1.2134	-1.0476	-0.4235	0.2770	-0.1506	-0.1783	0.7188	-3.4828	-12.9764	-3.0790	-0.6461	-0.2991	0.4201	-2.7868	-12.7010	-3.3433	-0.6532	-0.3070	0.4882	1.6318	-125.7577	-42.6249	-3.3561	0.5876	-0.3345
784.8670	-1.0744	-0.3667	0.0495	-1.0796	-0.1508	1.2206	-1.0487	-0.4211	0.2843	-0.1537	-0.1827	0.7124	-3.2219	-13.4873	-3.3719	-0.6656	-0.2920	0.4240	-2.7854	-12.6998	-3.3400	-0.6548	-0.3084	0.4870	1.6561	-125.6779	-42.6186	-3.3598	0.5869	-0.3353
784.8790	-1.0869	-0.3718	0.0529	-1.0814	-0.1531	1.2290	-1.0474	-0.4288	0.2850	-0.1591	-0.1887	0.7079	-3.4304	-13.2733	-3.2406	-0.6590	-0.3100	0.4247	-2.7837	-12.6984	-3.3360	-0.6567	-0.3100	0.4854	1.6853	-125.5820	-42.6116	-3.3644	0.5862	-0.3364
784.8890	-1.0974	-0.3762	0.0557	-1.0830	-0.1550	1.2361	-1.0506	-0.4318	0.2895	-0.1645	-0.1953	0.7026	-3.2925	-13.3627	-3.4200	-0.6392	-0.2691	0.4335	-2.7823	-12.6968	-3.3326	-0.6583	-0.3113	0.4841	1.7107	-125.4974	-42.6051	-3.3682	0.5855	-0.3373
784.9010	-1.1100	-0.3815	0.0592	-1.0850	-0.1574	1.2445	-1.0517	-0.4359	0.2898	-0.1683	-0.1938	0.6934	-3.1971	-13.3646	-3.3681	-0.6332	-0.2687	0.4373	-2.7805	-12.6948	-3.3285	-0.6602	-0.3130	0.4826	1.7417	-125.3926	-42.5973	-3.3727	0.5846	-0.3385
784.9110	-1.1206	-0.3859	0.0621	-1.0866	-0.1593	1.2514	-1.0509	-0.4402	0.2914	-0.1738	-0.1947	0.6866	-3.4761	-13.1058	-3.3655	-0.6178	-0.3796	0.4550	-2.7789	-12.6929	-3.3251	-0.6618	-0.3143	0.4813	1.7681	-125.3030	-42.5905	-3.3766	0.5839	-0.3394
784.9210	-1.1311	-0.3903	0.0650	-1.0884	-0.1614	1.2583	-1.0519	-0.4460	0.2889	-0.1740	-0.2107	0.6843	-3.1121	-12.6823	-3.0701	-0.6028	-0.2577	0.4113	-2.7774	-12.6909	-3.3216	-0.6634	-0.3157	0.4799	1.7947	-125.2121	-42.5834	-3.3805	0.5832	-0.3404
784.9310	-1.1416	-0.3948	0.0680	-1.0901	-0.1635	1.2651	-1.0531	-0.4461	0.2957	-0.1725	-0.2057	0.6804	-3.3191	-12.5080	-3.3084	-0.6217	-0.2286	0.4753	-2.8375	-12.3745	-3.2692	-0.6415	-0.2927	0.5155	1.0855	-121.3907	-42.0803	-3.1387	0.8364	0.0461
784.9410	-1.1522	-0.3993	0.0710	-1.0918	-0.1655	1.2719	-1.0533	-0.4435	0.2930	-0.1720	-0.2080	0.6799	-3.4445	-13.0621	-3.3356	-0.6768	-0.3630	0.3998	-2.7722	-12.6925	-3.3270	-0.6645	-0.3180	0.4767	1.8781	-125.1590	-42.6644	-3.3793	0.5724	-0.3655
784.9510	-1.1627	-0.4037	0.0740	-1.0936	-0.1677	1.2787	-1.0539	-0.4463	0.2958	-0.1788	-0.2147	0.6721	-3.3110	-12.9071	-3.1793	-0.6007	-0.3152	0.3800	-2.7705	-12.6912	-3.3239	-0.6661	-0.3195	0.4752	1.9078	-125.0737	-42.6595	-3.3837	0.5710	-0.3675
784.9630	-1.1754	-0.4091	0.0775	-1.0957	-0.1703	1.2867	-1.0573	-0.4524	0.2984	-0.1797	-0.2235	0.6633	-3.1083	-12.8995	-3.2910	-0.6647	-0.2943	0.4884	-2.7683	-12.6894	-3.3201	-0.6680	-0.3213	0.4734	1.9440	-124.9688	-42.6530	-3.3890	0.5691	-0.3700
784.9730	-1.1860	-0.4136	0.0805	-1.0975	-0.1726	1.2933	-1.0547	-0.4546	0.3006	-0.1800	-0.2281	0.6611	-3.5683	-12.9711	-3.1627	-0.6825	-0.2579	0.4013	-2.7665	-12.6877	-3.3169	-0.6697	-0.3229	0.4718	1.9750	-124.8780	-42.6469	-3.3935	0.5676	-0.3721
784.9830	-1.1965	-0.4182	0.0835	-1.0995	-0.1749	1.2999	-1.0584	-0.4588	0.3017	-0.1843	-0.2265	0.6560	-3.2375	-13.0411	-3.1583	-0.6656	-0.3993	0.3725	-2.7646	-12.6858	-3.3136	-0.6713	-0.3244	0.4703	2.0067	-124.7846	-42.6408	-3.3981	0.5660	-0.3743
784.9930	-1.2071	-0.4228	0.0865	-1.1013	-0.1771	1.3064	-1.0577	-0.4616	0.3056	-0.1871	-0.2420	0.6472	-3.3139	-12.8198	-3.0244	-0.6611	-0.2637	0.4158	-2.7626	-12.6838	-3.3103	-0.6730	-0.3260	0.4687	2.0390	-124.6885	-42.6346	-3.4027	0.5644	-0.3765
785.0030	-1.2178	-0.4275	0.0895	-1.1032	-0.1796	1.3128	-1.0584	-0.4636	0.3078	-0.1906	-0.2399	0.6386	-3.2462	-12.9209	-3.1801	-0.6417	-0.3238	0.4529	-2.7606	-12.6814	-3.3069	-0.6746	-0.3276	0.4672	2.0722	-124.5887	-42.6277	-3.4073	0.5627	-0.3787
785.0150	-1.2305	-0.4331	0.0933	-1.1056	-0.1825	1.3204	-1.0604	-0.4677	0.3131	-0.1923	-0.2474	0.6383	-3.1585	-13.0369	-3.4253	-0.6971	-0.3133	0.3908	-2.7583	-12.6788	-3.3029	-0.6767	-0.3295	0.4653	2.1120	-124.4694	-42.6204	-3.4127	0.5606	-0.3814
785.0250	-1.2411	-0.4378	0.0965	-1.1075	-0.1851	1.3268	-1.0611	-0.4699	0.3126	-0.1980	-0.2516	0.6299	-3.2769	-13.1879	-3.2210	-0.6638	-0.3328	0.3920	-2.7562	-12.6763	-3.2995	-0.6783	-0.3311	0.4637	2.1460	-124.3666	-42.6137	-3.4174	0.5588	-0.3837
785.0370	-1.2537	-0.4434	0.1002	-1.1100	-0.1882	1.3344	-1.0620	-0.4740	0.3163	-0.2044	-0.2596	0.6198	-3.2738	-13.0755	-3.3265	-0.6167	-0.2399	0.3869	-2.7538	-12.6733	-3.2954	-0.6804	-0.3331	0.4618	2.1871	-124.2420	-42.6062	-3.4228	0.5565	-0.3866
785.0470	-1.2643	-0.4482	0.1034	-1.1120	-0.1907	1.3406	-1.0641	-0.4783	0.3191	-0.2034	-0.2588	0.6114	-3.3737	-13.1196	-3.3632	-0.6982	-0.3951	0.3985	-2.7517	-12.6706	-3.2919	-0.6821	-0.3348	0.4602	2.2223	-124.1345	-42.5996	-3.4274	0.5546	-0.3890
785.0590	-1.2772	-0.4539	0.1073	-1.1145	-0.1939	1.3478	-1.0639	-0.4828	0.3183	-0.2143	-0.2741	0.6011	-3.4507	-12.8598	-3.1714	-0.6214	-0.2776	0.4137	-2.7492	-12.6673	-3.2877	-0.6842	-0.3368	0.4582	2.2648	-124.0052	-42.5913	-3.4331	0.5522	-0.3919
785.0690	-1.2878	-0.4588	0.1105	-1.1166	-0.1966	1.3537	-1.0663	-0.4861	0.3210	-0.2152	-0.2746	0.6012	-3.3904	-12.7973	-3.1974	-0.6728	-0.3566	0.3897	-2.7470	-12.6642	-3.2841	-0.6859	-0.3385	0.4566	2.3014	-123.8914	-42.5840	-3.4379	0.5502	-0.3944
785.0790	-1.2985	-0.4637	0.1137	-1.1188	-0.1994	1.3597	-1.0691	-0.4866	0.3264	-0.2173	-0.2791	0.6009	-3.1974	-12.6858	-3.3940	-0.6410	-0.3204	0.4671	-2.8220	-12.3104	-3.2174	-0.6633	-0.3129	0.4973	1.4163	-119.6127	-41.9427	-3.1874	0.8332	0.0501
785.0890	-1.3091	-0.4686	0.1169	-1.1209	-0.2022	1.3657	-1.0672	-0.4872	0.3229	-0.2168	-0.2872	0.5967	-3.3157	-13.3662	-3.1679	-0.6946	-0.3254	0.3461	-2.7385	-12.6678	-3.2915	-0.6876	-0.3410	0.4525	2.4279	-123.8304	-42.6924	-3.4391	0.5431	-0.4209
785.1010	-1.3220	-0.4745	0.1208	-1.1236	-0.2056	1.3729	-1.0695	-0.4940	0.3263	-0.2220	-0.2840	0.5839	-3.1151	-13.0618	-3.3889	-0.6490	-0.4101	0.3679	-2.7354	-12.6646	-3.2877	-0.6897	-0.3432	0.4503	2.4779	-123.6982	-42.6856	-3.4455	0.5398	-0.4254
785.1110	-1.3327	-0.4794	0.1242	-1.1259	-0.2086	1.3786	-1.0705	-0.4963	0.3290	-0.2234	-0.3003	0.5765	-3.3150	-13.1109	-3.3362	-0.6733	-0.2833	0.3891	-2.7328	-12.6620	-3.2845	-0.6915	-0.3450	0.4484	2.5201	-123.5873	-42.6803	-3.4508	0.5369	-0.4292
785.1210	-1.3435	-0.4844	0.1274	-1.1281	-0.2116	1.3843	-1.0690	-0.5046	0.3278	-0.2286	-0.2996	0.5703	-3.3253	-12.4547	-3.0632	-0.6174	-0.3668	0.3907	-2.7301	-12.6572	-3.2813	-0.6933	-0.3469	0.4465	2.5626	-123.4770	-42.6751	-3.4561	0.5339	-0.4331
785.1310	-1.3542	-0.4894	0.1307	-1.1304	-0.2146	1.3899	-1.0735	-0.5057	0.3350	-0.2281	-0.3051	0.5657	-3.1937	-12.7147	-3.2438	-0.7135	-0.3330	0.4017	-2.7274	-12.6503	-3.2780	-0.6950	-0.3488	0.4445	2.6065	-123.3606	-42.6694	-3.4615	0.5309	-0.4371
785.1410	-1.3649	-0.4945	0.1341	-1.1327	-0.2178	1.3956	-1.0738	-0.5088	0.3371	-0.2310	-0.3144	0.5576	-3.2103	-12.8850	-3.2683	-0.7175	-0.2751	0.3954	-2.7246	-12.6430	-3.2747	-0.6968	-0.3507	0.4426	2.6517	-123.2390	-42.6628	-3.4669	0.5277	-0.4412
785.1510	-1.3756	-0.4997	0.1375	-1.1351	-0.2209	1.4012	-1.0731	-0.5109	0.3389	-0.2370	-0.3101	0.5513	-3.4354	-12.9982	-3.3821	-0.6910	-0.3584	0.3623	-2.7217	-12.6355	-3.2712	-0.6987	-0.3527	0.4406	2.6977	-123.1151	-42.6559	-3.4725	0.5245	-0.4453
785.1630	-1.3885	-0.5058	0.1415	-1.1380	-0.2248	1.4077	-1.0757	-0.5133	0.3400	-0.2402	-0.3267	0.5393	-3.2488	-13.2842	-3.2858	-0.7842	-0.2322	0.3977	-2.7182	-12.6265	-3.2671	-0.7009	-0.3550	0.4382	2.7534	-122.9667	-42.6486	-3.4790	0.5206	-0.4504
785.1730	-1.3994	-0.5110	0.1449	-1.1404	-0.2280	1.4130	-1.0764	-0.5191	0.3427	-0.2454	-0.3252	0.5338	-3.2261	-13.1252	-3.3827	-0.7097	-0.3486	0.3599	-2.7152	-12.6186	-3.2636	-0.7027	-0.3570	0.4362	2.8012	-122.8373	-42.6412	-3.4846	0.5172	-0.4547
785.1830	-1.4101	-0.5162	0.1483	-1.1428	-0.2313	1.4183	-1.0769	-0.5243	0.3423	-0.2520	-0.3317	0.5280	-3.4267	-12.8005	-2.9924	-0.6716	-0.3862	0.3842	-2.7121	-12.6108	-3.2600	-0.7046	-0.3590	0.4341	2.8495	-122.7082	-42.6338	-3.4904	0.5137	-0.4591
785.1950	-1.4230	-0.5226	0.1525	-1.1458	-0.2354	1.4246	-1.0816	-0.5281	0.3491	-0.2555	-0.3435	0.5178	-3.0452	-12.9333	-3.2083	-0.6494	-0.2952	0.3222	-2.7084	-12.6010	-3.2556	-0.7069	-0.3615	0.4316	2.9089	-122.5478	-42.6250	-3.4972	0.5094	-0.4645
785.2050	-1.4338	-0.5279	0.1560	-1.1484	-0.2387	1.4297	-1.0798	-0.5317	0.3511	-0.2613	-0.3505	0.5081	-3.2505	-12.8394	-3.2309	-0.6932	-0.3481	0.3491	-2.7052	-12.5925	-3.2519	-0.7089	-0.3636	0.4295	2.9596	-122.4103	-42.6172	-3.5030	0.5058	-0.4691
785.2150	-1.4446	-0.5332	0.1595	-1.1510	-0.2423	1.4348	-1.0825	-0.5363	0.3518	-0.2646	-0.3556	0.4997	-3.2815	-12.8498	-3.1388	-0.6291	-0.3701	0.3696	-2.7020	-12.5838	-3.2482	-0.7108	-0.3657	0.4274	3.0111	-122.2702	-42.6098	-3.5088	0.5020	-0.4738
785.2270	-1.4577	-0.5398	0.1638	-1.1542	-0.2465	1.4407	-1.0845	-0.5372	0.3540	-0.2646	-0.3605	0.4983	-3.1435	-12.9887	-3.3930	-0.6937	-0.3929	0.3515	-2.6924	-12.5869	-3.2604	-0.7115	-0.3668	0.4236	3.1439	-122.2794	-42.7496	-3.5068	0.5026	-0.4975
785.2370	-1.4685	-0.5452	0.1673	-1.1568	-0.2503	1.4456	-1.0829	-0.5480	0.3544	-0.2690	-0.3734	0.4876	-3.4884	-12.3481	-3.0844	-0.6192	-0.2464	0.3690	-2.6886	-12.5787	-3.2572	-0.7135	-0.3690	0.4199	3.2019	-122.1440	-42.7440	-3.5131	0.4980	-0.5036
785.2490	-1.4815	-0.5517	0.1716	-1.1601	-0.2548	1.4514	-1.0881	-0.5485	0.3570	-0.2666	-0.3786	0.4769	-3.1670	-12.4970	-3.1895	-0.6811	-0.3042	0.3859	-2.6840	-12.5688	-3.2534	-0.7158	-0.3717	0.4154	3.2728	-121.9797	-42.7380	-3.5207	0.4925	-0.5111
785.2590	-1.4925	-0.5572	0.1752	-1.1628	-0.2585	1.4562	-1.0878	-0.5507	0.3600	-0.2717	-0.3776	0.4698	-3.0375	-12.7678	-3.2594	-0.7186	-0.3382	0.3344	-2.6800	-12.5606	-3.2502	-0.7178	-0.3740	0.4116	3.3328	-121.8424	-42.7329	-3.5271	0.4876	-0.5175
785.2710	-1.5054	-0.5638	0.1795	-1.1661	-0.2631	1.4618	-1.0887	-0.5533	0.3635	-0.2738	-0.3852	0.4568	-3.1793	-13.1512	-3.2345	-0.7387	-0.3344	0.3718	-2.6751	-12.5501	-3.2462	-0.7202	-0.3767	0.4069	3.4071	-121.6705	-42.7255	-3.5349	0.4817	-0.5254
785.2810	-1.5163	-0.5694	0.1831	-1.1689	-0.2670	1.4664	-1.0903	-0.5581	0.3673	-0.2742	-0.3902	0.4486	-3.0537	-13.3294	-3.3892	-0.7393	-0.3664	0.3566	-2.6710	-12.5415	-3.2429	-0.7222	-0.3791	0.4030	3.4697	-121.5281	-42.7202	-3.5414	0.4766	-0.5322
785.2930	-1.5295	-0.5761	0.1875	-1.1722	-0.2718	1.4716	-1.0911	-0.5683	0.3679	-0.2846	-0.4057	0.4381	-3.1384	-12.9261	-3.2453	-0.7294	-0.3150	0.3469	-2.6659	-12.5306	-3.2388	-0.7247	-0.3820	0.3982	3.5473	-121.3493	-42.7129	-3.5493	0.4704	-0.5404
785.3030	-1.5404	-0.5818	0.1912	-1.1751	-0.2759	1.4760	-1.0941	-0.5727	0.3675	-0.2899	-0.4085	0.4328	-3.0655	-12.8756	-3.0447	-0.6859	-0.3345	0.3196	-2.6615	-12.5214	-3.2354	-0.7267	-0.3844	0.3942	3.6133	-121.1983	-42.7067	-3.5559	0.4650	-0.5475
785.3130	-1.5514	-0.5876	0.1950	-1.1780	-0.2800	1.4802	-1.0954	-0.5764	0.3738	-0.2953	-0.4186	0.4252	-3.2026	-12.8634	-3.3599	-0.6862	-0.2990	0.3395	-2.6570	-12.5116	-3.2318	-0.7288	-0.3869	0.3901	3.6814	-121.0390	-42.6996	-3.5627	0.4594	-0.5548
785.3250	-1.5645	-0.5946	0.1995	-1.1815	-0.2850	1.4853	-1.0944	-0.5809	0.3759	-0.3012	-0.4193	0.4145	-3.2516	-12.8832	-3.4050	-0.6500	-0.4107	0.3286	-2.6514	-12.4996	-3.2274	-0.7314	-0.3899	0.3850	3.7647	-120.8457	-42.6907	-3.5708	0.4526	-0.5637
785.3350	-1.5753	-0.6004	0.2032	-1.1845	-0.2894	1.4894	-1.0969	-0.5845	0.3787	-0.3041	-0.4255	0.4061	-3.2401	-12.9710	-3.2455	-0.7028	-0.3781	0.3039	-2.6467	-12.4896	-3.2237	-0.7335	-0.3925	0.3808	3.8356	-120.6829	-42.6834	-3.5777	0.4467	-0.5713
785.3470	-1.5886	-0.6073	0.2078	-1.1881	-0.2945	1.4941	-1.0988	-0.5925	0.3776	-0.3054	-0.4378	0.3926	-3.2829	-12.8227	-3.1038	-0.7055	-0.4066	0.3206	-2.6409	-12.4776	-3.2192	-0.7362	-0.3956	0.3756	3.9219	-120.4883	-42.6748	-3.5861	0.4395	-0.5807
785.3570	-1.5996	-0.6132	0.2115	-1.1912	-0.2989	1.4980	-1.0997	-0.5958	0.3846	-0.3059	-0.4405	0.3821	-3.4559	-12.2936	-3.2354	-0.6932	-0.4281	0.4392	-2.6297	-12.4798	-3.2337	-0.7369	-0.3961	0.3715	4.0742	-120.4830	-42.8385	-3.5827	0.4488	-0.6012
785.3690	-1.6128	-0.6204	0.2162	-1.1950	-0.3043	1.5026	-1.1042	-0.6011	0.3835	-0.3084	-0.4570	0.3730	-2.8732	-12.8213	-3.2030	-0.7552	-0.3504	0.3373	-2.6227	-12.4679	-3.2301	-0.7395	-0.3993	0.3659	4.1747	-120.2870	-42.8336	-3.5916	0.4407	-0.6126
785.3790	-1.6239	-0.6265	0.2201	-1.1982	-0.3089	1.5062	-1.1022	-0.6036	0.3869	-0.3136	-0.4622	0.3658	-3.1844	-12.9706	-3.3379	-0.7433	-0.3756	0.3244	-2.6169	-12.4573	-3.2270	-0.7417	-0.4021	0.3612	4.2589	-120.1153	-42.8280	-3.5992	0.4338	-0.6223
785.3910	-1.6370	-0.6339	0.2247	-1.2020	-0.3146	1.5105	-1.1046	-0.6101	0.3915	-0.3192	-0.4649	0.3545	-3.1480	-12.7328	-3.3936	-0.7342	-0.3997	0.2637	-2.6097	-12.4448	-3.2232	-0.7444	-0.4054	0.3553	4.3616	-119.9117	-42.8224	-3.6083	0.4252	-0.6344
785.4010	-1.6481	-0.6400	0.2286	-1.2051	-0.3193	1.5139	-1.1074	-0.6173	0.3886	-0.3238	-0.4764	0.3407	-3.0141	-12.4963	-3.1488	-0.7399	-0.3052	0.3304	-2.6036	-12.4343	-3.2200	-0.7467	-0.4082	0.3504	4.4493	-119.7394	-42.8173	-3.6160	0.4178	-0.6447
785.4110	-1.6593	-0.6461	0.2325	-1.2084	-0.3240	1.5173	-1.1066	-0.6219	0.3915	-0.3333	-0.4782	0.3331	-3.2124	-12.3784	-3.0728	-0.6672	-0.3956	0.2806	-2.5973	-12.4235	-3.2167	-0.7490	-0.4111	0.3454	4.5394	-119.5625	-42.8113	-3.6239	0.4102	-0.6553
785.4230	-1.6725	-0.6536	0.2372	-1.2123	-0.3300	1.5213	-1.1110	-0.6231	0.3983	-0.3381	-0.4875	0.3196	-2.9078	-12.9338	-3.3523	-0.7123	-0.4016	0.2542	-2.5896	-12.4103	-3.2127	-0.7518	-0.4147	0.3392	4.6500	-119.3474	-42.8049	-3.6333	0.4009	-0.6683
785.4350	-1.6859	-0.6612	0.2419	-1.2163	-0.3359	1.5250	-1.1124	-0.6295	0.3969	-0.3424	-0.5027	0.3053	-3.2306	-12.9400	-3.0812	-0.7545	-0.3687	0.2700	-2.5816	-12.3970	-3.2086	-0.7546	-0.4177	0.3329	4.7637	-119.1293	-42.7977	-3.6429	0.3912	-0.6818
785.4450	-1.6970	-0.6675	0.2459	-1.2198	-0.3409	1.5279	-1.1119	-0.6345	0.4006	-0.3456	-0.5117	0.2920	-2.9999	-13.0568	-3.2152	-0.7056	-0.4223	0.2758	-2.5748	-12.3855	-3.2051	-0.7570	-0.4197	0.3275	4.8611	-118.9429	-42.7914	-3.6511	0.3829	-0.6933
785.4550	-1.7080	-0.6739	0.2499	-1.2234	-0.3461	1.5308	-1.1143	-0.6446	0.4023	-0.3464	-0.5175	0.2835	-3.1646	-12.6169	-3.1703	-0.7301	-0.4289	0.2580	-2.5677	-12.3740	-3.2016	-0.7595	-0.4217	0.3221	4.9607	-118.7546	-42.7852	-3.6593	0.3744	-0.7052
785.4670	-1.7214	-0.6816	0.2548	-1.2276	-0.3525	1.5340	-1.1157	-0.6503	0.4049	-0.3483	-0.5269	0.2652	-3.2267	-12.7369	-3.0759	-0.7552	-0.4339	0.3118	-2.5590	-12.3598	-3.1973	-0.7625	-0.4241	0.3154	5.0834	-118.5234	-42.7774	-3.6693	0.3638	-0.7198
785.4770	-1.7327	-0.6882	0.2590	-1.2311	-0.3578	1.5367	-1.1192	-0.6542	0.4115	-0.3513	-0.5374	0.2575	-3.1742	-12.9181	-3.3454	-0.7420	-0.3896	0.2858	-2.5515	-12.3474	-3.1936	-0.7650	-0.4262	0.3097	5.1888	-118.3230	-42.7702	-3.6777	0.3548	-0.7323
785.4890	-1.7462	-0.6962	0.2639	-1.2354	-0.3642	1.5396	-1.1198	-0.6594	0.4095	-0.3601	-0.5492	0.2458	-2.9836	-12.8298	-3.3068	-0.7324	-0.3842	0.2790	-2.5349	-12.3393	-3.2092	-0.7665	-0.4259	0.3032	5.4086	-118.1708	-42.9502	-3.6751	0.3721	-0.7533
785.4990	-1.7574	-0.7027	0.2680	-1.2390	-0.3698	1.5420	-1.1209	-0.6669	0.4099	-0.3655	-0.5584	0.2337	-2.9889	-12.5476	-3.1246	-0.7479	-0.4122	0.2605	-2.5265	-12.3280	-3.2066	-0.7690	-0.4280	0.2971	5.5249	-117.9824	-42.9490	-3.6839	0.3624	-0.7678
785.5110	-1.7707	-0.7108	0.2730	-1.2434	-0.3765	1.5447	-1.1232	-0.6731	0.4119	-0.3732	-0.5653	0.2159	-3.1548	-12.6461	-3.0640	-0.7709	-0.3838	0.2798	-2.5159	-12.3134	-3.2033	-0.7720	-0.4306	0.2896	5.6697	-117.7428	-42.9452	-3.6946	0.3505	-0.7859
785.5210	-1.7820	-0.7176	0.2771	-1.2471	-0.3823	1.5468	-1.1249	-0.6784	0.4131	-0.3778	-0.5735	0.2046	-3.0653	-12.7667	-3.0638	-0.7378	-0.3464	0.2157	-2.5068	-12.3008	-3.2004	-0.7746	-0.4328	0.2832	5.7942	-117.5370	-42.9412	-3.7038	0.3402	-0.8013
785.5330	-1.7955	-0.7258	0.2821	-1.2517	-0.3892	1.5492	-1.1278	-0.6854	0.4209	-0.3800	-0.5834	0.1848	-2.9450	-12.7899	-3.3312	-0.7365	-0.4435	0.2626	-2.4955	-12.2852	-3.1968	-0.7778	-0.4356	0.2753	5.9482	-117.2833	-42.9359	-3.7149	0.3276	-0.8205
785.5430	-1.8069	-0.7327	0.2863	-1.2555	-0.3950	1.5510	-1.1277	-0.6946	0.4186	-0.3859	-0.5938	0.1756	-2.7954	-12.4781	-3.0783	-0.7025	-0.4505	0.2441	-2.4857	-12.2722	-3.1938	-0.7805	-0.4379	0.2686	6.0802	-117.0706	-42.9313	-3.7243	0.3167	-0.8370
785.5550	-1.8204	-0.7411	0.2913	-1.2602	-0.4023	1.5530	-1.1286	-0.6978	0.4196	-0.3872	-0.6072	0.1574	-2.9874	-12.6738	-2.9376	-0.7043	-0.3915	0.1953	-2.4736	-12.2558	-3.1899	-0.7838	-0.4408	0.2604	6.2439	-116.8045	-42.9242	-3.7357	0.3033	-0.8574
785.5650	-1.8317	-0.7482	0.2956	-1.2641	-0.4084	1.5545	-1.1291	-0.7048	0.4236	-0.3864	-0.6135	0.1386	-3.1402	-12.6170	-3.1284	-0.8400	-0.3881	0.2486	-2.4632	-12.2423	-3.1868	-0.7865	-0.4433	0.2533	6.3838	-116.5837	-42.9195	-3.7451	0.2917	-0.8749
785.5750	-1.8431	-0.7552	0.2998	-1.2680	-0.4146	1.5558	-1.1312	-0.7088	0.4271	-0.3975	-0.6191	0.1293	-3.0410	-12.7784	-3.1549	-0.7695	-0.4510	0.1999	-2.4525	-12.2284	-3.1835	-0.7893	-0.4458	0.2461	6.5278	-116.3576	-42.9133	-3.7548	0.2798	-0.8930
785.5870	-1.8567	-0.7638	0.3049	-1.2728	-0.4221	1.5572	-1.1325	-0.7198	0.4329	-0.4081	-0.6357	0.1094	-2.9564	-12.6660	-3.2536	-0.7632	-0.3844	0.2217	-2.4391	-12.2115	-3.1794	-0.7928	-0.4489	0.2373	6.7059	-116.0814	-42.9055	-3.7666	0.2652	-0.9153
785.5970	-1.8680	-0.7710	0.3092	-1.2769	-0.4285	1.5583	-1.1350	-0.7266	0.4304	-0.4177	-0.6448	0.0967	-2.8374	-12.3624	-3.1000	-0.7426	-0.3849	0.1482	-2.5267	-11.9459	-3.1015	-0.7821	-0.4356	0.2627	5.6738	-112.8423	-42.1652	-3.6308	0.4227	-0.5847
785.6090	-1.8815	-0.7798	0.3144	-1.2819	-0.4364	1.5593	-1.1356	-0.7316	0.4353	-0.4203	-0.6583	0.0746	-2.9432	-12.8102	-3.2035	-0.7268	-0.3949	0.2593	-2.4072	-12.1762	-3.1931	-0.7974	-0.4503	0.2215	7.1228	-115.5264	-43.0898	-3.7716	0.2828	-0.9519
785.6190	-1.8930	-0.7871	0.3188	-1.2861	-0.4430	1.5600	-1.1365	-0.7393	0.4384	-0.4208	-0.6699	0.0626	-3.1066	-12.9044	-3.5342	-0.7701	-0.3635	0.2534	-2.3943	-12.1618	-3.1911	-0.8003	-0.4529	0.2135	7.2911	-115.2909	-43.0898	-3.7818	0.2699	-0.9734
785.6310	-1.9068	-0.7960	0.3241	-1.2912	-0.4510	1.5606	-1.1384	-0.7513	0.4370	-0.4238	-0.6763	0.0462	-2.9333	-12.2946	-3.2815	-0.8058	-0.4617	0.1712	-2.3783	-12.1438	-3.1884	-0.8038	-0.4562	0.2036	7.5002	-114.9982	-43.0877	-3.7943	0.2541	-1.0001
785.6410	-1.9181	-0.8035	0.3284	-1.2956	-0.4578	1.5610	-1.1404	-0.7563	0.4365	-0.4270	-0.6881	0.0301	-2.8643	-12.6519	-3.0773	-0.8016	-0.4963	0.1498	-2.3645	-12.1288	-3.1862	-0.8068	-0.4589	0.1952	7.6801	-114.7527	-43.0858	-3.8047	0.2405	-1.0231
785.6530	-1.9317	-0.8127	0.3337	-1.3007	-0.4662	1.5612	-1.1423	-0.7651	0.4402	-0.4345	-0.7031	0.0102	-2.9225	-12.5514	-3.2208	-0.8118	-0.4347	0.0561	-2.3471	-12.1091	-3.1831	-0.8104	-0.4623	0.0488	7.9042	-114.4368	-43.0804	-3.8174	0.2237	-1.0516
785.6630	-1.9431	-0.8205	0.3381	-1.3051	-0.4733	1.5611	-1.1437	-0.7702	0.4412	-0.4451	-0.7147	-0.0222	-2.8949	-12.7111	-3.2462	-0.7646	-0.3723	-0.1484	-2.3322	-12.0925	-3.1805	-0.8135	-0.4652	-0.3867	8.0971	-114.1698	-43.0749	-3.8281	0.2093	-1.0762
785.6730	-1.9547	-0.8282	0.3425	-1.3095	-0.4805	1.5608	-1.1437	-0.7781	0.4458	-0.4509	-0.7175	-0.0351	-3.1027	-12.6477	-3.3550	-0.7893	-0.4795	-0.1418	-2.3167	-12.0761	-3.1779	-0.8166	-0.4682	-0.3959	8.2956	-113.9049	-43.0703	-3.8389	0.1946	-1.1015
785.6850	-1.9685	-0.8376	0.3478	-1.3150	-0.4891	1.5603	-1.1464	-0.7894	0.4440	-0.4572	-0.7371	-0.0491	-2.8563	-12.3783	-2.9474	-0.7260	-0.5085	-0.2085	-2.2974	-12.0555	-3.1745	-0.8205	-0.4718	-0.4072	8.5424	-113.5733	-43.0622	-3.8519	0.1765	-1.1329
785.6950	-1.9798	-0.8456	0.3523	-1.3197	-0.4964	1.5597	-1.1477	-0.7959	0.4475	-0.4556	-0.7503	-0.0667	-2.7093	-12.2976	-3.1450	-0.7882	-0.4881	-0.2384	-2.2806	-12.0376	-3.1716	-0.8237	-0.4749	-0.4169	8.7551	-113.2867	-43.0552	-3.8629	0.1609	-1.1599
785.7070	-1.9936	-0.8553	0.3577	-1.3253	-0.5056	1.5588	-1.1491	-0.8055	0.4485	-0.4636	-0.7679	-0.0869	-2.6770	-12.2958	-3.1812	-0.7992	-0.3666	-0.3184	-2.2590	-11.9938	-3.1867	-0.8255	-0.4725	-0.4264	9.0285	-112.6748	-43.2266	-3.8527	0.2081	-1.1669
785.7170	-2.0051	-0.8633	0.3622	-1.3299	-0.5132	1.5579	-1.1509	-0.8139	0.4495	-0.4710	-0.7664	-0.1053	-2.7991	-12.0313	-3.0517	-0.7707	-0.4777	-0.3950	-2.2408	-11.9750	-3.1853	-0.8286	-0.4755	-0.4366	9.2581	-112.3780	-43.2242	-3.8636	0.1930	-1.1961
785.7290	-2.0189	-0.8731	0.3677	-1.3354	-0.5226	1.5564	-1.1514	-0.8200	0.4555	-0.4805	-0.7856	-0.1347	-2.7288	-12.2657	-3.4216	-0.8130	-0.4337	-0.3747	-2.2180	-11.9518	-3.1836	-0.8325	-0.4792	-0.4491	9.5432	-112.0128	-43.2214	-3.8766	0.1744	-1.2322
785.7390	-2.0304	-0.8813	0.3721	-1.3403	-0.5306	1.5549	-1.1537	-0.8272	0.4505	-0.4892	-0.7993	-0.1531	-2.7155	-12.5769	-3.0922	-0.8093	-0.3924	-0.4104	-2.1983	-11.9320	-3.1821	-0.8357	-0.4823	-0.4598	9.7894	-111.7019	-43.2174	-3.8876	0.1586	-1.2634
785.7490	-2.0419	-0.8897	0.3767	-1.3452	-0.5386	1.5532	-1.1515	-0.8327	0.4550	-0.4914	-0.7996	-0.1744	-1.5199	-11.4669	-3.1539	-0.7218	-0.4039	-0.3733	-1.1243	-11.0575	-3.0125	-0.7966	-0.4446	-0.4612	22.6042	-101.1894	-41.5333	-3.4522	0.5769	-1.1945
785.7610	-2.0557	-0.8998	0.3821	-1.3512	-0.5481	1.5510	-1.1381	-0.8341	0.4496	-0.4900	-0.8080	-0.1979	-1.9626	-11.7108	-3.3006	-0.7540	-0.4371	-0.4045	-1.1270	-10.9858	-3.0031	-0.7973	-0.4458	-0.4702	22.4589	-100.3207	-41.3949	-3.4513	0.5721	-1.1945
785.7710	-2.0670	-0.9081	0.3866	-1.3562	-0.5563	1.5489	-1.1310	-0.8372	0.4456	-0.4862	-0.8182	-0.2198	-1.6798	-11.2783	-3.0691	-0.8162	-0.4185	-0.3650	-1.1295	-10.9254	-2.9951	-0.7978	-0.4469	-0.4777	22.3349	-99.5889	-41.2780	-3.4503	0.5680	-1.1945
785.7810	-2.0783	-0.9165	0.3910	-1.3611	-0.5645	1.5466	-1.1207	-0.8376	0.4407	-0.4909	-0.8163	-0.2336	-1.8617	-11.2177	-2.9334	-0.7533	-0.4726	-0.4200	-1.1321	-10.8644	-2.9868	-0.7983	-0.4480	-0.4852	22.2083	-98.8500	-41.1589	-3.4490	0.5637	-1.1945
785.7910	-2.0895	-0.9249	0.3953	-1.3659	-0.5729	1.5441	-1.1146	-0.8433	0.4339	-0.4961	-0.8186	-0.2555	-1.3443	-10.7103	-2.6452	-0.7637	-0.4788	-0.4166	-1.1350	-10.8028	-2.9783	-0.7988	-0.4490	-0.4927	22.0791	-98.1045	-41.0374	-3.4474	0.5593	-1.1945
785.8010	-2.1005	-0.9334	0.3996	-1.3709	-0.5810	1.5414	-1.1066	-0.8392	0.4354	-0.4996	-0.8143	-0.2705	-1.4517	-10.7304	-2.9034	-0.7296	-0.5556	-0.4309	-1.1381	-10.7409	-2.9697	-0.7992	-0.4501	-0.5001	21.9478	-97.3549	-40.9144	-3.4456	0.5547	-1.1945
785.8110	-2.1115	-0.9418	0.4040	-1.3758	-0.5892	1.5386	-1.0981	-0.8380	0.4353	-0.5000	-0.8328	-0.2945	-1.0879	-10.9123	-3.1053	-0.7963	-0.4520	-0.4536	-1.1332	-10.6185	-2.9713	-0.7960	-0.4427	-0.5025	21.9117	-95.8840	-40.8855	-3.4059	0.6404	-1.1417
785.8230	-2.1247	-0.9518	0.4091	-1.3818	-0.5993	1.5349	-1.0856	-0.8389	0.4271	-0.4991	-0.8423	-0.3178	-1.0482	-10.7539	-2.8070	-0.7558	-0.3487	-0.4339	-1.1379	-10.5426	-2.9623	-0.7962	-0.4438	-0.5111	21.7400	-94.9724	-40.7369	-3.4032	0.6345	-1.1417
785.8330	-2.1354	-0.9602	0.4135	-1.3869	-0.6077	1.5316	-1.0724	-0.8413	0.4232	-0.4982	-0.8381	-0.3378	-1.3530	-10.4762	-2.9013	-0.7518	-0.4643	-0.4425	-1.1420	-10.4791	-2.9547	-0.7962	-0.4448	-0.5183	21.5950	-94.2093	-40.6126	-3.4006	0.6295	-1.1417
785.8430	-2.1460	-0.9687	0.4178	-1.3919	-0.6160	1.5281	-1.0645	-0.8404	0.4226	-0.4971	-0.8430	-0.3597	-1.4490	-10.4382	-3.0379	-0.7927	-0.4232	-0.4262	-1.1464	-10.4144	-2.9468	-0.7961	-0.4457	-0.5255	21.4467	-93.4328	-40.4853	-3.3978	0.6243	-1.1417
785.8530	-2.1566	-0.9770	0.4219	-1.3969	-0.6245	1.5245	-1.0548	-0.8385	0.4143	-0.5038	-0.8521	-0.3748	-1.5961	-10.6299	-2.8019	-0.7508	-0.3773	-0.4622	-1.1509	-10.3498	-2.9388	-0.7960	-0.4466	-0.5326	21.2972	-92.6568	-40.3563	-3.3947	0.6189	-1.1417
785.8630	-2.1670	-0.9854	0.4260	-1.4019	-0.6331	1.5206	-1.0452	-0.8398	0.4102	-0.5042	-0.8415	-0.3913	-1.7824	-10.4795	-2.7856	-0.7755	-0.4390	-0.4532	-1.1555	-10.2851	-2.9306	-0.7959	-0.4476	-0.5398	21.1464	-91.8801	-40.2266	-3.3914	0.6134	-1.1417
785.8730	-2.1775	-0.9938	0.4301	-1.4069	-0.6415	1.5165	-1.0376	-0.8402	0.4099	-0.5066	-0.8507	-0.4118	-1.8975	-10.3556	-2.9927	-0.8102	-0.3819	-0.3922	-1.1603	-10.2200	-2.9222	-0.7957	-0.4486	-0.5470	20.9937	-91.0978	-40.0944	-3.3877	0.6078	-1.1417
785.8850	-2.1899	-1.0039	0.4349	-1.4131	-0.6516	1.5114	-1.0269	-0.8378	0.4055	-0.5055	-0.8603	-0.4347	-1.9005	-10.6456	-3.0622	-0.7596	-0.4019	-0.4009	-1.1662	-10.1410	-2.9120	-0.7954	-0.4498	-0.5556	20.8075	-90.1489	-39.9339	-3.3829	0.6009	-1.1417
785.8950	-2.2000	-1.0123	0.4390	-1.4182	-0.6603	1.5071	-1.0164	-0.8403	0.4012	-0.5010	-0.8626	-0.4530	-2.0358	-10.5640	-2.9651	-0.8356	-0.4278	-0.4872	-1.1713	-10.0749	-2.9034	-0.7952	-0.4508	-0.5627	20.6509	-89.3559	-39.8000	-3.3786	0.5949	-1.1417
785.9050	-2.2102	-1.0207	0.4429	-1.4233	-0.6689	1.5024	-1.0098	-0.8454	0.3966	-0.5046	-0.8573	-0.4713	-1.9498	-10.0890	-2.9186	-0.7454	-0.4871	-0.4807	-1.1765	-10.0084	-2.8946	-0.7949	-0.4518	-0.5699	20.4922	-88.5568	-39.6633	-3.3740	0.5887	-1.1417
785.9150	-2.2202	-1.0292	0.4468	-1.4282	-0.6775	1.4976	-1.0023	-0.8421	0.3908	-0.5098	-0.8597	-0.4881	-1.7075	-10.0083	-2.8342	-0.6919	-0.4385	-0.4915	-1.1997	-9.8717	-2.8905	-0.7912	-0.4441	-0.5698	20.1207	-86.9233	-39.5628	-3.3327	0.6748	-1.0684
785.9270	-2.2322	-1.0394	0.4516	-1.4343	-0.6878	1.4916	-0.9910	-0.8399	0.3855	-0.5144	-0.8669	-0.5092	-1.4637	-9.9222	-2.8874	-0.7433	-0.3931	-0.4635	-1.2068	-9.7900	-2.8809	-0.7907	-0.4450	-0.5762	19.9215	-85.9503	-39.3961	-3.3266	0.6672	-1.0684
785.9370	-2.2420	-1.0477	0.4554	-1.4395	-0.6965	1.4864	-0.9821	-0.8415	0.3792	-0.5158	-0.8624	-0.5271	-1.4867	-9.7350	-2.9025	-0.6865	-0.5325	-0.4631	-1.2128	-9.7226	-2.8729	-0.7903	-0.4459	-0.5804	19.7559	-85.1472	-39.2571	-3.3212	0.6607	-1.0684
785.9490	-2.2537	-1.0578	0.4599	-1.4457	-0.7069	1.4799	-0.9716	-0.8391	0.3741	-0.5072	-0.8675	-0.5480	-1.3617	-9.7266	-2.7733	-0.7616	-0.5124	-0.4286	-1.2201	-9.6409	-2.8629	-0.7898	-0.4469	-0.5855	19.5548	-84.1734	-39.0863	-3.3142	0.6527	-1.0684
785.9590	-2.2633	-1.0662	0.4636	-1.4508	-0.7155	1.4744	-0.9608	-0.8368	0.3707	-0.5059	-0.8726	-0.5639	-1.4604	-9.9600	-2.9497	-0.7705	-0.4452	-0.5119	-1.2265	-9.5711	-2.8541	-0.7893	-0.4478	-0.5897	19.3835	-83.3422	-38.9393	-3.3079	0.6460	-1.0684
785.9710	-2.2748	-1.0762	0.4679	-1.4568	-0.7260	1.4675	-0.9509	-0.8370	0.3634	-0.5098	-0.8720	-0.5880	-1.2920	-9.8410	-2.7219	-0.7491	-0.4243	-0.4992	-1.2341	-9.4887	-2.8437	-0.7886	-0.4488	-0.5948	19.1796	-82.3605	-38.7646	-3.3003	0.6376	-1.0684
785.9810	-2.2842	-1.0845	0.4716	-1.4618	-0.7347	1.4615	-0.9405	-0.8418	0.3604	-0.5171	-0.8700	-0.6049	-1.5715	-9.5468	-2.8408	-0.7287	-0.4271	-0.4881	-1.2405	-9.4198	-2.8349	-0.7881	-0.4497	-0.5991	19.0086	-81.5395	-38.6184	-3.2935	0.6306	-1.0684
785.9910	-2.2936	-1.0930	0.4752	-1.4670	-0.7434	1.4553	-0.9325	-0.8401	0.3565	-0.5172	-0.8791	-0.6225	-1.4249	-9.5752	-2.9661	-0.7638	-0.5049	-0.4851	-1.2471	-9.3499	-2.8258	-0.7875	-0.4506	-0.6033	18.8352	-80.7058	-38.4680	-3.2863	0.6236	-1.0684
786.0010	-2.3029	-1.1015	0.4787	-1.4721	-0.7522	1.4490	-0.9212	-0.8380	0.3526	-0.5192	-0.8769	-0.6382	-1.4849	-9.4810	-3.0259	-0.7250	-0.5184	-0.4660	-1.2539	-9.2786	-2.8162	-0.7869	-0.4515	-0.6075	18.6591	-79.8566	-38.3132	-3.2786	0.6162	-1.0684
786.0110	-2.3120	-1.1099	0.4822	-1.4774	-0.7611	1.4426	-0.9112	-0.8387	0.3431	-0.5121	-0.8771	-0.6511	-1.8178	-9.1075	-2.6636	-0.7358	-0.4292	-0.5515	-1.2986	-9.1308	-2.8049	-0.7829	-0.4439	-0.6031	18.0316	-78.0939	-38.1369	-3.2350	0.6991	-0.9776
786.0210	-2.3209	-1.1182	0.4855	-1.4825	-0.7698	1.4359	-0.9049	-0.8381	0.3384	-0.5094	-0.8773	-0.6696	-2.0347	-8.9748	-2.8381	-0.7874	-0.4444	-0.5112	-1.3055	-9.0608	-2.7965	-0.7822	-0.4446	-0.6070	17.8577	-77.2658	-37.9852	-3.2269	0.6916	-0.9776
786.0330	-2.3318	-1.1283	0.4896	-1.4885	-0.7803	1.4277	-0.8970	-0.8340	0.3347	-0.5128	-0.8809	-0.6922	-1.7466	-9.2527	-2.9271	-0.8054	-0.3858	-0.4872	-1.3140	-8.9758	-2.7862	-0.7813	-0.4455	-0.6116	17.6471	-76.2603	-37.7999	-3.2170	0.6826	-0.9776
786.0430	-2.3406	-1.1367	0.4928	-1.4937	-0.7891	1.4207	-0.8893	-0.8331	0.3276	-0.5180	-0.8735	-0.7044	-1.9383	-9.1614	-2.8566	-0.7093	-0.4880	-0.5136	-1.3213	-8.9036	-2.7769	-0.7804	-0.4462	-0.6155	17.4691	-75.4070	-37.6392	-3.2080	0.6749	-0.9776
786.0530	-2.3494	-1.1449	0.4959	-1.4988	-0.7979	1.4136	-0.8803	-0.8343	0.3199	-0.5133	-0.8751	-0.7187	-1.8020	-8.8153	-2.5289	-0.7531	-0.4584	-0.5537	-1.3284	-8.8325	-2.7677	-0.7796	-0.4469	-0.6194	17.2929	-74.5654	-37.4794	-3.1988	0.6671	-0.9776
786.0630	-2.3583	-1.1533	0.4992	-1.5040	-0.8066	1.4063	-0.8727	-0.8316	0.3174	-0.5167	-0.8788	-0.7369	-1.7179	-8.8593	-2.8819	-0.6845	-0.4577	-0.5054	-1.3357	-8.7603	-2.7583	-0.7787	-0.4476	-0.6232	17.1149	-73.7117	-37.3172	-3.1892	0.6592	-0.9776
786.0750	-2.3687	-1.1633	0.5030	-1.5103	-0.8174	1.3972	-0.8606	-0.8303	0.3099	-0.5090	-0.8823	-0.7592	-1.4399	-8.6301	-2.8225	-0.7785	-0.3400	-0.5290	-1.3445	-8.6732	-2.7466	-0.7776	-0.4485	-0.6279	16.9003	-72.6813	-37.1189	-3.1772	0.6496	-0.9776
786.0850	-2.3772	-1.1716	0.5060	-1.5154	-0.8261	1.3896	-0.8498	-0.8296	0.3032	-0.5115	-0.8722	-0.7720	-1.6307	-8.5846	-2.6075	-0.6687	-0.4664	-0.5179	-1.3518	-8.6008	-2.7368	-0.7767	-0.4493	-0.6318	16.7219	-71.8240	-36.9533	-3.1668	0.6415	-0.9776
786.0950	-2.3855	-1.1800	0.5091	-1.5204	-0.8347	1.3818	-0.8419	-0.8302	0.2983	-0.5115	-0.8736	-0.7889	-1.5791	-8.3729	-2.5964	-0.7495	-0.4702	-0.5481	-1.3592	-8.5278	-2.7266	-0.7757	-0.4501	-0.6356	16.5426	-70.9603	-36.7839	-3.1561	0.6335	-0.9776
786.1070	-2.3956	-1.1899	0.5127	-1.5265	-0.8452	1.3723	-0.8323	-0.8257	0.2929	-0.5179	-0.8790	-0.8115	-1.4239	-8.4884	-2.8496	-0.7345	-0.4924	-0.5742	-1.4107	-8.3732	-2.7076	-0.7718	-0.4446	-0.6323	15.8175	-69.1230	-36.5120	-3.1143	0.6918	-0.8929
786.1170	-2.4039	-1.1981	0.5156	-1.5316	-0.8541	1.3640	-0.8238	-0.8226	0.2868	-0.5193	-0.8755	-0.8230	-1.4558	-8.4601	-2.8473	-0.7123	-0.4650	-0.5109	-1.4284	-8.2846	-2.6967	-0.7701	-0.4436	-0.6339	15.5204	-68.0788	-36.3283	-3.0962	0.7001	-0.8724
786.1290	-2.4137	-1.2080	0.5190	-1.5379	-0.8645	1.3540	-0.8118	-0.8235	0.2757	-0.5190	-0.8765	-0.8385	-1.8287	-8.3226	-2.6167	-0.6830	-0.4047	-0.5671	-1.4374	-8.1968	-2.6851	-0.7687	-0.4443	-0.6380	15.3106	-67.0469	-36.1221	-3.0820	0.6901	-0.8724
786.1390	-2.4218	-1.2162	0.5217	-1.5431	-0.8733	1.3456	-0.8047	-0.8190	0.2706	-0.5093	-0.8781	-0.8576	-1.5969	-8.2807	-2.6683	-0.7417	-0.4192	-0.5502	-1.4449	-8.1233	-2.6751	-0.7676	-0.4449	-0.6415	15.1356	-66.1834	-35.9469	-3.0696	0.6817	-0.8725
786.1490	-2.4299	-1.2244	0.5243	-1.5483	-0.8820	1.3370	-0.7938	-0.8177	0.2671	-0.5065	-0.8670	-0.8716	-1.6627	-8.3767	-2.7500	-0.8167	-0.4801	-0.5497	-1.4523	-8.0501	-2.6651	-0.7664	-0.4455	-0.6449	14.9617	-65.3235	-35.7714	-3.0571	0.6733	-0.8725
786.1610	-2.4392	-1.2341	0.5274	-1.5543	-0.8924	1.3263	-0.7837	-0.8173	0.2590	-0.5115	-0.8635	-0.8834	-2.0604	-8.2240	-2.6004	-0.7121	-0.5679	-0.5344	-1.4612	-7.9619	-2.6526	-0.7649	-0.4461	-0.6491	14.7532	-64.2879	-35.5558	-3.0414	0.6631	-0.8725
786.1710	-2.4469	-1.2422	0.5299	-1.5595	-0.9011	1.3174	-0.7786	-0.8193	0.2525	-0.5154	-0.8712	-0.8945	-2.1829	-7.8033	-2.5114	-0.7056	-0.4468	-0.5902	-1.4685	-7.8886	-2.6421	-0.7636	-0.4467	-0.6525	14.5802	-63.4262	-35.3759	-3.0281	0.6547	-0.8725
786.1810	-2.4547	-1.2505	0.5324	-1.5646	-0.9098	1.3084	-0.7739	-0.8149	0.2496	-0.5131	-0.8735	-0.9136	-1.9401	-7.6652	-2.6585	-0.7447	-0.3725	-0.5813	-1.4760	-7.8134	-2.6310	-0.7622	-0.4473	-0.6560	14.4048	-62.5434	-35.1899	-3.0141	0.6460	-0.8725
786.1910	-2.4624	-1.2588	0.5348	-1.5698	-0.9186	1.2991	-0.7662	-0.8114	0.2422	-0.5119	-0.8645	-0.9294	-1.5867	-7.7428	-2.7252	-0.6993	-0.4464	-0.5895	-1.4835	-7.7385	-2.6198	-0.7609	-0.4479	-0.6595	14.2304	-61.6624	-35.0029	-2.9996	0.6373	-0.8725
786.2010	-2.4700	-1.2668	0.5372	-1.5750	-0.9271	1.2898	-0.7559	-0.8113	0.2344	-0.5059	-0.8615	-0.9408	-1.8656	-7.6789	-2.5189	-0.7217	-0.4632	-0.5895	-1.4907	-7.6645	-2.6087	-0.7595	-0.4485	-0.6629	14.0583	-60.7930	-34.8168	-2.9850	0.6287	-0.8725
786.2110	-2.4775	-1.2749	0.5395	-1.5800	-0.9357	1.2803	-0.7470	-0.8106	0.2265	-0.5068	-0.8718	-0.9557	-1.7711	-7.0877	-2.4103	-0.7248	-0.3531	-0.5817	-1.5612	-7.5047	-2.5825	-0.7547	-0.4420	-0.6553	13.1338	-58.8997	-34.4792	-2.9346	0.6952	-0.7566
786.2210	-2.4850	-1.2830	0.5419	-1.5850	-0.9444	1.2706	-0.7398	-0.8048	0.2247	-0.5101	-0.8592	-0.9657	-1.5837	-7.2870	-2.7109	-0.7622	-0.4419	-0.5732	-1.5685	-7.4296	-2.5716	-0.7532	-0.4424	-0.6583	12.9676	-58.0226	-34.2900	-2.9195	0.6866	-0.7566
786.2330	-2.4938	-1.2926	0.5444	-1.5911	-0.9547	1.2589	-0.7292	-0.8014	0.2125	-0.5154	-0.8474	-0.9797	-1.4610	-7.3397	-2.5743	-0.7056	-0.5490	-0.5550	-1.5772	-7.3398	-2.5582	-0.7514	-0.4429	-0.6619	12.7699	-56.9753	-34.0602	-2.9007	0.6762	-0.7566
786.2430	-2.5010	-1.3006	0.5465	-1.5963	-0.9632	1.2490	-0.7198	-0.7993	0.2087	-0.5131	-0.8548	-0.9945	-1.7941	-7.1588	-2.5093	-0.7390	-0.4448	-0.5801	-1.5843	-7.2660	-2.5472	-0.7498	-0.4433	-0.6649	12.6077	-56.1130	-33.8694	-2.8846	0.6676	-0.7566
786.2530	-2.5081	-1.3086	0.5485	-1.6015	-0.9718	1.2390	-0.7145	-0.7969	0.2026	-0.5113	-0.8542	-1.0051	-1.9067	-7.2574	-2.6236	-0.6854	-0.3966	-0.5805	-1.5914	-7.1909	-2.5355	-0.7481	-0.4437	-0.6679	12.4444	-55.2365	-33.6725	-2.8679	0.6590	-0.7566
786.2650	-2.5166	-1.3182	0.5510	-1.6076	-0.9820	1.2267	-0.7083	-0.7933	0.1957	-0.5044	-0.8494	-1.0170	-1.8640	-7.3316	-2.7134	-0.7683	-0.3774	-0.6249	-1.5998	-7.1015	-2.5216	-0.7461	-0.4442	-0.6715	12.2508	-54.1930	-33.4371	-2.8476	0.6486	-0.7566
786.2750	-2.5237	-1.3261	0.5528	-1.6126	-0.9903	1.2165	-0.7001	-0.7900	0.1876	-0.5083	-0.8438	-1.0344	-1.6774	-7.2121	-2.6511	-0.7356	-0.4523	-0.6156	-1.6068	-7.0257	-2.5091	-0.7444	-0.4446	-0.6745	12.0887	-53.3087	-33.2325	-2.8299	0.6400	-0.7566
786.2870	-2.5320	-1.3356	0.5550	-1.6187	-1.0005	1.2039	-0.6884	-0.7917	0.1766	-0.5113	-0.8384	-1.0494	-2.0959	-6.8043	-2.5262	-0.6556	-0.4739	-0.5711	-1.6150	-6.9357	-2.4942	-0.7423	-0.4450	-0.6781	11.8969	-52.2583	-32.9873	-2.8083	0.6297	-0.7566
786.2970	-2.5388	-1.3435	0.5567	-1.6237	-1.0089	1.1934	-0.6819	-0.7875	0.1697	-0.5066	-0.8375	-1.0595	-1.9609	-6.8924	-2.2796	-0.6873	-0.4617	-0.6086	-1.6217	-6.8611	-2.4817	-0.7405	-0.4454	-0.6811	11.7387	-51.3865	-32.7822	-2.7901	0.6210	-0.7566
786.3090	-2.5470	-1.3529	0.5587	-1.6298	-1.0190	1.1807	-0.6738	-0.7849	0.1646	-0.5079	-0.8372	-1.0784	-1.9223	-6.6056	-2.4606	-0.7018	-0.4056	-0.6268	-1.6990	-6.6859	-2.4446	-0.7350	-0.4402	-0.6731	10.7226	-49.3174	-32.3182	-2.7322	0.6717	-0.6338
786.3190	-2.5537	-1.3608	0.5602	-1.6350	-1.0272	1.1697	-0.6679	-0.7825	0.1545	-0.5020	-0.8314	-1.0865	-1.6791	-6.5245	-2.2201	-0.6995	-0.4916	-0.5849	-1.7057	-6.6109	-2.4320	-0.7331	-0.4404	-0.6756	10.5743	-48.4480	-32.1092	-2.7128	0.6633	-0.6338
786.3290	-2.5603	-1.3686	0.5618	-1.6400	-1.0355	1.1589	-0.6608	-0.7812	0.1485	-0.5022	-0.8357	-1.0981	-1.6931	-5.9854	-2.2043	-0.6766	-0.3422	-0.6287	-1.7122	-6.5360	-2.4193	-0.7311	-0.4406	-0.6781	10.4271	-47.5789	-31.8994	-2.6933	0.6549	-0.6338
786.3390	-2.5669	-1.3764	0.5633	-1.6450	-1.0439	1.1478	-0.6541	-0.7752	0.1437	-0.5018	-0.8278	-1.1092	-1.9217	-6.2447	-2.2747	-0.6872	-0.3807	-0.5724	-1.7187	-6.4602	-2.4061	-0.7292	-0.4408	-0.6806	10.2798	-46.6987	-31.6846	-2.6732	0.6465	-0.6338
786.3510	-2.5747	-1.3857	0.5650	-1.6509	-1.0537	1.1344	-0.6457	-0.7692	0.1367	-0.5060	-0.8182	-1.1178	-1.9451	-6.4267	-2.4948	-0.6700	-0.4637	-0.5854	-1.7264	-6.3694	-2.3900	-0.7267	-0.4411	-0.6837	10.1047	-45.6437	-31.4248	-2.6488	0.6365	-0.6338
786.3610	-2.5811	-1.3933	0.5663	-1.6560	-1.0619	1.1232	-0.6396	-0.7678	0.1309	-0.5098	-0.8117	-1.1304	-1.8778	-6.0764	-2.5003	-0.6199	-0.4605	-0.6350	-1.7325	-6.2949	-2.3767	-0.7247	-0.4413	-0.6862	9.9620	-44.7801	-31.2088	-2.6280	0.6282	-0.6338
786.3710	-2.5874	-1.4010	0.5675	-1.6610	-1.0701	1.1118	-0.6319	-0.7659	0.1213	-0.5064	-0.8082	-1.1444	-2.0884	-6.0056	-2.3550	-0.6220	-0.4390	-0.5681	-1.7387	-6.2197	-2.3630	-0.7225	-0.4415	-0.6887	9.8196	-43.9077	-30.9892	-2.6066	0.6199	-0.6338
786.3810	-2.5937	-1.4087	0.5687	-1.6661	-1.0781	1.1003	-0.6268	-0.7603	0.1172	-0.4995	-0.7954	-1.1474	-2.1009	-6.1447	-2.4948	-0.6862	-0.5276	-0.6605	-1.7446	-6.1450	-2.3491	-0.7204	-0.4417	-0.6912	9.6789	-43.0403	-30.7684	-2.5848	0.6117	-0.6338
786.3910	-2.5999	-1.4163	0.5699	-1.6712	-1.0861	1.0888	-0.6214	-0.7571	0.1092	-0.4985	-0.8069	-1.1625	-1.9941	-6.2105	-2.4419	-0.6781	-0.4450	-0.6220	-1.7506	-6.0698	-2.3349	-0.7181	-0.4419	-0.6937	9.5390	-42.1676	-30.5437	-2.5625	0.6035	-0.6338
786.4010	-2.6060	-1.4239	0.5709	-1.6761	-1.0940	1.0770	-0.6145	-0.7558	0.1024	-0.4959	-0.8000	-1.1727	-2.0267	-5.8576	-2.3940	-0.7064	-0.4810	-0.5723	-1.7564	-5.9945	-2.3203	-0.7157	-0.4421	-0.6962	9.4002	-41.2935	-30.3156	-2.5400	0.5954	-0.6338
786.4130	-2.6134	-1.4329	0.5721	-1.6820	-1.1037	1.0630	-0.6088	-0.7534	0.0936	-0.4999	-0.7933	-1.1799	-1.9468	-5.6825	-2.4645	-0.6681	-0.4233	-0.6089	-1.8253	-5.8244	-2.2799	-0.7096	-0.4375	-0.6884	8.4977	-39.2933	-29.8147	-2.4789	0.6362	-0.5206
786.4230	-2.6194	-1.4405	0.5730	-1.6870	-1.1117	1.0511	-0.6011	-0.7489	0.0868	-0.4972	-0.7886	-1.1923	-1.7502	-5.5739	-2.3865	-0.7277	-0.4331	-0.6684	-1.8310	-5.7492	-2.2654	-0.7071	-0.4375	-0.6904	8.3687	-38.4255	-29.5855	-2.4556	0.6283	-0.5206
786.4330	-2.6254	-1.4479	0.5738	-1.6920	-1.1195	1.0392	-0.5926	-0.7438	0.0794	-0.4960	-0.7837	-1.1985	-1.9428	-5.8517	-2.3013	-0.6188	-0.4303	-0.6646	-1.8366	-5.6740	-2.2505	-0.7044	-0.4376	-0.6925	8.2410	-37.5572	-29.3527	-2.4316	0.6205	-0.5206
786.4450	-2.6325	-1.4568	0.5747	-1.6981	-1.1288	1.0246	-0.5846	-0.7431	0.0696	-0.4899	-0.7836	-1.2109	-2.0480	-5.3583	-2.1773	-0.6554	-0.3450	-0.6383	-1.8432	-5.5839	-2.2323	-0.7012	-0.4376	-0.6950	8.0898	-36.5170	-29.0704	-2.4022	0.6113	-0.5206
786.4550	-2.6383	-1.4643	0.5754	-1.7030	-1.1365	1.0125	-0.5798	-0.7382	0.0617	-0.4889	-0.7794	-1.2191	-2.1385	-5.3095	-2.0835	-0.6521	-0.3976	-0.5954	-1.8485	-5.5090	-2.2167	-0.6985	-0.4376	-0.6970	7.9654	-35.6525	-28.8307	-2.3774	0.6036	-0.5206
786.4650	-2.6441	-1.4717	0.5760	-1.7078	-1.1443	1.0003	-0.5745	-0.7347	0.0579	-0.4894	-0.7725	-1.2260	-1.8353	-5.2129	-2.1431	-0.6803	-0.4032	-0.5945	-1.8538	-5.4331	-2.2008	-0.6958	-0.4376	-0.6991	7.8411	-34.7759	-28.5870	-2.3523	0.5960	-0.5206
786.4770	-2.6509	-1.4805	0.5766	-1.7137	-1.1535	0.9855	-0.5664	-0.7297	0.0493	-0.4940	-0.7677	-1.2398	-2.2363	-5.0947	-2.1698	-0.6381	-0.3841	-0.6177	-1.8599	-5.3428	-2.1814	-0.6925	-0.4376	-0.7016	7.6948	-33.7336	-28.2933	-2.3215	0.5871	-0.5206
786.4870	-2.6564	-1.4877	0.5771	-1.7186	-1.1611	0.9730	-0.5641	-0.7266	0.0438	-0.4955	-0.7568	-1.2451	-2.3823	-5.0954	-2.2414	-0.5728	-0.4614	-0.6632	-1.8647	-5.2693	-2.1658	-0.6897	-0.4376	-0.7036	7.5766	-32.8860	-28.0530	-2.2958	0.5797	-0.5206
786.4990	-2.6632	-1.4963	0.5775	-1.7245	-1.1703	0.9580	-0.5606	-0.7246	0.0323	-0.4894	-0.7498	-1.2556	-2.1420	-5.0481	-2.0107	-0.6405	-0.4103	-0.6092	-1.8704	-5.1800	-2.1461	-0.6862	-0.4375	-0.7061	7.4351	-31.8547	-27.7552	-2.2639	0.5709	-0.5206
786.5090	-2.6687	-1.5035	0.5778	-1.7294	-1.1776	0.9454	-0.5544	-0.7198	0.0303	-0.4832	-0.7478	-1.2622	-2.0445	-5.0506	-2.4176	-0.6838	-0.4360	-0.6102	-1.8496	-4.9705	-2.1472	-0.6792	-0.4248	-0.7086	7.6215	-29.3840	-27.6716	-2.1928	0.6998	-0.5251
786.5190	-2.6742	-1.5108	0.5781	-1.7343	-1.1850	0.9328	-0.5438	-0.7142	0.0199	-0.4841	-0.7495	-1.2724	-1.8513	-4.9030	-2.2929	-0.6402	-0.3763	-0.6644	-1.8543	-4.8947	-2.1328	-0.6760	-0.4244	-0.7107	7.4984	-28.5215	-27.4205	-2.1655	0.6925	-0.5251
786.5290	-2.6797	-1.5179	0.5782	-1.7392	-1.1925	0.9199	-0.5346	-0.7107	0.0111	-0.4834	-0.7357	-1.2824	-1.8357	-4.4972	-2.2875	-0.6904	-0.4617	-0.6033	-1.8589	-4.8186	-2.2164	-0.6729	-0.4240	-0.7127	7.3768	-27.6567	-27.1637	-2.1378	0.6854	-0.5251
786.5390	-2.6850	-1.5250	0.5782	-1.7440	-1.1999	0.9072	-0.5286	-0.7055	-0.0016	-0.4879	-0.7320	-1.2904	-1.8467	-4.3721	-2.5110	-0.5956	-0.3307	-0.6394	-1.8633	-4.7430	-2.7550	-0.6696	-0.4237	-0.7148	7.2575	-26.7971	-26.9045	-2.1094	0.6783	-0.5251
786.5510	-2.6912	-1.5334	0.5781	-1.7498	-1.2086	0.8915	-0.5212	-0.6992	-0.0141	-0.4851	-0.7166	-1.3051	-2.1083	-4.4355	-3.0129	-0.5797	-0.4611	-0.5805	-1.8683	-4.6530	-3.3873	-0.6657	-0.4232	-0.7173	7.1178	-25.7747	-26.5935	-2.0753	0.6700	-0.5251
786.5610	-2.6964	-1.5404	0.5779	-1.7547	-1.2157	0.8785	-0.5161	-0.6932	-0.0220	-0.4822	-0.7125	-1.3074	-1.9441	-4.4521	-3.0576	-0.6063	-0.3700	-0.6556	-1.8723	-4.5781	-3.3708	-0.6624	-0.4228	-0.7194	7.0035	-24.9243	-26.3304	-2.0462	0.6631	-0.5251
786.5710	-2.7016	-1.5473	0.5776	-1.7595	-1.2227	0.8654	-0.5105	-0.6895	-0.0283	-0.4724	-0.7033	-1.3171	-1.9696	-4.4669	-3.1179	-0.6426	-0.4461	-0.6306	-1.8762	-4.5027	-3.3538	-0.6591	-0.4225	-0.7215	6.8904	-24.0670	-26.0622	-2.0164	0.6564	-0.5251
786.5810	-2.7066	-1.5541	0.5773	-1.7643	-1.2297	0.8521	-0.5045	-0.6869	-0.0388	-0.4725	-0.7045	-1.3246	-1.9453	-4.0152	-2.9408	-0.6540	-0.3438	-0.6492	-1.8798	-4.4280	-3.3367	-0.6557	-0.4220	-0.7236	6.7799	-23.2181	-25.7928	-1.9864	0.6497	-0.5251
786.5910	-2.7116	-1.5610	0.5769	-1.7689	-1.2367	0.8388	-0.4975	-0.6797	-0.0426	-0.4734	-0.6958	-1.3315	-2.1776	-4.1243	-3.1649	-0.6383	-0.3739	-0.6966	-1.8794	-4.3530	-3.3194	-0.6523	-0.4216	-0.7256	6.6710	-22.3657	-25.5213	-1.9562	0.6432	-0.5251
786.6030	-2.7175	-1.5691	0.5763	-1.7745	-1.2449	0.8228	-0.4914	-0.6726	-0.0516	-0.4777	-0.6867	-1.3475	-2.1837	-4.0356	-3.3447	-0.6226	-0.3996	-0.6699	-1.8751	-4.2642	-3.2987	-0.6482	-0.4211	-0.7281	6.5442	-21.3577	-25.1966	-1.9200	0.6356	-0.5251
786.6130	-2.7224	-1.5758	0.5757	-1.7792	-1.2518	0.8092	-0.4874	-0.6668	-0.0600	-0.4800	-0.6832	-1.3524	-1.9253	-3.9258	-3.3712	-0.5795	-0.3010	-0.6259	-1.9372	-4.0880	-3.2495	-0.6403	-0.4157	-0.7176	5.6673	-19.2985	-24.6097	-1.8421	0.6813	-0.3938
786.6230	-2.7272	-1.5824	0.5750	-1.7840	-1.2585	0.7955	-0.4811	-0.6640	-0.0723	-0.4759	-0.6638	-1.3574	-1.9193	-3.6634	-3.0113	-0.5895	-0.4377	-0.6288	-1.9347	-4.0134	-3.2315	-0.6366	-0.4151	-0.7192	5.5701	-18.4567	-24.3311	-1.8106	0.6753	-0.3938
786.6350	-2.7329	-1.5904	0.5740	-1.7898	-1.2665	0.7794	-0.4735	-0.6571	-0.0828	-0.4685	-0.6539	-1.3687	-1.7445	-3.5216	-2.9864	-0.5606	-0.3760	-0.6678	-1.9315	-3.9241	-3.2096	-0.6322	-0.4144	-0.7210	5.4559	-17.4498	-23.9926	-1.7719	0.6682	-0.3938
786.6450	-2.7377	-1.5970	0.5732	-1.7945	-1.2730	0.7656	-0.4649	-0.6508	-0.0872	-0.4625	-0.6477	-1.3787	-1.6891	-3.5149	-3.2218	-0.5988	-0.3771	-0.6602	-1.9286	-3.8497	-3.1912	-0.6285	-0.4138	-0.7226	5.3628	-16.6106	-23.7095	-1.7396	0.6624	-0.3938
786.6570	-2.7432	-1.6047	0.5720	-1.8000	-1.2806	0.7490	-0.4554	-0.6439	-0.0988	-0.4611	-0.6410	-1.3788	-1.9956	-3.3701	-3.1874	-0.5927	-0.4149	-0.6301	-1.9248	-3.7619	-3.1693	-0.6240	-0.4130	-0.7245	5.2548	-15.6214	-23.3704	-1.7008	0.6557	-0.3938
786.6670	-2.7477	-1.6110	0.5709	-1.8046	-1.2870	0.7352	-0.4507	-0.6381	-0.1074	-0.4628	-0.6347	-1.3868	-2.2554	-3.1895	-3.2366	-0.6022	-0.4154	-0.6260	-1.9215	-3.6894	-3.1508	-0.6203	-0.4124	-0.7260	5.1673	-14.8046	-23.0868	-1.6683	0.6503	-0.3938
786.6790	-2.7531	-1.6186	0.5696	-1.8101	-1.2946	0.7186	-0.4500	-0.6314	-0.1211	-0.4621	-0.6189	-1.3959	-2.1414	-3.3994	-2.9611	-0.5661	-0.4003	-0.6571	-1.9173	-3.6022	-3.1280	-0.6157	-0.4116	-0.7279	5.0644	-13.8230	-22.7391	-1.6285	0.6438	-0.3938
786.6890	-2.7575	-1.6249	0.5683	-1.8147	-1.3008	0.7044	-0.4469	-0.6252	-0.1265	-0.4588	-0.6122	-1.4018	-1.8787	-3.3594	-3.1960	-0.5500	-0.3784	-0.5531	-1.9137	-3.5291	-3.1086	-0.6118	-0.4109	-0.7295	4.9801	-12.9990	-22.4459	-1.5947	0.6385	-0.3938
786.6990	-2.7619	-1.6312	0.5670	-1.8194	-1.3069	0.6905	-0.4403	-0.6183	-0.1358	-0.4548	-0.6087	-1.4053	-1.9852	-3.4376	-3.0978	-0.5628	-0.3851	-0.6565	-1.9099	-3.4563	-3.0890	-0.6080	-0.4102	-0.7310	4.8978	-12.1789	-22.1513	-1.5608	0.6334	-0.3938
786.7110	-2.7671	-1.6386	0.5653	-1.8248	-1.3141	0.6736	-0.4327	-0.6128	-0.1461	-0.4519	-0.6043	-1.4169	-1.9514	-3.2408	-3.2679	-0.5522	-0.3072	-0.6270	-1.9542	-3.2488	-3.0384	-0.5979	-0.4030	-0.7220	4.2234	-9.7607	-21.5275	-1.4631	0.6954	-0.2794
786.7210	-2.7714	-1.6447	0.5636	-1.8293	-1.3200	0.6593	-0.4255	-0.6070	-0.1592	-0.4508	-0.5858	-1.4173	-1.7266	-3.0466	-3.0411	-0.5627	-0.4389	-0.6770	-1.9511	-3.1763	-3.0189	-0.5938	-0.4021	-0.7231	4.1479	-8.9531	-21.2287	-1.4285	0.6907	-0.2794
786.7330	-2.7765	-1.6519	0.5616	-1.8347	-1.3270	0.6423	-0.4215	-0.6010	-0.1726	-0.4525	-0.5715	-1.4257	-2.0533	-2.7322	-2.8031	-0.5309	-0.4826	-0.5909	-1.9472	-3.0892	-2.9950	-0.5889	-0.4010	-0.7244	4.0592	-7.9818	-20.8642	-1.3866	0.6851	-0.2794
786.7430	-2.7806	-1.6579	0.5598	-1.8391	-1.3327	0.6281	-0.4196	-0.5943	-0.1776	-0.4502	-0.5675	-1.4300	-2.0713	-2.6609	-3.0455	-0.5233	-0.3900	-0.6373	-1.9439	-3.0170	-2.9749	-0.5847	-0.4001	-0.7256	3.9873	-7.1762	-20.5594	-1.3514	0.6806	-0.2794
786.7550	-2.7856	-1.6650	0.5576	-1.8445	-1.3395	0.6109	-0.4112	-0.5863	-0.1918	-0.4478	-0.5624	-1.4354	-1.9563	-2.5623	-2.7721	-0.5172	-0.3592	-0.6209	-1.9396	-2.9299	-2.9501	-0.5796	-0.3990	-0.7269	3.9030	-6.2057	-20.1863	-1.3080	0.6753	-0.2794
786.7650	-2.7897	-1.6709	0.5555	-1.8490	-1.3450	0.5965	-0.4048	-0.5788	-0.2013	-0.4427	-0.5531	-1.4385	-1.9890	-2.4754	-2.6746	-0.4945	-0.2803	-0.6186	-1.9360	-2.8576	-2.9290	-0.5754	-0.3981	-0.7280	3.8346	-5.3996	-19.8722	-1.2716	0.6710	-0.2794
786.7750	-2.7938	-1.6767	0.5535	-1.8535	-1.3504	0.5820	-0.4011	-0.5726	-0.2092	-0.4356	-0.5395	-1.4449	-1.6215	-2.3917	-2.7186	-0.5607	-0.3790	-0.6470	-1.9321	-2.7863	-2.9081	-0.5711	-0.3971	-0.7291	3.7687	-4.6052	-19.5584	-1.2352	0.6669	-0.2794
786.7870	-2.7986	-1.6834	0.5509	-1.8588	-1.3569	0.5647	-0.3896	-0.5654	-0.2210	-0.4338	-0.5239	-1.4472	-2.0183	-2.2216	-2.6906	-0.4981	-0.3815	-0.6359	-1.9272	-2.7018	-2.8830	-0.5660	-0.3960	-0.7304	3.6925	-3.6649	-19.1828	-1.1915	0.6620	-0.2794
786.7970	-2.8024	-1.6890	0.5487	-1.8631	-1.3622	0.5502	-0.3846	-0.5580	-0.2286	-0.4313	-0.5149	-1.4555	-1.9819	-2.2642	-2.7852	-0.5445	-0.3288	-0.6508	-1.9229	-2.6321	-2.8622	-0.5617	-0.3950	-0.7315	3.6314	-2.8910	-18.8714	-1.1551	0.6581	-0.2794
786.8090	-2.8070	-1.6956	0.5459	-1.8682	-1.3682	0.5327	-0.3845	-0.5494	-0.2388	-0.4336	-0.5062	-1.4593	-1.8458	-2.3663	-2.8327	-0.5108	-0.3545	-0.6403	-1.9735	-2.4554	-2.8006	-0.5516	-0.3909	-0.7208	2.8981	-0.8481	-18.1365	-1.0579	0.6851	-0.1512
786.8190	-2.8108	-1.7011	0.5435	-1.8725	-1.3732	0.5182	-0.3798	-0.5427	-0.2500	-0.4325	-0.4967	-1.4663	-2.1235	-2.1963	-2.6882	-0.4977	-0.4154	-0.6297	-1.9704	-2.3851	-2.7788	-0.5471	-0.3895	-0.7214	2.8420	-0.0710	-17.8155	-1.0207	0.6816	-0.1512
786.8310	-2.8153	-1.7075	0.5404	-1.8777	-1.3791	0.5005	-0.3757	-0.5350	-0.2594	-0.4304	-0.4878	-1.4643	-2.1559	-2.0883	-2.8165	-0.4766	-0.3977	-0.6502	-1.9665	-2.3012	-2.7523	-0.5417	-0.3866	-0.7221	2.7769	0.8564	-17.4281	-0.9754	0.6775	-0.1512
786.8410	-2.8191	-1.7128	0.5377	-1.8820	-1.3840	0.4859	-0.3734	-0.5292	-0.2724	-0.4249	-0.4812	-1.4686	-1.8858	-2.0142	-2.6036	-0.4863	-0.3476	-0.6695	-1.9631	-2.2321	-2.7301	-0.5371	-0.3841	-0.7227	2.7247	1.6197	-17.1032	-0.9376	0.6742	-0.1512
786.8530	-2.8235	-1.7192	0.5344	-1.8871	-1.3897	0.4683	-0.3676	-0.5196	-0.2792	-0.4175	-0.4645	-1.4683	-2.2955	-1.9528	-2.6931	-0.4939	-0.3926	-0.6184	-1.9589	-2.1485	-2.7027	-0.5316	-0.3812	-0.7234	2.6634	2.5433	-16.7059	-0.8916	0.6704	-0.1512
786.8630	-2.8272	-1.7243	0.5315	-1.8913	-1.3943	0.4535	-0.3645	-0.5138	-0.2908	-0.4157	-0.4544	-1.4699	-1.7926	-1.7739	-2.5223	-0.5078	-0.3470	-0.6811	-1.9552	-2.0798	-2.6801	-0.5270	-0.3788	-0.7240	2.6145	3.3010	-16.3776	-0.8535	0.6673	-0.1512
786.8730	-2.8308	-1.7294	0.5285	-1.8954	-1.3987	0.4388	-0.3597	-0.5083	-0.2998	-0.4146	-0.4471	-1.4728	-1.8066	-1.5255	-2.5095	-0.5245	-0.3783	-0.7200	-1.9514	-2.0117	-2.6571	-0.5225	-0.3763	-0.7246	2.5671	4.0527	-16.0456	-0.8153	0.6644	-0.1512
786.8850	-2.8350	-1.7354	0.5248	-1.9003	-1.4040	0.4211	-0.3517	-0.4999	-0.3123	-0.4159	-0.4350	-1.4787	-1.9564	-1.3435	-2.2417	-0.4930	-0.3529	-0.6839	-1.9467	-1.9280	-2.6293	-0.5169	-0.3733	-0.7253	2.5123	4.9505	-15.6440	-0.7690	0.6610	-0.1512
786.8950	-2.8385	-1.7403	0.5217	-1.9045	-1.4084	0.4064	-0.3506	-0.4948	-0.3185	-0.4173	-0.4263	-1.4834	-1.9063	-1.3051	-2.4284	-0.4031	-0.3168	-0.6305	-1.9426	-1.8525	-2.6059	-0.5123	-0.3708	-0.7259	2.4681	5.6974	-15.3077	-0.7302	0.6582	-0.1512
786.9070	-2.8427	-1.7463	0.5178	-1.9095	-1.4134	0.3885	-0.3468	-0.4847	-0.3305	-0.4088	-0.4113	-1.4887	-1.7908	-1.2868	-2.4447	-0.4402	-0.3901	-0.5695	-1.9764	-1.7123	-2.5487	-0.5032	-0.3676	-0.7177	1.9551	7.1857	-14.6184	-0.6458	0.6577	-0.0557
786.9170	-2.8461	-1.7511	0.5145	-1.9136	-1.4175	0.3737	-0.3413	-0.4746	-0.3384	-0.4029	-0.4052	-1.4807	-1.9525	-1.4268	-2.6462	-0.4499	-0.2590	-0.6613	-1.9828	-1.6243	-2.5171	-0.4975	-0.3650	-0.7157	1.8028	8.0780	-14.2064	-0.5973	0.6559	-0.0326
786.9290	-2.8502	-1.7567	0.5103	-1.9184	-1.4223	0.3560	-0.3396	-0.4665	-0.3498	-0.3974	-0.3943	-1.4843	-2.0336	-1.3350	-2.5027	-0.4508	-0.2841	-0.6754	-1.9792	-1.5346	-2.4877	-0.4917	-0.3619	-0.7158	1.7562	8.9574	-13.7950	-0.5498	0.6531	-0.0326
786.9390	-2.8535	-1.7614	0.5066	-1.9224	-1.4261	0.3411	-0.3365	-0.4595	-0.3611	-0.3946	-0.3820	-1.4844	-1.9629	-1.2393	-2.2810	-0.4601	-0.3454	-0.6632	-1.9760	-1.4598	-2.4626	-0.4869	-0.3593	-0.7160	1.7185	9.6903	-13.4467	-0.5103	0.6508	-0.0326
786.9490	-2.8569	-1.7659	0.5029	-1.9262	-1.4299	0.3262	-0.3322	-0.4551	-0.3667	-0.3941	-0.3764	-1.4872	-1.7753	-0.8354	-2.3021	-0.4868	-0.3592	-0.5677	-1.9728	-1.3857	-2.4375	-0.4820	-0.3568	-0.7161	1.6823	10.4152	-13.0992	-0.4708	0.6487	-0.0326
786.9610	-2.8609	-1.7713	0.4984	-1.9309	-1.4343	0.3084	-0.3247	-0.4479	-0.3804	-0.3937	-0.3586	-1.4849	-1.9998	-0.7719	-2.0795	-0.4378	-0.3768	-0.6579	-1.9687	-1.2978	-2.4075	-0.4762	-0.3537	-0.7162	1.6408	11.2725	-12.6824	-0.4233	0.6462	-0.0326
786.9710	-2.8642	-1.7757	0.4945	-1.9349	-1.4379	0.2935	-0.3205	-0.4396	-0.3874	-0.3901	-0.3580	-1.4849	-1.9023	-0.6875	-2.1178	-0.4014	-0.2574	-0.7047	-1.9652	-1.2246	-2.3824	-0.4714	-0.3511	-0.7164	1.6074	11.9873	-12.3332	-0.3836	0.6442	-0.0326
786.9830	-2.8680	-1.7809	0.4899	-1.9396	-1.4420	0.2757	-0.3191	-0.4284	-0.3942	-0.3862	-0.3416	-1.4868	-2.0954	-0.8917	-2.2770	-0.4080	-0.3566	-0.6765	-1.9608	-1.1372	-2.3521	-0.4655	-0.3480	-0.7165	1.5691	12.8386	-11.9136	-0.3358	0.6419	-0.0327
786.9930	-2.8711	-1.7852	0.4859	-1.9434	-1.4454	0.2608	-0.3164	-0.4230	-0.4056	-0.3805	-0.3332	-1.4867	-1.9522	-0.5608	-2.1412	-0.3888	-0.3514	-0.6469	-1.9571	-1.0645	-2.3266	-0.4606	-0.3454	-0.7167	1.5383	13.5465	-11.5620	-0.2958	0.6400	-0.0327
787.0030	-2.8743	-1.7894	0.4819	-1.9473	-1.4487	0.2460	-0.3168	-0.4157	-0.4146	-0.3745	-0.3192	-1.4870	-2.1635	-0.5955	-2.1008	-0.4308	-0.3361	-0.6631	-1.9533	-0.9921	-2.3008	-0.4557	-0.3428	-0.7168	1.5086	14.2515	-11.2063	-0.2555	0.6382	-0.0327
787.0150	-2.8780	-1.7943	0.4768	-1.9517	-1.4525	0.2281	-0.3140	-0.4057	-0.4250	-0.3705	-0.3125	-1.4854	-2.3648	-0.6355	-2.1292	-0.4339	-0.2912	-0.6505	-1.9829	-0.8672	-2.2391	-0.4459	-0.3406	-0.7073	1.0756	15.5506	-10.4833	-0.1665	0.6264	0.0671
787.0250	-2.8812	-1.7983	0.4725	-1.9554	-1.4555	0.2132	-0.3147	-0.3972	-0.4336	-0.3704	-0.2979	-1.4869	-1.7131	-0.6682	-2.0934	-0.4203	-0.3420	-0.6523	-1.9800	-0.7956	-2.2123	-0.4409	-0.3380	-0.7070	1.0480	16.2451	-10.1237	-0.1263	0.6249	0.0671
787.0370	-2.8848	-1.8030	0.4671	-1.9598	-1.4590	0.1954	-0.3058	-0.3933	-0.4474	-0.3707	-0.2885	-1.4830	-2.1459	-0.2293	-1.7525	-0.3977	-0.3168	-0.6896	-1.9763	-0.7105	-2.1801	-0.4348	-0.3349	-0.7067	1.0166	17.0673	-9.6921	-0.0782	0.6231	0.0671
787.0470	-2.8879	-1.8069	0.4626	-1.9635	-1.4619	0.1806	-0.3057	-0.3857	-0.4529	-0.3681	-0.2837	-1.4832	-1.9113	-0.2296	-1.8834	-0.3600	-0.2891	-0.6634	-1.9732	-0.6398	-2.1531	-0.4298	-0.3323	-0.7064	0.9914	17.7494	-9.3307	-0.0379	0.6216	0.0671
787.0590	-2.8915	-1.8114	0.4571	-1.9679	-1.4651	0.1627	-0.2985	-0.3749	-0.4617	-0.3641	-0.2656	-1.4821	-1.8063	-0.3235	-1.8919	-0.3647	-0.3726	-0.6378	-1.9693	-0.5554	-2.1206	-0.4237	-0.3292	-0.7061	0.9625	18.5641	-8.8959	0.0104	0.6199	0.0671
787.0690	-2.8945	-1.8152	0.4525	-1.9715	-1.4677	0.1479	-0.2948	-0.3700	-0.4673	-0.3578	-0.2649	-1.4819	-1.8080	-0.0121	-2.0154	-0.3367	-0.2691	-0.6371	-1.9659	-0.4857	-2.0935	-0.4186	-0.3266	-0.7059	0.9396	19.2351	-8.5337	0.0507	0.6186	0.0671
787.0790	-2.8974	-1.8189	0.4477	-1.9751	-1.4702	0.1331	-0.2909	-0.3605	-0.4772	-0.3516	-0.2481	-1.4798	-2.1093	-0.1971	-1.8960	-0.3603	-0.2884	-0.6617	-1.9625	-0.4159	-2.0659	-0.4136	-0.3240	-0.7056	0.9175	19.9066	-8.1667	0.0912	0.6173	0.0671
787.0910	-2.9008	-1.8232	0.4418	-1.9793	-1.4731	0.1154	-0.2917	-0.3506	-0.4872	-0.3437	-0.2388	-1.4796	-1.8714	-0.0598	-1.8378	-0.4075	-0.2677	-0.6425	-1.9583	-0.3330	-2.0329	-0.4075	-0.3209	-0.7053	0.8924	20.7028	-7.7273	0.1396	0.6158	0.0671
787.1010	-2.9037	-1.8266	0.4369	-1.9828	-1.4754	0.1006	-0.2894	-0.3455	-0.4950	-0.3414	-0.2277	-1.4751	-2.1014	0.0604	-1.7869	-0.3669	-0.3354	-0.6644	-1.9547	-0.2649	-2.0057	-0.4025	-0.3182	-0.7050	0.8729	21.3545	-7.3640	0.1792	0.6145	0.0671
787.1130	-2.9072	-1.8307	0.4309	-1.9869	-1.4782	0.0829	-0.2852	-0.3366	-0.5069	-0.3389	-0.2217	-1.4780	-1.7579	0.0767	-1.5304	-0.3450	-0.2118	-0.6394	-1.9696	-0.1683	-1.9448	-0.3931	-0.3172	-0.6968	0.6240	22.3163	-6.6841	0.2627	0.5911	0.1491
787.1230	-2.9100	-1.8340	0.4258	-1.9903	-1.4802	0.0681	-0.2816	-0.3326	-0.5143	-0.3399	-0.2032	-1.4756	-2.3220	0.4684	-1.5536	-0.3537	-0.3261	-0.6338	-1.9665	-0.1017	-1.9137	-0.3880	-0.3147	-0.6962	0.6060	22.9523	-6.3196	0.3021	0.5900	0.1491
787.1350	-2.9134	-1.8379	0.4197	-1.9943	-1.4827	0.0506	-0.2788	-0.3233	-0.5227	-0.3366	-0.1987	-1.4710	-1.9597	0.5501	-1.5885	-0.3632	-0.2847	-0.7122	-1.9626	-0.0217	-1.8764	-0.3818	-0.3117	-0.6955	0.5853	23.7163	-5.8810	0.3495	0.5887	0.1491
787.1450	-2.9162	-1.8411	0.4144	-1.9976	-1.4846	0.0357	-0.2759	-0.3138	-0.5291	-0.3361	-0.1877	-1.4703	-1.8750	0.4291	-1.7136	-0.3337	-0.2118	-0.6007	-1.9594	0.0447	-1.8449	-0.3767	-0.3091	-0.6949	0.5689	24.3499	-5.5125	0.3892	0.5877	0.1491
787.1550	-2.9190	-1.8442	0.4090	-2.0010	-1.4864	0.0211	-0.2729	-0.3074	-0.5339	-0.3304	-0.1736	-1.4643	-1.6995	0.3482	-1.7644	-0.2982	-0.3508	-0.6352	-1.9560	0.1107	-1.8132	-0.3715	-0.3066	-0.6943	0.5533	24.9788	-5.1420	0.4290	0.5867	0.1491
787.1650	-2.9217	-1.8472	0.4036	-2.0042	-1.4881	0.0064	-0.2677	-0.2994	-0.5443	-0.3218	-0.1674	-1.4646	-1.9681	0.4433	-1.6489	-0.3303	-0.3012	-0.6737	-1.9526	0.1762	-1.7815	-0.3664	-0.3041	-0.6937	0.5385	25.6017	-4.7707	0.4689	0.5856	0.1491
787.1770	-2.9249	-1.8507	0.3969	-2.0082	-1.4901	-0.0111	-0.2681	-0.2934	-0.5533	-0.3147	-0.1566	-1.4602	-1.8791	0.7324	-1.4616	-0.3062	-0.3179	-0.6342	-1.9484	0.2550	-1.7430	-0.3602	-0.3010	-0.6930	0.5216	26.3510	-4.3217	0.5166	0.5844	0.1491
787.1870	-2.9276	-1.8536	0.3914	-2.0113	-1.4916	-0.0256	-0.2637	-0.2853	-0.5611	-0.3130	-0.1500	-1.4585	-1.9589	0.7462	-1.4931	-0.3125	-0.2639	-0.6266	-1.9448	0.3197	-1.7114	-0.3551	-0.2985	-0.6924	0.5086	26.9640	-3.9513	0.5558	0.5834	0.1491
787.1970	-2.9302	-1.8565	0.3857	-2.0144	-1.4930	-0.0402	-0.2662	-0.2786	-0.5724	-0.3094	-0.1441	-1.4584	-1.7462	0.8222	-1.3627	-0.3673	-0.2055	-0.6240	-1.9412	0.3843	-1.6793	-0.3500	-0.2959	-0.6919	0.4963	27.5757	-3.5774	0.5949	0.5825	0.1491
787.2070	-2.9329	-1.8592	0.3800	-2.0175	-1.4944	-0.0548	-0.2614	-0.2715	-0.5788	-0.3067	-0.1277	-1.4544	-1.9521	0.8756	-1.4008	-0.3138	-0.2996	-0.5933	-1.9413	0.4397	-1.6335	-0.3428	-0.2959	-0.6863	0.4401	28.0791	-3.0680	0.6561	0.5551	0.2021
787.2170	-2.9354	-1.8618	0.3741	-2.0205	-1.4956	-0.0692	-0.2620	-0.2635	-0.5869	-0.3074	-0.1179	-1.4488	-1.9698	0.6408	-1.2919	-0.2784	-0.2920	-0.6975	-1.9386	0.5003	-1.5977	-0.3371	-0.2941	-0.6843	0.4183	28.6492	-2.6617	0.7003	0.5478	0.2149
787.2270	-2.9380	-1.8645	0.3682	-2.0235	-1.4968	-0.0837	-0.2584	-0.2585	-0.5933	-0.3027	-0.1117	-1.4460	-1.8996	0.9553	-1.1817	-0.3006	-0.3267	-0.6546	-1.9350	0.5629	-1.5652	-0.3319	-0.2917	-0.6834	0.4080	29.2429	-2.2876	0.7391	0.5468	0.2149
787.2370	-2.9406	-1.8670	0.3622	-2.0265	-1.4978	-0.0982	-0.2572	-0.2471	-0.6012	-0.3035	-0.1078	-1.4419	-2.1266	0.7157	-1.2186	-0.2218	-0.2438	-0.6247	-1.9313	0.6247	-1.5328	-0.3268	-0.2893	-0.6826	0.3985	29.8267	-1.9153	0.7775	0.5458	0.2149
787.2490	-2.9437	-1.8699	0.3550	-2.0301	-1.4991	-0.1155	-0.2568	-0.2426	-0.6090	-0.2945	-0.0989	-1.4362	-1.5786	1.2082	-1.3220	-0.2630	-0.2417	-0.7134	-1.9268	0.6994	-1.4934	-0.3205	-0.2864	-0.6815	0.3877	30.5342	-1.4629	0.8240	0.5447	0.2149
787.2590	-2.9461	-1.8723	0.3488	-2.0330	-1.5000	-0.1299	-0.2506	-0.2326	-0.6162	-0.2904	-0.0835	-1.4326	-1.9923	0.8449	-1.1694	-0.2259	-0.2529	-0.6173	-1.9229	0.7599	-1.4610	-0.3153	-0.2841	-0.6807	0.3798	31.1039	-1.0896	0.8625	0.5437	0.2149
787.2690	-2.9486	-1.8746	0.3427	-2.0359	-1.5008	-0.1441	-0.2509	-0.2282	-0.6220	-0.2824	-0.0717	-1.4263	-1.8899	1.0674	-1.2884	-0.2442	-0.2803	-0.7224	-1.9191	0.8204	-1.4287	-0.3102	-0.2817	-0.6798	0.3726	31.6725	-0.7173	0.9004	0.5427	0.2149
787.2790	-2.9511	-1.8769	0.3364	-2.0388	-1.5015	-0.1584	-0.2474	-0.2227	-0.6308	-0.2764	-0.0648	-1.4285	-1.7258	1.1757	-1.1418	-0.2465	-0.2609	-0.6460	-1.9151	0.8805	-1.3961	-0.3051	-0.2793	-0.6790	0.3659	32.2361	-0.3435	0.9384	0.5417	0.2149
787.2890	-2.9536	-1.8790	0.3300	-2.0415	-1.5020	-0.1727	-0.2433	-0.2137	-0.6383	-0.2714	-0.0582	-1.4264	-1.9921	1.1054	-1.0150	-0.2758	-0.2911	-0.6633	-1.9111	0.9405	-1.3634	-0.3000	-0.2769	-0.6781	0.3598	32.7987	0.0332	0.9760	0.5407	0.2148
787.3010	-2.9565	-1.8816	0.3223	-2.0447	-1.5027	-0.1897	-0.2398	-0.2089	-0.6430	-0.2684	-0.0479	-1.4182	-1.6103	1.5396	-1.0872	-0.2989	-0.2584	-0.6203	-1.9063	1.0114	-1.3243	-0.2939	-0.2740	-0.6771	0.3535	33.4618	0.4822	1.0208	0.5394	0.2148
787.3110	-2.9589	-1.8836	0.3158	-2.0474	-1.5031	-0.2038	-0.2344	-0.2016	-0.6505	-0.2650	-0.0405	-1.4188	-1.9828	1.5594	-1.1129	-0.2647	-0.2478	-0.6573	-1.8929	1.0354	-1.2809	-0.2870	-0.2756	-0.6714	0.4583	33.5978	0.9603	1.0770	0.4968	0.2656
787.3230	-2.9617	-1.8859	0.3079	-2.0505	-1.5035	-0.2209	-0.2351	-0.1895	-0.6575	-0.2593	-0.0299	-1.4121	-1.5628	1.0964	-1.1524	-0.2417	-0.2621	-0.5619	-1.8876	1.1044	-1.2412	-0.2808	-0.2730	-0.6702	0.4539	34.2496	1.4101	1.1214	0.4955	0.2656
787.3330	-2.9641	-1.8879	0.3012	-2.0531	-1.5038	-0.2349	-0.2288	-0.1883	-0.6643	-0.2597	-0.0226	-1.4051	-2.0124	1.5865	-1.1142	-0.2207	-0.2450	-0.6577	-1.8831	1.1612	-1.2082	-0.2757	-0.2708	-0.6691	0.4511	34.7837	1.7830	1.1579	0.4944	0.2656
787.3430	-2.9664	-1.8897	0.2946	-2.0557	-1.5040	-0.2490	-0.2294	-0.1815	-0.6715	-0.2540	-0.0147	-1.4027	-1.9386	1.7588	-1.0912	-0.2519	-0.2157	-0.6320	-1.8786	1.2182	-1.1752	-0.2706	-0.2686	-0.6681	0.4487	35.3193	2.1567	1.1944	0.4933	0.2656
787.3550	-2.9691	-1.8918	0.2866	-2.0586	-1.5041	-0.2658	-0.2249	-0.1676	-0.6828	-0.2497	-0.0015	-1.3944	-1.8528	1.1971	-0.8729	-0.1965	-0.1400	-0.6628	-1.8731	1.2851	-1.1359	-0.2645	-0.0664	-0.6668	0.4469	35.9451	2.6015	1.2376	0.4918	0.2656
787.3650	-2.9713	-1.8934	0.2796	-2.0611	-1.5040	-0.2797	-0.2234	-0.1669	-0.6888	-0.2474	0.0107	-1.3934	-2.2265	1.6990	-0.7258	-0.1870	0.0275	-0.6408	-1.8685	1.3403	-1.1031	-0.2594	0.1856	-0.6658	0.4459	36.4599	2.9730	1.2735	0.4906	0.2656
787.3770	-2.9740	-1.8954	0.2714	-2.0640	-1.5038	-0.2964	-0.2242	-0.1594	-0.6936	-0.2389	0.0244	-1.3898	-1.6690	1.8667	-0.8383	-0.1716	0.0364	-0.5877	-1.8629	1.4066	-1.0635	-0.2533	0.3613	-0.6645	0.4453	37.0788	3.4218	1.3167	0.4891	0.2656
787.3870	-2.9762	-1.8969	0.2643	-2.0664	-1.5036	-0.3103	-0.2181	-0.1506	-0.6997	-0.2320	0.0226	-1.3815	-2.0124	1.8845	-0.8770	-0.1923	0.1175	-0.6289	-1.8581	1.4617	-1.0301	-0.2483	0.3632	-0.6634	0.4454	37.5928	3.7983	1.3526	0.4878	0.2656
787.3970	-2.9784	-1.8984	0.2573	-2.0688	-1.5034	-0.3240	-0.2168	-0.1435	-0.7065	-0.2273	0.0274	-1.3792	-1.9524	1.6173	-0.8599	-0.1812	0.1388	-0.6409	-1.8533	1.5154	-0.9974	-0.2433	0.3651	-0.6624	0.4461	38.0896	4.1691	1.3876	0.4865	0.2656
787.4090	-2.9810	-1.9001	0.2488	-2.0714	-1.5030	-0.3406	-0.2151	-0.1392	-0.7140	-0.2182	0.0331	-1.3752	-1.7251	2.0031	-0.7734	-0.2169	0.2565	-0.5912	-1.8253	1.5225	-0.9540	-0.2364	0.3629	-0.6576	0.7112	38.0037	4.6530	1.4392	0.4369	0.3027
787.4190	-2.9832	-1.9014	0.2416	-2.0736	-1.5027	-0.3543	-0.2118	-0.1321	-0.7188	-0.2158	0.0420	-1.3664	-1.7480	1.8798	-0.7500	-0.1852	0.2389	-0.6594	-1.8198	1.5740	-0.9212	-0.2314	0.3645	-0.6564	0.7144	38.4865	5.0185	1.4733	0.4355	0.3027
787.4290	-2.9853	-1.9027	0.2344	-2.0757	-1.5022	-0.3680	-0.2090	-0.1253	-0.7223	-0.2127	0.0515	-1.3646	-1.7791	1.9533	-0.9036	-0.1809	0.2752	-0.5903	-1.8142	1.6251	-0.8884	-0.2264	0.3662	-0.6552	0.7179	38.9657	5.3847	1.5073	0.4340	0.3027
787.4390	-2.9874	-1.9039	0.2271	-2.0779	-1.5017	-0.3815	-0.2053	-0.1165	-0.7282	-0.2079	0.0590	-1.3577	-1.6171	1.5831	-0.8107	-0.2232	0.2885	-0.6000	-1.8086	1.6760	-0.8554	-0.2214	0.3679	-0.6540	0.7220	39.4418	5.7518	1.5411	0.4326	0.3027
787.4490	-2.9894	-1.9051	0.2198	-2.0799	-1.5010	-0.3951	-0.2019	-0.1151	-0.7377	-0.2042	0.0681	-1.3532	-1.8838	1.8723	-0.6552	-0.2216	0.3120	-0.6321	-1.8029	1.7267	-0.8225	-0.2164	0.3696	-0.6528	0.7265	39.9152	6.1187	1.5747	0.4310	0.3027
787.4590	-2.9914	-1.9062	0.2124	-2.0820	-1.5003	-0.4086	-0.2025	-0.1099	-0.7443	-0.2024	0.0714	-1.3475	-1.6961	2.1703	-0.5736	-0.1657	0.3538	-0.6161	-1.7972	1.7764	-0.7898	-0.2115	0.3713	-0.6516	0.7316	40.3774	6.4838	1.6079	0.4295	0.3027
787.4710	-2.9938	-1.9074	0.2034	-2.0843	-1.4994	-0.4247	-0.1980	-0.1015	-0.7498	-0.1972	0.0797	-1.3417	-1.4951	2.1481	-0.5956	-0.1832	0.4275	-0.6083	-1.7903	1.8365	-0.7500	-0.2056	0.3733	-0.6502	0.7381	40.9377	6.9265	1.6477	0.4275	0.3027
787.4810	-2.9957	-1.9084	0.1958	-2.0862	-1.4985	-0.4381	-0.1951	-0.0970	-0.7533	-0.1911	0.0894	-1.3378	-2.0623	2.3368	-0.6091	-0.1918	0.4084	-0.6127	-1.7845	1.8864	-0.7169	-0.2006	0.3750	-0.6490	0.7440	41.4009	7.2954	1.6808	0.4259	0.3027
787.4910	-2.9976	-1.9094	0.1883	-2.0882	-1.4976	-0.4515	-0.1961	-0.0896	-0.7596	-0.1887	0.1003	-1.3338	-1.6680	2.2437	-0.5911	-0.1651	0.3661	-0.6034	-1.7786	1.9356	-0.6840	-0.1958	0.3766	-0.6478	0.7504	41.8568	7.6619	1.7133	0.4242	0.3027
787.5010	-2.9996	-1.9102	0.1806	-2.0900	-1.4965	-0.4648	-0.1916	-0.0829	-0.7691	-0.1870	0.1116	-1.3296	-1.5971	2.0599	-0.2675	-0.1524	0.3165	-0.5775	-1.7728	1.9838	-0.6515	-0.1909	0.3783	-0.6466	0.7572	42.3006	8.0255	1.7454	0.4224	0.3027
787.5130	-3.0018	-1.9112	0.1714	-2.0921	-1.4951	-0.4806	-0.1881	-0.0793	-0.7722	-0.1769	0.1141	-1.3232	-1.7557	2.4220	-0.4277	-0.1258	0.3216	-0.5870	-1.7247	1.9897	-0.6126	-0.1833	0.3770	-0.6413	1.2464	42.2189	8.4562	1.8028	0.3861	0.3428
787.5230	-3.0036	-1.9119	0.1636	-2.0938	-1.4940	-0.4939	-0.1866	-0.0739	-0.7760	-0.1703	0.1181	-1.3168	-1.5667	2.5753	-0.5554	-0.1157	0.3505	-0.6081	-1.7174	2.0359	-0.5800	-0.1783	0.3785	-0.6400	1.2570	42.6496	8.8162	1.8343	0.3841	0.3428
787.5330	-3.0055	-1.9126	0.1558	-2.0955	-1.4928	-0.5070	-0.1822	-0.0657	-0.7834	-0.1676	0.1242	-1.3070	-1.3206	2.3451	-0.3544	-0.1188	0.4431	-0.6049	-1.7100	2.0824	-0.5471	-0.1734	0.3800	-0.6386	1.2681	43.0835	9.1788	1.8658	0.3822	0.3428
787.5450	-3.0076	-1.9134	0.1463	-2.0976	-1.4912	-0.5226	-0.1745	-0.0586	-0.7873	-0.1581	0.1364	-1.3041	-1.7794	2.3369	-0.2810	-0.0897	0.3951	-0.6148	-1.7012	2.1372	-0.5078	-0.1675	0.3818	-0.6370	1.2818	43.5918	9.6118	1.9029	0.3797	0.3428
787.5550	-3.0094	-1.9139	0.1385	-2.0991	-1.4898	-0.5356	-0.1707	-0.0556	-0.7924	-0.1522	0.1445	-1.2981	-1.7342	2.5860	-0.4463	-0.0949	0.3437	-0.6218	-1.6937	2.1823	-0.4754	-0.1627	0.3833	-0.6356	1.2937	44.0086	9.9692	1.9333	0.3776	0.3428
787.5670	-3.0114	-1.9145	0.1289	-2.1010	-1.4880	-0.5512	-0.1688	-0.0491	-0.7978	-0.1450	0.1494	-1.2901	-1.3669	2.7275	-0.3218	-0.1264	0.3654	-0.6596	-1.6848	2.2361	-0.4366	-0.1569	0.3851	-0.6340	1.3085	44.5043	10.3972	1.9694	0.3751	0.3428
787.5770	-3.0131	-1.9150	0.1209	-2.1023	-1.4865	-0.5641	-0.1637	-0.0419	-0.8036	-0.1409	0.1595	-1.2858	-1.6116	2.6234	-0.4056	-0.1605	0.3196	-0.5789	-1.6773	2.2796	-0.4048	-0.1521	0.3866	-0.6326	1.3211	44.9031	10.7489	1.9988	0.3729	0.3428
787.5870	-3.0147	-1.9154	0.1128	-2.1038	-1.4848	-0.5768	-0.1594	-0.0357	-0.8112	-0.1358	0.1633	-1.2785	-1.7496	2.4919	-0.1716	-0.1156	0.3740	-0.6566	-1.6698	2.3234	-0.3724	-0.1473	0.3881	-0.6313	1.3340	45.3034	11.1065	2.0286	0.3706	0.3428
787.5970	-3.0163	-1.9157	0.1046	-2.1051	-1.4832	-0.5897	-0.1579	-0.0301	-0.8154	-0.1314	0.1677	-1.2763	-1.4778	2.4251	-0.1435	-0.1317	0.4300	-0.5915	-1.6622	2.3674	-0.3400	-0.1426	0.3896	-0.6299	1.3473	45.7074	11.4640	2.0579	0.3684	0.3428
787.6070	-3.0179	-1.9160	0.0964	-2.1064	-1.4814	-0.6024	-0.1553	-0.0241	-0.8204	-0.1272	0.1799	-1.2676	-1.3426	2.3285	-0.1084	-0.1264	0.3818	-0.5754	-1.5820	2.4170	-0.3077	-0.1317	0.3925	-0.6215	2.2256	46.1779	11.8206	2.1531	0.3809	0.4180
787.6190	-3.0197	-1.9163	0.0864	-2.1079	-1.4792	-0.6176	-0.1462	-0.0194	-0.8271	-0.1214	0.1856	-1.2598	-1.5963	2.4926	0.0889	-0.0940	0.3397	-0.5482	-1.5513	2.4701	-0.2694	-0.1239	0.3947	-0.6177	2.4608	46.6613	12.2446	2.2035	0.3813	0.4362
787.6290	-3.0212	-1.9164	0.0782	-2.1090	-1.4774	-0.6301	-0.1423	-0.0139	-0.8290	-0.1132	0.1872	-1.2534	-1.5934	2.4485	-0.1814	-0.1194	0.4414	-0.5826	-1.5403	2.5116	-0.2383	-0.1188	0.3962	-0.6160	2.4831	47.0311	12.5896	2.2312	0.3787	0.4362
787.6390	-3.0226	-1.9165	0.0699	-2.1101	-1.4754	-0.6425	-0.1404	-0.0090	-0.8347	-0.1071	0.2006	-1.2470	-1.2712	2.7041	-0.1191	-0.1083	0.3724	-0.6148	-1.5292	2.8154	-0.2073	-0.1138	0.3977	-0.6143	2.5055	47.3938	12.9339	2.2586	0.3760	0.4362
787.6490	-3.0240	-1.9165	0.0614	-2.1111	-1.4733	-0.6550	-0.1353	-0.0006	-0.8408	-0.0993	0.2072	-1.2422	-1.1572	3.2296	0.0206	-0.0786	0.3614	-0.5665	-1.5181	3.6283	-0.1758	-0.1087	0.3993	-0.6126	2.5284	47.7629	13.2836	2.2862	0.3732	0.4362
787.6590	-3.0252	-1.9165	0.0529	-2.1121	-1.4712	-0.6674	-0.1281	0.0040	-0.8456	-0.0955	0.2155	-1.2329	-1.5715	3.8984	-0.0070	-0.0727	0.3645	-0.5617	-1.5070	4.4295	-0.1448	-0.1037	0.4008	-0.6108	2.5512	48.1162	13.6275	2.3130	0.3704	0.4362
787.6710	-3.0268	-1.9164	0.0428	-2.1132	-1.4687	-0.6822	-0.1245	0.0118	-0.8531	-0.0880	0.2214	-1.2221	-1.5347	4.5623	0.0976	-0.0779	0.4098	-0.5379	-1.4936	5.3800	-0.1080	-0.0977	0.4026	-0.6088	2.5790	48.5380	14.0368	2.3446	0.3669	0.4362
787.6810	-3.0280	-1.9163	0.0343	-2.1140	-1.4664	-0.6942	-0.1204	0.0189	-0.8550	-0.0824	0.2300	-1.2148	-1.4897	4.4430	-0.0528	-0.0503	0.4059	-0.5655	-1.4825	5.4658	-0.0775	-0.0927	0.4041	-0.6070	2.6021	48.8787	14.3757	2.3707	0.3640	0.4362
787.6910	-3.0292	-1.9161	0.0257	-2.1148	-1.4641	-0.7063	-0.1194	0.0201	-0.8642	-0.0734	0.2421	-1.2123	-1.0295	4.7533	0.1798	-0.0697	0.2943	-0.6328	-1.4713	5.5053	-0.0472	-0.0878	0.4056	-0.6053	2.6253	49.2111	14.7135	2.3963	0.3610	0.4362
787.7030	-3.0305	-1.9158	0.0152	-2.1156	-1.4612	-0.7210	-0.1102	0.0265	-0.8649	-0.0664	0.2433	-1.1983	-1.3701	4.6848	0.0312	-0.0431	0.4266	-0.5344	-1.4580	5.5530	-0.0108	-0.0820	0.4074	-0.6032	2.6535	49.6127	15.1189	2.4267	0.3574	0.4362
787.7130	-3.0316	-1.9155	0.0065	-2.1163	-1.4587	-0.7328	-0.1035	0.0291	-0.8734	-0.0612	0.2557	-1.1868	-1.4683	4.7372	0.2130	-0.0602	0.3439	-0.5853	-1.3678	5.4551	0.0057	-0.0784	0.4025	-0.5997	3.6050	48.3208	15.3137	2.4377	0.2869	0.4550
787.7250	-3.0328	-1.9151	-0.0039	-2.1169	-1.4556	-0.7471	-0.0977	0.0334	-0.8764	-0.0529	0.2613	-1.1834	-1.4314	5.1191	-0.0019	-0.0497	0.3617	-0.5705	-1.3516	5.4990	0.0426	-0.0725	0.4039	-0.5975	3.6395	48.7100	15.7147	2.4673	0.2830	0.4550
787.7350	-3.0337	-1.9147	-0.0127	-2.1174	-1.4530	-0.7589	-0.0927	0.0376	-0.8843	-0.0462	0.2627	-1.1744	-1.3143	5.1576	0.1800	-0.0538	0.3786	-0.6041	-1.3380	5.5351	0.0735	-0.0676	0.4052	-0.5957	3.6683	49.0291	16.0489	2.4918	0.2796	0.4550
787.7450	-3.0346	-1.9143	-0.0215	-2.1178	-1.4503	-0.7707	-0.0889	0.0408	-0.8857	-0.0399	0.2735	-1.1699	-1.1600	5.5288	-0.0913	-0.0810	0.3780	-0.5361	-1.3245	5.5706	0.1039	-0.0628	0.4064	-0.5939	3.6971	49.3409	16.3795	2.5155	0.2763	0.4550
787.7570	-3.0356	-1.9138	-0.0323	-2.1182	-1.4469	-0.7846	-0.0811	0.0490	-0.8923	-0.0332	0.2750	-1.1579	-0.9701	5.3338	0.2212	0.0245	0.3855	-0.5653	-1.3082	5.6137	0.1411	-0.0570	0.4078	-0.5918	3.7321	49.7205	16.7825	2.5444	0.2721	0.4550
787.7670	-3.0364	-1.9133	-0.0413	-2.1185	-1.4442	-0.7960	-0.0727	0.0528	-0.8961	-0.0263	0.2833	-1.1540	-1.1364	5.5337	0.3504	0.0046	0.4197	-0.5992	-1.2946	5.6485	0.1717	-0.0522	0.4090	-0.5900	3.7610	50.0247	17.1153	2.5678	0.2687	0.4550
787.7770	-3.0370	-1.9127	-0.0502	-2.1187	-1.4413	-0.8076	-0.0683	0.0578	-0.9028	-0.0185	0.2894	-1.1477	-1.1944	5.6145	0.4494	0.0127	0.3788	-0.5550	-1.2811	5.6830	0.2019	-0.0474	0.4102	-0.5882	3.7899	50.3247	17.4431	2.5908	0.2652	0.4550
787.7870	-3.0377	-1.9121	-0.0594	-2.1189	-1.4383	-0.8190	-0.0621	0.0622	-0.9042	-0.0147	0.2963	-1.1352	-1.2812	5.8667	0.4297	0.0312	0.3620	-0.5772	-1.2675	5.7172	0.2320	-0.0427	0.4114	-0.5864	3.8187	50.6209	17.7707	2.6135	0.2616	0.4550
787.7970	-3.0383	-1.9115	-0.0684	-2.1190	-1.4354	-0.8303	-0.0588	0.0656	-0.9122	-0.0033	0.2979	-1.1310	-1.0955	6.1050	0.7002	0.1003	0.4352	-0.5826	-1.2540	5.7505	0.2617	0.1210	0.4126	-0.5846	3.8473	50.9058	18.0943	2.6357	0.2581	0.4550
787.8070	-3.0388	-1.9108	-0.0776	-2.1190	-1.4323	-0.8417	-0.0524	0.0732	-0.9135	0.0054	0.3108	-1.1263	-1.0592	5.9141	0.5599	0.2219	0.3849	-0.5281	-1.1493	5.6742	0.2773	0.3119	0.4099	-0.5802	4.9613	49.8827	18.2771	2.6568	0.2123	0.4826
787.8190	-3.0394	-1.9099	-0.0886	-2.1189	-1.4286	-0.8550	-0.0428	0.0788	-0.9168	0.0180	0.3153	-1.1135	-1.1517	5.6908	0.7099	0.3791	0.4430	-0.5022	-1.1070	5.6843	0.3104	0.5341	0.4101	-0.5772	5.2667	49.8986	18.6313	2.6825	0.1975	0.4892
787.8290	-3.0398	-1.9090	-0.0978	-2.1187	-1.4254	-0.8661	-0.0361	0.0823	-0.9169	0.0231	0.3219	-1.1057	-0.9543	5.6455	0.4577	0.3118	0.3536	-0.5242	-1.0900	5.7139	0.3403	0.5388	0.4111	-0.5753	5.3026	50.1658	18.9493	2.7036	0.1936	0.4892
787.8390	-3.0401	-1.9082	-0.1070	-2.1185	-1.4222	-0.8772	-0.0292	0.0836	-0.9217	0.0234	0.3272	-1.0954	-0.9146	5.8687	0.6981	0.3969	0.4050	-0.5577	-1.0730	5.7436	0.3702	0.5434	0.4121	-0.5734	5.3386	50.4344	19.2668	2.7246	0.1897	0.4893
787.8490	-3.0403	-1.9073	-0.1162	-2.1182	-1.4189	-0.8880	-0.0220	0.0875	-0.9195	0.0281	0.3351	-1.0892	-0.9144	5.8908	0.3039	0.4426	0.3780	-0.6140	-1.0560	5.7726	0.3997	0.5480	0.4130	-0.5714	5.3741	50.6941	19.5808	2.7450	0.1858	0.4893
787.8590	-3.0405	-1.9064	-0.1254	-2.1180	-1.4155	-0.8989	-0.0152	0.0932	-0.9270	0.0346	0.3359	-1.0859	-0.7278	5.6106	0.6378	0.5064	0.3794	-0.5136	-1.0390	5.8012	0.4290	0.5525	0.4140	-0.5695	5.4094	50.9487	19.8934	2.7653	0.1817	0.4893
787.8710	-3.0406	-1.9052	-0.1366	-2.1175	-1.4114	-0.9119	-0.0045	0.0965	-0.9300	0.0451	0.3454	-1.0730	-0.1258	5.5813	0.5412	0.5295	0.3577	-0.4866	-0.1330	5.8352	0.4643	0.5580	0.4151	-0.5672	5.4517	51.2517	20.2688	2.7894	0.1769	0.4893
787.8810	-3.0406	-1.9042	-0.1459	-2.1170	-1.4079	-0.9225	0.0050	0.0999	-0.9319	0.0537	0.3459	-1.0627	0.2270	5.6133	0.4727	0.4694	0.3550	-0.5656	0.9149	5.8631	0.4932	0.5625	0.4161	-0.5652	5.4865	51.4987	20.5770	2.8088	0.1728	0.4893
787.8930	-3.0405	-1.9030	-0.1571	-2.1164	-1.4038	-0.9353	0.0142	0.1070	-0.9397	0.0594	0.3508	-1.0544	1.3020	5.2471	0.6845	0.5727	0.4331	-0.5162	1.8895	5.8958	0.5276	0.5678	0.4172	-0.5629	5.5277	51.7846	20.9444	2.8317	0.1679	0.4893
787.9030	-3.0402	-1.9019	-0.1666	-2.1157	-1.4002	-0.9457	0.0204	0.1057	-0.9429	0.0678	0.3561	-1.0439	0.8723	5.5041	0.6344	0.6160	0.3953	-0.5387	1.9071	5.9236	0.5568	0.5723	0.4182	-0.5610	5.5623	52.0300	21.2550	2.8509	0.1637	0.4893
787.9150	-3.0400	-1.9006	-0.1778	-2.1148	-1.3959	-0.9583	0.0264	0.1068	-0.9417	0.0778	0.3661	-1.0373	1.5713	5.7804	0.5183	0.5830	0.3879	-0.4930	2.1037	5.8013	0.5687	0.5791	0.4154	-0.5528	7.6513	50.4869	21.3934	2.8867	0.1182	0.5494
787.9250	-3.0397	-1.8996	-0.1874	-2.1140	-1.3922	-0.9686	0.0354	0.1108	-0.9472	0.0856	0.3734	-1.0227	1.6529	5.6435	0.6717	0.6453	0.3588	-0.4992	2.1269	5.8263	0.5984	0.5838	0.4162	-0.5507	7.6973	50.7269	21.7025	2.9054	0.1137	0.5494
787.9350	-3.0393	-1.8984	-0.1968	-2.1131	-1.3885	-0.9787	0.0443	0.1130	-0.9471	0.0933	0.3752	-1.0163	1.8332	5.8339	0.6611	0.6393	0.4163	-0.4929	2.1500	5.8506	0.6276	0.5884	0.4170	-0.5485	7.7424	50.9573	22.0054	2.9234	0.1092	0.5494
787.9470	-3.0387	-1.8970	-0.2082	-2.1119	-1.3839	-0.9908	0.0562	0.1196	-0.9509	0.1076	0.3781	-1.0095	2.2747	5.4134	0.6286	0.5553	0.3967	-0.5236	2.1777	5.8797	0.6624	0.5939	0.4180	-0.5459	7.7963	51.2340	22.3680	2.9447	0.1038	0.5494
787.9570	-3.0381	-1.8959	-0.2178	-2.1109	-1.3800	-1.0009	0.0667	0.1182	-0.9575	0.1106	0.3860	-0.9978	2.1890	5.7836	0.9331	0.6039	0.3523	-0.4914	2.2008	5.9037	0.6916	0.5985	0.4188	-0.5437	7.8409	51.4605	22.6716	2.9624	0.0992	0.5494
787.9670	-3.0373	-1.8947	-0.2274	-2.1097	-1.3762	-1.0108	0.0777	0.1205	-0.9556	0.1199	0.3905	-0.9885	2.0314	5.9305	0.9472	0.5900	0.3471	-0.5536	2.2238	5.9278	0.7207	0.6031	0.4196	-0.5415	7.8854	51.6897	22.9738	2.9797	0.0946	0.5494
787.9770	-3.0365	-1.8934	-0.2370	-2.1085	-1.3723	-1.0207	0.0874	0.1240	-0.9583	0.1263	0.3922	-0.9828	1.9345	5.7989	0.9384	0.6139	0.4380	-0.4850	2.2469	5.9516	0.7495	0.6076	0.4203	-0.5393	7.9294	51.9144	23.2731	2.9967	0.0900	0.5494
787.9870	-3.0355	-1.8922	-0.2465	-2.1071	-1.3684	-1.0305	0.0953	0.1259	-0.9589	0.1319	0.3947	-0.9704	2.1593	5.9028	0.8251	0.6124	0.4667	-0.5023	2.2698	5.9746	0.7778	0.6121	0.4211	-0.5372	7.9723	52.1296	23.5682	3.0133	0.0855	0.5494
787.9990	-3.0343	-1.8906	-0.2580	-2.1055	-1.3635	-1.0420	0.1060	0.1333	-0.9633	0.1437	0.4084	-0.9591	2.2120	5.3846	0.9882	0.5922	0.3980	-0.5171	2.2972	6.0015	0.8114	0.6174	0.4221	-0.5346	8.0229	52.3799	23.9187	3.0327	0.0799	0.5494
788.0090	-3.0332	-1.8893	-0.2676	-2.1040	-1.3594	-1.0516	0.1186	0.1306	-0.9657	0.1498	0.4103	-0.9539	2.0507	5.7031	1.0025	0.5904	0.4196	-0.4746	2.4423	5.8221	0.8139	0.6162	0.4163	-0.5328	9.5159	50.1864	23.9554	2.9881	0.0056	0.5453
788.0190	-3.0319	-1.8880	-0.2773	-2.1025	-1.3552	-1.0610	0.1279	0.1286	-0.9646	0.1590	0.4202	-0.9445	2.1102	6.1048	0.8533	0.6037	0.3227	-0.4604	2.4687	5.8417	0.8432	0.6205	0.4168	-0.5306	9.5658	50.3995	24.2492	3.0039	0.0007	0.5453
788.0290	-3.0306	-1.8866	-0.2871	-2.1008	-1.3510	-1.0704	0.1374	0.1342	-0.9675	0.1637	0.4140	-0.9353	2.3282	5.8366	1.0309	0.6021	0.4333	-0.4895	2.4952	5.8616	0.8730	0.6248	0.4173	-0.5285	9.6161	50.6179	24.5475	3.0201	-0.0043	0.5453
788.0390	-3.0292	-1.8853	-0.2968	-2.0991	-1.3468	-1.0796	0.1459	0.1359	-0.9655	0.1692	0.4196	-0.9290	2.5789	5.5968	1.0022	0.5985	0.3513	-0.5162	2.5215	5.8799	0.9016	0.6290	0.4178	-0.5263	9.6642	50.8168	24.8345	3.0354	-0.0091	0.5453
788.0510	-3.0273	-1.8837	-0.3083	-2.0970	-1.3417	-1.0908	0.1619	0.1359	-0.9656	0.1774	0.4213	-0.9168	2.6095	5.6000	1.0561	0.6101	0.4223	-0.4571	2.5531	5.9028	0.9360	0.6341	0.4184	-0.5237	9.7226	51.0661	25.1797	3.0535	-0.0150	0.5453
788.0610	-3.0256	-1.8823	-0.3180	-2.0951	-1.3375	-1.0998	0.1730	0.1349	-0.9682	0.1854	0.4257	-0.9031	2.5570	5.8094	1.1324	0.6026	0.4000	-0.4902	2.5794	5.9220	0.9648	0.6383	0.4189	-0.5216	9.7710	51.2753	25.4688	3.0686	-0.0199	0.5453
788.0710	-3.0238	-1.8809	-0.3276	-2.0932	-1.3332	-1.1088	0.1835	0.1382	-0.9689	0.1911	0.4342	-0.8952	2.5487	5.6084	1.0223	0.6035	0.3969	-0.5015	2.6057	5.9404	0.9932	0.6425	0.4194	-0.5194	9.8184	51.4759	25.7536	3.0832	-0.0248	0.5453
788.0830	-3.0215	-1.8793	-0.3393	-2.0908	-1.3279	-1.1196	0.1958	0.1380	-0.9681	0.2005	0.4358	-0.8829	2.7519	5.7269	0.9281	0.6133	0.4389	-0.4794	2.6371	5.9629	1.0274	0.6475	0.4199	-0.5168	9.8752	51.7201	26.0975	3.1007	-0.0307	0.5453
788.0930	-3.0194	-1.8779	-0.3491	-2.0888	-1.3236	-1.1284	0.2083	0.1409	-0.9731	0.2080	0.4478	-0.8751	2.4964	5.4189	1.2928	0.6529	0.3097	-0.4580	2.6633	5.9814	1.0558	0.6517	0.4204	-0.5146	9.9218	51.9208	26.3826	3.1153	-0.0357	0.5453
788.1050	-3.0168	-1.8763	-0.3607	-2.0863	-1.3182	-1.1388	0.2188	0.1367	-0.9724	0.2226	0.4477	-0.8659	2.6292	5.9680	1.2521	0.6317	0.3728	-0.5073	2.6947	6.0037	1.0897	0.6566	0.4210	-0.5121	9.9774	52.1635	26.7220	3.1322	-0.0417	0.5453
788.1150	-3.0145	-1.8749	-0.3704	-2.0840	-1.3137	-1.1474	0.2309	0.1362	-0.9702	0.2295	0.4505	-0.8577	2.8592	5.9724	1.0334	0.6184	0.3636	-0.4733	2.8437	5.8353	1.0960	0.6545	0.4163	-0.5101	11.4626	50.1611	26.7809	3.0807	-0.1004	0.5427
788.1250	-3.0121	-1.8735	-0.3802	-2.0817	-1.3092	-1.1560	0.2430	0.1379	-0.9719	0.2365	0.4563	-0.8440	2.6928	5.7613	1.3657	0.6503	0.3588	-0.4750	2.8734	5.8516	1.1257	0.6584	0.4166	-0.5080	11.5174	50.3729	27.0685	3.0949	-0.1056	0.5427
788.1370	-3.0091	-1.8718	-0.3918	-2.0788	-1.3038	-1.1660	0.2563	0.1412	-0.9698	0.2452	0.4552	-0.8351	2.7343	5.3183	1.3187	0.6416	0.4221	-0.4978	2.9089	5.8704	1.1606	0.6631	0.4169	-0.5054	11.5815	50.6166	27.4061	3.1114	-0.1118	0.5427
788.1470	-3.0064	-1.8705	-0.4016	-2.0764	-1.2992	-1.1743	0.2690	0.1339	-0.9676	0.2521	0.4615	-0.8341	2.7991	5.9337	1.2144	0.6123	0.3706	-0.4482	2.9384	5.8859	1.1892	0.6670	0.4172	-0.5033	11.6344	50.8180	27.6832	3.1245	-0.1170	0.5427
788.1590	-3.0030	-1.8688	-0.4132	-2.0734	-1.2937	-1.1843	0.2816	0.1376	-0.9670	0.2590	0.4673	-0.8225	2.9627	5.6334	1.3045	0.6354	0.3543	-0.3917	2.9739	5.9050	1.2238	0.6716	0.4175	-0.5007	11.6981	51.0663	28.0184	3.1406	-0.1232	0.5427
788.1690	-3.0001	-1.8674	-0.4229	-2.0708	-1.2890	-1.1924	0.2964	0.1355	-0.9688	0.2661	0.4639	-0.8071	2.9871	5.7291	1.3822	0.6633	0.4221	-0.4695	3.0033	5.9205	1.2520	0.6754	0.4178	-0.4985	11.7501	51.2680	28.2921	3.1535	-0.1284	0.5427
788.1810	-2.9966	-1.8658	-0.4344	-2.0674	-1.2833	-1.2019	0.3111	0.1374	-0.9654	0.2721	0.4681	-0.8003	3.1949	5.4302	1.1613	0.6257	0.3736	-0.5014	3.0386	5.9389	1.2856	0.6800	0.4181	-0.4960	11.8116	51.5067	28.6174	3.1684	-0.1347	0.5427
788.1910	-2.9934	-1.8644	-0.4441	-2.0646	-1.2786	-1.2099	0.3258	0.1337	-0.9677	0.2760	0.4705	-0.7948	3.0376	5.6679	1.4366	0.6157	0.3869	-0.4424	3.0680	5.9546	1.3140	0.6838	0.4184	-0.4938	11.8631	51.7111	28.8924	3.1811	-0.1399	0.5427
788.2010	-2.9901	-1.8631	-0.4537	-2.0618	-1.2739	-1.2178	0.3375	0.1331	-0.9672	0.2814	0.4695	-0.7802	3.4120	5.5509	1.4172	0.6745	0.4595	-0.4802	3.0974	5.9705	1.3420	0.6876	0.4187	-0.4917	11.9142	51.9173	29.1638	3.1935	-0.1451	0.5427
788.2130	-2.9858	-1.8615	-0.4653	-2.0584	-1.2683	-1.2271	0.3561	0.1298	-0.9655	0.2916	0.4824	-0.7714	2.9932	5.7395	1.3283	0.6382	0.4022	-0.4380	3.2477	5.8279	1.3597	0.6858	0.4155	-0.4889	13.3292	50.2530	29.3250	3.1418	-0.1881	0.5451
788.2230	-2.9822	-1.8602	-0.4751	-2.0555	-1.2635	-1.2348	0.3678	0.1332	-0.9631	0.2975	0.4837	-0.7618	3.2115	5.3594	1.4731	0.6921	0.4403	-0.4504	3.2805	5.8422	1.3892	0.6893	0.4156	-0.4867	13.3889	50.4723	29.6021	3.1545	-0.1935	0.5451
788.2350	-2.9776	-1.8586	-0.4866	-2.0519	-1.2575	-1.2439	0.3812	0.1295	-0.9637	0.3050	0.4827	-0.7484	3.2789	5.3087	1.7078	0.7393	0.3857	-0.4279	3.3197	5.8590	1.4240	0.6936	0.4158	-0.4841	13.4595	50.7301	29.9281	3.1693	-0.2001	0.5451
788.2450	-2.9738	-1.8574	-0.4961	-2.0488	-1.2526	-1.2514	0.3956	0.1213	-0.9574	0.3177	0.4843	-0.7395	3.2402	6.0694	1.3587	0.6936	0.3254	-0.4558	3.3523	5.8729	1.4523	0.6971	0.4159	-0.4820	13.5177	50.9451	30.1937	3.1811	-0.2055	0.5451
788.2550	-2.9697	-1.8562	-0.5058	-2.0456	-1.2479	-1.2586	0.4079	0.1243	-0.9585	0.3232	0.4833	-0.7335	3.3406	5.7518	1.5899	0.6659	0.4141	-0.4701	3.3849	5.8871	1.4811	0.7006	0.4160	-0.4798	13.5760	51.1631	30.4631	3.1931	-0.2109	0.5451
788.2670	-2.9647	-1.8547	-0.5172	-2.0417	-1.2420	-1.2673	0.4227	0.1225	-0.9586	0.3295	0.4864	-0.7289	3.6737	5.7202	1.7099	0.6920	0.4522	-0.4007	3.4240	5.9042	1.5152	0.7048	0.4162	-0.4772	13.6454	51.4252	30.7832	3.2071	-0.2174	0.5451
788.2770	-2.9603	-1.8535	-0.5268	-2.0383	-1.2370	-1.2747	0.4375	0.1230	-0.9523	0.3373	0.4952	-0.7148	3.3704	5.4405	1.5050	0.6061	0.3890	-0.4059	3.4566	5.9188	1.5435	0.7082	0.4163	-0.4751	13.7031	51.6473	31.0474	3.2185	-0.2228	0.5451
788.2890	-2.9549	-1.8521	-0.5384	-2.0342	-1.2311	-1.2833	0.4520	0.1162	-0.9514	0.3380	0.5012	-0.7026	3.4252	5.8591	1.8077	0.6801	0.3595	-0.3496	3.4956	5.9359	1.5774	0.7124	0.4165	-0.4725	13.7712	51.9095	31.3650	3.2321	-0.2293	0.5451
788.2990	-2.9503	-1.8509	-0.5478	-2.0307	-1.2261	-1.2901	0.4654	0.1167	-0.9511	0.3418	0.4992	-0.6892	3.6362	5.7940	1.8887	0.6606	0.3973	-0.4426	3.5281	5.9505	1.6052	0.7158	0.4165	-0.4703	13.8278	52.1320	31.6249	3.2432	-0.2347	0.5451
788.3110	-2.9446	-1.8495	-0.5591	-2.0265	-1.2201	-1.2983	0.4836	0.1121	-0.9450	0.3475	0.5028	-0.6873	3.5512	5.8052	1.5436	0.6937	0.3628	-0.3938	3.6692	5.8331	1.6288	0.7135	0.4143	-0.4670	15.1032	50.7994	31.8372	3.1888	-0.2636	0.5525
788.3210	-2.9397	-1.8484	-0.5687	-2.0230	-1.2150	-1.3051	0.4971	0.1109	-0.9459	0.3571	0.5104	-0.6751	3.7920	5.6353	1.8376	0.6892	0.3415	-0.4286	3.7023	5.8469	1.6581	0.7167	0.4142	-0.4648	15.1686	51.0396	32.1033	3.2004	-0.2692	0.5525
788.3310	-2.9346	-1.8473	-0.5781	-2.0195	-1.2100	-1.3118	0.5135	0.1110	-0.9417	0.3653	0.5109	-0.6645	3.7127	5.2334	1.9610	0.7567	0.4168	-0.4010	3.7204	5.8601	1.6868	0.7198	0.4140	-0.4627	15.2326	51.2720	32.3643	3.2118	-0.2748	0.5525
788.3430	-2.9283	-1.8461	-0.5893	-2.0151	-1.2039	-1.3197	0.5322	0.1009	-0.9357	0.3774	0.5108	-0.6536	3.7719	5.8910	1.6147	0.6831	0.3901	-0.3808	3.7423	5.8761	1.7206	0.7236	0.4138	-0.4600	15.3091	51.5540	32.6698	3.2246	-0.2815	0.5525
788.3530	-2.9229	-1.8450	-0.5988	-2.0113	-1.1987	-1.3262	0.5477	0.1000	-0.9357	0.3840	0.5190	-0.6455	3.7354	5.8439	1.9263	0.6944	0.2788	-0.4114	3.7604	5.8899	1.7490	0.7267	0.4136	-0.4578	15.3731	51.7943	32.9275	3.2355	-0.2872	0.5525
788.3650	-2.9162	-1.8438	-0.6100	-2.0068	-1.1925	-1.3340	0.5628	0.0986	-0.9336	0.3875	0.5144	-0.6364	3.7416	5.5899	1.9801	0.6776	0.3462	-0.3937	3.7822	5.9066	1.7825	0.7304	0.4135	-0.4552	15.4494	52.0844	33.2316	3.2482	-0.2938	0.5525
788.3750	-2.9104	-1.8429	-0.6191	-2.0027	-1.1873	-1.3403	0.5776	0.0932	-0.9259	0.3938	0.5113	-0.6249	3.6043	5.9319	1.6310	0.6268	0.4097	-0.3554	3.8004	5.9208	1.8101	0.7335	0.4133	-0.4530	15.5129	52.3296	33.4814	3.2583	-0.2994	0.5525
788.3850	-2.9045	-1.8420	-0.6285	-1.9987	-1.1822	-1.3465	0.5901	0.0915	-0.9269	0.3907	0.5158	-0.6110	3.7551	5.8813	1.9515	0.6917	0.3934	-0.4100	3.8185	5.9351	1.8378	0.7366	0.4132	-0.4509	15.5760	52.5758	33.7317	3.2686	-0.3049	0.5525
788.3970	-2.8973	-1.8408	-0.6396	-1.9941	-1.1760	-1.3537	0.6074	0.0923	-0.9232	0.3943	0.5228	-0.6042	3.9825	5.2988	2.0078	0.7502	0.4224	-0.4172	3.8402	5.9524	1.8709	0.7403	0.4130	-0.4482	15.6513	52.8730	34.0310	3.2811	-0.3116	0.5525
788.4070	-2.8912	-1.8400	-0.6488	-1.9901	-1.1708	-1.3597	0.6235	0.0826	-0.9203	0.4109	0.5240	-0.6006	3.8385	5.8434	2.0011	0.6941	0.4793	-0.4240	3.8668	5.9044	1.8987	0.7369	0.4118	-0.4477	15.8163	52.3763	34.2826	3.2232	-0.3284	0.5351
788.4190	-2.8835	-1.8390	-0.6598	-1.9852	-1.1644	-1.3668	0.6423	0.0774	-0.9168	0.4172	0.5268	-0.5878	4.1892	6.0221	2.0860	0.7068	0.4350	-0.3543	3.9652	5.8771	1.9296	0.7402	0.4116	-0.4423	16.7987	52.1670	34.5510	3.2354	-0.3347	0.5638
788.4290	-2.8770	-1.8382	-0.6690	-1.9810	-1.1591	-1.3727	0.6570	0.0791	-0.9115	0.4204	0.5325	-0.5765	4.3732	5.5542	2.1098	0.7431	0.3321	-0.3856	3.9847	5.8910	1.9577	0.7430	0.4114	-0.4401	16.8687	52.4309	34.7977	3.2456	-0.3405	0.5638
788.4390	-2.8704	-1.8375	-0.6781	-1.9767	-1.1537	-1.3784	0.6749	0.0720	-0.9045	0.4279	0.5299	-0.5650	4.4677	5.7264	2.0155	0.6570	0.3913	-0.4062	4.0043	5.9051	1.9852	0.7457	0.4112	-0.4379	16.9389	52.6984	35.0394	3.2555	-0.3462	0.5638
788.4510	-2.8622	-1.8367	-0.6889	-1.9715	-1.1474	-1.3851	0.6956	0.0662	-0.9017	0.4258	0.5328	-0.5545	4.3637	6.1559	1.9406	0.6679	0.3855	-0.3876	4.0276	5.9222	2.0180	0.7489	0.4110	-0.4352	17.0226	53.0206	35.3264	3.2670	-0.3530	0.5638
788.4610	-2.8550	-1.8360	-0.6979	-1.9671	-1.1421	-1.3905	0.7106	0.0664	-0.9010	0.4276	0.5363	-0.5494	4.1761	5.6460	2.1122	0.6493	0.3655	-0.3691	4.0471	5.9365	2.0452	0.7516	0.4108	-0.4330	17.0918	53.2890	35.5644	3.2766	-0.3586	0.5638
788.4730	-2.8464	-1.8354	-0.7086	-1.9621	-1.1356	-1.3971	0.7277	0.0621	-0.8935	0.4349	0.5387	-0.5409	4.2642	5.4403	2.0848	0.6971	0.3536	-0.2988	4.0704	5.9543	2.0774	0.7548	0.4106	-0.4303	17.1753	53.6191	35.8459	3.2882	-0.3654	0.5638
788.4830	-2.8390	-1.8347	-0.7176	-1.9577	-1.1302	-1.4025	0.7421	0.0565	-0.8917	0.4425	0.5389	-0.5270	4.4170	5.5616	2.0853	0.6851	0.4067	-0.3380	4.0899	5.9696	2.1042	0.7575	0.4104	-0.4280	17.2453	53.9010	36.0803	3.2979	-0.3711	0.5638
788.4950	-2.8300	-1.8341	-0.7284	-1.9524	-1.1238	-1.4088	0.7603	0.0523	-0.8879	0.4513	0.5407	-0.5120	4.4151	5.5908	2.3287	0.7244	0.4427	-0.3701	4.1132	5.9880	2.1362	0.7608	0.4102	-0.4254	17.3282	54.2380	36.3596	3.3095	-0.3779	0.5638
788.5050	-2.8223	-1.8336	-0.7371	-1.9480	-1.1183	-1.4138	0.7769	0.0459	-0.8825	0.4592	0.5420	-0.5031	4.0320	5.9663	2.2086	0.7033	0.4601	-0.3587	2.7932	6.5895	2.2068	0.7434	0.4061	-0.4761	1.3957	61.5163	37.0319	3.1083	-0.4252	-0.0001
788.5150	-2.8145	-1.8332	-0.7458	-1.9433	-1.1129	-1.4187	0.7869	0.0416	-0.8751	0.4611	0.5485	-0.4991	4.8311	5.9994	1.9764	0.6754	0.4201	-0.3821	4.2094	5.9415	2.1919	0.7590	0.4097	-0.4200	18.1927	53.8659	36.8501	3.2609	-0.3900	0.5782
788.5270	-2.8049	-1.8326	-0.7564	-1.9377	-1.1063	-1.4247	0.8080	0.0400	-0.8739	0.4577	0.5582	-0.4915	4.4557	5.8376	2.2665	0.6929	0.2882	-0.3479	4.2341	5.9596	2.2241	0.7618	0.4095	-0.4156	18.2831	54.2214	37.1235	3.2719	-0.3970	0.5782
788.5370	-2.7967	-1.8324	-0.7651	-1.9331	-1.1007	-1.4296	0.8248	0.0364	-0.8697	0.4582	0.5543	-0.4794	4.7537	5.5718	2.4104	0.7568	0.3669	-0.3500	4.2545	5.9745	2.2503	0.7641	0.4093	-0.4120	18.3578	54.5151	37.3448	3.2811	-0.4027	0.5782
788.5490	-2.7865	-1.8320	-0.7755	-1.9275	-1.0940	-1.4353	0.8433	0.0273	-0.8598	0.4665	0.5473	-0.4663	4.3933	6.0020	2.0072	0.7346	0.3991	-0.3530	4.2792	5.9933	2.2814	0.7668	0.4090	-0.4077	18.4485	54.8786	37.6072	3.2919	-0.4096	0.5782
788.5590	-2.7780	-1.8317	-0.7842	-1.9229	-1.0885	-1.4399	0.8568	0.0235	-0.8605	0.4738	0.5527	-0.4552	4.6149	5.9959	2.4925	0.7364	0.3823	-0.3623	4.2997	6.0091	2.3073	0.7691	0.4089	-0.4040	18.5236	55.1832	37.8258	3.3011	-0.4153	0.5782
788.5690	-2.7694	-1.8315	-0.7928	-1.9181	-1.0830	-1.4444	0.8731	0.0207	-0.8529	0.4781	0.5574	-0.4473	4.9111	5.8976	2.5558	0.7448	0.3998	-0.3563	4.3202	6.0254	2.3330	0.7714	0.4087	-0.4004	18.5991	55.4943	38.0420	3.3101	-0.4210	0.5782
788.5810	-2.7587	-1.8313	-0.8028	-1.9124	-1.0763	-1.4496	0.8931	0.0129	-0.8470	0.4849	0.5644	-0.4386	4.9041	6.0771	2.4551	0.6887	0.4344	-0.3572	4.3448	6.0448	2.3629	0.7741	0.4085	-0.3961	18.6891	55.8650	38.2929	3.3204	-0.4277	0.5782
788.5910	-2.7497	-1.8313	-0.8112	-1.9074	-1.0707	-1.4540	0.9123	0.0073	-0.8423	0.4849	0.5666	-0.4335	4.7638	6.3400	2.2779	0.6497	0.3904	-0.2730	4.3653	5.8748	2.3875	0.7763	0.4083	-0.3924	18.7642	56.1785	38.4983	3.3287	-0.4334	0.5782
788.6030	-2.7386	-1.8312	-0.8215	-1.9016	-1.0638	-1.4591	0.9304	0.0024	-0.8367	0.4806	0.5652	-0.4203	5.0723	5.6252	2.4080	0.7542	0.3508	-0.3011	4.3900	5.1576	2.4172	0.7790	0.4081	-0.3881	18.8547	56.5644	38.7467	3.3391	-0.4402	0.5782
788.6130	-2.7292	-1.8312	-0.8298	-1.8968	-1.0581	-1.4633	0.9417	0.0001	-0.8301	0.4875	0.5688	-0.4099	5.2492	5.0636	2.5081	0.7917	0.2990	-0.2958	4.4424	4.5711	2.4521	0.7745	0.4084	-0.3837	19.3410	56.2721	39.0558	3.2809	-0.4399	0.5935
788.6230	-2.7196	-1.8313	-0.8380	-1.8920	-1.0525	-1.4674	0.9613	-0.0085	-0.8245	0.4947	0.5706	-0.3967	4.7683	4.8591	2.2386	0.7306	0.3512	-0.3304	4.4637	3.8873	2.4767	0.7763	0.4083	-0.3799	19.4218	56.6053	39.2553	3.2894	-0.4456	0.5935
788.6330	-2.7100	-1.8314	-0.8463	-1.8870	-1.0468	-1.4712	0.9748	-0.0115	-0.8225	0.5022	0.5687	-0.3868	5.1026	4.1227	2.5763	0.7288	0.4509	-0.3247	4.4849	3.3438	2.5011	0.7782	0.4081	-0.3762	19.5017	56.9371	39.4533	3.2979	-0.4513	0.5935
788.6430	-2.7002	-1.8315	-0.8545	-1.8820	-1.0410	-1.4751	0.9946	-0.0139	-0.8171	0.5038	0.5713	-0.3790	5.1011	4.1000	2.6899	0.7182	0.4093	-0.3182	4.5060	3.3616	2.5251	0.7800	0.4080	-0.3725	19.5808	57.2648	39.6461	3.3061	-0.4569	0.5935
788.6530	-2.6901	-1.8318	-0.8625	-1.8769	-1.0352	-1.4787	1.0131	-0.0191	-0.8091	0.5033	0.5734	-0.3721	4.8590	4.0080	2.5439	0.7595	0.3859	-0.3160	4.5272	3.3796	2.5485	0.7813	0.4078	-0.3688	19.6603	57.5968	39.8341	3.3140	-0.4626	0.5935
788.6650	-2.6778	-1.8320	-0.8722	-1.8707	-1.0283	-1.4831	1.0294	-0.0255	-0.8072	0.5032	0.5792	-0.3607	5.1160	4.3292	2.7411	0.6910	0.3424	-0.3381	4.5527	3.4020	2.5763	0.7828	0.4076	-0.3643	19.7564	58.0033	40.0565	3.3235	-0.4694	0.5935
788.6750	-2.6673	-1.8323	-0.8803	-1.8658	-1.0226	-1.4867	1.0467	-0.0273	-0.7985	0.5068	0.5834	-0.3524	4.9954	3.9996	2.6522	0.7642	0.3951	-0.3201	4.5739	3.4206	2.5993	0.7840	0.4075	-0.3606	19.8359	58.3425	40.2396	3.3316	-0.4749	0.5935
788.6850	-2.6567	-1.8326	-0.8883	-1.8608	-1.0168	-1.4901	1.0621	-0.0314	-0.7922	0.5121	0.5841	-0.3429	5.0093	3.7468	2.6583	0.7834	0.4350	-0.2821	4.5951	3.4393	2.6218	0.7853	0.4073	-0.3569	19.9152	58.6826	40.4184	3.3395	-0.4805	0.5935
788.6950	-2.6461	-1.8330	-0.8961	-1.8556	-1.0109	-1.4935	1.0796	-0.0394	-0.7886	0.5179	0.5892	-0.3295	5.1502	4.0256	2.7301	0.7208	0.3460	-0.2960	4.6163	3.4585	2.6437	0.7865	0.4072	-0.3531	19.9952	59.0277	40.5919	3.3471	-0.4861	0.5935
788.7050	-2.6352	-1.8334	-0.9039	-1.8504	-1.0049	-1.4968	1.0970	-0.0452	-0.7810	0.5212	0.5904	-0.3172	5.1490	4.0680	2.6516	0.7088	0.3068	-0.3312	4.2290	3.6647	2.6645	0.7854	0.4059	-0.3647	15.1920	61.6065	40.7561	3.3295	-0.5040	0.4317
788.7150	-2.6240	-1.8338	-0.9118	-1.8451	-0.9990	-1.4999	1.1122	-0.0479	-0.7736	0.5176	0.5840	-0.3120	5.0214	3.8278	2.7045	0.6828	0.4447	-0.2483	4.6619	3.4751	2.7039	0.7827	0.4079	-0.3446	20.2079	59.4540	41.0976	3.2970	-0.4863	0.6084
788.7270	-2.6106	-1.8345	-0.9211	-1.8388	-0.9920	-1.5035	1.1290	-0.0535	-0.7711	0.5123	0.5913	-0.2960	5.2324	3.5941	2.9679	0.7820	0.4091	-0.3364	4.6876	3.4983	2.7300	0.7839	0.4078	-0.3400	20.3066	59.8798	41.2962	3.3061	-0.4929	0.6084
788.7370	-2.5992	-1.8351	-0.9286	-1.8338	-0.9861	-1.5065	1.1470	-0.0599	-0.7602	0.5173	0.5948	-0.2853	5.0786	3.5058	2.7803	0.8051	0.3945	-0.3103	4.7091	3.5173	2.7507	0.7848	0.4076	-0.3362	20.3890	60.2297	41.4521	3.3132	-0.4984	0.6084
788.7470	-2.5876	-1.8357	-0.9362	-1.8287	-0.9801	-1.5093	1.1641	-0.0670	-0.7544	0.5252	0.6040	-0.2787	5.1164	3.6317	2.7831	0.7685	0.3458	-0.3094	4.7305	3.5369	2.7714	0.7858	0.4075	-0.3324	20.4718	60.5873	41.6070	3.3205	-0.5039	0.6084
788.7590	-2.5736	-1.8365	-0.9453	-1.8224	-0.9729	-1.5125	1.1833	-0.0742	-0.7476	0.5328	0.6033	-0.2696	5.6988	3.6513	2.7960	0.6970	0.3769	-0.3210	4.7563	3.5607	2.7957	0.7870	0.4074	-0.3278	20.5708	61.0191	41.7888	3.3290	-0.5105	0.6083
788.7690	-2.5615	-1.8373	-0.9527	-1.8170	-0.9668	-1.5151	1.2040	-0.0808	-0.7440	0.5306	0.6052	-0.2641	4.8999	3.7508	2.9170	0.7759	0.3643	-0.2703	4.7779	3.5813	2.8156	0.7880	0.4073	-0.3240	20.6546	61.3887	41.9361	3.3361	-0.5160	0.6083
788.7810	-2.5471	-1.8384	-0.9614	-1.8105	-0.9595	-1.5181	1.2187	-0.0872	-0.7317	0.5271	0.6096	-0.2479	5.6188	3.7731	2.5285	0.7304	0.3691	-0.2894	4.8038	3.6059	2.8386	0.7891	0.4072	-0.3194	20.7553	61.8305	42.1048	3.3441	-0.5226	0.6083
788.7910	-2.5346	-1.8393	-0.9688	-1.8052	-0.9535	-1.5207	1.2375	-0.0929	-0.7247	0.5261	0.6034	-0.2396	5.3445	3.8757	2.6378	0.7747	0.4534	-0.2156	4.8254	3.6268	2.8575	0.7901	0.4071	-0.3156	20.8393	62.2039	42.2429	3.3509	-0.5279	0.6083
788.8010	-2.5221	-1.8402	-0.9762	-1.8000	-0.9474	-1.5229	1.2544	-0.0983	-0.7220	0.5307	0.6106	-0.2255	5.2458	3.9498	2.9508	0.7837	0.3809	-0.2626	4.8469	3.6477	2.8761	0.7910	0.4070	-0.3118	20.9228	62.5770	42.3769	3.3577	-0.5333	0.6083
788.8130	-2.5070	-1.8414	-0.9848	-1.7937	-0.9399	-1.5256	1.2687	-0.1003	-0.7177	0.5339	0.6155	-0.2161	6.0328	3.3532	3.2273	0.7836	0.3065	-0.2075	4.8442	3.6792	2.9199	0.7863	0.4082	-0.3059	20.6833	63.1034	42.7464	3.3043	-0.5259	0.6213
788.8230	-2.4942	-1.8425	-0.9917	-1.7883	-0.9338	-1.5276	1.2910	-0.1115	-0.7046	0.5387	0.6168	-0.2010	5.3991	4.1078	2.8844	0.7062	0.3456	-0.3106	4.8656	3.7000	2.9375	0.7869	0.4081	-0.3020	20.7678	63.4786	42.8677	3.3105	-0.5312	0.6213
788.8350	-2.4786	-1.8440	-1.0002	-1.7818	-0.9265	-1.5300	1.3077	-0.1177	-0.6984	0.5315	0.6203	-0.1925	5.8675	4.2237	2.9492	0.7642	0.4106	-0.2334	4.8913	3.7259	2.9585	0.7878	0.4081	-0.2974	20.8696	63.9392	43.0103	3.3180	-0.5375	0.6213
788.8450	-2.4652	-1.8452	-1.0072	-1.7763	-0.9204	-1.5319	1.3242	-0.1205	-0.6910	0.5285	0.6293	-0.1774	5.7217	4.0203	3.0166	0.7706	0.4367	-0.3050	4.9126	3.7472	2.9753	0.7884	0.4080	-0.2935	20.9541	64.3193	43.1234	3.3240	-0.5427	0.6213
788.8570	-2.4492	-1.8466	-1.0155	-1.7702	-0.9126	-1.5339	1.3446	-0.1270	-0.6869	0.5338	0.6337	-0.1663	5.5030	4.0464	3.3055	0.8186	0.2972	-0.2706	4.9382	3.7729	2.9950	0.7893	0.4079	-0.2888	21.0556	64.7773	43.2533	3.3314	-0.5490	0.6213
788.8670	-2.4358	-1.8480	-1.0222	-1.7648	-0.9063	-1.5355	1.3607	-0.1311	-0.6756	0.5435	0.6248	-0.1619	5.7752	3.8692	3.0994	0.7647	0.4096	-0.2163	4.9597	3.7946	3.0107	0.7899	0.4079	-0.2849	21.1414	65.1624	43.3552	3.3372	-0.5542	0.6213
788.8770	-2.4221	-1.8493	-1.0289	-1.7594	-0.9000	-1.5371	1.3814	-0.1395	-0.6665	0.5458	0.6243	-0.1478	5.4104	4.0285	2.8033	0.7149	0.4536	-0.2564	4.9812	3.8162	3.0259	0.7905	0.4078	-0.2810	21.2272	65.5471	43.4521	3.3428	-0.5594	0.6213
788.8890	-2.4053	-1.8511	-1.0369	-1.7529	-0.8925	-1.5388	1.3720	-0.1384	-0.6509	0.5357	0.6256	-0.1346	4.6402	4.3191	3.3228	0.7424	0.3458	-0.2309	3.4705	4.4798	3.4842	0.7779	0.3702	-0.2681	3.1231	73.5996	47.8318	3.2194	-0.9551	0.7022
788.8990	-2.3915	-1.8525	-1.0435	-1.7475	-0.8863	-1.5400	1.3804	-0.1465	-0.6398	0.5250	0.6225	-0.1242	4.3168	4.4587	3.5731	0.7631	0.3486	-0.2419	3.4602	4.4881	3.4846	0.7774	0.3700	-0.2660	3.0014	73.7816	47.7284	3.2255	-0.9501	0.6790
788.9090	-2.3778	-1.8540	-1.0497	-1.7423	-0.8801	-1.5412	1.3813	-0.1498	-0.6233	0.5163	0.6216	-0.1177	4.1866	4.6232	3.3480	0.8012	0.3287	-0.1852	3.4518	4.5002	3.4901	0.7725	0.3724	-0.2634	2.9021	74.0061	47.6784	3.1844	-0.9165	0.6619
788.9190	-2.3639	-1.8556	-1.0557	-1.7372	-0.8739	-1.5422	1.3827	-0.1567	-0.6096	0.5168	0.6172	-0.1020	4.0669	4.9390	3.0907	0.7189	0.4271	-0.2485	3.4428	4.5080	3.4907	0.7720	0.3720	-0.2612	2.7972	74.1758	47.5824	3.1909	-0.9134	0.6416
788.9290	-2.3500	-1.8572	-1.0618	-1.7322	-0.8678	-1.5432	1.3833	-0.1598	-0.6018	0.5108	0.6148	-0.0948	3.5209	5.2066	3.5492	0.7796	0.3852	-0.2241	3.4341	4.5163	3.4913	0.7715	0.3717	-0.2590	2.6965	74.3504	47.4896	3.1973	-0.9105	0.6221
788.9390	-2.3363	-1.8587	-1.0679	-1.7271	-0.8617	-1.5441	1.3777	-0.1608	-0.5875	0.5107	0.6084	-0.0818	4.0924	5.1219	3.4725	0.7218	0.3692	-0.2278	3.4258	4.5241	3.4918	0.7710	0.3713	-0.2569	2.6009	74.5152	47.3984	3.2033	-0.9078	0.6035
788.9510	-2.3197	-1.8606	-1.0749	-1.7210	-0.8544	-1.5451	1.3829	-0.1577	-0.5728	0.4998	0.6012	-0.0720	3.6101	4.1905	3.6003	0.7175	0.4092	-0.2185	3.4164	4.5333	3.4922	0.7697	0.3709	-0.2545	2.4934	74.7083	47.2903	3.2101	-0.9048	0.5822
788.9610	-2.3060	-1.8623	-1.0805	-1.7159	-0.8484	-1.5457	1.3798	-0.1693	-0.5582	0.4895	0.5991	-0.0658	3.9235	4.9892	3.3978	0.7130	0.3675	-0.0967	3.4089	4.5408	3.4924	0.7682	0.3705	-0.2524	2.4099	74.8647	47.2011	3.2153	-0.9025	0.5653
788.9710	-2.2922	-1.8640	-1.0859	-1.7111	-0.8423	-1.5463	1.3814	-0.1709	-0.5465	0.4821	0.5970	-0.0524	3.9258	5.0406	3.2466	0.7514	0.3210	-0.1534	3.4018	4.5488	3.4924	0.7666	0.3702	-0.2505	2.3304	75.0251	47.1137	3.2203	-0.9004	0.5491
788.9810	-2.2784	-1.8657	-1.0914	-1.7063	-0.8364	-1.5468	1.3772	-0.1732	-0.5355	0.4809	0.5906	-0.0402	4.1963	5.0308	3.3542	0.7513	0.3749	-0.2354	3.3950	4.5568	3.4924	0.7651	0.3698	-0.2485	2.2550	75.1829	47.0274	3.2251	-0.8984	0.5336
788.9930	-2.2619	-1.8677	-1.0977	-1.7007	-0.8295	-1.5471	1.3786	-0.1721	-0.5234	0.4799	0.5888	-0.0319	3.9717	4.3320	3.3470	0.7376	0.4015	-0.2077	3.3871	4.5658	3.4922	0.7633	0.3694	-0.2462	2.1695	75.3629	46.9253	3.2306	-0.8961	0.5157
789.0030	-2.2481	-1.8695	-1.1029	-1.6959	-0.8236	-1.5474	1.3759	-0.1783	-0.5117	0.4797	0.5875	-0.0234	4.1914	4.7984	3.3563	0.6795	0.3772	-0.2277	3.3809	4.5739	3.4919	0.7619	0.3690	-0.2444	2.1021	75.5185	46.8415	3.2348	-0.8943	0.5015
789.0150	-2.2316	-1.8717	-1.1090	-1.6902	-0.8164	-1.5477	1.3783	-0.1821	-0.5040	0.4673	0.5863	-0.0142	3.9467	4.9265	3.6045	0.7107	0.3101	-0.2322	3.3739	4.5844	3.4914	0.7599	0.3688	-0.2422	2.0278	75.7117	46.7419	3.2363	-0.8895	0.4854
789.0250	-2.2178	-1.8736	-1.1140	-1.6854	-0.8106	-1.5478	1.3760	-0.1833	-0.4937	0.4548	0.5798	-0.0070	4.2217	4.8142	3.5892	0.7453	0.2921	-0.1556	3.3696	4.6009	3.4952	0.7558	0.3708	-0.1254	1.9840	75.9609	46.6642	3.2130	-0.8642	0.4740
789.0370	-2.2013	-1.8758	-1.1198	-1.6800	-0.8037	-1.5478	1.3762	-0.1871	-0.4820	0.4485	0.5711	0.0067	3.8834	5.1769	3.6478	0.7384	0.3397	-0.0027	3.3631	4.6104	3.4997	0.7539	0.3703	0.1338	1.9167	76.1364	46.5732	3.2180	-0.8638	0.4599
789.0470	-2.1875	-1.8777	-1.1245	-1.6756	-0.7980	-1.5476	1.3744	-0.1883	-0.4698	0.4482	0.5671	0.0183	4.0377	4.9090	3.5080	0.7519	0.4115	0.0660	3.3580	4.6180	3.5032	0.7524	0.3699	0.3262	1.8636	76.2763	46.4978	3.2219	-0.8635	0.4487
789.0570	-2.1737	-1.8795	-1.1293	-1.6712	-0.7923	-1.5474	1.3735	-0.1855	-0.4600	0.4487	0.5669	0.0202	4.2274	4.4951	3.3640	0.7131	0.4045	0.0642	3.3530	4.6255	3.5064	0.7510	0.3695	0.3280	1.8129	76.4144	46.4228	3.2256	-0.8632	0.4378
789.0690	-2.1573	-1.8818	-1.1348	-1.6659	-0.7854	-1.5472	1.3724	-0.1926	-0.4475	0.4468	0.5692	0.0224	4.0015	4.6025	3.5232	0.6898	0.3215	0.1263	3.3472	4.6349	3.5101	0.7492	0.3690	0.3300	1.7549	76.5825	46.3332	3.2299	-0.8630	0.4252
789.0790	-2.1435	-1.8838	-1.1391	-1.6614	-0.7797	-1.5470	1.3737	-0.1957	-0.4412	0.4364	0.5687	0.0275	3.8016	4.7440	3.5855	0.7014	0.3071	0.1816	3.3426	4.6429	3.5129	0.7478	0.3687	0.3317	1.7095	76.7236	46.2589	3.2332	-0.8628	0.4151
789.0890	-2.1298	-1.8857	-1.1434	-1.6571	-0.7742	-1.5466	1.3728	-0.1946	-0.4308	0.4274	0.5668	0.0356	3.8431	4.4335	3.3515	0.7161	0.3107	0.2244	3.3382	4.6510	3.5155	0.7464	0.3683	0.3334	1.6663	76.8641	46.1850	3.2363	-0.8628	0.4054
789.0990	-2.1161	-1.8878	-1.1475	-1.6528	-0.7685	-1.5463	1.3688	-0.2011	-0.4214	0.4226	0.5607	0.0416	4.0196	4.8710	3.3029	0.7026	0.3548	0.2555	3.3340	4.6592	3.5180	0.7450	0.3679	0.3350	1.6252	77.0045	46.1115	3.2393	-0.8628	0.3960
789.1110	-2.0996	-1.8902	-1.1526	-1.6478	-0.7617	-1.5457	1.3676	-0.2030	-0.4141	0.4167	0.5583	0.0508	3.7984	4.9914	3.3583	0.7266	0.3387	0.3218	3.3289	4.6692	3.5206	0.7434	0.3674	0.3369	1.5775	77.1739	46.0235	3.2428	-0.8628	0.3851
789.1210	-2.0860	-1.8922	-1.1567	-1.6436	-0.7561	-1.5452	1.3679	-0.1990	-0.4091	0.4178	0.5544	0.0605	4.0469	4.3152	3.5950	0.7201	0.3041	0.3040	3.3249	4.6773	3.5227	0.7421	0.3671	0.3384	1.5396	77.3120	45.9504	3.2455	-0.8629	0.3763
789.1310	-2.0723	-1.8942	-1.1609	-1.6396	-0.7506	-1.5445	1.3688	-0.2067	-0.4002	0.4171	0.5498	0.0688	3.6778	4.7891	3.4627	0.6888	0.3599	0.2819	3.3210	4.6852	3.5245	0.7407	0.3667	0.3399	1.5032	77.4454	45.8774	3.2481	-0.8630	0.3678
789.1410	-2.0587	-1.8964	-1.1649	-1.6354	-0.7451	-1.5438	1.3644	-0.2092	-0.3921	0.4147	0.5429	0.0736	4.1133	5.1263	3.6940	0.6886	0.4090	0.2739	3.3186	4.7050	3.5228	0.7376	0.3686	0.3413	1.4850	77.7196	45.7724	3.2315	-0.8390	0.3581
789.1510	-2.0450	-1.8984	-1.1688	-1.6314	-0.7397	-1.5431	1.3662	-0.2057	-0.3857	0.4064	0.5457	0.0762	3.6264	4.6568	3.7236	0.7334	0.3519	0.3239	3.3150	4.7130	3.5247	0.7362	0.3682	0.3428	1.4530	77.8487	45.7054	3.2339	-0.8399	0.3509
789.1610	-2.0313	-1.9005	-1.1725	-1.6272	-0.7342	-1.5422	1.3607	-0.2136	-0.3734	0.4014	0.5494	0.0853	3.9427	5.4020	3.5223	0.7248	0.3782	0.2722	3.3116	4.7215	3.5265	0.7348	0.3678	0.3443	1.4224	77.9846	45.6384	3.2363	-0.8407	0.3438
789.1730	-2.0151	-1.9031	-1.1769	-1.6224	-0.7278	-1.5412	1.3618	-0.2136	-0.3667	0.3935	0.5524	0.0917	4.0287	5.4383	3.4790	0.6813	0.3551	0.2939	3.3075	4.7318	3.5283	0.7332	0.3674	0.3461	1.3873	78.1469	45.5578	3.2390	-0.8418	0.3357
789.1830	-2.0014	-1.9052	-1.1804	-1.6185	-0.7222	-1.5403	1.3616	-0.2112	-0.3598	0.3859	0.5509	0.0956	3.8905	4.8903	3.5204	0.7342	0.3055	0.3611	3.3043	4.7401	3.5297	0.7319	0.3670	0.3476	1.3592	78.2778	45.4906	3.2411	-0.8428	0.3291
789.1930	-1.9879	-1.9073	-1.1840	-1.6147	-0.7167	-1.5393	1.3631	-0.2140	-0.3526	0.3864	0.5466	0.1030	3.8725	5.1871	3.4454	0.7361	0.2581	0.3075	3.3011	4.7483	3.5309	0.7306	0.3667	0.3490	1.3323	78.4077	45.4234	3.2431	-0.8437	0.3227
789.2050	-1.9715	-1.9098	-1.1882	-1.6101	-0.7101	-1.5381	1.3597	-0.2132	-0.3456	0.3861	0.5379	0.1072	3.7928	4.8776	3.5310	0.6964	0.3032	0.3018	3.2974	4.7581	3.5322	0.7290	0.3662	0.3507	1.3014	78.5611	45.3427	3.2454	-0.8448	0.3152
789.2150	-1.9580	-1.9120	-1.1917	-1.6064	-0.7049	-1.5370	1.3599	-0.2137	-0.3358	0.3831	0.5351	0.1141	3.7281	4.6098	3.3525	0.6781	0.3725	0.2776	3.2944	4.7664	3.5331	0.7277	0.3659	0.3521	1.2765	78.6903	45.2751	3.2472	-0.8457	0.3091
789.2270	-1.9416	-1.9146	-1.1957	-1.6018	-0.6984	-1.5356	1.3581	-0.2180	-0.3309	0.3769	0.5388	0.1137	3.7730	4.6708	3.5985	0.7224	0.3344	0.3474	3.2909	4.7765	3.5340	0.7262	0.3655	0.3537	1.2481	78.8461	45.1941	3.2493	-0.8468	0.3021
789.2370	-1.9280	-1.9167	-1.1990	-1.5980	-0.6930	-1.5344	1.3547	-0.2175	-0.3250	0.3699	0.5363	0.1249	3.8792	4.7036	3.5724	0.6940	0.3252	0.3174	3.2880	4.7851	3.5345	0.7250	0.3651	0.3550	1.2251	78.9771	45.1262	3.2509	-0.8477	0.2964
789.2490	-1.9119	-1.9195	-1.2028	-1.5935	-0.6866	-1.5329	1.3540	-0.2242	-0.3159	0.3641	0.5373	0.1284	3.9545	5.1921	3.5174	0.7055	0.2906	0.3064	3.2847	4.7954	3.5351	0.7235	0.3647	0.3566	1.1996	79.1338	45.0454	3.2527	-0.8489	0.2898
789.2590	-1.8983	-1.9217	-1.2059	-1.5898	-0.6813	-1.5315	1.3549	-0.2251	-0.3125	0.3595	0.5331	0.1349	4.1150	5.3717	3.6160	0.6536	0.3703	0.3120	3.2820	4.8042	3.5354	0.7223	0.3643	0.3579	1.1793	79.2660	44.9781	3.2541	-0.8498	0.2844
789.2690	-1.8846	-1.9239	-1.2089	-1.5863	-0.6761	-1.5302	1.3528	-0.2198	-0.3043	0.3551	0.5329	0.1337	3.9095	4.6640	3.4147	0.6839	0.3376	0.3698	3.2802	4.8217	3.5308	0.7203	0.3655	0.3588	1.1694	79.5011	44.8630	3.2471	-0.8345	0.2753
789.2790	-1.8712	-1.9261	-1.2120	-1.5828	-0.6708	-1.5288	1.3491	-0.2256	-0.2989	0.3568	0.5373	0.1426	3.7988	5.0620	3.5735	0.6884	0.3212	0.3139	3.2779	4.8326	3.5298	0.7188	0.3656	0.3600	1.1535	79.6544	44.7882	3.2463	-0.8318	0.2699
789.2890	-1.8578	-1.9283	-1.2150	-1.5793	-0.6654	-1.5273	1.3509	-0.2250	-0.2927	0.3560	0.5319	0.1464	3.8460	4.9698	3.4030	0.6851	0.3102	0.3340	3.2755	4.8411	3.5300	0.7176	0.3653	0.3613	1.1359	79.7776	44.7254	3.2474	-0.8332	0.2656
789.3010	-1.8415	-1.9310	-1.2185	-1.5752	-0.6590	-1.5255	1.3486	-0.2277	-0.2879	0.3539	0.5202	0.1501	4.1139	4.7625	3.5183	0.6626	0.3531	0.3028	3.2726	4.8512	3.5301	0.7161	0.3649	0.3627	1.1158	79.9254	44.6498	3.2487	-0.8349	0.2605
789.3110	-1.8280	-1.9333	-1.2214	-1.5717	-0.6537	-1.5240	1.3482	-0.2280	-0.2800	0.3519	0.5221	0.1560	3.4310	4.7631	3.3740	0.6459	0.2786	0.3225	3.2703	4.8599	3.5300	0.7149	0.3645	0.3640	1.0996	80.0504	44.5866	3.2497	-0.8363	0.2563
789.3210	-1.8146	-1.9356	-1.2242	-1.5682	-0.6486	-1.5224	1.3454	-0.2277	-0.2771	0.3435	0.5245	0.1586	3.5690	4.6211	3.6161	0.6791	0.3044	0.3075	3.2680	4.8688	3.5298	0.7137	0.3642	0.3652	1.0836	80.1775	44.5224	3.2506	-0.8376	0.2523
789.3310	-1.8011	-1.9379	-1.2269	-1.5647	-0.6434	-1.5208	1.3449	-0.2316	-0.2714	0.3374	0.5185	0.1628	3.8793	5.1031	3.6367	0.6752	0.3744	0.3531	3.2658	4.8779	3.5294	0.7125	0.3639	0.3664	1.0683	80.3061	44.4583	3.2515	-0.8389	0.2483
789.3410	-1.7876	-1.9402	-1.2296	-1.5613	-0.6381	-1.5192	1.3421	-0.2332	-0.2670	0.3296	0.5244	0.1666	3.9855	5.2497	3.7134	0.7513	0.2936	0.3541	3.2635	4.8868	3.5290	0.7114	0.3636	0.3675	1.0535	80.4335	44.3939	3.2523	-0.8402	0.2445
789.3510	-1.7741	-1.9426	-1.2322	-1.5580	-0.6329	-1.5174	1.3402	-0.2311	-0.2611	0.3262	0.5243	0.1729	3.9819	5.1775	3.5400	0.7177	0.3191	0.3117	3.2614	4.8961	3.5284	0.7102	0.3633	0.3687	1.0395	80.5642	44.3297	3.2531	-0.8415	0.2407
789.3630	-1.7581	-1.9454	-1.2353	-1.5541	-0.6267	-1.5153	1.3405	-0.2340	-0.2541	0.3218	0.5186	0.1767	3.6889	5.4604	3.6099	0.7612	0.3523	0.3127	3.2589	4.9070	3.5277	0.7088	0.3629	0.3701	1.0234	80.7167	44.2526	3.2539	-0.8431	0.2362
789.3730	-1.7448	-1.9478	-1.2377	-1.5509	-0.6215	-1.5136	1.3396	-0.2317	-0.2509	0.3253	0.5136	0.1825	3.8213	5.3809	3.6557	0.6868	0.3863	0.3598	3.2569	4.9161	3.5271	0.7077	0.3626	0.3712	1.0110	80.8446	44.1890	3.2545	-0.8445	0.2326
789.3830	-1.7313	-1.9500	-1.2402	-1.5477	-0.6163	-1.5117	1.3405	-0.2318	-0.2437	0.3226	0.5144	0.1859	3.6608	5.2138	3.4168	0.7179	0.3041	0.3253	3.2548	4.9249	3.5263	0.7066	0.3623	0.3723	0.9988	80.9681	44.1249	3.2551	-0.8457	0.2291
789.3950	-1.7152	-1.9529	-1.2430	-1.5438	-0.6102	-1.5095	1.3363	-0.2342	-0.2370	0.3212	0.5125	0.1870	3.5298	5.3424	3.3418	0.7063	0.4073	0.3249	3.2525	4.9354	3.5253	0.7052	0.3620	0.3736	0.9850	81.1158	44.0484	3.2557	-0.8472	0.2250
789.4050	-1.7019	-1.9551	-1.2454	-1.5406	-0.6050	-1.5075	1.3371	-0.2301	-0.2330	0.3181	0.5119	0.1958	3.5671	4.4569	3.5294	0.6393	0.3935	0.2961	3.2506	4.9438	3.5243	0.7041	0.3617	0.3747	0.9740	81.2341	43.9844	3.2562	-0.8485	0.2216
789.4170	-1.6859	-1.9579	-1.2482	-1.5369	-0.5988	-1.5052	1.3338	-0.2364	-0.2310	0.3109	0.5146	0.1987	4.0974	4.9596	3.5934	0.6791	0.2888	0.3224	3.2524	4.9646	3.5289	0.7015	0.3626	0.3771	1.0097	81.5028	43.9638	3.2438	-0.8368	0.2297
789.4270	-1.6725	-1.9603	-1.2505	-1.5337	-0.5937	-1.5032	1.3359	-0.2336	-0.2231	0.3073	0.5144	0.2020	3.6168	4.7045	3.4064	0.6473	0.3322	0.3146	3.2505	4.9737	3.5279	0.7004	0.3623	0.3783	0.9980	81.6275	43.9003	3.2442	-0.8383	0.2265
789.4390	-1.6567	-1.9631	-1.2532	-1.5300	-0.5875	-1.5007	1.3297	-0.2391	-0.2166	0.3011	0.5100	0.2065	4.2783	4.9288	3.3603	0.6737	0.3378	0.2951	3.2482	4.9843	3.5267	0.6990	0.3620	0.3796	0.9844	81.7728	43.8240	3.2447	-0.8400	0.2229
789.4490	-1.6433	-1.9655	-1.2554	-1.5270	-0.5825	-1.4987	1.3335	-0.2383	-0.2161	0.2969	0.5092	0.2061	3.7771	5.0418	3.6347	0.6577	0.3276	0.3701	3.2463	4.9937	3.5255	0.6978	0.3617	0.3807	0.9731	81.8998	43.7592	3.2449	-0.8414	0.2199
789.4590	-1.6300	-1.9679	-1.2575	-1.5241	-0.5774	-1.4966	1.3313	-0.2392	-0.2089	0.2955	0.5167	0.2131	3.9948	4.8402	3.5382	0.6636	0.2926	0.2853	3.2445	5.0026	3.5242	0.6967	0.3614	0.3818	0.9625	82.0203	43.6951	3.2452	-0.8428	0.2170
789.4690	-1.6167	-1.9704	-1.2596	-1.5212	-0.5723	-1.4944	1.3312	-0.2429	-0.2046	0.2949	0.5104	0.2142	3.8518	5.3523	3.4319	0.6975	0.3247	0.2796	3.2427	5.0120	3.5228	0.6955	0.3612	0.3829	0.9520	82.1470	43.6300	3.2454	-0.8442	0.2141
789.4790	-1.6033	-1.9728	-1.2617	-1.5183	-0.5671	-1.4922	1.3306	-0.2406	-0.2004	0.2955	0.5094	0.2183	3.5899	5.1993	3.6413	0.7120	0.2881	0.3153	3.2409	5.0212	3.5215	0.6944	0.3609	0.3839	0.9423	82.2713	43.5660	3.2455	-0.8456	0.2112
789.4910	-1.5874	-1.9757	-1.2640	-1.5148	-0.5610	-1.4896	1.3284	-0.2433	-0.1918	0.2910	0.5061	0.2220	3.8700	5.5704	3.5010	0.6757	0.2746	0.3420	3.2388	5.0323	3.5197	0.6930	0.3606	0.3852	0.9310	82.4210	43.4887	3.2456	-0.8473	0.2079
789.5010	-1.5741	-1.9781	-1.2660	-1.5119	-0.5560	-1.4873	1.3282	-0.2435	-0.1926	0.2903	0.5053	0.2234	3.6063	5.6613	3.6273	0.6820	0.3101	0.3865	3.2371	5.0413	3.5183	0.6919	0.3603	0.3862	0.9222	82.5427	43.4249	3.2457	-0.8486	0.2052
789.5110	-1.5609	-1.9805	-1.2678	-1.5091	-0.5510	-1.4851	1.3235	-0.2409	-0.1842	0.2880	0.5031	0.2311	3.8286	5.1561	3.5663	0.6277	0.3301	0.3127	3.2355	5.0503	3.5168	0.6908	0.3601	0.3872	0.9139	82.6641	43.3616	3.2458	-0.8500	0.2025
789.5210	-1.5476	-1.9830	-1.2696	-1.5063	-0.5459	-1.4828	1.3268	-0.2432	-0.1808	0.2827	0.5096	0.2302	3.3281	5.4487	3.4181	0.6745	0.2535	0.3745	3.2339	5.0595	3.5153	0.6898	0.3598	0.3882	0.9061	82.7865	43.2985	3.2458	-0.8513	0.1999
789.5310	-1.5344	-1.9854	-1.2713	-1.5034	-0.5409	-1.4804	1.3214	-0.2384	-0.1748	0.2777	0.5084	0.2383	3.7521	4.8370	3.2939	0.6704	0.3116	0.3404	3.2323	5.0686	3.5138	0.6887	0.3596	0.3892	0.8985	82.9082	43.2355	3.2458	-0.8527	0.1973
789.5430	-1.5185	-1.9883	-1.2734	-1.5000	-0.5349	-1.4776	1.3233	-0.2437	-0.1727	0.2713	0.5044	0.2408	3.5935	5.1106	3.4116	0.6555	0.3169	0.3598	3.2304	5.0793	3.5118	0.6874	0.3593	0.3904	0.8898	83.0519	43.1597	3.2458	-0.8542	0.1942
789.5530	-1.5053	-1.9907	-1.2751	-1.4972	-0.5298	-1.4752	1.3207	-0.2436	-0.1709	0.2641	0.5068	0.2442	3.5775	5.2956	3.4679	0.6756	0.2832	0.2977	3.2288	5.0885	3.5100	0.6863	0.3590	0.3914	0.8825	83.1743	43.0955	3.2456	-0.8555	0.1918
789.5630	-1.4922	-1.9931	-1.2768	-1.4946	-0.5248	-1.4727	1.3195	-0.2447	-0.1646	0.2654	0.5017	0.2442	3.7119	5.0440	3.3679	0.6712	0.3230	0.4063	3.2277	5.0995	3.5080	0.6852	0.3590	0.3924	0.8804	83.3185	43.0295	3.2445	-0.8545	0.1897
789.5750	-1.4762	-1.9961	-1.2787	-1.4915	-0.5187	-1.4697	1.3172	-0.2459	-0.1620	0.2610	0.4959	0.2546	3.7125	5.1495	3.4391	0.6923	0.3631	0.3241	3.2278	5.1191	3.5050	0.6835	0.3597	0.3938	0.8949	83.5644	42.9469	3.2396	-0.8457	0.1891
789.5850	-1.4632	-1.9985	-1.2803	-1.4888	-0.5138	-1.4672	1.3161	-0.2458	-0.1581	0.2637	0.4997	0.2531	3.9044	5.1705	3.5484	0.6788	0.2624	0.3802	3.2263	5.1286	3.5031	0.6824	0.3595	0.3947	0.8881	83.6874	42.8852	3.2393	-0.8471	0.1870
789.5950	-1.4500	-2.0010	-1.2820	-1.4863	-0.5088	-1.4645	1.3166	-0.2476	-0.1561	0.2605	0.5002	0.2575	3.8212	5.2540	3.6431	0.7048	0.3080	0.3169	3.2248	5.1378	3.5012	0.6813	0.3592	0.3957	0.8813	83.8066	42.8228	3.2389	-0.8484	0.1850
789.6070	-1.4342	-2.0040	-1.2838	-1.4832	-0.5028	-1.4614	1.3124	-0.2459	-0.1499	0.2592	0.4940	0.2585	4.0846	5.2688	3.6241	0.6580	0.3310	0.3447	3.2230	5.1490	3.4988	0.6800	0.3589	0.3969	0.8735	83.9517	42.7480	3.2384	-0.8501	0.1826
789.6170	-1.4210	-2.0064	-1.2853	-1.4807	-0.4978	-1.4588	1.3151	-0.2493	-0.1468	0.2575	0.4959	0.2636	3.7326	5.4408	3.6505	0.6668	0.2739	0.3006	3.2216	5.1582	3.4969	0.6789	0.3586	0.3978	0.8676	84.0709	42.6866	3.2380	-0.8514	0.1807
789.6290	-1.4054	-2.0094	-1.2870	-1.4777	-0.4918	-1.4556	1.3114	-0.2495	-0.1408	0.2543	0.4951	0.2665	3.9868	5.5783	3.7174	0.6534	0.3080	0.3291	3.2199	5.1695	3.4945	0.6777	0.3583	0.3989	0.8604	84.2166	42.6119	3.2375	-0.8529	0.1784
789.6390	-1.3922	-2.0119	-1.2884	-1.4751	-0.4869	-1.4530	1.3136	-0.2470	-0.1373	0.2494	0.4940	0.2670	3.7193	5.1838	3.7125	0.6740	0.4148	0.3462	3.2185	5.1787	3.4924	0.6766	0.3580	0.3999	0.8549	84.3360	42.5503	3.2370	-0.8542	0.1765
789.6510	-1.3764	-2.0149	-1.2900	-1.4721	-0.4811	-1.4497	1.3108	-0.2504	-0.1297	0.2457	0.4974	0.2746	3.7593	5.5114	3.3984	0.6619	0.4108	0.3023	3.2169	5.1898	3.4899	0.6754	0.3577	0.4010	0.8486	84.4791	42.4765	3.2364	-0.8557	0.1742
789.6610	-1.3633	-2.0174	-1.2913	-1.4696	-0.4761	-1.4470	1.3113	-0.2467	-0.1278	0.2381	0.5022	0.2742	3.3897	5.0109	3.5092	0.6444	0.3144	0.3615	3.2155	5.1993	3.4878	0.6743	0.3575	0.4019	0.8435	84.6012	42.4149	3.2359	-0.8570	0.1724
789.6710	-1.3503	-2.0198	-1.2926	-1.4672	-0.4711	-1.4443	1.3085	-0.2517	-0.1246	0.2347	0.4950	0.2799	3.6737	5.4839	3.5838	0.6706	0.3409	0.3561	3.2142	5.2087	3.4857	0.6733	0.3572	0.4028	0.8387	84.7218	42.3534	3.2353	-0.8582	0.1706
789.6830	-1.3346	-2.0228	-1.2940	-1.4643	-0.4650	-1.4409	1.3080	-0.2474	-0.1203	0.2337	0.4885	0.2830	3.5309	5.2030	3.4336	0.6767	0.3984	0.3658	3.2127	5.2199	3.4831	0.6721	0.3569	0.4038	0.8333	84.8651	42.2805	3.2346	-0.8597	0.1684
789.6930	-1.3214	-2.0253	-1.2952	-1.4620	-0.4601	-1.4380	1.3064	-0.2513	-0.1152	0.2306	0.4941	0.2895	3.4922	5.4562	3.2028	0.6619	0.3325	0.3047	3.2114	5.2294	3.4809	0.6711	0.3567	0.4047	0.8291	84.9873	42.2197	3.2340	-0.8609	0.1667
789.7050	-1.3058	-2.0283	-1.2965	-1.4593	-0.4542	-1.4346	1.3030	-0.2494	-0.1117	0.2294	0.4938	0.2909	3.6266	5.3129	3.3957	0.7016	0.3749	0.3062	3.2098	5.2409	3.4782	0.6699	0.3564	0.4058	0.8239	85.1341	42.1459	3.2332	-0.8623	0.1646
789.7150	-1.2928	-2.0308	-1.2976	-1.4570	-0.4493	-1.4316	1.3018	-0.2509	-0.1100	0.2289	0.4923	0.2883	3.6557	5.2327	3.2868	0.6651	0.3380	0.2970	3.2086	5.2501	3.4760	0.6689	0.3561	0.4066	0.8201	85.2525	42.0858	3.2326	-0.8634	0.1629
789.7250	-1.2798	-2.0333	-1.2987	-1.4548	-0.4443	-1.4287	1.2994	-0.2525	-0.1091	0.2295	0.4942	0.2912	3.8678	5.4221	3.3901	0.6422	0.2943	0.3336	3.2076	5.2619	3.4722	0.6679	0.3561	0.4074	0.8196	85.4013	42.0101	3.2320	-0.8619	0.1599
789.7370	-1.2641	-2.0364	-1.3000	-1.4521	-0.4385	-1.4252	1.3017	-0.2494	-0.1050	0.2255	0.4927	0.2920	3.6620	5.2776	3.4182	0.6617	0.3430	0.3746	3.2070	5.2796	3.4652	0.6668	0.3566	0.4080	0.8250	85.6190	41.8981	3.2315	-0.8556	0.1547
789.7470	-1.2512	-2.0389	-1.3010	-1.4499	-0.4336	-1.4222	1.2981	-0.2520	-0.1033	0.2258	0.4881	0.2983	3.9759	5.4458	3.6087	0.6427	0.4101	0.3260	3.2058	5.2893	3.4628	0.6658	0.3564	0.4089	0.8216	85.7397	41.8399	3.2306	-0.8567	0.1534
789.7590	-1.2356	-2.0419	-1.3022	-1.4473	-0.4276	-1.4186	1.3001	-0.2488	-0.0970	0.2224	0.4912	0.3041	3.6847	5.1785	3.2457	0.6282	0.3252	0.3157	3.2044	5.3007	3.4600	0.6646	0.3562	0.4099	0.8177	85.8819	41.7700	3.2295	-0.8581	0.1519
789.7690	-1.2227	-2.0444	-1.3031	-1.4451	-0.4228	-1.4156	1.2969	-0.2536	-0.0980	0.2167	0.4908	0.3038	4.0702	5.5487	3.3673	0.6568	0.2962	0.3429	3.2033	5.3103	3.4576	0.6636	0.3560	0.4107	0.8145	86.0010	41.7118	3.2285	-0.8593	0.1507
789.7810	-1.2070	-2.0474	-1.3043	-1.4424	-0.4169	-1.4120	1.3000	-0.2502	-0.0922	0.2154	0.4911	0.3107	3.6243	5.2636	3.3812	0.6319	0.3188	0.3490	3.2019	5.3215	3.4547	0.6625	0.3557	0.4117	0.8109	86.1416	41.6421	3.2274	-0.8606	0.1492
789.7910	-1.1940	-2.0499	-1.3052	-1.4402	-0.4119	-1.4089	1.2961	-0.2522	-0.0888	0.2101	0.4919	0.3161	3.6571	5.2318	3.3815	0.6245	0.2710	0.3068	3.2008	5.3307	3.4523	0.6615	0.3555	0.4125	0.8080	86.2555	41.5840	3.2264	-0.8617	0.1480
789.8010	-1.1812	-2.0524	-1.3060	-1.4381	-0.4070	-1.4057	1.2947	-0.2542	-0.0872	0.2063	0.4910	0.3126	3.6669	5.5498	3.4542	0.6400	0.3132	0.3336	3.1996	5.3403	3.4498	0.6605	0.3553	0.4133	0.8053	86.3746	41.5259	3.2254	-0.8628	0.1468
789.8130	-1.1655	-2.0554	-1.3071	-1.4356	-0.4012	-1.4019	1.2939	-0.2542	-0.0824	0.2020	0.4877	0.3173	3.6115	5.2939	3.4176	0.6418	0.3341	0.2668	3.1983	5.3518	3.4468	0.6594	0.3551	0.4143	0.8020	86.5176	41.4561	3.2242	-0.8640	0.1454
789.8230	-1.1527	-2.0580	-1.3079	-1.4336	-0.3963	-1.3987	1.2923	-0.2552	-0.0787	0.1999	0.4881	0.3143	3.7546	5.5338	3.4791	0.6498	0.2938	0.3380	3.1972	5.3615	3.4442	0.6584	0.3549	0.4151	0.7993	86.6388	41.3974	3.2231	-0.8650	0.1442
789.8350	-1.1371	-2.0611	-1.3088	-1.4312	-0.3905	-1.3949	1.2918	-0.2541	-0.0746	0.1981	0.4923	0.3129	3.4077	5.3531	3.3832	0.6508	0.2785	0.3623	3.1959	5.3733	3.4410	0.6573	0.3547	0.4160	0.7961	86.7847	41.3262	3.2217	-0.8662	0.1428
789.8450	-1.1243	-2.0637	-1.3096	-1.4292	-0.3856	-1.3917	1.2875	-0.2547	-0.0727	0.1966	0.4900	0.3202	3.6157	5.5607	3.4728	0.6690	0.3188	0.3564	3.1948	5.3830	3.4383	0.6563	0.3545	0.4168	0.7934	86.9054	41.2667	3.2206	-0.8671	0.1416
789.8570	-1.1087	-2.0668	-1.3104	-1.4269	-0.3797	-1.3879	1.2894	-0.2519	-0.0704	0.1961	0.4883	0.3276	3.5606	5.4444	3.5134	0.6453	0.2960	0.3092	3.1935	5.3948	3.4351	0.6552	0.3543	0.4177	0.7905	87.0517	41.1959	3.2191	-0.8683	0.1403
789.8670	-1.0958	-2.0693	-1.3111	-1.4250	-0.3748	-1.3846	1.2836	-0.2552	-0.0690	0.1980	0.4911	0.3268	3.9592	5.9076	3.6896	0.6371	0.2423	0.3477	3.1924	5.4045	3.4325	0.6543	0.3541	0.4185	0.7883	87.1713	41.1378	3.2180	-0.8692	0.1392
789.8770	-1.0830	-2.0718	-1.3118	-1.4230	-0.3700	-1.3813	1.2855	-0.2540	-0.0646	0.1954	0.4863	0.3320	3.7936	5.8938	3.5661	0.6320	0.3125	0.3256	3.1913	5.4137	3.4298	0.6533	0.3539	0.4193	0.7863	87.2853	41.0799	3.2168	-0.8701	0.1381
789.8890	-1.0677	-2.0748	-1.3126	-1.4208	-0.3641	-1.3774	1.2852	-0.2522	-0.0597	0.1923	0.4845	0.3357	3.8450	5.5788	3.5637	0.6475	0.3317	0.3464	3.1901	5.4249	3.4267	0.6522	0.3537	0.4202	0.7841	87.4251	41.0108	3.2153	-0.8712	0.1367
789.8990	-1.0547	-2.0774	-1.3131	-1.4189	-0.3593	-1.3740	1.2852	-0.2547	-0.0558	0.1903	0.4904	0.3317	3.7088	5.9010	3.4427	0.6369	0.2682	0.3864	3.1897	5.4407	3.4174	0.6517	0.3543	0.4202	0.7899	87.6165	40.8895	3.2180	-0.8648	0.1284
789.9110	-1.0392	-2.0803	-1.3138	-1.4166	-0.3535	-1.3700	1.2820	-0.2526	-0.0535	0.1874	0.4903	0.3383	3.8207	5.3422	3.5161	0.6452	0.2558	0.3244	3.1886	5.4520	3.4144	0.6506	0.3541	0.4211	0.7884	87.7535	40.8252	3.2165	-0.8659	0.1275
789.9210	-1.0265	-2.0828	-1.3144	-1.4148	-0.3486	-1.3665	1.2823	-0.2560	-0.0498	0.1827	0.4854	0.3387	3.6538	5.6663	3.4017	0.6484	0.2889	0.3100	3.1876	5.4616	3.4118	0.6497	0.3539	0.4218	0.7871	87.8698	40.7710	3.2151	-0.8668	0.1268
789.9310	-1.0137	-2.0854	-1.3148	-1.4130	-0.3437	-1.3632	1.2824	-0.2519	-0.0466	0.1816	0.4871	0.3366	3.5732	5.1496	3.4011	0.6376	0.2572	0.4097	3.1866	5.4711	3.4092	0.6488	0.3538	0.4225	0.7859	87.9855	40.7170	3.2138	-0.8676	0.1260
789.9430	-0.9984	-2.0884	-1.3153	-1.4108	-0.3379	-1.3590	1.2796	-0.2562	-0.0417	0.1791	0.4849	0.3415	3.9213	5.6428	3.1297	0.6050	0.3051	0.3677	3.1855	5.4830	3.4060	0.6477	0.3536	0.4234	0.7844	88.1297	40.6518	3.2121	-0.8686	0.1251
789.9530	-0.9856	-2.0910	-1.3157	-1.4089	-0.3331	-1.3557	1.2823	-0.2522	-0.0421	0.1746	0.4833	0.3463	3.5409	5.2684	3.2803	0.6294	0.3607	0.3555	3.1846	5.4927	3.4034	0.6469	0.3535	0.4241	0.7833	88.2474	40.5977	3.2107	-0.8694	0.1244
789.9650	-0.9703	-2.0941	-1.3163	-1.4068	-0.3273	-1.3515	1.2786	-0.2568	-0.0395	0.1715	0.4869	0.3509	3.9841	5.6648	3.3319	0.6315	0.2671	0.3277	3.1834	5.5046	3.4001	0.6458	0.3533	0.4249	0.7817	88.3913	40.5316	3.2089	-0.8703	0.1235
789.9750	-0.9574	-2.0967	-1.3167	-1.4050	-0.3225	-1.3481	1.2789	-0.2553	-0.0393	0.1692	0.4863	0.3495	3.6113	5.6910	3.3566	0.6372	0.2728	0.4392	3.1825	5.5146	3.3973	0.6449	0.3532	0.4257	0.7804	88.5132	40.4762	3.2075	-0.8711	0.1228
789.9850	-0.9446	-2.0993	-1.3171	-1.4034	-0.3176	-1.3445	1.2755	-0.2551	-0.0395	0.1688	0.4834	0.3576	3.5460	5.6051	3.6279	0.6062	0.2947	0.3148	3.1815	5.5241	3.3945	0.6440	0.3531	0.4263	0.7793	88.6276	40.4215	3.2060	-0.8718	0.1221
789.9970	-0.9294	-2.1024	-1.3175	-1.4014	-0.3118	-1.3402	1.2757	-0.2565	-0.0367	0.1661	0.4835	0.3584	3.7139	5.9728	3.6326	0.6073	0.2917	0.3517	3.1804	5.5360	3.3911	0.6430	0.3529	0.4272	0.7778	88.7727	40.3544	3.2041	-0.8727	0.1213
790.0070	-0.9167	-2.1049	-1.3179	-1.3997	-0.3069	-1.3366	1.2740	-0.2533	-0.0339	0.1640	0.4830	0.3580	3.8383	5.4962	3.6385	0.6220	0.2764	0.3260	3.1795	5.5455	3.3883	0.6421	0.3528	0.4279	0.7768	88.8877	40.3001	3.2025	-0.8734	0.1206
790.0190	-0.9013	-2.1081	-1.3182	-1.3978	-0.3011	-1.3323	1.2736	-0.2557	-0.0284	0.1617	0.4779	0.3541	3.6657	5.9609	3.4978	0.6337	0.3555	0.3592	3.1784	5.5572	3.3850	0.6410	0.3526	0.4287	0.7757	89.0286	40.2349	3.2006	-0.8742	0.1197
790.0290	-0.8886	-2.1106	-1.3185	-1.3962	-0.2964	-1.3286	1.2736	-0.2510	-0.0271	0.1637	0.4839	0.3598	3.3954	5.4499	3.5889	0.6419	0.2818	0.3426	3.1775	5.5666	3.3824	0.6402	0.3525	0.4294	0.7750	89.1434	40.1820	3.1991	-0.8748	0.1190
790.0410	-0.8734	-2.1136	-1.3188	-1.3942	-0.2906	-1.3243	1.2699	-0.2542	-0.0231	0.1623	0.4857	0.3622	3.7955	5.6418	3.5331	0.5878	0.3123	0.3400	3.1764	5.5778	3.3792	0.6391	0.3524	0.4302	0.7744	89.2786	40.1186	3.1973	-0.8756	0.1182
790.0510	-0.8607	-2.1161	-1.3190	-1.3926	-0.2858	-1.3207	1.2722	-0.2516	-0.0209	0.1589	0.4821	0.3645	3.4937	5.4473	3.5445	0.6350	0.3125	0.3497	3.1755	5.5873	3.3765	0.6383	0.3522	0.4309	0.7737	89.3939	40.0651	3.1957	-0.8762	0.1175
790.0610	-0.8479	-2.1186	-1.3192	-1.3911	-0.2809	-1.3171	1.2661	-0.2559	-0.0164	0.1606	0.4858	0.3626	3.9522	5.7483	3.4396	0.5886	0.2656	0.3913	3.1747	5.5968	3.3739	0.6374	0.3521	0.4315	0.7732	89.5087	40.0129	3.1942	-0.8768	0.1169
790.0730	-0.8327	-2.1217	-1.3193	-1.3893	-0.2751	-1.3127	1.2672	-0.2539	-0.0128	0.1577	0.4813	0.3701	3.5601	5.6249	3.2972	0.6144	0.2478	0.3323	3.1738	5.6120	3.3626	0.6370	0.3524	0.4313	0.7740	89.6918	39.8712	3.1989	-0.8729	0.1058
790.0830	-0.8200	-2.1242	-1.3195	-1.3877	-0.2703	-1.3090	1.2656	-0.2550	-0.0119	0.1545	0.4761	0.3725	3.7140	5.5511	3.3591	0.5911	0.3321	0.3437	3.1729	5.6218	3.3599	0.6362	0.3523	0.4320	0.7739	89.8083	39.8213	3.1972	-0.8735	0.1054
790.0950	-0.8049	-2.1273	-1.3196	-1.3859	-0.2646	-1.3044	1.2660	-0.2565	-0.0100	0.1511	0.4792	0.3730	3.6059	5.8984	3.2944	0.6214	0.3054	0.3219	3.1719	5.6336	3.3566	0.6352	0.3522	0.4327	0.7737	89.9485	39.7605	3.1951	-0.8742	0.1049
790.1050	-0.7921	-2.1298	-1.3197	-1.3844	-0.2597	-1.3008	1.2624	-0.2538	-0.0099	0.1485	0.4826	0.3702	3.7095	5.5390	3.4204	0.6298	0.2722	0.4424	3.1711	5.6432	3.4178	0.6344	0.3521	0.4333	0.7734	90.0625	39.7091	3.1934	-0.8746	0.1045
790.1150	-0.7795	-2.1324	-1.3198	-1.3829	-0.2549	-1.2970	1.2615	-0.2569	-0.0064	0.1468	0.4802	0.3740	3.9150	5.8947	3.5761	0.6291	0.3096	0.3515	3.1703	5.6529	3.5499	0.6336	0.3520	0.4339	0.7731	90.1787	39.6582	3.1915	-0.8751	0.1041
790.1250	-0.7669	-2.1350	-1.3198	-1.3815	-0.2501	-1.2933	1.2626	-0.2535	-0.0038	0.1469	0.4820	0.3795	3.6576	5.7975	3.5802	0.6395	0.2916	0.3618	3.1695	5.6627	3.6816	0.6328	0.3519	0.4346	0.7731	90.2953	39.6085	3.1898	-0.8756	0.1037
790.1350	-0.7544	-2.1376	-1.3198	-1.3801	-0.2453	-1.2895	1.2612	-0.2553	-0.0009	0.1461	0.4802	0.3830	3.9391	5.9942	3.6082	0.5979	0.3236	0.3551	3.1687	5.6724	3.8127	0.6320	0.3518	0.4352	0.7730	90.4114	39.5584	3.1880	-0.8761	0.1033
790.1470	-0.7391	-2.1406	-1.3198	-1.3783	-0.2397	-1.2850	1.2631	-0.2539	0.0000	0.1423	0.4805	0.3852	3.4970	5.8713	3.8399	0.6317	0.3417	0.3704	3.1677	5.6843	3.9694	0.6311	0.3517	0.4359	0.7728	90.5526	39.4979	3.1859	-0.8766	0.1029
790.1570	-0.7265	-2.1432	-1.3198	-1.3769	-0.2349	-1.2810	1.2594	-0.2538	0.0002	0.1363	0.4889	0.3849	3.6468	5.7394	4.0000	0.6628	0.2543	0.3504	3.1669	5.6937	4.0946	0.6303	0.3516	0.4365	0.7729	90.6640	39.4488	3.1841	-0.8770	0.1025
790.1670	-0.7140	-2.1457	-1.3198	-1.3754	-0.2301	-1.2771	1.2596	-0.2563	0.0024	0.1360	0.4866	0.3886	3.6078	6.0166	4.0835	0.6376	0.3021	0.3060	3.1661	5.7033	4.2167	0.6295	0.3516	0.4371	0.7729	90.7788	39.3993	3.1823	-0.8774	0.1021
790.1770	-0.7014	-2.1482	-1.3197	-1.3741	-0.2252	-1.2732	1.2605	-0.2523	0.0040	0.1345	0.4857	0.3858	3.3740	5.6099	4.3123	0.6345	0.2650	0.3231	3.1653	5.7126	4.3386	0.6287	0.3515	0.4377	0.7731	90.8892	39.3508	3.1805	-0.8778	0.1017
790.1870	-0.6889	-2.1508	-1.3197	-1.3727	-0.2204	-1.2694	1.2570	-0.2546	0.0074	0.1329	0.4824	0.3835	3.6345	5.6904	4.3422	0.6026	0.2816	0.3952	3.1645	5.7222	4.4597	0.6279	0.3514	0.4383	0.7730	91.0036	39.3005	3.1786	-0.8781	0.1014
790.1970	-0.6762	-2.1533	-1.3196	-1.3714	-0.2156	-1.2654	1.2594	-0.2514	0.0096	0.1321	0.4738	0.3853	3.3209	5.5229	4.4040	0.6169	0.3746	0.3630	3.1637	5.7317	4.5806	0.6271	0.3513	0.4389	0.7730	91.1168	39.2513	3.1767	-0.8785	0.1010
790.2090	-0.6611	-2.1563	-1.3195	-1.3698	-0.2098	-1.2608	1.2531	-0.2561	0.0110	0.1289	0.4764	0.3907	3.7993	5.9079	4.5378	0.6133	0.2631	0.3336	3.1628	5.7433	4.6304	0.6261	0.3512	0.4396	0.7730	91.2546	39.1913	3.1744	-0.8788	0.1005
790.2190	-0.6486	-2.1589	-1.3194	-1.3685	-0.2051	-1.2569	1.2529	-0.2556	0.0122	0.1276	0.4789	0.3927	3.7057	5.9385	4.5425	0.6004	0.2804	0.4026	3.1620	5.7528	4.6279	0.6253	0.3512	0.4402	0.7731	91.3686	39.1425	3.1725	-0.8791	0.1002
790.2290	-0.6361	-2.1615	-1.3193	-1.3673	-0.2003	-1.2530	1.2529	-0.2553	0.0120	0.1264	0.4767	0.3978	3.7196	5.7546	4.7349	0.6656	0.3300	0.3698	3.1612	5.7622	4.6253	0.6245	0.3511	0.4408	0.7731	91.4802	39.0928	3.1706	-0.8794	0.0998
790.2390	-0.6236	-2.1640	-1.3191	-1.3660	-0.1956	-1.2491	1.2507	-0.2565	0.0150	0.1272	0.4794	0.3973	3.8854	5.9807	4.7371	0.6006	0.3142	0.3671	3.1605	5.7716	4.6228	0.6237	0.3510	0.4414	0.7732	91.5919	39.0441	3.1686	-0.8796	0.0994
790.2490	-0.6110	-2.1665	-1.3190	-1.3647	-0.1908	-1.2451	1.2537	-0.2528	0.0154	0.1231	0.4776	0.4023	3.6161	5.7152	4.8616	0.6705	0.3849	0.3283	3.1597	5.7811	4.6202	0.6229	0.3510	0.4420	0.7733	91.7051	38.9950	3.1667	-0.8799	0.0991
790.2590	-0.5985	-2.1691	-1.3188	-1.3635	-0.1860	-1.2410	1.2486	-0.2563	0.0182	0.1242	0.4765	0.4036	3.9905	6.0128	4.8816	0.6145	0.3845	0.2944	3.1596	5.7945	4.6146	0.6226	0.3511	0.4422	0.7807	91.8638	38.9165	3.1691	-0.8775	0.0947
790.2690	-0.5861	-2.1716	-1.3186	-1.3623	-0.1812	-1.2370	1.2503	-0.2541	0.0208	0.1228	0.4810	0.4023	3.7497	6.0068	4.7580	0.5844	0.3149	0.3345	3.1588	5.8039	4.6121	0.6218	0.3511	0.4427	0.7809	91.9746	38.8696	3.1670	-0.8777	0.0945
790.2810	-0.5711	-2.1747	-1.3184	-1.3608	-0.1754	-1.2321	1.2510	-0.2542	0.0223	0.1203	0.4746	0.4034	3.5619	5.8969	4.8861	0.6397	0.3905	0.3645	3.1579	5.8151	4.6092	0.6209	0.3510	0.4434	0.7812	92.1068	38.8135	3.1645	-0.8779	0.0942
790.2910	-0.5585	-2.1772	-1.3181	-1.3597	-0.1707	-1.2281	1.2497	-0.2561	0.0250	0.1191	0.4754	0.4023	3.4283	6.0118	4.8810	0.6489	0.3364	0.4159	3.1572	5.8248	4.6066	0.6201	0.3510	0.4440	0.7812	92.2204	38.7659	3.1624	-0.8780	0.0941
790.3010	-0.5459	-2.1797	-1.3178	-1.3585	-0.1659	-1.2240	1.2477	-0.2553	0.0270	0.1184	0.4803	0.4044	3.3884	5.8125	4.9038	0.6353	0.2679	0.3710	3.1564	5.8341	4.6042	0.6193	0.3509	0.4446	0.7816	92.3299	38.7203	3.1604	-0.8782	0.0939
790.3130	-0.5310	-2.1828	-1.3175	-1.3571	-0.1602	-1.2192	1.2458	-0.2561	0.0325	0.1175	0.4748	0.4107	3.6458	6.1243	4.6611	0.6042	0.3441	0.3492	3.1556	5.8458	4.6014	0.6184	0.3509	0.4452	0.7819	92.4673	38.6655	3.1579	-0.8783	0.0937
790.3230	-0.5186	-2.1854	-1.3172	-1.3559	-0.1553	-1.2150	1.2454	-0.2526	0.0332	0.1156	0.4734	0.4130	3.5455	5.7226	4.7563	0.5822	0.3910	0.3293	3.1548	5.8554	4.5988	0.6176	0.3508	0.4458	0.7819	92.5811	38.6178	3.1558	-0.8784	0.0935
790.3350	-0.5038	-2.1885	-1.3167	-1.3546	-0.1496	-1.2100	1.2436	-0.2543	0.0358	0.1126	0.4747	0.4124	3.8563	5.9618	4.7205	0.5823	0.3055	0.3229	3.1540	5.8670	4.5961	0.6167	0.3508	0.4465	0.7824	92.7177	38.5648	3.1534	-0.8785	0.0932
790.3450	-0.4912	-2.1910	-1.3164	-1.3534	-0.1448	-1.2060	1.2435	-0.2516	0.0365	0.1093	0.4705	0.4126	3.7129	5.7777	4.8000	0.6104	0.3396	0.3680	3.1532	5.8765	4.5935	0.6159	0.3508	0.4470	0.7824	92.8291	38.5169	3.1511	-0.8785	0.0931
790.3550	-0.4788	-2.1936	-1.3160	-1.3524	-0.1402	-1.2018	1.2408	-0.2550	0.0373	0.1085	0.4759	0.4123	3.8554	6.1456	4.8135	0.5877	0.3276	0.3917	3.1525	5.8859	4.5912	0.6152	0.3507	0.4476	0.7828	92.9401	38.4724	3.1491	-0.8786	0.0929
790.3670	-0.4640	-2.1966	-1.3155	-1.3510	-0.1344	-1.1969	1.2412	-0.2538	0.0413	0.1070	0.4808	0.4187	3.7720	6.1099	4.7370	0.6062	0.2893	0.3875	3.1516	5.8975	4.5885	0.6143	0.3507	0.4483	0.7831	93.0765	38.4186	3.1465	-0.8786	0.0927
790.3770	-0.4515	-2.1992	-1.3151	-1.3500	-0.1297	-1.1928	1.2423	-0.2541	0.0428	0.1065	0.4743	0.4192	3.7088	6.0862	4.7819	0.6214	0.3606	0.4007	3.1509	5.9068	4.5862	0.6135	0.3507	0.4488	0.7834	93.1868	38.3742	3.1444	-0.8786	0.0925
790.3890	-0.4367	-2.2022	-1.3145	-1.3487	-0.1239	-1.1877	1.2404	-0.2530	0.0452	0.1057	0.4694	0.4229	3.9134	6.2576	4.6294	0.5974	0.3522	0.3587	3.1501	5.9183	4.5834	0.6126	0.3506	0.4495	0.7837	93.3224	38.3205	3.1418	-0.8786	0.0923
790.3990	-0.4243	-2.2047	-1.3141	-1.3477	-0.1191	-1.1835	1.2418	-0.2526	0.0446	0.1021	0.4737	0.4259	3.5317	5.9822	4.8128	0.6041	0.2926	0.3156	3.1494	5.9275	4.5813	0.6118	0.3506	0.4501	0.7843	93.4300	38.2780	3.1397	-0.8786	0.0921
790.4090	-0.4119	-2.2071	-1.3136	-1.3466	-0.1144	-1.1791	1.2380	-0.2538	0.0461	0.1003	0.4705	0.4243	3.7818	6.0506	4.7959	0.5857	0.3814	0.3312	3.1487	5.9367	4.5792	0.6111	0.3506	0.4506	0.7849	93.5388	38.2355	3.1377	-0.8785	0.0919
790.4210	-0.3970	-2.2102	-1.3130	-1.3454	-0.1087	-1.1740	1.2388	-0.2517	0.0464	0.0950	0.4753	0.4234	3.4601	5.7223	4.8908	0.6332	0.3218	0.3676	3.1479	5.9478	4.5767	0.6102	0.3505	0.4513	0.7854	93.6691	38.1840	3.1352	-0.8785	0.0917
790.4310	-0.3846	-2.2127	-1.3125	-1.3444	-0.1039	-1.1698	1.2365	-0.2540	0.0506	0.0937	0.4776	0.4255	3.5601	5.9642	4.8608	0.6154	0.2859	0.3518	3.1472	5.9571	4.5744	0.6094	0.3505	0.4519	0.7857	93.7791	38.1399	3.1330	-0.8783	0.0915
790.4410	-0.3723	-2.2153	-1.3120	-1.3434	-0.0992	-1.1656	1.2364	-0.2518	0.0545	0.0935	0.4740	0.4278	3.4742	5.9580	4.5960	0.6159	0.3366	0.4159	3.1464	5.9672	4.5650	0.6094	0.3505	0.4514	0.7851	93.8977	38.0268	3.1390	-0.8775	0.0804
790.4510	-0.3600	-2.2178	-1.3115	-1.3425	-0.0944	-1.1614	1.2355	-0.2543	0.0529	0.0932	0.4794	0.4280	3.5230	5.9921	4.7229	0.5799	0.2429	0.4490	3.1457	5.9767	4.5627	0.6087	0.3505	0.4519	0.7857	94.0081	37.9854	3.1368	-0.8774	0.0804
790.4610	-0.3476	-2.2204	-1.3109	-1.3416	-0.0897	-1.1570	1.2346	-0.2553	0.0552	0.0912	0.4771	0.4352	3.5357	6.0930	4.7223	0.6192	0.3077	0.3408	3.1450	5.9862	4.5603	0.6080	0.3505	0.4524	0.7861	94.1191	37.9420	3.1345	-0.8772	0.0804
790.4710	-0.3353	-2.2229	-1.3103	-1.3406	-0.0849	-1.1527	1.2337	-0.2523	0.0561	0.0900	0.4749	0.4375	3.6580	5.8878	4.7941	0.5962	0.2992	0.3385	3.1444	5.9958	4.5579	0.6073	0.3505	0.4529	0.7864	94.2320	37.8993	3.1322	-0.8770	0.0804
790.4830	-0.3204	-2.2260	-1.3097	-1.3395	-0.0792	-1.1474	1.2317	-0.2541	0.0579	0.0930	0.4783	0.4337	3.6810	6.1722	4.8291	0.5675	0.2563	0.3236	3.1436	6.0069	4.5552	0.6065	0.3505	0.4535	0.7870	94.3615	37.8495	3.1294	-0.8767	0.0803
790.4930	-0.3081	-2.2285	-1.3091	-1.3387	-0.0745	-1.1431	1.2303	-0.2506	0.0598	0.0873	0.4754	0.4341	3.7828	6.0487	4.8690	0.5973	0.3315	0.3527	3.1429	6.0165	4.5529	0.6058	0.3505	0.4540	0.7874	94.4735	37.8074	3.1271	-0.8764	0.0803
790.5030	-0.2958	-2.2311	-1.3085	-1.3377	-0.0698	-1.1387	1.2293	-0.2545	0.0605	0.0868	0.4773	0.4350	3.7351	6.3998	4.8241	0.5846	0.3032	0.3207	3.1422	6.0258	4.5505	0.6051	0.3505	0.4545	0.7878	94.5825	37.7649	3.1246	-0.8762	0.0803
790.5130	-0.2835	-2.2337	-1.3078	-1.3369	-0.0650	-1.1344	1.2293	-0.2518	0.0628	0.0867	0.4781	0.4360	3.6806	6.3208	4.8221	0.5837	0.3267	0.3684	3.1415	6.0354	4.5484	0.6044	0.3505	0.4550	0.7883	94.6937	37.7250	3.1224	-0.8759	0.0803
790.5250	-0.2688	-2.2367	-1.3070	-1.3359	-0.0592	-1.1292	1.2291	-0.2516	0.0632	0.0878	0.4740	0.4382	3.5853	6.2299	4.8877	0.5751	0.3393	0.4038	3.1407	6.0465	4.5457	0.6035	0.3505	0.4556	0.7889	94.8238	37.6760	3.1196	-0.8755	0.0803
790.5350	-0.2565	-2.2391	-1.3063	-1.3350	-0.0545	-1.1248	1.2273	-0.2512	0.0652	0.0838	0.4725	0.4395	3.7741	6.2391	4.8761	0.6185	0.3276	0.4261	3.1401	6.0556	4.5437	0.6028	0.3505	0.4561	0.7895	94.9305	37.6368	3.1173	-0.8753	0.0803
790.5470	-0.2418	-2.2421	-1.3056	-1.3340	-0.0488	-1.1195	1.2285	-0.2514	0.0674	0.0834	0.4775	0.4410	3.6294	6.0225	4.9142	0.6087	0.2805	0.3868	3.1393	6.0665	4.5413	0.6020	0.3505	0.4567	0.7903	95.0575	37.5902	3.1145	-0.8749	0.0802
790.5570	-0.2295	-2.2446	-1.3048	-1.3332	-0.0442	-1.1150	1.2252	-0.2514	0.0724	0.0850	0.4743	0.4403	3.6283	6.1198	4.7707	0.5733	0.3491	0.3767	3.1387	6.0759	4.5392	0.6013	0.3505	0.4572	0.7907	95.1678	37.5499	3.1122	-0.8745	0.0802
790.5690	-0.2148	-2.2476	-1.3040	-1.3322	-0.0385	-1.1096	1.2258	-0.2496	0.0731	0.0820	0.4807	0.4399	3.6167	5.9307	4.7037	0.5798	0.2841	0.3974	3.1379	6.0870	4.5369	0.6004	0.3505	0.4578	0.7915	95.2968	37.5046	3.1095	-0.8741	0.0802
790.5790	-0.2025	-2.2501	-1.3032	-1.3314	-0.0337	-1.1052	1.2240	-0.2517	0.0725	0.0783	0.4796	0.4437	3.5395	6.1516	4.7892	0.6021	0.2926	0.3632	3.1372	6.0961	4.5348	0.5997	0.3505	0.4583	0.7920	95.4039	37.4651	3.1071	-0.8737	0.0802
790.5890	-0.1904	-2.2526	-1.3024	-1.3306	-0.0289	-1.1007	1.2238	-0.2510	0.0774	0.0803	0.4715	0.4464	3.7664	6.1733	4.6129	0.5532	0.3602	0.3691	3.1366	6.1054	4.5330	0.5990	0.3505	0.4588	0.7926	95.5116	37.4278	3.1048	-0.8734	0.0802
790.6010	-0.1757	-2.2557	-1.3016	-1.3297	-0.0232	-1.0954	1.2240	-0.2529	0.0775	0.0767	0.4712	0.4524	3.6757	6.3648	4.6844	0.6067	0.2861	0.3306	3.1358	6.1165	4.5305	0.5982	0.3505	0.4594	0.7930	95.6417	37.3802	3.1019	-0.8728	0.0801
790.6110	-0.1634	-2.2583	-1.3008	-1.3290	-0.0184	-1.0909	1.2209	-0.2534	0.0784	0.0767	0.4717	0.4539	3.8644	6.5150	4.8297	0.5736	0.3117	0.3473	3.1351	6.1258	4.5284	0.5975	0.3505	0.4599	0.7934	95.7503	37.3407	3.0995	-0.8724	0.0801
790.6210	-0.1511	-2.2607	-1.3000	-1.3283	-0.0138	-1.0863	1.2214	-0.2503	0.0790	0.0749	0.4702	0.4525	3.7950	6.2359	4.8031	0.5737	0.3563	0.3499	3.1345	6.1350	4.5263	0.5967	0.3505	0.4604	0.7937	95.8579	37.3009	3.0970	-0.8719	0.0801
790.6310	-0.1390	-2.2633	-1.2992	-1.3275	-0.0090	-1.0818	1.2193	-0.2519	0.0822	0.0730	0.4745	0.4528	3.8758	6.4109	4.7780	0.5703	0.3225	0.3570	3.1369	6.1597	4.5480	0.5951	0.3507	0.4639	0.8312	96.1512	37.4902	3.0856	-0.8703	0.1107
790.6410	-0.1269	-2.2658	-1.2984	-1.3268	-0.0043	-1.0772	1.2200	-0.2473	0.0842	0.0728	0.4716	0.4522	3.7978	6.0564	4.7786	0.5898	0.3546	0.4192	3.1362	6.1692	4.5469	0.5942	0.3507	0.4646	0.8307	96.2615	37.4538	3.0830	-0.8699	0.1110
790.6510	-0.1147	-2.2683	-1.2976	-1.3261	0.0004	-1.0727	1.2217	-0.2516	0.0851	0.0689	0.4704	0.4552	3.6577	6.4440	4.8491	0.5818	0.3550	0.3969	3.1355	6.1785	4.5459	0.5934	0.3507	0.4653	0.8304	96.3694	37.4181	3.0805	-0.8694	0.1112
790.6630	-0.1000	-2.2713	-1.2966	-1.3253	0.0061	-1.0673	1.2191	-0.2490	0.0894	0.0679	0.4745	0.4589	3.7029	6.3292	4.7482	0.5703	0.3356	0.4382	3.1347	6.1896	4.5448	0.5924	0.3508	0.4662	0.8300	96.4993	37.3769	3.0775	-0.8688	0.1114
790.6730	-0.0878	-2.2738	-1.2957	-1.3247	0.0107	-1.0627	1.2182	-0.2517	0.0907	0.0674	0.4725	0.4613	3.5064	6.4522	4.7949	0.5830	0.3657	0.4101	3.1340	6.1988	4.5439	0.5915	0.3508	0.4669	0.8298	96.6062	37.3431	3.0749	-0.8683	0.1117
790.6830	-0.0756	-2.2763	-1.2947	-1.3240	0.0155	-1.0580	1.2158	-0.2509	0.0952	0.0646	0.4750	0.4643	3.6231	6.4705	4.7971	0.5969	0.3192	0.3815	3.1333	6.2081	4.5431	0.5907	0.3508	0.4676	0.8295	96.7143	37.3095	3.0724	-0.8678	0.1119
790.6930	-0.0635	-2.2788	-1.2938	-1.3233	0.0202	-1.0533	1.2161	-0.2463	0.0956	0.0618	0.4763	0.4649	3.7211	6.0104	4.7397	0.5458	0.2932	0.3663	3.1326	6.2174	4.5425	0.5898	0.3509	0.4683	0.8293	96.8225	37.2779	3.0700	-0.8673	0.1121
790.7050	-0.0490	-2.2818	-1.2926	-1.3226	0.0260	-1.0478	1.2148	-0.2497	0.0999	0.0603	0.4698	0.4652	3.5494	6.2610	4.6846	0.5482	0.3172	0.3756	3.1318	6.2287	4.5416	0.5888	0.3509	0.4692	0.8289	96.9539	37.2387	3.0670	-0.8666	0.1124
790.7150	-0.0369	-2.2842	-1.2916	-1.3220	0.0307	-1.0431	1.2142	-0.2474	0.1026	0.0581	0.4708	0.4698	3.7453	5.9783	4.5929	0.5799	0.2971	0.3692	3.1311	6.2379	4.5411	0.5880	0.3510	0.4699	0.8287	97.0611	37.2077	3.0645	-0.8661	0.1126
790.7270	-0.0222	-2.2872	-1.2904	-1.3213	0.0365	-1.0375	1.2129	-0.2491	0.1031	0.0559	0.4731	0.4700	3.6788	6.1638	4.5860	0.5895	0.2409	0.3862	3.1303	6.2490	4.5402	0.5869	0.3510	0.4708	0.8282	97.1907	37.1681	3.0614	-0.8653	0.1128
790.7370	-0.0100	-2.2897	-1.2893	-1.3208	0.0412	-1.0328	1.2116	-0.2506	0.1065	0.0542	0.4678	0.4764	3.7589	6.3583	4.6124	0.5901	0.3211	0.3572	3.1296	6.2586	4.5396	0.5861	0.3511	0.4715	0.8277	97.3023	37.1362	3.0588	-0.8647	0.1131
790.7470	0.0020	-2.2922	-1.2883	-1.3202	0.0459	-1.0280	1.2124	-0.2508	0.1046	0.0525	0.4728	0.4796	3.6950	6.2835	4.7563	0.5939	0.2706	0.3547	3.1289	6.2678	4.5392	0.5852	0.3511	0.4722	0.8275	97.4100	37.1066	3.0564	-0.8641	0.1133
790.7590	0.0165	-2.2952	-1.2870	-1.3196	0.0515	-1.0223	1.2107	-0.2522	0.1075	0.0524	0.4739	0.4766	3.8644	6.5729	4.7876	0.6146	0.3130	0.3796	3.1280	6.2791	4.5384	0.5842	0.3512	0.4731	0.8269	97.5410	37.0683	3.0533	-0.8633	0.1135
790.7690	0.0286	-2.2977	-1.2859	-1.3191	0.0561	-1.0175	1.2109	-0.2484	0.1088	0.0499	0.4732	0.4773	3.7952	6.3379	4.8189	0.5913	0.3562	0.3743	3.1273	6.2884	4.5381	0.5834	0.3512	0.4738	0.8266	97.6493	37.0388	3.0508	-0.8627	0.1138
790.7810	0.0433	-2.3007	-1.2846	-1.3185	0.0618	-1.0117	1.2099	-0.2499	0.1122	0.0469	0.4761	0.4797	3.6395	6.3792	4.7246	0.6186	0.3238	0.3627	3.1264	6.2996	4.5376	0.5823	0.3513	0.4747	0.8261	97.7794	37.0026	3.0477	-0.8619	0.1140
790.7910	0.0553	-2.3032	-1.2834	-1.3181	0.0667	-1.0069	1.2071	-0.2456	0.1158	0.0471	0.4762	0.4804	3.8422	6.1469	4.6235	0.5806	0.2732	0.3641	3.1257	6.3090	4.5372	0.5815	0.3513	0.4754	0.8257	97.8889	36.9729	3.0452	-0.8612	0.1142
790.8010	0.0673	-2.3057	-1.2822	-1.3176	0.0715	-1.0021	1.2079	-0.2510	0.1145	0.0443	0.4703	0.4861	3.7097	6.6944	4.8158	0.5686	0.3071	0.3947	3.1250	6.3183	4.5370	0.5806	0.3514	0.4762	0.8254	97.9975	36.9452	3.0426	-0.8605	0.1144
790.8110	0.0793	-2.3082	-1.2810	-1.3171	0.0762	-0.9973	1.2069	-0.2487	0.1189	0.0437	0.4749	0.4892	3.7867	6.6312	4.7120	0.5716	0.2354	0.3849	3.1248	6.3287	4.5332	0.5810	0.3511	0.4759	0.8306	98.1185	36.8825	3.0533	-0.8632	0.1040
790.8210	0.0915	-2.3107	-1.2798	-1.3167	0.0808	-0.9923	1.2075	-0.2471	0.1224	0.0405	0.4720	0.4906	3.7296	6.3879	4.7148	0.5810	0.3322	0.3764	3.1241	6.3384	4.5332	0.5802	0.3512	0.4766	0.8303	98.2312	36.8569	3.0506	-0.8625	0.1045
790.8310	0.1036	-2.3131	-1.2786	-1.3163	0.0856	-0.9874	1.2041	-0.2474	0.1232	0.0389	0.4735	0.4895	3.6885	6.3139	4.7144	0.5761	0.2857	0.3844	3.1234	6.3480	4.5332	0.5794	0.3512	0.4773	0.8299	98.3427	36.8319	3.0480	-0.8617	0.1050
790.8430	0.1180	-2.3161	-1.2771	-1.3158	0.0913	-0.9816	1.2028	-0.2446	0.1261	0.0378	0.4773	0.4925	3.7990	6.0195	4.6092	0.5699	0.2489	0.4240	3.1225	6.3594	4.5332	0.5785	0.3513	0.4781	0.8295	98.4745	36.8016	3.0448	-0.8608	0.1057
790.8530	0.1300	-2.3186	-1.2758	-1.3154	0.0960	-0.9767	1.2036	-0.2487	0.1257	0.0378	0.4686	0.4936	3.6896	6.5496	4.6993	0.5758	0.3497	0.3870	3.1218	6.3688	4.5334	0.5777	0.3513	0.4788	0.8293	98.5835	36.7786	3.0422	-0.8600	0.1062
790.8630	0.1421	-2.3210	-1.2746	-1.3151	0.1006	-0.9718	1.2016	-0.2471	0.1271	0.0358	0.4732	0.4983	3.8722	6.5432	4.7930	0.5772	0.2976	0.4148	3.1211	6.3784	4.5336	0.5769	0.3514	0.4796	0.8289	98.6947	36.7553	3.0396	-0.8592	0.1068
790.8730	0.1541	-2.3235	-1.2733	-1.3147	0.1053	-0.9668	1.2013	-0.2478	0.1304	0.0325	0.4727	0.5028	3.7543	6.4415	4.7530	0.6269	0.3561	0.3722	3.1204	6.3879	4.5339	0.5761	0.3514	0.4803	0.8286	98.8039	36.7326	3.0370	-0.8584	0.1073
790.8830	0.1662	-2.3260	-1.2720	-1.3144	0.1100	-0.9617	1.1998	-0.2490	0.1308	0.0307	0.4712	0.5015	3.7486	6.6333	4.8218	0.5941	0.3595	0.3550	3.1197	6.3973	4.5341	0.5753	0.3515	0.4810	0.8281	98.9125	36.7090	3.0343	-0.8575	0.1079
790.8950	0.1805	-2.3289	-1.2704	-1.3140	0.1157	-0.9557	1.1988	-0.2471	0.1365	0.0306	0.4743	0.5005	3.9692	6.4034	4.6371	0.5757	0.2855	0.3816	3.1189	6.4088	4.5346	0.5743	0.3515	0.4817	0.8277	99.0457	36.6839	3.0312	-0.8565	0.1086
790.9050	0.1925	-2.3314	-1.2690	-1.3137	0.1205	-0.9507	1.1989	-0.2494	0.1372	0.0288	0.4699	0.5029	3.8470	6.6062	4.6805	0.5676	0.3579	0.3914	3.1181	6.4183	4.5351	0.5735	0.3516	0.4821	0.8272	99.1565	36.6624	3.0285	-0.8556	0.1091
790.9170	0.2069	-2.3343	-1.2673	-1.3133	0.1262	-0.9446	1.1972	-0.2451	0.1377	0.0249	0.4639	0.5040	3.5722	6.2649	4.8731	0.5782	0.3627	0.3377	3.1173	6.4296	4.5357	0.5725	0.3517	0.4826	0.8266	99.2869	36.6370	3.0254	-0.8545	0.1098
790.9270	0.2189	-2.3368	-1.2660	-1.3131	0.1310	-0.9396	1.1975	-0.2485	0.1435	0.0247	0.4659	0.5076	3.5493	6.6005	4.7094	0.6062	0.2851	0.4188	3.1165	6.4392	4.5361	0.5717	0.3517	0.4831	0.8260	99.3979	36.6152	3.0226	-0.8536	0.1104
790.9370	0.2308	-2.3393	-1.2645	-1.3128	0.1356	-0.9346	1.1967	-0.2459	0.1449	0.0246	0.4633	0.5104	3.6751	6.5245	4.7319	0.5896	0.3477	0.3795	3.1158	6.4488	4.5368	0.5709	0.3518	0.4835	0.8255	99.5085	36.5956	3.0200	-0.8527	0.1110
790.9490	0.2452	-2.3423	-1.2628	-1.3126	0.1412	-0.9284	1.1962	-0.2468	0.1478	0.0215	0.4630	0.5086	3.6999	6.5024	4.6927	0.5969	0.3674	0.3624	3.1149	6.4604	4.5378	0.5699	0.3519	0.4841	0.8248	99.6438	36.5735	3.0170	-0.8516	0.1117
790.9590	0.2573	-2.3448	-1.2613	-1.3123	0.1459	-0.9233	1.1956	-0.2470	0.1475	0.0212	0.4725	0.5095	3.5282	6.6718	4.8155	0.5611	0.3119	0.3951	3.1142	6.4701	4.5385	0.5691	0.3519	0.4845	0.8241	99.7557	36.5538	3.0143	-0.8506	0.1122
790.9710	0.2715	-2.3478	-1.2595	-1.3121	0.1515	-0.9171	1.1915	-0.2447	0.1508	0.0172	0.4715	0.5106	3.8495	6.3073	4.6980	0.5775	0.3578	0.4230	3.1133	6.4816	4.5395	0.5681	0.3520	0.4851	0.8234	99.8885	36.5318	3.0112	-0.8495	0.1130
790.9810	0.2834	-2.3502	-1.2579	-1.3119	0.1562	-0.9120	1.1932	-0.2455	0.1544	0.0177	0.4701	0.5131	3.6770	6.5073	4.7611	0.5787	0.3526	0.4463	3.1125	6.4913	4.5406	0.5673	0.3521	0.4856	0.8227	100.0011	36.5155	3.0086	-0.8485	0.1135
790.9910	0.2953	-2.3527	-1.2564	-1.3117	0.1610	-0.9068	1.1928	-0.2430	0.1541	0.0165	0.4742	0.5171	3.6743	6.4927	4.8360	0.5795	0.2815	0.4386	3.1106	6.4832	4.5116	0.5693	0.3514	0.4814	0.8073	99.9000	36.2061	3.0354	-0.8549	0.0647
791.0010	0.3072	-2.3551	-1.2548	-1.3116	0.1657	-0.9016	1.1922	-0.2463	0.1545	0.0146	0.4671	0.5179	3.6067	6.7356	4.8239	0.5872	0.3365	0.4254	3.1099	6.4927	4.5118	0.5687	0.3515	0.4817	0.8073	100.0098	36.1891	3.0329	-0.8539	0.0652
791.0110	0.3192	-2.3577	-1.2532	-1.3114	0.1704	-0.8964	1.1910	-0.2459	0.1614	0.0159	0.4704	0.5177	3.4575	6.8678	4.6188	0.5428	0.2607	0.3807	3.1092	6.5023	4.5120	0.5681	0.3515	0.4820	0.8073	100.1205	36.1721	3.0304	-0.8528	0.0658
791.0230	0.3335	-2.3605	-1.2513	-1.3112	0.1760	-0.8901	1.1875	-0.2439	0.1591	0.0131	0.4702	0.5189	3.8281	6.6013	4.7306	0.5927	0.2783	0.4209	3.1084	6.5137	4.5125	0.5675	0.3515	0.4823	0.8075	100.2531	36.1548	3.0275	-0.8516	0.0665
791.0330	0.3453	-2.3630	-1.2496	-1.3111	0.1807	-0.8850	1.1889	-0.2442	0.1602	0.0125	0.4685	0.5216	3.6806	6.6479	4.8688	0.5885	0.3582	0.4060	3.1077	6.5234	4.5130	0.5669	0.3516	0.4826	0.8075	100.3647	36.1407	3.0251	-0.8506	0.0670
791.0430	0.3572	-2.3653	-1.2480	-1.3110	0.1854	-0.8798	1.1891	-0.2403	0.1626	0.0117	0.4749	0.5254	3.7645	6.1952	4.7696	0.5562	0.2459	0.4122	3.1070	6.5326	4.5135	0.5664	0.3516	0.4829	0.8076	100.4714	36.1263	3.0227	-0.8495	0.0676
791.0530	0.3691	-2.3678	-1.2464	-1.3109	0.1901	-0.8746	1.1880	-0.2461	0.1636	0.0097	0.4702	0.5289	3.6063	6.7188	4.7441	0.5797	0.3156	0.3911	3.1063	6.5421	4.5142	0.5658	0.3516	0.4832	0.8077	100.5813	36.1137	3.0203	-0.8484	0.0681
791.0630	0.3810	-2.3702	-1.2446	-1.3108	0.1948	-0.8692	1.1877	-0.2449	0.1669	0.0114	0.4674	0.5299	3.4697	6.6777	4.5529	0.5962	0.3293	0.3757	3.1056	6.5515	4.5150	0.5652	0.3516	0.4835	0.8078	100.6907	36.1018	3.0180	-0.8474	0.0687
791.0730	0.3929	-2.3726	-1.2429	-1.3107	0.1994	-0.8639	1.1846	-0.2438	0.1675	0.0096	0.4707	0.5294	3.6844	6.5016	4.6769	0.5608	0.3242	0.3762	3.1049	6.5612	4.5156	0.5531	0.3517	0.4838	0.8076	100.8029	36.0886	3.0157	-0.8463	0.0693
791.0850	0.4071	-2.3756	-1.2409	-1.3105	0.2050	-0.8576	1.1860	-0.2444	0.1715	0.0082	0.4718	0.5294	3.5422	6.4809	4.4319	0.5509	0.3553	0.3953	3.1041	6.5728	4.5165	0.5222	0.3517	0.4842	0.8073	100.9364	36.0729	3.0128	-0.8449	0.0700
791.0950	0.4188	-2.3780	-1.2392	-1.3105	0.2097	-0.8523	1.1850	-0.2420	0.1717	0.0055	0.4748	0.5293	3.7428	6.3001	4.5275	0.5625	0.2932	0.4173	3.1034	6.5822	4.5171	0.4963	0.3518	0.4845	0.8071	101.0452	36.0592	3.0103	-0.8438	0.0706
791.1070	0.4331	-2.3810	-1.2372	-1.3105	0.2154	-0.8460	1.1840	-0.2440	0.1726	0.0056	0.4738	0.5335	3.7344	6.6857	4.6376	0.5577	0.2727	0.3926	3.1025	6.5937	4.5178	0.4650	0.3518	0.4848	0.8066	101.1783	36.0419	3.0072	-0.8423	0.0713
791.1170	0.4449	-2.3834	-1.2355	-1.3104	0.2201	-0.8407	1.1840	-0.2429	0.1738	0.0048	0.4632	0.5339	3.6460	6.6545	4.6434	0.5404	0.3815	0.3454	3.1018	6.6032	4.5186	0.4388	0.3519	0.4852	0.8062	101.2880	36.0294	3.0047	-0.8412	0.0719
791.1290	0.4590	-2.3864	-1.2334	-1.3103	0.2258	-0.8342	1.1814	-0.2439	0.1766	0.0025	0.4642	0.5308	3.9436	6.8522	4.7765	0.5513	0.2820	0.3895	3.1009	6.6145	4.5194	0.4070	0.3519	0.4855	0.8057	101.4189	36.0129	3.0016	-0.8397	0.0727
791.1390	0.4708	-2.3889	-1.2316	-1.3103	0.2304	-0.8289	1.1823	-0.2434	0.1783	0.0035	0.4646	0.5307	3.7814	6.9948	4.7408	0.5376	0.3260	0.4350	3.1002	6.6241	4.5203	0.3804	0.3520	0.4859	0.8052	101.5307	36.0020	2.9991	-0.8385	0.0733
791.1510	0.4851	-2.3918	-1.2296	-1.3103	0.2359	-0.8225	1.1801	-0.2422	0.1791	0.0021	0.4631	0.5376	3.7141	6.7980	4.9262	0.5414	0.3478	0.3942	3.0993	6.6354	4.5215	0.3482	0.3520	0.4862	0.8047	101.6609	35.9889	2.9962	-0.8370	0.0740
791.1610	0.4967	-2.3942	-1.2278	-1.3102	0.2406	-0.8171	1.1789	-0.2427	0.1826	0.0013	0.4682	0.5397	3.9225	6.9394	4.7836	0.5443	0.3130	0.4067	3.0985	6.6448	4.5225	0.3211	0.3521	0.4866	0.8043	101.7695	35.9776	2.9937	-0.8358	0.0747
791.1710	0.5086	-2.3966	-1.2260	-1.3103	0.2451	-0.8117	1.1794	-0.2387	0.1821	0.0010	0.4650	0.5440	3.6336	6.4165	4.9476	0.5403	0.3592	0.3739	3.0971	6.6379	4.5028	0.3067	0.3513	0.4832	0.7956	101.6830	35.7663	3.0157	-0.8434	0.0363
791.1830	0.5227	-2.3994	-1.2238	-1.3103	0.2508	-0.8052	1.1781	-0.2427	0.1847	0.0017	0.4638	0.5420	3.8506	6.9230	4.9015	0.5428	0.3765	0.3754	3.0963	6.6488	4.5037	0.2924	0.3513	0.4834	0.7958	101.8104	35.7567	3.0131	-0.8419	0.0368
791.1930	0.5346	-2.4018	-1.2218	-1.3102	0.2555	-0.7998	1.1779	-0.2409	0.1892	0.0017	0.4670	0.5397	3.5049	6.7227	4.7082	0.5053	0.3318	0.3902	3.0956	6.6584	4.5046	0.2804	0.3513	0.4836	0.7957	101.9224	35.7494	3.0111	-0.8408	0.0373
791.2050	0.5487	-2.4047	-1.2195	-1.3102	0.2611	-0.7933	1.1750	-0.2421	0.1879	0.0008	0.4640	0.5378	3.6751	6.8045	4.7921	0.5095	0.3383	0.3672	3.0948	6.6694	4.5056	0.2657	0.3513	0.4838	0.7957	102.0509	35.7399	3.0085	-0.8393	0.0379
791.2150	0.5603	-2.4071	-1.2175	-1.3102	0.2657	-0.7879	1.1756	-0.2423	0.1920	0.0006	0.4583	0.5370	3.7031	6.6910	4.7144	0.4944	0.3704	0.4348	3.0941	6.6790	4.5067	0.2535	0.3513	0.4840	0.7956	102.1628	35.7347	3.0065	-0.8381	0.0385
791.2270	0.5744	-2.4100	-1.2152	-1.3102	0.2712	-0.7816	1.1737	-0.2405	0.1928	0.0004	0.4632	0.5435	3.7852	6.3925	4.5967	0.4631	0.3308	0.4451	3.0933	6.6902	4.5080	0.2386	0.3513	0.4842	0.7956	102.2930	35.7284	3.0042	-0.8367	0.0391
791.2370	0.5862	-2.4124	-1.2133	-1.3102	0.2758	-0.7761	1.1738	-0.2412	0.1955	0.0002	0.4606	0.5476	3.4654	6.4929	4.5713	0.4553	0.3871	0.3894	3.0926	6.6996	4.5091	0.2261	0.3513	0.4844	0.7953	102.4027	35.7225	3.0022	-0.8355	0.0396
791.2470	0.5979	-2.4148	-1.2113	-1.3102	0.2806	-0.7706	1.1734	-0.2393	0.1947	0.0001	0.4602	0.5468	3.5417	6.4332	4.6475	0.4192	0.3768	0.3869	3.0918	6.7091	4.5102	0.2135	0.3513	0.4846	0.7950	102.5133	35.7168	3.0002	-0.8342	0.0401
791.2590	0.6120	-2.4178	-1.2090	-1.3102	0.2862	-0.7640	1.1709	-0.2438	0.1966	-0.0015	0.4627	0.5458	3.6534	6.7707	4.5795	0.3700	0.3061	0.3901	3.0910	6.7202	4.5115	0.1982	0.3513	0.4848	0.7947	102.6429	35.7101	2.9977	-0.8327	0.0408
791.2690	0.6238	-2.4202	-1.2070	-1.3102	0.2907	-0.7586	1.1711	-0.2429	0.1949	-0.0012	0.4553	0.5435	3.4406	6.8262	4.6180	0.3225	0.3241	0.3942	3.0903	6.7296	4.5126	0.1853	0.3513	0.4850	0.7943	102.7516	35.7038	2.9956	-0.8314	0.0413
791.2810	0.6378	-2.4231	-1.2047	-1.3102	0.2962	-0.7521	1.1682	-0.2427	0.1952	-0.0031	0.4555	0.5430	3.6942	6.7444	4.7118	0.3218	0.3675	0.3922	3.0894	6.7408	4.5141	0.1698	0.3513	0.4853	0.7938	102.8821	35.6977	2.9932	-0.8299	0.0420
791.2910	0.6495	-2.4255	-1.2027	-1.3103	0.3008	-0.7466	1.1681	-0.2427	0.1986	-0.0041	0.4623	0.5452	3.6315	6.8249	4.6490	0.3064	0.3263	0.4051	3.0887	6.7501	4.5154	0.1567	0.3513	0.4855	0.7933	102.9913	35.6931	2.9913	-0.8286	0.0425
791.3030	0.6635	-2.4283	-1.2004	-1.3104	0.3063	-0.7401	1.1681	-0.2410	0.1976	-0.0062	0.4599	0.5444	3.7217	6.5859	4.8673	0.2612	0.3641	0.4257	3.0878	6.7611	4.5168	0.1408	0.3513	0.4857	0.7926	103.1198	35.6861	2.9886	-0.8271	0.0432
791.3130	0.6752	-2.4308	-1.1984	-1.3104	0.3109	-0.7345	1.1660	-0.2434	0.2017	-0.0050	0.4606	0.5472	3.6393	7.0530	4.8165	0.2727	0.3126	0.4070	3.0870	6.7704	4.5180	0.1275	0.3513	0.4859	0.7920	103.2281	35.6803	2.9866	-0.8257	0.0438
791.3230	0.6868	-2.4332	-1.1964	-1.3105	0.3156	-0.7292	1.1668	-0.2388	0.2067	-0.0059	0.4604	0.5491	3.5724	6.7554	4.4864	0.2081	0.2982	0.3784	3.0863	6.7797	4.5195	0.1140	0.3513	0.4861	0.7914	103.3365	35.6774	2.9846	-0.8244	0.0444
791.3350	0.7008	-2.4361	-1.1939	-1.3105	0.3211	-0.7226	1.1639	-0.2403	0.2043	-0.0076	0.4531	0.5508	3.7986	6.8854	4.8212	0.2276	0.3458	0.4341	3.0849	6.7732	4.5032	0.1033	0.3504	0.4828	0.7844	103.2553	35.4967	3.0051	-0.8327	0.0073
791.3450	0.7125	-2.4385	-1.1918	-1.3106	0.3256	-0.7170	1.1647	-0.2410	0.2072	-0.0069	0.4582	0.5546	3.7522	7.0334	4.7120	0.2289	0.2494	0.3732	3.0842	6.7823	4.5042	0.1042	0.3503	0.4829	0.7840	103.3627	35.4929	3.0034	-0.8315	0.0076
791.3570	0.7265	-2.4414	-1.1893	-1.3107	0.3311	-0.7103	1.1631	-0.2399	0.2084	-0.0070	0.4577	0.5476	3.7084	6.7644	4.6341	0.2242	0.3162	0.3958	3.0833	6.7933	4.5057	0.1053	0.3503	0.4830	0.7837	103.4923	35.4910	3.0015	-0.8300	0.0080
791.3670	0.7380	-2.4438	-1.1872	-1.3107	0.3357	-0.7048	1.1619	-0.2406	0.2089	-0.0069	0.4568	0.5427	3.9183	6.9104	4.7055	0.2111	0.3340	0.4314	3.0826	6.8023	4.5070	0.1062	0.3502	0.4830	0.7834	103.5983	35.4895	2.9999	-0.8288	0.0084
791.3770	0.7496	-2.4462	-1.1851	-1.3108	0.3402	-0.6993	1.1638	-0.2378	0.2111	-0.0057	0.4615	0.5448	3.5980	6.7076	4.5967	0.1780	0.2749	0.4039	3.0819	6.8113	4.5082	0.1072	0.3501	0.4831	0.7829	103.7053	35.4872	2.9983	-0.8276	0.0087
791.3890	0.7637	-2.4491	-1.1825	-1.3109	0.3456	-0.6928	1.1598	-0.2403	0.2134	-0.0063	0.4584	0.5491	3.7614	6.9737	4.5454	0.2106	0.3042	0.4117	3.0810	6.8223	4.5100	0.1083	0.3501	0.4832	0.7824	103.8346	35.4875	2.9966	-0.8261	0.0091
791.3990	0.7754	-2.4515	-1.1804	-1.3109	0.3503	-0.6874	1.1604	-0.2390	0.2108	-0.0059	0.4555	0.5536	3.6515	6.9637	4.6830	0.1632	0.2928	0.3903	3.0803	6.8313	4.5112	0.1093	0.3500	0.4832	0.7818	103.9420	35.4853	2.9949	-0.8248	0.0095
791.4110	0.7892	-2.4543	-1.1779	-1.3110	0.3557	-0.6808	1.1592	-0.2401	0.2144	-0.0057	0.4567	0.5544	3.5798	6.8623	4.6870	0.1355	0.2680	0.3661	3.0794	6.8419	4.5129	0.1105	0.3500	0.4833	0.7812	104.0675	35.4843	2.9931	-0.8233	0.0099
791.4210	0.8007	-2.4567	-1.1757	-1.3110	0.3602	-0.6753	1.1579	-0.2411	0.2159	-0.0066	0.4510	0.5533	3.8623	7.1005	4.7370	0.1387	0.3477	0.4062	3.0787	6.8511	4.5145	0.1115	0.3499	0.4834	0.7805	104.1757	35.4848	2.9916	-0.8221	0.0102
791.4330	0.8146	-2.4595	-1.1732	-1.3111	0.3656	-0.6685	1.1593	-0.2386	0.2154	-0.0060	0.4522	0.5489	3.4354	6.6223	4.7978	0.1367	0.2982	0.4043	3.0778	6.8617	4.5163	0.1127	0.3498	0.4835	0.7798	104.3012	35.4844	2.9898	-0.8206	0.0107
791.4430	0.8262	-2.4619	-1.1710	-1.3112	0.3701	-0.6631	1.1545	-0.2403	0.2175	-0.0077	0.4514	0.5472	3.7775	6.8948	4.8185	0.1458	0.3289	0.4339	3.0771	6.8705	4.5179	0.1137	0.3498	0.4836	0.7792	104.4051	35.4850	2.9884	-0.8193	0.0110
791.4530	0.8378	-2.4643	-1.1688	-1.3112	0.3747	-0.6576	1.1556	-0.2376	0.2182	-0.0072	0.4452	0.5483	3.6281	6.7348	4.8303	0.1464	0.3771	0.4081	3.0763	6.8794	4.5197	0.1148	0.3497	0.4836	0.7785	104.5109	35.4874	2.9870	-0.8181	0.0114
791.4650	0.8517	-2.4672	-1.1662	-1.3113	0.3801	-0.6509	1.1536	-0.2409	0.2226	-0.0066	0.4473	0.5523	3.7056	7.0693	4.6080	0.1288	0.2747	0.3478	3.0754	6.8902	4.5217	0.1160	0.3496	0.4837	0.7775	104.6390	35.4882	2.9853	-0.8165	0.0119
791.4750	0.8631	-2.4696	-1.1640	-1.3114	0.3846	-0.6454	1.1525	-0.2398	0.2248	-0.0073	0.4410	0.5501	3.8838	7.0392	4.6972	0.1221	0.3725	0.4006	3.0747	6.8992	4.5236	0.1171	0.3496	0.4838	0.7766	104.7453	35.4907	2.9840	-0.8153	0.0122
791.4870	0.8770	-2.4725	-1.1613	-1.3114	0.3899	-0.6388	1.1556	-0.2397	0.2229	-0.0074	0.4408	0.5513	3.5212	6.9111	4.8046	0.1136	0.3918	0.3429	3.0737	6.9101	4.5259	0.1184	0.3495	0.4839	0.7755	104.8742	35.4941	2.9824	-0.8138	0.0127
791.4970	0.8885	-2.4749	-1.1590	-1.3115	0.3943	-0.6333	1.1506	-0.2406	0.2240	-0.0065	0.4496	0.5506	3.8357	6.9792	4.8077	0.1193	0.3206	0.3968	3.0726	6.8991	4.5083	0.1275	0.3485	0.4801	0.7703	104.7415	35.3157	3.0040	-0.8229	-0.0272
791.5070	0.9000	-2.4773	-1.1568	-1.3115	0.3987	-0.6279	1.1531	-0.2375	0.2237	-0.0054	0.4480	0.5505	3.7881	6.8900	4.8360	0.1309	0.3796	0.4071	3.0719	6.9078	4.5099	0.1435	0.3484	0.4800	0.7698	104.8455	35.3193	3.0031	-0.8218	-0.0272
791.5190	0.9139	-2.4803	-1.1541	-1.3116	0.4041	-0.6212	1.1518	-0.2401	0.2261	-0.0036	0.4507	0.5534	3.6893	7.2114	4.7413	0.1021	0.3115	0.4373	3.0710	6.9180	4.5116	0.1629	0.3482	0.4799	0.7690	104.9695	35.3209	3.0021	-0.8205	-0.0272
791.5290	0.9254	-2.4827	-1.1517	-1.3116	0.4086	-0.6157	1.1493	-0.2388	0.2286	-0.0028	0.4502	0.5505	3.9196	7.1482	4.6698	0.1174	0.3021	0.4179	3.0703	6.9267	4.5130	0.1793	0.3481	0.4798	0.7681	105.0744	35.3231	3.0011	-0.8193	-0.0273
791.5410	0.9392	-2.4855	-1.1490	-1.3117	0.4140	-0.6091	1.1510	-0.2388	0.2276	-0.0027	0.4399	0.5504	3.6230	6.9206	4.7078	0.1429	0.3185	0.3733	3.0694	6.9370	4.5151	0.1992	0.3479	0.4797	0.7673	105.1991	35.3284	3.0003	-0.8180	-0.0273
791.5510	0.9506	-2.4879	-1.1467	-1.3117	0.4185	-0.6036	1.1471	-0.2402	0.2318	-0.0016	0.4434	0.5492	3.8436	7.1265	4.5655	0.1149	0.2462	0.3789	3.0686	6.9455	4.5168	0.2161	0.3478	0.4796	0.7665	105.3009	35.3318	2.9995	-0.8169	-0.0274
791.5630	0.9643	-2.4907	-1.1440	-1.3117	0.4236	-0.5971	1.1496	-0.2377	0.2300	-0.0016	0.4413	0.5503	3.6012	6.5760	4.7384	0.1307	0.2877	0.3817	3.0677	6.9556	4.5188	0.2366	0.3476	0.4794	0.7655	105.4231	35.3364	2.9988	-0.8156	-0.0275
791.5730	0.9759	-2.4931	-1.1417	-1.3117	0.4281	-0.5916	1.1481	-0.2410	0.2321	-0.0010	0.4418	0.5490	3.5392	7.0741	4.7251	0.1371	0.2918	0.3832	3.0670	6.9639	4.5205	0.2539	0.3475	0.4793	0.7646	105.5242	35.3395	2.9980	-0.8146	-0.0275
791.5830	0.9873	-2.4955	-1.1394	-1.3117	0.4324	-0.5861	1.1454	-0.2378	0.2364	-0.0006	0.4406	0.5478	3.7136	6.7423	4.4645	0.1205	0.3245	0.4036	3.0662	6.9723	4.5224	0.2715	0.3473	0.4792	0.7638	105.6260	35.3450	2.9975	-0.8135	-0.0276
791.5950	1.0011	-2.4984	-1.1366	-1.3117	0.4377	-0.5794	1.1458	-0.2404	0.2350	-0.0005	0.4358	0.5456	3.5660	6.8850	4.6585	0.1374	0.3874	0.4155	3.0653	6.9825	4.5248	0.2929	0.3471	0.4791	0.7626	105.7503	35.3522	2.9969	-0.8123	-0.0277
791.6050	1.0125	-2.5007	-1.1343	-1.3117	0.4422	-0.5740	1.1426	-0.2401	0.2398	-0.0003	0.4369	0.5463	3.8839	6.9365	4.4865	0.1464	0.3210	0.3782	3.0646	6.9909	4.5267	0.3109	0.3470	0.4790	0.7615	105.8519	35.3569	2.9964	-0.8112	-0.0277
791.6170	1.0262	-2.5036	-1.1314	-1.3117	0.4474	-0.5675	1.1452	-0.2409	0.2349	0.0000	0.4351	0.5461	3.5278	6.9945	4.8566	0.2083	0.3245	0.4052	3.0636	7.0010	4.5293	0.3329	0.3468	0.4789	0.7603	105.9740	35.3655	2.9959	-0.8100	-0.0278
791.6270	1.0378	-2.5061	-1.1291	-1.3117	0.4517	-0.5620	1.1434	-0.2421	0.2361	0.0004	0.4316	0.5484	3.5102	7.1655	4.6888	0.2255	0.3491	0.4025	3.0629	7.0094	4.5315	0.3515	0.3466	0.4788	0.7591	106.0763	35.3720	2.9956	-0.8090	-0.0279
791.6370	1.0492	-2.5085	-1.1266	-1.3117	0.4560	-0.5565	1.1402	-0.2398	0.2392	0.0029	0.4356	0.5486	3.7568	6.9894	4.7029	0.2532	0.3085	0.3462	3.0621	7.0180	4.5336	0.3703	0.3464	0.4787	0.7577	106.1813	35.3786	2.9953	-0.8081	-0.0280
791.6490	1.0628	-2.5114	-1.1238	-1.3117	0.4612	-0.5500	1.1411	-0.2407	0.2377	0.0011	0.4315	0.5432	3.5932	7.2602	4.8269	0.3549	0.3380	0.3768	3.0609	7.0051	4.5153	0.3991	0.3452	0.4742	0.7536	106.0287	35.1879	3.0190	-0.8177	-0.0739
791.6590	1.0742	-2.5138	-1.1214	-1.3116	0.4655	-0.5445	1.1378	-0.2389	0.2409	0.0044	0.4343	0.5420	3.9598	7.2554	4.6672	0.3708	0.2701	0.3555	3.0602	7.0131	4.5169	0.4344	0.3450	0.4738	0.7525	106.1286	35.1934	3.0191	-0.8168	-0.0747
791.6690	1.0855	-2.5162	-1.1189	-1.3116	0.4699	-0.5392	1.1395	-0.2393	0.2392	0.0094	0.4304	0.5381	3.7965	6.9812	4.8142	0.3707	0.3033	0.4174	3.0594	7.0209	4.5187	0.4702	0.3447	0.4735	0.7517	106.2250	35.2005	3.0195	-0.8161	-0.0754
791.6790	1.0971	-2.5186	-1.1165	-1.3115	0.4742	-0.5338	1.1398	-0.2412	0.2412	0.0096	0.4303	0.5384	3.6334	7.2662	4.6926	0.4208	0.2899	0.4329	3.0586	7.0288	4.5204	0.5066	0.3445	0.4732	0.7505	106.3247	35.2063	3.0198	-0.8153	-0.0762
791.6890	1.1084	-2.5210	-1.1140	-1.3114	0.4785	-0.5283	1.1364	-0.2356	0.2430	0.0109	0.4262	0.5391	3.7282	6.6504	4.6880	0.4468	0.3404	0.4096	3.0579	7.0366	4.5221	0.5436	0.3442	0.4728	0.7494	106.4225	35.2124	3.0203	-0.8146	-0.0770
791.6990	1.1198	-2.5234	-1.1116	-1.3113	0.4827	-0.5229	1.1374	-0.2406	0.2431	0.0131	0.4219	0.5363	3.6424	7.0508	4.7651	0.4544	0.3259	0.4243	3.0571	7.0443	4.5241	0.5655	0.3439	0.4725	0.7485	106.5186	35.2204	3.0208	-0.8139	-0.0778
791.7110	1.1333	-2.5263	-1.1086	-1.3112	0.4878	-0.5165	1.1354	-0.2394	0.2454	0.0127	0.4230	0.5362	3.6485	6.9824	4.6498	0.4920	0.3056	0.3477	3.0562	7.0536	4.5262	0.5662	0.3436	0.4720	0.7470	106.6353	35.2282	3.0216	-0.8131	-0.0788
791.7210	1.1446	-2.5287	-1.1062	-1.3111	0.4919	-0.5111	1.1371	-0.2415	0.2448	0.0135	0.4208	0.5334	3.8840	6.9898	4.7525	0.5280	0.3746	0.3745	3.0554	7.0612	4.5282	0.5668	0.3433	0.4717	0.7458	106.7314	35.2355	3.0223	-0.8125	-0.0797
791.7310	1.1561	-2.5311	-1.1038	-1.3109	0.4961	-0.5059	1.1366	-0.2410	0.2470	0.0135	0.4266	0.5339	3.4740	6.9224	4.5584	0.5162	0.2895	0.4142	3.0546	7.0689	4.5303	0.5674	0.3430	0.4713	0.7446	106.8287	35.2445	3.0232	-0.8120	-0.0806
791.7410	1.1675	-2.5335	-1.1013	-1.3108	0.5003	-0.5005	1.1341	-0.2397	0.2478	0.0149	0.4233	0.5360	3.5612	6.8013	4.7300	0.5619	0.3454	0.3658	3.0539	7.0765	4.5322	0.5680	0.3427	0.4709	0.7433	106.9239	35.2512	3.0239	-0.8114	-0.0816
791.7510	1.1789	-2.5359	-1.0988	-1.3106	0.5046	-0.4952	1.1329	-0.2436	0.2463	0.0163	0.4221	0.5354	3.5647	7.1646	4.8484	0.6010	0.3099	0.3682	3.0531	7.0841	4.5342	0.5687	0.3424	0.4705	0.7419	107.0200	35.2593	3.0249	-0.8108	-0.0826
791.7610	1.1901	-2.5384	-1.0963	-1.3104	0.5088	-0.4898	1.1325	-0.2438	0.2495	0.0192	0.4142	0.5309	3.4516	7.4187	4.7389	0.5780	0.3421	0.3648	3.0523	7.0917	4.5363	0.5693	0.3421	0.4701	0.7405	107.1166	35.2670	3.0258	-0.8103	-0.0836
791.7710	1.2014	-2.5408	-1.0938	-1.3102	0.5130	-0.4845	1.1297	-0.2430	0.2495	0.0209	0.4124	0.5272	3.7279	7.1667	4.8290	0.5653	0.2860	0.3762	3.0515	7.0992	4.5386	0.5700	0.3417	0.4697	0.7391	107.2121	35.2773	3.0270	-0.8099	-0.0846
791.7830	1.2150	-2.5437	-1.0909	-1.3100	0.5180	-0.4782	1.1329	-0.2448	0.2512	0.0226	0.4127	0.5246	3.4444	7.4035	4.7610	0.5848	0.3116	0.4009	3.0505	7.1083	4.5413	0.5708	0.3413	0.4692	0.7373	107.3271	35.2883	3.0285	-0.8094	-0.0859
791.7930	1.2264	-2.5461	-1.0883	-1.3097	0.5220	-0.4730	1.1297	-0.2412	0.2519	0.0250	0.4121	0.5263	3.5181	7.0245	4.7800	0.5880	0.3197	0.3993	3.0496	7.0903	4.5211	0.5740	0.3400	0.4639	0.7348	107.1190	35.0814	3.0548	-0.8195	-0.1388
791.8030	1.2377	-2.5485	-1.0858	-1.3094	0.5261	-0.4678	1.1282	-0.2440	0.2525	0.0273	0.4158	0.5259	3.6886	7.2573	4.8190	0.5872	0.2626	0.3448	3.0489	7.0971	4.5226	0.5750	0.3396	0.4632	0.7335	107.2081	35.0883	3.0567	-0.8193	-0.1408
791.8130	1.2489	-2.5509	-1.0832	-1.3091	0.5303	-0.4625	1.1282	-0.2429	0.2568	0.0290	0.4067	0.5229	3.5510	7.2118	4.6218	0.5478	0.3699	0.3247	3.0481	7.1039	4.5244	0.5761	0.3391	0.4625	0.7323	107.2987	35.0971	3.0589	-0.8192	-0.1429
791.8250	1.2624	-2.5539	-1.0802	-1.3088	0.5352	-0.4563	1.1240	-0.2450	0.2539	0.0324	0.4068	0.5159	3.9384	7.0161	4.7572	0.5428	0.3077	0.3758	3.0472	7.1119	4.5263	0.5773	0.3386	0.4616	0.7306	107.4049	35.1058	3.0616	-0.8192	-0.1454
791.8350	1.2737	-2.5563	-1.0776	-1.3084	0.5393	-0.4511	1.1275	-0.2457	0.2574	0.0335	0.4001	0.5135	3.6069	7.1597	4.5454	0.5349	0.3492	0.3689	3.0464	7.1186	4.5280	0.5784	0.3381	0.4609	0.7293	107.4935	35.1142	3.0639	-0.8192	-0.1476
791.8470	1.2872	-2.5592	-1.0746	-1.3080	0.5441	-0.4449	1.1267	-0.2442	0.2566	0.0331	0.3994	0.5083	3.5642	6.9953	4.6755	0.6139	0.3196	0.3935	3.0454	7.1264	4.5299	0.5798	0.3376	0.4600	0.7275	107.5979	35.1219	3.0667	-0.8192	-0.1504
791.8570	1.2985	-2.5617	-1.0720	-1.3077	0.5480	-0.4398	1.1236	-0.2455	0.2609	0.0385	0.4020	0.5073	3.6370	7.0046	4.5249	0.5717	0.2981	0.4105	3.0446	7.1330	4.5317	0.5809	0.3371	0.4592	0.7259	107.6870	35.1297	3.0694	-0.8195	-0.1527
791.8690	1.3120	-2.5646	-1.0689	-1.3072	0.5528	-0.4338	1.1240	-0.2445	0.2568	0.0403	0.4003	0.5098	3.4823	6.8428	4.7255	0.5796	0.2961	0.3776	3.0437	7.1408	4.5339	0.5823	0.3364	0.4583	0.7241	107.7919	35.1400	3.0728	-0.8198	-0.1557
791.8790	1.3233	-2.5671	-1.0663	-1.3068	0.5568	-0.4287	1.1201	-0.2487	0.2581	0.0429	0.4007	0.5069	3.7697	7.3223	4.6764	0.6126	0.3239	0.3821	3.0429	7.1472	4.5357	0.5836	0.3359	0.4575	0.7225	107.8781	35.1480	3.0757	-0.8201	-0.1583
791.8890	1.3344	-2.5696	-1.0636	-1.3063	0.5607	-0.4237	1.1222	-0.2493	0.2595	0.0437	0.3918	0.5016	3.6480	7.4954	4.7695	0.5959	0.3405	0.3731	3.0421	7.1537	4.5377	0.5848	0.3354	0.4567	0.7208	107.9669	35.1581	3.0788	-0.8204	-0.1609
791.9010	1.3479	-2.5726	-1.0605	-1.3058	0.5655	-0.4176	1.1216	-0.2478	0.2592	0.0491	0.3900	0.4995	3.5219	7.3030	4.6766	0.5995	0.3112	0.3388	3.0411	7.1612	4.5401	0.5864	0.3347	0.4554	0.7189	108.0687	35.1690	3.0828	-0.8209	-0.1642
791.9110	1.3591	-2.5751	-1.0578	-1.3052	0.5695	-0.4127	1.1196	-0.2499	0.2598	0.0509	0.3854	0.4949	3.6554	7.4847	4.6599	0.6341	0.3196	0.3799	3.0403	7.1675	4.5421	0.5877	0.3342	0.4541	0.7172	108.1551	35.1783	3.0863	-0.8215	-0.1671
791.9230	1.3726	-2.5780	-1.0547	-1.3046	0.5741	-0.4068	1.1201	-0.2472	0.2592	0.0554	0.3882	0.4934	3.4192	7.0868	4.8265	0.6124	0.2374	0.3412	3.0393	7.1493	4.5211	0.5917	0.3327	0.4471	0.7151	107.9524	34.9635	3.1143	-0.8304	-0.2263
791.9330	1.3838	-2.5805	-1.0521	-1.3040	0.5780	-0.4019	1.1156	-0.2504	0.2623	0.0588	0.3801	0.4908	3.6295	7.4221	4.6176	0.6244	0.3667	0.3365	3.0385	7.1545	4.5221	0.5934	0.3320	0.4453	0.7136	108.0280	34.9677	3.1185	-0.8312	-0.2304
791.9430	1.3949	-2.5830	-1.0495	-1.3034	0.5818	-0.3970	1.1181	-0.2465	0.2614	0.0653	0.3810	0.4855	3.5226	6.9429	4.6259	0.5646	0.3322	0.3593	3.0377	7.1598	4.5233	0.5951	0.3313	0.4434	0.7119	108.1053	34.9736	3.1230	-0.8321	-0.2346
791.9530	1.4060	-2.5854	-1.0470	-1.3028	0.5856	-0.3922	1.1180	-0.2502	0.2629	0.0645	0.3774	0.4810	3.4278	7.1297	4.5785	0.6329	0.3648	0.3275	3.0369	7.1647	4.5243	0.5968	0.3306	0.4415	0.7103	108.1791	34.9781	3.1276	-0.8331	-0.2389
791.9630	1.4172	-2.5880	-1.0443	-1.3021	0.5893	-0.3873	1.1166	-0.2517	0.2623	0.0708	0.3830	0.4751	3.6970	7.1569	4.8252	0.5769	0.2467	0.3209	3.0361	7.1696	4.5254	0.5986	0.3299	0.4396	0.7087	108.2524	34.9827	3.1324	-0.8342	-0.2434
791.9730	1.4284	-2.5904	-1.0417	-1.3013	0.5930	-0.3827	1.1161	-0.2522	0.2676	0.0750	0.3775	0.4688	3.6227	6.9918	4.4998	0.5711	0.3562	0.3848	3.0353	7.1746	4.5265	0.6005	0.3291	0.4376	0.7069	108.3272	34.9875	3.1376	-0.8355	-0.2481
791.9850	1.4419	-2.5935	-1.0386	-1.3005	0.5976	-0.3771	1.1141	-0.2530	0.2642	0.0767	0.3770	0.4675	3.5421	7.2039	4.7827	0.6049	0.2925	0.3750	3.0344	7.1803	4.5277	0.6028	0.3282	0.4352	0.7047	108.4148	34.9922	3.1439	-0.8371	-0.2540
791.9950	1.4530	-2.5961	-1.0358	-1.2996	0.6013	-0.3724	1.1124	-0.2525	0.2664	0.0843	0.3679	0.4644	3.8373	7.0307	4.6855	0.5342	0.3308	0.3777	3.0336	7.1851	4.5290	0.6048	0.3274	0.4331	0.7030	108.4877	34.9983	3.1496	-0.8386	-0.2591
792.0050	1.4641	-2.5987	-1.0332	-1.2988	0.6050	-0.3679	1.1155	-0.2545	0.2638	0.0843	0.3709	0.4573	3.2907	7.2349	4.6646	0.6064	0.2273	0.4002	3.0328	7.1897	4.5303	0.6068	0.3266	0.4310	0.7012	108.5599	35.0048	3.1555	-0.8402	-0.2644
792.0150	1.4752	-2.6012	-1.0305	-1.2980	0.6087	-0.3632	1.1125	-0.2540	0.2643	0.0881	0.3604	0.4531	3.4325	7.1665	4.8775	0.6337	0.3108	0.3508	3.0319	7.1942	4.5314	0.6089	0.3258	0.4288	0.6993	108.6297	35.0087	3.1616	-0.8420	-0.2699
792.0250	1.4863	-2.6038	-1.0279	-1.2970	0.6123	-0.3587	1.1114	-0.2566	0.2681	0.0937	0.3599	0.4504	3.5881	7.3222	4.6270	0.5945	0.3234	0.3192	3.0311	7.1986	4.5326	0.6110	0.3249	0.4266	0.6973	108.6999	35.0132	3.1681	-0.8440	-0.2757
792.0370	1.4997	-2.6069	-1.0246	-1.2959	0.6166	-0.3534	1.1127	-0.2566	0.2678	0.0998	0.3538	0.4441	3.3581	7.4306	4.7375	0.5780	0.3743	0.3441	3.0303	7.1819	4.5172	0.6165	0.3227	0.4184	0.6965	108.5226	34.8532	3.2057	-0.8578	-0.3405
792.0470	1.5108	-2.6094	-1.0220	-1.2949	0.6201	-0.3489	1.1080	-0.2560	0.2702	0.1045	0.3588	0.4405	3.7331	7.1856	4.6046	0.5935	0.2686	0.3047	3.0295	7.1768	4.5109	0.6202	0.3213	0.4134	0.6950	108.4824	34.7895	3.2247	-0.8646	-0.3701
792.0590	1.5241	-2.6125	-1.0187	-1.2936	0.6244	-0.3438	1.1109	-0.2597	0.2674	0.1095	0.3509	0.4342	3.2790	7.4166	4.7441	0.5940	0.3342	0.3261	3.0285	7.1801	4.5113	0.6236	0.3200	0.4096	0.6927	108.5488	34.7902	3.2352	-0.8681	-0.3804
792.0690	1.5352	-2.6150	-1.0160	-1.2925	0.6279	-0.3394	1.1076	-0.2568	0.2697	0.1134	0.3470	0.4268	3.5152	6.7774	4.6436	0.6243	0.2776	0.3156	3.0277	7.1824	4.5115	0.6265	0.3188	0.4064	0.6911	108.5995	34.7903	3.2443	-0.8713	-0.3894
792.0790	1.5463	-2.6176	-1.0134	-1.2913	0.6314	-0.3352	1.1063	-0.2611	0.2682	0.1214	0.3423	0.4195	3.6935	7.1962	4.7420	0.6049	0.3060	0.2798	3.0269	7.1846	4.5116	0.6295	0.3177	0.4030	0.6892	108.6499	34.7888	3.2538	-0.8746	-0.3989
792.0910	1.5595	-2.6207	-1.0102	-1.2899	0.6354	-0.3302	1.1094	-0.2609	0.2710	0.1242	0.3437	0.4102	3.4622	7.0760	4.5509	0.6546	0.2314	0.3253	3.0260	7.1870	4.5119	0.6332	0.3162	0.3989	0.6871	108.7080	34.7887	3.2660	-0.8791	-0.4108
792.1010	1.5707	-2.6234	-1.0074	-1.2886	0.6388	-0.3262	1.1044	-0.2633	0.2689	0.1338	0.3310	0.4009	3.7869	7.1998	4.6939	0.6257	0.3793	0.3259	3.0252	7.1888	4.5119	0.6365	0.3149	0.3953	0.6852	108.7541	34.7858	3.2766	-0.8830	-0.4212
792.1130	1.5839	-2.6266	-1.0041	-1.2869	0.6427	-0.3214	1.1064	-0.2629	0.2717	0.1397	0.3343	0.3907	3.5657	7.0652	4.5784	0.6378	0.3066	0.3850	3.0242	7.1907	4.5120	0.6405	0.3133	0.3909	0.6829	108.8081	34.7835	3.2901	-0.8881	-0.4344
792.1230	1.5949	-2.6293	-1.0014	-1.2854	0.6460	-0.3175	1.1045	-0.2665	0.2676	0.1438	0.3311	0.3897	3.5185	7.3370	4.8648	0.6533	0.2753	0.3217	3.0234	7.1918	4.5118	0.6440	0.3119	0.3871	0.6810	108.8482	34.7779	3.3018	-0.8927	-0.4460
792.1330	1.6059	-2.6320	-0.9987	-1.2839	0.6492	-0.3137	1.1025	-0.2677	0.2692	0.1523	0.3282	0.3824	3.5881	7.5085	4.6784	0.6061	0.3354	0.2966	3.0226	7.1926	4.5117	0.6476	0.3105	0.3831	0.6791	108.8868	34.7739	3.3142	-0.8976	-0.4581
792.1430	1.6170	-2.6346	-0.9961	-1.2823	0.6525	-0.3099	1.1039	-0.2677	0.2683	0.1558	0.3221	0.3762	3.5362	7.3577	4.7291	0.6757	0.2909	0.3212	3.0219	7.1931	4.5115	0.6513	0.3090	0.3790	0.6775	108.9208	34.7691	3.3273	-0.9028	-0.4709
792.1530	1.6281	-2.6373	-0.9934	-1.2807	0.6557	-0.3062	1.1026	-0.2691	0.2668	0.1627	0.3175	0.3638	3.5150	7.3886	4.7240	0.6472	0.2993	0.3221	3.0209	7.1787	4.4876	0.6565	0.3080	0.3690	0.6730	108.7781	34.5355	3.3544	-0.9026	-0.5437
792.1630	1.6391	-2.6400	-0.9906	-1.2790	0.6589	-0.3026	1.1000	-0.2683	0.2720	0.1724	0.3102	0.3594	3.7027	7.1245	4.4744	0.6448	0.2658	0.2549	3.0200	7.1785	4.4862	0.6606	0.3065	0.3642	0.6708	108.8057	34.5243	3.3680	-0.9076	-0.5581
792.1730	1.6500	-2.6427	-0.9880	-1.2773	0.6621	-0.2991	1.1038	-0.2724	0.2668	0.1799	0.3034	0.3488	3.2353	7.4296	4.8405	0.6505	0.2898	0.2569	3.0192	7.1779	4.4846	0.6648	0.3049	0.3593	0.6687	108.8296	34.5122	3.3822	-0.9130	-0.5731
792.1850	1.6633	-2.6459	-0.9848	-1.2750	0.6657	-0.2950	1.1005	-0.2692	0.2721	0.1872	0.3026	0.3335	3.5805	6.8130	4.3906	0.6776	0.2497	0.3145	3.0183	7.1766	4.4827	0.6701	0.3029	0.3532	0.6664	108.8528	34.4968	3.4003	-0.9200	-0.5921
792.1950	1.6742	-2.6486	-0.9821	-1.2731	0.6687	-0.2916	1.1001	-0.2750	0.2677	0.1978	0.2924	0.3241	3.4142	7.1417	4.7739	0.7107	0.2984	0.2856	3.0175	7.1751	4.4809	0.6747	0.3012	0.3479	0.6645	108.8686	34.4828	3.4162	-0.9263	-0.6089
792.2050	1.6852	-2.6513	-0.9795	-1.2711	0.6716	-0.2885	1.0853	-0.2709	0.2690	0.2033	0.2889	0.3141	2.4063	7.1146	4.4819	0.7276	0.2768	0.2581	1.5141	7.4746	4.4367	0.6673	0.2757	0.3248	-17.2248	112.4311	34.0827	3.3111	-1.1798	-0.8043
792.2150	1.6959	-2.6540	-0.9769	-1.2690	0.6744	-0.2855	1.0747	-0.2746	0.2657	0.2125	0.2829	0.2967	2.6869	7.4755	4.6229	0.6974	0.2461	0.3400	1.4991	7.4824	4.4388	0.6703	0.2738	0.3197	-17.2842	112.4976	34.1384	3.3173	-1.1800	-0.8043
792.2270	1.7087	-2.6574	-0.9737	-1.2665	0.6777	-0.2820	1.0681	-0.2716	0.2596	0.2180	0.2728	0.2867	2.3035	7.4782	4.7136	0.6276	0.3012	0.2597	1.4812	7.4918	4.4410	0.6739	0.2715	0.3137	-17.3547	112.5773	34.2037	3.3248	-1.1803	-0.8043
792.2370	1.7194	-2.6600	-0.9711	-1.2643	0.6804	-0.2792	1.0570	-0.2721	0.2575	0.2268	0.2683	0.2740	2.0605	7.6396	4.6704	0.6747	0.3157	0.2720	1.4664	7.4995	4.4428	0.6768	0.2696	0.3087	-17.4125	112.6427	34.2573	3.3311	-1.1805	-0.8042
792.2490	1.7321	-2.6633	-0.9679	-1.2615	0.6835	-0.2760	1.0465	-0.2696	0.2544	0.2356	0.2595	0.2577	3.1085	7.5947	4.8181	0.5935	0.3426	0.3450	1.6395	7.4762	4.4360	0.6812	0.2723	0.3022	-15.2239	112.3383	34.2260	3.3520	-1.1315	-0.8204
792.2590	1.7425	-2.6660	-0.9654	-1.2592	0.6861	-0.2735	1.0386	-0.2699	0.2511	0.2383	0.2562	0.2474	1.3435	7.7136	4.6660	0.6850	0.3025	0.1952	1.6264	7.4837	4.4368	0.6843	0.2706	0.2971	-15.2763	112.4052	34.2715	3.3580	-1.1316	-0.8204
792.2690	1.7528	-2.6688	-0.9629	-1.2568	0.6886	-0.2711	1.0232	-0.2686	0.2483	0.2466	0.2503	0.2324	1.6517	7.7119	4.7598	0.6558	0.2226	0.2569	1.6132	7.4911	4.4376	0.6873	0.2689	0.2920	-15.3280	112.4715	34.3161	3.3638	-1.1318	-0.8204
792.2810	1.7650	-2.6720	-0.9599	-1.2537	0.6915	-0.2685	1.0097	-0.2656	0.2454	0.2531	0.2417	0.2170	1.9145	7.4530	4.4833	0.6887	0.2364	0.1957	1.5975	7.5002	4.4384	0.6910	0.2667	0.2859	-15.3901	112.5533	34.3690	3.3711	-1.1320	-0.8204
792.2910	1.7750	-2.6746	-0.9576	-1.2511	0.6939	-0.2664	1.0018	-0.2656	0.2402	0.2555	0.2292	0.2021	1.5097	7.6906	4.7396	0.7005	0.2858	0.2587	1.5844	7.5074	4.4388	0.6941	0.2650	0.2808	-15.4406	112.6175	34.4096	3.3770	-1.1321	-0.8204
792.3030	1.7870	-2.6778	-0.9546	-1.2479	0.6966	-0.2641	0.9857	-0.2620	0.2414	0.2649	0.2265	0.1865	2.1361	7.3364	4.5379	0.6923	0.2140	0.2459	1.5689	7.5161	4.4395	0.6978	0.2629	0.2746	-15.5001	112.6950	34.4615	3.3844	-1.1324	-0.8204
792.3130	1.7967	-2.6804	-0.9523	-1.2452	0.6988	-0.2623	0.9762	-0.2628	0.2368	0.2687	0.2153	0.1708	2.2351	7.5311	4.6139	0.6865	0.2220	0.2697	1.5560	7.5233	4.4399	0.7009	0.2611	0.2695	-15.5490	112.7580	34.5029	3.3905	-1.1327	-0.8204
792.3230	1.8064	-2.6830	-0.9500	-1.2425	0.7009	-0.2607	0.9703	-0.2600	0.2301	0.2750	0.2055	0.1585	1.9455	7.3000	4.7999	0.6815	0.3057	0.2505	1.5431	7.5304	4.4402	0.7040	0.2594	0.2644	-15.5973	112.8205	34.5428	3.3965	-1.1329	-0.8204
792.3330	1.8160	-2.6856	-0.9477	-1.2398	0.7030	-0.2592	0.9549	-0.2619	0.2333	0.2835	0.2026	0.1469	2.4448	7.5053	4.5221	0.7182	0.2250	0.2561	1.5303	7.5375	4.4405	0.7071	0.2576	0.2593	-15.6454	112.8840	34.5828	3.4025	-1.1332	-0.8204
792.3430	1.8255	-2.6882	-0.9454	-1.2368	0.7049	-0.2578	0.9462	-0.2597	0.2283	0.2930	0.1952	0.1354	2.5826	7.4244	4.5953	0.6937	0.2126	0.1819	1.5175	7.5446	4.4407	0.7102	0.2559	0.2542	-15.6926	112.9459	34.6220	3.4086	-1.1335	-0.8204
792.3530	1.8350	-2.6908	-0.9432	-1.2340	0.7068	-0.2565	0.9447	-0.2607	0.2240	0.2995	0.1900	0.1237	1.9602	7.3729	4.6371	0.6818	0.2155	0.1694	1.7137	7.5359	4.4434	0.7135	0.2601	0.2500	-13.2558	112.8226	34.6829	3.4195	-1.0724	-0.8146
792.3650	1.8462	-2.6939	-0.9405	-1.2303	0.7091	-0.2552	0.9300	-0.2606	0.2216	0.3116	0.1782	0.1022	2.4468	7.7840	4.6041	0.6671	0.3050	0.2459	1.7004	7.5444	4.4428	0.7172	0.2582	0.2439	-13.3063	112.9003	34.7202	3.4264	-1.0726	-0.8146
792.3750	1.8554	-2.6965	-0.9382	-1.2272	0.7108	-0.2543	0.9224	-0.2583	0.2176	0.3140	0.1748	0.0900	2.2526	7.6054	4.5185	0.7022	0.2912	0.2379	1.6894	7.5514	4.4423	0.7203	0.2567	0.2388	-13.3478	112.9643	34.7517	3.4323	-1.0729	-0.8146
792.3850	1.8646	-2.6991	-0.9360	-1.2240	0.7126	-0.2534	0.9173	-0.2583	0.2143	0.3212	0.1743	0.0799	1.8543	7.6207	4.6212	0.6968	0.1584	0.1735	1.6785	7.5583	4.4416	0.7234	0.2551	0.2338	-13.3888	113.0269	34.7811	3.4381	-1.0731	-0.8146
792.3950	1.8736	-2.7017	-0.9339	-1.2207	0.7142	-0.2527	0.9062	-0.2534	0.2103	0.3270	0.1600	0.0650	2.0288	7.4096	4.5942	0.7274	0.2694	0.1652	1.6676	7.5651	4.4408	0.7265	0.2536	0.2287	-13.4292	113.0883	34.8094	3.4439	-1.0734	-0.8146
792.4050	1.8827	-2.7042	-0.9318	-1.2173	0.7158	-0.2521	0.8952	-0.2559	0.2081	0.3312	0.1530	0.0501	2.4778	7.7049	4.7174	0.6709	0.3164	0.1793	1.6567	7.5719	4.4401	0.7296	0.2520	0.2236	-13.4692	113.1503	34.8390	3.4499	-1.0737	-0.8146
792.4170	1.8934	-2.7073	-0.9294	-1.2133	0.7177	-0.2516	0.8899	-0.2514	0.2055	0.3370	0.1533	0.0378	1.5525	7.5189	4.5663	0.6857	0.2279	0.1126	1.6438	7.5799	4.4390	0.7333	0.2501	0.2175	-13.5166	113.2227	34.8715	3.4569	-1.0741	-0.8146
792.4270	1.9022	-2.7098	-0.9274	-1.2099	0.7192	-0.2513	0.8778	-0.2518	0.2035	0.3441	0.1440	0.0223	1.8802	7.5349	4.6833	0.7231	0.2335	0.1415	1.6330	7.5865	4.4380	0.7364	0.2486	0.2124	-13.5553	113.2820	34.8987	3.4627	-1.0745	-0.8146
792.4390	1.9127	-2.7128	-0.9250	-1.2057	0.7208	-0.2512	0.8646	-0.2504	0.1981	0.3597	0.1346	0.0055	2.2883	7.5840	4.7837	0.6919	0.2433	0.0339	1.6202	7.5944	4.4369	0.7401	0.2467	0.0380	-13.6011	113.3521	34.9310	3.4696	-1.0749	-0.8146
792.4490	1.9213	-2.7152	-0.9230	-1.2021	0.7221	-0.2512	0.8605	-0.2510	0.1982	0.3657	0.1289	-0.0179	1.9527	7.4558	4.5002	0.7114	0.2259	-0.1102	1.8256	7.6048	4.4502	0.7429	0.2518	-0.3364	-11.0543	113.4567	35.0980	3.4720	-1.0045	-0.7871
792.4590	1.9298	-2.7177	-0.9211	-1.1985	0.7234	-0.2515	0.8544	-0.2506	0.1952	0.3745	0.1238	-0.0289	1.8184	7.4909	4.5468	0.6724	0.2251	-0.0923	1.8167	7.6114	4.4488	0.7459	0.2505	-0.3636	-11.0872	113.5167	35.1177	3.4775	-1.0048	-0.7871
792.4710	1.9399	-2.7207	-0.9187	-1.1940	0.7249	-0.2518	0.8412	-0.2482	0.1936	0.3795	0.1136	-0.0342	2.5204	7.2271	4.6156	0.6917	0.3355	-0.2001	1.8060	7.6194	4.4471	0.7495	0.2489	-0.3695	-11.1262	113.5878	35.1410	3.4843	-1.0051	-0.7871
792.4810	1.9483	-2.7231	-0.9169	-1.1902	0.7260	-0.2522	0.8399	-0.2491	0.1898	0.3825	0.1135	-0.0471	1.9901	7.4235	4.4721	0.6982	0.2739	-0.2226	1.7971	7.6259	4.4456	0.7525	0.2476	-0.3745	-11.1582	113.6462	35.1595	3.4899	-1.0055	-0.7871
792.4930	1.9583	-2.7262	-0.9146	-1.1854	0.7274	-0.2529	0.8304	-0.2460	0.1851	0.3888	0.1106	-0.0599	1.8724	7.2941	4.5897	0.7155	0.1942	-0.2821	1.7865	7.6336	4.4436	0.7561	0.2460	-0.3804	-11.1963	113.7148	35.1796	3.4967	-1.0059	-0.7871
792.5030	1.9666	-2.7287	-0.9128	-1.1814	0.7285	-0.2535	0.8178	-0.2492	0.1819	0.3934	0.1051	-0.0729	2.3818	7.7071	4.6456	0.7235	0.1759	-0.3569	1.7777	7.6400	4.4418	0.7591	0.2447	-0.3853	-11.2277	113.7715	35.1956	3.5021	-1.0063	-0.7871
792.5130	1.9748	-2.7312	-0.9110	-1.1775	0.7295	-0.2543	0.8136	-0.2472	0.1818	0.4011	0.0971	-0.0882	2.2164	7.8279	4.4963	0.7240	0.1937	-0.3481	1.7689	7.6463	4.4398	0.7621	0.2434	-0.3903	-11.2589	113.8280	35.2096	3.5076	-1.0066	-0.7871
792.5230	1.9829	-2.7336	-0.9092	-1.1735	0.7304	-0.2553	0.8097	-0.2457	0.1761	0.4121	0.0897	-0.1051	1.8144	7.6249	4.7856	0.7570	0.2612	-0.2541	1.7601	7.6527	4.4381	0.7651	0.2421	-0.3952	-11.2897	113.8845	35.2259	3.5131	-1.0071	-0.7871
792.5330	1.9908	-2.7361	-0.9074	-1.1694	0.7313	-0.2564	0.8009	-0.2453	0.1726	0.4203	0.0864	-0.1116	2.0023	7.8865	4.7960	0.7113	0.2573	-0.4054	1.7514	7.6590	4.4362	0.7681	0.2408	-0.4001	-11.3200	113.9397	35.2405	3.5186	-1.0075	-0.7871
792.5450	2.0004	-2.7390	-0.9053	-1.1644	0.7323	-0.2579	0.7889	-0.2408	0.1702	0.4276	0.0817	-0.1314	2.4727	7.5445	4.7682	0.7403	0.2698	-0.3724	1.7410	7.6663	4.4340	0.7717	0.2392	-0.4061	-11.3557	114.0040	35.2588	3.5253	-1.0080	-0.7871
792.5550	2.0083	-2.7414	-0.9036	-1.1601	0.7331	-0.2593	0.7893	-0.2419	0.1702	0.4341	0.0814	-0.1452	1.9549	7.7798	4.5506	0.7305	0.2042	-0.3287	1.9473	7.6973	4.4575	0.7735	0.2452	-0.4062	-8.8238	114.3533	35.5197	3.5190	-0.9316	-0.7385
792.5650	2.0161	-2.7438	-0.9019	-1.1556	0.7339	-0.2608	0.7824	-0.2403	0.1652	0.4369	0.0756	-0.1588	1.7924	7.8701	4.7073	0.7285	0.1865	-0.3004	1.9404	7.7036	4.4555	0.7763	0.2442	-0.4109	-8.8485	114.4070	35.5291	3.5244	-0.9320	-0.7385
792.5750	2.0238	-2.7462	-0.9003	-1.1511	0.7346	-0.2624	0.7721	-0.2396	0.1645	0.4403	0.0709	-0.1658	2.3721	7.6989	4.6416	0.7122	0.2165	-0.3582	1.9335	7.7099	4.4534	0.7792	0.2432	-0.4155	-8.8729	114.4600	35.5375	3.5297	-0.9324	-0.7385
792.5850	2.0317	-2.7486	-0.8986	-1.1467	0.7352	-0.2642	0.7668	-0.2384	0.1622	0.4448	0.0687	-0.1791	2.6158	7.5419	4.5376	0.7406	0.1914	-0.3483	1.9266	7.7162	4.4513	0.7820	0.2421	-0.4202	-8.8973	114.5135	35.5454	3.5350	-0.9328	-0.7385
792.5970	2.0408	-2.7515	-0.8966	-1.1413	0.7360	-0.2664	0.7634	-0.2341	0.1622	0.4555	0.0612	-0.1951	2.1040	7.2943	4.4700	0.7363	0.2163	-0.3235	1.9183	7.7238	4.4490	0.7854	0.2409	-0.4257	-8.9261	114.5774	35.5569	3.5413	-0.9333	-0.7385
792.6070	2.0484	-2.7538	-0.8951	-1.1369	0.7366	-0.2684	0.7547	-0.2374	0.1561	0.4667	0.0589	-0.2073	2.2530	7.7110	4.6075	0.7367	0.2068	-0.3486	1.9115	7.7298	4.4467	0.7882	0.2398	-0.4304	-8.9496	114.6273	35.5632	3.5464	-0.9337	-0.7385
792.6190	2.0573	-2.7567	-0.8932	-1.1313	0.7372	-0.2710	0.7470	-0.2347	0.1532	0.4770	0.0547	-0.2248	2.8237	7.6195	4.6060	0.7454	0.1958	-0.2585	1.9033	7.7369	4.4438	0.7915	0.2386	-0.4359	-8.9775	114.6860	35.5692	3.5525	-0.9342	-0.7385
792.6290	2.0648	-2.7590	-0.8917	-1.1265	0.7377	-0.2734	0.7459	-0.2347	0.1526	0.4791	0.0500	-0.2316	2.2989	7.5584	4.5468	0.7562	0.2068	-0.3573	1.8965	7.7429	4.4414	0.7944	0.2376	-0.4405	-9.0006	114.7354	35.5746	3.5578	-0.9346	-0.7385
792.6390	2.0722	-2.7614	-0.8902	-1.1216	0.7382	-0.2757	0.7420	-0.2364	0.1478	0.4831	0.0455	-0.2456	1.9455	7.9137	4.5737	0.7218	0.2053	-0.3285	1.8897	7.7488	4.4391	0.7972	0.2365	-0.4452	-9.0234	114.7840	35.5805	3.5631	-0.9351	-0.7385
792.6510	2.0810	-2.7642	-0.8885	-1.1157	0.7387	-0.2787	0.7316	-0.2321	0.1468	0.4842	0.0391	-0.2560	2.6529	7.5151	4.7209	0.7897	0.2120	-0.3814	2.0843	7.8002	4.4714	0.7986	0.2428	-0.4443	-6.6287	115.3701	35.9301	3.5498	-0.8563	-0.6705
792.6610	2.0883	-2.7665	-0.8871	-1.1108	0.7390	-0.2814	0.7299	-0.2334	0.1444	0.4928	0.0349	-0.2709	2.5354	7.9885	4.7309	0.7731	0.2537	-0.3325	2.0792	7.8063	4.4689	0.8012	0.2420	-0.4485	-6.6466	115.4160	35.9284	3.5545	-0.8567	-0.6705
792.6730	2.0971	-2.7693	-0.8854	-1.1049	0.7395	-0.2846	0.7271	-0.2287	0.1449	0.5034	0.0351	-0.2822	2.0350	7.7285	4.5054	0.7514	0.2305	-0.4110	2.0730	7.8137	4.4661	0.8039	0.2411	-0.4535	-6.6682	115.4727	35.9273	3.5603	-0.8572	-0.6705
792.6830	2.1044	-2.7716	-0.8840	-1.0999	0.7398	-0.2876	0.7224	-0.2293	0.1408	0.5085	0.0303	-0.2942	1.8720	7.9451	4.7267	0.7661	0.2699	-0.3712	2.0679	7.8198	4.4638	0.8054	0.2404	-0.4577	-6.6858	115.5184	35.9271	3.5651	-0.8576	-0.6705
792.6950	2.1129	-2.7743	-0.8824	-1.0936	0.7401	-0.2911	0.7123	-0.2285	0.1378	0.5101	0.0272	-0.3091	2.5359	8.0127	4.8227	0.7646	0.3071	-0.3349	2.0618	7.8271	4.4609	0.8072	0.2395	-0.4628	-6.7068	115.5733	35.9260	3.5711	-0.8581	-0.6705
792.7050	2.1201	-2.7766	-0.8810	-1.0884	0.7404	-0.2943	0.7092	-0.2242	0.1354	0.5128	0.0268	-0.3178	2.3767	7.7317	4.9088	0.7894	0.2843	-0.3882	2.0567	7.8331	4.4585	0.8086	0.2387	-0.4670	-6.7240	115.6176	35.9255	3.5758	-0.8585	-0.6705
792.7170	2.1286	-2.7793	-0.8793	-1.0823	0.7407	-0.2983	0.7052	-0.2251	0.1386	0.5201	0.0230	-0.3289	2.1781	7.9498	4.4996	0.8107	0.2663	-0.3796	2.0506	7.8402	4.4557	0.8104	0.2379	-0.4720	-6.7445	115.6709	35.9247	3.5815	-0.8589	-0.6705
792.7270	2.1356	-2.7815	-0.8779	-1.0770	0.7409	-0.3017	0.7010	-0.2213	0.1360	0.5330	0.0204	-0.3433	2.1460	7.7763	4.5554	0.7528	0.2501	-0.3449	2.0456	7.8462	4.4534	0.8119	0.2371	-0.4762	-6.7614	115.7155	35.9251	3.5862	-0.8593	-0.6705
792.7370	2.1425	-2.7837	-0.8765	-1.0718	0.7411	-0.3052	0.6942	-0.2219	0.1315	0.5395	0.0171	-0.3493	2.5252	7.7245	4.6033	0.7729	0.2438	-0.4065	2.0405	7.8521	4.4512	0.8133	0.2364	-0.4804	-6.7780	115.7586	35.9251	3.5909	-0.8597	-0.6705
792.7490	2.1508	-2.7863	-0.8750	-1.0653	0.7412	-0.3094	0.6909	-0.2213	0.1293	0.5438	0.0133	-0.3622	2.6019	7.7860	4.6686	0.8326	0.2320	-0.4166	2.2164	7.9194	4.4908	0.8126	0.2428	-0.4775	-4.6222	116.5313	36.3405	3.5700	-0.7825	-0.5853
792.7590	2.1577	-2.7885	-0.8737	-1.0598	0.7414	-0.3132	0.6911	-0.2158	0.1286	0.5459	0.0109	-0.3759	2.4163	7.4488	4.6395	0.7723	0.2744	-0.3692	2.2128	7.9258	4.4888	0.8139	0.2423	-0.4811	-4.6347	116.5736	36.3359	3.5745	-0.7828	-0.5853
792.7710	2.1659	-2.7912	-0.8721	-1.0531	0.7415	-0.3176	0.6869	-0.2201	0.1279	0.5498	0.0086	-0.3898	2.3647	8.0958	4.6897	0.8041	0.2452	-0.3889	2.2085	7.9334	4.4862	0.8154	0.2077	-0.4855	-4.6495	116.6232	36.3293	3.5798	-0.7832	-0.5853
792.7810	2.1728	-2.7934	-0.8708	-1.0476	0.7416	-0.3216	0.6824	-0.2168	0.1234	0.5566	0.0050	-0.3977	2.4293	8.1198	4.7730	0.7688	0.2402	-0.4168	2.2050	7.9396	4.4841	0.8167	0.1564	-0.4892	-4.6616	116.6632	36.3233	3.5840	-0.7835	-0.5853
792.7910	2.1796	-2.7955	-0.8696	-1.0421	0.7416	-0.3256	0.6795	-0.2132	0.1223	0.5651	0.0023	-0.4080	2.6698	7.8129	4.7099	0.7949	0.2603	-0.4138	2.2015	7.9456	4.4818	0.8179	0.1051	-0.4929	-4.6735	116.7014	36.3169	3.5882	-0.7839	-0.5853
792.8030	2.1879	-2.7981	-0.8682	-1.0353	0.7416	-0.3306	0.6763	-0.2139	0.1215	0.5691	0.0014	-0.4183	2.5968	7.9892	4.6958	0.7843	0.2407	-0.4091	2.1972	7.9529	4.4792	0.8194	0.0435	-0.4973	-4.6878	116.7478	36.3096	3.5932	-0.7843	-0.5853
792.8130	2.1947	-2.8002	-0.8669	-1.0295	0.7416	-0.3349	0.6750	-0.2098	0.1211	0.5730	0.0006	-0.4267	2.3233	7.9319	4.6245	0.7404	0.1977	-0.3726	2.1937	7.9589	4.4770	0.8207	-0.0078	-0.5010	-4.6994	116.7848	36.3035	3.5974	-0.7846	-0.5853
792.8250	2.2027	-2.8027	-0.8655	-1.0226	0.7416	-0.3401	0.6696	-0.2120	0.1188	0.5729	0.0003	-0.4361	2.3777	8.1510	4.6418	0.7797	0.1589	-0.4043	2.1895	7.9660	4.4745	0.8222	-0.0693	-0.5054	-4.7134	116.8300	36.2965	3.6024	-0.7850	-0.5853
792.8350	2.2092	-2.8048	-0.8643	-1.0169	0.7416	-0.3445	0.6652	-0.2079	0.1173	0.5792	0.0001	-0.4467	2.6002	8.0449	4.7437	0.7958	0.1202	-0.3487	2.1860	7.9719	4.4722	0.8234	-0.1203	-0.5091	-4.7247	116.8655	36.2899	3.6063	-0.7853	-0.5853
792.8470	2.2172	-2.8073	-0.8630	-1.0099	0.7416	-0.3499	0.6652	-0.2042	0.1154	0.5889	-0.0012	-0.4587	2.4343	7.7106	4.8543	0.8087	0.0493	-0.4018	2.1993	7.9868	4.4749	0.8246	-0.1798	-0.5124	-4.5286	117.0034	36.3342	3.6072	-0.7774	-0.5740
792.8570	2.2239	-2.8093	-0.8617	-1.0041	0.7416	-0.3546	0.6645	-0.2038	0.1178	0.5944	-0.0015	-0.4699	2.3767	7.9605	4.6984	0.8037	0.0049	-0.3717	2.3328	8.0547	4.5138	0.8228	-0.1902	-0.5073	-2.9107	117.7737	36.7246	3.5812	-0.7140	-0.4858
792.8670	2.2305	-2.8114	-0.8606	-0.9979	0.7416	-0.3593	0.6602	-0.2039	0.1211	0.5970	-0.0025	-0.4772	2.5233	8.0947	4.4675	0.7771	0.0183	-0.4262	2.3305	8.0611	4.5121	0.8239	-0.2064	-0.5103	-2.9183	117.8082	36.7157	3.5851	-0.7142	-0.4858
792.8790	2.2383	-2.8138	-0.8592	-0.9908	0.7415	-0.3651	0.6559	-0.1974	0.1147	0.5977	-0.0030	-0.4888	2.8972	7.7281	4.6754	0.7878	-0.0482	-0.3611	2.3278	8.0688	4.5103	0.8251	-0.2260	-0.5140	-2.9273	117.8500	36.7066	3.5895	-0.7144	-0.4858
792.8890	2.2450	-2.8158	-0.8581	-0.9849	0.7415	-0.3700	0.6566	-0.2003	0.1132	0.6024	-0.0035	-0.4956	2.6219	8.2381	4.8240	0.8323	-0.0549	-0.3515	2.3256	8.0751	4.5084	0.8261	-0.2422	-0.5170	-2.9346	117.8825	36.6963	3.5928	-0.7145	-0.4858
792.9010	2.2529	-2.8181	-0.8567	-0.9777	0.7414	-0.3760	0.6555	-0.1982	0.1123	0.6121	-0.0060	-0.5023	2.2744	8.1926	4.8432	0.7906	-0.0954	-0.4069	2.3229	8.0826	4.5066	0.8273	-0.2617	-0.5202	-2.9433	117.9221	36.6868	3.5970	-0.7146	-0.4858
792.9110	2.2594	-2.8201	-0.8556	-0.9715	0.7414	-0.3810	0.6514	-0.1935	0.1149	0.6154	-0.0062	-0.5116	2.4301	7.9871	4.6564	0.8194	-0.1432	-0.3777	2.3207	8.0888	4.5047	0.8283	-0.2780	-0.5221	-2.9505	117.9535	36.6767	3.6003	-0.7148	-0.4858
792.9230	2.2671	-2.8225	-0.8543	-0.9640	0.7413	-0.3872	0.6470	-0.1930	0.1146	0.6129	-0.0091	-0.5193	2.8505	8.2425	4.6679	0.7961	-0.1285	-0.4509	2.3181	8.0961	4.5027	0.8295	-0.2975	-0.5244	-2.9590	117.9903	36.6656	3.6043	-0.7149	-0.4858
792.9330	2.2736	-2.8244	-0.8532	-0.9578	0.7413	-0.3924	0.6486	-0.1904	0.1119	0.6150	-0.0085	-0.5282	2.5874	8.3387	4.7374	0.8072	-0.1435	-0.4540	2.3159	8.1023	4.5011	0.8305	-0.3138	-0.5263	-2.9661	118.0220	36.6576	3.6075	-0.7149	-0.4858
792.9430	2.2801	-2.8262	-0.8521	-0.9517	0.7412	-0.3978	0.6478	-0.1860	0.1116	0.6214	-0.0096	-0.5348	2.4332	7.9287	4.7689	0.7972	-0.1469	-0.4384	2.3137	8.1084	4.4998	0.8315	-0.3300	-0.5282	-2.9728	118.0529	36.6521	3.6106	-0.7150	-0.4858
792.9550	2.2878	-2.8285	-0.8507	-0.9443	0.7411	-0.4043	0.6439	-0.1872	0.1130	0.6302	-0.0098	-0.5397	2.6990	8.3498	4.8542	0.8183	-0.1472	-0.4353	2.4306	8.1810	4.5408	0.8287	-0.3196	-0.5199	-1.5557	118.8648	37.0584	3.5726	-0.6545	-0.3752
792.9650	2.2942	-2.8303	-0.8496	-0.9380	0.7410	-0.4098	0.6431	-0.1846	0.1113	0.6371	-0.0078	-0.5472	2.6414	8.4071	4.9460	0.8274	-0.1647	-0.4616	2.4294	8.1877	4.5399	0.8294	-0.3063	-0.5214	-1.5594	118.8951	37.0498	3.5754	-0.6545	-0.3752
792.9770	2.3020	-2.8325	-0.8483	-0.9303	0.7409	-0.4164	0.6430	-0.1802	0.1123	0.6329	-0.0072	-0.5608	2.6308	8.0835	4.8309	0.8163	-0.1715	-0.4463	2.4279	8.1956	4.5389	0.8303	-0.2903	-0.5232	-1.5639	118.9303	37.0398	3.5787	-0.6544	-0.3752
792.9870	2.3084	-2.8343	-0.8471	-0.9241	0.7409	-0.4220	0.6422	-0.1792	0.1113	0.6340	-0.0062	-0.5655	2.5507	8.1489	4.8364	0.8564	-0.1910	-0.3997	2.4267	8.2023	4.5380	0.8311	-0.2770	-0.5247	-1.5675	118.9600	37.0320	3.5813	-0.6542	-0.3752
792.9990	2.3160	-2.8363	-0.8458	-0.9164	0.7408	-0.4289	0.6396	-0.1771	0.1123	0.6416	-0.0061	-0.5721	2.7164	8.2622	4.8519	0.8340	-0.1794	-0.4220	2.4253	8.2102	4.5371	0.8319	-0.2611	-0.5265	-1.5717	118.9945	37.0229	3.5842	-0.6541	-0.3752
793.0090	2.3224	-2.8381	-0.8447	-0.9100	0.7407	-0.4346	0.6381	-0.1716	0.1107	0.6424	-0.0062	-0.5753	2.8170	7.8236	4.7937	0.8491	-0.1968	-0.4160	2.4241	8.2166	4.5363	0.8326	-0.2478	-0.5279	-1.5752	119.0221	37.0147	3.5866	-0.6539	-0.3752
793.0190	2.3288	-2.8398	-0.8436	-0.9034	0.7407	-0.4404	0.6367	-0.1739	0.1122	0.6419	-0.0060	-0.5816	2.9823	8.1243	4.8159	0.7744	-0.1685	-0.4316	2.4229	8.2232	4.5356	0.8334	-0.2345	-0.5294	-1.5786	119.0501	37.0086	3.5890	-0.6537	-0.3752
793.0310	2.3364	-2.8419	-0.8421	-0.8956	0.7406	-0.4474	0.6374	-0.1702	0.1146	0.6424	-0.0051	-0.5934	2.7902	8.1226	4.6247	0.8301	-0.1855	-0.4677	2.4214	8.2310	4.5348	0.8342	-0.2185	-0.5312	-1.5828	119.0846	37.0007	3.5916	-0.6534	-0.3752
793.0410	2.3429	-2.8435	-0.8410	-0.8894	0.7406	-0.4534	0.6360	-0.1661	0.1131	0.6499	-0.0053	-0.6013	2.7592	8.0362	4.6190	0.8165	-0.1796	-0.4315	2.4203	8.2376	4.5342	0.8349	-0.2052	-0.5327	-1.5861	119.1130	36.9953	3.5936	-0.6531	-0.3752
793.0530	2.3505	-2.8455	-0.8397	-0.8817	0.7405	-0.4606	0.6355	-0.1660	0.1102	0.6566	-0.0044	-0.6030	2.7992	8.0156	4.8238	0.8006	-0.2138	-0.4231	2.5004	8.2806	4.5618	0.8307	-0.1727	-0.5232	-0.6162	119.5655	37.2633	3.5431	-0.6107	-0.2573
793.0630	2.3568	-2.8472	-0.8385	-0.8750	0.7405	-0.4667	0.6346	-0.1634	0.1109	0.6590	-0.0021	-0.6048	2.6295	8.3113	4.7101	0.7755	-0.1630	-0.4243	2.4999	8.2872	4.5617	0.8311	-0.1391	-0.5242	-0.6172	119.5922	37.2563	3.5449	-0.6103	-0.2573
793.0750	2.3643	-2.8492	-0.8372	-0.8670	0.7405	-0.4740	0.6346	-0.1625	0.1109	0.6525	-0.0011	-0.6150	2.6307	8.4964	4.8629	0.8211	-0.1505	-0.4222	2.4993	8.2952	4.5614	0.8317	-0.0989	-0.5255	-0.6186	119.6229	37.2462	3.5468	-0.6098	-0.2573
793.0850	2.3707	-2.8508	-0.8361	-0.8605	0.7405	-0.4800	0.6350	-0.1551	0.1116	0.6522	-0.0004	-0.6182	2.3709	7.9943	4.8396	0.8272	-0.1818	-0.4380	2.4988	8.3016	4.5611	0.8321	-0.0653	-0.5265	-0.6196	119.6471	37.2376	3.5482	-0.6094	-0.2573
793.0950	2.3770	-2.8523	-0.8350	-0.8540	0.7405	-0.4863	0.6334	-0.1570	0.1130	0.6560	-0.0001	-0.6215	2.5900	8.5122	4.7501	0.8582	-0.1341	-0.4821	2.4983	8.3083	4.5612	0.8325	-0.0315	-0.5275	-0.6205	119.6736	37.2322	3.5495	-0.6089	-0.2573
793.1070	2.3846	-2.8542	-0.8336	-0.8460	0.7405	-0.4939	0.6313	-0.1538	0.1141	0.6624	-0.0000	-0.6272	2.6942	8.6018	4.6468	0.8375	-0.0832	-0.4195	2.4977	8.3162	4.5612	0.8330	0.0090	-0.5287	-0.6216	119.7042	37.2256	3.5509	-0.6083	-0.2573
793.1170	2.3909	-2.8557	-0.8325	-0.8393	0.7405	-0.5002	0.6295	-0.1470	0.1113	0.6620	0.0004	-0.6283	2.8448	8.2251	4.9436	0.8315	-0.0525	-0.4020	2.4972	8.3228	4.5612	0.8334	0.0429	-0.5298	-0.6226	119.7290	37.2190	3.5520	-0.6077	-0.2573
793.1290	2.3985	-2.8575	-0.8311	-0.8314	0.7405	-0.5077	0.6307	-0.1456	0.1139	0.6609	0.0014	-0.6312	2.7378	8.3028	4.8832	0.8360	0.0086	-0.4686	2.4966	8.3304	4.5612	0.8339	0.0835	-0.5310	-0.6235	119.7569	37.2127	3.5530	-0.6070	-0.2573
793.1390	2.4048	-2.8589	-0.8300	-0.8249	0.7405	-0.5140	0.6314	-0.1453	0.1186	0.6695	0.0034	-0.6394	2.6752	8.4464	4.5538	0.7844	0.0743	-0.4649	2.4961	8.3370	4.5615	0.8342	0.1173	-0.5320	-0.6243	119.7820	37.2096	3.5537	-0.6064	-0.2573
793.1490	2.4112	-2.8603	-0.8288	-0.8183	0.7406	-0.5205	0.6292	-0.1417	0.1169	0.6725	0.0077	-0.6492	2.8416	8.3436	4.7082	0.8268	0.0808	-0.3987	2.5120	8.6725	4.7003	0.8432	0.1692	-0.5371	-0.4291	123.7361	38.5666	3.6469	-0.5284	-0.3008
793.1590	2.4174	-2.8617	-0.8276	-0.8114	0.7406	-0.5270	0.6291	-0.1355	0.1174	0.6721	0.0120	-0.6484	2.7490	8.4711	4.8871	0.8173	0.1191	-0.4165	2.5119	8.6830	4.7019	0.8435	0.2517	-0.5383	-0.4251	123.7619	38.5643	3.6472	-0.5276	-0.3008
793.1710	2.4249	-2.8633	-0.8263	-0.8032	0.7408	-0.5348	0.6279	-0.1312	0.1158	0.6650	0.0128	-0.6531	2.8784	8.4380	5.0694	0.8285	0.1992	-0.4414	2.5119	8.6956	4.7039	0.8438	0.2666	-0.5397	-0.4204	123.7921	38.5627	3.6475	-0.5265	-0.3008
793.1810	2.4312	-2.8646	-0.8251	-0.7966	0.7409	-0.5414	0.6296	-0.1303	0.1206	0.6682	0.0143	-0.6604	2.5947	8.7831	4.9524	0.8789	0.2026	-0.4154	2.5119	8.7061	4.7056	0.8441	0.2674	-0.5409	-0.4164	123.8174	38.5616	3.6475	-0.5256	-0.3008
793.1910	2.4375	-2.8658	-0.8239	-0.7901	0.7411	-0.5480	0.6281	-0.1231	0.1227	0.6741	0.0163	-0.6637	2.6834	8.5365	4.9670	0.8699	0.2475	-0.4646	2.5119	8.7167	4.7075	0.8444	0.2681	-0.5421	-0.4124	123.8442	38.5621	3.6474	-0.5246	-0.3008
793.2010	2.4438	-2.8670	-0.8226	-0.7833	0.7412	-0.5547	0.6273	-0.1210	0.1248	0.6799	0.0182	-0.6691	2.7114	8.8297	4.8098	0.8384	0.2680	-0.4733	2.5118	8.7273	4.7096	0.8446	0.2688	-0.5433	-0.4086	123.8704	38.5649	3.6471	-0.5236	-0.3008
793.2110	2.4500	-2.8682	-0.8214	-0.7764	0.7414	-0.5614	0.6276	-0.1138	0.1229	0.6781	0.0222	-0.6730	2.8321	8.6390	5.0687	0.7993	0.2561	-0.4517	2.5118	8.7378	4.7116	0.8449	0.2696	-0.5445	-0.4049	123.8960	38.5661	3.6467	-0.5225	-0.3008
793.2230	2.4575	-2.8695	-0.8199	-0.7683	0.7417	-0.5695	0.6270	-0.1104	0.1249	0.6728	0.0269	-0.6778	2.8552	8.7166	5.0955	0.8637	0.2628	-0.5004	2.5117	8.7506	4.7144	0.8451	0.2705	-0.5459	-0.4005	123.9285	38.5725	3.6459	-0.5211	-0.3008
793.2330	2.4638	-2.8706	-0.8186	-0.7616	0.7420	-0.5763	0.6277	-0.1074	0.1270	0.6783	0.0316	-0.6842	2.6705	8.8765	5.0799	0.8406	0.2506	-0.4726	2.5117	8.7611	4.7166	0.8453	0.2713	-0.5471	-0.3969	123.9546	38.5761	3.6451	-0.5199	-0.3008
793.2430	2.4701	-2.8716	-0.8173	-0.7548	0.7423	-0.5832	0.6266	-0.1014	0.1319	0.6831	0.0345	-0.6937	2.6865	8.6367	4.8066	0.8153	0.2408	-0.4298	2.5116	8.7719	4.7193	0.8455	0.2721	-0.5483	-0.3935	123.9830	38.5839	3.6442	-0.5186	-0.3008
793.2550	2.4777	-2.8728	-0.8157	-0.7464	0.7427	-0.5916	0.6264	-0.0951	0.1337	0.6816	0.0392	-0.6922	2.7696	8.9451	4.8650	0.8455	0.2265	-0.4368	2.5358	9.0274	4.8354	0.8448	0.2798	-0.5390	-0.0998	126.8954	39.6941	3.6352	-0.4465	-0.1888
793.2650	2.4839	-2.8737	-0.8144	-0.7396	0.7432	-0.5985	0.6248	-0.0903	0.1331	0.6790	0.0413	-0.6991	2.7120	9.2264	5.0569	0.8188	0.2307	-0.4352	2.5362	9.0409	4.8394	0.8447	0.2810	-0.5397	-0.0924	126.9243	39.7024	3.6337	-0.4450	-0.1888
793.2750	2.4902	-2.8746	-0.8130	-0.7329	0.7436	-0.6055	0.6257	-0.0799	0.1351	0.6802	0.0449	-0.7005	2.6839	8.7885	5.1418	0.8915	0.2067	-0.4746	2.5366	9.0544	4.8436	0.8445	0.2821	-0.5405	-0.0852	126.9531	39.7124	3.6321	-0.4434	-0.1888
793.2850	2.4964	-2.8754	-0.8116	-0.7262	0.7440	-0.6126	0.6249	-0.0761	0.1375	0.6829	0.0470	-0.7044	2.6117	8.7843	5.1046	0.8923	0.2467	-0.4692	2.5369	9.0681	4.8480	0.8444	0.2833	-0.5412	-0.0782	126.9836	39.7250	3.6302	-0.4418	-0.1888
793.2950	2.5026	-2.8761	-0.8102	-0.7194	0.7445	-0.6196	0.6248	-0.0732	0.1401	0.6845	0.0479	-0.7095	2.6304	9.0495	5.1597	0.8751	0.2767	-0.3899	2.5373	9.0818	4.8525	0.8442	0.2844	-0.5420	-0.0715	127.0146	39.7373	3.6282	-0.4401	-0.1888
793.3050	2.5088	-2.8768	-0.8088	-0.7124	0.7450	-0.6267	0.6241	-0.0687	0.1429	0.6833	0.0521	-0.7068	2.5893	9.3503	5.0930	0.8114	0.3117	-0.4517	2.5376	9.0956	4.8572	0.8440	0.2856	-0.5427	-0.0653	127.0460	39.7525	3.6259	-0.4383	-0.1888
793.3150	2.5151	-2.8775	-0.8073	-0.7056	0.7456	-0.6337	0.6228	-0.0604	0.1452	0.6779	0.0573	-0.7133	2.8033	9.2318	5.1065	0.8160	0.3374	-0.5056	2.5378	9.1093	4.8619	0.8438	0.2867	-0.5435	-0.0592	127.0773	39.7676	3.6235	-0.4364	-0.1888
793.3270	2.5226	-2.8781	-0.8056	-0.6975	0.7463	-0.6423	0.6237	-0.0518	0.1521	0.6796	0.0625	-0.7192	2.8302	9.0225	4.9267	0.8507	0.3987	-0.4363	2.5381	9.1259	4.8679	0.8436	0.2881	-0.5444	-0.0524	127.1162	39.7891	3.6203	-0.4341	-0.1888
793.3370	2.5289	-2.8786	-0.8041	-0.6907	0.7469	-0.6496	0.6235	-0.0470	0.1545	0.6813	0.0705	-0.7222	2.8067	9.1798	4.9579	0.8843	0.3256	-0.4374	2.5383	9.1398	4.8730	0.8433	0.2893	-0.5451	-0.0471	127.1489	39.8083	3.6174	-0.4321	-0.1888
793.3470	2.5351	-2.8791	-0.8025	-0.6837	0.7476	-0.6568	0.6220	-0.0427	0.1571	0.6862	0.0735	-0.7228	2.7938	9.2969	5.0690	0.8582	0.3397	-0.4706	2.5358	9.1715	4.8871	0.8425	0.2909	-0.5441	-0.0744	127.3949	39.9151	3.6082	-0.4255	-0.1700
793.3590	2.5426	-2.8795	-0.8007	-0.6755	0.7486	-0.6654	0.6224	-0.0339	0.1572	0.6804	0.0833	-0.7237	2.8033	9.4013	5.2757	0.8005	0.2696	-0.4488	2.5153	9.3277	4.9623	0.8374	0.2959	-0.5306	-0.3151	129.0815	40.6052	3.5569	-0.3878	-0.0237
793.3690	2.5488	-2.8797	-0.7991	-0.6688	0.7494	-0.6728	0.6206	-0.0265	0.1622	0.6805	0.0826	-0.7231	2.8499	9.4234	5.1089	0.8339	0.3008	-0.4709	2.5154	9.3436	4.9690	0.8368	0.2973	-0.5307	-0.3085	129.1179	40.6298	3.5534	-0.3855	-0.0237
793.3810	2.5562	-2.8800	-0.7972	-0.6608	0.7504	-0.6815	0.6234	-0.0176	0.1654	0.6857	0.0860	-0.7267	2.6004	9.3600	5.1663	0.8416	0.3305	-0.4075	2.5156	9.3628	4.9775	0.8360	0.2990	-0.5308	-0.3015	129.1637	40.6628	3.5487	-0.3827	-0.0237
793.3910	2.5624	-2.8802	-0.7955	-0.6538	0.7514	-0.6887	0.6214	-0.0115	0.1669	0.6804	0.0902	-0.7226	2.7883	9.4527	5.4005	0.8296	0.3213	-0.4684	2.5156	9.3788	4.9846	0.8354	0.3004	-0.5309	-0.2962	129.2007	40.6907	3.5445	-0.3801	-0.0237
793.4030	2.5699	-2.8802	-0.7935	-0.6456	0.7525	-0.6973	0.6198	-0.0025	0.1733	0.6706	0.0977	-0.7294	2.7226	10.1660	5.3141	0.8625	0.3044	-0.4555	2.5156	10.4368	4.9933	0.8345	0.3021	-0.5310	-0.2908	129.2464	40.7263	3.5391	-0.3770	-0.0237
793.4130	2.5761	-2.8802	-0.7918	-0.6390	0.7535	-0.7045	0.6211	0.0036	0.1779	0.6707	0.1021	-0.7302	2.5364	11.0348	5.2999	0.9121	0.2814	-0.4319	2.5155	11.3711	5.0008	0.8338	0.3036	-0.5311	-0.2869	129.2860	40.7585	3.5345	-0.3744	-0.0237
793.4230	2.5823	-2.8801	-0.7900	-0.6324	0.7546	-0.7119	0.6194	0.0116	0.1800	0.6761	0.1044	-0.7283	2.6685	11.8474	5.3914	0.8571	0.3212	-0.4207	2.5154	12.1742	5.0086	0.8331	0.3050	-0.5312	-0.2838	129.3274	40.7933	3.5296	-0.3716	-0.0237
793.4350	2.5898	-2.8799	-0.7878	-0.6242	0.7559	-0.7207	0.6191	0.0180	0.1851	0.6712	0.1072	-0.7226	2.6303	11.8925	5.3141	0.8705	0.3809	-0.4159	2.5151	12.1956	5.0183	0.8322	0.3068	-0.5313	-0.2813	129.3794	40.8389	3.5233	-0.3682	-0.0237
793.4450	2.5960	-2.8797	-0.7859	-0.6174	0.7571	-0.7279	0.6176	0.0219	0.1905	0.6671	0.1141	-0.7252	2.7118	12.2441	5.1674	0.8626	0.3811	-0.4403	2.5149	12.2134	5.0263	0.8314	0.3082	-0.5314	-0.2798	129.4216	40.8754	3.5176	-0.3652	-0.0237
793.4550	2.6021	-2.8794	-0.7839	-0.6107	0.7582	-0.7351	0.6170	0.0283	0.1942	0.6613	0.1247	-0.7245	2.6113	12.6038	5.1858	0.8201	0.2707	-0.4897	2.4276	12.3769	5.1021	0.8259	0.3113	-0.5171	-1.3156	131.1911	41.5727	3.4641	-0.3461	0.1264
793.4650	2.6082	-2.8791	-0.7819	-0.6042	0.7595	-0.7424	0.6167	0.0368	0.1954	0.6623	0.1297	-0.7243	2.6677	12.7676	5.2508	0.7903	0.2312	-0.4618	2.4267	12.3968	5.1116	0.8248	0.3129	-0.5166	-1.3147	131.2378	41.6154	3.4581	-0.3430	0.1264
793.4750	2.6144	-2.8787	-0.7800	-0.5976	0.7609	-0.7496	0.6158	0.0445	0.1991	0.6635	0.1290	-0.7223	2.6745	12.7832	5.2323	0.8372	0.3152	-0.4001	2.4258	12.4167	5.1213	0.8237	0.3145	-0.5161	-1.3149	131.2849	41.6599	3.4518	-0.3397	0.1264
793.4850	2.6205	-2.8782	-0.7780	-0.5910	0.7622	-0.7568	0.6161	0.0525	0.2052	0.6597	0.1336	-0.7187	2.5806	12.8592	5.2780	0.8311	0.3474	-0.4231	2.4248	12.4368	5.1311	0.8225	0.3161	-0.5156	-1.3161	131.3334	41.7060	3.4452	-0.3364	0.1264
793.4970	2.6280	-2.8775	-0.7755	-0.5830	0.7639	-0.7654	0.6134	0.0611	0.2047	0.6509	0.1432	-0.7171	2.6499	13.0874	5.5275	0.8277	0.3734	-0.4273	2.4234	12.4608	5.1430	0.8211	0.3180	-0.5150	-1.3190	131.3903	41.7624	3.4367	-0.3324	0.1264
793.5070	2.6341	-2.8768	-0.7734	-0.5766	0.7654	-0.7726	0.6115	0.0690	0.2105	0.6493	0.1504	-0.7136	2.6661	13.2266	5.4210	0.8402	0.2749	-0.4483	2.4222	12.4810	5.1532	0.8199	0.3197	-0.5145	-1.3225	131.4399	41.8126	3.4296	-0.3289	0.1264
793.5170	2.6403	-2.8761	-0.7713	-0.5702	0.7669	-0.7798	0.6109	0.0790	0.2136	0.6515	0.1566	-0.7122	2.7057	13.0662	5.5647	0.8880	0.2643	-0.4115	2.4209	12.5011	5.1635	0.8187	0.3213	-0.5140	-1.3272	131.4892	41.8637	3.4222	-0.3253	0.1264
793.5270	2.6464	-2.8752	-0.7691	-0.5637	0.7685	-0.7868	0.6102	0.0884	0.2172	0.6540	0.1604	-0.7066	2.5611	12.8809	5.6036	0.8306	0.3271	-0.5311	2.4195	12.5214	5.1742	0.8174	0.3230	-0.5135	-1.3334	131.5405	41.9185	3.4143	-0.3217	0.1264
793.5370	2.6524	-2.8743	-0.7669	-0.5571	0.7701	-0.7938	0.6094	0.0971	0.2239	0.6432	0.1654	-0.7114	2.5613	12.8817	5.3663	0.8370	0.3011	-0.4627	2.4179	12.5416	5.1849	0.8161	0.3246	-0.5130	-1.3408	131.5904	41.9736	3.4060	-0.3179	0.1264
793.5490	2.6598	-2.8731	-0.7642	-0.5494	0.7721	-0.8024	0.6069	0.1019	0.2292	0.6342	0.1683	-0.7093	2.6496	13.1974	5.5547	0.8009	0.3742	-0.4409	2.2738	12.6921	5.2519	0.8109	0.3260	-0.5006	-3.0511	133.1586	42.5699	3.3580	-0.3201	0.2515
793.5590	2.6658	-2.8720	-0.7619	-0.5431	0.7738	-0.8095	0.6046	0.1148	0.2353	0.6358	0.1806	-0.6997	2.5972	12.9746	5.3651	0.8089	0.2907	-0.4323	2.2711	12.7142	5.2638	0.8093	0.3277	-0.4997	-3.0620	133.2124	42.6307	3.3492	-0.3162	0.2515
793.5710	2.6730	-2.8705	-0.7591	-0.5356	0.7760	-0.8179	0.6025	0.1231	0.2375	0.6313	0.1847	-0.6929	2.6767	12.9155	5.6120	0.7970	0.3267	-0.4550	2.2677	12.7409	5.2786	0.8074	0.3297	-0.4985	-3.0776	133.2788	42.7082	3.3381	-0.3113	0.2515
793.5810	2.6790	-2.8692	-0.7566	-0.5292	0.7778	-0.8247	0.6020	0.1308	0.2438	0.6272	0.1844	-0.6918	2.5205	12.9536	5.5185	0.8016	0.3988	-0.4420	2.2647	12.7631	5.2910	0.8057	0.3315	-0.4975	-3.0920	133.3329	42.7727	3.3284	-0.3071	0.2515
793.5930	2.6863	-2.8676	-0.7537	-0.5217	0.7801	-0.8330	0.5985	0.1407	0.2478	0.6178	0.1987	-0.6904	2.4289	12.8451	5.5478	0.7981	0.3089	-0.4164	2.2610	12.7898	5.3059	0.8037	0.3335	-0.4963	-3.1112	133.3987	42.8516	3.3164	-0.3020	0.2515
793.6030	2.6923	-2.8662	-0.7512	-0.5156	0.7821	-0.8400	0.5968	0.1456	0.2510	0.6165	0.2007	-0.6851	2.3791	13.3706	5.6830	0.8072	0.3544	-0.3948	2.2577	12.8121	5.3186	0.8019	0.3353	-0.4953	-3.1289	133.4545	42.9193	3.3062	-0.2977	0.2515
793.6130	2.6982	-2.8647	-0.7486	-0.5095	0.7842	-0.8468	0.5946	0.1557	0.2595	0.6145	0.2069	-0.6813	2.4815	13.2114	5.6365	0.8133	0.3035	-0.4027	2.2543	12.8344	5.3314	0.8002	0.3370	-0.4943	-3.1482	133.5104	42.9882	3.2957	-0.2933	0.2515
793.6250	2.7052	-2.8627	-0.7455	-0.5022	0.7867	-0.8549	0.5931	0.1656	0.2615	0.6124	0.2083	-0.6745	2.5447	13.3905	5.7103	0.7660	0.3480	-0.4391	2.2501	12.8611	5.3469	0.7981	0.3391	-0.4931	-3.1736	133.5768	43.0725	3.2826	-0.2879	0.2515
793.6350	2.7112	-2.8610	-0.7428	-0.4960	0.7889	-0.8616	0.5923	0.1758	0.2690	0.6045	0.2181	-0.6716	2.2827	13.1364	5.4238	0.8296	0.3297	-0.4490	2.2464	12.8833	5.3600	0.7962	0.3409	-0.4921	-3.1969	133.6321	43.1446	3.2710	-0.2832	0.2515
793.6450	2.7171	-2.8592	-0.7401	-0.4899	0.7911	-0.8684	0.5889	0.1820	0.2705	0.5977	0.2263	-0.6677	2.4023	13.4114	5.6549	0.8030	0.2374	-0.3760	2.2425	12.9055	5.3731	0.7943	0.3426	-0.4911	-3.2218	133.6861	43.2174	3.2592	-0.2785	0.2515
793.6550	2.7230	-2.8574	-0.7373	-0.4840	0.7933	-0.8750	0.5844	0.1915	0.2775	0.5922	0.2236	-0.6581	2.3857	13.5644	5.5870	0.7868	0.3871	-0.4065	2.0529	13.0310	5.4265	0.7896	0.3419	-0.4805	-5.4610	134.9656	43.6816	3.2183	-0.3006	0.3519
793.6650	2.7289	-2.8554	-0.7346	-0.4782	0.7956	-0.8815	0.5824	0.2035	0.2834	0.5884	0.2349	-0.6543	2.3325	13.1049	5.5402	0.7961	0.2907	-0.4127	2.0474	13.0547	5.4407	0.7875	0.3436	-0.4791	-5.4923	135.0215	43.7614	3.2058	-0.2957	0.3519
793.6750	2.7347	-2.8533	-0.7318	-0.4723	0.7980	-0.8880	0.5780	0.2064	0.2854	0.5871	0.2385	-0.6523	2.2824	13.7107	5.8555	0.7924	0.3315	-0.4392	2.0418	13.0781	5.4548	0.7854	0.3454	-0.4777	-5.5247	135.0752	43.8391	3.1930	-0.2908	0.3519
793.6850	2.7404	-2.8512	-0.7289	-0.4664	0.8004	-0.8945	0.5755	0.2174	0.2938	0.5827	0.2433	-0.6506	2.3300	13.6041	5.5052	0.7764	0.3204	-0.3803	2.0361	13.1015	5.4690	0.7832	0.3471	-0.4763	-5.5592	135.1282	43.9181	3.1797	-0.2858	0.3519
793.6970	2.7473	-2.8484	-0.7254	-0.4594	0.8033	-0.9022	0.5729	0.2300	0.2960	0.5699	0.2450	-0.6376	2.1277	13.4801	5.8055	0.7533	0.4134	-0.3910	2.0289	13.1296	5.4864	0.7805	0.3492	-0.4746	-5.6039	135.1914	44.0159	3.1629	-0.2797	0.3519
793.7070	2.7529	-2.8461	-0.7224	-0.4538	0.8059	-0.9086	0.5686	0.2364	0.3001	0.5661	0.2576	-0.6316	2.1710	13.8224	5.7809	0.7725	0.2981	-0.4057	2.0227	13.1530	5.5010	0.7783	0.3510	-0.4732	-5.6432	135.2442	44.0985	3.1488	-0.2745	0.3519
793.7170	2.7586	-2.8436	-0.7192	-0.4482	0.8084	-0.9149	0.5660	0.2473	0.3058	0.5617	0.2550	-0.6253	2.1889	13.7735	5.8760	0.7991	0.3856	-0.3772	2.0164	13.1763	5.5157	0.7760	0.3528	-0.4718	-5.6846	135.2961	44.1824	3.1344	-0.2692	0.3519
793.7270	2.7642	-2.8411	-0.7161	-0.4427	0.8110	-0.9210	0.5623	0.2542	0.3112	0.5611	0.2665	-0.6187	2.1257	13.8273	5.9200	0.8349	0.3539	-0.4258	2.0099	13.1995	5.5305	0.7737	0.3546	-0.4704	-5.7280	135.3462	44.2667	3.1196	-0.2639	0.3519
793.7390	2.7710	-2.8379	-0.7124	-0.4359	0.8143	-0.9285	0.5572	0.2662	0.3178	0.5571	0.2693	-0.6113	2.4489	13.8421	5.7918	0.7576	0.3691	-0.3911	2.0019	13.2269	5.5482	0.7708	0.3567	-0.4688	-5.7829	135.4024	44.3679	3.1010	-0.2573	0.3519
793.7490	2.7766	-2.8352	-0.7091	-0.4303	0.8170	-0.9346	0.5553	0.2774	0.3220	0.5486	0.2750	-0.6057	2.2282	13.5126	5.7385	0.7192	0.3527	-0.3896	1.7799	13.3235	5.5872	0.7664	0.3544	-0.4601	-8.4031	136.3291	44.6906	3.0635	-0.2955	0.4292
793.7610	2.7832	-2.8318	-0.7052	-0.4237	0.8204	-0.9418	0.5478	0.2880	0.3283	0.5377	0.2802	-0.5959	2.1739	13.6862	5.7994	0.7588	0.3619	-0.3819	1.7697	13.3520	5.6055	0.7632	0.3565	-0.4581	-8.4660	136.3830	44.7956	3.0438	-0.2887	0.4292
793.7710	2.7887	-2.8289	-0.7019	-0.4185	0.8232	-0.9477	0.5466	0.2978	0.3329	0.5349	0.2848	-0.5901	1.7020	13.5375	5.9166	0.7425	0.2903	-0.4211	1.7610	13.3754	5.6208	0.7606	0.3582	-0.4564	-8.5208	136.4240	44.8837	3.0270	-0.2831	0.4292
793.7830	2.7952	-2.8252	-0.6980	-0.4121	0.8267	-0.9548	0.5386	0.3078	0.3413	0.5296	0.2896	-0.5850	1.7877	13.8244	5.7915	0.7586	0.3727	-0.3997	1.7504	13.4033	5.6390	0.7574	0.3602	-0.4543	-8.5883	136.4716	44.9874	3.0066	-0.2763	0.4292
793.7930	2.8005	-2.8221	-0.6945	-0.4068	0.8296	-0.9607	0.5348	0.3154	0.3430	0.5248	0.2961	-0.5773	1.7839	13.9608	5.9434	0.7393	0.3192	-0.3572	1.7413	13.4262	5.6544	0.7547	0.3619	-0.4526	-8.6480	136.5066	45.0763	2.9885	-0.2704	0.4292
793.8030	2.8058	-2.8189	-0.6910	-0.4016	0.8326	-0.9664	0.5317	0.3261	0.3478	0.5160	0.3011	-0.5687	1.8136	14.0189	6.1073	0.7398	0.3173	-0.3607	1.7321	13.4490	5.6695	0.7519	0.3636	-0.4509	-8.7086	136.5402	45.1630	2.9703	-0.2646	0.4292
793.8130	2.8111	-2.8155	-0.6875	-0.3964	0.8355	-0.9720	0.5266	0.3338	0.3536	0.5089	0.3047	-0.5613	1.6879	14.0465	5.9886	0.7379	0.4104	-0.3230	1.7227	13.4715	5.6847	0.7491	0.3653	-0.4492	-8.7713	136.5704	45.2497	2.9516	-0.2586	0.4292
793.8250	2.8173	-2.8115	-0.6832	-0.3904	0.8393	-0.9786	0.5207	0.3476	0.3605	0.5012	0.3117	-0.5545	1.7130	14.0216	6.0352	0.7867	0.3885	-0.3746	1.7112	13.4982	5.7030	0.7457	0.3674	-0.4472	-8.8497	136.6031	45.3548	2.9286	-0.2514	0.4292
793.8350	2.8225	-2.8079	-0.6796	-0.3854	0.8424	-0.9841	0.5145	0.3559	0.3681	0.5020	0.3176	-0.5489	1.8969	14.1449	5.9481	0.7119	0.3683	-0.4260	1.7014	13.5199	5.7182	0.7424	0.3692	-0.4455	-8.9170	136.6244	45.4415	2.9091	-0.2453	0.4292
793.8450	2.8276	-2.8042	-0.6759	-0.3805	0.8456	-0.9896	0.5095	0.3685	0.3722	0.4943	0.3207	-0.5442	1.9553	13.6447	5.8959	0.7552	0.3636	-0.3648	1.6915	13.5415	5.7333	0.7384	0.3709	-0.4438	-8.9860	136.6438	45.5272	2.8891	-0.2391	0.4292
793.8550	2.8327	-2.8005	-0.6722	-0.3756	0.8489	-0.9950	0.5011	0.3755	0.3784	0.4892	0.3227	-0.5325	1.9407	13.9446	5.6911	0.7274	0.3844	-0.3489	1.4478	13.6036	5.7563	0.7327	0.3672	-0.4368	-11.8423	137.1421	45.6916	2.8531	-0.2906	0.4846
793.8650	2.8377	-2.7966	-0.6684	-0.3707	0.8522	-1.0003	0.4980	0.3854	0.3834	0.4820	0.3291	-0.5229	1.5533	13.7607	5.8253	0.7184	0.3025	-0.3686	1.4325	13.6249	5.7713	0.7283	0.3688	-0.4349	-11.9151	137.1516	45.7774	2.8318	-0.2842	0.4846
793.8750	2.8428	-2.7927	-0.6646	-0.3658	0.8555	-1.0054	0.4927	0.3972	0.3841	0.4709	0.3257	-0.5159	1.3898	13.9122	6.0763	0.7222	0.3487	-0.3523	1.4134	13.6459	5.7862	0.7239	0.3703	-0.4329	-11.9894	137.1568	45.8623	2.8099	-0.2778	0.4846
793.8850	2.8476	-2.7888	-0.6607	-0.3611	0.8589	-1.0106	0.4863	0.4016	0.3901	0.4636	0.3363	-0.5091	1.3583	14.2801	6.0180	0.7063	0.3104	-0.3448	1.3942	13.6666	5.8010	0.7195	0.3719	-0.4310	-12.0648	137.1583	45.9458	2.7878	-0.2714	0.4846
793.8970	2.8534	-2.7839	-0.6560	-0.3556	0.8629	-1.0166	0.4776	0.4141	0.3955	0.4601	0.3410	-0.5000	1.5160	14.3311	6.0902	0.6958	0.3262	-0.3694	1.3711	13.6908	5.8186	0.7141	0.3739	-0.4285	-12.1570	137.1530	46.0444	2.7608	-0.2637	0.4846
793.9070	2.8581	-2.7797	-0.6519	-0.3511	0.8662	-1.0216	0.4695	0.4269	0.4006	0.4554	0.3425	-0.4910	1.6269	14.0285	6.1347	0.7102	0.4135	-0.3517	1.3516	13.7105	5.8331	0.7096	0.3755	-0.4255	-12.2351	137.1427	46.1249	2.7377	-0.2572	0.4846
793.9190	2.8636	-2.7744	-0.6471	-0.3457	0.8704	-1.0275	0.4635	0.4385	0.4066	0.4498	0.3504	-0.4791	1.5225	14.2172	6.0501	0.6605	0.3758	-0.3306	1.3282	13.7335	5.8503	0.7041	0.3774	-0.4218	-12.3307	137.1221	46.2200	2.7093	-0.2494	0.4846
793.9290	2.8682	-2.7699	-0.6430	-0.3413	0.8739	-1.0322	0.4606	0.4477	0.4123	0.4428	0.3582	-0.4711	1.1378	14.1813	5.9935	0.6923	0.3593	-0.3628	1.3086	13.7519	5.8644	0.6995	0.3790	-0.4188	-12.4113	137.0966	46.2967	2.6848	-0.2427	0.4846
793.9390	2.8728	-2.7654	-0.6389	-0.3368	0.8775	-1.0368	0.4527	0.4574	0.4160	0.4349	0.3603	-0.4632	1.2034	14.1415	6.2010	0.6483	0.3730	-0.3738	1.2889	13.7698	5.8782	0.6948	0.3807	-0.4157	-12.4922	137.0655	46.3703	2.6601	-0.2359	0.4846
793.9510	2.8781	-2.7598	-0.6339	-0.3316	0.8819	-1.0423	0.4433	0.4692	0.4216	0.4240	0.3608	-0.4560	1.1139	14.0084	6.1443	0.6909	0.3969	-0.3805	1.0269	13.7942	5.8851	0.6882	0.3762	-0.4089	-15.4279	137.0616	46.3652	2.6199	-0.2964	0.5185
793.9610	2.8825	-2.7551	-0.6297	-0.3274	0.8855	-1.0468	0.4320	0.4802	0.4278	0.4204	0.3663	-0.4495	1.4875	14.1111	6.0742	0.6827	0.3061	-0.3397	1.0042	13.8110	5.8984	0.6833	0.3776	-0.4056	-15.5067	137.0145	46.4366	2.5940	-0.2896	0.5185
793.9730	2.8877	-2.7492	-0.6244	-0.3225	0.8899	-1.0522	0.4251	0.4895	0.4337	0.4154	0.3743	-0.4379	1.0791	14.3625	6.1845	0.6620	0.3389	-0.3305	0.9769	13.8304	5.9140	0.6774	0.3793	-0.4017	-15.6012	136.9500	46.5190	2.5622	-0.2814	0.5185
793.9830	2.8919	-2.7442	-0.6200	-0.3184	0.8936	-1.0566	0.4186	0.4992	0.4358	0.4091	0.3747	-0.4292	1.1893	14.2769	6.3282	0.6857	0.3633	-0.3407	0.9542	13.8427	5.9266	0.6724	0.3807	-0.3985	-15.6793	136.8871	46.5839	2.5351	-0.2744	0.5185
793.9930	2.8961	-2.7392	-0.6156	-0.3143	0.8973	-1.0609	0.4122	0.5109	0.4411	0.4028	0.3757	-0.4179	1.0430	14.0791	6.1382	0.6688	0.4111	-0.3216	0.9315	13.8443	5.9389	0.6674	0.3821	-0.3952	-15.7568	136.8155	46.6458	2.5075	-0.2675	0.5185
794.0030	2.9002	-2.7340	-0.6112	-0.3103	0.9011	-1.0650	0.4049	0.5197	0.4485	0.3952	0.3817	-0.4138	0.7525	14.1113	6.0560	0.6866	0.3428	-0.2600	0.9089	13.8451	5.9509	0.6623	0.3836	-0.3920	-15.8336	136.7355	46.7043	2.4794	-0.2604	0.5185
794.0150	2.9050	-2.7277	-0.6058	-0.3056	0.9057	-1.0698	0.3929	0.5312	0.4546	0.3858	0.3851	-0.4061	0.9736	14.1128	5.9919	0.6180	0.3569	-0.2816	0.8820	13.8451	5.9647	0.6561	0.3853	-0.3880	-15.9244	136.6261	46.7693	2.4448	-0.2519	0.5184
794.0250	2.9089	-2.7222	-0.6013	-0.3017	0.9096	-1.0737	0.3849	0.5401	0.4554	0.3745	0.3868	-0.3961	0.8686	14.1012	6.3007	0.6687	0.3070	-0.3366	0.8596	13.8442	5.9759	0.6509	0.3868	-0.3848	-15.9988	136.5256	46.8200	2.4159	-0.2448	0.5184
794.0350	2.9126	-2.7168	-0.5967	-0.2980	0.9135	-1.0776	0.3774	0.5510	0.4604	0.3709	0.3855	-0.3893	0.7410	14.0745	6.3308	0.6316	0.3820	-0.3129	0.8373	13.8428	5.9866	0.6457	0.3882	-0.3815	-16.0721	136.4186	46.8670	2.3864	-0.2377	0.5184
794.0450	2.9163	-2.7113	-0.5920	-0.2943	0.9174	-1.0815	0.3698	0.5599	0.4678	0.3682	0.3879	-0.3790	0.8031	14.3663	6.1101	0.6035	0.3400	-0.3022	0.8151	13.8407	5.9970	0.6405	0.3897	-0.3783	-16.1437	136.3033	46.9101	2.3569	-0.2306	0.5184
794.0550	2.9199	-2.7056	-0.5873	-0.2907	0.9213	-1.0852	0.3577	0.5727	0.4727	0.3617	0.3921	-0.3716	0.8806	14.4461	6.2107	0.6240	0.3114	-0.2819	0.4446	13.9364	6.0342	0.6344	0.3839	-0.3694	-20.3403	137.3538	47.2163	2.3201	-0.2995	0.5759
794.0650	2.9234	-2.6999	-0.5826	-0.2872	0.9252	-1.0889	0.3503	0.5811	0.4731	0.3571	0.3945	-0.3559	0.6407	14.4283	6.3984	0.6152	0.3388	-0.3264	0.4188	13.9328	6.0438	0.6289	0.3851	-0.3658	-20.3984	137.2148	47.2525	2.2891	-0.2923	0.5759
794.0770	2.9276	-2.6928	-0.5768	-0.2830	0.9300	-1.0931	0.3390	0.5929	0.4786	0.3481	0.4010	-0.3442	0.5512	14.5008	6.4233	0.5825	0.3995	-0.3334	0.3881	13.9274	6.0548	0.6221	0.3866	-0.3615	-20.4638	137.0349	47.2897	2.2511	-0.2836	0.5759
794.0870	2.9309	-2.6868	-0.5721	-0.2796	0.9339	-1.0965	0.3295	0.6034	0.4843	0.3384	0.4000	-0.3366	0.3585	14.6385	6.4331	0.5701	0.4085	-0.2956	0.3630	13.9219	6.0634	0.6164	0.3879	-0.3579	-20.5144	136.8729	47.3156	2.2191	-0.2762	0.5759
794.0970	2.9342	-2.6807	-0.5671	-0.2762	0.9380	-1.0998	0.3193	0.6138	0.4913	0.3314	0.4091	-0.3285	0.2895	14.7418	6.3217	0.5896	0.3449	-0.3051	0.3381	13.9156	6.0715	0.6107	0.3892	-0.3542	-20.5611	136.7015	47.3364	2.1868	-0.2689	0.5758
794.1090	2.9379	-2.6732	-0.5611	-0.2722	0.9429	-1.1036	0.3057	0.6280	0.4982	0.3197	0.4068	-0.3173	0.2708	14.3694	6.3209	0.5985	0.4309	-0.3150	0.3087	13.9067	6.0806	0.6038	0.3907	-0.3499	-20.6123	136.4798	47.3552	2.1469	-0.2599	0.5758
794.1190	2.9409	-2.6669	-0.5561	-0.2691	0.9470	-1.1068	0.2956	0.6391	0.5001	0.3138	0.4165	-0.3081	0.2470	14.3095	6.3788	0.5940	0.2902	-0.3141	0.2846	13.8979	6.0864	0.5980	0.3920	-0.3463	-20.6496	136.2782	47.3646	2.1133	-0.2524	0.5758
794.1310	2.9444	-2.6591	-0.5501	-0.2654	0.9520	-1.1104	0.2815	0.6494	0.5073	0.3054	0.4131	-0.3016	0.3792	14.5392	6.4062	0.6067	0.3520	-0.2299	0.2562	13.8862	6.0906	0.5910	0.3935	-0.3420	-20.6884	136.0220	47.3691	2.0728	-0.2435	0.5758
794.1410	2.9471	-2.6525	-0.5450	-0.2624	0.9561	-1.1134	0.2747	0.6613	0.5111	0.3008	0.4133	-0.2875	0.0706	14.2752	6.3681	0.5718	0.3468	-0.2670	0.2330	13.8750	6.0935	0.5851	0.3948	-0.3384	-20.7150	135.7926	47.3662	2.0383	-0.2360	0.5758
794.1510	2.9498	-2.6458	-0.5400	-0.2594	0.9601	-1.1162	0.2691	0.6627	0.5087	0.2959	0.4125	-0.2848	-0.4834	14.6880	6.7992	0.5823	0.4211	-0.1746	-0.0388	13.7959	6.0544	0.5794	0.3873	-0.3358	-23.7722	134.7773	46.9600	1.9985	-0.3190	0.5758
794.1630	2.9528	-2.6378	-0.5337	-0.2559	0.9651	-1.1195	0.2485	0.6829	0.5219	0.2859	0.4147	-0.2645	0.2156	14.1314	6.1126	0.5644	0.4302	-0.2913	-0.0678	13.7797	6.0560	0.5723	0.3885	-0.3314	-23.7660	134.4720	46.9432	1.9558	-0.3098	0.5758
794.1730	2.9553	-2.6309	-0.5284	-0.2531	0.9694	-1.1222	0.2374	0.6912	0.5255	0.2786	0.4215	-0.2565	0.0640	14.2699	6.1778	0.5769	0.3417	-0.2615	-0.0913	13.7647	6.0567	0.5662	0.3895	-0.3278	-23.7530	134.2004	46.9224	1.9194	-0.3020	0.5758
794.1850	2.9580	-2.6224	-0.5220	-0.2498	0.9744	-1.1251	0.2238	0.7005	0.5291	0.2733	0.4169	-0.2475	0.0980	14.2505	6.1122	0.5164	0.3854	-0.2974	-0.1187	13.7449	6.0567	0.5589	0.3908	-0.3235	-23.7270	133.8512	46.8886	1.8750	-0.2925	0.5758
794.1950	2.9602	-2.6153	-0.5167	-0.2471	0.9786	-1.1276	0.2134	0.7110	0.5328	0.2643	0.4219	-0.2376	-0.0825	14.2457	6.0877	0.5199	0.3040	-0.2643	-0.1407	13.7273	6.0558	0.5528	0.3918	-0.3199	-23.6967	133.5475	46.8530	1.8378	-0.2847	0.5758
794.2050	2.9623	-2.6082	-0.5114	-0.2444	0.9828	-1.1299	0.2013	0.7207	0.5414	0.2576	0.4197	-0.2267	-0.1800	14.1844	5.9433	0.5153	0.3643	-0.3027	-0.1622	13.7089	6.0544	0.5466	0.3928	-0.3163	-23.6587	133.2339	46.8107	1.8004	-0.2769	0.5758
794.2170	2.9646	-2.5995	-0.5050	-0.2414	0.9878	-1.1326	0.1868	0.7211	0.5332	0.2398	0.4208	-0.2177	-0.5712	13.8201	5.9285	0.5410	0.3500	-0.2624	-0.3575	12.4491	5.4848	0.4997	0.3721	-0.3007	-25.6019	118.1015	41.2087	1.3399	-0.4918	0.6883
794.2270	2.9664	-2.5922	-0.4996	-0.2390	0.9919	-1.1346	0.1716	0.7291	0.5338	0.2330	0.4202	-0.2055	-0.3407	13.2590	5.8572	0.5336	0.3974	-0.2612	-0.3264	12.3770	5.4626	0.4924	0.3725	-0.2979	-24.9019	117.2107	40.9966	1.2980	-0.4799	0.6724
794.2390	2.9683	-2.5833	-0.4931	-0.2362	0.9969	-1.1370	0.1566	0.7353	0.5357	0.2280	0.4115	-0.1957	-0.3806	12.6513	5.5661	0.4764	0.4333	-0.2305	-0.2882	12.2922	5.4363	0.4837	0.3730	-0.2947	-24.0630	116.1651	40.7469	1.2485	-0.4653	0.6533
794.2490	2.9698	-2.5760	-0.4877	-0.2341	1.0012	-1.1389	0.1584	0.7376	0.5350	0.2229	0.4160	-0.1917	0.9791	11.9571	5.5592	0.5187	0.3401	-0.3045	0.0365	12.1555	5.4028	0.4911	0.3764	-0.3111	-20.0644	114.5206	40.4204	1.3400	-0.4258	0.4619
794.2590	2.9713	-2.5686	-0.4824	-0.2318	1.0053	-1.1408	0.1361	0.7409	0.5357	0.2171	0.4028	-0.1802	-0.6476	12.3530	5.3724	0.4659	0.4215	-0.2596	-0.4059	12.1925	5.4027	0.4755	0.3686	-0.2947	-25.0273	114.9412	40.4283	1.2052	-0.5005	0.5984
794.2710	2.9728	-2.5597	-0.4761	-0.2293	1.0102	-1.1429	0.1216	0.7400	0.5302	0.2077	0.4025	-0.1669	-0.4498	12.2388	5.5598	0.4722	0.3107	-0.2645	-0.3690	12.1066	5.3747	0.4670	0.3689	-0.2917	-24.1927	113.8873	40.1636	1.1524	-0.4854	0.5832
794.2810	2.9739	-2.5523	-0.4708	-0.2273	1.0142	-1.1445	0.1085	0.7416	0.5269	0.2025	0.3995	-0.1579	-0.2992	12.1555	5.8095	0.4085	0.3354	-0.2369	-0.3375	12.0362	5.3515	0.4600	0.3692	-0.2892	-23.4966	113.0249	39.9460	1.1087	-0.4724	0.5705
794.2930	2.9750	-2.5434	-0.4643	-0.2249	1.0189	-1.1464	0.0912	0.7446	0.5274	0.1927	0.3956	-0.1471	0.0687	12.3294	5.3625	0.3832	0.3514	-0.2169	-0.2990	11.9530	5.3241	0.4517	0.3696	-0.2864	-22.6641	112.0092	39.6884	1.0569	-0.4567	0.5553
794.3030	2.9759	-2.5360	-0.4590	-0.2231	1.0228	-1.1477	0.0835	0.7442	0.5228	0.1827	0.3930	-0.1344	-0.2475	12.2033	5.5331	0.4402	0.3818	-0.2438	-0.2668	11.8853	5.3016	0.4450	0.3699	-0.2841	-21.9761	111.1833	39.4777	1.0149	-0.4435	0.5426
794.3130	2.9767	-2.5286	-0.4538	-0.2213	1.0267	-1.1491	0.0746	0.7469	0.5236	0.1798	0.3883	-0.1268	-0.5663	12.1902	5.4815	0.4150	0.4113	-0.2669	-0.2344	11.8184	5.2792	0.4384	0.3703	-0.2819	-21.2938	110.3694	39.2690	0.9731	-0.4302	0.5301
794.3250	2.9774	-2.5195	-0.4476	-0.2193	1.0314	-1.1505	0.0571	0.7485	0.5221	0.1705	0.3899	-0.1150	-0.1404	12.2482	5.3091	0.3797	0.3275	-0.2872	-0.1955	11.7389	5.2525	0.4305	0.3708	-0.2794	-20.4840	109.4030	39.0202	0.9232	-0.4141	0.5152
794.3350	2.9779	-2.5120	-0.4424	-0.2176	1.0352	-1.1517	0.0467	0.7507	0.5235	0.1596	0.3837	-0.1126	-0.2591	12.1003	5.2340	0.4149	0.3819	-0.1863	-0.1633	11.6737	5.2304	0.4241	0.3711	-0.2773	-19.8197	108.6130	38.8148	0.8821	-0.4006	0.5030
794.3470	2.9783	-2.5030	-0.4361	-0.2157	1.0398	-1.1530	0.0339	0.7499	0.5182	0.1519	0.3842	-0.0978	-0.3072	12.0813	5.4417	0.3705	0.2509	-0.2497	-0.1251	11.5968	5.2041	0.4165	0.3716	-0.2750	-19.0366	107.6811	38.5699	0.8332	-0.3844	0.4886
794.3570	2.9786	-2.4955	-0.4310	-0.2142	1.0436	-1.1539	0.0294	0.7487	0.5184	0.1497	0.3753	-0.0946	1.2718	12.1623	5.3942	0.4154	0.3701	-0.3172	0.1432	11.5016	5.1826	0.4215	0.3756	-0.2877	-15.7081	106.5400	38.3653	0.8991	-0.3370	0.3384
794.3690	2.9788	-2.4866	-0.4247	-0.2124	1.0481	-1.1550	0.0100	0.7552	0.5180	0.1417	0.3702	-0.0884	0.1213	11.7822	5.1993	0.3603	0.3236	-0.2355	-0.1906	11.4661	5.1537	0.4072	0.3682	-0.2755	-19.3667	106.1072	38.0964	0.7748	-0.4043	0.4333
794.3790	2.9789	-2.4790	-0.4196	-0.2110	1.0518	-1.1559	0.0025	0.7556	0.5137	0.1333	0.3628	-0.0810	-1.0728	11.5374	5.2516	0.3852	0.3703	-0.2376	-1.5637	11.4012	5.1304	0.4010	0.3684	-0.2737	-18.7358	105.3250	37.8808	0.7321	-0.3908	0.4240
794.3890	2.9788	-2.4713	-0.4145	-0.2097	1.0554	-1.1567	-0.0125	0.7549	0.5106	0.1290	0.3656	-0.0767	-2.2875	11.5716	5.3755	0.3710	0.3011	-0.2315	-2.9999	11.3368	5.1072	0.3949	0.3687	-0.2719	-18.1136	104.5491	37.6660	0.6899	-0.3774	0.4148
794.4010	2.9786	-2.4623	-0.4084	-0.2082	1.0597	-1.1575	-0.0242	0.7548	0.5084	0.1216	0.3570	-0.0680	-2.0990	11.6071	5.2613	0.4129	0.4127	-0.1730	-2.9637	11.2608	5.0794	0.3877	0.3691	-0.2699	-17.3814	103.6356	37.4093	0.6399	-0.3613	0.4039
794.4110	2.9783	-2.4547	-0.4032	-0.2070	1.0634	-1.1582	-0.0309	0.7576	0.5102	0.1195	0.3550	-0.0571	-2.2905	11.0191	5.0551	0.3948	0.3636	-0.2670	-2.9340	11.1982	5.0561	0.3818	0.3694	-0.2682	-16.7832	102.8831	37.1946	0.5983	-0.3479	0.3950
794.4230	2.9778	-2.4456	-0.3971	-0.2056	1.0676	-1.1588	-0.0407	0.7543	0.5045	0.1144	0.3461	-0.0507	-2.5443	11.2571	5.1518	0.3571	0.4025	-0.2469	-2.8990	11.1235	5.0283	0.3747	0.3697	-0.2662	-16.0805	101.9873	36.9373	0.5491	-0.3320	0.3846
794.4330	2.9774	-2.4381	-0.3921	-0.2045	1.0711	-1.1593	-0.0501	0.7548	0.5059	0.1064	0.3510	-0.0468	-2.7057	11.2317	4.9417	0.3868	0.2771	-0.2309	-2.8704	11.0617	5.0050	0.3689	0.3700	-0.2647	-15.5081	101.2464	36.7218	0.5083	-0.3188	0.3760
794.4430	2.9768	-2.4305	-0.3871	-0.2035	1.0746	-1.1597	-0.0593	0.7532	0.5016	0.1017	0.3364	-0.0416	-2.8139	11.2887	5.0725	0.3733	0.4323	-0.2409	-2.8424	11.0003	4.9816	0.3632	0.3704	-0.2631	-14.9484	100.5109	36.5059	0.4678	-0.3057	0.3676
794.4550	2.9760	-2.4215	-0.3810	-0.2023	1.0786	-1.1602	-0.0712	0.7550	0.5010	0.0983	0.3382	-0.0339	-2.8993	10.8768	4.8669	0.3369	0.3866	-0.2421	-2.8097	10.9274	4.9522	0.3565	0.3707	-0.2613	-14.2945	99.6384	36.2463	0.4198	-0.2902	0.3578
794.4650	2.9752	-2.4140	-0.3760	-0.2014	1.0820	-1.1605	-0.0843	0.7537	0.4950	0.0931	0.3350	-0.0275	-2.7444	11.0161	5.0473	0.3534	0.3923	-0.2517	-2.7832	10.8669	4.9274	0.3509	0.3710	-0.2598	-13.7643	98.9159	36.0285	0.3799	-0.2774	0.3499
794.4770	2.9742	-2.4050	-0.3700	-0.2003	1.0859	-1.1607	-0.0871	0.7524	0.4941	0.0942	0.3430	-0.0264	-2.5460	11.0683	5.0001	0.2938	0.3058	-0.2297	-2.8433	10.7888	4.8916	0.3477	0.3683	-0.2624	-14.3287	97.9839	35.6967	0.3590	-0.2998	0.3066
794.4870	2.9732	-2.3974	-0.3651	-0.1995	1.0892	-1.1610	-0.1009	0.7517	0.4891	0.0845	0.3307	-0.0211	-2.5217	11.1666	5.1927	0.3308	0.4393	-0.2301	-2.8191	10.7273	4.8656	0.3422	0.3685	-0.2610	-13.8186	97.2490	35.4688	0.3179	-0.2874	0.3006
794.4990	2.9719	-2.3884	-0.3593	-0.1985	1.0932	-1.1612	-0.1086	0.7535	0.4869	0.0781	0.3316	-0.0141	-2.9037	11.0043	5.0363	0.3145	0.2896	-0.2200	-2.7910	10.6542	4.8345	0.3358	0.3687	-0.2594	-13.2222	96.3777	35.1952	0.2693	-0.2727	0.2936
794.5090	2.9708	-2.3808	-0.3545	-0.1977	1.0965	-1.1613	-0.1188	0.7553	0.4876	0.0762	0.3241	-0.0079	-2.9270	10.7101	4.9486	0.2992	0.3549	-0.1887	-2.7680	10.5929	4.8082	0.3305	0.3689	-0.1892	-12.7364	95.6470	34.9642	0.2289	-0.2605	0.2878
794.5210	2.9693	-2.3717	-0.3486	-0.1968	1.1003	-1.1613	-0.1318	0.7513	0.4854	0.0715	0.3167	0.0004	-2.6026	10.8485	4.8118	0.2957	0.3920	-0.0638	-2.7413	10.5196	4.7765	0.3241	0.3691	-0.0305	-12.1687	94.7743	34.6845	0.1805	-0.2461	0.2811
794.5310	2.9679	-2.3642	-0.3439	-0.1962	1.1035	-1.1613	-0.1426	0.7504	0.4823	0.0650	0.3112	0.0046	-2.4171	10.7707	4.9658	0.2996	0.2848	-0.0196	-2.7197	10.4589	4.7499	0.3189	0.3693	0.0984	-11.7090	94.0519	34.4503	0.1408	-0.2343	0.2756
794.5410	2.9664	-2.3568	-0.3389	-0.1955	1.1066	-1.1612	-0.1475	0.7528	0.4814	0.0627	0.3067	0.0104	-2.8001	10.7958	4.7573	0.2999	0.3830	0.0909	-2.6988	10.3985	4.7231	0.3137	0.3695	0.2243	-11.2610	93.3323	34.2127	0.1010	-0.2225	0.2702
794.5530	2.9646	-2.3477	-0.3331	-0.1948	1.1103	-1.1610	-0.1579	0.7513	0.4747	0.0553	0.3045	0.0167	-2.7430	10.4540	4.9922	0.2947	0.3611	0.0998	-2.6745	10.3251	4.6904	0.3076	0.3698	0.3097	-10.7376	92.4594	33.9235	0.0535	-0.2086	0.2640
794.5630	2.9630	-2.3401	-0.3283	-0.1943	1.1133	-1.1609	-0.1652	0.7491	0.4737	0.0544	0.2988	0.0161	-2.8766	10.4076	4.8596	0.2704	0.3864	0.1171	-2.6549	10.2638	4.6629	0.3025	0.3700	0.3109	-10.3138	91.7297	33.6783	0.0137	-0.1972	0.2589
794.5750	2.9608	-2.3310	-0.3226	-0.1936	1.1168	-1.1607	-0.1777	0.7514	0.4718	0.0489	0.3047	0.0200	-2.3429	10.1189	4.6395	0.2603	0.3261	0.1477	-2.6324	10.1907	4.6298	0.2965	0.3702	0.3122	-9.8219	90.8600	33.3839	-0.0329	-0.1837	0.2530
794.5850	2.9590	-2.3236	-0.3179	-0.1932	1.1198	-1.1605	-0.1843	0.7507	0.4731	0.0430	0.2927	0.0240	-2.4596	9.9995	4.4253	0.2708	0.4079	0.1387	-2.6143	10.1300	4.6022	0.2915	0.3704	0.3133	-9.4253	90.1387	33.1374	-0.0714	-0.1728	0.2482
794.5970	2.9568	-2.3147	-0.3123	-0.1926	1.1233	-1.1602	-0.1924	0.7479	0.4683	0.0430	0.2946	0.0257	-2.4416	10.0539	4.5776	0.2358	0.3464	0.1781	-2.5937	10.0575	4.5688	0.2857	0.3706	0.3146	-8.9650	89.2761	32.8389	-0.1170	-0.1599	0.2426
794.6070	2.9548	-2.3072	-0.3077	-0.1922	1.1263	-1.1599	-0.1951	0.7459	0.4658	0.0414	0.2938	0.0282	-2.7053	10.3811	4.6223	0.2000	0.3320	0.2500	-2.6358	9.9848	4.5335	0.2834	0.3686	0.3120	-9.3551	88.4111	32.5090	-0.1331	-0.1759	0.2051
794.6170	2.9527	-2.2997	-0.3030	-0.1919	1.1292	-1.1596	-0.2059	0.7474	0.4628	0.0356	0.2831	0.0335	-2.2551	10.1005	4.7024	0.2669	0.3824	0.2200	-2.6208	9.9228	4.5045	0.2786	0.3686	0.3129	-8.9919	87.6738	32.2495	-0.1721	-0.1656	0.2018
794.6290	2.9502	-2.2907	-0.2974	-0.1914	1.1325	-1.1592	-0.2126	0.7478	0.4613	0.0329	0.2854	0.0396	-2.4540	9.7929	4.5583	0.2349	0.3333	0.2515	-2.6036	9.8486	4.4694	0.2730	0.3687	0.3141	-8.5693	86.7923	31.9352	-0.2187	-0.1535	0.1979
794.6390	2.9480	-2.2832	-0.2928	-0.1912	1.1353	-1.1588	-0.2214	0.7456	0.4639	0.0306	0.2748	0.0451	-2.1861	9.9560	4.4115	0.2107	0.4048	0.2128	-2.5899	9.7867	4.4401	0.2683	0.3688	0.3150	-8.2280	86.0576	31.6726	-0.2569	-0.1436	0.1948
794.6490	2.9457	-2.2758	-0.2882	-0.1909	1.1380	-1.1583	-0.2274	0.7443	0.4609	0.0255	0.2761	0.0466	-2.6115	10.0304	4.4568	0.2347	0.3749	0.2528	-2.5767	9.7243	4.4103	0.2636	0.3689	0.3159	-7.8953	85.3158	31.4043	-0.2951	-0.1337	0.1918
794.6590	2.9434	-2.2684	-0.2837	-0.1906	1.1408	-1.1579	-0.2371	0.7465	0.4558	0.0223	0.2730	0.0495	-2.2737	9.7259	4.5869	0.2582	0.3402	0.2563	-2.5641	9.6623	4.3806	0.2591	0.3690	0.3169	-7.5731	84.5791	31.1366	-0.3326	-0.1242	0.1889
794.6710	2.9405	-2.2594	-0.2781	-0.1904	1.1440	-1.1573	-0.2437	0.7422	0.4551	0.0226	0.2659	0.0501	-2.3556	9.7561	4.4435	0.2155	0.4048	0.3385	-2.5496	9.5871	4.3442	0.2535	0.3691	0.3179	-7.1977	83.6862	30.8078	-0.3780	-0.1127	0.1854
794.6810	2.9381	-2.2519	-0.2735	-0.1901	1.1467	-1.1567	-0.2510	0.7426	0.4523	0.0195	0.2628	0.0562	-2.4747	9.7333	4.3034	0.1963	0.3927	0.3511	-2.5381	9.5236	4.3133	0.2490	0.3691	0.3188	-6.8942	82.9312	30.5281	-0.4160	-0.1034	0.1826
794.6910	2.9354	-2.2446	-0.2690	-0.1900	1.1493	-1.1562	-0.2596	0.7414	0.4497	0.0164	0.2640	0.0622	-2.2227	9.8068	4.3765	0.2003	0.3559	0.2604	-2.5273	9.4604	4.2825	0.2445	0.3692	0.3197	-6.6006	82.1809	30.2485	-0.4531	-0.0942	0.1799
794.7010	2.9328	-2.2371	-0.2645	-0.1898	1.1519	-1.1555	-0.2652	0.7434	0.4475	0.0124	0.2538	0.0650	-2.4463	9.4294	4.3921	0.1886	0.4298	0.2794	-2.5169	9.3971	4.2515	0.2400	0.3693	0.3206	-6.3160	81.4278	29.9670	-0.4900	-0.0852	0.1773
794.7110	2.9301	-2.2297	-0.2601	-0.1897	1.1545	-1.1548	-0.2724	0.7448	0.4461	0.0111	0.2582	0.0657	-2.3186	9.0688	4.2873	0.1666	0.3508	0.2700	-2.5071	9.3332	4.2202	0.2291	0.3693	0.3214	-6.0399	80.6690	29.6814	-0.5267	-0.0764	0.1747
794.7210	2.9273	-2.2222	-0.2556	-0.1896	1.1571	-1.1542	-0.2775	0.7408	0.4466	0.0048	0.2520	0.0670	-2.4610	9.1591	4.1117	0.1956	0.3651	0.2599	-2.4978	9.2689	4.1885	0.1523	0.3694	0.3223	-5.7722	79.9036	29.3924	-0.5632	-0.0677	0.1722
794.7330	2.9239	-2.2133	-0.2503	-0.1897	1.1601	-1.1533	-0.2876	0.7389	0.4449	0.0004	0.2441	0.0714	-2.4067	9.3962	4.1138	0.1494	0.3986	0.2395	-2.4874	9.1911	4.1501	0.0615	0.3694	0.3233	-5.4619	78.9782	29.0407	-0.6068	-0.0574	0.1694
794.7430	2.9210	-2.2059	-0.2459	-0.1896	1.1625	-1.1526	-0.2902	0.7392	0.4421	0.0001	0.2479	0.0721	-2.0654	9.2446	4.2064	0.1514	0.3928	0.2625	-2.5159	9.1153	4.1118	0.0085	0.3680	0.3209	-5.6857	78.0752	28.6813	-0.6246	-0.0664	0.1361
794.7530	2.9180	-2.1986	-0.2414	-0.1897	1.1650	-1.1519	-0.3000	0.7396	0.4409	-0.0001	0.2436	0.0702	-2.3296	8.9982	4.0087	0.0551	0.2761	0.3485	-2.5095	9.0509	4.0793	-0.0569	0.3680	0.3216	-5.4496	77.3091	28.3845	-0.6607	-0.0586	0.1346
794.7630	2.9150	-2.1912	-0.2371	-0.1897	1.1674	-1.1511	-0.3062	0.7380	0.4376	-0.0013	0.2328	0.0779	-2.3051	8.9558	4.0907	-0.0046	0.4147	0.2897	-2.5034	8.9854	4.0464	-0.1219	0.3680	0.3223	-5.2200	76.5312	28.0825	-0.6967	-0.0507	0.1331
794.7730	2.9120	-2.1837	-0.2327	-0.1897	1.1698	-1.1504	-0.3134	0.7358	0.4364	-0.0033	0.2374	0.0816	-2.4512	9.0596	4.0709	-0.0462	0.3418	0.2642	-2.4978	8.9195	4.0131	-0.1863	0.3679	0.3230	-4.9973	75.7473	27.7776	-0.7328	-0.0430	0.1317
794.7830	2.9088	-2.1763	-0.2284	-0.1897	1.1721	-1.1495	-0.3193	0.7362	0.4338	-0.0067	0.2342	0.0798	-2.4775	9.2384	4.1261	-0.1088	0.3653	0.2401	-2.4926	8.8527	3.9793	-0.2499	0.3679	0.3237	-4.7808	74.9522	27.4665	-0.7689	-0.0354	0.1303
794.7950	2.9049	-2.1675	-0.2231	-0.1898	1.1748	-1.1485	-0.3296	0.7386	0.4336	-0.0089	0.2309	0.0836	-2.3329	8.5827	3.9140	-0.1814	0.3383	0.2651	-2.4871	8.7731	3.9387	-0.3254	0.3678	0.3245	-4.5311	74.0046	27.0922	-0.8117	-0.0265	0.1287
794.8050	2.9016	-2.1602	-0.2188	-0.1899	1.1771	-1.1477	-0.3334	0.7365	0.4314	-0.0128	0.2260	0.0831	-2.4980	8.5850	3.9077	-0.1644	0.4074	0.3001	-2.4830	8.7068	3.9048	-0.3641	0.3678	0.3252	-4.3309	73.2164	26.7803	-0.8465	-0.0192	0.1274
794.8150	2.8982	-2.1528	-0.2144	-0.1900	1.1793	-1.1468	-0.3411	0.7335	0.4289	-0.0121	0.2320	0.0843	-2.3859	8.7541	3.9168	-0.1802	0.2765	0.3400	-2.4792	8.6395	3.8703	-0.3682	0.3677	0.3259	-4.1367	72.4150	26.4612	-0.8817	-0.0120	0.1262
794.8270	2.8940	-2.1440	-0.2093	-0.1901	1.1820	-1.1457	-0.3480	0.7351	0.4246	-0.0142	0.2204	0.0895	-2.4230	8.6346	3.9841	-0.2620	0.4282	0.3127	-2.4753	8.5585	3.8287	-0.3731	0.3677	0.3267	-3.9125	71.4502	26.0760	-0.9235	-0.0035	0.1247
794.8370	2.8905	-2.1367	-0.2050	-0.1902	1.1842	-1.1449	-0.3554	0.7351	0.4263	-0.0154	0.2256	0.0948	-2.1673	8.4793	3.7439	-0.2728	0.3683	0.2649	-2.4725	8.4907	3.7938	-0.3771	0.3676	0.3274	-3.7328	70.6423	25.7526	-0.9580	0.0035	0.1235
794.8490	2.8861	-2.1278	-0.1999	-0.1905	1.1868	-1.1437	-0.3621	0.7342	0.4258	-0.0203	0.2182	0.0924	-2.3527	8.3028	3.5749	-0.2787	0.3751	0.2742	-2.4697	8.4080	3.7513	-0.3819	0.3675	0.3282	-3.5250	69.6575	25.3579	-0.9993	0.0116	0.1222
794.8590	2.8825	-2.1205	-0.1957	-0.1906	1.1890	-1.1427	-0.3662	0.7331	0.4204	-0.0216	0.2143	0.0953	-2.3187	8.5638	3.9385	-0.3288	0.3544	0.2870	-2.4678	8.3390	3.7156	-0.3858	0.3675	0.3288	-3.3589	68.8347	25.0266	-1.0335	0.0183	0.1211
794.8690	2.8787	-2.1131	-0.1915	-0.1909	1.1912	-1.1417	-0.3735	0.7333	0.4211	-0.0237	0.2086	0.0986	-2.0965	8.2603	3.6754	-0.3115	0.3869	0.2816	-2.4663	8.2702	3.6800	-0.3897	0.3674	0.3295	-3.1993	68.0144	24.6949	-1.0669	0.0248	0.1200
794.8810	2.8742	-2.1044	-0.1864	-0.1912	1.1936	-1.1406	-0.3780	0.7344	0.4201	-0.0249	0.2087	0.1010	-2.3987	7.8775	3.5465	-0.3678	0.3421	0.3264	-2.4651	8.1867	3.6365	-0.3943	0.3673	0.3302	-3.0154	67.0184	24.2896	-1.1072	0.0325	0.1188
794.8910	2.8704	-2.0970	-0.1823	-0.1915	1.1957	-1.1396	-0.3832	0.7316	0.4187	-0.0273	0.2053	0.1059	-2.5510	8.0128	3.5792	-0.3796	0.2811	0.2236	-2.4877	8.1078	3.5956	-0.3967	0.3664	0.3281	-3.1556	66.0770	23.9037	-1.1259	0.0287	0.0898
794.9030	2.8657	-2.0881	-0.1773	-0.1918	1.1981	-1.1383	-0.3927	0.7301	0.4138	-0.0295	0.1944	0.1053	-2.4955	8.0491	3.6826	-0.3635	0.4277	0.2846	-2.4888	8.0220	3.5508	-0.4013	0.3662	0.3288	-2.9950	65.0533	23.4858	-1.1665	0.0358	0.0892
794.9130	2.8618	-2.0808	-0.1731	-0.1921	1.2002	-1.1372	-0.4003	0.7312	0.4122	-0.0324	0.1991	0.1078	-2.5783	7.7549	3.6091	-0.3778	0.3454	0.2586	-2.4902	7.9507	3.5135	-0.4050	0.3661	0.3293	-2.8672	64.2028	23.1377	-1.1997	0.0416	0.0888
794.9230	2.8578	-2.0735	-0.1689	-0.1924	1.2021	-1.1362	-0.4065	0.7307	0.4154	-0.0319	0.1942	0.1041	-2.5047	7.7098	3.2752	-0.4300	0.3593	0.3378	-2.4920	7.8806	3.4765	-0.4087	0.3659	0.3298	-2.7452	63.3675	22.7915	-1.2324	0.0472	0.0884
794.9330	2.8536	-2.0663	-0.1648	-0.1927	1.2040	-1.1351	-0.4144	0.7312	0.4088	-0.0357	0.1935	0.1101	-2.3293	7.6001	3.5797	-0.4038	0.3489	0.3332	-2.4942	7.8095	3.4391	-0.4123	0.3658	0.3303	-2.6279	62.5183	22.4412	-1.2648	0.0528	0.0879
794.9450	2.8487	-2.0574	-0.1599	-0.1931	1.2063	-1.1338	-0.4215	0.7279	0.4083	-0.0380	0.1866	0.1098	-2.4188	7.7763	3.3963	-0.3630	0.3915	0.2835	-2.4972	7.7222	3.3932	-0.4167	0.3656	0.3309	-2.4932	61.4767	22.0110	-1.3039	0.0594	0.0875
794.9550	2.8444	-2.0501	-0.1558	-0.1936	1.2082	-1.1327	-0.4259	0.7283	0.4068	-0.0369	0.1858	0.1137	-2.4177	7.6134	3.4707	-0.4131	0.4346	0.2774	-2.5001	7.6497	3.3551	-0.4203	0.3655	0.3314	-2.3867	60.6106	21.6540	-1.3358	0.0648	0.0871
794.9650	2.8401	-2.0429	-0.1517	-0.1939	1.2100	-1.1315	-0.4329	0.7298	0.4067	-0.0357	0.1904	0.1126	-2.4852	7.4443	3.2470	-0.4780	0.3595	0.3002	-2.5034	7.5775	3.3167	-0.4239	0.3653	0.3319	-2.2852	59.7488	21.2938	-1.3678	0.0701	0.0867
794.9750	2.8357	-2.0356	-0.1477	-0.1943	1.2119	-1.1305	-0.4377	0.7294	0.4037	-0.0422	0.1819	0.1151	-2.4473	7.3745	3.3147	-0.4185	0.3947	0.3470	-2.5070	7.5043	3.2782	-0.4275	0.3652	0.3324	-2.1884	58.8740	20.9312	-1.3993	0.0753	0.0863
794.9850	2.8312	-2.0283	-0.1437	-0.1947	1.2136	-1.1292	-0.4431	0.7275	0.4060	-0.0443	0.1786	0.1190	-2.4666	7.4927	3.0845	-0.4066	0.4307	0.2920	-2.5110	7.4306	3.2392	-0.4310	0.3650	0.3330	-2.0963	57.9942	20.5645	-1.4307	0.0805	0.0860
[truncated: 946 more rows]
