# Supplementary material for: Practical Aspects of Model-Based Collision Detection
Source: Front Robot AI. 2020 Nov 23;7:571574. doi: 10.3389/frobt.2020.571574 (PMC7805958; doi:10.3389/frobt.2020.571574)
Supplement: Supplementary file 1 [file Data_Sheet_1.ZIP › identification_data/ur-20_02_05-20sec_8harm.csv]

386.4600	-0.0116	-1.5786	-0.0742	-1.5462	-0.0410	0.0056	-0.0000	0.0000	-0.0000	0.0000	0.0000	0.0000	0.2945	0.2439	0.2777	-0.0065	-0.0611	-0.0290	0.0000	0.3351	0.3431	0.0141	-0.0048	0.0000	0.0000	4.0137	3.3757	0.1523	-0.0515	0.0000
386.4620	-0.0117	-1.5786	-0.0742	-1.5462	-0.0410	0.0056	-0.0000	0.0000	-0.0000	0.0000	0.0000	0.0000	0.1497	0.1442	0.3003	-0.0062	-0.0352	-0.0447	0.0000	0.3352	0.3430	0.0141	-0.0048	0.0000	0.0000	4.0146	3.3746	0.1521	-0.0514	0.0000
386.4740	-0.0117	-1.5787	-0.0742	-1.5462	-0.0410	0.0056	-0.0000	0.0000	-0.0000	0.0000	0.0000	0.0000	0.4139	0.2123	0.2597	0.0032	-0.0545	-0.0803	0.0000	0.3356	0.3433	0.0142	-0.0048	0.0000	0.0000	4.0192	3.3773	0.1524	-0.0515	0.0000
386.4840	-0.0116	-1.5786	-0.0742	-1.5462	-0.0410	0.0056	-0.0000	0.0000	-0.0000	0.0000	0.0000	0.0000	0.2387	0.2324	0.2704	-0.0086	-0.0400	-0.0451	-0.0000	0.3358	0.3433	0.0141	-0.0048	0.0000	-0.0000	4.0210	3.3772	0.1523	-0.0515	0.0000
386.4960	-0.0117	-1.5786	-0.0742	-1.5462	-0.0409	0.0056	-0.0000	0.0000	-0.0000	0.0000	0.0000	0.0000	0.2651	0.2638	0.2672	-0.0018	-0.0624	-0.0303	0.0000	0.3355	0.3432	0.0141	-0.0048	0.0000	0.0000	4.0181	3.3762	0.1522	-0.0515	0.0000
386.5060	-0.0117	-1.5786	-0.0742	-1.5462	-0.0409	0.0056	-0.0000	0.0000	-0.0000	0.0000	0.0000	0.0000	0.2546	0.3013	0.2690	-0.0101	-0.0451	-0.0347	-0.0000	0.3357	0.3433	0.0142	-0.0048	0.0000	-0.0000	4.0206	3.3777	0.1524	-0.0515	0.0000
386.5180	-0.0116	-1.5786	-0.0742	-1.5462	-0.0410	0.0056	-0.0000	0.0000	-0.0000	0.0000	0.0000	0.0000	0.1798	0.2050	0.2649	-0.0005	-0.0498	-0.0527	-0.0000	0.3357	0.3433	0.0142	-0.0048	0.0000	-0.0000	4.0206	3.3777	0.1524	-0.0515	0.0000
386.5280	-0.0117	-1.5786	-0.0743	-1.5462	-0.0410	0.0056	-0.0000	0.0000	-0.0000	0.0000	0.0000	0.0000	0.3457	0.2495	0.2380	-0.0075	-0.0677	-0.0321	0.0000	0.3359	0.3434	0.0142	-0.0048	0.0000	0.0000	4.0221	3.3783	0.1525	-0.0515	0.0000
386.5380	-0.0117	-1.5786	-0.0742	-1.5462	-0.0410	0.0056	-0.0000	0.0000	-0.0000	0.0000	0.0000	0.0000	0.3123	0.2084	0.2539	0.0019	-0.0638	-0.0527	0.0000	0.3356	0.3432	0.0142	-0.0048	0.0000	0.0000	4.0197	3.3768	0.1524	-0.0515	0.0000
386.5500	-0.0116	-1.5786	-0.0742	-1.5462	-0.0410	0.0056	-0.0000	0.0000	-0.0000	0.0000	0.0000	0.0000	0.3367	0.2145	0.2379	-0.0222	-0.0510	-0.0505	-0.0000	0.3361	0.3434	0.0142	-0.0048	0.0000	-0.0000	4.0246	3.3788	0.1525	-0.0515	0.0000
386.5600	-0.0116	-1.5786	-0.0742	-1.5462	-0.0410	0.0056	-0.0000	0.0000	-0.0000	0.0000	0.0000	0.0000	0.3338	0.1810	0.2492	-0.0181	-0.0519	-0.0483	0.0000	0.3357	0.3433	0.0142	-0.0048	0.0000	0.0000	4.0207	3.3778	0.1524	-0.0515	0.0000
386.5720	-0.0117	-1.5786	-0.0742	-1.5462	-0.0410	0.0056	-0.0000	0.0000	-0.0000	0.0000	0.0000	0.0000	0.1821	0.2056	0.2118	-0.0271	-0.0521	-0.0239	-0.0000	0.3359	0.3434	0.0142	-0.0048	0.0000	-0.0000	4.0226	3.3787	0.1524	-0.0515	0.0000
386.5820	-0.0116	-1.5786	-0.0742	-1.5463	-0.0410	0.0056	-0.0000	0.0000	-0.0000	0.0000	0.0000	0.0000	0.3627	0.2567	0.2365	-0.0273	-0.0732	-0.0472	-0.0000	0.3355	0.3431	0.0141	-0.0048	0.0000	-0.0000	4.0176	3.3757	0.1522	-0.0515	0.0000
386.5940	-0.0117	-1.5786	-0.0742	-1.5462	-0.0410	0.0055	-0.0000	0.0000	-0.0000	0.0000	0.0000	0.0000	0.3884	0.2302	0.2829	-0.0033	-0.0544	-0.0495	0.0000	0.3357	0.3432	0.0142	-0.0048	0.0000	0.0000	4.0197	3.3768	0.1524	-0.0515	0.0000
386.6040	-0.0117	-1.5786	-0.0742	-1.5462	-0.0410	0.0056	-0.0000	0.0000	-0.0000	0.0000	0.0000	0.0000	0.2897	0.2010	0.2715	-0.0096	-0.0520	-0.0257	-0.0000	0.3359	0.3434	0.0142	-0.0048	0.0000	-0.0000	4.0226	3.3787	0.1525	-0.0515	0.0000
386.6140	-0.0116	-1.5787	-0.0742	-1.5462	-0.0410	0.0056	-0.0000	0.0000	-0.0000	0.0000	0.0000	0.0000	0.3501	0.2340	0.2736	-0.0290	-0.0410	-0.0187	0.0000	0.3358	0.3434	0.0142	-0.0048	0.0000	0.0000	4.0220	3.3782	0.1523	-0.0515	0.0000
386.6260	-0.0116	-1.5786	-0.0742	-1.5462	-0.0410	0.0056	-0.0000	0.0000	-0.0000	0.0000	0.0000	0.0000	0.3345	0.2021	0.2533	0.0047	-0.0761	-0.0508	-0.0000	0.3356	0.3433	0.0142	-0.0048	0.0000	-0.0000	4.0196	3.3777	0.1523	-0.0515	0.0000
386.6360	-0.0116	-1.5786	-0.0742	-1.5462	-0.0410	0.0056	-0.0000	0.0000	-0.0000	0.0000	0.0000	0.0000	0.2337	0.2023	0.2280	-0.0161	-0.0499	-0.0183	0.0000	0.3359	0.3434	0.0142	-0.0048	0.0000	0.0000	4.0223	3.3784	0.1526	-0.0516	0.0000
386.6480	-0.0116	-1.5786	-0.0742	-1.5462	-0.0410	0.0056	-0.0000	0.0000	-0.0000	0.0000	0.0000	0.0000	0.3772	0.2266	0.2377	-0.0015	-0.0460	-0.0472	-0.0000	0.3355	0.3432	0.0142	-0.0048	0.0000	-0.0000	4.0183	3.3763	0.1524	-0.0515	0.0000
386.6580	-0.0117	-1.5786	-0.0742	-1.5462	-0.0410	0.0056	-0.0000	0.0000	-0.0000	0.0000	0.0000	0.0000	0.3612	0.2441	0.2572	-0.0309	-0.0363	-0.0469	-0.0000	0.3357	0.3433	0.0142	-0.0048	0.0000	-0.0000	4.0206	3.3777	0.1523	-0.0515	0.0000
386.6700	-0.0117	-1.5786	-0.0743	-1.5462	-0.0410	0.0056	-0.0000	0.0000	-0.0000	0.0000	0.0000	0.0000	0.3567	0.2865	0.2791	-0.0069	-0.0553	-0.0447	-0.0000	0.3359	0.3434	0.0142	-0.0048	0.0000	-0.0000	4.0227	3.3788	0.1525	-0.0515	0.0000
386.6800	-0.0117	-1.5786	-0.0742	-1.5462	-0.0410	0.0056	-0.0000	0.0000	-0.0000	0.0000	0.0000	0.0000	0.2755	0.2191	0.2761	-0.0070	-0.0429	-0.0422	0.0000	0.3358	0.3433	0.0142	-0.0048	0.0000	0.0000	4.0216	3.3777	0.1523	-0.0515	0.0000
386.6900	-0.0116	-1.5786	-0.0742	-1.5462	-0.0410	0.0056	-0.0000	0.0000	-0.0000	0.0000	0.0000	0.0000	0.2656	0.2039	0.2415	-0.0041	-0.0556	-0.0411	0.0000	0.3356	0.3433	0.0142	-0.0048	0.0000	0.0000	4.0191	3.3772	0.1523	-0.0515	0.0000
386.7000	-0.0117	-1.5787	-0.0743	-1.5462	-0.0410	0.0056	-0.0000	0.0000	-0.0000	0.0000	0.0000	0.0000	0.2613	0.2384	0.2569	-0.0094	-0.0484	-0.0461	-0.0000	0.3356	0.3433	0.0142	-0.0048	0.0000	-0.0000	4.0193	3.3774	0.1525	-0.0515	0.0000
386.7100	-0.0116	-1.5787	-0.0742	-1.5462	-0.0410	0.0056	-0.0000	0.0000	-0.0000	0.0000	0.0000	0.0000	0.3258	0.1552	0.2998	-0.0050	-0.0603	-0.0478	0.0000	0.3358	0.3433	0.0142	-0.0048	0.0000	0.0000	4.0216	3.3777	0.1523	-0.0515	0.0000
386.7220	-0.0116	-1.5786	-0.0742	-1.5462	-0.0410	0.0056	-0.0000	0.0000	-0.0000	0.0000	0.0000	0.0000	0.2756	0.2315	0.2486	0.0054	-0.0659	-0.0466	-0.0000	0.3360	0.3435	0.0142	-0.0048	0.0000	-0.0000	4.0233	3.3795	0.1527	-0.0516	0.0000
386.7320	-0.0116	-1.5786	-0.0743	-1.5462	-0.0410	0.0056	-0.0000	0.0000	-0.0000	0.0000	0.0000	0.0000	0.2560	0.2448	0.2745	-0.0057	-0.0721	-0.0427	-0.0000	0.3355	0.3433	0.0142	-0.0048	0.0000	-0.0000	4.0182	3.3772	0.1524	-0.0515	0.0000
386.7420	-0.0116	-1.5786	-0.0742	-1.5462	-0.0410	0.0056	-0.0000	0.0000	-0.0000	0.0000	0.0000	0.0000	0.2334	0.3225	0.2877	0.0093	-0.0806	-0.0270	0.0000	0.3356	0.3432	0.0142	-0.0048	0.0000	0.0000	4.0197	3.3768	0.1523	-0.0515	0.0000
386.7520	-0.0116	-1.5786	-0.0743	-1.5462	-0.0409	0.0056	-0.0000	0.0000	-0.0000	0.0000	0.0000	0.0000	0.2329	0.2629	0.2924	-0.0057	-0.0737	-0.0316	0.0000	0.3354	0.3431	0.0141	-0.0048	0.0000	0.0000	4.0172	3.3753	0.1522	-0.0515	0.0000
386.7620	-0.0117	-1.5786	-0.0743	-1.5462	-0.0410	0.0055	-0.0000	0.0000	-0.0000	0.0000	0.0000	0.0000	0.2342	0.1996	0.2782	-0.0275	-0.0561	-0.0397	0.0000	0.3355	0.3433	0.0142	-0.0048	0.0000	0.0000	4.0181	3.3772	0.1523	-0.0515	0.0000
386.7740	-0.0117	-1.5786	-0.0742	-1.5462	-0.0410	0.0056	-0.0000	0.0000	-0.0000	0.0000	0.0000	0.0000	0.2261	0.2534	0.2474	0.0114	-0.0805	-0.0423	-0.0000	0.3360	0.3435	0.0142	-0.0048	0.0000	-0.0000	4.0242	3.3793	0.1526	-0.0516	0.0000
386.7840	-0.0117	-1.5787	-0.0742	-1.5462	-0.0410	0.0056	-0.0000	0.0000	-0.0000	0.0000	0.0000	0.0000	0.2188	0.2326	0.2675	-0.0112	-0.0665	-0.0305	0.0000	0.3351	0.3430	0.0141	-0.0048	0.0000	0.0000	4.0136	3.3747	0.1522	-0.0514	0.0000
386.7960	-0.0116	-1.5786	-0.0742	-1.5463	-0.0410	0.0056	-0.0000	0.0000	-0.0000	0.0000	0.0000	0.0000	0.1987	0.2254	0.2726	-0.0160	-0.0675	-0.0573	0.0000	0.3359	0.3434	0.0142	-0.0048	0.0000	0.0000	4.0226	3.3787	0.1525	-0.0515	0.0000
386.8060	-0.0117	-1.5787	-0.0742	-1.5462	-0.0410	0.0056	-0.0000	0.0000	-0.0000	0.0000	0.0000	0.0000	0.1643	0.2079	0.2745	-0.0125	-0.0658	-0.0438	-0.0000	0.3354	0.3431	0.0141	-0.0048	0.0000	-0.0000	4.0167	3.3758	0.1523	-0.0515	0.0000
386.8180	-0.0117	-1.5786	-0.0743	-1.5462	-0.0410	0.0056	-0.0000	0.0000	-0.0000	0.0000	0.0000	0.0000	0.3263	0.2559	0.2792	-0.0215	-0.0697	-0.0463	-0.0000	0.3356	0.3433	0.0142	-0.0048	0.0000	-0.0000	4.0196	3.3777	0.1524	-0.0515	0.0000
386.8280	-0.0116	-1.5786	-0.0743	-1.5462	-0.0410	0.0056	-0.0000	0.0000	-0.0000	0.0000	0.0000	0.0000	0.2721	0.2932	0.2727	0.0012	-0.0604	-0.0392	-0.0000	0.3358	0.3433	0.0142	-0.0048	0.0000	-0.0000	4.0211	3.3773	0.1524	-0.0515	0.0000
386.8380	-0.0117	-1.5786	-0.0742	-1.5462	-0.0410	0.0056	-0.0000	0.0000	-0.0000	0.0000	0.0000	0.0000	0.2999	0.2468	0.2805	0.0117	-0.0474	-0.0313	-0.0000	0.3355	0.3431	0.0141	-0.0048	0.0000	-0.0000	4.0177	3.3757	0.1523	-0.0515	0.0000
386.8500	-0.0117	-1.5786	-0.0742	-1.5462	-0.0410	0.0056	-0.0000	0.0000	-0.0000	0.0000	0.0000	0.0000	0.0959	0.1666	0.2489	0.0053	-0.0762	-0.0416	-0.0000	0.3360	0.3434	0.0142	-0.0048	0.0000	-0.0000	4.0236	3.3788	0.1525	-0.0515	0.0000
386.8600	-0.0117	-1.5786	-0.0742	-1.5462	-0.0410	0.0056	-0.0000	0.0000	-0.0000	0.0000	0.0000	0.0000	0.1904	0.2108	0.2494	-0.0193	-0.0772	-0.0366	0.0000	0.3357	0.3433	0.0141	-0.0048	0.0000	0.0000	4.0201	3.3772	0.1523	-0.0515	0.0000
386.8720	-0.0116	-1.5786	-0.0742	-1.5462	-0.0410	0.0056	-0.0000	0.0000	-0.0000	0.0000	0.0000	0.0000	0.1851	0.2442	0.2944	-0.0109	-0.0820	-0.0366	-0.0000	0.3360	0.3434	0.0142	-0.0048	0.0000	-0.0000	4.0236	3.3788	0.1525	-0.0515	0.0000
386.8820	-0.0116	-1.5786	-0.0742	-1.5462	-0.0410	0.0056	-0.0000	0.0000	-0.0000	0.0000	0.0000	0.0000	0.2303	0.2599	0.2405	-0.0007	-0.0630	-0.0533	0.0000	0.3357	0.3433	0.0142	-0.0048	0.0000	0.0000	4.0202	3.3773	0.1524	-0.0515	0.0000
386.8920	-0.0117	-1.5786	-0.0742	-1.5462	-0.0410	0.0056	-0.0000	0.0000	-0.0000	0.0000	0.0000	0.0000	0.0616	0.2139	0.2606	-0.0124	-0.0522	-0.0375	-0.0000	0.3354	0.3432	0.0142	-0.0048	0.0000	-0.0000	4.0173	3.3763	0.1523	-0.0515	0.0000
386.9020	-0.0117	-1.5786	-0.0742	-1.5462	-0.0410	0.0056	-0.0000	0.0000	-0.0000	0.0000	0.0000	0.0000	0.1575	0.1488	0.2590	0.0123	-0.0484	-0.0350	-0.0000	0.3356	0.3433	0.0142	-0.0048	0.0000	-0.0000	4.0197	3.3778	0.1524	-0.0515	0.0000
386.9120	-0.0117	-1.5786	-0.0742	-1.5462	-0.0410	0.0056	-0.0000	0.0000	-0.0000	0.0000	0.0000	0.0000	0.2436	0.2532	0.2782	-0.0239	-0.0817	-0.0502	-0.0000	0.3355	0.3432	0.0142	-0.0048	0.0000	-0.0000	4.0182	3.3763	0.1523	-0.0515	0.0000
386.9240	-0.0116	-1.5786	-0.0742	-1.5462	-0.0410	0.0056	-0.0000	0.0000	-0.0000	0.0000	0.0000	0.0000	0.1796	0.2269	0.2667	-0.0112	-0.0820	-0.0520	0.0000	0.3356	0.3432	0.0142	-0.0048	0.0000	0.0000	4.0188	3.3769	0.1524	-0.0515	0.0000
386.9340	-0.0117	-1.5786	-0.0742	-1.5462	-0.0410	0.0056	-0.0000	0.0000	-0.0000	0.0000	0.0000	0.0000	0.0791	0.2577	0.2914	-0.0013	-0.0670	-0.0507	0.0000	0.3356	0.3432	0.0142	-0.0048	0.0000	0.0000	4.0187	3.3768	0.1523	-0.0515	0.0000
386.9440	-0.0117	-1.5786	-0.0742	-1.5462	-0.0410	0.0056	-0.0000	0.0000	-0.0000	0.0000	0.0000	0.0000	0.0963	0.2918	0.2452	0.0216	-0.0679	-0.0511	-0.0000	0.3358	0.3433	0.0142	-0.0048	0.0000	-0.0000	4.0211	3.3772	0.1523	-0.0515	0.0000
386.9540	-0.0117	-1.5786	-0.0743	-1.5462	-0.0410	0.0056	-0.0000	0.0000	-0.0000	0.0000	0.0000	0.0000	0.1258	0.2044	0.2386	-0.0185	-0.0820	-0.0475	-0.0000	0.3356	0.3433	0.0142	-0.0048	0.0000	-0.0000	4.0191	3.3772	0.1523	-0.0515	0.0000
386.9640	-0.0117	-1.5786	-0.0742	-1.5462	-0.0410	0.0056	-0.0000	0.0000	-0.0000	0.0000	0.0000	0.0000	0.3281	0.1905	0.2901	-0.0096	-0.0842	-0.0291	-0.0000	0.3356	0.3433	0.0142	-0.0048	0.0000	-0.0000	4.0193	3.3774	0.1525	-0.0515	0.0000
386.9760	-0.0116	-1.5786	-0.0742	-1.5462	-0.0410	0.0056	-0.0000	0.0000	-0.0000	0.0000	0.0000	0.0000	0.3089	0.1509	0.2847	-0.0007	-0.0439	-0.0312	-0.0000	0.3357	0.3433	0.0142	-0.0048	0.0000	-0.0000	4.0206	3.3777	0.1523	-0.0515	0.0000
386.9860	-0.0116	-1.5786	-0.0742	-1.5462	-0.0410	0.0056	-0.0000	0.0000	-0.0000	0.0000	0.0000	0.0000	0.1530	0.1680	0.2359	-0.0072	-0.0688	-0.0305	-0.0000	0.3357	0.3432	0.0141	-0.0048	0.0000	-0.0000	4.0200	3.3762	0.1522	-0.0515	0.0000
386.9980	-0.0117	-1.5786	-0.0742	-1.5462	-0.0410	0.0055	-0.0000	0.0000	-0.0000	0.0000	0.0000	0.0000	0.2079	0.2012	0.2288	0.0010	-0.0724	-0.0528	-0.0000	0.3359	0.3433	0.0142	-0.0048	0.0000	-0.0000	4.0221	3.3773	0.1524	-0.0515	0.0000
387.0080	-0.0117	-1.5787	-0.0742	-1.5462	-0.0410	0.0056	-0.0000	0.0000	-0.0000	0.0000	0.0000	0.0000	0.2487	0.1348	0.2552	-0.0066	-0.0855	-0.0351	0.0000	0.3358	0.3433	0.0142	-0.0048	0.0000	0.0000	4.0211	3.3773	0.1524	-0.0515	0.0000
387.0200	-0.0116	-1.5786	-0.0742	-1.5462	-0.0410	0.0056	-0.0000	0.0000	-0.0000	0.0000	0.0000	0.0000	0.3541	0.2291	0.2044	-0.0017	-0.0676	-0.0479	-0.0000	0.3355	0.3430	0.0141	-0.0048	0.0000	-0.0000	4.0176	3.3747	0.1521	-0.0514	0.0000
387.0300	-0.0117	-1.5786	-0.0742	-1.5463	-0.0410	0.0056	-0.0000	0.0000	-0.0000	0.0000	0.0000	0.0000	0.2859	0.1837	0.3007	0.0062	-0.0632	-0.0259	-0.0000	0.3357	0.3432	0.0142	-0.0048	0.0000	-0.0000	4.0206	3.3768	0.1524	-0.0515	0.0000
387.0400	-0.0116	-1.5786	-0.0742	-1.5462	-0.0410	0.0056	-0.0000	0.0000	-0.0000	0.0000	0.0000	0.0000	0.1881	0.2072	0.2745	0.0051	-0.0545	-0.0081	0.0000	0.3358	0.3433	0.0142	-0.0048	0.0000	0.0000	4.0211	3.3772	0.1523	-0.0515	0.0000
387.0520	-0.0117	-1.5786	-0.0743	-1.5462	-0.0410	0.0055	-0.0000	0.0000	-0.0000	0.0000	0.0000	0.0000	0.2111	0.3256	0.2772	0.0018	-0.0583	-0.0522	0.0000	0.3359	0.3433	0.0141	-0.0048	0.0000	0.0000	4.0224	3.3776	0.1522	-0.0515	0.0000
387.0620	-0.0117	-1.5786	-0.0742	-1.5462	-0.0410	0.0056	-0.0000	0.0000	-0.0000	0.0000	0.0000	0.0000	0.2391	0.2675	0.2564	-0.0094	-0.0783	-0.0129	-0.0000	0.3358	0.3433	0.0142	-0.0048	0.0000	-0.0000	4.0216	3.3777	0.1524	-0.0515	0.0000
387.0720	-0.0117	-1.5786	-0.0743	-1.5462	-0.0410	0.0056	-0.0000	0.0000	-0.0000	0.0000	0.0000	0.0000	0.2433	0.2467	0.3087	-0.0001	-0.0694	-0.0488	-0.0000	0.3357	0.3433	0.0142	-0.0048	0.0000	-0.0000	4.0206	3.3777	0.1524	-0.0515	0.0000
387.0820	-0.0117	-1.5786	-0.0742	-1.5462	-0.0410	0.0056	-0.0000	0.0000	-0.0000	0.0000	0.0000	0.0000	0.2583	0.1954	0.2907	-0.0020	-0.0537	-0.0391	0.0000	0.3359	0.3434	0.0142	-0.0048	0.0000	0.0000	4.0227	3.3788	0.1526	-0.0515	0.0000
387.0920	-0.0116	-1.5786	-0.0742	-1.5462	-0.0410	0.0056	-0.0000	0.0000	-0.0000	0.0000	0.0000	0.0000	0.2634	0.2028	0.2969	0.0002	-0.0637	-0.0262	-0.0000	0.3355	0.3433	0.0142	-0.0048	0.0000	-0.0000	4.0181	3.3772	0.1523	-0.0515	0.0000
387.1040	-0.0117	-1.5786	-0.0742	-1.5462	-0.0410	0.0056	-0.0000	0.0000	-0.0000	0.0000	0.0000	0.0000	0.2069	0.1900	0.2556	0.0179	-0.0766	-0.0210	-0.0000	0.3352	0.3430	0.0141	-0.0048	0.0000	-0.0000	4.0146	3.3747	0.1521	-0.0514	0.0000
387.1140	-0.0117	-1.5786	-0.0743	-1.5462	-0.0410	0.0056	-0.0000	0.0000	-0.0000	0.0000	0.0000	0.0000	0.2153	0.1867	0.2358	0.0060	-0.0693	-0.0364	-0.0000	0.3359	0.3434	0.0142	-0.0048	0.0000	-0.0000	4.0222	3.3783	0.1525	-0.0515	0.0000
387.1240	-0.0116	-1.5786	-0.0742	-1.5462	-0.0410	0.0056	-0.0000	0.0000	-0.0000	0.0000	0.0000	0.0000	0.2451	0.1963	0.2346	-0.0226	-0.0741	-0.0283	-0.0000	0.3358	0.3433	0.0142	-0.0048	0.0000	-0.0000	4.0211	3.3773	0.1524	-0.0515	0.0000
387.1340	-0.0116	-1.5786	-0.0742	-1.5462	-0.0410	0.0056	-0.0000	0.0000	-0.0000	0.0000	0.0000	0.0000	0.2383	0.2361	0.2615	0.0143	-0.0753	-0.0397	0.0000	0.3358	0.3433	0.0142	-0.0048	0.0000	0.0000	4.0217	3.3778	0.1524	-0.0515	0.0000
387.1440	-0.0116	-1.5786	-0.0743	-1.5462	-0.0410	0.0056	-0.0000	0.0000	-0.0000	0.0000	0.0000	0.0000	0.4406	0.2440	0.2547	0.0187	-0.0597	-0.0482	-0.0000	0.3357	0.3432	0.0142	-0.0048	0.0000	-0.0000	4.0202	3.3763	0.1524	-0.0515	0.0000
387.1560	-0.0116	-1.5786	-0.0743	-1.5462	-0.0410	0.0056	-0.0000	0.0000	-0.0000	0.0000	0.0000	0.0000	0.2002	0.2261	0.2693	0.0105	-0.1020	-0.0345	-0.0000	0.3355	0.3432	0.0142	-0.0048	0.0000	-0.0000	4.0182	3.3763	0.1524	-0.0515	0.0000
387.1660	-0.0116	-1.5786	-0.0742	-1.5462	-0.0410	0.0056	-0.0000	0.0000	-0.0000	0.0000	0.0000	0.0000	0.1425	0.2641	0.2429	0.0100	-0.0917	-0.0240	-0.0000	0.3357	0.3433	0.0142	-0.0048	0.0000	-0.0000	4.0206	3.3777	0.1524	-0.0515	0.0000
387.1780	-0.0116	-1.5786	-0.0743	-1.5462	-0.0410	0.0056	-0.0000	0.0000	-0.0000	0.0000	0.0000	0.0000	0.1348	0.2396	0.2858	0.0195	-0.0662	-0.0221	-0.0000	0.3354	0.3431	0.0141	-0.0048	0.0000	-0.0000	4.0167	3.3758	0.1523	-0.0515	0.0000
387.1880	-0.0116	-1.5786	-0.0742	-1.5462	-0.0410	0.0056	-0.0000	0.0000	-0.0000	0.0000	0.0000	0.0000	0.1902	0.1852	0.2837	-0.0076	-0.1185	-0.0248	0.0000	0.3357	0.3433	0.0141	-0.0048	0.0000	0.0000	4.0201	3.3772	0.1523	-0.0515	0.0000
387.2000	-0.0117	-1.5786	-0.0742	-1.5463	-0.0410	0.0056	-0.0000	0.0000	-0.0000	0.0000	0.0000	0.0000	0.1483	0.2091	0.2467	-0.0144	-0.0726	-0.0281	-0.0000	0.3354	0.3431	0.0141	-0.0048	0.0000	-0.0000	4.0165	3.3756	0.1521	-0.0514	0.0000
387.2100	-0.0117	-1.5786	-0.0742	-1.5462	-0.0410	0.0056	-0.0000	0.0000	-0.0000	0.0000	0.0000	0.0000	0.1210	0.2372	0.2420	-0.0168	-0.0869	-0.0368	-0.0000	0.3356	0.3433	0.0142	-0.0048	0.0000	-0.0000	4.0193	3.3774	0.1525	-0.0515	0.0000
387.2220	-0.0116	-1.5786	-0.0743	-1.5462	-0.0410	0.0056	-0.0000	0.0000	-0.0000	0.0000	0.0000	0.0000	0.1719	0.2374	0.2639	-0.0168	-0.0683	-0.0188	-0.0000	0.3357	0.3433	0.0142	-0.0048	0.0000	-0.0000	4.0202	3.3773	0.1524	-0.0515	0.0000
387.2320	-0.0117	-1.5786	-0.0742	-1.5462	-0.0410	0.0056	-0.0000	0.0000	-0.0000	0.0000	0.0000	0.0000	0.1504	0.2146	0.2469	0.0180	-0.0739	-0.0224	-0.0000	0.3353	0.3431	0.0141	-0.0048	0.0000	-0.0000	4.0161	3.3752	0.1522	-0.0514	0.0000
387.2420	-0.0117	-1.5786	-0.0742	-1.5462	-0.0410	0.0056	-0.0000	0.0000	-0.0000	0.0000	0.0000	0.0000	0.2777	0.2570	0.3276	0.0014	-0.0733	-0.0292	0.0000	0.3356	0.3432	0.0142	-0.0048	0.0000	0.0000	4.0187	3.3768	0.1523	-0.0515	0.0000
387.2520	-0.0116	-1.5786	-0.0742	-1.5462	-0.0410	0.0056	-0.0000	0.0000	-0.0000	0.0000	0.0000	0.0000	0.2683	0.2232	0.2654	-0.0039	-0.0686	-0.0311	0.0000	0.3360	0.3434	0.0142	-0.0048	0.0000	0.0000	4.0236	3.3788	0.1525	-0.0515	0.0000
387.2640	-0.0117	-1.5787	-0.0742	-1.5462	-0.0410	0.0056	-0.0000	0.0000	-0.0000	0.0000	0.0000	0.0000	0.1948	0.2823	0.2866	0.0093	-0.0851	-0.0229	-0.0000	0.3360	0.3434	0.0142	-0.0048	0.0000	-0.0000	4.0241	3.3783	0.1524	-0.0515	0.0000
387.2740	-0.0116	-1.5787	-0.0742	-1.5462	-0.0410	0.0056	-0.0000	0.0000	-0.0000	0.0000	0.0000	0.0000	0.0661	0.2737	0.2909	-0.0170	-0.0786	-0.0340	-0.0000	0.3352	0.3430	0.0141	-0.0048	0.0000	-0.0000	4.0142	3.3742	0.1521	-0.0514	0.0000
387.2840	-0.0117	-1.5786	-0.0742	-1.5462	-0.0410	0.0056	-0.0000	0.0000	-0.0000	0.0000	0.0000	0.0000	0.2151	0.2092	0.2328	-0.0158	-0.0900	-0.0266	0.0000	0.3356	0.3433	0.0142	-0.0048	0.0000	0.0000	4.0191	3.3772	0.1523	-0.0515	0.0000
387.2940	-0.0116	-1.5786	-0.0742	-1.5462	-0.0409	0.0056	-0.0000	0.0000	-0.0000	0.0000	0.0000	0.0000	0.1215	0.2351	0.2626	0.0103	-0.0731	-0.0344	-0.0000	0.3359	0.3434	0.0142	-0.0048	0.0000	-0.0000	4.0227	3.3788	0.1525	-0.0515	0.0000
387.3040	-0.0116	-1.5786	-0.0742	-1.5462	-0.0410	0.0056	-0.0000	0.0000	-0.0000	0.0000	0.0000	0.0000	0.2357	0.2525	0.2848	-0.0163	-0.0699	-0.0176	-0.0000	0.3358	0.3433	0.0142	-0.0048	0.0000	-0.0000	4.0216	3.3778	0.1524	-0.0515	0.0000
387.3140	-0.0117	-1.5786	-0.0742	-1.5462	-0.0410	0.0056	-0.0000	0.0000	-0.0000	0.0000	0.0000	0.0000	0.1564	0.1764	0.2564	0.0068	-0.0974	-0.0042	-0.0000	0.3358	0.3434	0.0142	-0.0048	0.0000	-0.0000	4.0210	3.3782	0.1523	-0.0515	0.0000
387.3260	-0.0116	-1.5786	-0.0743	-1.5462	-0.0410	0.0056	-0.0000	0.0000	-0.0000	0.0000	0.0000	0.0000	0.1276	0.2246	0.2513	-0.0135	-0.0887	-0.0081	0.0000	0.3356	0.3432	0.0141	-0.0048	0.0000	0.0000	4.0196	3.3767	0.1523	-0.0515	0.0000
387.3360	-0.0117	-1.5787	-0.0742	-1.5462	-0.0410	0.0055	-0.0000	0.0000	-0.0000	0.0000	0.0000	0.0000	0.3358	0.2704	0.2609	0.0155	-0.0936	-0.0045	-0.0000	0.3358	0.3433	0.0142	-0.0048	0.0000	-0.0000	4.0216	3.3778	0.1524	-0.0515	0.0000
387.3460	-0.0116	-1.5786	-0.0742	-1.5462	-0.0410	0.0056	-0.0000	0.0000	-0.0000	0.0000	0.0000	0.0000	0.2060	0.2948	0.2269	-0.0115	-0.0932	-0.0363	-0.0000	0.3357	0.3433	0.0142	-0.0048	0.0000	-0.0000	4.0202	3.3773	0.1524	-0.0515	0.0000
387.3580	-0.0117	-1.5786	-0.0742	-1.5462	-0.0410	0.0056	-0.0000	0.0000	-0.0000	0.0000	0.0000	0.0000	0.2597	0.2056	0.2683	-0.0062	-0.0709	0.0041	0.0000	0.3362	0.3435	0.0142	-0.0048	0.0000	0.0000	4.0261	3.3793	0.1525	-0.0515	0.0000
387.3680	-0.0117	-1.5786	-0.0742	-1.5463	-0.0410	0.0056	-0.0000	0.0000	-0.0000	0.0000	0.0000	0.0000	0.2602	0.2119	0.2337	-0.0165	-0.0686	-0.0264	-0.0000	0.3359	0.3433	0.0142	-0.0048	0.0000	-0.0000	4.0226	3.3778	0.1524	-0.0515	0.0000
387.3800	-0.0117	-1.5786	-0.0742	-1.5462	-0.0410	0.0056	-0.0000	0.0000	-0.0000	0.0000	0.0000	-0.0000	0.2169	0.2216	0.2998	-0.0161	-0.0827	-0.0202	0.0000	0.3354	0.3431	0.0141	-0.0048	0.0000	0.0000	4.0167	3.3758	0.1523	-0.0515	0.0000
387.3900	-0.0116	-1.5786	-0.0743	-1.5462	-0.0410	0.0056	-0.0000	0.0000	-0.0000	0.0000	0.0000	-0.0000	0.2197	0.2103	0.2328	0.0073	-0.0907	-0.0274	-0.0000	0.3360	0.3434	0.0142	-0.0048	0.0000	-0.0000	4.0236	3.3787	0.1524	-0.0515	0.0000
387.4000	-0.0117	-1.5787	-0.0742	-1.5463	-0.0410	0.0056	-0.0000	0.0000	-0.0000	0.0000	0.0000	-0.0000	0.3361	0.2881	0.2189	0.0016	-0.0782	-0.0151	0.0000	0.3354	0.3431	0.0142	-0.0048	0.0000	0.0000	4.0168	3.3758	0.1524	-0.0515	0.0000
387.4120	-0.0117	-1.5786	-0.0742	-1.5462	-0.0410	0.0056	-0.0000	0.0000	-0.0000	0.0000	0.0000	-0.0000	0.3554	0.2032	0.2821	0.0052	-0.0891	-0.0059	-0.0000	0.3358	0.3433	0.0142	-0.0048	0.0000	-0.0000	4.0217	3.3779	0.1525	-0.0515	0.0000
387.4220	-0.0116	-1.5786	-0.0742	-1.5463	-0.0410	0.0056	-0.0000	0.0000	-0.0000	0.0000	0.0000	0.0000	0.2210	0.1936	0.2900	-0.0322	-0.0773	-0.0158	0.0000	0.3357	0.3433	0.0141	-0.0048	0.0000	0.0000	4.0200	3.3771	0.1522	-0.0515	0.0000
387.4340	-0.0116	-1.5786	-0.0742	-1.5463	-0.0410	0.0056	-0.0000	0.0000	-0.0000	0.0000	0.0000	0.0000	0.2607	0.1934	0.2410	0.0102	-0.0782	-0.0186	-0.0000	0.3358	0.3433	0.0142	-0.0048	0.0000	-0.0000	4.0217	3.3778	0.1524	-0.0515	0.0000
387.4440	-0.0117	-1.5786	-0.0743	-1.5462	-0.0410	0.0056	-0.0000	0.0000	-0.0000	0.0000	0.0000	0.0000	0.2952	0.3032	0.2691	-0.0201	-0.0849	0.0083	-0.0000	0.3358	0.3434	0.0142	-0.0048	0.0000	-0.0000	4.0220	3.3782	0.1523	-0.0515	0.0000
387.4540	-0.0116	-1.5786	-0.0743	-1.5462	-0.0410	0.0056	-0.0000	0.0000	-0.0000	0.0000	0.0000	0.0000	0.3630	0.2842	0.2916	-0.0010	-0.0849	-0.0239	0.0000	0.3357	0.3433	0.0142	-0.0048	0.0000	0.0000	4.0206	3.3778	0.1524	-0.0515	0.0000
387.4640	-0.0117	-1.5786	-0.0742	-1.5462	-0.0410	0.0056	-0.0000	0.0000	-0.0000	0.0000	0.0000	0.0000	0.4172	0.2529	0.2190	0.0004	-0.0750	0.0100	-0.0000	0.3356	0.3433	0.0142	-0.0048	0.0000	-0.0000	4.0197	3.3778	0.1524	-0.0515	0.0000
387.4740	-0.0117	-1.5786	-0.0742	-1.5462	-0.0410	0.0056	-0.0000	0.0000	-0.0000	0.0000	0.0000	0.0000	0.2544	0.1849	0.2464	-0.0088	-0.0833	-0.0231	0.0000	0.3355	0.3432	0.0141	-0.0048	0.0000	0.0000	4.0181	3.3762	0.1522	-0.0515	0.0000
387.4840	-0.0116	-1.5786	-0.0742	-1.5462	-0.0410	0.0055	-0.0000	0.0000	-0.0000	0.0000	0.0000	0.0000	0.3453	0.2705	0.2405	0.0106	-0.0629	-0.0235	-0.0000	0.3356	0.3432	0.0142	-0.0048	0.0000	-0.0000	4.0187	3.3768	0.1523	-0.0515	0.0000
387.4960	-0.0116	-1.5786	-0.0743	-1.5462	-0.0410	0.0055	-0.0000	0.0000	-0.0000	0.0000	0.0000	0.0000	0.2950	0.1956	0.2374	-0.0040	-0.0654	-0.0156	0.0000	0.3357	0.3433	0.0141	-0.0048	0.0000	0.0000	4.0201	3.3772	0.1523	-0.0515	0.0000
387.5060	-0.0117	-1.5786	-0.0742	-1.5462	-0.0410	0.0056	-0.0000	0.0000	-0.0000	0.0000	0.0000	0.0000	0.2549	0.2644	0.2767	-0.0024	-0.0912	-0.0306	-0.0000	0.3360	0.3435	0.0142	-0.0048	0.0000	-0.0000	4.0237	3.3798	0.1525	-0.0515	0.0000
387.5160	-0.0117	-1.5786	-0.0742	-1.5462	-0.0410	0.0056	-0.0000	0.0000	-0.0000	0.0000	0.0000	0.0000	0.1249	0.2088	0.2290	-0.0029	-0.0870	-0.0174	-0.0000	0.3354	0.3431	0.0141	-0.0048	0.0000	-0.0000	4.0172	3.3753	0.1522	-0.0515	0.0000
387.5260	-0.0117	-1.5786	-0.0742	-1.5462	-0.0410	0.0055	-0.0000	0.0000	-0.0000	0.0000	0.0000	0.0000	0.3111	0.2073	0.3053	-0.0298	-0.0934	0.0074	0.0000	0.3358	0.3433	0.0142	-0.0048	0.0000	0.0000	4.0217	3.3778	0.1524	-0.0515	0.0000
387.5380	-0.0116	-1.5787	-0.0743	-1.5463	-0.0410	0.0055	-0.0000	0.0000	-0.0000	0.0000	0.0000	0.0000	0.3128	0.2399	0.2473	-0.0021	-0.0783	-0.0058	-0.0000	0.3359	0.3433	0.0142	-0.0048	0.0000	-0.0000	4.0227	3.3779	0.1525	-0.0515	0.0000
387.5480	-0.0116	-1.5786	-0.0742	-1.5463	-0.0410	0.0056	-0.0000	0.0000	-0.0000	0.0000	0.0000	0.0000	0.2319	0.2545	0.2438	0.0302	-0.0772	-0.0030	0.0000	0.3356	0.3432	0.0141	-0.0048	0.0000	0.0000	4.0191	3.3762	0.1523	-0.0515	0.0000
387.5600	-0.0116	-1.5786	-0.0742	-1.5462	-0.0410	0.0055	-0.0000	0.0000	-0.0000	0.0000	0.0000	0.0000	0.2073	0.1939	0.2785	-0.0274	-0.0891	0.0001	-0.0000	0.3357	0.3433	0.0142	-0.0048	0.0000	-0.0000	4.0206	3.3777	0.1524	-0.0515	0.0000
387.5700	-0.0117	-1.5786	-0.0742	-1.5462	-0.0410	0.0055	-0.0000	0.0000	-0.0000	0.0000	0.0000	0.0000	0.2108	0.1723	0.2684	-0.0114	-0.1010	-0.0184	0.0000	0.3356	0.3432	0.0142	-0.0048	0.0000	0.0000	4.0196	3.3767	0.1523	-0.0515	0.0000
387.5820	-0.0117	-1.5786	-0.0742	-1.5462	-0.0410	0.0056	-0.0000	0.0000	-0.0000	0.0000	0.0000	0.0000	0.3664	0.2504	0.2939	-0.0060	-0.1116	-0.0025	0.0000	0.3355	0.3432	0.0142	-0.0048	0.0000	0.0000	4.0182	3.3763	0.1523	-0.0515	0.0000
387.5920	-0.0116	-1.5786	-0.0742	-1.5462	-0.0410	0.0056	-0.0000	0.0000	-0.0000	0.0000	0.0000	0.0000	0.1858	0.2238	0.2831	0.0023	-0.0919	-0.0179	-0.0000	0.3359	0.3434	0.0142	-0.0048	0.0000	-0.0000	4.0221	3.3782	0.1524	-0.0515	0.0000
387.6020	-0.0117	-1.5787	-0.0742	-1.5462	-0.0410	0.0056	-0.0000	0.0000	-0.0000	0.0000	0.0000	0.0000	0.2621	0.3273	0.2772	-0.0035	-0.0808	-0.0210	-0.0000	0.3353	0.3431	0.0142	-0.0048	0.0000	-0.0000	4.0158	3.3758	0.1523	-0.0515	0.0000
387.6140	-0.0117	-1.5787	-0.0743	-1.5462	-0.0410	0.0056	-0.0000	0.0000	-0.0000	0.0000	0.0000	0.0000	0.2730	0.2217	0.2793	-0.0124	-0.0996	-0.0125	-0.0000	0.3357	0.3433	0.0142	-0.0048	0.0000	-0.0000	4.0206	3.3777	0.1523	-0.0515	0.0000
387.6240	-0.0116	-1.5786	-0.0742	-1.5462	-0.0410	0.0056	-0.0000	0.0000	-0.0000	0.0000	0.0000	0.0000	0.1506	0.2811	0.2957	-0.0017	-0.0489	-0.0091	-0.0000	0.3358	0.3433	0.0142	-0.0048	0.0000	-0.0000	4.0217	3.3779	0.1525	-0.0515	0.0000
387.6360	-0.0116	-1.5787	-0.0742	-1.5462	-0.0410	0.0056	-0.0000	0.0000	-0.0000	0.0000	0.0000	0.0000	0.1243	0.2933	0.2926	-0.0166	-0.0895	-0.0247	-0.0000	0.3354	0.3433	0.0142	-0.0048	0.0000	-0.0000	4.0162	3.3773	0.1524	-0.0515	0.0000
387.6460	-0.0116	-1.5786	-0.0742	-1.5462	-0.0410	0.0056	-0.0000	0.0000	-0.0000	0.0000	0.0000	0.0000	0.0932	0.2054	0.2129	-0.0147	-0.1233	-0.0008	-0.0000	0.3358	0.3433	0.0142	-0.0048	0.0000	-0.0000	4.0211	3.3773	0.1524	-0.0515	0.0000
387.6580	-0.0116	-1.5786	-0.0742	-1.5463	-0.0409	0.0055	-0.0000	0.0000	-0.0000	0.0000	0.0000	0.0000	0.1981	0.2339	0.2743	0.0215	-0.0675	-0.0124	-0.0000	0.3360	0.3435	0.0142	-0.0048	0.0000	-0.0000	4.0242	3.3793	0.1526	-0.0516	0.0000
387.6680	-0.0117	-1.5786	-0.0743	-1.5462	-0.0410	0.0056	-0.0000	0.0000	-0.0000	0.0000	0.0000	0.0000	0.2076	0.2752	0.3048	-0.0073	-0.0911	-0.0132	-0.0000	0.3361	0.3435	0.0142	-0.0048	0.0000	-0.0000	4.0256	3.3798	0.1526	-0.0516	0.0000
387.6800	-0.0117	-1.5786	-0.0742	-1.5462	-0.0410	0.0056	-0.0000	0.0000	-0.0000	0.0000	0.0000	0.0000	0.1490	0.2338	0.2729	-0.0028	-0.0929	-0.0178	0.0000	0.3356	0.3432	0.0141	-0.0048	0.0000	0.0000	4.0191	3.3762	0.1523	-0.0515	0.0000
387.6900	-0.0117	-1.5786	-0.0742	-1.5462	-0.0410	0.0056	-0.0000	0.0000	-0.0000	0.0000	0.0000	0.0000	0.1314	0.2303	0.2325	0.0160	-0.0796	-0.0283	-0.0000	0.3359	0.3434	0.0142	-0.0048	0.0000	-0.0000	4.0222	3.3783	0.1525	-0.0515	0.0000
387.7020	-0.0117	-1.5786	-0.0742	-1.5462	-0.0410	0.0056	-0.0000	0.0000	-0.0000	0.0000	0.0000	0.0000	0.1510	0.2656	0.3018	0.0278	-0.0809	-0.0386	0.0000	0.3358	0.3433	0.0142	-0.0048	0.0000	0.0000	4.0212	3.3773	0.1524	-0.0515	0.0000
387.7120	-0.0117	-1.5786	-0.0743	-1.5462	-0.0409	0.0056	-0.0000	0.0000	-0.0000	0.0000	0.0000	0.0000	0.0774	0.2559	0.2404	0.0181	-0.0952	0.0091	0.0000	0.3352	0.3430	0.0141	-0.0048	0.0000	0.0000	4.0146	3.3746	0.1521	-0.0514	0.0000
387.7220	-0.0116	-1.5786	-0.0743	-1.5462	-0.0410	0.0056	-0.0000	0.0000	-0.0000	0.0000	0.0000	0.0000	0.0519	0.2095	0.2848	-0.0100	-0.0821	-0.0037	0.0000	0.3357	0.3433	0.0142	-0.0048	0.0000	0.0000	4.0201	3.3772	0.1523	-0.0515	0.0000
387.7340	-0.0116	-1.5786	-0.0743	-1.5462	-0.0410	0.0056	-0.0000	0.0000	-0.0000	0.0000	0.0000	0.0000	0.0811	0.1765	0.2541	0.0308	-0.1066	-0.0035	0.0000	0.3356	0.3433	0.0142	-0.0048	0.0000	0.0000	4.0192	3.3772	0.1524	-0.0515	0.0000
387.7440	-0.0116	-1.5786	-0.0742	-1.5462	-0.0410	0.0056	-0.0000	0.0000	-0.0000	0.0000	0.0000	0.0000	0.1968	0.2549	0.2902	-0.0055	-0.1037	-0.0384	-0.0000	0.3355	0.3433	0.0142	-0.0048	0.0000	-0.0000	4.0183	3.3774	0.1525	-0.0515	0.0000
387.7560	-0.0117	-1.5786	-0.0742	-1.5462	-0.0410	0.0056	-0.0000	0.0000	-0.0000	0.0000	0.0000	0.0000	0.1739	0.2531	0.2815	-0.0050	-0.0953	-0.0061	-0.0000	0.3357	0.3433	0.0142	-0.0048	0.0000	-0.0000	4.0202	3.3773	0.1524	-0.0515	0.0000
387.7660	-0.0116	-1.5786	-0.0743	-1.5462	-0.0410	0.0056	-0.0000	0.0000	-0.0000	0.0000	0.0000	0.0000	0.1769	0.2455	0.2561	-0.0207	-0.1137	-0.0280	0.0000	0.3357	0.3433	0.0142	-0.0048	0.0000	0.0000	4.0208	3.3779	0.1525	-0.0515	0.0000
387.7780	-0.0116	-1.5787	-0.0742	-1.5462	-0.0410	0.0056	-0.0000	0.0000	-0.0000	0.0000	0.0000	0.0000	0.2109	0.2326	0.2907	0.0037	-0.0954	0.0050	-0.0000	0.3354	0.3432	0.0141	-0.0048	0.0000	-0.0000	4.0171	3.3762	0.1522	-0.0515	0.0000
387.7880	-0.0117	-1.5786	-0.0742	-1.5462	-0.0410	0.0056	-0.0000	0.0000	-0.0000	0.0000	0.0000	0.0000	0.2017	0.1658	0.2773	0.0063	-0.0889	-0.0269	-0.0000	0.3356	0.3433	0.0141	-0.0048	0.0000	-0.0000	4.0191	3.3771	0.1523	-0.0515	0.0000
387.8000	-0.0117	-1.5787	-0.0742	-1.5462	-0.0410	0.0056	-0.0000	0.0000	-0.0000	0.0000	0.0000	0.0000	0.1144	0.3015	0.3039	0.0041	-0.0747	0.0088	-0.0000	0.3356	0.3433	0.0142	-0.0048	0.0000	-0.0000	4.0192	3.3773	0.1524	-0.0515	0.0000
387.8100	-0.0117	-1.5786	-0.0742	-1.5462	-0.0410	0.0056	-0.0000	0.0000	-0.0000	0.0000	0.0000	0.0000	0.0391	0.3614	0.2933	0.0106	-0.1085	-0.0235	-0.0000	0.3356	0.3433	0.0142	-0.0048	0.0000	-0.0000	4.0196	3.3777	0.1524	-0.0515	0.0000
387.8220	-0.0117	-1.5786	-0.0742	-1.5463	-0.0410	0.0056	-0.0000	0.0000	-0.0000	0.0000	0.0000	0.0000	0.2767	0.2222	0.2224	0.0048	-0.0781	-0.0062	0.0000	0.3356	0.3432	0.0142	-0.0048	0.0000	0.0000	4.0188	3.3769	0.1524	-0.0515	0.0000
387.8320	-0.0116	-1.5786	-0.0742	-1.5462	-0.0410	0.0055	-0.0000	0.0000	-0.0000	0.0000	0.0000	0.0000	0.1160	0.2062	0.2600	-0.0188	-0.1004	-0.0034	-0.0000	0.3356	0.3432	0.0142	-0.0048	0.0000	-0.0000	4.0191	3.3763	0.1523	-0.0515	0.0000
387.8420	-0.0116	-1.5786	-0.0742	-1.5462	-0.0410	0.0056	-0.0000	0.0000	-0.0000	0.0000	0.0000	0.0000	0.0769	0.2453	0.2568	-0.0042	-0.0733	0.0032	-0.0000	0.3357	0.3433	0.0142	-0.0048	0.0000	-0.0000	4.0197	3.3778	0.1525	-0.0515	0.0000
387.8540	-0.0117	-1.5786	-0.0743	-1.5463	-0.0410	0.0055	-0.0000	0.0000	-0.0000	0.0000	0.0000	0.0000	0.0440	0.1359	0.2777	-0.0160	-0.0971	-0.0017	0.0000	0.3363	0.3435	0.0142	-0.0048	0.0000	0.0000	4.0277	3.3799	0.1526	-0.0516	0.0000
387.8640	-0.0116	-1.5786	-0.0743	-1.5462	-0.0410	0.0056	-0.0000	0.0000	-0.0000	0.0000	0.0000	0.0000	0.0128	0.2739	0.2598	-0.0173	-0.1003	-0.0130	0.0000	0.3357	0.3433	0.0142	-0.0048	0.0000	0.0000	4.0201	3.3772	0.1523	-0.0515	0.0000
387.8760	-0.0117	-1.5786	-0.0742	-1.5462	-0.0410	0.0056	-0.0000	0.0000	-0.0000	0.0000	0.0000	0.0000	0.0604	0.2763	0.2553	-0.0110	-0.1026	0.0040	-0.0000	0.3359	0.3434	0.0142	-0.0048	0.0000	-0.0000	4.0221	3.3782	0.1524	-0.0515	0.0000
387.8860	-0.0117	-1.5786	-0.0742	-1.5462	-0.0410	0.0056	-0.0000	0.0000	-0.0000	0.0000	0.0000	0.0000	0.0569	0.1882	0.2765	-0.0076	-0.0744	-0.0115	-0.0000	0.3356	0.3433	0.0142	-0.0048	0.0000	-0.0000	4.0192	3.3773	0.1524	-0.0515	0.0000
387.8980	-0.0116	-1.5786	-0.0743	-1.5462	-0.0410	0.0056	-0.0000	0.0000	-0.0000	0.0000	0.0000	0.0000	0.0450	0.2445	0.2395	0.0173	-0.1030	-0.0227	-0.0000	0.3356	0.3432	0.0142	-0.0048	0.0000	-0.0000	4.0191	3.3763	0.1523	-0.0515	0.0000
387.9080	-0.0117	-1.5786	-0.0742	-1.5462	-0.0410	0.0056	-0.0000	0.0000	-0.0000	0.0000	0.0000	0.0000	0.0100	0.2806	0.2123	0.0152	-0.1017	-0.0058	0.0000	0.3355	0.3432	0.0141	-0.0048	0.0000	0.0000	4.0182	3.3763	0.1523	-0.0515	0.0000
387.9200	-0.0117	-1.5787	-0.0742	-1.5462	-0.0410	0.0056	-0.0000	0.0000	-0.0000	0.0000	0.0000	0.0000	0.0522	0.2768	0.2564	-0.0022	-0.1061	-0.0120	0.0000	0.3358	0.3433	0.0142	-0.0048	0.0000	0.0000	4.0217	3.3778	0.1524	-0.0515	0.0000
387.9300	-0.0117	-1.5786	-0.0742	-1.5462	-0.0410	0.0056	-0.0000	0.0000	-0.0000	0.0000	0.0000	0.0000	0.1267	0.3352	0.2271	0.0174	-0.0874	-0.0121	-0.0000	0.3353	0.3431	0.0141	-0.0048	0.0000	-0.0000	4.0157	3.3757	0.1522	-0.0515	0.0000
387.9400	-0.0116	-1.5786	-0.0742	-1.5462	-0.0410	0.0056	-0.0000	0.0000	-0.0000	0.0000	0.0000	0.0000	0.0826	0.2192	0.2169	-0.0029	-0.0809	-0.0069	-0.0000	0.3360	0.3434	0.0142	-0.0048	0.0000	-0.0000	4.0235	3.3786	0.1524	-0.0515	0.0000
387.9520	-0.0116	-1.5787	-0.0743	-1.5462	-0.0410	0.0056	-0.0000	0.0000	-0.0000	0.0000	0.0000	0.0000	0.1069	0.2553	0.2536	-0.0101	-0.1236	0.0008	-0.0000	0.3354	0.3432	0.0142	-0.0048	0.0000	-0.0000	4.0173	3.3763	0.1524	-0.0515	0.0000
387.9620	-0.0117	-1.5786	-0.0742	-1.5462	-0.0410	0.0055	-0.0000	0.0000	-0.0000	0.0000	0.0000	0.0000	0.0243	0.2029	0.2353	-0.0028	-0.1055	-0.0035	-0.0000	0.3355	0.3431	0.0141	-0.0048	0.0000	-0.0000	4.0176	3.3757	0.1523	-0.0515	0.0000
387.9740	-0.0116	-1.5786	-0.0742	-1.5462	-0.0410	0.0056	-0.0000	0.0000	-0.0000	0.0000	0.0000	0.0000	-0.0037	0.2250	0.2488	0.0007	-0.1025	-0.0111	-0.0000	0.3361	0.3434	0.0142	-0.0048	0.0000	-0.0000	4.0247	3.3788	0.1525	-0.0515	0.0000
387.9840	-0.0116	-1.5787	-0.0742	-1.5463	-0.0410	0.0056	-0.0000	0.0000	-0.0000	0.0000	0.0000	0.0000	0.1272	0.1762	0.2431	-0.0043	-0.0993	-0.0098	-0.0000	0.3356	0.3433	0.0141	-0.0048	0.0000	-0.0000	4.0190	3.3771	0.1522	-0.0515	0.0000
387.9960	-0.0117	-1.5787	-0.0742	-1.5462	-0.0410	0.0056	-0.0000	0.0000	-0.0000	0.0000	0.0000	0.0000	0.0842	0.2995	0.3044	-0.0251	-0.0918	-0.0027	-0.0000	0.3354	0.3432	0.0141	-0.0048	0.0000	-0.0000	4.0171	3.3762	0.1522	-0.0515	0.0000
388.0060	-0.0116	-1.5786	-0.0743	-1.5462	-0.0410	0.0056	-0.0000	0.0000	-0.0000	0.0000	0.0000	0.0000	0.0971	0.3072	0.2132	-0.0120	-0.0726	-0.0065	-0.0000	0.3354	0.3431	0.0141	-0.0048	0.0000	-0.0000	4.0167	3.3758	0.1523	-0.0515	0.0000
388.0180	-0.0116	-1.5786	-0.0742	-1.5462	-0.0410	0.0056	-0.0000	0.0000	-0.0000	0.0000	0.0000	0.0000	0.0649	0.1584	0.2804	0.0057	-0.0976	-0.0195	0.0000	0.3355	0.3432	0.0141	-0.0048	0.0000	0.0000	4.0181	3.3762	0.1522	-0.0515	0.0000
388.0280	-0.0117	-1.5786	-0.0742	-1.5463	-0.0410	0.0056	-0.0000	0.0000	-0.0000	0.0000	0.0000	0.0000	0.1125	0.2807	0.2535	0.0033	-0.0880	-0.0085	-0.0000	0.3356	0.3433	0.0142	-0.0048	0.0000	-0.0000	4.0187	3.3778	0.1524	-0.0515	0.0000
388.0400	-0.0117	-1.5786	-0.0742	-1.5462	-0.0410	0.0056	-0.0000	0.0000	-0.0000	0.0000	0.0000	0.0000	0.0885	0.2844	0.2964	-0.0047	-0.0706	-0.0081	0.0000	0.3357	0.3433	0.0142	-0.0048	0.0000	0.0000	4.0206	3.3778	0.1524	-0.0515	0.0000
388.0500	-0.0117	-1.5787	-0.0742	-1.5462	-0.0410	0.0056	-0.0000	0.0000	-0.0000	0.0000	0.0000	0.0000	0.0928	0.2131	0.3139	-0.0162	-0.1094	-0.0320	0.0000	0.3357	0.3433	0.0142	-0.0048	0.0000	0.0000	4.0207	3.3778	0.1524	-0.0515	0.0000
388.0620	-0.0117	-1.5786	-0.0742	-1.5462	-0.0410	0.0055	-0.0000	0.0000	-0.0000	0.0000	0.0000	0.0000	0.0407	0.2234	0.2513	0.0037	-0.0820	-0.0101	-0.0000	0.3358	0.3434	0.0142	-0.0048	0.0000	-0.0000	4.0221	3.3782	0.1524	-0.0515	0.0000
388.0720	-0.0117	-1.5786	-0.0742	-1.5462	-0.0410	0.0056	-0.0000	0.0000	-0.0000	0.0000	0.0000	0.0000	0.0264	0.2067	0.2153	-0.0044	-0.0873	-0.0215	-0.0000	0.3356	0.3433	0.0142	-0.0048	0.0000	-0.0000	4.0192	3.3773	0.1524	-0.0515	0.0000
388.0820	-0.0116	-1.5786	-0.0743	-1.5462	-0.0410	0.0056	-0.0000	0.0000	-0.0000	0.0000	0.0000	0.0000	0.0656	0.2301	0.2772	0.0141	-0.0913	-0.0107	-0.0000	0.3357	0.3433	0.0142	-0.0048	0.0000	-0.0000	4.0202	3.3773	0.1524	-0.0515	0.0000
388.0940	-0.0117	-1.5786	-0.0742	-1.5462	-0.0410	0.0056	-0.0000	0.0000	-0.0000	0.0000	0.0000	0.0000	0.0338	0.3234	0.3065	-0.0099	-0.1008	0.0045	0.0000	0.3362	0.3435	0.0142	-0.0048	0.0000	0.0000	4.0266	3.3798	0.1526	-0.0516	0.0000
388.1040	-0.0117	-1.5787	-0.0742	-1.5463	-0.0410	0.0056	-0.0000	0.0000	-0.0000	0.0000	0.0000	0.0000	0.0793	0.2516	0.2842	-0.0060	-0.0782	-0.0226	-0.0000	0.3356	0.3433	0.0142	-0.0048	0.0000	-0.0000	4.0192	3.3773	0.1524	-0.0515	0.0000
388.1140	-0.0116	-1.5786	-0.0742	-1.5462	-0.0410	0.0056	-0.0000	0.0000	-0.0000	0.0000	0.0000	0.0000	0.1253	0.2179	0.2718	0.0142	-0.0832	-0.0086	0.0000	0.3356	0.3433	0.0142	-0.0048	0.0000	0.0000	4.0191	3.3772	0.1523	-0.0515	0.0000
388.1240	-0.0116	-1.5786	-0.0742	-1.5462	-0.0410	0.0056	-0.0000	0.0000	-0.0000	0.0000	0.0000	0.0000	0.0576	0.2625	0.2904	-0.0100	-0.0889	-0.0307	-0.0000	0.3353	0.3431	0.0142	-0.0048	0.0000	-0.0000	4.0158	3.3758	0.1523	-0.0515	0.0000
388.1340	-0.0117	-1.5786	-0.0742	-1.5462	-0.0410	0.0056	-0.0000	0.0000	-0.0000	0.0000	0.0000	0.0000	0.1138	0.2533	0.2560	0.0015	-0.0780	0.0082	-0.0000	0.3357	0.3433	0.0142	-0.0048	0.0000	-0.0000	4.0206	3.3777	0.1524	-0.0515	0.0000
388.1460	-0.0117	-1.5787	-0.0742	-1.5462	-0.0410	0.0056	-0.0000	0.0000	-0.0000	0.0000	0.0000	0.0000	0.1533	0.2111	0.2754	-0.0195	-0.0886	-0.0166	0.0000	0.3358	0.3433	0.0142	-0.0048	0.0000	0.0000	4.0216	3.3777	0.1523	-0.0515	0.0000
388.1560	-0.0117	-1.5786	-0.0742	-1.5462	-0.0410	0.0055	-0.0000	0.0000	-0.0000	0.0000	0.0000	0.0000	0.0503	0.2297	0.2599	0.0034	-0.1247	-0.0134	-0.0000	0.3353	0.3431	0.0141	-0.0048	0.0000	-0.0000	4.0156	3.3757	0.1522	-0.0515	0.0000
388.1660	-0.0116	-1.5786	-0.0742	-1.5462	-0.0410	0.0056	-0.0000	0.0000	-0.0000	0.0000	0.0000	0.0000	0.1640	0.2855	0.2441	0.0099	-0.1051	-0.0124	-0.0000	0.3356	0.3432	0.0142	-0.0048	0.0000	-0.0000	4.0192	3.3763	0.1523	-0.0515	0.0000
388.1760	-0.0117	-1.5786	-0.0743	-1.5462	-0.0410	0.0056	-0.0000	0.0000	-0.0000	0.0000	0.0000	0.0000	0.1548	0.2711	0.2474	-0.0046	-0.0954	-0.0093	-0.0000	0.3354	0.3432	0.0142	-0.0048	0.0000	-0.0000	4.0172	3.3763	0.1523	-0.0515	0.0000
388.1860	-0.0116	-1.5787	-0.0742	-1.5462	-0.0410	0.0056	-0.0000	0.0000	-0.0000	0.0000	0.0000	0.0000	-0.0182	0.2446	0.2033	0.0017	-0.0979	0.0051	0.0000	0.3359	0.3434	0.0142	-0.0048	0.0000	0.0000	4.0221	3.3783	0.1524	-0.0515	0.0000
388.1960	-0.0117	-1.5786	-0.0743	-1.5462	-0.0410	0.0056	-0.0000	0.0000	-0.0000	0.0000	0.0000	0.0000	0.0823	0.1639	0.2688	-0.0115	-0.1204	-0.0111	-0.0000	0.3358	0.3433	0.0141	-0.0048	0.0000	-0.0000	4.0210	3.3771	0.1522	-0.0515	0.0000
388.2060	-0.0117	-1.5786	-0.0743	-1.5462	-0.0410	0.0056	-0.0000	0.0000	-0.0000	0.0000	0.0000	0.0000	0.0416	0.2118	0.2588	-0.0222	-0.1113	-0.0252	-0.0000	0.3357	0.3433	0.0142	-0.0048	0.0000	-0.0000	4.0206	3.3777	0.1524	-0.0515	0.0000
388.2180	-0.0117	-1.5786	-0.0742	-1.5462	-0.0410	0.0056	-0.0000	0.0000	-0.0000	0.0000	0.0000	0.0000	0.0474	0.2577	0.2385	0.0139	-0.1139	-0.0030	-0.0000	0.3354	0.3431	0.0142	-0.0048	0.0000	-0.0000	4.0168	3.3758	0.1523	-0.0515	0.0000
388.2280	-0.0116	-1.5786	-0.0742	-1.5462	-0.0410	0.0056	-0.0000	0.0000	-0.0000	0.0000	0.0000	0.0000	-0.0271	0.1832	0.2552	-0.0178	-0.1046	-0.0177	0.0000	0.3360	0.3435	0.0142	-0.0048	0.0000	0.0000	4.0240	3.3792	0.1524	-0.0515	0.0000
388.2380	-0.0117	-1.5786	-0.0742	-1.5462	-0.0410	0.0056	-0.0000	0.0000	-0.0000	0.0000	0.0000	0.0000	0.0117	0.2182	0.2682	0.0063	-0.1072	-0.0080	0.0003	0.3376	0.3456	0.0141	-0.0045	-0.0000	0.0006	4.0415	3.3935	0.1525	-0.0506	-0.0001
388.2480	-0.0116	-1.5786	-0.0742	-1.5462	-0.0410	0.0056	-0.0000	0.0000	-0.0000	0.0000	0.0000	0.0000	0.0539	0.2458	0.2599	-0.0359	-0.1314	-0.0286	0.0036	0.3500	0.3634	0.0129	-0.0017	-0.0004	0.0041	4.1661	3.4844	0.1532	-0.0455	-0.0010
388.2580	-0.0117	-1.5786	-0.0742	-1.5462	-0.0410	0.0055	-0.0000	0.0000	-0.0000	0.0000	0.0000	0.0000	0.1435	0.3329	0.3243	-0.0091	-0.1255	0.0013	0.0136	0.3763	0.4085	0.0090	0.0065	-0.0015	0.0107	4.4078	3.6601	0.1550	-0.0359	-0.0026
388.2700	-0.0116	-1.5786	-0.0742	-1.5462	-0.0410	0.0056	-0.0000	0.0000	0.0012	0.0000	0.0000	0.0000	0.0713	0.2851	0.4169	-0.0314	-0.0492	-0.0283	0.0397	0.4286	0.5126	-0.0013	0.0277	-0.0041	0.0226	4.8407	3.9736	0.1577	-0.0185	-0.0055
388.2800	-0.0116	-1.5786	-0.0743	-1.5462	-0.0409	0.0056	-0.0000	0.0000	0.0017	0.0000	0.0000	0.0000	0.1330	0.4022	0.6754	-0.0520	-0.0334	-0.0126	0.0776	0.4930	0.6541	-0.0166	0.0581	-0.0080	0.0359	5.3262	4.3249	0.1609	0.0010	-0.0087
388.2900	-0.0116	-1.5786	-0.0742	-1.5462	-0.0410	0.0056	-0.0000	0.0000	0.0055	0.0000	0.0015	0.0000	0.4745	0.5612	0.7892	-0.0971	0.0431	-0.0285	0.1342	0.5785	0.8569	-0.0395	0.1032	-0.0136	0.0523	5.9233	4.7582	0.1648	0.0249	-0.0127
388.3020	-0.0116	-1.5787	-0.0741	-1.5462	-0.0409	0.0056	-0.0000	0.0000	0.0115	0.0000	0.0071	0.0000	0.8074	0.7499	0.9616	-0.1851	0.0952	-0.0625	0.2319	0.7120	1.1955	-0.0795	0.1809	-0.0234	0.0760	6.7794	5.3796	0.1701	0.0597	-0.0185
388.3120	-0.0116	-1.5786	-0.0740	-1.5463	-0.0408	0.0056	0.0006	0.0003	0.0161	-0.0040	0.0126	0.0000	1.1279	0.9320	1.0460	-0.2235	0.1320	-0.0780	0.3427	0.8522	1.2699	-0.1249	0.2686	-0.0343	0.0991	7.6160	5.9872	0.1755	0.0936	-0.0241
388.3240	-0.0116	-1.5786	-0.0738	-1.5463	-0.0407	0.0055	0.0046	0.0016	0.0218	-0.0098	0.0166	-0.0006	1.2344	1.1700	1.2311	-0.2529	0.1470	-0.1103	0.5163	1.0585	1.3642	-0.1965	0.3340	-0.0514	0.1309	8.7631	6.8191	0.1826	0.1403	-0.0319
388.3340	-0.0116	-1.5786	-0.0735	-1.5464	-0.0405	0.0056	0.0073	0.0035	0.0280	-0.0148	0.0166	-0.0009	1.1369	1.2934	1.4135	-0.2774	0.1933	-0.1756	0.6992	1.2654	1.4539	-0.2720	0.3392	-0.0694	0.1607	9.8425	7.6013	0.1895	0.1841	-0.0392
388.3460	-0.0115	-1.5786	-0.0732	-1.5466	-0.0403	0.0055	0.0074	0.0057	0.0387	-0.0155	0.0199	-0.0021	1.2969	1.5687	1.5560	-0.3007	0.2993	-0.1926	0.9703	1.5580	1.5747	-0.2735	0.3463	-0.0960	0.2005	11.2729	8.6396	0.1984	0.2427	-0.0489
388.3560	-0.0114	-1.5785	-0.0728	-1.5468	-0.0401	0.0055	0.0100	0.0061	0.0509	-0.0172	0.0268	-0.0059	1.3852	1.7555	1.7151	-0.3332	0.3194	-0.2080	1.2436	1.8424	1.6868	-0.2744	0.3530	-0.1228	0.2369	12.5869	9.5911	0.2065	0.2966	-0.0578
388.3660	-0.0113	-1.5785	-0.0722	-1.5469	-0.0398	0.0054	0.0125	0.0078	0.0668	-0.0203	0.0357	-0.0063	1.3310	2.1495	1.7694	-0.3622	0.3339	-0.2264	1.4768	2.1658	1.8091	-0.2755	0.3604	-0.1541	0.2762	14.0052	10.6170	0.2149	0.3550	-0.0675
388.3780	-0.0111	-1.5784	-0.0713	-1.5472	-0.0394	0.0054	0.0127	0.0101	0.0842	-0.0285	0.0466	-0.0077	1.3772	2.5209	2.0851	-0.3463	0.4171	-0.2374	1.4876	2.6086	1.9697	-0.2771	0.3703	-0.1981	0.3273	15.8435	11.9462	0.2256	0.4312	-0.0801
388.3880	-0.0110	-1.5783	-0.0703	-1.5476	-0.0389	0.0053	0.0141	0.0125	0.1055	-0.0353	0.0562	-0.0111	1.4700	2.7848	2.0010	-0.3460	0.4640	-0.2558	1.4977	2.8605	2.1149	-0.2788	0.3793	-0.2407	0.3729	17.4815	13.1320	0.2347	0.4998	-0.0914
388.3980	-0.0108	-1.5782	-0.0692	-1.5480	-0.0383	0.0052	0.0185	0.0109	0.1180	-0.0411	0.0647	-0.0123	1.3962	2.6740	2.0579	-0.3070	0.5455	-0.2538	1.4932	2.5160	1.8258	-0.2835	0.3661	-0.2715	0.2593	13.3141	10.0932	0.2060	0.3349	-0.0638
388.4080	-0.0106	-1.5781	-0.0679	-1.5484	-0.0376	0.0051	0.0213	0.0120	0.1341	-0.0423	0.0733	-0.0125	1.3499	3.0632	1.8174	-0.3735	0.5487	-0.2691	1.4978	2.5137	1.8381	-0.2857	0.3682	-0.2971	0.2586	13.2488	10.0356	0.2032	0.3358	-0.0638
388.4180	-0.0104	-1.5780	-0.0665	-1.5489	-0.0368	0.0049	0.0231	0.0156	0.1472	-0.0492	0.0818	-0.0123	1.5073	2.8632	1.9781	-0.3591	0.5570	-0.3012	1.5023	2.5101	1.8494	-0.2878	0.3703	-0.2975	0.2578	13.1668	9.9684	0.1999	0.3369	-0.0638
388.4300	-0.0101	-1.5777	-0.0645	-1.5494	-0.0357	0.0048	0.0264	0.0191	0.1679	-0.0543	0.0964	-0.0134	1.5019	2.6936	1.7748	-0.3288	0.4856	-0.2679	1.5078	2.5055	1.8623	-0.2904	0.3728	-0.2980	0.2569	13.0670	9.8820	0.1962	0.3382	-0.0638
388.4400	-0.0099	-1.5776	-0.0627	-1.5501	-0.0346	0.0047	0.0287	0.0209	0.1803	-0.0598	0.1051	-0.0142	1.3771	2.5528	1.7062	-0.3438	0.3888	-0.2458	1.5123	2.5007	1.8722	-0.2926	0.3749	-0.2984	0.2561	12.9707	9.8014	0.1926	0.3394	-0.0638
388.4500	-0.0095	-1.5773	-0.0608	-1.5506	-0.0335	0.0045	0.0308	0.0220	0.1922	-0.0618	0.1080	-0.0147	1.1961	2.5687	1.7710	-0.3529	0.3868	-0.2434	1.5168	2.4953	1.8818	-0.2949	0.3770	-0.2988	0.2552	12.8688	9.7169	0.1889	0.3407	-0.0638
388.4600	-0.0093	-1.5771	-0.0588	-1.5513	-0.0325	0.0044	0.0313	0.0239	0.2066	-0.0690	0.1073	-0.0156	1.5572	2.5051	1.7104	-0.3544	0.4774	-0.2495	1.5214	2.4890	1.8902	-0.2972	0.3791	-0.2992	0.2544	12.7542	9.6217	0.1843	0.3422	-0.0638
388.4700	-0.0089	-1.5768	-0.0566	-1.5520	-0.0313	0.0042	0.0350	0.0249	0.2237	-0.0724	0.1171	-0.0156	1.7125	2.4852	1.5546	-0.3262	0.4944	-0.2570	1.5259	2.4829	1.8986	-0.2994	0.3812	-0.2996	0.2535	12.6432	9.5262	0.1801	0.3436	-0.0638
388.4820	-0.0085	-1.5765	-0.0538	-1.5530	-0.0298	0.0040	0.0373	0.0276	0.2371	-0.0801	0.1295	-0.0170	1.4701	2.1959	1.6347	-0.3446	0.4717	-0.2641	1.5313	2.4741	1.9076	-0.3022	0.3837	-0.3001	0.2525	12.4925	9.4007	0.1744	0.3456	-0.0638
388.4920	-0.0081	-1.5762	-0.0514	-1.5538	-0.0283	0.0038	0.0397	0.0285	0.2534	-0.0838	0.1413	-0.0171	1.5437	2.1196	1.6425	-0.3423	0.3672	-0.2964	1.5359	2.4659	1.9143	-0.3045	0.3859	-0.3005	0.2517	12.3559	9.2885	0.1694	0.3473	-0.0638
388.5040	-0.0076	-1.5759	-0.0482	-1.5548	-0.0266	0.0036	0.0422	0.0296	0.2670	-0.0874	0.1442	-0.0186	1.5377	2.1235	1.7511	-0.3482	0.4438	-0.3213	1.5413	2.4555	1.9214	-0.3074	0.3884	-0.3010	0.2508	12.1858	9.1447	0.1628	0.3495	-0.0638
388.5140	-0.0072	-1.5756	-0.0455	-1.5557	-0.0251	0.0034	0.0454	0.0303	0.2841	-0.0922	0.1531	-0.0196	1.3316	2.1495	1.5867	-0.3337	0.4151	-0.3533	1.5459	2.4466	1.9272	-0.3097	0.3906	-0.3014	0.2502	12.0411	9.0235	0.1576	0.3513	-0.0638
388.5260	-0.0066	-1.5752	-0.0420	-1.5569	-0.0231	0.0032	0.0472	0.0306	0.2976	-0.0983	0.1630	-0.0213	1.5614	2.1574	1.7242	-0.3517	0.3906	-0.3521	1.5514	2.4351	1.9332	-0.3126	0.3932	-0.3019	0.2495	11.8580	8.8679	0.1505	0.3537	-0.0638
388.5360	-0.0062	-1.5749	-0.0390	-1.5578	-0.0215	0.0029	0.0492	0.0325	0.3127	-0.1033	0.1675	-0.0230	1.7623	2.0952	1.6065	-0.3185	0.4748	-0.3519	1.5559	2.4242	1.9371	-0.3151	0.3953	-0.3023	0.2490	11.6902	8.7279	0.1441	0.3558	-0.0638
388.5460	-0.0056	-1.5745	-0.0358	-1.5589	-0.0198	0.0027	0.0506	0.0315	0.3171	-0.1064	0.1774	-0.0233	1.6822	0.6380	0.1496	-0.3188	0.2956	-0.3369	1.5137	0.8170	0.5163	-0.3276	0.3246	-0.2905	-0.2637	-7.5618	-5.2712	0.0124	-0.4085	0.0638
388.5580	-0.0050	-1.5742	-0.0321	-1.5602	-0.0177	0.0025	0.0482	0.0246	0.2951	-0.1012	0.1672	-0.0217	1.2497	1.6264	0.6467	-0.3133	0.2733	-0.3698	1.5083	0.7967	0.4774	-0.3261	0.3224	-0.2900	-0.2619	-7.7595	-5.4401	0.0046	-0.4059	0.0638
388.5680	-0.0046	-1.5738	-0.0291	-1.5612	-0.0161	0.0022	0.0455	0.0325	0.2819	-0.0958	0.1548	-0.0224	1.4694	0.6386	0.6036	-0.2650	0.3558	-0.3470	1.5038	0.7794	0.4454	-0.3248	0.3206	-0.2896	-0.2606	-7.9288	-5.5767	-0.0016	-0.4039	0.0638
388.5780	-0.0042	-1.5734	-0.0263	-1.5621	-0.0146	0.0020	0.0450	0.0347	0.2724	-0.0907	0.1483	-0.0218	1.2717	0.0388	0.2612	-0.2918	0.4039	-0.3314	1.4993	0.7625	0.4138	-0.3235	0.3189	-0.2892	-0.2595	-8.0929	-5.7095	-0.0078	-0.4018	0.0638
388.5880	-0.0038	-1.5731	-0.0236	-1.5629	-0.0131	0.0018	0.0419	0.0326	0.2574	-0.0844	0.1466	-0.0210	1.0116	-0.1846	0.1703	-0.3260	0.2944	-0.3129	1.4947	0.7460	0.3825	-0.3222	0.3171	-0.2888	-0.2585	-8.2527	-5.8385	-0.0140	-0.3998	0.0638
388.6000	-0.0033	-1.5727	-0.0206	-1.5639	-0.0115	0.0016	0.0374	0.0288	0.2406	-0.0792	0.1333	-0.0183	1.2263	-0.3411	0.1550	-0.3184	0.2717	-0.3041	1.4893	0.7276	0.3466	-0.3205	0.3149	-0.2883	-0.2576	-8.4274	-5.9785	-0.0203	-0.3976	0.0638
388.6100	-0.0029	-1.5724	-0.0182	-1.5647	-0.0102	0.0014	0.0360	0.0242	0.2302	-0.0762	0.1257	-0.0164	1.2999	-0.2113	-0.2364	-0.3452	0.3178	-0.3120	1.4847	0.7135	0.3173	-0.3191	0.3131	-0.2879	-0.2569	-8.5583	-6.0880	-0.0255	-0.3959	0.0638
388.6200	-0.0026	-1.5722	-0.0160	-1.5654	-0.0090	0.0012	0.0356	0.0222	0.2117	-0.0690	0.1180	-0.0152	1.3337	-0.2298	0.0093	-0.3572	0.3224	-0.3373	1.4802	0.6996	0.2886	-0.3177	0.3113	-0.2875	-0.2564	-8.6866	-6.1920	-0.0304	-0.3943	0.0638
388.6300	-0.0022	-1.5720	-0.0140	-1.5661	-0.0079	0.0011	0.0322	0.0190	0.1999	-0.0650	0.1096	-0.0139	1.2987	-0.0995	-0.1572	-0.3542	0.3559	-0.3385	1.4756	0.6875	0.2612	-0.3162	0.3094	-0.2871	-0.2560	-8.7938	-6.2839	-0.0343	-0.3930	0.0638
388.6400	-0.0019	-1.5718	-0.0120	-1.5667	-0.0068	0.0009	0.0299	0.0165	0.1855	-0.0616	0.1022	-0.0133	1.4499	-0.0576	-0.2975	-0.3495	0.3687	-0.3390	1.4710	0.6759	0.2342	-0.3147	0.3076	-0.2867	-0.2556	-8.8945	-6.3714	-0.0383	-0.3916	0.0638
388.6500	-0.0016	-1.5717	-0.0103	-1.5674	-0.0059	0.0008	0.0280	0.0141	0.1690	-0.0564	0.0930	-0.0131	1.2635	0.0823	-0.1186	-0.3316	0.4455	-0.3513	1.4664	0.6651	0.2080	-0.3131	0.3057	-0.2863	-0.2553	-8.9866	-6.4504	-0.0416	-0.3905	0.0638
388.6620	-0.0013	-1.5716	-0.0085	-1.5679	-0.0048	0.0006	0.0248	0.0123	0.1514	-0.0505	0.0865	-0.0123	1.2919	0.2885	-0.0348	-0.3160	0.3808	-0.3543	1.4609	0.6533	0.1778	-0.3112	0.3034	-0.2858	-0.2551	-9.0815	-6.5342	-0.0453	-0.3892	0.0638
388.6720	-0.0011	-1.5715	-0.0070	-1.5685	-0.0039	0.0005	0.0229	0.0111	0.1387	-0.0488	0.0826	-0.0120	1.1761	0.3031	-0.1788	-0.2992	0.3205	-0.3103	1.4563	0.6438	0.1531	-0.3096	0.3016	-0.2854	-0.2549	-9.1578	-6.5985	-0.0481	-0.3882	0.0638
388.6840	-0.0009	-1.5713	-0.0055	-1.5690	-0.0030	0.0004	0.0198	0.0083	0.1222	-0.0396	0.0715	-0.0099	1.2833	0.6995	0.1528	-0.3002	0.2447	-0.2924	1.4508	0.6338	0.1246	-0.3076	0.2993	-0.2633	-0.2548	-9.2320	-6.6648	-0.0506	-0.3873	0.0638
388.6940	-0.0007	-1.5713	-0.0044	-1.5694	-0.0023	0.0003	0.0177	0.0078	0.1073	-0.0354	0.0611	-0.0072	1.1327	0.7468	0.1360	-0.2992	0.2863	-0.3378	1.4462	0.6263	0.1015	-0.3059	0.2974	-0.2327	-0.2547	-9.2837	-6.7144	-0.0526	-0.3866	0.0638
388.7060	-0.0005	-1.5713	-0.0033	-1.5699	-0.0017	0.0002	0.0148	0.0071	0.0899	-0.0318	0.0508	-0.0058	1.1204	0.9357	0.3317	-0.2355	0.2955	-0.2652	1.4407	0.5819	0.0744	-0.3039	0.2951	-0.1961	-0.2547	-9.3429	-6.7666	-0.0548	-0.3858	0.0638
388.7160	-0.0004	-1.5712	-0.0025	-1.5702	-0.0012	0.0002	0.0121	0.0056	0.0789	-0.0242	0.0415	-0.0044	1.1174	0.7505	0.1969	-0.2431	0.3427	-0.2832	1.4361	0.3724	0.0525	-0.3021	0.2931	-0.1656	-0.2546	-9.3868	-6.8036	-0.0563	-0.3853	0.0638
388.7260	-0.0002	-1.5711	-0.0017	-1.5704	-0.0009	0.0001	0.0105	0.0040	0.0660	-0.0197	0.0357	-0.0028	1.0666	0.8266	0.1733	-0.2403	0.3438	-0.2839	1.4315	0.1639	0.0314	-0.3004	0.2912	-0.1350	-0.2546	-9.4180	-6.8330	-0.0576	-0.3849	0.0638
388.7380	-0.0001	-1.5711	-0.0010	-1.5706	-0.0005	0.0001	0.0060	0.0029	0.0525	-0.0148	0.0270	-0.0022	1.1979	0.7100	-0.0813	-0.2705	0.3865	-0.2695	1.0664	-0.0864	0.0062	-0.2983	0.2889	-0.0984	-0.2546	-9.4582	-6.8673	-0.0593	-0.3843	0.0638
388.7480	-0.0001	-1.5711	-0.0006	-1.5707	-0.0002	0.0001	0.0039	0.0019	0.0379	-0.0110	0.0208	-0.0011	1.1939	0.5599	-0.0747	-0.2345	0.3297	-0.2757	0.7481	-0.2940	-0.0140	-0.2965	0.2870	-0.0679	-0.2546	-9.4791	-6.8882	-0.0603	-0.3840	0.0638
388.7580	-0.0001	-1.5711	-0.0002	-1.5707	-0.0001	0.0001	0.0030	0.0012	0.0250	-0.0043	0.0126	-0.0009	1.3818	0.3368	-0.1552	-0.2330	0.3655	-0.2609	0.4298	-0.5013	-0.0337	-0.1962	0.2850	-0.0373	-0.2546	-9.4962	-6.9034	-0.0611	-0.3837	0.0638
388.7700	-0.0001	-1.5711	-0.0001	-1.5707	-0.0001	0.0001	0.0014	0.0005	0.0080	0.0034	-0.0014	-0.0006	1.1515	0.1210	-0.5403	-0.1688	0.2060	-0.2711	0.0478	-0.7491	-0.5039	-0.0349	0.0181	-0.0007	-0.2546	-9.5069	-6.9131	-0.0617	-0.3835	0.0638
388.7800	-0.0001	-1.5710	-0.0000	-1.5707	-0.0001	0.0001	0.0003	0.0005	0.0017	0.0039	-0.0032	-0.0004	1.3837	0.7068	0.0133	-0.1495	0.1886	-0.2740	-0.0000	0.0028	0.0013	0.0000	-0.0000	0.0000	-0.0000	0.0337	0.0125	0.0005	-0.0002	0.0000
388.7900	-0.0001	-1.5710	-0.0001	-1.5707	-0.0001	0.0001	0.0016	0.0034	-0.0026	0.0006	-0.0010	-0.0004	1.5094	0.3071	0.0958	-0.0994	0.1816	-0.2974	0.0000	0.0023	0.0011	0.0001	-0.0000	0.0000	0.0000	0.0280	0.0109	0.0005	-0.0002	0.0000
388.8000	-0.0000	-1.5710	-0.0001	-1.5707	-0.0001	0.0001	0.0016	0.0007	0.0013	0.0002	-0.0005	-0.0019	1.2952	0.6126	0.0255	-0.1100	0.1991	-0.2774	-0.0000	0.0026	0.0013	0.0001	-0.0000	0.0000	-0.0000	0.0313	0.0130	0.0007	-0.0002	0.0000
388.8100	-0.0000	-1.5710	-0.0001	-1.5707	-0.0001	0.0001	0.0007	0.0003	-0.0014	0.0001	-0.0002	-0.0012	1.4645	0.6749	0.1124	-0.1026	0.2169	-0.2954	0.0000	0.0032	0.0017	0.0001	-0.0000	0.0000	0.0000	0.0388	0.0166	0.0009	-0.0003	0.0000
388.8220	-0.0000	-1.5711	-0.0002	-1.5707	-0.0001	0.0001	0.0015	-0.0001	-0.0009	0.0000	-0.0001	-0.0019	1.2766	0.8253	0.2445	-0.1250	0.2407	-0.2646	0.0000	0.0031	0.0016	0.0001	-0.0000	0.0000	0.0000	0.0369	0.0157	0.0010	-0.0003	0.0000
388.8320	0.0000	-1.5711	-0.0002	-1.5707	-0.0001	0.0000	0.0011	-0.0001	-0.0004	-0.0001	-0.0000	-0.0016	1.1855	0.8718	0.1607	-0.1286	0.2562	-0.3000	-0.0000	0.0032	0.0018	0.0001	-0.0000	0.0000	-0.0000	0.0389	0.0177	0.0011	-0.0003	0.0000
388.8440	-0.0000	-1.5711	-0.0002	-1.5707	-0.0001	0.0000	0.0005	-0.0001	-0.0001	-0.0002	-0.0000	-0.0014	1.1226	1.0127	0.2946	-0.1536	0.2697	-0.2802	0.0000	0.0036	0.0020	0.0001	-0.0000	0.0000	0.0000	0.0430	0.0198	0.0013	-0.0004	0.0000
388.8540	0.0000	-1.5711	-0.0001	-1.5707	-0.0001	0.0000	0.0004	0.0000	0.0002	-0.0003	0.0000	-0.0012	0.9587	0.9998	0.2384	-0.1493	0.2984	-0.2732	-0.0000	0.0029	0.0016	0.0001	-0.0000	0.0000	-0.0000	0.0349	0.0156	0.0010	-0.0003	0.0000
388.8640	-0.0000	-1.5711	-0.0002	-1.5707	-0.0001	0.0000	0.0003	0.0001	0.0003	-0.0003	0.0002	-0.0007	0.9681	1.0721	0.2819	-0.1480	0.2935	-0.2936	-0.0000	0.0032	0.0017	0.0001	-0.0000	0.0000	-0.0000	0.0380	0.0168	0.0012	-0.0003	0.0000
388.8760	-0.0000	-1.5711	-0.0002	-1.5708	-0.0001	0.0000	0.0002	0.0001	0.0004	-0.0003	0.0006	-0.0007	0.9333	1.0581	0.3127	-0.1819	0.3273	-0.2732	0.0000	0.0029	0.0015	0.0001	-0.0000	0.0000	0.0000	0.0344	0.0152	0.0009	-0.0003	0.0000
388.8860	-0.0000	-1.5711	-0.0002	-1.5708	-0.0001	0.0000	0.0002	0.0001	0.0004	-0.0003	0.0005	-0.0004	1.0278	1.1335	0.3083	-0.2029	0.3001	-0.2513	0.0000	0.0033	0.0017	0.0001	-0.0000	0.0000	0.0000	0.0394	0.0172	0.0011	-0.0003	0.0000
388.8980	0.0000	-1.5710	-0.0001	-1.5707	-0.0001	0.0000	0.0002	0.0003	0.0005	-0.0005	0.0005	-0.0003	1.0475	1.1585	0.3879	-0.1876	0.3363	-0.2564	0.0000	0.0034	0.0018	0.0001	-0.0000	0.0000	0.0000	0.0408	0.0176	0.0010	-0.0003	0.0000
388.9080	0.0000	-1.5710	-0.0002	-1.5707	-0.0001	0.0000	0.0002	0.0005	0.0005	-0.0005	0.0007	-0.0003	1.0237	1.2201	0.3856	-0.2191	0.3196	-0.2747	-0.0000	0.0032	0.0017	0.0001	-0.0000	0.0000	-0.0000	0.0380	0.0168	0.0012	-0.0003	0.0000
388.9200	-0.0000	-1.5710	-0.0001	-1.5708	-0.0000	-0.0000	0.0001	0.0012	0.0014	-0.0004	0.0013	-0.0002	0.9814	1.1642	0.3517	-0.1825	0.3226	-0.2799	-0.0000	0.0028	0.0015	0.0001	-0.0000	0.0000	-0.0000	0.0338	0.0145	0.0009	-0.0002	0.0000
388.9300	0.0000	-1.5710	-0.0001	-1.5708	-0.0001	-0.0000	0.0001	0.0016	0.0012	-0.0006	0.0008	-0.0001	1.0850	1.1956	0.3942	-0.2013	0.3394	-0.2583	0.0000	0.0028	0.0015	0.0001	-0.0000	0.0000	0.0000	0.0330	0.0148	0.0010	-0.0003	0.0000
388.9400	-0.0000	-1.5710	-0.0001	-1.5708	-0.0000	-0.0000	0.0001	0.0020	0.0019	-0.0004	0.0009	-0.0002	0.9922	1.0480	0.3466	-0.2114	0.3168	-0.2261	-0.0000	0.0024	0.0012	0.0001	-0.0000	0.0000	-0.0000	0.0292	0.0120	0.0007	-0.0002	0.0000
388.9520	-0.0000	-1.5709	-0.0000	-1.5708	-0.0000	0.0000	0.0001	0.0025	0.0026	-0.0004	0.0009	-0.0001	0.8916	0.8944	0.3120	-0.2175	0.3409	-0.2589	-0.0000	0.0019	0.0009	0.0001	-0.0000	0.0000	-0.0000	0.0223	0.0091	0.0006	-0.0002	0.0000
388.9620	0.0000	-1.5710	-0.0000	-1.5708	0.0000	-0.0000	0.0001	0.0023	0.0027	-0.0004	0.0008	-0.0001	1.0665	0.9128	0.2569	-0.2253	0.3411	-0.2574	-0.0000	0.0015	0.0007	0.0000	-0.0000	0.0000	-0.0000	0.0184	0.0071	0.0005	-0.0001	0.0000
388.9720	-0.0000	-1.5709	-0.0000	-1.5708	-0.0000	-0.0000	0.0001	0.0018	0.0022	-0.0005	0.0010	-0.0001	0.9348	0.9924	0.1124	-0.2134	0.3035	-0.2579	0.0000	0.0012	0.0005	0.0000	-0.0000	0.0000	0.0000	0.0139	0.0046	0.0003	-0.0001	0.0000
388.9820	0.0000	-1.5709	0.0000	-1.5708	0.0000	-0.0000	0.0001	0.0016	-0.0004	-0.0005	0.0005	-0.0001	1.0662	0.9731	0.2586	-0.2149	0.3095	-0.2435	0.0000	0.0011	0.0004	0.0000	-0.0000	0.0000	0.0000	0.0135	0.0042	0.0003	-0.0001	0.0000
388.9920	0.0000	-1.5709	0.0000	-1.5708	0.0000	-0.0000	0.0001	0.0012	0.0001	-0.0004	0.0003	-0.0001	1.1219	0.9798	0.2517	-0.1947	0.3396	-0.2561	-0.0000	0.0009	0.0004	0.0000	-0.0000	0.0000	-0.0000	0.0111	0.0037	0.0003	-0.0001	0.0000
389.0040	0.0000	-1.5709	0.0000	-1.5708	0.0000	-0.0000	0.0000	0.0007	0.0001	-0.0003	0.0003	-0.0001	1.1573	1.0377	0.2492	-0.2141	0.3476	-0.2407	0.0000	0.0012	0.0005	0.0000	-0.0000	0.0000	0.0000	0.0139	0.0045	0.0002	-0.0001	0.0000
389.0140	-0.0000	-1.5709	0.0000	-1.5708	-0.0000	0.0000	0.0000	0.0006	0.0000	-0.0002	0.0002	-0.0001	1.1083	1.0451	0.2324	-0.2101	0.3264	-0.2258	0.0000	0.0010	0.0005	0.0000	-0.0000	0.0000	0.0000	0.0120	0.0046	0.0003	-0.0001	0.0000
389.0240	-0.0000	-1.5709	-0.0000	-1.5708	0.0000	0.0000	0.0000	0.0004	-0.0001	-0.0002	0.0002	-0.0001	1.1433	1.0490	0.2360	-0.2182	0.3167	-0.2663	-0.0000	0.0008	0.0004	0.0000	-0.0000	0.0000	-0.0000	0.0101	0.0036	0.0002	-0.0001	0.0000
389.0340	0.0000	-1.5709	-0.0000	-1.5708	0.0000	-0.0000	0.0000	0.0003	-0.0001	-0.0002	0.0002	-0.0001	0.9794	1.1328	0.2775	-0.2086	0.3318	-0.2661	0.0000	0.0010	0.0005	0.0000	-0.0000	0.0000	0.0000	0.0116	0.0051	0.0003	-0.0001	0.0000
389.0440	0.0000	-1.5709	-0.0000	-1.5708	-0.0000	0.0000	0.0000	0.0003	-0.0001	-0.0002	0.0002	-0.0001	1.0130	1.1635	0.2107	-0.2344	0.3056	-0.2229	0.0000	0.0010	0.0004	0.0000	-0.0000	0.0000	0.0000	0.0125	0.0040	0.0002	-0.0000	0.0000
389.0560	0.0000	-1.5709	0.0000	-1.5708	-0.0000	0.0000	0.0000	0.0004	-0.0000	-0.0002	0.0001	-0.0000	0.9985	1.2276	0.2406	-0.2161	0.3229	-0.2403	-0.0000	0.0009	0.0005	0.0000	-0.0000	0.0000	-0.0000	0.0112	0.0047	0.0003	-0.0001	0.0000
389.0660	-0.0000	-1.5709	-0.0000	-1.5708	0.0000	0.0000	0.0000	0.0005	-0.0000	-0.0001	0.0001	-0.0000	0.9515	1.1314	0.2639	-0.1910	0.2935	-0.2611	0.0000	0.0011	0.0005	0.0000	-0.0000	0.0000	0.0000	0.0136	0.0052	0.0004	-0.0001	0.0000
389.0780	-0.0000	-1.5709	-0.0000	-1.5708	-0.0000	0.0000	0.0000	0.0005	-0.0000	-0.0001	0.0001	-0.0000	0.9106	1.2478	0.2893	-0.1853	0.3193	-0.2314	0.0000	0.0008	0.0005	0.0000	-0.0000	0.0000	0.0000	0.0091	0.0046	0.0003	-0.0001	0.0000
389.0880	0.0000	-1.5709	-0.0000	-1.5708	-0.0000	-0.0000	0.0000	0.0004	-0.0000	-0.0001	0.0001	-0.0000	0.9528	1.2532	0.2172	-0.1901	0.2958	-0.2352	-0.0000	0.0007	0.0004	0.0000	-0.0000	0.0000	-0.0000	0.0083	0.0037	0.0003	-0.0001	0.0000
389.1000	-0.0000	-1.5708	-0.0000	-1.5708	0.0000	-0.0000	0.0000	0.0005	-0.0000	-0.0001	0.0001	0.0000	0.8245	1.2896	0.2916	-0.2247	0.3038	-0.2302	0.0000	0.0007	0.0003	0.0000	-0.0000	0.0000	0.0000	0.0082	0.0027	0.0002	-0.0000	0.0000
389.1100	-0.0000	-1.5709	-0.0000	-1.5708	0.0000	-0.0000	0.0000	0.0009	-0.0000	-0.0001	0.0001	0.0000	0.9157	1.2531	0.2387	-0.1683	0.3380	-0.2210	0.0000	0.0006	0.0003	0.0000	-0.0000	0.0000	0.0000	0.0071	0.0026	0.0002	-0.0001	0.0000
389.1220	-0.0000	-1.5708	0.0000	-1.5708	0.0000	0.0000	-0.0000	0.0014	-0.0000	-0.0001	0.0001	0.0000	0.9053	1.2339	0.2418	-0.1787	0.3078	-0.2174	0.0000	0.0005	0.0001	0.0000	-0.0000	0.0000	0.0000	0.0056	0.0011	0.0001	-0.0000	0.0000
389.1320	0.0000	-1.5708	-0.0000	-1.5708	0.0000	-0.0000	-0.0000	0.0018	0.0000	-0.0001	0.0001	0.0000	0.9459	1.0384	0.2430	-0.2024	0.3493	-0.2477	0.0000	0.0004	0.0002	0.0000	-0.0000	0.0000	0.0000	0.0051	0.0016	0.0001	-0.0000	0.0000
389.1440	-0.0000	-1.5708	0.0000	-1.5708	-0.0000	0.0000	-0.0000	0.0017	0.0000	-0.0001	0.0001	0.0000	0.8671	0.9256	0.2629	-0.1992	0.3236	-0.2394	-0.0000	-0.0002	-0.0001	-0.0000	0.0000	0.0000	-0.0000	-0.0029	-0.0015	-0.0002	0.0000	0.0000
389.1540	0.0000	-1.5708	0.0000	-1.5708	0.0000	0.0000	-0.0000	0.0011	0.0001	-0.0001	0.0000	0.0000	0.9099	0.9083	0.1814	-0.1976	0.3200	-0.2100	-0.0000	-0.0003	-0.0002	-0.0000	0.0000	0.0000	-0.0000	-0.0038	-0.0024	-0.0002	0.0000	0.0000
389.1660	0.0000	-1.5708	-0.0000	-1.5708	0.0000	0.0000	-0.0000	0.0010	0.0001	-0.0000	0.0000	0.0000	0.8587	0.8950	0.2143	-0.1853	0.3478	-0.2347	0.0000	-0.0001	-0.0001	-0.0000	0.0000	0.0000	0.0000	-0.0014	-0.0010	-0.0002	0.0000	0.0000
389.1760	0.0000	-1.5708	0.0000	-1.5708	0.0000	-0.0000	-0.0000	0.0005	0.0001	-0.0000	0.0000	0.0000	0.7596	0.9901	0.1891	-0.1908	0.3264	-0.2330	0.0000	-0.0002	-0.0001	-0.0000	0.0000	0.0000	0.0000	-0.0023	-0.0009	-0.0001	0.0000	0.0000
389.1860	0.0000	-1.5707	-0.0000	-1.5708	0.0000	-0.0000	-0.0000	0.0003	0.0000	-0.0000	0.0000	0.0000	1.0129	0.8295	0.2476	-0.1987	0.3154	-0.2223	-0.0000	-0.0002	-0.0001	-0.0000	0.0000	0.0000	-0.0000	-0.0027	-0.0014	-0.0001	0.0000	0.0000
389.1980	0.0000	-1.5708	0.0000	-1.5708	0.0000	-0.0000	-0.0000	0.0002	0.0001	-0.0000	0.0000	0.0000	0.9199	0.9164	0.2325	-0.1742	0.3123	-0.2151	0.0000	-0.0001	0.0001	0.0000	-0.0000	0.0000	0.0000	-0.0012	0.0011	0.0001	-0.0000	0.0000
389.2080	0.0000	-1.5708	-0.0000	-1.5708	0.0000	-0.0000	-0.0000	0.0001	0.0000	0.0000	0.0000	0.0000	0.9441	0.8896	0.2337	-0.1676	0.2969	-0.2177	-0.0000	-0.0001	-0.0001	-0.0000	0.0000	0.0000	-0.0000	-0.0012	-0.0009	-0.0001	0.0000	0.0000
389.2200	-0.0000	-1.5708	-0.0000	-1.5708	0.0000	-0.0000	-0.0000	0.0001	-0.0000	0.0000	0.0000	0.0000	0.8430	0.9582	0.2512	-0.1868	0.3012	-0.2205	0.0000	-0.0002	0.0000	0.0000	-0.0000	0.0000	0.0000	-0.0021	0.0002	0.0000	-0.0000	0.0000
389.2300	-0.0000	-1.5708	-0.0000	-1.5708	-0.0000	-0.0000	-0.0000	0.0001	-0.0000	0.0000	0.0000	0.0000	0.8594	0.9226	0.2789	-0.1959	0.3028	-0.2407	0.0000	-0.0001	-0.0000	0.0000	-0.0000	0.0000	0.0000	-0.0007	-0.0003	0.0000	-0.0000	0.0000
389.2420	-0.0000	-1.5708	-0.0000	-1.5708	-0.0000	0.0000	-0.0000	0.0001	-0.0002	0.0000	0.0000	0.0000	0.7852	0.8867	0.2869	-0.1935	0.3151	-0.1995	-0.0000	0.0002	0.0002	0.0000	-0.0000	0.0000	-0.0000	0.0022	0.0016	0.0001	-0.0000	0.0000
389.2520	-0.0000	-1.5708	-0.0000	-1.5708	0.0000	-0.0000	-0.0000	0.0001	-0.0001	0.0000	0.0000	0.0000	0.8293	0.9033	0.2619	-0.1616	0.3369	-0.2188	0.0000	-0.0001	0.0000	0.0000	-0.0000	0.0000	0.0000	-0.0012	0.0002	0.0001	-0.0000	0.0000
389.2640	0.0000	-1.5708	0.0000	-1.5708	0.0000	-0.0000	-0.0000	0.0000	0.0001	0.0000	0.0000	0.0000	0.8925	0.8653	0.2008	-0.1723	0.3386	-0.2474	-0.0000	-0.0003	-0.0001	0.0000	-0.0000	0.0000	-0.0000	-0.0030	-0.0007	0.0001	-0.0000	0.0000
389.2740	0.0000	-1.5708	-0.0000	-1.5708	0.0000	-0.0000	-0.0000	0.0000	0.0002	0.0000	0.0000	0.0000	0.9191	0.9520	0.1875	-0.1886	0.3017	-0.2354	0.0000	-0.0003	-0.0001	-0.0000	0.0000	0.0000	0.0000	-0.0032	-0.0009	-0.0001	0.0000	0.0000
389.2860	0.0000	-1.5707	0.0000	-1.5708	0.0000	-0.0000	-0.0000	0.0001	0.0002	0.0000	0.0000	0.0000	0.8650	0.8772	0.1988	-0.1732	0.2893	-0.2086	-0.0000	-0.0004	-0.0001	-0.0000	0.0000	0.0000	-0.0000	-0.0052	-0.0009	-0.0001	0.0000	0.0000
389.2960	0.0000	-1.5708	0.0000	-1.5708	0.0000	-0.0000	-0.0000	0.0003	0.0001	0.0000	0.0000	0.0000	0.8424	0.8079	0.2045	-0.1829	0.2877	-0.2007	-0.0000	-0.0001	0.0000	-0.0000	0.0000	0.0000	-0.0000	-0.0012	0.0001	-0.0000	0.0000	0.0000
389.3080	0.0000	-1.5708	0.0000	-1.5708	0.0000	-0.0000	-0.0000	0.0002	0.0001	0.0000	0.0000	0.0000	0.9285	0.8451	0.2492	-0.1840	0.3143	-0.2132	0.0000	0.0001	0.0000	-0.0000	0.0000	0.0000	0.0000	0.0007	0.0001	-0.0000	0.0000	0.0000
389.3180	-0.0000	-1.5708	-0.0000	-1.5708	0.0000	0.0000	-0.0000	0.0001	0.0001	0.0000	0.0000	0.0000	0.7103	0.7849	0.2219	-0.1751	0.3044	-0.2130	-0.0000	0.0000	-0.0000	-0.0000	0.0000	0.0000	-0.0000	0.0003	-0.0003	-0.0000	0.0000	0.0000
389.3280	0.0000	-1.5707	-0.0000	-1.5708	-0.0000	0.0000	-0.0000	0.0001	0.0001	0.0000	0.0000	0.0000	0.8243	0.8308	0.1792	-0.1831	0.2999	-0.2093	-0.0000	-0.0001	-0.0000	-0.0000	0.0000	0.0000	-0.0000	-0.0017	-0.0004	-0.0000	0.0000	0.0000
389.3400	0.0000	-1.5708	-0.0000	-1.5708	0.0000	0.0000	-0.0000	0.0001	0.0001	0.0000	0.0000	0.0000	0.8863	0.7884	0.2485	-0.1549	0.3084	-0.2362	-0.0000	-0.0004	-0.0002	0.0000	0.0000	0.0000	-0.0000	-0.0050	-0.0018	0.0000	0.0000	0.0000
389.3500	-0.0000	-1.5708	0.0000	-1.5708	-0.0000	0.0000	-0.0000	0.0001	0.0001	0.0000	0.0000	0.0000	0.8368	0.8120	0.2280	-0.1938	0.2892	-0.2316	-0.0000	0.0000	-0.0000	-0.0000	0.0000	0.0000	-0.0000	0.0002	-0.0005	-0.0001	0.0000	0.0000
389.3620	0.0000	-1.5708	-0.0000	-1.5708	0.0000	-0.0000	-0.0000	-0.0000	-0.0001	0.0000	0.0000	-0.0000	0.8256	0.8057	0.2590	-0.1687	0.2946	-0.2236	0.0000	0.0001	0.0001	0.0000	-0.0000	0.0000	0.0000	0.0009	0.0012	0.0001	-0.0000	0.0000
389.3720	0.0000	-1.5708	-0.0000	-1.5708	0.0000	0.0000	-0.0000	-0.0000	-0.0000	0.0000	0.0000	-0.0000	0.8902	0.7893	0.2400	-0.1876	0.2822	-0.2057	-0.0000	0.0001	0.0002	0.0000	-0.0000	0.0000	-0.0000	0.0014	0.0017	0.0002	-0.0000	0.0000
389.3840	0.0000	-1.5708	-0.0000	-1.5708	-0.0000	0.0000	-0.0000	-0.0001	-0.0001	0.0000	0.0000	0.0000	0.8672	0.8384	0.2434	-0.1572	0.2757	-0.2167	0.0000	0.0001	0.0002	0.0000	-0.0000	0.0000	0.0000	0.0014	0.0017	0.0002	-0.0001	0.0000
389.3940	0.0000	-1.5708	-0.0000	-1.5708	0.0000	0.0000	-0.0000	-0.0001	-0.0001	0.0000	0.0000	0.0001	0.7262	0.8293	0.2520	-0.1756	0.2813	-0.2164	0.0000	0.0000	0.0001	0.0000	-0.0000	0.0000	0.0000	0.0003	0.0007	0.0001	-0.0000	0.0000
389.4060	-0.0000	-1.5708	-0.0000	-1.5708	0.0000	0.0000	-0.0000	-0.0000	-0.0001	0.0000	0.0000	0.0001	0.8003	0.7982	0.2598	-0.1591	0.3306	-0.1994	0.0000	0.0002	0.0001	0.0000	-0.0000	0.0000	0.0000	0.0027	0.0011	0.0001	-0.0000	0.0000
389.4160	-0.0000	-1.5708	0.0000	-1.5708	-0.0000	-0.0000	-0.0000	-0.0000	-0.0000	0.0000	0.0000	0.0000	0.8216	0.8117	0.2910	-0.1538	0.2726	-0.2136	0.0000	-0.0001	-0.0000	-0.0000	0.0000	0.0000	0.0000	-0.0018	-0.0004	-0.0001	0.0000	0.0000
389.4280	0.0000	-1.5707	0.0000	-1.5708	-0.0000	0.0000	-0.0000	-0.0000	0.0000	0.0000	0.0000	0.0001	0.8537	0.7302	0.2203	-0.1494	0.2992	-0.1920	-0.0000	-0.0003	-0.0001	-0.0000	0.0000	0.0000	-0.0000	-0.0041	-0.0008	-0.0000	0.0000	0.0000
389.4380	0.0000	-1.5708	0.0000	-1.5708	-0.0000	-0.0000	-0.0000	-0.0000	0.0002	0.0000	0.0000	0.0001	0.8941	0.7605	0.1692	-0.1888	0.2868	-0.2082	-0.0000	-0.0005	-0.0002	-0.0000	0.0000	0.0000	-0.0000	-0.0063	-0.0020	-0.0002	0.0001	0.0000
389.4480	-0.0000	-1.5707	-0.0000	-1.5708	0.0000	0.0000	-0.0000	0.0000	0.0002	0.0000	0.0000	0.0000	0.9035	0.7408	0.1622	-0.1994	0.2779	-0.1808	0.0000	-0.0005	-0.0004	-0.0000	0.0000	0.0000	0.0000	-0.0058	-0.0035	-0.0003	0.0001	0.0000
389.4600	0.0000	-1.5707	0.0000	-1.5708	0.0000	0.0000	-0.0000	0.0000	0.0002	0.0000	0.0000	0.0000	0.9525	0.7209	0.2060	-0.1498	0.2783	-0.1908	-0.0000	-0.0002	-0.0001	-0.0000	0.0000	0.0000	-0.0000	-0.0023	-0.0010	-0.0002	0.0001	0.0000
389.4700	0.0000	-1.5708	0.0000	-1.5708	-0.0000	0.0000	-0.0000	0.0000	0.0001	0.0000	0.0000	0.0000	0.9828	0.7316	0.1816	-0.1910	0.2953	-0.1864	-0.0000	-0.0002	-0.0001	-0.0000	0.0000	0.0000	-0.0000	-0.0022	-0.0009	-0.0000	0.0000	0.0000
389.4820	0.0000	-1.5708	-0.0000	-1.5708	0.0000	0.0000	-0.0000	0.0000	0.0001	0.0000	0.0000	0.0000	0.8272	0.7523	0.2476	-0.1654	0.2772	-0.2046	-0.0000	-0.0007	-0.0003	-0.0000	0.0000	0.0000	-0.0000	-0.0082	-0.0029	-0.0002	0.0000	0.0000
389.4920	-0.0000	-1.5708	-0.0000	-1.5708	0.0000	0.0000	-0.0000	0.0000	0.0001	0.0000	0.0000	0.0000	0.8789	0.7794	0.1863	-0.1739	0.2744	-0.2015	0.0000	-0.0001	-0.0000	-0.0000	0.0000	0.0000	0.0000	-0.0007	-0.0004	-0.0000	0.0000	0.0000
389.5040	-0.0000	-1.5708	-0.0001	-1.5708	0.0000	-0.0000	-0.0000	-0.0001	0.0000	0.0000	0.0000	0.0000	0.9865	0.7106	0.2350	-0.1628	0.2666	-0.1831	-0.0000	0.0002	0.0002	0.0000	-0.0000	0.0000	-0.0000	0.0027	0.0021	0.0001	-0.0000	0.0000
389.5140	0.0000	-1.5708	-0.0000	-1.5708	0.0000	-0.0000	-0.0000	-0.0001	0.0000	0.0000	0.0000	0.0000	0.8313	0.7768	0.2012	-0.1575	0.2706	-0.2147	0.0000	0.0000	0.0001	0.0000	-0.0000	0.0000	0.0000	0.0004	0.0007	0.0002	-0.0000	0.0000
389.5260	0.0000	-1.5707	-0.0000	-1.5708	0.0000	0.0000	-0.0000	-0.0001	-0.0000	0.0000	0.0000	0.0000	0.8738	0.7923	0.2437	-0.1699	0.2590	-0.1953	0.0000	-0.0000	0.0000	0.0000	-0.0000	0.0000	0.0000	-0.0002	0.0001	0.0000	-0.0000	0.0000
389.5360	-0.0000	-1.5708	-0.0000	-1.5708	-0.0000	-0.0000	-0.0000	-0.0001	-0.0000	0.0000	0.0000	0.0000	0.9289	0.7597	0.2306	-0.1416	0.2807	-0.2021	-0.0000	-0.0003	-0.0001	-0.0000	0.0000	0.0000	-0.0000	-0.0032	-0.0009	-0.0000	0.0000	0.0000
389.5480	0.0000	-1.5708	-0.0000	-1.5708	0.0000	-0.0000	-0.0000	-0.0000	-0.0000	0.0000	0.0000	0.0000	0.8303	0.7053	0.2214	-0.1721	0.2423	-0.1744	0.0000	-0.0001	-0.0000	0.0000	-0.0000	0.0000	0.0000	-0.0007	-0.0003	0.0000	-0.0000	0.0000
389.5580	0.0000	-1.5708	0.0000	-1.5708	0.0000	0.0000	-0.0000	-0.0000	-0.0000	0.0000	0.0000	0.0000	0.8820	0.7310	0.2304	-0.1553	0.2713	-0.1912	0.0000	-0.0001	0.0000	0.0000	-0.0000	0.0000	0.0000	-0.0012	0.0002	0.0001	-0.0000	0.0000
389.5700	-0.0000	-1.5708	0.0000	-1.5708	0.0000	0.0000	-0.0000	-0.0000	0.0001	0.0000	0.0000	0.0000	0.8741	0.6821	0.2705	-0.1639	0.2646	-0.1835	-0.0000	-0.0004	-0.0002	-0.0000	0.0000	0.0000	-0.0000	-0.0051	-0.0019	-0.0001	0.0000	0.0000
389.5800	0.0000	-1.5708	0.0000	-1.5708	0.0000	-0.0000	-0.0000	-0.0000	0.0001	0.0000	0.0000	0.0000	0.8889	0.6855	0.2290	-0.1968	0.2636	-0.2111	-0.0000	-0.0004	-0.0002	-0.0000	0.0000	0.0000	-0.0000	-0.0048	-0.0015	-0.0002	0.0000	0.0000
389.5900	-0.0000	-1.5707	0.0000	-1.5708	-0.0000	-0.0000	-0.0000	-0.0000	0.0001	0.0000	0.0000	0.0000	0.9431	0.6572	0.2136	-0.1632	0.2575	-0.1887	-0.0000	-0.0004	-0.0002	-0.0000	0.0000	0.0000	-0.0000	-0.0046	-0.0023	-0.0001	0.0000	0.0000
389.6020	0.0000	-1.5708	0.0000	-1.5708	0.0000	-0.0000	-0.0000	-0.0000	0.0001	0.0000	0.0000	0.0000	0.8371	0.6685	0.2293	-0.1723	0.3015	-0.2002	0.0000	-0.0001	-0.0001	-0.0000	0.0000	0.0000	0.0000	-0.0012	-0.0009	-0.0001	0.0000	0.0000
389.6120	-0.0000	-1.5708	0.0000	-1.5708	-0.0000	-0.0000	-0.0000	-0.0000	0.0001	0.0000	0.0000	0.0000	0.9092	0.6696	0.2760	-0.1567	0.2695	-0.1880	-0.0000	-0.0004	-0.0002	-0.0000	0.0000	0.0000	-0.0000	-0.0051	-0.0018	-0.0001	0.0000	0.0000
389.6220	0.0000	-1.5707	-0.0000	-1.5708	0.0000	-0.0000	-0.0000	-0.0000	0.0000	0.0000	0.0000	0.0000	0.9522	0.6143	0.2535	-0.1507	0.2878	-0.1725	-0.0000	-0.0001	-0.0000	0.0000	-0.0000	0.0000	-0.0000	-0.0006	-0.0003	0.0001	-0.0000	0.0000
389.6340	-0.0000	-1.5708	0.0000	-1.5708	0.0000	-0.0000	-0.0000	-0.0000	0.0000	0.0000	0.0000	0.0000	0.9050	0.7570	0.2406	-0.1766	0.2746	-0.1866	-0.0000	-0.0004	-0.0001	-0.0000	0.0000	0.0000	-0.0000	-0.0046	-0.0013	-0.0000	0.0000	0.0000
389.6440	-0.0000	-1.5708	0.0000	-1.5708	0.0000	-0.0000	-0.0000	-0.0000	0.0000	0.0000	0.0000	0.0000	0.9369	0.7038	0.2021	-0.1691	0.2826	-0.1966	-0.0000	-0.0004	-0.0001	-0.0000	0.0000	0.0000	-0.0000	-0.0043	-0.0010	-0.0002	0.0000	0.0000
389.6540	-0.0000	-1.5708	0.0000	-1.5708	0.0000	-0.0000	-0.0000	-0.0000	0.0000	0.0000	0.0000	0.0000	0.9576	0.6628	0.2295	-0.1507	0.2703	-0.1881	-0.0000	-0.0001	0.0000	0.0000	-0.0000	0.0000	-0.0000	-0.0011	0.0002	0.0001	-0.0000	0.0000
389.6640	0.0000	-1.5708	-0.0000	-1.5708	0.0000	-0.0000	-0.0000	-0.0000	0.0000	0.0000	0.0000	0.0000	0.7742	0.7097	0.2547	-0.1476	0.2539	-0.2192	0.0000	0.0000	0.0001	0.0000	-0.0000	0.0000	0.0000	0.0003	0.0007	0.0001	-0.0000	0.0000
389.6740	-0.0000	-1.5708	-0.0000	-1.5708	0.0000	-0.0000	-0.0000	-0.0000	0.0000	0.0000	0.0000	0.0000	0.8542	0.7539	0.2133	-0.1494	0.2347	-0.1773	-0.0000	0.0002	0.0002	0.0000	-0.0000	0.0000	-0.0000	0.0027	0.0021	0.0001	-0.0000	0.0000
389.6840	0.0000	-1.5708	0.0000	-1.5708	0.0000	0.0000	-0.0000	-0.0000	0.0000	0.0000	0.0000	0.0000	0.8133	0.6648	0.1892	-0.1859	0.2503	-0.1864	0.0000	-0.0000	0.0000	-0.0000	0.0000	0.0000	0.0000	-0.0003	0.0001	-0.0000	0.0000	0.0000
389.6940	-0.0000	-1.5708	0.0000	-1.5708	-0.0000	0.0000	-0.0000	-0.0000	0.0000	0.0000	0.0000	0.0000	0.8409	0.6587	0.2145	-0.1448	0.2400	-0.2081	0.0000	0.0001	0.0001	0.0000	-0.0000	0.0000	0.0000	0.0008	0.0012	0.0001	-0.0000	0.0000
389.7060	-0.0000	-1.5708	0.0000	-1.5708	0.0000	0.0000	-0.0000	-0.0000	0.0000	0.0000	0.0000	0.0000	0.8525	0.7547	0.1961	-0.1701	0.2656	-0.1639	0.0000	0.0001	0.0001	0.0000	-0.0000	0.0000	0.0000	0.0008	0.0012	0.0001	-0.0000	0.0000
389.7160	0.0000	-1.5708	0.0000	-1.5708	0.0000	0.0000	-0.0000	-0.0000	0.0000	0.0000	0.0000	0.0000	0.8281	0.7169	0.2827	-0.1493	0.2407	-0.1727	-0.0000	-0.0006	-0.0003	-0.0000	0.0000	0.0000	-0.0000	-0.0068	-0.0025	-0.0002	0.0001	0.0000
389.7260	0.0000	-1.5708	0.0000	-1.5708	0.0000	-0.0000	-0.0000	-0.0000	0.0000	0.0000	0.0000	0.0000	0.9019	0.6400	0.1785	-0.1543	0.2657	-0.1706	-0.0000	-0.0006	-0.0002	-0.0000	0.0000	0.0000	-0.0000	-0.0067	-0.0023	-0.0001	0.0000	0.0000
389.7360	0.0000	-1.5708	0.0000	-1.5708	-0.0000	-0.0000	-0.0000	-0.0000	0.0000	0.0000	0.0000	0.0000	0.9176	0.6965	0.2193	-0.1439	0.2039	-0.1574	0.0000	-0.0001	-0.0001	-0.0000	0.0000	0.0000	0.0000	-0.0017	-0.0014	-0.0001	0.0000	0.0000
389.7460	0.0000	-1.5708	-0.0000	-1.5708	0.0000	-0.0000	-0.0000	-0.0000	0.0000	-0.0000	0.0000	0.0000	0.7643	0.6282	0.2720	-0.1535	0.2511	-0.1773	-0.0000	-0.0005	-0.0002	-0.0000	0.0000	0.0000	-0.0000	-0.0062	-0.0019	-0.0001	0.0000	0.0000
389.7580	-0.0000	-1.5708	0.0000	-1.5708	0.0000	0.0000	-0.0000	-0.0000	-0.0000	-0.0000	0.0000	0.0000	0.8111	0.6244	0.2126	-0.1752	0.2338	-0.1900	-0.0000	-0.0004	-0.0001	-0.0000	0.0000	0.0000	-0.0000	-0.0047	-0.0014	-0.0001	0.0000	0.0000
389.7680	0.0000	-1.5708	-0.0000	-1.5708	0.0000	-0.0000	-0.0000	-0.0000	-0.0000	-0.0000	0.0000	0.0000	0.9432	0.6763	0.2480	-0.1261	0.2347	-0.1742	0.0000	-0.0001	-0.0000	0.0000	-0.0000	0.0000	0.0000	-0.0007	-0.0003	0.0000	-0.0000	0.0000
389.7800	0.0000	-1.5708	-0.0000	-1.5708	0.0000	-0.0000	-0.0000	-0.0000	-0.0000	0.0000	0.0000	0.0000	0.8448	0.6260	0.2598	-0.1420	0.2582	-0.1658	-0.0000	-0.0002	-0.0001	-0.0000	0.0000	0.0000	-0.0000	-0.0023	-0.0009	-0.0001	0.0000	0.0000
389.7900	-0.0000	-1.5708	-0.0000	-1.5708	-0.0000	0.0000	-0.0000	-0.0000	-0.0000	0.0000	0.0000	0.0000	0.8691	0.5484	0.2301	-0.1633	0.2593	-0.1855	-0.0000	-0.0002	-0.0003	-0.0000	0.0000	0.0000	-0.0000	-0.0028	-0.0025	-0.0003	0.0001	0.0000
389.8000	0.0000	-1.5708	0.0000	-1.5708	0.0000	-0.0000	-0.0000	-0.0000	-0.0000	0.0000	0.0000	0.0000	0.8401	0.5767	0.2517	-0.1425	0.2484	-0.1752	-0.0000	-0.0003	-0.0002	-0.0000	0.0000	0.0000	-0.0000	-0.0032	-0.0018	-0.0001	0.0000	0.0000
389.8120	-0.0000	-1.5708	-0.0000	-1.5708	0.0000	-0.0000	-0.0000	-0.0000	-0.0000	0.0000	0.0000	0.0000	0.8640	0.5455	0.2501	-0.1408	0.2306	-0.1830	-0.0000	-0.0004	-0.0002	-0.0000	0.0000	0.0000	-0.0000	-0.0051	-0.0018	-0.0001	0.0000	-0.0000
389.8220	-0.0000	-1.5708	-0.0000	-1.5708	0.0000	0.0000	-0.0000	-0.0000	-0.0000	0.0000	0.0000	0.0000	0.8649	0.6500	0.2548	-0.1509	0.2206	-0.1472	-0.0000	-0.0001	-0.0000	-0.0000	0.0000	0.0000	0.0000	-0.0007	-0.0004	-0.0000	0.0000	-0.0000
389.8340	-0.0000	-1.5708	-0.0000	-1.5708	0.0000	-0.0000	-0.0000	-0.0000	-0.0000	0.0000	0.0000	0.0000	0.9098	0.6183	0.1958	-0.1388	0.2290	-0.1484	-0.0000	0.0001	0.0001	0.0000	-0.0000	0.0000	0.0000	0.0007	0.0011	0.0000	-0.0000	-0.0000
389.8440	0.0000	-1.5708	0.0000	-1.5708	0.0000	-0.0000	-0.0000	-0.0000	-0.0000	0.0000	0.0000	0.0000	0.8270	0.5845	0.2369	-0.1234	0.2057	-0.1480	-0.0000	-0.0003	-0.0001	-0.0000	0.0000	0.0000	-0.0000	-0.0037	-0.0014	-0.0001	0.0000	-0.0000
389.8560	0.0000	-1.5708	0.0000	-1.5708	-0.0000	-0.0000	-0.0000	-0.0000	-0.0000	0.0000	0.0000	0.0000	0.9284	0.5794	0.2145	-0.1710	0.2494	-0.1571	-0.0000	0.0002	0.0002	0.0000	-0.0000	0.0000	-0.0000	0.0028	0.0022	0.0002	-0.0001	-0.0000
389.8660	0.0000	-1.5708	0.0000	-1.5708	-0.0000	-0.0000	-0.0000	-0.0000	-0.0000	0.0000	0.0000	0.0000	0.8516	0.6105	0.2423	-0.1275	0.2392	-0.1551	-0.0000	-0.0001	-0.0001	-0.0000	0.0000	0.0000	0.0000	-0.0012	-0.0008	-0.0000	0.0000	-0.0000
389.8780	0.0000	-1.5708	-0.0000	-1.5708	0.0000	-0.0000	-0.0000	-0.0000	-0.0000	0.0000	0.0000	0.0000	1.4101	0.7558	0.1936	-0.1559	0.2395	-0.1166	0.4184	0.2136	-0.0217	0.0042	-0.0030	0.0174	1.8724	1.3417	0.0965	0.0230	-0.0096	0.0473
389.8880	0.0000	-1.5708	0.0000	-1.5708	-0.0000	0.0000	0.0059	-0.0000	-0.0000	0.0000	0.0000	0.0000	1.5504	1.1883	0.0733	-0.1323	0.2721	-0.0720	0.8681	0.3882	-0.0759	0.0077	-0.0067	0.0398	1.8724	1.3447	0.0965	0.0230	-0.0097	0.0473
389.8980	0.0001	-1.5708	-0.0000	-1.5708	0.0000	-0.0000	0.0101	0.0021	-0.0011	0.0000	0.0000	0.0008	1.6385	1.2610	0.0371	-0.1101	0.2064	-0.0865	1.3177	0.5623	-0.1301	0.0112	-0.0104	0.0621	1.8724	1.3420	0.0959	0.0229	-0.0096	0.0473
389.9080	0.0002	-1.5707	-0.0000	-1.5708	-0.0000	0.0000	0.0132	0.0045	-0.0010	0.0000	0.0000	0.0013	1.5583	1.3532	-0.0555	-0.1332	0.1819	-0.0487	1.6111	0.7360	-0.1844	0.0147	-0.0140	0.0845	1.8724	1.3350	0.0939	0.0228	-0.0096	0.0473
389.9200	0.0004	-1.5707	-0.0001	-1.5708	-0.0000	0.0000	0.0134	0.0074	-0.0028	0.0000	0.0000	0.0042	1.4675	1.4306	-0.1660	-0.1219	0.1983	-0.0168	1.6189	0.9448	-0.2493	0.0190	-0.0184	0.1113	1.8724	1.3310	0.0940	0.0229	-0.0096	0.0473
389.9300	0.0006	-1.5706	-0.0001	-1.5708	0.0000	0.0001	0.0154	0.0091	-0.0042	0.0003	0.0000	0.0052	1.3446	1.3300	-0.1412	-0.1135	0.1674	0.0171	1.4658	0.9176	-0.2858	0.0186	-0.0193	0.1179	0.0000	-0.0189	-0.0034	-0.0002	0.0000	0.0000
389.9400	0.0007	-1.5705	-0.0002	-1.5708	0.0000	0.0001	0.0142	0.0079	-0.0042	0.0002	0.0000	0.0040	1.3329	1.2975	-0.0867	-0.0971	0.1768	0.0250	1.4658	0.9165	-0.2862	0.0185	-0.0193	0.1179	0.0000	-0.0327	-0.0075	-0.0004	0.0001	0.0000
389.9500	0.0008	-1.5704	-0.0002	-1.5708	-0.0000	0.0001	0.0148	0.0077	-0.0037	0.0002	0.0000	0.0038	1.4966	1.2005	-0.1838	-0.0584	0.1446	0.0533	1.4658	0.9161	-0.2863	0.0185	-0.0193	0.1179	0.0000	-0.0372	-0.0081	-0.0006	0.0002	0.0000
389.9600	0.0010	-1.5703	-0.0002	-1.5708	0.0000	0.0002	0.0156	0.0082	-0.0030	0.0003	0.0000	0.0039	1.6464	1.0521	-0.1868	-0.0835	0.1595	0.0790	1.4658	0.9154	-0.2864	0.0185	-0.0193	0.1179	0.0000	-0.0458	-0.0097	-0.0008	0.0002	0.0000
389.9720	0.0012	-1.5702	-0.0002	-1.5708	0.0000	0.0002	0.0179	0.0082	-0.0025	0.0003	-0.0002	0.0043	1.3031	1.0972	-0.2672	-0.0804	0.1532	0.0800	1.4658	0.9144	-0.2869	0.0185	-0.0193	0.1179	0.0000	-0.0578	-0.0139	-0.0012	0.0003	0.0000
389.9820	0.0014	-1.5702	-0.0002	-1.5708	0.0000	0.0002	0.0199	0.0099	-0.0049	0.0004	-0.0006	0.0066	1.8788	1.3034	-0.4015	-0.0776	0.1322	0.0800	1.7474	1.2490	-0.4323	0.0205	-0.0414	0.1491	3.2438	1.1835	-0.2751	0.0007	-0.0337	0.0560
389.9920	0.0016	-1.5700	-0.0003	-1.5708	0.0000	0.0003	0.0289	0.0130	-0.0084	0.0006	-0.0013	0.0075	1.3984	1.1787	-0.4015	-0.0712	0.1124	0.1315	1.7583	1.4828	-0.5536	0.0223	-0.0606	0.1755	3.2438	1.1706	-0.2791	0.0004	-0.0336	0.0560
390.0040	0.0020	-1.5699	-0.0004	-1.5708	-0.0000	0.0004	0.0321	0.0144	-0.0122	0.0005	-0.0043	0.0094	1.5091	1.1638	-0.4815	-0.0337	0.0690	0.1300	1.7714	1.4986	-0.6989	0.0245	-0.0838	0.2072	3.2438	1.1529	-0.2810	0.0003	-0.0336	0.0560
390.0140	0.0023	-1.5697	-0.0006	-1.5708	-0.0001	0.0005	0.0363	0.0144	-0.0146	0.0012	-0.0037	0.0109	1.4417	1.1571	-0.3853	-0.0484	0.0525	0.1418	1.7823	1.5019	-0.7242	0.0264	-0.1030	0.2337	3.2438	1.1480	-0.2780	0.0004	-0.0336	0.0560
390.0260	0.0028	-1.5695	-0.0008	-1.5708	-0.0001	0.0007	0.0425	0.0152	-0.0155	0.0012	-0.0047	0.0122	1.5948	1.2694	-0.4519	-0.0091	0.0440	0.1320	1.7953	1.5048	-0.7269	0.0286	-0.1261	0.2654	3.2438	1.1312	-0.2801	0.0003	-0.0336	0.0560
390.0360	0.0033	-1.5694	-0.0009	-1.5708	-0.0002	0.0008	0.0480	0.0163	-0.0163	0.0020	-0.0057	0.0122	1.6358	1.2730	-0.4911	-0.0298	0.0209	0.1361	1.8062	1.5073	-0.7289	0.0305	-0.1454	0.2918	3.2438	1.1181	-0.2793	0.0001	-0.0336	0.0560
390.0460	0.0038	-1.5692	-0.0011	-1.5708	-0.0002	0.0008	0.0521	0.0176	-0.0173	0.0020	-0.0068	0.0122	1.6618	1.2117	-0.5638	-0.0171	-0.0313	0.1115	1.8171	1.5097	-0.7312	0.0323	-0.1647	0.2951	3.2438	1.1037	-0.2809	-0.0001	-0.0335	0.0560
390.0580	0.0045	-1.5690	-0.0013	-1.5707	-0.0003	0.0010	0.0591	0.0192	-0.0189	0.0018	-0.0068	0.0109	1.3364	1.1747	-0.5559	-0.0009	-0.0150	0.1622	1.5546	1.4061	-0.7067	0.0335	-0.1762	0.2901	0.0000	-0.1704	-0.0249	-0.0023	0.0006	-0.0000
390.0700	0.0052	-1.5688	-0.0015	-1.5707	-0.0004	0.0011	0.0594	0.0195	-0.0189	0.0011	-0.0059	0.0098	1.2865	1.1260	-0.5537	0.0144	-0.0665	0.1802	1.5546	1.4047	-0.7066	0.0335	-0.1762	0.2901	0.0000	-0.1873	-0.0241	-0.0025	0.0006	-0.0000
390.0800	0.0058	-1.5686	-0.0017	-1.5707	-0.0004	0.0012	0.0622	0.0195	-0.0215	0.0013	-0.0074	0.0105	1.7851	1.3145	-0.5085	0.0027	-0.0785	0.2008	1.9095	1.3961	-0.8123	0.0257	-0.2184	0.2933	4.1256	-0.3189	-1.0375	-0.0581	-0.0710	0.0321
390.0900	0.0065	-1.5683	-0.0020	-1.5707	-0.0005	0.0013	0.0683	0.0224	-0.0242	0.0008	-0.0108	0.0111	1.7686	1.0969	-0.5304	0.0213	-0.0891	0.1972	1.9227	1.3971	-0.8159	0.0223	-0.2638	0.2935	4.1256	-0.3424	-1.0393	-0.0584	-0.0709	0.0321
390.1000	0.0072	-1.5681	-0.0022	-1.5707	-0.0006	0.0014	0.0738	0.0235	-0.0264	0.0009	-0.0131	0.0118	1.8575	1.0304	-0.6156	0.0353	-0.1107	0.2239	1.9360	1.3988	-0.8192	0.0189	-0.3093	0.2937	4.1256	-0.3572	-1.0373	-0.0583	-0.0710	0.0321
390.1120	0.0081	-1.5678	-0.0025	-1.5706	-0.0007	0.0016	0.0842	0.0256	-0.0299	0.0013	-0.0131	0.0134	1.5887	0.9876	-0.5593	0.0376	-0.1362	0.2344	1.9519	1.4006	-0.8231	0.0149	-0.3260	0.2939	4.1256	-0.3796	-1.0359	-0.0584	-0.0710	0.0321
390.1220	0.0090	-1.5675	-0.0028	-1.5706	-0.0009	0.0017	0.0895	0.0277	-0.0331	0.0010	-0.0124	0.0143	1.5610	0.8925	-0.5659	0.0246	-0.1697	0.2381	1.9652	1.4017	-0.8265	0.0115	-0.3265	0.2941	4.1256	-0.4020	-1.0356	-0.0585	-0.0710	0.0321
390.1320	0.0099	-1.5673	-0.0032	-1.5706	-0.0010	0.0019	0.0927	0.0299	-0.0368	0.0014	-0.0133	0.0162	1.8358	0.6810	-0.4816	0.0475	-0.1865	0.2567	1.9785	1.4032	-0.8296	0.0081	-0.3269	0.2943	4.1257	-0.4193	-1.0321	-0.0583	-0.0711	0.0321
390.1420	0.0109	-1.5670	-0.0035	-1.5706	-0.0011	0.0020	0.1020	0.0297	-0.0399	0.0007	-0.0143	0.0164	1.4769	0.8085	-0.4542	0.0467	-0.1912	0.2509	1.9917	1.4039	-0.8329	0.0047	-0.3273	0.2945	4.1257	-0.4465	-1.0307	-0.0584	-0.0711	0.0321
390.1520	0.0119	-1.5667	-0.0039	-1.5706	-0.0012	0.0022	0.1065	0.0298	-0.0420	0.0010	-0.0165	0.0178	1.8505	0.8957	-0.4539	0.0492	-0.1850	0.2551	2.0050	1.4051	-0.8359	0.0013	-0.3277	0.2948	4.1257	-0.4682	-1.0269	-0.0583	-0.0712	0.0321
390.1640	0.0133	-1.5663	-0.0044	-1.5706	-0.0014	0.0024	0.1139	0.0313	-0.0418	0.0009	-0.0172	0.0183	2.0857	0.9296	-0.6664	0.0185	-0.2573	0.2296	2.0209	1.4069	-0.8394	-0.0027	-0.3282	0.2950	4.1257	-0.4896	-1.0206	-0.0580	-0.0713	0.0321
390.1740	0.0145	-1.5659	-0.0049	-1.5706	-0.0016	0.0026	0.1171	0.0320	-0.0425	0.0005	-0.0168	0.0152	1.4367	0.8171	-0.6279	0.0382	-0.2967	0.2795	2.0251	1.2350	-0.9248	-0.0109	-0.3316	0.2909	4.1374	-2.5521	-1.8502	-0.1253	-0.1064	-0.0114
390.1840	0.0157	-1.5657	-0.0053	-1.5706	-0.0018	0.0027	0.1237	0.0296	-0.0484	0.0004	-0.0208	0.0154	1.9646	0.9577	-0.7236	0.0009	-0.2997	0.2620	2.0712	1.2170	-0.9469	-0.0219	-0.3333	0.2908	4.5246	-2.7818	-2.0201	-0.1366	-0.1164	-0.0125
390.1960	0.0172	-1.5652	-0.0059	-1.5706	-0.0020	0.0029	0.1321	0.0314	-0.0534	0.0002	-0.0245	0.0149	1.7744	1.0815	-0.7302	-0.0137	-0.3289	0.2884	2.0877	1.2167	-0.9517	-0.0338	-0.3342	0.2907	4.5246	-2.8025	-2.0102	-0.1361	-0.1166	-0.0125
390.2060	0.0186	-1.5650	-0.0064	-1.5706	-0.0023	0.0030	0.1368	0.0337	-0.0569	0.0001	-0.0265	0.0163	2.0161	0.8916	-0.8066	-0.0488	-0.3589	0.2857	2.1015	1.2166	-0.9555	-0.0437	-0.3349	0.2906	4.5246	-2.8178	-2.0007	-0.1356	-0.1168	-0.0125
390.2180	0.0203	-1.5645	-0.0072	-1.5706	-0.0027	0.0033	0.1441	0.0349	-0.0616	-0.0001	-0.0293	0.0168	2.4563	0.7801	-0.8364	-0.0951	-0.3593	0.2501	2.1180	1.2160	-0.9602	-0.0555	-0.3358	0.2905	4.5246	-2.8429	-1.9892	-0.1349	-0.1171	-0.0125
390.2280	0.0218	-1.5642	-0.0078	-1.5707	-0.0030	0.0034	0.1543	0.0359	-0.0653	-0.0009	-0.0338	0.0148	1.8030	0.8637	-0.8831	-0.1012	-0.3811	0.2915	2.1318	1.2160	-0.9636	-0.0654	-0.3365	0.2904	4.5246	-2.8565	-1.9752	-0.1340	-0.1174	-0.0125
390.2380	0.0234	-1.5638	-0.0085	-1.5706	-0.0033	0.0035	0.1587	0.0357	-0.0698	-0.0011	-0.0361	0.0149	1.9179	0.9085	-0.8377	-0.0957	-0.3907	0.3140	2.1456	1.2157	-0.9672	-0.0753	-0.3372	0.2903	4.5247	-2.8738	-1.9630	-0.1333	-0.1177	-0.0125
390.2500	0.0253	-1.5634	-0.0095	-1.5706	-0.0038	0.0037	0.1654	0.0372	-0.0763	-0.0028	-0.0411	0.0144	2.1578	0.8600	-0.7626	-0.1481	-0.3635	0.3288	2.1621	1.2159	-0.9710	-0.0871	-0.3381	0.2903	4.5247	-2.8890	-1.9436	-0.1322	-0.1181	-0.0125
390.2600	0.0270	-1.5630	-0.0102	-1.5707	-0.0042	0.0039	0.1741	0.0377	-0.0809	-0.0023	-0.0431	0.0139	2.1538	0.8240	-0.7627	-0.1844	-0.3318	0.3706	2.1759	1.2160	-0.9741	-0.0970	-0.3389	0.2902	4.5247	-2.9021	-1.9271	-0.1312	-0.1185	-0.0125
390.2720	0.0292	-1.5626	-0.0112	-1.5707	-0.0047	0.0040	0.1792	0.0382	-0.0858	-0.0035	-0.0476	0.0144	1.9684	0.8515	-0.7622	-0.2081	-0.3026	0.3638	2.0796	1.2743	-0.9166	-0.1045	-0.3365	0.2904	3.1836	-2.2199	-1.3070	-0.0900	-0.0844	-0.0088
390.2820	0.0310	-1.5622	-0.0121	-1.5707	-0.0052	0.0041	0.1834	0.0368	-0.0925	-0.0047	-0.0486	0.0136	2.2940	0.7298	-0.7792	-0.2181	-0.3032	0.3938	2.2059	0.9811	-1.0988	-0.1321	-0.3453	0.2846	4.5444	-5.7152	-3.0390	-0.2174	-0.1685	-0.0674
390.2920	0.0330	-1.5618	-0.0130	-1.5708	-0.0057	0.0043	0.1901	0.0371	-0.0940	-0.0061	-0.0506	0.0135	2.2656	0.7392	-0.9890	-0.2343	-0.2607	0.3640	2.2187	0.9789	-1.1029	-0.1480	-0.3464	0.2841	4.5444	-5.7251	-3.0173	-0.2161	-0.1690	-0.0674
390.3020	0.0349	-1.5615	-0.0139	-1.5708	-0.0062	0.0044	0.1974	0.0374	-0.1017	-0.0065	-0.0515	0.0130	1.9332	0.5973	-0.8644	-0.2397	-0.3101	0.3597	2.2316	0.9768	-1.1068	-0.1639	-0.3475	0.2837	4.5443	-5.7329	-2.9946	-0.2146	-0.1695	-0.0674
390.3120	0.0370	-1.5610	-0.0150	-1.5709	-0.0067	0.0046	0.2025	0.0378	-0.1058	-0.0078	-0.0545	0.0123	2.0575	0.4605	-0.9741	-0.2690	-0.2908	0.2985	2.2445	0.9752	-1.1102	-0.1797	-0.3486	0.2829	4.5443	-5.7353	-2.9664	-0.2128	-0.1702	-0.0674
390.3220	0.0391	-1.5607	-0.0161	-1.5709	-0.0073	0.0047	0.2072	0.0373	-0.1151	-0.0075	-0.0568	0.0092	1.9476	0.3707	-0.8359	-0.2801	-0.3751	0.2925	2.2573	0.9737	-1.1136	-0.1955	-0.3497	0.2512	4.5443	-5.7372	-2.9379	-0.2108	-0.1708	-0.0674
390.3340	0.0416	-1.5602	-0.0175	-1.5710	-0.0081	0.0047	0.2164	0.0354	-0.1178	-0.0093	-0.0618	0.0071	2.1277	0.3815	-0.8353	-0.2800	-0.3686	0.2964	2.2728	0.9723	-1.1169	-0.2145	-0.3510	0.2131	4.5443	-5.7340	-2.8973	-0.2080	-0.1718	-0.0674
390.3440	0.0439	-1.5599	-0.0187	-1.5711	-0.0087	0.0048	0.2239	0.0337	-0.1208	-0.0081	-0.0668	0.0050	2.2558	0.4097	-1.0451	-0.3248	-0.3955	0.2884	2.2856	0.9714	-1.1197	-0.2303	-0.3521	0.1814	4.5443	-5.7287	-2.8626	-0.2055	-0.1726	-0.0674
390.3540	0.0461	-1.5596	-0.0198	-1.5712	-0.0094	0.0048	0.2303	0.0325	-0.1253	-0.0092	-0.0722	0.0039	2.6137	0.3528	-1.1109	-0.3308	-0.3890	0.2537	2.2985	0.9708	-1.1221	-0.2461	-0.3533	0.1496	4.5443	-5.7189	-2.8254	-0.2031	-0.1734	-0.0674
390.3640	0.0484	-1.5592	-0.0212	-1.5713	-0.0101	0.0049	0.2384	0.0315	-0.1322	-0.0089	-0.0754	0.0027	2.2422	0.4467	-1.0999	-0.3150	-0.3963	0.2813	2.3114	0.9704	-1.1244	-0.2619	-0.3544	0.1179	4.5443	-5.7074	-2.7865	-0.2003	-0.1744	-0.0674
390.3760	0.0513	-1.5589	-0.0228	-1.5714	-0.0111	0.0049	0.2444	0.0313	-0.1388	-0.0114	-0.0791	0.0019	2.3788	0.1430	-1.2508	-0.3376	-0.4144	0.2433	2.3621	0.6074	-1.3216	-0.2966	-0.3638	0.0590	4.9676	-10.0173	-4.6422	-0.3358	-0.2598	-0.1436
390.3860	0.0539	-1.5586	-0.0243	-1.5715	-0.0119	0.0049	0.2536	0.0263	-0.1510	-0.0118	-0.0850	0.0005	2.2856	0.3813	-1.1389	-0.3251	-0.3832	0.2006	2.3748	0.6048	-1.3254	-0.3198	-0.3655	-0.0087	4.9677	-9.9886	-4.5922	-0.3323	-0.2610	-0.1436
390.3980	0.0568	-1.5582	-0.0261	-1.5716	-0.0129	0.0049	0.2581	0.0257	-0.1571	-0.0118	-0.0933	-0.0016	2.7132	0.0901	-1.2329	-0.3270	-0.4317	0.1250	2.3901	0.6021	-1.3294	-0.3212	-0.3675	-0.0904	4.9678	-9.9488	-4.5274	-0.3278	-0.2625	-0.1436
390.4080	0.0595	-1.5580	-0.0277	-1.5717	-0.0139	0.0049	0.2662	0.0243	-0.1654	-0.0104	-0.0990	-0.0032	2.3048	0.0530	-1.0248	-0.3240	-0.4111	0.0683	2.4028	0.6005	-1.3323	-0.3212	-0.3692	-0.1585	4.9679	-9.9071	-4.4685	-0.3236	-0.2638	-0.1436
390.4200	0.0628	-1.5577	-0.0298	-1.5719	-0.0152	0.0048	0.2715	0.0209	-0.1742	-0.0129	-0.1072	-0.0076	2.2922	0.0688	-1.0130	-0.3221	-0.3455	0.0194	2.4181	0.5986	-1.3354	-0.3211	-0.3713	-0.2402	4.9682	-9.8579	-4.3945	-0.3185	-0.2656	-0.1436
390.4300	0.0655	-1.5575	-0.0316	-1.5721	-0.0163	0.0047	0.2781	0.0186	-0.1797	-0.0134	-0.1094	-0.0119	2.3628	0.1085	-1.1041	-0.3204	-0.3584	-0.0212	2.4308	0.5980	-1.3374	-0.3210	-0.3730	-0.3045	4.9684	-9.8049	-4.3265	-0.3137	-0.2672	-0.1436
390.4420	0.0688	-1.5574	-0.0339	-1.5722	-0.0176	0.0046	0.2854	0.0147	-0.1874	-0.0146	-0.1114	-0.0131	2.2427	0.2422	-1.0811	-0.2954	-0.4298	-0.0305	2.4461	0.5977	-1.3393	-0.3208	-0.3751	-0.3056	4.9689	-9.7361	-4.2412	-0.3077	-0.2691	-0.1436
390.4520	0.0717	-1.5572	-0.0358	-1.5723	-0.0187	0.0045	0.2926	0.0128	-0.1959	-0.0143	-0.1197	-0.0137	2.3323	0.3166	-1.0266	-0.2829	-0.4582	-0.0394	2.4589	0.5989	-1.3401	-0.3206	-0.3769	-0.3065	4.9694	-9.6610	-4.1613	-0.3020	-0.2710	-0.1436
390.4620	0.0747	-1.5571	-0.0378	-1.5725	-0.0200	0.0043	0.2991	0.0105	-0.2015	-0.0156	-0.1313	-0.0159	2.2138	0.3045	-1.1220	-0.2853	-0.3779	-0.0686	2.4717	0.5990	-1.3411	-0.3205	-0.3786	-0.3074	4.9700	-9.5995	-4.0841	-0.2967	-0.2728	-0.1436
390.4720	0.0777	-1.5570	-0.0398	-1.5726	-0.0213	0.0042	0.3008	0.0103	-0.2003	-0.0127	-0.1347	-0.0182	1.7312	1.1328	-0.8807	-0.3370	-0.2973	-0.0706	2.0621	1.3955	-0.8192	-0.2863	-0.3563	-0.2944	0.0030	-0.0362	1.0867	0.0719	-0.0249	0.0000
390.4820	0.0807	-1.5570	-0.0420	-1.5728	-0.0227	0.0040	0.3038	0.0050	-0.2183	-0.0175	-0.1373	-0.0201	2.5099	-0.3573	-0.7988	-0.3229	-0.3664	-0.1153	2.4205	-0.2156	-1.4700	-0.3282	-0.3863	-0.3147	4.1888	-12.9061	-5.2170	-0.3748	-0.3278	-0.2038
390.4920	0.0837	-1.5569	-0.0441	-1.5730	-0.0241	0.0038	0.3069	-0.0030	-0.2216	-0.0166	-0.1404	-0.0231	2.4508	-0.1605	-1.2524	-0.3457	-0.4202	-0.1498	2.4295	-0.7749	-1.4712	-0.3279	-0.3884	-0.3160	4.1897	-12.8215	-5.1286	-0.3685	-0.3298	-0.2038
390.5040	0.0875	-1.5570	-0.0468	-1.5732	-0.0259	0.0035	0.3123	-0.0050	-0.2329	-0.0196	-0.1497	-0.0266	2.3832	-1.1209	-1.3037	-0.3380	-0.3990	-0.2019	2.4404	-1.4535	-1.4714	-0.3276	-0.3910	-0.3175	4.1912	-12.6925	-5.0108	-0.3602	-0.3326	-0.2038
390.5140	0.0906	-1.5570	-0.0491	-1.5734	-0.0274	0.0032	0.3168	-0.0089	-0.2389	-0.0199	-0.1576	-0.0299	2.1440	-1.4143	-1.3566	-0.3705	-0.3836	-0.2414	2.4495	-2.0254	-1.4715	-0.3273	-0.3932	-0.3188	4.1926	-12.5880	-4.9107	-0.3532	-0.3349	-0.2038
390.5240	0.0939	-1.5572	-0.0516	-1.5736	-0.0291	0.0029	0.3174	-0.0136	-0.2478	-0.0221	-0.1611	-0.0353	2.4600	-1.7628	-1.3752	-0.3429	-0.4082	-0.2514	2.4586	-2.4772	-1.4708	-0.3269	-0.3953	-0.3201	4.1942	-12.4729	-4.8041	-0.3458	-0.3374	-0.2038
390.5340	0.0971	-1.5573	-0.0541	-1.5738	-0.0308	0.0025	0.3235	-0.0160	-0.2580	-0.0217	-0.1726	-0.0397	2.5858	-1.7953	-1.2363	-0.3546	-0.2791	-0.2846	2.4678	-2.4746	-1.4698	-0.3266	-0.3975	-0.3214	4.1961	-12.3478	-4.6936	-0.3380	-0.3400	-0.2038
390.5440	0.1004	-1.5574	-0.0567	-1.5740	-0.0325	0.0021	0.3275	-0.0178	-0.2668	-0.0235	-0.1720	-0.0433	2.3108	-1.9732	-1.3676	-0.3500	-0.3474	-0.3382	2.4769	-2.4712	-1.4677	-0.3261	-0.3997	-0.3227	4.1983	-12.2119	-4.5727	-0.3292	-0.3428	-0.2038
390.5540	0.1037	-1.5576	-0.0595	-1.5742	-0.0343	0.0017	0.3327	-0.0215	-0.2778	-0.0209	-0.1759	-0.0499	2.3940	-1.9933	-1.3550	-0.3998	-0.4623	-0.3066	2.4861	-2.4669	-1.4652	-0.3256	-0.4019	-0.3240	4.2009	-12.0663	-4.4474	-0.3203	-0.3457	-0.2038
390.5660	0.1077	-1.5579	-0.0629	-1.5745	-0.0365	0.0011	0.3357	-0.0264	-0.2867	-0.0246	-0.1931	-0.0495	2.6035	-1.9528	-1.2785	-0.3305	-0.3820	-0.3524	2.4763	-2.3967	-1.4228	-0.3225	-0.4029	-0.3244	3.9558	-11.1129	-3.9113	-0.2823	-0.3315	-0.1917
390.5760	0.1111	-1.5582	-0.0658	-1.5748	-0.0384	0.0006	0.3379	-0.0212	-0.2828	-0.0242	-0.1903	-0.0503	2.5835	-2.6611	-1.7629	-0.3431	-0.3865	-0.4092	2.4137	-2.7003	-1.5611	-0.3302	-0.4094	-0.3303	3.1853	-14.6985	-5.2294	-0.3645	-0.3926	-0.2481
390.5860	0.1145	-1.5585	-0.0688	-1.5751	-0.0403	0.0000	0.3436	-0.0389	-0.3025	-0.0267	-0.1993	-0.0589	2.4246	-1.7223	-1.0451	-0.3125	-0.4549	-0.3386	2.4187	-2.6968	-1.5579	-0.3296	-0.4119	-0.3319	3.1887	-14.5259	-5.0878	-0.3543	-0.3959	-0.2481
390.5960	0.1179	-1.5590	-0.0718	-1.5753	-0.0424	-0.0006	0.3480	-0.0425	-0.3093	-0.0272	-0.2084	-0.0630	2.4760	-1.7113	-1.0458	-0.3000	-0.4560	-0.3148	2.4236	-2.6926	-1.5543	-0.3289	-0.4145	-0.3334	3.1925	-14.3449	-4.9426	-0.3439	-0.3993	-0.2481
390.6080	0.1221	-1.5594	-0.0756	-1.5756	-0.0449	-0.0013	0.3526	-0.0448	-0.3165	-0.0264	-0.2205	-0.0651	2.6340	-2.0730	-1.3830	-0.2957	-0.4634	-0.3314	2.4296	-2.6862	-1.5491	-0.3281	-0.4175	-0.3353	3.1976	-14.1119	-4.7595	-0.3309	-0.4035	-0.2481
390.6180	0.1256	-1.5599	-0.0788	-1.5759	-0.0472	-0.0020	0.3537	-0.0490	-0.3285	-0.0276	-0.2321	-0.0672	2.2098	-2.3575	-1.4227	-0.3167	-0.3675	-0.3551	2.4346	-2.6807	-1.5446	-0.3274	-0.4201	-0.3369	3.2023	-13.9146	-4.6047	-0.3200	-0.4071	-0.2481
390.6280	0.1291	-1.5605	-0.0822	-1.5762	-0.0495	-0.0027	0.3518	-0.0552	-0.3365	-0.0284	-0.2331	-0.0697	2.3154	-2.3885	-1.3905	-0.2987	-0.4611	-0.3657	2.4397	-2.6731	-1.5386	-0.3265	-0.4226	-0.3385	3.2076	-13.6922	-4.4355	-0.3079	-0.4111	-0.2481
390.6380	0.1327	-1.5610	-0.0857	-1.5765	-0.0519	-0.0035	0.3523	-0.0608	-0.3481	-0.0283	-0.2474	-0.0782	2.5022	-2.4582	-1.1354	-0.3266	-0.4199	-0.3526	2.4448	-2.6654	-1.5325	-0.3257	-0.4252	-0.3401	3.2133	-13.4697	-4.2646	-0.2958	-0.4151	-0.2481
390.6480	0.1362	-1.5617	-0.0892	-1.5768	-0.0544	-0.0043	0.3554	-0.0686	-0.3549	-0.0301	-0.2530	-0.0776	2.4346	-2.3189	-1.2484	-0.3399	-0.3839	-0.3740	2.4499	-2.6564	-1.5256	-0.3248	-0.4278	-0.3417	3.2197	-13.2305	-4.0866	-0.2832	-0.4192	-0.2481
390.6600	0.1406	-1.5626	-0.0936	-1.5771	-0.0575	-0.0052	0.3551	-0.0786	-0.3663	-0.0300	-0.2599	-0.0875	2.6819	-1.9490	-1.2567	-0.3431	-0.4262	-0.3199	2.4562	-2.6439	-1.5163	-0.3237	-0.4310	-0.3436	3.2281	-12.9248	-3.8630	-0.2673	-0.4244	-0.2481
390.6700	0.1441	-1.5634	-0.0973	-1.5774	-0.0601	-0.0061	0.3598	-0.0807	-0.3768	-0.0328	-0.2676	-0.0930	2.4552	-2.2251	-1.1840	-0.2997	-0.4078	-0.2443	2.1962	-1.3024	-0.7479	-0.2746	-0.4014	-0.3218	0.0706	3.2452	3.7850	0.2635	-0.0875	0.0000
390.6800	0.1477	-1.5642	-0.1011	-1.5778	-0.0629	-0.0070	0.3604	-0.0814	-0.3855	-0.0324	-0.2745	-0.0884	2.6431	-3.1304	-1.2388	-0.3110	-0.3091	-0.3615	2.3589	-2.8077	-1.5725	-0.3246	-0.4378	-0.3484	2.0192	-14.6550	-4.2374	-0.2731	-0.4590	-0.2724
390.6900	0.1513	-1.5651	-0.1049	-1.5781	-0.0656	-0.0079	0.3605	-0.0959	-0.3938	-0.0315	-0.2709	-0.0933	2.5019	-2.0754	-1.1603	-0.3576	-0.4645	-0.3370	2.3594	-2.7974	-1.5639	-0.3235	-0.4406	-0.3502	2.0271	-14.3710	-4.0366	-0.2589	-0.4637	-0.2724
390.7020	0.1557	-1.5663	-0.1097	-1.5784	-0.0690	-0.0091	0.3602	-0.1005	-0.4054	-0.0337	-0.2897	-0.1005	2.3720	-2.2917	-1.2330	-0.3264	-0.3744	-0.3468	2.3601	-2.7835	-1.5525	-0.3221	-0.4440	-0.3523	2.0374	-14.0109	-3.7847	-0.2410	-0.4695	-0.2724
390.7120	0.1593	-1.5674	-0.1137	-1.5788	-0.0719	-0.0102	0.3605	-0.1045	-0.4136	-0.0332	-0.2930	-0.1074	2.4264	-2.6067	-1.4321	-0.3558	-0.4486	-0.3445	2.3608	-2.7714	-1.5426	-0.3208	-0.4469	-0.3540	2.0464	-13.7053	-3.5719	-0.2259	-0.4745	-0.2724
390.7220	0.1629	-1.5684	-0.1180	-1.5791	-0.0748	-0.0113	0.3589	-0.1126	-0.4243	-0.0340	-0.3031	-0.1132	2.3671	-2.7285	-1.3621	-0.3550	-0.4724	-0.2968	2.3615	-2.7577	-1.5316	-0.3195	-0.4498	-0.3557	2.0562	-13.3791	-3.3476	-0.2098	-0.4797	-0.2724
390.7320	0.1665	-1.5697	-0.1223	-1.5794	-0.0779	-0.0124	0.3596	-0.1238	-0.4358	-0.0338	-0.3171	-0.1118	2.4168	-2.2338	-1.1866	-0.3599	-0.4204	-0.3327	2.3623	-2.7422	-1.5196	-0.3182	-0.4527	-0.3575	2.0667	-13.0329	-3.1131	-0.1932	-0.4851	-0.2724
390.7420	0.1701	-1.5709	-0.1267	-1.5798	-0.0811	-0.0135	0.3592	-0.1281	-0.4427	-0.0364	-0.3185	-0.1162	2.5751	-2.5292	-1.3757	-0.3359	-0.5035	-0.3339	2.3631	-2.7258	-1.5071	-0.3168	-0.4556	-0.3592	2.0779	-12.6751	-2.8742	-0.1762	-0.4906	-0.2724
390.7540	0.1744	-1.5725	-0.1322	-1.5802	-0.0851	-0.0150	0.3636	-0.1386	-0.4563	-0.0373	-0.3363	-0.1218	2.4106	-2.1203	-1.2013	-0.3163	-0.4062	-0.3476	2.3641	-2.7047	-1.4910	-0.3150	-0.4591	-0.3613	2.0921	-12.2293	-2.5766	-0.1551	-0.4975	-0.2724
390.7640	0.1780	-1.5740	-0.1368	-1.5806	-0.0885	-0.0163	0.3638	-0.1412	-0.4683	-0.0364	-0.3404	-0.1307	2.5209	-2.6353	-1.0397	-0.3320	-0.4328	-0.2855	2.3651	-2.6851	-1.4765	-0.3135	-0.4620	-0.3630	2.1049	-11.8327	-2.3169	-0.1366	-0.5034	-0.2724
390.7740	0.1816	-1.5755	-0.1415	-1.5810	-0.0919	-0.0176	0.3613	-0.1533	-0.4760	-0.0358	-0.3470	-0.1307	2.2683	-0.2359	-0.0777	-0.2604	-0.3823	-0.2626	2.2486	-2.6360	-1.4230	-0.3072	-0.4622	-0.3623	0.7211	-11.1149	-1.7003	-0.0680	-0.4853	-0.2504
390.7840	0.1853	-1.5770	-0.1463	-1.5813	-0.0954	-0.0189	0.3598	-0.1611	-0.4844	-0.0368	-0.3546	-0.1364	2.0678	-2.0231	-1.0865	-0.3291	-0.3987	-0.3494	2.2488	-2.7565	-1.4827	-0.3098	-0.4682	-0.3663	0.7827	-12.3754	-2.1707	-0.0960	-0.5235	-0.2738
390.7960	0.1896	-1.5790	-0.1522	-1.5817	-0.0998	-0.0206	0.3535	-0.1669	-0.4965	-0.0351	-0.3678	-0.1423	2.1900	-2.0994	-1.1924	-0.3492	-0.3813	-0.3055	2.2441	-2.7318	-1.4636	-0.3076	-0.4719	-0.3684	0.7968	-11.8602	-1.8410	-0.0725	-0.5310	-0.2738
390.8060	0.1931	-1.5806	-0.1573	-1.5821	-0.1034	-0.0221	0.3518	-0.1723	-0.5060	-0.0359	-0.3719	-0.1510	2.0768	-2.4666	-1.1472	-0.3284	-0.4713	-0.2034	2.2403	-2.7104	-1.4440	-0.3058	-0.4749	-0.3701	0.8088	-11.4207	-1.5603	-0.0527	-0.5374	-0.2738
390.8160	0.1966	-1.5824	-0.1623	-1.5824	-0.1072	-0.0235	0.3493	-0.1827	-0.5151	-0.0372	-0.3805	-0.1487	2.5127	-2.1916	-1.0397	-0.3012	-0.4938	-0.3588	2.2364	-2.6879	-1.4228	-0.3039	-0.4780	-0.3719	0.8211	-10.9691	-1.2740	-0.0324	-0.5439	-0.2738
390.8260	0.2001	-1.5843	-0.1676	-1.5828	-0.1111	-0.0251	0.3490	-0.1897	-0.5241	-0.0356	-0.3924	-0.1531	2.1090	-2.2631	-1.0913	-0.3177	-0.4269	-0.3485	2.2326	-2.6635	-1.4004	-0.3019	-0.4811	-0.3736	0.8339	-10.4931	-0.9763	-0.0112	-0.5507	-0.2738
390.8360	0.2035	-1.5863	-0.1729	-1.5832	-0.1150	-0.0267	0.3449	-0.1937	-0.5361	-0.0340	-0.4040	-0.1600	2.3079	-2.6062	-0.9808	-0.3417	-0.4263	-0.3118	2.2287	-2.6384	-1.3779	-0.2999	-0.4841	-0.3753	0.8468	-10.0107	-0.6770	0.0099	-0.5574	-0.2738
390.8480	0.2077	-1.5887	-0.1794	-1.5835	-0.1199	-0.0286	0.3419	-0.2096	-0.5471	-0.0380	-0.4104	-0.1629	2.5517	-1.9476	-1.0443	-0.2836	-0.4465	-0.3474	2.2242	-2.6058	-1.3492	-0.2974	-0.4879	-0.3774	0.8628	-9.4008	-0.3019	0.0365	-0.5658	-0.2738
390.8580	0.2111	-1.5909	-0.1850	-1.5839	-0.1241	-0.0302	0.3428	-0.2163	-0.5575	-0.0386	-0.4212	-0.1677	2.2702	-1.9952	-1.0595	-0.2557	-0.4067	-0.3415	2.2204	-2.5777	-1.3248	-0.2953	-0.4910	-0.3792	0.8763	-8.8809	0.0160	0.0589	-0.5730	-0.2738
390.8680	0.2145	-1.5931	-0.1906	-1.5843	-0.1283	-0.0320	0.3388	-0.2191	-0.5662	-0.0360	-0.4191	-0.1755	2.4241	-2.3981	-1.0190	-0.2786	-0.5162	-0.3436	2.2167	-2.5480	-1.2994	-0.2932	-0.4941	-0.3809	0.8900	-8.3428	0.3437	0.0822	-0.5803	-0.2738
390.8780	0.2179	-1.5954	-0.1963	-1.5846	-0.1327	-0.0337	0.3371	-0.2308	-0.5746	-0.0356	-0.4312	-0.1772	2.2093	-2.0026	-1.2225	-0.2847	-0.4305	-0.3521	2.0940	-2.5417	-1.2682	-0.2869	-0.4961	-0.3805	-0.4900	-8.0811	0.7248	0.1478	-0.5761	-0.2518
390.8900	0.2218	-1.5982	-0.2032	-1.5851	-0.1379	-0.0359	0.3318	-0.2393	-0.5885	-0.0365	-0.4374	-0.1846	2.1287	-2.0135	-0.9953	-0.2797	-0.5256	-0.3517	2.0836	-2.5047	-1.2363	-0.2839	-0.4998	-0.3824	-0.4805	-7.4055	1.1284	0.1764	-0.5850	-0.2518
390.9000	0.2251	-1.6008	-0.2091	-1.5854	-0.1424	-0.0378	0.3272	-0.2488	-0.5997	-0.0336	-0.4521	-0.1915	2.0255	-2.0139	-1.1097	-0.2652	-0.4735	-0.2654	2.0748	-2.4729	-1.2092	-0.2814	-0.5029	-0.3840	-0.4732	-6.8308	1.4704	0.2007	-0.5925	-0.2518
390.9100	0.2283	-1.6032	-0.2152	-1.5858	-0.1469	-0.0397	0.3221	-0.2567	-0.6097	-0.0319	-0.4661	-0.1903	1.8846	-2.0182	-0.9372	-0.2773	-0.4417	-0.3630	2.0659	-2.4401	-1.1814	-0.2789	-0.5060	-0.3857	-0.4666	-6.2444	1.8191	0.2253	-0.6001	-0.2518
390.9200	0.2315	-1.6059	-0.2214	-1.5861	-0.1515	-0.0416	0.3158	-0.2611	-0.6194	-0.0325	-0.4733	-0.1970	2.1123	-2.3999	-0.9607	-0.2673	-0.4335	-0.3411	2.0570	-2.4056	-1.1527	-0.2762	-0.5091	-0.3873	-0.4608	-5.6377	2.1769	0.2506	-0.6079	-0.2518
390.9300	0.2346	-1.6085	-0.2277	-1.5864	-0.1563	-0.0436	0.3128	-0.2742	-0.6270	-0.0317	-0.4838	-0.1996	2.0516	-2.0656	-0.9782	-0.2543	-0.3527	-0.3064	2.0480	-2.3698	-1.1233	-0.2736	-0.5123	-0.3889	-0.4557	-5.0148	2.5419	0.2764	-0.6158	-0.2518
390.9420	0.2384	-1.6119	-0.2353	-1.5868	-0.1621	-0.0460	0.3069	-0.2820	-0.6413	-0.0327	-0.4873	-0.2027	2.1862	-2.2126	-0.6706	-0.2367	-0.4428	-0.3671	2.0372	-2.3258	-1.0874	-0.2704	-0.5160	-0.3908	-0.4509	-4.2552	2.9849	0.3076	-0.6253	-0.2518
390.9520	0.2414	-1.6147	-0.2417	-1.5871	-0.1670	-0.0481	0.3050	-0.2960	-0.6488	-0.0294	-0.4886	-0.2118	1.9436	-1.6034	-0.7019	-0.2697	-0.4998	-0.2919	2.0280	-2.2875	-1.0570	-0.2676	-0.5192	-0.3924	-0.4479	-3.6027	3.3593	0.3341	-0.6334	-0.2518
390.9620	0.2444	-1.6177	-0.2483	-1.5874	-0.1720	-0.0502	0.2968	-0.2989	-0.6593	-0.0300	-0.5049	-0.2116	2.3922	-1.9300	-0.7031	-0.2279	-0.4453	-0.3701	2.0188	-2.2478	-1.0259	-0.2649	-0.5217	-0.3940	-0.4461	-2.9338	3.7407	0.3610	-0.6415	-0.2518
390.9740	0.2480	-1.6214	-0.2563	-1.5877	-0.1781	-0.0528	0.2940	-0.3109	-0.6704	-0.0304	-0.5181	-0.2203	2.0050	-1.7797	-0.7085	-0.2328	-0.4509	-0.2579	1.9051	-2.1330	-0.9407	-0.2547	-0.5213	-0.3922	-1.6639	-1.3262	4.6682	0.4670	-0.6222	-0.2123
390.9840	0.2509	-1.6246	-0.2630	-1.5880	-0.1833	-0.0550	0.2837	-0.3167	-0.6764	-0.0264	-0.5226	-0.2158	1.8055	-1.9367	-0.7905	-0.2508	-0.4537	-0.3608	1.8815	-2.0846	-0.9035	-0.2509	-0.5230	-0.3932	-1.7879	-0.5540	5.1039	0.5017	-0.6276	-0.2086
390.9960	0.2543	-1.6286	-0.2712	-1.5883	-0.1896	-0.0577	0.2746	-0.3299	-0.6890	-0.0261	-0.5270	-0.2253	1.7055	-1.4402	-0.7382	-0.2294	-0.4795	-0.3151	1.8644	-2.0320	-0.8630	-0.2470	-0.5253	-0.3948	-1.8028	0.3067	5.5850	0.5356	-0.6375	-0.2086
391.0060	0.2570	-1.6320	-0.2782	-1.5886	-0.1949	-0.0599	0.2673	-0.3363	-0.6996	-0.0242	-0.5380	-0.2253	2.0244	-1.5708	-0.5375	-0.2558	-0.4742	-0.3332	1.8499	-1.9869	-0.8286	-0.2438	-0.5272	-0.3961	-1.8179	1.0390	5.9932	0.5645	-0.6458	-0.2086
391.0180	0.2603	-1.6360	-0.2868	-1.5889	-0.2014	-0.0627	0.2621	-0.3453	-0.7108	-0.0244	-0.5449	-0.2319	1.8162	-1.4785	-0.3628	-0.1973	-0.5451	-0.3615	1.8323	-1.9315	-0.7865	-0.2398	-0.5295	-0.3977	-1.8393	1.9342	6.4909	0.5998	-0.6560	-0.2086
391.0280	0.2628	-1.6396	-0.2939	-1.5891	-0.2069	-0.0650	0.2565	-0.3545	-0.7177	-0.0225	-0.5513	-0.2362	1.8780	-1.3166	-0.3927	-0.2357	-0.5654	-0.3311	1.8173	-1.8842	-0.7512	-0.2365	-0.5314	-0.3990	-1.8599	2.6931	6.9075	0.6292	-0.6643	-0.2086
391.0380	0.2653	-1.6432	-0.3011	-1.5893	-0.2125	-0.0674	0.2524	-0.3612	-0.7259	-0.0196	-0.5637	-0.2409	1.9218	-1.4542	-0.5876	-0.1821	-0.4962	-0.3951	1.8021	-1.8363	-0.7160	-0.2332	-0.5333	-0.4004	-1.8833	3.4587	7.3242	0.6587	-0.6727	-0.2086
391.0500	0.2683	-1.6476	-0.3099	-1.5895	-0.2194	-0.0703	0.2461	-0.3737	-0.7387	-0.0185	-0.5746	-0.2435	2.0417	-1.1357	-0.3123	-0.2012	-0.4303	-0.3805	1.7836	-1.7772	-0.6726	-0.2292	-0.5356	-0.4020	-1.9152	4.3982	7.8344	0.6947	-0.6828	-0.2086
391.0600	0.2707	-1.6513	-0.3173	-1.5897	-0.2252	-0.0727	0.2418	-0.3803	-0.7463	-0.0161	-0.5812	-0.2502	1.8443	-1.3653	-0.3637	-0.2058	-0.4077	-0.3746	1.7679	-1.7267	-0.6361	-0.2258	-0.5375	-0.4033	-1.9452	5.1958	8.2625	0.7250	-0.6912	-0.2086
391.0720	0.2735	-1.6560	-0.3263	-1.5899	-0.2321	-0.0757	0.2350	-0.3873	-0.7550	-0.0153	-0.5784	-0.2492	1.7323	-1.5585	-0.5365	-0.2030	-0.5976	-0.3507	1.7486	-1.6644	-0.5916	-0.2217	-0.5398	-0.4049	-1.9855	6.1721	8.7844	0.7620	-0.7013	-0.2086
391.0820	0.2758	-1.6600	-0.3339	-1.5900	-0.2380	-0.0783	0.2243	-0.4006	-0.7652	-0.0128	-0.5875	-0.2543	1.7552	-1.2246	-0.6347	-0.2051	-0.6106	-0.3568	1.5756	-1.6867	-0.5814	-0.2124	-0.5413	-0.4028	-3.8332	6.1143	8.9557	0.8511	-0.7055	-0.1743
391.0940	0.2784	-1.6649	-0.3433	-1.5902	-0.2452	-0.0814	0.2142	-0.4103	-0.7770	-0.0115	-0.6090	-0.2562	1.4373	-1.1738	-0.3231	-0.1501	-0.5325	-0.3087	1.5466	-1.6219	-0.5353	-0.1933	-0.5436	-0.4042	-3.9102	7.1412	9.4942	0.8894	-0.7154	-0.1743
391.1040	0.2804	-1.6691	-0.3512	-1.5903	-0.2513	-0.0840	0.2028	-0.4173	-0.7881	-0.0046	-0.6203	-0.2605	1.3959	-1.4347	-0.1781	-0.1304	-0.4794	-0.2729	1.5220	-1.5671	-0.4968	-0.1158	-0.5455	-0.4053	-3.9800	8.0061	9.9448	0.9214	-0.7237	-0.1743
391.1160	0.2828	-1.6742	-0.3607	-1.5903	-0.2588	-0.0871	0.1932	-0.4289	-0.7985	-0.0014	-0.6199	-0.2603	1.3695	-1.1400	-0.1593	-0.1085	-0.5036	-0.3455	1.4919	-1.5000	-0.4504	-0.0228	-0.5478	-0.4066	-4.0708	9.0606	10.4864	0.9598	-0.7334	-0.1743
391.1260	0.2847	-1.6786	-0.3687	-1.5903	-0.2649	-0.0898	0.1834	-0.4410	-0.8080	-0.0002	-0.6272	-0.2654	1.1920	-0.8630	-0.0635	-0.0065	-0.5446	-0.2619	1.4663	-1.4438	-0.4117	0.0547	-0.5497	-0.4077	-4.1523	9.9437	10.9380	0.9918	-0.7414	-0.1743
391.1360	0.2864	-1.6830	-0.3769	-1.5903	-0.2712	-0.0924	0.1734	-0.4479	-0.8144	0.0024	-0.6388	-0.2651	1.2757	-0.9372	-0.2340	0.0549	-0.5112	-0.3600	1.4402	-1.3863	-0.3725	0.1321	-0.5515	-0.4088	-4.2397	10.8415	11.3948	1.0243	-0.7494	-0.1743
391.1460	0.2882	-1.6875	-0.3852	-1.5903	-0.2777	-0.0951	0.1639	-0.4548	-0.8247	0.0041	-0.6461	-0.2728	1.5308	-1.1333	-0.0366	0.0831	-0.4719	-0.3203	1.4135	-1.3271	-0.3324	0.2094	-0.5534	-0.4099	-4.3337	11.7591	11.8608	1.0575	-0.7575	-0.1743
391.1580	0.2900	-1.6931	-0.3951	-1.5902	-0.2855	-0.0984	0.1553	-0.4670	-0.8324	0.0089	-0.6486	-0.2739	1.1123	-0.8321	-0.1792	0.1694	-0.5167	-0.3578	1.3810	-1.2557	-0.2849	0.3021	-0.5556	-0.4113	-4.4536	12.8657	12.4129	1.0968	-0.7669	-0.1743
391.1680	0.2915	-1.6978	-0.4035	-1.5901	-0.2921	-0.1012	0.1466	-0.4777	-0.8430	0.0126	-0.6553	-0.2796	1.0718	-0.8052	-0.0313	0.1772	-0.5269	-0.3378	1.3532	-1.1941	-0.2445	0.3794	-0.5575	-0.4124	-4.5612	13.8124	12.8814	1.1303	-0.7747	-0.1743
391.1780	0.2929	-1.7026	-0.4120	-1.5900	-0.2986	-0.1039	0.1382	-0.4789	-0.8461	0.0148	-0.6642	-0.2801	1.1056	-1.1656	-0.1803	0.2030	-0.5358	-0.3611	1.2108	-0.8614	-0.0552	0.4144	-0.5516	-0.4050	-6.0560	17.9568	14.7967	1.3304	-0.7021	-0.0877
391.1880	0.2942	-1.7075	-0.4206	-1.5899	-0.3053	-0.1068	0.1262	-0.4916	-0.8593	0.0140	-0.6744	-0.2822	1.3310	-0.6347	0.2386	0.2733	-0.5496	-0.3561	1.1779	-0.7977	-0.0136	0.4189	-0.5531	-0.4055	-6.1896	18.9035	15.2642	1.3640	-0.7095	-0.0877
391.1980	0.2954	-1.7125	-0.4292	-1.5897	-0.3121	-0.1096	0.1184	-0.5014	-0.8663	0.0174	-0.6851	-0.2849	0.9845	-0.2074	0.2327	0.3036	-0.4746	-0.3479	1.1444	-0.7299	0.0285	0.4235	-0.5547	-0.4061	-6.3310	19.8722	15.7360	1.3979	-0.7168	-0.0877
391.2080	0.2965	-1.7176	-0.4380	-1.5895	-0.3190	-0.1125	0.1082	-0.5083	-0.8732	0.0201	-0.6859	-0.2834	0.9045	0.0381	0.3601	0.3526	-0.4543	-0.3608	1.1103	-0.6545	0.0708	0.4282	-0.5563	-0.4066	-6.4796	20.8498	16.2106	1.4321	-0.7241	-0.0877
391.2200	0.2977	-1.7238	-0.4486	-1.5893	-0.3272	-0.1159	0.0954	-0.5153	-0.8861	0.0235	-0.6866	-0.2892	0.8762	-0.2422	0.4966	0.4190	-0.5861	-0.2647	1.0686	-0.5635	0.1213	0.4337	-0.5581	-0.4073	-6.6670	22.0298	16.7778	1.4731	-0.7325	-0.0877
391.2300	0.2986	-1.7289	-0.4574	-1.5891	-0.3341	-0.1188	0.0843	-0.5262	-0.8884	0.0298	-0.6966	-0.2855	0.8957	0.1171	0.2888	0.4267	-0.5880	-0.3669	1.0332	-0.4870	0.1632	0.4383	-0.5596	-0.4079	-6.8307	23.0201	17.2484	1.5072	-0.7394	-0.0877
391.2400	0.2994	-1.7342	-0.4663	-1.5887	-0.3410	-0.1217	0.0728	-0.5333	-0.8989	0.0371	-0.7051	-0.2880	0.9547	0.0355	0.4303	0.4174	-0.5202	-0.3103	0.9972	-0.4098	0.2053	0.4429	-0.5611	-0.4084	-7.0019	24.0196	17.7203	1.5414	-0.7461	-0.0877
391.2500	0.3000	-1.7396	-0.4756	-1.5883	-0.3481	-0.1246	0.0622	-0.5398	-0.9078	0.0384	-0.7105	-0.2874	1.1095	-0.1488	0.5625	0.4700	-0.5482	-0.3795	0.9605	-0.3315	0.2479	0.4476	-0.5626	-0.4090	-7.1810	25.0325	18.1977	1.5762	-0.7527	-0.0877
391.2620	0.3007	-1.7462	-0.4864	-1.5879	-0.3568	-0.1280	0.0526	-0.5512	-0.9150	0.0431	-0.7094	-0.2887	0.6284	0.0409	0.7010	0.4974	-0.5934	-0.3849	0.9157	-0.2360	0.2987	0.4532	-0.5644	-0.4096	-7.4059	26.2660	18.7673	1.6176	-0.7604	-0.0877
391.2720	0.3012	-1.7518	-0.4955	-1.5874	-0.3639	-0.1310	0.0431	-0.5560	-0.9111	0.0504	-0.7169	-0.2945	1.3079	1.7631	0.8183	0.4370	-0.5656	-0.3085	1.4731	1.1854	1.0299	0.4756	-0.5428	-0.4018	-0.6041	43.3248	25.9901	1.8512	-0.5235	0.0001
391.2840	0.3017	-1.7585	-0.5067	-1.5868	-0.3725	-0.1344	0.0324	-0.5606	-0.9266	0.0499	-0.7236	-0.2902	0.4146	0.2637	0.8163	0.5290	-0.5599	-0.3576	0.7633	0.2741	0.5722	0.4795	-0.5580	-0.4016	-8.7759	32.4813	21.5384	1.8749	-0.6799	0.0015
391.2940	0.3019	-1.7642	-0.5160	-1.5863	-0.3798	-0.1374	0.0202	-0.5693	-0.9324	0.0545	-0.7300	-0.2936	0.5221	0.7055	0.9607	0.5480	-0.4904	-0.3056	0.7224	0.3541	0.6151	0.4845	-0.5591	-0.4016	-8.9884	33.5001	22.0042	1.9092	-0.6855	0.0015
391.3040	0.3020	-1.7699	-0.5253	-1.5857	-0.3871	-0.1403	0.0097	-0.5763	-0.9350	0.0639	-0.7250	-0.2925	0.5550	0.9500	0.6351	0.5202	-0.5912	-0.3658	0.4900	0.4348	0.6576	0.4895	-0.5602	-0.4016	-9.2074	34.5257	22.4659	1.9432	-0.6909	0.0015
391.3160	0.3021	-1.7768	-0.5368	-1.5850	-0.3958	-0.1437	-0.0071	-0.5814	-0.9449	0.0673	-0.7358	-0.2929	-0.8440	0.7635	1.0437	0.5823	-0.5931	-0.3572	-1.4855	0.5327	0.7093	0.4956	-0.5615	-0.4016	-9.4801	35.7697	23.0266	1.9849	-0.6974	0.0015
391.3260	0.3019	-1.7827	-0.5462	-1.5843	-0.4032	-0.1468	-0.0202	-0.5879	-0.9500	0.0712	-0.7431	-0.2973	-1.2986	0.9206	0.9653	0.5761	-0.5376	-0.2477	-2.3376	0.6144	0.7514	0.5007	-0.5626	-0.4016	-9.7137	36.8082	23.4845	2.0190	-0.7024	0.0015
391.3380	0.3016	-1.7899	-0.5574	-1.5834	-0.4123	-0.1502	-0.0264	-0.5964	-0.9521	0.0810	-0.7490	-0.2913	-1.8209	1.0673	0.8201	0.5262	-0.4657	-0.3995	-2.3881	0.7130	0.8013	0.5066	-0.5638	-0.4016	-10.0019	38.0605	24.0274	2.0596	-0.7080	0.0015
391.3480	0.3013	-1.7959	-0.5672	-1.5826	-0.4197	-0.1532	-0.0349	-0.6009	-0.9621	0.0829	-0.7421	-0.2922	-2.0241	1.0585	0.9932	0.5323	-0.6324	-0.3455	-2.4308	0.7960	0.8431	0.5117	-0.5648	-0.4015	-10.2499	39.1152	24.4824	2.0939	-0.7126	0.0015
391.3580	0.3009	-1.8019	-0.5770	-1.5818	-0.4272	-0.1561	-0.0472	-0.6062	-0.9694	0.0865	-0.7523	-0.2917	-2.1968	0.9241	1.2864	0.5687	-0.5385	-0.3521	-2.4739	0.8781	0.8844	0.5167	-0.5658	-0.4015	-10.5020	40.1582	24.9321	2.1280	-0.7170	0.0015
391.3680	0.3003	-1.8080	-0.5865	-1.5809	-0.4347	-0.1589	-0.0582	-0.6153	-0.9696	0.0942	-0.7556	-0.2915	-2.3108	1.3682	1.0583	0.5196	-0.5477	-0.3946	-2.5174	0.9607	0.9247	0.5216	-0.5668	-0.4015	-10.7595	41.2072	25.3723	2.1615	-0.7210	0.0015
391.3780	0.2997	-1.8142	-0.5963	-1.5799	-0.4423	-0.1619	-0.0663	-0.6132	-0.9684	0.0979	-0.7629	-0.2967	-2.5243	1.2734	0.7909	0.5237	-0.5065	-0.2772	-2.6040	1.4189	1.1620	0.5441	-0.5576	-0.3930	-11.6045	46.7257	27.7286	2.3869	-0.6198	0.0891
391.3900	0.2988	-1.8216	-0.6081	-1.5788	-0.4514	-0.1654	-0.0824	-0.6220	-0.9823	0.1013	-0.7572	-0.2895	-2.1609	1.4430	1.5286	0.5678	-0.6066	-0.3534	-2.6570	1.5184	1.2120	0.5506	-0.5583	-0.3924	-11.9164	47.9680	28.2537	2.4274	-0.6242	0.0891
391.4000	0.2979	-1.8280	-0.6178	-1.5778	-0.4589	-0.1684	-0.0905	-0.6299	-0.9812	0.1127	-0.7661	-0.2883	-2.5528	2.0836	1.4222	0.5261	-0.5409	-0.2900	-2.7142	1.9804	1.4732	0.5667	-0.5492	-0.3870	-12.3342	53.5376	30.8449	2.5777	-0.5250	0.1401
391.4100	0.2969	-1.8342	-0.6277	-1.5766	-0.4665	-0.1712	-0.1024	-0.6297	-0.9808	0.1140	-0.7641	-0.2846	-2.8428	2.2400	1.3040	0.5449	-0.5184	-0.3892	-2.7492	2.0700	1.5201	0.5718	-0.5493	-0.3861	-12.4929	54.6355	31.3120	2.6098	-0.5268	0.1398
391.4200	0.2959	-1.8404	-0.6378	-1.5756	-0.4742	-0.1741	-0.1155	-0.6316	-0.9860	0.1154	-0.7672	-0.2818	-2.5902	2.1716	1.9628	0.6475	-0.4699	-0.3551	-2.7839	2.1601	1.5671	0.5769	-0.5494	-0.3852	-12.6498	55.7369	31.7795	2.6422	-0.5284	0.1395
391.4320	0.2943	-1.8482	-0.6494	-1.5741	-0.4833	-0.1775	-0.1279	-0.6360	-0.9823	0.1276	-0.7592	-0.2837	-2.7317	2.6551	1.6664	0.5660	-0.5520	-0.2650	-2.8249	2.2682	1.6221	0.5829	-0.5494	-0.3842	-12.8338	57.0593	32.3255	2.6800	-0.5299	0.1392
391.4420	0.2930	-1.8546	-0.6592	-1.5728	-0.4908	-0.1803	-0.1396	-0.6372	-0.9833	0.1322	-0.7645	-0.2774	-2.7014	2.6936	1.5255	0.5337	-0.5281	-0.3239	-2.8585	2.3577	1.6675	0.5878	-0.5494	-0.3833	-12.9824	58.1533	32.7753	2.7112	-0.5309	0.1390
391.4520	0.2916	-1.8609	-0.6692	-1.5715	-0.4983	-0.1831	-0.1488	-0.6372	-0.9890	0.1311	-0.7680	-0.2795	-2.6121	2.5936	2.0551	0.6497	-0.5270	-0.2741	-2.8915	2.4473	1.7126	0.5928	-0.5494	-0.3825	-13.1273	59.2484	33.2226	2.7426	-0.5317	0.1388
391.4640	0.2897	-1.8687	-0.6810	-1.5699	-0.5076	-0.1863	-0.1602	-0.6426	-0.9863	0.1409	-0.7587	-0.2715	-3.1260	2.8065	1.9482	0.6376	-0.5242	-0.3536	-2.9303	2.5542	1.7656	0.5986	-0.5493	-0.3814	-13.2940	60.5535	33.7465	2.7793	-0.5321	0.1386
391.4740	0.2880	-1.8751	-0.6908	-1.5684	-0.5152	-0.1890	-0.1702	-0.6445	-0.9833	0.1483	-0.7580	-0.2720	-3.1164	2.9908	1.6181	0.5356	-0.5428	-0.3382	-2.6991	2.6856	1.8080	0.5979	-0.5519	-0.3836	-10.2958	62.1460	34.1668	2.7516	-0.5613	0.1063
391.4860	0.2859	-1.8828	-0.7027	-1.5666	-0.5243	-0.1922	-0.1855	-0.6430	-0.9900	0.1491	-0.7543	-0.2718	-2.7533	2.6538	2.0709	0.6567	-0.5754	-0.3565	-3.0284	2.7625	1.8413	0.6170	-0.5482	-0.3765	-13.9402	63.0878	34.5032	2.9252	-0.5228	0.1687
391.4960	0.2840	-1.8893	-0.7125	-1.5650	-0.5319	-0.1949	-0.1933	-0.6478	-0.9871	0.1594	-0.7555	-0.2668	-3.0952	3.0496	1.8978	0.5695	-0.4771	-0.3673	-3.0667	2.8500	1.8826	0.6223	-0.5479	-0.3753	-14.1500	64.1528	34.9154	2.9568	-0.5213	0.1698
391.5080	0.2815	-1.8971	-0.7245	-1.5630	-0.5409	-0.1981	-0.2062	-0.6504	-0.9895	0.1620	-0.7467	-0.2690	-3.1065	3.2627	1.9331	0.6143	-0.5998	-0.3268	-3.1118	2.9551	1.9317	0.6288	-0.5475	-0.3739	-14.3934	65.4307	35.4048	2.9946	-0.5192	0.1710
391.5180	0.2794	-1.9036	-0.7345	-1.5614	-0.5483	-0.2007	-0.2193	-0.6509	-0.9954	0.1664	-0.7462	-0.2615	-2.8410	3.3377	2.4397	0.7201	-0.6505	-0.3053	-3.1486	3.0419	1.9719	0.6341	-0.5472	-0.3727	-14.5871	66.4855	35.8051	3.0258	-0.5173	0.1720
391.5280	0.2772	-1.9102	-0.7443	-1.5596	-0.5558	-0.2033	-0.2256	-0.6542	-0.9896	0.1749	-0.7551	-0.2590	-3.0496	3.5624	2.0737	0.6538	-0.5530	-0.2994	-3.1846	3.1283	2.0110	0.6393	-0.5468	-0.3715	-14.7727	67.5359	36.1944	3.0559	-0.5149	0.1730
391.5380	0.2749	-1.9167	-0.7542	-1.5578	-0.5634	-0.2059	-0.2359	-0.6539	-0.9883	0.1813	-0.7528	-0.2529	-3.3587	3.5123	1.9259	0.6444	-0.4867	-0.3253	-3.2197	3.2142	2.0496	0.6444	-0.5463	-0.3703	-14.9491	68.5786	36.5770	3.0857	-0.5123	0.1740
391.5480	0.2724	-1.9233	-0.7642	-1.5560	-0.5709	-0.2085	-0.2488	-0.6534	-0.9927	0.1866	-0.7427	-0.2517	-2.9835	3.3176	2.1189	0.6761	-0.5890	-0.2686	-3.2540	3.3000	2.0877	0.6496	-0.5459	-0.3691	-15.1167	69.6199	36.9546	3.1154	-0.5095	0.1750
391.5600	0.2694	-1.9311	-0.7761	-1.5537	-0.5799	-0.2115	-0.2588	-0.6575	-0.9938	0.1958	-0.7375	-0.2444	-3.3371	3.4005	2.2733	0.7205	-0.5688	-0.3032	-3.2939	3.4014	2.1321	0.6556	-0.5453	-0.3677	-15.3033	70.8507	37.3933	3.1499	-0.5059	0.1761
391.5700	0.2667	-1.9377	-0.7860	-1.5517	-0.5873	-0.2139	-0.2715	-0.6593	-0.9882	0.2072	-0.7433	-0.2451	-3.1399	3.5285	2.0120	0.5878	-0.5328	-0.2779	-3.3259	3.4853	2.1681	0.6606	-0.5448	-0.3664	-15.4471	71.8679	37.7492	3.1781	-0.5027	0.1769
391.5800	0.2640	-1.9443	-0.7960	-1.5496	-0.5947	-0.2164	-0.2805	-0.6590	-0.9921	0.2073	-0.7429	-0.2391	-3.3871	3.2934	2.3296	0.6940	-0.5504	-0.3022	-3.3705	3.5885	2.1858	0.6729	-0.5432	-0.3634	-15.7415	73.1137	37.9254	3.2833	-0.4891	0.1967
391.5900	0.2611	-1.9509	-0.8058	-1.5475	-0.6022	-0.2187	-0.2915	-0.6622	-0.9940	0.2201	-0.7378	-0.2366	-3.2378	3.5212	2.2916	0.6681	-0.5683	-0.3005	-3.4088	3.6725	2.2198	0.6786	-0.5425	-0.3619	-15.9586	74.1278	38.2651	3.3141	-0.4841	0.1991
391.6000	0.2582	-1.9576	-0.8157	-1.5453	-0.6096	-0.2210	-0.2999	-0.6631	-0.9924	0.2269	-0.7367	-0.2336	-3.5495	3.7503	1.9345	0.6374	-0.5174	-0.3316	-3.4461	3.7551	2.2529	0.6842	-0.5418	-0.3604	-16.1639	75.1255	38.5950	3.3439	-0.4789	0.2014
391.6120	0.2544	-1.9656	-0.8278	-1.5425	-0.6184	-0.2238	-0.3141	-0.6640	-0.9984	0.2332	-0.7381	-0.2350	-3.2860	3.8923	2.5946	0.7113	-0.5296	-0.2800	-3.4897	3.8545	2.2921	0.6909	-0.5408	-0.3586	-16.3961	76.3236	38.9854	3.3798	-0.4726	0.2042
391.6220	0.2512	-1.9723	-0.8377	-1.5401	-0.6258	-0.2261	-0.3198	-0.6675	-0.9939	0.2435	-0.7364	-0.2268	-3.6339	4.3733	2.2772	0.6492	-0.4977	-0.3470	-3.5249	3.9364	2.3236	0.6964	-0.5400	-0.3571	-16.5765	77.3107	39.2980	3.4086	-0.4670	0.2064
391.6320	0.2479	-1.9789	-0.8477	-1.5376	-0.6332	-0.2284	-0.3321	-0.6659	-0.9945	0.2478	-0.7280	-0.2265	-3.4499	4.3144	2.4649	0.6473	-0.5733	-0.3053	-3.5590	4.0174	2.3543	0.7018	-0.5391	-0.3556	-16.7437	78.2864	39.6016	3.4368	-0.4612	0.2086
391.6440	0.2438	-1.9869	-0.8596	-1.5347	-0.6419	-0.2311	-0.3440	-0.6634	-0.9989	0.2525	-0.7253	-0.2222	-3.2957	4.0401	2.6202	0.7266	-0.5967	-0.3148	-3.5983	4.1131	2.3899	0.7083	-0.5381	-0.3537	-16.9260	79.4377	39.9522	3.4697	-0.4541	0.2111
391.6540	0.2403	-1.9936	-0.8695	-1.5320	-0.6491	-0.2332	-0.3524	-0.6669	-0.9956	0.2605	-0.7307	-0.2163	-3.5032	4.3731	2.4590	0.7399	-0.5607	-0.3220	-3.6299	4.1924	2.4185	0.7135	-0.5371	-0.3522	-17.0638	80.3917	40.2330	3.4963	-0.4480	0.2132
391.6660	0.2360	-2.0015	-0.8815	-1.5287	-0.6579	-0.2359	-0.3654	-0.6643	-0.9922	0.2693	-0.7243	-0.2124	-3.6443	4.3167	2.2878	0.7127	-0.5579	-0.3134	-3.6660	4.2859	2.4517	0.7198	-0.5360	-0.3503	-17.2086	81.5147	40.5575	3.5275	-0.4405	0.2155
391.6760	0.2323	-2.0081	-0.8915	-1.5261	-0.6652	-0.2379	-0.3749	-0.6636	-0.9968	0.2752	-0.7181	-0.2081	-3.7311	4.0703	2.7034	0.8077	-0.5757	-0.3008	-3.6946	4.3618	2.4780	0.7249	-0.5350	-0.3488	-17.3119	82.4253	40.8144	3.5525	-0.4341	0.2173
391.6880	0.2278	-2.0162	-0.9033	-1.5227	-0.6739	-0.2405	-0.3853	-0.6673	-0.9938	0.2889	-0.7093	-0.2058	-3.9913	4.6508	2.5417	0.7657	-0.5938	-0.2383	-3.7316	4.4750	2.4894	0.7385	-0.5327	-0.3462	-17.4701	83.7796	40.9281	3.6577	-0.4143	0.2264
391.6980	0.2238	-2.0228	-0.9134	-1.5198	-0.6810	-0.2425	-0.3974	-0.6667	-0.9929	0.2983	-0.7141	-0.1997	-4.0781	4.7252	2.3531	0.7314	-0.5311	-0.3053	-3.7656	4.5509	2.5134	0.7443	-0.5315	-0.3444	-17.6390	84.6861	41.1651	3.6859	-0.4061	0.2298
391.7080	0.2198	-2.0295	-0.9234	-1.5169	-0.6881	-0.2445	-0.4086	-0.6651	-0.9973	0.3064	-0.7116	-0.1984	-3.8026	4.6511	3.0207	0.8266	-0.5843	-0.2371	-3.7985	4.6262	2.5365	0.7502	-0.5302	-0.3426	-17.7941	85.5840	41.3926	3.7137	-0.3978	0.2332
391.7200	0.2148	-2.0375	-0.9351	-1.5131	-0.6966	-0.2469	-0.4192	-0.6666	-0.9931	0.3224	-0.7104	-0.1887	-4.0749	4.9578	2.4822	0.7199	-0.5671	-0.3205	-3.8366	4.7153	2.5626	0.7571	-0.5287	-0.3405	-17.9631	86.6461	41.6493	3.7454	-0.3875	0.2373
391.7300	0.2105	-2.0441	-0.9453	-1.5098	-0.7037	-0.2487	-0.4315	-0.6621	-0.9926	0.3289	-0.7036	-0.1862	-3.9601	4.6179	2.5261	0.6701	-0.5489	-0.3091	-3.8669	4.7880	2.5835	0.7628	-0.5274	-0.3386	-18.0856	87.5105	41.8527	3.7714	-0.3788	0.2405
391.7400	0.2062	-2.0507	-0.9552	-1.5065	-0.7107	-0.2506	-0.4423	-0.6625	-0.9962	0.3320	-0.7022	-0.1853	-3.8641	4.5165	2.7376	0.7989	-0.5553	-0.2195	-3.8959	4.8592	2.6033	0.7684	-0.5261	-0.3368	-18.1927	88.3578	42.0446	3.7965	-0.3701	0.2437
391.7500	0.2017	-2.0573	-0.9651	-1.5031	-0.7177	-0.2524	-0.4497	-0.6661	-0.9952	0.3425	-0.7071	-0.1795	-4.2161	4.9460	2.7383	0.7460	-0.3900	-0.3452	-3.9237	4.9295	2.6220	0.7740	-0.5247	-0.3349	-18.2847	89.1921	42.2248	3.8207	-0.3614	0.2468
391.7600	0.1971	-2.0641	-0.9751	-1.4995	-0.7248	-0.2542	-0.4601	-0.6621	-0.9882	0.3467	-0.6946	-0.1791	-3.9999	4.8733	2.3741	0.7306	-0.4454	-0.2882	-3.9501	4.9994	2.6398	0.7795	-0.5233	-0.3331	-18.3607	90.0207	42.3943	3.8443	-0.3524	0.2498
391.7720	0.1914	-2.0720	-0.9870	-1.4953	-0.7330	-0.2563	-0.4747	-0.6600	-0.9928	0.3496	-0.6903	-0.1713	-3.6878	5.1422	3.0162	0.8440	-0.4988	-0.2599	-3.8972	5.3007	2.7948	0.7898	-0.5163	-0.3290	-17.4457	93.6146	43.9076	3.9137	-0.2851	0.2725
391.7820	0.1867	-2.0786	-0.9967	-1.4917	-0.7398	-0.2580	-0.4804	-0.6589	-0.9864	0.3621	-0.6893	-0.1671	-4.0727	5.5190	2.7581	0.8051	-0.4799	-0.2837	-3.9227	5.7881	3.0242	0.8168	-0.5011	-0.3216	-17.5320	99.4233	46.1386	4.1702	-0.1305	0.3325
391.7920	0.1817	-2.0850	-1.0067	-1.4880	-0.7466	-0.2596	-0.4890	-0.6535	-0.9807	0.3760	-0.6839	-0.1641	-4.0438	5.7075	2.6608	0.7689	-0.4832	-0.2477	-3.9382	5.8318	3.0314	0.8217	-0.4996	-0.3194	-17.5031	99.9006	46.1697	4.1840	-0.1274	0.3325
391.8020	0.1768	-2.0916	-1.0167	-1.4844	-0.7534	-0.2612	-0.5000	-0.6486	-0.9831	0.3829	-0.6761	-0.1585	-3.7571	5.7751	3.5333	0.9009	-0.4043	-0.2330	-3.9518	5.8742	3.0373	0.8265	-0.4981	-0.3173	-17.4665	100.3625	46.1887	4.1973	-0.1242	0.3325
391.8140	0.1708	-2.0995	-1.0282	-1.4796	-0.7615	-0.2631	-0.5084	-0.6463	-0.9708	0.4023	-0.6586	-0.1504	-4.1962	6.2594	3.0333	0.8467	-0.4645	-0.2672	-3.9573	5.9245	3.0427	0.8322	-0.4962	-0.3148	-17.4169	100.9096	46.1958	4.2123	-0.1203	0.3325
391.8240	0.1657	-2.1060	-1.0380	-1.4756	-0.7680	-0.2645	-0.5180	-0.6376	-0.9662	0.4101	-0.6451	-0.1467	-4.2049	6.0538	2.8706	0.8371	-0.5659	-0.2615	-3.9611	5.9643	3.0459	0.8369	-0.4947	-0.3126	-17.3668	101.3397	46.1881	4.2241	-0.1170	0.3325
391.8360	0.1593	-2.1135	-1.0497	-1.4707	-0.7758	-0.2662	-0.5308	-0.6309	-0.9651	0.4154	-0.6403	-0.1383	-4.1612	5.9303	3.4190	0.8985	-0.4806	-0.2668	-3.9651	6.0095	3.0482	0.8424	-0.4929	-0.3101	-17.2986	101.8263	46.1635	4.2375	-0.1131	0.3325
391.8460	0.1539	-2.1198	-1.0591	-1.4663	-0.7821	-0.2675	-0.5383	-0.6298	-0.9575	0.4253	-0.6302	-0.1314	-4.2425	6.4703	3.2029	0.8299	-0.5157	-0.3021	-3.9680	6.0456	3.0489	0.8470	-0.4914	-0.3080	-17.2368	102.2126	46.1312	4.2478	-0.1098	0.3325
391.8580	0.1474	-2.1273	-1.0707	-1.4611	-0.7896	-0.2691	-0.5507	-0.6212	-0.9482	0.4325	-0.6226	-0.1252	-4.0623	6.2460	2.8202	0.8132	-0.5206	-0.2851	-3.9707	6.0871	3.0481	0.8524	-0.4896	-0.3054	-17.1530	102.6545	46.0767	4.2597	-0.1057	0.3325
391.8680	0.1418	-2.1335	-1.0802	-1.4569	-0.7958	-0.2703	-0.5617	-0.6133	-0.9474	0.4423	-0.6150	-0.1246	-3.7896	5.8734	3.3857	0.9085	-0.4629	-0.2403	-3.9723	6.1200	3.0462	0.8568	-0.4880	-0.3033	-17.0762	103.0025	46.0188	4.2691	-0.1023	0.3325
391.8800	0.1350	-2.1409	-1.0913	-1.4514	-0.8031	-0.2717	-0.5674	-0.6099	-0.9349	0.4628	-0.6044	-0.1118	-4.3123	6.2988	2.7302	0.8304	-0.5059	-0.2614	-3.9297	6.3676	3.1487	0.8715	-0.4797	-0.2996	-16.4511	105.9102	46.9791	4.3799	-0.0285	0.3452
391.8900	0.1292	-2.1469	-1.1007	-1.4468	-0.8091	-0.2728	-0.5752	-0.6010	-0.9285	0.4748	-0.5986	-0.1089	-4.2719	6.5689	2.9946	0.7860	-0.4411	-0.2409	-3.8700	6.6619	3.2816	0.8880	-0.4694	-0.2957	-15.6522	109.3602	48.2284	4.5152	0.0637	0.3615
391.9000	0.1234	-2.1528	-1.1101	-1.4421	-0.8151	-0.2739	-0.5858	-0.5946	-0.9304	0.4790	-0.5837	-0.1000	-4.1558	6.5245	3.7667	0.9137	-0.4368	-0.2828	-3.8659	6.6883	3.2786	0.8926	-0.4674	-0.2934	-15.5188	109.6020	48.1403	4.5221	0.0671	0.3615
391.9100	0.1175	-2.1588	-1.1192	-1.4371	-0.8209	-0.2749	-0.5927	-0.5929	-0.9165	0.4866	-0.5656	-0.0956	-4.1675	6.9003	3.1483	0.8664	-0.4459	-0.2777	-3.8617	6.7142	3.2747	0.8971	-0.4654	-0.2911	-15.3841	109.8368	48.0432	4.5285	0.0704	0.3615
391.9220	0.1105	-2.1658	-1.1302	-1.4311	-0.8276	-0.2760	-0.6038	-0.5801	-0.9037	0.4909	-0.5507	-0.0926	-4.2191	7.0195	3.0744	0.8328	-0.5098	-0.2018	-3.8564	6.7428	3.2688	0.9024	-0.4630	-0.2884	-15.2183	110.0902	47.9141	4.5355	0.0743	0.3615
391.9320	0.1043	-2.1715	-1.1393	-1.4262	-0.8330	-0.2769	-0.6138	-0.5698	-0.9029	0.5026	-0.5464	-0.0825	-3.8889	6.6688	3.4215	0.9324	-0.5058	-0.2940	-3.8516	6.7647	3.2628	0.9048	-0.4611	-0.2860	-15.0770	110.2783	47.7962	4.5407	0.0775	0.3615
391.9420	0.0981	-2.1770	-1.1481	-1.4212	-0.8383	-0.2776	-0.6182	-0.5640	-0.8933	0.5195	-0.5384	-0.0748	-4.1858	6.6290	3.4675	0.9362	-0.4778	-0.3062	-3.8469	6.7859	3.2561	0.9072	-0.4591	-0.2837	-14.9360	110.4568	47.6719	4.5454	0.0807	0.3614
391.9520	0.0919	-2.1827	-1.1569	-1.4158	-0.8437	-0.2784	-0.6258	-0.5586	-0.8818	0.5380	-0.5264	-0.0727	-4.3683	7.0429	3.0176	0.8139	-0.4244	-0.2443	-3.8420	6.8061	3.2485	0.9095	-0.4571	-0.2814	-14.7927	110.6245	47.5382	4.5497	0.0839	0.3614
391.9620	0.0854	-2.1882	-1.1659	-1.4104	-0.8490	-0.2790	-0.6357	-0.5473	-0.8782	0.5422	-0.5140	-0.0643	-4.0149	6.7179	3.1829	0.8700	-0.4034	-0.2780	-3.8368	6.8247	3.2397	0.9118	-0.4551	-0.2791	-14.6456	110.7730	47.3936	4.5537	0.0871	0.3614
391.9720	0.0790	-2.1936	-1.1747	-1.4049	-0.8540	-0.2797	-0.6451	-0.5378	-0.8723	0.5456	-0.4985	-0.0617	-3.6375	6.5395	3.2752	0.9272	-0.4962	-0.2480	-3.8316	6.8422	3.2303	0.9141	-0.4531	-0.2768	-14.4984	110.9086	47.2424	4.5572	0.0902	0.3614
391.9840	0.0713	-2.2001	-1.1849	-1.3982	-0.8600	-0.2804	-0.6414	-0.5423	-0.8662	0.5467	-0.4898	-0.0577	-4.3001	8.0854	3.5820	0.9491	-0.4677	-0.2105	-3.5641	7.1511	3.3643	0.9224	-0.4431	-0.2793	-11.2404	114.5388	48.5077	4.6302	0.1684	0.3165
391.9940	0.0648	-2.2053	-1.1935	-1.3926	-0.8649	-0.2809	-0.6529	-0.5179	-0.8516	0.5647	-0.4780	-0.0539	-3.9467	6.5464	3.0138	0.8927	-0.4222	-0.1937	-3.5544	7.1645	3.3551	0.9244	-0.4390	-0.2773	-11.0648	114.6053	48.3470	4.6323	0.1714	0.3165
392.0060	0.0570	-2.2115	-1.2038	-1.3859	-0.8705	-0.2815	-0.6598	-0.5108	-0.8479	0.5778	-0.4652	-0.0428	-3.8091	6.8054	3.4586	0.9919	-0.4021	-0.2550	-3.5429	7.1788	3.3431	0.9268	-0.4342	-0.2748	-10.8554	114.6645	48.1444	4.6343	0.1749	0.3165
392.0160	0.0504	-2.2166	-1.2122	-1.3801	-0.8750	-0.2819	-0.6661	-0.5052	-0.8378	0.5944	-0.4475	-0.0373	-3.9858	7.4145	3.4427	0.9470	-0.4468	-0.2732	-3.5335	7.1903	3.3324	0.9287	-0.4301	-0.2728	-10.6838	114.7086	47.9696	4.6356	0.1778	0.3165
392.0280	0.0424	-2.2226	-1.2222	-1.3728	-0.8803	-0.2823	-0.6739	-0.4922	-0.8233	0.6039	-0.4325	-0.0335	-3.8281	7.6452	3.2378	0.8538	-0.4297	-0.2684	-3.5225	7.2158	3.3188	0.9310	-0.4253	-0.2704	-10.4799	114.7439	47.7511	4.6368	0.1811	0.3165
392.0380	0.0356	-2.2275	-1.2304	-1.3667	-0.8845	-0.2826	-0.6786	-0.4803	-0.8152	0.6018	-0.4187	-0.0280	-3.9633	7.5587	3.3459	0.9894	-0.4937	-0.2569	-3.5135	7.2362	3.3069	0.9329	-0.4212	-0.2684	-10.3126	114.7590	47.5633	4.6374	0.1837	0.3165
392.0500	0.0273	-2.2332	-1.2400	-1.3594	-0.8895	-0.2829	-0.6850	-0.4691	-0.8079	0.6232	-0.4043	-0.0237	-3.7583	7.5360	3.5468	0.9477	-0.4516	-0.2277	-3.5030	7.2596	3.2921	0.9351	-0.4164	-0.2660	-10.1161	114.7656	47.3335	4.6377	0.1869	0.3165
392.0600	0.0204	-2.2378	-1.2479	-1.3532	-0.8935	-0.2831	-0.6888	-0.4584	-0.7915	0.6405	-0.3970	-0.0179	-3.8436	7.5339	2.9986	0.8941	-0.3898	-0.2187	-3.4947	7.2783	3.2795	0.9370	-0.4124	-0.2639	-9.9568	114.7601	47.1398	4.6377	0.1895	0.3165
392.0720	0.0121	-2.2431	-1.2575	-1.3454	-0.8981	-0.2833	-0.6960	-0.4451	-0.7862	0.6437	-0.3814	-0.0116	-3.9555	7.2163	3.3195	0.9344	-0.3784	-0.2464	-3.4848	7.2985	3.2634	0.9391	-0.4076	-0.2502	-9.7664	114.7277	46.8969	4.6373	0.1924	0.3165
392.0820	0.0051	-2.2476	-1.2655	-1.3388	-0.9019	-0.2834	-0.6955	-0.4490	-0.7916	0.6350	-0.3831	-0.0092	-3.4830	6.9799	3.7354	0.9358	-0.3178	-0.2152	-3.2422	7.5196	3.3525	0.9429	-0.4007	-0.2129	-6.8469	117.2860	47.7470	4.6709	0.2510	0.2508
392.0920	-0.0019	-2.2519	-1.2730	-1.3325	-0.9056	-0.2834	-0.7029	-0.4255	-0.7650	0.6511	-0.3560	-0.0011	-3.6156	6.9791	3.0517	0.9631	-0.3986	-0.1686	-3.2316	7.5366	3.3400	0.9444	-0.3963	-0.0939	-6.6828	117.2241	47.5450	4.6697	0.2535	0.2508
392.1040	-0.0103	-2.2569	-1.2821	-1.3247	-0.9098	-0.2834	-0.7073	-0.4169	-0.7550	0.6689	-0.3425	0.0014	-3.4931	7.1263	2.9860	0.9087	-0.3271	-0.0414	-3.2195	7.5557	3.3248	0.9463	-0.3910	0.0487	-6.4931	117.1350	47.3015	4.6680	0.2563	0.2508
392.1140	-0.0174	-2.2611	-1.2898	-1.3179	-0.9131	-0.2833	-0.7123	-0.4059	-0.7508	0.6781	-0.3231	0.0068	-3.3665	7.1617	3.3766	0.9519	-0.3790	0.0487	-3.2096	7.5707	3.3112	0.9479	-0.3866	0.1669	-6.3373	117.0498	47.0895	4.6663	0.2585	0.2508
392.1260	-0.0259	-2.2659	-1.2987	-1.3096	-0.9169	-0.2833	-0.7137	-0.3932	-0.7398	0.6805	-0.3062	0.0147	-3.6181	7.4818	3.5199	0.9599	-0.3851	0.0828	-3.1983	7.5880	3.2947	0.9497	-0.3814	0.3088	-6.1568	116.9394	46.8326	4.6640	0.2610	0.2507
392.1360	-0.0332	-2.2699	-1.3059	-1.3027	-0.9200	-0.2831	-0.7165	-0.3877	-0.7281	0.6886	-0.2897	0.0160	-3.7672	8.1187	3.3456	0.9891	-0.4267	0.0755	-3.1894	7.6021	3.2810	0.9512	-0.3770	0.3144	-6.0129	116.8428	46.6198	4.6620	0.2631	0.2507
392.1480	-0.0418	-2.2743	-1.3147	-1.2945	-0.9233	-0.2829	-0.7221	-0.3712	-0.7173	0.7033	-0.2794	0.0170	-3.4035	8.1590	3.4587	1.0079	-0.3922	0.1162	-3.1791	7.6175	3.2642	0.9530	-0.3718	0.3163	-5.8455	116.7089	46.3602	4.6592	0.2654	0.2507
392.1580	-0.0491	-2.2779	-1.3219	-1.2874	-0.9260	-0.2827	-0.7263	-0.3550	-0.7052	0.7151	-0.2627	0.0205	-3.3563	7.7999	3.4694	0.9744	-0.4073	0.1495	-3.1710	7.6295	3.2501	0.9545	-0.3674	0.3179	-5.7111	116.5883	46.1424	4.6568	0.2672	0.2507
392.1700	-0.0578	-2.2821	-1.3301	-1.2786	-0.9290	-0.2825	-0.7295	-0.3427	-0.6921	0.7253	-0.2501	0.0247	-3.4882	7.6334	3.2277	0.9294	-0.3883	0.1846	-3.1620	7.6437	3.2335	0.9562	-0.3622	0.3198	-5.5579	116.4407	45.8855	4.6538	0.2692	0.2507
392.1800	-0.0651	-2.2854	-1.3369	-1.2713	-0.9314	-0.2822	-0.7305	-0.3347	-0.6912	0.7237	-0.2422	0.0270	-3.0732	5.6675	2.6683	0.8545	-0.4570	0.1777	-2.8018	6.7398	2.7620	0.8941	-0.4010	0.3039	-1.2255	105.4660	41.2023	3.9745	-0.1727	0.0710
392.1900	-0.0724	-2.2886	-1.3437	-1.2641	-0.9337	-0.2819	-0.7333	-0.3225	-0.6723	0.7403	-0.2320	0.0317	-3.3093	7.7909	2.8672	0.9239	-0.2710	0.2278	-2.9177	7.8005	3.2725	0.9570	-0.3521	0.3133	-2.5979	117.8780	46.1420	4.6356	0.3050	0.1615
392.2020	-0.0811	-2.2923	-1.3518	-1.2553	-0.9363	-0.2815	-0.7362	-0.3049	-0.6633	0.7521	-0.2028	0.0349	-3.2249	6.8986	3.2453	0.9372	-0.3714	0.2419	-2.9077	7.8133	3.2569	0.9584	-0.3466	0.3146	-2.4587	117.6826	45.8882	4.6318	0.3068	0.1615
392.2120	-0.0885	-2.2954	-1.3585	-1.2475	-0.9383	-0.2812	-0.7357	-0.2996	-0.6521	0.7553	-0.1965	0.0361	-3.3724	7.6280	3.3302	0.9070	-0.2655	0.2932	-2.8998	7.8240	3.2437	0.9597	-0.3421	0.3156	-2.3478	117.5201	45.6750	4.6285	0.3082	0.1615
392.2240	-0.0974	-2.2989	-1.3661	-1.2384	-0.9405	-0.2807	-0.7368	-0.2882	-0.6394	0.7583	-0.1709	0.0403	-3.3927	8.0566	3.2254	1.0250	-0.2844	0.3190	-2.8909	7.8366	3.2283	0.9611	-0.3366	0.3168	-2.2226	117.3231	45.4239	4.6245	0.3098	0.1615
392.2340	-0.1049	-2.3017	-1.3724	-1.2309	-0.9421	-0.2803	-0.7393	-0.2752	-0.6282	0.7718	-0.1524	0.0463	-3.5190	8.3641	3.1583	1.0252	-0.3176	0.2954	-2.8840	7.8470	3.2155	0.9623	-0.3320	0.3178	-2.1236	117.1569	45.2151	4.6210	0.3110	0.1615
392.2460	-0.1138	-2.3048	-1.3799	-1.2216	-0.9438	-0.2797	-0.7427	-0.2584	-0.6158	0.7832	-0.1336	0.0484	-3.2832	8.0310	3.1218	1.0064	-0.3491	0.2756	-2.8762	7.8589	3.2005	0.9637	-0.3266	0.3191	-2.0118	116.9504	44.9675	4.6168	0.3123	0.1614
392.2560	-0.1212	-2.3073	-1.3861	-1.2135	-0.9451	-0.2793	-0.7416	-0.2439	-0.6071	0.7862	-0.1207	0.0540	-3.3140	8.1325	3.3947	0.9390	-0.3442	0.2349	-2.8702	7.8684	3.1878	0.9649	-0.3221	0.3201	-1.9232	116.7734	44.7593	4.6133	0.3131	0.1614
392.2680	-0.1301	-2.3102	-1.3932	-1.2041	-0.9464	-0.2786	-0.7447	-0.2269	-0.5947	0.7965	-0.1008	0.0527	-3.2666	7.6902	3.4229	0.9992	-0.3862	0.2840	-2.8635	7.8795	3.1735	0.9663	-0.3167	0.3213	-1.8246	116.5584	44.5180	4.6089	0.3141	0.1614
392.2780	-0.1375	-2.3124	-1.3989	-1.1962	-0.9474	-0.2781	-0.7494	-0.2159	-0.5804	0.8081	-0.0898	0.0551	-2.9154	8.0275	3.0698	1.0707	-0.3147	0.3152	-2.6961	6.4731	2.4549	0.8830	-0.3743	0.3105	0.1936	99.4691	37.3784	3.6988	-0.3464	0.0364
392.2900	-0.1465	-2.3149	-1.4058	-1.1863	-0.9485	-0.2774	-0.7474	-0.2015	-0.5688	0.8187	-0.0762	0.0583	-2.8526	8.1349	2.8612	0.8978	-0.2737	0.2544	-2.6377	7.9618	3.1773	0.9626	-0.3071	0.3125	0.8885	116.9672	44.3933	4.5407	0.3231	0.0537
392.3000	-0.1538	-2.3168	-1.4117	-1.1781	-0.9491	-0.2768	-0.7443	-0.1862	-0.5653	0.8119	-0.0560	0.0548	-3.1477	7.5193	3.4876	1.0354	-0.3184	0.3030	-2.6319	7.9704	3.1662	0.9635	-0.3025	0.3129	0.9539	116.7653	44.1996	4.5368	0.3236	0.0537
392.3100	-0.1614	-2.3186	-1.4173	-1.1701	-0.9496	-0.2762	-0.7437	-0.1758	-0.5527	0.8274	-0.0402	0.0572	-3.3573	7.6641	3.2859	0.9867	-0.3210	0.2867	-2.6266	7.9793	3.1560	0.9644	-0.2979	0.3132	1.0135	116.5665	44.0154	4.5328	0.3240	0.0537
392.3220	-0.1703	-2.3206	-1.4236	-1.1601	-0.9499	-0.2756	-0.7485	-0.1638	-0.5358	0.8389	-0.0229	0.0560	-2.6259	8.2051	3.1383	0.9707	-0.3195	0.3512	-2.6207	7.9902	3.1442	0.9655	-0.2924	0.3136	1.0798	116.3316	43.7972	4.5280	0.3243	0.0537
392.3320	-0.1779	-2.3221	-1.4288	-1.1515	-0.9500	-0.2750	-0.7461	-0.1506	-0.5256	0.8405	-0.0080	0.0613	-2.7078	8.2593	3.0355	0.9467	-0.2898	0.2846	-2.6161	7.9997	3.1349	0.9664	-0.1687	0.3139	1.1299	116.1402	43.6220	4.5240	0.3243	0.0537
392.3440	-0.1868	-2.3238	-1.4351	-1.1415	-0.9500	-0.2742	-0.7399	-0.1342	-0.5150	0.8440	0.0217	0.0632	-3.3668	8.3518	3.1940	1.0279	0.1034	0.2679	-2.6111	8.0103	3.1240	0.9674	0.3512	0.3143	1.1851	115.9019	43.4131	4.5190	0.3243	0.0537
392.3540	-0.1942	-2.3250	-1.4402	-1.1332	-0.9497	-0.2736	-0.7411	-0.1194	-0.5020	0.8582	0.0313	0.0637	-3.2877	8.0921	3.0856	1.0382	0.0806	0.2488	-2.6073	8.0188	3.1152	0.9683	0.3552	0.3147	1.2268	115.6987	43.2421	4.5149	0.3241	0.0537
392.3660	-0.2031	-2.3263	-1.4462	-1.1227	-0.9493	-0.2729	-0.7464	-0.1012	-0.4849	0.8704	0.0426	0.0637	-2.8074	7.8337	2.9062	0.9473	0.1873	0.2634	-2.6031	8.0290	3.1104	0.9694	0.3600	0.3151	1.2718	115.4543	43.0425	4.5098	0.3237	0.0537
392.3760	-0.2105	-2.3272	-1.4510	-1.1139	-0.9489	-0.2722	-0.7457	-0.0886	-0.4784	0.8670	0.0547	0.0645	-2.6797	7.5384	3.1340	1.0160	0.3259	0.2604	-2.6000	8.0378	3.1070	0.9703	0.3640	0.3154	1.3054	115.2551	42.8817	4.5056	0.3233	0.0537
392.3880	-0.2194	-2.3282	-1.4566	-1.1036	-0.9481	-0.2715	-0.7399	-0.0791	-0.4672	0.8768	0.0746	0.0609	-2.8801	8.1509	3.2788	1.0232	0.3586	0.2765	-2.4043	8.0403	3.0957	0.9611	0.3667	0.3040	3.6279	114.9484	42.6323	4.3954	0.3055	-0.0659
392.3980	-0.2268	-2.3289	-1.4612	-1.0947	-0.9472	-0.2708	-0.7372	-0.0665	-0.4572	0.8816	0.0930	0.0606	-2.8619	8.1531	3.2245	1.0137	0.3234	0.3165	-2.4007	8.0493	3.0937	0.9617	0.3707	0.3036	3.6494	114.7489	42.4882	4.3911	0.3049	-0.0659
392.4100	-0.2357	-2.3295	-1.4666	-1.0840	-0.9459	-0.2701	-0.7381	-0.0494	-0.4412	0.8799	0.1140	0.0600	-2.6708	8.1312	2.9153	1.0056	0.3058	0.3353	-2.3967	8.0598	3.0918	0.9624	0.3754	0.3031	3.6711	114.5067	42.3201	4.3857	0.3039	-0.0659
392.4200	-0.2430	-2.3300	-1.4710	-1.0753	-0.9447	-0.2695	-0.7346	-0.0343	-0.4322	0.8892	0.1284	0.0622	-2.8828	7.9986	3.0504	1.0230	0.2809	0.2609	-2.3936	8.0686	3.0905	0.9629	0.3793	0.3027	3.6862	114.3043	42.1829	4.3812	0.3030	-0.0659
392.4320	-0.2519	-2.3302	-1.4762	-1.0646	-0.9430	-0.2688	-0.7323	-0.0178	-0.4213	0.8975	0.1477	0.0621	-2.8715	7.8910	3.2793	1.0431	0.3182	0.2409	-2.3901	8.0789	3.0892	0.9635	0.3840	0.3021	3.7009	114.0588	42.0203	4.3757	0.3018	-0.0658
392.4420	-0.2592	-2.3303	-1.4804	-1.0554	-0.9414	-0.2682	-0.7315	-0.0067	-0.4102	0.9024	0.1626	0.0562	-2.4697	8.7287	3.3320	1.0020	0.3224	0.2697	-2.3875	9.1468	3.0888	0.9641	0.3878	0.3017	3.7099	113.8540	41.8925	4.3709	0.3005	-0.0658
392.4540	-0.2679	-2.3303	-1.4852	-1.0447	-0.9394	-0.2675	-0.7283	0.0124	-0.3956	0.9084	0.1742	0.0545	-2.5584	10.4269	3.0729	1.0671	0.4165	0.2883	-2.3846	10.8925	3.0894	0.9647	0.3925	0.3012	3.7176	113.6164	41.7488	4.3652	0.2989	-0.0658
392.4640	-0.2751	-2.3301	-1.4890	-1.0356	-0.9375	-0.2670	-0.7226	0.0213	-0.3849	0.9189	0.1929	0.0556	-3.0503	10.7523	3.1590	1.0305	0.4271	0.2309	-2.3825	10.9043	3.0903	0.9652	0.3963	0.3008	3.7215	113.4179	41.6330	4.3603	0.2974	-0.0658
392.4740	-0.2823	-2.3298	-1.4927	-1.0262	-0.9354	-0.2665	-0.7228	0.0321	-0.3769	0.9210	0.2148	0.0539	-3.0858	11.1099	3.2315	0.9709	0.3056	0.2629	-2.3805	10.9164	3.0919	0.9657	0.4002	0.3004	3.7232	113.2227	41.5241	4.3552	0.2958	-0.0658
392.4860	-0.2911	-2.3292	-1.4970	-1.0152	-0.9328	-0.2658	-0.7216	0.0502	-0.3615	0.9220	0.2255	0.0500	-2.4826	11.0347	2.9206	1.0025	0.4617	0.2475	-2.2148	10.8582	3.0533	0.9527	0.4009	0.2879	5.6697	112.1231	41.0008	4.2049	0.2531	-0.1884
392.4960	-0.2982	-2.3286	-1.5006	-1.0061	-0.9305	-0.2653	-0.7187	0.0653	-0.3513	0.9304	0.2492	0.0450	-2.3456	10.8520	2.9122	0.9871	0.4001	0.2947	-2.2123	10.8693	3.0557	0.9528	0.4046	0.2867	5.6629	111.9261	40.9071	4.1997	0.2514	-0.1884
392.5080	-0.3067	-2.3277	-1.5048	-0.9947	-0.9274	-0.2648	-0.7113	0.0814	-0.3417	0.9320	0.2644	0.0459	-2.7226	10.6456	3.0792	0.9834	0.4137	0.2863	-2.2093	10.8826	3.0590	0.9529	0.4090	0.2853	5.6526	111.6881	40.8006	4.1931	0.2491	-0.1884
392.5180	-0.3139	-2.3268	-1.5083	-0.9855	-0.9247	-0.2643	-0.7078	0.0937	-0.3284	0.9319	0.2810	0.0430	-2.7992	10.7724	2.9280	0.9751	0.4223	0.2795	-2.2071	10.8935	3.0621	0.9530	0.4127	0.2841	5.6424	111.4887	40.7141	4.1875	0.2471	-0.1884
392.5300	-0.3224	-2.3256	-1.5123	-0.9744	-0.9212	-0.2639	-0.7072	0.1051	-0.3207	0.9441	0.3033	0.0396	-2.3171	11.1426	3.2120	1.0334	0.3772	0.2200	-2.2044	10.9070	3.0664	0.9531	0.4171	0.2827	5.6284	111.2536	40.6175	4.1806	0.2445	-0.1884
392.5400	-0.3295	-2.3245	-1.5153	-0.9647	-0.9181	-0.2635	-0.7024	0.1160	-0.3093	0.9440	0.3116	0.0364	-2.3527	11.7128	3.1494	0.9776	0.3593	0.2042	-2.2024	10.9185	3.0706	0.9532	0.4207	0.2815	5.6155	111.0603	40.5422	4.1745	0.2422	-0.1884
392.5520	-0.3379	-2.3230	-1.5189	-0.9534	-0.9142	-0.2631	-0.6939	0.1363	-0.2969	0.9413	0.3343	0.0294	-2.6545	11.5951	3.1197	1.0546	0.3312	0.2361	-2.2000	10.9325	3.0767	0.9533	0.4250	0.2800	5.5983	110.8316	40.4620	4.1670	0.2392	-0.1884
392.5620	-0.3448	-2.3216	-1.5218	-0.9442	-0.9108	-0.2628	-0.6926	0.1508	-0.2884	0.9500	0.3436	0.0261	-2.6044	11.4989	3.1672	1.0297	0.3850	0.2655	-2.1982	10.9442	3.0824	0.9533	0.4287	0.2788	5.5826	110.6405	40.4015	4.1605	0.2368	-0.1883
392.5720	-0.3517	-2.3199	-1.5246	-0.9346	-0.9072	-0.2626	-0.6896	0.1672	-0.2797	0.9531	0.3527	0.0236	-2.4280	11.0139	3.2293	1.0665	0.4556	0.2681	-2.1965	10.9555	3.0886	0.9533	0.4323	0.2776	5.5657	110.4452	40.3461	4.1538	0.2341	-0.1883
392.5820	-0.3586	-2.3182	-1.5273	-0.9250	-0.9036	-0.2623	-0.6875	0.1763	-0.2696	0.9551	0.3753	0.0235	-2.2458	11.3173	3.0452	1.0510	0.3522	0.2150	-2.0646	10.8354	3.0246	0.9370	0.4301	0.2655	7.1035	108.6833	39.6045	3.9730	0.1699	-0.3037
392.5940	-0.3667	-2.3159	-1.5304	-0.9136	-0.8990	-0.2621	-0.6776	0.1928	-0.2580	0.9606	0.3893	0.0166	-2.5635	10.9511	3.0447	1.0282	0.4174	0.2159	-2.0617	10.8472	3.0327	0.9365	0.4341	0.2632	7.0784	108.4528	39.5584	3.9645	0.1667	-0.3037
392.6040	-0.3735	-2.3139	-1.5330	-0.9039	-0.8950	-0.2620	-0.6755	0.2067	-0.2487	0.9587	0.4066	0.0109	-2.5825	10.4861	2.9047	0.9990	0.4182	0.1862	-2.0593	10.8568	3.0397	0.9361	0.4374	0.2550	7.0566	108.2588	39.5236	3.9569	0.1640	-0.3037
392.6140	-0.3802	-2.3118	-1.5354	-0.8942	-0.8909	-0.2619	-0.6732	0.2136	-0.2388	0.9516	0.4184	0.0025	-2.2541	10.9801	3.2415	1.0165	0.4581	0.1330	-2.0570	10.8664	3.0472	0.9356	0.4408	0.1111	7.0344	108.0645	39.4929	3.9490	0.1611	-0.3037
392.6240	-0.3869	-2.3095	-1.5378	-0.8849	-0.8866	-0.2619	-0.6684	0.2259	-0.2296	0.9587	0.4331	-0.0016	-2.1894	10.9312	3.0366	1.0175	0.3895	0.0297	-2.0547	10.8760	3.0553	0.9351	0.4441	-0.0327	7.0115	107.8708	39.4683	3.9411	0.1582	-0.3036
392.6340	-0.3935	-2.3072	-1.5400	-0.8752	-0.8822	-0.2620	-0.6616	0.2388	-0.2221	0.9703	0.4507	-0.0092	-2.4766	10.8281	3.1069	0.9983	0.3570	-0.0582	-2.0525	10.8857	3.0634	0.9346	0.4474	-0.1775	6.9883	107.6773	39.4447	3.9328	0.1553	-0.3036
392.6440	-0.4001	-2.3047	-1.5422	-0.8655	-0.8776	-0.2621	-0.6563	0.2463	-0.2156	0.9612	0.4621	-0.0156	-2.5990	11.2648	3.3189	0.9722	0.4001	-0.1148	-2.0503	10.8952	3.0721	0.9340	0.4507	-0.3193	6.9647	107.4831	39.4261	3.9238	0.1523	-0.3036
392.6540	-0.4066	-2.3022	-1.5443	-0.8559	-0.8730	-0.2623	-0.6548	0.2592	-0.2029	0.9654	0.4820	-0.0177	-2.4306	11.2944	3.1716	0.9625	0.3383	-0.1335	-2.0481	10.9050	3.0813	0.9334	0.4540	-0.3213	6.9408	107.2907	39.4123	3.9148	0.1492	-0.3036
392.6660	-0.4145	-2.2989	-1.5466	-0.8443	-0.8671	-0.2625	-0.6480	0.2741	-0.1913	0.9644	0.4941	-0.0200	-2.3101	11.1838	3.0079	0.9994	0.3956	-0.1408	-2.0455	10.9166	3.0931	0.9327	0.4580	-0.3236	6.9117	107.0590	39.4033	3.9034	0.1455	-0.3036
392.6760	-0.4209	-2.2961	-1.5485	-0.8345	-0.8621	-0.2627	-0.6431	0.2865	-0.1856	0.9660	0.5052	-0.0235	-2.3454	11.2170	3.2273	0.9464	0.4715	-0.1608	-2.0434	10.9262	3.1034	0.9320	0.4606	-0.3256	6.8871	106.8651	39.4001	3.8934	0.1424	-0.3036
392.6860	-0.4274	-2.2932	-1.5502	-0.8250	-0.8569	-0.2629	-0.6366	0.2980	-0.1770	0.9670	0.5256	-0.0284	-2.2301	10.8890	2.9810	0.9884	0.3481	-0.1833	-1.9446	10.7544	3.0195	0.9131	0.4551	-0.3371	8.0131	104.5199	38.4819	3.6908	0.0601	-0.4023
392.6960	-0.4337	-2.2901	-1.5520	-0.8154	-0.8516	-0.2632	-0.6297	0.3089	-0.1712	0.9653	0.5361	-0.0338	-2.3058	11.0746	2.9533	1.0594	0.3320	-0.2360	-1.9418	10.7611	3.0298	0.9120	0.4569	-0.3397	7.9875	104.3223	38.4945	3.6802	0.0570	-0.4023
392.7080	-0.4413	-2.2863	-1.5539	-0.8035	-0.8452	-0.2637	-0.6253	0.3213	-0.1600	0.9630	0.5415	-0.0425	-2.0040	11.0950	3.1026	0.9052	0.4280	-0.2847	-1.9384	10.7693	3.0423	0.9106	0.4591	-0.3428	7.9568	104.0876	38.5104	3.6668	0.0533	-0.4023
392.7180	-0.4474	-2.2831	-1.5554	-0.7940	-0.8396	-0.2642	-0.6194	0.3356	-0.1525	0.9637	0.5554	-0.0524	-2.0574	10.8484	3.0227	0.9590	0.4792	-0.2365	-1.9357	10.7758	3.0534	0.9095	0.4609	-0.3453	7.9309	103.8876	38.5318	3.6554	0.0502	-0.4022
392.7300	-0.4548	-2.2789	-1.5573	-0.7825	-0.8329	-0.2648	-0.6125	0.3464	-0.1438	0.9671	0.5773	-0.0614	-2.1892	10.8427	3.1027	1.0078	0.4532	-0.2538	-1.9323	10.7832	3.0671	0.9080	0.4631	-0.3484	7.8994	103.6440	38.5594	3.6412	0.0466	-0.4022
392.7400	-0.4609	-2.2753	-1.5587	-0.7727	-0.8271	-0.2655	-0.6060	0.3588	-0.1387	0.9643	0.5955	-0.0696	-2.3511	10.7503	3.2440	0.9433	0.4192	-0.2068	-1.9296	10.7894	3.0789	0.9067	0.4649	-0.3510	7.8733	103.4398	38.5870	3.6285	0.0436	-0.4022
392.7520	-0.4681	-2.2710	-1.5602	-0.7612	-0.8199	-0.2663	-0.6013	0.3703	-0.1277	0.9610	0.6098	-0.0739	-2.2345	10.9110	3.0790	0.9942	0.3814	-0.2898	-1.9263	10.7965	3.0933	0.9051	0.4671	-0.3541	7.8415	103.1919	38.6223	3.6131	0.0399	-0.4022
392.7620	-0.4740	-2.2672	-1.5615	-0.7516	-0.8137	-0.2671	-0.5957	0.3814	-0.1202	0.9646	0.6137	-0.0807	-2.1963	10.8164	3.0757	0.9954	0.4091	-0.3119	-1.9236	10.8024	3.1057	0.9037	0.4689	-0.3567	7.8151	102.9850	38.6563	3.5997	0.0369	-0.4022
392.7720	-0.4799	-2.2633	-1.5627	-0.7418	-0.8075	-0.2679	-0.5905	0.3929	-0.1136	0.9605	0.6182	-0.0904	-2.2572	10.7831	3.3094	0.9341	0.5070	-0.2904	-1.9208	10.8079	3.1185	0.9023	0.4707	-0.3592	7.7884	102.7739	38.6931	3.5855	0.0339	-0.4022
392.7840	-0.4869	-2.2585	-1.5640	-0.7304	-0.7998	-0.2691	-0.5842	0.4032	-0.1027	0.9614	0.6391	-0.0959	-1.9914	10.6901	3.0991	0.9533	0.4526	-0.3658	-1.8553	10.5959	3.0235	0.8819	0.4641	-0.3693	8.4996	99.9215	37.6604	3.3701	-0.0624	-0.4749
392.7960	-0.4939	-2.2536	-1.5652	-0.7190	-0.7920	-0.2703	-0.5766	0.4124	-0.0964	0.9600	0.6525	-0.1101	-2.1040	10.7837	3.1894	0.9806	0.4520	-0.2892	-1.8513	10.5980	3.0386	0.8797	0.4660	-0.3730	8.4689	99.6611	37.7246	3.3521	-0.0656	-0.4749
392.8060	-0.4997	-2.2494	-1.5661	-0.7092	-0.7855	-0.2715	-0.5708	0.4233	-0.0887	0.9565	0.6650	-0.1112	-1.9878	10.7671	3.1208	0.9055	0.4356	-0.3140	-1.8480	10.5998	3.0512	0.8777	0.4676	-0.3760	8.4433	99.4454	37.7772	3.3364	-0.0682	-0.4749
392.8180	-0.5065	-2.2442	-1.5672	-0.6979	-0.7774	-0.2729	-0.5633	0.4362	-0.0816	0.9495	0.6776	-0.1225	-1.8453	10.5524	3.1687	0.9549	0.4633	-0.3386	-1.8441	10.6014	3.0670	0.8753	0.4695	-0.3797	8.4122	99.1789	37.8472	3.3171	-0.0711	-0.4749
392.8280	-0.5121	-2.2398	-1.5679	-0.6885	-0.7706	-0.2741	-0.5559	0.4442	-0.0764	0.9544	0.6940	-0.1273	-1.8909	10.7007	3.2093	0.9369	0.4287	-0.3800	-1.8408	10.6022	3.0804	0.8733	0.4711	-0.3827	8.3859	98.9510	37.9077	3.3006	-0.0735	-0.4749
392.8380	-0.5176	-2.2353	-1.5687	-0.6788	-0.7635	-0.2755	-0.5496	0.4548	-0.0696	0.9481	0.7104	-0.1392	-1.8452	10.4676	3.2367	0.8566	0.3682	-0.3395	-1.8376	10.6030	3.0939	0.8712	0.4727	-0.3857	8.3597	98.7227	37.9702	3.2831	-0.0758	-0.4749
392.8480	-0.5230	-2.2307	-1.5693	-0.6695	-0.7564	-0.2769	-0.5424	0.4646	-0.0606	0.9440	0.7164	-0.1440	-2.0654	10.2624	2.9843	0.9420	0.3668	-0.3593	-1.8344	10.6037	3.1078	0.8690	0.4743	-0.3888	8.3333	98.4927	38.0352	3.2655	-0.0780	-0.4749
392.8580	-0.5284	-2.2259	-1.5699	-0.6602	-0.7492	-0.2784	-0.5366	0.4717	-0.0535	0.9443	0.7197	-0.1536	-2.2798	10.4419	2.9970	0.9614	0.4512	-0.3437	-1.8312	10.6036	3.1219	0.8669	0.4759	-0.3918	8.3063	98.2541	38.1037	3.2474	-0.0801	-0.4749
392.8680	-0.5336	-2.2212	-1.5704	-0.6506	-0.7419	-0.2799	-0.5318	0.4782	-0.0527	0.9396	0.7339	-0.1617	-2.0879	10.9728	3.1598	0.8844	0.4470	-0.3271	-1.8280	10.6035	3.1362	0.8646	0.4776	-0.3949	8.2793	98.0155	38.1726	3.2285	-0.0820	-0.4748
392.8800	-0.5400	-2.2153	-1.5710	-0.6395	-0.7331	-0.2820	-0.5245	0.4895	-0.0448	0.9321	0.7532	-0.1692	-2.1294	10.7922	3.2282	0.9861	0.4673	-0.3500	-1.7741	10.5507	3.1259	0.8540	0.4779	-0.4029	8.8460	97.0993	37.9874	3.1214	-0.1012	-0.5221
392.8900	-0.5451	-2.2103	-1.5714	-0.6302	-0.7256	-0.2837	-0.5195	0.4989	-0.0395	0.9342	0.7678	-0.1811	-1.7497	10.6457	3.1154	0.9068	0.4125	-0.3530	-1.7065	10.4773	3.1048	0.8413	0.4775	-0.4123	9.5788	96.0521	37.7196	2.9947	-0.1244	-0.5822
392.9000	-0.5503	-2.2052	-1.5718	-0.6208	-0.7179	-0.2856	-0.5114	0.5106	-0.0336	0.9284	0.7739	-0.1917	-2.0247	10.1084	3.1358	0.8914	0.4218	-0.3822	-1.7027	10.4627	3.1191	0.8384	0.4791	-0.4160	9.5483	95.7977	37.8008	2.9739	-0.1257	-0.5822
392.9100	-0.5554	-2.2001	-1.5720	-0.6114	-0.7101	-0.2876	-0.5042	0.5197	-0.0279	0.9177	0.7825	-0.1984	-1.9211	10.1184	3.0329	0.8546	0.4096	-0.4033	-1.6989	10.4479	3.1335	0.8355	0.4807	-0.4197	9.5173	95.5405	37.8828	2.9526	-0.1269	-0.5822
392.9220	-0.5615	-2.1939	-1.5724	-0.6006	-0.7007	-0.2900	-0.4956	0.5289	-0.0234	0.9150	0.8004	-0.2099	-1.6519	10.1711	3.1210	0.8809	0.3841	-0.4134	-1.6868	10.4296	3.1509	0.8320	0.4826	-0.4242	9.4792	95.2268	37.9825	2.9269	-0.1280	-0.5822
392.9320	-0.5664	-2.1885	-1.5726	-0.5915	-0.6927	-0.2922	-0.4875	0.5354	-0.0207	0.9127	0.8054	-0.2227	-1.6292	10.4436	3.2740	0.8960	0.4106	-0.3327	-1.6753	10.4137	3.1656	0.8290	0.4842	-0.4279	9.4466	94.9568	38.0670	2.9048	-0.1288	-0.5822
392.9420	-0.5713	-2.1831	-1.5728	-0.5822	-0.6847	-0.2945	-0.4790	0.5418	-0.0159	0.9017	0.8131	-0.2297	-1.6307	10.7862	3.4403	0.8973	0.4133	-0.3641	-1.6638	10.3974	3.1802	0.8260	0.4859	-0.4316	9.4132	94.6810	38.1516	2.8821	-0.1293	-0.5822
392.9540	-0.5769	-2.1764	-1.5729	-0.5717	-0.6750	-0.2973	-0.4691	0.5534	-0.0075	0.8998	0.8268	-0.2421	-1.7261	10.6688	3.5420	0.9013	0.4518	-0.3860	-1.6501	10.3775	3.4286	0.8223	0.4879	-0.4361	9.3727	94.3471	38.2577	2.8543	-0.1297	-0.5822
392.9640	-0.5815	-2.1709	-1.5729	-0.5627	-0.6666	-0.2998	-0.4615	0.5634	0.0003	0.9000	0.8331	-0.2494	-1.8906	10.4602	3.7429	0.8765	0.4963	-0.3704	-1.6387	10.3606	3.7901	0.8191	0.4896	-0.4398	9.3382	94.0658	38.3451	2.8309	-0.1299	-0.5822
392.9760	-0.5870	-2.1641	-1.5729	-0.5518	-0.6564	-0.3029	-0.4542	0.5740	0.0065	0.8877	0.8399	-0.2616	-1.9544	10.6207	4.0067	0.8227	0.5523	-0.3137	-1.6252	10.3398	4.2066	0.8153	0.4916	-0.4443	9.2960	93.7212	38.4516	2.8014	-0.1298	-0.5822
392.9860	-0.5915	-2.1583	-1.5729	-0.5430	-0.6479	-0.3056	-0.4493	0.5805	0.0079	0.8831	0.8544	-0.2664	-1.8123	10.4887	4.3559	0.8076	0.4401	-0.4060	-1.5420	10.0976	4.3712	0.7908	0.4852	-0.4541	10.1106	90.7505	37.4606	2.5513	-0.2148	-0.6447
392.9980	-0.5968	-2.1513	-1.5727	-0.5325	-0.6376	-0.3089	-0.4397	0.5900	0.0121	0.8776	0.8684	-0.2813	-1.8772	10.3784	4.5765	0.8511	0.4548	-0.3786	-1.5271	10.0735	4.4788	0.7863	0.4870	-0.4591	10.0668	90.3850	37.5809	2.5207	-0.2139	-0.6447
393.0080	-0.6011	-2.1452	-1.5726	-0.5237	-0.6289	-0.3118	-0.4326	0.5993	0.0171	0.8672	0.8778	-0.2935	-1.7593	10.1290	4.4645	0.7633	0.4252	-0.4098	-1.5148	10.0527	4.4936	0.7824	0.4886	-0.4632	10.0289	90.0713	37.6810	2.4944	-0.2128	-0.6447
393.0180	-0.6054	-2.1392	-1.5723	-0.5152	-0.6201	-0.3148	-0.4259	0.6061	0.0219	0.8568	0.8765	-0.3053	-1.4293	9.9305	4.3449	0.8276	0.5530	-0.4474	-1.5025	10.0320	4.5083	0.7786	0.4901	-0.4673	9.9905	89.7582	37.7804	2.4682	-0.2116	-0.6447
393.0280	-0.6096	-2.1331	-1.5721	-0.5067	-0.6112	-0.3178	-0.4166	0.6123	0.0241	0.8534	0.8878	-0.3221	-1.5474	9.8973	4.3878	0.8339	0.5466	-0.3940	-1.4903	10.0105	4.5232	0.7747	0.4917	-0.4714	9.9508	89.4360	37.8805	2.4415	-0.2102	-0.6447
393.0400	-0.6146	-2.1257	-1.5718	-0.4965	-0.6004	-0.3218	-0.4057	0.6179	0.0274	0.8440	0.9076	-0.3309	-1.4967	9.9138	4.5012	0.8569	0.4234	-0.4090	-1.4759	9.9840	4.5409	0.7700	0.4936	-0.4764	9.9018	89.0423	38.0004	2.4088	-0.2081	-0.6447
393.0500	-0.6186	-2.1195	-1.5715	-0.4881	-0.5913	-0.3251	-0.3985	0.6229	0.0293	0.8324	0.9122	-0.3407	-1.4599	10.1395	4.6580	0.8307	0.4005	-0.4005	-1.4639	9.9616	4.5555	0.7660	0.4952	-0.4805	9.8597	88.7090	38.0983	2.3811	-0.2061	-0.6447
393.0600	-0.6226	-2.1132	-1.5713	-0.4798	-0.5823	-0.3286	-0.3908	0.6319	0.0323	0.8284	0.9165	-0.3530	-1.4728	10.0330	4.7091	0.7806	0.5312	-0.3644	-1.4520	9.9388	4.5700	0.7620	0.4968	-0.4846	9.8166	88.3719	38.1955	2.3535	-0.2039	-0.6447
393.0700	-0.6264	-2.1069	-1.5709	-0.4716	-0.5730	-0.3322	-0.3820	0.6409	0.0372	0.8218	0.9273	-0.3599	-1.4769	9.7612	4.6834	0.8068	0.5023	-0.4191	-1.4402	9.9155	4.5846	0.7580	0.4985	-0.4888	9.7724	88.0278	38.2933	2.3254	-0.2015	-0.6447
393.0820	-0.6309	-2.0991	-1.5704	-0.4616	-0.5617	-0.3366	-0.3729	0.6467	0.0431	0.8105	0.9373	-0.3694	-1.5531	9.8398	4.5294	0.7848	0.4960	-0.4322	-1.3916	9.6096	4.4707	0.7321	0.4902	-0.4946	10.1299	84.2922	37.1242	2.0661	-0.3081	-0.6543
393.0920	-0.6346	-2.0925	-1.5700	-0.4537	-0.5523	-0.3404	-0.3650	0.6500	0.0444	0.7984	0.9406	-0.3794	-1.5738	9.6896	4.4801	0.7776	0.4701	-0.4220	-1.3793	9.5828	4.4841	0.7276	0.4916	-0.4988	10.0862	83.9260	37.2313	2.0366	-0.3048	-0.6543
393.1040	-0.6389	-2.0846	-1.5694	-0.4442	-0.5410	-0.3451	-0.3556	0.6549	0.0470	0.7930	0.9486	-0.3929	-1.4908	9.6252	4.4435	0.7883	0.5340	-0.4109	-1.3647	9.5502	4.5000	0.7221	0.4933	-0.5038	10.0323	83.4820	37.3596	2.0012	-0.3007	-0.6543
393.1140	-0.6424	-2.0781	-1.5689	-0.4364	-0.5314	-0.3491	-0.3492	0.6623	0.0498	0.7832	0.9597	-0.4100	-1.3928	9.3487	4.3699	0.8307	0.4997	-0.3986	-1.3526	9.5229	4.5130	0.7175	0.4947	-0.5080	9.9862	83.1098	37.4626	1.9715	-0.2970	-0.6543
393.1260	-0.6464	-2.0701	-1.5683	-0.4269	-0.5198	-0.3540	-0.3388	0.6692	0.0496	0.7685	0.9642	-0.4232	-1.5337	9.4114	4.5677	0.7245	0.5161	-0.4026	-1.3382	9.4896	4.5283	0.7119	0.4965	-0.5130	9.9294	82.6564	37.5848	1.9352	-0.2922	-0.6543
393.1360	-0.6497	-2.0634	-1.5678	-0.4194	-0.5101	-0.3583	-0.3318	0.6720	0.0502	0.7585	0.9700	-0.4313	-1.5055	9.4791	4.6930	0.7552	0.5030	-0.4386	-1.3263	9.4612	4.5410	0.7073	0.4979	-0.5172	9.8805	82.2705	37.6852	1.9052	-0.2880	-0.6543
393.1480	-0.6536	-2.0552	-1.5672	-0.4103	-0.4983	-0.3636	-0.3236	0.6765	0.0509	0.7495	0.9817	-0.4446	-1.4498	9.5689	4.8265	0.7543	0.4620	-0.4464	-1.3123	9.4261	4.5560	0.7018	0.4997	-0.5222	9.8198	81.7963	37.8045	1.8689	-0.2826	-0.6543
393.1580	-0.6568	-2.0484	-1.5667	-0.4029	-0.4886	-0.3682	-0.3150	0.6821	0.0538	0.7377	0.9840	-0.4523	-1.3203	9.3931	4.8977	0.7424	0.5159	-0.4406	-1.3006	9.3963	4.5684	0.6971	0.5013	-0.5264	9.7679	81.3945	37.9020	1.8383	-0.2778	-0.6544
393.1700	-0.6605	-2.0402	-1.5660	-0.3940	-0.4768	-0.3736	-0.3065	0.6892	0.0573	0.7211	1.0046	-0.4643	-1.2372	9.4942	4.8704	0.7509	0.4999	-0.4710	-1.2868	9.3607	4.5831	0.6915	0.5031	-0.5314	9.7047	80.9134	38.0174	1.8013	-0.2717	-0.6544
393.1800	-0.6635	-2.0333	-1.5654	-0.3869	-0.4667	-0.3783	-0.2966	0.6940	0.0605	0.7154	1.0106	-0.4753	-1.2630	9.5464	4.7520	0.7793	0.4428	-0.4590	-1.2436	9.2126	4.5413	0.6762	0.5007	-0.5360	10.0300	79.0968	37.5843	1.6570	-0.3087	-0.6579
393.1900	-0.6665	-2.0263	-1.5648	-0.3799	-0.4566	-0.3832	-0.2901	0.6947	0.0615	0.7031	1.0042	-0.4905	-0.8875	9.3836	4.5340	0.7633	0.5178	-0.4377	-1.1907	9.0297	4.4839	0.6574	0.4971	-0.5406	10.4575	76.8788	37.0152	1.4808	-0.3566	-0.6624
393.2000	-0.6693	-2.0193	-1.5641	-0.3728	-0.4465	-0.3881	-0.2781	0.7009	0.0619	0.6969	1.0132	-0.5028	-1.2129	9.0448	4.6811	0.7154	0.4795	-0.4475	-1.1783	8.9958	4.4946	0.6521	0.4984	-0.5447	10.4003	76.4471	37.1158	1.4493	-0.3506	-0.6624
393.2120	-0.6726	-2.0109	-1.5634	-0.3644	-0.4344	-0.3942	-0.2683	0.7026	0.0641	0.6779	1.0196	-0.5118	-1.0136	9.0027	4.4517	0.6521	0.4270	-0.4614	-1.1635	8.9551	4.5071	0.6457	0.5000	-0.5479	10.3307	75.9274	37.2346	1.4107	-0.3430	-0.6624
393.2220	-0.6752	-2.0039	-1.5627	-0.3578	-0.4242	-0.3995	-0.2576	0.7063	0.0632	0.6636	1.0197	-0.5223	-1.2735	8.9172	4.5410	0.6694	0.5655	-0.4441	-1.1513	8.9208	4.5173	0.6404	0.5014	-0.5506	10.2711	75.4894	37.3304	1.3795	-0.3366	-0.6624
393.2320	-0.6777	-1.9969	-1.5621	-0.3513	-0.4140	-0.4048	-0.2509	0.7082	0.0605	0.6540	1.0314	-0.5302	-1.0823	9.1205	4.7234	0.6630	0.4873	-0.4926	-1.1393	8.8861	4.5272	0.6352	0.5028	-0.5532	10.2103	75.0473	37.4235	1.3487	-0.3302	-0.6625
393.2420	-0.6803	-1.9897	-1.5615	-0.3448	-0.4036	-0.4101	-0.2401	0.7120	0.0619	0.6427	1.0315	-0.5429	-1.2337	9.3558	4.7271	0.6414	0.4571	-0.4683	-1.1273	8.8506	4.5370	0.6299	0.5042	-0.5559	10.1481	74.5957	37.5154	1.3174	-0.3233	-0.6625
393.2520	-0.6826	-1.9826	-1.5609	-0.3384	-0.3933	-0.4156	-0.2300	0.7181	0.0607	0.6301	1.0293	-0.5562	-1.2617	8.6816	4.8124	0.6370	0.5594	-0.4997	-1.1154	8.8146	4.5465	0.6246	0.5056	-0.5586	10.0845	74.1377	37.6048	1.2861	-0.3163	-0.6625
393.2640	-0.6853	-1.9739	-1.5601	-0.3310	-0.3808	-0.4224	-0.2227	0.7190	0.0602	0.6106	1.0455	-0.5702	-0.9532	8.8069	4.9432	0.6746	0.4923	-0.4359	-1.1013	8.7709	4.5577	0.6183	0.5073	-0.5618	10.0069	73.5816	37.7103	1.2483	-0.3076	-0.6625
393.2740	-0.6875	-1.9667	-1.5595	-0.3250	-0.3702	-0.4283	-0.2137	0.7214	0.0638	0.6009	1.0415	-0.5808	-0.9567	8.6110	4.7749	0.6380	0.5585	-0.4139	-1.0897	8.7340	4.5668	0.6131	0.5088	-0.5645	9.9410	73.1137	37.7959	1.2177	-0.3004	-0.6625
393.2840	-0.6896	-1.9594	-1.5589	-0.3191	-0.3599	-0.4340	-0.2073	0.7217	0.0628	0.5901	1.0468	-0.5864	-0.8923	8.5537	4.6591	0.6071	0.5460	-0.5037	-1.1039	8.3879	4.4432	0.5923	0.4978	-0.5561	9.5698	68.9525	36.5851	1.0207	-0.4243	-0.5463
393.2960	-0.6920	-1.9508	-1.5581	-0.3121	-0.3472	-0.4411	-0.1954	0.7237	0.0627	0.5732	1.0535	-0.6003	-0.9287	8.1715	4.6555	0.6144	0.4390	-0.5269	-1.0903	8.3402	4.4524	0.5856	0.4991	-0.5587	9.4995	68.3774	36.6930	0.9829	-0.4149	-0.5463
393.3060	-0.6938	-1.9435	-1.5574	-0.3063	-0.3368	-0.4471	-0.1859	0.7242	0.0621	0.5586	1.0530	-0.6118	-1.1373	8.3105	4.5735	0.5697	0.5560	-0.4852	-1.0790	8.3000	4.4597	0.5801	0.5003	-0.5610	9.4398	67.8916	36.7801	0.9517	-0.4069	-0.5463
393.3180	-0.6960	-1.9348	-1.5567	-0.2997	-0.3240	-0.4546	-0.1789	0.7229	0.0605	0.5358	1.0559	-0.6214	-1.0771	8.2257	4.5963	0.6101	0.5105	-0.5161	-1.0656	8.2510	4.4682	0.5735	0.5016	-0.5636	9.3668	67.3011	36.8813	0.9147	-0.3971	-0.5463
393.3280	-0.6977	-1.9276	-1.5561	-0.2945	-0.3134	-0.4609	-0.1702	0.7225	0.0578	0.5269	1.0572	-0.6295	-1.0378	8.5417	4.7100	0.5949	0.5299	-0.4682	-1.0545	8.2102	4.4750	0.5681	0.5027	-0.5658	9.3054	66.8078	36.9626	0.8848	-0.3891	-0.5463
393.3380	-0.6993	-1.9204	-1.5556	-0.2893	-0.3027	-0.4673	-0.1615	0.7274	0.0563	0.5149	1.0613	-0.6353	-1.2039	7.9410	4.7397	0.5830	0.4484	-0.4986	-1.0434	8.1693	4.4814	0.5627	0.5038	-0.5680	9.2435	66.3141	37.0410	0.8551	-0.3808	-0.5463
393.3500	-0.7012	-1.9116	-1.5549	-0.2833	-0.2901	-0.4749	-0.1535	0.7252	0.0543	0.5001	1.0676	-0.6469	-1.0767	8.0959	4.7781	0.5603	0.4686	-0.5178	-1.0302	8.1194	4.4889	0.5554	0.5052	-0.5706	9.1680	65.7123	37.1320	0.8198	-0.3708	-0.5464
393.3600	-0.7027	-1.9044	-1.5544	-0.2783	-0.2794	-0.4814	-0.1473	0.7254	0.0530	0.4824	1.0699	-0.6599	-0.6918	8.0097	4.8645	0.5641	0.4824	-0.4863	-1.0193	8.0774	4.4949	0.5473	0.5063	-0.5729	9.1044	65.2061	37.2058	0.7902	-0.3623	-0.5464
393.3720	-0.7044	-1.8957	-1.5538	-0.2726	-0.2666	-0.4894	-0.1348	0.7265	0.0510	0.4631	1.0669	-0.6730	-0.8098	8.1166	4.9435	0.5431	0.5673	-0.4481	-1.0062	8.0270	4.5016	0.5376	0.5077	-0.5755	9.0274	64.5973	37.2896	0.7558	-0.3521	-0.5464
393.3820	-0.7057	-1.8884	-1.5533	-0.2680	-0.2559	-0.4962	-0.1268	0.7293	0.0536	0.4498	1.0730	-0.6748	-0.7896	7.6162	4.7230	0.5663	0.4548	-0.4834	-1.0165	7.7308	4.4073	0.5180	0.4987	-0.5639	8.7130	61.0520	36.3806	0.6034	-0.4523	-0.3998
393.3920	-0.7069	-1.8811	-1.5527	-0.2636	-0.2452	-0.5030	-0.1172	0.7251	0.0507	0.4348	1.0639	-0.6785	-0.9387	7.6491	4.6767	0.5461	0.5602	-0.5319	-1.0058	7.6859	4.4120	0.5096	0.4995	-0.5655	8.6558	60.5298	36.4548	0.5745	-0.4434	-0.3998
393.4020	-0.7080	-1.8739	-1.5522	-0.2593	-0.2346	-0.5098	-0.1100	0.7224	0.0504	0.4243	1.0743	-0.6899	-0.8814	7.7069	4.5653	0.5207	0.5840	-0.5203	-0.9952	7.6409	4.4164	0.5012	0.5003	-0.5671	8.5981	60.0059	36.5253	0.5461	-0.4347	-0.3998
393.4120	-0.7091	-1.8667	-1.5518	-0.2551	-0.2239	-0.5167	-0.1042	0.7200	0.0463	0.4085	1.0768	-0.6981	-0.8144	7.6541	4.6112	0.5178	0.4976	-0.5236	-0.9846	7.5958	4.4205	0.4928	0.5012	-0.5687	8.5403	59.4822	36.5934	0.5183	-0.4259	-0.3998
393.4240	-0.7102	-1.8580	-1.5512	-0.2504	-0.2109	-0.5253	-0.0915	0.7228	0.0449	0.3912	1.0736	-0.7052	-1.0319	7.2052	4.6050	0.4862	0.4689	-0.5023	-0.9719	7.5417	4.4251	0.4829	0.5022	-0.5707	8.4709	58.8531	36.6715	0.4857	-0.4153	-0.3998
393.4340	-0.7111	-1.8508	-1.5507	-0.2465	-0.2002	-0.5323	-0.0869	0.7190	0.0452	0.3787	1.0717	-0.7086	-0.8339	7.2276	4.4539	0.4894	0.4432	-0.4753	-0.9613	7.4963	4.4287	0.4746	0.5030	-0.5723	8.4128	58.3250	36.7344	0.4586	-0.4064	-0.3998
393.4440	-0.7119	-1.8435	-1.5503	-0.2427	-0.1896	-0.5394	-0.0792	0.7166	0.0400	0.3604	1.0713	-0.7166	-0.7547	7.2681	4.5346	0.4542	0.5514	-0.5018	-0.9508	7.4508	4.4320	0.4664	0.5038	-0.5739	8.3545	57.7950	36.7940	0.4321	-0.3976	-0.3999
393.4540	-0.7127	-1.8364	-1.5500	-0.2392	-0.1789	-0.5467	-0.0700	0.7121	0.0366	0.3440	1.0772	-0.7251	-0.9707	7.3353	4.6781	0.4439	0.4932	-0.4722	-0.9402	7.4052	4.4350	0.4582	0.5047	-0.5755	8.2963	57.2646	36.8515	0.4063	-0.3888	-0.3999
393.4660	-0.7134	-1.8279	-1.5496	-0.2352	-0.1660	-0.5554	-0.0616	0.7126	0.0334	0.3285	1.0716	-0.7306	-0.8685	7.2716	4.7535	0.4274	0.5505	-0.4992	-0.9275	7.3506	4.4383	0.4485	0.5057	-0.5774	8.2266	56.6294	36.9171	0.3764	-0.3784	-0.3999
393.4760	-0.7140	-1.8208	-1.5492	-0.2321	-0.1552	-0.5628	-0.0554	0.7114	0.0325	0.3169	1.0731	-0.7377	-0.6574	7.0884	4.6292	0.4544	0.4783	-0.4953	-0.9169	7.3051	4.4408	0.4405	0.5065	-0.5791	8.1687	56.1003	36.9693	0.3523	-0.3699	-0.3999
393.4880	-0.7147	-1.8122	-1.5489	-0.2284	-0.1424	-0.5716	-0.0502	0.7062	0.0272	0.3025	1.0667	-0.7423	-0.2447	7.0808	4.7685	0.3975	0.5527	-0.5572	-0.9245	7.0503	4.3765	0.4247	0.4992	-0.5644	7.9097	53.0779	36.3681	0.2426	-0.4459	-0.2317
393.4980	-0.7150	-1.8051	-1.5487	-0.2255	-0.1317	-0.5790	-0.0398	0.7020	0.0246	0.2896	1.0704	-0.7469	-0.5621	7.2254	4.7906	0.4182	0.4954	-0.5577	-0.9141	7.0032	4.3783	0.4165	0.4997	-0.5653	7.8584	52.5440	36.4208	0.2190	-0.4373	-0.2317
393.5080	-0.7154	-1.7981	-1.5484	-0.2227	-0.1209	-0.5866	-0.0321	0.7013	0.0226	0.2718	1.0605	-0.7499	-0.4726	6.9601	4.8458	0.4190	0.5677	-0.4649	-0.9036	6.9556	4.3800	0.4084	0.5003	-0.5662	7.8072	52.0058	36.4715	0.1956	-0.4287	-0.2317
393.5200	-0.7157	-1.7898	-1.5481	-0.2196	-0.1081	-0.5956	-0.0217	0.7002	0.0224	0.2542	1.0673	-0.7510	-0.5546	6.6986	4.5598	0.4470	0.4491	-0.5354	-0.8911	6.8992	4.3818	0.3987	0.5009	-0.5673	7.7466	51.3678	36.5293	0.1685	-0.4186	-0.2317
393.5300	-0.7159	-1.7828	-1.5479	-0.2172	-0.0976	-0.6032	-0.0152	0.6964	0.0180	0.2370	1.0631	-0.7591	-0.6050	6.5474	4.7492	0.3958	0.5038	-0.5585	-0.8806	6.8512	4.3830	0.3907	0.5015	-0.5683	7.6958	50.8238	36.5753	0.1459	-0.4101	-0.2317
393.5420	-0.7160	-1.7744	-1.5477	-0.2144	-0.0848	-0.6123	-0.0063	0.6895	0.0148	0.2168	1.0639	-0.7628	0.0140	6.6787	4.7258	0.3972	0.4196	-0.5101	-0.1409	6.7944	4.3841	0.3811	0.5021	-0.5694	7.6359	50.1819	36.6273	0.1204	-0.4002	-0.2317
393.5520	-0.7160	-1.7675	-1.5476	-0.2123	-0.0742	-0.6200	0.0051	0.6881	0.0115	0.2008	1.0599	-0.7660	0.5140	6.4352	4.8451	0.3967	0.5533	-0.4427	0.9574	6.7470	4.3848	0.3732	0.5026	-0.5703	7.5863	49.6451	36.6684	0.0997	-0.3921	-0.2317
393.5640	-0.7159	-1.7594	-1.5475	-0.2100	-0.0616	-0.6291	0.0135	0.6837	0.0101	0.1807	1.0606	-0.7703	1.6702	6.5724	4.6748	0.4042	0.4679	-0.5313	2.0833	6.6908	4.3064	0.3639	0.5032	-0.5714	7.5278	49.0090	36.7151	0.0757	-0.3825	-0.2317
393.5740	-0.7157	-1.7526	-1.5474	-0.2082	-0.0509	-0.6368	0.0207	0.6806	0.0046	0.1645	1.0533	-0.7752	1.2799	6.4831	4.7472	0.4004	0.5465	-0.5444	2.0948	6.6437	4.1353	0.3561	0.5036	-0.5724	7.4795	48.4765	36.7519	0.0565	-0.3747	-0.2317
393.5860	-0.7154	-1.7444	-1.5474	-0.2063	-0.0383	-0.6462	0.0229	0.6756	0.0016	0.1531	1.0579	-0.7805	1.5291	6.3853	4.5537	0.3795	0.5151	-0.4876	2.0900	6.4323	3.9117	0.3442	0.4976	-0.5552	7.2330	45.9864	36.3993	-0.0041	-0.4350	-0.0423
393.5960	-0.7152	-1.7376	-1.5475	-0.2049	-0.0276	-0.6540	0.0296	0.6698	0.0002	0.1372	1.0495	-0.7772	1.6670	6.2747	4.3433	0.3708	0.5639	-0.5095	2.1013	6.3838	3.7356	0.3365	0.4979	-0.5554	7.1908	45.4507	36.4365	-0.0224	-0.4274	-0.0423
393.6080	-0.7148	-1.7296	-1.5474	-0.2034	-0.0150	-0.6633	0.0372	0.6653	-0.0001	0.1186	1.0515	-0.7767	1.9357	6.1584	3.9912	0.3628	0.3967	-0.5063	2.1149	6.3266	3.5133	0.3274	0.4981	-0.5556	7.1415	44.8186	36.4789	-0.0434	-0.4184	-0.0423
393.6180	-0.7143	-1.7231	-1.5474	-0.2023	-0.0047	-0.6711	0.0438	0.6607	-0.0033	0.1067	1.0442	-0.7801	2.0208	6.3054	3.8209	0.3369	0.5127	-0.4756	2.1263	6.2796	3.3262	0.3199	0.4983	-0.5558	7.1013	44.2992	36.5119	-0.0600	-0.4112	-0.0423
393.6300	-0.7138	-1.7152	-1.5475	-0.2012	0.0078	-0.6805	0.0536	0.6552	-0.0075	0.0875	1.0460	-0.7796	2.3067	6.1904	3.6179	0.3332	0.4903	-0.5063	2.1400	6.2224	3.1015	0.3109	0.4986	-0.5560	7.0535	43.6673	36.5496	-0.0795	-0.4027	-0.0423
393.6400	-0.7131	-1.7086	-1.5477	-0.2004	0.0182	-0.6883	0.0638	0.6519	-0.0109	0.0758	1.0409	-0.7782	2.0019	6.0175	3.5932	0.2551	0.5467	-0.5107	2.1515	6.1753	3.0217	0.3034	0.4988	-0.5561	7.0146	43.1473	36.5789	-0.0951	-0.3957	-0.0423
393.6500	-0.7125	-1.7022	-1.5477	-0.1997	0.0286	-0.6960	0.0708	0.6474	-0.0107	0.0557	1.0366	-0.7820	1.7804	5.9206	3.4200	0.2981	0.5163	-0.5534	2.1631	6.1281	3.0213	0.2961	0.4989	-0.5563	6.9763	42.6264	36.6071	-0.1099	-0.3889	-0.0423
393.6620	-0.7115	-1.6945	-1.5479	-0.1992	0.0413	-0.7054	0.0781	0.6416	-0.0128	0.0409	1.0285	-0.7857	1.8392	5.7599	3.2989	0.2382	0.4972	-0.5095	2.1770	6.0715	3.0206	0.2873	0.4991	-0.5565	6.9313	42.0016	36.6388	-0.1269	-0.3809	-0.0423
393.6720	-0.7107	-1.6881	-1.5480	-0.1989	0.0514	-0.7134	0.0845	0.6343	-0.0163	0.0222	1.0279	-0.7843	1.9803	6.0064	3.1625	0.2334	0.5374	-0.4741	2.1888	6.0253	3.0198	0.2801	0.4992	-0.5567	6.8949	41.4926	36.6634	-0.1402	-0.3746	-0.0423
393.6840	-0.7096	-1.6805	-1.5482	-0.1988	0.0636	-0.7228	0.0935	0.6295	-0.0203	0.0035	1.0312	-0.7811	1.7700	5.6402	3.1753	0.0577	0.5064	-0.4181	2.1868	5.8601	3.0059	0.0229	0.4944	-0.5377	6.6639	39.5717	36.5627	-0.1500	-0.4198	0.1593
393.6940	-0.7087	-1.6743	-1.5484	-0.1989	0.0740	-0.7306	0.0989	0.6249	-0.0219	-0.0237	1.0194	-0.7777	1.9487	5.6427	3.1150	-0.0777	0.5284	-0.4890	2.1983	5.8132	3.0056	-0.3065	0.4943	-0.5371	6.6329	39.0641	36.5882	-0.1616	-0.4139	0.1593
393.7060	-0.7074	-1.6668	-1.5487	-0.1992	0.0864	-0.7398	0.1070	0.6201	-0.0239	-0.0296	1.0178	-0.7778	2.0569	5.4729	2.9673	-0.1769	0.4981	-0.4700	2.2122	5.7568	3.0050	-0.3150	0.4942	-0.5363	6.5966	38.4547	36.6163	-0.1755	-0.4069	0.1593
393.7160	-0.7063	-1.6606	-1.5490	-0.1995	0.0965	-0.7476	0.1152	0.6116	-0.0259	-0.0419	1.0084	-0.7717	1.9652	5.4108	2.8870	-0.2471	0.5933	-0.5369	2.2238	5.7100	3.0044	-0.3220	0.4941	-0.5357	6.5671	37.9484	36.6384	-0.1863	-0.4012	0.1593
393.7280	-0.7048	-1.6532	-1.5493	-0.2002	0.1085	-0.7568	0.1218	0.6037	-0.0302	-0.0604	1.0158	-0.7704	2.1343	5.4172	2.8814	-0.2793	0.4376	-0.4921	2.2379	5.6546	3.0035	-0.3303	0.4940	-0.5349	6.5330	37.3495	36.6633	-0.1984	-0.3946	0.1593
393.7380	-0.7036	-1.6473	-1.5496	-0.2008	0.1187	-0.7646	0.1294	0.5986	-0.0358	-0.0773	1.0088	-0.7698	2.1206	5.4251	3.0418	-0.2795	0.4914	-0.4914	2.2497	5.6093	3.0026	-0.3372	0.4939	-0.5343	6.5057	36.8612	36.6829	-0.2073	-0.3895	0.1593
393.7500	-0.7019	-1.6401	-1.5500	-0.2019	0.1309	-0.7738	0.1374	0.5919	-0.0376	-0.0945	1.0024	-0.7632	2.1216	5.1993	2.7921	-0.3315	0.4501	-0.4519	2.2639	5.5555	3.0015	-0.3453	0.4937	-0.5335	6.4740	36.2825	36.7054	-0.2168	-0.3836	0.1593
393.7600	-0.7005	-1.6343	-1.5504	-0.2028	0.1408	-0.7815	0.1446	0.5863	-0.0398	-0.1132	0.9979	-0.7592	2.1249	5.1346	2.7863	-0.3049	0.3913	-0.4994	2.2759	5.5111	3.0004	-0.3519	0.4935	-0.5328	6.4486	35.8047	36.7232	-0.2239	-0.3790	0.1593
393.7700	-0.6990	-1.6285	-1.5509	-0.2040	0.1506	-0.7890	0.1510	0.5792	-0.0431	-0.1273	0.9912	-0.7586	1.9530	5.3490	2.8112	-0.3030	0.5263	-0.5130	2.2879	5.4669	2.9992	-0.3586	0.4933	-0.5322	6.4239	35.3294	36.7398	-0.2305	-0.3746	0.1593
393.7820	-0.6972	-1.6216	-1.5514	-0.2056	0.1626	-0.7980	0.1588	0.5713	-0.0484	-0.1445	0.9982	-0.7611	2.0396	5.2954	2.8769	-0.3429	0.4417	-0.4657	2.2862	5.3499	3.0106	-0.3619	0.4897	-0.5127	6.2034	33.9958	36.8836	-0.1895	-0.4043	0.3584
393.7920	-0.6956	-1.6158	-1.5519	-0.2072	0.1725	-0.8057	0.1634	0.5653	-0.0533	-0.1588	0.9866	-0.7529	2.4728	5.3816	3.0886	-0.2905	0.4834	-0.4393	2.2979	5.3053	3.0104	-0.3680	0.4894	-0.5112	6.1828	33.5235	36.9009	-0.1945	-0.4003	0.3584
393.8040	-0.6936	-1.6091	-1.5525	-0.2092	0.1842	-0.8147	0.1738	0.5605	-0.0521	-0.1749	0.9798	-0.7402	2.2332	4.8991	2.8395	-0.3054	0.5444	-0.4722	2.3121	5.2536	3.0100	-0.3752	0.4889	-0.5095	6.1594	32.9768	36.9208	-0.1994	-0.3958	0.3584
393.8140	-0.6918	-1.6036	-1.5530	-0.2110	0.1941	-0.8220	0.1802	0.5554	-0.0543	-0.1864	0.9809	-0.7374	2.2894	4.7302	2.9025	-0.3794	0.4424	-0.4278	2.3240	5.2109	3.0096	-0.3811	0.4885	-0.5081	6.1408	32.5272	36.9365	-0.2027	-0.3923	0.3584
393.8260	-0.6896	-1.5971	-1.5538	-0.2134	0.2056	-0.8307	0.1861	0.5467	-0.0590	-0.2030	0.9717	-0.7340	2.4347	4.7109	3.0359	-0.3641	0.5814	-0.4779	2.3384	5.1601	3.0091	-0.3882	0.4880	-0.5063	6.1196	31.9930	36.9546	-0.2057	-0.3884	0.3584
393.8360	-0.6877	-1.5916	-1.5543	-0.2156	0.2153	-0.8380	0.1962	0.5381	-0.0611	-0.2178	0.9703	-0.7273	2.2750	4.8207	3.0840	-0.3075	0.5077	-0.4382	2.3504	5.1179	3.0085	-0.3940	0.4876	-0.5049	6.1026	31.5485	36.9691	-0.2075	-0.3854	0.3584
393.8460	-0.6857	-1.5862	-1.5550	-0.2178	0.2252	-0.8454	0.2023	0.5288	-0.0642	-0.2275	0.9658	-0.7170	2.1108	4.9842	3.1961	-0.3320	0.4547	-0.5027	2.3625	5.0759	3.0079	-0.3997	0.4871	-0.5034	6.0863	31.1067	36.9829	-0.2088	-0.3824	0.3584
393.8580	-0.6832	-1.5799	-1.5557	-0.2207	0.2367	-0.8539	0.2067	0.5223	-0.0614	-0.2427	0.9508	-0.7125	2.2042	4.8460	3.1849	-0.3866	0.5489	-0.4696	2.3772	5.0268	3.0072	-0.4065	0.4866	-0.5017	6.0681	30.5928	36.9991	-0.2091	-0.3793	0.3584
393.8680	-0.6811	-1.5747	-1.5563	-0.2232	0.2461	-0.8609	0.2158	0.5166	-0.0590	-0.2587	0.9495	-0.7053	2.1273	4.6485	2.9673	-0.4065	0.5863	-0.4420	2.3894	4.9864	3.0064	-0.4122	0.4861	-0.5002	6.0537	30.1700	37.0114	-0.2093	-0.3767	0.3584
393.8800	-0.6784	-1.5686	-1.5571	-0.2265	0.2575	-0.8694	0.2210	0.5079	-0.0619	-0.2761	0.9496	-0.6979	2.1939	4.6507	2.9582	-0.4034	0.4699	-0.4219	2.3962	4.9297	3.0212	-0.4151	0.4847	-0.4910	5.9417	29.5647	37.1794	-0.1683	-0.3820	0.4386
393.8900	-0.6761	-1.5636	-1.5577	-0.2293	0.2670	-0.8763	0.2253	0.5004	-0.0632	-0.2897	0.9405	-0.6858	2.2887	4.6867	2.9771	-0.4256	0.5260	-0.4639	2.3979	4.8787	3.0416	-0.4153	0.4832	-0.4793	5.8082	29.0200	37.3879	-0.1157	-0.3901	0.5407
393.9020	-0.6734	-1.5576	-1.5585	-0.2329	0.2782	-0.8844	0.2332	0.4942	-0.0664	-0.3079	0.9384	-0.6803	2.1818	4.7015	3.1678	-0.4231	0.5430	-0.4368	2.4122	4.8224	3.0423	-0.4211	0.4825	-0.4767	5.7953	28.5374	37.4034	-0.1130	-0.3879	0.5407
393.9120	-0.6709	-1.5527	-1.5592	-0.2360	0.2877	-0.8912	0.2393	0.4881	-0.0651	-0.3208	0.9359	-0.6748	2.0180	4.3749	3.0929	-0.4177	0.4451	-0.4287	2.4243	4.7736	3.0428	-0.4259	0.4819	-0.4745	5.7851	28.1325	37.4158	-0.1100	-0.3862	0.5407
393.9240	-0.6680	-1.5468	-1.5599	-0.2400	0.2988	-0.8992	0.2454	0.4819	-0.0669	-0.3388	0.9243	-0.6629	2.2407	4.1014	3.1145	-0.3731	0.5426	-0.4116	2.4388	4.7161	3.0433	-0.4316	0.4811	-0.4719	5.7739	27.6589	37.4302	-0.1056	-0.3844	0.5407
393.9340	-0.6655	-1.5421	-1.5606	-0.2435	0.3079	-0.9058	0.2519	0.4734	-0.0651	-0.3491	0.9240	-0.6485	2.2680	4.2896	3.0184	-0.3784	0.5199	-0.4299	2.4509	4.6690	3.0438	-0.4362	0.4805	-0.4697	5.7654	27.2745	37.4422	-0.1009	-0.3832	0.5407
393.9460	-0.6624	-1.5366	-1.5614	-0.2478	0.3191	-0.9136	0.2602	0.4626	-0.0664	-0.3594	0.9191	-0.6395	2.5299	4.3438	3.0704	-0.3498	0.4524	-0.4347	2.4656	4.6132	3.0443	-0.4417	0.4797	-0.4671	5.7561	26.8211	37.4566	-0.0945	-0.3820	0.5407
393.9560	-0.6598	-1.5320	-1.5621	-0.2515	0.3283	-0.9199	0.2680	0.4555	-0.0686	-0.3684	0.9090	-0.6324	2.4163	4.2304	3.2525	-0.3989	0.4537	-0.3864	2.4778	4.5674	3.0447	-0.4462	0.4790	-0.4649	5.7490	26.4517	37.4680	-0.0887	-0.3811	0.5407
393.9660	-0.6571	-1.5275	-1.5628	-0.2552	0.3374	-0.9262	0.2728	0.4502	-0.0679	-0.3797	0.9059	-0.6241	2.7588	4.1403	3.1372	-0.4002	0.4961	-0.3819	2.4902	4.5223	3.0451	-0.4507	0.4783	-0.4627	5.7427	26.0913	37.4799	-0.0821	-0.3805	0.5407
393.9780	-0.6538	-1.5222	-1.5636	-0.2599	0.3482	-0.9336	0.2806	0.4427	-0.0681	-0.3968	0.9058	-0.6094	2.5435	4.0934	3.0363	-0.4251	0.4924	-0.4126	2.5050	4.4685	3.0456	-0.4560	0.4774	-0.4601	5.7358	25.6623	37.4933	-0.0737	-0.3799	0.5408
393.9880	-0.6509	-1.5178	-1.5643	-0.2640	0.3572	-0.9397	0.2890	0.4328	-0.0670	-0.4129	0.9037	-0.5969	2.7032	4.0177	3.0421	-0.4411	0.4176	-0.3884	2.6310	4.2086	3.0528	-0.4718	0.4714	-0.4258	7.0624	22.7742	37.5580	-0.1855	-0.4348	0.8732
394.0000	-0.6473	-1.5127	-1.5651	-0.2690	0.3679	-0.9467	0.2989	0.4226	-0.0665	-0.4299	0.8904	-0.5809	2.5667	3.8514	2.9540	-0.4794	0.4775	-0.3739	2.6489	4.1516	3.0557	-0.4775	0.4702	-0.4216	7.0550	22.3694	37.5756	-0.1755	-0.4346	0.8732
394.0100	-0.6443	-1.5084	-1.5658	-0.2734	0.3768	-0.9524	0.3059	0.4145	-0.0681	-0.4474	0.8780	-0.5677	2.6610	3.5334	3.1343	-0.4382	0.5467	-0.4001	2.6640	4.1043	3.0580	-0.4821	0.4693	-0.4181	7.0497	22.0335	37.5901	-0.1664	-0.4346	0.8732
394.0220	-0.6406	-1.5035	-1.5666	-0.2790	0.3874	-0.9592	0.3147	0.4033	-0.0669	-0.4603	0.8762	-0.5498	2.6829	3.4579	3.1593	-0.4148	0.4811	-0.3674	2.6821	4.0489	3.0610	-0.4875	0.4681	-0.4138	7.0447	21.6466	37.6086	-0.1539	-0.4350	0.8732
394.0320	-0.6374	-1.4995	-1.5673	-0.2837	0.3960	-0.9647	0.3229	0.3926	-0.0668	-0.4711	0.8704	-0.5334	2.7436	3.5222	3.1911	-0.4040	0.4756	-0.3572	2.6973	4.0032	3.0633	-0.4920	0.4671	-0.4103	7.0414	21.3307	37.6234	-0.1431	-0.4355	0.8732
394.0440	-0.6335	-1.4949	-1.5681	-0.2895	0.4063	-0.9709	0.3311	0.3803	-0.0651	-0.4878	0.8647	-0.5182	2.8071	3.6837	3.1826	-0.4846	0.5629	-0.3623	2.7156	3.9498	3.0662	-0.4973	0.4659	-0.4061	7.0386	20.9685	37.6413	-0.1295	-0.4362	0.8732
394.0540	-0.6302	-1.4911	-1.5687	-0.2944	0.4151	-0.9760	0.3404	0.3743	-0.0637	-0.5031	0.8597	-0.5052	2.6389	3.4659	3.1896	-0.4294	0.4534	-0.3782	2.7310	3.9061	3.0686	-0.5002	0.4648	-0.4026	7.0372	20.6757	37.6564	-0.1172	-0.4370	0.8732
394.0660	-0.6260	-1.4868	-1.5695	-0.3005	0.4254	-0.9819	0.3464	0.3622	-0.0609	-0.5238	0.8535	-0.4916	2.8951	3.7426	3.0343	-0.4149	0.4292	-0.3397	2.7495	3.8547	3.0716	-0.5015	0.4636	-0.3964	7.0367	20.3377	37.6750	-0.1016	-0.4382	0.8732
394.0760	-0.6225	-1.4833	-1.5701	-0.3058	0.4338	-0.9867	0.3543	0.3549	-0.0596	-0.5360	0.8456	-0.4815	2.6775	3.4912	3.0348	-0.4572	0.4672	-0.2993	2.7650	3.8127	3.0740	-0.5025	0.4625	-0.3908	7.0371	20.0658	37.6901	-0.0879	-0.4394	0.8732
394.0860	-0.6189	-1.4798	-1.5706	-0.3113	0.4423	-0.9914	0.3571	0.3539	-0.0575	-0.5449	0.8413	-0.4663	2.9863	3.0300	2.9582	-0.3972	0.4480	-0.2925	2.7313	3.8612	3.1743	-0.4801	0.4632	-0.3717	6.5102	20.8072	38.6556	0.1668	-0.4253	1.0285
394.0960	-0.6152	-1.4764	-1.5713	-0.3168	0.4507	-0.9960	0.3662	0.3372	-0.0587	-0.5493	0.8388	-0.4439	2.4681	3.8772	3.2272	-0.3764	0.4217	-0.3203	2.7457	3.8207	3.1792	-0.4804	0.4621	-0.3651	6.5110	20.5468	38.6726	0.1820	-0.4268	1.0285
394.1060	-0.6115	-1.4731	-1.5719	-0.3224	0.4590	-1.0003	0.3713	0.3331	-0.0566	-0.5592	0.8362	-0.4265	2.6877	3.5671	3.3210	-0.3984	0.4479	-0.3344	2.7602	3.7810	3.1842	-0.4807	0.4611	-0.3585	6.5125	20.2963	38.6898	0.1977	-0.4284	1.0285
394.1160	-0.6078	-1.4698	-1.5725	-0.3280	0.4673	-1.0045	0.3767	0.3219	-0.0552	-0.5720	0.8270	-0.4101	2.6159	3.7058	3.4347	-0.3945	0.4615	-0.3307	2.7748	3.7413	3.1890	-0.4810	0.4601	-0.3519	6.5145	20.0452	38.7059	0.2133	-0.4300	1.0285
394.1280	-0.6032	-1.4659	-1.5731	-0.3349	0.4772	-1.0093	0.3847	0.3138	-0.0498	-0.5893	0.8180	-0.3913	2.7435	3.3983	3.3317	-0.4298	0.4815	-0.3261	2.7923	3.6949	3.1948	-0.4812	0.4588	-0.3440	6.5178	19.7591	38.7257	0.2328	-0.4320	1.0285
394.1380	-0.5993	-1.4628	-1.5736	-0.3409	0.4854	-1.0131	0.3919	0.3036	-0.0472	-0.5985	0.8107	-0.3779	3.0075	3.4480	3.2838	-0.4332	0.4901	-0.2784	2.8069	3.6567	3.1996	-0.4814	0.4578	-0.3375	6.5212	19.5259	38.7420	0.2498	-0.4339	1.0285
394.1480	-0.5953	-1.4598	-1.5739	-0.3470	0.4934	-1.0168	0.3977	0.2974	-0.0428	-0.6039	0.8062	-0.3589	3.0640	2.8596	3.2614	-0.4121	0.4917	-0.2946	2.8216	3.6189	3.2044	-0.4815	0.4567	-0.3309	6.5251	19.2973	38.7581	0.2671	-0.4358	1.0285
394.1580	-0.5913	-1.4569	-1.5743	-0.3531	0.5015	-1.0203	0.4074	0.2851	-0.0380	-0.6156	0.8068	-0.3405	2.9786	3.2132	3.0932	-0.4170	0.5276	-0.2712	2.8364	3.5821	3.2093	-0.4816	0.4556	-0.3243	6.5298	19.0821	38.7747	0.2848	-0.4378	1.0285
394.1680	-0.5872	-1.4541	-1.5747	-0.3592	0.5095	-1.0236	0.4155	0.2796	-0.0359	-0.6279	0.7954	-0.3235	3.0504	2.8811	3.0309	-0.4810	0.4831	-0.2594	2.8512	3.5462	3.2141	-0.4817	0.4545	-0.3177	6.5351	18.8759	38.7907	0.3027	-0.4398	1.0285
394.1800	-0.5822	-1.4508	-1.5751	-0.3668	0.5191	-1.0274	0.4198	0.2736	-0.0322	-0.6363	0.7961	-0.3159	2.3970	4.0836	2.9737	-0.4204	0.4333	-0.3533	2.5231	4.1228	3.3355	-0.4221	0.4669	-0.3633	2.5255	25.8872	39.9682	0.9522	-0.3019	0.5034
394.1900	-0.5779	-1.4482	-1.5755	-0.3733	0.5269	-1.0304	0.4285	0.2635	-0.0322	-0.6458	0.7929	-0.2933	2.7821	2.9388	3.1492	-0.3700	0.4389	-0.2554	2.8504	3.5515	3.3162	-0.4605	0.4545	-0.2965	6.2784	19.2661	39.7251	0.5535	-0.4269	1.1442
394.2000	-0.5736	-1.4457	-1.5759	-0.3798	0.5349	-1.0333	0.4324	0.2516	-0.0307	-0.6423	0.7877	-0.2808	2.7783	3.5979	3.3734	-0.4132	0.4226	-0.2014	2.8647	3.5176	3.3235	-0.4599	0.4535	-0.2892	6.2836	19.0804	39.7445	0.5736	-0.4294	1.1442
394.2120	-0.5684	-1.4427	-1.5761	-0.3875	0.5443	-1.0365	0.4395	0.2460	-0.0237	-0.6538	0.7823	-0.2554	2.9161	3.2739	3.2855	-0.4655	0.4057	-0.2660	2.8819	3.4783	3.3322	-0.4592	0.4522	-0.2804	6.2907	18.8742	39.7666	0.5975	-0.4322	1.1442
394.2220	-0.5639	-1.4403	-1.5763	-0.3940	0.5520	-1.0389	0.4439	0.2363	-0.0184	-0.6658	0.7776	-0.2405	2.9468	3.4011	3.2383	-0.4139	0.4542	-0.1911	2.8963	3.4454	3.3394	-0.4587	0.4512	-0.2731	6.2970	18.7010	39.7840	0.6172	-0.4345	1.1442
394.2340	-0.5585	-1.4375	-1.5765	-0.4021	0.5613	-1.0416	0.4526	0.2270	-0.0122	-0.6796	0.7661	-0.2155	2.8243	3.2483	3.1522	-0.4091	0.4597	-0.2752	2.9137	3.4071	3.3480	-0.4579	0.4499	-0.2643	6.3053	18.5061	39.8050	0.6417	-0.4375	1.1442
394.2440	-0.5539	-1.4353	-1.5766	-0.4090	0.5691	-1.0437	0.4586	0.2214	-0.0088	-0.6808	0.7646	-0.2011	2.9010	2.7883	3.2361	-0.4029	0.4012	-0.1740	2.9282	3.3760	3.4620	-0.4572	0.4489	-0.2570	6.3130	18.3547	39.8242	0.6633	-0.4401	1.1442
394.2560	-0.5483	-1.4328	-1.5767	-0.4173	0.5782	-1.0459	0.4645	0.2080	-0.0006	-0.6873	0.7529	-0.1773	2.9203	3.1566	3.3723	-0.4109	0.4627	-0.2294	2.9456	3.3390	3.8400	-0.4564	0.4476	-0.2482	6.3226	18.1755	39.8452	0.6886	-0.4431	1.1442
394.2660	-0.5436	-1.4307	-1.5766	-0.4241	0.5857	-1.0475	0.4716	0.1997	0.0023	-0.6979	0.7484	-0.1594	2.9140	3.1762	3.8625	-0.4885	0.4595	-0.1889	2.9602	3.3087	4.1492	-0.4558	0.4466	-0.2409	6.3312	18.0323	39.8613	0.7093	-0.4455	1.1442
394.2760	-0.5389	-1.4288	-1.5766	-0.4311	0.5931	-1.0490	0.4780	0.1920	0.0067	-0.7082	0.7430	-0.1388	3.0769	2.8390	4.0421	-0.4368	0.5654	-0.1506	2.5265	4.0531	4.4388	-0.3992	0.4621	-0.3203	0.9973	27.1324	40.2674	1.3298	-0.2709	0.2238
394.2880	-0.5331	-1.4265	-1.5765	-0.4398	0.6021	-1.0506	0.4833	0.1867	0.0123	-0.7110	0.7485	-0.1226	3.4026	2.6892	4.3234	-0.3805	0.4274	-0.1659	2.9642	3.3327	4.8067	-0.4325	0.4469	-0.2215	6.0962	18.6950	40.8326	0.9785	-0.4280	1.2130
394.2980	-0.5282	-1.4247	-1.5764	-0.4469	0.6096	-1.0517	0.4929	0.1779	0.0145	-0.7110	0.7392	-0.1003	3.1754	2.9019	4.6412	-0.4441	0.4518	-0.2385	2.9783	3.3046	4.8169	-0.4313	0.4459	-0.2137	6.1042	18.5724	40.8512	1.0005	-0.4306	1.2130
394.3100	-0.5223	-1.4226	-1.5761	-0.4553	0.6184	-1.0528	0.5027	0.1661	0.0222	-0.7207	0.7313	-0.0800	3.2162	2.7230	4.6051	-0.4634	0.4971	-0.1491	2.9939	3.2722	4.8291	-0.4298	0.4448	-0.2044	6.1146	18.4411	40.8734	1.0271	-0.4336	1.2130
394.3200	-0.5172	-1.4210	-1.5759	-0.4626	0.6258	-1.0535	0.5095	0.1571	0.0275	-0.7311	0.7331	-0.0622	3.1227	2.9407	4.6957	-0.4395	0.4737	-0.0992	3.0004	3.2459	4.8392	-0.4285	0.4438	-0.1967	6.1238	18.3394	40.8921	1.0497	-0.4363	1.2130
394.3300	-0.5121	-1.4195	-1.5756	-0.4701	0.6331	-1.0539	0.5147	0.1494	0.0330	-0.7324	0.7236	-0.0388	3.2053	2.8537	4.7894	-0.4008	0.4582	-0.1457	3.0069	3.2199	4.8494	-0.4272	0.4428	-0.1889	6.1334	18.2424	40.9107	1.0729	-0.4389	1.2130
394.3420	-0.5059	-1.4178	-1.5751	-0.4788	0.6418	-1.0542	0.5238	0.1426	0.0402	-0.7336	0.7220	-0.0139	3.0464	2.4091	4.9487	-0.4045	0.4373	-0.1574	3.0148	3.1900	4.8616	-0.4256	0.4416	-0.1796	6.1457	18.1405	40.9332	1.1007	-0.4422	1.2130
394.3520	-0.5006	-1.4165	-1.5747	-0.4861	0.6488	-1.0543	0.5267	0.1274	0.0475	-0.7378	0.7162	0.0153	3.1081	3.1251	4.9818	-0.4950	0.5279	0.0571	3.0215	3.1653	4.8716	-0.4243	0.4407	0.3067	6.1564	18.0586	40.9504	1.1232	-0.4447	1.2130
394.3620	-0.4953	-1.4152	-1.5742	-0.4935	0.6561	-1.0540	0.5319	0.1222	0.0527	-0.7481	0.7132	0.0352	2.9078	3.1252	5.1165	-0.4205	0.5386	0.1114	3.0281	3.1414	4.8817	-0.4229	0.4397	0.4087	6.1676	17.9864	40.9686	1.1464	-0.4473	1.2130
394.3720	-0.4899	-1.4140	-1.5737	-0.5011	0.6633	-1.0536	0.5365	0.1157	0.0603	-0.7490	0.7064	0.0425	2.9429	2.8899	5.1036	-0.4164	0.4397	0.2345	3.0349	3.1180	4.8917	-0.4216	0.4388	0.4164	6.1793	17.9203	40.9860	1.1699	-0.4499	1.2130
394.3820	-0.4845	-1.4129	-1.5730	-0.5087	0.6704	-1.0532	0.5429	0.1099	0.0655	-0.7447	0.7004	0.0523	2.7403	3.4479	5.1325	-0.4782	0.4717	0.2656	3.0181	3.1837	4.9931	-0.3989	0.4404	0.4238	5.9276	18.8653	41.9156	1.4193	-0.4262	1.2300
394.3920	-0.4790	-1.4119	-1.5723	-0.5161	0.6773	-1.0525	0.5488	0.1033	0.0750	-0.7499	0.7008	0.0781	3.1509	2.6001	5.2659	-0.4922	0.4365	0.3435	3.0245	3.1621	5.0054	-0.3970	0.4396	0.4316	5.9379	18.8122	41.9337	1.4426	-0.4287	1.2300
394.4040	-0.4724	-1.4107	-1.5714	-0.5252	0.6856	-1.0514	0.5582	0.0905	0.0844	-0.7611	0.6933	0.1044	3.2151	2.9439	5.3814	-0.4081	0.5397	0.3093	3.0322	3.1364	5.0202	-0.3949	0.4386	0.4409	5.9507	18.7511	41.9545	1.4703	-0.4316	1.2300
394.4140	-0.4668	-1.4099	-1.5705	-0.5329	0.6925	-1.0503	0.5661	0.0811	0.0961	-0.7613	0.6975	0.1199	3.3170	3.2236	5.2214	-0.3397	0.4507	0.3893	3.0387	3.1160	5.0324	-0.3930	0.4377	0.4487	5.9619	18.7124	41.9717	1.4938	-0.4341	1.2300
394.4260	-0.4600	-1.4089	-1.5692	-0.5420	0.7009	-1.0487	0.5754	0.0757	0.1055	-0.7580	0.6900	0.1443	3.0356	2.7216	5.1546	-0.3924	0.4326	0.4235	3.0465	3.0915	5.0469	-0.3908	0.4367	0.4581	5.9757	18.6665	41.9899	1.5215	-0.4368	1.2300
394.4360	-0.4542	-1.4082	-1.5680	-0.5495	0.7078	-1.0471	0.5797	0.0669	0.1136	-0.7623	0.6874	0.1668	3.0040	2.7835	5.2619	-0.4867	0.4261	0.4536	3.0531	3.0720	5.0589	-0.3891	0.4359	0.4659	5.9878	18.6384	42.0047	1.5441	-0.4389	1.2299
394.4460	-0.4483	-1.4076	-1.5669	-0.5572	0.7146	-1.0453	0.5846	0.0587	0.1224	-0.7685	0.6828	0.1891	2.8576	2.7596	5.2110	-0.4157	0.4011	0.3860	3.0597	3.0523	5.0708	-0.3873	0.4351	0.4737	6.0001	18.6088	42.0182	1.5665	-0.4409	1.2299
394.4580	-0.4414	-1.4070	-1.5653	-0.5666	0.7229	-1.0429	0.5903	0.0480	0.1307	-0.7646	0.6806	0.2102	3.4932	2.7851	5.2909	-0.3369	0.3788	0.4225	3.0676	3.0302	5.0853	-0.3851	0.4341	0.4831	6.0157	18.5909	42.0359	1.5947	-0.4436	1.2299
394.4680	-0.4354	-1.4065	-1.5639	-0.5742	0.7297	-1.0406	0.6001	0.0424	0.1416	-0.7663	0.6767	0.2349	3.4645	2.5145	5.1963	-0.4165	0.3584	0.3826	3.0743	3.0122	5.0971	-0.3834	0.4332	0.4909	6.0293	18.5815	42.0486	1.6171	-0.4456	1.2299
394.4800	-0.4281	-1.4061	-1.5622	-0.5833	0.7376	-1.0377	0.6079	0.0328	0.1476	-0.7788	0.6679	0.2531	3.0880	2.4445	5.1274	-0.3769	0.4248	0.4343	2.9895	3.1573	5.1267	-0.3680	0.4360	0.4800	4.9366	20.5581	42.2174	1.7866	-0.4080	1.0152
394.4900	-0.4219	-1.4058	-1.5606	-0.5911	0.7441	-1.0351	0.6108	0.0259	0.1589	-0.7823	0.6718	0.2764	3.1800	2.3176	5.1593	-0.2864	0.4121	0.4069	3.0643	3.0604	5.2103	-0.3583	0.4340	0.5041	5.7681	19.5948	42.9164	1.8893	-0.4235	1.1929
394.5020	-0.4146	-1.4056	-1.5586	-0.6004	0.7522	-1.0316	0.6154	0.0156	0.1690	-0.7696	0.6680	0.2994	3.1809	2.2156	5.2792	-0.3696	0.3941	0.4611	3.0719	3.0418	5.2269	-0.3556	0.4332	0.5132	5.7830	19.6090	42.9316	1.9165	-0.4257	1.1929
394.5120	-0.4084	-1.4055	-1.5569	-0.6081	0.7589	-1.0285	0.6206	0.0064	0.1778	-0.7709	0.6566	0.3201	3.4319	1.8591	5.4059	-0.3590	0.4386	0.4129	3.0783	2.3752	5.2406	-0.3534	0.4325	0.5208	5.7959	19.6277	42.9433	1.9387	-0.4273	1.1929
394.5220	-0.4021	-1.4055	-1.5550	-0.6157	0.7655	-1.0252	0.6279	-0.0081	0.1870	-0.7752	0.6546	0.3388	3.3237	1.5295	5.4097	-0.3458	0.3924	0.4025	3.0848	1.3028	5.2542	-0.3512	0.4318	0.5283	5.8094	19.6570	42.9544	1.9606	-0.4289	1.1929
394.5320	-0.3958	-1.4056	-1.5531	-0.6236	0.7719	-1.0217	0.6353	-0.0130	0.1981	-0.7731	0.6476	0.3515	3.3697	0.5825	5.2668	-0.2730	0.4492	0.4953	3.0913	0.2123	5.2679	-0.3490	0.4312	0.5359	5.8233	19.6922	42.9656	1.9829	-0.4306	1.1929
394.5440	-0.3881	-1.4059	-1.5507	-0.6328	0.7797	-1.0172	0.6419	-0.0230	0.2114	-0.7645	0.6426	0.3778	3.5232	0.8658	5.3053	-0.3159	0.5256	0.4474	3.0991	0.1964	5.2841	-0.3464	0.4303	0.5450	5.8405	19.7390	42.9769	2.0089	-0.4325	1.1929
394.5540	-0.3817	-1.4062	-1.5485	-0.6404	0.7862	-1.0133	0.6492	-0.0284	0.2179	-0.7623	0.6454	0.3956	3.4148	0.8760	5.4416	-0.3766	0.3836	0.4831	3.1057	0.1856	5.2975	-0.3443	0.4297	0.5525	5.8554	19.7880	42.9856	2.0302	-0.4338	1.1928
394.5640	-0.3752	-1.4065	-1.5463	-0.6479	0.7926	-1.0092	0.6537	-0.0347	0.2277	-0.7686	0.6463	0.4169	3.6847	0.8860	5.5054	-0.3624	0.3275	0.4833	3.1123	0.1747	5.3108	-0.3422	0.4291	0.5601	5.8706	19.8350	42.9930	2.0510	-0.4350	1.1928
394.5740	-0.3686	-1.4069	-1.5440	-0.6558	0.7990	-1.0050	0.6634	-0.0420	0.2395	-0.7725	0.6394	0.4360	3.3741	0.9429	5.4739	-0.2769	0.3736	0.5599	3.1189	0.1645	5.3240	-0.3401	0.4284	0.5677	5.8862	19.8904	42.9998	2.0721	-0.4362	1.1928
394.5840	-0.3619	-1.4073	-1.5416	-0.6635	0.8053	-1.0005	0.6697	-0.0489	0.2446	-0.7636	0.6329	0.4543	3.0653	1.1794	5.8349	-0.2428	0.4799	0.5388	3.0973	0.2355	5.4089	-0.3187	0.4300	0.5666	5.5645	20.9144	43.7048	2.2992	-0.4135	1.1024
394.5960	-0.3538	-1.4080	-1.5386	-0.6725	0.8130	-0.9949	0.6730	-0.0545	0.2621	-0.7549	0.6344	0.4787	3.3445	0.8437	5.6236	-0.3892	0.4066	0.4880	3.1047	0.2254	5.4264	-0.3158	0.4294	0.5750	5.5810	20.9966	43.7108	2.3230	-0.4146	1.1023
394.6060	-0.3471	-1.4086	-1.5358	-0.6800	0.8194	-0.9900	0.6787	-0.0620	0.2719	-0.7580	0.6255	0.4933	3.2585	0.8682	5.7260	-0.3471	0.4077	0.5072	3.1109	0.2169	5.4408	-0.3134	0.4289	0.5820	5.5949	21.0640	43.7143	2.3426	-0.4154	1.1023
394.6160	-0.3403	-1.4092	-1.5330	-0.6877	0.8257	-0.9849	0.6837	-0.0680	0.2838	-0.7564	0.6210	0.5105	3.6988	0.8305	5.5730	-0.2527	0.4603	0.5487	3.1172	0.2090	5.4553	-0.3110	0.4284	0.5862	5.6093	21.1398	43.7177	2.3626	-0.4162	1.1023
394.6280	-0.3320	-1.4101	-1.5295	-0.6967	0.8331	-0.9786	0.6945	-0.0778	0.2961	-0.7432	0.6213	0.5351	3.2993	0.8267	5.7053	-0.3544	0.4241	0.5325	3.1247	0.2001	5.4723	-0.3082	0.4278	0.5910	5.6270	21.2359	43.7195	2.3857	-0.4170	1.1023
394.6380	-0.3250	-1.4109	-1.5265	-0.7040	0.8392	-0.9732	0.6959	-0.0840	0.3086	-0.7424	0.6241	0.5573	3.3371	0.7542	5.5757	-0.3781	0.4355	0.5442	3.1310	0.1933	5.4864	-0.3059	0.4273	0.5950	5.6423	21.3242	43.7198	2.4043	-0.4176	1.1023
394.6500	-0.3166	-1.4121	-1.5227	-0.7130	0.8468	-0.9664	0.7003	-0.0915	0.3202	-0.7448	0.6212	0.5826	3.3975	0.4245	5.6819	-0.3155	0.4108	0.4483	3.1387	0.1856	5.5031	-0.3031	0.4267	0.5999	5.6610	21.4346	43.7181	2.4263	-0.4180	1.1023
394.6600	-0.3095	-1.4130	-1.5194	-0.7206	0.8530	-0.9604	0.7064	-0.0998	0.3343	-0.7377	0.6169	0.5972	3.4093	0.3723	5.4809	-0.2481	0.3665	0.4826	3.1450	0.1794	5.5170	-0.3008	0.4262	0.6039	5.6769	21.5296	43.7163	2.4448	-0.4184	1.1023
394.6720	-0.3010	-1.4143	-1.5154	-0.7293	0.8603	-0.9531	0.7146	-0.1115	0.3433	-0.7292	0.6089	0.6094	3.1706	0.6110	5.7692	-0.3406	0.3787	0.5611	3.1528	0.1729	5.5336	-0.2982	0.4257	0.6087	5.6968	21.6553	43.7129	2.4663	-0.4186	1.1023
394.6820	-0.2938	-1.4154	-1.5119	-0.7365	0.8664	-0.9469	0.7201	-0.1175	0.3569	-0.7289	0.6039	0.6315	3.4619	0.4489	5.5720	-0.3760	0.4588	0.5152	3.1246	0.2439	5.5981	-0.2796	0.4271	0.5996	5.3004	22.6720	44.2064	2.6593	-0.3983	0.9619
394.6920	-0.2866	-1.4167	-1.5082	-0.7437	0.8724	-0.9406	0.7274	-0.1271	0.3685	-0.7279	0.6035	0.6469	3.5011	0.7115	5.6989	-0.3152	0.5050	0.5641	3.1305	0.2403	5.6126	-0.2770	0.4268	0.6031	5.3149	22.7889	44.2018	2.6764	-0.3983	0.9619
394.7040	-0.2778	-1.4182	-1.5037	-0.7526	0.8797	-0.9326	0.7314	-0.1312	0.3786	-0.7213	0.6070	0.6672	3.6056	0.5078	5.8339	-0.1657	0.4086	0.5670	3.1376	0.2370	5.6299	-0.2740	0.4263	0.6073	5.3328	22.9409	44.1948	2.6970	-0.3983	0.9619
394.7140	-0.2705	-1.4197	-1.4997	-0.7598	0.8858	-0.9258	0.7392	-0.1415	0.3902	-0.7088	0.6070	0.6818	3.5326	0.4733	5.8270	-0.2754	0.3392	0.4835	3.1436	0.2344	5.6442	-0.2715	0.4260	0.6108	5.3479	23.0695	44.1870	2.7135	-0.3981	0.9619
394.7240	-0.2630	-1.4211	-1.4958	-0.7667	0.8917	-0.9189	0.7441	-0.1504	0.4016	-0.7003	0.6039	0.6979	3.4708	0.9574	5.8172	-0.3107	0.3693	0.5309	3.1496	0.2323	5.6582	-0.2691	0.4257	0.6143	5.3634	23.2042	44.1776	2.7290	-0.3977	0.9619
394.7340	-0.2555	-1.4226	-1.4917	-0.7737	0.8977	-0.9118	0.7501	-0.1557	0.4130	-0.7003	0.5975	0.7112	3.4347	0.8994	5.8793	-0.2802	0.4724	0.5683	3.1556	0.2307	5.6722	-0.2667	0.4253	0.6178	5.3794	23.3443	44.1675	2.7444	-0.3973	0.9619
394.7440	-0.2480	-1.4242	-1.4875	-0.7808	0.9037	-0.9046	0.7551	-0.1596	0.4289	-0.6931	0.5929	0.7320	3.2542	0.5881	5.6135	-0.2602	0.5040	0.5327	3.1616	0.2291	5.6861	-0.2644	0.4250	0.6214	5.3955	23.4857	44.1561	2.7598	-0.3968	0.9619
394.7540	-0.2404	-1.4258	-1.4832	-0.7878	0.9097	-0.8971	0.7604	-0.1662	0.4398	-0.6853	0.5960	0.7451	3.3424	0.3859	5.6868	-0.2240	0.3441	0.5098	3.1677	0.2281	5.6998	-0.2620	0.4247	0.6249	5.4120	23.6328	44.1440	2.7750	-0.3963	0.9619
394.7660	-0.2313	-1.4279	-1.4779	-0.7958	0.9169	-0.8881	0.7646	-0.1781	0.4517	-0.6808	0.5928	0.7631	3.5222	0.7097	5.8814	-0.2680	0.2954	0.5866	3.1750	0.2273	5.7161	-0.2593	0.4244	0.6291	5.4322	23.8155	44.1266	2.7920	-0.3953	0.9619
394.7760	-0.2236	-1.4298	-1.4733	-0.8025	0.9228	-0.8804	0.7704	-0.1848	0.4599	-0.6829	0.5859	0.7777	3.5895	0.8115	6.1548	-0.2477	0.3478	0.6074	3.1812	0.2272	5.7294	-0.2571	0.4241	0.6326	5.4493	23.9733	44.1098	2.8055	-0.3944	0.9619
394.7860	-0.2158	-1.4316	-1.4685	-0.8094	0.9286	-0.8726	0.7755	-0.1884	0.4771	-0.6751	0.5807	0.7993	3.6363	0.4592	5.7901	-0.1485	0.4602	0.5668	3.1766	0.2589	5.7989	-0.2385	0.4246	0.6251	5.3390	24.5134	44.6360	2.9927	-0.3849	0.8465
394.7980	-0.2064	-1.4340	-1.4626	-0.8176	0.9355	-0.8629	0.7822	-0.2000	0.4918	-0.6565	0.5835	0.8144	3.1817	0.8918	5.8829	-0.1907	0.4981	0.5955	3.1837	0.2599	5.8163	-0.2354	0.4243	0.6288	5.3583	24.7192	44.6133	3.0089	-0.3838	0.8465
394.8080	-0.1986	-1.4361	-1.4577	-0.8240	0.9414	-0.8546	0.7847	-0.2065	0.5055	-0.6487	0.5873	0.8216	3.5295	0.8404	5.9091	-0.2012	0.3851	0.6100	3.1897	0.2617	5.8274	-0.2329	0.4241	0.6319	5.3750	24.9009	44.5935	3.0217	-0.3826	0.8465
394.8200	-0.1893	-1.4386	-1.4515	-0.8317	0.9485	-0.8446	0.7939	-0.2137	0.5207	-0.6429	0.5833	0.8424	3.9187	0.5940	5.7176	-0.2644	0.3505	0.6166	3.1968	0.2634	5.8351	-0.2300	0.4239	0.6356	5.3948	25.1142	44.5658	3.0359	-0.3810	0.8465
394.8300	-0.1812	-1.4407	-1.4463	-0.8380	0.9542	-0.8361	0.8015	-0.2211	0.5315	-0.6391	0.5789	0.8595	3.4880	0.7842	5.9080	-0.2136	0.3440	0.6003	3.2028	0.2656	5.8415	-0.2275	0.4237	0.6387	5.4120	25.3019	44.5424	3.0478	-0.3796	0.8465
394.8400	-0.1731	-1.4430	-1.4409	-0.8445	0.9599	-0.8274	0.8057	-0.2263	0.5409	-0.6307	0.5722	0.8680	3.2645	0.6706	6.2229	-0.1498	0.4963	0.6214	3.2089	0.2685	5.8476	-0.2251	0.4235	0.6418	5.4294	25.4962	44.5169	3.0593	-0.3782	0.8465
394.8520	-0.1635	-1.4458	-1.4342	-0.8519	0.9668	-0.8170	0.8064	-0.2385	0.5570	-0.6128	0.5738	0.8858	3.7389	0.9267	6.0260	-0.2041	0.4711	0.6475	3.2161	0.2721	5.8547	-0.2223	0.4232	0.6455	5.4504	25.7324	44.4830	3.0724	-0.3763	0.8465
394.8620	-0.1553	-1.4482	-1.4285	-0.8580	0.9726	-0.8080	0.8124	-0.2457	0.5692	-0.6067	0.5760	0.9025	3.5517	1.0500	5.9686	-0.2024	0.3897	0.5853	3.2222	0.2760	5.8605	-0.2200	0.4231	0.6486	5.4686	25.9404	44.4537	3.0829	-0.3746	0.8465
394.8740	-0.1455	-1.4512	-1.4217	-0.8652	0.9796	-0.7970	0.8197	-0.2492	0.5864	-0.6017	0.5700	0.9138	3.5539	0.5460	5.9581	-0.1632	0.3274	0.5746	3.2296	0.2807	5.8673	-0.2173	0.4229	0.6523	5.4907	26.1894	44.4171	3.0948	-0.3724	0.8465
394.8840	-0.1373	-1.4537	-1.4158	-0.8713	0.9852	-0.7878	0.8247	-0.2575	0.5976	-0.5972	0.5679	0.9257	3.6918	0.6833	6.2821	-0.1032	0.3859	0.6302	3.2378	0.2879	5.9341	-0.1970	0.4227	0.6432	5.5340	26.4407	44.9837	3.2973	-0.3708	0.7172
394.8940	-0.1291	-1.4563	-1.4097	-0.8773	0.9907	-0.7785	0.8316	-0.2624	0.6104	-0.5807	0.5627	0.9469	3.7305	0.4751	6.3609	-0.0865	0.4823	0.5664	3.2439	0.2923	5.9403	-0.1943	0.4226	0.6458	5.5519	26.6613	44.9495	3.3069	-0.3689	0.7172
394.9040	-0.1207	-1.4590	-1.4034	-0.8830	0.9964	-0.7690	0.8397	-0.2744	0.6239	-0.5636	0.5618	0.9574	3.8454	0.8493	6.3869	-0.1633	0.4832	0.6128	3.2500	0.2971	5.9462	-0.1917	0.4224	0.6484	5.5699	26.8882	44.9113	3.3155	-0.3669	0.7172
394.9160	-0.1106	-1.4624	-1.3957	-0.8895	1.0033	-0.7574	0.8476	-0.2789	0.6475	-0.5545	0.5650	0.9668	3.2033	0.6177	6.0579	-0.1988	0.3737	0.5654	3.2573	0.3033	5.9529	-0.1888	0.4223	0.6516	5.5916	27.1653	44.8622	3.3247	-0.3641	0.7172
394.9260	-0.1021	-1.4652	-1.3892	-0.8949	1.0089	-0.7477	0.8455	-0.2882	0.6633	-0.5498	0.5641	0.9792	3.7162	0.8442	5.7475	-0.2154	0.2700	0.6339	3.2635	0.3092	5.9584	-0.1863	0.4222	0.6542	5.6102	27.4039	44.8207	3.3321	-0.3617	0.7172
394.9360	-0.0936	-1.4682	-1.3826	-0.9003	1.0145	-0.7378	0.8509	-0.2930	0.6739	-0.5454	0.5564	0.9892	3.7374	0.4603	6.0383	-0.1772	0.4171	0.6271	3.2697	0.3153	5.9638	-0.1838	0.4221	0.6568	5.6291	27.6460	44.7781	3.3395	-0.3593	0.7172
394.9460	-0.0849	-1.4712	-1.3758	-0.9059	1.0200	-0.7279	0.8561	-0.3030	0.6862	-0.5316	0.5522	1.0020	3.5813	0.7219	6.2167	-0.0998	0.3962	0.6393	3.2759	0.3223	5.9690	-0.1814	0.4220	0.6594	5.6486	27.8987	44.7337	3.3467	-0.3570	0.7171
394.9560	-0.0764	-1.4743	-1.3687	-0.9111	1.0255	-0.7178	0.8601	-0.3102	0.7031	-0.5087	0.5558	1.0168	3.5655	0.7885	5.9827	-0.1310	0.4062	0.6663	3.2821	0.3296	5.9739	-0.1790	0.4219	0.6621	5.6679	28.1544	44.6860	3.3532	-0.3546	0.7171
394.9680	-0.0661	-1.4782	-1.3602	-0.9172	1.0321	-0.7053	0.8682	-0.3204	0.7216	-0.4959	0.5555	1.0266	4.0529	0.9669	5.8638	-0.1605	0.3864	0.5800	3.2896	0.3386	5.9795	-0.1763	0.4218	0.6652	5.6913	28.4654	44.6256	3.3598	-0.3514	0.7171
394.9780	-0.0573	-1.4813	-1.3530	-0.9220	1.0376	-0.6951	0.8761	-0.3220	0.7317	-0.4887	0.5496	1.0351	3.6988	0.6222	6.2846	-0.1908	0.4832	0.6008	3.2958	0.3462	5.9839	-0.1718	0.4218	0.6678	5.7109	28.7254	44.5737	3.3649	-0.3486	0.7171
394.9880	-0.0485	-1.4846	-1.3456	-0.9269	1.0432	-0.6848	0.8808	-0.3324	0.7444	-0.4843	0.5469	1.0485	3.4001	0.6535	6.4086	-0.1149	0.4106	0.6023	3.2605	0.3985	5.9958	-0.1560	0.4220	0.6473	5.2369	29.5141	44.5955	3.4827	-0.3430	0.4760
395.0000	-0.0380	-1.4886	-1.3363	-0.9325	1.0498	-0.6721	0.8854	-0.3422	0.7649	-0.4706	0.5442	1.0590	3.8837	0.6651	6.0485	-0.0684	0.3722	0.6129	3.2671	0.4093	6.0003	-0.1496	0.4220	0.6494	5.2572	29.8369	44.5265	3.4874	-0.3396	0.4760
395.0100	-0.0291	-1.4920	-1.3287	-0.9372	1.0552	-0.6614	0.8902	-0.3525	0.7800	-0.4546	0.5437	1.0643	3.7677	1.1834	5.8052	-0.1043	0.4027	0.6022	3.2727	0.4187	6.0039	-0.1444	0.4219	0.6511	5.2743	30.1109	44.4672	3.4910	-0.3367	0.4760
395.0220	-0.0183	-1.4962	-1.3193	-0.9425	1.0616	-0.6485	0.8950	-0.3562	0.7955	-0.4378	0.5433	1.0759	3.3381	0.7333	6.0098	-0.0741	0.3749	0.6069	3.2794	0.4308	6.0083	-0.1381	0.4219	0.6532	5.2956	30.4501	44.3965	3.4952	-0.3332	0.4760
395.0320	-0.0093	-1.4999	-1.3113	-0.9468	1.0671	-0.6377	0.8954	-0.3626	0.8052	-0.4236	0.5395	1.0815	3.7055	0.4515	6.3883	-0.1253	0.3430	0.6396	3.2851	0.4417	6.0116	-0.1329	0.4219	0.6549	5.3136	30.7427	44.3338	3.4978	-0.3300	0.4760
395.0440	0.0014	-1.5044	-1.3013	-0.9518	1.0736	-0.6248	0.9054	-0.3761	0.8285	-0.4116	0.5327	1.0927	3.6420	1.1341	5.8635	-0.1577	0.3624	0.6684	3.2918	0.4552	6.0150	-0.1268	0.4219	0.6570	5.3348	31.0982	44.2538	3.5000	-0.3262	0.4760
395.0540	0.0104	-1.5082	-1.2931	-0.9557	1.0790	-0.6137	0.9132	-0.3796	0.8436	-0.4034	0.5329	1.1028	3.6700	0.9864	5.6705	-0.1428	0.4172	0.6047	3.2975	0.4672	6.0177	-0.1217	0.4219	0.6587	5.3531	31.4033	44.1861	3.5014	-0.3230	0.4760
395.0660	0.0214	-1.5129	-1.2830	-0.9605	1.0852	-0.6005	0.9157	-0.3843	0.8476	-0.3919	0.5346	1.1070	3.8185	0.6685	6.7086	-0.0534	0.4559	0.6806	3.3043	0.4818	6.0211	-0.1156	0.4219	0.6608	5.3754	31.7722	44.1053	3.5033	-0.3193	0.4760
395.0760	0.0306	-1.5168	-1.2743	-0.9643	1.0905	-0.5893	0.9204	-0.3964	0.8655	-0.3773	0.5305	1.1179	3.9713	1.0801	6.5214	0.0215	0.5054	0.6284	3.3100	0.4946	6.0234	-0.1106	0.4219	0.6626	5.3938	32.0866	44.0335	3.5041	-0.3160	0.4760
395.0880	0.0419	-1.5216	-1.2637	-0.9688	1.0970	-0.5758	0.9253	-0.4027	0.8937	-0.3545	0.5347	1.1241	3.4092	1.0463	5.8823	-0.0506	0.3715	0.5905	3.2992	0.5095	6.0451	-0.0909	0.4208	0.6423	5.2077	32.4631	44.1306	3.6446	-0.3231	0.2434
395.0980	0.0511	-1.5256	-1.2548	-0.9723	1.1023	-0.5646	0.9265	-0.4054	0.8989	-0.3378	0.5359	1.1256	3.4635	0.6385	6.2134	-0.0347	0.2665	0.6371	3.3045	0.5221	6.0469	-0.0852	0.4208	0.6432	5.2245	32.7789	44.0512	3.6441	-0.3197	0.2434
395.1100	0.0622	-1.5306	-1.2438	-0.9763	1.1087	-0.5510	0.9326	-0.4168	0.9160	-0.3182	0.5246	1.1341	3.9489	0.8293	6.3852	-0.0734	0.3384	0.6356	3.3109	0.5378	6.0488	-0.0784	0.4208	0.6443	5.2448	33.1658	43.9525	3.6426	-0.3154	0.2434
395.1200	0.0715	-1.5348	-1.2344	-0.9794	1.1138	-0.5397	0.9413	-0.4261	0.9368	-0.3058	0.5185	1.1362	3.7959	1.1035	5.8793	-0.1167	0.4409	0.6172	3.3162	0.5507	6.0499	-0.0729	0.4209	0.6451	5.2609	33.4866	43.8656	3.6403	-0.3118	0.2434
395.1320	0.0828	-1.5399	-1.2233	-0.9829	1.1201	-0.5260	0.9458	-0.4326	0.9488	-0.2928	0.5199	1.1424	3.6257	0.8208	6.0864	-0.1015	0.4284	0.6409	3.3226	0.5675	6.0514	-0.0662	0.4209	0.6462	5.2817	33.8863	43.7638	3.6378	-0.3076	0.2434
395.1420	0.0924	-1.5443	-1.2137	-0.9858	1.1252	-0.5145	0.9489	-0.4399	0.9577	-0.2847	0.5233	1.1448	3.9878	0.8172	6.6625	-0.0243	0.4279	0.6114	3.3280	0.5818	6.0523	-0.0607	0.4209	0.6471	5.2986	34.2228	43.6747	3.6350	-0.3040	0.2434
395.1520	0.1020	-1.5488	-1.2038	-0.9885	1.1305	-0.5032	0.9521	-0.4510	0.9786	-0.2666	0.5177	1.1476	3.6913	1.2799	6.0809	-0.0686	0.3988	0.6389	3.3332	0.5964	6.0526	-0.0553	0.4209	0.6480	5.3149	34.5632	43.5802	3.6313	-0.3003	0.2434
395.1640	0.1134	-1.5543	-1.1921	-0.9915	1.1367	-0.4893	0.9555	-0.4586	0.9956	-0.2531	0.5112	1.1562	3.4631	1.2694	6.0997	-0.0473	0.4214	0.6014	3.3397	0.6153	6.0533	-0.0488	0.4209	0.6491	5.3359	34.9877	43.4693	3.6271	-0.2958	0.2434
395.1740	0.1229	-1.5589	-1.1820	-0.9940	1.1418	-0.4777	0.9588	-0.4637	1.0050	-0.2415	0.5151	1.1534	4.2274	1.0603	6.5600	0.0693	0.4013	0.6222	3.3450	0.6307	6.0533	-0.0434	0.4210	0.6499	5.3524	35.3383	43.3717	3.6229	-0.2921	0.2434
395.1860	0.1345	-1.5645	-1.1698	-0.9967	1.1479	-0.4638	0.9702	-0.4704	1.0342	-0.2149	0.5130	1.1606	3.7333	1.0261	5.7489	-0.0005	0.3702	0.6374	3.3027	0.6800	6.0226	-0.0334	0.4199	0.6245	4.7939	36.1212	42.9580	3.6541	-0.2986	-0.0341
395.1960	0.1442	-1.5693	-1.1595	-0.9989	1.1530	-0.4522	0.9722	-0.4763	1.0424	-0.2010	0.5045	1.1617	3.5073	0.9186	5.9854	0.0021	0.4962	0.5942	3.3072	0.6961	6.0213	-0.0279	0.4199	0.6244	4.8078	36.4693	42.8545	3.6484	-0.2949	-0.0341
395.2080	0.1560	-1.5751	-1.1469	-1.0012	1.1592	-0.4383	0.9742	-0.4858	1.0518	-0.1835	0.5082	1.1574	3.9095	0.9157	6.4153	0.1011	0.3531	0.6658	3.3127	0.7161	6.0195	-0.0213	0.4200	0.6242	4.8248	36.8965	42.7278	3.6411	-0.2903	-0.0341
395.2180	0.1658	-1.5799	-1.1362	-1.0029	1.1642	-0.4267	0.9794	-0.4946	1.0757	-0.1628	0.5065	1.1613	3.6257	1.2521	5.6956	-0.0258	0.2871	0.5954	3.3172	0.7335	6.0178	-0.0159	0.4200	0.6241	4.8392	37.2608	42.6207	3.6342	-0.2865	-0.0341
395.2300	0.1775	-1.5860	-1.1234	-1.0048	1.1703	-0.4128	0.9814	-0.5050	1.0810	-0.1475	0.4989	1.1552	3.7326	1.4337	6.4017	0.0184	0.3576	0.5762	3.3227	0.7582	6.0155	-0.0095	0.4200	0.6240	4.8564	37.7032	42.4900	3.6258	-0.2820	-0.0341
395.2400	0.1873	-1.5911	-1.1124	-1.0063	1.1752	-0.4013	0.9871	-0.5098	1.0972	-0.1345	0.4958	1.1600	3.8984	1.2572	6.3490	0.0385	0.4047	0.5954	3.3272	0.7843	6.0132	-0.0042	0.4199	0.6238	4.8704	38.0792	42.3766	3.6178	-0.2782	-0.0341
395.2520	0.1993	-1.5973	-1.0990	-1.0077	1.1811	-0.3873	0.9939	-0.5150	1.1197	-0.1204	0.4994	1.1567	3.5071	1.0826	5.7680	-0.0149	0.3591	0.6013	3.3326	0.8154	6.0099	0.0021	0.4197	0.6237	4.8863	38.5283	42.2354	3.6073	-0.2736	-0.0341
395.2620	0.2093	-1.6025	-1.0878	-1.0088	1.1860	-0.3758	0.9933	-0.5222	1.1246	-0.1045	0.5014	1.1535	3.9661	1.2201	6.2668	0.0184	0.3757	0.6343	3.3371	0.8418	6.0071	0.0073	0.4195	0.6236	4.8998	38.9093	42.1173	3.5983	-0.2698	-0.0341
395.2740	0.2212	-1.6087	-1.0742	-1.0099	1.1920	-0.3620	0.9989	-0.5300	1.1472	-0.0844	0.4941	1.1555	3.9648	1.2165	5.8872	-0.0193	0.3985	0.6053	3.3423	0.8728	6.0031	0.0134	0.4193	0.6234	4.9144	39.3566	41.9692	3.5866	-0.2651	-0.0341
395.2840	0.2312	-1.6140	-1.0626	-1.0107	1.1971	-0.3504	1.0053	-0.5368	1.1528	-0.0731	0.4917	1.1513	3.5949	1.1185	6.3865	0.0664	0.3406	0.5970	3.2975	0.9275	5.9542	0.0175	0.4177	0.5989	4.3408	40.0737	41.4027	3.5660	-0.2767	-0.2920
395.2960	0.2432	-1.6206	-1.0486	-1.0114	1.2029	-0.3366	1.0055	-0.5465	1.1726	-0.0513	0.4856	1.1501	4.0046	1.4109	5.7687	0.0483	0.3576	0.5631	3.3020	0.9598	5.9484	0.0235	0.4174	0.5976	4.3538	40.5311	41.2487	3.5527	-0.2721	-0.2920
395.3060	0.2534	-1.6261	-1.0369	-1.0118	1.2077	-0.3251	1.0112	-0.5496	1.1868	-0.0374	0.4796	1.1428	3.9850	1.2199	5.7290	-0.0171	0.4442	0.5388	3.3058	0.9878	5.9438	0.0285	0.4172	0.5965	4.3657	40.9252	41.1224	3.5413	-0.2683	-0.2920
395.3160	0.2636	-1.6317	-1.0251	-1.0122	1.2125	-0.3138	1.0123	-0.5547	1.1898	-0.0249	0.4829	1.1340	3.7890	1.1251	6.3535	0.0508	0.4185	0.6388	3.3095	1.0151	5.9386	0.0335	0.4170	0.5955	4.3764	41.3112	40.9914	3.5296	-0.2646	-0.2920
395.3280	0.2757	-1.6384	-1.0105	-1.0123	1.2183	-0.3002	1.0157	-0.5637	1.2137	-0.0052	0.4835	1.1339	3.9386	1.2987	5.6714	0.1216	0.3317	0.5456	3.3139	1.0483	5.9319	0.2336	0.4167	0.5942	4.3885	41.7795	40.8289	3.5144	-0.2601	-0.2920
395.3380	0.2859	-1.6441	-0.9983	-1.0122	1.2232	-0.2889	1.0221	-0.5711	1.2157	0.0183	0.4754	1.1240	3.8549	1.2932	6.2834	0.3541	0.4149	0.6128	3.3174	1.0752	5.9260	0.6154	0.4165	0.5931	4.3974	42.1599	40.6895	3.5010	-0.2563	-0.2920
395.3500	0.2982	-1.6510	-0.9836	-1.0119	1.2289	-0.2754	1.0281	-0.5792	1.2348	0.0318	0.4740	1.1240	3.5329	1.4162	6.0447	0.3877	0.3678	0.5403	3.3217	1.1089	5.9188	0.6209	0.4162	0.5918	4.4089	42.6342	40.5217	3.4845	-0.2518	-0.2920
395.3600	0.3084	-1.6568	-0.9713	-1.0115	1.2336	-0.2642	1.0267	-0.5817	1.2490	0.0410	0.4712	1.1184	3.8279	1.1536	5.9454	0.4569	0.3776	0.5716	3.3254	1.1376	5.9127	0.6254	0.4160	0.5908	4.4187	43.0374	40.3811	3.4705	-0.2481	-0.2920
395.3720	0.3209	-1.6639	-0.9561	-1.0110	1.2392	-0.2509	1.0302	-0.5912	1.2599	0.0559	0.4656	1.1139	3.8294	1.4329	6.0263	0.5563	0.4513	0.5417	3.3296	1.1719	5.9046	0.6307	0.4157	0.5895	4.4290	43.5193	40.2049	3.4527	-0.2437	-0.2920
395.3820	0.3312	-1.6700	-0.9434	-1.0104	1.2438	-0.2397	1.0330	-0.5952	1.2765	0.0729	0.4682	1.1087	3.3737	1.3481	5.7183	0.6109	0.3813	0.5376	3.2866	1.2317	5.8460	0.6307	0.4137	0.5674	3.8818	44.2929	39.5509	3.3908	-0.2582	-0.5153
395.3940	0.3435	-1.6772	-0.9281	-1.0094	1.2495	-0.2266	1.0337	-0.6047	1.2791	0.0936	0.4680	1.0914	4.3757	1.6199	6.2480	0.6172	0.3795	0.5996	3.2901	1.2665	5.8364	0.6357	0.4134	0.5652	3.8910	44.7730	39.3737	3.3718	-0.2539	-0.5153
395.4040	0.3538	-1.6832	-0.9153	-1.0084	1.2542	-0.2157	1.0457	-0.6091	1.2979	0.1071	0.4630	1.0878	3.6889	1.6103	5.7658	0.6127	0.3868	0.5755	3.2929	1.2946	5.8278	0.6398	0.4131	0.5633	3.8972	45.1625	39.2200	3.3548	-0.2503	-0.5153
395.4140	0.3643	-1.6893	-0.9022	-1.0072	1.2588	-0.2048	1.0451	-0.6126	1.3036	0.1217	0.4626	1.0802	3.6009	1.3240	6.1493	0.6198	0.2963	0.5579	3.2957	1.3229	5.8189	0.6438	0.4127	0.5614	3.9031	45.5542	39.0636	3.3374	-0.2467	-0.5153
395.4260	0.3769	-1.6967	-0.8864	-1.0057	1.2643	-0.1919	1.0452	-0.6227	1.3209	0.1422	0.4540	1.0644	4.0324	1.6488	5.5511	0.5594	0.3932	0.5523	3.2990	1.3571	5.8078	0.6485	0.4124	0.5591	3.9094	46.0279	38.8710	3.3155	-0.2425	-0.5153
395.4380	0.3895	-1.7042	-0.8705	-1.0039	1.2698	-0.1793	1.0480	-0.6288	1.3259	0.1564	0.4470	1.0604	3.4187	1.6020	6.1923	0.6658	0.4642	0.5354	3.3023	1.3921	5.7968	0.6532	0.4120	0.5569	3.9164	46.5103	38.6804	3.2936	-0.2384	-0.5153
395.4480	0.4000	-1.7106	-0.8571	-1.0022	1.2742	-0.1686	1.0486	-0.6392	1.3415	0.1692	0.4536	1.0521	3.9586	2.1180	5.7713	0.6313	0.3704	0.5332	3.3049	1.4211	5.7870	0.6570	0.4116	0.5550	3.9208	46.9101	38.5141	3.2739	-0.2350	-0.5153
395.4600	0.4127	-1.7182	-0.8412	-1.0000	1.2796	-0.1562	1.0567	-0.6389	1.3489	0.1835	0.4532	1.0400	3.5865	1.5987	6.2189	0.6648	0.3868	0.5301	3.3082	1.4562	5.7754	0.6615	0.4112	0.5527	3.9266	47.3939	38.3170	3.2505	-0.2311	-0.5153
395.4700	0.4231	-1.7247	-0.8274	-0.9980	1.2841	-0.1458	1.0582	-0.6460	1.3683	0.1999	0.4494	1.0329	3.9166	1.7555	5.6844	0.6299	0.3776	0.4946	3.3108	1.4857	5.7651	0.6652	0.4109	0.5508	3.9306	47.8002	38.1470	3.2299	-0.2277	-0.5153
395.4800	0.4337	-1.7311	-0.8137	-0.9959	1.2886	-0.1356	1.0607	-0.6495	1.3692	0.2099	0.4496	1.0236	3.8111	1.5668	5.9354	0.6514	0.2666	0.5267	3.2966	1.5269	5.7341	0.6669	0.4096	0.5406	3.7341	48.3462	37.7735	3.1876	-0.2348	-0.6047
395.4920	0.4465	-1.7390	-0.7972	-0.9932	1.2940	-0.1234	1.0630	-0.6613	1.3847	0.2304	0.4374	1.0082	3.9334	1.8503	5.7093	0.6358	0.3920	0.5324	3.2779	1.5774	5.6939	0.6684	0.4079	0.5268	3.4828	49.0083	37.3082	3.1345	-0.2441	-0.7186
395.5020	0.4571	-1.7456	-0.7834	-0.9908	1.2984	-0.1133	1.0662	-0.6626	1.3913	0.2442	0.4346	0.9931	3.7072	1.6780	5.8552	0.6612	0.3463	0.5062	3.2800	1.6068	5.6822	0.6718	0.4074	0.5242	3.4854	49.4072	37.1344	3.1124	-0.2410	-0.7186
395.5140	0.4699	-1.7537	-0.7664	-0.9878	1.3035	-0.1014	1.0655	-0.6705	1.4047	0.2646	0.4320	0.9786	4.0520	1.8344	5.5019	0.6278	0.4120	0.4993	3.2825	1.6434	5.6676	0.6757	0.4069	0.5211	3.4885	49.9031	36.9207	3.0852	-0.2373	-0.7185
395.5240	0.4807	-1.7604	-0.7525	-0.9851	1.3078	-0.0917	1.0705	-0.6727	1.4092	0.2780	0.4284	0.9714	3.3518	1.7102	5.7058	0.6465	0.4320	0.5360	3.2845	1.6721	5.6551	0.6789	0.4064	0.5184	3.4896	50.2943	36.7397	3.0616	-0.2343	-0.7185
395.5360	0.4933	-1.7685	-0.7354	-0.9817	1.3129	-0.0800	1.0682	-0.6824	1.4240	0.3012	0.4277	0.9572	4.1345	1.9618	5.3925	0.6251	0.4285	0.4947	3.2868	1.7066	5.6394	0.6826	0.4059	0.5153	3.4897	50.7635	36.5154	3.0321	-0.2308	-0.7185
395.5460	0.5041	-1.7753	-0.7213	-0.9787	1.3172	-0.0705	1.0773	-0.6855	1.4257	0.3085	0.4215	0.9419	4.0300	1.9325	5.8312	0.6579	0.4323	0.4728	3.2887	1.7358	5.6267	0.6858	0.4054	0.5127	3.4905	51.1612	36.3317	3.0076	-0.2279	-0.7185
395.5580	0.5171	-1.7837	-0.7039	-0.9748	1.3223	-0.0595	1.0780	-0.6928	1.4420	0.3321	0.4186	0.9326	3.5226	2.0205	5.4168	0.5368	0.3378	0.5100	3.2909	1.7714	5.6105	0.6893	0.4049	0.5095	3.4902	51.6436	36.1021	2.9766	-0.2245	-0.7185
395.5680	0.5279	-1.7906	-0.6896	-0.9715	1.3265	-0.0501	1.0776	-0.6954	1.4481	0.3367	0.4176	0.9226	4.0218	1.8279	5.6221	0.5690	0.3483	0.4682	3.2927	1.8006	5.5970	0.6923	0.4044	0.5069	3.4897	52.0409	35.9109	2.9504	-0.2217	-0.7185
395.5780	0.5388	-1.7976	-0.6750	-0.9679	1.3306	-0.0409	1.0798	-0.7015	1.4564	0.3509	0.4143	0.9060	3.7020	1.9050	5.5856	0.6688	0.3864	0.5191	3.2945	1.8298	5.5831	0.6952	0.4039	0.5043	3.4885	52.4382	35.7163	2.9237	-0.2190	-0.7185
395.5900	0.5517	-1.8060	-0.6576	-0.9635	1.3355	-0.0302	1.0804	-0.7064	1.4614	0.3599	0.4174	0.8884	3.8928	2.0919	5.8703	0.6849	0.3693	0.4817	3.2741	1.8779	5.5339	0.6997	0.3990	0.4754	3.2195	53.0666	35.1696	2.9006	-0.2598	-0.9842
395.6000	0.5624	-1.8132	-0.6427	-0.9598	1.3396	-0.0214	1.0827	-0.7109	1.4759	0.3774	0.4103	0.8760	4.1609	2.1116	5.4981	0.6783	0.4337	0.4455	3.2756	1.9072	5.5187	0.7025	0.3984	0.4718	3.2178	53.4616	34.9697	2.8724	-0.2573	-0.9842
395.6100	0.5733	-1.8204	-0.6280	-0.9560	1.3437	-0.0128	1.0894	-0.7158	1.4824	0.3937	0.4094	0.8578	3.6552	2.2813	5.2819	0.6381	0.3881	0.4373	3.2770	1.9359	5.5033	0.7054	0.3977	0.4682	3.2153	53.8495	34.7668	2.8435	-0.2548	-0.9842
395.6200	0.5842	-1.8276	-0.6130	-0.9520	1.3478	-0.0043	1.0880	-0.7180	1.4864	0.4133	0.4001	0.8394	3.8804	1.6918	5.6620	0.6559	0.4021	0.4964	3.2784	1.9645	5.4877	0.7081	0.3970	0.4646	3.2124	54.2358	34.5621	2.8142	-0.2524	-0.9842
395.6300	0.5951	-1.8347	-0.5982	-0.9478	1.3518	0.0040	1.0901	-0.7282	1.4991	0.4293	0.3994	0.8296	4.0497	2.4494	5.2439	0.5959	0.3064	0.3927	3.2797	1.9928	5.4716	0.7108	0.3963	0.4610	3.2087	54.6184	34.3527	2.7838	-0.2500	-0.9842
395.6400	0.6060	-1.8419	-0.5833	-0.9435	1.3558	0.0122	1.0926	-0.7280	1.4957	0.4396	0.3925	0.8095	3.6772	1.9745	6.1695	0.7114	0.3568	0.4447	3.2810	2.0208	5.4546	0.7135	0.3956	0.4574	3.2049	54.9977	34.1445	2.7535	-0.2477	-0.9842
395.6500	0.6170	-1.8493	-0.5680	-0.9390	1.3597	0.0202	1.0913	-0.7357	1.5204	0.4585	0.3872	0.7928	3.6723	2.4732	4.7799	0.5652	0.3674	0.4181	3.2822	2.0491	5.4360	0.7160	0.3949	0.4538	3.2000	55.3812	33.9274	2.7214	-0.2455	-0.9842
395.6620	0.6301	-1.8582	-0.5498	-0.9335	1.3643	0.0295	1.0929	-0.7370	1.5156	0.4680	0.3809	0.7781	3.7942	1.8563	5.7130	0.7052	0.4457	0.4238	3.2837	2.0831	5.4142	0.7191	0.3941	0.4494	3.1945	55.8409	33.6717	2.6831	-0.2430	-0.9842
395.6720	0.6410	-1.8656	-0.5346	-0.9286	1.3681	0.0372	1.0974	-0.7471	1.5331	0.4834	0.3804	0.7586	3.7848	2.4960	4.9662	0.6134	0.4039	0.4533	3.2849	2.1115	5.3956	0.7215	0.3934	0.4458	3.1893	56.2250	33.4545	2.6502	-0.2410	-0.9842
395.6820	0.6520	-1.8731	-0.5193	-0.9238	1.3719	0.0448	1.0973	-0.7466	1.5264	0.4940	0.3817	0.7431	4.1192	2.1859	5.8218	0.7749	0.4034	0.3369	3.2308	2.2455	5.3204	0.7079	0.3914	0.4340	2.5234	57.8690	32.6841	2.4475	-0.2519	-1.0723
395.6920	0.6630	-1.8806	-0.5038	-0.9188	1.3756	0.0522	1.1019	-0.7526	1.5468	0.5170	0.3810	0.7184	3.6600	2.5694	4.6156	0.5528	0.3525	0.4136	3.2311	2.2733	5.2997	0.7070	0.3907	0.4300	2.5132	58.2317	32.4579	2.4123	-0.2499	-1.0723
395.7020	0.6740	-1.8882	-0.4885	-0.9136	1.3794	0.0592	1.1021	-0.7511	1.5380	0.5204	0.3720	0.7051	3.6509	2.0659	5.6293	0.6965	0.4119	0.4293	3.2314	2.3017	5.2800	0.7060	0.3899	0.4261	2.5043	58.6022	32.2429	2.3783	-0.2481	-1.0723
395.7140	0.6872	-1.8973	-0.4699	-0.9071	1.3839	0.0675	1.1035	-0.7617	1.5522	0.5348	0.3677	0.6865	3.7296	2.7375	4.9115	0.5509	0.3437	0.3898	3.2317	2.3356	5.2553	0.7046	0.3890	0.4214	2.4922	59.0440	31.9731	2.3351	-0.2460	-1.0723
395.7240	0.6983	-1.9048	-0.4543	-0.9017	1.3876	0.0743	1.1058	-0.7600	1.5484	0.5383	0.3678	0.6709	3.5631	2.4308	5.7815	0.7058	0.3200	0.3568	3.2319	2.3625	5.2343	0.7034	0.3882	0.4175	2.4813	59.3954	31.7451	2.2986	-0.2443	-1.0723
395.7340	0.7093	-1.9125	-0.4388	-0.8962	1.3912	0.0809	1.1061	-0.7660	1.5640	0.5511	0.3593	0.6512	3.7405	2.5397	4.7365	0.6031	0.3362	0.3798	3.2321	2.3899	5.2131	0.7021	0.3874	0.4136	2.4700	59.7542	31.5143	2.2615	-0.2427	-1.0723
395.7460	0.7226	-1.9217	-0.4200	-0.8896	1.3955	0.0886	1.1058	-0.7672	1.5639	0.5727	0.3516	0.6268	3.7591	2.2624	5.2075	0.6438	0.4122	0.3821	3.2323	2.4228	5.1878	0.7007	0.3864	0.4089	2.4566	60.1834	31.2395	2.2175	-0.2410	-1.0723
395.7560	0.7337	-1.9293	-0.4045	-0.8839	1.3990	0.0947	1.1083	-0.7727	1.5669	0.5851	0.3498	0.6118	3.5861	2.8540	5.2342	0.6818	0.3891	0.3688	3.2324	2.4491	5.1662	0.6993	0.3856	0.4049	2.4445	60.5290	31.0051	2.1796	-0.2395	-1.0723
395.7680	0.7470	-1.9387	-0.3855	-0.8767	1.4031	0.1019	1.1094	-0.7758	1.5811	0.6020	0.3510	0.5943	4.1264	2.4876	5.0288	0.6474	0.3825	0.3733	3.2324	2.4808	5.1399	0.6976	0.3846	0.4002	2.4294	60.9437	30.7194	2.1327	-0.2379	-1.0723
395.7780	0.7582	-1.9464	-0.3697	-0.8706	1.4065	0.1077	1.1129	-0.7777	1.5767	0.6034	0.3466	0.5779	3.4657	2.4696	5.2317	0.6622	0.3672	0.3247	3.2324	2.5067	5.1174	0.6961	0.3838	0.3963	2.4161	61.2837	30.4768	2.0926	-0.2367	-1.0723
395.7900	0.7716	-1.9559	-0.3507	-0.8632	1.4107	0.1145	1.1094	-0.7814	1.5888	0.6157	0.3375	0.5496	3.9058	2.8062	4.6381	0.6078	0.3950	0.3831	3.1846	2.6649	5.0540	0.6788	0.3818	0.3884	1.8335	63.1992	29.8384	1.8846	-0.2454	-1.1055
395.8000	0.7826	-1.9637	-0.3349	-0.8570	1.4141	0.1199	1.1087	-0.7823	1.5788	0.6227	0.3367	0.5316	3.8415	2.6701	5.4858	0.7013	0.3063	0.3780	3.1838	2.6919	5.0311	0.6767	0.3809	0.3843	1.8161	63.5375	29.6025	1.8445	-0.2443	-1.1055
395.8120	0.7959	-1.9731	-0.3157	-0.8494	1.4181	0.1262	1.1141	-0.7856	1.5929	0.6427	0.3291	0.5119	3.6688	2.9701	4.6360	0.5601	0.3232	0.2807	3.1827	2.7221	5.0016	0.6740	0.3799	0.3795	1.7929	63.9178	29.2988	1.7934	-0.2431	-1.1055
395.8220	0.8070	-1.9809	-0.3000	-0.8430	1.4214	0.1312	1.1132	-0.7832	1.5882	0.6445	0.3241	0.4948	4.0062	2.6518	5.1625	0.6906	0.3584	0.3475	3.1819	2.7480	4.9782	0.6718	0.3790	0.3741	1.7747	64.2431	29.0572	1.7519	-0.2421	-1.1055
395.8340	0.8205	-1.9904	-0.2809	-0.8351	1.4252	0.1370	1.1182	-0.7894	1.5928	0.6538	0.3165	0.4741	3.3466	2.9716	4.9847	0.6027	0.4468	0.2973	3.1808	2.7784	4.9491	0.6690	0.3779	0.3657	1.7519	64.6258	28.7587	1.7003	-0.2411	-1.1055
395.8440	0.8316	-1.9983	-0.2648	-0.8286	1.4283	0.1416	1.1114	-0.7891	1.5981	0.6648	0.3247	0.4556	4.0646	2.8844	4.8111	0.6881	0.3026	0.3171	3.1798	2.8030	4.9244	0.6667	0.3770	0.3587	1.7322	64.9356	28.5043	1.6572	-0.2403	-1.1055
395.8540	0.8428	-2.0062	-0.2489	-0.8219	1.4315	0.1460	1.1156	-0.7909	1.5996	0.6776	0.3149	0.4358	3.8912	2.8704	4.5927	0.6110	0.4305	0.3313	3.1788	2.8270	4.8994	0.6643	0.3761	0.3517	1.7122	65.2386	28.2476	1.6132	-0.2396	-1.1055
395.8640	0.8540	-2.0141	-0.2328	-0.8151	1.4346	0.1503	1.1181	-0.7918	1.6013	0.6819	0.3172	0.4162	3.5700	2.5484	4.8921	0.6826	0.3292	0.3387	3.1778	2.8510	4.8746	0.6619	0.3752	0.3447	1.6924	65.5417	27.9929	1.5690	-0.2390	-1.1055
395.8740	0.8650	-2.0220	-0.2168	-0.8080	1.4377	0.1544	1.1177	-0.7962	1.6014	0.6935	0.3116	0.4030	4.0505	3.0807	4.8001	0.5679	0.3547	0.2646	3.1768	2.8745	4.8492	0.6593	0.3743	0.3376	1.6719	65.8384	27.7314	1.5234	-0.2384	-1.1055
395.8860	0.8786	-2.0316	-0.1975	-0.7997	1.4415	0.1590	1.1218	-0.7970	1.6091	0.6946	0.3029	0.3813	3.3621	3.1706	4.4954	0.6423	0.3656	0.2834	3.1315	3.0519	4.8000	0.6413	0.3728	0.3318	1.1236	67.9699	27.2413	1.3125	-0.2427	-1.0828
395.8960	0.8897	-2.0395	-0.1815	-0.7929	1.4445	0.1627	1.1190	-0.7940	1.6025	0.7050	0.3018	0.3643	3.6966	2.9110	4.8858	0.6778	0.2358	0.2452	3.1296	3.0763	4.7739	0.6382	0.3718	0.3249	1.0970	68.2622	26.9833	1.2669	-0.2423	-1.0828
395.9060	0.9008	-2.0474	-0.1654	-0.7857	1.4475	0.1663	1.1210	-0.7958	1.6089	0.7173	0.2880	0.3433	3.8927	3.1661	4.5294	0.6235	0.4129	0.2989	3.1276	3.0992	4.7468	0.6350	0.3709	0.3181	1.0697	68.5377	26.7153	1.2199	-0.2419	-1.0828
395.9160	0.9121	-2.0553	-0.1495	-0.7785	1.4505	0.1696	1.1233	-0.7957	1.5998	0.7173	0.2879	0.3265	3.5220	2.9720	5.1984	0.6615	0.2987	0.2531	3.1256	3.1214	4.7196	0.6317	0.3699	0.3112	1.0425	68.8032	26.4467	1.1724	-0.2416	-1.0828
395.9280	0.9256	-2.0651	-0.1300	-0.7698	1.4539	0.1734	1.1200	-0.7984	1.6126	0.7269	0.2842	0.3035	3.5840	3.3978	4.2350	0.5668	0.3838	0.2943	3.1233	3.1498	4.6871	0.6278	0.3688	0.3029	1.0096	69.1433	26.1258	1.1148	-0.2414	-1.0828
395.9380	0.9368	-2.0730	-0.1140	-0.7626	1.4567	0.1764	1.1189	-0.7942	1.6041	0.7307	0.2752	0.2839	3.8635	3.1904	4.7880	0.6823	0.4765	0.3019	3.1213	3.1713	4.6594	0.6245	0.3678	0.2961	0.9820	69.4012	25.8520	1.0668	-0.2413	-1.0828
395.9480	0.9480	-2.0809	-0.0979	-0.7552	1.4595	0.1792	1.1216	-0.7960	1.6075	0.7427	0.2833	0.2702	3.6255	3.2514	4.4070	0.5481	0.2711	0.2182	3.1193	3.1923	4.6314	0.6211	0.3668	0.2892	0.9542	69.6535	25.5749	1.0179	-0.2412	-1.0828
395.9600	0.9613	-2.0904	-0.0786	-0.7461	1.4627	0.1822	1.1212	-0.7973	1.6076	0.7431	0.2715	0.2488	3.9401	3.4318	4.6313	0.6423	0.4176	0.2631	3.1168	3.2166	4.5975	0.6170	0.3657	0.2809	0.9209	69.9441	25.2402	0.9588	-0.2412	-1.0828
395.9700	0.9727	-2.0985	-0.0625	-0.7387	1.4655	0.1846	1.1247	-0.7964	1.6088	0.7436	0.2734	0.2336	3.5099	3.4964	4.3688	0.6032	0.3698	0.2073	3.1148	3.2379	4.5692	0.6135	0.3647	0.2741	0.8928	70.1997	24.9602	0.9090	-0.2412	-1.0828
395.9820	0.9861	-2.1082	-0.0432	-0.7298	1.4687	0.1872	1.1206	-0.7947	1.6101	0.7625	0.2680	0.2116	3.4572	3.1098	4.4416	0.5631	0.3471	0.2346	3.0691	3.4334	4.5328	0.5948	0.3636	0.2731	0.3429	72.5368	24.6030	0.6944	-0.2397	-1.0060
395.9920	0.9973	-2.1160	-0.0272	-0.7222	1.4714	0.1893	1.1216	-0.7919	1.6021	0.7636	0.2626	0.1969	3.6445	3.4618	4.6039	0.6002	0.3654	0.2248	3.0661	3.4535	4.5029	0.5906	0.3627	0.2667	0.3072	72.7626	24.3169	0.6431	-0.2399	-1.0060
396.0040	1.0108	-2.1255	-0.0079	-0.7129	1.4745	0.1914	1.1221	-0.7929	1.6058	0.7683	0.2620	0.1713	3.5315	3.6682	4.3368	0.5259	0.2251	0.2828	3.0625	3.4765	4.4662	0.5856	0.3615	0.2591	0.2642	73.0189	23.9646	0.5805	-0.2402	-1.0060
396.0140	1.0219	-2.1334	0.0080	-0.7052	1.4771	0.1931	1.1222	-0.7899	1.6023	0.7632	0.2526	0.1611	3.5567	3.4772	4.5535	0.5609	0.3371	0.1733	3.0595	3.4963	4.4365	0.5814	0.3605	0.2527	0.2289	73.2402	23.6799	0.5291	-0.2406	-1.0060
396.0260	1.0355	-2.1429	0.0274	-0.6961	1.4800	0.1948	1.1237	-0.7887	1.6015	0.7754	0.2516	0.1399	3.6303	3.6410	4.2106	0.5525	0.3325	0.1936	3.0559	3.5182	4.3993	0.5764	0.3593	0.2450	0.1860	73.4840	23.3228	0.4666	-0.2410	-1.0060
396.0360	1.0468	-2.1508	0.0432	-0.6884	1.4826	0.1961	1.1217	-0.7866	1.5935	0.7774	0.2465	0.1185	3.2823	3.5241	4.7198	0.6434	0.3191	0.2860	3.0529	3.5361	4.3690	0.5722	0.3583	0.2386	0.1509	73.6836	23.0312	0.4151	-0.2415	-1.0060
396.0460	1.0579	-2.1587	0.0593	-0.6804	1.4850	0.1972	1.1205	-0.7869	1.5996	0.7802	0.2420	0.1067	3.7276	3.7480	4.1007	0.5281	0.3195	0.1892	3.0499	3.5531	4.3375	0.5679	0.3573	0.2322	0.1157	73.8709	22.7287	0.3617	-0.2420	-1.0060
396.0560	1.0692	-2.1664	0.0753	-0.6727	1.4873	0.1982	1.1226	-0.7832	1.5957	0.7756	0.2338	0.0927	3.4359	3.7415	4.3943	0.6036	0.3905	0.1615	3.0469	3.5697	4.3060	0.5636	0.3563	0.2258	0.0806	74.0545	22.4267	0.3092	-0.2425	-1.0060
396.0660	1.0803	-2.1743	0.0912	-0.6650	1.4897	0.1990	1.1206	-0.7815	1.5935	0.7897	0.2354	0.0728	3.8691	3.5637	4.1087	0.5410	0.2929	0.1807	3.0440	3.5851	4.2740	0.5593	0.3552	0.2195	0.0458	74.2231	22.1194	0.2560	-0.2431	-1.0060
396.0780	1.0938	-2.1836	0.1104	-0.6554	1.4925	0.1997	1.1235	-0.7809	1.5927	0.7943	0.2264	0.0533	3.6140	3.7248	4.0474	0.5702	0.3855	0.1354	3.0405	3.6037	4.2357	0.5541	0.3540	0.2118	0.0042	74.4270	21.7516	0.1923	-0.2438	-1.0060
396.0880	1.1051	-2.1914	0.1263	-0.6473	1.4948	0.2002	1.1220	-0.7777	1.5923	0.7895	0.2251	0.0392	3.2787	3.9556	3.8974	0.4843	0.4118	0.1334	2.9935	3.7991	4.2123	0.5350	0.3539	0.2179	-0.5539	76.7378	21.5346	-0.0150	-0.2356	-0.8797
396.0980	1.1163	-2.1992	0.1422	-0.6396	1.4971	0.2005	1.1183	-0.7718	1.5859	0.7897	0.2242	0.0228	3.7580	3.5409	3.9776	0.5911	0.3155	0.1504	2.9896	3.8148	4.1793	0.5301	0.3529	0.2123	-0.5967	76.8953	21.2241	-0.0687	-0.2364	-0.8797
396.1100	1.1297	-2.2084	0.1612	-0.6302	1.4997	0.2006	1.1216	-0.7714	1.5753	0.7928	0.2175	0.0055	3.4933	3.9429	4.3127	0.5759	0.3033	0.0683	2.9849	3.8315	4.1386	0.5241	0.3517	0.0400	-0.6471	77.0578	20.8414	-0.1343	-0.2374	-0.8797
396.1200	1.1408	-2.2161	0.1770	-0.6221	1.5019	0.2006	1.1210	-0.7688	1.5793	0.7936	0.2134	-0.0195	3.6299	3.9921	4.0239	0.5439	0.3474	-0.1485	2.9811	3.8450	4.1044	0.5191	0.3507	-0.3729	-0.6887	77.1881	20.5195	-0.1893	-0.2382	-0.8797
396.1300	1.1520	-2.2238	0.1927	-0.6141	1.5040	0.2003	1.1209	-0.7640	1.5739	0.7872	0.2090	-0.0298	3.5009	3.9199	3.9707	0.5172	0.3655	-0.1168	2.9772	3.8587	4.0706	0.5141	0.3497	-0.3785	-0.7300	77.3212	20.2016	-0.2441	-0.2391	-0.8797
396.1420	1.1656	-2.2330	0.2117	-0.6047	1.5065	0.1999	1.1201	-0.7606	1.5723	0.7923	0.2089	-0.0390	3.2939	3.9492	4.0006	0.5163	0.2063	-0.2073	2.9726	3.8747	4.0296	0.5082	0.3485	-0.3853	-0.7794	77.4756	19.8162	-0.3091	-0.2402	-0.8797
396.1520	1.1768	-2.2405	0.2273	-0.5968	1.5086	0.1994	1.1156	-0.7549	1.5655	0.7976	0.1971	-0.0502	3.4079	3.9853	4.0608	0.4619	0.3600	-0.2727	2.9689	3.8862	3.9948	0.5032	0.3475	-0.3909	-0.8195	77.5820	19.4881	-0.3640	-0.2412	-0.8797
396.1640	1.1901	-2.2496	0.2461	-0.5871	1.5110	0.1987	1.1188	-0.7539	1.5656	0.7978	0.1975	-0.0691	3.4043	4.1564	3.8081	0.4394	0.3301	-0.2737	2.9645	3.8994	3.9528	0.4972	0.3463	-0.3976	-0.8671	77.7029	19.0921	-0.4299	-0.2423	-0.8797
396.1740	1.2013	-2.2571	0.2617	-0.5793	1.5130	0.1980	1.1178	-0.7492	1.5635	0.7895	0.1928	-0.0813	3.5685	3.8199	3.8620	0.5420	0.3233	-0.3244	2.9609	3.9097	3.9176	0.4923	0.3453	-0.4033	-0.9060	77.7951	18.7602	-0.4845	-0.2434	-0.8797
396.1860	1.2146	-2.2661	0.2806	-0.5699	1.5152	0.1969	1.1180	-0.7448	1.5581	0.7968	0.1908	-0.1013	3.6006	4.2342	3.7028	0.4914	0.3366	-0.3416	2.9141	4.0892	3.8920	0.4729	0.3457	-0.3936	-1.4581	79.8979	18.5295	-0.6906	-0.2276	-0.7110
396.1960	1.2260	-2.2735	0.2960	-0.5619	1.5171	0.1958	1.1185	-0.7386	1.5521	0.7916	0.1837	-0.1165	3.2941	3.9414	3.7512	0.5550	0.3917	-0.2643	2.9095	4.0989	3.8555	0.4674	0.3448	-0.3981	-1.5039	79.9700	18.1905	-0.7459	-0.2287	-0.7110
396.2060	1.2371	-2.2808	0.3115	-0.5538	1.5189	0.1946	1.1144	-0.7367	1.5493	0.7910	0.1836	-0.1237	3.3641	4.2645	3.7809	0.4485	0.4583	-0.3384	2.9051	4.1080	3.8186	0.4618	0.3438	-0.4027	-1.5490	80.0339	17.8469	-0.8020	-0.2298	-0.7110
396.2180	1.2504	-2.2896	0.3301	-0.5444	1.5211	0.1930	1.1129	-0.7309	1.5433	0.7915	0.1871	-0.1386	3.5060	4.2924	3.8063	0.4028	0.3057	-0.3339	2.8998	4.1171	3.7733	0.4551	0.3427	-0.4081	-1.6018	80.0893	17.4257	-0.8687	-0.2312	-0.7111
396.2280	1.2616	-2.2968	0.3455	-0.5366	1.5229	0.1916	1.1133	-0.7241	1.5380	0.7853	0.1792	-0.1518	3.4205	4.1878	3.6619	0.4751	0.3588	-0.3314	2.8955	4.1245	3.7359	0.4497	0.3418	-0.4127	-1.6451	80.1334	17.0773	-0.9234	-0.2324	-0.7111
396.2380	1.2727	-2.3040	0.3609	-0.5287	1.5247	0.1900	1.1117	-0.7197	1.5351	0.7855	0.1754	-0.1629	3.5473	3.9608	3.7040	0.4466	0.4410	-0.3031	2.8912	4.1312	3.6981	0.4442	0.3408	-0.4172	-1.6875	80.1689	16.7251	-0.9786	-0.2336	-0.7111
396.2500	1.2861	-2.3127	0.3793	-0.5193	1.5267	0.1880	1.1133	-0.7157	1.5303	0.7783	0.1783	-0.1752	3.3426	4.2144	3.5512	0.4322	0.3340	-0.3548	2.8861	4.1391	3.6528	0.4376	0.3397	-0.4227	-1.7377	80.2101	16.3034	-1.0441	-0.2350	-0.7111
396.2600	1.2972	-2.3198	0.3946	-0.5116	1.5284	0.1861	1.1099	-0.7086	1.5260	0.7809	0.1725	-0.1889	3.2453	3.9728	3.5227	0.4712	0.2959	-0.3829	2.8820	4.1446	3.6145	0.4322	0.3387	-0.4272	-1.7785	80.2310	15.9464	-1.0983	-0.2363	-0.7111
396.2700	1.3083	-2.3268	0.4099	-0.5038	1.5302	0.1842	1.1092	-0.7048	1.5222	0.7753	0.1692	-0.1985	3.2866	4.2492	3.4078	0.4814	0.2875	-0.3620	2.8780	4.1485	3.5757	0.4268	0.3378	-0.4318	-1.8176	80.2331	15.5848	-1.1527	-0.2375	-0.7111
396.2800	1.3195	-2.3338	0.4250	-0.4959	1.5318	0.1821	1.1085	-0.7011	1.5162	0.7744	0.1632	-0.2105	3.2971	4.2727	3.4546	0.4453	0.3017	-0.3929	2.8569	4.2126	3.5456	0.4166	0.3377	-0.4288	-2.0616	80.9554	15.3091	-1.2583	-0.2296	-0.6311
396.2900	1.3305	-2.3408	0.4402	-0.4881	1.5333	0.1800	1.1054	-0.6964	1.5130	0.7699	0.1566	-0.2230	3.7768	4.3860	3.3200	0.4132	0.3828	-0.2953	2.8304	4.2934	3.5173	0.4046	0.3379	-0.4227	-2.3671	81.8678	15.0539	-1.3789	-0.2192	-0.5292
396.3020	1.3437	-2.3492	0.4583	-0.4790	1.5353	0.1772	1.1063	-0.6882	1.5044	0.7682	0.1558	-0.2320	3.4974	4.3118	3.3491	0.3884	0.3048	-0.3111	2.8247	4.2982	3.4699	0.3977	0.3369	-0.4268	-2.4200	81.8580	14.6152	-1.4430	-0.2209	-0.5292
396.3120	1.3548	-2.3561	0.4733	-0.4714	1.5368	0.1749	1.1071	-0.6812	1.4994	0.7636	0.1579	-0.2421	3.2009	4.2113	3.4035	0.3835	0.2300	-0.3072	2.8201	4.3011	3.4301	0.3920	0.3360	-0.4302	-2.4626	81.8379	14.2468	-1.4963	-0.2222	-0.5292
396.3220	1.3658	-2.3628	0.4883	-0.4636	1.5384	0.1724	1.1048	-0.6758	1.4958	0.7598	0.1470	-0.2461	3.3641	4.1126	3.1877	0.3443	0.2520	-0.3750	2.8157	4.3025	3.3885	0.3862	0.3351	-0.4336	-2.5033	81.7996	13.8711	-1.5500	-0.2235	-0.5293
396.3340	1.3791	-2.3709	0.5061	-0.4546	1.5401	0.1693	1.1048	-0.6715	1.4892	0.7461	0.1407	-0.2576	3.0862	4.4343	3.2429	0.4200	0.3785	-0.3021	2.8105	4.3036	3.3387	0.3795	0.3341	-0.4376	-2.5508	81.7455	13.4225	-1.6130	-0.2251	-0.5293
396.3440	1.3901	-2.3775	0.5211	-0.4473	1.5415	0.1667	1.0998	-0.6645	1.4824	0.7505	0.1408	-0.2643	3.2836	4.5061	3.2825	0.4532	0.3192	-0.3898	2.8062	4.3039	3.2966	0.3739	0.3332	-0.4410	-2.5894	81.6939	13.0437	-1.6647	-0.2264	-0.5293
396.3560	1.4032	-2.3855	0.5387	-0.4382	1.5432	0.1634	1.0989	-0.6566	1.4779	0.7480	0.1378	-0.2746	3.6757	4.2878	3.1614	0.3621	0.2827	-0.3400	2.8011	4.3047	3.2470	0.3673	0.3322	-0.4451	-2.6350	81.6366	12.5967	-1.7262	-0.2280	-0.5293
396.3660	1.4143	-2.3921	0.5535	-0.4307	1.5446	0.1606	1.1034	-0.6504	1.4736	0.7408	0.1341	-0.2826	3.0186	4.3301	3.1069	0.3716	0.2818	-0.3793	2.7971	4.3040	3.2050	0.3617	0.3313	-0.4484	-2.6711	81.5730	12.2175	-1.7775	-0.2294	-0.5293
396.3760	1.4253	-2.3985	0.5683	-0.4233	1.5460	0.1578	1.0987	-0.6450	1.4711	0.7361	0.1321	-0.2905	3.0859	4.4108	2.9026	0.3512	0.2679	-0.3752	2.7932	4.3015	3.1619	0.3562	0.3305	-0.4518	-2.7052	81.4886	11.8283	-1.8288	-0.2307	-0.5293
396.3880	1.4386	-2.4062	0.5859	-0.4146	1.5475	0.1542	1.0954	-0.6345	1.4589	0.7299	0.1261	-0.3078	2.9177	4.9877	3.0663	0.3301	0.2735	-0.3571	2.6456	4.8601	3.1632	0.3221	0.3219	-0.4600	-4.4460	88.0713	11.9050	-2.1770	-0.3107	-0.5708
396.3980	1.4494	-2.4125	0.6003	-0.4073	1.5487	0.1511	1.0911	-0.6225	1.4502	0.7241	0.1195	-0.3142	3.1785	4.6893	3.1005	0.2825	0.3609	-0.3968	2.6388	4.8583	3.1155	0.3155	0.3207	-0.4636	-4.5009	87.9479	11.4959	-2.2302	-0.3123	-0.5708
396.4100	1.4625	-2.4198	0.6178	-0.3986	1.5501	0.1473	1.0892	-0.6126	1.4374	0.7072	0.1183	-0.3234	3.3605	5.0218	3.0348	0.2674	0.3528	-0.4135	2.6310	4.8541	3.0572	0.3075	0.3193	-0.4680	-4.5633	87.7769	10.9934	-2.2936	-0.3141	-0.5708
396.4200	1.4735	-2.4259	0.6321	-0.3917	1.5514	0.1439	1.0907	-0.6032	1.4323	0.6964	0.1193	-0.3385	2.9526	5.0895	2.7653	0.3460	0.3104	-0.3865	2.6246	4.8500	3.0087	0.3010	0.3181	-0.4717	-4.6132	87.6268	10.5762	-2.3451	-0.3156	-0.5708
396.4300	1.4842	-2.4318	0.6463	-0.3848	1.5525	0.1405	1.0865	-0.5921	1.4186	0.6925	0.1157	-0.3433	3.0990	5.0247	2.9865	0.3146	0.2626	-0.3848	2.6184	4.8455	2.9603	0.2947	0.3169	-0.4753	-4.6615	87.4716	10.1596	-2.3955	-0.3171	-0.5708
396.4400	1.4951	-2.4377	0.6606	-0.3779	1.5536	0.1370	1.0840	-0.5803	1.4138	0.6866	0.1068	-0.3520	3.1031	4.7911	2.9188	0.2925	0.3264	-0.4061	2.6124	4.8400	2.9115	0.2883	0.3158	-0.4790	-4.7076	87.3054	9.7391	-2.4457	-0.3186	-0.5708
396.4520	1.5082	-2.4445	0.6774	-0.3697	1.5548	0.1327	1.0807	-0.5683	1.4012	0.6708	0.0995	-0.3678	2.7578	4.9159	2.8178	0.3277	0.3971	-0.3410	2.6054	4.8325	2.8529	0.2807	0.3144	-0.4833	-4.7601	87.0943	9.2340	-2.5050	-0.3202	-0.5708
396.4620	1.5189	-2.4501	0.6914	-0.3630	1.5558	0.1290	1.0755	-0.5576	1.3970	0.6616	0.0986	-0.3741	3.0487	4.8368	2.5074	0.2436	0.3856	-0.4103	2.5998	4.8251	2.8036	0.2745	0.3132	-0.4870	-4.8013	86.9046	8.8083	-2.5538	-0.3216	-0.5709
396.4720	1.5297	-2.4557	0.7053	-0.3565	1.5568	0.1253	1.0739	-0.5474	1.3852	0.6527	0.0980	-0.3834	3.3231	4.9710	2.5960	0.2839	0.3553	-0.4106	2.5943	4.8177	2.7545	0.2684	0.3120	-0.4906	-4.8413	86.7147	8.3851	-2.6011	-0.3229	-0.5709
396.4820	1.5405	-2.4610	0.7191	-0.3501	1.5577	0.1214	1.0754	-0.5352	1.3749	0.6442	0.0945	-0.3921	2.8656	5.0088	2.7332	0.2974	0.3255	-0.3829	2.4909	5.0653	2.7479	0.2439	0.3128	-0.4655	-6.0499	89.5742	8.3820	-2.8451	-0.3033	-0.2667
396.4920	1.5510	-2.4663	0.7327	-0.3437	1.5587	0.1174	1.0698	-0.5211	1.3670	0.6336	0.0892	-0.3987	3.1528	4.8677	2.6104	0.2328	0.3421	-0.3310	2.4841	5.0563	2.6967	0.2371	0.3118	-0.4672	-6.0955	89.3462	7.9450	-2.8925	-0.3048	-0.2667
396.5040	1.5640	-2.4725	0.7492	-0.3360	1.5597	0.1125	1.0677	-0.5083	1.3562	0.6163	0.0837	-0.4044	3.0405	5.1658	2.3598	0.1639	0.3225	-0.3679	2.4762	5.0439	2.6343	0.2291	0.3105	-0.4692	-6.1461	89.0530	7.4118	-2.9488	-0.3063	-0.2667
396.5140	1.5746	-2.4775	0.7627	-0.3300	1.5605	0.1086	1.0627	-0.4937	1.3440	0.6020	0.0783	-0.4024	2.6481	5.0725	2.3804	0.2439	0.3319	-0.4225	2.4698	5.0411	2.5824	0.2226	0.3095	-0.4709	-6.1861	88.8022	6.9677	-2.9940	-0.3076	-0.2667
396.5260	1.5873	-2.4833	0.7787	-0.3229	1.5614	0.1036	1.0559	-0.4799	1.3316	0.5956	0.0763	-0.4083	3.0951	5.2330	2.4607	0.1999	0.2783	-0.3890	2.4623	5.0449	2.5204	0.2149	0.3082	-0.4730	-6.2315	88.4954	6.4382	-3.0468	-0.3091	-0.2667
396.5360	1.5978	-2.4881	0.7919	-0.3171	1.5621	0.0995	1.0569	-0.4685	1.3245	0.5781	0.0730	-0.4148	2.9294	5.3364	2.4306	0.2486	0.2942	-0.3928	2.4563	5.0475	2.4689	0.2086	0.3072	-0.4747	-6.2669	88.2321	5.9984	-3.0898	-0.3103	-0.2667
396.5460	1.6083	-2.4926	0.8053	-0.3113	1.5629	0.0954	1.0522	-0.4560	1.3124	0.5649	0.0679	-0.4186	2.9855	5.2758	2.3546	0.2057	0.3041	-0.4078	2.4506	5.0480	2.4159	0.2023	0.3061	-0.4764	-6.2982	87.9442	5.5440	-3.1328	-0.3114	-0.2667
396.5580	1.6210	-2.4980	0.8209	-0.3045	1.5636	0.0903	1.0468	-0.4405	1.3016	0.5491	0.0618	-0.4249	3.0294	5.3473	2.0333	0.1527	0.3275	-0.4055	2.4439	5.0488	2.3532	0.1949	0.3049	-0.4784	-6.3342	87.6012	5.0073	-3.1826	-0.3127	-0.2667
396.5680	1.6315	-2.5022	0.8338	-0.2992	1.5642	0.0861	1.0454	-0.4259	1.2889	0.5344	0.0563	-0.4350	2.5997	5.1124	2.4125	0.2135	0.3794	-0.3566	2.4385	5.0488	2.3010	0.1888	0.3039	-0.4801	-6.3619	87.3077	4.5602	-3.2226	-0.3137	-0.2667
396.5800	1.6439	-2.5072	0.8493	-0.2928	1.5649	0.0808	1.0373	-0.4126	1.2814	0.5273	0.0545	-0.4397	2.8070	5.1787	2.0018	0.1803	0.3548	-0.3412	2.3836	5.1419	2.2555	0.1746	0.3034	-0.4693	-6.9744	88.0669	4.1930	-3.3457	-0.3066	-0.1299
396.5900	1.6542	-2.5113	0.8621	-0.2876	1.5654	0.0765	1.0359	-0.3976	1.2687	0.5103	0.0532	-0.4340	2.9194	5.2407	2.0343	0.1523	0.3488	-0.3877	2.3153	5.2621	2.2240	0.1591	0.3035	-0.4528	-7.7438	89.1740	3.9548	-3.4818	-0.2971	0.0444
396.6020	1.6667	-2.5159	0.8773	-0.2815	1.5660	0.0712	1.0329	-0.3794	1.2566	0.4957	0.0469	-0.4326	2.4514	5.0372	1.9274	0.1027	0.3596	-0.3298	2.3078	5.2611	2.1587	0.1497	0.3024	-0.4525	-7.7740	88.7630	3.3983	-3.5277	-0.2982	0.0444
396.6120	1.6769	-2.5197	0.8897	-0.2766	1.5665	0.0669	1.0245	-0.3693	1.2432	0.4756	0.0475	-0.4290	2.8437	5.7046	1.9982	0.1012	0.2942	-0.3701	2.3016	5.2605	2.1051	0.1404	0.3014	-0.4522	-7.7977	88.4231	2.9427	-3.5643	-0.2991	0.0444
396.6240	1.6892	-2.5240	0.9045	-0.2711	1.5670	0.0618	1.0211	-0.3512	1.2302	0.4589	0.0428	-0.4289	2.8501	5.5167	2.2020	0.0973	0.2504	-0.3877	2.2946	5.2584	2.0404	0.1295	0.3004	-0.4519	-7.8223	87.9988	2.3921	-3.6070	-0.3001	0.0444
396.6340	1.6993	-2.5274	0.9167	-0.2666	1.5675	0.0575	1.0173	-0.3340	1.2237	0.4441	0.0393	-0.4304	2.5156	5.2398	1.8458	0.1209	0.2533	-0.3953	2.2890	5.2556	1.9861	0.1205	0.2994	-0.4516	-7.8397	87.6333	1.9301	-3.6414	-0.3008	0.0444
396.6440	1.7094	-2.5307	0.9289	-0.2622	1.5679	0.0533	1.0114	-0.3217	1.2119	0.4301	0.0349	-0.4310	2.8494	5.5581	1.9739	0.1379	0.2296	-0.4039	2.2836	5.2525	1.9318	0.1115	0.2985	-0.4513	-7.8551	87.2635	1.4675	-3.6749	-0.3016	0.0443
396.6560	1.7216	-2.5343	0.9434	-0.2572	1.5682	0.0481	1.0076	-0.3025	1.2026	0.4146	0.0288	-0.4309	2.5853	5.1785	1.5468	0.0853	0.2226	-0.3982	2.2775	5.2471	1.8661	0.1009	0.2975	-0.4509	-7.8692	86.7994	0.9069	-3.7142	-0.3023	0.0443
396.6660	1.7316	-2.5373	0.9554	-0.2531	1.5685	0.0437	1.0013	-0.2896	1.1879	0.3981	0.0255	-0.4286	2.2895	5.2940	1.7698	0.0585	0.2451	-0.3606	2.2726	5.2416	1.8110	0.0921	0.2966	-0.4507	-7.8781	86.4011	0.4367	-3.7460	-0.3029	0.0443
396.6780	1.7435	-2.5406	0.9696	-0.2485	1.5687	0.0385	0.9920	-0.2725	1.1779	0.3783	0.0217	-0.4257	2.8840	5.1704	1.4437	0.0316	0.2464	-0.3540	2.2669	5.2351	1.7456	0.0817	0.2955	-0.4503	-7.8871	85.9245	-0.1211	-3.7827	-0.3035	0.0443
396.6880	1.7535	-2.5432	0.9812	-0.2448	1.5689	0.0343	0.9913	-0.2588	1.1654	0.3572	0.0186	-0.4215	2.4698	5.5590	1.5611	0.1159	0.2629	-0.3020	2.1483	5.3693	1.7216	0.0612	0.2958	-0.4233	-9.2457	87.1778	-0.2836	-3.9336	-0.2922	0.3158
396.7000	1.7652	-2.5461	0.9952	-0.2405	1.5692	0.0293	0.9793	-0.2389	1.1558	0.3417	0.0155	-0.4155	2.8182	5.0851	1.4778	0.0309	0.2637	-0.3660	2.1417	5.3620	1.6549	0.0502	0.2949	-0.4208	-9.2486	86.6630	-0.8521	-3.9681	-0.2926	0.3158
396.7100	1.7751	-2.5484	1.0067	-0.2372	1.5693	0.0252	0.9759	-0.2286	1.1440	0.3220	0.0129	-0.4124	2.6766	5.7868	1.2680	0.0896	0.2676	-0.3634	2.1363	5.3555	1.5993	0.0410	0.2941	-0.4188	-9.2487	86.2285	-1.3247	-3.9957	-0.2929	0.3158
396.7220	1.7868	-2.5510	1.0203	-0.2335	1.5694	0.0203	0.9705	-0.2033	1.1250	0.3056	0.0096	-0.4065	2.1620	5.2389	1.7025	0.0804	0.3044	-0.3517	2.1302	5.3468	1.5328	0.0302	0.2872	-0.4164	-9.2456	85.6961	-1.8908	-4.0272	-0.2932	0.3158
396.7320	1.7964	-2.5529	1.0315	-0.2305	1.5695	0.0163	0.9615	-0.1932	1.1185	0.2942	0.0033	-0.4019	2.5905	5.5130	1.1607	-0.0481	0.2757	-0.3516	2.1253	5.3390	1.4773	0.0213	0.1914	-0.4144	-9.2408	85.2465	-2.3629	-4.0527	-0.2934	0.3158
396.7440	1.8078	-2.5551	1.0448	-0.2272	1.5695	0.0115	0.9555	-0.1736	1.1005	0.2697	0.0006	-0.3954	2.7853	5.5512	1.5042	0.0130	0.2242	-0.3653	2.1196	5.3292	1.4111	0.0107	0.0765	-0.4120	-9.2326	84.7016	-2.9253	-4.0818	-0.2935	0.3158
396.7540	1.8175	-2.5567	1.0559	-0.2246	1.5695	0.0075	0.9529	-0.1563	1.0923	0.2553	-0.0002	-0.3896	2.3237	5.4490	1.3964	0.0147	0.1478	-0.3317	2.1151	5.3202	1.3555	0.0019	-0.0193	-0.4099	-9.2231	84.2374	-3.3989	-4.1053	-0.2935	0.3158
396.7640	1.8270	-2.5582	1.0668	-0.2221	1.5695	0.0037	0.9419	-0.1423	1.0876	0.2359	-0.0021	-0.3869	2.5754	5.3163	0.9479	-0.0188	0.0366	-0.2953	2.1107	5.3106	1.3000	-0.0067	-0.1144	-0.4079	-9.2115	83.7660	-3.8712	-4.1279	-0.2935	0.3158
396.7760	1.8382	-2.5598	1.0796	-0.2194	1.5695	-0.0009	0.9340	-0.1250	1.0671	0.2126	-0.0069	-0.3765	2.8341	5.1213	1.2722	0.0358	0.0175	-0.3615	2.6661	3.5969	1.1603	0.0972	-0.1869	-0.4353	-2.4992	62.8986	-5.1750	-2.9410	-0.0890	0.0000
396.7860	1.8475	-2.5610	1.0903	-0.2172	1.5694	-0.0047	0.9377	-0.1222	1.0680	0.2066	-0.0071	-0.3722	1.8875	6.2975	1.1005	-0.0766	-0.1032	-0.3389	1.9862	5.3802	1.2047	-0.0313	-0.2706	-0.3837	-10.5866	83.9980	-4.6859	-4.2709	-0.2955	0.5307
396.7980	1.8586	-2.5622	1.1032	-0.2149	1.5693	-0.0091	0.9227	-0.0948	1.0567	0.1829	-0.0129	-0.3615	2.5366	5.2506	0.5550	-0.0715	-0.0869	-0.3462	1.9805	5.3672	1.1368	-0.0421	-0.3469	-0.3796	-10.5606	83.3923	-5.2625	-4.2952	-0.2951	0.5307
396.8080	1.8678	-2.5631	1.1136	-0.2132	1.5692	-0.0127	0.9168	-0.0794	1.0410	0.1639	-0.0119	-0.3573	2.7288	5.2907	0.8923	-0.0627	-0.1262	-0.2752	1.9757	5.3566	1.0812	-0.0510	-0.3477	-0.3762	-10.5383	82.8912	-5.7338	-4.3140	-0.2948	0.5307
396.8200	1.8788	-2.5639	1.1259	-0.2113	1.5691	-0.0168	0.9129	-0.0609	1.0257	0.1462	-0.0144	-0.3458	2.2244	5.2544	0.9490	-0.1193	-0.1999	-0.3123	1.9702	5.3430	1.0145	-0.0615	-0.3487	-0.3722	-10.5087	82.2794	-6.2982	-4.3354	-0.2944	0.5307
396.8300	1.8878	-2.5644	1.1361	-0.2100	1.5688	-0.0203	0.9010	-0.0458	1.0129	0.1259	-0.0177	-0.3346	2.2720	5.3217	0.9628	-0.0870	-0.2438	-0.2898	1.9657	5.3316	0.9595	-0.0702	-0.3495	-0.3688	-10.4828	81.7674	-6.7641	-4.3522	-0.2940	0.5307
396.8420	1.8986	-2.5648	1.1482	-0.2086	1.5686	-0.0242	0.8904	-0.0294	0.9998	0.1058	-0.0214	-0.3244	2.3485	5.7209	0.8341	-0.0974	-0.2894	-0.2985	1.9606	5.3168	0.8928	-0.0806	-0.3505	-0.3647	-10.4485	81.1410	-7.3290	-4.3715	-0.2935	0.5307
396.8520	1.9075	-2.5650	1.1582	-0.2077	1.5684	-0.0274	0.8854	-0.0131	0.9944	0.0878	-0.0240	-0.3190	2.2627	5.8294	0.5220	-0.1351	-0.3362	-0.2494	1.9565	5.7948	0.8377	-0.0891	-0.3513	-0.3613	-10.4187	80.6155	-7.7950	-4.3866	-0.2930	0.5307
396.8640	1.9180	-2.5650	1.1700	-0.2069	1.5681	-0.0311	0.8751	0.0165	0.9764	0.0645	-0.0289	-0.3036	2.2186	7.4622	0.8223	-0.0728	-0.3425	-0.3689	1.9517	8.0824	0.7719	-0.0993	-0.3522	-0.3572	-10.3810	79.9783	-8.3517	-4.4035	-0.2923	0.5307
396.8740	1.9267	-2.5647	1.1796	-0.2063	1.5679	-0.0341	0.8672	0.0257	0.9617	0.0474	-0.0334	-0.2957	2.6807	7.9181	0.9849	-0.1251	-0.4009	-0.3180	1.9479	8.0716	0.7166	-0.1077	-0.3530	-0.3538	-10.3469	79.4339	-8.8199	-4.4170	-0.2917	0.5307
396.8860	1.9371	-2.5643	1.1911	-0.2058	1.5675	-0.0376	0.8656	0.0314	0.9587	0.0316	-0.0371	-0.2943	1.7199	8.9107	0.6638	-0.1551	-0.3881	-0.2211	1.8213	8.1031	0.6648	-0.1214	-0.3547	-0.3335	-11.7865	79.4661	-9.2661	-4.4987	-0.3016	0.7116
396.8960	1.9456	-2.5639	1.2008	-0.2056	1.5670	-0.0404	0.8547	0.0605	0.9491	0.0134	-0.0417	-0.2792	1.9758	7.3240	0.4086	-0.1441	-0.3700	-0.2656	1.8169	8.0912	0.6090	-0.1597	-0.3555	-0.3289	-11.7412	78.8991	-9.7382	-4.5109	-0.3006	0.7116
396.9060	1.9541	-2.5631	1.2103	-0.2056	1.5667	-0.0432	0.8428	0.0744	0.9364	-0.0187	-0.0430	-0.2712	2.2145	7.4102	0.2299	-0.4293	-0.3820	-0.1965	1.8127	8.0791	0.5533	-0.7103	-0.3563	-0.3244	-11.6949	78.3294	-10.2083	-4.5223	-0.2996	0.7116
396.9180	1.9642	-2.5621	1.2213	-0.2060	1.5661	-0.0462	0.8339	0.0895	0.9240	-0.0374	-0.0507	-0.2485	2.1540	7.7414	0.0851	-0.4761	-0.3433	-0.2837	1.8077	8.0646	0.4874	-0.7208	-0.3572	-0.3189	-11.6388	77.6466	-10.7635	-4.5348	-0.2982	0.7116
396.9280	1.9725	-2.5611	1.2304	-0.2064	1.5655	-0.0487	0.8243	0.1056	0.9070	-0.0510	-0.0520	-0.2413	1.9360	7.8171	0.4145	-0.5619	-0.3434	-0.2128	1.8035	8.0527	0.4333	-0.7295	-0.3580	-0.3143	-11.5919	77.0801	-11.2183	-4.5443	-0.2971	0.7116
396.9400	1.9822	-2.5597	1.2414	-0.2070	1.5649	-0.0515	0.8104	0.1239	0.8945	-0.0704	-0.0530	-0.2247	2.1997	7.9163	0.2168	-0.6573	-0.3302	-0.2767	1.7987	8.0370	0.3676	-0.7399	-0.3589	-0.3089	-11.5325	76.3834	-11.7717	-4.5552	-0.2955	0.7116
396.9500	1.9902	-2.5583	1.2504	-0.2078	1.5643	-0.0538	0.8039	0.1395	0.8887	-0.0881	-0.0533	-0.2159	2.4352	8.0857	-0.1966	-0.8006	-0.3230	-0.1758	1.7948	8.0239	0.3134	-0.7485	-0.3597	-0.3043	-11.4824	75.8018	-12.2282	-4.5636	-0.2942	0.7116
396.9620	1.9999	-2.5564	1.2607	-0.2091	1.5637	-0.0562	0.7969	0.1640	0.8654	-0.1185	-0.0571	-0.1980	2.0588	7.7929	0.2918	-0.6982	-0.3420	-0.2502	1.7901	8.0078	0.2491	-0.7587	-0.3606	-0.2989	-11.4218	75.1000	-12.7672	-4.5724	-0.2927	0.7116
396.9720	2.0078	-2.5547	1.2694	-0.2103	1.5631	-0.0581	0.7864	0.1780	0.8539	-0.1361	-0.0610	-0.1915	1.7494	7.9266	0.5128	-0.7260	-0.3550	-0.2210	1.7863	7.9942	0.1961	-0.7671	-0.3613	-0.2943	-11.3708	74.5136	-13.2117	-4.5790	-0.2914	0.7116
396.9840	2.0171	-2.5525	1.2796	-0.2121	1.5623	-0.0603	0.7728	0.1878	0.8513	-0.1482	-0.0620	-0.1767	2.0127	8.5062	-0.1314	-0.9082	-0.4289	-0.2280	1.6575	7.9725	0.1327	-0.7784	-0.3639	-0.2765	-12.8099	73.8456	-13.7603	-4.6195	-0.3094	0.8521
396.9940	2.0248	-2.5504	1.2881	-0.2138	1.5617	-0.0619	0.7641	0.2162	0.8385	-0.1782	-0.0690	-0.1611	2.0461	7.5416	0.0556	-0.7144	-0.3779	-0.2790	1.6532	7.9571	0.0792	-0.7870	-0.3647	-0.2710	-12.7455	73.2391	-14.2076	-4.6252	-0.3077	0.8521
397.0060	2.0340	-2.5477	1.2981	-0.2161	1.5608	-0.0638	0.7517	0.2300	0.8194	-0.1984	-0.0732	-0.1510	1.6975	7.8667	0.1032	-0.7255	-0.4043	-0.1800	1.6482	7.9378	0.0149	-0.7972	-0.3657	-0.2645	-12.6668	72.5010	-14.7460	-4.6313	-0.3055	0.8521
397.0160	2.0414	-2.5453	1.3063	-0.2182	1.5600	-0.0651	0.7379	0.2461	0.8121	-0.2147	-0.0763	-0.1302	1.4875	7.9732	-0.1692	-0.7807	-0.3990	-0.2826	1.6440	7.9216	-0.0382	-0.8056	-0.3664	-0.2590	-12.6011	71.8848	-15.1897	-4.6358	-0.3034	0.8521
397.0280	2.0501	-2.5422	1.3159	-0.2209	1.5592	-0.0666	0.7233	0.2666	0.7979	-0.2398	-0.0797	-0.1161	2.3686	7.7542	-0.3668	-0.8220	-0.3893	-0.2437	1.6390	7.9016	-0.1013	-0.8156	-0.3674	-0.2525	-12.5217	71.1388	-15.7166	-4.6405	-0.3011	0.8521
397.0380	2.0573	-2.5394	1.3237	-0.2235	1.5583	-0.0677	0.7177	0.2842	0.7828	-0.2622	-0.0827	-0.1038	1.9878	7.7312	-0.0668	-0.7308	-0.3803	-0.2162	1.6347	7.8852	-0.1530	-0.8239	-0.3682	-0.2470	-12.4563	70.5210	-16.1472	-4.6437	-0.2991	0.8521
397.0500	2.0658	-2.5358	1.3331	-0.2268	1.5573	-0.0688	0.7057	0.3030	0.7702	-0.2808	-0.0866	-0.0851	1.7579	7.6506	-0.2400	-0.7986	-0.4131	-0.1904	1.6298	7.8645	-0.2154	-0.8338	-0.3691	-0.2405	-12.3763	69.7657	-16.6662	-4.6471	-0.2966	0.8521
397.0600	2.0728	-2.5327	1.3409	-0.2297	1.5564	-0.0696	0.6949	0.3186	0.7643	-0.3003	-0.0929	-0.0690	1.6777	7.8402	-0.6868	-0.8374	-0.3432	-0.2478	1.6258	7.8460	-0.2678	-0.8421	-0.3698	-0.2350	-12.3079	69.1220	-17.1039	-4.6495	-0.2944	0.8521
397.0700	2.0796	-2.5294	1.3484	-0.2328	1.5554	-0.0702	0.6813	0.3360	0.7488	-0.3253	-0.0972	-0.0560	2.1624	7.6499	-0.5414	-0.8542	-0.3090	-0.2527	1.6217	7.8278	-0.3191	-0.8502	-0.3706	-0.2296	-12.2408	68.4824	-17.5294	-4.6514	-0.2922	0.8521
397.0820	2.0876	-2.5252	1.3572	-0.2369	1.5543	-0.0707	0.6727	0.3578	0.7331	-0.3520	-0.0965	-0.0423	2.5072	6.3916	-0.3378	-0.6695	-0.3065	-0.2437	1.4951	7.7541	-0.3913	-0.8590	-0.3741	-0.2146	-13.6248	67.1399	-18.1533	-4.6508	-0.3178	0.9476
397.0920	2.0943	-2.5215	1.3646	-0.2404	1.5533	-0.0711	0.6617	0.3690	0.7221	-0.3692	-0.0991	-0.0277	1.5582	7.4807	-0.4273	-0.7428	-0.3527	-0.1637	1.4904	7.7335	-0.4426	-0.8671	-0.3749	-0.2085	-13.5442	66.4841	-18.5792	-4.6521	-0.3150	0.9476
397.1040	2.1022	-2.5169	1.3733	-0.2449	1.5521	-0.0713	0.6414	0.3888	0.7157	-0.3880	-0.1030	-0.0075	1.2471	7.1982	-1.0173	-0.9140	-0.4288	-0.1528	1.4848	7.7085	-0.5038	-0.8768	-0.3759	-0.0691	-13.4482	65.6954	-19.0855	-4.6532	-0.3118	0.9476
397.1140	2.1085	-2.5129	1.3802	-0.2490	1.5510	-0.0712	0.6254	0.4035	0.7001	-0.4129	-0.1110	0.0166	1.8124	7.4390	-0.8557	-0.7904	-0.3654	0.1263	1.4801	7.6879	-0.5537	-0.8848	-0.3767	0.3776	-13.3696	65.0401	-19.4969	-4.6534	-0.3089	0.9476
397.1240	2.1147	-2.5087	1.3871	-0.2533	1.5499	-0.0710	0.6168	0.4191	0.6825	-0.4298	-0.1176	0.0286	1.7349	7.2544	-0.3763	-0.7465	-0.2993	0.1458	1.4753	7.6663	-0.6036	-0.8928	-0.3775	0.3836	-13.2904	64.3725	-19.9087	-4.6534	-0.3060	0.9476
397.1360	2.1221	-2.5035	1.3954	-0.2587	1.5485	-0.0706	0.6024	0.4370	0.6713	-0.4460	-0.1200	0.0403	1.4341	7.3102	-0.7812	-0.8126	-0.2884	0.2184	1.4696	7.6398	-0.6634	-0.9023	-0.3785	0.3909	-13.1959	63.5663	-20.4017	-4.6530	-0.3024	0.9476
397.1460	2.1280	-2.4991	1.4021	-0.2632	1.5473	-0.0702	0.5888	0.4523	0.6647	-0.4640	-0.1177	0.0557	1.2108	7.5348	-1.1369	-0.9128	-0.3513	0.2373	1.4648	7.6179	-0.7127	-0.9102	-0.3793	0.3969	-13.1182	62.8951	-20.8074	-4.6523	-0.2994	0.9476
397.1560	2.1337	-2.4945	1.4086	-0.2679	1.5461	-0.0695	0.5731	0.4691	0.6493	-0.4924	-0.1220	0.0686	1.7569	7.5674	-0.9595	-0.8654	-0.3826	0.2810	1.4599	7.5955	-0.7613	-0.9181	-0.3801	0.4029	-13.0412	62.2181	-21.2053	-4.6512	-0.2964	0.9476
397.1660	2.1393	-2.4896	1.4149	-0.2730	1.5448	-0.0687	0.5635	0.4873	0.6323	-0.5151	-0.1283	0.0854	1.9358	7.1456	-0.7324	-0.8089	-0.3408	0.3665	1.4548	7.5732	-0.8090	-0.9226	-0.3809	0.4089	-12.9657	61.5436	-21.5953	-4.6497	-0.2933	0.9476
397.1760	2.1449	-2.4847	1.4213	-0.2783	1.5435	-0.0678	0.5551	0.5029	0.6221	-0.5351	-0.1328	0.1039	1.6440	7.1063	-0.6694	-0.7696	-0.3542	0.4103	1.4498	7.5411	-0.8570	-0.9258	-0.3817	0.4149	-12.8897	60.8562	-21.9885	-4.6479	-0.2901	0.9476
397.1860	2.1504	-2.4796	1.4276	-0.2837	1.5422	-0.0667	0.5420	0.5169	0.6165	-0.5481	-0.1348	0.1223	1.3923	7.1364	-0.9975	-0.8830	-0.3989	0.3800	1.3311	7.3988	-0.9277	-0.9255	-0.3859	0.4256	-14.1620	59.0094	-22.6035	-4.6098	-0.3220	0.9954
397.1980	2.1568	-2.4731	1.4349	-0.2905	1.5405	-0.0651	0.5230	0.5346	0.6029	-0.5730	-0.1423	0.1416	0.9603	7.0810	-1.3527	-0.8504	-0.3631	0.3362	1.3243	7.3425	-0.9852	-0.9291	-0.3869	0.4332	-14.0575	58.1675	-23.0734	-4.6079	-0.3175	0.9954
397.2080	2.1619	-2.4676	1.4407	-0.2963	1.5390	-0.0636	0.5036	0.5533	0.5861	-0.5935	-0.1441	0.1580	1.5362	6.6310	-1.0552	-0.8812	-0.3219	0.3358	1.3183	7.2958	-1.0321	-0.9322	-0.3878	0.4395	-13.9729	57.4688	-23.4540	-4.6059	-0.3136	0.9954
397.2180	2.1667	-2.4620	1.4465	-0.3023	1.5375	-0.0620	0.4911	0.5670	0.5704	-0.6148	-0.1439	0.1750	1.4315	6.6731	-0.9082	-0.8116	-0.4434	0.3452	1.2988	7.2487	-1.0786	-0.9352	-0.3887	0.4458	-13.8895	56.7645	-23.8320	-4.6038	-0.3097	0.9954
397.2280	2.1716	-2.4563	1.4522	-0.3085	1.5361	-0.0601	0.4784	0.5799	0.5648	-0.6330	-0.1493	0.1899	1.2962	6.8228	-1.1873	-0.9284	-0.4747	0.3586	1.2752	7.2016	-1.1249	-0.9382	-0.3896	0.4521	-13.8080	56.0615	-24.2064	-4.6014	-0.3058	0.9954
397.2400	2.1772	-2.4492	1.4590	-0.3163	1.5342	-0.0577	0.4611	0.5956	0.5530	-0.6560	-0.1626	0.2045	1.1585	7.0946	-1.5390	-0.8854	-0.3553	0.4220	1.2468	7.1442	-1.1801	-0.9417	-0.3906	0.4597	-13.7114	55.2055	-24.6537	-4.5982	-0.3011	0.9954
397.2500	2.1817	-2.4432	1.4644	-0.3230	1.5325	-0.0555	0.4451	0.6121	0.5396	-0.6694	-0.1626	0.2289	1.1207	6.9070	-1.5033	-0.9098	-0.3409	0.3425	1.2229	7.0962	-1.2250	-0.9446	-0.3915	0.4660	-13.6332	54.4919	-25.0151	-4.5953	-0.2969	0.9954
397.2600	2.1862	-2.4369	1.4696	-0.3299	1.5308	-0.0532	0.4277	0.6294	0.5264	-0.6907	-0.1658	0.2405	1.1480	6.4990	-1.3895	-0.8970	-0.3584	0.3977	1.1989	7.0478	-1.2695	-0.9476	-0.3923	0.4724	-13.5565	53.7724	-25.3727	-4.5921	-0.2929	0.9954
397.2720	2.1912	-2.4292	1.4758	-0.3382	1.5289	-0.0502	0.4103	0.6450	0.5138	-0.7190	-0.1727	0.2615	1.1110	6.5567	-1.3639	-0.9172	-0.3662	0.3910	1.1700	6.9890	-1.3226	-0.9510	-0.3934	0.4799	-13.4662	52.8997	-25.7989	-4.5881	-0.2879	0.9954
397.2820	2.1952	-2.4227	1.4810	-0.3455	1.5271	-0.0475	0.3969	0.6577	0.5048	-0.7365	-0.1782	0.2731	1.0712	6.7008	-1.6578	-0.8852	-0.4224	0.3957	1.0485	6.7985	-1.3989	-0.9475	-0.3980	0.4862	-14.5446	50.4825	-26.4689	-4.5163	-0.3235	0.9950
397.2940	2.1998	-2.4147	1.4871	-0.3545	1.5250	-0.0440	0.3773	0.6741	0.4892	-0.7547	-0.1887	0.2953	1.2993	6.9679	-1.7146	-0.9191	-0.3560	0.4375	1.0158	6.7378	-1.4602	-0.9509	-0.3992	0.4938	-14.4476	49.6037	-26.8922	-4.5131	-0.3178	0.9950
397.3040	2.2035	-2.4078	1.4918	-0.3621	1.5231	-0.0409	0.3629	0.6903	0.4722	-0.7721	-0.1954	0.3096	1.1452	6.7655	-1.4425	-1.0118	-0.3352	0.4363	0.9884	6.6870	-1.5106	-0.9536	-0.4001	0.5001	-14.3696	48.8687	-27.2357	-4.5102	-0.3129	0.9950
397.3160	2.2076	-2.3994	1.4974	-0.3716	1.5208	-0.0371	0.3481	0.7095	0.4594	-0.7981	-0.1918	0.3301	0.9886	6.3762	-1.5842	-0.9547	-0.4385	0.4110	0.9553	6.6245	-1.5710	-0.9569	-0.4013	0.5077	-14.2782	47.9676	-27.6475	-4.5066	-0.3070	0.9951
397.3260	2.2110	-2.3922	1.5019	-0.3798	1.5188	-0.0337	0.3315	0.7246	0.4496	-0.8127	-0.2083	0.3493	1.1818	5.8428	-1.8392	-0.9103	-0.3064	0.3905	0.9273	6.5730	-1.6203	-0.9596	-0.4023	0.5140	-14.2059	47.2249	-27.9805	-4.5033	-0.3021	0.9951
397.3380	2.2148	-2.3834	1.5072	-0.3896	1.5164	-0.0294	0.3137	0.7362	0.4345	-0.8312	-0.2068	0.3690	0.8318	6.0873	-1.8098	-0.9776	-0.3348	0.4247	0.8936	6.5099	-1.6793	-0.9629	-0.4034	0.5216	-14.1219	46.3173	-28.3776	-4.4993	-0.2960	0.9950
397.3480	2.2178	-2.3759	1.5115	-0.3979	1.5143	-0.0257	0.2968	0.7483	0.4217	-0.8524	-0.2113	0.3819	0.6718	6.2746	-1.7454	-1.0651	-0.4301	0.4932	0.8653	6.4567	-1.7279	-0.9656	-0.4044	0.5279	-14.0547	45.5532	-28.7038	-4.4957	-0.2908	0.9950
397.3600	2.2212	-2.3668	1.5165	-0.4084	1.5117	-0.0209	0.2723	0.7638	0.4068	-0.8800	-0.2155	0.4007	0.6167	6.2931	-1.7536	-0.9666	-0.4278	0.4449	0.8309	6.3927	-1.7857	-0.9688	-0.4055	0.5355	-13.9782	44.6351	-29.0899	-4.4913	-0.2846	0.9950
397.3700	2.2238	-2.3591	1.5206	-0.4174	1.5095	-0.0167	0.2552	0.7802	0.3952	-0.8914	-0.2224	0.4198	0.9266	5.8147	-1.9168	-0.9283	-0.3598	0.4318	0.8020	6.3395	-1.8329	-0.9715	-0.4065	0.5418	-13.9181	43.8715	-29.4019	-4.4874	-0.2793	0.9950
397.3800	2.2262	-2.3512	1.5244	-0.4263	1.5072	-0.0125	0.2404	0.7927	0.3848	-0.9113	-0.2243	0.4356	0.8129	5.9536	-2.0803	-1.0003	-0.3844	0.4845	0.6831	6.2642	-1.9070	-0.9759	-0.4106	0.5505	-14.9275	42.8434	-29.9770	-4.5017	-0.3076	1.0200
397.3900	2.2286	-2.3431	1.5281	-0.4356	1.5051	-0.0081	0.2213	0.8051	0.3687	-0.9359	-0.2251	0.4531	0.4446	5.7225	-1.9641	-0.9774	-0.5080	0.4531	0.5340	6.1832	-1.9896	-0.9808	-0.4158	0.5601	-16.2229	41.7501	-30.6207	-4.5219	-0.3443	1.0517
397.4020	2.2310	-2.3333	1.5324	-0.4470	1.5021	-0.0025	0.1983	0.8171	0.3534	-0.9529	-0.2419	0.4746	0.6396	5.8646	-1.9528	-0.9465	-0.3476	0.4664	0.4908	6.1176	-2.0470	-0.9841	-0.4172	0.5681	-16.1519	40.8179	-30.9819	-4.5181	-0.3368	1.0517
397.4120	2.2329	-2.3250	1.5359	-0.4564	1.4997	0.0024	0.1791	0.8313	0.3427	-0.9694	-0.2415	0.4902	0.5207	5.9909	-2.0403	-1.0274	-0.3859	0.4619	0.4544	6.0628	-2.0942	-0.9869	-0.4185	0.5748	-16.0974	40.0397	-31.2763	-4.5147	-0.3304	1.0517
397.4220	2.2345	-2.3167	1.5393	-0.4662	1.4972	0.0074	0.1582	0.8444	0.3276	-0.9923	-0.2511	0.5091	0.7551	5.9463	-2.0874	-1.0251	-0.4161	0.4442	0.4176	6.0078	-2.1411	-0.9896	-0.4197	0.5799	-16.0474	39.2590	-31.5674	-4.5112	-0.3240	1.0517
397.4320	2.2360	-2.3081	1.5426	-0.4764	1.4947	0.0125	0.1418	0.8582	0.3172	-1.0072	-0.2554	0.5243	0.3816	6.1263	-2.2603	-0.9801	-0.4628	0.4769	0.3805	5.9519	-2.1875	-0.9924	-0.4209	0.5837	-16.0013	38.4676	-31.8542	-4.5076	-0.3174	1.0517
397.4420	2.2373	-2.2994	1.5457	-0.4865	1.4920	0.0179	0.1223	0.8726	0.2996	-1.0202	-0.2666	0.5416	-0.0009	5.9080	-2.1001	-1.0908	-0.3554	0.4834	0.3430	5.8945	-2.2337	-0.9951	-0.4220	0.5876	-15.9590	37.6581	-32.1391	-4.5039	-0.3108	1.0517
397.4540	2.2385	-2.2888	1.5492	-0.4989	1.4888	0.0245	0.0964	0.8896	0.2873	-1.0505	-0.2682	0.5645	0.0968	5.5221	-2.4235	-1.0589	-0.4558	0.4812	0.2976	5.8267	-2.2877	-0.9983	-0.4235	0.5922	-15.9150	36.6986	-32.4666	-4.4991	-0.3027	1.0517
397.4640	2.2394	-2.2799	1.5520	-0.5097	1.4860	0.0302	0.0767	0.9025	0.2709	-1.0660	-0.2803	0.5828	0.2396	5.3895	-2.3853	-1.0216	-0.3290	0.4720	0.2593	5.7685	-2.3326	-1.0010	-0.4246	0.5960	-15.8831	35.8798	-32.7389	-4.4951	-0.2959	1.0517
397.4740	2.2400	-2.2707	1.5546	-0.5203	1.4832	0.0361	0.0573	0.9134	0.2591	-1.0815	-0.2806	0.5981	0.1294	5.3879	-2.4288	-1.1127	-0.4135	0.5121	0.2206	5.7106	-2.3765	-1.0037	-0.4258	0.5999	-15.8561	35.0639	-33.0012	-4.4908	-0.2891	1.0517
397.4860	2.2405	-2.2596	1.5576	-0.5335	1.4798	0.0435	0.0351	0.9288	0.2413	-1.1086	-0.2900	0.6161	-0.1226	5.0773	-2.4283	-1.0413	-0.4340	0.4614	0.1015	5.3993	-2.4861	-0.9946	-0.4322	0.5957	-16.6734	31.2065	-33.8769	-4.3565	-0.3327	0.9596
397.4960	2.2407	-2.2503	1.5600	-0.5447	1.4768	0.0498	0.0135	0.9369	0.2274	-1.1204	-0.3008	0.6279	-0.2127	5.3439	-2.4185	-1.0211	-0.3517	0.5003	-0.1367	5.3386	-2.5304	-0.9971	-0.4335	0.5992	-16.6544	30.3783	-34.1400	-4.3541	-0.3253	0.9596
397.5080	2.2407	-2.2390	1.5626	-0.5582	1.4732	0.0574	-0.0213	0.9501	0.2129	-1.1431	-0.3037	0.6456	-1.8535	5.2051	-2.4614	-1.0730	-0.4836	0.5272	-2.9178	5.2659	-2.5824	-1.0001	-0.4352	0.6034	-16.6395	29.3871	-34.4454	-4.3511	-0.3163	0.9596
397.5180	2.2403	-2.2293	1.5647	-0.5699	1.4701	0.0640	-0.0354	0.9646	0.1991	-1.1594	-0.3169	0.6686	-1.6677	4.8755	-2.5574	-0.9920	-0.3957	0.5231	-2.9591	5.2036	-2.6256	-1.0025	-0.4365	0.6069	-16.6333	28.5406	-34.6984	-4.3484	-0.3087	0.9596
397.5300	2.2398	-2.2176	1.5670	-0.5837	1.4663	0.0721	-0.0536	0.9751	0.1889	-1.1747	-0.3244	0.6873	-2.3668	4.7454	-2.7423	-1.1371	-0.4362	0.4903	-3.0095	5.1284	-2.6768	-1.0055	-0.4381	0.6111	-16.6342	27.5194	-34.9958	-4.3449	-0.2995	0.9596
397.5400	2.2391	-2.2077	1.5688	-0.5956	1.4630	0.0791	-0.0745	0.9843	0.1727	-1.1955	-0.3316	0.7007	-3.0503	4.7986	-2.8764	-1.0644	-0.4313	0.5434	-3.0520	5.0653	-2.7188	-1.0079	-0.4395	0.6146	-16.6418	26.6627	-35.2372	-4.3419	-0.2917	0.9596
397.5520	2.2380	-2.1959	1.5707	-0.6100	1.4590	0.0876	-0.1033	0.9975	0.1573	-1.2101	-0.3373	0.7195	-2.9130	4.6284	-2.9341	-1.0520	-0.4273	0.5127	-3.1037	4.9898	-2.7682	-1.0108	-0.4411	0.6188	-16.6594	25.6389	-35.5165	-4.3382	-0.2823	0.9596
397.5620	2.2368	-2.1859	1.5722	-0.6222	1.4556	0.0949	-0.1249	1.0076	0.1415	-1.2295	-0.3534	0.7355	-3.2822	4.8261	-2.8259	-1.1156	-0.3125	0.5325	-3.1474	4.9259	-2.8088	-1.0132	-0.4424	0.6223	-16.6811	24.7721	-35.7442	-4.3348	-0.2744	0.9596
397.5720	2.2355	-2.1757	1.5735	-0.6348	1.4520	0.1023	-0.1471	1.0165	0.1273	-1.2438	-0.3519	0.7535	-3.3491	5.1208	-2.8314	-1.0196	-0.3959	0.5904	-3.1917	4.8609	-2.8489	-1.0156	-0.4437	0.6258	-16.7095	23.8941	-35.9670	-4.3313	-0.2663	0.9596
397.5820	2.2338	-2.1655	1.5747	-0.6471	1.4485	0.1099	-0.1640	1.0253	0.1207	-1.2473	-0.3552	0.7600	-1.3931	3.6642	-2.7547	-1.0807	-0.4145	0.5603	-3.2675	4.5398	-2.9468	-1.0043	-0.4491	0.6167	-17.2830	19.9891	-36.8166	-4.1927	-0.3091	0.8385
397.5920	2.2321	-2.1552	1.5758	-0.6598	1.4448	0.1176	-0.1822	1.0356	0.1018	-1.2708	-0.3664	0.7775	-2.9296	4.5139	-2.6660	-1.0999	-0.3325	0.5387	-3.3151	4.4725	-2.9876	-1.0065	-0.4506	0.6198	-17.3247	19.1046	-37.0435	-4.1913	-0.3007	0.8385
397.6020	2.2301	-2.1447	1.5769	-0.6726	1.4411	0.1255	-0.2014	1.0451	0.0913	-1.2785	-0.3700	0.7857	-3.5019	4.4450	-2.9847	-1.0785	-0.4403	0.5516	-3.3634	4.4045	-3.0281	-1.0087	-0.4521	0.6229	-17.3739	18.2119	-37.2665	-4.1898	-0.2922	0.8385
397.6140	2.2275	-2.1321	1.5779	-0.6880	1.4365	0.1350	-0.2338	1.0560	0.0758	-1.3039	-0.3766	0.8031	-2.8408	4.1777	-3.0718	-1.0836	-0.4650	0.5438	-3.4221	4.3221	-3.0756	-1.0112	-0.4539	0.6266	-17.4428	17.1322	-37.5244	-4.1877	-0.2819	0.8384
397.6240	2.2250	-2.1215	1.5786	-0.7012	1.4327	0.1432	-0.2508	1.0630	0.0612	-1.3134	-0.3883	0.8187	-3.4627	3.8985	-3.0151	-1.1026	-0.4368	0.5686	-3.4718	4.2525	-3.1148	-1.0134	-0.4554	0.6296	-17.5088	16.2202	-37.7348	-4.1858	-0.2733	0.8384
397.6340	2.2223	-2.1108	1.5790	-0.7143	1.4288	0.1514	-0.2756	1.0720	0.0469	-1.3246	-0.3991	0.8317	-3.3868	3.8455	-3.0450	-1.1432	-0.3748	0.6040	-3.5221	4.1832	-3.1531	-1.0155	-0.4569	0.6327	-17.5823	15.3124	-37.9365	-4.1837	-0.2647	0.8384
397.6440	2.2194	-2.1000	1.5795	-0.7278	1.4249	0.1598	-0.2980	1.0812	0.0363	-1.3386	-0.4140	0.8480	-3.3308	3.4369	-3.2634	-1.0898	-0.3604	0.5415	-3.5731	4.1127	-3.1911	-1.0176	-0.4584	0.6358	-17.6641	14.3894	-38.1356	-4.1815	-0.2560	0.8384
397.6560	2.2156	-2.0869	1.5798	-0.7437	1.4199	0.1701	-0.3234	1.0861	0.0193	-1.3545	-0.4184	0.8630	-3.4333	3.6623	-3.2799	-1.1715	-0.4474	0.5401	-3.6352	4.0268	-3.2362	-1.0201	-0.4602	0.6394	-17.7735	13.2666	-38.3687	-4.1786	-0.2454	0.8384
397.6660	2.2123	-2.0760	1.5799	-0.7576	1.4156	0.1789	-0.3448	1.0944	0.0065	-1.3787	-0.4277	0.8733	-3.6299	3.9178	-3.7457	-1.0092	-0.3886	0.6042	-3.6877	3.9554	-3.7389	-1.0221	-0.4617	0.6425	-17.8732	12.3332	-38.5544	-4.1760	-0.2365	0.8384
397.6780	2.2080	-2.0628	1.5798	-0.7740	1.4104	0.1894	-0.3744	1.1065	-0.0154	-1.3825	-0.4288	0.8921	-3.5956	3.4899	-4.4619	-1.1493	-0.4815	0.6071	-2.7974	3.3165	-4.3812	-0.9566	-0.4385	0.5951	-6.6445	4.5984	-36.2513	-3.4438	0.0397	0.2925
397.6880	2.2042	-2.0516	1.5796	-0.7881	1.4060	0.1984	-0.3890	1.1060	-0.0280	-1.3978	-0.4363	0.9003	-4.3702	3.7672	-4.3485	-1.1000	-0.4048	0.6010	-3.8105	3.5225	-4.7381	-1.0121	-0.4688	0.6342	-18.2937	7.0163	-39.6174	-4.0245	-0.2622	0.6896
397.7000	2.1993	-2.0383	1.5793	-0.8047	1.4007	0.2093	-0.4214	1.1187	-0.0411	-1.4076	-0.4497	0.9165	-3.9816	3.3402	-4.5877	-1.1560	-0.4497	0.6055	-3.8778	3.4330	-4.7801	-1.0143	-0.4708	0.6372	-18.4459	5.8798	-39.8351	-4.0237	-0.2512	0.6896
397.7100	2.1949	-2.0271	1.5788	-0.8191	1.3961	0.2185	-0.4467	1.1224	-0.0523	-1.4239	-0.4560	0.9270	-3.3875	3.3053	-4.8093	-1.0489	-0.4829	0.6026	-3.9348	3.3565	-4.8150	-1.0161	-0.4725	0.6398	-18.5837	4.9088	-40.0148	-4.0229	-0.2420	0.6896
397.7220	2.1894	-2.0136	1.5781	-0.8360	1.3905	0.2297	-0.4683	1.1302	-0.0703	-1.4288	-0.4706	0.9383	-3.8186	3.3835	-4.7809	-1.1435	-0.4101	0.5985	-4.0042	3.2641	-4.8560	-1.0182	-0.4745	0.6428	-18.7604	3.7367	-40.2217	-4.0217	-0.2308	0.6896
397.7320	2.1845	-2.0022	1.5773	-0.8505	1.3857	0.2393	-0.4885	1.1373	-0.0806	-1.4469	-0.4768	0.9494	-3.9580	3.0762	-4.9889	-1.1288	-0.4672	0.5770	-4.0628	3.1869	-4.8896	-1.0199	-0.4761	0.6453	-18.9172	2.7563	-40.3882	-4.0204	-0.2214	0.6896
397.7420	2.1794	-1.9908	1.5763	-0.8650	1.3810	0.2488	-0.5111	1.1432	-0.0987	-1.4523	-0.4820	0.9602	-3.8326	2.8512	-4.8608	-1.0805	-0.4309	0.6049	-4.1020	3.1087	-4.9225	-1.0216	-0.4777	0.6478	-19.0833	1.7661	-40.5490	-4.0190	-0.2119	0.6896
397.7520	2.1741	-1.9793	1.5753	-0.8797	1.3761	0.2584	-0.5327	1.1510	-0.1076	-1.4625	-0.4956	0.9759	-3.9403	2.4402	-5.1327	-1.1560	-0.3933	0.5928	-4.1370	3.0301	-4.9549	-1.0233	-0.4794	0.6504	-19.2584	0.7694	-40.7043	-4.0174	-0.2024	0.6896
397.7620	2.1686	-1.9678	1.5742	-0.8943	1.3711	0.2682	-0.5560	1.1556	-0.1222	-1.4725	-0.5042	0.9855	-4.2056	2.5951	-5.2625	-1.1284	-0.4422	0.6035	-4.1728	2.9504	-4.9869	-1.0250	-0.4802	0.6529	-19.4434	-0.2396	-40.8552	-4.0156	-0.1929	0.6896
397.7740	2.1617	-1.9538	1.5726	-0.9122	1.3650	0.2802	-0.5846	1.1617	-0.1410	-1.4925	-0.5137	1.0004	-4.1232	2.4357	-5.1075	-1.1232	-0.4657	0.6143	-4.2169	2.8538	-5.0246	-1.0270	-0.4807	0.6559	-19.6782	-1.4628	-41.0296	-4.0132	-0.1814	0.6896
397.7840	2.1558	-1.9422	1.5711	-0.9271	1.3598	0.2902	-0.6043	1.1665	-0.1524	-1.4943	-0.5252	1.0055	-4.3008	2.0520	-5.5023	-1.1483	-0.4067	0.5897	-4.2313	2.4941	-5.1205	-1.0140	-0.4844	0.6423	-19.6385	-5.8059	-41.8302	-3.8581	-0.2090	0.5223
397.7940	2.1496	-1.9305	1.5695	-0.9421	1.3544	0.3003	-0.6297	1.1664	-0.1680	-1.5061	-0.5324	1.0145	-4.5713	2.4221	-5.2695	-1.1790	-0.4875	0.5807	-4.2695	2.4102	-5.1526	-1.0155	-0.4849	0.6442	-19.8503	-6.8422	-41.9808	-3.8583	-0.1993	0.5222
397.8040	2.1430	-1.9189	1.5676	-0.9572	1.3490	0.3105	-0.6537	1.1733	-0.1838	-1.5166	-0.5371	1.0244	-4.0511	1.9701	-5.2346	-1.0969	-0.4733	0.5768	-4.3083	2.3261	-5.1841	-1.0170	-0.4854	0.6461	-20.0703	-7.8802	-42.1247	-3.8583	-0.1895	0.5222
397.8140	2.1364	-1.9071	1.5658	-0.9724	1.3435	0.3209	-0.6742	1.1768	-0.1963	-1.5255	-0.5477	1.0342	-4.4243	1.8596	-5.3971	-1.1907	-0.4475	0.5512	-4.3481	2.2407	-5.2151	-1.0185	-0.4859	0.6480	-20.3007	-8.9345	-42.2647	-3.8581	-0.1798	0.5222
397.8260	2.1281	-1.8930	1.5633	-0.9908	1.3369	0.3333	-0.7040	1.1788	-0.2151	-1.5274	-0.5617	1.0400	-4.7608	1.9395	-5.4649	-1.1899	-0.4264	0.6489	-4.3967	2.1378	-5.2516	-1.0203	-0.4865	0.6503	-20.5884	-10.2042	-42.4256	-3.8576	-0.1680	0.5222
397.8360	2.1209	-1.8811	1.5611	-1.0062	1.3313	0.3438	-0.7294	1.1829	-0.2246	-1.5464	-0.5744	1.0507	-4.5384	1.6428	-5.6316	-1.1057	-0.3964	0.6270	-4.4380	2.0514	-5.2815	-1.0218	-0.4870	0.6522	-20.8383	-11.2701	-42.5539	-3.8570	-0.1583	0.5222
397.8480	2.1119	-1.8669	1.5583	-1.0247	1.3245	0.3564	-0.7524	1.1856	-0.2492	-1.5491	-0.5855	1.0634	-4.5631	1.7347	-5.2100	-1.1705	-0.4659	0.5764	-4.4887	1.9465	-5.3165	-1.0235	-0.4875	0.6545	-21.1510	-12.5637	-42.7003	-3.8560	-0.1464	0.5222
397.8580	2.1042	-1.8550	1.5558	-1.0404	1.3185	0.3672	-0.7741	1.1915	-0.2581	-1.5603	-0.5908	1.0688	-4.5430	1.4986	-5.5070	-1.1479	-0.4677	0.5789	-4.5317	1.8590	-5.3451	-1.0250	-0.4880	0.6564	-21.4206	-13.6425	-42.8159	-3.8549	-0.1366	0.5222
397.8700	2.0947	-1.8406	1.5526	-1.0590	1.3112	0.3800	-0.8015	1.1937	-0.2794	-1.5657	-0.6019	1.0807	-4.8146	1.3300	-5.3072	-1.2215	-0.4356	0.6485	-4.5845	1.7519	-5.3788	-1.0267	-0.4886	0.6587	-21.7591	-14.9630	-42.9499	-3.8534	-0.1245	0.5222
397.8800	2.0866	-1.8287	1.5497	-1.0749	1.3052	0.3909	-0.8238	1.1967	-0.2896	-1.5753	-0.6147	1.0904	-4.9026	1.4521	-5.6031	-1.1623	-0.4212	0.5921	-4.5676	1.5359	-5.4213	-1.0200	-0.4891	0.6523	-21.3127	-17.5779	-43.2026	-3.7654	-0.1159	0.4329
397.8920	2.0765	-1.8143	1.5461	-1.0937	1.2977	0.4040	-0.8517	1.1977	-0.3098	-1.5824	-0.6257	1.0958	-4.9877	1.1604	-5.4554	-1.1853	-0.4075	0.5675	-4.6223	1.2786	-5.5026	-1.0147	-0.4921	0.6457	-21.6797	-20.6702	-43.8038	-3.6965	-0.1286	0.3458
397.9020	2.0678	-1.8023	1.5429	-1.1098	1.2914	0.4149	-0.8757	1.1968	-0.3183	-1.5851	-0.6345	1.1018	-5.1166	1.1969	-5.8585	-1.1802	-0.4002	0.6531	-4.6674	1.1851	-5.5307	-1.0157	-0.4926	0.6470	-21.9799	-21.7984	-43.9147	-3.6971	-0.1188	0.3458
397.9120	2.0589	-1.7903	1.5396	-1.1256	1.2850	0.4260	-0.8991	1.2021	-0.3386	-1.5936	-0.6382	1.1079	-5.1555	0.7624	-5.5829	-1.1022	-0.5007	0.6346	-4.7130	1.0920	-5.5581	-1.0167	-0.4931	0.6482	-22.2861	-22.9218	-44.0187	-3.6976	-0.1087	0.3458
397.9220	2.0498	-1.7782	1.5361	-1.1416	1.2785	0.4372	-0.9234	1.1999	-0.3465	-1.5932	-0.6501	1.1133	-4.9207	0.6582	-5.7607	-1.1316	-0.4077	0.6184	-4.7594	0.9976	-5.5852	-1.0176	-0.4936	0.6495	-22.6018	-24.0600	-44.1187	-3.6978	-0.0989	0.3458
397.9320	2.0405	-1.7662	1.5325	-1.1574	1.2720	0.4482	-0.9449	1.1998	-0.3644	-1.6044	-0.6618	1.1205	-4.9907	0.6775	-5.4918	-1.1955	-0.4373	0.6459	-4.8065	0.9025	-5.6117	-1.0186	-0.4942	0.6508	-22.9263	-25.2078	-44.2142	-3.6980	-0.0890	0.3458
397.9440	2.0289	-1.7518	1.5281	-1.1768	1.2640	0.4617	-0.9707	1.2021	-0.3802	-1.6099	-0.6717	1.1291	-5.0960	0.6500	-5.6313	-1.0852	-0.4965	0.6644	-4.8635	0.7894	-5.6427	-1.0197	-0.4948	0.6523	-23.3215	-26.5726	-44.3204	-3.6978	-0.0772	0.3458
397.9540	2.0189	-1.7397	1.5242	-1.1929	1.2571	0.4731	-0.9919	1.2018	-0.3937	-1.6202	-0.6884	1.1309	-5.0805	0.8991	-5.7086	-1.1507	-0.3931	0.6164	-4.9122	0.6925	-5.6684	-1.0206	-0.4953	0.6536	-23.6646	-27.7409	-44.4067	-3.6977	-0.0672	0.3458
397.9640	2.0089	-1.7277	1.5202	-1.2091	1.2502	0.4845	-1.0138	1.2056	-0.4087	-1.6183	-0.6914	1.1359	-5.3930	0.3687	-5.7297	-1.0874	-0.4627	0.5711	-4.9614	0.5956	-5.6934	-1.0215	-0.4959	0.6548	-24.0141	-28.9095	-44.4874	-3.6973	-0.0572	0.3458
397.9740	1.9986	-1.7157	1.5161	-1.2253	1.2433	0.4959	-1.0352	1.2056	-0.4191	-1.6278	-0.7059	1.1378	-5.3758	0.3502	-5.9484	-1.1500	-0.4202	0.6232	-5.0110	0.4992	-5.7178	-1.0224	-0.4964	0.6561	-24.3687	-30.0724	-44.5616	-3.6968	-0.0473	0.3458
397.9840	1.9881	-1.7036	1.5117	-1.2415	1.2362	0.5072	-1.0571	1.2067	-0.4327	-1.6249	-0.7122	1.1483	-5.3776	-0.0446	-6.1563	-1.1464	-0.4610	0.5975	-4.9539	0.1453	-5.7943	-1.0088	-0.4980	0.6409	-23.4499	-34.3097	-45.1487	-3.5424	-0.0490	0.1719
397.9960	1.9753	-1.6891	1.5064	-1.2612	1.2276	0.5211	-1.0850	1.2043	-0.4507	-1.6327	-0.7248	1.1476	-5.3643	-0.2075	-6.0000	-1.1020	-0.4625	0.6259	-5.0117	0.0245	-5.8242	-1.0093	-0.4987	0.6417	-23.8701	-35.7417	-45.2464	-3.5440	-0.0374	0.1719
398.0060	1.9643	-1.6772	1.5017	-1.2773	1.2202	0.5326	-1.1060	1.2030	-0.4686	-1.6286	-0.7415	1.1520	-5.7170	-0.0078	-5.7946	-1.1815	-0.3612	0.6394	-5.0603	-0.0758	-5.8487	-1.0098	-0.4993	0.6423	-24.2248	-36.9311	-45.3220	-3.5452	-0.0276	0.1719
398.0180	1.9507	-1.6626	1.4961	-1.2971	1.2113	0.5464	-1.1346	1.2042	-0.4855	-1.6360	-0.7496	1.1603	-5.0970	-0.4885	-5.8312	-1.1282	-0.4272	0.5858	-5.1196	-0.1981	-5.8775	-1.0104	-0.4999	0.6430	-24.6614	-38.3804	-45.4084	-3.5465	-0.0159	0.1719
398.0280	1.9392	-1.6506	1.4912	-1.3133	1.2038	0.5581	-1.1529	1.1999	-0.4997	-1.6329	-0.7533	1.1601	-5.2806	-0.4263	-5.7909	-1.1213	-0.4795	0.5808	-5.1695	-0.3005	-5.9010	-1.0108	-0.5005	0.6437	-25.0317	-39.5949	-45.4757	-3.5475	-0.0063	0.1719
398.0380	1.9276	-1.6386	1.4862	-1.3299	1.1962	0.5696	-1.1717	1.1992	-0.5078	-1.6328	-0.7723	1.1633	-6.1750	-0.6471	-6.1498	-1.1498	-0.4234	0.5631	-5.2197	-0.4027	-5.9187	-1.0112	-0.5011	0.6443	-25.4054	-40.8059	-45.5382	-3.5482	0.0034	0.1719
398.0500	1.9133	-1.6242	1.4799	-1.3494	1.1868	0.5836	-1.2024	1.1982	-0.5226	-1.6460	-0.7758	1.1638	-5.4390	-0.9327	-6.3318	-1.1782	-0.4903	0.6537	-5.2806	-0.5261	-5.9390	-1.0117	-0.5017	0.6451	-25.8618	-42.2689	-45.6079	-3.5491	0.0152	0.1719
398.0600	1.9013	-1.6121	1.4745	-1.3658	1.1792	0.5954	-1.2207	1.1968	-0.5387	-1.6404	-0.7844	1.1694	-6.1343	-1.1990	-6.1840	-1.1550	-0.4606	0.5903	-5.3320	-0.6302	-5.9555	-1.0121	-0.5023	0.6457	-26.2503	-43.5045	-45.6619	-3.5497	0.0248	0.1719
398.0720	1.8863	-1.5979	1.4678	-1.3855	1.1697	0.6094	-1.2486	1.1941	-0.5566	-1.6492	-0.8026	1.1736	-5.6149	-1.1806	-6.2025	-1.1069	-0.4822	0.6141	-5.3937	-0.7534	-5.9748	-1.0126	-0.5030	0.6465	-26.7161	-44.9651	-45.7208	-3.5503	0.0363	0.1719
398.0820	1.8736	-1.5859	1.4622	-1.4019	1.1615	0.6211	-1.2689	1.1899	-0.5755	-1.6476	-0.8069	1.1755	-5.3533	-1.2027	-5.9089	-1.1476	-0.4950	0.5861	-5.2849	-1.0828	-6.0264	-0.9989	-0.5031	0.6319	-25.1913	-48.8922	-46.1210	-3.4005	0.0510	0.0097
398.0940	1.8583	-1.5717	1.4553	-1.4218	1.1516	0.6352	-1.2893	1.1860	-0.5870	-1.6422	-0.8172	1.1743	-6.0531	-0.9022	-6.3040	-1.1516	-0.4446	0.6517	-5.3422	-1.2090	-6.0460	-0.9989	-0.5038	0.6319	-25.6276	-50.3682	-46.1866	-3.4028	0.0623	0.0097
398.1040	1.8453	-1.5598	1.4493	-1.4380	1.1435	0.6469	-1.3109	1.1842	-0.6024	-1.6402	-0.8336	1.1747	-5.9313	-1.2625	-6.2416	-1.1806	-0.3975	0.6321	-5.3902	-1.3149	-6.0620	-0.9988	-0.5043	0.6319	-25.9956	-51.6064	-46.2378	-3.4046	0.0716	0.0097
398.1160	1.8294	-1.5455	1.4419	-1.4579	1.1335	0.6610	-1.3358	1.1847	-0.6191	-1.6409	-0.8444	1.1742	-5.9649	-1.8015	-6.2043	-1.0624	-0.4491	0.6464	-5.4484	-1.4432	-6.0807	-0.9988	-0.5050	0.6320	-26.4430	-53.1063	-46.2951	-3.4067	0.0828	0.0097
398.1260	1.8159	-1.5337	1.4356	-1.4743	1.1250	0.6728	-1.3570	1.1798	-0.6327	-1.6417	-0.8491	1.1788	-5.6824	-1.7702	-6.1883	-1.1710	-0.4964	0.5960	-5.4970	-1.5496	-6.0960	-0.9987	-0.5056	0.6320	-26.8165	-54.3505	-46.3395	-3.4084	0.0921	0.0097
398.1380	1.7994	-1.5197	1.4279	-1.4939	1.1148	0.6869	-1.3755	1.1740	-0.6518	-1.6380	-0.8617	1.1748	-5.8711	-1.7207	-6.0820	-1.1423	-0.4835	0.6140	-5.5555	-1.6777	-6.1139	-0.9986	-0.5063	0.6321	-27.2677	-55.8485	-46.3887	-3.4102	0.1032	0.0097
398.1480	1.7856	-1.5079	1.4215	-1.5104	1.1061	0.6986	-1.3956	1.1714	-0.6593	-1.6412	-0.8718	1.1777	-6.1531	-1.9556	-6.4827	-1.1295	-0.5644	0.6086	-5.6044	-1.7848	-6.1285	-0.9986	-0.5069	0.6321	-27.6464	-57.1011	-46.4269	-3.4118	0.1125	0.0097
398.1580	1.7715	-1.4961	1.4146	-1.5266	1.0972	0.7104	-1.4154	1.1673	-0.6776	-1.6349	-0.8825	1.1784	-5.5897	-2.5983	-6.2957	-1.0985	-0.4638	0.5450	-4.2751	-3.3377	-6.1739	-0.9124	-0.4592	0.5587	-11.5645	-75.6363	-46.7834	-2.4970	0.6366	-0.7720
398.1700	1.7544	-1.4824	1.4064	-1.5463	1.0866	0.7245	-1.4158	1.1450	-0.6885	-1.6169	-0.8810	1.1541	-5.2024	-3.0820	-5.8713	-1.0160	-0.3853	0.5981	-4.2348	-3.4403	-6.1664	-0.9089	-0.4572	0.5558	-11.0358	-76.6863	-46.6537	-2.5043	0.6577	-0.7668
398.1800	1.7402	-1.4710	1.3996	-1.5622	1.0779	0.7359	-1.4212	1.1350	-0.6912	-1.5889	-0.8780	1.1457	-4.8148	-3.6139	-6.0407	-1.0703	-0.5113	0.5057	-4.2008	-3.5109	-6.1623	-0.9058	-0.4571	0.5529	-10.5957	-77.3855	-46.5697	-2.5092	0.6583	-0.7679
398.1920	1.7232	-1.4574	1.3914	-1.5813	1.0673	0.7495	-1.4255	1.1157	-0.6900	-1.5677	-0.8780	1.1326	-4.9425	-3.6429	-6.6435	-1.0850	-0.5304	0.5938	-4.1630	-3.5876	-6.1633	-0.9019	-0.4588	0.5486	-10.1120	-78.1350	-46.5270	-2.5120	0.6403	-0.7776
398.2020	1.7088	-1.4463	1.3843	-1.5967	1.0584	0.7608	-1.4304	1.1028	-0.6949	-1.5559	-0.8793	1.1220	-4.4162	-3.9407	-6.8198	-1.1552	-0.4686	0.5168	-4.1376	-3.6668	-6.1588	-0.8991	-0.4574	0.5464	-9.7868	-78.9453	-46.4414	-2.5197	0.6549	-0.7706
398.2140	1.6916	-1.4332	1.3758	-1.6153	1.0479	0.7742	-1.4300	1.0844	-0.7059	-1.5324	-0.8795	1.0978	-4.4004	-4.2012	-6.3056	-1.0495	-0.4128	0.5747	-4.1081	-3.7579	-6.1529	-0.8959	-0.4558	0.5440	-9.4132	-79.8712	-46.3376	-2.5291	0.6712	-0.7612
398.2240	1.6774	-1.4225	1.3687	-1.6305	1.0390	0.7851	-1.4306	1.0683	-0.7157	-1.5194	-0.8817	1.0875	-4.6091	-3.9697	-6.0611	-1.0331	-0.4206	0.5604	-4.0845	-3.8308	-6.1477	-0.8932	-0.4546	0.5420	-9.1166	-80.6089	-46.2504	-2.5372	0.6839	-0.7527
398.2360	1.6602	-1.4098	1.3603	-1.6486	1.0285	0.7980	-1.4327	1.0508	-0.7143	-1.4907	-0.8760	1.0834	-4.5409	-3.9879	-6.5027	-1.0671	-0.4574	0.5190	-4.0570	-3.9142	-6.1411	-0.8904	-0.4532	0.5397	-8.7763	-81.4481	-46.1444	-2.5468	0.6982	-0.7417
398.2460	1.6459	-1.3993	1.3532	-1.6633	1.0198	0.8088	-1.4324	1.0358	-0.7160	-1.4785	-0.8781	1.0687	-4.8528	-4.1349	-6.7421	-1.1086	-0.4962	0.5108	-4.0351	-3.9814	-6.1354	-0.8882	-0.4520	0.5379	-8.5067	-82.1220	-46.0569	-2.5549	0.7092	-0.7321
398.2580	1.6287	-1.3870	1.3444	-1.6810	1.0093	0.8215	-1.4369	1.0202	-0.7287	-1.4554	-0.8814	1.0491	-4.5058	-4.2120	-6.1586	-1.0194	-0.4557	0.5661	-4.0096	-4.0589	-6.1286	-0.8856	-0.4507	0.5359	-8.1978	-82.8963	-45.9538	-2.5641	0.7216	-0.7201
398.2680	1.6144	-1.3769	1.3371	-1.6956	1.0004	0.8319	-1.4357	1.0077	-0.7340	-1.4378	-0.8757	1.0382	-4.5913	-4.2894	-6.0236	-1.0321	-0.4168	0.5430	-3.9892	-4.1210	-6.1228	-0.8835	-0.4496	0.5342	-7.9523	-83.5130	-45.8694	-2.5715	0.7313	-0.7098
398.2800	1.5971	-1.3649	1.3283	-1.7126	0.9899	0.8443	-1.4326	0.9887	-0.7357	-1.4149	-0.8660	1.0261	-4.6185	-3.7982	-6.2061	-1.0167	-0.5161	0.4883	-3.9656	-4.1931	-6.1158	-0.8810	-0.4484	0.5323	-7.6720	-84.2280	-45.7685	-2.5801	0.7422	-0.6970
398.2900	1.5828	-1.3551	1.3209	-1.7267	0.9813	0.8545	-1.4357	0.9777	-0.7385	-1.4025	-0.8707	1.0173	-4.4543	-3.7705	-6.2664	-1.0362	-0.5065	0.5023	-3.9207	-4.1787	-6.0985	-0.8787	-0.4506	0.5311	-7.1401	-83.9362	-45.5733	-2.5852	0.7169	-0.6831
398.3020	1.5656	-1.3434	1.3119	-1.7434	0.9707	0.8666	-1.4350	0.9673	-0.7424	-1.3803	-0.8813	0.9992	-4.2313	-4.4209	-6.0323	-0.9841	-0.3462	0.5348	-3.9026	-4.2519	-6.0942	-0.8761	-0.4495	0.5292	-6.9351	-84.6763	-45.5021	-2.5916	0.7265	-0.6716
398.3120	1.5512	-1.3339	1.3046	-1.7571	0.9619	0.8765	-1.4309	0.9542	-0.7469	-1.3669	-0.8745	0.9882	-4.2594	-4.1765	-5.9160	-1.0055	-0.3552	0.5041	-3.8878	-4.3108	-6.0906	-0.8740	-0.4487	0.5277	-6.7693	-85.2704	-45.4426	-2.5966	0.7341	-0.6619
398.3220	1.5370	-1.3245	1.2972	-1.7708	0.9534	0.8863	-1.4278	0.9415	-0.7447	-1.3462	-0.8682	0.9832	-4.4855	-4.0307	-6.3646	-1.0275	-0.5130	0.4875	-3.8733	-4.3681	-6.0868	-0.8719	-0.4479	0.5262	-6.6088	-85.8473	-45.3832	-2.6010	0.7412	-0.6522
398.3340	1.5198	-1.3132	1.2882	-1.7866	0.9429	0.8980	-1.4288	0.9297	-0.7467	-1.3350	-0.8655	0.9659	-4.7490	-4.4711	-6.4658	-1.0898	-0.5030	0.5440	-3.8565	-4.4361	-6.0823	-0.8693	-0.4469	0.5244	-6.4245	-86.5316	-45.3139	-2.6061	0.7494	-0.6405
398.3440	1.5057	-1.3039	1.2805	-1.8001	0.9342	0.9077	-1.4293	0.9181	-0.7527	-1.3192	-0.8673	0.9544	-4.7286	-4.4520	-6.2795	-0.9629	-0.4005	0.5117	-3.8429	-4.4913	-6.0786	-0.8671	-0.4462	0.5230	-6.2759	-87.0874	-45.2573	-2.6093	0.7557	-0.6308
398.3560	1.4884	-1.2930	1.2715	-1.8158	0.9239	0.9190	-1.4261	0.9036	-0.7584	-1.3012	-0.8717	0.9451	-4.5695	-4.5721	-5.8781	-0.9911	-0.3629	0.5343	-3.8269	-4.5551	-6.0741	-0.8645	-0.4453	0.5214	-6.1037	-87.7269	-45.1901	-2.6128	0.7628	-0.6190
398.3660	1.4742	-1.2841	1.2641	-1.8288	0.9151	0.9284	-1.4237	0.8931	-0.7538	-1.2825	-0.8718	0.9337	-4.5358	-4.7466	-6.6076	-1.0074	-0.3955	0.4757	-3.8138	-4.6064	-6.0702	-0.8623	-0.4446	0.5200	-5.9647	-88.2392	-45.1343	-2.6150	0.7685	-0.6093
398.3780	1.4571	-1.2733	1.2549	-1.8439	0.9047	0.9396	-1.4255	0.8791	-0.7591	-1.2695	-0.8654	0.9186	-4.0986	-4.5276	-6.3759	-1.0472	-0.4196	0.5222	-3.7987	-4.6678	-6.0658	-0.8598	-0.4438	0.5184	-5.8050	-88.8534	-45.0699	-2.6174	0.7749	-0.5977
398.3880	1.4429	-1.2647	1.2473	-1.8567	0.8960	0.9487	-1.4236	0.8682	-0.7658	-1.2595	-0.8552	0.9129	-4.0966	-4.8425	-6.0209	-0.9607	-0.4932	0.5064	-3.7863	-4.7172	-6.0621	-0.8575	-0.4431	0.5172	-5.6756	-89.3466	-45.0179	-2.6182	0.7798	-0.5881
398.4000	1.4257	-1.2544	1.2381	-1.8716	0.8858	0.9596	-1.4190	0.8583	-0.7650	-1.2425	-0.8610	0.9022	-4.1396	-4.8053	-6.1723	-0.9535	-0.4990	0.4715	-3.7718	-4.7741	-6.0577	-0.8549	-0.4424	0.5157	-5.5251	-89.9127	-44.9559	-2.6188	0.7853	-0.5767
398.4100	1.4116	-1.2458	1.2305	-1.8839	0.8772	0.9685	-1.4150	0.8465	-0.7605	-1.2312	-0.8659	0.8917	-4.1843	-4.6300	-6.6100	-0.9388	-0.3865	0.4597	-3.7827	-4.8716	-6.1055	-0.8499	-0.4452	0.5112	-5.6751	-90.9851	-45.4093	-2.5901	0.7528	-0.6017
398.4200	1.3975	-1.2373	1.2227	-1.8961	0.8685	0.9774	-1.4124	0.8367	-0.7695	-1.2097	-0.8646	0.8808	-4.3268	-4.9951	-6.2486	-0.9487	-0.3339	0.5219	-3.7711	-4.9214	-6.1028	-0.8475	-0.4446	0.5099	-5.5535	-91.4863	-45.3618	-2.5892	0.7577	-0.5929
398.4320	1.3806	-1.2274	1.2135	-1.9105	0.8583	0.9879	-1.4131	0.8283	-0.7740	-1.1978	-0.8572	0.8688	-4.2141	-5.4540	-6.0152	-1.0100	-0.5075	0.4796	-3.7572	-4.9782	-6.0998	-0.8446	-0.4440	0.5083	-5.4100	-92.0547	-45.3071	-2.5876	0.7633	-0.5824
398.4440	1.3636	-1.2177	1.2044	-1.9248	0.8479	0.9983	-1.4088	0.8126	-0.7733	-1.1759	-0.8588	0.8568	-4.2569	-5.0878	-6.5487	-0.9414	-0.4397	0.5037	-3.7437	-5.0332	-6.0965	-0.8417	-0.4433	0.5067	-5.2706	-92.6032	-45.2517	-2.5850	0.7685	-0.5720
398.4540	1.3495	-1.2096	1.1965	-1.9364	0.8393	1.0067	-1.4068	0.8033	-0.7774	-1.1624	-0.8538	0.8475	-4.4091	-5.0693	-6.3695	-1.0682	-0.3929	0.5294	-3.7327	-5.0788	-6.0940	-0.8392	-0.4428	0.5054	-5.1579	-93.0593	-45.2078	-2.5826	0.7726	-0.5635
398.4640	1.3355	-1.2016	1.1886	-1.9481	0.8308	1.0152	-1.4048	0.7941	-0.7822	-1.1563	-0.8556	0.8422	-4.5509	-5.1700	-6.0560	-0.9022	-0.4031	0.4835	-3.7218	-5.1235	-6.0915	-0.8367	-0.4424	0.5042	-5.0473	-93.5048	-45.1655	-2.5793	0.7763	-0.5550
398.4760	1.3187	-1.1922	1.1793	-1.9618	0.8206	1.0252	-1.4062	0.7845	-0.7851	-1.1358	-0.8556	0.8328	-4.2270	-5.2883	-6.0306	-0.9330	-0.3835	0.4250	-3.7090	-5.1758	-6.0885	-0.8338	-0.4418	0.5027	-4.9184	-94.0265	-45.1144	-2.5750	0.7805	-0.5449
398.4860	1.3046	-1.1844	1.1715	-1.9731	0.8120	1.0335	-1.4027	0.7720	-0.7849	-1.1265	-0.8530	0.8192	-4.3087	-4.9612	-6.3060	-0.9881	-0.4418	0.4781	-3.6985	-5.2180	-6.0859	-0.8313	-0.4414	0.5015	-4.8137	-94.4462	-45.0727	-2.5712	0.7838	-0.5366
398.4980	1.2877	-1.1752	1.1620	-1.9867	0.8017	1.0432	-1.3999	0.7623	-0.7885	-1.1092	-0.8540	0.8099	-4.3099	-5.1643	-6.4090	-0.8980	-0.4321	0.4887	-3.6862	-5.2687	-6.0830	-0.8283	-0.4409	0.5001	-4.6911	-94.9527	-45.0240	-2.5653	0.7873	-0.5268
398.5080	1.2738	-1.1676	1.1540	-1.9975	0.7933	1.0513	-1.3969	0.7571	-0.7951	-1.0912	-0.8485	0.8022	-4.3912	-5.4153	-5.8513	-0.9315	-0.4447	0.4356	-3.6762	-5.3098	-6.0806	-0.8258	-0.4405	0.4989	-4.5912	-95.3621	-44.9854	-2.5602	0.7901	-0.5188
398.5200	1.2570	-1.1586	1.1446	-2.0107	0.7830	1.0609	-1.3959	0.7457	-0.7918	-1.0860	-0.8509	0.7897	-4.2483	-5.6521	-6.1995	-0.9041	-0.3860	0.4426	-3.6643	-5.3581	-6.0777	-0.8228	-0.4400	0.4975	-4.4746	-95.8428	-44.9384	-2.5537	0.7931	-0.5093
398.5300	1.2431	-1.1511	1.1368	-2.0214	0.7745	1.0687	-1.3925	0.7346	-0.7882	-1.0693	-0.8507	0.7814	-4.6178	-5.3907	-6.6734	-0.9789	-0.3846	0.4983	-3.6546	-5.3974	-6.0753	-0.8202	-0.4397	0.4964	-4.3794	-96.2323	-44.9006	-2.5475	0.7953	-0.5014
398.5420	1.2264	-1.1424	1.1271	-2.0340	0.7644	1.0780	-1.3922	0.7236	-0.7991	-1.0632	-0.8454	0.7753	-4.1512	-5.3849	-6.1436	-0.8805	-0.4641	0.4246	-3.6832	-5.5800	-6.1725	-0.8114	-0.4435	0.4888	-4.7453	-98.3221	-45.8332	-2.4796	0.7535	-0.5589
398.5520	1.2123	-1.1353	1.1191	-2.0447	0.7559	1.0858	-1.3898	0.7178	-0.8032	-1.0467	-0.8456	0.7646	-4.1950	-5.7664	-6.1229	-0.8717	-0.4879	0.4661	-3.6723	-5.6195	-6.1713	-0.8085	-0.4432	0.4874	-4.6316	-98.7105	-45.7953	-2.4720	0.7563	-0.5516
398.5640	1.1957	-1.1267	1.1096	-2.0571	0.7456	1.0948	-1.3871	0.7051	-0.8022	-1.0274	-0.8442	0.7472	-4.0041	-5.6991	-6.4721	-0.8894	-0.4495	0.4916	-3.6596	-5.6668	-6.1697	-0.8051	-0.4429	0.4858	-4.4991	-99.1782	-45.7494	-2.4634	0.7595	-0.5428
398.5740	1.1819	-1.1197	1.1016	-2.0672	0.7372	1.1022	-1.3871	0.6964	-0.8054	-1.0169	-0.8481	0.7448	-4.0662	-5.7510	-6.5344	-0.9915	-0.3663	0.4597	-3.6491	-5.7056	-6.1684	-0.8023	-0.4426	0.4845	-4.3908	-99.5607	-45.7123	-2.4558	0.7618	-0.5357
398.5860	1.1653	-1.1114	1.0916	-2.0794	0.7272	1.1111	-1.3849	0.6870	-0.8191	-0.9997	-0.8536	0.7343	-4.0790	-5.7599	-5.9113	-0.8602	-0.3886	0.4584	-3.6366	-5.7510	-6.1671	-0.7987	-0.4424	0.4830	-4.2618	-100.0073	-45.6705	-2.4450	0.7641	-0.5271
398.5960	1.1513	-1.1046	1.0835	-2.0893	0.7186	1.1185	-1.3823	0.6805	-0.8188	-0.9844	-0.8498	0.7268	-3.9973	-5.9732	-5.9624	-0.9066	-0.4004	0.4331	-3.6264	-5.7876	-6.1660	-0.7959	-0.4422	0.4817	-4.1569	-100.3673	-45.6361	-2.4364	0.7660	-0.5201
398.6060	1.1375	-1.0979	1.0756	-2.0990	0.7101	1.1257	-1.3789	0.6704	-0.8098	-0.9766	-0.8435	0.7136	-4.1691	-5.9348	-6.7962	-0.9453	-0.4513	0.4811	-3.6164	-5.8239	-6.1647	-0.7930	-0.4420	0.4805	-4.0547	-100.7235	-45.6003	-2.4279	0.7677	-0.5132
398.6160	1.1238	-1.0912	1.0673	-2.1089	0.7016	1.1327	-1.3792	0.6626	-0.8186	-0.9677	-0.8425	0.7082	-4.0461	-6.1086	-6.5405	-0.8218	-0.4625	0.4420	-3.6064	-5.8596	-6.1635	-0.7901	-0.4418	0.4793	-3.9531	-101.0733	-45.5665	-2.4180	0.7689	-0.5063
398.6260	1.1101	-1.0845	1.0591	-2.1184	0.6931	1.1397	-1.3774	0.6526	-0.8282	-0.9488	-0.8429	0.7028	-4.1803	-6.0844	-6.0009	-0.8507	-0.5339	0.4157	-3.5966	-5.8946	-6.1624	-0.7872	-0.4417	0.4781	-3.8533	-101.4170	-45.5337	-2.4081	0.7700	-0.4995
398.6360	1.0963	-1.0781	1.0508	-2.1277	0.6847	1.1467	-1.3753	0.6436	-0.8292	-0.9411	-0.8476	0.6909	-4.1318	-5.9315	-5.9880	-0.8454	-0.4290	0.4684	-3.5869	-5.9287	-6.1614	-0.7843	-0.4416	0.4769	-3.7549	-101.7504	-45.5020	-2.3980	0.7709	-0.4928
398.6480	1.0797	-1.0706	1.0409	-2.1391	0.6747	1.1551	-1.3738	0.6371	-0.8226	-0.9246	-0.8506	0.6823	-4.3161	-6.0862	-6.7902	-0.8521	-0.3996	0.3729	-3.5755	-5.9678	-6.1600	-0.7807	-0.4415	0.4755	-3.6389	-102.1292	-45.4634	-2.3849	0.7716	-0.4849
398.6580	1.0661	-1.0642	1.0325	-2.1482	0.6662	1.1618	-1.3732	0.6302	-0.8318	-0.9097	-0.8525	0.6704	-4.1547	-6.3132	-6.2736	-0.8948	-0.4280	0.4744	-3.5661	-6.0006	-6.1590	-0.7778	-0.4414	0.4743	-3.5438	-102.4492	-45.4329	-2.3737	0.7719	-0.4784
398.6680	1.0524	-1.0579	1.0242	-2.1572	0.6576	1.1685	-1.3703	0.6202	-0.8392	-0.9081	-0.8474	0.6683	-4.1151	-6.1506	-5.9981	-0.8446	-0.4207	0.4154	-3.5568	-6.0331	-6.1580	-0.7749	-0.4413	0.4732	-3.4506	-102.7665	-45.4028	-2.3627	0.7722	-0.4719
398.6780	1.0387	-1.0518	1.0158	-2.1663	0.6490	1.1751	-1.3688	0.6113	-0.8405	-0.8949	-0.8393	0.6628	-4.3592	-5.9779	-6.0088	-0.8286	-0.4094	0.4202	-3.5443	-6.0455	-6.1531	-0.7720	-0.4417	0.4726	-3.3186	-102.8455	-45.3353	-2.3515	0.7679	-0.4600
398.6880	1.0249	-1.0457	1.0075	-2.1752	0.6407	1.1817	-1.3685	0.6064	-0.8345	-0.8804	-0.8390	0.6522	-4.1525	-6.1352	-6.5505	-0.8454	-0.5435	0.3650	-3.5183	-5.9722	-6.1332	-0.7692	-0.4440	0.4743	-3.0280	-101.9075	-45.1165	-2.3406	0.7433	-0.4243
398.7000	1.0085	-1.0386	0.9973	-2.1855	0.6307	1.1895	-1.3654	0.6009	-0.8429	-0.8683	-0.8481	0.6429	-3.9051	-6.2623	-6.3101	-0.8986	-0.4927	0.4077	-3.5096	-6.0131	-6.1349	-0.7656	-0.4440	0.4729	-2.9491	-102.3259	-45.1065	-2.3236	0.7425	-0.4194
398.7100	0.9949	-1.0326	0.9889	-2.1943	0.6221	1.1958	-1.3639	0.5938	-0.8503	-0.8609	-0.8469	0.6385	-3.9753	-6.2708	-5.9925	-0.7767	-0.4181	0.4284	-3.5025	-6.0468	-6.1362	-0.7625	-0.4441	0.4718	-2.8838	-102.6702	-45.0975	-2.3093	0.7418	-0.4154
398.7200	0.9813	-1.0267	0.9805	-2.2029	0.6136	1.2021	-1.3627	0.5855	-0.8480	-0.8463	-0.8493	0.6321	-3.8956	-6.1007	-6.3101	-0.7788	-0.3449	0.4060	-3.4954	-6.0800	-6.1375	-0.7595	-0.4442	0.4707	-2.8188	-103.0098	-45.0880	-2.2945	0.7407	-0.4114
398.7320	0.9649	-1.0196	0.9702	-2.2128	0.6034	1.2097	-1.3595	0.5790	-0.8496	-0.8315	-0.8472	0.6238	-3.7376	-6.2287	-6.3866	-0.8663	-0.3865	0.4327	-3.4870	-6.1202	-6.1390	-0.7559	-0.4443	0.4693	-2.7414	-103.4211	-45.0770	-2.2772	0.7394	-0.4067
398.7420	0.9514	-1.0139	0.9617	-2.2210	0.5950	1.2159	-1.3550	0.5709	-0.8581	-0.8275	-0.8451	0.6151	-4.1541	-6.1109	-6.1081	-0.8574	-0.4155	0.3817	-3.4799	-6.1521	-6.1403	-0.7528	-0.4445	0.4682	-2.6769	-103.7469	-45.0683	-2.2625	0.7381	-0.4028
398.7520	0.9379	-1.0082	0.9532	-2.2294	0.5866	1.2220	-1.3560	0.5678	-0.8592	-0.8206	-0.8420	0.6059	-3.9882	-6.2488	-6.1756	-0.8098	-0.4471	0.4300	-3.4730	-6.1835	-6.1414	-0.7497	-0.4446	0.4671	-2.6124	-104.0658	-45.0584	-2.2468	0.7364	-0.3990
398.7640	0.9216	-1.0015	0.9428	-2.2392	0.5766	1.2292	-1.3552	0.5627	-0.8595	-0.8012	-0.8448	0.6010	-3.8547	-6.5621	-6.4710	-0.7638	-0.5057	0.4142	-3.4646	-6.2211	-6.1428	-0.7460	-0.4448	0.4658	-2.5355	-104.4496	-45.0466	-2.2280	0.7343	-0.3944
398.7740	0.9080	-0.9959	0.9341	-2.2471	0.5680	1.2352	-1.3513	0.5559	-0.8634	-0.7916	-0.8517	0.5968	-3.8807	-6.7449	-6.2315	-0.8406	-0.4194	0.3805	-3.4577	-6.2517	-6.1440	-0.7430	-0.4450	0.4647	-2.4711	-104.7607	-45.0376	-2.2122	0.7323	-0.3907
398.7860	0.8919	-0.9893	0.9238	-2.2565	0.5577	1.2423	-1.3468	0.5459	-0.8682	-0.7869	-0.8485	0.5890	-4.2068	-6.3462	-6.1584	-0.7327	-0.3202	0.3714	-3.4495	-6.2879	-6.1453	-0.7393	-0.4453	0.4634	-2.3949	-105.1278	-45.0259	-2.1932	0.7298	-0.3862
398.7960	0.8785	-0.9838	0.9152	-2.2644	0.5494	1.2482	-1.3485	0.5408	-0.8691	-0.7736	-0.8394	0.5799	-4.0129	-6.4094	-6.2796	-0.7944	-0.4326	0.3719	-3.4426	-6.3169	-6.1464	-0.7362	-0.4455	0.4623	-2.3311	-105.4209	-45.0158	-2.1765	0.7273	-0.3826
398.8080	0.8622	-0.9774	0.9047	-2.2735	0.5393	1.2551	-1.3474	0.5369	-0.8702	-0.7588	-0.8427	0.5681	-3.8823	-6.7381	-6.3493	-0.8437	-0.4797	0.4472	-3.4345	-6.3517	-6.1476	-0.7325	-0.4458	0.4610	-2.2551	-105.7730	-45.0036	-2.1567	0.7242	-0.3783
398.8180	0.8489	-0.9721	0.8960	-2.2811	0.5308	1.2607	-1.3435	0.5313	-0.8781	-0.7584	-0.8484	0.5662	-4.1308	-6.9110	-6.1083	-0.7983	-0.4151	0.4410	-3.4278	-6.3805	-6.1486	-0.7294	-0.4461	0.4600	-2.1923	-106.0652	-44.9932	-2.1402	0.7215	-0.3748
398.8280	0.8355	-0.9669	0.8873	-2.2886	0.5223	1.2664	-1.3435	0.5228	-0.8761	-0.7480	-0.8459	0.5637	-3.9409	-6.6503	-6.4439	-0.7603	-0.4374	0.4051	-3.4159	-6.3656	-6.1417	-0.7264	-0.4472	0.4602	-2.0678	-105.8353	-44.9045	-2.1239	0.7098	-0.3581
398.8400	0.8194	-0.9606	0.8767	-2.2976	0.5122	1.2731	-1.3435	0.5196	-0.8822	-0.7319	-0.8471	0.5563	-3.7521	-6.8607	-6.1966	-0.7641	-0.4938	0.3796	-3.4001	-6.3260	-6.1308	-0.7227	-0.4490	0.4611	-1.9022	-105.3086	-44.7695	-2.1025	0.6902	-0.3322
398.8500	0.8058	-0.9554	0.8679	-2.3049	0.5037	1.2787	-1.3388	0.5118	-0.8862	-0.7234	-0.8486	0.5476	-3.7717	-6.3997	-6.2437	-0.7603	-0.3988	0.3669	-3.3947	-6.3557	-6.1336	-0.7195	-0.4494	0.4601	-1.8554	-105.6215	-44.7729	-2.0839	0.6867	-0.3304
398.8600	0.7925	-0.9503	0.8590	-2.3119	0.4951	1.2841	-1.3348	0.5045	-0.8903	-0.7209	-0.8478	0.5425	-3.9475	-6.1768	-5.9904	-0.7039	-0.3349	0.4136	-3.3892	-6.3848	-6.1363	-0.7163	-0.4498	0.4591	-1.8080	-105.9275	-44.7763	-2.0650	0.6830	-0.3285
398.8700	0.7793	-0.9453	0.8501	-2.3190	0.4869	1.2894	-1.3343	0.5036	-0.8853	-0.7126	-0.8415	0.5393	-4.0429	-6.5748	-6.6113	-0.7201	-0.4803	0.4122	-3.3836	-6.4132	-6.1390	-0.7131	-0.4503	0.4580	-1.7600	-106.2255	-44.7788	-2.0455	0.6790	-0.3267
398.8800	0.7659	-0.9403	0.8411	-2.3263	0.4783	1.2948	-1.3352	0.5001	-0.8964	-0.7034	-0.8525	0.5343	-3.7052	-6.6837	-6.0953	-0.7134	-0.3970	0.3662	-3.3781	-6.4438	-6.1415	-0.7098	-0.4507	0.4570	-1.7117	-106.5260	-44.7804	-2.0256	0.6748	-0.3249
398.8920	0.7498	-0.9343	0.8304	-2.3346	0.4681	1.3011	-1.3324	0.4925	-0.8993	-0.6875	-0.8513	0.5269	-3.6477	-6.5998	-6.1288	-0.7134	-0.3723	0.4178	-3.3716	-6.4844	-6.1446	-0.7060	-0.4513	0.4558	-1.6543	-106.8741	-44.7817	-2.0021	0.6697	-0.3227
398.9020	0.7364	-0.9294	0.8214	-2.3413	0.4596	1.3064	-1.3278	0.4878	-0.9023	-0.6798	-0.8478	0.5204	-3.8375	-6.4702	-6.0609	-0.7336	-0.4252	0.4019	-3.3661	-6.5181	-6.1471	-0.7028	-0.4517	0.4548	-1.6059	-107.1644	-44.7826	-1.9826	0.6653	-0.3210
398.9120	0.7233	-0.9245	0.8124	-2.3481	0.4512	1.3116	-1.3258	0.4850	-0.9036	-0.6757	-0.8459	0.5117	-3.9577	-6.5198	-6.2146	-0.7328	-0.4717	0.4116	-3.3606	-6.5513	-6.1495	-0.6995	-0.4522	0.4538	-1.5569	-107.4492	-44.7828	-1.9626	0.6606	-0.3193
398.9240	0.7073	-0.9187	0.8015	-2.3563	0.4411	1.3177	-1.3257	0.4792	-0.9064	-0.6631	-0.8504	0.5084	-4.1178	-6.5526	-6.2332	-0.6724	-0.4467	0.4356	-3.3541	-6.5902	-6.1523	-0.6956	-0.4529	0.4525	-1.4984	-107.7792	-44.7815	-1.9382	0.6547	-0.3172
398.9340	0.6940	-0.9140	0.7924	-2.3628	0.4324	1.3227	-1.3247	0.4757	-0.9066	-0.6512	-0.8535	0.5067	-3.6850	-6.8097	-6.4284	-0.7114	-0.3702	0.4076	-3.3487	-6.6222	-6.1546	-0.6923	-0.4534	0.4515	-1.4492	-108.0507	-44.7800	-1.9178	0.6497	-0.3155
398.9460	0.6782	-0.9083	0.7814	-2.3704	0.4223	1.3288	-1.3220	0.4716	-0.9134	-0.6429	-0.8480	0.5009	-3.7890	-6.9755	-6.2827	-0.7770	-0.4980	0.3572	-3.3422	-6.6606	-6.1573	-0.6885	-0.4541	0.4500	-1.3896	-108.3771	-44.7781	-1.8937	0.6435	-0.3136
398.9560	0.6650	-0.9036	0.7723	-2.3768	0.4138	1.3338	-1.3196	0.4667	-0.9195	-0.6426	-0.8479	0.4919	-3.9036	-7.0300	-6.1192	-0.7199	-0.5264	0.3771	-3.3368	-6.6920	-6.1595	-0.6852	-0.4546	0.4482	-1.3403	-108.6429	-44.7754	-1.8735	0.6382	-0.3120
398.9660	0.6518	-0.8990	0.7632	-2.3833	0.4052	1.3388	-1.3187	0.4615	-0.9169	-0.6346	-0.8527	0.4855	-4.1414	-6.7957	-6.4194	-0.6391	-0.3456	0.3697	-3.3314	-6.7224	-6.1615	-0.6819	-0.4552	0.4463	-1.2909	-108.8969	-44.7712	-1.8525	0.6326	-0.3104
398.9780	0.6360	-0.8935	0.7521	-2.3909	0.3951	1.3445	-1.3191	0.4566	-0.9233	-0.6190	-0.8514	0.4768	-3.7248	-6.7589	-6.1545	-0.6211	-0.3850	0.3797	-3.3249	-6.7589	-6.1639	-0.6779	-0.4560	0.4441	-1.2303	-109.2038	-44.7652	-1.8268	0.6256	-0.3085
398.9880	0.6228	-0.8890	0.7428	-2.3971	0.3866	1.3493	-1.3179	0.4514	-0.9262	-0.6083	-0.8601	0.4751	-3.6797	-6.7463	-6.3447	-0.6932	-0.4467	0.4302	-3.3119	-6.6782	-6.1469	-0.6748	-0.4586	0.4457	-1.0892	-108.1428	-44.5707	-1.8072	0.5986	-0.2725
399.0000	0.6070	-0.8836	0.7318	-2.4042	0.3762	1.3549	-1.3154	0.4486	-0.9290	-0.6051	-0.8604	0.4748	-3.7687	-6.9055	-6.4119	-0.6755	-0.4363	0.3928	-3.3065	-6.7138	-6.1511	-0.6709	-0.4595	0.4436	-1.0426	-108.4670	-44.5780	-1.7807	0.5910	-0.2720
399.0100	0.5937	-0.8790	0.7224	-2.4101	0.3677	1.3596	-1.3137	0.4473	-0.9355	-0.6005	-0.8517	0.4725	-3.7624	-7.0662	-6.3251	-0.6985	-0.4724	0.3798	-3.3020	-6.7434	-6.1545	-0.6675	-0.4602	0.4420	-1.0028	-108.7367	-44.5833	-1.7584	0.5845	-0.2716
399.0200	0.5807	-0.8746	0.7130	-2.4161	0.3591	1.3643	-1.3114	0.4436	-0.9396	-0.5925	-0.8506	0.4649	-3.7588	-6.9902	-6.1839	-0.6881	-0.4592	0.3887	-3.2974	-6.7724	-6.1578	-0.6641	-0.4610	0.4403	-0.9626	-108.9994	-44.5870	-1.7354	0.5777	-0.2713
399.0300	0.5675	-0.8702	0.7036	-2.4220	0.3506	1.3689	-1.3110	0.4359	-0.9457	-0.5828	-0.8516	0.4581	-3.6317	-6.9050	-6.0961	-0.6152	-0.5125	0.3711	-3.2929	-6.8014	-6.1611	-0.6607	-0.4618	0.4386	-0.9223	-109.2618	-44.5904	-1.7126	0.5707	-0.2709
399.0400	0.5545	-0.8659	0.6941	-2.4278	0.3420	1.3735	-1.3080	0.4342	-0.9431	-0.5732	-0.8569	0.4496	-3.8103	-6.7573	-6.4024	-0.6504	-0.4442	0.3866	-3.2884	-6.8297	-6.1644	-0.6573	-0.4626	0.4369	-0.8811	-109.5165	-44.5925	-1.6894	0.5636	-0.2706
399.0520	0.5388	-0.8606	0.6827	-2.4346	0.3317	1.3789	-1.3086	0.4335	-0.9502	-0.5668	-0.8530	0.4451	-3.8378	-7.2310	-6.2644	-0.6694	-0.4859	0.4232	-3.2829	-6.8637	-6.1682	-0.6532	-0.4636	0.4349	-0.8307	-109.8223	-44.5944	-1.6616	0.5548	-0.2703
399.0620	0.5257	-0.8564	0.6733	-2.4401	0.3232	1.3833	-1.3088	0.4278	-0.9548	-0.5562	-0.8645	0.4456	-3.8034	-6.7635	-6.3086	-0.6750	-0.4321	0.3879	-3.2784	-6.8912	-6.1713	-0.6499	-0.4644	0.4332	-0.7895	-110.0682	-44.5952	-1.6388	0.5475	-0.2701
399.0720	0.5126	-0.8521	0.6638	-2.4457	0.3145	1.3878	-1.3079	0.4267	-0.9547	-0.5500	-0.8640	0.4444	-3.6104	-7.1210	-6.5174	-0.6215	-0.4328	0.3955	-3.2738	-6.9185	-6.1744	-0.6464	-0.4653	0.4315	-0.7472	-110.3117	-44.5947	-1.6155	0.5398	-0.2698
399.0820	0.4994	-0.8479	0.6541	-2.4513	0.3058	1.3921	-1.3052	0.4247	-0.9636	-0.5383	-0.8567	0.4403	-3.4866	-7.4107	-6.3384	-0.6054	-0.4645	0.3689	-3.2693	-6.9460	-6.1773	-0.6429	-0.4662	0.4298	-0.7039	-110.5575	-44.5930	-1.5916	0.5320	-0.2696
399.0940	0.4839	-0.8428	0.6425	-2.4577	0.2956	1.3974	-1.3014	0.4199	-0.9702	-0.5286	-0.8594	0.4334	-3.9228	-7.3976	-6.0929	-0.6205	-0.5258	0.3270	-3.2638	-6.9783	-6.1808	-0.6388	-0.4673	0.4277	-0.6515	-110.8432	-44.5899	-1.5632	0.5224	-0.2695
399.1040	0.4710	-0.8386	0.6328	-2.4628	0.2870	1.4017	-1.3005	0.4110	-0.9696	-0.5216	-0.8712	0.4270	-4.1680	-6.7839	-6.3928	-0.6746	-0.4070	0.3156	-3.2592	-7.0049	-6.1837	-0.6354	-0.4682	0.4260	-0.6076	-111.0784	-44.5869	-1.5401	0.5145	-0.2693
399.1160	0.4553	-0.8336	0.6210	-2.4690	0.2765	1.4067	-1.3006	0.4094	-0.9771	-0.5201	-0.8669	0.4211	-3.7755	-7.0649	-6.1176	-0.6704	-0.3791	0.3515	-3.2536	-7.0362	-6.1870	-0.6312	-0.4693	0.4240	-0.5534	-111.3542	-44.5811	-1.5116	0.5045	-0.2692
399.1260	0.4423	-0.8296	0.6113	-2.4742	0.2678	1.4109	-1.3003	0.4076	-0.9814	-0.5128	-0.8579	0.4159	-3.7094	-7.2683	-6.0960	-0.6084	-0.5784	0.4087	-3.2491	-7.0620	-6.1896	-0.6277	-0.4703	0.4223	-0.5084	-111.5800	-44.5750	-1.4876	0.4961	-0.2692
399.1380	0.4267	-0.8248	0.5994	-2.4803	0.2574	1.4159	-1.3005	0.4048	-0.9831	-0.4988	-0.8680	0.4120	-3.7975	-7.0556	-6.4079	-0.5725	-0.5181	0.3657	-3.2434	-6.8931	-6.1076	-0.6290	-0.4712	0.4272	-0.4517	-109.4631	-43.7296	-1.5207	0.4888	-0.1949
399.1480	0.4138	-0.8208	0.5896	-2.4853	0.2487	1.4200	-1.2986	0.4048	-0.9879	-0.4867	-0.8697	0.4066	-3.8593	-7.3103	-6.3326	-0.5949	-0.4863	0.3692	-3.2370	-7.0041	-6.1759	-0.6183	-0.4743	0.4220	-0.3852	-110.7330	-44.3651	-1.4369	0.4576	-0.2349
399.1580	0.4008	-0.8168	0.5797	-2.4902	0.2400	1.4240	-1.2990	0.4004	-0.9949	-0.4799	-0.8768	0.4050	-3.8451	-7.3434	-6.2475	-0.6141	-0.3561	0.3289	-3.2332	-7.0286	-6.1799	-0.6131	-0.4754	0.4205	-0.3485	-110.9665	-44.3671	-1.4115	0.4482	-0.2358
399.1700	0.3853	-0.8120	0.5677	-2.4958	0.2295	1.4289	-1.2986	0.3982	-0.9995	-0.4753	-0.8763	0.3990	-3.8202	-7.1876	-6.2858	-0.6398	-0.4178	0.3360	-3.2285	-7.0579	-6.1847	-0.6067	-0.4767	0.4186	-0.3032	-111.2455	-44.3688	-1.3813	0.4368	-0.2368
399.1800	0.3722	-0.8079	0.5576	-2.5005	0.2208	1.4329	-1.2985	0.3920	-1.0059	-0.4721	-0.8786	0.3938	-3.7403	-7.0410	-6.1624	-0.5807	-0.4697	0.3052	-3.2246	-7.0820	-6.1886	-0.6014	-0.4779	0.4170	-0.2638	-111.4750	-44.3684	-1.3554	0.4270	-0.2378
399.1900	0.3592	-0.8040	0.5475	-2.5052	0.2119	1.4368	-1.2957	0.3917	-1.0119	-0.4629	-0.8699	0.3878	-3.6299	-7.2166	-6.0283	-0.5702	-0.4811	0.4124	-3.2206	-7.1060	-6.1926	-0.5960	-0.4791	0.4153	-0.2245	-111.7023	-44.3678	-1.3298	0.4172	-0.2388
399.2000	0.3463	-0.8000	0.5375	-2.5098	0.2033	1.4406	-1.2933	0.3887	-1.0112	-0.4536	-0.8710	0.3855	-3.9381	-6.9558	-6.5185	-0.5708	-0.5335	0.3613	-3.2167	-7.1297	-6.1964	-0.5906	-0.4803	0.4137	-0.1844	-111.9258	-44.3660	-1.3039	0.4071	-0.2399
399.2120	0.3308	-0.7954	0.5252	-2.5153	0.1928	1.4452	-1.2944	0.3855	-1.0225	-0.4448	-0.8868	0.3828	-3.5338	-7.1994	-6.0775	-0.5301	-0.4590	0.3573	-3.2118	-7.1577	-6.2010	-0.5841	-0.4817	0.4118	-0.1346	-112.1890	-44.3617	-1.2721	0.3947	-0.2412
399.2220	0.3179	-0.7916	0.5152	-2.5197	0.1839	1.4490	-1.2936	0.3847	-1.0218	-0.4339	-0.8905	0.3809	-3.5163	-7.3184	-6.6185	-0.5431	-0.3799	0.3650	-3.2079	-7.1806	-6.2049	-0.5787	-0.4830	0.4101	-0.0933	-112.4020	-44.3585	-1.2464	0.3845	-0.2424
399.2320	0.3048	-0.7877	0.5047	-2.5239	0.1751	1.4528	-1.2935	0.3842	-1.0296	-0.4281	-0.8780	0.3772	-3.5918	-7.4858	-6.5755	-0.6044	-0.5501	0.3241	-3.2037	-7.2030	-6.2085	-0.5732	-0.4842	0.4085	-0.0492	-112.6105	-44.3524	-1.2200	0.3739	-0.2436
399.2420	0.2919	-0.7840	0.4943	-2.5282	0.1663	1.4566	-1.2914	0.3801	-1.0382	-0.4225	-0.8850	0.3680	-3.5932	-7.5013	-6.2880	-0.5652	-0.5162	0.3760	-3.1995	-7.2258	-6.2121	-0.5676	-0.4855	0.4068	-0.0038	-112.8217	-44.3449	-1.1929	0.3630	-0.2449
399.2520	0.2790	-0.7802	0.4841	-2.5323	0.1573	1.4602	-1.2895	0.3778	-1.0421	-0.4148	-0.8928	0.3683	-3.8033	-7.4922	-6.3585	-0.5707	-0.4545	0.3006	-3.1954	-7.2480	-6.2159	-0.5621	-0.4868	0.4051	0.0407	-113.0277	-44.3385	-1.1670	0.3523	-0.2462
399.2640	0.2637	-0.7757	0.4714	-2.5373	0.1467	1.4646	-1.2914	0.3738	-1.0511	-0.4063	-0.8955	0.3609	-3.7623	-7.1570	-6.2593	-0.5411	-0.3802	0.3285	-3.1902	-7.2750	-6.2202	-0.5554	-0.4884	0.4031	0.0969	-113.2768	-44.3278	-1.1346	0.3391	-0.2479
399.2740	0.2507	-0.7720	0.4608	-2.5414	0.1379	1.4682	-1.2910	0.3702	-1.0601	-0.3995	-0.8997	0.3547	-3.6704	-7.1871	-6.0450	-0.5100	-0.4627	0.3820	-3.1859	-7.2966	-6.2236	-0.5497	-0.4898	0.4014	0.1454	-113.4748	-44.3167	-1.1073	0.3278	-0.2494
399.2860	0.2351	-0.7676	0.4481	-2.5462	0.1271	1.4724	-1.2896	0.3693	-1.0631	-0.3844	-0.9011	0.3482	-3.6539	-7.4074	-6.2837	-0.4754	-0.4633	0.4140	-3.2020	-7.0764	-6.0675	-0.5568	-0.4873	0.4092	-0.0508	-110.7687	-42.7298	-1.2219	0.3585	-0.1460
399.2960	0.2223	-0.7639	0.4374	-2.5500	0.1178	1.4760	-1.2880	0.3676	-1.0669	-0.3794	-0.8955	0.3516	-3.8253	-7.0536	-6.3655	-0.5203	-0.4362	0.3152	-3.1809	-7.2226	-6.2079	-0.5388	-0.4944	0.4014	0.1989	-112.4877	-44.0674	-1.0554	0.2854	-0.2175
399.3060	0.2094	-0.7602	0.4267	-2.5537	0.1090	1.4793	-1.2917	0.3675	-1.0759	-0.3703	-0.8930	0.3511	-3.6448	-7.3024	-6.2496	-0.5359	-0.4953	0.3040	-3.1772	-7.2423	-6.2129	-0.5331	-0.4959	0.3998	0.2406	-112.6851	-44.0647	-1.0269	0.2730	-0.2198
399.3180	0.1939	-0.7558	0.4139	-2.5581	0.0984	1.4835	-1.2896	0.3680	-1.0782	-0.3671	-0.9027	0.3439	-3.4635	-7.5583	-6.7173	-0.5207	-0.4679	0.3224	-3.1729	-7.2666	-6.2193	-0.5263	-0.4978	0.3978	0.2905	-112.9308	-44.0641	-0.9933	0.2583	-0.2227
399.3280	0.1809	-0.7522	0.4028	-2.5616	0.0892	1.4869	-1.2904	0.3646	-1.0943	-0.3631	-0.9061	0.3391	-3.4257	-7.4114	-6.0459	-0.5075	-0.4562	0.3455	-3.1689	-7.2861	-6.2243	-0.5204	-0.4994	0.3962	0.3366	-113.1260	-44.0586	-0.9638	0.2454	-0.2251
399.3400	0.1656	-0.7478	0.3898	-2.5659	0.0783	1.4910	-1.2872	0.3623	-1.0976	-0.3541	-0.9049	0.3354	-3.7548	-7.4203	-6.1688	-0.4960	-0.5441	0.2733	-3.1642	-7.3097	-6.2306	-0.5134	-0.5013	0.3941	0.3924	-113.3631	-44.0541	-0.9289	0.2300	-0.2283
399.3500	0.1526	-0.7443	0.3788	-2.5694	0.0692	1.4943	-1.2890	0.3612	-1.1035	-0.3446	-0.9151	0.3333	-3.7912	-7.2606	-6.4775	-0.5065	-0.4557	0.2909	-3.1602	-7.3293	-6.2359	-0.5075	-0.5029	0.3924	0.4404	-113.5588	-44.0498	-0.8995	0.2169	-0.2310
399.3600	0.1397	-0.7406	0.3676	-2.5729	0.0600	1.4976	-1.2903	0.3594	-1.1156	-0.3375	-0.9177	0.3224	-3.4787	-7.3824	-6.1465	-0.4529	-0.4002	0.3213	-3.1560	-7.3488	-6.2412	-0.5014	-0.5046	0.3907	0.4914	-113.7533	-44.0436	-0.8695	0.2035	-0.2339
399.3720	0.1242	-0.7363	0.3542	-2.5768	0.0492	1.5015	-1.2893	0.3580	-1.1191	-0.3202	-0.9131	0.3214	-3.5123	-7.5096	-6.2801	-0.4827	-0.5595	0.3268	-3.1509	-7.3721	-6.2478	-0.4941	-0.5067	0.3885	0.5542	-113.9859	-44.0372	-0.8338	0.1874	-0.2375
399.3820	0.1114	-0.7327	0.3429	-2.5800	0.0401	1.5046	-1.2892	0.3551	-1.1308	-0.3126	-0.9207	0.3192	-3.5303	-7.3010	-6.2845	-0.5100	-0.6092	0.3124	-3.1464	-7.3918	-6.2534	-0.4880	-0.5084	0.3867	0.6095	-114.1819	-44.0310	-0.8038	0.1738	-0.2407
399.3920	0.0985	-0.7291	0.3316	-2.5830	0.0306	1.5078	-1.2879	0.3548	-1.1365	-0.3035	-0.9300	0.3131	-3.7589	-7.5927	-6.4025	-0.5229	-0.4262	0.3254	-3.1418	-7.4108	-6.2590	-0.4818	-0.5101	0.3849	0.6669	-114.3706	-44.0238	-0.7734	0.1600	-0.2440
399.4020	0.0854	-0.7256	0.3203	-2.5860	0.0214	1.5109	-1.2905	0.3547	-1.1431	-0.2997	-0.9277	0.3128	-3.6365	-7.6686	-6.6013	-0.4981	-0.3908	0.3092	-3.1371	-7.4303	-6.2649	-0.4755	-0.5119	0.3830	0.7261	-114.5638	-44.0182	-0.7436	0.1462	-0.2475
399.4140	0.0700	-0.7214	0.3063	-2.5896	0.0103	1.5146	-1.2898	0.3495	-1.1583	-0.2915	-0.9237	0.3062	-3.4672	-7.6252	-6.3254	-0.4607	-0.6005	0.3275	-3.1311	-7.4533	-6.2718	-0.4679	-0.5141	0.3807	0.8025	-114.7902	-44.0073	-0.7064	0.1292	-0.2518
399.4240	0.0571	-0.7179	0.2948	-2.5924	0.0009	1.5177	-1.2894	0.3492	-1.1668	-0.2831	-0.9331	0.3030	-3.5392	-7.8070	-6.2107	-0.4294	-0.5437	0.2950	-3.1260	-7.4724	-6.2777	-0.4614	-0.5160	0.3787	0.8684	-114.9782	-43.9990	-0.6755	0.1149	-0.2556
399.4340	0.0443	-0.7143	0.2831	-2.5951	-0.0085	1.5207	-1.2885	0.3440	-1.1719	-0.2742	-0.9462	0.3004	-3.7403	-7.1678	-6.6392	-0.4596	-0.4243	0.3074	-3.1324	-7.3582	-6.2578	-0.4565	-0.5193	0.3803	0.7964	-113.5824	-43.7342	-0.6598	0.0845	-0.2228
399.4460	0.0288	-0.7102	0.2689	-2.5984	-0.0196	1.5242	-1.2920	0.3449	-1.1916	-0.2636	-0.9460	0.2901	-3.7929	-7.3747	-5.9807	-0.4089	-0.4939	0.3441	-3.1270	-7.3779	-6.2674	-0.4486	-0.5218	0.3781	0.8679	-113.8004	-43.7383	-0.6196	0.0655	-0.2283
399.4560	0.0158	-0.7068	0.2569	-2.6009	-0.0292	1.5271	-1.2928	0.3454	-1.1945	-0.2494	-0.9511	0.2894	-3.5034	-7.4222	-6.3145	-0.4374	-0.4841	0.3028	-3.1222	-7.3937	-6.2755	-0.4418	-0.5239	0.3761	0.9316	-113.9747	-43.7413	-0.5856	0.0493	-0.2331
399.4680	0.0003	-0.7026	0.2424	-2.6039	-0.0407	1.5305	-1.2920	0.3429	-1.2086	-0.2419	-0.9509	0.2843	-3.6687	-7.2949	-6.1989	-0.4149	-0.4067	0.3360	-3.1162	-7.4135	-6.2859	-0.4336	-0.5265	0.3738	1.0130	-114.1940	-43.7478	-0.5448	0.0297	-0.2392
399.4780	-0.0125	-0.6992	0.2304	-2.6063	-0.0501	1.5333	-1.2941	0.3452	-1.2175	-0.2297	-0.9573	0.2816	-3.5693	-7.5411	-6.1324	-0.4021	-0.4908	0.3003	-3.1109	-7.4297	-6.2951	-0.4267	-0.5286	0.3717	1.0842	-114.3740	-43.7556	-0.5104	0.0133	-0.2446
399.4900	-0.0281	-0.6951	0.2158	-2.6089	-0.0616	1.5366	-1.2937	0.3481	-1.2287	-0.2166	-0.9631	0.2770	-3.8261	-7.6515	-6.6776	-0.4083	-0.5414	0.3195	-3.1040	-7.4494	-6.3065	-0.4181	-0.5313	0.3692	1.1765	-114.5911	-43.7656	-0.4685	-0.0068	-0.2514
399.5000	-0.0411	-0.6917	0.2033	-2.6112	-0.0714	1.5393	-1.2956	0.3438	-1.2482	-0.2105	-0.9702	0.2697	-3.4780	-7.5091	-5.9607	-0.3784	-0.4044	0.3403	-3.0979	-7.4663	-6.3163	-0.4109	-0.5336	0.3670	1.2597	-114.7792	-43.7749	-0.4327	-0.0240	-0.2575
399.5120	-0.0566	-0.6875	0.1884	-2.6136	-0.0829	1.5425	-1.2960	0.3439	-1.2529	-0.1940	-0.9681	0.2708	-3.6569	-7.5131	-6.5918	-0.4356	-0.5796	0.2856	-3.0900	-7.4868	-6.3289	-0.4020	-0.5364	0.3643	1.3656	-115.0060	-43.7903	-0.3899	-0.0446	-0.2651
399.5220	-0.0696	-0.6840	0.1756	-2.6154	-0.0926	1.5452	-1.2972	0.3414	-1.2718	-0.1881	-0.9785	0.2622	-3.6866	-7.6016	-6.0498	-0.3671	-0.4813	0.2963	-3.0829	-7.5041	-6.3398	-0.3944	-0.5387	0.3620	1.4612	-115.1971	-43.8038	-0.3532	-0.0622	-0.2720
399.5320	-0.0825	-0.6806	0.1630	-2.6172	-0.1025	1.5478	-1.2980	0.3415	-1.2798	-0.1772	-0.9863	0.2585	-3.6121	-7.5658	-6.4609	-0.4043	-0.4057	0.3055	-3.0755	-7.5216	-6.3514	-0.3866	-0.5412	0.3596	1.5621	-115.3909	-43.8218	-0.3164	-0.0800	-0.2791
399.5440	-0.0982	-0.6765	0.1474	-2.6193	-0.1142	1.5509	-1.3027	0.3404	-1.2982	-0.1666	-0.9829	0.2517	-3.2524	-7.4355	-6.1905	-0.3847	-0.6680	0.2964	-3.0655	-7.5425	-6.3655	-0.3770	-0.5441	0.3565	1.6953	-115.6217	-43.8410	-0.2706	-0.1017	-0.2883
399.5540	-0.1112	-0.6731	0.1344	-2.6209	-0.1242	1.5534	-1.3023	0.3382	-1.3082	-0.1547	-0.9963	0.2456	-3.3251	-7.4342	-6.3286	-0.3851	-0.5527	0.2600	-3.0568	-7.5604	-6.3782	-0.3689	-0.5467	0.3539	1.8132	-115.8202	-43.8632	-0.2322	-0.1200	-0.2964
399.5660	-0.1269	-0.6691	0.1187	-2.6226	-0.1362	1.5564	-1.3029	0.3433	-1.3232	-0.1391	-0.9948	0.2416	-3.4781	-7.7308	-6.7214	-0.3666	-0.5529	0.2733	-3.0530	-7.4769	-6.4143	-0.3563	-0.5530	0.3516	1.8748	-114.8193	-44.0821	-0.1589	-0.1766	-0.2974
399.5760	-0.1398	-0.6657	0.1054	-2.6239	-0.1462	1.5587	-1.3035	0.3411	-1.3392	-0.1262	-0.9998	0.2342	-3.4455	-7.6169	-6.3240	-0.3677	-0.6616	0.2721	-3.0423	-7.4934	-6.4346	-0.3470	-0.5560	0.3486	2.0167	-115.0303	-44.1575	-0.1134	-0.1985	-0.3088
399.5880	-0.1554	-0.6615	0.0890	-2.6253	-0.1584	1.5615	-1.3056	0.3434	-1.3605	-0.1091	-1.0193	0.2306	-3.5882	-7.9783	-6.5926	-0.4040	-0.4699	0.3126	-3.0281	-7.5150	-6.4610	-0.3355	-0.5597	0.3448	2.2043	-115.3049	-44.2618	-0.0575	-0.2252	-0.3235
399.5980	-0.1685	-0.6581	0.0753	-2.6264	-0.1686	1.5638	-1.3077	0.3410	-1.3843	-0.0997	-1.0147	0.2242	-3.5679	-7.5557	-6.1512	-0.2652	-0.6268	0.2921	-3.0149	-7.5333	-6.4844	-0.3255	-0.5628	0.3415	2.3778	-115.5386	-44.3570	-0.0092	-0.2481	-0.3367
399.6100	-0.1843	-0.6540	0.0586	-2.6274	-0.1808	1.5663	-1.3064	0.3407	-1.3981	-0.0805	-1.0336	0.2192	-3.5232	-7.4342	-6.6533	-0.3313	-0.4845	0.2992	-2.9972	-7.5565	-6.5148	-0.3131	-0.5667	0.3373	2.6082	-115.8338	-44.4858	0.0507	-0.2761	-0.3538
399.6200	-0.1973	-0.6506	0.0444	-2.6282	-0.1913	1.5685	-1.3094	0.3442	-1.4237	-0.0679	-1.0360	0.2152	-3.0801	-7.6467	-6.1541	-0.2434	-0.5429	0.2787	-2.9806	-7.5767	-6.5418	-0.3022	-0.5701	0.3335	2.8223	-116.0917	-44.6040	0.1029	-0.3001	-0.3693
399.6300	-0.2103	-0.6472	0.0302	-2.6287	-0.2016	1.5706	-1.3087	0.3396	-1.4385	-0.0473	-1.0431	0.2051	-3.6010	-7.1465	-6.4991	-0.3353	-0.6309	0.3464	-2.9624	-7.5981	-6.5709	-0.2910	-0.5735	0.3296	3.0572	-116.3625	-44.7372	0.1562	-0.3243	-0.3859
399.6420	-0.2262	-0.6430	0.0127	-2.6292	-0.2142	1.5730	-1.3154	0.3468	-1.4669	-0.0338	-1.0595	0.2021	-3.3547	-8.0076	-6.1631	-0.2122	-0.5523	0.2476	-2.9376	-7.6249	-6.6082	-0.2769	-0.5778	0.3245	3.3734	-116.7034	-44.9111	0.2235	-0.3543	-0.4076
399.6520	-0.2393	-0.6396	-0.0020	-2.6294	-0.2249	1.5749	-1.3140	0.3422	-1.4808	-0.0139	-1.0659	0.1907	-3.5043	-7.2576	-6.6403	-0.2740	-0.5547	0.3001	-2.9144	-7.6485	-6.6417	-0.2646	-0.5815	0.3200	3.6680	-117.0023	-45.0727	0.2814	-0.3796	-0.4273
399.6640	-0.2550	-0.6355	-0.0198	-2.6294	-0.2377	1.5772	-1.3171	0.3455	-1.5102	0.0153	-1.0702	0.1871	-3.3958	-7.7624	-6.6941	0.0876	-0.5950	0.2073	-2.8830	-7.6791	-6.6790	0.3153	-0.5859	0.3143	4.0635	-117.3886	-45.2907	0.3542	-0.4106	-0.4529
399.6740	-0.2682	-0.6320	-0.0352	-2.6291	-0.2483	1.5790	-1.3190	0.3541	-1.5174	0.0272	-1.0863	0.1843	-3.7601	-7.5555	-6.3092	-0.0977	-0.5272	0.2630	-3.0815	-7.1650	-6.2413	0.2849	-0.5754	0.3367	1.7180	-111.2580	-40.9290	-0.0838	-0.2868	-0.1986
399.6860	-0.2841	-0.6278	-0.0536	-2.6288	-0.2615	1.5811	-1.3219	0.3470	-1.5583	0.0352	-1.0898	0.1736	-3.4554	-7.6500	-6.4565	0.2127	-0.6224	0.2434	-2.8881	-7.5005	-6.6724	0.3398	-0.5945	0.3102	4.0578	-115.3449	-45.0472	0.4167	-0.4744	-0.4482
399.6960	-0.2973	-0.6243	-0.0694	-2.6284	-0.2724	1.5828	-1.3229	0.3492	-1.5859	0.0530	-1.1002	0.1660	-3.1826	-7.5087	-6.4335	0.2412	-0.6690	0.2057	-2.8569	-7.5196	-6.7099	0.3540	-0.5989	0.3048	4.4508	-115.6331	-45.3074	0.4879	-0.5050	-0.4752
399.7080	-0.3131	-0.6200	-0.0886	-2.6276	-0.2858	1.5847	-1.3000	0.3493	-1.5878	0.0773	-1.0952	0.1511	-1.0559	-7.6364	-6.0469	0.3133	-0.5120	0.2178	0.1302	-7.4995	-5.7817	0.3704	-0.4724	0.2812	40.0136	-115.3159	-36.1472	0.5684	0.8479	-0.6776
399.7180	-0.3260	-0.6165	-0.1046	-2.6268	-0.2966	1.5861	-1.2769	0.3448	-1.5906	0.0984	-1.0855	0.1404	-1.4684	-7.6664	-5.6352	0.3161	-0.5746	0.2629	0.1449	-7.4590	-5.7336	0.3827	-0.4720	0.2769	39.9355	-114.7160	-35.6871	0.6205	0.8345	-0.6776
399.7300	-0.3412	-0.6124	-0.1235	-2.6254	-0.3097	1.5878	-1.2541	0.3393	-1.5778	0.1238	-1.0782	0.1278	-0.7968	-7.7141	-6.1260	0.3201	-0.5089	0.1930	0.1616	-7.4104	-5.6754	0.3972	-0.4715	0.2718	39.8293	-113.9969	-35.1302	0.6811	0.8191	-0.6776
399.7400	-0.3536	-0.6091	-0.1395	-2.6242	-0.3204	1.5890	-1.2335	0.3335	-1.5845	0.1372	-1.0712	0.1162	-0.3656	-7.3181	-5.3960	0.4183	-0.4093	0.1976	0.1743	-7.3689	-5.6255	0.4092	-0.4710	0.2675	39.7269	-113.3854	-34.6517	0.7317	0.8062	-0.6776
399.7520	-0.3684	-0.6052	-0.1583	-2.6222	-0.3331	1.5903	-1.2078	0.3265	-1.5720	0.1689	-1.0496	0.0990	0.0173	-7.1476	-5.9860	0.3360	-0.5333	0.2532	0.1885	-7.3194	-5.5657	0.4235	-0.4704	0.2623	39.5914	-112.6551	-34.0796	0.7897	0.7916	-0.6776
399.7620	-0.3803	-0.6020	-0.1741	-2.6206	-0.3435	1.5912	-1.1853	0.3292	-1.5778	0.1768	-1.0455	0.0916	0.4105	-7.5359	-5.3128	0.5234	-0.4603	0.2463	0.1993	-7.2771	-5.5143	0.4355	-0.4700	0.2580	39.4655	-112.0349	-33.5866	0.8388	0.7794	-0.6776
399.7720	-0.3919	-0.5989	-0.1898	-2.6185	-0.3540	1.5920	-1.1602	0.3204	-1.5666	0.2066	-1.0277	0.0818	0.4180	-7.0861	-5.9129	0.3312	-0.5261	0.2398	-2.5521	-6.4924	-5.2850	0.3520	-0.5427	0.3176	6.3160	-102.5473	-31.3402	-0.1218	-0.0167	-0.0001
399.7840	-0.4057	-0.5950	-0.2087	-2.6162	-0.3662	1.5930	-1.1374	0.3226	-1.5704	0.2125	-1.0201	0.0699	0.9824	-7.5081	-5.0222	0.4839	-0.5548	0.2249	0.3254	-6.9960	-5.2856	0.4490	-0.4603	0.2524	40.5015	-108.4830	-31.3677	0.8486	0.8490	-0.6550
399.7940	-0.4169	-0.5919	-0.2244	-2.6139	-0.3764	1.5937	-1.1068	0.3122	-1.5626	0.2374	-1.0145	0.0618	0.5075	-6.6380	-5.2955	0.3292	-0.3964	0.2037	0.3320	-6.9515	-5.2317	0.4600	-0.4595	0.2483	40.3140	-107.8565	-30.8585	0.8956	0.8376	-0.6550
399.8060	-0.4300	-0.5881	-0.2432	-2.6110	-0.3884	1.5943	-1.0790	0.3134	-1.5596	0.2528	-0.9905	0.0480	0.6428	-6.9935	-4.7916	0.5237	-0.5395	0.1900	0.3392	-6.8983	-5.1664	0.4731	-0.4585	0.2433	40.0800	-107.1078	-30.2409	0.9512	0.8241	-0.6550
399.8180	-0.4427	-0.5843	-0.2618	-2.6078	-0.4002	1.5948	-1.0451	0.3049	-1.5509	0.2714	-0.9816	0.0359	0.1326	-6.4728	-4.9221	0.4421	-0.4760	0.2009	0.3456	-6.8457	-5.1012	0.4860	-0.4575	0.2383	39.8369	-106.3671	-29.6244	1.0046	0.8112	-0.6550
399.8280	-0.4529	-0.5813	-0.2772	-2.6050	-0.4100	1.5951	-1.0224	0.3065	-1.5462	0.2904	-0.9658	0.0240	0.1728	-7.1684	-4.8320	0.4874	-0.5078	0.2267	0.3502	-6.8019	-5.0463	0.4967	-0.4566	0.2341	39.6256	-105.7494	-29.1052	1.0484	0.8007	-0.6550
399.8380	-0.4630	-0.5782	-0.2928	-2.6019	-0.4196	1.5953	-0.9981	0.2990	-1.5417	0.3068	-0.9484	0.0133	-0.3088	-6.5893	-4.8529	0.4258	-0.5605	0.2118	0.3544	-6.7584	-4.9912	0.5072	-0.4557	0.2300	39.4088	-105.1362	-28.5839	1.0908	0.7906	-0.6550
399.8500	-0.4746	-0.5747	-0.3110	-2.5980	-0.4309	1.5954	-0.9709	0.2957	-1.5285	0.3293	-0.9400	-0.0021	-0.2180	-6.8685	-5.1976	0.3799	-0.4819	0.1057	0.3585	-6.7064	-4.9251	0.5198	-0.4546	-0.0470	39.1386	-104.4022	-27.9588	1.1401	0.7790	-0.6550
399.8620	-0.4860	-0.5712	-0.3295	-2.5940	-0.4421	1.5952	-0.9407	0.2941	-1.5347	0.3389	-0.9235	-0.0221	-0.5696	-6.7834	-4.7596	0.5264	-0.5183	-0.0961	0.3619	-6.6545	-4.8583	0.5322	-0.4534	-0.3529	38.8585	-103.6686	-27.3259	1.1890	0.7675	-0.6550
399.8720	-0.4953	-0.5684	-0.3448	-2.5905	-0.4512	1.5950	-0.9168	0.2883	-1.5211	0.3648	-0.9087	-0.0236	-0.7961	-6.8084	-4.8846	0.4187	-0.5190	-0.1101	0.0206	-6.5426	-4.7944	0.5316	-0.4627	-0.3494	34.5123	-102.2388	-26.7175	1.1130	0.6483	-0.5736
399.8840	-0.5062	-0.5649	-0.3631	-2.5862	-0.4621	1.5947	-0.8942	0.2850	-1.5234	0.3742	-0.8985	-0.0279	-0.4423	-6.5551	-4.1509	0.5908	-0.5151	-0.2076	0.3714	-6.4043	-4.6353	0.5422	-0.4450	-0.3598	38.4350	-100.5033	-25.1809	1.1627	0.8162	-0.6406
399.8940	-0.5149	-0.5622	-0.3783	-2.5823	-0.4710	1.5943	-0.8689	0.2793	-1.5112	0.4000	-0.8908	-0.0389	-0.3263	-6.2218	-4.5257	0.4565	-0.3867	-0.2322	0.3713	-6.3609	-4.5785	0.5515	-0.4438	-0.3639	38.1652	-99.9064	-24.6492	1.2010	0.8073	-0.6406
399.9060	-0.5251	-0.5588	-0.3965	-2.5775	-0.4816	1.5939	-0.8396	0.2772	-1.5063	0.4109	-0.8638	-0.0519	-0.7493	-6.0532	-4.0752	0.5823	-0.5050	-0.3143	0.3706	-6.3089	-4.5096	0.5626	-0.4423	-0.3689	37.8350	-99.1926	-24.0044	1.2469	0.7967	-0.6405
399.9160	-0.5333	-0.5561	-0.4114	-2.5732	-0.4900	1.5933	-0.8171	0.2749	-1.4949	0.4325	-0.8609	-0.0636	-0.0202	-6.0231	-4.1907	0.4639	-0.4565	-0.2989	0.3701	-6.2669	-4.4516	0.5716	-0.4410	-0.3730	37.5598	-98.6128	-23.4766	1.2828	0.7885	-0.6405
399.9260	-0.5413	-0.5533	-0.4264	-2.5688	-0.4985	1.5926	-0.7939	0.2729	-1.4907	0.4380	-0.8495	-0.0743	-0.1434	-6.2183	-3.9378	0.5548	-0.4621	-0.3196	0.3693	-6.2254	-4.3925	0.5807	-0.4398	-0.3771	37.2820	-98.0390	-22.9470	1.3181	0.7803	-0.6405
399.9380	-0.5506	-0.5500	-0.4441	-2.5633	-0.5086	1.5916	-0.7618	0.2704	-1.4749	0.4611	-0.8263	-0.0912	-0.0294	-6.4004	-4.3211	0.4057	-0.4471	-0.2839	0.3681	-6.1762	-4.3220	0.5913	-0.4382	-0.3820	36.9452	-97.3586	-22.3161	1.3583	0.7712	-0.6405
399.9480	-0.5581	-0.5473	-0.4589	-2.5589	-0.5168	1.5906	-0.7367	0.2674	-1.4747	0.4666	-0.8112	-0.1025	0.5050	-6.2236	-3.9754	0.6119	-0.3744	-0.2764	0.3668	-6.1356	-4.2630	0.6001	-0.4369	-0.3861	36.6613	-96.7965	-21.7875	1.3921	0.7635	-0.6405
399.9600	-0.5667	-0.5442	-0.4765	-2.5531	-0.5265	1.5893	-0.7050	0.2639	-1.4616	0.4953	-0.7992	-0.1082	0.6985	-6.3203	-4.2047	0.5267	-0.3850	-0.3656	0.3650	-6.0875	-4.1925	0.6106	-0.4352	-0.3910	36.3169	-96.1280	-21.1566	1.4309	0.7547	-0.6405
399.9700	-0.5737	-0.5416	-0.4911	-2.5482	-0.5344	1.5881	-0.6766	0.2602	-1.4573	0.5078	-0.7772	-0.1204	0.5685	-6.4448	-3.9725	0.5781	-0.4830	-0.3504	0.3634	-6.0481	-4.1338	0.6179	-0.4339	-0.3951	36.0288	-95.5794	-20.6315	1.4621	0.7476	-0.6405
399.9820	-0.5815	-0.5384	-0.5085	-2.5419	-0.5436	1.5866	-0.6466	0.2593	-1.4473	0.5276	-0.7599	-0.1311	0.5952	-6.4348	-4.2084	0.4769	-0.4982	-0.4181	0.2746	-5.8848	-3.9825	0.6119	-0.4284	-0.3994	34.6516	-93.5414	-19.2138	1.3654	0.7795	-0.6343
399.9920	-0.5878	-0.5359	-0.5230	-2.5366	-0.5511	1.5852	-0.6216	0.2535	-1.4466	0.5300	-0.7502	-0.1473	0.4609	-6.1831	-3.5580	0.6102	-0.5007	-0.3326	0.2719	-5.8464	-3.9232	0.6170	-0.4269	-0.4034	34.3587	-93.0160	-18.6925	1.3953	0.7727	-0.6343
400.0040	-0.5950	-0.5329	-0.5404	-2.5300	-0.5600	1.5833	-0.5937	0.2498	-1.4328	0.5407	-0.7363	-0.1542	0.4923	-5.9951	-3.6932	0.5622	-0.4336	-0.3655	0.2685	-5.8006	-3.8521	0.6230	-0.4250	-0.4083	34.0046	-92.3885	-18.0681	1.4301	0.7648	-0.6343
400.0140	-0.6007	-0.5305	-0.5546	-2.5246	-0.5673	1.5817	-0.5692	0.2452	-1.4285	0.5496	-0.7234	-0.1664	0.5604	-5.6749	-3.2987	0.6753	-0.3729	-0.3696	0.2660	-5.7639	-3.7938	0.6279	-0.4234	-0.4123	33.7137	-91.8831	-17.5574	1.4579	0.7584	-0.6343
400.0260	-0.6073	-0.5275	-0.5718	-2.5178	-0.5758	1.5796	-0.5393	0.2417	-1.4176	0.5705	-0.6975	-0.1836	0.5630	-5.4283	-3.3723	0.6322	-0.4617	-0.2633	0.2627	-5.7199	-3.7235	0.6337	-0.4216	-0.4172	33.3616	-91.2770	-16.9412	1.4907	0.7510	-0.6343
400.0360	-0.6126	-0.5251	-0.5859	-2.5121	-0.5828	1.5777	-0.5138	0.2416	-1.4091	0.5837	-0.6850	-0.1883	0.3378	-5.6265	-3.1383	0.6827	-0.4264	-0.3801	0.2601	-5.6840	-3.6654	0.6384	-0.4200	-0.4213	33.0698	-90.7820	-16.4323	1.5168	0.7450	-0.6343
400.0460	-0.6175	-0.5227	-0.6000	-2.5060	-0.5895	1.5758	-0.4886	0.2369	-1.3989	0.6011	-0.6752	-0.2007	0.2286	-5.2720	-3.2396	0.6070	-0.3888	-0.3611	0.2734	-5.6490	-3.6080	0.6430	-0.4184	-0.4253	32.7799	-90.2964	-15.9300	1.5415	0.7393	-0.6343
400.0560	-0.6222	-0.5203	-0.6139	-2.4999	-0.5961	1.5737	-0.4636	0.2405	-1.3911	0.6080	-0.6592	-0.2124	-0.0668	-5.8651	-3.1404	0.5483	-0.3973	-0.3190	0.2980	-5.6147	-3.5510	0.6475	-0.4167	-0.4294	32.4921	-89.8203	-15.4313	1.5652	0.7338	-0.6343
400.0680	-0.6276	-0.5175	-0.6305	-2.4926	-0.6040	1.5711	-0.4350	0.2315	-1.3802	0.6250	-0.6362	-0.2226	-0.0231	-5.0957	-3.1445	0.5877	-0.4205	-0.4048	0.3276	-5.5742	-3.4829	0.6529	-0.4147	-0.4343	32.1475	-89.2563	-14.8367	1.5932	0.7273	-0.6343
400.0780	-0.6318	-0.5151	-0.6443	-2.4864	-0.6103	1.5689	-0.4123	0.2326	-1.3698	0.6357	-0.6196	-0.2375	-0.0669	-5.3606	-3.1051	0.6675	-0.4752	-0.4056	0.1828	-5.4652	-3.3672	0.6433	-0.4122	-0.4383	29.8476	-87.8870	-13.7643	1.4680	0.7308	-0.6342
400.0880	-0.6358	-0.5128	-0.6579	-2.4800	-0.6164	1.5665	-0.3913	0.2299	-1.3615	0.6493	-0.6123	-0.2483	-0.1322	-5.5763	-3.0558	0.6318	-0.4195	-0.3502	0.2059	-5.4339	-3.3112	0.6471	-0.4105	-0.4424	29.5798	-87.4511	-13.2839	1.4892	0.7259	-0.6342
400.0980	-0.6395	-0.5106	-0.6715	-2.4732	-0.6226	1.5639	-0.3669	0.2274	-1.3501	0.6578	-0.6019	-0.2620	-0.3176	-5.4524	-3.1792	0.5750	-0.3725	-0.2752	0.2290	-5.4026	-3.2551	0.6508	-0.4088	-0.4464	29.3119	-87.0154	-12.8024	1.5098	0.7211	-0.6342
400.1080	-0.6430	-0.5083	-0.6849	-2.4666	-0.6285	1.5613	-0.3473	0.2292	-1.3422	0.6578	-0.5881	-0.2660	-0.1311	-5.8207	-3.1283	0.6232	-0.3483	-0.3819	0.2524	-5.3724	-3.2000	0.6544	-0.4070	-0.4505	29.0484	-86.5922	-12.3300	1.5291	0.7165	-0.6342
400.1180	-0.6463	-0.5061	-0.6983	-2.4601	-0.6342	1.5586	-0.3246	0.2224	-1.3308	0.6688	-0.5642	-0.2799	-0.0529	-5.3977	-3.1018	0.6702	-0.3785	-0.3277	0.2761	-5.3430	-3.1453	0.6580	-0.4052	-0.4545	28.7883	-86.1788	-11.8620	1.5485	0.7119	-0.6342
400.1300	-0.6500	-0.5035	-0.7143	-2.4521	-0.6408	1.5551	-0.2993	0.2188	-1.3273	0.6878	-0.5471	-0.2861	0.1940	-5.3353	-2.4892	0.6864	-0.4190	-0.4126	0.3047	-5.3077	-3.0794	0.6622	-0.4031	-0.4594	28.4766	-85.6835	-11.2984	1.5713	0.7064	-0.6342
400.1400	-0.6528	-0.5013	-0.7276	-2.4451	-0.6462	1.5522	-0.2781	0.2196	-1.3146	0.6979	-0.5389	-0.2963	0.5955	-5.6145	-2.7288	0.6593	-0.3565	-0.4030	0.3286	-5.2788	-3.0249	0.6656	-0.4013	-0.4635	28.2192	-85.2759	-10.8326	1.5891	0.7021	-0.6342
400.1500	-0.6555	-0.4991	-0.7406	-2.4379	-0.6515	1.5491	-0.2532	0.2128	-1.3061	0.7000	-0.5229	-0.3080	0.5691	-5.2413	-2.6740	0.6280	-0.3876	-0.3710	0.3531	-5.2512	-2.9715	0.6689	-0.3995	-0.4675	27.9682	-84.8851	-10.3769	1.6051	0.6981	-0.6342
400.1600	-0.6578	-0.4970	-0.7536	-2.4309	-0.6566	1.5459	-0.2287	0.2096	-1.2987	0.7095	-0.5063	-0.3152	0.7235	-5.0629	-2.6140	0.6921	-0.3573	-0.3850	0.3777	-5.2239	-2.9182	0.6722	-0.3976	-0.4716	27.7185	-84.4963	-9.9229	1.6215	0.6940	-0.6342
400.1700	-0.6600	-0.4948	-0.7665	-2.4239	-0.6617	1.5427	-0.2069	0.2110	-1.2871	0.7208	-0.4941	-0.3304	0.9591	-5.5265	-2.7338	0.6855	-0.3168	-0.3383	0.4026	-5.1973	-2.8655	0.6755	-0.3944	-0.4756	27.4727	-84.1166	-9.4748	1.6372	0.6901	-0.6342
400.1820	-0.6622	-0.4924	-0.7821	-2.4152	-0.6675	1.5387	-0.1782	0.2060	-1.2810	0.7307	-0.4688	-0.3401	0.7777	-5.4021	-2.4219	0.7197	-0.4369	-0.4051	0.1939	-5.1260	-2.7646	0.6640	-0.3919	-0.4806	24.3679	-83.1902	-8.5707	1.4961	0.6624	-0.6357
400.1920	-0.6639	-0.4903	-0.7948	-2.4076	-0.6722	1.5353	-0.1567	0.2035	-1.2670	0.7397	-0.4519	-0.3535	0.6177	-5.2407	-2.6733	0.5739	-0.3988	-0.4186	0.2164	-5.1012	-2.7126	0.6665	-0.3880	-0.4847	24.1516	-82.8315	-8.1333	1.5097	0.6589	-0.6357
400.2040	-0.6656	-0.4878	-0.8099	-2.3989	-0.6775	1.5310	-0.1341	0.1988	-1.2589	0.7410	-0.4404	-0.3655	0.9344	-5.1964	-2.3414	0.7355	-0.3818	-0.4232	0.2438	-5.0719	-2.6505	0.6695	-0.3834	-0.4896	23.8959	-82.4074	-7.6124	1.5260	0.6547	-0.6357
400.2140	-0.6668	-0.4858	-0.8225	-2.3915	-0.6818	1.5272	-0.1090	0.1956	-1.2461	0.7545	-0.4283	-0.3809	0.5594	-4.9764	-2.3413	0.7023	-0.3869	-0.3540	0.2669	-5.0479	-2.5991	0.6720	-0.3795	-0.4937	23.6859	-82.0589	-7.1816	1.5392	0.6513	-0.6357
400.2260	-0.6679	-0.4836	-0.8375	-2.3824	-0.6868	1.5226	-0.0851	0.1984	-1.2376	0.7606	-0.4111	-0.3909	0.2829	-5.3411	-2.1295	0.7111	-0.3206	-0.4047	0.2949	-5.0197	-2.5378	0.6749	-0.3748	-0.4985	23.4381	-81.6475	-6.6684	1.5540	0.6473	-0.6357
400.2360	-0.6686	-0.4816	-0.8497	-2.3745	-0.6908	1.5187	-0.0656	0.1906	-1.2243	0.7655	-0.4041	-0.3980	0.2415	-4.9081	-2.2638	0.5900	-0.2785	-0.4255	0.3186	-4.9966	-2.4873	0.6771	-0.3708	-0.5026	23.2350	-81.3093	-6.2457	1.5649	0.6443	-0.6357
400.2480	-0.6692	-0.4794	-0.8643	-2.3655	-0.6955	1.5138	-0.0430	0.1889	-1.2151	0.7653	-0.3758	-0.4083	0.1877	-4.8183	-2.1162	0.7574	-0.4004	-0.4409	0.3475	-4.9697	-2.4275	0.6799	-0.3661	-0.5075	22.9968	-80.9141	-5.7472	1.5784	0.6405	-0.6357
400.2580	-0.6695	-0.4776	-0.8764	-2.3578	-0.6992	1.5096	-0.0233	0.1923	-1.2054	0.7850	-0.3651	-0.4193	0.2435	-5.2160	-2.0685	0.7409	-0.3473	-0.4349	0.3718	-4.9476	-2.3776	0.6821	-0.3622	-0.5115	22.8012	-80.5882	-5.3319	1.5895	0.6374	-0.6357
400.2700	-0.6695	-0.4753	-0.8908	-2.3483	-0.7034	1.5045	0.0025	0.1845	-1.1924	0.7940	-0.3410	-0.4329	2.0832	-4.8053	-1.9890	0.6292	-0.4065	-0.4611	2.7508	-4.9221	-2.3190	0.6847	-0.3575	-0.5164	22.5727	-80.2097	-4.8443	1.6007	0.6340	-0.6357
400.2800	-0.6693	-0.4736	-0.9028	-2.3403	-0.7068	1.5002	0.0272	0.1844	-1.1871	0.7880	-0.3387	-0.4445	1.7987	-4.8445	-1.7526	0.6983	-0.3092	-0.4297	3.0650	-4.8885	-2.2535	0.6712	-0.3588	-0.5201	18.9502	-79.7429	-4.2762	1.4461	0.5754	-0.6314
400.2900	-0.6690	-0.4717	-0.9146	-2.3324	-0.7100	1.4956	0.0370	0.1825	-1.1721	0.7946	-0.3193	-0.4568	2.2329	-4.8797	-2.0539	0.6645	-0.3799	-0.4054	3.0883	-4.8685	-2.2053	0.6727	-0.3550	-0.5241	18.7940	-79.4390	-3.8777	1.4548	0.5729	-0.6314
400.3000	-0.6685	-0.4699	-0.9263	-2.3245	-0.7131	1.4910	0.0498	0.1814	-1.1639	0.8006	-0.3069	-0.4664	2.7243	-5.2241	-1.7458	0.6998	-0.3427	-0.3882	3.1118	-4.8491	-2.1575	0.6742	-0.3512	-0.5282	18.6414	-79.1425	-3.4838	1.4631	0.5704	-0.6314
400.3100	-0.6679	-0.4681	-0.9378	-2.3163	-0.7162	1.4863	0.0682	0.1774	-1.1541	0.8054	-0.2983	-0.4751	2.7999	-4.8501	-1.8174	0.6756	-0.2290	-0.4220	3.1357	-4.8304	-2.1106	0.6755	-0.3474	-0.5322	18.4926	-78.8530	-3.0983	1.4701	0.5682	-0.6314
400.3220	-0.6670	-0.4660	-0.9515	-2.3067	-0.7196	1.4805	0.0890	0.1729	-1.1400	0.8061	-0.2725	-0.4881	3.1408	-4.7572	-1.9773	0.6957	-0.3167	-0.4080	3.1647	-4.8087	-2.0551	0.6771	-0.3428	-0.5370	18.3190	-78.5161	-2.6428	1.4782	0.5656	-0.6314
400.3320	-0.6660	-0.4642	-0.9629	-2.2988	-0.7223	1.4756	0.1083	0.1743	-1.1358	0.8098	-0.2628	-0.4971	3.1902	-5.3893	-1.5895	0.7875	-0.2245	-0.4496	3.1891	-4.7908	-2.0088	0.6785	-0.3390	-0.5411	18.1769	-78.2372	-2.2632	1.4854	0.5632	-0.6314
400.3420	-0.6648	-0.4625	-0.9743	-2.2906	-0.7247	1.4706	0.1238	0.1665	-1.1215	0.8213	-0.2407	-0.5130	3.4952	-4.8974	-1.8127	0.7143	-0.3466	-0.4666	3.2136	-4.7727	-1.9623	0.6798	-0.3352	-0.5438	18.0363	-77.9548	-1.8822	1.4917	0.5610	-0.6314
400.3520	-0.6634	-0.4608	-0.9855	-2.2822	-0.7271	1.4655	0.1438	0.1647	-1.1136	0.8206	-0.2291	-0.5206	3.5344	-4.9058	-1.6405	0.6612	-0.3552	-0.4460	3.2385	-4.7551	-1.9166	0.6810	-0.3314	-0.5463	17.8993	-77.6797	-1.5087	1.4972	0.5590	-0.6314
400.3640	-0.6615	-0.4589	-0.9986	-2.2724	-0.7298	1.4591	0.1664	0.1639	-1.0976	0.8229	-0.2160	-0.5311	3.3525	-5.0794	-1.9278	0.6750	-0.3107	-0.4250	3.2687	-4.7350	-1.8631	0.6824	-0.3268	-0.5494	17.7404	-77.3611	-1.0731	1.5029	0.5566	-0.6314
400.3740	-0.6597	-0.4573	-1.0096	-2.2643	-0.7319	1.4537	0.1830	0.1580	-1.0907	0.8270	-0.2045	-0.5402	3.3760	-4.9169	-1.6858	0.7187	-0.2387	-0.4324	3.2535	-4.7202	-1.8159	0.6813	-0.3235	-0.5522	17.1267	-77.1196	-0.6847	1.4839	0.5483	-0.6346
400.3840	-0.6578	-0.4557	-1.0206	-2.2560	-0.7338	1.4483	0.1947	0.1562	-1.0863	0.8279	-0.1866	-0.5496	3.5899	-4.8962	-1.2495	0.7854	-0.3775	-0.4400	3.0704	-4.7156	-1.7605	0.6704	-0.3227	-0.5564	14.5683	-76.9906	-0.2184	1.3643	0.5154	-0.6507
400.3960	-0.6552	-0.4538	-1.0334	-2.2459	-0.7359	1.4416	0.2155	0.1504	-1.0675	0.8253	-0.1800	-0.5622	3.3230	-4.6112	-1.5945	0.6947	-0.3151	-0.4673	3.0966	-4.6970	-1.7075	0.6711	-0.3182	-0.5595	14.4440	-76.6792	0.2097	1.3687	0.5135	-0.6507
400.4060	-0.6530	-0.4523	-1.0441	-2.2377	-0.7376	1.4359	0.2314	0.1529	-1.0571	0.8302	-0.1657	-0.5719	3.0348	-5.0577	-1.6660	0.7291	-0.2395	-0.4942	3.1186	-4.6817	-1.6637	0.6717	-0.3144	-0.5621	14.3431	-76.4233	0.5627	1.3727	0.5118	-0.6507
400.4180	-0.6501	-0.4506	-1.0566	-2.2278	-0.7394	1.4289	0.2476	0.1445	-1.0503	0.8342	-0.1425	-0.5905	3.2420	-4.7283	-1.2262	0.7558	-0.3225	-0.4363	3.1452	-4.6633	-1.6111	0.6724	-0.3099	-0.5653	14.2244	-76.1147	0.9870	1.3773	0.5098	-0.6507
400.4280	-0.6475	-0.4491	-1.0671	-2.2192	-0.7408	1.4229	0.2642	0.1437	-1.0356	0.8359	-0.1321	-0.5999	2.9581	-4.7736	-1.4603	0.6313	-0.3016	-0.4459	3.1677	-4.6484	-1.5677	0.6728	-0.3062	-0.5679	14.1282	-75.8620	1.3362	1.3800	0.5083	-0.6507
400.4400	-0.6442	-0.4475	-1.0795	-2.2093	-0.7422	1.4157	0.2805	0.1402	-1.0200	0.8291	-0.1161	-0.6081	2.8940	-4.4544	-1.5921	0.7476	-0.3273	-0.4771	3.1948	-4.6306	-1.5158	0.6735	-0.3017	-0.5711	14.0156	-75.5605	1.7532	1.3842	0.5062	-0.6507
400.4500	-0.6414	-0.4461	-1.0897	-2.2011	-0.7433	1.4095	0.2944	0.1403	-1.0169	0.8363	-0.1025	-0.6191	2.9710	-4.9835	-1.2517	0.7374	-0.2921	-0.4819	3.2177	-4.6160	-1.4730	0.6740	-0.2979	-0.5737	13.9244	-75.3123	2.0959	1.3873	0.5046	-0.6507
400.4620	-0.6377	-0.4445	-1.1020	-2.1909	-0.7444	1.4020	0.3114	0.1329	-1.0083	0.8404	-0.0841	-0.6345	2.9834	-4.4303	-0.8451	0.6949	-0.3237	-0.4775	3.2454	-4.5990	-1.4222	0.6745	-0.2934	-0.5768	13.8184	-75.0210	2.5019	1.3901	0.5028	-0.6507
400.4720	-0.6346	-0.4432	-1.1120	-2.1824	-0.7451	1.3956	0.3253	0.1306	-0.9951	0.8345	-0.0743	-0.6440	3.1398	-4.2875	-0.9488	0.7609	-0.2244	-0.5202	3.2686	-4.5849	-1.3801	0.6749	-0.2897	-0.5795	13.7321	-74.7780	2.8380	1.3920	0.5013	-0.6507
400.4820	-0.6312	-0.4419	-1.1219	-2.1742	-0.7458	1.3891	0.3386	0.1271	-0.9820	0.8348	-0.0619	-0.6546	3.0002	-4.3143	-1.0041	0.7292	-0.2010	-0.4919	3.0814	-4.6130	-1.3207	0.6607	-0.2862	-0.5875	11.1760	-75.0279	3.3408	1.2413	0.4966	-0.7064
400.4920	-0.6278	-0.4406	-1.1316	-2.1659	-0.7463	1.3825	0.3492	0.1274	-0.9704	0.8374	-0.0459	-0.6672	3.1078	-4.4777	-1.0038	0.7322	-0.2005	-0.5438	3.1011	-4.6003	-1.2785	0.6607	-0.2824	-0.5903	11.1091	-74.7865	3.6733	1.2436	0.4952	-0.7064
400.5020	-0.6241	-0.4394	-1.1413	-2.1573	-0.7468	1.3758	0.3623	0.1267	-0.9600	0.8373	-0.0294	-0.6829	3.2394	-5.0957	-0.8531	0.6689	-0.2048	-0.4711	3.1212	-4.5888	-1.2374	0.6605	-0.2785	-0.5932	11.0453	-74.5600	3.9940	1.2444	0.4941	-0.7064
400.5120	-0.6204	-0.4382	-1.1507	-2.1491	-0.7470	1.3689	0.3742	0.1174	-0.9512	0.8307	-0.0155	-0.6934	3.2211	-4.5592	-0.8586	0.7156	-0.2196	-0.5021	3.1413	-4.5772	-1.1965	0.6603	-0.2747	-0.5960	10.9827	-74.3309	4.3135	1.2453	0.4929	-0.7064
400.5240	-0.6159	-0.4368	-1.1620	-2.1392	-0.7470	1.3604	0.3899	0.1160	-0.9356	0.8348	0.0063	-0.7066	3.0997	-4.8417	-1.1418	0.6816	0.0351	-0.4435	3.1656	-4.5636	-1.1480	0.6601	0.0892	-0.5994	10.9102	-74.0610	4.6919	1.2466	0.4914	-0.7064
400.5340	-0.6118	-0.4356	-1.1714	-2.1309	-0.7468	1.3534	0.4018	0.1112	-0.9265	0.8337	0.0300	-0.7144	3.0213	-4.6713	-0.9695	0.6721	0.1034	-0.5297	3.1860	-4.5521	-1.1074	0.6599	0.3672	-0.6023	10.8511	-73.8344	5.0085	1.2478	0.4901	-0.7064
400.5440	-0.6077	-0.4345	-1.1806	-2.1224	-0.7465	1.3462	0.4105	0.1111	-0.9184	0.8244	0.0305	-0.7314	3.4417	-5.1848	-0.8167	0.6573	0.1940	-0.5285	3.2066	-4.5405	-1.0669	0.6597	0.3706	-0.6051	10.7934	-73.6053	5.3231	1.2480	0.4889	-0.7064
400.5560	-0.6027	-0.4332	-1.1914	-2.1126	-0.7461	1.3373	0.4267	0.1012	-0.8996	0.8256	0.0389	-0.7444	3.1878	-4.8098	-1.1677	0.6943	0.2635	-0.5193	3.2315	-4.5279	-1.0200	0.6594	0.3746	-0.6086	10.7276	-73.3481	5.6858	1.2483	0.4875	-0.7064
400.5660	-0.5983	-0.4323	-1.2004	-2.1044	-0.7457	1.3297	0.4388	0.0967	-0.8975	0.8301	0.0513	-0.7564	3.4923	-4.5173	-0.6728	0.6842	0.3403	-0.4316	3.2523	-4.5168	-0.9802	0.6592	0.3780	-0.6114	10.6736	-73.1255	5.9937	1.2491	0.4862	-0.7064
400.5780	-0.5929	-0.4311	-1.2111	-2.0943	-0.7450	1.3206	0.4534	0.0952	-0.8876	0.8255	0.0686	-0.7625	2.9902	-4.7725	-0.3091	0.6440	0.3769	-0.5545	2.9664	-4.5382	-0.9416	0.6436	0.3747	-0.6152	6.9261	-73.2691	6.2757	1.0871	0.4078	-0.7107
400.5880	-0.5884	-0.4302	-1.2199	-2.0861	-0.7442	1.3129	0.4602	0.0879	-0.8674	0.8181	0.0874	-0.7781	3.2405	-4.4289	-0.8310	0.6543	0.3028	-0.5171	2.9812	-4.5273	-0.9023	0.6428	0.3778	-0.6181	6.8940	-73.0375	6.5810	1.0873	0.4069	-0.7107
400.5980	-0.5838	-0.4294	-1.2285	-2.0780	-0.7433	1.3051	0.4714	0.0835	-0.8586	0.8134	0.0976	-0.7903	3.0274	-4.1422	-0.7485	0.7112	0.3457	-0.6119	2.9961	-4.5163	-0.8631	0.6421	0.3809	-0.6210	6.8627	-72.8041	6.8858	1.0881	0.4058	-0.7107
400.6100	-0.5780	-0.4283	-1.2388	-2.0684	-0.7420	1.2955	0.4829	0.0861	-0.8521	0.8114	0.1125	-0.8043	2.7238	-4.8113	-0.2658	0.7120	0.3647	-0.5194	3.0140	-4.5035	-0.8166	0.6413	0.3847	-0.6244	6.8265	-72.5295	7.2462	1.0885	0.4046	-0.7107
400.6200	-0.5731	-0.4275	-1.2472	-2.0601	-0.7409	1.2874	0.4907	0.0796	-0.8370	0.8067	0.1245	-0.8140	2.9077	-4.7525	-0.5490	0.6328	0.4023	-0.5599	3.0291	-4.4934	-0.7787	0.6404	0.3878	-0.6273	6.7977	-72.3072	7.5383	1.0879	0.4038	-0.7107
400.6320	-0.5672	-0.4266	-1.2572	-2.0506	-0.7392	1.2775	0.4983	0.0717	-0.8250	0.8013	0.1417	-0.8333	2.9738	-4.3284	-0.5325	0.6868	0.3692	-0.5283	3.0471	-4.4807	-0.7327	0.6396	0.3915	-0.6307	6.7639	-72.0329	7.8935	1.0885	0.4025	-0.7107
400.6420	-0.5621	-0.4259	-1.2656	-2.0427	-0.7378	1.2691	0.5055	0.0685	-0.8153	0.8001	0.1537	-0.8413	3.0874	-4.3508	-0.4193	0.7111	0.4295	-0.5448	3.0523	-4.4702	-0.6945	0.6389	0.3946	-0.6336	6.7368	-71.8063	8.1891	1.0891	0.4014	-0.7107
400.6520	-0.5569	-0.4252	-1.2736	-2.0345	-0.7362	1.2606	0.5130	0.0671	-0.8046	0.7987	0.1643	-0.8523	3.0427	-4.6492	-0.3964	0.6433	0.4687	-0.5408	3.0576	-4.4603	-0.6572	0.6381	0.3977	-0.6364	6.7107	-71.5861	8.4745	1.0886	0.4005	-0.7107
400.6620	-0.5517	-0.4246	-1.2814	-2.0265	-0.7345	1.2521	0.5194	0.0623	-0.7883	0.7857	0.1825	-0.8662	3.0431	-4.5404	-0.6424	0.6178	0.3788	-0.5529	3.0630	-4.4511	-0.6209	0.6372	0.4008	-0.6393	6.6858	-71.3746	8.7511	1.0874	0.3996	-0.7107
400.6740	-0.5454	-0.4238	-1.2909	-2.0173	-0.7322	1.2415	0.5291	0.0564	-0.7776	0.7825	0.1948	-0.8785	3.0184	-4.3916	-0.5747	0.6582	0.3924	-0.5567	3.0241	-4.4490	-0.5759	0.6336	0.4041	-0.6435	6.1144	-71.2273	9.0963	1.0588	0.3928	-0.7182
400.6840	-0.5401	-0.4233	-1.2987	-2.0095	-0.7303	1.2327	0.5340	0.0518	-0.7739	0.7829	0.2037	-0.8874	3.1353	-4.4195	-0.1329	0.6688	0.4617	-0.5842	2.7979	-4.4876	-0.5337	0.6187	0.4045	-0.6500	3.3525	-71.5681	9.4284	0.9130	0.3640	-0.7562
400.6940	-0.5347	-0.4228	-1.3063	-2.0017	-0.7281	1.2238	0.5420	0.0477	-0.7594	0.7773	0.2233	-0.8998	3.1338	-4.4292	-0.1549	0.6056	0.3476	-0.5954	2.8015	-4.4783	-0.4966	0.6174	0.4075	-0.6531	3.3434	-71.3364	9.7104	0.9129	0.3632	-0.7562
400.7040	-0.5292	-0.4224	-1.3138	-1.9939	-0.7258	1.2147	0.5493	0.0439	-0.7437	0.7652	0.2328	-0.9167	3.0883	-4.4094	-0.5395	0.5470	0.3686	-0.5532	2.8052	-4.4691	-0.4596	0.6161	0.4105	-0.6561	3.3347	-71.1052	9.9907	0.9129	0.3623	-0.7562
400.7140	-0.5238	-0.4219	-1.3213	-1.9865	-0.7234	1.2054	0.5555	0.0412	-0.7345	0.7577	0.2432	-0.9296	2.7588	-4.8589	-0.4311	0.6775	0.3769	-0.5407	2.8088	-4.4599	-0.4227	0.6149	0.4136	-0.6592	3.3263	-70.8735	10.2706	0.9139	0.3613	-0.7562
400.7260	-0.5171	-0.4215	-1.3301	-1.9774	-0.7204	1.1942	0.5614	0.0360	-0.7284	0.7533	0.2513	-0.9415	2.8270	-5.0764	0.1392	0.6730	0.4548	-0.5512	2.8133	-4.4494	-0.3791	0.6134	0.4172	-0.6628	3.3169	-70.6033	10.5998	0.9145	0.3601	-0.7562
400.7360	-0.5114	-0.4212	-1.3372	-1.9698	-0.7178	1.1848	0.5663	0.0287	-0.7159	0.7452	0.2700	-0.9580	2.7373	-4.9262	0.0303	0.5752	0.3223	-0.5772	2.8171	-4.4411	-0.3437	0.6120	0.4202	-0.6659	3.3095	-70.3833	10.8648	0.9140	0.3593	-0.7562
400.7460	-0.5058	-0.4209	-1.3442	-1.9624	-0.7151	1.1751	0.5706	0.0219	-0.7000	0.7314	0.2715	-0.9691	3.0124	-4.5226	-0.2521	0.5887	0.4584	-0.6322	2.8208	-4.4327	-0.3083	0.6107	0.4232	-0.6689	3.3025	-70.1611	11.1300	0.9139	0.3584	-0.7562
400.7580	-0.4988	-0.4207	-1.3527	-1.9538	-0.7116	1.1634	0.5752	0.0170	-0.6887	0.7236	0.2941	-0.9786	2.9435	-4.5360	-0.1284	0.6729	0.4171	-0.6094	2.8254	-4.4218	-0.2652	0.6092	0.4268	-0.6726	3.2945	-69.8859	11.4535	0.9155	0.3570	-0.7562
400.7680	-0.4930	-0.4205	-1.3596	-1.9466	-0.7086	1.1535	0.5794	0.0134	-0.6811	0.7234	0.3071	-0.9956	2.7549	-4.6709	0.0924	0.6281	0.3903	-0.6480	2.8293	-4.4126	-0.2292	0.6081	0.4298	-0.6757	3.2882	-69.6544	11.7249	0.9169	0.3558	-0.7562
400.7800	-0.4860	-0.4205	-1.3676	-1.9378	-0.7049	1.1414	0.5826	0.0051	-0.6666	0.7130	0.3180	-1.0100	2.3565	-4.7066	0.1160	0.6014	0.4613	-0.6072	2.5141	-4.8895	-0.2086	0.5927	0.4236	-0.6766	-0.5215	-69.6970	11.8308	0.7711	0.2511	-0.7282
400.7900	-0.4802	-0.4205	-1.3742	-1.9307	-0.7016	1.1313	0.5830	-0.0032	-0.6559	0.6969	0.3374	-1.0187	2.5147	-4.8042	-0.1243	0.6459	0.3230	-0.6291	2.5155	-5.5741	-0.1738	0.5910	0.4262	-0.6796	-0.5131	-69.4526	12.0955	0.7721	0.2503	-0.7282
400.8020	-0.4732	-0.4206	-1.3820	-1.9225	-0.6975	1.1190	0.5842	-0.0044	-0.6468	0.6903	0.3459	-1.0362	2.8363	-5.9416	0.2181	0.6674	0.3891	-0.6190	2.5173	-6.4114	-0.1319	0.5892	0.4294	-0.6831	-0.5029	-69.1601	12.4139	0.7746	0.2490	-0.7282
400.8120	-0.4674	-0.4206	-1.3885	-1.9157	-0.6940	1.1084	0.5872	-0.0092	-0.6377	0.6850	0.3556	-1.0474	2.8598	-6.5671	0.3763	0.6397	0.3598	-0.5891	2.5187	-7.1137	-0.0969	0.5876	0.4320	-0.6860	-0.4943	-68.9139	12.6800	0.7770	0.2479	-0.7282
400.8240	-0.4604	-0.4208	-1.3959	-1.9074	-0.6897	1.0959	0.5903	-0.0167	-0.6222	0.6773	0.3620	-1.0612	2.5987	-6.4519	0.1603	0.5311	0.4448	-0.6153	2.5204	-7.1752	-0.0563	0.5857	0.4351	-0.6896	-0.4842	-68.6267	12.9859	0.7786	0.2467	-0.7282
400.8340	-0.4544	-0.4210	-1.4020	-1.9006	-0.6859	1.0852	0.5911	-0.0200	-0.6104	0.6577	0.3786	-1.0758	2.3941	-6.4381	-0.1154	0.5666	0.3588	-0.6004	2.5218	-7.1653	-0.0229	0.5841	0.4378	-0.6925	-0.4759	-68.3901	13.2372	0.7800	0.2458	-0.7282
400.8440	-0.4485	-0.4212	-1.4082	-1.8943	-0.6822	1.0743	0.5898	-0.0218	-0.6036	0.6492	0.3872	-1.0866	2.4195	-6.6529	0.0086	0.6107	0.4692	-0.5954	2.5233	-7.1552	0.0109	0.5826	0.4404	-0.6954	-0.4674	-68.1513	13.4915	0.7827	0.2445	-0.7282
400.8540	-0.4427	-0.4214	-1.4143	-1.8879	-0.6782	1.0634	0.5880	-0.0234	-0.5962	0.6465	0.4010	-1.0952	2.8834	-6.9949	0.4425	0.5984	0.3935	-0.6022	2.5247	-7.1444	0.0451	0.5812	0.4430	-0.6984	-0.4586	-67.9050	13.7501	0.7861	0.2431	-0.7282
400.8640	-0.4368	-0.4217	-1.4203	-1.8815	-0.6742	1.0525	0.5914	-0.0289	-0.5861	0.6377	0.4087	-1.1087	2.8739	-7.3870	0.5851	0.6363	0.4435	-0.6336	2.5262	-7.1346	0.0782	0.5796	0.4456	-0.7013	-0.4501	-67.6702	13.9980	0.7886	0.2419	-0.7282
400.8740	-0.4309	-0.4221	-1.4259	-1.8750	-0.6700	1.0412	0.5954	-0.0361	-0.5724	0.6279	0.4240	-1.1209	2.4831	-7.3794	0.4104	0.5656	0.3275	-0.6182	2.4734	-7.1404	0.1163	0.5742	0.4484	-0.7058	-1.0894	-67.6203	14.2947	0.7493	0.2431	-0.7447
400.8860	-0.4237	-0.4226	-1.4325	-1.8677	-0.6648	1.0277	0.5881	-0.0471	-0.5558	0.6071	0.4360	-1.1365	2.2185	-7.0545	0.0929	0.5757	0.3201	-0.6778	2.1975	-7.2070	0.1863	0.5521	0.4527	-0.7175	-4.3489	-68.2409	14.8784	0.5439	0.2531	-0.8281
400.8960	-0.4178	-0.4231	-1.4381	-1.8617	-0.6604	1.0162	0.5828	-0.0526	-0.5465	0.5995	0.4427	-1.1506	2.2616	-7.2346	0.2510	0.5424	0.3415	-0.6381	2.1961	-7.1985	0.2205	0.5499	0.4555	-0.7209	-4.3271	-67.9908	15.1266	0.5480	0.2518	-0.8281
400.9060	-0.4121	-0.4236	-1.4437	-1.8558	-0.6558	1.0046	0.5773	-0.0575	-0.5394	0.5850	0.4544	-1.1615	2.5658	-7.4965	0.5484	0.5479	0.3482	-0.6740	2.1949	-7.1894	0.2549	0.5478	0.4582	-0.7242	-4.3049	-67.7336	15.3775	0.5524	0.2505	-0.8281
400.9160	-0.4063	-0.4243	-1.4490	-1.8501	-0.6513	0.9930	0.5762	-0.0656	-0.5264	0.5719	0.4596	-1.1801	2.4449	-7.3470	0.5725	0.5381	0.4712	-0.6759	2.1936	-7.1807	0.2886	0.5456	0.4609	-0.7276	-4.2831	-67.4811	15.6221	0.5569	0.2492	-0.8281
400.9280	-0.3994	-0.4252	-1.4551	-1.8432	-0.6456	0.9787	0.5743	-0.0759	-0.5119	0.5510	0.4783	-1.1933	2.0316	-7.0208	0.5452	0.5251	0.3864	-0.6452	2.1920	-7.1696	0.3290	0.5431	0.4641	-0.7316	-4.2565	-67.1701	15.9148	0.5622	0.2476	-0.8281
400.9380	-0.3937	-0.4260	-1.4601	-1.8377	-0.6408	0.9666	0.5704	-0.0848	-0.5023	0.5343	0.4939	-1.2070	2.1987	-6.4950	0.4834	0.5020	0.4344	-0.6668	2.1907	-7.1606	0.3623	0.5410	0.4668	-0.7349	-4.2347	-66.9143	16.1546	0.5673	0.2461	-0.8281
400.9500	-0.3869	-0.4271	-1.4661	-1.8315	-0.6349	0.9520	0.5667	-0.0873	-0.4885	0.5231	0.5060	-1.2233	2.0889	-6.7795	0.5648	0.5665	0.4237	-0.6721	2.1891	-7.1498	0.4076	0.5386	0.4695	-0.7389	-4.2087	-66.6061	16.4419	0.5742	0.2441	-0.8281
400.9600	-0.3813	-0.4280	-1.4710	-1.8264	-0.6297	0.9398	0.5605	-0.0894	-0.4759	0.5143	0.5190	-1.2361	2.4292	-7.4336	0.7500	0.5632	0.4236	-0.6699	2.1878	-7.1409	0.4451	0.5366	0.4712	-0.7422	-4.1873	-66.3518	16.6783	0.5804	0.2424	-0.8281
400.9720	-0.3746	-0.4291	-1.4767	-1.8204	-0.6234	0.9248	0.5582	-0.0990	-0.4622	0.4999	0.5311	-1.2562	2.3862	-7.4626	0.7495	0.5296	0.3513	-0.6500	2.1862	-7.1301	0.4898	0.5330	0.4732	-0.7463	-4.1616	-66.0445	16.9592	0.5879	0.2403	-0.8281
400.9820	-0.3690	-0.4302	-1.4813	-1.8154	-0.6180	0.9122	0.5533	-0.1106	-0.4519	0.4844	0.5364	-1.2625	2.0613	-6.9025	0.8306	0.4694	0.3994	-0.6979	1.8656	-7.0990	0.4965	0.5179	0.4615	-0.7399	-7.9257	-65.5263	16.9042	0.4880	0.0976	-0.7269
400.9940	-0.3625	-0.4316	-1.4865	-1.8096	-0.6116	0.8969	0.5437	-0.1158	-0.4379	0.4621	0.5422	-1.2797	1.9335	-6.7761	0.6407	0.4921	0.4682	-0.6855	1.8608	-7.0864	0.5390	0.5117	0.4631	-0.7434	-7.8848	-65.2006	17.1810	0.4960	0.0958	-0.7269
401.0040	-0.3570	-0.4328	-1.4907	-1.8052	-0.6061	0.8840	0.5370	-0.1224	-0.4275	0.4430	0.5566	-1.2906	1.8207	-6.7367	0.5367	0.5420	0.4462	-0.6636	1.8567	-7.0761	0.5741	0.5065	0.4644	-0.7463	-7.8511	-64.9316	17.4075	0.5035	0.0941	-0.7269
401.0160	-0.3507	-0.4343	-1.4958	-1.8000	-0.5993	0.8686	0.5244	-0.1255	-0.4163	0.4278	0.5704	-1.3065	1.9635	-7.0048	0.5848	0.5073	0.4028	-0.7015	1.8517	-7.0639	0.6159	0.5004	0.4660	-0.7498	-7.8111	-64.6112	17.6769	0.5129	0.0919	-0.7269
401.0260	-0.3455	-0.4356	-1.5001	-1.7958	-0.5935	0.8553	0.5173	-0.1316	-0.4096	0.4187	0.5786	-1.3179	2.0650	-7.2862	0.8814	0.4877	0.3866	-0.6801	1.8477	-7.0531	0.6511	0.4953	0.4673	-0.7527	-7.7772	-64.3363	17.9053	0.5218	0.0899	-0.7269
401.0360	-0.3404	-0.4370	-1.5042	-1.7917	-0.5877	0.8421	0.5109	-0.1418	-0.4007	0.4040	0.5832	-1.3290	1.8585	-6.8646	1.1238	0.5087	0.4731	-0.6509	1.8436	-7.0425	0.6859	0.4903	0.4686	-0.7557	-7.7437	-64.0638	18.1302	0.5306	0.0880	-0.7269
401.0480	-0.3343	-0.4388	-1.5089	-1.7870	-0.5807	0.8260	0.5027	-0.1504	-0.3848	0.3860	0.5952	-1.3473	1.8496	-6.7859	0.8956	0.4450	0.4553	-0.6535	1.8382	-7.0295	0.7276	0.4843	0.4701	-0.7592	-7.7034	-63.7332	18.3984	0.5416	0.0855	-0.7269
401.0580	-0.3294	-0.4403	-1.5126	-1.7832	-0.5747	0.8125	0.4951	-0.1550	-0.3733	0.3652	0.6045	-1.3569	1.6369	-6.7792	0.8824	0.3976	0.4542	-0.7274	1.8249	-7.0189	0.7616	0.4793	0.4714	-0.7621	-7.6702	-63.4614	18.6151	0.5507	0.0834	-0.7269
401.0700	-0.3235	-0.4422	-1.5171	-1.7789	-0.5672	0.7960	0.4833	-0.1637	-0.3646	0.3411	0.6155	-1.3680	1.6091	-6.5851	1.1015	0.5266	0.3889	-0.6939	1.8088	-7.0060	0.8025	0.4733	0.4729	-0.7656	-7.6304	-63.1318	18.8753	0.5625	0.0807	-0.7269
401.0800	-0.3187	-0.4439	-1.5206	-1.7756	-0.5610	0.7825	0.4738	-0.1675	-0.3523	0.3282	0.6233	-1.3813	1.4579	-6.5493	0.8782	0.4879	0.3316	-0.7216	1.5527	-6.9423	0.8167	0.4627	0.4626	-0.7570	-10.4538	-62.2303	18.9052	0.5139	-0.0436	-0.6060
401.0920	-0.3131	-0.4460	-1.5247	-1.7718	-0.5535	0.7658	0.4590	-0.1742	-0.3412	0.3165	0.6266	-1.3974	1.6945	-6.6682	0.8125	0.4461	0.4553	-0.6828	1.5295	-6.9278	0.8554	0.4564	0.4638	-0.7600	-10.4025	-61.8938	19.1591	0.5270	-0.0462	-0.6060
401.1020	-0.3085	-0.4477	-1.5281	-1.7688	-0.5472	0.7517	0.4480	-0.1761	-0.3329	0.3015	0.6367	-1.4023	1.7174	-7.2522	0.9564	0.4578	0.4873	-0.6818	1.5102	-6.9156	0.8876	0.4512	0.4647	-0.7624	-10.3598	-61.6119	19.3704	0.5382	-0.0485	-0.6060
401.1140	-0.3032	-0.4499	-1.5321	-1.7653	-0.5396	0.7348	0.4376	-0.1900	-0.3230	0.2850	0.6523	-1.4139	1.2884	-6.5669	0.9958	0.4212	0.4181	-0.7509	1.4870	-6.9011	0.9260	0.4450	0.4658	-0.7653	-10.3089	-61.2753	19.6205	0.5522	-0.0514	-0.6060
401.1240	-0.2989	-0.4518	-1.5353	-1.7626	-0.5330	0.7207	0.4271	-0.1958	-0.3171	0.2657	0.6528	-1.4271	1.4187	-6.7407	1.2680	0.4010	0.4694	-0.7308	1.4678	-6.8887	0.9581	0.4399	0.4668	-0.7678	-10.2661	-60.9903	19.8307	0.5645	-0.0540	-0.6060
401.1340	-0.2947	-0.4538	-1.5384	-1.7600	-0.5264	0.7062	0.4164	-0.1984	-0.3048	0.2504	0.6594	-1.4368	1.4292	-7.0097	1.0812	0.3854	0.4859	-0.6854	1.4484	-6.8763	0.9896	0.4348	0.4677	-0.7702	-10.2237	-60.7062	20.0355	0.5768	-0.0565	-0.6060
401.1460	-0.2899	-0.4563	-1.5421	-1.7572	-0.5183	0.6890	0.4025	-0.2129	-0.2957	0.2292	0.6663	-1.4416	1.5651	-6.2748	1.2565	0.4095	0.4463	-0.6901	1.4253	-6.8611	1.0275	0.4288	0.4688	-0.7731	-10.1726	-60.3618	20.2812	0.5923	-0.0598	-0.6060
401.1560	-0.2859	-0.4584	-1.5450	-1.7550	-0.5116	0.6745	0.3935	-0.2155	-0.2851	0.2114	0.6738	-1.4576	1.4364	-6.2713	1.2496	0.4000	0.4474	-0.7043	1.4060	-6.8480	1.0591	0.4238	0.4697	-0.7756	-10.1297	-60.0697	20.4866	0.6057	-0.0626	-0.6060
401.1680	-0.2813	-0.4611	-1.5482	-1.7525	-0.5034	0.6570	0.3803	-0.2202	-0.2752	0.1907	0.6813	-1.4654	1.3309	-6.5710	1.2572	0.4146	0.4153	-0.7129	1.3828	-6.8330	1.0962	0.4178	0.4708	-0.7785	-10.0791	-59.7262	20.7248	0.6218	-0.0660	-0.6060
401.1780	-0.2775	-0.4634	-1.5509	-1.7506	-0.4964	0.6423	0.3676	-0.2272	-0.2642	0.1736	0.6854	-1.4778	1.2038	-6.2693	1.0580	0.3715	0.4955	-0.6760	1.1982	-6.7403	1.1241	0.4108	0.4627	-0.7687	-11.9922	-58.4880	20.8973	0.6154	-0.1638	-0.4764
401.1900	-0.2733	-0.4661	-1.5540	-1.7487	-0.4883	0.6245	0.3524	-0.2279	-0.2568	0.1519	0.6986	-1.4885	1.1735	-6.6440	1.2298	0.3826	0.4677	-0.6984	1.1702	-6.7234	1.1596	0.4047	0.4635	-0.7710	-11.9334	-58.1412	21.1303	0.6326	-0.1673	-0.4764
401.2000	-0.2698	-0.4685	-1.5566	-1.7472	-0.4813	0.6096	0.3409	-0.2363	-0.2470	0.1350	0.7081	-1.4959	1.0666	-6.3887	1.0866	0.4012	0.4846	-0.7010	1.1469	-6.7092	1.1892	0.3996	0.4642	-0.7729	-11.8846	-57.8514	21.3247	0.6474	-0.1703	-0.4764
401.2120	-0.2659	-0.4714	-1.5595	-1.7457	-0.4727	0.5915	0.3238	-0.2412	-0.2396	0.1151	0.7167	-1.5033	1.1446	-6.5624	1.3415	0.4692	0.3874	-0.7133	1.1189	-6.6915	1.2250	0.3936	0.4649	-0.7753	-11.8254	-57.4949	21.5605	0.6662	-0.1741	-0.4764
401.2220	-0.2627	-0.4738	-1.5619	-1.7447	-0.4655	0.5764	0.3122	-0.2473	-0.2304	0.1025	0.7141	-1.5136	1.1116	-6.6027	1.3668	0.4188	0.4436	-0.6829	1.0955	-6.6768	1.2545	0.3887	0.4655	-0.7773	-11.7765	-57.1990	21.7539	0.6822	-0.1774	-0.4764
401.2340	-0.2591	-0.4768	-1.5647	-1.7435	-0.4569	0.5583	0.2955	-0.2557	-0.2210	0.0826	0.7227	-1.5191	1.0950	-6.2794	1.4711	0.4306	0.3971	-0.7997	1.0674	-6.6598	1.2893	0.3827	0.4663	-0.7797	-11.7188	-56.8509	21.9794	0.7013	-0.1814	-0.4764
401.2440	-0.2562	-0.4794	-1.5669	-1.7428	-0.4496	0.5430	0.2830	-0.2576	-0.2125	0.0688	0.7289	-1.5276	0.9351	-6.5981	1.4887	0.4372	0.4423	-0.7177	1.0440	-6.6457	1.3180	0.3778	0.4669	-0.7817	-11.6709	-56.5612	22.1647	0.7178	-0.1848	-0.4764
401.2540	-0.2534	-0.4820	-1.5690	-1.7422	-0.4423	0.5277	0.2672	-0.2684	-0.2021	0.0521	0.7361	-1.5329	1.1492	-6.0291	1.5198	0.3997	0.4113	-0.7628	1.0206	-6.6311	1.3466	0.3729	0.4675	-0.7837	-11.6229	-56.2668	22.3498	0.7344	-0.1883	-0.4764
401.2660	-0.2504	-0.4851	-1.5714	-1.7417	-0.4335	0.5092	0.2530	-0.2698	-0.1931	0.0308	0.7355	-1.5484	0.8404	-6.5025	1.5673	0.3989	0.5259	-0.7036	0.9924	-6.6142	1.3804	0.3671	0.4682	-0.7861	-11.5660	-55.9197	22.5661	0.7548	-0.1926	-0.4764
401.2760	-0.2479	-0.4879	-1.5732	-1.7415	-0.4260	0.4937	0.2403	-0.2787	-0.1846	0.0165	0.7467	-1.5524	0.9997	-6.1591	1.6166	0.4030	0.4185	-0.7612	0.8729	-6.4925	1.4200	0.3639	0.4618	-0.7749	-12.6615	-54.3474	22.8592	0.7900	-0.2706	-0.3358
401.2880	-0.2452	-0.4913	-1.5753	-1.7415	-0.4170	0.4750	0.2247	-0.2775	-0.1719	-0.0122	0.7500	-1.5579	0.5834	-6.6707	1.3255	0.1442	0.4565	-0.7999	0.8421	-6.4727	1.4529	-0.1316	0.4623	-0.7766	-12.5995	-53.9922	23.0732	0.8113	-0.2751	-0.3358
401.2980	-0.2430	-0.4942	-1.5770	-1.7417	-0.4094	0.4593	0.2088	-0.2880	-0.1642	-0.0292	0.7542	-1.5643	0.6605	-6.0263	1.3519	0.0198	0.4590	-0.7323	0.8164	-6.4561	1.4801	-0.2184	0.4627	-0.7780	-12.5482	-53.6955	23.2502	0.8295	-0.2789	-0.3358
401.3100	-0.2406	-0.4976	-1.5789	-1.7421	-0.4004	0.4406	0.1916	-0.2883	-0.1595	-0.0402	0.7592	-1.5694	0.7796	-6.4250	1.5909	-0.0981	0.4853	-0.7690	0.7855	-6.4362	1.5127	-0.2244	0.4631	-0.7797	-12.4871	-53.3389	23.4606	0.8515	-0.2835	-0.3358
401.3200	-0.2389	-0.5006	-1.5805	-1.7425	-0.3927	0.4248	0.1772	-0.2963	-0.1542	-0.0548	0.7629	-1.5789	0.5924	-6.0780	1.5579	-0.1280	0.4719	-0.7255	0.7597	-6.4194	1.5397	-0.2294	0.4635	-0.7811	-12.4363	-53.0402	23.6347	0.8702	-0.2875	-0.3358
401.3320	-0.2368	-0.5043	-1.5822	-1.7433	-0.3836	0.4059	0.1623	-0.2974	-0.1429	-0.0763	0.7765	-1.5853	0.3017	-6.4710	1.5067	-0.1807	0.3775	-0.7328	0.7288	-6.3994	1.5718	-0.2353	0.4639	-0.7828	-12.3760	-52.6821	23.8410	0.8929	-0.2923	-0.3358
401.3420	-0.2353	-0.5073	-1.5836	-1.7441	-0.3758	0.3900	0.1440	-0.3052	-0.1359	-0.0928	0.7781	-1.5940	0.6675	-5.8471	1.7128	-0.2076	0.4024	-0.7317	0.7029	-6.3829	1.5982	-0.2402	0.4643	-0.7842	-12.3263	-52.3867	24.0096	0.9120	-0.2964	-0.3358
401.3540	-0.2337	-0.5110	-1.5851	-1.7454	-0.3664	0.3709	0.1305	-0.3072	-0.1262	-0.1132	0.7790	-1.5947	0.4438	-6.1165	1.7429	-0.1870	0.4055	-0.7591	0.6719	-6.3628	1.6299	-0.2460	0.4647	-0.7859	-12.2668	-52.0277	24.2114	0.9356	-0.3015	-0.3358
401.3640	-0.2325	-0.5141	-1.5864	-1.7466	-0.3586	0.3549	0.1153	-0.3147	-0.1207	-0.1330	0.7896	-1.6014	0.3307	-5.7340	1.8263	-0.1516	0.3805	-0.7345	0.6460	-6.3469	1.6556	-0.2508	0.4650	-0.7873	-12.2184	-51.7387	24.3728	0.9551	-0.3058	-0.3358
401.3740	-0.2314	-0.5172	-1.5876	-1.7481	-0.3507	0.3388	0.1008	-0.3138	-0.1106	-0.1470	0.7904	-1.6084	0.2658	-6.2231	1.8305	-0.1717	0.4287	-0.7272	0.6144	-6.3084	1.6855	-0.2548	0.4644	-0.7864	-12.2366	-51.1808	24.5764	0.9843	-0.3198	-0.3111
401.3860	-0.2304	-0.5210	-1.5888	-1.7500	-0.3411	0.3195	0.0819	-0.3206	-0.1010	-0.1634	0.7891	-1.6108	0.3238	-5.7558	1.8899	-0.2110	0.4446	-0.7418	0.5541	-6.1764	1.7357	-0.2561	0.4602	-0.7757	-12.5184	-49.5155	24.9635	1.0542	-0.3736	-0.1860
401.3960	-0.2297	-0.5242	-1.5897	-1.7517	-0.3333	0.3034	0.0666	-0.3235	-0.0907	-0.1790	0.7965	-1.6124	0.5565	-6.0053	1.7506	-0.2004	0.4646	-0.7619	0.5275	-6.1577	1.7608	-0.2606	0.4603	-0.7765	-12.4699	-49.2208	25.1226	1.0746	-0.3781	-0.1860
401.4080	-0.2290	-0.5281	-1.5908	-1.7541	-0.3237	0.2840	0.0499	-0.3270	-0.0831	-0.2019	0.8023	-1.6177	0.6562	-5.8344	1.8186	-0.2021	0.4279	-0.7147	0.4955	-6.1352	1.7908	-0.2661	0.4605	-0.7775	-12.4123	-48.8671	25.3109	1.0995	-0.3836	-0.1860
401.4180	-0.2286	-0.5315	-1.5916	-1.7562	-0.3156	0.2678	0.0373	-0.3312	-0.0780	-0.2155	0.8032	-1.6211	0.5754	-5.7417	2.0075	-0.2288	0.4264	-0.7253	0.4688	-6.1164	1.8157	-0.2706	0.4607	-0.7782	-12.3648	-48.5714	25.4675	1.1206	-0.3883	-0.1860
401.4300	-0.2283	-0.5355	-1.5926	-1.7590	-0.3059	0.2484	0.0210	-0.3326	-0.0689	-0.2323	0.8122	-1.6214	0.2338	-6.0564	2.0493	-0.1917	0.4159	-0.7362	0.4367	-6.0937	1.8455	-0.2760	0.4609	-0.7792	-12.3083	-48.2148	25.6548	1.1463	-0.3941	-0.1860
401.4400	-0.2282	-0.5389	-1.5932	-1.7614	-0.2977	0.2321	0.0060	-0.3389	-0.0624	-0.2506	0.8100	-1.6270	-0.5751	-5.6134	2.1202	-0.2424	0.4974	-0.7421	-0.8660	-6.0747	1.8700	-0.2805	0.4610	-0.7800	-12.2616	-47.9171	25.8070	1.1674	-0.3988	-0.1860
401.4520	-0.2283	-0.5431	-1.5938	-1.7645	-0.2881	0.2126	-0.0205	-0.3417	-0.0495	-0.2739	0.8193	-1.6294	-1.5298	-5.6214	2.0031	-0.1873	0.4765	-0.7124	-2.5473	-6.0519	1.8991	-0.2859	0.4612	-0.7809	-12.2061	-47.5592	25.9880	1.1932	-0.4046	-0.1860
401.4620	-0.2286	-0.5465	-1.5943	-1.7673	-0.2798	0.1962	-0.0305	-0.3456	-0.0432	-0.2906	0.8252	-1.6318	-1.3949	-5.1482	2.1440	-0.2053	0.3839	-0.7115	-2.5726	-6.0333	1.9230	-0.2904	0.4613	-0.7817	-12.1609	-47.2668	26.1344	1.2146	-0.4095	-0.1860
401.4740	-0.2290	-0.5506	-1.5948	-1.7708	-0.2698	0.1767	-0.0434	-0.3470	-0.0351	-0.3088	0.8226	-1.6378	-1.8804	-5.5807	2.1055	-0.2421	0.4272	-0.7410	-2.5996	-5.9867	1.9566	-0.2944	0.4608	-0.7803	-12.0658	-46.6247	26.3587	1.2549	-0.4227	-0.1607
401.4840	-0.2295	-0.5540	-1.5950	-1.7740	-0.2616	0.1602	-0.0577	-0.3441	-0.0238	-0.3257	0.8244	-1.6396	-1.9956	-5.9890	1.9934	-0.2416	0.4561	-0.6972	-2.6064	-5.8400	2.0082	-0.2917	0.4574	-0.7685	-11.8118	-44.8301	26.7782	1.3499	-0.4650	-0.0323
401.4960	-0.2304	-0.5582	-1.5952	-1.7779	-0.2517	0.1406	-0.0727	-0.3518	-0.0147	-0.3459	0.8282	-1.6411	-2.1855	-5.5788	1.8936	-0.2178	0.4777	-0.7237	-2.6361	-5.8157	2.0354	-0.2965	0.4574	-0.7686	-11.7631	-44.4936	26.9414	1.3758	-0.4710	-0.0323
401.5060	-0.2312	-0.5617	-1.5954	-1.7815	-0.2434	0.1242	-0.0867	-0.3538	-0.0096	-0.3591	0.8367	-1.6368	-2.3974	-5.5491	2.0474	-0.2334	0.4327	-0.7465	-2.6608	-5.7946	2.0747	-0.3006	0.4574	-0.7688	-11.7226	-44.2036	27.0806	1.3978	-0.4761	-0.0323
401.5160	-0.2321	-0.5653	-1.5955	-1.7853	-0.2351	0.1078	-0.1036	-0.3549	-0.0016	-0.3699	0.8428	-1.6388	-2.6480	-5.4895	2.4511	-0.2390	0.4356	-0.7033	-2.6856	-5.7736	2.6064	-0.3046	0.4574	-0.7689	-11.6827	-43.9140	27.2192	1.4202	-0.4813	-0.0323
401.5260	-0.2333	-0.5689	-1.5955	-1.7891	-0.2267	0.0915	-0.1183	-0.3580	0.0050	-0.3810	0.8488	-1.6378	-2.7704	-5.3706	2.9536	-0.2196	0.4062	-0.8190	-2.7104	-5.7527	3.1180	-0.3086	0.4575	-0.7690	-11.6433	-43.6257	27.3537	1.4424	-0.4865	-0.0323
401.5380	-0.2348	-0.5732	-1.5953	-1.7938	-0.2164	0.0717	-0.1361	-0.3587	0.0179	-0.3984	0.8423	-1.6428	-2.5823	-5.3495	3.1232	-0.2560	0.4429	-0.7169	-2.7402	-5.7279	3.4568	-0.3135	0.4575	-0.7692	-11.5970	-43.2832	27.5107	1.4687	-0.4926	-0.0323
401.5480	-0.2363	-0.5768	-1.5951	-1.7979	-0.2079	0.0554	-0.1519	-0.3634	0.0224	-0.4154	0.8440	-1.6404	-2.5191	-4.8900	3.2957	-0.2481	0.4844	-0.7780	-2.7651	-5.7069	3.4798	-0.3175	0.4575	-0.7693	-11.5587	-42.9936	27.6421	1.4909	-0.4978	-0.0323
401.5580	-0.2379	-0.5804	-1.5948	-1.8021	-0.1995	0.0389	-0.1622	-0.3613	0.0298	-0.4337	0.8463	-1.6428	-2.7984	-5.3361	3.2639	-0.2418	0.4644	-0.7464	-2.7901	-5.6870	3.5020	-0.3215	0.4575	-0.7695	-11.5218	-42.7175	27.7652	1.5126	-0.5029	-0.0323
401.5680	-0.2396	-0.5840	-1.5945	-1.8065	-0.1911	0.0224	-0.1783	-0.3611	0.0361	-0.4504	0.8527	-1.6419	-2.6208	-5.4683	3.3394	-0.2146	0.4884	-0.6561	-2.8151	-5.6664	3.5244	-0.3256	0.4575	-0.7696	-11.4848	-42.4340	27.8898	1.5346	-0.5080	-0.0323
401.5780	-0.2415	-0.5876	-1.5941	-1.8111	-0.1825	0.0061	-0.1914	-0.3630	0.0432	-0.4617	0.8597	-1.6437	-2.6637	-5.4661	3.4359	-0.2815	0.4713	-0.7378	-2.7700	-5.4849	3.5864	-0.3186	0.4544	-0.7555	-10.6211	-40.2379	28.4049	1.6728	-0.5470	0.1175
401.5880	-0.2435	-0.5913	-1.5936	-1.8159	-0.1739	-0.0104	-0.2060	-0.3607	0.0504	-0.4753	0.8578	-1.6390	-2.4204	-5.6467	3.4592	-0.2310	0.4630	-0.7024	-2.7930	-5.4615	3.6089	-0.3220	0.4543	-0.7550	-10.5902	-39.9549	28.5296	1.6953	-0.5524	0.1175
401.6000	-0.2461	-0.5957	-1.5930	-1.8218	-0.1635	-0.0300	-0.2181	-0.3658	0.0554	-0.4871	0.8646	-1.6382	-2.8401	-5.0942	3.7796	-0.2485	0.3990	-0.7144	-2.8207	-5.4335	3.6356	-0.3261	0.4542	-0.7544	-10.5541	-39.6167	28.6770	1.7220	-0.5587	0.1175
401.6100	-0.2484	-0.5994	-1.5924	-1.8266	-0.1548	-0.0464	-0.2347	-0.3661	0.0623	-0.5041	0.8635	-1.6391	-2.6355	-5.0909	3.8713	-0.2853	0.4261	-0.6697	-2.8438	-5.4101	3.6577	-0.3276	0.4541	-0.7539	-10.5245	-39.3342	28.7984	1.7439	-0.5640	0.1176
401.6200	-0.2508	-0.6030	-1.5917	-1.8317	-0.1461	-0.0627	-0.2460	-0.3658	0.0714	-0.5205	0.8631	-1.6318	-2.4762	-4.9278	3.8773	-0.2851	0.4333	-0.6958	-2.8670	-5.3873	3.6793	-0.3279	0.4541	-0.7534	-10.4957	-39.0588	28.9146	1.7656	-0.5691	0.1176
401.6300	-0.2533	-0.6066	-1.5910	-1.8369	-0.1375	-0.0790	-0.2584	-0.3684	0.0770	-0.5365	0.8662	-1.6334	-2.6211	-4.6679	3.9958	-0.2770	0.4490	-0.7909	-2.8903	-5.3653	3.7002	-0.3282	0.4540	-0.7529	-10.4679	-38.7932	29.0240	1.7870	-0.5742	0.1176
401.6420	-0.2565	-0.6109	-1.5900	-1.8436	-0.1270	-0.0987	-0.2730	-0.3655	0.0906	-0.5556	0.8741	-1.6299	-2.6239	-5.1015	3.8743	-0.2485	0.3889	-0.7082	-2.9183	-5.3386	3.7252	-0.3285	0.4539	-0.7523	-10.4351	-38.4715	29.1547	1.8129	-0.5804	0.1176
401.6520	-0.2594	-0.6146	-1.5890	-1.8493	-0.1183	-0.1150	-0.2854	-0.3663	0.0985	-0.5632	0.8735	-1.6275	-2.7086	-4.9724	3.7690	-0.2222	0.4153	-0.6926	-2.9417	-5.3166	3.7456	-0.3288	0.4539	-0.7519	-10.4084	-38.2057	29.2592	1.8346	-0.5855	0.1176
401.6620	-0.2624	-0.6182	-1.5879	-1.8550	-0.1095	-0.1313	-0.2996	-0.3652	0.1087	-0.5713	0.8791	-1.6231	-2.6616	-5.2289	3.7514	-0.2446	0.3806	-0.7693	-2.9651	-5.2945	3.7659	-0.3291	0.4538	-0.7514	-10.3819	-37.9379	29.3629	1.8558	-0.5905	0.1176
401.6740	-0.2660	-0.6227	-1.5866	-1.8619	-0.0991	-0.1507	-0.3145	-0.3649	0.1163	-0.5909	0.8781	-1.6221	-3.0650	-5.2605	3.7922	-0.3141	0.4916	-0.7300	-2.9751	-5.2417	3.7967	-0.3274	0.4534	-0.7487	-10.1357	-37.3049	29.5508	1.9036	-0.6007	0.1400
401.6840	-0.2693	-0.6264	-1.5854	-1.8678	-0.0903	-0.1668	-0.3264	-0.3659	0.1228	-0.6044	0.8781	-1.6196	-2.8976	-4.6756	3.9035	-0.2945	0.5240	-0.6949	-2.9043	-5.0855	3.8510	-0.3167	0.4513	-0.7370	-9.0256	-35.4679	29.9869	2.0400	-0.6269	0.2537
401.6960	-0.2733	-0.6308	-1.5839	-1.8752	-0.0796	-0.1863	-0.3408	-0.3632	0.1315	-0.6272	0.8910	-1.6129	-2.9911	-4.6247	4.0408	-0.2461	0.3874	-0.6645	-2.9287	-5.0554	3.8751	-0.3167	0.4512	-0.7357	-9.0037	-35.1474	30.1074	2.0650	-0.6329	0.2537
401.7060	-0.2767	-0.6345	-1.5825	-1.8816	-0.0707	-0.2024	-0.3515	-0.3606	0.1393	-0.6317	0.8887	-1.6129	-2.9121	-4.5609	3.9777	-0.2189	0.4504	-0.7109	-2.9491	-5.0307	3.8949	-0.3168	0.4511	-0.7347	-8.9860	-34.8853	30.2040	2.0858	-0.6378	0.2537
401.7180	-0.2811	-0.6388	-1.5808	-1.8892	-0.0600	-0.2218	-0.3672	-0.3611	0.1473	-0.6409	0.8832	-1.6050	-2.5723	-4.2809	4.0587	-0.2726	0.5264	-0.6862	-2.9737	-5.0016	3.9181	-0.3169	0.4510	-0.7334	-8.9656	-34.5771	30.3149	2.1101	-0.6435	0.2537
401.7280	-0.2848	-0.6423	-1.5793	-1.8957	-0.0511	-0.2378	-0.3743	-0.3559	0.1562	-0.6564	0.8875	-1.6024	-2.7562	-4.7077	4.1617	-0.2737	0.4799	-0.7273	-2.9942	-4.9782	3.9367	-0.3170	0.4510	-0.7323	-8.9493	-34.3302	30.4007	2.1296	-0.6480	0.2537
401.7400	-0.2894	-0.6465	-1.5773	-1.9035	-0.0405	-0.2570	-0.3856	-0.3537	0.1679	-0.6770	0.9006	-1.5946	-2.7811	-4.7606	4.0287	-0.2575	0.4079	-0.7165	-3.0189	-4.9501	3.9587	-0.3173	0.4509	-0.7310	-8.9301	-34.0343	30.4994	2.1528	-0.6534	0.2537
401.7500	-0.2933	-0.6501	-1.5755	-1.9105	-0.0315	-0.2729	-0.3988	-0.3539	0.1786	-0.6866	0.9047	-1.5917	-2.7073	-4.8319	3.7924	-0.2240	0.3372	-0.7310	-3.0395	-4.9274	3.9764	-0.3175	0.4509	-0.7300	-8.9149	-33.7962	30.5755	2.1720	-0.6578	0.2537
401.7600	-0.2973	-0.6536	-1.5738	-1.9176	-0.0224	-0.2888	-0.4069	-0.3496	0.1840	-0.6897	0.8977	-1.5907	-3.2651	-5.1323	3.7811	-0.2491	0.4013	-0.6963	-3.0601	-4.9038	3.9944	-0.3176	0.4509	-0.7289	-8.8996	-33.5475	30.6552	2.1913	-0.6622	0.2537
401.7700	-0.3015	-0.6571	-1.5719	-1.9244	-0.0134	-0.3047	-0.4207	-0.3536	0.1875	-0.7041	0.8959	-1.5864	-3.1125	-4.5563	4.1128	-0.3177	0.4760	-0.6705	-3.0808	-4.8811	4.0118	-0.3179	0.4508	-0.7278	-8.8850	-33.3093	30.7286	2.2098	-0.6663	0.2537
401.7800	-0.3058	-0.6607	-1.5700	-1.9315	-0.0044	-0.3204	-0.4336	-0.3500	0.1967	-0.7206	0.9016	-1.5798	-2.8214	-4.5282	4.0315	-0.2887	0.4319	-0.7525	-2.9592	-4.7220	4.0611	-0.3038	0.4489	-0.7163	-7.2025	-31.4574	31.1156	2.3799	-0.6904	0.3632
401.7920	-0.3111	-0.6650	-1.5676	-1.9403	0.0064	-0.3394	-0.4429	-0.3483	0.2040	-0.7325	0.9103	-1.5736	-2.9489	-4.0724	4.2166	-0.2282	0.3891	-0.6679	-2.9792	-4.6913	4.0819	-0.3038	0.4489	-0.7144	-7.1940	-31.1691	31.2024	2.4017	-0.6953	0.3632
401.8020	-0.3155	-0.6684	-1.5655	-1.9478	0.0154	-0.3551	-0.4494	-0.3465	0.2140	-0.7351	0.9166	-1.5633	-2.9255	-3.9603	4.2401	-0.2757	0.3748	-0.7064	-2.9959	-4.6661	4.0988	-0.3037	0.4488	-0.7129	-7.1873	-30.9339	31.2703	2.4197	-0.6992	0.3632
401.8120	-0.3202	-0.6718	-1.5633	-1.9551	0.0246	-0.3706	-0.4577	-0.3404	0.2207	-0.7466	0.9138	-1.5579	-2.6393	-4.0259	4.2385	-0.2823	0.4597	-0.6726	-3.0127	-4.6415	4.1153	-0.3037	0.4488	-0.7114	-7.1810	-30.7056	31.3340	2.4368	-0.7029	0.3632
401.8220	-0.3248	-0.6752	-1.5610	-1.9625	0.0338	-0.3862	-0.4653	-0.3384	0.2266	-0.7594	0.9048	-1.5545	-2.8237	-4.2013	4.3161	-0.3306	0.5096	-0.7388	-3.0294	-4.6176	4.1311	-0.3038	0.4488	-0.7099	-7.1750	-30.4848	31.3911	2.4534	-0.7064	0.3632
401.8340	-0.3305	-0.6791	-1.5582	-1.9718	0.0448	-0.4049	-0.4759	-0.3308	0.2415	-0.7748	0.9142	-1.5460	-3.0434	-4.6623	3.9825	-0.2605	0.4136	-0.6520	-3.0496	-4.5893	4.1495	-0.3039	0.4489	-0.7080	-7.1683	-30.2256	31.4541	2.4731	-0.7104	0.3633
401.8440	-0.3353	-0.6824	-1.5556	-1.9797	0.0538	-0.4203	-0.4838	-0.3324	0.2512	-0.7754	0.9180	-1.5424	-3.0424	-4.3458	3.9011	-0.2761	0.4404	-0.6531	-3.0664	-4.5661	4.1643	-0.3041	0.4489	-0.7065	-7.1630	-30.0143	31.5018	2.4891	-0.7137	0.3633
401.8540	-0.3402	-0.6858	-1.5531	-1.9875	0.0630	-0.4357	-0.4915	-0.3286	0.2524	-0.7863	0.9224	-1.5332	-3.0568	-4.5180	4.1039	-0.3423	0.4899	-0.6716	-3.0832	-4.5425	4.1793	-0.3043	0.4489	-0.7050	-7.1578	-29.7979	31.5511	2.5047	-0.7168	0.3633
401.8660	-0.3462	-0.6897	-1.5501	-1.9969	0.0741	-0.4540	-0.5045	-0.3252	0.2637	-0.8061	0.9188	-1.5269	-3.0160	-4.2029	3.9760	-0.2560	0.4874	-0.6846	-3.0957	-4.5145	4.1969	-0.3045	0.4490	-0.7031	-7.1520	-29.5415	31.6064	2.5230	-0.7203	0.3633
401.8760	-0.3513	-0.6931	-1.5474	-2.0052	0.0833	-0.4693	-0.5150	-0.3244	0.2694	-0.8143	0.9241	-1.5226	-2.8682	-3.9201	4.2937	-0.2699	0.3739	-0.6609	-3.1797	-4.0805	4.4534	-0.3022	0.4499	-0.6754	-8.0648	-24.4262	34.0212	2.5657	-0.7148	0.6426
401.8880	-0.3576	-0.6970	-1.5441	-2.0150	0.0944	-0.4874	-0.5259	-0.3126	0.2847	-0.8209	0.9245	-1.5086	-2.9180	-3.8119	4.3720	-0.3141	0.3850	-0.6794	-3.1896	-4.0465	4.4758	-0.3029	0.4501	-0.6721	-8.0668	-24.1804	34.0699	2.5822	-0.7177	0.6426
401.8980	-0.3629	-0.7000	-1.5414	-2.0231	0.1037	-0.5025	-0.5323	-0.3117	0.2910	-0.8374	0.9264	-1.4975	-3.2551	-3.4275	4.8261	-0.2664	0.4509	-0.6114	-3.1980	-4.0188	4.4940	-0.3035	0.4503	-0.6694	-8.0691	-23.9847	34.1057	2.5953	-0.7199	0.6426
401.9100	-0.3693	-0.7036	-1.5377	-2.0332	0.1148	-0.5203	-0.5436	-0.3019	0.3088	-0.8553	0.9344	-1.4842	-3.3357	-3.5648	4.6399	-0.2506	0.4410	-0.6893	-3.2080	-3.9867	4.5146	-0.3043	0.4506	-0.6663	-8.0726	-23.7616	34.1369	2.6101	-0.7221	0.6426
401.9200	-0.3748	-0.7066	-1.5345	-2.0420	0.1243	-0.5352	-0.5560	-0.2992	0.3199	-0.8571	0.9370	-1.4759	-3.2784	-3.2364	4.5992	-0.2274	0.3626	-0.6190	-3.2164	-3.9606	4.5310	-0.3051	0.4509	-0.6637	-8.0762	-23.5834	34.1558	2.6222	-0.7239	0.6426
401.9300	-0.3804	-0.7095	-1.5312	-2.0506	0.1337	-0.5498	-0.5668	-0.2871	0.3323	-0.8685	0.9317	-1.4628	-3.3302	-3.8625	4.5456	-0.2959	0.4072	-0.6320	-3.2249	-3.9352	4.5467	-0.3058	0.4512	-0.6611	-8.0804	-23.4150	34.1674	2.6334	-0.7253	0.6426
401.9420	-0.3872	-0.7130	-1.5272	-2.0610	0.1448	-0.5674	-0.5781	-0.2851	0.3455	-0.8846	0.9377	-1.4515	-2.8797	-3.5246	4.5768	-0.3781	0.4059	-0.6646	-3.2351	-3.9050	4.5651	-0.3069	0.4516	-0.6580	-8.0861	-23.2152	34.1761	2.6461	-0.7267	0.6426
401.9520	-0.3930	-0.7158	-1.5236	-2.0700	0.1541	-0.5818	-0.5836	-0.2751	0.3588	-0.8977	0.9462	-1.4397	-3.5231	-3.9406	4.4076	-0.2295	0.4968	-0.6643	-3.2437	-3.8806	4.5796	-0.3078	0.4519	-0.6554	-8.0914	-23.0575	34.1760	2.6563	-0.7277	0.6426
401.9620	-0.3989	-0.7185	-1.5200	-2.0790	0.1637	-0.5962	-0.5941	-0.2753	0.3677	-0.9032	0.9485	-1.4306	-3.3757	-3.2732	4.6520	-0.3256	0.3920	-0.5817	-3.2523	-3.8563	4.5939	-0.3087	0.4523	-0.6529	-8.0972	-22.9018	34.1739	2.6661	-0.7285	0.6426
401.9720	-0.4049	-0.7212	-1.5163	-2.0880	0.1731	-0.6104	-0.6040	-0.2656	0.3776	-0.9161	0.9467	-1.4215	-3.3716	-3.5118	4.7149	-0.3555	0.3871	-0.6141	-3.2610	-3.8325	4.6077	-0.3097	0.4527	-0.6503	-8.1036	-22.7516	34.1665	2.6752	-0.7290	0.6427
401.9820	-0.4111	-0.7239	-1.5125	-2.0973	0.1825	-0.6246	-0.6093	-0.2613	0.3943	-0.9288	0.9494	-1.4071	-3.1265	-3.0051	4.4934	-0.3062	0.4987	-0.6164	-3.0579	-3.5809	4.7057	-0.2893	0.4512	-0.6332	-5.6059	-19.9149	34.9790	2.9104	-0.7491	0.7927
401.9920	-0.4172	-0.7265	-1.5085	-2.1068	0.1922	-0.6385	-0.6145	-0.2532	0.4031	-0.9313	0.9562	-1.3943	-2.7737	-2.9584	4.7538	-0.2720	0.4299	-0.6172	-3.0642	-3.5539	4.7192	-0.2899	0.4516	-0.6300	-5.6224	-19.7768	34.9589	2.9182	-0.7491	0.7927
402.0040	-0.4246	-0.7294	-1.5036	-2.1179	0.2035	-0.6553	-0.6176	-0.2419	0.4151	-0.9433	0.9582	-1.3840	-3.2059	-3.1590	4.8845	-0.3168	0.4076	-0.5586	-3.0717	-3.5226	4.7343	-0.2907	0.4521	-0.6262	-5.6430	-19.6245	34.9232	2.9265	-0.7487	0.7927
402.0140	-0.4308	-0.7318	-1.4992	-2.1273	0.2130	-0.6690	-0.6240	-0.2347	0.4284	-0.9562	0.9607	-1.3688	-3.0268	-2.9657	4.7472	-0.2773	0.4440	-0.5752	-3.0781	-3.4973	4.7460	-0.2915	0.4526	-0.6230	-5.6608	-19.5074	34.8856	2.9328	-0.7480	0.7927
402.0240	-0.4372	-0.7341	-1.4948	-2.1371	0.2229	-0.6827	-0.6281	-0.2238	0.4428	-0.9555	0.9633	-1.3541	-3.1413	-3.2817	4.5924	-0.2782	0.4497	-0.5475	-3.0846	-3.4731	4.7568	-0.2923	0.4531	-0.6198	-5.6794	-19.4027	34.8381	2.9386	-0.7471	0.7927
402.0360	-0.4446	-0.7367	-1.4895	-2.1485	0.2344	-0.6986	-0.6372	-0.2167	0.4559	-0.9678	0.9649	-1.3386	-3.3816	-3.0529	4.7726	-0.3417	0.4220	-0.6410	-3.0924	-3.4449	4.7691	-0.2933	0.4537	-0.6160	-5.7026	-19.2876	34.7756	2.9446	-0.7456	0.7927
402.0460	-0.4510	-0.7388	-1.4849	-2.1582	0.2439	-0.7120	-0.6468	-0.2086	0.4695	-0.9819	0.9639	-1.3304	-3.0600	-3.0287	4.6252	-0.2964	0.4424	-0.6032	-3.0990	-3.4217	4.7788	-0.2942	0.4543	-0.6128	-5.7226	-19.1950	34.7170	2.9489	-0.7442	0.7927
402.0580	-0.4589	-0.7412	-1.4792	-2.1701	0.2555	-0.7279	-0.6503	-0.1982	0.4819	-0.9870	0.9744	-1.3061	-3.2626	-3.4332	4.5231	-0.2879	0.4295	-0.5521	-3.1069	-3.3946	4.7895	-0.2954	0.4549	-0.6090	-5.7475	-19.0927	34.6388	2.9536	-0.7421	0.7928
402.0680	-0.4654	-0.7432	-1.4744	-2.1799	0.2653	-0.7408	-0.6569	-0.1943	0.4904	-0.9961	0.9769	-1.2986	-3.0437	-2.8784	4.8685	-0.2991	0.3503	-0.5370	-3.1136	-3.3734	4.7976	-0.2964	0.4555	-0.6058	-5.7693	-19.0236	34.5648	2.9567	-0.7401	0.7928
402.0800	-0.4733	-0.7454	-1.4683	-2.1921	0.2769	-0.7563	-0.6605	-0.1835	0.5061	-1.0029	0.9745	-1.2818	-3.0836	-2.5819	4.8387	-0.3236	0.4666	-0.5607	-2.8735	-3.2127	4.8370	-0.2748	0.4538	-0.5946	-2.8503	-17.3445	34.8226	3.2029	-0.7636	0.8691
402.0900	-0.4799	-0.7472	-1.4631	-2.2021	0.2867	-0.7691	-0.6651	-0.1723	0.5206	-0.9988	0.9801	-1.2653	-2.9355	-2.7432	4.7723	-0.2767	0.4102	-0.5941	-2.8772	-3.1898	4.8359	-0.2754	0.4544	-0.5911	-2.8797	-17.2901	34.7292	3.2045	-0.7609	0.8691
402.1020	-0.4879	-0.7492	-1.4567	-2.2140	0.2985	-0.7842	-0.6643	-0.1614	0.5358	-1.0090	0.9736	-1.2468	-3.1694	-2.4285	4.7406	-0.3758	0.4788	-0.5787	-2.8818	-3.1628	4.8339	-0.2762	0.4552	-0.5869	-2.9160	-17.2318	34.6103	3.2056	-0.7573	0.8691
402.1120	-0.4945	-0.7507	-1.4513	-2.2243	0.3081	-0.7964	-0.6661	-0.1504	0.5486	-1.0198	0.9824	-1.2365	-2.8510	-2.5965	4.5832	-0.3011	0.5042	-0.5807	-2.8856	-3.1417	4.8310	-0.2769	0.4558	-0.5834	-2.9472	-17.1991	34.4992	3.2058	-0.7540	0.8691
402.1220	-0.5012	-0.7521	-1.4458	-2.2346	0.3181	-0.8089	-0.6665	-0.1363	0.5587	-1.0170	0.9894	-1.2223	-2.8289	-3.2138	4.6545	-0.2523	0.3634	-0.5694	-2.8896	-3.1215	4.8275	-0.2776	0.4565	-0.5799	-2.9792	-17.1776	34.3814	3.2056	-0.7505	0.8691
402.1320	-0.5079	-0.7534	-1.4402	-2.2447	0.3280	-0.8210	-0.6641	-0.1320	0.5678	-1.0269	0.9837	-1.2059	-2.9934	-2.7854	5.0374	-0.2643	0.4169	-0.5559	-2.8936	-3.1021	4.8231	-0.2785	0.4572	-0.5764	-3.0122	-17.1661	34.2557	3.2047	-0.7467	0.8691
402.1420	-0.5146	-0.7547	-1.4343	-2.2551	0.3378	-0.8329	-0.6655	-0.1243	0.5791	-1.0312	0.9854	-1.1959	-2.8831	-2.5923	5.0385	-0.2624	0.4927	-0.5559	-2.8977	-3.0835	4.8178	-0.2793	0.4579	-0.5729	-3.0462	-17.1633	34.1208	3.2032	-0.7426	0.8691
402.1540	-0.5225	-0.7561	-1.4272	-2.2674	0.3496	-0.8472	-0.6686	-0.1128	0.5977	-1.0306	0.9961	-1.1809	-3.6567	-2.5256	4.5756	-0.3442	0.4007	-0.4864	-2.9028	-3.0624	4.8102	-0.2804	0.4588	-0.5687	-3.0884	-17.1750	33.9465	3.2007	-0.7373	0.8691
402.1640	-0.5293	-0.7572	-1.4212	-2.2776	0.3596	-0.8588	-0.6763	-0.1033	0.6098	-1.0407	0.9935	-1.1623	-3.0697	-2.5123	4.6626	-0.3961	0.4177	-0.5163	-2.9071	-3.0458	4.8033	-0.2814	0.4596	-0.5652	-3.1247	-17.1971	33.7953	3.1980	-0.7327	0.8691
402.1740	-0.5360	-0.7581	-1.4151	-2.2883	0.3696	-0.8705	-0.6774	-0.0909	0.6207	-1.0468	0.9907	-1.1472	-3.0736	-2.7431	4.8171	-0.2651	0.4792	-0.5130	-2.8766	-3.0139	4.8007	-0.2792	0.4600	-0.5611	-2.7456	-17.0362	33.6869	3.2296	-0.7327	0.8761
402.1840	-0.5427	-0.7589	-1.4089	-2.2988	0.3796	-0.8818	-0.6761	-0.0796	0.6283	-1.0418	0.9950	-1.1316	-2.3344	-2.8935	5.1835	-0.2638	0.4360	-0.5258	-2.7017	-2.9141	4.8186	-0.2634	0.4584	-0.5541	-0.6728	-16.0874	33.7787	3.4024	-0.7522	0.9118
402.1940	-0.5494	-0.7598	-1.4024	-2.3090	0.3896	-0.8930	-0.6705	-0.0736	0.6422	-1.0398	0.9985	-1.1211	-2.9290	-2.4439	5.1762	-0.4000	0.3187	-0.5789	-2.7034	-2.8970	4.8091	-0.2640	0.4592	-0.5504	-0.7149	-16.1302	33.6005	3.3977	-0.7467	0.9118
402.2060	-0.5575	-0.7605	-1.3944	-2.3217	0.4013	-0.9064	-0.6684	-0.0638	0.6657	-1.0524	0.9978	-1.1014	-2.9431	-2.0471	4.6203	-0.2429	0.5551	-0.5063	-2.7056	-2.8785	4.7960	-0.2648	0.4602	-0.5460	-0.7670	-16.2044	33.3697	3.3914	-0.7400	0.9118
402.2160	-0.5642	-0.7611	-1.3878	-2.3322	0.4115	-0.9173	-0.6637	-0.0488	0.6791	-1.0471	1.0101	-1.0844	-2.5798	-2.2394	4.4481	-0.3483	0.4523	-0.5212	-2.7074	-2.8635	4.7845	-0.2656	0.4610	-0.5423	-0.8113	-16.2710	33.1726	3.3855	-0.7340	0.9118
402.2280	-0.5722	-0.7615	-1.3797	-2.3447	0.4234	-0.9302	-0.6584	-0.0343	0.6858	-1.0536	1.0012	-1.0687	-2.8945	-2.5199	4.8834	-0.2893	0.4937	-0.4851	-2.7098	-2.8476	4.7694	-0.2666	0.4621	-0.5379	-0.8659	-16.3762	32.9224	3.3778	-0.7265	0.9118
402.2380	-0.5788	-0.7618	-1.3728	-2.3555	0.4334	-0.9408	-0.6572	-0.0257	0.6975	-1.0499	1.0046	-1.0526	-2.9056	-2.4237	4.9263	-0.2441	0.4916	-0.4702	-2.7119	-2.8354	4.7556	-0.2674	0.4630	-0.5342	-0.9129	-16.4771	32.7020	3.3708	-0.7200	0.9118
402.2500	-0.5866	-0.7620	-1.3641	-2.3678	0.4456	-0.9533	-0.6578	-0.0145	0.7197	-1.0521	1.0076	-1.0327	-3.1371	-2.2486	4.5491	-0.3769	0.4608	-0.5223	-2.7146	-2.8220	4.7377	-0.2685	0.4641	-0.5298	-0.9709	-16.6124	32.4241	3.3618	-0.7119	0.9118
402.2600	-0.5931	-0.7621	-1.3568	-2.3783	0.4556	-0.9636	-0.6603	-0.0027	0.7349	-1.0602	1.0104	-1.0167	-3.1414	-1.0237	4.3274	-0.3485	0.4596	-0.5256	-2.7169	-1.3743	4.7217	-0.2695	0.4650	-0.5262	-1.0207	-16.7396	32.1820	3.3538	-0.7049	0.9118
402.2720	-0.6011	-0.7619	-1.3481	-2.3912	0.4678	-0.9757	-0.6586	0.0177	0.7408	-1.0581	1.0112	-0.9980	-2.8339	-0.5214	4.9389	-0.2069	0.4678	-0.5359	-2.7199	-0.0079	4.7012	-0.2707	0.4661	-0.5217	-1.0822	-16.9133	31.8786	3.3434	-0.6963	0.9118
402.2820	-0.6076	-0.7617	-1.3406	-2.4017	0.4780	-0.9856	-0.6518	0.0270	0.7484	-1.0535	1.0097	-0.9882	-2.3597	-0.6719	5.1961	-0.3131	0.4750	-0.5031	-2.5402	0.0537	4.6994	-0.2542	0.4636	-0.5173	1.0218	-16.4627	31.7757	3.5186	-0.7260	0.9194
402.2920	-0.6141	-0.7614	-1.3328	-2.4122	0.4881	-0.9954	-0.6425	0.0349	0.7692	-1.0568	1.0124	-0.9725	-2.6158	-0.5666	4.6876	-0.3093	0.4425	-0.4953	-2.5402	0.0643	4.6801	-0.2549	0.4645	-0.5136	0.9696	-16.6268	31.4996	3.5087	-0.7184	0.9194
402.3020	-0.6205	-0.7610	-1.3250	-2.4227	0.4981	-1.0050	-0.6376	0.0443	0.7904	-1.0501	1.0160	-0.9566	-2.6687	-0.5081	3.9980	-0.3326	0.4655	-0.4801	-2.5402	0.0738	4.6597	-0.2556	0.4654	-0.5099	0.9167	-16.8032	31.2137	3.4984	-0.7106	0.9193
402.3140	-0.6282	-0.7603	-1.3156	-2.4353	0.5103	-1.0164	-0.6328	0.0575	0.7950	-1.0548	1.0126	-0.9398	-2.8280	-0.5945	4.6493	-0.3095	0.5052	-0.4751	-2.5403	0.0838	4.6344	-0.2565	0.4665	-0.5055	0.8523	-17.0321	30.8614	3.4854	-0.7010	0.9193
402.3240	-0.6345	-0.7597	-1.3075	-2.4460	0.5206	-1.0258	-0.6279	0.0677	0.8081	-1.0539	1.0158	-0.9223	-2.5804	-0.4693	4.6713	-0.1912	0.4633	-0.4670	-2.5405	0.0914	4.6121	-0.2573	0.4675	-0.5018	0.7976	-17.2317	30.5566	3.4741	-0.6928	0.9193
402.3340	-0.6407	-0.7590	-1.2992	-2.4564	0.5307	-1.0350	-0.6237	0.0784	0.8259	-1.0399	1.0126	-0.9077	-2.8744	-0.4140	4.3160	-0.3285	0.5236	-0.4042	-2.5407	0.0977	4.5885	-0.2581	0.4684	-0.4981	0.7418	-17.4463	30.2388	3.4624	-0.6845	0.9193
402.3440	-0.6468	-0.7581	-1.2910	-2.4666	0.5410	-1.0439	-0.6198	0.0905	0.8360	-1.0434	1.0156	-0.8927	-3.3365	-0.5939	4.1782	-0.4365	0.5182	-0.4757	-2.5410	0.1024	4.5640	-0.2590	0.4694	-0.4944	0.6853	-17.6798	29.9113	3.4504	-0.6759	0.9193
402.3540	-0.6531	-0.7572	-1.2827	-2.4773	0.5511	-1.0527	-0.6207	0.0995	0.8423	-1.0502	1.0229	-0.8810	-2.7058	-0.2673	4.7693	-0.2641	0.4616	-0.4346	-2.5414	0.1064	4.5387	-0.2599	0.4704	-0.4907	0.6282	-17.9221	29.5770	3.4378	-0.6672	0.9193
402.3660	-0.6604	-0.7558	-1.2724	-2.4899	0.5633	-1.0632	-0.6133	0.1125	0.8568	-1.0390	1.0187	-0.8590	-2.7118	-0.1927	4.8331	-0.2503	0.5905	-0.4502	-2.5419	0.1097	4.5070	-0.2610	0.4716	-0.4862	0.5587	-18.2314	29.1620	3.4223	-0.6565	0.9193
402.3760	-0.6666	-0.7546	-1.2637	-2.5001	0.5736	-1.0716	-0.6058	0.1243	0.8801	-1.0423	1.0199	-0.8468	-2.2275	-0.1711	4.1768	-0.2972	0.5403	-0.4517	-2.3914	0.1046	4.4726	-0.2470	0.4682	-0.4851	2.3033	-18.5846	28.7382	3.5695	-0.6949	0.8921
402.3860	-0.6725	-0.7533	-1.2547	-2.5107	0.5839	-1.0800	-0.5944	0.1362	0.8909	-1.0364	1.0184	-0.8348	-2.6247	-0.1213	4.0224	-0.2524	0.4895	-0.4800	-2.3893	0.1056	4.4434	-0.2476	0.4692	-0.4815	2.2502	-18.8666	28.3656	3.5556	-0.6859	0.8921
402.3980	-0.6797	-0.7515	-1.2440	-2.5231	0.5961	-1.0900	-0.5860	0.1558	0.8975	-1.0286	1.0272	-0.8152	-2.3618	-0.5556	4.6707	-0.2810	0.5289	-0.4354	-2.3869	0.1051	4.4073	-0.2484	0.4702	-0.4772	2.1869	-19.2265	27.9077	3.5386	-0.6751	0.8921
402.4080	-0.6855	-0.7499	-1.2348	-2.5333	0.6064	-1.0980	-0.5768	0.1613	0.9139	-1.0271	1.0335	-0.7989	-2.5658	-0.1526	4.2017	-0.3157	0.3980	-0.4479	-2.3848	0.1033	4.3759	-0.2491	0.4712	-0.4736	2.1343	-19.5431	27.5128	3.5241	-0.6657	0.8920
402.4180	-0.6912	-0.7483	-1.2257	-2.5438	0.6166	-1.1059	-0.5711	0.1729	0.9320	-1.0217	1.0243	-0.7854	-2.5200	0.0108	3.9563	-0.2828	0.4816	-0.4447	-2.3827	0.1007	4.3437	-0.2498	0.4721	-0.4700	2.0823	-19.8695	27.1108	3.5091	-0.6564	0.8920
402.4300	-0.6980	-0.7460	-1.2145	-2.5559	0.6289	-1.1153	-0.5666	0.1898	0.9371	-1.0200	1.0266	-0.7667	-2.3321	-0.2400	4.6650	-0.2084	0.4533	-0.4424	-2.3801	0.0959	4.3036	-0.2507	0.4733	-0.4657	2.0204	-20.2811	26.6139	3.4907	-0.6450	0.8920
402.4400	-0.7036	-0.7441	-1.2049	-2.5659	0.6392	-1.1229	-0.5576	0.2019	0.9554	-1.0150	1.0254	-0.7515	-2.5462	-0.5431	4.2151	-0.3196	0.4203	-0.3937	-2.3779	0.0898	4.2683	-0.2515	0.4742	-0.4621	1.9691	-20.6484	26.1813	3.4751	-0.6354	0.8920
402.4520	-0.7103	-0.7415	-1.1933	-2.5781	0.6513	-1.1318	-0.5494	0.2126	0.9763	-1.0121	1.0288	-0.7340	-2.5751	-0.2038	3.4908	-0.2477	0.5232	-0.4236	-2.3752	0.0813	4.2247	-0.2525	0.4754	-0.4578	1.9087	-21.1050	25.6501	3.4557	-0.6237	0.8920
402.4620	-0.7156	-0.7393	-1.1836	-2.5882	0.6618	-1.1390	-0.5437	0.2273	0.9797	-1.0082	1.0322	-0.7209	-2.4504	-0.4443	4.2540	-0.2962	0.4068	-0.4211	-2.3729	0.0726	4.1874	-0.2534	0.4764	-0.4542	1.8596	-21.5044	25.1975	3.4393	-0.6138	0.8920
402.4740	-0.7221	-0.7365	-1.1717	-2.6003	0.6742	-1.1476	-0.5357	0.2361	0.9985	-1.0045	1.0233	-0.7061	-2.5997	-0.1392	4.0465	-0.2907	0.4779	-0.3919	-2.3502	0.0493	4.1357	-0.2523	0.4767	-0.4508	2.0373	-22.1360	24.5862	3.4417	-0.6116	0.8821
402.4840	-0.7274	-0.7340	-1.1616	-2.6103	0.6843	-1.1546	-0.5268	0.2483	1.0127	-0.9921	1.0256	-0.6886	-2.2078	-0.0797	3.7207	-0.2998	0.4859	-0.3595	-2.2456	-0.0224	4.0670	-0.2423	0.4729	-0.4521	3.1947	-23.2816	23.8274	3.5391	-0.6509	0.8324
402.4960	-0.7336	-0.7309	-1.1494	-2.6222	0.6965	-1.1627	-0.5142	0.2632	1.0188	-0.9901	1.0291	-0.6704	-2.2391	-0.5187	4.1465	-0.2942	0.5295	-0.4470	-2.2393	-0.0385	4.0175	-0.2429	0.4739	-0.4480	3.1554	-23.8178	23.2412	3.5188	-0.6393	0.8324
402.5060	-0.7387	-0.7282	-1.1391	-2.6321	0.7068	-1.1692	-0.5043	0.2732	1.0377	-0.9848	1.0321	-0.6617	-2.4050	-0.4547	3.7968	-0.2551	0.4280	-0.3898	-2.2339	-0.0529	3.9754	-0.2435	0.4747	-0.4447	3.1256	-24.2765	22.7441	3.5014	-0.6295	0.8324
402.5180	-0.7447	-0.7248	-1.1266	-2.6438	0.7192	-1.1772	-0.4935	0.2876	1.0513	-0.9720	1.0196	-0.6459	-2.1454	-0.5080	3.8204	-0.3130	0.5447	-0.3736	-2.2185	-0.0719	3.9235	-0.2443	0.4757	-0.4407	3.0936	-24.8476	22.1334	3.4801	-0.6179	0.8324
402.5280	-0.7496	-0.7218	-1.1160	-2.6534	0.7296	-1.1835	-0.4834	0.2974	1.0603	-0.9702	1.0257	-0.6299	-2.1717	-0.2748	3.9751	-0.2964	0.4417	-0.3917	-2.2027	-0.0895	3.8787	-0.2449	0.4766	-0.4373	3.0704	-25.3449	21.6097	3.4621	-0.6080	0.8323
402.5380	-0.7544	-0.7188	-1.1051	-2.6631	0.7396	-1.1898	-0.4751	0.3103	1.0782	-0.9646	1.0221	-0.6180	-1.8098	-0.5968	3.4994	-0.3222	0.4886	-0.3299	-2.1866	-0.1082	3.8326	-0.2456	0.4774	-0.4339	3.0504	-25.8550	21.0734	3.4438	-0.5982	0.8323
402.5500	-0.7601	-0.7149	-1.0922	-2.6747	0.7519	-1.1970	-0.4637	0.3206	1.0909	-0.9568	1.0309	-0.6001	-1.9981	-0.2440	3.5881	-0.2134	0.5014	-0.3755	-2.1668	-0.1325	3.7762	-0.2465	0.4784	-0.4299	3.0318	-26.4900	20.4189	3.4212	-0.5865	0.8323
402.5620	-0.7654	-0.7110	-1.0790	-2.6860	0.7644	-1.2040	-0.4544	0.3351	1.1032	-0.9504	1.0208	-0.5902	-2.2151	-0.5421	3.6798	-0.2488	0.4592	-0.4161	-2.1465	-0.1584	3.7184	-0.2474	0.4794	-0.4259	3.0190	-27.1438	19.7507	3.3984	-0.5745	0.8323
402.5720	-0.7699	-0.7074	-1.0678	-2.6955	0.7745	-1.2098	-0.4461	0.3475	1.1204	-0.9454	1.0166	-0.5751	-2.4298	-0.6713	3.3004	-0.2354	0.5705	-0.3593	-2.1293	-0.1816	3.6688	-0.2482	0.4802	-0.4225	3.0132	-27.7071	19.1790	3.3788	-0.5646	0.8322
402.5820	-0.7743	-0.7040	-1.0565	-2.7050	0.7848	-1.2155	-0.4392	0.3540	1.1257	-0.9323	1.0259	-0.5611	-2.1315	-0.4399	3.4915	-0.1834	0.4190	-0.3223	-2.0249	-0.3480	3.5531	-0.2383	0.4746	-0.4276	4.0296	-29.9677	17.9625	3.4717	-0.6229	0.7447
402.5940	-0.7795	-0.6996	-1.0429	-2.7160	0.7970	-1.2222	-0.4277	0.3699	1.1442	-0.9230	1.0157	-0.5401	-2.0996	-0.7574	3.1087	-0.3285	0.5316	-0.3821	-1.9994	-0.3814	3.4912	-0.2388	0.4753	-0.4240	4.0512	-30.6856	17.2588	3.4490	-0.6116	0.7447
402.6040	-0.7837	-0.6959	-1.0314	-2.7252	0.8072	-1.2275	-0.4169	0.3821	1.1550	-0.9206	1.0166	-0.5297	-2.2145	-0.6256	3.1683	-0.3144	0.5368	-0.3312	-1.9776	-0.4101	3.4387	-0.2393	0.4759	-0.4210	4.0757	-31.2936	16.6646	3.4298	-0.6023	0.7447
402.6160	-0.7886	-0.6912	-1.0174	-2.7363	0.8194	-1.2338	-0.4050	0.3933	1.1664	-0.9063	1.0136	-0.5168	-1.8671	-0.6993	3.2185	-0.2154	0.4806	-0.3535	-1.9507	-0.4472	3.3739	-0.2399	0.4767	-0.4174	4.1141	-32.0549	15.9330	3.4062	-0.5911	0.7446
402.6260	-0.7925	-0.6871	-1.0057	-2.7452	0.8296	-1.2389	-0.3947	0.4048	1.1785	-0.8962	1.0131	-0.5037	-1.8516	-0.8119	3.0703	-0.3180	0.4624	-0.3569	-1.9276	-0.4796	3.3187	-0.2405	0.4773	-0.4144	4.1537	-32.7085	15.3116	3.3862	-0.5817	0.7446
402.6380	-0.7972	-0.6821	-0.9914	-2.7560	0.8416	-1.2448	-0.3826	0.4172	1.1896	-0.8927	1.0100	-0.4860	-1.7388	-0.8903	3.2727	-0.2553	0.5198	-0.3758	-1.8991	-0.5201	3.2512	-0.2412	0.4780	-0.4092	4.2109	-33.5102	14.5538	3.3617	-0.5707	0.7446
402.6480	-0.8010	-0.6779	-0.9793	-2.7649	0.8518	-1.2496	-0.3688	0.4240	1.2078	-0.8827	1.0091	-0.4740	-1.8452	-0.7106	2.5580	-0.2420	0.5185	-0.3694	-1.8746	-0.5553	3.1936	-0.2418	0.4786	-0.4044	4.2671	-34.1967	13.9092	3.3408	-0.5615	0.7446
402.6600	-0.8054	-0.6726	-0.9648	-2.7754	0.8639	-1.2552	-0.3563	0.4392	1.2145	-0.8763	1.0085	-0.4627	-1.8546	-1.0907	3.1924	-0.2354	0.4349	-0.3380	-1.8444	-0.5983	3.1243	-0.2426	0.4793	-0.3987	4.3450	-35.0292	13.1334	3.3153	-0.5504	0.7445
402.6700	-0.8089	-0.6682	-0.9525	-2.7840	0.8739	-1.2597	-0.3475	0.4504	1.2303	-0.8710	1.0004	-0.4510	-1.6756	-1.3578	2.7831	-0.2529	0.5743	-0.3835	-1.8184	-0.6354	3.0652	-0.2433	0.4799	-0.3939	4.4190	-35.7376	12.4737	3.2936	-0.5414	0.7445
402.6800	-0.8123	-0.6637	-0.9401	-2.7928	0.8840	-1.2642	-0.3350	0.4603	1.2446	-0.8613	1.0037	-0.4422	-1.6927	-1.3315	2.3871	-0.2014	0.5362	-0.3349	-1.6650	-0.7050	3.0042	-0.2288	0.4710	-0.3918	5.9953	-36.8332	11.7940	3.4331	-0.6322	0.7178
402.6920	-0.8163	-0.6581	-0.9251	-2.8030	0.8960	-1.2694	-0.3237	0.4702	1.2525	-0.8435	1.0034	-0.4268	-1.3743	-1.1920	2.8059	-0.2092	0.5113	-0.2804	-1.6255	-0.7525	2.9317	-0.2293	0.4713	-0.3863	6.1379	-37.7144	10.9845	3.4057	-0.6220	0.7177
402.7020	-0.8194	-0.6533	-0.9126	-2.8112	0.9059	-1.2736	-0.3096	0.4772	1.2649	-0.8316	0.9973	-0.4102	-1.7489	-1.0434	2.4769	-0.3205	0.5874	-0.3395	-1.5916	-0.7929	2.8706	-0.2297	0.4716	-0.3817	6.2685	-38.4585	10.3032	3.3824	-0.6135	0.7177
402.7140	-0.8230	-0.6475	-0.8972	-2.8213	0.9181	-1.2786	-0.2983	0.4899	1.2749	-0.8225	0.9980	-0.3948	-1.5336	-0.9063	2.8250	-0.2042	0.3631	-0.3418	-1.5496	-0.8426	2.7964	-0.2303	0.4719	-0.3762	6.4403	-39.3662	9.4766	3.3539	-0.6033	0.7177
402.7240	-0.8259	-0.6425	-0.8843	-2.8295	0.9280	-1.2825	-0.2878	0.5005	1.2915	-0.8063	0.9865	-0.3867	-1.4239	-0.8672	2.3548	-0.2563	0.4837	-0.2618	-1.5135	-0.8931	2.7334	-0.2309	0.4722	-0.3716	6.5969	-40.1409	8.7765	3.3294	-0.5950	0.7177
402.7360	-0.8292	-0.6364	-0.8687	-2.8390	0.9398	-1.2870	-0.2739	0.5159	1.3028	-0.8023	0.9918	-0.3718	-1.4012	-1.2527	2.7040	-0.2174	0.4853	-0.3010	-1.4689	-0.9628	2.6568	-0.2316	0.4725	-0.3661	6.8014	-41.0899	7.9269	3.2994	-0.5853	0.7176
402.7460	-0.8319	-0.6311	-0.8556	-2.8469	0.9497	-1.2907	-0.2619	0.5267	1.3230	-0.7910	0.9899	-0.3599	-1.3359	-1.5578	2.0528	-0.2778	0.4315	-0.3347	-1.4304	-1.0223	2.5918	-0.2323	0.4727	-0.3615	6.9862	-41.8979	7.2071	3.2737	-0.5772	0.7176
402.7580	-0.8349	-0.6247	-0.8398	-2.8566	0.9614	-1.2948	-0.2493	0.5378	1.3290	-0.7785	0.9776	-0.3484	-1.4770	-1.4119	2.5958	-0.1446	0.5454	-0.3131	-1.3828	-1.0950	2.5135	-0.2331	0.4730	-0.3560	7.2253	-42.8825	6.3410	3.2421	-0.5676	0.7176
402.7680	-0.8373	-0.6192	-0.8263	-2.8642	0.9713	-1.2982	-0.2376	0.5472	1.3469	-0.7640	0.9854	-0.3421	-1.4986	-1.4234	2.3798	-0.1799	0.4314	-0.2317	-1.3419	-1.1570	2.4472	-0.2339	0.4732	-0.3514	7.4398	-43.7199	5.6083	3.2151	-0.5597	0.7176
402.7800	-0.8401	-0.6125	-0.8099	-2.8732	0.9829	-1.3022	-0.2257	0.5570	1.3594	-0.7489	0.9697	-0.3257	-0.9839	-1.5848	2.0934	-0.2747	0.5074	-0.2666	-1.1832	-1.3820	2.3120	-0.2192	0.4610	-0.3526	8.9926	-46.5228	4.1829	3.3489	-0.6821	0.6492
402.7900	-0.8422	-0.6069	-0.7963	-2.8806	0.9925	-1.3054	-0.2099	0.5669	1.3733	-0.7436	0.9672	-0.3130	-1.2348	-1.6267	2.0162	-0.2753	0.5801	-0.2877	-1.1355	-1.4471	2.2445	-0.2196	0.4608	-0.3484	9.2621	-47.3889	3.4408	3.3214	-0.6751	0.6492
402.8000	-0.8442	-0.6013	-0.7825	-2.8881	1.0023	-1.3085	-0.1979	0.5803	1.3856	-0.7312	0.9688	-0.3023	-1.0423	-1.8415	1.7718	-0.1295	0.4186	-0.2451	-1.0866	-1.5124	2.1769	-0.2201	0.4606	-0.3443	9.5452	-48.2566	2.6980	3.2934	-0.6681	0.6492
402.8120	-0.8466	-0.5943	-0.7657	-2.8967	1.0138	-1.3120	-0.1835	0.5865	1.3833	-0.7067	0.9463	-0.2855	-0.3721	-3.0933	1.4202	-0.2082	0.4485	-0.2569	-0.7860	-2.6940	1.3746	-0.1842	0.4139	-0.3255	12.7615	-62.4835	-5.2419	3.6461	-1.1511	0.7921
402.8220	-0.8483	-0.5883	-0.7518	-2.9036	1.0233	-1.3148	-0.1655	0.5856	1.3873	-0.6900	0.9324	-0.2715	-0.7460	-2.1888	1.2106	-0.2430	0.5367	-0.3000	-0.7583	-2.7907	1.2949	-0.1850	0.4140	-0.3223	12.7610	-63.6796	-6.0235	3.6046	-1.1271	0.7729
402.8340	-0.8502	-0.5812	-0.7351	-2.9117	1.0343	-1.3180	-0.1502	0.5968	1.3901	-0.6695	0.9297	-0.2626	-0.6037	-3.1307	0.9240	-0.2626	0.4417	-0.2777	-0.7246	-2.9080	1.1987	-0.1860	0.4140	-0.3185	12.7780	-65.1294	-6.9676	3.5556	-1.0995	0.7508
402.8440	-0.8517	-0.5751	-0.7212	-2.9185	1.0437	-1.3205	-0.1398	0.6011	1.3914	-0.6524	0.9147	-0.2481	-0.1984	-3.3719	0.8783	-0.1346	0.3755	-0.2780	-0.6962	-3.0060	1.1186	-0.1868	0.4140	-0.3154	12.8037	-66.3384	-7.7528	3.5158	-1.0776	0.7332
402.8560	-0.8533	-0.5679	-0.7044	-2.9262	1.0545	-1.3233	-0.1230	0.6075	1.3910	-0.6254	0.8946	-0.2380	-0.0382	-3.8562	0.5578	-0.1991	0.4883	-0.2279	-0.6620	-3.1236	1.0225	-0.1878	0.4140	-0.3117	12.8467	-67.7896	-8.6945	3.4686	-1.0521	0.7129
402.8660	-0.8544	-0.5618	-0.6905	-2.9323	1.0635	-1.3256	-0.1069	0.6096	1.3909	-0.6184	0.8891	-0.2233	-0.4016	-3.9206	0.4837	-0.2009	0.3954	-0.2953	-0.6333	-3.2220	0.9426	-0.1886	0.4139	-0.3087	12.8916	-69.0008	-9.4772	3.4296	-1.0318	0.6967
402.8780	-0.8556	-0.5545	-0.6738	-2.9395	1.0742	-1.3282	-0.0951	0.6100	1.3876	-0.6013	0.8722	-0.2122	-0.3019	-3.8001	0.4809	-0.2145	0.3197	-0.2162	-0.6827	-3.4148	0.8694	-0.1911	0.4152	-0.3215	11.9570	-71.3476	-10.1955	3.3683	-0.9933	0.5060
402.8880	-0.8564	-0.5484	-0.6600	-2.9455	1.0826	-1.3303	-0.0828	0.6122	1.3859	-0.5846	0.8573	-0.1977	-0.4060	-3.8144	0.6691	-0.1759	0.4518	-0.3227	-0.6497	-3.5085	0.7920	-0.1915	0.4148	-0.3190	12.0899	-72.4931	-10.9619	3.3361	-0.9784	0.4980
402.9000	-0.8573	-0.5410	-0.6432	-2.9525	1.0927	-1.3326	-0.0726	0.6147	1.3873	-0.5625	0.8501	-0.1898	-0.1649	-3.9113	0.4794	-0.1341	0.5116	-0.2847	-0.6101	-3.6214	0.6992	-0.1921	0.4142	-0.3161	12.2541	-73.8720	-11.8803	3.2973	-0.9611	0.4887
402.9100	-0.8580	-0.5348	-0.6294	-2.9579	1.1013	-1.3346	-0.0617	0.6172	1.3890	-0.5432	0.8409	-0.1796	-0.0212	-4.0531	0.2974	-0.2259	0.4556	-0.2896	-0.5772	-3.7160	0.6218	-0.1927	0.4138	-0.3137	12.3944	-75.0260	-12.6452	3.2643	-0.9469	0.4811
402.9220	-0.8586	-0.5273	-0.6127	-2.9643	1.1113	-1.3366	-0.0469	0.6175	1.3874	-0.5296	0.8235	-0.1717	-0.1596	-3.7229	0.3895	-0.2039	0.3890	-0.2420	-0.5380	-3.8299	0.5290	-0.1935	0.4132	-0.3109	12.5657	-76.4153	-13.5621	3.2245	-0.9303	0.4722
402.9320	-0.8590	-0.5211	-0.5989	-2.9695	1.1194	-1.3383	-0.0350	0.6190	1.3856	-0.5181	0.8163	-0.1681	-0.3021	-3.6024	0.6637	-0.2062	0.4287	-0.2543	-0.5058	-3.9238	0.4529	-0.1942	0.4127	-0.3085	12.7073	-77.5602	-14.3143	3.1911	-0.9170	0.4650
402.9420	-0.8593	-0.5149	-0.5849	-2.9746	1.1275	-1.3400	-0.0248	0.6213	1.3892	-0.5052	0.8066	-0.1558	-0.4898	-3.6367	0.4075	-0.1431	0.4185	-0.2623	-0.4737	-4.0182	0.3765	-0.1949	0.4122	-0.3063	12.8501	-78.7107	-15.0684	3.1573	-0.9038	0.4579
402.9540	-0.8595	-0.5075	-0.5682	-2.9806	1.1371	-1.3418	-0.0146	0.6286	1.3936	-0.4843	0.7902	-0.1486	-0.5286	-3.8291	0.0337	-0.1159	0.4615	-0.2726	-0.4358	-4.1315	0.2852	-0.1920	0.4116	-0.3036	13.0210	-80.0909	-15.9680	3.1163	-0.8884	0.4496
402.9640	-0.8596	-0.5011	-0.5542	-2.9854	1.1449	-1.3432	-0.0062	0.6303	1.3922	-0.4688	0.7828	-0.1417	0.2163	-3.8859	0.1475	-0.1382	0.4007	-0.2539	0.4646	-4.2265	0.2090	-0.1897	0.4111	-0.3013	13.1634	-81.2475	-16.7191	3.0812	-0.8757	0.4428
402.9760	-0.8595	-0.4934	-0.5376	-2.9909	1.1543	-1.3449	0.0103	0.6344	1.3916	-0.4547	0.7690	-0.1324	1.2647	-4.2332	0.0635	-0.1721	0.4949	-0.2421	2.1685	-4.3406	0.1182	-0.1872	0.4105	-0.2987	13.3322	-82.6352	-17.6128	3.0383	-0.8608	0.4348
402.9860	-0.8594	-0.4870	-0.5235	-2.9953	1.1620	-1.3462	0.0211	0.6355	1.3900	-0.4453	0.7562	-0.1254	1.5059	-4.5151	0.1439	-0.1101	0.4170	-0.2883	2.5157	-4.4843	0.0594	-0.1864	0.4105	-0.3060	12.5696	-84.3712	-18.1925	2.9891	-0.8439	0.3276
402.9960	-0.8591	-0.4808	-0.5095	-2.9996	1.1696	-1.3474	0.0243	0.6363	1.3966	-0.4291	0.7449	-0.1207	1.6686	-4.6001	-0.2764	-0.1922	0.4150	-0.2818	2.5226	-4.5929	-0.0079	-0.1847	0.4099	-0.3077	12.4437	-85.6814	-18.8633	2.9518	-0.8331	0.2898
403.0060	-0.8589	-0.4744	-0.4955	-3.0038	1.1769	-1.3486	0.0292	0.6407	1.3969	-0.4210	0.7361	-0.1197	1.9835	-5.0871	-0.3179	-0.1817	0.4409	-0.2551	2.5553	-4.6827	-0.0793	-0.1827	0.4091	-0.3061	12.6280	-86.7639	-19.5727	2.9188	-0.8243	0.2872
403.0160	-0.8585	-0.4680	-0.4815	-3.0080	1.1841	-1.3498	0.0361	0.6401	1.3987	-0.4063	0.7274	-0.1119	2.2686	-5.0203	-0.5706	-0.2002	0.5565	-0.2410	2.5876	-4.7730	-0.1506	-0.1808	0.4083	-0.3045	12.8100	-87.8535	-20.2809	2.8848	-0.8155	0.2847
403.0260	-0.8582	-0.4616	-0.4676	-3.0121	1.1915	-1.3508	0.0440	0.6382	1.3915	-0.3952	0.7279	-0.1052	2.4278	-5.1916	-0.2210	-0.0849	0.3853	-0.3106	2.6192	-4.8628	-0.2212	-0.1790	0.4075	-0.3029	12.9871	-88.9368	-20.9811	2.8504	-0.8069	0.2822
403.0380	-0.8575	-0.4538	-0.4508	-3.0167	1.2001	-1.3521	0.0541	0.6364	1.4001	-0.3725	0.7062	-0.1026	2.5368	-5.0517	-0.7350	-0.1572	0.4503	-0.2961	2.6565	-4.9705	-0.3054	-0.1771	0.4066	-0.3011	13.1935	-90.2348	-21.8168	2.8074	-0.7965	0.2791
403.0480	-0.8569	-0.4475	-0.4368	-3.0203	1.2072	-1.3530	0.0630	0.6379	1.3950	-0.3625	0.6967	-0.1003	2.4985	-5.0369	-0.4377	-0.1500	0.4067	-0.2623	2.6867	-5.0590	-0.3743	-0.1756	0.4059	-0.2995	13.3576	-91.3010	-22.4998	2.7708	-0.7879	0.2766
403.0580	-0.8562	-0.4412	-0.4227	-3.0238	1.2141	-1.3540	0.0711	0.6408	1.4009	-0.3495	0.6870	-0.0976	2.5268	-5.2473	-0.8770	-0.1938	0.4550	-0.2121	2.7162	-5.1470	-0.4427	-0.1742	0.4051	-0.2980	13.5155	-92.3613	-23.1772	2.7330	-0.7794	0.2740
403.0680	-0.8554	-0.4347	-0.4089	-3.0273	1.2210	-1.3549	0.0808	0.6406	1.3964	-0.3436	0.6859	-0.0903	2.4394	-5.3422	-0.5972	-0.1500	0.3865	-0.2580	2.7450	-5.2344	-0.5101	-0.1730	0.4044	-0.2965	13.6662	-93.4137	-23.8440	2.6946	-0.7709	0.2714
403.0780	-0.8546	-0.4283	-0.3949	-3.0306	1.2278	-1.3558	0.0863	0.6390	1.3982	-0.3305	0.6774	-0.0839	2.7805	-5.2626	-0.5256	-0.1647	0.2887	-0.2747	2.7729	-5.3212	-0.5768	-0.1719	0.4036	-0.2950	13.8097	-94.4593	-24.5032	2.6552	-0.7624	0.2689
403.0900	-0.8535	-0.4206	-0.3780	-3.0345	1.2357	-1.3568	0.0967	0.6406	1.4003	-0.3185	0.6613	-0.0806	2.7826	-5.0472	-0.7405	-0.1885	0.3988	-0.2337	2.8054	-5.4250	-0.6562	-0.1708	0.4028	-0.2932	13.9720	-95.7080	-25.2867	2.6062	-0.7523	0.2658
403.1000	-0.8525	-0.4141	-0.3639	-3.0376	1.2422	-1.3575	0.1034	0.6421	1.4011	-0.3081	0.6575	-0.0731	2.8673	-5.1837	-0.8153	-0.1344	0.4035	-0.2591	2.7738	-5.5386	-0.7096	-0.1709	0.4021	-0.2968	13.4103	-97.0718	-25.8148	2.5549	-0.7428	0.2099
403.1100	-0.8514	-0.4077	-0.3500	-3.0406	1.2487	-1.3583	0.1080	0.6432	1.4035	-0.2938	0.6475	-0.0747	3.0798	-5.5825	-1.0228	-0.1401	0.4004	-0.2368	2.7422	-5.6490	-0.7594	-0.1710	0.4013	-0.3009	12.8709	-98.3905	-26.3143	2.5061	-0.7359	0.1550
403.1220	-0.8500	-0.4001	-0.3331	-3.0441	1.2564	-1.3591	0.1196	0.6423	1.4035	-0.2799	0.6329	-0.0726	2.8500	-5.8571	-0.8313	-0.0790	0.4245	-0.1768	2.7736	-5.7459	-0.8318	-0.1700	0.4001	-0.2998	13.0567	-99.5473	-27.0380	2.4587	-0.7292	0.1543
403.1320	-0.8487	-0.3936	-0.3189	-3.0468	1.2628	-1.3598	0.1257	0.6407	1.4070	-0.2656	0.6211	-0.0662	2.7198	-5.7808	-1.1210	-0.1218	0.3962	-0.2384	2.7991	-5.8264	-0.8918	-0.1695	0.3991	-0.2989	13.2038	-100.5067	-27.6361	2.4172	-0.7236	0.1538
403.1440	-0.8471	-0.3859	-0.3022	-3.0499	1.2702	-1.3606	0.1328	0.6400	1.4061	-0.2565	0.6080	-0.0637	2.6557	-5.7988	-0.9074	-0.0861	0.4489	-0.2605	2.8286	-5.9213	-0.9618	-0.1689	0.3979	-0.2977	13.3687	-101.6390	-28.3349	2.3664	-0.7168	0.1531
403.1540	-0.8458	-0.3794	-0.2881	-3.0523	1.2761	-1.3612	0.1388	0.6418	1.4130	-0.2435	0.6002	-0.0597	2.7716	-6.2285	-1.4521	-0.1902	0.4526	-0.2635	2.8524	-5.9998	-1.0195	-0.1686	0.3969	-0.2968	13.4969	-102.5747	-28.9094	2.3225	-0.7111	0.1525
403.1660	-0.8440	-0.3717	-0.2711	-3.0552	1.2833	-1.3619	0.1456	0.6390	1.4074	-0.2353	0.5980	-0.0609	2.7480	-6.1893	-1.0487	-0.1010	0.3668	-0.2424	2.8797	-6.0931	-1.0874	-0.1684	0.3958	-0.2957	13.6390	-103.6861	-29.5859	2.2683	-0.7043	0.1517
403.1760	-0.8425	-0.3653	-0.2570	-3.0574	1.2893	-1.3625	0.1522	0.6355	1.4123	-0.2198	0.5919	-0.0545	2.5532	-5.9854	-1.5184	-0.1952	0.2864	-0.2685	2.9015	-6.1688	-1.1423	-0.1684	0.3948	-0.2948	13.7457	-104.5875	-30.1318	2.2222	-0.6986	0.1511
403.1880	-0.8407	-0.3577	-0.2401	-3.0600	1.2963	-1.3631	0.1592	0.6372	1.4086	-0.2109	0.5711	-0.0533	2.6993	-6.1820	-1.1221	-0.1303	0.3314	-0.2517	2.9263	-6.2576	-1.2061	-0.1684	0.3937	-0.2937	13.8597	-105.6440	-30.7665	2.1661	-0.6917	0.1502
403.1980	-0.8391	-0.3515	-0.2260	-3.0620	1.3019	-1.3637	0.1643	0.6385	1.4151	-0.2007	0.5568	-0.0511	2.8707	-6.1467	-1.6241	-0.1341	0.4684	-0.2517	2.9460	-6.3308	-1.2585	-0.1686	0.3927	-0.2928	13.9440	-106.5146	-31.2865	2.1176	-0.6859	0.1495
403.2080	-0.8374	-0.3451	-0.2119	-3.0640	1.3074	-1.3642	0.1704	0.6405	1.4084	-0.1920	0.5508	-0.0507	2.8875	-6.6253	-1.2050	-0.1201	0.4779	-0.1785	2.9647	-6.4031	-1.3097	-0.1690	0.3918	-0.2920	14.0181	-107.3751	-31.7948	2.0681	-0.6801	0.1488
403.2180	-0.8356	-0.3386	-0.1977	-3.0658	1.3129	-1.3647	0.1769	0.6368	1.4142	-0.1769	0.5480	-0.0460	2.8644	-6.4877	-1.5743	-0.1471	0.4116	-0.2092	2.9250	-6.4950	-1.3467	-0.1703	0.3908	-0.2947	13.3964	-108.4689	-32.1637	2.0077	-0.6744	0.1092
403.2300	-0.8335	-0.3309	-0.1808	-3.0679	1.3195	-1.3652	0.1837	0.6339	1.4120	-0.1673	0.5394	-0.0417	2.7298	-6.4382	-1.3271	-0.1104	0.3352	-0.2626	2.8793	-6.6004	-1.3864	-0.1719	0.3893	-0.2985	12.6989	-109.7142	-32.5685	1.9388	-0.6709	0.0634
403.2400	-0.8316	-0.3246	-0.1666	-3.0694	1.3248	-1.3656	0.1882	0.6319	1.4197	-0.1544	0.5245	-0.0438	2.8211	-6.3675	-1.6355	-0.1448	0.3818	-0.2448	2.8968	-6.6671	-1.4312	-0.1724	0.3881	-0.2981	12.7851	-110.4996	-33.0213	1.8890	-0.6680	0.0635
403.2500	-0.8297	-0.3183	-0.1524	-3.0710	1.3300	-1.3660	0.1935	0.6347	1.4168	-0.1450	0.5169	-0.0412	2.7230	-6.8033	-1.4162	-0.0939	0.3628	-0.2849	2.9136	-6.7318	-1.4742	-0.1730	0.3869	-0.2977	12.8620	-111.2613	-33.4566	1.8388	-0.6651	0.0637
403.2600	-0.8277	-0.3120	-0.1382	-3.0724	1.3350	-1.3664	0.1981	0.6314	1.4217	-0.1320	0.5116	-0.0397	2.8845	-6.7627	-1.7791	-0.1222	0.3854	-0.3050	2.9297	-6.7960	-1.5164	-0.1738	0.3856	-0.2972	12.9303	-112.0153	-33.8823	1.7866	-0.6622	0.0637
403.2700	-0.8257	-0.3056	-0.1240	-3.0737	1.3400	-1.3668	0.2025	0.6309	1.4198	-0.1222	0.5008	-0.0417	2.8681	-7.0077	-1.4605	-0.1497	0.4278	-0.2635	2.9449	-6.8587	-1.5572	-0.1747	0.3842	-0.2968	12.9891	-112.7528	-34.2943	1.7335	-0.6592	0.0638
403.2820	-0.8233	-0.2981	-0.1069	-3.0750	1.3460	-1.3673	0.2096	0.6251	1.4224	-0.1076	0.4920	-0.0389	2.7605	-6.6657	-1.6170	-0.1672	0.3302	-0.2657	2.9621	-6.9321	-1.6042	-0.1759	0.3817	-0.2963	13.0470	-113.6139	-34.7695	1.6685	-0.6556	0.0639
403.2920	-0.8212	-0.2918	-0.0927	-3.0761	1.3509	-1.3677	0.2148	0.6256	1.4234	-0.1028	0.4844	-0.0372	2.7177	-7.0608	-1.5471	-0.1048	0.2587	-0.2895	2.9755	-6.9916	-1.6418	-0.1770	0.3797	-0.2959	13.0845	-114.3117	-35.1492	1.6131	-0.6526	0.0640
403.3020	-0.8190	-0.2856	-0.0783	-3.0770	1.3557	-1.3680	0.2176	0.6252	1.4308	-0.0899	0.4679	-0.0360	3.0677	-7.1946	-1.9711	-0.1540	0.3526	-0.3042	2.9881	-7.0498	-1.6781	-0.1782	0.3776	-0.2955	13.1122	-114.9929	-35.5158	1.5564	-0.6496	0.0640
403.3140	-0.8163	-0.2781	-0.0612	-3.0781	1.3612	-1.3684	0.2251	0.6240	1.4265	-0.0809	0.4568	-0.0369	2.7906	-7.3357	-1.6728	-0.1363	0.3641	-0.2466	3.0020	-7.1176	-1.7197	-0.1798	0.3751	-0.2950	13.1323	-115.7870	-35.9356	1.4870	-0.6459	0.0641
403.3240	-0.8141	-0.2719	-0.0469	-3.0788	1.3657	-1.3689	0.2258	0.6184	1.4312	-0.0704	0.4487	-0.0353	3.2936	-6.8463	-1.8861	-0.1178	0.3602	-0.2516	3.0127	-7.1724	-1.7527	-0.1812	0.3730	-0.2946	13.1379	-116.4281	-36.2688	1.4283	-0.6428	0.0641
403.3360	-0.8112	-0.2644	-0.0298	-3.0796	1.3709	-1.3693	0.2372	0.6188	1.4260	-0.0598	0.4383	-0.0339	2.8599	-7.0584	-1.5152	-0.1412	0.4284	-0.2284	3.0243	-7.2362	-1.7903	-0.1830	0.3706	-0.2941	13.1314	-117.1725	-36.6481	1.3564	-0.6391	0.0642
403.3460	-0.8088	-0.2583	-0.0153	-3.0801	1.3753	-1.3696	0.2396	0.6150	1.4376	-0.0471	0.4318	-0.0331	2.9103	-7.1564	-2.0450	-0.1571	0.3317	-0.2279	2.9631	-7.3300	-1.7747	-0.1810	0.3628	-0.3001	12.2893	-118.2733	-36.5140	1.3322	-0.6942	-0.0006
403.3560	-0.8064	-0.2521	-0.0012	-3.0804	1.3795	-1.3699	0.2440	0.6155	1.4362	-0.0381	0.4179	-0.0317	3.0111	-7.3210	-1.9718	-0.1751	0.3815	-0.2711	2.9749	-7.3806	-1.8005	-0.1822	0.3601	-0.3001	12.3219	-118.8548	-36.7879	1.2741	-0.6956	-0.0005
403.3680	-0.8034	-0.2448	0.0161	-3.0809	1.3845	-1.3703	0.2487	0.6114	1.4408	-0.0265	0.4052	-0.0291	2.9181	-7.4571	-1.9391	-0.1505	0.3618	-0.2964	2.9883	-7.4391	-1.8293	-0.1836	0.3567	-0.3001	12.3503	-119.5267	-37.0957	1.2038	-0.6974	-0.0004
403.3780	-0.8008	-0.2386	0.0306	-3.0810	1.3886	-1.3706	0.2529	0.6084	1.4385	-0.0141	0.3976	-0.0304	2.9853	-7.5066	-1.7379	-0.1749	0.2788	-0.3127	2.9987	-7.4867	-1.8519	-0.1849	0.3539	-0.3001	12.3646	-120.0716	-37.3379	1.1435	-0.6990	-0.0003
403.3900	-0.7977	-0.2313	0.0479	-3.0811	1.3932	-1.3710	0.2583	0.6028	1.4495	0.0019	0.3801	-0.0325	2.9256	-7.2837	-2.0792	-0.0496	0.3406	-0.2588	3.0103	-7.5416	-1.8770	0.1005	0.3505	-0.3001	12.3709	-120.6994	-37.6077	1.0701	-0.7008	-0.0002
403.4000	-0.7950	-0.2253	0.0624	-3.0810	1.3969	-1.3713	0.2623	0.6036	1.4509	0.0178	0.3736	-0.0319	2.8115	-7.7118	-1.9528	0.1608	0.3125	-0.3131	3.0192	-7.5859	-1.8963	0.3834	0.3476	-0.3001	12.3668	-121.2044	-37.8167	1.0073	-0.7024	-0.0002
403.4100	-0.7924	-0.2193	0.0770	-3.0808	1.4005	-1.3716	0.2669	0.6014	1.4537	0.0243	0.3569	-0.0347	2.8510	-7.8403	-2.2068	0.1544	0.4358	-0.2940	3.0274	-7.6289	-1.9141	0.3817	0.3448	-0.3000	12.3536	-121.6931	-38.0111	0.9436	-0.7039	-0.0001
403.4200	-0.7897	-0.2133	0.0914	-3.0806	1.4041	-1.3720	0.2712	0.5985	1.4555	0.0282	0.3561	-0.0343	2.7975	-7.9527	-2.0625	0.2487	0.3103	-0.2533	3.0350	-7.6699	-1.9302	0.3800	0.3419	-0.3000	12.3324	-122.1587	-38.1881	0.8798	-0.7055	0.0000
403.4300	-0.7870	-0.2074	0.1061	-3.0802	1.4075	-1.3723	0.2740	0.5940	1.4552	0.0393	0.3426	-0.0333	3.0891	-7.7720	-1.8795	0.2861	0.3386	-0.2412	3.0419	-7.7094	-1.9447	0.3783	0.3389	-0.3000	12.3027	-122.6051	-38.3495	0.8154	-0.7072	0.0001
403.4400	-0.7842	-0.2015	0.1207	-3.0798	1.4109	-1.3727	0.2812	0.5895	1.4610	0.0504	0.3283	-0.0309	2.8327	-7.4994	-2.1773	0.3161	0.3307	-0.3064	3.0480	-7.7476	-1.9578	0.3765	0.3360	-0.3000	12.2635	-123.0359	-38.4963	0.7495	-0.7087	0.0002
403.4520	-0.7808	-0.1944	0.1383	-3.0791	1.4149	-1.3730	0.2852	0.5886	1.4651	0.0645	0.3125	-0.0310	3.1536	-7.6549	-2.0702	0.3448	0.2919	-0.3215	3.0545	-7.7912	-1.9714	0.3742	0.3325	-0.3000	12.2056	-123.5257	-38.6512	0.6697	-0.7107	0.0003
403.4620	-0.7780	-0.1885	0.1528	-3.0784	1.4179	-1.3733	0.2896	0.5864	1.4681	0.0759	0.3033	-0.0341	2.8930	-7.9753	-2.0076	0.3631	0.3001	-0.2983	2.9162	-7.8586	-1.9317	0.3702	0.3286	-0.3052	10.4537	-124.3008	-38.2882	0.5804	-0.7210	-0.0533
403.4720	-0.7751	-0.1827	0.1676	-3.0776	1.4209	-1.3737	0.2914	0.5821	1.4705	0.0887	0.2923	-0.0352	3.3104	-8.0842	-1.8670	0.3583	0.3048	-0.2618	2.9228	-7.8927	-1.9360	0.3685	0.3250	-0.3056	10.4417	-124.6737	-38.3612	0.5168	-0.7284	-0.0540
403.4840	-0.7716	-0.1757	0.1851	-3.0764	1.4243	-1.3741	0.2992	0.5753	1.4768	0.1009	0.2768	-0.0367	2.9426	-7.9274	-1.9043	0.3692	0.3554	-0.2575	2.9303	-7.9318	-1.9390	0.3665	0.3206	-0.3061	10.4214	-125.0986	-38.4285	0.4399	-0.7376	-0.0548
403.4940	-0.7685	-0.1700	0.2000	-3.0753	1.4269	-1.3745	0.3023	0.5719	1.4832	0.1116	0.2687	-0.0387	3.0235	-7.9514	-2.0652	0.3569	0.3512	-0.2132	2.9361	-7.9628	-1.9398	0.3648	0.3168	-0.3066	10.3991	-125.4346	-38.4676	0.3753	-0.7455	-0.0555
403.5060	-0.7649	-0.1633	0.2179	-3.0739	1.4300	-1.3750	0.3079	0.5687	1.4881	0.1248	0.2543	-0.0379	2.8398	-8.0243	-2.0541	0.2828	0.3157	-0.2252	2.9428	-7.9985	-1.9386	0.3628	0.3122	-0.3071	10.3655	-125.8171	-38.4943	0.2967	-0.7553	-0.0564
403.5160	-0.7618	-0.1577	0.2327	-3.0725	1.4325	-1.3754	0.3102	0.5673	1.4944	0.1350	0.2434	-0.0361	2.9720	-8.3319	-2.1234	0.3192	0.3606	-0.2468	2.9480	-8.0267	-1.9359	0.3612	0.3083	-0.3075	10.3324	-126.1173	-38.4996	0.2309	-0.7638	-0.0571
403.5260	-0.7587	-0.1520	0.2476	-3.0710	1.4348	-1.3757	0.3164	0.5619	1.4980	0.1461	0.2341	-0.0364	2.6814	-8.2598	-2.1020	0.3145	0.2734	-0.2800	2.9528	-8.0537	-1.9316	0.3596	0.3043	-0.3079	10.2939	-126.4024	-38.4898	0.1645	-0.7724	-0.0579
403.5380	-0.7549	-0.1453	0.2657	-3.0691	1.4375	-1.3762	0.3205	0.5547	1.5017	0.1587	0.2184	-0.0399	2.8733	-8.1379	-1.9800	0.3388	0.2737	-0.2951	2.9581	-8.0845	-1.9252	0.3576	0.2994	-0.3085	10.2402	-126.7240	-38.4574	0.0840	-0.7831	-0.0588
403.5480	-0.7516	-0.1397	0.2807	-3.0675	1.4397	-1.3766	0.3226	0.5506	1.5060	0.1712	0.2002	-0.0394	2.8959	-7.9574	-1.9361	0.3113	0.3078	-0.3047	2.9622	-8.1087	-1.9185	0.3560	0.2953	-0.3089	10.1897	-126.9744	-38.4135	0.0163	-0.7922	-0.0595
403.5600	-0.7477	-0.1333	0.2988	-3.0653	1.4419	-1.3771	0.3281	0.5454	1.5144	0.1878	0.1852	-0.0426	2.8932	-8.1054	-2.1540	0.2721	0.2931	-0.3003	2.9667	-8.1361	-1.9083	0.3542	0.2903	-0.3095	10.1224	-127.2535	-38.3405	-0.0651	-0.8034	-0.0605
403.5700	-0.7444	-0.1278	0.3140	-3.0633	1.4438	-1.3775	0.3289	0.5458	1.5189	0.1952	0.1796	-0.0440	2.1461	-7.9018	-2.3999	0.2096	0.2677	-0.2478	2.5531	-8.0206	-1.9335	0.3116	0.3276	-0.3079	5.1181	-125.8442	-38.5982	-0.5520	-0.3811	-0.0407
403.5820	-0.7404	-0.1213	0.3323	-3.0609	1.4458	-1.3780	0.3350	0.5368	1.5225	0.2082	0.1554	-0.0436	2.8173	-8.2499	-1.9170	0.3150	0.3052	-0.3023	2.8534	-8.2093	-1.8262	0.3476	0.2801	-0.3131	8.6144	-128.0447	-37.5814	-0.2264	-0.8466	-0.0895
403.5920	-0.7370	-0.1159	0.3474	-3.0587	1.4473	-1.3785	0.3373	0.5300	1.5277	0.2245	0.1425	-0.0459	2.7434	-8.1200	-1.6913	0.2578	0.3316	-0.3092	2.8591	-8.2314	-1.8087	0.3468	0.2748	-0.3138	8.5970	-128.2591	-37.4422	-0.2886	-0.8649	-0.0915
403.6020	-0.7336	-0.1107	0.3629	-3.0564	1.4487	-1.3790	0.3405	0.5221	1.5394	0.2359	0.1339	-0.0499	2.7879	-7.7872	-1.7669	0.2588	0.2122	-0.2677	2.8648	-8.2529	-1.7894	0.3460	0.2693	-0.3146	8.5776	-128.4640	-37.2864	-0.3511	-0.8840	-0.0937
403.6120	-0.7302	-0.1054	0.3783	-3.0540	1.4500	-1.3795	0.3445	0.5190	1.5448	0.2516	0.1164	-0.0509	2.7671	-8.4035	-1.8928	0.3198	0.2187	-0.2729	2.8705	-8.2736	-1.7684	0.3454	0.2636	-0.3154	8.5565	-128.6593	-37.1149	-0.4135	-0.9039	-0.0959
403.6220	-0.7268	-0.1003	0.3939	-3.0514	1.4511	-1.3800	0.3468	0.5131	1.5563	0.2625	0.1019	-0.0531	2.8153	-8.2500	-1.9629	0.2565	0.2283	-0.2193	2.8764	-8.2937	-1.7459	0.3449	0.2578	-0.3163	8.5349	-128.8456	-36.9284	-0.4754	-0.9246	-0.0982
403.6340	-0.7226	-0.0941	0.4125	-3.0481	1.4521	-1.3806	0.3527	0.5107	1.5603	0.2815	0.0818	-0.0513	2.8136	-8.8006	-1.6939	0.2567	0.2467	-0.2274	2.8835	-8.3171	-1.7168	0.3445	0.2506	-0.3173	8.5078	-129.0583	-36.6857	-0.5495	-0.9505	-0.1010
403.6440	-0.7190	-0.0891	0.4282	-3.0453	1.4529	-1.3812	0.3547	0.4995	1.5733	0.2936	0.0680	-0.0520	2.9709	-8.4709	-1.9036	0.3180	0.2158	-0.2949	2.8896	-8.3360	-1.6908	0.3444	0.2443	-0.3182	8.4838	-129.2271	-36.4664	-0.6108	-0.9731	-0.1035
403.6540	-0.7155	-0.0842	0.4439	-3.0422	1.4535	-1.3817	0.3599	0.4948	1.5759	0.3086	0.0514	-0.0546	2.7915	-8.3413	-1.5243	0.2935	0.2016	-0.3138	2.8958	-8.3628	-1.6633	0.3444	0.2379	-0.3191	8.4599	-129.3894	-36.2343	-0.6717	-0.9965	-0.1060
403.6660	-0.7111	-0.0783	0.4629	-3.0383	1.4539	-1.3823	0.3651	0.4849	1.5906	0.3214	0.0293	-0.0593	2.8267	-8.0469	-1.8159	0.2989	0.2449	-0.3049	2.9033	-8.3952	-1.6282	0.3447	0.2300	-0.3202	8.4288	-129.5757	-35.9351	-0.7443	-1.0259	-0.1092
403.6760	-0.7075	-0.0735	0.4789	-3.0349	1.4542	-1.3830	0.3674	0.4793	1.5940	0.3402	0.0131	-0.0615	2.5076	-7.9078	-1.6956	0.1237	0.3270	-0.2640	2.2794	-8.0077	-1.7513	0.2633	0.3158	-0.3115	0.8891	-124.8093	-37.1713	-1.6655	-0.0684	-0.0104
403.6880	-0.7030	-0.0678	0.4980	-3.0309	1.4542	-1.3836	0.3721	0.4735	1.6102	0.3520	-0.0131	-0.0605	2.8322	-8.4023	-1.7989	0.3006	0.0095	-0.3441	2.8209	-8.4934	-1.4911	0.3438	-0.2783	-0.3220	7.2658	-130.3829	-34.6731	-0.8785	-1.1208	-0.1137
403.6980	-0.6993	-0.0631	0.5143	-3.0273	1.4539	-1.3843	0.3744	0.4664	1.6178	0.3740	-0.0349	-0.0668	2.4471	-9.9473	-2.5278	0.2244	-0.0924	-0.2458	2.1037	-10.1128	-2.5709	0.3120	-0.4242	-0.3185	-1.3764	-149.5167	-45.3205	-1.2822	-1.0856	-0.0695
403.7080	-0.6956	-0.0586	0.5302	-3.0236	1.4536	-1.3849	0.3705	0.4418	1.6032	0.3825	-0.0409	-0.0676	2.6647	-9.0471	-2.2637	0.2707	-0.2376	-0.2525	2.0843	-10.1195	-2.5428	0.3106	-0.4295	-0.3190	-1.5862	-149.2370	-45.0072	-1.3477	-1.0824	-0.0695
403.7200	-0.6912	-0.0533	0.5495	-3.0188	1.4530	-1.3858	0.3724	0.4350	1.5972	0.4005	-0.0600	-0.0668	2.3168	-9.7774	-2.3856	0.1928	-0.3549	-0.2481	2.0622	-10.1254	-2.5078	0.3090	-0.4359	-0.3195	-1.8248	-148.8752	-44.6184	-1.4259	-1.0786	-0.0695
403.7300	-0.6874	-0.0490	0.5655	-3.0148	1.4524	-1.3864	0.3718	0.4230	1.5930	0.4086	-0.0785	-0.0655	2.3547	-10.1839	-2.6683	0.2277	-0.3880	-0.3291	2.0445	-10.1283	-2.4772	0.3076	-0.4412	-0.3200	-2.0142	-148.5495	-44.2802	-1.4905	-1.0753	-0.0695
403.7420	-0.6829	-0.0440	0.5846	-3.0096	1.4512	-1.3872	0.3729	0.4044	1.5849	0.4214	-0.1047	-0.0679	2.0364	-10.4460	-2.9064	0.2137	-0.4224	-0.3077	2.0243	-10.1295	-2.4388	0.3061	-0.4475	-0.3205	-2.2298	-148.1316	-43.8585	-1.5676	-1.0711	-0.0695
403.7520	-0.6791	-0.0401	0.6001	-3.0053	1.4501	-1.3879	0.3736	0.3947	1.5730	0.4328	-0.1258	-0.0702	1.6368	-10.9001	-2.4726	0.1859	-0.4367	-0.2705	2.0084	-10.1291	-2.4063	0.3050	-0.4528	-0.3209	-2.3974	-147.7667	-43.5019	-1.6298	-1.0677	-0.0695
403.7640	-0.6746	-0.0356	0.6193	-3.0001	1.4484	-1.3888	0.3707	0.3700	1.5663	0.4434	-0.1465	-0.0699	1.5666	-10.1605	-2.8497	0.2825	-0.4638	-0.3146	1.9902	-10.1263	-2.3653	0.3037	-0.4591	-0.3215	-2.5888	-147.2997	-43.0537	-1.7041	-1.0633	-0.0695
403.7740	-0.6709	-0.0319	0.6347	-2.9956	1.4468	-1.3895	0.3698	0.3580	1.5508	0.4627	-0.1720	-0.0744	1.3094	-10.5902	-2.2203	0.1939	-0.3872	-0.2772	1.9759	-10.1228	-2.3308	0.3028	-0.4643	-0.3219	-2.7368	-146.8978	-42.6780	-1.7641	-1.0596	-0.0695
403.7840	-0.6672	-0.0285	0.6502	-2.9910	1.4449	-1.3902	0.3653	0.3399	1.5414	0.4737	-0.1824	-0.0780	1.2890	-10.3042	-2.2782	0.2215	-0.4415	-0.1779	1.7367	-10.5016	-2.4886	0.2906	-0.4687	-0.3175	-5.5533	-151.0937	-44.1915	-1.9318	-1.0561	-0.0202
403.7940	-0.6635	-0.0252	0.6655	-2.9861	1.4430	-1.3909	0.3602	0.3230	1.5282	0.4873	-0.1967	-0.0732	1.5075	-9.9067	-2.0233	0.1846	-0.5307	-0.2389	1.7220	-10.4983	-2.4542	0.2896	-0.4740	-0.3176	-5.6685	-150.6399	-43.8055	-1.9875	-1.0524	-0.0202
403.8040	-0.6600	-0.0221	0.6808	-2.9813	1.4408	-1.3917	0.3596	0.3087	1.5239	0.4909	-0.2258	-0.0727	1.4865	-9.7397	-2.2995	0.2670	-0.4084	-0.2941	1.7082	-10.4937	-2.4189	0.2887	-0.4794	-0.3177	-5.7739	-150.1707	-43.4113	-2.0424	-1.0486	-0.0202
403.8140	-0.6564	-0.0190	0.6958	-2.9761	1.4384	-1.3924	0.3567	0.2970	1.5114	0.5044	-0.2423	-0.0721	1.6494	-10.0869	-2.0434	0.1525	-0.4184	-0.3015	1.6952	-10.4883	-2.3834	0.2869	-0.4847	-0.3178	-5.8697	-149.6913	-43.0143	-2.0965	-1.0447	-0.0202
403.8260	-0.6521	-0.0157	0.7141	-2.9701	1.4353	-1.3933	0.3527	0.2809	1.5059	0.5134	-0.2645	-0.0738	1.6836	-10.2894	-2.4560	0.2076	-0.4805	-0.2721	1.6805	-10.4799	-2.3393	0.2835	-0.4910	-0.3180	-5.9733	-149.0942	-42.5244	-2.1598	-1.0399	-0.0202
403.8360	-0.6487	-0.0130	0.7289	-2.9648	1.4326	-1.3940	0.3519	0.2646	1.4910	0.5282	-0.2837	-0.0731	1.6407	-10.3924	-2.0852	0.1393	-0.4571	-0.3025	1.6692	-10.4725	-2.3048	0.2808	-0.4963	-0.3181	-6.0486	-148.5919	-42.1191	-2.2108	-1.0357	-0.0202
403.8460	-0.6452	-0.0105	0.7439	-2.9596	1.4297	-1.3948	0.3477	0.2491	1.4885	0.5357	-0.3098	-0.0767	1.9552	-10.4025	-2.4370	0.2208	-0.3922	-0.2687	1.6585	-10.4638	-2.2695	0.2782	-0.5016	-0.3183	-6.1166	-148.0728	-41.7023	-2.2613	-1.0315	-0.0202
403.8560	-0.6418	-0.0081	0.7587	-2.9541	1.4266	-1.3955	0.3481	0.2336	1.4742	0.5505	-0.3226	-0.0780	1.9205	-10.5023	-2.4358	0.1860	-0.5387	-0.2176	1.6484	-10.4543	-2.2340	0.2756	-0.5069	-0.3184	-6.1769	-147.5454	-41.2829	-2.3105	-1.0271	-0.0202
403.8680	-0.6377	-0.0055	0.7763	-2.9474	1.4225	-1.3965	0.3460	0.2115	1.4618	0.5575	-0.3517	-0.0715	1.9268	-10.2514	-2.4074	0.2470	-0.4449	-0.3011	1.6372	-10.4420	-2.1910	0.2727	-0.5132	-0.3186	-6.2387	-146.9012	-40.7749	-2.3686	-1.0216	-0.0201
403.8780	-0.6342	-0.0035	0.7908	-2.9417	1.4189	-1.3972	0.3443	0.2010	1.4489	0.5706	-0.3716	-0.0729	1.9555	-10.1189	-1.7297	0.1347	-0.4676	-0.2830	1.4698	-10.7274	-2.3101	0.2593	-0.5157	-0.3110	-8.1817	-149.9181	-41.8778	-2.5327	-0.9905	0.0613
403.8900	-0.6301	-0.0014	0.8082	-2.9349	1.4142	-1.3981	0.3404	0.1700	1.4340	0.5796	-0.3949	-0.0745	1.7536	-10.0389	-2.1947	0.2049	-0.4132	-0.2656	1.4589	-10.7156	-2.2682	0.2565	-0.5219	-0.3105	-8.2065	-149.2292	-41.3661	-2.5855	-0.9848	0.0613
403.9000	-0.6267	0.0003	0.8224	-2.9291	1.4102	-1.3988	0.3366	0.1546	1.4238	0.5978	-0.4062	-0.0702	1.6966	-10.1329	-2.1457	0.1820	-0.5191	-0.3183	1.4506	-10.7057	-2.2339	0.2544	-0.5270	-0.3101	-8.2186	-148.6558	-40.9450	-2.6273	-0.9799	0.0613
403.9120	-0.6227	0.0021	0.8394	-2.9218	1.4051	-1.3997	0.3345	0.1405	1.4076	0.6065	-0.4278	-0.0729	1.4360	-10.8278	-2.2298	0.2099	-0.5007	-0.2713	1.4413	-10.6929	-2.1920	0.2519	-0.5332	-0.3097	-8.2254	-147.9563	-40.4329	-2.6775	-0.9738	0.0613
403.9220	-0.6194	0.0034	0.8533	-2.9157	1.4007	-1.4004	0.3310	0.1207	1.3947	0.6128	-0.4507	-0.0744	1.5164	-10.7251	-1.9334	0.1887	-0.4747	-0.2054	1.4341	-10.6821	-2.1573	0.2500	-0.5383	-0.3093	-8.2239	-147.3716	-40.0081	-2.7176	-0.9686	0.0613
403.9340	-0.6154	0.0047	0.8702	-2.9082	1.3952	-1.4013	0.3266	0.0972	1.3832	0.6185	-0.4748	-0.0687	1.1002	-10.5759	-2.2288	0.1197	-0.4758	-0.2221	1.4261	-10.6686	-2.1153	0.2477	-0.5445	-0.3088	-8.2146	-146.6629	-39.4950	-2.7649	-0.9622	0.0613
403.9440	-0.6121	0.0056	0.8838	-2.9021	1.3902	-1.4020	0.3237	0.0820	1.3708	0.6304	-0.4947	-0.0660	1.1008	-10.8280	-2.2360	0.1888	-0.4709	-0.2872	1.4200	-10.6574	-2.0807	0.2461	-0.5496	-0.3084	-8.2006	-146.0741	-39.0721	-2.8018	-0.9568	0.0613
403.9560	-0.6083	0.0063	0.9002	-2.8944	1.3841	-1.4028	0.3169	0.0546	1.3560	0.6435	-0.5196	-0.0648	1.1218	-10.1823	-2.1824	0.1851	-0.4722	-0.3157	1.4132	-10.6441	-2.0396	0.2442	-0.5528	-0.3080	-8.1770	-145.3680	-38.5679	-2.8448	-0.9499	0.0613
403.9660	-0.6051	0.0068	0.9136	-2.8878	1.3789	-1.4034	0.3132	0.0409	1.3431	0.6544	-0.5342	-0.0664	1.1824	-10.5180	-2.1742	0.1442	-0.5281	-0.2248	1.4080	-10.6328	-2.0054	0.2427	-0.5551	-0.3076	-8.1526	-144.7778	-38.1477	-2.8800	-0.9441	0.0613
403.9780	-0.6014	0.0070	0.9296	-2.8798	1.3723	-1.4043	0.3069	0.0189	1.3268	0.6620	-0.5591	-0.0629	1.3003	-10.3951	-1.9689	0.1437	-0.5052	-0.2839	1.2806	-10.9683	-2.1445	0.2308	-0.5579	-0.2962	-9.5684	-148.2391	-39.4133	-3.0309	-0.9370	0.1767
403.9880	-0.5983	0.0071	0.9427	-2.8733	1.3666	-1.4049	0.3043	0.0003	1.3162	0.6685	-0.5860	-0.0621	1.0869	-12.3871	-2.2619	0.2627	-0.4654	-0.2691	1.2755	-12.9351	-2.1127	0.2296	-0.5603	-0.2951	-9.5222	-147.6267	-39.0025	-3.0613	-0.9309	0.1767
404.0000	-0.5948	0.0069	0.9585	-2.8652	1.3595	-1.4056	0.2964	-0.0276	1.2944	0.6881	-0.6066	-0.0616	1.4594	-13.0142	-1.9208	0.1707	-0.4381	-0.2041	1.2697	-13.7344	-2.0748	0.2282	-0.5631	-0.2937	-9.4617	-146.8930	-38.5117	-3.0968	-0.9234	0.1767
404.0100	-0.5918	0.0066	0.9712	-2.8583	1.3533	-1.4062	0.2937	-0.0403	1.2853	0.6927	-0.6244	-0.0576	1.3998	-13.5661	-2.2222	0.2194	-0.5193	-0.1806	1.2652	-13.7222	-2.0440	0.2272	-0.5654	-0.2926	-9.4078	-146.2897	-38.1105	-3.1255	-0.9170	0.1767
404.0220	-0.5884	0.0058	0.9865	-2.8498	1.3456	-1.4069	0.2880	-0.0649	1.2637	0.6974	-0.6486	-0.0497	1.5981	-13.7649	-1.8875	0.1860	-0.4684	-0.2353	1.2601	-13.7082	-2.0078	0.2260	-0.5682	-0.2913	-9.3392	-145.5732	-37.6358	-3.1588	-0.9090	0.1767
404.0320	-0.5855	0.0051	0.9991	-2.8427	1.3390	-1.4073	0.2854	-0.0837	1.2556	0.7025	-0.6631	-0.0480	1.4362	-13.7620	-2.3063	0.2045	-0.5038	-0.2560	1.2561	-13.6965	-1.9775	0.2252	-0.5705	-0.2901	-9.2791	-144.9756	-37.2400	-3.1851	-0.9022	0.1767
404.0420	-0.5827	0.0041	1.0115	-2.8357	1.3323	-1.4078	0.2811	-0.0999	1.2336	0.7154	-0.6815	-0.0450	1.5715	-14.2893	-1.9652	0.2007	-0.5545	-0.2594	1.2523	-13.6859	-1.9485	0.2245	-0.5727	-0.2890	-9.2166	-144.3917	-36.8562	-3.2100	-0.8953	0.1766
404.0540	-0.5794	0.0027	1.0263	-2.8271	1.3240	-1.4083	0.2778	-0.1289	1.2188	0.7287	-0.7078	-0.0437	1.4220	-13.7986	-1.9782	0.2041	-0.5534	-0.2269	1.2480	-13.6735	-1.9139	0.2237	-0.5755	-0.2877	-9.1387	-143.6945	-36.3985	-3.2388	-0.8869	0.1766
404.0640	-0.5766	0.0013	1.0383	-2.8196	1.3168	-1.4088	0.2727	-0.1418	1.2044	0.7360	-0.7272	-0.0402	1.5181	-14.6755	-1.9403	0.1830	-0.5817	-0.2333	1.2445	-13.6641	-1.8861	0.2232	-0.5777	-0.2865	-9.0722	-143.1249	-36.0263	-3.2620	-0.8795	0.1766
404.0760	-0.5734	-0.0008	1.0528	-2.8108	1.3078	-1.4092	0.2696	-0.1773	1.1858	0.7407	-0.7474	-0.0343	1.2735	-13.5990	-1.7786	0.2186	-0.5693	-0.2765	1.8439	-10.8508	-0.5792	0.2227	-0.4842	-0.3002	-1.7834	-108.9682	-23.0681	-3.2847	0.1589	0.0175
404.0860	-0.5707	-0.0026	1.0645	-2.8034	1.3002	-1.4095	0.2655	-0.1861	1.1757	0.7542	-0.7693	-0.0324	1.2234	-14.4083	-2.0761	0.1939	-0.5304	-0.2851	1.2092	-13.7559	-1.9006	0.2113	-0.5741	-0.2709	-9.2732	-143.2890	-35.9629	-3.4215	-0.7793	0.3107
404.0980	-0.5676	-0.0051	1.0784	-2.7942	1.2908	-1.4099	0.2605	-0.2108	1.1517	0.7653	-0.7884	-0.0293	1.0643	-14.1384	-1.6928	0.1367	-0.4995	-0.2172	1.2053	-13.7479	-1.8712	0.2108	-0.5765	-0.2686	-9.1849	-142.6291	-35.5458	-3.4449	-0.7701	0.3107
404.1080	-0.5650	-0.0073	1.0898	-2.7864	1.2827	-1.4102	0.2537	-0.2350	1.1392	0.7684	-0.8064	-0.0226	1.1047	-13.8581	-1.8222	0.1103	-0.4841	-0.1965	1.2021	-13.7421	-1.8475	0.2104	-0.5785	-0.2666	-9.1104	-142.0898	-35.2062	-3.4637	-0.7620	0.3107
404.1200	-0.5619	-0.0103	1.1034	-2.7773	1.2730	-1.4104	0.2493	-0.2578	1.1210	0.7744	-0.8298	-0.0163	0.9780	-13.9256	-1.8766	0.1951	-0.4864	-0.1703	1.1984	-13.7356	-1.8194	0.2101	-0.5808	-0.2642	-9.0198	-141.4482	-34.8016	-3.4845	-0.7524	0.3107
404.1300	-0.5595	-0.0130	1.1145	-2.7696	1.2647	-1.4105	0.2444	-0.2762	1.1027	0.7866	-0.8468	-0.0117	1.0632	-14.1881	-1.5941	0.2587	-0.5666	-0.1501	1.1954	-13.7315	-1.7971	0.2099	-0.5828	-0.2611	-8.9437	-140.9285	-34.4765	-3.5007	-0.7443	0.3107
404.1420	-0.5565	-0.0164	1.1276	-2.7600	1.2544	-1.4106	0.2392	-0.3006	1.0913	0.7961	-0.8630	-0.0013	0.9471	-14.1019	-2.2317	0.1534	-0.5734	-0.1097	1.1918	-13.7276	-1.7714	0.2097	-0.5852	-0.0838	-8.8522	-140.3184	-34.0957	-3.5197	-0.7342	0.3106
404.1520	-0.5542	-0.0195	1.1383	-2.7520	1.2455	-1.4106	0.2331	-0.3207	1.0665	0.8001	-0.8840	0.0034	1.1193	-14.6996	-1.5622	0.0930	-0.5664	0.0067	1.1888	-13.7255	-1.7509	0.2097	-0.5871	0.0638	-8.7757	-139.8227	-33.7878	-3.5347	-0.7257	0.3106
404.1640	-0.5514	-0.0235	1.1512	-2.7425	1.2347	-1.4105	0.2267	-0.3448	1.0545	0.8028	-0.9106	0.0131	1.1670	-14.7149	-1.8320	0.3045	-0.4666	0.1001	1.1853	-13.7240	-1.7273	0.2098	-0.5894	0.2399	-8.6834	-139.2406	-33.4283	-3.5512	-0.7154	0.3106
404.1740	-0.5491	-0.0271	1.1616	-2.7344	1.2256	-1.4104	0.2218	-0.3681	1.0368	0.8160	-0.9297	0.0191	1.1455	-14.5354	-2.0275	0.2001	-0.5385	0.0994	1.1823	-13.7246	-1.7095	0.2099	-0.5913	0.3193	-8.6069	-138.7771	-33.1462	-3.5642	-0.7065	0.3106
404.1860	-0.5465	-0.0318	1.1739	-2.7243	1.2142	-1.4101	0.2190	-0.3898	1.0145	0.8182	-0.9453	0.0196	0.9487	-14.7579	-1.4365	0.2004	-0.5219	0.1401	1.2098	-13.7505	-1.7222	0.2014	-0.5833	0.3359	-8.1633	-138.5776	-33.1511	-3.6694	-0.5911	0.4556
404.1960	-0.5444	-0.0359	1.1839	-2.7162	1.2048	-1.4099	0.2129	-0.4153	1.0063	0.8217	-0.9659	0.0240	1.1926	-13.7760	-2.0219	0.1881	-0.5228	0.1719	1.2072	-13.7529	-1.7069	0.2014	-0.5849	0.3387	-8.0888	-138.1357	-32.8891	-3.6807	-0.5819	0.4555
404.2060	-0.5423	-0.0402	1.1938	-2.7081	1.1950	-1.4096	0.2092	-0.4326	0.9853	0.8352	-0.9818	0.0314	1.3201	-13.9178	-1.8435	0.1862	-0.5655	0.2014	1.2047	-13.7566	-1.6927	0.2016	-0.5865	0.3416	-8.0145	-137.7088	-32.6376	-3.6911	-0.5728	0.4555
404.2180	-0.5398	-0.0455	1.2055	-2.6979	1.1832	-1.4092	0.2052	-0.4572	0.9595	0.8428	-0.9956	0.0418	1.2024	-13.6230	-1.2998	0.1671	-0.5537	0.2096	1.2016	-13.7619	-1.6765	0.2018	-0.5884	0.3451	-7.9256	-137.2078	-32.3440	-3.7033	-0.5615	0.4555
404.2280	-0.5378	-0.0502	1.2151	-2.6894	1.1732	-1.4088	0.2018	-0.4730	0.9535	0.8431	-1.0212	0.0481	1.3764	-13.8859	-1.8513	0.1766	-0.4967	0.2502	1.1990	-13.7677	-1.6643	0.2020	-0.5901	0.3480	-7.8517	-136.8065	-32.1125	-3.7129	-0.5523	0.4555
404.2400	-0.5354	-0.0561	1.2262	-2.6794	1.1608	-1.4082	0.1987	-0.4927	0.9293	0.8536	-1.0362	0.0582	1.1304	-14.3551	-1.5199	0.2363	-0.5817	0.2892	1.1958	-13.7740	-1.6509	0.2023	-0.5920	0.3515	-7.7636	-136.3435	-31.8477	-3.7232	-0.5409	0.4555
404.2500	-0.5335	-0.0611	1.2355	-2.6708	1.1503	-1.4075	0.1912	-0.5149	0.9100	0.8596	-1.0504	0.0681	1.4523	-14.1640	-1.4641	0.2050	-0.5154	0.2313	1.1931	-13.7589	-1.6408	0.2027	-0.5935	0.3544	-7.6905	-135.9698	-31.6365	-3.7314	-0.5311	0.4555
404.2620	-0.5312	-0.0675	1.2465	-2.6603	1.1375	-1.4067	0.1889	-0.5398	0.9004	0.8623	-1.0625	0.0748	1.3105	-14.0957	-2.2126	0.1931	-0.6302	0.3027	1.1899	-13.7416	-1.6295	0.2032	-0.5954	0.3578	-7.6029	-135.5310	-31.3914	-3.7408	-0.5195	0.4554
404.2720	-0.5293	-0.0731	1.2552	-2.6518	1.1268	-1.4059	0.1850	-0.5621	0.8762	0.8662	-1.0884	0.0789	1.1383	-14.0822	-1.8241	0.2030	-0.6507	0.3969	1.1872	-13.7289	-1.6218	0.2036	-0.5970	0.3607	-7.5305	-135.1866	-31.2038	-3.7478	-0.5097	0.4554
404.2840	-0.5272	-0.0800	1.2656	-2.6413	1.1137	-1.4049	0.1802	-0.5850	0.8536	0.8804	-1.1045	0.0957	1.1205	-14.0041	-1.4343	0.1859	-0.6400	0.3265	1.2645	-13.6636	-1.6097	0.1982	-0.5871	0.3786	-6.4926	-134.1765	-30.9499	-3.8180	-0.3745	0.6023
404.2940	-0.5254	-0.0860	1.2741	-2.6324	1.1025	-1.4038	0.1793	-0.6064	0.8412	0.8837	-1.1250	0.1077	0.8653	-13.8076	-1.8091	0.1534	-0.5995	0.2911	1.2628	-13.6527	-1.6043	0.1986	-0.5884	0.3824	-6.4248	-133.8574	-30.7828	-3.8242	-0.3645	0.6023
404.3060	-0.5233	-0.0934	1.2839	-2.6218	1.0889	-1.4024	0.1740	-0.6250	0.8228	0.8857	-1.1387	0.1172	0.9227	-14.3593	-1.8980	0.1981	-0.4980	0.3200	1.2608	-13.6417	-1.5999	0.1990	-0.5898	0.3870	-6.3439	-133.5002	-30.6025	-3.8309	-0.3523	0.6023
404.3160	-0.5215	-0.0999	1.2920	-2.6130	1.0775	-1.4012	0.1678	-0.6461	0.7980	0.8928	-1.1515	0.1246	0.9993	-14.4652	-1.3313	0.2350	-0.5926	0.3189	1.2591	-13.6342	-1.5979	0.1995	-0.5911	0.3908	-6.2764	-133.2218	-30.4699	-3.8358	-0.3423	0.6023
404.3260	-0.5199	-0.1064	1.3001	-2.6040	1.0659	-1.3999	0.1655	-0.6704	0.7869	0.8992	-1.1654	0.1338	0.8606	-14.0369	-1.7412	0.1749	-0.6815	0.3759	1.2574	-13.6266	-1.5961	0.1999	-0.5923	0.3946	-6.2088	-132.9437	-30.3386	-3.8406	-0.3321	0.6022
404.3380	-0.5180	-0.1147	1.3094	-2.5931	1.0517	-1.3982	0.1592	-0.6935	0.7691	0.8998	-1.1808	0.1458	1.0744	-13.7494	-1.8888	0.2016	-0.6295	0.3063	1.2554	-13.6197	-1.5962	0.2005	-0.5937	0.3992	-6.1280	-132.6353	-30.2030	-3.8458	-0.3197	0.6022
404.3480	-0.5164	-0.1217	1.3168	-2.5842	1.0398	-1.3967	0.1571	-0.7088	0.7453	0.9056	-1.1989	0.1561	1.0150	-14.3738	-1.4700	0.2657	-0.5888	0.2989	1.2536	-13.6159	-1.5982	0.2010	-0.5949	0.4030	-6.0609	-132.4010	-30.1093	-3.8496	-0.3093	0.6022
404.3600	-0.5146	-0.1305	1.3258	-2.5731	1.0253	-1.3947	0.1499	-0.7323	0.7304	0.9160	-1.2157	0.1657	1.4404	-14.3685	-1.6143	0.1468	-0.5590	0.3540	1.2516	-13.6116	-1.6013	0.2017	-0.5963	0.4076	-5.9800	-132.1240	-30.0031	-3.8540	-0.2969	0.6022
404.3700	-0.5131	-0.1380	1.3331	-2.5640	1.0132	-1.3930	0.1507	-0.7591	0.7164	0.9111	-1.2254	0.1783	1.1760	-13.7601	-2.1147	0.2336	-0.6881	0.3373	1.2499	-13.6085	-1.6045	0.2023	-0.5976	0.4114	-5.9124	-131.8990	-29.9206	-3.8573	-0.2867	0.6022
[truncated: 833 more rows]
