# Supplementary material for: Practical Aspects of Model-Based Collision Detection
Source: Front Robot AI. 2020 Nov 23;7:571574. doi: 10.3389/frobt.2020.571574 (PMC7805958; doi:10.3389/frobt.2020.571574)
Supplement: Supplementary file 1 [file Data_Sheet_1.ZIP › identification_data/ur-20_02_12-40sec_12harm.csv]

283.001000	-0.065987	-1.572240	0.027634	-1.574680	0.026947	-0.013341	0.000000	0.000000	-0.000000	0.000000	0.000000	0.000000	-0.298363	0.494109	0.004475	-0.001603	-0.017107	-0.101191	0.000000	-0.080157	-0.109709	-0.004570	0.001858	0.000000	0.000000	-0.959955	-1.079381	-0.049188	0.019997	0.000000
283.013000	-0.065963	-1.572228	0.027598	-1.574692	0.026982	-0.013341	0.000000	0.000000	-0.000000	0.000000	0.000000	0.000000	-0.274200	0.504191	-0.009034	-0.030620	-0.000322	-0.123573	0.000000	-0.080159	-0.109612	-0.004570	0.001858	0.000000	0.000000	-0.959975	-1.078423	-0.049186	0.019997	0.000000
283.023000	-0.065999	-1.572228	0.027586	-1.574704	0.026982	-0.013365	0.000000	0.000000	-0.000000	0.000000	0.000000	0.000000	-0.274526	0.509862	0.027207	-0.020238	0.003044	-0.099671	-0.000000	-0.080029	-0.109453	-0.004558	0.001855	0.000000	-0.000000	-0.958420	-1.076868	-0.049056	0.019964	0.000000
283.033000	-0.065963	-1.572204	0.027646	-1.574644	0.026994	-0.013353	0.000000	0.000000	-0.000000	0.000000	0.000000	0.000000	-0.396537	0.551053	-0.013364	-0.009637	-0.004099	-0.114902	0.000000	-0.080064	-0.109595	-0.004557	0.001855	0.000000	0.000000	-0.958838	-1.078264	-0.049045	0.019964	0.000000
283.045000	-0.065987	-1.572263	0.027634	-1.574692	0.026958	-0.013341	0.000000	0.000000	-0.000000	0.000000	0.000000	0.000000	-0.325400	0.638106	0.032906	-0.025235	-0.008061	-0.100407	0.000000	-0.079984	-0.109498	-0.004552	0.001853	0.000000	0.000000	-0.957884	-1.077310	-0.048991	0.019944	0.000000
283.055000	-0.065975	-1.572263	0.027598	-1.574680	0.026935	-0.013353	0.000000	0.000000	-0.000000	0.000000	0.000000	0.000000	-0.350658	0.472355	0.031451	-0.015417	-0.025865	-0.124470	0.000000	-0.080449	-0.109765	-0.004582	0.001861	0.000000	0.000000	-0.963447	-1.079937	-0.049313	0.020028	0.000000
283.065000	-0.065999	-1.572228	0.027646	-1.574680	0.026982	-0.013365	0.000000	0.000000	-0.000000	0.000000	0.000000	0.000000	-0.346765	0.515082	-0.024514	-0.026751	-0.012838	-0.108759	0.000000	-0.080167	-0.109621	-0.004578	0.001860	0.000000	0.000000	-0.960064	-1.078512	-0.049275	0.020018	0.000000
283.075000	-0.065951	-1.572216	0.027621	-1.574656	0.026970	-0.013365	0.000000	0.000000	-0.000000	0.000000	0.000000	0.000000	-0.291740	0.507116	0.016455	-0.050261	-0.028112	-0.088188	-0.000000	-0.080248	-0.109720	-0.004579	0.001860	0.000000	-0.000000	-0.961043	-1.079490	-0.049278	0.020019	0.000000
283.085000	-0.065975	-1.572228	0.027586	-1.574656	0.026982	-0.013377	0.000000	0.000000	-0.000000	0.000000	0.000000	0.000000	-0.379824	0.638111	-0.009244	-0.047811	-0.021277	-0.119991	0.000000	-0.080231	-0.109699	-0.004559	0.001855	0.000000	0.000000	-0.960834	-1.079282	-0.049070	0.019965	0.000000
283.095000	-0.065999	-1.572240	0.027610	-1.574704	0.026970	-0.013353	0.000000	0.000000	-0.000000	0.000000	0.000000	0.000000	-0.364806	0.499608	0.005120	-0.051646	-0.039303	-0.092309	0.000000	-0.080324	-0.109713	-0.004577	0.001860	0.000000	0.000000	-0.961949	-1.079419	-0.049263	0.020018	0.000000
283.107000	-0.066034	-1.572216	0.027621	-1.574680	0.026958	-0.013341	0.000000	0.000000	-0.000000	0.000000	0.000000	0.000000	-0.261548	0.552020	0.019107	-0.033039	-0.024049	-0.097849	-0.000000	-0.080027	-0.109550	-0.004557	0.001855	0.000000	-0.000000	-0.958389	-1.077815	-0.049047	0.019965	0.000000
283.117000	-0.065963	-1.572240	0.027610	-1.574644	0.026958	-0.013377	0.000000	0.000000	-0.000000	0.000000	0.000000	0.000000	-0.278522	0.544298	0.023242	-0.024266	-0.007403	-0.113570	-0.000000	-0.080785	-0.109872	-0.004588	0.001863	0.000000	-0.000000	-0.967467	-1.080983	-0.049384	0.020050	0.000000
283.127000	-0.065975	-1.572216	0.027621	-1.574680	0.026982	-0.013389	0.000000	0.000000	-0.000000	0.000000	0.000000	0.000000	-0.097068	0.561189	-0.001918	-0.022667	-0.032461	-0.106949	0.000000	-0.080157	-0.109609	-0.004567	0.001857	0.000000	0.000000	-0.959947	-1.078394	-0.049157	0.019986	0.000000
283.139000	-0.066011	-1.572228	0.027610	-1.574704	0.026935	-0.013365	0.000000	0.000000	-0.000000	0.000000	0.000000	0.000000	-0.334920	0.506967	-0.017529	-0.024286	-0.015158	-0.088747	-0.000000	-0.080869	-0.109974	-0.004591	0.001864	0.000000	-0.000000	-0.968473	-1.081990	-0.049415	0.020062	0.000000
283.149000	-0.065975	-1.572251	0.027621	-1.574632	0.026947	-0.013377	0.000000	0.000000	-0.000000	0.000000	0.000000	0.000000	-0.305679	0.568828	0.004167	-0.016136	-0.032902	-0.104338	-0.000000	-0.080455	-0.109772	-0.004588	0.001863	0.000000	-0.000000	-0.963514	-1.080005	-0.049380	0.020050	0.000000
283.159000	-0.065999	-1.572228	0.027598	-1.574680	0.026970	-0.013389	0.000000	0.000000	-0.000000	0.000000	0.000000	0.000000	-0.263475	0.566772	0.011290	-0.052582	-0.047120	-0.109184	0.000000	-0.080365	-0.109663	-0.004572	0.001859	0.000000	0.000000	-0.962439	-1.078930	-0.049205	0.020008	0.000000
283.171000	-0.066022	-1.572228	0.027610	-1.574692	0.026958	-0.013365	0.000000	0.000000	-0.000000	0.000000	0.000000	0.000000	-0.273161	0.562158	0.055465	-0.029512	-0.011640	-0.108561	0.000000	-0.080276	-0.109654	-0.004565	0.001857	0.000000	0.000000	-0.961373	-1.078842	-0.049136	0.019986	0.000000
283.181000	-0.065987	-1.572228	0.027634	-1.574680	0.026947	-0.013377	0.000000	0.000000	-0.000000	0.000000	0.000000	0.000000	-0.235786	0.547756	-0.027426	-0.020509	-0.033286	-0.125276	0.000000	-0.079991	-0.109506	-0.004559	0.001855	0.000000	0.000000	-0.957962	-1.077388	-0.049070	0.019965	0.000000
283.191000	-0.066011	-1.572240	0.027586	-1.574668	0.026947	-0.013377	0.000000	0.000000	-0.000000	0.000000	0.000000	0.000000	-0.355715	0.545765	0.006407	-0.046891	-0.036905	-0.107057	-0.000000	-0.080128	-0.109673	-0.004579	0.001861	0.000000	-0.000000	-0.959603	-1.079029	-0.049285	0.020030	0.000000
283.203000	-0.065963	-1.572251	0.027621	-1.574644	0.026947	-0.013365	0.000000	0.000000	-0.000000	0.000000	0.000000	0.000000	-0.257304	0.465451	-0.019098	-0.025200	-0.027459	-0.099880	0.000000	-0.080326	-0.109715	-0.004579	0.001861	0.000000	0.000000	-0.961969	-1.079438	-0.049282	0.020029	0.000000
283.213000	-0.065975	-1.572216	0.027573	-1.574680	0.026958	-0.013377	0.000000	0.000000	-0.000000	0.000000	0.000000	0.000000	-0.272614	0.517167	-0.008495	-0.016829	-0.000456	-0.110290	-0.000000	-0.079905	-0.109501	-0.004556	0.001854	0.000000	-0.000000	-0.956935	-1.077339	-0.049040	0.019954	0.000000
283.223000	-0.065951	-1.572251	0.027562	-1.574656	0.026982	-0.013377	0.000000	0.000000	-0.000000	0.000000	0.000000	0.000000	-0.316270	0.479146	-0.010868	-0.022918	-0.013914	-0.108583	0.000000	-0.079950	-0.109457	-0.004559	0.001855	0.000000	0.000000	-0.957473	-1.076899	-0.049068	0.019965	0.000000
283.233000	-0.066022	-1.572216	0.027610	-1.574716	0.026958	-0.013341	0.000000	0.000000	-0.000000	0.000000	0.000000	0.000000	-0.240009	0.528231	-0.039363	-0.019708	-0.022731	-0.099282	-0.000000	-0.080519	-0.109751	-0.004567	0.001858	0.000000	-0.000000	-0.964284	-1.079797	-0.049153	0.019997	0.000000
283.243000	-0.065963	-1.572228	0.027621	-1.574656	0.026958	-0.013353	0.000000	0.000000	-0.000000	0.000000	0.000000	0.000000	-0.278741	0.482147	-0.014514	-0.048723	-0.040602	-0.099748	-0.000000	-0.080245	-0.109617	-0.004573	0.001859	0.000000	-0.000000	-0.961004	-1.078473	-0.049218	0.020008	0.000000
283.253000	-0.065975	-1.572228	0.027598	-1.574668	0.026982	-0.013341	0.000000	0.000000	-0.000000	0.000000	0.000000	0.000000	-0.264943	0.527445	0.025392	-0.051080	-0.033323	-0.107575	-0.000000	-0.079916	-0.109614	-0.004570	0.001858	0.000000	-0.000000	-0.957061	-1.078443	-0.049188	0.019997	0.000000
283.265000	-0.065987	-1.572240	0.027634	-1.574680	0.026947	-0.013341	0.000000	0.000000	-0.000000	0.000000	0.000000	0.000000	-0.335519	0.549868	-0.008241	-0.027969	-0.042961	-0.120182	-0.000000	-0.079910	-0.109507	-0.004562	0.001856	0.000000	-0.000000	-0.956992	-1.077396	-0.049097	0.019975	0.000000
283.275000	-0.065963	-1.572263	0.027610	-1.574656	0.026982	-0.013365	0.000000	0.000000	-0.000000	0.000000	0.000000	0.000000	-0.197452	0.563684	0.015591	-0.046951	-0.023839	-0.121856	0.000000	-0.080571	-0.109815	-0.004583	0.001862	0.000000	0.000000	-0.964912	-1.080424	-0.049331	0.020039	0.000000
283.285000	-0.065999	-1.572228	0.027610	-1.574692	0.026970	-0.013389	0.000000	0.000000	-0.000000	0.000000	0.000000	0.000000	-0.362219	0.467063	0.034586	-0.031399	-0.003626	-0.135294	0.000000	-0.080363	-0.109760	-0.004572	0.001859	0.000000	0.000000	-0.962419	-1.079888	-0.049207	0.020008	0.000000
283.297000	-0.066034	-1.572216	0.027621	-1.574668	0.026958	-0.013377	0.000000	0.000000	-0.000000	0.000000	0.000000	0.000000	-0.330024	0.519921	0.057559	-0.023658	-0.033067	-0.110452	-0.000000	-0.080474	-0.109697	-0.004559	0.001855	0.000000	-0.000000	-0.963749	-1.079262	-0.049068	0.019965	0.000000
283.307000	-0.066022	-1.572228	0.027646	-1.574692	0.026982	-0.013365	0.000000	0.000000	-0.000000	0.000000	0.000000	0.000000	-0.289132	0.595673	0.010050	-0.045643	-0.036795	-0.100516	0.000000	-0.080401	-0.109707	-0.004570	0.001857	0.000000	0.000000	-0.962873	-1.079364	-0.049189	0.019986	0.000000
283.317000	-0.066011	-1.572240	0.027634	-1.574692	0.026947	-0.013353	0.000000	0.000000	-0.000000	0.000000	0.000000	0.000000	-0.363026	0.518054	0.000414	-0.032781	-0.009201	-0.116868	0.000000	-0.080126	-0.109571	-0.004575	0.001859	0.000000	0.000000	-0.959577	-1.078024	-0.049237	0.020008	0.000000
283.329000	-0.065999	-1.572228	0.027621	-1.574668	0.026970	-0.013377	0.000000	0.000000	-0.000000	0.000000	0.000000	0.000000	-0.301207	0.527734	0.035103	-0.033308	-0.020892	-0.097518	0.000000	-0.080568	-0.109811	-0.004580	0.001861	0.000000	0.000000	-0.964872	-1.080385	-0.049291	0.020028	0.000000
283.339000	-0.065999	-1.572240	0.027586	-1.574644	0.026947	-0.013389	0.000000	0.000000	-0.000000	0.000000	0.000000	0.000000	-0.302036	0.578352	0.023275	-0.033258	-0.007149	-0.116120	-0.000000	-0.080442	-0.109757	-0.004574	0.001859	0.000000	-0.000000	-0.963368	-1.079859	-0.049234	0.020007	0.000000
283.349000	-0.066011	-1.572228	0.027573	-1.574656	0.026982	-0.013413	0.000000	0.000000	-0.000000	0.000000	0.000000	0.000000	-0.285147	0.580549	0.046022	-0.039731	-0.021551	-0.118890	0.000000	-0.080158	-0.109610	-0.004568	0.001857	0.000000	0.000000	-0.959958	-1.078405	-0.049168	0.019986	0.000000
283.359000	-0.065963	-1.572240	0.027634	-1.574620	0.026994	-0.013377	0.000000	0.000000	-0.000000	0.000000	0.000000	0.000000	-0.269367	0.583372	0.040765	-0.025871	-0.040487	-0.127064	0.000000	-0.080105	-0.109546	-0.004552	0.001853	0.000000	0.000000	-0.959331	-1.077778	-0.048991	0.019944	0.000000
283.369000	-0.066011	-1.572228	0.027610	-1.574656	0.026970	-0.013353	0.000000	0.000000	-0.000000	0.000000	0.000000	0.000000	-0.240361	0.492217	0.012911	-0.041612	-0.007534	-0.125658	-0.000000	-0.080165	-0.109618	-0.004576	0.001860	0.000000	-0.000000	-0.960043	-1.078491	-0.049254	0.020018	0.000000
283.379000	-0.065999	-1.572240	0.027610	-1.574668	0.026958	-0.013389	0.000000	0.000000	-0.000000	0.000000	0.000000	0.000000	-0.387314	0.562091	-0.010244	-0.050085	-0.011501	-0.130614	0.000000	-0.080289	-0.109670	-0.004580	0.001861	0.000000	0.000000	-0.961529	-1.078999	-0.049293	0.020029	0.000000
283.389000	-0.065987	-1.572240	0.027598	-1.574656	0.026970	-0.013365	0.000000	0.000000	-0.000000	0.000000	0.000000	0.000000	-0.342266	0.474560	0.000630	0.003783	-0.021147	-0.110969	-0.000000	-0.080041	-0.109666	-0.004575	0.001859	0.000000	-0.000000	-0.958558	-1.078962	-0.049237	0.020008	0.000000
283.401000	-0.066011	-1.572216	0.027657	-1.574680	0.026935	-0.013329	0.000000	0.000000	-0.000000	0.000000	0.000000	0.000000	-0.338057	0.534405	0.023427	-0.039241	-0.010009	-0.113272	-0.000000	-0.080106	-0.109646	-0.004554	0.001852	0.000000	-0.000000	-0.959334	-1.078760	-0.049016	0.019933	0.000000
283.411000	-0.065963	-1.572240	0.027634	-1.574668	0.026982	-0.013389	0.000000	0.000000	-0.000000	0.000000	0.000000	0.000000	-0.382318	0.511892	-0.001695	-0.020427	-0.017007	-0.095612	0.000000	-0.080065	-0.109596	-0.004558	0.001855	0.000000	0.000000	-0.958848	-1.078274	-0.049056	0.019964	0.000000
283.421000	-0.065975	-1.572204	0.027598	-1.574680	0.026923	-0.013377	0.000000	0.000000	-0.000000	0.000000	0.000000	0.000000	-0.290761	0.564607	0.034358	-0.028021	-0.007095	-0.112812	-0.000000	-0.080493	-0.109819	-0.004582	0.001861	0.000000	-0.000000	-0.963976	-1.080467	-0.049317	0.020030	0.000000
283.433000	-0.065975	-1.572240	0.027621	-1.574680	0.026947	-0.013341	0.000000	0.000000	-0.000000	0.000000	0.000000	0.000000	-0.409687	0.500708	0.029062	-0.020339	-0.032473	-0.104263	-0.000000	-0.080289	-0.109770	-0.004582	0.001861	0.000000	-0.000000	-0.961530	-1.079978	-0.049316	0.020029	0.000000
283.443000	-0.065963	-1.572228	0.027610	-1.574692	0.026970	-0.013365	0.000000	0.000000	-0.000000	0.000000	0.000000	0.000000	-0.411665	0.532583	0.011778	-0.035560	-0.018037	-0.122437	0.000000	-0.080359	-0.109656	-0.004565	0.001857	0.000000	0.000000	-0.962371	-1.078862	-0.049138	0.019986	0.000000
283.455000	-0.065975	-1.572228	0.027610	-1.574668	0.026935	-0.013365	0.000000	0.000000	-0.000000	0.000000	0.000000	0.000000	-0.348622	0.545738	0.025358	-0.017793	-0.029097	-0.102494	-0.000000	-0.080531	-0.109766	-0.004581	0.001861	0.000000	-0.000000	-0.964435	-1.079947	-0.049304	0.020029	0.000000
283.465000	-0.065987	-1.572240	0.027610	-1.574668	0.026958	-0.013389	0.000000	0.000000	-0.000000	0.000000	0.000000	0.000000	-0.323251	0.487657	0.005001	-0.031105	-0.007770	-0.109604	0.000000	-0.080180	-0.109538	-0.004546	0.001852	0.000000	0.000000	-0.960227	-1.077696	-0.048928	0.019932	0.000000
283.475000	-0.065963	-1.572204	0.027573	-1.574680	0.026958	-0.013329	0.000000	0.000000	-0.000000	0.000000	0.000000	0.000000	-0.310267	0.587436	0.020926	-0.031720	-0.050469	-0.143227	0.000000	-0.080573	-0.109817	-0.004585	0.001862	0.000000	0.000000	-0.964933	-1.080445	-0.049352	0.020039	0.000000
283.485000	-0.065999	-1.572216	0.027610	-1.574668	0.026994	-0.013377	0.000000	0.000000	-0.000000	0.000000	0.000000	0.000000	-0.388173	0.427551	-0.021326	-0.041282	-0.050481	-0.119678	0.000000	-0.080076	-0.109609	-0.004570	0.001858	0.000000	0.000000	-0.958977	-1.078403	-0.049184	0.019996	0.000000
283.495000	-0.065999	-1.572216	0.027634	-1.574668	0.026970	-0.013365	0.000000	0.000000	-0.000000	0.000000	0.000000	0.000000	-0.313837	0.481273	0.018497	-0.038872	-0.034917	-0.108234	0.000000	-0.080246	-0.109717	-0.004576	0.001859	0.000000	0.000000	-0.961014	-1.079462	-0.049250	0.020008	0.000000
283.505000	-0.065987	-1.572216	0.027586	-1.574704	0.026982	-0.013377	0.000000	0.000000	-0.000000	0.000000	0.000000	0.000000	-0.311513	0.525794	0.005474	-0.010314	-0.029899	-0.118397	-0.000000	-0.080816	-0.109909	-0.004581	0.001861	0.000000	-0.000000	-0.967837	-1.081353	-0.049304	0.020029	0.000000
283.517000	-0.066011	-1.572228	0.027646	-1.574668	0.026958	-0.013365	0.000000	0.000000	-0.000000	0.000000	0.000000	0.000000	-0.334349	0.424770	0.022122	-0.021870	-0.001587	-0.122070	0.000000	-0.079990	-0.109505	-0.004558	0.001855	0.000000	0.000000	-0.957951	-1.077377	-0.049059	0.019965	0.000000
283.527000	-0.065987	-1.572204	0.027573	-1.574680	0.026958	-0.013377	0.000000	0.000000	-0.000000	0.000000	0.000000	0.000000	-0.227984	0.481174	-0.015424	-0.053363	-0.001904	-0.101548	-0.000000	-0.080070	-0.109504	-0.004558	0.001854	0.000000	-0.000000	-0.958913	-1.077360	-0.049061	0.019954	0.000000
283.537000	-0.066022	-1.572228	0.027610	-1.574680	0.026982	-0.013341	0.000000	0.000000	-0.000000	0.000000	0.000000	0.000000	-0.306430	0.568811	-0.012254	-0.002387	-0.018476	-0.102106	0.000000	-0.080447	-0.109763	-0.004579	0.001860	0.000000	0.000000	-0.963418	-1.079909	-0.049284	0.020018	0.000000
283.547000	-0.066034	-1.572228	0.027621	-1.574668	0.026911	-0.013365	0.000000	0.000000	-0.000000	0.000000	0.000000	0.000000	-0.241634	0.567490	0.000829	-0.044468	-0.031448	-0.114084	0.000000	-0.080556	-0.109796	-0.004566	0.001857	0.000000	0.000000	-0.964725	-1.080237	-0.049144	0.019985	0.000000
283.559000	-0.065975	-1.572240	0.027621	-1.574668	0.026982	-0.013365	0.000000	0.000000	-0.000000	0.000000	0.000000	0.000000	-0.224703	0.528627	0.045737	-0.047401	-0.039973	-0.104436	0.000000	-0.080402	-0.109708	-0.004571	0.001858	0.000000	0.000000	-0.962880	-1.079371	-0.049197	0.019997	0.000000
283.569000	-0.066022	-1.572263	0.027657	-1.574692	0.026958	-0.013341	0.000000	0.000000	-0.000000	0.000000	0.000000	0.000000	-0.368147	0.476440	-0.034627	-0.050091	-0.037287	-0.125187	0.000000	-0.080367	-0.109766	-0.004577	0.001860	0.000000	0.000000	-0.962469	-1.079938	-0.049257	0.020019	0.000000
283.579000	-0.065999	-1.572240	0.027646	-1.574656	0.026970	-0.013377	0.000000	0.000000	-0.000000	0.000000	0.000000	0.000000	-0.318185	0.534127	0.015567	-0.011961	-0.025668	-0.115400	-0.000000	-0.080655	-0.109917	-0.004586	0.001863	0.000000	-0.000000	-0.965918	-1.081431	-0.049362	0.020050	0.000000
283.591000	-0.065951	-1.572251	0.027621	-1.574680	0.026947	-0.013389	0.000000	0.000000	-0.000000	0.000000	0.000000	0.000000	-0.314709	0.569094	0.010604	-0.035500	-0.024326	-0.104819	0.000000	-0.080452	-0.109869	-0.004587	0.001863	0.000000	0.000000	-0.963483	-1.080952	-0.049371	0.020050	0.000000
283.601000	-0.065963	-1.572204	0.027586	-1.574656	0.026970	-0.013353	0.000000	0.000000	-0.000000	0.000000	0.000000	0.000000	-0.407609	0.471041	-0.019941	-0.012750	-0.017954	-0.108983	-0.000000	-0.080881	-0.110093	-0.004616	0.001870	0.000000	-0.000000	-0.968622	-1.083156	-0.049681	0.020126	0.000000
283.613000	-0.065951	-1.572240	0.027610	-1.574704	0.026970	-0.013377	0.000000	0.000000	-0.000000	0.000000	0.000000	0.000000	-0.347415	0.455473	0.013889	-0.026469	-0.014162	-0.126948	0.000000	-0.080235	-0.109704	-0.004564	0.001856	0.000000	0.000000	-0.960886	-1.079333	-0.049121	0.019976	0.000000
283.623000	-0.065999	-1.572263	0.027610	-1.574668	0.026982	-0.013389	0.000000	0.000000	-0.000000	0.000000	0.000000	0.000000	-0.256117	0.505920	-0.020420	-0.048554	-0.040341	-0.126259	0.000000	-0.080320	-0.109708	-0.004573	0.001858	0.000000	0.000000	-0.961903	-1.079372	-0.049216	0.019996	0.000000
283.635000	-0.065999	-1.572228	0.027634	-1.574656	0.026935	-0.013377	0.000000	0.000000	-0.000000	0.000000	0.000000	0.000000	-0.147052	0.488480	0.015484	-0.034028	-0.046693	-0.115408	0.000000	-0.080360	-0.109657	-0.004566	0.001857	0.000000	0.000000	-0.962382	-1.078873	-0.049148	0.019986	0.000000
283.645000	-0.065975	-1.572263	0.027634	-1.574668	0.026970	-0.013365	0.000000	0.000000	-0.000000	0.000000	0.000000	0.000000	-0.363580	0.436971	0.047473	-0.023752	-0.052825	-0.108016	-0.000000	-0.080029	-0.109553	-0.004560	0.001855	0.000000	-0.000000	-0.958421	-1.077847	-0.049079	0.019965	0.000000
283.657000	-0.066011	-1.572275	0.027634	-1.574680	0.026958	-0.013389	0.000000	0.000000	-0.000000	0.000000	0.000000	0.000000	-0.258283	0.530606	0.002166	-0.042729	-0.035568	-0.111934	-0.000000	-0.080232	-0.109601	-0.004558	0.001854	0.000000	-0.000000	-0.960849	-1.078318	-0.049063	0.019954	0.000000
283.667000	-0.066011	-1.572263	0.027598	-1.574692	0.026982	-0.013341	0.000000	0.000000	-0.000000	0.000000	0.000000	0.000000	-0.323904	0.511766	0.003820	-0.010681	-0.045348	-0.102812	-0.000000	-0.080202	-0.109664	-0.004576	0.001860	0.000000	-0.000000	-0.960493	-1.078941	-0.049254	0.020018	0.000000
283.679000	-0.065987	-1.572228	0.027634	-1.574704	0.026958	-0.013377	0.000000	0.000000	-0.000000	0.000000	0.000000	0.000000	-0.291033	0.512120	0.008393	-0.039006	-0.027720	-0.102349	0.000000	-0.080625	-0.109880	-0.004594	0.001864	0.000000	0.000000	-0.965553	-1.081066	-0.049447	0.020062	0.000000
283.689000	-0.065999	-1.572228	0.027598	-1.574692	0.026947	-0.013365	0.000000	0.000000	-0.000000	0.000000	0.000000	0.000000	-0.323143	0.501639	0.042106	-0.016397	-0.022429	-0.103863	0.000000	-0.080123	-0.109567	-0.004571	0.001858	0.000000	0.000000	-0.959539	-1.077987	-0.049200	0.019997	0.000000
283.699000	-0.065975	-1.572204	0.027610	-1.574668	0.026982	-0.013377	0.000000	0.000000	-0.000000	0.000000	0.000000	-0.000002	-0.277771	0.477178	0.001332	-0.042991	-0.030768	-0.106112	0.000000	-0.080443	-0.109759	-0.004575	0.001859	0.000000	0.000000	-0.963379	-1.079869	-0.049245	0.020007	0.000000
283.711000	-0.066034	-1.572251	0.027621	-1.574632	0.026947	-0.013353	0.000000	0.000000	-0.000000	0.000000	0.000000	-0.000000	-0.382872	0.547265	0.018363	-0.036346	-0.009398	-0.104359	0.000000	-0.080187	-0.109645	-0.004559	0.001855	0.000000	0.000000	-0.960306	-1.078754	-0.049067	0.019964	0.000000
283.721000	-0.066022	-1.572228	0.027598	-1.574668	0.026982	-0.013353	0.000000	0.000000	-0.000000	0.000000	0.000000	-0.000000	-0.271578	0.559381	0.033801	-0.035742	-0.049172	-0.125399	0.000000	-0.080363	-0.109661	-0.004570	0.001858	0.000000	0.000000	-0.962421	-1.078912	-0.049188	0.019997	0.000000
283.733000	-0.065999	-1.572240	0.027610	-1.574656	0.026982	-0.013353	0.000000	0.000000	-0.000000	0.000000	0.000000	-0.000000	-0.323836	0.546007	-0.029067	-0.033257	-0.022082	-0.126916	0.000000	-0.080333	-0.109724	-0.004587	0.001862	0.000000	0.000000	-0.962060	-1.079529	-0.049373	0.020039	0.000000
283.743000	-0.066022	-1.572216	0.027610	-1.574716	0.026970	-0.013341	0.000000	0.000000	-0.000000	0.000000	0.000000	-0.000058	-0.263835	0.439870	0.015488	-0.039726	0.005642	-0.153906	0.000000	-0.080326	-0.109715	-0.004579	0.001860	0.000000	0.000000	-0.961971	-1.079440	-0.049284	0.020018	0.000000
283.755000	-0.065999	-1.572240	0.027634	-1.574692	0.026970	-0.013365	0.000000	0.000000	-0.000000	0.000000	0.000000	-0.000042	-0.309457	0.466064	-0.020803	-0.052704	-0.030812	-0.113139	0.000000	-0.080292	-0.109774	-0.004586	0.001862	0.000000	0.000000	-0.961571	-1.080019	-0.049357	0.020040	0.000000
283.765000	-0.065975	-1.572228	0.027610	-1.574680	0.026958	-0.013389	0.000000	0.000000	-0.000000	0.000000	0.000000	-0.000034	-0.354808	0.431343	-0.002247	-0.039733	-0.029218	-0.125558	0.000000	-0.080446	-0.109762	-0.004579	0.001861	0.000000	0.000000	-0.963414	-1.079905	-0.049281	0.020028	0.000000
283.777000	-0.065975	-1.572216	0.027598	-1.574644	0.026947	-0.013377	0.000000	0.000000	-0.000000	0.000000	0.000000	-0.000049	-0.258465	0.477917	0.019768	-0.023550	-0.030793	-0.113426	0.000000	-0.080447	-0.109863	-0.004582	0.001861	0.000000	0.000000	-0.963426	-1.080895	-0.049314	0.020029	0.000000
283.787000	-0.065999	-1.572228	0.027634	-1.574680	0.026958	-0.013377	0.000000	0.000000	-0.000000	0.000000	0.000000	-0.000111	-0.202256	0.501032	0.003166	-0.039359	-0.034259	-0.111321	0.000000	-0.080160	-0.109613	-0.004571	0.001858	0.000000	0.000000	-0.959986	-1.078434	-0.049197	0.019997	0.000000
283.799000	-0.065999	-1.572240	0.027610	-1.574680	0.026947	-0.013353	0.000000	0.000000	-0.000000	0.000000	0.000000	-0.000064	-0.239638	0.495564	0.005340	-0.014739	-0.039269	-0.097581	0.000000	-0.080741	-0.109923	-0.004589	0.001863	0.000000	0.000000	-0.966949	-1.081483	-0.049396	0.020051	0.000000
283.809000	-0.065975	-1.572240	0.027621	-1.574656	0.026958	-0.013341	0.000000	0.000000	-0.000000	0.000000	0.000000	-0.000047	-0.226906	0.454346	0.040342	-0.057510	-0.027360	-0.125224	-0.000000	-0.080451	-0.109767	-0.004584	0.001862	0.000000	-0.000000	-0.963466	-1.079957	-0.049332	0.020039	0.000000
283.819000	-0.065975	-1.572251	0.027621	-1.574644	0.026958	-0.013353	0.000000	0.000000	-0.000000	0.000000	0.000000	-0.000037	-0.209633	0.601771	0.028503	-0.021701	-0.022802	-0.112560	0.000000	-0.080081	-0.109716	-0.004578	0.001860	0.000000	0.000000	-0.959045	-1.079450	-0.049275	0.020018	0.000000
283.831000	-0.065963	-1.572216	0.027634	-1.574644	0.026947	-0.013365	0.000000	0.000000	-0.000000	0.000000	0.000000	-0.000030	-0.291162	0.490364	-0.027829	-0.054336	-0.035719	-0.141917	0.000000	-0.080035	-0.109560	-0.004566	0.001857	0.000000	0.000000	-0.958489	-1.077915	-0.049147	0.019986	0.000000
283.841000	-0.065963	-1.572228	0.027598	-1.574656	0.026970	-0.013365	0.000000	0.000000	-0.000000	0.000000	0.000000	-0.000026	-0.321677	0.516920	0.022872	-0.017790	-0.000639	-0.126352	0.000000	-0.080535	-0.109870	-0.004587	0.001862	0.000000	0.000000	-0.964475	-1.080965	-0.049366	0.020040	0.000000
283.853000	-0.065987	-1.572240	0.027621	-1.574632	0.026994	-0.013389	0.000000	0.000000	-0.000000	0.000000	0.000000	-0.000022	-0.258590	0.501525	0.005011	-0.040128	-0.041300	-0.098676	0.000000	-0.080195	-0.109556	-0.004563	0.001856	0.000000	0.000000	-0.960407	-1.077876	-0.049108	0.019975	0.000000
283.863000	-0.065963	-1.572228	0.027610	-1.574644	0.026982	-0.013341	0.000000	0.000000	-0.000000	0.000000	0.000000	-0.000020	-0.298545	0.525073	0.045830	-0.047018	-0.033539	-0.116334	0.000000	-0.079747	-0.109511	-0.004564	0.001856	0.000000	0.000000	-0.955038	-1.077438	-0.049120	0.019976	0.000000
283.875000	-0.066011	-1.572275	0.027621	-1.574680	0.026970	-0.013377	0.000000	0.000000	-0.000000	0.000000	0.000000	-0.000017	-0.376494	0.419765	-0.009314	-0.049013	-0.026270	-0.101103	0.000000	-0.080366	-0.109764	-0.004576	0.001860	0.000000	0.000000	-0.962458	-1.079927	-0.049246	0.020019	0.000000
283.885000	-0.065975	-1.572216	0.027598	-1.574644	0.026958	-0.013389	0.000000	0.000000	-0.000000	0.000000	0.000000	-0.000016	-0.381959	0.573084	-0.002605	-0.038166	0.000627	-0.106082	-0.000000	-0.080123	-0.109667	-0.004573	0.001858	0.000000	-0.000000	-0.959539	-1.078964	-0.049221	0.019997	0.000000
283.897000	-0.065999	-1.572228	0.027657	-1.574668	0.026970	-0.013341	0.000000	0.000000	-0.000000	0.000000	0.000000	-0.000014	-0.389113	0.455981	-0.015582	-0.025388	-0.011527	-0.137752	0.000000	-0.080555	-0.109795	-0.004565	0.001857	0.000000	0.000000	-0.964714	-1.080226	-0.049133	0.019985	0.000000
283.907000	-0.065975	-1.572204	0.027573	-1.574680	0.026970	-0.013389	0.000000	0.000000	-0.000000	0.000000	0.000000	-0.000013	-0.306394	0.514187	0.009917	-0.038492	-0.035521	-0.120928	0.000000	-0.080069	-0.109601	-0.004562	0.001855	0.000000	0.000000	-0.958891	-1.078317	-0.049099	0.019964	0.000000
283.917000	-0.065975	-1.572216	0.027586	-1.574668	0.026947	-0.013341	0.000000	0.000000	-0.000000	0.000000	0.000000	-0.000012	-0.220225	0.566353	0.022565	-0.012610	-0.028440	-0.101616	0.000000	-0.080649	-0.109810	-0.004577	0.001860	0.000000	0.000000	-0.965842	-1.080376	-0.049264	0.020018	0.000000
283.929000	-0.066022	-1.572240	0.027646	-1.574656	0.026982	-0.013353	0.000000	0.000000	-0.000000	0.000000	0.000000	-0.000011	-0.149253	0.527542	0.034167	-0.039056	-0.039949	-0.106897	-0.000000	-0.080202	-0.109664	-0.004576	0.001860	0.000000	-0.000000	-0.960493	-1.078941	-0.049254	0.020018	0.000000
283.939000	-0.065951	-1.572228	0.027646	-1.574680	0.026970	-0.013365	0.000000	0.000000	-0.000000	0.000000	0.000000	-0.000011	-0.268408	0.641211	0.005010	-0.059766	-0.033947	-0.098516	0.000000	-0.080144	-0.109593	-0.004553	0.001854	0.000000	0.000000	-0.959797	-1.078245	-0.049008	0.019954	0.000000
283.951000	-0.066011	-1.572251	0.027586	-1.574656	0.026970	-0.013377	0.000000	0.000000	-0.000000	0.000000	0.000000	-0.000010	-0.246620	0.540283	0.005183	-0.064612	-0.038543	-0.112874	-0.000000	-0.080246	-0.109618	-0.004574	0.001859	0.000000	-0.000000	-0.961015	-1.078484	-0.049228	0.020008	0.000000
283.961000	-0.066011	-1.572216	0.027621	-1.574692	0.027007	-0.013389	0.000000	0.000000	-0.000000	0.000000	0.000000	-0.000000	-0.163931	0.551598	0.000046	-0.012584	-0.015221	-0.111910	-0.000000	-0.080239	-0.109610	-0.004566	0.001857	0.000000	-0.000000	-0.960935	-1.078404	-0.049148	0.019986	0.000000
283.973000	-0.065975	-1.572228	0.027621	-1.574656	0.026947	-0.013377	0.000000	0.000000	-0.000000	0.000000	0.000000	-0.000000	-0.155518	0.549187	0.055761	-0.026736	-0.018806	-0.100382	0.000000	-0.080116	-0.109559	-0.004564	0.001856	0.000000	0.000000	-0.959459	-1.077907	-0.049120	0.019976	0.000000
283.983000	-0.065987	-1.572228	0.027621	-1.574716	0.026970	-0.013365	0.000000	0.000000	-0.000000	0.000000	0.000000	-0.000000	-0.089270	0.526452	0.010592	-0.062555	-0.029979	-0.127270	0.000000	-0.080201	-0.109662	-0.004574	0.001859	0.000000	0.000000	-0.960474	-1.078921	-0.049234	0.020007	0.000000
283.995000	-0.065987	-1.572228	0.027634	-1.574644	0.026982	-0.013341	0.000000	0.000000	-0.000000	0.000000	0.000000	0.000000	-0.206602	0.516463	0.045476	-0.026565	-0.032708	-0.113576	0.000000	-0.080487	-0.109712	-0.004573	0.001859	0.000000	0.000000	-0.963897	-1.079409	-0.049216	0.020008	0.000000
284.005000	-0.065975	-1.572275	0.027598	-1.574668	0.026923	-0.013341	0.000000	0.000000	-0.000000	0.000000	0.000000	0.000000	-0.191248	0.450588	0.023429	-0.037445	-0.029143	-0.136887	0.000000	-0.080244	-0.109616	-0.004572	0.001858	0.000000	0.000000	-0.960995	-1.078465	-0.049209	0.019997	0.000000
284.017000	-0.065975	-1.572228	0.027573	-1.574668	0.026947	-0.013377	0.000000	0.000000	-0.000000	0.000000	0.000000	0.000000	-0.233802	0.521712	0.036729	-0.043236	-0.018904	-0.102077	-0.000000	-0.080455	-0.109772	-0.004588	0.001863	0.000000	-0.000000	-0.963514	-1.080005	-0.049380	0.020050	0.000000
284.027000	-0.065963	-1.572216	0.027610	-1.574644	0.026923	-0.013365	0.000000	0.000000	-0.000000	0.000000	0.000000	0.000000	-0.219776	0.486924	-0.027306	-0.011813	-0.040012	-0.130991	-0.000000	-0.080522	-0.109754	-0.004570	0.001858	0.000000	-0.000000	-0.964317	-1.079829	-0.049186	0.019997	0.000000
284.037000	-0.065999	-1.572192	0.027598	-1.574656	0.026923	-0.013365	0.000000	0.000000	-0.000000	0.000000	0.000000	0.000000	-0.144060	0.525303	0.017119	-0.034749	-0.038077	-0.112155	0.000000	-0.080210	-0.109673	-0.004585	0.001861	0.000000	0.000000	-0.960584	-1.079032	-0.049345	0.020028	0.000000
284.049000	-0.066022	-1.572228	0.027610	-1.574644	0.026935	-0.013377	0.000000	0.000000	-0.000000	0.000000	0.000000	0.000000	-0.095168	0.511529	0.037729	-0.060525	-0.042545	-0.106529	-0.000000	-0.080320	-0.109708	-0.004572	0.001859	0.000000	-0.000000	-0.961900	-1.079369	-0.049213	0.020007	0.000000
284.059000	-0.065999	-1.572251	0.027610	-1.574656	0.026958	-0.013377	0.000000	0.000000	-0.000000	0.000000	0.000000	0.000000	-0.132020	0.501479	0.020386	-0.040832	-0.037662	-0.079398	-0.000000	-0.080534	-0.109869	-0.004586	0.001862	0.000000	-0.000000	-0.964464	-1.080955	-0.049355	0.020040	0.000000
284.071000	-0.066011	-1.572216	0.027621	-1.574656	0.026947	-0.013365	0.000000	0.000000	-0.000000	0.000000	0.000000	0.000000	-0.199007	0.495681	-0.012328	-0.030895	-0.024191	-0.118385	0.000000	-0.080276	-0.109654	-0.004566	0.001856	0.000000	0.000000	-0.961376	-1.078845	-0.049140	0.019975	0.000000
284.081000	-0.065987	-1.572216	0.027598	-1.574668	0.026947	-0.013389	0.000000	0.000000	-0.000000	0.000000	0.000000	0.000000	-0.097124	0.481461	-0.034440	-0.070307	-0.000283	-0.113052	0.000000	-0.080325	-0.109714	-0.004578	0.001860	0.000000	0.000000	-0.961960	-1.079429	-0.049273	0.020018	0.000000
284.093000	-0.065987	-1.572204	0.027598	-1.574680	0.027007	-0.013377	0.000000	0.000000	-0.000000	0.000000	0.000000	0.000000	-0.192026	0.464726	0.031675	-0.040888	-0.005803	-0.107722	0.000000	-0.080252	-0.109724	-0.004582	0.001861	0.000000	0.000000	-0.961083	-1.079531	-0.049319	0.020030	0.000000
284.103000	-0.066011	-1.572240	0.027621	-1.574644	0.026970	-0.013389	0.000000	0.000000	-0.000000	0.000000	0.000000	0.000000	-0.253492	0.511662	0.005557	-0.016700	-0.041184	-0.105993	-0.000000	-0.080316	-0.109703	-0.004568	0.001857	0.000000	-0.000000	-0.961853	-1.079322	-0.049167	0.019986	0.000000
284.113000	-0.065999	-1.572240	0.027598	-1.574692	0.026982	-0.013353	0.000000	0.000000	-0.000000	0.000000	0.000000	0.000000	-0.155169	0.446911	-0.002430	-0.027314	-0.029523	-0.091501	0.000000	-0.080067	-0.109599	-0.004561	0.001856	0.000000	0.000000	-0.958877	-1.078303	-0.049085	0.019975	0.000000
284.123000	-0.065999	-1.572216	0.027634	-1.574668	0.026970	-0.013377	0.000000	0.000000	-0.000000	0.000000	0.000000	0.000000	-0.125779	0.440692	-0.021938	-0.039649	-0.039233	-0.125733	0.000000	-0.080330	-0.109721	-0.004584	0.001862	0.000000	0.000000	-0.962028	-1.079497	-0.049341	0.020039	0.000000
284.135000	-0.065951	-1.572251	0.027634	-1.574680	0.026970	-0.013365	0.000000	0.000000	-0.000000	0.000000	0.000000	0.000000	-0.052816	0.467174	0.011578	-0.031323	-0.029503	-0.126510	-0.000000	-0.080400	-0.109805	-0.004571	0.001858	0.000000	-0.000000	-0.962860	-1.080329	-0.049198	0.019997	0.000000
284.145000	-0.065975	-1.572216	0.027610	-1.574656	0.026958	-0.013365	0.000000	0.000000	-0.000000	0.000000	0.000000	0.000000	-0.046055	0.484933	0.033325	-0.045555	-0.018808	-0.092009	0.000000	-0.079952	-0.109459	-0.004561	0.001855	0.000000	0.000000	-0.957494	-1.076920	-0.049090	0.019965	0.000000
284.155000	-0.065963	-1.572251	0.027562	-1.574680	0.026970	-0.013365	0.000000	0.000000	-0.000000	0.000000	0.000000	0.000000	-0.033561	0.487403	0.045003	-0.032555	-0.038041	-0.114111	0.000000	-0.079903	-0.109399	-0.004552	0.001853	0.000000	0.000000	-0.956905	-1.076331	-0.048988	0.019943	0.000000
284.165000	-0.065987	-1.572192	0.027586	-1.574668	0.026982	-0.013377	0.000000	0.000000	-0.000000	0.000000	0.000000	0.000000	-0.142574	0.493269	0.033837	-0.038043	-0.037203	-0.126727	0.000000	-0.080287	-0.109767	-0.004580	0.001861	0.000000	0.000000	-0.961509	-1.079956	-0.049294	0.020029	0.000000
284.175000	-0.065975	-1.572228	0.027610	-1.574644	0.026958	-0.013365	0.000000	0.000000	-0.000000	0.000000	0.000000	0.000000	-0.144718	0.476999	0.008919	-0.037828	-0.053435	-0.085981	0.000000	-0.080362	-0.109659	-0.004568	0.001858	0.000000	0.000000	-0.962400	-1.078891	-0.049166	0.019997	0.000000
284.185000	-0.065975	-1.572251	0.027621	-1.574668	0.026947	-0.013365	0.000000	0.000000	-0.000000	0.000000	0.000000	0.000000	-0.115017	0.495685	-0.011206	-0.027076	-0.046736	-0.108021	0.000000	-0.080286	-0.109666	-0.004577	0.001859	0.000000	0.000000	-0.961494	-1.078963	-0.049257	0.020007	0.000000
284.197000	-0.065963	-1.572228	0.027621	-1.574680	0.027007	-0.013389	0.000000	0.000000	-0.000000	0.000000	0.000000	0.000000	-0.269139	0.502377	0.012284	-0.034064	-0.038341	-0.102035	-0.000000	-0.080399	-0.109605	-0.004566	0.001857	0.000000	-0.000000	-0.962851	-1.078363	-0.049145	0.019985	0.000000
284.207000	-0.065975	-1.572216	0.027621	-1.574680	0.026958	-0.013400	0.000000	0.000000	-0.000000	0.000000	0.000000	0.000000	-0.186166	0.468962	0.010120	-0.039056	-0.014394	-0.125684	0.000000	-0.080242	-0.109613	-0.004569	0.001858	0.000000	0.000000	-0.960963	-1.078432	-0.049177	0.019997	0.000000
284.217000	-0.066011	-1.572216	0.027621	-1.574656	0.026947	-0.013353	0.000000	0.000000	-0.000000	0.000000	0.000000	0.000000	-0.208785	0.591828	-0.003252	-0.040426	-0.023789	-0.111424	0.000000	-0.080159	-0.109711	-0.004572	0.001858	0.000000	0.000000	-0.959976	-1.079402	-0.049209	0.019997	0.000000
284.227000	-0.066011	-1.572228	0.027610	-1.574656	0.026958	-0.013341	0.000000	0.000000	-0.000000	0.000000	0.000000	0.000000	-0.151818	0.494795	0.064760	-0.070205	-0.010773	-0.095564	0.000000	-0.080443	-0.109758	-0.004575	0.001860	0.000000	0.000000	-0.963375	-1.079866	-0.049241	0.020018	0.000000
284.237000	-0.065987	-1.572251	0.027621	-1.574692	0.026935	-0.013377	0.000000	0.000000	-0.000000	0.000000	0.000000	0.000000	-0.141292	0.584330	0.055354	-0.033273	-0.039390	-0.085205	0.000000	-0.080367	-0.109665	-0.004574	0.001859	0.000000	0.000000	-0.962460	-1.078951	-0.049227	0.020008	0.000000
284.247000	-0.065999	-1.572192	0.027621	-1.574668	0.026958	-0.013353	0.000000	0.000000	-0.000000	0.000000	0.000000	0.000000	-0.160177	0.512872	0.001180	-0.030922	-0.039253	-0.119596	0.000000	-0.080408	-0.109716	-0.004578	0.001860	0.000000	0.000000	-0.962959	-1.079450	-0.049275	0.020018	0.000000
284.259000	-0.065975	-1.572204	0.027621	-1.574644	0.026994	-0.013341	0.000000	0.000000	-0.000000	0.000000	0.000000	0.000000	-0.254326	0.580949	-0.004935	-0.040867	-0.039002	-0.112508	0.000000	-0.080325	-0.109714	-0.004578	0.001860	0.000000	0.000000	-0.961960	-1.079429	-0.049273	0.020018	0.000000
284.269000	-0.065975	-1.572204	0.027586	-1.574656	0.026947	-0.013377	0.000000	0.000000	-0.000000	0.000000	0.000000	0.000000	-0.160043	0.465318	0.023509	-0.069168	-0.047641	-0.108156	0.000000	-0.080362	-0.109660	-0.004569	0.001858	0.000000	0.000000	-0.962411	-1.078901	-0.049177	0.019997	0.000000
284.279000	-0.065987	-1.572228	0.027598	-1.574656	0.026970	-0.013365	0.000000	0.000000	-0.000000	0.000000	0.000000	0.000000	-0.199113	0.486519	0.013235	-0.035418	-0.022103	-0.124029	0.000000	-0.080316	-0.109604	-0.004563	0.001856	0.000000	0.000000	-0.961854	-1.078344	-0.049108	0.019975	0.000000
284.289000	-0.065987	-1.572216	0.027610	-1.574656	0.026947	-0.013329	0.000000	0.000000	-0.000000	0.000000	0.000000	0.000000	-0.180278	0.554925	-0.027238	-0.038109	-0.031112	-0.120827	0.000000	-0.080290	-0.109671	-0.004581	0.001861	0.000000	0.000000	-0.961540	-1.079009	-0.049304	0.020029	0.000000
284.301000	-0.065987	-1.572204	0.027646	-1.574656	0.026958	-0.013377	0.000000	0.000000	-0.000000	0.000000	0.000000	0.000000	-0.268920	0.558683	0.029515	-0.033311	-0.032019	-0.102005	-0.000000	-0.080442	-0.109757	-0.004574	0.001859	0.000000	-0.000000	-0.963368	-1.079859	-0.049234	0.020007	0.000000
284.311000	-0.065975	-1.572216	0.027610	-1.574656	0.026947	-0.013389	0.000000	0.000000	-0.000000	0.000000	0.000000	0.000000	-0.218205	0.451674	0.011709	-0.050083	-0.018349	-0.117867	0.000000	-0.080357	-0.109653	-0.004563	0.001856	0.000000	0.000000	-0.962343	-1.078834	-0.049109	0.019976	0.000000
284.323000	-0.065975	-1.572263	0.027610	-1.574644	0.026970	-0.013377	0.000000	0.000000	-0.000000	0.000000	0.000000	0.000000	-0.257497	0.458943	0.010673	-0.035326	-0.042880	-0.106855	-0.000000	-0.080402	-0.109808	-0.004574	0.001859	0.000000	-0.000000	-0.962888	-1.080358	-0.049227	0.020008	0.000000
284.333000	-0.065975	-1.572216	0.027610	-1.574656	0.026958	-0.013341	0.000000	0.000000	-0.000000	0.000000	0.000000	0.000000	-0.291876	0.424900	0.000083	-0.026273	-0.046547	-0.116888	-0.000000	-0.080239	-0.109610	-0.004566	0.001857	0.000000	-0.000000	-0.960935	-1.078404	-0.049148	0.019986	0.000000
284.345000	-0.065987	-1.572216	0.027586	-1.574680	0.026970	-0.013365	0.000000	0.000000	-0.000000	0.000000	0.000000	0.000000	-0.198433	0.465533	0.052424	-0.044584	-0.009547	-0.104771	-0.000000	-0.080396	-0.109800	-0.004566	0.001857	0.000000	-0.000000	-0.962808	-1.080278	-0.049147	0.019986	0.000000
284.355000	-0.066011	-1.572204	0.027621	-1.574632	0.026970	-0.013377	0.000000	0.000000	-0.000000	0.000000	0.000000	0.000000	-0.301151	0.559396	0.041039	-0.039497	-0.005666	-0.091260	0.000000	-0.080366	-0.109764	-0.004575	0.001859	0.000000	0.000000	-0.962451	-1.079920	-0.049239	0.020008	0.000000
284.365000	-0.065975	-1.572228	0.027634	-1.574668	0.026935	-0.013365	0.000000	0.000000	-0.000000	0.000000	0.000000	0.000000	-0.191707	0.488007	0.026362	-0.029948	-0.020454	-0.146251	0.000000	-0.080324	-0.109713	-0.004577	0.001860	0.000000	0.000000	-0.961949	-1.079419	-0.049263	0.020018	0.000000
284.375000	-0.065975	-1.572228	0.027621	-1.574692	0.026947	-0.013377	0.000000	0.000000	-0.000000	0.000000	0.000000	0.000000	-0.273565	0.535066	0.014921	-0.036950	-0.038452	-0.113586	-0.000000	-0.080165	-0.109618	-0.004576	0.001860	0.000000	-0.000000	-0.960043	-1.078491	-0.049254	0.020018	0.000000
284.385000	-0.065963	-1.572240	0.027598	-1.574656	0.026970	-0.013353	0.000000	0.000000	-0.000000	0.000000	0.000000	0.000000	-0.251794	0.479780	0.015989	-0.032782	-0.039470	-0.124776	0.000000	-0.080453	-0.109870	-0.004588	0.001863	0.000000	0.000000	-0.963494	-1.080963	-0.049382	0.020050	0.000000
284.397000	-0.065999	-1.572228	0.027634	-1.574692	0.026958	-0.013365	0.000000	0.000000	-0.000000	0.000000	0.000000	0.000000	-0.327115	0.458709	0.007368	-0.029225	-0.019538	-0.113812	-0.000000	-0.080820	-0.109914	-0.004585	0.001862	0.000000	-0.000000	-0.967887	-1.081403	-0.049353	0.020039	0.000000
284.407000	-0.065963	-1.572228	0.027598	-1.574668	0.026958	-0.013365	0.000000	0.000000	-0.000000	0.000000	0.000000	0.000000	-0.218898	0.450998	-0.026919	-0.051349	-0.024367	-0.107109	0.000000	-0.080111	-0.109553	-0.004558	0.001855	0.000000	0.000000	-0.959399	-1.077846	-0.049059	0.019965	0.000000
284.417000	-0.065999	-1.572216	0.027634	-1.574656	0.026982	-0.013377	0.000000	0.000000	-0.000000	0.000000	0.000000	0.000000	-0.211353	0.491042	0.043652	-0.047809	-0.004849	-0.103666	-0.000000	-0.080193	-0.109553	-0.004560	0.001855	0.000000	-0.000000	-0.960378	-1.077847	-0.049079	0.019965	0.000000
284.427000	-0.065975	-1.572240	0.027610	-1.574644	0.026970	-0.013341	0.000000	0.000000	-0.000000	0.000000	0.000000	0.000000	-0.312704	0.576610	0.020995	-0.029780	-0.039599	-0.126579	0.000000	-0.080365	-0.109763	-0.004574	0.001859	0.000000	0.000000	-0.962440	-1.079909	-0.049228	0.020008	0.000000
284.437000	-0.065987	-1.572275	0.027646	-1.574668	0.026958	-0.013365	0.000000	0.000000	-0.000000	0.000000	0.000000	0.000000	-0.200646	0.465050	0.004548	-0.048115	-0.024930	-0.106940	0.000000	-0.080233	-0.109602	-0.004559	0.001855	0.000000	0.000000	-0.960856	-1.078326	-0.049070	0.019965	0.000000
284.449000	-0.065987	-1.572216	0.027646	-1.574656	0.026994	-0.013329	0.000000	0.000000	-0.000000	0.000000	0.000000	0.000000	-0.325732	0.563158	-0.004170	-0.043392	-0.039966	-0.124055	0.000000	-0.080242	-0.109613	-0.004569	0.001858	0.000000	0.000000	-0.960963	-1.078432	-0.049177	0.019997	0.000000
284.459000	-0.065963	-1.572216	0.027610	-1.574692	0.026958	-0.013377	0.000000	0.000000	-0.000000	0.000000	0.000000	0.000000	-0.217797	0.539904	0.016061	-0.063730	-0.016012	-0.100223	0.000000	-0.080359	-0.109655	-0.004565	0.001856	0.000000	0.000000	-0.962364	-1.078855	-0.049130	0.019976	0.000000
284.469000	-0.065987	-1.572192	0.027610	-1.574680	0.026947	-0.013341	0.000000	0.000000	-0.000000	0.000000	0.000000	0.000000	-0.277866	0.512518	0.040088	-0.062425	-0.031954	-0.112554	0.000000	-0.080369	-0.109768	-0.004579	0.001860	0.000000	0.000000	-0.962490	-1.079959	-0.049278	0.020019	0.000000
284.481000	-0.066034	-1.572240	0.027598	-1.574668	0.026970	-0.013341	0.000000	0.000000	-0.000000	0.000000	0.000000	0.000000	-0.111446	0.400169	0.076366	-0.043401	-0.007870	-0.121386	-0.000000	-0.079921	-0.109521	-0.004574	0.001858	0.000000	-0.000000	-0.957124	-1.077528	-0.049229	0.019997	0.000000
284.491000	-0.065987	-1.572251	0.027621	-1.574692	0.026958	-0.013389	0.000000	0.000000	-0.000000	0.000000	0.000000	0.000000	-0.198787	0.598408	0.008517	-0.059402	-0.036440	-0.116240	0.000000	-0.080149	-0.109499	-0.004556	0.001854	0.000000	0.000000	-0.959850	-1.077319	-0.049038	0.019953	0.000000
284.503000	-0.066011	-1.572228	0.027621	-1.574632	0.026970	-0.013365	0.000000	0.000000	-0.000000	0.000000	0.000000	0.000000	-0.114964	0.441819	0.044495	-0.048714	-0.017700	-0.115347	0.000000	-0.080566	-0.109809	-0.004578	0.001860	0.000000	0.000000	-0.964854	-1.080367	-0.049273	0.020018	0.000000
284.513000	-0.065963	-1.572240	0.027621	-1.574656	0.026935	-0.013353	0.000000	0.000000	-0.000000	0.000000	0.000000	0.000000	-0.212252	0.497254	0.060680	-0.038215	-0.021883	-0.117923	0.000000	-0.080779	-0.109865	-0.004582	0.001861	0.000000	0.000000	-0.967399	-1.080915	-0.049316	0.020029	0.000000
284.523000	-0.065999	-1.572204	0.027610	-1.574668	0.026958	-0.013389	0.000000	0.000000	-0.000000	0.000000	0.000000	0.000000	-0.191674	0.446684	0.027153	-0.045886	-0.010989	-0.100816	0.000000	-0.080326	-0.109616	-0.004574	0.001860	0.000000	0.000000	-0.961978	-1.078469	-0.049232	0.020018	0.000000
284.533000	-0.065987	-1.572192	0.027610	-1.574656	0.026947	-0.013329	0.000000	0.000000	-0.000000	0.000000	0.000000	0.000000	-0.126057	0.411829	0.005461	-0.022761	-0.008241	-0.090188	0.000000	-0.080523	-0.109757	-0.004572	0.001858	0.000000	0.000000	-0.964338	-1.079851	-0.049207	0.019997	0.000000
284.543000	-0.065975	-1.572192	0.027634	-1.574680	0.026982	-0.013365	0.000000	0.000000	-0.000000	0.000000	0.000000	0.000000	-0.220030	0.488596	0.045165	-0.039564	-0.019283	-0.117218	-0.000000	-0.080289	-0.109770	-0.004582	0.001861	0.000000	-0.000000	-0.961530	-1.079978	-0.049316	0.020029	0.000000
284.553000	-0.065999	-1.572251	0.027610	-1.574656	0.026994	-0.013353	0.000000	0.000000	-0.000000	0.000000	0.000000	0.000000	-0.207995	0.585298	0.034741	-0.042909	-0.020951	-0.110345	0.000000	-0.080284	-0.109763	-0.004576	0.001860	0.000000	0.000000	-0.961470	-1.079917	-0.049255	0.020018	0.000000
284.565000	-0.065987	-1.572228	0.027586	-1.574704	0.026935	-0.013377	0.000000	0.000000	-0.000000	0.000000	0.000000	0.000000	-0.234401	0.431314	-0.058035	-0.028795	-0.026127	-0.110598	-0.000000	-0.080315	-0.109801	-0.004569	0.001858	0.000000	-0.000000	-0.961840	-1.080287	-0.049175	0.019997	0.000000
284.575000	-0.066011	-1.572228	0.027610	-1.574644	0.027018	-0.013353	0.000000	0.000000	-0.000000	0.000000	0.000000	0.000000	-0.220335	0.527958	0.000905	-0.066446	-0.023699	-0.091954	0.000000	-0.079872	-0.109461	-0.004561	0.001855	0.000000	0.000000	-0.956536	-1.076941	-0.049091	0.019965	0.000000
284.585000	-0.065963	-1.572240	0.027610	-1.574644	0.026958	-0.013377	0.000000	0.000000	-0.000000	0.000000	0.000000	0.000000	-0.273971	0.519902	0.025606	-0.061486	-0.016488	-0.099942	0.000000	-0.080323	-0.109612	-0.004570	0.001857	0.000000	0.000000	-0.961936	-1.078426	-0.049189	0.019986	0.000000
284.595000	-0.066011	-1.572204	0.027573	-1.574692	0.026958	-0.013341	0.000000	0.000000	-0.000000	0.000000	0.000000	0.000000	-0.263911	0.486683	0.007074	-0.009211	-0.004307	-0.106696	-0.000000	-0.080156	-0.109608	-0.004566	0.001857	0.000000	-0.000000	-0.959936	-1.078384	-0.049147	0.019986	0.000000
284.607000	-0.065975	-1.572228	0.027646	-1.574680	0.026947	-0.013389	0.000000	0.000000	-0.000000	0.000000	0.000000	0.000000	-0.122648	0.608818	0.051783	-0.039491	-0.030537	-0.113523	0.000000	-0.080496	-0.109822	-0.004585	0.001862	0.000000	0.000000	-0.964005	-1.080495	-0.049346	0.020040	0.000000
284.617000	-0.065999	-1.572240	0.027598	-1.574680	0.026947	-0.013377	0.000000	0.000000	-0.000000	0.000000	0.000000	0.000000	-0.155377	0.447684	0.025695	-0.058337	-0.024351	-0.104365	0.000000	-0.080162	-0.109615	-0.004573	0.001858	0.000000	0.000000	-0.960007	-1.078455	-0.049218	0.019997	0.000000
284.627000	-0.065999	-1.572240	0.027621	-1.574680	0.026982	-0.013365	0.000000	0.000000	-0.000000	0.000000	0.000000	0.000000	-0.118208	0.479176	0.027372	-0.033170	-0.020134	-0.134424	0.000000	-0.080409	-0.109717	-0.004579	0.001860	0.000000	0.000000	-0.962970	-1.079460	-0.049286	0.020018	0.000000
284.639000	-0.066034	-1.572228	0.027646	-1.574680	0.027007	-0.013341	0.000000	0.000000	-0.000000	0.000000	0.000000	0.000000	-0.140948	0.469623	0.023449	-0.050582	-0.021540	-0.116664	-0.000000	-0.080030	-0.109554	-0.004561	0.001855	0.000000	-0.000000	-0.958432	-1.077858	-0.049090	0.019965	0.000000
284.649000	-0.065987	-1.572179	0.027610	-1.574656	0.026935	-0.013377	0.000000	0.000000	-0.000000	0.000000	0.000000	0.000000	-0.144518	0.410941	-0.001729	-0.051646	-0.027731	-0.141897	-0.000000	-0.080236	-0.109606	-0.004563	0.001856	0.000000	-0.000000	-0.960896	-1.078365	-0.049109	0.019976	0.000000
284.659000	-0.065999	-1.572228	0.027657	-1.574680	0.026982	-0.013377	0.000000	0.000000	-0.000000	0.000000	0.000000	0.000000	-0.154233	0.512395	0.033540	-0.053923	-0.020108	-0.100248	0.000000	-0.080192	-0.109652	-0.004565	0.001857	0.000000	0.000000	-0.960374	-1.078821	-0.049134	0.019985	0.000000
284.669000	-0.065999	-1.572216	0.027598	-1.574644	0.026935	-0.013353	0.000000	0.000000	-0.000000	0.000000	0.000000	0.000000	-0.114353	0.508088	0.005525	-0.077626	-0.028202	-0.111281	0.000000	-0.080482	-0.109805	-0.004569	0.001858	0.000000	0.000000	-0.963837	-1.080328	-0.049178	0.019997	0.000000
284.679000	-0.065975	-1.572204	0.027610	-1.574656	0.026982	-0.013377	0.000000	0.000000	-0.000000	0.000000	0.000000	0.000000	-0.191609	0.497107	0.005688	-0.035160	-0.010767	-0.121175	0.000000	-0.079900	-0.109495	-0.004551	0.001853	0.000000	0.000000	-0.956874	-1.077279	-0.048979	0.019943	0.000000
284.691000	-0.065987	-1.572240	0.027610	-1.574668	0.026970	-0.013353	0.000000	0.000000	-0.000000	0.000000	0.000000	0.000000	-0.164170	0.477855	0.039629	-0.039815	-0.012959	-0.139897	0.000000	-0.080153	-0.109604	-0.004563	0.001856	0.000000	0.000000	-0.959897	-1.078344	-0.049108	0.019975	0.000000
284.701000	-0.065999	-1.572228	0.027610	-1.574656	0.026947	-0.013389	0.000000	0.000000	-0.000000	0.000000	0.000000	0.000000	-0.074475	0.584882	0.031338	-0.045381	-0.013667	-0.118722	-0.000000	-0.080477	-0.109800	-0.004564	0.001857	0.000000	-0.000000	-0.963786	-1.080277	-0.049127	0.019986	0.000000
284.711000	-0.065987	-1.572204	0.027586	-1.574656	0.026982	-0.013365	0.000000	0.000000	-0.000000	0.000000	0.000000	0.000000	-0.144415	0.469056	-0.005026	-0.058502	-0.045816	-0.104691	0.000000	-0.080069	-0.109602	-0.004563	0.001856	0.000000	0.000000	-0.958898	-1.078324	-0.049106	0.019975	0.000000
284.721000	-0.065999	-1.572228	0.027646	-1.574692	0.026923	-0.013389	0.000000	0.000000	-0.000000	0.000000	0.000000	0.000000	-0.084025	0.514634	0.014724	-0.043907	-0.026557	-0.105166	-0.000000	-0.080414	-0.109822	-0.004587	0.001862	0.000000	-0.000000	-0.963027	-1.080497	-0.049366	0.020040	0.000000
284.731000	-0.065975	-1.572228	0.027634	-1.574668	0.026958	-0.013365	0.000000	0.000000	-0.000000	0.000000	0.000000	0.000000	-0.085366	0.525796	0.048226	-0.043717	-0.027344	-0.120840	0.000000	-0.080398	-0.109803	-0.004569	0.001858	0.000000	0.000000	-0.962839	-1.080308	-0.049177	0.019997	0.000000
284.743000	-0.065963	-1.572251	0.027598	-1.574656	0.026958	-0.013389	0.000000	0.000000	-0.000000	0.000000	0.000000	0.000000	-0.081190	0.537109	0.044221	-0.045611	-0.004860	-0.145080	-0.000000	-0.080243	-0.109614	-0.004570	0.001857	0.000000	-0.000000	-0.960978	-1.078447	-0.049191	0.019986	0.000000
284.753000	-0.065999	-1.572228	0.027634	-1.574680	0.026982	-0.013353	0.000000	0.000000	-0.000000	0.000000	0.000000	0.000000	-0.155760	0.427369	-0.002118	-0.054483	-0.003740	-0.115610	0.000000	-0.080288	-0.109769	-0.004581	0.001861	0.000000	0.000000	-0.961520	-1.079967	-0.049305	0.020029	0.000000
284.765000	-0.065987	-1.572240	0.027598	-1.574692	0.026970	-0.013377	0.000000	0.000000	-0.000000	0.000000	0.000000	0.000000	-0.139778	0.517624	0.022903	-0.031995	-0.017243	-0.112411	0.000000	-0.080003	-0.109520	-0.004572	0.001858	0.000000	0.000000	-0.958101	-1.077527	-0.049209	0.019997	0.000000
284.775000	-0.065963	-1.572240	0.027621	-1.574656	0.026958	-0.013353	0.000000	0.000000	-0.000000	0.000000	0.000000	0.000000	-0.139714	0.511526	-0.013567	-0.031540	-0.023997	-0.143386	0.000000	-0.080375	-0.109775	-0.004585	0.001862	0.000000	0.000000	-0.962559	-1.080028	-0.049347	0.020041	0.000000
284.785000	-0.065987	-1.572251	0.027621	-1.574656	0.026970	-0.013365	0.000000	0.000000	-0.000000	0.000000	0.000000	0.000000	-0.116033	0.540586	0.053485	-0.044053	-0.006449	-0.128309	-0.000000	-0.080315	-0.109602	-0.004562	0.001856	0.000000	-0.000000	-0.961843	-1.078334	-0.049097	0.019975	0.000000
284.797000	-0.065963	-1.572240	0.027634	-1.574644	0.026982	-0.013365	0.000000	0.000000	-0.000000	0.000000	0.000000	0.000000	-0.180753	0.453968	-0.005305	-0.054533	-0.023986	-0.116564	0.000000	-0.080237	-0.109707	-0.004567	0.001857	0.000000	0.000000	-0.960914	-1.079362	-0.049150	0.019987	0.000000
284.807000	-0.065999	-1.572228	0.027598	-1.574668	0.026947	-0.013365	0.000000	0.000000	-0.000000	0.000000	0.000000	0.000000	-0.190919	0.540434	0.002276	-0.042811	-0.019782	-0.114028	-0.000000	-0.080156	-0.109608	-0.004566	0.001857	0.000000	-0.000000	-0.959936	-1.078384	-0.049147	0.019986	0.000000
284.817000	-0.065987	-1.572228	0.027610	-1.574680	0.026958	-0.013389	0.000000	0.000000	-0.000000	0.000000	0.000000	0.000000	-0.125906	0.529610	0.009792	-0.057933	-0.031991	-0.131258	-0.000000	-0.079951	-0.109557	-0.004565	0.001857	0.000000	-0.000000	-0.957480	-1.077884	-0.049134	0.019985	0.000000
284.827000	-0.065999	-1.572263	0.027586	-1.574644	0.026935	-0.013365	0.000000	0.000000	-0.000000	0.000000	0.000000	0.000000	-0.350740	0.404056	0.025011	-0.048627	-0.015310	-0.105147	0.000000	-0.080540	-0.109876	-0.004592	0.001864	0.000000	0.000000	-0.964533	-1.081024	-0.049424	0.020062	0.000000
284.837000	-0.065999	-1.572216	0.027610	-1.574668	0.026958	-0.013341	0.000000	0.000024	-0.000000	0.000000	0.000000	0.000000	-0.093309	0.415164	0.000150	-0.035885	-0.022378	-0.107087	0.000000	-0.080118	-0.109561	-0.004566	0.001856	0.000000	0.000000	-0.959481	-1.077928	-0.049141	0.019976	0.000000
284.849000	-0.065951	-1.572240	0.027610	-1.574656	0.026970	-0.013353	0.000000	0.000000	-0.000000	0.000000	0.000000	0.000000	-0.224340	0.511447	0.029978	-0.044164	0.005886	-0.102286	0.000000	-0.080317	-0.109705	-0.004570	0.001858	0.000000	0.000000	-0.961871	-1.079340	-0.049184	0.019996	0.000000
284.859000	-0.065975	-1.572216	0.027621	-1.574644	0.026947	-0.013377	0.000000	0.000000	-0.000000	0.000000	0.000000	0.000000	-0.145615	0.490394	0.049232	-0.063336	-0.035680	-0.110922	0.000000	-0.080326	-0.109716	-0.004580	0.001861	0.000000	0.000000	-0.961980	-1.079449	-0.049293	0.020029	0.000000
284.869000	-0.065987	-1.572228	0.027621	-1.574680	0.026982	-0.013365	0.000000	0.000000	-0.000000	0.000000	0.000000	0.000000	-0.076058	0.523403	0.045185	-0.059939	-0.009115	-0.124669	0.000000	-0.079910	-0.109508	-0.004562	0.001855	0.000000	0.000000	-0.956995	-1.077400	-0.049100	0.019965	0.000000
284.879000	-0.065975	-1.572240	0.027646	-1.574704	0.026982	-0.013353	0.000000	0.000010	-0.000000	0.000000	0.000000	0.000000	-0.155568	0.464368	0.051223	-0.040241	-0.009216	-0.127317	0.000000	-0.080563	-0.109805	-0.004574	0.001860	0.000000	0.000000	-0.964811	-1.080324	-0.049230	0.020018	0.000000
284.891000	-0.065999	-1.572240	0.027610	-1.574716	0.026958	-0.013353	0.000000	0.000000	-0.000000	0.000000	0.000000	0.000000	-0.254123	0.421747	0.045237	-0.038331	-0.011356	-0.115158	0.000000	-0.080492	-0.109718	-0.004578	0.001860	0.000000	0.000000	-0.963958	-1.079470	-0.049277	0.020018	0.000000
284.901000	-0.066011	-1.572216	0.027634	-1.574668	0.026970	-0.013353	0.000000	0.000000	-0.000000	0.000000	0.000000	0.000000	-0.224160	0.403620	0.029385	-0.042861	-0.011899	-0.123119	0.000000	-0.080034	-0.109559	-0.004565	0.001857	0.000000	0.000000	-0.958478	-1.077904	-0.049136	0.019986	0.000000
284.913000	-0.065963	-1.572263	0.027634	-1.574680	0.026947	-0.013365	0.000000	0.000000	-0.000000	0.000000	0.000000	0.000000	-0.231074	0.521644	0.044882	-0.044442	0.000962	-0.125170	-0.000000	-0.080245	-0.109617	-0.004573	0.001859	0.000000	-0.000000	-0.961004	-1.078473	-0.049218	0.020008	0.000000
284.923000	-0.065963	-1.572251	0.027610	-1.574656	0.026994	-0.013353	0.000000	0.000000	-0.000000	0.000000	0.000000	0.000000	-0.177009	0.482472	0.033741	-0.050548	-0.017285	-0.115745	-0.000000	-0.080247	-0.109619	-0.004575	0.001859	0.000000	-0.000000	-0.961026	-1.078495	-0.049239	0.020008	0.000000
284.933000	-0.065951	-1.572251	0.027634	-1.574680	0.026958	-0.013377	0.000000	0.000000	-0.000000	0.000000	0.000000	0.000000	-0.229503	0.488405	-0.007310	-0.045984	-0.025735	-0.128222	0.000000	-0.079873	-0.109462	-0.004562	0.001856	0.000000	0.000000	-0.956545	-1.076949	-0.049100	0.019976	0.000000
284.945000	-0.065975	-1.572216	0.027657	-1.574680	0.026958	-0.013365	0.000000	0.000000	-0.000000	0.000000	0.000000	0.000000	-0.251526	0.459452	0.002913	-0.031137	-0.004696	-0.153010	0.000000	-0.080409	-0.109717	-0.004579	0.001860	0.000000	0.000000	-0.962970	-1.079460	-0.049286	0.020018	0.000000
284.955000	-0.065951	-1.572240	0.027598	-1.574668	0.026982	-0.013377	0.000000	0.000000	-0.000000	0.000000	0.000000	0.000000	-0.308576	0.480508	0.057117	-0.036271	0.005736	-0.123143	-0.000000	-0.079946	-0.109551	-0.004560	0.001855	0.000000	-0.000000	-0.957423	-1.077827	-0.049077	0.019964	0.000000
284.967000	-0.065987	-1.572228	0.027598	-1.574692	0.026935	-0.013353	0.000000	0.000000	-0.000000	0.000000	0.000000	0.000000	-0.228228	0.490483	0.036642	-0.058793	0.004318	-0.132668	-0.000000	-0.079994	-0.109510	-0.004563	0.001856	0.000000	-0.000000	-0.958001	-1.077427	-0.049109	0.019976	0.000000
284.977000	-0.065963	-1.572204	0.027598	-1.574668	0.026982	-0.013353	0.000000	0.000000	-0.000000	0.000000	0.000000	0.000000	-0.190608	0.576378	0.036826	-0.059491	-0.007750	-0.120568	0.000000	-0.080002	-0.109620	-0.004574	0.001859	0.000000	0.000000	-0.958100	-1.078504	-0.049230	0.020009	0.000000
284.989000	-0.065975	-1.572251	0.027634	-1.574656	0.026947	-0.013377	0.000000	0.000000	-0.000000	0.000000	0.000000	0.000000	-0.293639	0.465874	0.025437	-0.036052	-0.028024	-0.123467	-0.000000	-0.080401	-0.109807	-0.004573	0.001859	0.000000	-0.000000	-0.962878	-1.080347	-0.049216	0.020008	0.000000
284.999000	-0.065975	-1.572228	0.027610	-1.574656	0.026970	-0.013377	0.000000	0.000000	-0.000000	0.000000	0.000000	0.000000	-0.209987	0.470468	0.036555	-0.028791	-0.018779	-0.135372	0.000000	-0.080195	-0.109655	-0.004568	0.001857	0.000000	0.000000	-0.960406	-1.078853	-0.049167	0.019986	0.000000
285.011000	-0.066011	-1.572251	0.027610	-1.574680	0.026994	-0.013365	0.000000	0.000000	-0.000000	0.000000	0.000000	0.000000	-0.333716	0.491326	0.012984	-0.053953	-0.004806	-0.121334	0.000000	-0.080532	-0.109867	-0.004584	0.001862	0.000000	0.000000	-0.964443	-1.080933	-0.049334	0.020040	0.000000
285.021000	-0.066011	-1.572240	0.027634	-1.574680	0.026982	-0.013353	0.000000	0.000000	-0.000000	0.000000	0.000000	0.000000	-0.249058	0.532582	0.036908	-0.041404	-0.024109	-0.113570	-0.000000	-0.080413	-0.109821	-0.004586	0.001862	0.000000	-0.000000	-0.963017	-1.080486	-0.049355	0.020040	0.000000
285.031000	-0.066011	-1.572228	0.027646	-1.574692	0.026994	-0.013377	0.000000	0.000000	-0.000000	0.000000	0.000000	0.000000	-0.214228	0.489633	0.027817	-0.035810	0.009261	-0.146075	-0.000000	-0.080199	-0.109660	-0.004572	0.001859	0.000000	-0.000000	-0.960452	-1.078900	-0.049213	0.020007	0.000000
285.043000	-0.065975	-1.572240	0.027646	-1.574668	0.026970	-0.013389	0.000000	0.000000	-0.000000	0.000000	0.000000	0.000000	-0.212750	0.477167	0.018725	-0.051844	-0.034310	-0.112446	0.000000	-0.080443	-0.109759	-0.004575	0.001859	0.000000	0.000000	-0.963379	-1.079869	-0.049245	0.020007	0.000000
285.053000	-0.065999	-1.572228	0.027610	-1.574656	0.026970	-0.013389	0.000000	0.000000	-0.000000	0.000000	0.000000	0.000000	-0.157810	0.530993	0.033139	-0.034856	-0.005395	-0.112252	-0.000000	-0.080162	-0.109616	-0.004574	0.001859	0.000000	-0.000000	-0.960016	-1.078464	-0.049227	0.020008	0.000000
285.065000	-0.066011	-1.572204	0.027621	-1.574680	0.026958	-0.013365	0.000000	0.000000	-0.000000	0.000000	0.000000	0.000000	-0.185879	0.491040	-0.029820	-0.043173	-0.004668	-0.131180	0.000000	-0.080072	-0.109605	-0.004566	0.001857	0.000000	0.000000	-0.958937	-1.078363	-0.049145	0.019985	0.000000
285.075000	-0.065999	-1.572228	0.027598	-1.574656	0.026970	-0.013365	0.000000	0.000000	-0.000000	0.000000	0.000000	0.000000	-0.193855	0.430799	0.021368	-0.024938	-0.012955	-0.139314	-0.000000	-0.080027	-0.109451	-0.004555	0.001854	0.000000	-0.000000	-0.958392	-1.076839	-0.049028	0.019953	0.000000
285.087000	-0.065975	-1.572251	0.027634	-1.574656	0.026994	-0.013377	0.000000	0.000000	-0.000000	0.000000	0.000000	0.000000	-0.251893	0.450403	0.049618	-0.042621	-0.021252	-0.128263	-0.000000	-0.080280	-0.109659	-0.004570	0.001859	0.000000	-0.000000	-0.961419	-1.078888	-0.049182	0.020007	0.000000
285.097000	-0.065987	-1.572251	0.027646	-1.574668	0.026970	-0.013365	0.000000	0.000000	-0.000000	0.000000	0.000000	0.000000	-0.182377	0.616844	0.063247	-0.063012	-0.014310	-0.127063	-0.000000	-0.079998	-0.109514	-0.004567	0.001857	0.000000	-0.000000	-0.958042	-1.077468	-0.049150	0.019987	0.000000
285.109000	-0.066022	-1.572228	0.027621	-1.574668	0.026970	-0.013389	0.000000	0.000000	-0.000000	0.000000	0.000000	0.000000	-0.194108	0.476976	0.023209	-0.052381	-0.000576	-0.101948	0.000000	-0.080440	-0.109755	-0.004572	0.001858	0.000000	0.000000	-0.963340	-1.079830	-0.049206	0.019996	0.000000
285.119000	-0.065987	-1.572216	0.027598	-1.574656	0.026947	-0.013365	0.000000	0.000000	-0.000000	0.000000	0.000000	0.000000	-0.174047	0.489226	0.038677	-0.031380	-0.018508	-0.125167	0.000000	-0.080321	-0.109709	-0.004573	0.001859	0.000000	0.000000	-0.961910	-1.079379	-0.049224	0.020007	0.000000
285.129000	-0.066011	-1.572240	0.027621	-1.574680	0.026947	-0.013365	0.000000	0.000000	-0.000000	0.000000	0.000000	0.000000	-0.274200	0.523310	0.052375	-0.057029	-0.008354	-0.126843	0.000000	-0.080032	-0.109556	-0.004563	0.001856	0.000000	0.000000	-0.958450	-1.077876	-0.049108	0.019975	0.000000
285.141000	-0.065975	-1.572216	0.027646	-1.574680	0.026970	-0.013377	0.000000	0.000000	-0.000000	0.000000	0.000000	0.000000	-0.262818	0.535854	0.053892	-0.035189	-0.011151	-0.126628	-0.000000	-0.080531	-0.109765	-0.004580	0.001861	0.000000	-0.000000	-0.964424	-1.079936	-0.049293	0.020029	0.000000
285.151000	-0.065987	-1.572240	0.027634	-1.574668	0.026958	-0.013365	0.000000	0.000000	-0.000000	0.000000	0.000000	0.000000	-0.140608	0.426932	0.022345	-0.028630	-0.012203	-0.143941	0.000000	-0.080243	-0.109714	-0.004573	0.001859	0.000000	0.000000	-0.960982	-1.079430	-0.049218	0.020008	0.000000
285.163000	-0.065999	-1.572228	0.027610	-1.574692	0.026947	-0.013353	0.000000	0.000000	-0.000000	0.000000	0.000000	0.000000	-0.170181	0.487293	-0.008787	-0.041219	-0.027571	-0.118980	0.000000	-0.080153	-0.109605	-0.004564	0.001856	0.000000	0.000000	-0.959908	-1.078355	-0.049118	0.019975	0.000000
285.173000	-0.065975	-1.572251	0.027610	-1.574692	0.026970	-0.013400	0.000000	0.000000	-0.000000	0.000000	0.000000	0.000000	-0.214493	0.435940	0.040796	-0.037407	-0.005929	-0.107864	0.000000	-0.080705	-0.109775	-0.004587	0.001862	0.000000	0.000000	-0.966513	-1.080029	-0.049367	0.020040	0.000000
285.185000	-0.065939	-1.572251	0.027586	-1.574692	0.026935	-0.013341	0.000000	0.000000	-0.000000	0.000000	0.000000	0.000000	-0.188768	0.493498	0.069405	-0.036715	-0.019725	-0.090356	0.000000	-0.079781	-0.109450	-0.004553	0.001853	0.000000	0.000000	-0.955449	-1.076831	-0.049001	0.019943	0.000000
285.195000	-0.065975	-1.572216	0.027586	-1.574656	0.026935	-0.013353	0.000000	0.000000	-0.000000	0.000000	0.000000	0.000000	-0.241525	0.457241	0.067833	-0.032847	-0.018048	-0.122452	-0.000000	-0.080490	-0.109816	-0.004579	0.001861	0.000000	-0.000000	-0.963944	-1.080435	-0.049285	0.020030	0.000000
285.207000	-0.065975	-1.572240	0.027646	-1.574668	0.026970	-0.013329	0.000000	0.000000	-0.000000	0.000000	0.000000	0.000000	-0.170080	0.481899	0.040940	-0.050770	-0.002438	-0.150669	0.000000	-0.079909	-0.109506	-0.004561	0.001855	0.000000	0.000000	-0.956985	-1.077389	-0.049090	0.019965	0.000000
285.217000	-0.065975	-1.572251	0.027621	-1.574680	0.026970	-0.013377	0.000000	0.000000	-0.000000	0.000000	0.000000	0.000000	-0.086321	0.601722	0.020207	-0.046831	-0.008755	-0.125374	0.000000	-0.080392	-0.109697	-0.004561	0.001856	0.000000	0.000000	-0.962770	-1.079261	-0.049086	0.019975	0.000000
285.229000	-0.065999	-1.572240	0.027598	-1.574668	0.026970	-0.013329	0.000000	0.000000	-0.000000	0.000000	0.000000	0.000000	-0.165194	0.469828	0.018189	-0.039098	-0.006330	-0.131502	0.000000	-0.080147	-0.109597	-0.004557	0.001855	0.000000	0.000000	-0.959836	-1.078284	-0.049047	0.019965	0.000000
285.239000	-0.065987	-1.572179	0.027634	-1.574680	0.026958	-0.013365	0.000000	0.000000	-0.000000	0.000000	0.000000	0.000000	-0.279650	0.594482	0.058180	-0.026936	0.001125	-0.107171	-0.000000	-0.080119	-0.109662	-0.004569	0.001858	0.000000	-0.000000	-0.959496	-1.078922	-0.049178	0.019997	0.000000
285.249000	-0.065999	-1.572240	0.027621	-1.574680	0.026982	-0.013389	0.000000	0.000000	-0.000000	0.000000	0.000000	0.000000	-0.171578	0.514445	0.070896	-0.052276	0.004263	-0.108551	0.000000	-0.080242	-0.109712	-0.004571	0.001858	0.000000	0.000000	-0.960964	-1.079412	-0.049200	0.019997	0.000000
285.261000	-0.065987	-1.572228	0.027621	-1.574644	0.026958	-0.013353	0.000000	0.000000	-0.000000	0.000000	0.000000	0.000000	-0.232111	0.503759	0.026157	-0.043367	-0.004953	-0.130178	0.000000	-0.080192	-0.109652	-0.004565	0.001857	0.000000	0.000000	-0.960374	-1.078821	-0.049134	0.019985	0.000000
285.271000	-0.065987	-1.572228	0.027586	-1.574692	0.026970	-0.013377	0.000000	0.000000	-0.000000	0.000000	0.000000	0.000000	-0.263721	0.515386	-0.007270	-0.065449	-0.015634	-0.127434	0.000000	-0.080072	-0.109605	-0.004566	0.001857	0.000000	0.000000	-0.958937	-1.078363	-0.049145	0.019985	0.000000
285.283000	-0.065999	-1.572204	0.027598	-1.574680	0.026947	-0.013389	0.000000	0.000000	-0.000000	0.000000	0.000000	0.000000	-0.174378	0.529685	0.046535	-0.035483	0.010209	-0.124289	0.000000	-0.080277	-0.109755	-0.004569	0.001858	0.000000	0.000000	-0.961391	-1.079839	-0.049177	0.019997	0.000000
285.293000	-0.065987	-1.572251	0.027634	-1.574680	0.026994	-0.013365	0.000000	0.000000	-0.000000	0.000000	0.000000	0.000000	-0.207636	0.438575	-0.004923	-0.045055	0.001323	-0.126251	0.000000	-0.080159	-0.109612	-0.004570	0.001858	0.000000	0.000000	-0.959975	-1.078423	-0.049186	0.019997	0.000000
285.305000	-0.065975	-1.572251	0.027610	-1.574692	0.027007	-0.013365	0.000000	0.000000	-0.000000	0.000000	0.000000	0.000000	-0.107322	0.469154	-0.004195	-0.031593	0.004536	-0.095241	-0.000000	-0.080501	-0.109829	-0.004591	0.001863	0.000000	-0.000000	-0.964067	-1.080558	-0.049408	0.020051	0.000000
285.315000	-0.065999	-1.572263	0.027646	-1.574668	0.027007	-0.013329	0.000000	0.000000	-0.000000	0.000000	0.000000	0.000000	-0.089357	0.417545	0.024972	-0.019922	-0.014389	-0.112272	-0.000000	-0.080149	-0.109599	-0.004558	0.001854	0.000000	-0.000000	-0.959851	-1.078298	-0.049061	0.019954	0.000000
285.327000	-0.065987	-1.572240	0.027598	-1.574668	0.026982	-0.013389	0.000000	0.000000	-0.000000	0.000000	0.000000	0.000000	-0.109889	0.470483	0.027545	-0.035478	-0.029019	-0.102639	0.000000	-0.079995	-0.109511	-0.004564	0.001856	0.000000	0.000000	-0.958012	-1.077438	-0.049120	0.019976	0.000000
285.337000	-0.065975	-1.572228	0.027621	-1.574656	0.026982	-0.013365	0.000000	0.000000	-0.000000	0.000000	0.000000	0.000000	-0.144152	0.511675	0.037257	-0.056151	-0.001904	-0.125210	0.000000	-0.080067	-0.109599	-0.004560	0.001855	0.000000	0.000000	-0.958870	-1.078296	-0.049077	0.019964	0.000000
285.347000	-0.065975	-1.572216	0.027634	-1.574680	0.026994	-0.013389	0.000000	0.000000	-0.000000	0.000000	0.000000	0.000000	-0.150817	0.535083	0.006411	-0.045723	-0.025388	-0.125470	-0.000000	-0.080122	-0.109666	-0.004573	0.001859	0.000000	-0.000000	-0.959535	-1.078961	-0.049218	0.020008	0.000000
285.359000	-0.065975	-1.572251	0.027586	-1.574704	0.026982	-0.013353	0.000000	0.000000	-0.000000	0.000000	0.000000	0.000000	-0.150864	0.505812	0.051104	-0.057664	-0.024721	-0.149230	0.000000	-0.080398	-0.109704	-0.004567	0.001857	0.000000	0.000000	-0.962841	-1.079332	-0.049157	0.019986	0.000000
285.369000	-0.065999	-1.572204	0.027610	-1.574680	0.026982	-0.013341	0.000000	0.000000	-0.000000	0.000000	0.000000	0.000000	-0.235537	0.519333	0.022289	-0.009776	-0.003312	-0.111248	-0.000000	-0.080532	-0.109768	-0.004582	0.001861	0.000000	-0.000000	-0.964445	-1.079958	-0.049314	0.020029	0.000000
285.381000	-0.065975	-1.572216	0.027610	-1.574668	0.026982	-0.013377	0.000000	0.000000	-0.000000	0.000000	0.000000	0.000000	-0.378106	0.466486	0.023135	-0.033011	-0.009102	-0.121974	0.000000	-0.080359	-0.109756	-0.004568	0.001857	0.000000	0.000000	-0.962372	-1.079841	-0.049161	0.019987	0.000000
285.391000	-0.065987	-1.572216	0.027610	-1.574656	0.026982	-0.013353	0.000000	0.000000	-0.000000	0.000000	0.000000	0.000000	-0.151389	0.525483	-0.003321	-0.031911	-0.016414	-0.113919	0.000000	-0.080308	-0.109593	-0.004553	0.001854	0.000000	0.000000	-0.961754	-1.078245	-0.049008	0.019954	0.000000
285.401000	-0.065987	-1.572204	0.027598	-1.574668	0.026982	-0.013365	0.000000	0.000000	-0.000000	0.000000	0.000000	0.000000	-0.153608	0.588295	0.079292	-0.035360	-0.013153	-0.105042	0.000000	-0.080406	-0.109714	-0.004576	0.001860	0.000000	0.000000	-0.962937	-1.079428	-0.049254	0.020018	0.000000
285.413000	-0.065999	-1.572204	0.027657	-1.574656	0.026994	-0.013365	0.000000	0.000000	-0.000000	0.000000	0.000000	0.000000	-0.143976	0.469597	-0.017109	-0.026716	-0.010452	-0.109145	0.000000	-0.079898	-0.109492	-0.004548	0.001852	0.000000	0.000000	-0.956846	-1.077250	-0.048951	0.019933	0.000000
285.423000	-0.065975	-1.572240	0.027610	-1.574668	0.026970	-0.013353	0.000000	0.000000	-0.000000	0.000000	0.000000	0.000000	-0.059280	0.430373	-0.019856	-0.035614	-0.028097	-0.114558	0.000000	-0.080451	-0.109868	-0.004586	0.001862	0.000000	0.000000	-0.963476	-1.080945	-0.049364	0.020039	0.000000
285.433000	-0.066011	-1.572228	0.027646	-1.574668	0.026970	-0.013377	0.000000	0.000000	-0.000000	0.000000	0.000000	0.000000	-0.217500	0.481646	0.026891	-0.045899	-0.029070	-0.124700	-0.000000	-0.080162	-0.109616	-0.004574	0.001859	0.000000	-0.000000	-0.960016	-1.078464	-0.049227	0.020008	0.000000
285.445000	-0.065975	-1.572240	0.027621	-1.574656	0.026970	-0.013389	0.000000	0.000000	-0.000000	0.000000	0.000000	0.000000	-0.187380	0.407620	0.026960	-0.036378	-0.034174	-0.135261	-0.000000	-0.080144	-0.109494	-0.004552	0.001853	0.000000	-0.000000	-0.959800	-1.077269	-0.048988	0.019943	0.000000
285.455000	-0.065963	-1.572300	0.027598	-1.574656	0.026970	-0.013400	0.000000	0.000000	-0.000000	0.000000	0.000000	0.000000	-0.182353	0.540052	0.039431	-0.052178	-0.012076	-0.106815	0.000000	-0.080365	-0.109763	-0.004574	0.001859	0.000000	0.000000	-0.962440	-1.079909	-0.049228	0.020008	0.000000
285.465000	-0.066011	-1.572240	0.027621	-1.574668	0.026982	-0.013365	0.000000	0.000000	-0.000000	0.000000	0.000000	0.000000	-0.137671	0.449363	0.015977	-0.013176	-0.012402	-0.117035	0.000000	-0.080278	-0.109657	-0.004568	0.001858	0.000000	0.000000	-0.961401	-1.078870	-0.049165	0.019997	0.000000
285.475000	-0.065987	-1.572228	0.027573	-1.574644	0.026970	-0.013389	0.000000	0.000000	-0.000000	0.000000	0.000000	0.000000	-0.245095	0.582506	0.021583	-0.045708	-0.021282	-0.136417	0.000000	-0.080313	-0.109600	-0.004559	0.001855	0.000000	0.000000	-0.961815	-1.078305	-0.049068	0.019965	0.000000
285.485000	-0.065999	-1.572251	0.027634	-1.574704	0.026982	-0.013377	0.000000	0.000000	-0.000000	0.000000	0.000000	0.000000	-0.227618	0.447321	-0.007280	-0.045818	-0.022291	-0.119588	-0.000000	-0.080231	-0.109599	-0.004557	0.001855	0.000000	-0.000000	-0.960835	-1.078304	-0.049049	0.019965	0.000000
285.495000	-0.066011	-1.572240	0.027634	-1.574704	0.026958	-0.013365	0.000000	0.000000	-0.000000	0.000000	0.000000	0.000000	-0.177148	0.542506	-0.001366	-0.020281	-0.043892	-0.117668	0.000000	-0.080290	-0.109671	-0.004581	0.001861	0.000000	0.000000	-0.961540	-1.079009	-0.049304	0.020029	0.000000
285.507000	-0.066011	-1.572240	0.027634	-1.574680	0.026982	-0.013341	0.000000	0.000000	-0.000000	0.000000	0.000000	0.000000	-0.228357	0.483273	0.037289	-0.055883	-0.010583	-0.114963	-0.000000	-0.080200	-0.109661	-0.004573	0.001859	0.000000	-0.000000	-0.960463	-1.078911	-0.049224	0.020007	0.000000
285.517000	-0.066022	-1.572240	0.027634	-1.574680	0.027007	-0.013365	0.000000	0.000000	-0.000000	0.000000	0.000000	0.000000	-0.183889	0.486858	0.022852	-0.025292	-0.009807	-0.122132	-0.000000	-0.079904	-0.109400	-0.004553	0.001853	0.000000	-0.000000	-0.956916	-1.076342	-0.048999	0.019943	0.000000
285.527000	-0.065975	-1.572216	0.027634	-1.574716	0.026982	-0.013365	0.000000	0.000000	-0.000000	0.000000	0.000000	0.000000	-0.171669	0.563857	0.044089	-0.020989	-0.000759	-0.108512	0.000000	-0.080694	-0.109865	-0.004585	0.001862	0.000000	0.000000	-0.966380	-1.080914	-0.049352	0.020039	0.000000
285.537000	-0.065975	-1.572240	0.027621	-1.574668	0.026947	-0.013353	0.000000	0.000000	-0.000000	0.000000	0.000000	0.000000	-0.163079	0.486927	0.003416	-0.085265	-0.014120	-0.111500	-0.000000	-0.080248	-0.109620	-0.004576	0.001859	0.000000	-0.000000	-0.961036	-1.078505	-0.049250	0.020008	0.000000
285.547000	-0.065975	-1.572263	0.027634	-1.574692	0.026970	-0.013365	0.000000	0.000000	-0.000000	0.000000	0.000000	0.000000	-0.190432	0.556894	0.054049	-0.021274	-0.038016	-0.110578	-0.000000	-0.080189	-0.109549	-0.004556	0.001854	0.000000	-0.000000	-0.960339	-1.077808	-0.049040	0.019954	0.000000
285.557000	-0.066011	-1.572216	0.027634	-1.574644	0.026994	-0.013365	0.000000	0.000000	-0.000000	0.000000	0.000000	0.000000	-0.156240	0.560070	0.000008	-0.038369	-0.001251	-0.106240	-0.000000	-0.080493	-0.109819	-0.004582	0.001861	0.000000	-0.000000	-0.963976	-1.080467	-0.049317	0.020030	0.000000
285.569000	-0.065975	-1.572228	0.027598	-1.574680	0.026982	-0.013329	0.000000	0.000000	-0.000000	0.000000	0.000000	0.000000	-0.176899	0.543524	0.062757	-0.020029	-0.019874	-0.116336	0.000000	-0.080117	-0.109659	-0.004567	0.001857	0.000000	0.000000	-0.959467	-1.078893	-0.049150	0.019987	0.000000
285.579000	-0.065987	-1.572263	0.027621	-1.574680	0.026958	-0.013341	0.000000	0.000000	-0.000000	0.000000	0.000000	0.000000	-0.207089	0.463547	0.011437	-0.033891	0.009597	-0.097697	0.000000	-0.080196	-0.109656	-0.004569	0.001857	0.000000	0.000000	-0.960417	-1.078864	-0.049177	0.019986	0.000000
285.589000	-0.065999	-1.572228	0.027598	-1.574656	0.026982	-0.013341	0.000000	0.000000	-0.000000	0.000000	0.000000	0.000000	-0.249640	0.469841	-0.017503	-0.035007	-0.031710	-0.110313	0.000000	-0.080492	-0.109718	-0.004578	0.001860	0.000000	0.000000	-0.963958	-1.079470	-0.049277	0.020018	0.000000
285.599000	-0.065987	-1.572251	0.027610	-1.574656	0.026970	-0.013353	0.000000	0.000000	-0.000000	0.000000	0.000000	0.000000	-0.297334	0.590308	0.037306	-0.056703	-0.027229	-0.091893	0.000000	-0.080330	-0.109721	-0.004584	0.001862	0.000000	0.000000	-0.962028	-1.079497	-0.049341	0.020039	0.000000
285.611000	-0.065963	-1.572240	0.027598	-1.574644	0.026982	-0.013353	0.000000	0.000000	-0.000000	0.000000	0.000000	0.000000	-0.179691	0.405041	0.051105	-0.020466	0.001406	-0.126128	0.000000	-0.080321	-0.109709	-0.004573	0.001859	0.000000	0.000000	-0.961910	-1.079379	-0.049224	0.020007	0.000000
285.621000	-0.065987	-1.572216	0.027610	-1.574632	0.026970	-0.013365	0.000000	0.000000	-0.000000	0.000000	0.000000	0.000000	-0.091527	0.437686	0.020100	-0.040846	-0.028300	-0.106071	-0.000000	-0.080442	-0.109757	-0.004574	0.001859	0.000000	-0.000000	-0.963368	-1.079859	-0.049234	0.020007	0.000000
285.633000	-0.065987	-1.572228	0.027621	-1.574680	0.026947	-0.013353	0.000000	0.000000	-0.000000	0.000000	0.000000	0.000000	-0.170173	0.537875	0.040452	-0.024314	-0.001865	-0.092217	-0.000000	-0.080525	-0.109758	-0.004574	0.001859	0.000000	-0.000000	-0.964356	-1.079868	-0.049225	0.020007	0.000000
285.643000	-0.065999	-1.572240	0.027634	-1.574692	0.026947	-0.013389	0.000000	0.000000	-0.000000	0.000000	0.000000	0.000000	-0.218425	0.444654	-0.007461	-0.042167	-0.025364	-0.109890	0.000000	-0.080062	-0.109592	-0.004554	0.001854	0.000000	0.000000	-0.958809	-1.078235	-0.049017	0.019953	0.000000
285.655000	-0.065999	-1.572240	0.027621	-1.574656	0.026958	-0.013353	0.000000	0.000000	-0.000000	0.000000	0.000000	0.000000	-0.259428	0.494780	0.021547	-0.038306	0.022372	-0.115374	0.000000	-0.080362	-0.109660	-0.004569	0.001858	0.000000	0.000000	-0.962411	-1.078901	-0.049177	0.019997	0.000000
285.665000	-0.065987	-1.572216	0.027610	-1.574692	0.026947	-0.013377	0.000000	0.000000	-0.000000	0.000000	0.000000	0.000000	-0.334366	0.482787	0.020318	0.004807	-0.023526	-0.100892	0.000000	-0.080072	-0.109605	-0.004566	0.001857	0.000000	0.000000	-0.958937	-1.078363	-0.049145	0.019985	0.000000
285.675000	-0.065963	-1.572228	0.027621	-1.574668	0.027007	-0.013341	0.000000	0.000000	-0.000000	0.000000	0.000000	0.000000	-0.292488	0.542513	-0.015447	-0.006341	-0.031200	-0.112163	-0.000000	-0.080453	-0.109771	-0.004586	0.001862	0.000000	-0.000000	-0.963498	-1.079989	-0.049364	0.020039	0.000000
285.687000	-0.066011	-1.572204	0.027610	-1.574632	0.026970	-0.013341	0.000000	0.000000	-0.000000	0.000000	0.000000	0.000000	-0.250963	0.482578	0.020569	-0.032169	-0.007070	-0.145805	-0.000000	-0.080156	-0.109608	-0.004566	0.001857	0.000000	-0.000000	-0.959936	-1.078384	-0.049147	0.019986	0.000000
285.697000	-0.065987	-1.572216	0.027610	-1.574668	0.026970	-0.013389	0.000000	0.000000	-0.000000	0.000000	0.000000	0.000000	-0.187274	0.494790	0.002606	-0.013822	-0.005792	-0.104107	-0.000000	-0.080112	-0.109653	-0.004561	0.001856	0.000000	-0.000000	-0.959407	-1.078832	-0.049089	0.019976	0.000000
285.707000	-0.065963	-1.572251	0.027621	-1.574704	0.026970	-0.013389	0.000000	0.000000	-0.000000	0.000000	0.000000	0.000000	-0.281816	0.470249	0.034125	-0.026874	-0.022668	-0.125596	0.000000	-0.080364	-0.109762	-0.004573	0.001859	0.000000	0.000000	-0.962429	-1.079898	-0.049218	0.020008	0.000000
285.717000	-0.065963	-1.572228	0.027621	-1.574668	0.026958	-0.013365	0.000000	0.000000	-0.000000	0.000000	0.000000	0.000000	-0.218162	0.487521	0.037977	-0.011573	-0.006658	-0.092522	-0.000000	-0.080450	-0.109867	-0.004585	0.001862	0.000000	-0.000000	-0.963465	-1.080934	-0.049353	0.020039	0.000000
285.727000	-0.066011	-1.572228	0.027634	-1.574656	0.026947	-0.013365	0.000000	0.000000	-0.000000	0.000000	0.000000	0.000000	-0.309914	0.537916	0.023843	-0.029082	0.013401	-0.128556	0.000000	-0.080153	-0.109605	-0.004564	0.001856	0.000000	0.000000	-0.959908	-1.078355	-0.049118	0.019975	0.000000
285.739000	-0.065987	-1.572240	0.027621	-1.574716	0.026982	-0.013353	0.000000	0.000000	-0.000000	0.000000	0.000000	0.000000	-0.284859	0.529309	-0.021854	-0.057466	-0.010068	-0.131260	0.000000	-0.080233	-0.109602	-0.004559	0.001855	0.000000	0.000000	-0.960856	-1.078326	-0.049070	0.019965	0.000000
285.749000	-0.065963	-1.572228	0.027610	-1.574644	0.026958	-0.013389	0.000000	0.000000	-0.000000	0.000000	0.000000	0.000000	-0.328977	0.455492	0.002608	-0.051591	-0.018437	-0.133244	-0.000000	-0.079937	-0.109540	-0.004550	0.001852	0.000000	-0.000000	-0.957314	-1.077718	-0.048969	0.019932	0.000000
285.759000	-0.065999	-1.572216	0.027634	-1.574668	0.026958	-0.013341	0.000000	0.000000	-0.000000	0.000000	0.000000	0.000000	-0.291803	0.435150	-0.015790	-0.031397	-0.011742	-0.119963	0.000000	-0.080572	-0.109815	-0.004584	0.001861	0.000000	0.000000	-0.964915	-1.080427	-0.049334	0.020028	0.000000
285.769000	-0.065975	-1.572251	0.027610	-1.574692	0.026970	-0.013365	0.000000	0.000000	-0.000000	0.000000	0.000000	0.000000	-0.266514	0.565606	0.031037	-0.044696	-0.001032	-0.115976	0.000000	-0.080361	-0.109658	-0.004567	0.001858	0.000000	0.000000	-0.962389	-1.078879	-0.049155	0.019997	0.000000
285.781000	-0.065987	-1.572216	0.027621	-1.574632	0.026947	-0.013365	0.000000	0.000000	-0.000000	0.000000	0.000000	0.000000	-0.407904	0.533691	-0.006768	-0.058794	-0.014195	-0.117841	0.000000	-0.080114	-0.109557	-0.004562	0.001856	0.000000	0.000000	-0.959438	-1.077885	-0.049098	0.019976	0.000000
285.791000	-0.065999	-1.572216	0.027598	-1.574692	0.026935	-0.013413	0.000000	0.000000	-0.000000	0.000000	0.000000	0.000000	-0.308498	0.459947	0.044543	-0.025514	-0.025688	-0.096147	0.000000	-0.080197	-0.109559	-0.004565	0.001857	0.000000	0.000000	-0.960435	-1.077904	-0.049136	0.019986	0.000000
285.803000	-0.066011	-1.572251	0.027646	-1.574644	0.026958	-0.013353	0.000000	0.000000	-0.000000	0.000000	0.000000	0.000000	-0.419093	0.433642	0.027295	-0.043642	-0.022214	-0.126699	0.000000	-0.080359	-0.109656	-0.004565	0.001857	0.000000	0.000000	-0.962371	-1.078862	-0.049138	0.019986	0.000000
285.813000	-0.065987	-1.572228	0.027621	-1.574692	0.026958	-0.013365	0.000000	0.000000	-0.000000	0.000000	0.000000	0.000000	-0.413391	0.559756	0.034401	-0.038845	-0.013827	-0.117551	0.000000	-0.080571	-0.109815	-0.004583	0.001862	0.000000	0.000000	-0.964912	-1.080424	-0.049331	0.020039	0.000000
285.823000	-0.065987	-1.572240	0.027598	-1.574692	0.026970	-0.013353	0.000000	0.000000	-0.000000	0.000000	0.000000	0.000000	-0.229853	0.458405	-0.025659	-0.046430	-0.005043	-0.112047	-0.000000	-0.080072	-0.109505	-0.004560	0.001855	0.000000	-0.000000	-0.958931	-1.077378	-0.049079	0.019965	0.000000
285.835000	-0.065963	-1.572275	0.027598	-1.574656	0.026982	-0.013389	0.000000	0.000000	-0.000000	0.000000	0.000000	0.000000	-0.230799	0.399406	0.024678	-0.037985	-0.001298	-0.129283	-0.000000	-0.080410	-0.109818	-0.004583	0.001862	0.000000	-0.000000	-0.962985	-1.080454	-0.049323	0.020040	0.000000
285.845000	-0.066011	-1.572228	0.027634	-1.574656	0.026982	-0.013400	0.000000	0.000000	-0.000000	0.000000	0.000000	0.000000	-0.399740	0.463118	-0.009751	-0.065880	0.008651	-0.112919	0.000000	-0.080250	-0.109623	-0.004578	0.001860	0.000000	0.000000	-0.961063	-1.078532	-0.049277	0.020018	0.000000
285.855000	-0.065999	-1.572251	0.027598	-1.574668	0.026994	-0.013365	0.000000	0.000000	-0.000000	0.000000	0.000000	0.000000	-0.199674	0.520618	0.056746	-0.049647	0.001411	-0.088072	0.000000	-0.080279	-0.109658	-0.004569	0.001858	0.000000	0.000000	-0.961412	-1.078881	-0.049175	0.019997	0.000000
285.865000	-0.065963	-1.572240	0.027646	-1.574680	0.027018	-0.013353	0.000000	0.000000	-0.000000	0.000000	0.000000	0.000000	-0.288381	0.477411	-0.022715	-0.015349	-0.002708	-0.116063	0.000000	-0.080493	-0.109819	-0.004582	0.001862	0.000000	0.000000	-0.963972	-1.080463	-0.049313	0.020040	0.000000
285.875000	-0.066022	-1.572228	0.027586	-1.574692	0.026970	-0.013400	0.000000	0.000000	-0.000000	0.000000	0.000000	0.000000	-0.216852	0.490774	0.020096	-0.022610	0.006342	-0.107386	0.000000	-0.080241	-0.109711	-0.004570	0.001858	0.000000	0.000000	-0.960954	-1.079401	-0.049189	0.019997	0.000000
285.885000	-0.065987	-1.572263	0.027646	-1.574668	0.026982	-0.013365	0.000000	0.000000	-0.000000	0.000000	0.000000	0.000000	-0.345150	0.576187	0.027104	-0.033772	-0.014721	-0.124136	0.000000	-0.080402	-0.109708	-0.004571	0.001858	0.000000	0.000000	-0.962880	-1.079371	-0.049197	0.019997	0.000000
285.897000	-0.065999	-1.572204	0.027634	-1.574704	0.026958	-0.013400	0.000000	0.000000	-0.000000	0.000000	0.000000	0.000000	-0.326367	0.554052	0.000921	-0.054987	-0.006763	-0.122525	-0.000000	-0.080247	-0.109619	-0.004575	0.001859	0.000000	-0.000000	-0.961026	-1.078495	-0.049239	0.020008	0.000000
285.907000	-0.066011	-1.572228	0.027634	-1.574632	0.026970	-0.013353	0.000000	0.000000	-0.000000	0.000000	0.000000	0.000000	-0.272867	0.485726	0.032594	-0.043247	-0.022854	-0.133017	0.000000	-0.080442	-0.109658	-0.004569	0.001858	0.000000	0.000000	-0.963369	-1.078881	-0.049175	0.019997	0.000000
285.917000	-0.066011	-1.572228	0.027598	-1.574668	0.026935	-0.013377	0.000000	0.000000	-0.000000	0.000000	0.000000	0.000000	-0.175438	0.467598	-0.019419	-0.054748	-0.007923	-0.109551	0.000000	-0.080287	-0.109667	-0.004577	0.001860	0.000000	0.000000	-0.961503	-1.078972	-0.049266	0.020018	0.000000
285.927000	-0.065987	-1.572216	0.027598	-1.574680	0.026982	-0.013365	0.000000	0.000000	-0.000000	0.000000	0.000000	0.000000	-0.286089	0.491009	0.061488	-0.036716	-0.016920	-0.116519	-0.000000	-0.080110	-0.109453	-0.004555	0.001854	0.000000	-0.000000	-0.959391	-1.076860	-0.049029	0.019954	0.000000
285.939000	-0.065987	-1.572240	0.027621	-1.574692	0.026947	-0.013365	0.000000	0.000000	-0.000000	0.000000	0.000000	0.000000	-0.170410	0.493968	0.007085	-0.056145	-0.000549	-0.100921	0.000000	-0.080454	-0.109772	-0.004587	0.001862	0.000000	0.000000	-0.963509	-1.079999	-0.049375	0.020039	0.000000
285.949000	-0.065999	-1.572216	0.027646	-1.574668	0.026947	-0.013389	0.000000	0.000000	-0.000000	0.000000	0.000000	0.000000	-0.256501	0.511431	0.029006	-0.046367	-0.011474	-0.128875	0.000000	-0.080197	-0.109658	-0.004571	0.001858	0.000000	0.000000	-0.960435	-1.078882	-0.049195	0.019996	0.000000
285.961000	-0.065951	-1.572228	0.027598	-1.574656	0.026958	-0.013341	0.000000	0.000000	-0.000000	0.000000	0.000000	0.000000	-0.298858	0.503340	0.005910	-0.054237	-0.011741	-0.099918	0.000000	-0.080247	-0.109718	-0.004577	0.001859	0.000000	0.000000	-0.961025	-1.079472	-0.049260	0.020008	0.000000
285.971000	-0.065951	-1.572228	0.027634	-1.574668	0.026970	-0.013389	0.000000	0.000000	-0.000000	0.000000	0.000000	0.000000	-0.306592	0.566441	0.049940	-0.051598	-0.017521	-0.135293	0.000000	-0.080075	-0.109609	-0.004569	0.001857	0.000000	0.000000	-0.958970	-1.078395	-0.049177	0.019986	0.000000
285.981000	-0.065963	-1.572240	0.027598	-1.574668	0.026958	-0.013341	0.000000	0.000000	-0.000000	0.000000	0.000000	0.000000	-0.393421	0.415225	0.019164	-0.053424	-0.008511	-0.104550	0.000000	-0.080287	-0.109668	-0.004578	0.001860	0.000000	0.000000	-0.961513	-1.078982	-0.049277	0.020018	0.000000
285.993000	-0.065987	-1.572216	0.027634	-1.574656	0.026958	-0.013389	0.000000	0.000000	-0.000000	0.000000	0.000000	0.000000	-0.271732	0.464848	0.051130	-0.028641	-0.005266	-0.112981	0.000000	-0.080406	-0.109812	-0.004577	0.001860	0.000000	0.000000	-0.962928	-1.080397	-0.049266	0.020018	0.000000
286.003000	-0.065987	-1.572275	0.027657	-1.574680	0.026958	-0.013377	0.000000	0.000000	-0.000000	0.000000	0.000000	0.000000	-0.370540	0.517681	-0.014384	-0.030171	0.006827	-0.099874	0.000000	-0.080436	-0.109750	-0.004568	0.001858	0.000000	0.000000	-0.963297	-1.079788	-0.049163	0.019996	0.000000
286.013000	-0.065975	-1.572228	0.027646	-1.574704	0.026970	-0.013353	0.000000	0.000000	-0.000000	0.000000	0.000000	0.000000	-0.393176	0.446589	0.019140	-0.032568	-0.020168	-0.117953	0.000000	-0.080398	-0.109704	-0.004567	0.001858	0.000000	0.000000	-0.962837	-1.079328	-0.049153	0.019997	0.000000
286.023000	-0.066011	-1.572240	0.027598	-1.574644	0.026970	-0.013365	0.000000	0.000000	-0.000000	0.000000	0.000000	0.000000	-0.338256	0.518098	0.048078	-0.040892	-0.009208	-0.109405	-0.000000	-0.080165	-0.109618	-0.004576	0.001860	0.000000	-0.000000	-0.960043	-1.078491	-0.049254	0.020018	0.000000
286.033000	-0.065999	-1.572216	0.027621	-1.574668	0.026982	-0.013365	0.000000	0.000000	-0.000000	0.000000	0.000000	0.000000	-0.458850	0.467008	0.040050	-0.030598	0.018957	-0.111679	0.000000	-0.080242	-0.109613	-0.004569	0.001858	0.000000	0.000000	-0.960963	-1.078432	-0.049177	0.019997	0.000000
286.043000	-0.066011	-1.572204	0.027598	-1.574656	0.026994	-0.013341	0.000000	0.000000	-0.000000	0.000000	0.000000	0.000000	-0.282149	0.444712	-0.005426	-0.032123	-0.002726	-0.103623	-0.000000	-0.079910	-0.109507	-0.004562	0.001856	0.000000	-0.000000	-0.956992	-1.077396	-0.049097	0.019975	0.000000
286.055000	-0.066011	-1.572251	0.027621	-1.574668	0.026994	-0.013341	0.000000	0.000000	-0.000000	0.000000	0.000000	0.000000	-0.257969	0.452545	0.002008	-0.042819	-0.016501	-0.136027	-0.000000	-0.080043	-0.109570	-0.004576	0.001859	0.000000	-0.000000	-0.958589	-1.078015	-0.049247	0.020007	0.000000
286.065000	-0.065975	-1.572275	0.027586	-1.574704	0.026958	-0.013377	0.000000	0.000000	-0.000000	0.000000	0.000000	0.000000	-0.267154	0.508355	0.020923	-0.011551	-0.004236	-0.117869	0.000000	-0.080270	-0.109647	-0.004559	0.001855	0.000000	0.000000	-0.961305	-1.078774	-0.049068	0.019965	0.000000
286.075000	-0.065975	-1.572204	0.027621	-1.574704	0.026970	-0.013377	0.000000	0.000000	-0.000000	0.000000	0.000000	0.000000	-0.216705	0.463148	0.020298	-0.051973	-0.008202	-0.125356	-0.000000	-0.080525	-0.109759	-0.004574	0.001858	0.000000	-0.000000	-0.964360	-1.079872	-0.049229	0.019997	0.000000
286.087000	-0.065999	-1.572263	0.027634	-1.574680	0.026947	-0.013389	0.000000	0.000000	-0.000000	0.000000	0.000000	0.000000	-0.214474	0.441620	0.008316	-0.026368	0.000714	-0.104009	-0.000000	-0.080310	-0.109696	-0.004562	0.001856	0.000000	-0.000000	-0.961782	-1.079251	-0.049095	0.019975	0.000000
286.097000	-0.066011	-1.572228	0.027670	-1.574668	0.026947	-0.013365	0.000000	0.000000	-0.000000	0.000000	0.000000	0.000000	-0.180140	0.473527	-0.004461	-0.043027	-0.012044	-0.101881	-0.000000	-0.080491	-0.109816	-0.004579	0.001860	0.000000	-0.000000	-0.963948	-1.080438	-0.049289	0.020019	0.000000
286.107000	-0.066034	-1.572263	0.027610	-1.574656	0.026970	-0.013341	0.000000	0.000000	-0.000000	0.000000	0.000000	0.000000	-0.327694	0.432095	-0.022884	-0.013036	0.005015	-0.121206	-0.000000	-0.080280	-0.109659	-0.004570	0.001859	0.000000	-0.000000	-0.961419	-1.078888	-0.049182	0.020007	0.000000
286.117000	-0.065987	-1.572228	0.027610	-1.574656	0.026958	-0.013353	0.000000	0.000000	-0.000000	0.000000	0.000000	0.000000	-0.297067	0.481259	0.020370	-0.032811	-0.003320	-0.107308	-0.000000	-0.080243	-0.109615	-0.004571	0.001858	0.000000	-0.000000	-0.960985	-1.078454	-0.049198	0.019997	0.000000
286.129000	-0.065975	-1.572251	0.027634	-1.574668	0.026947	-0.013377	0.000000	0.000000	-0.000000	0.000000	0.000000	0.000000	-0.391611	0.497581	0.039337	-0.054059	-0.037153	-0.119685	-0.000000	-0.080240	-0.109611	-0.004567	0.001857	0.000000	-0.000000	-0.960946	-1.078415	-0.049159	0.019986	0.000000
286.139000	-0.065999	-1.572216	0.027634	-1.574680	0.026970	-0.013341	0.000000	0.000000	-0.000000	0.000000	0.000000	0.000000	-0.256847	0.539842	0.036166	-0.036335	-0.006954	-0.095471	-0.000000	-0.080497	-0.109824	-0.004587	0.001863	0.000000	-0.000000	-0.964024	-1.080515	-0.049365	0.020051	0.000000
286.149000	-0.065963	-1.572240	0.027621	-1.574692	0.026982	-0.013341	0.000000	0.000000	-0.000000	0.000000	0.000000	0.000000	-0.182178	0.457412	-0.005143	-0.035595	-0.002611	-0.120763	0.000000	-0.080122	-0.109566	-0.004570	0.001858	0.000000	0.000000	-0.959528	-1.077976	-0.049189	0.019997	0.000000
286.159000	-0.065987	-1.572228	0.027610	-1.574644	0.026970	-0.013365	0.000000	0.000000	-0.000000	0.000000	0.000000	0.000000	-0.213780	0.456889	0.065504	-0.030896	-0.020619	-0.100506	0.000000	-0.080106	-0.109547	-0.004553	0.001853	0.000000	0.000000	-0.959342	-1.077789	-0.049002	0.019944	0.000000
286.169000	-0.065975	-1.572228	0.027621	-1.574656	0.026947	-0.013353	0.000000	0.000000	-0.000000	0.000000	0.000000	0.000000	-0.313881	0.447687	0.004791	-0.032930	-0.025593	-0.105896	-0.000000	-0.080320	-0.109708	-0.004572	0.001859	0.000000	-0.000000	-0.961900	-1.079369	-0.049213	0.020007	0.000000
286.181000	-0.065975	-1.572192	0.027598	-1.574656	0.026982	-0.013377	0.000000	0.000000	-0.000000	0.000000	0.000000	0.000000	-0.319180	0.463523	0.046729	-0.024485	-0.008984	-0.117148	-0.000000	-0.080238	-0.109608	-0.004565	0.001856	0.000000	-0.000000	-0.960917	-1.078386	-0.049130	0.019976	0.000000
286.191000	-0.066011	-1.572251	0.027621	-1.574668	0.026970	-0.013353	0.000000	0.000000	-0.000000	0.000000	0.000000	0.000000	-0.253614	0.432182	0.013506	-0.041850	-0.016675	-0.103816	0.000000	-0.080399	-0.109705	-0.004568	0.001857	0.000000	0.000000	-0.962852	-1.079343	-0.049168	0.019986	0.000000
286.201000	-0.066011	-1.572228	0.027621	-1.574680	0.027007	-0.013365	0.000000	0.000000	-0.000000	0.000000	0.000000	0.000000	-0.458162	0.466765	0.000016	-0.022784	-0.012626	-0.104481	-0.000000	-0.080114	-0.109656	-0.004564	0.001856	0.000000	-0.000000	-0.959439	-1.078865	-0.049121	0.019976	0.000000
286.211000	-0.065987	-1.572204	0.027634	-1.574680	0.026970	-0.013389	0.000000	0.000000	-0.000000	0.000000	0.000000	0.000000	-0.347699	0.389420	0.006212	-0.005297	-0.014885	-0.107466	-0.000000	-0.080441	-0.109756	-0.004573	0.001859	0.000000	-0.000000	-0.963357	-1.079848	-0.049224	0.020007	0.000000
286.223000	-0.065963	-1.572240	0.027598	-1.574656	0.026958	-0.013377	0.000000	0.000000	-0.000000	0.000000	0.000000	0.000000	-0.380553	0.511923	0.043732	-0.020238	-0.000097	-0.118004	0.000000	-0.079864	-0.109451	-0.004552	0.001853	0.000000	0.000000	-0.956437	-1.076841	-0.048991	0.019944	0.000000
286.233000	-0.065999	-1.572240	0.027621	-1.574680	0.026994	-0.013353	0.000000	0.000000	-0.000000	0.000000	0.000000	0.000000	-0.365348	0.489783	0.001677	0.010493	-0.012719	-0.110669	-0.000000	-0.079956	-0.109563	-0.004571	0.001858	0.000000	-0.000000	-0.957542	-1.077946	-0.049197	0.019997	0.000000
286.245000	-0.065987	-1.572204	0.027621	-1.574656	0.026958	-0.013341	0.000000	0.000000	-0.000000	0.000000	0.000000	0.000000	-0.259962	0.543321	-0.016134	-0.024641	-0.004024	-0.102043	0.000000	-0.080070	-0.109603	-0.004563	0.001856	0.000000	0.000000	-0.958909	-1.078335	-0.049117	0.019975	0.000000
286.255000	-0.065963	-1.572263	0.027610	-1.574668	0.026958	-0.013400	0.000000	0.000000	-0.000000	0.000000	0.000000	0.000000	-0.241578	0.468257	0.018298	-0.017611	-0.011953	-0.091018	0.000000	-0.080322	-0.109610	-0.004569	0.001858	0.000000	0.000000	-0.961921	-1.078412	-0.049175	0.019997	0.000000
286.267000	-0.065975	-1.572251	0.027621	-1.574692	0.026982	-0.013365	0.000000	0.000000	-0.000000	0.000000	0.000000	0.000000	-0.326255	0.434843	-0.008119	-0.033955	-0.013027	-0.135350	-0.000000	-0.080026	-0.109549	-0.004556	0.001854	0.000000	-0.000000	-0.958382	-1.077808	-0.049040	0.019954	0.000000
286.277000	-0.066034	-1.572216	0.027610	-1.574704	0.026947	-0.013389	0.000000	0.000000	-0.000000	0.000000	0.000000	0.000000	-0.319116	0.434595	0.009322	-0.052682	-0.007862	-0.114285	0.000000	-0.080192	-0.109652	-0.004565	0.001857	0.000000	0.000000	-0.960374	-1.078821	-0.049134	0.019985	0.000000
286.289000	-0.065951	-1.572228	0.027621	-1.574680	0.026958	-0.013365	0.000000	0.000000	-0.000000	0.000000	0.000000	0.000000	-0.287151	0.463607	0.015611	-0.048296	-0.015333	-0.126393	-0.000000	-0.080534	-0.109869	-0.004586	0.001862	0.000000	-0.000000	-0.964464	-1.080955	-0.049355	0.020040	0.000000
286.299000	-0.065987	-1.572240	0.027621	-1.574692	0.026982	-0.013341	0.000000	0.000000	-0.000000	0.000000	0.000000	0.000000	-0.338788	0.550729	0.003652	-0.012144	0.009723	-0.110130	0.000000	-0.080157	-0.109609	-0.004567	0.001857	0.000000	0.000000	-0.959947	-1.078394	-0.049157	0.019986	0.000000
286.311000	-0.066022	-1.572216	0.027598	-1.574680	0.026947	-0.013353	0.000000	0.000000	-0.000000	0.000000	0.000000	0.000000	-0.313258	0.505930	0.002567	-0.023205	-0.009780	-0.114203	-0.000000	-0.080247	-0.109619	-0.004575	0.001859	0.000000	-0.000000	-0.961026	-1.078495	-0.049239	0.020008	0.000000
286.321000	-0.065975	-1.572216	0.027610	-1.574704	0.026982	-0.013365	0.000000	0.000000	-0.000000	0.000000	0.000000	0.000000	-0.261248	0.508646	-0.002691	-0.015568	-0.027272	-0.104896	-0.000000	-0.080487	-0.109811	-0.004575	0.001859	0.000000	-0.000000	-0.963898	-1.080389	-0.049239	0.020008	0.000000
286.331000	-0.065963	-1.572263	0.027646	-1.574656	0.026958	-0.013389	0.000000	0.000000	-0.000000	0.000000	0.000000	0.000000	-0.432193	0.556495	0.041172	-0.024343	0.006030	-0.123115	0.000000	-0.080493	-0.109720	-0.004580	0.001860	0.000000	0.000000	-0.963979	-1.079491	-0.049298	0.020018	0.000000
286.343000	-0.066011	-1.572228	0.027610	-1.574680	0.026958	-0.013341	0.000000	0.000000	-0.000000	0.000000	0.000000	0.000000	-0.291290	0.523510	0.020144	-0.035217	-0.005454	-0.101293	-0.000000	-0.080156	-0.109608	-0.004566	0.001857	0.000000	-0.000000	-0.959936	-1.078384	-0.049147	0.019986	0.000000
286.353000	-0.065963	-1.572228	0.027621	-1.574680	0.026970	-0.013365	0.000000	0.000000	-0.000000	0.000000	0.000000	0.000000	-0.222099	0.500929	0.021926	-0.033060	-0.009622	-0.108009	0.000000	-0.080417	-0.109726	-0.004587	0.001862	0.000000	0.000000	-0.963059	-1.079549	-0.049375	0.020039	0.000000
286.365000	-0.065987	-1.572216	0.027634	-1.574632	0.026982	-0.013389	0.000000	0.000000	-0.000000	0.000000	0.000000	0.000000	-0.382458	0.469590	0.011166	-0.060184	-0.018251	-0.123172	0.000000	-0.080277	-0.109655	-0.004566	0.001857	0.000000	0.000000	-0.961383	-1.078852	-0.049147	0.019986	0.000000
286.375000	-0.065975	-1.572240	0.027610	-1.574632	0.026958	-0.013377	0.000000	0.000000	-0.000000	0.000000	0.000000	0.000000	-0.218657	0.557963	0.027674	-0.032777	-0.001744	-0.103663	0.000000	-0.080269	-0.109646	-0.004558	0.001854	0.000000	0.000000	-0.961296	-1.078765	-0.049060	0.019953	0.000000
286.387000	-0.066011	-1.572228	0.027610	-1.574656	0.026970	-0.013413	0.000000	0.000000	-0.000000	0.000000	0.000000	0.000000	-0.265821	0.522050	0.056804	-0.033918	0.001373	-0.101325	0.000000	-0.080287	-0.109667	-0.004577	0.001860	0.000000	0.000000	-0.961503	-1.078972	-0.049266	0.020018	0.000000
286.397000	-0.065987	-1.572251	0.027621	-1.574692	0.026994	-0.013353	0.000000	0.000000	-0.000000	0.000000	0.000000	0.000000	-0.302730	0.557978	0.022222	-0.021998	0.005218	-0.112662	0.000000	-0.080160	-0.109613	-0.004571	0.001858	0.000000	0.000000	-0.959986	-1.078434	-0.049197	0.019997	0.000000
286.409000	-0.065963	-1.572251	0.027621	-1.574680	0.026970	-0.013377	0.000000	0.000000	-0.000000	0.000000	0.000000	0.000000	-0.272854	0.445068	0.023290	-0.018215	-0.011330	-0.118069	0.000000	-0.080123	-0.109567	-0.004571	0.001858	0.000000	0.000000	-0.959539	-1.077987	-0.049200	0.019997	0.000000
286.419000	-0.065963	-1.572216	0.027610	-1.574668	0.026970	-0.013365	0.000000	0.000000	-0.000000	0.000000	0.000000	0.000000	-0.370303	0.506280	-0.001568	-0.014002	-0.000105	-0.114524	0.000000	-0.080574	-0.109818	-0.004586	0.001862	0.000000	0.000000	-0.964944	-1.080456	-0.049363	0.020039	0.000000
286.429000	-0.066022	-1.572216	0.027598	-1.574680	0.026958	-0.013377	0.000000	0.000000	-0.000000	0.000000	0.000000	0.000000	-0.399928	0.383368	0.001554	-0.037648	-0.004270	-0.095715	0.000000	-0.080121	-0.109565	-0.004569	0.001858	0.000000	0.000000	-0.959518	-1.077965	-0.049178	0.019997	0.000000
286.441000	-0.065987	-1.572251	0.027610	-1.574680	0.026947	-0.013377	0.000000	0.000000	-0.000000	0.000000	0.000000	0.000000	-0.382025	0.487627	0.022926	-0.041580	-0.031626	-0.115277	0.000000	-0.079910	-0.109508	-0.004562	0.001855	0.000000	0.000000	-0.956995	-1.077400	-0.049100	0.019965	0.000000
286.451000	-0.065999	-1.572240	0.027621	-1.574668	0.026947	-0.013365	0.000000	0.000000	-0.000000	0.000000	0.000000	0.000000	-0.301398	0.470231	0.026161	-0.036009	-0.018443	-0.100922	-0.000000	-0.080029	-0.109553	-0.004560	0.001855	0.000000	-0.000000	-0.958421	-1.077847	-0.049079	0.019965	0.000000
286.463000	-0.065999	-1.572179	0.027646	-1.574668	0.026982	-0.013377	0.000000	0.000000	-0.000000	0.000000	0.000000	0.000000	-0.386414	0.485206	0.008628	-0.015146	-0.014319	-0.112658	-0.000000	-0.080413	-0.109821	-0.004586	0.001862	0.000000	-0.000000	-0.963017	-1.080486	-0.049355	0.020040	0.000000
286.473000	-0.065975	-1.572228	0.027621	-1.574668	0.026947	-0.013353	0.000000	0.000000	-0.000000	0.000000	0.000000	0.000000	-0.352344	0.491666	0.007820	-0.030989	-0.000965	-0.081100	0.000000	-0.080326	-0.109715	-0.004579	0.001860	0.000000	0.000000	-0.961971	-1.079440	-0.049284	0.020018	0.000000
286.485000	-0.065975	-1.572204	0.027610	-1.574668	0.026982	-0.013365	0.000000	0.000000	-0.000000	0.000000	0.000000	0.000000	-0.414231	0.435591	0.053777	-0.030096	-0.012082	-0.112188	0.000000	-0.080113	-0.109555	-0.004560	0.001855	0.000000	0.000000	-0.959420	-1.077867	-0.049081	0.019965	0.000000
286.495000	-0.065987	-1.572192	0.027634	-1.574656	0.026982	-0.013365	0.000000	0.000000	-0.000000	0.000000	0.000000	0.000000	-0.458750	0.482155	0.004796	0.004407	0.010319	-0.125736	0.000000	-0.080077	-0.109611	-0.004571	0.001858	0.000000	0.000000	-0.958987	-1.078413	-0.049195	0.019996	0.000000
286.507000	-0.066011	-1.572204	0.027598	-1.574668	0.026935	-0.013353	0.000000	0.000000	-0.000000	0.000000	0.000000	0.000000	-0.377234	0.515250	0.006246	-0.021847	-0.009711	-0.088803	-0.000000	-0.079903	-0.109499	-0.004554	0.001854	0.000000	-0.000000	-0.956914	-1.077318	-0.049018	0.019954	0.000000
286.517000	-0.066011	-1.572228	0.027610	-1.574656	0.026982	-0.013365	0.000000	0.000000	-0.000000	0.000000	0.000000	0.000000	-0.499407	0.461143	0.061243	0.002890	-0.005249	-0.130620	0.000000	-0.080072	-0.109605	-0.004566	0.001857	0.000000	0.000000	-0.958937	-1.078363	-0.049145	0.019985	0.000000
286.529000	-0.065987	-1.572216	0.027634	-1.574668	0.026982	-0.013353	0.000000	0.000000	-0.000000	0.000000	0.000000	0.000000	-0.415375	0.461809	0.022343	-0.017980	-0.014605	-0.114438	0.000000	-0.080287	-0.109767	-0.004579	0.001860	0.000000	0.000000	-0.961502	-1.079949	-0.049287	0.020018	0.000000
286.539000	-0.065987	-1.572228	0.027598	-1.574680	0.026970	-0.013389	0.000000	0.000000	-0.000000	0.000000	0.000000	0.000000	-0.457419	0.501760	0.065142	-0.033781	-0.001990	-0.102171	0.000000	-0.080614	-0.109867	-0.004582	0.001861	0.000000	0.000000	-0.965423	-1.080936	-0.049317	0.020030	0.000000
286.551000	-0.065951	-1.572251	0.027621	-1.574644	0.026982	-0.013389	0.000000	0.000000	-0.000000	0.000000	0.000000	0.000000	-0.399439	0.557976	-0.029555	-0.044796	0.004768	-0.114253	0.000000	-0.080582	-0.109828	-0.004596	0.001864	0.000000	0.000000	-0.965043	-1.080556	-0.049462	0.020060	0.000000
286.561000	-0.065975	-1.572228	0.027610	-1.574644	0.026947	-0.013389	0.000000	0.000000	-0.000000	0.000000	0.000000	0.000000	-0.445242	0.477764	0.003905	-0.031228	-0.003672	-0.124172	0.000000	-0.080484	-0.109709	-0.004570	0.001858	0.000000	0.000000	-0.963868	-1.079381	-0.049188	0.019997	0.000000
286.571000	-0.065999	-1.572240	0.027621	-1.574656	0.026958	-0.013329	0.000000	0.000000	-0.000000	0.000000	0.000000	0.000000	-0.460373	0.516590	0.005666	-0.034103	0.002345	-0.123785	0.000000	-0.080277	-0.109655	-0.004566	0.001857	0.000000	0.000000	-0.961383	-1.078852	-0.049147	0.019986	0.000000
286.583000	-0.065999	-1.572228	0.027621	-1.574692	0.026982	-0.013341	0.000000	0.000000	-0.000000	0.000000	0.000000	0.000000	-0.336294	0.544289	0.058785	-0.017060	-0.014508	-0.116095	0.000000	-0.080067	-0.109599	-0.004560	0.001855	0.000000	0.000000	-0.958870	-1.078296	-0.049077	0.019964	0.000000
286.593000	-0.065987	-1.572216	0.027610	-1.574680	0.026970	-0.013353	0.000000	0.000000	-0.000000	0.000000	0.000000	0.000000	-0.421136	0.560859	0.019881	-0.028393	0.005110	-0.095834	0.000000	-0.080537	-0.109872	-0.004589	0.001862	0.000000	0.000000	-0.964496	-1.080987	-0.049387	0.020040	0.000000
286.605000	-0.065999	-1.572240	0.027634	-1.574692	0.026958	-0.013341	0.000000	0.000000	-0.000000	0.000000	0.000000	0.000000	-0.396528	0.428519	0.030780	-0.025035	0.021504	-0.096332	-0.000000	-0.080419	-0.109828	-0.004592	0.001864	0.000000	-0.000000	-0.963084	-1.080554	-0.049423	0.020061	0.000000
286.615000	-0.065999	-1.572216	0.027621	-1.574656	0.026947	-0.013389	0.000000	0.000000	-0.000000	0.000000	0.000000	0.000000	-0.346821	0.449238	0.006274	-0.027946	-0.026927	-0.085757	0.000000	-0.080019	-0.109440	-0.004546	0.001852	0.000000	0.000000	-0.958292	-1.076740	-0.048928	0.019932	0.000000
286.627000	-0.065975	-1.572251	0.027634	-1.574668	0.026947	-0.013365	0.000000	0.000000	-0.000000	0.000000	0.000000	0.000000	-0.339794	0.495173	0.031940	-0.025823	-0.006771	-0.102270	-0.000000	-0.080112	-0.109654	-0.004562	0.001856	0.000000	-0.000000	-0.959417	-1.078843	-0.049100	0.019976	0.000000
286.637000	-0.065975	-1.572228	0.027621	-1.574656	0.026994	-0.013377	0.000000	0.000000	-0.000000	0.000000	0.000000	0.000000	-0.511723	0.459904	0.040960	-0.034657	0.003278	-0.107146	0.000000	-0.080116	-0.109559	-0.004564	0.001856	0.000000	0.000000	-0.959459	-1.077907	-0.049120	0.019976	0.000000
286.649000	-0.065999	-1.572216	0.027621	-1.574680	0.026982	-0.013377	0.000000	0.000000	-0.000000	0.000000	0.000000	0.000000	-0.304746	0.510417	0.053324	-0.020147	-0.016763	-0.109259	-0.000000	-0.080499	-0.109826	-0.004589	0.001863	0.000000	-0.000000	-0.964046	-1.080536	-0.049387	0.020051	0.000000
286.659000	-0.065975	-1.572204	0.027610	-1.574668	0.026970	-0.013353	0.000000	0.000000	-0.000000	0.000000	0.000000	0.000000	-0.406566	0.507794	0.017889	-0.015775	-0.005932	-0.119004	-0.000000	-0.080144	-0.109493	-0.004551	0.001853	0.000000	-0.000000	-0.959789	-1.077258	-0.048978	0.019943	0.000000
286.669000	-0.065975	-1.572228	0.027610	-1.574668	0.026947	-0.013353	0.000000	0.000000	-0.000000	0.000000	0.000000	0.000000	-0.448525	0.470988	0.069700	-0.036503	-0.013118	-0.101998	-0.000000	-0.080320	-0.109608	-0.004567	0.001858	0.000000	-0.000000	-0.961900	-1.078390	-0.049153	0.019997	0.000000
286.681000	-0.065999	-1.572228	0.027634	-1.574668	0.026935	-0.013341	0.000000	0.000000	-0.000000	0.000000	0.000000	0.000000	-0.492425	0.521299	0.006928	-0.011780	0.019155	-0.127349	-0.000000	-0.080320	-0.109708	-0.004572	0.001859	0.000000	-0.000000	-0.961900	-1.079369	-0.049213	0.020007	0.000000
286.693000	-0.065987	-1.572263	0.027586	-1.574668	0.026958	-0.013365	0.000000	0.000000	-0.000000	0.000000	0.000000	0.000000	-0.607091	0.604935	0.007467	-0.050445	-0.011558	-0.114921	0.000000	-0.080246	-0.109717	-0.004576	0.001859	0.000000	0.000000	-0.961014	-1.079462	-0.049250	0.020008	0.000000
286.703000	-0.065999	-1.572251	0.027621	-1.574692	0.026958	-0.013353	0.000000	0.000000	-0.000000	0.000000	0.000000	0.000000	-0.471565	0.540006	0.017927	-0.021782	0.012416	-0.101862	0.000000	-0.080114	-0.109556	-0.004561	0.001855	0.000000	0.000000	-0.959431	-1.077878	-0.049091	0.019965	0.000000
286.713000	-0.065975	-1.572216	0.027598	-1.574656	0.026947	-0.013341	0.000000	0.000000	-0.000000	0.000000	0.000000	0.000000	-0.480095	0.477990	-0.001020	-0.022953	0.020530	-0.108935	0.000000	-0.080330	-0.109720	-0.004583	0.001862	0.000000	0.000000	-0.962017	-1.079486	-0.049331	0.020039	0.000000
286.725000	-0.065987	-1.572228	0.027634	-1.574656	0.026970	-0.013353	0.000000	0.000000	-0.000000	0.000000	0.000000	0.000000	-0.310286	0.440662	0.038728	-0.042343	-0.015830	-0.101145	0.000378	-0.080706	-0.109955	-0.004591	0.001843	0.000010	0.002999	-0.966557	-1.081554	-0.049432	0.019960	0.000054
286.735000	-0.065999	-1.572288	0.027621	-1.574656	0.026923	-0.013389	0.000000	0.000000	-0.000000	0.000000	0.000000	0.000000	-0.262503	0.505654	0.006511	-0.028038	0.018417	-0.089437	0.016508	-0.083915	-0.114702	-0.004591	0.000780	0.000520	0.085485	-1.007296	-1.110070	-0.050585	0.017420	0.001541
286.745000	-0.065975	-1.572228	0.027634	-1.574656	0.026947	-0.013377	0.000000	0.000000	-0.000000	0.000000	0.000000	0.000000	-0.279945	0.407765	0.004698	-0.042274	-0.019539	-0.082430	0.073899	-0.091638	-0.130159	-0.004423	-0.003437	0.002502	0.280451	-1.110066	-1.181282	-0.053930	0.011601	0.005056
286.757000	-0.066011	-1.572228	0.027670	-1.574728	0.026958	-0.013353	0.000000	0.000000	-0.000000	0.000000	0.000000	0.000000	-0.028632	0.515239	-0.083113	-0.054285	-0.029346	-0.108094	0.230890	-0.106415	-0.169249	-0.003566	-0.015687	0.008178	0.662885	-1.318310	-1.319873	-0.060373	0.000155	0.011950
286.767000	-0.065963	-1.572216	0.027621	-1.574632	0.027007	-0.013365	0.000372	0.000000	-0.000000	0.000000	0.000000	0.000000	0.504678	0.414284	-0.118040	-0.000580	-0.056123	-0.097826	0.463193	-0.121646	-0.224182	-0.001961	-0.034398	0.016784	1.105307	-1.549563	-1.476051	-0.067589	-0.013166	0.019926
286.777000	-0.065973	-1.572216	0.027646	-1.574644	0.026970	-0.013341	0.004301	0.000000	-0.000000	0.000000	-0.000000	0.000000	0.802529	0.499833	-0.329523	-0.040954	-0.133501	-0.045629	0.813245	-0.139587	-0.305066	0.000749	-0.063118	0.029941	1.660207	-1.840373	-1.674408	-0.076480	-0.029896	0.029929
286.787000	-0.065874	-1.572204	0.027610	-1.574668	0.026945	-0.013365	0.009607	0.000000	-0.001406	0.000000	-0.002855	0.000941	0.878456	0.410043	-0.445333	-0.016967	-0.134641	-0.033837	1.304949	-0.160621	-0.416857	0.004760	-0.103967	0.048612	2.327593	-2.201289	-1.916685	-0.087941	-0.049841	0.041960
286.797000	-0.065776	-1.572228	0.027560	-1.574656	0.026871	-0.013340	0.014497	0.000000	-0.003905	0.000000	-0.006812	0.001288	0.946254	0.407119	-0.544822	-0.017601	-0.118938	-0.009168	1.724374	-0.182415	-0.563596	0.010463	-0.159109	0.073758	3.107449	-2.610369	-2.195615	-0.100762	-0.073281	0.056019
286.807000	-0.065631	-1.572204	0.027570	-1.574644	0.026785	-0.013327	0.016285	0.000000	-0.007495	0.000000	-0.011217	0.003147	1.108238	0.464689	-0.628887	0.024939	-0.137887	0.020978	1.810062	-0.205809	-0.750395	0.018093	-0.230671	0.106342	3.999783	-3.083630	-2.514493	-0.115404	-0.100117	0.072105
286.819000	-0.065425	-1.572216	0.027436	-1.574596	0.026711	-0.013289	0.021940	0.000000	-0.012893	0.000000	-0.015497	0.007559	1.666818	0.500775	-0.796186	0.043130	-0.190653	0.035348	1.929211	-0.234507	-0.998565	0.030171	-0.333052	0.156617	5.219044	-3.726875	-2.949095	-0.135535	-0.136777	0.094085
286.829000	-0.065121	-1.572228	0.027326	-1.574644	0.026544	-0.013228	0.031408	0.000000	-0.015938	0.000569	-0.015876	0.009431	1.814504	0.537207	-0.841134	0.106277	-0.182254	0.087454	2.042512	-0.258985	-1.044188	0.043016	-0.337260	0.208951	6.358816	-4.333212	-3.355547	-0.154234	-0.171081	0.114633
286.839000	-0.064756	-1.572216	0.027157	-1.574643	0.026363	-0.013107	0.042846	0.000000	-0.019651	0.001355	-0.018032	0.011712	1.988281	0.419300	-0.886989	0.127501	-0.204062	0.106283	2.168916	-0.282246	-1.094462	0.058683	-0.341994	0.271804	7.611032	-4.989134	-3.799076	-0.174720	-0.208783	0.137208
286.851000	-0.064162	-1.572179	0.026902	-1.574618	0.026146	-0.012950	0.057067	0.000000	-0.024750	0.003176	-0.021589	0.014191	2.284427	0.556146	-1.047220	0.156888	-0.244007	0.125677	2.338384	-0.309131	-1.161228	0.081609	-0.348398	0.306884	9.262128	-5.857029	-4.382030	-0.201540	-0.258551	0.166974
286.861000	-0.063533	-1.572228	0.026587	-1.574570	0.025939	-0.012807	0.070100	0.000157	-0.030416	0.004343	-0.026683	0.013747	2.519441	0.659461	-1.151242	0.165864	-0.273674	0.182190	2.494832	-0.330037	-1.222621	0.104459	-0.354355	0.310563	10.761732	-6.646912	-4.912983	-0.225980	-0.303729	0.194010
286.871000	-0.062615	-1.572192	0.026285	-1.574533	0.025649	-0.012721	0.087061	0.000200	-0.037586	0.007303	-0.033816	0.015895	2.538697	0.665371	-1.184055	0.203675	-0.332289	0.226654	2.665487	-0.348540	-1.288729	0.131036	-0.360905	0.314610	12.373748	-7.491310	-5.479054	-0.252037	-0.352365	0.223074
286.881000	-0.061684	-1.572167	0.025862	-1.574484	0.025238	-0.012503	0.104098	0.000690	-0.045704	0.009639	-0.041954	0.020925	2.893037	0.739175	-1.214525	0.202609	-0.328205	0.244657	2.850696	-0.364813	-1.360243	0.161580	-0.368057	0.319038	14.098190	-8.398255	-6.086224	-0.280127	-0.404351	0.254165
286.891000	-0.060491	-1.572166	0.025392	-1.574364	0.024780	-0.012310	0.120600	0.003465	-0.050251	0.009791	-0.049011	0.023898	2.348741	0.767653	-1.212335	0.216996	-0.338477	0.255427	2.504398	-0.121068	-1.200718	0.192359	-0.357204	0.312603	9.597398	-5.989227	-4.447660	-0.204457	-0.269638	0.173030
286.901000	-0.059156	-1.572107	0.024813	-1.574268	0.024275	-0.012069	0.134381	0.003137	-0.056984	0.010719	-0.053595	0.026435	2.237936	0.784974	-1.154297	0.220552	-0.391623	0.280237	2.533902	-0.076483	-1.205385	0.216204	-0.358906	0.313706	9.597184	-5.965321	-4.424502	-0.203411	-0.270047	0.173030
286.913000	-0.057449	-1.572082	0.024068	-1.574173	0.023577	-0.011768	0.148982	0.003482	-0.063200	0.009302	-0.061532	0.029167	2.463545	0.876298	-1.246414	0.260208	-0.423902	0.339311	2.569308	-0.023403	-1.211078	0.244799	-0.360943	0.315030	9.596929	-5.941686	-4.397634	-0.202352	-0.270496	0.173030
286.923000	-0.055790	-1.572058	0.023383	-1.574076	0.022976	-0.011442	0.165725	0.003860	-0.068346	0.011651	-0.066587	0.031986	2.458436	0.928330	-1.286340	0.258902	-0.430535	0.360330	2.598812	0.021088	-1.215355	0.268661	-0.362651	0.316133	9.596702	-5.918902	-4.370640	-0.201126	-0.270977	0.173030
286.933000	-0.054107	-1.572058	0.022636	-1.573932	0.022230	-0.011103	0.179411	0.004051	-0.075809	0.011497	-0.075065	0.038709	2.731136	1.057666	-1.146455	0.257644	-0.445600	0.380433	2.628315	0.065924	-1.219514	0.272235	-0.364363	0.317236	9.596468	-5.891985	-4.342489	-0.199830	-0.271494	0.173030
286.943000	-0.052162	-1.572034	0.021794	-1.573848	0.021426	-0.010682	0.194849	0.004251	-0.083600	0.011863	-0.080275	0.043480	2.290614	1.096506	-0.936543	0.262897	-0.424710	0.328038	2.657818	0.111008	-1.223173	0.272700	-0.366081	0.318339	9.596230	-5.862112	-4.309428	-0.198281	-0.272083	0.173030
286.955000	-0.049747	-1.571974	0.020749	-1.573668	0.020405	-0.010154	0.210440	0.004869	-0.088239	0.012548	-0.087962	0.045052	2.450993	1.024282	-1.005417	0.255218	-0.413522	0.357807	2.693222	0.165205	-1.227399	0.273261	-0.368147	0.319662	9.595950	-5.825090	-4.268119	-0.196385	-0.272840	0.173030
286.965000	-0.047563	-1.571890	0.019824	-1.573560	0.019481	-0.009659	0.223665	0.005366	-0.096112	0.012695	-0.092591	0.048416	2.798847	1.243933	-0.909902	0.288452	-0.458174	0.328816	2.722726	0.210365	-1.230864	0.273735	-0.369873	0.320765	9.595726	-5.794305	-4.233144	-0.194737	-0.273515	0.173030
286.977000	-0.044741	-1.571841	0.018588	-1.573415	0.018270	-0.009058	0.243625	0.006119	-0.101109	0.014177	-0.098964	0.050806	2.490989	1.161990	-1.052035	0.258471	-0.417657	0.319681	2.758131	0.265017	-1.234546	0.274310	-0.371945	0.322089	9.595470	-5.751847	-4.186483	-0.192683	-0.274337	0.173030
286.987000	-0.042245	-1.571758	0.017568	-1.573247	0.017296	-0.008579	0.255638	0.006227	-0.105517	0.016066	-0.106232	0.051092	2.736222	1.190622	-1.109700	0.232363	-0.414964	0.357328	2.787638	0.310634	-1.237356	0.274811	-0.373680	0.323192	9.595275	-5.715577	-4.145060	-0.190746	-0.275099	0.173030
286.997000	-0.039556	-1.571709	0.016452	-1.573115	0.016181	-0.008050	0.271068	0.007696	-0.112432	0.015866	-0.113046	0.056618	2.655010	1.228058	-1.055835	0.248712	-0.373383	0.330874	2.817145	0.355799	-1.240322	0.275292	-0.375411	0.324295	9.595096	-5.684718	-4.105172	-0.189019	-0.275833	0.173030
287.007000	-0.036750	-1.571625	0.015311	-1.572936	0.015007	-0.007472	0.283897	0.007901	-0.120559	0.016657	-0.116372	0.056916	2.651358	1.175168	-0.851257	0.266559	-0.361397	0.368891	2.846655	0.401286	-1.243100	0.275779	-0.377145	0.325398	9.594938	-5.650015	-4.063438	-0.187240	-0.276597	0.173030
287.019000	-0.033164	-1.571480	0.013837	-1.572744	0.013569	-0.006789	0.300594	0.009708	-0.125577	0.016741	-0.118619	0.058660	2.429929	0.954105	-1.039670	0.261478	-0.442817	0.372238	2.882069	0.456169	-1.245910	0.276391	-0.379236	0.326721	9.594787	-5.604781	-4.008193	-0.184793	-0.277612	0.173030
287.029000	-0.030217	-1.571418	0.012587	-1.572576	0.012423	-0.006166	0.286775	0.015407	-0.111594	0.017189	-0.113829	0.056212	0.995657	1.016815	-0.981286	0.280978	-0.466929	0.386480	1.252218	1.272795	-0.532495	0.305917	-0.324273	0.293552	-9.598475	4.644778	2.947183	0.136173	0.297465	-0.173030
287.039000	-0.027421	-1.571314	0.011414	-1.572384	0.011250	-0.005628	0.274984	0.010423	-0.111588	0.016886	-0.115562	0.056477	1.513890	1.007055	-0.640838	0.279583	-0.357304	0.347784	1.222727	1.233433	-0.520915	0.305788	-0.322688	0.292449	-9.598107	4.683421	2.992050	0.138237	0.296613	-0.173030
287.049000	-0.024734	-1.571256	0.010302	-1.572253	0.010115	-0.005027	0.264016	0.005493	-0.107103	0.015969	-0.112006	0.056302	0.997621	1.349612	-0.548153	0.307124	-0.306269	0.300028	1.193231	1.193940	-0.509495	0.305649	-0.321102	0.291346	-9.597787	4.720496	3.035336	0.140199	0.295785	-0.173030
287.059000	-0.022168	-1.571197	0.009274	-1.572085	0.009064	-0.004489	0.250091	0.003749	-0.104339	0.016875	-0.106713	0.053432	1.070310	1.546875	-0.367268	0.271269	-0.301695	0.256704	1.163733	1.154878	-0.498032	0.305515	-0.319515	0.290243	-9.597492	4.762731	3.079046	0.142204	0.294962	-0.173030
287.071000	-0.019306	-1.571161	0.007997	-1.571906	0.007886	-0.003833	0.232279	0.003031	-0.097742	0.014839	-0.094085	0.046264	0.818985	1.577515	-0.166493	0.291907	-0.349516	0.284027	1.128330	1.107834	-0.484405	0.305357	-0.317610	0.288920	-9.597193	4.811387	3.130229	0.144645	0.293988	-0.173030
287.081000	-0.017052	-1.571161	0.007090	-1.571824	0.006969	-0.003440	0.217605	0.002394	-0.093552	0.012470	-0.087186	0.042462	1.082337	1.693872	-0.243500	0.265991	-0.402764	0.321672	1.098825	1.068659	-0.473461	0.305202	-0.316013	0.287817	-9.596988	4.852272	3.168836	0.146430	0.293269	-0.173030
287.091000	-0.014938	-1.571150	0.006209	-1.571704	0.006145	-0.003008	0.207456	0.002026	-0.085864	0.011863	-0.082969	0.041223	0.841209	1.800697	-0.272560	0.264335	-0.365533	0.292327	1.069315	1.028399	-0.463035	0.305010	-0.314405	0.286714	-9.596838	4.880154	3.202343	0.147824	0.292670	-0.173030
287.101000	-0.012959	-1.571138	0.005351	-1.571549	0.005309	-0.002590	0.193508	0.001747	-0.078903	0.011368	-0.079914	0.038365	0.617784	1.900860	-0.302354	0.295576	-0.328300	0.249193	1.039804	0.989049	-0.452287	0.304860	-0.312807	0.285611	-9.596693	4.918950	3.239023	0.149663	0.291977	-0.173030
287.113000	-0.010801	-1.571162	0.004456	-1.571440	0.004440	-0.002160	0.175852	0.001126	-0.073275	0.011636	-0.072048	0.034455	0.990034	2.037484	-0.287348	0.288105	-0.343458	0.282455	1.004388	0.941104	-0.440037	0.304643	-0.310879	0.284287	-9.596568	4.956801	3.276663	0.151468	0.291241	-0.173030
287.123000	-0.009165	-1.571138	0.003753	-1.571311	0.003725	-0.001839	0.164629	0.001816	-0.067326	0.008050	-0.066665	0.031319	0.709170	2.121942	-0.143850	0.272940	-0.315476	0.270179	0.974872	0.900899	-0.429931	0.284446	-0.309271	0.283184	-9.596488	4.985349	3.307020	0.153055	0.290645	-0.173030
287.135000	-0.007328	-1.571101	0.002976	-1.571287	0.002986	-0.001446	0.145938	0.002797	-0.062557	0.007696	-0.059614	0.026315	0.726129	1.913136	-0.002228	0.265256	-0.351064	0.310133	0.939450	0.852164	-0.418422	0.256071	-0.307326	0.281861	-9.596422	5.013757	3.337371	0.154369	0.290097	-0.173030
287.145000	-0.005957	-1.571077	0.002408	-1.571168	0.002439	-0.001242	0.131198	0.003275	-0.052441	0.006412	-0.052896	0.025748	0.923617	1.858152	-0.206183	0.274255	-0.347291	0.277206	0.909930	0.811233	-0.409088	0.232430	-0.305705	0.280758	-9.596383	5.033601	3.360136	0.155519	0.289646	-0.173030
287.155000	-0.004777	-1.570981	0.001943	-1.571108	0.001963	-0.001016	0.118737	0.004365	-0.047178	0.005996	-0.049193	0.022910	0.974397	1.716496	-0.184467	0.277296	-0.330517	0.297343	0.880410	0.770028	-0.400080	0.208765	-0.304076	0.279655	-9.596357	5.050177	3.379689	0.156414	0.289272	-0.173030
287.165000	-0.003668	-1.570981	0.001538	-1.571061	0.001511	-0.000764	0.107285	0.004701	-0.042871	0.004763	-0.043826	0.021928	0.274585	1.495733	-0.203461	0.308853	-0.296783	0.303320	0.850888	0.727788	-0.391837	0.185051	-0.302432	0.278552	-9.596344	5.054359	3.391718	0.156779	0.289058	-0.173030
287.177000	-0.002552	-1.570885	0.001112	-1.571025	0.000999	-0.000538	0.085984	0.004410	-0.035061	0.005206	-0.037226	0.018973	0.684707	1.320396	-0.231658	0.278324	-0.265428	0.274167	0.815463	0.677912	-0.381620	0.156629	-0.300468	0.277228	-9.596329	5.069089	3.409363	0.157582	0.288717	-0.173030
287.187000	-0.001791	-1.570850	0.000756	-1.571002	0.000656	-0.000359	0.072705	0.002975	-0.029000	0.002820	-0.030270	0.015912	0.514430	1.361973	-0.239300	0.258607	-0.265384	0.260343	0.785940	0.635850	-0.373466	0.132919	-0.298824	0.276125	-9.596323	5.075395	3.420514	0.157995	0.288514	-0.173030
287.197000	-0.001199	-1.570863	0.000508	-1.570942	0.000408	-0.000181	0.059239	0.001558	-0.022447	0.002756	-0.023676	0.013391	0.543748	1.327106	-0.292425	0.252465	-0.230283	0.248311	0.756418	0.594580	-0.365143	0.109236	-0.297183	0.275022	-9.596318	5.091195	3.433332	0.158690	0.288269	-0.173030
287.207000	-0.000655	-1.570863	0.000283	-1.570906	0.000208	-0.000111	0.046189	0.000859	-0.017794	0.002252	-0.016744	0.008204	0.416233	1.306254	-0.259520	0.259014	-0.267539	0.224751	0.726896	0.552689	-0.357179	0.085528	-0.295536	0.228553	-9.596316	5.099546	3.442620	0.159122	0.288099	-0.173030
287.219000	-0.000268	-1.570851	0.000130	-1.570919	0.000021	-0.000043	0.028185	0.000401	-0.011114	0.001196	-0.009731	0.001405	0.393301	1.421268	-0.216057	0.263463	-0.256332	0.220837	0.691469	0.501917	-0.348057	0.057063	-0.293553	0.130011	-9.596316	5.103547	3.449477	0.159469	0.287950	-0.173030
287.229000	-0.000071	-1.570840	0.000062	-1.570955	-0.000023	-0.000044	0.013443	0.000277	-0.003470	0.000813	-0.001652	0.000440	0.490892	1.364551	-0.014378	0.245784	-0.142793	0.145737	0.661946	0.459773	0.033289	0.033338	-0.115367	0.047892	-9.596316	5.108871	3.452884	0.159706	0.287878	-0.173030
287.239000	-0.000021	-1.570887	0.000054	-1.570871	0.000003	-0.000045	-0.002586	0.000134	0.004095	0.000466	0.003934	-0.002149	-0.669783	1.325791	0.120830	0.266050	-0.020801	0.095718	-0.000000	0.000499	0.000148	0.000041	-0.000011	0.000000	-0.000000	0.005980	0.001455	0.000442	-0.000123	0.000000
287.251000	-0.000063	-1.570864	0.000076	-1.570895	0.000026	-0.000068	0.004605	-0.001828	-0.000760	0.000459	0.000873	-0.000313	0.352146	1.077667	0.074693	0.253317	-0.021611	0.106150	-0.000000	0.001094	0.000367	0.000058	-0.000016	0.000000	-0.000000	0.013105	0.003610	0.000627	-0.000167	0.000000
287.261000	-0.000043	-1.570887	0.000089	-1.570871	0.000038	-0.000068	-0.001787	0.001329	0.001185	0.001237	0.000532	-0.000167	0.947591	0.865860	-0.017803	0.264749	-0.041734	0.147604	-0.000000	0.000165	-0.000160	0.000020	-0.000004	0.000000	-0.000000	0.001975	-0.001572	0.000210	-0.000048	0.000000
287.273000	-0.000077	-1.570840	0.000161	-1.570871	0.000014	-0.000068	0.002045	0.000473	0.000908	0.001388	0.000334	-0.000107	0.662538	0.955247	-0.068211	0.247432	-0.046521	0.146330	0.000000	-0.000225	-0.000535	-0.000015	0.000004	0.000000	0.000000	-0.002695	-0.005264	-0.000162	0.000039	0.000000
287.283000	-0.000054	-1.570828	0.000197	-1.570871	0.000026	-0.000056	0.000334	0.000865	0.001089	0.001702	0.000255	-0.000041	0.941127	0.834422	-0.137029	0.242729	-0.036858	0.137048	-0.000000	-0.000316	-0.000642	-0.000024	0.000007	0.000000	-0.000000	-0.003789	-0.006319	-0.000260	0.000071	0.000000
287.293000	-0.000041	-1.570816	0.000185	-1.570787	0.000026	-0.000079	0.001653	0.000375	0.000748	0.001498	0.000206	-0.000000	0.969002	0.884699	-0.134955	0.225392	-0.045412	0.166975	-0.000000	-0.000812	-0.000854	-0.000046	0.000014	0.000000	-0.000000	-0.009730	-0.008399	-0.000490	0.000146	0.000000
287.305000	-0.000017	-1.570803	0.000209	-1.570835	0.000050	-0.000068	0.000699	0.000701	0.000546	0.001290	0.000168	0.000027	1.131394	0.797919	-0.173128	0.222817	-0.050240	0.208383	0.000000	-0.000858	-0.000905	-0.000045	0.000013	0.000000	0.000000	-0.010270	-0.008900	-0.000485	0.000136	0.000000
287.315000	-0.000054	-1.570804	0.000209	-1.570799	0.000014	-0.000079	0.000467	0.000406	0.000347	0.000875	0.000145	0.000127	1.362885	0.824328	-0.172800	0.195767	-0.028243	0.210623	-0.000000	-0.000697	-0.000812	-0.000055	0.000015	0.000000	-0.000000	-0.008342	-0.007990	-0.000587	0.000166	0.000000
287.325000	-0.000017	-1.570828	0.000172	-1.570799	0.000001	-0.000079	0.001539	0.000280	0.000272	0.000526	0.000128	0.000178	1.118362	0.759605	-0.231148	0.205550	-0.058081	0.185805	-0.000000	-0.000190	-0.000596	-0.000032	0.000009	0.000000	-0.000000	-0.002278	-0.005864	-0.000349	0.000102	0.000000
287.335000	-0.000005	-1.570792	0.000172	-1.570776	0.000026	-0.000055	0.000860	0.000213	0.000081	0.000411	0.000115	0.000505	1.136986	0.831503	-0.257710	0.198720	-0.055432	0.195731	0.000000	-0.000936	-0.000904	-0.000052	0.000014	0.000000	0.000000	-0.011205	-0.008896	-0.000555	0.000155	0.000000
287.345000	0.000031	-1.570828	0.000209	-1.570848	0.000014	-0.000079	0.000479	0.000172	0.000034	0.000355	0.000104	0.000441	1.195525	0.802299	-0.292268	0.216451	-0.074748	0.211487	0.000000	-0.000544	-0.000724	-0.000059	0.000016	0.000000	0.000000	-0.006515	-0.007127	-0.000637	0.000177	0.000000
287.355000	-0.000017	-1.570828	0.000172	-1.570788	0.000026	-0.000055	0.000336	0.000145	0.000000	0.000285	0.000079	0.000483	1.186838	0.782991	-0.294141	0.178362	-0.070912	0.230064	-0.000000	-0.000612	-0.000710	-0.000048	0.000013	0.000000	-0.000000	-0.007335	-0.006982	-0.000518	0.000145	0.000000
287.367000	0.000018	-1.570792	0.000136	-1.570776	-0.000010	-0.000019	0.000335	0.000121	-0.000362	0.000230	0.000073	0.000397	1.111642	0.825951	-0.356778	0.197557	-0.061413	0.217617	-0.000000	-0.000418	-0.000670	-0.000053	0.000014	0.000000	-0.000000	-0.005001	-0.006591	-0.000570	0.000156	0.000000
287.377000	0.000006	-1.570792	0.000136	-1.570776	0.000026	-0.000007	0.000252	0.000075	-0.000748	0.000199	0.000066	0.000444	1.171117	0.904150	-0.311134	0.198267	-0.043948	0.220932	-0.000000	-0.000359	-0.000598	-0.000036	0.000009	0.000000	-0.000000	-0.004295	-0.005885	-0.000389	0.000101	0.000000
287.387000	0.000030	-1.570828	0.000135	-1.570799	0.000026	-0.000019	0.000236	-0.000034	-0.001954	0.000175	0.000062	0.001064	1.067447	0.812027	-0.251764	0.214496	-0.080729	0.216174	0.000000	-0.000492	-0.000563	-0.000046	0.000012	0.000000	0.000000	-0.005889	-0.005537	-0.000498	0.000133	0.000000
287.397000	-0.000017	-1.570840	0.000075	-1.570799	0.000014	-0.000031	0.000194	-0.000056	-0.001511	0.000156	0.000058	0.000717	0.974359	0.895051	-0.262820	0.184929	-0.047791	0.236833	-0.000000	0.000104	-0.000237	-0.000011	0.000003	0.000000	-0.000000	0.001250	-0.002337	-0.000123	0.000037	0.000000
287.409000	0.000018	-1.570840	0.000088	-1.570811	-0.000022	-0.000019	0.000159	-0.000051	-0.001566	0.000138	0.000053	0.000931	0.995340	0.930715	-0.294876	0.240336	-0.100713	0.250837	0.000000	0.000019	-0.000237	-0.000011	0.000003	0.000000	0.000000	0.000232	-0.002337	-0.000123	0.000037	0.000000
287.419000	0.000018	-1.570816	0.000076	-1.570788	0.000014	-0.000007	0.000136	-0.000046	-0.001311	0.000083	0.000050	0.000656	0.872632	0.868154	-0.373725	0.212396	-0.085213	0.210600	-0.000000	0.000234	-0.000079	0.000001	0.000000	0.000000	-0.000000	0.002805	-0.000781	0.000007	0.000004	0.000000
287.431000	0.000030	-1.570828	0.000076	-1.570788	0.000001	0.000004	0.000120	-0.000028	-0.000822	0.000131	0.000000	0.000404	0.951670	0.855431	-0.389174	0.212786	-0.100570	0.213727	-0.000000	-0.000149	-0.000344	-0.000020	0.000006	0.000000	-0.000000	-0.001790	-0.003380	-0.000210	0.000069	0.000000
287.441000	0.000006	-1.570828	0.000076	-1.570799	0.000014	0.000004	0.000073	-0.000004	-0.000515	0.000076	0.000000	0.000349	0.949767	0.932729	-0.464591	0.213047	-0.070605	0.229985	0.000000	0.000068	-0.000178	0.000001	-0.000001	0.000000	0.000000	0.000817	-0.001751	0.000012	-0.000006	0.000000
287.451000	0.000018	-1.570828	0.000100	-1.570788	0.000025	0.000004	0.000029	0.000071	-0.000349	0.000053	0.000000	0.000281	0.876706	0.831055	-0.497056	0.222043	-0.112394	0.225866	0.000000	-0.000235	-0.000447	-0.000024	0.000006	0.000000	0.000000	-0.002810	-0.004400	-0.000255	0.000070	0.000000
287.461000	0.000006	-1.570828	0.000112	-1.570764	-0.000010	0.000016	0.000061	0.000093	-0.000308	0.000082	0.000000	0.000235	0.918826	0.778016	-0.495684	0.184082	-0.083664	0.215674	0.000000	-0.000404	-0.000456	-0.000036	0.000010	0.000000	0.000000	-0.004841	-0.004489	-0.000388	0.000112	0.000000
287.473000	-0.000017	-1.570768	0.000064	-1.570764	0.000038	0.000016	0.000062	0.000327	-0.000246	0.000065	0.000000	0.000139	0.945831	0.834382	-0.517140	0.188161	-0.084023	0.210293	-0.000000	-0.000485	-0.000455	-0.000033	0.000009	0.000000	-0.000000	-0.005811	-0.004480	-0.000360	0.000102	0.000000
287.483000	0.000030	-1.570792	0.000100	-1.570799	0.000014	-0.000019	0.000083	0.000242	-0.000941	0.000055	0.000000	0.000120	0.979714	0.725165	-0.504045	0.191849	-0.100098	0.232086	0.000000	-0.000607	-0.000504	-0.000035	0.000009	0.000000	0.000000	-0.007270	-0.004961	-0.000372	0.000102	0.000000
287.493000	-0.000006	-1.570792	0.000089	-1.570752	0.000038	0.000004	0.000071	0.000190	-0.001404	0.000048	0.000000	0.000127	0.956629	0.820631	-0.530565	0.206681	-0.104450	0.240383	0.000000	-0.000117	-0.000304	-0.000025	0.000007	0.000000	0.000000	-0.001402	-0.002992	-0.000272	0.000080	0.000000
287.503000	-0.000006	-1.570828	0.000051	-1.570776	0.000014	-0.000007	0.000059	0.000157	-0.001558	0.000042	0.000000	0.000133	1.005034	0.764060	-0.529240	0.184337	-0.112970	0.234570	0.000000	-0.000641	-0.000546	-0.000031	0.000008	0.000000	0.000000	-0.007678	-0.005369	-0.000330	0.000090	0.000000
287.513000	0.000018	-1.570804	0.000027	-1.570799	0.000014	-0.000007	0.000051	0.000107	-0.002242	0.000038	0.000000	0.000194	1.054210	0.836300	-0.476450	0.194954	-0.103181	0.214732	-0.000000	-0.000142	-0.000138	-0.000010	0.000002	0.000000	-0.000000	-0.001705	-0.001353	-0.000103	0.000026	0.000000
287.523000	0.000018	-1.570816	0.000027	-1.570824	0.000038	0.000016	0.000034	0.000086	-0.002357	0.000034	0.000000	0.000197	0.918353	0.770920	-0.141877	0.158530	-0.099444	0.215948	-0.000000	-0.000022	0.000009	-0.000007	0.000002	0.000000	-0.000000	-0.000264	0.000089	-0.000080	0.000025	0.000000
287.535000	-0.000006	-1.570804	0.000005	-1.570776	0.000038	-0.000019	0.000039	-0.000040	-0.000265	0.000031	0.000000	0.000161	1.045316	0.836373	-0.308552	0.168600	-0.083798	0.222274	0.000000	0.000089	0.000047	-0.000009	0.000003	0.000000	0.000000	0.001070	0.000458	-0.000098	0.000027	0.000000
287.545000	-0.000030	-1.570792	0.000005	-1.570788	0.000001	0.000040	0.000035	-0.000046	-0.000229	0.000014	0.000000	0.000140	0.863264	0.810358	-0.325483	0.183152	-0.121375	0.217024	0.000000	0.000352	0.000266	0.000016	-0.000003	0.000000	0.000000	0.004212	0.002622	0.000171	-0.000037	0.000000
287.555000	0.000030	-1.570828	-0.000043	-1.570788	0.000014	-0.000007	0.000032	-0.000041	-0.000389	0.000013	0.000000	0.000124	0.923818	0.774678	-0.333449	0.164593	-0.113214	0.212177	-0.000000	0.000610	0.000379	0.000030	-0.000007	0.000000	-0.000000	0.007311	0.003725	0.000318	-0.000081	0.000000
287.567000	-0.000006	-1.570804	-0.000043	-1.570776	0.000038	-0.000019	0.000029	-0.000036	-0.000256	0.000012	0.000000	0.000127	0.920078	0.841070	-0.362937	0.182441	-0.131758	0.205906	-0.000000	0.000232	0.000221	0.000018	-0.000004	0.000000	-0.000000	0.002782	0.002170	0.000188	-0.000048	0.000000
287.577000	-0.000054	-1.570840	-0.000007	-1.570824	0.000001	0.000004	0.000027	-0.000033	-0.000199	0.000011	0.000000	0.000116	0.978121	0.838475	-0.328690	0.170720	-0.105016	0.217660	-0.000000	0.000095	0.000054	-0.000002	0.000002	0.000000	-0.000000	0.001141	0.000529	-0.000026	0.000016	0.000000
287.589000	-0.000030	-1.570804	-0.000007	-1.570811	0.000001	0.000028	0.000025	-0.000015	-0.000126	0.000021	0.000000	0.000104	0.946194	0.866117	-0.328069	0.188395	-0.111870	0.191317	-0.000000	0.000474	0.000213	0.000010	-0.000002	0.000000	-0.000000	0.005678	0.002092	0.000111	-0.000027	0.000000
287.599000	-0.000006	-1.570863	0.000016	-1.570764	0.000025	0.000016	0.000023	-0.000001	-0.000107	0.000020	0.000000	0.000096	0.979687	0.871201	-0.339319	0.170816	-0.112125	0.214959	-0.000000	0.000091	0.000048	-0.000007	0.000002	0.000000	-0.000000	0.001088	0.000476	-0.000080	0.000016	0.000000
287.611000	-0.000030	-1.570792	-0.000007	-1.570812	0.000014	0.000004	0.000021	-0.000000	-0.000068	0.000000	0.000000	0.000088	0.972572	0.762606	-0.395448	0.165597	-0.136248	0.216770	0.000000	0.000022	0.000063	0.000004	-0.000001	0.000000	0.000000	0.000268	0.000621	0.000039	-0.000016	0.000000
287.621000	0.000030	-1.570816	-0.000019	-1.570799	0.000025	0.000016	0.000020	0.000041	-0.000061	0.000000	0.000000	0.000082	1.079391	0.754339	-0.326620	0.164632	-0.146342	0.212715	0.000000	0.000060	0.000011	-0.000000	0.000000	0.000000	0.000000	0.000720	0.000108	-0.000005	0.000005	0.000000
287.633000	-0.000030	-1.570780	0.000016	-1.570788	0.000014	0.000016	0.000017	0.000036	-0.000053	0.000000	-0.000000	0.000076	0.903692	0.878278	-0.360033	0.168026	-0.118781	0.212004	0.000000	0.000180	0.000057	-0.000002	0.000000	0.000000	0.000000	0.002154	0.000564	-0.000018	0.000005	0.000000
287.643000	-0.000006	-1.570780	-0.000007	-1.570824	-0.000010	-0.000007	-0.000068	0.000033	-0.000049	0.000000	-0.000000	0.000072	0.941169	0.773710	-0.401590	0.156316	-0.124850	0.217794	0.000000	-0.000152	-0.000050	-0.000011	0.000003	0.000000	0.000000	-0.001824	-0.000494	-0.000119	0.000027	0.000000
287.655000	-0.000030	-1.570804	-0.000007	-1.570799	0.000001	0.000016	-0.000077	0.000029	-0.000044	0.000000	-0.000000	0.000000	1.012622	0.817087	-0.348353	0.190410	-0.126302	0.210261	-0.000000	0.000022	-0.000036	-0.000002	0.000000	0.000000	-0.000000	0.000258	-0.000354	-0.000017	0.000005	0.000000
287.665000	-0.000030	-1.570816	-0.000019	-1.570764	-0.000010	0.000004	-0.000054	0.000014	-0.000054	0.000000	-0.000000	0.000000	1.026124	0.849189	-0.363926	0.155427	-0.131312	0.218476	0.000000	0.000231	0.000119	0.000014	-0.000003	0.000000	0.000000	0.002764	0.001174	0.000149	-0.000037	0.000000
287.675000	-0.000030	-1.570804	-0.000007	-1.570799	0.000014	-0.000008	-0.000002	0.000013	-0.000050	0.000000	0.000000	0.000000	1.116429	0.849710	-0.349929	0.183807	-0.148309	0.208483	0.000000	0.000235	0.000124	0.000018	-0.000004	0.000000	0.000000	0.002814	0.001224	0.000199	-0.000048	0.000000
287.687000	-0.000006	-1.570792	-0.000043	-1.570788	0.000014	0.000004	0.000008	0.000000	-0.000013	0.000000	0.000000	0.000000	0.987725	0.923954	-0.405210	0.173347	-0.172018	0.181967	0.000000	0.000028	0.000069	0.000009	-0.000003	0.000000	0.000000	0.000330	0.000683	0.000101	-0.000027	0.000000
287.697000	-0.000006	-1.570816	-0.000007	-1.570799	0.000038	0.000028	0.000024	0.000000	-0.000033	0.000000	0.000000	0.000000	1.045099	0.884857	-0.312766	0.163584	-0.128022	0.213268	0.000000	0.000431	0.000263	0.000011	-0.000003	0.000000	0.000000	0.005160	0.002592	0.000122	-0.000027	0.000000
287.709000	0.000030	-1.570816	-0.000031	-1.570788	0.000001	0.000004	0.000023	0.000000	-0.000034	0.000000	0.000000	0.000000	1.042523	0.823126	-0.386629	0.150367	-0.131798	0.196678	0.000000	0.000399	0.000324	0.000026	-0.000007	0.000000	0.000000	0.004775	0.003185	0.000284	-0.000080	0.000000
287.719000	0.000018	-1.570804	-0.000019	-1.570824	0.000014	0.000016	0.000000	0.000000	-0.000032	0.000000	0.000000	0.000000	0.993678	0.847636	-0.349706	0.145340	-0.180759	0.200248	0.000000	-0.000054	-0.000030	0.000005	-0.000001	0.000000	0.000000	-0.000646	-0.000294	0.000056	-0.000006	0.000000
287.731000	0.000018	-1.570792	-0.000043	-1.570812	0.000025	-0.000019	0.000000	0.000000	-0.000030	0.000000	0.000000	0.000000	0.986000	0.929854	-0.385868	0.157005	-0.139421	0.209840	0.000000	0.000058	0.000106	-0.000002	0.000000	0.000000	0.000000	0.000691	0.001043	-0.000027	0.000005	0.000000
287.741000	-0.000006	-1.570804	0.000016	-1.570788	-0.000022	-0.000008	0.000000	0.000000	-0.000000	0.000000	0.000000	0.000000	0.956735	0.801803	-0.323286	0.160335	-0.139887	0.223172	-0.000000	-0.000428	-0.000187	-0.000008	0.000002	0.000000	-0.000000	-0.005127	-0.001840	-0.000083	0.000026	0.000000
287.753000	0.000018	-1.570804	0.000005	-1.570764	0.000014	-0.000019	0.000000	0.000000	-0.000050	0.000000	0.000000	0.000000	0.956750	0.810275	-0.345942	0.157720	-0.162784	0.204778	0.000000	0.000103	0.000064	0.000006	-0.000001	0.000000	0.000000	0.001237	0.000625	0.000069	-0.000016	0.000000
287.763000	0.000018	-1.570768	-0.000031	-1.570788	0.000001	0.000004	0.000000	0.000000	-0.000044	0.000000	0.000000	0.000000	0.864966	0.781970	-0.341396	0.157368	-0.168159	0.184916	0.000000	0.000445	0.000281	0.000027	-0.000007	0.000000	0.000000	0.005329	0.002761	0.000291	-0.000070	0.000000
287.775000	-0.000006	-1.570851	0.000005	-1.570799	0.000025	0.000004	-0.000000	0.000000	-0.000019	0.000000	0.000000	0.000000	0.947938	0.836019	-0.416304	0.156285	-0.137995	0.217242	0.000000	0.000220	0.000106	0.000002	-0.000000	0.000000	0.000000	0.002635	0.001044	0.000020	-0.000005	0.000000
287.785000	-0.000006	-1.570804	0.000005	-1.570776	-0.000010	0.000016	-0.000000	0.000000	-0.000017	0.000000	0.000000	0.000000	0.942593	0.852131	-0.361894	0.170308	-0.161406	0.203638	-0.000000	0.000095	0.000053	-0.000003	0.000001	0.000000	-0.000000	0.001137	0.000526	-0.000030	0.000006	0.000000
287.797000	0.000006	-1.570828	-0.000031	-1.570799	0.000001	0.000052	-0.000000	0.000000	-0.000031	0.000000	0.000000	0.000000	0.869392	0.843272	-0.362638	0.135961	-0.153614	0.212568	0.000000	0.000060	0.000011	-0.000000	0.000000	0.000000	0.000000	0.000720	0.000108	-0.000005	0.000005	0.000000
287.807000	0.000042	-1.570816	0.000041	-1.570788	0.000038	0.000016	-0.000046	0.000000	-0.000029	0.000000	0.000000	0.000000	0.900326	0.876544	-0.357513	0.157872	-0.149746	0.200783	0.000000	0.000467	0.000307	0.000009	-0.000002	0.000000	0.000000	0.005588	0.003019	0.000100	-0.000027	0.000000
287.817000	0.000030	-1.570804	-0.000007	-1.570799	0.000014	-0.000019	-0.000101	0.000000	-0.000027	0.000000	-0.000000	0.000000	0.894923	0.870871	-0.351114	0.144641	-0.166178	0.221787	0.000000	0.000018	0.000057	-0.000002	0.000000	0.000000	0.000000	0.000212	0.000564	-0.000018	0.000005	0.000000
287.829000	-0.000006	-1.570780	-0.000007	-1.570799	0.000001	-0.000032	-0.000064	0.000000	-0.000037	0.000000	-0.000000	0.000000	0.951130	0.827708	-0.356159	0.123113	-0.148736	0.168994	-0.000000	0.000265	0.000161	0.000007	-0.000001	0.000000	-0.000000	0.003174	0.001584	0.000071	-0.000016	0.000000
287.839000	-0.000030	-1.570828	0.000005	-1.570788	-0.000034	0.000028	0.000038	0.000000	-0.000034	0.000000	-0.000000	0.000000	0.877779	0.757298	-0.338501	0.145081	-0.151793	0.184789	0.000000	0.000190	0.000069	0.000009	-0.000003	0.000000	0.000000	0.002273	0.000683	0.000101	-0.000027	0.000000
287.851000	-0.000006	-1.570828	-0.000007	-1.570799	0.000014	0.000028	-0.000004	0.000000	-0.000032	0.000000	-0.000000	0.000000	0.874700	0.843719	-0.318743	0.172627	-0.176553	0.208883	0.000000	0.000352	0.000168	0.000015	-0.000003	0.000000	0.000000	0.004220	0.001652	0.000158	-0.000037	0.000000
287.861000	0.000018	-1.570792	-0.000007	-1.570788	0.000001	0.000004	-0.000114	0.000000	-0.000030	0.000000	0.000000	0.000000	0.904239	0.795344	-0.330474	0.153121	-0.144445	0.200574	0.000000	0.000213	0.000097	-0.000006	0.000002	0.000000	0.000000	0.002546	0.000955	-0.000069	0.000016	0.000000
287.873000	0.000006	-1.570792	-0.000007	-1.570776	0.000001	0.000040	-0.000000	0.000000	-0.000000	0.000000	0.000000	0.000000	0.840893	0.838795	-0.328355	0.128560	-0.150373	0.180759	0.000000	0.000105	0.000164	0.000009	-0.000002	0.000000	0.000000	0.001261	0.001613	0.000093	-0.000016	0.000000
287.883000	-0.000006	-1.570828	-0.000043	-1.570799	0.000014	0.000016	-0.000002	0.000000	-0.000000	0.000000	0.000000	0.000000	0.813367	0.812543	-0.319672	0.152482	-0.163547	0.192068	-0.000000	0.000107	0.000068	0.000010	-0.000002	0.000000	-0.000000	0.001278	0.000666	0.000110	-0.000027	0.000000
287.895000	-0.000017	-1.570804	-0.000019	-1.570788	-0.000046	-0.000044	-0.000089	0.000000	0.000012	0.000000	0.000000	0.000000	0.752140	0.809175	-0.319478	0.131136	-0.185288	0.185380	0.000000	0.000057	0.000007	-0.000004	0.000001	0.000000	0.000000	0.000679	0.000067	-0.000046	0.000016	0.000000
287.905000	-0.000006	-1.570816	0.000041	-1.570799	0.000001	0.000028	-0.000060	0.000000	0.000011	0.000000	0.000000	0.000000	0.784850	0.918496	-0.336936	0.136192	-0.146040	0.191668	0.000000	0.000316	0.000124	0.000016	-0.000005	0.000000	0.000000	0.003788	0.001219	0.000169	-0.000049	0.000000
287.917000	0.000030	-1.570804	-0.000007	-1.570799	0.000025	0.000004	-0.000001	0.000000	0.000010	0.000000	0.000000	0.000000	0.961517	0.925828	-0.380459	0.146665	-0.162662	0.161432	0.000000	0.000147	0.000017	0.000003	-0.000001	0.000000	0.000000	0.001755	0.000165	0.000034	-0.000006	0.000000
287.927000	0.000006	-1.570804	-0.000007	-1.570799	-0.000022	0.000004	-0.000048	0.000000	0.000000	0.000000	0.000000	0.000000	0.924561	0.888219	-0.398877	0.125759	-0.168327	0.179604	-0.000000	0.000068	0.000021	0.000008	-0.000003	0.000000	-0.000000	0.000815	0.000203	0.000091	-0.000027	0.000000
287.939000	-0.000006	-1.570804	0.000041	-1.570776	-0.000010	0.000028	-0.000095	0.000000	0.000000	0.000000	0.000000	0.000000	0.844433	0.816792	-0.345805	0.137151	-0.162962	0.187022	-0.000000	-0.000102	-0.000088	-0.000006	0.000001	0.000000	-0.000000	-0.001218	-0.000865	-0.000066	0.000015	0.000000
287.949000	0.000018	-1.570804	-0.000007	-1.570776	0.000001	0.000040	-0.000063	0.000000	0.000000	0.000000	0.000000	0.000000	0.834398	0.840797	-0.361194	0.142622	-0.171765	0.193003	-0.000000	0.000064	0.000016	0.000004	-0.000001	0.000000	-0.000000	0.000767	0.000155	0.000042	-0.000005	0.000000
287.959000	0.000006	-1.570828	0.000016	-1.570788	0.000001	0.000016	-0.000046	0.000000	0.000000	0.000000	0.000000	0.000000	0.851239	0.782862	-0.392457	0.123413	-0.169007	0.193965	0.000000	0.000223	0.000110	0.000006	-0.000001	0.000000	0.000000	0.002675	0.001085	0.000060	-0.000016	0.000000
287.971000	0.000006	-1.570792	0.000028	-1.570812	-0.000022	0.000016	-0.000042	0.000000	-0.000000	0.000000	0.000000	0.000000	0.846323	0.794160	-0.297949	0.149423	-0.181490	0.168085	-0.000000	0.000053	0.000003	-0.000008	0.000002	0.000000	-0.000000	0.000640	0.000028	-0.000085	0.000027	0.000000
287.981000	0.000018	-1.570780	-0.000019	-1.570776	-0.000010	0.000016	-0.000038	0.000000	-0.000000	0.000000	0.000000	0.000000	0.774575	0.847981	-0.376449	0.154245	-0.179342	0.158289	-0.000000	0.000219	0.000105	0.000001	-0.000000	0.000000	-0.000000	0.002624	0.001034	0.000009	-0.000005	0.000000
287.993000	-0.000006	-1.570816	0.000016	-1.570764	0.000001	-0.000008	-0.000030	0.000000	-0.000000	0.000000	0.000000	0.000000	0.900020	0.786289	-0.372373	0.118790	-0.152732	0.182607	0.000000	-0.000060	-0.000037	-0.000002	0.000000	0.000000	0.000000	-0.000719	-0.000367	-0.000018	0.000005	0.000000
288.003000	0.000006	-1.570816	-0.000019	-1.570799	-0.000022	-0.000008	-0.000040	0.000000	-0.000000	0.000000	0.000000	0.000000	0.834303	0.856502	-0.329708	0.128050	-0.177776	0.176942	0.000000	0.000342	0.000156	0.000003	-0.000001	0.000000	0.000000	0.004100	0.001531	0.000038	-0.000016	0.000000
288.015000	-0.000030	-1.570828	-0.000019	-1.570824	-0.000022	0.000028	-0.000000	0.000000	-0.000000	0.000000	0.000000	0.000000	0.842469	0.884863	-0.331615	0.124984	-0.188871	0.178847	0.000000	0.000437	0.000271	0.000018	-0.000005	0.000000	0.000000	0.005235	0.002666	0.000197	-0.000059	0.000000
288.025000	0.000018	-1.570816	0.000016	-1.570799	0.000001	0.000004	-0.000001	0.000000	-0.000000	0.000000	0.000000	0.000000	0.886187	0.774751	-0.386959	0.146276	-0.175408	0.156225	-0.000000	0.000187	0.000165	0.000009	-0.000003	0.000000	-0.000000	0.002235	0.001623	0.000092	-0.000028	0.000000
288.037000	-0.000017	-1.570804	-0.000007	-1.570764	-0.000022	0.000016	-0.000086	0.000000	-0.000000	0.000000	0.000000	0.000000	0.877645	0.815734	-0.361372	0.134432	-0.185855	0.198157	-0.000000	-0.000026	0.000004	-0.000005	0.000002	0.000000	-0.000000	-0.000317	0.000035	-0.000058	0.000016	0.000000
288.047000	0.000006	-1.570804	-0.000031	-1.570836	0.000014	-0.000008	-0.000000	0.000000	-0.000000	0.000000	0.000000	0.000000	0.980408	0.870731	-0.346174	0.121862	-0.189919	0.160208	-0.000000	-0.000091	0.000025	0.000012	-0.000004	0.000000	-0.000000	-0.001088	0.000242	0.000130	-0.000038	0.000000
288.057000	0.000030	-1.570804	-0.000007	-1.570812	-0.000010	0.000016	-0.000000	0.000000	-0.000000	0.000000	0.000000	0.000000	0.945101	0.893489	-0.356583	0.121160	-0.166075	0.177137	-0.000000	0.000029	0.000072	0.000011	-0.000003	0.000000	-0.000000	0.000352	0.000704	0.000122	-0.000027	0.000000
288.069000	-0.000017	-1.570816	0.000005	-1.570788	-0.000010	0.000016	-0.000000	0.000000	-0.000000	0.000000	0.000000	0.000000	0.945149	0.797984	-0.346976	0.139855	-0.168910	0.196358	0.000000	0.000147	0.000117	0.000010	-0.000002	0.000000	0.000000	0.001765	0.001154	0.000110	-0.000027	0.000000
288.079000	-0.000017	-1.570840	0.000005	-1.570788	-0.000046	0.000028	-0.000000	0.000000	-0.000000	0.000000	0.000000	0.000000	0.847634	0.772068	-0.347798	0.137954	-0.198799	0.168469	-0.000000	0.000021	-0.000037	-0.000003	0.000000	0.000000	-0.000000	0.000247	-0.000365	-0.000027	0.000005	0.000000
288.089000	-0.000006	-1.570756	0.000016	-1.570799	0.000001	0.000016	-0.000000	0.000000	-0.000000	0.000000	0.000000	0.000000	1.040655	0.803273	-0.305644	0.118114	-0.167264	0.159920	0.000000	-0.000030	-0.000000	-0.000009	0.000003	0.000000	0.000000	-0.000356	-0.000004	-0.000098	0.000027	0.000000
288.099000	-0.000017	-1.570816	0.000005	-1.570788	-0.000022	0.000004	-0.000000	0.000000	-0.000000	0.000000	0.000000	0.000000	0.992510	0.730470	-0.342512	0.100600	-0.152147	0.196979	0.000000	0.000031	0.000073	0.000013	-0.000004	0.000000	0.000000	0.000370	0.000722	0.000140	-0.000038	0.000000
288.111000	0.000030	-1.570828	-0.000007	-1.570764	-0.000010	0.000016	-0.000019	0.000000	-0.000000	0.000000	0.000000	0.000000	0.960396	0.861186	-0.362113	0.137464	-0.160989	0.170395	0.000000	0.000100	0.000157	0.000003	-0.000002	0.000000	0.000000	0.001197	0.001549	0.000029	-0.000016	0.000000
288.121000	0.000006	-1.570768	-0.000007	-1.570788	-0.000010	-0.000008	0.000003	0.000000	-0.000000	0.000000	0.000000	0.000000	0.976076	0.874328	-0.307635	0.101578	-0.150482	0.183249	0.000000	0.000385	0.000207	0.000005	-0.000002	0.000000	0.000000	0.004607	0.002038	0.000057	-0.000027	0.000000
288.131000	0.000042	-1.570828	-0.000019	-1.570788	0.000001	0.000016	0.000000	0.000000	-0.000000	0.000000	0.000000	0.000000	0.869281	0.818893	-0.346807	0.142083	-0.157494	0.172769	0.000000	0.000310	0.000216	0.000011	-0.000003	0.000000	0.000000	0.003713	0.002123	0.000122	-0.000027	0.000000
288.141000	0.000030	-1.570780	-0.000031	-1.570799	0.000001	0.000016	0.000000	0.000000	-0.000000	0.000000	0.000000	0.000000	0.914663	0.851368	-0.339956	0.117579	-0.147817	0.167830	-0.000000	0.000098	0.000058	0.000001	-0.000001	0.000000	-0.000000	0.001178	0.000566	0.000011	-0.000005	0.000000
288.151000	0.000042	-1.570804	0.000005	-1.570824	0.000001	0.000016	0.000000	0.000000	-0.000000	0.000000	0.000000	0.000000	0.854023	0.781648	-0.287072	0.137119	-0.162674	0.181365	0.000000	0.000226	0.000113	0.000008	-0.000002	0.000000	0.000000	0.002702	0.001112	0.000087	-0.000026	0.000000
288.163000	-0.000017	-1.570804	0.000016	-1.570776	-0.000022	-0.000008	-0.000033	0.000000	-0.000000	0.000000	0.000000	-0.000001	0.869217	0.810906	-0.269982	0.126595	-0.160457	0.164203	0.000000	0.000480	0.000323	0.000024	-0.000006	0.000000	0.000000	0.005744	0.003175	0.000256	-0.000069	0.000000
288.173000	-0.000006	-1.570804	-0.000019	-1.570776	-0.000010	0.000004	-0.000000	0.000000	-0.000000	0.000000	0.000000	-0.000116	0.925399	0.865101	-0.256039	0.131408	-0.175676	0.163650	-0.000000	0.000027	-0.000029	0.000005	-0.000002	0.000000	-0.000000	0.000327	-0.000285	0.000053	-0.000017	0.000000
288.185000	-0.000006	-1.570816	-0.000031	-1.570824	-0.000010	-0.000008	-0.000000	0.000000	-0.000000	0.000000	0.000000	-0.000001	0.772067	0.874992	-0.320145	0.134450	-0.148296	0.143987	0.000000	0.000071	0.000122	0.000012	-0.000004	0.000000	0.000000	0.000848	0.001201	0.000131	-0.000038	0.000000
288.195000	-0.000017	-1.570792	0.000016	-1.570788	-0.000022	0.000004	-0.000016	0.000000	-0.000000	0.000000	0.000000	-0.000058	0.841155	0.863091	-0.333375	0.105374	-0.159774	0.164143	-0.000000	-0.000074	-0.000054	-0.000017	0.000004	0.000000	-0.000000	-0.000886	-0.000534	-0.000184	0.000048	0.000000
288.205000	-0.000017	-1.570851	0.000005	-1.570776	0.000001	0.000016	-0.000000	0.000000	-0.000000	0.000000	0.000000	-0.000143	0.819459	0.845246	-0.308375	0.122178	-0.141618	0.174372	0.000000	0.000270	0.000067	0.000006	-0.000003	0.000000	0.000000	0.003229	0.000660	0.000060	-0.000028	0.000000
288.215000	0.000030	-1.570792	-0.000007	-1.570764	0.000001	0.000016	-0.000006	0.000000	-0.000000	0.000000	0.000000	-0.000080	0.906836	0.829320	-0.383378	0.118719	-0.174298	0.152820	-0.000000	-0.000223	-0.000037	-0.000001	0.000000	0.000000	-0.000000	-0.002672	-0.000363	-0.000007	0.000005	0.000000
288.225000	-0.000006	-1.570804	0.000005	-1.570812	-0.000010	0.000016	-0.000071	0.000000	-0.000000	0.000000	0.000000	-0.000055	0.927063	0.852576	-0.321931	0.134221	-0.168019	0.145074	-0.000000	0.000439	0.000170	0.000012	-0.000004	0.000000	-0.000000	0.005254	0.001668	0.000130	-0.000038	0.000000
288.237000	-0.000006	-1.570804	0.000016	-1.570812	0.000001	0.000028	-0.000066	0.000000	-0.000000	0.000000	0.000000	-0.000052	0.952431	0.864539	-0.338729	0.116885	-0.162696	0.152217	-0.000000	0.000016	0.000055	-0.000004	0.000000	0.000000	-0.000000	0.000191	0.000543	-0.000039	0.000005	0.000000
288.247000	0.000030	-1.570804	0.000005	-1.570776	0.000014	0.000040	-0.000040	0.000000	-0.000000	0.000000	0.000000	-0.000125	1.000276	0.850971	-0.352411	0.139259	-0.145555	0.148498	-0.000000	-0.000181	-0.000086	-0.000002	0.000001	0.000000	-0.000000	-0.002173	-0.000843	-0.000024	0.000016	0.000000
288.257000	-0.000006	-1.570816	-0.000007	-1.570799	0.000001	0.000004	-0.000001	0.000000	-0.000000	0.000000	0.000000	-0.000074	0.886646	0.865442	-0.333808	0.116881	-0.185224	0.168943	-0.000000	0.000070	0.000121	0.000011	-0.000004	0.000000	-0.000000	0.000838	0.001190	0.000121	-0.000038	0.000000
288.267000	0.000018	-1.570768	0.000041	-1.570788	-0.000022	0.000028	-0.000088	0.000000	-0.000000	0.000000	0.000000	-0.000052	0.888730	0.817768	-0.319081	0.106123	-0.164662	0.171924	-0.000000	-0.000065	0.000056	-0.000004	0.000000	0.000000	-0.000000	-0.000778	0.000553	-0.000047	0.000005	0.000000
288.277000	-0.000006	-1.570816	0.000016	-1.570788	0.000001	0.000016	-0.000109	0.000000	-0.000000	0.000000	0.000000	-0.000173	0.863924	0.833276	-0.366969	0.111514	-0.177100	0.138839	-0.000000	0.000098	0.000058	0.000001	-0.000001	0.000000	-0.000000	0.001178	0.000567	0.000011	-0.000005	0.000000
288.289000	-0.000006	-1.570804	0.000005	-1.570824	0.000014	-0.000008	-0.000115	0.000000	-0.000000	0.000000	0.000000	-0.000147	0.801061	0.856274	-0.332058	0.121511	-0.156693	0.147084	-0.000000	0.000440	0.000274	0.000021	-0.000005	0.000000	-0.000000	0.005267	0.002699	0.000229	-0.000059	0.000000
288.299000	-0.000017	-1.570804	-0.000007	-1.570788	-0.000010	0.000016	-0.000001	0.000000	-0.000000	0.000000	0.000000	-0.000003	0.812571	0.821805	-0.299828	0.121404	-0.147018	0.160938	-0.000000	0.000147	0.000018	0.000004	-0.000002	0.000000	-0.000000	0.001764	0.000174	0.000042	-0.000017	0.000000
288.309000	-0.000017	-1.570816	-0.000019	-1.570824	0.000001	0.000016	-0.000082	0.000000	-0.000000	-0.000000	0.000000	-0.000071	0.783344	0.893896	-0.315653	0.098482	-0.147178	0.165747	-0.000000	-0.000024	0.000007	-0.000003	0.000000	0.000000	-0.000000	-0.000286	0.000066	-0.000028	0.000005	0.000000
288.321000	-0.000017	-1.570804	-0.000007	-1.570812	-0.000010	0.000016	-0.000053	0.000000	-0.000000	-0.000033	0.000000	-0.000048	0.900766	0.937619	-0.306629	0.128600	-0.163081	0.147397	-0.000000	0.000184	0.000063	0.000003	-0.000001	0.000000	-0.000000	0.002206	0.000616	0.000034	-0.000006	0.000000
288.331000	0.000006	-1.570816	0.000005	-1.570800	-0.000010	0.000016	-0.000041	0.000000	-0.000000	-0.000140	0.000000	-0.000038	0.879674	0.831554	-0.311937	0.138102	-0.163875	0.156344	-0.000000	-0.000216	-0.000028	0.000007	-0.000003	0.000000	-0.000000	-0.002585	-0.000276	0.000080	-0.000027	0.000000
288.343000	0.000018	-1.570780	-0.000007	-1.570776	0.000014	0.000016	-0.000037	0.000000	-0.000000	-0.000001	0.000000	-0.000030	0.911972	0.848562	-0.388293	0.135134	-0.126987	0.142725	0.087338	-0.031328	-0.048593	0.006346	0.014894	-0.008535	0.417880	-0.371823	-0.266672	0.005066	0.039105	-0.021925
288.353000	-0.000006	-1.570804	-0.000019	-1.570799	-0.000046	0.000016	0.000258	0.000000	-0.000000	-0.000000	0.000000	-0.000026	1.073183	0.744606	-0.516122	0.135710	-0.101956	0.120293	0.171788	-0.032035	-0.083310	0.015789	0.033032	-0.018997	0.417880	-0.374893	-0.267800	0.004870	0.039158	-0.021925
288.363000	-0.000030	-1.570828	-0.000043	-1.570824	0.000025	0.000016	0.000321	0.000000	-0.000000	0.000040	-0.000000	-0.000066	1.286554	0.750822	-0.566927	0.171555	-0.059247	0.121961	0.256238	-0.032601	-0.117853	0.025263	0.051161	-0.029460	0.417880	-0.376270	-0.267220	0.005007	0.039127	-0.021925
288.373000	-0.000004	-1.570756	-0.000031	-1.570764	-0.000022	-0.000020	0.002978	0.000000	-0.001209	0.000113	-0.000000	-0.000124	1.302521	0.885505	-0.523769	0.150571	-0.037637	0.107103	0.340687	-0.032586	-0.152183	0.034748	0.069287	-0.039923	0.417880	-0.370678	-0.264549	0.005265	0.039051	-0.021925
288.383000	0.000031	-1.570804	-0.000056	-1.570752	0.000014	-0.000044	0.002777	0.000000	-0.002226	0.000626	0.000693	-0.001033	1.493333	0.850959	-0.567501	0.202781	0.022104	0.058173	0.425137	-0.033255	-0.186954	0.044189	0.087425	-0.050385	0.417880	-0.373299	-0.266205	0.005046	0.039105	-0.021925
288.393000	0.000092	-1.570804	-0.000056	-1.570811	-0.000022	-0.000032	0.004000	0.000000	-0.002369	0.000531	0.001359	-0.000844	1.164932	0.830645	-0.534219	0.208693	0.039513	0.033398	0.422655	-0.002106	-0.172956	0.047363	0.090748	-0.052364	0.000000	0.001819	0.002172	0.000127	-0.000028	-0.000000
288.405000	0.000139	-1.570780	-0.000080	-1.570763	0.000039	-0.000008	0.002833	0.000000	-0.002693	0.001215	0.001982	-0.001107	1.435452	0.813844	-0.523833	0.208870	0.075877	0.022390	0.422655	-0.001688	-0.172745	0.047385	0.090742	-0.052364	0.000000	0.006822	0.004253	0.000358	-0.000091	-0.000000
288.415000	0.000164	-1.570804	-0.000129	-1.570751	0.000039	-0.000056	0.003383	0.000000	-0.003043	0.001927	0.003074	-0.001226	1.391916	0.940963	-0.482829	0.247524	0.078557	0.019667	0.422655	-0.002009	-0.172739	0.047386	0.090743	-0.052364	0.000000	0.002975	0.004306	0.000367	-0.000082	-0.000000
288.425000	0.000187	-1.570804	-0.000129	-1.570752	0.000063	-0.000020	0.003008	0.000000	-0.003087	0.001334	0.003248	-0.001432	1.452811	0.868395	-0.509734	0.243522	0.083527	-0.031350	0.422655	-0.001481	-0.172393	0.047398	0.090739	-0.052364	0.000000	0.009305	0.007715	0.000500	-0.000124	-0.000000
288.435000	0.000175	-1.570792	-0.000153	-1.570703	0.000123	-0.000057	0.003206	0.000000	-0.002749	0.002209	0.003325	-0.002486	1.343635	0.803053	-0.471492	0.232789	0.123822	-0.002188	0.422655	-0.001316	-0.172291	0.047402	0.090739	-0.052364	0.000000	0.011284	0.008715	0.000543	-0.000124	-0.000000
288.447000	0.000224	-1.570804	-0.000214	-1.570690	0.000136	-0.000141	0.004436	0.000000	-0.005167	0.004219	0.006702	-0.003787	1.457964	0.775515	-0.466751	0.234100	0.145476	-0.034142	0.667572	-0.080297	-0.290416	0.068467	0.139319	-0.076272	0.848831	-0.812477	-0.519048	0.011369	0.085137	-0.041210
288.457000	0.000285	-1.570804	-0.000261	-1.570654	0.000209	-0.000130	0.006309	0.000000	-0.005828	0.004540	0.008266	-0.004441	1.458724	0.758793	-0.585575	0.246422	0.156973	-0.079324	0.838027	-0.090124	-0.353475	0.088112	0.179143	-0.095939	0.848831	-0.810573	-0.518108	0.011359	0.085169	-0.041210
288.467000	0.000382	-1.570816	-0.000335	-1.570594	0.000318	-0.000202	0.007802	0.000000	-0.007371	0.005824	0.009654	-0.005751	1.361864	0.671055	-0.520604	0.242047	0.173847	-0.069915	1.008482	-0.099734	-0.416271	0.107778	0.218959	-0.115605	0.848831	-0.806062	-0.514575	0.011571	0.085126	-0.041210
288.479000	0.000431	-1.570780	-0.000382	-1.570557	0.000426	-0.000227	0.008733	0.000000	-0.008434	0.006217	0.011034	-0.006979	1.367996	0.651132	-0.634173	0.227907	0.220120	-0.074091	1.213028	-0.111435	-0.491713	0.131362	0.266744	-0.139204	0.848831	-0.802675	-0.511189	0.011656	0.085126	-0.041210
288.489000	0.000550	-1.570792	-0.000479	-1.570497	0.000523	-0.000336	0.009612	0.000000	-0.009706	0.007143	0.013057	-0.007448	1.440359	0.676846	-0.593485	0.275260	0.220961	-0.073812	1.383483	-0.121546	-0.554722	0.151006	0.306568	-0.158870	0.848831	-0.804165	-0.509757	0.011636	0.085158	-0.041210
288.499000	0.000658	-1.570780	-0.000587	-1.570389	0.000642	-0.000347	0.009861	0.000000	-0.010966	0.006941	0.012350	-0.007723	1.393540	0.680382	-0.657869	0.272749	0.269980	-0.103361	1.532597	-0.131071	-0.617513	0.170675	0.329626	-0.178537	0.848831	-0.798645	-0.506180	0.011882	0.085115	-0.041210
288.509000	0.000778	-1.570780	-0.000684	-1.570365	0.000762	-0.000419	0.010323	0.000000	-0.011665	0.007186	0.012378	-0.008388	1.336708	0.613050	-0.641496	0.265908	0.259388	-0.106524	1.535064	-0.140856	-0.680225	0.190329	0.329946	-0.198203	0.848832	-0.796227	-0.501820	0.011958	0.085135	-0.041210
288.521000	0.000862	-1.570768	-0.000875	-1.570246	0.000881	-0.000527	0.010111	0.000000	-0.011480	0.007256	0.012171	-0.007959	1.397266	0.590716	-0.574455	0.229954	0.253675	-0.092035	1.464362	-0.072309	-0.630315	0.190775	0.322036	-0.195778	0.000000	0.033220	0.033572	0.001664	-0.000244	-0.000000
288.531000	0.000983	-1.570792	-0.000947	-1.570174	0.001001	-0.000611	0.010777	0.000000	-0.011411	0.006828	0.012013	-0.007025	1.559962	0.521547	-0.610591	0.224058	0.267263	-0.074194	1.464362	-0.071806	-0.629802	0.190811	0.322029	-0.195778	0.000001	0.039239	0.038626	0.002054	-0.000318	-0.000000
288.541000	0.001115	-1.570780	-0.001042	-1.570138	0.001144	-0.000695	0.012362	0.000000	-0.010285	0.005939	0.011571	-0.007822	1.616793	0.355784	-0.703203	0.282618	0.300715	-0.111048	1.569137	-0.192274	-0.739372	0.204768	0.334662	-0.211815	1.236779	-1.256526	-0.705496	0.019013	0.133377	-0.054579
288.551000	0.001199	-1.570816	-0.001187	-1.570089	0.001241	-0.000719	0.013305	-0.000432	-0.013048	0.008668	0.013731	-0.008956	1.356163	0.356576	-0.664873	0.290406	0.287472	-0.096268	1.572706	-0.220593	-0.770159	0.234200	0.335160	-0.237861	1.236780	-1.246678	-0.699547	0.019266	0.133335	-0.054579
288.561000	0.001369	-1.570804	-0.001307	-1.569992	0.001398	-0.000840	0.015419	-0.000356	-0.013536	0.010917	0.016316	-0.010475	1.478293	0.299448	-0.586688	0.276924	0.286132	-0.111939	1.576276	-0.249689	-0.771095	0.263630	0.335659	-0.263908	1.236780	-1.246125	-0.695095	0.019509	0.133304	-0.054579
288.573000	0.001562	-1.570816	-0.001462	-1.569836	0.001591	-0.000961	0.018455	-0.000326	-0.013568	0.011679	0.018340	-0.011509	1.165566	0.242336	-0.653280	0.283924	0.294561	-0.106513	1.580559	-0.283928	-0.772067	0.292442	0.336261	-0.295164	1.236781	-1.237363	-0.688277	0.019694	0.133303	-0.054579
288.583000	0.001778	-1.570816	-0.001618	-1.569728	0.001771	-0.001068	0.018812	-0.000281	-0.014703	0.012273	0.021822	-0.011408	1.327194	0.156616	-0.606042	0.267778	0.296916	-0.121444	1.584129	-0.312772	-0.772994	0.292864	0.336760	-0.297540	1.236782	-1.233799	-0.683749	0.019956	0.133270	-0.054579
288.593000	0.001971	-1.570816	-0.001750	-1.569609	0.002036	-0.001200	0.020080	-0.000262	-0.015258	0.011716	0.023443	-0.011175	1.371622	0.072473	-0.595224	0.273433	0.298346	-0.130989	1.587698	-0.341097	-0.773585	0.293293	0.337259	-0.297890	1.236783	-1.224018	-0.675912	0.020296	0.133239	-0.054579
288.605000	0.002211	-1.570817	-0.001930	-1.569465	0.002312	-0.001308	0.022345	-0.001212	-0.016045	0.012046	0.024990	-0.011151	1.206969	-0.158662	-0.540415	0.279261	0.314204	-0.166429	1.591982	-0.375225	-0.774328	0.293821	0.337853	-0.298310	1.236784	-1.213927	-0.666840	0.020852	0.133153	-0.054579
288.615000	0.002439	-1.570816	-0.002134	-1.569297	0.002540	-0.001405	0.023646	-0.000985	-0.016567	0.013201	0.026779	-0.012586	1.177962	-0.206193	-0.596713	0.273234	0.304168	-0.186138	1.595551	-0.403583	-0.774961	0.294253	0.338352	-0.298660	1.236786	-1.204544	-0.659414	0.021223	0.133122	-0.054579
288.627000	0.002716	-1.570840	-0.002313	-1.569105	0.002875	-0.001549	0.024846	-0.000720	-0.015559	0.014005	0.027511	-0.012666	1.168433	-0.177514	-0.604115	0.258383	0.307301	-0.202905	1.493440	-0.304284	-0.698676	0.292849	0.326092	-0.293703	0.000006	0.098182	0.095568	0.004725	-0.000597	-0.000000
288.637000	0.002980	-1.570840	-0.002445	-1.569022	0.003187	-0.001681	0.025258	-0.000668	-0.015956	0.011931	0.028730	-0.013235	1.025288	-0.362257	-0.550145	0.264308	0.321036	-0.207666	1.507434	-0.321034	-0.708201	0.293101	0.327904	-0.294322	0.166454	-0.088164	0.002173	0.007314	0.018759	-0.006571
288.647000	0.003280	-1.570865	-0.002637	-1.568878	0.003428	-0.001801	0.027021	-0.002359	-0.018039	0.013838	0.032240	-0.014278	1.499390	-0.497536	-0.631233	0.262302	0.303203	-0.239724	1.630319	-0.510838	-0.793446	0.295598	0.343888	-0.299922	1.583780	-1.683717	-0.821565	0.028543	0.183310	-0.062525
288.657000	0.003546	-1.570829	-0.002782	-1.568720	0.003752	-0.001946	0.029219	-0.002683	-0.018705	0.016320	0.033790	-0.015264	1.394139	-0.584082	-0.667607	0.297984	0.332326	-0.241855	1.634856	-0.566536	-0.794100	0.296171	0.344577	-0.300323	1.583783	-1.673243	-0.813050	0.029066	0.183246	-0.062525
288.667000	0.003869	-1.570901	-0.002974	-1.568539	0.004076	-0.002103	0.030376	-0.003267	-0.019870	0.018795	0.035455	-0.018176	1.481508	-0.592136	-0.679917	0.283487	0.383377	-0.230046	1.639394	-0.622613	-0.795016	0.296718	0.345273	-0.300724	1.583786	-1.667303	-0.807113	0.029299	0.183268	-0.062525
288.677000	0.004206	-1.570889	-0.003154	-1.568347	0.004461	-0.002295	0.032480	-0.004165	-0.021910	0.019935	0.039253	-0.019248	1.617093	-0.764796	-0.622827	0.272270	0.341740	-0.233912	1.643931	-0.677864	-0.795428	0.297290	0.345963	-0.301125	1.583790	-1.651465	-0.796210	0.029808	0.183214	-0.062525
288.689000	0.004580	-1.570974	-0.003456	-1.568095	0.004954	-0.002535	0.036765	-0.005021	-0.026977	0.022720	0.044148	-0.019200	1.534279	-0.822187	-0.628564	0.276192	0.318352	-0.223484	1.649376	-0.744258	-0.795839	0.297977	0.346793	-0.301606	1.583797	-1.633570	-0.782311	0.030422	0.183170	-0.062525
288.699000	0.004977	-1.571034	-0.003732	-1.567867	0.005395	-0.002703	0.039977	-0.005585	-0.027720	0.023456	0.044132	-0.019566	1.259415	-0.799945	-0.620588	0.238419	0.368072	-0.303579	1.653914	-0.799415	-0.796042	0.298563	0.347480	-0.302007	1.583803	-1.616611	-0.769350	0.031076	0.183095	-0.062525
288.709000	0.005398	-1.571118	-0.004007	-1.567638	0.005840	-0.002908	0.041675	-0.006395	-0.028712	0.023560	0.048583	-0.022105	1.257364	-0.782337	-0.619991	0.267841	0.332550	-0.283487	1.658451	-0.854067	-0.795824	0.299186	0.348159	-0.302408	1.583812	-1.593597	-0.752252	0.032130	0.182922	-0.062525
288.719000	0.005782	-1.571166	-0.004331	-1.567387	0.006332	-0.003172	0.042894	-0.007431	-0.029193	0.024454	0.052256	-0.023732	1.203918	-0.844280	-0.583930	0.266157	0.297402	-0.269360	1.662989	-0.909345	-0.796070	0.299773	0.348848	-0.302809	1.583820	-1.578084	-0.739720	0.032803	0.182856	-0.062525
288.729000	0.006213	-1.571214	-0.004618	-1.567123	0.006846	-0.003402	0.042273	-0.007275	-0.028662	0.024958	0.051088	-0.025329	1.309974	-0.642188	-0.579387	0.261879	0.296098	-0.244895	1.532486	-0.779442	-0.700654	0.297895	0.332015	-0.297154	0.000045	0.238118	0.204784	0.010412	-0.001189	-0.000000
288.741000	0.006705	-1.571310	-0.004965	-1.566799	0.007481	-0.003689	0.043254	-0.006974	-0.028777	0.026233	0.052208	-0.023168	1.657070	-0.914863	-0.728898	0.297846	0.344349	-0.238944	1.691654	-1.007190	-0.808108	0.301048	0.354143	-0.303362	1.879285	-2.031142	-0.846236	0.041423	0.232943	-0.064930
288.751000	0.007199	-1.571407	-0.005254	-1.566510	0.007997	-0.003975	0.048259	-0.009877	-0.031189	0.028744	0.054440	-0.023214	1.409288	-0.740634	-0.649495	0.288996	0.345135	-0.273504	1.696996	-1.096305	-0.807959	0.301783	0.355022	-0.303778	1.879299	-2.010002	-0.830116	0.042379	0.232824	-0.064930
288.763000	0.007764	-1.571526	-0.005624	-1.566150	0.008705	-0.004239	0.051127	-0.009966	-0.030622	0.030349	0.058291	-0.023754	1.414882	-0.775614	-0.718355	0.289255	0.355792	-0.284264	1.703407	-1.203089	-0.807885	0.302639	0.356081	-0.304278	1.879319	-1.982794	-0.811807	0.043253	0.232738	-0.064930
288.773000	0.008317	-1.571598	-0.005948	-1.565875	0.009304	-0.004480	0.053722	-0.009550	-0.032152	0.031044	0.060563	-0.025661	1.159514	-0.842496	-0.688769	0.298013	0.444740	-0.298417	1.708750	-1.291615	-0.807506	0.303372	0.356961	-0.304695	1.879340	-1.954610	-0.793422	0.044183	0.232632	-0.064930
288.783000	0.008869	-1.571706	-0.006284	-1.565551	0.009929	-0.004747	0.053790	-0.010939	-0.033558	0.032064	0.067247	-0.029078	1.224083	-0.820430	-0.758351	0.290825	0.392255	-0.257868	1.714093	-1.380421	-0.807178	0.304101	0.357843	-0.305111	1.879361	-1.929783	-0.775539	0.045080	0.232546	-0.064930
288.795000	0.009470	-1.571862	-0.006703	-1.565119	0.010769	-0.005107	0.057220	-0.011058	-0.035709	0.034000	0.071353	-0.030650	1.531642	-0.835351	-0.699626	0.311873	0.390016	-0.255724	1.720505	-1.486577	-0.806531	0.304996	0.358896	-0.305611	1.879393	-1.895050	-0.751590	0.046373	0.232397	-0.064930
288.805000	0.010082	-1.571934	-0.007075	-1.564722	0.011502	-0.005394	0.060723	-0.011477	-0.036883	0.036512	0.077515	-0.031075	1.323630	-0.846106	-0.742206	0.318256	0.331354	-0.244757	1.725849	-1.575078	-0.806134	0.305743	0.359775	-0.306027	1.879421	-1.866563	-0.733026	0.047461	0.232278	-0.064930
288.815000	0.010707	-1.572078	-0.007447	-1.564363	0.012305	-0.005742	0.063412	-0.011831	-0.038189	0.037574	0.080919	-0.032050	1.487206	-0.809582	-0.766951	0.299721	0.277042	-0.217623	1.731193	-1.594482	-0.805508	0.306482	0.360658	-0.306443	1.879454	-1.834919	-0.712208	0.048456	0.232204	-0.064930
288.825000	0.011404	-1.572161	-0.007831	-1.563990	0.013144	-0.006068	0.065945	-0.011012	-0.039065	0.041097	0.083814	-0.034090	1.115724	-0.788542	-0.791238	0.279069	0.299759	-0.174365	1.736537	-1.593209	-0.804839	0.307220	0.361541	-0.306860	1.879490	-1.804893	-0.690975	0.049450	0.232132	-0.064930
288.835000	0.012026	-1.572268	-0.008249	-1.563522	0.013932	-0.006390	0.064141	-0.009243	-0.038531	0.040645	0.080008	-0.032263	1.294295	-0.967922	-0.702432	0.285020	0.311491	-0.196077	1.580068	-1.399540	-0.694316	0.304568	0.339848	-0.300862	0.000222	0.515718	0.397652	0.020313	-0.002159	-0.000000
288.847000	0.012856	-1.572377	-0.008742	-1.563031	0.014866	-0.006785	0.067413	-0.011658	-0.043732	0.040788	0.081301	-0.031408	1.848581	-1.105635	-0.520046	0.308071	0.427212	-0.242093	1.762607	-1.630809	-0.811532	0.308935	0.367217	-0.307009	2.113471	-2.232261	-0.742463	0.058983	0.280546	-0.061800
288.857000	0.013504	-1.572497	-0.009149	-1.562587	0.015766	-0.007085	0.071222	-0.011449	-0.042961	0.045370	0.087655	-0.031721	1.638680	-1.167812	-0.650139	0.280426	0.449792	-0.276659	1.768566	-1.629594	-0.810299	0.309828	0.368280	-0.307405	2.113523	-2.196486	-0.717488	0.060431	0.280366	-0.061800
288.867000	0.014274	-1.572604	-0.009604	-1.562131	0.016655	-0.007399	0.075629	-0.011688	-0.043811	0.045746	0.094961	-0.033860	1.394212	-1.392944	-0.664726	0.294411	0.395848	-0.257890	1.774525	-1.628936	-0.809550	0.310668	0.369358	-0.307802	2.113575	-2.167386	-0.697270	0.061304	0.280347	-0.061800
288.877000	0.015007	-1.572736	-0.010013	-1.561663	0.017651	-0.007734	0.078048	-0.012674	-0.045184	0.045126	0.100780	-0.034873	1.470505	-1.452393	-0.644334	0.349274	0.376665	-0.275082	1.780486	-1.627727	-0.808338	0.311533	0.370430	-0.308198	2.113637	-2.131688	-0.672496	0.062453	0.280270	-0.061800
288.889000	0.015954	-1.572880	-0.010575	-1.561063	0.018922	-0.008179	0.079920	-0.013203	-0.046730	0.049056	0.105951	-0.037263	1.414708	-1.720790	-0.633562	0.322917	0.326394	-0.289148	1.787638	-1.626829	-0.807228	0.312564	0.371721	-0.308674	2.113711	-2.095471	-0.646158	0.063752	0.280220	-0.061800
288.899000	0.016807	-1.573038	-0.011054	-1.560549	0.019940	-0.008564	0.083226	-0.015356	-0.048078	0.049843	0.108556	-0.040336	1.519578	-1.682383	-0.579035	0.328777	0.345888	-0.238948	1.793599	-1.625703	-0.806113	0.313433	0.372795	-0.309070	2.113782	-2.060757	-0.622336	0.064939	0.280157	-0.061800
288.911000	0.017865	-1.573218	-0.011689	-1.559888	0.021305	-0.009056	0.087668	-0.016941	-0.048651	0.053942	0.110537	-0.039960	1.514904	-1.695914	-0.656729	0.324628	0.347294	-0.263823	1.800753	-1.623709	-0.804276	0.314514	0.374075	-0.309546	2.113884	-2.011422	-0.588846	0.066776	0.279987	-0.061800
288.921000	0.018655	-1.573397	-0.012109	-1.559348	0.022421	-0.009440	0.087889	-0.018360	-0.048763	0.055614	0.116278	-0.039258	1.707875	-1.707229	-0.655952	0.361279	0.352276	-0.308793	1.806716	-1.621961	-0.802808	0.315393	0.375148	-0.309942	2.113976	-1.969265	-0.561548	0.068073	0.279914	-0.061800
288.931000	0.019581	-1.573578	-0.012610	-1.558757	0.023594	-0.009824	0.091147	-0.019906	-0.047288	0.061138	0.118277	-0.041612	1.902501	-1.612768	-0.803687	0.289398	0.385712	-0.286832	1.634457	-1.387018	-0.682275	0.312591	0.349621	-0.304480	0.000725	0.859355	0.633390	0.032162	-0.003030	-0.000000
288.943000	0.020709	-1.573817	-0.013162	-1.558015	0.025054	-0.010364	0.094029	-0.019861	-0.049357	0.059138	0.118799	-0.043467	1.953423	-1.873903	-0.790566	0.332956	0.457731	-0.247268	1.828536	-1.654627	-0.803077	0.317476	0.380861	-0.309643	2.277725	-2.327952	-0.549136	0.078985	0.324799	-0.053286
288.953000	0.021657	-1.574034	-0.013665	-1.557453	0.026291	-0.010832	0.098184	-0.023576	-0.050191	0.062193	0.127890	-0.043854	1.251096	-1.548759	-0.856421	0.313793	0.407807	-0.261029	1.834902	-1.652810	-0.801003	0.318488	0.382107	-0.309985	2.277854	-2.277954	-0.519066	0.080620	0.324671	-0.053286
288.965000	0.022856	-1.574323	-0.014229	-1.556685	0.027898	-0.011349	0.098324	-0.025769	-0.052735	0.065220	0.136931	-0.046271	1.736054	-1.418678	-0.784818	0.312605	0.320216	-0.182089	1.842542	-1.650743	-0.798539	0.319679	0.383609	-0.310395	2.278019	-2.219305	-0.483228	0.082323	0.324596	-0.053286
288.975000	0.023867	-1.574623	-0.014768	-1.556037	0.029334	-0.011804	0.104132	-0.026997	-0.053342	0.067747	0.136022	-0.043112	1.579631	-1.294096	-0.752377	0.300813	0.346204	-0.217026	1.848911	-1.648380	-0.796179	0.320705	0.384854	-0.310737	2.278179	-2.162761	-0.450349	0.084110	0.324453	-0.053286
288.987000	0.025102	-1.574958	-0.015439	-1.555210	0.030902	-0.012307	0.105084	-0.027990	-0.055123	0.068100	0.138310	-0.042099	1.785225	-1.250672	-0.736515	0.323468	0.484763	-0.284402	1.856554	-1.645670	-0.793225	0.321916	0.386353	-0.311147	2.278384	-2.096410	-0.409692	0.086023	0.324338	-0.053286
288.997000	0.026230	-1.575222	-0.016015	-1.554536	0.032367	-0.012740	0.108437	-0.029233	-0.058548	0.070844	0.147974	-0.044984	1.887565	-1.041614	-0.654796	0.327008	0.427636	-0.296118	1.862926	-1.642788	-0.790450	0.322954	0.387595	-0.311489	2.278581	-2.033644	-0.372728	0.087943	0.324165	-0.053286
289.009000	0.027563	-1.575605	-0.016734	-1.553720	0.034202	-0.013281	0.113876	-0.029851	-0.058803	0.074687	0.156371	-0.047365	1.480886	-1.070736	-0.568470	0.375682	0.369597	-0.314449	1.870573	-1.639507	-0.787003	0.324220	0.389082	-0.311899	2.278833	-1.960450	-0.327214	0.090456	0.323933	-0.053286
289.019000	0.028750	-1.575881	-0.017333	-1.552893	0.035866	-0.013810	0.114389	-0.029852	-0.059718	0.080274	0.158262	-0.052407	1.597125	-1.034285	-0.484789	0.305272	0.377250	-0.243450	1.876948	-1.636270	-0.784081	0.325275	0.390325	-0.312241	2.279067	-1.893442	-0.288810	0.092544	0.323768	-0.053286
289.029000	0.029902	-1.576216	-0.017954	-1.552138	0.037459	-0.014253	0.117078	-0.031105	-0.058309	0.081026	0.163596	-0.049501	1.690361	-1.018667	-0.539312	0.345225	0.408495	-0.282898	1.883324	-1.633329	-0.781223	0.326315	0.391571	-0.312583	2.279309	-1.829981	-0.251025	0.094479	0.323637	-0.053286
289.041000	0.031305	-1.576598	-0.018647	-1.551145	0.039433	-0.014864	0.117426	-0.029337	-0.057164	0.078579	0.164314	-0.048330	1.884162	-1.307623	-0.673378	0.356896	0.420351	-0.329378	1.893785	-1.661975	-0.777018	0.327776	0.395958	-0.311454	2.365533	-2.155774	-0.206653	0.105158	0.363341	-0.039687
289.051000	0.032554	-1.576912	-0.019199	-1.550351	0.041135	-0.015369	0.121240	-0.035253	-0.059119	0.081524	0.168713	-0.050835	1.679734	-0.908789	-0.553869	0.337792	0.474863	-0.312435	1.900331	-1.659863	-0.773812	0.328880	0.397372	-0.311709	2.365806	-2.094925	-0.169854	0.106809	0.363309	-0.039687
289.063000	0.034079	-1.577318	-0.019917	-1.549355	0.043235	-0.015970	0.127139	-0.035109	-0.057476	0.086355	0.181916	-0.053464	1.468458	-0.838624	-0.687884	0.300485	0.371016	-0.258665	1.908191	-1.656557	-0.769704	0.330241	0.399061	-0.312014	2.366175	-2.012659	-0.123124	0.109201	0.363177	-0.039687
289.073000	0.035386	-1.577666	-0.020467	-1.548447	0.045103	-0.016508	0.127206	-0.035880	-0.057468	0.087220	0.185801	-0.054432	1.687063	-0.921406	-0.734576	0.334287	0.347237	-0.252202	1.914741	-1.653945	-0.766464	0.331349	0.400478	-0.312269	2.366496	-1.945816	-0.085995	0.110901	0.363174	-0.039687
289.085000	0.036947	-1.578098	-0.021211	-1.547379	0.047270	-0.017178	0.133136	-0.036909	-0.060593	0.091390	0.188869	-0.051157	1.740242	-0.957579	-0.541786	0.308228	0.431692	-0.263430	1.922604	-1.650575	-0.762294	0.332705	0.402170	-0.312574	2.366915	-1.862789	-0.038652	0.113231	0.363083	-0.039687
289.095000	0.038302	-1.578505	-0.021834	-1.546455	0.049214	-0.017658	0.134135	-0.037064	-0.062544	0.094870	0.201269	-0.050987	1.694483	-1.255210	-0.477230	0.290688	0.378184	-0.322006	1.929159	-1.647725	-0.758656	0.333826	0.403585	-0.312829	2.367287	-1.793095	0.002390	0.115074	0.363060	-0.039687
289.107000	0.039996	-1.578864	-0.022588	-1.545340	0.051610	-0.018295	0.139759	-0.038253	-0.062653	0.097070	0.206073	-0.051814	1.473412	-1.343670	-0.443745	0.315538	0.376215	-0.322484	1.937029	-1.643698	-0.754084	0.335211	0.405275	-0.313135	2.367781	-1.702193	0.053687	0.117712	0.362943	-0.039687
289.117000	0.041423	-1.579271	-0.023222	-1.544379	0.053647	-0.018823	0.141960	-0.039512	-0.061533	0.097427	0.212746	-0.055368	1.771842	-1.694543	-0.500748	0.324985	0.371927	-0.290982	1.943587	-1.641073	-0.750545	0.336319	0.406697	-0.313389	2.368190	-1.635196	0.093768	0.119421	0.362990	-0.039687
289.129000	0.043176	-1.579788	-0.023940	-1.543155	0.056267	-0.019507	0.147180	-0.043250	-0.061585	0.102884	0.215229	-0.054128	1.456063	-1.530952	-0.479615	0.279063	0.450443	-0.298855	1.951462	-1.636757	-0.746042	0.337671	0.408398	-0.313695	2.368747	-1.540837	0.144375	0.121702	0.362998	-0.039687
289.139000	0.044602	-1.580195	-0.024525	-1.542117	0.058461	-0.020069	0.147075	-0.042078	-0.058056	0.102018	0.221369	-0.054203	1.854932	-1.422847	-0.616350	0.280965	0.348174	-0.337088	1.954681	-1.659633	-0.736999	0.339166	0.412118	-0.312090	2.372285	-1.797162	0.234518	0.133006	0.395843	-0.021453
289.149000	0.046093	-1.580653	-0.025125	-1.541071	0.060688	-0.020611	0.154615	-0.048913	-0.059506	0.103534	0.226030	-0.057535	1.859385	-1.379113	-0.661946	0.296032	0.310392	-0.265333	1.961173	-1.656300	-0.732420	0.340390	0.413668	-0.312227	2.372813	-1.714384	0.279400	0.135148	0.395827	-0.021453
289.161000	0.048000	-1.581264	-0.025817	-1.539776	0.063430	-0.021307	0.157237	-0.050876	-0.058214	0.106966	0.229959	-0.058841	1.654974	-1.294434	-0.868589	0.263886	0.462430	-0.252811	1.968967	-1.652071	-0.727164	0.341833	0.415534	-0.312393	2.373486	-1.612300	0.330904	0.137445	0.395871	-0.021453
289.171000	0.049524	-1.581802	-0.026429	-1.538708	0.065850	-0.021920	0.160691	-0.052579	-0.060753	0.110315	0.237977	-0.059117	1.732521	-1.254968	-0.773909	0.261414	0.386636	-0.227078	1.975465	-1.648422	-0.722495	0.343059	0.417086	-0.312531	2.374086	-1.525739	0.376671	0.139603	0.395888	-0.021453
289.183000	0.051455	-1.582425	-0.027124	-1.537390	0.068749	-0.022600	0.161768	-0.053980	-0.062198	0.112489	0.244789	-0.054240	2.002100	-1.335239	-0.637681	0.316883	0.350801	-0.317690	1.983267	-1.643658	-0.716690	0.344555	0.418944	-0.312696	2.374861	-1.417248	0.433581	0.142470	0.395848	-0.021453
289.193000	0.053164	-1.583014	-0.027842	-1.536255	0.071261	-0.023164	0.169464	-0.056205	-0.063667	0.114793	0.245034	-0.056480	1.564606	-1.251405	-0.485282	0.300374	0.424582	-0.300279	1.989776	-1.638830	-0.711288	0.345832	0.420485	-0.312834	2.375586	-1.316563	0.486557	0.145180	0.395731	-0.021453
289.205000	0.055108	-1.583686	-0.028596	-1.534804	0.074259	-0.023835	0.170057	-0.058625	-0.062378	0.117563	0.258799	-0.056577	1.918832	-1.191870	-0.582680	0.303968	0.386175	-0.318522	1.997588	-1.633304	-0.705162	0.347322	0.422345	-0.312999	2.376483	-1.198949	0.546616	0.147990	0.395715	-0.021453
289.215000	0.056872	-1.584309	-0.029256	-1.533605	0.076892	-0.024425	0.172418	-0.060852	-0.064230	0.119687	0.260164	-0.059914	2.089165	-0.979117	-0.392929	0.325522	0.394220	-0.293433	2.004104	-1.628079	-0.699669	0.348598	0.423889	-0.313137	2.377302	-1.093517	0.600491	0.150687	0.395646	-0.021453
289.227000	0.058987	-1.585003	-0.030068	-1.532094	0.080056	-0.025094	0.178868	-0.060769	-0.063426	0.122842	0.271466	-0.056141	1.747157	-1.075722	-0.352750	0.351298	0.425086	-0.348200	2.011927	-1.622041	-0.693226	0.350109	0.425748	-0.313302	2.378320	-0.969772	0.663676	0.153715	0.395611	-0.021453
289.237000	0.060787	-1.585635	-0.030702	-1.530832	0.082788	-0.025696	0.179500	-0.059833	-0.060087	0.125034	0.278671	-0.060750	1.517557	-1.044150	-0.441331	0.347487	0.331747	-0.286819	1.838017	-1.321536	-0.581115	0.345750	0.393602	-0.311378	0.250636	2.654183	1.766462	0.100348	0.039867	0.000087
289.249000	0.062910	-1.586426	-0.031421	-1.529322	0.086163	-0.026415	0.178948	-0.063434	-0.061641	0.128654	0.282441	-0.060155	1.915060	-1.431642	-0.345728	0.390106	0.391193	-0.273059	2.016276	-1.631255	-0.671339	0.353391	0.430927	-0.311304	2.297470	-0.995152	0.871095	0.168583	0.420232	0.000825
289.259000	0.064713	-1.587030	-0.032006	-1.528007	0.088989	-0.027016	0.184741	-0.069538	-0.059028	0.131290	0.287541	-0.061641	1.849095	-1.004290	-0.528672	0.360497	0.433509	-0.205726	2.022482	-1.625928	-0.665014	0.354728	0.432579	-0.311298	2.298475	-0.881498	0.926918	0.171302	0.420207	0.000825
289.269000	0.066586	-1.587784	-0.032590	-1.526663	0.091997	-0.027602	0.187818	-0.071699	-0.059041	0.135263	0.296869	-0.058615	1.768666	-0.800762	-0.436505	0.350901	0.341084	-0.244163	2.028689	-1.621005	-0.659251	0.356037	0.434242	-0.311293	2.299486	-0.772698	0.977214	0.173719	0.420305	0.000825
289.281000	0.068878	-1.588621	-0.033273	-1.525056	0.095588	-0.028284	0.189667	-0.070789	-0.057487	0.139544	0.301729	-0.057611	1.748390	-1.112739	-0.543836	0.354319	0.442221	-0.311712	2.036144	-1.614719	-0.651988	0.357594	0.436240	-0.311287	2.300782	-0.637583	1.040984	0.176465	0.420449	0.000825
289.291000	0.070742	-1.589386	-0.033907	-1.523661	0.098627	-0.028859	0.194827	-0.071382	-0.057757	0.142451	0.309253	-0.057177	1.998539	-1.248862	-0.466885	0.381436	0.400003	-0.307339	2.042364	-1.608885	-0.645442	0.358945	0.437894	-0.311282	2.301955	-0.517864	1.098984	0.179340	0.420453	0.000825
289.303000	0.073119	-1.590274	-0.034638	-1.521947	0.102374	-0.029521	0.199377	-0.077810	-0.060688	0.146618	0.314620	-0.060571	1.718168	-0.883678	-0.265825	0.404166	0.423703	-0.263181	2.049831	-1.602216	-0.638060	0.360538	0.439887	-0.311276	2.303392	-0.378181	1.163922	0.182479	0.420541	0.000825
289.313000	0.075110	-1.591066	-0.035211	-1.520477	0.105547	-0.030179	0.200175	-0.077270	-0.056938	0.150795	0.327218	-0.057500	1.805415	-1.005571	-0.368462	0.365123	0.404005	-0.320225	2.056061	-1.596045	-0.631496	0.361863	0.441550	-0.311271	2.304687	-0.254425	1.222099	0.185066	0.420638	0.000825
289.325000	0.077512	-1.592034	-0.035893	-1.518668	0.109461	-0.030864	0.203364	-0.076294	-0.056710	0.154062	0.330366	-0.060842	1.896170	-1.433306	-0.309636	0.364592	0.460335	-0.278330	2.063540	-1.589024	-0.623857	0.363448	0.443551	-0.311265	2.306275	-0.110521	1.289569	0.188121	0.420808	0.000825
289.335000	0.079590	-1.592827	-0.036479	-1.517111	0.112828	-0.031475	0.207993	-0.081542	-0.055431	0.156875	0.342838	-0.060865	1.771833	-1.321232	-0.373817	0.339913	0.390466	-0.254344	1.959711	-1.381085	-0.555223	0.360752	0.422433	-0.311305	0.997907	2.423883	1.959155	0.148764	0.177749	0.000353
289.347000	0.082108	-1.593824	-0.037112	-1.515243	0.116945	-0.032219	0.206303	-0.086850	-0.053355	0.159382	0.346568	-0.061327	2.076017	-1.052083	-0.483377	0.310401	0.372624	-0.193792	2.060760	-1.586764	-0.594808	0.367024	0.448184	-0.308710	2.140209	0.018119	1.556217	0.203889	0.436008	0.026424
289.357000	0.084176	-1.594670	-0.037602	-1.513624	0.120474	-0.032780	0.212862	-0.087349	-0.052067	0.160071	0.348611	-0.056371	1.876179	-1.084050	-0.505718	0.329559	0.455536	-0.268127	2.066429	-1.581262	-0.587960	0.368360	0.449930	-0.308541	2.141646	0.140251	1.610393	0.206131	0.436280	0.026424
289.369000	0.086779	-1.595760	-0.038249	-1.511731	0.124748	-0.033440	0.213702	-0.089552	-0.051414	0.164620	0.351090	-0.057678	1.814370	-1.212191	-0.549254	0.319077	0.482827	-0.307135	2.073245	-1.573366	-0.579173	0.370005	0.452018	-0.308338	2.143540	0.302293	1.680994	0.209283	0.436535	0.026424
289.379000	0.088915	-1.596674	-0.038751	-1.510013	0.128389	-0.034027	0.213952	-0.092686	-0.051880	0.166016	0.363734	-0.055566	2.226700	-1.034535	-0.432117	0.316343	0.423664	-0.325623	2.078930	-1.566928	-0.571772	0.371369	0.453758	-0.308168	2.145171	0.435634	1.740611	0.211836	0.436753	0.026424
289.389000	0.091113	-1.597644	-0.039265	-1.508397	0.132112	-0.034630	0.219167	-0.095100	-0.048773	0.167389	0.368438	-0.060568	1.709513	-1.038102	-0.489821	0.324415	0.398829	-0.226039	2.084625	-1.559563	-0.564007	0.372775	0.455491	-0.307999	2.146935	0.580083	1.803802	0.214836	0.436883	0.026424
289.401000	0.093753	-1.598854	-0.039901	-1.506349	0.136545	-0.035287	0.219047	-0.095909	-0.051784	0.171221	0.377687	-0.055602	1.993984	-1.325827	-0.273643	0.358429	0.439086	-0.283314	2.091464	-1.551008	-0.555036	0.374402	0.457586	-0.307796	2.149098	0.750018	1.876218	0.217785	0.437215	0.026424
289.411000	0.096011	-1.599834	-0.040426	-1.504574	0.140375	-0.035840	0.222437	-0.100038	-0.051032	0.172819	0.381857	-0.057494	1.907135	-1.135222	-0.192509	0.360786	0.455897	-0.264524	2.097171	-1.543606	-0.547199	0.375799	0.459323	-0.307627	2.150998	0.894905	1.940129	0.220700	0.437395	0.026424
289.423000	0.098759	-1.601057	-0.041012	-1.502442	0.145015	-0.036545	0.226146	-0.104766	-0.048768	0.176167	0.397614	-0.057212	1.949050	-0.830958	-0.277569	0.348358	0.414155	-0.239548	2.104027	-1.534550	-0.538136	0.377418	0.461424	-0.307424	2.153360	1.070851	2.013452	0.223563	0.437791	0.026424
289.433000	0.101028	-1.602064	-0.041430	-1.500641	0.148966	-0.037073	0.228463	-0.103979	-0.047139	0.177220	0.404484	-0.057389	1.981147	-1.171241	-0.235051	0.389631	0.444126	-0.217420	2.109746	-1.526992	-0.530478	0.378792	0.463170	-0.307255	2.155402	1.217597	2.075591	0.226223	0.438069	0.026424
289.443000	0.103358	-1.603156	-0.041873	-1.498760	0.153002	-0.037649	0.231381	-0.108143	-0.044679	0.181979	0.413406	-0.054360	1.874456	-0.944384	-0.304867	0.313282	0.421963	-0.198926	2.092828	-1.522290	-0.504271	0.380935	0.465027	-0.304395	1.903945	1.323791	2.318116	0.239103	0.442588	0.054497
289.453000	0.105662	-1.604205	-0.042302	-1.496923	0.157106	-0.038148	0.233699	-0.107973	-0.043356	0.184440	0.412100	-0.049335	2.118534	-1.079425	-0.321555	0.381131	0.505974	-0.273987	2.097735	-1.515166	-0.496086	0.382324	0.466805	-0.304046	1.905981	1.470865	2.378335	0.241661	0.442932	0.054497
289.463000	0.108027	-1.605262	-0.042769	-1.495110	0.161378	-0.038665	0.235933	-0.109541	-0.042584	0.187067	0.421929	-0.051189	2.064584	-1.548228	-0.252513	0.393403	0.422959	-0.273794	2.102651	-1.507460	-0.487458	0.383735	0.468582	-0.303697	1.908139	1.624904	2.442916	0.244447	0.443265	0.054497
289.475000	0.110875	-1.606691	-0.043271	-1.492835	0.166495	-0.039240	0.242139	-0.119136	-0.039829	0.192579	0.423339	-0.051006	1.909005	-0.767121	-0.258754	0.386594	0.488616	-0.270079	2.108563	-1.497562	-0.477176	0.385424	0.470714	-0.303278	1.910865	1.817536	2.519710	0.247754	0.443664	0.054496
289.485000	0.113311	-1.607876	-0.043581	-1.490966	0.170862	-0.039780	0.243037	-0.119782	-0.035743	0.194308	0.433662	-0.051904	2.024920	-0.967752	-0.425891	0.415868	0.407954	-0.227932	2.113499	-1.488936	-0.468412	0.386838	0.472491	-0.302929	1.913249	1.982596	2.585633	0.250576	0.443994	0.054496
289.495000	0.115737	-1.609071	-0.043975	-1.488948	0.175122	-0.040295	0.247310	-0.123831	-0.034653	0.199845	0.444234	-0.051647	2.049030	-0.911935	-0.390826	0.376543	0.401907	-0.232029	2.118438	-1.480553	-0.459719	0.388239	0.474270	-0.302580	1.915676	2.144741	2.650852	0.253267	0.444351	0.054496
289.505000	0.118199	-1.610255	-0.044345	-1.486918	0.179594	-0.040737	0.248876	-0.123427	-0.032387	0.206076	0.451166	-0.047755	1.906630	-1.060330	-0.419071	0.353607	0.419044	-0.276005	2.123383	-1.471936	-0.451310	0.389612	0.476062	-0.302231	1.918178	2.309686	2.713280	0.255649	0.444844	0.054496
289.515000	0.120662	-1.611517	-0.044657	-1.484895	0.184213	-0.041255	0.251564	-0.125784	-0.032218	0.207074	0.461937	-0.050452	2.154285	-1.248726	-0.301421	0.350924	0.396136	-0.234250	2.128338	-1.463052	-0.442536	0.391029	0.477842	-0.301882	1.920788	2.477836	2.779294	0.258505	0.445220	0.054496
289.525000	0.123173	-1.612797	-0.045004	-1.482842	0.188752	-0.041733	0.254849	-0.132940	-0.031058	0.210781	0.458607	-0.049358	1.684695	-0.755590	-0.319245	0.363183	0.468111	-0.213753	2.133298	-1.454143	-0.433833	0.392422	0.479632	-0.301533	1.923467	2.646271	2.844620	0.261103	0.445690	0.054496
289.537000	0.126234	-1.614364	-0.045301	-1.480281	0.194401	-0.042356	0.254098	-0.132634	-0.027762	0.212477	0.469047	-0.047512	1.997431	-0.913531	-0.355766	0.352157	0.426800	-0.179045	2.094484	-1.343868	-0.400877	0.391803	0.470656	-0.302186	1.393840	4.037820	3.145418	0.240220	0.327538	0.043116
289.547000	0.128804	-1.615723	-0.045613	-1.478126	0.199090	-0.042785	0.256251	-0.135971	-0.027339	0.217428	0.477497	-0.042864	1.940460	-0.933703	-0.217597	0.339283	0.486490	-0.215220	2.115108	-1.427688	-0.392332	0.396340	0.482805	-0.297840	1.596459	3.100140	3.202053	0.276598	0.439701	0.084085
289.557000	0.131422	-1.617086	-0.045803	-1.476037	0.203838	-0.043168	0.256291	-0.134721	-0.024737	0.217426	0.482850	-0.040223	1.849802	-1.369027	-0.273791	0.323329	0.521024	-0.237051	2.119044	-1.418099	-0.382733	0.397725	0.484582	-0.297301	1.599233	3.281113	3.269047	0.279050	0.440228	0.084085
289.567000	0.133979	-1.618485	-0.046065	-1.473804	0.208721	-0.043587	0.258096	-0.141829	-0.023025	0.221194	0.496510	-0.038944	1.912242	-1.000016	-0.198832	0.291219	0.404834	-0.252345	2.122990	-1.408086	-0.372812	0.399143	0.486354	-0.296763	1.602127	3.467154	3.339218	0.281864	0.440698	0.084085
289.577000	0.136586	-1.619963	-0.046231	-1.471539	0.213696	-0.043983	0.260462	-0.145537	-0.019072	0.221957	0.500507	-0.039861	1.926940	-0.795279	-0.348211	0.339800	0.517215	-0.245340	2.126944	-1.397761	-0.363069	0.400546	0.488131	-0.296224	1.605115	3.656948	3.407633	0.284509	0.441230	0.084085
289.589000	0.139709	-1.621772	-0.046482	-1.468848	0.219808	-0.044438	0.261647	-0.148216	-0.017151	0.222334	0.502649	-0.038171	2.077844	-0.892218	-0.258199	0.368256	0.493465	-0.262438	2.131700	-1.385034	-0.351327	0.402215	0.489708	-0.295577	1.608827	3.888726	3.490225	0.287527	0.441948	0.084085
289.599000	0.142352	-1.623266	-0.046638	-1.466501	0.225007	-0.044869	0.265237	-0.147226	-0.015337	0.223984	0.509781	-0.038129	2.154191	-1.207309	-0.163373	0.391857	0.379986	-0.231720	2.135670	-1.374328	-0.341480	0.403643	0.490875	-0.295039	1.612014	4.083070	3.559670	0.290445	0.442458	0.084084
289.609000	0.145028	-1.624797	-0.046780	-1.464280	0.230167	-0.045228	0.264770	-0.153080	-0.013890	0.226528	0.514999	-0.036767	2.163099	-0.941359	-0.101278	0.395300	0.497190	-0.237524	2.139647	-1.363659	-0.331674	0.405037	0.492048	-0.294500	1.615268	4.276978	3.628699	0.292995	0.443043	0.084084
289.621000	0.148261	-1.626678	-0.046898	-1.461477	0.236346	-0.045623	0.270265	-0.156733	-0.010463	0.234045	0.523812	-0.033392	1.817889	-0.765148	-0.070406	0.365782	0.469024	-0.280083	2.144435	-1.350011	-0.260083	0.406718	0.493456	-0.293853	1.619373	4.519785	3.713385	0.296143	0.443740	0.084084
289.631000	0.150936	-1.628287	-0.047015	-1.459258	0.241595	-0.045957	0.268499	-0.160174	-0.005800	0.237269	0.535619	-0.031822	2.303684	-0.676236	-0.107927	0.466670	0.441021	-0.275722	2.148428	-1.339006	-0.091102	0.408120	0.494631	-0.293314	1.622825	4.717711	3.781863	0.298787	0.444342	0.084084
289.643000	0.154229	-1.630213	-0.047098	-1.456356	0.248026	-0.046377	0.272669	-0.159238	-0.002635	0.246946	0.546232	-0.032742	2.042546	-1.171460	0.142302	0.362617	0.417536	-0.224321	2.118844	-1.310439	0.161028	0.410659	0.494272	-0.289781	1.224343	5.141041	4.103187	0.311262	0.426306	0.113878
289.653000	0.156954	-1.631895	-0.047061	-1.453876	0.253522	-0.046652	0.271237	-0.167272	-0.000408	0.249260	0.552260	-0.029916	2.069366	-0.632983	0.390007	0.369104	0.473033	-0.258180	2.121604	-1.299051	0.370245	0.412016	0.495417	-0.289051	1.227606	5.346534	4.170733	0.313578	0.427022	0.113877
289.663000	0.159667	-1.633593	-0.047059	-1.451380	0.259050	-0.046951	0.273013	-0.168833	0.003439	0.254595	0.551625	-0.028337	1.985761	-0.637581	0.476061	0.351290	0.491997	-0.235239	2.124373	-1.287333	0.571472	0.413386	0.496559	-0.288321	1.230978	5.555991	4.240565	0.316031	0.427715	0.113877
289.675000	0.163018	-1.635583	-0.046996	-1.448381	0.265732	-0.047285	0.274327	-0.170432	0.007557	0.255647	0.558366	-0.026487	1.855947	-0.736164	0.727229	0.363743	0.471563	-0.227178	2.127702	-1.273257	0.809233	0.415000	0.497939	-0.287446	1.235099	5.807501	4.322905	0.318641	0.428650	0.113877
289.685000	0.165744	-1.637340	-0.046901	-1.445848	0.271350	-0.047549	0.276045	-0.174667	0.010008	0.254715	0.569808	-0.024463	1.796004	-0.726179	0.836629	0.383128	0.482083	-0.184012	2.130481	-1.261558	1.007203	0.416336	0.499092	-0.286716	1.238591	6.016723	4.389897	0.320734	0.429460	0.113877
289.695000	0.168530	-1.639114	-0.046814	-1.443234	0.277063	-0.047787	0.277536	-0.177542	0.015168	0.260954	0.578383	-0.020768	2.095455	-0.592637	0.846589	0.361455	0.472538	-0.222318	2.133272	-1.249273	1.114058	0.417680	0.500245	-0.285986	1.242224	6.232965	4.459215	0.322901	0.430263	0.113876
289.705000	0.171282	-1.640909	-0.046645	-1.440609	0.282894	-0.047930	0.281821	-0.181346	0.017164	0.258373	0.580955	-0.019406	2.022629	-0.493590	0.823834	0.382187	0.459888	-0.188905	2.136066	-1.237082	1.124598	0.418987	0.501409	-0.285256	1.245896	6.448090	4.525691	0.324678	0.431192	0.113876
289.715000	0.174092	-1.642687	-0.046513	-1.437955	0.288888	-0.048132	0.284006	-0.179642	0.018711	0.258854	0.584942	-0.015675	2.018085	-1.058044	0.883130	0.417821	0.492362	-0.244545	2.138866	-1.224859	1.135242	0.420320	0.502568	-0.284527	1.249640	6.663588	4.593184	0.326730	0.432067	0.113876
289.727000	0.177464	-1.644908	-0.046260	-1.434716	0.295916	-0.048299	0.284570	-0.188289	0.021626	0.263136	0.589985	-0.013986	1.988349	-0.616326	0.937176	0.425091	0.514693	-0.241733	2.142234	-1.210062	1.147902	0.421906	0.503961	-0.283651	1.254230	6.923737	4.673072	0.329050	0.433139	0.113875
289.737000	0.180296	-1.646796	-0.046031	-1.432103	0.301798	-0.048442	0.285990	-0.189822	0.024755	0.266645	0.604687	-0.012771	1.876937	-0.759320	0.889150	0.430692	0.493121	-0.263223	2.141013	-1.194143	1.161562	0.423332	0.504816	-0.282639	1.210153	7.183529	4.770097	0.332108	0.430751	0.116868
289.747000	0.183176	-1.648702	-0.045766	-1.429427	0.307846	-0.048572	0.284608	-0.188355	0.027474	0.269173	0.613177	-0.009645	2.244747	-1.143729	0.869871	0.430855	0.518500	-0.240836	2.108222	-1.159463	1.195879	0.425300	0.503367	-0.279359	0.803877	7.669299	5.063814	0.341383	0.404327	0.142354
289.757000	0.186056	-1.650570	-0.045489	-1.426794	0.314031	-0.048680	0.286320	-0.197457	0.028575	0.277258	0.616661	-0.009014	1.673925	-0.666775	1.052852	0.410357	0.458147	-0.247736	2.109646	-1.146455	1.207272	0.426612	0.504454	-0.243609	0.807361	7.895527	5.131995	0.343609	0.405188	0.142354
289.769000	0.189463	-1.652992	-0.045080	-1.423410	0.321512	-0.048725	0.283382	-0.200513	0.033812	0.283739	0.615862	-0.002962	2.188478	-0.851028	1.013502	0.328271	0.499396	-0.219339	2.111365	-1.130271	1.220947	0.428145	0.505771	-0.162127	0.811664	8.173883	5.213838	0.345820	0.406359	0.142353
289.779000	0.192295	-1.655018	-0.044780	-1.420605	0.327736	-0.048736	0.283899	-0.199495	0.036686	0.285557	0.621588	-0.001097	2.048758	-1.154684	1.007036	0.368957	0.535456	-0.221763	2.112808	-1.116256	1.232551	0.429427	0.506864	-0.094225	0.815374	8.412172	5.284091	0.347715	0.407292	0.142353
289.789000	0.195186	-1.657113	-0.044417	-1.417738	0.334013	-0.048712	0.283366	-0.207964	0.039703	0.286928	0.633605	-0.000201	2.283694	-0.651454	1.026933	0.366365	0.492412	-0.175500	2.114253	-1.102280	1.243975	0.430705	0.507959	-0.026323	0.819119	8.649995	5.352565	0.349576	0.408238	0.142353
289.801000	0.198595	-1.659619	-0.043913	-1.414284	0.341702	-0.048711	0.287716	-0.211386	0.043628	0.289678	0.643759	0.001868	1.988544	-0.536529	1.051905	0.348238	0.482496	-0.102663	2.115997	-1.085112	1.257657	0.432196	0.509283	0.054880	0.823718	8.940137	5.434482	0.351336	0.409488	0.142352
289.811000	0.201498	-1.661782	-0.043481	-1.411380	0.348132	-0.048674	0.286161	-0.210343	0.045341	0.289560	0.648380	0.002993	1.964466	-0.897942	1.232334	0.373964	0.491064	-0.042309	2.117458	-1.070512	1.269235	0.433471	0.510382	0.122329	0.827644	9.185436	5.504480	0.353155	0.410489	0.142352
289.821000	0.204341	-1.663943	-0.043023	-1.408443	0.354598	-0.048649	0.287035	-0.217232	0.050910	0.289657	0.653184	0.005920	1.934806	-0.430110	1.260125	0.398755	0.563104	0.008402	2.118927	-1.055521	1.280789	0.434728	0.511486	0.189779	0.831663	9.435404	5.574233	0.354786	0.411528	0.142351
289.833000	0.207785	-1.666617	-0.042386	-1.404821	0.362555	-0.048563	0.287436	-0.219696	0.054380	0.291787	0.662184	0.010003	2.287621	-0.275959	1.290932	0.419517	0.480430	0.019908	2.120696	-1.037386	1.294557	0.436214	0.512815	0.270718	0.836564	9.737130	5.657001	0.356494	0.412836	0.142350
289.843000	0.210702	-1.668805	-0.041835	-1.401905	0.369165	-0.048430	0.291881	-0.221430	0.058044	0.294977	0.662767	0.011966	1.628833	-0.620869	1.412947	0.430049	0.517235	0.043731	2.079935	-0.988558	1.332626	0.438032	0.509959	0.306766	0.345486	10.391985	5.984189	0.364559	0.371937	0.167806
289.853000	0.213543	-1.671126	-0.041233	-1.398903	0.375919	-0.048347	0.286505	-0.226124	0.063071	0.300039	0.665150	0.010459	2.219931	-0.305943	1.392718	0.403946	0.521036	0.093047	2.079910	-0.973259	1.344381	0.439215	0.510966	0.307834	0.348772	10.645083	6.050392	0.366033	0.373018	0.167805
289.863000	0.216484	-1.673378	-0.040620	-1.395965	0.382757	-0.048261	0.289382	-0.225686	0.066233	0.303450	0.673049	0.012879	1.922442	-0.504077	1.362872	0.447589	0.484677	0.116514	2.079893	-0.957542	1.356420	0.440427	0.511964	0.308902	0.352136	10.903187	6.119391	0.367822	0.374009	0.167804
289.873000	0.219351	-1.675653	-0.039925	-1.392895	0.389489	-0.048093	0.288206	-0.231702	0.070592	0.307819	0.676833	0.015206	1.981880	-0.276643	1.470550	0.422176	0.472532	0.145351	2.079872	-0.942218	1.368054	0.441555	0.512982	0.309970	0.355457	11.156573	6.184399	0.368705	0.375210	0.167804
289.883000	0.222231	-1.677998	-0.039180	-1.389873	0.396223	-0.047923	0.289534	-0.234155	0.075695	0.312219	0.687294	0.019385	1.801221	-0.228953	1.359442	0.430632	0.493154	0.198434	2.079854	-0.926726	1.379664	0.442701	0.513993	0.311038	0.358816	11.411989	6.249174	0.369779	0.376343	0.167803
289.895000	0.225686	-1.680742	-0.038208	-1.386014	0.404445	-0.047705	0.287411	-0.234557	0.081388	0.317304	0.700066	0.023274	1.845094	-0.654062	1.300507	0.347700	0.462468	0.232456	2.079831	-0.908226	1.393172	0.444023	0.515222	0.312320	0.362836	11.717389	6.322738	0.370490	0.377874	0.167802
289.905000	0.228565	-1.683178	-0.037368	-1.382889	0.411500	-0.047499	0.287764	-0.240358	0.086147	0.317107	0.703056	0.027492	1.946693	-0.368442	1.376658	0.372554	0.503589	0.244819	2.079808	-0.893380	1.404149	0.445118	0.516251	0.313387	0.366126	11.965065	6.381284	0.371016	0.379194	0.167802
289.915000	0.231420	-1.685507	-0.036408	-1.379689	0.418624	-0.047174	0.286449	-0.240241	0.089933	0.320491	0.710102	0.030849	1.968058	-0.575280	1.240219	0.388900	0.424429	0.252087	2.079795	-0.877538	1.415356	0.446212	0.517279	0.314455	0.369551	12.224659	6.442091	0.371534	0.380508	0.167801
289.925000	0.234301	-1.687986	-0.035510	-1.376442	0.425629	-0.046823	0.289296	-0.245019	0.091294	0.322179	0.710120	0.037600	2.015728	-0.476625	1.376730	0.373790	0.502861	0.226405	2.079779	-0.862170	1.426322	0.447270	0.518313	0.315523	0.372931	12.478586	6.500537	0.371662	0.381887	0.167800
289.937000	0.237756	-1.690901	-0.034383	-1.372512	0.434220	-0.046391	0.288144	-0.250324	0.096378	0.322088	0.719315	0.037966	2.014588	-0.430436	1.341686	0.399325	0.474622	0.233983	2.075208	-0.839080	1.442788	0.448668	0.519148	0.317082	0.322852	12.838957	6.603070	0.373211	0.379192	0.170739
289.947000	0.240637	-1.693394	-0.033434	-1.369303	0.441446	-0.045934	0.289901	-0.250787	0.101936	0.322842	0.721030	0.042159	1.988047	-0.882799	1.262342	0.460432	0.499805	0.230038	2.034999	-0.794669	1.478534	0.450424	0.516735	0.320653	-0.137224	13.440746	6.899247	0.381330	0.344496	0.195770
289.959000	0.244041	-1.696459	-0.032126	-1.365431	0.450117	-0.045489	0.284524	-0.257971	0.106814	0.328821	0.733378	0.043508	2.015871	-0.405769	1.261513	0.459416	0.420555	0.240315	2.033094	-0.774410	1.492760	0.451668	0.517850	0.322149	-0.134284	13.767256	6.972602	0.381800	0.346033	0.195769
289.969000	0.246922	-1.699094	-0.031024	-1.362121	0.457324	-0.045021	0.286156	-0.258143	0.109482	0.336814	0.734322	0.045784	1.962255	-0.664352	1.357628	0.413169	0.527905	0.296089	2.031505	-0.757526	1.504471	0.452696	0.518780	0.323395	-0.131857	14.039378	7.032318	0.382086	0.347323	0.195768
289.979000	0.249837	-1.701748	-0.029910	-1.358826	0.464775	-0.044502	0.284415	-0.264647	0.111433	0.337854	0.744048	0.052002	1.745075	-0.292776	1.488517	0.417436	0.468289	0.293360	2.029916	-0.740397	1.516136	0.453696	0.519715	0.324641	-0.129431	14.314434	7.091577	0.382075	0.348675	0.195767
289.989000	0.252656	-1.704402	-0.028760	-1.355446	0.472264	-0.043972	0.281248	-0.264582	0.115534	0.342330	0.745210	0.056106	1.735149	-0.447410	1.479418	0.386449	0.487056	0.215524	2.028331	-0.722532	1.528104	0.454724	0.520645	0.325887	-0.126946	14.598292	7.153816	0.382370	0.349958	0.195766
289.999000	0.255498	-1.707029	-0.027585	-1.351971	0.479704	-0.043444	0.277904	-0.270651	0.119198	0.342924	0.747281	0.056627	1.878325	-0.305935	1.614094	0.364719	0.498298	0.292859	2.026736	-0.705608	1.539584	0.455703	0.521586	0.327133	-0.124589	14.870897	7.211256	0.382139	0.351365	0.195765
290.011000	0.258883	-1.710355	-0.026037	-1.347790	0.488688	-0.042761	0.278676	-0.273087	0.127651	0.344789	0.751638	0.058188	1.835123	-0.135165	1.322905	0.351213	0.512955	0.344727	2.024824	-0.684731	1.553228	0.456853	0.522717	0.328628	-0.121741	15.204819	7.278880	0.381585	0.353073	0.195763
290.021000	0.261654	-1.713055	-0.024755	-1.344269	0.496176	-0.042159	0.278695	-0.276853	0.130148	0.343300	0.764306	0.062556	1.899002	-0.098284	1.397928	0.377612	0.498512	0.372973	2.023230	-0.667117	1.564720	0.457780	0.523664	0.329874	-0.119367	15.485675	7.336442	0.380795	0.354552	0.195762
290.031000	0.264474	-1.715855	-0.023436	-1.340795	0.503788	-0.041459	0.278154	-0.279014	0.135628	0.343209	0.766300	0.069678	1.769944	0.030728	1.512767	0.407965	0.531810	0.314927	2.021639	-0.648917	1.576353	0.458760	0.524599	0.331120	-0.116959	15.773549	7.395391	0.380571	0.355892	0.195761
290.041000	0.267222	-1.718694	-0.022034	-1.337370	0.511581	-0.040763	0.278848	-0.279790	0.139066	0.342813	0.772468	0.073125	2.062422	-0.334239	1.714290	0.479643	0.453993	0.305918	1.964485	-0.614906	1.624217	0.461892	0.523424	0.337157	-0.770148	16.253290	7.805819	0.403339	0.334740	0.245880
290.051000	0.269970	-1.721514	-0.020630	-1.333976	0.519253	-0.040018	0.278271	-0.284519	0.145335	0.351164	0.770331	0.075052	2.236990	-0.186576	1.496191	0.455392	0.499655	0.306411	1.960799	-0.597416	1.636896	0.462903	0.524308	0.338722	-0.769500	16.538609	7.863237	0.403051	0.336028	0.245879
290.063000	0.273295	-1.724888	-0.018844	-1.329712	0.528472	-0.039092	0.280144	-0.287776	0.152984	0.361126	0.780580	0.080323	1.699559	-0.233225	1.531395	0.401106	0.478836	0.294965	1.956366	-0.576537	1.651485	0.464049	0.525381	0.340600	-0.768842	16.879690	7.925988	0.401974	0.337717	0.245877
290.073000	0.275980	-1.727809	-0.017298	-1.326157	0.536369	-0.038276	0.274919	-0.292659	0.155603	0.366685	0.782926	0.082464	2.061045	-0.073117	1.775806	0.394020	0.514867	0.276691	1.952666	-0.559090	1.663503	0.464990	0.526278	0.342165	-0.768375	17.164501	7.976905	0.400933	0.339152	0.245875
290.085000	0.279302	-1.731302	-0.015403	-1.321730	0.545726	-0.037244	0.272166	-0.295403	0.163779	0.368222	0.785441	0.084413	1.743705	-0.234425	1.681853	0.377875	0.525996	0.385716	1.948216	-0.538238	1.677693	0.466065	0.527364	0.344043	-0.767922	17.505270	8.035732	0.399100	0.340974	0.245873
290.095000	0.282013	-1.734286	-0.013700	-1.318095	0.553586	-0.036353	0.268767	-0.300126	0.170547	0.369018	0.795719	0.092837	1.901655	-0.026623	1.634583	0.375366	0.501938	0.334543	1.944504	-0.520386	1.689705	0.466953	0.528266	0.345608	-0.767592	17.794924	8.086592	0.397486	0.342465	0.245872
290.105000	0.284712	-1.737225	-0.011987	-1.314365	0.561668	-0.035414	0.267349	-0.301770	0.174865	0.367139	0.794486	0.099954	1.618911	-0.255835	1.579130	0.369496	0.581977	0.264618	1.940786	-0.502031	1.701643	0.467842	0.529168	0.347173	-0.767320	18.090612	8.136723	0.395877	0.343958	0.245870
290.117000	0.287890	-1.740924	-0.009852	-1.309869	0.571299	-0.034190	0.263980	-0.307664	0.183489	0.366454	0.797487	0.101950	1.806803	0.127469	1.583983	0.431292	0.548200	0.321702	1.936318	-0.479806	1.715865	0.468895	0.530252	0.349051	-0.767092	18.447816	8.195857	0.393805	0.345754	0.245868
290.127000	0.290506	-1.744034	-0.008006	-1.306219	0.579351	-0.033158	0.263695	-0.310019	0.189076	0.370047	0.804818	0.104355	1.707160	-0.101023	1.474114	0.455213	0.512641	0.315207	1.932585	-0.461518	1.727418	0.469759	0.531154	0.350616	-0.767008	18.742690	8.242198	0.391935	0.347241	0.245866
290.137000	0.293133	-1.747232	-0.006089	-1.302473	0.587340	-0.032138	0.261195	-0.312585	0.193254	0.374972	0.806446	0.107898	1.865535	0.082015	1.564025	0.452534	0.584511	0.302531	1.922872	-0.436197	1.742372	0.470665	0.531308	0.352405	-0.838069	19.121688	8.321928	0.390543	0.340721	0.248243
290.147000	0.295713	-1.750387	-0.004172	-1.298727	0.595451	-0.030982	0.260485	-0.315076	0.197295	0.379783	0.818757	0.115089	1.802642	0.010439	1.693877	0.384946	0.550472	0.287219	1.866567	-0.362591	1.782199	0.471645	0.525738	0.355995	-1.445374	20.073922	8.642826	0.391216	0.274566	0.268493
290.157000	0.298304	-1.753594	-0.002134	-1.294935	0.603635	-0.029853	0.259138	-0.318488	0.203589	0.380906	0.820684	0.118548	1.662337	0.112185	1.629296	0.453945	0.515027	0.282451	1.860787	-0.343034	1.794206	0.472391	0.526442	0.357704	-1.447597	20.378870	8.690012	0.389366	0.275927	0.268490
290.167000	0.300833	-1.756783	-0.000121	-1.291102	0.611880	-0.028641	0.254099	-0.321817	0.206955	0.386459	0.824586	0.124127	1.961398	0.104830	1.610704	0.423225	0.510508	0.283710	1.854994	-0.324081	1.805625	0.473047	0.527163	0.359413	-1.449965	20.676590	8.731414	0.386558	0.277481	0.268488
290.179000	0.303903	-1.760656	0.002395	-1.286381	0.621802	-0.027153	0.252548	-0.324740	0.213408	0.386432	0.829370	0.125068	1.627647	0.235926	1.868177	0.414145	0.472636	0.338346	1.848029	-0.301131	1.819140	0.473828	0.528025	0.361464	-1.452974	21.036319	8.779255	0.383113	0.279300	0.268486
290.189000	0.306406	-1.763880	0.004552	-1.282519	0.630176	-0.025866	0.244916	-0.329518	0.220601	0.386915	0.829694	0.132277	1.939667	0.306892	1.701767	0.402084	0.477407	0.337730	1.842213	-0.281818	1.830481	0.474461	0.528743	0.363173	-1.455619	21.338351	8.819891	0.380054	0.280817	0.268484
290.199000	0.308841	-1.767187	0.006804	-1.278557	0.638433	-0.024472	0.245013	-0.328665	0.224771	0.388201	0.831540	0.138798	1.627414	0.186835	1.722978	0.405692	0.480476	0.240478	1.836387	-0.262282	1.841704	0.475071	0.529463	0.364882	-1.458399	21.643051	8.859360	0.376743	0.282357	0.268481
290.209000	0.311299	-1.770491	0.009068	-1.274659	0.646607	-0.023104	0.241879	-0.335865	0.229381	0.389289	0.839259	0.141959	1.474955	0.256980	1.916652	0.442721	0.555522	0.269414	1.830549	-0.243400	1.852380	0.475658	0.530182	0.366591	-1.461309	21.939908	8.893459	0.373179	0.283889	0.268479
290.221000	0.314235	-1.774506	0.011947	-1.270060	0.656803	-0.021402	0.237248	-0.336093	0.240162	0.397430	0.842446	0.141028	1.683573	-0.107923	1.698507	0.427096	0.555887	0.356832	1.823528	-0.220158	1.865299	0.476374	0.531040	0.368642	-1.464981	22.303135	8.935429	0.369037	0.285672	0.268476
290.231000	0.316596	-1.777923	0.014342	-1.266077	0.665383	-0.019921	0.232970	-0.342058	0.242741	0.401788	0.840507	0.153621	1.731162	0.247669	1.897315	0.406301	0.528775	0.289878	1.817665	-0.200295	1.876299	0.476978	0.531751	0.370351	-1.468193	22.611753	8.972704	0.365662	0.287112	0.268474
290.243000	0.319401	-1.782071	0.017339	-1.261346	0.675402	-0.018037	0.229790	-0.344188	0.251653	0.407418	0.844023	0.155549	1.734138	0.195929	1.725976	0.386834	0.505014	0.282164	1.753421	-0.111240	1.918397	0.477644	0.524931	0.374156	-2.143812	23.759038	9.300380	0.361891	0.207608	0.286584
290.253000	0.321692	-1.785536	0.019841	-1.257230	0.683821	-0.016490	0.228084	-0.346582	0.254722	0.405629	0.853545	0.156554	1.476273	0.201120	1.909747	0.427371	0.497633	0.341017	1.745545	-0.090759	1.929066	0.478002	0.525448	0.375981	-2.149601	24.068424	9.332179	0.357336	0.209134	0.286581
290.265000	0.324402	-1.789723	0.022947	-1.252322	0.694031	-0.014530	0.225433	-0.351656	0.264146	0.406575	0.856599	0.167384	1.464101	0.368663	1.804092	0.407372	0.512734	0.278727	1.736073	-0.065805	1.941982	0.478475	0.526055	0.378170	-2.156799	24.444207	9.371445	0.352334	0.210822	0.286578
290.275000	0.326654	-1.793285	0.025632	-1.248148	0.702600	-0.012851	0.221557	-0.351833	0.267350	0.405943	0.854157	0.171094	1.523206	0.216235	1.898825	0.428792	0.594823	0.297036	1.728165	-0.045166	1.952459	0.478810	0.526568	0.379994	-2.162982	24.755497	9.401354	0.347532	0.212309	0.286575
290.285000	0.328825	-1.796893	0.028366	-1.244083	0.711230	-0.011136	0.218295	-0.357421	0.273445	0.403999	0.855550	0.169628	1.560014	0.605928	1.957560	0.410643	0.569283	0.393996	1.720240	-0.024244	1.962776	0.479140	0.527077	0.381818	-2.169362	25.070174	9.429692	0.342673	0.213762	0.286572
290.297000	0.331438	-1.801089	0.031700	-1.239293	0.721605	-0.008983	0.214313	-0.359757	0.281178	0.409026	0.862413	0.182366	1.869758	0.423037	1.949280	0.466511	0.507056	0.321518	1.710719	-0.000484	1.974458	0.479523	0.527686	0.384008	-2.177148	25.431652	9.456822	0.336704	0.215471	0.286569
290.307000	0.333560	-1.804710	0.034541	-1.235159	0.730219	-0.007182	0.213473	-0.359993	0.286095	0.418203	0.863849	0.187693	1.684337	0.355427	1.894434	0.427694	0.463723	0.318879	1.702764	0.020107	1.984536	0.479850	0.528186	0.385832	-2.183883	25.742369	9.482805	0.331806	0.216821	0.286566
290.319000	0.336041	-1.809064	0.038054	-1.230223	0.740394	-0.004950	0.209051	-0.365431	0.293739	0.423016	0.865695	0.191063	1.422766	0.511233	1.829703	0.397987	0.538091	0.367085	1.693199	0.044902	1.996276	0.480192	0.528789	0.388021	-2.192203	26.116247	9.510507	0.325400	0.218464	0.286562
290.329000	0.338102	-1.812698	0.040992	-1.225954	0.749034	-0.002970	0.204523	-0.366825	0.299494	0.423215	0.868468	0.198076	1.849756	0.360478	1.895566	0.352490	0.635113	0.299077	1.685211	0.065642	2.005857	0.480409	0.529299	0.389845	-2.199339	26.428745	9.531601	0.319328	0.219918	0.286559
290.341000	0.340477	-1.817229	0.044624	-1.220881	0.759652	-0.000595	0.202302	-0.369161	0.305242	0.421434	0.869281	0.197879	1.346684	0.393511	1.937668	0.421479	0.530218	0.368596	1.621313	0.157987	2.043518	0.480401	0.521984	0.393265	-2.849886	27.608240	9.814027	0.309823	0.137312	0.299423
290.351000	0.342440	-1.820967	0.047659	-1.216589	0.768374	0.001472	0.196596	-0.374114	0.312126	0.417850	0.868137	0.207558	1.493459	0.602838	1.899083	0.433700	0.509814	0.302623	1.611416	0.180080	2.053383	0.480487	0.522265	0.395171	-2.859816	27.928997	9.837176	0.303957	0.138578	0.299420
290.363000	0.344766	-1.825483	0.051459	-1.211585	0.778783	0.004004	0.192614	-0.375726	0.318032	0.418328	0.868425	0.210577	1.527386	0.544800	1.996845	0.466432	0.576492	0.318427	1.599529	0.205671	2.064563	0.480549	0.522604	0.397458	-2.871863	28.302877	9.858493	0.296468	0.140107	0.299416
290.373000	0.346658	-1.829267	0.054638	-1.207405	0.787582	0.006121	0.186696	-0.377159	0.327544	0.423883	0.871616	0.219198	1.316195	0.583933	1.816189	0.495462	0.526613	0.313804	1.589602	0.227174	2.073787	0.480612	0.522877	0.399365	-2.882145	28.616557	9.875340	0.290352	0.141295	0.299412
290.383000	0.348443	-1.832984	0.057933	-1.203193	0.796220	0.008379	0.182377	-0.382465	0.329176	0.429813	0.870839	0.221884	1.294197	0.823207	2.046996	0.446677	0.547352	0.294555	1.579660	0.248630	2.082625	0.480618	0.523157	0.401271	-2.892618	28.929685	9.888397	0.283620	0.142543	0.299409
290.395000	0.350587	-1.837583	0.062024	-1.198046	0.806722	0.011070	0.176416	-0.383720	0.340027	0.436418	0.875237	0.227222	1.448513	0.595252	1.785581	0.384456	0.540140	0.289375	1.567719	0.273526	2.092700	0.480555	0.523497	0.403558	-2.905302	29.295235	9.898843	0.274787	0.144098	0.299404
290.405000	0.352336	-1.841427	0.065474	-1.193673	0.815530	0.013367	0.171829	-0.386308	0.341978	0.434086	0.876249	0.233738	1.063757	0.706737	1.888207	0.372370	0.497216	0.296484	1.557752	0.294237	2.100795	0.480458	0.523783	0.405464	-2.916073	29.599431	9.904586	0.266941	0.145415	0.299401
290.417000	0.354373	-1.846147	0.069682	-1.188420	0.826075	0.016166	0.165776	-0.389720	0.348868	0.431071	0.870833	0.237701	1.371136	0.676077	1.847220	0.433252	0.546402	0.358385	1.545756	0.320025	2.110708	0.480360	0.524114	0.407752	-2.929413	29.975668	9.913428	0.257737	0.146868	0.299396
290.427000	0.356003	-1.850039	0.073218	-1.184042	0.834800	0.018569	0.161508	-0.390774	0.354594	0.431204	0.874267	0.242706	1.545684	0.623903	1.836193	0.437185	0.558864	0.319493	1.535738	0.341815	2.119138	0.480259	0.524387	0.409658	-2.940798	30.292799	9.922476	0.249846	0.148044	0.299393
290.437000	0.357620	-1.853946	0.076777	-1.179760	0.843498	0.020970	0.158098	-0.394301	0.358382	0.429945	0.879299	0.246807	1.341626	0.940082	2.018949	0.488723	0.583051	0.375560	1.520473	0.370175	2.129610	0.480101	0.523814	0.411635	-3.014629	30.688411	9.951621	0.241393	0.140174	0.300136
290.449000	0.359451	-1.858773	0.081071	-1.174565	0.854189	0.024014	0.151063	-0.397637	0.367741	0.438561	0.882958	0.256565	1.327513	0.924000	1.994032	0.426076	0.482262	0.297781	1.462052	0.458573	2.159761	0.479320	0.516760	0.414568	-3.562296	31.803471	10.160566	0.226931	0.064927	0.306495
290.461000	0.361224	-1.863517	0.085461	-1.169310	0.864673	0.027066	0.145688	-0.400000	0.374959	0.442625	0.876288	0.263616	1.282909	0.948120	1.979124	0.420588	0.478755	0.314837	1.447942	0.485354	2.169291	0.478969	0.516807	0.416909	-3.579306	32.180615	10.166634	0.217105	0.066117	0.306490
290.471000	0.362636	-1.867491	0.089232	-1.164934	0.873385	0.029734	0.139079	-0.399087	0.379327	0.445550	0.872780	0.267004	1.525777	0.790957	2.187542	0.373995	0.642786	0.319530	1.436178	0.507036	2.176656	0.478605	0.516852	0.418861	-3.593537	32.487281	10.166009	0.208146	0.067170	0.306486
290.483000	0.364277	-1.872390	0.093880	-1.159565	0.883933	0.032979	0.136365	-0.403170	0.388399	0.442759	0.876938	0.273267	0.862639	1.055193	2.036026	0.411338	0.561451	0.340878	1.422032	0.533523	2.185257	0.478141	0.516902	0.421203	-3.610978	32.860906	10.162932	0.197105	0.068387	0.306481
290.493000	0.365617	-1.876427	0.097882	-1.155099	0.892686	0.035727	0.128654	-0.403999	0.394488	0.442382	0.880433	0.272727	1.306033	0.918363	1.973473	0.398926	0.492276	0.375136	1.410232	0.555285	2.192240	0.477714	0.516944	0.423154	-3.625642	33.168541	10.158555	0.187464	0.069403	0.306477
290.503000	0.366839	-1.880453	0.101819	-1.150640	0.901435	0.038538	0.124078	-0.404354	0.398929	0.438427	0.884269	0.280304	1.337555	0.715503	1.991550	0.453421	0.439977	0.356195	1.398414	0.577193	2.199057	0.477293	0.516977	0.425106	-3.640529	33.477919	10.152549	0.177888	0.070332	0.306473
290.515000	0.368299	-1.885373	0.106685	-1.145351	0.912038	0.042010	0.118220	-0.408583	0.406975	0.441964	0.877757	0.285296	1.534622	0.850332	1.882909	0.466248	0.515232	0.330621	1.384220	0.603115	2.206970	0.476780	0.517010	0.427447	-3.658539	33.844773	10.142707	0.166316	0.071365	0.306468
290.525000	0.369486	-1.889527	0.110779	-1.140976	0.920917	0.044932	0.116070	-0.412536	0.411785	0.446248	0.871794	0.291516	1.096262	0.949468	1.915762	0.458158	0.539768	0.313566	1.372363	0.625189	2.213744	0.476364	0.517028	0.429399	-3.673882	34.156142	10.136270	0.156795	0.072125	0.306463
290.537000	0.370850	-1.894470	0.115775	-1.135696	0.931311	0.048452	0.109163	-0.413542	0.416417	0.454680	0.878124	0.296594	1.048485	0.928194	2.134298	0.352696	0.507050	0.339906	1.350204	0.658848	2.225146	0.475815	0.516116	0.432013	-3.786695	34.615504	10.160674	0.144874	0.063041	0.309350
290.547000	0.371854	-1.898645	0.119929	-1.131174	0.940037	0.051382	0.101286	-0.414071	0.421917	0.454124	0.877647	0.297733	1.142802	0.915874	2.258832	0.441306	0.512998	0.418123	1.268643	0.748608	2.264613	0.475417	0.507945	0.436427	-4.609085	35.730456	10.472185	0.137152	-0.021769	0.333969
290.559000	0.373025	-1.903590	0.125107	-1.125685	0.950591	0.055062	0.094065	-0.418628	0.430986	0.453480	0.870833	0.311466	1.025162	1.331866	1.994884	0.445138	0.503247	0.364970	1.251261	0.774931	2.272220	0.474585	0.507675	0.438980	-4.632000	36.093698	10.454877	0.124075	-0.020912	0.333963
290.569000	0.373946	-1.907803	0.129453	-1.121142	0.959266	0.058148	0.087109	-0.420461	0.435850	0.449843	0.868458	0.317118	1.143545	1.212127	2.141309	0.411103	0.539982	0.374785	1.236765	0.796761	2.278298	0.473840	0.507452	0.441106	-4.651234	36.395134	10.437880	0.112622	-0.020186	0.333958
290.581000	0.374974	-1.912806	0.134677	-1.115688	0.969683	0.062005	0.080429	-0.421591	0.442472	0.447708	0.874430	0.321818	1.181094	1.169943	2.168958	0.446131	0.473060	0.393977	1.219353	0.822877	2.285411	0.472955	0.507173	0.443658	-4.674499	36.755888	10.415713	0.098975	-0.019424	0.333952
290.591000	0.375727	-1.917088	0.139133	-1.111217	0.978427	0.065252	0.076514	-0.421214	0.449153	0.453719	0.872047	0.332026	0.709967	1.110010	2.181427	0.392106	0.479399	0.353563	1.204810	0.845217	2.291550	0.472243	0.506928	0.445785	-4.694290	37.063432	10.399327	0.087871	-0.018931	0.333948
290.603000	0.376585	-1.922190	0.144610	-1.105806	0.988676	0.069277	0.066462	-0.425963	0.456429	0.457884	0.864831	0.338979	0.678059	1.280750	2.163445	0.393414	0.510031	0.316052	1.187361	0.871437	2.298344	0.471338	0.506635	0.448337	-4.718010	37.425434	10.374013	0.074011	-0.018331	0.333942
290.613000	0.377243	-1.926426	0.149135	-1.101213	0.997349	0.072675	0.059454	-0.427520	0.464114	0.454888	0.860833	0.338202	0.875907	1.222218	2.073251	0.395532	0.595703	0.394589	1.172837	0.892374	2.303448	0.470499	0.506396	0.450463	-4.737566	37.716170	10.347440	0.061541	-0.017765	0.333937
290.623000	0.377792	-1.930686	0.153862	-1.096635	1.006072	0.076111	0.054174	-0.429621	0.469380	0.452489	0.862288	0.346421	0.994971	1.157676	2.243272	0.392930	0.458216	0.286991	1.158269	0.914280	2.308743	0.469678	0.506145	0.452590	-4.757657	38.018515	10.322746	0.049267	-0.017338	0.333932
290.635000	0.378389	-1.935834	0.159634	-1.091087	1.016479	0.080312	0.048407	-0.431016	0.476199	0.448439	0.857603	0.348778	0.857572	1.325013	2.167801	0.438480	0.479879	0.328702	1.140802	0.939714	2.314419	0.468631	0.505845	0.455142	-4.781588	38.371096	10.286433	0.033871	-0.016814	0.333926
290.645000	0.378841	-1.940178	0.164447	-1.086558	1.024901	0.083857	0.042342	-0.433336	0.482434	0.450711	0.857909	0.354106	0.708531	1.418575	2.128631	0.387634	0.508304	0.381256	1.084497	1.038117	2.333205	0.465965	0.496696	0.456494	-5.290308	39.578848	10.398547	0.003657	-0.110017	0.326025
290.657000	0.379269	-1.945408	0.170277	-1.081226	1.035175	0.088119	0.033864	-0.434531	0.488572	0.453545	0.855906	0.359260	0.801620	1.413225	2.141005	0.454357	0.503260	0.470608	1.065486	1.064894	2.338060	0.464669	0.496087	0.458986	-5.316338	39.931864	10.360122	-0.011624	-0.109690	0.326020
290.667000	0.379601	-1.949748	0.175174	-1.076683	1.043669	0.091773	0.026789	-0.433531	0.494931	0.460503	0.850441	0.370334	0.809445	1.345416	2.057959	0.420315	0.480813	0.361010	1.049609	1.087862	2.342289	0.463569	0.495574	0.461062	-5.338447	40.233871	10.329897	-0.024573	-0.109481	0.326015
290.679000	0.379837	-1.954989	0.181113	-1.071168	1.053892	0.096239	0.019066	-0.435177	0.500576	0.459633	0.840509	0.377442	1.005403	1.274060	2.029395	0.417539	0.544468	0.369776	1.030605	1.113950	2.345370	0.462175	0.494961	0.463554	-5.364386	40.578632	10.286516	-0.040912	-0.109202	0.326009
290.689000	0.379990	-1.959367	0.186103	-1.066598	1.062332	0.099997	0.012664	-0.439386	0.506464	0.458181	0.845085	0.384603	0.829080	1.755691	2.142854	0.463300	0.492747	0.369054	1.014752	1.135947	2.345552	0.460999	0.494444	0.465630	-5.386211	40.869014	10.250070	-0.054685	-0.109030	0.326004
290.701000	0.380069	-1.964668	0.192271	-1.060985	1.072498	0.104618	0.004024	-0.440615	0.514113	0.458373	0.840989	0.389718	0.127437	1.625834	2.208333	0.381505	0.425246	0.371017	0.060514	1.162223	2.345350	0.459532	0.493821	0.468122	-5.412424	41.216026	10.202197	-0.071805	-0.108861	0.325998
290.711000	0.380042	-1.969032	0.197407	-1.056418	1.080763	0.108533	-0.004400	-0.439696	0.520191	0.455856	0.831746	0.391357	-0.212782	1.634331	2.128843	0.396713	0.505417	0.389911	-0.930224	1.183908	2.344860	0.458283	0.493299	0.470198	-5.434232	41.502680	10.159130	-0.086362	-0.108743	0.325993
290.723000	0.379952	-1.974320	0.203681	-1.050997	1.090617	0.113345	-0.012631	-0.439305	0.526540	0.459570	0.828771	0.396642	-1.077761	1.412295	2.130800	0.402998	0.596502	0.376417	-1.982681	1.209545	2.344306	0.456804	0.492666	0.472690	-5.460307	41.842038	10.107792	-0.103608	-0.108685	0.325987
290.733000	0.379795	-1.978709	0.209008	-1.046398	1.099038	0.117357	-0.017619	-0.441884	0.530554	0.459715	0.830850	0.404355	-0.789926	1.582044	2.230030	0.416403	0.484077	0.378015	-1.997815	1.231014	2.343461	0.455529	0.492132	0.474767	-5.482126	42.126090	10.061231	-0.118443	-0.108700	0.325982
290.743000	0.379639	-1.983183	0.214392	-1.041826	1.107331	0.121448	-0.016958	-0.444391	0.534972	0.460279	0.822559	0.408201	-1.286976	1.719998	2.170381	0.399120	0.505722	0.416423	-2.042888	1.323566	2.351349	0.452198	0.483632	0.475166	-5.896188	43.246613	10.112104	-0.153692	-0.194393	0.314034
290.755000	0.379357	-1.988544	0.220855	-1.036311	1.117143	0.126308	-0.027059	-0.444392	0.540142	0.459578	0.817317	0.414444	-1.604295	1.579813	2.148492	0.392971	0.511802	0.355242	-2.062140	1.350335	2.349553	0.450358	0.482718	0.477567	-5.923384	43.583919	10.052256	-0.172058	-0.194482	0.314028
290.765000	0.378994	-1.992969	0.226264	-1.031673	1.125275	0.130497	-0.035035	-0.444335	0.545645	0.455274	0.819859	0.418792	-1.773596	1.655450	2.246047	0.421698	0.417674	0.440210	-2.078186	1.372691	2.348116	0.448798	0.481951	0.479567	-5.946079	43.865600	10.002982	-0.187648	-0.194609	0.314023
290.777000	0.378557	-1.998316	0.232823	-1.026086	1.135055	0.135582	-0.044765	-0.444632	0.552290	0.454500	0.817518	0.425709	-1.869648	1.799115	2.306160	0.350147	0.408363	0.411710	-2.097406	1.398841	2.345898	0.446871	0.481027	0.481968	-5.972900	44.195503	9.938985	-0.206942	-0.194800	0.314017
290.787000	0.378037	-2.002718	0.238425	-1.021536	1.143095	0.139823	-0.052264	-0.445864	0.557999	0.453623	0.807879	0.428653	-1.872435	1.732947	2.197217	0.464104	0.485664	0.403422	-2.113389	1.419960	2.343719	0.445293	0.480249	0.483968	-5.994843	44.462365	9.882406	-0.222723	-0.195045	0.314013
290.797000	0.377421	-2.007170	0.244025	-1.017055	1.151210	0.144170	-0.060411	-0.446262	0.562939	0.457332	0.801546	0.435596	-1.828300	1.753878	2.077480	0.407457	0.452759	0.372803	-2.129361	1.440946	2.341124	0.443670	0.479471	0.485969	-6.016656	44.727624	9.821733	-0.238989	-0.195291	0.314008
290.807000	0.376782	-2.011627	0.249722	-1.012565	1.159235	0.148527	-0.066339	-0.445560	0.570752	0.461333	0.797126	0.443483	-1.921077	1.588118	1.965691	0.375776	0.479886	0.388378	-2.145336	1.462031	2.338674	0.442069	0.478680	0.487969	-6.038499	44.994086	9.762486	-0.255019	-0.195669	0.314003
290.817000	0.376120	-2.016088	0.255395	-1.007915	1.167237	0.152986	-0.071409	-0.447516	0.575222	0.460179	0.789438	0.447430	-2.218142	1.932876	2.095843	0.403572	0.413496	0.381073	-2.161315	1.483298	2.336143	0.440419	0.477890	0.489970	-6.060402	45.262716	9.702442	-0.271570	-0.196048	0.313998
290.827000	0.375336	-2.020596	0.261199	-1.003378	1.175043	0.157442	-0.079279	-0.450258	0.579947	0.457468	0.784456	0.453077	-2.169644	1.965703	2.068399	0.411924	0.482124	0.378940	-2.177262	1.504001	2.333170	0.438730	0.477101	0.491970	-6.081915	45.524598	9.638043	-0.288556	-0.196408	0.313993
290.837000	0.374456	-2.025103	0.267002	-0.998700	1.182780	0.162023	-0.089126	-0.449657	0.583258	0.454647	0.779990	0.456778	-1.478486	1.831823	2.014447	0.362353	0.549978	0.387964	-1.753146	1.323617	2.100584	0.426518	0.502270	0.467117	-0.880827	43.374080	7.324550	-0.419070	0.080374	0.031056
290.849000	0.373277	-2.030458	0.274039	-0.993253	1.192176	0.167539	-0.094884	-0.447268	0.588729	0.450728	0.781999	0.463412	-1.721518	1.813771	1.991799	0.389806	0.421615	0.372576	-2.232891	1.617419	2.330379	0.432485	0.468047	0.494090	-6.414666	46.893444	9.547683	-0.350584	-0.275557	0.296921
290.859000	0.372303	-2.034977	0.279982	-0.988782	1.200055	0.172235	-0.099796	-0.447523	0.592403	0.452922	0.767733	0.462866	-1.946297	1.920712	2.026743	0.404597	0.476860	0.400937	-2.249396	1.638993	2.326599	0.430569	0.467033	0.495982	-6.436045	47.152493	9.479056	-0.367652	-0.276139	0.296917
290.869000	0.371243	-2.039448	0.285891	-0.984302	1.207627	0.176882	-0.107136	-0.449521	0.596473	0.455863	0.759798	0.464580	-1.983167	2.008133	2.178123	0.395227	0.520589	0.439465	-2.265865	1.660062	2.322618	0.428626	0.466019	0.497874	-6.456993	47.405507	9.408445	-0.385003	-0.276712	0.296913
290.879000	0.370148	-2.043908	0.291907	-0.979774	1.215188	0.181534	-0.114853	-0.448675	0.602357	0.460623	0.754794	0.469554	-2.101501	1.855142	2.083622	0.314049	0.550729	0.487544	-2.282304	1.680779	2.318299	0.426624	0.465006	0.499766	-6.477575	47.654304	9.334515	-0.402991	-0.277277	0.296908
290.891000	0.368691	-2.049299	0.299086	-0.974281	1.224409	0.187234	-0.124654	-0.448343	0.609601	0.455630	0.749479	0.480413	-2.140738	1.821114	2.038393	0.288923	0.486236	0.441725	-2.302003	1.705399	2.313206	0.424218	0.463782	0.502036	-6.501955	47.949967	9.246679	-0.424624	-0.278044	0.296903
290.901000	0.367342	-2.053757	0.305150	-0.969705	1.231867	0.192038	-0.134384	-0.448740	0.612512	0.449243	0.742791	0.483890	-1.829047	2.014687	2.110360	0.375953	0.503123	0.453770	-2.318386	1.725566	2.308607	0.422182	0.462760	0.503928	-6.521877	48.192177	9.169988	-0.442972	-0.278707	0.296899
290.911000	0.365985	-2.058302	0.311370	-0.965144	1.239256	0.196990	-0.138931	-0.450673	0.617119	0.445438	0.736762	0.490484	-1.901789	2.162739	2.036559	0.402563	0.521787	0.436749	-2.334780	1.746187	2.303747	0.420137	0.461735	0.505820	-6.541921	48.439824	9.090730	-0.461433	-0.279392	0.296895
290.921000	0.364566	-2.062807	0.317626	-0.960646	1.246549	0.201912	-0.145508	-0.448171	0.622697	0.442880	0.732758	0.495709	-2.196078	1.999256	2.029108	0.396507	0.572955	0.410773	-2.351173	1.767017	2.299050	0.418108	0.460705	0.507712	-6.561964	48.689969	9.013080	-0.479714	-0.280143	0.296891
290.931000	0.363014	-2.067342	0.323882	-0.956253	1.253964	0.206900	-0.153303	-0.446275	0.629046	0.445829	0.733982	0.498312	-2.261169	1.879313	2.028470	0.357946	0.417981	0.421854	-2.367487	1.786663	2.293760	0.416035	0.459672	0.509475	-6.581057	48.925930	8.929600	-0.498464	-0.280926	0.296886
290.941000	0.361439	-2.071811	0.330125	-0.951815	1.261278	0.211961	-0.162567	-0.449030	0.627751	0.449007	0.723468	0.503398	-1.964447	2.204792	2.141112	0.341492	0.457868	0.378945	-2.395281	1.869068	2.288506	0.411351	0.452204	0.508249	-6.767497	49.907676	8.853866	-0.544932	-0.351959	0.274407
290.953000	0.359443	-2.077156	0.337661	-0.946498	1.269898	0.218054	-0.169033	-0.449843	0.633253	0.447396	0.711223	0.508636	-2.205133	2.230075	2.092387	0.373121	0.505208	0.447629	-2.415072	1.893216	2.281060	0.408551	0.450736	0.509458	-6.788966	50.181463	8.748089	-0.567915	-0.352942	0.274402
290.963000	0.357665	-2.081588	0.344033	-0.942053	1.276949	0.223154	-0.176103	-0.448592	0.636429	0.448840	0.704796	0.511194	-2.391425	2.085548	2.131721	0.306094	0.532920	0.450970	-2.431538	1.913243	2.274827	0.406204	0.449510	0.510465	-6.806551	50.408468	8.659662	-0.587208	-0.353800	0.274399
290.973000	0.355813	-2.086091	0.350370	-0.937569	1.284032	0.228360	-0.186032	-0.448008	0.639919	0.444694	0.705972	0.515685	-2.184852	2.203424	2.242156	0.395791	0.460189	0.441064	-2.447980	1.933142	2.268669	0.403873	0.448280	0.511473	-6.823838	50.633934	8.571967	-0.606336	-0.354701	0.274395
290.985000	0.353590	-2.091447	0.358146	-0.932239	1.292483	0.234598	-0.192597	-0.446401	0.645513	0.443163	0.693858	0.523182	-2.210505	2.309403	2.193954	0.330526	0.449611	0.419733	-2.467710	1.957535	2.261011	0.401035	0.446796	0.512682	-6.844584	50.910658	8.464106	-0.629719	-0.355868	0.274391
290.995000	0.351642	-2.096010	0.364735	-0.927817	1.299403	0.239861	-0.199714	-0.446983	0.650888	0.438603	0.688410	0.526437	-2.472134	2.410842	2.179247	0.376356	0.410814	0.430503	-2.484084	1.977080	2.254140	0.398646	0.445558	0.513689	-6.861063	51.131882	8.369401	-0.649464	-0.356847	0.274388
291.007000	0.349142	-2.101367	0.372498	-0.922642	1.307538	0.246196	-0.211008	-0.444626	0.656247	0.438816	0.676370	0.534485	-2.371723	2.238918	2.006612	0.358218	0.480479	0.416628	-2.503737	2.001037	2.246068	0.395818	0.444070	0.514898	-6.880877	51.403381	8.257458	-0.672745	-0.358060	0.274384
291.017000	0.346931	-2.105858	0.379160	-0.918267	1.314270	0.251549	-0.217981	-0.442720	0.660515	0.442453	0.672614	0.539241	-2.295444	2.143492	2.004045	0.337102	0.420727	0.431564	-2.520049	2.020247	2.239218	0.393431	0.442828	0.515906	-6.896614	51.620608	8.162962	-0.692473	-0.359083	0.274380
291.027000	0.344769	-2.110361	0.385736	-0.913809	1.321048	0.256919	-0.224820	-0.441874	0.663777	0.438793	0.666915	0.545790	-2.494260	2.272029	2.128834	0.290046	0.393228	0.423102	-2.536343	2.039556	2.232128	0.391032	0.441580	0.516913	-6.912140	51.839010	8.066106	-0.712329	-0.360171	0.274377
291.037000	0.342436	-2.114710	0.392338	-0.909400	1.327587	0.262402	-0.235044	-0.444309	0.666764	0.433890	0.657688	0.551336	-2.149534	2.513780	2.015244	0.325830	0.425997	0.370075	-2.347827	1.932508	2.126384	0.385999	0.455920	0.508004	-4.488330	50.544837	7.000762	-0.760919	-0.194383	0.168480
291.049000	0.339614	-2.120017	0.400361	-0.904154	1.335325	0.269038	-0.241654	-0.442522	0.671047	0.428988	0.653386	0.550198	-2.325479	2.565106	2.085429	0.307573	0.422727	0.414846	-2.609605	2.162709	2.226114	0.382542	0.429967	0.517894	-7.394630	53.268006	7.953639	-0.787425	-0.455744	0.262467
291.059000	0.337164	-2.124364	0.407140	-0.899845	1.341812	0.274616	-0.248595	-0.439474	0.675263	0.422944	0.647952	0.553085	-2.596789	2.454361	1.986760	0.328071	0.452079	0.451863	-2.626608	2.181396	2.217359	0.379766	0.428478	0.518858	-7.407661	53.463735	7.843889	-0.808391	-0.456800	0.262464
291.069000	0.334627	-2.128818	0.413966	-0.895618	1.348249	0.280164	-0.260234	-0.437616	0.677582	0.423446	0.633795	0.558293	-2.374408	2.382136	2.103293	0.346063	0.421748	0.479740	-2.643587	2.200138	2.208717	0.377013	0.426982	0.519822	-7.420394	53.660122	7.735254	-0.829092	-0.457939	0.262461
291.079000	0.332008	-2.133193	0.420720	-0.891457	1.354568	0.285754	-0.266611	-0.438983	0.680302	0.424876	0.624180	0.562590	-2.547232	2.486747	1.997768	0.351642	0.410052	0.478643	-2.660551	2.219093	2.200375	0.374338	0.425479	0.520786	-7.432958	53.859058	7.629574	-0.848973	-0.459150	0.262459
291.089000	0.329266	-2.137601	0.427569	-0.887323	1.360755	0.291478	-0.277743	-0.436677	0.684372	0.426989	0.613893	0.568529	-2.206660	2.406398	2.040869	0.328660	0.430129	0.430164	-2.677479	2.237923	2.191889	0.371620	0.423981	0.521750	-7.445082	54.056487	7.522476	-0.869307	-0.460296	0.262456
291.101000	0.325917	-2.142872	0.435810	-0.882226	1.368045	0.298331	-0.283437	-0.434379	0.689929	0.426016	0.605777	0.572439	-2.597865	2.352307	1.948704	0.297775	0.432041	0.436115	-2.697703	2.259726	2.181048	0.368301	0.422186	0.522906	-7.458551	54.283917	7.387478	-0.894322	-0.461662	0.262453
291.111000	0.323046	-2.147174	0.442683	-0.877984	1.374020	0.304097	-0.292606	-0.434252	0.691667	0.418478	0.599858	0.577705	-2.588123	2.613540	2.088781	0.348235	0.392891	0.455592	-2.714508	2.277645	2.172018	0.365521	0.420689	0.523870	-7.469213	54.470451	7.275027	-0.915321	-0.462798	0.262450
291.121000	0.320115	-2.151526	0.449654	-0.873718	1.379908	0.309866	-0.299428	-0.435419	0.695657	0.415114	0.589450	0.584035	-2.705158	2.729506	1.960357	0.335243	0.427759	0.423683	-2.731255	2.295107	2.162599	0.362721	0.419193	0.524834	-7.479162	54.651502	7.158747	-0.936538	-0.463938	0.262448
291.131000	0.316980	-2.155886	0.456649	-0.869550	1.385822	0.315710	-0.308913	-0.432379	0.699369	0.410737	0.580312	0.588583	-2.514712	2.517996	2.047157	0.300970	0.437351	0.408588	-2.747951	2.312256	2.152972	0.359899	0.417692	0.525798	-7.488510	54.828811	7.040417	-0.957988	-0.465115	0.262446
291.143000	0.313251	-2.161014	0.465091	-0.864588	1.392803	0.322825	-0.307196	-0.431828	0.702517	0.409085	0.577047	0.589734	-2.875598	2.733810	2.070698	0.330791	0.341976	0.467266	-2.747315	2.381962	2.127554	0.353338	0.411990	0.523090	-7.363607	55.637161	6.779001	-1.021411	-0.516133	0.227593
291.153000	0.310089	-2.165303	0.472117	-0.860510	1.398453	0.328765	-0.318894	-0.428208	0.702596	0.409548	0.567034	0.593646	-2.376533	2.591577	2.041422	0.306107	0.339286	0.435796	-2.763361	2.399340	2.116733	0.350285	0.410353	0.523926	-7.370222	55.803189	6.654697	-1.042846	-0.517324	0.227592
291.165000	0.306164	-2.170420	0.480561	-0.855656	1.405169	0.335906	-0.325122	-0.428760	0.708029	0.407331	0.557001	0.597991	-2.548653	2.696618	1.777509	0.267959	0.389736	0.449432	-2.782595	2.420528	2.104013	0.346650	0.408387	0.524930	-7.377903	56.006420	6.508131	-1.068256	-0.518780	0.227590
291.175000	0.302824	-2.174662	0.487613	-0.851568	1.410669	0.341852	-0.332868	-0.426302	0.707005	0.406918	0.544965	0.601318	-2.517079	2.669580	2.010897	0.251099	0.410655	0.416241	-2.798547	2.437513	2.093123	0.343597	0.406744	0.525766	-7.383395	56.167747	6.383147	-1.089696	-0.520036	0.227588
291.185000	0.299437	-2.178890	0.494665	-0.847557	1.416167	0.347836	-0.341535	-0.423301	0.709521	0.400025	0.531837	0.604329	-2.820060	2.476822	2.114017	0.275865	0.411868	0.453731	-2.814443	2.454085	2.082126	0.340522	0.405104	0.526602	-7.388221	56.324127	6.257104	-1.111360	-0.521268	0.227587
291.195000	0.295977	-2.183156	0.501828	-0.843493	1.421429	0.353993	-0.348899	-0.424214	0.714565	0.395789	0.524786	0.611036	-2.896178	2.906900	2.003949	0.299046	0.394472	0.451484	-2.830337	2.471183	2.071098	0.337487	0.403463	0.527438	-7.393010	56.486794	6.130760	-1.132600	-0.522502	0.227586
291.207000	0.291747	-2.188235	0.510522	-0.838748	1.427554	0.361362	-0.361762	-0.420179	0.721742	0.392558	0.518204	0.613426	-2.810020	2.614133	1.759272	0.285765	0.408604	0.423950	-2.849331	2.491129	2.057353	0.333809	0.401499	0.528442	-7.397826	56.675163	5.974113	-1.158479	-0.523933	0.227584
291.217000	0.288084	-2.192467	0.517716	-0.834865	1.432670	0.367510	-0.368841	-0.416233	0.720034	0.389123	0.506880	0.613777	-3.069789	2.431769	1.839721	0.308975	0.457107	0.423475	-2.865073	2.506855	2.045654	0.330760	0.399866	0.529278	-7.400802	56.821403	5.841165	-1.179865	-0.525086	0.227583
291.227000	0.284311	-2.196597	0.524905	-0.830994	1.437695	0.373662	-0.377727	-0.415948	0.722706	0.388735	0.503737	0.618453	-2.856247	2.701433	1.865006	0.301426	0.320949	0.490353	-2.880754	2.522113	2.033718	0.327712	0.397960	0.530114	-7.403051	56.962041	5.705881	-1.201251	-0.526337	0.227581
291.237000	0.280479	-2.200787	0.532117	-0.827167	1.442739	0.379843	-0.385260	-0.416309	0.724204	0.390325	0.492551	0.625416	-2.016500	2.124239	1.588006	0.293212	0.482990	0.433280	-2.365599	2.120275	1.790295	0.325860	0.446149	0.511281	-1.127463	52.125282	3.300846	-1.214584	0.006881	0.019761
291.247000	0.276638	-2.204882	0.539343	-0.823271	1.447662	0.386124	-0.387340	-0.413130	0.727585	0.389943	0.476887	0.630625	-2.766791	2.709529	1.799192	0.284008	0.407825	0.389485	-2.883006	2.596606	1.992603	0.318054	0.390369	0.527767	-7.146684	57.774096	5.279467	-1.284719	-0.566384	0.189686
291.259000	0.271917	-2.209779	0.548041	-0.818611	1.453390	0.393703	-0.398447	-0.409804	0.730381	0.382155	0.466293	0.627758	-2.695517	2.810817	1.759978	0.273496	0.406703	0.426324	-2.900694	2.615668	1.977283	0.314088	0.387214	0.528603	-7.145899	57.935578	5.114581	-1.310754	-0.567833	0.189685
291.269000	0.267964	-2.213885	0.555362	-0.814777	1.458016	0.400043	-0.407058	-0.410633	0.731831	0.376232	0.456899	0.628994	-2.913765	3.194615	1.808673	0.266621	0.446589	0.468659	-2.915337	2.630435	1.963695	0.310735	0.384589	0.529301	-7.144072	58.056761	4.969095	-1.332959	-0.568995	0.189685
291.279000	0.263917	-2.218026	0.562753	-0.810977	1.462475	0.406367	-0.413842	-0.406416	0.730509	0.373173	0.446970	0.635289	-2.933612	2.984843	1.874970	0.242115	0.430945	0.420438	-2.929966	2.645545	1.950132	0.307391	0.381967	0.529998	-7.142085	58.182058	4.823856	-1.355078	-0.570127	0.189685
291.291000	0.258836	-2.222813	0.571584	-0.806485	1.467871	0.413974	-0.422630	-0.400732	0.735030	0.364357	0.442373	0.643278	-2.868285	2.829643	1.766180	0.288576	0.375388	0.473418	-2.947464	2.663364	1.934004	0.303409	0.378818	0.530835	-7.139022	58.328654	4.651018	-1.381278	-0.571506	0.189684
291.301000	0.254524	-2.226886	0.578915	-0.802794	1.472235	0.420359	-0.430545	-0.400825	0.737370	0.361494	0.429743	0.644443	-2.719692	3.056776	1.660962	0.314294	0.397525	0.413744	-2.961995	2.677916	1.920324	0.300121	0.376195	0.531532	-7.135856	58.447265	4.504627	-1.402788	-0.572645	0.189684
291.311000	0.250120	-2.230906	0.586291	-0.799233	1.476445	0.426894	-0.433136	-0.397622	0.738191	0.360599	0.423650	0.645314	-2.942026	2.892913	1.699245	0.276728	0.311575	0.469097	-2.976478	2.692150	1.906576	0.296826	0.373572	0.532229	-7.132122	58.562066	4.357568	-1.424374	-0.573789	0.189684
291.323000	0.244836	-2.235658	0.595097	-0.794954	1.481446	0.434620	-0.440606	-0.393264	0.739439	0.360798	0.410504	0.650822	-2.879486	2.774456	1.724235	0.249080	0.333103	0.423805	-2.993812	2.709104	1.890157	0.292915	0.370429	0.533066	-7.127087	58.698302	4.181861	-1.449812	-0.575109	0.189684
291.333000	0.240367	-2.239596	0.602514	-0.791415	1.485462	0.441121	-0.449340	-0.392474	0.741200	0.361240	0.400402	0.648963	-2.895305	3.009216	1.723994	0.266041	0.361905	0.493829	-3.008185	2.722510	1.876095	0.289641	0.367812	0.533763	-7.122034	58.803187	4.031713	-1.471176	-0.576184	0.189684
291.343000	0.235878	-2.243465	0.609979	-0.787819	1.489397	0.447624	-0.453099	-0.393576	0.744458	0.360463	0.392843	0.657770	-3.191624	3.340412	1.717543	0.193322	0.370833	0.457822	-2.985270	2.771375	1.840313	0.282636	0.363611	0.530404	-6.731468	59.341587	3.675339	-1.535440	-0.601804	0.149301
291.353000	0.231325	-2.247337	0.617466	-0.784310	1.493278	0.454220	-0.462473	-0.385646	0.744679	0.351549	0.376962	0.659233	-3.101074	2.849460	1.537814	0.247709	0.426552	0.459469	-2.998465	2.785130	1.824977	0.279098	0.360885	0.530954	-6.723938	59.437692	3.518906	-1.557294	-0.602882	0.149301
291.363000	0.226630	-2.251179	0.624867	-0.780752	1.497072	0.460842	-0.471868	-0.384709	0.742878	0.346726	0.374348	0.661427	-2.825985	2.935088	1.658711	0.219218	0.304333	0.443513	-3.011600	2.798174	1.809426	0.275553	0.358163	0.531503	-6.715682	59.525278	3.360351	-1.579212	-0.603906	0.149302
291.373000	0.221875	-2.254992	0.632354	-0.777289	1.500751	0.467455	-0.478202	-0.381103	0.742931	0.341842	0.360929	0.660603	-3.019257	2.795254	1.655383	0.207399	0.341225	0.469372	-3.024683	2.810711	1.793482	0.271990	0.355443	0.532052	-6.706804	59.606797	3.197937	-1.601320	-0.604914	0.149303
291.385000	0.216052	-2.259585	0.641270	-0.773168	1.505054	0.475430	-0.487120	-0.377546	0.745373	0.334304	0.347792	0.664734	-2.822288	2.864406	1.644989	0.244212	0.330500	0.437043	-3.040386	2.826554	1.775238	0.267817	0.352180	0.532711	-6.696197	59.714190	3.011782	-1.626755	-0.606113	0.149304
291.395000	0.211154	-2.263342	0.648700	-0.769838	1.508456	0.482153	-0.491720	-0.377626	0.745663	0.334758	0.333335	0.665591	-3.076631	3.133872	1.553258	0.171506	0.371488	0.452765	-3.053411	2.839128	1.759379	0.264322	0.349463	0.533260	-6.686628	59.796150	2.850198	-1.648137	-0.607089	0.149304
291.405000	0.206232	-2.267097	0.656232	-0.766546	1.511803	0.488844	-0.497830	-0.372152	0.745867	0.330572	0.327364	0.665303	-3.244476	2.980438	1.525334	0.233946	0.299110	0.471464	-3.065605	2.851461	1.743528	0.260846	0.346755	0.533809	-6.676627	59.875225	2.688705	-1.669317	-0.607961	0.149305
291.415000	0.201165	-2.270808	0.663716	-0.763302	1.514991	0.495469	-0.505940	-0.370755	0.745827	0.328493	0.315740	0.671001	-3.114221	3.298791	1.693648	0.194504	0.341119	0.412107	-3.070903	2.863115	1.727472	0.257364	0.344050	0.534358	-6.665957	59.946175	2.525178	-1.690551	-0.608809	0.149306
291.427000	0.195042	-2.275223	0.672615	-0.759413	1.518707	0.503511	-0.514244	-0.368377	0.749466	0.322575	0.303070	0.674034	-3.258813	3.344073	1.566022	0.234514	0.375856	0.503458	-3.077209	2.876713	1.708033	0.253213	0.340807	0.535017	-6.652546	60.026677	2.327267	-1.715749	-0.609791	0.149307
291.437000	0.189831	-2.278856	0.680100	-0.756168	1.521683	0.510333	-0.521413	-0.362442	0.749771	0.318301	0.301349	0.682390	-3.078832	2.986988	1.545422	0.197459	0.292591	0.416571	-2.598736	2.411421	1.499133	0.259089	0.393347	0.522619	-0.862599	54.398639	0.267633	-1.639323	-0.021434	0.011117
291.447000	0.184561	-2.282434	0.687571	-0.752975	1.524533	0.517198	-0.526473	-0.361902	0.749295	0.310831	0.285413	0.677605	-2.964864	3.345357	1.620184	0.247621	0.381858	0.476584	-3.043729	2.928710	1.650503	0.242330	0.334850	0.531937	-6.124249	60.512845	1.757708	-1.801251	-0.622175	0.107169
291.459000	0.178128	-2.286776	0.696519	-0.749217	1.527900	0.525318	-0.533117	-0.356130	0.749412	0.304459	0.282042	0.676314	-2.852578	3.129441	1.491623	0.223420	0.299847	0.515778	-3.049110	2.941741	1.629299	0.237881	0.331552	0.532411	-6.107653	60.571963	1.550050	-1.826990	-0.623051	0.107171
291.469000	0.172796	-2.290282	0.704146	-0.746165	1.530612	0.532058	-0.538898	-0.350938	0.750057	0.302603	0.271291	0.681875	-2.995661	3.047613	1.340986	0.194062	0.294067	0.445472	-3.053543	2.951862	1.611108	0.234187	0.328806	0.532805	-6.093208	60.612378	1.371887	-1.848295	-0.623754	0.107172
291.481000	0.166380	-2.294470	0.713134	-0.742491	1.533716	0.540194	-0.547975	-0.350330	0.748011	0.296733	0.253277	0.686933	-3.165839	3.267835	1.497195	0.213508	0.345079	0.496889	-3.058841	2.964091	1.589553	0.229788	0.325516	0.533279	-6.075613	60.661892	1.160778	-1.873495	-0.624539	0.107174
291.491000	0.160828	-2.297888	0.720588	-0.739650	1.536251	0.547143	-0.555693	-0.345139	0.746908	0.295486	0.247441	0.689270	-3.196012	3.109655	1.551600	0.150558	0.253092	0.463439	-3.063240	2.974421	1.571814	0.226159	0.322778	0.533673	-6.060758	60.704818	0.987057	-1.894107	-0.625144	0.107176
291.501000	0.155172	-2.301322	0.728045	-0.736745	1.538612	0.554068	-0.560906	-0.343290	0.750309	0.290287	0.229868	0.687531	-3.059387	3.279744	1.442771	0.233621	0.264474	0.431691	-3.067598	2.984163	1.553853	0.222543	0.320043	0.534068	-6.045419	60.740700	0.811153	-1.914566	-0.625737	0.107177
291.511000	0.149455	-2.304758	0.735524	-0.733870	1.540886	0.560947	-0.564954	-0.340512	0.749817	0.291190	0.216453	0.686478	-3.073716	3.286648	1.300154	0.184388	0.328461	0.463448	-3.071922	2.993416	1.535629	0.218930	0.317317	0.534462	-6.029660	60.770729	0.632664	-1.934997	-0.626220	0.107179
291.521000	0.143822	-2.308162	0.743075	-0.731000	1.543055	0.567816	-0.569363	-0.334968	0.750255	0.286936	0.209255	0.693044	-3.257750	3.244249	1.260698	0.166090	0.290840	0.479354	-3.076228	3.002688	1.517325	0.215315	0.314594	0.534857	-6.013692	60.800987	0.453385	-1.955455	-0.626666	0.107180
291.533000	0.136889	-2.312134	0.752100	-0.727669	1.545478	0.576119	-0.579872	-0.330457	0.748607	0.281185	0.194810	0.695620	-3.128870	3.154730	1.357387	0.119571	0.282782	0.484967	-3.081364	3.013573	1.495331	0.210993	0.311338	0.535330	-5.994164	60.834408	0.237956	-1.979831	-0.627096	0.107182
291.543000	0.131040	-2.315435	0.759627	-0.724908	1.547390	0.583112	-0.583782	-0.325016	0.750515	0.274636	0.187692	0.693025	-3.197904	2.958864	1.177158	0.129244	0.273339	0.468879	-3.033541	3.044602	1.448770	0.203425	0.309137	0.531593	-5.364437	61.125058	-0.215458	-2.043112	-0.624366	0.064131
291.553000	0.125143	-2.318702	0.767045	-0.722205	1.549239	0.590049	-0.589331	-0.324243	0.745703	0.267780	0.173128	0.696680	-3.114477	3.127435	1.275845	0.179428	0.330173	0.420788	-3.037040	3.053080	1.429015	0.199636	0.306429	0.531830	-5.346633	61.134606	-0.402658	-2.063413	-0.624685	0.064133
291.563000	0.119172	-2.321851	0.774500	-0.719508	1.550887	0.597040	-0.596083	-0.318696	0.743934	0.263349	0.165541	0.693085	-3.056880	3.079005	1.169643	0.166029	0.354644	0.518518	-3.040530	3.061650	1.409559	0.195871	0.303727	0.532067	-5.328721	61.145258	-0.586928	-2.083450	-0.624933	0.064135
291.575000	0.112074	-2.325666	0.783382	-0.716351	1.552822	0.605419	-0.603717	-0.317854	0.743181	0.256340	0.158914	0.701338	-3.305133	3.472710	1.375999	0.161575	0.233116	0.447795	-3.044687	3.071356	1.385983	0.191363	0.300487	0.532350	-5.306854	61.151119	-0.810291	-2.107383	-0.625208	0.064138
291.585000	0.106000	-2.328759	0.790780	-0.713830	1.554322	0.612436	-0.610879	-0.311695	0.744377	0.249601	0.141481	0.698185	-3.303438	3.216748	1.095507	0.183345	0.313513	0.478085	-3.048128	3.078987	1.366095	0.187614	0.297795	0.532587	-5.288345	61.150526	-0.998801	-2.127254	-0.625358	0.064140
291.595000	0.099854	-2.331846	0.798282	-0.711316	1.555681	0.619458	-0.615420	-0.310129	0.741959	0.247490	0.129452	0.701220	-3.353627	3.479461	1.161137	0.111652	0.362565	0.403686	-3.051550	3.086334	1.345958	0.183875	0.295110	0.532824	-5.269623	61.146530	-1.189766	-2.147001	-0.625419	0.064142
291.607000	0.092351	-2.335514	0.807247	-0.708363	1.557199	0.627801	-0.622330	-0.304629	0.738034	0.238980	0.124502	0.698494	-3.168348	3.529221	1.281990	0.154091	0.272952	0.447919	-3.055629	3.094477	1.321589	0.179405	0.291899	0.533107	-5.246813	61.133668	-1.420934	-2.170534	-0.625387	0.064145
291.617000	0.086014	-2.338471	0.814584	-0.706040	1.558366	0.634818	-0.626211	-0.299099	0.739195	0.234565	0.113898	0.706077	-3.147016	3.543729	1.239912	0.150708	0.251370	0.433917	-3.059013	3.101096	1.301282	0.175704	0.289220	0.533344	-5.227630	61.120958	-1.613569	-2.189876	-0.625389	0.064147
291.629000	0.078478	-2.342068	0.823478	-0.703276	1.559640	0.643324	-0.630915	-0.293446	0.738325	0.231575	0.099504	0.701687	-3.122791	3.239480	1.157789	0.149708	0.275548	0.486363	-3.063054	3.108635	1.277001	0.171303	0.286023	0.533628	-5.204375	61.100860	-1.843876	-2.212670	-0.625207	0.064149
291.639000	0.072128	-2.344996	0.830886	-0.700984	1.560568	0.650341	-0.636893	-0.289546	0.737162	0.226378	0.089178	0.704893	-3.117836	3.322603	1.098603	0.140689	0.260094	0.494382	-3.007477	3.131121	1.226754	0.163807	0.284955	0.529838	-4.481034	61.275952	-2.329707	-2.272457	-0.608004	0.021188
291.651000	0.064494	-2.348459	0.839717	-0.698329	1.561628	0.658754	-0.644148	-0.285332	0.737301	0.220582	0.078170	0.704071	-3.194251	3.401364	0.926614	0.108069	0.271223	0.481136	-3.010590	3.138755	1.201205	0.159210	0.281832	0.529932	-4.457310	61.244940	-2.565019	-2.295207	-0.607784	0.021191
291.661000	0.057964	-2.351329	0.846999	-0.696142	1.562268	0.665795	-0.650322	-0.280497	0.734847	0.215124	0.065162	0.709679	-3.144169	3.636777	1.009823	0.156606	0.278671	0.422466	-3.013182	3.145291	1.180190	0.155422	0.279238	0.530011	-4.437512	61.221183	-2.758401	-2.313700	-0.607518	0.021193
291.671000	0.051531	-2.354094	0.854367	-0.694008	1.562886	0.672987	-0.655416	-0.275512	0.732327	0.209778	0.055745	0.708714	-3.015748	3.224592	1.017954	0.085995	0.257635	0.440571	-3.015754	3.150594	1.158438	0.151607	0.276651	0.530090	-4.417472	61.182663	-2.959029	-2.332484	-0.607165	0.021196
291.683000	0.043674	-2.357403	0.863256	-0.691534	1.563453	0.681496	-0.661719	-0.270931	0.728346	0.201746	0.040989	0.705149	-3.442418	3.653515	1.067630	0.106791	0.298048	0.449464	-3.018830	3.156406	1.131823	0.147028	0.273555	0.530185	-4.393299	61.129828	-3.204838	-2.355033	-0.606652	0.021198
291.693000	0.036983	-2.360028	0.870566	-0.689493	1.563820	0.688524	-0.666976	-0.265741	0.727671	0.200774	0.033037	0.706362	-3.411691	3.388650	0.818943	0.019376	0.290746	0.477464	-3.021387	3.160869	1.109771	0.143227	0.270983	0.530263	-4.373084	61.081244	-3.408421	-2.373663	-0.606138	0.021201
291.705000	0.028829	-2.363133	0.879216	-0.687236	1.564114	0.696913	-0.671543	-0.260058	0.723639	0.189562	0.021049	0.710993	-2.948451	3.306819	0.938816	0.088406	0.281251	0.479268	-3.024452	3.166132	1.083656	0.138747	0.267901	0.530358	-4.348777	61.021842	-3.649301	-2.395146	-0.605485	0.021204
291.715000	0.022068	-2.365679	0.886369	-0.685335	1.564300	0.704002	-0.672034	-0.254621	0.720350	0.184410	0.011597	0.712413	-2.918469	3.002425	0.990058	0.104032	0.290514	0.428099	-3.027001	3.170084	1.061704	0.135028	0.259662	0.530437	-4.328458	60.967140	-3.851903	-2.412903	-0.604773	0.021206
291.727000	0.014010	-2.368689	0.895005	-0.683112	1.564278	0.712618	-0.677253	-0.251514	0.722010	0.177448	-0.008408	0.707395	-3.260599	3.326712	0.807849	0.140573	0.104771	0.443820	-3.030053	3.174258	1.035010	0.130545	-0.133510	0.530531	-4.304007	60.894694	-4.098485	-2.434418	-0.603876	0.021209
291.737000	0.007162	-2.371164	0.902285	-0.681325	1.564175	0.719765	-0.683762	-0.245511	0.721294	0.172484	-0.024049	0.706938	-3.101145	2.994151	0.668243	0.117837	-0.023954	0.423559	-3.025832	3.178266	1.009315	0.126468	-0.376748	0.530201	-4.202811	60.840480	-4.337793	-2.455992	-0.599792	0.016842
291.747000	0.000350	-2.373588	0.909385	-0.679633	1.563935	0.726781	-0.688245	-0.243098	0.716730	0.166960	-0.023144	0.704493	-3.290115	3.319078	0.745869	0.064146	-0.078324	0.484222	-2.970181	3.190124	0.958702	0.119553	-0.376979	0.526671	-3.495135	60.871834	-4.816458	-2.506664	-0.571719	-0.020355
291.759000	-0.007925	-2.376511	0.917930	-0.677686	1.563670	0.735266	-0.696021	-0.237852	0.711855	0.161261	-0.028207	0.707475	-3.144113	3.497242	0.880988	0.083181	-0.208662	0.461195	-2.972329	3.194035	0.930911	0.114981	-0.380292	0.526583	-3.471419	60.785876	-5.066744	-2.527362	-0.570713	-0.020352
291.771000	-0.016238	-2.379326	0.926503	-0.675797	1.563268	0.743702	-0.699540	-0.233484	0.710499	0.154606	-0.040000	0.707762	-3.478702	3.576951	0.736701	0.112204	-0.259103	0.491417	-2.974484	3.198173	0.903464	0.110459	-0.383595	0.526494	-3.447773	60.702647	-5.313639	-2.547538	-0.569587	-0.020349
291.781000	-0.023312	-2.381653	0.933555	-0.674339	1.562857	0.750731	-0.704146	-0.228783	0.709804	0.150788	-0.048746	0.710121	-3.327808	3.627984	0.644563	0.096925	-0.321769	0.426592	-2.976283	3.201150	0.880448	0.106699	-0.386341	0.526420	-3.428119	60.627639	-5.520800	-2.564243	-0.568586	-0.020346
291.791000	-0.030450	-2.383906	0.940556	-0.672873	1.562324	0.757872	-0.708588	-0.218566	0.703617	0.145579	-0.060311	0.708428	-3.105562	3.160493	0.723898	0.071098	-0.396011	0.512503	-2.978088	3.203078	0.857005	0.102937	-0.389081	0.526347	-3.408525	60.540070	-5.732155	-2.580988	-0.567514	-0.020344
291.803000	-0.039040	-2.386538	0.949019	-0.671159	1.561503	0.766419	-0.711051	-0.216056	0.698796	0.142341	-0.074399	0.706342	-2.976769	3.591752	0.751938	-0.017873	-0.409888	0.440568	-2.980261	3.205555	0.829045	0.098455	-0.392355	0.526258	-3.385104	60.436946	-5.984097	-2.600720	-0.566089	-0.020341
291.813000	-0.046090	-2.388702	0.956086	-0.669798	1.560646	0.773502	-0.712218	-0.209013	0.697042	0.133784	-0.087456	0.701161	-3.036149	3.360397	0.653421	0.010906	-0.393277	0.510671	-2.982081	3.206898	0.805106	0.094710	-0.395070	0.526184	-3.365690	60.342372	-6.200344	-2.617270	-0.564752	-0.020339
291.825000	-0.054613	-2.391156	0.964391	-0.668293	1.559599	0.781892	-0.718424	-0.205289	0.695103	0.127098	-0.098057	0.703730	-3.274839	3.373565	0.547771	0.023750	-0.381348	0.460540	-2.984272	3.208272	0.776958	0.090273	-0.398325	0.526096	-3.342481	60.226039	-6.454133	-2.636522	-0.563113	-0.020336
291.835000	-0.061856	-2.393183	0.971206	-0.667065	1.558541	0.788847	-0.724314	-0.200384	0.691020	0.118166	-0.107845	0.705976	-3.150606	3.484530	0.710799	0.063822	-0.407866	0.488789	-2.986103	3.209831	0.753969	0.086642	-0.401022	0.526022	-3.323206	60.134052	-6.661022	-2.651858	-0.561583	-0.020334
291.847000	-0.070629	-2.395503	0.979483	-0.665714	1.557135	0.797298	-0.726840	-0.192457	0.684843	0.114129	-0.119256	0.711245	-2.883079	3.310599	0.637681	0.041083	-0.419587	0.419982	-2.919906	3.212704	0.693357	0.079169	-0.400065	0.522150	-2.491345	60.028538	-7.228644	-2.702661	-0.516699	-0.059469
291.857000	-0.077797	-2.397426	0.986348	-0.664584	1.555883	0.804463	-0.728724	-0.193004	0.682643	0.108071	-0.132213	0.705229	-3.438389	3.638901	0.565830	-0.014352	-0.356261	0.490339	-2.921024	3.212905	0.668572	0.075380	-0.402569	0.521933	-2.473658	59.913291	-7.447746	-2.718594	-0.515133	-0.059467
291.867000	-0.085079	-2.399254	0.993213	-0.663576	1.554491	0.811524	-0.735669	-0.185368	0.678945	0.104047	-0.137709	0.702252	-3.416164	3.506127	0.589486	-0.004033	-0.330904	0.458324	-2.922152	3.212948	0.643867	0.071631	-0.405064	0.521715	-2.456106	59.796169	-7.666068	-2.734104	-0.513478	-0.059465
291.879000	-0.094026	-2.401416	1.001359	-0.662362	1.552837	0.819958	-0.739624	-0.175694	0.676305	0.091553	-0.142263	0.698438	-3.087908	3.071877	0.423923	0.044802	-0.431445	0.483118	-2.923525	3.212540	0.614140	0.067162	-0.408055	0.521454	-2.435262	59.650099	-7.928838	-2.752384	-0.511452	-0.059462
291.889000	-0.101474	-2.403136	1.008115	-0.661513	1.551394	0.826945	-0.740495	-0.173544	0.672590	0.087768	-0.154640	0.701804	-2.839264	3.221740	0.459019	0.025676	-0.466161	0.417262	-2.924680	3.212234	0.589483	0.063456	-0.410545	0.521237	-2.418028	59.528792	-8.146689	-2.767419	-0.509732	-0.059460
291.901000	-0.110314	-2.405169	1.016211	-0.660463	1.549362	0.835271	-0.740610	-0.168367	0.667007	0.082072	-0.171158	0.697301	-3.002063	3.362329	0.315117	0.017475	-0.338561	0.475749	-2.926090	3.211188	0.559637	0.059020	-0.413510	0.520976	-2.397625	59.375092	-8.410633	-2.785352	-0.507428	-0.059457
291.911000	-0.117823	-2.406884	1.022908	-0.659715	1.547635	0.842294	-0.744001	-0.164809	0.664393	0.071972	-0.178193	0.699861	-3.001441	3.410988	0.262171	0.043087	-0.327928	0.468467	-2.927277	3.210224	0.534860	0.055352	-0.415974	0.520758	-2.380779	59.245898	-8.629661	-2.799983	-0.505437	-0.059455
291.923000	-0.126756	-2.408736	1.030718	-0.658846	1.545416	0.850585	-0.744909	-0.155714	0.657350	0.065058	-0.185165	0.697968	-3.072652	3.159547	0.407711	0.031820	-0.407924	0.508199	-2.928717	3.208891	0.505519	0.051011	-0.418924	0.520497	-2.360740	59.088757	-8.888634	-2.816890	-0.502975	-0.059453
291.933000	-0.134160	-2.410292	1.037257	-0.658271	1.543495	0.857643	-0.751179	-0.154303	0.652813	0.059729	-0.196980	0.699574	-3.150912	3.564579	0.531425	0.047387	-0.397126	0.420215	-2.929925	3.208076	0.481366	0.047426	-0.421375	0.520280	-2.344138	58.961351	-9.101520	-2.830627	-0.500835	-0.059450
291.945000	-0.143102	-2.412049	1.045201	-0.657532	1.541071	0.866050	-0.754820	-0.147973	0.652096	0.054989	-0.207721	0.689516	-3.642320	3.529380	0.251787	0.010369	-0.421600	0.467534	-2.861975	3.200467	0.420272	0.040763	-0.419032	0.516610	-1.501575	58.724887	-9.668941	-2.871995	-0.443566	-0.094985
291.955000	-0.150691	-2.413538	1.051791	-0.656984	1.538877	0.872966	-0.760470	-0.140110	0.648793	0.047642	-0.213313	0.692174	-3.380478	3.528639	0.065712	-0.004454	-0.354438	0.395668	-2.862516	3.198551	0.394540	0.037085	-0.421228	0.516262	-1.487316	58.579229	-9.892522	-2.886098	-0.441331	-0.094983
291.965000	-0.158327	-2.414880	1.058207	-0.656545	1.536709	0.879796	-0.763212	-0.133856	0.644791	0.043581	-0.214379	0.693213	-3.105069	3.242098	-0.025350	-0.053269	-0.489866	0.445272	-2.863075	3.196300	0.369170	0.033465	-0.423422	0.515914	-1.473264	58.429545	-10.112548	-2.899582	-0.439067	-0.094981
291.977000	-0.167593	-2.416435	1.065718	-0.656131	1.534054	0.888069	-0.763770	-0.129962	0.633011	0.032050	-0.233068	0.692896	-2.833383	3.381887	0.400660	0.032039	-0.436696	0.446552	-2.863752	3.193973	0.339322	0.029186	-0.426054	0.515496	-1.456487	58.254424	-10.370712	-2.915054	-0.436339	-0.094979
291.987000	-0.175202	-2.417678	1.072089	-0.655856	1.531598	0.895025	-0.759709	-0.125079	0.632449	0.029257	-0.238002	0.688905	-3.124041	3.339515	0.182362	-0.012244	-0.450411	0.435494	-2.864351	3.191245	0.313813	0.025580	-0.428226	0.515148	-1.442920	58.099043	-10.592104	-2.928377	-0.433847	-0.094977
291.999000	-0.184459	-2.419171	1.079705	-0.655488	1.528706	0.903345	-0.763169	-0.118454	0.627011	0.022954	-0.249678	0.684629	-2.879755	3.672502	0.075668	-0.041075	-0.477316	0.481082	-2.865085	3.188049	0.283422	0.021302	-0.430838	0.514730	-1.426818	57.913504	-10.855611	-2.943841	-0.430904	-0.094975
292.009000	-0.192058	-2.420291	1.085885	-0.655276	1.526259	0.910107	-0.761826	-0.110749	0.622500	0.016171	-0.258655	0.682864	-3.127257	3.208483	0.115617	-0.090895	-0.483978	0.477843	-2.865719	3.184982	0.258219	0.017761	-0.433004	0.514382	-1.413668	57.754054	-11.073987	-2.956469	-0.428345	-0.094973
292.021000	-0.201169	-2.421559	1.093249	-0.655172	1.523046	0.918286	-0.768313	-0.107109	0.613683	0.007411	-0.276201	0.685242	-3.179252	3.565493	0.392580	-0.056031	-0.427283	0.408345	-2.866493	3.181378	0.228467	-0.053179	-0.435595	0.513965	-1.398045	57.563633	-11.331210	-2.970961	-0.425178	-0.094971
292.031000	-0.208777	-2.422600	1.099480	-0.655212	1.520380	0.925138	-0.772477	-0.102003	0.612155	0.000065	-0.276178	0.683218	-3.733502	3.654114	0.247278	-0.180432	-0.514051	0.438446	-2.867176	3.177540	0.202762	-0.229593	-0.437746	0.513617	-1.385483	57.394962	-11.554529	-2.983201	-0.422451	-0.094969
292.043000	-0.218137	-2.423772	1.106942	-0.655241	1.516913	0.933350	-0.778001	-0.095419	0.610228	-0.010405	-0.294412	0.677296	-2.829244	3.548190	-0.134490	-0.332664	-0.407016	0.451816	-2.800100	3.158883	0.143222	-0.443754	-0.434107	0.510292	-0.563599	57.022566	-12.102342	-3.012764	-0.354202	-0.125506
292.053000	-0.225946	-2.424666	1.113030	-0.655329	1.513970	0.940151	-0.774798	-0.089328	0.605533	-0.018371	-0.296738	0.676109	-3.040355	3.578802	-0.143247	-0.378598	-0.441922	0.455645	-2.800163	3.154394	0.117055	-0.572779	-0.435954	0.509832	-0.553758	56.843366	-12.326221	-3.024793	-0.351371	-0.125505
292.065000	-0.235254	-2.425618	1.120179	-0.655509	1.510376	0.948181	-0.774338	-0.078990	0.598598	-0.019364	-0.304869	0.677560	-2.856316	3.049159	-0.293001	-0.427336	-0.466020	0.468385	-2.800250	3.149183	0.086150	-0.577024	-0.438165	0.509279	-0.542083	56.630417	-12.589998	-3.038701	-0.347926	-0.125503
292.075000	-0.243041	-2.426368	1.126034	-0.655786	1.507179	0.954938	-0.775620	-0.072517	0.591809	-0.024007	-0.311576	0.674893	-3.267120	2.653068	-0.085267	-0.449128	-0.402836	0.450043	-2.800352	3.144317	0.060504	-0.580542	-0.439994	0.508819	-0.532702	56.446693	-12.808749	-3.050076	-0.344897	-0.125502
292.085000	-0.250778	-2.427088	1.131926	-0.655990	1.504080	0.961668	-0.778595	-0.071907	0.586992	-0.027226	-0.313900	0.673122	-2.750532	2.937523	-0.106882	-0.502923	-0.466205	0.434210	-2.800462	3.139672	0.034802	-0.584050	-0.441828	0.508359	-0.523431	56.265617	-13.028058	-3.061349	-0.341935	-0.125500
292.097000	-0.260126	-2.427973	1.139017	-0.656318	1.500199	0.969705	-0.777528	-0.070805	0.583282	-0.035105	-0.321157	0.665513	-2.984929	3.620853	-0.282003	-0.562335	-0.440833	0.468305	-2.800639	3.133293	0.003646	-0.588268	-0.444011	0.507807	-0.512828	56.038694	-13.294300	-3.074964	-0.338175	-0.125499
292.107000	-0.267860	-2.428616	1.144839	-0.656657	1.496903	0.976360	-0.777866	-0.062776	0.578657	-0.041010	-0.331304	0.666437	-3.303363	3.531867	-0.386576	-0.618788	-0.408334	0.463391	-2.800789	3.128387	-0.021998	-0.591741	-0.445832	0.507346	-0.504021	55.854486	-13.513038	-3.085861	-0.335072	-0.125497
292.119000	-0.277189	-2.429294	1.151711	-0.657260	1.492839	0.984364	-0.782070	-0.053859	0.571541	-0.052183	-0.343878	0.665085	-3.292267	3.395797	-0.427225	-0.599213	-0.344918	0.416295	-2.801005	3.121797	-0.052729	-0.595872	-0.448005	0.506794	-0.493897	55.625032	-13.775104	-3.098540	-0.331207	-0.125496
292.129000	-0.285071	-2.429782	1.157276	-0.657838	1.489371	0.991002	-0.785240	-0.047973	0.564547	-0.058632	-0.343360	0.658542	-2.730782	3.274227	-0.266149	-0.565215	-0.498546	0.478377	-2.801213	3.115818	-0.078135	-0.599280	-0.449810	0.506334	-0.485783	55.427987	-13.991501	-3.108737	-0.327924	-0.125495
292.139000	-0.292900	-2.430248	1.162928	-0.658473	1.485892	0.997612	-0.783656	-0.044672	0.559183	-0.063528	-0.357759	0.659953	-3.023376	3.402599	-0.109599	-0.565060	-0.340765	0.412479	-2.742304	3.141832	-0.134667	-0.607008	-0.448449	0.502171	0.228221	55.611212	-14.512649	-3.164965	-0.290922	-0.164998
292.149000	-0.300707	-2.430640	1.168568	-0.659110	1.482253	1.004152	-0.781542	-0.039237	0.554849	-0.066021	-0.360100	0.658176	-3.122746	3.635407	-0.349963	-0.646093	-0.394282	0.446736	-2.741837	3.136570	-0.161191	-0.610624	-0.450101	0.501566	0.235043	55.409786	-14.733371	-3.175288	-0.287590	-0.164997
292.161000	-0.310107	-2.431067	1.175299	-0.660026	1.477901	1.012004	-0.784591	-0.031018	0.549708	-0.077297	-0.371023	0.655182	-2.884069	3.683188	-0.486286	-0.608410	-0.385223	0.489544	-2.741320	3.129600	-0.193185	-0.614942	-0.452080	0.500839	0.242707	55.160216	-14.999866	-3.187455	-0.283555	-0.164996
292.171000	-0.317999	-2.431350	1.180659	-0.660808	1.474144	1.018505	-0.783923	-0.022864	0.540638	-0.085351	-0.371863	0.650680	-2.802127	3.569904	-0.332456	-0.623782	-0.489656	0.457350	-2.740900	3.123840	-0.219397	-0.618492	-0.453723	0.500234	0.248955	54.952822	-15.217520	-3.197066	-0.280129	-0.164995
292.181000	-0.325861	-2.431478	1.185927	-0.661729	1.470341	1.025024	-0.782611	-0.015549	0.533327	-0.089710	-0.386590	0.651488	-2.738381	3.257397	-0.216547	-0.634881	-0.403812	0.405494	-2.740483	3.118271	-0.244806	-0.621992	-0.455357	0.499629	0.255177	54.747722	-15.427282	-3.206142	-0.276605	-0.164994
292.191000	-0.333613	-2.431607	1.191170	-0.662716	1.466462	1.031538	-0.778352	-0.008941	0.528233	-0.096972	-0.390655	0.642979	-3.211936	3.094575	-0.143343	-0.588072	-0.440731	0.491640	-2.740105	3.112137	-0.270818	-0.625500	-0.456986	0.499023	0.260930	54.535854	-15.642965	-3.215303	-0.273018	-0.164993
292.201000	-0.341491	-2.431676	1.196558	-0.663677	1.462535	1.037941	-0.781240	-0.004170	0.523923	-0.101998	-0.398088	0.639800	-2.922022	3.779761	-0.321747	-0.609398	-0.433897	0.437465	-2.739771	3.846421	-0.297286	-0.629021	-0.458607	0.498418	0.266151	54.315005	-15.863140	-3.224614	-0.269351	-0.164992
292.211000	-0.349303	-2.431672	1.201887	-0.664682	1.458536	1.044375	-0.780733	0.004102	0.520324	-0.107941	-0.402115	0.640556	-3.194171	4.177123	-0.552494	-0.642146	-0.458096	0.408358	-2.739460	4.674831	-0.323733	-0.632533	-0.460227	0.497812	0.271104	54.091629	-16.083106	-3.233815	-0.265676	-0.164992
292.223000	-0.358681	-2.431536	1.208065	-0.666110	1.453621	1.052034	-0.785376	0.010633	0.510817	-0.117512	-0.416908	0.634636	-2.939755	5.014301	-0.608827	-0.636468	-0.376381	0.441707	-2.739114	5.648167	-0.355158	-0.636706	-0.462162	0.497086	0.276710	53.819549	-16.344003	-3.244418	-0.261170	-0.164991
292.233000	-0.366531	-2.431365	1.213106	-0.667302	1.449419	1.058406	-0.782068	0.018719	0.506675	-0.123559	-0.421632	0.631290	-3.194219	4.907217	-0.620573	-0.639910	-0.403347	0.471820	-2.738854	5.887976	-0.381276	-0.640165	-0.463760	0.496481	0.281050	53.588605	-16.560730	-3.253056	-0.257258	-0.164990
292.243000	-0.374371	-2.431149	1.218077	-0.668599	1.445118	1.064667	-0.785810	0.020620	0.498336	-0.131250	-0.428210	0.632719	-2.880773	5.087101	-0.573394	-0.645511	-0.321812	0.453875	-2.669527	5.923554	-0.445776	-0.648832	-0.461266	0.491483	1.105638	53.850259	-17.141241	-3.316199	-0.210574	-0.211127
292.253000	-0.382137	-2.430931	1.223046	-0.669943	1.440821	1.070916	-0.784742	0.024627	0.489657	-0.140248	-0.429592	0.630880	-2.774684	5.208984	-0.552109	-0.632910	-0.396671	0.433748	-2.668450	5.918707	-0.476730	-0.652485	-0.462676	0.490709	1.108688	53.620972	-17.355093	-3.324446	-0.206675	-0.211127
292.263000	-0.389986	-2.430678	1.228003	-0.671360	1.436440	1.077197	-0.782133	0.028528	0.486307	-0.146781	-0.430685	0.627339	-2.823374	5.508295	-0.702398	-0.669297	-0.457193	0.422940	-2.667417	5.913194	-0.507902	-0.656133	-0.464080	0.489934	1.111201	53.383718	-17.571096	-3.332629	-0.202724	-0.211127
292.273000	-0.397775	-2.430365	1.232844	-0.672800	1.432115	1.083483	-0.780126	0.033288	0.481744	-0.155330	-0.439868	0.621385	-3.324023	5.879954	-0.966617	-0.686321	-0.428553	0.411900	-2.666369	5.908345	-0.538527	-0.659736	-0.465490	0.489159	1.113891	53.154416	-17.781716	-3.340344	-0.198827	-0.211127
292.285000	-0.407153	-2.429905	1.238552	-0.674743	1.426786	1.090979	-0.784146	0.042463	0.470643	-0.164758	-0.446447	0.614873	-2.700280	5.955654	-0.911643	-0.619238	-0.479839	0.408045	-2.665158	5.901896	-0.575206	-0.664034	-0.467175	0.488229	1.116572	52.871717	-18.033766	-3.349311	-0.194090	-0.211127
292.295000	-0.414977	-2.429432	1.243210	-0.676429	1.422303	1.097082	-0.779515	0.051655	0.461305	-0.170954	-0.460572	0.611498	-2.815607	5.833699	-0.802483	-0.651382	-0.413525	0.423176	-2.664165	5.896462	-0.605432	-0.667586	-0.468572	0.487454	1.118600	52.635399	-18.240454	-3.356468	-0.190053	-0.211127
292.305000	-0.422742	-2.428853	1.247698	-0.678127	1.417669	1.103126	-0.777703	0.060312	0.452767	-0.179805	-0.466619	0.612407	-2.905919	5.635749	-0.679471	-0.616744	-0.446491	0.452550	-2.663215	5.890400	-0.635768	-0.671132	-0.469958	0.486680	1.120126	52.391572	-18.448235	-3.363549	-0.185908	-0.211127
292.317000	-0.432139	-2.428071	1.253075	-0.680332	1.411960	1.110426	-0.774413	0.066935	0.444115	-0.185150	-0.468787	0.606954	-3.010856	5.679009	-0.760192	-0.636711	-0.424665	0.482485	-2.662090	5.883148	-0.671796	-0.675348	-0.471609	0.485750	1.121762	52.099251	-18.693873	-3.371637	-0.180789	-0.211127
292.327000	-0.439881	-2.427316	1.257553	-0.682251	1.407156	1.116514	-0.774275	0.071744	0.438737	-0.191614	-0.475929	0.603224	-2.454045	6.028839	-0.840431	-0.639072	-0.418294	0.409688	-2.661184	5.876782	-0.701839	-0.678846	-0.472981	0.484975	1.122763	51.851782	-18.898770	-3.378218	-0.176490	-0.211127
292.337000	-0.447539	-2.426591	1.261912	-0.684198	1.402425	1.122546	-0.772755	0.081456	0.431720	-0.198253	-0.480467	0.598313	-3.176802	5.729498	-0.873730	-0.611352	-0.429847	0.424959	-2.652601	5.868370	-0.734917	-0.682350	-0.473431	0.483928	1.215449	51.579768	-19.133375	-3.384867	-0.162371	-0.214030
292.349000	-0.456792	-2.425543	1.267012	-0.686642	1.396624	1.129672	-0.773116	0.090832	0.419599	-0.203858	-0.485983	0.592104	-3.046685	5.472835	-0.768822	-0.674144	-0.418683	0.370210	-2.585320	5.843909	-0.798102	-0.686664	-0.466795	0.480580	1.995751	51.079002	-19.637604	-3.394930	-0.073625	-0.238746
292.359000	-0.464593	-2.424609	1.271147	-0.688737	1.391679	1.135529	-0.771760	0.093603	0.412764	-0.214193	-0.497985	0.590737	-2.933558	5.875417	-0.748827	-0.639095	-0.349202	0.447001	-2.583739	5.837283	-0.828322	-0.690032	-0.467742	0.479704	1.993475	50.826468	-19.837077	-3.400874	-0.069396	-0.238746
292.371000	-0.473810	-2.423409	1.276036	-0.691362	1.385763	1.142594	-0.770391	0.102683	0.406853	-0.220334	-0.496122	0.587630	-2.751629	5.856245	-0.819144	-0.643099	-0.399022	0.398145	-2.581904	5.828391	-0.864740	-0.694071	-0.468870	0.478652	1.989997	50.512152	-20.077962	-3.407972	-0.064218	-0.238747
292.381000	-0.481432	-2.422303	1.280051	-0.693614	1.380693	1.148465	-0.769043	0.111363	0.398395	-0.225457	-0.497504	0.583965	-2.845900	5.586497	-0.884763	-0.694887	-0.455968	0.381607	-2.580396	5.820802	-0.894961	-0.697409	-0.469251	0.477776	1.986836	50.248085	-20.277445	-3.413587	-0.059840	-0.238748
292.391000	-0.489041	-2.421162	1.283993	-0.695945	1.375644	1.154325	-0.765792	0.117137	0.391059	-0.233277	-0.506646	0.579603	-3.041482	5.597628	-0.867743	-0.672600	-0.429026	0.379773	-2.578913	5.812993	-0.925217	-0.700744	-0.469542	0.476900	1.983385	49.981382	-20.477272	-3.419170	-0.055534	-0.238749
292.401000	-0.496770	-2.419936	1.287924	-0.698363	1.370655	1.160036	-0.764524	0.126165	0.385759	-0.242644	-0.512620	0.573968	-2.519501	5.386995	-1.058223	-0.657770	-0.460121	0.442221	-2.577451	5.804975	-0.955292	-0.704050	-0.469825	0.476023	1.979681	49.712173	-20.675310	-3.424445	-0.051154	-0.238749
292.413000	-0.505997	-2.418338	1.292488	-0.701262	1.364435	1.166848	-0.759041	0.130852	0.374864	-0.247886	-0.517289	0.567483	-2.497607	5.569051	-1.018619	-0.739220	-0.467272	0.427174	-2.575750	5.794622	-0.991675	-0.708024	-0.470157	0.474972	1.974600	49.380365	-20.915856	-3.430844	-0.045811	-0.238750
292.423000	-0.513559	-2.417043	1.296274	-0.703770	1.359184	1.172494	-0.754562	0.138145	0.365971	-0.257820	-0.522913	0.563937	-2.556216	5.729653	-1.040293	-0.691786	-0.436975	0.391275	-2.574349	5.785884	-1.021623	-0.711308	-0.470431	0.474095	1.970170	49.102536	-21.112651	-3.435887	-0.041319	-0.238751
292.433000	-0.521007	-2.415528	1.300015	-0.706387	1.353922	1.178148	-0.751827	0.146157	0.362582	-0.268803	-0.527841	0.560676	-3.287205	5.431258	-1.387633	-0.679514	-0.411915	0.412949	-2.572962	5.777124	-1.051552	-0.714578	-0.470700	0.473219	1.965572	48.824446	-21.309260	-3.440768	-0.036786	-0.238752
292.443000	-0.528544	-2.414051	1.303583	-0.709127	1.348567	1.183790	-0.757667	0.153505	0.350176	-0.275563	-0.525813	0.556486	-2.802777	5.295188	-1.306339	-0.733505	-0.473305	0.376420	-2.505415	5.744601	-1.106407	-0.716923	-0.461769	0.470331	2.746896	48.261961	-21.747803	-3.436581	0.065214	-0.259882
292.453000	-0.536124	-2.412459	1.306961	-0.711849	1.343195	1.189302	-0.754544	0.160321	0.343370	-0.281789	-0.530429	0.553272	-2.623221	5.092771	-1.332823	-0.666543	-0.404205	0.348756	-2.503396	5.735677	-1.136079	-0.720007	-0.461804	0.469377	2.739562	47.982196	-21.936556	-3.440873	0.069764	-0.259883
292.465000	-0.545029	-2.410492	1.310938	-0.715337	1.336802	1.195803	-0.749641	0.165972	0.332550	-0.287669	-0.537290	0.550847	-2.618187	5.199462	-1.146198	-0.686887	-0.403484	0.376803	-2.500989	5.724892	-1.171236	-0.723667	-0.461867	0.468232	2.730579	47.645572	-22.158639	-3.445585	0.075009	-0.259885
292.475000	-0.552548	-2.408799	1.314232	-0.718215	1.331552	1.201288	-0.745445	0.172135	0.325431	-0.289627	-0.543396	0.547256	-2.711756	5.312220	-1.233314	-0.695289	-0.368930	0.376403	-2.499025	5.715351	-1.200800	-0.726722	-0.461912	0.467278	2.722599	47.358420	-22.346331	-3.449564	0.079444	-0.259886
292.487000	-0.561529	-2.406713	1.318091	-0.721776	1.325030	1.207797	-0.741871	0.180483	0.316421	-0.299144	-0.547774	0.539505	-2.302101	5.176631	-1.360863	-0.658393	-0.420400	0.404264	-2.496708	5.703366	-1.236280	-0.730382	-0.461964	0.466133	2.712536	47.007420	-22.571600	-3.454281	0.084804	-0.259888
292.497000	-0.568938	-2.404868	1.321192	-0.724819	1.319479	1.213207	-0.733846	0.182204	0.305260	-0.304733	-0.552559	0.532273	-2.364512	5.916764	-1.084607	-0.714437	-0.367881	0.423410	-2.494755	5.693980	-1.265210	-0.733394	-0.462003	0.465179	2.704412	46.722129	-22.753047	-3.457794	0.089317	-0.259889
292.507000	-0.576279	-2.402958	1.324223	-0.727936	1.313980	1.218526	-0.729565	0.193180	0.299762	-0.311454	-0.554764	0.524455	-2.787244	5.612357	-1.265408	-0.677854	-0.375223	0.417785	-2.492852	5.683805	-1.294282	-0.736392	-0.462033	0.464225	2.695694	46.427383	-22.935908	-3.461170	0.093919	-0.259891
292.519000	-0.584921	-2.400544	1.327803	-0.731713	1.307330	1.224846	-0.728240	0.205015	0.289088	-0.319319	-0.554245	0.523484	-3.142717	5.273170	-1.242108	-0.685614	-0.406730	0.388836	-2.490599	5.671238	-1.329039	-0.739981	-0.462071	0.463080	2.684868	46.069416	-23.154052	-3.465118	0.099423	-0.259892
292.529000	-0.592196	-2.398478	1.330679	-0.734903	1.301783	1.230033	-0.731965	0.208384	0.285007	-0.326120	-0.552290	0.522031	-2.801480	5.514251	-1.549344	-0.758493	-0.470619	0.363850	-2.488745	5.660499	-1.357918	-0.742969	-0.462103	0.462126	2.675559	45.767923	-23.335006	-3.468370	0.104014	-0.259894
292.539000	-0.599518	-2.396374	1.333468	-0.738201	1.296207	1.235219	-0.729619	0.215838	0.275080	-0.337318	-0.557070	0.518736	-2.587226	5.396576	-1.434381	-0.703602	-0.418112	0.423115	-2.429853	5.626410	-1.406681	-0.744297	-0.453207	0.459690	3.347349	45.187084	-23.710701	-3.454167	0.204138	-0.275712
292.549000	-0.606801	-2.394138	1.336197	-0.741618	1.290585	1.240418	-0.723823	0.228096	0.266315	-0.346567	-0.564496	0.512350	-2.247065	4.793262	-1.507057	-0.711013	-0.404610	0.391737	-2.427478	5.614875	-1.435747	-0.747088	-0.453008	0.458678	3.335283	44.877361	-23.889487	-3.457139	0.208743	-0.275714
292.559000	-0.614034	-2.391881	1.338793	-0.745058	1.284884	1.245555	-0.716245	0.229731	0.257747	-0.352922	-0.558581	0.507655	-2.563045	5.163753	-1.574539	-0.688951	-0.455141	0.368419	-2.425099	5.603512	-1.464379	-0.749842	-0.452824	0.457666	3.323258	44.569718	-24.063990	-3.459704	0.213191	-0.275716
292.569000	-0.621186	-2.389525	1.341284	-0.748629	1.279239	1.250597	-0.711902	0.235647	0.248908	-0.355879	-0.562214	0.498921	-2.501390	5.143192	-1.509588	-0.680272	-0.411939	0.411770	-2.422760	5.591550	-1.493139	-0.752586	-0.452631	0.456653	3.310762	44.254880	-24.239762	-3.462165	0.217731	-0.275718
292.581000	-0.629754	-2.386640	1.344218	-0.752990	1.272551	1.256555	-0.707886	0.243059	0.239891	-0.358492	-0.566770	0.497578	-2.408671	5.187274	-1.593963	-0.757104	-0.371997	0.385370	-2.419959	5.577243	-1.527191	-0.755852	-0.452412	0.454953	3.295700	43.877655	-24.446160	-3.464831	0.223042	-0.275720
292.591000	-0.636761	-2.384141	1.346525	-0.756693	1.266870	1.261464	-0.703657	0.248219	0.229843	-0.362403	-0.573060	0.495157	-2.631775	5.476481	-1.438993	-0.694620	-0.373123	0.374282	-2.417643	5.565103	-1.555310	-0.758552	-0.452229	0.453196	3.282930	43.560700	-24.615621	-3.466820	0.227474	-0.275722
292.601000	-0.643684	-2.381560	1.348835	-0.760359	1.261240	1.266345	-0.701787	0.258004	0.222543	-0.365746	-0.571537	0.491729	-2.918382	5.005146	-1.603305	-0.698225	-0.417669	0.347688	-2.415339	5.552866	-1.583242	-0.761243	-0.452034	0.451440	3.270016	43.242573	-24.783243	-3.468709	0.232043	-0.275724
292.611000	-0.650666	-2.378937	1.351050	-0.764123	1.255434	1.271306	-0.702568	0.261404	0.216186	-0.374273	-0.565679	0.482207	-2.928357	5.413632	-1.665152	-0.739929	-0.494360	0.417762	-2.413093	5.539656	-1.611622	-0.763949	-0.451844	0.449683	3.256398	42.912797	-24.955272	-3.470760	0.236556	-0.275726
292.623000	-0.659098	-2.375687	1.353573	-0.768608	1.248580	1.277106	-0.699318	0.273066	0.203546	-0.386505	-0.571626	0.478819	-2.524583	5.101522	-1.647633	-0.754575	-0.433265	0.349932	-2.410389	5.524126	-1.644949	-0.767170	-0.451613	0.447575	3.240171	42.520931	-25.154534	-3.472931	0.241990	-0.275729
292.633000	-0.666114	-2.372957	1.355583	-0.772518	1.242827	1.281785	-0.692778	0.277198	0.194640	-0.395383	-0.577092	0.471567	-2.335688	5.114266	-1.726677	-0.716394	-0.356846	0.408498	-2.408135	5.511320	-1.672266	-0.769814	-0.451428	0.445818	3.226657	42.195993	-25.316102	-3.474316	0.246448	-0.275731
292.645000	-0.674376	-2.369509	1.357893	-0.777292	1.235939	1.287430	-0.681970	0.285838	0.186082	-0.403558	-0.576162	0.469303	-2.417343	5.045870	-1.759309	-0.711510	-0.341285	0.367963	-2.357394	5.471249	-1.721016	-0.770454	-0.442451	0.442664	3.779477	41.512175	-25.664925	-3.450573	0.344061	-0.286388
292.655000	-0.681223	-2.366662	1.359688	-0.781332	1.230274	1.292070	-0.676682	0.290939	0.176972	-0.405834	-0.575480	0.466057	-2.401008	5.085715	-1.918932	-0.686759	-0.413192	0.352873	-2.354719	5.457205	-1.748617	-0.772871	-0.442052	0.440839	3.763400	41.174801	-25.826629	-3.451761	0.348430	-0.286391
292.665000	-0.687975	-2.363736	1.361424	-0.785508	1.224407	1.296708	-0.671355	0.297784	0.169902	-0.410747	-0.570482	0.458845	-2.407180	5.199622	-2.042166	-0.752895	-0.481991	0.395525	-2.351993	5.444187	-1.775355	-0.775247	-0.441655	0.439015	3.747931	40.849712	-25.979832	-3.452507	0.352782	-0.286393
292.677000	-0.695938	-2.360141	1.363358	-0.790487	1.217493	1.302207	-0.668035	0.305511	0.157769	-0.415318	-0.573417	0.452674	-2.641662	5.064387	-1.841025	-0.762193	-0.441129	0.406909	-2.348795	5.427302	-1.807575	-0.778097	-0.441171	0.436825	3.728499	40.444478	-26.165014	-3.453395	0.358074	-0.286396
292.687000	-0.702598	-2.357040	1.364865	-0.794651	1.211731	1.306697	-0.666746	0.313530	0.148873	-0.422484	-0.577134	0.446925	-2.606709	5.130871	-1.722957	-0.747347	-0.358404	0.400068	-2.346149	5.412974	-1.834365	-0.780469	-0.440778	0.435000	3.712080	40.103711	-26.318737	-3.454105	0.362384	-0.286398
292.697000	-0.709254	-2.353827	1.366299	-0.798862	1.206082	1.311154	-0.661484	0.318310	0.139988	-0.433386	-0.579538	0.441116	-2.770214	5.263286	-1.773583	-0.740008	-0.358666	0.369979	-2.343512	5.398551	-1.860901	-0.782835	-0.440384	0.433175	3.695549	39.761792	-26.469956	-3.454745	0.366697	-0.286400
292.707000	-0.715864	-2.350533	1.367686	-0.803148	1.200280	1.315542	-0.659016	0.328532	0.131866	-0.439480	-0.575571	0.440209	-2.562506	4.947682	-1.852565	-0.752324	-0.379909	0.366253	-2.340906	5.383588	-1.887322	-0.785178	-0.439991	0.431350	3.678641	39.413413	-26.620057	-3.455143	0.371000	-0.286403
292.717000	-0.722413	-2.347229	1.368904	-0.807598	1.194499	1.319876	-0.655304	0.332376	0.123345	-0.444223	-0.574882	0.437844	-2.540634	5.034203	-1.813348	-0.749934	-0.356827	0.331146	-2.338323	5.368252	-1.913664	-0.787489	-0.439599	0.429526	3.661462	39.060566	-26.769369	-3.455195	0.375296	-0.286405
292.727000	-0.728963	-2.343772	1.370112	-0.812142	1.188671	1.324225	-0.652384	0.342252	0.116698	-0.448443	-0.574874	0.433958	-2.195005	4.569315	-1.932624	-0.726951	-0.382089	0.333195	-2.335779	5.352242	-1.940179	-0.789803	-0.439212	0.427701	3.643820	38.699641	-26.920381	-3.455273	0.379535	-0.286408
292.737000	-0.735367	-2.340278	1.371235	-0.816702	1.183014	1.328562	-0.644412	0.344355	0.107847	-0.449480	-0.569199	0.428423	-2.299542	4.961883	-1.932889	-0.739427	-0.458767	0.332884	-2.329190	5.333938	-1.967385	-0.791766	-0.437967	0.425819	3.674490	38.311323	-27.078175	-3.451639	0.392960	-0.287014
292.749000	-0.743076	-2.336052	1.372441	-0.822170	1.176164	1.333674	-0.637427	0.352283	0.097209	-0.450941	-0.576239	0.418389	-2.312560	4.775952	-2.109669	-0.800474	-0.439274	0.348658	-2.291386	5.292704	-2.008170	-0.791416	-0.429990	0.423108	4.062133	37.618677	-27.346063	-3.421281	0.476179	-0.292160
292.759000	-0.749458	-2.332541	1.373349	-0.826754	1.170455	1.337849	-0.632578	0.357947	0.089561	-0.458731	-0.574618	0.410751	-2.229924	4.956420	-2.161416	-0.747497	-0.417306	0.392484	-2.288447	5.276484	-2.033670	-0.793435	-0.429407	0.421246	4.043084	37.258738	-27.485805	-3.420856	0.480249	-0.292162
292.771000	-0.757009	-2.328147	1.374316	-0.832298	1.163489	1.342819	-0.623128	0.365055	0.080549	-0.470490	-0.574006	0.402876	-2.335156	4.978700	-2.205326	-0.738709	-0.398600	0.379034	-2.284931	5.256846	-2.064200	-0.795860	-0.428702	0.419012	4.020090	36.824723	-27.652798	-3.420377	0.485192	-0.292165
292.781000	-0.763170	-2.324521	1.375090	-0.836915	1.157747	1.346823	-0.619417	0.373227	0.071536	-0.479924	-0.571697	0.403593	-2.557851	4.869540	-2.212125	-0.712037	-0.383072	0.348481	-2.282019	5.240162	-2.089396	-0.797863	-0.428116	0.417151	4.000718	36.459222	-27.789541	-3.419781	0.489303	-0.292168
292.791000	-0.769297	-2.320799	1.375767	-0.841705	1.152042	1.350799	-0.616538	0.378069	0.061108	-0.482874	-0.565746	0.401516	-2.754781	5.200932	-2.131186	-0.742321	-0.377976	0.380218	-2.279084	5.223954	-2.114145	-0.799831	-0.427533	0.415289	3.981621	36.099422	-27.921885	-3.418810	0.493378	-0.292170
292.803000	-0.776712	-2.316210	1.376423	-0.847556	1.145229	1.355506	-0.616785	0.387170	0.050487	-0.489944	-0.561514	0.395753	-2.180934	5.080386	-2.169556	-0.687818	-0.411840	0.371725	-2.275650	5.202775	-2.144194	-0.802188	-0.426848	0.413055	3.957649	35.646948	-28.084156	-3.417589	0.498110	-0.292174
292.813000	-0.782761	-2.312252	1.376837	-0.852556	1.139634	1.359421	-0.607911	0.396997	0.041000	-0.488915	-0.562877	0.392161	-2.156464	4.733640	-2.070503	-0.766312	-0.410001	0.353156	-2.272753	5.185863	-2.168537	-0.804120	-0.426277	0.411194	3.938102	35.278717	-28.212507	-3.416228	0.502058	-0.292176
292.823000	-0.788819	-2.308215	1.377230	-0.857505	1.134013	1.363362	-0.603739	0.401462	0.033518	-0.489978	-0.567097	0.383793	-2.321059	4.822024	-2.147520	-0.771334	-0.321982	0.366555	-2.269940	5.167249	-2.193436	-0.806058	-0.425717	0.409332	3.917545	34.890099	-28.346330	-3.414933	0.505877	-0.292179
292.833000	-0.794813	-2.304109	1.377549	-0.862462	1.128371	1.367194	-0.598176	0.408233	0.024881	-0.498091	-0.567171	0.381330	-2.163600	4.644863	-2.157156	-0.768369	-0.370592	0.337874	-2.267143	5.148302	-2.218182	-0.807554	-0.425159	0.407471	3.896791	34.497503	-28.478644	-3.413731	0.509682	-0.292181
292.843000	-0.800782	-2.299940	1.377760	-0.867441	1.122753	1.370988	-0.590092	0.415777	0.016169	-0.504836	-0.562888	0.374103	-2.368760	4.474722	-2.257841	-0.800534	-0.338155	0.337813	-2.235259	5.104413	-2.248654	-0.804359	-0.416932	0.405495	4.221516	33.809051	-28.667350	-3.370973	0.594723	-0.293359
292.853000	-0.806704	-2.295785	1.377877	-0.872595	1.117148	1.374640	-0.582715	0.418985	0.007677	-0.510963	-0.558046	0.368543	-1.948373	4.576906	-2.457978	-0.752342	-0.357044	0.361473	-2.232165	5.084816	-2.528220	-0.804953	-0.416182	0.403626	4.199716	33.413264	-28.795899	-3.369480	0.598472	-0.293362
292.865000	-0.813667	-2.290697	1.377871	-0.878744	1.110538	1.379031	-0.571905	0.425946	-0.004600	-0.514432	-0.555572	0.360865	-2.201308	4.576554	-3.029686	-0.739136	-0.377158	0.399692	-2.228392	5.062455	-3.244028	-0.805606	-0.415297	0.401383	4.174271	32.952152	-28.939734	-3.367036	0.602817	-0.293365
292.875000	-0.819363	-2.286432	1.377718	-0.883965	1.105015	1.382669	-0.568002	0.433196	-0.018835	-0.514986	-0.555459	0.361958	-2.396976	4.333659	-3.205915	-0.754183	-0.356713	0.299775	-2.225296	5.042763	-3.655416	-0.806146	-0.414558	0.399514	4.152488	32.555224	-29.059623	-3.364965	0.606451	-0.293367
292.885000	-0.825052	-2.282035	1.377524	-0.889134	1.099352	1.386211	-0.565005	0.439775	-0.024999	-0.520407	-0.545393	0.358086	-2.504746	4.658637	-3.240066	-0.805737	-0.427668	0.301809	-2.222182	5.023396	-3.677674	-0.806681	-0.413819	0.397645	4.130929	32.162185	-29.176352	-3.362828	0.610085	-0.293370
292.895000	-0.830622	-2.277630	1.377234	-0.894276	1.093877	1.389718	-0.562633	0.443748	-0.030944	-0.530271	-0.544581	0.352138	-2.631336	4.664634	-3.349537	-0.763197	-0.365751	0.340000	-2.219081	5.003679	-3.699749	-0.807208	-0.413081	0.395775	4.109208	31.764958	-29.291280	-3.360614	0.613714	-0.293372
292.907000	-0.837308	-2.272287	1.376797	-0.900603	1.087348	1.393913	-0.559121	0.451485	-0.039224	-0.539322	-0.543808	0.343109	-2.401248	4.691068	-3.502962	-0.724337	-0.337745	0.355051	-2.215377	4.979542	-3.726162	-0.807823	-0.412212	0.393532	4.082940	31.282573	-29.428426	-3.357765	0.617878	-0.293375
292.917000	-0.842816	-2.267714	1.376398	-0.906110	1.082042	1.397350	-0.553922	0.460955	-0.047618	-0.542671	-0.545210	0.341552	-2.165185	4.533747	-3.558109	-0.728075	-0.366398	0.299518	-2.212325	4.958544	-3.748379	-0.808316	-0.411497	0.391663	4.060628	30.869997	-29.544755	-3.355188	0.621254	-0.293378
292.929000	-0.849475	-2.262108	1.375796	-0.912743	1.075646	1.401452	-0.545281	0.469342	-0.055391	-0.543019	-0.541271	0.334884	-1.964211	4.368821	-3.802982	-0.697270	-0.404651	0.275923	-2.208669	4.933061	-3.774675	-0.808884	-0.410646	0.389420	4.033778	30.371501	-29.680747	-3.351826	0.625237	-0.293381
292.939000	-0.854946	-2.257319	1.375132	-0.918197	1.070197	1.404718	-0.536425	0.473349	-0.063447	-0.544873	-0.538279	0.326118	-1.765912	4.575564	-3.895239	-0.752407	-0.336610	0.381934	-2.185976	4.886030	-3.797922	-0.804812	-0.403089	0.387832	4.246022	29.648420	-29.807500	-3.300427	0.701828	-0.290408
292.951000	-0.861282	-2.251603	1.374298	-0.924701	1.063708	1.408583	-0.525349	0.480281	-0.074138	-0.548569	-0.529497	0.323260	-2.364152	4.467228	-3.871816	-0.791087	-0.338412	0.318125	-2.182102	4.858756	-3.823757	-0.805242	-0.402022	0.385611	4.218109	29.135283	-29.940543	-3.297280	0.705821	-0.290411
292.961000	-0.866562	-2.246760	1.373514	-0.930124	1.058418	1.411816	-0.522293	0.485840	-0.083543	-0.553423	-0.523276	0.321390	-2.225021	4.476922	-3.909965	-0.798893	-0.390534	0.303434	-2.178836	4.836633	-3.844913	-0.805583	-0.401142	0.383761	4.195301	28.714922	-30.047737	-3.294478	0.709052	-0.290414
292.973000	-0.872803	-2.240933	1.372431	-0.936882	1.052130	1.415596	-0.516614	0.493654	-0.094852	-0.562816	-0.518787	0.313304	-2.243578	4.523294	-3.920075	-0.757704	-0.403019	0.332666	-2.174923	4.809700	-3.869992	-0.805946	-0.400102	0.381541	4.167873	28.205884	-30.173340	-3.290604	0.712762	-0.290417
292.983000	-0.877893	-2.235973	1.371468	-0.942520	1.046936	1.418704	-0.513338	0.501807	-0.104673	-0.567242	-0.513943	0.309412	-2.239497	4.107558	-3.885594	-0.752630	-0.371992	0.304783	-2.171696	4.784721	-3.890929	-0.806242	-0.399240	0.379690	4.144598	27.769200	-30.278382	-3.287314	0.715799	-0.290419
292.993000	-0.882945	-2.230841	1.370371	-0.948235	1.041832	1.421768	-0.508566	0.507890	-0.114907	-0.567540	-0.514213	0.304114	-2.240018	3.998193	-3.785451	-0.766786	-0.335271	0.265799	-2.168464	4.752856	-3.911598	-0.806518	-0.398381	0.377840	4.121383	27.330882	-30.380788	-3.283808	0.718810	-0.290421
293.005000	-0.888953	-2.224655	1.368952	-0.955003	1.035665	1.425367	-0.502910	0.513481	-0.123507	-0.571906	-0.510792	0.293416	-2.310843	3.973267	-3.849652	-0.792363	-0.348081	0.357268	-2.163306	4.713813	-3.936286	-0.806851	-0.397358	0.375620	4.093292	26.795260	-30.502549	-3.279611	0.722335	-0.290424
293.015000	-0.893929	-2.219487	1.367689	-0.960666	1.030590	1.428373	-0.497985	0.518335	-0.130808	-0.577683	-0.504958	0.293082	-2.242337	4.147639	-4.011615	-0.762390	-0.394043	0.310866	-2.153685	4.681588	-3.956528	-0.807116	-0.396513	0.373769	4.070206	26.352617	-30.600756	-3.275986	0.725188	-0.290427
293.027000	-0.899911	-2.213192	1.366053	-0.967660	1.024589	1.431818	-0.488949	0.524236	-0.142308	-0.583126	-0.504919	0.286119	-1.807305	4.269734	-4.097091	-0.816604	-0.310182	0.304000	-2.142149	4.642274	-3.980651	-0.807401	-0.395509	0.371549	4.042389	25.813752	-30.716952	-3.271287	0.728505	-0.290429
293.037000	-0.904765	-2.207912	1.364600	-0.973549	1.019638	1.434685	-0.479448	0.530165	-0.150945	-0.582207	-0.503201	0.281329	-2.029053	4.160813	-4.076952	-0.795600	-0.315771	0.305615	-2.131395	4.606835	-4.000054	-0.807073	-0.393587	0.369764	4.032806	25.332686	-30.806958	-3.261311	0.737933	-0.289735
293.049000	-0.910508	-2.201470	1.362700	-0.980651	1.013696	1.438004	-0.472465	0.538393	-0.161063	-0.582135	-0.491936	0.278322	-1.674922	3.971151	-4.119262	-0.731463	-0.336802	0.272101	-2.109978	4.543712	-4.020987	-0.802609	-0.386260	0.368146	4.119256	24.511631	-30.894805	-3.207331	0.798327	-0.283804
293.059000	-0.915150	-2.196062	1.361067	-0.986425	1.008757	1.440710	-0.466675	0.542990	-0.167031	-0.585463	-0.489007	0.269520	-2.023328	4.055554	-4.198792	-0.789043	-0.302746	0.357376	-2.100061	4.510277	-4.040056	-0.802684	-0.384586	0.366338	4.096333	24.056969	-30.983999	-3.203190	0.800964	-0.283806
293.071000	-0.920712	-2.189516	1.358950	-0.993387	1.002957	1.443959	-0.459362	0.549193	-0.180375	-0.594988	-0.481649	0.269226	-2.161354	4.201004	-4.130314	-0.799441	-0.306210	0.276126	-2.088160	4.469537	-4.062909	-0.802767	-0.382588	0.364168	4.068826	23.503982	-31.090737	-3.198151	0.803997	-0.283809
293.081000	-0.925304	-2.183904	1.357134	-0.999393	0.998058	1.446582	-0.453803	0.555619	-0.189744	-0.599316	-0.471461	0.262086	-2.200134	4.047719	-4.051099	-0.755933	-0.348752	0.330076	-2.078245	4.435003	-4.081715	-0.802797	-0.380928	0.362360	4.045876	23.036158	-31.177342	-3.193524	0.806486	-0.283811
293.091000	-0.929837	-2.178271	1.355130	-1.005448	0.993392	1.449189	-0.448962	0.561439	-0.198090	-0.596929	-0.468127	0.257936	-2.045902	3.987564	-4.066974	-0.743358	-0.273564	0.278894	-2.068316	4.400280	-4.100329	-0.802804	-0.379280	0.360551	4.023083	22.566073	-31.262068	-3.188654	0.808831	-0.283813
293.103000	-0.935136	-2.171582	1.352726	-1.012670	0.987843	1.452278	-0.441724	0.569124	-0.209804	-0.596460	-0.465511	0.252282	-2.133810	3.834080	-4.130466	-0.754282	-0.296322	0.315403	-2.056384	4.358338	-4.122561	-0.802807	-0.377317	0.358382	3.995953	21.998676	-31.362692	-3.182754	0.811501	-0.283816
293.113000	-0.939514	-2.165848	1.350613	-1.018612	0.983298	1.454738	-0.440005	0.575516	-0.213871	-0.601805	-0.462751	0.249303	-2.183782	3.810345	-4.331872	-0.806714	-0.372065	0.248598	-2.046415	4.323457	-4.140644	-0.802818	-0.375681	0.356573	3.973641	21.526699	-31.442188	-3.177930	0.813719	-0.283818
293.125000	-0.944646	-2.158860	1.347924	-1.025822	0.977784	1.457713	-0.433074	0.581123	-0.225579	-0.610872	-0.460359	0.241897	-2.193448	4.065766	-4.224494	-0.782944	-0.280004	0.295961	-2.034454	4.280698	-4.162421	-0.802810	-0.373731	0.354404	3.946855	20.949529	-31.538344	-3.171914	0.816247	-0.283820
293.135000	-0.948954	-2.153019	1.345639	-1.031966	0.973239	1.460103	-0.427421	0.588055	-0.233562	-0.611892	-0.455602	0.236920	-1.962111	3.806172	-4.088723	-0.765102	-0.268053	0.287219	-2.024476	4.244629	-4.180342	-0.802776	-0.372103	0.352595	3.924663	20.463323	-31.616235	-3.166602	0.818380	-0.283822
293.147000	-0.953965	-2.145934	1.342724	-1.039348	0.967875	1.462928	-0.419159	0.594594	-0.241431	-0.611629	-0.440694	0.231140	-1.832802	3.866055	-4.312170	-0.739391	-0.300697	0.260750	-2.010303	4.173679	-4.194929	-0.797061	-0.364935	0.351393	3.924336	19.551426	-31.645439	-3.100820	0.874269	-0.274091
293.157000	-0.958199	-2.139966	1.340273	-1.045533	0.963471	1.465196	-0.411473	0.600715	-0.251021	-0.610624	-0.439695	0.224697	-1.859671	3.621209	-4.137246	-0.801168	-0.246916	0.296393	-2.000258	4.137010	-4.212144	-0.796849	-0.363073	0.349647	3.902904	19.060874	-31.720088	-3.095222	0.876171	-0.274093
293.169000	-0.963054	-2.132641	1.337200	-1.052857	0.958305	1.467880	-0.400888	0.607293	-0.259082	-0.615824	-0.432879	0.220714	-2.019328	3.792406	-4.245857	-0.798253	-0.301747	0.312946	-1.988207	4.091759	-4.232945	-0.796633	-0.360848	0.347551	3.877152	18.457267	-31.811089	-3.088913	0.878359	-0.274095
293.179000	-0.967086	-2.126521	1.334568	-1.058949	0.954095	1.470077	-0.395731	0.612070	-0.269833	-0.618225	-0.424506	0.218386	-1.919303	3.694707	-4.159120	-0.806533	-0.340954	0.277252	-1.978136	4.053858	-4.250142	-0.796439	-0.358998	0.345805	3.856036	17.951959	-31.885569	-3.083503	0.880136	-0.274097
293.189000	-0.970998	-2.120356	1.331845	-1.065187	0.949848	1.472172	-0.390027	0.616688	-0.275155	-0.620439	-0.419756	0.210509	-1.834588	3.739406	-4.239137	-0.798047	-0.342743	0.351662	-1.968041	4.015761	-4.267024	-0.796212	-0.357157	0.344059	3.835217	17.444306	-31.956947	-3.077741	0.881811	-0.274099
293.201000	-0.975626	-2.112929	1.328495	-1.072714	0.944852	1.474748	-0.381610	0.626181	-0.285214	-0.620097	-0.406277	0.209076	-2.242985	3.389558	-4.340381	-0.728803	-0.397086	0.294737	-1.955905	3.969267	-4.287240	-0.795924	-0.354951	0.341963	3.810482	16.825808	-32.042181	-3.070664	0.883798	-0.274101
293.211000	-0.979431	-2.106649	1.325613	-1.078885	0.940733	1.476763	-0.378758	0.631850	-0.291517	-0.618884	-0.408278	0.200875	-1.683025	3.269128	-4.486157	-0.814335	-0.252020	0.315382	-1.945761	3.930252	-4.303993	-0.795685	-0.353118	0.340217	3.790244	16.307157	-32.112294	-3.064769	0.885388	-0.274102
293.223000	-0.983821	-2.098972	1.321999	-1.086300	0.935975	1.479125	-0.373216	0.636399	-0.303727	-0.627550	-0.395512	0.202182	-1.936319	3.208222	-4.371361	-0.841591	-0.332334	0.258856	-1.933562	3.882679	-4.324013	-0.795413	-0.350935	0.338121	3.766269	15.675740	-32.195610	-3.057860	0.887128	-0.274104
293.233000	-0.987589	-2.092494	1.318901	-1.092572	0.932013	1.481092	-0.368205	0.640876	-0.309886	-0.632259	-0.397091	0.194161	-1.986615	3.292148	-4.493585	-0.817903	-0.235941	0.281084	-1.923370	3.842481	-4.340467	-0.795155	-0.349124	0.336375	3.746595	15.142916	-32.262778	-3.051772	0.888490	-0.274106
293.245000	-0.991955	-2.084685	1.315081	-1.100293	0.927407	1.483417	-0.360032	0.644907	-0.322345	-0.630231	-0.390890	0.190424	-1.727131	3.341374	-4.316455	-0.763191	-0.294131	0.240538	-1.916930	3.767646	-4.348908	-0.788814	-0.342890	0.335482	3.656225	14.187645	-32.236122	-2.980923	0.932041	-0.261854
293.255000	-0.995495	-2.078253	1.311854	-1.106640	0.923594	1.485261	-0.353668	0.652069	-0.325417	-0.624751	-0.378869	0.185468	-1.693842	3.250342	-4.562731	-0.771617	-0.346743	0.262559	-1.906890	3.726893	-4.364676	-0.788369	-0.340889	0.333814	3.637880	13.651390	-32.301366	-2.974503	0.933267	-0.261855
293.267000	-0.999692	-2.070481	1.307829	-1.114104	0.919038	1.487426	-0.345021	0.657783	-0.339371	-0.628330	-0.373174	0.176783	-1.787642	3.505916	-4.236302	-0.771541	-0.332091	0.292861	-1.894771	3.678671	-4.382912	-0.787831	-0.338497	0.331812	3.616711	13.016038	-32.372910	-2.966751	0.934650	-0.261857
293.277000	-1.003113	-2.063873	1.304467	-1.120447	0.915343	1.489217	-0.339920	0.662851	-0.346358	-0.634527	-0.364335	0.176760	-1.904806	3.538845	-4.367754	-0.746965	-0.284020	0.247356	-1.884655	3.637244	-4.398335	-0.787386	-0.336504	0.330144	3.599283	12.471712	-32.434756	-2.960337	0.935791	-0.261858
293.287000	-1.006427	-2.057079	1.300997	-1.126774	0.911706	1.490958	-0.334932	0.667720	-0.352321	-0.629271	-0.361084	0.169444	-2.072990	3.554082	-4.520639	-0.821503	-0.249642	0.266296	-1.874513	3.594936	-4.413820	-0.786938	-0.334522	0.328475	3.582155	11.916823	-32.497217	-2.953877	0.936816	-0.261860
293.299000	-1.010370	-2.049017	1.296711	-1.134413	0.907464	1.492921	-0.328594	0.677088	-0.361981	-0.633217	-0.345772	0.164659	-2.014172	3.023889	-4.439747	-0.791927	-0.325583	0.297445	-1.862283	3.544112	-4.431925	-0.786366	-0.332152	0.326473	3.562321	11.250320	-32.567469	-2.945759	0.937958	-0.261861
293.309000	-1.013609	-2.042267	1.293028	-1.140638	0.903947	1.494574	-0.326373	0.682366	-0.365627	-0.634942	-0.340896	0.160915	-1.847527	2.922168	-4.761629	-0.792203	-0.295146	0.275454	-1.852037	3.501672	-4.446894	-0.785887	-0.330182	0.324805	3.546431	10.693855	-32.624859	-2.938975	0.938855	-0.261862
293.321000	-1.017446	-2.034067	1.288523	-1.148148	0.899869	1.496441	-0.317874	0.686043	-0.377554	-0.643359	-0.334097	0.153480	-1.828094	3.048079	-4.512277	-0.713997	-0.245094	0.292085	-1.839679	3.450702	-4.464415	-0.785301	-0.327832	0.322803	3.528127	10.025601	-32.689367	-2.930716	0.939780	-0.261864
293.331000	-1.020624	-2.027170	1.284621	-1.154645	0.896581	1.497975	-0.312264	0.691309	-0.387426	-0.644683	-0.328815	0.147934	-1.630127	3.037506	-4.463049	-0.702096	-0.314412	0.317037	-1.829337	3.407528	-4.479001	-0.784783	-0.325885	0.321135	3.513397	9.460355	-32.742974	-2.923509	0.940436	-0.261865
293.343000	-1.024254	-2.018811	1.279906	-1.162402	0.892743	1.499748	-0.301426	0.699040	-0.394285	-0.640233	-0.318225	0.147914	-1.766145	2.909277	-4.511031	-0.736676	-0.318891	0.202827	-1.809330	3.348378	-4.495903	-0.778467	-0.317908	0.318906	3.584970	8.694495	-32.801564	-2.854629	1.000058	-0.264212
293.353000	-1.027290	-2.011791	1.275954	-1.168851	0.889572	1.501165	-0.297226	0.703337	-0.403066	-0.634192	-0.316681	0.142154	-1.422120	2.742516	-4.485664	-0.770173	-0.255788	0.260042	-1.798636	3.304508	-4.510349	-0.777774	-0.315695	0.317222	3.571646	8.121480	-32.854062	-2.847248	1.000553	-0.264213
293.365000	-1.030717	-2.003384	1.271080	-1.176406	0.885840	1.502837	-0.287485	0.706774	-0.414059	-0.635211	-0.310393	0.131943	-1.857696	3.046585	-4.353598	-0.803634	-0.177974	0.347689	-1.785739	3.251206	-4.527532	-0.776973	-0.313045	0.315202	3.556448	7.426002	-32.915572	-2.838716	1.001090	-0.264214
293.375000	-1.033572	-1.996293	1.266962	-1.182682	0.882915	1.504181	-0.286188	0.711261	-0.418304	-0.641793	-0.295469	0.136499	-1.780753	3.210305	-4.596011	-0.771616	-0.336912	0.260873	-1.774924	3.206716	-4.541662	-0.776284	-0.310844	0.313519	3.544586	6.845569	-32.964958	-2.831378	1.001463	-0.264215
293.385000	-1.036390	-1.989145	1.262703	-1.189154	0.879899	1.505498	-0.279545	0.719199	-0.426904	-0.639975	-0.295179	0.128043	-1.861644	3.259120	-4.522410	-0.788030	-0.224739	0.243109	-1.764054	3.161812	-4.555503	-0.775565	-0.308653	0.311836	3.533376	6.260175	-33.011508	-2.823722	1.001727	-0.264216
293.397000	-1.039676	-1.980343	1.257546	-1.196900	0.876495	1.507040	-0.275127	0.728927	-0.435888	-0.637212	-0.280676	0.122598	-1.387602	2.456111	-4.524369	-0.728967	-0.337590	0.265548	-1.750943	3.106534	-4.572313	-0.774690	-0.306030	0.309816	3.520737	5.541020	-33.069349	-2.814395	1.001972	-0.264217
293.407000	-1.042358	-1.973045	1.253121	-1.203277	0.873686	1.508182	-0.265012	0.731647	-0.444718	-0.633264	-0.273587	0.115972	-1.641825	2.536592	-4.543685	-0.813066	-0.312639	0.301023	-1.739946	3.060145	-4.586143	-0.773972	-0.303852	0.308132	3.511049	4.937853	-33.115787	-2.806747	1.002095	-0.264218
293.419000	-1.045429	-1.964254	1.247711	-1.210800	0.870457	1.509524	-0.259011	0.735714	-0.452180	-0.640477	-0.268660	0.116910	-1.665736	2.802967	-4.603353	-0.770095	-0.228127	0.199864	-1.726657	3.004390	-4.602574	-0.773121	-0.301242	0.306112	3.500542	4.212989	-33.169895	-2.797679	1.002209	-0.264219
293.429000	-1.048066	-1.956814	1.243145	-1.217151	0.867867	1.510684	-0.252987	0.740585	-0.461916	-0.643132	-0.253122	0.111237	-1.427231	2.581191	-4.570686	-0.719411	-0.377768	0.254941	-1.715506	2.957856	-4.615882	-0.772360	-0.299079	0.304429	3.492708	3.608078	-33.211194	-2.789565	1.002168	-0.264220
293.441000	-1.051026	-1.947892	1.237557	-1.224936	0.864839	1.511938	-0.244631	0.746639	-0.467362	-0.637209	-0.254575	0.103232	-1.329504	2.515364	-4.747353	-0.734066	-0.203893	0.247652	-1.718830	2.874003	-4.616874	-0.764626	-0.293882	0.303689	3.286397	2.548265	-33.116070	-2.707227	1.029515	-0.250830
293.451000	-1.053410	-1.940407	1.232809	-1.231337	0.862403	1.512919	-0.235405	0.751059	-0.474747	-0.630623	-0.241197	0.096519	-1.762065	2.517810	-4.739412	-0.802637	-0.251209	0.320208	-1.708163	2.825382	-4.630006	-0.763722	-0.291593	0.302091	3.280264	1.922030	-33.161988	-2.699506	1.029402	-0.250830
293.461000	-1.055747	-1.932837	1.227976	-1.237614	0.860085	1.513935	-0.228896	0.755237	-0.483861	-0.634515	-0.233689	0.097597	-1.984627	2.529375	-4.637903	-0.793540	-0.297234	0.219181	-1.697420	2.777338	-4.642493	-0.762791	-0.289316	0.300493	3.275054	1.302702	-33.201555	-2.691488	1.029160	-0.250831
293.471000	-1.058123	-1.925236	1.223131	-1.243905	0.857743	1.514904	-0.228398	0.760992	-0.488917	-0.640686	-0.224520	0.095079	-1.443846	2.323659	-4.721268	-0.744794	-0.298681	0.167984	-1.686598	2.729360	-4.654851	-0.761852	-0.287038	0.298895	3.270774	0.684178	-33.239846	-2.683373	1.028919	-0.250831
293.481000	-1.060339	-1.917635	1.218144	-1.250258	0.855530	1.515776	-0.219506	0.767004	-0.495020	-0.634797	-0.221319	0.086812	-1.564551	2.113925	-4.813872	-0.712736	-0.189390	0.244078	-1.675705	2.680449	-4.667305	-0.760902	-0.284774	0.297296	3.267355	0.054473	-33.279091	-2.675153	1.028537	-0.250832
293.491000	-1.062473	-1.909915	1.213179	-1.256686	0.853359	1.516622	-0.214382	0.769477	-0.505246	-0.629719	-0.207672	0.081936	-1.603397	2.312739	-4.658321	-0.762817	-0.270477	0.250025	-1.664734	2.630748	-4.677667	-0.759948	-0.282510	0.295698	3.264860	-0.584690	-33.319089	-2.666883	1.028149	-0.250832
293.503000	-1.065086	-1.900685	1.207148	-1.264304	0.850970	1.517613	-0.209655	0.773920	-0.513000	-0.625250	-0.198289	0.076336	-1.375101	2.396717	-4.683447	-0.774477	-0.304115	0.246470	-1.651458	2.571179	-4.689125	-0.758806	-0.279807	0.293780	3.263202	-1.350829	-33.365818	-2.656998	1.027546	-0.250833
293.513000	-1.067123	-1.892920	1.201943	-1.270441	0.848960	1.518319	-0.201933	0.779241	-0.519560	-0.630723	-0.194991	0.071259	-1.477484	2.314046	-4.731843	-0.733611	-0.205854	0.293542	-1.640304	2.521425	-4.698334	-0.757860	-0.277557	0.292182	3.262906	-1.990622	-33.401411	-2.648812	1.027010	-0.250833
293.523000	-1.069067	-1.885015	1.196719	-1.276635	0.847075	1.519050	-0.198580	0.784862	-0.526530	-0.631574	-0.181178	0.070059	-1.540510	2.160755	-4.749601	-0.719163	-0.242924	0.235891	-1.629065	2.470647	-4.707654	-0.756919	-0.275309	0.290584	3.263624	-2.642694	-33.438099	-2.640690	1.026447	-0.250834
293.533000	-1.071095	-1.877131	1.191325	-1.282974	0.845273	1.519753	-0.194096	0.790414	-0.533826	-0.632468	-0.173425	0.068907	-1.190039	2.117803	-4.838418	-0.727131	-0.262379	0.167333	-1.617738	2.419523	-4.716785	-0.755940	-0.273077	0.288986	3.265401	-3.298894	-33.472928	-2.632158	1.025725	-0.250834
293.543000	-1.072977	-1.869177	1.185931	-1.289338	0.843589	1.520373	-0.185401	0.793956	-0.540182	-0.628151	-0.164901	0.060832	-1.546448	2.126760	-4.735203	-0.728225	-0.262051	0.239366	-1.635065	2.334930	-4.704880	-0.748108	-0.270231	0.289161	2.931612	-4.352948	-33.304387	-2.551021	1.031385	-0.232533
293.553000	-1.074779	-1.861202	1.180464	-1.295660	0.841940	1.520996	-0.182461	0.797991	-0.549748	-0.622974	-0.157170	0.059852	-1.609205	1.896495	-4.546496	-0.737455	-0.256292	0.185299	-1.624658	2.282533	-4.713638	-0.746968	-0.267969	0.287679	2.934599	-5.019606	-33.341334	-2.542629	1.030625	-0.232533
293.565000	-1.076918	-1.851573	1.173958	-1.303025	0.840154	1.521700	-0.179048	0.803707	-0.552455	-0.618743	-0.153204	0.054048	-1.382654	1.959336	-4.812760	-0.730980	-0.188359	0.215416	-1.612053	2.219309	-4.724299	-0.745658	-0.265251	0.285901	2.939592	-5.823771	-33.387156	-2.533181	1.029742	-0.232533
293.575000	-1.078657	-1.843497	1.168410	-1.309173	0.838623	1.522199	-0.172164	0.806421	-0.555999	-0.620970	-0.144533	0.049175	-1.524870	1.924808	-5.018573	-0.754912	-0.173787	0.230045	-1.601451	2.166383	-4.732962	-0.744535	-0.262999	0.284419	2.944915	-6.496760	-33.423166	-2.524968	1.028880	-0.232533
293.585000	-1.080373	-1.835387	1.162752	-1.315395	0.837286	1.522628	-0.166629	0.810048	-0.565040	-0.620580	-0.130098	0.044927	-1.775367	1.852283	-4.906198	-0.699022	-0.231411	0.226598	-1.590761	2.113353	-4.741256	-0.743379	-0.260755	0.282938	2.951294	-7.171000	-33.455546	-2.516397	1.027922	-0.232533
293.595000	-1.082007	-1.827317	1.156975	-1.321655	0.836090	1.523081	-0.165436	0.816128	-0.573418	-0.612459	-0.123598	0.038504	-1.176906	1.778153	-4.722530	-0.723783	-0.323276	0.287653	-1.579978	2.060028	-4.749438	-0.742204	-0.258520	0.281456	2.958782	-7.848770	-33.486822	-2.507629	1.026870	-0.232533
293.607000	-1.083913	-1.817399	1.150048	-1.328970	0.834603	1.523560	-0.155382	0.821566	-0.582167	-0.606930	-0.122909	0.037132	-1.536803	1.461795	-4.774662	-0.732316	-0.206803	0.284898	-1.566907	1.995007	-4.759541	-0.740842	-0.255838	0.279678	2.969340	-8.674456	-33.527148	-2.497613	1.025614	-0.232534
293.617000	-1.085390	-1.809162	1.144245	-1.334931	0.833407	1.523894	-0.151647	0.822438	-0.587429	-0.608745	-0.113900	0.036632	-1.478496	1.704804	-4.789301	-0.754750	-0.150096	0.208198	-1.555900	1.939794	-4.768246	-0.739751	-0.253598	0.278197	2.979516	-9.374829	-33.563574	-2.489752	1.024613	-0.232534
293.627000	-1.086879	-1.800910	1.138336	-1.340973	0.832418	1.524238	-0.146641	0.827238	-0.592627	-0.613006	-0.100295	0.031395	-1.665505	1.703609	-4.866560	-0.741914	-0.210396	0.218860	-1.544809	1.886159	-4.776095	-0.738584	-0.251376	0.276715	2.990698	-10.056314	-33.591571	-2.481060	1.023427	-0.232534
293.639000	-1.088608	-1.790932	1.131159	-1.348373	0.831259	1.524571	-0.142779	0.834606	-0.598988	-0.608576	-0.089564	0.026151	-1.034411	1.405987	-4.958563	-0.705792	-0.241250	0.216237	-1.563459	1.787611	-4.764451	-0.730821	-0.249184	0.276543	2.624352	-11.282434	-33.419283	-2.402552	1.016945	-0.215510
293.649000	-1.089950	-1.782523	1.125056	-1.354534	0.830422	1.524833	-0.135388	0.838354	-0.604078	-0.597683	-0.084715	0.022047	-1.331989	1.273212	-4.886949	-0.703938	-0.216932	0.195999	-1.553420	1.731345	-4.772232	-0.729505	-0.246987	0.275169	2.636365	-11.990554	-33.452656	-2.394023	1.015726	-0.215510
293.661000	-1.091559	-1.772406	1.117743	-1.361623	0.829491	1.525095	-0.129648	0.839587	-0.614544	-0.594044	-0.075446	0.017616	-1.420897	1.243540	-4.752160	-0.728175	-0.240830	0.188885	-1.541252	1.663716	-4.781418	-0.727961	-0.244352	0.273521	2.652250	-12.841604	-33.491216	-2.384158	1.014245	-0.215510
293.671000	-1.092806	-1.764044	1.111668	-1.367541	0.828811	1.525223	-0.125426	0.844197	-0.617390	-0.597236	-0.068027	0.012617	-1.363101	1.511785	-4.921727	-0.705564	-0.231749	0.199678	-1.531010	1.607660	-4.789010	-0.726683	-0.242161	0.272148	2.666691	-13.547217	-33.522725	-2.376040	1.012967	-0.215510
293.683000	-1.094271	-1.753917	1.104281	-1.374606	0.828001	1.525377	-0.122390	0.848230	-0.624027	-0.592596	-0.056613	0.009143	-1.067759	1.361518	-5.080836	-0.729483	-0.206644	0.208676	-1.518590	1.539884	-4.798192	-0.725149	-0.239533	0.263872	2.685586	-14.400037	-33.561240	-2.366286	1.011411	-0.215510
293.693000	-1.095434	-1.745325	1.097904	-1.380539	0.827489	1.525434	-0.115144	0.852945	-0.630066	-0.590248	-0.048170	0.002888	-1.110096	1.182627	-5.026805	-0.709789	-0.244764	0.200866	-1.508129	1.482667	-4.805492	-0.723829	-0.237359	0.161626	2.702660	-15.119544	-33.589884	-2.357711	1.009946	-0.215510
293.703000	-1.096549	-1.736705	1.091440	-1.386473	0.827074	1.525409	-0.109075	0.857634	-0.641876	-0.583356	-0.039695	-0.000490	-1.537113	0.953368	-4.668001	-0.715451	-0.259746	0.128555	-1.497557	1.424461	-4.812936	-0.722522	-0.235185	0.059380	2.721073	-15.850895	-33.619936	-2.349279	1.008479	-0.215510
293.713000	-1.097654	-1.728185	1.085051	-1.392268	0.826740	1.525383	-0.106846	0.860925	-0.647142	-0.580375	-0.034101	-0.003483	-1.238143	1.002644	-4.488369	-0.678310	-0.211842	0.064030	-1.486899	1.367362	-4.820063	-0.721203	-0.233018	-0.043019	2.740497	-16.568984	-33.646882	-2.340717	1.006935	-0.215509
293.723000	-1.098696	-1.719598	1.078677	-1.398002	0.826457	1.525382	-0.101079	0.862627	-0.648075	-0.581519	-0.025435	-0.006530	-1.303406	1.231932	-4.834408	-0.651477	-0.223372	-0.012890	-1.476131	1.309618	-4.827451	-0.719922	-0.230849	-0.145952	2.761251	-17.294805	-33.676385	-2.332561	1.005419	-0.215509
293.733000	-1.099693	-1.710942	1.072244	-1.403753	0.826221	1.525284	-0.098156	0.866076	-0.652174	-0.578737	-0.017740	-0.010472	-1.111524	1.184519	-5.048135	-0.675703	-0.180048	-0.062476	-1.465255	1.251468	-4.834867	-0.718640	-0.228684	-0.248884	2.783303	-18.025484	-33.706163	-2.324396	1.003856	-0.215509
293.745000	-1.100880	-1.700462	1.064271	-1.410729	0.826058	1.525126	-0.093073	0.873756	-0.659808	-0.572934	-0.007074	-0.014061	-0.797968	0.795757	-4.843878	-0.659370	-0.093939	-0.091878	-1.488278	1.147661	-4.821733	-0.711180	-0.116165	-0.311448	2.389441	-19.305703	-33.530295	-2.252182	0.986197	-0.199907
293.755000	-1.101741	-1.691678	1.057644	-1.416482	0.826065	1.525043	-0.084472	0.877169	-0.664911	-0.566178	0.006650	-0.013600	-1.195601	0.711397	-4.805234	-0.630947	-0.041545	-0.123538	-1.478625	1.087581	-4.828743	-0.709762	0.129130	-0.312731	2.411106	-20.054495	-33.562377	-2.244155	0.984596	-0.199907
293.765000	-1.102582	-1.682975	1.051052	-1.422096	0.826118	1.524910	-0.081948	0.876785	-0.669160	-0.559177	0.017954	-0.014508	-1.353551	0.947479	-4.871842	-0.674318	0.111425	-0.168998	-1.468890	1.028129	-4.835539	-0.708334	0.376051	-0.314014	2.433746	-20.795764	-33.592354	-2.236033	0.982934	-0.199907
293.775000	-1.103374	-1.674181	1.044293	-1.427617	0.826385	1.524765	-0.080171	0.881291	-0.672171	-0.555946	0.021548	-0.018208	-1.424191	0.771190	-5.012562	-0.744020	0.119595	-0.152761	-1.459063	0.968650	-4.842315	-0.706941	0.414431	-0.315297	2.457494	-21.537363	-33.622137	-2.228276	0.981261	-0.199907
293.787000	-1.104310	-1.663524	1.036117	-1.434262	0.826650	1.524486	-0.076186	0.887509	-0.676817	-0.561072	0.024234	-0.024165	-1.179873	0.330587	-5.112485	-0.682972	0.173962	-0.204660	-1.447119	0.895686	-4.850456	-0.705264	0.416610	-0.316837	2.487807	-22.446306	-33.657969	-2.218919	0.979242	-0.199906
293.797000	-1.105041	-1.654545	1.029296	-1.439872	0.826857	1.524210	-0.072127	0.888844	-0.686241	-0.555760	0.029327	-0.026508	-1.179374	0.434268	-4.858483	-0.636468	0.240073	-0.203233	-1.437060	0.834869	-4.857227	-0.703858	0.418422	-0.318120	2.514330	-23.203917	-33.687700	-2.211025	0.977523	-0.199906
293.807000	-1.105760	-1.645694	1.022452	-1.445486	0.827172	1.523969	-0.067405	0.891000	-0.692121	-0.546460	0.036331	-0.030162	-1.283563	0.462439	-4.605785	-0.622221	0.287962	-0.231580	-1.426893	0.773444	-4.864046	-0.702434	0.420229	-0.319403	2.542155	-23.968816	-33.717899	-2.202939	0.975749	-0.199906
293.819000	-1.106564	-1.634982	1.014230	-1.451920	0.827633	1.523547	-0.064474	0.893259	-0.693408	-0.536470	0.047193	-0.036124	-1.004124	0.698315	-4.978689	-0.682767	0.357761	-0.219713	-1.414591	0.701062	-4.872113	-0.700767	0.422398	-0.320943	2.576745	-24.870791	-33.753004	-2.193688	0.973628	-0.199906
293.829000	-1.107150	-1.626025	1.007232	-1.457213	0.828154	1.523184	-0.059500	0.897520	-0.697005	-0.535476	0.055838	-0.040721	-0.882614	0.429114	-5.106263	-0.744308	0.363443	-0.197792	-1.404204	0.639348	-4.878823	-0.699398	0.424202	-0.322226	2.607205	-25.639154	-33.782141	-2.186197	0.971816	-0.199905
293.837000	-1.107605	-1.618685	1.001527	-1.461422	0.828637	1.522838	-0.054518	0.899574	-0.703578	-0.539922	0.061902	-0.040189	-1.138968	0.450384	-4.938003	-0.602662	0.388144	-0.242509	-1.399805	0.586544	-4.881857	-0.697762	0.425388	-0.323114	2.585038	-26.294844	-33.782621	-2.174411	0.967628	-0.198429
293.849000	-1.108228	-1.607947	0.993039	-1.467807	0.829421	1.522335	-0.050872	0.904288	-0.708878	-0.532834	0.072261	-0.042929	-1.260658	0.045414	-4.823289	-0.635889	0.379014	-0.281415	-1.422650	0.480474	-4.870630	-0.691421	0.425290	-0.323377	2.216304	-27.594081	-33.635713	-2.116552	0.942520	-0.185855
293.859000	-1.108731	-1.598944	0.986020	-1.473167	0.830167	1.521912	-0.047436	0.905634	-0.708870	-0.522753	0.077602	-0.047886	-1.317556	0.009152	-5.025562	-0.647624	0.440080	-0.272145	-1.413612	0.419048	-4.876678	-0.689900	0.426979	-0.324570	2.245261	-28.353849	-33.664849	-2.108841	0.940652	-0.185855
293.869000	-1.109199	-1.589796	0.978959	-1.478393	0.830988	1.521432	-0.045297	0.907532	-0.714240	-0.518857	0.087822	-0.050596	-1.332130	0.391624	-5.135015	-0.670038	0.418194	-0.281298	-1.404453	0.355992	-4.883196	-0.688437	0.428672	-0.325763	2.275667	-29.133140	-33.698604	-2.101755	0.938820	-0.185855
293.881000	-1.109715	-1.578870	0.970230	-1.484598	0.832132	1.520747	-0.043101	0.910672	-0.721477	-0.513599	0.097042	-0.056604	-1.060751	0.110479	-4.844451	-0.658121	0.433559	-0.302828	-1.393344	0.280013	-4.890673	-0.686669	0.430695	-0.327195	2.313568	-30.072021	-33.735720	-2.093122	0.936543	-0.185854
293.891000	-1.110098	-1.569772	0.963050	-1.489627	0.833107	1.520133	-0.040115	0.915655	-0.725493	-0.507266	0.101986	-0.058371	-0.883050	-0.342687	-4.836753	-0.707180	0.454769	-0.285410	-1.383999	0.216960	-4.896807	-0.685209	0.432378	-0.328388	2.346196	-30.851265	-33.765693	-2.086073	0.934614	-0.185854
293.901000	-1.110480	-1.560631	0.955872	-1.494714	0.834144	1.519582	-0.034216	0.915737	-0.727978	-0.506570	0.112097	-0.059544	-1.091744	-0.214573	-4.995829	-0.698702	0.432587	-0.319191	-1.374572	0.154070	-4.903096	-0.683758	0.434062	-0.329581	2.379800	-31.628564	-33.797196	-2.079115	0.932682	-0.185854
293.913000	-1.110874	-1.549548	0.947100	-1.500754	0.835529	1.518813	-0.029443	0.918371	-0.733429	-0.500356	0.122594	-0.065538	-1.307067	-0.023999	-4.986145	-0.685169	0.410733	-0.264646	-1.363127	0.077767	-4.910580	-0.681385	0.436077	-0.331013	2.421727	-32.571323	-33.834381	-2.070738	0.930323	-0.185854
293.923000	-1.111126	-1.540285	0.939616	-1.505727	0.836805	1.518094	-0.027419	0.923777	-0.736243	-0.493288	0.131861	-0.071202	-1.187653	-0.276790	-4.892966	-0.670640	0.352100	-0.205396	-1.353503	0.014449	-4.916431	-0.678750	0.437743	-0.332206	2.457692	-33.353749	-33.861578	-2.063342	0.928203	-0.185854
293.933000	-1.111412	-1.531111	0.932227	-1.510682	0.838090	1.517397	-0.024716	0.926189	-0.740827	-0.484292	0.133241	-0.069751	-1.105396	-0.531143	-4.980688	-0.627740	0.380558	-0.220828	-1.343784	-0.049206	-4.922401	-0.676134	0.439411	-0.333399	2.494802	-34.140200	-33.889944	-2.056149	0.926105	-0.185853
293.945000	-1.111651	-1.520043	0.923434	-1.516470	0.839759	1.516524	-0.020479	0.925765	-0.744550	-0.478392	0.136876	-0.070393	-1.329435	-0.252461	-4.945501	-0.614956	0.472642	-0.300795	-1.372663	-0.162471	-4.909697	-0.668657	0.438108	-0.333609	2.065767	-35.521291	-33.733969	-2.003184	0.889342	-0.173413
293.955000	-1.111866	-1.510730	0.916034	-1.521199	0.841157	1.515826	-0.018799	0.928449	-0.745900	-0.474962	0.149273	-0.074962	-1.172031	-0.216542	-5.122813	-0.679412	0.438004	-0.305197	-1.364460	-0.227248	-4.915642	-0.665881	0.439646	-0.334723	2.099298	-36.315930	-33.768735	-1.997135	0.887444	-0.173413
293.965000	-1.112033	-1.501329	0.908477	-1.525822	0.842721	1.515024	-0.016362	0.931913	-0.751182	-0.474402	0.157245	-0.078480	-0.970088	-0.475800	-4.985060	-0.671627	0.411756	-0.302387	-1.356174	-0.292476	-4.921524	-0.663100	0.441177	-0.335836	2.133805	-37.115959	-33.802888	-1.991034	0.885459	-0.173413
293.977000	-1.112188	-1.490090	0.899363	-1.531461	0.844674	1.514052	-0.012913	0.933284	-0.756047	-0.468741	0.162413	-0.083331	-0.909535	-0.442638	-4.817447	-0.615814	0.422613	-0.302068	-1.346139	-0.370794	-4.928311	-0.659730	0.443005	-0.337172	2.176333	-38.076543	-33.841208	-1.983368	0.882993	-0.173413
293.987000	-1.112306	-1.480901	0.891867	-1.536133	0.846329	1.513163	-0.009793	0.936123	-0.757547	-0.460298	0.169204	-0.088129	-0.747813	-0.624895	-4.962622	-0.668285	0.368525	-0.265077	-1.179853	-0.434358	-4.933785	-0.656915	0.444527	-0.338286	2.212120	-38.856640	-33.871339	-1.976903	0.880919	-0.173413
293.997000	-1.112364	-1.471548	0.884413	-1.540759	0.848067	1.512273	-0.004603	0.939074	-0.757046	-0.454736	0.174057	-0.088846	-0.637410	-0.643813	-5.181515	-0.625783	0.422526	-0.249756	-0.766387	-0.499554	-4.939847	-0.654144	0.446051	-0.339399	2.249291	-39.656293	-33.907262	-1.970914	0.878877	-0.173413
294.007000	-1.112398	-1.462022	0.876742	-1.545270	0.849876	1.511378	-0.001337	0.940005	-0.763883	-0.447920	0.176714	-0.090396	-0.550362	-0.796906	-5.032542	-0.619544	0.479136	-0.288543	-0.352837	-0.565280	-4.945732	-0.651364	0.447568	-0.340512	2.287477	-40.462290	-33.941447	-1.964826	0.876749	-0.173413
294.017000	-1.112386	-1.452615	0.869023	-1.549718	0.851725	1.510478	-0.000008	0.942682	-0.767825	-0.440365	0.189946	-0.092221	-0.131531	-0.831362	-4.951347	-0.622078	0.364428	-0.324498	0.060772	-0.630610	-4.951453	-0.648602	0.449087	-0.341626	2.326361	-41.263551	-33.974017	-1.958926	0.874646	-0.173413
294.027000	-1.112361	-1.443170	0.861413	-1.554102	0.853726	1.509528	0.000757	0.944099	-0.769807	-0.436140	0.194581	-0.095613	0.305569	-1.021077	-5.092109	-0.627234	0.364787	-0.315189	0.463108	-0.696330	-4.957395	-0.645871	0.450607	-0.342739	2.366223	-42.069483	-34.008754	-1.953367	0.872547	-0.173413
294.037000	-1.112323	-1.433763	0.853720	-1.558389	0.855666	1.508558	0.004569	0.943112	-0.770753	-0.433656	0.195941	-0.100356	0.517889	-0.741120	-5.205700	-0.646612	0.483980	-0.309202	0.857316	-0.763526	-4.961699	-0.642233	0.452244	-0.343987	2.383995	-42.893011	-34.027467	-1.938171	0.871709	-0.174842
294.049000	-1.112286	-1.422333	0.844252	-1.563570	0.858103	1.507322	0.007773	0.947934	-0.774523	-0.426042	0.210513	-0.107186	0.841872	-0.744357	-5.094923	-0.592205	0.439048	-0.241727	1.271117	-0.861584	-4.956147	-0.630656	0.455139	-0.346559	2.237489	-44.086065	-33.949309	-1.849502	0.880072	-0.187015
294.059000	-1.112200	-1.412819	0.836524	-1.567776	0.860249	1.506257	0.010639	0.952204	-0.778733	-0.415666	0.215812	-0.105315	1.050110	-1.505177	-4.947732	-0.579844	0.456795	-0.320821	1.629411	-0.927585	-4.961797	-0.627377	0.456707	-0.347760	2.276586	-44.892083	-33.985285	-1.844157	0.877952	-0.187015
294.069000	-1.112054	-1.403278	0.828804	-1.572004	0.862467	1.505172	0.013909	0.950048	-0.780781	-0.407050	0.224534	-0.110945	0.711809	-1.096421	-5.025048	-0.585184	0.437391	-0.333417	1.659652	-0.993754	-4.967554	-0.624120	0.458278	-0.348961	2.316473	-45.700112	-34.022308	-1.839045	0.875863	-0.187015
294.081000	-1.111910	-1.391826	0.819405	-1.576827	0.865174	1.503794	0.014139	0.949264	-0.782353	-0.399864	0.228464	-0.113857	0.868266	-0.834684	-5.142027	-0.617214	0.550235	-0.315762	1.669890	-1.073012	-4.974333	-0.620236	0.460157	-0.350402	2.365232	-46.668011	-34.065465	-1.833177	0.873295	-0.187016
294.091000	-1.111765	-1.382356	0.811576	-1.580704	0.867505	1.502622	0.015326	0.955893	-0.786071	-0.394059	0.245532	-0.119490	1.166940	-1.430467	-5.149222	-0.617836	0.433100	-0.281570	1.678455	-1.138056	-4.979659	-0.616991	0.461720	-0.351602	2.406255	-47.462559	-34.098256	-1.828195	0.871128	-0.187016
294.103000	-1.111534	-1.370807	0.802066	-1.585374	0.870451	1.501208	0.019266	0.956561	-0.793068	-0.392738	0.248316	-0.119031	1.181577	-1.354673	-4.822541	-0.545851	0.441378	-0.303230	1.688864	-1.217778	-4.986533	-0.613136	0.463594	-0.353043	2.457066	-48.436021	-34.142350	-1.822644	0.868504	-0.187016
294.113000	-1.111365	-1.361219	0.794143	-1.589139	0.872944	1.499983	0.021431	0.954927	-0.790924	-0.382925	0.254810	-0.124652	1.164250	-1.217041	-5.156118	-0.573349	0.480432	-0.275009	1.697589	-1.283791	-4.992115	-0.609939	0.465158	-0.354244	2.500018	-49.242182	-34.177660	-1.818176	0.866345	-0.187016
294.123000	-1.111123	-1.351635	0.786218	-1.592968	0.875594	1.498770	0.023321	0.960772	-0.790881	-0.376387	0.264448	-0.125754	1.396894	-1.584875	-5.217820	-0.576016	0.414059	-0.328589	1.706353	-1.349255	-4.997566	-0.606722	0.466709	-0.355445	2.543428	-50.041766	-34.211672	-1.813504	0.864049	-0.187017
294.133000	-1.110845	-1.342068	0.778222	-1.596675	0.878290	1.497489	0.026989	0.961790	-0.796496	-0.369429	0.269747	-0.133360	1.328231	-1.529074	-4.893324	-0.585116	0.406599	-0.257345	1.715192	-1.415240	-5.003165	-0.603525	0.468263	-0.356646	2.587741	-50.847595	-34.247142	-1.809041	0.861776	-0.187017
294.143000	-1.110567	-1.332454	0.770284	-1.600378	0.881008	1.496125	0.029356	0.961664	-0.800130	-0.360393	0.270782	-0.129616	1.336245	-1.708531	-4.962173	-0.566121	0.469539	-0.298295	1.674215	-1.531216	-4.987750	-0.597093	0.464468	-0.356901	2.045929	-52.247983	-34.080985	-1.771157	0.803563	-0.177262
294.153000	-1.110243	-1.322823	0.762446	-1.603933	0.883767	1.494812	0.029966	0.963991	-0.795010	-0.347395	0.284973	-0.133888	1.359682	-1.487471	-5.440978	-0.610772	0.380197	-0.306850	1.680954	-1.597623	-4.993122	-0.593765	0.465794	-0.358040	2.081950	-53.052204	-34.122474	-1.767551	0.801469	-0.177262
294.165000	-1.109881	-1.311125	0.752736	-1.608083	0.887118	1.493133	0.031506	0.964069	-0.801968	-0.341378	0.282425	-0.136803	1.606878	-1.861227	-5.245217	-0.591407	0.503848	-0.312253	1.689111	-1.677990	-4.999467	-0.589777	0.467384	-0.359406	2.126017	-54.025403	-34.171254	-1.763283	0.798929	-0.177263
294.175000	-1.109543	-1.301491	0.744584	-1.611456	0.890023	1.491719	0.035636	0.965302	-0.804683	-0.333995	0.298533	-0.143915	1.279592	-1.886639	-4.972215	-0.557010	0.393744	-0.230155	1.695939	-1.744606	-5.004506	-0.586447	0.468706	-0.360544	2.163104	-54.832135	-34.209468	-1.759659	0.796795	-0.177264
294.185000	-1.109193	-1.291835	0.736647	-1.614742	0.893003	1.490327	0.036830	0.967907	-0.805086	-0.328650	0.300451	-0.144346	1.511082	-1.857121	-4.895930	-0.580617	0.445481	-0.294767	1.702779	-1.810462	-5.009648	-0.583142	0.470025	-0.361682	2.200337	-55.629769	-34.248684	-1.756299	0.794616	-0.177264
294.195000	-1.108795	-1.282128	0.728679	-1.617963	0.895998	1.488812	0.040209	0.966857	-0.804063	-0.322857	0.303465	-0.147261	1.253614	-1.974051	-5.276769	-0.554022	0.519079	-0.306641	1.709670	-1.876804	-5.015099	-0.579885	0.471349	-0.362821	2.238176	-56.433217	-34.290945	-1.753449	0.792494	-0.177265
294.207000	-1.108338	-1.270474	0.718872	-1.621780	0.899705	1.487059	0.041152	0.968041	-0.807761	-0.316161	0.320323	-0.152265	1.366926	-2.118738	-5.091732	-0.550230	0.345882	-0.295036	1.717995	-1.956702	-5.021366	-0.575960	0.472930	-0.364187	2.284247	-57.400795	-34.338969	-1.749860	0.789861	-0.177266
294.217000	-1.107904	-1.260899	0.710900	-1.624852	0.902886	1.485496	0.042474	0.970698	-0.810287	-0.306460	0.314593	-0.150038	1.470536	-2.097870	-4.948933	-0.532191	0.498556	-0.305894	1.724918	-2.021690	-5.026452	-0.572681	0.474243	-0.365325	2.322480	-58.188029	-34.377638	-1.746785	0.787629	-0.177266
294.229000	-1.107350	-1.249204	0.701218	-1.628426	0.906855	1.483623	0.045169	0.970540	-0.808693	-0.295047	0.328178	-0.156781	1.437083	-2.336084	-5.301288	-0.581082	0.408218	-0.329749	1.733310	-2.100916	-5.033051	-0.568826	0.475822	-0.366691	2.369358	-59.147566	-34.428917	-1.743944	0.784974	-0.177267
294.239000	-1.106905	-1.239351	0.693015	-1.631405	0.910183	1.482038	0.045757	0.970699	-0.814416	-0.289653	0.329984	-0.159864	1.493797	-2.121815	-5.088849	-0.537271	0.422635	-0.313539	1.694779	-2.220321	-5.020383	-0.563526	0.471561	-0.367253	1.866481	-60.585024	-34.294691	-1.719466	0.723358	-0.171155
294.251000	-1.106363	-1.227778	0.683245	-1.634836	0.914173	1.480107	0.046445	0.973646	-0.810749	-0.276119	0.337614	-0.162605	1.626921	-2.635153	-5.072091	-0.555199	0.420168	-0.304648	1.700790	-2.299152	-5.025830	-0.559472	0.472833	-0.368572	1.902564	-61.531893	-34.344311	-1.716396	0.720748	-0.171156
294.261000	-1.105833	-1.218129	0.675172	-1.637548	0.917597	1.478495	0.049159	0.972130	-0.814489	-0.268525	0.337288	-0.165443	1.499824	-2.475668	-5.092027	-0.564366	0.461543	-0.344408	1.705810	-2.364553	-5.030614	-0.556150	0.473899	-0.369671	1.932749	-62.317454	-34.388067	-1.714448	0.718633	-0.171157
294.271000	-1.105351	-1.208383	0.667062	-1.640238	0.921023	1.476844	0.051416	0.971606	-0.815288	-0.261600	0.345405	-0.170122	1.413494	-2.297959	-5.068357	-0.528795	0.420585	-0.321667	1.710861	-2.430519	-5.035626	-0.552864	0.474965	-0.370770	1.963305	-63.109770	-34.434061	-1.712879	0.716525	-0.171158
294.283000	-1.104762	-1.196679	0.657269	-1.643299	0.925157	1.474793	0.050690	0.975736	-0.811474	-0.253587	0.352432	-0.173007	1.537340	-2.751732	-5.420438	-0.556591	0.392995	-0.336848	1.716942	-2.509672	-5.041467	-0.548926	0.476244	-0.372089	2.000222	-64.060498	-34.487551	-1.711062	0.713981	-0.171159
294.293000	-1.104244	-1.186971	0.649028	-1.645750	0.928713	1.473051	0.053616	0.974447	-0.817281	-0.247472	0.354416	-0.177292	1.419518	-2.835787	-4.985420	-0.554561	0.513001	-0.324965	1.721996	-2.574537	-5.046121	-0.545638	0.477307	-0.373188	2.030820	-64.839629	-34.530025	-1.709481	0.711837	-0.171160
294.305000	-1.103558	-1.175207	0.639310	-1.648635	0.932965	1.470854	0.054694	0.973517	-0.816167	-0.240105	0.362022	-0.185018	1.363384	-2.682555	-5.053125	-0.499022	0.479071	-0.212119	1.728108	-2.653414	-5.052151	-0.541742	0.478582	-0.374507	2.068094	-65.787049	-34.585370	-1.708113	0.709265	-0.171162
294.315000	-1.103030	-1.165471	0.631186	-1.650982	0.936622	1.469066	0.054343	0.975984	-0.814561	-0.229556	0.373048	-0.180043	1.432198	-2.961057	-5.265012	-0.563582	0.436383	-0.369656	1.733203	-2.718689	-5.057242	-0.538535	0.479649	-0.375606	2.099182	-66.571099	-34.632147	-1.707401	0.707160	-0.171163
294.325000	-1.102452	-1.155602	0.622954	-1.653197	0.940382	1.467224	0.055706	0.974433	-0.816429	-0.225292	0.376031	-0.186173	1.565508	-2.830685	-5.219814	-0.522415	0.384534	-0.369900	1.738310	-2.783953	-5.062350	-0.535324	0.480707	-0.376705	2.130412	-67.355014	-34.679088	-1.706644	0.704959	-0.171164
294.337000	-1.101777	-1.143973	0.613164	-1.655829	0.944945	1.464958	0.058196	0.973673	-0.818768	-0.215072	0.381015	-0.187905	1.320178	-2.858434	-5.000185	-0.464202	0.451672	-0.312152	1.740267	-2.867092	-5.066601	-0.531359	0.481377	-0.378000	2.118200	-68.353330	-34.717100	-1.704551	0.695927	-0.170910
294.347000	-1.101212	-1.134319	0.605058	-1.657907	0.948811	1.463073	0.058090	0.974885	-0.812180	-0.204599	0.380171	-0.189935	1.524684	-3.071805	-5.420243	-0.534766	0.463876	-0.350796	1.708453	-2.980693	-5.057783	-0.527257	0.477168	-0.378882	1.719399	-69.709627	-34.634748	-1.695132	0.639880	-0.168736
294.359000	-1.100528	-1.122506	0.595194	-1.660349	0.953386	1.460721	0.056791	0.974047	-0.814994	-0.198587	0.385466	-0.197533	1.995347	-3.122820	-5.204781	-0.538474	0.439267	-0.247332	1.712499	-3.059011	-5.063283	-0.523379	0.478133	-0.380182	1.746508	-70.642546	-34.694148	-1.695060	0.637361	-0.168738
294.369000	-1.099890	-1.112835	0.587009	-1.662299	0.957266	1.458786	0.059052	0.972521	-0.817908	-0.186523	0.389990	-0.195294	1.809102	-3.237246	-4.935880	-0.469259	0.471104	-0.350396	1.715844	-3.123093	-5.067678	-0.520116	0.478933	-0.381266	1.768770	-71.405810	-34.741801	-1.694670	0.635214	-0.168739
294.381000	-1.099167	-1.101219	0.577392	-1.664450	0.961965	1.456398	0.061884	0.974053	-0.811178	-0.172801	0.402044	-0.199436	1.882724	-3.430643	-5.309692	-0.550314	0.430643	-0.298656	1.719845	-3.199515	-5.073226	-0.516290	0.479899	-0.382566	1.795339	-72.316012	-34.801673	-1.695168	0.632701	-0.168741
294.391000	-1.098504	-1.091334	0.569236	-1.666220	0.965926	1.454343	0.064174	0.972265	-0.812731	-0.165797	0.399253	-0.199236	1.518690	-3.312286	-5.341901	-0.572453	0.543731	-0.279261	1.723197	-3.264041	-5.078003	-0.513135	0.480704	-0.383650	1.817691	-73.084599	-34.853084	-1.695937	0.630609	-0.168743
294.403000	-1.097783	-1.079659	0.559340	-1.668183	0.970812	1.451957	0.063515	0.969838	-0.812687	-0.158737	0.409409	-0.202022	1.659280	-3.073770	-5.074727	-0.499436	0.411473	-0.321903	1.727196	-3.340533	-5.083381	-0.509325	0.481657	-0.384950	1.844233	-73.995644	-34.911284	-1.696594	0.627967	-0.168745
294.413000	-1.097159	-1.070059	0.551292	-1.669723	0.974950	1.449877	0.062807	0.972500	-0.809781	-0.151732	0.404689	-0.212922	1.688128	-3.663146	-5.286920	-0.480881	0.492947	-0.248550	1.730485	-3.402472	-5.087681	-0.506143	0.482449	-0.386033	1.865833	-74.733248	-34.958004	-1.697077	0.625730	-0.168746
294.423000	-1.096496	-1.060347	0.543206	-1.671196	0.979103	1.447776	0.064876	0.970807	-0.809085	-0.144175	0.409698	-0.209216	1.493367	-3.508206	-5.365312	-0.504980	0.434411	-0.321064	1.733788	-3.465154	-5.092384	-0.503023	0.483246	-0.387117	1.887595	-75.479744	-35.008684	-1.698227	0.623556	-0.168748
294.435000	-1.095702	-1.048591	0.533429	-1.672856	0.984000	1.445267	0.066504	0.969708	-0.812151	-0.132551	0.416752	-0.215904	1.471180	-3.289013	-5.152439	-0.527008	0.429355	-0.307169	1.737759	-3.540908	-5.098135	-0.499315	0.484206	-0.388417	1.913804	-76.381949	-35.070551	-1.699983	0.620977	-0.168750
294.445000	-1.095054	-1.039037	0.525346	-1.674148	0.988142	1.443116	0.064445	0.971201	-0.809014	-0.126950	0.421348	-0.216175	1.666739	-3.969595	-5.336678	-0.492493	0.437328	-0.376856	1.707846	-3.660060	-5.090511	-0.496379	0.479182	-0.389557	1.545533	-77.799479	-35.006014	-1.703302	0.558479	-0.169322
294.457000	-1.094297	-1.027422	0.515775	-1.675593	0.993172	1.440441	0.064419	0.968692	-0.808608	-0.116999	0.430515	-0.222211	1.752597	-3.786435	-5.142708	-0.527467	0.409082	-0.318095	1.710070	-3.735134	-5.095693	-0.492700	0.479833	-0.390862	1.562147	-78.685872	-35.071154	-1.705641	0.555977	-0.169324
294.467000	-1.093610	-1.017620	0.507611	-1.676715	0.997441	1.438221	0.066876	0.964560	-0.806682	-0.110688	0.428144	-0.222964	1.623593	-3.435766	-5.212583	-0.476095	0.522217	-0.312963	1.711904	-3.797274	-5.099866	-0.489643	0.480371	-0.391949	1.575761	-79.419476	-35.124007	-1.707694	0.553847	-0.169326
294.479000	-1.092828	-1.006041	0.497892	-1.677932	1.002720	1.435534	0.067533	0.967596	-0.801647	-0.099279	0.431396	-0.228503	1.531965	-3.957780	-5.242530	-0.475978	0.416764	-0.330341	1.714068	-3.870565	-5.104606	-0.485949	0.481005	-0.393254	1.591654	-80.284520	-35.184795	-1.709875	0.551166	-0.169329
294.489000	-1.092143	-0.996422	0.489869	-1.678926	1.007073	1.433226	0.067873	0.964776	-0.804103	-0.094411	0.428271	-0.231365	1.428411	-4.016901	-5.134251	-0.413999	0.511977	-0.306974	1.715860	-3.931757	-5.108869	-0.482932	0.481540	-0.394341	1.604764	-81.006785	-35.238537	-1.712346	0.548998	-0.169331
294.501000	-1.091338	-0.984834	0.480327	-1.679939	1.012279	1.430411	0.067708	0.962445	-0.803424	-0.082643	0.428673	-0.233272	1.393376	-3.971562	-5.160916	-0.451637	0.486585	-0.324078	1.717982	-4.004508	-5.114059	-0.479334	0.482180	-0.395646	1.620167	-81.865354	-35.303755	-1.715562	0.546386	-0.169333
294.511000	-1.090665	-0.975249	0.472321	-1.680689	1.016661	1.428084	0.067235	0.963283	-0.799048	-0.073378	0.437457	-0.236320	1.492575	-4.122654	-5.301333	-0.475807	0.455285	-0.330937	1.719725	-4.064329	-5.118158	-0.476335	0.482712	-0.396733	1.632690	-82.571190	-35.355875	-1.718240	0.544185	-0.169335
294.521000	-1.089991	-0.965622	0.464276	-1.681427	1.021004	1.425687	0.068404	0.962272	-0.798177	-0.063400	0.435835	-0.236432	1.492549	-4.128436	-5.364171	-0.511912	0.526686	-0.322918	1.721455	-4.124074	-5.122337	-0.473359	0.483248	-0.397820	1.645052	-83.276126	-35.408795	-1.721158	0.542031	-0.169337
294.533000	-1.089125	-0.954043	0.454732	-1.682156	1.026296	1.422740	0.068281	0.959359	-0.800394	-0.059126	0.445394	-0.238855	1.456129	-4.181128	-5.052885	-0.433100	0.466869	-0.331278	1.723506	-4.195320	-5.127355	-0.469799	0.483883	-0.399125	1.659595	-84.116678	-35.472317	-1.724779	0.539362	-0.169340
294.543000	-1.088489	-0.944448	0.446824	-1.682679	1.030744	1.420399	0.067428	0.958344	-0.790172	-0.048542	0.453085	-0.241417	1.529863	-4.353900	-5.397782	-0.466684	0.474430	-0.353100	1.701456	-4.314214	-5.122700	-0.468208	0.478729	-0.400497	1.391322	-85.526078	-35.442658	-1.742296	0.477693	-0.172276
294.555000	-1.087708	-0.932952	0.437231	-1.683167	1.036158	1.417416	0.067975	0.956405	-0.793423	-0.041125	0.451690	-0.243459	1.498988	-4.466882	-5.101943	-0.452670	0.473892	-0.352076	1.702195	-4.385149	-5.127136	-0.464761	0.479052	-0.401824	1.398153	-86.355393	-35.508860	-1.746552	0.475000	-0.172278
294.565000	-1.087010	-0.923380	0.429271	-1.683570	1.040757	1.414919	0.068489	0.953691	-0.791765	-0.031942	0.456346	-0.249166	1.676058	-4.381318	-5.049453	-0.403780	0.355986	-0.379374	1.702788	-4.443921	-5.130933	-0.461924	0.479326	-0.402930	1.403575	-87.042421	-35.565016	-1.750478	0.472813	-0.172281
294.577000	-1.086191	-0.911945	0.420031	-1.683852	1.046231	1.411912	0.070120	0.953000	-0.782209	-0.019637	0.455488	-0.252838	1.349060	-4.404876	-5.489558	-0.444890	0.425504	-0.371127	1.703462	-4.513054	-5.135475	-0.458537	0.479652	-0.404257	1.409623	-87.850157	-35.632257	-1.755374	0.470152	-0.172283
294.587000	-1.085529	-0.902421	0.412115	-1.684065	1.050744	1.409394	0.071553	0.950396	-0.786765	-0.014475	0.455265	-0.258458	1.228446	-4.682400	-5.155664	-0.419034	0.455623	-0.333110	1.704007	-4.570847	-5.139365	-0.455748	0.479923	-0.405364	1.414466	-88.525459	-35.689326	-1.759811	0.467921	-0.172286
294.597000	-1.084822	-0.892906	0.404178	-1.684132	1.055296	1.406790	0.068123	0.948444	-0.783367	-0.004285	0.459862	-0.257945	1.607666	-4.373687	-5.176600	-0.333052	0.413469	-0.362874	1.704527	-4.627926	-5.142979	-0.310414	0.480193	-0.406470	1.419018	-89.192206	-35.743681	-1.763902	0.465693	-0.172288
294.609000	-1.083980	-0.881536	0.394867	-1.684114	1.060781	1.403648	0.068779	0.948438	-0.779390	0.008677	0.460289	-0.266815	1.543236	-4.793322	-5.282355	-0.152158	0.436392	-0.307444	1.705121	-4.695582	-5.147486	-0.035753	0.480517	-0.407797	1.424110	-89.982257	-35.810579	-1.769605	0.463010	-0.172291
294.619000	-1.083258	-0.872086	0.387117	-1.683964	1.065487	1.400963	0.070624	0.943253	-0.776877	0.020660	0.461871	-0.266172	1.386321	-4.672316	-5.294827	-0.110136	0.460115	-0.327075	1.705590	-4.751280	-5.151314	0.126549	0.480784	-0.408903	1.428047	-90.632457	-35.867043	-1.774579	0.460744	-0.172293
294.631000	-1.082441	-0.860764	0.377779	-1.683735	1.071119	1.397728	0.069462	0.941622	-0.774789	0.022702	0.466198	-0.270691	1.413584	-4.758103	-5.083966	-0.033313	0.379102	-0.280580	1.706130	-4.817938	-5.155789	0.129693	0.481100	-0.410230	1.432488	-91.410564	-35.933625	-1.780650	0.457975	-0.172296
294.641000	-1.081781	-0.851361	0.370091	-1.683494	1.075738	1.395039	0.068324	0.941505	-0.770033	0.025993	0.460382	-0.269773	1.509849	-5.008124	-5.354453	0.037686	0.461059	-0.350377	1.693782	-4.933885	-5.153609	0.129880	0.475911	-0.411780	1.284548	-92.779760	-35.933721	-1.811418	0.398108	-0.176939
294.653000	-1.080926	-0.840054	0.360883	-1.683143	1.081237	1.391702	0.070695	0.938224	-0.768583	0.033724	0.464349	-0.275330	1.219070	-5.106951	-5.155238	0.095645	0.497309	-0.302265	1.693473	-5.000192	-5.157667	0.132844	0.475937	-0.413143	1.283433	-93.546409	-36.004039	-1.818033	0.395429	-0.176942
294.663000	-1.080264	-0.830658	0.353208	-1.682778	1.085779	1.388988	0.071258	0.933039	-0.763413	0.044531	0.472376	-0.276837	1.145563	-4.657632	-5.453873	0.075115	0.499803	-0.343091	1.693188	-5.054307	-5.160797	0.135322	0.475959	-0.414279	1.282176	-94.171611	-36.060155	-1.823467	0.393190	-0.176944
294.675000	-1.079399	-0.819547	0.344107	-1.682197	1.091432	1.385610	0.069932	0.933526	-0.758392	0.054320	0.473985	-0.280279	1.180821	-5.091834	-5.291203	0.109662	0.508964	-0.369686	1.692816	-5.118135	-5.164498	0.138283	0.475975	-0.415642	1.280304	-94.908573	-36.126959	-1.830118	0.390396	-0.176947
294.685000	-1.078715	-0.810171	0.336491	-1.681618	1.096158	1.382827	0.068479	0.931252	-0.757694	0.062621	0.477891	-0.286948	1.458609	-5.138296	-5.266570	0.108672	0.355234	-0.353205	1.692486	-5.171407	-5.167775	0.140705	0.475984	-0.416778	1.278513	-95.523685	-36.184518	-1.836154	0.388022	-0.176950
294.695000	-1.078005	-0.800790	0.328923	-1.680993	1.101009	1.379987	0.068823	0.926144	-0.755475	0.068621	0.472367	-0.289380	1.330510	-5.135413	-5.067598	0.141348	0.433959	-0.363920	1.692140	-5.225064	-5.171333	0.143086	0.475994	-0.417914	1.276526	-96.143404	-36.244848	-1.842623	0.385662	-0.176952
294.707000	-1.077176	-0.789792	0.319955	-1.680124	1.106649	1.376464	0.068952	0.924168	-0.748464	0.079748	0.468214	-0.294081	1.213326	-5.195269	-5.345275	0.152236	0.469386	-0.344223	1.691689	-5.286986	-5.175062	0.145983	0.476000	-0.419277	1.273717	-96.857536	-36.311928	-1.849968	0.382758	-0.176955
294.717000	-1.076503	-0.780567	0.312491	-1.679268	1.111373	1.373546	0.067928	0.923233	-0.745267	0.090257	0.471146	-0.295106	1.416216	-5.368388	-5.344532	0.129189	0.460183	-0.385349	1.691294	-5.338176	-5.178235	0.148355	0.476013	-0.420413	1.271132	-97.447709	-36.368463	-1.856537	0.380426	-0.176958
294.729000	-1.075746	-0.769502	0.303435	-1.678149	1.116983	1.369962	0.066772	0.918415	-0.743143	0.098369	0.476317	-0.298707	1.692850	-5.278181	-5.061487	0.148210	0.450761	-0.353224	1.690793	-5.399149	-5.181898	0.151208	0.476026	-0.421776	1.267731	-98.150485	-36.434891	-1.864355	0.377600	-0.176961
294.739000	-1.075073	-0.760375	0.296155	-1.677162	1.121693	1.366891	0.066744	0.916102	-0.738037	0.105972	0.474157	-0.304267	1.627065	-5.220466	-5.335812	0.160123	0.525173	-0.313669	1.689738	-5.510665	-5.182426	0.150053	0.470934	-0.423440	1.257480	-99.461855	-36.466717	-1.908480	0.320877	-0.182562
294.749000	-1.074422	-0.751275	0.288909	-1.676069	1.126525	1.363846	0.069274	0.914425	-0.733251	0.113044	0.478013	-0.301583	1.566299	-5.614466	-5.440106	0.095741	0.400795	-0.339147	1.689010	-5.560923	-5.185348	0.152170	0.470710	-0.424611	1.251957	-100.035159	-36.526715	-1.915967	0.318492	-0.182565
294.761000	-1.073569	-0.740293	0.280009	-1.674677	1.132167	1.360203	0.069621	0.912276	-0.732131	0.118818	0.476726	-0.304252	1.438288	-5.742357	-5.270327	0.116123	0.426780	-0.349049	1.688110	-5.620145	-5.188410	0.154767	0.470435	-0.426018	1.245013	-100.710089	-36.594340	-1.924349	0.315554	-0.182568
294.771000	-1.072861	-0.731164	0.272679	-1.673472	1.136936	1.357149	0.068039	0.907602	-0.728228	0.128558	0.471848	-0.308780	1.477463	-5.572269	-5.260213	0.128202	0.486925	-0.339627	1.687341	-5.669539	-5.191200	0.156875	0.470205	-0.427189	1.239003	-101.273044	-36.653042	-1.931928	0.313107	-0.182570
294.781000	-1.072188	-0.722072	0.265529	-1.672137	1.141648	1.354029	0.067667	0.905886	-0.719040	0.136802	0.476750	-0.311974	1.563543	-5.895921	-5.499097	0.098091	0.453516	-0.362239	1.686555	-5.718029	-5.193894	0.158980	0.469976	-0.428361	1.232775	-101.825177	-36.710801	-1.939543	0.310659	-0.182572
294.791000	-1.071538	-0.712959	0.258263	-1.670757	1.146417	1.350956	0.067911	0.901280	-0.719265	0.143453	0.472905	-0.318333	1.554208	-5.602936	-5.302289	0.104035	0.495034	-0.361811	1.685751	-5.766370	-5.196719	0.161055	0.469745	-0.429533	1.226343	-102.375517	-36.769847	-1.947481	0.308196	-0.182575
294.801000	-1.070828	-0.703975	0.251086	-1.669291	1.151187	1.347807	0.069097	0.897415	-0.714765	0.148601	0.471701	-0.320923	1.470372	-5.716379	-5.198650	0.101918	0.464335	-0.406176	1.684930	-5.813752	-5.199418	0.163127	0.469509	-0.430704	1.219707	-102.914374	-36.827653	-1.955455	0.305683	-0.182577
294.813000	-1.070024	-0.693274	0.242579	-1.667369	1.156869	1.343923	0.067137	0.897215	-0.706863	0.158963	0.474264	-0.325756	1.564222	-6.150966	-5.443189	0.100927	0.454639	-0.369268	1.683923	-5.869421	-5.202493	0.165607	0.469228	-0.432111	1.211488	-103.546770	-36.895402	-1.965092	0.302677	-0.182580
294.823000	-1.069364	-0.684326	0.235497	-1.665807	1.161715	1.340637	0.065678	0.892214	-0.704013	0.165127	0.469674	-0.328716	1.730157	-5.980015	-5.376753	0.063604	0.486571	-0.319648	1.683067	-5.916246	-5.205412	0.167629	0.468989	-0.433282	1.204425	-104.078958	-36.955376	-1.973596	0.300127	-0.182583
294.833000	-1.068668	-0.675346	0.228534	-1.664090	1.166538	1.337316	0.065569	0.887037	-0.702038	0.173195	0.470233	-0.328564	1.819348	-5.676477	-5.290606	0.073167	0.392776	-0.356255	1.682195	-5.962038	-5.208248	0.169633	0.468751	-0.434454	1.197185	-104.598776	-37.014531	-1.982300	0.297594	-0.182585
294.843000	-1.068018	-0.666549	0.221572	-1.662375	1.171195	1.334011	0.069414	0.885052	-0.697457	0.174156	0.472192	-0.329603	1.411977	-5.977818	-5.325636	0.098833	0.420161	-0.376214	1.693415	-6.066073	-5.210557	0.167124	0.463757	-0.436174	1.333736	-105.812858	-37.071704	-2.038045	0.245264	-0.188242
294.853000	-1.067285	-0.657684	0.214598	-1.660477	1.175873	1.330603	0.070048	0.882580	-0.691267	0.182420	0.470255	-0.335765	1.243537	-6.187285	-5.552581	0.049425	0.472988	-0.299890	1.692603	-6.111165	-5.212849	0.168873	0.463311	-0.437382	1.325584	-106.319060	-37.130677	-2.047035	0.242735	-0.188245
294.863000	-1.066627	-0.648859	0.207645	-1.658715	1.180507	1.327284	0.066938	0.879405	-0.690927	0.185977	0.476384	-0.332279	1.412264	-6.372242	-5.057453	0.120622	0.401044	-0.384675	1.691774	-6.155725	-5.215045	0.170649	0.462866	-0.438590	1.317236	-106.818895	-37.188701	-2.055728	0.240213	-0.188247
294.875000	-1.065739	-0.638429	0.199459	-1.656325	1.186121	1.323184	0.066602	0.870955	-0.683370	0.196527	0.477274	-0.337028	1.482859	-5.821725	-5.351038	0.098361	0.449470	-0.388888	1.690762	-6.207930	-5.217528	0.172762	0.462326	-0.440039	1.307001	-107.403514	-37.256831	-2.066360	0.237127	-0.188250
294.885000	-1.065138	-0.629731	0.192687	-1.654355	1.190932	1.319805	0.066932	0.871559	-0.674408	0.202259	0.474998	-0.342951	1.442336	-6.289063	-5.561707	0.095843	0.428208	-0.370594	1.689903	-6.250649	-5.219581	0.174503	0.461867	-0.441247	1.298297	-107.881303	-37.313450	-2.075427	0.234462	-0.188252
294.895000	-1.064479	-0.620927	0.185854	-1.652279	1.195743	1.316388	0.065667	0.866368	-0.672138	0.208642	0.477286	-0.345982	1.440429	-6.340150	-5.318458	0.151361	0.329767	-0.410537	1.689028	-6.293650	-5.221802	0.176236	0.461406	-0.442455	1.289392	-108.362466	-37.371722	-2.084592	0.231770	-0.188254
294.905000	-1.063819	-0.612207	0.179187	-1.650165	1.200394	1.312909	0.064723	0.862058	-0.667684	0.221460	0.467826	-0.352310	1.640355	-6.247544	-5.234484	0.118087	0.421665	-0.417807	1.688142	-6.335609	-5.223883	0.177948	0.460943	-0.443663	1.280350	-108.831152	-37.428617	-2.093967	0.229056	-0.188256
294.917000	-1.063027	-0.602102	0.171359	-1.647584	1.206018	1.308673	0.064792	0.857112	-0.662271	0.227938	0.466158	-0.358110	1.779493	-6.132454	-5.385227	0.137315	0.429650	-0.370320	1.687064	-6.384939	-5.226533	0.179989	0.460398	-0.445113	1.269335	-109.381349	-37.498389	-2.105379	0.225916	-0.188259
294.927000	-1.062378	-0.593567	0.164766	-1.645290	1.210640	1.305077	0.066161	0.856739	-0.659138	0.235547	0.470923	-0.361827	1.689950	-6.446318	-5.480989	0.156622	0.430754	-0.326053	1.686155	-6.424873	-5.228402	0.181693	0.459941	-0.446320	1.260016	-109.825777	-37.553198	-2.114839	0.223271	-0.188261
294.937000	-1.061669	-0.584953	0.158124	-1.642880	1.215305	1.301470	0.068032	0.852032	-0.655156	0.239786	0.465923	-0.360523	1.443965	-6.537968	-5.218016	0.195379	0.477957	-0.353450	1.687888	-6.472283	-5.230549	0.182926	0.459017	-0.447634	1.282258	-110.359626	-37.610858	-2.129332	0.215648	-0.189381
294.949000	-1.060877	-0.574740	0.150203	-1.639977	1.220972	1.297105	0.067954	0.845974	-0.648085	0.249854	0.466122	-0.363131	1.344394	-6.545342	-5.228298	0.161122	0.377842	-0.378468	1.709813	-6.579732	-5.233636	0.180842	0.454346	-0.450049	1.541843	-111.598977	-37.691498	-2.182417	0.170575	-0.198901
294.961000	-1.060073	-0.564648	0.142587	-1.636872	1.226578	1.292632	0.067199	0.843091	-0.638053	0.258322	0.466651	-0.365219	1.516778	-6.736534	-5.410054	0.096195	0.320027	-0.366520	1.709129	-6.626728	-5.235556	0.182548	0.453560	-0.451581	1.530664	-112.114350	-37.760663	-2.194712	0.167327	-0.198904
294.971000	-1.059413	-0.556300	0.136205	-1.634288	1.231162	1.289019	0.066415	0.837812	-0.637716	0.261502	0.458816	-0.370836	1.525388	-6.557650	-5.307700	0.109660	0.428915	-0.381248	1.708544	-6.665320	-5.237069	0.183969	0.452899	-0.452857	1.521167	-112.536990	-37.817437	-2.204960	0.164555	-0.198906
294.981000	-1.058754	-0.547982	0.129906	-1.631589	1.235714	1.285302	0.066657	0.832898	-0.630535	0.265003	0.460438	-0.374899	1.604042	-6.612961	-5.348999	0.099338	0.432191	-0.401038	1.707948	-6.702958	-5.238401	0.185404	0.452242	-0.454133	1.511539	-112.948202	-37.872436	-2.215056	0.161822	-0.198908
294.991000	-1.058069	-0.539620	0.123669	-1.628893	1.240266	1.281584	0.066828	0.829230	-0.622204	0.270123	0.457395	-0.379433	1.598907	-6.455682	-5.394423	0.111997	0.446609	-0.373877	1.707337	-6.740619	-5.239893	0.186806	0.451582	-0.455409	1.501740	-113.359685	-37.929010	-2.225507	0.159067	-0.198910
295.001000	-1.057385	-0.531306	0.117444	-1.626116	1.244875	1.277756	0.066636	0.828615	-0.617125	0.275137	0.453724	-0.383110	1.522727	-6.963592	-5.496296	0.068529	0.490051	-0.366119	1.706716	-6.777913	-5.241519	0.188181	0.450923	-0.456685	1.491807	-113.766775	-37.986903	-2.236261	0.156311	-0.198912
295.013000	-1.056569	-0.521395	0.110076	-1.622761	1.250302	1.273066	0.066205	0.819361	-0.613875	0.281552	0.455776	-0.387410	1.623040	-6.750607	-5.332575	0.096613	0.431096	-0.312650	1.705955	-6.821622	-5.243179	0.189870	0.450126	-0.458217	1.479704	-114.242789	-38.053499	-2.248727	0.152942	-0.198914
295.023000	-1.055860	-0.513185	0.103982	-1.619941	1.254899	1.269207	0.068251	0.814684	-0.606297	0.287693	0.449003	-0.388352	1.447718	-6.501265	-5.374763	0.161423	0.492565	-0.371580	1.705311	-6.857405	-5.244633	0.191252	0.449458	-0.459493	1.469504	-114.631789	-38.109703	-2.259397	0.150091	-0.198916
295.033000	-1.055260	-0.505129	0.097938	-1.617003	1.259464	1.265263	0.068895	0.813847	-0.597733	0.299330	0.450410	-0.388994	1.258314	-6.963662	-5.697648	0.140436	0.380865	-0.356263	1.704661	-6.892092	-5.245838	0.192646	0.448789	-0.460769	1.459226	-115.007660	-38.163447	-2.269943	0.147230	-0.198918
295.043000	-1.054479	-0.496949	0.091891	-1.614032	1.263931	1.261362	0.069112	0.808373	-0.595218	0.304975	0.449071	-0.392274	1.290313	-7.378125	-5.515423	0.133716	0.374996	-0.377902	1.751264	-7.044124	-5.246598	0.191712	0.442516	-0.465290	2.010180	-116.782359	-38.219096	-2.305318	0.085653	-0.232406
295.053000	-1.053820	-0.488833	0.085929	-1.610974	1.268397	1.257441	0.068205	0.800392	-0.589683	0.312260	0.444466	-0.399099	1.313095	-6.883754	-5.213425	0.140770	0.435049	-0.377282	1.751266	-7.079423	-5.246986	0.193040	0.441606	-0.466781	2.000184	-117.155147	-38.274909	-2.316225	0.082761	-0.232408
295.065000	-1.053016	-0.479385	0.078980	-1.607234	1.273693	1.252652	0.067268	0.793940	-0.580700	0.320851	0.446953	-0.408431	1.307730	-6.933396	-5.361736	0.159137	0.381998	-0.359315	1.751259	-7.120340	-5.247349	0.194631	0.440519	-0.468570	1.988069	-117.585205	-38.340886	-2.329335	0.079349	-0.232410
295.075000	-1.052319	-0.471559	0.073318	-1.603928	1.278088	1.248530	0.068406	0.790718	-0.571929	0.325935	0.444524	-0.409284	1.302536	-7.062449	-5.550051	0.086442	0.452538	-0.380600	1.751246	-7.153403	-5.247620	0.195931	0.439612	-0.470061	1.977889	-117.931212	-38.395550	-2.340539	0.076487	-0.232412
295.085000	-1.051622	-0.463582	0.067559	-1.600672	1.282486	1.244442	0.069235	0.786547	-0.566975	0.328111	0.445607	-0.410530	1.357988	-7.053521	-5.461312	0.140874	0.364564	-0.388198	1.751212	-7.186633	-5.247904	0.197233	0.438702	-0.471552	1.967465	-118.279218	-38.450338	-2.351715	0.073603	-0.232413
295.097000	-1.050747	-0.454184	0.060675	-1.596574	1.287769	1.239413	0.068053	0.778082	-0.558433	0.334321	0.442185	-0.413016	1.437574	-7.180660	-5.469004	0.120898	0.323621	-0.396063	1.751155	-7.225738	-5.248124	0.198796	0.437606	-0.473341	1.954765	-118.687576	-38.514902	-2.365129	0.070086	-0.232415
295.107000	-1.050075	-0.446454	0.055096	-1.593218	1.292207	1.235186	0.067764	0.772433	-0.551846	0.338936	0.430144	-0.415660	1.417745	-6.952695	-5.352083	0.164542	0.440456	-0.397679	1.751100	-7.257435	-5.248228	0.200101	0.436686	-0.474832	1.944084	-119.017225	-38.567930	-2.376274	0.067090	-0.232417
295.119000	-1.049246	-0.437273	0.048621	-1.589096	1.297429	1.230215	0.070050	0.768127	-0.541135	0.346738	0.427209	-0.420299	1.345080	-7.359924	-5.543284	0.147774	0.425015	-0.412552	1.751025	-7.294794	-5.248484	0.201636	0.435592	-0.476621	1.931161	-119.404680	-38.632846	-2.389993	0.063609	-0.232419
295.129000	-1.048538	-0.429574	0.043244	-1.585633	1.301692	1.225975	0.070665	0.762137	-0.537680	0.351074	0.421240	-0.427025	1.350016	-7.325232	-5.334201	0.180912	0.489631	-0.378552	1.750951	-7.325300	-5.248579	0.202933	0.434683	-0.478112	1.920254	-119.720056	-38.685782	-2.401221	0.060730	-0.232421
295.137000	-1.047974	-0.423453	0.038945	-1.582791	1.305015	1.222606	0.069804	0.756785	-0.534391	0.362248	0.426295	-0.431266	1.464338	-7.227610	-5.219180	0.179264	0.381421	-0.417671	1.757383	-7.356529	-5.249562	0.203126	0.433530	-0.479369	1.989046	-120.053984	-38.737139	-2.419209	0.053879	-0.233109
295.149000	-1.047098	-0.414411	0.032660	-1.578571	1.310117	1.217371	0.070852	0.750470	-0.525273	0.370805	0.424640	-0.437455	1.509865	-7.240783	-5.235079	0.149989	0.399545	-0.386707	1.813751	-7.451775	-5.256590	0.197220	0.428617	-0.481752	2.639695	-121.128703	-38.873495	-2.507555	0.011447	-0.238960
295.159000	-1.046425	-0.406952	0.027443	-1.574820	1.314357	1.212955	0.072347	0.747669	-0.516672	0.376337	0.421498	-0.440043	1.479928	-7.789326	-5.464433	0.084996	0.391880	-0.394986	1.814729	-7.481152	-5.256294	0.198050	0.427531	-0.483285	2.631071	-121.425588	-38.926599	-2.519275	0.008474	-0.238961
295.169000	-1.045668	-0.399566	0.022246	-1.571012	1.318585	1.208485	0.072960	0.740234	-0.513715	0.379025	0.416145	-0.441373	1.528077	-7.804956	-5.239738	0.100206	0.386963	-0.413775	1.815689	-7.509879	-5.255804	0.198902	0.426442	-0.484818	2.622235	-121.714667	-38.977793	-2.530758	0.005460	-0.238962
295.181000	-1.044792	-0.390689	0.016169	-1.566365	1.323540	1.203094	0.072990	0.730293	-0.501615	0.380805	0.407023	-0.445694	1.614812	-7.366739	-5.386672	0.084158	0.465185	-0.362394	1.816826	-7.543893	-5.255350	0.199886	0.425144	-0.486657	2.611438	-122.056090	-39.040537	-2.544953	0.001944	-0.238964
295.191000	-1.044023	-0.383453	0.011254	-1.562518	1.327590	1.198627	0.073870	0.724805	-0.494754	0.382915	0.407600	-0.448038	1.740547	-7.308416	-5.394396	0.081187	0.411434	-0.418350	1.817758	-7.571685	-5.252192	0.200722	0.424064	-0.488190	2.602258	-122.333981	-39.092406	-2.556610	-0.000971	-0.238965
295.201000	-1.043290	-0.376160	0.006388	-1.558588	1.331638	1.194139	0.074814	0.720600	-0.484477	0.386686	0.402097	-0.454305	1.824962	-7.613925	-5.590582	0.095438	0.486983	-0.427650	1.818679	-7.599161	-5.248982	0.201527	0.422985	-0.489723	2.592952	-122.608092	-39.145639	-2.568597	-0.003867	-0.238966
295.211000	-1.042545	-0.368916	0.001508	-1.554730	1.335608	1.189629	0.077664	0.715730	-0.481475	0.393720	0.410456	-0.462658	1.536508	-7.747063	-5.226727	0.177091	0.364132	-0.380192	1.819584	-7.626033	-5.245576	0.202387	0.421904	-0.491256	2.583451	-122.874961	-39.196941	-2.580005	-0.006797	-0.238967
295.223000	-1.041584	-0.360458	-0.004186	-1.550042	1.340458	1.184083	0.078829	0.706172	-0.474252	0.404241	0.405754	-0.467567	1.502442	-7.454515	-5.235452	0.147120	0.390978	-0.392877	1.820660	-7.657189	-5.241305	0.203401	0.420609	-0.493095	2.571935	-123.182160	-39.256703	-2.593871	-0.010282	-0.238968
295.233000	-1.040828	-0.353604	-0.008827	-1.545988	1.344448	1.179313	0.078818	0.700285	-0.465536	0.411320	0.401946	-0.471874	1.537068	-7.575897	-5.347622	0.141389	0.384892	-0.348101	1.821549	-7.682362	-5.237629	0.204259	0.419519	-0.494628	2.562243	-123.428681	-39.305347	-2.605286	-0.013302	-0.238969
295.245000	-1.039843	-0.345239	-0.014267	-1.540944	1.349250	1.173612	0.080449	0.697402	-0.455623	0.415998	0.392289	-0.472953	1.627644	-7.772211	-5.512619	0.069699	0.383887	-0.383763	1.899691	-7.774918	-5.243368	0.196750	0.414725	-0.497045	3.463317	-124.467535	-39.467582	-2.706976	-0.053274	-0.244852
295.255000	-1.039050	-0.338185	-0.018739	-1.536779	1.353202	1.168872	0.082233	0.689996	-0.447320	0.413190	0.383205	-0.475896	1.513070	-7.834769	-5.474644	0.131796	0.397990	-0.358404	1.901838	-7.800216	-5.239446	0.197124	0.413503	-0.498616	3.456100	-124.711114	-39.518677	-2.718825	-0.056276	-0.244852
295.265000	-1.038235	-0.331363	-0.023236	-1.532577	1.357040	1.164136	0.080805	0.681276	-0.443561	0.414550	0.383815	-0.479413	1.893637	-7.769298	-5.235678	0.114346	0.386842	-0.415564	1.903970	-7.824798	-5.235450	0.197501	0.412288	-0.500186	3.448708	-124.946110	-39.569045	-2.730642	-0.059206	-0.244853
295.277000	-1.037286	-0.323284	-0.028473	-1.527568	1.361604	1.158348	0.081802	0.673403	-0.432338	0.418820	0.378235	-0.488157	2.051917	-7.722261	-5.303149	0.137063	0.376554	-0.389864	1.906500	-7.853382	-5.230315	0.198010	0.410830	-0.502071	3.439488	-125.217162	-39.626145	-2.744222	-0.062732	-0.244853
295.287000	-1.036443	-0.316561	-0.032800	-1.523359	1.365299	1.153493	0.086555	0.672482	-0.419814	0.425711	0.376615	-0.493713	1.887228	-8.165669	-5.708381	0.151709	0.401654	-0.397408	1.908595	-7.876671	-5.226073	0.198424	0.409621	-0.503641	3.431645	-125.436668	-39.674088	-2.755642	-0.065603	-0.244854
295.297000	-1.035590	-0.309872	-0.037107	-1.519199	1.369059	1.148466	0.088703	0.662945	-0.416354	0.435942	0.366891	-0.495996	1.727241	-7.902262	-5.316556	0.167071	0.473582	-0.348215	1.910671	-7.899610	-5.221768	0.198850	0.408405	-0.505212	3.423572	-125.651989	-39.721420	-2.766934	-0.068539	-0.244854
295.307000	-1.034702	-0.303255	-0.041221	-1.514891	1.372721	1.143503	0.088127	0.654726	-0.409377	0.441811	0.373577	-0.500024	1.887632	-7.820223	-5.171570	0.135353	0.363411	-0.323790	1.912735	-7.922196	-5.217550	0.199257	0.407197	-0.506782	3.415363	-125.863081	-39.769596	-2.778434	-0.071406	-0.244855
295.317000	-1.033800	-0.296726	-0.045205	-1.510451	1.376412	1.138482	0.090756	0.647732	-0.401443	0.443944	0.368672	-0.502923	1.706147	-7.664688	-5.230233	0.176989	0.354531	-0.390233	1.914785	-7.944497	-5.213376	0.199652	0.405989	-0.507990	3.406980	-126.070770	-39.818217	-2.790068	-0.074254	-0.244855
295.327000	-1.032913	-0.290284	-0.049056	-1.505928	1.380044	1.133515	0.090463	0.641437	-0.390184	0.443654	0.362901	-0.505035	1.855119	-7.614451	-5.309176	0.127552	0.396451	-0.406258	1.916829	-7.966101	-5.209155	0.200040	0.404776	-0.508981	3.398535	-126.270098	-39.866372	-2.801767	-0.077169	-0.244856
295.337000	-1.032000	-0.283905	-0.052888	-1.501363	1.383677	1.128539	0.090586	0.638238	-0.383931	0.444716	0.358309	-0.512942	2.123931	-7.996562	-5.508744	0.059320	0.367281	-0.429956	1.928079	-7.993219	-5.206112	0.199550	0.403280	-0.510017	3.500034	-126.535392	-39.926191	-2.822817	-0.083106	-0.245331
295.349000	-1.030906	-0.276356	-0.057494	-1.496062	1.387966	1.122316	0.096060	0.632067	-0.377185	0.443861	0.354299	-0.519757	1.876182	-8.265599	-5.337718	0.170591	0.343395	-0.379950	2.010466	-8.069290	-5.211111	0.192155	0.399291	-0.511604	4.429987	-127.370554	-40.087263	-2.915603	-0.112591	-0.249378
295.359000	-1.029932	-0.270054	-0.061215	-1.491572	1.391418	1.117102	0.097631	0.623864	-0.367171	0.447350	0.347631	-0.522053	1.908499	-8.100487	-5.396771	0.134944	0.363715	-0.405824	2.013882	-8.090079	-5.206444	0.192117	0.397984	-0.512613	4.423646	-127.556311	-40.134600	-2.927012	-0.115457	-0.249377
295.369000	-1.028922	-0.263842	-0.064862	-1.487118	1.394953	1.111824	0.100151	0.616650	-0.360223	0.456212	0.340387	-0.523927	1.816296	-8.208205	-5.390365	0.122299	0.469364	-0.372877	2.017273	-8.110415	-5.201645	0.192109	0.396674	-0.513623	4.417011	-127.736634	-40.180630	-2.938089	-0.118354	-0.249377
295.381000	-1.027734	-0.256563	-0.069083	-1.481673	1.399018	1.105541	0.102166	0.609437	-0.346730	0.460588	0.339532	-0.524617	1.868795	-8.289016	-5.710607	0.153888	0.376431	-0.393402	2.021324	-8.134089	-5.195816	0.192104	0.395112	-0.514834	4.408824	-127.944306	-40.235171	-2.951343	-0.121733	-0.249377
295.391000	-1.026726	-0.250555	-0.072556	-1.476982	1.402342	1.100291	0.102254	0.602995	-0.344215	0.464576	0.341120	-0.528858	1.920816	-8.368855	-5.432472	0.052679	0.386955	-0.454253	2.024681	-8.153388	-5.190914	0.192091	0.393814	-0.515844	4.401773	-128.112217	-40.280192	-2.962481	-0.124502	-0.249377
295.403000	-1.025453	-0.243374	-0.076636	-1.471361	1.406384	1.093874	0.103193	0.592714	-0.336541	0.466669	0.334273	-0.538902	2.010288	-8.146981	-5.214484	0.081149	0.332995	-0.442332	2.028683	-8.176193	-5.185017	0.192091	0.392249	-0.517055	4.393003	-128.309473	-40.334068	-2.975674	-0.127898	-0.249377
295.413000	-1.024382	-0.237477	-0.079961	-1.466671	1.409731	1.088503	0.107529	0.585192	-0.327226	0.461074	0.326633	-0.542509	1.919160	-8.111312	-5.220645	0.145761	0.381398	-0.426272	2.032002	-8.194828	-5.180105	0.192098	0.390949	-0.518065	4.385500	-128.469429	-40.378992	-2.986598	-0.130693	-0.249377
295.423000	-1.023276	-0.231577	-0.083165	-1.462052	1.413010	1.082995	0.111722	0.578756	-0.318557	0.465500	0.327058	-0.546198	1.553520	-8.033838	-5.372074	0.162593	0.273669	-0.403146	2.035306	-8.212963	-5.175080	0.192125	0.389654	-0.519074	4.377830	-128.623396	-40.422799	-2.997300	-0.133425	-0.249377
295.433000	-1.022173	-0.225855	-0.086299	-1.457505	1.416248	1.077468	0.110155	0.574006	-0.306196	0.471080	0.314593	-0.547004	1.816750	-8.285793	-5.432475	0.173549	0.382261	-0.436155	2.038597	-8.230810	-5.170053	0.192170	0.388357	-0.520084	4.369983	-128.773921	-40.466585	-3.007815	-0.136187	-0.249377
295.443000	-1.021055	-0.220114	-0.089313	-1.452750	1.419419	1.071978	0.113467	0.569491	-0.299612	0.479512	0.313179	-0.549488	1.741163	-8.755562	-5.504411	0.075388	0.324132	-0.460439	2.138733	-8.298183	-5.178139	0.183695	0.384985	-0.521322	5.512302	-129.515642	-40.640746	-3.106972	-0.160836	-0.251781
295.453000	-1.019853	-0.214476	-0.092328	-1.448002	1.422493	1.066493	0.115282	0.560996	-0.292410	0.480695	0.310842	-0.556710	1.693406	-8.432334	-5.370159	0.100925	0.340178	-0.464948	2.143490	-8.315582	-5.172829	0.183283	0.383629	-0.522342	5.506475	-129.657705	-40.683932	-3.117474	-0.163527	-0.251780
295.465000	-1.018520	-0.207918	-0.095785	-1.442114	1.426115	1.059841	0.117036	0.551267	-0.285844	0.478216	0.302556	-0.564461	1.900944	-8.383125	-5.334993	0.044809	0.428523	-0.406826	2.149173	-8.335789	-5.166293	0.182803	0.382009	-0.523565	5.499185	-129.820135	-40.734136	-3.129930	-0.166684	-0.251780
295.475000	-1.017307	-0.202475	-0.098619	-1.437287	1.429109	1.054197	0.120829	0.543253	-0.275657	0.472260	0.307112	-0.569927	1.693175	-8.211617	-5.277031	0.090113	0.312557	-0.391339	2.153885	-8.352377	-5.160842	0.182415	0.380659	-0.524584	5.492829	-129.952479	-40.775937	-3.140186	-0.169309	-0.251779
295.485000	-1.016094	-0.197087	-0.101309	-1.432548	1.432072	1.048433	0.121654	0.536587	-0.266575	0.472039	0.297866	-0.570826	1.903832	-8.235328	-5.421957	0.153043	0.403557	-0.439669	2.158584	-8.368581	-5.155355	0.182051	0.379310	-0.525603	5.486304	-130.080235	-40.817388	-3.150177	-0.171917	-0.251779
295.495000	-1.014859	-0.191713	-0.103892	-1.427870	1.435041	1.042646	0.125240	0.531616	-0.259992	0.478067	0.298809	-0.571999	1.693258	-8.565063	-5.403411	0.172826	0.332468	-0.435108	2.163264	-8.384641	-5.149927	0.181697	0.377958	-0.526622	5.479556	-130.206261	-40.859416	-3.160061	-0.174562	-0.251778
295.507000	-1.013379	-0.185398	-0.106979	-1.422156	1.438592	1.035808	0.125633	0.519451	-0.251061	0.487030	0.292362	-0.576519	2.059118	-8.262456	-5.193965	0.145673	0.313319	-0.495268	2.168854	-8.403514	-5.143331	0.181285	0.376343	-0.527845	5.471160	-130.352707	-40.909029	-3.171781	-0.177666	-0.251778
295.517000	-1.012105	-0.180191	-0.109396	-1.417301	1.441484	1.029971	0.128967	0.512992	-0.244450	0.489796	0.283520	-0.584330	2.079244	-8.389367	-5.164892	0.072135	0.377132	-0.433751	2.173500	-8.418859	-5.137787	0.180953	0.374995	-0.528865	5.464001	-130.470172	-40.949913	-3.181432	-0.180263	-0.251777
295.529000	-1.010506	-0.174138	-0.112206	-1.411331	1.444928	1.022928	0.133797	0.503524	-0.232389	0.487369	0.277695	-0.588499	2.084194	-8.303545	-5.217774	0.088550	0.283662	-0.413583	2.179057	-8.436775	-5.131005	0.180561	0.373381	-0.530088	5.455203	-130.605167	-40.997709	-3.192937	-0.183352	-0.251777
295.539000	-1.009149	-0.169105	-0.114478	-1.406401	1.447676	1.016975	0.135805	0.498005	-0.224520	0.484928	0.266859	-0.593082	1.964042	-8.309684	-5.258261	0.113475	0.400694	-0.449130	2.285165	-8.496132	-5.139681	0.172061	0.370631	-0.531078	6.659548	-131.212288	-41.178667	-3.289415	-0.200963	-0.251465
295.549000	-1.007827	-0.164240	-0.116666	-1.401545	1.450440	1.011007	0.139797	0.493123	-0.216045	0.482484	0.267365	-0.594451	2.130825	-8.611839	-5.315950	0.104301	0.299318	-0.439602	2.291288	-8.520568	-5.133865	0.171326	0.369263	-0.532096	6.653842	-131.316918	-41.217623	-3.298526	-0.203410	-0.251464
295.561000	-1.006149	-0.158449	-0.119151	-1.395860	1.453548	1.003892	0.141381	0.487535	-0.203324	0.485256	0.261508	-0.603520	2.332371	-8.917905	-5.653673	0.138498	0.372147	-0.462121	2.298613	-8.549566	-5.126862	0.170462	0.367625	-0.533317	6.646715	-131.438577	-41.264130	-3.309257	-0.206307	-0.251463
295.571000	-1.004710	-0.153650	-0.121211	-1.390983	1.456105	0.997885	0.146622	0.476924	-0.200422	0.489519	0.252561	-0.610239	2.198771	-8.710027	-5.300755	0.110692	0.413950	-0.396333	2.304693	-8.573439	-5.120926	0.169765	0.366263	-0.534335	6.640475	-131.536468	-41.301914	-3.317948	-0.208698	-0.251462
295.583000	-1.002936	-0.147946	-0.123567	-1.385136	1.459148	0.990528	0.149586	0.464468	-0.191126	0.494112	0.259048	-0.611681	2.363999	-8.379281	-5.295846	0.083307	0.286234	-0.431173	2.311966	-8.601823	-5.113805	0.168934	0.364636	-0.535557	6.632726	-131.650779	-41.347265	-3.328335	-0.211472	-0.251462
295.593000	-1.001438	-0.143304	-0.125382	-1.380127	1.461715	0.984374	0.152311	0.458380	-0.179921	0.492038	0.246231	-0.613658	2.402245	-8.675095	-5.407829	0.050649	0.408723	-0.444875	2.318011	-8.625256	-5.107882	0.168247	0.363280	-0.536575	6.626082	-131.743407	-41.385166	-3.336919	-0.213787	-0.251461
295.605000	-0.999544	-0.137822	-0.127519	-1.374249	1.464627	0.976954	0.157477	0.449058	-0.172184	0.486631	0.250303	-0.618124	2.474000	-8.496566	-5.120291	0.170931	0.326324	-0.428125	2.325249	-8.652904	-5.100607	0.167461	0.361658	-0.537797	6.617910	-131.848897	-41.429000	-3.346818	-0.216520	-0.251460
295.615000	-0.997974	-0.133453	-0.129230	-1.369387	1.467049	0.970789	0.161683	0.444884	-0.159936	0.486016	0.243185	-0.623858	2.282772	-8.780578	-5.395296	0.128384	0.304753	-0.470293	2.331271	-8.675666	-5.094509	0.166818	0.360309	-0.538815	6.610979	-131.933484	-41.465182	-3.354934	-0.218758	-0.251459
295.627000	-0.995973	-0.128144	-0.131057	-1.363612	1.469939	0.963236	0.165387	0.437063	-0.149131	0.488565	0.237109	-0.627302	2.179511	-8.843307	-5.531648	0.164289	0.307321	-0.477902	2.338481	-8.702777	-5.087210	0.166076	0.358695	-0.540036	6.602471	-132.032551	-41.508786	-3.364354	-0.221400	-0.251459
295.637000	-0.994296	-0.123839	-0.132565	-1.358764	1.472229	0.956878	0.166134	0.427034	-0.146133	0.493648	0.229287	-0.636661	2.403492	-8.746293	-5.114238	0.114958	0.391712	-0.381508	2.355315	-8.728483	-5.082604	0.164649	0.357270	-0.541020	6.724694	-132.152303	-41.559630	-3.380807	-0.224459	-0.251092
295.647000	-0.992605	-0.119583	-0.133987	-1.353809	1.474546	0.950523	0.173526	0.421256	-0.139193	0.496793	0.229779	-0.634444	2.097837	-8.808151	-5.105020	0.037664	0.241461	-0.376857	2.454851	-8.779723	-5.089867	0.156681	0.355192	-0.541734	7.821261	-132.574035	-41.726549	-3.463029	-0.234483	-0.247975
295.659000	-0.990485	-0.114584	-0.135575	-1.347776	1.477230	0.942887	0.175885	0.412197	-0.128250	0.489173	0.219289	-0.638757	2.216429	-8.781812	-5.070007	0.075067	0.342601	-0.489684	2.463805	-8.806322	-5.082445	0.155460	0.353584	-0.542939	7.813942	-132.662295	-41.768076	-3.471914	-0.236977	-0.247974
295.669000	-0.988687	-0.110540	-0.136815	-1.342832	1.479402	0.936512	0.179312	0.402478	-0.115797	0.482377	0.216268	-0.649733	2.244726	-8.516721	-5.326062	0.076725	0.337211	-0.456075	2.471255	-8.828262	-5.076232	0.154459	0.352240	-0.543943	7.807703	-132.733132	-41.802399	-3.479156	-0.239093	-0.247973
295.681000	-0.986530	-0.105710	-0.138105	-1.337084	1.481992	0.928673	0.183900	0.394496	-0.108139	0.479626	0.209793	-0.651860	2.217369	-8.712286	-5.313826	0.136412	0.287971	-0.435550	2.480176	-8.854466	-5.068823	0.153288	0.350637	-0.545148	7.799985	-132.816664	-41.844051	-3.487511	-0.241527	-0.247972
295.691000	-0.984650	-0.101810	-0.139083	-1.332352	1.484007	0.922085	0.185632	0.390203	-0.098957	0.485093	0.207411	-0.651997	2.315908	-9.188950	-5.408821	0.093274	0.300498	-0.457771	2.487601	-8.876002	-5.062534	0.152343	0.349309	-0.546152	7.793443	-132.882664	-41.877636	-3.494142	-0.243481	-0.247972
295.703000	-0.982408	-0.097205	-0.140216	-1.326598	1.486488	0.914254	0.191675	0.383417	-0.089122	0.489976	0.198363	-0.656358	2.200223	-9.354334	-5.457901	0.070193	0.357721	-0.479128	2.496501	-8.901588	-5.054936	0.151221	0.347718	-0.547357	7.785472	-132.958788	-41.917426	-3.501961	-0.245786	-0.247971
295.713000	-0.980503	-0.093467	-0.141077	-1.321656	1.488407	0.907709	0.194978	0.371609	-0.085442	0.490326	0.194310	-0.663892	2.343011	-9.106748	-5.175191	0.043068	0.391941	-0.490121	2.503906	-8.922690	-5.048523	0.150305	0.346396	-0.548361	7.778693	-133.019589	-41.949795	-3.508286	-0.247674	-0.247970
295.725000	-0.978130	-0.089127	-0.142041	-1.315692	1.490784	0.899682	0.199940	0.362835	-0.073661	0.484172	0.194262	-0.674223	2.319432	-9.144991	-5.345373	0.051382	0.279692	-0.428523	2.512786	-8.947740	-5.040748	0.149221	0.344817	-0.549565	7.770487	-133.089298	-41.987844	-3.515708	-0.249855	-0.247969
295.735000	-0.976141	-0.085599	-0.142685	-1.310850	1.492699	0.892870	0.203038	0.352184	-0.066465	0.480146	0.181699	-0.672012	2.529043	-8.567158	-5.235574	0.042074	0.387611	-0.496512	2.520184	-8.968392	-5.034193	0.148349	0.343501	-0.550569	7.763617	-133.144708	-42.018806	-3.521550	-0.251675	-0.247968
295.745000	-0.974068	-0.082083	-0.143315	-1.306131	1.494475	0.886140	0.208478	0.347321	-0.056885	0.474234	0.180855	-0.672173	2.478969	-8.777423	-5.386675	0.114166	0.380438	-0.473746	2.629662	-9.010772	-5.042958	0.139929	0.341958	-0.550902	8.966089	-133.459236	-42.198699	-3.604951	-0.256096	-0.240988
295.757000	-0.971527	-0.077980	-0.143897	-1.300508	1.496671	0.878054	0.214013	0.341313	-0.048066	0.476501	0.179358	-0.679293	2.479574	-8.992489	-5.436139	0.124921	0.306615	-0.457816	2.640225	-9.035313	-5.035261	0.138441	0.340409	-0.552073	8.958801	-133.521227	-42.234882	-3.611333	-0.258203	-0.240988
295.767000	-0.969372	-0.074603	-0.144338	-1.295757	1.498434	0.871273	0.215156	0.329102	-0.041368	0.478828	0.173206	-0.685827	2.868365	-8.738327	-5.256402	0.092618	0.308301	-0.476854	2.649018	-9.055638	-5.028843	0.137208	0.339123	-0.553049	8.952622	-133.571384	-42.265005	-3.616589	-0.259897	-0.240987
295.779000	-0.966710	-0.070661	-0.144727	-1.289896	1.500495	0.862987	0.223663	0.324699	-0.030229	0.478628	0.167505	-0.694481	2.508630	-9.181459	-5.388475	0.023095	0.312828	-0.419956	2.659558	-9.079888	-5.021127	0.135749	0.337584	-0.554219	8.945052	-133.629889	-42.301000	-3.622662	-0.261889	-0.240986
295.789000	-0.964458	-0.067542	-0.144963	-1.285105	1.502112	0.855942	0.226001	0.317016	-0.022396	0.472561	0.159186	-0.692458	2.668697	-9.253329	-5.411274	0.002216	0.369929	-0.481468	2.668343	-9.099833	-5.014567	0.134555	0.336310	-0.555195	8.938775	-133.675493	-42.329716	-3.627486	-0.263458	-0.240985
295.801000	-0.961666	-0.063769	-0.145235	-1.279487	1.504056	0.847635	0.231810	0.307108	-0.015899	0.463670	0.155693	-0.698519	2.767497	-9.240812	-5.234105	0.099105	0.338206	-0.471324	2.678867	-9.123649	-5.006659	0.133153	0.334784	-0.556366	8.931024	-133.728806	-42.363827	-3.632944	-0.265313	-0.240985
295.811000	-0.959282	-0.060808	-0.145301	-1.274873	1.505664	0.840702	0.236708	0.297402	-0.005484	0.462803	0.156197	-0.700437	2.724528	-8.899770	-5.046714	0.089714	0.213197	-0.512193	2.687646	-9.143224	-4.606015	0.132016	0.333513	-0.557342	8.924662	-133.769974	-42.390737	-3.637159	-0.266844	-0.240984
295.823000	-0.956370	-0.057274	-0.145333	-1.269402	1.507411	0.832225	0.240986	0.289145	0.001734	0.465876	0.143607	-0.711481	2.684592	-8.995043	-4.316708	0.107619	0.295360	-0.417817	2.698173	-9.166647	-3.968680	0.130672	0.331997	-0.558513	8.916954	-133.818576	-42.423408	-3.641994	-0.268591	-0.240983
295.833000	-0.953914	-0.054445	-0.145245	-1.264792	1.508861	0.825090	0.247459	0.280973	0.011834	0.467947	0.137226	-0.712705	2.513452	-8.841687	-3.997821	0.130496	0.336097	-0.452585	2.706944	-9.186022	-3.651621	0.129571	0.330736	-0.559489	8.910497	-133.857359	-42.450009	-3.645825	-0.270026	-0.240983
295.843000	-0.951410	-0.051614	-0.145086	-1.260076	1.510277	0.817960	0.250973	0.275478	0.016501	0.469362	0.136575	-0.713939	2.672805	-9.230845	-3.879387	0.010831	0.307638	-0.522162	2.811748	-9.215625	-3.659175	0.121734	0.329775	-0.559446	10.044766	-134.019454	-42.623161	-3.719586	-0.268497	-0.230303
295.855000	-0.948348	-0.048388	-0.144841	-1.254453	1.511919	0.809348	0.257402	0.267216	0.026007	0.459617	0.132663	-0.719503	2.632311	-9.037766	-3.703075	0.036463	0.287283	-0.478825	2.823843	-9.238454	-3.650441	0.119995	0.328324	-0.560565	10.037740	-134.062548	-42.654028	-3.723725	-0.270062	-0.230302
295.865000	-0.945765	-0.045714	-0.144515	-1.249793	1.513226	0.802057	0.262214	0.259819	0.033349	0.451563	0.128035	-0.722908	2.665955	-9.418263	-3.674513	0.071705	0.319196	-0.469344	2.833918	-9.257362	-3.643114	0.118567	0.327117	-0.561498	10.031833	-134.097059	-42.679276	-3.726957	-0.271343	-0.230302
295.877000	-0.942608	-0.042682	-0.144018	-1.244397	1.514784	0.793367	0.268186	0.249166	0.044125	0.446028	0.123382	-0.723422	2.819460	-9.084714	-3.765067	0.038204	0.331814	-0.488653	2.846011	-9.279870	-3.634223	0.116884	0.325678	-0.562617	10.024786	-134.136318	-42.708603	-3.730489	-0.272787	-0.230301
295.887000	-0.939931	-0.040222	-0.143535	-1.239967	1.515924	0.786200	0.274057	0.245953	0.052728	0.444428	0.121329	-0.731542	2.656789	-9.594701	-3.796035	0.124191	0.334004	-0.530273	2.856083	-9.298580	-3.626829	0.115503	0.324483	-0.563549	10.018848	-134.168465	-42.733192	-3.733206	-0.273940	-0.230301
295.899000	-0.936605	-0.037419	-0.142859	-1.234746	1.517324	0.777433	0.278599	0.233190	0.061696	0.448693	0.112953	-0.740581	2.870736	-9.366397	-3.746197	0.047769	0.384560	-0.475947	2.868187	-9.320760	-3.617752	0.113875	0.323050	-0.564669	10.011920	-134.203777	-42.760679	-3.736150	-0.275317	-0.230300
295.909000	-0.933831	-0.035099	-0.142245	-1.230271	1.518415	0.769998	0.284524	0.229673	0.067751	0.447380	0.109175	-0.748954	2.716582	-9.772067	-3.590976	0.043936	0.407849	-0.416513	2.878265	-9.339206	-3.610200	0.112534	0.321864	-0.565601	10.006050	-134.232763	-42.783711	-3.738436	-0.276376	-0.230300
295.921000	-0.930419	-0.032477	-0.141377	-1.224911	1.519736	0.760929	0.290292	0.214463	0.077024	0.441557	0.108517	-0.743401	2.886037	-9.222499	-3.473887	0.026394	0.388368	-0.469008	2.890362	-9.361164	-3.601010	0.110951	0.320444	-0.566720	9.999053	-134.265435	-42.810101	-3.740904	-0.277605	-0.230299
295.931000	-0.927485	-0.030341	-0.140633	-1.220453	1.520779	0.753501	0.296087	0.204892	0.081954	0.434304	0.106462	-0.746225	2.773658	-8.886089	-3.271165	0.003826	0.270476	-0.467679	2.900457	-9.379361	-3.593301	0.109651	0.319258	-0.567653	9.993384	-134.291435	-42.831580	-3.742746	-0.278668	-0.230299
295.941000	-0.924476	-0.028250	-0.139789	-1.216099	1.521822	0.746027	0.299650	0.205091	0.090911	0.427597	0.102430	-0.748086	3.139144	-9.560691	-3.396770	0.019593	0.250129	-0.507225	3.016969	-9.414467	-3.601518	0.101758	0.318176	-0.567678	11.255128	-134.519900	-43.008322	-3.813863	-0.278768	-0.220702
295.953000	-0.920801	-0.025925	-0.138633	-1.211039	1.522944	0.737035	0.308173	0.192100	0.102038	0.422686	0.090918	-0.756311	2.909606	-9.168187	-3.338696	0.129045	0.386606	-0.522719	3.030795	-9.436115	-3.592565	0.099805	0.316816	-0.568751	11.248796	-134.548711	-43.032936	-3.815507	-0.279818	-0.220701
295.963000	-0.917643	-0.024015	-0.137538	-1.206899	1.523771	0.729441	0.313169	0.183972	0.112168	0.425023	0.087023	-0.759484	2.988469	-9.046551	-3.409851	0.103673	0.395444	-0.517848	3.042317	-9.454100	-3.585086	0.098196	0.315684	-0.569644	11.243532	-134.572056	-43.053264	-3.816668	-0.280672	-0.220701
295.975000	-0.913885	-0.021840	-0.136130	-1.201851	1.524802	0.720269	0.318698	0.180823	0.122934	0.424043	0.084159	-0.766440	3.047638	-9.719936	-3.583818	0.044770	0.401384	-0.442740	3.056146	-9.475586	-3.576050	0.096289	0.314334	-0.570717	11.237241	-134.598938	-43.077063	-3.817814	-0.281617	-0.220701
295.985000	-0.910619	-0.020115	-0.134917	-1.197609	1.525654	0.712574	0.324021	0.167057	0.128152	0.422222	0.083573	-0.769699	3.257513	-9.184818	-3.361555	-0.025710	0.366479	-0.451166	3.067676	-9.493403	-3.568455	0.094719	0.313204	-0.571611	11.232074	-134.620278	-43.096249	-3.818555	-0.282454	-0.220701
295.997000	-0.906645	-0.018168	-0.133224	-1.192507	1.526611	0.703224	0.329693	0.159600	0.138214	0.411042	0.079613	-0.770457	3.289043	-9.250357	-3.560295	0.012932	0.311032	-0.487486	3.081523	-9.514676	-3.559253	0.092860	0.311854	-0.572684	11.225991	-134.644597	-43.118410	-3.819183	-0.283390	-0.220700
296.007000	-0.903293	-0.016627	-0.131793	-1.188395	1.527362	0.695538	0.338235	0.158525	0.145276	0.402454	0.072290	-0.769439	3.083978	-9.935934	-3.506604	0.048086	0.321302	-0.543750	3.093058	-9.532355	-3.551561	0.091331	0.310738	-0.573578	11.220882	-134.664293	-43.136647	-3.819486	-0.284082	-0.220700
296.019000	-0.899151	-0.014841	-0.130004	-1.183577	1.528199	0.686344	0.343107	0.142713	0.155162	0.397608	0.069336	-0.780394	3.296543	-9.479456	-3.548049	0.080146	0.260510	-0.479579	3.106925	-9.553429	-3.542192	0.089520	0.309401	-0.574650	11.215038	-134.686223	-43.157171	-3.819590	-0.284880	-0.220700
296.029000	-0.895620	-0.013513	-0.128370	-1.179644	1.528805	0.678500	0.350312	0.136461	0.163361	0.395261	0.062432	-0.786338	3.020138	-9.333141	-3.550143	0.068914	0.318251	-0.513448	3.118485	-9.570932	-3.534339	0.088031	0.308297	-0.575544	11.210233	-134.703811	-43.173825	-3.819470	-0.285435	-0.220700
296.041000	-0.891382	-0.011948	-0.126391	-1.174955	1.529582	0.668952	0.356999	0.127708	0.166176	0.396930	0.058227	-0.787769	3.065260	-9.215349	-3.425004	0.069110	0.268312	-0.485164	3.213714	-9.580866	-3.539111	0.081172	0.308034	-0.574928	12.173405	-134.594959	-43.330630	-3.872517	-0.275001	-0.202852
296.051000	-0.887744	-0.010703	-0.124662	-1.171037	1.530095	0.661057	0.361457	0.126076	0.174505	0.394835	0.054429	-0.791207	3.290744	-9.972563	-3.557588	0.037540	0.293473	-0.487708	3.226361	-9.597718	-3.531823	0.079415	0.307004	-0.575750	12.168841	-134.610979	-43.346097	-3.871966	-0.275524	-0.202852
296.061000	-0.884198	-0.009547	-0.122886	-1.167139	1.530594	0.653244	0.370182	0.113305	0.181306	0.391043	0.049616	-0.793143	3.034367	-9.343953	-3.465512	0.005234	0.291626	-0.505968	3.239017	-9.614482	-3.524443	0.077674	0.305981	-0.576572	12.164397	-134.625950	-43.360662	-3.871238	-0.275977	-0.202852
296.071000	-0.880464	-0.008497	-0.121051	-1.163175	1.531096	0.645270	0.375201	0.103907	0.185935	0.381496	0.046977	-0.802153	3.293720	-9.073793	-3.393049	-0.011253	0.267353	-0.464697	3.251670	-9.631210	-3.517030	0.075953	0.304956	-0.577394	12.159914	-134.640486	-43.374904	-3.870303	-0.276451	-0.202852
296.081000	-0.876656	-0.007517	-0.119117	-1.159331	1.531525	0.637246	0.380410	0.099516	0.195481	0.374400	0.041915	-0.801292	3.255689	-9.131234	-3.445725	-0.015059	0.269606	-0.479071	3.264329	-9.647888	-3.509566	0.074248	0.303939	-0.578215	12.155503	-134.654420	-43.388642	-3.869194	-0.276832	-0.202852
296.093000	-0.872062	-0.006370	-0.116717	-1.154898	1.532012	0.627607	0.389658	0.092134	0.201942	0.366379	0.035862	-0.805218	3.277943	-9.294256	-3.463301	0.015089	0.286919	-0.501367	3.279539	-9.667804	-3.500496	0.072221	0.302723	-0.579202	12.150438	-134.669979	-43.404014	-3.867661	-0.277251	-0.202852
296.103000	-0.868123	-0.005499	-0.114630	-1.151265	1.532334	0.619554	0.394979	0.085423	0.206642	0.362354	0.031958	-0.809080	3.449421	-9.292794	-3.530361	0.035059	0.272166	-0.491039	3.292210	-9.684351	-3.492892	0.070550	0.301714	-0.580023	12.146173	-134.682353	-43.416370	-3.866183	-0.277550	-0.202852
296.113000	-0.864158	-0.004674	-0.112540	-1.147706	1.532644	0.611429	0.401293	0.081345	0.215412	0.356748	0.030490	-0.811567	3.292152	-9.719908	-3.402791	0.094338	0.283352	-0.484770	3.304888	-9.700858	-3.485241	0.068892	0.300707	-0.580845	12.141991	-134.694242	-43.428272	-3.864562	-0.277823	-0.202852
296.123000	-0.860073	-0.003912	-0.110382	-1.144220	1.532905	0.603247	0.407027	0.072838	0.220407	0.356479	0.024877	-0.811034	3.358567	-9.679005	-3.354912	0.097761	0.315999	-0.539821	3.317564	-9.717302	-3.477529	0.067250	0.299705	-0.581667	12.137778	-134.705369	-43.439570	-3.862775	-0.278049	-0.202852
296.133000	-0.855975	-0.003258	-0.108172	-1.140693	1.533131	0.595123	0.412994	0.063387	0.228682	0.355428	0.020697	-0.818666	3.431521	-9.506628	-3.228182	0.041628	0.329906	-0.515785	3.330257	-9.733689	-3.469732	0.065624	0.298709	-0.582489	12.133782	-134.715826	-43.450028	-3.860816	-0.278211	-0.202853
296.143000	-0.851745	-0.002650	-0.105832	-1.137205	1.533309	0.586962	0.419430	0.055543	0.235268	0.354022	0.019118	-0.821002	3.497546	-9.368283	-3.393342	0.000923	0.308581	-0.499046	3.442778	-9.751666	-3.477796	0.058557	0.298264	-0.581799	13.315628	-134.747488	-43.613059	-3.915329	-0.272799	-0.187014
296.155000	-0.846638	-0.002018	-0.102977	-1.132976	1.533522	0.576983	0.427983	0.049093	0.244800	0.345771	0.014429	-0.826502	3.477880	-9.657921	-3.438937	-0.041204	0.305819	-0.441822	3.459568	-9.770903	-3.469017	0.056280	0.297135	-0.582708	13.310789	-134.759109	-43.624571	-3.912453	-0.272965	-0.187014
296.165000	-0.842264	-0.001554	-0.100506	-1.129542	1.533664	0.568735	0.434543	0.042884	0.251737	0.337988	0.010460	-0.826868	3.576716	-9.849006	-3.346334	-0.042554	0.295358	-0.532867	3.473573	-9.786861	-3.461607	0.054394	0.294480	-0.583466	13.306910	-134.767920	-43.633238	-3.909926	-0.273058	-0.187014
296.175000	-0.837866	-0.001151	-0.097927	-1.126224	1.533732	0.560513	0.441562	0.034695	0.257863	0.327094	0.004030	-0.830073	3.549158	-9.873085	-3.547622	-0.008556	0.268898	-0.529781	3.487579	-9.802791	-3.454153	0.052522	0.178257	-0.584224	13.303060	-134.776389	-43.641470	-3.907258	-0.273083	-0.187015
296.185000	-0.833420	-0.000892	-0.095302	-1.122919	1.533766	0.552159	0.449073	0.025951	0.262545	0.320459	-0.000682	-0.838281	3.422400	-9.653416	-3.373244	-0.008474	0.240812	-0.482056	3.501586	-9.818674	-3.446636	0.050667	0.062040	-0.584982	13.299205	-134.784304	-43.649072	-3.904396	-0.273033	-0.187015
296.195000	-0.828914	-0.000656	-0.092663	-1.119686	1.533680	0.543715	0.456162	0.018041	0.271624	0.315580	-0.004097	-0.835581	3.327596	-9.686589	-3.485306	0.021740	0.128725	-0.512204	3.515598	-9.834524	-3.439063	0.048823	-0.053954	-0.585739	13.295417	-134.791818	-43.656133	-3.901420	-0.273002	-0.187015
296.207000	-0.823423	-0.000540	-0.089305	-1.116008	1.533641	0.533698	0.463062	0.009929	0.278805	0.311028	-0.008303	-0.837734	3.524595	-9.547081	-3.471318	0.031679	0.062544	-0.568554	3.532426	-9.970689	-3.429881	0.046623	-0.192321	-0.586649	13.291038	-134.800148	-43.663681	-3.897710	-0.272874	-0.187016
296.217000	-0.818751	-0.000484	-0.086524	-1.112949	1.533533	0.525383	0.468669	0.001866	0.284419	0.310136	-0.012113	-0.845504	3.617723	-10.384562	-3.438274	-0.001819	-0.012561	-0.553130	3.546448	-10.958330	-3.422175	0.044806	-0.307627	-0.587406	13.287371	-134.806765	-43.669433	-3.894450	-0.272774	-0.187016
296.229000	-0.813073	-0.000510	-0.083013	-1.109320	1.533400	0.515105	0.475177	-0.003216	0.288482	0.303357	-0.013345	-0.853272	3.903797	-11.778542	-3.361272	0.026652	-0.039369	-0.486570	3.563277	-12.165869	-3.412833	0.042642	-0.346510	-0.588316	13.282994	-134.813787	-43.675400	-3.890359	-0.272589	-0.187017
296.239000	-0.808258	-0.000599	-0.080062	-1.106313	1.533280	0.506548	0.486349	-0.013666	0.296143	0.299579	-0.014555	-0.849163	3.503456	-12.056326	-3.267838	-0.026610	-0.058654	-0.523954	3.677080	-12.699794	-3.420968	0.035963	-0.346921	-0.587256	14.470827	-134.764998	-43.835521	-3.938722	-0.265855	-0.167648
296.251000	-0.802256	-0.000853	-0.076490	-1.102711	1.533111	0.496373	0.495466	-0.018091	0.301549	0.288139	-0.016888	-0.852539	3.471411	-12.427230	-3.234367	-0.049617	-0.106221	-0.548255	3.695465	-12.716324	-3.412274	0.033492	-0.348086	-0.588072	14.466318	-134.770981	-43.839839	-3.934186	-0.265655	-0.167648
296.261000	-0.797204	-0.001023	-0.073432	-1.099886	1.532906	0.487853	0.499714	-0.022253	0.310299	0.278038	-0.019352	-0.859680	3.690925	-12.849994	-3.290795	-0.082593	-0.146096	-0.499720	3.707516	-12.730033	-3.404966	0.031444	-0.349048	-0.588751	14.462453	-134.775183	-43.842807	-3.930281	-0.265402	-0.167649
296.271000	-0.792126	-0.001314	-0.070364	-1.097048	1.532736	0.479221	0.508301	-0.029951	0.314630	0.270887	-0.023471	-0.858270	3.622305	-12.870848	-3.167205	-0.022319	-0.169184	-0.508882	3.713878	-12.743719	-3.397588	0.029406	-0.350013	-0.589431	14.458676	-134.779099	-43.845096	-3.926262	-0.265178	-0.167649
296.283000	-0.786042	-0.001785	-0.066527	-1.093839	1.532447	0.468846	0.515244	-0.038568	0.322136	0.261659	-0.027729	-0.861419	3.864003	-13.014999	-3.179878	-0.001866	-0.255664	-0.498967	3.721503	-12.760099	-3.388665	0.026973	-0.351164	-0.590246	14.454042	-134.783279	-43.847148	-3.921317	-0.264843	-0.167650
296.293000	-0.780832	-0.002197	-0.063242	-1.091228	1.532146	0.460210	0.521113	-0.047520	0.329053	0.256480	-0.032298	-0.863991	4.129941	-13.071054	-3.263467	-0.033107	-0.294483	-0.536391	3.727857	-12.773714	-3.381156	0.024957	-0.352120	-0.590925	14.450174	-134.786345	-43.848144	-3.917068	-0.264521	-0.167651
296.303000	-0.775634	-0.002728	-0.059873	-1.088702	1.531796	0.451540	0.530725	-0.055472	0.334435	0.251734	-0.036619	-0.865661	3.982155	-12.856518	-3.320664	-0.008569	-0.317963	-0.496319	3.734205	-12.787292	-3.373591	0.022946	-0.353074	-0.591605	14.446246	-134.788975	-43.848593	-3.912767	-0.264184	-0.167651
296.313000	-0.770255	-0.003293	-0.056445	-1.086258	1.531386	0.442927	0.539665	-0.060148	0.341191	0.246872	-0.041809	-0.872062	3.810920	-13.222676	-3.392431	0.010048	-0.302334	-0.517217	3.740543	-12.800837	-3.365960	0.020950	-0.354024	-0.592284	14.442183	-134.791200	-43.848382	-3.908303	-0.263795	-0.167652
296.323000	-0.764854	-0.003931	-0.052968	-1.083743	1.531000	0.434254	0.546983	-0.065514	0.346486	0.242415	-0.047032	-0.876139	3.823181	-13.620621	-3.400379	0.022125	-0.318659	-0.544365	3.746881	-12.814337	-3.358257	0.018964	-0.354970	-0.592964	14.438126	-134.792899	-43.847475	-3.903723	-0.263365	-0.167652
296.333000	-0.759344	-0.004665	-0.049539	-1.081399	1.530543	0.425438	0.555461	-0.071980	0.353538	0.239947	-0.050982	-0.878597	3.869366	-13.943214	-3.445024	-0.010974	-0.342332	-0.527294	3.753212	-12.827808	-3.350496	0.016984	-0.355909	-0.593643	14.433990	-134.794246	-43.845988	-3.899087	-0.262862	-0.167653
296.345000	-0.752655	-0.005605	-0.045310	-1.078615	1.529895	0.414869	0.563571	-0.083446	0.357262	0.232468	-0.053829	-0.878556	4.033868	-13.667450	-3.202891	-0.031305	-0.356946	-0.565918	3.802756	-12.793646	-3.352287	0.012704	-0.355060	-0.591542	14.929044	-134.204090	-43.944398	-3.912731	-0.241974	-0.137343
296.355000	-0.746926	-0.006544	-0.041736	-1.076331	1.529319	0.406121	0.570630	-0.094360	0.365945	0.227289	-0.057572	-0.884502	4.081100	-13.178053	-3.433029	-0.043276	-0.378208	-0.495526	3.809279	-12.805933	-3.345505	0.010597	-0.355880	-0.592098	14.924380	-134.204595	-43.941516	-3.907891	-0.241383	-0.137344
296.365000	-0.741139	-0.007469	-0.038131	-1.074108	1.528779	0.397279	0.579358	-0.098199	0.369003	0.222132	-0.060690	-0.889899	4.006691	-13.359279	-3.280435	-0.063019	-0.359537	-0.507347	3.815801	-12.818193	-3.338665	0.008495	-0.356700	-0.592655	14.919700	-134.204777	-43.938065	-3.903003	-0.240792	-0.137345
296.375000	-0.735253	-0.008492	-0.034370	-1.071961	1.528144	0.388332	0.587211	-0.106841	0.373467	0.209526	-0.061106	-0.885723	3.893814	-13.076694	-3.280704	-0.065281	-0.397849	-0.477088	3.822299	-12.830411	-3.331752	0.006408	-0.357518	-0.593212	14.914745	-134.204446	-43.933894	-3.897944	-0.240169	-0.137345
296.387000	-0.728147	-0.009801	-0.029748	-1.069441	1.527400	0.377658	0.597254	-0.114226	0.378978	0.201522	-0.065809	-0.886393	3.996856	-12.905236	-3.325903	-0.064834	-0.372076	-0.517426	3.830083	-12.845039	-3.323378	0.003910	-0.358499	-0.593880	14.908617	-134.203656	-43.928116	-3.891808	-0.239426	-0.137346
296.397000	-0.722142	-0.010989	-0.025916	-1.067445	1.526727	0.368863	0.604204	-0.117645	0.381875	0.193788	-0.069056	-0.890934	3.915957	-13.240513	-3.172509	-0.050169	-0.357430	-0.554889	3.836553	-12.857176	-3.316332	0.001833	-0.359313	-0.594437	14.903323	-134.202367	-43.922634	-3.886648	-0.238769	-0.137347
296.409000	-0.714929	-0.012456	-0.021282	-1.065174	1.525862	0.358123	0.611112	-0.127701	0.386482	0.186939	-0.073819	-0.894442	4.155288	-12.996841	-2.992259	-0.064067	-0.379126	-0.519332	3.844311	-12.871725	-3.307816	-0.000664	-0.360286	-0.595105	14.896886	-134.200624	-43.915459	-3.880510	-0.237941	-0.137347
296.419000	-0.708721	-0.013728	-0.017376	-1.063323	1.525115	0.349122	0.621650	-0.133588	0.394974	0.179852	-0.078523	-0.897278	3.941952	-12.696328	-3.194138	-0.006572	-0.285354	-0.473421	3.850741	-12.883771	-3.300623	-0.002723	-0.361094	-0.595662	14.891104	-134.198248	-43.908527	-3.875150	-0.237213	-0.137348
296.429000	-0.702465	-0.015047	-0.013424	-1.061581	1.524357	0.340208	0.628872	-0.136153	0.399295	0.171050	-0.081418	-0.899814	3.974440	-13.126631	-3.152113	-0.026780	-0.275877	-0.518306	3.857178	-12.895826	-3.293410	-0.004799	-0.361900	-0.596219	14.885413	-134.195971	-43.901410	-3.869980	-0.236474	-0.137349
296.439000	-0.696162	-0.016388	-0.009412	-1.059835	1.523577	0.331196	0.635888	-0.140095	0.404469	0.167531	-0.081706	-0.902249	3.926383	-13.438451	-3.189489	-0.052657	-0.294983	-0.494825	3.887623	-12.848176	-3.294347	-0.007366	-0.360759	-0.593717	15.166866	-133.482000	-43.971899	-3.869907	-0.215024	-0.104747
296.449000	-0.689776	-0.017826	-0.005387	-1.058223	1.522724	0.322128	0.642642	-0.143552	0.411762	0.160081	-0.083015	-0.901367	4.055502	-13.887642	-3.389542	-0.007055	-0.340086	-0.525151	3.894101	-12.858859	-3.288147	-0.009489	-0.361456	-0.594142	15.160026	-133.478312	-43.963122	-3.864440	-0.214246	-0.104748
296.459000	-0.683306	-0.019364	-0.001329	-1.056682	1.521919	0.313117	0.650928	-0.158612	0.412394	0.155468	-0.082862	-0.904908	4.143707	-13.112616	-3.096426	-0.023773	-0.397005	-0.479238	3.900579	-12.869541	-3.281922	-0.011620	-0.362153	-0.594567	15.153178	-133.474620	-43.954104	-3.859064	-0.213471	-0.104748
296.471000	-0.675346	-0.021243	0.003749	-1.054916	1.520945	0.302276	0.661658	-0.163019	0.417789	0.145309	-0.087334	-0.906219	4.192044	-13.235378	-3.178101	-0.024984	-0.417838	-0.491326	3.908305	-12.882317	-3.274357	-0.014169	-0.362987	-0.595077	15.144391	-133.469681	-43.942340	-3.852511	-0.212512	-0.104749
296.481000	-0.668628	-0.022916	0.007953	-1.053493	1.520076	0.293170	0.668911	-0.163382	0.425027	0.140884	-0.094418	-0.904793	4.153497	-13.713277	-3.397671	-0.041088	-0.406627	-0.560276	3.914720	-12.892909	-3.267983	-0.016286	-0.363678	-0.595501	15.136785	-133.464917	-43.931849	-3.846984	-0.211676	-0.104749
296.491000	-0.661840	-0.024607	0.012202	-1.052109	1.519065	0.284079	0.675370	-0.172300	0.426494	0.133984	-0.100440	-0.908320	4.332490	-13.563270	-3.242878	-0.016977	-0.305791	-0.543977	3.921117	-12.903493	-3.261573	-0.018408	-0.364363	-0.595926	15.128975	-133.460046	-43.921009	-3.841499	-0.210763	-0.104750
296.501000	-0.655095	-0.026368	0.016488	-1.050819	1.518129	0.274988	0.682333	-0.179197	0.428779	0.130157	-0.099601	-0.910102	4.359619	-13.377089	-3.120188	-0.082139	-0.312416	-0.552913	3.927485	-12.914043	-3.255104	-0.020526	-0.365043	-0.596351	15.120807	-133.454776	-43.909589	-3.835979	-0.209813	-0.104751
296.513000	-0.646834	-0.028582	0.021674	-1.049329	1.516880	0.264024	0.693537	-0.184723	0.434707	0.119916	-0.101125	-0.911779	4.168288	-13.536544	-3.196211	-0.084188	-0.327499	-0.488363	3.935085	-12.926634	-3.247250	-0.023062	-0.365863	-0.596861	15.110516	-133.447620	-43.894983	-3.829289	-0.208699	-0.104751
296.523000	-0.639860	-0.030496	0.026037	-1.048194	1.515908	0.254871	0.702580	-0.186987	0.440527	0.112699	-0.099046	-0.913135	3.987458	-13.965974	-3.302519	-0.074243	-0.384784	-0.500759	3.941388	-12.937102	-3.240655	-0.025178	-0.366544	-0.597286	15.101573	-133.441358	-43.882317	-3.823746	-0.207756	-0.104752
296.533000	-0.632866	-0.032464	0.030434	-1.047122	1.514861	0.245759	0.709557	-0.200313	0.441869	0.105337	-0.104660	-0.917636	4.095963	-13.126964	-3.003054	-0.066013	-0.375999	-0.544157	3.947662	-12.947559	-3.234025	-0.027299	-0.367224	-0.597710	15.092281	-133.434971	-43.869315	-3.818257	-0.206790	-0.104752
296.545000	-0.624268	-0.034952	0.035828	-1.045916	1.513622	0.234752	0.716220	-0.204598	0.447309	0.098630	-0.107296	-0.919904	4.500255	-13.131770	-3.123498	-0.063263	-0.391483	-0.496747	3.960619	-12.890272	-3.232436	-0.029056	-0.366063	-0.594908	15.145815	-132.604514	-43.906502	-3.803161	-0.185235	-0.070340
296.555000	-0.617032	-0.036998	0.040320	-1.044949	1.512467	0.225566	0.726280	-0.205739	0.448408	0.093704	-0.112392	-0.920976	4.347755	-13.549343	-3.127624	-0.137301	-0.345403	-0.533918	3.966829	-12.899254	-3.226898	-0.031178	-0.366637	-0.595194	15.135352	-132.596962	-43.892257	-3.797646	-0.184196	-0.070340
296.567000	-0.608193	-0.039586	0.045737	-1.043901	1.511123	0.214499	0.736526	-0.216243	0.454816	0.084937	-0.111380	-0.922948	4.164635	-12.992702	-3.288088	-0.131518	-0.370569	-0.483084	3.974224	-12.909984	-3.220173	-0.033723	-0.367325	-0.595537	15.122106	-132.587312	-43.874375	-3.791017	-0.182942	-0.070341
296.579000	-0.599252	-0.042180	0.051144	-1.042996	1.509751	0.203394	0.744442	-0.217485	0.460072	0.074753	-0.117945	-0.923330	4.340860	-13.151398	-3.203138	-0.095980	-0.339166	-0.486421	3.981593	-12.920701	-3.213428	-0.036280	-0.368013	-0.595879	15.108563	-132.577516	-43.856302	-3.784518	-0.181686	-0.070341
296.589000	-0.591789	-0.044371	0.055695	-1.042233	1.508550	0.194185	0.750885	-0.225265	0.460479	0.066837	-0.118581	-0.923239	4.542648	-13.041567	-3.015597	-0.108046	-0.298250	-0.550050	3.987681	-12.929511	-3.207668	-0.038391	-0.368577	-0.596165	15.096631	-132.567909	-43.839867	-3.778883	-0.180534	-0.070342
296.599000	-0.584283	-0.046610	0.060368	-1.041615	1.507338	0.184968	0.760224	-0.229582	0.464883	0.060109	-0.117342	-0.926773	4.372283	-13.050755	-3.048659	-0.088681	-0.332923	-0.569785	3.993714	-12.938313	-3.201874	-0.040514	-0.369145	-0.596450	15.084053	-132.558197	-43.823092	-3.773385	-0.179433	-0.070342
296.609000	-0.576644	-0.048929	0.065127	-1.041068	1.506223	0.175766	0.769327	-0.228798	0.468733	0.052783	-0.115074	-0.927497	4.423910	-13.594328	-3.197176	-0.109658	-0.430160	-0.538982	3.999709	-12.947064	-3.196016	-0.042637	-0.369713	-0.596736	15.071013	-132.547870	-43.805695	-3.767886	-0.178332	-0.070343
296.621000	-0.567363	-0.051780	0.070830	-1.040461	1.504730	0.164546	0.779256	-0.239993	0.471831	0.046580	-0.123514	-0.925185	4.272533	-13.223238	-3.263204	-0.119855	-0.424019	-0.593780	4.006833	-12.957453	-3.188850	-0.045170	-0.370396	-0.597078	15.054526	-132.534146	-43.783476	-3.761127	-0.177016	-0.070343
296.631000	-0.559456	-0.054194	0.075624	-1.040045	1.503478	0.155299	0.785637	-0.242212	0.475600	0.041130	-0.129805	-0.926756	4.404362	-13.398902	-3.336735	-0.147461	-0.360329	-0.533817	4.012741	-12.966143	-3.182908	-0.047302	-0.370958	-0.597364	15.040449	-132.523091	-43.765253	-3.755722	-0.175850	-0.070344
296.641000	-0.551477	-0.056602	0.080296	-1.039679	1.502096	0.146036	0.792682	-0.247509	0.475720	0.031657	-0.131011	-0.929796	4.334201	-13.485583	-3.137002	-0.120588	-0.299318	-0.520881	4.005237	-12.897132	-3.180236	-0.047375	-0.369652	-0.594269	14.866113	-131.588969	-43.774093	-3.728459	-0.154975	-0.034621
296.651000	-0.543461	-0.059139	0.085032	-1.039370	1.500741	0.136727	0.801033	-0.251430	0.481247	0.025033	-0.127382	-0.930155	4.254482	-13.597334	-3.209717	-0.135924	-0.356722	-0.479762	4.010988	-12.904318	-3.175509	-0.049464	-0.370124	-0.594410	14.850992	-131.577651	-43.755678	-3.723305	-0.153789	-0.034622
296.661000	-0.535475	-0.061625	0.089797	-1.039171	1.499479	0.127429	0.809270	-0.252888	0.481547	0.017528	-0.132563	-0.930774	4.282434	-14.011612	-3.149642	-0.142895	-0.409678	-0.515260	4.016689	-12.911432	-3.170695	-0.051544	-0.370595	-0.594551	14.835280	-131.565453	-43.736419	-3.718068	-0.152593	-0.034622
296.673000	-0.525701	-0.064847	0.095620	-1.038982	1.497897	0.116264	0.816418	-0.264891	0.485544	0.011281	-0.134046	-0.935102	4.627918	-13.326843	-3.240025	-0.142165	-0.412555	-0.491478	4.023469	-12.919895	-3.164834	-0.054047	-0.371160	-0.594720	14.815690	-131.549947	-43.712472	-3.711851	-0.151161	-0.034622
296.683000	-0.517491	-0.067454	0.100566	-1.038962	1.496498	0.106925	0.828283	-0.264945	0.488309	0.003299	-0.137056	-0.928303	4.204211	-13.623107	-3.211347	-0.252039	-0.370044	-0.544690	4.029053	-12.926911	-3.159904	-0.221535	-0.371624	-0.594861	14.798586	-131.536577	-43.692069	-3.706736	-0.149894	-0.034623
296.695000	-0.507545	-0.070772	0.106387	-1.038991	1.494852	0.095775	0.836756	-0.274648	0.487760	-0.007341	-0.139595	-0.932361	4.158145	-13.252229	-3.112878	-0.359379	-0.413050	-0.528790	4.035705	-12.935305	-3.153966	-0.449504	-0.372181	-0.595030	14.777468	-131.520248	-43.667366	-3.700732	-0.148374	-0.034623
296.705000	-0.499080	-0.073498	0.111320	-1.039080	1.493349	0.086499	0.841058	-0.276989	0.488787	-0.017013	-0.144918	-0.938149	4.711020	-13.033411	-3.020332	-0.463969	-0.319223	-0.521641	4.041202	-12.942253	-3.148966	-0.634516	-0.372641	-0.595171	14.759307	-131.506070	-43.646272	-3.695844	-0.147054	-0.034623
296.715000	-0.490565	-0.076297	0.116172	-1.039297	1.491932	0.077116	0.850508	-0.281605	0.491666	-0.020615	-0.145285	-0.936455	4.386765	-13.111181	-2.989181	-0.460136	-0.313743	-0.502769	4.046658	-12.949195	-3.143965	-0.636722	-0.373102	-0.595312	14.740668	-131.491817	-43.625164	-3.690959	-0.145753	-0.034623
296.725000	-0.482002	-0.079121	0.121190	-1.039488	1.490505	0.067718	0.860230	-0.283306	0.495903	-0.020576	-0.141103	-0.931573	4.245145	-13.246482	-3.189494	-0.524749	-0.409491	-0.523002	4.052035	-12.956061	-3.138878	-0.638929	-0.373563	-0.595453	14.721072	-131.476654	-43.603217	-3.686092	-0.144451	-0.034624
296.737000	-0.471656	-0.082525	0.127131	-1.039767	1.488772	0.056566	0.868326	-0.290032	0.498329	-0.027059	-0.149332	-0.933371	4.261768	-13.372833	-3.138223	-0.537362	-0.378713	-0.545940	4.055071	-12.955301	-3.132677	-0.641221	-0.373934	-0.595263	14.656693	-131.351086	-43.575677	-3.676439	-0.140952	-0.030794
296.747000	-0.463058	-0.085470	0.132186	-1.040032	1.487244	0.047256	0.872788	-0.291390	0.502147	-0.031188	-0.156710	-0.937311	4.889948	-13.407235	-3.315277	-0.593033	-0.316247	-0.527620	4.031591	-12.885149	-3.128814	-0.640444	-0.372772	-0.592227	14.293595	-130.432244	-43.553729	-3.640951	-0.123013	0.001813
296.757000	-0.454196	-0.088379	0.137107	-1.040384	1.485673	0.037868	0.884806	-0.296291	0.502774	-0.041538	-0.152124	-0.935342	4.479336	-13.393002	-3.332072	-0.618444	-0.298716	-0.525068	4.036654	-12.890314	-3.125424	-0.642530	-0.373148	-0.592220	14.272331	-130.415387	-43.530676	-3.636274	-0.121621	0.001813
296.767000	-0.445285	-0.091302	0.142148	-1.040854	1.484149	0.028482	0.893149	-0.298587	0.501576	-0.048994	-0.150727	-0.932601	4.271557	-13.510144	-3.129829	-0.609860	-0.384560	-0.518932	4.041690	-12.895473	-3.122213	-0.644625	-0.373527	-0.592214	14.250755	-130.398450	-43.507633	-3.631687	-0.120272	0.001813
296.777000	-0.436432	-0.094272	0.147092	-1.041372	1.482634	0.019176	0.897176	-0.302967	0.502281	-0.055068	-0.155123	-0.933727	4.730233	-13.533165	-3.032726	-0.617495	-0.374162	-0.561067	4.046665	-12.900624	-3.119011	-0.646742	-0.373902	-0.592207	14.228434	-130.381436	-43.484680	-3.627344	-0.118866	0.001813
296.789000	-0.425519	-0.097959	0.153138	-1.042034	1.480736	0.007951	0.906645	-0.306355	0.505788	-0.063150	-0.156866	-0.936897	4.728419	-13.537541	-3.097880	-0.654187	-0.380761	-0.510309	4.052556	-12.906736	-3.115104	-0.649279	-0.374352	-0.592199	14.200710	-130.360172	-43.456497	-3.622091	-0.117188	0.001813
296.799000	-0.416307	-0.101097	0.158197	-1.042754	1.479186	-0.001409	0.917327	-0.312031	0.506227	-0.066905	-0.159373	-0.933950	4.271262	-13.317785	-3.065949	-0.707160	-0.379545	-0.548957	4.057415	-12.911776	-3.111796	-0.651408	-0.374728	-0.592192	14.176996	-130.341823	-43.432507	-3.617878	-0.115802	0.001813
296.809000	-0.407084	-0.104284	0.163356	-1.043464	1.477513	-0.010734	0.923385	-0.316633	0.507966	-0.076243	-0.166734	-0.933980	4.387444	-12.980407	-3.226746	-0.641692	-0.319446	-0.514158	4.062209	-12.916792	-3.108481	-0.653550	-0.375097	-0.592186	14.152518	-130.323187	-43.408436	-3.613793	-0.114346	0.001813
296.821000	-0.395990	-0.108057	0.169459	-1.044412	1.475584	-0.021945	0.931103	-0.321775	0.509197	-0.081983	-0.160157	-0.932173	4.588848	-12.739883	-3.077253	-0.651948	-0.377741	-0.587833	4.067877	-12.922713	-3.104406	-0.656111	-0.375538	-0.592178	14.122121	-130.299644	-43.378608	-3.608806	-0.112565	0.001812
296.831000	-0.386646	-0.111251	0.174519	-1.045264	1.474047	-0.031286	0.941140	-0.317941	0.509849	-0.087234	-0.159667	-0.935171	4.264513	-13.335567	-3.056313	-0.689241	-0.495079	-0.528515	4.072551	-12.927644	-3.101025	-0.658262	-0.375908	-0.592171	14.096197	-130.279980	-43.353894	-3.604826	-0.111123	0.001812
296.843000	-0.375287	-0.115095	0.180529	-1.046347	1.472012	-0.042485	0.947137	-0.323387	0.512490	-0.099345	-0.172065	-0.934439	4.402100	-13.214576	-3.020952	-0.589411	-0.357052	-0.531210	4.028170	-12.842598	-3.094642	-0.656459	-0.374719	-0.588682	13.468457	-129.178990	-43.297490	-3.554219	-0.092234	0.038287
296.853000	-0.365896	-0.118303	0.185674	-1.047366	1.470284	-0.051884	0.954216	-0.323442	0.512794	-0.102488	-0.169598	-0.933167	4.520509	-13.731824	-3.077446	-0.652808	-0.324647	-0.575876	4.032499	-12.845881	-3.091961	-0.658448	-0.375015	-0.588528	13.441693	-129.158856	-43.273441	-3.550686	-0.090685	0.038287
296.865000	-0.354258	-0.122350	0.191850	-1.048675	1.468256	-0.063048	0.965653	-0.329780	0.513673	-0.111859	-0.168346	-0.930704	4.468011	-13.228230	-3.015548	-0.607644	-0.420228	-0.548281	4.037630	-12.849674	-3.088582	-0.660830	-0.375376	-0.588343	13.408813	-129.132945	-43.242996	-3.546390	-0.088879	0.038287
296.875000	-0.344616	-0.125729	0.196969	-1.049789	1.466561	-0.072316	0.972913	-0.334075	0.510555	-0.114694	-0.172192	-0.935407	4.398373	-13.129317	-3.087340	-0.645578	-0.374279	-0.542680	4.041847	-12.852839	-3.085808	-0.662828	-0.375673	-0.588189	13.380716	-129.111404	-43.218035	-3.542958	-0.087337	0.038287
296.885000	-0.334856	-0.129044	0.202149	-1.050977	1.464831	-0.081634	0.973866	-0.334196	0.510214	-0.121413	-0.171490	-0.931356	3.347193	-12.749752	-3.123197	-0.641393	-0.365814	-0.512190	2.861520	-12.621530	-3.131482	-0.658828	-0.360007	-0.547534	-0.786485	-126.316567	-43.654261	-3.477306	0.083605	0.463221
296.897000	-0.323056	-0.133066	0.208202	-1.052403	1.462743	-0.092854	0.973851	-0.334657	0.504165	-0.127079	-0.177270	-0.917188	3.615766	-12.954231	-3.027422	-0.623483	-0.355783	-0.489070	2.861240	-12.614222	-3.127857	-0.660062	-0.359924	-0.546483	-0.788825	-126.228419	-43.590487	-3.465942	0.085261	0.450694
296.907000	-0.313279	-0.136379	0.213178	-1.053686	1.461020	-0.101929	0.975363	-0.333684	0.503904	-0.131041	-0.177541	-0.912392	3.515838	-12.861275	-3.078830	-0.646704	-0.266366	-0.474121	2.861036	-12.608208	-3.124916	-0.661082	-0.359848	-0.545615	-0.790508	-126.155836	-43.538705	-3.456863	0.086709	0.440661
296.919000	-0.301547	-0.140414	0.219216	-1.055315	1.458941	-0.112791	0.975720	-0.336965	0.500348	-0.135671	-0.169573	-0.903669	3.446569	-12.457569	-3.028092	-0.623706	-0.396999	-0.489601	2.860806	-12.601107	-3.122190	-0.662309	-0.359764	-0.544583	-0.792433	-126.070085	-43.478837	-3.446560	0.088349	0.429082
296.929000	-0.291762	-0.143781	0.224225	-1.056670	1.457238	-0.121877	0.978595	-0.333028	0.496756	-0.140234	-0.177425	-0.897646	3.017367	-12.834269	-2.961642	-0.593676	-0.348773	-0.487284	2.860659	-12.595275	-3.121399	-0.663326	-0.359691	-0.543732	-0.793582	-125.999611	-43.430196	-3.438368	0.089728	0.419798
296.939000	-0.281967	-0.147139	0.229161	-1.058105	1.455418	-0.130855	0.979630	-0.334611	0.491655	-0.142406	-0.179873	-0.888273	2.896446	-12.562720	-2.973608	-0.609263	-0.235807	-0.498381	2.863687	-12.553064	-3.117074	-0.662121	-0.359401	-0.542449	-0.756826	-125.494900	-43.346930	-3.406886	0.093423	0.415510
296.951000	-0.270233	-0.151129	0.235034	-1.059808	1.453291	-0.141414	0.976547	-0.332193	0.489733	-0.146040	-0.172656	-0.879290	2.977615	-12.722281	-3.085375	-0.667762	-0.318066	-0.517974	2.866870	-12.510394	-3.113854	-0.661020	-0.359088	-0.540937	-0.718746	-125.000230	-43.259590	-3.375769	0.097162	0.410117
296.963000	-0.258546	-0.155104	0.240870	-1.061630	1.451244	-0.151951	0.977104	-0.325848	0.486382	-0.153561	-0.173916	-0.874749	2.635939	-13.295171	-3.208438	-0.619171	-0.318390	-0.471830	2.866894	-12.504209	-3.114487	-0.662147	-0.358983	-0.539870	-0.718601	-124.942049	-43.211486	-3.369056	0.098657	0.400454
296.973000	-0.248794	-0.158403	0.245686	-1.063199	1.449498	-0.160548	0.974014	-0.330790	0.482989	-0.155946	-0.172310	-0.867134	2.877054	-12.946917	-3.115830	-0.623059	-0.355112	-0.523381	2.866916	-12.499045	-3.115000	-0.663086	-0.358898	-0.538991	-0.718543	-124.893113	-43.172227	-3.363776	0.099884	0.392678
296.983000	-0.239077	-0.161738	0.250493	-1.064804	1.447737	-0.169218	0.973736	-0.329336	0.481563	-0.157844	-0.175202	-0.865990	3.178382	-13.161710	-3.211836	-0.650895	-0.353466	-0.443523	2.866933	-12.493881	-3.115534	-0.664013	-0.358812	-0.538120	-0.718608	-124.843882	-43.134033	-3.358646	0.101108	0.385141
296.995000	-0.227404	-0.165645	0.256232	-1.066720	1.445606	-0.179633	0.974230	-0.334039	0.476743	-0.162772	-0.176165	-0.854347	3.176464	-12.667334	-3.237030	-0.641433	-0.272078	-0.425928	2.866978	-12.487719	-3.116188	-0.665127	-0.358701	-0.537086	-0.718482	-124.784856	-43.089423	-3.352863	0.102674	0.376399
297.005000	-0.217640	-0.168918	0.260988	-1.068408	1.443875	-0.188066	0.972999	-0.332982	0.470373	-0.164734	-0.167398	-0.844825	3.196908	-12.660226	-3.030817	-0.646081	-0.365240	-0.517351	2.867035	-12.482525	-3.116614	-0.666031	-0.358613	-0.536234	-0.718228	-124.734655	-43.051957	-3.348060	0.103918	0.369355
297.017000	-0.205955	-0.172800	0.266644	-1.070407	1.441850	-0.198062	0.973488	-0.330845	0.467646	-0.167213	-0.174321	-0.843126	3.342998	-12.627565	-3.108070	-0.712471	-0.408355	-0.492211	2.867088	-12.476382	-3.117321	-0.667137	-0.358516	-0.535223	-0.718201	-124.675138	-43.009943	-3.342859	0.105320	0.361176
297.027000	-0.196262	-0.176132	0.271269	-1.072194	1.440053	-0.206580	0.975930	-0.329689	0.462821	-0.173396	-0.176634	-0.837434	3.218746	-12.971468	-2.979182	-0.662808	-0.299499	-0.477349	2.867151	-12.471285	-3.117913	-0.668060	-0.358422	-0.534390	-0.718023	-124.625520	-42.975789	-3.338798	0.106637	0.354580
297.039000	-0.184666	-0.180036	0.276789	-1.074266	1.437914	-0.216616	0.973815	-0.324751	0.459963	-0.175384	-0.169827	-0.823371	3.660895	-13.436687	-3.121407	-0.630263	-0.352209	-0.487351	2.867226	-12.465184	-3.118676	-0.669171	-0.358312	-0.533401	-0.717909	-124.565838	-42.936281	-3.334282	0.108172	0.346915
297.049000	-0.174881	-0.183350	0.281401	-1.076050	1.436224	-0.224787	0.975088	-0.330504	0.458390	-0.178068	-0.173251	-0.823187	3.586759	-12.764967	-3.186184	-0.692295	-0.378934	-0.479840	2.873609	-12.397832	-3.111004	-0.665707	-0.358148	-0.532180	-0.642356	-123.773947	-42.820638	-3.284263	0.110211	0.345049
297.061000	-0.163069	-0.187340	0.286897	-1.078218	1.434081	-0.234557	0.978060	-0.329262	0.454278	-0.184902	-0.175465	-0.817469	3.480740	-12.876028	-3.240637	-0.662853	-0.336002	-0.487584	2.873759	-12.391819	-3.112830	-0.666672	-0.358037	-0.531150	-0.642100	-123.728796	-42.786930	-3.281498	0.111648	0.338298
297.071000	-0.153204	-0.190673	0.291375	-1.080075	1.432418	-0.242727	0.975019	-0.329455	0.447029	-0.189285	-0.174300	-0.809928	3.491186	-12.529756	-2.963789	-0.605529	-0.409462	-0.451780	2.873888	-12.386878	-3.114489	-0.667496	-0.357945	-0.530301	-0.641909	-123.691570	-42.760952	-3.279576	0.112858	0.332835
297.081000	-0.143490	-0.193979	0.295819	-1.081942	1.430668	-0.250880	0.976830	-0.327532	0.443877	-0.188637	-0.180680	-0.804199	3.459071	-12.519094	-2.961248	-0.660019	-0.281258	-0.434004	2.874030	-12.381949	-3.116168	-0.668319	-0.357848	-0.529461	-0.641633	-123.654108	-42.735847	-3.277806	0.114108	0.327514
297.093000	-0.131862	-0.197946	0.301026	-1.084230	1.428553	-0.260405	0.979268	-0.327107	0.440255	-0.194398	-0.173226	-0.797076	3.326162	-12.261238	-2.942741	-0.610046	-0.372488	-0.467355	2.874212	-12.376048	-3.118217	-0.669310	-0.357731	-0.528465	-0.641251	-123.608809	-42.706923	-3.275908	0.115625	0.321309
297.103000	-0.122114	-0.201173	0.305376	-1.086162	1.426841	-0.268311	0.976654	-0.325673	0.440689	-0.197567	-0.174559	-0.793414	3.467999	-12.235203	-3.082342	-0.622087	-0.423666	-0.510667	2.874377	-12.371072	-3.119829	-0.670123	-0.357638	-0.527643	-0.640835	-123.569957	-42.682579	-3.274348	0.116836	0.316282
297.115000	-0.110382	-0.205042	0.310670	-1.088512	1.424682	-0.277859	0.977672	-0.319288	0.437395	-0.198035	-0.183794	-0.787643	3.328409	-12.651607	-3.022300	-0.589615	-0.282623	-0.457453	2.874574	-12.365012	-3.121673	-0.671090	-0.357523	-0.526668	-0.640423	-123.521807	-42.653302	-3.272564	0.118333	0.310417
297.125000	-0.100536	-0.208211	0.315029	-1.090502	1.422879	-0.285656	0.980241	-0.322510	0.433590	-0.197835	-0.176801	-0.782936	3.228269	-12.361070	-3.057769	-0.620508	-0.322941	-0.470987	2.874750	-12.359912	-3.123134	-0.671884	-0.357424	-0.525865	-0.640015	-123.480696	-42.628822	-3.271107	0.119617	0.305663
297.137000	-0.088691	-0.212060	0.320357	-1.092926	1.420820	-0.295025	0.977269	-0.318958	0.429082	-0.203929	-0.176882	-0.777933	3.265594	-12.684166	-3.149451	-0.612622	-0.338390	-0.452960	2.874951	-12.353741	-3.124894	-0.672839	-0.357309	-0.524912	-0.639718	-123.430307	-42.600288	-3.269563	0.121110	0.300113
297.147000	-0.078915	-0.215190	0.324622	-1.094941	1.419095	-0.302828	0.978429	-0.319241	0.427996	-0.203779	-0.179330	-0.771439	3.083570	-12.601335	-3.232786	-0.638189	-0.318497	-0.454784	2.875145	-12.348592	-3.126302	-0.673617	-0.357214	-0.524126	-0.639234	-123.387862	-42.576565	-3.268220	0.122357	0.295611
297.159000	-0.067280	-0.218945	0.329722	-1.097434	1.416930	-0.312003	0.981001	-0.318348	0.422959	-0.203012	-0.177571	-0.762579	2.783552	-12.806659	-3.207513	-0.698646	-0.352202	-0.470627	2.875376	-12.342495	-3.128168	-0.674586	-0.357094	-0.523194	-0.638737	-123.337499	-42.550563	-3.267159	0.123913	0.290352
297.169000	-0.057459	-0.222138	0.333913	-1.099532	1.415134	-0.319568	0.976473	-0.317404	0.418482	-0.203794	-0.178753	-0.762551	3.325612	-12.816979	-3.125186	-0.687568	-0.283093	-0.442239	2.881579	-12.284150	-3.120866	-0.671084	-0.357160	-0.522355	-0.566811	-122.665827	-42.438991	-3.222012	0.123467	0.286821
297.181000	-0.045766	-0.225940	0.338833	-1.102100	1.412983	-0.328675	0.979241	-0.316447	0.415304	-0.207945	-0.171259	-0.757145	3.234365	-12.676266	-3.053753	-0.662954	-0.359507	-0.486334	2.881852	-12.277860	-3.123566	-0.671893	-0.357043	-0.521394	-0.566507	-122.623863	-42.418010	-3.222213	0.125045	0.282303
[truncated: 3,308 more rows]
