# Supplementary material for: Practical Aspects of Model-Based Collision Detection
Source: Front Robot AI. 2020 Nov 23;7:571574. doi: 10.3389/frobt.2020.571574 (PMC7805958; doi:10.3389/frobt.2020.571574)
Supplement: Supplementary file 1 [file Data_Sheet_1.ZIP › identification_data/ur-19_10_01-14_04_41.csv]

3043.4240	0.0079	-1.5735	0.0070	-1.5787	0.0056	0.0047	-0.0000	-0.0000	-0.0000	0.0000	0.0000	0.0000	-0.3592	-0.9979	-0.1717	-0.0580	0.0231	0.1333	0.0000	0.0049	-0.0161	0.0015	-0.0003	0.0000	0.0000	0.0585	-0.1581	0.0165	-0.0031	0.0000
3043.4340	0.0079	-1.5734	0.0071	-1.5787	0.0056	0.0047	-0.0000	-0.0000	-0.0000	0.0000	0.0000	0.0000	-0.3485	-1.0032	-0.1360	-0.0805	0.0321	0.1457	0.0000	0.0050	-0.0160	0.0015	-0.0003	0.0000	0.0000	0.0595	-0.1571	0.0166	-0.0031	0.0000
3043.4440	0.0079	-1.5735	0.0070	-1.5787	0.0056	0.0047	-0.0000	-0.0000	-0.0000	0.0000	0.0000	0.0000	-0.3318	-0.9091	-0.1714	-0.0690	0.0091	0.1433	0.0000	0.0050	-0.0160	0.0015	-0.0003	0.0000	0.0000	0.0596	-0.1570	0.0167	-0.0032	0.0000
3043.4560	0.0079	-1.5734	0.0071	-1.5787	0.0057	0.0048	-0.0000	-0.0000	-0.0000	0.0000	0.0000	0.0000	-0.2207	-1.0157	-0.1968	-0.0916	0.0415	0.1005	0.0000	0.0051	-0.0160	0.0016	-0.0003	0.0000	0.0000	0.0607	-0.1570	0.0167	-0.0032	0.0000
3043.4660	0.0079	-1.5734	0.0071	-1.5787	0.0056	0.0047	-0.0000	-0.0000	-0.0000	0.0000	0.0000	0.0000	-0.3614	-0.9467	-0.1251	-0.0640	-0.0051	0.1161	0.0000	0.0050	-0.0161	0.0015	-0.0003	0.0000	0.0000	0.0595	-0.1581	0.0165	-0.0031	0.0000
3043.4780	0.0079	-1.5734	0.0071	-1.5787	0.0056	0.0047	-0.0000	-0.0000	-0.0000	0.0000	0.0000	0.0000	-0.1819	-1.0133	-0.1198	-0.0661	0.0234	0.1393	0.0000	0.0054	-0.0157	0.0016	-0.0003	0.0000	0.0000	0.0651	-0.1545	0.0168	-0.0032	0.0000
3043.4880	0.0079	-1.5735	0.0071	-1.5787	0.0056	0.0048	-0.0000	-0.0000	-0.0000	0.0000	0.0000	0.0000	-0.2495	-0.9207	-0.1548	-0.0704	0.0029	0.1412	0.0000	0.0050	-0.0160	0.0015	-0.0003	0.0000	0.0000	0.0594	-0.1572	0.0164	-0.0031	0.0000
3043.5000	0.0079	-1.5735	0.0071	-1.5787	0.0056	0.0047	-0.0000	-0.0000	-0.0000	0.0000	0.0000	0.0000	-0.2481	-1.0198	-0.1586	-0.0651	0.0160	0.1430	0.0000	0.0051	-0.0160	0.0015	-0.0003	0.0000	0.0000	0.0605	-0.1571	0.0166	-0.0031	0.0000
3043.5100	0.0079	-1.5734	0.0070	-1.5787	0.0056	0.0047	-0.0000	-0.0000	-0.0000	0.0000	0.0000	0.0000	-0.3509	-0.9423	-0.1725	-0.0434	0.0161	0.1317	0.0000	0.0050	-0.0161	0.0015	-0.0003	0.0000	0.0000	0.0595	-0.1581	0.0165	-0.0031	0.0000
3043.5200	0.0079	-1.5735	0.0071	-1.5787	0.0056	0.0047	-0.0000	-0.0000	-0.0000	0.0000	0.0000	0.0000	-0.2612	-0.9709	-0.1265	-0.0883	-0.0015	0.1135	-0.0000	0.0052	-0.0159	0.0016	-0.0003	0.0000	-0.0000	0.0626	-0.1560	0.0167	-0.0032	0.0000
3043.5320	0.0079	-1.5734	0.0070	-1.5788	0.0056	0.0047	-0.0000	-0.0000	-0.0000	0.0000	0.0000	0.0000	-0.1974	-0.9258	-0.1258	-0.0404	0.0112	0.1235	-0.0000	0.0049	-0.0160	0.0015	-0.0003	0.0000	-0.0000	0.0591	-0.1575	0.0166	-0.0032	0.0000
3043.5420	0.0079	-1.5735	0.0070	-1.5788	0.0056	0.0047	-0.0000	-0.0000	-0.0000	0.0000	0.0000	0.0000	-0.1825	-0.9940	-0.1520	-0.0535	0.0144	0.1292	-0.0000	0.0052	-0.0159	0.0015	-0.0003	0.0000	-0.0000	0.0621	-0.1566	0.0166	-0.0032	0.0000
3043.5520	0.0078	-1.5735	0.0070	-1.5787	0.0056	0.0047	-0.0000	-0.0000	-0.0000	0.0000	0.0000	0.0000	-0.1810	-0.9629	-0.1231	-0.0632	0.0027	0.1465	0.0000	0.0052	-0.0159	0.0016	-0.0003	0.0000	0.0000	0.0627	-0.1560	0.0168	-0.0032	0.0000
3043.5620	0.0079	-1.5735	0.0071	-1.5787	0.0056	0.0047	-0.0000	-0.0000	-0.0000	0.0000	0.0000	0.0000	-0.3421	-0.9712	-0.1780	-0.0604	0.0010	0.1367	0.0000	0.0049	-0.0159	0.0015	-0.0003	0.0000	0.0000	0.0590	-0.1566	0.0166	-0.0031	0.0000
3043.5720	0.0079	-1.5734	0.0071	-1.5787	0.0056	0.0047	-0.0000	-0.0000	-0.0000	0.0000	0.0000	0.0000	-0.3028	-0.9372	-0.1242	-0.0567	0.0213	0.1398	-0.0000	0.0052	-0.0159	0.0015	-0.0003	0.0000	-0.0000	0.0621	-0.1566	0.0166	-0.0031	0.0000
3043.5840	0.0079	-1.5734	0.0071	-1.5787	0.0056	0.0047	-0.0000	-0.0000	-0.0000	0.0000	0.0000	0.0000	-0.3169	-1.0088	-0.1409	-0.0674	0.0189	0.1257	0.0000	0.0050	-0.0161	0.0015	-0.0003	0.0000	0.0000	0.0596	-0.1580	0.0166	-0.0031	0.0000
3043.5940	0.0078	-1.5734	0.0071	-1.5787	0.0056	0.0047	-0.0000	-0.0000	-0.0000	0.0000	0.0000	0.0000	-0.2265	-0.9348	-0.1648	-0.0459	0.0224	0.1316	-0.0000	0.0054	-0.0158	0.0016	-0.0003	0.0000	-0.0000	0.0652	-0.1554	0.0169	-0.0032	0.0000
3043.6040	0.0079	-1.5735	0.0071	-1.5787	0.0056	0.0047	-0.0000	-0.0000	-0.0000	0.0000	0.0000	0.0000	-0.2271	-0.9460	-0.1705	-0.0624	0.0038	0.1212	0.0000	0.0051	-0.0161	0.0015	-0.0003	0.0000	0.0000	0.0605	-0.1582	0.0164	-0.0031	0.0000
3043.6160	0.0079	-1.5734	0.0071	-1.5787	0.0056	0.0048	-0.0000	-0.0000	-0.0000	0.0000	0.0000	0.0000	-0.2327	-0.8679	-0.1595	-0.0671	0.0021	0.1358	-0.0000	0.0053	-0.0159	0.0016	-0.0003	0.0000	-0.0000	0.0636	-0.1560	0.0167	-0.0032	0.0000
3043.6260	0.0079	-1.5734	0.0071	-1.5787	0.0056	0.0048	-0.0000	-0.0000	-0.0000	0.0000	0.0000	0.0000	-0.1484	-1.0043	-0.1619	-0.0169	0.0009	0.1468	-0.0000	0.0052	-0.0159	0.0015	-0.0003	0.0000	-0.0000	0.0626	-0.1561	0.0166	-0.0032	0.0000
3043.6380	0.0079	-1.5735	0.0070	-1.5787	0.0056	0.0047	-0.0000	-0.0000	-0.0000	0.0000	0.0000	0.0000	-0.2963	-0.9609	-0.1533	-0.0635	-0.0036	0.1283	0.0000	0.0049	-0.0160	0.0015	-0.0003	0.0000	0.0000	0.0581	-0.1576	0.0166	-0.0031	0.0000
3043.6480	0.0079	-1.5734	0.0071	-1.5787	0.0056	0.0047	-0.0000	-0.0000	-0.0000	0.0000	0.0000	0.0000	-0.1342	-1.0278	-0.1977	-0.0685	0.0048	0.1365	0.0000	0.0050	-0.0160	0.0015	-0.0003	0.0000	0.0000	0.0600	-0.1576	0.0165	-0.0031	0.0000
3043.6600	0.0079	-1.5734	0.0071	-1.5788	0.0056	0.0047	-0.0000	-0.0000	-0.0000	0.0000	0.0000	0.0000	-0.2273	-1.0039	-0.2029	-0.0858	0.0078	0.1257	0.0000	0.0051	-0.0160	0.0015	-0.0003	0.0000	0.0000	0.0616	-0.1570	0.0166	-0.0032	0.0000
3043.6700	0.0079	-1.5734	0.0071	-1.5787	0.0056	0.0047	-0.0000	-0.0000	-0.0000	0.0000	0.0000	0.0000	-0.2641	-0.9642	-0.1262	-0.0738	0.0271	0.1441	-0.0000	0.0050	-0.0160	0.0015	-0.0003	0.0000	-0.0000	0.0596	-0.1570	0.0167	-0.0032	0.0000
3043.6820	0.0079	-1.5734	0.0071	-1.5787	0.0056	0.0047	-0.0000	-0.0000	-0.0000	0.0000	0.0000	0.0000	-0.1934	-0.9603	-0.1708	-0.0438	0.0017	0.1326	0.0000	0.0052	-0.0159	0.0016	-0.0003	0.0000	0.0000	0.0622	-0.1564	0.0167	-0.0032	0.0000
3043.6920	0.0079	-1.5734	0.0071	-1.5787	0.0056	0.0047	-0.0000	-0.0000	-0.0000	0.0000	0.0000	0.0000	-0.2076	-0.8711	-0.1363	-0.0793	0.0094	0.1420	0.0000	0.0052	-0.0159	0.0016	-0.0003	0.0000	0.0000	0.0622	-0.1565	0.0167	-0.0032	0.0000
3043.7040	0.0079	-1.5734	0.0071	-1.5787	0.0056	0.0047	-0.0000	-0.0000	-0.0000	0.0000	0.0000	0.0000	-0.1409	-0.9430	-0.1410	-0.0383	0.0080	0.1584	-0.0000	0.0049	-0.0161	0.0015	-0.0003	0.0000	-0.0000	0.0587	-0.1579	0.0167	-0.0032	0.0000
3043.7140	0.0079	-1.5734	0.0071	-1.5787	0.0056	0.0047	-0.0000	-0.0000	-0.0000	0.0000	0.0000	0.0000	-0.1991	-0.9097	-0.1485	-0.0747	0.0283	0.1445	-0.0000	0.0049	-0.0160	0.0015	-0.0003	0.0000	-0.0000	0.0590	-0.1576	0.0165	-0.0031	0.0000
3043.7240	0.0079	-1.5734	0.0070	-1.5787	0.0056	0.0048	-0.0000	-0.0000	-0.0000	0.0000	0.0000	0.0000	-0.1572	-0.9972	-0.1956	-0.0527	0.0049	0.1282	0.0000	0.0051	-0.0160	0.0015	-0.0003	0.0000	0.0000	0.0616	-0.1571	0.0166	-0.0032	0.0000
3043.7340	0.0079	-1.5734	0.0071	-1.5787	0.0056	0.0047	-0.0000	-0.0000	-0.0000	0.0000	0.0000	0.0000	-0.1440	-1.0095	-0.1827	-0.0482	-0.0059	0.1273	-0.0000	0.0052	-0.0159	0.0016	-0.0003	0.0000	-0.0000	0.0627	-0.1560	0.0167	-0.0032	0.0000
3043.7460	0.0079	-1.5734	0.0071	-1.5787	0.0056	0.0048	-0.0000	-0.0000	-0.0000	0.0000	0.0000	0.0000	-0.1309	-1.0091	-0.1909	-0.0616	0.0110	0.1323	-0.0000	0.0052	-0.0159	0.0015	-0.0003	0.0000	-0.0000	0.0621	-0.1566	0.0166	-0.0032	0.0000
3043.7560	0.0079	-1.5734	0.0071	-1.5787	0.0056	0.0047	-0.0000	-0.0000	-0.0000	0.0000	0.0000	0.0000	-0.2932	-0.9097	-0.1395	-0.0650	0.0127	0.1579	0.0000	0.0051	-0.0160	0.0015	-0.0003	0.0000	0.0000	0.0615	-0.1571	0.0165	-0.0031	0.0000
3043.7660	0.0079	-1.5734	0.0071	-1.5787	0.0056	0.0047	-0.0000	-0.0000	-0.0000	0.0000	0.0000	0.0000	-0.0829	-0.9069	-0.2047	-0.0953	0.0080	0.1437	0.0000	0.0049	-0.0161	0.0015	-0.0003	0.0000	0.0000	0.0586	-0.1581	0.0165	-0.0031	0.0000
3043.7760	0.0079	-1.5735	0.0071	-1.5787	0.0056	0.0047	-0.0000	-0.0000	-0.0000	0.0000	0.0000	0.0000	-0.1924	-1.0035	-0.2015	-0.0857	0.0117	0.1324	-0.0000	0.0050	-0.0160	0.0015	-0.0003	0.0000	-0.0000	0.0595	-0.1571	0.0165	-0.0031	0.0000
3043.7860	0.0079	-1.5734	0.0071	-1.5787	0.0056	0.0047	-0.0000	-0.0000	-0.0000	0.0000	0.0000	0.0000	-0.2231	-0.8574	-0.1440	-0.0917	0.0163	0.1332	-0.0000	0.0048	-0.0161	0.0015	-0.0003	0.0000	-0.0000	0.0569	-0.1588	0.0163	-0.0031	0.0000
3043.7980	0.0079	-1.5734	0.0071	-1.5788	0.0056	0.0047	-0.0000	-0.0000	-0.0000	0.0000	0.0000	0.0000	-0.0726	-0.9501	-0.1657	-0.0806	-0.0125	0.1187	0.0000	0.0053	-0.0158	0.0016	-0.0003	0.0000	0.0000	0.0637	-0.1550	0.0168	-0.0032	0.0000
3043.8080	0.0079	-1.5734	0.0071	-1.5787	0.0056	0.0047	-0.0000	-0.0000	-0.0000	0.0000	0.0000	0.0000	-0.1454	-0.8956	-0.1451	-0.0683	0.0267	0.1305	0.0000	0.0050	-0.0160	0.0015	-0.0003	0.0000	0.0000	0.0596	-0.1570	0.0167	-0.0032	0.0000
3043.8180	0.0079	-1.5734	0.0071	-1.5787	0.0056	0.0047	-0.0000	-0.0000	-0.0000	0.0000	0.0000	0.0000	-0.1699	-0.9606	-0.1549	-0.0774	-0.0022	0.1497	0.0000	0.0052	-0.0158	0.0015	-0.0003	0.0000	0.0000	0.0620	-0.1556	0.0166	-0.0032	0.0000
3043.8300	0.0079	-1.5734	0.0071	-1.5787	0.0056	0.0047	-0.0000	-0.0000	-0.0000	0.0000	0.0000	0.0000	-0.1929	-1.0387	-0.1728	-0.0857	0.0073	0.1361	0.0000	0.0049	-0.0161	0.0015	-0.0003	0.0000	0.0000	0.0581	-0.1585	0.0165	-0.0031	0.0000
3043.8400	0.0079	-1.5734	0.0070	-1.5788	0.0056	0.0047	-0.0000	-0.0000	-0.0000	0.0000	0.0000	0.0000	-0.1204	-1.0262	-0.1585	-0.0718	0.0045	0.1272	-0.0000	0.0053	-0.0159	0.0015	-0.0003	0.0000	-0.0000	0.0631	-0.1565	0.0166	-0.0032	0.0000
3043.8520	0.0078	-1.5734	0.0070	-1.5787	0.0056	0.0048	-0.0000	-0.0000	-0.0000	0.0000	0.0000	0.0000	-0.1479	-0.9456	-0.1433	-0.0600	-0.0095	0.1540	-0.0000	0.0051	-0.0159	0.0015	-0.0003	0.0000	-0.0000	0.0611	-0.1566	0.0166	-0.0032	0.0000
3043.8620	0.0079	-1.5734	0.0071	-1.5787	0.0056	0.0047	-0.0000	-0.0000	-0.0000	0.0000	0.0000	0.0000	-0.1970	-0.9455	-0.1694	-0.0553	0.0105	0.1126	-0.0000	0.0050	-0.0160	0.0015	-0.0003	0.0000	-0.0000	0.0595	-0.1572	0.0165	-0.0031	0.0000
3043.8740	0.0078	-1.5735	0.0071	-1.5787	0.0056	0.0048	-0.0000	-0.0000	-0.0000	0.0000	0.0000	0.0000	-0.2113	-0.9997	-0.1787	-0.0520	0.0118	0.1326	0.0000	0.0050	-0.0161	0.0015	-0.0003	0.0000	0.0000	0.0595	-0.1581	0.0165	-0.0031	0.0000
3043.8840	0.0079	-1.5735	0.0071	-1.5787	0.0056	0.0047	-0.0000	-0.0000	-0.0000	0.0000	0.0000	0.0000	-0.0270	-0.9366	-0.1488	-0.0820	-0.0067	0.1291	0.0000	0.0050	-0.0160	0.0015	-0.0003	0.0000	0.0000	0.0599	-0.1577	0.0164	-0.0031	0.0000
3043.8940	0.0079	-1.5734	0.0071	-1.5787	0.0056	0.0047	-0.0000	-0.0000	-0.0000	0.0000	0.0000	0.0000	-0.1426	-0.9318	-0.1466	-0.0670	0.0083	0.1494	0.0000	0.0051	-0.0159	0.0015	-0.0003	0.0000	0.0000	0.0610	-0.1566	0.0166	-0.0031	0.0000
3043.9040	0.0079	-1.5734	0.0070	-1.5787	0.0056	0.0047	-0.0000	-0.0000	-0.0000	0.0000	0.0000	0.0000	-0.1317	-0.8951	-0.1614	-0.0761	-0.0134	0.1260	0.0000	0.0050	-0.0160	0.0015	-0.0003	0.0000	0.0000	0.0600	-0.1576	0.0165	-0.0031	0.0000
3043.9140	0.0079	-1.5735	0.0071	-1.5787	0.0056	0.0047	-0.0000	-0.0000	-0.0000	0.0000	0.0000	0.0000	-0.0925	-0.9514	-0.1554	-0.0649	-0.0065	0.1393	-0.0000	0.0049	-0.0160	0.0015	-0.0003	0.0000	-0.0000	0.0592	-0.1575	0.0166	-0.0032	0.0000
3043.9260	0.0079	-1.5734	0.0071	-1.5787	0.0056	0.0047	-0.0000	-0.0000	-0.0000	0.0000	0.0000	0.0000	-0.1357	-0.9862	-0.1550	-0.0751	0.0263	0.1165	0.0000	0.0050	-0.0160	0.0015	-0.0003	0.0000	0.0000	0.0600	-0.1576	0.0166	-0.0031	0.0000
3043.9360	0.0079	-1.5735	0.0071	-1.5787	0.0056	0.0047	-0.0000	-0.0000	-0.0000	0.0000	0.0000	0.0000	-0.2133	-0.9939	-0.1409	-0.0596	-0.0017	0.1376	0.0000	0.0052	-0.0159	0.0015	-0.0003	0.0000	0.0000	0.0621	-0.1565	0.0167	-0.0032	0.0000
3043.9460	0.0079	-1.5734	0.0071	-1.5787	0.0056	0.0047	-0.0000	-0.0000	-0.0000	0.0000	0.0000	0.0000	-0.1898	-0.9825	-0.1194	-0.0483	-0.0175	0.1419	0.0000	0.0049	-0.0160	0.0015	-0.0003	0.0000	0.0000	0.0585	-0.1571	0.0166	-0.0031	0.0000
3043.9560	0.0079	-1.5734	0.0070	-1.5787	0.0056	0.0047	-0.0000	-0.0000	-0.0000	0.0000	0.0000	0.0000	-0.1879	-0.9788	-0.1230	-0.0668	0.0043	0.1363	0.0000	0.0049	-0.0160	0.0015	-0.0003	0.0000	0.0000	0.0585	-0.1571	0.0165	-0.0031	0.0000
3043.9680	0.0079	-1.5735	0.0070	-1.5787	0.0056	0.0047	-0.0000	-0.0000	-0.0000	0.0000	0.0000	0.0000	-0.1405	-0.9098	-0.1230	-0.0651	0.0152	0.1122	-0.0000	0.0051	-0.0160	0.0015	-0.0003	0.0000	-0.0000	0.0611	-0.1575	0.0166	-0.0032	0.0000
3043.9780	0.0079	-1.5735	0.0071	-1.5787	0.0056	0.0047	-0.0000	-0.0000	-0.0000	0.0000	0.0000	0.0000	-0.1597	-0.9626	-0.1618	-0.0577	0.0437	0.1442	0.0000	0.0048	-0.0161	0.0015	-0.0003	0.0000	0.0000	0.0575	-0.1582	0.0164	-0.0031	0.0000
3043.9880	0.0079	-1.5735	0.0070	-1.5787	0.0056	0.0048	-0.0000	-0.0000	-0.0000	0.0000	0.0000	0.0000	-0.1995	-0.9301	-0.1901	-0.0798	0.0017	0.1296	0.0000	0.0050	-0.0160	0.0015	-0.0003	0.0000	0.0000	0.0601	-0.1576	0.0166	-0.0031	0.0000
3044.0000	0.0079	-1.5734	0.0071	-1.5787	0.0056	0.0047	-0.0000	-0.0000	-0.0000	0.0000	0.0000	0.0000	-0.0448	-0.9532	-0.1759	-0.0681	0.0050	0.1273	0.0000	0.0048	-0.0161	0.0015	-0.0003	0.0000	0.0000	0.0571	-0.1586	0.0165	-0.0031	0.0000
3044.0100	0.0079	-1.5735	0.0071	-1.5787	0.0056	0.0047	-0.0000	-0.0000	-0.0000	0.0000	0.0000	0.0000	0.0004	-1.0098	-0.1787	-0.0619	0.0065	0.1452	-0.0000	0.0052	-0.0159	0.0015	-0.0003	0.0000	-0.0000	0.0621	-0.1565	0.0166	-0.0032	0.0000
3044.0220	0.0079	-1.5734	0.0071	-1.5787	0.0056	0.0048	-0.0000	-0.0000	-0.0000	0.0000	0.0000	0.0000	-0.2471	-0.9110	-0.2118	-0.0614	-0.0217	0.1279	-0.0000	0.0051	-0.0159	0.0015	-0.0003	0.0000	-0.0000	0.0611	-0.1565	0.0167	-0.0032	0.0000
3044.0320	0.0079	-1.5734	0.0070	-1.5787	0.0056	0.0047	-0.0000	-0.0000	-0.0000	0.0000	0.0000	0.0000	-0.1686	-0.9618	-0.1836	-0.0819	0.0121	0.1069	0.0000	0.0050	-0.0160	0.0015	-0.0003	0.0000	0.0000	0.0605	-0.1572	0.0165	-0.0031	0.0000
3044.0440	0.0079	-1.5734	0.0071	-1.5787	0.0056	0.0047	-0.0000	-0.0000	-0.0000	0.0000	0.0000	0.0000	-0.1221	-0.9256	-0.1886	-0.0799	0.0201	0.1297	-0.0000	0.0053	-0.0158	0.0015	-0.0003	0.0000	-0.0000	0.0630	-0.1556	0.0167	-0.0032	0.0000
3044.0540	0.0079	-1.5734	0.0071	-1.5787	0.0056	0.0047	-0.0000	-0.0000	-0.0000	0.0000	0.0000	0.0000	-0.1632	-0.9254	-0.1760	-0.0531	-0.0066	0.1598	0.0000	0.0048	-0.0160	0.0015	-0.0003	0.0000	0.0000	0.0581	-0.1576	0.0165	-0.0031	0.0000
3044.0640	0.0079	-1.5735	0.0071	-1.5787	0.0056	0.0047	-0.0000	-0.0000	-0.0000	0.0000	0.0000	0.0000	-0.1856	-1.0394	-0.1438	-0.0569	-0.0053	0.1353	0.0000	0.0050	-0.0160	0.0015	-0.0003	0.0000	0.0000	0.0600	-0.1576	0.0165	-0.0031	0.0000
3044.0760	0.0079	-1.5734	0.0070	-1.5787	0.0056	0.0047	-0.0000	-0.0000	-0.0000	0.0000	0.0000	0.0000	-0.1985	-0.9731	-0.1522	-0.1011	0.0014	0.1466	0.0000	0.0051	-0.0160	0.0015	-0.0003	0.0000	0.0000	0.0616	-0.1570	0.0167	-0.0032	0.0000
3044.0860	0.0079	-1.5734	0.0071	-1.5787	0.0056	0.0047	-0.0000	-0.0000	-0.0000	0.0000	0.0000	0.0000	-0.1199	-0.9481	-0.1458	-0.0754	0.0275	0.1153	-0.0000	0.0049	-0.0160	0.0015	-0.0003	0.0000	-0.0000	0.0591	-0.1575	0.0166	-0.0031	0.0000
3044.0980	0.0079	-1.5735	0.0070	-1.5787	0.0056	0.0048	-0.0000	-0.0000	-0.0000	0.0000	0.0000	0.0000	-0.1625	-0.9141	-0.1918	-0.0846	0.0152	0.1520	0.0000	0.0049	-0.0161	0.0015	-0.0003	0.0000	0.0000	0.0584	-0.1582	0.0164	-0.0031	0.0000
3044.1080	0.0079	-1.5735	0.0071	-1.5787	0.0056	0.0048	-0.0000	-0.0000	-0.0000	0.0000	0.0000	0.0000	-0.2243	-0.9761	-0.1678	-0.0791	-0.0205	0.1679	0.0000	0.0052	-0.0158	0.0016	-0.0003	0.0000	0.0000	0.0621	-0.1555	0.0168	-0.0032	0.0000
3044.1200	0.0079	-1.5734	0.0071	-1.5787	0.0056	0.0047	-0.0000	-0.0000	-0.0000	0.0000	0.0000	0.0000	-0.0502	-1.0263	-0.1445	-0.0641	0.0097	0.1274	-0.0000	0.0052	-0.0159	0.0015	-0.0003	0.0000	-0.0000	0.0622	-0.1565	0.0167	-0.0032	0.0000
3044.1300	0.0079	-1.5734	0.0071	-1.5787	0.0056	0.0048	-0.0000	-0.0000	-0.0000	0.0000	0.0000	0.0000	-0.2023	-0.9943	-0.1597	-0.0845	0.0173	0.1272	-0.0000	0.0052	-0.0159	0.0016	-0.0003	0.0000	-0.0000	0.0626	-0.1560	0.0167	-0.0032	0.0000
3044.1420	0.0079	-1.5734	0.0071	-1.5787	0.0056	0.0047	-0.0000	-0.0000	-0.0000	0.0000	0.0000	0.0000	-0.1515	-0.9958	-0.1663	-0.0757	-0.0070	0.1428	0.0000	0.0052	-0.0159	0.0015	-0.0003	0.0000	0.0000	0.0625	-0.1561	0.0166	-0.0032	0.0000
3044.1520	0.0079	-1.5735	0.0071	-1.5787	0.0056	0.0047	-0.0000	-0.0000	-0.0000	0.0000	0.0000	0.0000	-0.0999	-0.9475	-0.1230	-0.0842	-0.0084	0.1226	0.0000	0.0054	-0.0158	0.0016	-0.0003	0.0000	0.0000	0.0641	-0.1555	0.0167	-0.0032	0.0000
3044.1640	0.0079	-1.5735	0.0071	-1.5787	0.0056	0.0047	-0.0000	-0.0000	-0.0000	0.0000	0.0000	0.0000	-0.1571	-0.9306	-0.1775	-0.0558	-0.0016	0.1280	0.0000	0.0051	-0.0160	0.0015	-0.0003	0.0000	0.0000	0.0616	-0.1570	0.0166	-0.0032	0.0000
3044.1740	0.0079	-1.5734	0.0071	-1.5787	0.0056	0.0047	-0.0000	-0.0000	-0.0000	0.0000	0.0000	0.0000	-0.1344	-0.8908	-0.1338	-0.0676	0.0015	0.1224	-0.0000	0.0052	-0.0159	0.0015	-0.0003	0.0000	-0.0000	0.0621	-0.1566	0.0166	-0.0032	0.0000
3044.1860	0.0079	-1.5734	0.0071	-1.5787	0.0056	0.0047	-0.0000	-0.0000	-0.0000	0.0000	0.0000	0.0000	-0.0743	-0.9676	-0.1854	-0.0288	0.0082	0.1669	0.0000	0.0050	-0.0161	0.0015	-0.0003	0.0000	0.0000	0.0595	-0.1581	0.0165	-0.0031	0.0000
3044.1960	0.0079	-1.5735	0.0070	-1.5787	0.0056	0.0047	-0.0000	-0.0000	-0.0000	0.0000	0.0000	0.0000	-0.1597	-1.0330	-0.1654	-0.0697	0.0157	0.1287	0.0000	0.0052	-0.0159	0.0015	-0.0003	0.0000	0.0000	0.0625	-0.1561	0.0166	-0.0032	0.0000
3044.2080	0.0079	-1.5734	0.0070	-1.5787	0.0056	0.0047	-0.0000	-0.0000	-0.0000	0.0000	0.0000	0.0000	-0.1886	-1.0068	-0.1700	-0.0779	0.0192	0.1235	-0.0000	0.0051	-0.0159	0.0016	-0.0003	0.0000	-0.0000	0.0616	-0.1560	0.0167	-0.0032	0.0000
3044.2180	0.0079	-1.5735	0.0071	-1.5787	0.0056	0.0047	-0.0000	-0.0000	-0.0000	0.0000	0.0000	0.0000	-0.0705	-0.9874	-0.1542	-0.0632	0.0108	0.1360	0.0000	0.0050	-0.0160	0.0015	-0.0003	0.0000	0.0000	0.0604	-0.1572	0.0165	-0.0031	0.0000
3044.2280	0.0079	-1.5734	0.0071	-1.5787	0.0056	0.0047	-0.0000	-0.0000	-0.0000	0.0000	0.0000	0.0000	-0.0630	-0.9811	-0.1874	-0.0641	-0.0207	0.1568	-0.0000	0.0055	-0.0157	0.0016	-0.0003	0.0000	-0.0000	0.0660	-0.1546	0.0168	-0.0032	0.0000
3044.2400	0.0079	-1.5734	0.0071	-1.5787	0.0056	0.0047	-0.0000	-0.0000	-0.0000	0.0000	0.0000	0.0000	-0.1181	-0.9228	-0.1756	-0.0736	-0.0061	0.1464	0.0000	0.0051	-0.0160	0.0015	-0.0003	0.0000	0.0000	0.0606	-0.1571	0.0166	-0.0031	0.0000
3044.2520	0.0079	-1.5734	0.0071	-1.5787	0.0056	0.0047	-0.0000	-0.0000	-0.0000	0.0000	0.0000	0.0000	-0.1291	-0.9131	-0.1581	-0.0918	0.0092	0.1425	-0.0000	0.0051	-0.0159	0.0015	-0.0003	0.0000	-0.0000	0.0611	-0.1566	0.0166	-0.0032	0.0000
3044.2620	0.0079	-1.5734	0.0070	-1.5787	0.0056	0.0047	-0.0000	-0.0000	-0.0000	0.0000	0.0000	0.0000	-0.0800	-0.9734	-0.1742	-0.0697	-0.0035	0.1490	0.0000	0.0050	-0.0160	0.0015	-0.0003	0.0000	0.0000	0.0596	-0.1570	0.0166	-0.0032	0.0000
3044.2740	0.0079	-1.5734	0.0071	-1.5787	0.0056	0.0047	-0.0000	-0.0000	-0.0000	0.0000	0.0000	0.0000	-0.0878	-0.9953	-0.1537	-0.0887	0.0089	0.1329	-0.0000	0.0049	-0.0160	0.0015	-0.0003	0.0000	-0.0000	0.0591	-0.1576	0.0166	-0.0031	0.0000
3044.2840	0.0079	-1.5734	0.0071	-1.5787	0.0056	0.0047	-0.0000	-0.0000	-0.0000	0.0000	0.0000	0.0000	-0.1112	-0.9666	-0.1776	-0.0806	0.0015	0.1521	-0.0064	0.0077	-0.0182	0.0025	-0.0010	-0.0005	-0.0381	0.0808	-0.1657	0.0204	-0.0058	-0.0021
3044.2940	0.0079	-1.5734	0.0071	-1.5787	0.0056	0.0048	-0.0000	-0.0000	-0.0000	0.0000	0.0000	0.0000	-0.2056	-0.8982	-0.1458	-0.0796	0.0024	0.1186	-0.0443	0.0230	-0.0316	0.0087	-0.0057	-0.0041	-0.1846	0.1683	-0.1949	0.0349	-0.0158	-0.0100
3044.3060	0.0079	-1.5734	0.0070	-1.5787	0.0056	0.0047	-0.0000	-0.0000	-0.0000	0.0000	0.0000	0.0000	-0.4914	-0.8696	-0.2501	-0.0380	-0.0533	0.1200	-0.1655	0.0675	-0.0769	0.0293	-0.0214	-0.0162	-0.5056	0.3514	-0.2601	0.0668	-0.0377	-0.0275
3044.3160	0.0079	-1.5735	0.0071	-1.5787	0.0056	0.0047	-0.0000	-0.0000	-0.0010	0.0000	-0.0017	0.0000	-0.7957	-0.8450	-0.3923	0.0236	-0.0547	0.0792	-0.3578	0.1360	-0.1501	0.0629	-0.0471	-0.0359	-0.8939	0.5793	-0.3372	0.1054	-0.0642	-0.0486
3044.3280	0.0078	-1.5735	0.0070	-1.5787	0.0056	0.0047	-0.0041	-0.0000	-0.0034	0.0024	-0.0022	-0.0005	-1.0359	-0.4852	-0.4757	0.0718	-0.1236	0.0155	-0.7343	0.2666	-0.2955	0.1296	-0.0983	-0.0751	-1.5049	0.9369	-0.4591	0.1663	-0.1060	-0.0818
3044.3380	0.0078	-1.5734	0.0070	-1.5787	0.0055	0.0047	-0.0080	0.0004	-0.0080	0.0089	-0.0076	-0.0018	-1.1910	-0.3230	-0.4591	0.1200	-0.0951	-0.0465	-1.1976	0.4244	-0.4762	0.2125	-0.1619	-0.1238	-2.1350	1.3045	-0.5849	0.2289	-0.1491	-0.1161
3044.3500	0.0077	-1.5735	0.0068	-1.5785	0.0054	0.0046	-0.0150	0.0011	-0.0135	0.0163	-0.0125	-0.0094	-1.3123	0.1798	-0.5882	0.1383	-0.1449	-0.0687	-1.7337	0.6837	-0.7529	0.3066	-0.2688	-0.2055	-3.0362	1.8284	-0.7647	0.3183	-0.2107	-0.1650
3044.3600	0.0075	-1.5734	0.0067	-1.5783	0.0053	0.0045	-0.0166	0.0046	-0.0180	0.0176	-0.0163	-0.0139	-1.1569	0.3279	-0.5705	0.1771	-0.1748	-0.1013	-1.8167	0.9672	-0.7757	0.3166	-0.3271	-0.2931	-3.9081	2.3403	-0.9354	0.4047	-0.2702	-0.2124
3044.3720	0.0073	-1.5733	0.0065	-1.5781	0.0051	0.0043	-0.0223	0.0109	-0.0239	0.0232	-0.0170	-0.0168	-1.4850	0.4236	-0.6630	0.2403	-0.2387	-0.0847	-1.9321	1.3984	-0.8082	0.3307	-0.3363	-0.3010	-5.0995	3.0293	-1.1711	0.5228	-0.3516	-0.2772
3044.3820	0.0070	-1.5732	0.0062	-1.5779	0.0050	0.0042	-0.0308	0.0121	-0.0310	0.0300	-0.0206	-0.0187	-1.6819	0.8424	-0.6581	0.2848	-0.3036	-0.1064	-2.0417	1.6727	-0.8391	0.3441	-0.3450	-0.3085	-6.2131	3.6774	-1.3882	0.6333	-0.4277	-0.3377
3044.3940	0.0065	-1.5731	0.0058	-1.5775	0.0047	0.0039	-0.0430	0.0140	-0.0398	0.0406	-0.0300	-0.0247	-1.9862	1.1565	-0.8284	0.3979	-0.3181	-0.2085	-2.1899	1.7536	-0.8815	0.3625	-0.3569	-0.3187	-7.6946	4.5396	-1.6760	0.7801	-0.5289	-0.4183
3044.4040	0.0061	-1.5729	0.0053	-1.5770	0.0044	0.0037	-0.0556	0.0170	-0.0497	0.0563	-0.0381	-0.0311	-2.3173	1.4447	-0.8771	0.4414	-0.3836	-0.2664	-2.3276	1.8282	-0.9213	0.3797	-0.3679	-0.3283	-9.0501	5.3269	-1.9392	0.9141	-0.6215	-0.4920
3044.4160	0.0053	-1.5727	0.0046	-1.5762	0.0038	0.0033	-0.0734	0.0230	-0.0649	0.0787	-0.0524	-0.0420	-2.6546	1.5556	-0.9385	0.4072	-0.4079	-0.3586	-2.5104	1.9260	-0.9751	0.4026	-0.3827	-0.3412	-10.8217	6.3471	-2.2844	1.0885	-0.7422	-0.5883
3044.4260	0.0044	-1.5724	0.0039	-1.5753	0.0033	0.0027	-0.0922	0.0295	-0.0804	0.0950	-0.0651	-0.0541	-2.6233	1.7155	-0.9341	0.4391	-0.4664	-0.3665	-2.6777	2.0151	-1.0246	0.4237	-0.3962	-0.3531	-12.4189	7.2663	-2.5930	1.2455	-0.8511	-0.6751
3044.4360	0.0034	-1.5721	0.0030	-1.5743	0.0025	0.0021	-0.1040	0.0323	-0.0916	0.1045	-0.0704	-0.0599	-0.3077	0.9544	-0.2191	0.2534	-0.3855	-0.2734	-0.8628	0.9593	-0.5776	0.2231	-0.2582	-0.2436	9.3783	-5.4004	1.8320	-0.9238	0.6394	0.5098
3044.4480	0.0024	-1.5718	0.0020	-1.5732	0.0018	0.0015	-0.0757	0.0237	-0.0741	0.0812	-0.0600	-0.0498	-1.4790	1.2790	-0.3156	0.3158	-0.3313	-0.2709	-0.8303	0.9471	-0.5578	0.2167	-0.2549	-0.2400	9.3783	-5.4054	1.8560	-0.9260	0.6398	0.5098
3044.4580	0.0016	-1.5715	0.0014	-1.5725	0.0012	0.0011	-0.0706	0.0223	-0.0603	0.0702	-0.0527	-0.0407	-0.7243	1.1141	-0.4870	0.2296	-0.2713	-0.3029	-0.8033	0.9370	-0.5419	0.2113	-0.2522	-0.2369	9.3783	-5.4085	1.8705	-0.9278	0.6401	0.5098
3044.4700	0.0009	-1.5713	0.0007	-1.5717	0.0007	0.0007	-0.0539	0.0182	-0.0459	0.0525	-0.0399	-0.0333	-0.2610	1.0355	-0.3429	0.2315	-0.2044	-0.2851	-0.7708	0.9249	-0.5228	0.2049	-0.2489	-0.2332	9.3783	-5.4127	1.8868	-0.9292	0.6404	0.5098
3044.4800	0.0004	-1.5711	0.0003	-1.5713	0.0003	0.0004	-0.0388	0.0140	-0.0335	0.0391	-0.0280	-0.0260	-0.1836	0.8541	-0.3452	0.2322	-0.2296	-0.2465	-0.7437	0.9149	-0.5073	0.1996	-0.2461	-0.2302	9.3783	-5.4151	1.8970	-0.9301	0.6405	0.5098
3044.4920	0.0001	-1.5710	0.0001	-1.5709	0.0001	0.0001	-0.0221	0.0079	-0.0170	0.0206	-0.0152	-0.0152	-0.2064	0.4587	-0.3769	0.2106	-0.2218	-0.2224	-0.7113	0.4123	-0.4896	0.1933	-0.2429	-0.2265	9.3783	-5.4233	1.9003	-0.9313	0.6408	0.5098
3044.5020	0.0000	-1.5710	-0.0000	-1.5709	-0.0000	0.0001	-0.0079	0.0010	-0.0048	0.0072	-0.0036	-0.0032	0.2277	0.3289	-0.1740	0.1586	-0.0788	-0.1408	0.0432	-0.2239	-0.1090	0.0523	-0.0480	-0.0347	9.3783	-5.4240	1.9042	-0.9316	0.6408	0.5098
3044.5140	0.0001	-1.5710	0.0001	-1.5708	0.0000	0.0001	0.0054	-0.0013	0.0054	-0.0035	0.0035	0.0019	-0.7715	0.3427	-0.4270	0.1251	-0.0940	-0.1304	0.0000	0.0021	0.0006	0.0001	-0.0000	0.0000	0.0000	0.0247	0.0063	0.0006	-0.0002	0.0000
3044.5240	0.0000	-1.5710	0.0001	-1.5708	0.0000	0.0001	-0.0031	0.0014	0.0035	-0.0002	0.0009	0.0005	0.1090	0.1866	-0.3419	0.0902	-0.0579	-0.1348	-0.0000	0.0011	0.0001	0.0000	-0.0000	0.0000	-0.0000	0.0136	0.0013	0.0003	-0.0001	0.0000
3044.5340	0.0001	-1.5710	0.0001	-1.5709	0.0000	0.0001	0.0017	-0.0004	0.0011	-0.0007	0.0006	0.0002	-0.5479	0.2568	-0.1728	0.1425	-0.0583	-0.1484	0.0000	0.0018	0.0004	0.0000	-0.0000	0.0000	0.0000	0.0212	0.0039	0.0005	-0.0001	0.0000
3044.5460	0.0001	-1.5710	0.0001	-1.5709	0.0000	0.0001	-0.0008	-0.0001	0.0003	-0.0002	0.0004	-0.0001	-0.3722	0.3363	-0.1858	0.1375	-0.0554	-0.1589	0.0000	0.0016	0.0004	0.0000	-0.0000	0.0000	0.0000	0.0197	0.0034	0.0005	-0.0001	0.0000
3044.5560	0.0000	-1.5710	0.0001	-1.5708	0.0000	0.0001	-0.0003	-0.0002	0.0001	-0.0002	0.0003	-0.0002	-0.5742	0.4482	-0.0834	0.1454	-0.0676	-0.1565	0.0000	0.0020	0.0006	0.0001	-0.0000	0.0000	0.0000	0.0238	0.0055	0.0007	-0.0002	0.0000
3044.5680	0.0001	-1.5710	0.0001	-1.5709	0.0000	0.0000	-0.0004	-0.0003	-0.0005	0.0001	0.0003	-0.0004	-0.6657	0.4619	-0.1226	0.1383	-0.0866	-0.1836	-0.0000	0.0020	0.0007	0.0001	-0.0000	0.0000	-0.0000	0.0243	0.0071	0.0008	-0.0002	0.0000
3044.5780	0.0001	-1.5710	0.0000	-1.5709	0.0000	0.0001	-0.0005	-0.0003	-0.0003	0.0001	0.0002	-0.0004	-0.6271	0.5691	-0.0954	0.1523	-0.0710	-0.1644	-0.0000	0.0024	0.0008	0.0001	-0.0000	0.0000	-0.0000	0.0284	0.0081	0.0009	-0.0002	0.0000
3044.5880	0.0000	-1.5711	0.0000	-1.5708	0.0000	0.0000	-0.0004	-0.0003	-0.0004	0.0001	0.0002	-0.0005	-0.8244	0.6544	-0.0891	0.1493	-0.0937	-0.2035	0.0000	0.0026	0.0010	0.0001	-0.0000	0.0000	0.0000	0.0314	0.0102	0.0011	-0.0003	0.0000
3044.5980	0.0000	-1.5710	0.0000	-1.5709	0.0000	0.0000	-0.0005	-0.0002	-0.0002	0.0003	0.0001	-0.0006	-0.8587	0.7878	-0.1260	0.1524	-0.0978	-0.2333	-0.0000	0.0025	0.0010	0.0001	-0.0000	0.0000	-0.0000	0.0298	0.0095	0.0009	-0.0002	0.0000
3044.6100	0.0000	-1.5710	0.0000	-1.5708	0.0000	0.0001	-0.0006	-0.0001	-0.0002	0.0003	-0.0001	-0.0006	-0.6504	0.7782	-0.1450	0.1893	-0.0708	-0.2008	-0.0000	0.0019	0.0007	0.0001	-0.0000	0.0000	-0.0000	0.0228	0.0065	0.0007	-0.0002	0.0000
3044.6200	0.0000	-1.5711	0.0001	-1.5709	0.0000	0.0001	-0.0004	0.0001	-0.0001	0.0005	-0.0001	-0.0006	-0.7843	0.8775	-0.1025	0.1917	-0.0893	-0.2239	0.0000	0.0022	0.0007	0.0001	-0.0000	0.0000	0.0000	0.0262	0.0069	0.0007	-0.0002	0.0000
3044.6300	-0.0000	-1.5710	0.0001	-1.5708	0.0000	0.0000	-0.0004	0.0005	-0.0000	0.0004	-0.0001	-0.0011	-0.8264	0.8039	-0.2158	0.1515	-0.0881	-0.1977	-0.0000	0.0025	0.0009	0.0001	-0.0000	0.0000	-0.0000	0.0296	0.0084	0.0008	-0.0002	0.0000
3044.6400	0.0000	-1.5710	0.0000	-1.5708	0.0000	0.0000	-0.0002	0.0005	-0.0000	0.0004	-0.0001	-0.0006	-0.7020	0.8627	-0.2699	0.1977	-0.0627	-0.2232	0.0000	0.0018	0.0005	0.0000	-0.0000	0.0000	0.0000	0.0215	0.0053	0.0005	-0.0001	0.0000
3044.6500	0.0000	-1.5710	0.0001	-1.5708	0.0000	0.0001	-0.0002	0.0005	-0.0000	0.0004	-0.0001	-0.0004	-0.8005	0.9124	-0.2509	0.1912	-0.1152	-0.2048	0.0000	0.0021	0.0007	0.0001	-0.0000	0.0000	0.0000	0.0256	0.0073	0.0006	-0.0002	0.0000
3044.6600	0.0000	-1.5710	0.0001	-1.5708	0.0000	0.0000	-0.0002	0.0006	-0.0000	0.0004	-0.0001	-0.0004	-0.6827	0.9304	-0.1744	0.2017	-0.1021	-0.1675	0.0000	0.0020	0.0005	0.0000	-0.0000	0.0000	0.0000	0.0236	0.0053	0.0005	-0.0001	0.0000
3044.6700	-0.0000	-1.5710	0.0001	-1.5708	-0.0000	0.0000	-0.0002	0.0007	-0.0000	0.0004	-0.0001	-0.0003	-0.9018	0.9440	-0.1946	0.1945	-0.1012	-0.1786	-0.0000	0.0016	0.0005	0.0000	-0.0000	0.0000	-0.0000	0.0191	0.0047	0.0004	-0.0001	0.0000
3044.6820	0.0000	-1.5710	0.0001	-1.5708	0.0000	0.0000	-0.0002	0.0006	-0.0000	0.0004	-0.0001	-0.0003	-0.8733	0.9206	-0.2696	0.2096	-0.1012	-0.2080	0.0000	0.0015	0.0005	0.0000	-0.0000	0.0000	0.0000	0.0182	0.0048	0.0005	-0.0001	0.0000
3044.6920	-0.0000	-1.5710	0.0000	-1.5708	-0.0000	0.0001	-0.0001	0.0007	-0.0000	0.0004	-0.0001	-0.0002	-0.8129	1.0110	-0.3040	0.2060	-0.1074	-0.1820	-0.0000	0.0014	0.0003	0.0000	-0.0000	0.0000	-0.0000	0.0166	0.0033	0.0004	-0.0001	0.0000
3044.7020	-0.0000	-1.5710	0.0001	-1.5708	0.0000	0.0000	-0.0001	0.0010	-0.0000	0.0004	-0.0001	-0.0002	-0.7766	0.9034	-0.2790	0.1869	-0.1034	-0.2238	0.0000	0.0015	0.0003	0.0000	-0.0000	0.0000	0.0000	0.0176	0.0033	0.0003	-0.0001	0.0000
3044.7120	-0.0000	-1.5709	0.0001	-1.5708	0.0000	-0.0000	-0.0001	0.0010	-0.0000	0.0003	-0.0001	-0.0002	-0.7414	0.8820	-0.3443	0.2066	-0.1089	-0.2065	-0.0000	0.0012	0.0003	0.0000	-0.0000	0.0000	-0.0000	0.0141	0.0027	0.0003	-0.0001	0.0000
3044.7220	0.0000	-1.5710	0.0001	-1.5708	-0.0000	0.0000	-0.0001	0.0009	-0.0000	0.0003	-0.0001	-0.0002	-0.7258	1.0155	-0.3398	0.2053	-0.0984	-0.2077	0.0000	0.0015	0.0004	0.0000	-0.0000	0.0000	0.0000	0.0185	0.0042	0.0004	-0.0001	0.0000
3044.7340	-0.0000	-1.5709	0.0001	-1.5708	0.0000	-0.0000	-0.0001	0.0008	-0.0000	0.0002	-0.0001	-0.0001	-0.7445	1.0418	-0.3417	0.2003	-0.1113	-0.2025	0.0000	0.0013	0.0004	0.0000	-0.0000	0.0000	0.0000	0.0162	0.0038	0.0004	-0.0001	0.0000
3044.7440	0.0000	-1.5709	0.0001	-1.5708	0.0000	0.0000	-0.0000	0.0007	-0.0001	0.0002	-0.0001	-0.0001	-0.7017	1.0690	-0.3933	0.2045	-0.1303	-0.1863	-0.0000	0.0012	0.0003	0.0000	-0.0000	0.0000	-0.0000	0.0141	0.0027	0.0003	-0.0001	0.0000
3044.7560	-0.0000	-1.5709	0.0001	-1.5708	0.0000	0.0000	-0.0000	0.0006	-0.0002	0.0002	-0.0001	-0.0001	-0.7804	1.0616	-0.3876	0.2003	-0.1158	-0.1928	0.0000	0.0011	0.0003	0.0000	-0.0000	0.0000	0.0000	0.0130	0.0026	0.0002	-0.0000	0.0000
3044.7660	-0.0000	-1.5709	0.0000	-1.5708	0.0000	-0.0000	-0.0000	0.0005	-0.0005	0.0001	-0.0001	-0.0001	-0.6651	1.1355	-0.3957	0.2068	-0.1197	-0.1969	0.0000	0.0011	0.0003	0.0000	-0.0000	0.0000	0.0000	0.0127	0.0033	0.0004	-0.0001	0.0000
3044.7760	0.0000	-1.5709	0.0000	-1.5708	0.0000	-0.0000	-0.0000	0.0005	-0.0004	0.0001	-0.0000	-0.0001	-0.6884	1.1700	-0.3452	0.2146	-0.1291	-0.2026	-0.0000	0.0013	0.0004	0.0000	-0.0000	0.0000	-0.0000	0.0152	0.0038	0.0004	-0.0001	0.0000
3044.7880	0.0000	-1.5709	0.0000	-1.5708	-0.0000	0.0000	-0.0000	0.0004	-0.0005	0.0001	-0.0000	-0.0001	-0.7595	1.0591	-0.3500	0.2036	-0.1041	-0.1957	0.0000	0.0014	0.0006	0.0000	-0.0000	0.0000	0.0000	0.0171	0.0057	0.0004	-0.0001	0.0000
3044.7980	0.0000	-1.5709	-0.0000	-1.5708	0.0000	0.0000	-0.0000	0.0005	-0.0007	0.0001	-0.0001	-0.0001	-0.7637	1.2377	-0.3833	0.2093	-0.1131	-0.1741	0.0000	0.0009	0.0003	0.0000	-0.0000	0.0000	0.0000	0.0107	0.0033	0.0003	-0.0001	0.0000
3044.8100	-0.0000	-1.5709	-0.0000	-1.5708	0.0000	0.0000	-0.0000	0.0007	-0.0006	0.0001	-0.0000	-0.0001	-0.7131	1.1707	-0.3602	0.1769	-0.1172	-0.1891	-0.0000	0.0012	0.0004	0.0000	-0.0000	0.0000	-0.0000	0.0146	0.0043	0.0004	-0.0001	0.0000
3044.8200	0.0000	-1.5709	0.0000	-1.5708	0.0000	0.0000	-0.0000	0.0008	-0.0006	0.0001	-0.0000	-0.0001	-0.6360	1.1855	-0.3145	0.2010	-0.1135	-0.2176	0.0000	0.0010	0.0004	0.0000	-0.0000	0.0000	0.0000	0.0116	0.0042	0.0003	-0.0001	0.0000
3044.8300	-0.0000	-1.5709	0.0000	-1.5708	-0.0000	-0.0000	-0.0000	0.0010	-0.0002	0.0001	-0.0001	-0.0001	-0.7821	1.2200	-0.2796	0.1906	-0.1176	-0.2035	-0.0000	0.0012	0.0005	0.0000	-0.0000	0.0000	-0.0000	0.0140	0.0046	0.0003	-0.0001	0.0000
3044.8420	0.0000	-1.5709	0.0000	-1.5708	0.0000	-0.0000	-0.0000	0.0015	-0.0001	0.0001	-0.0001	-0.0001	-0.6988	1.1576	-0.2794	0.2256	-0.1090	-0.2041	-0.0000	0.0008	0.0003	0.0000	-0.0000	0.0000	-0.0000	0.0101	0.0027	0.0003	-0.0001	0.0000
3044.8520	-0.0000	-1.5709	0.0000	-1.5708	-0.0000	0.0000	-0.0000	0.0017	-0.0001	0.0001	-0.0001	-0.0001	-0.7535	1.0769	-0.3308	0.2337	-0.1449	-0.2013	-0.0000	0.0007	0.0003	0.0000	-0.0000	0.0000	-0.0000	0.0089	0.0025	0.0001	-0.0000	0.0000
3044.8620	0.0000	-1.5708	0.0001	-1.5708	0.0000	0.0000	-0.0000	0.0020	-0.0001	0.0001	-0.0001	-0.0001	-0.6576	0.9555	-0.2959	0.2056	-0.1262	-0.1882	0.0000	0.0004	0.0001	0.0000	-0.0000	0.0000	0.0000	0.0046	0.0011	0.0001	-0.0000	0.0000
3044.8720	0.0000	-1.5708	0.0000	-1.5708	0.0000	0.0000	0.0000	0.0018	-0.0000	0.0001	-0.0001	-0.0000	-0.6401	1.0025	-0.3910	0.1665	-0.1433	-0.1877	0.0000	0.0002	-0.0000	-0.0000	0.0000	0.0000	0.0000	0.0020	-0.0004	-0.0000	0.0000	0.0000
3044.8820	0.0000	-1.5708	0.0000	-1.5708	0.0000	0.0000	0.0000	0.0014	-0.0000	0.0001	-0.0001	-0.0000	-0.6587	0.9721	-0.3604	0.1803	-0.1342	-0.1805	0.0000	-0.0000	-0.0001	-0.0000	0.0000	0.0000	0.0000	-0.0004	-0.0009	-0.0000	0.0000	0.0000
3044.8940	0.0000	-1.5708	0.0000	-1.5707	0.0000	-0.0000	0.0000	0.0009	-0.0000	0.0001	-0.0001	-0.0000	-0.5806	0.8917	-0.3129	0.1740	-0.1114	-0.1749	0.0000	-0.0000	-0.0001	-0.0000	0.0000	0.0000	0.0000	-0.0004	-0.0009	-0.0001	0.0000	0.0000
3044.9040	0.0000	-1.5708	0.0000	-1.5708	-0.0000	-0.0000	0.0000	0.0008	-0.0000	0.0001	-0.0000	-0.0000	-0.6235	0.8479	-0.3594	0.1891	-0.0905	-0.1958	-0.0000	-0.0007	-0.0005	-0.0000	0.0000	0.0000	-0.0000	-0.0088	-0.0045	-0.0004	0.0001	0.0000
3044.9140	-0.0000	-1.5708	0.0000	-1.5708	0.0000	-0.0000	0.0000	0.0004	0.0000	0.0001	-0.0000	0.0000	-0.7147	0.8532	-0.3835	0.1740	-0.1223	-0.1792	-0.0000	-0.0002	-0.0002	-0.0000	0.0000	0.0000	-0.0000	-0.0019	-0.0015	-0.0002	0.0001	0.0000
3044.9240	-0.0000	-1.5708	0.0000	-1.5708	0.0000	0.0000	0.0000	0.0003	0.0000	0.0001	-0.0000	0.0000	-0.6218	0.8486	-0.3592	0.2117	-0.1565	-0.1719	-0.0000	-0.0004	-0.0002	-0.0000	0.0000	0.0000	-0.0000	-0.0046	-0.0023	-0.0001	0.0000	0.0000
3044.9340	-0.0000	-1.5708	-0.0000	-1.5708	0.0000	0.0000	0.0000	0.0002	0.0000	0.0001	-0.0000	0.0000	-0.7293	0.8897	-0.3860	0.1908	-0.1323	-0.1981	0.0000	-0.0002	-0.0002	-0.0000	0.0000	0.0000	0.0000	-0.0023	-0.0019	-0.0001	0.0000	0.0000
3044.9460	0.0000	-1.5708	-0.0000	-1.5708	0.0000	0.0000	0.0001	0.0001	-0.0000	0.0000	0.0000	0.0000	-0.7557	0.9041	-0.3649	0.2093	-0.1487	-0.1982	-0.0000	-0.0002	-0.0003	-0.0000	0.0000	0.0000	-0.0000	-0.0028	-0.0025	-0.0003	0.0001	0.0000
3044.9560	0.0000	-1.5708	-0.0000	-1.5708	0.0000	-0.0000	0.0000	0.0001	-0.0002	0.0000	0.0000	0.0000	-0.7061	0.8383	-0.3258	0.2053	-0.1271	-0.1681	0.0000	0.0003	0.0002	0.0000	-0.0000	0.0000	0.0000	0.0038	0.0022	0.0002	-0.0000	0.0000
3044.9680	0.0000	-1.5708	0.0000	-1.5708	0.0000	-0.0000	0.0000	0.0001	-0.0002	0.0000	0.0000	0.0000	-0.6604	0.9135	-0.3315	0.1966	-0.1041	-0.1759	-0.0000	0.0000	-0.0000	-0.0000	0.0000	0.0000	-0.0000	0.0002	-0.0004	-0.0001	0.0000	0.0000
3044.9780	-0.0000	-1.5708	0.0000	-1.5708	0.0000	0.0000	0.0000	0.0001	-0.0001	0.0000	0.0000	0.0000	-0.5991	0.8429	-0.3370	0.1704	-0.1483	-0.1986	0.0000	-0.0001	-0.0000	0.0000	-0.0000	0.0000	0.0000	-0.0016	-0.0003	0.0001	-0.0000	0.0000
3044.9900	-0.0000	-1.5708	0.0000	-1.5708	-0.0000	-0.0000	0.0000	0.0001	-0.0001	0.0000	0.0000	0.0000	-0.6550	0.8543	-0.3628	0.2017	-0.1130	-0.1874	0.0000	0.0003	0.0002	-0.0000	0.0000	0.0000	0.0000	0.0031	0.0015	-0.0000	0.0000	0.0000
3045.0000	0.0000	-1.5708	-0.0000	-1.5708	-0.0000	-0.0000	0.0000	0.0001	-0.0001	0.0000	0.0000	0.0000	-0.6460	0.9329	-0.3008	0.2091	-0.1275	-0.1670	-0.0000	-0.0001	-0.0000	-0.0000	-0.0000	0.0000	-0.0000	-0.0017	-0.0004	-0.0000	-0.0000	0.0000
3045.0120	-0.0000	-1.5708	0.0000	-1.5708	-0.0000	-0.0000	0.0000	0.0000	-0.0001	0.0000	0.0000	0.0000	-0.5429	0.8066	-0.3442	0.1813	-0.1314	-0.1625	-0.0000	-0.0006	-0.0004	-0.0000	0.0000	0.0000	-0.0000	-0.0068	-0.0035	-0.0003	0.0001	0.0000
3045.0220	-0.0000	-1.5707	0.0000	-1.5708	-0.0000	-0.0000	0.0001	0.0000	-0.0001	0.0000	0.0000	0.0000	-0.5339	0.8350	-0.3784	0.2014	-0.1581	-0.1728	-0.0000	-0.0006	-0.0003	-0.0000	0.0000	0.0000	-0.0000	-0.0073	-0.0030	-0.0003	0.0001	0.0000
3045.0320	-0.0000	-1.5708	0.0000	-1.5708	-0.0000	0.0000	0.0000	0.0001	-0.0001	0.0000	0.0000	0.0000	-0.5690	0.8685	-0.3775	0.1760	-0.1349	-0.1901	-0.0000	-0.0006	-0.0003	-0.0000	0.0000	0.0000	-0.0000	-0.0068	-0.0025	-0.0003	0.0001	0.0000
3045.0420	0.0000	-1.5708	0.0000	-1.5708	0.0000	0.0000	0.0000	0.0001	-0.0001	0.0000	0.0000	0.0000	-0.5483	0.8565	-0.4058	0.1842	-0.0973	-0.1679	0.0000	-0.0001	-0.0001	-0.0000	0.0000	0.0000	0.0000	-0.0012	-0.0008	-0.0000	0.0000	0.0000
3045.0520	-0.0000	-1.5708	0.0000	-1.5708	0.0000	0.0000	0.0000	0.0000	-0.0000	0.0000	0.0000	0.0000	-0.5703	0.8433	-0.4259	0.1962	-0.1138	-0.1707	-0.0000	-0.0003	-0.0003	-0.0000	0.0000	0.0000	-0.0000	-0.0039	-0.0026	-0.0003	0.0001	0.0000
3045.0640	0.0000	-1.5708	0.0000	-1.5708	-0.0000	-0.0000	0.0000	0.0000	-0.0000	0.0000	0.0000	0.0000	-0.5528	0.7816	-0.4239	0.1838	-0.1247	-0.1316	0.0000	-0.0002	-0.0002	-0.0000	0.0000	0.0000	0.0000	-0.0023	-0.0019	-0.0002	0.0000	0.0000
3045.0740	0.0000	-1.5708	-0.0000	-1.5708	-0.0000	-0.0000	0.0000	0.0000	-0.0000	0.0000	0.0000	0.0000	-0.4959	0.8156	-0.3623	0.1854	-0.1234	-0.1608	0.0000	-0.0002	-0.0001	-0.0000	0.0000	0.0000	0.0000	-0.0027	-0.0014	-0.0001	0.0000	0.0000
3045.0840	0.0000	-1.5708	-0.0000	-1.5708	-0.0000	-0.0000	0.0000	0.0000	-0.0000	0.0000	0.0000	0.0000	-0.5377	0.7776	-0.4094	0.1634	-0.1089	-0.1864	-0.0000	-0.0004	-0.0003	-0.0000	0.0000	0.0000	-0.0000	-0.0053	-0.0029	-0.0002	0.0001	0.0000
3045.0940	-0.0000	-1.5708	-0.0000	-1.5708	-0.0000	-0.0000	0.0000	0.0000	-0.0000	0.0000	0.0000	0.0000	-0.5351	0.8519	-0.3823	0.1552	-0.1129	-0.1630	-0.0000	-0.0004	-0.0002	-0.0000	0.0000	0.0000	-0.0000	-0.0042	-0.0019	-0.0002	0.0000	0.0000
3045.1040	0.0000	-1.5708	-0.0000	-1.5708	0.0000	-0.0000	0.0000	0.0000	-0.0000	0.0000	0.0000	0.0000	-0.5881	0.7724	-0.2971	0.1670	-0.1285	-0.1780	-0.0000	-0.0004	-0.0002	-0.0000	0.0000	0.0000	-0.0000	-0.0051	-0.0019	-0.0001	0.0000	0.0000
3045.1140	-0.0000	-1.5708	0.0000	-1.5708	0.0000	0.0000	0.0000	0.0000	-0.0000	0.0000	0.0000	0.0000	-0.6690	0.8281	-0.3580	0.2002	-0.1086	-0.1467	-0.0000	0.0001	0.0000	0.0000	-0.0000	0.0000	-0.0000	0.0008	0.0002	0.0001	-0.0000	0.0000
3045.1260	-0.0000	-1.5708	-0.0000	-1.5708	0.0000	0.0000	0.0000	0.0000	-0.0000	0.0000	0.0000	0.0000	-0.6523	0.8103	-0.3696	0.1848	-0.1092	-0.1627	-0.0000	-0.0004	-0.0002	-0.0000	0.0000	0.0000	-0.0000	-0.0052	-0.0019	-0.0001	0.0000	0.0000
3045.1360	-0.0000	-1.5708	-0.0000	-1.5708	-0.0000	0.0000	0.0000	0.0000	-0.0000	0.0000	0.0000	0.0000	-0.5603	0.7388	-0.3708	0.1719	-0.1319	-0.1353	0.0000	-0.0002	-0.0001	-0.0000	0.0000	0.0000	0.0000	-0.0028	-0.0015	-0.0002	0.0001	0.0000
3045.1480	0.0000	-1.5708	0.0000	-1.5708	-0.0000	-0.0000	0.0000	0.0000	-0.0000	0.0000	0.0000	0.0000	-0.6027	0.7853	-0.3115	0.1569	-0.1241	-0.1685	-0.0000	-0.0000	-0.0001	-0.0000	0.0000	0.0000	-0.0000	-0.0003	-0.0009	-0.0001	0.0000	0.0000
3045.1580	-0.0000	-1.5708	0.0000	-1.5708	-0.0000	-0.0000	0.0000	0.0000	-0.0000	0.0000	0.0000	0.0000	-0.4604	0.8033	-0.3415	0.1783	-0.1405	-0.1604	-0.0000	-0.0004	-0.0002	-0.0000	0.0000	0.0000	-0.0000	-0.0042	-0.0019	-0.0002	0.0000	0.0000
3045.1700	0.0000	-1.5708	0.0000	-1.5708	-0.0000	-0.0000	0.0000	0.0000	-0.0000	0.0000	0.0000	0.0000	-0.5087	0.7711	-0.3828	0.1789	-0.1157	-0.1346	-0.0000	-0.0001	-0.0001	-0.0000	0.0000	0.0000	-0.0000	-0.0012	-0.0008	-0.0000	0.0000	0.0000
3045.1800	-0.0000	-1.5708	0.0000	-1.5708	0.0000	0.0000	0.0000	0.0000	-0.0000	0.0000	0.0000	-0.0000	-0.4108	0.7378	-0.4133	0.1358	-0.1260	-0.1605	-0.0000	-0.0001	-0.0001	-0.0000	0.0000	0.0000	-0.0000	-0.0008	-0.0014	-0.0001	0.0000	0.0000
3045.1900	0.0000	-1.5707	-0.0000	-1.5708	0.0000	0.0000	0.0000	0.0000	-0.0000	0.0000	0.0000	-0.0000	-0.5413	0.7518	-0.4156	0.1823	-0.0957	-0.1511	-0.0000	-0.0004	-0.0003	-0.0000	0.0000	0.0000	-0.0000	-0.0053	-0.0030	-0.0003	0.0001	0.0000
3045.2020	-0.0000	-1.5708	0.0000	-1.5708	-0.0000	0.0000	0.0000	0.0000	-0.0000	0.0000	0.0000	-0.0000	-0.4068	0.7631	-0.3137	0.1670	-0.1303	-0.1451	-0.0000	-0.0006	-0.0003	-0.0000	0.0000	0.0000	-0.0000	-0.0067	-0.0034	-0.0003	0.0001	0.0000
3045.2120	-0.0000	-1.5708	-0.0000	-1.5708	-0.0000	-0.0000	0.0000	0.0000	-0.0000	0.0000	0.0000	-0.0000	-0.5371	0.7541	-0.4084	0.1432	-0.1184	-0.1437	-0.0000	0.0001	0.0000	0.0000	-0.0000	0.0000	-0.0000	0.0007	0.0001	0.0000	-0.0000	0.0000
3045.2220	0.0000	-1.5707	0.0000	-1.5708	-0.0000	-0.0000	0.0000	0.0000	-0.0000	0.0000	0.0000	0.0000	-0.5111	0.8174	-0.3751	0.1720	-0.1061	-0.1373	0.0000	-0.0002	-0.0002	-0.0000	0.0000	0.0000	0.0000	-0.0022	-0.0018	-0.0001	0.0000	0.0000
3045.2320	0.0000	-1.5708	0.0000	-1.5708	-0.0000	-0.0000	0.0000	0.0000	-0.0000	0.0000	0.0000	0.0000	-0.5901	0.7593	-0.3644	0.1722	-0.1154	-0.1475	0.0000	-0.0001	-0.0001	-0.0000	0.0000	0.0000	0.0000	-0.0012	-0.0008	-0.0000	0.0000	0.0000
3045.2420	0.0000	-1.5708	0.0000	-1.5708	0.0000	0.0000	0.0000	0.0000	-0.0000	0.0000	0.0000	0.0000	-0.4281	0.8211	-0.3254	0.1719	-0.0901	-0.1460	-0.0000	0.0001	0.0001	0.0000	-0.0000	0.0000	-0.0000	0.0013	0.0006	0.0001	-0.0000	0.0000
3045.2540	0.0000	-1.5708	-0.0000	-1.5708	-0.0000	-0.0000	0.0000	0.0000	-0.0000	0.0000	0.0000	0.0000	-0.6798	0.6580	-0.4005	0.1650	-0.0741	-0.1459	-0.0000	-0.0003	-0.0000	0.0000	-0.0000	0.0000	-0.0000	-0.0036	-0.0003	0.0000	-0.0000	0.0000
3045.2640	0.0000	-1.5708	0.0000	-1.5708	0.0000	-0.0000	0.0000	-0.0000	-0.0000	0.0000	0.0000	0.0000	-0.4724	0.7109	-0.4045	0.1522	-0.0959	-0.1450	0.0000	0.0002	0.0001	-0.0000	0.0000	0.0000	0.0000	0.0021	0.0006	-0.0000	0.0000	0.0000
3045.2740	-0.0000	-1.5708	0.0000	-1.5708	0.0000	0.0000	0.0000	-0.0000	-0.0000	0.0000	0.0000	0.0000	-0.5083	0.6904	-0.3274	0.1657	-0.0935	-0.1175	-0.0000	0.0001	0.0001	-0.0000	0.0000	0.0000	-0.0000	0.0007	0.0010	-0.0001	0.0000	0.0000
3045.2840	0.0000	-1.5708	0.0000	-1.5708	-0.0000	-0.0000	0.0000	-0.0000	-0.0000	0.0000	0.0000	0.0000	-0.5639	0.7971	-0.3657	0.1538	-0.1154	-0.0899	-0.0000	0.0001	-0.0000	-0.0000	0.0000	0.0000	-0.0000	0.0006	-0.0000	-0.0001	0.0000	0.0000
3045.2960	-0.0000	-1.5708	-0.0000	-1.5708	-0.0000	0.0000	0.0000	-0.0000	-0.0000	0.0000	0.0000	0.0000	-0.4202	0.6453	-0.3843	0.1460	-0.1177	-0.1034	0.0000	0.0001	0.0000	-0.0000	0.0000	0.0000	0.0000	0.0006	0.0000	-0.0001	0.0000	0.0000
3045.3060	-0.0000	-1.5708	0.0000	-1.5708	-0.0000	-0.0000	0.0000	-0.0000	-0.0000	0.0000	0.0000	0.0000	-0.4942	0.6360	-0.3885	0.1657	-0.1228	-0.1200	0.0000	0.0004	0.0002	0.0000	-0.0000	0.0000	0.0000	0.0042	0.0016	0.0001	-0.0000	0.0000
3045.3160	-0.0000	-1.5708	0.0000	-1.5708	-0.0000	0.0000	0.0000	-0.0000	-0.0000	0.0000	0.0000	0.0000	-0.5032	0.7372	-0.4005	0.1807	-0.0873	-0.1368	-0.0000	-0.0002	-0.0001	-0.0000	0.0000	0.0000	-0.0000	-0.0022	-0.0009	-0.0001	0.0000	0.0000
3045.3280	-0.0000	-1.5708	-0.0000	-1.5708	-0.0000	0.0000	0.0000	-0.0000	-0.0000	0.0000	0.0000	0.0000	-0.5101	0.7166	-0.3837	0.1638	-0.1101	-0.1456	-0.0000	-0.0003	-0.0002	-0.0000	0.0000	0.0000	-0.0000	-0.0038	-0.0024	-0.0002	0.0001	0.0000
3045.3380	-0.0000	-1.5708	0.0000	-1.5708	-0.0000	0.0000	0.0000	-0.0000	-0.0000	0.0000	0.0000	0.0000	-0.5678	0.7642	-0.3967	0.1704	-0.1120	-0.1160	-0.0000	-0.0002	-0.0001	-0.0000	0.0000	0.0000	-0.0000	-0.0022	-0.0009	-0.0001	0.0000	0.0000
3045.3500	0.0000	-1.5708	0.0000	-1.5708	0.0000	0.0000	0.0000	-0.0000	-0.0000	0.0000	0.0000	0.0000	-0.5465	0.7416	-0.3626	0.1629	-0.0930	-0.1107	0.0000	-0.0003	-0.0001	-0.0000	0.0000	0.0000	0.0000	-0.0037	-0.0014	-0.0001	0.0000	0.0000
3045.3600	-0.0000	-1.5708	0.0000	-1.5708	-0.0000	0.0000	0.0000	-0.0000	-0.0000	0.0000	0.0000	0.0000	-0.5179	0.7137	-0.3263	0.1313	-0.1207	-0.1319	-0.0000	-0.0001	-0.0000	-0.0000	0.0000	0.0000	-0.0000	-0.0008	-0.0004	-0.0001	0.0000	0.0000
3045.3720	-0.0000	-1.5708	0.0001	-1.5708	-0.0000	0.0000	0.0000	-0.0000	-0.0000	0.0000	-0.0000	0.0000	-0.4566	0.7429	-0.3988	0.1282	-0.0880	-0.1305	0.0000	-0.0003	-0.0001	-0.0000	0.0000	0.0000	0.0000	-0.0037	-0.0014	-0.0001	0.0000	0.0000
3045.3820	-0.0000	-1.5708	0.0000	-1.5708	0.0000	0.0000	0.0000	-0.0000	-0.0000	0.0000	-0.0000	0.0000	-0.5383	0.6819	-0.3835	0.1428	-0.1011	-0.1144	-0.0000	0.0001	0.0000	-0.0000	0.0000	0.0000	-0.0000	0.0006	0.0000	-0.0001	0.0000	0.0000
3045.3920	0.0000	-1.5708	0.0000	-1.5708	0.0000	0.0000	0.0000	-0.0000	-0.0000	0.0000	0.0000	0.0000	-0.6223	0.6668	-0.3413	0.1476	-0.1039	-0.1300	-0.0000	-0.0004	-0.0002	-0.0000	0.0000	0.0000	-0.0000	-0.0042	-0.0019	-0.0002	0.0000	0.0000
3045.4040	-0.0000	-1.5708	0.0001	-1.5708	-0.0000	-0.0000	0.0000	-0.0000	-0.0000	0.0000	0.0000	0.0000	-0.4817	0.6935	-0.3583	0.1461	-0.1430	-0.1099	-0.0000	0.0000	-0.0000	-0.0000	0.0000	0.0000	-0.0000	0.0002	-0.0004	-0.0001	0.0000	0.0000
3045.4140	-0.0000	-1.5708	-0.0000	-1.5708	-0.0000	0.0000	0.0000	-0.0000	-0.0000	0.0000	0.0000	0.0000	-0.4376	0.7090	-0.3658	0.1406	-0.1140	-0.1314	0.0000	-0.0002	-0.0001	-0.0000	0.0000	0.0000	0.0000	-0.0028	-0.0015	-0.0002	0.0000	0.0000
3045.4240	-0.0000	-1.5708	-0.0000	-1.5708	-0.0000	-0.0000	0.0000	-0.0000	-0.0000	0.0000	0.0000	0.0000	-0.5195	0.6540	-0.3908	0.1686	-0.0974	-0.1213	0.0000	-0.0001	-0.0001	-0.0000	0.0000	0.0000	0.0000	-0.0012	-0.0008	-0.0000	0.0000	0.0000
3045.4340	-0.0000	-1.5708	0.0000	-1.5708	0.0000	-0.0000	0.0000	-0.0000	-0.0000	0.0000	0.0000	0.0000	-0.5468	0.6864	-0.3609	0.1366	-0.0964	-0.0918	-0.0000	0.0002	0.0001	-0.0000	-0.0000	0.0000	-0.0000	0.0026	0.0010	-0.0000	-0.0000	0.0000
3045.4440	0.0000	-1.5708	0.0000	-1.5708	-0.0000	0.0000	0.0000	-0.0000	-0.0000	0.0000	0.0000	0.0000	-0.5389	0.6483	-0.3659	0.1594	-0.0790	-0.1071	-0.0000	-0.0001	-0.0000	-0.0000	0.0000	0.0000	-0.0000	-0.0008	-0.0004	-0.0001	0.0000	0.0000
3045.4540	-0.0000	-1.5708	-0.0000	-1.5708	0.0000	-0.0000	0.0000	-0.0000	-0.0000	0.0000	0.0000	0.0000	-0.5645	0.6740	-0.3518	0.1438	-0.0929	-0.0903	0.0000	-0.0002	-0.0001	0.0000	-0.0000	0.0000	0.0000	-0.0021	-0.0008	0.0001	-0.0000	0.0000
3045.4660	-0.0000	-1.5708	-0.0000	-1.5708	0.0000	0.0000	0.0000	-0.0000	-0.0000	0.0000	0.0002	0.0000	-0.5671	0.5893	-0.3485	0.1571	-0.0925	-0.1142	0.0000	0.0001	-0.0001	-0.0000	0.0000	0.0000	0.0000	0.0007	-0.0009	-0.0001	0.0000	0.0000
3045.4760	-0.0000	-1.5708	-0.0000	-1.5708	-0.0000	0.0000	0.0000	-0.0000	-0.0000	0.0000	0.0001	0.0000	-0.5081	0.6852	-0.3909	0.1337	-0.1188	-0.1065	-0.0000	-0.0004	-0.0002	-0.0000	0.0000	0.0000	-0.0000	-0.0042	-0.0019	-0.0002	0.0000	0.0000
3045.4860	0.0000	-1.5708	-0.0000	-1.5708	-0.0000	-0.0000	0.0000	-0.0000	-0.0000	0.0000	0.0000	0.0000	-0.5243	0.6967	-0.3851	0.1234	-0.0904	-0.1322	-0.0000	0.0001	0.0000	0.0000	-0.0000	0.0000	-0.0000	0.0008	0.0002	0.0001	-0.0000	0.0000
3045.4980	0.0000	-1.5707	0.0000	-1.5708	0.0000	-0.0000	0.0000	-0.0000	-0.0000	0.0000	0.0000	0.0000	-0.5874	0.6642	-0.3565	0.1562	-0.1204	-0.1148	0.0000	-0.0003	-0.0001	-0.0000	-0.0000	0.0000	0.0000	-0.0032	-0.0008	-0.0000	-0.0000	0.0000
3045.5080	0.0000	-1.5708	0.0000	-1.5708	0.0000	-0.0000	0.0000	-0.0000	-0.0000	0.0000	0.0000	0.0000	-0.6169	0.5600	-0.3419	0.1330	-0.0824	-0.1099	-0.0000	-0.0001	-0.0000	-0.0000	0.0000	0.0000	-0.0001	-0.0016	-0.0004	-0.0000	0.0001	0.0000
3045.5180	0.0000	-1.5708	-0.0000	-1.5708	-0.0000	0.0000	0.0000	-0.0000	-0.0000	0.0000	0.0002	0.0000	-0.6351	0.6447	-0.3905	0.1358	-0.0977	-0.0997	-0.0000	-0.0002	-0.0001	0.0000	0.0000	0.0000	-0.0001	-0.0025	-0.0012	-0.0000	0.0000	0.0000
3045.5300	0.0000	-1.5708	0.0000	-1.5708	-0.0000	-0.0000	0.0000	-0.0000	-0.0000	0.0000	0.0000	0.0000	-0.5307	0.6427	-0.3564	0.1424	-0.0911	-0.1160	-0.0000	-0.0002	-0.0002	0.0000	0.0001	0.0000	-0.0001	-0.0021	-0.0018	-0.0000	0.0001	0.0000
3045.5400	-0.0000	-1.5708	0.0000	-1.5708	-0.0000	0.0000	0.0000	-0.0000	-0.0000	0.0000	0.0001	0.0000	-0.5888	0.6275	-0.3780	0.1292	-0.0870	-0.1205	-0.0000	-0.0005	-0.0003	-0.0000	0.0001	0.0000	-0.0001	-0.0061	-0.0029	-0.0002	0.0001	0.0000
3045.5520	0.0000	-1.5708	0.0000	-1.5708	0.0000	0.0000	0.0000	-0.0000	-0.0000	0.0000	0.0001	0.0000	-0.6760	0.7100	-0.3589	0.1491	-0.0794	-0.0950	-0.0001	-0.0002	-0.0001	0.0000	0.0001	0.0000	-0.0001	-0.0031	-0.0008	-0.0000	0.0000	0.0000
3045.5620	-0.0000	-1.5708	0.0000	-1.5708	-0.0000	-0.0000	0.0000	-0.0000	-0.0000	0.0000	0.0000	0.0000	-0.7243	0.6239	-0.4099	0.1443	-0.1029	-0.0868	-0.0001	0.0000	0.0000	0.0000	0.0001	0.0000	-0.0001	-0.0001	0.0002	0.0000	0.0000	0.0000
3045.5740	-0.0000	-1.5708	0.0000	-1.5708	-0.0000	-0.0000	0.0000	-0.0000	-0.0000	0.0000	0.0000	0.0000	-0.6318	0.6653	-0.4011	0.1365	-0.1041	-0.1170	-0.0001	-0.0002	-0.0001	0.0000	0.0001	0.0000	-0.0001	-0.0031	-0.0009	-0.0001	0.0001	0.0000
3045.5840	-0.0000	-1.5708	0.0000	-1.5708	0.0000	-0.0000	0.0000	-0.0000	-0.0000	0.0000	0.0000	0.0000	-0.6688	0.6083	-0.3768	0.1136	-0.0838	-0.0950	-0.0001	0.0004	0.0001	0.0000	0.0002	0.0000	-0.0001	0.0038	0.0012	0.0001	0.0000	0.0000
3045.5960	-0.0000	-1.5708	0.0000	-1.5708	0.0000	0.0000	0.0000	-0.0000	-0.0000	0.0000	0.0000	0.0000	-0.4909	0.6771	-0.4123	0.1744	-0.1070	-0.1141	-0.0001	-0.0000	0.0000	0.0000	0.0002	0.0000	-0.0001	-0.0010	0.0002	0.0001	0.0000	0.0000
3045.6060	-0.0000	-1.5708	0.0000	-1.5708	0.0000	0.0000	0.0000	-0.0000	-0.0000	0.0000	0.0000	0.0000	-0.6357	0.5610	-0.3798	0.1372	-0.1169	-0.0946	0.0493	-0.0042	-0.0860	-0.0094	-0.0168	-0.0053	0.4037	-0.2013	-0.6125	-0.0638	-0.0857	-0.0292
3045.6180	0.0000	-1.5708	-0.0001	-1.5708	-0.0001	0.0000	0.0015	-0.0000	-0.0155	-0.0045	-0.0135	-0.0020	0.2070	1.1459	-0.9043	0.0532	-0.2871	-0.2506	0.6550	0.3057	-0.9864	-0.1372	-0.3210	-0.0944	2.0218	-0.9851	-3.0561	-0.3188	-0.4296	-0.1463
3045.6280	0.0000	-1.5707	-0.0003	-1.5709	-0.0003	-0.0001	0.0044	0.0055	-0.0247	-0.0092	-0.0217	-0.0058	0.8594	1.0911	-0.8348	-0.0124	-0.2333	-0.2563	1.0471	0.6186	-0.9962	-0.2239	-0.3433	-0.1596	2.0218	-0.9851	-3.0510	-0.3185	-0.4298	-0.1463
3045.6400	0.0001	-1.5706	-0.0006	-1.5710	-0.0005	-0.0001	0.0111	0.0115	-0.0330	-0.0140	-0.0258	-0.0119	1.2406	1.0986	-0.9334	-0.0807	-0.2826	-0.2645	1.5177	0.9940	-1.0075	-0.3068	-0.3458	-0.2378	2.0218	-0.9856	-3.0415	-0.3176	-0.4301	-0.1463
3045.6500	0.0003	-1.5705	-0.0010	-1.5711	-0.0008	-0.0003	0.0142	0.0154	-0.0413	-0.0136	-0.0311	-0.0151	0.9191	1.1098	-0.8875	-0.1383	-0.3015	-0.2562	1.5893	1.2814	-1.0165	-0.3079	-0.3479	-0.2872	2.0218	-0.9817	-3.0295	-0.3165	-0.4304	-0.1463
3045.6620	0.0004	-1.5703	-0.0016	-1.5712	-0.0012	-0.0005	0.0142	0.0167	-0.0503	-0.0157	-0.0397	-0.0159	1.3626	0.9702	-0.9673	-0.1607	-0.3564	-0.2299	1.5789	1.2954	-0.9956	-0.3062	-0.3463	-0.2868	1.8169	-0.8819	-2.7051	-0.2830	-0.3873	-0.1315
3045.6720	0.0006	-1.5701	-0.0021	-1.5714	-0.0016	-0.0006	0.0154	0.0170	-0.0499	-0.0157	-0.0383	-0.0132	1.2133	0.8514	-0.6839	-0.1820	-0.3570	-0.2060	1.4272	1.3696	-0.7146	-0.2794	-0.3105	-0.2746	0.0000	0.0063	0.0594	0.0051	-0.0018	0.0000
3045.6820	0.0007	-1.5700	-0.0026	-1.5716	-0.0020	-0.0007	0.0160	0.0148	-0.0494	-0.0159	-0.0396	-0.0124	1.2497	0.8394	-0.6610	-0.2332	-0.3902	-0.1986	1.4272	1.3696	-0.7133	-0.2793	-0.3105	-0.2746	0.0000	0.0056	0.0724	0.0062	-0.0022	0.0000
3045.6940	0.0009	-1.5698	-0.0032	-1.5717	-0.0025	-0.0009	0.0156	0.0131	-0.0497	-0.0167	-0.0403	-0.0119	1.2957	0.9706	-0.5981	-0.2242	-0.3699	-0.2165	1.4272	1.3703	-0.7113	-0.2792	-0.3106	-0.2746	0.0000	0.0145	0.0920	0.0079	-0.0027	0.0000
3045.7040	0.0011	-1.5697	-0.0037	-1.5719	-0.0029	-0.0010	0.0158	0.0128	-0.0504	-0.0189	-0.0409	-0.0111	1.3491	0.9955	-0.5458	-0.2275	-0.3894	-0.2196	1.4272	1.3705	-0.7098	-0.2790	-0.3106	-0.2746	0.0000	0.0172	0.1065	0.0091	-0.0032	0.0000
3045.7160	0.0013	-1.5695	-0.0043	-1.5722	-0.0035	-0.0011	0.0212	0.0117	-0.0640	-0.0262	-0.0573	-0.0154	1.7351	1.1179	-0.8420	-0.2801	-0.4143	-0.2509	1.7591	1.1954	-1.1995	-0.3331	-0.3832	-0.3001	3.8396	-2.1612	-4.5585	-0.5476	-0.7445	-0.2565
3045.7260	0.0016	-1.5694	-0.0050	-1.5724	-0.0042	-0.0013	0.0268	0.0160	-0.0726	-0.0307	-0.0699	-0.0200	1.6881	1.1354	-1.0983	-0.2766	-0.4073	-0.2584	1.7700	1.2027	-1.2121	-0.3351	-0.3868	-0.3016	3.8396	-2.1508	-4.5362	-0.5456	-0.7452	-0.2565
3045.7380	0.0019	-1.5691	-0.0059	-1.5728	-0.0051	-0.0016	0.0322	0.0202	-0.0872	-0.0346	-0.0874	-0.0251	1.6983	1.0996	-1.1169	-0.3559	-0.3345	-0.3027	1.7830	1.2118	-1.2267	-0.3375	-0.3912	-0.3034	3.8396	-2.1355	-4.5050	-0.5428	-0.7462	-0.2565
3045.7480	0.0022	-1.5689	-0.0069	-1.5732	-0.0060	-0.0018	0.0374	0.0233	-0.1001	-0.0418	-0.0969	-0.0300	1.3869	1.1381	-1.1694	-0.3905	-0.3583	-0.3168	1.7939	1.2191	-1.2386	-0.3395	-0.3948	-0.3050	3.8396	-2.1246	-4.4754	-0.5403	-0.7471	-0.2565
3045.7600	0.0027	-1.5686	-0.0082	-1.5738	-0.0073	-0.0023	0.0434	0.0278	-0.1140	-0.0513	-0.1074	-0.0352	1.4927	1.2253	-1.2192	-0.3275	-0.3798	-0.3149	1.8070	1.2285	-1.2521	-0.3418	-0.3992	-0.3068	3.8397	-2.1059	-4.4320	-0.5362	-0.7485	-0.2565
3045.7700	0.0032	-1.5683	-0.0094	-1.5743	-0.0084	-0.0026	0.0486	0.0321	-0.1301	-0.0537	-0.1199	-0.0382	1.5974	1.0363	-0.9132	-0.3932	-0.4233	-0.3356	1.8178	1.2361	-1.2629	-0.3436	-0.4029	-0.3083	3.8397	-2.0918	-4.3924	-0.5325	-0.7498	-0.2565
3045.7800	0.0038	-1.5680	-0.0108	-1.5749	-0.0097	-0.0031	0.0535	0.0358	-0.1429	-0.0630	-0.1343	-0.0454	1.7105	0.9791	-1.0294	-0.3313	-0.4292	-0.3287	1.8287	1.2441	-1.2732	-0.3454	-0.4065	-0.3099	3.8397	-2.0738	-4.3478	-0.5284	-0.7513	-0.2565
3045.7920	0.0044	-1.5675	-0.0127	-1.5757	-0.0115	-0.0036	0.0594	0.0405	-0.1560	-0.0696	-0.1505	-0.0497	1.6520	0.8142	-0.5907	-0.2864	-0.3722	-0.2568	1.5177	1.4341	-0.8043	-0.2950	-0.3410	-0.2874	0.0001	0.1336	0.3955	0.0357	-0.0125	0.0000
3045.8020	0.0050	-1.5671	-0.0142	-1.5763	-0.0129	-0.0041	0.0610	0.0409	-0.1524	-0.0650	-0.1488	-0.0465	1.3389	0.5895	-0.7082	-0.2944	-0.4015	-0.2979	1.5177	1.4353	-0.7994	-0.2946	-0.3412	-0.2874	0.0001	0.1479	0.4434	0.0402	-0.0140	0.0000
3045.8140	0.0058	-1.5666	-0.0160	-1.5771	-0.0148	-0.0047	0.0641	0.0359	-0.1655	-0.0733	-0.1645	-0.0531	1.8954	1.0721	-0.9174	-0.3005	-0.3868	-0.2769	1.9511	1.2150	-1.2507	-0.3569	-0.4210	-0.3148	5.0436	-2.5444	-3.8892	-0.6059	-0.8376	-0.2799
3045.8240	0.0065	-1.5662	-0.0177	-1.5779	-0.0165	-0.0053	0.0709	0.0395	-0.1770	-0.0785	-0.1763	-0.0563	1.8372	1.0929	-0.9889	-0.3464	-0.3900	-0.3002	1.9657	1.2225	-1.2582	-0.3592	-0.4251	-0.3165	5.0437	-2.5201	-3.8335	-0.6008	-0.8394	-0.2799
3045.8360	0.0073	-1.5657	-0.0199	-1.5788	-0.0187	-0.0060	0.0788	0.0445	-0.1875	-0.0867	-0.1883	-0.0648	2.2110	0.9064	-1.2141	-0.3562	-0.5140	-0.2001	1.9833	1.2308	-1.2670	-0.3620	-0.4300	-0.3185	5.0438	-2.4979	-3.7662	-0.5944	-0.8417	-0.2799
3045.8460	0.0082	-1.5652	-0.0218	-1.5797	-0.0207	-0.0067	0.0900	0.0472	-0.2018	-0.0936	-0.2102	-0.0668	1.7299	0.9676	-1.1895	-0.3984	-0.3857	-0.2480	1.9979	1.2384	-1.2736	-0.3642	-0.4341	-0.3202	5.0440	-2.4713	-3.7025	-0.5883	-0.8438	-0.2799
3045.8560	0.0091	-1.5647	-0.0239	-1.5807	-0.0228	-0.0073	0.0941	0.0504	-0.2118	-0.1017	-0.2230	-0.0674	1.8642	0.8469	-1.1571	-0.4001	-0.3660	-0.3177	2.0125	1.2463	-1.2796	-0.3664	-0.4382	-0.3219	5.0441	-2.4406	-3.6337	-0.5821	-0.8460	-0.2799
3045.8680	0.0103	-1.5641	-0.0266	-1.5820	-0.0256	-0.0082	0.1022	0.0539	-0.2253	-0.1110	-0.2339	-0.0743	2.1123	0.7898	-1.2617	-0.4135	-0.4776	-0.3179	2.0300	1.2563	-1.2861	-0.3689	-0.4432	-0.3239	5.0444	-2.3983	-3.5428	-0.5735	-0.8491	-0.2799
3045.8780	0.0114	-1.5636	-0.0289	-1.5831	-0.0281	-0.0090	0.1109	0.0546	-0.2386	-0.1181	-0.2509	-0.0799	1.7223	0.9888	-1.0787	-0.3839	-0.4631	-0.3036	2.0446	1.2640	-1.2916	-0.3710	-0.4474	-0.3256	5.0446	-2.3712	-3.4690	-0.5665	-0.8516	-0.2799
3045.8900	0.0128	-1.5629	-0.0319	-1.5846	-0.0313	-0.0099	0.1170	0.0581	-0.2509	-0.1273	-0.2714	-0.0872	2.1077	0.9459	-1.0016	-0.3634	-0.3896	-0.2992	2.0622	1.2746	-1.2970	-0.3735	-0.4524	-0.3276	5.0450	-2.3213	-3.3677	-0.5566	-0.8550	-0.2799
3045.9000	0.0140	-1.5623	-0.0345	-1.5859	-0.0340	-0.0108	0.1237	0.0599	-0.2592	-0.1331	-0.2760	-0.0958	2.2165	1.2714	-1.1271	-0.3721	-0.5142	-0.2612	2.0768	1.2830	-1.3014	-0.3755	-0.4566	-0.3292	5.0453	-2.2846	-3.2826	-0.5485	-0.8579	-0.2799
3045.9120	0.0156	-1.5616	-0.0377	-1.5875	-0.0375	-0.0120	0.1324	0.0662	-0.2668	-0.1405	-0.2962	-0.0937	2.2549	0.8722	-1.1030	-0.3728	-0.4490	-0.2666	2.1401	1.3381	-1.1389	-0.3741	-0.4496	-0.3253	5.6211	-1.6718	-1.5973	-0.5042	-0.7470	-0.2230
3045.9220	0.0170	-1.5609	-0.0405	-1.5889	-0.0405	-0.0129	0.1409	0.0669	-0.2754	-0.1479	-0.3025	-0.0952	2.1717	0.8974	-0.9498	-0.3566	-0.4703	-0.3288	2.1569	1.3444	-1.1375	-0.3762	-0.4533	-0.3267	5.6216	-1.6373	-1.5084	-0.4954	-0.7502	-0.2230
3045.9340	0.0187	-1.5601	-0.0438	-1.5908	-0.0442	-0.0142	0.1502	0.0678	-0.2826	-0.1577	-0.3206	-0.1031	2.3767	0.9237	-0.9294	-0.3409	-0.4756	-0.2681	2.1772	1.3520	-1.1355	-0.3787	-0.4576	-0.3283	5.6222	-1.5960	-1.3984	-0.4846	-0.7541	-0.2230
3045.9440	0.0203	-1.5594	-0.0466	-1.5924	-0.0475	-0.0152	0.1589	0.0666	-0.2891	-0.1632	-0.3426	-0.1062	2.6194	1.2496	-0.8895	-0.3269	-0.3749	-0.3005	2.1941	1.3590	-1.1336	-0.3807	-0.4613	-0.3296	5.6228	-1.5549	-1.3041	-0.4749	-0.7576	-0.2230
3045.9540	0.0219	-1.5587	-0.0496	-1.5941	-0.0509	-0.0163	0.1713	0.0694	-0.2953	-0.1689	-0.3467	-0.1127	2.0301	1.2469	-0.9396	-0.3469	-0.5009	-0.2788	2.2109	1.3659	-1.1314	-0.3828	-0.4650	-0.3309	5.6235	-1.5131	-1.2082	-0.4654	-0.7610	-0.2230
3045.9660	0.0240	-1.5578	-0.0531	-1.5962	-0.0553	-0.0177	0.1774	0.0740	-0.3041	-0.1782	-0.3644	-0.1108	2.1252	1.1319	-0.9237	-0.3381	-0.4012	-0.3120	2.2312	1.3742	-1.1285	-0.3852	-0.4694	-0.3325	5.6243	-1.4640	-1.0895	-0.4534	-0.7654	-0.2230
3045.9760	0.0258	-1.5571	-0.0562	-1.5981	-0.0589	-0.0188	0.1827	0.0752	-0.3104	-0.1845	-0.3733	-0.1169	2.6234	1.0619	-0.9510	-0.3541	-0.4440	-0.3041	2.2481	1.3814	-1.1257	-0.3871	-0.4731	-0.3339	5.6251	-1.4198	-0.9866	-0.4430	-0.7691	-0.2230
3045.9880	0.0282	-1.5562	-0.0600	-1.6004	-0.0636	-0.0202	0.1976	0.0746	-0.3182	-0.1950	-0.3892	-0.1210	2.0537	1.3199	-0.9205	-0.3795	-0.3950	-0.3200	2.2684	1.3897	-1.1222	-0.3894	-0.4775	-0.3355	5.6262	-1.3703	-0.8620	-0.4302	-0.7738	-0.2230
3045.9980	0.0302	-1.5554	-0.0632	-1.6024	-0.0675	-0.0215	0.2018	0.0795	-0.3241	-0.2009	-0.3995	-0.1305	2.1747	1.2012	-1.0744	-0.3651	-0.4776	-0.2303	2.2853	1.3969	-1.1190	-0.3913	-0.4812	-0.3368	5.6271	-1.3260	-0.7551	-0.4192	-0.7778	-0.2230
3046.0100	0.0327	-1.5544	-0.0672	-1.6048	-0.0724	-0.0231	0.2081	0.0841	-0.3328	-0.2089	-0.4116	-0.1278	2.8933	0.6378	-0.5895	-0.4546	-0.4572	-0.2792	2.4645	1.5067	-0.9389	-0.3985	-0.4803	-0.3327	7.4977	-0.0574	1.0828	-0.4556	-0.7258	-0.1637
3046.0200	0.0349	-1.5536	-0.0705	-1.6071	-0.0766	-0.0243	0.2246	0.0816	-0.3329	-0.2235	-0.4247	-0.1325	2.5335	1.0593	-0.8282	-0.3521	-0.4874	-0.3094	2.4880	1.5134	-0.9299	-0.4011	-0.4837	-0.3337	7.4991	-0.0113	1.1934	-0.4439	-0.7301	-0.1636
3046.0300	0.0372	-1.5528	-0.0738	-1.6093	-0.0809	-0.0257	0.2349	0.0810	-0.3350	-0.2292	-0.4349	-0.1368	2.4451	1.3347	-0.7539	-0.3968	-0.4819	-0.2789	2.5115	1.5195	-0.9211	-0.4036	-0.4871	-0.3347	7.5004	0.0278	1.3030	-0.4321	-0.7344	-0.1636
3046.0420	0.0402	-1.5518	-0.0778	-1.6122	-0.0862	-0.0274	0.2466	0.0858	-0.3391	-0.2433	-0.4525	-0.1402	2.7111	1.1104	-0.7370	-0.3838	-0.4423	-0.2388	2.5397	1.5277	-0.9101	-0.4067	-0.4913	-0.3359	7.5022	0.0855	1.4368	-0.4177	-0.7397	-0.1636
3046.0520	0.0427	-1.5509	-0.0813	-1.6146	-0.0908	-0.0287	0.2617	0.0859	-0.3391	-0.2545	-0.4609	-0.1389	2.8388	1.1822	-0.8293	-0.4649	-0.4984	-0.3037	2.5632	1.5346	-0.9006	-0.4091	-0.4947	-0.3369	7.5038	0.1334	1.5532	-0.4050	-0.7443	-0.1636
3046.0640	0.0460	-1.5499	-0.0854	-1.6177	-0.0964	-0.0304	0.2744	0.0878	-0.3427	-0.2677	-0.4710	-0.1430	2.9114	1.1601	-0.7136	-0.3566	-0.5118	-0.2924	2.5914	1.5420	-0.8897	-0.4121	-0.4989	-0.3380	7.5057	0.1816	1.6870	-0.3900	-0.7498	-0.1636
3046.0740	0.0488	-1.5490	-0.0889	-1.6205	-0.1013	-0.0319	0.2884	0.0905	-0.3412	-0.2784	-0.4872	-0.1493	2.9114	1.1442	-0.8612	-0.3930	-0.3807	-0.2839	2.6149	1.5488	-0.8801	-0.4145	-0.5023	-0.3390	7.5075	0.2286	1.8034	-0.3768	-0.7546	-0.1636
3046.0840	0.0517	-1.5480	-0.0924	-1.6233	-0.1061	-0.0333	0.2991	0.0922	-0.3472	-0.2868	-0.4946	-0.1480	3.0943	0.9115	-0.6491	-0.3764	-0.4823	-0.3515	2.6384	1.5551	-0.8707	-0.4169	-0.5058	-0.3400	7.5093	0.2694	1.9181	-0.3634	-0.7595	-0.1636
3046.0960	0.0554	-1.5470	-0.0965	-1.6269	-0.1122	-0.0352	0.3149	0.0899	-0.3492	-0.2970	-0.5077	-0.1543	2.5855	1.2607	-0.5871	-0.3098	-0.4856	-0.2946	2.6666	1.5631	-0.8590	-0.4198	-0.5085	-0.3412	7.5116	0.3251	2.0591	-0.3469	-0.7655	-0.1636
3046.1060	0.0586	-1.5461	-0.1000	-1.6299	-0.1173	-0.0367	0.3242	0.0908	-0.3492	-0.3038	-0.5209	-0.1580	3.2519	1.4828	-0.6851	-0.3940	-0.4449	-0.2946	2.6900	1.6235	-0.7847	-0.4181	-0.5036	-0.3388	7.5112	1.0141	2.8092	-0.2906	-0.6964	-0.1283
3046.1160	0.0619	-1.5451	-0.1035	-1.6330	-0.1226	-0.0383	0.3380	0.0962	-0.3465	-0.3109	-0.5242	-0.1564	2.8122	1.4473	-0.3040	-0.3307	-0.4434	-0.2958	2.7140	1.8461	-0.5083	-0.4043	-0.4771	-0.3256	7.5032	3.6534	5.4668	-0.1061	-0.4045	0.0131
3046.1260	0.0653	-1.5442	-0.1069	-1.6361	-0.1279	-0.0398	0.3475	0.0959	-0.3380	-0.3152	-0.5264	-0.1576	3.1816	1.4207	-0.4337	-0.3911	-0.4972	-0.2579	2.7389	1.8511	-0.4907	-0.4062	-0.4782	-0.3255	7.5048	3.6858	5.5784	-0.0924	-0.4095	0.0131
3046.1360	0.0689	-1.5432	-0.1103	-1.6394	-0.1332	-0.0414	0.3614	0.0951	-0.3356	-0.3278	-0.5309	-0.1566	2.7116	1.7410	-0.2527	-0.3397	-0.4491	-0.2800	2.7637	1.8562	-0.4732	-0.4082	-0.4793	-0.3254	7.5064	3.7197	5.6885	-0.0784	-0.4146	0.0131
3046.1460	0.0725	-1.5423	-0.1137	-1.6427	-0.1385	-0.0430	0.3730	0.0991	-0.3286	-0.3385	-0.5345	-0.1583	3.1463	1.4616	-0.2405	-0.3758	-0.5362	-0.1871	2.7886	1.8608	-0.4559	-0.4101	-0.4804	-0.3254	7.5079	3.7486	5.7968	-0.0646	-0.4196	0.0131
3046.1580	0.0772	-1.5410	-0.1175	-1.6468	-0.1450	-0.0448	0.3882	0.0978	-0.3235	-0.3496	-0.5383	-0.1532	3.0637	1.5847	-0.1689	-0.4134	-0.5415	-0.3029	2.8183	1.8663	-0.4353	-0.4124	-0.4817	-0.3253	7.5097	3.7820	5.9260	-0.0475	-0.4257	0.0131
3046.1680	0.0811	-1.5401	-0.1207	-1.6502	-0.1505	-0.0464	0.3976	0.0971	-0.3166	-0.3594	-0.5487	-0.1526	3.0778	1.8579	-0.3218	-0.3716	-0.4688	-0.3208	2.8432	1.8705	-0.4186	-0.4144	-0.4828	-0.3252	7.5110	3.8045	6.0285	-0.0335	-0.4307	0.0131
3046.1780	0.0852	-1.5391	-0.1239	-1.6539	-0.1560	-0.0479	0.4101	0.1022	-0.3109	-0.3680	-0.5563	-0.1556	3.3084	1.5667	-0.2465	-0.3862	-0.3939	-0.2780	2.8680	1.8745	-0.4023	-0.4163	-0.4839	-0.3251	7.5123	3.8251	6.1275	-0.0196	-0.4357	0.0131
3046.1880	0.0894	-1.5381	-0.1269	-1.6576	-0.1616	-0.0494	0.4204	0.1028	-0.3047	-0.3762	-0.5574	-0.1518	3.2567	1.5983	-0.2930	-0.3687	-0.4400	-0.3207	2.8928	1.8777	-0.3860	-0.4182	-0.4850	-0.3250	7.5135	3.8367	6.2262	-0.0050	-0.4409	0.0132
3046.1980	0.0937	-1.5371	-0.1300	-1.6615	-0.1672	-0.0510	0.4311	0.1034	-0.3015	-0.3793	-0.5559	-0.1531	3.1472	1.6673	-0.1603	-0.3653	-0.4590	-0.2688	2.9176	1.8812	-0.3699	-0.4202	-0.4861	-0.3250	7.5146	3.8514	6.3230	0.0094	-0.4461	0.0132
3046.2100	0.0990	-1.5358	-0.1336	-1.6661	-0.1739	-0.0528	0.4448	0.1072	-0.2924	-0.3870	-0.5657	-0.1560	3.3115	1.7955	0.2658	-0.3199	-0.3995	-0.2000	2.9892	2.3101	0.0361	-0.3987	-0.4480	-0.3041	8.0017	8.9473	10.2049	0.2801	-0.0333	0.2300
3046.2200	0.1036	-1.5347	-0.1365	-1.6701	-0.1795	-0.0543	0.4595	0.1080	-0.2792	-0.3966	-0.5636	-0.1456	3.2651	1.7404	0.2578	-0.3165	-0.4108	-0.2764	3.0175	2.3144	0.0604	-0.4002	-0.4480	-0.3028	8.0016	8.9529	10.2954	0.2946	-0.0382	0.2300
3046.2320	0.1092	-1.5335	-0.1397	-1.6748	-0.1863	-0.0561	0.4770	0.1078	-0.2628	-0.4052	-0.5564	-0.1421	3.4575	2.1517	0.2723	-0.3541	-0.4350	-0.2652	3.0513	2.3181	0.0884	-0.4021	-0.4479	-0.3011	8.0009	8.9427	10.3927	0.3112	-0.0439	0.2300
3046.2420	0.1141	-1.5324	-0.1422	-1.6789	-0.1917	-0.0575	0.4922	0.1100	-0.2505	-0.4159	-0.5489	-0.1418	3.7497	2.1941	0.3169	-0.3818	-0.5143	-0.2221	3.0794	2.3209	0.1111	-0.4037	-0.4479	-0.2997	8.0001	8.9301	10.4669	0.3247	-0.0485	0.2300
3046.2520	0.1191	-1.5313	-0.1446	-1.6831	-0.1973	-0.0589	0.5100	0.1123	-0.2365	-0.4260	-0.5482	-0.1362	3.4806	2.1361	0.2294	-0.3646	-0.4529	-0.2569	3.0960	2.3225	0.1332	-0.4053	-0.4479	-0.2983	7.9989	8.9040	10.5357	0.3383	-0.0531	0.2300
3046.2640	0.1253	-1.5299	-0.1473	-1.6883	-0.2038	-0.0604	0.5291	0.1190	-0.2227	-0.4337	-0.5530	-0.1320	3.2789	1.8454	0.3365	-0.2871	-0.3733	-0.3038	3.1103	2.3234	0.1585	-0.4073	-0.4478	-0.2967	7.9971	8.8602	10.6063	0.3542	-0.0584	0.2300
3046.2740	0.1307	-1.5287	-0.1495	-1.6928	-0.2093	-0.0617	0.5396	0.1192	-0.2098	-0.4358	-0.5504	-0.1277	3.3307	1.6216	0.2458	-0.3574	-0.3523	-0.2854	3.1223	2.3237	0.1793	-0.4089	-0.4478	-0.2953	7.9954	8.8174	10.6621	0.3675	-0.0628	0.2300
3046.2860	0.1373	-1.5273	-0.1519	-1.6981	-0.2158	-0.0633	0.5515	0.1179	-0.1937	-0.4387	-0.5408	-0.1301	3.7145	2.0773	0.2521	-0.3891	-0.4234	-0.1963	3.1365	2.3233	0.2033	-0.4109	-0.4477	-0.2937	7.9930	8.7575	10.7203	0.3830	-0.0679	0.2300
3046.2960	0.1429	-1.5261	-0.1537	-1.7026	-0.2213	-0.0645	0.5642	0.1210	-0.1813	-0.4496	-0.5325	-0.1197	3.2593	1.6035	0.0068	-0.3431	-0.4264	-0.3169	2.4781	1.7046	-0.3753	-0.3931	-0.4607	-0.3141	0.0072	1.3164	4.9240	0.5958	-0.2107	0.0001
3046.3080	0.1497	-1.5247	-0.1559	-1.7078	-0.2278	-0.0659	0.5657	0.1159	-0.1846	-0.4530	-0.5352	-0.1231	3.0346	2.2145	0.0680	-0.3598	-0.4057	-0.2720	3.0225	2.7030	0.4773	-0.3773	-0.4108	-0.2760	6.4961	13.2541	13.2671	0.7701	0.3224	0.4032
3046.3180	0.1554	-1.5234	-0.1577	-1.7125	-0.2330	-0.0671	0.5802	0.1333	-0.1621	-0.4608	-0.5224	-0.1139	3.5558	1.4214	0.2300	-0.3462	-0.4102	-0.2521	3.0330	2.7039	0.5004	-0.3777	-0.4097	-0.2736	6.4926	13.1876	13.3047	0.7825	0.3187	0.4032
3046.3280	0.1613	-1.5221	-0.1593	-1.7171	-0.2381	-0.0682	0.5891	0.1272	-0.1475	-0.4682	-0.5108	-0.1118	3.2652	2.0630	0.5564	-0.2964	-0.4316	-0.1856	3.0434	2.7036	0.5222	-0.3782	-0.4085	-0.2712	6.4889	13.1060	13.3300	0.7943	0.3152	0.4032
3046.3380	0.1673	-1.5209	-0.1607	-1.7218	-0.2431	-0.0692	0.5993	0.1272	-0.1314	-0.4655	-0.5045	-0.0998	3.4964	2.5894	0.6480	-0.3012	-0.4182	-0.2641	3.0538	2.7029	0.5435	-0.3787	-0.4074	-0.2688	6.4851	13.0205	13.3494	0.8060	0.3117	0.4032
3046.3480	0.1733	-1.5196	-0.1619	-1.7266	-0.2481	-0.0702	0.6153	0.1306	-0.1176	-0.4720	-0.4982	-0.0923	3.9110	2.5953	0.7661	-0.1956	-0.4204	-0.2488	3.0642	2.7019	0.5643	-0.3791	-0.4053	-0.2664	6.4813	12.9301	13.3651	0.8177	0.3084	0.4032
3046.3580	0.1796	-1.5182	-0.1630	-1.7313	-0.2530	-0.0710	0.6322	0.1343	-0.0974	-0.4713	-0.4811	-0.0883	3.7617	2.6130	0.6910	-0.3285	-0.4495	-0.2316	3.0746	2.6991	0.5837	-0.3798	-0.4027	-0.2639	6.4774	12.8193	13.3663	0.8278	0.3055	0.4032
3046.3700	0.1873	-1.5166	-0.1640	-1.7369	-0.2588	-0.0720	0.6458	0.1406	-0.0778	-0.4779	-0.4692	-0.0819	3.3798	2.3999	0.8130	-0.3309	-0.4312	-0.2543	3.0871	2.6952	0.6060	-0.3805	-0.3996	-0.2610	6.4729	12.6788	13.3587	0.8396	0.3023	0.4032
3046.3800	0.1938	-1.5152	-0.1647	-1.7417	-0.2634	-0.0728	0.6535	0.1404	-0.0629	-0.4847	-0.4608	-0.0754	3.4231	2.7007	0.8524	-0.3496	-0.4384	-0.1869	3.0976	2.6898	0.6231	-0.3813	-0.3970	-0.2586	6.4694	12.5368	13.3376	0.8486	0.2999	0.4032
3046.3900	0.2004	-1.5137	-0.1652	-1.7465	-0.2680	-0.0736	0.6648	0.1461	-0.0461	-0.4880	-0.4491	-0.0665	3.6813	2.6066	0.8678	-0.3782	-0.3996	-0.1774	3.1080	2.6844	0.6398	-0.3820	-0.3943	-0.2562	6.4661	12.3945	13.3121	0.8574	0.2976	0.4032
3046.4020	0.2086	-1.5120	-0.1656	-1.7525	-0.2733	-0.0743	0.6782	0.1510	-0.0282	-0.4927	-0.4427	-0.0567	3.5179	1.5728	0.0709	-0.2979	-0.3928	-0.2821	2.5752	1.6712	-0.1917	-0.3972	-0.4423	-0.2916	-0.0240	0.1942	4.9707	0.7084	-0.2449	0.0001
3046.4120	0.2154	-1.5104	-0.1659	-1.7575	-0.2777	-0.0749	0.6819	0.1524	-0.0164	-0.4869	-0.4335	-0.0539	3.9356	2.8385	0.9097	-0.2378	-0.3125	-0.2068	2.9678	3.0061	0.8020	-0.3493	-0.3636	-0.2418	4.6100	16.1024	14.6226	1.2246	0.5737	0.5150
3046.4220	0.2223	-1.5088	-0.1660	-1.7624	-0.2820	-0.0753	0.6966	0.1598	-0.0025	-0.4902	-0.4140	-0.0469	3.7643	2.4098	1.3811	-0.2628	-0.3433	-0.2019	2.9764	3.0009	1.4130	-0.3487	-0.3595	-0.2387	4.6080	15.9191	14.5710	1.2319	0.5722	0.5150
3046.4340	0.2307	-1.5069	-0.1658	-1.7682	-0.2869	-0.0758	0.7090	0.1626	0.0277	-0.4906	-0.4001	-0.0376	3.4362	2.5594	1.4651	-0.2539	-0.3299	-0.1657	2.9869	2.9935	2.1222	-0.3481	-0.3546	-0.2350	4.6066	15.6841	14.4954	1.2393	0.5708	0.5150
3046.4440	0.2378	-1.5053	-0.1655	-1.7730	-0.2908	-0.0762	0.7167	0.1662	0.0388	-0.4972	-0.3787	-0.0287	3.7845	2.7224	1.8323	-0.2372	-0.3899	-0.2124	2.9957	2.9863	2.1365	-0.3476	-0.3504	-0.2319	4.6064	15.4764	14.4230	1.2447	0.5699	0.5150
3046.4560	0.2465	-1.5032	-0.1650	-1.7789	-0.2952	-0.0764	0.7314	0.1698	0.0542	-0.5010	-0.3676	-0.0182	3.9059	2.8532	2.2061	-0.2513	-0.3441	-0.2175	3.0063	2.9763	2.1528	-0.3471	-0.3454	-0.2282	4.6076	15.2109	14.3281	1.2511	0.5690	0.5150
3046.4660	0.2539	-1.5015	-0.1643	-1.7840	-0.2987	-0.0766	0.7390	0.1754	0.0745	-0.4989	-0.3453	-0.0109	3.4078	2.8965	1.9878	-0.1762	-0.4132	-0.2153	3.0153	2.9664	2.1650	-0.3467	-0.3413	-0.1968	4.6101	14.9713	14.2353	1.2560	0.5684	0.5150
3046.4760	0.2614	-1.4996	-0.1634	-1.7890	-0.3021	-0.0765	0.7416	0.1817	0.0948	-0.4926	-0.3399	0.0068	3.5461	2.7827	1.9179	-0.2302	-0.2782	-0.1174	3.0245	2.9550	2.1759	-0.3464	-0.3371	0.0329	4.6143	14.7127	14.1300	1.2599	0.5682	0.5150
3046.4880	0.2704	-1.4974	-0.1622	-1.7949	-0.3061	-0.0765	0.7551	0.1891	0.1110	-0.4891	-0.3175	0.0174	4.6255	2.4695	1.9686	-0.2766	-0.3141	0.0352	3.0356	2.9401	2.1880	-0.3462	-0.3320	0.3068	4.6212	14.3891	13.9933	1.2631	0.5683	0.5150
3046.4980	0.2780	-1.4954	-0.1610	-1.7998	-0.3091	-0.0763	0.7770	0.1912	0.1255	-0.4899	-0.2982	0.0209	4.2168	2.7864	2.1948	-0.3107	-0.3568	0.0770	3.0451	2.9263	2.1969	-0.3461	-0.3277	0.3227	4.6291	14.1014	13.8683	1.2652	0.5687	0.5150
3046.5080	0.2859	-1.4935	-0.1596	-1.8046	-0.3121	-0.0760	0.7861	0.1949	0.1408	-0.4955	-0.2883	0.0223	2.7610	1.5925	1.0745	-0.3178	-0.3411	0.0653	2.8970	3.2765	2.3001	-0.3117	-0.3053	0.3325	2.7763	18.1832	14.7137	1.6323	0.7710	0.5927
3046.5180	0.2937	-1.4915	-0.1581	-1.8095	-0.3149	-0.0758	0.7869	0.2101	0.1601	-0.4893	-0.2621	0.0308	3.5952	2.3535	1.8490	-0.2889	-0.3772	0.1735	2.9049	3.2650	2.3054	-0.3101	-0.2999	0.3360	2.7888	17.8647	14.5671	1.6326	0.7720	0.5927
3046.5280	0.3015	-1.4894	-0.1565	-1.8145	-0.3174	-0.0755	0.7956	0.2102	0.1731	-0.4887	-0.2526	0.0394	3.9391	2.8297	2.0180	-0.1779	-0.2520	0.2338	2.9130	3.2535	2.3105	-0.3084	-0.2946	0.3395	2.8032	17.5466	14.4179	1.6332	0.7730	0.5927
3046.5400	0.3113	-1.4869	-0.1543	-1.8203	-0.3203	-0.0749	0.8060	0.2189	0.1896	-0.4761	-0.2233	0.0533	3.6003	2.9812	2.1833	-0.2136	-0.3431	0.2195	2.9230	3.2369	2.3146	-0.3066	-0.2882	0.3438	2.8248	17.1301	14.2190	1.6320	0.7748	0.5927
3046.5500	0.3194	-1.4847	-0.1523	-1.8250	-0.3224	-0.0744	0.8083	0.2271	0.2054	-0.4738	-0.2063	0.0616	3.3107	2.8134	2.1487	-0.2688	-0.3318	0.2790	2.9317	3.2217	2.3170	-0.3052	-0.2828	0.3473	2.8460	16.7682	14.0432	1.6301	0.7766	0.5927
3046.5600	0.3276	-1.4824	-0.1501	-1.8297	-0.3244	-0.0737	0.8131	0.2319	0.2233	-0.4701	-0.1873	0.0719	3.9859	3.1974	2.1480	-0.2509	-0.3327	0.3028	2.9406	3.2052	2.3184	-0.3039	-0.2773	0.3508	2.8705	16.3898	13.8575	1.6271	0.7787	0.5927
3046.5700	0.3357	-1.4800	-0.1477	-1.8343	-0.3261	-0.0729	0.8262	0.2423	0.2376	-0.4672	-0.1729	0.0814	4.4386	3.1153	2.2393	-0.3232	-0.2429	0.3446	2.9498	3.1866	2.3182	-0.3027	-0.2719	0.3544	2.8991	15.9853	13.6569	1.6230	0.7811	0.5927
3046.5820	0.3457	-1.4771	-0.1448	-1.8399	-0.3280	-0.0718	0.8424	0.2485	0.2588	-0.4654	-0.1470	0.0965	4.1968	3.2648	2.1818	-0.2588	-0.2747	0.3307	2.9613	3.1630	2.3173	-0.3014	-0.2653	0.3586	2.9379	15.4867	13.4081	1.6175	0.7842	0.5927
3046.5920	0.3542	-1.4745	-0.1421	-1.8446	-0.3293	-0.0708	0.8528	0.2574	0.2735	-0.4614	-0.1259	0.1073	3.3640	3.1070	2.0941	-0.2666	-0.3170	0.3130	2.9713	3.1407	2.3144	-0.3003	-0.2598	0.3621	2.9758	15.0381	13.1806	1.6114	0.7872	0.5927
3046.6020	0.3627	-1.4719	-0.1393	-1.8492	-0.3305	-0.0697	0.8528	0.2657	0.2899	-0.4567	-0.1061	0.1183	3.5976	2.8674	2.1885	-0.1695	-0.3761	0.2932	2.9506	2.8900	2.1665	-0.3101	-0.2671	0.3582	2.6481	11.8605	11.5311	1.4901	0.6534	0.5139
3046.6140	0.3730	-1.4687	-0.1358	-1.8545	-0.3318	-0.0683	0.8541	0.2687	0.3049	-0.4421	-0.0966	0.1218	3.7352	3.5081	1.8460	-0.2323	-0.2423	0.3495	2.8014	3.1649	2.1744	-0.2768	-0.2550	0.3630	0.8219	14.9688	11.4937	1.8203	0.7390	0.5361
3046.6240	0.3816	-1.4658	-0.1327	-1.8591	-0.3326	-0.0671	0.8580	0.2846	0.3147	-0.4379	-0.0788	0.1332	3.3891	2.5155	2.0515	-0.2572	-0.2003	0.3446	2.8095	3.1408	2.1622	-0.2746	-0.2496	0.3662	0.8721	14.4624	11.2350	1.8113	0.7426	0.5361
3046.6360	0.3919	-1.4623	-0.1288	-1.8642	-0.3333	-0.0653	0.8616	0.2893	0.3262	-0.4300	-0.0554	0.1429	4.1419	2.9739	1.9740	-0.2410	-0.2007	0.2887	2.8196	3.1111	2.1466	-0.2720	-0.2432	0.3700	0.9375	13.8442	10.9163	1.8000	0.7471	0.5361
3046.6460	0.4006	-1.4594	-0.1255	-1.8684	-0.3338	-0.0639	0.8731	0.2994	0.3386	-0.4259	-0.0352	0.1507	4.2067	2.8218	1.9602	-0.2412	-0.1817	0.3300	2.8284	3.0843	2.1325	-0.2699	-0.2379	0.3732	0.9977	13.3052	10.6397	1.7892	0.7512	0.5361
3046.6580	0.4112	-1.4557	-0.1212	-1.8734	-0.3341	-0.0621	0.8793	0.3081	0.3518	-0.4160	-0.0121	0.1616	3.5240	2.8176	1.9042	-0.2417	-0.2460	0.3383	2.8396	3.0507	2.1144	-0.2675	-0.2314	0.3770	1.0761	12.6412	10.2965	1.7755	0.7563	0.5361
3046.6680	0.4199	-1.4526	-0.1177	-1.8776	-0.3340	-0.0604	0.8815	0.3167	0.3618	-0.4062	0.0160	0.1718	3.8881	2.7239	1.8415	-0.2235	0.0217	0.2832	2.8495	3.0210	2.0981	-0.2656	0.2930	0.3802	1.1475	12.0672	9.9982	1.7631	0.7609	0.5361
3046.6800	0.4305	-1.4486	-0.1132	-1.8824	-0.3337	-0.0582	0.8911	0.3299	0.3761	-0.3921	0.0323	0.1795	3.8540	2.6688	1.8395	-0.2483	0.1387	0.3508	2.8618	2.9837	2.0779	-0.2634	0.3785	0.3840	1.2398	11.3593	9.6339	1.7475	0.7665	0.5361
3046.6900	0.4394	-1.4453	-0.1094	-1.8864	-0.3334	-0.0565	0.8934	0.3364	0.3830	-0.3809	0.0438	0.1885	3.7564	2.7788	1.9951	-0.2797	0.2276	0.3645	2.8726	2.9509	2.0598	-0.2617	0.3834	0.3872	1.3234	10.7475	9.3186	1.7333	0.7715	0.5361
3046.7000	0.4483	-1.4419	-0.1055	-1.8901	-0.3329	-0.0545	0.8955	0.3470	0.3994	-0.3779	0.0574	0.1981	3.7284	2.4037	1.7008	-0.2315	0.3592	0.3355	2.8841	2.9158	2.0403	-0.2601	0.3883	0.3904	1.4139	10.1091	8.9888	1.7174	0.7770	0.5361
3046.7100	0.4573	-1.4384	-0.1015	-1.8939	-0.3322	-0.0524	0.9006	0.3522	0.4044	-0.3738	0.0788	0.2045	3.7272	2.7013	1.6739	-0.1773	0.3608	0.3664	2.7365	2.7759	1.8053	-0.2495	0.3738	0.3817	-0.3844	8.2086	6.5707	1.7937	0.5773	0.4118
3046.7200	0.4664	-1.4348	-0.0974	-1.8975	-0.3314	-0.0503	0.9002	0.3624	0.4102	-0.3647	0.0955	0.2143	3.5993	2.5815	1.5687	-0.2048	0.3890	0.3109	2.7453	2.7404	1.7773	-0.2469	0.3778	0.3842	-0.2927	7.5503	6.2302	1.7771	0.5825	0.4118
3046.7300	0.4754	-1.4311	-0.0933	-1.9009	-0.3304	-0.0482	0.8992	0.3701	0.4139	-0.3569	0.1135	0.2172	3.1743	2.7097	1.6062	-0.2065	0.3400	0.3071	2.7543	2.7039	1.7491	-0.2444	0.3818	0.3866	-0.1967	6.8806	5.8878	1.7600	0.5879	0.4118
3046.7420	0.4861	-1.4265	-0.0882	-1.9051	-0.3289	-0.0455	0.8971	0.3824	0.4235	-0.3430	0.1292	0.2279	3.9202	2.6426	1.4800	-0.2151	0.3480	0.3331	2.7659	2.6573	1.7134	-0.2415	0.3867	0.3895	-0.0733	6.0419	5.4588	1.7380	0.5947	0.4118
3046.7520	0.4951	-1.4226	-0.0839	-1.9085	-0.3275	-0.0432	0.9072	0.3954	0.4264	-0.3281	0.1390	0.2320	4.4137	2.2749	1.5889	-0.2266	0.4122	0.3609	2.7760	2.6176	1.6831	-0.2392	0.3908	0.3920	0.0346	5.3328	5.0964	1.7191	0.6006	0.4118
3046.7620	0.5042	-1.4186	-0.0796	-1.9118	-0.3260	-0.0408	0.9147	0.4021	0.4324	-0.3134	0.1534	0.2388	3.4727	2.3580	1.3305	-0.1992	0.4357	0.3762	2.7865	2.5763	1.6522	-0.2369	0.3949	0.3944	0.1480	4.6050	4.7270	1.6994	0.6066	0.4118
3046.7720	0.5133	-1.4145	-0.0752	-1.9149	-0.3244	-0.0384	0.9060	0.4124	0.4386	-0.2995	0.1743	0.2475	3.1540	2.1362	1.2223	-0.2124	0.3697	0.2890	2.7975	2.5333	1.6202	-0.2348	0.3990	0.3969	0.2674	3.8572	4.3478	1.6784	0.6129	0.4118
3046.7840	0.5242	-1.4095	-0.0699	-1.9184	-0.3222	-0.0354	0.9055	0.4236	0.4433	-0.2889	0.1882	0.2545	3.6155	1.9767	1.3699	-0.2280	0.3222	0.3750	2.8112	2.4814	1.5818	-0.2322	0.4040	0.3998	0.4159	2.9560	3.8922	1.6529	0.6207	0.4118
3046.7940	0.5333	-1.4051	-0.0655	-1.9212	-0.3202	-0.0328	0.9060	0.4298	0.4442	-0.2797	0.2051	0.2635	3.6317	2.4043	1.5808	-0.2257	0.3588	0.3167	2.8231	2.4365	1.5492	-0.2302	0.4082	0.4023	0.5461	2.1848	3.5067	1.6305	0.6273	0.4118
3046.8060	0.5442	-1.3999	-0.0600	-1.9246	-0.3176	-0.0297	0.9077	0.4394	0.4532	-0.2697	0.2192	0.2717	3.6250	2.4813	1.3515	-0.1896	0.4004	0.2942	2.7975	2.4571	1.5046	-0.2192	0.4122	0.4046	0.2249	2.1477	2.9926	1.6951	0.6251	0.4052
3046.8160	0.5533	-1.3954	-0.0555	-1.9271	-0.3153	-0.0269	0.9092	0.4543	0.4555	-0.2555	0.2345	0.2752	3.9228	2.5563	1.1873	-0.1521	0.4050	0.3526	2.6444	2.7246	1.4502	-0.1803	0.4123	0.4044	-1.5886	5.0307	2.4569	2.0429	0.5895	0.3787
3046.8260	0.5623	-1.3907	-0.0509	-1.9296	-0.3128	-0.0241	0.9119	0.4697	0.4561	-0.2374	0.2544	0.2836	3.8751	2.2791	1.1446	-0.1727	0.2872	0.3310	2.6545	2.6833	1.4090	-0.1761	0.4164	0.4066	-1.4479	4.2159	2.0511	2.0181	0.5967	0.3787
3046.8380	0.5732	-1.3850	-0.0455	-1.9323	-0.3098	-0.0207	0.9089	0.4857	0.4564	-0.2192	0.2612	0.2870	3.3463	2.0823	1.1875	-0.1250	0.4391	0.3922	2.6672	2.6326	1.3593	-0.1711	0.4213	0.4093	-1.2730	3.2229	1.5612	1.9872	0.6056	0.3787
3046.8480	0.5823	-1.3801	-0.0409	-1.9343	-0.3071	-0.0177	0.9012	0.4976	0.4565	-0.2017	0.2800	0.2980	3.9149	2.3506	1.2687	-0.1896	0.3901	0.3445	2.6783	2.5886	1.3174	-0.1670	0.4254	0.4116	-1.1214	2.3757	1.1477	1.9606	0.6132	0.3787
3046.8600	0.5931	-1.3740	-0.0355	-1.9366	-0.3036	-0.0141	0.9011	0.5084	0.4555	-0.1830	0.2975	0.3037	3.9593	2.4292	1.1968	-0.1056	0.3612	0.3320	2.6922	2.5147	1.2658	-0.1623	0.4304	0.4143	-0.9317	1.3327	0.6393	1.9274	0.6226	0.3787
3046.8720	0.6040	-1.3677	-0.0300	-1.9386	-0.2999	-0.0105	0.9011	0.5230	0.4575	-0.1591	0.3098	0.3066	3.0267	2.6105	1.1489	-0.0908	0.4643	0.4397	2.7067	2.4371	1.2132	-0.1577	0.4354	0.4170	-0.7339	0.2625	0.1216	1.8924	0.6326	0.3787
3046.8820	0.6130	-1.3624	-0.0254	-1.9402	-0.2967	-0.0073	0.8921	0.5357	0.4567	-0.1411	0.3286	0.3175	3.6740	2.5225	1.0536	-0.1315	0.4009	0.3570	2.7193	2.3716	1.1691	-0.1539	0.4396	0.4193	-0.5641	-0.6384	-0.3134	1.8624	0.6410	0.3787
3046.8920	0.6219	-1.3570	-0.0208	-1.9415	-0.2934	-0.0041	0.8913	0.5496	0.4542	-0.1229	0.3423	0.3233	3.8332	2.2519	1.0912	-0.1539	0.4636	0.3743	2.7323	2.3047	1.1244	-0.1502	0.4438	0.4215	-0.3888	-1.5569	-0.7533	1.8314	0.6497	0.3787
3046.9020	0.6308	-1.3514	-0.0162	-1.9426	-0.2899	-0.0008	0.8906	0.5638	0.4550	-0.1073	0.3600	0.3299	3.7115	2.1244	1.0501	-0.1151	0.4274	0.3349	2.7458	2.2366	1.0793	-0.1466	0.4481	0.4238	-0.2084	-2.4896	-1.1976	1.7997	0.6586	0.3787
3046.9120	0.6397	-1.3456	-0.0116	-1.9436	-0.2862	0.0025	0.8897	0.5766	0.4524	-0.0884	0.3672	0.3323	3.6758	1.6327	0.5280	-0.1133	0.3917	0.3537	2.5960	1.7615	0.6620	-0.1486	0.4087	0.4033	-1.9592	-8.2916	-5.2445	1.7039	0.2117	0.1442
3046.9240	0.6503	-1.3386	-0.0064	-1.9445	-0.2818	0.0065	0.8864	0.5890	0.4423	-0.0632	0.3779	0.3372	3.6491	1.8367	0.5629	-0.1381	0.3377	0.3346	2.6040	1.6793	0.5976	-0.1434	0.4114	0.4043	-1.7953	-9.4060	-5.7667	1.6664	0.2216	0.1442
3046.9340	0.6591	-1.3326	-0.0020	-1.9451	-0.2780	0.0098	0.8804	0.6020	0.4352	-0.0463	0.3749	0.3368	3.2029	1.7016	0.5684	-0.1507	0.4413	0.3659	2.6109	1.6085	0.5432	-0.1392	0.4137	0.4052	-1.6557	-10.3628	-6.2098	1.6344	0.2301	0.1442
3046.9440	0.6678	-1.3265	0.0024	-1.9454	-0.2741	0.0133	0.8724	0.6161	0.4303	-0.0323	0.3837	0.3420	3.4635	1.4801	0.3445	-0.0859	0.3709	0.3532	2.6179	1.5370	0.4887	-0.1351	0.4160	0.4061	-1.5152	-11.3277	-6.6539	1.6013	0.2389	0.1442
3046.9540	0.6765	-1.3203	0.0067	-1.9456	-0.2702	0.0167	0.8662	0.6282	0.4247	-0.0119	0.3861	0.3432	3.9259	1.2563	0.0516	-0.1266	0.4571	0.3422	2.6250	1.4645	0.4338	-0.1115	0.4183	0.4069	-1.3736	-12.3049	-7.1009	1.5676	0.2479	0.1442
3046.9640	0.6851	-1.3138	0.0109	-1.9456	-0.2663	0.0201	0.8642	0.6386	0.4137	0.0203	0.4009	0.3425	3.5994	1.2544	0.2248	0.0922	0.3316	0.3439	2.6321	1.3921	0.3794	0.4004	0.4207	0.4078	-1.2323	-13.2818	-7.5435	1.5334	0.2570	0.1442
3046.9760	0.6955	-1.3060	0.0158	-1.9453	-0.2615	0.0243	0.8558	0.6509	0.4051	0.0340	0.4059	0.3506	3.3447	1.2632	0.2634	0.1935	0.4099	0.3286	2.6408	1.3026	0.3132	0.4231	0.4235	0.4088	-1.0601	-14.4838	-8.0841	1.4909	0.2683	0.1442
3046.9860	0.7040	-1.2994	0.0198	-1.9449	-0.2575	0.0277	0.8485	0.6632	0.3990	0.0478	0.4146	0.3547	3.6020	1.2181	0.0278	0.2545	0.3723	0.3722	2.6481	1.2278	0.2583	0.4267	0.4259	0.4097	-0.9168	-15.4889	-8.5320	1.4551	0.2779	0.1442
3046.9980	0.7142	-1.2913	0.0246	-1.9442	-0.2524	0.0320	0.8426	0.6801	0.3916	0.0679	0.4173	0.3553	3.7215	0.8342	-0.1959	0.3106	0.4412	0.3551	2.6566	1.1387	0.1932	0.4310	0.4287	0.4107	-0.7468	-16.6858	-9.0612	1.4121	0.2894	0.1442
3047.0080	0.7226	-1.2844	0.0285	-1.9435	-0.2481	0.0355	0.8369	0.6914	0.3805	0.0841	0.4206	0.3553	3.5944	-0.1842	-0.2571	0.3226	0.4139	0.3426	2.5522	0.5905	-0.1844	0.4200	0.3910	0.3920	-1.9374	-23.3487	-12.6750	1.2238	-0.1267	-0.0622
3047.0200	0.7325	-1.2761	0.0330	-1.9423	-0.2432	0.0398	0.8266	0.6985	0.3645	0.1094	0.4192	0.3541	3.6381	0.5899	-0.4032	0.3871	0.3849	0.3298	2.5520	0.4991	-0.2569	0.4244	0.3916	0.3916	-1.8391	-24.5536	-13.1989	1.1809	-0.1155	-0.0622
3047.0300	0.7407	-1.2690	0.0366	-1.9411	-0.2389	0.0434	0.8221	0.7087	0.3533	0.1238	0.4172	0.3521	3.7198	0.5299	-0.4547	0.4258	0.4668	0.3111	2.5516	0.4228	-0.3169	0.4281	0.3922	0.3912	-1.7609	-25.5600	-13.6319	1.1448	-0.1061	-0.0622
3047.0420	0.7505	-1.2604	0.0407	-1.9393	-0.2340	0.0476	0.8161	0.7237	0.3373	0.1516	0.4219	0.3477	3.3866	0.3816	-0.5492	0.3653	0.4159	0.3458	2.5506	0.3323	-0.3881	0.4325	0.3928	0.3907	-1.6730	-26.7538	-14.1428	1.1011	-0.0946	-0.0622
3047.0520	0.7587	-1.2531	0.0441	-1.9377	-0.2298	0.0511	0.8022	0.7348	0.3258	0.1670	0.4265	0.3468	3.0902	0.1584	-0.7201	0.4187	0.2882	0.3455	2.5494	0.2558	-0.4475	0.4361	0.3934	0.3904	-1.6026	-27.7626	-14.5698	1.0641	-0.0849	-0.0622
3047.0640	0.7682	-1.2442	0.0478	-1.9355	-0.2247	0.0552	0.7883	0.7435	0.3067	0.1916	0.4180	0.3493	3.5916	0.1291	-0.5142	0.3638	0.3689	0.3235	2.5477	0.1634	-0.5181	0.4404	0.3941	0.3899	-1.5228	-28.9802	-15.0750	1.0192	-0.0730	-0.0622
3047.0740	0.7761	-1.2366	0.0507	-1.9335	-0.2205	0.0587	0.7825	0.7527	0.2935	0.2099	0.4191	0.3508	3.2942	0.3519	-0.5947	0.4049	0.3397	0.3322	2.5460	0.0862	-0.5767	0.4439	0.3947	0.3895	-1.4604	-29.9966	-15.4937	0.9816	-0.0630	-0.0622
3047.0860	0.7854	-1.2275	0.0542	-1.9308	-0.2156	0.0628	0.7743	0.7676	0.2831	0.2349	0.4074	0.3484	3.3443	0.0179	-0.7530	0.4055	0.4535	0.3646	2.5433	-0.0050	-0.6460	0.4482	0.3954	0.3891	-1.3919	-31.1995	-15.9866	0.9365	-0.0510	-0.0622
3047.0960	0.7930	-1.2198	0.0570	-1.9284	-0.2114	0.0663	0.7673	0.7780	0.2698	0.2544	0.4085	0.3488	3.5307	-0.1371	-0.7398	0.4081	0.4062	0.3294	2.5408	-0.0823	-0.7041	0.4516	0.3960	0.3887	-1.3381	-32.2173	-16.3998	0.8980	-0.0407	-0.0622
3047.1060	0.8006	-1.2120	0.0596	-1.9257	-0.2073	0.0698	0.7622	0.7852	0.2542	0.2731	0.4028	0.3471	3.7852	0.1937	-0.6709	0.4567	0.4591	0.3092	2.5313	-0.2706	-0.8132	0.4496	0.3903	0.3854	-1.3682	-34.5635	-17.3144	0.8007	-0.0981	-0.0931
3047.1180	0.8097	-1.2025	0.0626	-1.9223	-0.2025	0.0739	0.7541	0.7936	0.2368	0.2959	0.3988	0.3430	3.1993	0.0029	-0.9843	0.4267	0.3360	0.2993	2.4671	-0.7631	-1.0910	0.4369	0.3633	0.3721	-2.0167	-40.5427	-19.8187	0.5796	-0.3650	-0.2195
3047.1280	0.8172	-1.1944	0.0650	-1.9192	-0.1986	0.0773	0.7416	0.8051	0.2228	0.3171	0.3948	0.3361	3.0424	-0.4388	-1.1381	0.3231	0.3573	0.3521	2.4571	-0.8415	-1.1510	0.4399	0.3624	0.3708	-2.0351	-41.5497	-20.2184	0.5406	-0.3546	-0.2195
3047.1400	0.8261	-1.1847	0.0675	-1.9154	-0.1940	0.0814	0.7250	0.8158	0.2029	0.3326	0.3890	0.3315	3.2495	-0.6645	-1.2724	0.3954	0.3180	0.3266	2.4446	-0.9354	-1.2220	0.4435	0.3613	0.3692	-2.0648	-42.7562	-20.6885	0.4942	-0.3423	-0.2195
3047.1500	0.8332	-1.1764	0.0695	-1.9119	-0.1901	0.0847	0.7170	0.8217	0.1873	0.3506	0.3815	0.3309	3.2773	-0.8093	-1.1723	0.3573	0.3933	0.3057	2.4336	-1.0139	-1.2807	0.4464	0.3604	0.3679	-2.0957	-43.7632	-21.0753	0.4551	-0.3318	-0.2195
3047.1620	0.8418	-1.1665	0.0718	-1.9074	-0.1856	0.0886	0.7073	0.8328	0.1690	0.3696	0.3675	0.3226	3.1665	-1.1664	-1.5185	0.3192	0.4356	0.3568	2.4198	-1.1075	-1.3508	0.4499	0.3594	0.3664	-2.1405	-44.9658	-21.5362	0.4077	-0.3191	-0.2195
3047.1720	0.8488	-1.1580	0.0734	-1.9036	-0.1820	0.0918	0.6962	0.8400	0.1556	0.3837	0.3616	0.3244	3.0861	-1.3982	-1.6113	0.3450	0.3730	0.2713	2.4078	-1.1854	-1.4086	0.4528	0.3585	0.3650	-2.1841	-45.9664	-21.9136	0.3681	-0.3084	-0.2195
3047.1840	0.8570	-1.1479	0.0751	-1.8990	-0.1777	0.0956	0.6834	0.8459	0.1355	0.4065	0.3507	0.3184	3.4186	-1.2667	-1.5718	0.4050	0.3720	0.2896	2.3927	-1.2779	-1.4768	0.4564	0.3575	0.3635	-2.2440	-47.1559	-22.3563	0.3212	-0.2957	-0.2195
3047.1940	0.8636	-1.1394	0.0764	-1.8948	-0.1743	0.0987	0.6772	0.8521	0.1196	0.4275	0.3459	0.3130	3.4664	-1.2728	-1.6364	0.4104	0.3458	0.3866	2.3796	-1.3541	-1.5328	0.4593	0.3566	0.3622	-2.3002	-48.1358	-22.7163	0.2821	-0.2851	-0.2195
3047.2040	0.8704	-1.1308	0.0775	-1.8905	-0.1708	0.1018	0.6703	0.8610	0.1052	0.4508	0.3327	0.3134	3.2058	-1.3956	-1.7222	0.3695	0.3925	0.2740	2.3661	-1.4302	-1.5886	0.4622	0.3557	0.3609	-2.3618	-49.1151	-23.0745	0.2424	-0.2743	-0.2195
3047.2160	0.8784	-1.1204	0.0786	-1.8850	-0.1670	0.1055	0.6554	0.8628	0.0805	0.4682	0.3237	0.3078	2.6283	-1.6590	-1.5703	0.3492	0.2886	0.2721	2.2901	-2.0057	-1.8512	0.4435	0.3285	0.3484	-3.1364	-56.0604	-25.4175	-0.0380	-0.5301	-0.3292
3047.2260	0.8849	-1.1118	0.0793	-1.8802	-0.1638	0.1086	0.6411	0.8669	0.0672	0.4840	0.3112	0.2979	2.9465	-1.4626	-1.7709	0.3441	0.3173	0.3063	2.2699	-2.0821	-1.9064	0.4459	0.3265	0.3464	-3.2645	-57.0168	-25.7572	-0.0768	-0.5196	-0.3292
3047.2380	0.8924	-1.1013	0.0800	-1.8741	-0.1602	0.1121	0.6289	0.8771	0.0513	0.4985	0.2934	0.2935	3.1618	-1.9460	-2.1526	0.3373	0.3412	0.2769	2.2450	-2.1729	-1.9719	0.4482	0.3240	0.3441	-3.4257	-58.1530	-26.1594	-0.1237	-0.5069	-0.3292
3047.2480	0.8986	-1.0925	0.0804	-1.8691	-0.1573	0.1151	0.6212	0.8809	0.0318	0.5118	0.2820	0.2858	2.9990	-1.8530	-1.8420	0.3364	0.2624	0.3001	2.2237	-2.2499	-2.0266	0.4475	0.3219	0.3421	-3.5666	-59.1161	-26.4949	-0.1633	-0.4962	-0.3292
3047.2600	0.9060	-1.0818	0.0807	-1.8629	-0.1540	0.1184	0.6081	0.8848	0.0164	0.5342	0.2618	0.2771	2.9885	-1.9764	-2.1064	0.4001	0.3452	0.3134	2.1976	-2.3404	-2.0909	0.4467	0.3195	0.3398	-3.7425	-60.2495	-26.8843	-0.2097	-0.4835	-0.3292
3047.2700	0.9120	-1.0730	0.0808	-1.8574	-0.1513	0.1212	0.5970	0.8915	0.0002	0.5566	0.2525	0.2765	2.7206	-2.1318	-2.8325	0.3572	0.3124	0.2694	2.1754	-2.4143	-2.9343	0.4460	0.3174	0.3378	-3.8944	-61.1744	-27.2013	-0.2489	-0.4729	-0.3292
3047.2820	0.9191	-1.0623	0.0806	-1.8506	-0.1485	0.1244	0.5803	0.8965	-0.0260	0.5708	0.2396	0.2660	2.8444	-2.2425	-3.0988	0.3555	0.2735	0.3106	2.1482	-2.5024	-3.4912	0.4452	0.3150	0.3354	-4.0832	-62.2789	-27.5714	-0.2956	-0.4602	-0.3292
3047.2920	0.9248	-1.0532	0.0802	-1.8448	-0.1461	0.1271	0.5707	0.9003	-0.0405	0.5872	0.2222	0.2645	2.7949	-2.1978	-3.1606	0.3059	0.3455	0.3101	2.1251	-2.5767	-3.5415	0.4444	0.3129	0.3335	-4.2464	-63.2102	-27.8800	-0.3351	-0.4494	-0.3292
3047.3020	0.9304	-1.0442	0.0798	-1.8388	-0.1440	0.1297	0.5601	0.9031	-0.0536	0.5975	0.2148	0.2541	2.7265	-2.0030	-3.4365	0.3918	0.3416	0.3639	2.1016	-2.6496	-3.5910	0.4437	0.3109	0.3315	-4.4138	-64.1233	-28.1805	-0.3743	-0.4387	-0.3292
3047.3140	0.9371	-1.0334	0.0791	-1.8315	-0.1415	0.1327	0.5460	0.9067	-0.0733	0.6176	0.1984	0.2525	2.5372	-2.6575	-3.6275	0.4254	0.2448	0.2972	1.9941	-3.2515	-3.8122	0.4193	0.2873	0.3219	-5.5521	-71.3536	-30.1380	-0.6719	-0.6440	-0.4032
3047.3240	0.9424	-1.0243	0.0783	-1.8253	-0.1397	0.1352	0.5325	0.9083	-0.0913	0.6355	0.1782	0.2440	2.6191	-2.3130	-3.4144	0.4074	0.3238	0.3010	1.9636	-3.3258	-3.8600	0.4183	0.2843	0.3195	-5.7879	-72.2525	-30.4271	-0.7103	-0.6336	-0.4032
3047.3360	0.9487	-1.0133	0.0771	-1.8175	-0.1377	0.1381	0.5182	0.9097	-0.1065	0.6543	0.1637	0.2369	2.4125	-2.6644	-3.8133	0.3796	0.2716	0.2720	1.9267	-3.4141	-3.9168	0.4171	0.2806	0.3166	-6.0757	-73.3200	-30.7674	-0.7568	-0.6210	-0.4032
3047.3460	0.9538	-1.0042	0.0760	-1.8108	-0.1361	0.1404	0.5061	0.9136	-0.1187	0.6648	0.1484	0.2302	2.4342	-3.1702	-4.1812	0.3075	0.2531	0.2835	1.8956	-3.4865	-3.9633	0.4161	0.2775	0.3142	-6.3189	-74.1962	-31.0444	-0.7958	-0.6105	-0.4032
3047.3580	0.9597	-0.9932	0.0744	-1.8028	-0.1346	0.1431	0.4925	0.9130	-0.1401	0.6790	0.1234	0.2226	2.4724	-2.8727	-4.0960	0.4346	0.2482	0.2589	1.8457	-3.5725	-4.0181	0.4150	0.2739	0.3114	-6.6147	-75.2365	-31.3661	-0.8412	-0.5983	-0.4032
3047.3680	0.9646	-0.9840	0.0729	-1.7959	-0.1334	0.1453	0.4810	0.9146	-0.1567	0.6994	0.1059	0.2131	2.2222	-3.2347	-4.1080	0.3575	0.2550	0.3276	1.7997	-3.6437	-4.0635	0.4140	0.2708	0.3090	-6.8645	-76.0977	-31.6306	-0.8794	-0.5880	-0.4032
3047.3800	0.9703	-0.9730	0.0710	-1.7873	-0.1323	0.1478	0.4652	0.9172	-0.1730	0.7189	0.0851	0.2082	2.2261	-3.6082	-4.4368	0.2260	0.2579	0.2765	1.7442	-3.7277	-4.1169	0.4128	0.2671	0.3061	-7.1669	-77.1136	-31.9387	-0.9253	-0.5756	-0.4032
3047.3900	0.9749	-0.9639	0.0691	-1.7800	-0.1315	0.1498	0.4520	0.9163	-0.1932	0.7253	0.0650	0.1964	2.1731	-3.5503	-4.2289	0.3502	0.3174	0.3230	1.6978	-3.7969	-4.1606	0.4119	0.2640	0.3037	-7.4211	-77.9511	-32.1870	-0.9632	-0.5655	-0.4032
3047.4000	0.9794	-0.9547	0.0670	-1.7727	-0.1310	0.1518	0.4379	0.9160	-0.2074	0.7378	0.0495	0.1972	2.2584	-3.3133	-4.4862	0.3739	0.2952	0.2316	1.6513	-3.8656	-4.2039	0.4110	0.2609	0.3013	-7.6776	-78.7834	-32.4324	-1.0007	-0.5554	-0.4032
3047.4120	0.9845	-0.9437	0.0644	-1.7638	-0.1305	0.1541	0.4259	0.9174	-0.2239	0.7610	0.0321	0.1872	2.1224	-4.0762	-4.4495	0.3192	0.3242	0.2460	1.7405	-4.3816	-4.2394	0.3715	0.2656	0.3045	-6.2658	-84.9489	-32.6035	-1.4526	-0.4551	-0.3397
3047.4220	0.9886	-0.9345	0.0621	-1.7561	-0.1302	0.1559	0.4170	0.9107	-0.2353	0.7684	0.0176	0.1813	1.9737	-3.8471	-4.4718	0.3268	0.2832	0.2856	1.6968	-4.4523	-4.2755	0.3697	0.2627	0.3025	-6.5176	-85.7674	-32.8392	-1.4900	-0.4452	-0.3397
3047.4340	0.9935	-0.9236	0.0591	-1.7467	-0.1302	0.1581	0.4016	0.9074	-0.2491	0.7765	-0.0091	0.1755	2.1905	-3.8178	-4.2576	0.2834	0.1267	0.2562	1.6443	-4.5360	-4.3183	0.3675	-0.1281	0.3001	-6.8208	-86.7345	-33.1166	-1.5346	-0.4333	-0.3397
3047.4460	0.9982	-0.9127	0.0561	-1.7374	-0.1304	0.1601	0.3884	0.9069	-0.2557	0.7884	-0.0298	0.1647	2.3081	-4.1341	-4.6798	0.3642	0.0046	0.3221	1.5917	-4.6182	-4.3604	0.3653	-0.3438	0.2976	-7.1243	-87.6844	-33.3868	-1.5785	-0.4218	-0.3397
3047.4560	1.0021	-0.9037	0.0534	-1.7295	-0.1307	0.1618	0.3797	0.9030	-0.2735	0.8000	-0.0359	0.1653	1.8059	-4.2613	-4.4301	0.3045	-0.0849	0.2694	1.5478	-4.6863	-4.3952	0.3636	-0.3472	0.2956	-7.3782	-88.4714	-33.6096	-1.6150	-0.4122	-0.3397
3047.4660	1.0058	-0.8947	0.0507	-1.7214	-0.1311	0.1634	0.3672	0.8972	-0.2836	0.8091	-0.0467	0.1572	1.8595	-4.1766	-4.4048	0.3036	-0.1657	0.2278	1.5040	-4.7530	-4.4292	0.3618	-0.3506	0.2936	-7.6312	-89.2418	-33.8247	-1.6513	-0.4026	-0.3397
3047.4780	1.0100	-0.8839	0.0473	-1.7117	-0.1317	0.1652	0.3521	0.8956	-0.2935	0.8135	-0.0625	0.1467	1.9629	-4.3173	-4.6399	0.3297	-0.2350	0.3063	1.4515	-4.8320	-4.4694	0.3598	-0.3547	0.2912	-7.9344	-90.1531	-34.0769	-1.6942	-0.3914	-0.3397
3047.4880	1.0135	-0.8750	0.0443	-1.7035	-0.1325	0.1666	0.3427	0.8917	-0.3050	0.8243	-0.0789	0.1448	1.8004	-4.2819	-4.7486	0.3353	-0.3121	0.2482	1.4076	-4.8976	-4.5027	0.3581	-0.3581	0.2891	-8.1876	-90.9098	-34.2854	-1.7297	-0.3822	-0.3397
3047.5000	1.0175	-0.8643	0.0406	-1.6935	-0.1335	0.1683	0.3295	0.8871	-0.3211	0.8398	-0.1021	0.1373	1.8062	-4.4331	-4.4568	0.3491	-0.3823	0.2380	1.3554	-4.9736	-4.5411	0.3562	-0.3622	0.2867	-8.4876	-91.7863	-34.5195	-1.7711	-0.3714	-0.3397
3047.5100	1.0207	-0.8555	0.0373	-1.6850	-0.1346	0.1697	0.3201	0.8849	-0.3277	0.8358	-0.1184	0.1321	1.8169	-4.5621	-4.4496	0.3803	-0.3455	0.2481	1.4940	-5.2521	-4.4708	0.3259	-0.3442	0.2959	-6.5731	-95.0808	-33.7369	-2.1108	-0.1357	-0.2226
3047.5220	1.0245	-0.8448	0.0334	-1.6749	-0.1362	0.1713	0.3101	0.8774	-0.3301	0.8436	-0.1358	0.1266	1.4734	-4.8251	-4.8181	0.3460	-0.3360	0.2400	1.4486	-5.3298	-4.5008	0.3230	-0.3472	0.2943	-6.8399	-95.9465	-33.9681	-2.1519	-0.1251	-0.2226
3047.5320	1.0275	-0.8360	0.0300	-1.6665	-0.1376	0.1725	0.2970	0.8721	-0.3369	0.8537	-0.1464	0.1248	1.6140	-5.0480	-4.6786	0.3268	-0.3494	0.2327	1.4108	-5.3940	-4.5254	0.3206	-0.3497	0.2930	-7.0617	-96.6617	-34.1570	-2.1856	-0.1165	-0.2226
3047.5440	1.0310	-0.8257	0.0259	-1.6561	-0.1395	0.1740	0.2863	0.8631	-0.3430	0.8541	-0.1640	0.1222	1.5638	-4.7428	-4.6452	0.2582	-0.3041	0.1980	1.3657	-5.4692	-4.5543	0.3178	-0.3527	0.2914	-7.3252	-97.4978	-34.3776	-2.2262	-0.1061	-0.2226
3047.5540	1.0339	-0.8171	0.0225	-1.6476	-0.1412	0.1752	0.2755	0.8609	-0.3451	0.8615	-0.1752	0.1131	1.6708	-5.1050	-4.8170	0.2591	-0.2620	0.2707	1.3282	-5.5304	-4.5778	0.3155	-0.3552	0.2901	-7.5423	-98.1760	-34.5548	-2.2588	-0.0978	-0.2226
3047.5640	1.0365	-0.8085	0.0189	-1.6391	-0.1429	0.1763	0.2666	0.8544	-0.3540	0.8697	-0.1794	0.1130	1.4699	-5.2807	-4.5967	0.2956	-0.3669	0.2646	1.2909	-5.5913	-4.6011	0.3133	-0.3577	0.2887	-7.7588	-98.8517	-34.7307	-2.2912	-0.0896	-0.2226
3047.5760	1.0397	-0.7982	0.0147	-1.6285	-0.1452	0.1776	0.2533	0.8452	-0.3592	0.8749	-0.2034	0.1105	1.5546	-5.0582	-4.5123	0.2601	-0.2611	0.2058	1.2461	-5.6640	-4.6288	0.3106	-0.3608	0.2871	-8.0173	-99.6572	-34.9395	-2.3301	-0.0798	-0.2226
3047.5860	1.0422	-0.7899	0.0111	-1.6197	-0.1473	0.1787	0.2458	0.8399	-0.3594	0.8744	-0.2138	0.1057	1.5170	-5.1440	-4.8621	0.2664	-0.2938	0.2451	1.2092	-5.7226	-4.6512	0.3084	-0.3633	0.2858	-8.2290	-100.3052	-35.1063	-2.3618	-0.0719	-0.2226
3047.5960	1.0446	-0.7816	0.0075	-1.6110	-0.1495	0.1797	0.2378	0.8351	-0.3639	0.8798	-0.2197	0.1002	1.2301	-5.2654	-4.9727	0.3187	-0.3442	0.2477	1.1723	-5.7805	-4.6733	0.3063	-0.3659	0.2845	-8.4390	-100.9445	-35.2707	-2.3928	-0.0642	-0.2226
3047.6060	1.0468	-0.7733	0.0038	-1.6022	-0.1517	0.1807	0.2260	0.8299	-0.3713	0.8869	-0.2314	0.0943	1.4642	-5.4842	-4.8163	0.2911	-0.3676	0.3151	1.0921	-5.9531	-4.7045	0.2984	-0.3675	0.2845	-9.1666	-102.9552	-35.5266	-2.4851	-0.0455	-0.2083
3047.6160	1.0491	-0.7650	0.0001	-1.5933	-0.1541	0.1817	0.2155	0.8147	-0.3715	0.8831	-0.2448	0.0976	1.2276	-5.6231	-4.8093	0.2288	-0.3294	0.2570	0.8722	-6.4755	-4.7600	0.2728	-0.3659	0.2889	-11.5118	-109.1105	-36.0740	-2.7634	0.0063	-0.1509
3047.6260	1.0511	-0.7569	-0.0035	-1.5844	-0.1567	0.1826	0.2035	0.8079	-0.3696	0.8824	-0.2607	0.0967	1.1207	-5.7769	-5.0198	0.2379	-0.2398	0.1965	0.8262	-6.5342	-4.7751	0.2702	-0.3684	0.2880	-11.7742	-109.7116	-36.2244	-2.7931	0.0133	-0.1509
3047.6360	1.0531	-0.7490	-0.0073	-1.5757	-0.1593	0.1835	0.1918	0.7977	-0.3691	0.8888	-0.2606	0.0895	1.2469	-6.2642	-5.0724	0.2348	-0.4012	0.2676	0.7806	-6.5921	-4.7900	0.2677	-0.3709	0.2871	-12.0325	-110.3038	-36.3730	-2.8222	0.0203	-0.1509
3047.6460	1.0549	-0.7410	-0.0109	-1.5667	-0.1621	0.1844	0.1823	0.7857	-0.3724	0.8915	-0.2831	0.0890	0.8008	-6.2526	-4.9088	0.2714	-0.2837	0.2471	0.7355	-6.6487	-4.8042	0.2652	-0.3735	0.2862	-12.2849	-110.8796	-36.5146	-2.8510	0.0271	-0.1509
3047.6580	1.0569	-0.7317	-0.0153	-1.5559	-0.1655	0.1854	0.1679	0.7715	-0.3722	0.8863	-0.2904	0.0819	0.7414	-6.1405	-4.9468	0.2612	-0.4446	0.3064	0.6818	-6.7157	-4.8210	0.2622	-0.3765	0.2852	-12.5823	-111.5604	-36.6828	-2.8852	0.0351	-0.1509
3047.6680	1.0586	-0.7240	-0.0190	-1.5472	-0.1685	0.1863	0.1551	0.7630	-0.3672	0.8913	-0.3038	0.0820	0.7610	-6.5673	-5.3040	0.2115	-0.4184	0.2852	0.6376	-6.7698	-4.8346	0.2599	-0.3791	0.2843	-12.8231	-112.1075	-36.8184	-2.9129	0.0415	-0.1509
3047.6780	1.0601	-0.7164	-0.0227	-1.5382	-0.1716	0.1871	0.1458	0.7509	-0.3728	0.8929	-0.3227	0.0818	0.4855	-6.5172	-5.0054	0.2325	-0.3131	0.2368	0.5938	-6.8237	-4.8479	0.2575	-0.3817	0.2834	-13.0601	-112.6511	-36.9512	-2.9402	0.0478	-0.1509
3047.6880	1.0614	-0.7090	-0.0264	-1.5292	-0.1749	0.1879	0.1332	0.7377	-0.3719	0.8875	-0.3253	0.0817	0.3823	-6.4534	-5.0558	0.1969	-0.4262	0.1742	0.5505	-6.8759	-4.8604	0.2552	-0.3843	0.2825	-13.2900	-113.1743	-37.0765	-2.9668	0.0539	-0.1509
3047.6980	1.0627	-0.7017	-0.0302	-1.5205	-0.1783	0.1886	0.1206	0.7259	-0.3698	0.8906	-0.3456	0.0741	0.3808	-6.4159	-5.1083	0.2740	-0.2733	0.2609	0.5078	-6.9266	-4.8724	0.2530	-0.3870	0.2816	-13.5134	-113.6806	-37.1966	-2.9925	0.0596	-0.1509
3047.7100	1.0640	-0.6931	-0.0346	-1.5097	-0.1825	0.1895	0.1055	0.7160	-0.3684	0.8986	-0.3532	0.0723	0.5639	-6.9638	-4.8852	0.1691	-0.2559	0.2541	0.6132	-7.1048	-4.6987	0.2233	-0.3474	0.2999	-11.9193	-115.6816	-35.5272	-3.3109	0.5173	0.0524
3047.7200	1.0650	-0.6860	-0.0384	-1.5007	-0.1860	0.1903	0.0947	0.7002	-0.3601	0.8869	-0.3547	0.0745	0.5707	-6.8362	-4.8634	0.2355	-0.3123	0.2736	0.5754	-7.1563	-4.7017	0.2202	-0.3480	0.3002	-12.1159	-116.1736	-35.6442	-3.3362	0.5230	0.0524
3047.7320	1.0661	-0.6778	-0.0426	-1.4901	-0.1903	0.1911	0.0839	0.6804	-0.3522	0.8795	-0.3567	0.0730	0.3190	-6.7411	-4.7161	0.2516	-0.3797	0.3229	0.5307	-7.2162	-4.7048	0.2166	-0.3488	0.3006	-12.3439	-116.7401	-35.7793	-3.3654	0.5294	0.0524
3047.7420	1.0668	-0.6710	-0.0460	-1.4814	-0.1939	0.1919	0.0726	0.6665	-0.3446	0.8810	-0.3699	0.0773	0.3366	-6.5547	-4.8345	0.2617	-0.2823	0.2944	0.4939	-7.2654	-4.7074	0.2136	-0.3494	0.3009	-12.5291	-117.2033	-35.8919	-3.3890	0.5345	0.0524
3047.7520	1.0675	-0.6645	-0.0493	-1.4725	-0.1976	0.1926	0.0605	0.6553	-0.3319	0.8792	-0.3689	0.0795	0.4929	-6.6626	-5.0803	0.1746	-0.3578	0.2497	0.4576	-7.3127	-4.7094	0.2107	-0.3501	0.3012	-12.7074	-117.6449	-35.9991	-3.4122	0.5396	0.0524
3047.7640	1.0682	-0.6567	-0.0533	-1.4620	-0.2020	0.1936	0.0496	0.6408	-0.3273	0.8685	-0.3791	0.0768	0.2251	-6.8156	-4.8698	0.1947	-0.3345	0.2840	0.4144	-7.3697	-4.7120	0.2073	-0.3510	0.3016	-12.9174	-118.1758	-36.1294	-3.4398	0.5455	0.0524
3047.7740	1.0685	-0.6503	-0.0565	-1.4535	-0.2058	0.1944	0.0391	0.6277	-0.3172	0.8684	-0.3758	0.0810	0.3149	-6.9368	-4.9864	0.2600	-0.3549	0.2384	0.3789	-7.4158	-4.7138	0.2045	-0.3517	0.3019	-13.0864	-118.6035	-36.2337	-3.4616	0.5501	0.0524
3047.7860	1.0689	-0.6430	-0.0603	-1.4430	-0.2104	0.1953	0.0271	0.6108	-0.3100	0.8664	-0.3884	0.0796	0.2094	-7.1043	-4.8553	0.1965	-0.2899	0.2488	0.3370	-7.4694	-4.7152	0.2012	-0.3526	0.3023	-13.2808	-119.0937	-36.3527	-3.4873	0.5555	0.0524
3047.7960	1.0691	-0.6370	-0.0633	-1.4343	-0.2143	0.1961	0.0176	0.5962	-0.2996	0.8591	-0.3873	0.0761	-0.0192	-7.1110	-5.0345	0.1204	-0.3264	0.3550	0.3026	-7.5132	-4.7163	0.1985	-0.3533	0.3026	-13.4376	-119.4932	-36.4505	-3.5083	0.5598	0.0524
3047.8060	1.0692	-0.6311	-0.0663	-1.4259	-0.2183	0.1970	0.0070	0.5854	-0.2911	0.8520	-0.3944	0.0830	-0.6161	-7.3228	-5.0525	0.1824	-0.2805	0.2776	-0.0061	-6.9061	-4.5531	0.2151	-0.3393	0.3044	-8.0305	-112.1056	-34.9279	-3.3222	0.7216	0.0675
3047.8180	1.0692	-0.6242	-0.0698	-1.4158	-0.2229	0.1979	-0.0090	0.5688	-0.2782	0.8494	-0.3837	0.0899	-1.3969	-7.4113	-4.9219	0.2007	-0.3322	0.1993	-1.9657	-7.5473	-4.5332	0.1765	-0.3102	0.3207	-12.1438	-119.6242	-34.9086	-3.7197	1.0226	0.2258
3047.8280	1.0691	-0.6185	-0.0724	-1.4071	-0.2268	0.1989	-0.0198	0.5508	-0.2680	0.8363	-0.3802	0.0891	-1.9079	-7.2340	-4.5703	0.1223	-0.3028	0.2820	-2.5130	-7.5897	-4.5279	0.1733	-0.3089	0.3220	-12.2732	-119.9984	-35.0037	-3.7392	1.0266	0.2258
3047.8380	1.0689	-0.6131	-0.0751	-1.3989	-0.2306	0.1998	-0.0253	0.5353	-0.2525	0.8249	-0.3783	0.0943	-2.0294	-6.9636	-4.6492	0.1576	-0.3402	0.2244	-2.5413	-7.6305	-4.5220	0.1702	-0.3077	0.3234	-12.3966	-120.3521	-35.0931	-3.7576	1.0303	0.2258
3047.8480	1.0686	-0.6079	-0.0775	-1.3907	-0.2344	0.2008	-0.0312	0.5203	-0.2428	0.8220	-0.3814	0.0965	-2.3928	-7.0170	-4.6609	0.2051	-0.2493	0.2829	-2.5694	-7.6708	-4.5163	0.1671	-0.3064	0.3247	-12.5166	-120.7009	-35.1841	-3.7754	1.0340	0.2258
3047.8580	1.0682	-0.6029	-0.0798	-1.3824	-0.2381	0.2017	-0.0408	0.5073	-0.2241	0.8174	-0.3739	0.0995	-2.3968	-7.2750	-4.9581	0.1280	-0.3673	0.3007	-2.5969	-7.7094	-4.5101	0.1641	-0.3052	0.3261	-12.6306	-121.0291	-35.2700	-3.7927	1.0374	0.2258
3047.8680	1.0677	-0.5979	-0.0820	-1.3743	-0.2418	0.2027	-0.0507	0.4961	-0.2142	0.8020	-0.3737	0.1050	-2.5234	-7.6626	-4.9188	0.1334	-0.2852	0.2875	-2.6242	-7.7599	-4.5040	0.1611	-0.3040	0.3274	-12.7414	-121.3537	-35.3572	-3.8097	1.0408	0.2259
3047.8800	1.0670	-0.5921	-0.0844	-1.3648	-0.2463	0.2040	-0.0617	0.4782	-0.1983	0.7925	-0.3694	0.1079	-2.4196	-7.6685	-4.7393	0.2083	-0.3139	0.2930	-2.6567	-7.8289	-4.4969	0.1576	-0.3025	0.3290	-12.8703	-121.7390	-35.4633	-3.8293	1.0447	0.2259
3047.8900	1.0663	-0.5874	-0.0864	-1.3570	-0.2499	0.2051	-0.0703	0.4629	-0.1880	0.7917	-0.3718	0.1132	-2.6130	-7.8253	-4.6138	0.1605	-0.2125	0.2585	-2.6833	-7.8856	-4.4905	0.1547	-0.3013	0.3304	-12.9732	-122.0512	-35.5480	-3.8449	1.0477	0.2259
3047.9000	1.0655	-0.5828	-0.0882	-1.3489	-0.2536	0.2062	-0.0799	0.4451	-0.1730	0.7862	-0.3610	0.1141	-2.6212	-7.3951	-4.7305	0.1297	-0.3262	0.3084	-2.7096	-7.9417	-4.4844	0.1519	-0.3001	0.3317	-13.0724	-122.3561	-35.6353	-3.8604	1.0507	0.2259
3047.9100	1.0647	-0.5784	-0.0899	-1.3410	-0.2573	0.2074	-0.0866	0.4373	-0.1623	0.7763	-0.3591	0.1184	-2.5643	-7.7751	-4.5678	0.0379	-0.1983	0.3553	-2.7398	-7.9633	-4.3712	0.1374	-0.2624	0.3444	-13.2716	-122.3336	-34.6472	-4.0031	1.4415	0.3479
3047.9220	1.0635	-0.5734	-0.0917	-1.3320	-0.2614	0.2089	-0.0985	0.4156	-0.1447	0.7608	-0.3424	0.1282	-2.3502	-7.6317	-4.5296	0.1472	-0.2710	0.3005	-2.7707	-8.0302	-4.3586	0.1336	-0.2589	0.3469	-13.3817	-122.6734	-34.7461	-4.0200	1.4448	0.3480
3047.9320	1.0625	-0.5693	-0.0930	-1.3245	-0.2648	0.2102	-0.1060	0.4052	-0.1237	0.7586	-0.3400	0.1334	-2.7824	-8.0350	-4.8187	0.0985	-0.2002	0.2582	-2.7962	-8.0854	-4.3484	0.1304	-0.2560	0.3490	-13.4696	-122.9500	-34.8311	-4.0335	1.4474	0.3480
3047.9440	1.0611	-0.5646	-0.0944	-1.3154	-0.2687	0.2118	-0.1176	0.3824	-0.1088	0.7400	-0.3197	0.1343	-2.7534	-7.7333	-4.4252	0.0922	-0.3094	0.3450	-2.8263	-8.1504	-4.3357	0.1267	-0.2525	0.3515	-13.5694	-123.2671	-34.9281	-4.0492	1.4504	0.3480
3047.9540	1.0599	-0.5609	-0.0954	-1.3080	-0.2720	0.2132	-0.1265	0.3679	-0.0935	0.7258	-0.3169	0.1452	-2.9260	-7.7324	-4.4546	0.1146	-0.1938	0.2929	-2.8511	-8.2040	-4.3252	0.1237	-0.2496	0.3535	-13.6486	-123.5244	-35.0103	-4.0617	1.4529	0.3480
3047.9640	1.0586	-0.5573	-0.0963	-1.3009	-0.2751	0.2147	-0.1376	0.3541	-0.0795	0.7200	-0.3061	0.1521	-2.8284	-7.8370	-4.3040	0.1441	-0.2290	0.2647	-2.8756	-8.2571	-4.3148	0.1207	-0.2467	0.3556	-13.7243	-123.7757	-35.0926	-4.0737	1.4552	0.3480
3047.9760	1.0569	-0.5532	-0.0970	-1.2923	-0.2786	0.2166	-0.1479	0.3334	-0.0570	0.7110	-0.2909	0.1534	-3.0900	-7.7451	-4.3976	0.1038	-0.2708	0.3111	-2.9045	-8.3201	-4.3022	0.1172	-0.2432	0.3581	-13.8105	-124.0682	-35.1908	-4.0873	1.4578	0.3480
3047.9860	1.0553	-0.5500	-0.0975	-1.2851	-0.2815	0.2182	-0.1570	0.3212	-0.0395	0.6979	-0.2836	0.1624	-3.2051	-8.2012	-4.4619	0.0456	-0.1852	0.3176	-2.9284	-8.3719	-4.2919	0.1143	-0.2404	0.3602	-13.8782	-124.3041	-35.2744	-4.0983	1.4600	0.3480
3047.9960	1.0537	-0.5469	-0.0978	-1.2782	-0.2842	0.2199	-0.1680	0.3030	-0.0228	0.6835	-0.2679	0.1667	-3.2012	-7.8022	-4.5367	0.0688	-0.2868	0.3062	-2.9518	-8.4229	-4.2813	0.1115	-0.2375	0.3623	-13.9420	-124.5309	-35.3557	-4.1087	1.4621	0.3480
3048.0060	1.0519	-0.5439	-0.0979	-1.2715	-0.2870	0.2215	-0.1790	0.2942	-0.0067	0.6768	-0.2678	0.1721	-1.5832	-6.4074	-4.7855	0.1852	-0.2286	0.3015	-2.0516	-7.1111	-4.2207	0.1801	-0.2803	0.3379	-3.0351	-108.5991	-34.8660	-3.3582	0.9838	0.0729
3048.0160	1.0502	-0.5410	-0.0979	-1.2648	-0.2896	0.2233	-0.1824	0.2827	0.0078	0.6728	-0.2534	0.1777	-3.1062	-8.1742	-4.0946	0.0937	-0.2125	0.3182	-2.9512	-8.3015	-3.3260	0.1085	-0.2112	0.3672	-13.5996	-122.5102	-35.0496	-4.1076	1.6882	0.3650
3048.0260	1.0483	-0.5383	-0.0977	-1.2581	-0.2919	0.2251	-0.1928	0.2710	0.0214	0.6641	-0.2396	0.1824	-3.1600	-8.2947	-3.5515	0.0711	-0.2258	0.3178	-2.9731	-8.3481	-2.9224	0.1058	-0.2073	0.3694	-13.6536	-122.7229	-35.1325	-4.1166	1.6900	0.3650
3048.0380	1.0459	-0.5352	-0.0974	-1.2502	-0.2947	0.2273	-0.2047	0.2497	0.0334	0.6432	-0.2279	0.1881	-2.9449	-7.9022	-3.1502	0.0693	-0.2181	0.3768	-2.9991	-8.4032	-2.9089	0.1025	-0.2027	0.3720	-13.7141	-122.9676	-35.2309	-4.1268	1.6922	0.3650
3048.0480	1.0438	-0.5328	-0.0970	-1.2438	-0.2969	0.2293	-0.2129	0.2396	0.0469	0.6317	-0.2145	0.1982	-2.9756	-8.2992	-3.0237	0.0903	-0.1697	0.2836	-3.0205	-8.4483	-2.8976	0.0998	-0.1988	0.3742	-13.7611	-123.1636	-35.3126	-4.1349	1.6939	0.3650
3048.0580	1.0416	-0.5304	-0.0965	-1.2376	-0.2989	0.2313	-0.2201	0.2229	0.0610	0.6243	-0.1960	0.2024	-3.1605	-7.9057	-2.8032	0.1281	-0.2854	0.2642	-3.0417	-8.4934	-2.8863	0.0972	-0.1949	0.3764	-13.8059	-123.3584	-35.3943	-4.1423	1.6955	0.3650
3048.0680	1.0394	-0.5283	-0.0957	-1.2314	-0.3008	0.2334	-0.2316	0.2090	0.0795	0.6206	-0.1892	0.2089	-2.8939	-8.1272	-2.8055	0.0938	-0.1774	0.3278	-3.0625	-8.5375	-2.8749	0.0946	-0.1911	0.3785	-13.8467	-123.5406	-35.4744	-4.1493	1.6971	0.3650
3048.0800	1.0365	-0.5258	-0.0947	-1.2240	-0.3030	0.2359	-0.2388	0.1963	0.0997	0.6075	-0.1710	0.2141	-3.1857	-8.4913	-2.9174	-0.0357	-0.1804	0.3315	-3.0873	-8.5905	-2.8616	0.0915	-0.1865	0.3812	-13.8931	-123.7604	-35.5748	-4.1574	1.6990	0.3650
3048.0900	1.0340	-0.5240	-0.0936	-1.2179	-0.3046	0.2381	-0.2468	0.1787	0.1160	0.5888	-0.1537	0.2167	-3.4572	-8.2391	-3.0384	0.0374	-0.2367	0.3465	-3.1077	-8.6338	-2.8503	0.0890	-0.1826	0.3833	-13.9283	-123.9347	-35.6568	-4.1636	1.7005	0.3650
3048.1000	1.0315	-0.5223	-0.0923	-1.2121	-0.3061	0.2404	-0.2566	0.1652	0.1325	0.5771	-0.1408	0.2277	-3.1911	-8.1977	-2.9369	0.0613	-0.1771	0.3179	-3.1278	-8.6767	-2.8392	0.0865	-0.1788	0.3855	-13.9604	-124.1028	-35.7398	-4.1693	1.7020	0.3650
3048.1120	1.0283	-0.5204	-0.0906	-1.2054	-0.3076	0.2431	-0.2668	0.1542	0.1479	0.5680	-0.1220	0.2300	-3.6710	-8.8727	-2.8143	0.0952	-0.2097	0.3605	-3.3045	-8.7148	-2.8606	0.0786	-0.1556	0.3860	-15.8086	-124.1512	-36.1721	-4.2284	1.8973	0.3432
3048.1220	1.0255	-0.5190	-0.0890	-1.1998	-0.3087	0.2455	-0.2798	0.1362	0.1625	0.5621	-0.1059	0.2420	-3.3688	-8.5827	-2.7938	0.0296	-0.2236	0.3137	-3.3269	-8.7563	-2.8510	0.0761	-0.1509	0.3881	-15.8402	-124.3123	-36.2556	-4.2334	1.8987	0.3432
3048.1340	1.0221	-0.5175	-0.0868	-1.1930	-0.3099	0.2484	-0.2889	0.1202	0.1833	0.5466	-0.0904	0.2440	-3.6784	-8.4139	-2.9950	-0.0218	-0.1199	0.3709	-3.3533	-8.8053	-2.8396	0.0731	-0.1453	0.3905	-15.8736	-124.4972	-36.3571	-4.2389	1.9003	0.3432
3048.1440	1.0191	-0.5164	-0.0850	-1.1876	-0.3108	0.2509	-0.3022	0.1051	0.1947	0.5269	-0.0723	0.2519	-3.5465	-8.3713	-2.8594	0.0276	-0.1158	0.3611	-3.3750	-8.8460	-2.8303	0.0706	-0.1406	0.3926	-15.8987	-124.6494	-36.4434	-4.2431	1.9016	0.3432
3048.1540	1.0161	-0.5154	-0.0829	-1.1824	-0.3114	0.2534	-0.3105	0.0937	0.2098	0.5161	-0.0539	0.2555	-3.7522	-8.4510	-2.8457	0.0140	-0.0929	0.3810	-3.3965	-8.8859	-2.8207	0.0682	-0.1359	0.3946	-15.9198	-124.7919	-36.5266	-4.2468	1.9029	0.3432
3048.1660	1.0122	-0.5143	-0.0803	-1.1764	-0.3119	0.2566	-0.3239	0.0820	0.2260	0.5051	-0.0328	0.2670	-3.5971	-9.1209	-2.8313	0.0510	-0.1257	0.3627	-3.4219	-8.9335	-2.8094	0.0654	-0.1303	0.3971	-15.9414	-124.9592	-36.6285	-4.2507	1.9044	0.3432
3048.1760	1.0089	-0.5136	-0.0780	-1.1714	-0.3121	0.2593	-0.3336	0.0655	0.2381	0.5009	-0.0157	0.2689	-3.7120	-8.9627	-2.5984	0.0391	-0.1182	0.4267	-3.4428	-8.9729	-2.8000	0.0621	-0.1256	0.3991	-15.9564	-125.0952	-36.7139	-4.2537	1.9056	0.3432
3048.1860	1.0055	-0.5131	-0.0755	-1.1665	-0.3121	0.2620	-0.3434	0.0479	0.2542	0.4926	0.0056	0.2791	-3.7248	-8.4781	-2.6692	-0.0507	0.1169	0.3162	-3.4635	-9.0115	-2.7905	0.0576	0.2391	0.4012	-15.9676	-125.2232	-36.7979	-4.2562	1.9069	0.3432
3048.1960	1.0020	-0.5127	-0.0729	-1.1615	-0.3120	0.2648	-0.3537	0.0350	0.2697	0.4740	0.0306	0.2816	-3.9124	-8.2958	-2.8203	-0.0249	0.1869	0.3465	-3.4838	-9.0495	-2.7808	0.0532	0.4816	0.4032	-15.9750	-125.3428	-36.8807	-4.2584	1.9081	0.3432
3048.2060	0.9984	-0.5125	-0.0701	-1.1569	-0.3117	0.2677	-0.3640	0.0237	0.2833	0.4601	0.0343	0.2870	-3.7898	-8.3845	-2.6991	-0.0000	0.2905	0.3332	-3.5025	-9.0504	-2.7919	0.0509	0.4840	0.4024	-15.9639	-125.0199	-37.1645	-4.2379	1.8901	0.3128
3048.2180	0.9939	-0.5122	-0.0666	-1.1514	-0.3112	0.2712	-0.3778	0.0113	0.2968	0.4475	0.0469	0.2932	-3.6090	-8.3041	-2.8282	0.0204	0.4002	0.3144	-3.5210	-9.0013	-2.8703	0.0549	0.4813	0.3924	-15.9056	-123.3932	-38.0697	-4.1499	1.8144	0.1908
3048.2280	0.9901	-0.5123	-0.0636	-1.1470	-0.3107	0.2741	-0.3861	0.0009	0.3046	0.4385	0.0618	0.2908	-3.8459	-9.4892	-2.6935	0.0550	0.5263	0.3481	-3.5406	-10.4683	-2.8675	0.0512	0.4851	0.3936	-15.9068	-123.5039	-38.1536	-4.1514	1.8156	0.1908
3048.2380	0.9862	-0.5123	-0.0604	-1.1428	-0.3100	0.2771	-0.3961	-0.0095	0.3134	0.4350	0.0809	0.2991	-3.8973	-10.9594	-2.8057	0.0166	0.5107	0.3165	-3.5600	-11.7225	-2.8646	0.0475	0.4888	0.3947	-15.9044	-123.6060	-38.2356	-4.1525	1.8168	0.1908
3048.2500	0.9813	-0.5125	-0.0566	-1.1377	-0.3088	0.2806	-0.4097	-0.0210	0.3250	0.4258	0.1039	0.3004	-3.9047	-10.9543	-2.7529	0.0039	0.4353	0.3399	-3.5829	-11.7569	-2.8611	0.0432	0.4933	0.3961	-15.8983	-123.7261	-38.3348	-4.1535	1.8182	0.1908
3048.2600	0.9772	-0.5128	-0.0533	-1.1335	-0.3077	0.2837	-0.4196	-0.0288	0.3326	0.4153	0.1154	0.3046	-3.9209	-11.4924	-2.6508	-0.0069	0.4719	0.3375	-3.6018	-11.7856	-2.8584	0.0396	0.4971	0.3972	-15.8913	-123.8275	-38.4190	-4.1541	1.8194	0.1908
3048.2720	0.9721	-0.5132	-0.0492	-1.1286	-0.3063	0.2873	-0.4301	-0.0416	0.3445	0.4025	0.1327	0.3080	-4.0639	-11.6630	-2.8037	-0.0564	0.5008	0.3367	-3.6241	-11.8193	-2.8548	0.0354	0.5016	0.3986	-15.8785	-123.9399	-38.5171	-4.1544	1.8208	0.1908
3048.2820	0.9677	-0.5137	-0.0458	-1.1246	-0.3048	0.2904	-0.4403	-0.0497	0.3515	0.3924	0.1472	0.3082	-4.1763	-12.1414	-2.5834	-0.0674	0.5147	0.3999	-3.6425	-11.8469	-2.8516	0.0318	0.5053	0.3997	-15.8646	-124.0286	-38.5974	-4.1544	1.8220	0.1908
3048.2940	0.9622	-0.5144	-0.0415	-1.1199	-0.3029	0.2943	-0.4533	-0.0616	0.3655	0.3751	0.1654	0.3152	-3.9120	-12.7227	-2.6888	0.0304	0.5284	0.2974	-3.6642	-11.8797	-2.8478	0.0276	0.5098	0.4011	-15.8444	-124.1306	-38.6936	-4.1541	1.8233	0.1908
3048.3040	0.9576	-0.5151	-0.0379	-1.1163	-0.3012	0.2974	-0.4623	-0.0739	0.3769	0.3667	0.1772	0.3184	-4.0887	-12.9877	-2.6803	0.0201	0.5744	0.3298	-3.6820	-11.9068	-2.8446	0.0241	0.5136	0.4022	-15.8248	-124.2127	-38.7731	-4.1537	1.8245	0.1908
3048.3160	0.9521	-0.5161	-0.0332	-1.1120	-0.2989	0.3012	-0.4749	-0.0921	0.3817	0.3618	0.1998	0.3164	-4.0579	-12.4076	-2.8086	0.0120	0.4618	0.3570	-3.6851	-11.8315	-2.9846	0.0301	0.4983	0.3855	-15.5842	-123.0716	-40.2119	-4.0522	1.6215	0.0080
3048.3260	0.9473	-0.5170	-0.0293	-1.1084	-0.2969	0.3044	-0.4838	-0.1012	0.3858	0.3548	0.2093	0.3198	-4.1629	-12.4489	-3.2202	-0.0021	0.4726	0.3433	-3.7022	-11.8535	-2.9884	0.0273	0.5012	0.3855	-15.5592	-123.1420	-40.2912	-4.0515	1.6227	0.0080
3048.3360	0.9424	-0.5181	-0.0254	-1.1049	-0.2947	0.3076	-0.4948	-0.1070	0.3874	0.3483	0.2173	0.3223	-4.2068	-12.6679	-3.0001	-0.0788	0.5721	0.3258	-3.7191	-11.8750	-2.9920	0.0246	0.5041	0.3856	-15.5313	-123.2075	-40.3684	-4.0506	1.6239	0.0080
3048.3480	0.9364	-0.5195	-0.0207	-1.1007	-0.2920	0.3114	-0.5052	-0.1200	0.3892	0.3335	0.2393	0.3188	-4.3179	-12.5224	-2.9617	-0.0631	0.4569	0.3573	-3.7301	-11.9003	-2.9961	0.0214	0.5076	0.3856	-15.4938	-123.2788	-40.4583	-4.0493	1.6252	0.0080
3048.3580	0.9313	-0.5207	-0.0168	-1.0974	-0.2896	0.3146	-0.5172	-0.1243	0.3942	0.3248	0.2483	0.3200	-4.0947	-12.9995	-3.1938	-0.0623	0.5220	0.3336	-3.7358	-11.9207	-2.9991	0.0187	0.5106	0.3857	-15.4590	-123.3306	-40.5297	-4.0481	1.6264	0.0079
3048.3680	0.9260	-0.5220	-0.0129	-1.0941	-0.2870	0.3178	-0.5286	-0.1346	0.3944	0.3160	0.2582	0.3233	-4.0990	-13.0737	-2.9433	-0.0530	0.4848	0.3447	-3.7414	-11.9411	-3.0021	0.0160	0.5135	0.3857	-15.4221	-123.3814	-40.6005	-4.0467	1.6275	0.0079
3048.3780	0.9207	-0.5235	-0.0090	-1.0910	-0.2844	0.3210	-0.5363	-0.1483	0.3975	0.3086	0.2702	0.3161	-4.1491	-12.4167	-2.8436	-0.0470	0.5004	0.3385	-3.7466	-11.9605	-3.0046	0.0133	0.5164	0.3858	-15.3813	-123.4220	-40.6676	-4.0452	1.6287	0.0079
3048.3880	0.9153	-0.5250	-0.0050	-1.0880	-0.2816	0.3242	-0.5455	-0.1551	0.4052	0.3023	0.2836	0.3218	-4.2739	-12.5863	-3.0903	-0.0559	0.4268	0.3350	-3.7515	-11.9798	-3.0072	0.0107	0.5194	0.3858	-15.3380	-123.4602	-40.7349	-4.0436	1.6298	0.0079
3048.3980	0.9097	-0.5266	-0.0009	-1.0850	-0.2787	0.3274	-0.5548	-0.1618	0.4062	0.2978	0.2859	0.3204	-4.2615	-12.6103	-2.8591	-0.0169	0.5452	0.3168	-3.7563	-11.9989	-3.0099	0.0080	0.5223	0.3859	-15.2923	-123.4964	-40.8026	-4.0419	1.6309	0.0079
3048.4100	0.9029	-0.5287	0.0039	-1.0815	-0.2751	0.3312	-0.5661	-0.1725	0.4086	0.2895	0.3028	0.3164	-4.5385	-12.8896	-3.1720	0.0103	0.4714	0.3322	-4.0019	-12.2325	-3.2574	-0.0023	0.5133	0.3644	-18.1012	-126.0636	-43.2587	-4.1179	1.5003	-0.2172
3048.4200	0.8971	-0.5305	0.0081	-1.0787	-0.2720	0.3344	-0.5801	-0.1833	0.4070	0.2860	0.3109	0.3139	-4.2673	-12.4376	-3.2184	-0.0203	0.4693	0.3300	-4.0068	-12.2513	-3.2670	-0.0048	0.5156	0.3631	-18.0369	-126.0978	-43.3268	-4.1160	1.5016	-0.2172
3048.4300	0.8913	-0.5324	0.0121	-1.0759	-0.2688	0.3376	-0.5909	-0.1901	0.4041	0.2785	0.3178	0.3106	-4.3693	-12.4905	-3.1025	-0.0417	0.5627	0.3639	-4.0114	-12.2702	-3.2766	-0.0072	0.5180	0.3618	-17.9697	-126.1327	-43.3945	-4.1141	1.5028	-0.2172
3048.4400	0.8854	-0.5343	0.0161	-1.0732	-0.2655	0.3406	-0.6027	-0.1934	0.4001	0.2723	0.3326	0.3105	-4.3737	-13.0393	-2.9856	-0.0596	0.5011	0.2781	-4.0156	-12.2884	-3.2858	-0.0097	0.5203	0.3605	-17.8979	-126.1606	-43.4589	-4.1120	1.5040	-0.2172
3048.4520	0.8781	-0.5367	0.0209	-1.0699	-0.2616	0.3443	-0.6163	-0.2056	0.3993	0.2586	0.3449	0.3041	-4.6348	-12.6989	-3.1140	-0.0390	0.4757	0.3114	-4.0203	-12.3099	-3.2966	-0.0126	0.5231	0.3590	-17.8066	-126.1889	-43.5340	-4.1094	1.5054	-0.2172
3048.4620	0.8718	-0.5388	0.0249	-1.0673	-0.2581	0.3473	-0.6271	-0.2124	0.4021	0.2490	0.3555	0.2997	-4.8255	-13.0242	-3.3613	-0.0859	0.5000	0.3717	-4.0237	-12.3274	-3.3055	-0.0150	0.5254	0.3577	-17.7259	-126.2076	-43.5947	-4.1072	1.5066	-0.2172
3048.4740	0.8641	-0.5415	0.0297	-1.0644	-0.2537	0.3509	-0.6426	-0.2235	0.3937	0.2420	0.3613	0.2990	-4.8414	-13.1721	-3.0658	-0.0410	0.5804	0.3220	-4.0275	-12.3480	-3.3159	-0.0180	0.5282	0.3561	-17.6240	-126.2252	-43.6658	-4.1045	1.5080	-0.2172
3048.4840	0.8576	-0.5438	0.0336	-1.0621	-0.2500	0.3539	-0.6552	-0.2373	0.3926	0.2328	0.3755	0.2948	-4.8335	-12.3791	-3.0832	-0.0499	0.4287	0.2831	-4.0302	-12.3647	-3.3244	-0.0204	0.5305	0.3549	-17.5344	-126.2343	-43.7230	-4.1021	1.5091	-0.2172
3048.4940	0.8511	-0.5463	0.0375	-1.0597	-0.2462	0.3568	-0.6669	-0.2411	0.3916	0.2292	0.3805	0.2897	-4.7605	-12.6193	-3.2011	-0.0671	0.5295	0.2785	-4.0326	-12.3809	-3.3327	-0.0228	0.5329	0.3536	-17.4402	-126.2372	-43.7783	-4.0997	1.5103	-0.2172
3048.5060	0.8430	-0.5492	0.0422	-1.0570	-0.2416	0.3602	-0.6802	-0.2517	0.3879	0.2235	0.3934	0.2832	-5.2203	-12.7000	-3.1406	-0.0792	0.4981	0.3252	-4.0586	-12.4454	-3.4035	-0.0266	0.5296	0.3461	-17.6044	-126.7812	-44.4405	-4.1066	1.4467	-0.2802
3048.5160	0.8361	-0.5517	0.0461	-1.0549	-0.2377	0.3630	-0.6943	-0.2582	0.3792	0.2170	0.3950	0.2730	-5.1998	-12.9856	-3.6016	-0.0891	0.5595	0.3360	-4.1541	-12.6416	-3.6641	-0.0322	0.5063	0.3195	-18.6147	-128.9514	-46.8871	-4.1432	1.1876	-0.5325
3048.5280	0.8276	-0.5549	0.0505	-1.0524	-0.2329	0.3663	-0.7109	-0.2681	0.3680	0.2074	0.4017	0.2679	-5.0678	-13.3157	-3.4305	-0.0455	0.5248	0.2471	-4.1546	-12.6592	-3.6846	-0.0346	0.5075	0.3157	-18.4620	-128.9470	-46.9476	-4.1404	1.1891	-0.5325
3048.5380	0.8204	-0.5576	0.0541	-1.0503	-0.2289	0.3689	-0.7252	-0.2758	0.3612	0.2087	0.4094	0.2568	-4.7743	-13.3825	-3.6698	-0.0951	0.4827	0.2762	-4.1545	-12.6734	-3.7014	-0.0366	0.5084	0.3125	-18.3287	-128.9385	-46.9957	-4.1380	1.1903	-0.5325
3048.5500	0.8116	-0.5609	0.0584	-1.0479	-0.2239	0.3719	-0.7362	-0.2856	0.3503	0.1971	0.4103	0.2502	-5.0395	-13.5139	-3.6629	-0.0928	0.5176	0.2967	-4.1538	-12.6901	-3.7213	-0.0390	0.5095	0.3087	-18.1616	-128.9232	-47.0512	-4.1351	1.1917	-0.5325
3048.5600	0.8041	-0.5638	0.0619	-1.0460	-0.2197	0.3743	-0.7490	-0.2929	0.3423	0.1896	0.4165	0.2411	-4.8892	-13.7024	-3.9004	-0.1136	0.4330	0.2750	-4.1527	-12.7034	-3.7376	-0.0410	0.5105	0.3055	-18.0156	-128.9033	-47.0944	-4.1326	1.1928	-0.5325
3048.5700	0.7965	-0.5668	0.0653	-1.0442	-0.2156	0.3766	-0.7620	-0.3024	0.3272	0.1848	0.4112	0.2313	-4.9276	-13.6873	-3.5823	-0.0946	0.5106	0.2494	-4.1511	-12.7163	-3.7538	-0.0430	0.5114	0.3024	-17.8640	-128.8796	-47.1358	-4.1302	1.1940	-0.5325
3048.5820	0.7873	-0.5705	0.0692	-1.0420	-0.2106	0.3793	-0.7788	-0.3137	0.3189	0.1798	0.4188	0.2231	-4.8937	-13.3836	-3.8792	-0.1237	0.4747	0.2679	-4.1485	-12.7312	-3.7726	-0.0454	0.5125	0.2986	-17.6736	-128.8425	-47.1807	-4.1273	1.1953	-0.5325
3048.5920	0.7796	-0.5737	0.0723	-1.0402	-0.2063	0.3815	-0.7898	-0.3226	0.3053	0.1694	0.4185	0.2142	-4.9901	-13.2330	-3.6276	-0.1223	0.5617	0.2335	-4.1458	-12.7430	-3.7881	-0.0474	0.5135	0.2954	-17.5080	-128.8051	-47.2152	-4.1249	1.1963	-0.5325
3048.6040	0.7699	-0.5776	0.0759	-1.0382	-0.2013	0.3839	-0.8077	-0.3287	0.2930	0.1633	0.4243	0.2006	-5.0334	-13.3354	-3.4719	-0.0855	0.5186	0.3020	-4.1418	-12.7569	-3.8062	-0.0498	0.5146	0.2916	-17.3020	-128.7565	-47.2529	-4.1222	1.1976	-0.5325
3048.6140	0.7616	-0.5809	0.0787	-1.0366	-0.1970	0.3859	-0.8204	-0.3396	0.2734	0.1580	0.4271	0.1884	-4.4970	-13.3229	-3.7478	-0.1284	0.4627	0.2007	-4.0561	-13.0060	-4.1451	-0.0548	0.4692	0.2537	-16.1474	-131.5717	-50.3910	-4.1569	0.7182	-0.8876
3048.6260	0.7517	-0.5851	0.0819	-1.0347	-0.1920	0.3881	-0.8322	-0.3439	0.2597	0.1516	0.4182	0.1680	-4.8729	-13.7788	-3.8692	-0.1167	0.4961	0.2225	-4.0483	-13.0169	-4.1737	-0.0566	0.4679	0.2473	-15.9003	-131.5016	-50.4181	-4.1541	0.7194	-0.8876
3048.6360	0.7432	-0.5886	0.0843	-1.0332	-0.1879	0.3897	-0.8415	-0.3519	0.2425	0.1457	0.4199	0.1573	-5.0652	-13.7863	-3.7179	-0.1114	0.4224	0.1849	-4.0409	-13.0251	-4.1970	-0.0581	0.4668	0.2420	-15.6850	-131.4336	-50.4354	-4.1519	0.7204	-0.8876
3048.6480	0.7330	-0.5929	0.0871	-1.0315	-0.1829	0.3915	-0.8589	-0.3602	0.2250	0.1400	0.4119	0.1372	-4.9216	-13.8663	-4.1318	-0.0967	0.4367	0.2232	-4.0313	-13.0346	-4.2246	-0.0599	0.4655	0.2357	-15.4176	-131.3479	-50.4530	-4.1493	0.7214	-0.8877
3048.6580	0.7245	-0.5966	0.0892	-1.0301	-0.1788	0.3927	-0.8721	-0.3655	0.2080	0.1355	0.4029	0.1207	-4.7116	-14.1022	-4.0500	-0.0968	0.4456	0.1985	-4.0228	-13.0423	-4.2474	-0.0614	0.4644	0.2304	-15.1875	-131.2737	-50.4662	-4.1470	0.7223	-0.8877
3048.6680	0.7156	-0.6002	0.0912	-1.0288	-0.1747	0.3939	-0.8814	-0.3761	0.1879	0.1318	0.3977	0.1077	-5.1676	-13.8532	-4.0012	-0.1023	0.4591	0.2167	-4.0135	-13.0495	-4.2698	-0.0630	0.4633	0.2251	-14.9490	-131.1931	-50.4746	-4.1449	0.7231	-0.8877
3048.6800	0.7049	-0.6048	0.0933	-1.0272	-0.1701	0.3951	-0.8953	-0.3875	0.1696	0.1257	0.3883	0.0940	-5.2757	-13.6954	-4.0279	-0.1255	0.5303	0.1485	-4.0016	-13.0577	-4.2963	-0.0648	0.4619	0.2188	-14.6535	-131.0917	-50.4818	-4.1422	0.7240	-0.8877
3048.6920	0.6940	-0.6094	0.0953	-1.0258	-0.1654	0.3961	-0.9136	-0.3965	0.1509	0.1214	0.3902	0.0740	-4.8896	-13.5203	-4.1064	-0.0879	0.4199	0.1842	-3.9886	-13.0652	-4.3223	-0.0666	0.4606	0.2124	-14.3459	-130.9820	-50.4835	-4.1397	0.7249	-0.8877
3048.7020	0.6848	-0.6134	0.0967	-1.0246	-0.1616	0.3968	-0.9245	-0.4036	0.1331	0.1169	0.3795	0.0640	-3.4903	-11.7262	-2.7871	-0.0261	0.5097	0.2280	-2.4799	-11.2697	-3.1861	0.0165	0.4740	0.2915	3.8039	-109.3721	-39.1687	-3.2329	0.8775	-0.0001
3048.7120	0.6756	-0.6174	0.0980	-1.0234	-0.1577	0.3974	-0.9188	-0.3979	0.1220	0.1151	0.3844	0.0540	-5.5467	-14.5342	-4.0146	-0.0742	0.3064	0.1571	-3.4880	-12.9757	-4.3783	-0.0597	0.4216	0.1945	-8.2113	-129.7146	-50.7473	-4.0450	0.3317	-1.0033
3048.7240	0.6644	-0.6224	0.0994	-1.0221	-0.1532	0.3979	-0.9390	-0.4141	0.1034	0.1126	0.3608	0.0329	-4.5216	-13.1476	-4.1355	-0.0812	0.4334	0.1603	-3.4726	-12.9749	-4.4044	-0.0611	0.4183	0.1873	-7.9215	-129.5374	-50.7213	-4.0430	0.3323	-1.0033
3048.7340	0.6550	-0.6266	0.1004	-1.0209	-0.1497	0.3981	-0.9468	-0.4163	0.0848	0.1119	0.3487	0.0168	-4.4098	-13.4688	-4.3310	-0.1391	0.4429	0.1798	-3.4592	-12.9733	-4.4256	-0.0622	0.4157	0.1813	-7.6721	-129.3789	-50.6939	-4.0413	0.3327	-1.0033
3048.7460	0.6435	-0.6317	0.1012	-1.0197	-0.1455	0.3982	-0.9555	-0.4235	0.0610	0.1081	0.3335	-0.0071	-4.5173	-13.3817	-4.1762	-0.0828	0.4729	0.0432	-3.4424	-12.9709	-4.4505	-0.0635	0.4124	-0.1603	-7.3650	-129.1835	-50.6568	-4.0393	0.3332	-1.0033
3048.7560	0.6339	-0.6360	0.1018	-1.0186	-0.1422	0.3980	-0.9668	-0.4278	0.0414	0.1038	0.3327	-0.0299	-4.1799	-13.5424	-4.2869	-0.1177	0.3313	-0.0431	-3.4278	-12.9682	-4.4708	-0.0646	0.4097	-0.3698	-7.1013	-129.0121	-50.6203	-4.0377	0.3336	-1.0033
3048.7680	0.6223	-0.6411	0.1021	-1.0175	-0.1384	0.3976	-0.9758	-0.4347	0.0177	0.1006	0.3144	-0.0347	-4.1968	-13.6328	-4.2309	-0.1053	0.4495	-0.1637	-3.4097	-12.9648	-4.4947	-0.0660	0.4065	-0.3770	-6.7776	-128.8040	-50.5732	-4.0357	0.3339	-1.0033
3048.7780	0.6124	-0.6455	0.1022	-1.0164	-0.1353	0.3972	-0.9816	-0.4413	0.0031	0.0974	0.3054	-0.0492	-4.2447	-13.6415	-4.9924	-0.1095	0.3986	-0.2381	-3.3938	-12.9610	-5.2772	-0.0671	0.4038	-0.3831	-6.4996	-128.6195	-50.5284	-4.0341	0.3342	-1.0033
3048.7880	0.6025	-0.6499	0.1021	-1.0155	-0.1323	0.3967	-0.9899	-0.4471	-0.0208	0.0920	0.2954	-0.0635	-4.3745	-13.7723	-5.5210	-0.0883	0.3363	-0.2898	-3.3775	-12.9568	-5.8184	-0.0682	0.4011	-0.3891	-6.2152	-128.4294	-50.4798	-4.0323	0.3344	-1.0033
3048.8000	0.5905	-0.6554	0.1017	-1.0145	-0.1289	0.3958	-0.9995	-0.4559	-0.0390	0.0876	0.2765	-0.0865	-4.2676	-13.7146	-5.8851	-0.1099	0.4138	-0.3287	-3.3570	-12.9507	-5.8383	-0.0695	0.3978	-0.3963	-5.8641	-128.1897	-50.4146	-4.0303	0.3346	-1.0033
3048.8100	0.5805	-0.6599	0.1012	-1.0136	-0.1261	0.3949	-0.9990	-0.4505	-0.0393	0.0900	0.2736	-0.0913	-4.3085	-14.6989	-6.7754	-0.1780	0.2302	-0.4606	-2.8892	-12.8721	-5.7975	-0.0671	0.3759	-0.4010	-0.2239	-127.1680	-49.8868	-3.9965	0.1207	-1.0148
3048.8220	0.5684	-0.6656	0.1005	-1.0126	-0.1230	0.3935	-1.0109	-0.4676	-0.0715	0.0836	0.2476	-0.1204	-4.0090	-13.4833	-5.9653	-0.1373	0.4234	-0.3226	-2.8687	-12.8595	-5.8135	-0.0685	0.3717	-0.4083	0.0815	-126.8605	-49.7938	-3.9948	0.1207	-1.0148
3048.8320	0.5583	-0.6703	0.0997	-1.0118	-0.1206	0.3922	-1.0156	-0.4778	-0.0893	0.0807	0.2355	-0.1333	-3.9860	-12.9214	-6.0979	-0.1726	0.3785	-0.3452	-2.8513	-12.8480	-5.8261	-0.0696	0.3681	-0.4144	0.3419	-126.5917	-49.7104	-3.9933	0.1207	-1.0148
3048.8440	0.5461	-0.6760	0.0984	-1.0109	-0.1179	0.3904	-1.0200	-0.4807	-0.1142	0.0733	0.2218	-0.1541	-4.3368	-13.1835	-5.9154	-0.1143	0.3415	-0.3548	-2.8297	-12.8332	-5.8405	-0.0709	0.3639	-0.4217	0.6608	-126.2578	-49.6021	-3.9914	0.1207	-1.0148
3048.8540	0.5359	-0.6808	0.0972	-1.0102	-0.1157	0.3888	-1.0281	-0.4856	-0.1323	0.0691	0.2018	-0.1693	-4.0191	-13.4125	-6.0557	-0.0956	0.4020	-0.3934	-2.8113	-12.8201	-5.8520	-0.0721	0.3603	-0.4278	0.9319	-125.9696	-49.5064	-3.9897	0.1205	-1.0148
3048.8640	0.5255	-0.6857	0.0957	-1.0095	-0.1139	0.3870	-1.0342	-0.4900	-0.1501	0.0660	0.1866	-0.1877	-3.8439	-13.4817	-5.9643	-0.1202	0.4727	-0.3592	-2.7925	-12.8059	-5.8628	-0.0731	0.3567	-0.4339	1.2081	-125.6691	-49.4052	-3.9879	0.1204	-1.0148
3048.8760	0.5130	-0.6917	0.0938	-1.0087	-0.1116	0.3846	-1.0402	-0.4935	-0.1704	0.0633	0.1792	-0.2057	-3.6707	-13.8777	-6.2437	-0.1511	0.3299	-0.3986	-2.7693	-12.7877	-5.8750	-0.0744	0.3525	-0.4412	1.5465	-125.2939	-49.2747	-3.9856	0.1201	-1.0148
3048.8860	0.5025	-0.6967	0.0919	-1.0081	-0.1100	0.3824	-1.0452	-0.5013	-0.1889	0.0587	0.1576	-0.2284	-3.5337	-13.5309	-6.2503	-0.1395	0.3719	-0.3397	-2.7496	-12.7662	-5.8844	-0.0755	0.3489	-0.4473	1.8338	-124.9690	-49.1593	-3.9835	0.1198	-1.0148
3048.8980	0.4900	-0.7027	0.0894	-1.0074	-0.1082	0.3796	-1.0468	-0.5100	-0.2152	0.0522	0.1394	-0.2429	-3.8955	-13.4489	-5.9794	-0.1159	0.4149	-0.3911	-2.7254	-12.7383	-5.8950	-0.0768	0.3446	-0.4546	2.1841	-124.5704	-49.0138	-3.9809	0.1194	-1.0148
3048.9080	0.4796	-0.7078	0.0872	-1.0069	-0.1069	0.3771	-1.0521	-0.5185	-0.2315	0.0488	0.1286	-0.2641	-3.7647	-13.1884	-6.0387	-0.0895	0.3348	-0.3340	-2.2606	-12.7562	-5.8768	-0.0833	0.3270	-0.4615	7.7928	-124.7303	-48.6305	-4.0360	-0.0298	-1.0236
3048.9200	0.4669	-0.7141	0.0842	-1.0063	-0.1054	0.3739	-1.0546	-0.5241	-0.2502	0.0472	0.1102	-0.2808	-3.3953	-13.1544	-6.0091	-0.1499	0.2757	-0.4464	-2.2372	-12.7214	-5.8818	-0.0850	0.3220	-0.4689	8.0882	-124.2448	-48.4486	-4.0330	-0.0304	-1.0236
3048.9300	0.4563	-0.7194	0.0817	-1.0059	-0.1045	0.3709	-1.0550	-0.5309	-0.2704	0.0410	0.0902	-0.2988	-3.4482	-13.2204	-6.0442	-0.1136	0.3388	-0.4232	-2.2174	-12.6910	-5.8851	-0.0864	0.3178	-0.4750	8.3374	-123.8232	-48.2879	-4.0303	-0.0310	-1.0236
3048.9420	0.4436	-0.7259	0.0783	-1.0054	-0.1036	0.3673	-1.0583	-0.5375	-0.2889	0.0357	0.0691	-0.3215	-3.2959	-13.1711	-6.0604	-0.1184	0.3034	-0.4215	-2.1935	-12.6533	-5.8881	-0.0881	0.3128	-0.4824	8.6389	-123.3018	-48.0866	-4.0267	-0.0318	-1.0236
3048.9520	0.4331	-0.7313	0.0754	-1.0051	-0.1030	0.3639	-1.0599	-0.5442	-0.3082	0.0314	0.0511	-0.3365	-3.2499	-13.1936	-6.0220	-0.1236	0.3491	-0.4098	-2.1734	-12.6203	-5.8897	-0.0894	0.3085	-0.4885	8.8928	-122.8497	-47.9090	-4.0234	-0.0326	-1.0236
3048.9640	0.4204	-0.7379	0.0715	-1.0047	-0.1026	0.3597	-1.0589	-0.5516	-0.3291	0.0274	0.0309	-0.3524	-3.3804	-13.0092	-5.9730	-0.1610	0.2709	-0.4244	-2.1491	-12.5795	-5.8906	-0.0910	0.3035	-0.4959	9.1995	-122.2923	-47.6869	-4.0191	-0.0336	-1.0236
3048.9740	0.4098	-0.7434	0.0681	-1.0045	-0.1023	0.3561	-1.0616	-0.5550	-0.3411	0.0215	0.0141	-0.3713	-3.2972	-13.3340	-6.2016	-0.1194	0.2762	-0.4078	-2.1286	-12.5440	-5.8903	-0.0923	0.2993	-0.5020	9.4571	-121.8096	-47.4914	-4.0151	-0.0345	-1.0236
3048.9840	0.3992	-0.7490	0.0645	-1.0043	-0.1023	0.3523	-1.0650	-0.5619	-0.3598	0.0188	-0.0156	-0.3851	-2.7285	-13.0315	-5.8730	-0.1600	0.1285	-0.4517	-1.6574	-12.1466	-5.7237	-0.0843	-0.1909	-0.4993	15.1009	-116.9978	-45.6635	-3.9108	-0.0576	-0.9307
3048.9960	0.3865	-0.7558	0.0601	-1.0041	-0.1026	0.3475	-1.0581	-0.5650	-0.3757	0.0125	-0.0322	-0.4038	-2.9613	-13.0778	-5.9267	-0.1531	-0.0212	-0.4358	-1.6466	-12.0763	-5.7043	-0.0850	-0.3098	-0.5048	15.1947	-116.1114	-45.2628	-3.8963	-0.0459	-0.9180
3049.0060	0.3759	-0.7615	0.0562	-1.0040	-0.1029	0.3434	-1.0583	-0.5713	-0.3900	0.0083	-0.0394	-0.4190	-2.7253	-12.7842	-6.0043	-0.2298	-0.1329	-0.4657	-1.6381	-12.0328	-5.6747	-0.1659	-0.3117	-0.5076	15.2665	-115.5533	-44.7992	-3.8912	-0.0178	-0.8894
3049.0180	0.3631	-0.7683	0.0513	-1.0041	-0.1035	0.3383	-1.0525	-0.5804	-0.4094	-0.0023	-0.0554	-0.4343	-2.6154	-12.7187	-5.5067	-0.2803	-0.2068	-0.4421	-1.6175	-12.0665	-5.5838	-0.3463	-0.3064	-0.5032	15.4795	-115.8940	-43.7540	-3.9258	0.0907	-0.7811
3049.0280	0.3526	-0.7742	0.0473	-1.0041	-0.1041	0.3339	-1.0479	-0.5850	-0.4160	-0.0072	-0.0709	-0.4478	-2.8519	-12.5680	-5.6932	-0.4058	-0.2544	-0.4517	-1.5974	-12.0151	-5.5685	-0.4940	-0.3106	-0.5077	15.6904	-115.2249	-43.4772	-3.9197	0.0891	-0.7798
3049.0380	0.3421	-0.7801	0.0431	-1.0042	-0.1049	0.3292	-1.0477	-0.5889	-0.4257	-0.0154	-0.0853	-0.4634	-2.6164	-12.5402	-5.8432	-0.4382	-0.2855	-0.4061	-1.5776	-11.9615	-5.5519	-0.6405	-0.3147	-0.5123	15.8976	-114.5311	-43.1875	-3.9129	0.0876	-0.7783
3049.0480	0.3318	-0.7860	0.0387	-1.0044	-0.1058	0.3246	-1.0441	-0.5948	-0.4391	-0.0170	-0.1015	-0.4752	-2.7685	-12.4412	-5.7581	-0.4539	-0.3273	-0.4031	-1.5581	-11.9065	-5.5342	-0.6419	-0.3188	-0.5168	16.1009	-113.8202	-42.8883	-3.9055	0.0861	-0.7766
3049.0580	0.3213	-0.7919	0.0343	-1.0046	-0.1069	0.3197	-1.0430	-0.5995	-0.4506	-0.0202	-0.1165	-0.4893	-2.6662	-12.5891	-5.6543	-0.4495	-0.3749	-0.4179	-1.5388	-11.8490	-5.5150	-0.6432	-0.3229	-0.5212	16.2997	-113.0794	-42.5741	-3.8973	0.0846	-0.7747
3049.0700	0.3088	-0.7992	0.0287	-1.0048	-0.1085	0.3138	-1.0402	-0.6096	-0.4638	-0.0235	-0.1400	-0.5023	-2.2500	-12.3723	-5.6739	-0.5501	-0.2626	-0.4084	-1.5162	-11.7784	-5.4908	-0.6447	-0.3279	-0.5260	16.5318	-112.1724	-42.1863	-3.8865	0.0830	-0.7720
3049.0800	0.2983	-0.8053	0.0240	-1.0049	-0.1099	0.3087	-1.0336	-0.6130	-0.4741	-0.0275	-0.1519	-0.5150	-2.4911	-12.4075	-5.6346	-0.6186	-0.2468	-0.4477	-1.4979	-11.7164	-5.4688	-0.6458	-0.3320	-0.5287	16.7191	-111.3793	-41.8452	-3.8766	0.0817	-0.7695
3049.0900	0.2881	-0.8115	0.0192	-1.0053	-0.1115	0.3035	-1.0297	-0.6185	-0.4840	-0.0356	-0.1593	-0.5306	-2.6362	-12.3144	-5.6438	-0.6466	-0.3646	-0.4262	-1.4799	-11.6525	-5.4456	-0.6469	-0.3360	-0.5314	16.9003	-110.5635	-41.4933	-3.8660	0.0805	-0.7667
3049.1000	0.2779	-0.8179	0.0144	-1.0056	-0.1132	0.2981	-1.0284	-0.6226	-0.4963	-0.0412	-0.1781	-0.5419	-2.4982	-12.2830	-5.5453	-0.6380	-0.3436	-0.4295	-1.4625	-11.5863	-5.4211	-0.6479	-0.3401	-0.5340	17.0750	-109.7205	-41.1287	-3.8545	0.0793	-0.7636
3049.1100	0.2677	-0.8241	0.0093	-1.0062	-0.1151	0.2926	-1.0226	-0.6289	-0.5068	-0.0479	-0.1965	-0.5507	-2.8260	-12.1420	-5.3001	-0.6301	-0.2233	-0.4393	-1.5211	-11.5496	-5.2741	-0.6509	-0.3232	-0.5211	16.3401	-109.2268	-39.6021	-3.8640	0.2998	-0.5964
3049.1200	0.2574	-0.8304	0.0042	-1.0066	-0.1171	0.2871	-1.0228	-0.6371	-0.5118	-0.0549	-0.2013	-0.5607	-2.7265	-12.0558	-5.4147	-0.6286	-0.2985	-0.4525	-1.4961	-11.4919	-5.2455	-0.6528	-0.3268	-0.5235	16.6105	-108.4736	-39.2703	-3.8582	0.2929	-0.5981
3049.1320	0.2451	-0.8380	-0.0020	-1.0073	-0.1196	0.2803	-1.0192	-0.6445	-0.5175	-0.0579	-0.2136	-0.5711	-2.3789	-11.9050	-5.5479	-0.7498	-0.2758	-0.4854	-1.4666	-11.4196	-5.2094	-0.6548	-0.3311	-0.5264	16.9276	-107.5330	-38.8551	-3.8499	0.2847	-0.5995
3049.1420	0.2349	-0.8446	-0.0073	-1.0080	-0.1218	0.2745	-1.0148	-0.6500	-0.5262	-0.0685	-0.2273	-0.5824	-2.6054	-11.8546	-5.3716	-0.6665	-0.2884	-0.4166	-1.3607	-11.2584	-5.1306	-0.6535	-0.3342	-0.5259	18.1618	-105.5422	-38.0307	-3.8100	0.2833	-0.5696
3049.1520	0.2248	-0.8511	-0.0125	-1.0087	-0.1241	0.2686	-1.0070	-0.6530	-0.5286	-0.0737	-0.2380	-0.5891	-2.4381	-11.7681	-5.2877	-0.7020	-0.2834	-0.4750	-1.1713	-10.9708	-4.9903	-0.6482	-0.3362	-0.5213	20.3682	-102.0529	-36.6120	-3.7278	0.2924	-0.5000
3049.1640	0.2128	-0.8591	-0.0189	-1.0097	-0.1271	0.2615	-1.0035	-0.6626	-0.5375	-0.0819	-0.2441	-0.6002	-2.2304	-11.2930	-5.1529	-0.6524	-0.3137	-0.4267	-1.1694	-10.8883	-4.9478	-0.6498	-0.3399	-0.5235	20.3147	-101.0113	-36.1473	-3.7147	0.2889	-0.5000
3049.1740	0.2028	-0.8657	-0.0244	-1.0105	-0.1296	0.2554	-0.9969	-0.6646	-0.5455	-0.0863	-0.2592	-0.6092	-2.3196	-11.4967	-4.8501	-0.6648	-0.3115	-0.4769	-1.1685	-10.8185	-4.9114	-0.6511	-0.3430	-0.5254	20.2640	-100.1304	-35.7503	-3.7031	0.2857	-0.5000
3049.1860	0.1909	-0.8737	-0.0310	-1.0116	-0.1329	0.2481	-0.9918	-0.6714	-0.5483	-0.0894	-0.2679	-0.6179	-2.1635	-11.3840	-5.1183	-0.7312	-0.3018	-0.5210	-1.1680	-10.7328	-4.8667	-0.6525	-0.3468	-0.5277	20.1945	-99.0509	-35.2635	-3.6882	0.2817	-0.5000
3049.1960	0.1809	-0.8805	-0.0366	-1.0126	-0.1356	0.2419	-0.9843	-0.6744	-0.5552	-0.1009	-0.2776	-0.6300	-1.8892	-11.4031	-4.8612	-0.6630	-0.3510	-0.4841	-1.1682	-10.6597	-4.8282	-0.6536	-0.3499	-0.5296	20.1291	-98.1304	-34.8464	-3.6749	0.2781	-0.5000
3049.2080	0.1692	-0.8887	-0.0433	-1.0138	-0.1390	0.2342	-0.9749	-0.6820	-0.5603	-0.1087	-0.2924	-0.6371	-2.0941	-11.1284	-4.9002	-0.6637	-0.3850	-0.4532	-0.6936	-10.7099	-4.7536	-0.6745	-0.3533	-0.5287	25.7279	-98.6763	-34.0697	-3.8668	0.2786	-0.4663
3049.2180	0.1596	-0.8955	-0.0489	-1.0150	-0.1420	0.2278	-0.9599	-0.6905	-0.5643	-0.1235	-0.3048	-0.6426	-1.8935	-10.9234	-4.5920	-0.6570	-0.3495	-0.4726	-0.3637	-10.7289	-4.6876	-0.6914	-0.3562	-0.5282	29.5294	-98.8400	-33.4163	-4.0008	0.2780	-0.4423
3049.2300	0.1481	-0.9039	-0.0556	-1.0165	-0.1457	0.2200	-0.9450	-0.6956	-0.5598	-0.1336	-0.3227	-0.6533	-1.4327	-11.2807	-4.9022	-0.7176	-0.3212	-0.4184	-0.3759	-10.6309	-4.6308	-0.6949	-0.3601	-0.5302	29.2040	-97.5891	-32.8526	-3.9817	0.2727	-0.4423
3049.2400	0.1387	-0.9109	-0.0612	-1.0179	-0.1490	0.2135	-0.9312	-0.7017	-0.5617	-0.1480	-0.3270	-0.6578	-1.2610	-11.2736	-4.7040	-0.6678	-0.3402	-0.4861	-0.3870	-10.5475	-4.5821	-0.6978	-0.3634	-0.5318	28.9227	-96.5261	-32.3701	-3.9648	0.2680	-0.4423
3049.2500	0.1295	-0.9180	-0.0669	-1.0194	-0.1523	0.2069	-0.9173	-0.7099	-0.5613	-0.1572	-0.3381	-0.6654	-1.1129	-11.1555	-4.6077	-0.6971	-0.3446	-0.4762	-0.3986	-10.4634	-4.5332	-0.7006	-0.3667	-0.5335	28.6349	-95.4549	-31.8849	-3.9472	0.2631	-0.4423
3049.2600	0.1204	-0.9251	-0.0726	-1.0210	-0.1558	0.2001	-0.9015	-0.7193	-0.5654	-0.1719	-0.3535	-0.6743	-1.2733	-10.8436	-4.3896	-0.6863	-0.2278	-0.4709	-0.4108	-10.3781	-4.4834	-0.7033	-0.3701	-0.5352	28.3390	-94.3693	-31.3905	-3.9287	0.2579	-0.4423
3049.2700	0.1115	-0.9323	-0.0781	-1.0228	-0.1593	0.1933	-0.8876	-0.7246	-0.5642	-0.1801	-0.3523	-0.6810	-1.2751	-10.7536	-4.4632	-0.6872	-0.3581	-0.4509	-0.4236	-10.2922	-4.4334	-0.7059	-0.3735	-0.5369	28.0372	-93.2761	-30.8941	-3.9095	0.2525	-0.4423
3049.2820	0.1010	-0.9412	-0.0849	-1.0250	-0.1638	0.1851	-0.8717	-0.7311	-0.5638	-0.1958	-0.3686	-0.6925	-1.1343	-10.8611	-4.4714	-0.7040	-0.3273	-0.4939	-0.4399	-10.1866	-4.3719	-0.7090	-0.3775	-0.5389	27.6623	-91.9347	-30.2842	-3.8851	0.2456	-0.4423
3049.2920	0.0924	-0.9485	-0.0906	-1.0270	-0.1675	0.1782	-0.8578	-0.7384	-0.5644	-0.2058	-0.3759	-0.7002	-1.1739	-10.6112	-4.3572	-0.6865	-0.4158	-0.4745	-0.4540	-10.0984	-4.3204	-0.7114	-0.3810	-0.5405	27.3452	-90.8150	-29.7741	-3.8640	0.2395	-0.4423
3049.3020	0.0838	-0.9559	-0.0963	-1.0291	-0.1713	0.1712	-0.8420	-0.7485	-0.5654	-0.2141	-0.3959	-0.7043	-0.9127	-10.5197	-4.3476	-0.7419	-0.3292	-0.4734	-0.4686	-10.0090	-4.2681	-0.7138	-0.3844	-0.5422	27.0204	-89.6796	-29.2552	-3.8419	0.2332	-0.4423
3049.3140	0.0739	-0.9650	-0.1031	-1.0318	-0.1761	0.1626	-0.8215	-0.7486	-0.5535	-0.2260	-0.3974	-0.7062	-1.0467	-9.9357	-3.9573	-0.7087	-0.3163	-0.4351	-0.3089	-9.0969	-3.6308	-0.6914	-0.3318	-0.4907	28.7326	-78.6979	-23.0321	-3.5431	0.8142	0.1174
3049.3240	0.0659	-0.9726	-0.1086	-1.0342	-0.1801	0.1555	-0.8046	-0.7531	-0.5490	-0.2356	-0.3972	-0.7013	-1.3630	-10.0407	-3.8155	-0.6930	-0.3011	-0.4612	-0.3344	-9.0025	-3.5695	-0.6939	-0.3323	-0.4903	28.2467	-77.5287	-22.4979	-3.5226	0.8078	0.1174
3049.3360	0.0564	-0.9817	-0.1152	-1.0372	-0.1849	0.1472	-0.7859	-0.7647	-0.5426	-0.2504	-0.3962	-0.7008	-1.2866	-9.3545	-3.4719	-0.6665	-0.3322	-0.4379	-0.3650	-8.8886	-3.4957	-0.6969	-0.3330	-0.4897	27.6638	-76.1191	-21.8534	-3.4967	0.7998	0.1174
3049.3460	0.0487	-0.9894	-0.1206	-1.0398	-0.1889	0.1401	-0.7696	-0.7687	-0.5322	-0.2633	-0.3968	-0.7013	-1.5598	-8.8699	-3.3398	-0.6464	-0.3025	-0.4206	-0.3904	-8.7932	-3.4338	-0.6992	-0.3335	-0.4893	27.1781	-74.9378	-21.3129	-3.4743	0.7928	0.1174
3049.3560	0.0412	-0.9971	-0.1259	-1.0426	-0.1928	0.1331	-0.7540	-0.7714	-0.5204	-0.2749	-0.3994	-0.7010	-1.3633	-8.9554	-3.2490	-0.6629	-0.2976	-0.4627	-0.4158	-8.6976	-3.3719	-0.7015	-0.3342	-0.4888	26.6940	-73.7539	-20.7723	-3.4510	0.7855	0.1174
3049.3680	0.0322	-1.0064	-0.1322	-1.0459	-0.1976	0.1248	-0.7341	-0.7738	-0.5060	-0.2879	-0.3957	-0.6976	-1.1718	-8.9485	-3.5110	-0.7064	-0.3323	-0.4094	-0.4458	-8.5831	-3.2980	-0.7042	-0.3349	-0.4883	26.1176	-72.3365	-20.1276	-3.4225	0.7764	0.1174
3049.3780	0.0248	-1.0142	-0.1373	-1.0489	-0.2015	0.1178	-0.7147	-0.7785	-0.5011	-0.3009	-0.4014	-0.6959	-1.0761	-8.7265	-3.0336	-0.6684	-0.3448	-0.4792	-0.4705	-8.4880	-3.2365	-0.7064	-0.3356	-0.4879	25.6415	-71.1592	-19.5907	-3.3979	0.7686	0.1174
3049.3900	0.0164	-1.0235	-0.1431	-1.0526	-0.2063	0.1094	-0.6918	-0.7862	-0.4906	-0.3164	-0.3961	-0.6921	-1.2227	-8.5449	-2.9243	-0.6269	-0.3903	-0.4492	-0.4999	-8.3733	-3.1594	-0.7089	-0.3364	-0.4873	25.0728	-69.7385	-18.9478	-3.3674	0.7588	0.1174
3049.4000	0.0097	-1.0315	-0.1479	-1.0558	-0.2103	0.1025	-0.6740	-0.7875	-0.4794	-0.3282	-0.4013	-0.6893	-1.2458	-8.4233	-3.0908	-0.7083	-0.2381	-0.4385	-0.5242	-8.2772	-3.0944	-0.7109	-0.3371	-0.4869	24.6018	-68.5501	-18.4120	-3.3412	0.7505	0.1174
3049.4120	0.0017	-1.0409	-0.1536	-1.0598	-0.2150	0.0943	-0.6700	-0.7830	-0.4701	-0.3344	-0.3932	-0.6863	-0.1929	-8.4394	-2.7203	-0.6823	-0.2750	-0.4311	-0.4908	-7.5341	-2.6226	-0.6896	-0.2957	-0.4489	24.8739	-59.6376	-13.8731	-3.0813	1.1840	0.5147
3049.4220	-0.0048	-1.0487	-0.1583	-1.0632	-0.2190	0.0875	-0.6432	-0.7896	-0.4573	-0.3479	-0.3862	-0.6811	-1.1116	-8.3393	-2.5725	-0.6362	-0.2132	-0.4162	-0.5191	-7.4370	-2.5505	-0.6915	-0.2942	-0.4469	24.3375	-58.4596	-13.3353	-3.0557	1.1754	0.5147
3049.4320	-0.0111	-1.0567	-0.1629	-1.0668	-0.2228	0.0807	-0.6266	-0.7945	-0.4423	-0.3565	-0.3739	-0.6751	-1.1487	-7.7053	-2.4549	-0.6413	-0.3057	-0.3521	-0.5467	-7.3398	-2.4786	-0.6933	-0.2928	-0.4450	23.8095	-57.2809	-12.8002	-3.0292	1.1665	0.5147
3049.4420	-0.0172	-1.0647	-0.1672	-1.0704	-0.2266	0.0740	-0.6076	-0.7961	-0.4261	-0.3655	-0.3644	-0.6621	-1.2450	-7.6093	-2.4914	-0.6799	-0.2487	-0.4179	-0.5737	-7.2421	-2.4071	-0.6951	-0.2914	-0.4430	23.2892	-56.0963	-12.2685	-3.0022	1.1573	0.5147
3049.4520	-0.0231	-1.0727	-0.1713	-1.0742	-0.2301	0.0674	-0.5894	-0.7959	-0.4125	-0.3792	-0.3563	-0.6512	-0.9975	-7.6524	-2.2963	-0.5968	-0.3204	-0.4108	-0.5997	-7.1452	-2.3361	-0.6968	-0.2900	-0.4411	22.7804	-54.9207	-11.7410	-2.9745	1.1479	0.5147
3049.4640	-0.0301	-1.0822	-0.1762	-1.0788	-0.2343	0.0597	-0.5662	-0.8017	-0.3954	-0.3937	-0.3537	-0.6464	-1.0984	-6.9576	-2.0822	-0.6006	-0.2395	-0.3899	-0.6294	-7.0306	-2.2519	-0.6989	-0.2883	-0.4388	22.1875	-53.5301	-11.1190	-2.9408	1.1365	0.5147
3049.4740	-0.0356	-1.0903	-0.1801	-1.0828	-0.2377	0.0534	-0.5463	-0.8007	-0.3791	-0.4068	-0.3397	-0.6369	-0.8974	-7.1332	-2.0567	-0.6470	-0.3298	-0.4265	-0.6533	-6.9351	-2.1820	-0.7005	-0.2869	-0.4368	21.7040	-52.3716	-10.6025	-2.9120	1.1268	0.5147
3049.4840	-0.0410	-1.0983	-0.1838	-1.0868	-0.2411	0.0470	-0.5244	-0.8016	-0.3646	-0.4196	-0.3390	-0.6289	-1.0404	-7.0156	-2.0233	-0.6541	-0.2317	-0.4136	-0.6762	-6.8398	-2.1127	-0.7021	-0.2856	-0.4349	21.2313	-51.2165	-10.0923	-2.8828	1.1168	0.5147
3049.4940	-0.0461	-1.1064	-0.1874	-1.0911	-0.2444	0.0406	-0.5075	-0.8029	-0.3484	-0.4285	-0.3296	-0.6195	-1.0636	-6.9879	-2.1193	-0.6688	-0.2453	-0.3864	-0.6984	-6.7444	-2.0435	-0.7036	-0.2843	-0.4329	20.7680	-50.0586	-9.5830	-2.8527	1.1067	0.5147
3049.5060	-0.0519	-1.1159	-0.1915	-1.0963	-0.2482	0.0333	-0.4849	-0.8036	-0.3332	-0.4399	-0.3220	-0.6058	-1.9869	-6.9658	-1.9928	-0.5765	-0.2500	-0.3902	-2.0020	-6.7283	-2.4266	-0.6503	-0.3310	-0.4789	4.8010	-49.8519	-13.5099	-2.2364	0.5816	0.0000
3049.5160	-0.0568	-1.1240	-0.1948	-1.1008	-0.2514	0.0273	-0.4790	-0.8006	-0.3114	-0.4423	-0.3058	-0.5948	-0.7810	-6.5255	-2.1192	-0.6708	-0.2406	-0.3884	-0.7456	-5.9634	-1.5941	-0.6814	-0.2494	-0.4006	19.4363	-40.7023	-5.5128	-2.5334	1.4202	0.8125
3049.5260	-0.0614	-1.1320	-0.1978	-1.1054	-0.2543	0.0214	-0.4544	-0.7997	-0.3014	-0.4525	-0.2928	-0.5862	-1.1228	-6.5177	-1.6835	-0.5850	-0.2267	-0.3886	-0.7459	-5.8685	-1.5228	-0.6824	-0.2465	-0.3976	18.9838	-39.5773	-5.0221	-2.5030	1.4096	0.8125
3049.5380	-0.0667	-1.1417	-0.2013	-1.1109	-0.2578	0.0145	-0.4301	-0.8008	-0.2829	-0.4651	-0.2706	-0.5711	-1.0768	-6.1927	-1.3378	-0.6082	-0.2747	-0.3516	-0.7445	-5.7559	-1.4382	-0.6835	-0.2429	-0.3939	18.4614	-38.2421	-4.4420	-2.4661	1.3969	0.8125
3049.5480	-0.0708	-1.1497	-0.2041	-1.1156	-0.2604	0.0089	-0.4114	-0.8036	-0.2647	-0.4790	-0.2559	-0.5599	-1.0428	-5.7164	-1.2291	-0.5683	-0.2756	-0.3416	-0.7418	-5.6634	-1.3688	-0.6845	-0.2399	-0.3908	18.0440	-37.1448	-3.9698	-2.4350	1.3862	0.8125
3049.5600	-0.0756	-1.1593	-0.2071	-1.1214	-0.2634	0.0023	-0.3909	-0.7995	-0.2389	-0.4910	-0.2427	-0.5414	-1.0023	-5.7452	-1.2927	-0.5952	-0.2777	-0.3177	-0.7370	-5.5532	-1.2864	-0.6856	-0.2364	-0.3871	17.5627	-35.8387	-3.4123	-2.3971	1.3732	0.8125
3049.5700	-0.0793	-1.1673	-0.2094	-1.1264	-0.2657	-0.0030	-0.3713	-0.7973	-0.2239	-0.4967	-0.2293	-0.5264	-1.2027	-5.7843	-1.0950	-0.6325	-0.1925	-0.3696	-0.7318	-5.4613	-1.2181	-0.6862	-0.2334	-0.3840	17.1757	-34.7485	-2.9511	-2.3647	1.3621	0.8125
3049.5820	-0.0835	-1.1769	-0.2120	-1.1325	-0.2683	-0.0092	-0.3479	-0.7962	-0.2013	-0.5100	-0.2069	-0.5122	-0.9614	-5.4874	-0.9861	-0.5722	-0.3236	-0.3783	-0.7238	-5.3527	-1.1374	-0.6844	-0.2299	-0.3803	16.7326	-33.4614	-2.4102	-2.3253	1.3487	0.8125
3049.5920	-0.0869	-1.1849	-0.2138	-1.1377	-0.2703	-0.0143	-0.3284	-0.7955	-0.1818	-0.5180	-0.2009	-0.4971	-0.9447	-5.3714	-0.9902	-0.6085	-0.2030	-0.3548	-0.7157	-5.2631	-1.0712	-0.6829	-0.2270	-0.3768	16.3798	-32.3999	-1.9697	-2.2923	1.3375	0.8125
3049.6020	-0.0901	-1.1928	-0.2156	-1.1428	-0.2722	-0.0192	-0.3076	-0.7927	-0.1630	-0.5297	-0.1822	-0.4837	-0.8906	-5.4176	-0.8027	-0.6551	-0.1758	-0.3768	-0.7063	-5.1750	-1.0061	-0.6815	-0.2240	-0.3719	16.0429	-31.3554	-1.5399	-2.2593	1.3264	0.8125
3049.6120	-0.0931	-1.2007	-0.2171	-1.1480	-0.2739	-0.0240	-0.2905	-0.7913	-0.1462	-0.5439	-0.1668	-0.4722	-0.9188	-4.5677	-0.4940	-0.5831	-0.1991	-0.3080	-0.7992	-4.5451	-0.7166	-0.6530	-0.2002	-0.3475	14.5344	-23.8372	1.1113	-1.9393	1.5385	1.0216
3049.6220	-0.0958	-1.2087	-0.2185	-1.1536	-0.2755	-0.0286	-0.2696	-0.7862	-0.1253	-0.5526	-0.1444	-0.4559	-0.7812	-4.8205	-0.5393	-0.5639	-0.2000	-0.2791	-0.7891	-4.4567	-0.6514	-0.6511	-0.1960	-0.3413	14.2234	-22.8177	1.5281	-1.9060	1.5273	1.0216
3049.6320	-0.0984	-1.2165	-0.2196	-1.1592	-0.2768	-0.0330	-0.2489	-0.7827	-0.1070	-0.5559	-0.1277	-0.4409	-1.1685	-4.5256	-0.3984	-0.5427	-0.1995	-0.2629	-0.7778	-4.3684	-0.5870	-0.6492	-0.1919	-0.3352	13.9261	-21.7989	1.9372	-1.8722	1.5160	1.0216
3049.6440	-0.1013	-1.2259	-0.2208	-1.1659	-0.2782	-0.0382	-0.2287	-0.7778	-0.0823	-0.5616	-0.1055	-0.4227	-0.7397	-4.2954	-0.3765	-0.5665	-0.1907	-0.2442	-0.7625	-4.2650	-0.5114	-0.6470	-0.1870	-0.3278	13.5916	-20.6088	2.4113	-1.8317	1.5026	1.0216
3049.6540	-0.1034	-1.2336	-0.2215	-1.1716	-0.2792	-0.0423	-0.2106	-0.7740	-0.0638	-0.5681	-0.0873	-0.4037	-1.1236	-4.5368	-0.2453	-0.6053	-0.1557	-0.2930	-0.7482	-4.1809	-0.4499	-0.6451	-0.1829	-0.3217	13.3302	-19.6405	2.7915	-1.7982	1.4915	1.0216
3049.6640	-0.1054	-1.2412	-0.2221	-1.1773	-0.2800	-0.0462	-0.1964	-0.7730	-0.0443	-0.5802	-0.0680	-0.3838	-0.4804	-4.2014	-0.0373	-0.6130	-0.1605	-0.2963	-0.7329	-4.0968	-0.3888	-0.6432	-0.1788	-0.3156	13.0812	-18.6733	3.1677	-1.7643	1.4804	1.0216
3049.6740	-0.1072	-1.2490	-0.2224	-1.1831	-0.2806	-0.0500	-0.1738	-0.7679	-0.0220	-0.5904	-0.0501	-0.3666	-0.7497	-4.0236	-0.1487	-0.5976	-0.0930	-0.2854	-0.7166	-4.0129	-0.3285	-0.6412	-0.1747	-0.3095	12.8448	-17.7083	3.5363	-1.7301	1.4693	1.0216
3049.6860	-0.1091	-1.2583	-0.2225	-1.1903	-0.2810	-0.0543	-0.1517	-0.7596	0.0018	-0.5999	-0.0251	-0.3472	-0.7733	-4.1582	0.4515	-0.5678	-0.1364	-0.2547	-0.6955	-3.9137	0.5428	-0.6389	-0.1697	-0.3021	12.5788	-16.5674	3.9648	-1.6885	1.4559	1.0216
3049.6960	-0.1105	-1.2658	-0.2223	-1.1964	-0.2812	-0.0577	-0.1338	-0.7564	0.0309	-0.6046	-0.0085	-0.3312	-0.7682	-4.0020	0.5815	-0.5484	-0.1371	-0.2836	-0.6766	-3.8336	1.0894	-0.6369	-0.0423	-0.2960	12.3735	-15.6474	4.3053	-1.6539	1.4448	1.0216
3049.7060	-0.1118	-1.2733	-0.2220	-1.2025	-0.2811	-0.0609	-0.1167	-0.7553	0.0444	-0.6085	0.0248	-0.3120	-0.5372	-3.7162	0.9684	-0.5950	0.1634	-0.2748	-0.9184	-4.0804	0.8780	-0.6338	0.4089	-0.3160	9.0693	-18.6400	1.9945	-1.6079	1.1434	0.7435
3049.7180	-0.1131	-1.2823	-0.2213	-1.2097	-0.2808	-0.0645	-0.0972	-0.7430	0.0660	-0.6160	0.0361	-0.2963	-0.7472	-3.3909	0.7990	-0.6048	0.2147	-0.2653	-0.8571	-3.2839	1.2710	-0.6035	0.4396	-0.2809	9.4008	-9.1737	5.6228	-1.2731	1.4181	1.0457
3049.7280	-0.1139	-1.2898	-0.2206	-1.2158	-0.2804	-0.0673	-0.0814	-0.7347	0.0791	-0.6252	0.0469	-0.2825	-1.0634	-3.7486	0.9301	-0.5247	0.3229	-0.2936	-0.8395	-3.2046	1.3246	-0.6010	0.4433	-0.2747	9.2519	-8.2891	5.9359	-1.2388	1.4076	1.0457
3049.7400	-0.1148	-1.2985	-0.2195	-1.2236	-0.2797	-0.0706	-0.0658	-0.7301	0.0969	-0.6321	0.0657	-0.2605	-0.6900	-3.5116	1.1229	-0.5157	0.4706	-0.2715	-0.8173	-3.1111	1.3877	-0.5979	0.4477	-0.2671	9.0863	-7.2472	6.3004	-1.1969	1.3948	1.0457
3049.7500	-0.1153	-1.3058	-0.2185	-1.2299	-0.2789	-0.0731	-0.0486	-0.7246	0.1138	-0.6276	0.0906	-0.2482	-0.6725	-3.0607	1.2139	-0.5080	0.4501	-0.2406	-0.7979	-3.0339	1.4396	-0.5954	0.4513	-0.2609	8.9581	-6.3867	6.5973	-1.1620	1.3843	1.0457
3049.7620	-0.1158	-1.3144	-0.2169	-1.2373	-0.2776	-0.0759	-0.0289	-0.7151	0.1353	-0.6319	0.1172	-0.2242	-0.6627	-3.0890	1.0423	-0.6009	0.3839	-0.2509	-0.7737	-2.9433	1.4999	-0.5924	0.4558	-0.2533	8.8170	-5.3798	6.9338	-1.1211	1.3721	1.0457
3049.7720	-0.1159	-1.3215	-0.2155	-1.2437	-0.2763	-0.0780	-0.0149	-0.7070	0.1521	-0.6417	0.1350	-0.2057	-0.6079	-3.1477	1.1357	-0.5883	0.4024	-0.2651	-0.7527	-2.8686	1.5495	-0.5899	0.4595	-0.2471	8.7085	-4.5502	7.2079	-1.0868	1.3619	1.0457
3049.7820	-0.1160	-1.3287	-0.2139	-1.2502	-0.2749	-0.0800	0.0025	-0.7007	0.1665	-0.6482	0.1542	-0.1887	0.7707	-3.0549	1.4678	-0.5190	0.4048	-0.2225	1.2829	-2.7949	1.5982	-0.5873	0.4632	-0.2408	8.6080	-3.7318	7.4733	-1.0519	1.3517	1.0457
3049.7920	-0.1158	-1.3356	-0.2121	-1.2569	-0.2732	-0.0818	0.0216	-0.6957	0.1852	-0.6494	0.1721	-0.1693	0.6635	-2.8356	1.4491	-0.4972	0.3860	-0.2484	2.1462	-2.7225	1.6460	-0.5848	0.4668	-0.2345	8.5155	-2.9304	7.7291	-1.0169	1.3416	1.0457
3049.8020	-0.1156	-1.3425	-0.2102	-1.2633	-0.2714	-0.0834	0.0280	-0.6889	0.2018	-0.6484	0.1867	-0.1546	1.3912	-2.5510	1.4965	-0.5338	0.4418	-0.1949	2.1708	-2.6525	1.6921	-0.5823	0.4706	-0.2283	8.4312	-2.1562	7.9689	-0.9829	1.3318	1.0457
3049.8140	-0.1151	-1.3506	-0.2077	-1.2710	-0.2690	-0.0852	0.0451	-0.6775	0.2169	-0.6571	0.2082	-0.1321	1.5269	-2.4181	1.5510	-0.5575	0.4982	-0.2114	1.9212	-2.4882	1.6131	-0.5573	0.4521	-0.2380	5.0710	-0.2760	6.9831	-0.7091	1.0801	0.8683
3049.8240	-0.1146	-1.3574	-0.2054	-1.2776	-0.2667	-0.0864	0.0544	-0.6700	0.2317	-0.6631	0.2326	-0.1195	1.9564	-2.2961	1.4884	-0.5193	0.3546	-0.2120	1.9388	-2.4188	1.6508	-0.5542	0.4549	-0.2328	5.0207	0.4771	7.2067	-0.6751	1.0708	0.8683
3049.8340	-0.1139	-1.3640	-0.2030	-1.2842	-0.2643	-0.0875	0.0688	-0.6604	0.2395	-0.6600	0.2391	-0.1040	1.8997	-2.4144	1.6350	-0.4952	0.4615	-0.2247	1.9567	-2.3504	1.6877	-0.5511	0.4578	-0.2276	4.9747	1.2177	7.4224	-0.6411	1.0615	0.8683
3049.8460	-0.1130	-1.3719	-0.2001	-1.2922	-0.2613	-0.0887	0.0833	-0.6508	0.2600	-0.6554	0.2655	-0.0912	1.5473	-2.3933	1.4615	-0.4837	0.3875	-0.1828	1.9786	-2.2691	1.7312	-0.5474	0.4612	-0.2213	4.9247	2.0977	7.6738	-0.6003	1.0505	0.8683
3049.8560	-0.1121	-1.3784	-0.1974	-1.2987	-0.2586	-0.0895	0.0919	-0.6422	0.2707	-0.6538	0.2793	-0.0758	1.7268	-2.3918	1.5865	-0.5328	0.3953	-0.1247	1.9973	-2.2028	1.7663	-0.5443	0.4641	-0.2161	4.8873	2.8132	7.8724	-0.5670	1.0416	0.8683
3049.8660	-0.1111	-1.3848	-0.1946	-1.3053	-0.2557	-0.0902	0.1010	-0.6335	0.2841	-0.6624	0.2930	-0.0609	2.1566	-2.2937	1.5217	-0.5075	0.3818	-0.1656	2.0163	-2.1378	1.8005	-0.5413	0.4670	-0.2109	4.8537	3.5131	8.0617	-0.5341	1.0329	0.8683
3049.8780	-0.1098	-1.3923	-0.1912	-1.3132	-0.2521	-0.0908	0.1163	-0.6263	0.2954	-0.6569	0.3142	-0.0421	1.9942	-1.9404	1.7146	-0.5065	0.3697	-0.1690	2.0394	-2.0615	1.8406	-0.5377	0.4705	-0.2046	4.8178	4.3333	8.2794	-0.4944	1.0225	0.8683
3049.8880	-0.1085	-1.3985	-0.1882	-1.3200	-0.2488	-0.0911	0.1260	-0.6180	0.3070	-0.6572	0.3218	-0.0300	1.9305	-1.8455	1.8707	-0.4538	0.4297	-0.1822	2.0590	-1.9999	1.8727	-0.5347	0.4734	-0.1994	4.7914	4.9931	8.4482	-0.4615	1.0139	0.8683
3049.9000	-0.1069	-1.4059	-0.1844	-1.3278	-0.2448	-0.0914	0.1372	-0.6078	0.3219	-0.6537	0.3453	-0.0144	2.1120	-1.6685	1.7653	-0.5585	0.4112	-0.1485	2.0828	-1.9261	1.9105	-0.5312	0.4769	-0.1932	4.7634	5.7833	8.6438	-0.4230	1.0040	0.8683
3049.9100	-0.1054	-1.4119	-0.1811	-1.3342	-0.2413	-0.0914	0.1487	-0.5969	0.3357	-0.6600	0.3587	0.0098	2.0179	-1.6217	1.6658	-0.5229	0.4512	-0.0324	1.9069	-1.6964	1.8726	-0.5055	0.4586	0.1271	2.4226	8.4498	8.1405	-0.1467	0.7696	0.7369
3049.9200	-0.1039	-1.4178	-0.1777	-1.3408	-0.2377	-0.0912	0.1547	-0.5873	0.3407	-0.6627	0.3695	0.0248	2.3023	-1.3992	1.6789	-0.4864	0.5138	0.0720	1.9210	-1.6363	1.8968	-0.5020	0.4607	0.3419	2.4115	9.0739	8.2846	-0.1155	0.7618	0.7369
3049.9320	-0.1020	-1.4247	-0.1735	-1.3489	-0.2332	-0.0909	0.1670	-0.5728	0.3488	-0.6546	0.3859	0.0299	1.9081	-1.5994	1.6979	-0.3834	0.4551	0.1168	1.9381	-1.5660	1.9249	-0.4979	0.4633	0.3472	2.4003	9.8011	8.4486	-0.0778	0.7524	0.7369
3049.9420	-0.1003	-1.4304	-0.1700	-1.3554	-0.2292	-0.0906	0.1737	-0.5650	0.3572	-0.6433	0.4044	0.0370	1.8543	-1.3861	1.8222	-0.4867	0.3991	0.1685	1.9524	-1.5089	1.9475	-0.4946	0.4654	0.3516	2.3926	10.3895	8.5776	-0.0470	0.7449	0.7369
3049.9540	-0.0981	-1.4371	-0.1656	-1.3630	-0.2243	-0.0901	0.1802	-0.5508	0.3662	-0.6430	0.4132	0.0472	2.3186	-1.4616	1.7753	-0.5188	0.4416	0.2550	1.9698	-1.4416	1.9737	-0.4906	0.4680	0.3568	2.3849	11.0815	8.7227	-0.0110	0.7361	0.7369
3049.9640	-0.0963	-1.4425	-0.1619	-1.3694	-0.2201	-0.0895	0.1908	-0.5419	0.3753	-0.6460	0.4269	0.0617	1.8770	-1.4059	1.7195	-0.4609	0.3650	0.2798	1.9844	-1.3875	1.9943	-0.4874	0.4702	0.3612	2.3798	11.6330	8.8320	0.0182	0.7291	0.7369
3049.9760	-0.0940	-1.4489	-0.1574	-1.3772	-0.2149	-0.0887	0.1956	-0.5312	0.3842	-0.6450	0.4357	0.0755	2.0272	-1.2011	1.7460	-0.4096	0.4655	0.3536	2.0020	-1.3238	2.0183	-0.4835	0.4729	0.3665	2.3750	12.2817	8.9557	0.0535	0.7206	0.7369
3049.9860	-0.0919	-1.4542	-0.1535	-1.3836	-0.2104	-0.0879	0.2032	-0.5216	0.3880	-0.6349	0.4481	0.0951	2.2155	-1.2162	2.0519	-0.4030	0.4043	0.3019	2.0167	-1.2717	2.0378	-0.4803	0.4751	0.3709	2.3721	12.8093	9.0536	0.0827	0.7137	0.7369
3049.9960	-0.0898	-1.4593	-0.1496	-1.3899	-0.2059	-0.0869	0.2117	-0.5110	0.3978	-0.6299	0.4577	0.1061	1.8093	-1.0221	1.8477	-0.4893	0.4675	0.2897	2.0315	-1.2212	2.0562	-0.4771	0.4774	0.3753	2.3699	13.3189	9.1406	0.1108	0.7071	0.7369
3050.0080	-0.0872	-1.4654	-0.1448	-1.3974	-0.2003	-0.0855	0.2194	-0.4973	0.4077	-0.6314	0.4724	0.1186	2.1575	-0.8380	1.9889	-0.4668	0.5018	0.3040	1.9206	-1.0793	2.0102	-0.4586	0.4609	0.3692	0.8373	14.8342	8.5838	0.3026	0.4947	0.6162
3050.0180	-0.0849	-1.4703	-0.1407	-1.4037	-0.1955	-0.0843	0.2223	-0.4829	0.4093	-0.6263	0.4846	0.1249	1.8651	-0.8385	1.8147	-0.4140	0.3924	0.3463	1.8366	-0.9608	1.9731	-0.4444	0.4482	0.3643	-0.2527	15.9767	8.1932	0.4432	0.3424	0.5300
3050.0300	-0.0822	-1.4760	-0.1358	-1.4112	-0.1897	-0.0827	0.2267	-0.4663	0.4122	-0.6125	0.4931	0.1378	2.0102	-1.1319	1.8212	-0.3590	0.4212	0.3174	1.8453	-0.8877	1.9841	-0.4399	0.4494	0.3681	-0.2495	16.5217	8.2700	0.4752	0.3352	0.5300
3050.0400	-0.0799	-1.4806	-0.1317	-1.4173	-0.1848	-0.0812	0.2302	-0.4575	0.4165	-0.6007	0.4938	0.1466	2.1539	-0.5614	1.6818	-0.3941	0.4543	0.2905	1.8525	-0.8281	1.9923	-0.4363	0.4503	0.3713	-0.2469	16.9586	8.3246	0.5010	0.3294	0.5300
3050.0500	-0.0776	-1.4850	-0.1275	-1.4231	-0.1798	-0.0797	0.2379	-0.4458	0.4146	-0.5925	0.5011	0.1526	2.0116	-0.7148	1.9540	-0.4417	0.4444	0.3127	1.8597	-0.7703	1.9998	-0.4328	0.4511	0.3744	-0.2443	17.3750	8.3723	0.5259	0.3239	0.5300
3050.0620	-0.0747	-1.4901	-0.1225	-1.4302	-0.1737	-0.0778	0.2421	-0.4331	0.4161	-0.5927	0.5097	0.1616	1.8482	-0.4240	1.9564	-0.3907	0.4358	0.3902	1.8684	-0.7034	2.0077	-0.4287	0.4517	0.3782	-0.2413	17.8457	8.4188	0.5547	0.3176	0.5300
3050.0720	-0.0723	-1.4944	-0.1182	-1.4360	-0.1686	-0.0761	0.2441	-0.4189	0.4222	-0.5839	0.5136	0.1735	2.2318	-0.6141	1.6927	-0.3800	0.4625	0.3174	1.8756	-0.6481	2.0138	-0.4253	0.4522	0.3814	-0.2388	18.2311	8.4530	0.5783	0.3125	0.5300
3050.0840	-0.0693	-1.4993	-0.1132	-1.4431	-0.1624	-0.0739	0.2504	-0.4030	0.4249	-0.5699	0.5257	0.1828	2.0169	-0.6372	1.7507	-0.3481	0.4020	0.3330	1.8843	-0.5831	2.0206	-0.4212	0.4528	0.3851	-0.2358	18.6790	8.4889	0.6067	0.3063	0.5300
3050.0940	-0.0669	-1.5033	-0.1089	-1.4488	-0.1571	-0.0721	0.2521	-0.3927	0.4250	-0.5567	0.5355	0.1921	2.2401	-0.5368	1.9003	-0.4211	0.3345	0.3378	1.8914	-0.5309	2.0252	-0.4179	0.4533	0.3883	-0.2336	19.0283	8.5081	0.6294	0.3015	0.5300
3050.1040	-0.0643	-1.5072	-0.1047	-1.4543	-0.1517	-0.0701	0.2570	-0.3786	0.4265	-0.5520	0.5338	0.2024	1.9374	-0.6651	1.7273	-0.4368	0.3828	0.3591	1.8986	-0.4795	2.0294	-0.4147	0.4539	0.3915	-0.2314	19.3678	8.5243	0.6511	0.2969	0.5300
3050.1160	-0.0612	-1.5117	-0.0996	-1.4608	-0.1453	-0.0676	0.2539	-0.3663	0.4237	-0.5474	0.5307	0.2069	1.7362	-0.2334	1.6538	-0.3778	0.4343	0.3872	1.6443	-0.4758	1.8034	-0.3885	0.4047	0.3618	-3.2666	19.0613	6.3477	0.9101	-0.2319	0.1906
3050.1280	-0.0581	-1.5160	-0.0946	-1.4673	-0.1389	-0.0651	0.2523	-0.3521	0.4173	-0.5352	0.5310	0.2137	1.7635	-0.1238	1.6148	-0.3524	0.4218	0.3202	1.6409	-0.4154	1.7966	-0.3839	0.4037	0.3632	-3.2629	19.4268	6.3537	0.9345	-0.2369	0.1906
3050.1380	-0.0556	-1.5194	-0.0905	-1.4726	-0.1337	-0.0630	0.2508	-0.3364	0.4107	-0.5187	0.5330	0.2133	1.6008	-0.1875	1.7747	-0.2750	0.3969	0.3152	1.6379	-0.3673	1.7904	-0.3800	0.4030	0.3643	-3.2604	19.7064	6.3522	0.9546	-0.2410	0.1906
3050.1480	-0.0532	-1.5227	-0.0863	-1.4778	-0.1283	-0.0608	0.2499	-0.3248	0.4077	-0.5012	0.5255	0.2238	1.8776	0.0507	1.6289	-0.3325	0.4047	0.2656	1.6350	-0.3200	1.7835	-0.3763	0.4022	0.3655	-3.2581	19.9755	6.3449	0.9736	-0.2448	0.1906
3050.1600	-0.0502	-1.5264	-0.0814	-1.4836	-0.1219	-0.0582	0.2494	-0.3078	0.4029	-0.4871	0.5205	0.2221	1.5485	-0.0646	1.6810	-0.3447	0.3884	0.3344	1.6314	-0.2651	1.7747	-0.3692	0.4014	0.3668	-3.2557	20.2755	6.3302	0.9952	-0.2490	0.1906
3050.1700	-0.0477	-1.5294	-0.0773	-1.4883	-0.1167	-0.0559	0.2457	-0.2940	0.3979	-0.4753	0.5195	0.2278	2.0538	-0.0280	1.6089	-0.4284	0.4102	0.3204	1.6285	-0.2215	1.7665	-0.3629	0.4007	0.3680	-3.2541	20.5004	6.3096	1.0120	-0.2523	0.1906
3050.1820	-0.0448	-1.5327	-0.0727	-1.4939	-0.1105	-0.0532	0.2472	-0.2782	0.3894	-0.4679	0.5233	0.2292	1.6501	-0.1432	1.7927	-0.3026	0.3100	0.3166	1.6248	-0.1703	1.7564	-0.3554	0.3999	0.3693	-3.2524	20.7562	6.2824	1.0317	-0.2561	0.1906
3050.1920	-0.0423	-1.5355	-0.0687	-1.4985	-0.1054	-0.0509	0.2441	-0.2671	0.3881	-0.4521	0.5214	0.2326	1.8492	0.1423	1.5063	-0.3287	0.3606	0.3350	1.6218	-0.1298	1.7471	-0.3492	0.3992	0.3704	-3.2513	20.9433	6.2518	1.0473	-0.2590	0.1906
3050.2040	-0.0394	-1.5385	-0.0641	-1.5040	-0.0992	-0.0481	0.2447	-0.2507	0.3809	-0.4343	0.5140	0.2338	1.5515	0.0043	1.5545	-0.2863	0.4069	0.3111	1.6181	-0.0808	1.7366	-0.3417	0.3984	0.3718	-3.2500	21.1735	6.2200	1.0661	-0.2626	0.1906
3050.2140	-0.0370	-1.5410	-0.0603	-1.5083	-0.0941	-0.0457	0.2389	-0.2413	0.3673	-0.4179	0.5088	0.2342	1.2266	-0.1781	1.5889	-0.2597	0.2814	0.2788	1.4136	-0.5130	1.3836	-0.3362	0.3465	0.3326	-5.5816	15.7310	2.8608	1.0674	-0.8060	-0.2248
3050.2240	-0.0347	-1.5433	-0.0567	-1.5124	-0.0891	-0.0434	0.2310	-0.2269	0.3615	-0.4018	0.4947	0.2297	1.4747	-0.2606	1.2805	-0.3132	0.3212	0.2768	1.4011	-0.4787	1.3661	-0.3292	0.3437	0.3312	-5.5806	15.8865	2.8230	1.0809	-0.8083	-0.2248
3050.2360	-0.0319	-1.5459	-0.0525	-1.5170	-0.0833	-0.0407	0.2233	-0.2144	0.3457	-0.3851	0.4751	0.2248	1.4924	-0.1774	1.3697	-0.3378	0.3734	0.3139	1.3861	-0.4388	1.3452	-0.3209	0.3400	0.3296	-5.5797	16.0581	2.7787	1.0966	-0.8111	-0.2248
3050.2460	-0.0297	-1.5479	-0.0490	-1.5208	-0.0785	-0.0385	0.2165	-0.2023	0.3378	-0.3752	0.4679	0.2247	1.7084	-0.2010	1.0810	-0.3208	0.3293	0.2339	1.3735	-0.4063	1.3275	-0.3140	0.3370	0.3283	-5.5790	16.1916	2.7388	1.1085	-0.8132	-0.2248
3050.2580	-0.0271	-1.5502	-0.0451	-1.5251	-0.0730	-0.0359	0.2108	-0.1880	0.3263	-0.3595	0.4557	0.2167	1.2745	-0.3943	1.1620	-0.3362	0.3133	0.2837	1.3585	-0.3688	1.3063	-0.3059	0.3333	0.3267	-5.5784	16.3344	2.6916	1.1225	-0.8157	-0.2248
3050.2680	-0.0251	-1.5520	-0.0420	-1.5286	-0.0686	-0.0337	0.2042	-0.1789	0.3136	-0.3461	0.4419	0.2148	1.2976	-0.2212	1.2700	-0.2937	0.3171	0.2958	1.3460	-0.3383	1.2884	-0.2991	0.3302	0.3253	-5.5780	16.4446	2.6501	1.1335	-0.8175	-0.2248
3050.2800	-0.0227	-1.5541	-0.0382	-1.5326	-0.0633	-0.0312	0.1965	-0.1645	0.3037	-0.3243	0.4318	0.2083	1.5276	-0.1076	1.0403	-0.2590	0.2261	0.3309	1.3309	-0.3029	1.2668	-0.2911	0.3266	0.3237	-5.5776	16.5629	2.5992	1.1462	-0.8197	-0.2248
3050.2900	-0.0208	-1.5556	-0.0353	-1.5359	-0.0591	-0.0291	0.1902	-0.1500	0.2908	-0.3072	0.4163	0.2062	1.1507	-0.6130	1.0877	-0.2471	0.2845	0.2552	1.3184	-0.2741	1.2486	-0.2844	0.3235	0.3224	-5.5773	16.6519	2.5547	1.1561	-0.8213	-0.2248
3050.3020	-0.0185	-1.5574	-0.0319	-1.5395	-0.0542	-0.0267	0.1816	-0.1425	0.2786	-0.2897	0.4006	0.1990	1.3540	0.1726	1.0319	-0.2242	0.2875	0.3171	1.3033	-0.2409	1.2268	-0.2766	0.3199	0.3208	-5.5771	16.7437	2.5018	1.1670	-0.8231	-0.2248
3050.3120	-0.0168	-1.5588	-0.0291	-1.5423	-0.0503	-0.0247	0.1749	-0.1302	0.2620	-0.2726	0.3856	0.1998	1.5795	-0.6269	0.9331	-0.3281	0.3312	0.2258	1.2436	-0.8088	0.9442	-0.2911	0.2911	0.2939	-6.1163	9.7276	-0.1320	0.9508	-1.0949	-0.4906
3050.3220	-0.0150	-1.5600	-0.0265	-1.5450	-0.0466	-0.0228	0.1699	-0.1254	0.2523	-0.2619	0.3675	0.1894	1.3116	-0.0896	0.9883	-0.2417	0.3216	0.2062	1.2270	-0.7892	0.9234	-0.2849	0.2869	0.2910	-6.1161	9.7852	-0.1776	0.9586	-1.0960	-0.4906
3050.3340	-0.0131	-1.5614	-0.0235	-1.5480	-0.0423	-0.0205	0.1612	-0.1099	0.2359	-0.2449	0.3540	0.1781	0.9890	-0.7548	0.8794	-0.2685	0.2692	0.2775	1.2070	-0.7663	0.8986	-0.2776	0.2818	0.2875	-6.1159	9.8472	-0.2310	0.9671	-1.0973	-0.4906
3050.3440	-0.0116	-1.5625	-0.0212	-1.5503	-0.0389	-0.0188	0.1494	-0.1051	0.2223	-0.2311	0.3368	0.1711	1.4077	-0.4042	0.8847	-0.2674	0.2247	0.2191	1.1904	-0.7472	0.8785	-0.2715	0.2776	0.2845	-6.1158	9.8991	-0.2705	0.9741	-1.0984	-0.4906
3050.3560	-0.0098	-1.5636	-0.0187	-1.5530	-0.0351	-0.0168	0.1430	-0.0956	0.2110	-0.2175	0.3166	0.1601	1.2198	-0.4530	0.6407	-0.2360	0.2470	0.2567	1.1704	-0.7255	0.8540	-0.2643	0.2726	0.2810	-6.1157	9.9453	-0.3212	0.9816	-1.0995	-0.4906
3050.3660	-0.0085	-1.5645	-0.0166	-1.5551	-0.0319	-0.0153	0.1345	-0.0865	0.1945	-0.2061	0.2940	0.1524	1.1594	-0.5422	0.8727	-0.1976	0.2246	0.2673	1.1538	-0.7076	0.8341	-0.2583	0.2683	0.2781	-6.1157	9.9829	-0.3581	0.9879	-1.1004	-0.4906
3050.3780	-0.0070	-1.5655	-0.0144	-1.5574	-0.0285	-0.0135	0.1248	-0.0791	0.1813	-0.1852	0.2726	0.1411	0.8847	-0.4055	0.6115	-0.2301	0.2539	0.2518	1.1338	-0.6866	0.8103	-0.2512	0.2633	0.2746	-6.1156	10.0223	-0.4020	0.9944	-1.1013	-0.4906
3050.3880	-0.0058	-1.5663	-0.0126	-1.5592	-0.0258	-0.0121	0.1155	-0.0695	0.1682	-0.1736	0.2544	0.1350	1.5190	-0.4402	0.5545	-0.2142	0.2580	0.2389	1.1172	-0.6698	0.7906	-0.2453	0.2591	0.2717	-6.1155	10.0460	-0.4370	0.9993	-1.1020	-0.4906
3050.3980	-0.0047	-1.5669	-0.0111	-1.5608	-0.0234	-0.0108	0.1090	-0.0620	0.1542	-0.1554	0.2366	0.1248	1.4616	-0.5771	0.6507	-0.1915	0.2607	0.3064	1.1005	-0.6532	0.7712	-0.2394	0.2549	0.2687	-6.1155	10.0677	-0.4690	1.0037	-1.1026	-0.4906
3050.4100	-0.0034	-1.5676	-0.0094	-1.5626	-0.0207	-0.0094	0.1024	-0.0546	0.1450	-0.1455	0.2248	0.1223	1.1543	-1.5157	0.8519	-0.2537	0.3581	0.2293	1.2653	-1.1794	0.6909	-0.2781	0.2794	0.2738	-3.9854	3.6399	-1.1353	0.5431	-0.8040	-0.4100
3050.4200	-0.0024	-1.5681	-0.0080	-1.5641	-0.0184	-0.0082	0.0952	-0.0541	0.1390	-0.1339	0.2167	0.1141	1.1244	-0.8638	0.5305	-0.2241	0.1787	0.2280	1.2535	-1.1714	0.6772	-0.2744	0.2762	0.2714	-3.9854	3.6554	-1.1652	0.5470	-0.8046	-0.4100
3050.4320	-0.0014	-1.5687	-0.0064	-1.5656	-0.0160	-0.0069	0.0886	-0.0517	0.1285	-0.1222	0.1948	0.1043	1.1344	-0.7203	0.4975	-0.2604	0.3144	0.2599	1.2393	-1.1621	0.6606	-0.2701	0.2725	0.2684	-3.9853	3.6698	-1.2017	0.5508	-0.8050	-0.4100
3050.4420	-0.0005	-1.5692	-0.0051	-1.5668	-0.0142	-0.0059	0.0823	-0.0466	0.1211	-0.1146	0.1839	0.0955	1.1369	-0.7373	0.4589	-0.2613	0.3390	0.2779	1.2276	-1.1544	0.6470	-0.2665	0.2693	0.2660	-3.9853	3.6815	-1.2291	0.5541	-0.8054	-0.4100
3050.4520	0.0002	-1.5696	-0.0040	-1.5679	-0.0124	-0.0049	0.0754	-0.0414	0.1102	-0.1047	0.1758	0.0933	1.3092	-0.8426	0.6394	-0.2760	0.2526	0.2580	1.2158	-1.1465	0.6339	-0.2629	0.2662	0.2635	-3.9853	3.6957	-1.2530	0.5571	-0.8058	-0.4100
3050.4640	0.0011	-1.5701	-0.0028	-1.5691	-0.0104	-0.0038	0.0688	-0.0358	0.0999	-0.0959	0.1600	0.0863	1.3879	-1.0463	0.4439	-0.2736	0.2415	0.1716	1.2016	-1.1376	0.6182	-0.2586	0.2625	0.2606	-3.9853	3.7056	-1.2802	0.5604	-0.8062	-0.4100
3050.4740	0.0017	-1.5704	-0.0018	-1.5701	-0.0089	-0.0030	0.0656	-0.0335	0.0915	-0.0888	0.1466	0.0778	1.0212	-0.9884	0.4391	-0.2218	0.2066	0.2243	1.1898	-1.1305	0.6052	-0.2551	0.2593	0.2582	-3.9853	3.7105	-1.3026	0.5628	-0.8065	-0.4100
3050.4840	0.0023	-1.5708	-0.0009	-1.5709	-0.0075	-0.0023	0.0597	-0.0308	0.0840	-0.0794	0.1323	0.0710	0.8255	-0.8481	0.3065	-0.2324	0.1862	0.1702	1.1781	-1.1229	0.5926	-0.2516	0.2562	0.2557	-3.9853	3.7214	-1.3211	0.5653	-0.8068	-0.4100
3050.4940	0.0029	-1.5710	-0.0001	-1.5717	-0.0063	-0.0016	0.0512	-0.0282	0.0766	-0.0684	0.1160	0.0630	0.8840	-0.7122	0.2567	-0.2782	0.2838	0.1947	1.1663	-1.1158	0.5799	-0.2481	0.2531	0.2533	-3.9853	3.7256	-1.3394	0.5672	-0.8071	-0.4100
3050.5040	0.0034	-1.5712	0.0005	-1.5723	-0.0052	-0.0010	0.0449	-0.0236	0.0658	-0.0647	0.1055	0.0567	0.9673	-0.7370	0.4318	-0.2163	0.2699	0.2077	1.1545	-1.1089	0.5675	-0.2446	0.2500	0.2508	-3.9853	3.7282	-1.3561	0.5688	-0.8072	-0.4100
3050.5140	0.0038	-1.5714	0.0011	-1.5729	-0.0042	-0.0005	0.0429	-0.0230	0.0614	-0.0592	0.1051	0.0543	1.5647	-0.9869	0.6418	-0.3163	0.2659	0.2665	1.4839	-1.4153	0.7007	-0.2964	0.3240	0.2882	-0.0002	0.0354	-0.0155	0.0012	-0.0014	-0.0000
3050.5260	0.0043	-1.5717	0.0019	-1.5736	-0.0029	0.0002	0.0431	-0.0227	0.0618	-0.0606	0.1043	0.0572	1.5295	-0.8960	0.5799	-0.3065	0.2274	0.2283	1.4839	-1.4146	0.6992	-0.2962	0.3239	0.2882	-0.0002	0.0446	-0.0308	0.0033	-0.0017	-0.0000
3050.5360	0.0047	-1.5720	0.0025	-1.5743	-0.0019	0.0008	0.0438	-0.0214	0.0617	-0.0605	0.1003	0.0565	1.3691	-0.9168	0.5992	-0.2955	0.2084	0.2153	1.4839	-1.4142	0.6978	-0.2960	0.3239	0.2882	-0.0002	0.0489	-0.0442	0.0051	-0.0019	-0.0000
3050.5460	0.0052	-1.5722	0.0031	-1.5749	-0.0009	0.0013	0.0442	-0.0205	0.0624	-0.0625	0.0955	0.0547	1.2056	-0.9962	0.4726	-0.2809	0.3314	0.1868	1.4839	-1.4140	0.6964	-0.2959	0.3239	0.2882	-0.0002	0.0518	-0.0578	0.0066	-0.0021	-0.0000
3050.5560	0.0056	-1.5724	0.0037	-1.5755	0.0000	0.0018	0.0430	-0.0207	0.0614	-0.0603	0.0981	0.0516	1.2178	-1.0262	0.6305	-0.2767	0.3053	0.2410	1.4839	-1.4140	0.6948	-0.2958	0.3239	0.2882	-0.0002	0.0512	-0.0742	0.0080	-0.0023	-0.0000
3050.5660	0.0061	-1.5726	0.0044	-1.5761	0.0010	0.0024	0.0426	-0.0200	0.0618	-0.0629	0.1027	0.0557	1.2417	-0.9918	0.6139	-0.2358	0.3060	0.2033	1.4839	-1.4137	0.6933	-0.2956	0.3239	0.2882	-0.0002	0.0548	-0.0882	0.0096	-0.0024	-0.0000
3050.5760	0.0065	-1.5728	0.0049	-1.5767	0.0021	0.0029	0.0421	-0.0197	0.0631	-0.0604	0.1022	0.0539	1.4674	-1.0956	0.5380	-0.2516	0.3023	0.2161	1.4839	-1.4135	0.6919	-0.2955	0.3239	0.2882	-0.0002	0.0576	-0.1021	0.0113	-0.0027	-0.0000
3050.5880	0.0070	-1.5730	0.0057	-1.5774	0.0033	0.0036	0.0427	-0.0187	0.0635	-0.0620	0.1010	0.0539	1.4462	-1.3347	0.4737	-0.2702	0.2654	0.2331	1.4839	-1.4134	0.6900	-0.2953	0.3238	0.2882	-0.0002	0.0586	-0.1207	0.0130	-0.0028	-0.0000
3050.5980	0.0074	-1.5732	0.0063	-1.5780	0.0043	0.0041	0.0435	-0.0188	0.0616	-0.0600	0.0994	0.0507	1.5933	-1.4762	0.6306	-0.2943	0.2975	0.3034	1.4839	-1.4139	0.6883	-0.2952	0.3238	0.2882	-0.0002	0.0530	-0.1381	0.0142	-0.0029	-0.0000
3050.6100	0.0080	-1.5734	0.0071	-1.5787	0.0055	0.0047	0.0451	-0.0182	0.0628	-0.0611	0.0994	0.0538	0.4026	-1.5282	0.5486	-0.2268	0.1903	0.2210	-5.1756	13.1468	2.4238	0.5829	-0.3416	-0.2877	-79.2634	158.6794	17.1850	9.3814	-7.1131	-6.1206
3050.6200	0.0080	-1.5734	0.0073	-1.5787	0.0058	0.0047	-0.0187	0.0024	-0.0206	0.0180	-0.0208	-0.0155	0.9268	-0.6824	1.8537	-0.2552	-0.5544	0.2984	-0.0004	0.0050	-0.0161	0.0017	-0.0127	0.0000	-0.0052	0.0602	-0.1585	0.0178	-0.1365	0.0000
3050.6300	0.0079	-1.5733	0.0071	-1.5787	0.0056	0.0047	-0.0007	0.0049	-0.0099	-0.0047	-0.0001	-0.0004	0.0047	-0.4283	0.5574	0.1217	0.0085	0.0322	0.0000	0.0034	-0.0167	0.0015	-0.0003	0.0000	0.0000	0.0408	-0.1641	0.0164	-0.0031	0.0000
3050.6420	0.0079	-1.5733	0.0071	-1.5787	0.0056	0.0047	-0.0031	-0.0007	-0.0029	-0.0002	-0.0012	-0.0006	-0.0286	-0.3974	-0.0949	-0.0185	-0.0027	0.0709	0.0000	0.0027	-0.0171	0.0015	-0.0003	0.0000	0.0000	0.0321	-0.1679	0.0156	-0.0029	0.0000
3050.6520	0.0079	-1.5733	0.0071	-1.5787	0.0056	0.0047	-0.0000	0.0019	0.0019	0.0016	-0.0010	-0.0003	-0.3403	-0.6269	-0.3170	-0.0351	0.0216	0.0783	-0.0000	0.0028	-0.0172	0.0014	-0.0003	0.0000	-0.0000	0.0333	-0.1695	0.0156	-0.0029	0.0000
3050.6640	0.0079	-1.5733	0.0071	-1.5787	0.0056	0.0047	-0.0014	0.0000	-0.0011	-0.0015	-0.0002	-0.0002	-0.1659	-0.5510	-0.0661	-0.0193	0.0153	0.0834	0.0000	0.0034	-0.0167	0.0015	-0.0003	0.0000	0.0000	0.0403	-0.1646	0.0161	-0.0030	0.0000
3050.6740	0.0079	-1.5732	0.0071	-1.5787	0.0056	0.0047	-0.0002	-0.0002	-0.0004	-0.0029	-0.0001	-0.0001	-0.4052	-0.5488	-0.1437	-0.0348	0.0006	0.1071	0.0000	0.0031	-0.0170	0.0015	-0.0003	0.0000	0.0000	0.0376	-0.1673	0.0157	-0.0029	0.0000
3050.6860	0.0079	-1.5733	0.0070	-1.5787	0.0056	0.0047	-0.0003	-0.0003	-0.0003	-0.0002	-0.0000	-0.0001	-0.4327	-0.5837	-0.1762	-0.0357	0.0295	0.1107	-0.0000	0.0034	-0.0167	0.0015	-0.0003	0.0000	-0.0000	0.0407	-0.1642	0.0160	-0.0030	0.0000
3050.6960	0.0079	-1.5733	0.0071	-1.5787	0.0056	0.0047	-0.0002	-0.0002	-0.0010	-0.0005	-0.0000	0.0001	-0.3760	-0.6343	-0.0514	-0.0554	0.0432	0.1048	0.0000	0.0035	-0.0166	0.0015	-0.0003	0.0000	0.0000	0.0422	-0.1637	0.0160	-0.0030	0.0000
3050.7060	0.0079	-1.5733	0.0070	-1.5787	0.0056	0.0047	-0.0003	-0.0003	-0.0012	0.0000	-0.0000	0.0001	-0.4463	-0.5947	0.0052	-0.0472	0.0246	0.1082	0.0000	0.0033	-0.0167	0.0015	-0.0003	0.0000	0.0000	0.0397	-0.1642	0.0160	-0.0030	0.0000
3050.7180	0.0079	-1.5733	0.0071	-1.5787	0.0056	0.0047	-0.0002	0.0000	-0.0000	-0.0001	-0.0000	0.0001	-0.4992	-0.7054	-0.0810	-0.0530	0.0312	0.1252	0.0000	0.0036	-0.0166	0.0015	-0.0003	0.0000	0.0000	0.0426	-0.1633	0.0160	-0.0030	0.0000
3050.7280	0.0079	-1.5733	0.0071	-1.5787	0.0056	0.0047	-0.0002	0.0001	0.0003	-0.0001	-0.0000	0.0002	-0.3971	-0.6905	-0.1077	-0.0480	0.0306	0.1402	0.0000	0.0031	-0.0169	0.0015	-0.0003	0.0000	0.0000	0.0366	-0.1663	0.0158	-0.0029	0.0000
3050.7380	0.0079	-1.5733	0.0071	-1.5787	0.0056	0.0047	-0.0001	-0.0001	0.0002	-0.0000	-0.0000	0.0002	-0.3338	-0.7217	-0.0836	-0.0675	0.0550	0.1153	0.0000	0.0033	-0.0167	0.0015	-0.0003	0.0000	0.0000	0.0397	-0.1642	0.0160	-0.0030	0.0000
3050.7480	0.0079	-1.5733	0.0071	-1.5787	0.0056	0.0047	-0.0001	-0.0000	-0.0000	-0.0000	-0.0000	0.0002	-0.4866	-0.8576	-0.0724	-0.0646	0.0410	0.1436	-0.0000	0.0028	-0.0170	0.0015	-0.0003	0.0000	-0.0000	0.0340	-0.1669	0.0157	-0.0029	0.0000
3050.7580	0.0079	-1.5733	0.0071	-1.5787	0.0056	0.0047	-0.0000	-0.0000	0.0000	-0.0000	-0.0000	0.0002	-0.3653	-0.8513	-0.1439	-0.0530	0.0507	0.1516	-0.0000	0.0031	-0.0169	0.0015	-0.0003	0.0000	-0.0000	0.0370	-0.1659	0.0158	-0.0029	0.0000
3050.7680	0.0079	-1.5733	0.0070	-1.5787	0.0056	0.0047	-0.0003	-0.0001	-0.0002	-0.0002	-0.0000	0.0002	-0.4156	-0.9493	-0.0860	-0.0709	0.0344	0.1685	-0.0000	0.0035	-0.0166	0.0015	-0.0003	0.0000	-0.0000	0.0416	-0.1633	0.0160	-0.0030	0.0000
3050.7800	0.0079	-1.5733	0.0071	-1.5787	0.0056	0.0047	-0.0003	-0.0001	-0.0002	-0.0001	0.0000	0.0002	-0.4765	-0.8477	-0.0686	-0.0983	0.0498	0.1545	0.0000	0.0036	-0.0166	0.0015	-0.0003	0.0000	0.0000	0.0426	-0.1633	0.0160	-0.0030	0.0000
3050.7900	0.0079	-1.5733	0.0071	-1.5787	0.0056	0.0047	-0.0002	-0.0003	-0.0002	-0.0001	0.0000	0.0002	-0.3984	-0.9926	-0.0515	-0.0791	0.0324	0.1589	-0.0000	0.0036	-0.0165	0.0015	-0.0003	0.0000	-0.0000	0.0437	-0.1622	0.0162	-0.0030	0.0000
3050.8000	0.0079	-1.5733	0.0071	-1.5787	0.0056	0.0047	-0.0002	-0.0003	-0.0001	-0.0001	0.0000	0.0002	-0.4453	-0.8824	-0.0540	-0.0592	0.0465	0.1813	-0.0000	0.0034	-0.0166	0.0015	-0.0003	0.0000	-0.0000	0.0412	-0.1637	0.0160	-0.0030	0.0000
3050.8120	0.0079	-1.5733	0.0071	-1.5787	0.0056	0.0047	-0.0001	-0.0002	0.0000	-0.0000	0.0000	0.0002	-0.4612	-1.0066	-0.0203	-0.0870	0.0535	0.1462	-0.0000	0.0036	-0.0165	0.0015	-0.0003	0.0000	-0.0000	0.0436	-0.1623	0.0161	-0.0030	0.0000
3050.8220	0.0079	-1.5733	0.0071	-1.5787	0.0056	0.0047	-0.0001	-0.0002	0.0000	-0.0000	0.0000	0.0002	-0.3897	-0.9834	-0.1389	-0.0841	0.0566	0.1750	0.0000	0.0034	-0.0166	0.0015	-0.0003	0.0000	0.0000	0.0407	-0.1632	0.0161	-0.0030	0.0000
3050.8340	0.0079	-1.5733	0.0070	-1.5787	0.0056	0.0047	-0.0001	-0.0002	0.0000	-0.0000	0.0000	0.0002	-0.4278	-0.9545	-0.1141	-0.0840	0.0611	0.1928	-0.0000	0.0035	-0.0167	0.0015	-0.0003	0.0000	-0.0000	0.0420	-0.1639	0.0159	-0.0030	0.0000
3050.8440	0.0079	-1.5733	0.0071	-1.5787	0.0056	0.0047	-0.0001	-0.0001	0.0000	-0.0000	0.0000	0.0002	-0.5461	-1.1237	-0.0890	-0.0952	0.0411	0.1657	0.0000	0.0035	-0.0165	0.0015	-0.0003	0.0000	0.0000	0.0421	-0.1628	0.0161	-0.0030	0.0000
3050.8560	0.0079	-1.5733	0.0070	-1.5787	0.0056	0.0047	-0.0001	-0.0001	0.0000	-0.0000	0.0000	0.0006	-0.3121	-1.1154	-0.0626	-0.1070	0.0489	0.1937	-0.0000	0.0031	-0.0169	0.0015	-0.0003	0.0000	-0.0000	0.0367	-0.1662	0.0159	-0.0030	0.0000
3050.8660	0.0079	-1.5733	0.0071	-1.5787	0.0056	0.0047	-0.0000	-0.0001	0.0000	-0.0000	0.0000	0.0004	-0.3714	-1.2066	-0.0892	-0.0976	0.0742	0.1879	0.0000	0.0034	-0.0166	0.0015	-0.0003	0.0000	0.0000	0.0407	-0.1633	0.0160	-0.0030	0.0000
3050.8780	0.0079	-1.5733	0.0071	-1.5787	0.0056	0.0047	-0.0001	-0.0005	0.0000	-0.0000	0.0000	0.0004	-0.4568	-1.1075	-0.1314	-0.0872	0.0457	0.1933	0.0000	0.0039	-0.0164	0.0015	-0.0003	0.0000	0.0000	0.0462	-0.1617	0.0162	-0.0030	0.0000
3050.8880	0.0079	-1.5733	0.0071	-1.5787	0.0056	0.0047	-0.0000	-0.0005	0.0000	-0.0000	0.0000	0.0003	-0.4082	-1.0457	-0.0738	-0.0977	0.0753	0.1874	-0.0000	0.0035	-0.0166	0.0015	-0.0003	0.0000	-0.0000	0.0416	-0.1633	0.0159	-0.0030	0.0000
3050.8980	0.0079	-1.5733	0.0071	-1.5787	0.0056	0.0047	-0.0000	-0.0004	0.0000	-0.0000	0.0000	0.0002	-0.2406	-1.1314	-0.0822	-0.0878	0.0536	0.1979	0.0000	0.0040	-0.0163	0.0015	-0.0003	0.0000	0.0000	0.0480	-0.1608	0.0162	-0.0030	0.0000
3050.9080	0.0079	-1.5733	0.0071	-1.5787	0.0056	0.0047	-0.0000	-0.0003	0.0000	-0.0000	0.0000	0.0002	-0.3762	-1.2411	-0.0929	-0.0890	0.0612	0.1544	-0.0000	0.0034	-0.0167	0.0015	-0.0003	0.0000	-0.0000	0.0406	-0.1643	0.0159	-0.0030	0.0000
3050.9200	0.0079	-1.5733	0.0071	-1.5787	0.0056	0.0047	-0.0000	-0.0002	0.0000	-0.0001	0.0000	0.0002	-0.1940	-1.2182	-0.0992	-0.1367	0.0708	0.1734	-0.0000	0.0038	-0.0166	0.0015	-0.0003	0.0000	-0.0000	0.0455	-0.1633	0.0160	-0.0030	0.0000
3050.9300	0.0079	-1.5733	0.0071	-1.5787	0.0056	0.0047	-0.0000	-0.0002	0.0000	-0.0000	0.0000	0.0002	-0.2650	-1.3042	-0.0820	-0.1408	0.0734	0.1964	0.0000	0.0038	-0.0165	0.0015	-0.0003	0.0000	0.0000	0.0450	-0.1619	0.0160	-0.0030	0.0000
3050.9400	0.0079	-1.5733	0.0071	-1.5787	0.0056	0.0047	-0.0000	-0.0002	0.0000	-0.0000	0.0000	0.0001	-0.3806	-1.3190	-0.0583	-0.0852	0.0680	0.1988	0.0000	0.0034	-0.0166	0.0015	-0.0003	0.0000	0.0000	0.0412	-0.1637	0.0160	-0.0030	0.0000
3050.9500	0.0079	-1.5733	0.0071	-1.5787	0.0056	0.0047	-0.0000	-0.0003	0.0000	-0.0000	0.0000	0.0001	-0.2443	-1.3949	-0.0636	-0.1113	0.0615	0.1900	0.0000	0.0041	-0.0164	0.0015	-0.0003	0.0000	0.0000	0.0486	-0.1612	0.0162	-0.0030	0.0000
3050.9600	0.0079	-1.5733	0.0071	-1.5787	0.0056	0.0047	-0.0000	-0.0006	0.0000	-0.0000	0.0000	0.0001	-0.3311	-1.3607	-0.0862	-0.1148	0.0846	0.1801	-0.0000	0.0039	-0.0164	0.0015	-0.0003	0.0000	-0.0000	0.0462	-0.1617	0.0162	-0.0030	0.0000
3050.9700	0.0079	-1.5733	0.0071	-1.5787	0.0056	0.0047	-0.0000	-0.0010	0.0000	-0.0000	0.0000	0.0001	-0.3245	-1.2591	-0.0543	-0.1064	0.0715	0.1894	0.0000	0.0039	-0.0165	0.0015	-0.0003	0.0000	0.0000	0.0471	-0.1628	0.0160	-0.0030	0.0000
3050.9820	0.0079	-1.5734	0.0071	-1.5787	0.0056	0.0047	-0.0000	-0.0013	0.0000	-0.0000	0.0000	0.0001	-0.4168	-1.2137	-0.0464	-0.1273	0.0788	0.1860	-0.0000	0.0038	-0.0165	0.0015	-0.0003	0.0000	-0.0000	0.0451	-0.1627	0.0161	-0.0030	0.0000
3050.9920	0.0079	-1.5734	0.0071	-1.5787	0.0056	0.0047	-0.0000	-0.0014	0.0000	-0.0000	0.0000	0.0001	-0.3409	-1.1916	-0.1330	-0.1287	0.0854	0.1970	-0.0000	0.0045	-0.0163	0.0015	-0.0003	0.0000	-0.0000	0.0534	-0.1603	0.0162	-0.0030	0.0000
3051.0020	0.0079	-1.5734	0.0070	-1.5787	0.0056	0.0047	-0.0000	-0.0014	0.0000	-0.0001	0.0000	0.0001	-0.2253	-1.1854	-0.1255	-0.1119	0.0929	0.2064	-0.0000	0.0044	-0.0161	0.0015	-0.0003	0.0000	-0.0000	0.0532	-0.1586	0.0164	-0.0031	0.0000
3051.0140	0.0079	-1.5734	0.0071	-1.5787	0.0056	0.0048	-0.0000	-0.0009	0.0000	-0.0001	0.0000	0.0001	-0.3454	-1.2276	-0.0304	-0.1201	0.0809	0.2024	0.0000	0.0046	-0.0162	0.0015	-0.0003	0.0000	0.0000	0.0546	-0.1591	0.0164	-0.0031	0.0000
3051.0240	0.0079	-1.5734	0.0070	-1.5787	0.0056	0.0048	-0.0000	-0.0008	0.0000	-0.0000	0.0000	0.0001	-0.3341	-1.2298	-0.0705	-0.1263	0.0846	0.1868	0.0000	0.0047	-0.0161	0.0015	-0.0003	0.0000	0.0000	0.0561	-0.1586	0.0165	-0.0031	0.0000
3051.0340	0.0079	-1.5734	0.0071	-1.5787	0.0056	0.0047	-0.0000	-0.0005	-0.0000	-0.0001	0.0000	0.0000	-0.3897	-1.2575	-0.0853	-0.1178	0.0641	0.1985	-0.0000	0.0048	-0.0161	0.0015	-0.0003	0.0000	-0.0000	0.0571	-0.1586	0.0164	-0.0031	0.0000
3051.0460	0.0079	-1.5734	0.0071	-1.5787	0.0056	0.0048	-0.0000	-0.0004	-0.0000	-0.0001	0.0000	0.0000	-0.3643	-1.3242	-0.0749	-0.1253	0.0938	0.1871	0.0000	0.0042	-0.0163	0.0015	-0.0003	0.0000	0.0000	0.0507	-0.1601	0.0163	-0.0031	0.0000
3051.0560	0.0079	-1.5734	0.0071	-1.5787	0.0056	0.0047	-0.0000	-0.0003	-0.0000	-0.0000	0.0001	0.0001	-0.1593	-1.3093	-0.0560	-0.1081	0.1008	0.1615	0.0000	0.0048	-0.0159	0.0015	-0.0003	0.0000	0.0000	0.0580	-0.1567	0.0165	-0.0031	0.0000
3051.0680	0.0079	-1.5734	0.0071	-1.5787	0.0056	0.0047	-0.0000	-0.0002	-0.0000	-0.0000	0.0001	0.0001	-0.1651	-1.3703	-0.1056	-0.1210	0.0920	0.1835	0.0000	0.0043	-0.0163	0.0015	-0.0003	0.0000	0.0000	0.0517	-0.1601	0.0164	-0.0031	0.0000
3051.0780	0.0079	-1.5734	0.0071	-1.5787	0.0056	0.0047	-0.0000	-0.0002	-0.0000	-0.0000	0.0001	0.0001	-0.0498	-1.4251	-0.1309	-0.1304	0.0962	0.1948	-0.0000	0.0046	-0.0162	0.0015	-0.0003	0.0000	-0.0000	0.0555	-0.1592	0.0164	-0.0031	0.0000
3051.0880	0.0079	-1.5734	0.0071	-1.5787	0.0056	0.0048	-0.0000	-0.0003	-0.0000	-0.0001	0.0000	0.0001	-0.2310	-1.4299	-0.0448	-0.1136	0.1014	0.1663	-0.0000	0.0044	-0.0163	0.0015	-0.0003	0.0000	-0.0000	0.0526	-0.1602	0.0163	-0.0031	0.0000
3051.0980	0.0078	-1.5734	0.0071	-1.5787	0.0056	0.0047	-0.0000	-0.0005	-0.0000	-0.0001	0.0000	0.0001	-0.3092	-1.4000	-0.0881	-0.1193	0.1041	0.1725	0.0000	0.0049	-0.0160	0.0015	-0.0003	0.0000	0.0000	0.0585	-0.1571	0.0166	-0.0031	0.0000
3051.1080	0.0079	-1.5734	0.0070	-1.5787	0.0056	0.0047	-0.0000	-0.0005	-0.0000	-0.0001	0.0000	0.0001	-0.2317	-1.4399	-0.1239	-0.1480	0.0602	0.1802	-0.0000	0.0046	-0.0161	0.0015	-0.0003	0.0000	-0.0000	0.0552	-0.1586	0.0165	-0.0031	0.0000
3051.1200	0.0079	-1.5734	0.0071	-1.5787	0.0056	0.0047	-0.0000	-0.0005	-0.0000	-0.0001	0.0000	0.0000	-0.1552	-1.3554	-0.0672	-0.1209	0.1026	0.1828	-0.0000	0.0049	-0.0161	0.0015	-0.0003	0.0000	-0.0000	0.0586	-0.1581	0.0165	-0.0031	0.0000
3051.1300	0.0079	-1.5734	0.0071	-1.5787	0.0056	0.0047	-0.0000	-0.0007	-0.0000	-0.0000	0.0000	0.0000	-0.1789	-1.3666	-0.0582	-0.1461	0.0739	0.1927	0.0000	0.0047	-0.0162	0.0015	-0.0003	0.0000	0.0000	0.0565	-0.1592	0.0164	-0.0031	0.0000
3051.1400	0.0079	-1.5734	0.0071	-1.5787	0.0057	0.0047	-0.0000	-0.0006	-0.0000	-0.0000	0.0000	0.0000	-0.2089	-1.4124	-0.0692	-0.1513	0.0728	0.1932	-0.0000	0.0047	-0.0161	0.0015	-0.0003	0.0000	-0.0000	0.0566	-0.1582	0.0164	-0.0031	0.0000
3051.1500	0.0079	-1.5734	0.0070	-1.5787	0.0056	0.0048	-0.0000	-0.0004	-0.0000	-0.0000	0.0000	0.0000	-0.1994	-1.4810	-0.1163	-0.1718	0.0757	0.1972	-0.0000	0.0048	-0.0161	0.0015	-0.0003	0.0000	-0.0000	0.0569	-0.1587	0.0163	-0.0031	0.0000
3051.1600	0.0079	-1.5734	0.0071	-1.5787	0.0056	0.0047	-0.0000	-0.0004	-0.0000	-0.0000	0.0000	0.0001	-0.1916	-1.4508	-0.0921	-0.1349	0.0897	0.1877	0.0000	0.0047	-0.0160	0.0015	-0.0003	0.0000	0.0000	0.0561	-0.1576	0.0165	-0.0031	0.0000
3051.1720	0.0079	-1.5734	0.0070	-1.5787	0.0056	0.0047	-0.0000	-0.0003	-0.0000	0.0000	0.0000	0.0001	-0.1975	-1.3337	-0.1130	-0.1384	0.0935	0.1908	0.0000	0.0051	-0.0160	0.0015	-0.0003	0.0000	0.0000	0.0606	-0.1570	0.0166	-0.0032	0.0000
3051.1820	0.0079	-1.5734	0.0070	-1.5787	0.0056	0.0047	-0.0000	-0.0002	-0.0000	0.0000	0.0000	0.0001	-0.1924	-1.3586	-0.0788	-0.1428	0.0999	0.1961	0.0000	0.0049	-0.0160	0.0015	-0.0003	0.0000	0.0000	0.0584	-0.1572	0.0165	-0.0031	0.0000
3051.1940	0.0079	-1.5734	0.0071	-1.5787	0.0056	0.0047	-0.0000	-0.0002	-0.0000	0.0000	0.0000	0.0001	-0.1750	-1.3452	-0.0561	-0.1421	0.1061	0.1966	0.0000	0.0053	-0.0158	0.0015	-0.0003	0.0000	0.0000	0.0630	-0.1557	0.0166	-0.0032	0.0000
3051.2040	0.0079	-1.5734	0.0071	-1.5787	0.0056	0.0047	-0.0000	-0.0002	-0.0000	0.0000	0.0000	0.0001	-0.2315	-1.4426	-0.0461	-0.1383	0.1041	0.1728	0.0000	0.0048	-0.0161	0.0015	-0.0003	0.0000	0.0000	0.0576	-0.1581	0.0165	-0.0031	0.0000
3051.2160	0.0079	-1.5734	0.0071	-1.5787	0.0056	0.0047	-0.0000	-0.0002	-0.0000	0.0000	0.0000	0.0001	-0.2513	-1.3477	-0.0655	-0.1490	0.0971	0.1779	0.0000	0.0049	-0.0160	0.0015	-0.0003	0.0000	0.0000	0.0586	-0.1570	0.0166	-0.0032	0.0000
3051.2260	0.0079	-1.5735	0.0071	-1.5787	0.0056	0.0047	-0.0000	-0.0001	-0.0000	0.0000	0.0000	0.0001	-0.2532	-1.3867	-0.0546	-0.1259	0.1027	0.1659	0.0000	0.0046	-0.0161	0.0015	-0.0003	0.0000	0.0000	0.0550	-0.1587	0.0164	-0.0031	0.0000
3051.2380	0.0079	-1.5734	0.0070	-1.5787	0.0056	0.0047	-0.0000	-0.0001	-0.0000	0.0000	0.0000	0.0000	-0.2486	-1.3236	-0.1016	-0.1300	0.1048	0.1867	0.0000	0.0051	-0.0160	0.0015	-0.0003	0.0000	0.0000	0.0605	-0.1571	0.0166	-0.0031	0.0000
3051.2480	0.0079	-1.5734	0.0071	-1.5787	0.0056	0.0047	-0.0000	-0.0001	-0.0000	0.0000	0.0000	0.0000	-0.2487	-1.3244	-0.1041	-0.1157	0.1321	0.1822	0.0000	0.0047	-0.0161	0.0015	-0.0003	0.0000	0.0000	0.0565	-0.1582	0.0164	-0.0031	0.0000
3051.2580	0.0079	-1.5734	0.0071	-1.5787	0.0056	0.0047	-0.0000	-0.0001	-0.0000	0.0000	0.0000	0.0000	-0.1841	-1.4105	-0.0551	-0.1450	0.0852	0.1783	0.0000	0.0048	-0.0160	0.0015	-0.0003	0.0000	0.0000	0.0581	-0.1576	0.0165	-0.0031	0.0000
3051.2700	0.0079	-1.5735	0.0071	-1.5787	0.0056	0.0047	-0.0000	-0.0001	-0.0000	0.0000	0.0000	0.0000	-0.2014	-1.3099	-0.0387	-0.1105	0.1135	0.1677	-0.0000	0.0052	-0.0159	0.0015	-0.0003	0.0000	-0.0000	0.0622	-0.1565	0.0167	-0.0032	0.0000
3051.2800	0.0079	-1.5734	0.0070	-1.5787	0.0056	0.0047	-0.0000	-0.0001	-0.0000	0.0000	0.0000	0.0000	-0.2800	-1.3406	-0.0425	-0.1396	0.1177	0.1663	-0.0000	0.0049	-0.0161	0.0015	-0.0003	0.0000	-0.0000	0.0586	-0.1580	0.0166	-0.0031	0.0000
3051.2900	0.0079	-1.5734	0.0071	-1.5787	0.0056	0.0047	-0.0000	-0.0001	-0.0000	0.0000	0.0000	0.0000	-0.2753	-1.3184	-0.0721	-0.1407	0.1186	0.1678	0.0000	0.0052	-0.0158	0.0016	-0.0003	0.0000	0.0000	0.0621	-0.1556	0.0167	-0.0032	0.0000
3051.3000	0.0079	-1.5734	0.0071	-1.5787	0.0056	0.0047	-0.0000	-0.0001	-0.0000	-0.0000	0.0000	0.0000	-0.2522	-1.4611	-0.0568	-0.1390	0.1037	0.1733	-0.0000	0.0049	-0.0160	0.0015	-0.0003	0.0000	-0.0000	0.0581	-0.1575	0.0166	-0.0032	0.0000
3051.3100	0.0079	-1.5735	0.0071	-1.5787	0.0056	0.0047	-0.0000	-0.0001	-0.0000	-0.0001	0.0000	0.0000	-0.3132	-1.3874	-0.1217	-0.1153	0.0977	0.1357	0.0000	0.0050	-0.0160	0.0015	-0.0003	0.0000	0.0000	0.0601	-0.1576	0.0166	-0.0031	0.0000
3051.3220	0.0079	-1.5734	0.0071	-1.5787	0.0056	0.0047	-0.0000	-0.0001	-0.0000	-0.0001	0.0000	0.0000	-0.2448	-1.3572	-0.0581	-0.1516	0.0909	0.1837	0.0000	0.0046	-0.0162	0.0015	-0.0003	0.0000	0.0000	0.0555	-0.1592	0.0163	-0.0031	0.0000
3051.3320	0.0079	-1.5734	0.0071	-1.5787	0.0056	0.0047	-0.0000	-0.0001	-0.0000	-0.0000	0.0000	0.0000	-0.1834	-1.2885	-0.0686	-0.1351	0.0786	0.1922	0.0000	0.0050	-0.0160	0.0015	-0.0003	0.0000	0.0000	0.0605	-0.1571	0.0165	-0.0031	0.0000
3051.3420	0.0079	-1.5734	0.0071	-1.5787	0.0056	0.0048	-0.0000	-0.0001	-0.0000	-0.0000	0.0000	0.0000	-0.0807	-1.4064	-0.0814	-0.1471	0.1217	0.1671	0.0000	0.0052	-0.0159	0.0016	-0.0003	0.0000	0.0000	0.0622	-0.1565	0.0167	-0.0032	0.0000
3051.3540	0.0079	-1.5735	0.0071	-1.5787	0.0056	0.0047	-0.0000	-0.0000	-0.0000	-0.0000	0.0000	0.0000	-0.2909	-1.3337	-0.1030	-0.1501	0.1128	0.1628	0.0000	0.0052	-0.0159	0.0015	-0.0003	0.0000	0.0000	0.0626	-0.1560	0.0167	-0.0032	0.0000
3051.3640	0.0079	-1.5734	0.0071	-1.5787	0.0056	0.0048	-0.0000	-0.0000	-0.0000	-0.0000	0.0000	0.0000	-0.2092	-1.4054	-0.0836	-0.1236	0.0926	0.1505	0.0000	0.0051	-0.0159	0.0015	-0.0003	0.0000	0.0000	0.0610	-0.1567	0.0165	-0.0031	0.0000
3051.3740	0.0079	-1.5734	0.0071	-1.5787	0.0056	0.0047	-0.0000	-0.0000	-0.0000	-0.0000	0.0000	0.0000	-0.2740	-1.3239	-0.0575	-0.1240	0.1161	0.1620	0.0000	0.0050	-0.0160	0.0015	-0.0003	0.0000	0.0000	0.0605	-0.1572	0.0165	-0.0031	0.0000
3051.3860	0.0079	-1.5735	0.0071	-1.5787	0.0056	0.0047	-0.0000	-0.0000	-0.0000	-0.0000	0.0000	0.0000	-0.2805	-1.3000	-0.0828	-0.1544	0.1110	0.1548	0.0000	0.0049	-0.0161	0.0015	-0.0003	0.0000	0.0000	0.0585	-0.1581	0.0165	-0.0031	0.0000
3051.3960	0.0079	-1.5735	0.0070	-1.5787	0.0056	0.0047	-0.0000	-0.0000	-0.0000	-0.0000	0.0000	0.0000	-0.2757	-1.2788	-0.0710	-0.1308	0.1285	0.1664	0.0000	0.0050	-0.0159	0.0015	-0.0003	0.0000	0.0000	0.0600	-0.1567	0.0165	-0.0031	0.0000
3051.4080	0.0079	-1.5734	0.0070	-1.5787	0.0056	0.0047	-0.0000	-0.0000	-0.0000	-0.0000	0.0000	0.0000	-0.1864	-1.3071	-0.1201	-0.1400	0.0992	0.1644	0.0000	0.0051	-0.0160	0.0015	-0.0003	0.0000	0.0000	0.0615	-0.1571	0.0165	-0.0031	0.0000
3051.4180	0.0079	-1.5735	0.0071	-1.5787	0.0056	0.0047	-0.0000	-0.0000	-0.0000	-0.0000	0.0000	0.0000	-0.2013	-1.3360	-0.0914	-0.1662	0.1103	0.1552	0.0000	0.0049	-0.0160	0.0015	-0.0003	0.0000	0.0000	0.0590	-0.1576	0.0165	-0.0031	0.0000
3051.4300	0.0079	-1.5735	0.0071	-1.5787	0.0056	0.0047	-0.0000	-0.0000	-0.0000	-0.0000	0.0000	0.0000	-0.2357	-1.3084	-0.1087	-0.1373	0.1237	0.1745	0.0000	0.0049	-0.0160	0.0015	-0.0003	0.0000	0.0000	0.0581	-0.1576	0.0166	-0.0031	0.0000
3051.4400	0.0079	-1.5734	0.0070	-1.5787	0.0056	0.0047	-0.0000	-0.0000	-0.0000	-0.0000	0.0000	0.0000	-0.2479	-1.2631	-0.0102	-0.1493	0.1029	0.1532	0.0000	0.0051	-0.0160	0.0015	-0.0003	0.0000	0.0000	0.0606	-0.1570	0.0167	-0.0032	0.0000
3051.4520	0.0079	-1.5735	0.0071	-1.5787	0.0056	0.0047	-0.0000	-0.0000	-0.0000	-0.0000	0.0000	0.0000	-0.2677	-1.3388	-0.1073	-0.1521	0.1269	0.1322	-0.0000	0.0052	-0.0159	0.0015	-0.0003	0.0000	-0.0000	0.0620	-0.1566	0.0165	-0.0031	0.0000
3051.4620	0.0079	-1.5734	0.0071	-1.5787	0.0056	0.0047	-0.0000	-0.0000	-0.0000	-0.0000	0.0000	0.0000	-0.1772	-1.2423	-0.0802	-0.1260	0.1050	0.1520	0.0000	0.0048	-0.0160	0.0015	-0.0003	0.0000	0.0000	0.0580	-0.1576	0.0165	-0.0031	0.0000
3051.4740	0.0079	-1.5735	0.0070	-1.5787	0.0056	0.0047	-0.0000	-0.0000	-0.0000	-0.0000	0.0000	0.0000	-0.0689	-1.2478	-0.0229	-0.1425	0.1074	0.1680	-0.0000	0.0052	-0.0159	0.0016	-0.0003	0.0000	-0.0000	0.0626	-0.1560	0.0167	-0.0032	0.0000
3051.4840	0.0079	-1.5735	0.0071	-1.5787	0.0056	0.0047	-0.0000	-0.0000	-0.0000	-0.0000	0.0000	0.0000	-0.1494	-1.3426	-0.0638	-0.1117	0.0973	0.1546	0.0000	0.0051	-0.0160	0.0015	-0.0003	0.0000	0.0000	0.0616	-0.1570	0.0166	-0.0031	0.0000
3051.4940	0.0079	-1.5734	0.0070	-1.5787	0.0056	0.0047	-0.0000	-0.0000	-0.0000	-0.0000	0.0000	0.0000	-0.1017	-1.2280	-0.0557	-0.1289	0.1362	0.1591	-0.0000	0.0049	-0.0160	0.0015	-0.0003	0.0000	-0.0000	0.0591	-0.1575	0.0166	-0.0032	0.0000
3051.5060	0.0079	-1.5734	0.0071	-1.5787	0.0056	0.0047	-0.0000	-0.0000	-0.0000	-0.0000	0.0000	0.0000	-0.1249	-1.3025	-0.0863	-0.1327	0.1155	0.1626	0.0000	0.0054	-0.0158	0.0016	-0.0003	0.0000	0.0000	0.0641	-0.1555	0.0167	-0.0032	0.0000
3051.5160	0.0079	-1.5735	0.0071	-1.5787	0.0056	0.0047	-0.0000	-0.0000	-0.0000	0.0000	0.0000	0.0000	-0.0793	-1.3696	-0.0812	-0.1480	0.1162	0.1546	0.0000	0.0050	-0.0160	0.0015	-0.0003	0.0000	0.0000	0.0601	-0.1576	0.0166	-0.0031	0.0000
3051.5280	0.0079	-1.5735	0.0071	-1.5787	0.0056	0.0047	-0.0000	-0.0000	-0.0000	0.0000	0.0000	0.0000	-0.1876	-1.3780	-0.0668	-0.1224	0.1064	0.1680	0.0000	0.0053	-0.0159	0.0015	-0.0003	0.0000	0.0000	0.0635	-0.1561	0.0166	-0.0032	0.0000
3051.5380	0.0079	-1.5734	0.0071	-1.5787	0.0056	0.0047	-0.0000	-0.0000	-0.0000	0.0000	0.0000	0.0000	-0.2132	-1.3714	-0.0116	-0.1359	0.1165	0.1744	-0.0000	0.0053	-0.0158	0.0016	-0.0003	0.0000	-0.0000	0.0641	-0.1555	0.0167	-0.0032	0.0000
3051.5480	0.0079	-1.5734	0.0071	-1.5787	0.0056	0.0047	-0.0000	-0.0000	-0.0000	0.0000	0.0000	0.0000	-0.2054	-1.3576	-0.0324	-0.1665	0.0690	0.1481	0.0000	0.0051	-0.0160	0.0015	-0.0003	0.0000	0.0000	0.0610	-0.1576	0.0165	-0.0031	0.0000
3051.5600	0.0079	-1.5734	0.0071	-1.5787	0.0056	0.0047	-0.0000	-0.0000	-0.0000	0.0000	0.0000	0.0000	-0.1305	-1.2975	-0.1348	-0.1376	0.1141	0.1549	-0.0000	0.0051	-0.0159	0.0015	-0.0003	0.0000	-0.0000	0.0606	-0.1561	0.0167	-0.0032	0.0000
3051.5700	0.0079	-1.5734	0.0071	-1.5787	0.0056	0.0047	-0.0000	-0.0000	-0.0000	0.0000	0.0000	0.0000	-0.1394	-1.2906	-0.0787	-0.1389	0.1074	0.1929	0.0000	0.0051	-0.0159	0.0015	-0.0003	0.0000	0.0000	0.0615	-0.1561	0.0167	-0.0032	0.0000
3051.5820	0.0079	-1.5735	0.0071	-1.5787	0.0056	0.0047	-0.0000	-0.0000	-0.0000	0.0000	0.0000	0.0000	-0.1279	-1.3644	-0.0646	-0.1317	0.0950	0.1543	0.0000	0.0051	-0.0159	0.0015	-0.0003	0.0000	0.0000	0.0611	-0.1566	0.0166	-0.0032	0.0000
3051.5920	0.0079	-1.5734	0.0071	-1.5787	0.0056	0.0047	-0.0000	-0.0000	-0.0000	0.0000	0.0000	0.0000	-0.0989	-1.2553	-0.0990	-0.1288	0.0904	0.1486	0.0000	0.0054	-0.0158	0.0016	-0.0003	0.0000	0.0000	0.0641	-0.1555	0.0167	-0.0032	0.0000
3051.6040	0.0079	-1.5734	0.0071	-1.5787	0.0056	0.0048	-0.0000	-0.0000	-0.0000	0.0000	0.0000	0.0000	-0.1939	-1.3204	-0.0487	-0.1216	0.1046	0.1356	0.0000	0.0051	-0.0159	0.0015	-0.0003	0.0000	0.0000	0.0610	-0.1566	0.0166	-0.0032	0.0000
3051.6140	0.0079	-1.5734	0.0071	-1.5787	0.0056	0.0047	-0.0000	-0.0000	-0.0000	0.0000	0.0000	0.0000	-0.1677	-1.3486	-0.0930	-0.1448	0.0982	0.1409	-0.0000	0.0054	-0.0158	0.0016	-0.0003	0.0000	-0.0000	0.0645	-0.1551	0.0167	-0.0032	0.0000
3051.6260	0.0079	-1.5735	0.0071	-1.5787	0.0056	0.0048	-0.0000	-0.0000	-0.0000	0.0000	0.0000	0.0000	-0.1001	-1.2895	-0.1127	-0.1504	0.1103	0.1409	0.0000	0.0053	-0.0159	0.0015	-0.0003	0.0000	0.0000	0.0634	-0.1562	0.0165	-0.0031	0.0000
3051.6360	0.0079	-1.5734	0.0070	-1.5787	0.0056	0.0047	-0.0000	-0.0000	-0.0000	0.0000	0.0000	0.0000	-0.1141	-1.3275	-0.0962	-0.1302	0.1052	0.1498	0.0000	0.0053	-0.0159	0.0015	-0.0003	0.0000	0.0000	0.0640	-0.1566	0.0166	-0.0032	0.0000
3051.6460	0.0079	-1.5735	0.0071	-1.5787	0.0056	0.0047	-0.0000	-0.0000	-0.0000	0.0000	0.0000	0.0000	-0.1403	-1.2980	-0.0636	-0.1448	0.1052	0.1211	0.0000	0.0051	-0.0160	0.0015	-0.0003	0.0000	0.0000	0.0609	-0.1577	0.0164	-0.0031	0.0000
3051.6580	0.0079	-1.5734	0.0071	-1.5787	0.0056	0.0048	-0.0000	-0.0000	-0.0000	0.0000	0.0000	0.0000	-0.1756	-1.2823	-0.0559	-0.1488	0.1294	0.1408	0.0000	0.0048	-0.0160	0.0015	-0.0003	0.0000	0.0000	0.0581	-0.1576	0.0165	-0.0031	0.0000
3051.6680	0.0079	-1.5734	0.0071	-1.5787	0.0056	0.0047	-0.0000	-0.0000	-0.0000	0.0000	0.0000	0.0000	-0.2023	-1.3762	-0.0659	-0.1359	0.1132	0.1312	0.0000	0.0052	-0.0160	0.0015	-0.0003	0.0000	0.0000	0.0625	-0.1571	0.0166	-0.0031	0.0000
3051.6800	0.0079	-1.5735	0.0071	-1.5787	0.0056	0.0047	-0.0000	-0.0000	-0.0000	0.0000	0.0000	0.0000	-0.1183	-1.3491	-0.1107	-0.1243	0.1008	0.1310	-0.0000	0.0056	-0.0157	0.0016	-0.0003	0.0000	-0.0000	0.0666	-0.1540	0.0168	-0.0032	0.0000
3051.6900	0.0079	-1.5734	0.0071	-1.5787	0.0056	0.0047	-0.0000	-0.0000	-0.0000	0.0000	0.0000	0.0000	-0.1461	-1.3410	-0.0730	-0.1516	0.1097	0.1438	-0.0000	0.0050	-0.0160	0.0015	-0.0003	0.0000	-0.0000	0.0596	-0.1570	0.0166	-0.0032	0.0000
3051.7020	0.0079	-1.5735	0.0071	-1.5787	0.0056	0.0047	-0.0000	-0.0000	-0.0000	0.0000	0.0000	0.0000	-0.1658	-1.3101	-0.1012	-0.1179	0.1283	0.1329	-0.0000	0.0054	-0.0158	0.0016	-0.0003	0.0000	-0.0000	0.0645	-0.1551	0.0167	-0.0032	0.0000
3051.7120	0.0079	-1.5734	0.0070	-1.5787	0.0056	0.0047	-0.0000	-0.0000	-0.0000	0.0000	0.0000	0.0000	-0.1349	-1.3181	-0.0746	-0.1275	0.1031	0.1473	0.0000	0.0050	-0.0161	0.0015	-0.0003	0.0000	0.0000	0.0594	-0.1582	0.0165	-0.0031	0.0000
3051.7220	0.0079	-1.5734	0.0071	-1.5787	0.0056	0.0048	-0.0000	-0.0000	-0.0000	0.0000	0.0000	0.0000	-0.1901	-1.3610	-0.0671	-0.1226	0.1077	0.1203	-0.0000	0.0055	-0.0157	0.0016	-0.0003	0.0000	-0.0000	0.0661	-0.1545	0.0168	-0.0032	0.0000
3051.7340	0.0079	-1.5734	0.0071	-1.5787	0.0056	0.0047	-0.0000	-0.0000	-0.0000	0.0000	0.0000	0.0000	-0.1141	-1.2877	-0.0857	-0.1453	0.1170	0.1158	-0.0000	0.0051	-0.0159	0.0016	-0.0003	0.0000	-0.0000	0.0607	-0.1560	0.0168	-0.0032	0.0000
3051.7440	0.0079	-1.5735	0.0070	-1.5787	0.0056	0.0047	-0.0000	-0.0000	-0.0000	0.0000	0.0000	0.0000	-0.1472	-1.2781	-0.0761	-0.1195	0.1169	0.1445	0.0000	0.0053	-0.0159	0.0015	-0.0003	0.0000	0.0000	0.0636	-0.1560	0.0166	-0.0032	0.0000
3051.7560	0.0079	-1.5734	0.0071	-1.5787	0.0056	0.0047	-0.0000	-0.0000	-0.0000	0.0000	0.0000	0.0000	-0.2040	-1.3285	-0.0532	-0.1450	0.1442	0.1765	-0.0000	0.0051	-0.0159	0.0015	-0.0003	0.0000	-0.0000	0.0609	-0.1567	0.0165	-0.0031	0.0000
3051.7660	0.0079	-1.5735	0.0071	-1.5787	0.0056	0.0047	-0.0000	-0.0000	-0.0000	0.0000	0.0000	0.0000	-0.2409	-1.3174	-0.0422	-0.1447	0.1030	0.1388	-0.0000	0.0052	-0.0159	0.0015	-0.0003	0.0000	-0.0000	0.0626	-0.1561	0.0167	-0.0032	0.0000
3051.7780	0.0079	-1.5735	0.0071	-1.5787	0.0056	0.0047	-0.0000	-0.0000	-0.0000	0.0000	0.0000	0.0000	-0.1176	-1.3093	-0.0625	-0.1382	0.1306	0.1178	0.0000	0.0050	-0.0160	0.0015	-0.0003	0.0000	0.0000	0.0600	-0.1576	0.0165	-0.0031	0.0000
3051.7880	0.0079	-1.5735	0.0071	-1.5787	0.0056	0.0047	-0.0000	-0.0000	-0.0000	0.0000	0.0000	0.0000	-0.2239	-1.1871	-0.0750	-0.1249	0.0960	0.1558	0.0000	0.0052	-0.0159	0.0016	-0.0003	0.0000	0.0000	0.0622	-0.1565	0.0167	-0.0032	0.0000
3051.8000	0.0079	-1.5735	0.0071	-1.5787	0.0056	0.0047	-0.0000	-0.0000	-0.0000	0.0000	0.0000	0.0000	-0.0856	-1.3083	-0.0768	-0.1275	0.1134	0.1691	0.0000	0.0051	-0.0159	0.0015	-0.0003	0.0000	0.0000	0.0615	-0.1561	0.0166	-0.0031	0.0000
3051.8100	0.0079	-1.5734	0.0071	-1.5787	0.0056	0.0047	-0.0000	-0.0000	-0.0000	0.0000	0.0000	0.0000	-0.1998	-1.2765	-0.0673	-0.1199	0.0937	0.1329	-0.0000	0.0047	-0.0161	0.0015	-0.0003	0.0000	-0.0000	0.0565	-0.1581	0.0165	-0.0031	0.0000
3051.8220	0.0079	-1.5734	0.0070	-1.5787	0.0056	0.0047	-0.0000	-0.0000	-0.0000	0.0000	0.0000	0.0000	-0.0957	-1.2630	-0.0571	-0.1438	0.1135	0.1336	-0.0000	0.0052	-0.0159	0.0016	-0.0003	0.0000	-0.0000	0.0627	-0.1560	0.0167	-0.0032	0.0000
3051.8320	0.0079	-1.5734	0.0071	-1.5787	0.0056	0.0047	-0.0000	-0.0000	-0.0000	0.0000	0.0000	0.0000	-0.0753	-1.2622	-0.0402	-0.1535	0.1335	0.1373	-0.0000	0.0051	-0.0159	0.0016	-0.0003	0.0000	-0.0000	0.0611	-0.1565	0.0167	-0.0032	0.0000
3051.8440	0.0079	-1.5735	0.0070	-1.5787	0.0056	0.0048	-0.0000	-0.0000	-0.0000	0.0000	0.0000	0.0000	-0.1374	-1.2944	-0.0414	-0.1484	0.0938	0.1323	-0.0000	0.0051	-0.0159	0.0015	-0.0003	0.0000	-0.0000	0.0609	-0.1567	0.0165	-0.0031	0.0000
3051.8540	0.0079	-1.5734	0.0071	-1.5787	0.0056	0.0047	-0.0000	-0.0000	-0.0000	0.0000	0.0000	0.0000	-0.0762	-1.2812	-0.0618	-0.1337	0.0986	0.1354	0.0000	0.0051	-0.0159	0.0015	-0.0003	0.0000	0.0000	0.0605	-0.1561	0.0166	-0.0031	0.0000
3051.8640	0.0079	-1.5734	0.0071	-1.5787	0.0056	0.0047	-0.0000	-0.0000	-0.0000	0.0000	0.0000	0.0000	-0.1826	-1.2877	-0.0663	-0.1139	0.1139	0.1451	0.0000	0.0050	-0.0160	0.0015	-0.0003	0.0000	0.0000	0.0595	-0.1571	0.0166	-0.0031	0.0000
3051.8760	0.0079	-1.5735	0.0071	-1.5787	0.0056	0.0048	-0.0000	-0.0000	-0.0000	0.0000	0.0000	0.0000	-0.0795	-1.2047	-0.0768	-0.1521	0.1313	0.1324	0.0000	0.0051	-0.0160	0.0015	-0.0003	0.0000	0.0000	0.0605	-0.1571	0.0165	-0.0031	0.0000
3051.8880	0.0079	-1.5735	0.0071	-1.5787	0.0056	0.0047	-0.0000	-0.0000	-0.0000	0.0000	0.0000	0.0000	-0.2249	-1.2994	-0.0967	-0.1465	0.1337	0.1140	-0.0000	0.0052	-0.0159	0.0015	-0.0003	0.0000	-0.0000	0.0625	-0.1561	0.0166	-0.0031	0.0000
3051.8980	0.0079	-1.5734	0.0071	-1.5787	0.0056	0.0048	-0.0000	-0.0000	-0.0000	0.0000	0.0000	0.0000	-0.2027	-1.4093	-0.0297	-0.1467	0.1115	0.1483	0.0000	0.0051	-0.0160	0.0015	-0.0003	0.0000	0.0000	0.0605	-0.1571	0.0165	-0.0031	0.0000
3051.9080	0.0079	-1.5735	0.0071	-1.5787	0.0056	0.0047	-0.0000	-0.0000	-0.0000	0.0000	0.0000	0.0000	-0.1844	-1.2564	-0.0803	-0.1205	0.1118	0.1165	-0.0000	0.0053	-0.0159	0.0015	-0.0003	0.0000	-0.0000	0.0630	-0.1566	0.0166	-0.0032	0.0000
3051.9200	0.0078	-1.5735	0.0071	-1.5787	0.0056	0.0048	-0.0000	-0.0000	-0.0000	0.0000	0.0000	0.0000	-0.1396	-1.3066	-0.0980	-0.1263	0.1145	0.1470	0.0000	0.0051	-0.0161	0.0015	-0.0003	0.0000	0.0000	0.0606	-0.1580	0.0166	-0.0031	0.0000
3051.9300	0.0079	-1.5735	0.0071	-1.5787	0.0056	0.0048	-0.0000	-0.0000	-0.0000	0.0000	0.0000	0.0000	-0.1339	-1.2586	-0.0684	-0.1217	0.1236	0.1359	0.0000	0.0051	-0.0160	0.0015	-0.0003	0.0000	0.0000	0.0605	-0.1571	0.0165	-0.0031	0.0000
3051.9400	0.0079	-1.5735	0.0071	-1.5787	0.0056	0.0047	-0.0000	-0.0000	-0.0000	0.0000	0.0000	0.0000	-0.0785	-1.2863	-0.0726	-0.1260	0.1211	0.1310	0.0000	0.0048	-0.0161	0.0015	-0.0003	0.0000	0.0000	0.0570	-0.1587	0.0164	-0.0031	0.0000
3051.9520	0.0079	-1.5734	0.0071	-1.5787	0.0056	0.0047	-0.0000	-0.0000	-0.0000	0.0000	0.0000	0.0000	-0.1169	-1.3252	-0.0723	-0.1300	0.1138	0.1192	0.0000	0.0052	-0.0158	0.0015	-0.0003	0.0000	0.0000	0.0620	-0.1556	0.0166	-0.0032	0.0000
3051.9620	0.0079	-1.5734	0.0071	-1.5787	0.0056	0.0047	-0.0000	-0.0000	-0.0000	0.0000	0.0000	0.0000	-0.1432	-1.3295	-0.0742	-0.1136	0.0993	0.1192	0.0000	0.0053	-0.0159	0.0016	-0.0003	0.0000	0.0000	0.0636	-0.1560	0.0167	-0.0032	0.0000
3051.9720	0.0079	-1.5734	0.0071	-1.5787	0.0056	0.0047	-0.0000	-0.0000	-0.0000	0.0000	0.0000	0.0000	-0.1720	-1.2547	-0.0529	-0.1235	0.1002	0.1352	0.0000	0.0050	-0.0160	0.0015	-0.0003	0.0000	0.0000	0.0599	-0.1577	0.0165	-0.0031	0.0000
3051.9820	0.0079	-1.5734	0.0071	-1.5787	0.0056	0.0048	-0.0000	-0.0000	-0.0000	0.0000	0.0000	0.0000	-0.1405	-1.2861	-0.0660	-0.1379	0.0980	0.1130	0.0000	0.0054	-0.0158	0.0016	-0.0003	0.0000	0.0000	0.0641	-0.1555	0.0167	-0.0032	0.0000
3051.9920	0.0079	-1.5735	0.0071	-1.5787	0.0056	0.0047	-0.0000	-0.0000	-0.0000	0.0000	0.0000	0.0000	-0.0548	-1.2592	-0.0486	-0.1211	0.1188	0.1230	-0.0000	0.0053	-0.0159	0.0015	-0.0003	0.0000	-0.0000	0.0629	-0.1567	0.0165	-0.0031	0.0000
3052.0020	0.0079	-1.5734	0.0070	-1.5787	0.0056	0.0047	-0.0000	-0.0000	-0.0000	0.0000	0.0000	0.0000	-0.2120	-1.2329	-0.0320	-0.1134	0.1543	0.1160	-0.0000	0.0052	-0.0159	0.0015	-0.0003	0.0000	-0.0000	0.0625	-0.1561	0.0166	-0.0032	0.0000
3052.0120	0.0079	-1.5734	0.0070	-1.5787	0.0056	0.0047	-0.0000	-0.0000	-0.0000	0.0000	0.0000	0.0000	-0.0393	-1.2532	-0.0994	-0.1635	0.1353	0.0982	-0.0000	0.0049	-0.0160	0.0015	-0.0003	0.0000	-0.0000	0.0591	-0.1576	0.0166	-0.0031	0.0000
3052.0240	0.0079	-1.5735	0.0071	-1.5787	0.0056	0.0047	-0.0000	-0.0000	-0.0000	0.0000	0.0000	0.0000	-0.1151	-1.2929	-0.0720	-0.1298	0.1185	0.1439	-0.0000	0.0055	-0.0157	0.0016	-0.0003	0.0000	-0.0000	0.0661	-0.1545	0.0168	-0.0032	0.0000
3052.0340	0.0079	-1.5734	0.0070	-1.5787	0.0056	0.0047	-0.0000	-0.0000	-0.0000	0.0000	0.0000	0.0000	-0.1886	-1.2582	-0.0482	-0.1532	0.1023	0.1275	0.0000	0.0049	-0.0160	0.0015	-0.0003	0.0000	0.0000	0.0585	-0.1572	0.0165	-0.0031	0.0000
3052.0440	0.0079	-1.5735	0.0070	-1.5787	0.0056	0.0047	-0.0000	-0.0000	-0.0000	0.0000	0.0000	0.0000	-0.1195	-1.2212	-0.0743	-0.1523	0.1092	0.1227	0.0000	0.0048	-0.0161	0.0015	-0.0003	0.0000	0.0000	0.0576	-0.1580	0.0166	-0.0031	0.0000
3052.0540	0.0078	-1.5734	0.0071	-1.5787	0.0056	0.0047	-0.0000	-0.0000	-0.0000	0.0000	0.0000	0.0000	-0.1058	-1.1765	-0.0239	-0.1469	0.1219	0.1173	0.0000	0.0052	-0.0157	0.0016	-0.0003	0.0000	0.0000	0.0627	-0.1549	0.0168	-0.0032	0.0000
3052.0640	0.0079	-1.5735	0.0071	-1.5787	0.0056	0.0047	-0.0000	-0.0000	-0.0000	0.0000	0.0000	0.0000	-0.0886	-1.3026	-0.0407	-0.1371	0.1188	0.1105	-0.0000	0.0054	-0.0158	0.0016	-0.0003	0.0000	-0.0000	0.0642	-0.1554	0.0168	-0.0032	0.0000
3052.0740	0.0079	-1.5735	0.0071	-1.5787	0.0056	0.0047	-0.0000	-0.0000	-0.0000	0.0000	0.0000	0.0000	-0.0052	-1.2177	-0.0475	-0.1418	0.1484	0.1110	0.0000	0.0050	-0.0161	0.0015	-0.0003	0.0000	0.0000	0.0594	-0.1582	0.0164	-0.0031	0.0000
3052.0860	0.0079	-1.5734	0.0071	-1.5788	0.0056	0.0048	-0.0000	-0.0000	-0.0000	0.0000	0.0000	0.0000	-0.1889	-1.2298	-0.0659	-0.1102	0.0897	0.1401	-0.0000	0.0052	-0.0159	0.0015	-0.0003	0.0000	-0.0000	0.0621	-0.1566	0.0166	-0.0032	0.0000
3052.0960	0.0079	-1.5735	0.0071	-1.5787	0.0056	0.0047	-0.0000	-0.0000	-0.0000	0.0000	0.0000	0.0000	-0.2540	-1.3196	-0.0837	-0.1321	0.1109	0.1395	0.0000	0.0053	-0.0158	0.0016	-0.0003	0.0000	0.0000	0.0636	-0.1550	0.0167	-0.0032	0.0000
3052.1060	0.0079	-1.5734	0.0071	-1.5787	0.0056	0.0047	-0.0000	-0.0000	-0.0000	0.0000	0.0000	0.0000	-0.2020	-1.2801	-0.0316	-0.1478	0.0989	0.1041	0.0000	0.0050	-0.0160	0.0015	-0.0003	0.0000	0.0000	0.0595	-0.1571	0.0166	-0.0031	0.0000
3052.1180	0.0079	-1.5734	0.0070	-1.5787	0.0056	0.0047	-0.0000	-0.0000	-0.0000	0.0000	0.0000	0.0000	-0.1521	-1.3137	-0.0590	-0.1200	0.1121	0.1108	-0.0000	0.0051	-0.0160	0.0015	-0.0003	0.0000	-0.0000	0.0610	-0.1576	0.0165	-0.0031	0.0000
3052.1280	0.0079	-1.5734	0.0071	-1.5787	0.0056	0.0047	-0.0000	-0.0000	-0.0000	0.0000	0.0000	0.0000	-0.1870	-1.1711	-0.0326	-0.1411	0.1297	0.1308	0.0000	0.0051	-0.0159	0.0015	-0.0003	0.0000	0.0000	0.0610	-0.1566	0.0166	-0.0032	0.0000
3052.1400	0.0079	-1.5734	0.0071	-1.5787	0.0056	0.0047	-0.0000	-0.0000	-0.0000	0.0000	0.0000	0.0000	-0.2466	-1.3047	-0.0650	-0.1272	0.0893	0.1105	0.0000	0.0051	-0.0160	0.0015	-0.0003	0.0000	0.0000	0.0605	-0.1571	0.0165	-0.0031	0.0000
3052.1500	0.0079	-1.5735	0.0071	-1.5787	0.0057	0.0047	-0.0000	-0.0000	-0.0000	0.0000	0.0000	0.0000	-0.1219	-1.2694	-0.0614	-0.1549	0.1289	0.1418	0.0000	0.0050	-0.0160	0.0015	-0.0003	0.0000	0.0000	0.0599	-0.1577	0.0165	-0.0031	0.0000
3052.1600	0.0079	-1.5734	0.0071	-1.5787	0.0056	0.0047	-0.0000	-0.0000	-0.0000	0.0000	0.0000	0.0000	-0.0756	-1.2009	-0.0677	-0.1321	0.1043	0.1058	-0.0000	0.0051	-0.0160	0.0015	-0.0003	0.0000	-0.0000	0.0605	-0.1571	0.0166	-0.0031	0.0000
3052.1720	0.0079	-1.5734	0.0071	-1.5787	0.0056	0.0047	-0.0000	-0.0000	-0.0000	0.0000	0.0000	0.0000	-0.0650	-1.2070	-0.0402	-0.1415	0.1066	0.1293	-0.0000	0.0054	-0.0158	0.0016	-0.0003	0.0000	-0.0000	0.0646	-0.1550	0.0168	-0.0032	0.0000
3052.1820	0.0079	-1.5735	0.0071	-1.5787	0.0056	0.0047	-0.0000	-0.0000	-0.0000	0.0000	0.0000	0.0000	-0.1327	-1.2810	-0.0622	-0.1423	0.1022	0.1045	0.0000	0.0049	-0.0159	0.0015	-0.0003	0.0000	0.0000	0.0591	-0.1566	0.0166	-0.0032	0.0000
3052.1920	0.0079	-1.5734	0.0071	-1.5787	0.0056	0.0048	-0.0000	-0.0000	-0.0000	0.0000	0.0000	0.0000	-0.2530	-1.2802	-0.0722	-0.1282	0.1234	0.1209	0.0000	0.0050	-0.0160	0.0015	-0.0003	0.0000	0.0000	0.0595	-0.1571	0.0165	-0.0031	0.0000
3052.2040	0.0079	-1.5734	0.0071	-1.5787	0.0056	0.0048	-0.0000	-0.0000	-0.0000	0.0000	0.0000	0.0000	-0.1115	-1.2667	-0.0463	-0.1200	0.1006	0.1187	-0.0000	0.0049	-0.0161	0.0015	-0.0003	0.0000	-0.0000	0.0586	-0.1581	0.0165	-0.0031	0.0000
3052.2140	0.0079	-1.5734	0.0071	-1.5788	0.0056	0.0047	-0.0000	-0.0000	-0.0000	0.0000	0.0000	0.0000	-0.1808	-1.3101	-0.0808	-0.1251	0.1218	0.1353	-0.0000	0.0049	-0.0160	0.0015	-0.0003	0.0000	-0.0000	0.0590	-0.1577	0.0164	-0.0031	0.0000
3052.2240	0.0079	-1.5735	0.0071	-1.5787	0.0056	0.0047	-0.0000	-0.0000	-0.0000	0.0000	0.0000	0.0000	-0.1452	-1.2701	-0.0637	-0.1388	0.1221	0.1255	-0.0000	0.0050	-0.0159	0.0015	-0.0003	0.0000	-0.0000	0.0601	-0.1565	0.0167	-0.0032	0.0000
3052.2340	0.0079	-1.5735	0.0070	-1.5787	0.0056	0.0047	-0.0000	-0.0000	-0.0000	0.0000	0.0000	0.0000	-0.1472	-1.2190	-0.0649	-0.1273	0.1122	0.1365	0.0000	0.0046	-0.0162	0.0015	-0.0003	0.0000	0.0000	0.0555	-0.1592	0.0163	-0.0031	0.0000
3052.2440	0.0079	-1.5735	0.0071	-1.5787	0.0056	0.0047	-0.0000	-0.0000	-0.0000	0.0000	0.0000	0.0000	-0.1229	-1.2441	-0.1070	-0.1175	0.1097	0.1273	-0.0000	0.0048	-0.0161	0.0015	-0.0003	0.0000	-0.0000	0.0576	-0.1581	0.0165	-0.0031	0.0000
3052.2540	0.0079	-1.5735	0.0071	-1.5787	0.0056	0.0047	-0.0000	-0.0000	-0.0000	0.0000	0.0000	0.0000	-0.1747	-1.2566	-0.0690	-0.1413	0.0887	0.0964	-0.0000	0.0053	-0.0159	0.0015	-0.0003	0.0000	-0.0000	0.0631	-0.1565	0.0166	-0.0032	0.0000
3052.2660	0.0079	-1.5734	0.0070	-1.5787	0.0056	0.0047	-0.0000	-0.0000	-0.0000	0.0000	0.0000	0.0000	-0.0725	-1.1834	-0.0590	-0.1081	0.1109	0.1137	-0.0000	0.0052	-0.0159	0.0016	-0.0003	0.0000	-0.0000	0.0627	-0.1560	0.0167	-0.0032	0.0000
3052.2760	0.0079	-1.5735	0.0070	-1.5787	0.0056	0.0047	-0.0000	-0.0000	-0.0000	0.0000	0.0000	0.0000	-0.1343	-1.2558	-0.0623	-0.1536	0.1169	0.0866	-0.0000	0.0051	-0.0159	0.0015	-0.0003	0.0000	-0.0000	0.0611	-0.1565	0.0167	-0.0032	0.0000
3052.2860	0.0079	-1.5734	0.0071	-1.5787	0.0056	0.0047	-0.0000	-0.0000	-0.0000	0.0000	0.0000	0.0000	-0.1057	-1.2934	-0.0839	-0.1336	0.1242	0.1242	-0.0000	0.0054	-0.0158	0.0016	-0.0003	0.0000	-0.0000	0.0646	-0.1550	0.0168	-0.0032	0.0000
3052.2980	0.0079	-1.5735	0.0070	-1.5787	0.0056	0.0047	-0.0000	-0.0000	-0.0000	0.0000	0.0000	0.0000	-0.1548	-1.2752	-0.0471	-0.1624	0.1128	0.1154	-0.0000	0.0052	-0.0159	0.0015	-0.0003	0.0000	-0.0000	0.0621	-0.1565	0.0166	-0.0032	0.0000
3052.3080	0.0079	-1.5735	0.0070	-1.5787	0.0056	0.0047	-0.0000	-0.0000	-0.0000	0.0000	0.0000	0.0000	-0.2287	-1.2340	-0.0566	-0.1402	0.0862	0.1108	0.0000	0.0047	-0.0162	0.0015	-0.0003	0.0000	0.0000	0.0565	-0.1592	0.0164	-0.0031	0.0000
3052.3180	0.0079	-1.5735	0.0070	-1.5787	0.0056	0.0047	-0.0000	-0.0000	-0.0000	0.0000	0.0000	0.0000	-0.2196	-1.2655	-0.0540	-0.1366	0.1062	0.0990	0.0000	0.0053	-0.0159	0.0015	-0.0003	0.0000	0.0000	0.0635	-0.1561	0.0166	-0.0032	0.0000
3052.3300	0.0079	-1.5735	0.0070	-1.5787	0.0056	0.0047	-0.0000	-0.0000	-0.0000	0.0000	0.0000	0.0000	-0.1033	-1.1629	-0.0973	-0.1465	0.1161	0.1143	-0.0000	0.0049	-0.0160	0.0015	-0.0003	0.0000	-0.0000	0.0591	-0.1576	0.0165	-0.0031	0.0000
3052.3400	0.0079	-1.5735	0.0071	-1.5787	0.0056	0.0047	-0.0000	-0.0000	-0.0000	0.0000	0.0000	0.0000	-0.0484	-1.3079	-0.0642	-0.1312	0.1191	0.1189	0.0000	0.0050	-0.0161	0.0015	-0.0003	0.0000	0.0000	0.0595	-0.1581	0.0165	-0.0031	0.0000
3052.3520	0.0079	-1.5735	0.0070	-1.5787	0.0056	0.0047	-0.0000	-0.0000	-0.0000	0.0000	0.0000	0.0000	-0.0599	-1.2621	-0.0783	-0.1394	0.1114	0.1337	0.0000	0.0054	-0.0159	0.0016	-0.0003	0.0000	0.0000	0.0646	-0.1560	0.0167	-0.0032	0.0000
3052.3620	0.0079	-1.5735	0.0071	-1.5787	0.0056	0.0047	-0.0000	-0.0000	-0.0000	0.0000	0.0000	0.0000	-0.1302	-1.2096	-0.1211	-0.1371	0.1015	0.1392	0.0000	0.0054	-0.0158	0.0016	-0.0003	0.0000	0.0000	0.0642	-0.1554	0.0168	-0.0032	0.0000
3052.3740	0.0079	-1.5734	0.0071	-1.5787	0.0056	0.0047	-0.0000	-0.0000	-0.0000	0.0000	0.0000	0.0000	-0.1038	-1.3543	-0.1020	-0.1213	0.1233	0.1257	0.0000	0.0049	-0.0160	0.0015	-0.0003	0.0000	0.0000	0.0585	-0.1572	0.0165	-0.0031	0.0000
3052.3840	0.0079	-1.5734	0.0071	-1.5787	0.0056	0.0047	-0.0000	-0.0000	-0.0000	0.0000	0.0000	0.0000	-0.1937	-1.1875	-0.0314	-0.1354	0.1301	0.0938	-0.0000	0.0054	-0.0158	0.0015	-0.0003	0.0000	-0.0000	0.0650	-0.1556	0.0166	-0.0032	0.0000
3052.3940	0.0079	-1.5735	0.0071	-1.5787	0.0056	0.0047	-0.0000	-0.0000	-0.0000	0.0000	0.0000	0.0000	-0.1253	-1.2942	-0.0275	-0.1080	0.1108	0.1472	0.0000	0.0051	-0.0159	0.0015	-0.0003	0.0000	0.0000	0.0610	-0.1566	0.0166	-0.0031	0.0000
3052.4040	0.0079	-1.5734	0.0071	-1.5787	0.0056	0.0047	-0.0000	-0.0000	-0.0000	0.0000	0.0000	0.0000	-0.1715	-1.2101	-0.0717	-0.1229	0.1212	0.1366	0.0000	0.0051	-0.0160	0.0015	-0.0003	0.0000	0.0000	0.0605	-0.1571	0.0166	-0.0031	0.0000
3052.4140	0.0079	-1.5735	0.0071	-1.5787	0.0056	0.0048	-0.0000	-0.0000	-0.0000	0.0000	0.0000	0.0000	-0.2213	-1.2370	-0.0984	-0.1470	0.0808	0.1203	-0.0000	0.0053	-0.0158	0.0015	-0.0003	0.0000	-0.0000	0.0640	-0.1556	0.0167	-0.0032	0.0000
3052.4260	0.0079	-1.5735	0.0071	-1.5787	0.0056	0.0047	-0.0000	-0.0000	-0.0000	0.0000	0.0000	0.0000	-0.1158	-1.2729	-0.0866	-0.1333	0.1347	0.1090	-0.0000	0.0052	-0.0159	0.0015	-0.0003	0.0000	-0.0000	0.0625	-0.1561	0.0166	-0.0032	0.0000
3052.4360	0.0079	-1.5735	0.0071	-1.5787	0.0056	0.0047	-0.0000	-0.0000	-0.0000	0.0000	0.0000	0.0000	-0.2001	-1.2369	-0.0905	-0.1183	0.1052	0.1486	0.0000	0.0050	-0.0161	0.0015	-0.0003	0.0000	0.0000	0.0594	-0.1582	0.0165	-0.0031	0.0000
3052.4460	0.0079	-1.5734	0.0071	-1.5787	0.0056	0.0047	-0.0000	-0.0000	-0.0000	0.0000	0.0000	0.0000	-0.0941	-1.2058	-0.0877	-0.1243	0.1027	0.1250	0.0000	0.0050	-0.0161	0.0015	-0.0003	0.0000	0.0000	0.0600	-0.1586	0.0164	-0.0031	0.0000
3052.4560	0.0079	-1.5735	0.0070	-1.5787	0.0056	0.0047	-0.0000	-0.0000	-0.0000	0.0000	0.0000	0.0000	-0.2371	-1.2043	-0.0278	-0.1388	0.1279	0.1352	0.0000	0.0052	-0.0159	0.0015	-0.0003	0.0000	0.0000	0.0621	-0.1565	0.0166	-0.0032	0.0000
3052.4660	0.0079	-1.5735	0.0071	-1.5787	0.0056	0.0047	-0.0000	-0.0000	-0.0000	0.0000	0.0000	0.0000	-0.1718	-1.2196	0.0080	-0.1442	0.1111	0.1008	-0.0000	0.0049	-0.0160	0.0015	-0.0003	0.0000	-0.0000	0.0591	-0.1575	0.0166	-0.0031	0.0000
3052.4780	0.0079	-1.5734	0.0071	-1.5787	0.0056	0.0047	-0.0000	-0.0000	-0.0000	0.0000	0.0000	0.0000	-0.0999	-1.2673	-0.0413	-0.1158	0.1224	0.1464	-0.0000	0.0049	-0.0159	0.0016	-0.0003	0.0000	-0.0000	0.0592	-0.1564	0.0168	-0.0032	0.0000
3052.4880	0.0079	-1.5735	0.0070	-1.5787	0.0056	0.0047	-0.0000	-0.0000	-0.0000	0.0000	0.0000	0.0000	-0.0563	-1.2243	-0.0001	-0.1547	0.1066	0.1007	0.0000	0.0049	-0.0161	0.0015	-0.0003	0.0000	0.0000	0.0591	-0.1585	0.0165	-0.0031	0.0000
3052.4980	0.0078	-1.5735	0.0071	-1.5787	0.0056	0.0047	-0.0000	-0.0000	-0.0000	0.0000	0.0000	0.0000	-0.1367	-1.2532	-0.0346	-0.1169	0.1015	0.1379	-0.0000	0.0052	-0.0159	0.0015	-0.0003	0.0000	-0.0000	0.0621	-0.1565	0.0166	-0.0032	0.0000
3052.5100	0.0079	-1.5734	0.0070	-1.5788	0.0056	0.0047	-0.0000	-0.0000	-0.0000	0.0000	0.0000	0.0000	-0.0255	-1.2381	-0.0824	-0.1361	0.0752	0.1291	0.0000	0.0049	-0.0160	0.0015	-0.0003	0.0000	0.0000	0.0590	-0.1577	0.0165	-0.0031	0.0000
3052.5200	0.0079	-1.5735	0.0071	-1.5787	0.0056	0.0047	-0.0000	-0.0000	-0.0000	0.0000	0.0000	0.0000	-0.1001	-1.3006	-0.0473	-0.1201	0.0970	0.1106	0.0000	0.0051	-0.0159	0.0015	-0.0003	0.0000	0.0000	0.0610	-0.1566	0.0166	-0.0031	0.0000
3052.5320	0.0079	-1.5734	0.0071	-1.5787	0.0056	0.0047	-0.0000	-0.0000	-0.0000	0.0000	0.0000	0.0000	-0.2173	-1.2218	-0.0568	-0.1192	0.1106	0.1202	0.0000	0.0048	-0.0161	0.0015	-0.0003	0.0000	0.0000	0.0570	-0.1586	0.0164	-0.0031	0.0000
3052.5420	0.0079	-1.5734	0.0070	-1.5787	0.0057	0.0048	-0.0000	-0.0000	-0.0000	0.0000	0.0000	0.0000	-0.1275	-1.2321	-0.0593	-0.1364	0.1237	0.1335	-0.0000	0.0052	-0.0159	0.0015	-0.0003	0.0000	-0.0000	0.0621	-0.1566	0.0166	-0.0031	0.0000
3052.5540	0.0078	-1.5734	0.0071	-1.5787	0.0056	0.0047	-0.0000	-0.0000	-0.0000	0.0000	0.0000	0.0000	-0.0823	-1.1956	-0.0455	-0.1085	0.0882	0.1213	0.0000	0.0052	-0.0159	0.0016	-0.0003	0.0000	0.0000	0.0622	-0.1564	0.0167	-0.0032	0.0000
3052.5640	0.0079	-1.5735	0.0070	-1.5787	0.0057	0.0047	-0.0000	-0.0000	-0.0000	0.0000	0.0000	0.0000	-0.2621	-1.1617	-0.0094	-0.1301	0.1009	0.1212	-0.0000	0.0049	-0.0160	0.0015	-0.0003	0.0000	-0.0000	0.0591	-0.1575	0.0166	-0.0031	0.0000
3052.5740	0.0079	-1.5734	0.0071	-1.5787	0.0056	0.0048	-0.0000	-0.0000	-0.0000	0.0000	0.0000	0.0000	-0.0914	-1.3184	-0.0775	-0.1082	0.0998	0.0954	-0.0000	0.0054	-0.0158	0.0015	-0.0003	0.0000	-0.0000	0.0650	-0.1556	0.0166	-0.0032	0.0000
3052.5840	0.0079	-1.5734	0.0071	-1.5787	0.0056	0.0047	-0.0000	-0.0000	-0.0000	0.0000	0.0000	0.0000	-0.2249	-1.2081	-0.0491	-0.1126	0.1299	0.1017	0.0000	0.0054	-0.0158	0.0016	-0.0003	0.0000	0.0000	0.0642	-0.1554	0.0168	-0.0032	0.0000
3052.5940	0.0079	-1.5735	0.0071	-1.5787	0.0056	0.0047	-0.0000	-0.0000	-0.0000	0.0000	0.0000	0.0000	-0.1163	-1.2608	-0.0400	-0.1220	0.0877	0.1544	0.0000	0.0054	-0.0158	0.0016	-0.0003	0.0000	0.0000	0.0646	-0.1550	0.0168	-0.0032	0.0000
3052.6040	0.0079	-1.5735	0.0071	-1.5787	0.0056	0.0047	-0.0000	-0.0000	-0.0000	0.0000	0.0000	0.0000	-0.1249	-1.1665	-0.0293	-0.0893	0.1053	0.1248	-0.0000	0.0053	-0.0158	0.0016	-0.0003	0.0000	-0.0000	0.0631	-0.1556	0.0167	-0.0032	0.0000
3052.6160	0.0079	-1.5734	0.0071	-1.5788	0.0056	0.0047	-0.0000	-0.0000	-0.0000	0.0000	0.0000	0.0000	-0.0820	-1.2449	-0.0486	-0.1371	0.1112	0.1002	0.0000	0.0052	-0.0159	0.0015	-0.0003	0.0000	0.0000	0.0621	-0.1565	0.0166	-0.0032	0.0000
3052.6260	0.0079	-1.5735	0.0071	-1.5787	0.0056	0.0047	-0.0000	-0.0000	-0.0000	0.0000	0.0000	0.0000	-0.2327	-1.2403	-0.0351	-0.1336	0.0983	0.1242	0.0000	0.0051	-0.0160	0.0015	-0.0003	0.0000	0.0000	0.0617	-0.1570	0.0167	-0.0032	0.0000
3052.6360	0.0079	-1.5734	0.0070	-1.5787	0.0056	0.0047	-0.0000	-0.0000	-0.0000	0.0000	0.0000	0.0000	-0.1394	-1.2722	-0.0484	-0.0951	0.1146	0.1310	-0.0000	0.0054	-0.0158	0.0016	-0.0003	0.0000	-0.0000	0.0642	-0.1554	0.0168	-0.0032	0.0000
3052.6460	0.0079	-1.5734	0.0071	-1.5787	0.0056	0.0047	-0.0000	-0.0000	-0.0000	0.0000	0.0000	0.0000	-0.2712	-1.2414	-0.0450	-0.1086	0.0889	0.1181	-0.0000	0.0050	-0.0160	0.0015	-0.0003	0.0000	-0.0000	0.0596	-0.1570	0.0166	-0.0032	0.0000
3052.6580	0.0079	-1.5735	0.0071	-1.5787	0.0056	0.0048	-0.0000	-0.0000	-0.0000	0.0000	0.0000	0.0000	-0.1392	-1.2014	-0.0412	-0.1248	0.0922	0.1209	0.0000	0.0051	-0.0160	0.0015	-0.0003	0.0000	0.0000	0.0606	-0.1570	0.0167	-0.0032	0.0000
3052.6680	0.0079	-1.5734	0.0071	-1.5787	0.0056	0.0047	-0.0000	-0.0000	-0.0000	0.0000	0.0000	0.0000	-0.0715	-1.2612	-0.0305	-0.1427	0.0994	0.1006	-0.0000	0.0049	-0.0160	0.0015	-0.0003	0.0000	-0.0000	0.0591	-0.1575	0.0166	-0.0032	0.0000
3052.6800	0.0079	-1.5734	0.0071	-1.5787	0.0057	0.0047	-0.0000	-0.0000	-0.0000	0.0000	0.0000	0.0000	-0.1273	-1.1692	-0.0167	-0.1265	0.0858	0.1404	0.0000	0.0052	-0.0159	0.0016	-0.0003	0.0000	0.0000	0.0626	-0.1560	0.0167	-0.0032	0.0000
3052.6900	0.0079	-1.5735	0.0070	-1.5787	0.0056	0.0048	-0.0000	-0.0000	-0.0000	0.0000	0.0000	0.0000	-0.1738	-1.2041	-0.0319	-0.1109	0.1111	0.1292	0.0000	0.0051	-0.0159	0.0015	-0.0003	0.0000	0.0000	0.0611	-0.1565	0.0167	-0.0032	0.0000
3052.7000	0.0079	-1.5734	0.0070	-1.5787	0.0056	0.0047	-0.0000	-0.0000	-0.0000	0.0000	0.0000	0.0000	-0.1238	-1.2347	-0.0146	-0.1016	0.1095	0.1161	0.0000	0.0049	-0.0161	0.0015	-0.0003	0.0000	0.0000	0.0585	-0.1581	0.0165	-0.0031	0.0000
3052.7120	0.0079	-1.5735	0.0071	-1.5787	0.0056	0.0047	-0.0000	-0.0000	-0.0000	0.0000	0.0000	0.0000	-0.0816	-1.2230	-0.0981	-0.0895	0.0848	0.1424	-0.0000	0.0051	-0.0159	0.0016	-0.0003	0.0000	-0.0000	0.0606	-0.1560	0.0167	-0.0032	0.0000
3052.7220	0.0079	-1.5734	0.0071	-1.5787	0.0056	0.0048	-0.0000	-0.0000	-0.0000	0.0000	0.0000	0.0000	-0.1803	-1.1799	-0.0343	-0.1197	0.0899	0.1178	-0.0000	0.0054	-0.0158	0.0016	-0.0003	0.0000	-0.0000	0.0645	-0.1551	0.0167	-0.0032	0.0000
3052.7340	0.0079	-1.5735	0.0070	-1.5788	0.0056	0.0047	-0.0000	-0.0000	-0.0000	0.0000	0.0000	0.0000	-0.0244	-1.2453	-0.0550	-0.1263	0.1274	0.1307	0.0000	0.0051	-0.0160	0.0015	-0.0003	0.0000	0.0000	0.0612	-0.1575	0.0167	-0.0032	0.0000
3052.7440	0.0079	-1.5735	0.0071	-1.5787	0.0056	0.0047	-0.0000	-0.0000	-0.0000	0.0000	0.0000	0.0000	-0.1495	-1.2567	-0.0556	-0.1150	0.0872	0.0945	0.0000	0.0051	-0.0159	0.0015	-0.0003	0.0000	0.0000	0.0610	-0.1566	0.0166	-0.0031	0.0000
3052.7560	0.0079	-1.5735	0.0071	-1.5787	0.0056	0.0047	-0.0000	-0.0000	-0.0000	0.0000	0.0000	0.0000	-0.0330	-1.2825	-0.0710	-0.1274	0.0954	0.1244	-0.0000	0.0055	-0.0157	0.0016	-0.0003	0.0000	-0.0000	0.0660	-0.1546	0.0167	-0.0032	0.0000
3052.7660	0.0079	-1.5735	0.0071	-1.5787	0.0056	0.0047	-0.0000	-0.0000	-0.0000	0.0000	0.0000	0.0000	-0.1109	-1.2476	-0.0036	-0.1552	0.0793	0.1138	-0.0000	0.0052	-0.0159	0.0015	-0.0003	0.0000	-0.0000	0.0626	-0.1560	0.0167	-0.0032	0.0000
3052.7760	0.0079	-1.5735	0.0071	-1.5787	0.0056	0.0047	-0.0000	-0.0000	-0.0000	0.0000	0.0000	0.0000	-0.1281	-1.1722	-0.0611	-0.0905	0.0913	0.1418	-0.0000	0.0050	-0.0160	0.0015	-0.0003	0.0000	-0.0000	0.0596	-0.1570	0.0166	-0.0032	0.0000
3052.7860	0.0079	-1.5734	0.0071	-1.5788	0.0056	0.0048	-0.0000	-0.0000	-0.0000	0.0000	0.0000	0.0000	-0.0944	-1.2603	-0.0591	-0.1465	0.0996	0.1372	0.0000	0.0048	-0.0161	0.0015	-0.0003	0.0000	0.0000	0.0571	-0.1586	0.0165	-0.0031	0.0000
3052.7960	0.0079	-1.5735	0.0071	-1.5787	0.0056	0.0047	-0.0000	-0.0000	-0.0000	0.0000	0.0000	0.0000	-0.1766	-1.2498	-0.0459	-0.1085	0.1044	0.1064	0.0000	0.0048	-0.0161	0.0015	-0.0003	0.0000	0.0000	0.0576	-0.1580	0.0166	-0.0031	0.0000
3052.8080	0.0079	-1.5735	0.0070	-1.5787	0.0056	0.0047	-0.0000	-0.0000	-0.0000	0.0000	0.0000	0.0000	-0.0191	-1.1535	-0.0029	-0.1168	0.0627	0.1111	0.0000	0.0052	-0.0158	0.0015	-0.0003	0.0000	0.0000	0.0620	-0.1556	0.0167	-0.0032	0.0000
3052.8180	0.0079	-1.5735	0.0071	-1.5787	0.0056	0.0047	-0.0000	-0.0000	-0.0000	0.0000	0.0000	0.0000	-0.0695	-1.2491	-0.0115	-0.1356	0.0858	0.1514	-0.0000	0.0052	-0.0159	0.0015	-0.0003	0.0000	-0.0000	0.0625	-0.1561	0.0166	-0.0032	0.0000
3052.8280	0.0079	-1.5734	0.0071	-1.5787	0.0057	0.0047	-0.0000	-0.0000	-0.0000	0.0000	0.0000	0.0000	-0.1761	-1.2505	-0.0305	-0.0861	0.1090	0.1074	0.0000	0.0050	-0.0160	0.0015	-0.0003	0.0000	0.0000	0.0601	-0.1576	0.0166	-0.0031	0.0000
3052.8380	0.0079	-1.5735	0.0071	-1.5787	0.0056	0.0047	-0.0000	-0.0000	-0.0000	0.0000	0.0000	0.0000	-0.1185	-1.1983	-0.0035	-0.1209	0.0843	0.1161	0.0000	0.0052	-0.0159	0.0016	-0.0003	0.0000	0.0000	0.0622	-0.1565	0.0167	-0.0032	0.0000
3052.8480	0.0079	-1.5734	0.0071	-1.5787	0.0056	0.0047	-0.0000	-0.0000	-0.0000	0.0000	0.0000	0.0000	-0.1505	-1.2471	-0.0304	-0.1212	0.0784	0.1328	-0.0000	0.0053	-0.0159	0.0015	-0.0003	0.0000	-0.0000	0.0630	-0.1566	0.0166	-0.0031	0.0000
3052.8600	0.0079	-1.5735	0.0071	-1.5787	0.0056	0.0047	-0.0000	-0.0000	-0.0000	0.0000	0.0000	0.0000	-0.0503	-1.1386	-0.0171	-0.1018	0.0825	0.1421	0.0000	0.0053	-0.0157	0.0015	-0.0003	0.0000	0.0000	0.0640	-0.1546	0.0167	-0.0032	0.0000
3052.8700	0.0079	-1.5735	0.0071	-1.5787	0.0056	0.0047	-0.0000	-0.0000	-0.0000	0.0000	0.0000	0.0000	-0.1448	-1.1084	-0.1177	-0.1127	0.0954	0.1237	0.0000	0.0050	-0.0160	0.0015	-0.0003	0.0000	0.0000	0.0605	-0.1571	0.0165	-0.0031	0.0000
3052.8820	0.0079	-1.5734	0.0071	-1.5787	0.0056	0.0047	-0.0000	-0.0000	-0.0000	0.0000	0.0000	0.0000	-0.1755	-1.2638	-0.0603	-0.1098	0.0832	0.1412	-0.0000	0.0052	-0.0159	0.0015	-0.0003	0.0000	-0.0000	0.0621	-0.1566	0.0166	-0.0032	0.0000
3052.8920	0.0079	-1.5735	0.0071	-1.5787	0.0056	0.0047	-0.0000	-0.0000	-0.0000	0.0000	0.0000	0.0000	-0.1727	-1.2514	-0.0682	-0.1071	0.0942	0.1181	0.0000	0.0051	-0.0159	0.0015	-0.0003	0.0000	0.0000	0.0606	-0.1561	0.0167	-0.0032	0.0000
3052.9040	0.0079	-1.5734	0.0071	-1.5787	0.0056	0.0047	-0.0000	-0.0000	-0.0000	0.0000	0.0000	0.0000	-0.1878	-1.2142	-0.0736	-0.1299	0.0763	0.1289	0.0000	0.0050	-0.0160	0.0015	-0.0003	0.0000	0.0000	0.0594	-0.1573	0.0164	-0.0031	0.0000
3052.9140	0.0079	-1.5735	0.0071	-1.5787	0.0056	0.0047	-0.0000	-0.0000	-0.0000	0.0000	0.0000	0.0000	-0.1841	-1.1853	-0.0787	-0.1040	0.0849	0.0995	-0.0000	0.0055	-0.0157	0.0016	-0.0003	0.0000	-0.0000	0.0661	-0.1545	0.0168	-0.0032	0.0000
3052.9240	0.0079	-1.5735	0.0071	-1.5787	0.0056	0.0047	-0.0000	-0.0000	-0.0000	0.0000	0.0000	0.0000	-0.1775	-1.1168	-0.0182	-0.1129	0.0723	0.1183	0.0000	0.0050	-0.0160	0.0015	-0.0003	0.0000	0.0000	0.0600	-0.1576	0.0165	-0.0031	0.0000
3052.9360	0.0079	-1.5734	0.0071	-1.5787	0.0056	0.0047	-0.0000	-0.0000	-0.0000	0.0000	0.0000	0.0000	-0.1479	-1.1738	-0.0427	-0.1188	0.1123	0.1130	0.0000	0.0048	-0.0160	0.0015	-0.0003	0.0000	0.0000	0.0580	-0.1577	0.0165	-0.0031	0.0000
3052.9460	0.0079	-1.5735	0.0071	-1.5787	0.0056	0.0047	-0.0000	-0.0000	-0.0000	0.0000	0.0000	0.0000	-0.1635	-1.0985	-0.0765	-0.0776	0.0857	0.1232	0.0000	0.0051	-0.0159	0.0015	-0.0003	0.0000	0.0000	0.0611	-0.1566	0.0166	-0.0032	0.0000
3052.9580	0.0078	-1.5735	0.0071	-1.5787	0.0056	0.0047	-0.0000	-0.0000	-0.0000	0.0000	0.0000	0.0000	-0.1532	-1.1810	-0.0918	-0.1186	0.0996	0.1229	0.0000	0.0051	-0.0159	0.0015	-0.0003	0.0000	0.0000	0.0610	-0.1566	0.0166	-0.0032	0.0000
3052.9680	0.0079	-1.5735	0.0070	-1.5787	0.0056	0.0047	-0.0000	-0.0000	-0.0000	0.0000	0.0000	0.0000	-0.1255	-1.2089	-0.0501	-0.1002	0.0655	0.1110	-0.0000	0.0051	-0.0159	0.0016	-0.0003	0.0000	-0.0000	0.0617	-0.1560	0.0168	-0.0032	0.0000
3052.9800	0.0079	-1.5735	0.0071	-1.5787	0.0056	0.0047	-0.0000	-0.0000	-0.0000	0.0000	0.0000	0.0000	-0.1403	-1.2082	-0.0127	-0.1146	0.0902	0.1328	0.0000	0.0050	-0.0159	0.0015	-0.0003	0.0000	0.0000	0.0600	-0.1567	0.0166	-0.0031	0.0000
3052.9900	0.0079	-1.5735	0.0071	-1.5787	0.0056	0.0047	-0.0000	-0.0000	-0.0000	0.0000	0.0000	0.0002	-0.1805	-1.2448	-0.0269	-0.0927	0.0899	0.1155	0.0000	0.0051	-0.0160	0.0015	-0.0003	0.0000	0.0000	0.0605	-0.1571	0.0166	-0.0031	0.0000
3053.0020	0.0079	-1.5734	0.0071	-1.5787	0.0056	0.0047	-0.0000	-0.0000	-0.0000	0.0000	0.0000	0.0001	-0.1394	-1.2358	-0.0293	-0.1201	0.0838	0.1051	0.0000	0.0051	-0.0160	0.0015	-0.0003	0.0000	0.0000	0.0606	-0.1570	0.0166	-0.0032	0.0000
3053.0120	0.0079	-1.5734	0.0070	-1.5787	0.0056	0.0047	-0.0000	-0.0000	-0.0000	0.0000	0.0000	0.0001	-0.0514	-1.1645	-0.0926	-0.0883	0.0842	0.1036	0.0000	0.0048	-0.0160	0.0015	-0.0003	0.0000	0.0000	0.0581	-0.1576	0.0165	-0.0031	0.0000
3053.0220	0.0079	-1.5735	0.0070	-1.5787	0.0056	0.0047	-0.0000	-0.0000	-0.0000	0.0000	0.0000	0.0000	-0.1434	-1.1260	-0.0813	-0.0755	0.0940	0.0963	-0.0000	0.0053	-0.0158	0.0015	-0.0003	0.0000	-0.0000	0.0640	-0.1556	0.0166	-0.0032	0.0000
3053.0340	0.0079	-1.5735	0.0070	-1.5788	0.0056	0.0048	-0.0000	-0.0000	-0.0000	0.0000	0.0000	0.0000	-0.1630	-1.1768	-0.0659	-0.0971	0.0923	0.1282	-0.0000	0.0049	-0.0161	0.0015	-0.0003	0.0000	-0.0000	0.0585	-0.1582	0.0164	-0.0031	0.0000
3053.0440	0.0079	-1.5735	0.0071	-1.5787	0.0056	0.0047	-0.0000	-0.0000	-0.0000	0.0000	0.0000	0.0000	-0.1437	-1.2050	-0.0655	-0.0967	0.0996	0.1377	0.0000	0.0050	-0.0160	0.0015	-0.0003	0.0000	0.0000	0.0600	-0.1576	0.0165	-0.0031	0.0000
3053.0560	0.0079	-1.5735	0.0071	-1.5787	0.0056	0.0047	-0.0000	-0.0000	-0.0000	0.0000	0.0000	0.0000	-0.1223	-1.1800	-0.0094	-0.1093	0.0568	0.1048	0.0000	0.0052	-0.0158	0.0016	-0.0003	0.0000	0.0000	0.0625	-0.1551	0.0167	-0.0032	0.0000
3053.0660	0.0079	-1.5734	0.0071	-1.5787	0.0056	0.0047	-0.0000	-0.0000	-0.0000	0.0000	0.0000	0.0002	-0.1357	-1.3203	-0.0693	-0.0870	0.0858	0.1184	-0.0000	0.0055	-0.0157	0.0016	-0.0003	0.0000	-0.0000	0.0662	-0.1544	0.0169	-0.0032	0.0000
3053.0760	0.0079	-1.5734	0.0071	-1.5787	0.0056	0.0047	-0.0000	-0.0000	-0.0000	0.0000	0.0000	0.0001	-0.0378	-1.1831	-0.0588	-0.0915	0.0795	0.1112	-0.0000	0.0054	-0.0158	0.0016	-0.0003	0.0000	-0.0000	0.0646	-0.1550	0.0168	-0.0032	0.0000
3053.0880	0.0079	-1.5734	0.0071	-1.5787	0.0056	0.0047	-0.0000	-0.0000	-0.0000	0.0000	0.0000	0.0001	-0.1017	-1.1964	-0.0420	-0.1101	0.0946	0.1246	-0.0000	0.0049	-0.0160	0.0015	-0.0003	0.0000	-0.0000	0.0590	-0.1576	0.0165	-0.0031	0.0000
3053.0980	0.0079	-1.5735	0.0071	-1.5787	0.0056	0.0047	-0.0000	-0.0000	-0.0000	0.0000	0.0000	0.0000	-0.1849	-1.2038	-0.0483	-0.0933	0.0905	0.1287	-0.0000	0.0056	-0.0157	0.0016	-0.0003	0.0000	-0.0000	0.0671	-0.1545	0.0168	-0.0032	0.0000
3053.1100	0.0079	-1.5734	0.0071	-1.5787	0.0056	0.0047	-0.0000	-0.0000	-0.0000	0.0000	0.0000	0.0000	-0.1316	-1.1967	-0.0366	-0.1020	0.0859	0.1293	0.0000	0.0049	-0.0160	0.0015	-0.0003	0.0000	0.0000	0.0585	-0.1571	0.0165	-0.0031	0.0000
3053.1200	0.0079	-1.5735	0.0071	-1.5787	0.0056	0.0047	-0.0000	-0.0000	-0.0000	0.0000	0.0000	0.0000	-0.1549	-1.1835	-0.0213	-0.0711	0.0729	0.1021	0.0000	0.0052	-0.0159	0.0015	-0.0003	0.0000	0.0000	0.0621	-0.1565	0.0166	-0.0032	0.0000
3053.1320	0.0079	-1.5735	0.0071	-1.5787	0.0056	0.0047	-0.0000	-0.0000	-0.0000	0.0000	0.0000	0.0000	-0.1334	-1.1488	-0.0732	-0.0879	0.0884	0.1278	0.0000	0.0051	-0.0159	0.0015	-0.0003	0.0000	0.0000	0.0611	-0.1566	0.0166	-0.0032	0.0000
3053.1420	0.0079	-1.5735	0.0071	-1.5787	0.0056	0.0048	-0.0000	-0.0000	-0.0000	0.0000	0.0000	0.0000	-0.1988	-1.2568	-0.0533	-0.1120	0.0943	0.1023	0.0000	0.0051	-0.0160	0.0015	-0.0003	0.0000	0.0000	0.0605	-0.1571	0.0165	-0.0031	0.0000
3053.1520	0.0079	-1.5734	0.0071	-1.5787	0.0056	0.0047	-0.0000	-0.0000	-0.0000	0.0000	0.0000	0.0000	-0.1506	-1.1852	-0.1016	-0.0945	0.0874	0.1246	-0.0000	0.0051	-0.0159	0.0015	-0.0003	0.0000	-0.0000	0.0611	-0.1565	0.0167	-0.0032	0.0000
3053.1640	0.0079	-1.5735	0.0071	-1.5787	0.0056	0.0047	-0.0000	-0.0000	-0.0000	0.0000	0.0000	0.0000	-0.1184	-1.1754	-0.0262	-0.0862	0.0640	0.1473	0.0000	0.0048	-0.0161	0.0015	-0.0003	0.0000	0.0000	0.0581	-0.1586	0.0165	-0.0031	0.0000
3053.1740	0.0079	-1.5734	0.0071	-1.5787	0.0056	0.0047	-0.0000	-0.0000	-0.0000	0.0000	0.0000	0.0000	-0.0723	-1.2016	0.0006	-0.0702	0.0932	0.1292	0.0000	0.0049	-0.0160	0.0015	-0.0003	0.0000	0.0000	0.0591	-0.1575	0.0166	-0.0032	0.0000
