# Supplementary material for: Practical Aspects of Model-Based Collision Detection
Source: Front Robot AI. 2020 Nov 23;7:571574. doi: 10.3389/frobt.2020.571574 (PMC7805958; doi:10.3389/frobt.2020.571574)
Supplement: Supplementary file 1 [file Data_Sheet_1.ZIP › identification_data/ur-19_09_27-11_32_02.csv]

0.511	-0.0213	-1.5302	-0.0044	-1.6754	0.0264	0.0359	0.0542	-0.1048	0.0111	0.2762	-0.0750	-0.0950	1.7263	-2.7765	0.4609	0.4533	-0.3809	-0.3254
0.524	253.0000	253.0000	253.0000	1.0000	1.9623	6.3951	7.1148	1.3923	1.3536	0.9291	-0.1532	-9.3853	0.0000	0.0000	0.0000	0.0000	0.0000	0.0000
0.535	-0.0000	-16115675005401088875398867184009619119808487419055528407934921767148171585074999400127478367269771735755859187297801038552972837700724863910102196016893429143127365268379048347109949440.0000	0.0000	0.0000	0.0000	268342585734534529024.0000	-156104454716995804540212867955339987864642083828298886263861674426570812516259683558732782081409024.0000	0.0000	-0.0000	0.0000	0.0000	-0.0000	0.0000	0.0000	2.0000	-2.0000	2.0000	-26815635039776400418932453706955603761124573651400610873937349979575242813617172557625535844792781397987780124840652981949281339724917646077695530406772736.0000
0.546	0.0000	0.0000	0.0000	0.0000	0.0000	0.0000	0.0000	0.0000	0.0000	7113372102151290404491972573375158067546062433145241590963217419747565847010400666254761859481298550467114045179293816643790548500480.0000	60998721901169078838289618231815775037334839985307373016934131241838438794862741831223673179196787464863744.0000	0.0000	0.0000	-0.0000	0.0000	0.0000	2.0000	2.0000
0.557	0.4120	-0.3191	-0.3059	-0.0035	-2.3790	-0.6181	0.1318	-0.0325	0.0000	-0.0112	-1.5496	-0.0024	-1.6255	0.0138	0.0188	0.0714	-0.1350	0.0149
0.568	30.8125	32.6875	34.0000	0.9140	8.0000	7.0000	253.0000	253.0000	253.0000	253.0000	253.0000	253.0000	1.0000	1.9623	6.3951	7.1148	1.3920	1.3536
0.578	-94851834382066047361422632716427182678059689338289090801352346864197095608262841726917357897794876798165680908932839715281329940759354858016657165232128010160664494395277295652057928171520.0000	0.0000	1443381278602913209817130043404207446093360555705852107261642539008.0000	-80541181128762781561544674006532096.0000	-22641624739785398935551889833450827258243742889471495999251205481055539217027609071157664449250391121426351390720.0000	0.0000	-0.0000	1676064174305834667187822799694617239368270282506960831982718741962908964971103020379558909272572836272096003172561128308622682217353711546145616973598714020885890850686366646272.0000	-0.0000	-340665838529526953113435553690632575252892308824482930639703724650224417598897648632134366205377544490281102875328998521158792189545253330865536895793726093179688460315149114960869902239534541580556942729226469256996712783915710836896477147105241071616.0000	0.0000	0.0000	0.0000	3018247506484267814184048138081661308854892769507803136.0000	0.0000	156104454667216856845820786242099695964196235364493853419989651334014371329110000154634519524147200.0000	0.0000	0.0000
0.589	0.0000	0.0000	0.0000	0.0000	0.0000	0.0000	0.0000	0.0000	5588925027001245255855164659205165252014417106434278697331589120.0000	0.0000	0.0000	0.0000	0.0000	0.0000	0.0000	0.0000	0.0000	0.0000
0.600	-0.2847	0.5430	-0.0586	-1.3963	0.3524	0.4803	1.2480	-0.7536	0.7432	0.2802	-0.2904	-0.2586	-2.7713	9.2281	2.3556	-0.6391	0.1578	0.2938
0.611	-0.0001	0.0002	-0.0002	-0.0420	-0.0067	0.0000	25.3750	25.3750	26.8750	30.8125	32.6875	34.0000	0.8572	8.0000	7.0000	253.0000	253.0000	253.0000
0.622	399645947823922656471409835175292464361864734364888255666168792489145096251930589479930732138390272329227993753545596153690304474802377504107486990895786909589569536.0000	0.0000	-1687481873579265024005193483424362397696.0000	445176043239741980322024545057221371176193983795688228577732531103490612197457376651345832594849942938573346457704577271908043077594457647319870424446470100866817809712034695947538434593388016775472082293086953915515023639354434669753376957999038542643200.0000	0.0000	5134991622063399203537755597039998982532104211491413536035494913070455921020767112504867165195173732801937249461010204961129084464784412679440467586825851549860715708495269790056140585431940729610626116814325551981100632895798208336802370813424916510886884247372708251678351585968128.0000	-5561060346.8741	-0.0000	69644492193566161394484248693473430431634222808563712.0000	-94851834382066047361422632716427182678059689338289090801352346864197095608262841726917357897794876798165680908932839715281329940759354858016657165232128010160664494395277295652057928171520.0000	0.0000	0.0000	0.0000	0.0000	-112166487118151042373852150453749510260512530576145421155958784.0000	1744455277826940970966717265425023048533016709122983577471926633814715924349551816041126120255823741037793788414248945162015863526645065865608667277960469014594026763224229838803688123401240576.0000	-0.0000	0.0000
0.633	-0.0000	-162790221751128595668624328070604207173521719701223344336852427262952226175939777280755905337284376910650164957460535579970847495962960252321563604087519881358521129698121339461316135335466952175014273295819809360905500289552761415249560087750336589421348953533456105598870751176808668741007073957870829568.0000	-0.0000	-0.0000	-0.0000	-0.0000	-1298050547071616910140920776834950634926609669233813868899192204708114070290914185616875131050346929765448941568.0000	-0.0000	-0.0000	-14053384192.0000	0.0000	0.0000	0.0000	0.0000	0.0000	0.0000	0.0000	1410920009099026055868922951866636025933312461629364519936375814762094496215799957924304321490264084185674092917208301330796805138916001698933656631995070560075324329083457861406135468586040951239908542215264591860692631949396304693266175197597991745612348057277676432938345237626491239622767107384549572608.0000
0.644	-1.5708	0.0000	0.0000	0.0000	0.0000	0.0000	0.0000	0.0000	0.0000	0.0000	0.0000	0.0000	0.0000	0.0000	0.0000	-0.0000	0.0000	0.0007
0.655	-0.0644	-0.0154	0.0003	-0.2903	1.4835	-0.0020	2.2254	-2.2158	0.0000	0.0000	0.0000	0.0000	0.0000	0.0000	0.0000	25.3750	25.3750	26.8750
0.665	0.0000	-0.0000	0.0000	0.0000	0.0000	0.0000	0.0000	0.0000	0.0000	0.0000	0.0000	0.0000	0.0000	0.0000	0.0000	0.0000	0.0000	0.0000
0.675	-49456419564066135362236991501073519591760111333963225390561522644604408006760643463676662458139912177574172606504225931059944623684505192277495409724670902009095057719980929862594812382714129813132899301344658576777067620083100313657072380086343152400890593280.0000	-2195377584602324184150387938799178687306187948946000445478806932590553085993875151308799517161821392936023314348045135411131045001421916280835205595229982619801287421994943381504.0000	23720028850669434346883770220544.0000	-2671846401038196732976635939279685297490726377296731210674807707123508170677379945643739961154288171089997356269808917280432711044818780725137430282453319552583575105090632650776733782811959705070912200202483330781689392020505342957994435654651280917266432.0000	-1380436591566621340366722612743581093381805626652894634900425016967516648960475654715775404855572892454571442017130245312282191678987482344106624193047587884893644798563668337777142461475018628212445679293998823326261182464.0000	0.0000	-1702238681017766211009642496.0000	0.0000	104179187703.7365	-0.0000	313320544896545212704035630583969658597572535984847903746052040149128768248865847926945542839415428495132973945414126719453444746532499442505346742441865317297740890250771147159509110489420935008366711892082688.0000	111787574868974950692075178831021802453981405413951761377106705625007227681357500593824517865083855582973978954405994124141588732996399684024656977997219075483142113182703327992681171211809456128.0000	0.0000	0.0000	0.0000	0.0000	0.0000	0.0000
0.686	-31150568530213468242361085636474938401596796274331718289151577740999503910526538952778760632674815034459334655519573403985749899442973855851460807997955549827845517457642338329065877898684796244872281456640.0000	240579047706873842199442015654882662496080010327165917400062907422620145382326787638422381874080778229137725959333128699389908374364281553368378451692963936791731767823302656.0000	0.0000	0.0000	15602356838491724654356190781413300728625372900246172385550328956035060134440861104645779366917425426595533297618649270136357992255270519661259888475539970832302515704553472482680504320.0000	8453.5470	0.0000	-1.5708	0.0000	-1.5708	0.0000	0.0000	0.0000	0.0000	0.0000	0.0000	0.0000	0.0000
0.696	0.0000	0.0000	0.0000	-0.0003	-0.0004	-0.5635	0.6791	-0.1041	-0.0111	-0.0838	-0.0099	0.0003	-0.2903	1.4835	-0.0020	2.2254	-2.2158	0.0000
0.706	47.6136	0.0000	2.0000	-0.0001	-0.1200	0.7934	-0.0001	-0.0000	-0.0000	0.0000	590129998073336710868313980650921922176540091329076108426554751369322515308160108856545093324617811134594590467950977956811033630217045516926090128894158298160217827449226530951040248215625424447600879567716623610369858737605268870118492375802026145863811786615345035978173489238743156401373184.0000	0.0000	0.0000	0.0000	0.0000	0.0000	0.0000	0.0000
0.717	-0.0000	-0.0000	-2858271954091370529430016605008270497820289259320156712731853556945344078305903966179166764707659525666215004837003288797284101555910934324251029534458385287712664840988116643196988465287630171508226449629401557532945011223065821266862669824.0000	-5309044484731892921970408551010025451892109458476607498616043470848.0000	-1023750642163337707155661740699444306987944928542404899071188765111155519956662459813179643840338071343052029401239468148725482475164317155858933522197351757356510551013541760438273734837585475490542553519931595206387204853465385292241211689856623404122112.0000	-4618779918334510790879089545589664835606332515043609799954633622822221079626928284391546115225757383693874364181297230895316657480697070481682537185810357149264410044268544.0000	-0.0000	-2132174252531718778805972874197140384115687535151834707005206156397874637832573461980328869934759950518360849348694741744765827357406970750435328.0000	-0.0000	13985347335729444991481973046234931973404084820002890826822119595518664962296216291221898962888021770240.0000	0.0000	-0.0000	-2147306794294815202444257275644114175745941507897599216916009207203962579363861999377345059953638599249805348478531799603938996244536348758904744672345886056530936781092038061852014944760346413390696456430969995581436703815126706303458126559763196459956816463916836031890175557632.0000	0.0000	-42255400676443595706972691574338533771453753747761714106145113594360633068728031154626324668221696179975664643220547107847742436373974842593162897121535934662776377835642754547498659668736945193394110464.0000	-0.0000	0.0000	104179187703.7365
0.727	0.0000	-1.5707	-0.0000	-1.5708	-0.0000	0.0000	0.0000	-0.0005	0.0000	0.0001	-0.0001	-0.0001	0.8840	-0.7558	0.4163	0.1842	-0.1893	-0.2245
0.737	0.0000	-1.5707	-0.0000	-1.5708	0.0000	0.0000	0.0000	-0.0006	0.0000	0.0001	-0.0001	-0.0001	0.7041	-0.7748	0.3640	0.1967	-0.2002	-0.1892
0.748	0.0000	-1.5707	-0.0000	-1.5708	-0.0000	-0.0000	0.0000	-0.0007	0.0000	0.0001	-0.0001	-0.0001	0.7374	-0.7818	0.4011	0.1982	-0.1783	-0.2159
0.758	0.0000	-1.5707	-0.0000	-1.5708	0.0000	-0.0000	0.0000	-0.0005	0.0000	0.0001	-0.0001	-0.0001	0.8654	-0.7703	0.3803	0.2238	-0.1963	-0.1856
0.768	-0.0000	-1.5707	0.0000	-1.5708	0.0000	0.0000	0.0000	-0.0005	0.0000	0.0001	-0.0001	-0.0001	0.6940	-0.8061	0.4309	0.1767	-0.1830	-0.1716
0.778	-0.0000	-1.5707	-0.0000	-1.5708	-0.0000	-0.0000	0.0000	-0.0004	0.0000	0.0001	-0.0001	-0.0001	0.6639	-0.8197	0.3305	0.1960	-0.1999	-0.1922
0.789	-0.0000	-1.5707	0.0000	-1.5708	0.0000	0.0000	0.0000	-0.0003	0.0000	0.0001	-0.0001	-0.0001	0.7212	-0.8632	0.3695	0.2057	-0.1775	-0.2011
0.799	-0.0000	-1.5707	-0.0000	-1.5708	-0.0000	-0.0000	0.0000	-0.0003	0.0000	0.0001	-0.0001	-0.0001	0.6643	-0.9112	0.4383	0.1875	-0.1876	-0.1844
0.810	0.0000	-1.5707	0.0000	-1.5708	-0.0000	-0.0000	0.0000	-0.0002	0.0000	0.0001	-0.0001	-0.0001	0.7665	-0.8877	0.3791	0.1873	-0.1651	-0.2161
0.821	0.0000	-1.5707	-0.0000	-1.5708	0.0000	-0.0000	0.0000	-0.0002	0.0000	0.0000	-0.0000	-0.0001	0.6211	-0.9543	0.3364	0.1969	-0.1671	-0.2120
0.831	-0.0000	-1.5707	0.0000	-1.5708	-0.0000	-0.0000	0.0000	-0.0002	0.0000	0.0000	-0.0000	-0.0001	0.5434	-0.9597	0.3660	0.1968	-0.1894	-0.2168
0.842	0.0000	-1.5707	-0.0000	-1.5708	-0.0000	-0.0000	0.0000	-0.0001	0.0000	0.0000	-0.0000	-0.0001	0.6722	-1.0460	0.4034	0.1744	-0.1753	-0.1820
0.853	-0.0000	-1.5707	-0.0000	-1.5708	-0.0001	0.0000	0.0000	-0.0004	0.0000	0.0000	-0.0000	-0.0001	0.6442	-1.0073	0.3405	0.2162	-0.1912	-0.1861
0.863	-0.0000	-1.5707	-0.0000	-1.5708	-0.0000	0.0000	0.0000	-0.0005	-0.0000	0.0000	0.0000	-0.0000	0.6335	-0.9787	0.3517	0.1843	-0.1781	-0.1929
0.874	-0.0000	-1.5707	-0.0000	-1.5708	-0.0000	-0.0000	0.0000	-0.0006	-0.0000	0.0000	0.0000	-0.0000	0.5401	-1.0139	0.3795	0.1991	-0.1612	-0.1770
0.885	0.0000	-1.5707	0.0000	-1.5708	0.0000	-0.0000	0.0000	-0.0008	-0.0000	0.0000	0.0000	-0.0000	0.6716	-0.9495	0.3520	0.1700	-0.1772	-0.1809
0.896	0.0000	-1.5707	-0.0000	-1.5708	-0.0000	-0.0000	0.0000	-0.0011	-0.0000	0.0000	0.0000	-0.0000	0.6166	-1.0368	0.3673	0.1552	-0.1894	-0.2094
0.906	0.0000	-1.5708	0.0000	-1.5708	0.0000	-0.0000	0.0000	-0.0010	-0.0000	0.0000	0.0000	0.0000	0.5854	-1.0006	0.3741	0.1861	-0.1999	-0.1993
0.917	-0.0000	-1.5708	-0.0000	-1.5708	-0.0000	0.0000	0.0000	-0.0013	-0.0000	0.0000	0.0000	0.0000	0.4238	-1.0104	0.3867	0.1825	-0.1486	-0.1989
0.927	-0.0000	-1.5708	-0.0000	-1.5708	0.0000	-0.0000	-0.0000	-0.0011	-0.0000	0.0000	0.0000	0.0000	0.6086	-0.9880	0.3694	0.1691	-0.1561	-0.1839
0.937	0.0000	-1.5708	-0.0000	-1.5708	-0.0000	-0.0000	-0.0000	-0.0009	-0.0000	0.0000	0.0000	0.0000	0.6348	-0.8800	0.4181	0.1982	-0.1538	-0.1821
0.947	0.0000	-1.5708	0.0000	-1.5708	0.0000	-0.0000	-0.0001	-0.0007	-0.0000	0.0000	0.0000	0.0000	0.4901	-0.8043	0.3888	0.1923	-0.1811	-0.1611
0.958	0.0000	-1.5708	-0.0000	-1.5708	0.0000	0.0000	-0.0001	-0.0005	-0.0000	0.0000	0.0000	0.0000	0.4340	-0.8746	0.3844	0.1722	-0.1812	-0.2098
0.968	0.0000	-1.5708	-0.0000	-1.5708	-0.0000	0.0000	-0.0001	-0.0004	-0.0000	0.0000	0.0000	0.0000	0.5891	-0.8130	0.4196	0.2057	-0.1450	-0.1954
0.978	-0.0000	-1.5708	0.0000	-1.5708	-0.0000	0.0000	-0.0001	-0.0003	-0.0000	0.0001	0.0000	0.0000	0.5073	-0.8490	0.3952	0.1657	-0.1513	-0.1860
0.989	-0.0000	-1.5708	0.0000	-1.5708	-0.0000	-0.0000	-0.0001	-0.0002	-0.0000	0.0001	0.0000	0.0000	0.5533	-0.9535	0.4136	0.1773	-0.1589	-0.1916
0.999	-0.0000	-1.5708	0.0000	-1.5708	-0.0000	-0.0000	-0.0000	-0.0002	-0.0000	0.0001	0.0000	0.0000	0.5032	-0.9014	0.3971	0.1851	-0.1736	-0.1682
1.010	-0.0000	-1.5708	0.0000	-1.5708	0.0000	0.0000	-0.0000	-0.0002	-0.0000	0.0000	0.0000	0.0000	0.6451	-0.9512	0.4154	0.1724	-0.1573	-0.2032
1.021	-0.0000	-1.5708	-0.0000	-1.5708	0.0000	0.0000	-0.0000	-0.0002	-0.0000	0.0000	0.0000	0.0000	0.7704	-0.8556	0.3772	0.1797	-0.1537	-0.1588
1.031	-0.0000	-1.5708	-0.0000	-1.5708	0.0000	-0.0000	-0.0000	-0.0001	-0.0000	0.0000	0.0000	0.0000	0.5781	-0.8713	0.4034	0.1633	-0.1418	-0.1872
1.042	0.0000	-1.5708	-0.0000	-1.5708	-0.0000	-0.0000	-0.0001	-0.0001	-0.0000	0.0000	0.0000	0.0000	0.6420	-0.8814	0.4162	0.1615	-0.1356	-0.1773
1.053	-0.0000	-1.5708	-0.0000	-1.5708	0.0000	-0.0000	-0.0000	-0.0001	-0.0000	0.0000	0.0000	0.0000	0.5495	-0.9076	0.3959	0.1421	-0.1382	-0.1659
1.063	-0.0000	-1.5708	0.0000	-1.5708	-0.0000	-0.0000	-0.0000	-0.0001	-0.0000	0.0000	0.0000	0.0000	0.6321	-0.8640	0.3890	0.1577	-0.1758	-0.1585
1.074	0.0000	-1.5708	0.0000	-1.5708	0.0000	-0.0000	-0.0001	-0.0001	-0.0000	0.0000	0.0000	0.0000	0.6121	-0.8927	0.4166	0.1737	-0.1606	-0.1781
1.085	-0.0000	-1.5708	-0.0000	-1.5708	0.0000	0.0000	-0.0000	-0.0001	-0.0000	0.0000	0.0000	0.0000	0.6912	-0.8382	0.4039	0.1727	-0.1368	-0.1778
1.096	0.0000	-1.5708	-0.0000	-1.5708	0.0000	0.0000	-0.0000	-0.0002	-0.0000	0.0001	0.0000	0.0000	0.6390	-0.8469	0.3439	0.1533	-0.1107	-0.1556
1.106	-0.0000	-1.5708	-0.0000	-1.5708	0.0000	-0.0000	-0.0000	-0.0001	-0.0000	0.0000	0.0000	0.0000	0.6292	-0.8963	0.4136	0.1746	-0.1596	-0.1716
1.117	-0.0000	-1.5708	-0.0000	-1.5708	-0.0000	-0.0000	-0.0000	-0.0001	-0.0000	0.0001	0.0000	0.0000	0.6570	-0.7329	0.4189	0.1865	-0.1424	-0.1802
1.128	0.0001	-1.5708	0.0000	-1.5708	-0.0000	-0.0000	-0.0000	-0.0001	-0.0000	0.0000	0.0000	0.0000	0.6012	-0.8551	0.3428	0.1394	-0.1593	-0.1576
1.138	-0.0000	-1.5708	0.0000	-1.5708	-0.0000	-0.0000	-0.0001	-0.0001	-0.0000	0.0000	0.0000	0.0000	0.5931	-0.8369	0.3943	0.1588	-0.1259	-0.1633
1.149	0.0000	-1.5708	0.0000	-1.5708	0.0000	0.0000	-0.0000	-0.0001	-0.0000	0.0000	0.0000	0.0000	0.6393	-0.7751	0.4020	0.1576	-0.1421	-0.1528
1.160	0.0000	-1.5708	-0.0000	-1.5708	-0.0000	-0.0000	-0.0000	-0.0001	-0.0000	0.0000	0.0000	0.0000	0.7142	-0.8312	0.4119	0.1443	-0.1634	-0.1767
1.170	0.0000	-1.5708	-0.0000	-1.5708	-0.0000	-0.0000	-0.0000	-0.0000	-0.0000	0.0000	0.0000	0.0000	0.6606	-0.7792	0.3520	0.1725	-0.1180	-0.1592
1.181	-0.0000	-1.5708	0.0000	-1.5708	0.0000	-0.0000	-0.0000	-0.0000	-0.0000	0.0000	0.0000	0.0000	0.6834	-0.9110	0.3869	0.1602	-0.1587	-0.1671
1.192	0.0000	-1.5708	-0.0000	-1.5708	-0.0000	-0.0000	-0.0000	-0.0000	-0.0000	0.0000	0.0000	0.0000	0.7526	-0.8066	0.4093	0.1741	-0.1451	-0.1746
1.203	0.0000	-1.5708	-0.0000	-1.5708	-0.0000	-0.0000	-0.0000	-0.0000	-0.0000	0.0000	0.0000	0.0000	0.5771	-0.7477	0.3684	0.1693	-0.1602	-0.1803
1.213	0.0000	-1.5708	-0.0000	-1.5708	-0.0000	-0.0000	-0.0000	-0.0001	-0.0000	0.0000	0.0000	0.0000	0.5354	-0.8351	0.4171	0.1836	-0.1648	-0.1846
1.223	0.0000	-1.5708	0.0000	-1.5708	-0.0000	-0.0000	-0.0000	-0.0001	-0.0000	0.0000	0.0000	0.0000	0.6765	-0.7140	0.4349	0.1639	-0.1293	-0.1885
1.234	0.0000	-1.5708	0.0000	-1.5708	-0.0000	0.0000	-0.0001	-0.0001	-0.0000	0.0000	0.0000	0.0000	0.5871	-0.8755	0.4388	0.1544	-0.1504	-0.1477
1.244	0.0000	-1.5708	0.0000	-1.5708	-0.0000	-0.0000	-0.0000	-0.0001	-0.0000	0.0000	0.0000	0.0000	0.6619	-0.7741	0.3998	0.1600	-0.1034	-0.1651
1.254	-0.0000	-1.5708	0.0000	-1.5708	-0.0000	-0.0000	-0.0000	-0.0001	-0.0000	0.0000	0.0000	0.0000	0.6621	-0.8187	0.3861	0.1615	-0.1444	-0.1707
1.265	0.0000	-1.5708	0.0000	-1.5708	-0.0000	-0.0000	-0.0001	-0.0001	-0.0000	0.0000	0.0000	0.0000	0.5861	-0.7892	0.3828	0.1317	-0.1411	-0.1650
1.275	-0.0000	-1.5708	0.0000	-1.5708	0.0000	0.0000	-0.0000	-0.0001	-0.0000	0.0000	0.0000	0.0000	0.6034	-0.7470	0.4548	0.1827	-0.1385	-0.1601
1.286	0.0000	-1.5708	-0.0000	-1.5708	-0.0000	-0.0000	-0.0001	-0.0001	-0.0000	0.0002	0.0000	0.0000	0.6666	-0.7423	0.4036	0.1192	-0.1424	-0.1866
1.296	0.0000	-1.5708	-0.0000	-1.5708	-0.0000	-0.0000	-0.0001	-0.0001	-0.0000	0.0000	0.0000	0.0000	0.5926	-0.8147	0.3864	0.1585	-0.1389	-0.1379
1.307	0.0000	-1.5708	-0.0000	-1.5708	-0.0000	0.0000	-0.0000	-0.0000	-0.0000	0.0000	0.0000	0.0000	0.6231	-0.8237	0.3288	0.1548	-0.1373	-0.1540
1.318	0.0000	-1.5708	-0.0000	-1.5708	0.0000	-0.0000	-0.0000	-0.0000	-0.0000	0.0000	0.0000	0.0000	0.6207	-0.8355	0.3837	0.1842	-0.1084	-0.1760
1.328	-0.0000	-1.5708	0.0000	-1.5708	-0.0000	0.0000	-0.0000	-0.0000	-0.0000	0.0000	0.0000	0.0000	0.7026	-0.7740	0.4393	0.1637	-0.1406	-0.1353
1.339	0.0000	-1.5708	-0.0000	-1.5708	-0.0000	-0.0000	-0.0000	-0.0000	-0.0000	0.0000	0.0000	0.0000	0.4637	-0.7320	0.3887	0.1568	-0.1286	-0.1587
1.350	-0.0000	-1.5708	0.0000	-1.5708	-0.0000	0.0000	-0.0000	-0.0000	-0.0000	0.0000	0.0000	0.0000	0.5261	-0.7539	0.4118	0.1512	-0.1014	-0.1542
1.360	0.0000	-1.5708	-0.0001	-1.5708	0.0000	-0.0000	-0.0000	-0.0000	-0.0000	0.0000	0.0000	0.0000	0.5623	-0.7363	0.4581	0.1505	-0.1190	-0.1695
1.371	0.0000	-1.5708	0.0000	-1.5708	-0.0000	0.0000	-0.0000	-0.0000	-0.0000	0.0000	0.0000	0.0000	0.6171	-0.7662	0.4075	0.1503	-0.1341	-0.1735
1.382	-0.0000	-1.5708	0.0000	-1.5708	-0.0000	-0.0000	-0.0000	-0.0000	-0.0000	0.0000	0.0000	0.0000	0.5630	-0.8044	0.4161	0.1619	-0.1104	-0.1465
1.392	0.0000	-1.5708	-0.0000	-1.5708	-0.0000	-0.0000	-0.0001	-0.0000	-0.0000	0.0000	0.0000	0.0000	0.6812	-0.7668	0.3633	0.1859	-0.0764	-0.1379
1.403	-0.0000	-1.5708	0.0000	-1.5708	0.0000	-0.0000	-0.0000	-0.0000	-0.0000	0.0000	0.0000	0.0000	0.6756	-0.7855	0.4380	0.1655	-0.1321	-0.1437
1.414	-0.0000	-1.5708	-0.0000	-1.5708	-0.0000	0.0000	-0.0001	-0.0000	-0.0000	0.0000	0.0000	0.0000	0.7396	-0.6914	0.3988	0.1547	-0.1150	-0.1467
1.424	0.0000	-1.5708	-0.0000	-1.5708	0.0000	-0.0000	-0.0000	-0.0000	-0.0000	0.0000	0.0000	0.0000	0.6097	-0.8206	0.4268	0.1470	-0.1150	-0.1567
1.435	0.0000	-1.5708	0.0000	-1.5708	0.0000	0.0000	-0.0001	-0.0000	-0.0000	0.0000	0.0000	0.0000	0.5875	-0.7423	0.3980	0.1756	-0.0956	-0.1527
1.446	0.0000	-1.5708	-0.0000	-1.5708	0.0000	0.0000	-0.0001	-0.0000	-0.0000	0.0000	0.0000	0.0000	0.5961	-0.5853	0.4374	0.1331	-0.1002	-0.1460
1.456	-0.0000	-1.5708	0.0000	-1.5707	0.0000	0.0000	-0.0000	-0.0000	-0.0000	-0.0012	0.0000	0.0000	0.5598	-0.4875	0.3663	0.1070	-0.0967	-0.1240
1.467	0.0000	-1.5708	-0.0000	-1.5708	-0.0000	-0.0000	-0.0001	-0.0000	-0.0000	-0.0012	0.0005	0.0000	0.4137	-0.2604	0.3162	0.0405	-0.0520	-0.1010
1.478	0.0000	-1.5708	-0.0000	-1.5709	-0.0000	-0.0000	-0.0001	-0.0000	-0.0000	-0.0039	0.0005	0.0006	0.2516	-0.1548	0.3350	0.0167	-0.0739	-0.0899
1.488	-0.0000	-1.5708	-0.0000	-1.5709	0.0000	-0.0000	-0.0002	0.0004	-0.0000	-0.0056	0.0006	0.0007	0.1267	-0.0466	0.3610	-0.0240	-0.0338	-0.0486
1.499	-0.0000	-1.5708	-0.0000	-1.5709	0.0000	0.0001	-0.0018	0.0005	-0.0000	-0.0069	0.0008	0.0011	-0.1800	0.2829	0.2219	-0.0024	-0.0080	-0.0466
1.510	-0.0001	-1.5708	-0.0000	-1.5710	0.0000	0.0000	-0.0017	0.0022	-0.0000	-0.0076	0.0012	0.0020	-0.2323	0.3173	0.2632	-0.0804	0.0172	-0.0099
1.520	-0.0001	-1.5708	-0.0000	-1.5711	0.0000	0.0000	-0.0018	0.0020	-0.0000	-0.0096	0.0030	0.0033	-0.5088	0.4856	0.2698	-0.0855	-0.0054	-0.0261
1.531	-0.0001	-1.5707	-0.0000	-1.5712	0.0001	0.0001	-0.0025	0.0041	-0.0002	-0.0113	0.0039	0.0036	-0.5506	0.6249	0.1705	-0.1267	0.0020	0.0198
1.541	-0.0001	-1.5707	-0.0000	-1.5713	0.0001	0.0002	-0.0031	0.0049	-0.0002	-0.0127	0.0035	0.0044	-0.5480	0.6242	0.1113	-0.1391	0.0354	0.0253
1.551	-0.0001	-1.5706	-0.0001	-1.5714	0.0001	0.0001	-0.0011	0.0044	-0.0132	-0.0135	-0.0095	0.0008	0.2674	0.7549	-0.4618	-0.1504	-0.1167	-0.0365
1.562	-0.0001	-1.5705	-0.0002	-1.5715	-0.0001	0.0001	0.0021	0.0090	-0.0202	-0.0134	-0.0187	-0.0021	0.7475	0.7361	-0.5960	-0.1621	-0.2006	-0.1343
1.572	-0.0001	-1.5705	-0.0004	-1.5716	-0.0002	0.0000	0.0070	0.0125	-0.0271	-0.0140	-0.0209	-0.0068	1.3728	0.6480	-0.7241	-0.1871	-0.3050	-0.1926
1.582	0.0000	-1.5703	-0.0007	-1.5718	-0.0004	0.0000	0.0120	0.0146	-0.0348	-0.0146	-0.0289	-0.0107	1.5581	0.5906	-0.8766	-0.2497	-0.3107	-0.2034
1.593	0.0002	-1.5701	-0.0012	-1.5720	-0.0009	-0.0002	0.0143	0.0147	-0.0446	-0.0176	-0.0383	-0.0137	1.7281	0.4965	-1.0689	-0.2652	-0.3458	-0.2208
1.603	0.0003	-1.5700	-0.0016	-1.5721	-0.0012	-0.0003	0.0166	0.0168	-0.0448	-0.0189	-0.0399	-0.0131	1.4637	0.6168	-0.9751	-0.2372	-0.3379	-0.2570
1.613	0.0005	-1.5698	-0.0021	-1.5723	-0.0016	-0.0004	0.0157	0.0154	-0.0474	-0.0185	-0.0394	-0.0129	1.4986	0.5547	-0.8652	-0.2303	-0.3642	-0.2184
1.624	0.0007	-1.5697	-0.0026	-1.5725	-0.0021	-0.0005	0.0154	0.0133	-0.0488	-0.0176	-0.0404	-0.0124	1.4808	0.6653	-0.7948	-0.2465	-0.3761	-0.2063
1.635	0.0009	-1.5695	-0.0032	-1.5727	-0.0025	-0.0007	0.0155	0.0120	-0.0509	-0.0182	-0.0411	-0.0126	1.5278	0.9175	-0.7287	-0.2770	-0.3897	-0.2227
1.645	0.0010	-1.5694	-0.0037	-1.5729	-0.0030	-0.0008	0.0154	0.0115	-0.0557	-0.0195	-0.0449	-0.0136	2.0658	0.8501	-1.2234	-0.3452	-0.4826	-0.2327
1.656	0.0012	-1.5693	-0.0043	-1.5731	-0.0035	-0.0010	0.0244	0.0130	-0.0717	-0.0263	-0.0610	-0.0179	1.6172	1.2715	-0.9670	-0.3590	-0.4386	-0.2321
1.667	0.0016	-1.5691	-0.0052	-1.5735	-0.0044	-0.0012	0.0296	0.0194	-0.0839	-0.0335	-0.0778	-0.0220	1.7153	1.0745	-1.1455	-0.3067	-0.4244	-0.2493
1.677	0.0019	-1.5689	-0.0062	-1.5739	-0.0052	-0.0014	0.0351	0.0227	-0.0969	-0.0393	-0.0918	-0.0259	1.5751	1.1130	-1.1958	-0.3105	-0.3709	-0.3043
1.688	0.0022	-1.5686	-0.0072	-1.5743	-0.0062	-0.0018	0.0390	0.0271	-0.1102	-0.0417	-0.1023	-0.0311	1.5007	1.0583	-1.2110	-0.3556	-0.3467	-0.2792
1.698	0.0027	-1.5684	-0.0085	-1.5748	-0.0073	-0.0021	0.0442	0.0299	-0.1250	-0.0490	-0.1099	-0.0364	1.4654	1.1807	-1.1955	-0.3606	-0.4091	-0.2863
1.709	0.0033	-1.5680	-0.0100	-1.5754	-0.0087	-0.0026	0.0498	0.0357	-0.1398	-0.0574	-0.1252	-0.0394	1.5994	0.9266	-1.0569	-0.3042	-0.4725	-0.3105
1.720	0.0038	-1.5676	-0.0115	-1.5760	-0.0101	-0.0030	0.0547	0.0396	-0.1499	-0.0637	-0.1412	-0.0450	1.7687	0.7723	-1.0067	-0.3248	-0.4531	-0.3215
1.731	0.0045	-1.5670	-0.0133	-1.5768	-0.0118	-0.0036	0.0597	0.0424	-0.1503	-0.0636	-0.1494	-0.0491	1.3614	0.6807	-0.9931	-0.3015	-0.4072	-0.2514
1.742	0.0051	-1.5667	-0.0149	-1.5774	-0.0133	-0.0041	0.0604	0.0394	-0.1554	-0.0660	-0.1490	-0.0468	1.3119	0.8188	-0.7711	-0.2743	-0.4039	-0.3050
1.752	0.0057	-1.5663	-0.0164	-1.5781	-0.0149	-0.0046	0.0665	0.0375	-0.1686	-0.0708	-0.1674	-0.0519	1.7650	1.0980	-1.0325	-0.3613	-0.4092	-0.3053
1.763	0.0066	-1.5657	-0.0186	-1.5790	-0.0170	-0.0052	0.0730	0.0428	-0.1798	-0.0825	-0.1819	-0.0579	1.9500	0.9191	-1.1728	-0.3136	-0.3996	-0.3098
1.774	0.0074	-1.5653	-0.0204	-1.5799	-0.0189	-0.0058	0.0801	0.0455	-0.1892	-0.0891	-0.1914	-0.0657	2.1919	1.0302	-1.2171	-0.3320	-0.4866	-0.2088
1.784	0.0082	-1.5648	-0.0224	-1.5808	-0.0210	-0.0065	0.0907	0.0498	-0.2049	-0.0960	-0.2160	-0.0655	1.8045	0.8604	-1.1296	-0.3583	-0.3539	-0.2414
1.795	0.0094	-1.5642	-0.0249	-1.5819	-0.0236	-0.0073	0.0969	0.0527	-0.2166	-0.1049	-0.2251	-0.0698	1.9339	0.8945	-1.0823	-0.3760	-0.3881	-0.3051
1.806	0.0104	-1.5637	-0.0272	-1.5831	-0.0260	-0.0081	0.1034	0.0543	-0.2281	-0.1123	-0.2390	-0.0744	2.0681	0.9495	-1.1938	-0.3508	-0.4229	-0.3466
1.817	0.0115	-1.5631	-0.0296	-1.5842	-0.0284	-0.0088	0.1118	0.0562	-0.2398	-0.1183	-0.2532	-0.0820	1.7462	0.9610	-1.0883	-0.3850	-0.4260	-0.2867
1.827	0.0129	-1.5624	-0.0326	-1.5857	-0.0316	-0.0098	0.1180	0.0593	-0.2514	-0.1299	-0.2716	-0.0873	2.1111	0.9224	-1.2355	-0.2645	-0.3421	-0.3447
1.838	0.0141	-1.5618	-0.0352	-1.5870	-0.0344	-0.0108	0.1257	0.0635	-0.2658	-0.1352	-0.2774	-0.0938	2.2771	0.7929	-1.0436	-0.3541	-0.4988	-0.2907
1.848	0.0154	-1.5611	-0.0379	-1.5883	-0.0373	-0.0117	0.1319	0.0674	-0.2666	-0.1376	-0.2943	-0.0949	2.2800	0.5093	-1.1208	-0.4102	-0.4334	-0.2432
1.859	0.0171	-1.5603	-0.0412	-1.5901	-0.0409	-0.0129	0.1440	0.0661	-0.2790	-0.1487	-0.3038	-0.0961	2.1221	0.8105	-0.8669	-0.3295	-0.4552	-0.2994
1.870	0.0185	-1.5597	-0.0440	-1.5917	-0.0440	-0.0139	0.1506	0.0658	-0.2823	-0.1577	-0.3200	-0.1020	2.0544	1.0595	-0.9896	-0.3397	-0.4702	-0.3071
1.880	0.0201	-1.5590	-0.0468	-1.5933	-0.0473	-0.0149	0.1568	0.0660	-0.2885	-0.1636	-0.3410	-0.1024	2.6219	1.2570	-0.9362	-0.3177	-0.3977	-0.3113
1.891	0.0221	-1.5582	-0.0503	-1.5953	-0.0514	-0.0162	0.1708	0.0702	-0.2959	-0.1697	-0.3513	-0.1128	1.9968	1.2465	-1.0773	-0.3798	-0.4791	-0.2834
1.902	0.0238	-1.5575	-0.0532	-1.5970	-0.0551	-0.0174	0.1775	0.0738	-0.3064	-0.1777	-0.3657	-0.1145	2.4128	1.0476	-0.8659	-0.3456	-0.4001	-0.2801
1.913	0.0257	-1.5567	-0.0564	-1.5989	-0.0587	-0.0185	0.1844	0.0742	-0.3119	-0.1858	-0.3737	-0.1154	2.4322	1.1742	-0.9147	-0.3475	-0.4468	-0.3081
1.923	0.0280	-1.5558	-0.0602	-1.6012	-0.0634	-0.0200	0.1962	0.0756	-0.3198	-0.1962	-0.3905	-0.1197	2.2831	1.2983	-0.9153	-0.3538	-0.3696	-0.3634
1.934	0.0300	-1.5550	-0.0634	-1.6033	-0.0673	-0.0212	0.2018	0.0824	-0.3264	-0.2016	-0.3968	-0.1276	2.3093	0.7472	-1.0058	-0.3489	-0.5146	-0.2822
1.945	0.0326	-1.5539	-0.0674	-1.6057	-0.0722	-0.0228	0.2106	0.0829	-0.3336	-0.2105	-0.4105	-0.1279	2.7720	0.7513	-0.7169	-0.4325	-0.4763	-0.2943
1.955	0.0348	-1.5531	-0.0707	-1.6079	-0.0763	-0.0240	0.2246	0.0803	-0.3308	-0.2217	-0.4242	-0.1309	2.6662	1.0851	-0.9543	-0.3405	-0.5109	-0.3094
1.966	0.0371	-1.5524	-0.0740	-1.6102	-0.0807	-0.0254	0.2346	0.0812	-0.3342	-0.2304	-0.4376	-0.1326	2.4420	1.2303	-0.8697	-0.3865	-0.4349	-0.3505
1.977	0.0400	-1.5513	-0.0781	-1.6130	-0.0860	-0.0270	0.2461	0.0847	-0.3376	-0.2441	-0.4533	-0.1417	2.7216	1.1481	-0.8164	-0.3971	-0.4265	-0.2466
1.988	0.0426	-1.5505	-0.0815	-1.6155	-0.0906	-0.0284	0.2614	0.0838	-0.3384	-0.2559	-0.4604	-0.1385	2.6624	1.2925	-0.9253	-0.3987	-0.4652	-0.3224
1.998	0.0453	-1.5496	-0.0849	-1.6181	-0.0953	-0.0298	0.2696	0.0861	-0.3445	-0.2666	-0.4712	-0.1452	2.9610	1.3521	-0.7003	-0.3551	-0.4175	-0.3254
2.009	0.0486	-1.5486	-0.0891	-1.6214	-0.1010	-0.0316	0.2893	0.0911	-0.3443	-0.2793	-0.4864	-0.1486	2.8947	1.0399	-0.8018	-0.3754	-0.4154	-0.3230
2.020	0.0516	-1.5477	-0.0925	-1.6242	-0.1059	-0.0331	0.3006	0.0916	-0.3467	-0.2863	-0.4953	-0.1484	2.9645	0.9556	-0.6268	-0.3445	-0.4732	-0.2982
2.030	0.0546	-1.5468	-0.0960	-1.6272	-0.1109	-0.0345	0.3125	0.0888	-0.3491	-0.2940	-0.5096	-0.1548	2.7231	1.4003	-0.6544	-0.3423	-0.4375	-0.2857
2.041	0.0584	-1.5457	-0.1002	-1.6307	-0.1171	-0.0364	0.3248	0.0920	-0.3483	-0.3017	-0.5231	-0.1573	3.3201	1.4758	-0.7995	-0.3703	-0.4223	-0.3107
2.052	0.0618	-1.5447	-0.1037	-1.6339	-0.1223	-0.0380	0.3390	0.0976	-0.3438	-0.3105	-0.5246	-0.1561	2.6324	1.3184	-0.4188	-0.3137	-0.4277	-0.2679
2.062	0.0652	-1.5438	-0.1071	-1.6370	-0.1277	-0.0395	0.3473	0.0948	-0.3371	-0.3145	-0.5260	-0.1542	3.0977	1.5223	-0.4915	-0.4023	-0.4379	-0.3050
2.073	0.0695	-1.5426	-0.1111	-1.6409	-0.1341	-0.0413	0.3628	0.0973	-0.3348	-0.3278	-0.5297	-0.1570	2.7641	1.4847	-0.2648	-0.3748	-0.4597	-0.2908
2.084	0.0732	-1.5416	-0.1145	-1.6442	-0.1394	-0.0430	0.3754	0.1003	-0.3284	-0.3372	-0.5361	-0.1572	3.0492	1.3186	-0.2937	-0.3863	-0.4698	-0.2038
2.094	0.0770	-1.5406	-0.1177	-1.6476	-0.1448	-0.0445	0.3869	0.0959	-0.3210	-0.3509	-0.5387	-0.1518	3.0344	1.8488	-0.1954	-0.3247	-0.5266	-0.3027
2.105	0.0818	-1.5395	-0.1215	-1.6519	-0.1513	-0.0464	0.4015	0.1001	-0.3167	-0.3613	-0.5533	-0.1522	2.9722	1.7311	-0.3297	-0.3833	-0.4104	-0.3343
2.116	0.0859	-1.5385	-0.1247	-1.6555	-0.1569	-0.0479	0.4136	0.1034	-0.3072	-0.3708	-0.5562	-0.1551	3.1719	1.4808	-0.2798	-0.3369	-0.3520	-0.2510
2.126	0.0901	-1.5375	-0.1277	-1.6593	-0.1625	-0.0494	0.4235	0.1022	-0.3045	-0.3773	-0.5600	-0.1509	3.3347	1.6970	-0.2484	-0.3114	-0.4110	-0.3257
2.137	0.0953	-1.5362	-0.1314	-1.6640	-0.1691	-0.0512	0.4355	0.1067	-0.2969	-0.3867	-0.5573	-0.1513	3.1394	1.3811	-0.2867	-0.2973	-0.5007	-0.3408
2.148	0.0998	-1.5352	-0.1344	-1.6678	-0.1748	-0.0528	0.4484	0.1080	-0.2862	-0.3892	-0.5569	-0.1546	3.3590	1.8253	0.2212	-0.3326	-0.4738	-0.2161
2.158	0.1044	-1.5341	-0.1372	-1.6718	-0.1804	-0.0543	0.4633	0.1066	-0.2740	-0.3955	-0.5588	-0.1443	3.1635	1.9755	0.1870	-0.3525	-0.4076	-0.2806
2.169	0.1101	-1.5328	-0.1403	-1.6765	-0.1871	-0.0560	0.4788	0.1091	-0.2593	-0.4069	-0.5583	-0.1412	3.6593	2.0358	0.1129	-0.3577	-0.3936	-0.3055
2.180	0.1150	-1.5317	-0.1428	-1.6807	-0.1926	-0.0574	0.4965	0.1108	-0.2485	-0.4190	-0.5522	-0.1401	3.7116	2.0185	0.1285	-0.3204	-0.4489	-0.2880
2.191	0.1200	-1.5306	-0.1452	-1.6849	-0.1981	-0.0588	0.5131	0.1140	-0.2331	-0.4276	-0.5462	-0.1353	3.8387	1.9701	0.1160	-0.3306	-0.4774	-0.2570
2.201	0.1263	-1.5292	-0.1479	-1.6902	-0.2046	-0.0603	0.5302	0.1182	-0.2211	-0.4327	-0.5486	-0.1286	3.2578	1.6358	0.2500	-0.2890	-0.4023	-0.2918
2.212	0.1317	-1.5280	-0.1501	-1.6947	-0.2101	-0.0616	0.5415	0.1159	-0.2069	-0.4386	-0.5483	-0.1261	3.3405	1.9836	0.2213	-0.2881	-0.3807	-0.3255
2.223	0.1383	-1.5266	-0.1524	-1.6999	-0.2166	-0.0631	0.5548	0.1178	-0.1928	-0.4433	-0.5384	-0.1276	3.2468	2.0714	0.3141	-0.3549	-0.4350	-0.2378
2.234	0.1439	-1.5255	-0.1544	-1.7044	-0.2220	-0.0643	0.5627	0.1178	-0.1873	-0.4505	-0.5327	-0.1201	2.8684	1.7547	-0.1509	-0.3612	-0.4610	-0.3074
2.244	0.1495	-1.5243	-0.1562	-1.7088	-0.2275	-0.0655	0.5653	0.1168	-0.1866	-0.4514	-0.5329	-0.1223	3.4763	2.2202	0.2131	-0.3945	-0.3868	-0.2862
2.255	0.1565	-1.5227	-0.1583	-1.7143	-0.2337	-0.0669	0.5845	0.1328	-0.1604	-0.4614	-0.5223	-0.1122	3.4101	1.6142	0.5637	-0.3631	-0.3858	-0.2631
2.266	0.1624	-1.5215	-0.1598	-1.7190	-0.2388	-0.0680	0.5925	0.1259	-0.1462	-0.4637	-0.5125	-0.1087	3.1847	2.4339	0.6502	-0.3092	-0.4140	-0.2330
2.277	0.1684	-1.5202	-0.1612	-1.7237	-0.2438	-0.0690	0.6020	0.1296	-0.1276	-0.4654	-0.5057	-0.0969	3.5546	2.4814	0.6215	-0.3133	-0.4043	-0.2761
2.287	0.1757	-1.5186	-0.1626	-1.7294	-0.2498	-0.0701	0.6215	0.1327	-0.1066	-0.4649	-0.4982	-0.0890	3.9766	2.5187	0.6241	-0.3362	-0.3115	-0.2852
2.298	0.1820	-1.5173	-0.1635	-1.7341	-0.2547	-0.0710	0.6377	0.1393	-0.0890	-0.4714	-0.4833	-0.0859	3.6052	2.2936	0.5962	-0.3204	-0.3948	-0.2506
2.309	0.1898	-1.5156	-0.1645	-1.7398	-0.2604	-0.0719	0.6491	0.1391	-0.0726	-0.4826	-0.4642	-0.0773	3.5743	2.6334	0.7874	-0.3277	-0.3858	-0.2706
2.319	0.1964	-1.5141	-0.1651	-1.7446	-0.2649	-0.0727	0.6585	0.1435	-0.0551	-0.4892	-0.4573	-0.0731	3.4814	2.4843	0.7297	-0.2594	-0.3872	-0.2011
2.329	0.2030	-1.5127	-0.1655	-1.7495	-0.2694	-0.0734	0.6691	0.1471	-0.0388	-0.4939	-0.4439	-0.0687	3.6809	2.5268	0.7565	-0.2632	-0.4479	-0.1457
2.340	0.2098	-1.5112	-0.1659	-1.7545	-0.2739	-0.0740	0.6795	0.1494	-0.0350	-0.4933	-0.4389	-0.0574	3.2153	1.3499	0.2240	-0.2446	-0.4343	-0.2408
2.350	0.2166	-1.5097	-0.1662	-1.7595	-0.2784	-0.0746	0.6849	0.1529	-0.0120	-0.4839	-0.4280	-0.0512	4.2508	2.8609	0.6904	-0.3071	-0.3505	-0.2151
2.360	0.2235	-1.5081	-0.1662	-1.7643	-0.2826	-0.0751	0.6987	0.1603	0.0053	-0.4853	-0.4105	-0.0417	3.6093	2.4680	1.5815	-0.3522	-0.3429	-0.2380
2.371	0.2320	-1.5062	-0.1660	-1.7701	-0.2873	-0.0754	0.7098	0.1613	0.0276	-0.4890	-0.3980	-0.0342	3.3146	2.9281	1.7109	-0.3390	-0.2747	-0.2220
2.381	0.2391	-1.5045	-0.1656	-1.7750	-0.2912	-0.0758	0.7159	0.1689	0.0422	-0.4954	-0.3767	-0.0273	4.0943	2.5674	1.7992	-0.3251	-0.3453	-0.1581
2.392	0.2464	-1.5028	-0.1652	-1.7799	-0.2948	-0.0760	0.7322	0.1701	0.0553	-0.5010	-0.3645	-0.0182	4.0410	2.9615	2.1357	-0.2301	-0.3606	-0.1787
2.403	0.2539	-1.5010	-0.1645	-1.7850	-0.2983	-0.0762	0.7396	0.1767	0.0753	-0.4978	-0.3476	-0.0093	3.1603	2.8385	1.9913	-0.2399	-0.4000	-0.1927
2.413	0.2628	-1.4988	-0.1635	-1.7910	-0.3024	-0.0761	0.7444	0.1847	0.0971	-0.4899	-0.3379	0.0074	3.5673	2.6232	1.9318	-0.2726	-0.2914	-0.0752
2.424	0.2703	-1.4969	-0.1624	-1.7959	-0.3057	-0.0761	0.7563	0.1877	0.1112	-0.4905	-0.3152	0.0170	4.7016	2.5414	1.9762	-0.3433	-0.3215	0.0752
2.434	0.2779	-1.4950	-0.1612	-1.8007	-0.3088	-0.0759	0.7763	0.1917	0.1250	-0.4914	-0.2997	0.0206	4.3882	2.7553	2.1064	-0.3272	-0.3510	0.1130
2.444	0.2874	-1.4927	-0.1595	-1.8066	-0.3123	-0.0756	0.7870	0.1945	0.1348	-0.4969	-0.2886	0.0225	3.0022	3.3215	2.6881	-0.2156	-0.1986	0.1794
2.455	0.2952	-1.4906	-0.1580	-1.8115	-0.3150	-0.0753	0.7876	0.2085	0.1617	-0.4899	-0.2578	0.0345	3.6265	2.4957	1.9905	-0.2974	-0.3866	0.1615
2.465	0.3031	-1.4885	-0.1563	-1.8165	-0.3175	-0.0749	0.7962	0.2113	0.1752	-0.4824	-0.2480	0.0440	4.1867	2.9533	2.1498	-0.2332	-0.2336	0.1988
2.475	0.3112	-1.4864	-0.1545	-1.8213	-0.3199	-0.0745	0.8053	0.2194	0.1897	-0.4744	-0.2218	0.0518	3.7083	3.0198	2.2597	-0.2249	-0.3301	0.2530
2.486	0.3194	-1.4842	-0.1524	-1.8260	-0.3220	-0.0739	0.8083	0.2254	0.2050	-0.4724	-0.2025	0.0627	3.1931	2.9615	2.2592	-0.2627	-0.3128	0.2626
2.496	0.3275	-1.4820	-0.1503	-1.8307	-0.3240	-0.0732	0.8130	0.2340	0.2240	-0.4702	-0.1858	0.0696	4.0300	3.1481	2.1306	-0.2670	-0.3018	0.3644
2.506	0.3356	-1.4796	-0.1480	-1.8353	-0.3257	-0.0725	0.8270	0.2440	0.2379	-0.4698	-0.1714	0.0854	4.4174	2.9015	2.2437	-0.2547	-0.2102	0.2958
2.517	0.3456	-1.4766	-0.1451	-1.8409	-0.3276	-0.0713	0.8438	0.2499	0.2581	-0.4661	-0.1481	0.1006	4.1491	3.1217	2.2590	-0.2538	-0.2311	0.2768
2.527	0.3541	-1.4740	-0.1423	-1.8456	-0.3290	-0.0704	0.8535	0.2592	0.2755	-0.4627	-0.1228	0.1067	3.3844	3.0012	2.1854	-0.2396	-0.3054	0.3420
2.538	0.3626	-1.4714	-0.1395	-1.8503	-0.3301	-0.0692	0.8530	0.2652	0.2900	-0.4533	-0.1051	0.1187	3.5083	2.8852	2.3139	-0.2205	-0.3316	0.2874
2.549	0.3729	-1.4682	-0.1360	-1.8557	-0.3313	-0.0678	0.8522	0.2686	0.3047	-0.4427	-0.0962	0.1202	3.8248	3.5708	1.8733	-0.2378	-0.2405	0.4008
2.560	0.3815	-1.4653	-0.1329	-1.8601	-0.3321	-0.0665	0.8577	0.2835	0.3127	-0.4388	-0.0774	0.1355	3.4026	2.6231	2.1219	-0.2404	-0.2153	0.2911
2.570	0.3902	-1.4625	-0.1297	-1.8644	-0.3328	-0.0651	0.8616	0.2877	0.3241	-0.4330	-0.0587	0.1422	3.9186	3.0248	2.0950	-0.2475	-0.1802	0.3245
2.581	0.4005	-1.4589	-0.1257	-1.8695	-0.3333	-0.0634	0.8744	0.2984	0.3356	-0.4271	-0.0353	0.1492	4.2484	2.9752	2.1242	-0.2251	-0.2112	0.3553
2.592	0.4093	-1.4559	-0.1222	-1.8737	-0.3336	-0.0618	0.8789	0.3065	0.3480	-0.4198	-0.0163	0.1610	3.6754	2.9468	2.0110	-0.2210	-0.1948	0.3454
2.602	0.4181	-1.4527	-0.1186	-1.8778	-0.3337	-0.0602	0.8795	0.3169	0.3621	-0.4091	0.0107	0.1692	3.8228	2.6073	1.7757	-0.2324	-0.0002	0.3191
2.613	0.4287	-1.4488	-0.1142	-1.8828	-0.3333	-0.0581	0.8876	0.3284	0.3716	-0.3975	0.0336	0.1775	4.2190	2.6701	1.9423	-0.1746	0.0721	0.3517
2.624	0.4376	-1.4455	-0.1104	-1.8866	-0.3330	-0.0562	0.8932	0.3350	0.3811	-0.3849	0.0398	0.1901	3.8202	2.7161	1.9608	-0.2383	0.2508	0.3572
2.634	0.4465	-1.4421	-0.1065	-1.8905	-0.3326	-0.0544	0.8951	0.3456	0.3970	-0.3791	0.0564	0.1972	3.6940	2.4592	1.6723	-0.2460	0.3030	0.3427
2.645	0.4572	-1.4379	-0.1017	-1.8949	-0.3318	-0.0519	0.9012	0.3533	0.4039	-0.3723	0.0802	0.2028	3.7625	2.5730	1.7078	-0.2123	0.3390	0.3546
2.656	0.4663	-1.4343	-0.0976	-1.8985	-0.3309	-0.0498	0.9007	0.3619	0.4102	-0.3644	0.0963	0.2129	3.5625	2.6454	1.6808	-0.2066	0.3514	0.3157
2.666	0.4754	-1.4306	-0.0936	-1.9021	-0.3298	-0.0476	0.8983	0.3699	0.4146	-0.3576	0.1159	0.2169	3.4542	2.7993	1.6370	-0.1884	0.2825	0.3365
2.677	0.4861	-1.4260	-0.0885	-1.9063	-0.3284	-0.0449	0.8962	0.3812	0.4217	-0.3419	0.1281	0.2272	3.9369	2.6884	1.5409	-0.1556	0.3176	0.2981
2.688	0.4950	-1.4222	-0.0842	-1.9097	-0.3270	-0.0426	0.9070	0.3944	0.4252	-0.3278	0.1387	0.2320	4.5113	2.3725	1.7015	-0.1879	0.4018	0.3307
2.698	0.5042	-1.4182	-0.0799	-1.9129	-0.3256	-0.0402	0.9159	0.4029	0.4337	-0.3149	0.1568	0.2402	3.3460	2.4729	1.3121	-0.1745	0.3823	0.3653
2.709	0.5151	-1.4132	-0.0746	-1.9166	-0.3235	-0.0373	0.9048	0.4134	0.4407	-0.2987	0.1776	0.2491	3.6691	2.2978	1.1889	-0.2063	0.3470	0.3386
2.720	0.5242	-1.4090	-0.0702	-1.9195	-0.3217	-0.0348	0.9050	0.4231	0.4411	-0.2886	0.1896	0.2581	3.7198	2.1314	1.4519	-0.2470	0.3789	0.3394
2.731	0.5333	-1.4047	-0.0657	-1.9224	-0.3197	-0.0322	0.9053	0.4320	0.4452	-0.2801	0.2047	0.2624	3.9144	2.2784	1.4700	-0.2192	0.3299	0.3435
2.741	0.5442	-1.3994	-0.0603	-1.9257	-0.3171	-0.0290	0.9079	0.4408	0.4528	-0.2676	0.2184	0.2714	3.7275	2.3248	1.3824	-0.2242	0.3872	0.3381
2.751	0.5532	-1.3948	-0.0557	-1.9283	-0.3148	-0.0263	0.9094	0.4549	0.4571	-0.2564	0.2370	0.2729	3.9904	2.5176	1.0619	-0.1787	0.3678	0.4193
2.761	0.5622	-1.3902	-0.0512	-1.9307	-0.3123	-0.0235	0.9113	0.4693	0.4561	-0.2385	0.2500	0.2832	3.8988	2.1009	1.0962	-0.2188	0.3087	0.3637
2.772	0.5713	-1.3855	-0.0466	-1.9330	-0.3098	-0.0206	0.9101	0.4831	0.4544	-0.2242	0.2596	0.2866	3.4654	2.1549	1.1815	-0.1708	0.3967	0.3875
2.782	0.5804	-1.3806	-0.0421	-1.9351	-0.3071	-0.0177	0.9037	0.4931	0.4544	-0.2062	0.2768	0.2973	3.4645	2.2879	1.0724	-0.1617	0.3792	0.3076
2.792	0.5912	-1.3745	-0.0367	-1.9374	-0.3036	-0.0141	0.8994	0.5057	0.4558	-0.1869	0.2946	0.3028	3.9301	2.4314	1.1446	-0.1188	0.3845	0.3210
2.803	0.6003	-1.3694	-0.0321	-1.9392	-0.3006	-0.0111	0.9023	0.5183	0.4559	-0.1661	0.3029	0.3045	3.5699	2.5115	1.1123	-0.1303	0.4643	0.3434
2.813	0.6093	-1.3641	-0.0275	-1.9408	-0.2974	-0.0080	0.8956	0.5309	0.4535	-0.1469	0.3269	0.3154	3.3413	2.5643	1.2761	-0.1213	0.3462	0.3594
2.823	0.6182	-1.3587	-0.0229	-1.9421	-0.2942	-0.0048	0.8913	0.5456	0.4547	-0.1316	0.3339	0.3198	3.7926	2.4555	1.1165	-0.1046	0.4826	0.4001
2.834	0.6271	-1.3531	-0.0183	-1.9434	-0.2908	-0.0015	0.8901	0.5602	0.4588	-0.1122	0.3537	0.3282	3.8912	2.2004	0.8622	-0.1227	0.4307	0.3729
2.845	0.6378	-1.3463	-0.0128	-1.9446	-0.2864	0.0025	0.8911	0.5758	0.4557	-0.0894	0.3686	0.3332	3.6303	1.6610	0.4767	-0.1380	0.3350	0.3256
2.855	0.6467	-1.3405	-0.0084	-1.9454	-0.2827	0.0058	0.8886	0.5850	0.4445	-0.0749	0.3754	0.3326	3.8003	1.8301	0.7513	-0.1169	0.3112	0.3726
2.866	0.6555	-1.3345	-0.0039	-1.9461	-0.2789	0.0092	0.8823	0.5988	0.4385	-0.0568	0.3732	0.3372	3.5076	1.7349	0.5250	-0.0720	0.3721	0.3384
2.877	0.6660	-1.3273	0.0013	-1.9466	-0.2743	0.0132	0.8739	0.6136	0.4313	-0.0344	0.3820	0.3418	3.5751	1.4196	0.3587	-0.1406	0.3619	0.3387
2.888	0.6747	-1.3210	0.0056	-1.9468	-0.2704	0.0167	0.8683	0.6269	0.4260	-0.0163	0.3842	0.3438	3.7011	1.3147	0.1172	-0.1581	0.4642	0.3425
2.898	0.6833	-1.3146	0.0098	-1.9468	-0.2665	0.0201	0.8640	0.6375	0.4149	0.0115	0.3997	0.3418	3.8132	1.2023	0.2690	0.0511	0.3687	0.3642
2.909	0.6937	-1.3068	0.0148	-1.9466	-0.2617	0.0242	0.8577	0.6509	0.4060	0.0333	0.4046	0.3513	3.7752	1.1032	0.2733	0.1339	0.3985	0.3221
2.920	0.7022	-1.3002	0.0188	-1.9462	-0.2577	0.0277	0.8522	0.6614	0.4012	0.0440	0.4132	0.3556	3.5736	1.0206	-0.0190	0.1784	0.3760	0.3513
2.930	0.7107	-1.2935	0.0228	-1.9457	-0.2535	0.0313	0.8444	0.6736	0.3907	0.0582	0.4143	0.3533	3.5275	0.9895	0.0908	0.2850	0.4516	0.3914
2.941	0.7208	-1.2853	0.0274	-1.9449	-0.2484	0.0356	0.8367	0.6888	0.3832	0.0791	0.4195	0.3555	3.5222	0.8391	-0.0754	0.3947	0.4296	0.3295
2.952	0.7292	-1.2784	0.0312	-1.9440	-0.2442	0.0392	0.8294	0.6935	0.3690	0.0986	0.4225	0.3541	3.2129	0.6469	-0.3553	0.4065	0.3322	0.3149
2.962	0.7373	-1.2713	0.0348	-1.9429	-0.2400	0.0427	0.8230	0.7042	0.3545	0.1188	0.4217	0.3535	3.7848	0.6503	-0.2487	0.3852	0.4129	0.3073
2.973	0.7471	-1.2628	0.0390	-1.9413	-0.2350	0.0469	0.8198	0.7173	0.3403	0.1424	0.4291	0.3477	3.3515	0.6395	-0.3934	0.3983	0.3151	0.3751
2.984	0.7554	-1.2556	0.0424	-1.9397	-0.2309	0.0504	0.8071	0.7290	0.3309	0.1615	0.4225	0.3484	3.1300	0.6176	-0.6596	0.3547	0.4274	0.3305
2.994	0.7634	-1.2482	0.0456	-1.9379	-0.2266	0.0539	0.7943	0.7395	0.3138	0.1793	0.4228	0.3480	3.3644	0.4754	-0.5006	0.3694	0.3635	0.3286
3.005	0.7729	-1.2391	0.0492	-1.9356	-0.2215	0.0581	0.7844	0.7503	0.3001	0.2009	0.4177	0.3493	3.4594	0.3079	-0.4930	0.4105	0.3430	0.3742
3.016	0.7807	-1.2316	0.0521	-1.9335	-0.2173	0.0616	0.7764	0.7609	0.2883	0.2202	0.4089	0.3494	3.6709	0.3660	-0.4664	0.4279	0.3764	0.3315
3.026	0.7883	-1.2239	0.0550	-1.9312	-0.2132	0.0650	0.7717	0.7712	0.2804	0.2393	0.4115	0.3515	3.5366	0.2839	-0.8749	0.4323	0.3761	0.3316
3.037	0.7974	-1.2147	0.0582	-1.9282	-0.2083	0.0692	0.7655	0.7838	0.2620	0.2670	0.4066	0.3515	3.7132	-0.0195	-0.7536	0.3868	0.4070	0.2834
3.048	0.8051	-1.2067	0.0608	-1.9254	-0.2042	0.0726	0.7584	0.7912	0.2432	0.2835	0.4079	0.3412	3.4534	-0.1944	-0.8173	0.3556	0.2948	0.3529
3.058	0.8126	-1.1987	0.0633	-1.9225	-0.2002	0.0761	0.7480	0.8002	0.2312	0.3032	0.3974	0.3429	3.2238	-0.0709	-1.1107	0.3827	0.3936	0.2833
3.068	0.8216	-1.1890	0.0660	-1.9187	-0.1956	0.0802	0.7322	0.8106	0.2137	0.3215	0.3933	0.3352	3.0506	-0.5871	-1.3594	0.3830	0.3316	0.3174
3.079	0.8288	-1.1808	0.0681	-1.9154	-0.1917	0.0835	0.7197	0.8177	0.1983	0.3405	0.3826	0.3291	3.1634	-0.7186	-1.3364	0.3770	0.3276	0.3633
3.089	0.8359	-1.1726	0.0700	-1.9119	-0.1879	0.0868	0.7113	0.8254	0.1810	0.3570	0.3801	0.3288	3.4252	-0.7997	-1.2026	0.3818	0.2743	0.3238
3.099	0.8430	-1.1642	0.0718	-1.9081	-0.1842	0.0900	0.7042	0.8351	0.1657	0.3708	0.3670	0.3284	3.2283	-1.2189	-1.5298	0.3313	0.3526	0.3242
3.110	0.8500	-1.1557	0.0734	-1.9042	-0.1805	0.0933	0.6940	0.8395	0.1521	0.3863	0.3585	0.3201	3.1640	-1.2092	-1.5796	0.3625	0.3311	0.3613
3.120	0.8568	-1.1473	0.0748	-1.9003	-0.1770	0.0964	0.6834	0.8469	0.1348	0.4020	0.3470	0.3211	3.4045	-1.3467	-1.5556	0.3830	0.3842	0.3083
3.131	0.8648	-1.1372	0.0763	-1.8954	-0.1728	0.1002	0.6765	0.8545	0.1167	0.4296	0.3454	0.3174	3.2382	-1.2198	-1.6631	0.4304	0.2866	0.2887
3.142	0.8716	-1.1286	0.0774	-1.8910	-0.1695	0.1034	0.6690	0.8630	0.1008	0.4504	0.3328	0.3079	2.8658	-1.3710	-1.6977	0.3759	0.3672	0.3589
3.152	0.8783	-1.1198	0.0782	-1.8864	-0.1662	0.1065	0.6558	0.8638	0.0814	0.4663	0.3237	0.3048	2.7379	-1.6194	-1.6025	0.3792	0.3240	0.3105
3.163	0.8860	-1.1095	0.0790	-1.8807	-0.1624	0.1100	0.6374	0.8703	0.0650	0.4843	0.3081	0.2985	3.2176	-1.5578	-1.7048	0.3831	0.3164	0.3195
3.174	0.8922	-1.1007	0.0797	-1.8756	-0.1595	0.1130	0.6291	0.8770	0.0504	0.4990	0.2951	0.2922	3.1704	-1.7977	-1.9630	0.3165	0.3578	0.3357
3.185	0.8984	-1.0918	0.0801	-1.8706	-0.1565	0.1160	0.6200	0.8813	0.0318	0.5120	0.2815	0.2870	3.1097	-1.8272	-1.8484	0.3261	0.3034	0.3002
3.195	0.9058	-1.0812	0.0804	-1.8644	-0.1532	0.1193	0.6079	0.8846	0.0157	0.5344	0.2637	0.2787	2.8461	-1.8881	-2.1487	0.3835	0.3413	0.3823
3.206	0.9119	-1.0724	0.0805	-1.8590	-0.1506	0.1221	0.5951	0.8925	-0.0001	0.5546	0.2525	0.2771	2.7151	-2.0839	-2.8555	0.3610	0.3070	0.2737
3.217	0.9189	-1.0616	0.0803	-1.8522	-0.1477	0.1254	0.5796	0.8975	-0.0268	0.5716	0.2371	0.2697	2.8135	-2.0810	-3.1058	0.3367	0.3307	0.2722
3.227	0.9246	-1.0526	0.0799	-1.8463	-0.1454	0.1280	0.5694	0.9003	-0.0414	0.5846	0.2223	0.2648	2.7895	-2.1620	-3.1468	0.3290	0.3875	0.2813
3.238	0.9302	-1.0436	0.0795	-1.8403	-0.1433	0.1306	0.5594	0.9043	-0.0535	0.5971	0.2181	0.2604	2.6195	-1.9700	-3.4194	0.3421	0.2521	0.2767
3.249	0.9369	-1.0328	0.0787	-1.8331	-0.1408	0.1337	0.5455	0.9083	-0.0736	0.6145	0.1959	0.2518	2.4506	-2.7103	-3.6572	0.3890	0.2539	0.2573
3.260	0.9422	-1.0236	0.0779	-1.8269	-0.1389	0.1362	0.5317	0.9085	-0.0918	0.6347	0.1816	0.2479	2.5680	-2.4196	-3.5874	0.3937	0.2975	0.2611
3.270	0.9475	-1.0144	0.0770	-1.8205	-0.1372	0.1386	0.5182	0.9098	-0.1032	0.6500	0.1672	0.2400	2.5333	-2.7273	-3.8295	0.3781	0.2356	0.2709
3.281	0.9535	-1.0036	0.0757	-1.8124	-0.1354	0.1414	0.5050	0.9152	-0.1173	0.6669	0.1443	0.2327	2.4471	-3.1763	-4.2893	0.2634	0.2833	0.2258
3.292	0.9584	-0.9944	0.0744	-1.8057	-0.1340	0.1437	0.4952	0.9123	-0.1392	0.6746	0.1278	0.2239	2.3732	-3.1728	-4.0411	0.3606	0.2466	0.2904
3.302	0.9633	-0.9852	0.0729	-1.7989	-0.1329	0.1459	0.4840	0.9145	-0.1546	0.6924	0.1120	0.2171	2.2484	-3.1599	-4.1046	0.3607	0.2359	0.2718
3.313	0.9690	-0.9742	0.0710	-1.7904	-0.1317	0.1484	0.4676	0.9179	-0.1704	0.7165	0.0879	0.2126	2.2281	-3.3219	-4.4527	0.2873	0.3145	0.2200
3.324	0.9737	-0.9651	0.0691	-1.7831	-0.1309	0.1504	0.4544	0.9180	-0.1902	0.7228	0.0694	0.2042	2.2288	-3.5453	-4.2389	0.3320	0.3323	0.3276
3.335	0.9782	-0.9558	0.0671	-1.7758	-0.1303	0.1525	0.4409	0.9150	-0.2037	0.7329	0.0558	0.1966	2.0758	-3.2096	-4.4953	0.3241	0.2994	0.2571
3.345	0.9833	-0.9449	0.0645	-1.7670	-0.1298	0.1547	0.4272	0.9183	-0.2228	0.7570	0.0361	0.1853	2.0782	-4.1486	-4.4444	0.3058	0.3140	0.2828
3.356	0.9875	-0.9357	0.0622	-1.7595	-0.1295	0.1566	0.4179	0.9109	-0.2335	0.7682	0.0232	0.1847	1.9953	-3.7954	-4.4900	0.3275	0.3060	0.2740
3.366	0.9916	-0.9266	0.0597	-1.7516	-0.1293	0.1584	0.4045	0.9085	-0.2449	0.7741	0.0073	0.1788	2.1610	-3.9167	-4.2793	0.2865	0.1844	0.2321
3.376	0.9964	-0.9157	0.0567	-1.7423	-0.1294	0.1605	0.3926	0.9080	-0.2541	0.7779	-0.0251	0.1706	1.9044	-3.9566	-4.5887	0.3724	-0.0136	0.3017
3.387	1.0003	-0.9066	0.0541	-1.7345	-0.1297	0.1622	0.3824	0.9044	-0.2636	0.7936	-0.0319	0.1679	1.6135	-4.1789	-4.6559	0.3136	-0.0617	0.2105
3.397	1.0040	-0.8976	0.0514	-1.7265	-0.1301	0.1638	0.3690	0.9014	-0.2792	0.8043	-0.0423	0.1611	1.8502	-4.2015	-4.4217	0.2781	-0.1656	0.2000
3.407	1.0076	-0.8886	0.0486	-1.7184	-0.1305	0.1654	0.3576	0.8951	-0.2878	0.8061	-0.0563	0.1490	1.9297	-3.9444	-4.5435	0.2569	-0.2109	0.3098
3.418	1.0110	-0.8797	0.0458	-1.7103	-0.1312	0.1669	0.3462	0.8956	-0.2967	0.8146	-0.0708	0.1534	2.1934	-4.4407	-4.7831	0.2616	-0.2393	0.1970
3.428	1.0144	-0.8707	0.0427	-1.7022	-0.1320	0.1684	0.3364	0.8914	-0.3140	0.8268	-0.0861	0.1429	1.9819	-4.2826	-4.5210	0.3542	-0.3127	0.2344
3.438	1.0177	-0.8619	0.0395	-1.6938	-0.1330	0.1697	0.3266	0.8872	-0.3224	0.8409	-0.1029	0.1369	1.8580	-3.9340	-4.5300	0.2738	-0.3742	0.2367
3.449	1.0215	-0.8512	0.0356	-1.6835	-0.1343	0.1714	0.3141	0.8845	-0.3266	0.8427	-0.1216	0.1307	1.8441	-4.7721	-4.7751	0.2094	-0.3584	0.2538
3.459	1.0246	-0.8423	0.0323	-1.6752	-0.1356	0.1727	0.3070	0.8785	-0.3334	0.8393	-0.1340	0.1279	1.5700	-4.8987	-4.4824	0.3502	-0.3526	0.2605
3.470	1.0277	-0.8336	0.0289	-1.6668	-0.1370	0.1739	0.2939	0.8712	-0.3384	0.8532	-0.1472	0.1256	1.8341	-4.9380	-4.6432	0.3233	-0.3331	0.2205
3.481	1.0311	-0.8233	0.0248	-1.6563	-0.1389	0.1753	0.2844	0.8642	-0.3416	0.8534	-0.1640	0.1179	1.5383	-4.8867	-4.8579	0.2516	-0.3297	0.2898
3.491	1.0339	-0.8147	0.0214	-1.6479	-0.1406	0.1765	0.2730	0.8598	-0.3468	0.8547	-0.1771	0.1185	1.5887	-5.0814	-4.8457	0.2942	-0.2841	0.2593
3.502	1.0366	-0.8060	0.0178	-1.6394	-0.1424	0.1777	0.2644	0.8522	-0.3547	0.8642	-0.1824	0.1157	1.4625	-4.7475	-4.6873	0.3252	-0.3703	0.2248
3.513	1.0398	-0.7958	0.0136	-1.6288	-0.1447	0.1791	0.2505	0.8423	-0.3596	0.8724	-0.2008	0.1104	1.4932	-4.9513	-4.5955	0.2802	-0.3541	0.2342
3.523	1.0422	-0.7875	0.0101	-1.6201	-0.1468	0.1801	0.2428	0.8398	-0.3592	0.8756	-0.2193	0.1039	1.5724	-4.8854	-5.0362	0.1682	-0.2836	0.2820
3.534	1.0445	-0.7791	0.0064	-1.6114	-0.1490	0.1811	0.2344	0.8353	-0.3681	0.8763	-0.2231	0.1022	1.2378	-5.1525	-4.8554	0.3185	-0.3364	0.2807
3.545	1.0472	-0.7692	0.0019	-1.6008	-0.1517	0.1823	0.2205	0.8248	-0.3738	0.8886	-0.2372	0.1016	1.2564	-5.7206	-4.7647	0.1718	-0.3407	0.2114
3.555	1.0494	-0.7610	-0.0017	-1.5919	-0.1542	0.1833	0.2106	0.8131	-0.3703	0.8813	-0.2491	0.0955	0.9776	-5.7316	-4.9508	0.1904	-0.3523	0.2284
3.566	1.0514	-0.7529	-0.0054	-1.5832	-0.1568	0.1843	0.1983	0.8056	-0.3679	0.8785	-0.2616	0.0949	1.0512	-6.0616	-5.2524	0.2699	-0.2379	0.1953
3.577	1.0536	-0.7434	-0.0099	-1.5727	-0.1600	0.1854	0.1839	0.7921	-0.3716	0.8887	-0.2692	0.0878	1.0981	-6.0562	-4.9224	0.2580	-0.3961	0.2777
3.587	1.0554	-0.7355	-0.0136	-1.5637	-0.1629	0.1862	0.1736	0.7801	-0.3706	0.8859	-0.2869	0.0872	0.8711	-6.1330	-5.0825	0.2089	-0.2978	0.2722
3.598	1.0570	-0.7278	-0.0172	-1.5548	-0.1658	0.1871	0.1616	0.7690	-0.3702	0.8827	-0.2948	0.0874	0.7913	-6.2047	-5.1113	0.2254	-0.3568	0.2379
3.609	1.0588	-0.7186	-0.0216	-1.5443	-0.1694	0.1881	0.1472	0.7573	-0.3735	0.8886	-0.3112	0.0808	0.8755	-6.4026	-5.0571	0.2533	-0.3847	0.2513
3.620	1.0602	-0.7111	-0.0254	-1.5352	-0.1726	0.1890	0.1387	0.7456	-0.3701	0.8897	-0.3260	0.0798	0.3967	-6.6666	-5.1991	0.1905	-0.3332	0.2562
3.630	1.0615	-0.7037	-0.0291	-1.5263	-0.1759	0.1897	0.1244	0.7329	-0.3715	0.8862	-0.3335	0.0800	0.5167	-6.4965	-5.1321	0.1682	-0.3923	0.2248
3.641	1.0630	-0.6951	-0.0336	-1.5159	-0.1800	0.1906	0.1099	0.7207	-0.3692	0.8947	-0.3484	0.0734	0.5100	-6.5023	-5.2228	0.2071	-0.3465	0.2799
3.652	1.0640	-0.6879	-0.0373	-1.5069	-0.1835	0.1913	0.0999	0.7077	-0.3634	0.8920	-0.3514	0.0746	0.3970	-6.7065	-4.8827	0.1664	-0.3117	0.3089
3.663	1.0649	-0.6809	-0.0409	-1.4980	-0.1871	0.1921	0.0871	0.6924	-0.3553	0.8791	-0.3596	0.0799	0.5320	-6.6814	-4.7533	0.2396	-0.2572	0.2204
3.673	1.0658	-0.6727	-0.0451	-1.4875	-0.1914	0.1931	0.0769	0.6738	-0.3464	0.8738	-0.3587	0.0792	0.3362	-6.5217	-4.7826	0.2437	-0.3854	0.2400
3.683	1.0665	-0.6661	-0.0485	-1.4788	-0.1952	0.1939	0.0663	0.6621	-0.3389	0.8783	-0.3670	0.0771	0.1522	-6.5433	-4.8861	0.2185	-0.3060	0.2446
3.694	1.0671	-0.6596	-0.0517	-1.4699	-0.1988	0.1946	0.0532	0.6511	-0.3282	0.8710	-0.3692	0.0806	0.3745	-6.9737	-5.1047	0.1222	-0.3343	0.2129
3.704	1.0676	-0.6531	-0.0550	-1.4613	-0.2025	0.1955	0.0425	0.6374	-0.3239	0.8621	-0.3797	0.0792	0.5947	-7.0686	-4.9318	0.1740	-0.3143	0.2448
3.714	1.0680	-0.6456	-0.0588	-1.4511	-0.2070	0.1963	0.0312	0.6181	-0.3168	0.8634	-0.3800	0.0767	0.3184	-6.7622	-4.8299	0.2244	-0.3701	0.3135
3.725	1.0683	-0.6395	-0.0619	-1.4423	-0.2109	0.1971	0.0212	0.6045	-0.3080	0.8612	-0.3880	0.0845	0.2100	-6.7622	-4.8761	0.1588	-0.2963	0.2498
3.735	1.0684	-0.6336	-0.0649	-1.4336	-0.2148	0.1980	0.0123	0.5920	-0.2969	0.8545	-0.3905	0.0862	-0.1100	-6.8382	-5.1175	0.0915	-0.3034	0.1853
3.746	1.0684	-0.6276	-0.0679	-1.4254	-0.2187	0.1989	0.0002	0.5829	-0.2893	0.8427	-0.3950	0.0830	-1.0948	-7.4066	-4.8128	0.1905	-0.1817	0.2820
3.756	1.0684	-0.6219	-0.0707	-1.4170	-0.2226	0.1998	-0.0124	0.5653	-0.2788	0.8438	-0.3821	0.0897	-1.9404	-7.3736	-4.7595	0.1692	-0.3367	0.2272
3.767	1.0682	-0.6152	-0.0740	-1.4067	-0.2273	0.2008	-0.0239	0.5452	-0.2627	0.8286	-0.3792	0.0925	-1.8600	-7.1922	-4.7285	0.1573	-0.2803	0.2578
3.778	1.0679	-0.6099	-0.0765	-1.3985	-0.2310	0.2017	-0.0296	0.5299	-0.2492	0.8190	-0.3766	0.0939	-2.1948	-6.9886	-4.6543	0.1566	-0.3138	0.3129
3.788	1.0675	-0.6047	-0.0788	-1.3905	-0.2348	0.2027	-0.0379	0.5175	-0.2338	0.8163	-0.3788	0.1003	-2.2777	-7.2089	-4.8178	0.1886	-0.2407	0.2652
3.799	1.0670	-0.5987	-0.0815	-1.3807	-0.2392	0.2040	-0.0489	0.5041	-0.2185	0.8088	-0.3776	0.1034	-2.2485	-7.7159	-5.0957	0.1415	-0.2324	0.2785
3.810	1.0664	-0.5938	-0.0836	-1.3726	-0.2429	0.2050	-0.0573	0.4893	-0.2078	0.8003	-0.3709	0.1095	-2.4541	-7.6666	-4.9095	0.0718	-0.3269	0.2403
3.821	1.0657	-0.5880	-0.0861	-1.3633	-0.2473	0.2064	-0.0681	0.4699	-0.1946	0.7864	-0.3681	0.1111	-2.4977	-7.5618	-4.7197	0.1785	-0.2895	0.2943
3.831	1.0649	-0.5834	-0.0879	-1.3556	-0.2510	0.2075	-0.0797	0.4524	-0.1810	0.7867	-0.3650	0.1171	-2.3254	-7.3512	-4.8249	0.1224	-0.2378	0.3269
3.842	1.0640	-0.5789	-0.0897	-1.3475	-0.2546	0.2087	-0.0883	0.4381	-0.1666	0.7768	-0.3628	0.1233	-1.6161	-6.4643	-4.7795	0.1540	-0.2750	0.2287
3.853	1.0629	-0.5738	-0.0916	-1.3382	-0.2590	0.2102	-0.0960	0.4241	-0.1509	0.7573	-0.3450	0.1299	-2.7447	-7.6445	-4.5619	0.0750	-0.2461	0.2340
3.864	1.0619	-0.5697	-0.0929	-1.3309	-0.2624	0.2115	-0.1052	0.4121	-0.1325	0.7506	-0.3374	0.1292	-2.7587	-7.8667	-4.7287	0.1157	-0.2454	0.3060
3.874	1.0608	-0.5657	-0.0943	-1.3235	-0.2656	0.2127	-0.1137	0.3950	-0.1182	0.7464	-0.3317	0.1377	-2.9484	-7.8287	-4.6959	0.1295	-0.1905	0.3046
3.885	1.0594	-0.5611	-0.0955	-1.3145	-0.2695	0.2144	-0.1250	0.3762	-0.0998	0.7304	-0.3186	0.1448	-3.1294	-7.7780	-4.5220	0.0456	-0.2380	0.2867
3.896	1.0580	-0.5574	-0.0965	-1.3072	-0.2726	0.2159	-0.1383	0.3616	-0.0855	0.7134	-0.3104	0.1507	-2.8641	-7.6710	-4.2612	0.1396	-0.1807	0.2591
3.906	1.0566	-0.5540	-0.0972	-1.3003	-0.2757	0.2175	-0.1444	0.3456	-0.0681	0.7085	-0.2969	0.1530	-3.0521	-7.7499	-4.3698	0.1024	-0.2501	0.3509
3.917	1.0548	-0.5499	-0.0978	-1.2918	-0.2792	0.2194	-0.1564	0.3301	-0.0449	0.7019	-0.2869	0.1625	-3.1385	-8.0816	-4.5612	0.0814	-0.1935	0.2746
3.928	1.0532	-0.5467	-0.0982	-1.2847	-0.2820	0.2211	-0.1676	0.3116	-0.0303	0.6850	-0.2742	0.1652	-3.0119	-7.7851	-4.4228	0.0579	-0.1926	0.3112
3.938	1.0514	-0.5437	-0.0983	-1.2779	-0.2847	0.2228	-0.1796	0.2983	-0.0119	0.6735	-0.2640	0.1727	-2.8670	-8.1014	-4.6657	0.0373	-0.2464	0.3781
3.949	1.0493	-0.5402	-0.0984	-1.2700	-0.2879	0.2249	-0.1807	0.2910	-0.0001	0.6671	-0.2540	0.1785	-3.4596	-8.3540	-4.1233	0.0464	-0.1524	0.3294
3.960	1.0474	-0.5374	-0.0983	-1.2635	-0.2904	0.2267	-0.1943	0.2733	0.0177	0.6596	-0.2387	0.1842	-3.0395	-8.2847	-3.4939	0.0840	-0.2432	0.3012
3.971	1.0449	-0.5342	-0.0980	-1.2556	-0.2931	0.2289	-0.2058	0.2531	0.0303	0.6474	-0.2256	0.1916	-2.8464	-7.6976	-3.1198	0.0274	-0.2387	0.3409
3.981	1.0428	-0.5317	-0.0977	-1.2491	-0.2953	0.2309	-0.2124	0.2432	0.0447	0.6299	-0.2180	0.1980	-3.1173	-8.1396	-3.0042	0.0496	-0.1760	0.2972
3.992	1.0407	-0.5294	-0.0971	-1.2429	-0.2973	0.2329	-0.2222	0.2290	0.0587	0.6185	-0.2011	0.2006	-3.0536	-8.0934	-2.7925	0.0545	-0.1732	0.3520
4.003	1.0379	-0.5267	-0.0962	-1.2356	-0.2996	0.2354	-0.2324	0.2148	0.0771	0.6096	-0.1838	0.2076	-2.8860	-8.2973	-2.5866	0.1290	-0.2480	0.3382
4.014	1.0355	-0.5247	-0.0954	-1.2297	-0.3013	0.2376	-0.2402	0.1991	0.0946	0.6039	-0.1763	0.2153	-3.2951	-8.2800	-2.7507	0.0622	-0.1437	0.3508
4.024	1.0330	-0.5228	-0.0944	-1.2235	-0.3030	0.2397	-0.2498	0.1841	0.1118	0.5906	-0.1599	0.2256	-3.2769	-8.1302	-2.9157	-0.0178	-0.1258	0.3064
4.035	1.0300	-0.5206	-0.0928	-1.2165	-0.3048	0.2425	-0.2589	0.1732	0.1320	0.5709	-0.1381	0.2282	-3.4170	-8.6555	-2.9162	0.0046	-0.2121	0.3499
4.045	1.0273	-0.5190	-0.0914	-1.2110	-0.3061	0.2448	-0.2675	0.1550	0.1469	0.5579	-0.1254	0.2380	-3.6246	-8.5585	-2.9644	0.0740	-0.1677	0.3236
4.056	1.0245	-0.5176	-0.0899	-1.2055	-0.3073	0.2472	-0.2798	0.1401	0.1609	0.5522	-0.1077	0.2423	-3.5318	-8.3152	-2.9021	0.0886	-0.1806	0.3342
4.067	1.0210	-0.5160	-0.0878	-1.1989	-0.3084	0.2501	-0.2909	0.1236	0.1792	0.5434	-0.0892	0.2518	-3.8709	-8.2238	-2.8883	0.0081	-0.1657	0.3257
4.078	1.0181	-0.5148	-0.0859	-1.1935	-0.3092	0.2526	-0.3024	0.1148	0.1946	0.5296	-0.0741	0.2543	-3.6334	-8.6576	-2.9164	-0.0390	-0.1485	0.3236
4.088	1.0150	-0.5138	-0.0839	-1.1882	-0.3099	0.2552	-0.3126	0.1009	0.2065	0.5103	-0.0575	0.2626	-3.8732	-8.7500	-2.7565	0.0295	-0.1353	0.3127
4.099	1.0111	-0.5127	-0.0813	-1.1822	-0.3105	0.2584	-0.3249	0.0803	0.2267	0.4974	-0.0388	0.2650	-3.6541	-8.2137	-2.7921	0.0623	-0.1067	0.3386
4.110	1.0079	-0.5120	-0.0789	-1.1774	-0.3107	0.2610	-0.3373	0.0688	0.2377	0.4894	-0.0200	0.2740	-3.5544	-8.3485	-2.8770	0.0779	-0.0770	0.2966
4.120	1.0044	-0.5114	-0.0765	-1.1725	-0.3108	0.2638	-0.3463	0.0574	0.2508	0.4842	-0.0033	0.2757	-3.6752	-8.5817	-2.6078	0.0317	0.1146	0.4063
4.131	1.0002	-0.5109	-0.0734	-1.1669	-0.3106	0.2672	-0.3592	0.0400	0.2704	0.4722	0.0317	0.2840	-3.4997	-8.4693	-2.8408	-0.0152	0.2121	0.3263
4.142	0.9965	-0.5106	-0.0706	-1.1622	-0.3103	0.2701	-0.3670	0.0253	0.2833	0.4561	0.0356	0.2887	-3.8257	-8.1794	-2.7004	-0.0533	0.3148	0.3797
4.152	0.9928	-0.5104	-0.0677	-1.1576	-0.3099	0.2730	-0.3776	0.0156	0.2955	0.4432	0.0467	0.2943	-3.8819	-7.9887	-2.8031	-0.0002	0.3719	0.2967
4.163	0.9881	-0.5103	-0.0641	-1.1524	-0.3092	0.2765	-0.3912	0.0039	0.3034	0.4278	0.0668	0.3003	-3.6783	-8.9003	-2.5785	0.0279	0.4543	0.3373
4.174	0.9842	-0.5104	-0.0609	-1.1482	-0.3085	0.2796	-0.3994	-0.0076	0.3132	0.4194	0.0828	0.2989	-4.0138	-10.1445	-2.7995	0.0580	0.4404	0.3512
4.184	0.9802	-0.5105	-0.0577	-1.1441	-0.3076	0.2826	-0.4103	-0.0183	0.3241	0.4150	0.0967	0.3032	-3.9336	-10.5192	-2.8056	0.0066	0.4453	0.3532
4.195	0.9752	-0.5108	-0.0538	-1.1393	-0.3063	0.2862	-0.4238	-0.0248	0.3328	0.4068	0.1161	0.3075	-3.8280	-11.3303	-2.7914	0.0241	0.4365	0.3563
4.206	0.9709	-0.5110	-0.0504	-1.1353	-0.3050	0.2893	-0.4321	-0.0341	0.3403	0.3998	0.1304	0.3125	-4.1269	-11.6748	-2.6574	-0.0234	0.4968	0.3170
4.216	0.9664	-0.5115	-0.0470	-1.1313	-0.3036	0.2924	-0.4414	-0.0449	0.3479	0.3877	0.1457	0.3141	-4.1547	-11.8866	-2.5287	-0.0500	0.4499	0.3037
4.227	0.9609	-0.5121	-0.0428	-1.1267	-0.3018	0.2962	-0.4545	-0.0592	0.3623	0.3700	0.1617	0.3161	-4.0135	-12.1624	-2.6344	0.0269	0.5172	0.3408
4.238	0.9563	-0.5128	-0.0392	-1.1231	-0.3001	0.2995	-0.4654	-0.0711	0.3711	0.3596	0.1782	0.3187	-3.9628	-12.3408	-2.5923	-0.0060	0.5341	0.3302
4.248	0.9517	-0.5135	-0.0353	-1.1195	-0.2982	0.3026	-0.4752	-0.0823	0.3799	0.3492	0.2015	0.3215	-4.0655	-12.1538	-2.9577	0.0310	0.3803	0.3230
4.259	0.9460	-0.5146	-0.0307	-1.1154	-0.2958	0.3065	-0.4867	-0.0883	0.3853	0.3421	0.2065	0.3211	-4.2785	-12.8494	-3.0796	0.0077	0.5462	0.3419
4.270	0.9410	-0.5156	-0.0268	-1.1120	-0.2936	0.3097	-0.4968	-0.0998	0.3850	0.3386	0.2219	0.3245	-4.2207	-12.9444	-2.9263	-0.0016	0.4851	0.3422
4.280	0.9360	-0.5166	-0.0228	-1.1088	-0.2914	0.3129	-0.5066	-0.1158	0.3888	0.3319	0.2339	0.3261	-4.1968	-12.4064	-3.0370	-0.0168	0.4649	0.3016
4.291	0.9298	-0.5181	-0.0181	-1.1047	-0.2885	0.3168	-0.5193	-0.1212	0.3926	0.3226	0.2475	0.3208	-4.1430	-12.6739	-3.0924	-0.0784	0.4818	0.3689
4.302	0.9245	-0.5193	-0.0142	-1.1015	-0.2860	0.3200	-0.5298	-0.1309	0.3936	0.3106	0.2540	0.3239	-4.1331	-12.6802	-2.9075	-0.0765	0.5093	0.2997
4.313	0.9191	-0.5207	-0.0103	-1.0984	-0.2834	0.3233	-0.5391	-0.1355	0.3985	0.2995	0.2723	0.3249	-4.2227	-13.2292	-3.0787	-0.0565	0.4555	0.3162
4.323	0.9126	-0.5224	-0.0055	-1.0949	-0.2800	0.3272	-0.5510	-0.1500	0.4051	0.2875	0.2776	0.3221	-4.1554	-13.0674	-3.1085	-0.0421	0.5332	0.3357
4.334	0.9070	-0.5241	-0.0015	-1.0920	-0.2770	0.3304	-0.5604	-0.1623	0.4049	0.2812	0.2937	0.3226	-4.3993	-12.4663	-2.8228	-0.0370	0.4837	0.3553
4.345	0.9001	-0.5261	0.0034	-1.0887	-0.2734	0.3343	-0.5729	-0.1715	0.4074	0.2746	0.3053	0.3220	-4.5404	-12.5785	-3.0998	-0.0324	0.4793	0.3074
4.356	0.8943	-0.5279	0.0075	-1.0860	-0.2703	0.3375	-0.5872	-0.1764	0.4061	0.2726	0.3088	0.3164	-4.4116	-12.8131	-3.1347	-0.0201	0.5625	0.3325
4.366	0.8885	-0.5297	0.0115	-1.0834	-0.2671	0.3406	-0.5974	-0.1888	0.4015	0.2641	0.3259	0.3176	-4.4212	-12.2793	-2.8857	-0.0512	0.4379	0.3067
4.377	0.8813	-0.5320	0.0163	-1.0803	-0.2632	0.3444	-0.6096	-0.1942	0.3999	0.2603	0.3348	0.3125	-4.6934	-12.6642	-2.9799	-0.0507	0.5253	0.2990
4.388	0.8751	-0.5340	0.0203	-1.0777	-0.2598	0.3475	-0.6224	-0.1980	0.4009	0.2526	0.3481	0.3046	-4.7780	-13.2817	-3.1756	-0.0534	0.4507	0.3851
4.398	0.8687	-0.5361	0.0243	-1.0753	-0.2563	0.3505	-0.6341	-0.2115	0.3971	0.2420	0.3580	0.3066	-4.7503	-12.7494	-2.9109	-0.0645	0.4826	0.2902
4.409	0.8610	-0.5387	0.0290	-1.0724	-0.2520	0.3542	-0.6479	-0.2210	0.3951	0.2329	0.3690	0.3036	-4.6428	-12.8881	-3.1153	-0.0985	0.4517	0.2674
4.420	0.8546	-0.5410	0.0330	-1.0701	-0.2482	0.3572	-0.6596	-0.2259	0.3941	0.2238	0.3715	0.2947	-4.9266	-13.2088	-3.1900	-0.0690	0.5697	0.3051
4.430	0.8479	-0.5433	0.0369	-1.0679	-0.2444	0.3601	-0.6719	-0.2412	0.3915	0.2147	0.3841	0.2916	-4.9391	-12.5524	-3.1955	-0.0709	0.5199	0.3090
4.441	0.8398	-0.5463	0.0416	-1.0653	-0.2398	0.3636	-0.6858	-0.2455	0.3880	0.2070	0.3942	0.2864	-5.2048	-12.8865	-3.2082	-0.0838	0.5170	0.3399
4.452	0.8327	-0.5487	0.0454	-1.0632	-0.2359	0.3665	-0.7011	-0.2570	0.3782	0.1976	0.4057	0.2790	-5.1252	-12.8918	-3.4964	-0.0471	0.4426	0.2477
4.462	0.8256	-0.5513	0.0492	-1.0613	-0.2318	0.3691	-0.7162	-0.2604	0.3700	0.1930	0.4031	0.2716	-4.6929	-13.2284	-3.4628	-0.0525	0.5711	0.2773
4.473	0.8169	-0.5544	0.0535	-1.0590	-0.2270	0.3724	-0.7293	-0.2688	0.3596	0.1902	0.4104	0.2639	-4.8113	-13.7476	-3.5078	-0.1246	0.4735	0.2627
4.484	0.8095	-0.5572	0.0571	-1.0572	-0.2228	0.3749	-0.7382	-0.2779	0.3534	0.1809	0.4099	0.2562	-5.0184	-13.7412	-3.8170	-0.0834	0.5233	0.2451
4.494	0.8020	-0.5601	0.0605	-1.0554	-0.2187	0.3774	-0.7513	-0.2854	0.3396	0.1759	0.4152	0.2457	-4.9888	-13.9210	-3.5825	-0.0676	0.4484	0.2880
4.504	0.7944	-0.5629	0.0639	-1.0537	-0.2144	0.3798	-0.7667	-0.2953	0.3308	0.1728	0.4138	0.2403	-4.7637	-13.7027	-3.7272	-0.0781	0.5162	0.2372
4.515	0.7853	-0.5666	0.0679	-1.0518	-0.2094	0.3826	-0.7804	-0.3062	0.3179	0.1646	0.4189	0.2270	-4.9524	-13.5957	-3.7406	-0.0660	0.5079	0.2400
4.525	0.7774	-0.5698	0.0710	-1.0501	-0.2053	0.3848	-0.7919	-0.3157	0.3061	0.1615	0.4260	0.2195	-5.2396	-13.2921	-3.6838	-0.0622	0.4701	0.2302
4.535	0.7693	-0.5729	0.0740	-1.0486	-0.2010	0.3869	-0.8072	-0.3215	0.2977	0.1561	0.4253	0.2098	-5.0274	-13.4543	-3.6336	-0.0617	0.5269	0.2422
4.545	0.7611	-0.5762	0.0769	-1.0471	-0.1968	0.3890	-0.8206	-0.3329	0.2849	0.1453	0.4343	0.1965	-4.7221	-13.2612	-3.9290	-0.0506	0.3970	0.2286
4.556	0.7528	-0.5795	0.0796	-1.0457	-0.1925	0.3908	-0.8298	-0.3376	0.2661	0.1414	0.4252	0.1818	-4.9322	-13.5187	-3.7096	-0.0588	0.4740	0.2154
4.566	0.7444	-0.5829	0.0821	-1.0443	-0.1883	0.3927	-0.8407	-0.3416	0.2521	0.1352	0.4265	0.1690	-5.2051	-13.5413	-3.8178	-0.0767	0.3925	0.2138
4.576	0.7341	-0.5871	0.0851	-1.0426	-0.1832	0.3945	-0.8575	-0.3502	0.2319	0.1313	0.4147	0.1517	-4.9464	-13.8260	-3.9148	-0.1451	0.4542	0.2170
4.587	0.7256	-0.5906	0.0872	-1.0413	-0.1791	0.3960	-0.8714	-0.3524	0.2172	0.1250	0.4074	0.1359	-4.8782	-14.2294	-4.0320	-0.1263	0.4560	0.2132
4.597	0.7168	-0.5943	0.0893	-1.0401	-0.1751	0.3973	-0.8808	-0.3652	0.1998	0.1179	0.4008	0.1249	-5.1337	-13.8845	-4.0264	-0.0997	0.5156	0.1596
4.607	0.7079	-0.5980	0.0912	-1.0390	-0.1710	0.3984	-0.8923	-0.3725	0.1811	0.1122	0.3964	0.1040	-5.4649	-13.9296	-4.0329	-0.0876	0.4629	0.2231
4.618	0.6988	-0.6017	0.0930	-1.0379	-0.1671	0.3994	-0.9096	-0.3804	0.1645	0.1031	0.3986	0.0964	-4.7475	-13.7487	-3.9893	-0.0267	0.3745	0.1690
4.628	0.6896	-0.6055	0.0945	-1.0368	-0.1632	0.4003	-0.9216	-0.3905	0.1493	0.1037	0.3932	0.0836	-4.8046	-13.5098	-4.1610	-0.1110	0.4040	0.1563
4.638	0.6804	-0.6094	0.0959	-1.0358	-0.1593	0.4010	-0.9274	-0.3950	0.1315	0.1013	0.3837	0.0676	-3.8052	-12.0989	-2.8847	-0.0644	0.5146	0.2792
4.649	0.6693	-0.6141	0.0975	-1.0346	-0.1547	0.4018	-0.9314	-0.3977	0.1137	0.0962	0.3726	0.0584	-5.2168	-14.0086	-3.6505	-0.0729	0.4233	0.1208
4.659	0.6598	-0.6182	0.0986	-1.0336	-0.1509	0.4023	-0.9470	-0.4097	0.1014	0.0936	0.3649	0.0402	-4.2674	-13.1090	-4.0851	-0.0761	0.4031	0.1340
4.669	0.6503	-0.6223	0.0995	-1.0326	-0.1474	0.4026	-0.9531	-0.4084	0.0852	0.0897	0.3510	0.0252	-4.5764	-13.7434	-4.3938	-0.1014	0.4323	0.1437
4.680	0.6406	-0.6265	0.1003	-1.0317	-0.1439	0.4027	-0.9611	-0.4135	0.0655	0.0862	0.3423	0.0093	-4.4678	-13.8006	-4.3922	-0.0846	0.4814	0.1148
4.691	0.6291	-0.6315	0.1010	-1.0307	-0.1399	0.4026	-0.9752	-0.4227	0.0400	0.0829	0.3273	-0.0236	-3.8531	-13.5966	-4.3571	-0.1156	0.4278	-0.1691
4.702	0.6193	-0.6358	0.1013	-1.0300	-0.1367	0.4023	-0.9793	-0.4269	0.0222	0.0787	0.3228	-0.0323	-4.3502	-13.8510	-4.4695	-0.0942	0.3864	-0.1493
4.712	0.6094	-0.6401	0.1013	-1.0292	-0.1335	0.4020	-0.9860	-0.4328	0.0033	0.0766	0.3104	-0.0426	-4.5882	-13.7607	-4.7730	-0.1246	0.3719	-0.2044
4.723	0.5975	-0.6453	0.1012	-1.0283	-0.1299	0.4014	-0.9981	-0.4422	-0.0234	0.0708	0.2915	-0.0623	-4.2702	-13.5533	-5.4274	-0.1082	0.4436	-0.2517
4.734	0.5875	-0.6498	0.1009	-1.0275	-0.1270	0.4007	-1.0055	-0.4476	-0.0383	0.0684	0.2876	-0.0776	-4.4762	-13.7394	-5.7275	-0.1179	0.3176	-0.3181
4.745	0.5753	-0.6552	0.1003	-1.0268	-0.1236	0.3997	-1.0072	-0.4448	-0.0390	0.0687	0.2689	-0.0887	-4.3218	-14.4858	-6.8778	-0.1631	0.3837	-0.4056
4.756	0.5652	-0.6598	0.0997	-1.0262	-0.1210	0.3987	-1.0174	-0.4622	-0.0682	0.0620	0.2560	-0.1120	-4.1584	-13.2912	-6.0533	-0.0997	0.3611	-0.3222
4.766	0.5550	-0.6644	0.0989	-1.0256	-0.1185	0.3975	-1.0207	-0.4649	-0.0903	0.0581	0.2407	-0.1246	-4.1071	-13.2897	-5.8023	-0.1017	0.4010	-0.3359
4.777	0.5428	-0.6701	0.0976	-1.0249	-0.1157	0.3959	-1.0274	-0.4738	-0.1128	0.0519	0.2223	-0.1434	-4.3753	-13.0366	-5.8404	-0.0679	0.4281	-0.3811
4.787	0.5325	-0.6747	0.0964	-1.0244	-0.1135	0.3943	-1.0357	-0.4762	-0.1305	0.0518	0.2094	-0.1622	-4.2767	-13.2755	-5.9215	-0.0953	0.4231	-0.3600
4.798	0.5220	-0.6795	0.0950	-1.0239	-0.1115	0.3925	-1.0408	-0.4784	-0.1460	0.0496	0.2046	-0.1827	-4.0626	-13.7576	-6.0117	-0.1525	0.3016	-0.3083
4.809	0.5094	-0.6853	0.0931	-1.0234	-0.1093	0.3903	-1.0472	-0.4856	-0.1666	0.0428	0.1754	-0.1967	-3.7811	-13.7993	-6.2642	-0.1174	0.4406	-0.3554
4.820	0.4988	-0.6903	0.0913	-1.0230	-0.1076	0.3882	-1.0504	-0.4903	-0.1866	0.0411	0.1635	-0.2143	-3.5795	-13.8548	-6.2703	-0.1441	0.4357	-0.3484
4.830	0.4884	-0.6953	0.0892	-1.0226	-0.1060	0.3860	-1.0527	-0.4988	-0.2075	0.0339	0.1554	-0.2273	-3.8594	-13.6158	-6.1011	-0.0995	0.3014	-0.3808
4.841	0.4758	-0.7013	0.0866	-1.0222	-0.1043	0.3830	-1.0603	-0.5080	-0.2283	0.0301	0.1348	-0.2497	-4.0026	-13.4245	-6.1272	-0.1502	0.3256	-0.3934
4.852	0.4651	-0.7064	0.0842	-1.0219	-0.1031	0.3804	-1.0620	-0.5168	-0.2500	0.0269	0.1153	-0.2639	-3.5636	-13.2379	-5.8332	-0.1271	0.3101	-0.3977
4.862	0.4544	-0.7115	0.0816	-1.0217	-0.1021	0.3777	-1.0622	-0.5199	-0.2638	0.0224	0.0995	-0.2854	-3.4709	-13.3000	-6.0228	-0.1458	0.3370	-0.3947
4.873	0.4417	-0.7178	0.0784	-1.0214	-0.1010	0.3742	-1.0651	-0.5256	-0.2832	0.0158	0.0812	-0.3035	-3.3706	-13.4300	-6.0346	-0.1487	0.2795	-0.4257
4.884	0.4311	-0.7232	0.0755	-1.0213	-0.1003	0.3711	-1.0662	-0.5302	-0.2998	0.0121	0.0597	-0.3224	-3.3464	-13.5333	-6.1808	-0.1718	0.3623	-0.4292
4.895	0.4183	-0.7297	0.0717	-1.0213	-0.0997	0.3671	-1.0676	-0.5372	-0.3217	0.0018	0.0377	-0.3455	-3.3293	-13.5058	-6.0157	-0.2173	0.3888	-0.4126
4.905	0.4076	-0.7350	0.0684	-1.0213	-0.0994	0.3635	-1.0700	-0.5445	-0.3380	-0.0030	0.0231	-0.3582	-3.1986	-13.0133	-6.1143	-0.2882	0.3396	-0.4059
4.915	0.3969	-0.7405	0.0648	-1.0213	-0.0993	0.3599	-1.0667	-0.5438	-0.3539	-0.0069	0.0072	-0.3708	-3.0614	-13.2646	-5.7564	-0.3799	0.2675	-0.4460
4.925	0.3863	-0.7460	0.0611	-1.0215	-0.0994	0.3560	-1.0646	-0.5495	-0.3648	-0.0135	-0.0233	-0.3866	-2.8633	-13.0199	-6.0761	-0.4179	0.0452	-0.4008
4.936	0.3756	-0.7515	0.0573	-1.0216	-0.0996	0.3520	-1.0633	-0.5541	-0.3799	-0.0149	-0.0316	-0.3997	-2.8548	-12.8928	-6.0441	-0.4395	0.0125	-0.4535
4.946	0.3650	-0.7571	0.0534	-1.0217	-0.1000	0.3480	-1.0595	-0.5613	-0.3991	-0.0181	-0.0407	-0.4146	-2.9372	-12.8259	-5.5799	-0.4851	-0.0697	-0.3923
4.957	0.3522	-0.7640	0.0486	-1.0220	-0.1005	0.3429	-1.0548	-0.5700	-0.4082	-0.0242	-0.0526	-0.4298	-2.8872	-12.4545	-5.8674	-0.5195	-0.2044	-0.4580
4.967	0.3418	-0.7697	0.0445	-1.0222	-0.1011	0.3386	-1.0541	-0.5763	-0.4228	-0.0295	-0.0667	-0.4429	-2.6247	-12.0969	-5.5353	-0.5523	-0.2743	-0.4725
4.978	0.3313	-0.7754	0.0402	-1.0225	-0.1019	0.3340	-1.0514	-0.5781	-0.4330	-0.0352	-0.0854	-0.4563	-2.5139	-12.4494	-5.6363	-0.5958	-0.3191	-0.4083
4.989	0.3187	-0.7824	0.0349	-1.0230	-0.1030	0.3284	-1.0487	-0.5833	-0.4448	-0.0427	-0.1041	-0.4716	-2.5690	-12.4894	-5.7240	-0.6136	-0.3696	-0.4031
4.999	0.3081	-0.7883	0.0304	-1.0234	-0.1042	0.3236	-1.0459	-0.5896	-0.4540	-0.0490	-0.1227	-0.4821	-2.4991	-12.5534	-5.7584	-0.6477	-0.3374	-0.4359
5.010	0.2977	-0.7941	0.0258	-1.0239	-0.1055	0.3187	-1.0400	-0.5960	-0.4673	-0.0533	-0.1383	-0.4964	-2.5827	-12.4260	-5.6632	-0.6735	-0.3205	-0.4022
5.021	0.2853	-0.8013	0.0200	-1.0246	-0.1072	0.3127	-1.0344	-0.6030	-0.4814	-0.0634	-0.1533	-0.5092	-2.9219	-12.2563	-5.5147	-0.6427	-0.3482	-0.4643
5.031	0.2749	-0.8075	0.0152	-1.0253	-0.1089	0.3075	-1.0360	-0.6086	-0.4919	-0.0683	-0.1728	-0.5219	-2.4687	-12.1042	-5.5803	-0.6864	-0.2413	-0.4410
5.042	0.2647	-0.8136	0.0102	-1.0260	-0.1106	0.3022	-1.0316	-0.6117	-0.5000	-0.0734	-0.1807	-0.5363	-2.8518	-12.2358	-5.7070	-0.6734	-0.2889	-0.4404
5.053	0.2523	-0.8211	0.0042	-1.0269	-0.1128	0.2957	-1.0302	-0.6188	-0.5076	-0.0806	-0.1926	-0.5466	-2.8142	-12.2173	-5.6906	-0.6785	-0.3896	-0.4226
5.063	0.2419	-0.8273	-0.0010	-1.0277	-0.1149	0.2901	-1.0267	-0.6258	-0.5170	-0.0869	-0.2109	-0.5544	-2.6589	-12.1611	-5.4791	-0.7090	-0.2579	-0.4646
5.074	0.2317	-0.8335	-0.0062	-1.0287	-0.1170	0.2845	-1.0227	-0.6332	-0.5247	-0.0930	-0.2149	-0.5658	-2.7049	-11.9312	-5.3564	-0.7006	-0.3040	-0.4361
5.085	0.2195	-0.8412	-0.0125	-1.0299	-0.1197	0.2776	-1.0201	-0.6395	-0.5300	-0.0996	-0.2287	-0.5792	-2.7836	-12.3020	-5.4891	-0.6842	-0.3048	-0.4291
5.096	0.2093	-0.8477	-0.0178	-1.0309	-0.1221	0.2718	-1.0174	-0.6447	-0.5368	-0.1072	-0.2389	-0.5871	-2.2861	-11.8089	-5.2860	-0.6613	-0.2754	-0.4459
5.106	0.1992	-0.8542	-0.0233	-1.0320	-0.1245	0.2659	-1.0098	-0.6489	-0.5437	-0.1154	-0.2513	-0.5953	-2.4239	-11.9051	-5.1683	-0.6374	-0.2395	-0.4275
5.117	0.1871	-0.8620	-0.0300	-1.0335	-0.1276	0.2586	-1.0038	-0.6584	-0.5532	-0.1212	-0.2539	-0.6023	-2.0509	-11.5343	-5.0010	-0.6597	-0.3663	-0.4746
5.128	0.1770	-0.8686	-0.0356	-1.0347	-0.1303	0.2525	-0.9978	-0.6613	-0.5566	-0.1237	-0.2743	-0.6136	-2.0521	-11.4669	-4.8790	-0.6908	-0.2850	-0.4345
5.138	0.1672	-0.8753	-0.0411	-1.0360	-0.1331	0.2464	-0.9901	-0.6654	-0.5598	-0.1307	-0.2764	-0.6228	-2.3211	-11.4124	-4.8332	-0.6813	-0.3105	-0.4451
5.149	0.1553	-0.8834	-0.0478	-1.0377	-0.1365	0.2389	-0.9812	-0.6737	-0.5644	-0.1406	-0.2904	-0.6323	-1.3521	-11.2941	-4.7949	-0.7477	-0.3312	-0.4390
5.160	0.1456	-0.8902	-0.0535	-1.0392	-0.1395	0.2325	-0.9634	-0.6804	-0.5675	-0.1539	-0.3038	-0.6370	-1.3779	-11.0673	-4.5368	-0.7104	-0.3315	-0.4527
5.170	0.1360	-0.8970	-0.0591	-1.0408	-0.1425	0.2261	-0.9513	-0.6868	-0.5670	-0.1701	-0.3112	-0.6466	-1.3872	-10.8977	-4.6765	-0.6688	-0.3470	-0.4164
5.181	0.1247	-0.9053	-0.0659	-1.0430	-0.1464	0.2183	-0.9341	-0.6923	-0.5630	-0.1785	-0.3321	-0.6511	-1.2679	-11.1820	-4.8099	-0.7477	-0.3133	-0.4880
5.191	0.1155	-0.9123	-0.0716	-1.0449	-0.1497	0.2117	-0.9202	-0.6978	-0.5661	-0.1925	-0.3358	-0.6599	-1.3670	-11.2788	-4.7057	-0.7462	-0.3798	-0.4578
5.202	0.1064	-0.9193	-0.0772	-1.0468	-0.1532	0.2051	-0.9049	-0.7072	-0.5666	-0.2071	-0.3486	-0.6704	-1.4695	-10.9184	-4.5543	-0.6829	-0.3636	-0.4071
5.212	0.0974	-0.9264	-0.0830	-1.0490	-0.1567	0.1984	-0.8926	-0.7146	-0.5672	-0.2174	-0.3619	-0.6730	-1.5277	-10.5693	-4.5220	-0.7205	-0.3160	-0.5232
5.222	0.0867	-0.9351	-0.0898	-1.0517	-0.1611	0.1902	-0.8767	-0.7205	-0.5654	-0.2325	-0.3713	-0.6846	-1.2309	-10.7835	-4.5823	-0.7254	-0.3693	-0.4501
5.232	0.0781	-0.9423	-0.0955	-1.0540	-0.1649	0.1834	-0.8594	-0.7250	-0.5656	-0.2479	-0.3756	-0.6898	-1.1745	-10.9487	-4.5679	-0.7091	-0.3831	-0.4352
5.243	0.0696	-0.9496	-0.1012	-1.0565	-0.1688	0.1765	-0.8437	-0.7333	-0.5646	-0.2605	-0.3879	-0.6997	-1.4360	-10.9336	-4.6202	-0.7098	-0.3851	-0.4832
5.253	0.0614	-0.9570	-0.1068	-1.0592	-0.1726	0.1694	-0.8292	-0.7356	-0.5563	-0.2720	-0.3937	-0.6952	-1.4112	-10.0280	-4.0601	-0.6645	-0.2972	-0.4552
5.263	0.0532	-0.9645	-0.1124	-1.0620	-0.1765	0.1625	-0.8133	-0.7417	-0.5475	-0.2819	-0.3938	-0.6923	-1.3467	-9.7016	-3.8219	-0.6663	-0.3202	-0.4339
5.274	0.0452	-0.9720	-0.1178	-1.0649	-0.1805	0.1556	-0.7956	-0.7475	-0.5414	-0.2916	-0.3924	-0.6878	-1.4691	-9.4677	-3.6956	-0.6913	-0.3234	-0.4577
5.284	0.0374	-0.9795	-0.1233	-1.0679	-0.1845	0.1487	-0.7804	-0.7519	-0.5355	-0.3032	-0.3896	-0.6915	-1.5549	-9.2619	-3.3920	-0.6824	-0.3253	-0.4236
5.295	0.0281	-0.9886	-0.1297	-1.0717	-0.1892	0.1404	-0.7616	-0.7576	-0.5229	-0.3165	-0.3899	-0.6870	-1.1407	-8.8286	-3.2888	-0.6671	-0.2617	-0.4347
5.306	0.0205	-0.9961	-0.1349	-1.0750	-0.1930	0.1336	-0.7405	-0.7584	-0.5136	-0.3272	-0.3931	-0.6850	-1.2623	-9.0655	-3.2028	-0.6635	-0.2876	-0.4504
5.316	0.0132	-1.0038	-0.1399	-1.0783	-0.1969	0.1267	-0.7230	-0.7616	-0.5031	-0.3392	-0.3882	-0.6832	-1.0936	-8.9918	-3.1908	-0.6966	-0.3191	-0.3940
5.327	0.0048	-1.0130	-0.1458	-1.0824	-0.2015	0.1185	-0.7031	-0.7683	-0.4910	-0.3566	-0.3939	-0.6800	-1.0855	-8.6724	-3.3400	-0.6687	-0.3074	-0.4485
5.338	-0.0021	-1.0206	-0.1508	-1.0860	-0.2055	0.1117	-0.6873	-0.7728	-0.4841	-0.3689	-0.3897	-0.6815	-1.1113	-8.3523	-3.1114	-0.7325	-0.3554	-0.3661
5.348	-0.0089	-1.0284	-0.1556	-1.0897	-0.2093	0.1050	-0.6868	-0.7677	-0.4777	-0.3729	-0.3939	-0.6756	-0.4040	-8.2547	-2.5841	-0.7259	-0.1827	-0.3955
5.359	-0.0168	-1.0377	-0.1612	-1.0943	-0.2139	0.0969	-0.6534	-0.7707	-0.4578	-0.3959	-0.3737	-0.6643	-1.4183	-8.2859	-2.6480	-0.6338	-0.2705	-0.4243
5.370	-0.0232	-1.0454	-0.1658	-1.0984	-0.2177	0.0904	-0.6365	-0.7756	-0.4459	-0.4007	-0.3704	-0.6577	-1.1724	-7.6867	-2.4385	-0.6156	-0.2370	-0.3785
5.381	-0.0296	-1.0531	-0.1702	-1.1026	-0.2213	0.0839	-0.6181	-0.7784	-0.4306	-0.4094	-0.3523	-0.6501	-1.2380	-7.4891	-2.2097	-0.6280	-0.3329	-0.3908
5.391	-0.0368	-1.0626	-0.1752	-1.1076	-0.2256	0.0761	-0.5949	-0.7801	-0.4091	-0.4194	-0.3501	-0.6384	-1.0123	-7.2723	-2.4650	-0.6886	-0.2182	-0.4055
5.402	-0.0427	-1.0704	-0.1792	-1.1118	-0.2290	0.0697	-0.5737	-0.7781	-0.3962	-0.4324	-0.3363	-0.6298	-1.1807	-7.2973	-2.3273	-0.6320	-0.2857	-0.3484
5.413	-0.0494	-1.0797	-0.1839	-1.1171	-0.2330	0.0623	-0.5517	-0.7806	-0.3791	-0.4500	-0.3313	-0.6172	-1.3474	-7.3951	-2.2118	-0.6699	-0.2938	-0.3928
5.423	-0.0547	-1.0875	-0.1876	-1.1217	-0.2362	0.0562	-0.5348	-0.7839	-0.3647	-0.4630	-0.3215	-0.6126	-1.2836	-7.0785	-1.9957	-0.6582	-0.2945	-0.4071
5.434	-0.0600	-1.0953	-0.1911	-1.1264	-0.2393	0.0502	-0.5180	-0.7829	-0.3474	-0.4722	-0.3197	-0.6087	-1.2192	-7.1162	-2.0141	-0.6835	-0.2354	-0.3450
5.445	-0.0660	-1.1048	-0.1952	-1.1323	-0.2431	0.0429	-0.4997	-0.7844	-0.3406	-0.4820	-0.3099	-0.5970	-2.5780	-7.0563	-2.2293	-0.5894	-0.3101	-0.3965
5.456	-0.0709	-1.1126	-0.1986	-1.1371	-0.2461	0.0370	-0.4816	-0.7805	-0.3206	-0.4897	-0.2944	-0.5778	-0.9436	-6.6767	-1.6326	-0.6550	-0.2250	-0.3343
5.466	-0.0755	-1.1204	-0.2017	-1.1420	-0.2489	0.0312	-0.4625	-0.7791	-0.3022	-0.5040	-0.2832	-0.5614	-1.3653	-6.6429	-1.4876	-0.6341	-0.1854	-0.3232
5.477	-0.0809	-1.1299	-0.2051	-1.1480	-0.2521	0.0247	-0.4420	-0.7810	-0.2778	-0.5215	-0.2545	-0.5504	-1.2489	-6.2945	-1.6919	-0.6385	-0.2514	-0.3425
5.487	-0.0852	-1.1377	-0.2078	-1.1534	-0.2547	0.0193	-0.4225	-0.7802	-0.2604	-0.5331	-0.2496	-0.5421	-1.0589	-6.0968	-1.5158	-0.6351	-0.1696	-0.3627
5.497	-0.0892	-1.1454	-0.2103	-1.1588	-0.2571	0.0140	-0.4018	-0.7805	-0.2446	-0.5428	-0.2265	-0.5267	-1.0307	-5.7274	-1.2188	-0.5832	-0.2172	-0.3005
5.507	-0.0932	-1.1532	-0.2127	-1.1643	-0.2593	0.0088	-0.3822	-0.7766	-0.2244	-0.5481	-0.2146	-0.5150	-0.7958	-5.8017	-1.3375	-0.5914	-0.2407	-0.3191
5.518	-0.0969	-1.1610	-0.2149	-1.1699	-0.2613	0.0037	-0.3607	-0.7758	-0.2064	-0.5553	-0.1995	-0.5003	-0.8617	-5.6868	-1.0915	-0.6119	-0.2577	-0.3030
5.528	-0.1004	-1.1688	-0.2168	-1.1754	-0.2632	-0.0012	-0.3409	-0.7748	-0.1890	-0.5661	-0.1870	-0.4827	-0.8452	-5.4669	-0.9221	-0.6669	-0.2418	-0.3621
5.538	-0.1042	-1.1781	-0.2190	-1.1823	-0.2654	-0.0069	-0.3170	-0.7727	-0.1663	-0.5839	-0.1726	-0.4696	-1.2295	-5.2354	-0.7271	-0.6279	-0.1541	-0.2803
5.549	-0.1073	-1.1859	-0.2205	-1.1881	-0.2670	-0.0115	-0.3048	-0.7694	-0.1457	-0.5906	-0.1521	-0.4555	-0.7579	-4.5127	-0.6169	-0.5975	-0.2555	-0.2921
5.559	-0.1102	-1.1935	-0.2220	-1.1942	-0.2684	-0.0159	-0.2821	-0.7598	-0.1267	-0.5984	-0.1361	-0.4360	-1.0594	-5.0865	-0.6063	-0.5221	-0.2515	-0.3228
5.569	-0.1129	-1.2011	-0.2231	-1.2003	-0.2695	-0.0202	-0.2649	-0.7579	-0.1076	-0.6023	-0.1201	-0.4182	-0.8753	-4.7167	-0.4528	-0.5933	-0.1438	-0.2766
5.580	-0.1155	-1.2087	-0.2241	-1.2063	-0.2707	-0.0243	-0.2450	-0.7575	-0.0877	-0.6108	-0.1009	-0.4012	-1.0720	-4.3831	-0.3786	-0.6099	-0.1138	-0.3322
5.590	-0.1178	-1.2162	-0.2248	-1.2124	-0.2716	-0.0282	-0.2281	-0.7506	-0.0663	-0.6242	-0.0784	-0.3875	-1.0111	-4.3564	-0.3726	-0.6380	-0.1353	-0.2611
5.601	-0.1204	-1.2251	-0.2255	-1.2200	-0.2723	-0.0327	-0.2034	-0.7439	-0.0399	-0.6393	-0.0496	-0.3689	-1.0439	-4.2620	-0.5182	-0.5689	-0.2316	-0.2493
5.612	-0.1223	-1.2325	-0.2258	-1.2266	-0.2727	-0.0362	-0.1856	-0.7406	-0.0221	-0.6416	-0.0345	-0.3501	-0.9712	-4.3290	-0.3047	-0.5889	-0.2287	-0.2794
5.622	-0.1240	-1.2398	-0.2259	-1.2330	-0.2729	-0.0396	-0.1710	-0.7375	-0.0053	-0.6474	-0.0153	-0.3295	-0.5548	-4.1943	0.1691	-0.5838	-0.1928	-0.2877
5.633	-0.1259	-1.2487	-0.2257	-1.2408	-0.2729	-0.0435	-0.1448	-0.7314	0.0318	-0.6584	0.0171	-0.3128	-0.6728	-4.1053	0.3827	-0.6469	0.0993	-0.1964
5.644	-0.1272	-1.2561	-0.2253	-1.2474	-0.2727	-0.0465	-0.1271	-0.7276	0.0470	-0.6741	0.0329	-0.2906	-1.4470	-4.6033	-0.2468	-0.5729	0.0504	-0.3781
5.654	-0.1284	-1.2633	-0.2248	-1.2543	-0.2724	-0.0494	-0.1190	-0.7182	0.0581	-0.6759	0.0375	-0.2777	-0.8445	-3.5777	0.5685	-0.5448	0.2776	-0.2705
5.665	-0.1297	-1.2717	-0.2241	-1.2625	-0.2719	-0.0526	-0.1012	-0.7108	0.0720	-0.6751	0.0580	-0.2620	-0.3324	-3.6926	0.9919	-0.5484	0.3858	-0.2558
5.676	-0.1306	-1.2789	-0.2233	-1.2691	-0.2711	-0.0551	-0.0832	-0.7053	0.0898	-0.6792	0.0798	-0.2403	-0.3577	-3.6004	0.9248	-0.5954	0.4105	-0.2683
5.686	-0.1313	-1.2859	-0.2223	-1.2759	-0.2703	-0.0574	-0.0657	-0.6978	0.1052	-0.6916	0.0980	-0.2252	-0.4771	-3.5683	1.1031	-0.5880	0.5193	-0.2249
5.697	-0.1319	-1.2942	-0.2209	-1.2843	-0.2689	-0.0599	-0.0472	-0.6897	0.1254	-0.6986	0.1255	-0.2017	-0.8478	-3.2037	1.2485	-0.5217	0.4871	-0.2478
5.708	-0.1323	-1.3010	-0.2196	-1.2914	-0.2675	-0.0619	-0.0340	-0.6831	0.1415	-0.6994	0.1557	-0.1858	-0.6153	-3.1492	1.2489	-0.4940	0.3701	-0.2659
5.718	-0.1325	-1.3079	-0.2180	-1.2984	-0.2658	-0.0637	-0.0189	-0.6765	0.1586	-0.7005	0.1667	-0.1757	-0.5685	-2.9841	1.3738	-0.4995	0.4035	-0.1812
5.729	-0.1326	-1.3160	-0.2160	-1.3067	-0.2637	-0.0655	-0.0000	-0.6666	0.1786	-0.7112	0.1867	-0.1499	1.0331	-2.7779	1.5219	-0.5640	0.4843	-0.2448
5.740	-0.1324	-1.3226	-0.2141	-1.3139	-0.2618	-0.0670	0.0210	-0.6593	0.1956	-0.7151	0.2121	-0.1336	0.7994	-2.8078	1.5622	-0.5733	0.4147	-0.2430
5.751	-0.1322	-1.3292	-0.2121	-1.3212	-0.2595	-0.0682	0.0272	-0.6521	0.2112	-0.7153	0.2268	-0.1221	1.1694	-2.5154	1.3791	-0.5051	0.4157	-0.1467
5.761	-0.1318	-1.3369	-0.2095	-1.3298	-0.2567	-0.0695	0.0401	-0.6429	0.2239	-0.7132	0.2450	-0.0974	1.5563	-2.1296	1.6791	-0.5427	0.3786	-0.2014
5.772	-0.1313	-1.3433	-0.2071	-1.3368	-0.2542	-0.0703	0.0506	-0.6327	0.2379	-0.7221	0.2552	-0.0844	1.9641	-2.3137	1.4635	-0.5462	0.4741	-0.2385
5.782	-0.1307	-1.3495	-0.2047	-1.3441	-0.2515	-0.0711	0.0627	-0.6215	0.2510	-0.7267	0.2786	-0.0705	2.0742	-2.3218	1.3922	-0.5144	0.3665	-0.2016
5.792	-0.1300	-1.3556	-0.2021	-1.3514	-0.2486	-0.0717	0.0734	-0.6132	0.2616	-0.7223	0.2854	-0.0567	2.3938	-2.3671	1.6341	-0.4869	0.4498	-0.2067
5.802	-0.1290	-1.3629	-0.1989	-1.3601	-0.2450	-0.0723	0.0898	-0.6022	0.2777	-0.7196	0.3092	-0.0416	1.9964	-2.4177	1.5530	-0.5308	0.3995	-0.1600
5.813	-0.1281	-1.3689	-0.1961	-1.3672	-0.2419	-0.0726	0.0984	-0.5949	0.2896	-0.7257	0.3248	-0.0269	1.7212	-2.1873	1.6532	-0.5025	0.4486	-0.1286
5.823	-0.1270	-1.3749	-0.1931	-1.3744	-0.2386	-0.0728	0.1064	-0.5864	0.3028	-0.7290	0.3378	-0.0123	2.2001	-2.1568	1.4645	-0.4943	0.4716	-0.1097
5.833	-0.1259	-1.3807	-0.1901	-1.3818	-0.2352	-0.0728	0.1193	-0.5781	0.3103	-0.7264	0.3639	0.0142	2.2138	-2.2227	1.7427	-0.4850	0.3636	0.0603
5.843	-0.1247	-1.3864	-0.1869	-1.3891	-0.2315	-0.0725	0.1300	-0.5690	0.3244	-0.7266	0.3733	0.0293	2.0338	-2.0460	1.7236	-0.4528	0.4662	0.1104
5.854	-0.1233	-1.3920	-0.1836	-1.3962	-0.2277	-0.0723	0.1347	-0.5600	0.3301	-0.7232	0.3887	0.0333	2.0854	-1.8150	1.8026	-0.5171	0.4008	0.1577
5.864	-0.1219	-1.3975	-0.1803	-1.4034	-0.2237	-0.0719	0.1438	-0.5495	0.3380	-0.7247	0.3943	0.0419	1.8455	-1.6113	1.7525	-0.4980	0.4296	0.2214
5.875	-0.1201	-1.4040	-0.1761	-1.4123	-0.2188	-0.0713	0.1517	-0.5356	0.3482	-0.7199	0.4107	0.0592	1.9203	-1.5828	1.7517	-0.4572	0.3696	0.2213
5.886	-0.1185	-1.4093	-0.1726	-1.4194	-0.2146	-0.0708	0.1608	-0.5234	0.3544	-0.7103	0.4189	0.0682	2.0287	-1.6095	1.8444	-0.4834	0.4245	0.2654
5.896	-0.1169	-1.4145	-0.1690	-1.4265	-0.2103	-0.0700	0.1656	-0.5122	0.3649	-0.7097	0.4307	0.0844	2.1180	-1.6718	1.7384	-0.4988	0.4227	0.2776
5.907	-0.1148	-1.4206	-0.1646	-1.4349	-0.2051	-0.0689	0.1762	-0.4997	0.3710	-0.7166	0.4483	0.0993	1.7790	-1.5008	1.8787	-0.4739	0.4189	0.3651
5.918	-0.1130	-1.4255	-0.1608	-1.4422	-0.2006	-0.0679	0.1821	-0.4902	0.3779	-0.7109	0.4592	0.1082	1.8999	-1.1292	1.8666	-0.3791	0.4629	0.4187
5.928	-0.1111	-1.4304	-0.1570	-1.4494	-0.1959	-0.0667	0.1885	-0.4815	0.3858	-0.7013	0.4786	0.1266	2.0714	-0.8490	2.0820	-0.4050	0.4083	0.3264
5.939	-0.1087	-1.4360	-0.1523	-1.4576	-0.1901	-0.0651	0.2008	-0.4672	0.3953	-0.6998	0.4911	0.1421	2.0093	-0.9576	2.0196	-0.4211	0.4856	0.2954
5.950	-0.1067	-1.4406	-0.1483	-1.4645	-0.1851	-0.0636	0.2045	-0.4544	0.4021	-0.7029	0.4960	0.1529	1.6739	-0.8967	1.6767	-0.4492	0.4235	0.3073
5.960	-0.1046	-1.4450	-0.1443	-1.4716	-0.1801	-0.0621	0.2048	-0.4389	0.4049	-0.6951	0.5032	0.1593	2.2973	-1.2095	1.7211	-0.3951	0.4419	0.3290
5.971	-0.1021	-1.4502	-0.1395	-1.4798	-0.1740	-0.0601	0.2131	-0.4244	0.4055	-0.6785	0.5104	0.1696	1.8046	-1.1275	1.7903	-0.4242	0.4201	0.3334
5.982	-0.1000	-1.4544	-0.1354	-1.4866	-0.1689	-0.0584	0.2169	-0.4158	0.4062	-0.6752	0.5152	0.1778	1.6531	-0.8153	1.7837	-0.4129	0.4516	0.3364
5.992	-0.0978	-1.4584	-0.1313	-1.4932	-0.1637	-0.0566	0.2168	-0.4021	0.4119	-0.6752	0.5257	0.1857	2.3381	-0.9619	1.6340	-0.3785	0.4083	0.3464
6.003	-0.0951	-1.4632	-0.1263	-1.5012	-0.1573	-0.0542	0.2217	-0.3853	0.4120	-0.6654	0.5372	0.1989	1.8194	-0.9998	1.7483	-0.4087	0.3309	0.3195
6.014	-0.0929	-1.4670	-0.1222	-1.5080	-0.1519	-0.0522	0.2223	-0.3759	0.4123	-0.6540	0.5361	0.2007	2.1308	-0.5632	1.8025	-0.3524	0.4115	0.4179
6.024	-0.0906	-1.4707	-0.1180	-1.5144	-0.1465	-0.0501	0.2270	-0.3623	0.4150	-0.6421	0.5390	0.2162	2.1374	-0.6145	1.6662	-0.4307	0.4332	0.3060
6.035	-0.0878	-1.4750	-0.1130	-1.5220	-0.1400	-0.0474	0.2296	-0.3455	0.4187	-0.6350	0.5507	0.2221	1.8574	-0.6813	1.7126	-0.4273	0.4364	0.3598
6.046	-0.0855	-1.4783	-0.1089	-1.5283	-0.1344	-0.0452	0.2331	-0.3351	0.4174	-0.6360	0.5612	0.2339	1.9572	-0.4436	1.8177	-0.3993	0.3617	0.3144
6.056	-0.0832	-1.4816	-0.1047	-1.5346	-0.1289	-0.0428	0.2340	-0.3213	0.4120	-0.6279	0.5528	0.2358	1.5885	-0.6503	1.5902	-0.3351	0.3933	0.3256
6.067	-0.0804	-1.4852	-0.0999	-1.5421	-0.1222	-0.0399	0.2301	-0.3085	0.4079	-0.6078	0.5470	0.2392	1.7803	-0.5267	1.5886	-0.3107	0.4112	0.2911
6.078	-0.0781	-1.4882	-0.0958	-1.5481	-0.1167	-0.0375	0.2306	-0.2939	0.4031	-0.5921	0.5464	0.2431	1.9363	-0.8080	1.5878	-0.3714	0.3913	0.3104
6.088	-0.0758	-1.4910	-0.0918	-1.5540	-0.1112	-0.0351	0.2320	-0.2847	0.3986	-0.5889	0.5490	0.2472	1.6348	-0.5135	1.5335	-0.3607	0.3655	0.3303
6.099	-0.0731	-1.4943	-0.0870	-1.5609	-0.1047	-0.0321	0.2280	-0.2685	0.3968	-0.5767	0.5514	0.2496	1.8609	-0.7546	1.2272	-0.3402	0.2930	0.3331
6.110	-0.0709	-1.4969	-0.0831	-1.5667	-0.0992	-0.0296	0.2286	-0.2574	0.3892	-0.5647	0.5442	0.2547	1.8999	-0.4796	1.4987	-0.3016	0.3905	0.2809
6.120	-0.0686	-1.4994	-0.0792	-1.5723	-0.0938	-0.0271	0.2272	-0.2424	0.3829	-0.5517	0.5453	0.2551	1.7453	-0.7760	1.4756	-0.2814	0.3185	0.3204
6.131	-0.0659	-1.5023	-0.0746	-1.5788	-0.0873	-0.0240	0.2245	-0.2310	0.3806	-0.5382	0.5393	0.2600	1.7537	-0.2659	1.3020	-0.3469	0.3523	0.2705
6.142	-0.0637	-1.5045	-0.0708	-1.5841	-0.0818	-0.0214	0.2211	-0.2190	0.3723	-0.5331	0.5317	0.2611	1.6992	-0.1764	1.4725	-0.3781	0.4554	0.3478
6.152	-0.0615	-1.5066	-0.0671	-1.5893	-0.0766	-0.0187	0.2147	-0.2054	0.3618	-0.5218	0.5234	0.2619	1.3061	-0.5937	1.3569	-0.3398	0.3948	0.2403
6.163	-0.0589	-1.5090	-0.0629	-1.5955	-0.0704	-0.0156	0.2075	-0.1918	0.3489	-0.5046	0.5170	0.2531	1.3558	-0.2108	1.2119	-0.2992	0.3204	0.3177
6.174	-0.0569	-1.5109	-0.0594	-1.6005	-0.0653	-0.0131	0.1996	-0.1777	0.3377	-0.4866	0.5071	0.2535	1.5201	-0.1099	1.2842	-0.2649	0.3213	0.2901
6.184	-0.0550	-1.5125	-0.0561	-1.6053	-0.0603	-0.0106	0.1940	-0.1627	0.3289	-0.4674	0.4891	0.2465	1.5352	-0.5513	1.0481	-0.3171	0.3932	0.3777
6.195	-0.0527	-1.5144	-0.0523	-1.6108	-0.0545	-0.0076	0.1898	-0.1513	0.3121	-0.4517	0.4752	0.2492	1.1611	-0.1121	1.3184	-0.3148	0.3429	0.2756
6.206	-0.0508	-1.5159	-0.0493	-1.6152	-0.0498	-0.0051	0.1828	-0.1390	0.3052	-0.4384	0.4634	0.2431	1.2217	-0.0307	1.1600	-0.3185	0.3753	0.3651
6.216	-0.0490	-1.5171	-0.0463	-1.6195	-0.0453	-0.0027	0.1751	-0.1224	0.2921	-0.4305	0.4520	0.2411	1.3213	-0.1554	1.2465	-0.2439	0.3545	0.2828
6.227	-0.0470	-1.5184	-0.0430	-1.6245	-0.0399	0.0002	0.1698	-0.1076	0.2782	-0.4112	0.4452	0.2362	1.4004	-0.3370	1.3251	-0.2704	0.3191	0.3311
6.238	-0.0454	-1.5195	-0.0402	-1.6286	-0.0356	0.0026	0.1641	-0.0994	0.2689	-0.3954	0.4312	0.2342	1.0388	0.1753	1.1449	-0.2310	0.3341	0.2918
6.248	-0.0438	-1.5204	-0.0376	-1.6325	-0.0313	0.0049	0.1562	-0.0853	0.2574	-0.3785	0.4148	0.2258	1.1124	-0.6038	0.8064	-0.2712	0.2450	0.3297
6.259	-0.0420	-1.5214	-0.0345	-1.6369	-0.0264	0.0076	0.1439	-0.0777	0.2406	-0.3596	0.3937	0.2210	1.5601	-0.3722	0.9114	-0.3119	0.2197	0.3041
6.270	-0.0406	-1.5220	-0.0321	-1.6404	-0.0225	0.0097	0.1408	-0.0661	0.2301	-0.3483	0.3743	0.2124	0.9771	-0.5493	0.6840	-0.2899	0.2890	0.2928
6.280	-0.0393	-1.5226	-0.0299	-1.6438	-0.0189	0.0119	0.1281	-0.0568	0.2174	-0.3355	0.3595	0.2083	1.1608	-0.8670	0.5138	-0.3349	0.3128	0.2459
6.291	-0.0379	-1.5232	-0.0274	-1.6477	-0.0147	0.0142	0.1189	-0.0452	0.1989	-0.3241	0.3372	0.1976	1.1873	-0.9957	0.6800	-0.2837	0.3105	0.2601
6.302	-0.0367	-1.5236	-0.0255	-1.6508	-0.0114	0.0162	0.1078	-0.0370	0.1873	-0.3128	0.3285	0.1895	1.3471	-1.1249	0.5043	-0.3087	0.2154	0.2686
6.312	-0.0357	-1.5239	-0.0237	-1.6539	-0.0083	0.0180	0.1020	-0.0308	0.1721	-0.3007	0.3117	0.1816	1.2020	-1.0306	0.5840	-0.2382	0.2208	0.2370
6.323	-0.0345	-1.5242	-0.0217	-1.6573	-0.0047	0.0201	0.0937	-0.0215	0.1556	-0.2819	0.2881	0.1678	0.8391	-0.9864	0.6270	-0.2257	0.2907	0.3193
6.334	-0.0337	-1.5243	-0.0202	-1.6601	-0.0019	0.0217	0.0818	-0.0136	0.1483	-0.2667	0.2779	0.1664	0.9262	-0.9643	0.3740	-0.2249	0.1812	0.2449
6.344	-0.0329	-1.5244	-0.0188	-1.6627	0.0007	0.0234	0.0737	-0.0046	0.1326	-0.2519	0.2525	0.1586	1.1809	-0.4078	0.4056	-0.2574	0.3130	0.2446
6.355	-0.0320	-1.5244	-0.0173	-1.6658	0.0037	0.0252	0.0705	-0.0002	0.1185	-0.2438	0.2450	0.1479	0.8485	-0.4898	0.6961	-0.2508	0.2622	0.3166
6.366	-0.0314	-1.5244	-0.0161	-1.6681	0.0061	0.0267	0.0623	0.0036	0.1122	-0.2343	0.2293	0.1464	1.0858	-0.0737	0.6458	-0.2788	0.2827	0.2563
6.376	-0.0308	-1.5243	-0.0151	-1.6704	0.0082	0.0281	0.0553	0.0083	0.1055	-0.2277	0.2176	0.1402	1.1651	0.3483	0.4147	-0.2744	0.2415	0.2505
6.387	-0.0302	-1.5242	-0.0139	-1.6731	0.0107	0.0297	0.0501	0.0151	0.0969	-0.2197	0.2024	0.1306	1.1494	0.3048	0.3774	-0.3065	0.2869	0.2419
6.398	-0.0297	-1.5240	-0.0130	-1.6752	0.0127	0.0309	0.0430	0.0164	0.0884	-0.2126	0.1963	0.1236	1.2689	0.3896	0.2925	-0.3096	0.2034	0.2671
6.408	-0.0293	-1.5238	-0.0122	-1.6773	0.0146	0.0322	0.0406	0.0195	0.0787	-0.2079	0.1762	0.1189	0.9734	0.4347	0.4216	-0.2956	0.2629	0.2419
6.419	-0.0289	-1.5236	-0.0113	-1.6797	0.0166	0.0335	0.0311	0.0248	0.0683	-0.2002	0.1610	0.1117	0.9216	0.3054	0.4023	-0.2444	0.3160	0.2130
6.430	-0.0286	-1.5233	-0.0107	-1.6816	0.0181	0.0346	0.0259	0.0279	0.0600	-0.1892	0.1535	0.1048	0.7570	0.2887	0.3323	-0.2724	0.2027	0.2042
6.440	-0.0284	-1.5230	-0.0100	-1.6834	0.0196	0.0356	0.0186	0.0312	0.0519	-0.1828	0.1386	0.0930	0.7559	0.3712	0.2890	-0.2696	0.2472	0.3150
6.451	-0.0282	-1.5226	-0.0095	-1.6856	0.0212	0.0367	0.0158	0.0310	0.0466	-0.1772	0.1328	0.0952	1.2404	0.3413	0.3912	-0.2538	0.2605	0.3011
6.462	-0.0280	-1.5223	-0.0090	-1.6874	0.0225	0.0377	0.0168	0.0300	0.0465	-0.1765	0.1309	0.0942	0.8717	0.6038	0.3741	-0.2436	0.2472	0.2462
6.472	-0.0279	-1.5220	-0.0086	-1.6892	0.0238	0.0387	0.0132	0.0307	0.0451	-0.1757	0.1265	0.0926	1.4304	0.7231	0.3148	-0.2625	0.2938	0.2938
6.483	-0.0277	-1.5216	-0.0081	-1.6913	0.0253	0.0398	0.0150	0.0325	0.0456	-0.1724	0.1262	0.0915	1.0831	0.6871	0.2623	-0.2694	0.3373	0.2627
6.494	-0.0276	-1.5213	-0.0076	-1.6931	0.0266	0.0407	0.0143	0.0331	0.0446	-0.1715	0.1271	0.0863	1.0233	0.9663	0.2639	-0.2605	0.2808	0.3539
6.504	-0.0274	-1.5210	-0.0072	-1.6949	0.0279	0.0416	0.0125	0.0345	0.0415	-0.1702	0.1295	0.0920	1.3144	0.9769	0.3099	-0.2179	0.1743	0.2615
6.515	-0.0273	-1.5206	-0.0067	-1.6969	0.0294	0.0426	0.0137	0.0363	0.0404	-0.1687	0.1207	0.0907	1.2228	0.9508	0.4965	-0.2844	0.2343	0.2348
6.526	-0.0272	-1.5202	-0.0063	-1.6986	0.0306	0.0436	0.0124	0.0364	0.0404	-0.1696	0.1175	0.0877	1.1924	0.9994	0.4045	-0.2645	0.3312	0.2434
6.536	-0.0270	-1.5198	-0.0059	-1.7003	0.0318	0.0445	0.0120	0.0372	0.0399	-0.1717	0.1187	0.0913	1.2853	0.9619	0.3927	-0.2410	0.3131	0.1796
6.547	-0.0269	-1.5194	-0.0054	-1.7023	0.0333	0.0455	0.0109	0.0378	0.0365	-0.1704	0.1204	0.0845	1.3543	0.4613	0.2049	-0.2015	0.2404	0.2261
6.557	-0.0268	-1.5190	-0.0051	-1.7039	0.0344	0.0463	0.0127	0.0339	0.0320	-0.1588	0.1081	0.0777	1.2361	0.8053	0.1914	-0.2768	0.2403	0.2891
6.567	-0.0267	-1.5186	-0.0048	-1.7054	0.0354	0.0471	0.0121	0.0357	0.0281	-0.1509	0.0994	0.0777	1.3277	0.4898	0.1042	-0.2725	0.2281	0.2140
6.578	-0.0265	-1.5183	-0.0045	-1.7069	0.0363	0.0479	0.0124	0.0364	0.0236	-0.1455	0.0906	0.0729	1.3315	0.1907	0.0474	-0.2640	0.2694	0.1874
6.588	-0.0264	-1.5178	-0.0043	-1.7083	0.0372	0.0485	0.0134	0.0359	0.0182	-0.1364	0.0818	0.0633	1.2433	-0.0433	0.1403	-0.2799	0.2366	0.2193
6.598	-0.0263	-1.5174	-0.0041	-1.7098	0.0381	0.0492	0.0134	0.0342	0.0131	-0.1271	0.0730	0.0581	1.1720	-0.3657	0.0645	-0.2468	0.2071	0.2242
6.609	-0.0262	-1.5171	-0.0040	-1.7111	0.0388	0.0498	0.0136	0.0324	0.0086	-0.1196	0.0634	0.0510	1.1310	-0.4035	-0.0743	-0.2500	0.2729	0.2215
6.619	-0.0260	-1.5168	-0.0039	-1.7122	0.0394	0.0503	0.0128	0.0298	0.0017	-0.1106	0.0533	0.0462	1.3066	-0.3992	-0.1535	-0.2358	0.2837	0.2245
6.629	-0.0259	-1.5166	-0.0039	-1.7132	0.0398	0.0507	0.0136	0.0276	-0.0048	-0.0997	0.0457	0.0397	1.1334	-0.4875	-0.3767	-0.3013	0.2891	0.2483
6.640	-0.0257	-1.5163	-0.0040	-1.7142	0.0402	0.0511	0.0142	0.0248	-0.0108	-0.0946	0.0341	0.0323	1.1080	-0.3862	-0.7635	-0.2389	0.3488	0.3022
6.651	-0.0256	-1.5160	-0.0041	-1.7151	0.0405	0.0514	0.0142	0.0217	-0.0205	-0.0906	0.0246	0.0304	1.4089	-0.1284	-0.9698	-0.2727	0.2976	0.2823
6.661	-0.0254	-1.5158	-0.0045	-1.7162	0.0407	0.0517	0.0198	0.0224	-0.0309	-0.0866	0.0114	0.0254	1.3317	0.0757	-1.0016	-0.2350	0.3001	0.2600
6.672	-0.0251	-1.5156	-0.0048	-1.7170	0.0407	0.0519	0.0218	0.0224	-0.0397	-0.0844	-0.0117	0.0203	1.4302	0.2655	-1.0611	-0.2320	0.1246	0.2256
6.683	-0.0249	-1.5154	-0.0054	-1.7180	0.0405	0.0521	0.0253	0.0238	-0.0522	-0.0805	-0.0260	0.0115	1.5139	0.5464	-1.0529	-0.2277	-0.0330	0.1789
6.693	-0.0246	-1.5150	-0.0060	-1.7188	0.0402	0.0522	0.0291	0.0257	-0.0619	-0.0798	-0.0295	0.0020	1.6473	0.7046	-1.0282	-0.2342	-0.0992	0.1489
6.703	-0.0243	-1.5148	-0.0067	-1.7196	0.0399	0.0522	0.0329	0.0275	-0.0713	-0.0758	-0.0387	-0.0034	1.7424	0.8104	-1.0401	-0.2513	-0.1871	0.0276
6.714	-0.0239	-1.5146	-0.0074	-1.7203	0.0395	0.0521	0.0384	0.0299	-0.0809	-0.0760	-0.0524	-0.0123	1.4890	0.7666	-1.0988	-0.2468	-0.2560	-0.0366
6.724	-0.0235	-1.5142	-0.0083	-1.7211	0.0389	0.0519	0.0412	0.0337	-0.0903	-0.0754	-0.0645	-0.0188	1.5215	0.5577	-1.2189	-0.2453	-0.3517	-0.0586
6.734	-0.0231	-1.5139	-0.0093	-1.7218	0.0382	0.0518	0.0448	0.0348	-0.1044	-0.0720	-0.0794	-0.0183	1.3093	0.5635	-1.0575	-0.2457	-0.4035	-0.0901
6.744	-0.0225	-1.5134	-0.0105	-1.7227	0.0371	0.0515	0.0469	0.0365	-0.1136	-0.0737	-0.0986	-0.0233	1.2171	0.5269	-1.1679	-0.2196	-0.3933	-0.1392
6.755	-0.0220	-1.5131	-0.0118	-1.7235	0.0360	0.0513	0.0519	0.0389	-0.1231	-0.0760	-0.1142	-0.0277	1.6118	0.5664	-1.2512	-0.3119	-0.3925	-0.1378
6.765	-0.0214	-1.5126	-0.0130	-1.7243	0.0348	0.0510	0.0597	0.0410	-0.1332	-0.0819	-0.1289	-0.0338	1.6543	0.4444	-1.3572	-0.2691	-0.3958	-0.0988
6.775	-0.0208	-1.5122	-0.0144	-1.7251	0.0334	0.0507	0.0652	0.0434	-0.1461	-0.0840	-0.1410	-0.0361	1.8653	0.3603	-1.3247	-0.3100	-0.4348	-0.1991
6.786	-0.0201	-1.5117	-0.0159	-1.7259	0.0319	0.0503	0.0724	0.0469	-0.1600	-0.0912	-0.1590	-0.0416	1.9789	0.1455	-1.3333	-0.3152	-0.3562	-0.2375
6.797	-0.0193	-1.5112	-0.0176	-1.7270	0.0302	0.0498	0.0788	0.0506	-0.1734	-0.0971	-0.1702	-0.0484	1.7440	-0.1671	-1.3053	-0.2719	-0.3370	-0.2701
6.807	-0.0183	-1.5106	-0.0198	-1.7281	0.0281	0.0492	0.0846	0.0507	-0.1841	-0.1024	-0.1819	-0.0541	1.9980	-0.3547	-1.4651	-0.2754	-0.4769	-0.2945
6.818	-0.0174	-1.5100	-0.0216	-1.7292	0.0262	0.0486	0.0895	0.0503	-0.1956	-0.1059	-0.2029	-0.0648	2.1834	-0.0686	-1.4701	-0.3318	-0.4090	-0.2575
6.829	-0.0163	-1.5094	-0.0241	-1.7305	0.0236	0.0478	0.1005	0.0504	-0.2088	-0.1130	-0.2169	-0.0650	2.0151	0.1955	-1.5306	-0.2913	-0.3864	-0.3116
6.839	-0.0152	-1.5089	-0.0262	-1.7316	0.0213	0.0472	0.1061	0.0529	-0.2180	-0.1179	-0.2280	-0.0741	1.9182	0.2302	-1.6229	-0.3084	-0.4547	-0.2843
6.850	-0.0141	-1.5084	-0.0285	-1.7328	0.0189	0.0464	0.1129	0.0568	-0.2319	-0.1227	-0.2454	-0.0787	1.9719	0.1968	-1.2231	-0.3361	-0.4343	-0.2881
6.861	-0.0127	-1.5077	-0.0315	-1.7344	0.0159	0.0454	0.1218	0.0582	-0.2413	-0.1314	-0.2616	-0.0825	1.9451	0.2048	-1.2622	-0.3349	-0.4019	-0.2965
6.871	-0.0114	-1.5072	-0.0340	-1.7357	0.0132	0.0446	0.1274	0.0576	-0.2490	-0.1391	-0.2707	-0.0854	2.2595	0.6051	-1.1208	-0.3325	-0.4306	-0.3012
6.882	-0.0101	-1.5066	-0.0366	-1.7372	0.0104	0.0437	0.1367	0.0578	-0.2560	-0.1480	-0.2878	-0.0868	2.2973	0.9500	-1.0023	-0.3133	-0.4164	-0.3244
6.893	-0.0084	-1.5058	-0.0397	-1.7390	0.0069	0.0426	0.1467	0.0640	-0.2629	-0.1531	-0.2992	-0.0926	1.9613	0.6401	-1.1668	-0.3331	-0.4413	-0.3147
6.903	-0.0069	-1.5052	-0.0424	-1.7405	0.0038	0.0416	0.1544	0.0681	-0.2723	-0.1611	-0.3128	-0.0969	1.8797	0.4311	-0.9976	-0.3112	-0.4276	-0.2911
6.914	-0.0053	-1.5045	-0.0452	-1.7422	0.0007	0.0406	0.1596	0.0700	-0.2789	-0.1682	-0.3276	-0.1025	2.3552	0.3922	-1.0888	-0.3089	-0.3701	-0.2740
6.925	-0.0033	-1.5036	-0.0485	-1.7442	-0.0033	0.0393	0.1731	0.0681	-0.2880	-0.1739	-0.3336	-0.1025	1.9242	0.9113	-1.0186	-0.3273	-0.5081	-0.3201
6.936	-0.0016	-1.5029	-0.0514	-1.7460	-0.0068	0.0383	0.1765	0.0712	-0.2933	-0.1839	-0.3547	-0.1094	2.1895	0.7578	-1.2090	-0.2843	-0.3816	-0.3217
6.946	0.0002	-1.5022	-0.0543	-1.7479	-0.0104	0.0372	0.1846	0.0758	-0.3004	-0.1887	-0.3607	-0.1099	2.3560	0.5221	-1.1542	-0.3006	-0.4846	-0.3090
6.957	0.0026	-1.5012	-0.0580	-1.7503	-0.0148	0.0358	0.1991	0.0780	-0.3028	-0.1982	-0.3795	-0.1165	2.5554	0.4905	-1.0994	-0.2625	-0.4342	-0.2958
6.968	0.0046	-1.5004	-0.0611	-1.7523	-0.0186	0.0346	0.2077	0.0773	-0.3101	-0.2047	-0.3863	-0.1200	2.3836	0.5514	-1.0025	-0.3262	-0.4638	-0.2541
6.978	0.0067	-1.4996	-0.0642	-1.7544	-0.0226	0.0334	0.2180	0.0795	-0.3119	-0.2138	-0.4036	-0.1186	2.6596	0.5656	-1.1291	-0.2800	-0.4049	-0.3294
6.989	0.0094	-1.4987	-0.0680	-1.7571	-0.0275	0.0319	0.2327	0.0826	-0.3173	-0.2232	-0.4121	-0.1228	2.3687	0.3483	-1.0342	-0.3257	-0.4331	-0.3622
6.999	0.0118	-1.4978	-0.0712	-1.7594	-0.0318	0.0307	0.2413	0.0832	-0.3198	-0.2310	-0.4268	-0.1287	2.3954	0.1553	-1.2215	-0.3443	-0.3642	-0.3094
7.009	0.0143	-1.4970	-0.0744	-1.7617	-0.0361	0.0294	0.2495	0.0810	-0.3247	-0.2407	-0.4302	-0.1320	2.7476	0.6019	-1.0568	-0.3394	-0.4815	-0.2640
7.020	0.0169	-1.4962	-0.0776	-1.7642	-0.0405	0.0280	0.2616	0.0818	-0.3286	-0.2519	-0.4402	-0.1353	2.5781	0.6997	-1.0348	-0.3537	-0.4367	-0.3009
7.030	0.0195	-1.4953	-0.0809	-1.7668	-0.0449	0.0266	0.2702	0.0852	-0.3301	-0.2589	-0.4535	-0.1367	2.6929	0.5269	-1.1765	-0.3421	-0.5251	-0.3229
7.040	0.0223	-1.4945	-0.0844	-1.7694	-0.0495	0.0253	0.2826	0.0865	-0.3368	-0.2711	-0.4709	-0.1444	2.7789	0.5776	-1.0243	-0.3810	-0.4472	-0.2402
7.050	0.0258	-1.4934	-0.0884	-1.7727	-0.0552	0.0235	0.2934	0.0876	-0.3308	-0.2848	-0.4833	-0.1420	2.9473	0.9611	-0.9572	-0.3275	-0.4289	-0.3229
7.061	0.0288	-1.4925	-0.0918	-1.7755	-0.0602	0.0222	0.3077	0.0927	-0.3324	-0.2917	-0.4889	-0.1437	2.7757	0.5775	-0.6774	-0.3434	-0.4085	-0.2720
7.071	0.0321	-1.4916	-0.0952	-1.7785	-0.0651	0.0207	0.3172	0.0924	-0.3321	-0.3048	-0.4909	-0.1461	2.8359	0.6848	-0.4438	-0.3084	-0.4398	-0.2886
7.081	0.0353	-1.4908	-0.0984	-1.7816	-0.0701	0.0192	0.3287	0.0884	-0.3273	-0.3108	-0.5023	-0.1482	2.7351	1.3409	-0.4149	-0.2828	-0.3753	-0.1829
7.092	0.0387	-1.4898	-0.1016	-1.7848	-0.0751	0.0177	0.3390	0.0925	-0.3232	-0.3148	-0.5052	-0.1447	2.8651	1.2068	-0.5680	-0.2887	-0.4493	-0.2692
7.103	0.0429	-1.4887	-0.1055	-1.7887	-0.0811	0.0160	0.3556	0.0954	-0.3185	-0.3233	-0.5128	-0.1441	2.9321	1.1767	-0.4196	-0.2983	-0.4503	-0.3234
7.114	0.0465	-1.4878	-0.1086	-1.7920	-0.0864	0.0146	0.3677	0.0964	-0.3152	-0.3305	-0.5231	-0.1504	3.2319	1.2998	-0.5364	-0.2987	-0.4485	-0.2381
7.124	0.0503	-1.4868	-0.1117	-1.7953	-0.0916	0.0131	0.3844	0.1006	-0.3122	-0.3412	-0.5275	-0.1463	3.0521	1.0235	-0.6285	-0.3484	-0.4489	-0.3126
7.135	0.0550	-1.4856	-0.1154	-1.7995	-0.0980	0.0113	0.3988	0.1038	-0.3101	-0.3523	-0.5312	-0.1494	3.1839	0.7573	-0.4072	-0.3713	-0.5433	-0.3018
7.146	0.0590	-1.4846	-0.1185	-1.8030	-0.1034	0.0098	0.4099	0.1011	-0.3049	-0.3622	-0.5385	-0.1502	3.2886	1.1130	-0.4292	-0.3789	-0.4430	-0.2945
7.156	0.0633	-1.4835	-0.1215	-1.8067	-0.1088	0.0083	0.4246	0.1063	-0.2931	-0.3735	-0.5415	-0.1443	3.1659	1.1127	-0.3971	-0.3244	-0.4395	-0.2542
7.167	0.0685	-1.4823	-0.1249	-1.8112	-0.1153	0.0066	0.4424	0.1078	-0.2799	-0.3830	-0.5459	-0.1432	3.1363	1.1020	-0.3336	-0.3270	-0.3779	-0.2567
7.178	0.0729	-1.4813	-0.1277	-1.8152	-0.1207	0.0052	0.4539	0.1071	-0.2705	-0.3892	-0.5427	-0.1402	3.3767	1.2348	-0.2702	-0.2949	-0.3900	-0.2747
7.188	0.0775	-1.4802	-0.1304	-1.8192	-0.1261	0.0038	0.4686	0.1111	-0.2610	-0.3962	-0.5419	-0.1402	3.2636	1.0621	-0.1403	-0.2191	-0.3628	-0.2018
7.199	0.0833	-1.4788	-0.1335	-1.8239	-0.1326	0.0022	0.4832	0.1089	-0.2472	-0.4021	-0.5363	-0.1318	3.3712	1.4122	-0.1892	-0.3092	-0.3685	-0.3026
7.210	0.0882	-1.4778	-0.1359	-1.8281	-0.1380	0.0009	0.4960	0.1090	-0.2370	-0.4136	-0.5307	-0.1294	3.3354	1.8816	-0.1082	-0.3177	-0.4687	-0.3159
7.221	0.0934	-1.4766	-0.1382	-1.8322	-0.1433	-0.0005	0.5071	0.1156	-0.2228	-0.4225	-0.5320	-0.1310	3.2879	1.3867	-0.2771	-0.3705	-0.4438	-0.2661
7.231	0.0996	-1.4752	-0.1408	-1.8372	-0.1496	-0.0020	0.5236	0.1156	-0.2134	-0.4352	-0.5355	-0.1253	3.3545	1.5282	-0.0974	-0.3317	-0.4336	-0.2830
7.242	0.1049	-1.4740	-0.1428	-1.8416	-0.1550	-0.0032	0.5368	0.1216	-0.2050	-0.4449	-0.5399	-0.1222	3.5549	1.2133	-0.0761	-0.2963	-0.3857	-0.2880
7.253	0.1115	-1.4726	-0.1452	-1.8471	-0.1614	-0.0048	0.5540	0.1250	-0.1824	-0.4454	-0.5260	-0.1152	3.7575	1.4932	0.2078	-0.2908	-0.4070	-0.2617
7.264	0.1171	-1.4713	-0.1469	-1.8516	-0.1667	-0.0058	0.5717	0.1246	-0.1690	-0.4478	-0.5125	-0.1125	3.8026	1.8040	0.4039	-0.2724	-0.3725	-0.1993
7.274	0.1229	-1.4701	-0.1486	-1.8561	-0.1717	-0.0069	0.5868	0.1276	-0.1527	-0.4527	-0.5104	-0.1029	3.5530	1.8276	0.4006	-0.2420	-0.3769	-0.2192
7.285	0.1300	-1.4685	-0.1502	-1.8616	-0.1777	-0.0081	0.6026	0.1306	-0.1314	-0.4592	-0.4995	-0.0943	3.3357	1.9986	0.3437	-0.3340	-0.3414	-0.2694
7.296	0.1362	-1.4672	-0.1515	-1.8662	-0.1827	-0.0090	0.6119	0.1367	-0.1151	-0.4679	-0.4866	-0.0895	3.4009	1.5931	0.3826	-0.2829	-0.3774	-0.2329
7.306	0.1424	-1.4658	-0.1526	-1.8708	-0.1875	-0.0099	0.6229	0.1351	-0.1022	-0.4784	-0.4798	-0.0843	3.6295	2.0025	0.6705	-0.2227	-0.3590	-0.2699
7.316	0.1499	-1.4641	-0.1536	-1.8766	-0.1931	-0.0108	0.6417	0.1404	-0.0820	-0.4833	-0.4691	-0.0816	3.7434	2.0294	0.6316	-0.2591	-0.3667	-0.1675
7.327	0.1565	-1.4627	-0.1543	-1.8816	-0.1976	-0.0116	0.6551	0.1436	-0.0645	-0.4818	-0.4531	-0.0709	3.6331	1.8931	0.6095	-0.2695	-0.4092	-0.1801
7.337	0.1631	-1.4611	-0.1548	-1.8864	-0.2022	-0.0122	0.6631	0.1508	-0.0461	-0.4809	-0.4504	-0.0598	3.5258	1.3718	0.5263	-0.3237	-0.3396	-0.2605
7.347	0.1698	-1.4596	-0.1552	-1.8912	-0.2066	-0.0128	0.6767	0.1490	-0.0295	-0.4877	-0.4349	-0.0547	3.6874	2.1443	0.7205	-0.2783	-0.4008	-0.2254
7.358	0.1766	-1.4582	-0.1554	-1.8960	-0.2109	-0.0134	0.6903	0.1549	-0.0114	-0.4883	-0.4245	-0.0471	3.9286	2.0594	0.6969	-0.3564	-0.3135	-0.2277
7.368	0.1837	-1.4565	-0.1554	-1.9010	-0.2150	-0.0138	0.7024	0.1595	0.0133	-0.4979	-0.4047	-0.0404	3.8476	2.1100	1.0699	-0.2703	-0.3528	-0.1994
7.378	0.1908	-1.4550	-0.1552	-1.9059	-0.2190	-0.0141	0.7114	0.1659	0.0302	-0.4996	-0.3928	-0.0320	3.4709	2.1334	1.3312	-0.2236	-0.2746	-0.2045
7.389	0.1994	-1.4529	-0.1548	-1.9120	-0.2235	-0.0144	0.7207	0.1673	0.0456	-0.4944	-0.3738	-0.0212	3.6624	2.3719	1.6804	-0.1793	-0.3472	-0.2128
7.400	0.2067	-1.4512	-0.1542	-1.9169	-0.2273	-0.0146	0.7318	0.1745	0.0604	-0.4878	-0.3528	-0.0141	3.9822	2.3843	1.7897	-0.2499	-0.3701	-0.2074
7.410	0.2141	-1.4494	-0.1535	-1.9218	-0.2307	-0.0147	0.7423	0.1808	0.0797	-0.4905	-0.3369	-0.0038	3.8520	2.1784	1.6509	-0.2581	-0.3583	-0.1356
7.421	0.2231	-1.4472	-0.1524	-1.9276	-0.2346	-0.0146	0.7557	0.1851	0.0965	-0.4958	-0.3237	0.0104	3.8150	2.0813	1.8355	-0.2230	-0.2884	0.0207
7.431	0.2307	-1.4453	-0.1514	-1.9326	-0.2377	-0.0144	0.7674	0.1903	0.1144	-0.5000	-0.3070	0.0215	3.6195	2.2603	1.7946	-0.2630	-0.4039	0.0192
7.442	0.2384	-1.4434	-0.1501	-1.9376	-0.2407	-0.0143	0.7758	0.1952	0.1339	-0.5006	-0.2986	0.0204	3.8251	2.2945	1.6677	-0.1980	-0.2891	0.0942
7.453	0.2478	-1.4410	-0.1484	-1.9436	-0.2441	-0.0140	0.7858	0.2047	0.1510	-0.4894	-0.2740	0.0285	3.8560	2.2809	1.8477	-0.1821	-0.3015	0.1971
7.463	0.2558	-1.4389	-0.1468	-1.9486	-0.2466	-0.0137	0.7930	0.2104	0.1642	-0.4830	-0.2547	0.0382	3.2486	2.3955	2.0243	-0.1944	-0.2978	0.2241
7.474	0.2638	-1.4368	-0.1451	-1.9533	-0.2491	-0.0132	0.7943	0.2172	0.1832	-0.4810	-0.2397	0.0520	3.6996	2.4309	1.8984	-0.2464	-0.1893	0.2425
7.485	0.2733	-1.4341	-0.1428	-1.9590	-0.2518	-0.0125	0.8114	0.2240	0.2008	-0.4793	-0.2065	0.0632	4.2849	2.5381	1.9124	-0.2702	-0.3340	0.2550
7.496	0.2815	-1.4318	-0.1406	-1.9637	-0.2537	-0.0119	0.8250	0.2315	0.2156	-0.4770	-0.1934	0.0720	3.9844	2.4824	1.9612	-0.2137	-0.2749	0.2842
7.506	0.2898	-1.4293	-0.1384	-1.9684	-0.2556	-0.0111	0.8303	0.2435	0.2333	-0.4754	-0.1739	0.0787	3.5738	2.1490	1.9358	-0.1823	-0.2332	0.3948
7.517	0.2997	-1.4264	-0.1354	-1.9742	-0.2575	-0.0100	0.8376	0.2479	0.2521	-0.4674	-0.1443	0.0967	3.7827	2.5350	1.9800	-0.1578	-0.3265	0.3207
7.527	0.3082	-1.4239	-0.1328	-1.9789	-0.2588	-0.0090	0.8440	0.2576	0.2682	-0.4559	-0.1261	0.1064	3.8055	2.2771	1.8346	-0.2156	-0.2847	0.2850
7.538	0.3168	-1.4213	-0.1300	-1.9834	-0.2600	-0.0079	0.8487	0.2631	0.2846	-0.4509	-0.1115	0.1171	3.7799	2.2722	1.8773	-0.2668	-0.2743	0.3089
7.549	0.3270	-1.4181	-0.1264	-1.9888	-0.2612	-0.0064	0.8513	0.2655	0.2982	-0.4492	-0.0950	0.1218	3.7679	2.9406	1.7704	-0.2355	-0.2264	0.3307
7.560	0.3355	-1.4153	-0.1234	-1.9932	-0.2621	-0.0052	0.8599	0.2806	0.3080	-0.4437	-0.0764	0.1316	4.3356	2.1281	1.7072	-0.2495	-0.2524	0.4021
7.570	0.3441	-1.4125	-0.1202	-1.9975	-0.2627	-0.0038	0.8722	0.2874	0.3181	-0.4364	-0.0589	0.1434	4.1868	2.2895	1.6847	-0.2986	-0.2473	0.2649
7.581	0.3547	-1.4089	-0.1163	-2.0028	-0.2633	-0.0020	0.8804	0.2977	0.3318	-0.4297	-0.0401	0.1507	3.3632	2.2715	1.7941	-0.1997	-0.1875	0.2973
7.592	0.3634	-1.4058	-0.1128	-2.0072	-0.2635	-0.0004	0.8760	0.3051	0.3439	-0.4184	-0.0201	0.1550	3.5253	2.3944	1.4987	-0.1517	-0.2187	0.3898
7.602	0.3722	-1.4027	-0.1094	-2.0113	-0.2636	0.0012	0.8747	0.3142	0.3526	-0.4081	0.0030	0.1695	4.0846	2.2129	1.8120	-0.1636	-0.0014	0.2867
7.612	0.3811	-1.3994	-0.1058	-2.0152	-0.2634	0.0029	0.8814	0.3218	0.3663	-0.3993	0.0324	0.1772	3.5061	2.3454	1.5517	-0.2423	0.0329	0.2994
7.623	0.3917	-1.3955	-0.1014	-2.0199	-0.2631	0.0051	0.8858	0.3322	0.3805	-0.3926	0.0409	0.1835	4.2604	2.2704	1.7006	-0.2255	0.1958	0.3884
7.633	0.4006	-1.3921	-0.0975	-2.0237	-0.2625	0.0070	0.8969	0.3427	0.3907	-0.3879	0.0568	0.1961	4.3207	2.1290	1.6859	-0.2612	0.2463	0.3040
7.643	0.4096	-1.3886	-0.0935	-2.0275	-0.2619	0.0090	0.9023	0.3500	0.4036	-0.3828	0.0753	0.2040	3.7780	2.2209	1.5258	-0.1829	0.2367	0.3279
7.653	0.4186	-1.3851	-0.0894	-2.0313	-0.2611	0.0111	0.9025	0.3622	0.4086	-0.3725	0.0896	0.2121	3.4443	1.8275	1.4024	-0.1815	0.3082	0.3083
7.664	0.4275	-1.3815	-0.0853	-2.0351	-0.2602	0.0133	0.9048	0.3683	0.4113	-0.3596	0.1058	0.2196	3.9582	2.0886	1.4284	-0.1083	0.3402	0.3035
7.674	0.4366	-1.3777	-0.0811	-2.0387	-0.2590	0.0155	0.9060	0.3785	0.4197	-0.3433	0.1209	0.2193	3.5492	1.9755	1.2728	-0.1273	0.3502	0.4062
7.685	0.4474	-1.3730	-0.0760	-2.0426	-0.2575	0.0182	0.9053	0.3912	0.4241	-0.3281	0.1398	0.2312	3.9188	1.9579	1.3036	-0.1384	0.3287	0.3580
7.695	0.4565	-1.3690	-0.0717	-2.0459	-0.2559	0.0206	0.9093	0.3981	0.4273	-0.3195	0.1523	0.2351	3.8340	1.9738	1.3510	-0.2210	0.3377	0.4111
7.706	0.4656	-1.3649	-0.0674	-2.0490	-0.2543	0.0230	0.9080	0.4088	0.4333	-0.3092	0.1642	0.2466	3.8041	1.7439	1.2157	-0.2136	0.3934	0.3515
7.717	0.4766	-1.3599	-0.0621	-2.0526	-0.2522	0.0260	0.9045	0.4221	0.4416	-0.2994	0.1888	0.2546	3.5147	1.4943	1.0303	-0.1957	0.3062	0.4009
7.728	0.4856	-1.3556	-0.0576	-2.0555	-0.2502	0.0286	0.9031	0.4301	0.4465	-0.2901	0.2001	0.2644	4.2889	1.5328	0.9709	-0.2362	0.3126	0.3396
7.738	0.4946	-1.3513	-0.0531	-2.0583	-0.2482	0.0312	0.9149	0.4382	0.4516	-0.2821	0.2096	0.2679	4.5587	1.5111	1.0638	-0.2237	0.4721	0.3735
7.749	0.5056	-1.3459	-0.0477	-2.0616	-0.2455	0.0345	0.9213	0.4523	0.4551	-0.2645	0.2322	0.2761	2.9496	1.6834	0.8936	-0.1494	0.3808	0.3202
7.760	0.5148	-1.3413	-0.0432	-2.0642	-0.2431	0.0373	0.9073	0.4656	0.4568	-0.2463	0.2462	0.2825	3.5666	1.5945	0.7882	-0.1410	0.4234	0.3444
7.770	0.5238	-1.3367	-0.0387	-2.0665	-0.2405	0.0402	0.9046	0.4745	0.4538	-0.2305	0.2620	0.2864	3.6876	2.0173	0.9660	-0.0787	0.3847	0.3263
7.781	0.5347	-1.3308	-0.0332	-2.0692	-0.2374	0.0437	0.9012	0.4888	0.4535	-0.2081	0.2786	0.2935	3.6512	2.0589	1.0729	-0.0552	0.4401	0.3178
7.792	0.5437	-1.3259	-0.0286	-2.0712	-0.2345	0.0467	0.9010	0.5021	0.4536	-0.1899	0.2959	0.2961	3.7292	1.9873	0.9068	-0.1094	0.3781	0.3823
7.803	0.5527	-1.3207	-0.0240	-2.0730	-0.2315	0.0497	0.9011	0.5164	0.4555	-0.1741	0.3092	0.3042	4.0073	1.7957	0.8422	-0.0987	0.4062	0.3741
7.813	0.5635	-1.3144	-0.0186	-2.0749	-0.2277	0.0535	0.9023	0.5305	0.4556	-0.1539	0.3268	0.3131	3.9398	1.9689	0.8365	-0.1088	0.3791	0.3528
7.824	0.5725	-1.3089	-0.0140	-2.0763	-0.2243	0.0566	0.9009	0.5446	0.4536	-0.1353	0.3367	0.3171	3.5916	1.9242	0.8406	-0.1205	0.3808	0.4137
7.835	0.5815	-1.3034	-0.0096	-2.0775	-0.2208	0.0598	0.8951	0.5575	0.4533	-0.1185	0.3512	0.3301	3.6837	1.6606	0.8822	-0.1470	0.3767	0.3729
7.845	0.5922	-1.2966	-0.0041	-2.0789	-0.2165	0.0638	0.8922	0.5736	0.4546	-0.1013	0.3590	0.3375	3.9015	1.4670	0.6691	-0.0948	0.4228	0.3257
7.856	0.6011	-1.2908	0.0005	-2.0797	-0.2128	0.0672	0.8890	0.5845	0.4468	-0.0802	0.3693	0.3351	3.4024	1.3300	0.3054	-0.1744	0.3389	0.3832
7.867	0.6100	-1.2848	0.0049	-2.0804	-0.2091	0.0705	0.8818	0.5989	0.4409	-0.0646	0.3753	0.3423	3.3460	0.9573	0.2226	-0.1090	0.3530	0.3285
7.877	0.6205	-1.2774	0.0101	-2.0810	-0.2045	0.0747	0.8716	0.6114	0.4291	-0.0384	0.3888	0.3444	3.7772	0.9232	0.3542	-0.1328	0.3471	0.3200
7.888	0.6292	-1.2712	0.0144	-2.0813	-0.2007	0.0781	0.8689	0.6241	0.4237	-0.0223	0.3896	0.3410	3.4606	0.7640	0.0088	-0.1527	0.4434	0.3655
7.899	0.6395	-1.2637	0.0195	-2.0814	-0.1960	0.0823	0.8632	0.6381	0.4187	0.0019	0.4025	0.3438	3.9787	0.5922	-0.2611	0.1059	0.3887	0.3564
7.909	0.6481	-1.2572	0.0237	-2.0812	-0.1920	0.0857	0.8619	0.6516	0.4099	0.0292	0.4062	0.3484	3.6068	0.3298	-0.2545	0.1687	0.3812	0.3767
7.919	0.6567	-1.2506	0.0277	-2.0809	-0.1878	0.0892	0.8544	0.6621	0.3995	0.0391	0.4152	0.3505	3.5640	0.3121	-0.1539	0.2319	0.3288	0.4080
7.930	0.6652	-1.2438	0.0316	-2.0805	-0.1836	0.0928	0.8483	0.6702	0.3927	0.0517	0.4206	0.3529	3.5315	0.3979	-0.2303	0.3689	0.3497	0.3256
7.940	0.6737	-1.2370	0.0355	-2.0799	-0.1794	0.0963	0.8423	0.6808	0.3830	0.0722	0.4232	0.3575	3.7347	0.6396	-0.1654	0.4226	0.4098	0.3477
7.950	0.6820	-1.2302	0.0394	-2.0791	-0.1751	0.0999	0.8370	0.6913	0.3701	0.0900	0.4217	0.3586	3.6666	0.2808	-0.3283	0.4426	0.3948	0.3492
7.960	0.6920	-1.2219	0.0438	-2.0778	-0.1701	0.1041	0.8284	0.7053	0.3586	0.1152	0.4187	0.3563	3.3994	-0.0035	-0.5897	0.3960	0.4285	0.3651
7.971	0.7002	-1.2147	0.0472	-2.0765	-0.1659	0.1077	0.8192	0.7159	0.3438	0.1351	0.4244	0.3562	3.3213	-0.0184	-0.6176	0.4077	0.3157	0.3156
7.981	0.7083	-1.2075	0.0506	-2.0751	-0.1616	0.1112	0.8099	0.7255	0.3336	0.1533	0.4193	0.3526	3.5882	-0.0632	-0.7263	0.3935	0.3642	0.3268
7.992	0.7164	-1.2002	0.0538	-2.0735	-0.1574	0.1148	0.8008	0.7359	0.3188	0.1720	0.4246	0.3511	3.5137	-0.1503	-0.6564	0.4422	0.2938	0.3704
8.002	0.7245	-1.1927	0.0570	-2.0716	-0.1532	0.1183	0.7934	0.7474	0.3096	0.1923	0.4143	0.3492	3.3686	-0.2197	-0.8369	0.4082	0.3887	0.3524
8.012	0.7323	-1.1852	0.0600	-2.0695	-0.1490	0.1218	0.7847	0.7554	0.2942	0.2121	0.4149	0.3494	3.3283	-0.1376	-0.7311	0.4079	0.3489	0.3094
8.023	0.7415	-1.1760	0.0634	-2.0668	-0.1442	0.1260	0.7787	0.7678	0.2777	0.2307	0.4117	0.3491	3.4007	-0.1370	-0.7091	0.4419	0.4116	0.2813
8.034	0.7493	-1.1682	0.0662	-2.0644	-0.1400	0.1295	0.7710	0.7796	0.2663	0.2496	0.4127	0.3448	3.3759	-0.1146	-0.8339	0.3952	0.3778	0.3846
8.045	0.7586	-1.1587	0.0694	-2.0612	-0.1351	0.1337	0.7580	0.7944	0.2530	0.2703	0.4159	0.3484	3.3233	-0.8011	-1.1660	0.4031	0.3247	0.3031
8.055	0.7661	-1.1507	0.0719	-2.0584	-0.1309	0.1371	0.7460	0.7953	0.2328	0.2862	0.4029	0.3455	3.2953	-0.8332	-1.0295	0.3905	0.3262	0.2737
8.066	0.7735	-1.1427	0.0742	-2.0554	-0.1269	0.1405	0.7362	0.8044	0.2225	0.3068	0.4003	0.3380	3.2809	-0.6780	-1.3564	0.4425	0.2518	0.3254
8.077	0.7823	-1.1329	0.0768	-2.0516	-0.1222	0.1446	0.7250	0.8186	0.2038	0.3305	0.3817	0.3318	3.4817	-1.5427	-1.6357	0.4261	0.3683	0.3268
8.088	0.7895	-1.1246	0.0787	-2.0482	-0.1184	0.1479	0.7181	0.8245	0.1864	0.3493	0.3751	0.3317	3.4255	-1.7183	-1.5138	0.4004	0.3449	0.3497
8.098	0.7965	-1.1164	0.0804	-2.0446	-0.1147	0.1511	0.7110	0.8292	0.1709	0.3662	0.3665	0.3270	3.3438	-1.5456	-1.5358	0.4335	0.3886	0.3596
8.109	0.8049	-1.1064	0.0824	-2.0400	-0.1103	0.1551	0.7013	0.8375	0.1534	0.3891	0.3652	0.3228	3.2322	-1.5077	-1.6347	0.3735	0.2855	0.3440
8.120	0.8119	-1.0979	0.0838	-2.0360	-0.1067	0.1583	0.6917	0.8470	0.1389	0.4034	0.3549	0.3212	3.1580	-1.7941	-1.8929	0.3657	0.3530	0.2858
8.130	0.8188	-1.0893	0.0851	-2.0318	-0.1032	0.1615	0.6789	0.8511	0.1202	0.4165	0.3518	0.3155	3.0453	-1.6218	-1.5381	0.3757	0.2794	0.3594
8.141	0.8269	-1.0791	0.0864	-2.0266	-0.0991	0.1653	0.6649	0.8586	0.1075	0.4340	0.3357	0.3099	3.1498	-1.4211	-1.9526	0.4292	0.3328	0.2844
8.152	0.8334	-1.0705	0.0874	-2.0221	-0.0958	0.1684	0.6554	0.8637	0.0879	0.4558	0.3325	0.3065	2.9958	-1.9979	-1.9226	0.4284	0.2033	0.2949
8.162	0.8399	-1.0618	0.0882	-2.0176	-0.0926	0.1715	0.6452	0.8694	0.0684	0.4793	0.3105	0.2981	2.8962	-1.8485	-1.7894	0.3992	0.3359	0.2686
8.173	0.8476	-1.0512	0.0889	-2.0117	-0.0890	0.1750	0.6325	0.8760	0.0507	0.4991	0.2994	0.2926	2.8488	-2.1190	-1.8912	0.4108	0.2926	0.2936
8.184	0.8539	-1.0425	0.0894	-2.0066	-0.0860	0.1779	0.6201	0.8825	0.0372	0.5181	0.2828	0.2902	2.8118	-2.1098	-2.0668	0.2996	0.3431	0.3000
8.195	0.8611	-1.0319	0.0897	-2.0002	-0.0827	0.1813	0.6089	0.8883	0.0175	0.5275	0.2663	0.2810	2.8447	-2.4272	-2.2894	0.3367	0.4038	0.3662
8.206	0.8671	-1.0229	0.0898	-1.9949	-0.0801	0.1840	0.5993	0.8918	-0.0007	0.5439	0.2625	0.2788	2.7755	-2.4684	-2.7196	0.4006	0.2616	0.2921
8.216	0.8731	-1.0140	0.0897	-1.9895	-0.0776	0.1868	0.5881	0.8945	-0.0211	0.5598	0.2429	0.2723	2.6795	-2.4160	-3.1333	0.4647	0.3622	0.3327
8.227	0.8801	-1.0032	0.0894	-1.9826	-0.0747	0.1900	0.5724	0.9029	-0.0341	0.5848	0.2355	0.2671	2.7707	-2.7465	-3.6538	0.3905	0.2636	0.2817
8.238	0.8857	-0.9941	0.0889	-1.9766	-0.0725	0.1927	0.5605	0.9038	-0.0514	0.5988	0.2247	0.2628	2.8186	-2.6267	-3.6041	0.4136	0.2270	0.3043
8.248	0.8912	-0.9851	0.0883	-1.9704	-0.0704	0.1953	0.5513	0.9082	-0.0700	0.6130	0.2068	0.2574	2.5040	-3.1216	-3.5229	0.3313	0.2476	0.2521
8.259	0.8976	-0.9742	0.0874	-1.9629	-0.0681	0.1983	0.5368	0.9092	-0.0836	0.6279	0.1801	0.2514	2.5986	-2.8385	-4.0315	0.3153	0.3605	0.2394
8.270	0.9029	-0.9651	0.0865	-1.9567	-0.0663	0.2008	0.5256	0.9130	-0.1019	0.6443	0.1692	0.2417	2.4740	-3.2613	-4.0208	0.3867	0.2893	0.2805
8.280	0.9081	-0.9559	0.0854	-1.9503	-0.0647	0.2031	0.5144	0.9122	-0.1169	0.6635	0.1543	0.2341	2.3365	-3.0880	-4.1631	0.3835	0.1816	0.2626
8.291	0.9142	-0.9449	0.0840	-1.9421	-0.0630	0.2059	0.4979	0.9165	-0.1308	0.6786	0.1263	0.2257	2.2734	-3.7441	-4.5028	0.3067	0.3075	0.2945
8.302	0.9191	-0.9357	0.0825	-1.9352	-0.0619	0.2080	0.4848	0.9161	-0.1515	0.6836	0.1102	0.2201	2.2389	-3.8278	-4.3836	0.3871	0.3367	0.2594
8.312	0.9239	-0.9265	0.0809	-1.9283	-0.0608	0.2103	0.4722	0.9158	-0.1671	0.6970	0.0979	0.2163	2.2679	-3.9504	-4.4460	0.4218	0.3004	0.2205
8.323	0.9294	-0.9155	0.0789	-1.9199	-0.0597	0.2127	0.4570	0.9173	-0.1854	0.7225	0.0784	0.2059	2.0178	-3.7282	-4.5568	0.4300	0.2477	0.2807
8.334	0.9339	-0.9063	0.0769	-1.9125	-0.0591	0.2148	0.4454	0.9176	-0.2044	0.7378	0.0608	0.2009	1.9075	-3.8424	-4.5258	0.3017	0.2921	0.2823
8.344	0.9383	-0.8972	0.0748	-1.9049	-0.0586	0.2167	0.4322	0.9177	-0.2213	0.7468	0.0436	0.1919	1.9446	-3.8723	-4.4715	0.3476	0.2631	0.3047
8.355	0.9434	-0.8862	0.0720	-1.8959	-0.0582	0.2189	0.4194	0.9121	-0.2347	0.7570	0.0253	0.1890	1.9922	-4.0420	-4.4637	0.3646	0.2861	0.2375
8.366	0.9475	-0.8770	0.0696	-1.8884	-0.0580	0.2208	0.4067	0.9127	-0.2430	0.7726	0.0103	0.1810	1.9746	-4.4615	-4.6862	0.3728	0.2332	0.2443
8.376	0.9515	-0.8679	0.0670	-1.8806	-0.0580	0.2225	0.3968	0.9079	-0.2562	0.7796	-0.0139	0.1700	1.9900	-4.1505	-4.6410	0.3644	-0.0112	0.3241
8.387	0.9560	-0.8570	0.0638	-1.8711	-0.0583	0.2246	0.3833	0.9029	-0.2703	0.7861	-0.0300	0.1687	2.1630	-4.1189	-4.3796	0.3140	-0.0861	0.2307
8.398	0.9598	-0.8480	0.0611	-1.8633	-0.0586	0.2263	0.3720	0.9043	-0.2743	0.7987	-0.0368	0.1624	2.2163	-4.6285	-4.9082	0.3664	-0.1791	0.2082
8.408	0.9635	-0.8389	0.0582	-1.8553	-0.0590	0.2278	0.3639	0.8994	-0.2883	0.8103	-0.0505	0.1523	1.8098	-4.7290	-4.4523	0.3440	-0.2798	0.3168
8.419	0.9678	-0.8281	0.0547	-1.8453	-0.0597	0.2296	0.3503	0.8948	-0.2976	0.8210	-0.0691	0.1522	1.8321	-4.5498	-4.7650	0.2481	-0.3541	0.1679
8.430	0.9713	-0.8193	0.0518	-1.8371	-0.0606	0.2311	0.3378	0.8938	-0.3070	0.8236	-0.0899	0.1470	1.6697	-4.6815	-4.9308	0.2758	-0.2828	0.1803
8.440	0.9746	-0.8104	0.0486	-1.8290	-0.0616	0.2325	0.3260	0.8901	-0.3209	0.8317	-0.1090	0.1349	1.5564	-4.7329	-4.8292	0.4248	-0.2693	0.2570
8.451	0.9784	-0.7996	0.0447	-1.8189	-0.0630	0.2341	0.3116	0.8823	-0.3314	0.8467	-0.1220	0.1336	1.8547	-4.6726	-4.6010	0.3062	-0.2424	0.2502
8.462	0.9815	-0.7909	0.0414	-1.8103	-0.0642	0.2354	0.3062	0.8778	-0.3316	0.8407	-0.1308	0.1263	1.5248	-4.8668	-4.9132	0.3746	-0.3158	0.2818
8.472	0.9845	-0.7822	0.0381	-1.8019	-0.0656	0.2367	0.2951	0.8723	-0.3367	0.8454	-0.1412	0.1253	1.4635	-5.0833	-5.0480	0.3349	-0.3890	0.2420
8.483	0.9879	-0.7717	0.0340	-1.7917	-0.0675	0.2382	0.2841	0.8656	-0.3455	0.8582	-0.1644	0.1176	1.4536	-5.4255	-4.8172	0.3241	-0.3014	0.3068
8.494	0.9906	-0.7631	0.0305	-1.7830	-0.0692	0.2394	0.2724	0.8595	-0.3492	0.8576	-0.1739	0.1194	1.6143	-5.1815	-4.9256	0.2947	-0.2738	0.2252
8.504	0.9933	-0.7546	0.0270	-1.7743	-0.0710	0.2405	0.2654	0.8558	-0.3507	0.8602	-0.1824	0.1145	1.3570	-5.5774	-5.1047	0.2331	-0.3319	0.2305
8.515	0.9964	-0.7444	0.0227	-1.7643	-0.0733	0.2419	0.2518	0.8463	-0.3613	0.8704	-0.1974	0.1075	1.4639	-5.2980	-4.8897	0.3377	-0.3595	0.2636
8.526	0.9989	-0.7360	0.0190	-1.7554	-0.0753	0.2429	0.2443	0.8398	-0.3668	0.8775	-0.2119	0.1021	1.3714	-5.5395	-4.7865	0.2433	-0.3486	0.3004
8.536	1.0012	-0.7276	0.0154	-1.7465	-0.0775	0.2440	0.2348	0.8342	-0.3676	0.8779	-0.2283	0.1039	1.4551	-5.5634	-4.9669	0.2686	-0.3392	0.2714
8.547	1.0040	-0.7176	0.0110	-1.7361	-0.0803	0.2452	0.2222	0.8283	-0.3736	0.8796	-0.2335	0.0998	1.1740	-6.3490	-5.0251	0.3211	-0.3672	0.2370
8.558	1.0061	-0.7094	0.0072	-1.7273	-0.0827	0.2462	0.2086	0.8119	-0.3727	0.8861	-0.2514	0.0960	1.2404	-5.9075	-4.9258	0.2906	-0.3860	0.2542
8.569	1.0081	-0.7013	0.0036	-1.7183	-0.0853	0.2471	0.1998	0.8028	-0.3719	0.8798	-0.2614	0.0941	1.0415	-5.9794	-5.0768	0.2286	-0.2989	0.2338
8.579	1.0104	-0.6918	-0.0008	-1.7078	-0.0886	0.2482	0.1861	0.7953	-0.3676	0.8794	-0.2736	0.0880	1.0040	-6.6793	-5.3942	0.2251	-0.3456	0.2989
8.590	1.0121	-0.6838	-0.0046	-1.6990	-0.0914	0.2491	0.1754	0.7822	-0.3712	0.8888	-0.2847	0.0900	0.7560	-6.7282	-5.1241	0.2771	-0.3572	0.1985
8.601	1.0138	-0.6761	-0.0083	-1.6900	-0.0943	0.2500	0.1635	0.7683	-0.3722	0.8888	-0.3006	0.0887	0.6399	-6.5604	-5.1708	0.2236	-0.2705	0.1895
8.611	1.0157	-0.6670	-0.0127	-1.6794	-0.0979	0.2510	0.1479	0.7554	-0.3695	0.8783	-0.3097	0.0827	0.7267	-6.5908	-5.3984	0.3031	-0.3966	0.2320
8.622	1.0171	-0.6595	-0.0164	-1.6706	-0.1011	0.2518	0.1387	0.7471	-0.3718	0.8897	-0.3254	0.0823	0.2782	-6.9572	-5.3211	0.2379	-0.2687	0.2265
8.633	1.0187	-0.6506	-0.0208	-1.6598	-0.1051	0.2527	0.1230	0.7321	-0.3724	0.8885	-0.3366	0.0758	0.1930	-6.5797	-5.3167	0.2103	-0.3878	0.2672
8.643	1.0198	-0.6434	-0.0246	-1.6509	-0.1085	0.2535	0.1104	0.7203	-0.3717	0.8867	-0.3518	0.0734	0.2763	-6.7234	-5.3135	0.2083	-0.3343	0.2945
8.654	1.0208	-0.6363	-0.0283	-1.6422	-0.1120	0.2542	0.0973	0.7073	-0.3651	0.8866	-0.3488	0.0811	0.6047	-6.9698	-4.9883	0.3040	-0.3661	0.2086
8.665	1.0219	-0.6279	-0.0327	-1.6315	-0.1163	0.2552	0.0860	0.6932	-0.3542	0.8877	-0.3623	0.0797	0.3993	-7.2287	-5.2596	0.1674	-0.2691	0.2024
8.675	1.0227	-0.6210	-0.0363	-1.6226	-0.1199	0.2559	0.0763	0.6754	-0.3471	0.8724	-0.3650	0.0787	0.3923	-7.0692	-4.9494	0.2520	-0.2874	0.2005
8.686	1.0233	-0.6144	-0.0397	-1.6140	-0.1236	0.2568	0.0660	0.6610	-0.3406	0.8695	-0.3681	0.0804	0.4059	-6.8525	-4.9343	0.2856	-0.3210	0.1942
8.697	1.0241	-0.6066	-0.0437	-1.6036	-0.1280	0.2577	0.0530	0.6456	-0.3306	0.8743	-0.3653	0.0787	0.4270	-6.7868	-4.9562	0.2595	-0.3853	0.2411
8.707	1.0245	-0.6003	-0.0468	-1.5947	-0.1318	0.2585	0.0423	0.6358	-0.3206	0.8659	-0.3770	0.0785	0.4057	-6.9666	-5.1929	0.1458	-0.2730	0.2750
8.718	1.0248	-0.5941	-0.0500	-1.5862	-0.1356	0.2593	0.0322	0.6225	-0.3154	0.8547	-0.3744	0.0833	0.4711	-7.0462	-5.2052	0.2013	-0.3190	0.2240
8.728	1.0251	-0.5879	-0.0531	-1.5777	-0.1394	0.2601	0.0230	0.6082	-0.3099	0.8582	-0.3842	0.0870	0.1988	-7.1251	-4.9446	0.2555	-0.3099	0.1721
8.738	1.0253	-0.5819	-0.0561	-1.5691	-0.1432	0.2609	0.0130	0.5940	-0.2994	0.8585	-0.3845	0.0831	0.1006	-7.0944	-5.1073	0.1808	-0.3821	0.2288
8.748	1.0253	-0.5748	-0.0596	-1.5588	-0.1479	0.2620	-0.0031	0.5793	-0.2864	0.8488	-0.3926	0.0871	-1.0975	-7.6240	-5.0114	0.1082	-0.2449	0.2147
8.759	1.0253	-0.5692	-0.0624	-1.5504	-0.1518	0.2629	-0.0131	0.5669	-0.2711	0.8329	-0.3877	0.0866	-2.1786	-7.6982	-5.1226	0.2342	-0.2542	0.2484
8.769	1.0251	-0.5636	-0.0651	-1.5422	-0.1557	0.2637	-0.0222	0.5504	-0.2654	0.8300	-0.3882	0.0871	-1.9385	-7.5694	-4.8739	0.2246	-0.2506	0.3401
8.779	1.0248	-0.5583	-0.0677	-1.5337	-0.1595	0.2647	-0.0285	0.5328	-0.2492	0.8254	-0.3727	0.0974	-2.2735	-7.4516	-4.9691	0.0782	-0.3117	0.2486
8.790	1.0245	-0.5531	-0.0701	-1.5257	-0.1633	0.2657	-0.0368	0.5179	-0.2375	0.8101	-0.3769	0.1009	-2.4804	-7.6191	-4.9287	0.1464	-0.2625	0.2330
8.800	1.0241	-0.5479	-0.0724	-1.5177	-0.1670	0.2667	-0.0452	0.5032	-0.2254	0.8092	-0.3696	0.1053	-2.7147	-7.6598	-4.8564	0.1695	-0.2963	0.2317
8.811	1.0234	-0.5421	-0.0750	-1.5080	-0.1714	0.2680	-0.0582	0.4870	-0.2061	0.8040	-0.3747	0.1068	-2.5910	-7.7080	-4.9800	0.1448	-0.2341	0.2808
8.822	1.0228	-0.5372	-0.0769	-1.4999	-0.1751	0.2690	-0.0673	0.4759	-0.1944	0.7877	-0.3630	0.1083	-2.5797	-8.1255	-5.0888	0.0961	-0.3305	0.3411
8.833	1.0219	-0.5317	-0.0792	-1.4906	-0.1796	0.2704	-0.0790	0.4565	-0.1808	0.7743	-0.3619	0.1191	-2.4871	-8.0516	-4.8619	0.2170	-0.2838	0.2559
8.843	1.0210	-0.5272	-0.0809	-1.4830	-0.1831	0.2716	-0.0895	0.4383	-0.1689	0.7762	-0.3594	0.1187	-1.6605	-6.6173	-4.8600	0.1824	-0.2691	0.2927
8.854	1.0201	-0.5229	-0.0826	-1.4752	-0.1867	0.2729	-0.0953	0.4269	-0.1569	0.7707	-0.3530	0.1243	-2.5015	-7.8576	-4.6394	0.0947	-0.2096	0.2479
8.864	1.0191	-0.5187	-0.0841	-1.4675	-0.1901	0.2741	-0.1038	0.4132	-0.1405	0.7545	-0.3334	0.1257	-2.6194	-7.9607	-4.6034	0.0747	-0.2781	0.3825
8.874	1.0180	-0.5146	-0.0854	-1.4601	-0.1935	0.2754	-0.1109	0.3961	-0.1227	0.7387	-0.3336	0.1370	-2.9974	-7.6502	-4.6463	0.1229	-0.2278	0.2874
8.884	1.0166	-0.5100	-0.0867	-1.4514	-0.1974	0.2771	-0.1238	0.3789	-0.0987	0.7363	-0.3194	0.1423	-2.9653	-7.8428	-4.9246	0.1058	-0.2212	0.2793
8.895	1.0153	-0.5064	-0.0876	-1.4440	-0.2004	0.2786	-0.1349	0.3685	-0.0823	0.7262	-0.3108	0.1488	-2.9739	-8.4081	-4.9980	0.1108	-0.2512	0.2771
8.905	1.0139	-0.5028	-0.0883	-1.4367	-0.2036	0.2801	-0.1446	0.3493	-0.0717	0.7042	-0.3052	0.1542	-2.8370	-8.1744	-4.6692	0.1425	-0.1521	0.3083
8.915	1.0124	-0.4994	-0.0889	-1.4298	-0.2065	0.2817	-0.1506	0.3340	-0.0552	0.6965	-0.2876	0.1601	-3.3126	-8.2604	-4.6479	0.1252	-0.2627	0.2604
8.926	1.0108	-0.4961	-0.0894	-1.4230	-0.2094	0.2833	-0.1606	0.3182	-0.0397	0.6903	-0.2848	0.1632	-3.5910	-8.1143	-4.5293	0.1965	-0.1612	0.3218
8.936	1.0092	-0.4930	-0.0897	-1.4161	-0.2121	0.2850	-0.1719	0.3036	-0.0222	0.6868	-0.2706	0.1705	-3.3985	-8.3456	-4.6203	0.0780	-0.2373	0.3330
8.946	1.0074	-0.4900	-0.0898	-1.4092	-0.2148	0.2867	-0.1775	0.2952	-0.0089	0.6782	-0.2665	0.1757	-2.4044	-6.8621	-4.8287	0.0407	-0.2495	0.2309
8.957	1.0052	-0.4865	-0.0899	-1.4012	-0.2179	0.2889	-0.1905	0.2749	0.0102	0.6535	-0.2504	0.1811	-3.2481	-8.1340	-3.8764	0.1464	-0.1596	0.3072
8.968	1.0032	-0.4838	-0.0896	-1.3948	-0.2204	0.2907	-0.2000	0.2619	0.0260	0.6478	-0.2315	0.1879	-3.1853	-7.9615	-3.6257	0.1262	-0.2298	0.3092
8.978	1.0011	-0.4813	-0.0893	-1.3884	-0.2226	0.2926	-0.2124	0.2497	0.0368	0.6433	-0.2202	0.1928	-2.8844	-8.3202	-3.3233	0.0961	-0.2411	0.3174
8.989	0.9985	-0.4785	-0.0887	-1.3806	-0.2252	0.2950	-0.2202	0.2332	0.0533	0.6295	-0.2067	0.1966	-2.8451	-8.0613	-3.1598	0.0444	-0.1642	0.3596
9.000	0.9963	-0.4763	-0.0881	-1.3744	-0.2272	0.2971	-0.2291	0.2253	0.0694	0.6120	-0.1874	0.2070	-2.8538	-8.6788	-3.1885	0.0414	-0.2171	0.2999
9.010	0.9939	-0.4742	-0.0874	-1.3684	-0.2290	0.2992	-0.2363	0.2068	0.0829	0.5995	-0.1749	0.2115	-3.0086	-8.3222	-2.9440	0.1321	-0.2539	0.3315
9.021	0.9910	-0.4719	-0.0862	-1.3613	-0.2310	0.3017	-0.2452	0.1899	0.1031	0.5956	-0.1607	0.2184	-3.2209	-8.1314	-3.0054	0.1415	-0.2819	0.3266
9.032	0.9885	-0.4701	-0.0851	-1.3555	-0.2325	0.3040	-0.2581	0.1797	0.1164	0.5882	-0.1509	0.2285	-2.9200	-8.6142	-2.7857	0.0939	-0.2302	0.2935
9.043	0.9859	-0.4683	-0.0838	-1.3496	-0.2340	0.3062	-0.2625	0.1629	0.1332	0.5745	-0.1382	0.2305	-3.2130	-8.2157	-2.7850	0.0125	-0.1662	0.3267
9.053	0.9826	-0.4664	-0.0821	-1.3427	-0.2355	0.3091	-0.2768	0.1472	0.1517	0.5530	-0.1151	0.2406	-3.3295	-8.4436	-2.8457	0.0516	-0.2139	0.3074
9.064	0.9799	-0.4650	-0.0804	-1.3373	-0.2365	0.3115	-0.2844	0.1393	0.1689	0.5402	-0.0970	0.2451	-3.6327	-8.9632	-3.0080	0.0603	-0.3008	0.3355
9.075	0.9763	-0.4635	-0.0783	-1.3310	-0.2376	0.3145	-0.3004	0.1193	0.1834	0.5322	-0.0821	0.2506	-3.4296	-8.7913	-2.8292	0.1036	-0.2238	0.3196
9.085	0.9733	-0.4623	-0.0763	-1.3258	-0.2383	0.3170	-0.3072	0.1051	0.2005	0.5279	-0.0704	0.2588	-3.8690	-8.8124	-2.8521	0.0314	-0.1378	0.3444
9.096	0.9701	-0.4614	-0.0743	-1.3205	-0.2389	0.3196	-0.3186	0.0930	0.2156	0.5133	-0.0523	0.2637	-3.9004	-9.0502	-2.9186	-0.0166	-0.1189	0.3277
9.107	0.9661	-0.4604	-0.0716	-1.3143	-0.2393	0.3228	-0.3300	0.0737	0.2322	0.4951	-0.0311	0.2716	-3.8840	-8.7304	-2.8217	-0.0421	-0.0825	0.3374
9.118	0.9627	-0.4597	-0.0692	-1.3094	-0.2396	0.3256	-0.3426	0.0632	0.2466	0.4796	-0.0128	0.2750	-3.7271	-8.9608	-2.9007	-0.0267	-0.0805	0.3187
9.128	0.9593	-0.4592	-0.0667	-1.3048	-0.2395	0.3283	-0.3489	0.0524	0.2621	0.4660	0.0140	0.2803	-4.1123	-9.3349	-2.7886	0.0939	0.1877	0.3015
9.139	0.9550	-0.4587	-0.0634	-1.2993	-0.2392	0.3317	-0.3630	0.0343	0.2777	0.4626	0.0318	0.2829	-4.0424	-9.3327	-2.6823	0.0160	0.2807	0.4061
9.150	0.9513	-0.4584	-0.0604	-1.2948	-0.2389	0.3346	-0.3763	0.0202	0.2904	0.4531	0.0402	0.2927	-3.8146	-9.0713	-2.9736	0.0294	0.3664	0.3335
9.160	0.9475	-0.4583	-0.0575	-1.2902	-0.2385	0.3375	-0.3843	0.0112	0.2986	0.4438	0.0547	0.2931	-3.9106	-9.2379	-2.8589	-0.0565	0.4322	0.3904
9.170	0.9436	-0.4582	-0.0544	-1.2858	-0.2379	0.3405	-0.3965	-0.0023	0.3093	0.4285	0.0737	0.2999	-3.6525	-10.4071	-3.0088	-0.0077	0.4481	0.2832
9.180	0.9388	-0.4583	-0.0507	-1.2807	-0.2369	0.3441	-0.4093	-0.0133	0.3196	0.4125	0.0930	0.3020	-3.7510	-11.9119	-2.9897	0.0113	0.4209	0.3101
9.191	0.9345	-0.4585	-0.0475	-1.2766	-0.2359	0.3471	-0.4168	-0.0206	0.3268	0.4048	0.1072	0.3018	-3.8743	-12.2878	-2.9543	-0.0104	0.4427	0.3764
9.201	0.9303	-0.4588	-0.0442	-1.2727	-0.2347	0.3502	-0.4275	-0.0291	0.3360	0.3969	0.1199	0.3085	-3.7721	-12.8943	-2.8916	0.0260	0.4773	0.3307
9.212	0.9260	-0.4591	-0.0408	-1.2688	-0.2335	0.3533	-0.4375	-0.0401	0.3442	0.3915	0.1344	0.3106	-3.8138	-13.0044	-2.7991	0.0371	0.5345	0.3304
9.222	0.9216	-0.4596	-0.0374	-1.2650	-0.2320	0.3565	-0.4457	-0.0540	0.3575	0.3827	0.1531	0.3145	-4.0557	-12.8077	-2.9904	0.0201	0.5254	0.3390
9.232	0.9171	-0.4603	-0.0337	-1.2612	-0.2305	0.3596	-0.4550	-0.0700	0.3645	0.3761	0.1714	0.3179	-4.1388	-12.5695	-2.8594	-0.0279	0.4568	0.3225
9.243	0.9116	-0.4612	-0.0292	-1.2568	-0.2283	0.3635	-0.4674	-0.0811	0.3758	0.3600	0.1864	0.3183	-4.1843	-12.5093	-2.9013	-0.0390	0.4698	0.3844
9.254	0.9067	-0.4621	-0.0253	-1.2532	-0.2263	0.3667	-0.4782	-0.0883	0.3781	0.3490	0.1978	0.3210	-4.1596	-12.4830	-2.9061	-0.0461	0.4371	0.3266
9.264	0.9019	-0.4630	-0.0215	-1.2497	-0.2243	0.3698	-0.4883	-0.0963	0.3799	0.3388	0.2062	0.3229	-4.1105	-12.5113	-2.8564	0.0055	0.5097	0.3175
9.275	0.8959	-0.4643	-0.0170	-1.2457	-0.2217	0.3736	-0.4983	-0.1054	0.3865	0.3303	0.2244	0.3222	-4.5894	-12.5663	-3.1304	-0.0015	0.4467	0.3483
9.286	0.8909	-0.4654	-0.0131	-1.2424	-0.2194	0.3769	-0.5097	-0.1098	0.3879	0.3228	0.2338	0.3238	-4.4050	-13.1781	-2.9301	0.0301	0.4360	0.3550
9.296	0.8858	-0.4666	-0.0093	-1.2393	-0.2170	0.3800	-0.5205	-0.1235	0.3904	0.3175	0.2372	0.3285	-4.4550	-12.8506	-2.8104	0.0196	0.5410	0.3044
9.307	0.8795	-0.4682	-0.0046	-1.2356	-0.2140	0.3840	-0.5341	-0.1322	0.3980	0.3148	0.2570	0.3217	-4.3829	-12.8602	-3.1738	-0.0006	0.4881	0.3639
9.318	0.8741	-0.4696	-0.0006	-1.2325	-0.2113	0.3872	-0.5440	-0.1434	0.4016	0.3046	0.2700	0.3246	-4.3166	-12.7956	-3.0849	-0.0159	0.5047	0.2786
9.329	0.8685	-0.4710	0.0035	-1.2294	-0.2085	0.3905	-0.5544	-0.1499	0.4032	0.2984	0.2782	0.3240	-4.2953	-12.9948	-2.9415	-0.0849	0.5481	0.2945
9.339	0.8617	-0.4730	0.0083	-1.2259	-0.2051	0.3944	-0.5658	-0.1618	0.4071	0.2840	0.2996	0.3182	-4.1996	-12.7448	-3.0280	-0.0289	0.4211	0.3950
9.350	0.8561	-0.4747	0.0124	-1.2231	-0.2020	0.3976	-0.5757	-0.1698	0.4086	0.2765	0.3039	0.3197	-4.5327	-12.9072	-3.3226	-0.1330	0.5109	0.2732
9.361	0.8491	-0.4767	0.0173	-1.2198	-0.1983	0.4013	-0.5916	-0.1779	0.4036	0.2624	0.3228	0.3152	-4.5943	-13.0333	-3.0855	-0.0657	0.4678	0.2772
9.372	0.8431	-0.4785	0.0213	-1.2172	-0.1951	0.4045	-0.6023	-0.1827	0.4019	0.2554	0.3322	0.3109	-4.5871	-13.6505	-3.1412	-0.0345	0.4804	0.3490
9.382	0.8370	-0.4803	0.0253	-1.2146	-0.1918	0.4076	-0.6152	-0.1987	0.4026	0.2483	0.3368	0.3110	-4.5416	-12.8838	-3.3081	-0.0471	0.5643	0.2840
9.393	0.8295	-0.4827	0.0301	-1.2117	-0.1877	0.4113	-0.6280	-0.2075	0.3987	0.2446	0.3511	0.3089	-4.5365	-13.0829	-3.2344	-0.0204	0.4824	0.2991
9.404	0.8232	-0.4848	0.0342	-1.2093	-0.1841	0.4143	-0.6376	-0.2105	0.3955	0.2406	0.3574	0.2999	-4.8013	-13.7329	-3.2533	-0.0175	0.5240	0.2977
9.415	0.8167	-0.4870	0.0381	-1.2070	-0.1804	0.4173	-0.6503	-0.2231	0.3965	0.2344	0.3646	0.3003	-4.8463	-13.2452	-3.4804	-0.0597	0.5535	0.3034
9.425	0.8087	-0.4898	0.0428	-1.2043	-0.1760	0.4209	-0.6633	-0.2298	0.3927	0.2280	0.3713	0.2963	-5.1834	-13.7346	-3.4119	-0.0885	0.6406	0.2791
9.436	0.8019	-0.4921	0.0467	-1.2021	-0.1721	0.4238	-0.6779	-0.2419	0.3887	0.2200	0.3874	0.2903	-4.9139	-13.5562	-3.2428	-0.0831	0.4772	0.3158
9.447	0.7938	-0.4952	0.0514	-1.1995	-0.1675	0.4273	-0.6917	-0.2510	0.3875	0.2108	0.3997	0.2859	-4.9214	-13.8584	-3.8178	-0.0606	0.4378	0.2563
9.457	0.7869	-0.4977	0.0551	-1.1975	-0.1635	0.4301	-0.7054	-0.2580	0.3748	0.2017	0.4024	0.2737	-4.9907	-13.9418	-3.6124	-0.1094	0.4541	0.3155
9.468	0.7797	-0.5004	0.0588	-1.1955	-0.1595	0.4328	-0.7174	-0.2673	0.3649	0.1913	0.4029	0.2669	-5.2093	-13.7868	-3.6012	-0.0570	0.5599	0.2503
9.478	0.7724	-0.5031	0.0625	-1.1935	-0.1554	0.4354	-0.7302	-0.2729	0.3581	0.1864	0.4026	0.2573	-5.0130	-13.8363	-3.7487	-0.1249	0.5494	0.3219
9.488	0.7635	-0.5066	0.0667	-1.1913	-0.1505	0.4385	-0.7493	-0.2860	0.3453	0.1770	0.4086	0.2491	-4.6986	-13.4397	-3.7030	-0.0664	0.4432	0.2819
9.499	0.7559	-0.5095	0.0702	-1.1896	-0.1464	0.4408	-0.7584	-0.2905	0.3347	0.1706	0.4098	0.2391	-4.9480	-13.6106	-3.7940	-0.1035	0.4895	0.3328
9.509	0.7482	-0.5124	0.0734	-1.1878	-0.1423	0.4432	-0.7691	-0.3022	0.3216	0.1645	0.4203	0.2341	-5.0178	-13.1970	-3.4956	-0.0983	0.4283	0.2748
9.519	0.7404	-0.5154	0.0766	-1.1862	-0.1381	0.4455	-0.7819	-0.3051	0.3144	0.1605	0.4195	0.2208	-5.1253	-13.5153	-3.6760	-0.0540	0.4965	0.3350
9.530	0.7325	-0.5185	0.0796	-1.1847	-0.1339	0.4477	-0.7959	-0.3152	0.3036	0.1555	0.4280	0.2170	-4.9653	-13.3645	-3.4197	-0.0739	0.4532	0.2377
9.540	0.7246	-0.5217	0.0827	-1.1831	-0.1296	0.4498	-0.8090	-0.3169	0.2993	0.1517	0.4244	0.2069	-4.9800	-13.9300	-3.8081	-0.1219	0.5406	0.2330
9.550	0.7164	-0.5249	0.0855	-1.1816	-0.1252	0.4518	-0.8199	-0.3299	0.2804	0.1428	0.4261	0.1959	-5.0487	-13.9250	-3.7824	-0.0847	0.3941	0.1999
9.561	0.7063	-0.5290	0.0887	-1.1800	-0.1202	0.4540	-0.8347	-0.3353	0.2634	0.1400	0.4164	0.1774	-5.0621	-14.2939	-4.0883	-0.0815	0.4438	0.2079
9.572	0.6978	-0.5324	0.0913	-1.1786	-0.1160	0.4556	-0.8483	-0.3450	0.2463	0.1364	0.4117	0.1586	-4.8014	-13.9777	-4.0069	-0.0670	0.4759	0.2926
9.583	0.6893	-0.5359	0.0937	-1.1773	-0.1120	0.4572	-0.8597	-0.3506	0.2316	0.1321	0.4108	0.1507	-5.0399	-14.2396	-4.1301	-0.1139	0.4326	0.2055
9.593	0.6789	-0.5402	0.0964	-1.1758	-0.1071	0.4589	-0.8728	-0.3587	0.2085	0.1286	0.4021	0.1363	-5.2397	-14.1723	-3.9774	-0.0953	0.5310	0.1621
9.604	0.6700	-0.5439	0.0984	-1.1746	-0.1031	0.4601	-0.8890	-0.3716	0.1926	0.1231	0.4032	0.1154	-4.9129	-13.7201	-4.0322	-0.0863	0.4371	0.1948
9.614	0.6612	-0.5476	0.1003	-1.1734	-0.0992	0.4612	-0.9004	-0.3741	0.1775	0.1196	0.3934	0.1007	-4.9412	-14.0654	-4.2576	-0.1167	0.5188	0.2280
9.625	0.6503	-0.5522	0.1023	-1.1720	-0.0944	0.4623	-0.9132	-0.3820	0.1554	0.1104	0.3921	0.0881	-5.3927	-14.2651	-4.2722	-0.0995	0.4210	0.1450
9.636	0.6410	-0.5561	0.1037	-1.1710	-0.0905	0.4631	-0.9271	-0.3914	0.1353	0.1059	0.3851	0.0711	-5.2127	-14.0922	-4.0198	-0.1397	0.4630	0.1548
9.647	0.6317	-0.5599	0.1050	-1.1699	-0.0867	0.4638	-0.9271	-0.3807	0.1472	0.1077	0.3828	0.0712	-4.1601	-14.1271	-4.4781	-0.1098	0.4632	0.1858
9.658	0.6205	-0.5647	0.1065	-1.1686	-0.0822	0.4645	-0.9422	-0.4063	0.1073	0.0992	0.3639	0.0450	-4.5895	-13.7222	-4.2083	-0.1578	0.5286	0.1569
9.668	0.6110	-0.5688	0.1075	-1.1678	-0.0785	0.4648	-0.9480	-0.4103	0.0885	0.0929	0.3573	0.0298	-4.7934	-13.7563	-4.2185	-0.1370	0.3948	0.1523
9.679	0.5994	-0.5738	0.1084	-1.1667	-0.0744	0.4650	-0.9623	-0.4161	0.0649	0.0901	0.3469	0.0101	-4.3333	-13.8876	-4.2215	-0.1408	0.3823	0.1657
9.690	0.5898	-0.5779	0.1089	-1.1658	-0.0710	0.4649	-0.9714	-0.4204	0.0456	0.0855	0.3355	-0.0159	-4.2159	-13.8424	-4.1458	-0.1423	0.3706	-0.0523
9.700	0.5799	-0.5822	0.1092	-1.1649	-0.0678	0.4647	-0.9774	-0.4293	0.0276	0.0787	0.3206	-0.0300	-4.1887	-13.5799	-4.1983	-0.0600	0.4540	-0.1282
9.711	0.5681	-0.5874	0.1095	-1.1640	-0.0639	0.4644	-0.9887	-0.4334	0.0071	0.0759	0.3115	-0.0409	-4.1570	-14.0210	-4.4316	-0.1220	0.2992	-0.2006
9.722	0.5583	-0.5918	0.1094	-1.1632	-0.0609	0.4639	-0.9947	-0.4367	-0.0133	0.0729	0.2916	-0.0540	-4.2978	-14.3712	-5.6122	-0.1249	0.4875	-0.2715
9.733	0.5483	-0.5962	0.1091	-1.1625	-0.0580	0.4633	-1.0016	-0.4441	-0.0293	0.0694	0.2847	-0.0713	-4.5919	-14.0819	-5.7066	-0.1339	0.4323	-0.3092
9.743	0.5363	-0.6016	0.1087	-1.1617	-0.0547	0.4623	-1.0121	-0.4516	-0.0430	0.0689	0.2722	-0.0888	-3.1374	-12.1284	-4.7654	-0.0790	0.4663	-0.2002
9.754	0.5261	-0.6060	0.1082	-1.1610	-0.0520	0.4613	-1.0146	-0.4611	-0.0646	0.0623	0.2579	-0.1072	-4.4492	-13.7045	-5.7035	-0.1098	0.4376	-0.2856
9.764	0.5138	-0.6116	0.1073	-1.1603	-0.0490	0.4599	-1.0210	-0.4680	-0.0821	0.0585	0.2500	-0.1258	-4.3553	-13.3373	-6.0299	-0.1081	0.3374	-0.3005
9.775	0.5035	-0.6162	0.1063	-1.1597	-0.0466	0.4586	-1.0269	-0.4675	-0.0996	0.0542	0.2280	-0.1366	-4.2405	-13.8617	-6.1248	-0.1273	0.4089	-0.4047
9.785	0.4932	-0.6209	0.1053	-1.1591	-0.0444	0.4571	-1.0323	-0.4727	-0.1178	0.0544	0.2184	-0.1551	-4.1418	-13.8970	-6.2323	-0.1939	0.3964	-0.3534
9.795	0.4830	-0.6258	0.1040	-1.1586	-0.0424	0.4555	-1.0388	-0.4771	-0.1373	0.0474	0.2038	-0.1757	-4.2161	-14.1321	-6.3092	-0.1692	0.3383	-0.3482
9.805	0.4726	-0.6306	0.1025	-1.1582	-0.0405	0.4536	-1.0437	-0.4827	-0.1564	0.0420	0.1896	-0.1908	-4.1774	-14.0977	-6.3722	-0.1239	0.3560	-0.3634
9.816	0.4620	-0.6355	0.1008	-1.1577	-0.0387	0.4516	-1.0503	-0.4887	-0.1764	0.0407	0.1737	-0.2037	-3.7182	-14.1625	-6.4340	-0.1459	0.3477	-0.3972
9.826	0.4514	-0.6404	0.0989	-1.1574	-0.0370	0.4494	-1.0538	-0.4971	-0.1972	0.0352	0.1556	-0.2259	-3.8690	-13.8161	-6.2560	-0.1303	0.4315	-0.3537
9.836	0.4388	-0.6464	0.0964	-1.1570	-0.0353	0.4467	-1.0505	-0.4965	-0.2149	0.0333	0.1431	-0.2407	-3.1464	-13.6258	-6.1364	-0.1160	0.3450	-0.4141
9.847	0.4283	-0.6514	0.0940	-1.1566	-0.0339	0.4442	-1.0488	-0.5033	-0.2313	0.0299	0.1265	-0.2604	-3.1803	-13.6959	-6.1847	-0.1234	0.2703	-0.3292
9.857	0.4179	-0.6565	0.0916	-1.1564	-0.0328	0.4416	-1.0472	-0.5090	-0.2491	0.0238	0.1052	-0.2710	-2.9522	-13.4009	-6.0532	-0.1104	0.2994	-0.4043
9.868	0.4074	-0.6616	0.0890	-1.1562	-0.0319	0.4388	-1.0461	-0.5125	-0.2641	0.0195	0.0839	-0.2904	-2.9747	-13.4262	-6.0993	-0.1241	0.3691	-0.3275
9.879	0.3969	-0.6668	0.0862	-1.1560	-0.0311	0.4358	-1.0444	-0.5149	-0.2809	0.0148	0.0704	-0.3010	-2.8713	-13.4691	-6.0464	-0.1443	0.3933	-0.4272
9.889	0.3845	-0.6730	0.0827	-1.1559	-0.0304	0.4321	-1.0430	-0.5225	-0.2990	0.0102	0.0527	-0.3171	-2.5572	-12.9106	-5.7943	-0.1283	0.3668	-0.4162
9.900	0.3740	-0.6783	0.0797	-1.1558	-0.0299	0.4288	-1.0396	-0.5224	-0.3124	0.0024	0.0361	-0.3370	-2.3701	-13.0798	-5.9036	-0.1580	0.3286	-0.3503
9.911	0.3636	-0.6835	0.0766	-1.1558	-0.0296	0.4254	-1.0342	-0.5265	-0.3280	-0.0008	0.0211	-0.3452	-2.4988	-12.9150	-5.9104	-0.2132	0.3341	-0.4251
9.921	0.3512	-0.6900	0.0726	-1.1558	-0.0295	0.4211	-1.0299	-0.5279	-0.3426	-0.0070	0.0014	-0.3635	-2.6355	-13.2113	-6.0685	-0.3229	0.1014	-0.4179
9.932	0.3410	-0.6953	0.0690	-1.1559	-0.0297	0.4174	-1.0270	-0.5339	-0.3570	-0.0119	-0.0281	-0.3780	-2.9142	-13.0029	-6.0553	-0.4183	0.0262	-0.4083
9.943	0.3287	-0.7017	0.0645	-1.1561	-0.0300	0.4127	-1.0256	-0.5406	-0.3766	-0.0139	-0.0359	-0.3977	-2.9828	-12.7397	-5.8613	-0.4694	-0.0464	-0.3510
9.954	0.3185	-0.7071	0.0606	-1.1562	-0.0304	0.4087	-1.0247	-0.5465	-0.3872	-0.0175	-0.0444	-0.4084	-2.7360	-12.6164	-5.7583	-0.4470	-0.1414	-0.4138
9.964	0.3082	-0.7126	0.0566	-1.1564	-0.0309	0.4046	-1.0217	-0.5493	-0.3956	-0.0196	-0.0577	-0.4196	-2.8103	-12.9119	-5.8365	-0.5275	-0.1736	-0.4407
9.975	0.2959	-0.7193	0.0518	-1.1567	-0.0317	0.3995	-1.0162	-0.5552	-0.4084	-0.0275	-0.0743	-0.4341	-2.9641	-12.9389	-5.8175	-0.5883	-0.2328	-0.4516
9.986	0.2859	-0.7249	0.0477	-1.1570	-0.0325	0.3950	-1.0135	-0.5603	-0.4186	-0.0344	-0.0857	-0.4472	-3.2625	-13.0052	-5.8257	-0.5832	-0.2877	-0.3797
9.996	0.2757	-0.7305	0.0436	-1.1573	-0.0335	0.3905	-1.0153	-0.5661	-0.4275	-0.0381	-0.1009	-0.4551	-2.8281	-12.6544	-5.9352	-0.6332	-0.3258	-0.4031
10.007	0.2636	-0.7374	0.0383	-1.1578	-0.0348	0.3849	-1.0125	-0.5737	-0.4429	-0.0460	-0.1207	-0.4661	-2.7925	-12.5497	-5.7336	-0.6695	-0.3246	-0.4581
10.018	0.2534	-0.7431	0.0338	-1.1583	-0.0361	0.3801	-1.0117	-0.5748	-0.4500	-0.0525	-0.1389	-0.4786	-2.6703	-12.8665	-5.8854	-0.6550	-0.2716	-0.4286
10.029	0.2412	-0.7501	0.0283	-1.1590	-0.0379	0.3743	-1.0069	-0.5795	-0.4652	-0.0580	-0.1534	-0.4954	-2.6037	-13.0114	-5.7986	-0.6900	-0.1992	-0.4479
10.040	0.2312	-0.7559	0.0236	-1.1596	-0.0395	0.3693	-1.0036	-0.5859	-0.4712	-0.0652	-0.1593	-0.5076	-2.4277	-13.0598	-5.8956	-0.6900	-0.3094	-0.4624
10.050	0.2212	-0.7618	0.0188	-1.1603	-0.0412	0.3642	-1.0004	-0.5935	-0.4846	-0.0689	-0.1767	-0.5221	-2.7182	-12.8164	-5.7738	-0.6907	-0.3114	-0.4211
10.061	0.2092	-0.7690	0.0128	-1.1612	-0.0433	0.3578	-0.9990	-0.6047	-0.4934	-0.0752	-0.1912	-0.5303	-2.3819	-12.2626	-5.4911	-0.6960	-0.3418	-0.4084
10.071	0.1993	-0.7751	0.0079	-1.1620	-0.0453	0.3524	-0.9954	-0.6087	-0.4996	-0.0780	-0.2033	-0.5369	-2.4064	-12.3887	-5.5435	-0.7187	-0.3472	-0.4555
10.081	0.1893	-0.7811	0.0028	-1.1629	-0.0473	0.3469	-0.9920	-0.6130	-0.5073	-0.0876	-0.2162	-0.5467	-2.4162	-12.3752	-5.5016	-0.6818	-0.2886	-0.4429
10.091	0.1794	-0.7873	-0.0023	-1.1638	-0.0495	0.3414	-0.9879	-0.6186	-0.5130	-0.0937	-0.2186	-0.5571	-2.5622	-12.5185	-5.5065	-0.7033	-0.3611	-0.4575
10.102	0.1696	-0.7935	-0.0075	-1.1648	-0.0517	0.3358	-0.9852	-0.6259	-0.5184	-0.1019	-0.2355	-0.5700	-2.4453	-12.2980	-5.4762	-0.6631	-0.3109	-0.4600
10.112	0.1598	-0.7997	-0.0127	-1.1659	-0.0541	0.3300	-0.9826	-0.6344	-0.5266	-0.1059	-0.2445	-0.5804	-2.6699	-11.9761	-5.3205	-0.6638	-0.2757	-0.3665
10.122	0.1479	-0.8075	-0.0190	-1.1672	-0.0571	0.3231	-0.9798	-0.6403	-0.5295	-0.1090	-0.2546	-0.5853	-2.5558	-11.9571	-5.5140	-0.7306	-0.3041	-0.4417
10.133	0.1382	-0.8140	-0.0244	-1.1683	-0.0597	0.3171	-0.9753	-0.6436	-0.5380	-0.1159	-0.2634	-0.5949	-2.5305	-11.9231	-5.4215	-0.7386	-0.2791	-0.4160
10.143	0.1284	-0.8205	-0.0298	-1.1695	-0.0625	0.3111	-0.9734	-0.6498	-0.5455	-0.1265	-0.2755	-0.6044	-2.6355	-11.9622	-5.3492	-0.6839	-0.2421	-0.4727
10.154	0.1187	-0.8270	-0.0354	-1.1709	-0.0652	0.3051	-0.9711	-0.6565	-0.5542	-0.1318	-0.2762	-0.6157	-2.4191	-11.7813	-5.0846	-0.6908	-0.3364	-0.4911
10.164	0.1091	-0.8336	-0.0411	-1.1723	-0.0681	0.2988	-0.9613	-0.6675	-0.5610	-0.1466	-0.2965	-0.6282	-2.1670	-11.9950	-4.8885	-0.6537	-0.3212	-0.4200
10.175	0.0976	-0.8417	-0.0476	-1.1741	-0.0717	0.2912	-0.9512	-0.6767	-0.5583	-0.1572	-0.3052	-0.6369	-2.2187	-12.2686	-5.2167	-0.7435	-0.3652	-0.4887
10.186	0.0880	-0.8486	-0.0531	-1.1757	-0.0749	0.2847	-0.9433	-0.6843	-0.5609	-0.1715	-0.3186	-0.6446	-1.5590	-12.2645	-5.2198	-0.7226	-0.3549	-0.4575
10.197	0.0767	-0.8568	-0.0599	-1.1778	-0.0788	0.2769	-0.9301	-0.6956	-0.5652	-0.1896	-0.3376	-0.6583	-1.4440	-12.2475	-5.1457	-0.7338	-0.3041	-0.4171
10.208	0.0676	-0.8638	-0.0656	-1.1798	-0.0821	0.2704	-0.9152	-0.7004	-0.5643	-0.2031	-0.3401	-0.6657	-1.2354	-11.8498	-4.9440	-0.7225	-0.3958	-0.4311
10.218	0.0585	-0.8709	-0.0713	-1.1818	-0.0857	0.2636	-0.9025	-0.7074	-0.5636	-0.2149	-0.3580	-0.6689	-0.9938	-11.9828	-5.0508	-0.6718	-0.3154	-0.4495
10.229	0.0479	-0.8795	-0.0780	-1.1844	-0.0901	0.2555	-0.8847	-0.7168	-0.5679	-0.2287	-0.3649	-0.6801	-1.0619	-11.8637	-4.8643	-0.6879	-0.3612	-0.4692
10.240	0.0392	-0.8868	-0.0838	-1.1868	-0.0938	0.2487	-0.8695	-0.7269	-0.5669	-0.2401	-0.3809	-0.6870	-1.0997	-11.4020	-4.9006	-0.6973	-0.2506	-0.4817
10.250	0.0305	-0.8941	-0.0895	-1.1893	-0.0976	0.2418	-0.8576	-0.7369	-0.5702	-0.2504	-0.3813	-0.6978	-0.8973	-10.9300	-4.5625	-0.6799	-0.3933	-0.4357
10.261	0.0203	-0.9030	-0.0964	-1.1924	-0.1024	0.2334	-0.8362	-0.7361	-0.5580	-0.2585	-0.3896	-0.6965	-0.5550	-10.5139	-4.1712	-0.6955	-0.2943	-0.4030
10.272	0.0121	-0.9104	-0.1020	-1.1951	-0.1063	0.2264	-0.8170	-0.7398	-0.5511	-0.2703	-0.3919	-0.6966	-1.0132	-10.5889	-4.1618	-0.6735	-0.3110	-0.4186
10.283	0.0040	-0.9180	-0.1075	-1.1980	-0.1102	0.2194	-0.8003	-0.7485	-0.5457	-0.2817	-0.3984	-0.6925	-1.1704	-9.9934	-3.7469	-0.6903	-0.2553	-0.4489
10.293	-0.0054	-0.9269	-0.1140	-1.2015	-0.1149	0.2111	-0.7823	-0.7562	-0.5369	-0.2962	-0.3989	-0.6936	-1.0699	-9.0879	-3.4747	-0.6783	-0.2920	-0.4494
10.304	-0.0130	-0.9346	-0.1194	-1.2045	-0.1188	0.2042	-0.7651	-0.7570	-0.5247	-0.3096	-0.3934	-0.6901	-1.3972	-9.2208	-3.5448	-0.6255	-0.3079	-0.4176
10.315	-0.0220	-0.9437	-0.1256	-1.2083	-0.1236	0.1959	-0.7469	-0.7585	-0.5140	-0.3279	-0.3947	-0.6848	-1.3264	-9.3308	-3.4188	-0.7021	-0.2772	-0.4404
10.326	-0.0294	-0.9513	-0.1308	-1.2116	-0.1276	0.1891	-0.7295	-0.7621	-0.5043	-0.3414	-0.3880	-0.6881	-1.2644	-9.1620	-3.3449	-0.7056	-0.3342	-0.4069
10.336	-0.0367	-0.9590	-0.1359	-1.2151	-0.1315	0.1823	-0.7109	-0.7686	-0.4974	-0.3552	-0.3916	-0.6827	-1.1375	-8.8506	-3.0693	-0.6391	-0.2928	-0.4771
10.347	-0.0450	-0.9682	-0.1416	-1.2194	-0.1362	0.1741	-0.6914	-0.7703	-0.4820	-0.3717	-0.3871	-0.6848	-1.1417	-9.0057	-3.2378	-0.6167	-0.3299	-0.3924
10.358	-0.0518	-0.9759	-0.1463	-1.2232	-0.1401	0.1673	-0.6866	-0.7676	-0.4777	-0.3682	-0.3927	-0.6805	-1.6350	-8.6406	-3.1116	-0.6319	-0.2398	-0.4056
10.369	-0.0585	-0.9836	-0.1511	-1.2269	-0.1439	0.1605	-0.6644	-0.7686	-0.4593	-0.3791	-0.3767	-0.6678	-1.0677	-8.6432	-2.9976	-0.6741	-0.3125	-0.3673
10.379	-0.0664	-0.9929	-0.1566	-1.2317	-0.1484	0.1525	-0.6420	-0.7744	-0.4445	-0.3909	-0.3749	-0.6590	-0.8911	-8.4415	-2.6664	-0.6698	-0.2372	-0.3738
10.390	-0.0726	-1.0007	-0.1609	-1.2356	-0.1521	0.1460	-0.6218	-0.7762	-0.4269	-0.4055	-0.3646	-0.6511	-0.9215	-8.2865	-2.8546	-0.6277	-0.2667	-0.3818
10.401	-0.0798	-1.0100	-0.1659	-1.2406	-0.1564	0.1383	-0.6005	-0.7761	-0.4095	-0.4214	-0.3577	-0.6396	-0.9263	-8.6149	-2.6352	-0.7029	-0.1957	-0.3954
10.412	-0.0857	-1.0178	-0.1699	-1.2449	-0.1599	0.1320	-0.5808	-0.7811	-0.3972	-0.4384	-0.3382	-0.6336	-1.1366	-8.4055	-2.9002	-0.6451	-0.3054	-0.3850
10.422	-0.0914	-1.0256	-0.1738	-1.2493	-0.1634	0.1257	-0.5634	-0.7848	-0.3860	-0.4493	-0.3353	-0.6246	-0.8418	-7.9632	-2.4949	-0.5803	-0.2514	-0.3923
10.433	-0.0981	-1.0351	-0.1783	-1.2548	-0.1672	0.1182	-0.5388	-0.7831	-0.3686	-0.4604	-0.3226	-0.6142	-0.7689	-7.9719	-2.3858	-0.6174	-0.3190	-0.3927
10.443	-0.1034	-1.0429	-0.1820	-1.2596	-0.1704	0.1121	-0.5185	-0.7847	-0.3515	-0.4690	-0.3180	-0.6070	-0.9427	-7.9706	-2.4648	-0.6290	-0.2937	-0.3623
10.454	-0.1084	-1.0507	-0.1855	-1.2643	-0.1736	0.1061	-0.5002	-0.7889	-0.3410	-0.4764	-0.3101	-0.5957	-1.5932	-7.4411	-2.2718	-0.6442	-0.2771	-0.3947
10.465	-0.1143	-1.0602	-0.1895	-1.2700	-0.1772	0.0990	-0.4841	-0.7830	-0.3191	-0.4903	-0.3025	-0.5835	-0.9303	-7.1207	-1.9798	-0.6540	-0.1961	-0.3487
10.475	-0.1190	-1.0681	-0.1927	-1.2749	-0.1802	0.0933	-0.4641	-0.7824	-0.3028	-0.5055	-0.2795	-0.5700	-1.0526	-7.0664	-1.8671	-0.6125	-0.2383	-0.3783
10.486	-0.1235	-1.0759	-0.1956	-1.2800	-0.1829	0.0877	-0.4439	-0.7835	-0.2852	-0.5164	-0.2667	-0.5599	-1.2859	-6.5699	-1.6731	-0.6152	-0.2408	-0.3260
10.497	-0.1287	-1.0853	-0.1989	-1.2864	-0.1859	0.0811	-0.4239	-0.7841	-0.2648	-0.5291	-0.2500	-0.5486	-1.1034	-6.1171	-1.2205	-0.5409	-0.1860	-0.2970
10.507	-0.1328	-1.0932	-0.2014	-1.2918	-0.1884	0.0757	-0.4062	-0.7817	-0.2454	-0.5329	-0.2349	-0.5301	-0.9614	-5.9351	-1.3340	-0.5714	-0.1852	-0.2864
10.518	-0.1366	-1.1010	-0.2037	-1.2971	-0.1906	0.0705	-0.3869	-0.7770	-0.2255	-0.5410	-0.2158	-0.5167	-1.1673	-5.9572	-1.3082	-0.6042	-0.3250	-0.2875
10.529	-0.1411	-1.1103	-0.2063	-1.3037	-0.1931	0.0644	-0.3641	-0.7737	-0.2034	-0.5566	-0.2064	-0.4980	-1.0814	-6.1052	-1.2721	-0.6339	-0.1943	-0.2946
10.540	-0.1446	-1.1180	-0.2082	-1.3093	-0.1951	0.0596	-0.3462	-0.7746	-0.1853	-0.5720	-0.1855	-0.4856	-0.9857	-5.8392	-1.1790	-0.5928	-0.2580	-0.3209
10.550	-0.1479	-1.1257	-0.2099	-1.3151	-0.1969	0.0548	-0.3260	-0.7711	-0.1642	-0.5817	-0.1727	-0.4769	-1.0700	-5.9436	-1.2388	-0.5721	-0.2637	-0.3025
10.561	-0.1517	-1.1350	-0.2118	-1.3222	-0.1988	0.0492	-0.3083	-0.7660	-0.1399	-0.5856	-0.1573	-0.4586	-0.8459	-5.5101	-1.1047	-0.5679	-0.1846	-0.2529
10.572	-0.1546	-1.1426	-0.2131	-1.3281	-0.2002	0.0447	-0.2867	-0.7616	-0.1245	-0.5898	-0.1376	-0.4400	-0.7419	-5.8592	-1.0493	-0.5970	-0.2424	-0.2567
10.582	-0.1573	-1.1502	-0.2142	-1.3340	-0.2015	0.0404	-0.2675	-0.7632	-0.1062	-0.6042	-0.1213	-0.4193	-0.7166	-5.1577	-0.7067	-0.6197	-0.1612	-0.3005
10.593	-0.1604	-1.1593	-0.2154	-1.3413	-0.2028	0.0355	-0.2420	-0.7567	-0.0819	-0.6225	-0.0949	-0.3964	-0.7087	-5.0975	-0.7396	-0.5684	-0.1402	-0.3095
10.604	-0.1627	-1.1669	-0.2161	-1.3476	-0.2036	0.0316	-0.2252	-0.7515	-0.0621	-0.6264	-0.0751	-0.3800	-0.3818	-5.0670	-0.6370	-0.6017	-0.1637	-0.3090
10.614	-0.1648	-1.1744	-0.2166	-1.3540	-0.2042	0.0279	-0.2039	-0.7486	-0.0444	-0.6322	-0.0531	-0.3632	-0.7144	-4.9204	-0.3765	-0.5148	-0.2153	-0.3015
10.625	-0.1671	-1.1834	-0.2170	-1.3616	-0.2048	0.0237	-0.1844	-0.7414	-0.0176	-0.6385	-0.0303	-0.3486	-0.4555	-4.8299	-0.4152	-0.5687	-0.2626	-0.2105
10.636	-0.1688	-1.1908	-0.2170	-1.3680	-0.2049	0.0203	-0.1646	-0.7370	0.0043	-0.6533	-0.0128	-0.3303	-0.6319	-4.6207	0.2327	-0.6075	-0.2413	-0.2675
10.647	-0.1706	-1.1996	-0.2168	-1.3759	-0.2049	0.0165	-0.1409	-0.7324	0.0302	-0.6630	0.0242	-0.3091	-0.8692	-4.4988	0.4427	-0.6021	0.0509	-0.2594
10.657	-0.1719	-1.2069	-0.2165	-1.3827	-0.2046	0.0135	-0.1274	-0.7318	0.0329	-0.6702	0.0268	-0.2993	-1.9564	-4.3618	0.6046	-0.5305	0.0167	-0.2540
10.668	-0.1731	-1.2142	-0.2160	-1.3894	-0.2043	0.0106	-0.1161	-0.7164	0.0590	-0.6682	0.0392	-0.2768	-0.6755	-4.0903	0.7350	-0.5420	0.2199	-0.2411
10.679	-0.1744	-1.2227	-0.2152	-1.3974	-0.2038	0.0075	-0.0953	-0.7092	0.0783	-0.6780	0.0591	-0.2560	-0.5955	-3.9670	0.9576	-0.6021	0.3287	-0.2466
10.690	-0.1752	-1.2297	-0.2143	-1.4041	-0.2031	0.0049	-0.0775	-0.7037	0.0950	-0.6874	0.0800	-0.2401	-0.9626	-3.9755	0.9064	-0.5492	0.4232	-0.2587
10.700	-0.1759	-1.2367	-0.2133	-1.4112	-0.2022	0.0027	-0.0639	-0.6985	0.1113	-0.6904	0.0995	-0.2206	-0.8511	-3.7370	1.1299	-0.4912	0.4681	-0.2638
10.711	-0.1765	-1.2450	-0.2118	-1.4196	-0.2008	0.0002	-0.0479	-0.6878	0.1339	-0.6873	0.1308	-0.2005	-0.5500	-3.6708	0.9554	-0.5516	0.4494	-0.2895
10.722	-0.1769	-1.2519	-0.2103	-1.4264	-0.1993	-0.0018	-0.0309	-0.6821	0.1495	-0.6935	0.1530	-0.1853	-0.4121	-3.5339	1.0525	-0.5642	0.4089	-0.2073
10.732	-0.1771	-1.2587	-0.2088	-1.4333	-0.1978	-0.0035	-0.0141	-0.6723	0.1634	-0.7074	0.1693	-0.1683	-0.2858	-3.5804	1.2179	-0.5616	0.4137	-0.2074
10.743	-0.1771	-1.2666	-0.2067	-1.4420	-0.1956	-0.0054	0.0088	-0.6644	0.1868	-0.7138	0.1942	-0.1467	0.9635	-3.6574	1.0752	-0.4975	0.4169	-0.2200
10.754	-0.1769	-1.2732	-0.2047	-1.4492	-0.1935	-0.0068	0.0243	-0.6594	0.2035	-0.7117	0.2100	-0.1321	0.8576	-3.3863	1.1994	-0.4871	0.4627	-0.1067
10.764	-0.1766	-1.2798	-0.2026	-1.4562	-0.1913	-0.0080	0.0277	-0.6507	0.2141	-0.7098	0.2258	-0.1118	1.4290	-3.1987	1.1844	-0.5322	0.4697	-0.2249
10.775	-0.1762	-1.2875	-0.1999	-1.4647	-0.1885	-0.0092	0.0410	-0.6385	0.2312	-0.7221	0.2488	-0.0982	1.8283	-3.1922	1.1027	-0.5269	0.3195	-0.1836
10.786	-0.1758	-1.2939	-0.1976	-1.4720	-0.1859	-0.0101	0.0550	-0.6314	0.2411	-0.7255	0.2582	-0.0852	1.6509	-2.9203	1.2511	-0.4572	0.4104	-0.1859
10.796	-0.1750	-1.3001	-0.1951	-1.4793	-0.1832	-0.0109	0.0647	-0.6226	0.2527	-0.7194	0.2767	-0.0740	1.6455	-2.9006	1.5279	-0.4510	0.4241	-0.1251
10.807	-0.1742	-1.3075	-0.1920	-1.4878	-0.1797	-0.0116	0.0761	-0.6120	0.2663	-0.7189	0.2973	-0.0519	1.7941	-2.9147	1.3583	-0.4991	0.4249	-0.1453
10.818	-0.1734	-1.3136	-0.1893	-1.4950	-0.1767	-0.0120	0.0852	-0.6031	0.2806	-0.7252	0.3053	-0.0341	2.2689	-2.7542	1.4112	-0.4962	0.4902	-0.1446
10.828	-0.1725	-1.3196	-0.1864	-1.5024	-0.1735	-0.0123	0.0976	-0.5938	0.2942	-0.7280	0.3287	-0.0200	2.2270	-2.6229	1.3945	-0.4844	0.3624	-0.1585
10.839	-0.1711	-1.3267	-0.1828	-1.5111	-0.1694	-0.0124	0.1105	-0.5824	0.3049	-0.7203	0.3436	-0.0048	1.7904	-2.6191	1.5810	-0.4411	0.4686	-0.0246
10.850	-0.1699	-1.3325	-0.1797	-1.5183	-0.1659	-0.0123	0.1207	-0.5755	0.3147	-0.7211	0.3638	0.0210	1.9859	-2.3847	1.5997	-0.5245	0.3815	0.1133
10.860	-0.1687	-1.3382	-0.1764	-1.5254	-0.1622	-0.0121	0.1316	-0.5652	0.3287	-0.7283	0.3763	0.0294	1.7698	-2.0106	1.5670	-0.4030	0.4134	0.1000
10.870	-0.1670	-1.3448	-0.1723	-1.5342	-0.1576	-0.0117	0.1379	-0.5502	0.3377	-0.7286	0.3950	0.0343	2.2301	-2.4261	1.4606	-0.4333	0.3320	0.1965
10.881	-0.1656	-1.3502	-0.1690	-1.5414	-0.1535	-0.0113	0.1486	-0.5395	0.3472	-0.7200	0.3974	0.0455	2.2535	-2.3578	1.3972	-0.4223	0.4435	0.2905
10.891	-0.1641	-1.3556	-0.1655	-1.5487	-0.1495	-0.0108	0.1564	-0.5316	0.3531	-0.7132	0.4112	0.0580	1.9018	-2.0710	1.5103	-0.4207	0.4026	0.3301
10.901	-0.1625	-1.3608	-0.1619	-1.5558	-0.1453	-0.0101	0.1627	-0.5222	0.3610	-0.7155	0.4212	0.0754	1.6745	-2.0614	1.4670	-0.4276	0.4549	0.2920
10.911	-0.1608	-1.3659	-0.1583	-1.5629	-0.1410	-0.0093	0.1657	-0.5130	0.3652	-0.7106	0.4418	0.0891	2.2763	-1.8227	1.7547	-0.4507	0.3790	0.2961
10.922	-0.1591	-1.3710	-0.1546	-1.5701	-0.1367	-0.0083	0.1767	-0.4999	0.3747	-0.7060	0.4541	0.0995	2.2135	-2.0151	1.6129	-0.4092	0.4059	0.3266
10.932	-0.1572	-1.3760	-0.1507	-1.5771	-0.1320	-0.0073	0.1832	-0.4892	0.3819	-0.6978	0.4648	0.1122	1.8177	-1.8963	1.6268	-0.4342	0.4244	0.3481
10.942	-0.1554	-1.3808	-0.1469	-1.5840	-0.1272	-0.0061	0.1901	-0.4785	0.3895	-0.7034	0.4771	0.1225	2.1723	-1.6932	1.7168	-0.4718	0.3908	0.4049
10.952	-0.1530	-1.3865	-0.1422	-1.5925	-0.1214	-0.0045	0.1991	-0.4670	0.3991	-0.7060	0.4858	0.1425	2.1872	-1.4214	1.6128	-0.4489	0.4412	0.3299
10.963	-0.1509	-1.3910	-0.1382	-1.5996	-0.1165	-0.0030	0.2047	-0.4530	0.4025	-0.6955	0.4932	0.1494	1.7121	-1.4617	1.5623	-0.3788	0.4263	0.3280
10.973	-0.1489	-1.3954	-0.1342	-1.6065	-0.1116	-0.0014	0.2079	-0.4399	0.4037	-0.6847	0.5046	0.1606	1.7710	-1.4458	1.6987	-0.3750	0.3955	0.3150
10.983	-0.1468	-1.3997	-0.1301	-1.6133	-0.1065	0.0002	0.2120	-0.4274	0.4074	-0.6789	0.5077	0.1677	1.8426	-1.2680	1.5853	-0.4545	0.4672	0.3394
10.994	-0.1447	-1.4040	-0.1260	-1.6199	-0.1014	0.0019	0.2153	-0.4152	0.4111	-0.6767	0.5212	0.1754	1.7517	-1.3375	1.4701	-0.3995	0.3671	0.3064
11.004	-0.1425	-1.4081	-0.1218	-1.6267	-0.0961	0.0038	0.2178	-0.4013	0.4105	-0.6752	0.5260	0.1841	1.8963	-1.4346	1.6201	-0.3199	0.3847	0.3355
11.015	-0.1399	-1.4128	-0.1169	-1.6348	-0.0898	0.0061	0.2239	-0.3859	0.4117	-0.6584	0.5316	0.1972	1.9920	-1.3945	1.5016	-0.3166	0.3746	0.3148
11.026	-0.1376	-1.4166	-0.1128	-1.6413	-0.0844	0.0080	0.2254	-0.3768	0.4144	-0.6487	0.5350	0.2058	1.9036	-1.0710	1.4294	-0.4109	0.4228	0.3127
11.036	-0.1354	-1.4203	-0.1086	-1.6477	-0.0791	0.0101	0.2263	-0.3617	0.4140	-0.6430	0.5453	0.2100	2.0636	-1.1764	1.7056	-0.4565	0.3548	0.4083
11.047	-0.1326	-1.4245	-0.1037	-1.6554	-0.0725	0.0128	0.2353	-0.3472	0.4162	-0.6460	0.5535	0.2248	1.9455	-1.0142	1.8616	-0.3401	0.4170	0.3148
11.058	-0.1303	-1.4279	-0.0995	-1.6618	-0.0670	0.0151	0.2370	-0.3361	0.4214	-0.6310	0.5555	0.2298	1.7874	-0.9251	1.5136	-0.3264	0.4273	0.3140
11.068	-0.1279	-1.4312	-0.0953	-1.6681	-0.0614	0.0174	0.2356	-0.3213	0.4152	-0.6165	0.5499	0.2344	1.8254	-1.2079	1.4240	-0.3473	0.4245	0.3061
11.079	-0.1252	-1.4349	-0.0904	-1.6754	-0.0547	0.0202	0.2337	-0.3073	0.4081	-0.6062	0.5497	0.2343	1.5713	-1.2066	1.2937	-0.3710	0.3834	0.4096
11.090	-0.1229	-1.4379	-0.0862	-1.6813	-0.0493	0.0226	0.2292	-0.2932	0.4065	-0.5981	0.5506	0.2427	1.8726	-1.4449	1.0456	-0.3235	0.3624	0.3016
11.100	-0.1205	-1.4408	-0.0822	-1.6873	-0.0439	0.0250	0.2299	-0.2839	0.4009	-0.5911	0.5488	0.2453	1.5724	-1.1627	1.1609	-0.3039	0.4065	0.3435
11.111	-0.1179	-1.4440	-0.0774	-1.6945	-0.0373	0.0280	0.2262	-0.2670	0.3950	-0.5744	0.5496	0.2502	1.6243	-1.4982	1.2215	-0.2387	0.3409	0.3107
11.122	-0.1156	-1.4467	-0.0735	-1.7000	-0.0319	0.0305	0.2257	-0.2585	0.3889	-0.5566	0.5499	0.2528	1.6211	-0.8728	1.1970	-0.3444	0.3073	0.3700
11.133	-0.1129	-1.4496	-0.0688	-1.7066	-0.0252	0.0336	0.2208	-0.2412	0.3854	-0.5479	0.5376	0.2568	1.5731	-1.0912	1.0793	-0.3220	0.3510	0.3035
11.143	-0.1106	-1.4520	-0.0650	-1.7121	-0.0199	0.0362	0.2184	-0.2323	0.3765	-0.5449	0.5329	0.2565	1.6466	-0.7289	1.3800	-0.2860	0.4212	0.3819
11.154	-0.1084	-1.4543	-0.0613	-1.7174	-0.0145	0.0388	0.2192	-0.2208	0.3737	-0.5361	0.5325	0.2626	1.5994	-0.5144	1.2660	-0.2964	0.3958	0.3028
11.165	-0.1058	-1.4567	-0.0568	-1.7238	-0.0082	0.0419	0.2120	-0.2043	0.3616	-0.5144	0.5271	0.2566	1.3676	-0.8973	1.0412	-0.2541	0.2967	0.3051
11.176	-0.1038	-1.4587	-0.0533	-1.7289	-0.0030	0.0446	0.2041	-0.1925	0.3504	-0.4949	0.5175	0.2569	1.9918	-0.5920	1.0386	-0.3039	0.2909	0.2514
11.186	-0.1018	-1.4606	-0.0498	-1.7337	0.0020	0.0471	0.2017	-0.1791	0.3405	-0.4822	0.4989	0.2478	1.3445	-0.7357	0.8873	-0.2803	0.4049	0.3040
11.197	-0.0994	-1.4625	-0.0459	-1.7394	0.0079	0.0501	0.1937	-0.1597	0.3273	-0.4679	0.4896	0.2478	1.3653	-1.1993	1.0263	-0.2926	0.3142	0.2725
11.208	-0.0975	-1.4641	-0.0427	-1.7439	0.0128	0.0525	0.1868	-0.1527	0.3166	-0.4580	0.4802	0.2442	1.5962	-0.6088	0.9919	-0.2536	0.3285	0.3183
11.218	-0.0957	-1.4655	-0.0397	-1.7484	0.0175	0.0550	0.1823	-0.1383	0.3053	-0.4403	0.4652	0.2440	1.1344	-0.7221	0.9433	-0.2958	0.3710	0.2894
11.229	-0.0936	-1.4671	-0.0361	-1.7537	0.0230	0.0578	0.1717	-0.1225	0.2916	-0.4222	0.4550	0.2416	1.3654	-0.6120	0.9968	-0.2385	0.2342	0.3068
11.240	-0.0919	-1.4682	-0.0332	-1.7579	0.0275	0.0602	0.1656	-0.1080	0.2797	-0.4060	0.4421	0.2407	1.4338	-0.8498	0.9476	-0.2033	0.2804	0.2689
11.251	-0.0899	-1.4695	-0.0299	-1.7626	0.0327	0.0630	0.1603	-0.0980	0.2671	-0.3862	0.4212	0.2364	1.0135	-0.4086	1.0057	-0.2367	0.3518	0.2916
11.261	-0.0883	-1.4704	-0.0272	-1.7664	0.0369	0.0653	0.1503	-0.0872	0.2521	-0.3737	0.4084	0.2328	1.0565	-1.0224	0.8294	-0.2748	0.2563	0.2678
11.271	-0.0869	-1.4711	-0.0247	-1.7700	0.0409	0.0676	0.1432	-0.0778	0.2430	-0.3655	0.3890	0.2186	1.0430	-0.9184	0.5490	-0.2727	0.2966	0.3471
11.281	-0.0855	-1.4718	-0.0223	-1.7735	0.0447	0.0697	0.1346	-0.0683	0.2285	-0.3527	0.3799	0.2147	1.3054	-1.1159	0.5016	-0.2951	0.2179	0.2939
11.292	-0.0842	-1.4725	-0.0201	-1.7769	0.0484	0.0719	0.1290	-0.0584	0.2189	-0.3409	0.3589	0.2038	0.8589	-1.1996	0.3750	-0.2909	0.3304	0.2836
11.302	-0.0830	-1.4729	-0.0180	-1.7802	0.0519	0.0739	0.1169	-0.0490	0.2064	-0.3316	0.3495	0.2017	1.0777	-1.2483	0.3222	-0.1975	0.2523	0.2187
11.312	-0.0818	-1.4734	-0.0161	-1.7835	0.0551	0.0758	0.1114	-0.0396	0.1893	-0.3148	0.3328	0.1908	1.0401	-1.4488	0.5705	-0.2130	0.2380	0.2250
11.322	-0.0806	-1.4738	-0.0140	-1.7872	0.0590	0.0781	0.0997	-0.0300	0.1734	-0.2959	0.3162	0.1796	0.9743	-1.5231	0.4041	-0.1700	0.1950	0.2899
11.333	-0.0797	-1.4741	-0.0123	-1.7901	0.0620	0.0798	0.0920	-0.0220	0.1613	-0.2774	0.2898	0.1721	1.3029	-1.5716	0.1977	-0.1962	0.2753	0.2350
11.343	-0.0788	-1.4742	-0.0107	-1.7928	0.0649	0.0815	0.0869	-0.0146	0.1475	-0.2632	0.2792	0.1648	0.9627	-1.4678	0.4273	-0.2474	0.2314	0.2715
11.354	-0.0780	-1.4743	-0.0094	-1.7954	0.0676	0.0830	0.0783	-0.0060	0.1352	-0.2542	0.2563	0.1569	0.7242	-0.9649	0.4311	-0.2199	0.1981	0.2984
11.365	-0.0771	-1.4743	-0.0078	-1.7984	0.0706	0.0850	0.0709	-0.0005	0.1260	-0.2455	0.2430	0.1509	0.8234	-1.1470	0.2012	-0.2357	0.2513	0.2514
11.375	-0.0765	-1.4742	-0.0066	-1.8007	0.0730	0.0865	0.0645	0.0038	0.1182	-0.2380	0.2289	0.1453	0.9904	-0.8595	0.2225	-0.2697	0.2994	0.2531
11.386	-0.0759	-1.4742	-0.0054	-1.8030	0.0752	0.0878	0.0595	0.0069	0.1101	-0.2314	0.2250	0.1366	0.9274	-0.3433	0.0977	-0.2800	0.1701	0.3141
11.397	-0.0752	-1.4741	-0.0042	-1.8058	0.0777	0.0895	0.0514	0.0147	0.0994	-0.2242	0.2001	0.1362	0.7886	-0.3136	0.0957	-0.2605	0.2960	0.1936
11.408	-0.0748	-1.4739	-0.0033	-1.8079	0.0797	0.0908	0.0448	0.0168	0.0893	-0.2147	0.1930	0.1266	1.0526	-0.5353	0.3234	-0.2712	0.2925	0.1898
11.418	-0.0744	-1.4737	-0.0024	-1.8101	0.0815	0.0920	0.0395	0.0184	0.0827	-0.2085	0.1829	0.1193	1.1410	-0.2309	0.0755	-0.2178	0.2374	0.2000
11.429	-0.0739	-1.4735	-0.0015	-1.8125	0.0836	0.0933	0.0329	0.0226	0.0725	-0.1973	0.1642	0.1127	1.2056	-0.2650	-0.0097	-0.2162	0.2403	0.2516
11.439	-0.0737	-1.4732	-0.0007	-1.8145	0.0852	0.0944	0.0267	0.0249	0.0643	-0.1880	0.1563	0.1055	1.2461	-0.0776	-0.1026	-0.2488	0.1961	0.1812
11.450	-0.0734	-1.4729	-0.0002	-1.8163	0.0866	0.0954	0.0210	0.0284	0.0552	-0.1798	0.1390	0.0979	1.4372	-0.0536	-0.0526	-0.2011	0.2617	0.2313
11.461	-0.0732	-1.4726	0.0004	-1.8185	0.0882	0.0966	0.0180	0.0308	0.0485	-0.1754	0.1319	0.0935	1.5280	-0.2897	-0.0674	-0.2750	0.3374	0.2574
11.472	-0.0730	-1.4723	0.0009	-1.8203	0.0896	0.0975	0.0169	0.0292	0.0467	-0.1745	0.1344	0.0912	1.2219	-0.0328	0.1080	-0.2443	0.2466	0.2693
11.482	-0.0729	-1.4720	0.0014	-1.8220	0.0909	0.0984	0.0156	0.0302	0.0450	-0.1740	0.1328	0.0930	1.1796	0.0666	0.1447	-0.2402	0.2322	0.2822
11.493	-0.0727	-1.4716	0.0019	-1.8240	0.0925	0.0995	0.0144	0.0315	0.0430	-0.1759	0.1241	0.0966	1.0817	0.1514	0.2342	-0.2577	0.3315	0.2015
11.503	-0.0725	-1.4713	0.0023	-1.8258	0.0937	0.1005	0.0134	0.0330	0.0423	-0.1738	0.1212	0.0933	1.2251	0.2057	0.2914	-0.2482	0.3936	0.2176
11.514	-0.0724	-1.4710	0.0026	-1.8276	0.0950	0.1014	0.0136	0.0339	0.0426	-0.1731	0.1275	0.0920	1.0428	0.3266	0.2001	-0.2678	0.3082	0.2234
11.525	-0.0723	-1.4706	0.0031	-1.8296	0.0965	0.1025	0.0127	0.0344	0.0411	-0.1734	0.1272	0.0906	1.1718	0.5227	0.3272	-0.2615	0.2550	0.2448
11.536	-0.0721	-1.4702	0.0036	-1.8313	0.0978	0.1034	0.0127	0.0358	0.0408	-0.1738	0.1224	0.0899	1.0331	0.4599	0.3685	-0.2633	0.2806	0.2683
11.547	-0.0720	-1.4699	0.0040	-1.8330	0.0990	0.1043	0.0116	0.0366	0.0419	-0.1738	0.1223	0.0918	1.1109	0.3518	0.3005	-0.2401	0.2865	0.2469
11.557	-0.0719	-1.4693	0.0045	-1.8351	0.1005	0.1054	0.0126	0.0371	0.0435	-0.1728	0.1201	0.0877	0.7765	0.4155	0.0770	-0.1275	0.1743	0.1554
11.567	-0.0719	-1.4695	0.0046	-1.8360	0.1010	0.1056	-0.0071	-0.0454	0.0460	-0.0321	0.0030	-0.0330	0.1634	5.3009	-2.5480	0.0874	-0.2125	0.0665
11.578	-0.0720	-1.4693	0.0048	-1.8360	0.1007	0.1055	-0.0002	0.0293	0.0132	0.0314	-0.0045	-0.0015	0.5175	-4.4363	-1.4732	-0.4141	0.0475	-0.0047
11.588	-0.0719	-1.4693	0.0047	-1.8360	0.1007	0.1055	0.0009	0.0046	0.0036	-0.0002	-0.0011	-0.0012	0.2647	-2.2542	-0.9800	-0.0221	0.0023	-0.0056
11.598	-0.0719	-1.4694	0.0046	-1.8360	0.1007	0.1055	0.0004	-0.0038	0.0008	0.0015	-0.0007	-0.0009	0.2455	-1.3839	-0.8668	-0.0754	0.0128	0.0035
11.609	-0.0719	-1.4695	0.0045	-1.8360	0.1007	0.1054	0.0001	-0.0018	-0.0021	0.0003	-0.0003	-0.0005	0.4142	-1.4144	-0.3841	-0.0281	0.0107	0.0051
11.619	-0.0719	-1.4695	0.0045	-1.8360	0.1008	0.1054	0.0008	-0.0051	-0.0003	-0.0014	-0.0004	-0.0003	0.3788	-0.9334	-0.4753	-0.0396	0.0272	-0.0009
11.630	-0.0719	-1.4696	0.0044	-1.8360	0.1008	0.1054	0.0003	-0.0043	-0.0040	-0.0005	-0.0000	-0.0002	0.2832	-0.8097	-0.1666	-0.0149	0.0144	0.0143
11.640	-0.0719	-1.4696	0.0044	-1.8360	0.1007	0.1054	0.0002	-0.0006	-0.0008	-0.0003	-0.0000	-0.0002	0.1653	-0.9869	-0.3329	-0.0273	0.0171	0.0241
11.651	-0.0719	-1.4696	0.0044	-1.8360	0.1008	0.1055	0.0000	-0.0000	-0.0014	0.0000	-0.0000	-0.0002	0.2958	-1.0126	-0.3865	-0.0293	-0.0125	0.0176
11.662	-0.0719	-1.4696	0.0045	-1.8360	0.1007	0.1054	0.0000	-0.0000	-0.0005	0.0000	-0.0000	-0.0001	0.1576	-1.0105	-0.3601	-0.0526	0.0148	0.0207
11.672	-0.0719	-1.4696	0.0044	-1.8360	0.1007	0.1055	0.0000	-0.0004	-0.0001	-0.0000	-0.0000	-0.0001	0.1841	-0.8587	-0.3398	-0.0587	-0.0004	0.0325
11.683	-0.0719	-1.4697	0.0044	-1.8360	0.1008	0.1054	0.0000	-0.0029	-0.0010	-0.0000	0.0000	-0.0001	0.1782	-0.5583	-0.2140	-0.0424	-0.0194	0.0388
11.694	-0.0719	-1.4697	0.0043	-1.8361	0.1008	0.1054	0.0000	-0.0014	-0.0015	-0.0001	0.0000	0.0001	0.1132	-0.4594	-0.2078	-0.0538	0.0013	0.0387
11.704	-0.0719	-1.4697	0.0043	-1.8360	0.1008	0.1054	0.0000	-0.0005	-0.0006	-0.0001	0.0000	0.0001	0.1035	-0.4268	-0.1595	-0.0306	0.0216	0.0232
11.715	-0.0719	-1.4696	0.0044	-1.8360	0.1008	0.1054	-0.0000	0.0009	0.0000	-0.0000	0.0000	0.0000	0.1376	-0.6244	-0.2077	-0.0453	0.0130	0.0170
11.726	-0.0719	-1.4696	0.0044	-1.8360	0.1008	0.1054	-0.0000	0.0019	0.0027	-0.0000	-0.0000	0.0000	0.2608	-0.7552	-0.4155	-0.0691	0.0181	0.0133
11.737	-0.0719	-1.4695	0.0045	-1.8360	0.1008	0.1054	-0.0000	0.0047	0.0042	-0.0000	-0.0000	0.0000	0.3607	-1.1945	-0.4416	-0.0829	0.0311	0.0210
11.748	-0.0719	-1.4695	0.0046	-1.8360	0.1008	0.1054	-0.0000	0.0031	0.0030	-0.0000	-0.0001	0.0001	0.4132	-1.1490	-0.6066	-0.0908	0.0395	0.0414
11.758	-0.0719	-1.4695	0.0046	-1.8360	0.1007	0.1054	0.0000	0.0025	0.0011	-0.0000	-0.0001	0.0000	0.5450	-1.1696	-0.5630	-0.1102	0.0200	0.0355
11.769	-0.0719	-1.4694	0.0046	-1.8360	0.1007	0.1054	0.0002	0.0004	0.0008	-0.0001	-0.0001	0.0000	0.5067	-1.0143	-0.5486	-0.0898	0.0042	0.0371
11.780	-0.0719	-1.4695	0.0045	-1.8360	0.1007	0.1054	0.0002	-0.0009	-0.0004	-0.0001	-0.0000	0.0000	0.4378	-0.8082	-0.4275	-0.0880	0.0566	0.0170
11.790	-0.0719	-1.4695	0.0045	-1.8360	0.1007	0.1055	-0.0001	-0.0010	-0.0023	-0.0002	-0.0000	0.0000	0.3476	-0.6726	-0.2098	-0.0912	-0.0092	0.0350
11.801	-0.0719	-1.4695	0.0045	-1.8360	0.1008	0.1055	0.0000	-0.0014	-0.0013	-0.0003	-0.0000	0.0000	0.2743	-0.5461	-0.2526	-0.0660	0.0196	0.0295
11.812	-0.0719	-1.4696	0.0044	-1.8360	0.1008	0.1054	0.0000	-0.0007	-0.0010	-0.0003	-0.0000	0.0000	0.4048	-0.4967	-0.2631	-0.0523	0.0134	0.0493
11.823	-0.0719	-1.4695	0.0044	-1.8360	0.1007	0.1054	0.0000	-0.0002	-0.0005	-0.0002	0.0000	0.0000	0.3940	-0.5306	-0.2713	-0.0885	0.0086	0.0340
11.833	-0.0719	-1.4695	0.0045	-1.8360	0.1007	0.1054	-0.0000	-0.0000	-0.0002	-0.0002	0.0000	0.0000	0.2901	-0.4043	-0.2619	-0.1067	0.0258	0.0494
11.844	-0.0719	-1.4695	0.0045	-1.8360	0.1007	0.1054	0.0000	0.0006	0.0003	-0.0002	0.0000	0.0000	0.3763	-0.6481	-0.3415	-0.1071	0.0096	0.0264
11.855	-0.0719	-1.4695	0.0045	-1.8360	0.1008	0.1055	0.0000	0.0006	0.0006	-0.0001	0.0000	0.0000	0.3949	-0.5139	-0.3578	-0.1149	0.0250	0.0128
11.865	-0.0718	-1.4695	0.0045	-1.8360	0.1007	0.1055	0.0000	0.0004	0.0004	-0.0001	0.0000	0.0000	0.4152	-0.5375	-0.3659	-0.0811	0.0069	0.0435
11.876	-0.0719	-1.4695	0.0045	-1.8360	0.1007	0.1055	0.0000	0.0003	0.0003	-0.0001	0.0000	0.0000	0.3358	-0.5342	-0.3280	-0.0806	0.0260	0.0600
11.886	-0.0719	-1.4695	0.0045	-1.8360	0.1008	0.1054	0.0000	0.0003	0.0002	-0.0001	0.0000	0.0000	0.4824	-0.5290	-0.3104	-0.1188	0.0278	0.0515
11.896	-0.0719	-1.4695	0.0045	-1.8360	0.1008	0.1054	0.0000	0.0002	0.0002	-0.0001	0.0000	0.0000	0.4041	-0.4299	-0.2546	-0.1155	0.0400	0.0366
11.907	-0.0719	-1.4695	0.0045	-1.8360	0.1007	0.1054	0.0000	0.0002	0.0001	-0.0001	0.0000	0.0000	0.4042	-0.3429	-0.2796	-0.1136	0.0358	0.0687
11.917	-0.0719	-1.4695	0.0045	-1.8360	0.1008	0.1054	0.0000	0.0002	0.0001	-0.0001	0.0000	0.0000	0.4433	-0.3642	-0.3019	-0.0989	0.0192	0.0472
11.927	-0.0719	-1.4695	0.0045	-1.8360	0.1007	0.1054	0.0000	0.0002	0.0001	-0.0001	0.0000	0.0000	0.3258	-0.2998	-0.3102	-0.1237	0.0365	0.0295
11.938	-0.0719	-1.4695	0.0045	-1.8360	0.1007	0.1054	0.0000	0.0005	0.0001	-0.0001	0.0000	0.0000	0.3464	-0.3787	-0.2748	-0.1250	0.0168	0.0593
11.948	-0.0719	-1.4695	0.0045	-1.8360	0.1007	0.1055	0.0000	0.0004	0.0001	-0.0001	0.0000	0.0000	0.2448	-0.3295	-0.2790	-0.1160	0.0255	0.0459
11.958	-0.0719	-1.4695	0.0045	-1.8360	0.1007	0.1055	0.0000	0.0003	0.0001	-0.0001	0.0000	0.0000	0.2267	-0.2526	-0.2382	-0.1343	0.0405	0.0439
11.969	-0.0719	-1.4695	0.0045	-1.8360	0.1008	0.1055	0.0000	0.0003	0.0001	-0.0001	0.0000	0.0000	0.3148	-0.2585	-0.1896	-0.1270	0.0391	0.0394
11.980	-0.0719	-1.4695	0.0045	-1.8360	0.1007	0.1054	0.0000	0.0002	0.0001	-0.0000	0.0000	0.0000	0.4497	-0.2120	-0.2387	-0.1564	0.0439	0.0416
11.990	-0.0719	-1.4695	0.0045	-1.8360	0.1008	0.1054	0.0000	0.0002	0.0001	-0.0001	0.0000	0.0000	0.3197	-0.2604	-0.1674	-0.1205	0.0436	0.0223
12.001	-0.0719	-1.4695	0.0045	-1.8360	0.1007	0.1054	0.0000	0.0002	0.0001	-0.0001	0.0000	0.0001	0.3395	-0.1343	-0.1777	-0.1020	0.0320	0.0517
12.012	-0.0719	-1.4695	0.0045	-1.8360	0.1008	0.1055	0.0000	0.0004	0.0001	-0.0001	0.0000	0.0000	0.2281	-0.1470	-0.1274	-0.1241	0.0379	0.0634
12.022	-0.0719	-1.4695	0.0045	-1.8360	0.1008	0.1055	0.0000	0.0005	0.0001	-0.0001	0.0000	0.0000	0.3516	-0.2100	-0.1868	-0.1387	0.0428	0.0688
12.033	-0.0719	-1.4695	0.0045	-1.8360	0.1008	0.1054	0.0000	0.0005	0.0000	-0.0001	0.0000	0.0000	0.2872	-0.1249	-0.1702	-0.1325	0.0388	0.0421
12.044	-0.0719	-1.4694	0.0045	-1.8360	0.1007	0.1055	0.0000	0.0005	0.0002	-0.0001	0.0000	0.0000	0.2187	-0.1142	-0.2053	-0.1285	0.0428	0.0425
12.055	-0.0719	-1.4694	0.0045	-1.8360	0.1007	0.1055	0.0000	0.0004	0.0002	-0.0001	0.0000	0.0000	0.1795	-0.0371	-0.1478	-0.1162	0.0245	0.0404
12.065	-0.0719	-1.4695	0.0045	-1.8360	0.1008	0.1054	0.0000	0.0003	0.0001	-0.0001	0.0000	0.0000	0.2000	-0.0331	-0.1416	-0.1287	0.0395	0.0509
12.076	-0.0719	-1.4694	0.0045	-1.8360	0.1007	0.1054	0.0000	0.0002	0.0001	-0.0001	0.0000	0.0000	0.2559	0.0146	-0.1507	-0.1188	0.0422	0.0788
12.086	-0.0719	-1.4694	0.0045	-1.8360	0.1008	0.1054	0.0000	0.0004	0.0001	-0.0001	0.0000	0.0000	0.1432	-0.0885	-0.1373	-0.1097	0.0391	0.0821
12.097	-0.0719	-1.4694	0.0045	-1.8360	0.1007	0.1054	0.0000	0.0017	0.0002	-0.0000	0.0000	0.0000	0.2360	-0.1123	-0.1195	-0.1186	0.0322	0.0568
12.108	-0.0719	-1.4694	0.0045	-1.8360	0.1007	0.1054	0.0000	0.0018	0.0009	-0.0000	0.0000	0.0000	0.3531	-0.1771	-0.2746	-0.1246	0.0168	0.0333
12.119	-0.0719	-1.4694	0.0046	-1.8360	0.1008	0.1054	0.0000	0.0019	0.0005	-0.0000	0.0000	0.0000	0.4203	-0.3906	-0.1842	-0.1410	0.0389	0.0349
12.129	-0.0719	-1.4694	0.0045	-1.8360	0.1008	0.1054	0.0000	0.0013	0.0003	-0.0000	0.0000	0.0000	0.3343	-0.3575	-0.2110	-0.1228	0.0321	0.0449
12.140	-0.0719	-1.4694	0.0046	-1.8360	0.1007	0.1055	0.0000	0.0009	0.0009	0.0000	0.0000	0.0000	0.4289	-0.2830	-0.3185	-0.1127	0.0252	0.0342
12.151	-0.0719	-1.4694	0.0045	-1.8360	0.1007	0.1054	0.0000	0.0004	0.0004	0.0000	0.0000	0.0000	0.4254	-0.3756	-0.2152	-0.1200	0.0371	0.0477
12.162	-0.0719	-1.4694	0.0045	-1.8360	0.1008	0.1054	0.0000	0.0002	0.0003	0.0000	0.0000	0.0000	0.3718	-0.3320	-0.2411	-0.1289	0.0411	0.0653
12.172	-0.0719	-1.4694	0.0045	-1.8360	0.1007	0.1055	0.0000	0.0001	0.0002	-0.0000	0.0000	0.0000	0.4955	-0.2917	-0.2057	-0.1276	0.0261	0.0355
12.183	-0.0719	-1.4694	0.0045	-1.8360	0.1007	0.1055	0.0000	-0.0001	0.0001	-0.0000	0.0000	0.0000	0.3913	-0.3285	-0.2660	-0.1374	0.0455	0.0422
12.193	-0.0719	-1.4694	0.0045	-1.8360	0.1008	0.1055	0.0000	-0.0001	0.0001	-0.0000	0.0000	0.0000	0.3214	-0.2752	-0.2201	-0.1378	0.0492	0.0720
12.203	-0.0719	-1.4694	0.0045	-1.8360	0.1008	0.1055	0.0000	-0.0001	0.0001	-0.0000	0.0000	0.0000	0.2334	-0.2671	-0.1587	-0.1457	0.0301	0.0716
12.214	-0.0719	-1.4694	0.0046	-1.8360	0.1008	0.1054	0.0000	-0.0000	0.0001	0.0000	0.0000	0.0000	0.2220	-0.2591	-0.2217	-0.1293	0.0149	0.0514
12.224	-0.0719	-1.4694	0.0045	-1.8360	0.1007	0.1055	0.0000	-0.0000	0.0001	0.0000	0.0000	0.0000	0.3438	-0.2345	-0.2485	-0.1221	0.0453	0.0722
12.235	-0.0719	-1.4694	0.0045	-1.8360	0.1008	0.1055	0.0000	0.0001	0.0001	-0.0001	0.0000	0.0000	0.3117	-0.2797	-0.2034	-0.1536	0.0143	0.0478
12.245	-0.0719	-1.4694	0.0046	-1.8360	0.1008	0.1055	0.0000	0.0001	0.0000	0.0000	0.0000	0.0000	0.2198	-0.2812	-0.1793	-0.1104	0.0407	0.0655
12.256	-0.0719	-1.4694	0.0046	-1.8360	0.1007	0.1055	0.0000	0.0004	0.0000	0.0001	0.0000	0.0000	0.3071	-0.4262	-0.2600	-0.1402	0.0428	0.0885
12.267	-0.0719	-1.4693	0.0046	-1.8360	0.1008	0.1054	0.0000	0.0005	0.0003	0.0001	0.0000	0.0000	0.2815	-0.3425	-0.2480	-0.1538	0.0224	0.0708
12.277	-0.0719	-1.4694	0.0046	-1.8360	0.1007	0.1054	0.0000	0.0004	0.0003	0.0000	0.0000	0.0000	0.3882	-0.4388	-0.2621	-0.1232	0.0230	0.0616
12.288	-0.0719	-1.4693	0.0046	-1.8360	0.1008	0.1055	0.0000	0.0003	0.0002	0.0001	0.0000	0.0000	0.3836	-0.3785	-0.2779	-0.1314	0.0388	0.0561
12.299	-0.0719	-1.4694	0.0046	-1.8360	0.1008	0.1054	0.0000	0.0002	0.0002	0.0000	0.0000	0.0000	0.4585	-0.3996	-0.2338	-0.1224	0.0232	0.0501
12.309	-0.0719	-1.4694	0.0045	-1.8360	0.1008	0.1054	0.0000	-0.0000	0.0001	0.0000	0.0000	0.0000	0.4500	-0.2835	-0.2119	-0.1251	0.0241	0.0712
12.320	-0.0719	-1.4694	0.0045	-1.8360	0.1007	0.1054	0.0000	-0.0001	0.0001	0.0000	0.0000	0.0000	0.4386	-0.3387	-0.2690	-0.1238	0.0247	0.0678
12.331	-0.0719	-1.4694	0.0045	-1.8360	0.1007	0.1055	0.0000	-0.0001	-0.0001	0.0000	0.0000	0.0000	0.3322	-0.3353	-0.2062	-0.1344	0.0382	0.0448
12.341	-0.0719	-1.4694	0.0045	-1.8360	0.1008	0.1054	0.0000	-0.0001	-0.0000	0.0000	0.0000	0.0000	0.2851	-0.3053	-0.2335	-0.1035	0.0298	0.0455
12.352	-0.0719	-1.4694	0.0045	-1.8360	0.1008	0.1054	0.0000	-0.0001	-0.0000	0.0000	0.0000	0.0000	0.2672	-0.3044	-0.1821	-0.1053	0.0183	0.0802
12.363	-0.0719	-1.4694	0.0045	-1.8360	0.1008	0.1054	0.0000	-0.0001	-0.0000	0.0000	0.0000	0.0000	0.3621	-0.3352	-0.1824	-0.1201	0.0113	0.0576
12.374	-0.0719	-1.4694	0.0045	-1.8360	0.1007	0.1054	0.0000	-0.0000	-0.0000	0.0000	0.0000	0.0000	0.3884	-0.3429	-0.2573	-0.1315	0.0333	0.0768
12.384	-0.0719	-1.4693	0.0046	-1.8360	0.1008	0.1054	0.0000	0.0004	0.0001	0.0000	0.0000	0.0000	0.3748	-0.4343	-0.2101	-0.1112	0.0461	0.0522
12.395	-0.0719	-1.4694	0.0045	-1.8360	0.1008	0.1055	0.0000	0.0003	0.0001	0.0000	0.0000	0.0000	0.2435	-0.3694	-0.2423	-0.1080	0.0521	0.0616
12.406	-0.0719	-1.4693	0.0045	-1.8360	0.1007	0.1055	0.0000	0.0002	0.0001	0.0000	0.0000	0.0000	0.2547	-0.4265	-0.2453	-0.1194	0.0363	0.0737
12.416	-0.0719	-1.4694	0.0046	-1.8360	0.1008	0.1055	0.0000	0.0002	0.0001	0.0000	0.0000	0.0000	0.2806	-0.4321	-0.1908	-0.1226	0.0378	0.0566
12.427	-0.0719	-1.4694	0.0046	-1.8360	0.1007	0.1055	0.0000	0.0001	0.0001	0.0000	0.0000	0.0000	0.3291	-0.5613	-0.2332	-0.0986	0.0408	0.0367
12.438	-0.0719	-1.4694	0.0045	-1.8360	0.1008	0.1054	0.0000	0.0001	0.0000	0.0000	0.0000	0.0000	0.3650	-0.4198	-0.2445	-0.1033	-0.0049	0.0462
12.448	-0.0719	-1.4694	0.0045	-1.8360	0.1008	0.1054	0.0000	0.0001	0.0000	0.0000	0.0000	0.0000	0.3361	-0.3512	-0.2402	-0.1110	0.0336	0.0403
12.459	-0.0719	-1.4694	0.0045	-1.8360	0.1008	0.1055	0.0000	-0.0000	0.0000	0.0000	0.0000	0.0000	0.3554	-0.4383	-0.2706	-0.1127	0.0290	0.0626
12.470	-0.0719	-1.4694	0.0045	-1.8360	0.1007	0.1055	0.0000	-0.0001	0.0000	0.0000	0.0000	0.0000	0.2488	-0.4699	-0.1881	-0.1130	0.0521	0.0732
12.480	-0.0719	-1.4694	0.0045	-1.8360	0.1008	0.1055	0.0000	-0.0001	0.0000	0.0000	0.0000	0.0000	0.3428	-0.3840	-0.1405	-0.1163	0.0258	0.0458
12.491	-0.0719	-1.4694	0.0045	-1.8360	0.1007	0.1054	0.0000	-0.0001	0.0000	0.0000	0.0000	0.0000	0.2508	-0.3439	-0.1907	-0.1027	0.0174	0.0899
12.502	-0.0719	-1.4694	0.0045	-1.8360	0.1008	0.1055	0.0000	-0.0001	0.0000	0.0000	0.0000	0.0000	0.2313	-0.3409	-0.2291	-0.1043	0.0168	0.0727
12.512	-0.0719	-1.4694	0.0045	-1.8360	0.1008	0.1055	0.0000	-0.0001	0.0000	0.0000	0.0000	0.0000	0.3359	-0.4882	-0.2051	-0.0989	0.0206	0.0482
12.523	-0.0719	-1.4694	0.0046	-1.8360	0.1008	0.1055	0.0000	-0.0000	0.0000	0.0000	0.0000	0.0000	0.3026	-0.3200	-0.1937	-0.1097	0.0258	0.0830
12.534	-0.0719	-1.4693	0.0045	-1.8360	0.1008	0.1055	0.0000	0.0004	-0.0000	0.0000	0.0000	0.0000	0.2585	-0.4883	-0.2134	-0.1030	0.0352	0.0427
12.544	-0.0719	-1.4693	0.0046	-1.8360	0.1007	0.1054	0.0000	0.0003	-0.0000	0.0000	0.0000	0.0000	0.2849	-0.4204	-0.2748	-0.0937	0.0216	0.0504
12.555	-0.0719	-1.4694	0.0046	-1.8360	0.1008	0.1055	0.0000	0.0002	0.0003	0.0000	0.0000	0.0000	0.3726	-0.4834	-0.2686	-0.1146	0.0588	0.0411
12.566	-0.0719	-1.4694	0.0046	-1.8360	0.1008	0.1055	0.0000	0.0002	0.0002	0.0000	0.0000	0.0000	0.4546	-0.4782	-0.2435	-0.1087	0.0230	0.0585
12.576	-0.0719	-1.4694	0.0046	-1.8360	0.1008	0.1054	0.0000	0.0001	0.0002	0.0000	0.0000	0.0000	0.4532	-0.4621	-0.3130	-0.1023	0.0495	0.0589
