# Supplementary material for: Practical Aspects of Model-Based Collision Detection
Source: Front Robot AI. 2020 Nov 23;7:571574. doi: 10.3389/frobt.2020.571574 (PMC7805958; doi:10.3389/frobt.2020.571574)
Supplement: Supplementary file 1 [file Data_Sheet_1.ZIP › identification_data/ur-20_01_13-load_2600.csv]

313.4390	0.0062	-1.5576	0.0212	-1.5646	0.0114	-0.0071	0.0000	0.0000	-0.0000	0.0000	0.0000	0.0000	0.0401	-0.9854	-0.5566	-0.2081	-0.0819	-0.1997	-0.0000	-0.2133	-0.1497	-0.0114	0.0034	0.0000	-0.0000	-2.5545	-1.4730	-0.1231	0.0363	0.0000
313.4410	0.0062	-1.5576	0.0212	-1.5646	0.0114	-0.0071	0.0000	0.0000	-0.0000	0.0000	0.0000	0.0000	0.0291	-1.0755	-0.5084	-0.2207	-0.0869	-0.2187	0.0000	-0.2136	-0.1499	-0.0115	0.0034	0.0000	0.0000	-2.5585	-1.4750	-0.1233	0.0364	0.0000
313.4530	0.0063	-1.5576	0.0212	-1.5646	0.0113	-0.0071	0.0000	0.0000	-0.0000	0.0000	0.0000	0.0000	-0.0150	-0.9889	-0.5505	-0.1950	-0.1224	-0.2010	0.0000	-0.2134	-0.1498	-0.0114	0.0034	0.0000	0.0000	-2.5560	-1.4735	-0.1232	0.0364	0.0000
313.4630	0.0063	-1.5576	0.0212	-1.5646	0.0113	-0.0071	0.0000	0.0000	-0.0000	0.0000	0.0000	0.0000	0.0789	-1.0278	-0.5624	-0.1957	-0.0941	-0.2241	-0.0000	-0.2136	-0.1499	-0.0115	0.0034	0.0000	-0.0000	-2.5576	-1.4751	-0.1233	0.0364	0.0000
313.4730	0.0063	-1.5576	0.0212	-1.5646	0.0114	-0.0070	0.0000	0.0000	-0.0000	0.0000	0.0000	0.0000	-0.0646	-1.0265	-0.4969	-0.2212	-0.0657	-0.2257	0.0000	-0.2133	-0.1498	-0.0114	0.0034	0.0000	0.0000	-2.5550	-1.4734	-0.1231	0.0363	0.0000
313.4850	0.0063	-1.5576	0.0212	-1.5645	0.0114	-0.0070	0.0000	0.0000	-0.0000	0.0000	0.0000	0.0000	-0.0267	-1.1128	-0.5458	-0.2075	-0.0880	-0.2132	0.0000	-0.2135	-0.1498	-0.0115	0.0034	0.0000	0.0000	-2.5566	-1.4741	-0.1234	0.0364	0.0000
313.4950	0.0063	-1.5576	0.0212	-1.5645	0.0114	-0.0070	0.0000	0.0000	-0.0000	0.0000	0.0000	0.0000	-0.0689	-0.9687	-0.5170	-0.2361	-0.0876	-0.2029	0.0000	-0.2134	-0.1499	-0.0115	0.0034	0.0000	0.0000	-2.5562	-1.4746	-0.1233	0.0364	0.0000
313.5070	0.0063	-1.5576	0.0212	-1.5646	0.0113	-0.0071	0.0000	0.0000	-0.0000	0.0000	0.0000	0.0000	-0.0729	-0.9624	-0.5401	-0.2229	-0.0852	-0.2042	0.0000	-0.2137	-0.1499	-0.0115	0.0034	0.0000	0.0000	-2.5596	-1.4751	-0.1234	0.0364	0.0000
313.5170	0.0063	-1.5576	0.0212	-1.5646	0.0113	-0.0070	0.0000	0.0000	-0.0000	0.0000	0.0000	0.0000	-0.0327	-1.0461	-0.5286	-0.2197	-0.0950	-0.2091	0.0000	-0.2134	-0.1498	-0.0115	0.0034	0.0000	0.0000	-2.5561	-1.4736	-0.1233	0.0364	0.0000
313.5270	0.0063	-1.5576	0.0212	-1.5645	0.0113	-0.0071	0.0000	0.0000	-0.0000	0.0000	0.0000	0.0000	-0.0351	-0.9958	-0.5398	-0.2113	-0.0604	-0.2051	-0.0000	-0.2135	-0.1498	-0.0114	0.0034	0.0000	-0.0000	-2.5565	-1.4740	-0.1232	0.0364	0.0000
313.5390	0.0063	-1.5576	0.0212	-1.5645	0.0113	-0.0071	0.0000	0.0000	-0.0000	0.0000	0.0000	0.0000	0.0808	-0.9114	-0.4988	-0.2168	-0.1001	-0.2031	-0.0000	-0.2136	-0.1499	-0.0114	0.0034	0.0000	-0.0000	-2.5579	-1.4744	-0.1232	0.0364	0.0000
313.5490	0.0063	-1.5576	0.0212	-1.5646	0.0114	-0.0070	0.0000	0.0000	-0.0000	0.0000	0.0000	0.0000	0.0229	-0.9743	-0.5041	-0.2437	-0.0820	-0.2012	-0.0000	-0.2136	-0.1498	-0.0115	0.0034	0.0000	-0.0000	-2.5575	-1.4740	-0.1232	0.0364	0.0000
313.5590	0.0063	-1.5576	0.0212	-1.5645	0.0114	-0.0070	0.0000	0.0000	-0.0000	0.0000	0.0000	0.0000	-0.0183	-1.0481	-0.5266	-0.2240	-0.0549	-0.2270	-0.0000	-0.2136	-0.1498	-0.0114	0.0034	0.0000	-0.0000	-2.5584	-1.4740	-0.1232	0.0364	0.0000
313.5710	0.0063	-1.5576	0.0212	-1.5646	0.0113	-0.0070	0.0000	0.0000	-0.0000	0.0000	0.0000	0.0000	0.0383	-1.0118	-0.5286	-0.2420	-0.0966	-0.1724	0.0000	-0.2139	-0.1501	-0.0115	0.0034	0.0000	0.0000	-2.5611	-1.4766	-0.1235	0.0364	0.0000
313.5810	0.0063	-1.5576	0.0212	-1.5645	0.0114	-0.0071	0.0000	0.0000	-0.0000	0.0000	0.0000	0.0000	-0.0744	-1.0553	-0.5162	-0.1974	-0.0832	-0.2080	-0.0000	-0.2134	-0.1497	-0.0115	0.0034	0.0000	-0.0000	-2.5551	-1.4726	-0.1233	0.0364	0.0000
313.5930	0.0063	-1.5576	0.0212	-1.5645	0.0114	-0.0071	0.0000	0.0000	-0.0000	0.0000	0.0000	0.0000	-0.0462	-1.0177	-0.5488	-0.2499	-0.0708	-0.2382	-0.0000	-0.2136	-0.1499	-0.0115	0.0034	0.0000	-0.0000	-2.5580	-1.4745	-0.1233	0.0364	0.0000
313.6030	0.0063	-1.5576	0.0211	-1.5646	0.0113	-0.0070	0.0000	0.0000	-0.0000	0.0000	0.0000	0.0000	-0.0098	-0.9866	-0.5862	-0.2155	-0.0857	-0.2003	-0.0000	-0.2137	-0.1499	-0.0115	0.0034	0.0000	-0.0000	-2.5591	-1.4746	-0.1234	0.0364	0.0000
313.6130	0.0062	-1.5576	0.0212	-1.5645	0.0114	-0.0071	0.0000	0.0000	-0.0000	0.0000	0.0000	0.0000	-0.0311	-0.9737	-0.5339	-0.2146	-0.1011	-0.2438	-0.0000	-0.2135	-0.1499	-0.0115	0.0034	0.0000	-0.0000	-2.5570	-1.4745	-0.1233	0.0364	0.0000
313.6250	0.0063	-1.5576	0.0212	-1.5646	0.0114	-0.0070	0.0000	0.0000	-0.0000	0.0000	0.0000	0.0000	0.0091	-1.0416	-0.5482	-0.2280	-0.0936	-0.2331	0.0000	-0.2136	-0.1499	-0.0115	0.0034	0.0000	0.0000	-2.5585	-1.4750	-0.1233	0.0364	0.0000
313.6350	0.0063	-1.5576	0.0211	-1.5645	0.0113	-0.0070	0.0000	0.0000	-0.0000	0.0000	0.0000	0.0000	0.0260	-1.0697	-0.5889	-0.2257	-0.0725	-0.2205	-0.0000	-0.2136	-0.1499	-0.0115	0.0034	0.0000	-0.0000	-2.5586	-1.4751	-0.1234	0.0364	0.0000
313.6470	0.0063	-1.5576	0.0212	-1.5645	0.0114	-0.0070	0.0000	0.0000	-0.0000	0.0000	0.0000	0.0000	0.0336	-0.9872	-0.5130	-0.2108	-0.0872	-0.2292	-0.0000	-0.2139	-0.1500	-0.0115	0.0034	0.0000	-0.0000	-2.5611	-1.4756	-0.1234	0.0364	0.0000
313.6570	0.0062	-1.5576	0.0212	-1.5645	0.0114	-0.0070	0.0000	0.0000	-0.0000	0.0000	0.0000	0.0000	-0.0469	-0.9610	-0.5445	-0.2190	-0.1032	-0.2038	0.0000	-0.2134	-0.1498	-0.0115	0.0034	0.0000	0.0000	-2.5556	-1.4740	-0.1233	0.0364	0.0000
313.6690	0.0063	-1.5576	0.0211	-1.5646	0.0114	-0.0070	0.0000	0.0000	-0.0000	0.0000	0.0000	0.0000	-0.0364	-0.9316	-0.5186	-0.2025	-0.0980	-0.2187	-0.0000	-0.2136	-0.1498	-0.0114	0.0034	0.0000	-0.0000	-2.5584	-1.4739	-0.1232	0.0364	0.0000
313.6790	0.0063	-1.5576	0.0212	-1.5646	0.0114	-0.0071	0.0000	0.0000	-0.0000	0.0000	0.0000	0.0000	-0.0737	-1.0336	-0.5497	-0.2061	-0.1040	-0.2288	-0.0000	-0.2135	-0.1498	-0.0114	0.0034	0.0000	-0.0000	-2.5565	-1.4740	-0.1232	0.0364	0.0000
313.6890	0.0063	-1.5576	0.0212	-1.5645	0.0114	-0.0071	0.0000	0.0000	-0.0000	0.0000	0.0000	0.0000	0.0444	-0.9980	-0.5792	-0.2287	-0.0803	-0.2238	-0.0000	-0.2138	-0.1500	-0.0115	0.0034	0.0000	-0.0000	-2.5605	-1.4760	-0.1233	0.0364	0.0000
313.6990	0.0063	-1.5576	0.0212	-1.5646	0.0113	-0.0070	0.0000	0.0000	-0.0000	0.0000	0.0000	0.0000	-0.0764	-0.9873	-0.5657	-0.2363	-0.0803	-0.2248	0.0000	-0.2133	-0.1498	-0.0114	0.0034	0.0000	0.0000	-2.5550	-1.4734	-0.1231	0.0363	0.0000
313.7090	0.0063	-1.5576	0.0212	-1.5646	0.0114	-0.0070	0.0000	0.0000	-0.0000	0.0000	0.0000	0.0000	0.0262	-0.9546	-0.5332	-0.2104	-0.0870	-0.2053	-0.0000	-0.2134	-0.1498	-0.0115	0.0034	0.0000	-0.0000	-2.5556	-1.4741	-0.1233	0.0364	0.0000
313.7190	0.0063	-1.5576	0.0212	-1.5645	0.0114	-0.0070	0.0000	0.0000	-0.0000	0.0000	0.0000	0.0000	0.0115	-1.0186	-0.5134	-0.2479	-0.0915	-0.1984	-0.0000	-0.2135	-0.1499	-0.0114	0.0034	0.0000	-0.0000	-2.5569	-1.4744	-0.1232	0.0364	0.0000
313.7310	0.0062	-1.5576	0.0212	-1.5645	0.0114	-0.0070	0.0000	0.0000	-0.0000	0.0000	0.0000	0.0000	0.0008	-0.9992	-0.5782	-0.2285	-0.1154	-0.2097	-0.0000	-0.2136	-0.1499	-0.0115	0.0034	0.0000	-0.0000	-2.5581	-1.4746	-0.1233	0.0364	0.0000
313.7410	0.0062	-1.5576	0.0211	-1.5646	0.0113	-0.0071	0.0000	0.0000	-0.0000	0.0000	0.0000	0.0000	-0.0322	-0.9649	-0.5211	-0.2204	-0.0998	-0.2202	0.0000	-0.2139	-0.1500	-0.0115	0.0034	0.0000	0.0000	-2.5615	-1.4760	-0.1234	0.0364	0.0000
313.7510	0.0063	-1.5576	0.0211	-1.5645	0.0114	-0.0071	0.0000	0.0000	-0.0000	0.0000	0.0000	0.0000	0.0218	-1.0155	-0.5490	-0.2404	-0.0735	-0.2148	-0.0000	-0.2136	-0.1499	-0.0115	0.0034	0.0000	-0.0000	-2.5576	-1.4751	-0.1233	0.0364	0.0000
313.7610	0.0063	-1.5576	0.0212	-1.5645	0.0114	-0.0071	0.0000	0.0000	-0.0000	0.0000	0.0000	0.0000	0.0912	-1.0352	-0.5673	-0.2363	-0.0850	-0.2429	-0.0000	-0.2135	-0.1499	-0.0115	0.0034	0.0000	-0.0000	-2.5571	-1.4746	-0.1234	0.0364	0.0000
313.7730	0.0062	-1.5576	0.0212	-1.5645	0.0113	-0.0070	0.0000	0.0000	-0.0000	0.0000	0.0000	0.0000	0.0206	-1.0982	-0.5317	-0.2342	-0.0828	-0.2317	-0.0000	-0.2136	-0.1499	-0.0115	0.0034	0.0000	-0.0000	-2.5585	-1.4750	-0.1233	0.0364	0.0000
313.7830	0.0063	-1.5576	0.0212	-1.5646	0.0114	-0.0071	0.0000	0.0000	-0.0000	0.0000	0.0000	0.0000	0.0543	-0.9657	-0.5186	-0.2244	-0.0712	-0.2086	0.0000	-0.2138	-0.1500	-0.0115	0.0034	0.0000	0.0000	-2.5610	-1.4755	-0.1234	0.0364	0.0000
313.7950	0.0063	-1.5576	0.0211	-1.5646	0.0114	-0.0070	0.0000	0.0000	-0.0000	0.0000	0.0000	0.0000	0.0447	-0.9660	-0.5512	-0.2355	-0.0834	-0.2076	0.0000	-0.2136	-0.1499	-0.0115	0.0034	0.0000	0.0000	-2.5584	-1.4749	-0.1232	0.0364	0.0000
313.8050	0.0063	-1.5576	0.0212	-1.5645	0.0114	-0.0070	0.0000	0.0000	-0.0000	0.0000	0.0000	0.0000	-0.0112	-0.9809	-0.5216	-0.2319	-0.0986	-0.2078	0.0000	-0.2138	-0.1500	-0.0115	0.0034	0.0000	0.0000	-2.5601	-1.4756	-0.1234	0.0364	0.0000
313.8170	0.0062	-1.5576	0.0212	-1.5645	0.0114	-0.0070	0.0000	0.0000	-0.0000	0.0000	0.0000	0.0000	0.0472	-1.0151	-0.5902	-0.2396	-0.0639	-0.2128	0.0000	-0.2138	-0.1500	-0.0115	0.0034	0.0000	0.0000	-2.5605	-1.4761	-0.1234	0.0364	0.0000
313.8270	0.0063	-1.5576	0.0212	-1.5645	0.0114	-0.0071	0.0000	0.0000	-0.0000	0.0000	0.0000	0.0000	0.1064	-1.0606	-0.5662	-0.2323	-0.0832	-0.2418	-0.0000	-0.2137	-0.1499	-0.0115	0.0034	0.0000	-0.0000	-2.5596	-1.4751	-0.1234	0.0364	0.0000
313.8370	0.0063	-1.5576	0.0212	-1.5646	0.0113	-0.0071	0.0000	0.0000	-0.0000	0.0000	0.0000	0.0000	0.1356	-1.0034	-0.5090	-0.2439	-0.1141	-0.2462	-0.0000	-0.2136	-0.1499	-0.0115	0.0034	0.0000	-0.0000	-2.5576	-1.4751	-0.1233	0.0364	0.0000
313.8490	0.0063	-1.5576	0.0211	-1.5646	0.0114	-0.0070	0.0000	0.0000	-0.0000	0.0000	0.0000	0.0000	0.1116	-0.9576	-0.5662	-0.2459	-0.0958	-0.2112	0.0000	-0.2135	-0.1498	-0.0115	0.0034	0.0000	0.0000	-2.5565	-1.4740	-0.1233	0.0364	0.0000
313.8590	0.0063	-1.5576	0.0211	-1.5646	0.0114	-0.0070	0.0000	0.0000	-0.0000	0.0000	0.0000	0.0000	0.2079	-1.0497	-0.5722	-0.2347	-0.0674	-0.1949	-0.0000	-0.2136	-0.1499	-0.0115	0.0034	0.0000	-0.0000	-2.5585	-1.4750	-0.1233	0.0364	0.0000
313.8690	0.0063	-1.5576	0.0212	-1.5646	0.0114	-0.0070	0.0000	0.0000	-0.0000	0.0000	0.0000	0.0000	0.1072	-0.9700	-0.5938	-0.2395	-0.0720	-0.2006	-0.0000	-0.2136	-0.1498	-0.0114	0.0034	0.0000	-0.0000	-2.5585	-1.4740	-0.1232	0.0364	0.0000
313.8790	0.0063	-1.5576	0.0211	-1.5646	0.0114	-0.0070	0.0000	0.0000	-0.0000	0.0000	0.0000	0.0000	0.1122	-1.0345	-0.5256	-0.2307	-0.0701	-0.2240	-0.0000	-0.2136	-0.1499	-0.0115	0.0034	0.0000	-0.0000	-2.5580	-1.4745	-0.1233	0.0364	0.0000
313.8890	0.0063	-1.5576	0.0212	-1.5646	0.0113	-0.0071	0.0000	0.0000	-0.0000	0.0000	0.0000	0.0000	0.0882	-1.0071	-0.5633	-0.2301	-0.0725	-0.2078	0.0000	-0.2137	-0.1499	-0.0115	0.0034	0.0000	0.0000	-2.5595	-1.4751	-0.1234	0.0364	0.0000
313.8990	0.0063	-1.5576	0.0212	-1.5646	0.0114	-0.0070	0.0000	0.0000	-0.0000	0.0000	0.0000	0.0000	0.0165	-0.9912	-0.5647	-0.2534	-0.0857	-0.2061	-0.0000	-0.2138	-0.1500	-0.0115	0.0034	0.0000	-0.0000	-2.5601	-1.4756	-0.1234	0.0364	0.0000
313.9110	0.0063	-1.5576	0.0212	-1.5646	0.0114	-0.0070	0.0000	0.0000	-0.0000	0.0000	0.0000	0.0000	0.0532	-0.9955	-0.5105	-0.2173	-0.0825	-0.2282	-0.0000	-0.2138	-0.1500	-0.0115	0.0034	0.0000	-0.0000	-2.5605	-1.4760	-0.1233	0.0364	0.0000
313.9210	0.0063	-1.5576	0.0211	-1.5646	0.0113	-0.0071	0.0000	0.0000	-0.0000	0.0000	0.0000	0.0000	0.0794	-1.0400	-0.5806	-0.2121	-0.0832	-0.2411	0.0000	-0.2138	-0.1499	-0.0115	0.0034	0.0000	0.0000	-2.5605	-1.4750	-0.1233	0.0364	0.0000
313.9310	0.0063	-1.5576	0.0212	-1.5646	0.0114	-0.0071	0.0000	0.0000	-0.0000	0.0000	0.0000	0.0000	0.2081	-0.9139	-0.5630	-0.2365	-0.0993	-0.2316	0.0000	-0.2139	-0.1500	-0.0115	0.0034	0.0000	0.0000	-2.5612	-1.4757	-0.1235	0.0365	0.0000
313.9410	0.0063	-1.5576	0.0212	-1.5645	0.0114	-0.0070	0.0000	0.0000	-0.0000	0.0000	0.0000	0.0000	0.1461	-1.1346	-0.5429	-0.2210	-0.1008	-0.2090	-0.0000	-0.2139	-0.1501	-0.0115	0.0034	0.0000	-0.0000	-2.5619	-1.4765	-0.1233	0.0364	0.0000
313.9530	0.0063	-1.5576	0.0212	-1.5646	0.0113	-0.0070	0.0000	0.0000	-0.0000	0.0000	0.0000	0.0000	0.1145	-0.9673	-0.5742	-0.2327	-0.0645	-0.2068	0.0000	-0.2135	-0.1498	-0.0114	0.0034	0.0000	0.0000	-2.5565	-1.4740	-0.1232	0.0364	0.0000
313.9630	0.0063	-1.5576	0.0212	-1.5646	0.0113	-0.0071	0.0000	0.0000	-0.0000	0.0000	0.0000	0.0000	0.0154	-0.9379	-0.5186	-0.2239	-0.0796	-0.2127	-0.0000	-0.2137	-0.1499	-0.0114	0.0034	0.0000	-0.0000	-2.5589	-1.4744	-0.1232	0.0364	0.0000
313.9750	0.0063	-1.5576	0.0212	-1.5645	0.0114	-0.0070	0.0000	0.0000	-0.0000	0.0000	0.0000	0.0000	0.1017	-0.9498	-0.5300	-0.2343	-0.0818	-0.2424	-0.0000	-0.2131	-0.1497	-0.0114	0.0034	0.0000	-0.0000	-2.5526	-1.4730	-0.1232	0.0363	0.0000
313.9850	0.0063	-1.5576	0.0212	-1.5646	0.0114	-0.0071	0.0000	0.0000	-0.0000	0.0000	0.0000	0.0000	0.0552	-0.9309	-0.5390	-0.2220	-0.0968	-0.2214	0.0000	-0.2137	-0.1499	-0.0115	0.0034	0.0000	0.0000	-2.5597	-1.4752	-0.1235	0.0364	0.0000
313.9950	0.0062	-1.5576	0.0212	-1.5645	0.0113	-0.0070	0.0000	0.0000	-0.0000	0.0000	0.0000	0.0000	0.0605	-1.0364	-0.5000	-0.2411	-0.0663	-0.2056	0.0000	-0.2135	-0.1499	-0.0115	0.0034	0.0000	0.0000	-2.5570	-1.4745	-0.1233	0.0364	0.0000
314.0070	0.0063	-1.5576	0.0211	-1.5646	0.0114	-0.0070	0.0000	0.0000	-0.0000	0.0000	0.0000	0.0000	0.0946	-1.0621	-0.5313	-0.2129	-0.0861	-0.2416	-0.0000	-0.2136	-0.1498	-0.0115	0.0034	0.0000	-0.0000	-2.5576	-1.4741	-0.1233	0.0364	0.0000
314.0170	0.0063	-1.5576	0.0212	-1.5646	0.0114	-0.0071	0.0000	0.0000	-0.0000	0.0000	0.0000	0.0000	0.1555	-1.0448	-0.5425	-0.2394	-0.0894	-0.2079	-0.0000	-0.2137	-0.1499	-0.0115	0.0034	0.0000	-0.0000	-2.5591	-1.4746	-0.1234	0.0364	0.0000
314.0290	0.0063	-1.5576	0.0211	-1.5646	0.0114	-0.0070	0.0000	0.0000	-0.0000	0.0000	0.0000	0.0000	0.0801	-1.0644	-0.5216	-0.2325	-0.0912	-0.2356	-0.0000	-0.2138	-0.1500	-0.0115	0.0034	0.0000	-0.0000	-2.5600	-1.4755	-0.1233	0.0364	0.0000
314.0390	0.0062	-1.5576	0.0212	-1.5646	0.0114	-0.0071	0.0000	0.0000	-0.0000	0.0000	0.0000	0.0000	0.0933	-1.0148	-0.5911	-0.2215	-0.1307	-0.2116	-0.0000	-0.2135	-0.1499	-0.0115	0.0034	0.0000	-0.0000	-2.5570	-1.4745	-0.1232	0.0364	0.0000
314.0490	0.0063	-1.5576	0.0212	-1.5645	0.0114	-0.0070	0.0000	0.0000	-0.0000	0.0000	0.0000	0.0000	0.1254	-1.0085	-0.5842	-0.2194	-0.0871	-0.2106	0.0000	-0.2133	-0.1498	-0.0114	0.0034	0.0000	0.0000	-2.5550	-1.4734	-0.1231	0.0363	0.0000
314.0590	0.0063	-1.5576	0.0212	-1.5646	0.0113	-0.0070	0.0000	0.0000	-0.0000	0.0000	0.0000	0.0000	0.0887	-0.9902	-0.5221	-0.2441	-0.0815	-0.2180	0.0000	-0.2135	-0.1499	-0.0115	0.0034	0.0000	0.0000	-2.5570	-1.4745	-0.1233	0.0364	0.0000
314.0710	0.0063	-1.5576	0.0212	-1.5645	0.0114	-0.0071	0.0000	0.0000	-0.0000	0.0000	0.0000	0.0000	0.0980	-0.9962	-0.5506	-0.2173	-0.0827	-0.2052	0.0000	-0.2134	-0.1498	-0.0114	0.0034	0.0000	0.0000	-2.5561	-1.4735	-0.1232	0.0364	0.0000
314.0810	0.0063	-1.5576	0.0212	-1.5646	0.0113	-0.0071	0.0000	0.0000	-0.0000	0.0000	0.0000	0.0000	0.0125	-0.9877	-0.5429	-0.2316	-0.0956	-0.2215	-0.0000	-0.2136	-0.1500	-0.0115	0.0034	0.0000	-0.0000	-2.5585	-1.4760	-0.1233	0.0364	0.0000
314.0910	0.0063	-1.5576	0.0212	-1.5645	0.0113	-0.0070	0.0000	0.0000	-0.0000	0.0000	0.0000	0.0000	0.1407	-0.9963	-0.5586	-0.2152	-0.0795	-0.2044	0.0000	-0.2137	-0.1500	-0.0115	0.0034	0.0000	0.0000	-2.5590	-1.4755	-0.1233	0.0364	0.0000
314.1010	0.0063	-1.5576	0.0212	-1.5646	0.0113	-0.0070	0.0000	0.0000	-0.0000	0.0000	0.0000	0.0000	0.0611	-0.9871	-0.4900	-0.2150	-0.0740	-0.2466	0.0000	-0.2137	-0.1499	-0.0115	0.0034	0.0000	0.0000	-2.5595	-1.4750	-0.1233	0.0364	0.0000
314.1110	0.0063	-1.5576	0.0212	-1.5645	0.0113	-0.0071	0.0000	0.0000	-0.0000	0.0000	0.0000	0.0000	0.2260	-1.0353	-0.5856	-0.2249	-0.0709	-0.2210	0.0000	-0.2136	-0.1498	-0.0115	0.0034	0.0000	0.0000	-2.5576	-1.4741	-0.1233	0.0364	0.0000
314.1210	0.0063	-1.5576	0.0212	-1.5645	0.0114	-0.0070	0.0000	0.0000	-0.0000	0.0000	0.0000	0.0000	0.1219	-1.0595	-0.5365	-0.2200	-0.0710	-0.2389	-0.0000	-0.2134	-0.1498	-0.0115	0.0034	0.0000	-0.0000	-2.5556	-1.4740	-0.1233	0.0364	0.0000
314.1330	0.0063	-1.5576	0.0212	-1.5645	0.0114	-0.0070	0.0000	0.0000	-0.0000	0.0000	0.0000	0.0000	0.2204	-0.9772	-0.6050	-0.2316	-0.0865	-0.2248	0.0000	-0.2136	-0.1500	-0.0115	0.0034	0.0000	0.0000	-2.5580	-1.4755	-0.1233	0.0364	0.0000
314.1430	0.0063	-1.5576	0.0212	-1.5646	0.0114	-0.0071	0.0000	0.0000	-0.0000	0.0000	0.0000	0.0000	0.0401	-1.0506	-0.5736	-0.2393	-0.0891	-0.2306	0.0000	-0.2136	-0.1499	-0.0115	0.0034	0.0000	0.0000	-2.5585	-1.4750	-0.1233	0.0364	0.0000
314.1550	0.0062	-1.5576	0.0212	-1.5646	0.0113	-0.0071	0.0000	0.0000	-0.0000	0.0000	0.0000	0.0000	0.0672	-0.9564	-0.5655	-0.2480	-0.0666	-0.2292	0.0000	-0.2137	-0.1500	-0.0115	0.0034	0.0000	0.0000	-2.5591	-1.4756	-0.1234	0.0364	0.0000
314.1650	0.0063	-1.5576	0.0211	-1.5645	0.0113	-0.0071	0.0000	0.0000	-0.0000	0.0000	0.0000	0.0000	0.0638	-1.0173	-0.5749	-0.2227	-0.0720	-0.2263	-0.0000	-0.2136	-0.1499	-0.0115	0.0034	0.0000	-0.0000	-2.5576	-1.4751	-0.1233	0.0364	0.0000
314.1750	0.0063	-1.5576	0.0212	-1.5645	0.0113	-0.0070	0.0000	0.0000	-0.0000	0.0000	0.0000	0.0000	0.0551	-1.0219	-0.5682	-0.2259	-0.0838	-0.2078	0.0000	-0.2136	-0.1499	-0.0114	0.0034	0.0000	0.0000	-2.5584	-1.4749	-0.1232	0.0364	0.0000
314.1870	0.0063	-1.5576	0.0212	-1.5646	0.0114	-0.0071	0.0000	0.0000	-0.0000	0.0000	0.0000	0.0000	0.0265	-1.0059	-0.5089	-0.2232	-0.0857	-0.1978	-0.0000	-0.2136	-0.1499	-0.0115	0.0034	0.0000	-0.0000	-2.5580	-1.4745	-0.1232	0.0364	0.0000
314.1970	0.0063	-1.5576	0.0211	-1.5645	0.0114	-0.0070	0.0000	0.0000	-0.0000	0.0000	0.0000	0.0000	-0.0271	-1.0641	-0.5854	-0.2289	-0.0780	-0.2194	-0.0000	-0.2135	-0.1499	-0.0115	0.0034	0.0000	-0.0000	-2.5570	-1.4745	-0.1233	0.0364	0.0000
314.2090	0.0063	-1.5576	0.0212	-1.5646	0.0113	-0.0071	0.0000	0.0000	-0.0000	0.0000	0.0000	0.0000	0.0243	-1.0204	-0.5446	-0.2479	-0.0868	-0.2148	-0.0000	-0.2136	-0.1499	-0.0115	0.0034	0.0000	-0.0000	-2.5576	-1.4751	-0.1233	0.0364	0.0000
314.2190	0.0063	-1.5576	0.0212	-1.5646	0.0114	-0.0071	0.0000	0.0000	-0.0000	0.0000	0.0000	0.0000	0.1023	-0.9462	-0.5369	-0.2222	-0.1134	-0.2414	-0.0000	-0.2137	-0.1499	-0.0115	0.0034	0.0000	-0.0000	-2.5591	-1.4746	-0.1234	0.0364	0.0000
314.2290	0.0063	-1.5576	0.0212	-1.5645	0.0114	-0.0070	0.0000	0.0000	-0.0000	0.0000	0.0000	0.0000	-0.0043	-0.9422	-0.5630	-0.2281	-0.0802	-0.2109	-0.0000	-0.2137	-0.1499	-0.0115	0.0034	0.0000	-0.0000	-2.5595	-1.4750	-0.1233	0.0364	0.0000
314.2390	0.0063	-1.5576	0.0212	-1.5646	0.0114	-0.0070	0.0000	0.0000	-0.0000	0.0000	0.0000	0.0000	0.1604	-0.9443	-0.5186	-0.2361	-0.1067	-0.2010	-0.0000	-0.2132	-0.1498	-0.0114	0.0034	0.0000	-0.0000	-2.5531	-1.4735	-0.1231	0.0364	0.0000
314.2490	0.0063	-1.5576	0.0212	-1.5646	0.0113	-0.0071	0.0000	0.0000	-0.0000	0.0000	0.0000	0.0000	0.0407	-1.0121	-0.5410	-0.2470	-0.0895	-0.2348	-0.0000	-0.2136	-0.1499	-0.0115	0.0034	0.0000	-0.0000	-2.5580	-1.4745	-0.1233	0.0364	0.0000
314.2610	0.0063	-1.5576	0.0211	-1.5646	0.0113	-0.0070	0.0000	0.0000	-0.0000	0.0000	0.0000	0.0000	0.1069	-0.9987	-0.5447	-0.2284	-0.1085	-0.2126	0.0000	-0.2135	-0.1498	-0.0115	0.0034	0.0000	0.0000	-2.5566	-1.4741	-0.1233	0.0364	0.0000
314.2710	0.0063	-1.5576	0.0212	-1.5645	0.0114	-0.0070	0.0000	0.0000	-0.0000	0.0000	0.0000	0.0000	0.0557	-0.9647	-0.5265	-0.2260	-0.0771	-0.2507	0.0000	-0.2135	-0.1498	-0.0114	0.0034	0.0000	0.0000	-2.5565	-1.4740	-0.1232	0.0364	0.0000
314.2810	0.0062	-1.5576	0.0212	-1.5646	0.0114	-0.0071	0.0000	0.0000	-0.0000	0.0000	0.0000	0.0000	-0.0214	-0.9754	-0.5252	-0.2470	-0.0944	-0.2076	0.0000	-0.2138	-0.1500	-0.0115	0.0034	0.0000	0.0000	-2.5600	-1.4756	-0.1234	0.0364	0.0000
314.2930	0.0063	-1.5576	0.0212	-1.5646	0.0113	-0.0071	0.0000	0.0000	-0.0000	0.0000	0.0000	0.0000	-0.0292	-0.9845	-0.5353	-0.2201	-0.0898	-0.2028	-0.0000	-0.2138	-0.1500	-0.0115	0.0034	0.0000	-0.0000	-2.5600	-1.4755	-0.1234	0.0364	0.0000
314.3030	0.0063	-1.5576	0.0212	-1.5646	0.0114	-0.0071	0.0000	0.0000	-0.0000	0.0000	0.0000	0.0000	0.0030	-0.9566	-0.5034	-0.2099	-0.1042	-0.2056	0.0000	-0.2135	-0.1499	-0.0115	0.0034	0.0000	0.0000	-2.5571	-1.4746	-0.1234	0.0364	0.0000
314.3130	0.0062	-1.5576	0.0212	-1.5645	0.0114	-0.0070	0.0000	0.0000	-0.0000	0.0000	0.0000	0.0000	-0.0200	-1.0706	-0.5646	-0.2455	-0.0944	-0.2307	0.0000	-0.2134	-0.1498	-0.0115	0.0034	0.0000	0.0000	-2.5561	-1.4736	-0.1232	0.0364	0.0000
314.3250	0.0062	-1.5576	0.0212	-1.5645	0.0114	-0.0071	0.0000	0.0000	-0.0000	0.0000	0.0000	0.0000	-0.0361	-0.9642	-0.5732	-0.2075	-0.0764	-0.2085	0.0000	-0.2136	-0.1499	-0.0115	0.0034	0.0000	0.0000	-2.5575	-1.4750	-0.1232	0.0364	0.0000
314.3350	0.0063	-1.5576	0.0212	-1.5646	0.0114	-0.0070	0.0000	0.0000	-0.0000	0.0000	0.0000	0.0000	-0.0069	-0.9172	-0.5637	-0.2180	-0.0927	-0.2258	-0.0000	-0.2135	-0.1499	-0.0115	0.0034	0.0000	-0.0000	-2.5570	-1.4745	-0.1233	0.0364	0.0000
314.3470	0.0063	-1.5576	0.0211	-1.5646	0.0114	-0.0071	0.0000	0.0000	-0.0000	0.0000	0.0000	0.0000	-0.0346	-0.9769	-0.5207	-0.2255	-0.0934	-0.2325	0.0000	-0.2134	-0.1498	-0.0114	0.0034	0.0000	0.0000	-2.5561	-1.4735	-0.1232	0.0364	0.0000
314.3570	0.0063	-1.5576	0.0212	-1.5646	0.0114	-0.0070	0.0000	0.0000	-0.0000	0.0000	0.0000	0.0000	-0.0698	-0.9888	-0.5682	-0.2225	-0.1061	-0.2164	0.0000	-0.2138	-0.1499	-0.0115	0.0034	0.0000	0.0000	-2.5605	-1.4751	-0.1233	0.0364	0.0000
314.3670	0.0063	-1.5576	0.0212	-1.5645	0.0113	-0.0071	0.0000	0.0000	-0.0000	0.0000	0.0000	0.0000	0.0312	-1.1161	-0.5804	-0.2379	-0.0793	-0.2189	0.0000	-0.2135	-0.1498	-0.0115	0.0034	0.0000	0.0000	-2.5566	-1.4740	-0.1233	0.0364	0.0000
314.3790	0.0063	-1.5576	0.0211	-1.5645	0.0114	-0.0070	0.0000	0.0000	-0.0000	0.0000	0.0000	0.0000	-0.0532	-0.9651	-0.5633	-0.2470	-0.0760	-0.2233	-0.0000	-0.2136	-0.1499	-0.0114	0.0034	0.0000	-0.0000	-2.5584	-1.4749	-0.1232	0.0364	0.0000
314.3910	0.0063	-1.5576	0.0212	-1.5645	0.0113	-0.0070	0.0000	0.0000	-0.0000	0.0000	0.0000	0.0000	0.0175	-0.9603	-0.5718	-0.2075	-0.0917	-0.1845	-0.0000	-0.2136	-0.1499	-0.0115	0.0034	0.0000	-0.0000	-2.5576	-1.4750	-0.1233	0.0364	0.0000
314.4010	0.0063	-1.5576	0.0212	-1.5645	0.0114	-0.0070	0.0000	0.0000	-0.0000	0.0000	0.0000	0.0000	-0.0452	-0.9948	-0.5919	-0.2449	-0.0743	-0.2285	-0.0000	-0.2136	-0.1499	-0.0115	0.0034	0.0000	-0.0000	-2.5575	-1.4750	-0.1233	0.0364	0.0000
314.4110	0.0063	-1.5576	0.0212	-1.5646	0.0114	-0.0071	0.0000	0.0000	-0.0000	0.0000	0.0000	0.0000	0.0066	-1.0246	-0.5348	-0.2262	-0.0879	-0.2385	0.0000	-0.2139	-0.1500	-0.0115	0.0034	0.0000	0.0000	-2.5614	-1.4759	-0.1233	0.0364	0.0000
314.4210	0.0063	-1.5576	0.0212	-1.5645	0.0114	-0.0071	0.0000	0.0000	-0.0000	0.0000	0.0000	0.0000	0.0029	-1.0488	-0.5771	-0.2224	-0.0995	-0.2091	0.0000	-0.2137	-0.1500	-0.0115	0.0034	0.0000	0.0000	-2.5591	-1.4756	-0.1234	0.0364	0.0000
314.4330	0.0063	-1.5576	0.0212	-1.5646	0.0113	-0.0070	0.0000	0.0000	-0.0000	0.0000	0.0000	0.0000	0.0070	-1.0456	-0.4954	-0.2582	-0.1045	-0.2266	-0.0000	-0.2136	-0.1499	-0.0115	0.0034	0.0000	-0.0000	-2.5576	-1.4751	-0.1233	0.0364	0.0000
314.4430	0.0062	-1.5576	0.0212	-1.5646	0.0114	-0.0070	0.0000	0.0000	-0.0000	0.0000	0.0000	0.0000	0.0740	-1.0416	-0.5577	-0.2391	-0.0905	-0.2158	0.0000	-0.2136	-0.1499	-0.0115	0.0034	0.0000	0.0000	-2.5586	-1.4751	-0.1234	0.0364	0.0000
314.4530	0.0063	-1.5576	0.0212	-1.5645	0.0114	-0.0071	0.0000	0.0000	-0.0000	0.0000	0.0000	0.0000	0.0618	-1.1369	-0.4770	-0.2419	-0.0991	-0.2365	0.0000	-0.2136	-0.1499	-0.0115	0.0034	0.0000	0.0000	-2.5580	-1.4745	-0.1232	0.0364	0.0000
314.4630	0.0063	-1.5576	0.0212	-1.5646	0.0114	-0.0070	0.0000	0.0000	-0.0000	0.0000	0.0000	0.0000	-0.0114	-0.9552	-0.5596	-0.2151	-0.0843	-0.2144	0.0000	-0.2136	-0.1498	-0.0115	0.0034	0.0000	0.0000	-2.5576	-1.4741	-0.1233	0.0364	0.0000
314.4730	0.0063	-1.5576	0.0212	-1.5646	0.0114	-0.0070	0.0000	0.0000	-0.0000	0.0000	0.0000	0.0000	0.0334	-1.0373	-0.5981	-0.2429	-0.0995	-0.2061	-0.0000	-0.2137	-0.1499	-0.0115	0.0034	0.0000	-0.0000	-2.5590	-1.4745	-0.1233	0.0364	0.0000
314.4830	0.0062	-1.5576	0.0211	-1.5646	0.0114	-0.0070	0.0000	0.0000	-0.0000	0.0000	0.0000	0.0000	0.0291	-0.9946	-0.5730	-0.2277	-0.0794	-0.2396	0.0000	-0.2135	-0.1498	-0.0114	0.0034	0.0000	0.0000	-2.5564	-1.4739	-0.1231	0.0363	0.0000
314.4950	0.0063	-1.5576	0.0212	-1.5646	0.0114	-0.0070	0.0000	0.0000	-0.0000	0.0000	0.0000	0.0000	-0.0273	-1.0092	-0.5142	-0.2246	-0.0696	-0.2228	0.0000	-0.2135	-0.1498	-0.0115	0.0034	0.0000	0.0000	-2.5566	-1.4741	-0.1233	0.0364	0.0000
314.5050	0.0063	-1.5576	0.0212	-1.5646	0.0114	-0.0070	0.0000	0.0000	-0.0000	0.0000	0.0000	0.0000	0.0050	-0.9924	-0.5507	-0.2271	-0.0820	-0.2634	0.0000	-0.2138	-0.1500	-0.0115	0.0034	0.0000	0.0000	-2.5600	-1.4756	-0.1234	0.0364	0.0000
314.5150	0.0063	-1.5576	0.0212	-1.5646	0.0114	-0.0070	0.0000	0.0000	-0.0000	0.0000	0.0000	0.0000	0.1626	-1.0489	-0.5399	-0.2361	-0.0888	-0.2334	-0.0000	-0.2138	-0.1500	-0.0115	0.0034	0.0000	-0.0000	-2.5599	-1.4754	-0.1232	0.0364	0.0000
314.5270	0.0063	-1.5576	0.0212	-1.5646	0.0113	-0.0071	0.0000	0.0000	-0.0000	0.0000	0.0000	0.0000	0.0244	-1.0144	-0.5184	-0.2401	-0.0829	-0.2173	0.0000	-0.2136	-0.1499	-0.0115	0.0034	0.0000	0.0000	-2.5581	-1.4746	-0.1233	0.0364	0.0000
314.5370	0.0063	-1.5576	0.0212	-1.5646	0.0113	-0.0071	0.0000	0.0000	-0.0000	0.0000	0.0000	0.0000	0.1755	-1.0092	-0.4909	-0.1907	-0.0884	-0.2184	-0.0000	-0.2138	-0.1500	-0.0115	0.0034	0.0000	-0.0000	-2.5600	-1.4755	-0.1233	0.0364	0.0000
314.5490	0.0063	-1.5576	0.0212	-1.5646	0.0113	-0.0071	0.0000	0.0000	-0.0000	0.0000	0.0000	0.0000	0.0606	-0.9820	-0.5488	-0.2168	-0.0808	-0.2193	-0.0000	-0.2137	-0.1500	-0.0115	0.0034	0.0000	-0.0000	-2.5590	-1.4755	-0.1233	0.0364	0.0000
314.5590	0.0063	-1.5576	0.0212	-1.5646	0.0114	-0.0070	0.0000	0.0000	-0.0000	0.0000	0.0000	0.0000	0.1302	-0.9619	-0.5665	-0.2544	-0.0977	-0.1971	-0.0000	-0.2135	-0.1499	-0.0115	0.0034	0.0000	-0.0000	-2.5571	-1.4746	-0.1233	0.0364	0.0000
314.5710	0.0063	-1.5576	0.0212	-1.5646	0.0114	-0.0070	0.0000	0.0000	-0.0000	0.0000	0.0000	0.0000	0.0871	-1.0445	-0.5771	-0.2262	-0.0696	-0.2207	0.0000	-0.2136	-0.1499	-0.0115	0.0034	0.0000	0.0000	-2.5585	-1.4750	-0.1233	0.0364	0.0000
314.5810	0.0063	-1.5576	0.0212	-1.5646	0.0113	-0.0070	0.0000	0.0000	-0.0000	0.0000	0.0000	0.0000	0.0935	-1.0687	-0.5320	-0.2495	-0.0848	-0.2146	0.0000	-0.2138	-0.1501	-0.0115	0.0034	0.0000	0.0000	-2.5610	-1.4765	-0.1234	0.0364	0.0000
314.5910	0.0063	-1.5576	0.0212	-1.5646	0.0114	-0.0070	0.0000	0.0000	-0.0000	0.0000	0.0000	0.0000	0.0439	-1.0402	-0.5003	-0.2239	-0.0674	-0.2105	-0.0000	-0.2137	-0.1500	-0.0115	0.0034	0.0000	-0.0000	-2.5590	-1.4755	-0.1233	0.0364	0.0000
314.6030	0.0063	-1.5576	0.0211	-1.5646	0.0113	-0.0070	0.0000	0.0000	-0.0000	0.0000	0.0000	0.0000	0.0969	-0.9997	-0.5084	-0.2284	-0.0745	-0.2098	-0.0000	-0.2132	-0.1497	-0.0114	0.0034	0.0000	-0.0000	-2.5531	-1.4725	-0.1232	0.0363	0.0000
314.6130	0.0062	-1.5576	0.0211	-1.5646	0.0114	-0.0070	0.0000	0.0000	-0.0000	0.0000	0.0000	0.0000	0.1585	-1.0329	-0.5833	-0.2203	-0.0582	-0.2201	-0.0000	-0.2136	-0.1500	-0.0115	0.0034	0.0000	-0.0000	-2.5581	-1.4756	-0.1234	0.0364	0.0000
314.6250	0.0063	-1.5576	0.0211	-1.5646	0.0114	-0.0070	0.0000	0.0000	-0.0000	0.0000	0.0000	0.0000	0.0700	-1.0042	-0.5813	-0.2350	-0.0759	-0.2110	-0.0000	-0.2137	-0.1500	-0.0115	0.0034	0.0000	-0.0000	-2.5591	-1.4756	-0.1234	0.0364	0.0000
314.6350	0.0063	-1.5576	0.0212	-1.5646	0.0114	-0.0071	0.0000	0.0000	-0.0000	0.0000	0.0000	0.0000	0.1072	-1.1446	-0.5538	-0.2393	-0.0890	-0.2088	0.0000	-0.2139	-0.1501	-0.0115	0.0034	0.0000	0.0000	-2.5616	-1.4771	-0.1235	0.0365	0.0000
314.6470	0.0063	-1.5576	0.0212	-1.5646	0.0114	-0.0070	0.0000	0.0000	-0.0000	0.0000	0.0000	0.0000	0.1892	-0.9561	-0.5262	-0.2297	-0.0974	-0.1725	0.0000	-0.2135	-0.1499	-0.0115	0.0034	0.0000	0.0000	-2.5571	-1.4746	-0.1234	0.0364	0.0000
314.6570	0.0063	-1.5576	0.0212	-1.5646	0.0114	-0.0071	0.0000	0.0000	-0.0000	0.0000	0.0000	0.0000	0.1248	-1.0191	-0.5093	-0.2337	-0.0924	-0.2096	0.0000	-0.2135	-0.1499	-0.0115	0.0034	0.0000	0.0000	-2.5571	-1.4746	-0.1234	0.0364	0.0000
314.6670	0.0063	-1.5576	0.0212	-1.5646	0.0114	-0.0071	0.0000	0.0000	-0.0000	0.0000	0.0000	0.0000	0.1096	-1.0947	-0.5073	-0.2011	-0.0857	-0.2040	-0.0002	-0.2161	-0.1513	-0.0116	0.0033	0.0001	-0.0001	-2.5838	-1.4859	-0.1243	0.0361	0.0003
314.6790	0.0063	-1.5576	0.0212	-1.5646	0.0114	-0.0071	0.0000	0.0000	-0.0000	0.0000	0.0000	0.0000	0.0687	-0.9846	-0.5327	-0.2270	-0.0671	-0.2049	-0.0065	-0.2567	-0.1771	-0.0140	0.0005	0.0018	-0.0018	-2.9217	-1.6454	-0.1379	0.0320	0.0044
314.6890	0.0062	-1.5576	0.0212	-1.5646	0.0113	-0.0071	0.0000	0.0000	-0.0000	0.0000	0.0000	0.0000	0.0848	-1.1732	-0.7133	-0.2353	-0.0688	-0.2038	-0.0255	-0.3422	-0.2336	-0.0198	-0.0073	0.0065	-0.0047	-3.4980	-1.9169	-0.1613	0.0250	0.0115
314.7010	0.0062	-1.5576	0.0212	-1.5646	0.0114	-0.0071	0.0000	0.0000	-0.0000	0.0000	0.0000	0.0000	-0.0489	-1.4485	-0.8641	-0.2698	-0.1116	-0.2047	-0.0756	-0.5294	-0.3605	-0.0333	-0.0276	0.0184	-0.0100	-4.5510	-2.4109	-0.2038	0.0123	0.0244
314.7110	0.0063	-1.5576	0.0212	-1.5646	0.0113	-0.0070	0.0000	-0.0019	-0.0032	0.0000	-0.0006	0.0000	-0.2842	-1.6113	-0.8353	-0.2873	-0.1816	-0.1461	-0.1489	-0.7727	-0.5290	-0.0517	-0.0569	0.0355	-0.0159	-5.7219	-2.9616	-0.2512	-0.0020	0.0388
314.7230	0.0063	-1.5577	0.0211	-1.5646	0.0113	-0.0070	-0.0015	-0.0045	-0.0083	-0.0016	-0.0028	0.0000	-0.4114	-1.8479	-1.0695	-0.3279	-0.2192	-0.1038	-0.2858	-1.1922	-0.8235	-0.0844	-0.1111	0.0669	-0.0248	-7.4899	-3.7919	-0.3225	-0.0234	0.0605
314.7330	0.0062	-1.5577	0.0210	-1.5646	0.0113	-0.0070	-0.0027	-0.0080	-0.0133	-0.0023	-0.0058	0.0017	-0.6850	-2.1355	-1.2543	-0.3694	-0.2557	-0.0401	-0.4492	-1.6647	-1.1589	-0.1222	-0.1755	0.1041	-0.0337	-9.2563	-4.6198	-0.3936	-0.0449	0.0822
314.7430	0.0062	-1.5578	0.0209	-1.5646	0.0112	-0.0070	-0.0053	-0.0121	-0.0181	-0.0055	-0.0122	0.0049	-0.7298	-2.5892	-1.3572	-0.4152	-0.2520	0.0080	-0.6654	-2.2641	-1.2688	-0.1711	-0.2605	0.1530	-0.0439	-11.2827	-5.5717	-0.4756	-0.0698	0.1073
314.7550	0.0061	-1.5579	0.0207	-1.5647	0.0110	-0.0069	-0.0069	-0.0173	-0.0235	-0.0103	-0.0168	0.0098	-0.9517	-2.6701	-1.6175	-0.4537	-0.2435	0.0074	-1.0048	-2.6276	-1.4105	-0.2464	-0.3333	0.2293	-0.0579	-14.0680	-6.8780	-0.5879	-0.1042	0.1417
314.7650	0.0060	-1.5581	0.0205	-1.5647	0.0109	-0.0068	-0.0103	-0.0201	-0.0307	-0.0132	-0.0175	0.0142	-0.8658	-2.9852	-1.8080	-0.4844	-0.2679	0.0712	-1.3630	-2.8552	-1.5445	-0.3247	-0.3376	0.3093	-0.0710	-16.6781	-8.1020	-0.6933	-0.1365	0.1741
314.7770	0.0059	-1.5584	0.0201	-1.5649	0.0106	-0.0067	-0.0125	-0.0267	-0.0414	-0.0157	-0.0220	0.0140	-0.9365	-3.2092	-2.0165	-0.5011	-0.2501	0.1095	-1.5367	-3.1602	-1.7243	-0.3716	-0.3435	0.3149	-0.0884	-20.1586	-9.7326	-0.8333	-0.1798	0.2173
314.7870	0.0058	-1.5586	0.0197	-1.5650	0.0104	-0.0066	-0.0140	-0.0347	-0.0521	-0.0176	-0.0283	0.0159	-1.1326	-3.3968	-2.2988	-0.5602	-0.2569	0.1778	-1.5451	-3.4402	-1.8898	-0.3849	-0.3490	0.3201	-0.1042	-23.3381	-11.2214	-0.9614	-0.2198	0.2570
314.7990	0.0055	-1.5591	0.0189	-1.5652	0.0100	-0.0063	-0.0193	-0.0429	-0.0689	-0.0218	-0.0356	0.0204	-1.4625	-3.9114	-2.4733	-0.5828	-0.2570	0.2376	-1.5569	-3.8089	-2.1082	-0.4025	-0.3566	0.3272	-0.1247	-27.5057	-13.1700	-1.1289	-0.2722	0.3090
314.8090	0.0053	-1.5596	0.0182	-1.5655	0.0096	-0.0061	-0.0256	-0.0515	-0.0841	-0.0258	-0.0451	0.0263	-1.1856	-4.4218	-2.7936	-0.5915	-0.2201	0.2900	-1.5682	-4.1422	-2.3062	-0.4185	-0.3636	0.3337	-0.1431	-31.2533	-14.9221	-1.2796	-0.3198	0.3559
314.8210	0.0050	-1.5602	0.0171	-1.5658	0.0089	-0.0058	-0.0313	-0.0639	-0.1111	-0.0325	-0.0561	0.0367	-1.3432	-5.2079	-2.8203	-0.6192	-0.2657	0.3067	-1.5839	-4.5739	-2.5632	-0.4393	-0.3730	0.3424	-0.1665	-36.0848	-17.1783	-1.4738	-0.3816	0.4167
314.8310	0.0046	-1.5609	0.0159	-1.5662	0.0083	-0.0054	-0.0359	-0.0675	-0.1183	-0.0342	-0.0639	0.0434	-1.3179	-5.0722	-2.9912	-0.6665	-0.2249	0.2968	-1.5876	-3.6735	-2.0537	-0.3997	-0.3632	0.3319	-0.1118	-25.0981	-12.0009	-1.0289	-0.2523	0.2837
314.8410	0.0043	-1.5617	0.0147	-1.5666	0.0077	-0.0049	-0.0405	-0.0808	-0.1355	-0.0406	-0.0677	0.0486	-1.3058	-5.0481	-2.7342	-0.6138	-0.3094	0.2877	-1.5959	-3.6783	-2.0616	-0.4007	-0.3656	0.3337	-0.1110	-24.9502	-11.9138	-1.0215	-0.2544	0.2837
314.8530	0.0038	-1.5628	0.0129	-1.5671	0.0068	-0.0043	-0.0452	-0.0961	-0.1526	-0.0441	-0.0805	0.0555	-1.3325	-4.7033	-2.9801	-0.5985	-0.3027	0.2256	-1.6058	-3.6818	-2.0697	-0.4018	-0.3685	0.3359	-0.1103	-24.7471	-11.7965	-1.0116	-0.2574	0.2837
314.8630	0.0033	-1.5638	0.0113	-1.5675	0.0059	-0.0037	-0.0504	-0.1034	-0.1671	-0.0461	-0.0897	0.0561	-1.0804	-4.7715	-2.9704	-0.6489	-0.3032	0.2849	-1.6140	-3.6831	-2.0753	-0.4026	-0.3710	0.3377	-0.1098	-24.5573	-11.6866	-1.0025	-0.2600	0.2837
314.8750	0.0026	-1.5650	0.0092	-1.5682	0.0048	-0.0030	-0.0482	-0.0813	-0.1435	-0.0421	-0.0855	0.0557	-0.8219	-2.8456	-1.9809	-0.5305	-0.2459	0.1873	-1.5887	0.2171	0.1632	-0.2265	-0.3176	0.2836	0.1162	21.9915	10.2091	0.8792	0.2963	-0.2837
314.8850	0.0022	-1.5660	0.0075	-1.5687	0.0041	-0.0025	-0.0422	-0.0860	-0.1441	-0.0428	-0.0748	0.0499	-1.3921	-2.1373	-0.9505	-0.4341	-0.3443	0.2244	-1.5805	0.2507	0.1918	-0.2239	-0.3156	0.2817	0.1150	22.1896	10.3256	0.8891	0.2935	-0.2837
314.8970	0.0018	-1.5672	0.0057	-1.5692	0.0033	-0.0019	-0.0396	-0.0874	-0.1320	-0.0371	-0.0670	0.0429	-1.1728	-0.6915	-0.2503	-0.3347	-0.4073	0.1904	-1.5706	0.2904	0.2252	-0.2208	-0.3133	0.2796	0.1140	22.4191	10.4569	0.9003	0.2902	-0.2837
314.9070	0.0014	-1.5681	0.0043	-1.5696	0.0027	-0.0015	-0.0356	-0.0831	-0.1221	-0.0346	-0.0623	0.0385	-1.4030	0.2425	0.1303	-0.2726	-0.4049	0.1814	-1.5624	0.3225	0.2523	-0.2183	-0.3113	0.2777	0.1134	22.5990	10.5582	0.9088	0.2877	-0.2837
314.9190	0.0010	-1.5692	0.0028	-1.5700	0.0020	-0.0012	-0.0318	-0.0776	-0.1099	-0.0266	-0.0562	0.0316	-1.2684	1.6372	0.7696	-0.2439	-0.4205	0.1919	-1.5525	0.3591	0.2836	-0.2155	-0.3089	0.2755	0.1130	22.7920	10.6684	0.9180	0.2851	-0.2837
314.9290	0.0008	-1.5699	0.0017	-1.5703	0.0015	-0.0009	-0.0268	-0.0667	-0.0952	-0.0215	-0.0490	0.0278	-1.5030	2.2574	1.0873	-0.2172	-0.4463	0.1991	-1.5442	0.3887	0.3086	-0.2131	-0.3069	0.2737	0.1127	22.9411	10.7501	0.9249	0.2831	-0.2837
314.9390	0.0005	-1.5706	0.0008	-1.5705	0.0011	-0.0006	-0.0235	-0.0538	-0.0814	-0.0177	-0.0420	0.0243	-1.4029	2.7318	1.4300	-0.2276	-0.4010	0.2111	-1.5359	0.4164	0.3326	-0.2109	-0.3048	0.2719	0.1126	23.0689	10.8212	0.9305	0.2814	-0.2837
314.9510	0.0003	-1.5712	-0.0002	-1.5707	0.0006	-0.0003	-0.0160	-0.0411	-0.0611	-0.0134	-0.0319	0.0197	-1.5416	3.0853	1.5814	-0.1421	-0.4185	0.1654	-1.5260	0.4470	0.3598	-0.2084	-0.3024	0.2697	0.1126	23.1891	10.8919	0.9363	0.2797	-0.2837
314.9610	0.0001	-1.5716	-0.0008	-1.5708	0.0004	-0.0001	-0.0130	-0.0329	-0.0467	-0.0098	-0.0232	0.0151	-1.6526	3.6987	1.8005	-0.1278	-0.4657	0.1449	-1.5177	0.4701	0.3807	-0.2064	-0.3002	0.2679	0.1126	23.2619	10.9327	0.9396	0.2788	-0.2837
314.9730	0.0001	-1.5719	-0.0013	-1.5709	0.0002	-0.0000	-0.0074	-0.0216	-0.0272	-0.0023	-0.0137	0.0071	-1.4321	4.0979	2.1210	-0.0357	-0.4420	0.0649	-0.9496	0.4962	0.4048	-0.0964	-0.2977	0.1809	0.1126	23.3288	10.9716	0.9428	0.2778	-0.2837
314.9830	0.0001	-1.5720	-0.0014	-1.5709	0.0001	0.0000	-0.0018	-0.0091	-0.0108	0.0026	-0.0037	-0.0006	-1.2591	4.9734	2.2820	0.0605	-0.3604	0.0548	-0.3198	1.2932	0.6086	0.0246	-0.1006	0.0448	0.1126	23.3647	10.9902	0.9441	0.2775	-0.2837
314.9950	0.0001	-1.5720	-0.0014	-1.5709	0.0001	-0.0000	0.0010	0.0050	0.0002	0.0032	0.0035	-0.0032	-1.2824	3.0463	1.8669	0.0175	-0.3169	-0.0064	0.0000	0.0174	0.0112	0.0008	-0.0002	0.0000	0.0000	0.2080	0.1105	0.0090	-0.0024	0.0000
315.0050	0.0000	-1.5718	-0.0012	-1.5708	0.0001	-0.0001	-0.0015	0.0026	0.0077	0.0049	-0.0004	-0.0004	-1.0193	3.7708	1.5699	0.0281	-0.2797	-0.0145	0.0000	0.0155	0.0100	0.0007	-0.0002	0.0000	0.0000	0.1851	0.0980	0.0077	-0.0021	0.0000
315.0150	-0.0000	-1.5716	-0.0009	-1.5708	0.0000	-0.0000	-0.0005	0.0121	0.0166	0.0018	-0.0003	-0.0004	-1.0704	2.4669	1.0027	-0.0289	-0.2416	-0.0037	0.0000	0.0123	0.0078	0.0005	-0.0001	0.0000	0.0000	0.1475	0.0766	0.0059	-0.0016	0.0000
315.0270	-0.0000	-1.5713	-0.0004	-1.5707	-0.0000	-0.0001	-0.0007	0.0186	0.0219	0.0028	-0.0019	-0.0002	-0.6076	1.1832	0.4163	-0.0943	-0.1741	-0.0092	0.0000	0.0072	0.0042	0.0003	-0.0001	0.0000	0.0000	0.0863	0.0413	0.0029	-0.0008	0.0000
315.0370	-0.0001	-1.5710	0.0000	-1.5707	-0.0001	-0.0000	-0.0003	0.0224	0.0243	0.0011	-0.0008	-0.0002	-0.1853	0.1218	-0.0515	-0.1449	-0.1523	-0.0245	0.0000	0.0024	0.0011	0.0000	-0.0000	0.0000	0.0000	0.0284	0.0110	0.0004	-0.0001	0.0000
315.0490	-0.0000	-1.5706	0.0005	-1.5706	-0.0001	-0.0001	0.0001	0.0219	0.0283	0.0004	-0.0005	-0.0001	-0.0578	-1.1494	-0.7777	-0.1920	-0.0931	0.0329	0.0000	-0.0030	-0.0025	-0.0002	0.0001	0.0000	0.0000	-0.0357	-0.0247	-0.0026	0.0007	0.0000
315.0590	-0.0001	-1.5704	0.0009	-1.5706	-0.0001	-0.0000	0.0002	0.0180	0.0247	0.0002	-0.0003	-0.0001	0.4252	-1.5801	-0.8874	-0.2532	-0.0830	0.0324	0.0000	-0.0071	-0.0054	-0.0004	0.0001	0.0000	0.0000	-0.0856	-0.0530	-0.0048	0.0013	0.0000
315.0690	-0.0001	-1.5702	0.0011	-1.5706	-0.0001	-0.0000	0.0013	0.0131	0.0196	-0.0002	0.0000	-0.0001	0.4131	-1.8370	-0.9390	-0.2712	-0.0817	0.0597	-0.0000	-0.0102	-0.0075	-0.0006	0.0002	0.0000	-0.0000	-0.1223	-0.0743	-0.0064	0.0017	0.0000
315.0810	-0.0000	-1.5701	0.0013	-1.5706	-0.0001	-0.0001	0.0008	0.0082	0.0125	-0.0019	0.0001	-0.0000	0.6306	-1.9369	-0.9155	-0.3120	-0.0267	0.0601	-0.0000	-0.0122	-0.0088	-0.0007	0.0002	0.0000	-0.0000	-0.1465	-0.0868	-0.0074	0.0020	0.0000
315.0910	-0.0001	-1.5700	0.0015	-1.5706	-0.0001	-0.0001	0.0012	0.0034	0.0092	-0.0010	0.0001	-0.0000	0.8610	-1.8530	-0.9240	-0.3604	-0.0212	0.0643	-0.0000	-0.0131	-0.0095	-0.0007	0.0002	0.0000	-0.0000	-0.1568	-0.0934	-0.0080	0.0021	0.0000
315.1010	-0.0000	-1.5700	0.0015	-1.5706	-0.0001	-0.0001	0.0012	0.0014	0.0054	-0.0024	0.0001	-0.0000	0.8959	-1.8674	-1.0074	-0.3754	0.0061	0.0970	0.0000	-0.0136	-0.0101	-0.0008	0.0002	0.0000	0.0000	-0.1632	-0.0989	-0.0085	0.0023	0.0000
315.1110	-0.0000	-1.5701	0.0015	-1.5706	-0.0001	-0.0000	0.0018	-0.0001	0.0017	-0.0026	0.0002	0.0000	0.7187	-1.9960	-0.9062	-0.3919	0.0215	0.0975	0.0000	-0.0134	-0.0100	-0.0008	0.0002	0.0000	0.0000	-0.1603	-0.0981	-0.0083	0.0022	0.0000
315.1210	-0.0000	-1.5701	0.0014	-1.5707	-0.0001	-0.0000	0.0008	-0.0014	-0.0026	-0.0031	0.0007	0.0001	0.8054	-1.8406	-0.7332	-0.3903	0.0175	0.0881	-0.0000	-0.0128	-0.0096	-0.0007	0.0002	0.0000	-0.0000	-0.1535	-0.0942	-0.0078	0.0021	0.0000
315.1330	-0.0000	-1.5701	0.0013	-1.5707	-0.0000	-0.0001	0.0004	-0.0044	-0.0057	-0.0031	0.0020	0.0002	0.6532	-1.5523	-0.6384	-0.3584	0.0149	0.1017	0.0000	-0.0117	-0.0088	-0.0006	0.0002	0.0000	0.0000	-0.1404	-0.0862	-0.0070	0.0019	0.0000
315.1430	0.0000	-1.5702	0.0012	-1.5707	-0.0000	-0.0000	0.0004	-0.0050	-0.0074	-0.0026	0.0009	0.0004	0.6592	-1.4528	-0.5830	-0.3864	0.0137	0.1144	0.0000	-0.0101	-0.0076	-0.0006	0.0002	0.0000	0.0000	-0.1204	-0.0751	-0.0062	0.0017	0.0000
315.1530	0.0000	-1.5703	0.0011	-1.5708	-0.0000	-0.0001	0.0004	-0.0065	-0.0088	-0.0022	0.0016	0.0004	0.3646	-1.1162	-0.4854	-0.3817	0.0258	0.1122	0.0000	-0.0085	-0.0066	-0.0005	0.0001	0.0000	0.0000	-0.1014	-0.0650	-0.0051	0.0014	0.0000
315.1630	0.0000	-1.5704	0.0009	-1.5708	-0.0000	-0.0000	0.0003	-0.0073	-0.0107	-0.0022	0.0012	0.0003	0.2364	-0.8901	-0.3805	-0.3141	-0.0012	0.1062	0.0000	-0.0072	-0.0056	-0.0004	0.0001	0.0000	0.0000	-0.0857	-0.0552	-0.0043	0.0012	0.0000
315.1730	0.0000	-1.5706	0.0007	-1.5708	-0.0000	-0.0000	0.0002	-0.0095	-0.0121	-0.0007	0.0007	0.0004	0.2087	-0.3973	-0.1685	-0.3011	0.0297	0.1038	0.0000	-0.0053	-0.0044	-0.0003	0.0001	0.0000	0.0000	-0.0630	-0.0434	-0.0034	0.0009	0.0000
315.1830	0.0001	-1.5707	0.0005	-1.5708	0.0000	0.0000	0.0002	-0.0095	-0.0131	-0.0012	0.0017	0.0003	0.0303	-0.0518	-0.1221	-0.2805	-0.0256	0.1219	0.0000	-0.0033	-0.0030	-0.0002	0.0001	0.0000	0.0000	-0.0392	-0.0294	-0.0022	0.0006	0.0000
315.1950	0.0000	-1.5708	0.0003	-1.5709	0.0000	0.0000	0.0001	-0.0093	-0.0137	-0.0006	0.0007	0.0003	-0.2410	0.3577	0.1129	-0.2528	-0.0158	0.0874	0.0000	-0.0013	-0.0016	-0.0001	0.0000	0.0000	0.0000	-0.0160	-0.0160	-0.0011	0.0003	0.0000
315.2050	0.0000	-1.5710	0.0001	-1.5708	0.0000	-0.0000	-0.0001	-0.0085	-0.0148	-0.0004	0.0004	0.0003	-0.4236	0.6807	0.3624	-0.2313	-0.0392	0.1038	0.0000	0.0010	-0.0000	0.0000	-0.0000	0.0000	0.0000	0.0126	-0.0002	0.0002	-0.0000	0.0000
315.2150	0.0000	-1.5710	-0.0000	-1.5709	0.0000	-0.0000	-0.0001	-0.0061	-0.0113	-0.0003	0.0004	0.0002	-0.7112	0.7376	0.5657	-0.2379	-0.0375	0.0886	-0.0000	0.0021	0.0009	0.0001	-0.0000	0.0000	-0.0000	0.0251	0.0085	0.0009	-0.0003	0.0000
315.2250	0.0000	-1.5711	-0.0001	-1.5709	0.0000	0.0000	-0.0005	-0.0041	-0.0081	-0.0002	0.0003	0.0002	-0.6194	0.7751	0.4660	-0.1963	-0.0487	0.0934	0.0000	0.0032	0.0016	0.0001	-0.0000	0.0000	0.0000	0.0379	0.0156	0.0016	-0.0004	0.0000
315.2370	0.0000	-1.5711	-0.0002	-1.5709	0.0000	-0.0000	-0.0005	-0.0016	-0.0052	-0.0001	0.0002	0.0002	-0.7898	0.7284	0.3516	-0.1850	-0.0487	0.1002	0.0000	0.0034	0.0019	0.0002	-0.0000	0.0000	0.0000	0.0407	0.0184	0.0016	-0.0004	0.0000
315.2470	0.0000	-1.5711	-0.0001	-1.5709	-0.0000	-0.0000	-0.0006	0.0004	-0.0016	0.0000	0.0002	0.0002	-0.7008	0.7325	0.2370	-0.2040	-0.0422	0.1140	0.0000	0.0031	0.0016	0.0001	-0.0000	0.0000	0.0000	0.0374	0.0162	0.0015	-0.0004	0.0000
315.2590	-0.0000	-1.5710	-0.0000	-1.5708	0.0000	-0.0000	-0.0006	0.0017	0.0007	0.0007	0.0001	0.0002	-0.6273	0.5016	0.0538	-0.2075	-0.0536	0.1164	0.0000	0.0024	0.0012	0.0001	-0.0000	0.0000	0.0000	0.0292	0.0120	0.0011	-0.0003	0.0000
315.2690	0.0000	-1.5709	0.0000	-1.5708	0.0000	-0.0000	-0.0003	0.0040	0.0022	0.0005	0.0001	0.0001	-0.5508	0.1973	-0.1371	-0.1970	-0.0464	0.1087	-0.0000	0.0011	0.0003	0.0000	-0.0000	0.0000	-0.0000	0.0134	0.0032	0.0004	-0.0001	0.0000
315.2810	-0.0000	-1.5708	0.0002	-1.5708	0.0000	-0.0000	-0.0002	0.0053	0.0048	0.0015	0.0001	0.0001	-0.4061	-0.2298	-0.4786	-0.2232	-0.0451	0.1164	0.0000	0.0001	-0.0003	-0.0000	0.0000	0.0000	0.0000	0.0011	-0.0032	-0.0002	0.0001	0.0000
315.2910	0.0000	-1.5708	0.0003	-1.5708	-0.0000	0.0000	-0.0002	0.0051	0.0045	0.0005	-0.0001	0.0001	-0.1818	-0.3920	-0.5277	-0.2267	-0.0452	0.1171	0.0000	-0.0013	-0.0012	-0.0001	0.0000	0.0000	0.0000	-0.0159	-0.0114	-0.0010	0.0003	0.0000
315.3010	-0.0000	-1.5707	0.0003	-1.5708	0.0000	-0.0000	-0.0001	0.0050	0.0048	0.0004	-0.0001	0.0001	-0.1814	-0.6507	-0.6218	-0.2445	-0.0261	0.1219	-0.0000	-0.0027	-0.0020	-0.0001	0.0000	0.0000	-0.0000	-0.0318	-0.0195	-0.0015	0.0004	0.0000
315.3130	-0.0000	-1.5706	0.0004	-1.5708	-0.0000	-0.0000	-0.0001	0.0028	0.0013	0.0003	-0.0000	0.0001	-0.0599	-0.4772	-0.5480	-0.2487	-0.0427	0.1323	0.0000	-0.0029	-0.0022	-0.0002	0.0000	0.0000	0.0000	-0.0347	-0.0214	-0.0017	0.0005	0.0000
315.3230	-0.0000	-1.5706	0.0003	-1.5708	-0.0000	0.0000	-0.0001	0.0014	0.0002	0.0002	-0.0000	0.0001	-0.1684	-0.5527	-0.5179	-0.2516	-0.0303	0.0993	-0.0000	-0.0026	-0.0020	-0.0001	0.0000	0.0000	-0.0000	-0.0316	-0.0193	-0.0015	0.0004	0.0000
315.3350	-0.0000	-1.5706	0.0003	-1.5708	-0.0000	-0.0000	-0.0001	0.0002	-0.0005	0.0002	-0.0000	0.0001	-0.1144	-0.5525	-0.4905	-0.2795	-0.0113	0.1559	-0.0000	-0.0026	-0.0020	-0.0001	0.0000	0.0000	-0.0000	-0.0315	-0.0193	-0.0015	0.0004	0.0000
315.3450	-0.0001	-1.5706	0.0003	-1.5708	-0.0000	0.0000	-0.0001	0.0000	-0.0004	0.0001	-0.0000	0.0001	-0.1359	-0.4688	-0.5563	-0.2530	-0.0336	0.1218	0.0000	-0.0025	-0.0020	-0.0001	0.0000	0.0000	0.0000	-0.0304	-0.0192	-0.0015	0.0004	0.0000
315.3550	-0.0000	-1.5707	0.0003	-1.5708	0.0000	0.0000	0.0000	-0.0002	-0.0007	0.0001	0.0000	0.0002	-0.0703	-0.5240	-0.5389	-0.2519	-0.0245	0.1698	-0.0000	-0.0030	-0.0020	-0.0001	0.0000	0.0000	-0.0000	-0.0358	-0.0197	-0.0015	0.0004	0.0000
315.3650	-0.0000	-1.5707	0.0002	-1.5708	0.0000	-0.0000	0.0000	-0.0003	-0.0018	0.0001	0.0000	0.0001	0.0301	-0.4791	-0.4863	-0.2572	-0.0232	0.1499	-0.0000	-0.0024	-0.0017	-0.0001	0.0000	0.0000	-0.0000	-0.0289	-0.0167	-0.0013	0.0004	0.0000
315.3750	-0.0000	-1.5707	0.0002	-1.5708	0.0000	-0.0000	0.0000	-0.0003	-0.0016	0.0000	0.0000	0.0001	0.0109	-0.4905	-0.5164	-0.2242	-0.0587	0.1188	0.0000	-0.0018	-0.0013	-0.0001	0.0000	0.0000	0.0000	-0.0213	-0.0131	-0.0010	0.0003	0.0000
315.3850	-0.0000	-1.5707	0.0003	-1.5708	0.0000	-0.0000	0.0000	-0.0002	-0.0007	0.0000	0.0000	0.0002	-0.0268	-0.5868	-0.6657	-0.2793	-0.0303	0.1292	-0.0000	-0.0019	-0.0014	-0.0001	0.0000	0.0000	-0.0000	-0.0224	-0.0142	-0.0011	0.0003	0.0000
315.3950	-0.0000	-1.5707	0.0002	-1.5708	0.0000	-0.0000	0.0000	-0.0006	-0.0037	0.0000	0.0000	0.0001	-0.0420	-0.5800	-0.4406	-0.2489	-0.0340	0.1302	-0.0000	-0.0018	-0.0013	-0.0001	0.0000	0.0000	-0.0000	-0.0218	-0.0126	-0.0010	0.0003	0.0000
315.4070	0.0000	-1.5708	0.0001	-1.5708	-0.0000	0.0000	0.0000	-0.0010	-0.0038	0.0000	0.0000	0.0001	-0.1425	-0.4289	-0.4387	-0.2613	-0.0201	0.1424	-0.0000	-0.0008	-0.0006	-0.0000	0.0000	0.0000	-0.0000	-0.0096	-0.0064	-0.0005	0.0001	0.0000
315.4170	0.0000	-1.5707	0.0000	-1.5708	0.0000	0.0000	0.0001	-0.0029	-0.0053	-0.0000	0.0000	0.0001	-0.0880	-0.1837	-0.3335	-0.2366	-0.0365	0.1191	0.0000	-0.0001	-0.0001	-0.0000	0.0000	0.0000	0.0000	-0.0014	-0.0012	-0.0001	0.0000	0.0000
315.4270	0.0000	-1.5708	-0.0001	-1.5708	0.0000	0.0000	0.0001	-0.0030	-0.0030	-0.0001	0.0000	0.0001	-0.2994	0.0558	-0.1240	-0.2230	-0.0563	0.1087	-0.0000	0.0003	0.0001	0.0000	-0.0000	0.0000	-0.0000	0.0040	0.0013	0.0001	-0.0000	0.0000
315.4390	0.0000	-1.5709	-0.0001	-1.5709	-0.0000	0.0000	0.0001	-0.0035	-0.0047	-0.0001	0.0000	0.0001	-0.2458	0.2207	0.0115	-0.2159	-0.0540	0.1452	-0.0000	0.0012	0.0008	0.0001	-0.0000	0.0000	-0.0000	0.0138	0.0082	0.0008	-0.0002	0.0000
315.4490	-0.0000	-1.5709	-0.0002	-1.5708	0.0000	0.0000	-0.0001	-0.0019	-0.0024	-0.0001	0.0000	0.0001	-0.3337	0.2014	-0.0462	-0.2196	-0.0528	0.1064	0.0000	0.0017	0.0011	0.0001	-0.0000	0.0000	0.0000	0.0206	0.0111	0.0011	-0.0003	0.0000
315.4590	0.0000	-1.5709	-0.0002	-1.5708	0.0000	0.0000	-0.0001	-0.0019	-0.0040	-0.0001	0.0000	0.0001	-0.5132	0.1972	0.1387	-0.1882	-0.0605	0.1192	-0.0000	0.0021	0.0015	0.0001	-0.0000	0.0000	-0.0000	0.0251	0.0146	0.0012	-0.0003	0.0000
315.4710	0.0000	-1.5709	-0.0002	-1.5708	0.0000	0.0000	-0.0003	-0.0002	-0.0003	-0.0000	0.0000	0.0001	-0.3686	0.1230	-0.0585	-0.1959	-0.0283	0.1204	-0.0000	0.0020	0.0015	0.0001	-0.0000	0.0000	-0.0000	0.0245	0.0151	0.0013	-0.0003	0.0000
315.4810	0.0000	-1.5709	-0.0002	-1.5708	0.0000	0.0000	-0.0002	0.0009	-0.0000	-0.0000	0.0000	0.0001	-0.4390	0.0249	-0.0561	-0.1910	-0.0725	0.1192	-0.0000	0.0016	0.0012	0.0001	-0.0000	0.0000	-0.0000	0.0193	0.0119	0.0010	-0.0003	0.0000
315.4910	-0.0000	-1.5708	-0.0001	-1.5708	0.0000	-0.0000	-0.0002	0.0014	0.0026	0.0001	-0.0001	0.0001	-0.3838	0.0459	-0.2048	-0.1886	-0.0323	0.1139	0.0000	0.0008	0.0006	0.0000	-0.0000	0.0000	0.0000	0.0092	0.0057	0.0004	-0.0001	0.0000
315.5010	-0.0000	-1.5708	-0.0000	-1.5708	-0.0000	0.0000	0.0000	0.0023	0.0036	0.0001	-0.0000	0.0000	-0.2985	-0.1592	-0.3425	-0.2211	-0.0445	0.1103	0.0000	-0.0000	-0.0000	-0.0000	0.0000	0.0000	0.0000	-0.0004	-0.0000	-0.0000	0.0000	0.0000
315.5110	-0.0000	-1.5707	0.0000	-1.5708	-0.0000	0.0000	0.0001	0.0019	0.0018	0.0001	-0.0000	0.0000	-0.2502	-0.1997	-0.3433	-0.2360	-0.0397	0.1158	-0.0000	-0.0004	-0.0002	-0.0000	0.0000	0.0000	-0.0000	-0.0044	-0.0021	-0.0002	0.0000	0.0000
315.5210	-0.0000	-1.5708	0.0000	-1.5708	0.0000	-0.0000	0.0001	0.0014	0.0013	0.0001	-0.0000	0.0000	-0.1615	-0.1940	-0.3761	-0.2259	-0.0324	0.1019	-0.0000	-0.0007	-0.0004	-0.0000	0.0000	0.0000	-0.0000	-0.0084	-0.0040	-0.0003	0.0001	0.0000
315.5330	0.0000	-1.5708	0.0001	-1.5708	0.0000	-0.0000	0.0000	0.0006	0.0013	0.0001	-0.0000	0.0000	-0.1129	-0.2972	-0.4063	-0.2055	-0.0382	0.1320	-0.0000	-0.0008	-0.0006	-0.0000	0.0000	0.0000	-0.0000	-0.0100	-0.0056	-0.0005	0.0001	0.0000
315.5430	-0.0000	-1.5707	0.0001	-1.5708	0.0000	0.0000	0.0000	0.0004	0.0006	0.0000	-0.0000	0.0000	-0.1494	-0.2770	-0.3604	-0.2320	-0.0503	0.1150	-0.0000	-0.0011	-0.0007	-0.0001	0.0000	0.0000	-0.0000	-0.0133	-0.0070	-0.0005	0.0001	0.0000
315.5530	-0.0000	-1.5707	0.0001	-1.5708	0.0000	-0.0000	0.0001	0.0003	0.0004	0.0000	-0.0000	0.0000	-0.1832	-0.2443	-0.3493	-0.1968	-0.0431	0.1345	0.0000	-0.0009	-0.0006	-0.0001	0.0000	0.0000	0.0000	-0.0104	-0.0061	-0.0006	0.0002	0.0000
315.5630	0.0000	-1.5707	0.0001	-1.5708	0.0000	0.0000	0.0001	0.0002	0.0004	0.0000	-0.0000	0.0000	-0.0594	-0.3184	-0.3725	-0.1881	-0.0174	0.0955	-0.0000	-0.0006	-0.0004	-0.0000	0.0000	0.0000	-0.0000	-0.0073	-0.0040	-0.0004	0.0001	0.0000
315.5730	-0.0000	-1.5707	0.0000	-1.5708	0.0000	0.0000	0.0000	0.0001	0.0000	0.0000	-0.0000	0.0000	-0.1689	-0.3272	-0.3833	-0.1960	-0.0376	0.1339	-0.0000	-0.0008	-0.0005	-0.0000	0.0000	0.0000	-0.0000	-0.0092	-0.0049	-0.0004	0.0001	0.0000
315.5830	0.0000	-1.5707	0.0001	-1.5708	-0.0000	0.0000	0.0000	-0.0000	0.0001	0.0000	-0.0000	0.0000	-0.0360	-0.2592	-0.4000	-0.2158	-0.0477	0.1219	-0.0000	-0.0008	-0.0005	-0.0000	0.0000	0.0000	-0.0000	-0.0092	-0.0049	-0.0004	0.0001	0.0000
315.5950	0.0000	-1.5708	0.0001	-1.5708	0.0000	0.0000	0.0000	-0.0001	0.0000	0.0000	-0.0000	0.0000	-0.1064	-0.3704	-0.3680	-0.2050	-0.0306	0.1071	-0.0000	-0.0006	-0.0004	-0.0000	0.0000	0.0000	-0.0000	-0.0071	-0.0039	-0.0002	0.0001	0.0000
315.6050	0.0000	-1.5708	0.0000	-1.5708	0.0000	0.0000	0.0000	-0.0003	-0.0003	0.0000	-0.0000	0.0000	-0.1210	-0.3050	-0.3682	-0.2115	-0.0524	0.1179	0.0000	-0.0003	-0.0001	-0.0000	0.0000	0.0000	0.0000	-0.0038	-0.0014	-0.0002	0.0000	0.0000
315.6150	0.0000	-1.5708	-0.0000	-1.5708	-0.0000	0.0000	0.0000	-0.0007	-0.0012	-0.0000	-0.0000	0.0000	-0.2369	-0.3135	-0.1967	-0.2021	-0.0438	0.1076	0.0000	0.0004	0.0002	0.0000	-0.0000	0.0000	0.0000	0.0048	0.0022	0.0002	-0.0000	0.0000
315.6270	-0.0000	-1.5708	-0.0001	-1.5708	0.0000	0.0000	-0.0000	-0.0016	-0.0026	-0.0000	-0.0000	0.0000	-0.2441	-0.0866	-0.1134	-0.2134	-0.0410	0.1029	0.0000	0.0006	0.0005	0.0000	-0.0000	0.0000	0.0000	0.0074	0.0048	0.0005	-0.0001	0.0000
315.6370	0.0000	-1.5709	-0.0001	-1.5708	-0.0000	0.0000	-0.0001	-0.0014	-0.0021	-0.0000	-0.0000	0.0000	-0.3180	0.0440	-0.0705	-0.2007	-0.0207	0.0855	0.0000	0.0011	0.0008	0.0001	-0.0000	0.0000	0.0000	0.0134	0.0079	0.0007	-0.0002	0.0000
315.6490	-0.0000	-1.5709	-0.0001	-1.5708	0.0000	0.0000	-0.0001	-0.0009	-0.0015	-0.0000	-0.0000	0.0000	-0.3273	0.0230	-0.0301	-0.1891	-0.0583	0.1024	0.0000	0.0015	0.0010	0.0001	-0.0000	0.0000	0.0000	0.0178	0.0093	0.0007	-0.0002	0.0000
315.6590	0.0000	-1.5709	-0.0001	-1.5708	0.0000	0.0000	-0.0000	-0.0005	-0.0007	-0.0000	-0.0000	0.0000	-0.3670	-0.0222	-0.1100	-0.1667	-0.0535	0.0966	-0.0000	0.0014	0.0009	0.0001	-0.0000	0.0000	-0.0000	0.0163	0.0088	0.0007	-0.0002	0.0000
315.6710	-0.0000	-1.5709	-0.0001	-1.5708	-0.0000	-0.0000	-0.0001	-0.0002	-0.0004	-0.0000	0.0000	0.0000	-0.3746	-0.0479	-0.1118	-0.1866	-0.0456	0.0832	-0.0000	0.0009	0.0006	0.0000	-0.0000	0.0000	-0.0000	0.0108	0.0062	0.0005	-0.0001	0.0000
315.6810	-0.0000	-1.5709	-0.0001	-1.5708	0.0000	-0.0000	-0.0001	-0.0000	0.0002	-0.0000	0.0000	0.0000	-0.2813	-0.0818	-0.0957	-0.2115	-0.0553	0.0977	-0.0000	0.0011	0.0007	0.0001	-0.0000	0.0000	-0.0000	0.0128	0.0073	0.0006	-0.0002	0.0000
315.6910	-0.0000	-1.5708	-0.0001	-1.5708	-0.0000	0.0000	-0.0000	0.0008	0.0012	-0.0000	0.0000	0.0000	-0.2934	-0.0671	-0.1881	-0.1816	-0.0480	0.0827	-0.0000	0.0003	0.0003	0.0000	-0.0000	0.0000	-0.0000	0.0037	0.0031	0.0002	-0.0001	0.0000
315.7010	0.0000	-1.5708	-0.0000	-1.5708	0.0000	0.0000	-0.0001	0.0012	0.0028	0.0000	0.0000	0.0000	-0.3076	-0.1136	-0.2874	-0.1715	-0.0556	0.0927	-0.0000	0.0000	0.0000	-0.0000	0.0000	0.0000	-0.0000	0.0006	0.0000	-0.0001	0.0000	0.0000
315.7110	-0.0000	-1.5708	0.0000	-1.5708	-0.0000	0.0000	-0.0000	0.0014	0.0019	0.0000	0.0000	0.0000	-0.3309	-0.2634	-0.3630	-0.1723	-0.0519	0.0712	-0.0000	-0.0003	-0.0002	-0.0000	0.0000	0.0000	-0.0000	-0.0033	-0.0019	-0.0001	0.0000	0.0000
315.7230	-0.0000	-1.5708	0.0000	-1.5708	-0.0000	0.0000	0.0001	0.0008	0.0012	0.0000	0.0000	0.0000	-0.2352	-0.2395	-0.3412	-0.1732	-0.0429	0.1069	0.0000	-0.0007	-0.0004	-0.0000	0.0000	0.0000	0.0000	-0.0085	-0.0041	-0.0004	0.0001	0.0000
315.7330	0.0000	-1.5707	0.0000	-1.5708	-0.0000	0.0000	0.0001	0.0004	0.0007	0.0001	0.0000	0.0000	-0.2213	-0.2382	-0.3296	-0.2072	-0.0474	0.0909	-0.0000	-0.0005	-0.0003	-0.0000	0.0000	0.0000	-0.0000	-0.0063	-0.0030	-0.0003	0.0001	0.0000
315.7430	0.0000	-1.5708	0.0001	-1.5708	-0.0000	-0.0000	0.0000	0.0004	0.0006	0.0001	0.0000	0.0000	-0.0963	-0.2587	-0.2807	-0.2007	-0.0437	0.0885	0.0000	-0.0004	-0.0004	-0.0000	0.0000	0.0000	0.0000	-0.0048	-0.0034	-0.0003	0.0001	0.0000
315.7530	-0.0000	-1.5708	0.0001	-1.5708	-0.0000	0.0000	0.0000	0.0003	0.0006	0.0001	0.0000	0.0000	-0.1474	-0.2406	-0.3227	-0.1963	-0.0431	0.0913	-0.0000	-0.0006	-0.0005	-0.0000	0.0000	0.0000	-0.0000	-0.0078	-0.0045	-0.0004	0.0001	0.0000
315.7630	0.0000	-1.5708	0.0000	-1.5708	-0.0000	0.0000	0.0000	0.0001	0.0004	0.0001	0.0000	-0.0000	-0.1460	-0.3278	-0.3707	-0.2112	-0.0310	0.1044	-0.0000	-0.0009	-0.0006	-0.0000	0.0000	0.0000	-0.0000	-0.0113	-0.0060	-0.0005	0.0001	0.0000
315.7750	0.0000	-1.5708	0.0000	-1.5708	0.0000	0.0000	0.0000	0.0000	-0.0002	-0.0000	0.0000	-0.0000	-0.2127	-0.2794	-0.3298	-0.2099	-0.0372	0.0897	-0.0000	-0.0004	-0.0002	-0.0000	0.0000	0.0000	-0.0000	-0.0042	-0.0019	-0.0002	0.0000	0.0000
315.7850	-0.0001	-1.5708	0.0000	-1.5708	-0.0000	0.0000	0.0000	-0.0003	-0.0005	-0.0000	0.0000	-0.0000	-0.1762	-0.2642	-0.2003	-0.2148	-0.0514	0.0828	-0.0000	-0.0003	-0.0002	-0.0000	0.0000	0.0000	-0.0000	-0.0032	-0.0018	-0.0001	0.0000	0.0000
315.7950	-0.0000	-1.5708	0.0000	-1.5708	0.0000	0.0000	0.0000	-0.0004	-0.0002	-0.0000	0.0000	-0.0002	-0.2028	-0.1730	-0.3010	-0.1770	-0.0555	0.0989	0.0000	-0.0003	-0.0001	-0.0000	0.0000	0.0000	0.0000	-0.0036	-0.0013	-0.0000	0.0000	0.0000
315.8070	-0.0000	-1.5708	-0.0000	-1.5708	-0.0000	0.0000	0.0000	-0.0003	-0.0002	-0.0000	0.0000	-0.0000	-0.1175	-0.2367	-0.2130	-0.1747	-0.0761	0.0868	-0.0000	-0.0002	-0.0000	0.0000	-0.0000	0.0000	-0.0000	-0.0027	-0.0004	0.0000	-0.0000	0.0000
315.8170	0.0000	-1.5708	-0.0000	-1.5708	0.0000	-0.0000	0.0000	-0.0008	-0.0004	-0.0000	0.0000	-0.0000	-0.1783	-0.0884	-0.2337	-0.1878	-0.0392	0.0705	-0.0000	0.0006	0.0004	0.0000	-0.0000	0.0000	-0.0000	0.0073	0.0037	0.0003	-0.0001	0.0000
315.8290	0.0000	-1.5709	-0.0001	-1.5708	0.0000	0.0000	0.0000	-0.0007	-0.0018	-0.0000	0.0000	-0.0000	-0.2973	-0.0788	-0.1164	-0.1812	-0.0530	0.0889	0.0000	0.0010	0.0007	0.0001	-0.0000	0.0000	0.0000	0.0124	0.0068	0.0005	-0.0001	0.0000
315.8390	-0.0000	-1.5709	-0.0001	-1.5708	-0.0000	0.0000	0.0000	-0.0006	-0.0014	-0.0000	0.0000	-0.0000	-0.3184	-0.0562	-0.0680	-0.2089	-0.0557	0.0737	0.0000	0.0010	0.0007	0.0001	-0.0000	0.0000	0.0000	0.0123	0.0068	0.0005	-0.0001	0.0000
315.8510	0.0000	-1.5708	-0.0001	-1.5708	0.0000	-0.0000	0.0000	-0.0004	-0.0004	-0.0000	0.0000	-0.0002	-0.3736	-0.0416	-0.0527	-0.1696	-0.0811	0.0742	-0.0000	0.0009	0.0006	0.0001	-0.0000	0.0000	-0.0000	0.0104	0.0059	0.0006	-0.0002	0.0000
315.8610	0.0000	-1.5709	-0.0001	-1.5708	0.0000	0.0000	0.0000	-0.0001	-0.0001	-0.0000	0.0000	-0.0001	-0.2474	-0.0506	-0.1422	-0.1872	-0.0621	0.0880	0.0000	0.0011	0.0008	0.0001	-0.0000	0.0000	0.0000	0.0129	0.0074	0.0007	-0.0002	0.0000
315.8710	-0.0000	-1.5708	-0.0001	-1.5708	0.0000	0.0000	0.0000	-0.0000	-0.0000	-0.0000	0.0000	-0.0001	-0.3616	-0.0514	-0.1298	-0.1732	-0.0664	0.1072	-0.0000	0.0011	0.0006	0.0000	-0.0000	0.0000	-0.0000	0.0128	0.0063	0.0005	-0.0001	0.0000
315.8810	-0.0000	-1.5708	-0.0000	-1.5708	0.0000	0.0000	0.0000	0.0002	0.0002	-0.0000	0.0000	-0.0001	-0.3689	-0.0838	-0.1253	-0.1687	-0.0444	0.0788	-0.0000	0.0000	0.0002	0.0000	-0.0000	0.0000	-0.0000	0.0003	0.0016	0.0001	-0.0000	0.0000
315.8930	-0.0001	-1.5708	0.0000	-1.5708	-0.0000	0.0000	0.0001	0.0008	0.0016	-0.0000	0.0000	-0.0000	-0.2067	-0.1875	-0.2244	-0.1975	-0.0595	0.0998	-0.0000	0.0001	0.0000	0.0000	-0.0000	0.0000	-0.0000	0.0007	0.0001	0.0001	-0.0000	0.0000
315.9030	0.0000	-1.5708	0.0001	-1.5708	0.0000	-0.0000	0.0000	0.0008	0.0019	-0.0000	0.0000	-0.0000	-0.1494	-0.2497	-0.3618	-0.1910	-0.0494	0.0683	-0.0000	-0.0003	-0.0003	-0.0000	0.0000	0.0000	-0.0000	-0.0035	-0.0031	-0.0003	0.0001	0.0000
315.9130	0.0000	-1.5707	0.0000	-1.5708	0.0000	0.0000	0.0001	0.0007	0.0011	-0.0000	0.0000	-0.0000	-0.1091	-0.2950	-0.3218	-0.1755	-0.0537	0.0752	0.0000	-0.0006	-0.0004	-0.0000	0.0000	0.0000	0.0000	-0.0072	-0.0039	-0.0003	0.0001	0.0000
315.9230	0.0000	-1.5708	0.0000	-1.5708	-0.0000	0.0000	0.0001	0.0004	0.0006	-0.0000	0.0000	-0.0000	-0.2604	-0.2520	-0.2870	-0.1972	-0.0501	0.0804	-0.0000	-0.0007	-0.0004	-0.0000	0.0000	0.0000	-0.0000	-0.0079	-0.0036	-0.0003	0.0001	0.0000
315.9330	0.0000	-1.5708	0.0001	-1.5708	0.0000	0.0000	0.0001	0.0002	0.0004	0.0000	0.0000	-0.0000	-0.1513	-0.1750	-0.2963	-0.1902	-0.0625	0.0737	-0.0000	-0.0006	-0.0003	-0.0000	0.0000	0.0000	-0.0000	-0.0077	-0.0034	-0.0002	0.0001	0.0000
315.9430	-0.0000	-1.5708	0.0000	-1.5708	-0.0000	0.0000	0.0001	0.0002	0.0003	0.0000	0.0000	-0.0000	-0.0958	-0.2157	-0.2955	-0.1805	-0.0114	0.0875	-0.0000	-0.0001	-0.0000	-0.0000	0.0000	0.0000	-0.0000	-0.0008	-0.0004	-0.0001	0.0000	0.0000
315.9550	-0.0000	-1.5708	0.0000	-1.5708	-0.0000	0.0000	0.0001	-0.0000	0.0001	0.0000	0.0000	-0.0000	-0.1434	-0.2304	-0.2951	-0.2065	-0.0512	0.0767	0.0000	-0.0003	-0.0002	-0.0000	0.0000	0.0000	0.0000	-0.0032	-0.0019	-0.0001	0.0000	0.0000
315.9650	-0.0000	-1.5708	0.0000	-1.5708	0.0000	-0.0000	0.0001	-0.0001	-0.0012	0.0000	0.0000	-0.0000	-0.1221	-0.2589	-0.2063	-0.1838	-0.0660	0.1021	0.0000	-0.0001	-0.0001	0.0000	-0.0000	0.0000	0.0000	-0.0011	-0.0007	0.0001	-0.0000	0.0000
315.9750	-0.0000	-1.5708	0.0000	-1.5708	0.0000	0.0000	0.0000	-0.0004	-0.0006	0.0000	0.0000	-0.0000	-0.2774	-0.1174	-0.2180	-0.2047	-0.0552	0.0896	0.0000	0.0001	-0.0000	0.0000	-0.0000	0.0000	0.0000	0.0013	-0.0003	0.0001	-0.0000	0.0000
315.9870	0.0000	-1.5708	-0.0000	-1.5708	-0.0000	0.0000	0.0000	-0.0003	-0.0004	0.0000	0.0000	-0.0000	-0.0969	-0.1892	-0.2335	-0.1833	-0.0640	0.0905	0.0000	-0.0000	0.0000	0.0000	0.0000	0.0000	0.0000	-0.0003	0.0001	0.0000	0.0000	0.0000
315.9970	-0.0000	-1.5708	0.0000	-1.5708	0.0000	0.0000	0.0000	-0.0002	-0.0003	0.0000	0.0000	-0.0000	-0.1660	-0.1302	-0.3161	-0.1728	-0.0581	0.1016	0.0000	-0.0000	0.0000	0.0000	-0.0000	0.0000	0.0000	-0.0002	0.0001	0.0001	-0.0000	0.0000
316.0070	0.0000	-1.5709	0.0000	-1.5708	-0.0000	-0.0000	0.0000	-0.0002	-0.0003	0.0000	0.0000	-0.0000	-0.3054	-0.1273	-0.1987	-0.1769	-0.0509	0.0759	0.0000	0.0001	0.0001	0.0000	-0.0000	0.0000	0.0000	0.0013	0.0007	0.0001	-0.0000	0.0000
316.0190	-0.0000	-1.5708	-0.0000	-1.5708	0.0000	0.0000	0.0000	-0.0002	-0.0015	0.0000	0.0000	-0.0000	-0.2663	-0.1539	-0.1476	-0.1955	-0.0499	0.0907	0.0000	0.0005	0.0003	0.0000	-0.0000	0.0000	0.0000	0.0058	0.0032	0.0002	-0.0001	0.0000
316.0290	0.0000	-1.5708	-0.0001	-1.5708	0.0000	0.0000	0.0000	-0.0002	-0.0007	0.0000	0.0000	-0.0000	-0.3130	-0.0925	-0.1140	-0.1596	-0.0951	0.0534	0.0000	0.0010	0.0006	0.0000	-0.0000	0.0000	0.0000	0.0122	0.0058	0.0005	-0.0001	0.0000
316.0410	-0.0000	-1.5708	-0.0001	-1.5708	0.0000	0.0000	0.0000	-0.0002	-0.0004	0.0000	0.0000	-0.0000	-0.2938	-0.0706	-0.1407	-0.1712	-0.0626	0.0923	0.0000	0.0005	0.0003	0.0000	-0.0000	0.0000	0.0000	0.0058	0.0033	0.0003	-0.0001	0.0000
316.0510	-0.0000	-1.5708	-0.0001	-1.5708	0.0000	0.0000	0.0000	-0.0000	-0.0002	0.0000	0.0000	-0.0000	-0.3347	-0.0612	-0.1999	-0.1648	-0.0863	0.0733	0.0000	0.0004	0.0003	0.0000	-0.0000	0.0000	0.0000	0.0052	0.0026	0.0002	-0.0000	0.0000
316.0630	-0.0000	-1.5708	-0.0000	-1.5708	-0.0000	0.0000	0.0000	0.0000	0.0002	0.0000	0.0000	-0.0000	-0.1842	-0.1927	-0.1818	-0.1546	-0.0449	0.0855	0.0000	0.0004	0.0003	0.0000	-0.0000	0.0000	0.0000	0.0053	0.0027	0.0003	-0.0001	0.0000
316.0730	-0.0000	-1.5708	0.0000	-1.5708	0.0000	0.0000	0.0000	0.0003	0.0001	0.0000	0.0000	0.0000	-0.2056	-0.0994	-0.2735	-0.1737	-0.0466	0.0593	0.0000	0.0000	0.0001	0.0000	-0.0000	0.0000	0.0000	0.0004	0.0007	0.0001	-0.0000	0.0000
316.0830	-0.0000	-1.5708	0.0001	-1.5708	-0.0000	0.0000	0.0000	0.0003	0.0005	0.0000	0.0000	0.0000	-0.2789	-0.1729	-0.2671	-0.1712	-0.0723	0.0549	0.0000	-0.0002	-0.0001	0.0000	-0.0000	0.0000	0.0000	-0.0026	-0.0013	0.0000	-0.0000	0.0000
316.0950	-0.0000	-1.5708	0.0000	-1.5708	-0.0000	0.0000	0.0000	0.0004	0.0009	0.0000	0.0000	0.0000	-0.0120	-0.3167	-0.1853	-0.1947	-0.0078	0.1118	0.2665	-0.0558	0.0829	-0.0097	0.0234	0.0323	1.1319	-0.2920	0.2676	-0.0228	0.0527	0.0775
316.1050	-0.0000	-1.5708	0.0001	-1.5708	-0.0000	0.0000	0.0017	0.0002	0.0026	0.0000	0.0000	0.0000	0.5172	-0.3511	-0.1830	-0.2044	0.0097	0.1644	0.5204	-0.1023	0.1650	-0.0208	0.0507	0.0694	1.1319	-0.2938	0.2667	-0.0228	0.0527	0.0775
316.1170	0.0000	-1.5708	0.0001	-1.5708	0.0000	0.0000	0.0033	-0.0002	0.0030	0.0000	0.0014	0.0041	1.1033	-0.4337	0.0120	-0.2329	0.0722	0.1744	0.8251	-0.1579	0.2636	-0.0341	0.0834	0.1138	1.1319	-0.2921	0.2665	-0.0230	0.0528	0.0775
316.1270	0.0001	-1.5708	0.0001	-1.5708	0.0001	0.0001	0.0086	-0.0006	0.0041	-0.0006	0.0028	0.0067	0.9833	-0.5250	0.1467	-0.2738	0.0811	0.1685	1.0790	-0.2041	0.3458	-0.0452	0.1107	0.1509	1.1319	-0.2899	0.2666	-0.0228	0.0527	0.0775
316.1390	0.0002	-1.5708	0.0002	-1.5708	0.0001	0.0002	0.0107	-0.0007	0.0065	-0.0008	0.0061	0.0085	1.0567	-0.6473	0.2206	-0.3093	0.0905	0.1940	1.3836	-0.2602	0.4441	-0.0586	0.1435	0.1953	1.1319	-0.2954	0.2631	-0.0230	0.0528	0.0775
316.1490	0.0003	-1.5708	0.0002	-1.5708	0.0001	0.0003	0.0102	-0.0006	0.0081	-0.0009	0.0053	0.0089	0.8791	-0.5881	0.1533	-0.3121	0.1063	0.1682	1.3071	-0.2392	0.4223	-0.0573	0.1405	0.1908	0.0000	-0.0054	-0.0080	-0.0005	0.0001	0.0000
316.1610	0.0004	-1.5708	0.0003	-1.5708	0.0002	0.0004	0.0080	-0.0006	0.0076	-0.0008	0.0040	0.0066	1.1123	-0.7486	0.1088	-0.3397	0.1428	0.1929	1.3071	-0.2397	0.4219	-0.0573	0.1405	0.1908	0.0000	-0.0109	-0.0125	-0.0007	0.0002	0.0000
316.1710	0.0005	-1.5708	0.0004	-1.5708	0.0002	0.0004	0.0090	-0.0014	0.0056	-0.0025	0.0042	0.0068	1.1332	-0.6700	0.2335	-0.2910	0.1301	0.1627	1.3071	-0.2395	0.4220	-0.0573	0.1405	0.1908	0.0000	-0.0082	-0.0118	-0.0005	0.0002	0.0000
316.1810	0.0006	-1.5709	0.0004	-1.5709	0.0002	0.0005	0.0092	-0.0012	0.0063	-0.0018	0.0038	0.0068	1.2344	-0.7190	0.2567	-0.3635	0.1712	0.1535	1.3071	-0.2394	0.4219	-0.0573	0.1405	0.1908	0.0000	-0.0078	-0.0123	-0.0006	0.0002	0.0000
316.1930	0.0007	-1.5709	0.0005	-1.5709	0.0003	0.0006	0.0097	-0.0014	0.0062	-0.0033	0.0054	0.0067	1.5046	-0.8663	0.3460	-0.3496	0.1495	0.1651	1.6389	-0.3723	0.5203	-0.0756	0.1695	0.2351	2.1143	-0.9675	0.3015	-0.0657	0.0881	0.1380
316.2030	0.0008	-1.5709	0.0006	-1.5709	0.0004	0.0007	0.0139	-0.0031	0.0111	-0.0051	0.0087	0.0130	1.3280	-0.9596	0.3007	-0.3282	0.1792	0.1720	1.6456	-0.4823	0.6597	-0.1014	0.2132	0.3011	2.1143	-0.9625	0.3016	-0.0656	0.0880	0.1380
316.2150	0.0010	-1.5709	0.0007	-1.5710	0.0004	0.0009	0.0166	-0.0047	0.0128	-0.0066	0.0102	0.0143	1.4424	-0.9339	0.4242	-0.3713	0.1900	0.1119	1.6537	-0.6149	0.6907	-0.1324	0.2657	0.3070	2.1143	-0.9629	0.2972	-0.0657	0.0881	0.1380
316.2250	0.0012	-1.5710	0.0008	-1.5711	0.0006	0.0009	0.0210	-0.0059	0.0146	-0.0074	0.0119	0.0135	1.5747	-1.0178	0.4288	-0.3891	0.1864	0.1563	1.6604	-0.7257	0.6930	-0.1582	0.3093	0.3079	2.1143	-0.9676	0.2924	-0.0657	0.0881	0.1380
316.2350	0.0014	-1.5710	0.0010	-1.5711	0.0007	0.0011	0.0244	-0.0065	0.0168	-0.0089	0.0128	0.0146	1.5342	-1.1186	0.4473	-0.4117	0.2175	0.1614	1.6671	-0.8360	0.6953	-0.1840	0.3328	0.3088	2.1143	-0.9653	0.2888	-0.0656	0.0881	0.1380
316.2470	0.0017	-1.5711	0.0013	-1.5712	0.0008	0.0013	0.0279	-0.0064	0.0194	-0.0085	0.0132	0.0175	1.4074	-1.2233	0.3442	-0.4293	0.2414	0.1964	1.6752	-0.9686	0.6980	-0.2149	0.3332	0.3098	2.1143	-0.9663	0.2819	-0.0659	0.0882	0.1380
316.2570	0.0020	-1.5712	0.0014	-1.5713	0.0009	0.0015	0.0316	-0.0073	0.0224	-0.0094	0.0119	0.0198	1.2101	-1.3916	0.2820	-0.4375	0.2668	0.2283	1.6819	-1.0790	0.7001	-0.2407	0.3335	0.3107	2.1143	-0.9662	0.2761	-0.0659	0.0883	0.1380
316.2690	0.0024	-1.5712	0.0017	-1.5714	0.0011	0.0017	0.0326	-0.0090	0.0237	-0.0108	0.0138	0.0236	1.4241	-1.3832	0.3610	-0.4018	0.2732	0.1887	1.5116	-1.1029	0.6695	-0.2589	0.3257	0.2987	0.0000	-0.0150	-0.0503	-0.0011	0.0006	0.0000
316.2790	0.0028	-1.5713	0.0019	-1.5716	0.0012	0.0020	0.0332	-0.0096	0.0241	-0.0096	0.0137	0.0256	1.2341	-1.2473	0.2886	-0.4137	0.3066	0.1898	1.5116	-1.1027	0.6690	-0.2589	0.3257	0.2987	0.0000	-0.0123	-0.0555	-0.0012	0.0006	0.0000
316.2910	0.0032	-1.5714	0.0023	-1.5716	0.0014	0.0023	0.0330	-0.0092	0.0233	-0.0093	0.0146	0.0252	1.4515	-1.3680	0.3105	-0.3906	0.2826	0.1691	1.7611	-1.3220	0.6845	-0.2828	0.3356	0.3159	2.9568	-2.0013	0.0879	-0.1274	0.1062	0.1818
316.3010	0.0035	-1.5716	0.0025	-1.5717	0.0016	0.0026	0.0386	-0.0127	0.0258	-0.0124	0.0171	0.0272	1.5821	-1.2791	0.3865	-0.4114	0.2771	0.1877	1.7702	-1.5133	0.6875	-0.3053	0.3360	0.3171	2.9568	-1.9969	0.0833	-0.1274	0.1062	0.1818
316.3110	0.0039	-1.5717	0.0027	-1.5719	0.0017	0.0028	0.0430	-0.0147	0.0283	-0.0127	0.0194	0.0292	1.3837	-1.0973	0.3675	-0.3778	0.2657	0.2280	1.7794	-1.6133	0.6901	-0.3059	0.3364	0.3183	2.9568	-1.9960	0.0762	-0.1274	0.1062	0.1818
316.3230	0.0045	-1.5719	0.0031	-1.5720	0.0020	0.0032	0.0473	-0.0147	0.0312	-0.0143	0.0203	0.0335	1.6510	-1.1198	0.4682	-0.3890	0.2965	0.2065	1.7904	-1.6154	0.6938	-0.3066	0.3369	0.3197	2.9568	-1.9837	0.0719	-0.1270	0.1062	0.1818
316.3330	0.0050	-1.5721	0.0034	-1.5722	0.0022	0.0036	0.0546	-0.0148	0.0326	-0.0149	0.0211	0.0359	1.2823	-1.0539	0.4933	-0.3848	0.2582	0.2257	1.7995	-1.6176	0.6965	-0.3072	0.3373	0.3208	2.9568	-1.9795	0.0652	-0.1270	0.1062	0.1818
316.3450	0.0057	-1.5722	0.0038	-1.5724	0.0025	0.0040	0.0569	-0.0151	0.0371	-0.0152	0.0232	0.0378	1.5706	-1.1299	0.4749	-0.3980	0.2661	0.2926	1.8105	-1.6202	0.6996	-0.3080	0.3378	0.3222	2.9568	-1.9721	0.0559	-0.1268	0.1063	0.1818
316.3550	0.0063	-1.5724	0.0042	-1.5725	0.0027	0.0044	0.0610	-0.0158	0.0386	-0.0160	0.0236	0.0424	1.5277	-1.2053	0.5377	-0.3887	0.3208	0.2982	1.8197	-1.6222	0.7024	-0.3085	0.3382	0.3234	2.9568	-1.9657	0.0495	-0.1266	0.1063	0.1818
316.3670	0.0070	-1.5726	0.0047	-1.5728	0.0030	0.0050	0.0652	-0.0167	0.0435	-0.0182	0.0255	0.0505	1.9628	-1.2675	0.4869	-0.4261	0.3163	0.2314	1.8307	-1.6246	0.7054	-0.3093	0.3387	0.3248	2.9568	-1.9571	0.0385	-0.1268	0.1064	0.1818
316.3770	0.0077	-1.5727	0.0051	-1.5729	0.0033	0.0055	0.0722	-0.0177	0.0459	-0.0215	0.0288	0.0512	1.7722	-1.3142	0.4683	-0.4105	0.2851	0.2374	1.6449	-1.4964	0.6952	-0.3006	0.3313	0.3126	0.6397	-0.3954	-0.0901	-0.0277	0.0237	0.0393
316.3870	0.0085	-1.5729	0.0056	-1.5731	0.0035	0.0061	0.0732	-0.0152	0.0476	-0.0206	0.0285	0.0529	1.0280	-1.5069	0.2663	-0.4248	0.2861	0.1714	1.5915	-1.4605	0.6906	-0.2981	0.3292	0.3089	0.0000	0.0353	-0.1348	-0.0006	0.0010	0.0000
316.3990	0.0093	-1.5731	0.0062	-1.5734	0.0039	0.0067	0.0757	-0.0191	0.0480	-0.0254	0.0286	0.0523	1.7978	-1.7127	0.4536	-0.4115	0.3049	0.1733	1.9090	-1.7414	0.6725	-0.3178	0.3396	0.3299	3.6604	-3.2795	-0.3508	-0.2020	0.1089	0.2101
316.4090	0.0101	-1.5733	0.0067	-1.5737	0.0042	0.0072	0.0816	-0.0202	0.0517	-0.0271	0.0312	0.0534	1.6775	-1.8922	0.4097	-0.4009	0.3258	0.2309	1.9200	-1.7447	0.6750	-0.3186	0.3400	0.3312	3.6604	-3.2730	-0.3621	-0.2019	0.1090	0.2101
316.4210	0.0112	-1.5735	0.0074	-1.5740	0.0046	0.0079	0.0883	-0.0227	0.0527	-0.0285	0.0338	0.0606	1.7286	-1.9990	0.4759	-0.4428	0.2865	0.1802	1.9333	-1.7496	0.6774	-0.3197	0.3404	0.3329	3.6604	-3.2757	-0.3806	-0.2021	0.1091	0.2101
316.4310	0.0121	-1.5738	0.0079	-1.5743	0.0049	0.0085	0.0920	-0.0256	0.0581	-0.0297	0.0362	0.0631	1.7007	-2.1401	0.3298	-0.4538	0.3024	0.2151	1.9443	-1.7525	0.6799	-0.3206	0.3408	0.3342	3.6604	-3.2645	-0.3920	-0.2017	0.1091	0.2101
316.4410	0.0130	-1.5741	0.0086	-1.5746	0.0052	0.0091	0.0962	-0.0288	0.0600	-0.0323	0.0360	0.0645	2.0424	-2.0418	0.3615	-0.4412	0.3007	0.2419	1.9553	-1.7561	0.6819	-0.3215	0.3412	0.3356	3.6605	-3.2613	-0.4076	-0.2018	0.1092	0.2101
316.4530	0.0142	-1.5744	0.0093	-1.5750	0.0057	0.0100	0.1055	-0.0327	0.0649	-0.0365	0.0379	0.0725	1.9032	-1.9288	0.2292	-0.4340	0.3271	0.2842	1.9686	-1.7596	0.6846	-0.3225	0.3416	0.3372	3.6605	-3.2478	-0.4238	-0.2015	0.1092	0.2101
316.4630	0.0153	-1.5748	0.0100	-1.5754	0.0061	0.0107	0.1097	-0.0353	0.0685	-0.0374	0.0393	0.0783	2.0371	-1.8996	0.0778	-0.4443	0.3346	0.2175	1.9796	-1.7620	0.6871	-0.3234	0.3420	0.3385	3.6605	-3.2294	-0.4349	-0.2009	0.1092	0.2101
316.4750	0.0167	-1.5752	0.0108	-1.5758	0.0065	0.0117	0.1154	-0.0376	0.0712	-0.0412	0.0412	0.0806	1.9072	-1.8394	0.1350	-0.4321	0.3331	0.1706	1.9928	-1.7652	0.6898	-0.3244	0.3424	0.3401	3.6605	-3.2126	-0.4508	-0.2002	0.1091	0.2101
316.4850	0.0178	-1.5756	0.0116	-1.5763	0.0069	0.0125	0.1206	-0.0398	0.0715	-0.0419	0.0418	0.0814	1.5499	-1.4334	0.2037	-0.4383	0.3358	0.2157	1.6929	-1.4885	0.7109	-0.3061	0.3326	0.3213	0.0001	0.1248	-0.2615	0.0018	0.0012	0.0000
316.4950	0.0191	-1.5760	0.0123	-1.5767	0.0074	0.0133	0.1192	-0.0384	0.0717	-0.0434	0.0425	0.0832	2.4507	-2.1148	0.1550	-0.4554	0.3054	0.2219	2.0541	-1.8943	0.6410	-0.3334	0.3417	0.3431	4.2263	-4.6930	-0.9715	-0.2834	0.0979	0.2240
316.5070	0.0206	-1.5765	0.0131	-1.5772	0.0079	0.0144	0.1304	-0.0440	0.0725	-0.0479	0.0427	0.0846	2.2915	-1.7881	0.3032	-0.4506	0.3292	0.2693	2.0690	-1.8984	0.6437	-0.3347	0.3420	0.3448	4.2263	-4.6660	-0.9851	-0.2823	0.0977	0.2240
316.5170	0.0220	-1.5769	0.0139	-1.5777	0.0083	0.0152	0.1378	-0.0469	0.0747	-0.0505	0.0417	0.0892	1.6701	-1.6859	0.3540	-0.4444	0.3739	0.2739	2.0813	-1.9015	0.6461	-0.3358	0.3423	0.3463	4.2263	-4.6406	-0.9953	-0.2814	0.0976	0.2240
316.5290	0.0236	-1.5776	0.0148	-1.5784	0.0088	0.0164	0.1419	-0.0510	0.0763	-0.0534	0.0428	0.0987	1.9237	-1.4512	0.4841	-0.4718	0.3624	0.1966	2.0962	-1.9044	0.6491	-0.3371	0.3426	0.3480	4.2264	-4.6010	-1.0060	-0.2799	0.0973	0.2240
316.5390	0.0251	-1.5781	0.0156	-1.5789	0.0093	0.0174	0.1470	-0.0530	0.0799	-0.0571	0.0456	0.0985	2.1737	-1.3258	0.4043	-0.4416	0.4276	0.2324	2.1086	-1.9066	0.6518	-0.3381	0.3428	0.3494	4.2264	-4.5650	-1.0133	-0.2783	0.0970	0.2240
316.5490	0.0266	-1.5786	0.0164	-1.5795	0.0098	0.0184	0.1532	-0.0528	0.0856	-0.0581	0.0471	0.1030	2.2694	-1.5494	0.3691	-0.4531	0.4008	0.2105	2.1209	-1.9089	0.6542	-0.3392	0.3431	0.3509	4.2265	-4.5295	-1.0229	-0.2770	0.0967	0.2240
316.5610	0.0285	-1.5792	0.0174	-1.5802	0.0103	0.0196	0.1611	-0.0540	0.0882	-0.0670	0.0502	0.1063	1.6344	-1.7722	0.4960	-0.3828	0.3735	0.2864	2.1358	-1.9114	0.6572	-0.3404	0.3434	0.3526	4.2265	-4.4852	-1.0338	-0.2752	0.0964	0.2240
316.5710	0.0302	-1.5798	0.0183	-1.5809	0.0108	0.0207	0.1644	-0.0592	0.0907	-0.0666	0.0510	0.1123	1.9585	-1.6460	0.4765	-0.4130	0.3881	0.2590	2.1482	-1.9139	0.6594	-0.3415	0.3436	0.3540	4.2266	-4.4526	-1.0458	-0.2737	0.0961	0.2240
316.5810	0.0319	-1.5804	0.0192	-1.5815	0.0113	0.0219	0.1691	-0.0617	0.0919	-0.0714	0.0533	0.1208	2.2321	-1.6121	0.5788	-0.3800	0.3154	0.2087	2.1605	-1.9161	0.6617	-0.3425	0.3438	0.3555	4.2267	-4.4153	-1.0569	-0.2721	0.0958	0.2240
316.5910	0.0336	-1.5810	0.0202	-1.5822	0.0119	0.0230	0.1734	-0.0634	0.0968	-0.0697	0.0529	0.1166	1.8367	-1.3464	0.4438	-0.4621	0.3190	0.2077	2.2027	-2.0525	0.6005	-0.3513	0.3418	0.3563	4.6555	-6.0135	-1.6747	-0.3593	0.0732	0.2248
316.6010	0.0354	-1.5816	0.0212	-1.5829	0.0124	0.0242	0.1797	-0.0673	0.0978	-0.0739	0.0521	0.1203	2.0401	-1.5686	0.4499	-0.4648	0.2864	0.2554	2.2159	-2.0560	0.6020	-0.3526	0.3419	0.3577	4.6556	-5.9764	-1.6882	-0.3579	0.0729	0.2248
316.6130	0.0377	-1.5825	0.0225	-1.5838	0.0130	0.0256	0.1876	-0.0690	0.1027	-0.0771	0.0499	0.1241	1.9607	-1.8196	0.2791	-0.4790	0.2978	0.2936	2.2318	-2.0596	0.6040	-0.3542	0.3420	0.3595	4.6557	-5.9251	-1.7029	-0.3557	0.0725	0.2248
316.6230	0.0396	-1.5832	0.0235	-1.5846	0.0135	0.0270	0.1928	-0.0713	0.1049	-0.0819	0.0515	0.1331	2.2197	-2.0079	0.2205	-0.4864	0.3478	0.2106	2.2450	-2.0627	0.6056	-0.3555	0.3421	0.3609	4.6559	-5.8831	-1.7152	-0.3539	0.0721	0.2248
316.6330	0.0416	-1.5839	0.0246	-1.5855	0.0140	0.0283	0.1999	-0.0765	0.1072	-0.0869	0.0510	0.1334	2.3439	-1.8950	0.2230	-0.4560	0.3562	0.2622	2.2582	-2.0648	0.6075	-0.3567	0.3422	0.3623	4.6560	-5.8297	-1.7249	-0.3516	0.0716	0.2248
316.6430	0.0436	-1.5847	0.0257	-1.5863	0.0145	0.0296	0.2080	-0.0795	0.1100	-0.0900	0.0500	0.1364	2.1900	-2.0146	0.1490	-0.4501	0.4327	0.2265	2.2714	-2.0669	0.6093	-0.3580	0.3423	0.3638	4.6562	-5.7752	-1.7357	-0.3494	0.0711	0.2248
316.6530	0.0457	-1.5855	0.0268	-1.5872	0.0150	0.0310	0.2127	-0.0791	0.1113	-0.0924	0.0530	0.1395	2.7005	-2.4980	0.1521	-0.4902	0.4428	0.2739	2.2847	-2.0689	0.6111	-0.3593	0.3424	0.3652	4.6564	-5.7205	-1.7461	-0.3471	0.0706	0.2248
316.6630	0.0479	-1.5863	0.0279	-1.5882	0.0156	0.0324	0.2218	-0.0834	0.1108	-0.0946	0.0535	0.1440	2.3836	-2.5779	0.2196	-0.4900	0.4593	0.2150	2.2979	-2.0702	0.6134	-0.3605	0.3424	0.3667	4.6567	-5.6574	-1.7520	-0.3443	0.0700	0.2248
316.6730	0.0501	-1.5872	0.0290	-1.5892	0.0161	0.0339	0.2283	-0.0927	0.1157	-0.1009	0.0550	0.1476	2.3775	-2.0906	0.1590	-0.4649	0.4564	0.2599	2.3111	-2.0716	0.6155	-0.3617	0.3425	0.3681	4.6570	-5.5945	-1.7598	-0.3415	0.0694	0.2248
316.6850	0.0529	-1.5884	0.0305	-1.5904	0.0168	0.0357	0.2366	-0.0955	0.1208	-0.1050	0.0576	0.1468	2.4324	-2.0910	-0.1071	-0.4802	0.4367	0.3242	2.3270	-2.0724	0.6181	-0.3632	0.3426	0.3699	4.6574	-5.5096	-1.7687	-0.3380	0.0686	0.2248
316.6950	0.0552	-1.5893	0.0317	-1.5915	0.0174	0.0372	0.2401	-0.0943	0.1203	-0.1088	0.0592	0.1571	2.3265	-2.6765	-0.2012	-0.4596	0.3533	0.2332	2.3611	-2.2109	0.5503	-0.3723	0.3395	0.3698	4.9502	-7.1015	-2.4499	-0.4230	0.0365	0.2141
316.7050	0.0577	-1.5904	0.0329	-1.5926	0.0180	0.0388	0.2455	-0.1043	0.1170	-0.1138	0.0567	0.1577	2.8348	-2.0699	0.2367	-0.4403	0.3893	0.2129	2.3747	-2.2131	0.5516	-0.3737	0.3394	0.3712	4.9506	-7.0323	-2.4580	-0.4198	0.0357	0.2141
316.7150	0.0602	-1.5914	0.0341	-1.5937	0.0185	0.0404	0.2543	-0.1044	0.1201	-0.1118	0.0549	0.1584	2.3776	-2.3349	0.0517	-0.4835	0.3920	0.2276	2.3884	-2.2134	0.5538	-0.3751	0.3393	0.3726	4.9512	-6.9410	-2.4569	-0.4158	0.0348	0.2141
316.7270	0.0633	-1.5927	0.0355	-1.5951	0.0192	0.0424	0.2576	-0.1100	0.1215	-0.1191	0.0566	0.1654	2.5458	-2.3622	0.1798	-0.4836	0.3168	0.2444	2.4047	-2.2133	0.5566	-0.3768	0.3391	0.3743	4.9519	-6.8260	-2.4537	-0.4108	0.0336	0.2141
316.7370	0.0659	-1.5939	0.0367	-1.5964	0.0197	0.0441	0.2668	-0.1176	0.1239	-0.1246	0.0537	0.1685	2.2949	-1.8785	0.1431	-0.4113	0.3579	0.2216	2.4184	-2.2133	0.5588	-0.3781	0.3389	0.3756	4.9526	-6.7315	-2.4526	-0.4065	0.0326	0.2141
316.7490	0.0692	-1.5954	0.0382	-1.5979	0.0204	0.0461	0.2731	-0.1207	0.1242	-0.1286	0.0541	0.1670	2.3428	-1.9057	0.2862	-0.4356	0.3315	0.2786	2.4348	-2.2126	0.5616	-0.3797	0.3387	0.3773	4.9535	-6.6086	-2.4495	-0.4011	0.0313	0.2141
316.7590	0.0719	-1.5966	0.0394	-1.5993	0.0209	0.0478	0.2823	-0.1236	0.1259	-0.1329	0.0515	0.1774	2.5266	-1.9357	0.3192	-0.4538	0.3914	0.2169	2.4484	-2.2116	0.5642	-0.3810	0.3386	0.3787	4.9544	-6.5014	-2.4442	-0.3962	0.0301	0.2141
316.7690	0.0747	-1.5979	0.0407	-1.6006	0.0214	0.0496	0.2893	-0.1256	0.1281	-0.1353	0.0554	0.1791	2.3775	-2.0324	0.3534	-0.4726	0.3431	0.1955	2.4621	-2.2102	0.5669	-0.3823	0.3384	0.3800	4.9554	-6.3893	-2.4374	-0.3912	0.0289	0.2141
316.7810	0.0782	-1.5994	0.0423	-1.6023	0.0221	0.0518	0.2942	-0.1296	0.1316	-0.1397	0.0526	0.1796	2.5775	-2.3039	0.2676	-0.4745	0.3283	0.2834	2.4785	-2.2087	0.5700	-0.3838	0.3382	0.3817	4.9567	-6.2579	-2.4320	-0.3850	0.0274	0.2141
316.7910	0.0813	-1.6007	0.0436	-1.6038	0.0226	0.0537	0.3001	-0.1381	0.1346	-0.1452	0.0526	0.1875	2.2216	-1.3108	0.3174	-0.4026	0.3477	0.1912	2.5038	-2.3410	0.4999	-0.3927	0.3344	0.3810	5.1147	-7.7536	-3.1366	-0.4635	-0.0118	0.1933
316.8030	0.0849	-1.6024	0.0452	-1.6055	0.0232	0.0559	0.3080	-0.1417	0.1332	-0.1506	0.0486	0.1901	2.5142	-2.0547	0.2890	-0.5239	0.3907	0.2586	2.5201	-2.3400	0.5020	-0.3945	0.3339	0.3824	5.1164	-7.6095	-3.1279	-0.4570	-0.0134	0.1933
316.8130	0.0881	-1.6039	0.0466	-1.6071	0.0238	0.0578	0.3117	-0.1451	0.1344	-0.1579	0.0496	0.1957	2.6042	-2.0314	0.2578	-0.4547	0.3395	0.2385	2.5338	-2.3387	0.5039	-0.3960	0.3335	0.3837	5.1179	-7.4851	-3.1194	-0.4511	-0.0148	0.1933
316.8230	0.0912	-1.6053	0.0479	-1.6087	0.0242	0.0597	0.3189	-0.1460	0.1359	-0.1636	0.0480	0.2007	2.4843	-2.6513	0.2306	-0.4423	0.3974	0.2385	2.5475	-2.3365	0.5064	-0.3974	0.3331	0.3849	5.1197	-7.3487	-3.1055	-0.4449	-0.0164	0.1933
316.8350	0.0952	-1.6071	0.0496	-1.6107	0.0248	0.0620	0.3232	-0.1568	0.1389	-0.1672	0.0475	0.2003	2.7249	-2.0304	0.0087	-0.4570	0.3845	0.2651	2.5639	-2.3340	0.5091	-0.3991	0.3326	0.3864	5.1220	-7.1871	-3.0913	-0.4373	-0.0183	0.1933
316.8450	0.0985	-1.6087	0.0510	-1.6124	0.0252	0.0641	0.3308	-0.1607	0.1393	-0.1734	0.0476	0.2054	2.8134	-2.2164	0.1295	-0.4869	0.4282	0.2541	2.5776	-2.3315	0.5113	-0.4005	0.3322	0.3877	5.1241	-7.0476	-3.0792	-0.4311	-0.0199	0.1933
316.8550	0.1018	-1.6102	0.0524	-1.6141	0.0258	0.0662	0.3372	-0.1624	0.1391	-0.1799	0.0492	0.2090	2.6426	-2.4857	0.1214	-0.4671	0.3573	0.2442	2.5913	-2.3281	0.5143	-0.4018	0.3317	0.3889	5.1265	-6.8968	-3.0604	-0.4238	-0.0217	0.1933
316.8650	0.1053	-1.6119	0.0537	-1.6159	0.0262	0.0683	0.3452	-0.1687	0.1392	-0.1852	0.0451	0.2139	2.6448	-2.5268	0.2158	-0.4880	0.4116	0.2481	2.6050	-2.3242	0.5170	-0.4032	0.3313	0.3902	5.1291	-6.7408	-3.0433	-0.4167	-0.0235	0.1933
316.8750	0.1088	-1.6136	0.0551	-1.6178	0.0267	0.0704	0.3496	-0.1771	0.1425	-0.1923	0.0483	0.2162	3.2158	-2.2309	-0.0388	-0.4043	0.2893	0.2186	2.6188	-2.3199	0.5202	-0.4044	0.3308	0.3914	5.1319	-6.5795	-3.0226	-0.4090	-0.0255	0.1933
316.8850	0.1123	-1.6154	0.0566	-1.6197	0.0271	0.0726	0.3605	-0.1805	0.1416	-0.1924	0.0423	0.2153	2.8614	-2.3354	0.0322	-0.5010	0.3492	0.3116	2.6326	-2.3147	0.5236	-0.4057	0.3304	0.3926	5.1350	-6.4075	-2.9988	-0.4012	-0.0275	0.1933
316.8970	0.1167	-1.6176	0.0583	-1.6221	0.0276	0.0752	0.3710	-0.1827	0.1409	-0.2027	0.0426	0.2209	2.8270	-2.9532	0.1069	-0.4611	0.3012	0.2282	2.6505	-2.4322	0.4550	-0.4143	0.3257	0.3913	5.1598	-7.6718	-3.6759	-0.4658	-0.0716	0.1642
316.9070	0.1204	-1.6195	0.0597	-1.6242	0.0281	0.0775	0.3756	-0.1932	0.1422	-0.2078	0.0402	0.2171	3.2607	-2.4023	-0.0519	-0.4615	0.2581	0.2730	2.6638	-2.4272	0.4576	-0.4157	0.3250	0.3923	5.1637	-7.4898	-3.6484	-0.4571	-0.0739	0.1642
316.9170	0.1242	-1.6215	0.0612	-1.6262	0.0284	0.0797	0.3849	-0.1966	0.1427	-0.2088	0.0338	0.2244	2.8285	-2.5997	-0.1563	-0.5024	0.3342	0.2090	2.6773	-2.4208	0.4610	-0.4170	0.3243	0.3934	5.1680	-7.2902	-3.6137	-0.4480	-0.0763	0.1642
316.9290	0.1288	-1.6239	0.0629	-1.6288	0.0288	0.0825	0.3892	-0.1994	0.1403	-0.2149	0.0319	0.2234	2.6975	-2.8865	-0.0484	-0.5078	0.3080	0.2866	2.6934	-2.4128	0.4648	-0.4186	0.3234	0.3947	5.1737	-7.0478	-3.5738	-0.4367	-0.0792	0.1642
316.9390	0.1328	-1.6260	0.0643	-1.6310	0.0292	0.0848	0.3918	-0.2092	0.1384	-0.2213	0.0320	0.2324	2.9550	-2.3990	0.0960	-0.4920	0.3132	0.1981	2.7069	-2.4053	0.4686	-0.4199	0.3227	0.3957	5.1788	-6.8351	-3.5347	-0.4269	-0.0818	0.1642
316.9490	0.1367	-1.6281	0.0657	-1.6333	0.0295	0.0870	0.3985	-0.2140	0.1378	-0.2263	0.0278	0.2320	2.8866	-2.2944	0.0729	-0.4699	0.3334	0.2542	2.7204	-2.3971	0.4727	-0.4211	0.3219	0.3968	5.1844	-6.6153	-3.4925	-0.4166	-0.0845	0.1642
316.9610	0.1416	-1.6308	0.0674	-1.6360	0.0298	0.0899	0.4040	-0.2168	0.1390	-0.2315	0.0267	0.2392	2.9342	-2.6587	0.0100	-0.4870	0.3244	0.2486	2.7367	-2.3868	0.4778	-0.4226	0.3210	0.3980	5.1917	-6.3451	-3.4403	-0.4040	-0.0878	0.1642
316.9710	0.1457	-1.6331	0.0688	-1.6385	0.0301	0.0923	0.4105	-0.2266	0.1383	-0.2400	0.0259	0.2394	3.2433	-2.1618	0.0356	-0.4415	0.3613	0.2700	2.7503	-2.3771	0.4827	-0.4237	0.3203	0.3991	5.1984	-6.1066	-3.3906	-0.3928	-0.0908	0.1642
316.9830	0.1507	-1.6357	0.0705	-1.6413	0.0304	0.0951	0.4194	-0.2295	0.1366	-0.2444	0.0244	0.2453	3.0842	-2.2875	0.1468	-0.4955	0.3776	0.2432	2.7667	-2.3658	0.4883	-0.4252	0.3193	0.4004	5.2069	-5.8237	-3.3334	-0.3796	-0.0942	0.1642
316.9930	0.1550	-1.6381	0.0718	-1.6438	0.0305	0.0976	0.4273	-0.2368	0.1357	-0.2522	0.0216	0.2463	2.8353	-2.3104	0.1171	-0.5200	0.3805	0.2815	2.7964	-2.5226	0.4016	-0.4359	0.3140	0.3988	5.4071	-7.5708	-4.1789	-0.4696	-0.1446	0.1369
317.0050	0.1601	-1.6410	0.0735	-1.6468	0.0308	0.1005	0.4312	-0.2447	0.1378	-0.2607	0.0194	0.2533	2.7749	-2.1897	-0.0740	-0.4689	0.3166	0.2626	2.8128	-2.5116	0.4062	-0.4375	0.3128	0.3999	5.4175	-7.2708	-4.1150	-0.4554	-0.1484	0.1369
317.0150	0.1645	-1.6434	0.0748	-1.6494	0.0310	0.1030	0.4365	-0.2486	0.1354	-0.2685	0.0179	0.2497	2.9891	-2.4893	0.1848	-0.4346	0.3323	0.2844	2.8266	-2.5005	0.4111	-0.4388	0.3117	0.4007	5.4273	-6.9973	-4.0521	-0.4426	-0.1518	0.1369
317.0250	0.1689	-1.6459	0.0761	-1.6521	0.0312	0.1056	0.4444	-0.2561	0.1319	-0.2750	0.0111	0.2556	3.0181	-1.9789	0.2740	-0.4307	0.3465	0.2401	2.8404	-2.4900	0.4156	-0.4401	0.3106	0.4016	5.4374	-6.7320	-3.9922	-0.4299	-0.1552	0.1369
317.0350	0.1734	-1.6485	0.0774	-1.6549	0.0313	0.1081	0.4542	-0.2580	0.1329	-0.2792	0.0109	0.2551	3.1949	-2.3899	0.1225	-0.4667	0.3463	0.2517	2.8543	-2.4776	0.4212	-0.4413	0.2886	0.4025	5.4485	-6.4434	-3.9223	-0.4161	-0.1589	0.1369
317.0450	0.1779	-1.6511	0.0788	-1.6577	0.0313	0.1107	0.4616	-0.2670	0.1347	-0.2836	0.0030	0.2603	3.1714	-2.2001	0.1289	-0.4854	0.3566	0.2159	2.8683	-2.4654	0.4266	-0.4425	0.1923	0.4034	5.4602	-6.1568	-3.8540	-0.4024	-0.1625	0.1369
317.0550	0.1826	-1.6539	0.0801	-1.6606	0.0313	0.1133	0.4667	-0.2708	0.1352	-0.2886	0.0006	0.2558	3.2095	-2.3886	-0.0483	-0.4735	0.2788	0.2670	2.8823	-2.4522	0.4324	-0.4437	0.0960	0.4043	5.4728	-5.8586	-3.7814	-0.3885	-0.1663	0.1369
317.0670	0.1883	-1.6572	0.0817	-1.6641	0.0313	0.1165	0.4724	-0.2787	0.1299	-0.2939	-0.0004	0.2618	2.8520	-2.4210	0.1170	-0.4702	0.1460	0.2062	2.8992	-2.4354	0.4398	-0.4450	-0.0195	0.4053	5.4891	-5.4892	-3.6903	-0.3707	-0.1711	0.1369
317.0770	0.1930	-1.6601	0.0830	-1.6671	0.0313	0.1191	0.4760	-0.2839	0.1302	-0.2975	-0.0060	0.2575	2.9230	-2.4926	0.0364	-0.5242	0.1338	0.3037	2.9134	-2.4208	0.4463	-0.4462	-0.1151	0.4062	5.5036	-5.1742	-3.6117	-0.3560	-0.1751	0.1369
317.0870	0.1979	-1.6630	0.0843	-1.6702	0.0313	0.1218	0.4820	-0.2900	0.1297	-0.3078	-0.0057	0.2637	3.3688	-2.6754	0.0491	-0.4765	0.0422	0.2756	2.9277	-2.4052	0.4534	-0.4472	-0.2107	0.4071	5.5192	-4.8473	-3.5267	-0.3403	-0.1793	0.1369
317.0970	0.2027	-1.6659	0.0856	-1.6733	0.0312	0.1245	0.4891	-0.2985	0.1301	-0.3154	-0.0131	0.2647	2.9419	-2.5512	-0.2516	-0.4841	-0.0074	0.2968	2.9273	-2.5029	0.3841	-0.4543	-0.3381	0.4038	5.3708	-5.8678	-4.1798	-0.3891	-0.2319	0.0946
317.1070	0.2076	-1.6689	0.0868	-1.6764	0.0311	0.1271	0.4930	-0.3029	0.1242	-0.3220	-0.0153	0.2706	3.4350	-2.6591	0.0127	-0.5087	-0.0007	0.2886	2.9408	-2.4861	0.3906	-0.4554	-0.3461	0.4044	5.3888	-5.5159	-4.0855	-0.3727	-0.2364	0.0946
317.1190	0.2136	-1.6727	0.0883	-1.6803	0.0309	0.1303	0.5014	-0.3117	0.1214	-0.3314	-0.0149	0.2736	3.4433	-2.3401	-0.0100	-0.4773	-0.0899	0.2910	2.9526	-2.4656	0.3986	-0.4567	-0.3480	0.4052	5.4118	-5.0898	-3.9714	-0.3526	-0.2419	0.0946
317.1290	0.2187	-1.6759	0.0895	-1.6836	0.0308	0.1331	0.5092	-0.3183	0.1189	-0.3386	-0.0177	0.2760	3.2834	-2.5234	0.1206	-0.5115	-0.1166	0.2312	2.9594	-2.4475	0.4059	-0.4577	-0.3496	0.4058	5.4323	-4.7230	-3.8691	-0.3351	-0.2467	0.0946
317.1410	0.2249	-1.6797	0.0909	-1.6878	0.0305	0.1364	0.5149	-0.3242	0.1170	-0.3442	-0.0258	0.2781	3.1990	-2.6238	0.0358	-0.4654	-0.1782	0.2311	2.9677	-2.4248	0.4151	-0.4588	-0.3516	0.4065	5.4585	-4.2706	-3.7421	-0.3133	-0.2526	0.0946
317.1510	0.2300	-1.6830	0.0921	-1.6913	0.0303	0.1392	0.5215	-0.3334	0.1162	-0.3474	-0.0277	0.2770	3.1673	-2.3910	-0.1657	-0.4568	-0.2239	0.2385	2.9747	-2.4055	0.4231	-0.4598	-0.3532	0.4071	5.4816	-3.8880	-3.6337	-0.2949	-0.2577	0.0946
317.1610	0.2353	-1.6863	0.0932	-1.6949	0.0300	0.1419	0.5259	-0.3368	0.1132	-0.3512	-0.0323	0.2799	3.4819	-2.6132	-0.0870	-0.4560	-0.2614	0.2501	2.9819	-2.3851	0.4315	-0.4606	-0.3548	0.4077	5.5062	-3.4937	-3.5208	-0.2761	-0.2628	0.0946
317.1730	0.2416	-1.6904	0.0945	-1.6992	0.0296	0.1453	0.5353	-0.3479	0.1072	-0.3587	-0.0369	0.2774	3.3458	-2.2815	0.1754	-0.4584	-0.3429	0.3111	2.9906	-2.3592	0.4426	-0.4616	-0.3568	0.4085	5.5377	-3.0027	-3.3761	-0.2528	-0.2692	0.0946
317.1830	0.2470	-1.6939	0.0956	-1.7028	0.0292	0.1481	0.5399	-0.3525	0.1060	-0.3668	-0.0431	0.2814	3.4559	-2.4682	0.1697	-0.5031	-0.3880	0.2222	2.9981	-2.3367	0.4521	-0.4624	-0.3585	0.4091	5.5657	-2.5824	-3.2522	-0.2331	-0.2747	0.0946
317.1950	0.2536	-1.6983	0.0968	-1.7072	0.0287	0.1515	0.5411	-0.3568	0.1023	-0.3770	-0.0445	0.2838	2.9725	-2.6528	0.0344	-0.5128	-0.4280	0.2774	2.9758	-2.3791	0.4041	-0.4663	-0.3644	0.4051	5.2436	-2.9383	-3.6844	-0.2461	-0.3251	0.0478
317.2050	0.2591	-1.7019	0.0978	-1.7110	0.0281	0.1544	0.5419	-0.3687	0.0985	-0.3867	-0.0519	0.2833	3.3626	-2.0820	0.2307	-0.4471	-0.4547	0.2505	2.9828	-2.3547	0.4135	-0.4670	-0.3664	0.4054	5.2748	-2.4908	-3.5480	-0.2251	-0.3310	0.0478
317.2150	0.2645	-1.7056	0.0988	-1.7148	0.0276	0.1572	0.5473	-0.3724	0.0966	-0.3919	-0.0599	0.2867	3.4588	-2.3690	0.0806	-0.4962	-0.4271	0.2559	2.9900	-2.3305	0.4228	-0.4677	-0.3683	0.4057	5.3071	-2.0457	-3.4116	-0.2040	-0.3369	0.0478
317.2250	0.2700	-1.7094	0.0997	-1.7188	0.0270	0.1600	0.5573	-0.3821	0.0928	-0.3987	-0.0642	0.2842	4.1390	-1.8766	0.1806	-0.4490	-0.4434	0.2854	2.9973	-2.3048	0.4330	-0.4683	-0.3703	0.4061	5.3416	-1.5820	-3.2671	-0.1821	-0.3430	0.0478
317.2350	0.2756	-1.7132	0.1007	-1.7228	0.0263	0.1629	0.5684	-0.3863	0.0888	-0.4010	-0.0752	0.2867	3.5255	-2.0680	0.1857	-0.4771	-0.3295	0.2265	3.0048	-2.2787	0.4434	-0.4689	-0.3723	0.4064	5.3776	-1.1137	-3.1199	-0.1599	-0.3492	0.0478
317.2450	0.2813	-1.7172	0.1015	-1.7270	0.0255	0.1658	0.5736	-0.3901	0.0857	-0.4050	-0.0756	0.2843	3.2485	-2.1278	0.1889	-0.4750	-0.3518	0.3110	3.0125	-2.2512	0.4545	-0.4695	-0.3743	0.4067	5.4157	-0.6286	-2.9664	-0.1368	-0.3557	0.0478
317.2570	0.2883	-1.7219	0.1025	-1.7319	0.0246	0.1693	0.5741	-0.4003	0.0826	-0.4111	-0.0771	0.2912	3.0723	-2.0407	0.2534	-0.5613	-0.3446	0.2195	3.0218	-2.2177	0.4681	-0.4702	-0.3767	0.4070	5.4635	-0.0408	-2.7787	-0.1096	-0.3634	0.0478
317.2670	0.2940	-1.7260	0.1033	-1.7360	0.0238	0.1722	0.5793	-0.4067	0.0777	-0.4204	-0.0807	0.2885	3.5057	-2.1340	0.3227	-0.5282	-0.3893	0.2090	3.0298	-2.1886	0.4803	-0.4706	-0.3787	0.4074	5.5058	0.4632	-2.6144	-0.0857	-0.3701	0.0478
317.2770	0.2998	-1.7300	0.1041	-1.7403	0.0229	0.1751	0.5863	-0.4123	0.0753	-0.4296	-0.0837	0.2876	3.6273	-2.0918	0.2057	-0.4650	-0.3764	0.2237	3.0379	-2.1594	0.4924	-0.4711	-0.3807	0.4077	5.5495	0.9679	-2.4505	-0.0619	-0.3769	0.0478
317.2870	0.3057	-1.7342	0.1048	-1.7446	0.0221	0.1779	0.5906	-0.4216	0.0730	-0.4395	-0.0887	0.2903	3.3131	-1.9905	0.1340	-0.4649	-0.4610	0.2492	3.0297	-2.0766	0.5282	-0.4684	-0.3821	0.4078	5.3983	2.1136	-2.0535	-0.0044	-0.3766	0.0459
317.2990	0.3129	-1.7392	0.1057	-1.7499	0.0210	0.1814	0.5930	-0.4299	0.0661	-0.4458	-0.0985	0.2836	3.2974	-1.9878	0.2818	-0.4399	-0.4256	0.3125	3.0138	-2.1304	0.4738	-0.4730	-0.3888	0.4034	5.1595	1.6387	-2.5264	-0.0234	-0.4307	-0.0009
317.3090	0.3189	-1.7436	0.1063	-1.7545	0.0200	0.1843	0.5922	-0.4344	0.0652	-0.4488	-0.1014	0.2919	3.1680	-2.1211	0.0571	-0.4345	-0.4489	0.2375	3.0216	-2.0975	0.4867	-0.4732	-0.3911	0.4034	5.2092	2.1889	-2.3411	0.0025	-0.4381	-0.0009
317.3190	0.3248	-1.7480	0.1069	-1.7590	0.0189	0.1872	0.5956	-0.4400	0.0569	-0.4513	-0.1096	0.2903	3.5168	-2.0850	0.1410	-0.4427	-0.4342	0.2820	3.0297	-2.0639	0.4998	-0.4735	-0.3934	0.4034	5.2610	2.7480	-2.1532	0.0287	-0.4455	-0.0009
317.3310	0.3320	-1.7534	0.1076	-1.7644	0.0176	0.1906	0.6050	-0.4484	0.0516	-0.4593	-0.1134	0.2920	3.9515	-1.9976	0.2309	-0.5140	-0.4440	0.2707	3.0396	-2.0221	0.5166	-0.4737	-0.3962	0.4034	5.3263	3.4353	-1.9185	0.0602	-0.4546	-0.0009
317.3410	0.3381	-1.7579	0.1081	-1.7691	0.0164	0.1935	0.6140	-0.4551	0.0455	-0.4710	-0.1216	0.2937	3.8505	-1.9960	0.3582	-0.4841	-0.4157	0.2269	3.0480	-1.9864	0.5312	-0.4738	-0.3985	0.4034	5.3833	4.0199	-1.7163	0.0874	-0.4624	-0.0009
317.3530	0.3454	-1.7635	0.1086	-1.7748	0.0149	0.1970	0.6219	-0.4642	0.0406	-0.4819	-0.1286	0.2893	3.7394	-1.9419	0.3583	-0.4527	-0.3814	0.3017	3.0584	-1.9430	0.5490	-0.4740	-0.4013	0.4034	5.4543	4.7278	-1.4713	0.1199	-0.4717	-0.0009
317.3630	0.3517	-1.7681	0.1089	-1.7796	0.0136	0.2000	0.6257	-0.4703	0.0366	-0.4928	-0.1283	0.2943	3.3537	-1.8701	0.3365	-0.4226	-0.4499	0.2261	3.0673	-1.9051	0.5648	-0.4740	-0.4037	0.4034	5.5168	5.3382	-1.2569	0.1481	-0.4798	-0.0009
317.3730	0.3579	-1.7729	0.1092	-1.7846	0.0123	0.2029	0.6245	-0.4793	0.0320	-0.4959	-0.1308	0.2911	3.4070	-1.4059	0.4025	-0.4104	-0.5764	0.2723	3.0764	-1.8672	0.5807	-0.4740	-0.4060	0.4034	5.5810	5.9474	-1.0422	0.1766	-0.4880	-0.0009
317.3850	0.3655	-1.7787	0.1096	-1.7906	0.0106	0.2064	0.6269	-0.4869	0.0274	-0.4957	-0.1516	0.2908	3.7303	-1.3939	0.3792	-0.4293	-0.4164	0.2455	3.0876	-1.8199	0.6009	-0.4739	-0.4089	0.4034	5.6620	6.7020	-0.7736	0.2117	-0.4981	-0.0009
317.3950	0.3718	-1.7836	0.1099	-1.7956	0.0091	0.2093	0.6309	-0.4920	0.0235	-0.4997	-0.1545	0.2912	3.6544	-1.5536	0.3204	-0.4300	-0.4174	0.2271	3.0451	-1.7872	0.5852	-0.4718	-0.4143	0.3987	5.1153	7.2470	-0.8613	0.2460	-0.5383	-0.0500
317.4050	0.3782	-1.7886	0.1100	-1.8006	0.0076	0.2122	0.6328	-0.4977	0.0171	-0.5083	-0.1542	0.2857	3.3259	-1.4894	0.4174	-0.4924	-0.4662	0.2996	3.0538	-1.7457	0.6019	-0.4701	-0.4169	0.3983	5.1850	7.8967	-0.6260	0.2756	-0.5469	-0.0500
317.4150	0.3845	-1.7936	0.1102	-1.8058	0.0061	0.2150	0.6327	-0.5027	0.0120	-0.5178	-0.1599	0.2880	3.5667	-1.4653	0.4189	-0.4321	-0.5208	0.2487	3.0627	-1.6965	0.6190	-0.4684	-0.4194	0.3980	5.2574	8.5590	-0.3867	0.3056	-0.5556	-0.0500
317.4250	0.3909	-1.7987	0.1102	-1.8110	0.0044	0.2180	0.6393	-0.5098	0.0035	-0.5226	-0.1674	0.2869	3.7724	-1.3389	0.3943	-0.4593	-0.5487	0.2485	3.0718	-1.6457	0.3043	-0.4666	-0.4220	0.3977	5.3321	9.2300	-0.1425	0.3360	-0.5644	-0.0500
317.4350	0.3973	-1.8039	0.1102	-1.8164	0.0027	0.2208	0.6480	-0.5191	-0.0054	-0.5286	-0.1765	0.2869	3.9110	-0.9723	0.3216	-0.4232	-0.5143	0.2627	3.0810	-1.5948	-0.0387	-0.4648	-0.4246	0.3974	5.4089	9.9027	0.1060	0.3669	-0.5734	-0.0500
317.4470	0.4051	-1.8101	0.1101	-1.8228	0.0006	0.2243	0.6521	-0.5258	-0.0107	-0.5328	-0.1871	0.2867	3.3851	-0.9630	-0.0372	-0.4208	-0.4998	0.2478	3.0925	-1.5316	-0.4716	-0.4626	-0.4278	0.3970	5.5053	10.7353	0.4146	0.4047	-0.5844	-0.0500
317.4570	0.4117	-1.8154	0.1099	-1.8281	-0.0014	0.2271	0.6533	-0.5312	-0.0164	-0.5409	-0.1886	0.2848	3.4567	-1.1381	-0.2092	-0.4367	-0.4743	0.2023	3.1023	-1.4781	-0.6317	-0.4607	-0.4304	0.3967	5.5884	11.4387	0.6757	0.4360	-0.5936	-0.0499
317.4670	0.4181	-1.8208	0.1098	-1.8335	-0.0032	0.2299	0.6572	-0.5370	-0.0208	-0.5521	-0.1896	0.2851	3.6512	-1.2237	-0.1844	-0.4535	-0.5681	0.2320	3.1124	-1.4232	-0.6110	-0.4588	-0.4330	0.3964	5.6747	12.1583	0.9447	0.4680	-0.6029	-0.0499
317.4770	0.4247	-1.8263	0.1096	-1.8390	-0.0051	0.2328	0.6621	-0.5432	-0.0239	-0.5629	-0.2046	0.2801	3.7636	-1.0614	-0.2878	-0.3509	-0.4911	0.2627	3.1227	-1.3675	-0.5897	-0.4568	-0.4357	0.3961	5.7638	12.8889	1.2196	0.5003	-0.6124	-0.0499
317.4870	0.4313	-1.8317	0.1093	-1.8447	-0.0072	0.2356	0.6651	-0.5489	-0.0282	-0.5681	-0.2073	0.2805	3.6879	-1.1301	-0.2864	-0.3612	-0.4714	0.2464	3.1331	-1.3121	-0.5686	-0.4549	-0.4383	0.3957	5.8546	13.6157	1.4932	0.5327	-0.6220	-0.0499
317.4990	0.4394	-1.8384	0.1089	-1.8516	-0.0097	0.2390	0.6667	-0.5594	-0.0367	-0.5688	-0.2091	0.2782	3.5876	-0.9067	-0.2223	-0.3833	-0.6243	0.2414	3.1097	-1.3468	-0.6248	-0.4573	-0.4464	0.3897	5.5417	13.2780	1.0377	0.5205	-0.6831	-0.1067
317.5090	0.4460	-1.8440	0.1085	-1.8573	-0.0119	0.2418	0.6668	-0.5646	-0.0424	-0.5720	-0.2201	0.2798	3.6735	-1.1705	-0.2247	-0.4332	-0.5976	0.2051	3.1197	-1.2899	-0.6045	-0.4554	-0.4494	0.3890	5.6362	14.0259	1.3210	0.5533	-0.6928	-0.1067
317.5210	0.4540	-1.8509	0.1080	-1.8642	-0.0146	0.2451	0.6710	-0.5732	-0.0493	-0.5829	-0.2325	0.2783	3.7948	-1.0044	-0.3300	-0.4567	-0.5412	0.2048	3.1321	-1.2194	-0.5786	-0.4530	-0.4529	0.3882	5.7542	14.9485	1.6748	0.5930	-0.7045	-0.1067
317.5310	0.4608	-1.8567	0.1074	-1.8700	-0.0169	0.2479	0.6747	-0.5789	-0.0566	-0.5953	-0.2373	0.2755	3.7005	-1.1135	-0.2514	-0.3991	-0.5789	0.2284	3.1427	-1.1599	-0.5565	-0.4509	-0.4559	0.3875	5.8554	15.7275	1.9755	0.6267	-0.7145	-0.1067
317.5430	0.4689	-1.8637	0.1066	-1.8772	-0.0197	0.2511	0.6759	-0.5890	-0.0642	-0.6006	-0.2422	0.2730	3.5729	-0.9135	-0.3067	-0.3979	-0.6255	0.2497	3.1557	-1.0871	-0.5291	-0.4484	-0.4595	0.3867	5.9808	16.6788	2.3449	0.6677	-0.7266	-0.1067
317.5530	0.4757	-1.8697	0.1060	-1.8834	-0.0222	0.2538	0.6744	-0.5960	-0.0695	-0.6039	-0.2537	0.2684	3.5297	-0.7548	-0.2738	-0.3308	-0.5867	0.3303	3.1668	-1.0255	-0.5056	-0.4463	-0.4625	0.3860	6.0883	17.4821	2.6590	0.7024	-0.7369	-0.1067
317.5630	0.4825	-1.8757	0.1052	-1.8894	-0.0248	0.2565	0.6743	-0.6020	-0.0770	-0.6060	-0.2562	0.2733	3.8512	-0.6370	-0.2751	-0.4096	-0.6313	0.2120	3.1782	-0.9629	-0.4817	-0.4442	-0.4655	0.3853	6.1987	18.2978	2.9770	0.7367	-0.7471	-0.1067
317.5750	0.4905	-1.8830	0.1042	-1.8966	-0.0280	0.2598	0.6832	-0.6104	-0.0854	-0.6174	-0.2643	0.2716	4.3544	-0.5877	-0.2801	-0.4694	-0.6704	0.1934	3.1921	-0.8871	-0.4526	-0.4416	-0.4691	0.3845	6.3344	19.2838	3.3634	0.7777	-0.7593	-0.1067
317.5850	0.4973	-1.8892	0.1033	-1.9028	-0.0307	0.2625	0.6915	-0.6171	-0.0924	-0.6289	-0.2759	0.2691	3.9422	-0.4676	-0.1652	-0.4013	-0.5349	0.2042	2.9066	0.6135	0.3002	-0.3585	-0.4437	0.3939	2.8955	37.3067	10.8352	1.6822	-0.4687	0.0000
317.5950	0.5043	-1.8954	0.1023	-1.9092	-0.0335	0.2652	0.6926	-0.6152	-0.1007	-0.6313	-0.2727	0.2655	3.5156	-1.1634	-0.0785	-0.3807	-0.5884	0.2164	3.1301	-0.6863	-0.3962	-0.4316	-0.4754	0.3787	5.5631	21.7816	4.0456	0.9019	-0.7944	-0.1565
317.6070	0.5126	-1.9028	0.1010	-1.9169	-0.0368	0.2683	0.6868	-0.6306	-0.1100	-0.6327	-0.2867	0.2599	3.4938	-0.1056	0.1396	-0.2881	-0.6250	0.1673	3.1422	-0.6080	-0.3665	-0.4289	-0.4791	0.3775	5.6930	22.7920	4.4489	0.9442	-0.8070	-0.1565
317.6170	0.5194	-1.9092	0.0999	-1.9233	-0.0397	0.2709	0.6845	-0.6360	-0.1154	-0.6380	-0.2924	0.2600	4.0103	-0.0640	0.0077	-0.3846	-0.5625	0.1757	3.1525	-0.5414	-0.3410	-0.4266	-0.4821	0.3765	5.8041	23.6507	4.7917	0.9790	-0.8173	-0.1565
317.6290	0.5277	-1.9169	0.0985	-1.9309	-0.0432	0.2740	0.6889	-0.6427	-0.1229	-0.6489	-0.2989	0.2515	3.6872	0.1590	-0.0781	-0.3876	-0.6682	0.2182	3.1651	-0.4607	-0.3099	-0.4239	-0.4858	0.3753	5.9399	24.6902	5.2084	1.0207	-0.8298	-0.1565
317.6390	0.5346	-1.9234	0.0971	-1.9374	-0.0462	0.2765	0.6896	-0.6480	-0.1326	-0.6576	-0.3127	0.2552	3.7072	0.1930	0.1466	-0.3786	-0.5755	0.2101	3.1758	-0.3922	-0.2831	-0.4216	-0.4889	0.3743	6.0556	25.5710	5.5643	1.0559	-0.8403	-0.1565
317.6510	0.5429	-1.9311	0.0953	-1.9454	-0.0499	0.2796	0.6904	-0.6558	-0.1427	-0.6622	-0.3122	0.2467	3.6283	0.1232	0.2979	-0.3272	-0.7491	0.2211	3.1888	-0.3099	-0.2507	-0.4188	-0.4926	0.3731	6.1962	26.6301	5.9938	1.0983	-0.8529	-0.1564
317.6610	0.5498	-1.9377	0.0939	-1.9520	-0.0531	0.2820	0.6920	-0.6618	-0.1509	-0.6604	-0.3285	0.2472	3.9837	0.2159	0.3632	-0.3610	-0.6243	0.2244	3.1998	-0.2401	-0.2229	-0.4165	-0.4956	0.3721	6.3158	27.5259	6.3591	1.1335	-0.8634	-0.1564
317.6710	0.5567	-1.9444	0.0923	-1.9586	-0.0564	0.2845	0.6948	-0.6685	-0.1567	-0.6700	-0.3303	0.2422	4.0883	0.3133	0.2112	-0.4150	-0.6558	0.2877	3.2111	-0.1694	-0.1948	-0.4143	-0.4987	0.3711	6.4375	28.4346	6.7276	1.1683	-0.8738	-0.1564
317.6830	0.5650	-1.9526	0.0903	-1.9667	-0.0604	0.2874	0.6997	-0.6765	-0.1679	-0.6828	-0.3376	0.2422	3.9856	0.4325	0.3739	-0.3665	-0.7278	0.2225	3.2247	-0.0836	-0.1604	-0.4116	-0.5024	0.3699	6.5857	29.5339	7.1773	1.2103	-0.8863	-0.1564
317.6930	0.5720	-1.9593	0.0887	-1.9736	-0.0639	0.2899	0.6990	-0.6737	-0.1717	-0.6808	-0.3422	0.2383	3.8412	-0.0485	-0.1264	-0.3797	-0.6409	0.2303	3.1414	0.0872	-0.1104	-0.4022	-0.5048	0.3650	5.5877	31.6089	7.7204	1.3155	-0.9006	-0.2023
317.7050	0.5804	-1.9675	0.0864	-1.9819	-0.0680	0.2927	0.6963	-0.6872	-0.1878	-0.6838	-0.3545	0.2368	3.7496	0.7533	0.6014	-0.3279	-0.6752	0.1956	3.1521	0.1743	-0.0761	-0.3994	-0.5084	0.3634	5.7176	32.7168	8.1770	1.3573	-0.9130	-0.2022
317.7150	0.5874	-1.9744	0.0845	-1.9887	-0.0716	0.2951	0.6944	-0.6915	-0.1913	-0.6896	-0.3606	0.2292	4.0429	0.6908	0.2296	-0.3584	-0.6471	0.2638	3.1612	0.2476	-0.0472	-0.3970	-0.5115	0.3621	5.8267	33.6494	8.5606	1.3915	-0.9231	-0.2022
317.7270	0.5957	-1.9828	0.0822	-1.9969	-0.0759	0.2978	0.6979	-0.6971	-0.2033	-0.7021	-0.3635	0.2283	3.6987	0.7179	0.4858	-0.3080	-0.7324	0.1924	3.1721	0.3355	-0.0125	-0.3943	-0.5151	0.3606	5.9577	34.7674	9.0219	1.4319	-0.9350	-0.2022
317.7370	0.6028	-1.9898	0.0801	-2.0040	-0.0797	0.3001	0.6984	-0.7036	-0.2102	-0.7061	-0.3743	0.2218	3.5803	0.7102	0.4306	-0.2788	-0.6909	0.2598	3.1812	0.4097	0.0172	-0.3920	-0.5181	0.3593	6.0677	35.7107	9.4134	1.4657	-0.9450	-0.2022
317.7470	0.6098	-1.9969	0.0779	-2.0112	-0.0834	0.3024	0.6940	-0.7097	-0.2189	-0.7063	-0.3833	0.2222	3.4461	1.6550	0.7804	-0.2241	-0.6556	0.2054	2.5593	1.8383	0.6024	-0.3108	-0.5085	0.3449	-1.3567	52.8538	15.2624	2.3453	-0.8231	-0.3396
317.7590	0.6180	-2.0054	0.0753	-2.0195	-0.0881	0.3050	0.6811	-0.6987	-0.2225	-0.6999	-0.3833	0.2137	3.6937	1.3517	0.7504	-0.3350	-0.7291	0.2214	2.5658	1.9272	0.6443	-0.3071	-0.5100	0.3435	-1.1885	53.9003	15.7602	2.3807	-0.8268	-0.3276
317.7690	0.6248	-2.0124	0.0729	-2.0265	-0.0918	0.3071	0.6789	-0.7043	-0.2327	-0.7074	-0.3842	0.2133	3.5542	1.9997	0.9620	-0.2519	-0.7798	0.1755	2.5708	2.0018	0.6799	-0.3040	-0.5112	0.3423	-1.0556	54.7798	16.1793	2.4103	-0.8303	-0.3182
317.7810	0.6329	-2.0209	0.0700	-2.0351	-0.0965	0.3096	0.6709	-0.7073	-0.2401	-0.7048	-0.3897	0.2065	3.2192	2.4870	1.3478	-0.2221	-0.7773	0.1982	2.5762	2.0916	0.7226	-0.3003	-0.5126	0.3409	-0.9053	55.8380	16.6793	2.4455	-0.8346	-0.3074
317.7910	0.6396	-2.0280	0.0674	-2.0423	-0.1004	0.3116	0.6673	-0.7058	-0.2433	-0.6964	-0.3951	0.2029	3.7947	3.0242	1.6008	-0.1603	-0.7046	0.1984	2.5775	2.1698	0.7588	-0.2969	-0.5126	0.3401	-0.8420	56.7635	17.0783	2.4788	-0.8289	-0.3014
317.8010	0.6462	-2.0351	0.0650	-2.0491	-0.1044	0.3136	0.6622	-0.7059	-0.2502	-0.6916	-0.3959	0.1965	3.1959	3.3850	1.6303	-0.2742	-0.7930	0.1934	2.5415	2.2397	0.7759	-0.2938	-0.5153	0.3363	-1.2004	57.5863	17.3171	2.5087	-0.8489	-0.3206
317.8130	0.6541	-2.0436	0.0618	-2.0574	-0.1091	0.3159	0.6556	-0.7021	-0.2573	-0.6984	-0.4030	0.1866	2.9358	3.5225	1.7962	-0.1990	-0.7112	0.2643	2.5443	2.3278	0.8172	-0.2904	-0.5167	0.3347	-1.0804	58.6235	17.8055	2.5412	-0.8535	-0.3112
317.8230	0.6607	-2.0505	0.0591	-2.0643	-0.1131	0.3177	0.6484	-0.7009	-0.2607	-0.6955	-0.4014	0.1908	2.7824	3.7869	1.8124	-0.1758	-0.8352	0.1204	2.5463	2.4000	0.8513	-0.2876	-0.5179	0.3335	-0.9864	59.4748	18.2077	2.5678	-0.8573	-0.3037
317.8350	0.6684	-2.0590	0.0559	-2.0728	-0.1179	0.3200	0.6388	-0.7003	-0.2680	-0.6892	-0.4028	0.1795	2.8340	4.1311	1.9993	-0.0725	-0.8375	0.1522	2.5484	2.4871	0.8921	-0.2842	-0.5192	0.3320	-0.8804	60.5023	18.6875	2.5996	-0.8619	-0.2950
317.8450	0.6747	-2.0661	0.0532	-2.0795	-0.1220	0.3217	0.6315	-0.6978	-0.2718	-0.6874	-0.4111	0.1744	2.9926	4.4414	1.9105	-0.1612	-0.8200	0.1852	2.5498	2.5598	0.9262	-0.2816	-0.5203	0.3307	-0.7973	61.3599	19.0860	2.6249	-0.8655	-0.2881
317.8550	0.6810	-2.0730	0.0505	-2.0864	-0.1262	0.3234	0.6266	-0.6952	-0.2778	-0.6849	-0.4104	0.1715	2.9991	4.7692	2.2058	-0.1839	-0.8086	0.1358	2.5510	2.6318	0.9600	-0.2790	-0.5214	0.3295	-0.7190	62.2092	19.4804	2.6497	-0.8691	-0.2815
317.8670	0.6884	-2.0813	0.0471	-2.0946	-0.1312	0.3255	0.6223	-0.6917	-0.2835	-0.6873	-0.4164	0.1636	2.7707	4.7854	2.2303	-0.1336	-0.7422	0.1073	2.5520	2.7165	0.9999	-0.2759	-0.5227	0.3281	-0.6308	63.2086	19.9454	2.6785	-0.8732	-0.2738
317.8770	0.6947	-2.0882	0.0442	-2.1016	-0.1353	0.3271	0.6147	-0.6911	-0.2897	-0.6837	-0.4105	0.1592	2.6409	4.8723	2.5710	-0.0327	-0.7990	0.1483	2.5527	2.7861	1.0328	-0.2734	-0.5237	0.3269	-0.5620	64.0303	20.3281	2.7022	-0.8766	-0.2677
317.8890	0.7020	-2.0965	0.0408	-2.1098	-0.1403	0.3289	0.6066	-0.6873	-0.2923	-0.6762	-0.4182	0.1551	2.7447	4.7513	2.3125	-0.0573	-0.8546	0.1343	2.5531	2.8709	1.0728	-0.2705	-0.5249	0.3255	-0.4848	65.0321	20.7910	2.7299	-0.8806	-0.2607
317.8990	0.7080	-2.1035	0.0379	-2.1164	-0.1445	0.3305	0.5999	-0.6841	-0.2934	-0.6768	-0.4178	0.1497	3.3895	4.8472	2.3692	-0.1723	-0.8551	0.1527	2.7082	2.9667	1.1749	-0.2684	-0.5196	0.3341	1.4186	66.1694	21.8376	2.7498	-0.8180	-0.1549
317.9090	0.7140	-2.1102	0.0349	-2.1232	-0.1487	0.3319	0.5971	-0.6807	-0.2957	-0.6834	-0.4217	0.1450	2.7689	4.4856	2.0110	-0.1223	-0.8382	0.1737	2.5181	3.0070	1.1240	-0.2657	-0.5267	0.3216	-0.7955	66.6397	21.3972	2.7757	-0.8871	-0.2708
317.9210	0.7211	-2.1184	0.0313	-2.1314	-0.1537	0.3337	0.5902	-0.6788	-0.3025	-0.6750	-0.4302	0.1410	2.7185	4.0036	2.0796	-0.1165	-0.7590	0.1395	2.5163	3.0879	1.1614	-0.2631	-0.5278	0.3201	-0.7448	67.5953	21.8359	2.8004	-0.8909	-0.2648
317.9310	0.7270	-2.1251	0.0283	-2.1382	-0.1580	0.3351	0.5843	-0.6786	-0.3064	-0.6697	-0.4252	0.1388	2.8479	4.1490	1.9311	-0.0562	-0.8370	0.0877	2.5146	3.1548	1.1924	-0.2609	-0.5287	0.3188	-0.7061	68.3857	22.1994	2.8205	-0.8939	-0.2600
317.9430	0.7339	-2.1333	0.0246	-2.1461	-0.1633	0.3366	0.5772	-0.6807	-0.3172	-0.6703	-0.4330	0.1280	3.2228	4.0584	1.6052	-0.1536	-0.6955	0.2206	2.5123	3.2357	1.2298	-0.2585	-0.5298	0.3174	-0.6638	69.3404	22.6354	2.8433	-0.8973	-0.2544
317.9530	0.7396	-2.1402	0.0214	-2.1528	-0.1675	0.3379	0.5739	-0.6818	-0.3219	-0.6768	-0.4283	0.1303	3.2788	4.2273	1.7579	-0.1489	-0.8112	0.1517	2.5102	3.3036	1.2613	-0.2565	-0.5307	0.3162	-0.6321	70.1428	23.0017	2.8620	-0.9000	-0.2499
317.9650	0.7464	-2.1483	0.0174	-2.1609	-0.1727	0.3394	0.5711	-0.6780	-0.3298	-0.6738	-0.4335	0.1234	3.0507	3.8522	1.9700	-0.0899	-0.7712	0.1578	2.5074	3.3832	1.2984	-0.2542	-0.5317	0.3148	-0.5977	71.0841	23.4327	2.8836	-0.9030	-0.2446
317.9750	0.7522	-2.1550	0.0141	-2.1677	-0.1770	0.3407	0.5648	-0.6778	-0.3332	-0.6644	-0.4388	0.1199	2.9932	3.8616	1.9274	-0.1303	-0.7697	0.1578	2.5050	3.4498	1.3295	-0.2523	-0.5325	0.3136	-0.5723	71.8714	23.7924	2.9011	-0.9053	-0.2404
317.9850	0.7578	-2.1618	0.0107	-2.1742	-0.1814	0.3418	0.5572	-0.6777	-0.3371	-0.6624	-0.4338	0.1144	3.0374	3.8835	1.8434	-0.1689	-0.8848	0.2140	2.5024	3.5162	1.3605	-0.2505	-0.5333	0.3125	-0.5496	72.6567	24.1506	2.9178	-0.9074	-0.2363
317.9970	0.7645	-2.1700	0.0066	-2.1821	-0.1867	0.3432	0.5507	-0.6786	-0.3452	-0.6660	-0.4431	0.1128	3.1026	3.9012	1.9615	-0.0956	-0.8000	0.1117	2.4991	3.5950	1.3971	-0.2484	-0.5342	0.3111	-0.5257	73.5886	24.5737	2.9368	-0.9097	-0.2316
318.0070	0.7700	-2.1767	0.0031	-2.1888	-0.1911	0.3442	0.5446	-0.6782	-0.3494	-0.6646	-0.4413	0.1060	3.2688	3.9742	1.9422	-0.1459	-0.8167	0.1606	2.4962	3.6604	1.4278	-0.2468	-0.5350	0.3100	-0.5087	74.3634	24.9267	2.9521	-0.9114	-0.2277
318.0190	0.7765	-2.1848	-0.0011	-2.1970	-0.1964	0.3455	0.5426	-0.6779	-0.3543	-0.6588	-0.4421	0.1016	2.8559	4.2703	1.9137	-0.0953	-0.8656	0.1901	2.4627	3.7354	1.4532	-0.2449	-0.5353	0.3074	-0.8530	75.2510	25.2328	2.9697	-0.9088	-0.2385
318.0290	0.7819	-2.1917	-0.0047	-2.2035	-0.2008	0.3465	0.5358	-0.6773	-0.3606	-0.6544	-0.4473	0.0961	2.9351	4.4614	2.0860	-0.1321	-0.8158	0.2256	2.4581	3.8000	1.4827	-0.2434	-0.5360	0.3061	-0.8554	76.0150	25.5772	2.9832	-0.9105	-0.2353
318.0390	0.7872	-2.1985	-0.0083	-2.2100	-0.2053	0.3474	0.5321	-0.6774	-0.3668	-0.6572	-0.4473	0.0982	2.8191	4.7551	2.1855	-0.1168	-0.8436	0.1947	2.4532	3.8651	1.5123	-0.2420	-0.5367	0.3049	-0.8603	76.7851	25.9217	2.9961	-0.9118	-0.2322
318.0510	0.7935	-2.2066	-0.0128	-2.2178	-0.2107	0.3486	0.5258	-0.6778	-0.3757	-0.6616	-0.4501	0.0950	2.9445	5.0873	2.4997	-0.0680	-0.8238	0.1008	2.4474	3.9415	1.5472	-0.2403	-0.5375	0.3035	-0.8686	77.6896	26.3281	3.0106	-0.9132	-0.2286
318.0610	0.7987	-2.2134	-0.0166	-2.2246	-0.2152	0.3495	0.5221	-0.6782	-0.3808	-0.6607	-0.4545	0.0845	2.8931	5.4193	2.7536	-0.0705	-0.8223	0.1907	2.4423	4.0050	1.5762	-0.2391	-0.5381	0.3023	-0.8780	78.4406	26.6653	3.0220	-0.9141	-0.2257
318.0730	0.8049	-2.2216	-0.0212	-2.2325	-0.2207	0.3505	0.5175	-0.6766	-0.3816	-0.6476	-0.4522	0.0826	2.7740	5.9109	2.5660	-0.0435	-0.8932	0.1458	2.4361	4.0812	1.6109	-0.2376	-0.5388	0.3009	-0.8923	79.3435	27.0682	3.0349	-0.9149	-0.2222
318.0830	0.8100	-2.2284	-0.0251	-2.2389	-0.2253	0.3513	0.5135	-0.6747	-0.3887	-0.6476	-0.4591	0.0786	2.5920	6.2145	2.9073	-0.0771	-0.8027	0.1647	2.4308	4.1445	1.6397	-0.2365	-0.5393	0.2997	-0.9065	80.0931	27.4018	3.0446	-0.9152	-0.2194
318.0930	0.8152	-2.2352	-0.0291	-2.2453	-0.2299	0.3520	0.5098	-0.6722	-0.3944	-0.6529	-0.4557	0.0746	2.3008	6.3739	3.0719	-0.0513	-0.8406	0.1870	2.4253	4.2075	1.6684	-0.2354	-0.5399	0.2986	-0.9228	80.8392	27.7345	3.0536	-0.9154	-0.2167
318.1030	0.8203	-2.2419	-0.0332	-2.2519	-0.2345	0.3528	0.5014	-0.6681	-0.3948	-0.6523	-0.4587	0.0754	2.4241	6.2543	3.0892	-0.0700	-0.8074	0.0734	2.4198	4.2695	1.6967	-0.2345	-0.5404	0.2975	-0.9407	81.5741	28.0624	3.0619	-0.9152	-0.2141
318.1130	0.8254	-2.2486	-0.0372	-2.2586	-0.2389	0.3536	0.4962	-0.6692	-0.3998	-0.6482	-0.4616	0.0701	2.4808	6.7374	3.3617	0.0368	-0.8695	0.0989	2.4101	4.3301	1.7242	-0.2336	-0.5408	0.2963	-0.9599	82.2929	28.3820	3.0694	-0.9149	-0.2115
318.1230	0.8302	-2.2553	-0.0412	-2.2649	-0.2435	0.3542	0.4901	-0.6665	-0.3992	-0.6416	-0.4657	0.0642	2.6433	6.5082	3.2108	-0.0014	-0.9043	0.1338	2.3992	4.3907	1.7515	-0.2328	-0.5413	0.2952	-0.9808	83.0104	28.6989	3.0761	-0.9142	-0.2090
318.1330	0.8351	-2.2620	-0.0451	-2.2713	-0.2481	0.3548	0.4872	-0.6651	-0.4024	-0.6482	-0.4711	0.0633	2.4020	6.7031	3.2170	-0.0236	-0.8860	0.1209	2.3883	4.4506	1.7783	-0.2320	-0.5417	0.2941	-1.0032	83.7212	29.0106	3.0819	-0.9134	-0.2065
318.1450	0.8409	-2.2699	-0.0500	-2.2790	-0.2538	0.3556	0.4829	-0.6623	-0.4077	-0.6501	-0.4740	0.0551	2.3001	6.6252	3.2738	0.0312	-0.8523	0.1465	2.3468	4.5175	1.8004	-0.2314	-0.5414	0.2917	-1.3676	84.5137	29.2866	3.0857	-0.9044	-0.2153
318.1550	0.8458	-2.2765	-0.0541	-2.2856	-0.2585	0.3561	0.4794	-0.6617	-0.4092	-0.6486	-0.4692	0.0533	2.3485	6.5316	3.0662	0.0173	-0.8635	0.1139	2.3340	4.5754	1.8256	-0.2309	-0.5418	0.2905	-1.4095	85.1997	29.5843	3.0897	-0.9032	-0.2134
318.1650	0.8505	-2.2831	-0.0581	-2.2921	-0.2632	0.3566	0.4738	-0.6599	-0.4114	-0.6363	-0.4686	0.0484	2.3942	6.4774	3.0383	0.0015	-0.8295	0.1430	2.3211	4.6322	1.8502	-0.2304	-0.5421	0.2893	-1.4523	85.8733	29.8762	3.0929	-0.9018	-0.2116
318.1750	0.8552	-2.2896	-0.0623	-2.2984	-0.2680	0.3571	0.4665	-0.6591	-0.4177	-0.6347	-0.4657	0.0458	2.7922	6.2533	3.1188	-0.1075	-0.8722	0.1644	2.3081	4.6895	1.8749	-0.2300	-0.5424	0.2881	-1.4974	86.5519	30.1695	3.0953	-0.9002	-0.2098
318.1850	0.8597	-2.2962	-0.0665	-2.3047	-0.2727	0.3576	0.4653	-0.6578	-0.4193	-0.6412	-0.4721	0.0462	2.7105	6.1546	2.9605	-0.0467	-0.8254	0.1096	2.2952	4.7456	1.8991	-0.2297	-0.5427	0.2869	-1.5432	87.2173	30.4559	3.0970	-0.8983	-0.2081
318.1950	0.8643	-2.3027	-0.0706	-2.3110	-0.2774	0.3580	0.4632	-0.6566	-0.4211	-0.6465	-0.4726	0.0422	2.6533	5.9799	2.8442	0.0040	-0.8417	0.1171	2.2822	4.8016	1.9229	-0.2294	-0.5430	0.2857	-1.5907	87.8816	30.7396	3.0979	-0.8961	-0.2064
318.2070	0.8698	-2.3107	-0.0757	-2.3189	-0.2832	0.3585	0.4590	-0.6586	-0.4326	-0.6441	-0.4710	0.0378	2.6610	6.0570	2.8129	0.0251	-0.8323	0.0921	2.2666	4.8687	1.9514	-0.2292	-0.5433	0.2843	-1.6501	88.6781	31.0784	3.0980	-0.8931	-0.2044
318.2170	0.8745	-2.3173	-0.0801	-2.3253	-0.2879	0.3588	0.4543	-0.6565	-0.4354	-0.6365	-0.4772	0.0328	2.6211	5.7791	2.8162	-0.0303	-0.7637	0.0705	2.2535	4.9242	1.9749	-0.2291	-0.5435	0.2832	-1.7011	89.3360	31.3572	3.0972	-0.8904	-0.2028
318.2290	0.8799	-2.3251	-0.0854	-2.3329	-0.2936	0.3592	0.4473	-0.6575	-0.4417	-0.6382	-0.4765	0.0261	2.6579	5.7663	2.7395	0.0127	-0.8089	0.1254	2.2378	4.9898	2.0027	-0.2291	-0.5437	0.2818	-1.7640	90.1149	31.6889	3.0951	-0.8867	-0.2009
318.2390	0.8844	-2.3316	-0.0899	-2.3392	-0.2984	0.3594	0.4435	-0.6593	-0.4447	-0.6358	-0.4796	0.0250	2.5722	5.8557	2.8003	-0.1016	-0.8114	0.1492	2.2246	5.0442	2.0255	-0.2292	-0.5438	0.2807	-1.8178	90.7598	31.9603	3.0926	-0.8834	-0.1994
318.2510	0.8895	-2.3395	-0.0953	-2.3468	-0.3042	0.3597	0.4403	-0.6602	-0.4504	-0.6364	-0.4823	0.0226	2.5562	6.1620	2.8051	-0.0521	-0.8176	0.1303	2.2088	5.1089	2.0525	-0.2294	-0.5440	0.2793	-1.8843	91.5287	32.2834	3.0884	-0.8790	-0.1976
318.2610	0.8939	-2.3462	-0.0999	-2.3534	-0.3090	0.3599	0.4349	-0.6590	-0.4576	-0.6309	-0.4835	0.0188	2.8078	6.1631	3.1431	0.0157	-0.8253	0.1303	2.1955	5.1631	2.0750	-0.2296	-0.5440	0.2782	-1.9419	92.1723	32.5516	3.0840	-0.8750	-0.1961
318.2730	0.8991	-2.3543	-0.1054	-2.3609	-0.3149	0.3601	0.4332	-0.6593	-0.4642	-0.6251	-0.4826	0.0158	2.4418	6.3889	3.2696	-0.0526	-0.8443	0.1034	2.1529	5.2231	2.0937	-0.2304	-0.5432	0.2760	-2.3293	92.8841	32.7927	3.0738	-0.8599	-0.2035
318.2830	0.9034	-2.3609	-0.1100	-2.3670	-0.3198	0.3602	0.4287	-0.6601	-0.4679	-0.6338	-0.4853	0.0131	2.3034	6.8984	3.2523	-0.0492	-0.7989	0.0586	2.1376	5.2759	2.1145	-0.2308	-0.5432	0.2747	-2.4080	93.5113	33.0466	3.0675	-0.8556	-0.2026
318.2930	0.9077	-2.3674	-0.1147	-2.3733	-0.3248	0.3603	0.4244	-0.6584	-0.4739	-0.6401	-0.4874	0.0065	2.2142	6.8003	3.3945	-0.0195	-0.8123	0.0349	2.1222	5.3277	2.1350	-0.2314	-0.5432	0.2071	-2.4875	94.1262	33.2969	3.0604	-0.8510	-0.2018
318.3050	0.9128	-2.3754	-0.1205	-2.3810	-0.3306	0.3603	0.4181	-0.6589	-0.4769	-0.6357	-0.4816	0.0003	2.1377	7.2450	3.3575	0.0632	-0.8995	0.0560	2.1037	5.3890	2.1588	-0.2321	-0.5431	0.0917	-2.5843	94.8550	33.5900	3.0506	-0.8451	-0.2008
318.3150	0.9170	-2.3820	-0.1253	-2.3875	-0.3354	0.3603	0.4106	-0.6571	-0.4828	-0.6271	-0.4894	-0.0006	2.4107	7.3719	3.6177	0.1008	-0.8668	-0.0590	2.0881	5.4403	2.1786	-0.2328	-0.5430	-0.0040	-2.6672	95.4649	33.8331	3.0414	-0.8399	-0.2000
318.3250	0.9210	-2.3886	-0.1303	-2.3936	-0.3404	0.3603	0.4087	-0.6576	-0.4882	-0.6241	-0.4969	-0.0032	2.1484	7.7018	3.8458	-0.0407	-0.8014	-0.0999	2.0725	5.4911	2.1980	-0.2336	-0.5430	-0.0999	-2.7512	96.0681	34.0732	3.0315	-0.8344	-0.1992
318.3350	0.9251	-2.3952	-0.1353	-2.3998	-0.3453	0.3602	0.4062	-0.6574	-0.4909	-0.6260	-0.4934	-0.0062	2.0396	7.9303	3.7505	-0.0218	-0.8714	-0.1813	2.0569	5.5409	2.2168	-0.2345	-0.5428	-0.1956	-2.8354	96.6596	34.3065	3.0208	-0.8287	-0.1985
318.3470	0.9299	-2.4030	-0.1411	-2.4073	-0.3513	0.3601	0.3998	-0.6549	-0.4940	-0.6319	-0.4976	-0.0136	2.0087	8.1620	3.7389	0.0287	-0.7879	-0.1954	2.0382	5.5994	2.2385	-0.2356	-0.5427	-0.3099	-2.9370	97.3552	34.5781	3.0069	-0.8215	-0.1976
318.3570	0.9339	-2.4096	-0.1460	-2.4137	-0.3564	0.3600	0.3965	-0.6520	-0.4955	-0.6267	-0.4977	-0.0146	1.7992	8.1429	3.6887	0.0516	-0.7593	-0.1778	2.0226	5.6477	2.2562	-0.2366	-0.5425	-0.3142	-3.0229	97.9297	34.8000	2.9943	-0.8151	-0.1969
318.3670	0.9378	-2.4161	-0.1510	-2.4200	-0.3613	0.3598	0.3919	-0.6493	-0.5004	-0.6219	-0.4914	-0.0140	1.8563	7.9508	3.8173	0.0573	-0.8616	-0.2373	2.0070	5.6951	2.2737	-0.2378	-0.5423	-0.3154	-3.1091	98.4930	35.0163	2.9809	-0.8085	-0.1962
318.3770	0.9417	-2.4225	-0.1560	-2.4261	-0.3663	0.3597	0.3850	-0.6492	-0.5040	-0.6210	-0.4986	-0.0171	2.1921	7.8933	3.9545	-0.0240	-0.8263	-0.2250	1.9914	5.7422	2.2922	-0.2389	-0.5419	-0.3167	-3.1966	99.0534	35.2302	2.9667	-0.8017	-0.1955
318.3870	0.9456	-2.4290	-0.1611	-2.4323	-0.3713	0.3595	0.3816	-0.6469	-0.5086	-0.6241	-0.5046	-0.0200	2.1000	7.5840	3.9671	0.0213	-0.7899	-0.2250	1.9757	5.7886	2.3102	-0.2402	-0.5415	-0.3179	-3.2844	99.6042	35.4386	2.9517	-0.7947	-0.1948
318.3970	0.9493	-2.4355	-0.1662	-2.4385	-0.3764	0.3593	0.3781	-0.6488	-0.5066	-0.6264	-0.5011	-0.0223	2.0800	7.7966	3.6173	0.0235	-0.8315	-0.2583	1.9601	5.8344	2.3277	-0.2416	-0.5410	-0.3190	-3.3730	100.1493	35.6422	2.9358	-0.7873	-0.1942
318.4090	0.9538	-2.4433	-0.1722	-2.4462	-0.3825	0.3590	0.3711	-0.6467	-0.5109	-0.6206	-0.5029	-0.0253	2.3199	7.6810	3.5535	0.0272	-0.7389	-0.2898	1.8740	5.8778	2.3290	-0.2440	-0.5396	-0.3227	-4.2754	100.6646	35.6964	2.9084	-0.7694	-0.2166
318.4190	0.9574	-2.4497	-0.1774	-2.4524	-0.3875	0.3587	0.3709	-0.6462	-0.5177	-0.6145	-0.5034	-0.0311	2.2292	7.3535	3.6692	0.0492	-0.7824	-0.3247	1.8548	5.9225	2.3447	-0.2455	-0.5391	-0.3241	-4.3936	101.1953	35.8860	2.8904	-0.7615	-0.2165
318.4290	0.9611	-2.4563	-0.1826	-2.4584	-0.3926	0.3584	0.3680	-0.6473	-0.5201	-0.6159	-0.5013	-0.0341	2.1040	7.6090	3.4797	-0.0264	-0.8298	-0.3704	1.8356	5.9663	2.3598	-0.2471	-0.5385	-0.3255	-4.5120	101.7163	36.0697	2.8720	-0.7535	-0.2164
318.4410	0.9655	-2.4640	-0.1889	-2.4657	-0.3987	0.3580	0.3621	-0.6476	-0.5272	-0.6242	-0.5073	-0.0397	2.0251	7.6543	3.6048	-0.0410	-0.8151	-0.3714	1.8125	6.0183	2.3774	-0.2492	-0.5378	-0.3272	-4.6556	102.3351	36.2859	2.8486	-0.7434	-0.2164
318.4510	0.9691	-2.4704	-0.1942	-2.4720	-0.4037	0.3575	0.3573	-0.6470	-0.5322	-0.6248	-0.5157	-0.0440	2.0328	7.4373	3.6023	0.0041	-0.7363	-0.3495	1.7932	6.0610	2.3916	-0.2510	-0.5372	-0.3286	-4.7760	102.8427	36.4611	2.8280	-0.7347	-0.2164
318.4630	0.9734	-2.4782	-0.2006	-2.4796	-0.4099	0.3569	0.3503	-0.6461	-0.5390	-0.6160	-0.5173	-0.0499	2.0577	7.3772	3.4661	0.0322	-0.7366	-0.3000	1.7699	6.1119	2.4080	-0.2532	-0.5365	-0.3303	-4.9215	103.4482	36.6641	2.8020	-0.7239	-0.2163
318.4730	0.9769	-2.4847	-0.2061	-2.4857	-0.4151	0.3564	0.3463	-0.6481	-0.5489	-0.6130	-0.5135	-0.0531	2.0154	7.4764	3.7087	0.0177	-0.7085	-0.2937	1.7504	6.1539	2.4212	-0.2552	-0.5358	-0.3317	-5.0438	103.9476	36.8300	2.7795	-0.7146	-0.2163
318.4830	0.9804	-2.4912	-0.2115	-2.4918	-0.4203	0.3559	0.3422	-0.6480	-0.5546	-0.6153	-0.5192	-0.0552	2.0229	7.4902	3.7102	-0.0001	-0.6425	-0.3410	1.7309	6.1954	2.4340	-0.2573	-0.5352	-0.3331	-5.1667	104.4414	36.9917	2.7562	-0.7050	-0.2163
318.4950	0.9844	-2.4990	-0.2183	-2.4991	-0.4265	0.3552	0.3378	-0.6492	-0.5586	-0.6200	-0.5164	-0.0578	1.7499	7.9102	3.6761	0.0167	-0.6750	-0.3762	1.7074	6.2444	2.4488	-0.2598	-0.5343	-0.3348	-5.3147	105.0233	37.1796	2.7272	-0.6932	-0.2163
318.5050	0.9877	-2.5055	-0.2239	-2.5055	-0.4317	0.3546	0.3348	-0.6480	-0.5634	-0.6204	-0.5161	-0.0635	1.6849	7.7511	3.8174	0.0356	-0.7237	-0.3536	1.6879	6.2845	2.4605	-0.2621	-0.5336	-0.3362	-5.4383	105.5009	37.3305	2.7016	-0.6831	-0.2163
318.5150	0.9910	-2.5120	-0.2296	-2.5117	-0.4368	0.3539	0.3289	-0.6485	-0.5685	-0.6138	-0.5204	-0.0694	1.6444	7.9942	3.8676	0.1025	-0.6942	-0.3078	1.6682	6.3245	2.4718	-0.2645	-0.5328	-0.3376	-5.5628	105.9761	37.4771	2.6751	-0.6727	-0.2163
318.5250	0.9943	-2.5185	-0.2354	-2.5178	-0.4420	0.3532	0.3264	-0.6512	-0.5750	-0.6073	-0.5295	-0.0678	1.3560	8.4870	3.9115	-0.0145	-0.6163	-0.3625	1.6486	6.3638	2.4825	-0.2669	-0.5321	-0.3390	-5.6872	106.4443	37.6183	2.6481	-0.6621	-0.2163
318.5370	0.9982	-2.5264	-0.2422	-2.5251	-0.4483	0.3524	0.3197	-0.6511	-0.5811	-0.6127	-0.5220	-0.0754	1.4453	9.0068	4.2087	0.0248	-0.7078	-0.3169	1.5970	6.4064	2.4882	-0.2702	-0.5305	-0.3414	-6.1724	106.9502	37.7179	2.6108	-0.6429	-0.2247
318.5470	1.0013	-2.5329	-0.2481	-2.5312	-0.4536	0.3515	0.3140	-0.6482	-0.5851	-0.6127	-0.5223	-0.0806	1.3298	8.9419	4.0705	0.0169	-0.6846	-0.2701	1.5326	6.4391	2.4878	-0.2733	-0.5289	-0.3442	-6.8194	107.3380	37.7523	2.5763	-0.6227	-0.2376
318.5570	1.0044	-2.5393	-0.2540	-2.5374	-0.4588	0.3507	0.3070	-0.6459	-0.5876	-0.6111	-0.5291	-0.0793	1.6067	8.9478	4.0185	-0.0107	-0.6316	-0.3282	1.5086	6.4762	2.4958	-0.2760	-0.5280	-0.3458	-6.9824	107.7798	37.8707	2.5466	-0.6113	-0.2384
318.5670	1.0075	-2.5457	-0.2599	-2.5437	-0.4640	0.3499	0.3030	-0.6440	-0.5923	-0.6091	-0.5246	-0.0830	1.5210	8.8000	4.1064	0.1070	-0.7490	-0.3267	1.4846	6.5128	2.5034	-0.2787	-0.5271	-0.3474	-7.1458	108.2144	37.9839	2.5155	-0.5995	-0.2392
318.5770	1.0105	-2.5522	-0.2658	-2.5497	-0.4693	0.3491	0.2980	-0.6446	-0.5977	-0.6030	-0.5303	-0.0876	1.5854	9.0793	4.1222	-0.0096	-0.6721	-0.3435	1.4606	6.5487	2.5103	-0.2815	-0.5262	-0.3490	-7.3085	108.6411	38.0911	2.4845	-0.5877	-0.2401
318.5890	1.0140	-2.5599	-0.2729	-2.5568	-0.4758	0.3479	0.2940	-0.6454	-0.6046	-0.6070	-0.5285	-0.0918	1.3109	9.1564	4.2384	-0.0079	-0.6309	-0.3703	1.4316	6.5917	2.5181	-0.2850	-0.5251	-0.3510	-7.5050	109.1516	38.2150	2.4462	-0.5733	-0.2411
318.5990	1.0169	-2.5664	-0.2790	-2.5628	-0.4811	0.3469	0.2876	-0.6407	-0.6074	-0.6125	-0.5299	-0.1016	1.5409	8.7763	4.0594	-0.0465	-0.6505	-0.2769	1.4075	6.6268	2.5239	-0.2879	-0.5241	-0.3526	-7.6685	109.5682	38.3123	2.4131	-0.5609	-0.2419
318.6090	1.0197	-2.5727	-0.2852	-2.5690	-0.4864	0.3459	0.2846	-0.6388	-0.6086	-0.6129	-0.5244	-0.1046	1.2403	8.4150	3.9460	0.0509	-0.7063	-0.2565	1.3834	6.6607	2.5291	-0.2910	-0.5231	-0.3543	-7.8302	109.9710	38.4024	2.3792	-0.5483	-0.2427
318.6210	1.0231	-2.5804	-0.2926	-2.5765	-0.4927	0.3447	0.2794	-0.6404	-0.6174	-0.6115	-0.5309	-0.1063	1.2457	8.4706	4.1306	0.1359	-0.7110	-0.3002	1.3544	6.7011	2.5346	-0.2948	-0.5219	-0.3562	-8.0246	110.4506	38.5043	2.3367	-0.5328	-0.2437
318.6310	1.0258	-2.5868	-0.2987	-2.5824	-0.4980	0.3436	0.2738	-0.6426	-0.6237	-0.6050	-0.5467	-0.1123	0.9533	8.6445	4.1597	0.0192	-0.5887	-0.3127	1.3304	6.7340	2.5385	-0.2980	-0.5209	-0.3579	-8.1850	110.8408	38.5826	2.3014	-0.5199	-0.2445
318.6430	1.0291	-2.5945	-0.3061	-2.5896	-0.5046	0.3422	0.2656	-0.6426	-0.6270	-0.6086	-0.5450	-0.1178	1.2604	8.9109	3.8831	-0.0218	-0.5656	-0.2945	1.3015	6.7731	2.5425	-0.3019	-0.5197	-0.3599	-8.3773	111.3053	38.6702	2.2579	-0.5040	-0.2454
318.6530	1.0317	-2.6009	-0.3124	-2.5956	-0.5100	0.3410	0.2606	-0.6408	-0.6318	-0.6092	-0.5367	-0.1248	1.2256	8.6622	3.8320	-0.0499	-0.6357	-0.2021	1.2775	6.8051	2.5452	-0.3052	-0.5186	-0.3616	-8.5365	111.6844	38.7372	2.2206	-0.4906	-0.2462
318.6650	1.0349	-2.6086	-0.3201	-2.6031	-0.5165	0.3395	0.2537	-0.6373	-0.6387	-0.6063	-0.5347	-0.1238	1.2834	8.3394	3.8052	0.0246	-0.5956	-0.3036	1.8643	6.8787	2.6877	-0.3085	-0.5164	-0.3448	-1.3759	112.5621	40.1809	2.1840	-0.4646	-0.0483
318.6750	1.0374	-2.6150	-0.3265	-2.6092	-0.5218	0.3383	0.2568	-0.6394	-0.6433	-0.6020	-0.5372	-0.1278	0.4592	8.4205	3.8289	0.0413	-0.6350	-0.2997	1.1903	6.8651	2.5441	-0.3141	-0.5143	-0.3652	-9.3717	112.3985	38.7927	2.1239	-0.4401	-0.2574
318.6850	1.0400	-2.6214	-0.3329	-2.6150	-0.5273	0.3370	0.2441	-0.6453	-0.6460	-0.5987	-0.5403	-0.1348	1.1563	8.7957	3.7139	-0.0720	-0.6115	-0.2911	1.1622	6.8952	2.5443	-0.3177	-0.5131	-0.3670	-9.5697	112.7552	38.8357	2.0842	-0.4259	-0.2590
318.6950	1.0423	-2.6279	-0.3395	-2.6211	-0.5327	0.3356	0.2408	-0.6414	-0.6527	-0.6053	-0.5401	-0.1394	1.1503	8.7056	3.8042	-0.0804	-0.6179	-0.2260	1.1340	6.9253	2.5439	-0.3214	-0.5119	-0.3689	-9.7680	113.1114	38.8735	2.0433	-0.4114	-0.2607
318.7050	1.0447	-2.6343	-0.3461	-2.6271	-0.5381	0.3342	0.2354	-0.6388	-0.6570	-0.6050	-0.5420	-0.1372	0.9457	8.8080	3.7975	-0.0584	-0.5364	-0.3201	1.1058	6.9547	2.5429	-0.3252	-0.5107	-0.3707	-9.9652	113.4599	38.9054	2.0012	-0.3966	-0.2624
318.7170	1.0475	-2.6420	-0.3541	-2.6345	-0.5446	0.3325	0.2289	-0.6388	-0.6659	-0.6043	-0.5477	-0.1425	1.0330	8.7070	3.9708	-0.0063	-0.4999	-0.3329	1.0721	6.9889	2.5407	-0.3298	-0.5092	-0.3729	-10.1987	113.8642	38.9348	1.9497	-0.3786	-0.2643
318.7270	1.0497	-2.6484	-0.3608	-2.6406	-0.5500	0.3311	0.2271	-0.6418	-0.6752	-0.5983	-0.5457	-0.1519	0.5738	9.0999	4.2151	0.0329	-0.6184	-0.2408	1.0441	7.0167	2.5383	-0.3338	-0.5079	-0.3748	-10.3912	114.1929	38.9529	1.9060	-0.3634	-0.2660
318.7370	1.0519	-2.6548	-0.3675	-2.6465	-0.5555	0.3295	0.2188	-0.6434	-0.6827	-0.5956	-0.5484	-0.1510	0.6320	9.6790	4.3681	-0.0859	-0.5821	-0.2728	1.0162	7.0442	2.5353	-0.3377	-0.5066	-0.3767	-10.5819	114.5163	38.9658	1.8627	-0.3483	-0.2675
318.7470	1.0541	-2.6612	-0.3744	-2.6524	-0.5609	0.3280	0.2130	-0.6399	-0.6850	-0.6011	-0.5531	-0.1575	0.6853	9.4554	4.2135	-0.0607	-0.5094	-0.2886	0.9883	7.0710	2.5316	-0.3417	-0.5054	-0.3786	-10.7707	114.8333	38.9724	1.8180	-0.3329	-0.2691
318.7570	1.0561	-2.6676	-0.3813	-2.6583	-0.5665	0.3264	0.2061	-0.6369	-0.6872	-0.6037	-0.5499	-0.1629	0.7713	9.1386	4.0325	-0.1131	-0.4730	-0.3107	0.9605	7.0975	2.5274	-0.3458	-0.5040	-0.3805	-10.9575	115.1444	38.9730	1.7725	-0.3173	-0.2706
318.7690	1.0586	-2.6753	-0.3896	-2.6658	-0.5732	0.3244	0.1999	-0.6370	-0.6927	-0.6062	-0.5428	-0.1650	0.7109	9.3524	4.0814	0.0755	-0.5858	-0.3030	0.9272	7.1285	2.5213	-0.3509	-0.5024	-0.3827	-11.1780	115.5092	38.9647	1.7159	-0.2982	-0.2725
318.7790	1.0606	-2.6817	-0.3966	-2.6717	-0.5787	0.3227	0.1963	-0.6380	-0.6963	-0.5933	-0.5458	-0.1713	0.2897	9.5692	3.9783	-0.0206	-0.5431	-0.2797	0.8998	7.1536	2.5156	-0.3552	-0.5011	-0.3846	-11.3579	115.8039	38.9513	1.6688	-0.2823	-0.2739
318.7890	1.0625	-2.6880	-0.4036	-2.6777	-0.5841	0.3210	0.1879	-0.6361	-0.7065	-0.5957	-0.5483	-0.1786	0.4400	9.6183	4.1821	-0.0330	-0.5685	-0.2749	0.8726	7.1778	2.5092	-0.3594	-0.4998	-0.3865	-11.5336	116.0878	38.9319	1.6214	-0.2664	-0.2754
318.8010	1.0647	-2.6956	-0.4121	-2.6846	-0.5907	0.3188	0.1848	-0.6327	-0.7058	-0.5966	-0.5557	-0.1769	1.2610	9.2198	4.0713	-0.0880	-0.5155	-0.2744	1.0915	7.1975	2.5483	-0.3657	-0.4975	-0.3808	-8.8292	116.3238	39.3433	1.5535	-0.2406	-0.2029
318.8110	1.0665	-2.7019	-0.4192	-2.6907	-0.5962	0.3170	0.1764	-0.6324	-0.7128	-0.6040	-0.5530	-0.1814	0.4978	9.3665	4.1302	0.0015	-0.5497	-0.3284	0.7683	7.2210	2.4882	-0.3704	-0.4944	-0.3908	-12.5382	116.5994	38.7957	1.5015	-0.2071	-0.2896
318.8230	1.0686	-2.7096	-0.4277	-2.6980	-0.6030	0.3147	0.1690	-0.6338	-0.7178	-0.5955	-0.5512	-0.1930	0.6313	9.5053	3.8013	-0.0073	-0.5125	-0.2038	0.7301	7.2487	2.4773	-0.3758	-0.4926	-0.3933	-12.7999	116.9227	38.7419	1.4414	-0.1867	-0.2925
318.8330	1.0703	-2.7159	-0.4350	-2.7039	-0.6085	0.3129	0.1638	-0.6327	-0.7284	-0.5899	-0.5520	-0.1922	0.2994	9.3985	4.0892	-0.0282	-0.4463	-0.2815	0.6984	7.2709	2.4676	-0.3804	-0.4911	-0.3954	-13.0136	117.1819	38.6902	1.3909	-0.1697	-0.2949
318.8430	1.0719	-2.7221	-0.4423	-2.7097	-0.6140	0.3109	0.1543	-0.6304	-0.7326	-0.5882	-0.5565	-0.1986	0.6797	9.2414	4.0026	-0.1089	-0.4311	-0.3074	0.6669	7.2927	2.4572	-0.3850	-0.4896	-0.3976	-13.2237	117.4355	38.6326	1.3402	-0.1527	-0.2972
318.8550	1.0736	-2.7297	-0.4511	-2.7168	-0.6206	0.3084	0.1499	-0.6300	-0.7363	-0.5992	-0.5524	-0.2034	0.3516	9.0912	3.7472	-0.0587	-0.4970	-0.2974	0.6293	7.3182	2.4439	-0.3905	-0.4878	-0.4001	-13.4697	117.7309	38.5557	1.2787	-0.1321	-0.2999
318.8650	1.0751	-2.7360	-0.4584	-2.7227	-0.6262	0.3063	0.1442	-0.6308	-0.7423	-0.5936	-0.5522	-0.2083	0.0904	9.2863	3.7561	-0.1128	-0.5115	-0.2814	0.5982	7.3391	2.4321	-0.3952	-0.4862	-0.4023	-13.6704	117.9734	38.4840	1.2264	-0.1148	-0.3022
318.8750	1.0765	-2.7423	-0.4659	-2.7288	-0.6318	0.3042	0.1378	-0.6303	-0.7516	-0.5938	-0.5532	-0.2184	-0.0229	9.4091	3.7155	-0.0458	-0.3811	-0.2264	0.5675	7.3591	2.4195	-0.4000	-0.4847	-0.4045	-13.8648	118.2041	38.4057	1.1732	-0.0973	-0.3043
318.8850	1.0778	-2.7486	-0.4736	-2.7347	-0.6373	0.3020	0.1277	-0.6280	-0.7588	-0.5859	-0.5525	-0.2192	0.1955	9.2011	4.0932	-0.0511	-0.4628	-0.2757	0.5370	7.3787	2.4062	-0.4048	-0.4831	-0.4066	-14.0542	118.4286	38.3195	1.1189	-0.0797	-0.3064
318.8950	1.0790	-2.7549	-0.4812	-2.7405	-0.6428	0.2998	0.1235	-0.6271	-0.7625	-0.5868	-0.5510	-0.2266	-0.0646	9.2259	3.9787	-0.1179	-0.5168	-0.2583	0.5069	7.3976	2.3923	-0.4097	-0.4815	-0.4088	-14.2375	118.6456	38.2275	1.0649	-0.0622	-0.3085
318.9050	1.0802	-2.7612	-0.4887	-2.7463	-0.6483	0.2975	0.1147	-0.6292	-0.7666	-0.5872	-0.5574	-0.2284	-0.0275	9.5173	3.8131	-0.1125	-0.4738	-0.3032	0.4771	7.4162	2.3778	-0.4145	-0.4799	-0.4110	-14.4147	118.8580	38.1302	1.0108	-0.0448	-0.3105
318.9170	1.0815	-2.7687	-0.4980	-2.7533	-0.6551	0.2947	0.1078	-0.6281	-0.7763	-0.5901	-0.5636	-0.2349	-0.1415	9.7281	3.8170	-0.1353	-0.3234	-0.3010	0.4420	7.4375	2.3594	-0.4204	-0.4780	-0.4136	-14.6180	119.0998	38.0039	0.9450	-0.0238	-0.3127
318.9270	1.0825	-2.7750	-0.5058	-2.7593	-0.6607	0.2924	0.1052	-0.6255	-0.7791	-0.5872	-0.5620	-0.2361	0.9473	9.5332	3.9644	-0.1072	-0.2867	-0.2650	0.6021	7.4300	2.3716	-0.4273	-0.4761	-0.4099	-12.6105	119.0083	38.1491	0.8704	-0.0023	-0.2617
318.9370	1.0835	-2.7813	-0.5137	-2.7653	-0.6663	0.2900	0.0903	-0.6257	-0.7856	-0.5863	-0.5514	-0.2442	0.2323	9.7369	3.9146	-0.0348	-0.4426	-0.2974	0.3268	7.4654	2.3228	-0.4321	-0.4720	-0.4183	-15.7121	119.4203	37.7141	0.8166	0.0414	-0.3291
318.9490	1.0846	-2.7888	-0.5231	-2.7721	-0.6731	0.2870	0.0861	-0.6253	-0.7941	-0.5790	-0.5517	-0.2487	-0.0617	10.1097	3.9508	-0.2161	-0.3815	-0.3230	0.2857	7.4858	2.3015	-0.4380	-0.4699	-0.4212	-15.9659	119.6492	37.5595	0.7498	0.0635	-0.3326
318.9590	1.0854	-2.7951	-0.5312	-2.7778	-0.6785	0.2844	0.0805	-0.6212	-0.7971	-0.5846	-0.5480	-0.2551	-0.2087	10.0882	3.7256	-0.1910	-0.4240	-0.2672	0.2519	7.5020	2.2828	-0.4431	-0.4681	-0.4236	-16.1689	119.8305	37.4216	0.6930	0.0821	-0.3355
318.9690	1.0861	-2.8011	-0.5393	-2.7836	-0.6840	0.2818	0.0703	-0.6168	-0.8013	-0.5876	-0.5536	-0.2592	-0.1230	9.5655	3.8933	-0.1151	-0.4424	-0.2904	0.2186	7.5176	2.2635	-0.4482	-0.4663	-0.4261	-16.3637	120.0037	37.2778	0.6358	0.1007	-0.3383
318.9810	1.0869	-2.8086	-0.5488	-2.7908	-0.6906	0.2786	0.0615	-0.6182	-0.8118	-0.5851	-0.5623	-0.2713	-0.3423	9.7349	3.9295	-0.0143	-0.3652	-0.2666	0.1792	7.5357	2.2395	-0.4544	-0.4642	-0.4290	-16.5865	120.2032	37.0970	0.5661	0.1231	-0.3415
318.9910	1.0875	-2.8148	-0.5568	-2.7965	-0.6963	0.2759	0.0531	-0.6171	-0.8150	-0.5716	-0.5568	-0.2732	-0.4528	9.9856	3.5867	-0.1679	-0.3524	-0.2787	0.1469	7.5503	2.2188	-0.4595	-0.4624	-0.4315	-16.7626	120.3623	36.9390	0.5083	0.1416	-0.3441
319.0030	1.0880	-2.8222	-0.5668	-2.8034	-0.7030	0.2726	0.0418	-0.6119	-0.8235	-0.5715	-0.5527	-0.2810	-0.4282	9.7364	3.7886	-0.2377	-0.3392	-0.2516	0.1090	7.5667	2.1928	-0.4657	-0.4602	-0.4345	-16.9607	120.5394	36.7388	0.4383	0.1637	-0.3471
319.0130	1.0884	-2.8283	-0.5751	-2.8091	-0.7084	0.2697	0.0349	-0.6080	-0.8280	-0.5792	-0.5529	-0.2826	-0.5949	9.2690	3.6784	-0.1314	-0.3522	-0.2949	0.0781	7.5796	2.1705	-0.4709	-0.4584	-0.4369	-17.1147	120.6770	36.5646	0.3796	0.1821	-0.3494
319.0250	1.0888	-2.8356	-0.5850	-2.8159	-0.7151	0.2663	0.0253	-0.6108	-0.8350	-0.5747	-0.5580	-0.2912	-0.8722	9.7808	3.5104	-0.1913	-0.3420	-0.2488	0.0419	7.5943	2.1429	-0.4771	-0.4562	-0.4399	-17.2860	120.8315	36.3479	0.3093	0.2039	-0.3522
319.0350	1.0890	-2.8417	-0.5934	-2.8217	-0.7206	0.2633	0.0152	-0.6106	-0.8406	-0.5696	-0.5518	-0.2975	-0.9692	9.8612	3.4266	-0.1738	-0.3203	-0.2401	0.0125	7.6058	2.1190	-0.4823	-0.4544	-0.4424	-17.4167	120.9501	36.1589	0.2498	0.2221	-0.3543
319.0470	1.0891	-2.8489	-0.6036	-2.8286	-0.7273	0.2597	0.0037	-0.6047	-0.8475	-0.5647	-0.5479	-0.3031	0.1681	9.1828	3.7776	-0.2101	-0.3189	-0.2350	-0.1399	7.5209	2.1391	-0.4925	-0.4577	-0.4316	-11.1315	119.9200	36.3955	0.1373	0.1867	-0.2173
319.0570	1.0891	-2.8551	-0.6120	-2.8342	-0.7327	0.2567	-0.0092	-0.6047	-0.8532	-0.5653	-0.5497	-0.3101	-2.0266	9.5782	3.7352	-0.2133	-0.2729	-0.2468	-2.1718	7.6283	2.0631	-0.4955	-0.4470	-0.4485	-18.5970	121.1861	35.6936	0.1019	0.2985	-0.3731
319.0670	1.0889	-2.8611	-0.6205	-2.8397	-0.7382	0.2535	-0.0189	-0.6048	-0.8561	-0.5600	-0.5548	-0.3153	-3.0143	9.8275	3.2280	-0.3854	-0.2217	-0.2883	-3.0990	7.6397	2.0374	-0.5006	-0.4450	-0.4512	-18.7676	121.3017	35.4851	0.0436	0.3175	-0.3763
319.0790	1.0886	-2.8682	-0.6310	-2.8465	-0.7447	0.2497	-0.0271	-0.6000	-0.8673	-0.5685	-0.5467	-0.3255	-3.0546	9.7505	3.4709	-0.2404	-0.3258	-0.2492	-3.1382	7.6521	2.0048	-0.5069	-0.4426	-0.4545	-18.9551	121.4228	35.2194	-0.0285	0.3406	-0.3800
319.0890	1.0883	-2.8742	-0.6396	-2.8524	-0.7501	0.2464	-0.0356	-0.5967	-0.8717	-0.5677	-0.5426	-0.3312	-3.0866	9.5065	3.5334	-0.0976	-0.3848	-0.2617	-3.1700	7.6616	1.9770	-0.5122	-0.4406	-0.4572	-19.0978	121.5135	34.9902	-0.0892	0.3598	-0.3830
319.1010	1.0878	-2.8814	-0.6500	-2.8591	-0.7568	0.2425	-0.0457	-0.5983	-0.8770	-0.5501	-0.5439	-0.3403	-3.2519	10.1779	3.2941	-0.2601	-0.2203	-0.2370	-3.2072	7.6725	1.9430	-0.5184	-0.4382	-0.4605	-19.2535	121.6139	34.7094	-0.1608	0.3823	-0.3864
319.1110	1.0873	-2.8874	-0.6589	-2.8646	-0.7623	0.2390	-0.0538	-0.5938	-0.8844	-0.5535	-0.5401	-0.3431	-3.4655	10.2665	3.2026	-0.3067	-0.1981	-0.2755	-3.2372	7.6806	1.9137	-0.5236	-0.4361	-0.4633	-19.3683	121.6849	34.4653	-0.2205	0.4008	-0.3891
319.1210	1.0866	-2.8933	-0.6679	-2.8701	-0.7676	0.2355	-0.0659	-0.5897	-0.8932	-0.5558	-0.5316	-0.3471	-3.3738	9.9410	3.5390	-0.2812	-0.3827	-0.2748	-3.2663	7.6876	1.8833	-0.5288	-0.4341	-0.4661	-19.4688	121.7419	34.2110	-0.2809	0.4192	-0.3917
319.1330	1.0857	-2.9004	-0.6785	-2.8766	-0.7740	0.2313	-0.0789	-0.5862	-0.8983	-0.5519	-0.5360	-0.3581	-3.2915	10.1234	3.3839	-0.2263	-0.2800	-0.2877	-3.3002	7.6952	1.8462	-0.5350	-0.4317	-0.4694	-19.5720	121.7991	33.8981	-0.3531	0.4410	-0.3947
319.1430	1.0849	-2.9062	-0.6874	-2.8820	-0.7794	0.2277	-0.0861	-0.5855	-0.9005	-0.5489	-0.5364	-0.3617	-3.6015	10.4391	3.1494	-0.3615	-0.2060	-0.3013	-3.3274	7.7006	1.8146	-0.5401	-0.4298	-0.4722	-19.6432	121.8351	33.6310	-0.4126	0.4587	-0.3970
319.1550	1.0837	-2.9131	-0.6984	-2.8889	-0.7858	0.2232	-0.1007	-0.5775	-0.9127	-0.5502	-0.5352	-0.3708	-3.6102	9.9233	3.3382	-0.1956	-0.1982	-0.2797	-3.3588	7.7056	1.7754	-0.5463	-0.4274	-0.4755	-19.7089	121.8576	33.2976	-0.4854	0.4798	-0.3996
319.1650	1.0827	-2.9188	-0.7075	-2.8943	-0.7910	0.2195	-0.1057	-0.5769	-0.9146	-0.5430	-0.5295	-0.3735	-3.8688	9.9952	3.3618	-0.1730	-0.2973	-0.3094	-3.4631	7.7151	1.7462	-0.5532	-0.4214	-0.4790	-20.7676	121.9513	33.0419	-0.5631	0.5410	-0.4166
319.1750	1.0816	-2.9246	-0.7165	-2.8995	-0.7965	0.2157	-0.1192	-0.5751	-0.9160	-0.5315	-0.5288	-0.3850	-3.9818	10.2108	3.0115	-0.4528	-0.1826	-0.2175	-3.4955	7.7207	1.7127	-0.5582	-0.4192	-0.4820	-20.8766	121.9849	32.7546	-0.6214	0.5599	-0.4200
319.1870	1.0801	-2.9314	-0.7277	-2.9059	-0.8027	0.2110	-0.1317	-0.5671	-0.9223	-0.5417	-0.5224	-0.3933	-4.3908	9.7837	2.8700	-0.3677	-0.1828	-0.2719	-3.5331	7.7259	1.6712	-0.5642	-0.4165	-0.4857	-20.9873	122.0056	32.3964	-0.6923	0.5825	-0.4240
319.1970	1.0787	-2.9371	-0.7369	-2.9115	-0.8078	0.2071	-0.1475	-0.5649	-0.9319	-0.5448	-0.5132	-0.3957	-4.0346	9.6666	3.3034	-0.1962	-0.3656	-0.3062	-3.5636	7.7293	1.6361	-0.5692	-0.4143	-0.4887	-21.0644	122.0112	32.0920	-0.7516	0.6011	-0.4271
319.2090	1.0769	-2.9439	-0.7480	-2.9178	-0.8142	0.2022	-0.1634	-0.5639	-0.9331	-0.5233	-0.5169	-0.4042	-3.8714	10.1461	2.7589	-0.4500	-0.1679	-0.2806	-3.5990	7.7325	1.5931	-0.5750	-0.4116	-0.4924	-21.1380	122.0046	31.7171	-0.8215	0.6229	-0.4307
319.2190	1.0751	-2.9495	-0.7575	-2.9231	-0.8194	0.1982	-0.1713	-0.5568	-0.9376	-0.5236	-0.5079	-0.4119	-4.5759	10.1313	2.5861	-0.4014	-0.1650	-0.3373	-3.6274	7.7339	1.5561	-0.5799	-0.4094	-0.4955	-21.1823	121.9822	31.3935	-0.8799	0.6406	-0.4336
319.2310	1.0730	-2.9561	-0.7688	-2.9295	-0.8254	0.1931	-0.1873	-0.5508	-0.9515	-0.5270	-0.4996	-0.4220	-4.5251	9.8931	2.9315	-0.1832	-0.2178	-0.3236	-3.6604	7.7341	1.5106	-0.5858	-0.4067	-0.4992	-21.2159	121.9356	30.9938	-0.9502	0.6616	-0.4369
319.2410	1.0710	-2.9616	-0.7783	-2.9345	-0.8304	0.1889	-0.2033	-0.5494	-0.9545	-0.5113	-0.5031	-0.4307	-4.4477	10.0829	2.9039	-0.4856	-0.1777	-0.2663	-3.6869	7.7333	1.4722	-0.5905	-0.4046	-0.5023	-21.2290	121.8844	30.6550	-1.0071	0.6785	-0.4396
319.2510	1.0689	-2.9669	-0.7879	-2.9394	-0.8354	0.1846	-0.2150	-0.5457	-0.9535	-0.5177	-0.4986	-0.4391	-4.4976	10.0132	2.4801	-0.5330	-0.1613	-0.2565	-3.7125	7.7314	1.4330	-0.5951	-0.4022	-0.5054	-21.2276	121.8182	30.3077	-1.0639	0.6949	-0.4421
319.2630	1.0661	-2.9734	-0.7995	-2.9459	-0.8412	0.1793	-0.2329	-0.5387	-0.9691	-0.5238	-0.4972	-0.4486	-4.2885	9.8845	3.0341	-0.2196	-0.2056	-0.2621	-3.7419	7.7272	1.3843	-0.6009	-0.3989	-0.5091	-21.2054	121.7144	29.8741	-1.1340	0.7145	-0.4449
319.2750	1.0632	-2.9799	-0.8109	-2.9520	-0.8472	0.1739	-0.2418	-0.5378	-0.9671	-0.5042	-0.5015	-0.4540	-4.6811	10.3003	2.5688	-0.3795	-0.0438	-0.2885	-3.8595	7.7379	1.3456	-0.6082	-0.3909	-0.5138	-22.2901	121.7988	29.5321	-1.2201	0.7862	-0.4637
319.2850	1.0607	-2.9852	-0.8207	-2.9569	-0.8521	0.1692	-0.2588	-0.5275	-0.9680	-0.4965	-0.4862	-0.4608	-4.5598	9.8654	2.3388	-0.5576	-0.0723	-0.2951	-3.8908	7.7360	1.3043	-0.6127	-0.3877	-0.5172	-22.3279	121.7272	29.1615	-1.2752	0.8043	-0.4674
319.2950	1.0580	-2.9905	-0.8306	-2.9621	-0.8569	0.1646	-0.2746	-0.5217	-0.9798	-0.5090	-0.4768	-0.4679	-4.3974	9.7839	2.6468	-0.3093	-0.1827	-0.3291	-3.9215	7.7331	1.2626	-0.6171	-0.3844	-0.5205	-22.3533	121.6430	28.7855	-1.3304	0.8221	-0.4710
319.3070	1.0546	-2.9967	-0.8422	-2.9679	-0.8626	0.1589	-0.2922	-0.5160	-0.9823	-0.4924	-0.4753	-0.4762	-4.1911	9.9200	2.4395	-0.4922	-0.1184	-0.3006	-3.9574	7.7285	1.2117	-0.6211	-0.3805	-0.5246	-22.3669	121.5252	28.3257	-1.3952	0.8429	-0.4752
319.3170	1.0516	-3.0018	-0.8521	-2.9728	-0.8673	0.1541	-0.3060	-0.5109	-0.9847	-0.4874	-0.4654	-0.4841	-4.2635	10.0190	2.1915	-0.5807	-0.1674	-0.3114	-3.9866	7.7234	1.1685	-0.6243	-0.3772	-0.5280	-22.3641	121.4109	27.9338	-1.4485	0.8598	-0.4786
319.3290	1.0478	-3.0079	-0.8639	-2.9789	-0.8728	0.1482	-0.3206	-0.5033	-0.9982	-0.4943	-0.4574	-0.4973	-4.4562	9.8700	2.6004	-0.2999	-0.1826	-0.2448	-4.0208	7.7159	1.1157	-0.6281	-0.3733	-0.5321	-22.3449	121.2545	27.4541	-1.5127	0.8796	-0.4825
319.3390	1.0445	-3.0129	-0.8739	-2.9837	-0.8774	0.1432	-0.3380	-0.4970	-0.9964	-0.4767	-0.4587	-0.5055	-4.2484	10.0084	2.2864	-0.4521	-0.1142	-0.2588	-4.0486	7.7117	1.0708	-0.6311	-0.3700	-0.5350	-22.3152	121.1069	27.0443	-1.5652	0.8956	-0.4857
319.3490	1.0411	-3.0179	-0.8839	-2.9883	-0.8819	0.1381	-0.3496	-0.4934	-0.9964	-0.4679	-0.4481	-0.5102	-4.5661	10.2404	1.9017	-0.6034	-0.0893	-0.3372	-4.0757	7.7099	1.0249	-0.6339	-0.3667	-0.5373	-22.2731	120.9419	26.6243	-1.6166	0.9110	-0.4888
319.3610	1.0367	-3.0237	-0.8959	-2.9941	-0.8871	0.1320	-0.3692	-0.4836	-1.0111	-0.4772	-0.4414	-0.5228	-4.5230	9.8909	2.4171	-0.3831	-0.1488	-0.2846	-4.1077	7.7066	0.9691	-0.6373	-0.3627	-0.5400	-22.2094	120.7251	26.1125	-1.6784	0.9291	-0.4925
319.3710	1.0329	-3.0284	-0.9059	-2.9986	-0.8915	0.1267	-0.3836	-0.4791	-1.0095	-0.4636	-0.4302	-0.5281	-4.7674	9.8343	2.0845	-0.5743	-0.2014	-0.2968	-4.1338	7.7028	0.9220	-0.6398	-0.3594	-0.5423	-22.1455	120.5284	25.6788	-1.7283	0.9436	-0.4954
319.3830	1.0281	-3.0341	-0.9182	-3.0041	-0.8967	0.1203	-0.4000	-0.4719	-1.0119	-0.4616	-0.4229	-0.5383	-5.0344	9.9769	2.0201	-0.6368	-0.1377	-0.3160	-3.9271	8.2807	1.2645	-0.6214	-0.3375	-0.5286	-19.2536	127.2694	29.0696	-1.5549	1.1517	-0.3255
319.3930	1.0239	-3.0388	-0.9282	-3.0089	-0.9008	0.1149	-0.4147	-0.4568	-1.0118	-0.4645	-0.4109	-0.5406	-4.7193	9.8255	2.5150	-0.3454	-0.2082	-0.3341	-3.9093	8.2855	1.2360	-0.6217	-0.3335	-0.5288	-18.6978	127.0988	28.7668	-1.5924	1.1622	-0.3136
319.4050	1.0188	-3.0443	-0.9402	-3.0142	-0.9058	0.1083	-0.4339	-0.4503	-1.0054	-0.4396	-0.4002	-0.5444	-4.6307	10.4703	2.1024	-0.5051	-0.1183	-0.3154	-3.9132	8.2487	1.1728	-0.6236	-0.3295	-0.5304	-18.3337	126.3832	28.1184	-1.6545	1.1646	-0.3136
319.4150	1.0144	-3.0487	-0.9504	-3.0186	-0.9097	0.1028	-0.4486	-0.4425	-1.0018	-0.4327	-0.3930	-0.5506	-4.6862	10.6707	2.0344	-0.5874	-0.0255	-0.3526	-3.9169	8.2172	1.1196	-0.6251	-0.3263	-0.5317	-18.0346	125.7774	27.5724	-1.7050	1.1663	-0.3136
319.4270	1.0089	-3.0540	-0.9624	-3.0239	-0.9143	0.0962	-0.4669	-0.4309	-1.0063	-0.4262	-0.3727	-0.5637	-4.4805	10.6789	2.4251	-0.4186	-0.1394	-0.2576	-3.9218	8.1788	1.0555	-0.6268	-0.3225	-0.5332	-17.6824	125.0438	26.9148	-1.7646	1.1681	-0.3136
319.4370	1.0042	-3.0582	-0.9725	-3.0279	-0.9180	0.0906	-0.4815	-0.4200	-0.9981	-0.4114	-0.3674	-0.5692	-4.4144	10.5934	2.3517	-0.6043	-0.0845	-0.2714	-3.9263	8.1463	1.0017	-0.6281	-0.3193	-0.5345	-17.3944	124.4262	26.3640	-1.8125	1.1693	-0.3136
319.4490	0.9982	-3.0631	-0.9845	-3.0328	-0.9223	0.0838	-0.4987	-0.4067	-0.9990	-0.4186	-0.3500	-0.5726	-4.2066	10.5590	2.4881	-0.4746	-0.1583	-0.3353	-3.9321	8.1072	0.9375	-0.6295	-0.3155	-0.5360	-17.0576	123.6831	25.7052	-1.8686	1.1704	-0.3136
319.4590	0.9931	-3.0671	-0.9943	-3.0369	-0.9257	0.0780	-0.5122	-0.3999	-0.9951	-0.4084	-0.3443	-0.5774	-4.1035	10.8275	2.4743	-0.4223	-0.1625	-0.3200	-3.9221	8.0744	0.8841	-0.6306	-0.3123	-0.5373	-16.7841	123.0614	25.1569	-1.9146	1.1713	-0.3136
319.4690	0.9880	-3.0710	-1.0041	-3.0408	-0.9291	0.0722	-0.5270	-0.3875	-0.9847	-0.3880	-0.3352	-0.5774	-4.1317	10.5766	1.8143	-0.6615	-0.1751	-0.3317	-3.9126	8.0415	0.8307	-0.6315	-0.3092	-0.5386	-16.5169	122.4385	24.6099	-1.9586	1.1719	-0.3136
319.4810	0.9815	-3.0755	-1.0160	-3.0457	-0.9330	0.0652	-0.5418	-0.3715	-0.9823	-0.3886	-0.3276	-0.5867	-4.1116	10.1411	2.0734	-0.5211	-0.0850	-0.2779	-3.8966	8.1306	0.8664	-0.6301	-0.2978	-0.5371	-16.1524	123.2360	24.9247	-1.9835	1.2534	-0.2833
319.4910	0.9761	-3.0792	-1.0258	-3.0495	-0.9362	0.0593	-0.5563	-0.3638	-0.9822	-0.3746	-0.3103	-0.5927	-4.0958	10.1278	2.1732	-0.4471	-0.1534	-0.3245	-3.8887	8.0968	0.8145	-0.6307	-0.2943	-0.5383	-15.9038	122.5884	24.3780	-2.0248	1.2536	-0.2833
319.5030	0.9692	-3.0835	-1.0375	-3.0538	-0.9399	0.0523	-0.5712	-0.3516	-0.9677	-0.3621	-0.3044	-0.5973	-4.4071	10.0646	1.4560	-0.6441	-0.0238	-0.3505	-3.8799	8.0560	0.7521	-0.6311	-0.2902	-0.5397	-15.6141	121.8081	23.7211	-2.0718	1.2535	-0.2833
319.5130	0.9633	-3.0869	-1.0471	-3.0574	-0.9428	0.0462	-0.5871	-0.3388	-0.9673	-0.3632	-0.2827	-0.6041	-4.1281	9.7810	1.7838	-0.5834	-0.0649	-0.3219	-3.8733	8.0217	0.7001	-0.6314	-0.2868	-0.5408	-15.3805	121.1555	23.1734	-2.1103	1.2533	-0.2833
319.5250	0.9561	-3.0909	-1.0586	-3.0616	-0.9461	0.0388	-0.6024	-0.3321	-0.9658	-0.3496	-0.2675	-0.6085	-4.2612	10.0054	1.7678	-0.5997	-0.1213	-0.3100	-3.8662	7.9810	0.6383	-0.6317	-0.2826	-0.5422	-15.1112	120.3764	22.5220	-2.1550	1.2531	-0.2833
319.5350	0.9501	-3.0942	-1.0683	-3.0650	-0.9488	0.0327	-0.6178	-0.3206	-0.9555	-0.3380	-0.2606	-0.6082	-4.3851	9.8682	1.3472	-0.6850	-0.0312	-0.3053	-3.8608	7.9465	0.5863	-0.6318	-0.2792	-0.5434	-14.8930	119.7203	21.9742	-2.1912	1.2527	-0.2833
319.5450	0.9440	-3.0973	-1.0779	-3.0684	-0.9513	0.0266	-0.6317	-0.3112	-0.9565	-0.3413	-0.2403	-0.6125	-4.4140	9.9083	1.6054	-0.6189	-0.0901	-0.3657	-3.8561	7.9120	0.5345	-0.6318	-0.2758	-0.5446	-14.6825	119.0649	21.4284	-2.2266	1.2523	-0.2833
319.5550	0.9375	-3.1003	-1.0874	-3.0719	-0.9536	0.0205	-0.6457	-0.2992	-0.9525	-0.3297	-0.2317	-0.6199	-4.8237	9.7323	1.5477	-0.4472	-0.1634	-0.3326	-3.8520	7.8777	0.4830	-0.6318	-0.2724	-0.5457	-14.4800	118.4115	20.8858	-2.2613	1.2519	-0.2833
319.5650	0.9308	-3.1033	-1.0968	-3.0749	-0.9559	0.0142	-0.6620	-0.2920	-0.9440	-0.3116	-0.2244	-0.6258	-4.6114	9.9945	1.3520	-0.6535	-0.0319	-0.3562	-3.8486	7.8439	0.4320	-0.6315	-0.2690	-0.5469	-14.2858	117.7631	20.3488	-2.2938	1.2513	-0.2833
319.5770	0.9228	-3.1066	-1.1080	-3.0787	-0.9585	0.0067	-0.6795	-0.2748	-0.9398	-0.3080	-0.2053	-0.6311	-4.3750	9.4770	1.2261	-0.6604	-0.1239	-0.3285	-3.8180	7.9062	0.4628	-0.6297	-0.2585	-0.5452	-13.7363	118.2141	20.6022	-2.3163	1.3180	-0.2507
319.5870	0.9159	-3.1094	-1.1174	-3.0818	-0.9604	0.0003	-0.6929	-0.2674	-0.9352	-0.2990	-0.1942	-0.6362	-4.5598	9.7051	1.3352	-0.5130	-0.1543	-0.3323	-3.8166	7.8716	0.4133	-0.6292	-0.2547	-0.5462	-13.5672	117.5482	20.0666	-2.3467	1.3174	-0.2507
319.5970	0.9089	-3.1119	-1.1267	-3.0847	-0.9623	-0.0061	-0.7077	-0.2550	-0.9268	-0.2877	-0.1841	-0.6391	-4.5649	9.5816	1.2810	-0.6758	-0.1391	-0.3496	-3.8158	7.8374	0.3642	-0.6286	-0.2510	-0.5472	-13.4059	116.8856	19.5343	-2.3753	1.3167	-0.2507
319.6070	0.9016	-3.1144	-1.1360	-3.0875	-0.9641	-0.0125	-0.7212	-0.2479	-0.9188	-0.2818	-0.1753	-0.6454	-4.4962	9.9715	0.9377	-0.7234	-0.0005	-0.3470	-3.8158	7.8037	0.3157	-0.6279	-0.2473	-0.5483	-13.2532	116.2291	19.0081	-2.4029	1.3159	-0.2507
319.6170	0.8942	-3.1168	-1.1451	-3.0904	-0.9657	-0.0189	-0.7377	-0.2356	-0.9221	-0.2821	-0.1560	-0.6479	-4.3044	9.9052	1.4440	-0.5197	-0.0548	-0.3476	-3.8164	7.7702	0.2675	-0.6272	-0.2436	-0.5493	-13.1081	115.5749	18.4844	-2.4300	1.3153	-0.2507
319.6270	0.8869	-3.1191	-1.1542	-3.0930	-0.9672	-0.0254	-0.7511	-0.2241	-0.9103	-0.2672	-0.1394	-0.6515	-4.1760	9.5222	1.1373	-0.6284	-0.1361	-0.3943	-3.8177	7.7373	0.2201	-0.6263	-0.2399	-0.5503	-12.9716	114.9288	17.9681	-2.4556	1.3146	-0.2507
319.6370	0.8794	-3.1212	-1.1633	-3.0956	-0.9686	-0.0320	-0.7669	-0.2146	-0.9013	-0.2586	-0.1313	-0.6553	-4.0568	9.7613	0.8643	-0.7533	-0.1080	-0.3875	-3.8195	7.7046	0.1727	-0.6253	-0.2361	-0.5514	-12.8419	114.2834	17.4526	-2.4802	1.3139	-0.2507
319.6490	0.8699	-3.1237	-1.1741	-3.0987	-0.9701	-0.0399	-0.7815	-0.2008	-0.8971	-0.2604	-0.1232	-0.6602	-4.3189	9.7123	1.0847	-0.5914	0.0208	-0.3731	-3.8226	7.6659	0.1165	-0.6240	-0.2317	-0.5526	-12.6968	113.5168	16.8410	-2.5089	1.3131	-0.2507
319.6590	0.8620	-3.1256	-1.1830	-3.1012	-0.9712	-0.0466	-0.7946	-0.1904	-0.8935	-0.2460	-0.1018	-0.6652	-4.1511	9.5792	1.1874	-0.5542	-0.0586	-0.3593	-3.8259	7.6340	0.0702	-0.6229	-0.2279	-0.5536	-12.5838	112.8830	16.3358	-2.5320	1.3125	-0.2508
319.6690	0.8542	-3.1274	-1.1918	-3.1035	-0.9722	-0.0533	-0.8070	-0.1802	-0.8786	-0.2331	-0.0867	-0.6691	-4.4011	9.5407	0.5719	-0.7417	-0.0685	-0.4166	-3.8298	7.6030	0.0247	-0.6217	-0.2242	-0.5547	-12.4788	112.2585	15.8388	-2.5536	1.3119	-0.2508
319.6790	0.8460	-3.1291	-1.2005	-3.1059	-0.9730	-0.0600	-0.8227	-0.1686	-0.8748	-0.2274	-0.0743	-0.6741	-4.5901	9.6287	0.6768	-0.7361	-0.0733	-0.3663	-3.8476	7.7099	0.0880	-0.6181	-0.2117	-0.5533	-12.5379	113.2757	16.4036	-2.5509	1.4032	-0.2258
319.6910	0.8359	-3.1310	-1.2109	-3.1086	-0.9738	-0.0680	-0.8419	-0.1516	-0.8675	-0.2181	-0.0588	-0.6795	-4.4713	9.0689	0.8079	-0.5781	-0.0177	-0.3866	-3.8550	7.6733	0.0360	-0.6163	-0.2066	-0.5544	-12.4410	112.5137	15.8148	-2.5744	1.4028	-0.2258
319.7010	0.8275	-3.1324	-1.2196	-3.1106	-0.9743	-0.0748	-0.8556	-0.1451	-0.8592	-0.2040	-0.0456	-0.6851	-4.5478	9.4796	0.7935	-0.6926	-0.0045	-0.4098	-3.8618	7.6432	-0.0069	-0.6146	-0.2025	-0.5553	-12.3680	111.8844	15.3282	-2.5927	1.4024	-0.2259
319.7130	0.8170	-3.1341	-1.2298	-3.1130	-0.9747	-0.0831	-0.8715	-0.1310	-0.8452	-0.1939	-0.0276	-0.6859	-4.8264	9.5315	0.4316	-0.7435	0.0083	-0.3840	-3.8708	7.6081	-0.0575	-0.6126	-0.1974	-0.5565	-12.2901	111.1400	14.7527	-2.6135	1.4021	-0.2259
319.7230	0.8081	-3.1353	-1.2381	-3.1151	-0.9749	-0.0900	-0.8857	-0.1174	-0.8431	-0.1929	-0.0141	-0.6888	-4.8791	9.4376	0.7408	-0.5794	-0.0202	-0.3833	-3.8790	7.5799	-0.0986	-0.6108	-0.1932	-0.5574	-12.2339	110.5324	14.2834	-2.6301	1.4019	-0.2259
319.7350	0.7974	-3.1366	-1.2482	-3.1172	-0.9749	-0.0983	-0.9053	-0.1031	-0.8302	-0.1768	0.0157	-0.6909	-4.4471	9.2011	0.4380	-0.7183	0.1978	-0.4167	-3.8896	7.5468	-0.1473	-0.6085	0.3195	-0.5585	-12.1758	109.8132	13.7274	-2.6488	1.4019	-0.2259
319.7450	0.7883	-3.1376	-1.2564	-3.1189	-0.9746	-0.1052	-0.9172	-0.0947	-0.8220	-0.1697	0.0310	-0.6970	-4.8728	9.5750	0.4050	-0.7443	0.2586	-0.4128	-3.8990	7.5195	-0.1878	-0.6065	0.4573	-0.5594	-12.1337	109.2164	13.2649	-2.6638	1.4020	-0.2259
319.7550	0.7791	-3.1384	-1.2647	-3.1207	-0.9743	-0.1122	-0.9331	-0.0816	-0.8101	-0.1674	0.0338	-0.7029	-4.7518	9.3426	0.7212	-0.6703	0.3392	-0.3811	-3.9090	7.4930	-0.2274	-0.6045	0.4611	-0.5603	-12.0990	108.6303	12.8105	-2.6781	1.4022	-0.2259
319.7650	0.7696	-3.1391	-1.2728	-3.1223	-0.9740	-0.1192	-0.9520	-0.0694	-0.8030	-0.1610	0.0438	-0.7063	-4.4879	9.3184	0.6141	-0.5690	0.4617	-0.3918	-3.9196	7.4677	-0.2660	-0.6024	0.4648	-0.5613	-12.0714	108.0572	12.3663	-2.6917	1.4025	-0.2259
319.7750	0.7600	-3.1398	-1.2806	-3.1237	-0.9735	-0.1264	-0.9617	-0.0611	-0.7944	-0.1460	0.0577	-0.7076	-2.9159	7.9672	-0.1467	-0.7986	0.3486	-0.3589	-3.8587	7.4924	-0.2276	-0.6016	0.4712	-0.5585	-11.2213	108.1393	12.6906	-2.7106	1.4395	-0.1887
319.7870	0.7483	-3.1404	-1.2900	-3.1253	-0.9727	-0.1349	-0.9742	-0.0459	-0.7777	-0.1422	0.0721	-0.7095	-4.5036	9.3788	0.0027	-0.7417	0.5234	-0.4150	-3.8736	7.4640	-0.2697	-0.5990	0.4760	-0.5595	-11.2212	107.4728	12.1839	-2.7240	1.4402	-0.1887
319.7970	0.7384	-3.1408	-1.2978	-3.1268	-0.9719	-0.1420	-0.9890	-0.0331	-0.7720	-0.1394	0.0852	-0.7132	-4.3558	9.1506	0.1690	-0.6668	0.6152	-0.4268	-3.8865	7.4408	-0.3044	-0.5968	0.4799	-0.5602	-11.2274	106.9247	11.7659	-2.7350	1.4410	-0.1888
319.8070	0.7286	-3.1410	-1.3054	-3.1281	-0.9709	-0.1492	-1.0017	-0.0214	-0.7654	-0.1256	0.1044	-0.7180	-4.2645	9.0854	0.3416	-0.6747	0.5974	-0.3995	-3.8998	7.4184	-0.3385	-0.5945	0.4839	-0.5610	-11.2391	106.3851	11.3536	-2.7454	1.4420	-0.1888
319.8170	0.7185	-3.1412	-1.3130	-3.1292	-0.9698	-0.1563	-1.0139	-0.0120	-0.7534	-0.1158	0.1181	-0.7218	-4.7972	9.2029	0.2380	-0.7385	0.6122	-0.4251	-3.9137	7.6252	-0.3716	-0.5922	0.4879	-0.5618	-11.2569	105.8583	10.9505	-2.7551	1.4430	-0.1888
319.8270	0.7081	-3.1412	-1.3205	-3.1303	-0.9685	-0.1635	-1.0306	0.0034	-0.7428	-0.1093	0.1351	-0.7282	-4.6046	10.4449	0.0565	-0.8159	0.6054	-0.3938	-3.9280	9.2382	-0.4041	-0.5899	0.4919	-0.5626	-11.2800	105.3416	10.5541	-2.7642	1.4442	-0.1888
319.8370	0.6977	-3.1411	-1.3278	-3.1314	-0.9670	-0.1708	-1.0435	0.0141	-0.7358	-0.1052	0.1575	-0.7281	-4.2399	11.4265	-0.0769	-0.7113	0.5077	-0.4106	-3.9428	10.1736	-0.4356	-0.5875	0.4959	-0.5633	-11.3091	104.8388	10.1678	-2.7730	1.4457	-0.1888
319.8490	0.6851	-3.1409	-1.3365	-3.1326	-0.9650	-0.1796	-1.0541	0.0223	-0.7262	-0.0937	0.1653	-0.7304	-5.0588	11.9209	0.2546	-0.6711	0.5854	-0.3536	-3.9611	10.1541	-0.4727	-0.5846	0.5007	-0.5643	-11.3502	104.2456	9.7104	-2.7831	1.4476	-0.1888
319.8590	0.6744	-3.1406	-1.3437	-3.1334	-0.9633	-0.1869	-1.0743	0.0332	-0.7144	-0.0801	0.1782	-0.7311	-4.6593	12.1150	-0.0253	-0.7774	0.6707	-0.4206	-3.9768	10.1393	-0.5024	-0.5821	0.5048	-0.5650	-11.3905	103.7676	9.3411	-2.7906	1.4492	-0.1888
319.8710	0.6615	-3.1400	-1.3522	-3.1343	-0.9609	-0.1957	-1.0880	0.0497	-0.6982	-0.0720	0.2052	-0.7383	-5.0386	11.9681	-0.3421	-0.8329	0.5542	-0.4847	-3.8966	10.0072	-0.5898	-0.5822	0.5023	-0.5646	-10.2542	101.8296	8.3911	-2.8329	1.3729	-0.1742
319.8810	0.6506	-3.1395	-1.3592	-3.1351	-0.9589	-0.2030	-1.0975	0.0574	-0.6907	-0.0716	0.2151	-0.7413	-5.4893	12.2708	-0.2478	-0.7211	0.5825	-0.4253	-3.9231	10.1289	-0.5016	-0.5786	0.5146	-0.5630	-10.4556	103.0427	9.1859	-2.8214	1.4700	-0.1512
319.8910	0.6393	-3.1388	-1.3660	-3.1358	-0.9566	-0.2106	-1.1199	0.0733	-0.6831	-0.0615	0.2294	-0.7428	-4.4216	11.8033	-0.1636	-0.7357	0.6212	-0.3999	-3.9403	10.1162	-0.5278	-0.5762	0.5188	-0.5636	-10.5228	102.5939	8.8410	-2.8276	1.4723	-0.1512
319.9030	0.6260	-3.1378	-1.3741	-3.1364	-0.9537	-0.2195	-1.1292	0.0841	-0.6692	-0.0484	0.2494	-0.7421	-4.8703	12.0147	-0.1388	-0.7726	0.5981	-0.4363	-3.9616	10.1027	-0.5577	-0.5732	0.5239	-0.5643	-10.6095	102.0755	8.4414	-2.8343	1.4754	-0.1512
319.9130	0.6145	-3.1368	-1.3807	-3.1368	-0.9512	-0.2269	-1.1425	0.0959	-0.6587	-0.0423	0.2678	-0.7437	-5.0522	12.0635	-0.2559	-0.8455	0.5439	-0.5274	-3.9797	10.0925	-0.5818	-0.5707	0.5281	-0.5650	-10.6862	101.6563	8.1166	-2.8396	1.4780	-0.1512
319.9250	0.6006	-3.1356	-1.3885	-3.1374	-0.9479	-0.2359	-1.1605	0.1125	-0.6459	-0.0391	0.2791	-0.7553	-4.5194	11.6852	-0.1129	-0.7136	0.6946	-0.4052	-4.0018	10.0812	-0.6101	-0.5676	0.5332	-0.5657	-10.7832	101.1646	7.7331	-2.8459	1.4815	-0.1513
319.9350	0.5890	-3.1344	-1.3949	-3.1377	-0.9449	-0.2435	-1.1680	0.1191	-0.6363	-0.0296	0.3015	-0.7527	-5.2119	12.0955	-0.0782	-0.6860	0.5596	-0.4175	-4.0206	10.0732	-0.6324	-0.5651	0.5374	-0.5663	-10.8687	100.7719	7.4254	-2.8506	1.4846	-0.1513
319.9450	0.5771	-3.1331	-1.4012	-3.1379	-0.9419	-0.2511	-1.1858	0.1295	-0.6252	-0.0196	0.3107	-0.7559	-4.7888	12.3428	-0.1578	-0.7205	0.6256	-0.4210	-4.0397	10.0661	-0.6541	-0.5625	0.5417	-0.5670	-10.9577	100.3895	7.1240	-2.8551	1.4879	-0.1513
319.9550	0.5652	-3.1317	-1.4073	-3.1380	-0.9386	-0.2586	-1.1988	0.1460	-0.6101	-0.0100	0.3249	-0.7533	-4.5342	11.8931	-0.4622	-0.7974	0.6335	-0.5039	-4.0591	10.0602	-0.6749	-0.5598	0.5460	-0.5676	-11.0505	100.0212	6.8321	-2.8592	1.4913	-0.1513
319.9650	0.5532	-3.1301	-1.4134	-3.1381	-0.9353	-0.2661	-1.2067	0.1571	-0.5993	-0.0031	0.3444	-0.7600	-5.2101	11.8335	-0.4740	-0.7324	0.5972	-0.4989	-4.0788	10.0553	-0.6948	-0.4133	0.5503	-0.5682	-11.1470	99.6661	6.5487	-2.8632	1.4948	-0.1513
319.9750	0.5410	-3.1285	-1.4194	-3.1381	-0.9318	-0.2738	-1.2238	0.1701	-0.5914	0.0009	0.3521	-0.7628	-4.2138	10.6078	-0.5572	-0.5938	0.6711	-0.4823	-3.9961	10.0492	-0.6615	-0.2243	0.5540	-0.5653	-10.0326	99.3259	6.7946	-2.8894	1.4962	-0.1139
319.9870	0.5263	-3.1264	-1.4262	-3.1380	-0.9275	-0.2829	-1.2368	0.1802	-0.5745	0.0132	0.3796	-0.7661	-5.0309	11.7275	-0.3864	-0.3529	0.6299	-0.4076	-4.0204	10.0454	-0.6814	0.0132	0.5593	-0.5658	-10.1687	98.9328	6.4815	-2.8935	1.5010	-0.1139
319.9970	0.5137	-3.1245	-1.4319	-3.1379	-0.9237	-0.2905	-1.2480	0.1903	-0.5606	0.0176	0.3938	-0.7671	-5.1289	11.6992	-0.4553	-0.3700	0.6525	-0.4712	-4.0410	10.0438	-0.6967	0.0261	0.5637	-0.5663	-10.2858	98.6246	6.2340	-2.8966	1.5052	-0.1139
320.0070	0.5011	-3.1225	-1.4373	-3.1377	-0.9197	-0.2983	-1.2606	0.2045	-0.5472	0.0213	0.4137	-0.7698	-4.8330	11.4283	-0.6569	-0.3503	0.5980	-0.4292	-4.0618	10.0430	-0.7115	0.0285	0.5681	-0.5668	-10.4055	98.3249	5.9911	-2.8996	1.5096	-0.1139
320.0170	0.4885	-3.1204	-1.4428	-3.1374	-0.9155	-0.3060	-1.2711	0.2111	-0.5370	0.0247	0.4236	-0.7689	-4.8964	11.7116	-0.5729	-0.2801	0.7016	-0.4603	-4.0828	10.0430	-0.7257	0.0309	0.5725	-0.5672	-10.5280	98.0360	5.7544	-2.9027	1.5142	-0.1139
320.0270	0.4759	-3.1182	-1.4482	-3.1372	-0.9111	-0.3137	-1.2831	0.2257	-0.5267	0.0291	0.4424	-0.7720	-5.3170	11.6004	-0.3990	-0.1952	0.6149	-0.4538	-4.1041	10.0442	-0.7390	0.0332	0.5769	-0.5677	-10.6533	97.7604	5.5262	-2.9057	1.5190	-0.1139
320.0390	0.4602	-3.1154	-1.4544	-3.1368	-0.9056	-0.3229	-1.2995	0.2391	-0.5086	0.0431	0.4544	-0.7755	-5.2963	11.2795	-0.2280	-0.1441	0.6777	-0.4715	-4.1299	10.0470	-0.7538	0.0361	0.5823	-0.5683	-10.8074	97.4467	5.2632	-2.9092	1.5250	-0.1139
320.0490	0.4471	-3.1130	-1.4594	-3.1363	-0.9010	-0.3307	-1.3119	0.2460	-0.4951	0.0531	0.4609	-0.7787	-5.0604	11.9316	-0.3448	-0.2088	0.8083	-0.4743	-4.1516	10.0506	-0.7623	0.0386	0.5867	-0.5687	-10.9389	97.2003	5.0540	-2.9120	1.5300	-0.1139
320.0610	0.4313	-3.1099	-1.4651	-3.1356	-0.8953	-0.3401	-1.3266	0.2639	-0.4770	0.0611	0.4875	-0.7804	-5.0829	11.7831	-0.6080	-0.1874	0.7216	-0.3772	-4.1781	10.0566	-0.7685	0.0415	0.5921	-0.5693	-11.1007	96.9252	4.8165	-2.9151	1.5363	-0.1139
320.0710	0.4180	-3.1073	-1.4698	-3.1350	-0.8903	-0.3479	-1.3381	0.2709	-0.4635	0.0667	0.5021	-0.7785	-4.9896	12.2431	-0.7472	-0.2119	0.7609	-0.4207	-4.2004	10.0626	-0.7730	0.0439	0.5960	-0.5698	-11.2383	96.7070	4.6251	-2.9177	1.5418	-0.1139
320.0810	0.4046	-3.1045	-1.4745	-3.1343	-0.8852	-0.3557	-1.3501	0.2863	-0.4541	0.0701	0.5212	-0.7827	-5.1065	11.9723	-0.4438	-0.1490	0.7176	-0.4267	-4.1081	10.0469	-0.7341	0.0435	0.5970	-0.5667	-10.0136	96.2396	4.8500	-2.9483	1.5259	-0.0772
320.0930	0.3883	-3.1009	-1.4799	-3.1334	-0.8789	-0.3651	-1.3636	0.2977	-0.4398	0.0784	0.5419	-0.7870	-5.0762	12.0121	-0.1929	-0.1341	0.6815	-0.3953	-4.1346	10.0561	-0.7350	0.0461	0.6007	-0.5671	-10.1914	96.0171	4.6503	-2.9512	1.5330	-0.0772
320.1030	0.3746	-3.0978	-1.4841	-3.1326	-0.8734	-0.3729	-1.3757	0.3115	-0.4244	0.0864	0.5592	-0.7830	-4.8631	11.7272	-0.3911	-0.1410	0.6765	-0.4582	-4.1570	10.0652	-0.7346	0.0483	0.6039	-0.5674	-10.3425	95.8478	4.4945	-2.9536	1.5390	-0.0772
320.1130	0.3607	-3.0947	-1.4882	-3.1316	-0.8677	-0.3808	-1.3854	0.3192	-0.4069	0.0925	0.5722	-0.7874	-4.9383	11.8741	-0.6523	-0.1710	0.6972	-0.4882	-4.1796	10.0759	-0.7328	0.0505	0.6070	-0.5677	-10.4964	95.6979	4.3525	-2.9559	1.5453	-0.0772
320.1250	0.3440	-3.0908	-1.4929	-3.1305	-0.8607	-0.3902	-1.3948	0.3360	-0.3916	0.0972	0.5855	-0.7874	-5.2451	11.4746	-0.7471	-0.1670	0.7346	-0.5320	-4.2070	10.0904	-0.7293	0.0532	0.6107	-0.5681	-10.6843	95.5386	4.1958	-2.9586	1.5529	-0.0772
320.1350	0.3301	-3.0873	-1.4967	-3.1294	-0.8548	-0.3981	-1.4072	0.3432	-0.3791	0.1047	0.5995	-0.7889	-5.3164	11.6699	-0.8104	-0.2061	0.7543	-0.4797	-4.2300	10.1033	-0.7259	0.0553	0.6139	-0.5684	-10.8431	95.4149	4.0699	-2.9609	1.5595	-0.0772
320.1450	0.3159	-3.0838	-1.5004	-3.1284	-0.8487	-0.4061	-1.4208	0.3573	-0.3654	0.1103	0.6183	-0.7893	-5.2564	11.0474	-0.7567	-0.1780	0.7418	-0.4081	-4.2532	10.1171	-0.7217	0.0575	0.6171	-0.5687	-11.0038	95.3025	3.9509	-2.9635	1.5661	-0.0772
320.1550	0.3015	-3.0802	-1.5041	-3.1272	-0.8424	-0.4139	-1.4301	0.3635	-0.3549	0.1194	0.6349	-0.7903	-5.0698	11.4018	-0.6525	-0.1905	0.7048	-0.5228	-4.2766	10.1317	-0.7171	0.0597	0.6202	-0.5690	-11.1662	95.1992	3.8368	-2.9661	1.5729	-0.0772
320.1650	0.2872	-3.0764	-1.5076	-3.1260	-0.8360	-0.4218	-1.4378	0.3740	-0.3393	0.1244	0.6495	-0.7937	-5.3195	11.3067	-0.7539	-0.2042	0.7395	-0.4734	-4.3001	10.1475	-0.7114	0.0618	0.6234	-0.5694	-11.3311	95.1114	3.7332	-2.9688	1.5799	-0.0772
320.1750	0.2728	-3.0727	-1.5110	-3.1248	-0.8296	-0.4298	-1.4505	0.3829	-0.3283	0.1295	0.6602	-0.7940	-5.6518	11.6214	-0.6948	-0.1685	0.7987	-0.4461	-4.2199	10.1599	-0.6533	0.0618	0.6254	-0.5665	-10.2569	94.9839	4.1428	-2.9948	1.5737	-0.0429
320.1870	0.2553	-3.0679	-1.5148	-3.1232	-0.8215	-0.4394	-1.4652	0.3941	-0.3092	0.1371	0.6840	-0.7937	-5.2980	11.9417	-0.6533	-0.1791	0.8058	-0.4616	-4.2482	10.1812	-0.6420	0.0641	0.6292	-0.5667	-10.4679	94.9145	4.0457	-2.9979	1.5824	-0.0429
320.1970	0.2405	-3.0639	-1.5178	-3.1218	-0.8146	-0.4472	-1.4729	0.4041	-0.2968	0.1464	0.6976	-0.7953	-5.5535	11.9138	-0.4712	-0.2354	0.7991	-0.5412	-4.2719	10.2001	-0.6316	0.0660	0.6325	-0.5669	-10.6459	94.8711	3.9741	-3.0006	1.5900	-0.0429
320.2070	0.2258	-3.0598	-1.5207	-3.1203	-0.8074	-0.4552	-1.4820	0.4161	-0.2822	0.1458	0.7044	-0.7968	-5.2967	11.9329	-0.4528	-0.1829	0.8054	-0.4888	-4.2958	10.2201	-0.6204	0.0679	0.6357	-0.5670	-10.8262	94.8404	3.9105	-3.0035	1.5977	-0.0429
320.2190	0.2079	-3.0547	-1.5239	-3.1185	-0.7987	-0.4649	-1.4936	0.4292	-0.2630	0.1555	0.7224	-0.7985	-5.6368	11.9890	-0.3971	-0.1869	0.7784	-0.4110	-4.3247	10.2459	-0.6054	0.0702	0.6396	-0.5672	-11.0459	94.8255	3.8494	-3.0069	1.6070	-0.0429
320.2290	0.1928	-3.0503	-1.5264	-3.1170	-0.7915	-0.4728	-1.5071	0.4423	-0.2479	0.1598	0.7349	-0.7973	-5.0669	11.6821	-0.4882	-0.2112	0.9411	-0.4349	-4.3461	10.2682	-0.5924	0.0721	0.6428	-0.5674	-11.2309	94.8228	3.8037	-3.0100	1.6147	-0.0429
320.2410	0.1746	-3.0449	-1.5293	-3.1149	-0.7825	-0.4823	-1.5155	0.4532	-0.2323	0.1644	0.7584	-0.7997	-5.3287	11.7306	-0.4271	-0.2058	0.8600	-0.4864	-4.3702	10.2969	-0.5751	0.0743	0.6467	-0.5676	-11.4559	94.8433	3.7658	-3.0137	1.6243	-0.0429
320.2510	0.1595	-3.0403	-1.5315	-3.1133	-0.7748	-0.4904	-1.5247	0.4652	-0.2159	0.1693	0.7740	-0.8048	-5.6402	11.5049	-0.5199	-0.1611	0.9260	-0.4029	-4.3904	10.3219	-0.5599	0.0762	0.6500	-0.5678	-11.6461	94.8724	3.7416	-3.0170	1.6323	-0.0429
320.2610	0.1441	-3.0355	-1.5336	-3.1115	-0.7669	-0.4985	-1.5342	0.4734	-0.2048	0.1743	0.7890	-0.7980	-5.5884	11.8866	-0.2775	-0.1924	0.8451	-0.4310	-4.4108	10.3478	-0.5441	0.0780	0.6533	-0.5680	-11.8379	94.9120	3.7237	-3.0204	1.6406	-0.0429
320.2730	0.1256	-3.0298	-1.5359	-3.1094	-0.7572	-0.5080	-1.5470	0.4857	-0.1849	0.1790	0.8106	-0.7978	-5.3440	11.8777	-0.3094	-0.1235	0.8825	-0.4971	-4.4200	10.3761	-0.5197	0.0799	0.6568	-0.5678	-11.8848	94.9276	3.7551	-3.0283	1.6456	-0.0387
320.2830	0.1102	-3.0249	-1.5377	-3.1075	-0.7490	-0.5159	-1.5530	0.4960	-0.1650	0.1863	0.8246	-0.8021	-5.8085	11.7239	-0.4677	-0.2222	0.8683	-0.5222	-4.3257	10.3745	-0.4679	0.0790	0.6567	-0.5649	-10.7096	94.6524	4.0802	-3.0582	1.6182	-0.0074
320.2930	0.0945	-3.0199	-1.5392	-3.1056	-0.7407	-0.5240	-1.5639	0.5047	-0.1501	0.1917	0.8395	-0.8045	-5.7057	11.7247	-0.3880	-0.1637	0.8243	-0.4367	-4.3461	10.3916	-0.4469	0.0806	0.6599	-0.5650	-10.9088	94.7428	4.1018	-3.0616	1.6267	-0.0074
320.3050	0.0755	-3.0137	-1.5409	-3.1032	-0.7307	-0.5337	-1.5760	0.5162	-0.1326	0.1969	0.8583	-0.7985	-5.2772	11.8516	-0.3194	-0.2093	0.8711	-0.4751	-4.3709	10.4113	-0.4208	0.0824	0.6638	-0.5650	-11.1510	94.8664	4.1373	-3.0659	1.6369	-0.0074
320.3150	0.0598	-3.0085	-1.5421	-3.1012	-0.7221	-0.5417	-1.5830	0.5262	-0.1165	0.2010	0.8788	-0.7995	-5.5980	11.8933	-0.3579	-0.1992	0.9035	-0.4829	-4.3917	10.4291	-0.3979	0.0839	0.6670	-0.5650	-11.3548	94.9858	4.1787	-3.0697	1.6455	-0.0074
320.3250	0.0440	-3.0032	-1.5432	-3.0992	-0.7131	-0.5496	-1.5924	0.5369	-0.1021	0.2045	0.8836	-0.8004	-5.5870	12.0724	-0.2294	-0.1815	0.9338	-0.4557	-4.4127	10.4476	-0.3744	0.0855	0.6703	-0.5651	-11.5607	95.1133	4.2245	-3.0735	1.6543	-0.0074
320.3350	0.0279	-2.9978	-1.5441	-3.0972	-0.7042	-0.5577	-1.6013	0.5483	-0.0885	0.2112	0.8970	-0.8040	-5.7444	12.2482	-0.0583	-0.1425	0.9153	-0.4350	-4.4338	10.4672	-0.3500	0.0870	0.6735	-0.5651	-11.7684	95.2548	4.2803	-3.0776	1.6630	-0.0074
320.3450	0.0118	-2.9922	-1.5449	-3.0950	-0.6952	-0.5657	-1.6113	0.5581	-0.0695	0.2216	0.9141	-0.8001	-5.5673	12.2150	-0.2827	-0.1624	0.9392	-0.4487	-4.4552	10.4881	-0.3245	0.0885	0.6767	-0.5651	-11.9789	95.4113	4.3466	-3.0816	1.6717	-0.0074
320.3550	-0.0042	-2.9865	-1.5455	-3.0928	-0.6860	-0.5737	-1.6158	0.5681	-0.0539	0.2247	0.9359	-0.8008	-5.7855	12.0472	-0.2877	-0.1987	0.8858	-0.4487	-4.4767	10.5103	-0.2977	0.0900	0.6800	-0.5652	-12.1913	95.5847	4.4256	-3.0857	1.6805	-0.0074
320.3670	-0.0237	-2.9795	-1.5460	-3.0901	-0.6747	-0.5833	-1.6278	0.5787	-0.0360	0.2313	0.9473	-0.8057	-5.7497	12.2184	-0.2095	-0.1922	0.9472	-0.4564	-4.5028	10.5378	-0.2651	0.0917	0.6839	-0.5652	-12.4487	95.8019	4.5253	-3.0908	1.6910	-0.0074
320.3770	-0.0401	-2.9737	-1.5463	-3.0878	-0.6652	-0.5914	-1.6349	0.5846	-0.0322	0.2314	0.9563	-0.8024	-5.6502	12.1438	0.3743	-0.1564	0.9873	-0.4540	-4.3609	10.4846	-0.2301	0.0894	0.6794	-0.5620	-10.7155	95.0902	4.7151	-3.1308	1.6213	0.0272
320.3870	-0.0565	-2.9677	-1.5464	-3.0855	-0.6554	-0.5994	-1.6439	0.5961	-0.0081	0.2343	0.9679	-0.8015	-5.3225	11.9659	0.1700	-0.1646	1.0365	-0.4294	-4.3812	10.5096	0.1881	0.0906	0.6824	-0.5619	-10.9225	95.3037	4.8314	-3.1346	1.6299	0.0272
320.3970	-0.0729	-2.9617	-1.5464	-3.0831	-0.6455	-0.6073	-1.6476	0.6045	0.0145	0.2396	0.9857	-0.8004	-5.6775	11.8110	0.7819	-0.1807	0.8667	-0.5102	-4.4018	10.5355	1.1636	0.0918	0.6855	-0.5618	-11.1320	95.5285	4.9554	-3.1384	1.6386	0.0272
320.4090	-0.0927	-2.9545	-1.5461	-3.0801	-0.6338	-0.6171	-1.6570	0.6160	0.0345	0.2437	0.9999	-0.8015	-5.8898	12.1431	0.7574	-0.1763	1.0080	-0.4672	-4.4267	10.5679	1.2049	0.0932	0.6891	-0.5616	-11.3861	95.8137	5.1152	-3.1429	1.6488	0.0272
320.4190	-0.1094	-2.9483	-1.5456	-3.0776	-0.6237	-0.6251	-1.6666	0.6227	0.0496	0.2483	1.0160	-0.7992	-5.4979	12.5520	0.7429	-0.2610	0.9879	-0.4974	-4.4476	10.5960	1.2404	0.0944	0.6921	-0.5615	-11.5996	96.0658	5.2594	-3.1467	1.6573	0.0272
320.4310	-0.1294	-2.9407	-1.5450	-3.0746	-0.6113	-0.6346	-1.6709	0.6344	0.0664	0.2493	1.0272	-0.7996	-5.6510	12.5136	0.8111	-0.2294	0.9752	-0.4880	-4.4728	10.6309	1.2840	0.0958	0.6958	-0.5614	-11.8570	96.3808	5.4418	-3.1515	1.6676	0.0272
320.4410	-0.1461	-2.9343	-1.5443	-3.0721	-0.6011	-0.6426	-1.6781	0.6433	0.0790	0.2508	1.0472	-0.8019	-5.9081	12.6219	1.1111	-0.1769	1.0040	-0.4794	-4.4939	10.6611	1.3214	0.0970	0.6988	-0.5613	-12.0725	96.6567	5.6044	-3.1555	1.6759	0.0272
320.4530	-0.1664	-2.9264	-1.5432	-3.0690	-0.5884	-0.6522	-1.6870	0.6574	0.0979	0.2579	1.0562	-0.8006	-5.7528	12.4409	1.1771	-0.1189	0.9971	-0.4565	-4.5193	10.6985	1.3673	0.0984	0.7024	-0.5611	-12.3331	97.0021	5.8102	-3.1604	1.6859	0.0272
320.4630	-0.1833	-2.9198	-1.5421	-3.0664	-0.5778	-0.6602	-1.6949	0.6663	0.1154	0.2641	1.0694	-0.8009	-5.7694	12.3415	1.1127	-0.2159	1.0484	-0.4595	-4.5407	10.7306	1.4065	0.0995	0.7054	-0.5610	-12.5520	97.3012	5.9899	-3.1645	1.6941	0.0272
320.4750	-0.2037	-2.9118	-1.5406	-3.0631	-0.5647	-0.6698	-1.7030	0.6751	0.1310	0.2711	1.0880	-0.7964	-5.3286	11.7654	0.6534	-0.2552	0.9272	-0.4770	-4.3916	10.6788	1.4490	0.0974	0.7000	-0.5578	-10.7291	96.5893	6.1834	-3.2049	1.6094	0.0601
320.4850	-0.2207	-2.9050	-1.5392	-3.0605	-0.5537	-0.6778	-1.7057	0.6826	0.1498	0.2715	1.0967	-0.7971	-6.2033	12.6524	1.1201	-0.1259	1.0156	-0.4533	-4.4110	10.7128	1.4922	0.0983	0.7027	-0.5576	-10.9333	96.9193	6.4009	-3.2081	1.6172	0.0601
320.4950	-0.2378	-2.8981	-1.5376	-3.0578	-0.5428	-0.6858	-1.7143	0.6927	0.1656	0.2768	1.1057	-0.7933	-5.6616	12.4428	1.1392	-0.1614	1.0372	-0.4739	-4.4304	10.7477	1.5363	0.0992	0.7054	-0.5573	-11.1375	97.2602	6.6281	-3.2110	1.6247	0.0601
320.5070	-0.2584	-2.8897	-1.5355	-3.0545	-0.5294	-0.6952	-1.7208	0.7033	0.1824	0.2781	1.1305	-0.7931	-5.6089	12.1465	1.3664	-0.1260	1.0220	-0.4892	-4.4536	10.7907	1.5904	0.1003	0.7087	-0.5570	-11.3830	97.6826	6.9121	-3.2145	1.6335	0.0601
320.5170	-0.2756	-2.8827	-1.5336	-3.0516	-0.5179	-0.7032	-1.7226	0.7061	0.1981	0.2851	1.1336	-0.7966	-6.0143	12.7151	1.3758	-0.2120	1.0445	-0.4822	-4.4730	10.8274	1.6364	0.1013	0.7114	-0.5568	-11.5880	98.0454	7.1577	-3.2173	1.6408	0.0601
320.5270	-0.2928	-2.8756	-1.5315	-3.0488	-0.5066	-0.7111	-1.7122	0.7076	0.2118	0.2834	1.1355	-0.7904	-4.4598	11.9231	1.2947	-0.1763	0.9973	-0.3678	-2.5507	9.9944	1.5164	0.0968	0.6290	-0.5051	11.3765	88.0563	5.7964	-3.2670	0.7518	0.5948
320.5390	-0.3133	-2.8670	-1.5289	-3.0454	-0.4928	-0.7206	-1.6998	0.7097	0.2294	0.2820	1.1408	-0.7689	-4.1243	12.1217	1.4754	-0.1407	1.0135	-0.4566	-2.5549	10.0047	1.5638	0.0973	0.6277	-0.5032	11.2376	88.1800	6.0599	-3.2607	0.7400	0.5840
320.5490	-0.3304	-2.8599	-1.5265	-3.0425	-0.4816	-0.7283	-1.6862	0.7129	0.2442	0.2824	1.1459	-0.7613	-4.0169	11.7959	1.4498	-0.1501	0.8477	-0.4258	-2.5598	10.0148	1.6041	0.0978	0.6267	-0.5017	11.1050	88.3026	6.2946	-3.2545	0.7312	0.5746
320.5610	-0.3505	-2.8513	-1.5235	-3.0391	-0.4678	-0.7373	-1.6749	0.7145	0.2618	0.2831	1.1459	-0.7540	-3.3584	11.4955	1.3402	-0.2015	0.9255	-0.5100	-2.5670	10.0285	1.6537	0.0985	0.6255	-0.5000	10.9313	88.4711	6.5966	-3.2457	0.7217	0.5630
320.5710	-0.3673	-2.8441	-1.5208	-3.0363	-0.4564	-0.7448	-1.6603	0.7108	0.2707	0.2808	1.1356	-0.7461	-3.0541	11.6245	1.4421	-0.1746	0.8994	-0.4091	-2.5739	10.0411	1.6960	0.0991	0.6246	-0.4986	10.7762	88.6266	6.8631	-3.2376	0.7146	0.5531
320.5810	-0.3836	-2.8370	-1.5181	-3.0335	-0.4452	-0.7523	-1.6442	0.7099	0.2824	0.2826	1.1330	-0.7372	-3.1684	11.4434	1.4768	-0.1892	0.9623	-0.4485	-2.5880	10.0439	1.7432	0.0974	0.6222	-0.4990	10.5366	88.6688	7.1867	-3.2533	0.6929	0.5254
320.5930	-0.4032	-2.8286	-1.5147	-3.0303	-0.4315	-0.7610	-1.6267	0.7106	0.2934	0.2818	1.1307	-0.7283	-3.1811	11.1737	1.7251	-0.1048	0.9714	-0.4381	-2.5964	10.0630	1.7969	0.0981	0.6212	-0.4975	10.3516	88.9071	7.5464	-3.2405	0.6874	0.5150
320.6030	-0.4194	-2.8215	-1.5117	-3.0275	-0.4202	-0.7683	-1.6142	0.7059	0.3057	0.2850	1.1347	-0.7187	-3.4362	11.6492	1.5856	-0.1602	0.7730	-0.4499	-2.6040	10.0799	1.8425	0.0989	0.6205	-0.4962	10.1919	89.1178	7.8596	-3.2288	0.6832	0.5062
320.6150	-0.4388	-2.8131	-1.5080	-3.0241	-0.4068	-0.7770	-1.5979	0.7045	0.3164	0.2836	1.1253	-0.7057	-3.2317	11.8471	1.9267	-0.1124	0.9728	-0.4079	-2.6136	10.1008	1.8979	0.0999	0.6196	-0.4947	9.9947	89.3799	8.2476	-3.2138	0.6785	0.4955
320.6250	-0.4545	-2.8060	-1.5048	-3.0213	-0.3954	-0.7839	-1.5862	0.7027	0.3254	0.2796	1.1202	-0.6994	-3.2408	12.2155	2.0877	-0.1289	0.9343	-0.3791	-2.6220	10.1189	1.9447	0.1008	0.6188	-0.4936	9.8270	89.6067	8.5815	-3.2005	0.6750	0.4866
320.6370	-0.4734	-2.7976	-1.5007	-3.0179	-0.3821	-0.7921	-1.5681	0.7039	0.3393	0.2788	1.1218	-0.6936	-3.7960	12.2051	2.0807	-0.1812	0.9352	-0.4146	-2.6325	10.1410	2.0009	0.1019	0.6179	-0.4922	9.6211	89.8836	8.9886	-3.1836	0.6709	0.4759
320.6470	-0.4890	-2.7906	-1.4973	-3.0151	-0.3708	-0.7990	-1.5630	0.7044	0.3462	0.2721	1.1147	-0.6855	-3.2594	12.0495	2.1839	-0.1442	1.0026	-0.4532	-2.6414	10.1599	2.0484	0.1029	0.6172	-0.4911	9.4487	90.1211	9.3384	-3.1688	0.6678	0.4670
320.6590	-0.5076	-2.7822	-1.4931	-3.0117	-0.3575	-0.8073	-1.5429	0.7010	0.3595	0.2742	1.1162	-0.6756	-3.7217	12.4117	2.1003	-0.1524	0.8905	-0.3867	-2.6524	10.1829	2.1057	0.1042	0.6163	-0.4898	9.2404	90.4109	9.7664	-3.1503	0.6642	0.4564
320.6690	-0.5229	-2.7751	-1.4895	-3.0091	-0.3463	-0.8140	-1.5298	0.7035	0.3675	0.2690	1.1121	-0.6643	-3.9748	12.0852	2.2919	-0.1375	1.0098	-0.3800	-2.6616	10.2024	2.1539	0.1054	0.6156	-0.4888	9.0675	90.6564	10.1316	-3.1341	0.6613	0.4477
320.6790	-0.5381	-2.7681	-1.4857	-3.0063	-0.3352	-0.8205	-1.5178	0.7031	0.3796	0.2707	1.1131	-0.6561	-4.3718	11.9684	2.0864	-0.1317	0.9044	-0.4697	-2.6708	10.2221	2.2024	0.1066	0.6149	-0.4878	8.8951	90.9047	10.5032	-3.1173	0.6585	0.4390
320.6910	-0.5562	-2.7596	-1.4811	-3.0031	-0.3220	-0.8283	-1.5089	0.7001	0.3896	0.2713	1.1055	-0.6531	-4.1645	11.7702	2.0903	-0.1254	0.9817	-0.4567	-2.6870	10.2387	2.2622	0.1064	0.6125	-0.4881	8.6279	91.1194	10.9684	-3.1138	0.6387	0.4134
320.7010	-0.5713	-2.7527	-1.4772	-3.0004	-0.3109	-0.8349	-1.4978	0.6980	0.3957	0.2708	1.1056	-0.6466	-4.1794	11.9352	2.3229	-0.1489	0.9182	-0.3780	-2.6918	10.2600	2.3124	0.1077	0.6118	-0.4871	8.4727	91.3873	11.3619	-3.0951	0.6368	0.4059
320.7130	-0.5891	-2.7443	-1.4724	-2.9973	-0.2976	-0.8427	-1.4846	0.6943	0.4021	0.2705	1.0993	-0.6389	-4.1253	12.2280	2.5514	-0.0979	0.9676	-0.3354	-2.6953	10.2856	2.3730	0.1093	0.6110	-0.4860	8.2893	91.7098	11.8414	-3.0722	0.6343	0.3971
320.7230	-0.6040	-2.7374	-1.4684	-2.9946	-0.2868	-0.8490	-1.4770	0.6941	0.4105	0.2734	1.0944	-0.6260	-3.8918	12.1914	2.6328	-0.1360	0.9862	-0.4282	-2.6982	10.3067	2.4233	0.1107	0.6103	-0.4850	8.1377	91.9761	12.2423	-3.0522	0.6320	0.3898
320.7330	-0.6188	-2.7304	-1.4642	-2.9919	-0.2756	-0.8552	-1.4693	0.6923	0.4183	0.2680	1.0943	-0.6255	-3.0690	12.4171	2.6140	-0.0926	1.0172	-0.3556	-2.7010	10.3280	2.4742	0.1121	0.6096	-0.4841	7.9894	92.2457	12.6510	-3.0318	0.6297	0.3825
320.7450	-0.6363	-2.7221	-1.4591	-2.9887	-0.2626	-0.8627	-1.4531	0.6884	0.4251	0.2678	1.0847	-0.6208	-2.9563	12.3819	2.7122	-0.1560	0.9290	-0.3596	-2.7044	10.3533	2.5350	0.1139	0.6087	-0.4831	7.8141	92.5642	13.1425	-3.0065	0.6266	0.3740
320.7550	-0.6507	-2.7153	-1.4549	-2.9860	-0.2517	-0.8689	-1.4406	0.6893	0.4340	0.2650	1.0858	-0.6121	-3.1339	12.3425	2.6781	-0.1139	0.9442	-0.2666	-2.7073	10.3741	2.5853	0.1155	0.6080	-0.4822	7.6694	92.8280	13.5517	-2.9850	0.6240	0.3670
320.7670	-0.6678	-2.7071	-1.4496	-2.9828	-0.2387	-0.8762	-1.4284	0.6881	0.4443	0.2613	1.0819	-0.5985	-2.9809	12.3617	2.5315	-0.0796	0.9038	-0.4150	-2.7106	10.3988	2.6457	0.1174	0.6071	-0.4812	7.4995	93.1401	14.0443	-2.9588	0.6206	0.3588
320.7770	-0.6822	-2.7002	-1.4452	-2.9802	-0.2280	-0.8820	-1.4151	0.6870	0.4481	0.2608	1.0842	-0.5974	-3.0949	12.2713	2.9201	-0.1064	0.9757	-0.4121	-2.7132	10.4194	2.6964	0.1191	0.6063	-0.4804	7.3624	93.4000	14.4617	-2.9360	0.6174	0.3521
320.7870	-0.6962	-2.6933	-1.4407	-2.9776	-0.2171	-0.8880	-1.4041	0.6844	0.4515	0.2572	1.0837	-0.5947	-3.2147	12.5958	3.1930	-0.0913	0.8804	-0.4168	-2.7157	10.4396	2.7468	0.1208	0.6055	-0.4796	7.2280	93.6554	14.8783	-2.9131	0.6142	0.3454
320.7990	-0.7129	-2.6852	-1.4352	-2.9745	-0.2041	-0.8951	-1.3901	0.6814	0.4580	0.2560	1.0777	-0.5890	-3.7467	12.6555	3.4229	-0.0396	0.8795	-0.3607	-2.7186	10.4637	2.8072	0.1229	0.6046	-0.4786	7.0705	93.9594	15.3795	-2.8852	0.6101	0.3376
320.8110	-0.7295	-2.6771	-1.4296	-2.9714	-0.1914	-0.9021	-1.3834	0.6824	0.4659	0.2607	1.0694	-0.5790	-3.7070	12.6100	3.3903	-0.1201	0.9720	-0.3393	-2.7218	10.4870	2.8674	0.1249	0.6034	-0.4778	6.9117	94.2549	15.8816	-2.8577	0.6038	0.3285
320.8210	-0.7433	-2.6702	-1.4249	-2.9688	-0.1807	-0.9079	-1.3745	0.6808	0.4782	0.2562	1.0745	-0.5720	-3.4524	12.5715	2.9991	-0.1156	0.9205	-0.3291	-2.7266	10.5039	2.9186	0.1259	0.6012	-0.4782	6.7565	94.4706	16.3115	-2.8426	0.5859	0.3112
320.8330	-0.7598	-2.6620	-1.4193	-2.9658	-0.1679	-0.9147	-1.3632	0.6793	0.4835	0.2550	1.0583	-0.5690	-3.7788	12.7327	3.2250	-0.0799	1.0879	-0.3018	-2.7277	10.5278	2.9800	0.1281	0.6002	-0.4773	6.6285	94.7732	16.8292	-2.8123	0.5815	0.3047
320.8430	-0.7732	-2.6552	-1.4146	-2.9633	-0.1573	-0.9203	-1.3547	0.6787	0.4861	0.2546	1.0670	-0.5623	-3.9349	12.4438	3.4727	-0.0787	0.9577	-0.3471	-2.7285	10.5472	3.0307	0.1301	0.5994	-0.4765	6.5249	95.0182	17.2582	-2.7866	0.5776	0.2993
320.8550	-0.7893	-2.6471	-1.4086	-2.9602	-0.1444	-0.9271	-1.3464	0.6748	0.4931	0.2538	1.0542	-0.5561	-3.9062	12.5574	3.6624	0.0016	0.9095	-0.3713	-2.7292	10.5705	3.0918	0.1324	0.5983	-0.4757	6.4053	95.3128	17.7763	-2.7551	0.5725	0.2931
320.8650	-0.8028	-2.6404	-1.4035	-2.9577	-0.1339	-0.9326	-1.3407	0.6741	0.4989	0.2587	1.0563	-0.5493	-3.5568	12.5810	3.5599	-0.1223	0.8780	-0.3555	-2.7297	10.5899	3.1426	0.1345	0.5974	-0.4749	6.3090	95.5579	18.2089	-2.7283	0.5679	0.2879
320.8750	-0.8162	-2.6338	-1.3985	-2.9550	-0.1234	-0.9382	-1.3296	0.6711	0.5056	0.2540	1.0517	-0.5417	-3.6038	12.8588	3.4691	-0.1279	0.9270	-0.3808	-2.7300	10.6087	3.1920	0.1366	0.5965	-0.4743	6.2162	95.7958	18.6403	-2.7009	0.5631	0.2829
320.8870	-0.8321	-2.6256	-1.3925	-2.9521	-0.1107	-0.9446	-1.3181	0.6702	0.5075	0.2448	1.0494	-0.5386	-3.4503	12.9212	3.5136	-0.0694	0.9214	-0.4086	-2.7300	10.6307	3.2490	0.1392	0.5954	-0.4734	6.1108	96.0733	19.1598	-2.6676	0.5570	0.2770
320.8970	-0.8452	-2.6188	-1.3875	-2.9496	-0.1004	-0.9500	-1.3118	0.6692	0.5152	0.2476	1.0457	-0.5372	-3.3867	12.8373	3.5308	-0.1164	0.9139	-0.3765	-2.7300	10.6480	3.2958	0.1414	0.5945	-0.4728	6.0255	96.2932	19.5865	-2.6398	0.5517	0.2722
320.9090	-0.8610	-2.6109	-1.3813	-2.9467	-0.0877	-0.9565	-1.3056	0.6695	0.5175	0.2435	1.0474	-0.5368	-2.7297	12.6020	3.7933	-0.0282	0.8477	-0.2864	-2.7298	10.6686	3.3515	0.1440	0.5933	-0.4720	5.9262	96.5543	20.0947	-2.6061	0.5451	0.2665
320.9190	-0.8740	-2.6042	-1.3762	-2.9442	-0.0772	-0.9618	-1.2911	0.6690	0.5234	0.2449	1.0425	-0.5295	-3.3456	12.5896	3.9394	0.0366	0.7901	-0.2665	-2.7295	10.6854	3.3979	0.1463	0.5924	-0.4713	5.8479	96.7670	20.5190	-2.5776	0.5393	0.2619
320.9310	-0.8894	-2.5962	-1.3699	-2.9412	-0.0649	-0.9681	-1.2861	0.6624	0.5283	0.2450	1.0345	-0.5166	-2.9182	13.0561	4.1061	-0.0593	0.9736	-0.3674	-2.7288	10.7050	3.4535	0.1490	0.5912	-0.4706	5.7585	97.0157	21.0273	-2.5424	0.5320	0.2565
320.9410	-0.9022	-2.5896	-1.3646	-2.9388	-0.0544	-0.9733	-1.2746	0.6624	0.5346	0.2437	1.0374	-0.5142	-3.1678	12.9840	4.1231	-0.0275	0.8159	-0.3789	-2.7281	10.7211	3.4998	0.1514	0.5902	-0.4699	5.6885	97.2197	21.4519	-2.5129	0.5256	0.2520
320.9510	-0.9150	-2.5829	-1.3592	-2.9364	-0.0443	-0.9783	-1.2695	0.6618	0.5388	0.2427	1.0236	-0.5135	-3.2013	13.0061	4.1756	-0.0404	0.9410	-0.3522	-2.7300	10.7348	3.5442	0.1532	0.5877	-0.4703	5.5868	97.3948	21.8576	-2.4896	0.5034	0.2368
320.9630	-0.9302	-2.5750	-1.3528	-2.9335	-0.0319	-0.9844	-1.2585	0.6628	0.5456	0.2451	1.0396	-0.5122	-3.1357	12.9294	4.2699	0.0024	0.7976	-0.3431	-2.7277	10.7537	3.5998	0.1561	0.5864	-0.4696	5.5227	97.6332	22.3687	-2.4530	0.4956	0.2323
320.9730	-0.9426	-2.5684	-1.3474	-2.9312	-0.0214	-0.9896	-1.2504	0.6606	0.5445	0.2429	1.0262	-0.5083	-3.4932	13.1004	4.7119	-0.0308	0.8194	-0.3226	-2.7257	10.7687	3.6458	0.1585	0.5854	-0.4690	5.4728	97.8243	22.7916	-2.4224	0.4889	0.2286
320.9830	-0.9550	-2.5619	-1.3418	-2.9288	-0.0112	-0.9947	-1.2456	0.6588	0.5495	0.2445	1.0182	-0.5026	-3.6085	13.1763	4.8610	0.0577	0.8505	-0.3371	-2.7234	10.7834	3.6916	0.1610	0.5843	-0.4684	5.4261	98.0096	23.2123	-2.3914	0.4819	0.2250
320.9930	-0.9675	-2.5553	-1.3362	-2.9264	-0.0011	-0.9997	-1.2371	0.6570	0.5559	0.2456	1.0210	-0.4966	-3.6788	13.2410	4.5994	-0.0274	0.8658	-0.3396	-2.7210	10.7976	3.7372	0.1636	0.5832	-0.4676	5.3827	98.1900	23.6322	-2.3595	0.4746	0.2214
321.0050	-0.9823	-2.5474	-1.3295	-2.9234	0.0111	-1.0056	-1.2329	0.6571	0.5657	0.2426	1.0197	-0.4925	-3.2854	13.1811	4.4882	-0.0769	0.8904	-0.3711	-2.7178	10.8141	3.7917	0.1667	0.5819	-0.4663	5.3351	98.4000	24.1343	-2.3205	0.4654	0.2173
321.0150	-0.9945	-2.5408	-1.3239	-2.9211	0.0213	-1.0105	-1.2227	0.6576	0.5708	0.2336	1.0209	-0.4906	-3.6006	13.0424	4.5168	0.0058	0.8215	-0.3445	-2.7151	10.8271	3.8364	0.1694	0.5807	-0.4652	5.2978	98.5644	24.5454	-2.2883	0.4577	0.2139
321.0250	-1.0067	-2.5343	-1.3183	-2.9187	0.0315	-1.0154	-1.2212	0.6563	0.5712	0.2339	1.0181	-0.4876	-3.4675	13.2127	4.7925	-0.0146	0.8381	-0.3266	-2.7122	10.8395	3.8808	0.1720	0.5796	-0.4641	5.2635	98.7225	24.9539	-2.2557	0.4498	0.2106
321.0350	-1.0188	-2.5278	-1.3125	-2.9163	0.0418	-1.0204	-1.2142	0.6565	0.5769	0.2300	1.0112	-0.4842	-3.4436	12.9652	4.9390	0.1106	0.7214	-0.2980	-2.7091	10.8516	3.9252	0.1747	0.5785	-0.4631	5.2335	98.8767	25.3635	-2.2226	0.4416	0.2073
321.0450	-1.0309	-2.5212	-1.3066	-2.9139	0.0517	-1.0252	-1.2072	0.6533	0.5839	0.2335	1.0034	-0.4763	-3.5965	13.2214	4.7836	0.0243	0.8521	-0.3090	-2.7057	10.8633	3.9698	0.1775	0.5773	-0.4620	5.2077	99.0256	25.7740	-2.1886	0.4331	0.2042
321.0550	-1.0429	-2.5146	-1.3007	-2.9115	0.0616	-1.0299	-1.2066	0.6537	0.5907	0.2318	1.0123	-0.4726	-3.2294	13.1052	4.5267	-0.0669	0.8597	-0.3185	-2.7022	10.8747	4.0138	0.1804	0.5761	-0.4610	5.1839	99.1712	26.1798	-2.1540	0.4243	0.2010
321.0650	-1.0550	-2.5081	-1.2948	-2.9092	0.0720	-1.0347	-1.1961	0.6508	0.5952	0.2294	1.0074	-0.4711	-3.5442	13.3220	4.5081	-0.0509	0.7906	-0.3419	-2.6986	10.8852	4.0572	0.1832	0.5750	-0.4600	5.1628	99.3046	26.5798	-2.1200	0.4155	0.1980
321.0750	-1.0670	-2.5015	-1.2890	-2.9070	0.0819	-1.0394	-1.1915	0.6512	0.5947	0.2294	1.0010	-0.4722	-3.1240	13.1325	4.7485	0.0033	0.8465	-0.2869	-2.6949	10.8949	4.1000	0.1861	0.5738	-0.4590	5.1441	99.4291	26.9748	-2.0857	0.4066	0.1950
321.0870	-1.0812	-2.4938	-1.2820	-2.9044	0.0940	-1.0450	-1.1816	0.6500	0.5956	0.2287	1.0063	-0.4697	-2.9950	13.2543	5.2855	0.0921	0.6753	-0.2954	-2.6903	10.9058	4.1507	0.1895	0.5724	-0.4578	5.1246	99.5693	27.4420	-2.0446	0.3958	0.1915
321.0970	-1.0929	-2.4873	-1.2759	-2.9021	0.1039	-1.0496	-1.1755	0.6484	0.6020	0.2357	0.9912	-0.4684	-3.2859	13.3174	5.1973	-0.0106	0.8256	-0.2587	-2.6886	10.9145	4.1901	0.1921	0.5698	-0.4578	5.0838	99.6816	27.8031	-2.0128	0.3714	0.1792
321.1070	-1.1047	-2.4809	-1.2699	-2.8997	0.1139	-1.0543	-1.1757	0.6486	0.6088	0.2326	0.9995	-0.4666	-2.6319	13.2150	5.0564	-0.0039	0.7864	-0.2300	-2.6836	10.9232	4.2324	0.1951	0.5685	-0.4569	5.0831	99.7924	28.1938	-1.9768	0.3620	0.1768
321.1170	-1.1165	-2.4743	-1.2639	-2.8974	0.1239	-1.0589	-1.1653	0.6468	0.6129	0.2287	0.9966	-0.4583	-2.8695	13.1408	5.0409	0.0408	0.7458	-0.3419	-2.6786	10.9310	4.2742	0.1981	0.5673	-0.4559	5.0849	99.8931	28.5794	-1.9410	0.3525	0.1744
321.1270	-1.1281	-2.4679	-1.2578	-2.8952	0.1340	-1.0635	-1.1597	0.6469	0.6148	0.2310	0.9876	-0.4533	-2.8968	13.1760	5.2722	-0.0300	0.7541	-0.3302	-2.6733	10.9382	4.3155	0.2011	0.5660	-0.4550	5.0893	99.9864	28.9607	-1.9048	0.3429	0.1720
321.1390	-1.1419	-2.4602	-1.2504	-2.8925	0.1458	-1.0689	-1.1517	0.6449	0.6118	0.2227	0.9903	-0.4512	-2.8798	13.2432	5.7565	0.1730	0.6289	-0.3204	-2.6668	10.9462	4.3646	0.2048	0.5645	-0.4540	5.0983	100.0900	29.4139	-1.8610	0.3312	0.1692
321.1490	-1.1535	-2.4537	-1.2441	-2.8901	0.1555	-1.0733	-1.1453	0.6449	0.6202	0.2304	0.9859	-0.4505	-3.1250	13.2020	5.0652	0.0615	0.8045	-0.3263	-2.6613	10.9525	4.4051	0.2080	0.5633	-0.4531	5.1084	100.1720	29.7874	-1.8237	0.3212	0.1670
321.1610	-1.1671	-2.4460	-1.2367	-2.8874	0.1675	-1.0787	-1.1429	0.6418	0.6234	0.2224	0.9849	-0.4478	-2.7691	13.5793	5.2636	-0.0036	0.8216	-0.3327	-2.6545	10.9591	4.4529	0.2118	0.5617	-0.4521	5.1232	100.2581	30.2279	-1.7786	0.3090	0.1643
321.1710	-1.1785	-2.4396	-1.2306	-2.8852	0.1772	-1.0832	-1.1342	0.6435	0.6250	0.2221	0.9822	-0.4453	-3.0485	13.2576	5.3260	0.0446	0.7600	-0.2503	-2.6487	10.9634	4.4921	0.2150	0.5605	-0.4512	5.1379	100.3159	30.5883	-1.7413	0.2988	0.1622
321.1810	-1.1898	-2.4331	-1.2245	-2.8830	0.1870	-1.0877	-1.1293	0.6418	0.6228	0.2167	0.9833	-0.4405	-3.3000	13.4110	5.9391	0.0386	0.7637	-0.3008	-2.6429	10.9668	4.5304	0.2182	0.5592	-0.4504	5.1536	100.3627	30.9407	-1.7039	0.2886	0.1601
321.1930	-1.2033	-2.4254	-1.2169	-2.8804	0.1990	-1.0930	-1.1235	0.6427	0.6276	0.2167	0.9780	-0.4333	-3.2813	13.3194	6.0651	0.2052	0.6760	-0.3296	-2.6356	10.9705	4.5762	0.2220	0.5577	-0.4494	5.1777	100.4129	31.3624	-1.6588	0.2762	0.1576
321.2030	-1.2146	-2.4190	-1.2105	-2.8781	0.2085	-1.0973	-1.1183	0.6409	0.6360	0.2249	0.9761	-0.4305	-3.4080	13.4788	5.8424	-0.0138	0.7880	-0.3064	-2.6294	10.9733	4.6142	0.2254	0.5564	-0.4485	5.2008	100.4526	31.7112	-1.6195	0.2655	0.1556
321.2150	-1.2280	-2.4114	-1.2027	-2.8754	0.2203	-1.1024	-1.1141	0.6389	0.6452	0.2205	0.9750	-0.4337	-3.2112	13.6647	5.5713	0.0357	0.8251	-0.2932	-2.6217	10.9756	4.6588	0.2294	0.5549	-0.4476	5.2309	100.4858	32.1211	-1.5728	0.2527	0.1532
321.2250	-1.2390	-2.4049	-1.1964	-2.8734	0.2302	-1.1067	-1.1093	0.6422	0.6444	0.2186	0.9724	-0.4308	-3.2908	13.3564	5.8204	0.0926	0.7067	-0.3029	-2.6153	10.9765	4.6951	0.2326	0.5536	-0.4467	5.2574	100.5014	32.4541	-1.5345	0.2421	0.1513
321.2350	-1.2501	-2.3985	-1.1901	-2.8712	0.2399	-1.1111	-1.1036	0.6385	0.6427	0.2172	0.9681	-0.4324	-3.4210	13.5487	6.3918	0.1122	0.6730	-0.2333	-2.6088	10.9764	4.7308	0.2360	0.5523	-0.4459	5.2859	100.5050	32.7818	-1.4955	0.2314	0.1495
321.2450	-1.2610	-2.3922	-1.1836	-2.8691	0.2496	-1.1154	-1.1035	0.6423	0.6504	0.2163	0.9741	-0.4246	-2.9914	13.1820	6.3517	0.2046	0.5776	-0.2382	-2.6021	10.9762	4.7661	0.2393	0.5511	-0.4452	5.3168	100.5068	33.1052	-1.4565	0.2207	0.1476
321.2550	-1.2721	-2.3858	-1.1769	-2.8668	0.2592	-1.1196	-1.0971	0.6384	0.6615	0.2278	0.9656	-0.4173	-3.2168	13.5521	5.8328	0.0345	0.6817	-0.2811	-2.5971	10.9763	4.7980	0.2428	0.5484	-0.4452	5.3279	100.5124	33.3952	-1.4163	0.1949	0.1377
321.2650	-1.2831	-2.3794	-1.1704	-2.8646	0.2689	-1.1238	-1.0936	0.6390	0.6644	0.2224	0.9646	-0.4148	-3.1287	13.5356	5.7421	0.0144	0.7509	-0.3088	-2.5894	10.9748	4.8330	0.2464	0.5470	-0.4444	5.3726	100.4983	33.7166	-1.3754	0.1838	0.1362
321.2770	-1.2961	-2.3716	-1.1625	-2.8621	0.2805	-1.1288	-1.0899	0.6385	0.6610	0.2143	0.9725	-0.4143	-2.7850	13.4059	6.3723	0.1940	0.5471	-0.3008	-2.5802	10.9717	4.8738	0.2505	0.5455	-0.4435	5.4270	100.4655	34.0905	-1.3270	0.1707	0.1344
321.2870	-1.3070	-2.3653	-1.1559	-2.8599	0.2903	-1.1329	-1.0829	0.6373	0.6638	0.2150	0.9612	-0.4163	-3.0210	13.3184	6.6160	0.1717	0.6396	-0.2826	-2.5723	10.9689	4.9075	0.2541	0.5442	-0.4428	5.4756	100.4352	34.3985	-1.2861	0.1597	0.1330
321.2970	-1.3178	-2.3590	-1.1491	-2.8578	0.2998	-1.1370	-1.0807	0.6372	0.6701	0.2159	0.9610	-0.4158	-2.7020	13.4412	6.3764	0.1645	0.6243	-0.2872	-2.5643	10.9654	4.9404	0.2577	0.5429	-0.4421	5.5249	100.3967	34.6986	-1.2450	0.1487	0.1316
321.3090	-1.3307	-2.3513	-1.1410	-2.8550	0.3113	-1.1420	-1.0734	0.6378	0.6808	0.2154	0.9606	-0.4156	-2.6455	13.5402	6.1279	0.0629	0.6512	-0.2738	-2.5546	10.9600	4.9793	0.2621	0.5413	-0.4412	5.5880	100.3355	35.0540	-1.1945	0.1352	0.1300
321.3190	-1.3415	-2.3449	-1.1343	-2.8528	0.3210	-1.1461	-1.0674	0.6360	0.6813	0.2123	0.9563	-0.4101	-2.9713	13.5737	6.2087	0.0250	0.6784	-0.2503	-2.5463	10.9544	5.0110	0.2658	0.5400	-0.4405	5.6423	100.2715	35.3431	-1.1522	0.1239	0.1286
321.3310	-1.3542	-2.3372	-1.1262	-2.8505	0.3325	-1.1511	-1.0650	0.6352	0.6800	0.2053	0.9647	-0.4033	-2.6192	13.3392	6.7707	0.2250	0.4569	-0.2637	-2.5364	10.9464	5.0479	0.2701	0.5384	-0.4397	5.7086	100.1791	35.6786	-1.1027	0.1108	0.1271
321.3410	-1.3648	-2.3308	-1.1193	-2.8483	0.3419	-1.1551	-1.0602	0.6370	0.6857	0.2127	0.9578	-0.3976	-2.6934	13.0905	6.6611	0.1854	0.5174	-0.2974	-2.5279	10.9394	5.0783	0.2738	0.5371	-0.4390	5.7670	100.0981	35.9546	-1.0600	0.0996	0.1258
321.3510	-1.3754	-2.3246	-1.1123	-2.8461	0.3515	-1.1591	-1.0542	0.6334	0.6951	0.2117	0.9471	-0.3983	-2.8604	13.4343	6.1904	0.0774	0.7169	-0.2756	-2.5193	10.9320	5.1081	0.2776	0.5358	-0.4383	5.8270	100.0122	36.2247	-1.0168	0.0883	0.1246
321.3630	-1.3880	-2.3170	-1.1040	-2.8436	0.3629	-1.1638	-1.0512	0.6355	0.6939	0.2092	0.9542	-0.3988	-2.6910	13.3151	6.2038	0.1021	0.5800	-0.2777	-2.5090	10.9219	5.1428	0.2821	0.5343	-0.4374	5.8998	99.8932	36.5376	-0.9654	0.0750	0.1232
321.3730	-1.3985	-2.3107	-1.0972	-2.8416	0.3725	-1.1678	-1.0435	0.6328	0.6883	0.2041	0.9531	-0.4005	-2.8408	13.5991	6.8542	0.1993	0.5682	-0.2830	-2.5004	10.9119	5.1706	0.2858	0.5331	-0.4368	5.9604	99.7759	36.7881	-0.9231	0.0641	0.1221
321.3850	-1.4110	-2.3030	-1.0889	-2.8391	0.3840	-1.1725	-1.0413	0.6330	0.6943	0.2094	0.9402	-0.3998	-2.9294	13.5273	6.9728	0.2502	0.5592	-0.2543	-2.4899	10.8989	5.2034	0.2904	0.5316	-0.4359	6.0371	99.6226	37.0835	-0.8714	0.0509	0.1207
321.3950	-1.4213	-2.2967	-1.0818	-2.8370	0.3933	-1.1765	-1.0408	0.6345	0.7055	0.2113	0.9405	-0.3931	-2.7651	13.4523	6.5230	0.2055	0.5739	-0.2406	-2.4810	10.8876	5.2301	0.2942	0.5303	-0.4353	6.1028	99.4882	37.3232	-0.8276	0.0398	0.1196
321.4050	-1.4317	-2.2903	-1.0748	-2.8349	0.4025	-1.1805	-1.0341	0.6346	0.7076	0.2153	0.9472	-0.3887	-3.0581	13.3254	6.5984	0.0734	0.6693	-0.2777	-2.4721	10.8755	5.2559	0.2981	0.5291	-0.4346	6.1683	99.3460	37.5541	-0.7837	0.0289	0.1186
321.4170	-1.4441	-2.2827	-1.0663	-2.8325	0.4141	-1.1852	-1.0325	0.6346	0.7068	0.2045	0.9482	-0.3865	-2.8347	13.5739	7.1278	0.2322	0.5662	-0.2208	-2.4643	10.8606	5.2811	0.3029	0.5262	-0.4345	6.2139	99.1685	37.7751	-0.7297	0.0017	0.1100
321.4270	-1.4545	-2.2764	-1.0592	-2.8304	0.4236	-1.1891	-1.0271	0.6328	0.7095	0.2085	0.9409	-0.3885	-2.7186	13.7284	7.1505	0.3022	0.5202	-0.2394	-2.4546	10.8468	5.3058	0.3068	0.5250	-0.4339	6.2903	99.0047	37.9958	-0.6856	-0.0091	0.1091
321.4370	-1.4647	-2.2701	-1.0520	-2.8283	0.4329	-1.1929	-1.0218	0.6352	0.7188	0.2120	0.9374	-0.3817	-3.0690	13.6885	6.8572	0.1450	0.5942	-0.2861	-2.4450	10.8324	5.3297	0.3108	0.5237	-0.4333	6.3670	98.8327	38.2089	-0.6406	-0.0199	0.1084
321.4470	-1.4748	-2.2637	-1.0448	-2.8262	0.4423	-1.1966	-1.0202	0.6358	0.7262	0.2093	0.9410	-0.3824	-2.9111	13.4081	6.5357	0.1566	0.5170	-0.3375	-2.4353	10.8166	5.3528	0.3148	0.5225	-0.4326	6.4447	98.6444	38.4145	-0.5957	-0.0307	0.1076
321.4570	-1.4850	-2.2573	-1.0376	-2.8241	0.4516	-1.2005	-1.0183	0.6356	0.7261	0.2039	0.9396	-0.3852	-2.6191	13.1959	6.7156	0.1554	0.5102	-0.2809	-2.4255	10.7998	5.3752	0.3187	0.5212	-0.4320	6.5237	98.4432	38.6129	-0.5509	-0.0413	0.1069
321.4670	-1.4953	-2.2510	-1.0304	-2.8221	0.4610	-1.2043	-1.0118	0.6330	0.7208	0.2010	0.9391	-0.3913	-2.8187	13.3890	7.3391	0.3041	0.4874	-0.1758	-2.4157	10.7823	5.3968	0.3227	0.5200	-0.4314	6.6029	98.2340	38.8030	-0.5060	-0.0518	0.1062
321.4790	-1.5074	-2.2435	-1.0216	-2.8196	0.4723	-1.2089	-1.0114	0.6330	0.7306	0.2080	0.9397	-0.3788	-2.3833	13.3203	7.2207	0.1810	0.4361	-0.2605	-2.4039	10.7605	5.4217	0.3276	0.5186	-0.4306	6.6987	97.9743	39.0212	-0.4515	-0.0643	0.1053
321.4890	-1.5174	-2.2371	-1.0143	-2.8175	0.4817	-1.2127	-1.0043	0.6355	0.7436	0.2043	0.9358	-0.3765	-2.7368	13.2617	6.5906	0.1791	0.4255	-0.2434	-2.3940	10.7411	5.4417	0.3317	0.5174	-0.4300	6.7804	97.7416	39.1958	-0.4057	-0.0748	0.1047
321.4990	-1.5274	-2.2308	-1.0069	-2.8154	0.4909	-1.2165	-0.9993	0.6380	0.7390	0.1988	0.9298	-0.3723	-2.8861	12.8354	6.8935	0.2524	0.5305	-0.2605	-2.3840	10.7206	5.4609	0.3357	0.5162	-0.4294	6.8623	97.4968	39.3618	-0.3600	-0.0850	0.1041
321.5110	-1.5394	-2.2231	-0.9980	-2.8131	0.5021	-1.2210	-1.0011	0.6311	0.7375	0.1966	0.9362	-0.3703	-2.3063	13.3231	7.4483	0.2838	0.4910	-0.2262	-2.3721	10.6950	5.4828	0.3406	0.5148	-0.4287	6.9612	97.1893	39.5505	-0.3050	-0.0971	0.1034
321.5210	-1.5494	-2.2167	-0.9905	-2.8111	0.5115	-1.2246	-0.9955	0.6315	0.7456	0.2032	0.9301	-0.3684	-2.4759	13.3081	7.1173	0.2332	0.4361	-0.2651	-2.3621	10.6724	5.5002	0.3447	0.5136	-0.4281	7.0443	96.9187	39.6990	-0.2591	-0.1071	0.1028
321.5310	-1.5594	-2.2103	-0.9831	-2.8091	0.5207	-1.2283	-0.9872	0.6314	0.7544	0.2039	0.9230	-0.3676	-2.7774	13.3442	6.7060	0.2252	0.5327	-0.2660	-2.3521	10.6486	5.5167	0.3489	0.5125	-0.4274	7.1276	96.6335	39.8394	-0.2129	-0.1170	0.1022
321.5430	-1.5711	-2.2028	-0.9742	-2.8067	0.5318	-1.2327	-0.9878	0.6350	0.7507	0.2012	0.9211	-0.3668	-2.2984	12.8916	7.0851	0.3057	0.5646	-0.2779	-2.3403	10.6196	5.5352	0.3537	0.5112	-0.4267	7.2253	96.2863	39.9946	-0.1581	-0.1285	0.1016
321.5530	-1.5810	-2.1965	-0.9666	-2.8047	0.5412	-1.2364	-0.9834	0.6324	0.7509	0.2053	0.9241	-0.3674	-2.5095	13.2355	7.3086	0.2498	0.4524	-0.1886	-2.3304	10.5944	5.5499	0.3579	0.5101	-0.4261	7.3086	95.9835	40.1162	-0.1119	-0.1380	0.1011
321.5650	-1.5928	-2.1889	-0.9575	-2.8023	0.5521	-1.2408	-0.9776	0.6325	0.7579	0.2052	0.9210	-0.3669	-2.7785	13.1803	7.0933	0.3126	0.4809	-0.1790	-2.3184	10.5622	5.5664	0.3629	0.5088	-0.4254	7.4091	95.5979	40.2517	-0.0558	-0.1493	0.1006
321.5750	-1.6025	-2.1825	-0.9499	-2.8002	0.5613	-1.2444	-0.9784	0.6342	0.7627	0.2034	0.9201	-0.3598	-2.2065	13.1616	7.1692	0.2811	0.4780	-0.2146	-2.2491	10.5702	5.6124	0.3680	0.5053	-0.4238	8.2013	95.6923	40.6807	0.0013	-0.1839	0.1106
321.5870	-1.6142	-2.1749	-0.9408	-2.7978	0.5726	-1.2487	-0.9687	0.6345	0.7640	0.2012	0.9167	-0.3548	-2.6657	12.8855	7.4199	0.2647	0.4709	-0.2782	-2.2355	10.5346	5.6267	0.3730	0.5039	-0.4229	8.3155	95.2645	40.7892	0.0571	-0.1954	0.1105
321.5970	-1.6239	-2.1687	-0.9331	-2.7958	0.5818	-1.2523	-0.9658	0.6346	0.7668	0.1983	0.9200	-0.3552	-2.7138	12.9391	7.6301	0.3960	0.2891	-0.2461	-2.2241	10.5043	5.6375	0.3771	0.5028	-0.4222	8.4102	94.8995	40.8690	0.1029	-0.2047	0.1105
321.6070	-1.6335	-2.1623	-0.9254	-2.7938	0.5907	-1.2558	-0.9665	0.6330	0.7751	0.2019	0.9166	-0.3590	-2.1062	13.0895	7.3521	0.3105	0.4351	-0.2737	-2.2128	10.4727	5.6475	0.3814	0.5016	-0.4215	8.5042	94.5189	40.9409	0.1499	-0.2140	0.1105
321.6170	-1.6431	-2.1560	-0.9177	-2.7917	0.5998	-1.2593	-0.9577	0.6366	0.7833	0.2000	0.9127	-0.3558	-2.6694	12.8601	7.0169	0.2522	0.5045	-0.2317	-2.2016	10.4397	5.6566	0.3856	0.5005	-0.4208	8.5978	94.1213	41.0037	0.1970	-0.2232	0.1105
321.6270	-1.6527	-2.1496	-0.9099	-2.7897	0.6091	-1.2629	-0.9545	0.6340	0.7809	0.1914	0.9123	-0.3557	-2.7668	12.8850	7.5351	0.3609	0.4339	-0.2523	-2.1905	10.4057	5.6647	0.3898	0.4994	-0.4201	8.6900	93.7122	41.0567	0.2438	-0.2321	0.1105
321.6370	-1.6622	-2.1432	-0.9020	-2.7878	0.6183	-1.2664	-0.9553	0.6358	0.7849	0.1923	0.9104	-0.3576	-2.2034	12.6373	7.5805	0.4755	0.3809	-0.1807	-2.1794	10.3709	5.6718	0.3940	0.4983	-0.4194	8.7818	93.2931	41.1000	0.2902	-0.2408	0.1106
321.6490	-1.6736	-2.1356	-0.8924	-2.7853	0.6292	-1.2707	-0.9480	0.6343	0.7954	0.2037	0.9085	-0.3486	-2.2678	12.8592	7.2464	0.1934	0.4016	-0.2225	-2.1661	10.3273	5.6791	0.3991	0.4970	-0.4185	8.8908	92.7684	41.1409	0.3476	-0.2513	0.1107
321.6590	-1.6830	-2.1292	-0.8846	-2.7834	0.6383	-1.2742	-0.9416	0.6361	0.7977	0.1920	0.9072	-0.3443	-2.7022	12.4861	7.2647	0.3430	0.3752	-0.2375	-2.1554	10.2895	5.6841	0.4033	0.4960	-0.4178	8.9786	92.3140	41.1632	0.3944	-0.2596	0.1107
321.6690	-1.6925	-2.1229	-0.8767	-2.7815	0.6472	-1.2777	-0.9419	0.6359	0.7928	0.1901	0.9056	-0.3449	-2.1345	12.7379	7.7763	0.4516	0.4345	-0.1455	-2.1447	10.2505	5.6881	0.4075	0.4949	-0.4170	9.0652	91.8455	41.1757	0.4411	-0.2677	0.1108
321.6790	-1.7018	-2.1165	-0.8686	-2.7795	0.6563	-1.2811	-0.9367	0.6340	0.7996	0.1984	0.9039	-0.3382	-2.1563	12.6592	7.6047	0.3503	0.4502	-0.2291	-2.1341	10.2110	5.6910	0.4117	0.4939	-0.4163	9.1507	91.3708	41.1787	0.4880	-0.2756	0.1110
321.6910	-1.7130	-2.1090	-0.8589	-2.7772	0.6673	-1.2852	-0.9310	0.6361	0.8111	0.1985	0.9065	-0.3351	-2.5291	12.7994	7.0985	0.3065	0.2951	-0.2180	-2.1216	10.1619	5.6933	0.4168	0.4927	-0.4154	9.2509	90.7807	41.1691	0.5444	-0.2848	0.1111
321.7010	-1.7223	-2.1025	-0.8510	-2.7752	0.6763	-1.2885	-0.9280	0.6404	0.8108	0.1978	0.8958	-0.3374	-2.3417	12.1999	7.3908	0.3797	0.3798	-0.2561	-2.1114	10.1193	5.6940	0.4210	0.4918	-0.4147	9.3308	90.2683	41.1500	0.5909	-0.2923	0.1113
321.7110	-1.7315	-2.0961	-0.8428	-2.7733	0.6852	-1.2919	-0.9258	0.6364	0.8110	0.1947	0.9006	-0.3401	-2.0306	12.3420	7.6352	0.4832	0.3356	-0.2320	-2.1014	10.0752	5.6937	0.4252	0.4908	-0.4140	9.4098	89.7383	41.1207	0.6379	-0.2996	0.1115
321.7230	-1.7427	-2.0884	-0.8330	-2.7709	0.6959	-1.2959	-0.9195	0.6320	0.8215	0.2014	0.8964	-0.3374	-2.2082	12.7510	7.2638	0.2906	0.4590	-0.2747	-2.0894	10.0209	5.6919	0.4303	0.4896	-0.4131	9.5024	89.0864	41.0722	0.6949	-0.3082	0.1117
321.7330	-1.7519	-2.0820	-0.8247	-2.7690	0.7049	-1.2993	-0.9137	0.6375	0.8255	0.1973	0.9034	-0.3349	-2.2534	12.1364	7.2115	0.4375	0.2689	-0.2546	-2.0798	9.9748	5.6893	0.4345	0.4887	-0.4123	9.5759	88.5321	41.0205	0.7416	-0.3150	0.1119
321.7450	-1.7628	-2.0744	-0.8148	-2.7667	0.7157	-1.3033	-0.9087	0.6381	0.8268	0.1949	0.8953	-0.3368	-2.2097	11.8828	7.3549	0.4593	0.3151	-0.1477	-2.0529	9.9309	5.6875	0.4404	0.4854	-0.4117	9.8462	88.0038	40.9716	0.8074	-0.3465	0.1097
321.7550	-1.7718	-2.0681	-0.8064	-2.7647	0.7247	-1.3066	-0.9057	0.6360	0.8282	0.1962	0.8883	-0.3268	-2.2804	12.1900	7.4541	0.4563	0.3401	-0.2646	-2.0426	9.8824	5.6827	0.4447	0.4844	-0.4109	9.9256	87.4215	40.8987	0.8540	-0.3532	0.1102
321.7650	-1.7808	-2.0617	-0.7982	-2.7628	0.7336	-1.3099	-0.9041	0.6341	0.8348	0.1966	0.8810	-0.3268	-2.3364	12.4513	7.4075	0.4541	0.3909	-0.2139	-2.0327	9.8323	5.6768	0.4489	0.4835	-0.4102	10.0009	86.8192	40.8154	0.9003	-0.3596	0.1107
321.7770	-1.7917	-2.0539	-0.7882	-2.7604	0.7440	-1.3138	-0.8986	0.6385	0.8391	0.1969	0.8893	-0.3252	-2.1133	11.7547	7.4785	0.4175	0.3740	-0.2085	-2.0210	9.7700	5.6683	0.4539	0.4823	-0.4092	10.0873	86.0695	40.7009	0.9562	-0.3671	0.1113
321.7870	-1.8007	-2.0476	-0.7798	-2.7585	0.7530	-1.3170	-0.8912	0.6362	0.8412	0.1914	0.8938	-0.3199	-2.2678	11.9534	7.7009	0.5287	0.2386	-0.2930	-2.0115	9.7175	5.6600	0.4581	0.4814	-0.4085	10.1561	85.4388	40.5939	1.0022	-0.3730	0.1119
321.7970	-1.8097	-2.0413	-0.7712	-2.7565	0.7619	-1.3202	-0.8864	0.6358	0.8480	0.1948	0.8831	-0.3177	-2.1659	12.1539	7.2438	0.4678	0.2414	-0.2977	-2.0022	9.6638	5.6505	0.4623	0.4805	-0.4077	10.2225	84.7941	40.4754	1.0484	-0.3788	0.1124
321.8070	-1.8184	-2.0349	-0.7627	-2.7546	0.7707	-1.3234	-0.8847	0.6376	0.8522	0.1917	0.8774	-0.3244	-1.9280	11.9812	7.2507	0.4678	0.3310	-0.2236	-1.9933	9.6088	5.6400	0.4665	0.4796	-0.4069	10.2843	84.1340	40.3467	1.0941	-0.3842	0.1130
321.8170	-1.8271	-2.0285	-0.7543	-2.7526	0.7794	-1.3266	-0.8791	0.6389	0.8542	0.1926	0.8697	-0.3195	-2.2850	11.5792	7.2835	0.4533	0.3848	-0.2479	-1.9847	9.5518	5.6283	0.4706	0.4787	-0.4061	10.3419	83.4496	40.2066	1.1397	-0.3895	0.1135
321.8270	-1.8360	-2.0221	-0.7457	-2.7507	0.7883	-1.3298	-0.8749	0.6344	0.8566	0.1906	0.8767	-0.3183	-2.4367	12.1675	7.4320	0.5036	0.2509	-0.2191	-1.9764	9.4942	5.6154	0.4747	0.4779	-0.4053	10.3963	82.7577	40.0551	1.1848	-0.3945	0.1141
321.8390	-1.8466	-2.0145	-0.7353	-2.7485	0.7986	-1.3336	-0.8715	0.6396	0.8656	0.1923	0.8712	-0.3151	-1.9076	11.7735	7.1640	0.4815	0.3071	-0.1675	-1.9667	9.4237	5.5986	0.4796	0.4769	-0.4044	10.4564	81.9114	39.8598	1.2389	-0.4002	0.1148
321.8490	-1.8553	-2.0081	-0.7268	-2.7466	0.8074	-1.3368	-0.8671	0.6421	0.8687	0.1941	0.8753	-0.3105	-1.7060	11.4053	7.1094	0.5083	0.2749	-0.2297	-1.9591	9.3632	5.5833	0.4835	0.4761	-0.4036	10.5013	81.1854	39.6845	1.2832	-0.4046	0.1154
321.8590	-1.8639	-2.0017	-0.7181	-2.7447	0.8161	-1.3399	-0.8589	0.6391	0.8644	0.1902	0.8720	-0.3083	-2.0996	11.3860	7.7053	0.5298	0.2497	-0.2086	-1.9518	9.3016	5.5669	0.4875	0.4753	-0.4028	10.5423	80.4475	39.4985	1.3274	-0.4088	0.1160
321.8690	-1.8723	-1.9955	-0.7093	-2.7428	0.8248	-1.3430	-0.8547	0.6365	0.8726	0.1983	0.8614	-0.3045	-2.3196	11.7554	7.3834	0.5027	0.2291	-0.2647	-1.9448	9.2384	5.5491	0.4915	0.4745	-0.4020	10.5795	79.6894	39.2994	1.3718	-0.4128	0.1166
321.8810	-1.8825	-1.9877	-0.6988	-2.7405	0.8350	-1.3466	-0.8554	0.6398	0.8788	0.1930	0.8599	-0.3038	-1.8347	11.4928	7.2579	0.5453	0.3388	-0.2693	-1.9369	9.1612	5.5265	0.4963	0.4736	-0.4010	10.6174	78.7640	39.0480	1.4243	-0.4173	0.1173
321.8910	-1.8911	-1.9813	-0.6901	-2.7386	0.8437	-1.3496	-0.8483	0.6444	0.8789	0.1906	0.8629	-0.3075	-2.0292	10.9031	7.4152	0.5466	0.3555	-0.2194	-1.9307	9.0955	5.5065	0.5002	0.4729	-0.4002	10.6437	77.9760	38.8264	1.4676	-0.4208	0.1179
321.9030	-1.9013	-1.9736	-0.6794	-2.7363	0.8541	-1.3532	-0.8412	0.6366	0.8866	0.1888	0.8586	-0.3014	-2.1744	11.4059	7.1716	0.6364	0.1949	-0.2909	-1.9255	9.0210	5.4753	0.5057	0.4706	-0.3997	10.6489	77.0838	38.4910	1.5286	-0.4405	0.1135
321.9130	-1.9098	-1.9671	-0.6705	-2.7344	0.8626	-1.3562	-0.8365	0.6412	0.8925	0.1918	0.8475	-0.3024	-2.1164	10.9104	6.9236	0.5747	0.3327	-0.2503	-1.9199	8.9540	5.4513	0.5099	0.4694	-0.3990	10.6687	76.2803	38.2334	1.5739	-0.4478	0.1130
321.9230	-1.9181	-1.9607	-0.6617	-2.7325	0.8710	-1.3592	-0.8328	0.6399	0.8921	0.1913	0.8541	-0.3044	-1.9123	10.8942	7.0945	0.5805	0.2441	-0.2456	-1.9141	8.8846	5.4276	0.5138	0.4686	-0.3982	10.6893	75.4471	37.9790	1.6161	-0.4509	0.1138
321.9350	-1.9279	-1.9530	-0.6509	-2.7303	0.8813	-1.3628	-0.8259	0.6396	0.8928	0.1875	0.8496	-0.2971	-2.2259	10.8297	7.1838	0.6963	0.1965	-0.2446	-1.9077	8.7994	5.3975	0.5184	0.4677	-0.3972	10.7078	74.4263	37.6571	1.6662	-0.4541	0.1148
321.9450	-1.9361	-1.9467	-0.6419	-2.7283	0.8897	-1.3658	-0.8251	0.6394	0.9019	0.1935	0.8374	-0.2967	-2.1388	10.9353	6.9347	0.5825	0.4215	-0.1702	-1.9027	8.7272	5.3713	0.5222	0.4670	-0.3964	10.7176	73.5609	37.3774	1.7080	-0.4566	0.1156
321.9570	-1.9460	-1.9389	-0.6312	-2.7260	0.8997	-1.3693	-0.8222	0.6411	0.9030	0.1849	0.8457	-0.2900	-1.8077	10.3990	7.0250	0.6495	0.2990	-0.2383	-1.8974	8.6386	5.3384	0.5267	0.4662	-0.3954	10.7216	72.4997	37.0279	1.7569	-0.4593	0.1166
321.9670	-1.9543	-1.9325	-0.6221	-2.7241	0.9083	-1.3722	-0.8136	0.6387	0.9024	0.1854	0.8462	-0.2872	-2.0052	10.5084	7.1192	0.6912	0.1608	-0.2436	-1.8934	8.5642	5.3097	0.5303	0.4655	-0.3946	10.7198	71.6073	36.7247	1.7968	-0.4611	0.1174
321.9790	-1.9641	-1.9249	-0.6111	-2.7218	0.9184	-1.3757	-0.8057	0.6367	0.9067	0.1916	0.8305	-0.2876	-2.0360	10.7418	7.0057	0.5552	0.2204	-0.2403	-1.8890	8.4732	5.2737	0.5347	0.4647	-0.3936	10.7110	70.5184	36.3461	1.8445	-0.4631	0.1183
321.9890	-1.9720	-1.9185	-0.6021	-2.7199	0.9266	-1.3785	-0.8021	0.6428	0.9157	0.1852	0.8278	-0.2823	-2.0918	10.0303	6.6482	0.6661	0.2333	-0.2990	-1.8860	8.3960	5.2427	0.5382	0.4640	-0.3927	10.6971	69.5937	36.0198	1.8833	-0.4645	0.1191
322.0010	-1.9816	-1.9108	-0.5911	-2.7177	0.9365	-1.3819	-0.7987	0.6397	0.9141	0.1852	0.8282	-0.2831	-1.9852	10.0563	6.9843	0.7389	0.2958	-0.2409	-1.8828	8.3015	5.2038	0.5424	0.4633	-0.3917	10.6731	68.4625	35.6126	1.9292	-0.4659	0.1201
322.0110	-1.9896	-1.9044	-0.5819	-2.7158	0.9448	-1.3847	-0.7914	0.6369	0.9157	0.1907	0.8189	-0.2800	-2.0742	10.1605	6.9421	0.6690	0.3277	-0.2788	-1.8806	8.2219	5.1701	0.5458	0.4627	-0.3908	10.6477	67.5094	35.2613	1.9667	-0.4669	0.1209
322.0230	-1.9990	-1.8967	-0.5709	-2.7135	0.9547	-1.3880	-0.7884	0.6385	0.9249	0.1899	0.8257	-0.2807	-2.1388	10.2612	6.5285	0.6360	0.1924	-0.2599	-1.8785	8.1249	5.1284	0.5499	0.4619	-0.3898	10.6100	66.3498	34.8272	2.0111	-0.4676	0.1218
322.0330	-2.0068	-1.8903	-0.5616	-2.7118	0.9628	-1.3908	-0.7854	0.6412	0.9205	0.1859	0.8222	-0.2840	-1.7924	9.8167	6.9373	0.7416	0.2673	-0.2042	-1.8773	8.0420	5.0922	0.5532	0.4614	-0.3889	10.5716	65.3576	34.4510	2.0473	-0.4680	0.1226
322.0430	-2.0146	-1.8839	-0.5522	-2.7098	0.9710	-1.3936	-0.7776	0.6384	0.9307	0.1937	0.8157	-0.2776	-1.9814	9.9884	6.3875	0.7106	0.2573	-0.2237	-1.8764	7.9588	5.0549	0.5564	0.4608	-0.3881	10.5289	64.3622	34.0649	2.0831	-0.4682	0.1233
322.0550	-2.0239	-1.8763	-0.5412	-2.7076	0.9809	-1.3969	-0.7719	0.6386	0.9338	0.1889	0.8135	-0.2742	-2.1874	9.7168	6.2072	0.6563	0.1647	-0.1856	-1.8761	7.8572	5.0091	0.5602	0.4601	-0.3870	10.4694	63.1474	33.5914	2.1249	-0.4680	0.1242
322.0650	-2.0315	-1.8698	-0.5320	-2.7058	0.9887	-1.3997	-0.7681	0.6397	0.9270	0.1893	0.8085	-0.2663	-2.1752	9.3821	6.9212	0.7879	0.2616	-0.2902	-1.8760	7.7731	4.9694	0.5634	0.4594	-0.3862	10.4160	62.1422	33.1810	2.1604	-0.4704	0.1245
322.0770	-2.0407	-1.8622	-0.5206	-2.7036	0.9984	-1.4029	-0.7640	0.6349	0.9350	0.1919	0.8017	-0.2642	-1.9434	9.6636	6.4865	0.8096	0.3251	-0.2752	-1.8748	7.6775	4.9156	0.5685	0.4569	-0.3854	10.3655	60.9991	32.6314	2.2143	-0.4884	0.1224
322.0870	-2.0484	-1.8558	-0.5112	-2.7016	1.0066	-1.4056	-0.7573	0.6386	0.9427	0.1946	0.7985	-0.2632	-1.7186	9.2713	6.1906	0.6697	0.2505	-0.2607	-1.8751	7.5897	4.8738	0.5716	0.4563	-0.3846	10.3067	59.9479	32.2039	2.2473	-0.4879	0.1233
322.0970	-2.0560	-1.8493	-0.5019	-2.6998	1.0145	-1.4082	-0.7486	0.6388	0.9362	0.1858	0.7909	-0.2564	-1.7736	9.1401	6.5110	0.8208	0.3316	-0.3291	-1.8759	7.5003	4.8311	0.5745	0.4557	-0.3837	10.2417	58.8791	31.7668	2.2791	-0.4873	0.1242
322.1090	-2.0649	-1.8417	-0.4905	-2.6975	1.0239	-1.4113	-0.7410	0.6359	0.9443	0.1897	0.7842	-0.2637	-1.9568	9.1355	6.2193	0.8515	0.3334	-0.2253	-1.8773	7.3923	4.7784	0.5780	0.4551	-0.3826	10.1576	57.5871	31.2292	2.3163	-0.4864	0.1252
322.1190	-2.0722	-1.8352	-0.4811	-2.6955	1.0317	-1.4139	-0.7373	0.6343	0.9475	0.1903	0.7918	-0.2583	-2.1329	9.2067	6.1122	0.6751	0.2777	-0.2653	-1.8789	7.3018	4.7339	0.5808	0.4545	-0.3817	10.0824	56.5056	30.7752	2.3467	-0.4856	0.1261
322.1310	-2.0811	-1.8277	-0.4697	-2.6933	1.0412	-1.4170	-0.7337	0.6399	0.9432	0.1826	0.7881	-0.2603	-1.8178	8.7021	6.3740	0.7932	0.1940	-0.2638	-1.8813	7.1919	4.6790	0.5841	0.4538	-0.3806	9.9853	55.1925	30.2169	2.3816	-0.4841	0.1271
322.1410	-2.0883	-1.8213	-0.4601	-2.6914	1.0491	-1.4195	-0.7252	0.6385	0.9525	0.1877	0.7780	-0.2580	-1.7791	8.5931	5.8970	0.8662	0.1836	-0.2522	-1.8837	7.0988	4.6317	0.5867	0.4533	-0.3797	9.8987	54.0798	29.7355	2.4100	-0.4825	0.1279
322.1510	-2.0955	-1.8149	-0.4506	-2.6894	1.0568	-1.4221	-0.7205	0.6360	0.9517	0.1876	0.7737	-0.2597	-2.2091	8.5675	5.9131	0.7082	0.2875	-0.1871	-1.8865	7.0051	4.5839	0.5893	0.4528	-0.3788	9.8074	52.9599	29.2499	2.4379	-0.4811	0.1287
322.1630	-2.1040	-1.8072	-0.4393	-2.6873	1.0661	-1.4251	-0.7184	0.6374	0.9513	0.1845	0.7693	-0.2516	-1.9837	8.3519	5.9930	0.8072	0.2190	-0.2653	-1.8904	6.8913	4.5255	0.5922	0.4521	-0.3777	9.6909	51.6014	28.6574	2.4695	-0.4788	0.1296
322.1730	-2.1113	-1.8008	-0.4296	-2.6855	1.0739	-1.4276	-0.7112	0.6347	0.9563	0.1834	0.7648	-0.2511	-1.9545	8.3342	5.9286	0.8735	0.1341	-0.1844	-1.8939	6.7963	4.4759	0.5946	0.4516	-0.3768	9.5899	50.4665	28.1546	2.4947	-0.4767	0.1304
322.1850	-2.1198	-1.7933	-0.4181	-2.6831	1.0828	-1.4306	-0.7025	0.6360	0.9624	0.1905	0.7527	-0.2425	-1.8953	7.9904	5.5576	0.7543	0.3417	-0.2914	-1.8986	6.6815	4.4151	0.5973	0.4510	-0.3757	9.4635	49.0958	27.5395	2.5243	-0.4743	0.1313
322.1950	-2.1268	-1.7869	-0.4086	-2.6813	1.0903	-1.4330	-0.6976	0.6359	0.9599	0.1859	0.7548	-0.2402	-2.0277	8.0290	5.8178	0.7898	0.3484	-0.2570	-1.9029	6.5839	4.3637	0.5995	0.4505	-0.3748	9.3518	47.9309	27.0193	2.5479	-0.4721	0.1320
322.2070	-2.1351	-1.7792	-0.3969	-2.6792	1.0995	-1.4360	-0.6907	0.6337	0.9670	0.1851	0.7545	-0.2383	-1.9899	7.7358	5.4196	0.9749	0.1613	-0.2799	-1.9085	6.4665	4.3006	0.6019	0.4500	-0.3737	9.2135	46.5288	26.3817	2.5747	-0.4689	0.1328
322.2170	-2.1419	-1.7728	-0.3872	-2.6772	1.1070	-1.4383	-0.6848	0.6311	0.9670	0.1967	0.7388	-0.2375	-2.2333	7.9942	5.4515	0.7733	0.3414	-0.2399	-1.9134	6.3679	4.2473	0.6039	0.4495	-0.3728	9.0943	45.3529	25.8433	2.5964	-0.4662	0.1334
322.2270	-2.1487	-1.7665	-0.3776	-2.6754	1.1144	-1.4407	-0.6808	0.6325	0.9676	0.1876	0.7405	-0.2333	-2.5844	7.6398	5.2338	0.8677	0.3369	-0.3462	-2.2089	6.2447	4.1152	0.6028	0.4658	-0.3818	5.5155	43.8818	24.5372	2.5849	-0.2858	0.0297
322.2390	-2.1568	-1.7590	-0.3658	-2.6732	1.1232	-1.4435	-0.6750	0.6342	0.9706	0.1890	0.7406	-0.2338	-2.0292	7.4469	5.3300	0.9658	0.2757	-0.2769	-1.9230	6.1615	4.1222	0.6099	0.4468	-0.3712	8.8665	42.8894	24.5924	2.6594	-0.4804	0.1335
322.2490	-2.1635	-1.7527	-0.3561	-2.6712	1.1306	-1.4458	-0.6699	0.6334	0.9723	0.1927	0.7311	-0.2323	-2.0567	7.3522	5.2071	0.8428	0.3413	-0.3254	-1.9282	6.0608	4.0665	0.6117	0.4463	-0.3702	8.7427	41.6871	24.0333	2.6781	-0.4777	0.1343
322.2610	-2.1715	-1.7450	-0.3446	-2.6690	1.1393	-1.4485	-0.6655	0.6339	0.9680	0.1865	0.7320	-0.2319	-2.0412	7.0040	5.4708	0.9507	0.2262	-0.2600	-1.9347	5.9394	3.9988	0.6138	0.4456	-0.3691	8.5902	40.2371	23.3549	2.6991	-0.4743	0.1352
322.2710	-2.1782	-1.7386	-0.3347	-2.6671	1.1465	-1.4509	-0.6573	0.6295	0.9725	0.1891	0.7233	-0.2303	-1.9742	7.1501	5.1881	1.0075	0.2930	-0.2994	-1.9403	5.8374	3.9413	0.6154	0.4451	-0.3681	8.4599	39.0194	22.7785	2.7154	-0.4714	0.1359
322.2830	-2.1860	-1.7310	-0.3229	-2.6647	1.1552	-1.4536	-0.6479	0.6316	0.9786	0.1907	0.7186	-0.2294	-1.9314	6.8159	4.7721	0.8525	0.3162	-0.2138	-1.9473	5.7149	3.8717	0.6172	0.4445	-0.3670	8.3009	37.5576	22.0806	2.7340	-0.4677	0.1367
322.2930	-2.1924	-1.7248	-0.3133	-2.6628	1.1625	-1.4558	-0.6421	0.6310	0.9752	0.1888	0.7071	-0.2242	-1.9621	6.7123	5.0270	0.8818	0.3208	-0.2606	-1.9532	5.6130	3.8134	0.6186	0.4440	-0.3660	8.1666	36.3413	21.4970	2.7481	-0.4644	0.1374
322.3030	-2.1988	-1.7185	-0.3034	-2.6610	1.1696	-1.4581	-0.6375	0.6319	0.9782	0.1840	0.7053	-0.2228	-2.0329	6.4475	4.8390	1.0107	0.1845	-0.2498	-1.9593	5.5105	3.7545	0.6199	0.4434	-0.3651	8.0300	35.1187	20.9079	2.7611	-0.4611	0.1380
322.3150	-2.2064	-1.7109	-0.2918	-2.6586	1.1779	-1.4607	-0.6289	0.6280	0.9811	0.1930	0.6922	-0.2156	-2.0443	6.7135	4.6511	0.8089	0.4256	-0.2948	-1.9668	5.3865	3.6830	0.6213	0.4428	-0.3639	7.8632	33.6394	20.1922	2.7756	-0.4572	0.1387
322.3250	-2.2127	-1.7046	-0.2819	-2.6568	1.1847	-1.4629	-0.6238	0.6293	0.9798	0.1850	0.6999	-0.2146	-1.9376	6.3674	4.8221	0.9558	0.3746	-0.2466	-1.9733	5.2823	3.6228	0.6224	0.4423	-0.3630	7.7217	32.3965	19.5901	2.7864	-0.4538	0.1393
322.3370	-2.2201	-1.6970	-0.2700	-2.6546	1.1932	-1.4654	-0.6158	0.6300	0.9856	0.1922	0.6957	-0.2083	-2.2955	6.2686	4.6763	0.9143	0.2320	-0.3013	-1.9811	5.1569	3.5492	0.6235	0.4417	-0.3618	7.5504	30.9012	18.8545	2.7981	-0.4495	0.1400
322.3470	-2.2262	-1.6907	-0.2601	-2.6526	1.2002	-1.4676	-0.6113	0.6277	0.9896	0.1939	0.6788	-0.2070	-2.1709	6.2599	4.3084	0.8902	0.3390	-0.3178	-1.9876	5.0527	3.4878	0.6244	0.4412	-0.3609	7.4075	29.6593	18.2417	2.8067	-0.4458	0.1405
322.3590	-2.2336	-1.6832	-0.2483	-2.6504	1.2083	-1.4700	-0.6030	0.6281	0.9866	0.1867	0.6732	-0.2041	-1.9672	5.8736	4.5178	1.0142	0.3269	-0.3017	-1.9955	4.9274	3.4138	0.6253	0.4406	-0.3597	7.2349	28.1654	17.5030	2.8156	-0.4413	0.1410
322.3690	-2.2395	-1.6771	-0.2384	-2.6485	1.2150	-1.4721	-0.5958	0.6263	0.9891	0.1936	0.6715	-0.2014	-2.3027	6.1440	4.4399	0.9450	0.3734	-0.3436	-2.0020	4.8230	3.3516	0.6259	0.4401	-0.3588	7.0909	26.9207	16.8819	2.8218	-0.4376	0.1415
322.3810	-2.2466	-1.6695	-0.2265	-2.6462	1.2231	-1.4745	-0.5924	0.6299	0.9925	0.1936	0.6678	-0.2016	-2.1559	5.4632	4.1265	0.9648	0.2785	-0.2764	-2.0100	4.6964	3.2760	0.6266	0.4395	-0.3576	6.9164	25.4113	16.1280	2.8280	-0.4330	0.1420
322.3910	-2.2525	-1.6631	-0.2165	-2.6444	1.2298	-1.4765	-0.5909	0.6280	0.9884	0.1904	0.6618	-0.2007	-2.1254	5.3917	4.3319	1.0010	0.3228	-0.3175	-2.0164	4.6019	3.2068	0.6290	0.4376	-0.3571	6.8038	24.2860	15.4469	2.8534	-0.4480	0.1425
322.4010	-2.2584	-1.6568	-0.2065	-2.6425	1.2364	-1.4785	-0.5823	0.6275	0.9909	0.1924	0.6575	-0.2018	-2.0803	5.2099	3.9889	1.0756	0.3143	-0.2650	-2.0226	4.4955	3.1426	0.6295	0.4370	-0.3561	6.6634	23.0166	14.8090	2.8564	-0.4445	0.1431
322.4130	-2.2653	-1.6492	-0.1946	-2.6401	1.2442	-1.4809	-0.5740	0.6241	0.9927	0.1961	0.6552	-0.1969	-2.1547	5.1368	3.7902	0.9701	0.2900	-0.3133	-2.0299	4.3681	3.0654	0.6299	0.4363	-0.3549	6.4963	21.4966	14.0425	2.8586	-0.4403	0.1437
322.4230	-2.2710	-1.6429	-0.1847	-2.6382	1.2507	-1.4828	-0.5672	0.6254	0.9917	0.1925	0.6495	-0.1946	-1.9674	4.8310	3.8694	1.0050	0.3183	-0.3432	-2.0357	4.2626	3.0013	0.6301	0.4357	-0.3539	6.3588	20.2382	13.4053	2.8592	-0.4368	0.1442
322.4350	-2.2777	-1.6355	-0.1726	-2.6359	1.2586	-1.4851	-0.5581	0.6239	0.9953	0.1944	0.6456	-0.1921	-2.1979	4.8682	3.5547	1.0715	0.2267	-0.2742	-2.0427	4.1354	2.9232	0.6303	0.4350	-0.3528	6.1944	18.7202	12.6300	2.8585	-0.4325	0.1448
322.4450	-2.2833	-1.6292	-0.1627	-2.6339	1.2649	-1.4870	-0.5550	0.6254	0.9972	0.1959	0.6348	-0.1892	-2.2487	4.4561	3.4056	0.9666	0.2922	-0.2920	-2.0484	4.0290	2.8581	0.6303	0.4345	-0.3518	6.0586	17.4519	11.9834	2.8568	-0.4289	0.1453
322.4550	-2.2888	-1.6229	-0.1527	-2.6320	1.2712	-1.4890	-0.5480	0.6222	0.9933	0.1917	0.6238	-0.1902	-1.9400	4.3304	3.3990	0.9823	0.4294	-0.2201	-2.0540	3.9225	2.7927	0.6302	0.4338	-0.3508	5.9240	16.1816	11.3346	2.8539	-0.4253	0.1457
322.4670	-2.2953	-1.6154	-0.1408	-2.6297	1.2786	-1.4911	-0.5383	0.6204	0.9952	0.1922	0.6275	-0.1805	-1.9553	4.2787	3.3085	1.0277	0.3199	-0.3337	-2.0604	3.7952	2.7142	0.6300	0.4331	-0.3496	5.7656	14.6639	10.5553	2.8491	-0.4211	0.1462
322.4770	-2.3007	-1.6092	-0.1308	-2.6276	1.2849	-1.4930	-0.5283	0.6210	0.9984	0.1949	0.6211	-0.1790	-1.8880	4.1288	3.1163	0.9777	0.3250	-0.3370	-2.0655	3.6892	2.6486	0.6297	0.4325	-0.3486	5.6358	13.3998	9.9043	2.8439	-0.4175	0.1466
322.4870	-2.3059	-1.6031	-0.1207	-2.6257	1.2912	-1.4947	-0.5218	0.6211	0.9978	0.1895	0.6155	-0.1794	-2.3954	3.7816	3.0797	1.0524	0.2779	-0.2178	-2.0703	3.5842	2.5831	0.6293	0.4319	-0.3476	5.5094	12.1477	9.2545	2.8376	-0.4139	0.1469
322.4970	-2.3111	-1.5969	-0.1107	-2.6238	1.2973	-1.4966	-0.5216	0.6205	0.9985	0.1947	0.6041	-0.1733	-2.2242	3.7008	2.8900	1.0190	0.2657	-0.3250	-2.0750	3.4791	2.5174	0.6288	0.4313	-0.3466	5.3852	10.8955	8.6026	2.8303	-0.4103	0.1473
322.5070	-2.3162	-1.5907	-0.1007	-2.6218	1.3032	-1.4983	-0.5192	0.6188	0.9986	0.1945	0.5974	-0.1710	-2.2231	3.7346	2.8652	0.9910	0.4027	-0.3393	-2.0794	3.3735	2.4515	0.6282	0.4307	-0.3456	5.2629	9.6360	7.9489	2.8218	-0.4069	0.1476
322.5170	-2.3213	-1.5844	-0.0908	-2.6199	1.3092	-1.5000	-0.5148	0.6179	0.9957	0.1939	0.5974	-0.1734	-2.0546	3.6552	2.9816	1.0128	0.3688	-0.2580	-2.0837	3.2674	2.3855	0.6275	0.4300	-0.3447	5.1429	8.3720	7.2944	2.8124	-0.4034	0.1479
322.5270	-2.3265	-1.5783	-0.0808	-2.6180	1.3152	-1.5017	-0.5042	0.6150	0.9989	0.1962	0.5906	-0.1654	-1.9247	3.8689	2.8740	1.0383	0.2900	-0.3685	-2.0874	3.1630	2.3198	0.6267	0.4294	-0.3437	5.0276	7.1275	6.6422	2.8019	-0.4000	0.1482
322.5370	-2.3314	-1.5722	-0.0707	-2.6160	1.3210	-1.5033	-0.4923	0.6159	0.9972	0.1990	0.5874	-0.1639	-2.1273	3.5912	2.6324	1.0017	0.2417	-0.3561	-2.0839	3.0579	2.2535	0.6258	0.4288	-0.3427	4.9146	5.8743	5.9850	2.7903	-0.3966	0.1485
322.5490	-2.3373	-1.5648	-0.0588	-2.6137	1.3280	-1.5053	-0.4879	0.6154	0.9947	0.1974	0.5778	-0.1651	-2.7322	3.2472	2.6617	1.0591	0.3429	-0.2955	-2.0828	2.9440	2.1681	0.6267	0.4267	-0.3417	4.7941	4.5177	5.1436	2.7986	-0.4104	0.1502
322.5590	-2.3421	-1.5586	-0.0488	-2.6117	1.3337	-1.5070	-0.4838	0.6139	0.9994	0.1998	0.5721	-0.1605	-2.2981	3.3528	2.5008	1.0805	0.3879	-0.3414	-2.0782	2.8401	2.1022	0.6258	0.4259	-0.3407	4.6939	3.2775	4.4919	2.7850	-0.4076	0.1506
322.5690	-2.3469	-1.5524	-0.0389	-2.6097	1.3393	-1.5085	-0.4819	0.6145	0.9992	0.2024	0.5691	-0.1583	-1.9525	3.1662	2.5513	1.0373	0.3836	-0.3311	-2.0731	2.7360	2.0363	0.6247	0.4252	-0.3397	4.5977	2.0362	3.8409	2.7703	-0.4049	0.1510
322.5790	-2.3517	-1.5462	-0.0287	-2.6078	1.3450	-1.5101	-0.4712	0.6159	0.9983	0.2006	0.5665	-0.1599	-2.1364	2.9601	2.5055	1.1100	0.2802	-0.2827	-2.0678	2.6314	1.9698	0.6236	0.4244	-0.3386	4.5047	0.7874	3.1839	2.7545	-0.4022	0.1514
322.5890	-2.3563	-1.5401	-0.0187	-2.6057	1.3507	-1.5116	-0.4617	0.6147	1.0015	0.2027	0.5619	-0.1546	-1.9437	2.7463	2.2726	1.0788	0.1852	-0.3391	-2.0620	2.5273	1.9033	0.6223	0.4236	-0.3376	4.4161	-0.4547	2.5263	2.7376	-0.3995	0.1518
322.6010	-2.3618	-1.5328	-0.0067	-2.6032	1.3573	-1.5135	-0.4506	0.6151	1.0021	0.2029	0.5453	-0.1510	-2.1281	2.6182	2.1930	1.0458	0.2914	-0.3530	-2.0545	2.4037	1.8245	0.6207	0.4227	-0.3364	4.3166	-1.9292	1.7471	2.7161	-0.3965	0.1523
322.6110	-2.3664	-1.5266	0.0033	-2.6012	1.3628	-1.5150	-0.4451	0.6133	1.0005	0.2016	0.5380	-0.1530	-2.1301	2.5312	2.2699	1.0654	0.3507	-0.2696	-2.0479	2.3010	1.7589	0.6193	0.4219	-0.3354	4.2384	-3.1554	1.0991	2.6971	-0.3942	0.1527
322.6230	-2.3717	-1.5193	0.0154	-2.5987	1.3692	-1.5167	-0.4399	0.6118	1.0084	0.2024	0.5311	-0.1453	-1.9293	2.5112	2.0729	1.0224	0.3569	-0.3206	-2.0393	2.1773	1.6798	0.6175	0.4209	-0.3341	4.1503	-4.6312	0.3171	2.6728	-0.3914	0.1532
322.6330	-2.3760	-1.5131	0.0255	-2.5966	1.3745	-1.5182	-0.4333	0.6120	1.0111	0.2033	0.5302	-0.1431	-2.4279	2.2958	1.9012	1.0415	0.3238	-0.3477	-2.0317	2.0742	1.6137	0.6158	0.4201	-0.3331	4.0819	-5.8611	-0.3370	2.6512	-0.3893	0.1535
322.6430	-2.3803	-1.5069	0.0357	-2.5946	1.3797	-1.5196	-0.4283	0.6128	1.0098	0.2007	0.5243	-0.1422	-2.2598	2.0964	1.8188	1.0567	0.3443	-0.3146	-2.0238	1.9710	1.5476	0.6140	0.4193	-0.3321	4.0181	-7.0930	-0.9905	2.6287	-0.3872	0.1539
322.6550	-2.3853	-1.4995	0.0478	-2.5921	1.3860	-1.5213	-0.4240	0.6114	1.0095	0.2032	0.5150	-0.1355	-2.1383	1.9605	1.7242	1.0652	0.3529	-0.2937	-2.0135	1.8481	1.4689	0.6118	0.4182	-0.3308	3.9488	-8.5594	-1.7690	2.6005	-0.3848	0.1544
322.6650	-2.3895	-1.4934	0.0579	-2.5901	1.3911	-1.5226	-0.4171	0.6101	1.0120	0.2059	0.5080	-0.1355	-2.0194	1.7072	1.6802	0.9959	0.3331	-0.3281	-2.0045	1.7459	1.4035	0.6099	0.4174	-0.3298	3.8968	-9.7793	-2.4161	2.5758	-0.3830	0.1547
322.6770	-2.3945	-1.4861	0.0702	-2.5877	1.3971	-1.5242	-0.4047	0.6087	1.0103	0.2049	0.5058	-0.1322	-2.0371	1.8610	1.4913	1.0930	0.2733	-0.3319	-1.9929	1.6247	1.3254	0.6074	0.4163	-0.3285	3.8422	-11.2257	-3.1893	2.5451	-0.3810	0.1552
322.6870	-2.3984	-1.4800	0.0803	-2.5856	1.4021	-1.5256	-0.3969	0.6111	1.0119	0.2126	0.4953	-0.1310	-1.8898	1.4944	1.3655	1.0408	0.3637	-0.2654	-1.9828	1.5243	1.2606	0.6053	0.4150	-0.3275	3.8029	-12.4238	-3.8307	2.5183	-0.3794	0.1556
322.6970	-2.4024	-1.4740	0.0904	-2.5835	1.4070	-1.5268	-0.3922	0.6108	1.0104	0.2124	0.4943	-0.1241	-1.9067	1.3081	1.3303	1.0024	0.3182	-0.3638	-1.9721	1.4239	1.1962	0.6030	0.4135	-0.3264	3.7690	-13.6224	-4.4683	2.4906	-0.3780	0.1560
322.7090	-2.4070	-1.4666	0.1025	-2.5810	1.4129	-1.5283	-0.3849	0.6092	1.0099	0.2116	0.4910	-0.1240	-2.1344	1.2380	1.2155	1.1192	0.2331	-0.3101	-1.9628	1.3144	1.1113	0.6026	0.4105	-0.3252	3.7238	-14.9293	-5.3042	2.4817	-0.3928	0.1591
322.7190	-2.4108	-1.4604	0.1127	-2.5789	1.4178	-1.5296	-0.3773	0.6079	1.0104	0.2175	0.4732	-0.1217	-2.0161	1.1774	1.1063	1.0266	0.3057	-0.3164	-1.9507	1.2141	1.0468	0.6003	0.4089	-0.3241	3.7068	-16.1282	-5.9410	2.4519	-0.3921	0.1596
322.7290	-2.4145	-1.4543	0.1228	-2.5768	1.4224	-1.5308	-0.3724	0.6075	1.0078	0.2145	0.4688	-0.1211	-1.9129	1.0761	1.0643	1.0558	0.3223	-0.2873	-1.9379	1.1152	0.9828	0.5980	0.4073	-0.3230	3.6963	-17.3115	-6.5726	2.4214	-0.3917	0.1602
322.7390	-2.4182	-1.4483	0.1330	-2.5746	1.4270	-1.5320	-0.3642	0.6077	1.0107	0.2182	0.4609	-0.1165	-1.8732	0.9288	0.8681	1.0601	0.3988	-0.3139	-1.9246	1.0162	0.9191	0.5956	0.4056	-0.3219	3.6919	-18.4941	-7.2012	2.3898	-0.3915	0.1608
322.7490	-2.4219	-1.4422	0.1430	-2.5723	1.4316	-1.5331	-0.3539	0.6078	1.0077	0.2187	0.4594	-0.1159	-1.6032	0.8754	0.9238	0.9574	0.4166	-0.3062	-1.9108	0.9182	0.8560	0.5931	0.4039	-0.3208	3.6938	-19.6667	-7.8241	2.3572	-0.3913	0.1614
322.7590	-2.4253	-1.4361	0.1530	-2.5702	1.4361	-1.5342	-0.3432	0.6066	1.0081	0.2157	0.4601	-0.1099	-2.1185	0.5786	0.8312	1.0114	0.2924	-0.3620	-1.8963	0.8205	0.7932	0.5905	0.4022	-0.3197	3.7021	-20.8340	-8.4439	2.3240	-0.3914	0.1621
322.7710	-2.4295	-1.4288	0.1653	-2.5676	1.4416	-1.5355	-0.3383	0.6072	1.0087	0.2182	0.4418	-0.1119	-2.2371	0.6471	0.7090	1.0060	0.3663	-0.2962	-1.8782	0.7035	0.7179	0.5873	0.4001	-0.3183	3.7203	-22.2336	-9.1879	2.2826	-0.3916	0.1628
322.7810	-2.4328	-1.4227	0.1754	-2.5653	1.4460	-1.5366	-0.3367	0.6071	1.0113	0.2177	0.4347	-0.1039	-1.8956	0.5720	0.4947	0.9892	0.2966	-0.3380	-1.8625	0.6063	0.6555	0.5846	0.3984	-0.3172	3.7427	-23.3958	-9.8049	2.2471	-0.3919	0.1635
322.7910	-2.4361	-1.4167	0.1854	-2.5631	1.4504	-1.5376	-0.3303	0.6095	1.0096	0.2177	0.4256	-0.1019	-2.1358	0.0602	0.4401	0.9814	0.3422	-0.3228	-1.8462	0.5100	0.5940	0.5817	0.3966	-0.3161	3.7717	-24.5486	-10.4133	2.2111	-0.3925	0.1642
322.8010	-2.4393	-1.4105	0.1956	-2.5610	1.4546	-1.5386	-0.3265	0.6078	1.0116	0.2214	0.4224	-0.1005	-1.8925	0.0553	0.3874	1.0039	0.3225	-0.3319	-1.8292	0.4143	0.5327	0.5789	0.3948	-0.3149	3.8074	-25.6931	-11.0187	2.1741	-0.3933	0.1649
322.8130	-2.4431	-1.4032	0.2078	-2.5583	1.4596	-1.5398	-0.3172	0.6063	1.0093	0.2251	0.4176	-0.0996	-2.0159	-0.0850	0.2623	0.9794	0.2960	-0.3306	-1.8080	0.2986	0.4589	0.5752	0.3926	-0.3136	3.8590	-27.0775	-11.7489	2.1281	-0.3945	0.1658
322.8230	-2.4462	-1.3971	0.2178	-2.5560	1.4636	-1.5408	-0.3116	0.6077	1.0096	0.2267	0.4085	-0.0986	-1.5873	-0.3807	0.3701	0.9633	0.3719	-0.2623	-1.7897	0.2027	0.3981	0.5722	0.3908	-0.3124	3.9094	-28.2246	-12.3511	2.0889	-0.3957	0.1665
322.8330	-2.4493	-1.3911	0.2280	-2.5539	1.4676	-1.5417	-0.3017	0.6057	1.0097	0.2281	0.4042	-0.0892	-1.7346	-0.2334	0.2283	1.0371	0.3117	-0.3615	-1.7708	0.1088	0.3381	0.5690	0.3889	-0.3113	3.9670	-29.3488	-12.9446	2.0494	-0.3971	0.1673
322.8450	-2.4528	-1.3839	0.2401	-2.5511	1.4725	-1.5427	-0.2909	0.6061	1.0129	0.2355	0.3915	-0.0885	-1.8004	-0.4817	0.0240	0.9322	0.3594	-0.3376	-1.7472	-0.0039	0.2666	0.5652	0.3866	-0.3099	4.0450	-30.6974	-13.6536	2.0003	-0.3989	0.1682
322.8550	-2.4557	-1.3777	0.2502	-2.5488	1.4764	-1.5436	-0.2833	0.6077	1.0123	0.2345	0.3913	-0.0864	-1.6202	-0.7276	0.0554	0.9335	0.2684	-0.3509	-1.7268	-0.0972	0.2077	0.5619	0.3847	-0.3087	4.1176	-31.8144	-14.2371	1.9587	-0.4007	0.1691
322.8670	-2.4590	-1.3704	0.2625	-2.5460	1.4809	-1.5446	-0.2761	0.6050	1.0147	0.2351	0.3800	-0.0835	-1.4960	-0.5813	-0.1534	0.9827	0.2811	-0.3496	-1.7010	-0.1978	0.1288	0.5606	0.3806	-0.3068	4.2437	-33.0203	-15.0148	1.9372	-0.4236	0.1763
322.8770	-2.4618	-1.3643	0.2727	-2.5436	1.4847	-1.5455	-0.2662	0.6061	1.0130	0.2384	0.3709	-0.0825	-1.8018	-0.8094	-0.0896	0.8996	0.3829	-0.2792	-1.6785	-0.2910	0.0699	0.5573	0.3785	-0.3056	4.3389	-34.1371	-15.5970	1.8936	-0.4266	0.1774
322.8890	-2.4649	-1.3570	0.2849	-2.5408	1.4891	-1.5464	-0.2612	0.6077	1.0121	0.2345	0.3627	-0.0764	-1.3693	-1.1421	-0.2256	0.9821	0.3560	-0.2849	-1.6505	-0.4013	0.0001	0.5533	0.3759	-0.3041	4.4629	-35.4602	-16.2862	1.8405	-0.4303	0.1788
322.8990	-2.4675	-1.3509	0.2950	-2.5383	1.4927	-1.5471	-0.2509	0.6064	1.0167	0.2389	0.3522	-0.0708	-1.7196	-1.0350	-0.4620	0.8834	0.3783	-0.3302	-1.6264	-0.4929	-0.0577	0.5499	0.3737	-0.3028	4.5745	-36.5601	-16.8570	1.7952	-0.4337	0.1800
322.9090	-2.4700	-1.3449	0.3051	-2.5358	1.4963	-1.5478	-0.2459	0.6076	1.0161	0.2398	0.3526	-0.0691	-1.3453	-1.1943	-0.4247	0.8397	0.2978	-0.3234	-1.6016	-0.5836	-0.1143	0.5465	0.3714	-0.3015	4.6934	-37.6476	-17.4173	1.7494	-0.4373	0.1812
322.9190	-2.4724	-1.3388	0.3154	-2.5335	1.4997	-1.5485	-0.2359	0.6066	1.0199	0.2350	0.3426	-0.0692	-1.6060	-1.3325	-0.3856	0.9397	0.2798	-0.3237	-1.5760	-0.6745	-0.1712	0.5429	0.3692	-0.3002	4.8203	-38.7390	-17.9794	1.7027	-0.4412	0.1825
322.9290	-2.4747	-1.3328	0.3256	-2.5310	1.5031	-1.5492	-0.2287	0.6046	1.0221	0.2403	0.3305	-0.0620	-1.8853	-1.0466	-0.6063	0.9208	0.3419	-0.3465	-1.5497	-0.7650	-0.2279	0.5393	0.3669	-0.2989	4.9551	-39.8253	-18.5404	1.6550	-0.4453	0.1838
322.9390	-2.4770	-1.3267	0.3358	-2.5285	1.5064	-1.5498	-0.2225	0.6075	1.0207	0.2443	0.3295	-0.0643	-1.4817	-1.1854	-0.5862	0.8416	0.2490	-0.3104	-1.5226	-0.8549	-0.2836	0.5356	0.3645	-0.2976	5.0973	-40.9045	-19.0922	1.6066	-0.4495	0.1851
322.9510	-2.4795	-1.3194	0.3481	-2.5257	1.5103	-1.5505	-0.2130	0.6092	1.0194	0.2452	0.3129	-0.0589	-1.4816	-1.6779	-0.4349	0.9744	0.3336	-0.2873	-1.4891	-0.9626	-0.3500	0.5312	0.3617	-0.2960	5.2783	-42.1979	-19.7495	1.5479	-0.4550	0.1868
322.9610	-2.4816	-1.3132	0.3584	-2.5231	1.5134	-1.5511	-0.2056	0.6077	1.0209	0.2531	0.3051	-0.0566	-1.3290	-1.5604	-0.7753	0.8608	0.3304	-0.2536	-1.4604	-1.0521	-0.4050	0.5273	0.3593	-0.2946	5.4379	-43.2728	-20.2944	1.4976	-0.4599	0.1882
322.9710	-2.4836	-1.3071	0.3686	-2.5207	1.5164	-1.5516	-0.1960	0.6078	1.0206	0.2525	0.2999	-0.0478	-1.3563	-1.5841	-0.8045	0.8763	0.3096	-0.2927	-1.4309	-1.1408	-0.4592	0.5235	0.3568	-0.2933	5.6052	-44.3389	-20.8322	1.4469	-0.4649	0.1897
322.9830	-2.4860	-1.2998	0.3809	-2.5177	1.5199	-1.5522	-0.1868	0.6088	1.0225	0.2545	0.2919	-0.0481	-1.4025	-1.8724	-0.9155	0.9076	0.3507	-0.2933	-1.3944	-1.2475	-0.5240	0.5187	0.3538	-0.2916	5.8166	-45.6205	-21.4740	1.3849	-0.4713	0.1915
322.9930	-2.4878	-1.2937	0.3912	-2.5150	1.5227	-1.5526	-0.1808	0.6089	1.0245	0.2650	0.2898	-0.0440	-1.2914	-1.7924	-1.0840	0.8507	0.3032	-0.3187	-1.3632	-1.3352	-0.5772	0.5147	0.3513	-0.2902	6.0011	-46.6741	-22.0021	1.3323	-0.4769	0.1930
323.0030	-2.4896	-1.2875	0.4013	-2.5124	1.5256	-1.5530	-0.1729	0.6107	1.0234	0.2639	0.2807	-0.0406	-1.1813	-2.3140	-1.1313	0.8023	0.3682	-0.3350	-1.3312	-1.4229	-0.6297	0.5107	0.3487	-0.2888	6.1935	-47.7285	-22.5234	1.2791	-0.4827	0.1946
323.0150	-2.4916	-1.2802	0.4138	-2.5093	1.5288	-1.5535	-0.1659	0.6100	1.0229	0.2607	0.2776	-0.0398	-1.1365	-2.3355	-1.1864	0.8447	0.2600	-0.2628	-1.3102	-1.5162	-0.7025	0.5084	0.3455	-0.2871	6.2698	-48.8497	-23.2413	1.2446	-0.4967	0.1999
323.0250	-2.4932	-1.2740	0.4240	-2.5065	1.5315	-1.5539	-0.1567	0.6087	1.0228	0.2657	0.2665	-0.0346	-1.2001	-2.2051	-1.2324	0.7598	0.2857	-0.3136	-1.2767	-1.6029	-0.7545	0.5044	0.3428	-0.2857	6.4802	-49.8937	-23.7549	1.1900	-0.5035	0.2018
323.0370	-2.4950	-1.2667	0.4362	-2.5034	1.5346	-1.5543	-0.1502	0.6115	1.0240	0.2620	0.2535	-0.0292	-0.7054	-2.4136	-1.3911	0.8478	0.3124	-0.3214	-1.2355	-1.7059	-0.8157	0.4996	0.3395	-0.2839	6.7427	-51.1332	-24.3597	1.1242	-0.5119	0.2041
323.0470	-2.4964	-1.2607	0.4465	-2.5006	1.5371	-1.5545	-0.1381	0.6143	1.0251	0.2681	0.2478	-0.0255	-1.1308	-2.5844	-1.5250	0.7958	0.2212	-0.3690	-1.2003	-1.7906	-0.8662	0.4955	0.3366	-0.2824	6.9697	-52.1544	-24.8582	1.0687	-0.5192	0.2061
323.0590	-2.4980	-1.2533	0.4588	-2.4973	1.5400	-1.5549	-0.1282	0.6145	1.0210	0.2714	0.2306	-0.0254	-1.1358	-2.9342	-1.4654	0.7536	0.3046	-0.2995	-1.1569	-1.8930	-0.9264	0.4905	0.3332	-0.2805	7.2534	-53.3874	-25.4539	1.0008	-0.5282	0.2085
323.0690	-2.4993	-1.2470	0.4690	-2.4946	1.5424	-1.5551	-0.1222	0.6152	1.0242	0.2712	0.2249	-0.0209	-0.8967	-3.1549	-1.5262	0.8647	0.2480	-0.2818	-1.1199	-1.9782	-0.9757	0.4864	0.3303	-0.2790	7.4985	-54.4144	-25.9417	0.9440	-0.5360	0.2106
323.0790	-2.5004	-1.2408	0.4793	-2.4918	1.5446	-1.5553	-0.1163	0.6140	1.0212	0.2804	0.2148	-0.0178	-0.6018	-3.0896	-1.6443	0.7861	0.2556	-0.2943	-1.0820	-2.0634	-1.0249	0.4822	0.3273	-0.2774	7.7518	-55.4410	-26.4279	0.8861	-0.5441	0.2128
323.0890	-2.5015	-1.2347	0.4895	-2.4891	1.5466	-1.5554	-0.1050	0.6135	1.0228	0.2852	0.2053	-0.0129	-0.7975	-3.0620	-1.6718	0.7554	0.2765	-0.2935	-1.0433	-2.1472	-1.0731	0.4779	0.3243	-0.2758	8.0117	-56.4521	-26.9050	0.8279	-0.5523	0.2149
323.1010	-2.5026	-1.2273	0.5018	-2.4856	1.5491	-1.5556	-0.0952	0.6177	1.0244	0.2901	0.1942	-0.0089	-0.8434	-3.4592	-1.7792	0.7455	0.3399	-0.2848	-0.9960	-2.2465	-1.1297	0.4728	0.3207	-0.2279	8.3322	-57.6485	-27.4644	0.7579	-0.5625	0.2176
323.1110	-2.5036	-1.2213	0.5122	-2.4827	1.5509	-1.5556	-0.0864	0.6165	1.0245	0.2942	0.1867	-0.0017	-0.8722	-3.3815	-1.9433	0.6921	0.3639	-0.2016	-0.9556	-2.3300	-1.1771	0.4684	0.3176	-0.1222	8.6090	-58.6557	-27.9339	0.6975	-0.5712	0.2199
323.1210	-2.5043	-1.2151	0.5224	-2.4797	1.5529	-1.5556	-0.0779	0.6191	1.0232	0.2943	0.1859	0.0004	-0.9288	-3.2578	-1.7547	0.7275	0.2065	-0.1732	-0.9145	-2.4127	-1.2235	0.4640	0.3145	-0.0153	8.8920	-59.6526	-28.3930	0.6374	-0.5801	0.2222
323.1310	-2.5051	-1.2089	0.5325	-2.4768	1.5545	-1.5556	-0.0711	0.6213	1.0226	0.2948	0.1699	0.0049	-0.6827	-3.6746	-1.7209	0.7561	0.2817	-0.1006	-0.8726	-2.4957	-1.2693	0.4596	0.3113	0.0921	9.1826	-60.6539	-28.8462	0.5767	-0.5893	0.2245
323.1410	-2.5057	-1.2026	0.5429	-2.4737	1.5562	-1.5555	-0.0627	0.6188	1.0284	0.2976	0.1610	0.0080	-0.5613	-3.4799	-2.0027	0.6781	0.3452	-0.0172	-0.8298	-2.5786	-1.3148	0.4550	0.3081	0.2005	9.4803	-61.6528	-29.2973	0.5149	-0.5986	0.2269
323.1510	-2.5062	-1.1965	0.5531	-2.4706	1.5578	-1.5554	-0.0548	0.6208	1.0260	0.2992	0.1569	0.0138	-0.3190	-3.5572	-2.0034	0.6247	0.2474	0.0345	-0.7865	-2.6605	-1.3597	0.4505	0.3048	0.3100	9.7837	-62.6406	-29.7412	0.4527	-0.6080	0.2293
323.1630	-2.5068	-1.1890	0.5654	-2.4670	1.5596	-1.5553	-0.0449	0.6237	1.0288	0.2994	0.1448	0.0134	-0.1010	-3.7982	-1.9115	0.6318	0.2314	0.0728	-0.7603	-2.7466	-1.4242	0.4480	0.3011	0.3166	9.8739	-63.6812	-30.3754	0.4098	-0.6204	0.2361
323.1730	-2.5072	-1.1828	0.5759	-2.4641	1.5610	-1.5551	-0.0329	0.6219	1.0319	0.3050	0.1340	0.0163	-0.3102	-3.6565	-2.2023	0.7120	0.2558	0.0696	-0.7160	-2.8282	-1.4687	0.4436	0.2977	0.3184	10.1889	-64.6669	-30.8122	0.3470	-0.6306	0.2388
323.1830	-2.5075	-1.1765	0.5861	-2.4610	1.5623	-1.5549	-0.0226	0.6243	1.0298	0.3126	0.1241	0.0188	-0.3898	-3.9332	-2.1568	0.6698	0.2132	0.0998	-0.6710	-2.9100	-1.5125	0.4392	0.2943	0.3202	10.5104	-65.6555	-31.2426	0.2836	-0.6409	0.2415
323.1950	-2.5076	-1.1689	0.5984	-2.4573	1.5637	-1.5547	-0.0138	0.6248	1.0288	0.3196	0.1089	0.0240	-0.1253	-3.9647	-2.0789	0.6460	0.2845	0.1217	-0.6162	-3.0070	-1.5639	0.4339	0.2901	0.3224	10.9020	-66.8265	-31.7464	0.2076	-0.6535	0.2448
323.2050	-2.5077	-1.1627	0.6089	-2.4540	1.5648	-1.5544	-0.0035	0.6249	1.0313	0.3289	0.0981	0.0283	0.7868	-4.0936	-2.4423	0.5571	0.3418	0.1124	0.6781	-3.0885	-1.6070	0.4293	0.2866	0.3242	11.2358	-67.8119	-32.1694	0.1420	-0.6641	0.2475
323.2150	-2.5077	-1.1563	0.6191	-2.4507	1.5657	-1.5542	0.0111	0.6258	1.0268	0.3299	0.0913	0.0329	1.5164	-4.2279	-2.3548	0.5632	0.3027	0.1351	2.0899	-3.1695	-1.6491	0.4247	0.2830	0.3261	11.5735	-68.7902	-32.5821	0.0767	-0.6748	0.2503
323.2270	-2.5075	-1.1488	0.6315	-2.4468	1.5667	-1.5537	0.0226	0.6280	1.0269	0.3299	0.0849	0.0377	1.7169	-4.4172	-2.3047	0.5669	0.2014	0.1893	2.4813	-3.2662	-1.6987	0.4192	0.2787	0.3283	11.9838	-69.9583	-33.0678	-0.0020	-0.6878	0.2536
323.2390	-2.5071	-1.1413	0.6439	-2.4427	1.5677	-1.5533	0.0286	0.6279	1.0293	0.3345	0.0723	0.0431	2.0602	-4.4593	-2.7785	0.5201	0.1445	0.2244	2.5405	-3.3624	-1.7478	0.4136	0.2743	0.3306	12.3992	-71.1199	-33.5488	-0.0821	-0.7008	0.2570
323.2490	-2.5068	-1.1350	0.6541	-2.4392	1.5683	-1.5528	0.0362	0.6310	1.0261	0.3334	0.0590	0.0511	2.4111	-4.8912	-2.6475	0.5034	0.1737	0.1831	2.5902	-3.4420	-1.7878	0.4090	0.2706	0.3325	12.7479	-72.0814	-33.9398	-0.1488	-0.7117	0.2597
323.2590	-2.5064	-1.1287	0.6644	-2.4359	1.5688	-1.5523	0.0448	0.6317	1.0235	0.3367	0.0477	0.0543	2.6927	-5.1201	-2.5460	0.4980	0.1994	0.2249	2.6405	-3.5220	-1.8275	0.4043	0.2669	0.3345	13.0997	-73.0471	-34.3270	-0.2160	-0.7226	0.2625
323.2690	-2.5059	-1.1223	0.6747	-2.4325	1.5693	-1.5518	0.0554	0.6288	1.0270	0.3397	0.0365	0.0567	2.7707	-4.8678	-2.9162	0.5447	0.2348	0.2626	2.6911	-3.6022	-1.8669	0.3995	0.2632	0.3364	13.4537	-74.0144	-34.7114	-0.2837	-0.7334	0.2653
323.2790	-2.5052	-1.1160	0.6849	-2.4291	1.5696	-1.5512	0.0685	0.6317	1.0249	0.3491	0.0256	0.0580	2.5949	-5.2571	-2.8501	0.5265	0.2591	0.3250	2.7420	-3.6811	-1.9051	0.3949	0.2594	0.3384	13.8069	-74.9670	-35.0839	-0.3511	-0.7442	0.2680
323.2910	-2.5044	-1.1085	0.6972	-2.4249	1.5697	-1.5504	0.0812	0.6325	1.0238	0.3539	0.0144	0.0677	2.5813	-5.3230	-2.8352	0.5420	0.2635	0.3068	2.7055	-3.7631	-1.9609	0.3907	0.2600	0.3395	13.0723	-75.9573	-35.6267	-0.4157	-0.7032	0.2578
323.3010	-2.5035	-1.1022	0.7076	-2.4212	1.5699	-1.5497	0.0914	0.6333	1.0248	0.3633	0.0024	0.0725	2.7012	-5.2325	-3.2396	0.4376	0.1007	0.2998	2.8142	-3.8404	-1.9999	0.3876	0.0143	0.3431	14.1224	-76.8915	-36.0025	-0.4680	-0.7598	0.2778
323.3110	-2.5026	-1.0958	0.7176	-2.4176	1.5698	-1.5489	0.0999	0.6349	1.0187	0.3668	-0.0163	0.0774	2.9883	-5.5613	-2.8417	0.4221	-0.0509	0.2387	2.8642	-3.9184	-2.0369	0.3831	-0.3407	0.3451	14.4676	-77.8332	-36.3575	-0.5362	-0.7705	0.2806
323.3210	-2.5016	-1.0893	0.7278	-2.4139	1.5695	-1.5482	0.1102	0.6348	1.0168	0.3687	-0.0267	0.0813	3.0253	-5.7520	-2.7334	0.4362	-0.0739	0.2565	2.9145	-3.9972	-2.0736	0.3785	-0.3984	0.3472	14.8126	-78.7845	-36.7096	-0.6052	-0.7809	0.2833
323.3310	-2.5004	-1.0830	0.7381	-2.4101	1.5693	-1.5473	0.1203	0.6316	1.0198	0.3719	-0.0283	0.0861	3.2347	-5.4853	-3.3647	0.3876	-0.1833	0.2520	2.9646	-4.0749	-2.1099	0.3738	-0.4027	0.3493	15.1534	-79.7216	-37.0563	-0.6749	-0.7912	0.2860
323.3410	-2.4991	-1.0767	0.7482	-2.4063	1.5690	-1.5464	0.1311	0.6338	1.0157	0.3766	-0.0339	0.0888	3.3598	-5.5515	-3.1900	0.3717	-0.2965	0.2948	3.0146	-4.1521	-2.1453	0.3692	-0.4069	0.3514	15.4900	-80.6528	-37.3941	-0.7440	-0.8013	0.2886
323.3530	-2.4974	-1.0692	0.7605	-2.4018	1.5685	-1.5453	0.1459	0.6372	1.0151	0.3822	-0.0507	0.0921	3.0545	-5.8034	-3.3225	0.3641	-0.3008	0.3474	3.0743	-4.2440	-2.1872	0.3636	-0.4121	0.3539	15.8872	-81.7615	-37.7921	-0.8276	-0.8131	0.2916
323.3630	-2.4959	-1.0628	0.7706	-2.3981	1.5680	-1.5444	0.1557	0.6360	1.0093	0.3865	-0.0594	0.1015	3.2115	-5.7749	-3.1493	0.4486	-0.4479	0.2793	3.1237	-4.3208	-2.2215	0.3590	-0.4163	0.3560	16.2125	-82.6869	-38.1174	-0.8973	-0.8226	0.2940
323.3730	-2.4943	-1.0563	0.7805	-2.3942	1.5673	-1.5433	0.1638	0.6360	1.0075	0.3971	-0.0759	0.1046	3.4145	-5.8714	-3.2018	0.3674	-0.4715	0.2706	3.1729	-4.3978	-2.2552	0.3543	-0.4206	0.3581	16.5318	-83.6131	-38.4352	-0.9671	-0.8317	0.2963
323.3850	-2.4923	-1.0486	0.7927	-2.3894	1.5663	-1.5420	0.1792	0.6373	1.0128	0.4006	-0.0960	0.1111	3.3933	-5.8556	-3.3578	0.3251	-0.3517	0.2642	3.2313	-4.4901	-2.2951	0.3486	-0.4257	0.3606	16.9049	-84.7235	-38.8111	-1.0522	-0.8420	0.2989
323.3950	-2.4904	-1.0423	0.8030	-2.3853	1.5653	-1.5409	0.1902	0.6365	1.0131	0.4029	-0.1061	0.1134	3.2915	-5.7543	-3.6217	0.2960	-0.3909	0.3135	3.2791	-4.5654	-2.3278	0.3438	-0.4300	0.3628	17.2035	-85.6290	-39.1169	-1.1232	-0.8501	0.3009
323.4070	-2.4880	-1.0347	0.8149	-2.3803	1.5639	-1.5395	0.2011	0.6404	1.0039	0.4079	-0.1161	0.1224	3.5989	-6.2228	-3.4371	0.3204	-0.3816	0.2743	3.3357	-4.6560	-2.3661	0.3381	-0.4351	0.3653	17.5497	-86.7175	-39.4737	-1.2084	-0.8592	0.3031
323.4170	-2.4859	-1.0283	0.8250	-2.3762	1.5627	-1.5383	0.2135	0.6404	1.0001	0.4103	-0.1269	0.1276	3.5590	-6.3466	-3.2256	0.2082	-0.4492	0.2964	3.3820	-4.7313	-2.3973	0.3333	-0.4393	0.3674	17.8260	-87.6218	-39.7637	-1.2797	-0.8662	0.3048
323.4290	-2.4832	-1.0206	0.8371	-2.3713	1.5610	-1.5367	0.2250	0.6374	0.9984	0.4109	-0.1421	0.1330	3.5298	-6.0346	-3.5096	0.3350	-0.4622	0.3031	3.3764	-4.8013	-2.4428	0.3310	-0.4424	0.3702	17.4355	-88.4630	-40.1863	-1.3296	-0.8546	0.3099
323.4390	-2.4809	-1.0141	0.8469	-2.3671	1.5595	-1.5354	0.2336	0.6406	0.9929	0.4216	-0.1572	0.1338	3.6928	-6.4451	-3.4381	0.2890	-0.4169	0.3619	3.4190	-4.8739	-2.4723	0.3266	-0.4465	0.3724	17.6770	-89.3353	-40.4536	-1.3991	-0.8606	0.3115
323.4510	-2.4779	-1.0065	0.8590	-2.3621	1.5575	-1.5337	0.2480	0.6403	0.9923	0.4338	-0.1708	0.1468	3.5325	-6.5640	-3.7229	0.2596	-0.4843	0.2710	3.4687	-4.9608	-2.5071	0.3211	-0.4514	0.3749	17.9487	-90.3773	-40.7669	-1.4834	-0.8669	0.3131
323.4610	-2.4754	-1.0001	0.8690	-2.3577	1.5557	-1.5322	0.2592	0.6391	0.9871	0.4394	-0.1879	0.1499	3.6143	-6.5261	-3.8220	0.2880	-0.3678	0.2652	3.5088	-5.0321	-2.5352	0.3166	-0.4554	0.3771	18.1584	-91.2308	-41.0184	-1.5536	-0.8715	0.3142
323.4730	-2.4722	-0.9923	0.8806	-2.3524	1.5534	-1.5304	0.2715	0.6426	0.9795	0.4463	-0.1972	0.1521	3.6716	-6.8551	-3.5065	0.1669	-0.4194	0.2995	3.5555	-5.1169	-2.5678	0.3111	-0.4602	0.3796	18.3908	-92.2464	-41.3075	-1.6373	-0.8760	0.3153
323.4830	-2.4693	-0.9859	0.8905	-2.3478	1.5514	-1.5288	0.2823	0.6406	0.9785	0.4455	-0.2058	0.1594	3.6541	-6.8434	-3.7888	0.1140	-0.5008	0.2782	3.5929	-5.1871	-2.5943	0.3066	-0.4641	0.3817	18.5659	-93.0849	-41.5401	-1.7075	-0.8790	0.3160
323.4950	-2.4659	-0.9782	0.9022	-2.3424	1.5487	-1.5268	0.2952	0.6410	0.9743	0.4481	-0.2310	0.1674	3.7692	-7.1504	-3.9523	0.1425	-0.3486	0.2705	3.6360	-5.2699	-2.6249	0.3012	-0.4687	0.3842	18.7527	-94.0736	-41.8061	-1.7908	-0.8816	0.3165
323.5050	-2.4629	-0.9718	0.9118	-2.3379	1.5463	-1.5251	0.3036	0.6436	0.9681	0.4532	-0.2332	0.1663	3.9745	-7.6545	-3.9503	0.1319	-0.4618	0.3426	3.6703	-5.3382	-2.6494	0.2967	-0.4725	0.3862	18.8887	-94.8875	-42.0168	-1.8596	-0.8828	0.3167
323.5170	-2.4591	-0.9642	0.9235	-2.3325	1.5434	-1.5230	0.3184	0.6384	0.9641	0.4606	-0.2530	0.1802	3.9956	-7.4591	-3.9517	0.1416	-0.4364	0.2854	3.7092	-5.4181	-2.6776	0.2914	-0.4769	0.3886	19.0258	-95.8398	-42.2564	-1.9414	-0.8833	0.3167
323.5270	-2.4559	-0.9577	0.9331	-2.3278	1.5408	-1.5212	0.3285	0.6364	0.9591	0.4665	-0.2641	0.1804	4.2328	-7.3012	-4.0579	0.1610	-0.4390	0.3491	3.7399	-5.4841	-2.7002	0.2869	-0.4805	0.3906	19.1187	-96.6243	-42.4452	-2.0095	-0.8827	0.3164
323.5370	-2.4525	-0.9513	0.9425	-2.3230	1.5380	-1.5194	0.3391	0.6365	0.9504	0.4731	-0.2771	0.1819	4.2565	-7.6030	-3.9595	0.0281	-0.3797	0.3883	3.7690	-5.5493	-2.7219	0.2825	-0.4841	0.3926	19.1925	-97.3980	-42.6238	-2.0773	-0.8812	0.3158
323.5490	-2.4483	-0.9437	0.9542	-2.3172	1.5347	-1.5171	0.3528	0.6364	0.9498	0.4727	-0.2869	0.1930	4.2884	-7.5750	-4.3106	0.0181	-0.5017	0.3561	3.7221	-5.5946	-2.7482	0.2807	-0.4853	0.3952	18.3083	-97.9317	-42.8395	-2.1209	-0.8475	0.3175
323.5590	-2.4448	-0.9373	0.9635	-2.3125	1.5317	-1.5151	0.3630	0.6339	0.9362	0.4744	-0.3026	0.1982	4.4518	-7.4918	-3.9307	0.1043	-0.4355	0.3414	3.7462	-5.6546	-2.7669	0.2766	-0.4886	0.3972	18.3404	-98.6432	-42.9846	-2.1854	-0.8447	0.3168
323.5710	-2.4403	-0.9297	0.9746	-2.3068	1.5280	-1.5128	0.3777	0.6357	0.9313	0.4877	-0.3180	0.2084	4.3293	-7.8036	-3.6352	0.0647	-0.4354	0.3215	3.7731	-5.7253	-2.7881	0.2719	-0.4925	0.3995	18.3555	-99.4806	-43.1439	-2.2617	-0.8404	0.3156
323.5810	-2.4365	-0.9233	0.9840	-2.3020	1.5247	-1.5106	0.3880	0.6316	0.9304	0.4939	-0.3328	0.2128	4.3694	-7.6685	-4.0706	0.1189	-0.4453	0.3252	3.7936	-5.7825	-2.8044	0.2679	-0.4956	0.4014	18.3457	-100.1556	-43.2633	-2.3249	-0.8360	0.3145
323.5930	-2.4318	-0.9158	0.9951	-2.2959	1.5207	-1.5081	0.4016	0.6312	0.9222	0.5053	-0.3463	0.2175	4.0439	-7.5687	-4.2046	0.0529	-0.4333	0.3006	3.8159	-5.8486	-2.8226	0.2632	-0.4992	0.4037	18.3084	-100.9360	-43.3912	-2.3999	-0.8295	0.3127
323.6030	-2.4278	-0.9094	1.0042	-2.2908	1.5172	-1.5059	0.4117	0.6341	0.9163	0.5064	-0.3670	0.2233	4.1352	-8.0732	-4.2770	-0.0559	-0.3337	0.3309	3.8328	-5.9026	-2.8366	0.2584	-0.5022	0.4055	18.2580	-101.5709	-43.4849	-2.4614	-0.8232	0.3111
323.6130	-2.4235	-0.9031	1.0134	-2.2856	1.5135	-1.5036	0.4213	0.6307	0.9052	0.5055	-0.3756	0.2256	4.2005	-7.9514	-3.8706	-0.0831	-0.3772	0.3776	3.8480	-5.9550	-2.8494	0.2536	-0.5050	0.4073	18.1883	-102.1863	-43.5656	-2.5222	-0.8160	0.3092
323.6250	-2.4183	-0.8957	1.0243	-2.2795	1.5089	-1.5009	0.4305	0.6270	0.9003	0.5085	-0.3883	0.2345	4.0856	-7.5781	-4.2597	-0.0390	-0.3805	0.3093	3.8639	-6.0155	-2.8631	0.2481	-0.5083	0.4094	18.0800	-102.8949	-43.6448	-2.5933	-0.8063	0.3067
323.6350	-2.4139	-0.8893	1.0332	-2.2745	1.5049	-1.4985	0.4392	0.6285	0.8909	0.5151	-0.3910	0.2338	4.1724	-8.0429	-4.1058	0.0050	-0.4056	0.3233	3.8756	-6.0646	-2.8733	0.2436	-0.5110	0.4112	17.9717	-103.4675	-43.6975	-2.6508	-0.7974	0.3044
323.6470	-2.4086	-0.8818	1.0439	-2.2683	1.5001	-1.4956	0.4509	0.6274	0.8859	0.5245	-0.4051	0.2434	4.0335	-8.1294	-4.3013	-0.0064	-0.4194	0.3440	3.8873	-6.1210	-2.8837	0.2383	-0.5141	0.4132	17.8169	-104.1244	-43.7419	-2.7190	-0.7857	0.3013
323.6570	-2.4040	-0.8755	1.0528	-2.2630	1.4959	-1.4931	0.4588	0.6216	0.8785	0.5273	-0.4145	0.2440	4.4419	-7.8331	-4.2845	-0.0134	-0.4623	0.3806	3.8953	-6.1658	-2.8910	0.2339	-0.5165	0.4149	17.6689	-104.6452	-43.7642	-2.7747	-0.7752	0.2986
323.6670	-2.3993	-0.8693	1.0614	-2.2576	1.4917	-1.4906	0.4689	0.6208	0.8657	0.5359	-0.4346	0.2506	4.3912	-8.0188	-4.0376	-0.1566	-0.3921	0.3399	3.9019	-6.2095	-2.8972	0.2297	-0.5189	0.4165	17.5067	-105.1505	-43.7748	-2.8289	-0.7640	0.2957
323.6790	-2.3936	-0.8618	1.0717	-2.2510	1.4864	-1.4876	0.4809	0.6228	0.8625	0.5346	-0.4490	0.2554	4.2822	-8.2995	-4.3526	-0.1564	-0.3205	0.4239	3.8170	-6.2159	-2.8942	0.2286	-0.5180	0.4187	16.2234	-105.2082	-43.6834	-2.8520	-0.7122	0.2950
323.6890	-2.3887	-0.8556	1.0804	-2.2458	1.4818	-1.4849	0.4893	0.6180	0.8548	0.5347	-0.4570	0.2643	4.0917	-8.1248	-4.4420	-0.0446	-0.3710	0.3299	3.8208	-6.2534	-2.8969	0.2248	-0.5201	0.4204	16.0508	-105.6397	-43.6564	-2.9017	-0.7008	0.2923
323.7010	-2.3828	-0.8482	1.0905	-2.2394	1.4763	-1.4818	0.4980	0.6196	0.8463	0.5492	-0.4704	0.2717	4.4100	-8.8046	-4.5690	-0.0834	-0.3768	0.3949	3.8212	-6.2964	-2.8984	0.2204	-0.5226	0.4223	15.8287	-106.1341	-43.6074	-2.9595	-0.6867	0.2889
323.7110	-2.3778	-0.8420	1.0989	-2.2338	1.4715	-1.4790	0.5078	0.6182	0.8340	0.5548	-0.4833	0.2759	4.5355	-9.0785	-4.2950	-0.1621	-0.3262	0.3163	3.8123	-6.3308	-2.8983	0.2169	-0.5246	0.4239	15.6314	-106.5278	-43.5521	-3.0065	-0.6741	0.2860
323.7230	-2.3716	-0.8346	1.1090	-2.2269	1.4657	-1.4757	0.5206	0.6105	0.8244	0.5569	-0.4923	0.2833	4.2468	-8.7627	-4.2295	-0.2230	-0.3879	0.3240	3.8004	-6.3693	-2.8966	0.2127	-0.5269	0.4257	15.3805	-106.9659	-43.4696	-3.0613	-0.6586	0.2823
323.7330	-2.3664	-0.8285	1.1172	-2.2213	1.4608	-1.4730	0.5277	0.6062	0.8193	0.5532	-0.5067	0.2829	4.4472	-8.4702	-4.6407	-0.1942	-0.3770	0.3850	3.7895	-6.3991	-2.8939	0.2095	-0.5280	0.4272	15.1611	-107.3027	-43.3877	-3.1049	-0.6452	0.2791
323.7430	-2.3610	-0.8225	1.1252	-2.2158	1.4557	-1.4701	0.5354	0.6069	0.8110	0.5577	-0.5236	0.2905	4.4546	-8.6503	-4.4858	-0.2305	-0.3016	0.3903	3.7779	-6.4274	-2.8901	0.2063	-0.5283	0.4287	14.9342	-107.6200	-43.2944	-3.1467	-0.6314	0.2758
323.7550	-2.3545	-0.8153	1.1348	-2.2092	1.4493	-1.4666	0.5440	0.6061	0.7995	0.5656	-0.5319	0.2943	4.3489	-8.8806	-4.4447	-0.1416	-0.3011	0.3647	3.7630	-6.4589	-2.8840	0.2028	-0.5285	0.4304	14.6517	-107.9724	-43.1661	-3.1944	-0.6142	0.2718
323.7650	-2.3489	-0.8092	1.1428	-2.2035	1.4439	-1.4635	0.5525	0.6009	0.7878	0.5762	-0.5383	0.2995	4.2142	-8.7012	-4.2782	-0.1227	-0.2811	0.3276	3.7497	-6.4836	-2.8774	0.1999	-0.5287	0.4318	14.4079	-108.2464	-43.0446	-3.2329	-0.5994	0.2684
323.7770	-2.3422	-0.8019	1.1522	-2.1964	1.4374	-1.4599	0.5605	0.5967	0.7817	0.5798	-0.5417	0.3022	4.3391	-8.6394	-4.3641	-0.2606	-0.4071	0.3572	3.7331	-6.5113	-2.8680	0.1966	-0.5289	0.4335	14.1071	-108.5508	-42.8837	-3.2776	-0.5814	0.2642
323.7870	-2.3366	-0.7959	1.1599	-2.1906	1.4319	-1.4568	0.5686	0.5948	0.7755	0.5758	-0.5542	0.3040	4.3686	-8.6910	-4.3926	-0.2454	-0.4155	0.3925	3.7187	-6.5325	-2.8593	0.1941	-0.5289	0.4348	13.8524	-108.7807	-42.7398	-3.3125	-0.5662	0.2607
323.7970	-2.3309	-0.7900	1.1676	-2.1848	1.4264	-1.4538	0.5773	0.5937	0.7655	0.5790	-0.5636	0.3097	4.1172	-8.6452	-4.2930	-0.2276	-0.4695	0.4197	3.6126	-6.5003	-2.8314	0.1955	-0.5252	0.4365	12.5036	-108.3724	-42.4082	-3.3050	-0.5106	0.2605
323.8090	-2.3238	-0.7830	1.1768	-2.1779	1.4195	-1.4500	0.5845	0.5912	0.7566	0.5847	-0.5813	0.3188	4.1671	-8.4680	-4.3387	-0.1429	-0.4044	0.3521	3.5968	-6.5198	-2.8173	0.1929	-0.5253	0.4381	12.2262	-108.5810	-42.2004	-3.3416	-0.4939	0.2570
323.8190	-2.3179	-0.7771	1.1842	-2.1720	1.4135	-1.4468	0.5906	0.5910	0.7450	0.5980	-0.5974	0.3197	4.1850	-8.8369	-4.1739	-0.2165	-0.2708	0.4104	3.5835	-6.5351	-2.8049	0.1910	-0.5254	0.4395	11.9949	-108.7424	-42.0205	-3.3703	-0.4798	0.2540
323.8310	-2.3108	-0.7700	1.1931	-2.1647	1.4063	-1.4430	0.6000	0.5873	0.7362	0.5980	-0.5987	0.3274	4.0495	-8.6580	-4.2021	-0.2795	-0.3024	0.3806	3.5671	-6.5519	-2.7884	0.1888	-0.5254	0.4411	11.7138	-108.9169	-41.7895	-3.4031	-0.4627	0.2504
323.8410	-2.3049	-0.7641	1.2005	-2.1587	1.4003	-1.4397	0.6065	0.5821	0.7281	0.5956	-0.6066	0.3346	4.2049	-8.4224	-4.1223	-0.2572	-0.3479	0.3700	3.5532	-6.5639	-2.7736	0.1871	-0.5254	0.4424	11.4779	-109.0385	-41.5859	-3.4286	-0.4484	0.2475
323.8530	-2.2975	-0.7572	1.2093	-2.1515	1.3930	-1.4357	0.6150	0.5819	0.7188	0.6014	-0.6245	0.3349	4.0492	-8.4045	-4.4333	-0.2779	-0.3368	0.4087	3.5364	-6.5762	-2.7546	0.1852	-0.5254	0.4440	11.1939	-109.1589	-41.3289	-3.4570	-0.4314	0.2439
323.8630	-2.2912	-0.7514	1.2163	-2.1456	1.3868	-1.4322	0.6209	0.5830	0.7104	0.6075	-0.6281	0.3414	4.0492	-8.8959	-4.2287	-0.1805	-0.3140	0.3629	3.5224	-6.5857	-2.7378	0.1839	-0.5254	0.4453	10.9582	-109.2488	-41.1057	-3.4788	-0.4170	0.2410
323.8750	-2.2837	-0.7444	1.2246	-2.1382	1.3791	-1.4281	0.6282	0.5795	0.6983	0.6191	-0.6329	0.3436	3.9938	-9.0814	-4.0432	-0.3277	-0.3993	0.3670	3.5057	-6.5954	-2.7169	0.1824	-0.5254	0.4468	10.6777	-109.3374	-40.8313	-3.5029	-0.3998	0.2375
323.8850	-2.2774	-0.7386	1.2316	-2.1319	1.3728	-1.4247	0.6349	0.5725	0.6907	0.6134	-0.6444	0.3448	3.9601	-8.6953	-4.0613	-0.2992	-0.3561	0.4211	3.4917	-6.6021	-2.6985	0.1813	-0.5253	0.4480	10.4441	-109.3939	-40.5917	-3.5214	-0.3855	0.2346
323.8950	-2.2710	-0.7329	1.2386	-2.1257	1.3663	-1.4212	0.6385	0.5687	0.6829	0.6150	-0.6586	0.3500	4.1163	-8.4348	-4.0544	-0.3187	-0.2995	0.3908	3.4776	-6.6074	-2.6787	0.1803	-0.5252	0.4492	10.2100	-109.4338	-40.3399	-3.5385	-0.3713	0.2317
323.9070	-2.2633	-0.7261	1.2468	-2.1184	1.3583	-1.4170	0.6467	0.5710	0.6753	0.6195	-0.6671	0.3585	4.0406	-8.8494	-4.4182	-0.3058	-0.3189	0.3837	3.4610	-6.6120	-2.6545	0.1794	-0.5252	0.4507	9.9338	-109.4602	-40.0319	-3.5566	-0.3543	0.2283
323.9170	-2.2568	-0.7203	1.2534	-2.1123	1.3516	-1.4134	0.6531	0.5697	0.6668	0.6246	-0.6761	0.3637	3.8201	-9.2435	-4.5057	-0.2336	-0.2632	0.3670	3.4473	-6.6152	-2.6334	0.1787	-0.5251	0.4519	9.7063	-109.4748	-39.7674	-3.5700	-0.3402	0.2255
323.9290	-2.2489	-0.7135	1.2613	-2.1046	1.3433	-1.4091	0.6594	0.5625	0.6521	0.6320	-0.6791	0.3680	3.7940	-8.9796	-3.9902	-0.3272	-0.2642	0.4218	3.3479	-6.5625	-2.5825	0.1819	-0.5214	0.4537	8.4483	-108.8171	-39.1992	-3.5440	-0.2859	0.2266
323.9390	-2.2423	-0.7079	1.2677	-2.0982	1.3366	-1.4053	0.6636	0.5570	0.6424	0.6314	-0.6875	0.3679	3.8752	-8.7276	-3.8870	-0.3855	-0.3038	0.4038	3.3368	-6.5631	-2.5600	0.1816	-0.5214	0.4550	8.2610	-108.8033	-38.9236	-3.5536	-0.2739	0.2246
323.9490	-2.2357	-0.7023	1.2742	-2.0919	1.3297	-1.4016	0.6685	0.5555	0.6364	0.6305	-0.7040	0.3745	4.1162	-8.6076	-4.0167	-0.3330	-0.2626	0.3410	3.3259	-6.5627	-2.5370	0.1815	-0.5214	0.4562	8.0765	-108.7766	-38.6416	-3.5617	-0.2622	0.2225
323.9610	-2.2276	-0.6957	1.2817	-2.0844	1.3213	-1.3971	0.6761	0.5574	0.6281	0.6408	-0.7137	0.3739	3.7975	-8.8393	-4.0912	-0.2907	-0.2513	0.3982	3.3133	-6.5610	-2.5091	0.1815	-0.5215	0.4577	7.8617	-108.7313	-38.3017	-3.5693	-0.2483	0.2202
323.9710	-2.2207	-0.6901	1.2878	-2.0780	1.3141	-1.3933	0.6817	0.5565	0.6194	0.6469	-0.7187	0.3774	3.5986	-9.2281	-3.9629	-0.3157	-0.2022	0.4272	3.3030	-6.5591	-2.4851	0.1817	-0.5215	0.4589	7.6853	-108.6866	-38.0109	-3.5742	-0.2367	0.2183
323.9810	-2.2139	-0.6846	1.2941	-2.0715	1.3069	-1.3895	0.6863	0.5500	0.6099	0.6479	-0.7123	0.3775	3.5515	-8.7953	-3.7532	-0.3489	-0.4042	0.4453	3.2929	-6.5563	-2.4602	0.1820	-0.5215	0.4601	7.5112	-108.6313	-37.7118	-3.5778	-0.2254	0.2164
323.9910	-2.2070	-0.6791	1.3002	-2.0649	1.2998	-1.3857	0.6888	0.5464	0.6010	0.6438	-0.7278	0.3867	3.7176	-8.4391	-3.6077	-0.3337	-0.3119	0.4137	3.2829	-6.5523	-2.4348	0.1823	-0.5215	0.4614	7.3405	-108.5629	-37.4077	-3.5799	-0.2143	0.2146
324.0010	-2.2001	-0.6736	1.3062	-2.0585	1.2924	-1.3819	0.6941	0.5475	0.5947	0.6452	-0.7344	0.3909	3.7977	-8.7154	-3.7960	-0.2673	-0.3199	0.4123	3.2734	-6.5478	-2.4092	0.1829	-0.5216	0.4626	7.1749	-108.4867	-37.1022	-3.5806	-0.2034	0.2128
324.0110	-2.1930	-0.6682	1.3120	-2.0521	1.2850	-1.3779	0.6983	0.5460	0.5893	0.6571	-0.7332	0.3957	3.7775	-8.7687	-3.9957	-0.2243	-0.4001	0.4217	3.2641	-6.5428	-2.3832	0.1835	-0.5216	0.4638	7.0131	-108.4060	-36.7922	-3.5800	-0.1927	0.2111
324.0210	-2.1860	-0.6628	1.3178	-2.0454	1.2775	-1.3739	0.7039	0.5470	0.5792	0.6657	-0.7450	0.3959	3.8296	-8.9663	-3.6338	-0.3712	-0.2547	0.4452	3.2552	-6.5370	-2.3570	0.1843	-0.5217	0.4650	6.8561	-108.3156	-36.4816	-3.5779	-0.1823	0.2095
324.0310	-2.1790	-0.6573	1.3236	-2.0387	1.2701	-1.3700	0.7075	0.5423	0.5698	0.6631	-0.7479	0.4031	3.8255	-8.8350	-3.6710	-0.3501	-0.3957	0.3847	3.2465	-6.5304	-2.3300	0.1852	-0.5218	0.4661	6.7016	-108.2154	-36.1624	-3.5745	-0.1723	0.2079
324.0430	-2.1703	-0.6508	1.3304	-2.0307	1.2610	-1.3651	0.7137	0.5374	0.5626	0.6596	-0.7644	0.4029	3.7038	-8.6279	-3.6088	-0.3834	-0.2931	0.4217	3.2365	-6.5217	-2.2970	0.1864	-0.5220	0.4676	6.5215	-108.0855	-35.7744	-3.5687	-0.1604	0.2060
324.0530	-2.1632	-0.6454	1.3361	-2.0242	1.2533	-1.3610	0.7179	0.5349	0.5554	0.6618	-0.7683	0.4069	3.4643	-8.6483	-3.6945	-0.2608	-0.2902	0.4178	3.1532	-6.4594	-2.2400	0.1910	-0.5187	0.4691	5.4781	-107.3197	-35.1626	-3.5257	-0.1150	0.2088
324.0630	-2.1560	-0.6401	1.3416	-2.0177	1.2455	-1.3570	0.7213	0.5327	0.5483	0.6721	-0.7735	0.4112	3.6854	-8.7271	-3.6708	-0.2567	-0.2549	0.4110	3.1474	-6.4515	-2.2122	0.1923	-0.5189	0.4704	5.3654	-107.2067	-34.8392	-3.5178	-0.1071	0.2079
324.0730	-2.1488	-0.6348	1.3469	-2.0108	1.2378	-1.3529	0.7264	0.5317	0.5398	0.6808	-0.7815	0.4122	3.7151	-8.6577	-3.5232	-0.3428	-0.3116	0.4884	3.1418	-6.4429	-2.1842	0.1938	-0.5192	0.4717	5.2567	-107.0862	-34.5151	-3.5087	-0.0996	0.2071
324.0830	-2.1415	-0.6295	1.3523	-2.0039	1.2300	-1.3488	0.7292	0.5326	0.5357	0.6768	-0.7858	0.4196	3.7670	-9.0679	-3.6907	-0.3722	-0.3131	0.4464	3.1365	-6.4337	-2.1559	0.1953	-0.5194	0.4729	5.1514	-106.9585	-34.1878	-3.4983	-0.0924	0.2064
324.0950	-2.1327	-0.6231	1.3587	-1.9959	1.2204	-1.3437	0.7358	0.5277	0.5263	0.6753	-0.8012	0.4263	3.4559	-8.7572	-3.6284	-0.2511	-0.1665	0.4143	3.1305	-6.4221	-2.1210	0.1974	-0.5198	0.4744	5.0283	-106.7978	-33.7857	-3.4841	-0.0840	0.2056
324.1050	-2.1254	-0.6178	1.3640	-1.9893	1.2124	-1.3394	0.7397	0.5257	0.5207	0.6819	-0.7994	0.4307	3.4452	-8.7355	-3.6723	-0.2120	-0.2772	0.4120	3.1258	-6.4120	-2.0918	0.1992	-0.5201	0.4757	4.9307	-106.6592	-33.4501	-3.4712	-0.0772	0.2050
324.1170	-2.1164	-0.6115	1.3700	-1.9809	1.2028	-1.3343	0.7430	0.5233	0.5117	0.6972	-0.8069	0.4296	3.7459	-8.7977	-3.4735	-0.4109	-0.3189	0.4251	3.1206	-6.3993	-2.0567	0.2015	-0.5205	0.4772	4.8186	-106.4867	-33.0470	-3.4539	-0.0697	0.2044
324.1270	-2.1089	-0.6063	1.3750	-1.9739	1.1946	-1.3299	0.7478	0.5213	0.5037	0.6914	-0.8211	0.4296	3.5745	-8.5221	-3.3526	-0.3508	-0.1767	0.4614	3.1167	-6.3883	-2.0276	0.2035	-0.5209	0.4785	4.7303	-106.3377	-32.7131	-3.4382	-0.0637	0.2039
324.1370	-2.1014	-0.6012	1.3800	-1.9669	1.1864	-1.3256	0.7512	0.5213	0.4968	0.6890	-0.8177	0.4359	3.3177	-8.5177	-3.2930	-0.3714	-0.2726	0.4296	3.1132	-6.3767	-2.0015	0.2057	-0.5212	0.4797	4.6464	-106.1816	-32.3793	-3.4213	-0.0579	0.2034
324.1490	-2.0924	-0.5951	1.3860	-1.9588	1.1767	-1.3204	0.7549	0.5205	0.4902	0.6924	-0.8233	0.4405	3.5399	-8.7715	-3.4884	-0.2232	-0.3600	0.4173	3.1092	-6.3619	-1.9702	0.2084	-0.5217	0.4813	4.5479	-105.9843	-31.9650	-3.3997	-0.0516	0.2030
324.1590	-2.0849	-0.5898	1.3909	-1.9518	1.1684	-1.3160	0.7596	0.5166	0.4800	0.7032	-0.8371	0.4405	3.7231	-8.5806	-3.3391	-0.2766	-0.3151	0.4707	3.1061	-6.3493	-1.9440	0.2108	-0.5222	0.4825	4.4700	-105.8163	-31.6192	-3.3803	-0.0466	0.2027
324.1710	-2.0756	-0.5836	1.3966	-1.9432	1.1582	-1.3106	0.7651	0.5126	0.4698	0.7086	-0.8465	0.4475	3.4120	-8.3809	-3.1068	-0.3613	-0.2341	0.4647	3.1029	-6.3340	-1.9124	0.2139	-0.5228	0.4841	4.3811	-105.6136	-31.2031	-3.3552	-0.0409	0.2024
324.1810	-2.0679	-0.5784	1.4012	-1.9361	1.1497	-1.3061	0.7678	0.5108	0.4650	0.7041	-0.8441	0.4495	3.5896	-8.3715	-3.1594	-0.3492	-0.2823	0.4582	3.1005	-6.3208	-1.8860	0.2165	-0.5233	0.4854	4.3113	-105.4399	-30.8559	-3.3331	-0.0366	0.2023
324.1910	-2.0603	-0.5733	1.4058	-1.9292	1.1412	-1.3016	0.7706	0.5118	0.4594	0.7052	-0.8536	0.4495	3.6976	-8.3641	-3.2987	-0.1803	-0.2065	0.4726	3.0612	-6.2773	-1.8482	0.2228	-0.5232	0.4885	3.8019	-104.9037	-30.3990	-3.2734	-0.0259	0.2208
324.2010	-2.0526	-0.5682	1.4103	-1.9221	1.1327	-1.2970	0.7761	0.5152	0.4521	0.7183	-0.8612	0.4555	3.5723	-9.0622	-3.1046	-0.2442	-0.2678	0.4363	3.0605	-6.2640	-1.8224	0.2257	-0.5238	0.4899	3.7553	-104.7314	-30.0596	-3.2494	-0.0232	0.2211
324.2110	-2.0446	-0.5631	1.4148	-1.9148	1.1241	-1.2925	0.7805	0.5104	0.4467	0.7235	-0.8629	0.4643	3.2643	-8.6831	-3.1681	-0.3285	-0.3247	0.4539	3.0600	-6.2503	-1.7958	0.2287	-0.5245	0.4914	3.7103	-104.5534	-29.7130	-3.2239	-0.0209	0.2215
324.2210	-2.0368	-0.5581	1.4193	-1.9075	1.1154	-1.2879	0.7824	0.5043	0.4416	0.7153	-0.8691	0.4663	3.4365	-8.1677	-3.1936	-0.2894	-0.2910	0.4559	3.0598	-6.2361	-1.7692	0.2319	-0.5252	0.4928	3.6688	-104.3694	-29.3666	-3.1974	-0.0189	0.2219
324.2330	-2.0275	-0.5521	1.4245	-1.8989	1.1050	-1.2823	0.7861	0.5026	0.4318	0.7209	-0.8810	0.4735	3.3698	-7.9884	-2.9569	-0.2365	-0.2629	0.4275	3.0599	-6.2189	-1.7372	0.2358	-0.5261	0.4946	3.6238	-104.1470	-28.9515	-3.1645	-0.0168	0.2225
324.2430	-2.0197	-0.5470	1.4288	-1.8918	1.0961	-1.2775	0.7890	0.5025	0.4220	0.7295	-0.8876	0.4764	3.7216	-8.0385	-2.8161	-0.1393	-0.2828	0.4401	3.0603	-6.2043	-1.7105	0.2391	-0.5269	0.4961	3.5898	-103.9589	-28.6050	-3.1361	-0.0154	0.2231
324.2530	-2.0117	-0.5420	1.4330	-1.8844	1.0871	-1.2727	0.7964	0.5040	0.4172	0.7416	-0.8907	0.4751	3.3590	-8.2491	-2.7939	-0.3294	-0.2349	0.4385	3.0611	-6.1896	-1.6838	0.2426	-0.5277	0.4976	3.5589	-103.7696	-28.2591	-3.1062	-0.0145	0.2238
324.2630	-2.0037	-0.5369	1.4371	-1.8769	1.0784	-1.2679	0.7994	0.5062	0.4164	0.7365	-0.8993	0.4775	3.2910	-8.8662	-3.1352	-0.2910	-0.2642	0.4443	3.0620	-6.1744	-1.6566	0.2462	-0.5286	0.4991	3.5302	-103.5753	-27.9080	-3.0752	-0.0140	0.2245
324.2750	-1.9942	-0.5308	1.4420	-1.8682	1.0674	-1.2621	0.8005	0.5015	0.4059	0.7337	-0.9028	0.4808	3.6640	-8.7664	-2.9064	-0.1707	-0.3268	0.5112	3.0635	-6.1573	-1.6241	0.2506	-0.5297	0.5009	3.5007	-103.3383	-27.4890	-3.0370	-0.0138	0.2254
324.2850	-1.9861	-0.5258	1.4460	-1.8609	1.0584	-1.2573	0.8050	0.4988	0.3974	0.7466	-0.9055	0.4865	3.8341	-8.4671	-2.7881	-0.1262	-0.3134	0.4966	3.0651	-6.1436	-1.5968	0.2543	-0.5306	0.5025	3.4793	-103.1394	-27.1382	-3.0041	-0.0140	0.2263
324.2970	-1.9764	-0.5199	1.4507	-1.8517	1.0474	-1.2515	0.8143	0.4943	0.3903	0.7541	-0.9172	0.4954	3.1262	-8.1814	-2.7421	-0.2824	-0.2459	0.5083	3.0674	-6.1265	-1.5643	0.2590	-0.5318	0.5043	3.4580	-102.8952	-26.7193	-2.9629	-0.0148	0.2274
324.3070	-1.9683	-0.5150	1.4546	-1.8442	1.0381	-1.2465	0.8144	0.4907	0.3841	0.7498	-0.9245	0.5011	3.4452	-7.8507	-2.6351	-0.2744	-0.2021	0.4787	3.0696	-6.1121	-1.5372	0.2630	-0.5329	0.5059	3.4440	-102.6895	-26.3712	-2.9276	-0.0159	0.2283
324.3170	-1.9602	-0.5101	1.4584	-1.8367	1.0289	-1.2415	0.8164	0.4908	0.3773	0.7539	-0.9242	0.5019	3.8115	-7.9595	-2.6308	-0.2278	-0.3218	0.4796	3.0637	-6.0907	-1.5061	0.2677	-0.5337	0.5076	3.3321	-102.4010	-25.9839	-2.8854	-0.0144	0.2319
324.3290	-1.9502	-0.5042	1.4629	-1.8277	1.0178	-1.2354	0.8233	0.4960	0.3730	0.7649	-0.9436	0.5062	3.5583	-8.4785	-2.7000	-0.1990	-0.2480	0.4890	3.0285	-6.0466	-1.4556	0.2753	-0.5338	0.5100	2.8658	-101.7891	-25.3946	-2.8132	-0.0040	0.2457
324.3410	-1.9402	-0.4982	1.4672	-1.8185	1.0065	-1.2294	0.8284	0.4924	0.3626	0.7698	-0.9463	0.5079	3.1074	-8.2580	-2.5078	-0.2122	-0.2406	0.4698	3.0330	-6.0287	-1.4230	0.2806	-0.5353	0.5113	2.8753	-101.5446	-24.9815	-2.7666	-0.0080	0.2478
324.3510	-1.9320	-0.4933	1.4707	-1.8107	0.9969	-1.2242	0.8281	0.4898	0.3567	0.7669	-0.9482	0.5136	3.5673	-8.2305	-2.3445	-0.1530	-0.2794	0.4933	3.0372	-6.0136	-1.3960	0.2851	-0.5365	0.5123	2.8866	-101.3399	-24.6397	-2.7268	-0.0116	0.2496
324.3610	-1.9237	-0.4883	1.4743	-1.8032	0.9875	-1.2191	0.8324	0.4887	0.3518	0.7700	-0.9558	0.5177	3.5667	-7.9312	-2.3429	-0.0815	-0.3264	0.5037	3.0415	-5.9979	-1.3685	0.2897	-0.5379	0.5134	2.9002	-101.1279	-24.2930	-2.6862	-0.0158	0.2515
324.3730	-1.9137	-0.4825	1.4785	-1.7938	0.9760	-1.2128	0.8395	0.4876	0.3442	0.7852	-0.9697	0.5202	3.4109	-7.8786	-2.2609	-0.1300	-0.2645	0.5324	3.0472	-5.9790	-1.3359	0.2953	-0.5395	0.5148	2.9206	-100.8730	-23.8804	-2.6364	-0.0214	0.2539
324.3830	-1.9053	-0.4778	1.4820	-1.7857	0.9661	-1.2075	0.8429	0.4852	0.3421	0.7880	-0.9722	0.5229	3.3304	-7.5976	-2.5261	-0.2005	-0.2343	0.5170	3.0522	-5.9628	-1.3090	0.3002	-0.5409	0.5159	2.9411	-100.6559	-23.5388	-2.5932	-0.0264	0.2560
324.3930	-1.8968	-0.4729	1.4854	-1.7779	0.9566	-1.2023	0.8440	0.4880	0.3344	0.7800	-0.9764	0.5258	3.4551	-7.9626	-2.5029	-0.1503	-0.3469	0.5810	3.0575	-5.9464	-1.2818	0.3051	-0.5424	0.5171	2.9639	-100.4366	-23.1945	-2.5492	-0.0320	0.2581
324.4030	-1.8883	-0.4681	1.4887	-1.7703	0.9468	-1.1970	0.8476	0.4887	0.3234	0.7900	-0.9872	0.5336	3.5578	-8.1271	-2.5125	-0.0563	-0.3163	0.5308	3.0630	-5.9298	-1.2545	0.3101	-0.5439	0.5182	2.9896	-100.2170	-22.8500	-2.5050	-0.0378	0.2603
324.4130	-1.8797	-0.4631	1.4919	-1.7623	0.9368	-1.1917	0.8524	0.4890	0.3177	0.8046	-0.9900	0.5399	3.3886	-8.3437	-2.2505	-0.0692	-0.2995	0.5582	3.0688	-5.9132	-1.2270	0.3152	-0.5455	0.5194	3.0173	-99.9970	-22.5033	-2.4595	-0.0441	0.2627
324.4230	-1.8712	-0.4582	1.4950	-1.7541	0.9270	-1.1863	0.8559	0.4837	0.3116	0.8053	-0.9939	0.5469	3.2873	-7.9081	-2.2361	-0.1626	-0.3951	0.5426	3.0749	-5.8966	-1.2000	0.3204	-0.5471	0.5206	3.0483	-99.7771	-22.1611	-2.4124	-0.0510	0.2651
324.4350	-1.8610	-0.4524	1.4986	-1.7445	0.9150	-1.1796	0.8587	0.4808	0.3067	0.8047	-1.0095	0.5501	3.8269	-7.7633	-2.3278	-0.1331	-0.3055	0.5242	3.0826	-5.8764	-1.1676	0.3268	-0.5492	0.5221	3.0895	-99.5108	-21.7510	-2.3553	-0.0598	0.2681
324.4450	-1.8523	-0.4476	1.5016	-1.7365	0.9048	-1.1741	0.8663	0.4819	0.3009	0.8112	-1.0088	0.5525	3.4499	-7.9487	-2.2401	0.0143	-0.3363	0.5658	3.0894	-5.8594	-1.1411	0.3322	-0.5509	0.5233	3.1278	-99.2884	-21.4137	-2.3073	-0.0674	0.2707
324.4550	-1.8436	-0.4428	1.5047	-1.7283	0.8946	-1.1686	0.8716	0.4838	0.2987	0.8213	-1.0159	0.5576	3.2483	-8.2168	-2.2716	-0.1015	-0.3229	0.5199	3.0423	-5.8014	-1.0832	0.3402	-0.5504	0.5255	2.5220	-98.5769	-20.7702	-2.2305	-0.0511	0.2827
324.4650	-1.8349	-0.4381	1.5076	-1.7199	0.8846	-1.1630	0.8707	0.4805	0.2918	0.8216	-1.0227	0.5633	3.4434	-7.7859	-2.2856	-0.0807	-0.4156	0.5504	3.0499	-5.7840	-1.0565	0.3459	-0.5522	0.5268	2.5734	-98.3570	-20.4384	-2.1798	-0.0606	0.2861
324.4770	-1.8243	-0.4323	1.5109	-1.7102	0.8722	-1.1562	0.8764	0.4800	0.2821	0.8232	-1.0324	0.5705	3.4721	-7.5009	-1.8718	-0.0051	-0.3686	0.5684	3.0593	-5.7629	-1.0242	0.3528	-0.5546	0.5285	2.6385	-98.0900	-20.0379	-2.1181	-0.0726	0.2903
324.4870	-1.8156	-0.4274	1.5137	-1.7021	0.8619	-1.1505	0.8812	0.4794	0.2731	0.8353	-1.0435	0.5738	3.3017	-7.4281	-1.5586	0.1182	-0.3405	0.5375	3.0676	-5.7453	-0.9977	0.3586	-0.5565	0.5299	2.6961	-97.8688	-19.7074	-2.0665	-0.0830	0.2940
324.4970	-1.8068	-0.4226	1.5164	-1.6936	0.8514	-1.1446	0.8835	0.4782	0.2696	0.8448	-1.0503	0.5759	3.4126	-7.4962	-1.5974	-0.0128	-0.2954	0.5447	3.0760	-5.7270	-0.9705	0.3646	-0.5586	0.5314	2.7555	-97.6394	-19.3698	-2.0124	-0.0941	0.2977
324.5090	-1.7961	-0.4169	1.5198	-1.6833	0.8387	-1.1377	0.8879	0.4773	0.2669	0.8436	-1.0534	0.5818	3.5565	-7.2267	-1.8485	-0.0282	-0.3392	0.5400	3.0866	-5.7047	-0.9383	0.3720	-0.5611	0.5332	2.8311	-97.3618	-18.9687	-1.9461	-0.1080	0.3024
324.5190	-1.7871	-0.4120	1.5224	-1.6750	0.8283	-1.1319	0.8937	0.4835	0.2640	0.8459	-1.0586	0.5878	3.3391	-7.8493	-1.9745	0.0790	-0.3995	0.5562	3.0958	-5.6859	-0.9112	0.3782	-0.5633	0.5347	2.8972	-97.1272	-18.6316	-1.8907	-0.1201	0.3065
324.5310	-1.7763	-0.4063	1.5254	-1.6647	0.8154	-1.1248	0.8977	0.4829	0.2564	0.8610	-1.0728	0.5939	3.2497	-8.1074	-2.0359	0.0183	-0.3799	0.5714	3.1072	-5.6635	-0.8794	0.3857	-0.5660	0.5365	2.9811	-96.8498	-18.2344	-1.8230	-0.1353	0.3115
324.5410	-1.7673	-0.4015	1.5279	-1.6560	0.8047	-1.1188	0.8992	0.4806	0.2495	0.8597	-1.0731	0.6003	3.5562	-7.7774	-1.6895	-0.0189	-0.3663	0.5844	3.1171	-5.6446	-0.8530	0.3922	-0.5684	0.5381	3.0544	-96.6159	-17.9037	-1.7650	-0.1487	0.3158
324.5510	-1.7583	-0.3968	1.5303	-1.6475	0.7939	-1.1127	0.9058	0.4769	0.2465	0.8620	-1.0805	0.6064	3.5329	-7.4651	-1.7628	0.1242	-0.4414	0.5737	3.1274	-5.6257	-0.8271	0.3986	-0.5708	0.5397	3.1316	-96.3833	-17.5779	-1.7072	-0.1624	0.3203
324.5610	-1.7493	-0.3919	1.5327	-1.6389	0.7830	-1.1066	0.9121	0.4780	0.2390	0.8778	-1.0933	0.6104	3.4746	-7.7110	-1.6462	0.1358	-0.3730	0.5608	3.1380	-5.6062	-0.8006	0.4052	-0.5732	0.5413	3.2110	-96.1441	-17.2451	-1.6483	-0.1766	0.3249
324.5730	-1.7383	-0.3862	1.5355	-1.6282	0.7699	-1.0993	0.9161	0.4754	0.2353	0.8842	-1.0989	0.6123	3.4613	-7.3044	-1.6477	0.0625	-0.4463	0.5945	3.1512	-5.5824	-0.7688	0.4134	-0.5763	0.5433	3.3107	-95.8532	-16.8461	-1.5752	-0.1947	0.3307
324.5830	-1.7290	-0.3814	1.5379	-1.6194	0.7589	-1.0932	0.9200	0.4777	0.2294	0.8855	-1.1145	0.6201	3.5300	-7.3739	-1.7766	0.0519	-0.3493	0.6134	3.1604	-5.5608	-0.7412	0.4203	-0.5788	0.5450	3.3724	-95.5906	-16.5025	-1.5126	-0.2093	0.3360
324.5930	-1.7198	-0.3766	1.5401	-1.6107	0.7476	-1.0868	0.9237	0.4784	0.2211	0.8912	-1.1109	0.6293	3.6540	-7.2758	-1.5161	0.2408	-0.3860	0.5689	3.1225	-5.5073	-0.6840	0.4291	-0.5794	0.5476	2.8727	-94.9505	-15.8753	-1.4303	-0.2028	0.3502
324.6030	-1.7105	-0.3718	1.5423	-1.6016	0.7366	-1.0805	0.9285	0.4758	0.2163	0.9059	-1.1233	0.6321	3.5307	-7.1683	-1.3965	0.1388	-0.3574	0.5706	3.1343	-5.4870	-0.6575	0.4363	-0.5821	0.5495	2.9684	-94.7095	-15.5492	-1.3665	-0.2201	0.3562
324.6130	-1.7012	-0.3671	1.5444	-1.5925	0.7254	-1.0742	0.9335	0.4749	0.2078	0.9049	-1.1302	0.6381	3.6170	-7.1285	-1.1672	0.1731	-0.5709	0.5727	3.1466	-5.4667	-0.6317	0.4435	-0.5850	0.5514	3.0686	-94.4697	-15.2292	-1.3021	-0.2381	0.3624
324.6230	-1.6919	-0.3623	1.5465	-1.5835	0.7139	-1.0678	0.9376	0.4776	0.2038	0.9067	-1.1440	0.6433	3.6088	-7.1894	-1.1242	0.2627	-0.3924	0.6152	3.1593	-5.4459	-0.6054	0.4508	-0.5879	0.5533	3.1720	-94.2241	-14.9049	-1.2365	-0.2566	0.3688
324.6350	-1.6806	-0.3566	1.5489	-1.5727	0.7002	-1.0600	0.9445	0.4799	0.2012	0.9266	-1.1434	0.6554	3.7314	-7.3452	-1.4730	0.2328	-0.5382	0.5970	3.1751	-5.4209	-0.5746	0.4597	-0.5915	0.5557	3.3020	-93.9291	-14.5212	-1.1577	-0.2794	0.3767
324.6450	-1.6711	-0.3520	1.5509	-1.5632	0.6887	-1.0534	0.9501	0.4813	0.1908	0.9314	-1.1568	0.6615	3.4491	-7.1226	-1.4222	0.1838	-0.4748	0.5742	3.1888	-5.3998	-0.5492	0.4673	-0.5947	0.5578	3.4149	-93.6825	-14.2044	-1.0899	-0.2994	0.3836
324.6550	-1.6617	-0.3472	1.5528	-1.5539	0.6772	-1.0468	0.9543	0.4810	0.1871	0.9305	-1.1680	0.6634	3.5171	-7.2033	-1.3979	0.2464	-0.4917	0.6072	3.2029	-5.3783	-0.5236	0.4750	-0.5979	0.5599	3.5316	-93.4313	-13.8841	-1.0214	-0.3200	0.3907
324.6670	-1.6501	-0.3413	1.5550	-1.5428	0.6631	-1.0388	0.9597	0.4803	0.1825	0.9415	-1.1760	0.6717	3.6692	-7.2437	-1.5082	0.3037	-0.5548	0.6336	3.2204	-5.3523	-0.4927	0.4844	-0.6018	0.5625	3.6765	-93.1282	-13.4973	-0.9382	-0.3455	0.3995
324.6770	-1.6405	-0.3364	1.5566	-1.5332	0.6511	-1.0320	0.9651	0.4792	0.1721	0.9470	-1.1863	0.6806	3.6345	-7.2692	-1.0453	0.2465	-0.4049	0.6011	3.2355	-5.3308	-0.4676	0.4923	-0.6052	0.5647	3.8025	-92.8785	-13.1810	-0.8674	-0.3676	0.4072
324.6890	-1.6288	-0.3307	1.5586	-1.5219	0.6371	-1.0238	0.9717	0.4786	0.1665	0.9527	-1.1923	0.6896	3.2561	-7.1140	-1.0239	0.3815	-0.6039	0.6325	3.2544	-5.3045	-0.4379	0.5020	-0.6094	0.5674	3.9608	-92.5753	-12.8042	-0.7824	-0.3949	0.4167
324.6990	-1.6192	-0.3259	1.5602	-1.5125	0.6250	-1.0168	0.9736	0.4797	0.1661	0.9718	-1.2080	0.6940	3.9661	-7.2184	-1.1314	0.3125	-0.5172	0.6046	3.2708	-5.2822	-0.4131	0.5101	-0.6130	0.5697	4.0980	-92.3178	-12.4890	-0.7103	-0.4184	0.4250
324.7110	-1.6073	-0.3203	1.5622	-1.5006	0.6104	-1.0085	0.9831	0.4811	0.1577	0.9776	-1.2132	0.6999	3.7963	-7.0417	-1.0636	0.2999	-0.5390	0.6031	3.2600	-5.2371	-0.3632	0.5209	-0.6160	0.5730	3.8985	-91.7920	-11.9127	-0.6134	-0.4326	0.4399
324.7210	-1.5975	-0.3155	1.5637	-1.4908	0.5981	-1.0014	0.9893	0.4806	0.1528	0.9773	-1.2230	0.7077	3.3512	-6.9005	-0.9813	0.4082	-0.6124	0.6587	3.2565	-5.2026	-0.3247	0.5299	-0.6189	0.5758	3.8002	-91.3943	-11.4701	-0.5327	-0.4483	0.4525
324.7310	-1.5877	-0.3106	1.5652	-1.4811	0.5859	-0.9943	0.9918	0.4809	0.1470	0.9894	-1.2313	0.7178	3.8745	-6.6912	-0.8257	0.4169	-0.5804	0.6629	3.2739	-5.1794	-0.2998	0.5385	-0.6228	0.5785	3.9507	-91.1341	-11.1600	-0.4571	-0.4746	0.4625
324.7410	-1.5776	-0.3058	1.5665	-1.4711	0.5736	-0.9870	0.9965	0.4821	0.1429	1.0012	-1.2504	0.7246	3.9033	-6.6482	-0.8865	0.4304	-0.6264	0.6277	3.2918	-5.1561	-0.2750	0.5473	-0.6268	0.5812	4.1068	-90.8721	-10.8508	-0.3801	-0.5019	0.4730
324.7530	-1.5656	-0.2999	1.5680	-1.4590	0.5584	-0.9783	1.0071	0.4842	0.1340	1.0044	-1.2609	0.7341	3.3425	-6.7075	-0.5964	0.4852	-0.5462	0.6953	3.3143	-5.1277	-0.2457	0.5580	-0.6318	0.5845	4.3021	-90.5551	-10.4818	-0.2858	-0.5358	0.4860
324.7630	-1.5556	-0.2951	1.5695	-1.4491	0.5459	-0.9711	1.0092	0.4857	0.1316	1.0210	-1.2542	0.7460	3.9152	-6.7553	-0.5567	0.5191	-0.7773	0.6887	3.3337	-5.1035	-0.2213	0.5670	-0.6361	0.5874	4.4721	-90.2857	-10.1740	-0.2072	-0.5648	0.4974
324.7730	-1.5453	-0.2902	1.5708	-1.4387	0.5332	-0.9635	1.0172	0.4853	0.1264	1.0310	-1.2823	0.7525	3.8675	-6.6617	-0.5882	0.4704	-0.6362	0.7136	3.3538	-5.0786	-0.1966	0.5763	-0.6405	0.5904	4.6483	-90.0092	-9.8621	-0.1257	-0.5950	0.5092
324.7830	-1.5351	-0.2855	1.5721	-1.4283	0.5202	-0.9559	1.0259	0.4873	0.1240	1.0332	-1.2980	0.7606	3.3279	-6.7366	-0.8169	0.4711	-0.5077	0.6368	3.3747	-5.0535	-0.1723	0.5857	-0.6451	0.5934	4.8316	-89.7313	-9.5529	-0.0432	-0.6262	0.5214
324.7930	-1.5249	-0.2806	1.5733	-1.4181	0.5074	-0.9482	1.0283	0.4887	0.1218	1.0433	-1.2953	0.7657	3.7650	-6.7276	-0.9973	0.5867	-0.7091	0.6475	3.3964	-5.0281	-0.1483	0.5952	-0.6497	0.5966	5.0227	-89.4509	-9.2453	0.0390	-0.6580	0.5342
324.8030	-1.5145	-0.2757	1.5744	-1.4075	0.4942	-0.9405	1.0334	0.4904	0.1096	1.0567	-1.3122	0.7747	4.0527	-6.8677	-0.5934	0.4914	-0.6065	0.6897	3.4189	-5.0025	-0.1246	0.6049	-0.6545	0.5998	5.2213	-89.1697	-8.9400	0.1235	-0.6911	0.5475
324.8150	-1.5020	-0.2698	1.5756	-1.3947	0.4785	-0.9311	1.0452	0.4902	0.1019	1.0606	-1.3323	0.7868	3.4769	-6.7472	-0.4252	0.6070	-0.6204	0.6791	3.4470	-4.9715	-0.0967	0.6167	-0.6605	0.6038	5.4708	-88.8297	-8.5764	0.2259	-0.7321	0.5642
324.8250	-1.4916	-0.2649	1.5766	-1.3841	0.4651	-0.9232	1.0491	0.4910	0.0961	1.0740	-1.3394	0.7956	4.0179	-6.5190	-0.3408	0.6541	-0.6536	0.6425	3.4714	-4.9450	-0.0735	0.6267	-0.6656	0.6073	5.6882	-88.5409	-8.2726	0.3120	-0.7672	0.5787
324.8350	-1.4810	-0.2600	1.5775	-1.3732	0.4517	-0.9152	1.0569	0.4892	0.0919	1.0911	-1.3401	0.8033	3.9048	-6.3970	-0.3515	0.6232	-0.7691	0.7017	3.4426	-4.8940	-0.0130	0.6373	-0.6682	0.6113	5.2691	-87.9606	-7.6072	0.4046	-0.7752	0.5983
324.8470	-1.4682	-0.2542	1.5786	-1.3602	0.4355	-0.9054	1.0678	0.4934	0.0909	1.1012	-1.3663	0.8147	3.6094	-6.5512	-0.7227	0.6475	-0.7081	0.7408	3.4728	-4.8616	0.0151	0.6498	-0.6747	0.6159	5.5412	-87.6116	-7.2486	0.5119	-0.8206	0.6184
324.8570	-1.4576	-0.2492	1.5794	-1.3491	0.4218	-0.8971	1.0701	0.4934	0.0830	1.1163	-1.3701	0.8304	4.3345	-6.4193	-0.5713	0.6536	-0.8311	0.6220	3.4990	-4.8339	0.0385	0.6604	-0.6803	0.6198	5.7788	-87.3153	-6.9493	0.6029	-0.8598	0.6360
324.8690	-1.4445	-0.2433	1.5803	-1.3355	0.4050	-0.8871	1.0833	0.4939	0.0717	1.1225	-1.3954	0.8402	3.7666	-6.2052	-0.1554	0.6596	-0.6817	0.6806	3.5320	-4.8004	0.0660	0.6734	-0.6872	0.6248	6.0781	-86.9571	-6.5937	0.7146	-0.9088	0.6582
324.8790	-1.4337	-0.2382	1.5809	-1.3245	0.3912	-0.8788	1.0902	0.4978	0.0652	1.1365	-1.3985	0.8507	3.6742	-6.3906	-0.0618	0.7088	-0.8255	0.7386	3.5608	-4.7720	0.0884	0.6843	-0.6932	0.6291	6.3404	-86.6552	-6.2998	0.8078	-0.9507	0.6776
324.8910	-1.4206	-0.2322	1.5816	-1.3106	0.3742	-0.8685	1.0955	0.4994	0.0586	1.1545	-1.4295	0.8685	4.3370	-6.4380	0.0302	0.8163	-0.7747	0.7487	3.5969	-4.7369	0.1154	0.6978	-0.7007	0.6344	6.6708	-86.2831	-5.9443	0.9231	-1.0033	0.7022
324.9010	-1.4095	-0.2273	1.5822	-1.2991	0.3597	-0.8597	1.1085	0.5004	0.0548	1.1619	-1.4344	0.8759	3.7523	-6.2797	-0.0219	0.7902	-0.7772	0.7493	3.6286	-4.7085	0.1373	0.7094	-0.7071	0.6391	6.9610	-85.9700	-5.6524	1.0211	-1.0489	0.7237
324.9130	-1.3964	-0.2212	1.5829	-1.2850	0.3424	-0.8491	1.1150	0.5039	0.0520	1.1816	-1.4552	0.8908	4.2787	-6.4323	-0.3015	0.8038	-0.7825	0.7661	3.6684	-4.6743	0.1639	0.7235	-0.7152	0.6449	7.3271	-85.5797	-5.2952	1.1408	-1.1057	0.7510
324.9230	-1.3850	-0.2162	1.5833	-1.2731	0.3278	-0.8401	1.1259	0.5009	0.0427	1.1898	-1.4616	0.9060	4.3033	-5.9305	-0.1446	0.7428	-0.8901	0.6690	3.7034	-4.6460	0.1847	0.7356	-0.7221	0.6500	7.6501	-85.2579	-5.0092	1.2424	-1.1549	0.7751
324.9330	-1.3736	-0.2112	1.5836	-1.2613	0.3130	-0.8309	1.1365	0.5027	0.0350	1.2037	-1.4909	0.9142	3.7357	-5.8352	-0.0531	0.8560	-0.7974	0.7767	3.7400	-4.6170	0.2052	0.7477	-0.7293	0.6552	7.9894	-84.9284	-4.7227	1.3445	-1.2056	0.8003
324.9450	-1.3600	-0.2052	1.5839	-1.2466	0.2951	-0.8199	1.1425	0.5074	0.0248	1.2258	-1.5001	0.9309	4.4776	-5.9896	0.2267	0.8322	-0.9653	0.7612	3.7262	-4.5629	0.2725	0.7618	-0.7351	0.6615	7.7049	-84.3027	-3.9644	1.4603	-1.2325	0.8289
324.9570	-1.3462	-0.1990	1.5842	-1.2319	0.2768	-0.8086	1.1583	0.5093	0.0191	1.2415	-1.5326	0.9509	4.2531	-5.7267	0.3001	0.9085	-0.8422	0.7503	3.7722	-4.5271	0.2981	0.7771	-0.7447	0.6685	8.1355	-83.8973	-3.6208	1.5890	-1.2986	0.8639
324.9670	-1.3346	-0.1940	1.5844	-1.2194	0.2614	-0.7990	1.1663	0.5134	0.0156	1.2613	-1.5479	0.9651	4.3166	-5.6657	0.1644	0.8891	-0.9277	0.6896	3.8127	-4.4963	0.3193	0.7903	-0.7531	0.6747	8.5157	-83.5493	-3.3334	1.6989	-1.3562	0.8949
324.9770	-1.3228	-0.1888	1.5845	-1.2067	0.2458	-0.7893	1.1764	0.5164	0.0062	1.2695	-1.5661	0.9759	4.2924	-5.9445	-0.0545	0.9159	-0.9129	0.7394	3.8553	-4.4650	-0.0486	0.8038	-0.7619	0.6811	8.9166	-83.1951	-3.0476	1.8114	-1.4162	0.9276
324.9890	-1.3085	-0.1825	1.5845	-1.1914	0.2270	-0.7776	1.1860	0.5169	-0.0083	1.2849	-1.5818	0.9964	2.5171	-6.6493	-0.8030	0.9205	-0.7378	0.7154	2.4951	-5.1653	-0.8454	0.7091	-0.6573	0.6221	-7.4337	-91.5799	-5.6366	0.7671	-0.2653	0.2617
324.9990	-1.2967	-0.1773	1.5843	-1.1785	0.2110	-0.7675	1.1756	0.5122	-0.0213	1.2830	-1.5808	1.0007	3.4825	-6.2949	-0.6322	0.9405	-0.8309	0.6757	2.4968	-5.1502	-1.2494	0.7158	-0.6591	0.6231	-7.3807	-91.3663	-5.4301	0.8358	-0.2826	0.2617
325.0110	-1.2826	-0.1711	1.5841	-1.1632	0.1923	-0.7555	1.1780	0.5115	-0.0212	1.2890	-1.5749	0.9972	2.9905	-6.9080	-1.0354	0.9981	-0.9923	0.7521	2.4989	-5.1326	-1.2344	0.7237	-0.6612	0.6242	-7.3164	-91.1145	-5.1884	0.9156	-0.3027	0.2617
325.0210	-1.2708	-0.1661	1.5839	-1.1501	0.1763	-0.7454	1.1756	0.5073	-0.0275	1.2920	-1.5937	1.0027	2.8010	-6.9989	-1.0224	0.9347	-0.7105	0.7854	2.5007	-5.1181	-1.2223	0.7303	-0.6630	0.6252	-7.2619	-90.9075	-4.9919	0.9830	-0.3197	0.2617
325.0310	-1.2589	-0.1612	1.5837	-1.1374	0.1605	-0.7354	1.1752	0.5030	-0.0275	1.2939	-1.5859	1.0072	2.1803	-7.0184	-1.4239	0.9690	-0.8913	0.7821	2.5027	-5.1035	-1.2104	0.7368	-0.6647	0.6262	-7.2061	-90.6989	-4.7962	1.0490	-0.3364	0.2617
325.0430	-1.2451	-0.1553	1.5833	-1.1217	0.1414	-0.7233	1.1677	0.4957	-0.0379	1.3036	-1.5831	1.0147	2.4516	-6.8083	-1.2592	0.8834	-0.8354	0.7759	2.2560	-5.2780	-1.2824	0.7336	-0.6566	0.6300	-10.1156	-92.6821	-5.4099	1.0110	-0.2471	0.2903
325.0530	-1.2334	-0.1503	1.5828	-1.1088	0.1256	-0.7130	1.1607	0.4883	-0.0482	1.2946	-1.5916	1.0228	2.4486	-6.4919	-1.0592	0.9718	-0.8068	0.7265	2.2576	-5.2730	-1.2743	0.7397	-0.6580	0.6311	-10.0377	-92.4924	-5.2455	1.0748	-0.2634	0.2903
325.0650	-1.2196	-0.1445	1.5821	-1.0932	0.1064	-0.7006	1.1567	0.4849	-0.0598	1.2968	-1.5816	1.0227	2.3867	-6.5039	-0.8126	0.9771	-0.8439	0.6981	2.2595	-5.2676	-1.2653	0.7469	-0.6597	0.6324	-9.9449	-92.2712	-5.0545	1.1504	-0.2825	0.2903
325.0750	-1.2080	-0.1396	1.5814	-1.0802	0.0907	-0.6904	1.1485	0.4824	-0.0646	1.2919	-1.5830	1.0289	2.6822	-6.8475	-0.8499	1.0328	-0.8794	0.6976	2.2610	-5.2632	-1.2580	0.7529	-0.6611	0.6335	-9.8673	-92.0895	-4.8986	1.2127	-0.2983	0.2903
325.0870	-1.1941	-0.1339	1.5807	-1.0648	0.0717	-0.6781	1.1465	0.4762	-0.0699	1.2966	-1.5845	1.0372	2.1488	-6.7296	-1.0311	1.1090	-0.8444	0.7970	2.2630	-5.2581	-1.2494	0.7599	-0.6628	0.6348	-9.7740	-91.8713	-4.7121	1.2860	-0.3166	0.2903
325.0970	-1.1828	-0.1292	1.5801	-1.0516	0.0556	-0.6676	1.1372	0.4722	-0.0742	1.3034	-1.5849	1.0442	2.6596	-6.8390	-1.2978	0.9890	-0.8165	0.6915	2.2646	-5.2540	-1.2427	0.7657	-0.6641	0.6358	-9.6959	-91.6931	-4.5615	1.3474	-0.3320	0.2903
325.1090	-1.1692	-0.1235	1.5791	-1.0362	0.0368	-0.6551	1.1330	0.4627	-0.0799	1.3003	-1.5785	1.0445	2.4520	-6.5898	-1.4411	1.0896	-0.9770	0.8019	2.2665	-5.2496	-1.2352	0.7725	-0.6657	0.6371	-9.6028	-91.4845	-4.3858	1.4187	-0.3496	0.2903
325.1190	-1.1579	-0.1189	1.5782	-1.0229	0.0208	-0.6446	1.1282	0.4584	-0.0919	1.3003	-1.5929	1.0511	2.4163	-6.7512	-1.0817	1.0111	-0.6956	0.7507	2.2680	-5.2466	-1.2296	0.7782	-0.6670	0.6382	-9.5260	-91.3176	-4.2462	1.4784	-0.3643	0.2903
325.1290	-1.1467	-0.1143	1.5773	-1.0101	0.0051	-0.6340	1.1200	0.4549	-0.1002	1.2970	-1.5706	1.0582	2.9865	-6.8502	-1.1132	1.1030	-1.0250	0.7009	2.2695	-5.2438	-1.2245	0.7837	-0.6682	0.6393	-9.4491	-91.1546	-4.1112	1.5361	-0.3783	0.2904
325.1410	-1.1333	-0.1089	1.5759	-0.9944	-0.0138	-0.6214	1.1175	0.4495	-0.1111	1.3021	-1.5815	1.0630	2.2750	-6.9283	-0.8477	1.1744	-0.9326	0.7817	2.2057	-5.2883	-1.2358	0.7872	-0.6667	0.6408	-10.1416	-91.5295	-4.1202	1.5708	-0.3631	0.2927
325.1510	-1.1222	-0.1045	1.5748	-0.9815	-0.0297	-0.6107	1.1037	0.4380	-0.1156	1.3018	-1.5877	1.0691	2.6529	-6.7054	-1.0802	1.1137	-0.8098	0.7354	1.9428	-5.4804	-1.3005	0.7795	-0.6556	0.6428	-13.1969	-93.6488	-4.6710	1.4913	-0.2491	0.3019
325.1630	-1.1089	-0.0993	1.5734	-0.9658	-0.0486	-0.5978	1.0963	0.4327	-0.1228	1.3059	-1.5759	1.0722	2.5469	-6.9125	-1.1806	1.0967	-0.9512	0.7972	1.9431	-5.4851	-1.2990	0.7854	-0.6565	0.6441	-13.0797	-93.4873	-4.5533	1.5569	-0.2647	0.3019
325.1730	-1.0980	-0.0950	1.5721	-0.9527	-0.0644	-0.5871	1.0870	0.4252	-0.1303	1.2964	-1.5786	1.0824	2.4508	-6.9691	-1.1466	1.0906	-0.8589	0.6921	1.9434	-5.4895	-1.2983	0.7902	-0.6572	0.6452	-12.9830	-93.3585	-4.4604	1.6110	-0.2774	0.3019
325.1830	-1.0872	-0.0909	1.5707	-0.9399	-0.0801	-0.5762	1.0791	0.4180	-0.1380	1.2942	-1.5722	1.0825	2.3543	-6.6093	-1.1311	1.1823	-0.9349	0.6939	1.9435	-5.4944	-1.2982	0.7948	-0.6579	0.6464	-12.8877	-93.2367	-4.3733	1.6631	-0.2894	0.3019
325.1950	-1.0744	-0.0859	1.5689	-0.9243	-0.0989	-0.5632	1.0728	0.4075	-0.1521	1.3007	-1.5705	1.0888	2.0077	-6.3918	-0.7397	1.1479	-0.9441	0.7429	1.9435	-5.5013	-1.2991	0.8003	-0.6586	0.6477	-12.7753	-93.1020	-4.2791	1.7252	-0.3035	0.3019
325.2050	-1.0637	-0.0819	1.5674	-0.9114	-0.1146	-0.5524	1.0629	0.4032	-0.1542	1.3005	-1.5706	1.0940	2.1253	-6.4515	-0.9799	1.1887	-0.8432	0.7456	1.9434	-5.5073	-1.3001	0.8048	-0.6592	0.6488	-12.6825	-92.9926	-4.2025	1.7755	-0.3146	0.3019
325.2170	-1.0509	-0.0770	1.5655	-0.8956	-0.1335	-0.5391	1.0527	0.3979	-0.1625	1.2935	-1.5711	1.0997	1.8454	-6.9464	-1.0798	1.1369	-0.8505	0.7265	1.9431	-5.5149	-1.3015	0.8101	-0.6599	0.6502	-12.5724	-92.8653	-4.1135	1.8362	-0.3279	0.3019
325.2270	-1.0404	-0.0732	1.5639	-0.8829	-0.1491	-0.5281	1.0399	0.3889	-0.1686	1.2916	-1.5507	1.1056	1.9489	-6.5383	-1.5184	1.1822	-1.0286	0.7368	1.9429	-5.5211	-1.3026	0.8145	-0.6604	0.6513	-12.4813	-92.7590	-4.0384	1.8852	-0.3383	0.3019
325.2390	-1.0281	-0.0685	1.5619	-0.8672	-0.1678	-0.5147	1.0298	0.3833	-0.1775	1.2950	-1.5594	1.1107	1.9732	-7.0127	-1.4349	1.1712	-0.8338	0.7439	1.9424	-5.5299	-1.3053	0.8196	-0.6609	0.6526	-12.3741	-92.6461	-3.9615	1.9429	-0.3503	0.3019
325.2490	-1.0179	-0.0648	1.5601	-0.8544	-0.1834	-0.5036	1.0181	0.3770	-0.1814	1.2894	-1.5519	1.1115	2.2370	-7.3042	-1.5890	1.1001	-0.8670	0.7254	1.8246	-5.5448	-1.2260	0.8118	-0.6498	0.6454	-13.6793	-92.6341	-3.1185	1.8663	-0.2384	0.2146
325.2610	-1.0058	-0.0603	1.5577	-0.8389	-0.2018	-0.4903	1.0108	0.3648	-0.1964	1.2811	-1.5389	1.1190	1.8516	-7.0245	-0.9579	1.2957	-1.0304	0.7528	1.8218	-5.5569	-1.2280	0.8160	-0.6498	0.6463	-13.5832	-92.5495	-3.0668	1.9201	-0.2491	0.2146
325.2710	-0.9958	-0.0568	1.5558	-0.8261	-0.2173	-0.4790	0.9979	0.3557	-0.2004	1.2854	-1.5486	1.1220	2.4908	-6.9218	-0.9627	1.0830	-0.8463	0.6348	1.8193	-5.5676	-1.2301	0.8195	-0.6497	0.6471	-13.5045	-92.4855	-3.0293	1.9646	-0.2576	0.2146
325.2810	-0.9859	-0.0533	1.5537	-0.8135	-0.2327	-0.4678	0.9898	0.3509	-0.2055	1.2784	-1.5267	1.1225	2.4441	-7.0159	-1.0397	1.3857	-0.9942	0.7880	1.8168	-5.5784	-1.2322	0.8228	-0.6496	0.6479	-13.4265	-92.4217	-2.9911	2.0075	-0.2656	0.2146
325.2930	-0.9741	-0.0491	1.5512	-0.7978	-0.2510	-0.4542	0.9806	0.3375	-0.2147	1.2742	-1.5357	1.1341	1.9643	-6.5567	-0.7863	1.1235	-0.9298	0.6487	1.8136	-5.5924	-1.2361	0.8268	-0.6495	0.6489	-13.3353	-92.3599	-2.9585	2.0589	-0.2749	0.2146
325.3030	-0.9644	-0.0458	1.5491	-0.7855	-0.2663	-0.4429	0.9681	0.3331	-0.2148	1.2679	-1.5293	1.1284	2.4345	-6.8489	-1.0260	1.3075	-1.0086	0.7738	1.8108	-5.6044	-1.2395	0.8299	-0.6493	0.6496	-13.2603	-92.3105	-2.9325	2.0995	-0.2818	0.2146
325.3150	-0.9527	-0.0419	1.5464	-0.7700	-0.2847	-0.4294	0.9603	0.3242	-0.2219	1.2653	-1.5196	1.1398	1.7717	-6.7339	-0.8917	1.2492	-0.9418	0.7352	1.8073	-5.6192	-1.2440	0.8336	-0.6491	0.6506	-13.1721	-92.2581	-2.9067	2.1484	-0.2900	0.2146
325.3250	-0.9432	-0.0387	1.5442	-0.7575	-0.2998	-0.4179	0.9462	0.3155	-0.2254	1.2613	-1.5227	1.1408	1.9212	-6.6653	-0.9420	1.2468	-0.7955	0.7057	1.8043	-5.6322	-1.2484	0.8365	-0.6488	0.6514	-13.1001	-92.2214	-2.8910	2.1875	-0.2962	0.2146
325.3370	-0.9321	-0.0350	1.5414	-0.7422	-0.3180	-0.4042	0.9344	0.3108	-0.2283	1.2562	-1.5089	1.1466	2.0518	-7.0539	-1.1148	1.2843	-1.0094	0.7024	1.8006	-5.6481	-1.2539	0.8400	-0.6485	0.6523	-13.0151	-92.1807	-2.8742	2.2338	-0.3032	0.2146
325.3470	-0.9228	-0.0319	1.5391	-0.7298	-0.3332	-0.3927	0.9258	0.2986	-0.2344	1.2561	-1.5049	1.1491	1.8927	-6.7203	-0.8205	1.1375	-0.7793	0.6785	1.6984	-5.6956	-1.2010	0.8313	-0.6388	0.6462	-14.1231	-92.5482	-2.3086	2.1502	-0.2100	0.1414
325.3590	-0.9118	-0.0283	1.5362	-0.7149	-0.3511	-0.3789	0.9120	0.2922	-0.2371	1.2463	-1.5001	1.1475	1.7847	-6.8316	-0.8957	1.3848	-0.9746	0.6836	1.6928	-5.7146	-1.2055	0.8340	-0.6381	0.6468	-14.0463	-92.5265	-2.3089	2.1929	-0.2157	0.1414
325.3690	-0.9028	-0.0255	1.5338	-0.7022	-0.3661	-0.3674	0.8968	0.2823	-0.2402	1.2483	-1.4847	1.1577	2.2423	-6.8593	-0.7747	1.1446	-0.9598	0.6198	1.6880	-5.7308	-1.2098	0.8362	-0.6376	0.6473	-13.9838	-92.5136	-2.3133	2.2289	-0.2203	0.1414
325.3810	-0.8920	-0.0221	1.5309	-0.6877	-0.3839	-0.3535	0.8867	0.2759	-0.2401	1.2348	-1.4851	1.1538	1.8498	-7.1586	-1.0111	1.3606	-0.8509	0.7444	1.6821	-5.7506	-1.2150	0.8387	-0.6368	0.6480	-13.9101	-92.5017	-2.3208	2.2695	-0.2251	0.1414
325.3910	-0.8832	-0.0195	1.5285	-0.6751	-0.3987	-0.3420	0.8746	0.2642	-0.2447	1.2348	-1.4768	1.1604	1.7106	-7.0035	-1.1834	1.2042	-0.9198	0.7044	1.6771	-5.7677	-1.2200	0.8407	-0.6362	0.6485	-13.8501	-92.4984	-2.3325	2.3034	-0.2288	0.1414
325.4010	-0.8746	-0.0169	1.5261	-0.6630	-0.4133	-0.3302	0.8603	0.2589	-0.2467	1.2267	-1.4714	1.1623	2.2594	-7.0940	-1.1010	1.2149	-0.9477	0.6221	1.6720	-5.7846	-1.2248	0.8426	-0.6355	0.6490	-13.7911	-92.4942	-2.3425	2.3357	-0.2320	0.1414
325.4130	-0.8644	-0.0139	1.5231	-0.6483	-0.4311	-0.3163	0.8554	0.2460	-0.2537	1.2171	-1.4657	1.1580	1.3677	-6.9466	-1.1492	1.2815	-0.8486	0.7326	1.6656	-5.8063	-1.2320	0.8448	-0.6346	0.6496	-13.7231	-92.5051	-2.3685	2.3737	-0.2354	0.1414
325.4230	-0.8558	-0.0116	1.5206	-0.6362	-0.4455	-0.3048	0.8382	0.2387	-0.2596	1.2096	-1.4598	1.1672	1.8121	-6.8321	-1.0914	1.2656	-0.8468	0.6833	1.6602	-5.8250	-1.2385	0.8466	-0.6339	0.6502	-13.6683	-92.5214	-2.3958	2.4041	-0.2378	0.1414
325.4330	-0.8474	-0.0093	1.5179	-0.6242	-0.4601	-0.2930	0.8269	0.2325	-0.2630	1.2051	-1.4442	1.1676	1.6686	-7.1274	-0.9978	1.3795	-1.0083	0.7216	1.6546	-5.8439	-1.2452	0.8482	-0.6331	0.6507	-13.6148	-92.5402	-2.4245	2.4337	-0.2397	0.1413
325.4430	-0.8393	-0.0070	1.5152	-0.6120	-0.4745	-0.2814	0.8123	0.2236	-0.2663	1.2014	-1.4463	1.1743	1.9514	-6.9575	-0.9397	1.2012	-0.9236	0.6321	1.5700	-5.9137	-1.2132	0.8391	-0.6250	0.6454	-14.5063	-93.1644	-2.0760	2.3489	-0.1641	0.0795
325.4530	-0.8313	-0.0049	1.5125	-0.6002	-0.4889	-0.2697	0.8021	0.2162	-0.2677	1.1886	-1.4320	1.1718	2.0033	-6.8789	-0.8235	1.2458	-0.9003	0.6660	1.5632	-5.9352	-1.2193	0.8402	-0.6240	0.6457	-14.4583	-93.1965	-2.1166	2.3766	-0.1653	0.0795
325.4650	-0.8218	-0.0024	1.5093	-0.5859	-0.5060	-0.2556	0.7904	0.2036	-0.2695	1.1821	-1.4338	1.1744	1.8352	-6.7169	-0.7508	1.3324	-0.9294	0.7091	1.5548	-5.9616	-1.2273	0.8414	-0.6227	0.6461	-14.4030	-93.2421	-2.1709	2.4090	-0.1665	0.0795
325.4750	-0.8140	-0.0003	1.5065	-0.5742	-0.5204	-0.2438	0.7766	0.1961	-0.2728	1.1752	-1.4159	1.1786	2.0509	-6.8533	-0.6425	1.2014	-0.8341	0.6090	1.5477	-5.9837	-1.2340	0.8424	-0.6216	0.6464	-14.3580	-93.2821	-2.2171	2.4356	-0.1671	0.0795
325.4850	-0.8062	0.0016	1.5038	-0.5627	-0.5344	-0.2320	0.7684	0.1915	-0.2681	1.1651	-1.4073	1.1728	1.8941	-7.2915	-0.8859	1.4102	-0.9711	0.6766	1.5406	-6.0059	-1.2406	0.8433	-0.6204	0.6467	-14.3142	-93.3222	-2.2624	2.4608	-0.1673	0.0795
325.4950	-0.7985	0.0035	1.5012	-0.5507	-0.5486	-0.2204	0.7552	0.1793	-0.2744	1.1671	-1.4092	1.1759	1.6030	-7.1824	-0.8526	1.2122	-0.7447	0.7514	1.5333	-6.0287	-1.2480	0.8441	-0.6192	0.6469	-14.2722	-93.3705	-2.3146	2.4861	-0.1674	0.0795
325.5050	-0.7910	0.0053	1.4985	-0.5394	-0.5624	-0.2085	0.7412	0.1705	-0.2697	1.1482	-1.3941	1.1840	1.7254	-7.2822	-1.2288	1.2957	-0.9282	0.6303	1.5259	-6.0517	-1.2553	0.8449	-0.6180	0.6472	-14.2314	-93.4198	-2.3667	2.5101	-0.1671	0.0795
325.5150	-0.7837	0.0069	1.4958	-0.5279	-0.5765	-0.1966	0.7306	0.1599	-0.2742	1.1442	-1.3844	1.1770	1.5183	-7.1604	-1.0191	1.3301	-0.9553	0.6250	1.5183	-6.0750	-1.2629	0.8456	-0.6168	0.6475	-14.1921	-93.4734	-2.4221	2.5335	-0.1664	0.0795
325.5250	-0.7766	0.0085	1.4931	-0.5163	-0.5902	-0.1850	0.7172	0.1566	-0.2763	1.1382	-1.3774	1.1804	1.8102	-7.8804	-1.0652	1.1628	-0.8504	0.6691	1.5107	-6.0987	-1.2710	0.8462	-0.6155	0.6478	-14.1546	-93.5326	-2.4819	2.5566	-0.1656	0.0794
325.5370	-0.7681	0.0103	1.4897	-0.5031	-0.6067	-0.1707	0.7042	0.1372	-0.2796	1.1224	-1.3622	1.1850	1.7768	-7.2557	-1.1294	1.4202	-1.0079	0.6449	1.5012	-6.1283	-1.2818	0.8468	-0.6140	0.6482	-14.1126	-93.6163	-2.5642	2.5824	-0.1640	0.0794
325.5470	-0.7612	0.0116	1.4869	-0.4917	-0.6204	-0.1589	0.6931	0.1308	-0.2826	1.1187	-1.3605	1.1802	1.5533	-7.3590	-1.0064	1.3077	-0.8015	0.6838	1.4353	-6.2096	-1.2609	0.8372	-0.6069	0.6432	-14.7680	-94.3531	-2.3477	2.4973	-0.1021	0.0236
325.5570	-0.7544	0.0129	1.4840	-0.4806	-0.6340	-0.1470	0.6792	0.1208	-0.2819	1.1096	-1.3495	1.1853	1.8238	-7.3611	-1.1112	1.1990	-0.8429	0.6389	1.4264	-6.2366	-1.2694	0.8372	-0.6054	0.6433	-14.7383	-94.4331	-2.4251	2.5178	-0.1004	0.0236
325.5670	-0.7476	0.0140	1.4811	-0.4697	-0.6473	-0.1352	0.6662	0.1151	-0.2837	1.1002	-1.3419	1.1855	1.8551	-7.7751	-0.9069	1.2781	-0.9096	0.6158	1.4173	-6.2642	-1.2784	0.8372	-0.6039	0.6433	-14.7107	-94.5199	-2.5080	2.5371	-0.0983	0.0235
325.5790	-0.7396	0.0153	1.4777	-0.4563	-0.6634	-0.1210	0.6539	0.0991	-0.2847	1.0850	-1.3393	1.1870	1.3467	-7.3158	-0.9237	1.2156	-0.8014	0.6481	1.4062	-6.2979	-1.2898	0.8371	-0.6021	0.6435	-14.6798	-94.6312	-2.6133	2.5600	-0.0955	0.0235
325.5890	-0.7332	0.0162	1.4749	-0.4457	-0.6769	-0.1091	0.6400	0.0884	-0.2837	1.0731	-1.3177	1.1836	1.3344	-7.0214	-0.8405	1.2683	-0.8755	0.5804	1.3968	-6.3261	-1.2993	0.8369	-0.6005	0.6435	-14.6558	-94.7257	-2.7016	2.5781	-0.0928	0.0235
325.6010	-0.7256	0.0172	1.4715	-0.4329	-0.6924	-0.0949	0.6230	0.0812	-0.2821	1.0667	-1.3134	1.1838	1.3232	-7.2865	-1.0951	1.3786	-0.9557	0.7126	1.3854	-6.3604	-1.3111	0.8366	-0.5986	0.6436	-14.6291	-94.8442	-2.8113	2.5990	-0.0895	0.0235
325.6110	-0.7195	0.0180	1.4687	-0.4221	-0.7056	-0.0830	0.6088	0.0725	-0.2836	1.0609	-1.3065	1.1904	1.6201	-7.4031	-0.9393	1.1710	-0.7856	0.5808	1.3757	-6.3894	-1.3213	0.8364	-0.5969	0.6437	-14.6086	-94.9468	-2.9055	2.6164	-0.0865	0.0235
325.6210	-0.7135	0.0186	1.4659	-0.4117	-0.7185	-0.0711	0.5990	0.0610	-0.2820	1.0450	-1.2958	1.1812	1.5038	-7.0405	-1.2825	1.2839	-0.8801	0.6219	1.3659	-6.4188	-1.3320	0.8360	-0.5953	0.6438	-14.5904	-95.0561	-3.0051	2.6325	-0.0832	0.0235
325.6330	-0.7065	0.0193	1.4624	-0.3991	-0.7341	-0.0570	0.5834	0.0543	-0.2887	1.0351	-1.2923	1.1874	1.5718	-7.4944	-0.8592	1.2974	-0.7414	0.6338	1.3538	-6.4545	-1.3451	0.8356	-0.5933	0.6439	-14.5707	-95.1914	-3.1276	2.6515	-0.0790	0.0235
325.6430	-0.7008	0.0198	1.4596	-0.3889	-0.7468	-0.0450	0.5709	0.0461	-0.2855	1.0262	-1.2772	1.1908	1.5914	-7.6237	-1.0016	1.1520	-0.8755	0.5828	1.3088	-6.5379	-1.3314	0.8260	-0.5874	0.6391	-14.9724	-95.9421	-2.9897	2.5692	-0.0297	-0.0290
325.6550	-0.6940	0.0202	1.4562	-0.3768	-0.7621	-0.0308	0.5547	0.0321	-0.2865	1.0149	-1.2686	1.1846	1.6158	-7.8054	-1.0275	1.2078	-0.8533	0.6436	1.2959	-6.5761	-1.3438	0.8250	-0.5852	0.6390	-14.9589	-96.0869	-3.1200	2.5865	-0.0249	-0.0290
325.6650	-0.6885	0.0205	1.4533	-0.3666	-0.7747	-0.0190	0.5430	0.0221	-0.2851	1.0023	-1.2532	1.1886	1.5398	-7.8771	-0.9689	1.2788	-0.7695	0.6045	1.2849	-6.6084	-1.3546	0.8241	-0.5834	0.6389	-14.9498	-96.2123	-3.2322	2.6007	-0.0208	-0.0290
325.6750	-0.6832	0.0207	1.4505	-0.3566	-0.7872	-0.0071	0.5320	0.0117	-0.2842	0.9898	-1.2500	1.1862	1.3445	-8.0206	-0.9801	1.1651	-0.7622	0.6380	1.2738	-6.8403	-1.3656	0.8232	-0.5815	0.6388	-14.9425	-96.3412	-3.3471	2.6143	-0.0167	-0.0290
325.6850	-0.6779	0.0207	1.4477	-0.3470	-0.7996	0.0047	0.5206	-0.0022	-0.2812	0.9736	-1.2331	1.1873	1.0965	-9.1444	-1.2803	1.3351	-0.8191	0.5981	1.2625	-8.2695	-1.3768	0.8222	-0.5797	0.6387	-14.9370	-96.4727	-3.4638	2.6272	-0.0122	-0.0290
325.6950	-0.6728	0.0206	1.4449	-0.3372	-0.8119	0.0166	0.5050	-0.0107	-0.2830	0.9651	-1.2254	1.1855	0.9450	-10.5608	-1.1110	1.2928	-0.8149	0.6312	1.2510	-9.5130	-1.3885	0.8212	-0.5778	0.6386	-14.9338	-96.6111	-3.5863	2.6399	-0.0077	-0.0290
325.7050	-0.6678	0.0204	1.4421	-0.3275	-0.8243	0.0284	0.4895	-0.0197	-0.2822	0.9588	-1.2137	1.1848	1.0700	-10.5040	-1.3140	1.1372	-0.7635	0.6313	1.2245	-9.5444	-1.4005	0.8202	-0.5759	0.6384	-14.9323	-96.7523	-3.7109	2.6523	-0.0030	-0.0290
325.7170	-0.6620	0.0201	1.4387	-0.3163	-0.8386	0.0427	0.4717	-0.0308	-0.2824	0.9406	-1.2011	1.1847	1.1926	-10.8192	-1.1145	1.3065	-0.8264	0.5968	1.1914	-9.5828	-1.4155	0.8188	-0.5736	0.6383	-14.9335	-96.9289	-3.8664	2.6659	0.0027	-0.0290
325.7270	-0.6574	0.0197	1.4359	-0.3068	-0.8506	0.0547	0.4578	-0.0401	-0.2810	0.9294	-1.2016	1.1787	1.2907	-10.9298	-1.2234	1.2821	-0.7532	0.6057	1.1637	-9.6152	-1.4285	0.8177	-0.5717	0.6382	-14.9367	-97.0811	-4.0001	2.6772	0.0076	-0.0290
325.7370	-0.6529	0.0193	1.4330	-0.2975	-0.8626	0.0663	0.4470	-0.0510	-0.2830	0.9176	-1.1837	1.1835	1.1440	-10.9984	-1.0642	1.1969	-0.8122	0.6205	1.1358	-9.6476	-1.4414	0.8165	-0.5698	0.6381	-14.9415	-97.2344	-4.1343	2.6883	0.0127	-0.0290
325.7470	-0.6485	0.0187	1.4303	-0.2885	-0.8744	0.0782	0.4355	-0.0630	-0.2788	0.9024	-1.1716	1.1842	0.9530	-10.9605	-1.2527	1.2174	-0.8192	0.5704	1.0410	-9.7788	-1.4452	0.8042	-0.5625	0.6330	-15.7370	-98.5545	-4.1854	2.5815	0.0742	-0.0821
325.7570	-0.6443	0.0180	1.4275	-0.2796	-0.8860	0.0900	0.4211	-0.0735	-0.2781	0.8934	-1.1665	1.1776	0.9555	-11.0160	-1.2285	1.2555	-0.8403	0.6215	1.0113	-9.8139	-1.4576	0.8025	-0.5604	0.6327	-15.7468	-98.7146	-4.3250	2.5916	0.0794	-0.0821
325.7690	-0.6394	0.0170	1.4242	-0.2688	-0.9000	0.1041	0.4048	-0.0838	-0.2753	0.8794	-1.1550	1.1820	0.9910	-11.5502	-1.3236	1.1776	-0.7624	0.5751	0.9754	-9.8563	-1.4729	0.8005	-0.5579	0.6323	-15.7612	-98.9110	-4.4960	2.6036	0.0857	-0.0821
325.7790	-0.6354	0.0161	1.4215	-0.2603	-0.9114	0.1159	0.3919	-0.0973	-0.2761	0.8601	-1.1499	1.1780	1.1264	-11.4768	-1.3772	1.2003	-0.6736	0.5690	0.9452	-9.8923	-1.4862	0.7988	-0.5558	0.6320	-15.7761	-99.0819	-4.6450	2.6129	0.0911	-0.0821
325.7910	-0.6309	0.0148	1.4181	-0.2501	-0.9252	0.1301	0.3764	-0.1113	-0.2742	0.8466	-1.1245	1.1750	1.1104	-11.3658	-1.2885	1.2232	-0.7924	0.5568	0.9088	-9.9357	-1.5025	0.7967	-0.5533	0.6316	-15.7965	-99.2899	-4.8260	2.6237	0.0978	-0.0821
325.8010	-0.6272	0.0137	1.4153	-0.2415	-0.9362	0.1418	0.3619	-0.1183	-0.2738	0.8368	-1.1177	1.1748	1.0120	-11.9193	-1.1727	1.1544	-0.8149	0.5661	0.8783	-9.9725	-1.5167	0.7949	-0.5512	0.6313	-15.8166	-99.4710	-4.9840	2.6324	0.1031	-0.0821
325.8130	-0.6230	0.0121	1.4121	-0.2316	-0.9497	0.1559	0.3475	-0.1402	-0.2698	0.8160	-1.1130	1.1739	0.8503	-11.3226	-1.3112	1.1302	-0.6711	0.5725	0.8414	-10.0165	-1.5336	0.7928	-0.5487	0.6310	-15.8423	-99.6857	-5.1708	2.6426	0.1099	-0.0821
325.8230	-0.6196	0.0105	1.4094	-0.2237	-0.9607	0.1676	0.3329	-0.1478	-0.2668	0.8037	-1.0937	1.1738	0.7763	-11.3327	-1.4050	1.1561	-0.7106	0.5922	0.8105	-10.0538	-1.5483	0.7909	-0.5465	0.6307	-15.8668	-99.8723	-5.3336	2.6505	0.1156	-0.0821
325.8330	-0.6163	0.0090	1.4068	-0.2157	-0.9716	0.1794	0.3205	-0.1584	-0.2649	0.7929	-1.0882	1.1670	0.5675	-11.3441	-1.5337	1.2274	-0.7465	0.5900	0.7794	-10.0910	-1.5630	0.7891	-0.5444	0.6304	-15.8927	-100.0577	-5.4951	2.6583	0.1212	-0.0821
325.8450	-0.6126	0.0071	1.4036	-0.2062	-0.9846	0.1934	0.3032	-0.1650	-0.2654	0.7759	-1.0705	1.1678	0.5177	-12.2602	-1.4160	1.1145	-0.6613	0.5646	0.7369	-10.1947	-1.5645	0.7780	-0.5390	0.6250	-15.9859	-100.9817	-5.5355	2.5737	0.1584	-0.1348
325.8550	-0.6097	0.0053	1.4010	-0.1986	-0.9952	0.2050	0.2874	-0.1849	-0.2639	0.7605	-1.0583	1.1684	0.5995	-11.5292	-1.2740	1.1027	-0.7856	0.5867	0.7054	-10.2337	-1.5787	0.7757	-0.5368	0.6245	-16.0162	-101.1728	-5.7026	2.5809	0.1641	-0.1348
325.8650	-0.6069	0.0033	1.3984	-0.1912	-1.0057	0.2167	0.2743	-0.1929	-0.2596	0.7489	-1.0540	1.1681	0.5027	-11.9188	-1.4697	1.1897	-0.6817	0.5743	0.6736	-10.2729	-1.5932	0.7735	-0.5346	0.6240	-16.0486	-101.3660	-5.8719	2.5878	0.1699	-0.1348
325.8750	-0.6042	0.0013	1.3959	-0.1838	-1.0163	0.2284	0.2594	-0.2025	-0.2612	0.7338	-1.0337	1.1648	0.3890	-12.1538	-1.3821	1.1624	-0.7676	0.5855	0.6417	-10.3127	-1.6084	0.7712	-0.5323	0.6235	-16.0837	-101.5667	-6.0486	2.5946	0.1758	-0.1348
325.8850	-0.6017	-0.0009	1.3933	-0.1764	-1.0265	0.2400	0.2437	-0.2188	-0.2551	0.7128	-1.0282	1.1581	0.5373	-11.8658	-1.5151	1.0971	-0.7079	0.5636	0.6096	-10.3521	-1.6231	0.7689	-0.5301	0.6230	-16.1197	-101.7626	-6.2207	2.6013	0.1815	-0.1348
325.8950	-0.5993	-0.0031	1.3907	-0.1693	-1.0366	0.2515	0.2320	-0.2281	-0.2541	0.6957	-1.0241	1.1558	0.3641	-12.0263	-1.5474	1.1165	-0.6797	0.6455	0.5774	-10.3923	-1.6388	0.7666	-0.5279	0.6225	-16.1589	-101.9680	-6.4023	2.6076	0.1873	-0.1348
325.9070	-0.5967	-0.0060	1.3876	-0.1612	-1.0489	0.2654	0.2157	-0.2398	-0.2531	0.6764	-1.0027	1.1567	0.3631	-12.3725	-1.4775	1.1449	-0.6822	0.5944	0.5384	-10.4406	-1.6577	0.7638	-0.5252	0.6219	-16.2080	-102.2146	-6.6207	2.6148	0.1944	-0.1348
325.9170	-0.5946	-0.0086	1.3851	-0.1545	-1.0588	0.2769	0.2012	-0.2560	-0.2500	0.6675	-0.9909	1.1535	0.4392	-11.8929	-1.4476	1.1417	-0.7240	0.5903	0.5058	-10.4812	-1.6740	0.7614	-0.5230	0.6215	-16.2517	-102.4258	-6.8086	2.6205	0.2002	-0.1348
325.9270	-0.5927	-0.0111	1.3826	-0.1478	-1.0688	0.2885	0.1880	-0.2673	-0.2485	0.6545	-0.9780	1.1501	0.4976	-11.8189	-1.2788	1.0850	-0.7022	0.5954	0.4730	-10.5218	-1.6903	0.7590	-0.5208	0.6210	-16.2967	-102.6356	-6.9956	2.6263	0.2060	-0.1348
325.9370	-0.5909	-0.0138	1.3801	-0.1413	-1.0785	0.3001	0.1748	-0.2798	-0.2412	0.6355	-0.9621	1.1492	0.4405	-12.0335	-1.6108	1.0900	-0.7242	0.4977	0.4401	-10.5622	-1.7064	0.7567	-0.5186	0.6205	-16.3430	-102.8440	-7.1815	2.6319	0.2119	-0.1348
325.9490	-0.5890	-0.0172	1.3773	-0.1339	-1.0900	0.3138	0.1629	-0.2879	-0.2410	0.6211	-0.9574	1.1452	0.3960	-12.5909	-1.5606	1.1048	-0.7461	0.5972	0.4528	-10.6291	-1.7072	0.7480	-0.5155	0.6155	-15.8596	-103.3675	-7.2217	2.5711	0.2267	-0.1818
325.9590	-0.5875	-0.0201	1.3749	-0.1279	-1.0995	0.3252	0.1506	-0.3047	-0.2368	0.6033	-0.9532	1.1439	0.2188	-12.4019	-1.6575	1.1211	-0.5839	0.5985	0.4208	-10.6703	-1.7229	0.7453	-0.5133	0.6148	-15.9069	-103.5772	-7.4108	2.5761	0.2326	-0.1818
325.9710	-0.5858	-0.0238	1.3722	-0.1207	-1.1109	0.3389	0.1349	-0.3162	-0.2338	0.5845	-0.9311	1.1346	0.1823	-12.7674	-1.6679	1.1585	-0.7084	0.6194	0.3821	-10.7200	-1.7422	0.7421	-0.5106	0.6140	-15.9658	-103.8308	-7.6412	2.5821	0.2397	-0.1818
325.9810	-0.5845	-0.0271	1.3699	-0.1148	-1.1202	0.3503	0.1225	-0.3309	-0.2311	0.5690	-0.9155	1.1370	-0.0131	-12.6950	-1.7091	1.0644	-0.7331	0.5825	0.3497	-10.7618	-1.7589	0.7394	-0.5084	0.6133	-16.0172	-104.0472	-7.8395	2.5869	0.2454	-0.1818
325.9910	-0.5834	-0.0305	1.3676	-0.1092	-1.1292	0.3617	0.1060	-0.3400	-0.2283	0.5504	-0.9162	1.1358	0.2590	-12.9353	-1.8522	1.0678	-0.6108	0.5524	0.3173	-10.8034	-1.7754	0.7367	-0.5062	0.6126	-16.0697	-104.2617	-8.0368	2.5914	0.2511	-0.1818
326.0030	-0.5822	-0.0348	1.3649	-0.1028	-1.1402	0.3752	0.0934	-0.3605	-0.2264	0.5351	-0.8967	1.1273	-0.2447	-12.3520	-1.7391	1.0358	-0.6542	0.5740	0.2780	-10.8539	-1.7961	0.7335	-0.5035	0.6118	-16.1354	-104.5255	-8.2815	2.5966	0.2581	-0.1818
326.0130	-0.5813	-0.0385	1.3627	-0.0976	-1.1491	0.3865	0.0783	-0.3697	-0.2241	0.5198	-0.8876	1.1308	-0.1242	-12.5464	-1.7507	1.0919	-0.6432	0.5831	0.2452	-10.8961	-1.8137	0.7307	-0.5013	0.6112	-16.1918	-104.7467	-8.4883	2.6007	0.2638	-0.1818
326.0250	-0.5806	-0.0430	1.3600	-0.0915	-1.1596	0.4000	0.0619	-0.3839	-0.2219	0.5005	-0.8836	1.1208	-0.3346	-12.3529	-1.6814	1.0705	-0.5142	0.5554	0.2057	-10.9470	-1.8352	0.7266	-0.4986	0.6104	-16.2616	-105.0153	-8.7406	2.6056	0.2706	-0.1818
326.0350	-0.5800	-0.0470	1.3578	-0.0865	-1.1684	0.4112	0.0490	-0.3977	-0.2197	0.4822	-0.8690	1.1181	-0.5744	-12.2286	-1.6335	1.0099	-0.5290	0.5656	0.1726	-10.9892	-1.8529	0.7206	-0.4964	0.6097	-16.3206	-105.2359	-8.9491	2.6096	0.2762	-0.1817
326.0450	-0.5796	-0.0510	1.3556	-0.0817	-1.1769	0.4224	0.0459	-0.3949	-0.2104	0.4699	-0.8544	1.1236	-1.0096	-13.3049	-2.1062	1.0000	-0.6232	0.5168	0.2155	-11.0355	-1.8568	0.7116	-0.4948	0.6052	-15.5928	-105.6011	-9.0125	2.5596	0.2810	-0.2245
326.0550	-0.5793	-0.0550	1.3535	-0.0771	-1.1853	0.4336	0.0243	-0.4138	-0.2114	0.4510	-0.8515	1.1155	-0.3135	-12.7821	-1.8865	0.9538	-0.5799	0.5214	0.1840	-11.0779	-1.8740	0.7052	-0.4926	0.6044	-15.6491	-105.8189	-9.2213	2.5632	0.2865	-0.2245
326.0650	-0.5792	-0.0592	1.3515	-0.0728	-1.1938	0.4447	0.0122	-0.4281	-0.2083	0.4319	-0.8338	1.1134	-0.2188	-12.8711	-1.9375	1.0568	-0.7292	0.5464	0.1524	-11.1203	-1.8916	0.6987	-0.4904	0.6036	-15.7065	-106.0376	-9.4335	2.5666	0.2921	-0.2245
326.0750	-0.5791	-0.0636	1.3495	-0.0686	-1.2022	0.4557	0.0006	-0.4385	-0.2028	0.4166	-0.8189	1.1110	-1.6231	-13.2772	-2.1146	1.0743	-0.6231	0.4647	-1.5410	-11.1627	-1.9093	0.6923	-0.4882	0.6027	-15.7646	-106.2558	-9.6467	2.5699	0.2978	-0.2244
326.0870	-0.5793	-0.0690	1.3470	-0.0637	-1.2119	0.4691	-0.0221	-0.4535	-0.2014	0.4021	-0.8053	1.1049	-2.2931	-13.4437	-2.0007	1.0417	-0.6626	0.5727	-2.8602	-11.2137	-1.9310	0.6846	-0.4856	0.6017	-15.8356	-106.5191	-9.9066	2.5736	0.3044	-0.2244
326.0970	-0.5795	-0.0736	1.3450	-0.0598	-1.2199	0.4801	-0.0303	-0.4710	-0.1973	0.3835	-0.8031	1.0988	-2.3546	-12.9815	-2.0749	1.0699	-0.5660	0.5142	-2.8906	-11.2561	-1.9492	0.6781	-0.4834	0.6009	-15.8955	-106.7377	-10.1249	2.5765	0.3098	-0.2244
326.1070	-0.5799	-0.0784	1.3430	-0.0560	-1.2278	0.4911	-0.0386	-0.4835	-0.1942	0.3683	-0.7877	1.0914	-2.7369	-12.9037	-2.0558	1.0204	-0.6477	0.5794	-2.9212	-11.2989	-1.9680	0.6716	-0.4812	0.6001	-15.9566	-106.9603	-10.3494	2.5793	0.3150	-0.2244
326.1170	-0.5804	-0.0833	1.3411	-0.0524	-1.2356	0.5020	-0.0507	-0.4930	-0.1941	0.3469	-0.7822	1.0895	-2.7618	-13.1279	-1.8948	1.0371	-0.5480	0.5743	-2.9517	-11.3415	-1.9870	0.6651	-0.4790	0.5993	-16.0182	-107.1818	-10.5751	2.5819	0.3205	-0.2244
326.1290	-0.5811	-0.0893	1.3388	-0.0484	-1.2449	0.5151	-0.0657	-0.5068	-0.1892	0.3292	-0.7652	1.0906	-2.9158	-13.1917	-1.9990	0.9693	-0.6082	0.5112	-2.9883	-11.3813	-2.0094	0.6573	-0.4764	0.5983	-16.0917	-107.4412	-10.8427	2.5848	0.3267	-0.2244
326.1390	-0.5818	-0.0944	1.3370	-0.0452	-1.2525	0.5260	-0.0800	-0.5180	-0.1847	0.3101	-0.7557	1.0796	-2.8766	-13.5962	-2.0819	0.9528	-0.5178	0.5587	-2.4293	-10.8206	-1.9165	0.6866	-0.4989	0.6065	-9.1187	-100.6174	-9.9650	2.9661	0.0688	-0.1273
326.1490	-0.5827	-0.0997	1.3352	-0.0422	-1.2600	0.5367	-0.0849	-0.5274	-0.1835	0.2981	-0.7440	1.0796	-3.1962	-13.5100	-1.9992	0.9647	-0.5676	0.5933	-2.9519	-11.4319	-2.0349	0.6421	-0.4734	0.5931	-15.1388	-107.8384	-11.1649	2.5507	0.3275	-0.2632
326.1610	-0.5838	-0.1061	1.3330	-0.0388	-1.2689	0.5497	-0.1047	-0.5450	-0.1787	0.2772	-0.7268	1.0788	-2.9592	-13.0958	-2.0557	0.9676	-0.4910	0.5092	-2.9860	-11.4654	-2.0580	0.6340	-0.4709	0.5919	-15.2060	-108.0970	-11.4427	2.5529	0.3338	-0.2632
326.1710	-0.5849	-0.1116	1.3313	-0.0362	-1.2760	0.5605	-0.1154	-0.5566	-0.1746	0.2606	-0.7174	1.0708	-2.8172	-12.9685	-2.0514	0.9554	-0.6174	0.5265	-3.0144	-11.4931	-2.0773	0.6271	-0.4688	0.5910	-15.2617	-108.3097	-11.6749	2.5545	0.3388	-0.2632
326.1830	-0.5863	-0.1184	1.3292	-0.0333	-1.2845	0.5732	-0.1262	-0.5660	-0.1671	0.2381	-0.7101	1.0683	-3.3143	-13.8419	-2.1491	1.0087	-0.4958	0.5526	-3.0484	-11.5262	-2.1006	0.6189	-0.4662	0.5898	-15.3281	-108.5633	-11.9555	2.5561	0.3448	-0.2632
326.1930	-0.5877	-0.1242	1.3276	-0.0310	-1.2916	0.5839	-0.1390	-0.5797	-0.1619	0.2227	-0.7039	1.0623	-3.2720	-13.8315	-2.4078	1.0111	-0.4512	0.5267	-3.0767	-11.5533	-2.1198	0.6120	-0.4641	0.5888	-15.3824	-108.7681	-12.1861	2.5573	0.3499	-0.2632
326.2030	-0.5891	-0.1301	1.3260	-0.0289	-1.2986	0.5945	-0.1524	-0.5927	-0.1573	0.2017	-0.6870	1.0568	-3.3754	-13.7770	-2.3969	0.9940	-0.4573	0.5794	-3.1049	-11.5802	-2.1392	0.6052	-0.4620	0.5878	-15.4359	-108.9714	-12.4198	2.5583	0.3549	-0.2632
326.2150	-0.5911	-0.1374	1.3241	-0.0265	-1.3066	0.6072	-0.1691	-0.6113	-0.1540	0.1807	-0.6688	1.0558	-3.1399	-13.6632	-2.4786	0.9685	-0.5642	0.4788	-3.1387	-11.6126	-2.1630	0.5969	-0.4595	0.5867	-15.4998	-109.2157	-12.7043	2.5591	0.3607	-0.2631
326.2250	-0.5929	-0.1436	1.3226	-0.0248	-1.3133	0.6177	-0.1792	-0.6224	-0.1548	0.1619	-0.6619	1.0458	-3.2847	-13.7190	-2.1974	0.9264	-0.5113	0.5291	-3.1668	-11.6394	-2.1830	0.5899	-0.4574	0.5857	-15.5522	-109.4177	-12.9439	2.5596	0.3654	-0.2631
326.2350	-0.5947	-0.1499	1.3210	-0.0233	-1.3198	0.6281	-0.1903	-0.6343	-0.1517	0.1427	-0.6504	1.0409	-3.5361	-13.8902	-2.1954	0.9809	-0.5468	0.5319	-3.1948	-11.6662	-2.2036	0.5830	-0.4553	0.5847	-15.6038	-109.6195	-13.1884	2.5597	0.3702	-0.2631
326.2450	-0.5967	-0.1564	1.3196	-0.0219	-1.3263	0.6385	-0.2036	-0.6430	-0.1452	0.1298	-0.6364	1.0430	-2.9102	-14.0057	-2.5214	0.9085	-0.5616	0.5075	-3.1054	-11.6712	-2.2120	0.5750	-0.4551	0.5807	-14.3042	-109.5792	-13.3071	2.5378	0.3573	-0.2976
326.2550	-0.5988	-0.1629	1.3182	-0.0207	-1.3326	0.6489	-0.2117	-0.6578	-0.1404	0.1130	-0.6283	1.0343	-3.0165	-13.8309	-2.5479	0.9107	-0.5654	0.5129	-3.1305	-11.6970	-2.2320	0.5679	-0.4531	0.5796	-14.3454	-109.7700	-13.5480	2.5375	0.3620	-0.2976
326.2650	-0.6010	-0.1695	1.3167	-0.0196	-1.3389	0.6592	-0.2233	-0.6721	-0.1400	0.0927	-0.6249	1.0294	-3.0876	-13.7154	-2.4212	0.9017	-0.4404	0.5297	-3.1555	-11.7227	-2.2524	0.5607	-0.4511	0.5785	-14.3856	-109.9601	-13.7915	2.5368	0.3667	-0.2976
326.2770	-0.6038	-0.1776	1.3151	-0.0186	-1.3462	0.6715	-0.2371	-0.6863	-0.1351	0.0693	-0.6107	1.0294	-2.9196	-13.8726	-2.3706	0.9171	-0.4228	0.4667	-3.1853	-11.7532	-2.2769	0.5521	-0.4487	0.5771	-14.4317	-110.1838	-14.0855	2.5356	0.3722	-0.2976
326.2870	-0.6062	-0.1845	1.3138	-0.0181	-1.3523	0.6819	-0.2439	-0.6976	-0.1308	0.0572	-0.5953	1.0205	-3.3178	-13.9650	-2.3744	0.8350	-0.4924	0.4748	-3.2100	-11.7784	-2.2979	0.5449	-0.4467	0.5760	-14.4680	-110.3678	-14.3352	2.5342	0.3768	-0.2975
326.2970	-0.6087	-0.1916	1.3125	-0.0176	-1.3582	0.6919	-0.2556	-0.7074	-0.1243	0.0358	-0.5799	1.0122	-3.2984	-14.2097	-2.7407	0.8769	-0.5308	0.5239	-3.2345	-11.8031	-2.3187	0.5376	-0.4447	0.5749	-14.5019	-110.5452	-14.5831	2.5324	0.3813	-0.2975
326.3070	-0.6114	-0.1988	1.3113	-0.0174	-1.3640	0.7020	-0.2665	-0.7229	-0.1206	0.0193	-0.5702	1.0155	-3.2578	-13.9466	-2.8352	0.8499	-0.5415	0.5401	-3.2588	-11.8277	-2.3399	0.5303	-0.4427	0.5738	-14.5339	-110.7214	-14.8355	2.5304	0.3857	-0.2975
326.3190	-0.6147	-0.2076	1.3098	-0.0173	-1.3707	0.7142	-0.2790	-0.7364	-0.1244	-0.0133	-0.5635	1.0048	-3.3793	-14.0903	-2.5048	0.6589	-0.4504	0.4743	-3.2878	-11.8567	-2.3655	0.0872	-0.4403	0.5725	-14.5693	-110.9274	-15.1391	2.5273	0.3908	-0.2975
326.3290	-0.6176	-0.2150	1.3087	-0.0176	-1.3763	0.7242	-0.2888	-0.7497	-0.1182	-0.0312	-0.5591	0.9963	-3.4268	-14.0416	-2.5920	0.5474	-0.4404	0.5634	-3.3117	-11.8803	-2.3865	-0.0640	-0.4383	0.5714	-14.5962	-111.0926	-15.3896	2.5243	0.3950	-0.2975
326.3390	-0.6205	-0.2225	1.3076	-0.0179	-1.3817	0.7342	-0.2981	-0.7620	-0.1132	-0.0363	-0.5449	0.9955	-3.8248	-14.1584	-2.6804	0.3951	-0.5093	0.4328	-3.3353	-11.9035	-2.4077	-0.0716	-0.4363	0.5703	-14.6199	-111.2518	-15.6414	2.5210	0.3991	-0.2975
326.3510	-0.6242	-0.2318	1.3063	-0.0183	-1.3883	0.7460	-0.3119	-0.7753	-0.1094	-0.0554	-0.5281	0.9865	-3.5030	-14.1619	-2.7075	0.3270	-0.5253	0.4903	-3.2251	-11.8925	-2.4217	-0.0807	-0.4364	0.5662	-13.0369	-110.9900	-15.8286	2.5127	0.3800	-0.3271
326.3610	-0.6275	-0.2397	1.3052	-0.0190	-1.3935	0.7558	-0.3227	-0.7877	-0.1058	-0.0746	-0.5182	0.9859	-3.2941	-14.0182	-2.7123	0.2581	-0.4998	0.5150	-3.2452	-11.9148	-2.4438	-0.0884	-0.4345	0.5650	-13.0472	-111.1425	-16.0883	2.5084	0.3842	-0.3271
326.3730	-0.6315	-0.2493	1.3040	-0.0201	-1.3996	0.7677	-0.3321	-0.7993	-0.1010	-0.0992	-0.5122	0.9754	-3.4264	-14.4082	-2.8266	0.2890	-0.4802	0.4959	-3.2690	-11.9411	-2.4704	-0.0978	-0.4322	0.5636	-13.0556	-111.3189	-16.4014	2.5026	0.3891	-0.3271
326.3830	-0.6348	-0.2574	1.3031	-0.0212	-1.4046	0.7775	-0.3449	-0.8102	-0.0992	-0.1194	-0.4986	0.9683	-3.3207	-14.3758	-2.8258	0.3090	-0.5219	0.5130	-3.2886	-11.9624	-2.4925	-0.1056	-0.4300	0.5623	-13.0590	-111.4588	-16.6618	2.4972	0.3931	-0.3271
326.3950	-0.6390	-0.2672	1.3019	-0.0228	-1.4107	0.7889	-0.3540	-0.8276	-0.0935	-0.1394	-0.4883	0.9642	-3.5879	-14.0072	-2.9019	0.3095	-0.4262	0.5817	-3.3117	-11.9877	-2.5194	-0.1151	-0.4261	0.5609	-13.0594	-111.6240	-16.9779	2.4900	0.3979	-0.3271
326.4050	-0.6426	-0.2756	1.3010	-0.0243	-1.4155	0.7985	-0.3653	-0.8383	-0.0912	-0.1559	-0.4759	0.9663	-3.4776	-14.3964	-2.8509	0.2990	-0.4528	0.5014	-3.3306	-12.0080	-2.5418	-0.1231	-0.4228	0.5597	-13.0551	-111.7524	-17.2417	2.4835	0.4018	-0.3270
326.4150	-0.6463	-0.2841	1.3001	-0.0260	-1.4201	0.8082	-0.3740	-0.8499	-0.0868	-0.1716	-0.4629	0.9564	-3.6856	-14.4864	-2.9310	0.2840	-0.4923	0.4359	-3.3492	-12.0280	-2.5645	-0.1311	-0.4195	0.5585	-13.0472	-111.8769	-17.5080	2.4763	0.4056	-0.3270
326.4270	-0.6508	-0.2943	1.2992	-0.0282	-1.4256	0.8197	-0.3857	-0.8657	-0.0792	-0.1917	-0.4506	0.9468	-3.7995	-14.4807	-3.1502	0.2643	-0.5145	0.4827	-3.3710	-12.0510	-2.5913	-0.1407	-0.4156	0.5570	-13.0323	-112.0138	-17.8232	2.4672	0.4101	-0.3270
326.4370	-0.6547	-0.3030	1.2984	-0.0303	-1.4301	0.8291	-0.3969	-0.8793	-0.0791	-0.2080	-0.4469	0.9428	-3.5878	-14.3221	-3.0515	0.2523	-0.4799	0.4589	-3.3889	-12.0698	-2.6142	-0.1489	-0.4123	0.5558	-13.0154	-112.1243	-18.0910	2.4588	0.4137	-0.3270
326.4490	-0.6596	-0.3137	1.2974	-0.0330	-1.4354	0.8403	-0.4082	-0.8912	-0.0733	-0.2315	-0.4334	0.9360	-3.5698	-14.6246	-3.0700	0.2771	-0.5155	0.4849	-3.2551	-12.0347	-2.6293	-0.1572	-0.4113	0.5520	-11.1639	-111.5703	-18.2893	2.4627	0.3886	-0.3513
326.4590	-0.6638	-0.3227	1.2967	-0.0353	-1.4397	0.8496	-0.4159	-0.9020	-0.0701	-0.2519	-0.4249	0.9319	-3.4472	-14.7204	-3.1384	0.2565	-0.4314	0.5141	-3.2690	-12.0521	-2.6530	-0.1653	-0.4082	0.5507	-11.1321	-111.6681	-18.5633	2.4528	0.3923	-0.3513
326.4710	-0.6688	-0.3336	1.2959	-0.0385	-1.4447	0.8608	-0.4250	-0.9193	-0.0675	-0.2718	-0.4126	0.9262	-3.3810	-14.4722	-3.0589	0.1788	-0.4499	0.4262	-3.2852	-12.0719	-2.6814	-0.1751	-0.4045	0.5492	-11.0880	-111.7740	-18.8909	2.4402	0.3966	-0.3513
326.4810	-0.6731	-0.3429	1.2953	-0.0413	-1.4489	0.8701	-0.4349	-0.9283	-0.0588	-0.2933	-0.4041	0.9175	-3.1364	-14.6328	-3.0996	0.2421	-0.3722	0.4285	-3.2982	-12.0879	-2.7054	-0.1834	-0.4014	0.5479	-11.0462	-111.8554	-19.1680	2.4286	0.4002	-0.3513
326.4910	-0.6776	-0.3524	1.2947	-0.0443	-1.4528	0.8791	-0.4417	-0.9393	-0.0559	-0.3096	-0.3956	0.9118	-3.2518	-14.5787	-3.1708	0.1924	-0.3870	0.5256	-3.3108	-12.1031	-2.7295	-0.1917	-0.3983	0.5466	-10.9990	-111.9264	-19.4455	2.4165	0.4037	-0.3513
326.5030	-0.6831	-0.3636	1.2941	-0.0481	-1.4575	0.8900	-0.4481	-0.9563	-0.0512	-0.3330	-0.3801	0.9081	-3.4599	-14.4285	-3.2680	0.1939	-0.4523	0.4923	-3.3256	-12.1205	-2.7576	-0.2018	-0.3946	0.5450	-10.9382	-112.0026	-19.7706	2.4012	0.4078	-0.3512
326.5130	-0.6876	-0.3732	1.2936	-0.0516	-1.4612	0.8991	-0.4581	-0.9656	-0.0471	-0.3512	-0.3739	0.9001	-3.2319	-14.4286	-3.3705	0.1867	-0.4231	0.4929	-3.3374	-12.1339	-2.7810	-0.2102	-0.3916	0.5437	-10.8811	-112.0531	-20.0415	2.3876	0.4110	-0.3512
326.5250	-0.6931	-0.3850	1.2931	-0.0560	-1.4656	0.9098	-0.4661	-0.9781	-0.0440	-0.3708	-0.3597	0.8890	-3.4919	-14.6976	-3.3642	0.2618	-0.4990	0.5338	-3.3509	-12.1494	-2.8101	-0.2205	-0.3879	0.5422	-10.8052	-112.1071	-20.3767	2.3698	0.4149	-0.3512
326.5350	-0.6978	-0.3948	1.2926	-0.0598	-1.4691	0.9187	-0.4750	-0.9901	-0.0410	-0.3841	-0.3601	0.8887	-3.5996	-14.7978	-3.4502	0.2130	-0.3370	0.4914	-3.3617	-12.1613	-2.8339	-0.2292	-0.3849	0.5409	-10.7361	-112.1392	-20.6520	2.3543	0.4181	-0.3512
326.5470	-0.7035	-0.4068	1.2922	-0.0646	-1.4733	0.9293	-0.4850	-1.0021	-0.0364	-0.4059	-0.3438	0.8782	-3.4302	-14.7218	-3.5266	0.2556	-0.4227	0.5102	-3.2067	-12.0992	-2.8502	-0.2364	-0.3845	0.5376	-8.6646	-111.2685	-20.8590	2.3681	0.3883	-0.3696
326.5570	-0.7084	-0.4169	1.2919	-0.0686	-1.4767	0.9381	-0.4897	-1.0130	-0.0342	-0.4194	-0.3380	0.8729	-3.8761	-14.7151	-3.5375	0.1919	-0.4202	0.4221	-3.2135	-12.1094	-2.8755	-0.2449	-0.3816	0.5362	-8.5827	-111.2869	-21.1441	2.3505	0.3916	-0.3696
326.5670	-0.7134	-0.4271	1.2915	-0.0729	-1.4800	0.9467	-0.4996	-1.0275	-0.0331	-0.4396	-0.3247	0.8690	-3.5881	-14.4116	-3.5046	0.1438	-0.3880	0.4953	-3.2182	-12.1187	-2.9008	-0.2536	-0.3788	0.5348	-8.4955	-111.2949	-21.4301	2.3320	0.3948	-0.3696
326.5790	-0.7195	-0.4396	1.2912	-0.0783	-1.4839	0.9571	-0.5097	-1.0371	-0.0285	-0.4653	-0.3173	0.8629	-3.3772	-14.6825	-3.5788	0.1741	-0.3814	0.4897	-3.2162	-12.1287	-2.9311	-0.2640	-0.3754	0.5332	-8.3844	-111.2909	-21.7727	2.3084	0.3984	-0.3696
326.5890	-0.7245	-0.4499	1.2909	-0.0831	-1.4870	0.9658	-0.5169	-1.0490	-0.0262	-0.4831	-0.3016	0.8533	-3.3641	-14.5200	-3.5611	0.2094	-0.4226	0.5097	-3.2141	-12.1362	-2.9567	-0.2729	-0.3726	0.5318	-8.2860	-111.2783	-22.0605	2.2876	0.4015	-0.3695
326.6010	-0.7309	-0.4627	1.2906	-0.0891	-1.4906	0.9759	-0.5241	-1.0634	-0.0239	-0.4964	-0.2940	0.8458	-3.3226	-14.4503	-3.4476	0.1760	-0.4281	0.4918	-3.2111	-12.1442	-2.9869	-0.2836	-0.3692	0.5302	-8.1620	-111.2502	-22.4026	2.2614	0.4050	-0.3695
326.6110	-0.7361	-0.4735	1.2904	-0.0943	-1.4935	0.9844	-0.5314	-1.0708	-0.0192	-0.5120	-0.2916	0.8454	-3.2283	-14.5790	-3.6508	0.2680	-0.3508	0.3726	-3.2080	-12.1497	-3.0126	-0.2886	-0.3664	0.5288	-8.0512	-111.2132	-22.6924	2.2381	0.4079	-0.3695
326.6230	-0.7426	-0.4862	1.2902	-0.1004	-1.4968	0.9944	-0.5375	-1.0861	-0.0168	-0.5265	-0.2743	0.8342	-3.5355	-14.4237	-3.5806	0.1146	-0.4637	0.4583	-3.2038	-12.1554	-3.0425	-0.2947	-0.3630	0.5272	-7.9137	-111.1570	-23.0307	2.2099	0.4113	-0.3695
326.6330	-0.7480	-0.4972	1.2901	-0.1058	-1.4996	1.0027	-0.5454	-1.0957	-0.0129	-0.5560	-0.2732	0.8284	-3.4097	-14.5380	-3.6718	0.1113	-0.3157	0.4790	-3.1997	-12.1588	-3.0679	-0.2999	-0.3602	0.5258	-7.7913	-111.0949	-23.3173	2.1848	0.4140	-0.3695
326.6430	-0.7536	-0.5083	1.2900	-0.1113	-1.5023	1.0109	-0.5525	-1.1047	-0.0079	-0.5708	-0.2582	0.8240	-3.1993	-14.8002	-3.6879	0.1253	-0.3674	0.4421	-3.0216	-12.0671	-2.9335	-0.3002	-0.3609	0.5233	-5.5888	-109.8953	-23.4688	2.2114	0.3803	-0.3815
326.6550	-0.7602	-0.5216	1.2899	-0.1184	-1.5053	1.0207	-0.5560	-1.1195	-0.0031	-0.5962	-0.2487	0.8156	-3.3043	-14.4092	-3.7178	0.1919	-0.3916	0.4304	-3.0144	-12.0683	-2.7447	-0.3065	-0.3578	0.5216	-5.4344	-109.7966	-23.8200	2.1779	0.3836	-0.3815
326.6650	-0.7658	-0.5329	1.2899	-0.1245	-1.5078	1.0289	-0.5634	-1.1286	-0.0009	-0.6042	-0.2401	0.8075	-3.0997	-14.5552	-3.5374	0.2409	-0.3534	0.4656	-3.0079	-12.0681	-2.5876	-0.3120	-0.3552	0.5202	-5.3000	-109.7002	-24.1141	2.1485	0.3863	-0.3815
326.6770	-0.7725	-0.5466	1.2899	-0.1318	-1.5107	1.0385	-0.5690	-1.1408	-0.0000	-0.6107	-0.2271	0.7994	-3.3291	-14.4285	-3.2525	0.0541	-0.3410	0.4751	-2.9995	-12.0665	-2.4041	-0.3186	-0.3522	0.5185	-5.1313	-109.5669	-24.4689	2.1119	0.3895	-0.3815
326.6870	-0.7782	-0.5580	1.2899	-0.1380	-1.5129	1.0465	-0.5759	-1.1483	0.0024	-0.6372	-0.2175	0.7969	-3.2293	-14.6901	-3.1278	0.0646	-0.3922	0.3777	-2.9922	-12.0641	-2.2570	-0.3242	-0.3496	0.5171	-4.9869	-109.4444	-24.7603	2.0808	0.3920	-0.3815
326.6970	-0.7840	-0.5695	1.2900	-0.1444	-1.5151	1.0545	-0.5818	-1.1573	0.0053	-0.6589	-0.2164	0.7861	-3.2180	-14.8506	-3.0320	0.1234	-0.3222	0.4383	-2.9845	-12.0607	-2.1096	-0.3299	-0.3471	0.5157	-4.8385	-109.3095	-25.0488	2.0481	0.3946	-0.3815
326.7090	-0.7910	-0.5835	1.2901	-0.1526	-1.5176	1.0638	-0.5873	-1.1730	0.0087	-0.6751	-0.2002	0.7767	-3.1381	-14.7771	-2.9273	0.1329	-0.4357	0.4898	-2.9747	-12.0552	-1.9332	-0.3370	-0.3440	0.5140	-4.6528	-109.1304	-25.3997	2.0068	0.3975	-0.3815
326.7190	-0.7969	-0.5954	1.2902	-0.1595	-1.5196	1.0715	-0.5923	-1.1803	0.0097	-0.6878	-0.2011	0.7774	-3.3223	-14.6370	-2.8859	0.1626	-0.3950	0.4586	-2.9660	-12.0493	-1.9504	-0.3430	-0.3415	0.5126	-4.4920	-108.9650	-25.6931	1.9709	0.3999	-0.3815
326.7310	-0.8042	-0.6094	1.2903	-0.1677	-1.5219	1.0808	-0.5987	-1.1938	0.0119	-0.7024	-0.1899	0.7673	-3.0975	-14.6370	-2.8326	0.0269	-0.4176	0.4343	-2.9553	-12.0408	-1.9810	-0.3503	-0.3384	0.5109	-4.2952	-108.7506	-26.0356	1.9274	0.4028	-0.3814
326.7410	-0.8103	-0.6214	1.2905	-0.1749	-1.5237	1.0885	-0.6028	-1.2054	0.0136	-0.7269	-0.1877	0.7591	-3.3764	-14.5101	-2.7784	0.0219	-0.3119	0.4029	-2.9111	-12.0103	-2.0041	-0.3552	-0.3366	0.5094	-3.7098	-108.2908	-26.2965	1.9035	0.3974	-0.3825
326.7510	-0.8163	-0.6337	1.2906	-0.1824	-1.5256	1.0961	-0.6082	-1.2116	0.0165	-0.7437	-0.1800	0.7490	-2.8843	-14.6329	-2.8739	0.1485	-0.3290	0.4707	-2.7613	-11.9100	-2.0198	-0.3561	-0.3372	0.5075	-1.8753	-107.0066	-26.4788	1.9203	0.3689	-0.3867
326.7630	-0.8236	-0.6483	1.2909	-0.1914	-1.5276	1.1050	-0.6106	-1.2241	0.0174	-0.7551	-0.1669	0.7463	-3.0516	-14.4139	-2.6986	0.1399	-0.4233	0.4379	-2.7486	-11.8965	-2.0528	-0.3637	-0.3345	0.5058	-1.6753	-106.7435	-26.8368	1.8699	0.3716	-0.3867
326.7730	-0.8297	-0.6606	1.2911	-0.1989	-1.5292	1.1124	-0.6149	-1.2318	0.0225	-0.7648	-0.1656	0.7412	-2.9601	-14.3286	-2.5824	0.0418	-0.2760	0.4420	-2.7377	-11.8836	-2.0804	-0.3702	-0.3322	0.5044	-1.5038	-106.5054	-27.1357	1.8267	0.3740	-0.3867
326.7850	-0.8371	-0.6755	1.2913	-0.2082	-1.5311	1.1213	-0.6200	-1.2437	0.0244	-0.7915	-0.1549	0.7317	-3.0169	-14.4157	-2.5845	-0.0189	-0.2515	0.3992	-2.7242	-11.8663	-2.1128	-0.3781	-0.3294	0.5027	-1.2944	-106.1982	-27.4877	1.7740	0.3767	-0.3866
326.7950	-0.8433	-0.6880	1.2916	-0.2163	-1.5326	1.1286	-0.6249	-1.2514	0.0296	-0.8106	-0.1436	0.7245	-3.0440	-14.3497	-2.8097	0.0680	-0.3257	0.4742	-2.7127	-11.8505	-2.1397	-0.3848	-0.3271	0.5012	-1.1164	-105.9256	-27.7803	1.7276	0.3789	-0.3866
326.8070	-0.8509	-0.7030	1.2920	-0.2260	-1.5343	1.1372	-0.6296	-1.2609	0.0316	-0.8211	-0.1368	0.7225	-2.7095	-14.0629	-2.7947	0.1185	-0.3230	0.4138	-2.6985	-11.8297	-2.1720	-0.3931	-0.3244	0.4995	-0.8979	-105.5762	-28.1308	1.6702	0.3815	-0.3866
326.8170	-0.8573	-0.7157	1.2923	-0.2342	-1.5356	1.1444	-0.6306	-1.2685	0.0346	-0.8362	-0.1289	0.7181	-2.9848	-14.1549	-2.8212	-0.0682	-0.2824	0.3651	-2.6865	-11.8114	-2.1982	-0.4001	-0.3221	0.4981	-0.7141	-105.2724	-28.4164	1.6223	0.3837	-0.3866
326.8290	-0.8649	-0.7311	1.2928	-0.2444	-1.5371	1.1530	-0.6357	-1.2770	0.0386	-0.8595	-0.1201	0.7057	-2.9074	-14.5283	-3.0701	0.0431	-0.3175	0.3842	-2.6716	-11.7867	-2.2297	-0.4087	-0.3194	0.4964	-0.4878	-104.8768	-28.7597	1.5615	0.3862	-0.3866
326.8390	-0.8713	-0.7440	1.2932	-0.2533	-1.5383	1.1600	-0.6386	-1.2875	0.0382	-0.8698	-0.1135	0.6971	-2.9597	-14.4139	-2.9807	0.0968	-0.2799	0.4393	-2.6591	-11.7654	-2.2558	-0.4160	-0.3171	0.4949	-0.2972	-104.5376	-29.0439	1.5091	0.3883	-0.3866
326.8510	-0.8790	-0.7594	1.2937	-0.2636	-1.5396	1.1683	-0.6438	-1.2947	0.0427	-0.8793	-0.1088	0.6933	-2.5252	-14.2426	-3.1338	-0.0373	-0.2161	0.3937	-2.4772	-11.6079	-2.2717	-0.4163	-0.3184	0.4934	1.9122	-102.5646	-29.2257	1.5350	0.3506	-0.3843
326.8610	-0.8853	-0.7724	1.2942	-0.2725	-1.5407	1.1751	-0.6442	-1.3055	0.0457	-0.8955	-0.0964	0.6874	-2.6771	-14.2373	-3.2604	-0.0998	-0.2714	0.4081	-2.4646	-11.5826	-2.2988	-0.4236	-0.3164	0.4920	2.0862	-102.1892	-29.5119	1.4802	0.3527	-0.3843
326.8710	-0.8918	-0.7855	1.2947	-0.2818	-1.5415	1.1820	-0.6468	-1.3134	0.0480	-0.9157	-0.0884	0.6765	-2.8140	-14.0617	-3.3986	0.1204	-0.3292	0.4115	-2.4519	-11.5554	-2.3258	-0.4311	-0.3143	0.4906	2.2621	-101.7930	-29.7979	1.4227	0.3547	-0.3843
326.8830	-0.8996	-0.8012	1.2952	-0.2926	-1.5426	1.1900	-0.6507	-1.3228	0.0422	-0.9178	-0.0802	0.6696	-2.7779	-14.1031	-2.9889	-0.0950	-0.3955	0.4374	-2.4366	-11.5217	-2.3578	-0.4402	-0.3119	0.4889	2.4741	-101.3030	-30.1368	1.3533	0.3571	-0.3843
326.8930	-0.9062	-0.8146	1.2957	-0.3019	-1.5434	1.1966	-0.6518	-1.3288	0.0460	-0.9435	-0.0780	0.6683	-2.8290	-14.0455	-3.0958	-0.0552	-0.3584	0.3716	-2.4236	-11.4913	-2.3845	-0.4479	-0.3099	0.4875	2.6534	-100.8675	-30.4192	1.2936	0.3591	-0.3843
326.9030	-0.9127	-0.8279	1.2962	-0.3115	-1.5441	1.2033	-0.6554	-1.3369	0.0488	-0.9548	-0.0781	0.6598	-2.5824	-13.9119	-3.2792	-0.0322	-0.2406	0.4017	-2.4106	-11.4594	-2.4108	-0.4558	-0.3079	0.4860	2.8332	-100.4141	-30.6979	1.2321	0.3612	-0.3843
326.9130	-0.9193	-0.8414	1.2966	-0.3211	-1.5449	1.2099	-0.6547	-1.3464	0.0471	-0.9670	-0.0683	0.6543	-2.7458	-13.7922	-3.1596	0.0572	-0.2741	0.3600	-2.3976	-11.4268	-2.4367	-0.4639	-0.3059	0.4846	3.0126	-99.9527	-30.9731	1.1692	0.3632	-0.3843
326.9230	-0.9259	-0.8549	1.2971	-0.3307	-1.5456	1.2164	-0.6593	-1.3486	0.0485	-0.9738	-0.0628	0.6456	-2.4531	-14.0694	-3.1024	-0.1196	-0.2259	0.3593	-2.3845	-11.3922	-2.4624	-0.4720	-0.3038	0.4832	3.1935	-99.4670	-31.2458	1.1059	0.3652	-0.3843
326.9330	-0.9325	-0.8685	1.2976	-0.3406	-1.5462	1.2228	-0.6588	-1.3593	0.0507	-0.9915	-0.0542	0.6355	-2.8378	-13.9594	-3.0640	-0.1564	-0.2286	0.4159	-2.3714	-11.3563	-2.4876	-0.4802	-0.3018	0.4818	3.3740	-98.9658	-31.5135	1.0411	0.3672	-0.3843
326.9450	-0.9404	-0.8849	1.2984	-0.3527	-1.5467	1.2304	-0.6662	-1.3683	0.0544	-1.0079	-0.0453	0.6366	-2.2121	-13.4617	-3.3385	0.0576	-0.2636	0.3472	-2.2056	-11.1670	-2.4991	-0.4801	-0.3034	0.4811	5.3813	-96.6186	-31.6477	1.0683	0.3279	-0.3733
326.9550	-0.9470	-0.8985	1.2988	-0.3625	-1.5471	1.2367	-0.6659	-1.3731	0.0528	-1.0122	-0.0400	0.6265	-2.4164	-13.4854	-3.1090	-0.2979	-0.2768	0.3885	-2.1936	-11.1267	-2.5252	-0.4883	-0.3016	0.4797	5.5332	-96.0784	-31.9163	1.0010	0.3299	-0.3733
326.9650	-0.9536	-0.9123	1.2994	-0.3731	-1.5475	1.2430	-0.6644	-1.3788	0.0579	-1.0339	-0.0333	0.6217	-2.5769	-13.5706	-3.3710	-0.0262	-0.3114	0.3044	-2.1816	-11.0844	-2.5511	-0.4967	-0.2998	0.4783	5.6843	-95.5144	-32.1830	0.9305	0.3319	-0.3733
326.9750	-0.9603	-0.9261	1.3000	-0.3834	-1.5479	1.2491	-0.6659	-1.3859	0.0570	-1.0386	-0.0295	0.6102	-2.6845	-13.3410	-3.3792	-0.0826	-0.3009	0.3850	-2.1699	-11.0411	-2.5765	-0.5052	-0.2981	0.4769	5.8335	-94.9386	-32.4445	0.8595	0.3339	-0.3733
326.9850	-0.9671	-0.9401	1.3005	-0.3936	-1.5481	1.2553	-0.6671	-1.3903	0.0577	-1.0483	-0.0243	0.6032	-2.4836	-13.5298	-3.1600	-0.2168	-0.3185	0.4308	-2.1582	-10.9960	-2.6013	-0.5137	-0.2963	0.4756	5.9814	-94.3404	-32.7011	0.7883	0.3359	-0.3733
326.9950	-0.9737	-0.9540	1.3012	-0.4043	-1.5483	1.2612	-0.6676	-1.3968	0.0625	-1.0664	-0.0213	0.6029	-2.2950	-13.2638	-3.5661	-0.1470	-0.2726	0.3460	-2.1467	-10.9490	-2.6257	-0.5223	-0.2945	0.4742	6.1273	-93.7202	-32.9530	0.7152	0.3379	-0.3733
327.0050	-0.9804	-0.9681	1.3018	-0.4151	-1.5485	1.2673	-0.6674	-1.4033	0.0606	-1.0757	-0.0138	0.5972	-2.3603	-13.1685	-3.3758	-0.0780	-0.3253	0.3511	-2.1353	-10.9008	-2.6498	-0.5312	-0.2928	0.4728	6.2714	-93.0859	-33.2015	0.6404	0.3399	-0.3733
327.0170	-0.9884	-0.9849	1.3025	-0.4278	-1.5487	1.2744	-0.6712	-1.4075	0.0603	-1.0830	-0.0109	0.5881	-2.0547	-13.3838	-3.3898	-0.3165	-0.2135	0.3573	-2.1220	-10.8410	-2.6776	-0.5417	-0.2211	0.4711	6.4410	-92.2998	-33.4899	0.5514	0.3424	-0.3733
327.0270	-0.9951	-0.9990	1.3032	-0.4390	-1.5487	1.2802	-0.6687	-1.4166	0.0625	-1.1012	0.0035	0.5796	-2.4987	-13.2746	-3.3723	-0.1721	-0.2050	0.3983	-2.1111	-10.7896	-2.7003	-0.5507	-0.0472	0.4697	6.5795	-91.6274	-33.7252	0.4749	0.3445	-0.3733
327.0370	-1.0018	-1.0132	1.3038	-0.4499	-1.5487	1.2860	-0.6722	-1.4206	0.0617	-1.1036	0.0051	0.5734	-2.1812	-13.2170	-3.3375	-0.1807	-0.0324	0.4153	-2.1004	-10.7365	-2.7225	-0.5597	0.1274	0.4684	6.7159	-90.9328	-33.9555	0.3978	0.3466	-0.3733
327.0490	-1.0099	-1.0304	1.3045	-0.4631	-1.5485	1.2928	-0.6707	-1.4282	0.0651	-1.1270	0.0157	0.5716	-2.0718	-12.8965	-3.5183	-0.3001	0.0252	0.3555	-1.9648	-10.5135	-2.7280	-0.5588	0.3102	0.4688	8.3381	-88.2065	-34.0169	0.4289	0.3052	-0.3514
327.0590	-1.0165	-1.0447	1.3052	-0.4748	-1.5484	1.2985	-0.6691	-1.4312	0.0685	-1.1340	0.0170	0.5665	-2.3981	-12.9313	-3.7114	-0.0784	0.0803	0.3219	-1.9562	-10.4554	-2.7508	-0.5678	0.3538	0.4675	8.4356	-87.4676	-34.2450	0.3480	0.3073	-0.3514
327.0690	-1.0232	-1.0590	1.3058	-0.4857	-1.5482	1.3041	-0.6705	-1.4383	0.0625	-1.1282	0.0171	0.5570	-2.4055	-12.8534	-3.3142	-0.4114	0.1285	0.3555	-1.9478	-10.3967	-2.7728	-0.5768	0.3552	0.4662	8.5297	-86.7210	-34.4655	0.2683	0.3094	-0.3514
327.0810	-1.0312	-1.0763	1.3067	-0.4997	-1.5481	1.3108	-0.6696	-1.4432	0.0691	-1.1548	0.0173	0.5501	-2.2247	-12.5493	-3.7765	-0.1937	0.1976	0.3269	-1.9382	-10.3226	-2.7986	-0.5877	0.3568	0.4646	8.6376	-85.7820	-34.7238	0.1703	0.3120	-0.3514
327.0910	-1.0379	-1.0907	1.3073	-0.5112	-1.5479	1.3162	-0.6706	-1.4503	0.0660	-1.1541	0.0235	0.5441	-2.1688	-12.3503	-3.5491	-0.2816	0.2436	0.3726	-1.9307	-10.2599	-2.8190	-0.5968	0.3582	0.4633	8.7221	-84.9889	-34.9291	0.0888	0.3141	-0.3514
327.1030	-1.0459	-1.1083	1.3081	-0.5250	-1.5476	1.3226	-0.6709	-1.4524	0.0675	-1.1721	0.0291	0.5403	-2.0740	-12.3537	-3.5773	-0.3247	0.2888	0.3758	-1.9220	-10.1811	-2.8430	-0.6078	0.3598	0.4618	8.8194	-83.9936	-35.1702	-0.0101	0.3168	-0.3514
327.1130	-1.0526	-1.1227	1.3087	-0.5370	-1.5473	1.3281	-0.6700	-1.4578	0.0669	-1.1817	0.0350	0.5329	-2.1089	-12.4174	-3.6288	-0.3050	0.3274	0.3530	-1.9152	-10.1152	-2.8620	-0.6171	0.3612	0.4605	8.8947	-83.1611	-35.3606	-0.0931	0.3190	-0.3514
327.1230	-1.0594	-1.1374	1.3094	-0.5486	-1.5469	1.3334	-0.6684	-1.4606	0.0674	-1.1844	0.0395	0.5233	-1.9258	-12.3926	-3.6272	-0.3483	0.3584	0.3409	-1.9087	-10.0470	-2.8804	-0.6263	0.3626	0.4592	8.9665	-82.3019	-35.5457	-0.1764	0.3214	-0.3514
327.1330	-1.0661	-1.1520	1.3101	-0.5605	-1.5465	1.3386	-0.6673	-1.4672	0.0688	-1.1988	0.0439	0.5164	-1.8432	-12.0506	-3.6695	-0.4059	0.4569	0.3870	-1.9027	-9.9778	-2.8979	-0.6356	0.3640	0.4579	9.0330	-81.4302	-35.7215	-0.2594	0.3237	-0.3514
327.1430	-1.0728	-1.1667	1.3108	-0.5728	-1.5460	1.3438	-0.6639	-1.4683	0.0694	-1.2102	0.0490	0.5098	-1.9867	-12.4285	-3.8028	-0.1731	0.4180	0.3764	-1.8110	-9.7432	-2.8894	-0.6319	0.3608	0.4601	10.1229	-78.5820	-35.6403	-0.2049	0.2774	-0.3138
327.1530	-1.0794	-1.1815	1.3115	-0.5845	-1.5455	1.3489	-0.6621	-1.4730	0.0684	-1.2032	0.0526	0.5066	-1.9690	-11.7745	-3.6938	-0.5759	0.4958	0.4081	-1.8074	-9.6686	-2.9070	-0.6409	0.3620	0.4589	10.1495	-77.6600	-35.8110	-0.2890	0.2798	-0.3138
327.1650	-1.0873	-1.1992	1.3123	-0.5993	-1.5447	1.3549	-0.6608	-1.4748	0.0709	-1.2279	0.0638	0.5077	-2.0036	-11.9414	-3.9640	-0.2492	0.3693	0.3516	-1.8036	-9.5773	-2.9272	-0.6518	0.3634	0.4575	10.1746	-76.5342	-36.0057	-0.3918	0.2826	-0.3139
327.1750	-1.0939	-1.2140	1.3130	-0.6114	-1.5441	1.3599	-0.6606	-1.4814	0.0693	-1.2199	0.0631	0.5018	-2.0599	-11.3033	-3.9081	-0.5003	0.4152	0.3072	-1.8009	-9.4996	-2.9431	-0.6608	0.3645	0.4560	10.1897	-75.5755	-36.1585	-0.4766	0.2850	-0.3139
327.1850	-1.1005	-1.2288	1.3137	-0.6238	-1.5434	1.3649	-0.6611	-1.4796	0.0695	-1.2397	0.0717	0.4956	-1.8481	-11.8505	-3.9665	-0.4008	0.3138	0.3174	-1.7987	-9.4208	-2.9580	-0.6698	0.3657	0.4540	10.1995	-74.6034	-36.3024	-0.5615	0.2875	-0.3139
327.1950	-1.1071	-1.2435	1.3144	-0.6363	-1.5427	1.3699	-0.6567	-1.4860	0.0662	-1.2371	0.0686	0.4901	-2.2267	-11.3291	-3.9791	-0.4022	0.3530	0.3356	-1.7969	-9.3410	-2.9721	-0.6789	0.3669	0.4520	10.2041	-73.6209	-36.4376	-0.6466	0.2900	-0.3139
327.2070	-1.1151	-1.2615	1.3152	-0.6510	-1.5418	1.3756	-0.6578	-1.4866	0.0673	-1.2500	0.0738	0.4825	-1.6429	-11.6087	-4.0030	-0.5013	0.3481	0.3261	-1.7954	-9.2416	-2.9879	-0.6896	0.3683	0.4496	10.2022	-72.3966	-36.5896	-0.7479	0.2931	-0.3139
327.2170	-1.1216	-1.2763	1.3159	-0.6638	-1.5411	1.3804	-0.6521	-1.4930	0.0674	-1.2594	0.0718	0.4768	-1.9688	-11.2377	-4.1892	-0.4399	0.4424	0.3479	-1.7946	-9.1587	-3.0000	-0.6986	0.3695	0.4475	10.1948	-71.3761	-36.7052	-0.8322	0.2956	-0.3139
327.2290	-1.1295	-1.2943	1.3167	-0.6785	-1.5402	1.3861	-0.6517	-1.4934	0.0656	-1.2618	0.0779	0.4738	-1.6206	-11.2974	-4.0257	-0.5965	0.4621	0.3102	-1.7944	-9.0557	-3.0133	-0.7093	0.3709	0.4451	10.1779	-70.1096	-36.8326	-0.9326	0.2988	-0.3139
327.2390	-1.1360	-1.3093	1.3174	-0.6914	-1.5394	1.3907	-0.6504	-1.4997	0.0670	-1.2711	0.0818	0.4699	-1.8125	-11.1437	-4.1047	-0.5328	0.5302	0.3453	-1.7946	-8.9691	-3.0233	-0.7182	0.3721	0.4431	10.1581	-69.0440	-36.9285	-1.0160	0.3014	-0.3139
327.2510	-1.1437	-1.3274	1.3182	-0.7066	-1.5384	1.3963	-0.6451	-1.4990	0.0657	-1.2730	0.0944	0.4618	-1.8739	-11.0617	-4.2453	-0.5650	0.4096	0.3076	-1.6735	-8.7937	-3.0391	-0.7265	0.3758	0.4352	11.5721	-66.9177	-37.0713	-1.0914	0.3283	-0.3686
327.2610	-1.1502	-1.3424	1.3188	-0.7195	-1.5374	1.4009	-0.6434	-1.5046	0.0665	-1.2842	0.0958	0.4516	-1.7530	-10.5414	-4.3144	-0.6201	0.4273	0.3727	-1.6763	-8.7033	-3.0486	-0.7352	0.3770	0.4329	11.5068	-65.8130	-37.1532	-1.1741	0.3308	-0.3686
327.2710	-1.1566	-1.3574	1.3194	-0.7323	-1.5363	1.4054	-0.6388	-1.5030	0.0626	-1.2918	0.1018	0.4452	-2.0633	-10.6779	-4.2180	-0.4899	0.3654	0.3442	-1.6794	-8.6115	-3.0571	-0.7440	0.3783	0.4305	11.4363	-64.6927	-37.2257	-1.2567	0.3335	-0.3686
327.2830	-1.1642	-1.3755	1.3202	-0.7477	-1.5352	1.4107	-0.6407	-1.5090	0.0588	-1.2986	0.0993	0.4377	-1.7493	-10.3024	-4.1343	-0.6763	0.4910	0.3951	-1.6839	-8.4995	-3.0659	-0.7542	0.3797	0.4276	11.3439	-63.3252	-37.2984	-1.3533	0.3366	-0.3687
327.2930	-1.1706	-1.3906	1.3208	-0.7609	-1.5341	1.4151	-0.6354	-1.5072	0.0616	-1.3088	0.1064	0.4347	-1.9698	-10.6450	-4.3251	-0.4794	0.3961	0.3256	-1.6881	-8.4043	-3.0722	-0.7628	0.3810	0.4253	11.2610	-62.1640	-37.3491	-1.4348	0.3394	-0.3687
327.3030	-1.1770	-1.4057	1.3214	-0.7738	-1.5331	1.4194	-0.6338	-1.5123	0.0549	-1.3038	0.1079	0.4292	-1.6312	-10.1087	-3.9785	-0.7459	0.4825	0.3208	-1.6927	-8.3085	-3.0774	-0.7712	0.3823	0.4229	11.1730	-60.9951	-37.3882	-1.5134	0.3421	-0.3687
327.3130	-1.1833	-1.4209	1.3220	-0.7872	-1.5319	1.4236	-0.6290	-1.5105	0.0577	-1.3156	0.1132	0.4251	-1.7845	-10.3957	-4.2317	-0.6826	0.3987	0.2612	-1.6979	-8.2109	-3.0815	-0.7796	0.3835	0.4205	11.0791	-59.8046	-37.4173	-1.5920	0.3449	-0.3687
327.3230	-1.1896	-1.4360	1.3226	-0.8001	-1.5308	1.4278	-0.6263	-1.5148	0.0557	-1.3186	0.1131	0.4143	-1.6967	-10.0533	-4.1996	-0.7542	0.5320	0.2926	-1.7034	-8.1126	-3.0845	-0.7878	0.3848	0.4182	10.9804	-58.6055	-37.4355	-1.6687	0.3476	-0.3687
327.3350	-1.1969	-1.4542	1.3232	-0.8162	-1.5294	1.4328	-0.6240	-1.5161	0.0573	-1.3274	0.1235	0.4076	-1.6424	-10.3072	-4.3151	-0.7269	0.4552	0.2975	-1.7106	-7.9924	-3.0867	-0.7975	0.3863	0.4153	10.8547	-57.1402	-37.4434	-1.7598	0.3511	-0.3688
327.3450	-1.2032	-1.4695	1.3238	-0.8295	-1.5282	1.4368	-0.6195	-1.5204	0.0551	-1.3329	0.1299	0.3997	-1.7692	-9.5214	-4.3452	-0.6665	0.5050	0.3446	-1.6220	-7.7374	-3.0711	-0.7947	0.3863	0.4125	11.8773	-54.0724	-37.2744	-1.7196	0.3410	-0.3733
327.3550	-1.2094	-1.4847	1.3243	-0.8427	-1.5268	1.4407	-0.6148	-1.5160	0.0527	-1.3358	0.1379	0.3936	-1.7082	-9.8809	-4.2216	-0.8341	0.3040	0.3455	-1.6306	-7.6330	-3.0725	-0.8023	0.3875	0.4101	11.7269	-52.8167	-37.2672	-1.7930	0.3436	-0.3733
327.3650	-1.2156	-1.4997	1.3248	-0.8564	-1.5255	1.4447	-0.6097	-1.5223	0.0509	-1.3495	0.1305	0.3943	-1.8104	-9.3380	-4.2059	-0.7341	0.4693	0.2538	-1.6394	-7.5291	-3.0729	-0.8098	0.3886	0.4077	11.5745	-51.5669	-37.2503	-1.8654	0.3462	-0.3733
327.3750	-1.2217	-1.5151	1.3253	-0.8697	-1.5242	1.4485	-0.6057	-1.5197	0.0507	-1.3463	0.1358	0.3863	-1.4470	-9.4651	-4.3696	-0.8120	0.5176	0.2861	-1.6488	-7.4220	-3.0720	-0.8171	0.3898	0.4053	11.4150	-50.2786	-37.2208	-1.9364	0.3489	-0.3734
327.3870	-1.2288	-1.5334	1.3260	-0.8860	-1.5226	1.4531	-0.5988	-1.5226	0.0506	-1.3551	0.1423	0.3806	-1.6390	-8.8840	-4.5187	-0.7468	0.5131	0.2688	-1.6604	-7.2926	-3.0694	-0.8257	0.3912	0.4024	11.2191	-48.7229	-37.1710	-2.0197	0.3520	-0.3734
327.3970	-1.2348	-1.5485	1.3264	-0.8994	-1.5211	1.4568	-0.5968	-1.5194	0.0437	-1.3573	0.1503	0.3679	-1.9006	-9.1686	-4.2597	-0.8614	0.4373	0.3569	-1.6704	-7.1845	-3.0660	-0.8327	0.3923	0.4000	11.0522	-47.4228	-37.1170	-2.0859	0.3547	-0.3734
327.4090	-1.2419	-1.5669	1.3270	-0.9160	-1.5193	1.4613	-0.5906	-1.5239	0.0445	-1.3704	0.1516	0.3612	-1.7505	-8.7200	-4.3542	-0.7983	0.4791	0.2808	-1.6829	-7.0527	-3.0604	-0.8409	0.3937	0.3971	10.8464	-45.8375	-37.0372	-2.1645	0.3579	-0.3734
327.4190	-1.2478	-1.5820	1.3274	-0.9295	-1.5178	1.4649	-0.5877	-1.5223	0.0416	-1.3638	0.1544	0.3553	-1.6129	-8.9992	-4.3219	-0.9145	0.4456	0.3185	-1.6936	-6.9422	-3.0545	-0.8475	0.3949	0.3947	10.6715	-44.5084	-36.9579	-2.2274	0.3606	-0.3735
327.4290	-1.2536	-1.5974	1.3279	-0.9432	-1.5163	1.4684	-0.5834	-1.5247	0.0412	-1.3756	0.1574	0.3491	-1.6706	-8.5846	-4.2872	-0.9515	0.5009	0.3507	-1.7047	-6.8299	-3.0473	-0.8539	0.3960	0.3923	10.4916	-43.1580	-36.8664	-2.2882	0.3633	-0.3735
327.4410	-1.2604	-1.6155	1.3283	-0.9596	-1.5144	1.4725	-0.5795	-1.5226	0.0364	-1.3810	0.1584	0.3410	-1.9431	-8.9795	-4.1986	-0.8804	0.5119	0.3578	-1.6853	-6.6571	-3.0357	-0.8592	0.3980	0.3881	10.6665	-41.0838	-36.7276	-2.3362	0.3722	-0.3875
327.4510	-1.2662	-1.6308	1.3287	-0.9735	-1.5127	1.4759	-0.5751	-1.5252	0.0369	-1.3859	0.1689	0.3384	-1.5430	-7.8950	-4.0358	-0.9354	0.5061	0.2963	-1.5666	-6.3879	-3.0228	-0.8567	0.4013	0.3801	12.0137	-37.8758	-36.5635	-2.3039	0.3972	-0.4436
327.4610	-1.2720	-1.6461	1.3290	-0.9874	-1.5110	1.4792	-0.5665	-1.5221	0.0344	-1.3834	0.1689	0.3341	-1.5516	-8.0979	-4.1045	-0.8348	0.4333	0.3019	-1.5802	-6.2711	-3.0149	-0.8624	0.4024	0.3772	11.7767	-36.4929	-36.4493	-2.3601	0.3993	-0.4436
327.4710	-1.2776	-1.6614	1.3293	-1.0011	-1.5094	1.4824	-0.5582	-1.5208	0.0320	-1.3877	0.1671	0.3202	-1.2959	-7.3821	-4.1532	-1.0474	0.5470	0.3640	-1.5938	-6.1541	-3.0058	-0.8677	0.4036	0.3744	11.5396	-35.1084	-36.3232	-2.4127	0.4012	-0.4437
327.4830	-1.2842	-1.6797	1.3297	-1.0179	-1.5074	1.4863	-0.5480	-1.5168	0.0276	-1.3906	0.1740	0.3168	-1.3781	-7.3129	-4.0741	-0.9341	0.6034	0.2611	-1.6103	-6.0114	-2.9931	-0.8740	0.4049	0.3710	11.2526	-33.4190	-36.1550	-2.4744	0.4034	-0.4437
327.4930	-1.2896	-1.6947	1.3300	-1.0317	-1.5055	1.4894	-0.5436	-1.5150	0.0247	-1.3913	0.1811	0.3080	-1.2458	-7.3843	-3.9638	-1.0729	0.5240	0.2748	-1.6239	-5.8936	-2.9814	-0.8789	0.4061	0.3681	11.0162	-32.0252	-36.0031	-2.5220	0.4053	-0.4437
327.5030	-1.2950	-1.7099	1.3303	-1.0459	-1.5036	1.4924	-0.5338	-1.5153	0.0262	-1.3960	0.1818	0.2961	-1.7465	-7.2330	-4.3263	-0.9721	0.4497	0.3268	-1.6375	-5.7746	-2.9685	-0.8836	0.4072	0.3653	10.7789	-30.6157	-35.8397	-2.5680	0.4072	-0.4437
327.5130	-1.3003	-1.7250	1.3304	-1.0596	-1.5018	1.4954	-0.5293	-1.5106	0.0220	-1.3959	0.1830	0.2889	-1.4468	-7.3458	-4.1957	-1.0323	0.5346	0.3234	-1.6511	-5.6551	-2.9544	-0.8880	0.4084	0.3624	10.5417	-29.2007	-35.6647	-2.6108	0.4089	-0.4438
327.5230	-1.3055	-1.7401	1.3307	-1.0737	-1.4999	1.4983	-0.5195	-1.5105	0.0226	-1.4020	0.1855	0.2782	-1.8386	-7.3975	-4.4966	-1.0777	0.5484	0.3756	-1.6646	-5.5359	-2.9394	-0.8922	0.4095	0.3596	10.3066	-27.7899	-35.4801	-2.6510	0.4106	-0.4438
327.5350	-1.3117	-1.7583	1.3309	-1.0904	-1.4977	1.5015	-0.5156	-1.5099	0.0161	-1.4069	0.1902	0.2748	-1.4579	-6.9338	-4.3399	-1.0632	0.5585	0.3187	-1.6809	-5.3902	-2.9194	-0.8970	0.4109	0.3561	10.0221	-26.0642	-35.2394	-2.6963	0.4125	-0.4438
327.5450	-1.3168	-1.7733	1.3311	-1.1046	-1.4957	1.5043	-0.5059	-1.5091	0.0156	-1.4074	0.1996	0.2703	-1.5852	-6.2011	-4.4094	-1.0751	0.4820	0.3514	-1.6322	-4.9987	-2.8587	-0.8791	0.4084	0.3568	10.5249	-21.4039	-34.6009	-2.5012	0.3769	-0.4069
327.5570	-1.3228	-1.7915	1.3312	-1.1214	-1.4933	1.5075	-0.4968	-1.4999	0.0048	-1.4023	0.1967	0.2613	-1.4203	-6.5951	-4.2904	-1.0471	0.5525	0.2659	-1.6427	-4.8493	-3.1039	-0.8826	0.4095	0.3537	10.2160	-19.6651	-34.3477	-2.5411	0.3780	-0.4070
327.5670	-1.3277	-1.8064	1.3312	-1.1355	-1.4913	1.5100	-0.4875	-1.4987	0.0011	-1.4005	0.2037	0.2585	-1.4453	-6.4795	-4.4704	-1.1307	0.5974	0.2700	-1.6473	-4.7248	-3.3253	-0.8853	0.4104	0.3511	9.9628	-18.2162	-34.1251	-2.5712	0.3788	-0.4070
327.5770	-1.3326	-1.8215	1.3311	-1.1494	-1.4892	1.5125	-0.4788	-1.4946	-0.0027	-1.4073	0.2121	0.2490	-1.5594	-6.2909	-4.7053	-1.0484	0.5149	0.2895	-1.6518	-4.5997	-3.5512	-0.8877	0.4112	0.3485	9.7124	-16.7574	-33.8894	-2.5985	0.3796	-0.4070
327.5890	-1.3383	-1.8393	1.3311	-1.1663	-1.4867	1.5155	-0.4679	-1.4913	-0.0043	-1.4035	0.2117	0.2412	-1.4940	-5.8484	-5.1832	-1.1538	0.5467	0.2433	-1.6566	-4.4499	-3.8313	-0.8903	0.4123	0.3453	9.4182	-15.0112	-33.5950	-2.6276	0.3804	-0.4070
327.5990	-1.3429	-1.8543	1.3310	-1.1803	-1.4845	1.5178	-0.4564	-1.4849	-0.0114	-1.4069	0.2161	0.2342	-1.7719	-5.6176	-5.2709	-1.0378	0.5088	0.2497	-1.6602	-4.3245	-4.0632	-0.8922	0.4131	0.3427	9.1770	-13.5482	-33.3356	-2.6488	0.3809	-0.4070
327.6110	-1.3483	-1.8721	1.3310	-1.1971	-1.4820	1.5205	-0.4494	-1.4810	-0.0114	-1.4027	0.2177	0.2261	-1.5691	-5.4273	-5.4803	-1.2266	0.6141	0.3110	-1.6641	-4.1740	-4.0571	-0.8940	0.4141	0.3396	8.8939	-11.7940	-33.0111	-2.6704	0.3813	-0.4070
327.6210	-1.3527	-1.8869	1.3307	-1.2111	-1.4797	1.5228	-0.4438	-1.4747	-0.0157	-1.4053	0.2301	0.2179	-1.5701	-5.4459	-5.5759	-1.0429	0.4384	0.2577	-1.6668	-4.0495	-4.0332	-0.8953	0.4149	0.3370	8.6648	-10.3421	-32.7317	-2.6853	0.3817	-0.4071
327.6310	-1.3571	-1.9016	1.3306	-1.2251	-1.4775	1.5249	-0.4382	-1.4718	-0.0189	-1.3988	0.2210	0.2118	-1.5416	-5.2944	-5.5769	-1.2590	0.5571	0.2971	-1.6692	-3.9233	-4.0077	-0.8963	0.4157	0.3343	8.4379	-8.8699	-32.4373	-2.6974	0.3818	-0.4071
327.6430	-1.3623	-1.9193	1.3303	-1.2420	-1.4748	1.5274	-0.4280	-1.4646	-0.0249	-1.4023	0.2334	0.2022	-1.7372	-5.0488	-5.4903	-1.1059	0.5118	0.2826	-1.6477	-3.5130	-3.9263	-0.8755	0.4130	0.3362	8.4552	-4.0091	-31.5820	-2.4756	0.3424	-0.3542
327.6530	-1.3665	-1.9338	1.3300	-1.2559	-1.4725	1.5294	-0.4173	-1.4591	-0.0298	-1.3949	0.2308	0.1943	-1.3969	-4.8236	-5.3771	-1.1988	0.5646	0.3794	-1.6482	-3.3856	-3.9009	-0.8754	0.4136	0.3339	8.2321	-2.5448	-31.2812	-2.4825	0.3418	-0.3542
327.6630	-1.3706	-1.9484	1.3297	-1.2699	-1.4700	1.5313	-0.4070	-1.4549	-0.0336	-1.3927	0.2377	0.1938	-1.4594	-4.3068	-5.4640	-1.1146	0.4822	0.2752	-1.6483	-3.2576	-3.8743	-0.8752	0.4141	0.3317	8.0151	-1.0740	-30.9684	-2.4867	0.3412	-0.3543
327.6730	-1.3746	-1.9630	1.3293	-1.2835	-1.4678	1.5332	-0.3991	-1.4476	-0.0411	-1.3830	0.2297	0.1874	-1.5014	-4.3284	-5.1939	-1.3031	0.6434	0.3511	-1.6478	-3.1298	-3.8467	-0.8746	0.4147	0.3294	7.8052	0.3947	-30.6461	-2.4880	0.3403	-0.3543
327.6830	-1.3785	-1.9774	1.3289	-1.2976	-1.4654	1.5350	-0.3891	-1.4414	-0.0421	-1.3874	0.2445	0.1838	-1.7179	-4.1185	-5.3796	-1.1574	0.4769	0.3603	-1.6466	-3.0023	-3.8183	-0.8738	0.4152	0.3271	7.6031	1.8592	-30.3153	-2.4865	0.3393	-0.3543
327.6930	-1.3823	-1.9919	1.3284	-1.3113	-1.4630	1.5368	-0.3839	-1.4324	-0.0520	-1.3833	0.2443	0.1780	-1.3943	-4.0874	-4.9327	-1.1701	0.4861	0.2992	-1.6448	-2.8752	-3.7888	-0.8728	0.4157	0.3248	7.4086	3.3197	-29.9741	-2.4823	0.3382	-0.3543
327.7050	-1.3869	-2.0089	1.3278	-1.3281	-1.4601	1.5388	-0.3700	-1.4284	-0.0519	-1.3720	0.2446	0.1670	-1.5241	-3.6763	-5.2018	-1.1477	0.5889	0.3590	-1.6417	-2.7240	-3.7527	-0.8712	0.4163	0.3221	7.1868	5.0562	-29.5569	-2.4736	0.3365	-0.3543
327.7150	-1.3905	-2.0232	1.3272	-1.3415	-1.4576	1.5405	-0.3581	-1.4208	-0.0583	-1.3708	0.2474	0.1660	-1.4769	-3.3658	-4.9833	-1.2188	0.4857	0.2934	-1.6386	-2.5970	-3.7210	-0.8695	0.4168	0.3198	7.0087	6.5148	-29.1942	-2.4633	0.3350	-0.3543
327.7250	-1.3940	-2.0374	1.3266	-1.3554	-1.4552	1.5421	-0.3491	-1.4148	-0.0574	-1.3680	0.2516	0.1592	-1.5958	-3.3305	-5.3183	-1.2388	0.5064	0.2964	-1.6346	-2.4712	-3.6889	-0.8677	0.4173	0.3176	6.8397	7.9599	-28.8273	-2.4505	0.3334	-0.3543
327.7370	-1.3982	-2.0542	1.3258	-1.3716	-1.4521	1.5440	-0.3385	-1.4054	-0.0663	-1.3621	0.2490	0.1443	-1.6073	-3.5163	-5.0309	-1.1773	0.5310	0.3735	-1.6290	-2.3211	-3.6493	-0.8651	0.4178	0.3148	6.6480	9.6830	-28.3761	-2.4316	0.3312	-0.3543
327.7470	-1.4015	-2.0684	1.3252	-1.3853	-1.4496	1.5454	-0.3315	-1.4020	-0.0673	-1.3598	0.2565	0.1472	-1.3364	-2.6676	-5.1828	-1.2008	0.5499	0.2977	-1.6044	-1.9421	-3.5665	-0.8420	0.4159	0.3163	6.7151	14.1458	-27.5056	-2.1936	0.3040	-0.3154
327.7590	-1.4053	-2.0849	1.3243	-1.4014	-1.4465	1.5472	-0.3196	-1.3889	-0.0747	-1.3492	0.2525	0.1389	-1.8174	-2.8160	-5.0523	-1.1304	0.5280	0.2524	-1.5954	-1.7906	-3.5272	-0.8384	0.4162	0.3139	6.5440	15.8606	-27.0494	-2.1691	0.3009	-0.3154
327.7690	-1.4085	-2.0990	1.3235	-1.4148	-1.4441	1.5485	-0.3125	-1.3818	-0.0793	-1.3411	0.2574	0.1301	-1.4528	-2.5353	-5.0835	-1.2718	0.6129	0.3185	-1.5871	-1.6636	-3.4932	-0.8351	0.4165	0.3119	6.4102	17.2987	-26.6563	-2.1460	0.2980	-0.3154
327.7790	-1.4115	-2.1128	1.3227	-1.4284	-1.4414	1.5498	-0.3050	-1.3687	-0.0867	-1.3340	0.2620	0.1253	-1.4872	-2.3732	-4.7919	-1.1673	0.4342	0.3382	-1.5762	-1.2750	-3.3796	-0.8147	0.4141	0.3087	6.2977	21.8519	-25.4819	-1.9423	0.2683	-0.3269
327.7910	-1.4150	-2.1291	1.3215	-1.4442	-1.4383	1.5513	-0.2907	-1.3584	-0.0946	-1.3238	0.2595	0.1211	-1.1995	-1.9249	-4.5378	-1.2680	0.4882	0.2868	-1.5660	-1.1283	-3.3390	-0.8102	0.4142	0.3064	6.1285	23.4849	-25.0150	-1.9133	0.2635	-0.3251
327.8010	-1.4179	-2.1427	1.3205	-1.4575	-1.4356	1.5525	-0.2794	-1.3475	-0.0976	-1.3152	0.2582	0.1161	-1.4017	-1.8063	-4.5766	-1.0786	0.5770	0.2708	-1.5567	-1.0067	-3.3043	-0.8062	0.4142	0.3045	5.9984	24.8379	-24.6185	-1.8866	0.2594	-0.3236
327.8130	-1.4211	-2.1587	1.3192	-1.4729	-1.4325	1.5538	-0.2654	-1.3354	-0.1044	-1.3013	0.2632	0.1053	-1.4797	-1.5162	-4.4440	-1.2614	0.5338	0.3385	-1.5444	-0.8627	-3.2621	-0.8013	0.4142	0.3022	5.8563	26.4393	-24.1360	-1.8527	0.2543	-0.3217
327.8230	-1.4238	-2.1720	1.3182	-1.4861	-1.4299	1.5549	-0.2555	-1.3230	-0.1029	-1.2971	0.2643	0.1033	-1.5965	-1.1654	-4.7287	-1.1227	0.5354	0.3141	-1.5333	-0.7451	-3.2268	-0.7969	0.4142	0.3002	5.7501	27.7462	-23.7336	-1.8221	0.2500	-0.3202
327.8350	-1.4267	-2.1878	1.3168	-1.5014	-1.4266	1.5561	-0.2435	-1.3125	-0.1151	-1.2812	0.2716	0.1001	-1.2807	-1.0636	-4.2228	-1.2877	0.4574	0.2816	-1.5190	-0.6051	-3.1835	-0.7916	0.4142	0.2980	5.6356	29.3023	-23.2415	-1.7834	0.2448	-0.3183
327.8450	-1.4291	-2.2009	1.3157	-1.5144	-1.4239	1.5570	-0.2317	-1.2999	-0.1161	-1.2751	0.2758	0.0901	-1.6657	-1.2896	-4.3900	-1.1187	0.4225	0.3182	-1.4585	-0.4346	-3.1723	-0.7799	0.4161	0.2982	6.1159	31.2407	-23.0710	-1.6747	0.2605	-0.2947
327.8550	-1.4314	-2.2137	1.3144	-1.5269	-1.4212	1.5579	-0.2258	-1.2893	-0.1237	-1.2607	0.2691	0.0877	-1.1313	-0.8675	-4.3048	-1.2311	0.5364	0.2609	-1.4404	-0.3192	-3.1377	-0.7749	0.4162	0.2963	6.0765	32.5160	-22.6642	-1.6386	0.2565	-0.2946
327.8670	-1.4339	-2.2292	1.3129	-1.5421	-1.4180	1.5589	-0.2102	-1.2750	-0.1283	-1.2601	0.2814	0.0798	-1.2019	-0.5704	-4.3022	-1.1467	0.4180	0.3157	-1.4174	-0.1814	-3.0953	-0.7686	0.4164	0.2940	6.0433	34.0391	-22.1665	-1.5926	0.2517	-0.2945
327.8770	-1.4360	-2.2419	1.3115	-1.5546	-1.4152	1.5597	-0.2005	-1.2636	-0.1365	-1.2397	0.2737	0.0745	-1.3792	-0.5662	-4.1316	-1.0954	0.4621	0.3701	-1.3973	-0.0679	-3.0597	-0.7633	0.4165	0.2922	6.0279	35.2926	-21.7492	-1.5523	0.2476	-0.2944
327.8890	-1.4383	-2.2570	1.3098	-1.5694	-1.4118	1.5606	-0.1866	-1.2507	-0.1427	-1.2289	0.2817	0.0750	-1.0538	-0.4794	-4.0376	-1.2010	0.4783	0.2975	-1.3719	0.0658	-3.0168	-0.7567	0.4166	0.2899	6.0243	36.7673	-21.2457	-1.5026	0.2425	-0.2944
327.8990	-1.4400	-2.2695	1.3084	-1.5818	-1.4090	1.5612	-0.1753	-1.2400	-0.1478	-1.2202	0.2774	0.0695	-1.2918	-0.3177	-4.0013	-1.1087	0.4810	0.2797	-1.3498	0.1764	-2.9807	-0.7510	0.4167	0.2880	6.0332	37.9870	-20.8226	-1.4593	0.2382	-0.2945
327.9090	-1.4417	-2.2818	1.3069	-1.5937	-1.4062	1.5620	-0.1668	-1.2291	-0.1553	-1.2120	0.2793	0.0607	-1.4292	-0.1855	-3.9047	-1.2123	0.4934	0.3178	-1.3268	0.2854	-2.9443	-0.7453	0.4168	0.2861	6.0529	39.1889	-20.3968	-1.4153	0.2339	-0.2946
327.9210	-1.4437	-2.2964	1.3050	-1.6084	-1.4028	1.5626	-0.1549	-1.2147	-0.1588	-1.2028	0.2885	0.0581	-0.8280	0.1425	-3.9576	-1.1113	0.4081	0.2912	-1.2979	0.4146	-2.9003	-0.7382	0.4170	0.2838	6.0905	40.6120	-19.8827	-1.3599	0.2286	-0.2948
327.9310	-1.4451	-2.3085	1.3034	-1.6202	-1.4000	1.5631	-0.1406	-1.2059	-0.1674	-1.1907	0.2821	0.0521	-1.0994	0.0908	-3.7395	-1.1243	0.4994	0.2999	-1.2729	0.5209	-2.8635	-0.7322	0.4171	0.2819	6.1335	41.7822	-19.4525	-1.3127	0.2241	-0.2950
327.9430	-1.4467	-2.3228	1.3014	-1.6345	-1.3966	1.5637	-0.1283	-1.1909	-0.1697	-1.1826	0.2924	0.0460	-1.0915	0.1553	-3.8692	-1.1284	0.4339	0.3211	-1.2508	0.6540	-2.8239	-0.7227	0.4176	0.2820	6.0912	43.2524	-18.9799	-1.2302	0.2235	-0.2699
327.9530	-1.4480	-2.3346	1.2997	-1.6463	-1.3937	1.5642	-0.1206	-1.1820	-0.1761	-1.1684	0.2913	0.0404	-0.7572	0.2409	-3.9935	-1.0642	0.4524	0.3408	-1.2302	0.7641	-2.7926	-0.7142	0.4182	0.2824	6.0860	44.4683	-18.5986	-1.1578	0.2240	-0.2485
327.9630	-1.4490	-2.3465	1.2978	-1.6576	-1.3908	1.5646	-0.1093	-1.1725	-0.1881	-1.1595	0.2922	0.0351	-0.6892	0.5232	-3.6693	-1.1999	0.4549	0.3770	-1.2005	0.8696	-2.7558	-0.7077	0.4185	0.2807	6.1887	45.6292	-18.1625	-1.1059	0.2202	-0.2498
327.9750	-1.4503	-2.3606	1.2955	-1.6718	-1.3872	1.5650	-0.0943	-1.1580	-0.1911	-1.1501	0.2997	0.0335	-0.7973	0.4954	-3.7518	-1.0329	0.4033	0.3731	-1.1636	0.9957	-2.7108	-0.6996	0.4187	0.2786	6.3267	47.0161	-17.6306	-1.0405	0.2155	-0.2514
327.9850	-1.4511	-2.3720	1.2935	-1.6831	-1.3842	1.5653	-0.0829	-1.1479	-0.1965	-1.1366	0.2934	0.0311	-0.9663	1.0873	-3.7610	-1.0464	0.4514	0.3411	-1.1528	1.4352	-2.5584	-0.6698	0.4145	0.2765	6.1977	52.1618	-16.0582	-0.7408	0.1648	-0.2563
327.9970	-1.4520	-2.3857	1.2910	-1.6968	-1.3806	1.5656	-0.0722	-1.1308	-0.2055	-1.1204	0.3007	0.0263	-0.8288	1.1196	-3.4698	-0.9918	0.3999	0.3127	-1.1182	1.5696	-2.5088	-0.6605	0.4143	0.2745	6.2995	53.6201	-15.4864	-0.6685	0.1565	-0.2563
328.0070	-1.4527	-2.3970	1.2888	-1.7079	-1.3776	1.5659	-0.0620	-1.1191	-0.2098	-1.1044	0.3004	0.0205	-0.6505	1.6361	-3.3692	-1.0116	0.4239	0.3004	-1.0887	1.6802	-2.4675	-0.6527	0.4141	0.2729	6.3921	54.8175	-15.0094	-0.6073	0.1495	-0.2562
328.0190	-1.4533	-2.4103	1.2862	-1.7209	-1.3740	1.5661	-0.0470	-1.1037	-0.2183	-1.0959	0.3001	0.0160	-1.0008	1.7187	-3.1749	-1.0421	0.4673	0.2772	-1.0526	1.8115	-2.4175	-0.6433	0.4138	0.2709	6.5123	56.2384	-14.4328	-0.5336	0.1410	-0.2562
328.0290	-1.4537	-2.4213	1.2839	-1.7319	-1.3709	1.5662	-0.0371	-1.0894	-0.2253	-1.0816	0.3114	0.0117	-0.8581	2.0368	-3.0389	-1.0153	0.3336	0.2524	-1.0219	1.9196	-2.3758	-0.6354	0.4135	0.2623	6.6196	57.4055	-13.9530	-0.4708	0.1337	-0.2562
328.0390	-1.4540	-2.4320	1.2816	-1.7426	-1.3679	1.5663	-0.0270	-1.0773	-0.2311	-1.0661	0.3064	0.0040	-0.8488	2.2112	-2.9359	-0.9724	0.4049	0.1925	-0.9907	2.0268	-2.3339	-0.6274	0.4133	0.1399	6.7332	58.5626	-13.4702	-0.4076	0.1264	-0.2562
328.0510	-1.4543	-2.4449	1.2788	-1.7553	-1.3642	1.5662	-0.0160	-1.0590	-0.2382	-1.0516	0.3140	-0.0006	-0.5321	2.4971	-2.7593	-0.9996	0.3287	0.1115	-0.9841	2.3457	-2.2300	-0.6018	0.4122	0.0112	6.5049	62.2173	-12.3624	-0.1626	0.1094	-0.2211
328.0610	-1.4544	-2.4554	1.2763	-1.7659	-1.3611	1.5663	-0.0029	-1.0440	-0.2435	-1.0338	0.3129	-0.0053	0.4397	2.4894	-2.8355	-0.9745	0.3820	0.0690	0.4460	2.4518	-2.1891	-0.5934	0.4119	-0.0950	6.6306	63.3467	-11.8881	-0.0985	0.1019	-0.2211
328.0730	-1.4542	-2.4678	1.2733	-1.7780	-1.3573	1.5661	0.0159	-1.0277	-0.2518	-1.0201	0.3106	-0.0108	1.2889	2.9043	-2.5665	-0.9601	0.3978	-0.0103	2.0325	2.5777	-2.1395	-0.5834	0.4116	-0.2227	6.7881	64.6856	-11.3144	-0.0219	0.0929	-0.2211
328.0830	-1.4540	-2.4780	1.2708	-1.7881	-1.3541	1.5660	0.0245	-1.0118	-0.2567	-1.0098	0.3137	-0.0155	0.9280	3.0565	-2.5826	-0.9457	0.3124	-0.0396	2.0664	2.6809	-2.0985	-0.5749	0.4113	-0.3154	6.9241	65.7800	-10.8397	0.0423	0.0854	-0.2211
328.0950	-1.4537	-2.4901	1.2677	-1.8003	-1.3504	1.5659	0.0317	-0.9920	-0.2613	-0.9865	0.3158	-0.0169	1.2687	3.0930	-2.6241	-0.8591	0.3539	-0.0223	2.1075	2.8040	-2.0488	-0.5647	0.4109	-0.3172	7.0935	67.0852	-10.2654	0.1207	0.0762	-0.2210
328.1050	-1.4533	-2.4999	1.2650	-1.8100	-1.3471	1.5657	0.0404	-0.9794	-0.2698	-0.9745	0.3146	-0.0167	1.6276	3.1133	-2.3956	-0.8500	0.3374	-0.0342	2.1421	2.9049	-2.0074	-0.5563	0.4106	-0.3186	7.2386	68.1525	-9.7862	0.1855	0.0685	-0.2210
328.1150	-1.4528	-2.5096	1.2622	-1.8196	-1.3440	1.5655	0.0515	-0.9639	-0.2726	-0.9575	0.3141	-0.0198	1.7061	3.2536	-2.5332	-0.9089	0.3864	-0.0836	2.1770	3.0046	-1.9662	-0.5478	0.4103	-0.3200	7.3875	69.2054	-9.3099	0.2504	0.0607	-0.2210
328.1270	-1.4521	-2.5211	1.2589	-1.8311	-1.3402	1.5653	0.0638	-0.9467	-0.2829	-0.9409	0.3234	-0.0236	2.0852	3.5675	-2.3568	-0.8437	0.3040	-0.1059	2.2192	3.1233	-1.9164	-0.5375	0.4099	-0.3217	7.5709	70.4584	-8.7338	0.3290	0.0513	-0.2210
328.1370	-1.4514	-2.5305	1.2560	-1.8403	-1.3370	1.5650	0.0767	-0.9330	-0.2880	-0.9285	0.3173	-0.0278	2.1662	3.6152	-2.2910	-0.8681	0.4259	-0.1098	2.2547	3.2210	-1.8748	-0.5291	0.4096	-0.3232	7.7270	71.4870	-8.2535	0.3939	0.0435	-0.2209
328.1490	-1.4504	-2.5415	1.2524	-1.8514	-1.3331	1.5647	0.0845	-0.9230	-0.2947	-0.9154	0.3289	-0.0329	2.1997	4.4372	-2.0433	-0.8682	0.2737	-0.0850	2.2529	3.5136	-1.7665	-0.5051	0.4089	-0.3218	7.4980	74.8714	-7.1313	0.6295	0.0327	-0.1959
328.1590	-1.4495	-2.5506	1.2495	-1.8606	-1.3298	1.5644	0.0952	-0.9005	-0.2955	-0.8954	0.3246	-0.0351	2.4020	3.6685	-2.2962	-0.7827	0.2984	-0.1285	2.2882	3.6098	-1.7262	-0.4963	0.4086	-0.3231	7.6576	75.8696	-6.6625	0.6947	0.0248	-0.1959
328.1710	-1.4482	-2.5613	1.2458	-1.8712	-1.3260	1.5639	0.1077	-0.8869	-0.3067	-0.8811	0.3259	-0.0374	2.5334	4.1759	-1.9440	-0.7259	0.3637	-0.1909	2.3309	3.7244	-1.6776	-0.4858	0.4082	-0.3246	7.8525	77.0565	-6.0980	0.7720	0.0153	-0.1959
328.1810	-1.4471	-2.5701	1.2427	-1.8798	-1.3227	1.5635	0.1201	-0.8699	-0.3127	-0.8646	0.3278	-0.0407	2.3780	4.2069	-1.9594	-0.8412	0.3032	-0.2138	2.3666	3.8187	-1.6371	-0.4771	0.4079	-0.3259	8.0166	78.0313	-5.6277	0.8362	0.0074	-0.1959
328.1910	-1.4457	-2.5787	1.2396	-1.8885	-1.3194	1.5632	0.1316	-0.8533	-0.3182	-0.8466	0.3296	-0.0454	2.1707	4.3343	-1.8035	-0.7289	0.3614	-0.2080	2.4024	3.9117	-1.5967	-0.4684	0.4075	-0.3272	8.1818	78.9913	-5.1586	0.9008	-0.0006	-0.1959
328.2030	-1.4441	-2.5887	1.2356	-1.8984	-1.3154	1.5626	0.1419	-0.8362	-0.3256	-0.8277	0.3348	-0.0493	2.3568	4.5409	-1.9416	-0.7386	0.2682	-0.2470	2.4454	4.0214	-1.5487	-0.4580	0.4072	-0.3287	8.3808	80.1194	-4.5997	0.9769	-0.0100	-0.1958
328.2130	-1.4426	-2.5971	1.2323	-1.9066	-1.3121	1.5621	0.1516	-0.8189	-0.3341	-0.8135	0.3327	-0.0537	2.4212	4.5901	-1.5552	-0.7731	0.3519	-0.2644	2.4814	4.1124	-1.5083	-0.4494	0.4068	-0.3299	8.5485	81.0551	-4.1300	1.0404	-0.0180	-0.1958
328.2250	-1.4407	-2.6068	1.2282	-1.9164	-1.3080	1.5614	0.1639	-0.7992	-0.3397	-0.7904	0.3373	-0.0581	2.6709	4.7772	-1.6142	-0.7134	0.2596	-0.2485	2.5246	4.2202	-1.4600	-0.4391	0.4064	-0.3315	8.7504	82.1610	-3.5685	1.1166	-0.0275	-0.1958
328.2350	-1.4390	-2.6146	1.2247	-1.9242	-1.3047	1.5608	0.1762	-0.7812	-0.3446	-0.7736	0.3360	-0.0626	2.4245	4.7771	-1.5814	-0.6755	0.3648	-0.2497	2.5606	4.3079	-1.4205	-0.4305	0.4061	-0.3327	8.9176	83.0563	-3.1078	1.1788	-0.0354	-0.1958
328.2450	-1.4372	-2.6224	1.2212	-1.9318	-1.3013	1.5602	0.1804	-0.7812	-0.3572	-0.7705	0.3417	-0.0636	2.0350	4.5516	-1.0706	-0.6749	0.2782	-0.1967	2.5310	4.5276	-1.3258	-0.4121	0.4057	-0.3312	8.4238	85.6006	-2.1377	1.3605	-0.0422	-0.1725
328.2570	-1.4350	-2.6316	1.2170	-1.9409	-1.2972	1.5594	0.1929	-0.7508	-0.3563	-0.7465	0.3391	-0.0679	2.6741	5.1339	-1.9625	-0.6412	0.3027	-0.1380	2.5723	4.6328	-1.2785	-0.4017	0.4053	-0.3326	8.6180	86.6639	-1.5872	1.4347	-0.0515	-0.1725
328.2670	-1.4329	-2.6391	1.2134	-1.9483	-1.2939	1.5587	0.2041	-0.7346	-0.3658	-0.7243	0.3444	-0.0666	2.6227	5.3718	-1.5116	-0.6902	0.2840	-0.1927	2.6066	4.7191	-1.2393	-0.3931	0.4050	-0.3337	8.7788	87.5337	-1.1310	1.4957	-0.0593	-0.1725
328.2790	-1.4303	-2.6477	1.2089	-1.9568	-1.2896	1.5579	0.2160	-0.7153	-0.3788	-0.7081	0.3387	-0.0680	2.4136	5.4900	-1.2760	-0.6011	0.3210	-0.2277	2.6476	4.8203	-1.1929	-0.3829	0.4047	-0.3350	8.9692	88.5490	-0.5900	1.5679	-0.0686	-0.1725
328.2890	-1.4282	-2.6547	1.2051	-1.9638	-1.2862	1.5571	0.2245	-0.6999	-0.3839	-0.6929	0.3418	-0.0726	2.7012	5.6953	-1.0181	-0.6067	0.3010	-0.2079	2.6817	4.9039	-1.1539	-0.3744	0.4044	-0.3361	9.1272	89.3870	-0.1364	1.6272	-0.0762	-0.1725
328.2990	-1.4258	-2.6616	1.2011	-1.9706	-1.2827	1.5564	0.2343	-0.6827	-0.3903	-0.6759	0.3441	-0.0793	2.7351	5.5203	-0.9485	-0.5678	0.2808	-0.1992	2.7157	4.9868	-1.1152	-0.3660	0.4041	-0.3372	9.2843	90.2157	0.3158	1.6864	-0.0839	-0.1725
328.3110	-1.4229	-2.6697	1.1964	-1.9787	-1.2786	1.5555	0.2450	-0.6615	-0.3934	-0.6521	0.3480	-0.0786	2.7635	5.9007	-1.0643	-0.5465	0.2859	-0.2442	2.7564	5.0847	-1.0690	-0.3560	0.4037	-0.3386	9.4706	91.1917	0.8542	1.7564	-0.0931	-0.1724
328.3210	-1.4204	-2.6763	1.1924	-1.9851	-1.2751	1.5547	0.2558	-0.6443	-0.3978	-0.6284	0.3473	-0.0838	2.7290	6.0941	-1.0695	-0.5858	0.3123	-0.2238	2.7901	5.1657	-1.0305	-0.3477	0.4034	-0.3397	9.6249	91.9980	1.3042	1.8142	-0.1007	-0.1724
328.3310	-1.4178	-2.6826	1.1884	-1.9913	-1.2717	1.5538	0.2668	-0.6279	-0.4053	-0.6150	0.3547	-0.0856	2.6456	6.2503	-0.8003	-0.5008	0.2805	-0.2237	2.8236	5.2443	-0.9931	-0.3395	0.4032	-0.3408	9.7752	92.7752	1.7424	1.8703	-0.1082	-0.1724
328.3410	-1.4151	-2.6887	1.1843	-1.9974	-1.2681	1.5530	0.2752	-0.6112	-0.4110	-0.6007	0.3592	-0.0848	2.8013	6.2057	-0.7255	-0.4762	0.1702	-0.2890	2.1550	3.3379	-1.2984	-0.4746	0.4010	-0.3257	1.5736	69.8170	-1.2069	0.3916	-0.1349	-0.0000
328.3510	-1.4123	-2.6948	1.1802	-2.0034	-1.2645	1.5520	0.2804	-0.6026	-0.4105	-0.5899	0.3528	-0.0880	3.1083	7.1199	-0.8174	-0.4743	0.2835	-0.2665	2.8124	5.5063	-0.8686	-0.3157	0.4028	-0.3408	9.2383	95.6324	3.0824	2.0729	-0.1198	-0.1530
328.3630	-1.4089	-2.7019	1.1752	-2.0103	-1.2602	1.5509	0.2911	-0.5755	-0.4181	-0.5610	0.3527	-0.0927	3.3307	6.5644	-0.7382	-0.4853	0.2615	-0.2186	2.8492	5.5985	-0.8244	-0.3059	0.4025	-0.3420	9.3997	96.5315	3.5981	2.1380	-0.1285	-0.1530
328.3730	-1.4059	-2.7075	1.1709	-2.0158	-1.2566	1.5500	0.3051	-0.5589	-0.4253	-0.5454	0.3565	-0.0956	2.9804	6.9362	-0.5015	-0.4909	0.2228	-0.2482	2.8796	5.6740	-0.7879	-0.2979	0.4023	-0.3430	9.5310	97.2655	4.0244	2.1909	-0.1357	-0.1530
328.3830	-1.4029	-2.7129	1.1666	-2.0212	-1.2530	1.5489	0.3140	-0.5417	-0.4316	-0.5330	0.3587	-0.0992	3.0898	7.0649	-0.4613	-0.4197	0.1788	-0.2007	2.9098	5.7488	-0.7514	-0.2900	0.4020	-0.3439	9.6597	97.9902	4.4515	2.2433	-0.1428	-0.1530
328.3930	-1.3997	-2.7183	1.1622	-2.0263	-1.2494	1.5480	0.3235	-0.5253	-0.4361	-0.5160	0.3557	-0.0965	3.0369	7.1669	-0.2156	-0.3776	0.2663	-0.2609	2.9397	5.8218	-0.7157	-0.2822	0.4018	-0.3449	9.7844	98.6936	4.8697	2.2942	-0.1498	-0.1530
328.4030	-1.3964	-2.7234	1.1578	-2.0314	-1.2458	1.5470	0.3331	-0.5077	-0.4425	-0.4985	0.3645	-0.1006	2.9983	7.1685	-0.1542	-0.3471	0.1356	-0.2937	2.9693	5.8939	-0.6805	-0.2725	0.4016	-0.3459	9.9062	99.3862	5.2839	2.3443	-0.1568	-0.1530
328.4130	-1.3930	-2.7284	1.1534	-2.0363	-1.2422	1.5460	0.3417	-0.4889	-0.4445	-0.4769	0.3616	-0.1039	2.9935	7.3147	-0.3329	-0.3603	0.2543	-0.2843	2.9987	5.9815	-0.6458	-0.2605	0.4014	-0.3469	10.0247	100.0651	5.6926	2.3937	-0.1637	-0.1530
328.4230	-1.3894	-2.7331	1.1489	-2.0410	-1.2386	1.5449	0.3513	-0.4694	-0.4492	-0.4525	0.3671	-0.1091	2.7046	7.3836	-0.4515	-0.3479	0.1488	-0.2580	3.0278	6.0725	-0.6111	-0.2485	0.4012	-0.3479	10.1407	100.7381	6.1022	2.4422	-0.1705	-0.1530
328.4350	-1.3851	-2.7386	1.1434	-2.0463	-1.2341	1.5436	0.3574	-0.4463	-0.4580	-0.4298	0.3652	-0.1155	3.1709	7.3893	-0.1998	-0.3640	0.2763	-0.1520	3.0623	6.1801	-0.5699	-0.2343	0.4010	-0.3491	10.2746	101.5257	6.5878	2.4989	-0.1786	-0.1530
328.4450	-1.3815	-2.7430	1.1388	-2.0506	-1.2305	1.5424	0.3662	-0.4358	-0.4658	-0.4214	0.3748	-0.1105	2.5338	6.3287	-0.2136	-0.3668	0.1331	-0.2603	3.0023	6.3408	-0.4922	-0.2184	0.4011	-0.3484	9.3796	103.1205	7.4039	2.6066	-0.1806	-0.1377
328.4550	-1.3778	-2.7472	1.1341	-2.0546	-1.2267	1.5413	0.3715	-0.4141	-0.4667	-0.4030	0.3683	-0.1146	3.3119	7.5327	-0.1170	-0.2758	0.2342	-0.3025	3.0277	6.4296	-0.4583	-0.2066	0.4010	-0.3493	9.4723	103.7556	7.8007	2.6518	-0.1871	-0.1377
328.4650	-1.3740	-2.7513	1.1294	-2.0585	-1.2231	1.5402	0.3816	-0.3960	-0.4715	-0.3849	0.3731	-0.1162	3.2223	7.6226	-0.0616	-0.3139	0.2422	-0.2853	3.0528	6.5173	-0.4249	-0.1948	0.4008	-0.3502	9.5614	104.3785	8.1930	2.6962	-0.1934	-0.1377
328.4770	-1.3694	-2.7559	1.1237	-2.0630	-1.2186	1.5387	0.3941	-0.3799	-0.4761	-0.3642	0.3725	-0.1247	3.2229	8.1838	-0.2209	-0.2582	0.2857	-0.2279	3.0825	6.6209	-0.3856	-0.1808	0.4007	-0.3513	9.6627	105.1062	8.6551	2.7480	-0.2010	-0.1377
328.4870	-1.3654	-2.7596	1.1189	-2.0665	-1.2148	1.5375	0.4026	-0.3594	-0.4834	-0.3431	0.3848	-0.1206	3.1103	7.9828	0.0184	-0.2700	0.1257	-0.2739	3.1068	6.7059	-0.3535	-0.1693	0.4005	-0.3522	9.7425	105.6967	9.0342	2.7899	-0.2072	-0.1377
328.4990	-1.3604	-2.7637	1.1131	-2.0705	-1.2103	1.5360	0.4103	-0.3350	-0.4900	-0.3177	0.3852	-0.1269	3.3593	8.0622	-0.1052	-0.2320	0.1919	-0.2839	3.1356	6.8068	-0.3153	-0.1556	0.4004	-0.3533	9.8332	106.3922	9.4855	2.8391	-0.2145	-0.1377
328.5090	-1.3563	-2.7670	1.1081	-2.0736	-1.2064	1.5348	0.4203	-0.3194	-0.5026	-0.3004	0.3843	-0.1273	3.2177	8.2483	0.1087	-0.2513	0.1371	-0.3028	3.1592	6.8903	-0.2829	-0.1442	0.4003	-0.3542	9.9050	106.9651	9.8629	2.8792	-0.2206	-0.1377
328.5190	-1.3521	-2.7700	1.1030	-2.0765	-1.2026	1.5335	0.4277	-0.2972	-0.5078	-0.2813	0.3813	-0.1340	3.5127	8.1122	0.1272	-0.2170	0.2073	-0.2063	3.1825	6.9728	-0.2492	-0.1329	0.4002	-0.3551	9.9725	107.5255	10.2359	2.9185	-0.2265	-0.1377
328.5310	-1.3469	-2.7735	1.0968	-2.0798	-1.1979	1.5319	0.4383	-0.2780	-0.5137	-0.2602	0.3839	-0.1319	3.4332	8.2132	0.2223	-0.1817	0.1717	-0.2871	3.2100	7.0705	-0.2095	-0.1195	0.4000	-0.3561	10.0476	108.1816	10.6771	2.9641	-0.2337	-0.1376
328.5410	-1.3425	-2.7761	1.0916	-2.0823	-1.1940	1.5306	0.4479	-0.2583	-0.5190	-0.2445	0.3841	-0.1357	3.4370	8.2230	0.3772	-0.1666	0.1649	-0.2931	3.2326	7.1512	-0.1764	-0.1084	0.3999	-0.3570	10.1062	108.7208	11.0438	3.0013	-0.2395	-0.1376
328.5510	-1.3379	-2.7787	1.0863	-2.0845	-1.1902	1.5293	0.4546	-0.2485	-0.5206	-0.2239	0.3866	-0.1382	3.2782	9.3160	0.3849	-0.1721	0.1306	-0.2705	3.1522	7.2731	-0.1074	-0.0956	0.4003	-0.3567	8.9768	109.7957	11.7569	3.0660	-0.2397	-0.1266
328.5610	-1.3333	-2.7810	1.0811	-2.0867	-1.1863	1.5278	0.4624	-0.2270	-0.5262	-0.2049	0.3854	-0.1427	3.2330	8.8927	0.4681	-0.2002	0.2275	-0.2095	3.1709	7.3516	-0.0756	-0.0847	0.4003	-0.3576	9.0143	110.3055	12.1073	3.1004	-0.2451	-0.1266
328.5710	-1.3286	-2.7831	1.0758	-2.0887	-1.1824	1.5264	0.4674	-0.2056	-0.5305	-0.1911	0.3903	-0.1402	3.3684	8.8305	0.5055	-0.1187	0.1461	-0.3044	3.1892	7.4294	-0.0441	-0.0739	0.4002	-0.3584	9.0476	110.8059	12.4554	3.1342	-0.2505	-0.1266
328.5830	-1.3228	-2.7855	1.0693	-2.0908	-1.1778	1.5247	0.4754	-0.1849	-0.5396	-0.1696	0.3968	-0.1430	3.3877	8.9698	0.6758	-0.0874	0.1397	-0.2910	3.2108	7.5215	-0.0068	-0.0610	0.4002	-0.3594	9.0819	111.3917	12.8676	3.1736	-0.2568	-0.1266
328.5930	-1.3181	-2.7872	1.0639	-2.0924	-1.1738	1.5233	0.4809	-0.1670	-0.5421	-0.1508	0.3979	-0.1468	3.5796	9.2792	0.7331	-0.0626	0.1459	-0.2395	3.2283	7.5972	0.0237	-0.0504	0.4002	-0.3602	9.1054	111.8667	13.2056	3.2053	-0.2620	-0.1266
328.6030	-1.3132	-2.7888	1.0586	-2.0937	-1.1699	1.5218	0.4904	-0.1471	-0.5473	-0.1301	0.4023	-0.1449	3.6164	9.1222	0.8214	-0.0416	0.1222	-0.2764	3.2455	7.6715	0.0532	-0.0399	0.4001	-0.3610	9.1238	112.3252	13.5344	3.2356	-0.2670	-0.1266
328.6130	-1.3083	-2.7901	1.0531	-2.0949	-1.1659	1.5203	0.4985	-0.1326	-0.5523	-0.1079	0.3976	-0.1503	3.6484	9.5864	0.7183	-0.0966	0.1932	-0.2752	3.2613	7.7452	0.0826	-0.0295	0.4001	-0.3618	9.1382	112.7766	13.8611	3.2650	-0.2720	-0.1266
328.6230	-1.3033	-2.7913	1.0475	-2.0959	-1.1618	1.5188	0.5080	-0.1119	-0.5546	-0.0898	0.4009	-0.1535	3.4973	9.6315	0.6233	-0.0799	0.1569	-0.2230	3.2687	7.8182	0.1117	-0.0192	0.4001	-0.3626	9.1481	113.2191	14.1860	3.2936	-0.2770	-0.1266
328.6350	-1.2971	-2.7925	1.0407	-2.0968	-1.1570	1.5169	0.5155	-0.0888	-0.5596	-0.0672	0.3988	-0.1510	3.5769	9.6098	0.7807	-0.0256	0.1539	-0.2815	3.2772	7.9046	0.1463	-0.0069	0.4001	-0.3636	9.1539	113.7366	14.5715	3.3269	-0.2828	-0.1266
328.6450	-1.2918	-2.7932	1.0351	-2.0974	-1.1530	1.5154	0.5235	-0.0677	-0.5626	-0.0502	0.4084	-0.1539	3.3158	9.2766	0.7460	-0.0210	0.1138	-0.3404	3.1719	7.9841	0.2023	0.0026	0.4006	-0.3638	7.8169	114.2599	15.1593	3.3476	-0.2821	-0.1199
328.6550	-1.2865	-2.7938	1.0294	-2.0978	-1.1489	1.5139	0.5275	-0.0512	-0.5685	-0.0301	0.4017	-0.1580	3.5228	9.3658	0.8234	0.0103	0.2412	-0.3114	3.1762	8.0531	0.2297	0.0125	0.4007	-0.3646	7.8012	114.6585	15.4623	3.3727	-0.2866	-0.1199
328.6670	-1.2802	-2.7943	1.0225	-2.0980	-1.1440	1.5119	0.5349	-0.0311	-0.5752	-0.0076	0.4104	-0.1608	3.5295	9.6420	1.0612	0.0618	0.1016	-0.2826	3.1810	8.1348	0.2621	0.1225	0.4007	-0.3655	7.7765	115.1235	15.8205	3.4016	-0.2918	-0.1199
328.6770	-1.2748	-2.7945	1.0168	-2.0979	-1.1399	1.5104	0.5424	-0.0133	-0.5765	0.0270	0.4089	-0.1601	3.6218	9.7954	0.9556	0.3108	0.1645	-0.3225	3.1845	8.2298	0.2883	0.6115	0.4008	-0.3663	7.7510	115.4979	16.1123	3.4242	-0.2960	-0.1199
328.6890	-1.2682	-2.7945	1.0098	-2.0976	-1.1349	1.5084	0.5515	0.0147	-0.5813	0.0374	0.4089	-0.1652	3.2555	11.8079	0.8834	0.3237	0.1383	-0.3351	3.1882	11.0922	0.3197	0.6227	0.4009	-0.3672	7.7146	115.9376	16.4615	3.4503	-0.3010	-0.1199
328.6990	-1.2626	-2.7942	1.0038	-2.0971	-1.1308	1.5067	0.5575	0.0287	-0.5852	0.0482	0.4107	-0.1675	3.2498	12.2045	0.8995	0.4573	0.1349	-0.3097	3.1909	11.1610	0.3450	0.6319	0.4010	-0.3680	7.6786	116.2875	16.7437	3.4713	-0.3051	-0.1199
328.7110	-1.2559	-2.7937	0.9968	-2.0965	-1.1259	1.5047	0.5610	0.0454	-0.5928	0.0689	0.4110	-0.1706	3.5291	12.9177	1.0522	0.5317	0.1523	-0.3380	3.1936	11.2425	0.3748	0.6429	0.4011	-0.3690	7.6296	116.6954	17.0768	3.4953	-0.3098	-0.1199
328.7210	-1.2503	-2.7932	0.9910	-2.0956	-1.1218	1.5030	0.5695	0.0628	-0.5948	0.0904	0.4236	-0.1743	3.5884	13.2022	0.9278	0.5398	0.0996	-0.2957	3.1954	11.3095	0.3991	0.6519	0.4012	-0.3697	7.5836	117.0237	17.3491	3.5140	-0.3135	-0.1199
328.7310	-1.2446	-2.7924	0.9850	-2.0946	-1.1176	1.5013	0.5767	0.0803	-0.6016	0.1080	0.4187	-0.1745	3.5976	13.4869	0.8136	0.5446	0.2326	-0.2772	3.1969	11.3759	0.4232	0.6609	0.4013	-0.3705	7.5333	117.3452	17.6193	3.5320	-0.3173	-0.1199
328.7430	-1.2376	-2.7913	0.9776	-2.0932	-1.1125	1.4992	0.5864	0.1056	-0.6097	0.1266	0.4303	-0.1737	3.4073	13.4369	0.9992	0.5903	0.0627	-0.3662	3.1444	11.4493	0.4621	0.6704	0.4016	-0.3714	6.8246	117.6564	18.0416	3.5408	-0.3196	-0.1192
328.7530	-1.2317	-2.7901	0.9714	-2.0918	-1.1083	1.4974	0.5903	0.1248	-0.6140	0.1490	0.4244	-0.1814	3.3840	13.4114	1.2175	0.6201	0.1544	-0.3008	3.0796	11.5066	0.4976	0.6776	0.4020	-0.3721	5.9931	117.8765	18.4201	3.5426	-0.3207	-0.1185
328.7630	-1.2258	-2.7888	0.9653	-2.0903	-1.1039	1.4956	0.5949	0.1408	-0.6202	0.1635	0.4208	-0.1784	3.6169	13.8406	1.3823	0.6570	0.1734	-0.3118	3.0782	11.5690	0.5203	0.6861	0.4021	-0.3729	5.9211	118.1577	18.6714	3.5578	-0.3241	-0.1184
328.7730	-1.2198	-2.7872	0.9592	-2.0885	-1.0996	1.4938	0.6008	0.1597	-0.6244	0.1855	0.4252	-0.1790	3.5382	14.0018	1.3863	0.6449	0.0929	-0.3317	3.0764	11.6299	0.5419	0.6945	0.4022	-0.3736	5.8438	118.4206	18.9125	3.5714	-0.3273	-0.1184
328.7830	-1.2138	-2.7856	0.9529	-2.0866	-1.0954	1.4920	0.6063	0.1741	-0.6270	0.2047	0.4260	-0.1825	3.3859	14.5770	1.4370	0.6394	0.0898	-0.2801	3.0743	11.6906	0.5638	0.7028	0.4024	-0.3744	5.7628	118.6811	19.1561	3.5848	-0.3305	-0.1184
328.7950	-1.2064	-2.7833	0.9452	-2.0840	-1.0903	1.4897	0.6125	0.2028	-0.6307	0.2264	0.4351	-0.1841	3.2835	14.1221	1.4858	0.6618	0.0413	-0.3116	3.0711	11.7619	0.5892	0.7126	0.4026	-0.3753	5.6589	118.9762	19.4404	3.5994	-0.3340	-0.1184
328.8050	-1.2001	-2.7811	0.9389	-2.0816	-1.0860	1.4879	0.6172	0.2209	-0.6342	0.2437	0.4301	-0.1862	3.1814	14.0454	1.4445	0.6838	0.1770	-0.3269	3.0681	11.8201	0.6096	0.7207	0.4028	-0.3761	5.5670	119.2071	19.6696	3.6105	-0.3369	-0.1184
328.8150	-1.1940	-2.7789	0.9325	-2.0791	-1.0817	1.4860	0.6205	0.2340	-0.6367	0.2607	0.4374	-0.1902	3.2259	14.6503	1.5890	0.7200	0.0924	-0.2566	3.0646	11.8771	0.6292	0.7287	0.4030	-0.3769	5.4700	119.4234	19.8908	3.6205	-0.3396	-0.1184
328.8250	-1.1878	-2.7763	0.9262	-2.0764	-1.0774	1.4841	0.6252	0.2535	-0.6411	0.2822	0.4351	-0.1882	3.3181	14.6107	1.6291	0.6736	0.2312	-0.3665	3.0607	11.9329	0.6480	0.7366	0.4032	-0.3776	5.3679	119.6254	20.1048	3.6293	-0.3422	-0.1184
328.8350	-1.1816	-2.7736	0.9198	-2.0735	-1.0730	1.4822	0.6311	0.2750	-0.6435	0.2995	0.4376	-0.1946	3.4009	14.2871	1.4852	0.6960	0.1387	-0.3167	3.0564	11.9877	0.6664	0.7444	0.4034	-0.3784	5.2608	119.8157	20.3142	3.6373	-0.3447	-0.1184
328.8470	-1.1739	-2.7701	0.9120	-2.0697	-1.0677	1.4799	0.6379	0.2966	-0.6424	0.3179	0.4412	-0.1940	3.2151	14.0974	1.3821	0.7042	0.0782	-0.3389	2.9238	11.9868	0.6969	0.7469	0.4039	-0.3795	3.6123	119.2540	20.6450	3.5748	-0.3448	-0.1203
328.8570	-1.1674	-2.7671	0.9056	-2.0664	-1.0632	1.4779	0.6388	0.3129	-0.6479	0.3325	0.4374	-0.1952	3.3052	14.0410	1.4021	0.6729	0.1180	-0.3660	2.9174	12.0366	0.7136	0.7540	0.4041	-0.3803	3.4943	119.4034	20.8326	3.5801	-0.3469	-0.1203
328.8670	-1.1610	-2.7639	0.8991	-2.0630	-1.0588	1.4760	0.6419	0.3272	-0.6507	0.3468	0.4421	-0.2049	3.4892	14.5902	1.4562	0.7599	0.1115	-0.2939	2.9108	12.0863	0.7305	0.7612	0.4044	-0.3811	3.3732	119.5509	21.0209	3.5850	-0.3489	-0.1203
328.8790	-1.1534	-2.7598	0.8913	-2.0586	-1.0535	1.4736	0.6501	0.3459	-0.6546	0.3678	0.4452	-0.2056	3.4102	14.8073	1.4412	0.7215	0.1066	-0.3392	2.9024	12.1440	0.7494	0.7696	0.4047	-0.3820	3.2215	119.7037	21.2343	3.5896	-0.3513	-0.1203
328.8890	-1.1468	-2.7562	0.8847	-2.0549	-1.0491	1.4715	0.6543	0.3676	-0.6564	0.3844	0.4473	-0.2071	3.5793	14.6092	1.4509	0.7636	0.0888	-0.3135	2.8949	12.1914	0.7652	0.7766	0.4049	-0.3828	3.0908	119.8242	21.4123	3.5931	-0.3531	-0.1203
328.9010	-1.1389	-2.7516	0.8768	-2.0502	-1.0437	1.4690	0.6606	0.3888	-0.6637	0.4088	0.4531	-0.2058	3.1395	14.4065	1.6768	0.7573	0.0022	-0.3625	2.8855	12.2462	0.7826	0.7848	0.4052	-0.3837	2.9272	119.9424	21.6115	3.5957	-0.3551	-0.1203
328.9110	-1.1323	-2.7476	0.8702	-2.0460	-1.0391	1.4670	0.6617	0.4039	-0.6680	0.4301	0.4467	-0.2077	3.1192	14.5717	1.6318	0.7040	0.1477	-0.3494	2.8772	12.2905	0.7964	0.7916	0.4055	-0.3845	2.7861	120.0257	21.7697	3.5965	-0.3567	-0.1203
328.9210	-1.1257	-2.7435	0.8636	-2.0416	-1.0346	1.4648	0.6661	0.4209	-0.6700	0.4482	0.4483	-0.2124	3.1776	14.8562	1.5821	0.7068	0.1206	-0.2883	2.8686	12.3345	0.8103	0.7982	0.4058	-0.3853	2.6414	120.1047	21.9287	3.5968	-0.3580	-0.1203
328.9330	-1.1176	-2.7382	0.8554	-2.0360	-1.0293	1.4623	0.6706	0.4432	-0.6693	0.4633	0.4507	-0.2095	3.2377	14.4480	1.4424	0.6907	0.1892	-0.3797	2.8578	12.3858	0.8264	0.8062	0.4062	-0.3862	2.4614	120.1820	22.1144	3.5960	-0.3595	-0.1203
328.9430	-1.1108	-2.7336	0.8486	-2.0312	-1.0248	1.4602	0.6743	0.4601	-0.6714	0.4742	0.4541	-0.2146	3.2059	14.4216	1.4310	0.7059	0.1719	-0.2566	2.7905	12.3790	0.8373	0.8082	0.4065	-0.3873	1.6143	119.6546	22.2440	3.5464	-0.3603	-0.1228
328.9530	-1.1040	-2.7289	0.8419	-2.0263	-1.0202	1.4580	0.6764	0.4764	-0.6767	0.4862	0.4599	-0.2156	2.9613	14.1187	1.5985	0.7363	0.1354	-0.3172	2.7113	12.3589	0.8469	0.8088	0.4068	-0.3884	0.6376	118.9920	22.3556	3.4868	-0.3609	-0.1258
328.9630	-1.0972	-2.7241	0.8351	-2.0215	-1.0157	1.4559	0.6756	0.4888	-0.6801	0.5077	0.4572	-0.2195	3.2487	14.8275	1.6990	0.7574	0.2161	-0.2928	2.7007	12.3945	0.8577	0.8121	0.4071	-0.3892	0.4824	118.9965	22.4777	3.4833	-0.3618	-0.1258
328.9730	-1.0904	-2.7191	0.8283	-2.0164	-1.0110	1.4536	0.6802	0.5052	-0.6828	0.5296	0.4631	-0.2155	3.2488	14.8388	1.7745	0.7527	0.0905	-0.3717	2.6898	12.4141	0.8681	0.8147	0.4074	-0.3900	0.3239	118.9911	22.5975	3.4789	-0.3625	-0.1258
328.9830	-1.0837	-2.7139	0.8215	-2.0111	-1.0063	1.4514	0.6842	0.5228	-0.6855	0.5491	0.4602	-0.2219	3.2046	14.6003	1.7066	0.6483	0.1152	-0.3701	2.6787	12.4257	0.8784	0.8172	0.4078	-0.3908	0.1622	118.9770	22.7155	3.4737	-0.3631	-0.1258
328.9950	-1.0755	-2.7075	0.8132	-2.0043	-1.0008	1.4487	0.6902	0.5430	-0.6854	0.5617	0.4583	-0.2226	2.8001	14.6008	1.6610	0.7540	0.1116	-0.3223	2.6649	12.4382	0.8899	0.8201	0.4082	-0.3918	-0.0363	118.9416	22.8484	3.4662	-0.3637	-0.1258
329.0050	-1.0685	-2.7020	0.8064	-1.9985	-0.9962	1.4465	0.6904	0.5570	-0.6900	0.5738	0.4635	-0.2240	2.8467	14.8106	1.7669	0.7560	0.0927	-0.3794	2.6531	12.4467	0.8984	0.8224	0.4085	-0.3926	-0.2059	118.8900	22.9483	3.4584	-0.3638	-0.1258
329.0150	-1.0616	-2.6963	0.7995	-1.9928	-0.9915	1.4442	0.6928	0.5707	-0.6887	0.5852	0.4673	-0.2297	2.9662	15.2718	1.6454	0.7670	0.1342	-0.2818	2.6410	12.4539	0.9062	0.8246	0.4089	-0.3934	-0.3792	118.8215	23.0413	3.4500	-0.3638	-0.1258
329.0270	-1.0532	-2.6893	0.7910	-1.9857	-0.9859	1.4414	0.6952	0.5946	-0.6951	0.6096	0.4678	-0.2327	3.1114	15.0282	1.7708	0.7852	0.1413	-0.3521	2.6261	12.4617	0.9156	0.8273	0.4094	-0.3944	-0.5913	118.7301	23.1544	3.4397	-0.3638	-0.1258
329.0370	-1.0461	-2.6832	0.7840	-1.9795	-0.9812	1.4391	0.6974	0.6111	-0.6971	0.6299	0.4768	-0.2354	2.8558	14.9523	1.9575	0.7298	0.0186	-0.3010	2.6135	12.4670	0.9229	0.8294	0.4098	-0.3952	-0.7715	118.6394	23.2426	3.4300	-0.3635	-0.1258
329.0470	-1.0391	-2.6770	0.7771	-1.9731	-0.9765	1.4367	0.6993	0.6282	-0.6982	0.6414	0.4724	-0.2338	2.5208	14.5749	1.9336	0.7236	0.1126	-0.3576	2.4793	12.3241	0.9115	0.8186	0.4100	-0.3968	-2.3997	116.7801	23.1433	3.2832	-0.3653	-0.1342
329.0590	-1.0308	-2.6693	0.7689	-1.9651	-0.9709	1.4339	0.6992	0.6436	-0.6965	0.6525	0.4720	-0.2396	3.0216	15.0958	1.7500	0.7310	0.1698	-0.2899	2.4637	12.3233	0.9169	0.8203	0.4104	-0.3979	-2.6046	116.6011	23.2094	3.2673	-0.3644	-0.1342
329.0690	-1.0238	-2.6627	0.7619	-1.9586	-0.9662	1.4315	0.7038	0.6603	-0.6969	0.6655	0.4769	-0.2399	2.9492	14.9847	1.6801	0.7768	0.0981	-0.3302	2.4504	12.3211	0.9209	0.8217	0.4108	-0.3988	-2.7783	116.4318	23.2586	3.2538	-0.3636	-0.1342
329.0810	-1.0153	-2.6546	0.7534	-1.9506	-0.9605	1.4286	0.7072	0.6823	-0.7008	0.6873	0.4769	-0.2413	2.7216	14.3247	1.7929	0.8039	0.0792	-0.3670	2.4342	12.3170	0.9251	0.8234	0.4113	-0.3998	-2.9891	116.2128	23.3126	3.2371	-0.3626	-0.1342
329.0910	-1.0083	-2.6477	0.7464	-1.9436	-0.9557	1.4261	0.7087	0.6931	-0.7015	0.7042	0.4749	-0.2438	2.7152	14.5309	1.7325	0.7942	0.1534	-0.3725	2.4206	12.3124	0.9281	0.8246	0.4117	-0.4007	-3.1668	116.0152	23.3516	3.2216	-0.3614	-0.1342
329.1030	-0.9998	-2.6394	0.7381	-1.9348	-0.9501	1.4231	0.7092	0.7094	-0.7038	0.7145	0.4800	-0.2483	2.9096	14.7427	1.7937	0.7526	0.1413	-0.3165	2.4041	12.3054	0.9309	0.8259	0.4123	-0.4017	-3.3819	115.7616	23.3912	3.2016	-0.3597	-0.1342
329.1130	-0.9927	-2.6322	0.7310	-1.9277	-0.9452	1.4207	0.7113	0.7241	-0.7009	0.7266	0.4804	-0.2464	2.7961	15.1260	1.3713	0.7757	0.1198	-0.3708	2.3902	12.2977	0.9323	0.8270	0.4127	-0.4026	-3.5635	115.5277	23.4158	3.1844	-0.3583	-0.1342
329.1230	-0.9856	-2.6247	0.7239	-1.9204	-0.9404	1.4181	0.7137	0.7446	-0.7060	0.7420	0.4793	-0.2521	2.6402	14.5523	1.6538	0.8306	0.1340	-0.2965	2.3760	12.2878	0.9328	0.8280	0.4132	-0.4035	-3.7475	115.2671	23.4304	3.1664	-0.3566	-0.1342
329.1330	-0.9785	-2.6171	0.7168	-1.9129	-0.9356	1.4157	0.7145	0.7572	-0.7088	0.7605	0.4828	-0.2512	2.6536	14.3365	1.6554	0.7295	0.0839	-0.3632	2.3617	12.2772	0.9331	0.8290	0.4137	-0.4043	-3.9328	114.9981	23.4443	3.1477	-0.3547	-0.1342
329.1430	-0.9713	-2.6096	0.7098	-1.9050	-0.9309	1.4131	0.7143	0.7689	-0.7124	0.7734	0.4768	-0.2574	2.9658	14.5626	1.9329	0.7367	0.2294	-0.3404	2.2976	12.1815	0.9183	0.8228	0.4140	-0.4057	-4.7147	113.7108	23.3083	3.0526	-0.3548	-0.1390
329.1550	-0.9628	-2.6002	0.7012	-1.8957	-0.9252	1.4100	0.7179	0.7839	-0.7096	0.7817	0.4879	-0.2606	2.3175	15.0179	1.6395	0.7354	0.1639	-0.3446	2.2219	12.0631	0.8999	0.8149	0.4143	-0.4073	-5.6226	112.1399	23.1315	2.9387	-0.3549	-0.1446
329.1650	-0.9555	-2.5921	0.6940	-1.8880	-0.9204	1.4073	0.7153	0.8022	-0.7115	0.7950	0.4904	-0.2626	2.3476	14.2977	1.7399	0.8704	0.1816	-0.3280	2.2083	12.0455	0.8979	0.8152	0.4147	-0.4083	-5.7865	111.8018	23.1155	2.9173	-0.3526	-0.1446
329.1750	-0.9483	-2.5840	0.6869	-1.8799	-0.9153	1.4047	0.7143	0.8152	-0.7100	0.8118	0.4866	-0.2648	2.2558	14.2142	1.6898	0.8188	0.1578	-0.3379	2.1948	12.0261	0.8948	0.8154	0.4152	-0.4092	-5.9504	111.4418	23.0883	2.8941	-0.3501	-0.1446
329.1850	-0.9412	-2.5759	0.6799	-1.8715	-0.9105	1.4020	0.7124	0.8274	-0.7094	0.8237	0.4839	-0.2675	2.5817	14.2789	1.5159	0.7663	0.1670	-0.3508	2.1812	12.0059	0.8913	0.8154	0.4157	-0.4101	-6.1138	111.0724	23.0580	2.8695	-0.3472	-0.1446
329.1950	-0.9342	-2.5676	0.6729	-1.8633	-0.9056	1.3994	0.7138	0.8383	-0.7101	0.8333	0.4856	-0.2683	2.5687	14.5503	1.4818	0.7315	0.2155	-0.3456	2.1677	11.9839	0.8869	0.8154	0.4162	-0.4111	-6.2770	110.6813	23.0186	2.8446	-0.3442	-0.1446
329.2070	-0.9256	-2.5573	0.6643	-1.8532	-0.8998	1.3961	0.7175	0.8577	-0.7175	0.8508	0.4837	-0.2705	2.0308	14.2671	1.9766	0.7818	0.2664	-0.3742	2.1515	11.9555	0.8812	0.8153	0.4169	-0.4122	-6.4730	110.1879	22.9669	2.8140	-0.3404	-0.1446
329.2170	-0.9183	-2.5486	0.6571	-1.8446	-0.8949	1.3934	0.7163	0.8730	-0.7127	0.8638	0.4919	-0.2753	2.2377	14.0467	1.6806	0.7371	0.1291	-0.3401	2.1380	11.9299	0.8755	0.8151	0.4174	-0.4131	-6.6357	109.7538	22.9149	2.7872	-0.3370	-0.1446
329.2270	-0.9112	-2.5399	0.6500	-1.8358	-0.8900	1.3906	0.7134	0.8832	-0.7119	0.8695	0.4868	-0.2769	2.4874	14.0565	1.5864	0.6987	0.2482	-0.3370	2.1246	11.9032	0.8694	0.8148	0.4180	-0.4141	-6.7975	109.3061	22.8582	2.7593	-0.3333	-0.1446
329.2390	-0.9026	-2.5292	0.6413	-1.8255	-0.8841	1.3873	0.7156	0.8991	-0.7166	0.8851	0.4928	-0.2803	2.3547	14.4767	1.6965	0.7815	0.1808	-0.3122	2.1087	11.8695	0.8615	0.8145	0.4187	-0.4152	-6.9905	108.7502	22.7856	2.7262	-0.3288	-0.1446
329.2490	-0.8954	-2.5201	0.6342	-1.8166	-0.8792	1.3844	0.7147	0.9140	-0.7183	0.8985	0.4939	-0.2813	2.1650	13.9625	1.8757	0.8451	0.1764	-0.3468	2.0052	11.6171	0.8077	0.7964	0.4186	-0.4172	-8.2227	105.6114	22.2555	2.5103	-0.3325	-0.1556
329.2590	-0.8882	-2.5108	0.6270	-1.8073	-0.8743	1.3817	0.7122	0.9257	-0.7128	0.9132	0.4962	-0.2850	2.1494	13.7925	1.6001	0.6216	0.1888	-0.3888	1.9937	11.5818	0.7983	0.7954	0.4191	-0.4182	-8.3498	105.0772	22.1608	2.4783	-0.3281	-0.1556
329.2710	-0.8798	-2.4996	0.6186	-1.7965	-0.8684	1.3783	0.7100	0.9381	-0.7134	0.9182	0.4934	-0.2908	2.4635	14.2438	1.5100	0.7505	0.2279	-0.3178	1.9801	11.5381	0.7867	0.7941	0.4198	-0.4194	-8.4995	104.4201	22.0433	2.4405	-0.3229	-0.1556
329.2810	-0.8727	-2.4901	0.6114	-1.7872	-0.8634	1.3753	0.7115	0.9511	-0.7162	0.9315	0.4955	-0.2900	2.5747	13.9020	1.6186	0.6951	0.1897	-0.3813	1.9690	11.5006	0.7768	0.7930	0.4203	-0.4204	-8.6220	103.8608	21.9431	2.4082	-0.3183	-0.1556
329.2930	-0.8642	-2.4786	0.6028	-1.7758	-0.8576	1.3718	0.7131	0.9692	-0.7134	0.9376	0.4955	-0.2982	2.0470	13.3969	1.4392	0.6591	0.1736	-0.2783	1.9559	11.4526	0.7635	0.7915	0.4211	-0.4216	-8.7657	103.1518	21.8101	2.3676	-0.3124	-0.1556
329.3030	-0.8570	-2.4688	0.5957	-1.7666	-0.8525	1.3688	0.7116	0.9774	-0.7093	0.9489	0.4960	-0.2939	2.0170	13.8276	1.3338	0.7292	0.2092	-0.3695	1.9452	11.4104	0.7516	0.7902	0.4217	-0.4227	-8.8822	102.5358	21.6898	2.3334	-0.3074	-0.1556
329.3150	-0.8484	-2.4569	0.5872	-1.7552	-0.8466	1.3652	0.7061	0.9917	-0.7132	0.9624	0.4931	-0.2969	2.3351	13.6255	1.5263	0.7436	0.2164	-0.3372	1.9328	11.3582	0.7366	0.7886	0.4224	-0.4239	-9.0184	101.7779	21.5397	2.2918	-0.3010	-0.1556
329.3250	-0.8413	-2.4469	0.5801	-1.7453	-0.8416	1.3622	0.7063	1.0022	-0.7116	0.9790	0.4988	-0.3023	2.2664	13.3301	1.3156	0.5647	0.1494	-0.3560	1.9227	11.3129	0.7233	0.7870	0.4231	-0.4249	-9.1283	101.1234	21.4061	2.2547	-0.2953	-0.1556
329.3350	-0.8343	-2.4369	0.5731	-1.7355	-0.8367	1.3592	0.7058	1.0130	-0.7108	0.9787	0.4964	-0.3025	1.9959	13.4188	1.2688	0.7123	0.2486	-0.3729	1.9129	11.2658	0.7093	0.7855	0.4238	-0.4259	-9.2349	100.4482	21.2660	2.2178	-0.2895	-0.1556
329.3470	-0.8258	-2.4245	0.5644	-1.7238	-0.8308	1.3555	0.7071	1.0292	-0.7136	0.9930	0.5001	-0.3061	1.7239	12.8522	1.4238	0.6885	0.1977	-0.3601	1.8354	10.9511	0.6304	0.7643	0.4237	-0.4280	-10.1446	96.5557	20.4838	1.9677	-0.2914	-0.1651
329.3570	-0.8188	-2.4142	0.5573	-1.7136	-0.8259	1.3525	0.7018	1.0372	-0.7104	1.0012	0.5050	-0.3089	2.0987	12.7770	1.3269	0.6275	0.1574	-0.4047	1.8282	10.8986	0.6150	0.7621	0.4244	-0.4291	-10.2097	95.8338	20.3245	1.9284	-0.2853	-0.1651
329.3690	-0.8104	-2.4017	0.5488	-1.7018	-0.8198	1.3488	0.7003	1.0455	-0.7094	1.0037	0.5038	-0.3164	2.3131	13.0791	1.2157	0.7401	0.1956	-0.3734	1.8200	10.8332	0.5956	0.7594	0.4251	-0.4304	-10.2824	94.9389	20.1239	1.8811	-0.2778	-0.1651
329.3790	-0.8033	-2.3912	0.5417	-1.6916	-0.8148	1.3456	0.7003	1.0601	-0.7094	1.0164	0.4954	-0.3212	1.9269	12.6571	1.3761	0.7303	0.2769	-0.3316	1.8136	10.7770	0.5790	0.7571	0.4257	-0.4314	-10.3384	94.1737	19.9517	1.8409	-0.2713	-0.1651
329.3910	-0.7949	-2.3783	0.5333	-1.6791	-0.8088	1.3418	0.6948	1.0716	-0.7052	1.0200	0.4937	-0.3255	1.7860	12.3891	1.1529	0.6419	0.2338	-0.3181	1.8064	10.7058	0.5569	0.7541	0.4266	-0.4327	-10.3983	93.2097	19.7251	1.7900	-0.2629	-0.1650
329.4010	-0.7880	-2.3675	0.5262	-1.6691	-0.8038	1.3385	0.6902	1.0781	-0.7057	1.0277	0.4942	-0.3243	1.8099	12.6368	1.0938	0.6938	0.2376	-0.3481	1.8008	10.6461	0.5389	0.7517	0.4273	-0.4338	-10.4444	92.4010	19.5394	1.7488	-0.2560	-0.1650
329.4110	-0.7811	-2.3568	0.5192	-1.6587	-0.7988	1.3353	0.6888	1.0898	-0.7058	1.0377	0.4935	-0.3250	2.2483	12.6469	1.2543	0.6848	0.2840	-0.3100	1.7955	10.5847	0.5202	0.7492	0.4280	-0.4349	-10.4857	91.5739	19.3471	1.7062	-0.2488	-0.1650
329.4230	-0.7729	-2.3435	0.5108	-1.6461	-0.7930	1.3313	0.6903	1.1002	-0.7041	1.0446	0.4915	-0.3285	2.0305	12.4817	0.9964	0.6235	0.3842	-0.3053	1.7899	10.5079	0.4964	0.7460	0.4289	-0.4361	-10.5280	90.5425	19.1032	1.6535	-0.2396	-0.1650
329.4330	-0.7660	-2.3323	0.5036	-1.6357	-0.7879	1.3280	0.6904	1.1097	-0.7047	1.0554	0.5016	-0.3286	1.8772	12.5835	1.2158	0.7294	0.2338	-0.3324	1.7856	10.4426	0.4765	0.7434	0.4296	-0.4372	-10.5584	89.6679	18.9000	1.6104	-0.2321	-0.1650
329.4450	-0.7578	-2.3190	0.4952	-1.6227	-0.7819	1.3240	0.6860	1.1225	-0.7000	1.0658	0.4949	-0.3284	1.9604	12.0402	0.8785	0.6743	0.3321	-0.3600	1.7450	10.0738	0.3729	0.7198	0.4297	-0.4389	-11.0158	85.1452	17.8693	1.3387	-0.2308	-0.1696
329.4550	-0.7510	-2.3077	0.4884	-1.6121	-0.7770	1.3207	0.6840	1.1255	-0.6993	1.0684	0.4958	-0.3356	2.1810	12.2679	0.7691	0.6352	0.3876	-0.3320	1.7438	10.0026	0.3507	0.7165	0.4304	-0.4400	-11.0017	84.2189	17.6377	1.2923	-0.2227	-0.1696
329.4670	-0.7428	-2.2940	0.4799	-1.5994	-0.7710	1.3167	0.6824	1.1410	-0.7030	1.0780	0.5011	-0.3381	1.9300	11.7855	1.1137	0.6083	0.2788	-0.3571	1.7428	9.9147	0.3236	0.7125	0.4313	-0.4413	-10.9781	83.0787	17.3560	1.2367	-0.2129	-0.1696
329.4770	-0.7359	-2.2826	0.4730	-1.5883	-0.7660	1.3133	0.6780	1.1475	-0.6986	1.0853	0.4982	-0.3431	1.7885	11.4371	0.8743	0.5405	0.3038	-0.3649	1.7424	9.8402	0.3005	0.7090	0.4320	-0.4424	-10.9529	82.1142	17.1157	1.1889	-0.2043	-0.1696
329.4870	-0.7291	-2.2710	0.4661	-1.5777	-0.7610	1.3099	0.6744	1.1528	-0.6955	1.0810	0.4958	-0.3499	1.8110	11.4389	0.6648	0.6731	0.3499	-0.2909	1.7425	9.7648	0.2771	0.7057	0.4327	-0.4435	-10.9231	81.1379	16.8733	1.1421	-0.1958	-0.1696
329.4990	-0.7211	-2.2571	0.4577	-1.5646	-0.7550	1.3057	0.6701	1.1649	-0.6955	1.0981	0.4962	-0.3492	2.0403	11.3567	0.8088	0.6070	0.2855	-0.3479	1.7431	9.6721	0.2487	0.7016	0.4336	-0.4449	-10.8804	79.9405	16.5785	1.0851	-0.1853	-0.1696
329.5090	-0.7144	-2.2455	0.4508	-1.5534	-0.7501	1.3022	0.6694	1.1699	-0.6893	1.0988	0.4896	-0.3512	1.8574	11.3296	0.6173	0.5219	0.3839	-0.3595	1.7442	9.5928	0.2240	0.6980	0.4344	-0.4460	-10.8380	78.9178	16.3227	1.0357	-0.1760	-0.1696
329.5210	-0.7065	-2.2313	0.4424	-1.5404	-0.7441	1.2979	0.6673	1.1819	-0.6924	1.1001	0.4960	-0.3523	1.9262	10.9700	0.6771	0.6437	0.3380	-0.3767	1.7460	9.4968	0.1944	0.6938	0.4354	-0.4473	-10.7813	77.6796	16.0155	0.9780	-0.1650	-0.1696
329.5310	-0.6997	-2.2193	0.4356	-1.5292	-0.7391	1.2944	0.6639	1.1899	-0.6900	1.1059	0.4997	-0.3598	1.7220	10.7853	0.8627	0.5634	0.3205	-0.2966	1.7482	9.4132	0.1682	0.6902	0.4362	-0.4484	-10.7255	76.6056	15.7453	0.9281	-0.1554	-0.1696
329.5430	-0.6920	-2.2050	0.4274	-1.5160	-0.7333	1.2900	0.6589	1.1943	-0.6859	1.1138	0.4991	-0.3604	2.1169	10.9976	0.5426	0.5855	0.3935	-0.3507	1.7523	9.1648	0.0907	0.6763	0.4371	-0.4494	-10.6402	73.5448	14.9669	0.7665	-0.1451	-0.1667
329.5530	-0.6853	-2.1931	0.4206	-1.5048	-0.7283	1.2865	0.6567	1.2017	-0.6855	1.1213	0.5019	-0.3627	2.2746	10.6255	0.5899	0.5639	0.3483	-0.3941	1.7582	8.9024	0.0095	0.6610	0.4376	-0.4502	-10.5371	70.3505	14.1524	0.5954	-0.1371	-0.1632
329.5630	-0.6787	-2.1809	0.4137	-1.4934	-0.7234	1.2828	0.6569	1.2079	-0.6838	1.1191	0.5024	-0.3662	1.6448	10.3224	0.5412	0.5083	0.3227	-0.3825	1.7635	8.8128	-0.0183	0.6567	0.4384	-0.4512	-10.4399	69.2256	13.8633	0.5438	-0.1270	-0.1632
329.5750	-0.6708	-2.1664	0.4056	-1.4802	-0.7173	1.2784	0.6495	1.2173	-0.6810	1.1252	0.5011	-0.3705	1.5349	9.7722	0.4235	0.5318	0.2784	-0.3100	1.7703	8.7048	-0.0519	0.6517	0.4393	-0.4525	-10.3183	67.8698	13.5146	0.4828	-0.1150	-0.1632
329.5850	-0.6643	-2.1542	0.3987	-1.4688	-0.7124	1.2746	0.6422	1.2223	-0.6825	1.1277	0.4906	-0.3726	1.8453	9.7254	0.6549	0.5621	0.3604	-0.3551	1.7764	8.6135	-0.0799	0.6475	0.4401	-0.4535	-10.2120	66.7234	13.2232	0.4317	-0.1049	-0.1632
329.5970	-0.6567	-2.1395	0.3907	-1.4553	-0.7065	1.2701	0.6387	1.2262	-0.6719	1.1259	0.4888	-0.3729	2.1717	9.9195	0.2659	0.6087	0.3960	-0.3144	1.7844	8.5012	-0.1151	0.6424	0.4411	-0.4548	-10.0762	65.3156	12.8581	0.3690	-0.0922	-0.1632
329.6070	-0.6503	-2.1271	0.3840	-1.4441	-0.7016	1.2663	0.6379	1.2333	-0.6715	1.1356	0.4980	-0.3758	2.0157	9.8035	0.2864	0.5336	0.3213	-0.3625	1.7915	8.4066	-0.1445	0.6381	0.4419	-0.4559	-9.9584	64.1305	12.5530	0.3173	-0.0817	-0.1632
329.6170	-0.6440	-2.1148	0.3772	-1.4325	-0.6967	1.2626	0.6365	1.2370	-0.6710	1.1345	0.4962	-0.3790	1.9956	9.5441	0.3458	0.4944	0.3719	-0.3370	1.7989	8.3110	-0.1740	0.6338	0.4428	-0.4569	-9.8363	62.9337	12.2472	0.2650	-0.0709	-0.1632
329.6290	-0.6364	-2.0999	0.3694	-1.4191	-0.6908	1.2580	0.6344	1.2465	-0.6645	1.1413	0.4926	-0.3842	1.9821	9.1273	-0.0419	0.4856	0.3730	-0.3361	1.8084	8.1944	-0.2106	0.6287	0.4438	-0.4582	-9.6830	61.4750	11.8691	0.2023	-0.0578	-0.1632
329.6390	-0.6301	-2.0872	0.3626	-1.4076	-0.6859	1.2542	0.6318	1.2493	-0.6696	1.1443	0.4939	-0.3875	2.4039	9.2359	0.3302	0.4430	0.4007	-0.3643	1.8169	8.0942	-0.2418	0.6243	0.4447	-0.4592	-9.5476	60.2232	11.5460	0.1493	-0.0466	-0.1632
329.6510	-0.6225	-2.0723	0.3547	-1.3937	-0.6800	1.2495	0.6282	1.2579	-0.6613	1.1430	0.4926	-0.3911	1.8844	9.0791	0.2003	0.4633	0.3887	-0.3458	1.6488	8.1958	-0.1444	0.6211	0.4393	-0.4701	-11.4987	61.3702	12.4742	0.1091	-0.1008	-0.2605
329.6610	-0.6163	-2.0596	0.3481	-1.3824	-0.6752	1.2455	0.6221	1.2650	-0.6569	1.1443	0.4896	-0.3951	1.6770	8.9972	0.0387	0.5280	0.3858	-0.3685	1.6581	8.0944	-0.1750	0.6166	0.4399	-0.4718	-11.3278	60.0963	12.1438	0.0564	-0.0899	-0.2605
329.6710	-0.6101	-2.0468	0.3415	-1.3708	-0.6702	1.2415	0.6133	1.2710	-0.6581	1.1500	0.4944	-0.3982	1.7027	8.6313	0.2742	0.4298	0.3005	-0.3435	1.6679	7.9912	-0.2059	0.6120	0.4406	-0.4735	-11.1519	58.8007	11.8110	0.0035	-0.0787	-0.2605
329.6830	-0.6028	-2.0316	0.3338	-1.3572	-0.6644	1.2366	0.6045	1.2764	-0.6514	1.1529	0.4821	-0.4051	1.6238	8.8475	-0.0665	0.5024	0.3908	-0.3109	1.6799	7.8674	-0.2432	0.6066	0.4413	-0.4755	-10.9381	57.2479	11.4101	-0.0593	-0.0654	-0.2604
329.6930	-0.5968	-2.0187	0.3272	-1.3455	-0.6595	1.2326	0.5993	1.2814	-0.6490	1.1569	0.4821	-0.4037	1.9310	8.8494	-0.0034	0.4423	0.3886	-0.4013	1.6905	7.7617	-0.2751	0.6021	0.4420	-0.4772	-10.7533	55.9217	11.0677	-0.1124	-0.0540	-0.2604
329.7050	-0.5896	-2.0034	0.3195	-1.3316	-0.6537	1.2278	0.5959	1.2911	-0.6425	1.1558	0.4758	-0.4124	1.8612	8.5824	-0.0634	0.4324	0.4332	-0.3846	1.7034	7.6343	-0.3135	0.5966	0.4428	-0.4792	-10.5283	54.3248	10.6553	-0.1759	-0.0402	-0.2604
329.7150	-0.5838	-1.9904	0.3131	-1.3202	-0.6489	1.2236	0.5926	1.2949	-0.6383	1.1587	0.4778	-0.4175	1.7246	8.7514	-0.1245	0.4970	0.4588	-0.3969	1.7144	7.5274	-0.3457	0.5922	0.4435	-0.4809	-10.3376	52.9851	10.3093	-0.2277	-0.0288	-0.2604
329.7270	-0.5766	-1.9747	0.3053	-1.3061	-0.6432	1.2185	0.5872	1.3066	-0.6407	1.1566	0.4763	-0.4246	1.6401	8.2416	0.2462	0.4586	0.4202	-0.3615	1.7282	7.3964	-0.3851	0.5868	0.4444	-0.4829	-10.1022	51.3448	9.8870	-0.2912	-0.0148	-0.2604
329.7370	-0.5709	-1.9617	0.2991	-1.2946	-0.6386	1.2143	0.5786	1.3083	-0.6332	1.1622	0.4762	-0.4294	1.7575	8.5488	-0.0029	0.4505	0.4467	-0.3269	1.7401	7.2855	-0.4190	0.5822	0.4451	-0.4846	-9.9013	49.9575	9.5251	-0.3438	-0.0030	-0.2604
329.7470	-0.5651	-1.9485	0.2928	-1.2829	-0.6338	1.2099	0.5728	1.3164	-0.6310	1.1644	0.4805	-0.4316	1.7392	8.0788	-0.0406	0.4026	0.4253	-0.3415	1.6729	6.9727	-0.4791	0.5579	0.4410	-0.4915	-10.6396	46.1604	8.9000	-0.6070	-0.0413	-0.3146
329.7590	-0.5582	-1.9326	0.2854	-1.2689	-0.6281	1.2046	0.5635	1.3208	-0.6227	1.1588	0.4731	-0.4340	1.4371	8.1734	-0.0957	0.4702	0.4289	-0.3434	1.6887	6.8343	-0.5202	0.5518	0.4415	-0.4940	-10.3587	44.4517	8.4487	-0.6709	-0.0273	-0.3146
329.7690	-0.5526	-1.9195	0.2792	-1.2575	-0.6234	1.2003	0.5534	1.3292	-0.6171	1.1609	0.4700	-0.4434	1.4276	7.6996	-0.2188	0.4493	0.4655	-0.3191	1.7018	6.7191	-0.5542	0.5468	0.4420	-0.4960	-10.1260	43.0299	8.0752	-0.7229	-0.0158	-0.3146
329.7810	-0.5460	-1.9034	0.2718	-1.2433	-0.6177	1.1949	0.5427	1.3350	-0.6121	1.1592	0.4640	-0.4483	1.5590	7.3459	-0.1047	0.4123	0.4303	-0.3566	1.7178	6.5781	-0.5961	0.5406	0.4425	-0.4984	-9.8428	41.2903	7.6155	-0.7866	-0.0016	-0.3146
329.7910	-0.5407	-1.8900	0.2658	-1.2319	-0.6131	1.1905	0.5374	1.3378	-0.6012	1.1564	0.4617	-0.4584	2.1053	7.5002	-0.5695	0.4741	0.4816	-0.3594	1.7311	6.4605	-0.6312	0.5357	0.4430	-0.5005	-9.6079	39.8384	7.2311	-0.8383	0.0100	-0.3146
329.8010	-0.5354	-1.8766	0.2597	-1.2201	-0.6085	1.1858	0.5382	1.3440	-0.5995	1.1640	0.4641	-0.4649	2.0996	7.0369	-0.4794	0.3502	0.4850	-0.3355	1.7445	6.3410	-0.6667	0.5307	0.4434	-0.5025	-9.3712	38.3649	6.8430	-0.8904	0.0218	-0.3146
329.8110	-0.5301	-1.8630	0.2538	-1.2085	-0.6039	1.1813	0.5334	1.3473	-0.5929	1.1518	0.4623	-0.4664	1.6599	6.8774	-0.5591	0.4005	0.4740	-0.3700	1.7579	6.2210	-0.7027	0.5257	0.4439	-0.5045	-9.1352	36.8850	6.4503	-0.9421	0.0337	-0.3146
329.8230	-0.5237	-1.8468	0.2468	-1.1948	-0.5984	1.1755	0.5214	1.3540	-0.5858	1.1557	0.4593	-0.4720	1.7546	6.4905	-0.8950	0.3834	0.5184	-0.3469	1.7739	6.0755	-0.7465	0.5198	0.4445	-0.5070	-8.8518	35.0916	5.9722	-1.0033	0.0478	-0.3146
329.8330	-0.5186	-1.8332	0.2409	-1.1831	-0.5938	1.1708	0.5142	1.3568	-0.5850	1.1546	0.4568	-0.4740	1.6274	6.4357	-0.6204	0.3664	0.4247	-0.3926	1.7872	5.9533	-0.7830	0.5149	0.4449	-0.5090	-8.6166	33.5861	5.5736	-1.0542	0.0596	-0.3146
329.8430	-0.5136	-1.8197	0.2352	-1.1717	-0.5893	1.1660	0.5058	1.3610	-0.5751	1.1537	0.4446	-0.4782	1.8810	6.1534	-1.0147	0.3949	0.5745	-0.3693	1.8043	5.6350	-0.8782	0.4973	0.4443	-0.5115	-8.3351	29.7337	4.5975	-1.2412	0.0597	-0.3193
329.8530	-0.5086	-1.8059	0.2294	-1.1601	-0.5848	1.1613	0.5006	1.3596	-0.5772	1.1573	0.4464	-0.4850	2.0072	5.7855	-0.6411	0.2671	0.5329	-0.4080	1.8172	5.2754	-0.9847	0.4766	0.4432	-0.5141	-8.0344	25.4128	3.5057	-1.4553	0.0575	-0.3249
329.8630	-0.5036	-1.7924	0.2238	-1.1485	-0.5804	1.1563	0.4943	1.3649	-0.5693	1.1431	0.4405	-0.4932	1.6164	5.1386	-0.8256	0.3123	0.5588	-0.3829	1.8209	5.1507	-1.0212	0.4712	0.4435	-0.5162	-7.7976	23.9051	3.1021	-1.5054	0.0691	-0.3249
329.8730	-0.4987	-1.7786	0.2182	-1.1373	-0.5760	1.1514	0.4807	1.3651	-0.5604	1.1444	0.4427	-0.4988	1.9073	5.1639	-1.1438	0.2750	0.5371	-0.3558	1.8245	5.0231	-1.0592	0.4658	0.4437	-0.5183	-7.5605	22.3626	2.6837	-1.5552	0.0807	-0.3249
329.8830	-0.4940	-1.7649	0.2125	-1.1258	-0.5716	1.1463	0.4713	1.3660	-0.5617	1.1376	0.4456	-0.5003	1.9194	5.2959	-0.9138	0.3720	0.4654	-0.3517	1.8276	4.8965	-1.0962	0.4605	0.4439	-0.5199	-7.3304	20.8321	2.2758	-1.6035	0.0921	-0.3249
329.8950	-0.4883	-1.7486	0.2060	-1.1121	-0.5663	1.1402	0.4642	1.3682	-0.5492	1.1360	0.4311	-0.5066	1.7198	4.8499	-1.3748	0.2350	0.6015	-0.3697	1.8308	4.7447	-1.1409	0.4541	0.4442	-0.5215	-7.0612	18.9964	1.7827	-1.6615	0.1059	-0.3249
329.9050	-0.4838	-1.7348	0.2005	-1.1008	-0.5619	1.1351	0.4554	1.3685	-0.5474	1.1289	0.4363	-0.5109	1.8022	4.8864	-1.1770	0.3147	0.4839	-0.3427	1.8331	4.6167	-1.1786	0.4490	0.4444	-0.5229	-6.8405	17.4500	1.3675	-1.7087	0.1172	-0.3249
329.9150	-0.4792	-1.7212	0.1950	-1.0893	-0.5576	1.1300	0.4497	1.3708	-0.5417	1.1223	0.4235	-0.5189	1.9389	4.6837	-1.0503	0.2418	0.5599	-0.4276	1.8347	4.4904	-1.2155	0.4438	0.4446	-0.5242	-6.6281	15.9227	0.9600	-1.7553	0.1285	-0.3249
329.9250	-0.4748	-1.7075	0.1897	-1.0783	-0.5534	1.1248	0.4430	1.3707	-0.5330	1.1149	0.4191	-0.5268	2.2372	4.7093	-1.4787	0.2714	0.6145	-0.3618	1.8361	4.3625	-1.2531	0.4388	0.4448	-0.5255	-6.4188	14.3759	0.5450	-1.8008	0.1396	-0.3249
329.9350	-0.4705	-1.6937	0.1843	-1.0672	-0.5492	1.1195	0.4373	1.3749	-0.5287	1.1158	0.4180	-0.5317	2.3327	4.4348	-1.4168	0.3509	0.6291	-0.3556	1.8369	4.2344	-1.2908	0.4338	0.4450	-0.5268	-6.2154	12.8276	0.1298	-1.8456	0.1506	-0.3248
329.9470	-0.4653	-1.6773	0.1781	-1.0537	-0.5443	1.1130	0.4302	1.3736	-0.5198	1.1098	0.4118	-0.5367	1.5564	4.1728	-1.4731	0.2154	0.5932	-0.3746	1.7725	3.7066	-1.4114	0.3963	0.4379	-0.5348	-6.7333	6.5037	-1.1160	-2.2347	0.0874	-0.3923
329.9570	-0.4611	-1.6635	0.1730	-1.0427	-0.5402	1.1076	0.4180	1.3776	-0.5122	1.1041	0.4155	-0.5414	1.7111	3.6160	-1.5808	0.2722	0.5525	-0.3625	1.7685	3.5751	-1.4488	0.3906	0.4376	-0.5364	-6.5415	4.9429	-1.5413	-2.2793	0.0980	-0.3923
329.9690	-0.4562	-1.6469	0.1668	-1.0294	-0.5352	1.1011	0.4053	1.3732	-0.5059	1.0939	0.4132	-0.5478	1.4358	3.9957	-1.4796	0.1889	0.5080	-0.4038	1.7628	3.4169	-1.4935	0.3837	0.4373	-0.5384	-6.3233	3.0654	-2.0504	-2.3320	0.1106	-0.3923
329.9790	-0.4522	-1.6332	0.1619	-1.0185	-0.5312	1.0956	0.3907	1.3732	-0.4935	1.0806	0.4066	-0.5592	1.9098	3.3092	-1.8446	0.1554	0.5490	-0.4232	1.7569	3.2866	-1.5277	0.3782	0.4371	-0.5400	-6.1541	1.5184	-2.4705	-2.3748	0.1210	-0.3923
329.9890	-0.4484	-1.6193	0.1569	-1.0079	-0.5271	1.0900	0.3843	1.3710	-0.4923	1.0753	0.3989	-0.5643	1.9717	3.2794	-1.6039	0.2528	0.5961	-0.4335	1.7504	3.1550	-1.5618	0.3727	0.4368	-0.5416	-5.9928	-0.0438	-2.8930	-2.4160	0.1310	-0.3923
330.0010	-0.4438	-1.6030	0.1511	-0.9949	-0.5223	1.0831	0.3758	1.3706	-0.4784	1.0629	0.3903	-0.5716	2.1215	3.0037	-1.5585	0.2005	0.5135	-0.3689	1.7413	2.9989	-1.6022	0.3662	0.4364	-0.5435	-5.8145	-1.8966	-3.3948	-2.4651	0.1431	-0.3923
330.0110	-0.4401	-1.5893	0.1464	-0.9844	-0.5185	1.0772	0.3688	1.3668	-0.4664	1.0572	0.3780	-0.5746	2.0293	2.8970	-1.9829	0.1987	0.7044	-0.3850	1.7329	2.8687	-1.6363	0.3609	0.4361	-0.5451	-5.6766	-3.4415	-3.8166	-2.5047	0.1529	-0.3923
330.0230	-0.4359	-1.5729	0.1409	-0.9718	-0.5138	1.0704	0.3566	1.3581	-0.4614	1.0466	0.3802	-0.5806	1.7512	2.3647	-1.8694	0.2142	0.5075	-0.3591	1.7186	2.0700	-1.8468	0.3220	0.4310	-0.5349	-5.5287	-12.9413	-6.0123	-2.8950	0.1183	-0.2684
330.0330	-0.4324	-1.5593	0.1365	-0.9612	-0.5102	1.0646	0.3453	1.3534	-0.4474	1.0308	0.3715	-0.5885	1.4793	2.2579	-2.3077	0.0827	0.6266	-0.3644	1.7105	1.9426	-1.8806	0.3167	0.4307	-0.5358	-5.3590	-14.4096	-6.4490	-2.9270	0.1319	-0.2660
330.0430	-0.4290	-1.5457	0.1321	-0.9512	-0.5065	1.0586	0.3314	1.3515	-0.4398	1.0134	0.3699	-0.5962	1.3357	1.4865	-2.3173	0.2168	0.6349	-0.3788	1.7150	1.8305	-1.9178	0.3105	0.4306	-0.5405	-5.0426	-15.6961	-6.9178	-2.9700	0.1468	-0.3046
330.0550	-0.4251	-1.5295	0.1268	-0.9390	-0.5021	1.0514	0.3178	1.3462	-0.4346	1.0042	0.3581	-0.6019	1.8363	0.8887	-2.2863	0.1998	0.6358	-0.3842	1.7214	1.6998	-1.9629	0.3018	0.4302	-0.5483	-4.6735	-17.2000	-7.4742	-3.0327	0.1617	-0.3694
330.0650	-0.4220	-1.5161	0.1227	-0.9289	-0.4985	1.0453	0.3077	1.3380	-0.4210	0.9934	0.3506	-0.6065	1.5939	1.1678	-2.7694	0.0957	0.6983	-0.3510	1.7075	1.5717	-1.9954	0.2963	0.4295	-0.5498	-4.5948	-18.6833	-7.8884	-3.0669	0.1714	-0.3690
330.0750	-0.4190	-1.5027	0.1185	-0.9193	-0.4950	1.0392	0.2978	1.3336	-0.4143	0.9826	0.3469	-0.6098	1.8349	0.5868	-2.8826	0.2017	0.6829	-0.3961	1.6929	1.4429	-2.0283	0.2909	0.4289	-0.5513	-4.5264	-20.1747	-8.3064	-3.0998	0.1809	-0.3687
330.0850	-0.4160	-1.4894	0.1143	-0.9093	-0.4916	1.0332	0.2899	1.3264	-0.4135	0.9741	0.3477	-0.6149	2.0516	0.4865	-2.4182	0.0954	0.5535	-0.4312	1.6773	1.3158	-2.0600	0.2856	0.4283	-0.5528	-4.4700	-21.6460	-8.7129	-3.1315	0.1903	-0.3684
330.0950	-0.4132	-1.4762	0.1104	-0.8995	-0.4883	1.0270	0.2820	1.3225	-0.3995	0.9559	0.3322	-0.6254	1.8640	0.2403	-2.9664	-0.0153	0.7263	-0.3798	1.6607	1.1916	-2.0914	0.2805	0.4277	-0.5543	-4.4264	-23.0828	-9.1150	-3.1624	0.1995	-0.3682
330.1050	-0.4104	-1.4630	0.1063	-0.8903	-0.4850	1.0206	0.2727	1.3133	-0.3961	0.9395	0.3404	-0.6306	1.6518	0.2415	-2.7691	0.1803	0.6813	-0.3542	1.6433	1.0667	-2.1229	0.2754	0.4270	-0.5557	-4.3927	-24.5278	-9.5187	-3.1914	0.2083	-0.3680
330.1170	-0.4073	-1.4473	0.1017	-0.8791	-0.4810	1.0130	0.2614	1.3090	-0.3874	0.9363	0.3274	-0.6346	1.8449	0.2488	-2.7966	0.1306	0.6632	-0.3577	1.6212	0.9182	-2.1601	0.2695	0.4261	-0.5575	-4.3669	-26.2459	-9.9969	-3.2251	0.2187	-0.3679
330.1270	-0.4047	-1.4343	0.0978	-0.8696	-0.4779	1.0067	0.2516	1.3010	-0.3763	0.9231	0.3219	-0.6410	1.5633	0.1516	-3.0203	0.0056	0.7271	-0.4257	1.6019	0.7955	-2.1909	0.2647	0.4255	-0.5590	-4.3572	-27.6658	-10.3929	-3.2525	0.2272	-0.3679
330.1370	-0.4023	-1.4212	0.0941	-0.8607	-0.4746	1.0002	0.2403	1.2974	-0.3726	0.9028	0.3189	-0.6488	1.7066	-0.1062	-2.6865	0.0968	0.6073	-0.3608	1.5817	0.6741	-2.2213	0.2600	0.4247	-0.5605	-4.3582	-29.0695	-10.7843	-3.2781	0.2354	-0.3679
330.1490	-0.3995	-1.4057	0.0897	-0.8498	-0.4709	0.9923	0.2302	1.2914	-0.3661	0.8962	0.3097	-0.6597	1.5738	-0.4254	-2.8184	0.0465	0.6656	-0.3541	1.6168	0.5775	-2.2705	0.2549	0.4250	-0.5696	-3.6645	-30.1712	-11.3743	-3.3042	0.2574	-0.4444
330.1590	-0.3972	-1.3927	0.0860	-0.8407	-0.4677	0.9857	0.2217	1.2841	-0.3566	0.8778	0.2988	-0.6636	1.5606	-0.0981	-2.9827	-0.0596	0.6751	-0.4076	1.5946	0.4537	-2.3014	0.2498	0.4241	-0.5717	-3.7152	-31.6112	-11.7610	-3.3341	0.2628	-0.4473
330.1710	-0.3947	-1.3774	0.0819	-0.8306	-0.4642	0.9777	0.2130	1.2802	-0.3507	0.8616	0.2931	-0.6730	1.3028	-0.2435	-2.8594	0.1461	0.6402	-0.4323	1.5668	0.3082	-2.3373	0.2439	0.4229	-0.5742	-3.7905	-33.3016	-12.2137	-3.3677	0.2686	-0.4509
330.1810	-0.3926	-1.3646	0.0784	-0.8220	-0.4612	0.9710	0.2026	1.2745	-0.3441	0.8585	0.2903	-0.6773	1.3743	-0.1933	-2.7693	0.0617	0.6099	-0.4620	1.5425	0.1859	-2.3676	0.2391	0.4219	-0.5764	-3.8641	-34.7223	-12.5957	-3.3951	0.2733	-0.4540
330.1910	-0.3906	-1.3519	0.0751	-0.8134	-0.4584	0.9641	0.1919	1.2718	-0.3351	0.8482	0.2801	-0.6858	1.6151	-0.4677	-2.9945	0.0050	0.6418	-0.4113	1.5173	0.0653	-2.3975	0.2343	0.4208	-0.5785	-3.9483	-36.1233	-12.9731	-3.4216	0.2778	-0.4571
330.2030	-0.3884	-1.3367	0.0711	-0.8032	-0.4552	0.9557	0.1848	1.2645	-0.3277	0.8242	0.2765	-0.6968	1.3757	-0.4280	-2.7677	0.0252	0.6725	-0.3461	1.4857	-0.0774	-2.4323	0.2286	0.4195	-0.5811	-4.0630	-37.7803	-13.4172	-3.4522	0.2827	-0.4609
330.2130	-0.3866	-1.3241	0.0679	-0.7953	-0.4524	0.9487	0.1757	1.2619	-0.3154	0.8122	0.2719	-0.7021	1.2160	-0.5302	-3.1829	0.1296	0.6309	-0.3746	1.4584	-0.1966	-2.4615	0.2240	0.4184	-0.5833	-4.1695	-39.1633	-13.7892	-3.4766	0.2865	-0.4641
330.2250	-0.3846	-1.3089	0.0641	-0.7855	-0.4492	0.9403	0.1634	1.2575	-0.3057	0.8065	0.2620	-0.7144	1.5526	-1.3524	-2.9807	0.0206	0.6809	-0.3790	1.4373	-0.7097	-2.6029	0.2028	0.4155	-0.5775	-4.1519	-45.2471	-15.2860	-3.6726	0.2753	-0.3781
330.2350	-0.3830	-1.2963	0.0611	-0.7775	-0.4466	0.9331	0.1564	1.2475	-0.2965	0.7861	0.2579	-0.7209	1.3167	-1.2348	-3.1387	-0.0278	0.6588	-0.4430	1.4096	-0.8293	-2.6323	0.1983	0.4144	-0.5790	-4.2525	-46.6102	-15.6685	-3.6926	0.2810	-0.3781
330.2450	-0.3815	-1.2839	0.0582	-0.7698	-0.4441	0.9258	0.1478	1.2439	-0.2880	0.7710	0.2524	-0.7271	1.9199	-0.8474	-3.4477	0.1827	0.6901	-0.3213	1.7203	-0.6935	-2.7182	0.2388	0.4332	-0.5597	-0.3777	-44.9367	-16.5762	-3.2367	0.4952	-0.1594
330.2550	-0.3801	-1.2713	0.0554	-0.7622	-0.4416	0.9185	0.1409	1.2352	-0.2826	0.7614	0.2437	-0.7271	1.1852	-2.0806	-3.4023	0.0613	0.7025	-0.4236	1.4086	-1.3707	-2.7939	0.1740	0.4105	-0.5810	-3.8867	-52.9589	-17.4154	-3.9012	0.2700	-0.3717
330.2650	-0.3788	-1.2591	0.0527	-0.7544	-0.4392	0.9113	0.1295	1.2275	-0.2709	0.7491	0.2441	-0.7313	1.7125	-2.2749	-3.5368	-0.0362	0.6423	-0.4919	1.3794	-1.4876	-2.8221	0.1693	0.4092	-0.5825	-4.0116	-54.2725	-17.7880	-3.9191	0.2752	-0.3717
330.2770	-0.3773	-1.2443	0.0495	-0.7455	-0.4364	0.9024	0.1227	1.2163	-0.2616	0.7209	0.2283	-0.7451	1.5075	-2.6687	-3.8420	-0.0634	0.7175	-0.4349	1.3436	-1.6286	-2.8563	0.1637	0.4076	-0.5843	-4.1712	-55.8563	-18.2382	-3.9396	0.2813	-0.3717
330.2870	-0.3761	-1.2322	0.0470	-0.7385	-0.4341	0.8949	0.1147	1.2080	-0.2541	0.7048	0.2237	-0.7539	1.1122	-2.9242	-3.9379	0.0585	0.7040	-0.3619	1.3132	-1.7454	-2.8848	0.1592	0.4062	-0.5858	-4.3119	-57.1676	-18.6136	-3.9556	0.2860	-0.3718
330.2970	-0.3750	-1.2203	0.0446	-0.7316	-0.4319	0.8873	0.1042	1.1999	-0.2453	0.7013	0.2186	-0.7530	1.2296	-3.2408	-4.0888	-0.0204	0.6903	-0.3980	1.2823	-1.8589	-2.9121	0.1548	0.4048	-0.5874	-4.4580	-58.4396	-18.9768	-3.9704	0.2905	-0.3718
330.3070	-0.3741	-1.2083	0.0422	-0.7246	-0.4297	0.8798	0.0943	1.1887	-0.2415	0.6871	0.2131	-0.7589	1.3274	-3.3497	-4.1417	-0.0915	0.6308	-0.4433	1.2508	-1.9724	-2.9394	0.1504	0.4034	-0.5889	-4.6104	-59.7114	-19.3405	-3.9845	0.2949	-0.3718
330.3170	-0.3732	-1.1965	0.0399	-0.7177	-0.4277	0.8722	0.0860	1.1800	-0.2321	0.6672	0.2031	-0.7669	1.2455	-3.5767	-4.2508	-0.1246	0.6854	-0.4562	1.2189	-2.0840	-2.9662	0.1462	0.4020	-0.5904	-4.7682	-60.9612	-19.6992	-3.9978	0.2990	-0.3718
330.3290	-0.3723	-1.1824	0.0372	-0.7099	-0.4253	0.8630	0.0746	1.1687	-0.2243	0.6404	0.1916	-0.7804	1.2827	-3.7975	-4.2658	-0.0528	0.7561	-0.3491	1.1801	-2.2168	-2.9978	0.1411	0.4003	-0.5922	-4.9645	-62.4473	-20.1240	-4.0125	0.3036	-0.3718
330.3390	-0.3716	-1.1708	0.0349	-0.7037	-0.4234	0.8551	0.0687	1.1581	-0.2190	0.6268	0.1931	-0.7796	0.9691	-3.7932	-4.1544	-0.0041	0.6440	-0.4109	1.3007	-2.0646	-3.0027	0.1654	0.4090	-0.5844	-3.3081	-60.5419	-20.2616	-3.7206	0.4158	-0.2722
330.3490	-0.3709	-1.1591	0.0328	-0.6974	-0.4215	0.8473	0.0676	1.1596	-0.2165	0.6274	0.1855	-0.7797	0.5076	-5.0362	-4.3124	-0.0952	0.6159	-0.4307	1.1766	-2.6893	-3.1395	0.1218	0.3963	-0.5937	-4.6894	-67.9736	-21.6540	-4.1725	0.2888	-0.3649
330.3610	-0.3701	-1.1454	0.0302	-0.6900	-0.4194	0.8379	0.0536	1.1341	-0.2078	0.5991	0.1732	-0.7918	0.5265	-3.9215	-4.0922	-0.0721	0.7234	-0.4626	1.1372	-2.8195	-3.1696	0.1166	0.3943	-0.5955	-4.9017	-69.4090	-22.0665	-4.1852	0.2929	-0.3649
330.3710	-0.3697	-1.1342	0.0283	-0.6840	-0.4177	0.8300	0.0422	1.1273	-0.1991	0.5808	0.1711	-0.7976	0.8781	-4.1217	-4.2321	-0.0938	0.6500	-0.3770	1.1042	-2.9247	-3.1936	0.1124	0.3927	-0.5970	-5.0812	-70.5662	-22.3988	-4.1948	0.2961	-0.3649
330.3810	-0.3693	-1.1229	0.0263	-0.6783	-0.4161	0.8220	0.0345	1.1174	-0.1929	0.5633	0.1604	-0.8035	0.7840	-4.1956	-4.4564	-0.0883	0.7255	-0.4362	1.0708	-3.0302	-3.2180	0.1082	0.3910	-0.5985	-5.2651	-71.7266	-22.7349	-4.2038	0.2990	-0.3649
330.3930	-0.3690	-1.1097	0.0240	-0.6719	-0.4142	0.8123	0.0249	1.1037	-0.1814	0.5458	0.1562	-0.8106	0.6700	-4.3038	-4.4212	0.0131	0.6618	-0.4733	1.0304	-3.1548	-3.2464	0.1033	0.3890	-0.6003	-5.4891	-73.0948	-23.1301	-4.2136	0.3023	-0.3649
330.4030	-0.3688	-1.0987	0.0223	-0.6665	-0.4127	0.8041	0.0164	1.0953	-0.1724	0.5374	0.1460	-0.8137	0.5245	-4.4259	-4.3841	-0.1210	0.6268	-0.4394	0.9966	-3.2569	-3.2698	0.0992	0.3873	-0.6018	-5.6785	-74.2144	-23.4566	-4.2210	0.3049	-0.3649
330.4150	-0.3687	-1.0855	0.0202	-0.6601	-0.4111	0.7942	0.0059	1.0815	-0.1695	0.5114	0.1326	-0.8173	-0.1253	-4.4285	-4.0987	-0.1265	0.7571	-0.3992	0.1172	-3.3795	-3.2978	0.0945	0.3852	-0.6035	-5.9101	-75.5603	-23.8479	-4.2290	0.3077	-0.3649
330.4250	-0.3687	-1.0748	0.0187	-0.6550	-0.4097	0.7862	-0.0074	1.0688	-0.1548	0.4901	0.1282	-0.8253	-0.7667	-4.3368	-4.4371	-0.1332	0.7052	-0.4824	-1.1723	-3.4791	-3.3205	0.0884	0.3835	-0.6050	-6.1042	-76.6494	-24.1680	-4.2349	0.3099	-0.3649
330.4350	-0.3689	-1.0642	0.0172	-0.6502	-0.4085	0.7779	-0.0175	1.0609	-0.1456	0.4694	0.1223	-0.8380	-1.5440	-4.6664	-4.5395	-0.1475	0.7121	-0.4467	-2.0563	-3.5761	-3.3424	0.0811	0.3817	-0.6065	-6.2987	-77.7088	-24.4796	-4.2402	0.3118	-0.3649
330.4450	-0.3691	-1.0536	0.0157	-0.6457	-0.4073	0.7695	-0.0219	1.0529	-0.1435	0.4561	0.1198	-0.8459	-0.4880	-3.2156	-4.1299	0.0602	0.6878	-0.3056	-1.7064	-3.0593	-3.3060	0.1400	0.4028	-0.5875	-1.9919	-71.4588	-24.1768	-3.5639	0.5511	-0.1512
330.4550	-0.3693	-1.0431	0.0144	-0.6413	-0.4061	0.7609	-0.0231	1.0416	-0.1329	0.4473	0.1085	-0.8417	-1.8418	-4.8794	-4.1854	-0.0504	0.5827	-0.4351	-2.0542	-3.9919	-3.4661	0.0589	0.3772	-0.6077	-5.9630	-82.5116	-25.8488	-4.3574	0.2978	-0.3524
330.4650	-0.3695	-1.0329	0.0132	-0.6369	-0.4052	0.7525	-0.0320	1.0312	-0.1175	0.4334	0.0922	-0.8470	-1.6504	-5.2643	-4.6584	-0.1465	0.7525	-0.4330	-2.0864	-4.0865	-3.4871	0.0513	0.3753	-0.6091	-6.1550	-83.5274	-26.1523	-4.3617	0.2994	-0.3524
330.4770	-0.3700	-1.0205	0.0118	-0.6319	-0.4041	0.7423	-0.0409	1.0159	-0.1115	0.4094	0.0895	-0.8548	-1.6557	-5.2801	-4.6522	-0.1728	0.7360	-0.4332	-2.1254	-4.2017	-3.5130	0.0421	0.3730	-0.6108	-6.3892	-84.7677	-26.5234	-4.3660	0.3013	-0.3524
330.4870	-0.3704	-1.0104	0.0108	-0.6278	-0.4032	0.7337	-0.0468	1.0050	-0.1003	0.3857	0.0819	-0.8632	-1.9736	-5.6055	-4.7750	-0.1499	0.7171	-0.4385	-2.1579	-4.2957	-3.5342	0.0346	0.3710	-0.6123	-6.5840	-85.7777	-26.8289	-4.3690	0.3026	-0.3524
330.4970	-0.3709	-1.0004	0.0099	-0.6240	-0.4024	0.7251	-0.0561	0.9965	-0.0900	0.3661	0.0756	-0.8658	-1.9737	-6.1311	-5.0266	-0.2036	0.7028	-0.4462	-2.1903	-4.3884	-3.5551	0.0270	0.3690	-0.6137	-6.7785	-86.7720	-27.1311	-4.3715	0.3037	-0.3524
330.5070	-0.3716	-0.9905	0.0090	-0.6205	-0.4017	0.7163	-0.0651	0.9829	-0.0850	0.3421	0.0690	-0.8741	-2.0641	-6.2483	-4.9260	-0.1137	0.6610	-0.4575	-2.2226	-4.4796	-3.5752	0.0196	0.3671	-0.6151	-6.9722	-87.7472	-27.4261	-4.3736	0.3048	-0.3524
330.5190	-0.3725	-0.9789	0.0081	-0.6165	-0.4010	0.7057	-0.0776	0.9674	-0.0728	0.3247	0.0562	-0.8778	-1.7998	-6.4449	-5.1419	-0.1548	0.6432	-0.4382	-2.2614	-4.5874	-3.5992	0.0106	0.3647	-0.6169	-7.2039	-88.8993	-27.7775	-4.3755	0.3059	-0.3524
330.5290	-0.3732	-0.9693	0.0074	-0.6133	-0.4005	0.6969	-0.0854	0.9542	-0.0660	0.3087	0.0469	-0.8807	-1.7075	-6.6580	-5.2693	-0.1545	0.6727	-0.4303	-2.2936	-4.6756	-3.6188	0.0032	0.3627	-0.6183	-7.3957	-89.8385	-28.0671	-4.3766	0.3066	-0.3524
330.5410	-0.3743	-0.9580	0.0067	-0.6098	-0.3999	0.6863	-0.0923	0.9376	-0.0581	0.2884	0.0371	-0.8925	-2.1310	-6.7119	-5.2389	-0.1503	0.6623	-0.4713	-2.3322	-4.7799	-3.6416	-0.0056	0.3603	-0.6200	-7.6246	-90.9491	-28.4084	-4.3774	0.3073	-0.3524
330.5510	-0.3753	-0.9486	0.0062	-0.6070	-0.3995	0.6774	-0.0962	0.9300	-0.0544	0.2774	0.0317	-0.9007	-2.3678	-6.9881	-5.2731	-0.1978	0.6903	-0.4135	-2.2861	-5.0479	-3.7282	-0.0181	0.3577	-0.6192	-6.9475	-94.0694	-29.3276	-4.4547	0.2957	-0.3338
330.5630	-0.3765	-0.9376	0.0056	-0.6039	-0.3992	0.6665	-0.1071	0.9096	-0.0477	0.2526	0.0216	-0.9011	-2.2166	-6.7755	-5.1418	-0.2192	0.6893	-0.4271	-2.3218	-5.1493	-3.7501	-0.0272	0.3551	-0.6209	-7.1601	-95.1320	-29.6579	-4.4551	0.2962	-0.3338
330.5730	-0.3777	-0.9285	0.0051	-0.6014	-0.3990	0.6575	-0.1148	0.8979	-0.0409	0.2325	0.0174	-0.9061	-2.3281	-6.8806	-5.0524	-0.2177	0.5891	-0.4265	-2.3515	-5.2331	-3.7681	-0.0348	0.3530	-0.6222	-7.3360	-96.0086	-29.9308	-4.4552	0.2966	-0.3338
330.5830	-0.3789	-0.9196	0.0048	-0.5992	-0.3989	0.6484	-0.1260	0.8830	-0.0317	0.2110	0.0050	-0.9128	-2.1088	-6.7821	-5.1844	-0.2100	0.5307	-0.4895	-2.3809	-5.3145	-3.7853	-0.0424	0.2118	-0.6236	-7.5084	-96.8560	-30.1960	-4.4551	0.2969	-0.3338
330.5950	-0.3804	-0.9091	0.0046	-0.5968	-0.3989	0.6374	-0.1318	0.8720	-0.0189	0.1864	-0.0099	-0.9230	-2.3193	-7.3982	-5.4673	-0.2360	0.3589	-0.4322	-2.4161	-5.4116	-3.8061	-0.0515	-0.1121	-0.6252	-7.7140	-97.8665	-30.5155	-4.4543	0.2971	-0.3338
330.6050	-0.3818	-0.9005	0.0044	-0.5951	-0.3991	0.6281	-0.1376	0.8555	-0.0137	0.1666	-0.0212	-0.9257	-2.5649	-7.3338	-5.2680	-0.2299	0.2371	-0.4355	-2.4451	-5.4909	-3.6973	-0.0590	-0.2963	-0.6266	-7.8825	-98.6898	-30.7758	-4.4536	0.2971	-0.3338
330.6150	-0.3832	-0.8920	0.0043	-0.5934	-0.3993	0.6189	-0.1455	0.8421	-0.0020	0.1487	-0.0243	-0.9342	-2.6014	-7.4151	-5.0156	-0.2296	0.2477	-0.3806	-2.4739	-5.5687	-3.1567	-0.0665	-0.2987	-0.6279	-8.0482	-99.4943	-31.0326	-4.4525	0.2970	-0.3338
330.6250	-0.3847	-0.8837	0.0044	-0.5921	-0.3995	0.6095	-0.1565	0.8288	0.0075	0.1299	-0.0260	-0.9361	-2.5424	-7.4760	-4.5282	-0.2301	0.1466	-0.4710	-2.5026	-5.6456	-2.6471	-0.0740	-0.3012	-0.6293	-8.2117	-100.2880	-31.2881	-4.4512	0.2969	-0.3338
330.6350	-0.3863	-0.8755	0.0045	-0.5908	-0.3998	0.6000	-0.1629	0.8162	0.0116	0.1109	-0.0335	-0.9386	-2.3573	-7.8344	-4.2334	-0.2449	0.1401	-0.4931	-2.5310	-5.7215	-2.5399	-0.0815	-0.3036	-0.6307	-8.3729	-101.0705	-31.5407	-4.4497	0.2967	-0.3338
330.6450	-0.3879	-0.8674	0.0046	-0.5899	-0.4002	0.5906	-0.1681	0.8018	0.0169	0.0920	-0.0409	-0.9470	-2.5188	-6.7319	-3.9315	-0.1664	0.0818	-0.4299	-2.1535	-4.9099	-2.4026	-0.0119	-0.2813	-0.6130	-3.7082	-91.2476	-30.2737	-3.6349	0.5582	-0.1324
330.6570	-0.3900	-0.8579	0.0049	-0.5889	-0.4007	0.5792	-0.1761	0.7838	0.0225	0.0737	-0.0509	-0.9528	-2.7067	-7.6194	-3.8788	-0.2363	0.0360	-0.4454	-2.5024	-6.0260	-2.6275	-0.1009	-0.3092	-0.6309	-7.6918	-104.4519	-32.6089	-4.4919	0.2908	-0.3086
330.6670	-0.3919	-0.8501	0.0052	-0.5882	-0.4013	0.5696	-0.1857	0.7740	0.0343	0.0542	-0.0608	-0.9565	-2.4660	-7.9420	-4.1097	-0.2821	-0.0059	-0.4752	-2.5276	-6.0980	-2.6414	-0.1085	-0.3117	-0.6322	-7.8305	-105.1793	-32.8483	-4.4904	0.2906	-0.3086
330.6770	-0.3937	-0.8424	0.0056	-0.5878	-0.4019	0.5602	-0.1888	0.7608	0.0389	0.0325	-0.0707	-0.9624	-2.6807	-8.2415	-3.8699	-0.2557	0.0390	-0.4509	-2.5525	-6.1694	-2.6552	-0.1161	-0.3143	-0.6334	-7.9668	-105.8992	-33.0855	-4.4888	0.2902	-0.3086
330.6870	-0.3956	-0.8349	0.0060	-0.5876	-0.4027	0.5504	-0.1957	0.7446	0.0525	0.0149	-0.0785	-0.9686	-2.7666	-8.1358	-3.8660	-0.2938	-0.0435	-0.4798	-2.5772	-6.2393	-2.6685	-0.1237	-0.3168	-0.6347	-8.0998	-106.6010	-33.3189	-4.4871	0.2898	-0.3086
330.6990	-0.3981	-0.8261	0.0068	-0.5876	-0.4037	0.5387	-0.2072	0.7250	0.0636	-0.0219	-0.0948	-0.9691	-2.3981	-7.8698	-3.9251	-0.5604	0.0159	-0.5012	-2.6063	-6.3211	-2.6840	-0.7108	-0.3199	-0.6362	-8.2546	-107.4188	-33.5938	-4.4851	0.2893	-0.3086
330.7090	-0.4002	-0.8190	0.0075	-0.5879	-0.4048	0.5291	-0.2122	0.7158	0.0737	-0.0370	-0.1030	-0.9783	-2.5441	-8.3061	-4.0955	-0.5571	0.1228	-0.4952	-2.6304	-6.3882	-2.6967	-0.7187	-0.3225	-0.6374	-8.3804	-108.0874	-33.8208	-4.4834	0.2887	-0.3086
330.7190	-0.4023	-0.8119	0.0082	-0.5883	-0.4058	0.5192	-0.2182	0.7013	0.0755	-0.0464	-0.1035	-0.9874	-2.6498	-8.2430	-3.7475	-0.6962	0.0532	-0.4596	-2.6542	-6.4541	-2.7089	-0.7266	-0.3251	-0.6387	-8.5030	-108.7425	-34.0435	-4.4816	0.2881	-0.3086
330.7310	-0.4050	-0.8035	0.0092	-0.5891	-0.4072	0.5073	-0.2289	0.6820	0.0867	-0.0675	-0.1127	-0.9871	-2.3573	-8.3583	-3.7441	-0.7669	-0.0443	-0.4304	-2.6825	-6.5327	-2.7236	-0.7360	-0.3281	-0.6402	-8.6470	-109.5210	-34.3103	-4.4792	0.2874	-0.3086
330.7410	-0.4073	-0.7968	0.0101	-0.5898	-0.4083	0.4974	-0.2320	0.6666	0.0946	-0.0884	-0.1227	-0.9914	-2.7539	-8.3962	-3.7857	-0.8218	-0.0203	-0.4940	-2.7057	-6.5964	-2.7352	-0.7439	-0.3307	-0.6415	-8.7627	-110.1496	-34.5275	-4.4773	0.2867	-0.3086
330.7530	-0.4102	-0.7890	0.0114	-0.5910	-0.4099	0.4854	-0.2402	0.6535	0.1083	-0.1132	-0.1384	-1.0011	-2.6611	-8.8412	-4.0104	-0.8214	0.0303	-0.4459	-2.6325	-6.7718	-2.7924	-0.7539	-0.3334	-0.6398	-7.7231	-112.0947	-35.2005	-4.4888	0.2884	-0.2767
330.7630	-0.4127	-0.7825	0.0125	-0.5923	-0.4113	0.4754	-0.2445	0.6383	0.1145	-0.1327	-0.1467	-1.0029	-2.6226	-8.8252	-3.9047	-0.8376	0.0847	-0.5124	-2.6523	-6.8331	-2.8036	-0.7618	-0.3360	-0.6409	-7.8176	-112.6898	-35.4099	-4.4874	0.2878	-0.2767
330.7750	-0.4156	-0.7750	0.0139	-0.5941	-0.4131	0.4632	-0.2512	0.6204	0.1223	-0.1537	-0.1499	-1.0097	-2.8646	-8.7607	-3.9284	-0.8769	-0.0452	-0.4378	-2.6756	-6.9052	-2.8167	-0.7713	-0.3391	-0.6423	-7.9266	-113.3843	-35.6570	-4.4858	0.2870	-0.2767
330.7850	-0.4182	-0.7689	0.0153	-0.5957	-0.4147	0.4531	-0.2581	0.6039	0.1307	-0.1770	-0.1622	-1.0118	-2.5999	-8.8592	-3.8803	-0.8439	0.0137	-0.4312	-2.6948	-6.9641	-2.8272	-0.7792	-0.3417	-0.6434	-8.0141	-113.9495	-35.8599	-4.4845	0.2864	-0.2767
330.7950	-0.4208	-0.7629	0.0165	-0.5977	-0.4163	0.4430	-0.2638	0.5894	0.1362	-0.1969	-0.1717	-1.0197	-2.8132	-8.8138	-3.7880	-0.8082	-0.0268	-0.4527	-2.7138	-7.0219	-2.8376	-0.7872	-0.3443	-0.6445	-8.0983	-114.5025	-36.0606	-4.4833	0.2857	-0.2767
330.8070	-0.4241	-0.7560	0.0184	-0.6001	-0.4185	0.4308	-0.2714	0.5764	0.1506	-0.2165	-0.1820	-1.0263	-2.6896	-9.4403	-4.0838	-0.9556	-0.0188	-0.4657	-2.7361	-7.0897	-2.8496	-0.7967	-0.3474	-0.6459	-8.1949	-115.1458	-36.2974	-4.4818	0.2848	-0.2767
330.8170	-0.4268	-0.7503	0.0199	-0.6025	-0.4203	0.4205	-0.2761	0.5588	0.1582	-0.2379	-0.1915	-1.0301	-2.9178	-9.3132	-3.9942	-0.8520	0.0321	-0.4678	-2.7544	-7.1450	-2.8592	-0.8047	-0.3500	-0.6470	-8.2719	-115.6686	-36.4908	-4.4811	0.2841	-0.2767
330.8290	-0.4302	-0.7438	0.0218	-0.6056	-0.4227	0.4081	-0.2861	0.5401	0.1639	-0.2623	-0.1990	-1.0356	-2.6683	-9.1949	-3.8246	-0.8623	0.0255	-0.4713	-2.7760	-7.2100	-2.8702	-0.8142	-0.3531	-0.6484	-8.3599	-116.2787	-36.7183	-4.4801	0.2832	-0.2767
330.8390	-0.4332	-0.7385	0.0235	-0.6083	-0.4247	0.3978	-0.2891	0.5242	0.1728	-0.2843	-0.2095	-1.0426	-2.9041	-9.2708	-3.8439	-0.8563	-0.0551	-0.4873	-2.7938	-7.2637	-2.8795	-0.8222	-0.3557	-0.6495	-8.4305	-116.7817	-36.9083	-4.4794	0.2824	-0.2767
330.8490	-0.4361	-0.7332	0.0252	-0.6112	-0.4269	0.3873	-0.2968	0.5091	0.1836	-0.3072	-0.2212	-1.0452	-2.5099	-9.3231	-4.0831	-0.8256	0.0116	-0.4478	-2.7010	-7.3735	-2.9185	-0.8284	-0.3573	-0.6470	-7.1872	-117.9562	-37.3889	-4.4609	0.2928	-0.2384
330.8610	-0.4396	-0.7273	0.0276	-0.6149	-0.4296	0.3748	-0.2990	0.4928	0.1947	-0.3298	-0.2255	-1.0485	-3.0655	-9.5253	-4.2199	-0.8586	-0.0509	-0.4799	-2.7181	-7.4479	-2.9291	-0.8379	-0.3604	-0.6481	-7.2473	-118.5156	-37.6071	-4.4606	0.2920	-0.2384
330.8710	-0.4427	-0.7224	0.0296	-0.6183	-0.4319	0.3643	-0.3074	0.4801	0.1979	-0.3483	-0.2355	-1.0533	-2.8139	-9.9426	-4.0980	-0.8693	-0.0483	-0.4959	-2.7321	-7.5188	-2.9378	-0.8458	-0.3630	-0.6491	-7.2948	-118.9749	-37.7865	-4.4607	0.2913	-0.2384
330.8830	-0.4463	-0.7168	0.0320	-0.6227	-0.4348	0.3516	-0.3115	0.4612	0.2077	-0.3705	-0.2495	-1.0551	-3.1352	-10.0380	-4.2620	-0.8393	-0.0263	-0.4730	-2.7486	-7.6023	-2.9477	-0.8553	-0.3660	-0.6503	-7.3477	-119.5076	-37.9979	-4.4612	0.2905	-0.2384
330.8930	-0.4495	-0.7123	0.0341	-0.6265	-0.4374	0.3410	-0.3194	0.4445	0.2116	-0.3867	-0.2565	-1.0585	-2.9454	-9.8902	-4.0642	-0.8882	-0.0234	-0.4649	-2.7621	-7.6708	-2.9556	-0.8632	-0.3686	-0.6513	-7.3886	-119.9379	-38.1700	-4.4617	0.2898	-0.2384
330.9050	-0.4534	-0.7071	0.0368	-0.6314	-0.4405	0.3283	-0.3260	0.4243	0.2231	-0.4053	-0.2629	-1.0659	-2.9605	-9.7686	-4.2814	-0.9371	-0.0571	-0.4803	-2.7780	-7.7513	-2.9646	-0.8728	-0.3717	-0.6524	-7.4336	-120.4345	-38.3718	-4.4628	0.2890	-0.2384
330.9150	-0.4566	-0.7029	0.0391	-0.6356	-0.4431	0.3176	-0.3296	0.4081	0.2295	-0.4243	-0.2750	-1.0696	-3.0601	-9.8520	-4.4059	-0.9442	-0.0414	-0.4617	-2.7909	-7.8175	-2.9720	-0.8808	-0.3743	-0.6534	-7.4680	-120.8380	-38.5394	-4.4639	0.2884	-0.2384
330.9250	-0.4600	-0.6990	0.0415	-0.6399	-0.4460	0.3069	-0.3351	0.3960	0.2370	-0.4427	-0.2818	-1.0718	-3.0372	-10.1455	-4.3938	-0.9535	-0.0168	-0.4988	-2.8036	-7.8823	-2.9789	-0.8887	-0.3768	-0.6544	-7.4992	-121.2246	-38.7015	-4.4651	0.2877	-0.2384
330.9370	-0.4641	-0.6944	0.0444	-0.6453	-0.4495	0.2940	-0.3397	0.3833	0.2474	-0.4732	-0.2917	-1.0748	-3.1103	-10.4914	-4.4796	-0.9591	-0.0986	-0.5458	-2.8185	-7.9592	-2.9869	-0.8983	-0.3799	-0.6555	-7.5332	-121.6776	-38.8945	-4.4666	0.2868	-0.2384
330.9470	-0.4676	-0.6907	0.0468	-0.6501	-0.4524	0.2832	-0.3468	0.3650	0.2500	-0.4969	-0.3028	-1.0823	-2.8178	-10.4087	-4.2224	-0.9152	-0.0036	-0.4742	-2.7119	-8.0346	-3.0102	-0.9017	-0.3806	-0.6523	-6.1432	-122.1915	-39.2166	-4.4189	0.3064	-0.1943
330.9590	-0.4717	-0.6864	0.0499	-0.6563	-0.4560	0.2702	-0.3495	0.3460	0.2587	-0.5165	-0.3107	-1.0841	-2.9962	-10.5136	-4.3566	-0.9371	-0.0797	-0.4778	-2.7229	-8.1088	-3.0181	-0.9072	-0.3836	-0.6533	-6.1574	-122.6148	-39.4011	-4.4218	0.3058	-0.1943
330.9690	-0.4752	-0.6830	0.0525	-0.6617	-0.4592	0.2593	-0.3542	0.3274	0.2651	-0.5312	-0.3189	-1.0865	-2.7781	-10.1053	-4.1626	-0.8935	-0.0987	-0.4625	-2.7317	-8.1693	-3.0242	-0.9106	-0.3860	-0.6541	-6.1665	-122.9530	-39.5502	-4.4247	0.3053	-0.1943
330.9810	-0.4795	-0.6791	0.0557	-0.6682	-0.4631	0.2463	-0.3613	0.3120	0.2764	-0.5493	-0.3318	-1.0925	-2.8206	-10.4372	-4.2693	-0.9446	-0.0507	-0.4583	-2.7422	-8.2411	-3.0314	-0.9147	-0.3890	-0.6550	-6.1745	-123.3477	-39.7278	-4.4281	0.3046	-0.1943
330.9910	-0.4831	-0.6761	0.0585	-0.6737	-0.4664	0.2353	-0.3631	0.2961	0.2847	-0.5715	-0.3411	-1.0972	-2.9435	-10.3200	-4.2333	-1.0033	-0.0357	-0.4822	-2.7506	-8.2999	-3.0371	-0.9181	-0.3915	-0.6558	-6.1784	-123.6638	-39.8736	-4.4309	0.3040	-0.1943
331.0010	-0.4867	-0.6732	0.0614	-0.6795	-0.4700	0.2244	-0.3686	0.2807	0.2919	-0.5940	-0.3441	-1.1004	-2.7993	-10.4267	-4.2862	-0.9633	-0.0661	-0.4803	-2.7588	-8.3573	-3.0424	-0.9215	-0.3940	-0.6566	-6.1796	-123.9635	-40.0146	-4.4343	0.3034	-0.1943
331.0130	-0.4912	-0.6700	0.0651	-0.6868	-0.4742	0.2111	-0.3736	0.2651	0.3008	-0.6165	-0.3559	-1.1013	-2.8696	-10.4531	-4.4248	-0.9804	0.0023	-0.5161	-2.7685	-8.4257	-3.0488	-0.9256	-0.3970	-0.6576	-6.1784	-124.3178	-40.1850	-4.4386	0.3027	-0.1943
331.0230	-0.4950	-0.6675	0.0681	-0.6931	-0.4778	0.2001	-0.3759	0.2490	0.3072	-0.6341	-0.3643	-1.1055	-2.8503	-10.4396	-4.3797	-0.9358	-0.0293	-0.4920	-2.7763	-8.4817	-3.0538	-0.9291	-0.3995	-0.6583	-6.1747	-124.6017	-40.3239	-4.4426	0.3022	-0.1943
331.0350	-0.4996	-0.6646	0.0720	-0.7009	-0.4822	0.1869	-0.3813	0.2330	0.3166	-0.6524	-0.3780	-1.1093	-2.8170	-10.6539	-4.5115	-1.0017	-0.0331	-0.4715	-2.7854	-8.5476	-3.0596	-0.9334	-0.4024	-0.6593	-6.1670	-124.9259	-40.4872	-4.4478	0.3015	-0.1943
331.0450	-0.5034	-0.6623	0.0752	-0.7074	-0.4859	0.1758	-0.3847	0.2211	0.3233	-0.6735	-0.3778	-1.1137	-2.9095	-11.0529	-4.5666	-0.9876	-0.1555	-0.4873	-2.7395	-8.5876	-3.0655	-0.9337	-0.4037	-0.6581	-5.5227	-125.0176	-40.6344	-4.4179	0.3136	-0.1732
331.0550	-0.5073	-0.6603	0.0784	-0.7142	-0.4897	0.1645	-0.3858	0.2024	0.3234	-0.6920	-0.3966	-1.1125	-2.7500	-10.6587	-4.2132	-1.0511	-0.0676	-0.4972	-2.6735	-8.6208	-3.0721	-0.9328	-0.4045	-0.6561	-4.6589	-125.0386	-40.7820	-4.3769	0.3300	-0.1451
331.0670	-0.5120	-0.6580	0.0823	-0.7227	-0.4945	0.1512	-0.3907	0.1862	0.3348	-0.7104	-0.4045	-1.1151	-2.8105	-10.7948	-4.4250	-0.9912	-0.1121	-0.4776	-2.6788	-8.6819	-3.0771	-0.9369	-0.4073	-0.6568	-4.6342	-125.3181	-40.9313	-4.3834	0.3295	-0.1451
331.0770	-0.5159	-0.6562	0.0855	-0.7300	-0.4986	0.1400	-0.3940	0.1738	0.3389	-0.7242	-0.4147	-1.1187	-2.9698	-11.2497	-4.2363	-1.0383	-0.0354	-0.4850	-2.6831	-8.7324	-3.0813	-0.9404	-0.4097	-0.6574	-4.6120	-125.5458	-41.0549	-4.3891	0.3290	-0.1451
331.0890	-0.5206	-0.6543	0.0897	-0.7388	-0.5036	0.1266	-0.3965	0.1542	0.3488	-0.7505	-0.4218	-1.1246	-3.1356	-10.9782	-4.2867	-0.9672	-0.0430	-0.4986	-2.6879	-8.7916	-3.0858	-0.9446	-0.4125	-0.6581	-4.5825	-125.8021	-41.1985	-4.3961	0.3283	-0.1451
331.0990	-0.5246	-0.6528	0.0933	-0.7462	-0.5079	0.1153	-0.4020	0.1361	0.3591	-0.7691	-0.4217	-1.1250	-3.0408	-10.7505	-4.4002	-1.0746	-0.1251	-0.5282	-2.6918	-8.8402	-3.0894	-0.9480	-0.4148	-0.6587	-4.5560	-126.0068	-41.3175	-4.4018	0.3277	-0.1451
331.1110	-0.5294	-0.6512	0.0977	-0.7558	-0.5130	0.1017	-0.4063	0.1249	0.3655	-0.7917	-0.4336	-1.1236	-3.0613	-11.3592	-4.4711	-1.0090	-0.0568	-0.5611	-2.6963	-8.8975	-3.0937	-0.9523	-0.4177	-0.6594	-4.5215	-126.2404	-41.4589	-4.4096	0.3270	-0.1451
331.1210	-0.5335	-0.6501	0.1013	-0.7638	-0.5173	0.0905	-0.4078	0.1086	0.3709	-0.7998	-0.4346	-1.1330	-3.0614	-11.3943	-4.5371	-1.0067	-0.1593	-0.4947	-2.6998	-8.9448	-3.0970	-0.9558	-0.4200	-0.6600	-4.4909	-126.4293	-41.5745	-4.4165	0.3265	-0.1451
331.1330	-0.5384	-0.6490	0.1059	-0.7735	-0.5227	0.0769	-0.4113	0.0893	0.3797	-0.8215	-0.4516	-1.1363	-3.1212	-11.0130	-4.5797	-1.0749	-0.0936	-0.4534	-2.7039	-8.9998	-3.1005	-0.9601	-0.4228	-0.6607	-4.4513	-126.6355	-41.7082	-4.4244	0.3257	-0.1451
331.1430	-0.5425	-0.6482	0.1098	-0.7818	-0.5273	0.0656	-0.4166	0.0749	0.3862	-0.8414	-0.4544	-1.1355	-2.9779	-11.3004	-4.6334	-1.1532	-0.1288	-0.5174	-2.7070	-9.0449	-3.1032	-0.9637	-0.4252	-0.6613	-4.4161	-126.7982	-41.8183	-4.4314	0.3250	-0.1451
331.1550	-0.5475	-0.6474	0.1145	-0.7921	-0.5329	0.0521	-0.4187	0.0594	0.3915	-0.8597	-0.4595	-1.1368	-2.9481	-11.3984	-4.6016	-1.0765	-0.1176	-0.5267	-2.5832	-9.0182	-3.0967	-0.9576	-0.4242	-0.6568	-2.8711	-126.0453	-41.8455	-4.3308	0.3631	-0.0919
331.1650	-0.5518	-0.6469	0.1184	-0.8007	-0.5376	0.0406	-0.4210	0.0441	0.3976	-0.8784	-0.4742	-1.1398	-2.9250	-11.1730	-4.6161	-1.0867	-0.0560	-0.5155	-2.5838	-9.0597	-3.0994	-0.9610	-0.4264	-0.6572	-2.8294	-126.1839	-41.9483	-4.3385	0.3624	-0.0919
331.1770	-0.5569	-0.6465	0.1233	-0.8114	-0.5433	0.0268	-0.4240	0.0274	0.4044	-0.9015	-0.4814	-1.1388	-2.7884	-11.2230	-4.5680	-1.1154	-0.0994	-0.4855	-2.5843	-9.1086	-3.1023	-0.9651	-0.4290	-0.6576	-2.7773	-126.3389	-42.0681	-4.3480	0.3616	-0.0919
331.1870	-0.5612	-0.6463	0.1273	-0.8207	-0.5481	0.0155	-0.4264	0.0145	0.4096	-0.9139	-0.4869	-1.1402	-2.5354	-11.3985	-4.5754	-1.0482	-0.1718	-0.5025	-2.5846	-9.1486	-3.1047	-0.9685	-0.4312	-0.6580	-2.7323	-126.4585	-42.1667	-4.3565	0.3610	-0.0919
[truncated: 1,159 more rows]
