# Supplementary material for: Practical Aspects of Model-Based Collision Detection
Source: Front Robot AI. 2020 Nov 23;7:571574. doi: 10.3389/frobt.2020.571574 (PMC7805958; doi:10.3389/frobt.2020.571574)
Supplement: Supplementary file 1 [file Data_Sheet_1.ZIP › identification_data/ur-20_02_19_14harm50sec.csv]

838.4650	0.0641	-1.5149	-0.0018	-1.5629	-0.0341	-0.0206	-0.0000	0.0000	-0.0000	0.0000	0.0000	0.0000	-0.0211	0.0656	-0.4284	-0.0334	-0.1120	-0.0944	-0.0000	-0.5804	-0.2402	-0.0218	0.0052	0.0000	-0.0000	-6.9511	-2.3635	-0.2344	0.0556	0.0000
838.4670	0.0641	-1.5149	-0.0018	-1.5629	-0.0341	-0.0206	-0.0000	0.0000	-0.0000	0.0000	0.0000	0.0000	0.0250	0.0503	-0.4017	-0.0337	-0.1298	-0.0695	-0.0000	-0.5802	-0.2401	-0.0218	0.0052	0.0000	-0.0000	-6.9486	-2.3620	-0.2343	0.0555	0.0000
838.4770	0.0641	-1.5149	-0.0018	-1.5629	-0.0341	-0.0206	-0.0000	0.0000	-0.0000	0.0000	0.0000	0.0000	-0.0656	0.0798	-0.4434	-0.0149	-0.1420	-0.0947	0.0000	-0.5799	-0.2399	-0.0218	0.0052	0.0000	0.0000	-6.9451	-2.3604	-0.2342	0.0555	0.0000
838.4870	0.0641	-1.5149	-0.0018	-1.5629	-0.0341	-0.0206	-0.0000	0.0000	-0.0000	0.0000	0.0000	0.0000	-0.0590	0.0751	-0.4267	-0.0379	-0.1406	-0.0977	-0.0000	-0.5803	-0.2401	-0.0218	0.0052	0.0000	-0.0000	-6.9497	-2.3620	-0.2344	0.0555	0.0000
838.4990	0.0641	-1.5149	-0.0018	-1.5629	-0.0341	-0.0206	-0.0000	0.0000	-0.0000	0.0000	0.0000	0.0000	-0.0050	0.0388	-0.3979	-0.0131	-0.1459	-0.0889	-0.0000	-0.5804	-0.2401	-0.0218	0.0052	0.0000	-0.0000	-6.9502	-2.3626	-0.2344	0.0556	0.0000
838.5090	0.0641	-1.5149	-0.0018	-1.5629	-0.0341	-0.0206	-0.0000	0.0000	-0.0000	0.0000	0.0000	0.0000	-0.0727	0.0074	-0.4062	-0.0143	-0.1476	-0.0992	-0.0000	-0.5803	-0.2401	-0.0218	0.0052	0.0000	-0.0000	-6.9492	-2.3626	-0.2344	0.0555	0.0000
838.5190	0.0641	-1.5149	-0.0018	-1.5629	-0.0341	-0.0206	-0.0000	0.0000	-0.0000	0.0000	0.0000	0.0000	0.0472	0.0746	-0.4137	-0.0576	-0.1153	-0.0710	-0.0000	-0.5801	-0.2400	-0.0218	0.0052	0.0000	-0.0000	-6.9472	-2.3615	-0.2343	0.0555	0.0000
838.5290	0.0641	-1.5149	-0.0018	-1.5629	-0.0341	-0.0206	-0.0000	0.0000	-0.0000	0.0000	0.0000	0.0000	-0.0435	0.0090	-0.4458	-0.0544	-0.1189	-0.1319	-0.0000	-0.5802	-0.2401	-0.0218	0.0052	0.0000	-0.0000	-6.9483	-2.3626	-0.2345	0.0556	0.0000
838.5390	0.0641	-1.5149	-0.0018	-1.5629	-0.0341	-0.0206	-0.0000	0.0000	-0.0000	0.0000	0.0000	0.0000	-0.1022	0.0547	-0.4465	-0.0199	-0.1471	-0.0860	-0.0000	-0.5801	-0.2401	-0.0218	0.0052	0.0000	-0.0000	-6.9477	-2.3620	-0.2343	0.0555	0.0000
838.5510	0.0641	-1.5149	-0.0018	-1.5629	-0.0342	-0.0206	-0.0000	0.0000	-0.0000	0.0000	0.0000	0.0000	-0.1045	0.0124	-0.4365	-0.0137	-0.1316	-0.0974	-0.0000	-0.5804	-0.2402	-0.0218	0.0052	0.0000	-0.0000	-6.9507	-2.3630	-0.2344	0.0556	0.0000
838.5610	0.0641	-1.5149	-0.0018	-1.5629	-0.0341	-0.0206	-0.0000	0.0000	-0.0000	0.0000	0.0000	0.0000	0.0047	-0.0335	-0.3856	-0.0147	-0.1381	-0.0720	-0.0000	-0.5803	-0.2401	-0.0218	0.0052	0.0000	-0.0000	-6.9493	-2.3626	-0.2344	0.0556	0.0000
838.5710	0.0641	-1.5149	-0.0018	-1.5629	-0.0341	-0.0206	-0.0000	0.0000	-0.0000	0.0000	0.0000	0.0000	-0.0277	0.0600	-0.3918	-0.0407	-0.1221	-0.0553	-0.0000	-0.5803	-0.2401	-0.0218	0.0052	0.0000	-0.0000	-6.9493	-2.3626	-0.2344	0.0556	0.0000
838.5810	0.0641	-1.5149	-0.0018	-1.5629	-0.0341	-0.0206	-0.0000	0.0000	-0.0000	0.0000	0.0000	0.0000	-0.1124	0.1221	-0.4190	-0.0139	-0.1357	-0.1004	0.0000	-0.5804	-0.2402	-0.0218	0.0052	0.0000	0.0000	-6.9508	-2.3632	-0.2345	0.0556	0.0000
838.5930	0.0641	-1.5149	-0.0018	-1.5629	-0.0341	-0.0206	-0.0000	0.0000	-0.0000	0.0000	0.0000	0.0000	-0.1376	0.0771	-0.4469	-0.0225	-0.1417	-0.1095	-0.0000	-0.5802	-0.2401	-0.0218	0.0052	0.0000	-0.0000	-6.9482	-2.3625	-0.2344	0.0555	0.0000
838.6030	0.0641	-1.5149	-0.0018	-1.5629	-0.0341	-0.0206	-0.0000	0.0000	-0.0000	0.0000	0.0000	0.0000	-0.0221	0.1132	-0.4585	-0.0363	-0.1407	-0.0880	0.0000	-0.5800	-0.2400	-0.0218	0.0052	0.0000	0.0000	-6.9463	-2.3615	-0.2343	0.0555	0.0000
838.6130	0.0641	-1.5149	-0.0018	-1.5629	-0.0341	-0.0206	-0.0000	0.0000	-0.0000	0.0000	0.0000	0.0000	-0.1201	0.1153	-0.4339	-0.0192	-0.1391	-0.0923	-0.0000	-0.5802	-0.2401	-0.0218	0.0052	0.0000	-0.0000	-6.9487	-2.3620	-0.2343	0.0555	0.0000
838.6230	0.0641	-1.5149	-0.0018	-1.5629	-0.0341	-0.0206	-0.0000	0.0000	-0.0000	0.0000	0.0000	0.0000	0.0414	0.1073	-0.3915	-0.0177	-0.1406	-0.1040	-0.0000	-0.5802	-0.2401	-0.0218	0.0052	0.0000	-0.0000	-6.9488	-2.3621	-0.2344	0.0556	0.0000
838.6330	0.0641	-1.5149	-0.0018	-1.5629	-0.0341	-0.0206	-0.0000	0.0000	-0.0000	0.0000	0.0000	0.0000	-0.0762	0.1238	-0.4279	-0.0312	-0.1226	-0.0926	-0.0000	-0.5799	-0.2400	-0.0218	0.0052	0.0000	-0.0000	-6.9453	-2.3616	-0.2344	0.0555	0.0000
838.6450	0.0641	-1.5149	-0.0018	-1.5629	-0.0342	-0.0206	-0.0000	0.0000	-0.0000	0.0000	0.0000	0.0000	-0.0241	0.0817	-0.4071	-0.0324	-0.1207	-0.0989	0.0000	-0.5805	-0.2402	-0.0218	0.0052	0.0000	0.0000	-6.9517	-2.3631	-0.2344	0.0556	0.0000
838.6550	0.0641	-1.5149	-0.0018	-1.5629	-0.0342	-0.0206	-0.0000	0.0000	-0.0000	0.0000	0.0000	0.0000	-0.0754	0.0371	-0.3975	-0.0294	-0.1411	-0.0863	-0.0000	-0.5801	-0.2400	-0.0218	0.0052	0.0000	-0.0000	-6.9473	-2.3616	-0.2344	0.0555	0.0000
838.6650	0.0641	-1.5149	-0.0018	-1.5629	-0.0342	-0.0206	-0.0000	0.0000	-0.0000	0.0000	0.0000	0.0000	0.0639	-0.0224	-0.4016	-0.0227	-0.1174	-0.0910	0.0000	-0.5801	-0.2400	-0.0218	0.0052	0.0000	0.0000	-6.9467	-2.3610	-0.2343	0.0555	0.0000
838.6750	0.0641	-1.5149	-0.0018	-1.5629	-0.0341	-0.0206	-0.0000	0.0000	-0.0000	0.0000	0.0000	0.0000	0.0030	0.0650	-0.4454	-0.0591	-0.1547	-0.0751	-0.0000	-0.5799	-0.2399	-0.0218	0.0052	0.0000	-0.0000	-6.9443	-2.3605	-0.2343	0.0555	0.0000
838.6870	0.0641	-1.5149	-0.0018	-1.5629	-0.0341	-0.0206	-0.0000	0.0000	-0.0000	0.0000	0.0000	0.0000	-0.0170	0.1070	-0.4028	0.0069	-0.1108	-0.1004	-0.0000	-0.5801	-0.2401	-0.0218	0.0052	0.0000	-0.0000	-6.9468	-2.3621	-0.2344	0.0555	0.0000
838.6970	0.0641	-1.5149	-0.0018	-1.5629	-0.0341	-0.0206	-0.0000	0.0000	-0.0000	0.0000	0.0000	0.0000	-0.0681	0.0577	-0.4077	-0.0238	-0.1621	-0.0784	0.0000	-0.5804	-0.2401	-0.0218	0.0052	0.0000	0.0000	-6.9506	-2.3619	-0.2343	0.0555	0.0000
838.7070	0.0641	-1.5149	-0.0018	-1.5629	-0.0341	-0.0206	-0.0000	0.0000	-0.0000	0.0000	0.0000	0.0000	-0.1365	0.0250	-0.4615	-0.0427	-0.1275	-0.1018	-0.0000	-0.5804	-0.2402	-0.0218	0.0052	0.0000	-0.0000	-6.9508	-2.3631	-0.2345	0.0556	0.0000
838.7170	0.0641	-1.5149	-0.0018	-1.5629	-0.0341	-0.0206	-0.0000	0.0000	-0.0000	0.0000	0.0000	0.0000	-0.0218	0.0755	-0.4255	-0.0253	-0.1449	-0.1077	-0.0000	-0.5801	-0.2400	-0.0218	0.0052	0.0000	-0.0000	-6.9477	-2.3611	-0.2343	0.0555	0.0000
838.7270	0.0641	-1.5149	-0.0018	-1.5629	-0.0341	-0.0206	-0.0000	0.0000	-0.0000	0.0000	0.0000	0.0000	0.1454	0.0658	-0.4149	-0.0223	-0.1374	-0.1064	0.0000	-0.5802	-0.2400	-0.0218	0.0052	0.0000	0.0000	-6.9483	-2.3616	-0.2344	0.0555	0.0000
838.7390	0.0640	-1.5149	-0.0018	-1.5629	-0.0341	-0.0206	-0.0000	0.0000	-0.0000	0.0000	0.0000	0.0000	0.0319	0.0466	-0.4305	-0.0234	-0.1628	-0.1059	-0.0000	-0.5802	-0.2400	-0.0218	0.0052	0.0000	-0.0000	-6.9481	-2.3614	-0.2342	0.0555	0.0000
838.7490	0.0641	-1.5149	-0.0018	-1.5629	-0.0341	-0.0206	-0.0000	0.0000	-0.0000	0.0000	0.0000	0.0000	-0.0182	0.0884	-0.4609	-0.0539	-0.1291	-0.0709	-0.0000	-0.5801	-0.2401	-0.0218	0.0052	0.0000	-0.0000	-6.9477	-2.3621	-0.2344	0.0555	0.0000
838.7590	0.0641	-1.5149	-0.0018	-1.5629	-0.0341	-0.0206	-0.0000	0.0000	-0.0000	0.0000	0.0000	0.0000	0.0611	0.0893	-0.4296	-0.0394	-0.1331	-0.0860	-0.0000	-0.5803	-0.2401	-0.0218	0.0052	0.0000	-0.0000	-6.9501	-2.3625	-0.2344	0.0555	0.0000
838.7690	0.0641	-1.5149	-0.0018	-1.5629	-0.0341	-0.0206	-0.0000	0.0000	-0.0000	0.0000	0.0000	0.0000	0.0472	0.1280	-0.4450	-0.0307	-0.1349	-0.0886	-0.0000	-0.5803	-0.2402	-0.0218	0.0052	0.0000	-0.0000	-6.9493	-2.3636	-0.2345	0.0556	0.0000
838.7810	0.0641	-1.5149	-0.0018	-1.5629	-0.0341	-0.0206	-0.0000	0.0000	-0.0000	0.0000	0.0000	0.0000	0.0809	0.0977	-0.4653	-0.0470	-0.1470	-0.1057	-0.0000	-0.5802	-0.2402	-0.0218	0.0052	0.0000	-0.0000	-6.9487	-2.3630	-0.2344	0.0555	0.0000
838.7910	0.0641	-1.5149	-0.0018	-1.5629	-0.0341	-0.0206	-0.0000	0.0000	-0.0000	0.0000	0.0000	0.0000	0.1011	0.0767	-0.4437	-0.0467	-0.1516	-0.0851	0.0000	-0.5800	-0.2400	-0.0218	0.0052	0.0000	0.0000	-6.9458	-2.3611	-0.2343	0.0555	0.0000
838.8010	0.0641	-1.5149	-0.0018	-1.5629	-0.0341	-0.0206	-0.0000	0.0000	-0.0000	0.0000	0.0000	0.0000	0.0664	0.0745	-0.3859	-0.0353	-0.1448	-0.1023	-0.0000	-0.5802	-0.2400	-0.0218	0.0052	0.0000	-0.0000	-6.9482	-2.3616	-0.2344	0.0555	0.0000
838.8110	0.0641	-1.5149	-0.0018	-1.5629	-0.0342	-0.0206	-0.0000	0.0000	-0.0000	0.0000	0.0000	0.0000	0.0810	0.0801	-0.3935	-0.0221	-0.0989	-0.1249	0.0000	-0.5800	-0.2400	-0.0218	0.0052	0.0000	0.0000	-6.9462	-2.3615	-0.2342	0.0555	0.0000
838.8210	0.0641	-1.5149	-0.0018	-1.5629	-0.0341	-0.0206	-0.0000	0.0000	-0.0000	0.0000	0.0000	0.0000	-0.0136	0.0443	-0.3919	-0.0412	-0.1290	-0.0937	-0.0000	-0.5800	-0.2399	-0.0218	0.0052	0.0000	-0.0000	-6.9463	-2.3606	-0.2343	0.0555	0.0000
838.8330	0.0641	-1.5149	-0.0018	-1.5629	-0.0341	-0.0206	-0.0000	0.0000	-0.0000	0.0000	0.0000	0.0000	0.0884	0.1164	-0.4132	-0.0211	-0.1316	-0.0904	-0.0000	-0.5805	-0.2403	-0.0218	0.0052	0.0000	-0.0000	-6.9517	-2.3640	-0.2345	0.0556	0.0000
838.8430	0.0641	-1.5149	-0.0018	-1.5629	-0.0341	-0.0206	-0.0000	0.0000	-0.0000	0.0000	0.0000	0.0000	-0.0245	0.0538	-0.4006	-0.0235	-0.1186	-0.1137	-0.0000	-0.5800	-0.2399	-0.0218	0.0052	0.0000	-0.0000	-6.9457	-2.3600	-0.2342	0.0555	0.0000
838.8530	0.0641	-1.5149	-0.0018	-1.5629	-0.0341	-0.0206	-0.0000	0.0000	-0.0000	0.0000	0.0000	0.0000	-0.1459	0.0844	-0.4887	-0.0301	-0.1494	-0.0813	0.0000	-0.5801	-0.2400	-0.0218	0.0052	0.0000	0.0000	-6.9468	-2.3611	-0.2344	0.0555	0.0000
838.8630	0.0641	-1.5149	-0.0018	-1.5629	-0.0341	-0.0206	-0.0000	0.0000	-0.0000	0.0000	0.0000	0.0000	0.0360	0.0701	-0.3617	-0.0368	-0.1239	-0.0701	0.0000	-0.5799	-0.2399	-0.0218	0.0052	0.0000	0.0000	-6.9447	-2.3600	-0.2342	0.0555	0.0000
838.8750	0.0641	-1.5149	-0.0018	-1.5629	-0.0341	-0.0206	-0.0000	0.0000	-0.0000	0.0000	0.0000	0.0000	-0.0379	0.0749	-0.3722	-0.0326	-0.1114	-0.0753	-0.0095	-0.5953	-0.2433	-0.0222	0.0062	0.0005	-0.0439	-7.0715	-2.3948	-0.2378	0.0591	0.0017
838.8850	0.0641	-1.5149	-0.0018	-1.5629	-0.0341	-0.0206	-0.0000	0.0000	-0.0000	0.0000	0.0000	0.0000	0.0176	-0.0412	-0.4415	-0.0434	-0.1385	-0.0949	-0.0535	-0.6537	-0.2532	-0.0240	0.0109	0.0030	-0.1699	-7.4387	-2.4955	-0.2478	0.0694	0.0066
838.8950	0.0641	-1.5149	-0.0018	-1.5629	-0.0342	-0.0206	-0.0000	0.0000	-0.0000	0.0000	0.0000	0.0000	-0.2736	-0.1649	-0.4593	-0.0121	-0.0771	-0.0916	-0.1565	-0.7745	-0.2685	-0.0275	0.0221	0.0090	-0.3782	-8.0370	-2.6567	-0.2638	0.0863	0.0148
838.9050	0.0641	-1.5149	-0.0018	-1.5629	-0.0342	-0.0206	-0.0000	0.0000	-0.0000	0.0000	0.0000	0.0000	-0.6962	-0.5594	-0.4842	-0.0415	-0.0881	-0.0897	-0.3427	-0.9782	-0.2894	-0.0334	0.0426	0.0200	-0.6688	-8.8699	-2.8820	-0.2864	0.1100	0.0261
838.9170	0.0641	-1.5149	-0.0018	-1.5629	-0.0341	-0.0206	-0.0033	-0.0018	-0.0000	0.0000	0.0000	0.0000	-1.2223	-1.0108	-0.4787	-0.0509	-0.0283	-0.0425	-0.7105	-1.3611	-0.3217	-0.0445	0.0833	0.0419	-1.1259	-10.1880	-3.2390	-0.3220	0.1472	0.0440
838.9270	0.0640	-1.5149	-0.0018	-1.5629	-0.0341	-0.0206	-0.0094	-0.0062	-0.0000	0.0000	0.0025	0.0000	-0.9552	-1.2185	-0.5223	-0.0959	0.0483	0.0267	-1.1658	-1.8184	-0.3538	-0.0578	0.1338	0.0691	-1.5973	-11.5397	-3.6046	-0.3585	0.1855	0.0624
838.9370	0.0639	-1.5150	-0.0018	-1.5629	-0.0341	-0.0206	-0.0132	-0.0104	-0.0000	-0.0000	0.0090	0.0019	-1.2649	-1.7083	-0.5756	-0.1269	0.0446	0.0835	-1.6731	-2.4232	-0.3905	-0.0753	0.2024	0.1061	-2.1508	-13.1259	-4.0343	-0.4016	0.2306	0.0841
838.9470	0.0638	-1.5151	-0.0018	-1.5629	-0.0340	-0.0205	-0.0158	-0.0154	-0.0000	-0.0019	0.0110	0.0055	-1.1180	-1.8001	-0.5861	-0.1277	0.0987	0.0883	-1.7360	-2.6707	-0.4313	-0.0976	0.2918	0.1543	-2.7865	-14.9426	-4.5258	-0.4506	0.2822	0.1089
838.9570	0.0636	-1.5153	-0.0018	-1.5629	-0.0338	-0.0205	-0.0197	-0.0185	-0.0000	-0.0063	0.0158	0.0104	-1.3215	-2.2562	-0.6601	-0.1343	0.1314	0.1253	-1.8085	-2.8524	-0.4759	-0.1252	0.3474	0.2154	-3.5041	-16.9906	-5.0788	-0.5058	0.3405	0.1370
838.9690	0.0633	-1.5155	-0.0017	-1.5630	-0.0337	-0.0204	-0.0279	-0.0259	-0.0000	-0.0060	0.0156	0.0149	-1.8512	-2.5027	-0.7136	-0.1213	0.1616	0.1661	-1.9084	-3.0991	-0.5340	-0.1664	0.3560	0.3011	-4.4732	-19.7502	-5.8234	-0.5801	0.4192	0.1749
838.9790	0.0629	-1.5159	-0.0018	-1.5631	-0.0335	-0.0202	-0.0396	-0.0338	-0.0000	-0.0065	0.0188	0.0163	-1.7637	-2.9235	-0.6889	-0.1714	0.2061	0.1557	-2.0030	-3.3292	-0.5860	-0.2080	0.3641	0.3056	-5.3707	-22.3057	-6.5133	-0.6490	0.4922	0.2101
838.9890	0.0625	-1.5162	-0.0017	-1.5631	-0.0333	-0.0201	-0.0507	-0.0431	-0.0000	-0.0090	0.0252	0.0178	-2.0627	-3.3340	-0.7091	-0.1899	0.3021	0.1656	-2.1080	-3.5805	-0.6404	-0.2567	0.3731	0.3106	-6.3495	-25.0782	-7.2605	-0.7238	0.5716	0.2484
838.9990	0.0619	-1.5167	-0.0017	-1.5632	-0.0330	-0.0199	-0.0640	-0.0543	-0.0000	-0.0102	0.0326	0.0205	-2.2306	-3.8928	-0.7564	-0.2615	0.3441	0.2062	-2.2238	-3.8553	-0.6976	-0.3134	0.3830	0.3161	-7.4096	-28.0898	-8.0728	-0.8049	0.6578	0.2900
839.0110	0.0610	-1.5174	-0.0016	-1.5633	-0.0326	-0.0196	-0.0836	-0.0721	0.0005	-0.0131	0.0402	0.0247	-2.4705	-4.4126	-0.7937	-0.2686	0.4654	0.2656	-2.3774	-4.2133	-0.7685	-0.3706	0.3960	0.3236	-8.7880	-31.9830	-9.1212	-0.9095	0.7698	0.3441
839.0210	0.0600	-1.5182	-0.0016	-1.5634	-0.0322	-0.0193	-0.1013	-0.0901	0.0009	-0.0132	0.0513	0.0297	-2.4061	-4.6861	-0.8314	-0.3091	0.5407	0.3344	-2.5180	-4.5365	-0.8294	-0.3803	0.4079	0.3304	-10.0250	-35.4722	-10.0602	-1.0033	0.8704	0.3927
839.0310	0.0588	-1.5192	-0.0016	-1.5635	-0.0317	-0.0190	-0.1175	-0.1044	0.0070	-0.0121	0.0622	0.0363	-2.1453	-3.8667	-1.0046	-0.3679	0.5895	0.3500	-2.2946	-3.8241	-0.5577	-0.3587	0.3870	0.3213	-6.9905	-26.6340	-7.6601	-0.7636	0.6228	0.2743
839.0410	0.0576	-1.5204	-0.0015	-1.5637	-0.0309	-0.0186	-0.1318	-0.1142	0.0057	-0.0143	0.0708	0.0440	-2.1191	-4.3383	-0.9816	-0.4301	0.6231	0.3470	-2.3215	-3.8365	-0.5278	-0.3590	0.3888	0.3230	-6.9845	-26.5020	-7.6149	-0.7593	0.6218	0.2743
839.0530	0.0558	-1.5219	-0.0015	-1.5639	-0.0300	-0.0180	-0.1502	-0.1321	0.0032	-0.0184	0.0846	0.0505	-1.7060	-4.1620	-0.7014	-0.3996	0.5709	0.3501	-2.3537	-3.8494	-0.4911	-0.3593	0.3909	0.3251	-6.9768	-26.3201	-7.5543	-0.7532	0.6204	0.2743
839.0630	0.0543	-1.5233	-0.0015	-1.5640	-0.0290	-0.0175	-0.1603	-0.1440	0.0025	-0.0207	0.0947	0.0553	-2.4824	-4.0697	-0.6014	-0.4316	0.4978	0.3558	-2.3806	-3.8580	-0.4596	-0.3594	0.3926	0.3268	-6.9700	-26.1434	-7.4942	-0.7473	0.6191	0.2743
839.0730	0.0526	-1.5249	-0.0015	-1.5642	-0.0280	-0.0170	-0.1781	-0.1582	0.0023	-0.0236	0.1006	0.0568	-2.4700	-3.9891	-0.4579	-0.4016	0.4329	0.4185	-2.4074	-3.8655	-0.4275	-0.3595	0.3944	0.3285	-6.9630	-25.9529	-7.4277	-0.7405	0.6175	0.2743
839.0830	0.0507	-1.5266	-0.0015	-1.5644	-0.0270	-0.0164	-0.1946	-0.1725	0.0041	-0.0240	0.1033	0.0611	-2.2392	-3.3797	-0.4443	-0.4139	0.4708	0.4549	-2.4342	-3.8714	-0.3947	-0.3595	0.3961	0.3302	-6.9559	-25.7433	-7.3549	-0.7335	0.6159	0.2743
839.0950	0.0483	-1.5288	-0.0014	-1.5647	-0.0257	-0.0156	-0.2086	-0.1857	0.0042	-0.0245	0.1100	0.0702	-2.3892	-3.3328	-0.3802	-0.4844	0.4640	0.3817	-2.4664	-3.8775	-0.3551	-0.3595	0.3981	0.3323	-6.9476	-25.4799	-7.2647	-0.7246	0.6138	0.2743
839.1050	0.0461	-1.5307	-0.0014	-1.5650	-0.0245	-0.0149	-0.2234	-0.1941	0.0053	-0.0279	0.1182	0.0766	-2.6321	-3.6224	-0.3740	-0.4366	0.4773	0.3517	-2.4932	-3.8812	-0.3215	-0.3594	0.3998	0.3340	-6.9408	-25.2437	-7.1846	-0.7166	0.6120	0.2743
839.1150	0.0438	-1.5327	-0.0013	-1.5653	-0.0233	-0.0141	-0.2392	-0.2098	0.0050	-0.0302	0.1256	0.0754	-2.2996	-3.2011	-0.2397	-0.4308	0.4558	0.3974	-2.5201	-3.8836	-0.2874	-0.3593	0.4015	0.3357	-6.9344	-24.9920	-7.0982	-0.7079	0.6100	0.2743
839.1250	0.0413	-1.5349	-0.0013	-1.5657	-0.0220	-0.0133	-0.2498	-0.2217	0.0069	-0.0332	0.1304	0.0806	-2.4460	-3.0967	-0.2074	-0.4286	0.5116	0.3902	-2.5470	-3.8846	-0.2528	-0.3592	0.4032	0.3374	-6.9284	-24.7246	-7.0076	-0.6990	0.6079	0.2743
839.1370	0.0382	-1.5376	-0.0012	-1.5661	-0.0203	-0.0123	-0.2670	-0.2333	0.0071	-0.0339	0.1407	0.0871	-2.6612	-3.4285	-0.1773	-0.4531	0.4814	0.3863	-2.5794	-3.8844	-0.2104	-0.3589	0.4052	0.3395	-6.9220	-24.3858	-6.8907	-0.6874	0.6052	0.2743
839.1470	0.0354	-1.5401	-0.0012	-1.5664	-0.0188	-0.0114	-0.2794	-0.2471	0.0081	-0.0354	0.1527	0.0874	-2.4421	-3.0042	-0.1189	-0.4367	0.3858	0.3941	-2.6064	-3.8834	-0.1749	-0.3587	0.4069	0.3412	-6.9175	-24.0937	-6.7903	-0.6773	0.6028	0.2743
839.1570	0.0325	-1.5426	-0.0011	-1.5668	-0.0173	-0.0105	-0.2911	-0.2561	0.0091	-0.0374	0.1579	0.0969	-2.5617	-3.1646	-0.0812	-0.3905	0.3746	0.3481	-2.6335	-3.8806	-0.1386	-0.3584	0.4085	0.3429	-6.9140	-23.7795	-6.6832	-0.6667	0.6003	0.2743
839.1670	0.0295	-1.5452	-0.0010	-1.5672	-0.0158	-0.0094	-0.2879	-0.2406	0.0252	-0.0306	0.1498	0.0927	-0.3969	-0.6881	-0.0229	-0.3558	0.3860	0.2854	-1.4493	-0.4652	0.9641	-0.2554	0.3007	0.2906	7.0212	16.9120	4.3539	0.4358	-0.5450	-0.2743
839.1770	0.0268	-1.5476	-0.0010	-1.5675	-0.0143	-0.0086	-0.2676	-0.2321	0.0131	-0.0329	0.1454	0.0873	-1.6544	-0.9676	0.6373	-0.3447	0.3821	0.3183	-1.4228	-0.4159	0.9495	-0.2538	0.2986	0.2889	7.0098	17.2218	4.4602	0.4463	-0.5475	-0.2743
839.1890	0.0236	-1.5504	-0.0010	-1.5680	-0.0126	-0.0076	-0.2589	-0.2263	0.0081	-0.0323	0.1412	0.0834	-1.1860	-0.1182	0.9993	-0.2854	0.3011	0.2685	-1.3909	-0.3579	0.9318	-0.2518	0.2960	0.2869	6.9981	17.5807	4.5854	0.4586	-0.5505	-0.2743
839.1990	0.0211	-1.5526	-0.0009	-1.5683	-0.0113	-0.0068	-0.2443	-0.2184	0.0058	-0.0312	0.1334	0.0767	-1.5735	0.6133	1.1946	-0.2678	0.2959	0.3135	-1.3642	-0.3104	0.9166	-0.2502	0.2939	0.2852	6.9899	17.8683	4.6859	0.4686	-0.5530	-0.2743
839.2090	0.0188	-1.5547	-0.0009	-1.5686	-0.0100	-0.0060	-0.2354	-0.2019	0.0077	-0.0270	0.1239	0.0706	-0.9794	0.7137	1.1308	-0.2868	0.2979	0.3292	-1.3374	-0.2645	0.9005	-0.2487	0.2919	0.2834	6.9830	18.1389	4.7772	0.4774	-0.5551	-0.2743
839.2190	0.0165	-1.5566	-0.0008	-1.5688	-0.0088	-0.0053	-0.2161	-0.1892	0.0058	-0.0253	0.1149	0.0725	-1.2510	0.4672	1.2320	-0.2790	0.3097	0.3032	-1.3104	-0.2208	0.8837	-0.2472	0.2898	0.2817	6.9774	18.3813	4.8610	0.4858	-0.5571	-0.2743
839.2310	0.0141	-1.5588	-0.0007	-1.5691	-0.0075	-0.0045	-0.2011	-0.1730	0.0072	-0.0214	0.1040	0.0672	-1.5021	0.7398	1.1478	-0.2933	0.3284	0.2531	-1.2780	-0.1696	0.8627	-0.2455	0.2874	0.2797	6.9720	18.6577	4.9547	0.4950	-0.5593	-0.2743
839.2410	0.0122	-1.5605	-0.0007	-1.5694	-0.0065	-0.0039	-0.1898	-0.1608	0.0067	-0.0221	0.0961	0.0592	-0.9048	0.8795	1.1896	-0.2896	0.3415	0.2634	-1.2509	-0.1286	0.8446	-0.2442	0.2853	0.2780	6.9684	18.8691	5.0265	0.5019	-0.5610	-0.2743
839.2510	0.0104	-1.5620	-0.0007	-1.5696	-0.0055	-0.0033	-0.1711	-0.1470	0.0053	-0.0225	0.0905	0.0535	-1.3838	0.6761	1.2952	-0.2418	0.3462	0.2813	-1.2237	-0.0886	0.8262	-0.2429	0.2833	0.2762	6.9656	19.0671	5.0944	0.5087	-0.5627	-0.2743
839.2610	0.0088	-1.5634	-0.0006	-1.5698	-0.0046	-0.0028	-0.1593	-0.1383	0.0051	-0.0199	0.0846	0.0514	-1.1658	1.1678	1.3841	-0.1825	0.3323	0.2419	-1.1965	-0.0506	0.8069	-0.2416	0.2813	0.2745	6.9634	19.2430	5.1550	0.5148	-0.5641	-0.2743
839.2730	0.0070	-1.5649	-0.0006	-1.5700	-0.0037	-0.0022	-0.1447	-0.1224	0.0052	-0.0161	0.0777	0.0431	-0.8479	1.1875	1.3775	-0.2324	0.2663	0.2742	-1.1637	-0.0063	0.7831	-0.2402	0.2789	0.2725	6.9614	19.4366	5.2206	0.5214	-0.5657	-0.2743
839.2830	0.0057	-1.5660	-0.0005	-1.5702	-0.0030	-0.0018	-0.1274	-0.1088	0.0064	-0.0131	0.0687	0.0399	-0.7166	0.9957	1.2831	-0.2435	0.2514	0.2267	-1.1364	0.0291	0.7627	-0.2391	0.2769	0.2708	6.9602	19.5805	5.2693	0.5263	-0.5668	-0.2743
839.2930	0.0045	-1.5670	-0.0004	-1.5703	-0.0023	-0.0014	-0.1145	-0.0933	0.0079	-0.0116	0.0588	0.0341	-1.1320	0.6170	1.1415	-0.2213	0.2700	0.3000	-1.1091	0.0627	0.7413	-0.2380	0.2749	0.2691	6.9594	19.7019	5.3087	0.5301	-0.5677	-0.2743
839.3030	0.0034	-1.5678	-0.0003	-1.5704	-0.0018	-0.0011	-0.1013	-0.0786	0.0082	-0.0111	0.0501	0.0289	-0.7433	0.0361	1.0967	-0.2580	0.3115	0.3245	-1.0817	0.0941	0.7190	-0.2370	0.2730	0.2673	6.9589	19.7978	5.3391	0.5334	-0.5685	-0.2743
839.3150	0.0023	-1.5686	-0.0002	-1.5705	-0.0012	-0.0008	-0.0818	-0.0673	0.0093	-0.0093	0.0405	0.0265	-0.9883	0.0286	0.8934	-0.2459	0.3398	0.2985	-1.0489	0.1311	0.6919	-0.2334	0.2707	0.2653	6.9585	19.9052	5.3719	0.5366	-0.5692	-0.2743
839.3250	0.0016	-1.5692	-0.0000	-1.5706	-0.0009	-0.0005	-0.0707	-0.0575	0.0078	-0.0061	0.0343	0.0233	-0.6410	0.1546	0.4888	-0.2139	0.3948	0.2610	-1.0215	0.1602	0.6685	-0.1839	0.2688	0.2636	6.9583	19.9738	5.3918	0.5388	-0.5697	-0.2743
839.3350	0.0010	-1.5697	0.0000	-1.5706	-0.0006	-0.0003	-0.0564	-0.0452	0.0051	-0.0034	0.0282	0.0186	-0.6085	0.0577	0.5392	-0.2605	0.3689	0.2320	-0.9941	0.1887	0.6450	-0.1345	0.2668	0.2619	6.9581	20.0343	5.4105	0.5406	-0.5702	-0.2743
839.3450	0.0005	-1.5701	0.0001	-1.5707	-0.0003	-0.0001	-0.0420	-0.0328	0.0016	-0.0024	0.0223	0.0145	-0.3993	-0.0748	0.7141	-0.2507	0.3746	0.2365	-0.9667	0.2163	0.6214	-0.0850	0.2649	0.2601	6.9581	20.0846	5.4279	0.5422	-0.5705	-0.2743
839.3550	0.0002	-1.5704	0.0000	-1.5707	-0.0002	-0.0001	-0.0267	-0.0242	0.0007	-0.0011	0.0153	0.0087	-0.4636	0.2582	0.7064	-0.2163	0.3784	0.1806	-0.9393	0.2430	0.5973	-0.0356	0.2630	0.1975	6.9581	20.1235	5.4407	0.5433	-0.5708	-0.2743
839.3670	0.0000	-1.5706	0.0000	-1.5707	-0.0001	-0.0000	-0.0110	-0.0130	-0.0004	-0.0006	0.0035	0.0000	-0.4810	0.8053	0.8003	-0.1788	0.2835	0.1333	-0.5579	0.7399	0.5681	0.0236	0.0755	0.0444	6.9580	20.1546	5.4525	0.5446	-0.5711	-0.2743
839.3770	0.0001	-1.5706	-0.0001	-1.5707	-0.0001	-0.0000	0.0067	0.0039	-0.0022	-0.0001	-0.0027	-0.0045	-0.4550	-0.0977	0.3609	-0.1997	0.1751	0.1029	0.0000	-0.0016	-0.0006	-0.0001	0.0000	0.0000	0.0000	-0.0191	-0.0060	-0.0009	0.0002	0.0000
839.3870	0.0001	-1.5707	-0.0001	-1.5707	-0.0001	-0.0001	-0.0031	-0.0072	-0.0047	-0.0021	-0.0003	-0.0006	-0.3915	0.8005	0.6231	-0.1800	0.1718	0.0821	-0.0000	-0.0009	-0.0000	-0.0000	0.0000	0.0000	-0.0000	-0.0113	-0.0004	-0.0003	0.0001	0.0000
839.3970	0.0000	-1.5707	-0.0001	-1.5707	-0.0001	-0.0001	-0.0002	-0.0009	-0.0013	-0.0003	-0.0002	-0.0003	-0.6497	0.3040	0.4304	-0.2562	0.1780	0.1013	0.0000	-0.0009	-0.0001	-0.0000	0.0000	0.0000	0.0000	-0.0114	-0.0012	-0.0005	0.0001	0.0000
839.4090	0.0000	-1.5706	-0.0000	-1.5707	-0.0001	-0.0000	-0.0022	0.0014	0.0007	-0.0009	-0.0001	-0.0002	-0.4395	0.0357	0.2501	-0.2288	0.2184	0.1079	-0.0000	-0.0019	-0.0008	-0.0001	0.0000	0.0000	-0.0000	-0.0232	-0.0080	-0.0010	0.0002	0.0000
839.4190	0.0001	-1.5706	0.0001	-1.5707	-0.0001	-0.0001	-0.0002	0.0013	0.0013	-0.0008	-0.0001	-0.0001	-0.6166	-0.1068	0.1788	-0.2668	0.2387	0.1126	0.0000	-0.0025	-0.0012	-0.0001	0.0000	0.0000	0.0000	-0.0295	-0.0114	-0.0012	0.0003	0.0000
839.4290	0.0000	-1.5705	0.0001	-1.5707	-0.0001	-0.0001	-0.0004	0.0028	0.0025	-0.0012	-0.0001	0.0000	-0.5775	-0.2739	0.1132	-0.2597	0.2446	0.1023	0.0000	-0.0033	-0.0017	-0.0002	0.0000	0.0000	0.0000	-0.0398	-0.0167	-0.0017	0.0004	0.0000
839.4390	-0.0000	-1.5705	0.0001	-1.5707	-0.0001	-0.0000	-0.0002	0.0014	0.0014	-0.0017	-0.0000	0.0000	-0.6077	-0.4679	0.0501	-0.2709	0.2822	0.1334	0.0000	-0.0035	-0.0019	-0.0002	0.0000	0.0000	0.0000	-0.0422	-0.0182	-0.0018	0.0005	0.0000
839.4510	0.0000	-1.5705	0.0002	-1.5707	-0.0001	-0.0000	-0.0003	0.0004	0.0010	-0.0018	-0.0000	0.0001	-0.6357	-0.5063	0.0632	-0.2760	0.2841	0.1179	-0.0000	-0.0038	-0.0020	-0.0002	0.0000	0.0000	-0.0000	-0.0455	-0.0197	-0.0019	0.0005	0.0000
839.4610	-0.0000	-1.5705	0.0001	-1.5707	-0.0001	-0.0000	-0.0002	0.0002	0.0002	-0.0018	0.0000	0.0001	-0.6439	-0.4432	0.0540	-0.2878	0.2948	0.1326	0.0000	-0.0037	-0.0019	-0.0002	0.0000	0.0000	0.0000	-0.0449	-0.0190	-0.0017	0.0004	0.0000
839.4710	0.0000	-1.5705	0.0001	-1.5708	-0.0001	-0.0001	-0.0001	-0.0003	-0.0005	-0.0023	0.0001	0.0001	-0.5750	-0.4094	0.1403	-0.2472	0.2989	0.1281	-0.0000	-0.0034	-0.0017	-0.0001	0.0000	0.0000	-0.0000	-0.0403	-0.0164	-0.0014	0.0004	0.0000
839.4810	0.0000	-1.5705	0.0001	-1.5707	-0.0001	-0.0001	-0.0001	-0.0004	-0.0003	-0.0013	0.0001	0.0002	-0.7172	-0.5563	0.1025	-0.2720	0.3462	0.1527	-0.0000	-0.0034	-0.0017	-0.0001	0.0000	0.0000	-0.0000	-0.0407	-0.0168	-0.0015	0.0004	0.0000
839.4930	0.0000	-1.5705	0.0001	-1.5708	-0.0001	-0.0001	-0.0002	-0.0008	-0.0004	-0.0008	0.0004	0.0002	-0.7936	-0.5470	0.0629	-0.2188	0.3478	0.1817	0.0000	-0.0031	-0.0015	-0.0001	0.0000	0.0000	0.0000	-0.0372	-0.0152	-0.0012	0.0003	0.0000
839.5030	-0.0000	-1.5705	0.0001	-1.5708	-0.0001	-0.0001	-0.0004	-0.0006	-0.0003	-0.0006	0.0005	0.0004	-0.7274	-0.5267	0.0688	-0.2267	0.3310	0.1990	-0.0000	-0.0030	-0.0015	-0.0001	0.0000	0.0000	-0.0000	-0.0361	-0.0151	-0.0011	0.0003	0.0000
839.5130	0.0000	-1.5705	0.0001	-1.5708	-0.0001	-0.0001	-0.0003	-0.0006	-0.0003	-0.0004	0.0007	0.0004	-0.7625	-0.5641	0.0021	-0.2451	0.3277	0.2005	0.0000	-0.0030	-0.0015	-0.0001	0.0000	0.0000	0.0000	-0.0356	-0.0146	-0.0010	0.0003	0.0000
839.5230	-0.0000	-1.5706	0.0000	-1.5708	-0.0000	-0.0001	-0.0002	-0.0009	-0.0003	-0.0003	0.0011	0.0003	-0.7208	-0.6487	0.0438	-0.2262	0.3464	0.2037	-0.0000	-0.0027	-0.0013	-0.0001	0.0000	0.0000	-0.0000	-0.0323	-0.0133	-0.0011	0.0003	0.0000
839.5330	0.0000	-1.5706	0.0001	-1.5708	-0.0001	0.0000	-0.0002	-0.0012	-0.0013	-0.0003	0.0008	0.0003	-0.7398	-0.6493	0.0590	-0.2207	0.3735	0.2006	0.0000	-0.0024	-0.0011	-0.0001	0.0000	0.0000	0.0000	-0.0290	-0.0110	-0.0008	0.0002	0.0000
839.5450	0.0000	-1.5706	0.0000	-1.5708	-0.0000	-0.0000	-0.0001	-0.0020	-0.0019	-0.0002	0.0015	0.0004	-0.7807	-0.5299	0.1561	-0.2462	0.3755	0.1643	-0.0000	-0.0023	-0.0010	-0.0001	0.0000	0.0000	-0.0000	-0.0280	-0.0100	-0.0008	0.0002	0.0000
839.5550	-0.0000	-1.5706	-0.0000	-1.5708	-0.0001	-0.0000	-0.0001	-0.0017	-0.0014	-0.0002	0.0008	0.0003	-0.8544	-0.4061	0.2611	-0.2091	0.3696	0.1789	-0.0000	-0.0016	-0.0008	-0.0001	0.0000	0.0000	-0.0000	-0.0195	-0.0074	-0.0006	0.0001	0.0000
839.5650	-0.0000	-1.5706	-0.0000	-1.5708	-0.0000	-0.0000	-0.0001	-0.0011	-0.0005	-0.0002	0.0009	0.0003	-0.8048	-0.4903	0.1573	-0.2026	0.3170	0.1955	0.0000	-0.0013	-0.0006	-0.0000	0.0000	0.0000	0.0000	-0.0156	-0.0055	-0.0004	0.0001	0.0000
839.5750	0.0000	-1.5706	0.0000	-1.5708	-0.0000	-0.0000	-0.0001	-0.0007	-0.0002	-0.0001	0.0005	0.0003	-0.8467	-0.5463	0.1570	-0.2042	0.3141	0.1970	-0.0000	-0.0015	-0.0007	-0.0000	0.0000	0.0000	-0.0000	-0.0176	-0.0065	-0.0005	0.0001	0.0000
839.5870	-0.0000	-1.5706	0.0000	-1.5708	-0.0000	0.0000	-0.0001	-0.0003	0.0002	-0.0001	0.0004	0.0005	-0.6492	-0.6805	0.0946	-0.2258	0.3394	0.1994	-0.0000	-0.0017	-0.0008	-0.0001	0.0000	0.0000	-0.0000	-0.0206	-0.0075	-0.0005	0.0001	0.0000
839.5970	0.0000	-1.5706	0.0001	-1.5708	-0.0000	-0.0000	-0.0001	0.0000	0.0010	-0.0001	0.0003	0.0004	-0.7279	-0.6838	0.0396	-0.2321	0.3512	0.1929	-0.0000	-0.0023	-0.0011	-0.0001	0.0000	0.0000	-0.0000	-0.0271	-0.0110	-0.0008	0.0002	0.0000
839.6070	-0.0000	-1.5706	0.0001	-1.5708	-0.0000	-0.0000	-0.0001	0.0002	0.0008	-0.0001	0.0002	0.0003	-0.6037	-0.8314	-0.0076	-0.2314	0.3558	0.1899	0.0000	-0.0025	-0.0013	-0.0001	0.0000	0.0000	0.0000	-0.0298	-0.0127	-0.0010	0.0003	0.0000
839.6170	-0.0000	-1.5706	0.0001	-1.5708	-0.0001	-0.0000	0.0000	0.0001	0.0008	-0.0000	0.0002	0.0003	-0.6190	-0.8659	-0.0373	-0.2276	0.3355	0.1915	-0.0000	-0.0024	-0.0013	-0.0001	0.0000	0.0000	-0.0000	-0.0288	-0.0127	-0.0010	0.0003	0.0000
839.6290	-0.0000	-1.5706	0.0001	-1.5708	0.0000	-0.0000	0.0001	0.0000	0.0004	-0.0000	0.0001	0.0002	-0.6026	-0.8677	0.0117	-0.2155	0.3570	0.1715	-0.0000	-0.0023	-0.0012	-0.0001	0.0000	0.0000	-0.0000	-0.0277	-0.0116	-0.0009	0.0002	0.0000
839.6390	-0.0000	-1.5706	0.0001	-1.5708	-0.0000	0.0000	0.0001	-0.0005	-0.0000	-0.0001	0.0001	0.0002	-0.6008	-1.0213	0.0260	-0.2041	0.3423	0.1978	-0.0000	-0.0023	-0.0012	-0.0001	0.0000	0.0000	-0.0000	-0.0277	-0.0116	-0.0009	0.0002	0.0000
839.6490	-0.0000	-1.5706	0.0000	-1.5708	-0.0000	-0.0000	0.0001	-0.0020	-0.0012	-0.0000	0.0001	0.0002	-0.5898	-0.7744	0.0671	-0.2359	0.3441	0.2277	-0.0000	-0.0018	-0.0008	-0.0001	0.0000	0.0000	-0.0000	-0.0215	-0.0074	-0.0006	0.0002	0.0000
839.6590	0.0000	-1.5707	0.0000	-1.5708	0.0000	-0.0000	0.0001	-0.0024	-0.0009	-0.0000	0.0001	0.0001	-0.4685	-0.7513	0.1172	-0.1998	0.3509	0.2111	-0.0000	-0.0010	-0.0004	-0.0000	0.0000	0.0000	-0.0000	-0.0126	-0.0044	-0.0003	0.0001	0.0000
839.6710	-0.0000	-1.5707	0.0000	-1.5708	-0.0000	0.0000	0.0000	-0.0027	-0.0009	-0.0000	0.0001	0.0001	-0.5416	-0.5663	0.1328	-0.2056	0.3612	0.2203	0.0000	-0.0011	-0.0005	-0.0000	0.0000	0.0000	0.0000	-0.0130	-0.0049	-0.0003	0.0001	0.0000
839.6810	-0.0000	-1.5707	-0.0000	-1.5708	0.0000	-0.0000	0.0001	-0.0018	-0.0005	-0.0000	0.0001	0.0001	-0.5447	-0.6806	0.1529	-0.1969	0.3500	0.1990	-0.0000	-0.0007	-0.0002	-0.0000	0.0000	0.0000	-0.0000	-0.0080	-0.0018	-0.0001	0.0000	0.0000
839.6910	-0.0000	-1.5707	0.0000	-1.5708	-0.0000	-0.0000	0.0001	-0.0011	-0.0004	-0.0000	0.0001	0.0001	-0.4823	-0.6755	0.0985	-0.2031	0.3451	0.1905	-0.0000	-0.0006	-0.0002	-0.0000	0.0000	0.0000	-0.0000	-0.0077	-0.0024	-0.0002	0.0000	0.0000
839.7010	-0.0000	-1.5707	0.0000	-1.5708	0.0000	-0.0000	0.0000	-0.0007	-0.0003	-0.0000	0.0001	0.0001	-0.5886	-0.7651	0.1050	-0.1935	0.3704	0.2071	-0.0000	-0.0006	-0.0002	-0.0000	0.0000	0.0000	-0.0000	-0.0076	-0.0023	-0.0001	0.0000	0.0000
839.7130	0.0000	-1.5707	0.0000	-1.5708	0.0000	-0.0000	0.0000	-0.0005	-0.0001	-0.0000	0.0001	0.0001	-0.6492	-0.8568	0.0742	-0.1878	0.3293	0.1858	-0.0000	-0.0006	-0.0003	-0.0000	0.0000	0.0000	-0.0000	-0.0071	-0.0028	-0.0001	0.0000	0.0000
839.7230	-0.0000	-1.5707	0.0000	-1.5708	-0.0000	0.0000	0.0000	-0.0003	-0.0001	-0.0000	0.0001	0.0001	-0.4769	-0.7716	0.0563	-0.2053	0.3715	0.2100	-0.0000	-0.0012	-0.0006	-0.0000	0.0000	0.0000	-0.0000	-0.0142	-0.0059	-0.0004	0.0001	0.0000
839.7330	-0.0000	-1.5707	0.0001	-1.5708	0.0000	0.0000	0.0000	-0.0003	-0.0001	-0.0000	0.0001	0.0001	-0.4825	-0.8359	0.0808	-0.1676	0.3310	0.2042	-0.0000	-0.0007	-0.0003	-0.0000	0.0000	0.0000	-0.0000	-0.0081	-0.0028	-0.0001	0.0000	0.0000
839.7430	-0.0000	-1.5708	0.0000	-1.5708	0.0000	0.0000	0.0000	-0.0005	-0.0000	-0.0000	0.0001	0.0001	-0.6288	-0.8202	0.0733	-0.1864	0.3627	0.2005	0.0000	-0.0009	-0.0005	-0.0000	0.0000	0.0000	0.0000	-0.0111	-0.0049	-0.0003	0.0001	0.0000
839.7530	0.0000	-1.5707	0.0000	-1.5709	0.0000	-0.0000	0.0001	-0.0006	-0.0000	-0.0000	0.0001	0.0001	-0.5314	-0.9206	0.0755	-0.1985	0.3619	0.2001	-0.0000	-0.0006	-0.0004	-0.0000	0.0000	0.0000	-0.0000	-0.0071	-0.0038	-0.0002	0.0001	0.0000
839.7650	0.0000	-1.5708	0.0000	-1.5708	0.0000	-0.0000	0.0000	-0.0005	-0.0000	0.0000	0.0001	0.0000	-0.5741	-1.0069	0.0670	-0.1724	0.3354	0.2193	-0.0000	-0.0006	-0.0004	-0.0000	0.0000	0.0000	-0.0000	-0.0078	-0.0035	-0.0003	0.0001	0.0000
839.7750	0.0000	-1.5708	0.0001	-1.5708	0.0000	-0.0000	0.0001	-0.0004	-0.0000	0.0000	0.0001	0.0001	-0.5061	-0.9097	0.1017	-0.2015	0.3221	0.1908	-0.0000	-0.0006	-0.0003	-0.0000	0.0000	0.0000	-0.0000	-0.0077	-0.0034	-0.0002	0.0000	0.0000
839.7850	0.0000	-1.5707	0.0000	-1.5708	0.0000	0.0000	0.0001	-0.0003	-0.0000	0.0000	0.0001	0.0001	-0.5492	-1.0245	0.0828	-0.1989	0.3338	0.2285	-0.0000	-0.0007	-0.0003	-0.0000	0.0000	0.0000	-0.0000	-0.0082	-0.0029	-0.0002	0.0001	0.0000
839.7950	0.0000	-1.5707	0.0000	-1.5708	0.0000	-0.0000	0.0000	-0.0005	-0.0000	0.0000	0.0001	0.0001	-0.5881	-1.0347	0.0187	-0.1781	0.3379	0.2063	-0.0000	-0.0005	-0.0003	-0.0000	0.0000	0.0000	-0.0000	-0.0062	-0.0029	-0.0002	0.0000	0.0000
839.8070	-0.0000	-1.5708	0.0000	-1.5708	-0.0000	-0.0000	0.0000	-0.0011	-0.0000	0.0000	0.0000	0.0001	-0.5018	-1.0112	0.0144	-0.1625	0.3591	0.2002	-0.0000	-0.0007	-0.0004	-0.0000	0.0000	0.0000	-0.0000	-0.0085	-0.0043	-0.0002	0.0000	0.0000
839.8170	-0.0000	-1.5708	0.0000	-1.5708	0.0000	0.0000	0.0000	-0.0012	-0.0000	0.0000	0.0000	0.0001	-0.5193	-0.8804	0.0407	-0.1739	0.3476	0.1984	-0.0000	-0.0004	-0.0002	-0.0000	0.0000	0.0000	-0.0000	-0.0051	-0.0018	-0.0001	0.0000	0.0000
839.8270	0.0000	-1.5708	0.0000	-1.5708	0.0000	0.0000	0.0000	-0.0016	-0.0000	0.0000	0.0000	0.0001	-0.5697	-0.7408	0.0699	-0.2052	0.3491	0.1833	-0.0000	-0.0002	-0.0001	-0.0000	0.0000	0.0000	-0.0000	-0.0021	-0.0008	-0.0000	0.0000	0.0000
839.8370	-0.0000	-1.5708	0.0000	-1.5708	0.0000	0.0000	0.0000	-0.0010	-0.0000	0.0000	0.0000	0.0000	-0.5867	-0.7526	0.0814	-0.1801	0.3366	0.1996	-0.0000	-0.0003	-0.0002	-0.0000	0.0000	0.0000	-0.0000	-0.0031	-0.0018	-0.0001	0.0000	0.0000
839.8490	-0.0000	-1.5708	-0.0000	-1.5708	-0.0000	0.0000	0.0000	-0.0006	-0.0000	0.0000	0.0000	0.0000	-0.5885	-0.7314	0.0535	-0.1650	0.3321	0.1887	0.0000	0.0002	0.0000	0.0000	-0.0000	0.0000	0.0000	0.0029	0.0003	0.0002	-0.0000	0.0000
839.8590	0.0000	-1.5708	0.0000	-1.5708	0.0000	-0.0000	0.0000	-0.0004	-0.0000	0.0000	0.0000	0.0000	-0.5811	-0.7090	0.0702	-0.1723	0.3500	0.1982	0.0000	-0.0001	-0.0001	-0.0000	0.0000	0.0000	0.0000	-0.0012	-0.0008	-0.0000	0.0000	0.0000
839.8690	0.0000	-1.5708	0.0000	-1.5708	0.0000	-0.0000	0.0000	-0.0003	-0.0000	0.0000	0.0000	0.0000	-0.5545	-0.7334	0.0742	-0.1805	0.3574	0.1907	-0.0000	0.0005	0.0001	0.0000	-0.0000	0.0000	-0.0000	0.0058	0.0013	0.0002	-0.0000	0.0000
839.8790	0.0000	-1.5708	0.0000	-1.5708	0.0000	0.0000	0.0000	-0.0002	-0.0000	0.0000	0.0000	0.0000	-0.4628	-0.6864	0.1036	-0.1750	0.3350	0.1694	-0.0000	-0.0001	-0.0001	-0.0000	0.0000	0.0000	-0.0000	-0.0017	-0.0014	-0.0001	0.0000	0.0000
839.8910	-0.0000	-1.5708	0.0000	-1.5708	0.0000	-0.0000	0.0000	-0.0002	-0.0000	0.0000	0.0000	0.0000	-0.4548	-0.8181	0.0329	-0.1647	0.3200	0.1990	0.0000	0.0002	0.0000	0.0000	-0.0000	0.0000	0.0000	0.0018	0.0002	0.0001	-0.0000	0.0000
839.9010	0.0000	-1.5708	0.0000	-1.5708	0.0000	-0.0000	0.0000	-0.0002	-0.0000	0.0000	0.0000	0.0000	-0.4581	-0.7670	-0.0371	-0.1758	0.3745	0.1935	0.0000	-0.0002	-0.0002	-0.0000	0.0000	0.0000	0.0000	-0.0018	-0.0024	-0.0002	0.0000	0.0000
839.9110	0.0000	-1.5708	-0.0000	-1.5708	-0.0000	0.0000	0.0000	-0.0001	-0.0000	0.0000	0.0000	0.0000	-0.4337	-0.7024	-0.0052	-0.1645	0.3404	0.1767	0.0000	-0.0001	-0.0002	-0.0000	0.0000	0.0000	0.0000	-0.0009	-0.0024	-0.0002	0.0000	0.0000
839.9210	-0.0000	-1.5708	0.0000	-1.5708	-0.0000	-0.0000	0.0001	-0.0001	-0.0000	0.0000	0.0000	0.0000	-0.4470	-0.7777	-0.0026	-0.1632	0.3262	0.1866	0.0000	0.0002	0.0001	0.0000	-0.0000	0.0000	0.0000	0.0028	0.0012	0.0002	-0.0000	0.0000
839.9310	-0.0000	-1.5708	0.0000	-1.5708	0.0000	-0.0000	0.0000	-0.0001	-0.0000	0.0000	0.0000	0.0000	-0.4552	-0.7649	-0.0149	-0.1710	0.3590	0.1935	0.0000	0.0001	-0.0000	0.0000	-0.0000	0.0000	0.0000	0.0013	-0.0003	0.0000	-0.0000	0.0000
839.9430	0.0000	-1.5708	0.0000	-1.5708	0.0000	0.0000	0.0001	-0.0001	-0.0000	0.0000	0.0000	0.0000	-0.5046	-0.6961	0.0351	-0.1331	0.3264	0.1765	0.0000	0.0002	0.0001	0.0000	-0.0000	0.0000	0.0000	0.0018	0.0012	0.0002	-0.0000	0.0000
839.9530	-0.0000	-1.5708	0.0000	-1.5708	0.0000	0.0000	-0.0001	-0.0001	-0.0000	0.0000	0.0000	0.0000	-0.4374	-0.7424	-0.0129	-0.1476	0.3315	0.1747	0.0000	0.0002	0.0001	0.0000	-0.0000	0.0000	0.0000	0.0023	0.0007	0.0001	-0.0000	0.0000
839.9630	-0.0000	-1.5708	0.0000	-1.5708	0.0000	0.0000	-0.0001	-0.0001	-0.0000	0.0000	0.0000	0.0000	-0.3674	-0.6759	0.0162	-0.1735	0.3334	0.1766	0.0000	0.0000	0.0001	0.0000	-0.0000	0.0000	0.0000	0.0004	0.0007	0.0002	-0.0000	0.0000
839.9730	0.0000	-1.5708	0.0001	-1.5708	-0.0000	0.0000	-0.0000	-0.0001	-0.0000	0.0000	0.0000	0.0000	-0.3849	-0.7920	0.0165	-0.1538	0.3281	0.1746	-0.0000	-0.0000	-0.0001	-0.0000	0.0000	0.0000	-0.0000	-0.0003	-0.0009	-0.0001	0.0000	0.0000
839.9850	-0.0000	-1.5708	0.0000	-1.5708	-0.0000	0.0000	-0.0001	-0.0001	-0.0000	0.0000	0.0000	0.0000	-0.5071	-0.7654	-0.0025	-0.1347	0.3160	0.2054	-0.0000	0.0001	0.0000	0.0000	-0.0000	0.0000	-0.0000	0.0008	0.0002	0.0001	-0.0000	0.0000
839.9950	-0.0000	-1.5708	0.0000	-1.5708	-0.0000	-0.0000	-0.0000	-0.0001	-0.0000	0.0000	0.0000	0.0000	-0.3757	-0.7405	0.0042	-0.1655	0.3065	0.1768	-0.0000	-0.0001	-0.0001	-0.0000	0.0000	0.0000	-0.0000	-0.0018	-0.0014	-0.0001	0.0000	0.0000
840.0050	-0.0000	-1.5709	0.0000	-1.5708	-0.0000	-0.0000	-0.0001	-0.0001	-0.0000	0.0000	0.0000	0.0000	-0.3699	-0.7488	0.0152	-0.1456	0.3363	0.1647	0.0000	0.0001	0.0000	0.0000	-0.0000	0.0000	0.0000	0.0018	0.0002	0.0000	-0.0000	0.0000
840.0150	-0.0000	-1.5708	0.0000	-1.5708	0.0000	-0.0000	-0.0001	-0.0000	-0.0000	0.0000	0.0000	0.0000	-0.3683	-0.6877	-0.0074	-0.1430	0.3121	0.1806	-0.0000	-0.0001	-0.0001	-0.0000	0.0000	0.0000	-0.0000	-0.0007	-0.0013	-0.0000	0.0000	0.0000
840.0270	0.0000	-1.5708	0.0000	-1.5708	0.0000	-0.0000	-0.0001	-0.0000	-0.0000	0.0000	0.0000	0.0000	-0.3289	-0.7754	-0.0214	-0.1485	0.3100	0.1967	-0.0000	-0.0000	-0.0001	0.0000	-0.0000	0.0000	-0.0000	-0.0001	-0.0007	0.0001	-0.0000	0.0000
840.0370	-0.0000	-1.5708	0.0000	-1.5708	0.0000	0.0000	-0.0000	-0.0000	-0.0000	0.0000	0.0000	0.0000	-0.3544	-0.6895	0.0508	-0.1424	0.3288	0.1877	0.0000	-0.0001	-0.0001	-0.0000	0.0000	0.0000	0.0000	-0.0012	-0.0008	-0.0000	0.0000	0.0000
840.0470	-0.0000	-1.5708	-0.0000	-1.5708	0.0000	-0.0000	-0.0001	-0.0000	-0.0000	0.0000	0.0000	0.0000	-0.3911	-0.7156	0.0448	-0.1705	0.3219	0.1807	0.0000	-0.0001	-0.0001	-0.0000	0.0000	0.0000	0.0000	-0.0012	-0.0009	-0.0001	0.0000	0.0000
840.0570	0.0000	-1.5708	0.0000	-1.5708	0.0000	0.0000	-0.0001	-0.0000	-0.0001	0.0000	0.0000	0.0000	-0.3692	-0.6828	-0.0030	-0.1472	0.3247	0.1530	0.0000	0.0001	0.0000	0.0000	-0.0000	0.0000	0.0000	0.0018	0.0002	0.0001	-0.0000	0.0000
840.0690	-0.0000	-1.5708	0.0000	-1.5708	0.0000	-0.0000	-0.0000	-0.0000	-0.0001	0.0000	0.0000	0.0000	-0.3622	-0.7535	0.0217	-0.1522	0.3149	0.1783	0.0000	0.0001	-0.0001	-0.0000	0.0000	0.0000	0.0000	0.0007	-0.0009	-0.0000	0.0000	0.0000
840.0790	-0.0000	-1.5708	0.0000	-1.5708	0.0000	0.0000	-0.0000	-0.0000	-0.0001	0.0000	0.0000	0.0000	-0.3610	-0.7258	0.0236	-0.1371	0.2872	0.1956	0.0000	0.0007	0.0003	0.0000	-0.0000	0.0000	0.0000	0.0082	0.0027	0.0002	-0.0001	0.0000
840.0890	-0.0000	-1.5708	0.0001	-1.5708	0.0000	0.0000	-0.0000	-0.0000	-0.0001	0.0000	0.0000	0.0000	-0.4207	-0.7784	0.0164	-0.1359	0.3246	0.1722	0.0000	0.0003	0.0001	0.0000	-0.0000	0.0000	0.0000	0.0038	0.0012	0.0002	-0.0000	0.0000
840.0990	-0.0000	-1.5708	-0.0000	-1.5708	0.0000	-0.0000	-0.0000	-0.0000	-0.0000	0.0000	0.0000	0.0000	-0.3895	-0.6907	0.0076	-0.1160	0.3095	0.1723	-0.0000	0.0000	-0.0000	-0.0000	0.0000	0.0000	-0.0000	0.0002	-0.0004	-0.0000	0.0000	0.0000
840.1090	-0.0000	-1.5708	0.0000	-1.5708	0.0000	0.0000	-0.0001	-0.0000	-0.0000	0.0000	0.0000	0.0000	-0.4302	-0.7141	0.0603	-0.1528	0.3109	0.2124	0.0000	-0.0000	-0.0001	-0.0000	0.0000	0.0000	0.0000	-0.0004	-0.0010	-0.0002	0.0000	0.0000
840.1210	-0.0000	-1.5708	0.0000	-1.5708	0.0000	0.0000	-0.0000	-0.0000	-0.0000	0.0000	0.0000	0.0000	-0.4683	-0.7283	-0.0163	-0.1401	0.2783	0.1516	0.0000	0.0003	0.0001	0.0000	-0.0000	0.0000	0.0000	0.0038	0.0012	0.0002	-0.0000	0.0000
840.1310	0.0000	-1.5708	0.0000	-1.5708	-0.0000	-0.0000	-0.0000	-0.0000	-0.0000	0.0000	0.0000	0.0000	-0.5511	-0.6838	0.0001	-0.1226	0.3022	0.1405	0.0000	0.0002	0.0000	0.0000	-0.0000	0.0000	0.0000	0.0027	0.0001	0.0000	-0.0000	0.0000
840.1410	0.0000	-1.5708	0.0000	-1.5708	0.0000	-0.0000	-0.0000	-0.0000	-0.0000	0.0000	0.0000	0.0000	-0.3945	-0.7437	-0.0064	-0.1577	0.3206	0.1663	-0.0000	-0.0001	-0.0001	0.0000	-0.0000	0.0000	-0.0000	-0.0016	-0.0012	0.0000	-0.0000	0.0000
840.1510	-0.0000	-1.5708	0.0000	-1.5708	0.0000	-0.0000	-0.0001	-0.0000	-0.0000	0.0000	0.0000	0.0000	-0.3558	-0.7080	-0.0709	-0.1470	0.3004	0.1875	0.0000	0.0002	0.0000	0.0000	-0.0000	0.0000	0.0000	0.0028	0.0002	0.0001	-0.0000	0.0000
840.1630	-0.0000	-1.5708	0.0000	-1.5708	0.0000	-0.0000	-0.0000	-0.0000	-0.0000	0.0000	0.0000	0.0000	-0.3997	-0.7545	-0.0173	-0.1202	0.3250	0.1481	-0.0000	-0.0003	-0.0002	-0.0000	0.0000	0.0000	-0.0000	-0.0031	-0.0018	-0.0000	0.0000	0.0000
840.1730	0.0000	-1.5708	0.0000	-1.5708	0.0000	-0.0000	-0.0000	-0.0000	-0.0000	0.0000	0.0000	0.0000	-0.2623	-0.6408	0.0181	-0.1425	0.2970	0.1615	-0.0000	0.0001	0.0000	0.0000	-0.0000	0.0000	-0.0000	0.0008	0.0002	0.0001	-0.0000	0.0000
840.1830	-0.0000	-1.5708	0.0000	-1.5708	0.0000	-0.0000	0.0000	-0.0000	-0.0000	0.0000	0.0000	0.0000	-0.4237	-0.6846	0.0234	-0.1475	0.3004	0.1665	0.0000	0.0003	0.0001	0.0000	-0.0000	0.0000	0.0000	0.0033	0.0007	0.0001	-0.0000	0.0000
840.1930	-0.0000	-1.5708	0.0000	-1.5708	0.0000	0.0000	0.0000	-0.0000	-0.0000	0.0000	0.0000	0.0000	-0.3483	-0.6884	-0.0103	-0.1404	0.3178	0.1536	0.0000	0.0003	0.0001	0.0000	-0.0000	0.0000	0.0000	0.0037	0.0012	0.0001	-0.0000	0.0000
840.2050	0.0000	-1.5708	0.0000	-1.5708	0.0000	0.0000	0.0000	-0.0000	-0.0000	0.0000	0.0000	0.0000	-0.3998	-0.7468	0.0212	-0.1191	0.2967	0.1670	-0.0000	-0.0005	-0.0002	-0.0000	0.0000	0.0000	-0.0000	-0.0062	-0.0019	-0.0001	0.0000	0.0000
840.2150	0.0000	-1.5708	-0.0000	-1.5708	0.0000	-0.0000	0.0000	-0.0000	-0.0001	0.0000	0.0000	0.0000	-0.3608	-0.7666	0.0009	-0.1427	0.2941	0.1362	-0.0000	-0.0001	-0.0001	-0.0000	0.0000	0.0000	-0.0000	-0.0017	-0.0014	-0.0001	0.0000	0.0000
840.2250	-0.0000	-1.5708	0.0000	-1.5708	0.0000	0.0000	0.0000	-0.0000	-0.0001	0.0000	0.0000	0.0000	-0.2671	-0.7226	0.0227	-0.1291	0.3062	0.1588	-0.0000	-0.0001	-0.0001	0.0000	-0.0000	0.0000	-0.0000	-0.0016	-0.0013	0.0000	-0.0000	0.0000
840.2350	0.0000	-1.5709	0.0000	-1.5708	0.0000	0.0000	0.0000	-0.0000	-0.0000	0.0000	0.0000	0.0000	-0.3525	-0.6832	0.0249	-0.1314	0.2724	0.1760	0.0000	0.0002	0.0001	0.0000	-0.0000	0.0000	0.0000	0.0028	0.0012	0.0001	-0.0000	0.0000
840.2470	0.0000	-1.5708	-0.0000	-1.5708	0.0000	0.0000	0.0000	-0.0001	-0.0000	0.0000	0.0000	0.0000	-0.3286	-0.6802	0.0049	-0.1507	0.3028	0.1649	0.0000	0.0004	0.0003	0.0000	-0.0000	0.0000	0.0000	0.0052	0.0027	0.0002	-0.0000	0.0000
840.2570	-0.0000	-1.5708	-0.0000	-1.5708	0.0000	0.0000	0.0000	-0.0001	-0.0000	0.0000	0.0000	0.0000	-0.3986	-0.6711	-0.0309	-0.1199	0.3087	0.1499	0.0000	0.0002	0.0001	0.0000	-0.0000	0.0000	0.0000	0.0022	0.0006	0.0000	-0.0000	0.0000
840.2670	-0.0000	-1.5708	0.0000	-1.5708	0.0000	0.0000	0.0000	-0.0000	-0.0000	0.0000	0.0000	0.0000	-0.4300	-0.6816	-0.0015	-0.1231	0.2497	0.1467	-0.0000	0.0000	0.0001	-0.0000	0.0000	0.0000	-0.0000	0.0002	0.0005	-0.0000	0.0000	0.0000
840.2770	0.0000	-1.5708	0.0000	-1.5708	-0.0000	0.0000	0.0000	-0.0000	-0.0000	0.0000	0.0000	0.0000	-0.2870	-0.6478	-0.0395	-0.1574	0.2963	0.1481	0.0000	0.0003	0.0001	-0.0000	0.0000	0.0000	0.0000	0.0031	0.0005	-0.0001	0.0000	0.0000
840.2890	0.0001	-1.5708	0.0000	-1.5708	0.0000	0.0000	0.0000	-0.0000	-0.0000	0.0000	0.0000	0.0000	-0.3818	-0.6222	-0.0099	-0.1367	0.2824	0.1415	0.0000	-0.0001	-0.0000	0.0000	0.0000	0.0000	0.0000	-0.0007	-0.0003	0.0000	0.0000	0.0000
840.2990	0.0000	-1.5708	0.0000	-1.5708	0.0000	-0.0000	-0.0000	-0.0000	-0.0000	0.0000	0.0000	0.0000	-0.4542	-0.7615	-0.0235	-0.1289	0.2998	0.1471	0.0000	-0.0002	-0.0002	-0.0000	0.0000	0.0000	0.0000	-0.0026	-0.0023	-0.0000	0.0000	0.0000
840.3090	-0.0000	-1.5708	0.0000	-1.5708	0.0000	-0.0000	-0.0001	-0.0000	-0.0000	0.0000	0.0000	0.0000	-0.3713	-0.7489	-0.0247	-0.1480	0.2721	0.1221	0.0000	0.0002	0.0001	0.0000	-0.0000	0.0000	0.0000	0.0023	0.0008	0.0002	-0.0000	0.0000
840.3190	-0.0000	-1.5708	0.0000	-1.5708	0.0000	0.0000	-0.0000	-0.0000	-0.0000	0.0000	0.0000	0.0000	-0.4518	-0.6771	-0.0085	-0.1299	0.2904	0.1378	-0.0000	0.0000	-0.0000	0.0000	-0.0000	0.0000	-0.0000	0.0003	-0.0003	0.0000	-0.0000	0.0000
840.3290	-0.0000	-1.5708	-0.0000	-1.5708	-0.0000	-0.0000	-0.0000	-0.0000	-0.0000	0.0000	0.0000	0.0000	-0.3829	-0.7204	0.0294	-0.1208	0.2635	0.1612	0.0000	0.0004	0.0002	0.0000	-0.0000	0.0000	0.0000	0.0042	0.0017	0.0002	-0.0000	0.0000
840.3410	0.0000	-1.5708	-0.0000	-1.5708	0.0000	0.0000	-0.0000	-0.0000	-0.0000	0.0000	0.0000	0.0000	-0.3918	-0.6995	-0.0087	-0.1578	0.2995	0.1476	0.0000	-0.0002	-0.0002	-0.0000	0.0000	0.0000	0.0000	-0.0022	-0.0019	-0.0001	0.0000	0.0000
840.3510	0.0000	-1.5708	-0.0000	-1.5708	0.0000	0.0000	0.0001	-0.0000	-0.0000	0.0000	0.0000	0.0000	-0.4416	-0.6510	0.0088	-0.1292	0.2772	0.1467	0.0000	0.0002	0.0000	-0.0000	0.0000	0.0000	0.0000	0.0026	0.0001	-0.0000	0.0000	0.0000
840.3610	0.0000	-1.5708	-0.0000	-1.5708	0.0000	0.0000	-0.0000	-0.0000	-0.0000	0.0000	0.0000	0.0000	-0.3835	-0.7258	0.0147	-0.1154	0.2713	0.1399	-0.0000	0.0001	0.0000	-0.0000	0.0000	0.0000	-0.0000	0.0007	0.0001	-0.0000	0.0000	0.0000
840.3710	-0.0000	-1.5708	0.0000	-1.5708	-0.0000	-0.0000	-0.0001	-0.0000	-0.0001	0.0000	0.0000	0.0000	-0.3531	-0.6405	-0.0069	-0.0986	0.2485	0.1450	0.0000	0.0003	0.0002	0.0000	-0.0000	0.0000	0.0000	0.0042	0.0016	0.0001	-0.0000	0.0000
840.3830	0.0000	-1.5708	-0.0000	-1.5708	0.0000	0.0000	0.0000	-0.0000	-0.0001	0.0000	0.0000	0.0000	-0.4516	-0.6360	-0.0003	-0.1388	0.2725	0.1411	0.0000	-0.0000	0.0000	0.0000	-0.0000	-0.0000	0.0000	-0.0002	0.0002	0.0001	-0.0000	-0.0000
840.3930	0.0000	-1.5708	-0.0000	-1.5708	0.0000	0.0000	-0.0001	-0.0000	-0.0000	0.0000	0.0000	0.0000	-0.4556	-0.6843	0.0036	-0.1225	0.2631	0.1735	0.0000	0.0001	-0.0000	-0.0000	0.0000	-0.0000	0.0000	0.0012	-0.0004	-0.0000	0.0000	-0.0000
840.4030	-0.0000	-1.5708	0.0000	-1.5708	0.0000	-0.0000	-0.0001	0.0000	-0.0000	0.0000	0.0000	0.0000	-0.4055	-0.6061	0.0239	-0.1347	0.2594	0.1400	0.0000	-0.0002	-0.0002	-0.0000	0.0000	-0.0000	0.0000	-0.0023	-0.0019	-0.0001	0.0000	-0.0000
840.4130	0.0000	-1.5708	0.0000	-1.5708	0.0000	-0.0000	-0.0000	0.0000	-0.0000	0.0000	0.0000	0.0000	-0.2785	-0.6379	0.0081	-0.1288	0.2602	0.1437	0.0000	0.0000	0.0001	0.0000	-0.0000	-0.0000	0.0000	0.0003	0.0006	0.0001	-0.0000	-0.0000
840.4230	-0.0000	-1.5708	0.0000	-1.5708	-0.0000	-0.0000	-0.0000	0.0000	-0.0000	0.0000	0.0000	0.0000	-0.4322	-0.6110	-0.0380	-0.1275	0.2686	0.1306	0.0000	0.0002	0.0001	0.0000	0.0000	-0.0000	0.0000	0.0022	0.0006	0.0000	0.0000	-0.0000
840.4350	0.0000	-1.5708	0.0000	-1.5708	0.0000	0.0000	-0.0000	0.0000	-0.0000	0.0000	0.0000	0.0000	-0.3055	-0.6798	0.0012	-0.1070	0.2510	0.1273	0.0000	0.0001	0.0000	0.0000	-0.0000	-0.0000	0.0000	0.0008	0.0002	0.0000	-0.0000	-0.0000
840.4450	0.0000	-1.5708	0.0000	-1.5708	0.0000	-0.0000	-0.0000	0.0000	-0.0000	0.0000	0.0000	-0.0001	-0.2711	-0.7411	-0.0021	-0.1269	0.2778	0.1418	0.0000	0.0002	0.0001	0.0000	-0.0000	-0.0000	0.0000	0.0027	0.0011	0.0001	-0.0000	-0.0000
840.4550	0.0000	-1.5708	0.0000	-1.5708	-0.0000	0.0000	-0.0000	0.0000	-0.0000	0.0000	0.0000	-0.0000	-0.4218	-0.7247	-0.0040	-0.1228	0.2666	0.1375	0.0000	-0.0000	-0.0001	0.0000	-0.0000	-0.0000	0.0000	-0.0002	-0.0008	0.0000	-0.0000	-0.0000
840.4650	-0.0000	-1.5708	0.0001	-1.5708	0.0000	-0.0000	-0.0000	0.0000	-0.0000	0.0000	0.0000	-0.0000	-0.4424	-0.7260	-0.0192	-0.1472	0.2351	0.1439	0.0000	0.0001	0.0000	0.0000	-0.0000	-0.0000	-0.0000	0.0007	0.0001	0.0000	-0.0000	0.0000
840.4770	-0.0000	-1.5708	0.0000	-1.5708	0.0000	0.0000	-0.0000	0.0000	-0.0000	0.0000	0.0000	-0.0000	-0.4801	-0.5868	-0.0566	-0.0969	0.2555	0.1186	-0.0023	0.0296	-0.0081	0.0054	-0.0133	-0.0018	-0.0233	0.2230	-0.0064	0.0205	-0.0421	-0.0060
840.4870	0.0000	-1.5708	0.0000	-1.5708	0.0000	-0.0000	-0.0000	0.0000	-0.0000	0.0000	0.0000	-0.0000	-0.3803	-0.5543	-0.0205	-0.1132	0.2575	0.1233	-0.0030	0.0544	-0.0243	0.0131	-0.0342	-0.0046	-0.0233	0.2274	-0.0039	0.0206	-0.0421	-0.0060
840.4970	-0.0000	-1.5708	-0.0000	-1.5708	0.0000	0.0000	-0.0000	0.0000	-0.0001	0.0000	0.0000	-0.0000	-0.5358	-0.4725	-0.0446	-0.0837	0.1548	0.1432	-0.0037	0.0788	-0.0408	0.0208	-0.0550	-0.0074	-0.0233	0.2288	-0.0035	0.0206	-0.0421	-0.0060
840.5070	-0.0000	-1.5709	-0.0000	-1.5708	-0.0000	0.0000	-0.0000	0.0000	-0.0005	0.0006	0.0000	-0.0000	-0.5193	-0.4139	-0.0967	-0.0747	0.1152	0.1050	-0.0044	0.1029	-0.0573	0.0285	-0.0758	-0.0102	-0.0233	0.2256	-0.0038	0.0207	-0.0422	-0.0060
840.5170	0.0000	-1.5708	0.0000	-1.5708	-0.0000	0.0000	-0.0000	0.0000	-0.0008	0.0008	-0.0016	-0.0000	-0.3504	-0.3712	-0.0760	-0.0695	0.0953	0.0964	-0.0051	0.1273	-0.0738	0.0361	-0.0967	-0.0131	-0.0233	0.2258	-0.0045	0.0205	-0.0421	-0.0060
840.5290	0.0000	-1.5708	-0.0001	-1.5708	-0.0000	0.0000	-0.0000	0.0000	-0.0012	0.0010	-0.0033	-0.0000	-0.4378	-0.2788	-0.1334	-0.0345	0.0908	0.1166	-0.0036	0.1220	-0.0820	0.0384	-0.1040	-0.0140	0.0000	0.0041	0.0026	0.0001	-0.0000	-0.0000
840.5390	-0.0000	-1.5708	-0.0000	-1.5708	-0.0000	0.0000	-0.0001	0.0000	-0.0010	0.0012	-0.0033	-0.0001	-0.4737	-0.2635	-0.0802	-0.0337	0.0650	0.0973	-0.0036	0.1221	-0.0819	0.0384	-0.1040	-0.0140	0.0000	0.0052	0.0036	0.0002	-0.0001	-0.0000
840.5490	-0.0000	-1.5708	-0.0000	-1.5707	-0.0001	-0.0000	-0.0000	0.0001	-0.0007	0.0015	-0.0031	-0.0001	-0.4968	-0.1913	-0.1103	-0.0453	0.0116	0.1166	-0.0036	0.1221	-0.0820	0.0384	-0.1040	-0.0140	0.0000	0.0052	0.0026	0.0002	-0.0001	-0.0000
840.5590	-0.0000	-1.5708	-0.0000	-1.5707	-0.0001	0.0000	-0.0001	0.0001	-0.0006	0.0013	-0.0039	-0.0001	-0.4945	-0.2050	-0.1501	-0.0183	0.0256	0.0769	-0.0036	0.1215	-0.0823	0.0384	-0.1040	-0.0140	0.0000	-0.0019	0.0004	-0.0002	0.0000	-0.0000
840.5710	0.0000	-1.5708	-0.0001	-1.5707	-0.0001	0.0000	-0.0001	0.0002	-0.0006	0.0018	-0.0039	-0.0001	-0.4694	-0.1625	-0.1408	-0.0250	-0.0208	0.0525	-0.0036	0.1222	-0.0819	0.0384	-0.1040	-0.0140	0.0000	0.0065	0.0039	0.0000	-0.0000	-0.0000
840.5810	-0.0000	-1.5708	-0.0001	-1.5707	-0.0001	-0.0000	-0.0000	0.0003	-0.0006	0.0027	-0.0061	-0.0003	-0.4989	-0.0419	-0.2517	-0.0128	-0.0297	0.0360	-0.0117	0.1796	-0.1057	0.0555	-0.1473	-0.0193	-0.0501	0.3289	-0.0121	0.0399	-0.0837	-0.0108
840.5910	0.0000	-1.5708	-0.0001	-1.5707	-0.0002	-0.0000	-0.0000	0.0005	-0.0018	0.0024	-0.0093	-0.0006	-0.4842	-0.0577	-0.2451	0.0145	-0.0444	0.0662	-0.0162	0.2155	-0.1314	0.0713	-0.1890	-0.0244	-0.0501	0.3298	-0.0102	0.0399	-0.0838	-0.0108
840.6010	-0.0000	-1.5708	-0.0001	-1.5707	-0.0004	-0.0000	-0.0000	0.0005	-0.0020	0.0039	-0.0101	-0.0006	-0.5645	0.0279	-0.3269	0.0045	-0.0845	0.0154	-0.0208	0.2511	-0.1576	0.0870	-0.2306	-0.0295	-0.0501	0.3272	-0.0119	0.0397	-0.0837	-0.0108
840.6110	-0.0000	-1.5708	-0.0001	-1.5706	-0.0004	-0.0000	-0.0000	0.0013	-0.0033	0.0045	-0.0121	-0.0006	-0.4791	0.1982	-0.2833	0.0472	-0.0949	0.0141	-0.0254	0.2871	-0.1834	0.1027	-0.2723	-0.0345	-0.0501	0.3293	-0.0107	0.0394	-0.0837	-0.0108
840.6230	-0.0000	-1.5708	-0.0002	-1.5706	-0.0006	-0.0000	-0.0000	0.0010	-0.0036	0.0051	-0.0122	-0.0010	-0.5510	0.3896	-0.2753	0.0499	-0.1340	-0.0090	-0.0308	0.3300	-0.2144	0.1215	-0.3218	-0.0406	-0.0501	0.3291	-0.0089	0.0393	-0.0837	-0.0108
840.6330	-0.0000	-1.5707	-0.0002	-1.5705	-0.0007	-0.0000	-0.0000	0.0010	-0.0046	0.0050	-0.0127	-0.0020	-0.6422	0.4812	-0.1952	0.1012	-0.1309	-0.0020	-0.0354	0.3658	-0.2404	0.1372	-0.3222	-0.0457	-0.0501	0.3283	-0.0097	0.0390	-0.0836	-0.0108
840.6430	0.0000	-1.5708	-0.0002	-1.5705	-0.0008	-0.0000	-0.0000	0.0017	-0.0054	0.0058	-0.0126	-0.0025	-0.6770	0.4981	-0.2887	0.0789	-0.1613	-0.0116	-0.0400	0.4018	-0.2660	0.1530	-0.3226	-0.0508	-0.0501	0.3308	-0.0062	0.0392	-0.0837	-0.0108
840.6530	0.0000	-1.5707	-0.0003	-1.5705	-0.0009	-0.0001	-0.0000	0.0017	-0.0057	0.0069	-0.0127	-0.0029	-0.8042	0.5900	-0.2355	0.0866	-0.1465	-0.0193	-0.0378	0.3904	-0.2765	0.1563	-0.3149	-0.0520	0.0000	0.0011	0.0065	-0.0013	0.0001	-0.0000
840.6650	-0.0000	-1.5707	-0.0004	-1.5704	-0.0010	-0.0001	-0.0001	0.0022	-0.0054	0.0055	-0.0130	-0.0026	-0.7847	0.6934	-0.2816	0.0589	-0.2162	-0.0470	-0.0378	0.3904	-0.2762	0.1563	-0.3149	-0.0520	0.0000	0.0003	0.0086	-0.0015	0.0001	-0.0000
840.6730	-0.0000	-1.5707	-0.0004	-1.5703	-0.0012	-0.0001	-0.0001	0.0024	-0.0046	0.0051	-0.0129	-0.0016	-0.8218	0.6807	-0.3005	0.0930	-0.2049	-0.0421	-0.0403	0.3989	-0.2782	0.1590	-0.3180	-0.0527	-0.0219	0.0825	0.0039	0.0139	-0.0327	-0.0038
840.6850	-0.0000	-1.5707	-0.0004	-1.5703	-0.0013	-0.0001	-0.0003	0.0033	-0.0050	0.0075	-0.0148	-0.0027	-0.8460	0.6683	-0.3060	0.1111	-0.2595	-0.0861	-0.0604	0.4565	-0.3126	0.1920	-0.3272	-0.0617	-0.0831	0.3036	-0.0105	0.0571	-0.1242	-0.0142
840.6950	-0.0000	-1.5706	-0.0005	-1.5702	-0.0015	-0.0002	-0.0004	0.0037	-0.0052	0.0097	-0.0164	-0.0029	-1.0300	0.7353	-0.3714	0.1451	-0.2536	-0.0598	-0.0729	0.4889	-0.3401	0.2161	-0.3278	-0.0683	-0.0831	0.3012	-0.0109	0.0567	-0.1241	-0.0142
840.7070	-0.0000	-1.5706	-0.0005	-1.5701	-0.0017	-0.0002	-0.0007	0.0047	-0.0056	0.0105	-0.0192	-0.0033	-0.8605	0.9000	-0.3491	0.1707	-0.3203	-0.0797	-0.0879	0.5276	-0.3732	0.2450	-0.3284	-0.0763	-0.0831	0.2967	-0.0114	0.0562	-0.1240	-0.0142
840.7170	-0.0000	-1.5705	-0.0006	-1.5700	-0.0018	-0.0002	-0.0003	0.0053	-0.0060	0.0117	-0.0218	-0.0037	-1.0210	0.7332	-0.4144	0.1376	-0.3497	-0.0796	-0.1004	0.5601	-0.4006	0.2690	-0.3290	-0.0830	-0.0831	0.2957	-0.0104	0.0558	-0.1239	-0.0142
840.7270	-0.0000	-1.5705	-0.0006	-1.5699	-0.0021	-0.0003	-0.0010	0.0054	-0.0064	0.0121	-0.0238	-0.0050	-1.0185	0.7619	-0.5141	0.1606	-0.3602	-0.0825	-0.1129	0.5921	-0.4282	0.2904	-0.3295	-0.0896	-0.0831	0.2882	-0.0121	0.0551	-0.1238	-0.0142
840.7370	-0.0000	-1.5704	-0.0007	-1.5698	-0.0024	-0.0003	-0.0011	0.0059	-0.0071	0.0113	-0.0270	-0.0044	-1.0286	0.7643	-0.4171	0.1553	-0.3891	-0.0649	-0.1254	0.6243	-0.4557	0.2907	-0.3301	-0.0963	-0.0831	0.2848	-0.0115	0.0547	-0.1237	-0.0142
840.7470	-0.0000	-1.5704	-0.0008	-1.5696	-0.0026	-0.0003	-0.0010	0.0064	-0.0081	0.0118	-0.0285	-0.0035	-1.0917	0.7641	-0.4845	0.2117	-0.4448	-0.0803	-0.1379	0.6563	-0.4834	0.2910	-0.3307	-0.1030	-0.0831	0.2767	-0.0137	0.0540	-0.1236	-0.0142
840.7590	-0.0000	-1.5703	-0.0008	-1.5695	-0.0029	-0.0004	-0.0011	0.0066	-0.0081	0.0124	-0.0324	-0.0048	-0.9794	0.6811	-0.5349	0.1841	-0.4300	-0.0661	-0.1423	0.6599	-0.5061	0.2857	-0.3196	-0.1077	0.0000	-0.0331	0.0077	-0.0056	0.0008	-0.0000
840.7690	-0.0001	-1.5703	-0.0009	-1.5694	-0.0032	-0.0005	-0.0011	0.0063	-0.0081	0.0124	-0.0311	-0.0042	-1.0307	0.7126	-0.5881	0.2146	-0.4171	-0.0716	-0.1423	0.6596	-0.5060	0.2857	-0.3196	-0.1077	0.0000	-0.0368	0.0080	-0.0063	0.0009	-0.0000
840.7790	-0.0001	-1.5702	-0.0010	-1.5693	-0.0036	-0.0005	-0.0008	0.0058	-0.0077	0.0137	-0.0335	-0.0047	-1.1682	0.7423	-0.5540	0.1998	-0.4205	-0.0827	-0.1689	0.6825	-0.5231	0.2930	-0.3352	-0.1141	-0.1246	0.1165	-0.0213	0.0697	-0.1622	-0.0161
840.7890	-0.0001	-1.5702	-0.0011	-1.5691	-0.0039	-0.0005	-0.0022	0.0059	-0.0080	0.0141	-0.0373	-0.0051	-0.9005	0.7244	-0.6093	0.2003	-0.3835	-0.0911	-0.1938	0.6977	-0.5448	0.2934	-0.3360	-0.1216	-0.1246	0.1113	-0.0225	0.0689	-0.1621	-0.0161
840.8010	-0.0001	-1.5701	-0.0012	-1.5690	-0.0044	-0.0006	-0.0010	0.0058	-0.0092	0.0145	-0.0402	-0.0053	-1.2583	0.8085	-0.5962	0.2474	-0.3819	-0.1010	-0.2237	0.7161	-0.5707	0.2938	-0.3369	-0.1307	-0.1246	0.1069	-0.0220	0.0680	-0.1619	-0.0161
840.8110	-0.0001	-1.5700	-0.0013	-1.5688	-0.0048	-0.0006	-0.0036	0.0057	-0.0096	0.0164	-0.0427	-0.0061	-0.9703	0.8608	-0.6201	0.2659	-0.3238	-0.0689	-0.2486	0.7315	-0.5921	0.2942	-0.3376	-0.1383	-0.1246	0.1048	-0.0202	0.0674	-0.1619	-0.0161
840.8210	-0.0002	-1.5700	-0.0013	-1.5687	-0.0052	-0.0007	-0.0014	0.0057	-0.0104	0.0170	-0.0434	-0.0054	-1.1307	0.8244	-0.6543	0.2963	-0.3600	-0.1164	-0.2734	0.7467	-0.6136	0.2946	-0.3383	-0.1458	-0.1246	0.1000	-0.0190	0.0667	-0.1618	-0.0161
840.8310	-0.0002	-1.5699	-0.0014	-1.5685	-0.0057	-0.0008	-0.0020	0.0061	-0.0100	0.0199	-0.0459	-0.0057	-1.2328	0.8231	-0.7051	0.2614	-0.3116	-0.1222	-0.2983	0.7615	-0.6353	0.2949	-0.3391	-0.1534	-0.1246	0.0908	-0.0205	0.0657	-0.1616	-0.0161
840.8430	-0.0002	-1.5698	-0.0016	-1.5682	-0.0063	-0.0008	-0.0022	0.0058	-0.0113	0.0217	-0.0470	-0.0062	-1.0272	0.9640	-0.6168	0.2688	-0.3460	-0.1279	-0.3282	0.7806	-0.6608	0.2954	-0.3400	-0.1624	-0.1246	0.0946	-0.0167	0.0647	-0.1615	-0.0161
840.8530	-0.0002	-1.5698	-0.0017	-1.5680	-0.0068	-0.0009	-0.0025	0.0061	-0.0110	0.0225	-0.0479	-0.0062	-1.1789	0.8763	-0.6137	0.2918	-0.3607	-0.0942	-0.3531	0.7955	-0.6826	0.2957	-0.3407	-0.1700	-0.1246	0.0859	-0.0184	0.0635	-0.1613	-0.0161
840.8630	-0.0002	-1.5697	-0.0018	-1.5678	-0.0073	-0.0009	-0.0022	0.0061	-0.0112	0.0229	-0.0492	-0.0066	-1.0630	0.8760	-0.5760	0.2600	-0.3616	-0.1218	-0.3613	0.7938	-0.6847	0.2888	-0.3261	-0.1741	0.0000	-0.0740	0.0140	-0.0140	0.0021	-0.0000
840.8740	-0.0002	-1.5697	-0.0019	-1.5676	-0.0078	-0.0010	-0.0023	0.0059	-0.0118	0.0218	-0.0501	-0.0063	-1.2318	1.0118	-0.6157	0.2690	-0.3860	-0.1213	-0.3674	0.7905	-0.6857	0.2911	-0.3310	-0.1749	-0.0466	-0.1043	0.0046	0.0096	-0.0505	-0.0044
840.8850	-0.0003	-1.5696	-0.0020	-1.5673	-0.0084	-0.0011	-0.0032	0.0058	-0.0101	0.0238	-0.0556	-0.0068	-1.2021	1.0553	-0.7090	0.3058	-0.4178	-0.1317	-0.4286	0.7669	-0.6888	0.2980	-0.3457	-0.1854	-0.1766	-0.1859	-0.0250	0.0765	-0.1972	-0.0165
840.8950	-0.0004	-1.5696	-0.0022	-1.5670	-0.0089	-0.0011	-0.0031	0.0056	-0.0104	0.0252	-0.0610	-0.0072	-1.2291	0.9946	-0.6510	0.3123	-0.3992	-0.1160	-0.4706	0.7524	-0.6890	0.2984	-0.3466	-0.1931	-0.1766	-0.1916	-0.0248	0.0754	-0.1970	-0.0165
840.9050	-0.0004	-1.5695	-0.0022	-1.5667	-0.0096	-0.0012	-0.0036	0.0052	-0.0104	0.0289	-0.0639	-0.0072	-1.2082	1.1697	-0.6696	0.2938	-0.4265	-0.1429	-0.5127	0.7380	-0.6891	0.2988	-0.3475	-0.2009	-0.1766	-0.1965	-0.0247	0.0740	-0.1968	-0.0165
840.9150	-0.0004	-1.5694	-0.0023	-1.5665	-0.0103	-0.0012	-0.0037	0.0054	-0.0107	0.0293	-0.0694	-0.0075	-1.2718	1.1178	-0.6606	0.2688	-0.3703	-0.1235	-0.5547	0.7238	-0.6892	0.2993	-0.3484	-0.2086	-0.1766	-0.1989	-0.0242	0.0726	-0.1966	-0.0165
840.9250	-0.0004	-1.5694	-0.0024	-1.5661	-0.0110	-0.0013	-0.0042	0.0053	-0.0105	0.0288	-0.0703	-0.0079	-1.3189	1.1281	-0.7389	0.2769	-0.3598	-0.1439	-0.5967	0.7099	-0.6891	0.2997	-0.3493	-0.2164	-0.1766	-0.1985	-0.0218	0.0713	-0.1964	-0.0165
840.9370	-0.0005	-1.5693	-0.0025	-1.5658	-0.0118	-0.0014	-0.0047	0.0051	-0.0112	0.0307	-0.0728	-0.0087	-1.2195	1.1736	-0.6341	0.2994	-0.4095	-0.1746	-0.6471	0.6922	-0.6896	0.3002	-0.3504	-0.2257	-0.1766	-0.2097	-0.0242	0.0693	-0.1961	-0.0165
840.9470	-0.0005	-1.5693	-0.0026	-1.5654	-0.0125	-0.0015	-0.0050	0.0053	-0.0113	0.0335	-0.0778	-0.0088	-1.0928	1.2200	-0.6693	0.2865	-0.3943	-0.1875	-0.6891	0.6781	-0.6896	0.3006	-0.3513	-0.2334	-0.1766	-0.2104	-0.0229	0.0678	-0.1958	-0.0165
840.9570	-0.0005	-1.5692	-0.0028	-1.5651	-0.0133	-0.0016	-0.0048	0.0056	-0.0118	0.0338	-0.0803	-0.0082	-1.3069	1.1371	-0.6402	0.3200	-0.4062	-0.2159	-0.7311	0.6641	-0.6895	0.3010	-0.3522	-0.2412	-0.1766	-0.2111	-0.0207	0.0662	-0.1956	-0.0165
840.9670	-0.0006	-1.5692	-0.0029	-1.5648	-0.0142	-0.0017	-0.0055	0.0050	-0.0127	0.0358	-0.0852	-0.0089	-1.0745	1.1204	-0.6410	0.3100	-0.3198	-0.1927	-0.7425	0.6636	-0.6855	0.2926	-0.3342	-0.2445	0.0000	-0.1122	0.0200	-0.0283	0.0043	-0.0000
840.9790	-0.0007	-1.5691	-0.0030	-1.5643	-0.0152	-0.0017	-0.0057	0.0051	-0.0123	0.0363	-0.0884	-0.0090	-1.2726	1.1165	-0.6355	0.2801	-0.3192	-0.2179	-0.8044	0.5888	-0.6906	0.3028	-0.3565	-0.2507	-0.2407	-0.5810	-0.0315	0.0771	-0.2283	-0.0154
840.9890	-0.0007	-1.5691	-0.0031	-1.5639	-0.0161	-0.0018	-0.0061	0.0045	-0.0123	0.0392	-0.0880	-0.0093	-1.1635	1.2684	-0.6298	0.2743	-0.3160	-0.2286	-0.8683	0.5341	-0.6902	0.3034	-0.3576	-0.2579	-0.2407	-0.5805	-0.0289	0.0755	-0.2281	-0.0154
840.9990	-0.0008	-1.5691	-0.0033	-1.5635	-0.0170	-0.0019	-0.0069	0.0036	-0.0126	0.0391	-0.0897	-0.0106	-1.2131	1.2320	-0.5624	0.2830	-0.3756	-0.2165	-0.9322	0.4793	-0.6898	0.3039	-0.3586	-0.2651	-0.2407	-0.5823	-0.0269	0.0737	-0.2278	-0.0154
841.0090	-0.0009	-1.5690	-0.0034	-1.5631	-0.0179	-0.0020	-0.0073	0.0037	-0.0123	0.0407	-0.0904	-0.0106	-1.2701	1.1860	-0.5021	0.2861	-0.4417	-0.2129	-0.9962	0.4244	-0.6896	0.3044	-0.3597	-0.2724	-0.2407	-0.5859	-0.0265	0.0717	-0.2275	-0.0154
841.0190	-0.0010	-1.5690	-0.0035	-1.5627	-0.0188	-0.0021	-0.0076	0.0032	-0.0121	0.0435	-0.0968	-0.0107	-1.0824	1.0339	-0.5741	0.3020	-0.4471	-0.2461	-1.0601	0.3696	-0.6893	0.3049	-0.3607	-0.2796	-0.2407	-0.5869	-0.0256	0.0699	-0.2272	-0.0154
841.0310	-0.0010	-1.5689	-0.0037	-1.5621	-0.0200	-0.0023	-0.0071	0.0028	-0.0112	0.0447	-0.1076	-0.0112	-1.3357	1.1253	-0.4951	0.2927	-0.3642	-0.2276	-1.1368	0.3037	-0.6891	0.3054	-0.3620	-0.2877	-0.2407	-0.5911	-0.0249	0.0672	-0.2268	-0.0154
841.0410	-0.0011	-1.5689	-0.0037	-1.5617	-0.0211	-0.0024	-0.0078	0.0023	-0.0110	0.0447	-0.1111	-0.0107	-1.2541	1.2142	-0.4970	0.3493	-0.3186	-0.2147	-1.2007	0.2496	-0.6884	0.3059	-0.3630	-0.2878	-0.2407	-0.5844	-0.0202	0.0653	-0.2266	-0.0154
841.0510	-0.0012	-1.5689	-0.0039	-1.5612	-0.0222	-0.0025	-0.0084	0.0020	-0.0105	0.0504	-0.1135	-0.0093	-1.3919	1.1620	-0.4512	0.3001	-0.3137	-0.2433	-1.2647	0.1948	-0.6883	0.3064	-0.3641	-0.2879	-0.2407	-0.5865	-0.0203	0.0629	-0.2262	-0.0154
841.0610	-0.0013	-1.5689	-0.0040	-1.5607	-0.0234	-0.0026	-0.0090	0.0015	-0.0100	0.0500	-0.1120	-0.0095	-1.3516	1.1527	-0.5696	0.3194	-0.3698	-0.2733	-1.3286	0.1397	-0.6881	0.3068	-0.3651	-0.2880	-0.2407	-0.5915	-0.0204	0.0604	-0.2258	-0.0154
841.0740	-0.0013	-1.5689	-0.0041	-1.5601	-0.0248	-0.0027	-0.0094	0.0014	-0.0094	0.0510	-0.1152	-0.0105	-1.3922	1.2064	-0.5315	0.3289	-0.3774	-0.2497	-1.3472	0.1307	-0.6839	0.2999	-0.3504	-0.2869	-0.0839	-0.3567	0.0201	-0.0179	-0.0618	-0.0034
841.0830	-0.0014	-1.5689	-0.0042	-1.5595	-0.0259	-0.0028	-0.0098	0.0014	-0.0095	0.0537	-0.1209	-0.0117	-1.2875	0.8752	-0.5628	0.3103	-0.3776	-0.2426	-1.4573	-0.0298	-0.6565	0.3086	-0.3695	-0.2879	-0.3179	-1.0283	-0.0293	0.0679	-0.2545	-0.0128
841.0930	-0.0016	-1.5689	-0.0043	-1.5590	-0.0272	-0.0029	-0.0111	0.0005	-0.0073	0.0547	-0.1237	-0.0117	-1.3873	0.9253	-0.5765	0.3737	-0.3907	-0.2740	-1.5189	-0.1357	-0.6235	0.3092	-0.3707	-0.2879	-0.3179	-1.0296	-0.0307	0.0652	-0.2541	-0.0128
841.1030	-0.0017	-1.5689	-0.0043	-1.5584	-0.0284	-0.0030	-0.0113	0.0002	-0.0066	0.0587	-0.1287	-0.0121	-1.2868	0.7301	-0.5166	0.3271	-0.3563	-0.2604	-1.5201	-0.2429	-0.5903	0.3097	-0.3719	-0.2880	-0.3179	-1.0304	-0.0296	0.0626	-0.2537	-0.0128
841.1150	-0.0018	-1.5689	-0.0044	-1.5577	-0.0301	-0.0032	-0.0115	-0.0002	-0.0057	0.0598	-0.1357	-0.0136	-1.4729	0.5748	-0.6743	0.3345	-0.3397	-0.2324	-1.5216	-0.3712	-0.5506	0.3103	-0.3733	-0.2881	-0.3179	-1.0273	-0.0294	0.0590	-0.2531	-0.0128
841.1250	-0.0019	-1.5689	-0.0045	-1.5571	-0.0314	-0.0033	-0.0119	-0.0006	-0.0060	0.0657	-0.1378	-0.0127	-1.4188	0.4301	-0.5535	0.2825	-0.3337	-0.2545	-1.5228	-0.4785	-0.5176	0.3108	-0.3745	-0.2882	-0.3179	-1.0295	-0.0307	0.0559	-0.2526	-0.0128
841.1350	-0.0021	-1.5689	-0.0045	-1.5564	-0.0329	-0.0034	-0.0126	-0.0007	-0.0051	0.0622	-0.1381	-0.0128	-1.3962	0.3416	-0.5482	0.3472	-0.3844	-0.2304	-1.5240	-0.5857	-0.4846	0.3113	-0.3756	-0.2883	-0.3179	-1.0308	-0.0319	0.0527	-0.2521	-0.0128
841.1450	-0.0022	-1.5689	-0.0046	-1.5558	-0.0343	-0.0036	-0.0132	-0.0023	-0.0045	0.0668	-0.1405	-0.0124	-1.5690	0.0709	-0.5920	0.3134	-0.4865	-0.2171	-1.5251	-0.6931	-0.4517	0.3118	-0.3768	-0.2884	-0.3178	-1.0337	-0.0339	0.0494	-0.2515	-0.0128
841.1550	-0.0023	-1.5689	-0.0046	-1.5551	-0.0358	-0.0037	-0.0142	-0.0025	-0.0037	0.0679	-0.1509	-0.0123	-1.2604	-0.2183	-0.6287	0.3626	-0.4289	-0.2369	-1.5263	-0.8000	-0.4187	0.3123	-0.3780	-0.2884	-0.3178	-1.0316	-0.0346	0.0462	-0.2510	-0.0128
841.1670	-0.0025	-1.5690	-0.0046	-1.5543	-0.0376	-0.0038	-0.0144	-0.0047	-0.0029	0.0708	-0.1587	-0.0125	-1.3277	-0.2825	-0.6838	0.3662	-0.3753	-0.2610	-1.5244	-0.9159	-0.3790	0.3114	-0.3763	-0.2884	-0.2776	-0.9124	-0.0260	0.0270	-0.2171	-0.0112
841.1770	-0.0026	-1.5690	-0.0046	-1.5536	-0.0392	-0.0039	-0.0142	-0.0048	-0.0030	0.0731	-0.1533	-0.0110	-1.3887	-0.5724	-0.6459	0.3556	-0.5244	-0.2753	-1.5360	-1.0422	-0.3543	0.3139	-0.3822	-0.2882	-0.4084	-1.5278	-0.0514	0.0495	-0.2749	-0.0087
841.1870	-0.0028	-1.5690	-0.0047	-1.5528	-0.0407	-0.0040	-0.0161	-0.0079	-0.0021	0.0758	-0.1616	-0.0127	-1.1355	-0.5896	-0.6608	0.3164	-0.4216	-0.2681	-1.5376	-1.2072	-0.2941	0.3145	-0.3835	-0.2882	-0.4084	-1.5249	-0.0517	0.0459	-0.2743	-0.0087
841.1970	-0.0029	-1.5691	-0.0047	-1.5521	-0.0424	-0.0041	-0.0166	-0.0094	-0.0011	0.0789	-0.1685	-0.0126	-1.2905	-0.6067	-0.6434	0.3082	-0.4512	-0.3032	-1.5392	-1.3724	-0.2341	0.3150	-0.3848	-0.2883	-0.4084	-1.5233	-0.0539	0.0417	-0.2736	-0.0087
841.2090	-0.0031	-1.5693	-0.0047	-1.5511	-0.0445	-0.0044	-0.0175	-0.0109	-0.0004	0.0800	-0.1745	-0.0131	-1.3660	-0.8190	-0.6314	0.3454	-0.4543	-0.3011	-1.5411	-1.5420	-0.1615	0.3157	-0.3864	-0.2884	-0.4084	-1.5080	-0.0505	0.0377	-0.2730	-0.0087
841.2190	-0.0034	-1.5693	-0.0047	-1.5503	-0.0462	-0.0045	-0.0183	-0.0124	-0.0003	0.0814	-0.1854	-0.0136	-1.3092	-0.6941	-0.6059	0.3447	-0.3756	-0.2871	-1.5427	-1.5439	-0.1015	0.3162	-0.3876	-0.2884	-0.4083	-1.5032	-0.0527	0.0336	-0.2723	-0.0087
841.2290	-0.0035	-1.5695	-0.0047	-1.5495	-0.0481	-0.0046	-0.0194	-0.0127	-0.0002	0.0844	-0.1869	-0.0149	-1.3688	-0.7952	-0.5424	0.3149	-0.3933	-0.2870	-1.5443	-1.5454	-0.0413	0.3167	-0.3889	-0.2885	-0.4083	-1.4946	-0.0529	0.0296	-0.2717	-0.0087
841.2390	-0.0037	-1.5696	-0.0047	-1.5486	-0.0499	-0.0048	-0.0201	-0.0136	-0.0001	0.0858	-0.1852	-0.0158	-1.4946	-0.8408	-0.4688	0.3241	-0.4796	-0.2539	-1.5459	-1.5457	0.0183	0.3173	-0.3902	-0.2885	-0.4083	-1.4717	-0.0457	0.0260	-0.2711	-0.0087
841.2490	-0.0039	-1.5698	-0.0047	-1.5477	-0.0519	-0.0049	-0.0210	-0.0142	-0.0001	0.0900	-0.1995	-0.0150	-1.3444	-0.9428	-0.4112	0.3230	-0.3599	-0.2587	-1.5475	-1.5471	0.0751	0.3178	-0.3915	-0.2886	-0.4083	-1.4618	-0.0467	0.0217	-0.2704	-0.0087
841.2610	-0.0042	-1.5700	-0.0047	-1.5466	-0.0542	-0.0051	-0.0213	-0.0154	0.0001	0.0909	-0.2013	-0.0146	-1.3817	-0.9614	-0.3190	0.3156	-0.3298	-0.2441	-1.5495	-1.5484	0.1436	0.3184	-0.3930	-0.2886	-0.4083	-1.4447	-0.0443	0.0166	-0.2696	-0.0087
841.2710	-0.0044	-1.5701	-0.0047	-1.5457	-0.0563	-0.0052	-0.0227	-0.0166	0.0001	0.0951	-0.2015	-0.0138	-1.2994	-1.0058	-0.1929	0.3012	-0.3821	-0.2490	-1.5165	-1.4308	0.1920	0.3064	-0.3672	-0.2879	0.0001	-0.0176	0.0393	-0.1186	0.0187	-0.0000
841.2810	-0.0046	-1.5703	-0.0047	-1.5448	-0.0583	-0.0054	-0.0236	-0.0174	0.0004	0.0958	-0.2051	-0.0147	-1.2299	-1.2008	-0.1101	0.3275	-0.3933	-0.2696	-1.5610	-1.5957	0.2546	0.3198	-0.3969	-0.2882	-0.5119	-1.9609	-0.0566	0.0161	-0.2883	-0.0033
841.2910	-0.0048	-1.5705	-0.0047	-1.5438	-0.0604	-0.0055	-0.0249	-0.0201	0.0006	0.0983	-0.2089	-0.0160	-1.1925	-1.1445	0.0740	0.3093	-0.4241	-0.2500	-1.5630	-1.5974	0.3395	0.3204	-0.3983	-0.2882	-0.5118	-1.9440	-0.0546	0.0115	-0.2875	-0.0033
841.3030	-0.0051	-1.5707	-0.0046	-1.5426	-0.0630	-0.0057	-0.0263	-0.0219	0.0030	0.0992	-0.2175	-0.0151	-0.9319	-1.1322	0.0663	0.3000	-0.3013	-0.2311	-1.5655	-1.5994	0.4413	0.3210	-0.4000	-0.2882	-0.5118	-1.9231	-0.0533	0.0057	-0.2866	-0.0033
841.3130	-0.0055	-1.5709	-0.0046	-1.5415	-0.0652	-0.0058	-0.0260	-0.0236	0.0051	0.1049	-0.2129	-0.0159	-0.9917	-1.0727	0.1584	0.2666	-0.4682	-0.1775	-1.5676	-1.6006	0.5265	0.3216	-0.4013	-0.2883	-0.5118	-1.9002	-0.0491	0.0011	-0.2859	-0.0033
841.3230	-0.0057	-1.5712	-0.0046	-1.5405	-0.0674	-0.0060	-0.0260	-0.0249	0.0071	0.1053	-0.2273	-0.0151	-1.0974	-1.1100	0.2285	0.2968	-0.4287	-0.2214	-1.5696	-1.6018	0.6115	0.3221	-0.4027	-0.2883	-0.5118	-1.8786	-0.0472	-0.0035	-0.2852	-0.0033
841.3330	-0.0060	-1.5715	-0.0045	-1.5394	-0.0697	-0.0061	-0.0285	-0.0285	0.0084	0.1076	-0.2309	-0.0146	-1.0635	-0.9941	0.4747	0.2950	-0.3822	-0.1855	-1.5717	-1.6029	0.6440	0.3226	-0.4041	-0.2883	-0.5118	-1.8543	-0.0436	-0.0084	-0.2844	-0.0033
841.3450	-0.0063	-1.5718	-0.0044	-1.5381	-0.0725	-0.0063	-0.0290	-0.0299	0.0127	0.1101	-0.2338	-0.0137	-1.2627	-0.9656	0.3280	0.3203	-0.4697	-0.2024	-1.5741	-1.6041	0.6462	0.3232	-0.4057	-0.2883	-0.5118	-1.8246	-0.0424	-0.0146	-0.2834	-0.0033
841.3550	-0.0066	-1.5721	-0.0042	-1.5370	-0.0748	-0.0064	-0.0304	-0.0307	0.0129	0.1136	-0.2429	-0.0135	-1.2301	-1.1066	0.3223	0.3113	-0.4658	-0.2310	-1.5762	-1.6051	0.6480	0.3238	-0.4071	-0.2883	-0.5118	-1.7986	-0.0410	-0.0198	-0.2826	-0.0033
841.3650	-0.0069	-1.5724	-0.0041	-1.5358	-0.0773	-0.0066	-0.0315	-0.0313	0.0136	0.1125	-0.2525	-0.0131	-1.4008	-1.1547	0.4448	0.3346	-0.3882	-0.2826	-1.5783	-1.6057	0.6501	0.3242	-0.4085	-0.2884	-0.5118	-1.7692	-0.0370	-0.0251	-0.2817	-0.0033
841.3750	-0.0073	-1.5727	-0.0040	-1.5346	-0.0799	-0.0067	-0.0326	-0.0310	0.0138	0.1186	-0.2509	-0.0133	-1.2833	-1.2888	0.4999	0.2913	-0.3858	-0.2477	-1.5894	-1.6525	0.6499	0.3249	-0.4107	-0.2877	-0.6273	-2.3028	-0.0509	-0.0251	-0.2953	0.0035
841.3850	-0.0076	-1.5730	-0.0039	-1.5334	-0.0824	-0.0068	-0.0344	-0.0329	0.0154	0.1191	-0.2576	-0.0131	-1.4350	-1.6393	0.6389	0.3247	-0.4458	-0.2535	-1.5920	-1.6542	0.6522	0.3255	-0.4121	-0.2877	-0.6273	-2.2747	-0.0504	-0.0306	-0.2944	0.0035
841.3970	-0.0080	-1.5734	-0.0037	-1.5319	-0.0855	-0.0070	-0.0367	-0.0363	0.0173	0.1209	-0.2664	-0.0141	-1.3713	-1.7467	0.6601	0.3333	-0.3685	-0.2622	-1.5950	-1.6558	0.6553	0.3261	-0.4139	-0.2877	-0.6273	-2.2374	-0.0465	-0.0376	-0.2933	0.0035
841.4070	-0.0084	-1.5738	-0.0035	-1.5307	-0.0882	-0.0071	-0.0381	-0.0395	0.0201	0.1237	-0.2691	-0.0151	-1.3393	-1.6787	0.6219	0.3414	-0.4138	-0.2821	-1.5976	-1.6573	0.6576	0.3266	-0.4153	-0.2877	-0.6273	-2.2071	-0.0466	-0.0436	-0.2923	0.0035
841.4170	-0.0088	-1.5743	-0.0033	-1.5294	-0.0910	-0.0073	-0.0379	-0.0438	0.0223	0.1284	-0.2743	-0.0148	-1.3712	-1.4068	0.6454	0.3384	-0.3850	-0.2667	-1.6001	-1.6581	0.6601	0.3271	-0.4167	-0.2876	-0.6273	-2.1693	-0.0433	-0.0493	-0.2914	0.0035
841.4270	-0.0091	-1.5747	-0.0030	-1.5281	-0.0937	-0.0075	-0.0402	-0.0477	0.0259	0.1315	-0.2828	-0.0149	-1.3497	-1.1354	0.5880	0.3413	-0.3196	-0.2640	-1.6027	-1.6582	0.6629	0.3277	-0.4182	-0.2876	-0.6273	-2.1230	-0.0384	-0.0552	-0.2905	0.0035
841.4390	-0.0096	-1.5753	-0.0027	-1.5265	-0.0971	-0.0077	-0.0426	-0.0492	0.0286	0.1340	-0.2783	-0.0140	-1.3813	-1.0941	0.4867	0.3677	-0.4821	-0.2743	-1.6058	-1.6591	0.6657	0.3282	-0.4199	-0.2876	-0.6272	-2.0769	-0.0375	-0.0626	-0.2893	0.0035
841.4490	-0.0100	-1.5758	-0.0025	-1.5251	-0.1000	-0.0078	-0.0429	-0.0496	0.0299	0.1378	-0.2934	-0.0140	-1.5317	-1.1437	0.5747	0.3843	-0.3888	-0.2711	-1.6083	-1.6594	0.6682	0.3287	-0.4213	-0.2876	-0.6272	-2.0335	-0.0351	-0.0690	-0.2883	0.0035
841.4590	-0.0105	-1.5763	-0.0022	-1.5237	-0.1029	-0.0079	-0.0449	-0.0507	0.0316	0.1424	-0.2937	-0.0140	-1.4369	-1.1977	0.6435	0.3480	-0.4363	-0.2807	-1.6109	-1.6594	0.6709	0.3292	-0.4227	-0.2876	-0.6272	-1.9850	-0.0299	-0.0751	-0.2873	0.0035
841.4690	-0.0110	-1.5768	-0.0019	-1.5223	-0.1059	-0.0081	-0.0481	-0.0540	0.0325	0.1460	-0.3018	-0.0148	-1.1979	-1.0776	0.7320	0.3778	-0.4481	-0.2851	-1.6134	-1.6597	0.6734	0.3297	-0.4242	-0.2875	-0.6272	-1.9418	-0.0280	-0.0815	-0.2863	0.0035
841.4810	-0.0115	-1.5775	-0.0014	-1.5206	-0.1095	-0.0082	-0.0460	-0.0561	0.0371	0.1522	-0.3136	-0.0148	-1.0581	-0.9792	0.5891	0.3034	-0.3622	-0.2955	-1.6269	-1.7049	0.6748	0.3302	-0.4263	-0.2867	-0.7529	-2.4279	-0.0398	-0.0870	-0.2934	0.0116
841.4910	-0.0120	-1.5781	-0.0010	-1.5191	-0.1127	-0.0083	-0.0470	-0.0580	0.0399	0.1523	-0.3093	-0.0148	-1.1433	-0.9892	0.5048	0.3514	-0.4881	-0.2651	-1.6299	-1.7060	0.6775	0.3307	-0.4278	-0.2867	-0.7529	-2.3828	-0.0417	-0.0944	-0.2922	0.0116
841.5010	-0.0125	-1.5786	-0.0007	-1.5176	-0.1158	-0.0086	-0.0486	-0.0577	0.0410	0.1554	-0.3254	-0.0149	-1.4194	-1.2432	0.6480	0.2991	-0.3345	-0.2518	-1.6330	-1.7073	0.6801	0.3311	-0.4292	-0.2866	-0.7529	-2.3415	-0.0435	-0.1018	-0.2910	0.0116
841.5110	-0.0129	-1.5792	-0.0002	-1.5160	-0.1191	-0.0087	-0.0502	-0.0579	0.0439	0.1596	-0.3220	-0.0138	-1.5917	-1.5961	0.5813	0.3156	-0.4029	-0.2660	-1.6361	-1.7079	0.6831	0.3316	-0.4307	-0.2865	-0.7529	-2.2908	-0.0418	-0.1089	-0.2898	0.0116
841.5210	-0.0135	-1.5798	0.0002	-1.5144	-0.1223	-0.0088	-0.0530	-0.0636	0.0463	0.1626	-0.3308	-0.0137	-1.6142	-1.4616	0.5435	0.3530	-0.4059	-0.2796	-1.6392	-1.7089	0.6857	0.3320	-0.4321	-0.2864	-0.7530	-2.2448	-0.0439	-0.1164	-0.2886	0.0116
841.5330	-0.0141	-1.5806	0.0007	-1.5124	-0.1264	-0.0090	-0.0546	-0.0682	0.0464	0.1639	-0.3329	-0.0132	-1.5636	-1.4015	0.7476	0.3269	-0.3876	-0.3004	-1.6429	-1.7094	0.6890	0.3325	-0.4339	-0.2863	-0.7530	-2.1816	-0.0447	-0.1256	-0.2871	0.0116
841.5430	-0.0147	-1.5813	0.0013	-1.5108	-0.1297	-0.0091	-0.0571	-0.0722	0.0489	0.1684	-0.3389	-0.0131	-1.4618	-1.1599	0.7121	0.2514	-0.4318	-0.2593	-1.6460	-1.7095	0.6917	0.3329	-0.4353	-0.2863	-0.7530	-2.1250	-0.0453	-0.1334	-0.2858	0.0116
841.5530	-0.0152	-1.5820	0.0017	-1.5090	-0.1332	-0.0092	-0.0566	-0.0737	0.0518	0.1690	-0.3407	-0.0123	-1.4791	-1.2280	0.6650	0.2953	-0.4288	-0.2808	-1.6491	-1.7093	0.6947	0.3333	-0.4368	-0.2862	-0.7531	-2.0649	-0.0441	-0.1414	-0.2845	0.0116
841.5630	-0.0158	-1.5828	0.0023	-1.5074	-0.1367	-0.0093	-0.0589	-0.0745	0.0525	0.1689	-0.3471	-0.0125	-1.5686	-1.3595	0.5831	0.3033	-0.4597	-0.3028	-1.6522	-1.7093	0.6975	0.3337	-0.4382	-0.2861	-0.7531	-2.0066	-0.0442	-0.1492	-0.2832	0.0116
841.5740	-0.0164	-1.5835	0.0028	-1.5056	-0.1401	-0.0095	-0.0622	-0.0778	0.0534	0.1730	-0.3582	-0.0118	-1.4260	-1.2661	0.7109	0.2912	-0.4083	-0.2886	-1.6157	-1.5488	0.7082	0.3247	-0.4189	-0.2866	-0.2847	-0.0345	0.0374	-0.2562	-0.0612	0.0062
841.5850	-0.0172	-1.5845	0.0035	-1.5035	-0.1444	-0.0096	-0.0628	-0.0815	0.0575	0.1761	-0.3598	-0.0124	-1.2613	-1.3152	0.6162	0.2564	-0.5091	-0.2873	-1.6703	-1.7502	0.7033	0.3343	-0.4414	-0.2851	-0.8865	-2.3645	-0.0509	-0.1674	-0.2823	0.0207
841.5950	-0.0178	-1.5853	0.0041	-1.5017	-0.1481	-0.0097	-0.0652	-0.0828	0.0611	0.1779	-0.3730	-0.0121	-1.1199	-1.4720	0.4978	0.3116	-0.3769	-0.3063	-1.6740	-1.7500	0.7067	0.3347	-0.4428	-0.2849	-0.8866	-2.2956	-0.0495	-0.1757	-0.2810	0.0207
841.6050	-0.0185	-1.5861	0.0047	-1.4999	-0.1518	-0.0099	-0.0664	-0.0839	0.0628	0.1806	-0.3779	-0.0136	-1.3196	-1.7145	0.5920	0.3198	-0.3809	-0.2453	-1.6776	-1.7504	0.7099	0.3351	-0.4443	-0.2848	-0.8867	-2.2329	-0.0513	-0.1843	-0.2796	0.0207
841.6170	-0.0193	-1.5872	0.0055	-1.4976	-0.1565	-0.0100	-0.0672	-0.0933	0.0669	0.1819	-0.3847	-0.0114	-1.6429	-1.2650	0.5632	0.3524	-0.3319	-0.2477	-1.6820	-1.7496	0.7141	0.3355	-0.4460	-0.2847	-0.8868	-2.1424	-0.0493	-0.1944	-0.2779	0.0207
841.6270	-0.0200	-1.5882	0.0062	-1.4958	-0.1603	-0.0101	-0.0702	-0.0956	0.0698	0.1864	-0.3796	-0.0116	-1.5819	-1.1378	0.4967	0.3298	-0.4993	-0.2163	-1.6856	-1.7489	0.7174	0.3359	-0.4475	-0.2845	-0.8869	-2.0662	-0.0500	-0.2032	-0.2765	0.0207
841.6370	-0.0207	-1.5892	0.0069	-1.4939	-0.1642	-0.0102	-0.0722	-0.0960	0.0686	0.1893	-0.3875	-0.0101	-1.6326	-1.3698	0.6718	0.3579	-0.4349	-0.2329	-1.6892	-1.7477	0.7209	0.3362	-0.4489	-0.2844	-0.8870	-1.9843	-0.0483	-0.2120	-0.2751	0.0207
841.6470	-0.0214	-1.5902	0.0076	-1.4920	-0.1681	-0.0103	-0.0749	-0.1004	0.0722	0.1931	-0.3953	-0.0094	-1.4510	-1.2085	0.6536	0.3999	-0.5045	-0.2145	-1.6929	-1.7462	0.7246	0.3366	-0.4504	-0.2805	-0.8871	-1.8987	-0.0449	-0.2207	-0.2737	0.0207
841.6570	-0.0222	-1.5912	0.0083	-1.4900	-0.1721	-0.0104	-0.0747	-0.1023	0.0741	0.1996	-0.4084	-0.0086	-1.6481	-1.2654	0.6603	0.3629	-0.3681	-0.2558	-1.6965	-1.7445	0.7284	0.3369	-0.4519	-0.2709	-0.8873	-1.8117	-0.0405	-0.2294	-0.2724	0.0207
841.6690	-0.0231	-1.5925	0.0092	-1.4876	-0.1769	-0.0105	-0.0780	-0.1036	0.0767	0.2031	-0.4125	-0.0077	-1.6318	-1.5264	0.8449	0.3825	-0.4511	-0.2490	-1.7009	-1.7422	0.7329	0.3373	-0.4536	-0.2593	-0.8875	-1.7022	-0.0360	-0.2402	-0.2706	0.0207
841.6790	-0.0239	-1.5935	0.0100	-1.4856	-0.1811	-0.0106	-0.0822	-0.1100	0.0803	0.2073	-0.4139	-0.0083	-1.3944	-1.0048	0.8526	0.3473	-0.4624	-0.2276	-1.7162	-1.7769	0.7363	0.3373	-0.4545	-0.2460	-1.0254	-2.0480	-0.0374	-0.2528	-0.2646	0.0307
841.6890	-0.0248	-1.5947	0.0108	-1.4835	-0.1853	-0.0107	-0.0828	-0.1132	0.0880	0.2112	-0.4191	-0.0079	-1.2654	-0.9994	0.5864	0.3451	-0.4141	-0.2308	-1.7204	-1.7757	0.7401	0.3375	-0.4560	-0.2317	-1.0256	-1.9574	-0.0375	-0.2625	-0.2630	0.0307
841.6990	-0.0256	-1.5958	0.0117	-1.4814	-0.1896	-0.0107	-0.0821	-0.1148	0.0885	0.2158	-0.4215	-0.0069	-1.7956	-1.1152	0.7152	0.3271	-0.4279	-0.2115	-1.7246	-1.7740	0.7440	0.3378	-0.4574	-0.2174	-1.0258	-1.8609	-0.0364	-0.2722	-0.2614	0.0307
841.7110	-0.0266	-1.5972	0.0128	-1.4788	-0.1947	-0.0108	-0.0858	-0.1177	0.0933	0.2196	-0.4338	-0.0074	-1.6044	-1.1191	0.7444	0.2673	-0.4266	-0.2173	-1.7296	-1.7723	0.7485	0.3381	-0.4591	-0.2003	-1.0262	-1.7500	-0.0373	-0.2841	-0.2595	0.0307
841.7210	-0.0275	-1.5984	0.0137	-1.4766	-0.1989	-0.0109	-0.0886	-0.1175	0.0945	0.2197	-0.4375	-0.0062	-1.5578	-1.6233	0.7194	0.2950	-0.4917	-0.1731	-1.7338	-1.7707	0.7522	0.3383	-0.4605	-0.1859	-1.0265	-1.6545	-0.0387	-0.2941	-0.2578	0.0307
841.7310	-0.0284	-1.5996	0.0147	-1.4744	-0.2034	-0.0109	-0.0895	-0.1222	0.0958	0.2228	-0.4509	-0.0056	-1.7253	-1.5850	0.8471	0.2925	-0.3962	-0.1963	-1.7380	-1.7687	0.7561	0.3386	-0.4619	-0.1716	-1.0268	-1.5554	-0.0383	-0.3043	-0.2562	0.0307
841.7410	-0.0293	-1.6009	0.0157	-1.4721	-0.2078	-0.0110	-0.0935	-0.1296	0.1021	0.2240	-0.4538	-0.0054	-1.5257	-1.2561	0.6087	0.2714	-0.4570	-0.1930	-1.7422	-1.7662	0.7599	0.3388	-0.4633	-0.1573	-1.0271	-1.4494	-0.0378	-0.3147	-0.2545	0.0307
841.7530	-0.0305	-1.6024	0.0170	-1.4693	-0.2133	-0.0110	-0.0962	-0.1317	0.1031	0.2233	-0.4585	-0.0046	-0.9969	-1.4642	0.7136	0.2795	-0.3849	-0.2014	-1.7472	-1.7636	0.7643	0.3390	-0.4650	-0.1401	-1.0276	-1.3273	-0.0401	-0.3275	-0.2524	0.0307
841.7630	-0.0315	-1.6038	0.0180	-1.4670	-0.2179	-0.0111	-0.0966	-0.1363	0.1090	0.2251	-0.4650	-0.0038	-1.3540	-1.2548	0.5754	0.3074	-0.3663	-0.2056	-1.7514	-1.7609	0.7682	0.3392	-0.4664	-0.1258	-1.0280	-1.2181	-0.0398	-0.3379	-0.2508	0.0307
841.7740	-0.0324	-1.6051	0.0191	-1.4648	-0.2226	-0.0111	-0.0974	-0.1357	0.1099	0.2305	-0.4614	-0.0041	-1.4948	-1.7639	0.5725	0.2583	-0.4721	-0.2025	-1.7586	-1.7657	0.7720	0.3392	-0.4675	-0.1110	-1.0646	-1.1993	-0.0402	-0.3505	-0.2460	0.0335
841.7830	-0.0335	-1.6065	0.0202	-1.4624	-0.2274	-0.0112	-0.1005	-0.1451	0.1117	0.2325	-0.4656	-0.0031	-1.7286	-1.3076	0.8280	0.3543	-0.5092	-0.1731	-1.7717	-1.7845	0.7762	0.3389	-0.4681	-0.0910	-1.1658	-1.3419	-0.0398	-0.3662	-0.2359	0.0413
841.7930	-0.0345	-1.6080	0.0214	-1.4601	-0.2320	-0.0112	-0.1037	-0.1470	0.1180	0.2356	-0.4701	-0.0022	-1.7137	-1.4388	0.5330	0.3934	-0.5211	-0.1914	-1.7765	-1.7813	0.7806	0.3390	-0.4695	-0.0717	-1.1664	-1.2208	-0.0383	-0.3767	-0.2342	0.0413
841.8050	-0.0358	-1.6098	0.0228	-1.4573	-0.2377	-0.0112	-0.1066	-0.1516	0.1216	0.2446	-0.4780	-0.0019	-1.7527	-1.3117	0.6618	0.3632	-0.5354	-0.1383	-1.7821	-1.7774	0.7858	0.3392	-0.4711	-0.0485	-1.1671	-1.0751	-0.0368	-0.3896	-0.2322	0.0413
841.8150	-0.0368	-1.6112	0.0240	-1.4548	-0.2426	-0.0112	-0.1111	-0.1520	0.1243	0.2499	-0.4924	-0.0010	-1.2674	-1.7920	0.6877	0.3235	-0.4317	-0.1695	-1.7868	-1.7743	0.7899	0.3393	-0.4725	-0.0292	-1.1678	-0.9551	-0.0386	-0.4009	-0.2304	0.0413
841.8250	-0.0380	-1.6128	0.0253	-1.4524	-0.2474	-0.0112	-0.1101	-0.1615	0.1248	0.2528	-0.4970	-0.0007	-1.4648	-1.1908	0.7789	0.3262	-0.4501	-0.1646	-1.7916	-1.7705	0.7941	0.3395	-0.4738	-0.0099	-1.1685	-0.8269	-0.0384	-0.4120	-0.2286	0.0413
841.8350	-0.0391	-1.6144	0.0266	-1.4497	-0.2525	-0.0113	-0.1115	-0.1632	0.1303	0.2583	-0.4994	-0.0005	-1.7140	-1.2631	0.7144	0.3029	-0.4302	-0.1540	-1.7963	-1.7665	0.7984	0.3396	-0.4752	0.0093	-1.1692	-0.6972	-0.0382	-0.4234	-0.2269	0.0413
841.8470	-0.0405	-1.6164	0.0282	-1.4467	-0.2586	-0.0112	-0.1195	-0.1665	0.1348	0.2606	-0.5025	-0.0003	-1.4994	-1.4004	0.6625	0.2465	-0.4359	-0.1228	-1.8020	-1.7610	0.8036	0.3396	-0.4759	0.0323	-1.1702	-0.5319	-0.0364	-0.4374	-0.2247	0.0413
841.8570	-0.0417	-1.6181	0.0296	-1.4440	-0.2636	-0.0112	-0.1198	-0.1676	0.1366	0.2602	-0.5105	-0.0001	-1.8301	-1.7044	0.7622	0.3056	-0.4498	-0.1002	-1.8067	-1.7565	0.8079	0.3397	-0.4765	0.0515	-1.1711	-0.3948	-0.0358	-0.4490	-0.2228	0.0413
841.8670	-0.0429	-1.6199	0.0309	-1.4414	-0.2688	-0.0112	-0.1255	-0.1757	0.1407	0.2622	-0.5119	-0.0000	-1.2776	-1.2320	0.7454	0.3011	-0.5475	-0.0605	-1.8115	-1.7509	0.8125	0.3398	-0.4771	0.0707	-1.1720	-0.2449	-0.0316	-0.4605	-0.2210	0.0413
841.8770	-0.0442	-1.6216	0.0324	-1.4387	-0.2740	-0.0112	-0.1234	-0.1782	0.1429	0.2606	-0.5223	0.0005	-1.3546	-1.1561	0.8011	0.2700	-0.4463	-0.0349	-1.8273	-1.7646	0.8180	0.3389	-0.4760	0.0931	-1.3031	-0.3240	-0.0210	-0.4826	-0.2008	0.0523
841.8890	-0.0456	-1.6238	0.0341	-1.4355	-0.2803	-0.0112	-0.1279	-0.1784	0.1470	0.2630	-0.5307	0.0023	-1.8722	-1.6549	0.8137	0.3260	-0.3832	0.0095	-1.8335	-1.7581	0.8238	0.3389	-0.4767	0.1223	-1.3045	-0.1413	-0.0175	-0.4967	-0.1987	0.0523
841.8990	-0.0469	-1.6257	0.0356	-1.4329	-0.2856	-0.0112	-0.1318	-0.1869	0.1529	0.2671	-0.5309	0.0036	-1.6919	-1.1038	0.7545	0.2985	-0.4551	0.0637	-1.8388	-1.7527	0.8285	0.3389	-0.4773	0.1465	-1.3057	0.0106	-0.0151	-0.5087	-0.1968	0.0523
841.9090	-0.0483	-1.6276	0.0372	-1.4302	-0.2910	-0.0112	-0.1344	-0.1895	0.1569	0.2716	-0.5326	0.0053	-1.6920	-1.1998	0.7002	0.3510	-0.4974	0.0827	-1.8440	-1.7467	0.8333	0.3389	-0.4778	0.1708	-1.3070	0.1700	-0.0129	-0.5206	-0.1950	0.0523
841.9190	-0.0497	-1.6295	0.0387	-1.4275	-0.2963	-0.0111	-0.1383	-0.1909	0.1592	0.2763	-0.5456	0.0069	-1.4941	-1.3259	0.7090	0.3645	-0.4450	0.1102	-1.8492	-1.7409	0.8378	0.3389	-0.4784	0.1950	-1.3083	0.3269	-0.0127	-0.5326	-0.1931	0.0523
841.9290	-0.0510	-1.6315	0.0403	-1.4247	-0.3017	-0.0110	-0.1386	-0.1956	0.1618	0.2839	-0.5527	0.0092	-1.8100	-1.4345	0.8599	0.2997	-0.4364	0.1314	-1.8545	-1.7348	0.8427	0.3389	-0.4790	0.2193	-1.3097	0.4872	-0.0095	-0.5447	-0.1913	0.0523
841.9410	-0.0527	-1.6339	0.0423	-1.4213	-0.3084	-0.0109	-0.1444	-0.2013	0.1676	0.2858	-0.5554	0.0105	-1.5600	-1.1931	0.7092	0.3233	-0.4574	0.1354	-1.8608	-1.7271	0.8482	0.3388	-0.4796	0.2484	-1.3116	0.6845	-0.0084	-0.5596	-0.1891	0.0523
841.9510	-0.0541	-1.6358	0.0440	-1.4185	-0.3141	-0.0108	-0.1432	-0.2020	0.1717	0.2927	-0.5562	0.0117	-1.8814	-1.4358	0.7505	0.2915	-0.4203	0.1473	-1.8660	-1.7208	0.8526	0.3387	-0.4802	0.2727	-1.3132	0.8469	-0.0091	-0.5724	-0.1871	0.0523
841.9610	-0.0556	-1.6379	0.0457	-1.4155	-0.3197	-0.0107	-0.1497	-0.2086	0.1731	0.2924	-0.5610	0.0121	-1.4962	-1.3105	0.8297	0.3220	-0.4551	0.1433	-1.8713	-1.7137	0.8575	0.3387	-0.4808	0.2897	-1.3149	1.0193	-0.0054	-0.5849	-0.1852	0.0523
841.9710	-0.0571	-1.6401	0.0475	-1.4126	-0.3253	-0.0106	-0.1471	-0.2130	0.1789	0.2927	-0.5649	0.0127	-1.8549	-1.2417	0.7009	0.2767	-0.5196	0.1247	-1.8766	-1.7069	0.8619	0.3385	-0.4813	0.2900	-1.3166	1.1887	-0.0069	-0.5980	-0.1832	0.0523
841.9830	-0.0589	-1.6426	0.0496	-1.4090	-0.3321	-0.0104	-0.1533	-0.2130	0.1836	0.2927	-0.5710	0.0123	-1.7251	-1.6194	0.8414	0.3105	-0.5543	0.1395	-1.8930	-1.7057	0.8694	0.3371	-0.4796	0.2911	-1.4348	1.3101	0.0117	-0.6270	-0.1558	0.0632
841.9930	-0.0604	-1.6447	0.0514	-1.4060	-0.3379	-0.0103	-0.1538	-0.2226	0.1845	0.2964	-0.5799	0.0126	-1.8830	-1.1605	0.8823	0.2620	-0.4535	0.1526	-1.8986	-1.6982	0.8741	0.3369	-0.4801	0.2915	-1.4369	1.4894	0.0119	-0.6402	-0.1538	0.0632
842.0030	-0.0621	-1.6470	0.0533	-1.4030	-0.3437	-0.0102	-0.1591	-0.2251	0.1880	0.2976	-0.5920	0.0132	-1.3496	-1.1688	0.8736	0.2986	-0.3751	0.1611	-1.9043	-1.6901	0.8792	0.3367	-0.4806	0.2919	-1.4391	1.6759	0.0152	-0.6531	-0.1519	0.0632
842.0130	-0.0636	-1.6493	0.0552	-1.4000	-0.3496	-0.0100	-0.1577	-0.2253	0.1963	0.2998	-0.5910	0.0156	-1.7899	-1.5948	0.6271	0.3001	-0.4193	0.2083	-1.9100	-1.6820	0.8839	0.3365	-0.4811	0.2923	-1.4415	1.8620	0.0160	-0.6662	-0.1499	0.0632
842.0230	-0.0653	-1.6516	0.0572	-1.3970	-0.3555	-0.0099	-0.1626	-0.2329	0.1975	0.3032	-0.5880	0.0169	-1.8435	-1.1376	0.6816	0.2997	-0.4905	0.2009	-1.9157	-1.6740	0.8886	0.3363	-0.4816	0.2926	-1.4439	2.0475	0.0154	-0.6795	-0.1480	0.0632
842.0350	-0.0672	-1.6544	0.0596	-1.3933	-0.3626	-0.0097	-0.1668	-0.2353	0.2030	0.3119	-0.5936	0.0184	-1.7136	-1.5081	0.6920	0.2423	-0.5480	0.1760	-1.9226	-1.6633	0.8943	0.3361	-0.4822	0.2931	-1.4470	2.2836	0.0165	-0.6953	-0.1457	0.0632
842.0450	-0.0689	-1.6569	0.0617	-1.3903	-0.3687	-0.0095	-0.1711	-0.2411	0.2052	0.3156	-0.6069	0.0191	-1.2920	-1.3365	0.6716	0.2834	-0.4726	0.1881	-1.9283	-1.6547	0.8991	0.3359	-0.4827	0.2935	-1.4497	2.4761	0.0170	-0.7086	-0.1437	0.0632
842.0550	-0.0706	-1.6593	0.0638	-1.3871	-0.3747	-0.0093	-0.1707	-0.2465	0.2065	0.3194	-0.6129	0.0194	-2.0560	-1.2137	0.8322	0.2930	-0.3823	0.1863	-1.9340	-1.6449	0.9041	0.3357	-0.4832	0.2939	-1.4526	2.6835	0.0203	-0.7220	-0.1418	0.0632
842.0650	-0.0723	-1.6618	0.0659	-1.3839	-0.3809	-0.0091	-0.1764	-0.2466	0.2098	0.3204	-0.6119	0.0203	-1.9037	-1.5290	0.8146	0.2679	-0.3989	0.2146	-1.9398	-1.6360	0.9086	0.3354	-0.4837	0.2943	-1.4555	2.8798	0.0183	-0.7360	-0.1397	0.0632
842.0770	-0.0745	-1.6649	0.0685	-1.3801	-0.3882	-0.0089	-0.1835	-0.2547	0.2156	0.3211	-0.6121	0.0210	-1.5749	-1.1103	0.7534	0.2898	-0.5116	0.2320	-1.9561	-1.6220	0.9175	0.3337	-0.4816	0.2958	-1.5705	3.1543	0.0504	-0.7673	-0.1090	0.0742
842.0870	-0.0763	-1.6675	0.0707	-1.3768	-0.3943	-0.0086	-0.1818	-0.2559	0.2183	0.3228	-0.6203	0.0234	-2.0839	-1.2091	0.7406	0.3092	-0.5701	0.2371	-1.9622	-1.6119	0.9225	0.3333	-0.4820	0.2963	-1.5739	3.3662	0.0517	-0.7812	-0.1070	0.0742
842.0970	-0.0781	-1.6701	0.0729	-1.3735	-0.4006	-0.0084	-0.1870	-0.2622	0.2219	0.3245	-0.6310	0.0257	-2.0195	-1.0462	0.8739	0.2720	-0.4599	0.2602	-1.9683	-1.6008	0.9277	0.3330	-0.4825	0.2968	-1.5775	3.5883	0.0563	-0.7949	-0.1051	0.0742
842.1070	-0.0800	-1.6727	0.0752	-1.3703	-0.4070	-0.0081	-0.1926	-0.2649	0.2256	0.3252	-0.6331	0.0277	-1.6383	-0.9772	0.9136	0.3329	-0.4057	0.2457	-1.9745	-1.5901	0.9329	0.3326	-0.4829	0.2972	-1.5812	3.8071	0.0600	-0.8086	-0.1032	0.0742
842.1190	-0.0823	-1.6759	0.0778	-1.3664	-0.4146	-0.0078	-0.1911	-0.2703	0.2280	0.3271	-0.6285	0.0289	-1.8390	-1.0627	1.0164	0.3262	-0.5209	0.2382	-1.9819	-1.5768	0.9392	0.3322	-0.4834	0.2978	-1.5859	4.0740	0.0657	-0.8250	-0.1009	0.0742
842.1290	-0.0842	-1.6786	0.0801	-1.3631	-0.4209	-0.0075	-0.1952	-0.2739	0.2368	0.3353	-0.6403	0.0289	-2.0484	-0.9833	0.8501	0.3049	-0.4485	0.2737	-1.9880	-1.5659	0.9442	0.3319	-0.4839	0.2982	-1.5899	4.2943	0.0678	-0.8388	-0.0990	0.0742
842.1390	-0.0862	-1.6813	0.0824	-1.3598	-0.4273	-0.0073	-0.1994	-0.2766	0.2390	0.3381	-0.6480	0.0294	-1.7004	-1.2679	0.9644	0.3282	-0.4502	0.2714	-1.9942	-1.5548	0.9491	0.3315	-0.4843	0.2987	-1.5941	4.5175	0.0688	-0.8527	-0.0971	0.0742
842.1490	-0.0883	-1.6841	0.0849	-1.3564	-0.4338	-0.0070	-0.1989	-0.2809	0.2427	0.3435	-0.6478	0.0328	-1.7544	-1.2150	0.9557	0.2867	-0.4893	0.2749	-2.0004	-1.5434	0.9540	0.3311	-0.4847	0.2992	-1.5985	4.7447	0.0694	-0.8670	-0.0951	0.0742
842.1610	-0.0907	-1.6875	0.0878	-1.3522	-0.4416	-0.0066	-0.2030	-0.2849	0.2493	0.3437	-0.6540	0.0312	-2.0120	-1.2386	0.7734	0.2510	-0.4657	0.3197	-2.0078	-1.5295	0.9597	0.3306	-0.4852	0.2997	-1.6040	5.0192	0.0692	-0.8845	-0.0927	0.0742
842.1710	-0.0928	-1.6904	0.0904	-1.3488	-0.4481	-0.0063	-0.2071	-0.2912	0.2514	0.3457	-0.6557	0.0317	-1.6236	-1.1122	0.9288	0.2081	-0.4725	0.3473	-2.0141	-1.5177	0.9645	0.3302	-0.4857	0.3002	-1.6088	5.2503	0.0687	-0.8991	-0.0907	0.0742
842.1810	-0.0948	-1.6933	0.0929	-1.3453	-0.4547	-0.0059	-0.2069	-0.2924	0.2572	0.3430	-0.6593	0.0354	-1.8764	-1.4168	0.7502	0.2657	-0.4584	0.3559	-2.0366	-1.5131	0.9738	0.3285	-0.4841	0.3022	-1.8030	5.3976	0.1109	-0.9258	-0.0680	0.0899
842.1910	-0.0969	-1.6963	0.0955	-1.3418	-0.4614	-0.0056	-0.2099	-0.2995	0.2590	0.3420	-0.6638	0.0383	-1.9067	-1.1287	0.9595	0.2970	-0.5017	0.3336	-2.0435	-1.5008	0.9788	0.3280	-0.4845	0.3027	-1.8084	5.6379	0.1103	-0.9405	-0.0660	0.0899
842.2010	-0.0991	-1.6993	0.0981	-1.3383	-0.4681	-0.0052	-0.2166	-0.3007	0.2622	0.3436	-0.6736	0.0399	-1.8902	-1.3490	0.7639	0.2519	-0.3915	0.2807	-2.0504	-1.4883	0.9839	0.3275	-0.4849	0.3033	-1.8141	5.8807	0.1106	-0.9551	-0.0640	0.0899
842.2130	-0.1017	-1.7030	0.1014	-1.3342	-0.4761	-0.0047	-0.2182	-0.3092	0.2677	0.3486	-0.6687	0.0414	-1.9905	-0.9220	0.8727	0.3232	-0.4691	0.2560	-2.0587	-1.4727	0.9900	0.3270	-0.4854	0.3040	-1.8212	6.1802	0.1117	-0.9722	-0.0619	0.0899
842.2230	-0.1039	-1.7061	0.1040	-1.3308	-0.4828	-0.0043	-0.2234	-0.3104	0.2703	0.3585	-0.6767	0.0431	-2.0806	-1.2830	0.8131	0.2806	-0.4377	0.2642	-2.0656	-1.4590	0.9957	0.3265	-0.4858	0.3045	-1.8275	6.4374	0.1175	-0.9862	-0.0601	0.0899
842.2330	-0.1062	-1.7092	0.1068	-1.3273	-0.4895	-0.0038	-0.2295	-0.3174	0.2762	0.3631	-0.6866	0.0407	-1.6193	-0.9930	0.8856	0.3300	-0.4657	0.2998	-2.0726	-1.4449	1.0012	0.3261	-0.4862	0.3051	-1.8340	6.6990	0.1220	-1.0002	-0.0583	0.0899
842.2430	-0.1085	-1.7124	0.1096	-1.3237	-0.4964	-0.0034	-0.2283	-0.3183	0.2788	0.3669	-0.6897	0.0424	-2.2218	-1.2652	0.8679	0.2774	-0.4942	0.3001	-2.0795	-1.4309	1.0065	0.3256	-0.4865	0.3056	-1.8407	6.9599	0.1240	-1.0148	-0.0565	0.0899
842.2550	-0.1113	-1.7163	0.1130	-1.3192	-0.5046	-0.0029	-0.2344	-0.3244	0.2843	0.3643	-0.6976	0.0464	-2.0820	-1.0073	0.8713	0.2652	-0.4012	0.2614	-2.0879	-1.4139	1.0127	0.3249	-0.4870	0.3063	-1.8491	7.2747	0.1254	-1.0329	-0.0542	0.0899
842.2650	-0.1137	-1.7196	0.1158	-1.3155	-0.5117	-0.0024	-0.2357	-0.3284	0.2861	0.3647	-0.6892	0.0469	-2.0737	-1.1199	0.9363	0.2244	-0.4942	0.2621	-2.0950	-1.3994	1.0180	0.3243	-0.4874	0.3069	-1.8563	7.5416	0.1277	-1.0480	-0.0523	0.0899
842.2750	-0.1161	-1.7229	0.1188	-1.3118	-0.5186	-0.0019	-0.2400	-0.3322	0.2905	0.3644	-0.6913	0.0480	-1.9469	-0.8239	0.8499	0.2600	-0.5180	0.2640	-2.1114	-1.3627	1.0293	0.3219	-0.4842	0.3087	-1.9753	8.0737	0.1899	-1.0828	-0.0126	0.1029
842.2850	-0.1185	-1.7262	0.1217	-1.3082	-0.5256	-0.0015	-0.2429	-0.3377	0.2942	0.3615	-0.6998	0.0464	-1.9593	-0.8684	0.9356	0.3440	-0.4617	0.3206	-2.1187	-1.3477	1.0344	0.3213	-0.4845	0.3093	-1.9831	8.3427	0.1905	-1.0975	-0.0108	0.1029
842.2970	-0.1214	-1.7303	0.1253	-1.3038	-0.5340	-0.0009	-0.2456	-0.3393	0.3013	0.3668	-0.6972	0.0506	-2.3114	-1.0795	0.8146	0.2975	-0.5031	0.3357	-2.1275	-1.3289	1.0408	0.3205	-0.4849	0.3101	-1.9929	8.6761	0.1945	-1.1152	-0.0087	0.1029
842.3070	-0.1239	-1.7337	0.1283	-1.3001	-0.5411	-0.0004	-0.2527	-0.3464	0.3035	0.3725	-0.7026	0.0549	-2.1993	-0.8871	0.9497	0.3355	-0.5394	0.3161	-2.1349	-1.3132	1.0461	0.3198	-0.4852	0.3107	-2.0013	8.9540	0.1972	-1.1298	-0.0070	0.1029
842.3170	-0.1265	-1.7371	0.1314	-1.2965	-0.5481	0.0002	-0.2554	-0.3479	0.3089	0.3770	-0.7068	0.0572	-1.8188	-1.1323	0.8613	0.2922	-0.5190	0.2698	-2.1423	-1.2970	1.0515	0.3191	-0.4855	0.3114	-2.0101	9.2373	0.2008	-1.1444	-0.0053	0.1029
842.3270	-0.1290	-1.7406	0.1344	-1.2927	-0.5552	0.0008	-0.2588	-0.3548	0.3105	0.3813	-0.7171	0.0601	-2.1776	-0.6939	1.0938	0.2671	-0.5091	0.2515	-2.1498	-1.2804	1.0569	0.3185	-0.4858	0.3120	-2.0192	9.5263	0.2051	-1.1592	-0.0036	0.1029
842.3370	-0.1316	-1.7442	0.1376	-1.2888	-0.5624	0.0014	-0.2648	-0.3576	0.3186	0.3819	-0.7231	0.0580	-1.6973	-1.0171	0.8193	0.1890	-0.4244	0.3034	-2.1573	-1.2631	1.0625	0.3178	-0.4862	0.3126	-2.0286	9.8231	0.2110	-1.1742	-0.0018	0.1029
842.3490	-0.1348	-1.7486	0.1414	-1.2842	-0.5711	0.0021	-0.2655	-0.3583	0.3219	0.3800	-0.7129	0.0610	-2.3766	-1.1918	0.8278	0.2012	-0.5264	0.2914	-2.1662	-1.2423	1.0691	0.3170	-0.4865	0.3134	-2.0404	10.1801	0.2169	-1.1920	0.0001	0.1029
842.3590	-0.1375	-1.7522	0.1446	-1.2803	-0.5783	0.0028	-0.2738	-0.3652	0.3248	0.3774	-0.7217	0.0613	-1.9342	-0.9779	0.9205	0.2491	-0.4501	0.3041	-2.1738	-1.2247	1.0745	0.3163	-0.4869	0.3140	-2.0505	10.4807	0.2207	-1.2071	0.0018	0.1029
842.3690	-0.1401	-1.7559	0.1479	-1.2766	-0.5855	0.0034	-0.2747	-0.3672	0.3290	0.3771	-0.7236	0.0632	-2.3008	-1.0873	0.8684	0.2608	-0.4864	0.3071	-2.1813	-1.2063	1.0804	0.3156	-0.4872	0.3147	-2.0610	10.7912	0.2289	-1.2215	0.0033	0.1029
842.3790	-0.1429	-1.7596	0.1512	-1.2727	-0.5927	0.0040	-0.2793	-0.3746	0.3321	0.3803	-0.7356	0.0626	-2.2484	-0.7483	1.0612	0.3193	-0.4261	0.3809	-2.1937	-1.1480	1.0925	0.3126	-0.4832	0.3164	-2.1284	11.5735	0.3008	-1.2604	0.0506	0.1136
842.3910	-0.1462	-1.7642	0.1552	-1.2683	-0.6016	0.0048	-0.2819	-0.3786	0.3379	0.3863	-0.7276	0.0693	-2.2442	-0.6252	0.9108	0.3026	-0.5423	0.3375	-2.2028	-1.1247	1.0992	0.3116	-0.4835	0.3172	-2.1416	11.9514	0.3098	-1.2778	0.0524	0.1136
842.4010	-0.1491	-1.7679	0.1587	-1.2644	-0.6089	0.0055	-0.2868	-0.3800	0.3394	0.3921	-0.7349	0.0717	-2.1001	-0.8281	1.0860	0.2898	-0.4141	0.2976	-2.2105	-1.1058	1.1043	0.3107	-0.4837	0.3179	-2.1528	12.2602	0.3131	-1.2926	0.0539	0.1136
842.4110	-0.1520	-1.7717	0.1621	-1.2605	-0.6162	0.0063	-0.2888	-0.3864	0.3459	0.3944	-0.7380	0.0743	-2.2356	-0.4911	1.0067	0.2593	-0.4416	0.2338	-2.2182	-1.0869	1.1092	0.3099	-0.4839	0.3186	-2.1642	12.5689	0.3153	-1.3076	0.0554	0.1136
842.4210	-0.1549	-1.7756	0.1656	-1.2565	-0.6236	0.0070	-0.2938	-0.3885	0.3476	0.3970	-0.7468	0.0733	-1.9910	-0.5695	1.0904	0.2168	-0.3833	0.2848	-2.2259	-1.0678	1.1141	0.3089	-0.4841	0.3193	-2.1760	12.8802	0.3158	-1.3231	0.0570	0.1136
842.4330	-0.1584	-1.7803	0.1699	-1.2517	-0.6326	0.0079	-0.2932	-0.3888	0.3526	0.3937	-0.7378	0.0762	-1.9580	-0.9465	1.0080	0.2262	-0.4856	0.2597	-2.2351	-1.0443	1.1201	0.3079	-0.4844	0.3202	-2.1906	13.2598	0.3189	-1.3413	0.0588	0.1136
842.4430	-0.1614	-1.7843	0.1734	-1.2477	-0.6400	0.0086	-0.2968	-0.3960	0.3591	0.3884	-0.7445	0.0774	-2.2397	-0.6883	0.8196	0.2584	-0.4584	0.2963	-2.2429	-1.0242	1.1253	0.3070	-0.4846	0.3209	-2.2032	13.5830	0.3233	-1.3563	0.0603	0.1136
842.4530	-0.1644	-1.7882	0.1769	-1.2438	-0.6474	0.0094	-0.2975	-0.3984	0.3614	0.3905	-0.7504	0.0757	-2.3070	-0.8254	1.0003	0.2748	-0.4312	0.3528	-2.2507	-1.0036	1.1307	0.3061	-0.4848	0.3216	-2.2162	13.9115	0.3300	-1.3709	0.0616	0.1136
842.4630	-0.1674	-1.7923	0.1805	-1.2400	-0.6549	0.0102	-0.3042	-0.4011	0.3656	0.3908	-0.7562	0.0828	-2.2763	-0.7870	0.8481	0.2921	-0.4276	0.3253	-2.2586	-0.9830	1.1361	0.3053	-0.4850	0.3223	-2.2295	14.2405	0.3362	-1.3855	0.0629	0.1136
842.4740	-0.1705	-1.7963	0.1842	-1.2360	-0.6625	0.0111	-0.3065	-0.4078	0.3674	0.3989	-0.7524	0.0854	-2.0658	-0.5544	1.0374	0.2844	-0.4480	0.2609	-2.2684	-0.9505	1.1440	0.3039	-0.4842	0.3234	-2.2672	14.7122	0.3672	-1.4063	0.0759	0.1173
842.4850	-0.1742	-1.8012	0.1886	-1.2314	-0.6716	0.0121	-0.3127	-0.4120	0.3700	0.4042	-0.7526	0.0846	-2.2479	-0.4540	1.1014	0.2024	-0.4432	0.2794	-2.2836	-0.8932	1.1567	0.3009	-0.4813	0.3252	-2.3503	15.4874	0.4381	-1.4420	0.1105	0.1273
842.4950	-0.1774	-1.8053	0.1923	-1.2273	-0.6791	0.0130	-0.3152	-0.4125	0.3769	0.4028	-0.7527	0.0890	-2.3423	-0.6608	1.0044	0.2516	-0.5075	0.2609	-2.2916	-0.8714	1.1618	0.2999	-0.4814	0.3260	-2.3645	15.8233	0.4433	-1.4569	0.1117	0.1273
842.5050	-0.1806	-1.8095	0.1962	-1.2232	-0.6866	0.0138	-0.3189	-0.4183	0.3785	0.4046	-0.7635	0.0883	-2.2165	-0.2781	1.0830	0.1857	-0.4296	0.2899	-2.2997	-0.8494	1.1667	0.2988	-0.4815	0.3268	-2.3790	16.1614	0.4469	-1.4720	0.1130	0.1273
842.5150	-0.1838	-1.8137	0.2000	-1.2191	-0.6942	0.0147	-0.3205	-0.4188	0.3843	0.3986	-0.7590	0.0883	-2.3889	-0.6257	0.8202	0.2149	-0.4415	0.3477	-2.3078	-0.8277	1.1715	0.2977	-0.4817	0.3276	-2.3938	16.4960	0.4491	-1.4872	0.1143	0.1273
842.5270	-0.1877	-1.8188	0.2046	-1.2143	-0.7033	0.0158	-0.3267	-0.4221	0.3884	0.3971	-0.7642	0.0962	-2.0550	-0.7349	0.9686	0.2119	-0.4801	0.2833	-2.3175	-0.8002	1.1776	0.2964	-0.4818	0.3286	-2.4123	16.9148	0.4561	-1.5049	0.1157	0.1273
842.5370	-0.1909	-1.8231	0.2085	-1.2103	-0.7108	0.0169	-0.3279	-0.4260	0.3903	0.3986	-0.7653	0.0980	-2.5225	-0.5182	0.9901	0.2681	-0.5071	0.2692	-2.3257	-0.7771	1.1829	0.2954	-0.4820	0.3294	-2.4281	17.2664	0.4628	-1.5191	0.1167	0.1273
842.5470	-0.1943	-1.8273	0.2124	-1.2064	-0.7186	0.0178	-0.3350	-0.4319	0.3946	0.4027	-0.7680	0.0993	-2.0675	-0.3954	0.9570	0.2949	-0.4174	0.2672	-2.3339	-0.7539	1.1882	0.2944	-0.4821	0.3302	-2.4443	17.6192	0.4703	-1.5333	0.1176	0.1273
842.5570	-0.1976	-1.8317	0.2164	-1.2024	-0.7263	0.0188	-0.3374	-0.4335	0.3973	0.4085	-0.7616	0.1006	-2.9304	-0.4552	1.0949	0.2623	-0.5202	0.2903	-2.3421	-0.7314	1.1931	0.2934	-0.4823	0.3310	-2.4606	17.9631	0.4737	-1.5479	0.1186	0.1273
842.5670	-0.2010	-1.8360	0.2204	-1.1984	-0.7339	0.0198	-0.3457	-0.4372	0.3973	0.4113	-0.7689	0.0981	-2.3622	-0.2379	1.2610	0.2442	-0.4420	0.3778	-2.3504	-0.7081	1.1982	0.2924	-0.4825	0.3317	-2.4773	18.3164	0.4792	-1.5625	0.1196	0.1273
842.5790	-0.2051	-1.8413	0.2252	-1.1934	-0.7430	0.0211	-0.3510	-0.4420	0.4048	0.4103	-0.7766	0.1079	-2.5166	-0.0154	1.0488	0.1862	-0.4737	0.2931	-2.3638	-0.6204	1.2145	0.2884	-0.4779	0.3339	-2.5402	19.4496	0.5881	-1.6080	0.1714	0.1394
842.5890	-0.2086	-1.8458	0.2293	-1.1893	-0.7508	0.0222	-0.3528	-0.4434	0.4097	0.4037	-0.7705	0.1089	-2.1916	-0.1849	0.9933	0.2176	-0.5024	0.3073	-2.3720	-0.5951	1.2197	0.2871	-0.4779	0.3347	-2.5574	19.8163	0.5974	-1.6225	0.1723	0.1394
842.5990	-0.2122	-1.8502	0.2333	-1.1851	-0.7586	0.0233	-0.3533	-0.4452	0.4113	0.4031	-0.7687	0.1124	-2.2203	-0.2203	1.1287	0.2393	-0.5034	0.2673	-2.3802	-0.5702	1.2244	0.2859	-0.4779	0.3356	-2.5746	20.1772	0.6028	-1.6371	0.1731	0.1394
842.6090	-0.2158	-1.8547	0.2375	-1.1812	-0.7663	0.0244	-0.3542	-0.4471	0.4158	0.4013	-0.7684	0.1129	-2.4227	-0.1803	1.0852	0.2853	-0.4568	0.2828	-2.3885	-0.5452	1.2292	0.2846	-0.4780	0.3365	-2.5923	20.5405	0.6091	-1.6513	0.1738	0.1394
842.6210	-0.2200	-1.8601	0.2425	-1.1764	-0.7756	0.0257	-0.3580	-0.4509	0.4219	0.4064	-0.7747	0.1152	-2.2416	-0.1116	0.8973	0.2873	-0.4266	0.3415	-2.3984	-0.5153	1.2347	0.2831	-0.4781	0.3375	-2.6137	20.9747	0.6134	-1.6685	0.1748	0.1394
842.6310	-0.2237	-1.8646	0.2467	-1.1723	-0.7832	0.0269	-0.3603	-0.4552	0.4218	0.4096	-0.7695	0.1220	-2.6573	-0.2089	1.1693	0.2570	-0.5324	0.2561	-2.4068	-0.4899	1.2396	0.2819	-0.4774	0.3384	-2.6321	21.3426	0.6207	-1.6825	0.1754	0.1394
842.6410	-0.2273	-1.8692	0.2510	-1.1682	-0.7909	0.0281	-0.3637	-0.4576	0.4266	0.4148	-0.7735	0.1192	-2.5931	-0.1074	1.1026	0.2301	-0.5131	0.2825	-2.4151	-0.4650	1.2440	0.2807	-0.4775	0.3393	-2.6506	21.7042	0.6225	-1.6970	0.1761	0.1394
842.6510	-0.2310	-1.8738	0.2552	-1.1641	-0.7987	0.0293	-0.3719	-0.4587	0.4323	0.4115	-0.7717	0.1225	-2.2425	-0.1999	0.9099	0.2090	-0.5687	0.2751	-2.4235	-0.4394	1.2488	0.2795	-0.4775	0.3401	-2.6697	22.0745	0.6281	-1.7112	0.1767	0.1394
842.6630	-0.2355	-1.8793	0.2605	-1.1591	-0.8081	0.0308	-0.3733	-0.4623	0.4367	0.4072	-0.7763	0.1239	-2.5902	-0.1648	0.8814	0.2247	-0.5059	0.3216	-2.4335	-0.4091	1.2541	0.2779	-0.4776	0.3412	-2.6928	22.5140	0.6310	-1.7287	0.1775	0.1394
842.6740	-0.2392	-1.8840	0.2648	-1.1550	-0.8159	0.0320	-0.3774	-0.4667	0.4343	0.4041	-0.7801	0.1283	-2.5548	-0.0910	1.1972	0.2553	-0.3910	0.2531	-2.4412	-0.3632	1.2619	0.2760	-0.4763	0.3422	-2.7030	23.1264	0.6661	-1.7508	0.1922	0.1416
842.6830	-0.2430	-1.8887	0.2692	-1.1509	-0.8238	0.0333	-0.3830	-0.4681	0.4375	0.4030	-0.7692	0.1295	-2.4771	0.0061	1.1366	0.2150	-0.5243	0.3054	-2.4470	-0.2805	1.2744	0.2725	-0.4726	0.3437	-2.6950	24.1660	0.7532	-1.7870	0.2323	0.1477
842.6930	-0.2469	-1.8934	0.2736	-1.1469	-0.8314	0.0347	-0.3838	-0.4693	0.4413	0.4053	-0.7729	0.1312	-2.4231	-0.1586	1.0618	0.2079	-0.4918	0.2854	-2.4550	-0.2534	1.2786	0.2710	-0.4726	0.3447	-2.7139	24.5397	0.7587	-1.8009	0.2328	0.1477
842.7030	-0.2507	-1.8981	0.2780	-1.1429	-0.8391	0.0360	-0.3884	-0.4730	0.4423	0.4069	-0.7786	0.1343	-2.4573	0.2177	1.3160	0.2595	-0.4647	0.3313	-2.4631	-0.2262	1.2827	0.2696	-0.4725	0.3456	-2.7331	24.9147	0.7630	-1.8144	0.2331	0.1477
842.7150	-0.2554	-1.9038	0.2834	-1.1381	-0.8485	0.0377	-0.3925	-0.4764	0.4467	0.4124	-0.7842	0.1395	-2.4012	0.3192	1.1893	0.2041	-0.3799	0.2463	-2.4728	-0.1932	1.2878	0.2679	-0.4725	0.3467	-2.7565	25.3687	0.7695	-1.8310	0.2335	0.1477
842.7250	-0.2594	-1.9086	0.2879	-1.1340	-0.8563	0.0390	-0.3943	-0.4778	0.4504	0.4120	-0.7794	0.1391	-2.3493	0.1987	1.0911	0.2315	-0.4568	0.2496	-2.4809	-0.1656	1.2919	0.2665	-0.4724	0.3476	-2.7764	25.7484	0.7738	-1.8449	0.2337	0.1477
842.7350	-0.2633	-1.9134	0.2924	-1.1299	-0.8640	0.0404	-0.3973	-0.4793	0.4566	0.4120	-0.7799	0.1360	-2.4772	0.1636	1.0330	0.1853	-0.4571	0.3316	-2.4890	-0.1381	1.2959	0.2650	-0.4724	0.3485	-2.7964	26.1265	0.7771	-1.8589	0.2340	0.1477
842.7450	-0.2673	-1.9182	0.2969	-1.1257	-0.8719	0.0418	-0.4021	-0.4794	0.4564	0.4056	-0.7798	0.1443	-2.5369	-0.0079	1.1284	0.2199	-0.4760	0.2942	-2.4972	-0.1098	1.3005	0.2636	-0.4724	0.3494	-2.8170	26.5139	0.7860	-1.8725	0.2341	0.1477
842.7570	-0.2721	-1.9240	0.3024	-1.1208	-0.8812	0.0436	-0.4051	-0.4827	0.4594	0.4029	-0.7736	0.1453	-2.7304	0.1086	1.1736	0.1965	-0.5028	0.2924	-2.5070	-0.0766	1.3052	0.2619	-0.4723	0.3505	-2.8417	26.9703	0.7892	-1.8891	0.2343	0.1477
842.7670	-0.2762	-1.9288	0.3070	-1.1169	-0.8889	0.0452	-0.4103	-0.4870	0.4624	0.3985	-0.7803	0.1474	-2.6762	0.4129	1.2682	0.3064	-0.4210	0.3010	-2.5152	-0.0492	1.3092	0.2605	-0.4723	0.3515	-2.8625	27.3482	0.7928	-1.9025	0.2344	0.1477
842.7770	-0.2804	-1.9337	0.3117	-1.1129	-0.8967	0.0466	-0.4146	-0.4905	0.4684	0.4018	-0.7783	0.1497	-2.3998	0.5279	1.0722	0.2631	-0.4285	0.3767	-2.5161	0.0616	1.3248	0.2562	-0.4673	0.3530	-2.7984	28.7166	0.9125	-1.9460	0.2873	0.1539
842.7870	-0.2845	-1.9386	0.3164	-1.1089	-0.9045	0.0482	-0.4149	-0.4895	0.4699	0.4047	-0.7794	0.1558	-2.4413	0.3541	1.0674	0.2196	-0.3907	0.2789	-2.5237	0.0900	1.3276	0.2545	-0.4672	0.3539	-2.8173	29.0892	0.9100	-1.9600	0.2873	0.1539
842.7990	-0.2895	-1.9445	0.3220	-1.1040	-0.9138	0.0500	-0.4160	-0.4912	0.4714	0.4056	-0.7703	0.1562	-2.4345	0.3472	1.1614	0.1421	-0.5139	0.2972	-2.5329	0.1258	1.3319	0.2525	-0.4670	0.3551	-2.8410	29.5583	0.9161	-1.9761	0.2871	0.1539
842.8090	-0.2937	-1.9494	0.3268	-1.0998	-0.9215	0.0516	-0.4216	-0.4917	0.4726	0.4043	-0.7667	0.1563	-2.3915	0.2760	1.2157	0.1194	-0.4964	0.3760	-2.5405	0.1555	1.3354	0.2509	-0.4669	0.3560	-2.8608	29.9469	0.9196	-1.9897	0.2871	0.1539
842.8190	-0.2979	-1.9544	0.3315	-1.0958	-0.9292	0.0533	-0.4244	-0.4929	0.4744	0.3975	-0.7741	0.1643	-2.7597	0.4705	1.2900	0.1708	-0.4565	0.2622	-2.5481	0.1847	1.3385	0.2492	-0.4668	0.3570	-2.8806	30.3290	0.9202	-2.0031	0.2869	0.1539
842.8290	-0.3022	-1.9593	0.3362	-1.0918	-0.9368	0.0549	-0.4286	-0.4979	0.4774	0.3926	-0.7750	0.1660	-2.8195	0.7676	1.1808	0.1987	-0.4682	0.2890	-2.5558	0.2142	1.3421	0.2476	-0.4667	0.3580	-2.9007	30.7148	0.9254	-2.0162	0.2867	0.1539
842.8390	-0.3065	-1.9643	0.3410	-1.0879	-0.9446	0.0565	-0.4331	-0.4991	0.4809	0.3922	-0.7697	0.1632	-2.5223	0.5870	1.2810	0.2118	-0.5053	0.3729	-2.5635	0.2438	1.3456	0.2460	-0.4665	0.3589	-2.9210	31.1023	0.9287	-2.0292	0.2864	0.1539
842.8510	-0.3117	-1.9703	0.3468	-1.0832	-0.9539	0.0585	-0.4359	-0.4990	0.4832	0.3937	-0.7625	0.1738	-2.6149	0.6632	1.2174	0.2352	-0.5394	0.3151	-2.5727	0.2794	1.3496	0.2441	-0.4664	0.3601	-2.9457	31.5685	0.9317	-2.0447	0.2859	0.1539
842.8610	-0.3161	-1.9753	0.3517	-1.0793	-0.9616	0.0602	-0.4372	-0.5003	0.4851	0.3996	-0.7714	0.1748	-2.5899	0.6249	1.2229	0.1946	-0.4067	0.3174	-2.5804	0.3100	1.3529	0.2426	-0.4663	0.3610	-2.9662	31.9524	0.9342	-2.0573	0.2855	0.1539
842.8710	-0.3205	-1.9803	0.3566	-1.0754	-0.9693	0.0619	-0.4389	-0.5002	0.4873	0.3993	-0.7659	0.1746	-2.4334	0.4836	1.2837	0.1875	-0.4740	0.3836	-2.5882	0.3410	1.3561	0.2410	-0.4662	0.3620	-2.9869	32.3365	0.9353	-2.0701	0.2850	0.1539
842.8810	-0.3249	-1.9854	0.3615	-1.0714	-0.9769	0.0638	-0.4419	-0.5012	0.4939	0.3975	-0.7633	0.1811	-2.6768	0.6720	1.0026	0.1619	-0.4851	0.3281	-2.5945	0.4578	1.3742	0.2360	-0.4608	0.3642	-2.9940	33.7439	1.0869	-2.1172	0.3410	0.1670
842.8930	-0.3303	-1.9914	0.3674	-1.0666	-0.9860	0.0659	-0.4461	-0.5033	0.4935	0.3897	-0.7597	0.1836	-2.6802	0.8636	1.0658	0.1829	-0.5424	0.3334	-2.6032	0.4956	1.3772	0.2338	-0.4605	0.3655	-3.0165	34.2050	1.0867	-2.1329	0.3404	0.1670
842.9030	-0.3348	-1.9965	0.3723	-1.0627	-0.9936	0.0677	-0.4468	-0.5051	0.4953	0.3895	-0.7626	0.1853	-2.8064	0.9697	1.2678	0.1924	-0.4295	0.3363	-2.6105	0.5273	1.3799	0.2319	-0.4602	0.3665	-3.0355	34.5914	1.0868	-2.1457	0.3398	0.1670
842.9130	-0.3393	-2.0015	0.3773	-1.0588	-1.0013	0.0696	-0.4502	-0.5053	0.4978	0.3863	-0.7595	0.1894	-2.6978	0.7810	1.1981	0.1608	-0.5270	0.3156	-2.6178	0.5587	1.3824	0.2301	-0.4600	0.3676	-3.0544	34.9745	1.0864	-2.1585	0.3392	0.1670
842.9230	-0.3438	-2.0065	0.3823	-1.0550	-1.0089	0.0715	-0.4556	-0.5056	0.4991	0.3845	-0.7548	0.1879	-2.7442	0.9049	1.2453	0.1663	-0.4730	0.3542	-2.6251	0.5898	1.3848	0.2282	-0.4598	0.3686	-3.0733	35.3532	1.0843	-2.1712	0.3385	0.1670
842.9350	-0.3493	-2.0126	0.3883	-1.0504	-1.0180	0.0739	-0.4614	-0.5067	0.4992	0.3840	-0.7528	0.1967	-2.6746	0.8820	1.3484	0.2101	-0.4576	0.2784	-2.6339	0.6273	1.3868	0.2261	-0.4596	0.3698	-3.0961	35.8103	1.0829	-2.1858	0.3375	0.1670
842.9450	-0.3539	-2.0177	0.3933	-1.0466	-1.0255	0.0758	-0.4628	-0.5067	0.5020	0.3861	-0.7540	0.1974	-2.8206	0.8075	1.2566	0.1613	-0.4268	0.2952	-2.6412	0.6585	1.3880	0.2243	-0.4594	0.3709	-3.1152	36.1909	1.0815	-2.1981	0.3367	0.1670
842.9550	-0.3586	-2.0228	0.3983	-1.0427	-1.0329	0.0778	-0.4655	-0.5083	0.5068	0.3851	-0.7547	0.1962	-2.7105	1.0248	1.2086	0.1483	-0.4728	0.3280	-2.6485	0.6898	1.3894	0.2225	-0.4592	0.3719	-3.1344	36.5737	1.0818	-2.2101	0.3359	0.1670
842.9650	-0.3632	-2.0278	0.4034	-1.0389	-1.0405	0.0798	-0.4673	-0.5107	0.5078	0.3797	-0.7492	0.1993	-2.7626	1.1622	1.2374	0.2129	-0.5131	0.3210	-2.6558	0.7216	1.3910	0.2207	-0.4590	0.3730	-3.1539	36.9607	1.0833	-2.2221	0.3350	0.1670
842.9750	-0.3680	-2.0330	0.4085	-1.0351	-1.0481	0.0819	-0.4709	-0.5108	0.5105	0.3759	-0.7434	0.2011	-2.6549	1.0933	1.1604	0.1804	-0.5399	0.3129	-2.7077	0.8818	1.4340	0.2122	-0.4484	0.3799	-3.7039	38.8848	1.4925	-2.3057	0.4447	0.2295
842.9870	-0.3736	-2.0391	0.4147	-1.0306	-1.0569	0.0843	-0.4762	-0.5095	0.5110	0.3672	-0.7400	0.2100	-2.9929	1.1400	1.2924	0.2127	-0.4657	0.2734	-2.7176	0.9188	1.4345	0.2093	-0.4479	0.3816	-3.7255	39.3265	1.4812	-2.3209	0.4437	0.2295
842.9970	-0.3784	-2.0442	0.4198	-1.0268	-1.0644	0.0864	-0.4825	-0.5095	0.5116	0.3649	-0.7430	0.2122	-2.6751	1.1125	1.3155	0.1817	-0.4336	0.3178	-2.7259	0.9501	1.4354	0.2069	-0.4474	0.3831	-3.7437	39.7007	1.4767	-2.3331	0.4426	0.2295
843.0070	-0.3832	-2.0493	0.4248	-1.0232	-1.0718	0.0885	-0.4830	-0.5092	0.5143	0.3618	-0.7312	0.2153	-2.6941	1.2066	1.3609	0.1695	-0.4766	0.3557	-2.7342	0.9818	1.4365	0.2046	-0.4470	0.3845	-3.7621	40.0795	1.4740	-2.3450	0.4415	0.2295
843.0170	-0.3880	-2.0543	0.4300	-1.0196	-1.0791	0.0907	-0.4861	-0.5093	0.5176	0.3619	-0.7254	0.2216	-2.9567	1.2247	1.2776	0.2114	-0.5300	0.2926	-2.7424	1.0131	1.4376	0.2023	-0.4465	0.3859	-3.7803	40.4535	1.4709	-2.3565	0.4404	0.2295
843.0290	-0.3939	-2.0605	0.4363	-1.0154	-1.0878	0.0933	-0.4927	-0.5094	0.5218	0.3632	-0.7298	0.2239	-2.7805	1.3628	1.1540	0.1614	-0.4515	0.3372	-2.7523	1.0507	1.4386	0.1996	-0.4460	0.3876	-3.8021	40.9029	1.4646	-2.3702	0.4390	0.2295
843.0390	-0.3988	-2.0656	0.4415	-1.0117	-1.0950	0.0956	-0.4945	-0.5096	0.5250	0.3653	-0.7286	0.2295	-2.7884	1.4486	1.1387	0.0976	-0.4321	0.3226	-2.7606	1.0825	1.4396	0.1973	-0.4456	0.3891	-3.8205	41.2826	1.4608	-2.3816	0.4377	0.2295
843.0490	-0.4037	-2.0707	0.4467	-1.0082	-1.1023	0.0979	-0.4976	-0.5094	0.5267	0.3562	-0.7184	0.2294	-2.8362	1.3363	1.2768	0.1496	-0.4804	0.3733	-2.7688	1.1133	1.4401	0.1950	-0.4451	0.3905	-3.8384	41.6500	1.4523	-2.3933	0.4365	0.2295
843.0590	-0.4088	-2.0758	0.4520	-1.0046	-1.1095	0.1002	-0.5001	-0.5092	0.5251	0.3506	-0.7094	0.2377	-2.5994	1.3583	1.3669	0.1513	-0.4872	0.3173	-2.7764	1.1437	1.4405	0.1927	-0.4447	0.3919	-3.8560	42.0132	1.4424	-2.4049	0.4352	0.2295
843.0710	-0.4148	-2.0818	0.4583	-1.0003	-1.1181	0.1031	-0.5030	-0.5100	0.5274	0.3462	-0.7098	0.2369	-2.8640	1.3805	1.4620	0.0808	-0.4246	0.3848	-2.7818	1.1796	1.4408	0.1900	-0.4442	0.3936	-3.8769	42.4419	1.4287	-2.4189	0.4337	0.2295
843.0810	-0.4199	-2.0869	0.4636	-0.9969	-1.1251	0.1056	-0.5065	-0.5087	0.5265	0.3391	-0.7030	0.2459	-2.7224	1.6821	1.4231	0.1582	-0.5100	0.3202	-2.7360	1.3448	1.4495	0.1842	-0.4385	0.3933	-3.3013	44.4094	1.5072	-2.4657	0.4876	0.2117
843.0910	-0.4250	-2.0920	0.4690	-0.9935	-1.1322	0.1080	-0.5084	-0.5062	0.5303	0.3341	-0.7034	0.2463	-2.8284	1.5402	1.3221	0.2135	-0.4977	0.3267	-2.7391	1.3760	1.4491	0.1817	-0.4380	0.3946	-3.3114	44.7709	1.4962	-2.4769	0.4861	0.2117
843.1010	-0.4301	-2.0972	0.4743	-0.9902	-1.1392	0.1105	-0.5102	-0.5047	0.5339	0.3332	-0.6973	0.2523	-2.7131	1.7165	1.0841	0.1824	-0.4315	0.3083	-2.7421	1.4068	1.4483	0.1792	-0.4374	0.3960	-3.3211	45.1262	1.4809	-2.4883	0.4846	0.2117
843.1110	-0.4353	-2.1023	0.4796	-0.9870	-1.1462	0.1131	-0.5106	-0.5046	0.5356	0.3316	-0.6916	0.2541	-2.8728	1.9048	1.1497	0.2054	-0.4485	0.3304	-2.7450	1.4376	1.4477	0.1767	-0.4369	0.3973	-3.3306	45.4823	1.4685	-2.4992	0.4830	0.2117
843.1230	-0.4413	-2.1083	0.4860	-0.9830	-1.1544	0.1161	-0.5158	-0.5022	0.5364	0.3315	-0.6864	0.2575	-2.9735	1.8400	1.1820	0.1692	-0.4228	0.3207	-2.7486	1.4742	1.4470	0.1737	-0.4362	0.3989	-3.3418	45.9051	1.4529	-2.5122	0.4811	0.2117
843.1330	-0.4465	-2.1133	0.4913	-0.9797	-1.1613	0.1187	-0.5194	-0.5007	0.5375	0.3310	-0.6810	0.2574	-2.9882	1.7986	1.1780	0.0650	-0.4599	0.4154	-2.7515	1.5037	1.4459	0.1712	-0.4357	0.4002	-3.3505	46.2459	1.4360	-2.5233	0.4794	0.2117
843.1430	-0.4517	-2.1183	0.4966	-0.9765	-1.1682	0.1213	-0.5243	-0.4997	0.5365	0.3230	-0.6816	0.2659	-3.1258	1.8185	1.5003	0.0953	-0.3417	0.3349	-2.7544	1.5338	1.4450	0.1687	-0.4352	0.4015	-3.3592	46.5872	1.4198	-2.5342	0.4777	0.2117
843.1530	-0.4570	-2.1233	0.5020	-0.9732	-1.1748	0.1240	-0.5285	-0.4983	0.5403	0.3168	-0.6761	0.2647	-2.8796	1.9379	1.2609	0.0912	-0.3971	0.3826	-2.7573	1.5644	1.4437	0.1662	-0.4346	0.4028	-3.3674	46.9218	1.3999	-2.5452	0.4761	0.2117
843.1650	-0.4634	-2.1292	0.5085	-0.9694	-1.1828	0.1273	-0.5282	-0.4946	0.5411	0.3074	-0.6754	0.2719	-2.7720	1.8241	1.2463	0.1010	-0.4015	0.3101	-2.7607	1.6005	1.4416	0.1632	-0.4340	0.4044	-3.3769	47.3170	1.3709	-2.5585	0.4741	0.2117
843.1740	-0.4675	-2.1332	0.5129	-0.9670	-1.1882	0.1294	-0.5297	-0.4957	0.5378	0.3028	-0.6719	0.2714	-2.7790	1.5945	1.1044	0.1216	-0.4656	0.3495	-2.6145	1.4566	1.3537	0.1742	-0.4523	0.3903	-1.6151	45.5774	0.5031	-2.4338	0.2741	0.0541
843.1850	-0.4739	-2.1392	0.5194	-0.9633	-1.1962	0.1328	-0.5329	-0.4928	0.5398	0.2997	-0.6591	0.2793	-2.8396	2.0835	1.3704	0.1267	-0.4265	0.3183	-2.7285	1.7790	1.4497	0.1553	-0.4283	0.4059	-2.9573	49.3720	1.4453	-2.6145	0.5214	0.2050
843.1950	-0.4792	-2.1440	0.5247	-0.9603	-1.2029	0.1356	-0.5346	-0.4895	0.5393	0.2969	-0.6485	0.2824	-2.8778	1.9788	1.2835	0.1051	-0.4690	0.3637	-2.7302	1.8108	1.4477	0.1526	-0.4277	0.4072	-2.9584	49.6970	1.4242	-2.6250	0.5195	0.2050
843.2070	-0.4856	-2.1499	0.5312	-0.9568	-1.2106	0.1390	-0.5370	-0.4884	0.5376	0.2919	-0.6471	0.2863	-2.9187	2.1302	1.4454	0.1805	-0.4110	0.3206	-2.7321	1.8476	1.4447	0.1494	-0.4269	0.4087	-2.9588	50.0702	1.3914	-2.6375	0.5172	0.2050
843.2170	-0.4910	-2.1548	0.5366	-0.9539	-1.2170	0.1419	-0.5378	-0.4850	0.5413	0.2931	-0.6382	0.2905	-2.7807	2.1209	1.3220	0.1008	-0.4226	0.3068	-2.7337	1.8784	1.4422	0.1468	-0.4263	0.4100	-2.9591	50.3835	1.3652	-2.6477	0.5153	0.2050
843.2270	-0.4964	-2.1596	0.5420	-0.9511	-1.2233	0.1448	-0.5377	-0.4821	0.5459	0.2924	-0.6363	0.2884	-2.9683	2.2475	1.1073	0.0433	-0.4451	0.3836	-2.7353	1.9089	1.4395	0.1441	-0.4257	0.4113	-2.9590	50.6929	1.3371	-2.6581	0.5133	0.2050
843.2370	-0.5019	-2.1644	0.5474	-0.9482	-1.2297	0.1477	-0.5398	-0.4808	0.5439	0.2851	-0.6368	0.2952	-2.8238	2.2653	1.2573	0.0524	-0.3588	0.3815	-2.7368	1.9387	1.4367	0.1414	-0.4250	0.4125	-2.9585	50.9941	1.3069	-2.6684	0.5114	0.2050
843.2490	-0.5084	-2.1701	0.5539	-0.9449	-1.2372	0.1513	-0.5394	-0.4779	0.5447	0.2810	-0.6286	0.2996	-2.7116	2.1787	1.0788	0.0328	-0.4091	0.3614	-2.7386	1.9738	1.4329	0.1382	-0.4243	0.4141	-2.9574	51.3466	1.2667	-2.6807	0.5090	0.2050
843.2590	-0.5138	-2.1749	0.5594	-0.9421	-1.2435	0.1543	-0.5410	-0.4752	0.5438	0.2711	-0.6194	0.3034	-3.0476	2.1015	1.0745	0.0631	-0.4204	0.3342	-2.7401	2.0024	1.4293	0.1355	-0.4236	0.4153	-2.9561	51.6337	1.2298	-2.6910	0.5070	0.2050
843.2690	-0.5191	-2.1795	0.5648	-0.9394	-1.2496	0.1573	-0.5458	-0.4734	0.5424	0.2639	-0.6126	0.3072	-2.8709	1.6655	1.0917	0.1339	-0.5326	0.2994	-2.5869	1.6460	1.2937	0.1553	-0.4550	0.3970	-1.1111	47.3325	-0.1057	-2.4672	0.1640	0.0000
843.2790	-0.5246	-2.1843	0.5702	-0.9368	-1.2557	0.1604	-0.5481	-0.4734	0.5421	0.2599	-0.6097	0.3057	-3.0511	2.6688	1.3565	0.1103	-0.4002	0.4085	-2.7103	2.1629	1.4354	0.1284	-0.4187	0.4167	-2.5811	53.4730	1.2897	-2.7435	0.5490	0.2023
843.2910	-0.5311	-2.1900	0.5768	-0.9336	-1.2632	0.1642	-0.5514	-0.4672	0.5423	0.2580	-0.5999	0.3126	-2.8686	2.3829	1.1144	0.1149	-0.3887	0.3281	-2.7108	2.1989	1.4306	0.1250	-0.4178	0.4182	-2.5720	53.8108	1.2446	-2.7555	0.5464	0.2023
843.3010	-0.5367	-2.1947	0.5822	-0.9311	-1.2691	0.1673	-0.5523	-0.4649	0.5397	0.2511	-0.5924	0.3166	-2.7418	2.3856	1.3086	0.1284	-0.4014	0.3419	-2.7112	2.2286	1.4266	0.1221	-0.4171	0.4194	-2.5641	54.0892	1.2072	-2.7652	0.5442	0.2023
843.3110	-0.5422	-2.1993	0.5875	-0.9286	-1.2750	0.1705	-0.5528	-0.4611	0.5382	0.2482	-0.5898	0.3150	-2.7249	2.4626	1.4462	0.1192	-0.4012	0.3422	-2.7116	2.2583	1.4228	0.1193	-0.4163	0.4207	-2.5560	54.3668	1.1717	-2.7747	0.5420	0.2023
843.3210	-0.5476	-2.2039	0.5929	-0.9262	-1.2808	0.1737	-0.5529	-0.4573	0.5392	0.2442	-0.5841	0.3182	-3.0300	2.4037	1.3358	0.1343	-0.4466	0.3611	-2.7119	2.2869	1.4185	0.1165	-0.4156	0.4220	-2.5474	54.6320	1.1311	-2.7842	0.5398	0.2023
843.3310	-0.5532	-2.2084	0.5983	-0.9237	-1.2866	0.1769	-0.5544	-0.4568	0.5407	0.2446	-0.5787	0.3215	-2.7668	2.8410	1.2772	0.0566	-0.4422	0.3880	-2.7122	2.3149	1.4140	0.1137	-0.4149	0.4232	-2.5384	54.8902	1.0887	-2.7936	0.5376	0.2023
843.3430	-0.5600	-2.2139	0.6048	-0.9209	-1.2936	0.1808	-0.5532	-0.4528	0.5397	0.2374	-0.5735	0.3250	-2.7067	2.8292	1.2962	0.0723	-0.3563	0.3897	-2.7126	2.3484	1.4085	0.1103	-0.4140	0.4247	-2.5274	55.1982	1.0369	-2.8050	0.5349	0.2023
843.3530	-0.5655	-2.2183	0.6103	-0.9186	-1.2993	0.1841	-0.5521	-0.4475	0.5442	0.2350	-0.5655	0.3328	-2.6039	2.6672	1.0549	0.0214	-0.3516	0.3628	-2.7128	2.3759	1.4037	0.1075	-0.4133	0.4260	-2.5179	55.4510	0.9910	-2.8143	0.5326	0.2023
843.3630	-0.5711	-2.2228	0.6157	-0.9163	-1.3049	0.1874	-0.5520	-0.4413	0.5427	0.2262	-0.5572	0.3359	-2.7322	2.3945	1.0080	0.0177	-0.3539	0.3494	-2.7131	2.4026	1.3983	0.1047	-0.4126	0.4272	-2.5080	55.6933	0.9405	-2.8238	0.5304	0.2023
843.3740	-0.5766	-2.2272	0.6211	-0.9140	-1.3104	0.1907	-0.5526	-0.4424	0.5395	0.2215	-0.5524	0.3371	-2.8042	2.2235	1.1677	0.0764	-0.4680	0.3182	-2.6129	2.0955	1.2921	0.1211	-0.4380	0.4138	-1.3042	51.9837	-0.1034	-2.6389	0.2526	0.0523
843.3850	-0.5832	-2.2325	0.6276	-0.9114	-1.3170	0.1948	-0.5551	-0.4352	0.5418	0.2126	-0.5442	0.3427	-2.9428	2.5165	1.0331	0.0452	-0.4293	0.3328	-2.6777	2.5571	1.3984	0.0967	-0.4078	0.4288	-2.0729	57.3939	0.9484	-2.8734	0.5654	0.1978
843.3950	-0.5887	-2.2369	0.6330	-0.9092	-1.3224	0.1982	-0.5582	-0.4322	0.5389	0.2079	-0.5416	0.3456	-2.9596	2.5858	1.1235	0.0086	-0.3610	0.3306	-2.6769	2.5848	1.3926	0.0937	-0.4069	0.4300	-2.0569	57.6278	0.8970	-2.8825	0.5631	0.1978
843.4050	-0.5943	-2.2412	0.6383	-0.9072	-1.3278	0.2017	-0.5620	-0.4278	0.5335	0.1954	-0.5354	0.3452	-2.9250	2.6497	1.4008	0.0967	-0.3844	0.3526	-2.6760	2.6115	1.3867	0.0908	-0.4061	0.4313	-2.0406	57.8502	0.8442	-2.8915	0.5607	0.1978
843.4150	-0.5999	-2.2455	0.6436	-0.9052	-1.3331	0.2052	-0.5619	-0.4268	0.5334	0.1914	-0.5261	0.3504	-2.7643	3.1823	1.4444	0.0715	-0.3776	0.3330	-2.6752	2.6381	1.3808	0.0878	-0.4053	0.4325	-2.0242	58.0712	0.7918	-2.9001	0.5583	0.1979
843.4270	-0.6067	-2.2505	0.6501	-0.9029	-1.3394	0.2094	-0.5612	-0.4199	0.5359	0.1877	-0.5222	0.3544	-2.6108	2.9130	1.3201	0.0743	-0.3334	0.3378	-2.6741	2.6693	1.3733	0.0843	-0.4044	0.4340	-2.0041	58.3276	0.7241	-2.9106	0.5556	0.1979
843.4370	-0.6123	-2.2546	0.6554	-0.9010	-1.3445	0.2130	-0.5602	-0.4137	0.5347	0.1803	-0.5155	0.3561	-2.8704	2.8097	1.2854	0.0312	-0.3346	0.3576	-2.6732	2.6946	1.3667	0.0814	-0.4036	0.4352	-1.9872	58.5327	0.6648	-2.9192	0.5532	0.1979
843.4470	-0.6180	-2.2588	0.6608	-0.8992	-1.3496	0.2166	-0.5601	-0.4101	0.5335	0.1770	-0.5043	0.3609	-2.8186	2.9328	1.1691	0.0577	-0.4072	0.3490	-2.6723	2.7196	1.3600	0.0785	-0.4028	0.4365	-1.9700	58.7343	0.6043	-2.9277	0.5508	0.1979
843.4570	-0.6236	-2.2628	0.6662	-0.8975	-1.3547	0.2202	-0.5600	-0.4069	0.5365	0.1733	-0.4990	0.3638	-2.8855	2.8398	1.0225	0.0853	-0.3113	0.3382	-2.6713	2.7444	1.3534	0.0756	-0.4015	0.4377	-1.9527	58.9340	0.5446	-2.9359	0.5484	0.1979
843.4670	-0.6292	-2.2669	0.6715	-0.8958	-1.3596	0.2239	-0.5620	-0.4014	0.5333	0.1730	-0.4917	0.3650	-2.8195	2.8817	1.1472	0.0429	-0.3304	0.3670	-2.6704	2.7686	1.3465	0.0727	-0.3997	0.4389	-1.9352	59.1258	0.4819	-2.9443	0.5460	0.1979
843.4790	-0.6359	-2.2717	0.6778	-0.8938	-1.3655	0.2282	-0.5612	-0.3994	0.5328	0.1650	-0.4818	0.3654	-2.8154	3.3112	1.1095	0.0774	-0.3434	0.4076	-2.6315	2.8820	1.3479	0.0677	-0.3954	0.4392	-1.4695	60.4011	0.5024	-2.9793	0.5760	0.1914
843.4890	-0.6415	-2.2756	0.6831	-0.8922	-1.3702	0.2320	-0.5625	-0.3937	0.5302	0.1615	-0.4782	0.3723	-3.0124	3.0259	1.2230	0.0590	-0.3366	0.3577	-2.6295	2.9062	1.3401	0.0647	-0.3934	0.4404	-1.4468	60.5741	0.4338	-2.9876	0.5737	0.1914
843.4990	-0.6471	-2.2795	0.6884	-0.8906	-1.3748	0.2357	-0.5646	-0.3873	0.5294	0.1580	-0.4748	0.3748	-3.0358	2.8227	1.1898	-0.0107	-0.3427	0.3624	-2.6275	2.9304	1.3322	0.0616	-0.3915	0.4416	-1.4239	60.7476	0.3652	-2.9958	0.5713	0.1914
843.5090	-0.6527	-2.2834	0.6937	-0.8892	-1.3796	0.2395	-0.5653	-0.3837	0.5278	0.1502	-0.4633	0.3766	-2.8582	3.1003	1.1471	0.0495	-0.3896	0.3845	-2.6256	2.9534	1.3238	0.0586	-0.3896	0.4428	-1.4010	60.9070	0.2909	-3.0040	0.5689	0.1914
843.5210	-0.6595	-2.2879	0.7000	-0.8874	-1.3851	0.2440	-0.5651	-0.3791	0.5252	0.1427	-0.4573	0.3788	-2.7583	3.1275	1.2615	-0.0357	-0.3269	0.3852	-2.6232	2.9814	1.3141	0.0549	-0.3873	0.4442	-1.3734	61.1030	0.2059	-3.0135	0.5661	0.1914
843.5310	-0.6652	-2.2916	0.7053	-0.8861	-1.3896	0.2479	-0.5635	-0.3722	0.5220	0.1370	-0.4453	0.3861	-2.6180	3.0485	1.3320	0.0021	-0.3603	0.3554	-2.6212	3.0039	1.3057	0.0519	-0.3853	0.4454	-1.3503	61.2568	0.1318	-3.0214	0.5637	0.1914
843.5410	-0.6708	-2.2954	0.7106	-0.8847	-1.3940	0.2517	-0.5612	-0.3691	0.5230	0.1284	-0.4355	0.3894	-2.7647	3.3786	1.0893	0.0419	-0.3584	0.3531	-2.6192	3.0258	1.2971	0.0489	-0.3834	0.4466	-1.3272	61.4032	0.0562	-3.0291	0.5613	0.1914
843.5510	-0.6765	-2.2990	0.7157	-0.8835	-1.3983	0.2556	-0.5600	-0.3640	0.5219	0.1214	-0.4316	0.3950	-2.7409	3.3670	1.1495	0.0447	-0.3701	0.3559	-2.6172	3.0476	1.2885	0.0459	-0.3815	0.4478	-1.3040	61.5480	-0.0200	-3.0367	0.5591	0.1914
843.5610	-0.6821	-2.3026	0.7209	-0.8823	-1.4026	0.2595	-0.5594	-0.3566	0.5196	0.1155	-0.4229	0.3938	-2.6359	3.1302	1.1836	0.0419	-0.3579	0.4102	-2.6152	3.0689	1.2800	0.0429	-0.3795	0.4490	-1.2808	61.6874	-0.0957	-3.0440	0.5567	0.1914
843.5740	-0.6888	-2.3069	0.7271	-0.8809	-1.4076	0.2643	-0.5582	-0.3536	0.5190	0.1105	-0.4180	0.3968	-2.7305	2.7110	0.9758	0.0752	-0.3768	0.3721	-2.5660	2.6262	1.1578	0.0632	-0.4091	0.4367	-0.6918	56.2861	-1.2901	-2.8044	0.2190	0.0483
843.5830	-0.6944	-2.3104	0.7324	-0.8798	-1.4118	0.2683	-0.5594	-0.3468	0.5196	0.1045	-0.4075	0.4004	-2.8705	3.4243	1.0106	-0.0104	-0.4006	0.3784	-2.5706	3.1879	1.2679	0.0352	-0.3736	0.4503	-0.7552	62.8810	-0.1959	-3.0800	0.5763	0.1828
843.5930	-0.7000	-2.3139	0.7376	-0.8788	-1.4158	0.2724	-0.5593	-0.3405	0.5181	0.0942	-0.4039	0.4038	-2.6872	3.3620	1.0572	0.0327	-0.2637	0.3688	-2.5677	3.2084	1.2577	0.0321	-0.3716	0.4515	-0.7280	62.9939	-0.2844	-3.0876	0.5740	0.1828
843.6030	-0.7055	-2.3172	0.7427	-0.8779	-1.4198	0.2764	-0.5597	-0.3352	0.5154	0.0915	-0.3871	0.4068	-2.7125	3.2211	0.9502	-0.0132	-0.4364	0.3691	-2.5648	3.2287	1.2477	0.0290	-0.3695	0.4526	-0.7008	63.1053	-0.3713	-3.0948	0.5717	0.1828
843.6150	-0.7123	-2.3212	0.7489	-0.8769	-1.4245	0.2813	-0.5603	-0.3283	0.5118	0.0826	-0.3819	0.4106	-2.7485	3.2669	1.1160	0.0154	-0.3565	0.3436	-2.5614	3.2526	1.2358	0.0253	-0.3670	0.4540	-0.6683	63.2336	-0.4747	-3.1032	0.5690	0.1828
843.6250	-0.7178	-2.3244	0.7540	-0.8760	-1.4282	0.2854	-0.5591	-0.3246	0.5120	0.0760	-0.3770	0.4103	-2.7964	3.5033	1.0000	0.0343	-0.3452	0.4351	-2.5585	3.2717	1.2253	0.0223	-0.3650	0.4551	-0.6414	63.3301	-0.5665	-3.1102	0.5668	0.1828
843.6350	-0.7234	-2.3276	0.7592	-0.8753	-1.4319	0.2895	-0.5607	-0.3160	0.5100	0.0717	-0.3738	0.4148	-2.5880	3.2833	0.9822	0.0007	-0.2666	0.3745	-2.5556	3.2896	1.2143	0.0192	-0.3629	0.4562	-0.6147	63.4120	-0.6631	-3.1174	0.5646	0.1828
843.6450	-0.7290	-2.3308	0.7642	-0.8746	-1.4355	0.2938	-0.5599	-0.3143	0.5065	0.0632	-0.3591	0.4197	-2.6229	3.5996	1.0480	0.0141	-0.3864	0.3580	-2.5528	3.3081	1.2037	0.0162	-0.3608	0.4574	-0.5880	63.5010	-0.7560	-3.1241	0.5625	0.1828
843.6550	-0.7345	-2.3338	0.7692	-0.8740	-1.4391	0.2979	-0.5573	-0.3049	0.5027	0.0594	-0.3538	0.4209	-2.7385	3.3226	1.2251	-0.0391	-0.3150	0.3658	-2.5499	3.3262	1.1933	0.0131	-0.3588	0.4585	-0.5614	63.5860	-0.8473	-3.1306	0.5603	0.1828
843.6670	-0.7412	-2.3375	0.7752	-0.8733	-1.4432	0.3030	-0.5573	-0.3019	0.5024	0.0509	-0.3416	0.4251	-2.4463	3.6387	1.1037	-0.0238	-0.3479	0.3713	-2.5465	3.3473	1.1804	0.0095	-0.3563	0.4599	-0.5297	63.6795	-0.9602	-3.1383	0.5577	0.1828
843.6770	-0.7468	-2.3404	0.7802	-0.8729	-1.4467	0.3072	-0.5546	-0.2956	0.5009	0.0488	-0.3411	0.4280	-2.5815	3.5020	1.2427	-0.0413	-0.3050	0.3840	-2.5026	3.4223	1.1745	0.0059	-0.3533	0.4597	-0.0126	64.4736	-1.0088	-3.1580	0.5715	0.1720
843.6870	-0.7524	-2.3434	0.7853	-0.8724	-1.4500	0.3116	-0.5524	-0.2892	0.5021	0.0394	-0.3231	0.4297	-2.5439	3.5795	0.8767	-0.0216	-0.3922	0.3938	-2.4990	3.4397	1.1629	0.0028	-0.3511	0.4608	0.0165	64.5367	-1.1087	-3.1645	0.5694	0.1720
843.6970	-0.7579	-2.3462	0.7903	-0.8720	-1.4532	0.3158	-0.5493	-0.2800	0.5018	0.0332	-0.3225	0.4306	-2.6740	3.4355	0.7526	-0.0394	-0.3119	0.3845	-2.4954	3.4565	1.1499	-0.0003	-0.3490	0.4618	0.0453	64.5917	-1.2119	-3.1707	0.5673	0.1720
843.7090	-0.7644	-2.3496	0.7963	-0.8717	-1.4570	0.3211	-0.5469	-0.2755	0.4981	0.0275	-0.3084	0.4337	-2.8181	3.6994	0.8639	-0.0279	-0.3235	0.3831	-2.4911	3.4761	1.1340	-0.0040	-0.3464	0.4631	0.0794	64.6522	-1.3370	-3.1783	0.5649	0.1720
843.7190	-0.7699	-2.3523	0.8013	-0.8714	-1.4600	0.3255	-0.5487	-0.2662	0.4924	0.0211	-0.3009	0.4411	-2.9302	3.5341	0.9879	-0.0427	-0.3323	0.3668	-2.4876	3.4919	1.1206	-0.0070	-0.3442	0.4642	0.1076	64.6965	-1.4427	-3.1843	0.5629	0.1720
843.7290	-0.7754	-2.3550	0.8062	-0.8713	-1.4630	0.3299	-0.5503	-0.2635	0.4901	0.0132	-0.2971	0.4408	-2.6477	3.9397	1.0222	-0.0262	-0.2671	0.3964	-2.4840	3.5071	1.1068	-0.0101	-0.3420	0.4653	0.1354	64.7323	-1.5526	-3.1905	0.5609	0.1720
843.7390	-0.7808	-2.3576	0.8112	-0.8712	-1.4659	0.3343	-0.5489	-0.2547	0.4873	0.0045	-0.2828	0.4423	-2.6268	3.7226	0.9893	-0.0664	-0.3812	0.4270	-2.4805	3.5218	1.0931	-0.1167	-0.3399	0.4663	0.1629	64.7632	-1.6615	-3.1962	0.5591	0.1720
843.7510	-0.7874	-2.3606	0.8169	-0.8712	-1.4692	0.3397	-0.5468	-0.2488	0.4863	-0.0031	-0.2786	0.4497	-2.6693	3.7655	1.0213	-0.2573	-0.2740	0.3760	-2.4764	3.5389	1.0767	-0.3385	-0.3373	0.4676	0.1955	64.7941	-1.7917	-3.2030	0.5568	0.1720
843.7610	-0.7928	-2.3630	0.8218	-0.8713	-1.4719	0.3441	-0.5462	-0.2418	0.4860	-0.0131	-0.2688	0.4529	-2.4559	3.8019	0.7909	-0.3497	-0.3585	0.3223	-2.4730	3.5525	1.0626	-0.5240	-0.3351	0.4687	0.2223	64.8119	-1.9045	-3.2085	0.5550	0.1720
843.7710	-0.7983	-2.3653	0.8266	-0.8714	-1.4744	0.3487	-0.5430	-0.2331	0.4838	-0.0189	-0.2604	0.4550	-2.5436	3.3274	0.8158	-0.3646	-0.3686	0.3857	-2.4711	3.5316	1.0412	-0.5846	-0.3349	0.4691	0.2307	64.4164	-2.0891	-3.1976	0.5317	0.1646
843.7810	-0.8038	-2.3676	0.8314	-0.8716	-1.4771	0.3532	-0.5402	-0.2310	0.4782	-0.0189	-0.2577	0.4548	-2.3335	3.7988	1.0455	-0.4064	-0.3176	0.4121	-2.4243	3.6191	1.0353	-0.5894	-0.3304	0.4694	0.7735	65.3318	-2.1229	-3.2258	0.5580	0.1589
843.7910	-0.8092	-2.3699	0.8363	-0.8718	-1.4796	0.3578	-0.5358	-0.2240	0.4784	-0.0216	-0.2436	0.4573	-2.4513	3.7373	0.8272	-0.5084	-0.3448	0.3623	-2.4202	3.6319	1.0202	-0.5926	-0.3282	0.4704	0.8010	65.3303	-2.2415	-3.2314	0.5562	0.1589
843.8030	-0.8156	-2.3725	0.8420	-0.8721	-1.4824	0.3634	-0.5326	-0.2155	0.4758	-0.0319	-0.2365	0.4580	-2.4732	3.5923	0.7531	-0.4934	-0.2836	0.3960	-2.4154	3.6462	1.0017	-0.5963	-0.3255	0.4716	0.8333	65.3144	-2.3888	-3.2380	0.5542	0.1589
843.8130	-0.8209	-2.3746	0.8467	-0.8724	-1.4848	0.3680	-0.5307	-0.2100	0.4768	-0.0376	-0.2257	0.4604	-2.5495	3.8056	0.6147	-0.5626	-0.2649	0.4274	-2.4114	3.6582	0.9864	-0.5994	-0.3233	0.4726	0.8599	65.3037	-2.5099	-3.2432	0.5526	0.1589
843.8230	-0.8262	-2.3767	0.8514	-0.8728	-1.4870	0.3726	-0.5290	-0.2019	0.4726	-0.0440	-0.2145	0.4666	-2.5950	3.7460	0.6495	-0.6282	-0.3275	0.3445	-2.4075	3.6695	0.9708	-0.6025	-0.3211	0.4736	0.8859	65.2836	-2.6336	-3.2485	0.5510	0.1589
843.8330	-0.8314	-2.3787	0.8562	-0.8733	-1.4890	0.3773	-0.5287	-0.1974	0.4682	-0.0528	-0.2070	0.4715	-2.6590	3.7893	0.7898	-0.6064	-0.3268	0.3426	-2.4036	3.6806	0.9551	-0.6056	-0.3188	0.4745	0.9116	65.2610	-2.7584	-3.2534	0.5495	0.1589
843.8450	-0.8378	-2.3810	0.8618	-0.8740	-1.4915	0.3829	-0.5284	-0.1885	0.4640	-0.0629	-0.1986	0.4746	-2.4729	4.1505	0.8847	-0.5983	-0.3082	0.3691	-2.3990	3.6933	0.9361	-0.6092	-0.3161	0.4757	0.9417	65.2263	-2.9101	-3.2593	0.5477	0.1589
843.8550	-0.8430	-2.3828	0.8665	-0.8746	-1.4935	0.3877	-0.5277	-0.1789	0.4612	-0.0679	-0.1937	0.4781	-2.5396	3.9011	0.8245	-0.6518	-0.2367	0.3845	-2.3952	3.7033	0.9201	-0.6123	-0.3139	0.4767	0.9663	65.1912	-3.0382	-3.2640	0.5462	0.1589
843.8650	-0.8483	-2.3846	0.8711	-0.8754	-1.4952	0.3925	-0.5252	-0.1741	0.4609	-0.0745	-0.1773	0.4776	-2.3402	3.9438	0.6208	-0.6350	-0.3410	0.4005	-2.3915	3.7124	0.9038	-0.6153	-0.3116	0.4777	0.9903	65.1440	-3.1697	-3.2688	0.5448	0.1589
843.8750	-0.8536	-2.3863	0.8757	-0.8762	-1.4970	0.3973	-0.5222	-0.1668	0.4575	-0.0829	-0.1723	0.4800	-2.3294	3.6027	0.7491	-0.5969	-0.3835	0.3467	-2.3466	3.7447	0.8861	-0.6180	-0.3098	0.4772	1.5062	65.3832	-3.3146	-3.2714	0.5404	0.1437
843.8870	-0.8599	-2.3883	0.8812	-0.8772	-1.4991	0.4031	-0.5156	-0.1571	0.4547	-0.0866	-0.1680	0.4839	-2.2990	4.0749	0.7426	-0.6284	-0.2446	0.3445	-2.3415	3.7557	0.8662	-0.6216	-0.3071	0.4783	1.5347	65.3210	-3.4725	-3.2767	0.5389	0.1437
843.8970	-0.8651	-2.3897	0.8857	-0.8781	-1.5007	0.4079	-0.5127	-0.1474	0.4524	-0.0920	-0.1543	0.4852	-2.5063	3.5838	0.6741	-0.6594	-0.2437	0.3799	-2.3373	3.7633	0.8489	-0.6246	-0.3048	0.4792	1.5574	65.2502	-3.6107	-3.2812	0.5376	0.1437
843.9070	-0.8701	-2.3912	0.8901	-0.8791	-1.5022	0.4127	-0.5095	-0.1465	0.4510	-0.1017	-0.1447	0.4899	-2.4969	4.1883	0.6543	-0.5945	-0.3063	0.3985	-2.3332	3.7713	0.8320	-0.6276	-0.3025	0.4801	1.5799	65.1843	-3.7452	-3.2854	0.5365	0.1437
843.9170	-0.8752	-2.3927	0.8946	-0.8802	-1.5036	0.4176	-0.5087	-0.1376	0.4482	-0.1064	-0.1378	0.4929	-2.5017	4.1493	0.7782	-0.6281	-0.3277	0.3805	-2.3291	3.7789	0.8150	-0.6305	-0.3003	0.4810	1.6018	65.1142	-3.8807	-3.2895	0.5353	0.1437
843.9270	-0.8803	-2.3939	0.8991	-0.8812	-1.5049	0.4226	-0.5069	-0.1309	0.4447	-0.1116	-0.1285	0.4930	-2.5216	4.1612	0.6659	-0.6638	-0.2995	0.4051	-2.3250	3.7853	0.7971	-0.6335	-0.2980	0.4819	1.6228	65.0282	-4.0246	-3.2938	0.5342	0.1437
843.9390	-0.8863	-2.3954	0.9044	-0.8827	-1.5064	0.4285	-0.5066	-0.1185	0.4407	-0.1215	-0.1184	0.4968	-2.3886	3.7001	0.7512	-0.6369	-0.2978	0.3663	-2.3203	3.7922	0.7755	-0.6371	-0.2952	0.4829	1.6472	64.9169	-4.1986	-3.2988	0.5330	0.1437
843.9490	-0.8913	-2.3965	0.9089	-0.8839	-1.5076	0.4334	-0.5051	-0.1155	0.4408	-0.1277	-0.1138	0.4990	-2.5411	3.9568	0.6382	-0.6426	-0.2572	0.3506	-2.3164	3.7973	0.7574	-0.6400	-0.2929	0.4838	1.6668	64.8168	-4.3449	-3.3027	0.5320	0.1437
843.9590	-0.8964	-2.3977	0.9132	-0.8853	-1.5087	0.4385	-0.5025	-0.1100	0.4412	-0.1335	-0.1026	0.5020	-2.3841	4.1226	0.5223	-0.6547	-0.2266	0.3584	-2.3117	3.8026	0.7393	-0.6429	-0.2907	0.4847	1.6860	64.7181	-4.4908	-3.3066	0.5311	0.1437
843.9690	-0.9014	-2.3987	0.9177	-0.8866	-1.5097	0.4435	-0.4979	-0.1006	0.4368	-0.1400	-0.0922	0.5041	-2.2568	3.9394	0.4975	-0.6400	-0.2522	0.3888	-2.3050	3.8073	0.7209	-0.6459	-0.2884	0.4852	1.7046	64.6118	-4.6391	-3.3105	0.5303	0.1437
843.9810	-0.9074	-2.3998	0.9229	-0.8883	-1.5108	0.4495	-0.4921	-0.0937	0.4310	-0.1499	-0.0808	0.5092	-2.2240	4.0873	0.5843	-0.6363	-0.3322	0.3791	-2.2569	3.8160	0.6935	-0.6484	-0.2868	0.4842	2.1969	64.5197	-4.8688	-3.3050	0.5167	0.1265
843.9910	-0.9123	-2.4007	0.9272	-0.8899	-1.5115	0.4545	-0.4878	-0.0836	0.4312	-0.1562	-0.0711	0.5097	-2.3800	3.7884	0.3822	-0.6721	-0.3550	0.4150	-2.2493	3.8200	0.6749	-0.6512	-0.2845	0.4846	2.2138	64.4042	-5.0182	-3.3085	0.5160	0.1265
844.0010	-0.9172	-2.4015	0.9315	-0.8914	-1.5122	0.4596	-0.4860	-0.0762	0.4288	-0.1618	-0.0678	0.5143	-2.1249	3.6756	0.3533	-0.6482	-0.3314	0.3582	-2.2418	3.8229	0.6558	-0.6541	-0.2823	0.4851	2.2297	64.2746	-5.1732	-3.3122	0.5154	0.1265
844.0110	-0.9220	-2.4022	0.9357	-0.8931	-1.5128	0.4647	-0.4818	-0.0720	0.4217	-0.1728	-0.0620	0.5148	-2.3999	3.8205	0.5073	-0.6527	-0.3114	0.3625	-2.2344	3.8260	0.6368	-0.6569	-0.2800	0.4855	2.2452	64.1467	-5.3258	-3.3155	0.5148	0.1265
844.0230	-0.9278	-2.4031	0.9408	-0.8951	-1.5136	0.4710	-0.4798	-0.0659	0.4207	-0.1786	-0.0546	0.5122	-2.1976	4.1869	0.4265	-0.6132	-0.2339	0.3740	-2.2255	3.8291	0.6140	-0.6602	-0.2773	0.4861	2.2630	63.9871	-5.5104	-3.3194	0.5141	0.1265
844.0330	-0.9326	-2.4036	0.9450	-0.8969	-1.5141	0.4761	-0.4752	-0.0575	0.4212	-0.1834	-0.0444	0.5151	-2.5275	4.1728	0.2000	-0.6584	-0.1992	0.3709	-2.2181	3.8309	0.5945	-0.6631	-0.2750	0.4865	2.2770	63.8443	-5.6682	-3.3227	0.5136	0.1265
844.0430	-0.9373	-2.4042	0.9492	-0.8988	-1.5145	0.4813	-0.4739	-0.0493	0.4142	-0.1901	-0.0361	0.5164	-2.4620	4.1849	0.4096	-0.6465	-0.1895	0.3389	-2.2108	3.8326	0.5750	-0.6658	-0.2727	0.4870	2.2904	63.6999	-5.8264	-3.3258	0.5131	0.1265
844.0530	-0.9420	-2.4046	0.9533	-0.9007	-1.5148	0.4865	-0.4732	-0.0422	0.4098	-0.1971	-0.0259	0.5163	-2.3442	4.1155	0.4848	-0.6773	-0.2106	0.3617	-2.2036	3.8334	0.5552	-0.6686	-0.2704	0.4874	2.3029	63.5449	-5.9870	-3.3289	0.5127	0.1265
844.0630	-0.9467	-2.4050	0.9574	-0.9027	-1.5150	0.4917	-0.4721	-0.0355	0.4099	-0.1995	-0.0180	0.5187	-2.1399	4.2219	0.3598	-0.6664	-0.2127	0.4202	-2.1964	3.8343	0.5357	-0.6714	-0.2681	0.4879	2.3151	63.3915	-6.1454	-3.3317	0.5125	0.1265
844.0740	-0.9513	-2.4053	0.9616	-0.9047	-1.5151	0.4968	-0.4672	-0.0275	0.4056	-0.2042	-0.0097	0.5241	-2.4374	4.2467	0.4673	-0.6814	-0.2153	0.3590	-2.1797	3.8297	0.5133	-0.6737	-0.2497	0.4879	2.4406	63.1720	-6.3318	-3.3299	0.5064	0.1215
844.0850	-0.9569	-2.4056	0.9664	-0.9073	-1.5151	0.5031	-0.4616	-0.0189	0.4020	-0.2137	0.0042	0.5234	-2.2876	4.1669	0.4631	-0.6308	-0.0353	0.4503	-2.1436	3.8172	0.4837	-0.6756	0.0423	0.4871	2.7708	62.8280	-6.5824	-3.3194	0.4900	0.1077
844.0950	-0.9615	-2.4057	0.9703	-0.9095	-1.5151	0.5084	-0.4573	-0.0120	0.4031	-0.2137	0.0157	0.5277	-2.1703	4.2653	0.2389	-0.6337	0.0928	0.4440	-2.1357	3.8402	0.4634	-0.6782	0.2888	0.4875	2.7795	62.6540	-6.7474	-3.3221	0.4899	0.1077
844.1050	-0.9661	-2.4058	0.9744	-0.9117	-1.5149	0.5137	-0.4524	-0.0035	0.3979	-0.2210	0.0227	0.5286	-2.0789	5.0646	0.3797	-0.6561	0.1293	0.3989	-2.1279	4.8261	0.4430	-0.6808	0.3618	0.4878	2.7875	62.4745	-6.9133	-3.3247	0.4899	0.1077
844.1170	-0.9715	-2.4057	0.9791	-0.9144	-1.5146	0.5202	-0.4481	0.0064	0.3932	-0.2276	0.0233	0.5289	-2.1930	5.9064	0.4204	-0.6758	0.1992	0.3925	-2.1187	5.9880	0.4181	-0.6840	0.3641	0.4883	2.7960	62.2461	-7.1174	-3.3279	0.4900	0.1077
844.1270	-0.9760	-2.4056	0.9830	-0.9168	-1.5144	0.5254	-0.4433	0.0164	0.3949	-0.2343	0.0281	0.5311	-2.2669	6.2418	0.2584	-0.6466	0.2804	0.4125	-2.1110	6.5674	0.3971	-0.6866	0.3661	0.4887	2.8022	62.0481	-7.2897	-3.3304	0.4900	0.1077
844.1370	-0.9804	-2.4054	0.9870	-0.9192	-1.5141	0.5307	-0.4397	0.0213	0.3901	-0.2403	0.0367	0.5354	-2.1706	6.1777	0.3985	-0.6845	0.2943	0.4206	-2.1034	6.5657	0.3761	-0.6892	0.3681	0.4891	2.8078	61.8475	-7.4614	-3.3330	0.4901	0.1077
844.1470	-0.9847	-2.4051	0.9909	-0.9216	-1.5136	0.5360	-0.4379	0.0265	0.3880	-0.2481	0.0454	0.5392	-2.1988	6.2579	0.1688	-0.6979	0.3234	0.3933	-2.0959	6.5629	0.3544	-0.6918	0.3701	0.4895	2.8125	61.6343	-7.6401	-3.3357	0.4904	0.1077
844.1590	-0.9900	-2.4047	0.9956	-0.9247	-1.5130	0.5426	-0.4365	0.0345	0.3880	-0.2588	0.0560	0.5422	-1.9971	6.1858	-0.0784	-0.6567	0.3167	0.3998	-2.0869	6.5593	0.3285	-0.6949	0.3725	0.4899	2.8173	61.3740	-7.8544	-3.3387	0.4907	0.1077
844.1690	-0.9943	-2.4043	0.9994	-0.9272	-1.5124	0.5479	-0.4298	0.0416	0.3811	-0.2674	0.0656	0.5436	-2.1738	6.1246	0.1203	-0.6228	0.3466	0.3913	-2.0795	6.5566	0.3072	-0.6975	0.3745	0.4903	2.8211	61.1614	-8.0285	-3.3408	0.4910	0.1077
844.1790	-0.9986	-2.4039	1.0033	-0.9299	-1.5117	0.5534	-0.4266	0.0465	0.3789	-0.2721	0.0733	0.5439	-2.0932	6.2448	0.0387	-0.6609	0.2901	0.3888	-2.0398	6.5156	0.2743	-0.6975	0.3735	0.4888	3.2050	60.4951	-8.3179	-3.3168	0.4603	0.0874
844.1890	-1.0028	-2.4034	1.0071	-0.9326	-1.5110	0.5588	-0.4241	0.0526	0.3788	-0.2778	0.0788	0.5446	-1.7936	6.3105	-0.1105	-0.6329	0.3320	0.3831	-2.0317	6.5116	0.2528	-0.6999	0.3754	0.4891	3.2058	60.2726	-8.4953	-3.3189	0.4608	0.0874
844.1990	-1.0069	-2.4028	1.0108	-0.9354	-1.5101	0.5643	-0.4182	0.0588	0.3702	-0.2811	0.0839	0.5452	-2.1661	6.3612	0.0231	-0.6729	0.3514	0.3799	-2.0238	6.5070	0.2311	-0.7023	0.3773	0.4894	3.2059	60.0436	-8.6745	-3.3208	0.4614	0.0874
844.2110	-1.0119	-2.4020	1.0152	-0.9389	-1.5091	0.5708	-0.4132	0.0682	0.3687	-0.2876	0.0910	0.5450	-2.2972	6.3137	0.0104	-0.7048	0.4202	0.4691	-2.0143	6.5010	0.2051	-0.7051	0.3796	0.4898	3.2053	59.7631	-8.8887	-3.3231	0.4621	0.0874
844.2210	-1.0160	-2.4013	1.0189	-0.9418	-1.5081	0.5762	-0.4119	0.0775	0.3665	-0.2899	0.1013	0.5492	-2.1992	6.2568	-0.0299	-0.6864	0.4286	0.4249	-2.0065	6.4956	0.1833	-0.7075	0.3815	0.4901	3.2041	59.5247	-9.0686	-3.3248	0.4628	0.0874
844.2310	-1.0201	-2.4005	1.0225	-0.9447	-1.5070	0.5818	-0.4080	0.0824	0.3614	-0.2962	0.1106	0.5502	-2.1498	6.3327	0.1167	-0.7068	0.3930	0.4404	-1.9987	6.4900	0.1616	-0.7098	0.3834	0.4904	3.2024	59.2841	-9.2483	-3.3266	0.4635	0.0874
844.2410	-1.0241	-2.3996	1.0261	-0.9478	-1.5058	0.5873	-0.4023	0.0874	0.3617	-0.3041	0.1194	0.5494	-2.0551	6.5023	-0.0198	-0.6567	0.3014	0.4093	-1.9909	6.4837	0.1396	-0.7122	0.3853	0.4907	3.1999	59.0347	-9.4299	-3.3281	0.4643	0.0874
844.2530	-1.0289	-2.3985	1.0304	-0.9514	-1.5043	0.5940	-0.3974	0.0974	0.3574	-0.3079	0.1271	0.5534	-1.8448	6.3415	0.0005	-0.6680	0.3249	0.3812	-1.9817	6.4758	0.1130	-0.7150	0.3876	0.4911	3.1963	58.7303	-9.6504	-3.3300	0.4654	0.0874
844.2630	-1.0329	-2.3975	1.0340	-0.9545	-1.5030	0.5995	-0.3931	0.1046	0.3560	-0.3157	0.1315	0.5545	-1.9029	6.3664	-0.1000	-0.6832	0.3656	0.3792	-1.9741	6.4686	0.0906	-0.7173	0.3895	0.4914	3.1925	58.4705	-9.8362	-3.3317	0.4663	0.0874
844.2740	-1.0367	-2.3964	1.0376	-0.9577	-1.5016	0.6050	-0.3882	0.1098	0.3540	-0.3229	0.1389	0.5578	-2.1140	6.5569	-0.1489	-0.7076	0.3482	0.4140	-1.9594	6.4458	0.0643	-0.7188	0.3905	0.4912	3.2722	58.0239	-10.0607	-3.3244	0.4569	0.0818
844.2830	-1.0406	-2.3953	1.0411	-0.9609	-1.5002	0.6106	-0.3868	0.1201	0.3477	-0.3304	0.1447	0.5579	-1.6547	6.2498	0.0720	-0.6821	0.3852	0.3595	-1.9319	6.3948	0.0311	-0.7186	0.3896	0.4900	3.4998	57.2501	-10.3534	-3.3016	0.4289	0.0661
844.2950	-1.0451	-2.3938	1.0453	-0.9649	-1.4983	0.6173	-0.3803	0.1264	0.3478	-0.3356	0.1510	0.5558	-1.9582	6.2588	-0.0479	-0.6583	0.4038	0.4459	-1.9223	6.3834	0.0040	-0.7212	0.3917	0.4903	3.4910	56.9177	-10.5802	-3.3033	0.4302	0.0661
844.3050	-1.0490	-2.3925	1.0488	-0.9682	-1.4968	0.6229	-0.3748	0.1312	0.3426	-0.3379	0.1639	0.5581	-2.1203	6.4221	-0.0556	-0.6687	0.3522	0.3884	-1.9144	6.3738	-0.0187	-0.7233	0.3935	0.4905	3.4833	56.6407	-10.7695	-3.3046	0.4314	0.0661
844.3150	-1.0527	-2.3911	1.0522	-0.9717	-1.4950	0.6285	-0.3712	0.1389	0.3419	-0.3411	0.1695	0.5582	-1.7368	6.3688	-0.2578	-0.6525	0.3232	0.4300	-1.9065	6.3634	-0.0417	-0.7253	0.3953	0.4907	3.4748	56.3530	-10.9621	-3.3058	0.4327	0.0661
844.3250	-1.0564	-2.3897	1.0557	-0.9752	-1.4934	0.6341	-0.3626	0.1468	0.3388	-0.3429	0.1716	0.5626	-2.0235	6.1910	-0.2191	-0.7093	0.4746	0.4128	-1.8987	6.3526	-0.0648	-0.7274	0.3971	0.4910	3.4658	56.0598	-11.1557	-3.3072	0.4339	0.0661
844.3370	-1.0607	-2.3878	1.0597	-0.9794	-1.4913	0.6409	-0.3575	0.1573	0.3342	-0.3500	0.1824	0.5619	-1.8631	5.7166	-0.1995	-0.6620	0.4357	0.3715	-1.8894	6.3391	-0.0923	-0.7299	0.3993	0.4913	3.4543	55.7022	-11.3864	-3.3086	0.4356	0.0661
844.3470	-1.0643	-2.3862	1.0630	-0.9829	-1.4894	0.6465	-0.3549	0.1575	0.3332	-0.3530	0.1924	0.5659	-1.6944	6.1764	-0.2558	-0.7342	0.4122	0.3973	-1.8817	6.3274	-0.1155	-0.7320	0.4011	0.4915	3.4443	55.3993	-11.5812	-3.3098	0.4370	0.0661
844.3570	-1.0679	-2.3845	1.0663	-0.9864	-1.4874	0.6521	-0.3478	0.1648	0.3310	-0.3591	0.1974	0.5680	-1.9618	5.9655	-0.3769	-0.7163	0.4026	0.3960	-1.8740	6.3156	-0.1388	-0.7341	0.4029	0.4917	3.4339	55.0956	-11.7760	-3.3111	0.4385	0.0661
844.3670	-1.0713	-2.3828	1.0696	-0.9900	-1.4854	0.6577	-0.3453	0.1719	0.3289	-0.3695	0.2046	0.5661	-1.8358	6.0439	-0.5078	-0.7284	0.3702	0.4063	-1.8663	6.3030	-0.1624	-0.7362	0.4048	0.4920	3.4229	54.7805	-11.9747	-3.3124	0.4400	0.0661
844.3770	-1.0747	-2.3810	1.0729	-0.9937	-1.4834	0.6634	-0.3409	0.1774	0.3242	-0.3772	0.2054	0.5676	-2.0351	5.7846	-0.3422	-0.6860	0.4864	0.4101	-1.8384	6.2142	-0.2027	-0.7344	0.4021	0.4902	3.6520	53.5614	-12.3389	-3.2741	0.3944	0.0443
844.3870	-1.0781	-2.3792	1.0761	-0.9975	-1.4812	0.6691	-0.3383	0.1827	0.3225	-0.3798	0.2189	0.5693	-1.8837	5.9869	-0.3907	-0.6552	0.3882	0.4079	-1.8306	6.2002	-0.2260	-0.7362	0.4038	0.4903	3.6388	53.2454	-12.5353	-3.2751	0.3961	0.0443
844.3970	-1.0814	-2.3773	1.0793	-1.0013	-1.4790	0.6748	-0.3341	0.1883	0.3195	-0.3810	0.2214	0.5651	-1.9534	6.0689	-0.3835	-0.7020	0.3819	0.4436	-1.8228	6.1855	-0.2494	-0.7380	0.4054	0.4905	3.6251	52.9214	-12.7333	-3.2760	0.3979	0.0443
844.4090	-1.0854	-2.3750	1.0831	-1.0059	-1.4763	0.6817	-0.3289	0.1962	0.3177	-0.3825	0.2247	0.5686	-1.9300	5.8162	-0.5619	-0.7358	0.5199	0.3767	-1.8134	6.1678	-0.2774	-0.7401	0.4074	0.4907	3.6085	52.5320	-12.9707	-3.2771	0.4000	0.0443
844.4190	-1.0886	-2.3730	1.0862	-1.0098	-1.4740	0.6873	-0.3273	0.1998	0.3112	-0.3865	0.2399	0.5709	-1.6627	6.0656	-0.2675	-0.6984	0.4059	0.3959	-1.8056	6.1528	-0.3006	-0.7419	0.4091	0.4908	3.5943	52.2051	-13.1669	-3.2778	0.4018	0.0443
844.4290	-1.0919	-2.3709	1.0893	-1.0138	-1.4716	0.6929	-0.3205	0.2080	0.3123	-0.3908	0.2418	0.5726	-1.6846	5.8113	-0.4398	-0.7190	0.4328	0.4232	-1.7978	6.1377	-0.3238	-0.7437	0.4108	0.4910	3.5800	51.8763	-13.3628	-3.2785	0.4037	0.0443
844.4390	-1.0950	-2.3689	1.0924	-1.0176	-1.4691	0.6987	-0.3168	0.2151	0.3084	-0.3960	0.2482	0.5757	-1.6806	5.6654	-0.3562	-0.7292	0.3968	0.3286	-1.7901	6.1217	-0.3474	-0.7454	0.4124	0.4911	3.5650	51.5368	-13.5624	-3.2794	0.4056	0.0443
844.4510	-1.0988	-2.3663	1.0962	-1.0223	-1.4661	0.7056	-0.3085	0.2186	0.3058	-0.4062	0.2559	0.5725	-1.9702	6.2042	-0.5020	-0.7150	0.4194	0.4175	-1.7809	6.1024	-0.3759	-0.7476	0.4145	0.4913	3.5468	51.1282	-13.8043	-3.2805	0.4080	0.0443
844.4610	-1.1019	-2.3641	1.0992	-1.0264	-1.4636	0.7114	-0.3064	0.2263	0.3024	-0.4123	0.2639	0.5714	-1.5462	6.1609	-0.5063	-0.6763	0.3493	0.4284	-1.7732	6.0862	-0.3995	-0.7493	0.4161	0.4915	3.5315	50.7866	-14.0043	-3.2811	0.4101	0.0443
844.4710	-1.1049	-2.3618	1.1023	-1.0306	-1.4609	0.7172	-0.2987	0.2337	0.3011	-0.4134	0.2645	0.5716	-1.8779	5.7966	-0.6461	-0.7430	0.5220	0.3923	-1.7655	6.0690	-0.4235	-0.7511	0.4178	0.4917	3.5156	50.4318	-14.2087	-3.2818	0.4122	0.0443
844.4810	-1.1079	-2.3594	1.1053	-1.0347	-1.4583	0.7229	-0.2953	0.2380	0.2982	-0.4154	0.2764	0.5697	-1.5755	5.8664	-0.5322	-0.7058	0.4107	0.3860	-1.7318	5.9854	-0.4644	-0.7497	0.4159	0.4899	3.8063	49.2937	-14.5791	-3.2502	0.3764	0.0239
844.4910	-1.1108	-2.3569	1.1083	-1.0390	-1.4555	0.7286	-0.2898	0.2472	0.2960	-0.4171	0.2801	0.5725	-1.6645	5.5587	-0.7355	-0.7171	0.4038	0.4033	-1.7237	5.9667	-0.4883	-0.7512	0.4174	0.4899	3.7885	48.9341	-14.7822	-3.2509	0.3786	0.0239
844.5030	-1.1142	-2.3539	1.1119	-1.0441	-1.4521	0.7355	-0.2833	0.2490	0.2921	-0.4191	0.2811	0.5743	-1.2943	5.7075	-0.6253	-0.7189	0.4616	0.3752	-1.7140	5.9436	-0.5171	-0.7530	0.4193	0.4900	3.7666	48.4953	-15.0276	-3.2517	0.3814	0.0239
844.5130	-1.1171	-2.3514	1.1148	-1.0483	-1.4492	0.7412	-0.2757	0.2568	0.2905	-0.4258	0.2932	0.5740	-1.7060	5.4957	-0.7274	-0.7237	0.3187	0.4014	-1.7060	5.9238	-0.5414	-0.7546	0.4208	0.4901	3.7482	48.1228	-15.2355	-3.2525	0.3838	0.0239
844.5230	-1.1198	-2.3487	1.1177	-1.0525	-1.4463	0.7469	-0.2737	0.2596	0.2877	-0.4311	0.2900	0.5752	-1.5835	5.5517	-0.7079	-0.7173	0.4083	0.4245	-1.6980	5.9043	-0.5651	-0.7561	0.4224	0.4902	3.7299	47.7538	-15.4371	-3.2529	0.3862	0.0239
844.5330	-1.1225	-2.3461	1.1205	-1.0568	-1.4433	0.7527	-0.2681	0.2652	0.2873	-0.4399	0.3010	0.5763	-1.7246	5.5406	-0.8310	-0.7009	0.3849	0.4577	-1.6900	5.8837	-0.5894	-0.7576	0.4240	0.4903	3.7111	47.3729	-15.6442	-3.2536	0.3886	0.0239
844.5430	-1.1251	-2.3434	1.1233	-1.0612	-1.4403	0.7585	-0.2636	0.2718	0.2838	-0.4412	0.3029	0.5786	-1.6514	5.2334	-0.7153	-0.7163	0.3873	0.4107	-1.6820	5.8634	-0.6133	-0.7591	0.4255	0.4904	3.6924	46.9945	-15.8481	-3.2541	0.3911	0.0239
844.5550	-1.1283	-2.3400	1.1267	-1.0666	-1.4366	0.7655	-0.2587	0.2748	0.2807	-0.4444	0.3063	0.5763	-1.7190	5.5817	-0.8869	-0.6980	0.4274	0.3957	-1.6724	5.8386	-0.6423	-0.7609	0.4274	0.4905	3.6698	46.5345	-16.0952	-3.2545	0.3941	0.0239
844.5650	-1.1308	-2.3373	1.1295	-1.0710	-1.4334	0.7713	-0.2552	0.2816	0.2763	-0.4405	0.3189	0.5771	-1.7105	5.4453	-0.7144	-0.7814	0.3954	0.3556	-1.6644	5.8178	-0.6664	-0.7624	0.4290	0.4906	3.6510	46.1500	-16.3006	-3.2548	0.3967	0.0239
844.5750	-1.1333	-2.3344	1.1322	-1.0755	-1.4303	0.7770	-0.2504	0.2845	0.2746	-0.4465	0.3164	0.5757	-1.5290	5.5494	-0.8063	-0.6831	0.4684	0.3677	-1.6149	5.7431	-0.7098	-0.7616	0.4281	0.4886	4.1263	45.1222	-16.6958	-3.2309	0.3724	0.0021
844.5850	-1.1357	-2.3315	1.1350	-1.0800	-1.4271	0.7827	-0.2441	0.2946	0.2692	-0.4506	0.3284	0.5748	-1.5863	5.2042	-0.7815	-0.7390	0.4180	0.4333	-1.6060	5.7208	-0.7342	-0.7630	0.4296	0.4886	4.1050	44.7290	-16.9025	-3.2315	0.3751	0.0021
844.5970	-1.1386	-2.3280	1.1383	-1.0853	-1.4231	0.7896	-0.2391	0.2969	0.2702	-0.4606	0.3356	0.5820	-1.3946	5.5747	-0.9455	-0.7149	0.4248	0.3988	-1.5953	5.6939	-0.7633	-0.7645	0.4313	0.4886	4.0797	44.2558	-17.1492	-3.2321	0.3784	0.0021
844.6070	-1.1410	-2.3250	1.1410	-1.0899	-1.4198	0.7954	-0.2316	0.3047	0.2639	-0.4643	0.3390	0.5845	-1.6559	5.3000	-0.8477	-0.6966	0.4847	0.3862	-1.5864	5.6714	-0.7875	-0.7658	0.4328	0.4886	4.0586	43.8592	-17.3552	-3.2324	0.3812	0.0021
844.6170	-1.1433	-2.3220	1.1436	-1.0946	-1.4163	0.8012	-0.2258	0.3063	0.2635	-0.4688	0.3457	0.5822	-1.5037	5.7937	-1.0450	-0.6509	0.3678	0.3963	-1.5775	5.6482	-0.8117	-0.7671	0.4343	0.4887	4.0374	43.4557	-17.5606	-3.2325	0.3841	0.0021
844.6270	-1.1456	-2.3188	1.1462	-1.0994	-1.4129	0.8070	-0.2201	0.3168	0.2589	-0.4683	0.3494	0.5794	-1.5285	5.1432	-0.8478	-0.7102	0.4181	0.4091	-1.5686	5.6248	-0.8360	-0.7684	0.4358	0.4887	4.0163	43.0487	-17.7664	-3.2326	0.3871	0.0021
844.6390	-1.1481	-2.3150	1.1493	-1.1051	-1.4086	0.8140	-0.2134	0.3197	0.2567	-0.4674	0.3537	0.5723	-1.2300	5.4994	-0.9263	-0.6882	0.3788	0.4408	-1.5579	5.5968	-0.8648	-0.7699	0.4377	0.4887	3.9911	42.5617	-18.0104	-3.2326	0.3906	0.0021
844.6490	-1.1503	-2.3118	1.1518	-1.1098	-1.4050	0.8197	-0.2086	0.3264	0.2560	-0.4685	0.3522	0.5732	-1.4690	5.2212	-1.0631	-0.7416	0.4235	0.4561	-1.5489	5.5724	-0.8893	-0.7712	0.4392	0.4887	3.9699	42.1430	-18.2190	-3.2329	0.3937	0.0021
844.6590	-1.1523	-2.3084	1.1544	-1.1144	-1.4014	0.8255	-0.2036	0.3300	0.2524	-0.4744	0.3623	0.5769	-1.3477	5.4212	-0.9039	-0.7217	0.3614	0.4155	-1.5400	5.5476	-0.9138	-0.7725	0.4407	0.4887	3.9488	41.7198	-18.4266	-3.2331	0.3967	0.0021
844.6690	-1.1543	-2.3051	1.1569	-1.1192	-1.3978	0.8313	-0.1964	0.3358	0.2521	-0.4814	0.3622	0.5796	-1.5403	5.2125	-1.0716	-0.7603	0.5220	0.4008	-1.5311	5.5229	-0.9381	-0.7738	0.4422	0.4887	3.9278	41.2969	-18.6327	-3.2332	0.3997	0.0021
844.6810	-1.1566	-2.3010	1.1599	-1.1250	-1.3934	0.8383	-0.1934	0.3408	0.2465	-0.4848	0.3738	0.5804	-1.4817	5.0966	-1.0809	-0.6948	0.4073	0.4149	-1.5085	5.3674	-0.9950	-0.7704	0.4378	0.4863	4.0447	39.3052	-19.1548	-3.1830	0.3387	-0.0232
844.6910	-1.1584	-2.2976	1.1625	-1.1300	-1.3897	0.8440	-0.1876	0.3440	0.2474	-0.4832	0.3750	0.5798	-1.3778	4.9498	-1.3592	-0.7275	0.4530	0.3704	-1.4996	5.3398	-1.0195	-0.7713	0.4390	0.4862	4.0237	38.8744	-19.3653	-3.1833	0.3419	-0.0232
844.7010	-1.1603	-2.2941	1.1649	-1.1347	-1.3859	0.8498	-0.1815	0.3508	0.2446	-0.4835	0.3874	0.5785	-1.3493	4.7540	-1.3351	-0.7865	0.3415	0.4312	-1.4906	5.3120	-1.0440	-0.7723	0.4403	0.4861	4.0029	38.4407	-19.5757	-3.1838	0.3452	-0.0232
844.7110	-1.1621	-2.2906	1.1673	-1.1396	-1.3821	0.8556	-0.1775	0.3515	0.2401	-0.4858	0.3833	0.5775	-1.4792	4.8792	-1.2014	-0.7675	0.4521	0.4128	-1.4816	5.2844	-1.0681	-0.7732	0.4416	0.4860	3.9825	38.0101	-19.7819	-3.1841	0.3485	-0.0232
844.7210	-1.1638	-2.2870	1.1697	-1.1444	-1.3781	0.8614	-0.1728	0.3565	0.2387	-0.4920	0.3879	0.5734	-0.9244	4.7038	-1.3231	-0.7897	0.3807	0.4401	-1.4726	5.2562	-1.0924	-0.7742	0.4429	0.4859	3.9622	37.5713	-19.9901	-3.1845	0.3518	-0.0232
844.7330	-1.1658	-2.2827	1.1726	-1.1503	-1.3735	0.8683	-0.1618	0.3607	0.2336	-0.5011	0.3881	0.5757	-1.4618	4.9335	-1.2576	-0.7045	0.4764	0.3459	-1.4618	5.2224	-1.1214	-0.7753	0.4444	0.4858	3.9384	37.0462	-20.2388	-3.1849	0.3558	-0.0232
844.7430	-1.1673	-2.2791	1.1750	-1.1553	-1.3696	0.8740	-0.1575	0.3634	0.2332	-0.4998	0.3968	0.5768	-1.5417	4.8477	-1.3642	-0.7836	0.4236	0.3847	-1.4527	5.1941	-1.1454	-0.7762	0.4457	0.4858	3.9188	36.6066	-20.4440	-3.1850	0.3592	-0.0232
844.7530	-1.1689	-2.2755	1.1772	-1.1604	-1.3656	0.8797	-0.1545	0.3690	0.2263	-0.5013	0.4030	0.5764	-1.1130	4.7279	-1.3413	-0.7581	0.4324	0.4327	-1.4436	5.1655	-1.1694	-0.7771	0.4469	0.4857	3.8995	36.1627	-20.6492	-3.1850	0.3625	-0.0232
844.7630	-1.1704	-2.2718	1.1795	-1.1654	-1.3616	0.8855	-0.1462	0.3713	0.2236	-0.4982	0.4097	0.5784	-1.0734	4.8489	-1.1414	-0.7556	0.4071	0.3989	-1.4345	5.1365	-1.1933	-0.7775	0.4482	0.4856	3.8804	35.7157	-20.8534	-3.1849	0.3659	-0.0232
844.7740	-1.1718	-2.2680	1.1817	-1.1705	-1.3575	0.8912	-0.1399	0.3785	0.2250	-0.4993	0.4069	0.5751	-1.4004	4.5838	-1.3552	-0.7319	0.4889	0.4002	-1.4236	5.0729	-1.2247	-0.7766	0.4478	0.4849	3.8834	34.8538	-21.1316	-3.1715	0.3517	-0.0297
844.7850	-1.1735	-2.2635	1.1843	-1.1765	-1.3525	0.8982	-0.1336	0.3795	0.2209	-0.5022	0.4064	0.5721	-1.3978	4.6671	-1.1937	-0.7772	0.4651	0.4143	-1.4078	4.9373	-1.2751	-0.7735	0.4445	0.4830	3.9214	33.1433	-21.5933	-3.1351	0.3066	-0.0479
844.7950	-1.1748	-2.2596	1.1865	-1.1815	-1.3483	0.9039	-0.1298	0.3801	0.2208	-0.5085	0.4121	0.5723	-1.1858	4.7707	-1.2383	-0.7355	0.4516	0.3665	-1.3987	4.9058	-1.2988	-0.7737	0.4455	0.4828	3.9038	32.6931	-21.7973	-3.1356	0.3101	-0.0479
844.8050	-1.1761	-2.2558	1.1887	-1.1865	-1.3442	0.9096	-0.1239	0.3859	0.2186	-0.5128	0.4148	0.5712	-1.2052	4.5318	-1.4088	-0.7676	0.4337	0.3883	-1.3896	4.8731	-1.3229	-0.7740	0.4465	0.4827	3.8862	32.2296	-22.0054	-3.1361	0.3137	-0.0479
844.8170	-1.1775	-2.2511	1.1913	-1.1928	-1.3392	0.9164	-0.1156	0.3897	0.2134	-0.5112	0.4209	0.5737	-1.2991	4.5848	-1.3940	-0.7225	0.3957	0.3831	-1.3787	4.8346	-1.3515	-0.7743	0.4477	0.4825	3.8660	31.6812	-22.2521	-3.1364	0.3180	-0.0479
844.8270	-1.1787	-2.2472	1.1935	-1.1980	-1.3350	0.9222	-0.1111	0.3907	0.2160	-0.5067	0.4207	0.5725	-1.3031	4.6445	-1.6960	-0.7439	0.5102	0.4055	-1.3695	4.8025	-1.3750	-0.7745	0.4488	0.4823	3.8496	31.2247	-22.4548	-3.1366	0.3216	-0.0479
844.8370	-1.1797	-2.2433	1.1957	-1.2030	-1.3308	0.9279	-0.1053	0.3963	0.2095	-0.5069	0.4284	0.5702	-1.5370	4.4756	-1.5127	-0.7761	0.4353	0.4291	-1.3603	4.7701	-1.3987	-0.7748	0.4498	0.4821	3.8337	30.7639	-22.6586	-3.1369	0.3252	-0.0479
844.8470	-1.1807	-2.2393	1.1977	-1.2081	-1.3265	0.9336	-0.1038	0.3976	0.2057	-0.5117	0.4257	0.5666	-1.2781	4.5341	-1.5155	-0.7796	0.4730	0.3933	-1.3511	4.7373	-1.4223	-0.7750	0.4508	0.4819	3.8181	30.2983	-22.8623	-3.1375	0.3289	-0.0479
844.8570	-1.1818	-2.2353	1.1999	-1.2131	-1.3222	0.9393	-0.0993	0.4022	0.2067	-0.5193	0.4311	0.5647	-0.8158	4.2114	-1.6716	-0.7583	0.4133	0.4346	-1.3418	4.7041	-1.4461	-0.7753	0.4519	0.4818	3.8029	29.8291	-23.0670	-3.1379	0.3326	-0.0479
844.8690	-1.1829	-2.2304	1.2024	-1.2194	-1.3170	0.9460	-0.0887	0.4049	0.2012	-0.5218	0.4366	0.5689	-1.0290	3.9946	-1.5839	-0.7475	0.4290	0.3929	-1.3307	4.6641	-1.4745	-0.7756	0.4531	0.4816	3.7853	29.2628	-23.3118	-3.1383	0.3370	-0.0479
844.8790	-1.1837	-2.2263	1.2044	-1.2247	-1.3126	0.9517	-0.0826	0.4066	0.1985	-0.5165	0.4379	0.5695	-1.3530	4.1093	-1.5492	-0.7389	0.4305	0.4172	-1.3200	4.4917	-1.5292	-0.7713	0.4477	0.4792	3.7903	27.1446	-23.8224	-3.0909	0.2735	-0.0714
844.8890	-1.1846	-2.2222	1.2064	-1.2299	-1.3083	0.9573	-0.0802	0.4064	0.1982	-0.5139	0.4431	0.5693	-1.0698	4.1357	-1.7818	-0.7550	0.3685	0.3928	-1.3109	4.4557	-1.5525	-0.7714	0.4485	0.4789	3.7772	26.6703	-24.0249	-3.0915	0.2773	-0.0714
844.8990	-1.1853	-2.2181	1.2083	-1.2350	-1.3039	0.9631	-0.0743	0.4105	0.1943	-0.5132	0.4373	0.5659	-1.1943	3.7399	-1.6525	-0.7780	0.4636	0.3529	-1.3018	4.4203	-1.5755	-0.7715	0.4492	0.4786	3.7646	26.2032	-24.2241	-3.0920	0.2811	-0.0714
844.9110	-1.1862	-2.2132	1.2106	-1.2411	-1.2986	0.9698	-0.0690	0.4110	0.1919	-0.5199	0.4424	0.5589	-1.2453	3.9476	-1.6161	-0.7530	0.4146	0.3690	-1.2908	4.3772	-1.6033	-0.7717	0.4502	0.4783	3.7502	25.6355	-24.4645	-3.0929	0.2856	-0.0714
844.9210	-1.1868	-2.2090	1.2125	-1.2463	-1.2942	0.9754	-0.0650	0.4111	0.1911	-0.5259	0.4462	0.5577	-0.9659	4.0144	-1.7689	-0.6888	0.4439	0.4550	-1.2816	4.3416	-1.6261	-0.7718	0.4509	0.4781	3.7388	25.1663	-24.6618	-3.0934	0.2894	-0.0714
844.9310	-1.1874	-2.2049	1.2144	-1.2516	-1.2897	0.9810	-0.0594	0.4154	0.1895	-0.5229	0.4414	0.5593	-0.7953	3.6143	-1.7202	-0.7271	0.4660	0.3873	-1.2723	4.3062	-1.6485	-0.7719	0.4517	0.4778	3.7279	24.6991	-24.8548	-3.0937	0.2932	-0.0714
844.9410	-1.1879	-2.2008	1.2163	-1.2569	-1.2852	0.9866	-0.0538	0.4168	0.1868	-0.5186	0.4480	0.5575	-0.7286	3.8296	-1.6495	-0.7268	0.3909	0.3865	-1.2630	4.2707	-1.6710	-0.7720	0.4525	0.4776	3.7175	24.2307	-25.0491	-3.0940	0.2970	-0.0714
844.9510	-1.1884	-2.1967	1.2181	-1.2621	-1.2807	0.9922	-0.0459	0.4155	0.1856	-0.5142	0.4409	0.5582	-0.7940	4.0235	-1.7922	-0.7538	0.4516	0.3800	-1.2537	4.2351	-1.6934	-0.7721	0.4532	0.4773	3.7077	23.7614	-25.2420	-3.0942	0.3007	-0.0714
844.9630	-1.1889	-2.1916	1.2203	-1.2683	-1.2754	0.9989	-0.0401	0.4179	0.1805	-0.5188	0.4442	0.5564	-1.1068	4.1075	-1.5493	-0.7195	0.4691	0.3777	-1.2424	4.1923	-1.7201	-0.7722	0.4541	0.4770	3.6965	23.1966	-25.4724	-3.0948	0.3053	-0.0714
844.9740	-1.1893	-2.1874	1.2221	-1.2734	-1.2710	1.0044	-0.0356	0.4215	0.1801	-0.5227	0.4535	0.5561	-1.2248	3.8670	-1.6097	-0.7420	0.4615	0.3979	-1.2340	4.1194	-1.7511	-0.7712	0.4533	0.4762	3.6760	22.2825	-25.7498	-3.0838	0.2917	-0.0771
844.9830	-1.1896	-2.1832	1.2240	-1.2786	-1.2664	1.0099	-0.0321	0.4203	0.1783	-0.5257	0.4539	0.5554	-1.0851	3.9297	-1.7550	-0.7205	0.4418	0.3742	-1.2277	3.9784	-1.7974	-0.7683	0.4493	0.4744	3.6355	20.5813	-26.1799	-3.0529	0.2474	-0.0930
844.9930	-1.1899	-2.1789	1.2258	-1.2838	-1.2618	1.0154	-0.0277	0.4229	0.1777	-0.5238	0.4613	0.5522	-0.9789	3.7268	-1.8657	-0.6876	0.3453	0.3827	-1.2187	3.9396	-1.8198	-0.7682	0.4498	0.4741	3.6284	20.1027	-26.3748	-3.0537	0.2512	-0.0930
845.0050	-1.1902	-2.1738	1.2279	-1.2902	-1.2564	1.0221	-0.0207	0.4263	0.1740	-0.5189	0.4542	0.5495	-0.8839	3.3379	-1.7955	-0.7580	0.3974	0.4534	-1.2078	3.8931	-1.8465	-0.7682	0.4504	0.4737	3.6206	19.5299	-26.6060	-3.0545	0.2559	-0.0930
845.0150	-1.1904	-2.1695	1.2297	-1.2954	-1.2518	1.0276	-0.0154	0.4278	0.1736	-0.5157	0.4537	0.5495	-0.8437	3.2626	-2.0268	-0.7339	0.3739	0.3896	-1.1987	3.8547	-1.8684	-0.7682	0.4509	0.4733	3.6147	19.0570	-26.7959	-3.0552	0.2598	-0.0930
845.0250	-1.1905	-2.1653	1.2314	-1.3005	-1.2472	1.0331	-0.0098	0.4250	0.1727	-0.5161	0.4532	0.5457	-0.9356	3.3680	-2.0774	-0.7292	0.4265	0.3993	-1.1068	3.8164	-1.8901	-0.7682	0.4514	0.4730	3.6092	18.5851	-26.9833	-3.0560	0.2635	-0.0930
845.0350	-1.1905	-2.1611	1.2331	-1.3056	-1.2428	1.0385	-0.0035	0.4249	0.1662	-0.5200	0.4482	0.5462	-0.6160	3.4816	-1.9225	-0.7293	0.5075	0.4207	-0.3770	3.7779	-1.9117	-0.7682	0.4519	0.4727	3.6043	18.1105	-27.1701	-3.0567	0.2674	-0.0930
845.0470	-1.1905	-2.1560	1.2351	-1.3118	-1.2373	1.0451	0.0012	0.4279	0.1650	-0.5187	0.4559	0.5451	-0.1673	3.1077	-1.9348	-0.7473	0.4590	0.3778	0.4907	3.7319	-1.9375	-0.7681	0.4525	0.4723	3.5990	17.5435	-27.3933	-3.0576	0.2719	-0.0930
845.0570	-1.1905	-2.1517	1.2367	-1.3171	-1.2327	1.0505	0.0046	0.4265	0.1616	-0.5167	0.4548	0.5434	0.5228	3.3232	-1.9986	-0.7591	0.4969	0.3236	1.1907	3.6933	-1.9589	-0.7681	0.4530	0.4719	3.5952	17.0684	-27.5782	-3.0581	0.2758	-0.0930
845.0670	-1.1904	-2.1474	1.2384	-1.3223	-1.2282	1.0559	0.0102	0.4270	0.1611	-0.5140	0.4547	0.5415	1.0748	3.2352	-2.0893	-0.7071	0.4607	0.3668	1.7324	3.6547	-1.9801	-0.7680	0.4535	0.4716	3.5918	16.5928	-27.7609	-3.0586	0.2796	-0.0930
845.0770	-1.1903	-2.1431	1.2400	-1.3275	-1.2236	1.0614	0.0145	0.4307	0.1576	-0.5107	0.4598	0.5392	0.9975	2.6896	-2.1582	-0.7189	0.4135	0.3769	1.7329	3.4809	-2.0335	-0.7644	0.4481	0.4695	3.4798	14.5108	-28.2606	-3.0215	0.2213	-0.1122
845.0890	-1.1901	-2.1380	1.2419	-1.3335	-1.2181	1.0678	0.0187	0.4292	0.1564	-0.5121	0.4530	0.5358	1.3764	2.7337	-2.0921	-0.8027	0.4966	0.3926	1.7439	3.4318	-2.0588	-0.7643	0.4484	0.4690	3.4776	13.9427	-28.4801	-3.0230	0.2259	-0.1122
845.0990	-1.1899	-2.1337	1.2435	-1.3385	-1.2136	1.0731	0.0250	0.4249	0.1537	-0.5171	0.4581	0.5359	1.4066	2.8849	-2.2364	-0.7572	0.3982	0.3716	1.7532	3.3910	-2.0798	-0.7642	0.4486	0.4686	3.4762	13.4697	-28.6613	-3.0241	0.2297	-0.1122
845.1090	-1.1896	-2.1294	1.2450	-1.3437	-1.2090	1.0785	0.0294	0.4241	0.1509	-0.5176	0.4586	0.5326	1.2804	2.8206	-2.2559	-0.7332	0.4404	0.4566	1.7625	3.3505	-2.1003	-0.7640	0.4488	0.4682	3.4753	13.0005	-28.8386	-3.0249	0.2334	-0.1122
845.1190	-1.1893	-2.1252	1.2464	-1.3489	-1.2044	1.0839	0.0339	0.4243	0.1477	-0.5108	0.4588	0.5306	1.7576	2.6673	-2.0053	-0.7349	0.4450	0.4400	1.7718	3.3105	-2.1206	-0.7639	0.4491	0.4678	3.4747	12.5378	-29.0132	-3.0255	0.2372	-0.1122
845.1290	-1.1889	-2.1210	1.2479	-1.3541	-1.1998	1.0892	0.0378	0.4212	0.1463	-0.5051	0.4623	0.5257	1.6470	3.0373	-2.0198	-0.6980	0.3733	0.3846	1.7812	3.2704	-2.1409	-0.7637	0.4493	0.4674	3.4746	12.0732	-29.1879	-3.0263	0.2409	-0.1122
845.1410	-1.1884	-2.1160	1.2497	-1.3602	-1.1943	1.0955	0.0436	0.4213	0.1458	-0.5035	0.4550	0.5261	1.9660	3.0066	-2.1253	-0.7557	0.4258	0.3854	1.7924	3.2229	-2.1647	-0.7635	0.4496	0.4669	3.4750	11.5237	-29.3923	-3.0271	0.2454	-0.1122
845.1510	-1.1880	-2.1118	1.2511	-1.3651	-1.1897	1.1007	0.0483	0.4229	0.1444	-0.5043	0.4545	0.5271	1.9515	2.7539	-2.1188	-0.7351	0.3675	0.4069	1.8019	3.1831	-2.1846	-0.7633	0.4498	0.4665	3.4758	11.0623	-29.5636	-3.0280	0.2492	-0.1122
845.1610	-1.1875	-2.1075	1.2526	-1.3701	-1.1852	1.1059	0.0549	0.4244	0.1435	-0.5046	0.4507	0.5278	1.9043	2.9294	-2.2301	-0.7294	0.4673	0.3790	1.8113	3.1431	-2.2045	-0.7632	0.4500	0.4661	3.4770	10.5990	-29.7345	-3.0288	0.2529	-0.1122
845.1710	-1.1869	-2.1033	1.2540	-1.3751	-1.1808	1.1112	0.0581	0.4209	0.1401	-0.5012	0.4450	0.5239	2.0410	2.9092	-2.0949	-0.8131	0.5136	0.3805	1.8208	3.1033	-2.2242	-0.7630	0.4503	0.4657	3.4785	10.1389	-29.9030	-3.0296	0.2566	-0.1122
845.1830	-1.1861	-2.0981	1.2557	-1.3812	-1.1754	1.1175	0.0658	0.4195	0.1384	-0.5041	0.4533	0.5216	1.5388	2.5227	-2.3196	-0.7331	0.4662	0.3685	1.8166	2.9270	-2.2790	-0.7598	0.4450	0.4636	3.3047	8.0752	-30.4132	-2.9999	0.2043	-0.1282
845.1930	-1.1855	-2.0939	1.2571	-1.3863	-1.1710	1.1227	0.0681	0.4203	0.1362	-0.4968	0.4526	0.5173	1.4823	2.0879	-2.2175	-0.7171	0.4591	0.3500	1.8252	2.8850	-2.2985	-0.7590	0.4450	0.4632	3.3072	7.6158	-30.5807	-3.0009	0.2080	-0.1282
845.2030	-1.1848	-2.0896	1.2585	-1.3912	-1.1664	1.1279	0.0705	0.4157	0.1359	-0.4920	0.4538	0.5141	1.6352	2.4648	-2.4296	-0.7570	0.4010	0.3658	1.8339	2.8431	-2.3179	-0.7583	0.4450	0.4627	3.3100	7.1578	-30.7480	-3.0021	0.2117	-0.1282
845.2130	-1.1841	-2.0855	1.2598	-1.3961	-1.1619	1.1329	0.0744	0.4131	0.1329	-0.4933	0.4508	0.5139	1.6720	2.3167	-2.4527	-0.7710	0.4145	0.4027	1.8426	2.8016	-2.3371	-0.7575	0.4450	0.4623	3.3131	6.7031	-30.9127	-3.0032	0.2153	-0.1282
845.2230	-1.1833	-2.0814	1.2611	-1.4010	-1.1573	1.1381	0.0785	0.4142	0.1309	-0.4940	0.4460	0.5125	1.6064	2.0634	-2.3882	-0.7473	0.3768	0.3958	1.8513	2.7606	-2.3559	-0.7568	0.4450	0.4618	3.3165	6.2565	-31.0727	-3.0041	0.2190	-0.1282
845.2350	-1.1823	-2.0765	1.2627	-1.4069	-1.1520	1.1442	0.0835	0.4115	0.1303	-0.4925	0.4442	0.5140	1.7912	2.0609	-2.5310	-0.7359	0.3713	0.3384	1.8618	2.7120	-2.3781	-0.7558	0.4449	0.4613	3.3208	5.7261	-31.2627	-3.0052	0.2232	-0.1282
845.2450	-1.1815	-2.0725	1.2640	-1.4118	-1.1476	1.1493	0.0866	0.4061	0.1279	-0.4876	0.4420	0.5096	1.8777	2.2397	-2.5388	-0.7434	0.4351	0.3352	1.8705	2.6718	-2.3964	-0.7551	0.4449	0.4608	3.3247	5.2884	-31.4184	-3.0059	0.2267	-0.1282
845.2550	-1.1805	-2.0684	1.2652	-1.4167	-1.1432	1.1544	0.0920	0.4068	0.1226	-0.4817	0.4427	0.5034	1.8630	2.1571	-2.4277	-0.7309	0.4255	0.3467	1.8793	2.6318	-2.4145	-0.7543	0.4449	0.4603	3.3289	4.8521	-31.5719	-3.0065	0.2302	-0.1282
845.2650	-1.1796	-2.0643	1.2664	-1.4216	-1.1388	1.1594	0.0977	0.4065	0.1207	-0.4788	0.4419	0.5019	1.4064	2.0858	-2.4411	-0.7050	0.4192	0.3591	1.8881	2.5916	-2.4324	-0.7535	0.4449	0.4599	3.3333	4.4142	-31.7240	-3.0073	0.2336	-0.1282
845.2770	-1.1784	-2.0594	1.2679	-1.4272	-1.1335	1.1654	0.1004	0.4031	0.1200	-0.4777	0.4350	0.5013	1.6378	1.9072	-2.4196	-0.7193	0.4232	0.3693	1.9189	2.3645	-2.5124	-0.7491	0.4384	0.4560	3.5808	1.7622	-32.4801	-2.9733	0.1705	-0.1626
845.2870	-1.1774	-2.0554	1.2691	-1.4319	-1.1292	1.1704	0.1040	0.3983	0.1178	-0.4780	0.4364	0.4984	1.7741	1.9864	-2.5470	-0.7490	0.4028	0.3307	1.9278	2.3215	-2.5308	-0.7479	0.4381	0.4550	3.5856	1.3262	-32.6333	-2.9747	0.1740	-0.1626
845.2970	-1.1763	-2.0514	1.2703	-1.4366	-1.1248	1.1753	0.1086	0.3972	0.1165	-0.4751	0.4294	0.4966	1.5663	1.9233	-2.6496	-0.7331	0.4725	0.3291	1.9368	2.2792	-2.5489	-0.7468	0.4378	0.4540	3.5905	0.8975	-32.7838	-2.9760	0.1775	-0.1626
845.3070	-1.1752	-2.0474	1.2714	-1.4415	-1.1205	1.1803	0.1113	0.3935	0.1132	-0.4715	0.4317	0.4917	1.6399	1.7556	-2.5632	-0.7122	0.3884	0.3628	1.9457	2.2375	-2.5666	-0.7456	0.4375	0.4530	3.5955	0.4767	-32.9301	-2.9770	0.1809	-0.1626
845.3170	-1.1740	-2.0435	1.2725	-1.4462	-1.1163	1.1853	0.1161	0.3925	0.1085	-0.4645	0.4313	0.4881	1.8544	1.4503	-2.4188	-0.7278	0.4224	0.3294	1.9547	2.1960	-2.5842	-0.7444	0.4371	0.4519	3.6006	0.0585	-33.0753	-2.9779	0.1842	-0.1626
845.3290	-1.1725	-2.0389	1.2738	-1.4518	-1.1111	1.1910	0.1221	0.3886	0.1090	-0.4603	0.4298	0.4862	1.5468	1.5936	-2.5933	-0.6940	0.4277	0.3538	1.9654	2.1470	-2.6046	-0.7430	0.4367	0.4507	3.6069	-0.4338	-33.2431	-2.9790	0.1882	-0.1626
845.3390	-1.1713	-2.0351	1.2748	-1.4563	-1.1068	1.1958	0.1245	0.3830	0.1040	-0.4608	0.4294	0.4854	1.6246	1.8730	-2.4689	-0.6644	0.3617	0.3656	1.9744	2.1068	-2.6213	-0.7418	0.4364	0.4497	3.6122	-0.8370	-33.3791	-2.9798	0.1915	-0.1626
845.3490	-1.1700	-2.0312	1.2759	-1.4608	-1.1026	1.2006	0.1292	0.3816	0.1037	-0.4594	0.4175	0.4834	1.8333	1.5660	-2.3792	-0.6742	0.4321	0.3526	1.9834	2.0659	-2.6381	-0.7406	0.4361	0.4487	3.6178	-1.2480	-33.5174	-2.9808	0.1948	-0.1626
845.3590	-1.1687	-2.0274	1.2769	-1.4654	-1.0984	1.2054	0.1328	0.3777	0.1046	-0.4578	0.4176	0.4811	1.7481	1.8532	-2.7838	-0.6896	0.3538	0.4024	1.9923	2.0256	-2.6548	-0.7394	0.4357	0.4477	3.6235	-1.6523	-33.6538	-2.9818	0.1981	-0.1626
845.3710	-1.1670	-2.0229	1.2781	-1.4708	-1.0934	1.2112	0.1383	0.3742	0.0997	-0.4529	0.4084	0.4779	1.8927	1.6865	-2.5825	-0.7161	0.4545	0.3064	2.0032	1.9777	-2.6745	-0.7379	0.4353	0.4465	3.6305	-2.1315	-33.8138	-2.9827	0.2020	-0.1626
845.3810	-1.1657	-2.0192	1.2791	-1.4754	-1.0893	1.2160	0.1433	0.3724	0.0964	-0.4462	0.4056	0.4698	1.9450	1.0209	-2.5388	-0.6977	0.4000	0.3256	2.0556	1.6500	-2.7918	-0.7317	0.4252	0.4397	4.1516	-5.9313	-34.9339	-2.9360	0.1039	-0.2211
845.3910	-1.1641	-2.0155	1.2801	-1.4798	-1.0853	1.2206	0.1478	0.3659	0.0967	-0.4354	0.4062	0.4649	1.8627	1.0760	-2.8200	-0.7105	0.4250	0.3828	2.0651	1.6065	-2.8089	-0.7299	0.4244	0.4383	4.1568	-6.3188	-35.0667	-2.9374	0.1071	-0.2211
845.4010	-1.1627	-2.0118	1.2811	-1.4841	-1.0813	1.2252	0.1513	0.3602	0.0966	-0.4332	0.4032	0.4643	2.3193	0.8570	-2.9263	-0.7555	0.4376	0.3612	2.0745	1.5633	-2.8258	-0.7281	0.4236	0.4370	4.1620	-6.7024	-35.1974	-2.9389	0.1102	-0.2211
845.4110	-1.1611	-2.0082	1.2820	-1.4884	-1.0773	1.2298	0.1575	0.3556	0.0926	-0.4303	0.3985	0.4623	2.2955	0.9207	-3.0754	-0.7084	0.4637	0.3358	2.0840	1.5205	-2.8425	-0.7263	0.4228	0.4356	4.1672	-7.0823	-35.3256	-2.9403	0.1133	-0.2211
845.4230	-1.1592	-2.0041	1.2831	-1.4935	-1.0726	1.2354	0.1626	0.3461	0.0846	-0.4275	0.3931	0.4587	1.9846	1.1776	-2.7855	-0.6810	0.4136	0.3526	2.0953	1.4708	-2.8617	-0.7241	0.4218	0.4339	4.1731	-7.5167	-35.4714	-2.9416	0.1170	-0.2211
845.4330	-1.1575	-2.0007	1.2839	-1.4978	-1.0686	1.2399	0.1678	0.3432	0.0836	-0.4223	0.3921	0.4530	1.9499	0.9395	-2.9518	-0.7040	0.3487	0.3703	2.1048	1.4294	-2.8775	-0.7222	0.4210	0.4326	4.1781	-7.8790	-35.5918	-2.9427	0.1200	-0.2211
845.4430	-1.1559	-1.9973	1.2847	-1.5020	-1.0647	1.2444	0.1708	0.3370	0.0774	-0.4173	0.3836	0.4471	2.2912	1.1304	-2.7665	-0.7073	0.3754	0.3840	2.1142	1.3891	-2.8930	-0.7204	0.4202	0.4312	4.1829	-8.2288	-35.7086	-2.9437	0.1229	-0.2211
845.4530	-1.1541	-1.9940	1.2855	-1.5061	-1.0609	1.2490	0.1787	0.3329	0.0739	-0.4081	0.3776	0.4411	1.8672	0.9063	-2.7026	-0.7209	0.4146	0.3546	2.1236	1.3486	-2.9082	-0.7185	0.4194	0.4298	4.1878	-8.5800	-35.8224	-2.9446	0.1258	-0.2211
845.4650	-1.1519	-1.9900	1.2864	-1.5110	-1.0564	1.2543	0.1828	0.3267	0.0728	-0.3994	0.3661	0.4359	1.9134	1.0899	-2.9144	-0.7047	0.4894	0.3824	2.1350	1.3005	-2.9263	-0.7163	0.4184	0.4282	4.1934	-8.9958	-35.9573	-2.9456	0.1291	-0.2211
845.4740	-1.1505	-1.9874	1.2870	-1.5143	-1.0535	1.2577	0.1841	0.3233	0.0753	-0.3968	0.3694	0.4384	1.9826	0.6682	-3.1516	-0.6421	0.4430	0.3320	2.1256	1.2407	-2.9449	-0.7145	0.4165	0.4270	3.9960	-9.6045	-36.1122	-2.9433	0.1181	-0.2212
845.4850	-1.1482	-1.9835	1.2879	-1.5189	-1.0491	1.2629	0.1886	0.3161	0.0689	-0.3905	0.3644	0.4353	1.8122	0.6502	-3.1504	-0.7042	0.4209	0.3805	2.0868	1.1124	-2.9818	-0.7113	0.4118	0.4254	3.4389	-10.9502	-36.4335	-2.9366	0.0846	-0.2215
845.4950	-1.1463	-1.9804	1.2886	-1.5228	-1.0454	1.2673	0.1904	0.3073	0.0663	-0.3893	0.3627	0.4307	1.8776	0.6937	-3.1288	-0.6874	0.4053	0.3421	2.0935	1.0718	-2.9963	-0.7093	0.4107	0.4240	3.4414	-11.2778	-36.5401	-2.9377	0.0872	-0.2215
845.5050	-1.1444	-1.9774	1.2892	-1.5266	-1.0418	1.2716	0.1936	0.3040	0.0633	-0.3850	0.3516	0.4264	1.7215	0.5263	-3.1662	-0.6825	0.4144	0.3492	2.1002	1.0318	-3.0102	-0.7072	0.4097	0.4226	3.4438	-11.5967	-36.6425	-2.9385	0.0898	-0.2215
845.5170	-1.1420	-1.9738	1.2899	-1.5311	-1.0376	1.2767	0.1967	0.2935	0.0561	-0.3825	0.3477	0.4241	1.8004	0.5920	-2.9587	-0.6735	0.3578	0.3118	2.1082	0.9852	-3.0264	-0.7048	0.4084	0.4209	3.4463	-11.9643	-36.7596	-2.9393	0.0927	-0.2215
845.5270	-1.1400	-1.9709	1.2905	-1.5349	-1.0341	1.2809	0.1988	0.2908	0.0542	-0.3750	0.3426	0.4154	1.9365	0.3949	-3.0205	-0.7053	0.3292	0.3563	2.1148	0.9470	-3.0395	-0.7027	0.4073	0.4196	3.4482	-12.2635	-36.8536	-2.9398	0.0951	-0.2215
845.5370	-1.1380	-1.9681	1.2910	-1.5387	-1.0308	1.2851	0.2020	0.2818	0.0504	-0.3677	0.3334	0.4128	1.9842	0.4262	-2.9360	-0.6928	0.4132	0.3492	2.1214	0.9088	-3.0526	-0.7006	0.4063	0.4182	3.4499	-12.5615	-36.9476	-2.9403	0.0974	-0.2215
845.5470	-1.1360	-1.9653	1.2915	-1.5424	-1.0274	1.2891	0.2061	0.2761	0.0491	-0.3571	0.3317	0.4138	2.2121	0.4351	-3.0074	-0.6798	0.3930	0.3452	2.1280	0.8715	-3.0653	-0.6985	0.4052	0.4168	3.4514	-12.8496	-37.0367	-2.9406	0.0996	-0.2215
845.5590	-1.1335	-1.9620	1.2921	-1.5466	-1.0236	1.2941	0.2118	0.2670	0.0466	-0.3487	0.3308	0.4101	2.0926	0.6062	-3.0773	-0.6629	0.3675	0.3259	2.1359	0.8274	-3.0801	-0.6960	0.4039	0.4152	3.4530	-13.1858	-37.1405	-2.9410	0.1022	-0.2215
845.5690	-1.1313	-1.9594	1.2925	-1.5501	-1.0204	1.2981	0.2135	0.2609	0.0449	-0.3456	0.3241	0.4055	1.9910	0.4824	-3.1474	-0.6883	0.3757	0.3131	2.1425	0.7912	-3.0922	-0.6939	0.4028	0.4138	3.4540	-13.4606	-37.2247	-2.9412	0.1043	-0.2215
845.5790	-1.1292	-1.9568	1.2930	-1.5536	-1.0172	1.3022	0.2173	0.2557	0.0414	-0.3421	0.3175	0.3996	2.2252	0.1506	-3.2271	-0.7021	0.4191	0.3305	2.0981	0.6559	-3.1358	-0.6914	0.3978	0.4120	2.8609	-14.9080	-37.6170	-2.9383	0.0657	-0.2255
845.5890	-1.1270	-1.9543	1.2934	-1.5569	-1.0140	1.3062	0.2208	0.2475	0.0394	-0.3391	0.3178	0.3941	2.1586	0.3063	-3.3087	-0.6822	0.3094	0.3435	2.1025	0.6193	-3.1476	-0.6891	0.3965	0.4106	2.8599	-15.1644	-37.6964	-2.9386	0.0677	-0.2255
845.5990	-1.1248	-1.9519	1.2938	-1.5602	-1.0109	1.3101	0.2221	0.2449	0.0369	-0.3334	0.3021	0.3924	2.2213	-0.1293	-3.3113	-0.6878	0.3958	0.2951	2.1069	0.5832	-3.1591	-0.6868	0.3952	0.4092	2.8587	-15.4152	-37.7722	-2.9387	0.0696	-0.2255
845.6110	-1.1221	-1.9490	1.2942	-1.5642	-1.0073	1.3147	0.2257	0.2310	0.0329	-0.3258	0.2975	0.3890	2.0440	0.2256	-3.3489	-0.6772	0.3729	0.3291	2.1121	0.5406	-3.1726	-0.6841	0.3937	0.4075	2.8571	-15.7083	-37.8610	-2.9387	0.0718	-0.2255
845.6210	-1.1198	-1.9467	1.2945	-1.5674	-1.0043	1.3186	0.2278	0.2262	0.0292	-0.3176	0.2922	0.3870	1.7555	0.1174	-3.3310	-0.6736	0.3540	0.3260	2.1164	0.5058	-3.1835	-0.6818	0.3924	0.4061	2.8554	-15.9441	-37.9315	-2.9386	0.0736	-0.2255
845.6310	-1.1175	-1.9445	1.2948	-1.5707	-1.0014	1.3224	0.2265	0.2186	0.0257	-0.3117	0.2817	0.3824	2.0255	0.0319	-3.2764	-0.7019	0.3990	0.3582	2.1207	0.4717	-3.1941	-0.6795	0.3911	0.4047	2.8536	-16.1703	-37.9985	-2.9384	0.0753	-0.2255
845.6410	-1.1152	-1.9424	1.2950	-1.5737	-0.9986	1.3262	0.2292	0.2105	0.0214	-0.3027	0.2794	0.3787	1.9456	0.1140	-3.2717	-0.6901	0.3367	0.3049	2.1250	0.4384	-3.2042	-0.6772	0.3898	0.4033	2.8515	-16.3885	-38.0619	-2.9381	0.0769	-0.2255
845.6530	-1.1125	-1.9399	1.2953	-1.5773	-0.9953	1.3307	0.2306	0.2059	0.0180	-0.2981	0.2670	0.3746	1.9102	-0.2220	-3.2862	-0.6704	0.4413	0.2972	2.1301	0.3990	-3.2162	-0.6744	0.3882	0.4016	2.8488	-16.6422	-38.1356	-2.9377	0.0788	-0.2255
845.6630	-1.1101	-1.9379	1.2955	-1.5803	-0.9926	1.3345	0.2329	0.1944	0.0149	-0.2957	0.2685	0.3700	1.9453	-0.0171	-3.2332	-0.6424	0.4099	0.3062	2.1343	0.3669	-3.2259	-0.6721	0.3869	0.4002	2.8464	-16.8456	-38.1937	-2.9373	0.0802	-0.2255
845.6740	-1.1078	-1.9360	1.2956	-1.5832	-0.9900	1.3382	0.2356	0.1888	0.0124	-0.2912	0.2627	0.3624	1.7883	0.4862	-3.0037	-0.6752	0.3630	0.3311	1.9585	1.0353	-2.9667	-0.6791	0.4066	0.4145	0.7012	-8.7039	-35.6153	-3.0303	0.3045	-0.0609
845.6830	-1.1054	-1.9341	1.2957	-1.5861	-0.9874	1.3418	0.2365	0.1834	0.0085	-0.2906	0.2580	0.3583	2.0025	-0.2452	-3.0921	-0.6192	0.3543	0.3178	2.0987	0.2224	-3.2761	-0.6682	0.3815	0.3973	2.3479	-18.2397	-38.6193	-2.9394	0.0517	-0.2305
845.6950	-1.1025	-1.9320	1.2958	-1.5894	-0.9845	1.3461	0.2378	0.1710	0.0058	-0.2816	0.2476	0.3573	1.9906	-0.0910	-3.2990	-0.6204	0.3943	0.3284	2.1016	0.1845	-3.4384	-0.6653	0.3798	0.3955	2.3428	-18.4538	-38.6793	-2.9386	0.0531	-0.2305
845.7050	-1.1001	-1.9303	1.2958	-1.5922	-0.9819	1.3496	0.2395	0.1650	0.0017	-0.2769	0.2501	0.3554	2.0785	-0.2034	-3.3987	-0.6320	0.2621	0.2853	2.1041	0.1539	-3.6490	-0.6628	0.3783	0.3941	2.3384	-18.6216	-38.7250	-2.9377	0.0543	-0.2305
845.7150	-1.0977	-1.9287	1.2958	-1.5949	-0.9795	1.3531	0.2426	0.1570	0.0003	-0.2663	0.2339	0.3506	2.0708	-0.1220	-3.6622	-0.7114	0.4053	0.3799	2.1064	0.1234	-3.8596	-0.6604	0.3768	0.3927	2.3339	-18.7867	-38.7704	-2.9369	0.0554	-0.2305
845.7250	-1.0953	-1.9271	1.2958	-1.5975	-0.9772	1.3566	0.2436	0.1546	-0.0016	-0.2579	0.2341	0.3504	2.0707	-0.8140	-3.9667	-0.6801	0.3147	0.2990	2.1088	0.0942	-4.0768	-0.6579	0.3753	0.3912	2.3292	-18.9375	-38.8091	-2.9358	0.0565	-0.2305
845.7350	-1.0928	-1.9257	1.2958	-1.6001	-0.9750	1.3600	0.2439	0.1404	-0.0052	-0.2526	0.2266	0.3469	2.1951	-0.3384	-4.1434	-0.6553	0.2963	0.2956	2.1112	0.0655	-4.2987	-0.6554	0.3738	0.3898	2.3244	-19.0818	-38.8470	-2.9346	0.0574	-0.2305
845.7470	-1.0899	-1.9241	1.2957	-1.6031	-0.9723	1.3641	0.2465	0.1325	-0.0082	-0.2441	0.2187	0.3401	2.1853	-0.3183	-4.4189	-0.6645	0.3092	0.3124	2.1140	0.0322	-4.5645	-0.6523	0.3720	0.3881	2.3185	-19.2409	-38.8882	-2.9330	0.0585	-0.2305
845.7570	-1.0874	-1.9229	1.2956	-1.6055	-0.9701	1.3675	0.2476	0.1240	-0.0119	-0.2376	0.2045	0.3366	2.0672	-0.1890	-4.5159	-0.7005	0.3818	0.3067	2.1164	0.0053	-4.6442	-0.6498	0.3705	0.3866	2.3135	-19.3640	-38.9193	-2.9317	0.0594	-0.2305
845.7670	-1.0850	-1.9216	1.2954	-1.6079	-0.9681	1.3709	0.2519	0.1207	-0.0145	-0.2334	0.2049	0.3301	1.9873	-0.8137	-4.5607	-0.6177	0.2945	0.3133	2.1187	-0.0217	-4.6509	-0.6473	0.3690	0.3852	2.3084	-19.4871	-38.9488	-2.9303	0.0602	-0.2305
845.7770	-1.0824	-1.9205	1.2953	-1.6103	-0.9660	1.3742	0.2510	0.1195	-0.0118	-0.2305	0.2023	0.3268	1.9866	-1.1876	-4.9090	-0.6161	0.2416	0.3223	2.0797	-0.1057	-4.6851	-0.6467	0.3661	0.3841	1.8309	-20.3751	-39.2624	-2.9381	0.0386	-0.2337
845.7890	-1.0794	-1.9192	1.2950	-1.6130	-0.9638	1.3781	0.2533	0.0976	-0.0208	-0.2230	0.1858	0.3209	1.8047	-0.1510	-4.5079	-0.6358	0.4355	0.3290	2.0806	-0.1377	-4.6930	-0.6436	0.3641	0.3823	1.8236	-20.5022	-39.2917	-2.9362	0.0394	-0.2337
845.7990	-1.0769	-1.9183	1.2948	-1.6151	-0.9619	1.3812	0.2520	0.0939	-0.0211	-0.2192	0.1848	0.3222	1.9801	-0.3546	-4.7638	-0.5944	0.3828	0.3098	2.0813	-0.1634	-4.6992	-0.6410	0.3625	0.3809	1.8175	-20.5968	-39.3122	-2.9345	0.0399	-0.2337
845.8090	-1.0744	-1.9174	1.2946	-1.6172	-0.9601	1.3844	0.2518	0.0863	-0.0231	-0.2145	0.1807	0.3175	2.0302	-0.5477	-4.9279	-0.5641	0.3784	0.3574	2.0820	-0.1886	-4.7053	-0.6384	0.3608	0.3794	1.8114	-20.6856	-39.3311	-2.9328	0.0404	-0.2337
845.8190	-1.0719	-1.9166	1.2944	-1.6193	-0.9583	1.3876	0.2540	0.0785	-0.0266	-0.2065	0.1726	0.3148	1.9751	-0.5290	-4.9938	-0.6046	0.3616	0.3019	2.0827	-0.2128	-4.7109	-0.6357	0.3592	0.3780	1.8053	-20.7626	-39.3466	-2.9309	0.0409	-0.2337
845.8290	-1.0693	-1.9158	1.2941	-1.6213	-0.9566	1.3906	0.2528	0.0726	-0.0316	-0.2031	0.1660	0.3121	2.0775	-0.9230	-5.0174	-0.6001	0.3855	0.2772	2.0834	-0.2364	-4.7162	-0.6331	0.3576	0.3765	1.7992	-20.8320	-39.3583	-2.9289	0.0412	-0.2337
845.8410	-1.0663	-1.9150	1.2937	-1.6237	-0.9547	1.3944	0.2545	0.0614	-0.0377	-0.1930	0.1565	0.3026	1.8566	-1.0690	-4.9640	-0.6141	0.4053	0.3740	2.0842	-0.2639	-4.7223	-0.6299	0.3556	0.3748	1.7919	-20.9060	-39.3692	-2.9263	0.0416	-0.2337
845.8510	-1.0637	-1.9145	1.2932	-1.6255	-0.9532	1.3974	0.2530	0.0504	-0.0411	-0.1870	0.1531	0.3023	2.1018	-0.9094	-4.9758	-0.6151	0.3813	0.2817	2.0849	-0.2864	-4.7270	-0.6273	0.3539	0.3733	1.7859	-20.9613	-39.3747	-2.9240	0.0417	-0.2337
845.8610	-1.0612	-1.9140	1.2928	-1.6274	-0.9517	1.4004	0.2542	0.0409	-0.0452	-0.1801	0.1504	0.2974	2.1084	-0.7826	-4.9752	-0.6220	0.2480	0.3005	2.0857	-0.3071	-4.7311	-0.6246	0.3522	0.3719	1.7799	-20.9963	-39.3745	-2.9214	0.0419	-0.2337
845.8710	-1.0587	-1.9137	1.2923	-1.6291	-0.9503	1.4034	0.2544	0.0326	-0.0481	-0.1759	0.1378	0.2917	2.0021	-0.6168	-4.9984	-0.6673	0.3011	0.2649	1.9714	0.5509	-4.3939	-0.6296	0.3770	0.3875	0.3993	-10.5406	-36.0234	-2.9980	0.3242	-0.0524
845.8830	-1.0556	-1.9133	1.2917	-1.6313	-0.9487	1.4069	0.2541	0.0267	-0.0543	-0.1683	0.1264	0.2900	2.0459	-1.0872	-4.9235	-0.6479	0.3978	0.2765	2.0445	-0.3892	-4.7634	-0.6209	0.3478	0.3691	1.2791	-21.5662	-39.6113	-2.9312	0.0289	-0.2339
845.8930	-1.0530	-1.9131	1.2912	-1.6329	-0.9474	1.4097	0.2540	0.0172	-0.0616	-0.1621	0.1222	0.2818	1.7570	-0.7528	-4.7542	-0.6088	0.3969	0.3647	2.0437	-0.4092	-4.7671	-0.6182	0.3460	0.3676	1.2731	-21.5835	-39.6032	-2.9283	0.0288	-0.2339
845.9030	-1.0504	-1.9130	1.2906	-1.6345	-0.9462	1.4125	0.2525	0.0093	-0.0620	-0.1556	0.1197	0.2823	1.8840	-0.9580	-4.9385	-0.6259	0.2920	0.3245	2.0429	-0.7986	-4.7702	-0.6154	0.3443	0.3662	1.2673	-21.5840	-39.5895	-2.9251	0.0286	-0.2339
845.9130	-1.0479	-1.9130	1.2899	-1.6360	-0.9451	1.4153	0.2533	-0.0035	-0.0662	-0.1483	0.1101	0.2768	1.7988	-1.9520	-4.8425	-0.6354	0.3056	0.3288	2.0421	-2.0048	-4.7732	-0.6127	0.3425	0.3647	1.2616	-21.5772	-39.5744	-2.9219	0.0283	-0.2339
845.9230	-1.0454	-1.9131	1.2892	-1.6375	-0.9440	1.4181	0.2521	-0.0140	-0.0682	-0.1418	0.1037	0.2762	2.0039	-2.6478	-5.1073	-0.6004	0.3120	0.2853	2.0414	-3.2161	-4.7757	-0.6099	0.3407	0.3633	1.2561	-21.5582	-39.5548	-2.9185	0.0280	-0.2339
845.9350	-1.0423	-1.9134	1.2884	-1.6392	-0.9429	1.4214	0.2524	-0.0245	-0.0706	-0.1372	0.0948	0.2695	2.1938	-2.3621	-5.1513	-0.5716	0.3253	0.3045	2.0405	-3.2332	-4.7783	-0.6066	0.3386	0.3615	1.2497	-21.5218	-39.5274	-2.9143	0.0275	-0.2339
845.9450	-1.0398	-1.9136	1.2876	-1.6405	-0.9419	1.4241	0.2538	-0.0305	-0.0764	-0.1286	0.0883	0.2676	2.0821	-2.4411	-5.1078	-0.6041	0.2865	0.2597	2.0397	-3.2465	-4.7801	-0.6038	0.3368	0.3600	1.2447	-21.4816	-39.5002	-2.9106	0.0269	-0.2339
845.9550	-1.0373	-1.9140	1.2868	-1.6418	-0.9411	1.4267	0.2533	-0.0375	-0.0801	-0.1226	0.0805	0.2638	2.1804	-2.4797	-5.1305	-0.6029	0.2891	0.2655	2.0390	-3.2593	-4.7815	-0.6010	0.3350	0.3586	1.2398	-21.4344	-39.4698	-2.9068	0.0264	-0.2339
845.9650	-1.0348	-1.9144	1.2859	-1.6429	-0.9403	1.4293	0.2560	-0.0440	-0.0878	-0.1186	0.0726	0.2591	1.9560	-2.5239	-4.7560	-0.5733	0.2966	0.2560	2.0383	-3.2715	-4.7827	-0.5982	0.3333	0.3571	1.2351	-21.3798	-39.4366	-2.9029	0.0257	-0.2339
845.9770	-1.0317	-1.9150	1.2849	-1.6443	-0.9394	1.4324	0.2547	-0.0502	-0.0921	-0.1127	0.0632	0.2558	2.0211	-2.7723	-4.7931	-0.5958	0.3770	0.2899	1.9956	-3.3014	-4.8020	-0.5973	0.3310	0.3559	0.7350	-21.5321	-39.5799	-2.9189	0.0212	-0.2313
845.9870	-1.0292	-1.9156	1.2839	-1.6454	-0.9389	1.4349	0.2566	-0.0577	-0.0947	-0.1054	0.0602	0.2485	1.6854	-3.0814	-4.7626	-0.6055	0.3482	0.3196	1.9935	-3.3132	-4.8031	-0.5945	0.3292	0.3545	0.7310	-21.4691	-39.5419	-2.9149	0.0204	-0.2313
845.9970	-1.0266	-1.9162	1.2829	-1.6464	-0.9383	1.4374	0.2529	-0.0677	-0.0984	-0.1002	0.0535	0.2485	1.9392	-3.0978	-4.7886	-0.6092	0.3545	0.3123	1.9914	-3.3236	-4.8036	-0.5917	0.3274	0.3530	0.7274	-21.3904	-39.4984	-2.9104	0.0195	-0.2313
846.0070	-1.0241	-1.9169	1.2820	-1.6473	-0.9378	1.4398	0.2517	-0.0802	-0.0982	-0.0954	0.0478	0.2440	1.9653	-2.8361	-4.9794	-0.5495	0.3304	0.2896	1.9893	-3.3331	-4.8039	-0.5890	0.3256	0.3516	0.7241	-21.3010	-39.4528	-2.9060	0.0186	-0.2313
846.0170	-1.0215	-1.9178	1.2810	-1.6483	-0.9373	1.4422	0.2509	-0.0878	-0.0997	-0.0898	0.0426	0.2415	1.7773	-3.0069	-5.0650	-0.5705	0.2919	0.2680	1.9873	-3.3422	-4.8040	-0.5862	0.3237	0.3501	0.7210	-21.2063	-39.4049	-2.9014	0.0177	-0.2313
846.0290	-1.0186	-1.9189	1.2798	-1.6492	-0.9369	1.4451	0.2485	-0.0965	-0.1075	-0.0818	0.0321	0.2355	2.0332	-3.3084	-5.1484	-0.6185	0.2784	0.2762	1.9849	-3.3521	-4.8036	-0.5828	0.3215	0.3484	0.7178	-21.0804	-39.3429	-2.8958	0.0164	-0.2313
846.0390	-1.0161	-1.9199	1.2786	-1.6500	-0.9366	1.4474	0.2489	-0.1079	-0.1117	-0.0761	0.0256	0.2344	1.6532	-3.1305	-5.0414	-0.5943	0.2802	0.2531	1.9829	-3.3589	-4.8026	-0.5800	0.3197	0.3470	0.7155	-20.9577	-39.2851	-2.8907	0.0153	-0.2313
846.0490	-1.0136	-1.9211	1.2775	-1.6507	-0.9364	1.4497	0.2470	-0.1155	-0.1193	-0.0679	0.0179	0.2276	2.0580	-3.2923	-4.9335	-0.6560	0.2775	0.2901	1.9810	-3.3650	-4.8012	-0.5771	0.3178	0.3455	0.7136	-20.8273	-39.2228	-2.8856	0.0140	-0.2313
846.0590	-1.0112	-1.9223	1.2763	-1.6514	-0.9363	1.4519	0.2466	-0.1228	-0.1221	-0.0680	0.0108	0.2244	2.0302	-3.5623	-5.0031	-0.5488	0.2506	0.2754	1.9791	-3.3702	-4.7995	-0.5742	0.3031	0.3441	0.7120	-20.6852	-39.1568	-2.8802	0.0127	-0.2313
846.0710	-1.0083	-1.9239	1.2747	-1.6521	-0.9362	1.4546	0.2482	-0.1403	-0.1309	-0.0579	-0.0006	0.2223	1.9137	-2.8105	-4.8335	-0.5870	0.0770	0.2619	1.9768	-3.3756	-4.7969	-0.5707	0.0400	0.3424	0.7106	-20.5054	-39.0732	-2.8733	0.0110	-0.2313
846.0810	-1.0058	-1.9253	1.2735	-1.6526	-0.9362	1.4567	0.2460	-0.1457	-0.1324	-0.0523	-0.0088	0.2152	2.1267	-2.9663	-4.8843	-0.5492	-0.0650	0.3092	1.9328	-3.3722	-4.8065	-0.5704	-0.1611	0.3416	0.2174	-20.2754	-39.1192	-2.8928	0.0150	-0.2257
846.0910	-1.0034	-1.9268	1.2721	-1.6531	-0.9364	1.4589	0.2455	-0.1544	-0.1375	-0.0463	-0.0208	0.2130	1.9553	-2.9831	-4.8902	-0.5866	-0.1337	0.2527	1.9297	-3.3750	-4.8041	-0.5676	-0.3129	0.3402	0.2178	-20.1072	-39.0425	-2.8870	0.0135	-0.2257
846.1010	-1.0010	-1.9283	1.2708	-1.6535	-0.9366	1.4610	0.2421	-0.1591	-0.1392	-0.0407	-0.0209	0.2050	2.0803	-3.5618	-5.0902	-0.5810	-0.1482	0.2818	1.9266	-3.3771	-4.8012	-0.5648	-0.3150	0.3388	0.2186	-19.9294	-38.9612	-2.8809	0.0118	-0.2257
846.1130	-0.9980	-1.9304	1.2690	-1.6540	-0.9369	1.4635	0.2421	-0.1764	-0.1469	-0.0317	-0.0265	0.2036	1.7034	-3.0052	-4.9750	-0.5672	-0.2035	0.2297	1.9229	-3.3783	-4.7971	-0.5614	-0.3175	0.3371	0.2201	-19.7017	-38.8582	-2.8732	0.0098	-0.2257
846.1230	-0.9957	-1.9322	1.2675	-1.6542	-0.9371	1.4655	0.2389	-0.1836	-0.1508	-0.0250	-0.0325	0.1983	1.8155	-3.0760	-4.9585	-0.6124	-0.2273	0.2448	1.9199	-3.3787	-4.7934	-0.5586	-0.3196	0.3357	0.2218	-19.5036	-38.7694	-2.8667	0.0081	-0.2257
846.1330	-0.9932	-1.9341	1.2660	-1.6545	-0.9374	1.4675	0.2359	-0.1901	-0.1562	-0.0224	-0.0385	0.1938	1.8871	-3.1452	-5.1242	-0.5609	-0.2688	0.2861	1.9169	-3.3775	-4.7889	-0.5557	-0.3217	0.3343	0.2240	-19.2874	-38.6729	-2.8600	0.0063	-0.2257
846.1430	-0.9909	-1.9361	1.2644	-1.6547	-0.9379	1.4694	0.2339	-0.2019	-0.1611	-0.0184	-0.0466	0.1916	1.6265	-2.9373	-4.8199	-0.5387	-0.2507	0.2932	1.9140	-3.3758	-4.7843	-0.5528	-0.3239	0.3329	0.2266	-19.0644	-38.5745	-2.8530	0.0043	-0.2257
846.1530	-0.9886	-1.9382	1.2627	-1.6548	-0.9384	1.4712	0.2322	-0.2107	-0.1649	-0.0116	-0.0537	0.1855	1.8492	-2.7680	-4.8679	-0.5237	-0.2477	0.3090	1.9111	-3.3726	-4.7788	-0.5287	-0.3260	0.3314	0.2299	-18.8237	-38.4676	-2.8455	0.0023	-0.2257
846.1650	-0.9858	-1.9408	1.2607	-1.6549	-0.9391	1.4735	0.2319	-0.2186	-0.1701	-0.0000	-0.0618	0.1862	1.7233	-2.9481	-4.8822	-0.4278	-0.2931	0.2964	1.9076	-3.3685	-4.7721	-0.3345	-0.3286	0.3298	0.2341	-18.5324	-38.3388	-2.8367	-0.0002	-0.2257
846.1740	-0.9839	-1.9426	1.2593	-1.6549	-0.9396	1.4750	0.2311	-0.2279	-0.1748	0.0032	-0.0678	0.1831	1.7766	-2.7777	-4.7802	-0.2880	-0.2569	0.2397	1.8947	-3.3570	-4.7684	-0.2066	-0.3300	0.3288	0.1108	-18.2330	-38.2602	-2.8382	0.0019	-0.2234
846.1850	-0.9812	-1.9454	1.2571	-1.6548	-0.9404	1.4771	0.2263	-0.2367	-0.1791	0.0114	-0.0726	0.1758	1.8243	-2.7834	-4.8964	-0.1681	-0.3333	0.3076	1.8605	-3.3272	-4.7639	-0.0306	-0.3315	0.3278	-0.2349	-17.6414	-38.1490	-2.8494	0.0098	-0.2172
846.1950	-0.9790	-1.9478	1.2553	-1.6546	-0.9412	1.4789	0.2264	-0.2403	-0.1825	0.0164	-0.0797	0.1766	2.0342	-3.2452	-4.9111	-0.1467	-0.3804	0.2607	1.8566	-3.3215	-4.7576	0.0226	-0.3335	0.3264	-0.2291	-17.3772	-38.0302	-2.8416	0.0076	-0.2172
846.2070	-0.9763	-1.9508	1.2531	-1.6544	-0.9422	1.4809	0.2260	-0.2550	-0.1879	0.0195	-0.0887	0.1706	1.6804	-2.7649	-4.8374	-0.1166	-0.3576	0.3105	1.8519	-3.3127	-4.7491	0.0259	-0.3361	0.3248	-0.2214	-17.0365	-37.8797	-2.8316	0.0048	-0.2172
846.2170	-0.9740	-1.9534	1.2512	-1.6542	-0.9432	1.4826	0.2223	-0.2584	-0.1926	0.0237	-0.0962	0.1666	1.8212	-3.3567	-4.9890	-0.1060	-0.3491	0.2940	1.8480	-3.3049	-4.7418	0.0286	-0.3382	0.3235	-0.2147	-16.7466	-37.7515	-2.8233	0.0024	-0.2172
846.2270	-0.9718	-1.9561	1.2493	-1.6540	-0.9442	1.4843	0.2205	-0.2716	-0.1977	0.0258	-0.1018	0.1645	1.9096	-3.0993	-4.8939	-0.0570	-0.3394	0.2394	1.8442	-3.2960	-4.7339	0.0314	-0.3403	0.3221	-0.2074	-16.4449	-37.6171	-2.8146	-0.0000	-0.2172
846.2370	-0.9696	-1.9588	1.2472	-1.6537	-0.9453	1.4858	0.2155	-0.2805	-0.2051	0.0329	-0.1094	0.1599	1.8060	-2.8420	-4.8292	-0.0048	-0.3854	0.2348	1.8404	-3.2864	-4.7255	0.0343	-0.3424	0.3208	-0.1997	-16.1339	-37.4778	-2.8055	-0.0026	-0.2172
846.2470	-0.9675	-1.9617	1.2451	-1.6534	-0.9464	1.4874	0.2151	-0.2903	-0.2083	0.0390	-0.1158	0.1537	1.8575	-2.9434	-4.8311	-0.0055	-0.3494	0.2679	1.8367	-3.2759	-4.7166	0.0371	-0.3445	0.3194	-0.1916	-15.8117	-37.3347	-2.7964	-0.0052	-0.2172
846.2590	-0.9649	-1.9653	1.2425	-1.6529	-0.9478	1.4893	0.2115	-0.2984	-0.2153	0.0473	-0.1259	0.1531	1.7009	-2.9107	-4.7711	0.0271	-0.3188	0.2117	1.8322	-3.2618	-4.7052	0.0406	-0.3471	0.3178	-0.1812	-15.4080	-37.1544	-2.7850	-0.0085	-0.2172
846.2690	-0.9628	-1.9684	1.2404	-1.6524	-0.9492	1.4908	0.2086	-0.3079	-0.2205	0.0524	-0.1313	0.1477	1.7160	-2.9475	-4.7445	0.0360	-0.2824	0.2498	1.8285	-3.2494	-4.6951	0.0435	-0.3492	0.3164	-0.1722	-15.0629	-36.9994	-2.7753	-0.0113	-0.2172
846.2790	-0.9607	-1.9715	1.2382	-1.6519	-0.9505	1.4923	0.2072	-0.3151	-0.2220	0.0602	-0.1337	0.1394	1.5178	-2.8356	-4.9636	0.0013	-0.3723	0.2874	1.7864	-3.1788	-4.6799	0.0435	-0.3491	0.3162	-0.6150	-14.0288	-36.7913	-2.7951	0.0086	-0.2061
846.2890	-0.9587	-1.9747	1.2359	-1.6513	-0.9518	1.4936	0.2041	-0.3252	-0.2305	0.0590	-0.1381	0.1420	1.4820	-2.8094	-4.7815	0.0655	-0.4524	0.2535	1.7817	-3.1639	-4.6694	0.0462	-0.3512	0.3149	-0.6042	-13.6660	-36.6281	-2.7850	0.0057	-0.2061
846.3010	-0.9563	-1.9786	1.2330	-1.6505	-0.9536	1.4953	0.1983	-0.3320	-0.2352	0.0692	-0.1537	0.1358	1.7880	-2.8887	-4.6894	0.0115	-0.3217	0.2549	1.7762	-3.1450	-4.6560	0.0495	-0.3536	0.3133	-0.5909	-13.2166	-36.4251	-2.7725	0.0023	-0.2060
846.3110	-0.9543	-1.9821	1.2307	-1.6498	-0.9552	1.4966	0.1977	-0.3431	-0.2402	0.0715	-0.1611	0.1315	1.6273	-2.6418	-4.8341	0.0175	-0.2880	0.2423	1.7716	-3.1280	-4.6443	0.0522	-0.3556	0.3121	-0.5793	-12.8284	-36.2506	-2.7618	-0.0007	-0.2060
846.3210	-0.9523	-1.9855	1.2282	-1.6491	-0.9568	1.4979	0.1955	-0.3473	-0.2465	0.0778	-0.1595	0.1268	1.4223	-2.9796	-4.7095	0.0645	-0.3414	0.3288	1.7670	-3.1103	-4.6320	0.0550	-0.3577	0.3108	-0.5675	-12.4311	-36.0710	-2.7508	-0.0038	-0.2060
846.3310	-0.9504	-1.9891	1.2257	-1.6483	-0.9584	1.4992	0.1906	-0.3600	-0.2492	0.0804	-0.1684	0.1292	1.9815	-2.5279	-4.8255	0.0699	-0.3328	0.2317	1.7624	-3.0920	-4.6194	0.0578	-0.3597	0.3095	-0.5555	-12.0261	-35.8870	-2.7397	-0.0069	-0.2060
846.3430	-0.9481	-1.9935	1.2226	-1.6473	-0.9605	1.5007	0.1921	-0.3678	-0.2584	0.0887	-0.1752	0.1246	1.6851	-2.5862	-4.5114	0.0734	-0.3538	0.2550	1.7570	-3.0687	-4.6034	0.0612	-0.3622	0.3080	-0.5406	-11.5252	-35.6583	-2.7258	-0.0107	-0.2060
846.3530	-0.9462	-1.9972	1.2200	-1.6464	-0.9623	1.5019	0.1902	-0.3731	-0.2622	0.0938	-0.1821	0.1182	1.6374	-2.7935	-4.6699	0.0239	-0.3617	0.2651	1.7525	-3.0488	-4.5897	0.0641	-0.3643	0.3067	-0.5281	-11.1022	-35.4647	-2.7141	-0.0139	-0.2060
846.3630	-0.9443	-2.0010	1.2174	-1.6455	-0.9642	1.5031	0.1866	-0.3830	-0.2671	0.0966	-0.1928	0.1163	1.6978	-2.6519	-4.6524	0.0622	-0.2833	0.2721	1.7480	-3.0279	-4.5754	0.0670	-0.3663	0.3054	-0.5152	-10.6663	-35.2641	-2.7021	-0.0173	-0.2060
846.3740	-0.9425	-2.0049	1.2147	-1.6445	-0.9661	1.5042	0.1840	-0.3901	-0.2719	0.1001	-0.1918	0.1175	1.6386	-2.8116	-4.5840	0.0473	-0.3680	0.1852	1.7343	-2.9850	-4.5568	0.0691	-0.3676	0.3044	-0.6127	-9.9680	-35.0216	-2.6978	-0.0126	-0.2024
846.3830	-0.9407	-2.0088	1.2120	-1.6435	-0.9681	1.5054	0.1810	-0.3993	-0.2783	0.1024	-0.1943	0.1088	1.6423	-2.5294	-4.6462	0.0496	-0.4317	0.2468	1.7033	-2.9005	-4.5303	0.0698	-0.3675	0.3042	-0.9061	-8.7863	-34.6990	-2.7069	0.0063	-0.1923
846.3950	-0.9386	-2.0137	1.2086	-1.6422	-0.9705	1.5067	0.1753	-0.4102	-0.2839	0.1102	-0.2106	0.1077	1.8199	-2.4013	-4.5603	0.0300	-0.3109	0.2251	1.6968	-2.8713	-4.5117	0.0730	-0.3698	0.3028	-0.8895	-8.2322	-34.4425	-2.6918	0.0022	-0.1923
846.4050	-0.9368	-2.0178	1.2058	-1.6411	-0.9727	1.5077	0.1750	-0.4148	-0.2896	0.1151	-0.2093	0.0990	1.7798	-2.5355	-4.6441	0.0074	-0.3653	0.2979	1.6915	-2.8455	-4.4955	0.0757	-0.3717	0.3016	-0.8755	-7.7543	-34.2210	-2.6787	-0.0012	-0.1923
846.4150	-0.9352	-2.0220	1.2028	-1.6400	-0.9748	1.5087	0.1714	-0.4221	-0.2951	0.1174	-0.2164	0.1008	1.4629	-2.3635	-4.5922	0.0154	-0.3897	0.2437	1.6862	-2.8192	-4.4786	0.0785	-0.3736	0.3004	-0.8615	-7.2691	-33.9939	-2.6652	-0.0048	-0.1923
846.4250	-0.9335	-2.0263	1.1998	-1.6388	-0.9770	1.5097	0.1678	-0.4316	-0.2991	0.1198	-0.2228	0.0996	1.3774	-2.4088	-4.7663	0.0676	-0.3806	0.1921	1.6808	-2.7917	-4.4611	0.0813	-0.3756	0.2992	-0.8475	-6.7690	-33.7598	-2.6513	-0.0083	-0.1923
846.4370	-0.9315	-2.0315	1.1961	-1.6373	-0.9797	1.5108	0.1628	-0.4385	-0.3061	0.1258	-0.2333	0.0936	1.8619	-2.4847	-4.5448	0.0567	-0.3235	0.2098	1.6744	-2.7585	-4.4397	0.0846	-0.3779	0.2977	-0.8308	-6.1678	-33.4751	-2.6346	-0.0127	-0.1922
846.4470	-0.9299	-2.0359	1.1930	-1.6360	-0.9821	1.5117	0.1617	-0.4447	-0.3088	0.1301	-0.2332	0.0878	1.1385	-2.7821	-4.7678	0.0160	-0.4105	0.2832	1.6691	-2.7298	-4.4211	0.0875	-0.3799	0.2965	-0.8170	-5.6544	-33.2311	-2.6203	-0.0163	-0.1922
846.4570	-0.9283	-2.0404	1.1898	-1.6347	-0.9844	1.5125	0.1551	-0.4552	-0.3171	0.1314	-0.2427	0.0845	1.4320	-2.3526	-4.5814	0.0226	-0.3934	0.3142	1.6637	-2.6998	-4.4018	0.0904	-0.3818	0.2953	-0.8032	-5.1250	-32.9788	-2.6055	-0.0201	-0.1922
846.4670	-0.9268	-2.0450	1.1866	-1.6334	-0.9869	1.5134	0.1525	-0.4631	-0.3220	0.1346	-0.2515	0.0825	1.4024	-2.3602	-4.5848	-0.0007	-0.3112	0.3136	1.6584	-2.6694	-4.3820	0.0933	-0.3838	0.2941	-0.7896	-4.5905	-32.7223	-2.5905	-0.0239	-0.1922
846.4790	-0.9250	-2.0506	1.1827	-1.6317	-0.9899	1.5144	0.1489	-0.4718	-0.3301	0.1377	-0.2534	0.0825	1.5660	-2.1642	-4.3664	0.0245	-0.3928	0.2358	1.6204	-2.5238	-4.3309	0.0940	-0.3826	0.2943	-1.1447	-2.6551	-32.1453	-2.5997	0.0086	-0.1759
846.4890	-0.9235	-2.0554	1.1794	-1.6303	-0.9925	1.5152	0.1463	-0.4787	-0.3359	0.1401	-0.2587	0.0781	1.2858	-2.0490	-4.2417	0.0542	-0.3568	0.2411	1.6143	-2.4903	-4.3104	0.0967	-0.3843	0.2932	-1.1317	-2.1033	-31.8808	-2.5843	0.0048	-0.1759
846.4990	-0.9220	-2.0602	1.1761	-1.6288	-0.9951	1.5159	0.1406	-0.4841	-0.3396	0.1432	-0.2688	0.0736	1.2821	-1.9525	-4.3357	0.0629	-0.3151	0.2367	1.6081	-2.4545	-4.2887	0.0994	-0.3861	0.2921	-1.1189	-1.5234	-31.6048	-2.5682	0.0009	-0.1759
846.5090	-0.9207	-2.0652	1.1726	-1.6273	-0.9978	1.5166	0.1375	-0.4900	-0.3468	0.1462	-0.2664	0.0692	1.3710	-1.8996	-4.1648	0.0506	-0.4057	0.2468	1.6019	-2.4192	-4.2669	0.1021	-0.3879	0.2910	-1.1066	-0.9509	-31.3277	-2.5521	-0.0030	-0.1759
846.5190	-0.9193	-2.0701	1.1691	-1.6258	-1.0005	1.5173	0.1342	-0.4956	-0.3477	0.1510	-0.2747	0.0671	1.5133	-2.0311	-4.5550	0.0650	-0.3789	0.2603	1.5957	-2.3825	-4.2442	0.1048	-0.3896	0.2899	-1.0947	-0.3599	-31.0416	-2.5354	-0.0069	-0.1759
846.5310	-0.9177	-2.0761	1.1648	-1.6239	-1.0038	1.5181	0.1302	-0.5043	-0.3580	0.1540	-0.2779	0.0605	1.4741	-2.0344	-4.3420	0.0703	-0.3719	0.3368	1.5881	-2.3322	-4.2163	0.1082	-0.3918	0.2886	-1.0811	0.3491	-30.6923	-2.5150	-0.0117	-0.1759
846.5410	-0.9164	-2.0811	1.1612	-1.6224	-1.0067	1.5187	0.1273	-0.5095	-0.3609	0.1564	-0.2824	0.0620	1.4553	-2.1338	-4.3098	0.1163	-0.4025	0.2775	1.5818	-2.2875	-4.1926	0.1110	-0.3936	0.2875	-1.0705	0.9467	-30.3969	-2.4978	-0.0157	-0.1759
846.5510	-0.9152	-2.0862	1.1575	-1.6208	-1.0096	1.5193	0.1250	-0.5171	-0.3690	0.1611	-0.2888	0.0615	1.3843	-1.9303	-4.1939	0.1455	-0.4122	0.2408	1.5754	-2.2420	-4.1683	0.1138	-0.3954	0.2864	-1.0604	1.5532	-30.0951	-2.4802	-0.0197	-0.1759
846.5610	-0.9140	-2.0915	1.1538	-1.6192	-1.0125	1.5199	0.1177	-0.5235	-0.3738	0.1661	-0.2942	0.0586	1.5070	-1.8945	-4.0634	0.1151	-0.3066	0.1741	1.5690	-2.1952	-4.1432	0.1167	-0.3972	0.2853	-1.0510	2.1762	-29.7852	-2.4621	-0.0239	-0.1759
846.5740	-0.9126	-2.0979	1.1493	-1.6172	-1.0161	1.5205	0.1152	-0.5295	-0.3800	0.1687	-0.2970	0.0521	1.7996	-1.9688	-4.0910	0.1381	-0.4244	0.2388	1.5516	-2.1209	-4.1110	0.1194	-0.3987	0.2841	-1.1547	3.1400	-29.3932	-2.4485	-0.0223	-0.1743
846.5830	-0.9115	-2.1033	1.1455	-1.6155	-1.0191	1.5211	0.1138	-0.5371	-0.3849	0.1759	-0.3034	0.0490	1.1881	-1.5083	-4.0359	0.1177	-0.3466	0.2280	1.5174	-2.0254	-4.0820	0.1199	-0.3987	0.2835	-1.4649	4.3400	-29.0411	-2.4537	-0.0084	-0.1697
846.5930	-0.9103	-2.1088	1.1416	-1.6137	-1.0221	1.5216	0.1078	-0.5427	-0.3924	0.1790	-0.3087	0.0474	1.2083	-1.5123	-4.0920	0.1151	-0.3867	0.2206	1.5096	-1.9755	-4.0555	0.1227	-0.4004	0.2824	-1.4583	4.9940	-28.7130	-2.4346	-0.0124	-0.1697
846.6030	-0.9093	-2.1142	1.1376	-1.6120	-1.0252	1.5220	0.1025	-0.5492	-0.3938	0.1795	-0.3153	0.0430	1.4397	-1.4078	-4.1291	0.1073	-0.3840	0.2482	1.5018	-1.9256	-4.0283	0.1255	-0.4021	0.2814	-1.4527	5.6482	-28.3790	-2.4151	-0.0165	-0.1697
846.6130	-0.9083	-2.1197	1.1336	-1.6102	-1.0284	1.5224	0.0995	-0.5544	-0.4035	0.1814	-0.3216	0.0410	1.3661	-1.5426	-3.8728	0.0997	-0.3715	0.2068	1.4939	-1.8752	-4.0007	0.1283	-0.4037	0.2803	-1.4482	6.3090	-28.0403	-2.3954	-0.0206	-0.1697
846.6250	-0.9072	-2.1264	1.1287	-1.6080	-1.0322	1.5229	0.0939	-0.5610	-0.4089	0.1851	-0.3296	0.0357	1.8130	-1.6323	-3.9242	0.1060	-0.3998	0.2837	1.4842	-1.8135	-3.9668	0.1317	-0.4057	0.2791	-1.4444	7.1155	-27.6262	-2.3712	-0.0255	-0.1697
846.6350	-0.9062	-2.1320	1.1246	-1.6061	-1.0355	1.5232	0.0929	-0.5673	-0.4112	0.1894	-0.3290	0.0331	1.3305	-1.7202	-4.0337	0.0571	-0.4087	0.2779	1.4760	-1.7616	-3.9379	0.1345	-0.4074	0.2780	-1.4426	7.7948	-27.2756	-2.3507	-0.0297	-0.1697
846.6450	-0.9052	-2.1378	1.1205	-1.6042	-1.0388	1.5235	0.0882	-0.5735	-0.4210	0.1887	-0.3336	0.0321	0.8423	-1.6223	-3.8529	0.0594	-0.4057	0.2938	1.4678	-1.7078	-3.9079	0.1375	-0.4091	0.2769	-1.4421	8.4955	-26.9130	-2.3296	-0.0339	-0.1697
846.6550	-0.9045	-2.1436	1.1162	-1.6023	-1.0422	1.5239	0.0820	-0.5806	-0.4291	0.1912	-0.3415	0.0318	1.3556	-1.4165	-3.6726	0.0723	-0.3465	0.2154	1.4594	-1.6539	-3.8775	0.1404	-0.4108	0.2759	-1.4430	9.1977	-26.5476	-2.3082	-0.0381	-0.1697
846.6670	-0.9035	-2.1506	1.1111	-1.6000	-1.0463	1.5242	0.0772	-0.5894	-0.4334	0.1923	-0.3375	0.0275	1.2605	-1.1645	-3.7891	0.0957	-0.4582	0.2294	1.4492	-1.5886	-3.8404	0.1440	-0.4128	0.2746	-1.4461	10.0482	-26.1020	-2.2821	-0.0431	-0.1697
846.6770	-0.9027	-2.1565	1.1067	-1.5980	-1.0498	1.5245	0.0732	-0.5944	-0.4355	0.1956	-0.3487	0.0241	1.2230	-0.9781	-3.9959	0.0355	-0.3286	0.2254	1.4036	-1.4333	-3.7894	0.1439	-0.4112	0.2745	-1.8873	11.9608	-25.5318	-2.2927	-0.0125	-0.1594
846.6870	-0.9020	-2.1625	1.1023	-1.5960	-1.0533	1.5247	0.0694	-0.5970	-0.4461	0.1955	-0.3514	0.0228	1.3301	-1.2229	-3.7086	0.0361	-0.3288	0.1997	1.3938	-1.3769	-3.7575	0.1466	-0.4127	0.2736	-1.8942	12.6861	-25.1478	-2.2701	-0.0166	-0.1594
846.6970	-0.9014	-2.1685	1.0977	-1.5941	-1.0568	1.5250	0.0646	-0.6021	-0.4504	0.1952	-0.3563	0.0187	1.2613	-1.4157	-3.7382	0.1065	-0.3775	0.1930	1.3838	-1.3198	-3.7249	0.1494	-0.4142	0.2726	-1.9030	13.4192	-24.7577	-2.2470	-0.0207	-0.1594
846.7090	-0.9006	-2.1758	1.0922	-1.5917	-1.0611	1.5251	0.0592	-0.6105	-0.4577	0.1972	-0.3550	0.0144	1.3058	-1.1647	-3.6815	0.1276	-0.4215	0.1987	1.3716	-1.2503	-3.6850	0.1528	-0.4160	0.2714	-1.9160	14.3101	-24.2809	-2.2190	-0.0256	-0.1594
846.7190	-0.9000	-2.1819	1.0875	-1.5897	-1.0648	1.5252	0.0565	-0.6170	-0.4653	0.2001	-0.3658	0.0108	0.9812	-1.0738	-3.5051	0.1421	-0.3346	0.2258	1.3612	-1.1913	-3.6506	0.1557	-0.4175	0.2704	-1.9291	15.0669	-23.8729	-2.1948	-0.0298	-0.1594
846.7290	-0.8995	-2.1882	1.0829	-1.5877	-1.0684	1.5253	0.0511	-0.6216	-0.4711	0.2036	-0.3631	0.0088	0.9344	-1.0452	-3.3348	0.1356	-0.4188	0.2773	1.3507	-1.1314	-3.6158	0.1587	-0.4190	0.2602	-1.9444	15.8335	-23.4601	-2.1702	-0.0340	-0.1594
846.7390	-0.8990	-2.1944	1.0783	-1.5857	-1.0721	1.5254	0.0463	-0.6273	-0.4750	0.2045	-0.3684	0.0042	0.9465	-0.8406	-3.5580	0.1384	-0.4194	0.2066	1.3400	-1.0711	-3.5807	0.1617	-0.4205	0.1863	-1.9619	16.6045	-23.0447	-2.1455	-0.0381	-0.1594
846.7490	-0.8986	-2.2007	1.0734	-1.5836	-1.0759	1.5254	0.0404	-0.6327	-0.4821	0.2098	-0.3709	0.0011	0.9379	-0.7551	-3.6536	0.1385	-0.3811	0.2129	1.3291	-1.0103	-3.5447	0.1647	-0.4220	0.1123	-1.9817	17.3826	-22.6211	-2.1201	-0.0422	-0.1594
846.7610	-0.8981	-2.2083	1.0675	-1.5811	-1.0803	1.5254	0.0352	-0.6379	-0.4906	0.2123	-0.3843	0.0002	1.2201	-0.6248	-3.3827	0.1561	-0.3169	0.1151	1.3157	-0.9370	-3.5008	0.1683	-0.4238	0.0236	-2.0083	18.3185	-22.1053	-2.0893	-0.0471	-0.1594
846.7710	-0.8978	-2.2147	1.0626	-1.5790	-1.0841	1.5254	0.0322	-0.6443	-0.4945	0.2157	-0.3870	-0.0001	1.0291	-0.5931	-3.3503	0.1800	-0.4011	0.0546	1.3044	-0.8749	-3.4633	0.1715	-0.4253	-0.0506	-2.0333	19.1120	-21.6659	-2.0628	-0.0513	-0.1594
846.7810	-0.8975	-2.2212	1.0576	-1.5769	-1.0880	1.5254	0.0277	-0.6470	-0.5015	0.2166	-0.3899	-0.0024	0.8875	-0.5343	-3.2367	0.1283	-0.4063	-0.0176	1.2650	-0.6477	-3.3714	0.1721	-0.4219	-0.1155	-2.3898	21.8728	-20.7064	-2.0601	-0.0048	-0.1399
846.7910	-0.8973	-2.2277	1.0525	-1.5748	-1.0919	1.5253	0.0232	-0.6521	-0.5097	0.2176	-0.3904	-0.0052	0.9091	-0.2436	-3.0386	0.1358	-0.4197	-0.0493	1.2528	-0.5827	-3.3304	0.1749	-0.4231	-0.1808	-2.4208	22.6890	-20.2575	-2.0332	-0.0088	-0.1399
846.8030	-0.8970	-2.2357	1.0464	-1.5721	-1.0966	1.5252	0.0177	-0.6554	-0.5162	0.2180	-0.3984	-0.0093	0.7184	-0.3355	-3.1099	0.0892	-0.3141	-0.0963	1.2378	-0.5035	-3.2801	0.1783	-0.4246	-0.2592	-2.4617	23.6841	-19.7082	-2.0004	-0.0135	-0.1399
846.8130	-0.8969	-2.2423	1.0411	-1.5699	-1.1007	1.5252	0.0121	-0.6599	-0.5204	0.2162	-0.3975	-0.0119	0.8435	-0.2325	-3.1146	0.1445	-0.3933	-0.1290	1.2250	-0.4372	-3.2374	0.1812	-0.4258	-0.2992	-2.4987	24.5156	-19.2433	-1.9724	-0.0175	-0.1399
846.8230	-0.8968	-2.2489	1.0358	-1.5677	-1.1046	1.5251	0.0078	-0.6625	-0.5270	0.2137	-0.4033	-0.0113	0.4637	-0.2766	-3.0666	0.1512	-0.3766	-0.1536	0.7905	-0.3714	-3.1947	0.1841	-0.4271	-0.3000	-2.5383	25.3416	-18.7775	-1.9443	-0.0215	-0.1399
846.8330	-0.8968	-2.2555	1.0305	-1.5655	-1.1087	1.5250	0.0010	-0.6668	-0.5299	0.2173	-0.3959	-0.0123	0.3473	-0.2841	-3.0475	0.1048	-0.4631	-0.1817	0.1197	-0.3046	-3.1512	0.1871	-0.4283	-0.3009	-2.5809	26.1794	-18.3044	-1.9157	-0.0254	-0.1399
846.8450	-0.8968	-2.2636	1.0241	-1.5629	-1.1135	1.5248	-0.0016	-0.6739	-0.5381	0.2145	-0.4039	-0.0158	-0.4571	-0.0111	-2.9889	0.1760	-0.4079	-0.2409	-0.7054	-0.2228	-3.0979	0.1907	-0.4298	-0.3020	-2.6365	27.2055	-17.7261	-1.8804	-0.0301	-0.1399
846.8550	-0.8969	-2.2704	1.0187	-1.5607	-1.1176	1.5246	-0.0085	-0.6791	-0.5452	0.2134	-0.4069	-0.0205	-0.8907	0.2625	-2.8737	0.1616	-0.3901	-0.2123	-1.4053	-0.1548	-3.0532	0.1938	-0.4310	-0.3028	-2.6859	28.0579	-17.2410	-1.8507	-0.0339	-0.1399
846.8650	-0.8970	-2.2772	1.0132	-1.5586	-1.1217	1.5244	-0.0155	-0.6823	-0.5495	0.2165	-0.4152	-0.0232	-0.8165	0.3635	-2.8563	0.1602	-0.3585	-0.2149	-1.7257	-0.0863	-3.0079	0.1968	-0.4322	-0.3037	-2.7384	28.9154	-16.7500	-1.8206	-0.0377	-0.1399
846.8750	-0.8971	-2.2840	1.0076	-1.5564	-1.1258	1.5242	-0.0152	-0.6838	-0.5565	0.2200	-0.4215	-0.0238	-0.9734	0.3975	-2.7536	0.1466	-0.3567	-0.2271	-1.7623	0.1586	-2.9004	0.1982	-0.4285	-0.3027	-3.0656	31.8846	-15.6476	-1.8080	0.0106	-0.1199
846.8870	-0.8974	-2.2922	1.0009	-1.5538	-1.1308	1.5238	-0.0204	-0.6853	-0.5612	0.2176	-0.4193	-0.0263	-1.2011	0.0467	-2.6813	0.2016	-0.4218	-0.2409	-1.7794	0.2433	-2.8448	0.2016	-0.4296	-0.3036	-3.1364	32.9300	-15.0488	-1.7713	0.0062	-0.1199
846.8970	-0.8976	-2.2991	0.9952	-1.5516	-1.1350	1.5236	-0.0252	-0.6903	-0.5638	0.2230	-0.4232	-0.0305	-1.2487	0.1350	-2.7483	0.1717	-0.3726	-0.2340	-1.7940	0.3147	-2.7978	0.2044	-0.4306	-0.3044	-3.1990	33.8117	-14.5429	-1.7400	0.0025	-0.1199
846.9070	-0.8979	-2.3060	0.9895	-1.5494	-1.1393	1.5233	-0.0303	-0.6959	-0.5741	0.2207	-0.4176	-0.0325	-1.3814	0.5861	-2.5724	0.1919	-0.4261	-0.2281	-1.8088	0.3869	-2.7498	0.2073	-0.4315	-0.3051	-3.2653	34.7029	-14.0278	-1.7082	-0.0011	-0.1199
846.9170	-0.8981	-2.3130	0.9837	-1.5472	-1.1436	1.5230	-0.0352	-0.6974	-0.5797	0.2235	-0.4256	-0.0328	-1.6554	0.5514	-2.4396	0.1890	-0.3793	-0.2422	-1.8240	0.4598	-2.7015	0.2103	-0.4324	-0.3059	-3.3349	35.6020	-13.5086	-1.6759	-0.0047	-0.1199
846.9270	-0.8986	-2.3200	0.9779	-1.5450	-1.1478	1.5227	-0.0409	-0.7001	-0.5834	0.2236	-0.4267	-0.0340	-1.6117	0.7427	-2.5220	0.1499	-0.3752	-0.2598	-1.8394	0.5322	-2.6531	0.2132	-0.4334	-0.3066	-3.4075	36.4948	-12.9891	-1.6435	-0.0081	-0.1199
846.9390	-0.8991	-2.3284	0.9708	-1.5423	-1.1529	1.5222	-0.0453	-0.7026	-0.5911	0.2206	-0.4314	-0.0353	-1.8952	0.5550	-2.3411	0.1712	-0.3269	-0.3033	-1.8583	0.6197	-2.5940	0.2168	-0.4345	-0.3075	-3.4993	37.5745	-12.3558	-1.6040	-0.0123	-0.1199
846.9490	-0.8996	-2.3354	0.9649	-1.5401	-1.1572	1.5218	-0.0514	-0.7062	-0.5979	0.2211	-0.4355	-0.0393	-1.8833	0.6889	-2.2815	0.1336	-0.3497	-0.2874	-1.8743	0.6929	-2.5442	0.2199	-0.4354	-0.3083	-3.5796	38.4782	-11.8228	-1.5704	-0.0157	-0.1199
846.9590	-0.9001	-2.3426	0.9589	-1.5379	-1.1615	1.5214	-0.0575	-0.7103	-0.6057	0.2174	-0.4323	-0.0409	-1.8133	0.9922	-2.0102	0.1827	-0.4374	-0.3147	-1.8907	0.7670	-2.4938	0.2230	-0.4363	-0.3090	-3.6636	39.3913	-11.2833	-1.5362	-0.0190	-0.1199
846.9690	-0.9008	-2.3497	0.9528	-1.5357	-1.1659	1.5210	-0.0652	-0.7123	-0.6096	0.2169	-0.4340	-0.0450	-1.4686	1.0542	-2.1379	0.1099	-0.4239	-0.2733	-1.9074	0.8418	-2.4427	0.2261	-0.4372	-0.3098	-3.7516	40.3132	-10.7377	-1.5015	-0.0224	-0.1199
846.9810	-0.9015	-2.3584	0.9454	-1.5330	-1.1711	1.5205	-0.0668	-0.7112	-0.6171	0.2145	-0.4319	-0.0463	-1.5961	1.1401	-2.0952	0.1598	-0.4819	-0.3074	-1.9439	1.1159	-2.3115	0.2286	-0.4333	-0.3087	-4.0550	43.6183	-9.3973	-1.4709	0.0252	-0.0999
846.9910	-0.9022	-2.3655	0.9391	-1.5309	-1.1755	1.5200	-0.0703	-0.7119	-0.6212	0.2145	-0.4381	-0.0457	-1.5785	1.0774	-2.0740	0.1964	-0.4233	-0.2846	-1.9610	1.1926	-2.2593	0.2315	-0.4339	-0.3094	-4.1482	44.5507	-8.8430	-1.4354	0.0221	-0.0999
847.0010	-0.9030	-2.3726	0.9328	-1.5288	-1.1798	1.5195	-0.0752	-0.7171	-0.6286	0.2128	-0.4420	-0.0483	-1.8050	1.2955	-1.9421	0.2221	-0.4344	-0.3200	-1.9784	1.2688	-2.2070	0.2344	-0.4345	-0.3100	-4.2443	45.4775	-8.2890	-1.3998	0.0190	-0.0999
847.0110	-0.9038	-2.3798	0.9266	-1.5266	-1.1842	1.5190	-0.0800	-0.7187	-0.6330	0.2124	-0.4482	-0.0547	-1.8527	1.4129	-1.8903	0.2348	-0.3525	-0.2701	-1.9961	1.3461	-2.1541	0.2374	-0.4352	-0.3106	-4.3445	46.4183	-7.7276	-1.3636	0.0159	-0.1000
847.0230	-0.9048	-2.3885	0.9190	-1.5241	-1.1896	1.5183	-0.0854	-0.7206	-0.6335	0.2151	-0.4482	-0.0551	-1.8210	1.7055	-2.1197	0.2161	-0.3335	-0.2068	-2.0176	1.4388	-2.0904	0.2410	-0.4359	-0.3114	-4.4688	47.5455	-7.0529	-1.3200	0.0124	-0.1000
847.0330	-0.9057	-2.3957	0.9125	-1.5220	-1.1941	1.5178	-0.0895	-0.7207	-0.6423	0.2125	-0.4441	-0.0549	-2.0146	1.7216	-1.9382	0.2521	-0.3938	-0.2068	-2.0359	1.5162	-2.0366	0.2441	-0.4365	-0.3120	-4.5763	48.4878	-6.4827	-1.2826	0.0094	-0.1000
847.0430	-0.9066	-2.4029	0.9060	-1.5199	-1.1986	1.5172	-0.0959	-0.7233	-0.6505	0.2137	-0.4468	-0.0531	-1.9267	1.7868	-1.8291	0.2585	-0.3715	-0.2447	-2.0545	1.5934	-1.9826	0.2471	-0.4371	-0.3126	-4.6868	49.4260	-5.9117	-1.2452	0.0066	-0.1000
847.0530	-0.9077	-2.4101	0.8994	-1.5178	-1.2030	1.5167	-0.1034	-0.7233	-0.6537	0.2134	-0.4439	-0.0535	-1.6638	1.5851	-1.6076	0.2047	-0.4343	-0.2712	-2.0734	1.6714	-1.9279	0.2503	-0.4377	-0.3133	-4.8013	50.3749	-5.3332	-1.2071	0.0038	-0.1000
847.0630	-0.9087	-2.4174	0.8929	-1.5157	-1.2075	1.5161	-0.1056	-0.7257	-0.6587	0.2162	-0.4431	-0.0558	-1.6981	1.8093	-1.6377	0.1920	-0.4005	-0.3092	-2.0925	1.7490	-1.8733	0.2534	-0.4383	-0.3139	-4.9188	51.3194	-4.7549	-1.1688	0.0011	-0.1000
847.0740	-0.9097	-2.4247	0.8863	-1.5136	-1.2119	1.5156	-0.1083	-0.7271	-0.6629	0.2134	-0.4461	-0.0608	-2.0560	1.6713	-1.7798	0.1896	-0.4127	-0.2732	-2.1182	1.8725	-1.8018	0.2562	-0.4377	-0.3141	-5.1147	52.8124	-4.0114	-1.1342	0.0114	-0.0959
847.0850	-0.9111	-2.4334	0.8783	-1.5111	-1.2173	1.5148	-0.1157	-0.7278	-0.6710	0.2084	-0.4436	-0.0630	-1.9769	2.0590	-1.3465	0.2057	-0.4813	-0.2727	-2.1596	2.0968	-1.6882	0.2587	-0.4347	-0.3137	-5.4735	55.5020	-2.8481	-1.0978	0.0444	-0.0847
847.0950	-0.9124	-2.4407	0.8716	-1.5090	-1.2217	1.5142	-0.1205	-0.7274	-0.6758	0.2050	-0.4492	-0.0631	-2.0761	2.0145	-1.4414	0.1979	-0.4270	-0.3146	-2.1797	2.1762	-1.6327	0.2616	-0.4350	-0.3142	-5.5998	56.4563	-2.2641	-1.0589	0.0421	-0.0847
847.1050	-0.9135	-2.4480	0.8648	-1.5070	-1.2262	1.5135	-0.1286	-0.7288	-0.6818	0.2000	-0.4495	-0.0662	-1.7419	2.1163	-1.4204	0.2353	-0.4093	-0.2494	-2.2001	2.2558	-1.5767	0.2645	-0.4353	-0.3148	-5.7294	57.4129	-1.6745	-1.0193	0.0397	-0.0847
847.1170	-0.9151	-2.4568	0.8565	-1.5045	-1.2316	1.5127	-0.1305	-0.7312	-0.6857	0.2000	-0.4501	-0.0685	-1.9263	2.4893	-1.3495	0.1822	-0.4378	-0.1786	-2.2249	2.3518	-1.5087	0.2682	-0.4357	-0.3154	-5.8896	58.5673	-0.9599	-0.9708	0.0370	-0.0847
847.1270	-0.9164	-2.4641	0.8495	-1.5025	-1.2361	1.5120	-0.1346	-0.7312	-0.6931	0.1963	-0.4560	-0.0652	-2.2650	2.6101	-1.2535	0.2384	-0.3331	-0.2443	-2.2458	2.4314	-1.4520	0.2712	-0.4360	-0.3159	-6.0258	59.5232	-0.3639	-0.9302	0.0348	-0.0847
847.1370	-0.9179	-2.4714	0.8425	-1.5005	-1.2407	1.5114	-0.1401	-0.7295	-0.6978	0.1918	-0.4523	-0.0679	-2.1755	2.5051	-1.0725	0.2671	-0.3764	-0.2500	-2.2670	2.5112	-1.3949	0.2743	-0.4363	-0.3165	-6.1653	60.4825	0.2360	-0.8890	0.0327	-0.0847
847.1470	-0.9193	-2.4787	0.8356	-1.4986	-1.2452	1.5107	-0.1463	-0.7298	-0.7004	0.1893	-0.4561	-0.0703	-2.2063	2.5051	-1.1643	0.2387	-0.3324	-0.2386	-2.2884	2.5909	-1.3380	0.2774	-0.4366	-0.3170	-6.3075	61.4401	0.8344	-0.8476	0.0307	-0.0847
847.1570	-0.9208	-2.4861	0.8285	-1.4966	-1.2497	1.5100	-0.1527	-0.7300	-0.7075	0.1860	-0.4525	-0.0721	-1.9234	2.5215	-0.9328	0.2823	-0.4198	-0.2501	-2.3100	2.6703	-1.2809	0.2805	-0.4369	-0.3175	-6.4522	62.3946	1.4340	-0.8060	0.0287	-0.0847
847.1690	-0.9227	-2.4948	0.8200	-1.4944	-1.2551	1.5091	-0.1553	-0.7326	-0.7103	0.1880	-0.4512	-0.0710	-2.3227	2.8741	-1.0119	0.3054	-0.4058	-0.3159	-2.3363	2.7654	-1.2121	0.2843	-0.4372	-0.3182	-6.6295	63.5372	2.1570	-0.7553	0.0265	-0.0847
847.1790	-0.9243	-2.5021	0.8128	-1.4925	-1.2597	1.5084	-0.1610	-0.7305	-0.7134	0.1850	-0.4499	-0.0776	-2.2488	3.0825	-1.0542	0.2678	-0.4018	-0.2304	-2.3740	3.0369	-1.0784	0.2868	-0.4326	-0.3171	-6.9665	66.7839	3.5085	-0.7185	0.0749	-0.0682
847.1890	-0.9259	-2.5095	0.8057	-1.4907	-1.2642	1.5076	-0.1667	-0.7290	-0.7175	0.1845	-0.4432	-0.0801	-2.2222	3.0062	-1.0483	0.3095	-0.4449	-0.2264	-2.3959	3.1180	-1.0205	0.2897	-0.4326	-0.3175	-7.1145	67.7469	4.1123	-0.6759	0.0733	-0.0682
847.1990	-0.9277	-2.5168	0.7984	-1.4888	-1.2687	1.5068	-0.1711	-0.7285	-0.7256	0.1818	-0.4462	-0.0755	-2.1751	3.1038	-0.7266	0.3085	-0.4043	-0.2951	-2.4179	3.1989	-0.9626	0.2926	-0.4326	-0.3180	-7.2646	68.7073	4.7170	-0.6330	0.0717	-0.0682
847.2110	-0.9297	-2.5256	0.7895	-1.4867	-1.2741	1.5059	-0.1762	-0.7301	-0.7331	0.1799	-0.4478	-0.0774	-2.3267	3.5185	-0.5390	0.2785	-0.4203	-0.2884	-2.4447	3.2958	-0.8925	0.2962	-0.4326	-0.3185	-7.4477	69.8576	5.4477	-0.5807	0.0699	-0.0682
847.2210	-0.9315	-2.5328	0.7822	-1.4849	-1.2785	1.5052	-0.1812	-0.7266	-0.7352	0.1777	-0.4482	-0.0805	-2.7264	3.3852	-0.5401	0.2943	-0.4108	-0.2752	-2.4671	3.3765	-0.8340	0.2992	-0.4326	-0.3189	-7.6027	70.8166	6.0578	-0.5367	0.0684	-0.0682
847.2310	-0.9334	-2.5401	0.7749	-1.4832	-1.2830	1.5044	-0.1888	-0.7259	-0.7385	0.1781	-0.4547	-0.0794	-2.2003	3.5713	-0.6343	0.2802	-0.3572	-0.3000	-2.4896	3.4559	-0.7765	0.3022	-0.4325	-0.3193	-7.7581	71.7588	6.6587	-0.4933	0.0671	-0.0682
847.2410	-0.9353	-2.5473	0.7675	-1.4815	-1.2875	1.5035	-0.1918	-0.7242	-0.7436	0.1732	-0.4490	-0.0829	-2.4254	3.4230	-0.5813	0.2788	-0.4217	-0.2693	-2.5123	3.5349	-0.7189	0.3052	-0.4325	-0.3198	-7.9150	72.6968	7.2599	-0.4494	0.0659	-0.0682
847.2530	-0.9376	-2.5560	0.7584	-1.4794	-1.2930	1.5025	-0.1979	-0.7245	-0.7516	0.1721	-0.4486	-0.0883	-2.5630	3.6555	-0.3562	0.2198	-0.3504	-0.1657	-2.5397	3.6302	-0.6491	0.3089	-0.4324	-0.3203	-8.1065	73.8274	7.9876	-0.3961	0.0645	-0.0682
847.2630	-0.9396	-2.5633	0.7509	-1.4778	-1.2974	1.5017	-0.2063	-0.7238	-0.7517	0.1678	-0.4486	-0.0833	-2.2061	3.6916	-0.4390	0.2610	-0.3467	-0.2838	-2.5627	3.7094	-0.5910	0.3120	-0.4324	-0.3207	-8.2679	74.7677	8.5941	-0.3510	0.0635	-0.0682
847.2740	-0.9417	-2.5705	0.7433	-1.4761	-1.3019	1.5008	-0.2083	-0.7222	-0.7558	0.1640	-0.4453	-0.0839	-2.4485	3.7587	-0.4982	0.2684	-0.4194	-0.2794	-2.5853	3.8398	-0.5103	0.3153	-0.4312	-0.3207	-8.4238	76.3207	9.4225	-0.3040	0.0748	-0.0636
847.2830	-0.9437	-2.5777	0.7357	-1.4745	-1.3063	1.5000	-0.2121	-0.7207	-0.7614	0.1597	-0.4454	-0.0867	-2.6599	3.8083	-0.5153	0.2376	-0.3832	-0.2586	-2.6056	4.0637	-0.3889	0.3186	-0.4276	-0.3198	-8.5582	78.9826	10.6458	-0.2538	0.1085	-0.0507
847.2930	-0.9459	-2.5849	0.7280	-1.4729	-1.3107	1.4991	-0.2205	-0.7183	-0.7676	0.1548	-0.4379	-0.0859	-2.2458	3.8014	-0.1022	0.2725	-0.4665	-0.3077	-2.6276	4.1441	-0.3303	0.3215	-0.4273	-0.3202	-8.7115	79.9254	11.2520	-0.2083	0.1076	-0.0507
847.3050	-0.9486	-2.5935	0.7187	-1.4711	-1.3161	1.4981	-0.2228	-0.7182	-0.7717	0.1492	-0.4387	-0.0898	-2.6051	4.1222	-0.0577	0.2668	-0.4252	-0.2846	-2.6539	4.2394	-0.2604	0.3250	-0.4269	-0.3205	-8.8956	81.0432	11.9743	-0.1536	0.1066	-0.0507
847.3150	-0.9508	-2.6007	0.7110	-1.4695	-1.3204	1.4972	-0.2290	-0.7160	-0.7773	0.1458	-0.4393	-0.0929	-2.5781	4.3676	0.0559	0.2928	-0.4158	-0.2163	-2.6759	4.3183	-0.2026	0.3279	-0.4266	-0.3209	-9.0493	81.9683	12.5722	-0.1079	0.1059	-0.0507
847.3250	-0.9531	-2.6079	0.7033	-1.4681	-1.3248	1.4962	-0.2331	-0.7131	-0.7801	0.1395	-0.4391	-0.0877	-2.4957	4.5469	0.0298	0.3011	-0.4015	-0.2536	-2.6979	4.3971	-0.1447	0.3309	-0.4263	-0.3212	-9.2036	82.8919	13.1711	-0.0618	0.1053	-0.0507
847.3350	-0.9555	-2.6149	0.6953	-1.4667	-1.3292	1.4953	-0.2364	-0.7088	-0.7832	0.1354	-0.4416	-0.0863	-2.7135	4.2172	0.2366	0.3304	-0.3321	-0.2888	-2.7199	4.4748	-0.0871	0.3338	-0.4259	-0.3215	-9.3576	83.8026	13.7669	-0.0155	0.1047	-0.0508
847.3470	-0.9584	-2.6235	0.6859	-1.4651	-1.3345	1.4943	-0.2434	-0.7089	-0.7879	0.1346	-0.4361	-0.0903	-2.5867	4.4659	0.2599	0.3573	-0.4284	-0.2710	-2.7464	4.5678	-0.0181	0.3375	-0.4255	-0.3219	-9.5429	84.8934	14.4811	0.0407	0.1042	-0.0508
847.3570	-0.9609	-2.6306	0.6780	-1.4637	-1.3388	1.4934	-0.2465	-0.7068	-0.7927	0.1349	-0.4388	-0.0909	-2.6032	4.6170	0.3144	0.3062	-0.3155	-0.2949	-2.7684	4.6453	0.0393	0.3405	-0.4251	-0.3222	-9.6976	85.8017	15.0745	0.0874	0.1038	-0.0508
847.3670	-0.9634	-2.6377	0.6701	-1.4624	-1.3432	1.4924	-0.2513	-0.7039	-0.7937	0.1288	-0.4363	-0.0934	-2.7358	4.8523	0.2492	0.3181	-0.4222	-0.2703	-2.7904	4.7215	0.0958	0.3435	-0.4248	-0.3225	-9.8510	86.6944	15.6603	0.1343	0.1035	-0.0508
847.3770	-0.9659	-2.6447	0.6621	-1.4612	-1.3475	1.4915	-0.2560	-0.7009	-0.7974	0.1253	-0.4301	-0.0962	-2.6785	5.0670	0.3410	0.3016	-0.4037	-0.2448	-2.8424	5.0202	0.2425	0.3460	-0.4191	-0.3216	-10.3630	90.2461	17.1310	0.1781	0.1593	-0.0382
847.3870	-0.9685	-2.6516	0.6540	-1.4600	-1.3519	1.4906	-0.2592	-0.6974	-0.8029	0.1231	-0.4288	-0.0926	-2.8168	5.0332	0.5931	0.3679	-0.4149	-0.3097	-2.8640	5.0968	0.2989	0.3487	-0.4184	-0.3219	-10.5090	91.1308	17.7105	0.2248	0.1592	-0.0382
847.3970	-0.9712	-2.6586	0.6460	-1.4588	-1.3561	1.4896	-0.2666	-0.6947	-0.8064	0.1196	-0.4249	-0.0947	-2.6270	5.0670	0.6985	0.3953	-0.4006	-0.2770	-2.8856	5.1733	0.3551	0.3513	-0.4178	-0.3221	-10.6545	92.0134	18.2887	0.2717	0.1592	-0.0382
847.4090	-0.9744	-2.6669	0.6362	-1.4575	-1.3613	1.4884	-0.2704	-0.6908	-0.8077	0.1157	-0.4228	-0.0935	-2.8006	5.1364	0.6248	0.3680	-0.3403	-0.3116	-2.9114	5.2646	0.4224	0.3545	-0.4170	-0.3224	-10.8281	93.0682	18.9804	0.3281	0.1593	-0.0382
847.4190	-0.9772	-2.6739	0.6281	-1.4564	-1.3655	1.4875	-0.2778	-0.6855	-0.8131	0.1089	-0.4190	-0.0962	-2.7144	5.0804	0.7889	0.3553	-0.3408	-0.2734	-2.9328	5.3399	0.4779	0.3572	-0.4163	-0.3226	-10.9712	93.9375	19.5521	0.3753	0.1594	-0.0382
847.4290	-0.9799	-2.6807	0.6200	-1.4553	-1.3696	1.4865	-0.2797	-0.6834	-0.8150	0.1024	-0.4210	-0.0989	-2.9044	5.4397	0.7309	0.3964	-0.3098	-0.2193	-2.9540	5.4144	0.5330	0.3599	-0.4156	-0.3229	-11.1128	94.7969	20.1195	0.4227	0.1596	-0.0382
847.4390	-0.9827	-2.6875	0.6118	-1.4543	-1.3738	1.4855	-0.2864	-0.6807	-0.8170	0.1003	-0.4158	-0.0928	-2.8644	5.5933	0.7572	0.3674	-0.4697	-0.3047	-2.9750	5.4878	0.5873	0.3626	-0.4149	-0.3231	-11.2522	95.6422	20.6791	0.4698	0.1598	-0.0382
847.4490	-0.9856	-2.6942	0.6035	-1.4533	-1.3779	1.4846	-0.2906	-0.6768	-0.8227	0.0964	-0.4143	-0.0959	-3.0592	5.6882	0.8353	0.3389	-0.4094	-0.3140	-2.9960	5.5604	0.6414	0.3652	-0.4142	-0.3233	-11.3900	96.4797	21.2356	0.5169	0.1602	-0.0382
847.4610	-0.9891	-2.7024	0.5936	-1.4523	-1.3830	1.4834	-0.2974	-0.6700	-0.8223	0.0920	-0.4127	-0.0958	-2.9540	5.3354	0.7668	0.3530	-0.4078	-0.3439	-3.0209	5.6473	0.7061	0.3685	-0.4134	-0.3236	-11.5537	97.4810	21.9022	0.5742	0.1607	-0.0382
847.4710	-0.9921	-2.7091	0.5854	-1.4514	-1.3871	1.4824	-0.3007	-0.6678	-0.8280	0.0886	-0.4092	-0.1012	-3.1013	5.4980	0.9467	0.3206	-0.3860	-0.2779	-3.0415	5.7186	0.7591	0.3712	-0.4126	-0.3239	-11.6876	98.3024	22.4496	0.6217	0.1612	-0.0382
847.4810	-0.9952	-2.7157	0.5772	-1.4505	-1.3912	1.4814	-0.3062	-0.6639	-0.8334	0.0812	-0.4092	-0.1035	-3.1433	5.9127	1.0934	0.3192	-0.3268	-0.1722	-3.0790	6.0438	0.9222	0.3744	-0.4062	-0.3227	-12.0227	102.1512	24.0736	0.6774	0.2212	-0.0241
847.4910	-0.9983	-2.7222	0.5687	-1.4498	-1.3952	1.4804	-0.3108	-0.6588	-0.8332	0.0750	-0.4041	-0.0988	-3.1038	5.9201	1.0883	0.3554	-0.4078	-0.2858	-3.0981	6.1156	0.9750	0.3767	-0.4052	-0.3229	-12.1394	102.9649	24.6116	0.7245	0.2218	-0.0241
847.5030	-1.0021	-2.7301	0.5587	-1.4490	-1.4000	1.4792	-0.3183	-0.6529	-0.8371	0.0679	-0.4043	-0.1012	-2.9868	5.8479	1.1344	0.3510	-0.3384	-0.2994	-3.1209	6.2012	1.0378	0.3795	-0.4039	-0.3231	-12.2762	103.9333	25.2524	0.7811	0.2225	-0.0241
847.5130	-1.0052	-2.7367	0.5503	-1.4483	-1.4039	1.4782	-0.3210	-0.6488	-0.8386	0.0634	-0.3949	-0.0993	-3.1224	6.0985	1.0526	0.3036	-0.4220	-0.3232	-3.1395	6.2713	1.0893	0.3818	-0.4029	-0.3232	-12.3869	104.7265	25.7779	0.8280	0.2233	-0.0241
847.5230	-1.0084	-2.7431	0.5418	-1.4477	-1.4079	1.4772	-0.3272	-0.6443	-0.8426	0.0575	-0.3942	-0.1037	-3.1553	6.3022	1.2683	0.3123	-0.3584	-0.2639	-3.1580	6.3406	1.1403	0.3841	-0.4019	-0.3234	-12.4947	105.5091	26.2983	0.8751	0.2240	-0.0241
847.5330	-1.0117	-2.7495	0.5334	-1.4472	-1.4119	1.4762	-0.3313	-0.6383	-0.8462	0.0497	-0.3869	-0.1059	-3.2144	6.2207	1.4912	0.3325	-0.3726	-0.2179	-3.1761	6.4084	1.1903	0.3863	-0.4009	-0.3235	-12.5990	106.2744	26.8091	0.9215	0.2249	-0.0241
847.5450	-1.0158	-2.7572	0.5233	-1.4466	-1.4165	1.4750	-0.3382	-0.6334	-0.8485	0.0439	-0.3872	-0.1014	-3.2032	6.5867	1.3483	0.3670	-0.2880	-0.3064	-3.1976	6.4891	1.2497	0.3891	-0.3996	-0.3237	-12.7205	107.1845	27.4161	0.9777	0.2259	-0.0241
847.5550	-1.0191	-2.7635	0.5148	-1.4462	-1.4203	1.4739	-0.3422	-0.6271	-0.8525	0.0402	-0.3801	-0.1051	-3.4009	6.6823	1.4945	0.3426	-0.4119	-0.2985	-3.2152	6.5554	1.2985	0.3913	-0.3986	-0.3239	-12.8183	107.9312	27.9150	1.0243	0.2269	-0.0242
847.5650	-1.0226	-2.7697	0.5062	-1.4459	-1.4241	1.4728	-0.3468	-0.6224	-0.8521	0.0329	-0.3777	-0.1025	-3.3446	6.7105	1.3885	0.3717	-0.3741	-0.3269	-3.2325	6.6208	1.3470	0.3936	-0.3975	-0.3240	-12.9130	108.6676	28.4101	1.0709	0.2278	-0.0242
847.5750	-1.0261	-2.7759	0.4976	-1.4456	-1.4278	1.4719	-0.3524	-0.6166	-0.8550	0.0280	-0.3760	-0.1072	-3.1726	6.5294	1.5557	0.4032	-0.3961	-0.2544	-3.2208	6.9258	1.5145	0.3989	-0.3921	-0.3227	-12.6613	112.2704	30.0750	1.1512	0.2757	-0.0089
847.5870	-1.0304	-2.7834	0.4874	-1.4453	-1.4323	1.4706	-0.3574	-0.6090	-0.8563	0.0240	-0.3742	-0.1042	-3.2045	6.8790	1.6275	0.3394	-0.3217	-0.2640	-3.2377	7.0042	1.5717	0.4012	-0.3905	-0.3228	-12.7386	113.1386	30.6487	1.2058	0.2769	-0.0089
847.5970	-1.0340	-2.7893	0.4788	-1.4451	-1.4360	1.4695	-0.3631	-0.6023	-0.8590	0.0168	-0.3674	-0.1024	-3.2150	7.0953	1.6743	0.3492	-0.3830	-0.3487	-3.2515	7.0681	1.6184	0.4031	-0.3892	-0.3228	-12.7991	113.8451	31.1175	1.2511	0.2779	-0.0089
847.6070	-1.0376	-2.7953	0.4702	-1.4449	-1.4396	1.4685	-0.3669	-0.5943	-0.8574	0.0112	-0.3617	-0.1056	-3.2415	6.9370	1.6441	0.3519	-0.3657	-0.2855	-3.2650	7.1310	1.6644	0.3563	-0.3879	-0.3229	-12.8559	114.5394	31.5793	1.2962	0.2789	-0.0089
847.6170	-1.0413	-2.8013	0.4616	-1.4449	-1.4432	1.4675	-0.3702	-0.5890	-0.8605	-0.0027	-0.3574	-0.1035	-3.4511	7.0250	1.7119	0.2474	-0.3933	-0.3087	-3.2782	7.1930	1.7098	0.1904	-0.3866	-0.3230	-12.9092	115.2233	32.0352	1.3411	0.2800	-0.0089
847.6270	-1.0449	-2.8071	0.4529	-1.4450	-1.4468	1.4664	-0.3760	-0.5847	-0.8631	-0.0073	-0.3568	-0.1087	-3.4153	7.2296	1.9453	0.1379	-0.3136	-0.2391	-3.2911	7.2543	1.7545	0.0241	-0.3853	-0.3230	-12.9590	115.8977	32.4849	1.3862	0.2811	-0.0089
847.6370	-1.0488	-2.8130	0.4443	-1.4451	-1.4503	1.4653	-0.3797	-0.5799	-0.8631	-0.0155	-0.3448	-0.1053	-3.3447	7.4440	1.9066	0.0569	-0.4220	-0.2316	-3.3037	7.3146	1.7987	-0.1426	-0.3840	-0.3231	-13.0051	116.5606	32.9285	1.4310	0.2822	-0.0090
847.6470	-1.0526	-2.8187	0.4356	-1.4453	-1.4538	1.4643	-0.3838	-0.5728	-0.8635	-0.0192	-0.3465	-0.1032	-3.3713	7.3976	1.9230	0.0686	-0.3150	-0.2917	-3.3159	7.3736	1.8419	-0.1509	-0.3827	-0.3231	-13.0475	117.2090	33.3628	1.4756	0.2834	-0.0090
847.6570	-1.0565	-2.8244	0.4270	-1.4454	-1.4573	1.4632	-0.3870	-0.5669	-0.8656	-0.0212	-0.3416	-0.1043	-3.4147	7.4992	1.9504	0.0419	-0.3550	-0.3044	-3.3279	7.4318	1.8843	-0.1492	-0.3814	-0.3232	-13.0861	117.8461	33.7891	1.5198	0.2845	-0.0090
847.6690	-1.0613	-2.8311	0.4166	-1.4457	-1.4613	1.4620	-0.3919	-0.5596	-0.8693	-0.0261	-0.3366	-0.1050	-3.5467	7.6505	2.0721	0.0073	-0.3286	-0.3028	-3.3418	7.4997	1.9338	-0.1472	-0.3798	-0.3232	-13.1274	118.5885	34.2878	1.5719	0.2860	-0.0090
847.6790	-1.0652	-2.8366	0.4079	-1.4460	-1.4646	1.4609	-0.3982	-0.5517	-0.8657	-0.0304	-0.3273	-0.1061	-3.1312	7.6391	1.9980	0.0037	-0.3981	-0.2712	-3.2714	7.7214	2.0752	-0.1408	-0.3765	-0.3221	-12.1894	121.1807	35.6807	1.6671	0.3077	0.0037
847.6890	-1.0692	-2.8421	0.3992	-1.4463	-1.4679	1.4598	-0.4008	-0.5453	-0.8678	-0.0371	-0.3309	-0.1023	-3.1251	7.6256	2.1699	-0.0596	-0.3247	-0.3162	-3.2789	7.7773	2.1161	-0.1392	-0.3751	-0.3220	-12.1901	121.7841	36.0818	1.7096	0.3087	0.0037
847.6990	-1.0733	-2.8476	0.3905	-1.4467	-1.4711	1.4588	-0.4037	-0.5393	-0.8694	-0.0440	-0.3219	-0.1053	-3.3599	7.8998	2.3838	-0.0705	-0.3919	-0.2950	-3.2861	7.8320	2.1560	-0.1377	-0.3737	-0.3220	-12.1873	122.3739	36.4730	1.7517	0.3098	0.0037
847.7090	-1.0773	-2.8530	0.3819	-1.4471	-1.4743	1.4578	-0.4091	-0.5301	-0.8669	-0.0516	-0.3194	-0.1043	-3.1158	7.7914	2.3081	-0.1110	-0.3563	-0.3034	-3.2930	7.8858	2.1952	-0.1362	-0.3723	-0.3220	-12.1812	122.9518	36.8572	1.7937	0.3109	0.0037
847.7210	-1.0823	-2.8592	0.3715	-1.4478	-1.4781	1.4565	-0.4116	-0.5198	-0.8641	-0.0568	-0.3201	-0.1044	-3.4632	7.6917	2.1626	-0.1267	-0.2850	-0.2893	-3.3009	7.9489	2.2412	-0.1345	-0.3705	-0.3220	-12.1696	123.6282	37.3083	1.8434	0.3123	0.0037
847.7310	-1.0863	-2.8644	0.3628	-1.4484	-1.4812	1.4554	-0.4148	-0.5145	-0.8659	-0.0653	-0.3050	-0.1080	-3.5730	7.7789	2.2383	-0.0970	-0.4382	-0.1907	-3.3072	7.9999	2.2783	-0.1331	-0.3691	-0.3219	-12.1564	124.1734	37.6721	1.8843	0.3134	0.0037
847.7410	-1.0905	-2.8695	0.3541	-1.4491	-1.4843	1.4544	-0.4215	-0.5088	-0.8667	-0.0693	-0.3064	-0.1008	-3.3644	8.0003	2.4100	-0.1576	-0.3140	-0.3012	-3.3133	8.0502	2.3149	-0.1317	-0.3677	-0.3219	-12.1399	124.7107	38.0310	1.9250	0.3146	0.0037
847.7510	-1.0947	-2.8745	0.3454	-1.4499	-1.4873	1.4534	-0.4248	-0.5030	-0.8653	-0.0798	-0.2974	-0.1030	-3.5414	8.2141	2.4581	-0.0527	-0.3258	-0.3046	-3.3191	8.0994	2.3506	-0.1303	-0.3662	-0.3219	-12.1203	125.2333	38.3803	1.9653	0.3157	0.0037
847.7630	-1.0999	-2.8805	0.3350	-1.4509	-1.4908	1.4521	-0.4284	-0.4947	-0.8676	-0.0881	-0.2946	-0.1029	-3.6230	8.2159	2.4958	-0.0458	-0.3354	-0.2893	-3.3257	8.1656	2.3923	-0.1288	-0.3645	-0.3219	-12.0927	125.8446	38.7891	2.0130	0.3171	0.0037
847.7740	-1.1042	-2.8855	0.3264	-1.4517	-1.4937	1.4511	-0.4330	-0.4870	-0.8645	-0.0885	-0.2906	-0.1066	-3.4168	8.1047	2.2778	-0.1100	-0.2682	-0.2306	-3.3108	8.2568	2.4495	-0.1263	-0.3627	-0.3216	-11.8264	126.7753	39.3493	2.0660	0.3219	0.0058
847.7830	-1.1086	-2.8902	0.3177	-1.4527	-1.4965	1.4500	-0.4370	-0.4764	-0.8626	-0.0970	-0.2790	-0.1066	-3.2630	8.1836	2.5018	-0.0842	-0.4073	-0.2375	-3.2572	8.4139	2.5489	-0.1215	-0.3603	-0.3210	-11.1095	128.4834	40.3156	2.1431	0.3329	0.0117
847.7930	-1.1130	-2.8950	0.3090	-1.4537	-1.4993	1.4490	-0.4384	-0.4693	-0.8617	-0.1038	-0.2813	-0.1041	-3.4027	8.2744	2.6244	-0.0685	-0.2846	-0.2506	-3.2591	8.4681	2.5821	-0.1203	-0.3588	-0.3209	-11.0571	128.9596	40.6312	2.1811	0.3339	0.0117
847.8030	-1.1174	-2.8997	0.3004	-1.4547	-1.5021	1.4479	-0.4411	-0.4643	-0.8616	-0.1087	-0.2682	-0.1035	-3.3830	8.5134	2.6187	-0.0815	-0.3788	-0.2507	-3.2608	8.5210	2.6142	-0.1192	-0.3572	-0.3209	-11.0026	129.4197	40.9357	2.2184	0.3350	0.0117
847.8150	-1.1228	-2.9052	0.2901	-1.4561	-1.5053	1.4467	-0.4448	-0.4580	-0.8617	-0.1220	-0.2653	-0.1012	-3.4095	8.9604	3.0202	-0.0040	-0.3665	-0.3014	-3.2626	8.5832	2.6518	-0.1180	-0.3554	-0.3208	-10.9340	129.9563	41.2908	2.2627	0.3362	0.0117
847.8250	-1.1273	-2.9096	0.2815	-1.4573	-1.5081	1.4457	-0.4501	-0.4469	-0.8566	-0.1222	-0.2599	-0.1067	-3.1465	8.6850	2.6068	-0.1292	-0.3272	-0.2260	-3.2639	8.6337	2.6821	-0.1170	-0.3539	-0.3207	-10.8746	130.3883	41.5772	2.2988	0.3373	0.0117
847.8350	-1.1318	-2.9140	0.2729	-1.4586	-1.5106	1.4446	-0.4520	-0.4375	-0.8583	-0.1314	-0.2525	-0.1027	-3.3382	8.4668	2.8057	-0.0419	-0.3224	-0.2644	-3.2651	8.6832	2.7115	-0.1161	-0.3524	-0.3206	-10.8133	130.8075	41.8554	2.3346	0.3384	0.0117
847.8450	-1.1363	-2.9183	0.2644	-1.4599	-1.5131	1.4436	-0.4549	-0.4317	-0.8523	-0.1375	-0.2472	-0.1017	-3.3291	8.7171	2.6656	-0.0299	-0.3869	-0.3034	-3.2660	8.7315	2.7400	-0.1152	-0.3508	-0.3206	-10.7500	131.2136	42.1246	2.3697	0.3394	0.0117
847.8570	-1.1418	-2.9235	0.2541	-1.4615	-1.5161	1.4424	-0.4601	-0.4232	-0.8532	-0.1447	-0.2467	-0.1039	-3.1632	8.5918	2.7469	0.0065	-0.2487	-0.3010	-3.2670	8.7884	2.7734	-0.1142	-0.3490	-0.3205	-10.6714	131.6868	42.4388	2.4113	0.3406	0.0117
847.8670	-1.1465	-2.9277	0.2455	-1.4630	-1.5185	1.4414	-0.4618	-0.4156	-0.8488	-0.1460	-0.2381	-0.1033	-3.3892	8.5670	2.6240	-0.0957	-0.3552	-0.3101	-3.2676	8.8348	2.8003	-0.1134	-0.3475	-0.3204	-10.6039	132.0688	42.6919	2.4455	0.3416	0.0117
847.8770	-1.1511	-2.9318	0.2371	-1.4645	-1.5208	1.4403	-0.4646	-0.4084	-0.8504	-0.1508	-0.2372	-0.1096	-3.2910	8.7207	2.8804	-0.0696	-0.3099	-0.1922	-3.1905	8.9897	2.9044	-0.1076	-0.3455	-0.3199	-9.6127	133.7525	43.7006	2.5326	0.3484	0.0160
847.8870	-1.1558	-2.9358	0.2286	-1.4661	-1.5232	1.4393	-0.4660	-0.4026	-0.8488	-0.1587	-0.2335	-0.1011	-3.3737	9.0040	3.0799	-0.0527	-0.3175	-0.2718	-3.1884	9.0351	2.9307	-0.1068	-0.3439	-0.3198	-9.5262	134.1147	43.9379	2.5654	0.3492	0.0160
847.8990	-1.1614	-2.9406	0.2185	-1.4680	-1.5259	1.4381	-0.4699	-0.3913	-0.8454	-0.1653	-0.2238	-0.1003	-3.3787	9.0108	2.7991	-0.0505	-0.2817	-0.3162	-3.1859	9.0881	2.9610	-0.1060	-0.3420	-0.3197	-9.4214	134.5313	44.2106	2.6038	0.3503	0.0160
847.9090	-1.1661	-2.9445	0.2100	-1.4698	-1.5281	1.4371	-0.4740	-0.3823	-0.8436	-0.1659	-0.2194	-0.1011	-3.3423	8.9643	3.1766	-0.0477	-0.4070	-0.3303	-3.1837	9.1312	2.9855	-0.1054	-0.3405	-0.3196	-9.3330	134.8659	44.4300	2.6353	0.3511	0.0160
847.9190	-1.1708	-2.9484	0.2016	-1.4715	-1.5302	1.4360	-0.4774	-0.3771	-0.8364	-0.1718	-0.2186	-0.1030	-3.2100	9.2330	2.9919	-0.0662	-0.2899	-0.2743	-3.1815	9.1734	3.0092	-0.1048	-0.3389	-0.3195	-9.2436	135.1900	44.6418	2.6661	0.3519	0.0160
847.9290	-1.1757	-2.9520	0.1932	-1.4733	-1.5324	1.4350	-0.4794	-0.3660	-0.8363	-0.1766	-0.2077	-0.1068	-3.2726	8.9217	3.1051	-0.0720	-0.3115	-0.2132	-3.1791	9.2146	3.0322	-0.1043	-0.3374	-0.3194	-9.1536	135.5023	44.8463	2.6966	0.3528	0.0160
847.9390	-1.1805	-2.9556	0.1848	-1.4752	-1.5344	1.4340	-0.4791	-0.3596	-0.8325	-0.1834	-0.2043	-0.0991	-3.4670	9.3417	3.0833	-0.0546	-0.3200	-0.2798	-3.1768	9.2549	3.0543	-0.1039	-0.3358	-0.3193	-9.0630	135.8025	45.0426	2.7262	0.3536	0.0160
847.9510	-1.1863	-2.9598	0.1749	-1.4774	-1.5368	1.4328	-0.4842	-0.3510	-0.8318	-0.1925	-0.1961	-0.0997	-3.4139	9.2085	3.1033	-0.0434	-0.3685	-0.3117	-3.1739	9.3017	3.0797	-0.1034	-0.3339	-0.3192	-8.9544	136.1453	45.2664	2.7607	0.3545	0.0160
847.9610	-1.1911	-2.9632	0.1667	-1.4793	-1.5388	1.4318	-0.4897	-0.3411	-0.8300	-0.1994	-0.1945	-0.0985	-3.1354	9.1804	3.1737	-0.1123	-0.2947	-0.3367	-3.1716	9.3394	3.0998	-0.1032	-0.3324	-0.3191	-8.8643	136.4154	45.4427	2.7884	0.3554	0.0160
847.9710	-1.1960	-2.9666	0.1583	-1.4814	-1.5407	1.4308	-0.4921	-0.3356	-0.8232	-0.2093	-0.1872	-0.1012	-3.2037	9.3162	3.1358	-0.0256	-0.2869	-0.3191	-3.0361	8.9729	2.9548	-0.1034	-0.3406	-0.3194	-7.1833	131.8555	43.9964	2.8095	0.2518	0.0112
847.9810	-1.2009	-2.9698	0.1501	-1.4834	-1.5426	1.4297	-0.4928	-0.3264	-0.8186	-0.2128	-0.1778	-0.1025	-3.3321	9.2781	2.9516	-0.0930	-0.3519	-0.2647	-3.0867	9.4888	3.2041	-0.0971	-0.3298	-0.3188	-7.7468	137.8759	46.4225	2.8974	0.3547	0.0170
847.9910	-1.2059	-2.9731	0.1419	-1.4856	-1.5444	1.4287	-0.4951	-0.3203	-0.8167	-0.2187	-0.1778	-0.0979	-3.1126	9.1987	3.0328	-0.0697	-0.3284	-0.2918	-3.0823	9.5247	3.2232	-0.0968	-0.3282	-0.3187	-7.6443	138.1208	46.5798	2.9234	0.3553	0.0170
848.0030	-1.2119	-2.9769	0.1322	-1.4882	-1.5465	1.4276	-0.4973	-0.3100	-0.8104	-0.2266	-0.1741	-0.0983	-3.0833	9.1238	3.0517	-0.0674	-0.2634	-0.2941	-3.0770	9.5668	3.2452	-0.0966	-0.3263	-0.3186	-7.5215	138.4022	46.7602	2.9542	0.3561	0.0170
848.0130	-1.2170	-2.9799	0.1241	-1.4905	-1.5482	1.4266	-0.4987	-0.3038	-0.8083	-0.2329	-0.1624	-0.0978	-3.0967	9.5861	3.2275	-0.0594	-0.3309	-0.2874	-3.0727	9.6009	3.2629	-0.0964	-0.3248	-0.3185	-7.4197	138.6257	46.9033	2.9792	0.3567	0.0170
848.0230	-1.2220	-2.9829	0.1161	-1.4929	-1.5498	1.4256	-0.5008	-0.2930	-0.8054	-0.2384	-0.1593	-0.1010	-3.0107	9.1735	3.2204	0.0114	-0.3276	-0.2536	-3.0665	9.6342	3.2799	-0.0963	-0.3232	-0.3183	-7.3186	138.8390	47.0397	3.0035	0.3573	0.0170
848.0330	-1.2269	-2.9858	0.1080	-1.4952	-1.5513	1.4245	-0.5037	-0.2892	-0.7989	-0.2420	-0.1545	-0.1017	-2.9520	9.7003	3.1451	0.0289	-0.2797	-0.1985	-3.0600	9.6667	3.2962	-0.0963	-0.3217	-0.3182	-7.2178	139.0437	47.1700	3.0274	0.3578	0.0170
848.0450	-1.2330	-2.9893	0.0984	-1.4982	-1.5532	1.4233	-0.5042	-0.2782	-0.7988	-0.2482	-0.1496	-0.0941	-3.1975	9.6911	3.3839	0.0233	-0.2892	-0.2679	-3.0522	9.7048	3.3150	-0.0963	-0.3198	-0.3181	-7.0978	139.2767	47.3181	3.0553	0.3584	0.0170
848.0550	-1.2380	-2.9920	0.0904	-1.5008	-1.5547	1.4224	-0.5059	-0.2689	-0.7905	-0.2489	-0.1454	-0.0949	-3.3127	9.6356	3.2813	-0.0028	-0.2671	-0.3065	-3.0458	9.7356	3.3300	-0.0964	-0.3183	-0.3180	-6.9989	139.4602	47.4344	3.0778	0.3588	0.0170
848.0650	-1.2431	-2.9946	0.0825	-1.5033	-1.5561	1.4215	-0.5079	-0.2603	-0.7873	-0.2527	-0.1406	-0.0986	-3.2097	9.5505	3.3935	-0.0172	-0.2258	-0.2874	-3.0395	9.7656	3.3443	-0.0966	-0.3167	-0.3179	-6.9010	139.6342	47.5442	3.0997	0.3593	0.0170
848.0750	-1.2482	-2.9972	0.0747	-1.5059	-1.5575	1.4205	-0.5112	-0.2552	-0.7849	-0.2562	-0.1291	-0.0987	-3.1398	9.7996	3.3252	-0.0432	-0.3312	-0.2644	-2.9519	9.8410	3.4110	-0.0915	-0.3163	-0.3180	-5.8334	140.3681	48.1707	3.1754	0.3494	0.0150
848.0850	-1.2533	-2.9996	0.0669	-1.5085	-1.5587	1.4195	-0.5135	-0.2442	-0.7781	-0.2625	-0.1240	-0.0996	-3.0150	9.8456	3.5191	-0.0411	-0.3750	-0.2438	-2.9448	9.8695	3.4249	-0.0916	-0.3148	-0.3179	-5.7307	140.5240	48.2678	3.1956	0.3497	0.0150
848.0970	-1.2594	-3.0025	0.0575	-1.5116	-1.5602	1.4183	-0.5151	-0.2347	-0.7698	-0.2714	-0.1269	-0.0931	-3.1312	9.8200	3.2528	-0.0699	-0.2866	-0.2695	-2.9362	9.9028	3.4410	-0.0918	-0.3130	-0.3178	-5.6086	140.7019	48.3782	3.2193	0.3500	0.0150
848.1070	-1.2646	-3.0048	0.0498	-1.5144	-1.5614	1.4174	-0.5182	-0.2286	-0.7642	-0.2785	-0.1210	-0.0946	-3.0341	9.8635	3.2971	-0.0320	-0.2531	-0.2800	-2.9294	9.9296	3.4536	-0.0920	-0.3115	-0.3177	-5.5096	140.8387	48.4624	3.2381	0.3504	0.0150
848.1170	-1.2698	-3.0070	0.0423	-1.5172	-1.5626	1.4164	-0.5198	-0.2184	-0.7631	-0.2855	-0.1125	-0.0958	-3.1294	9.8028	3.5156	-0.0537	-0.2314	-0.2467	-2.9227	9.9558	3.4656	-0.0923	-0.3100	-0.3176	-5.4126	140.9671	48.5410	3.2563	0.3506	0.0150
848.1270	-1.2750	-3.0092	0.0347	-1.5200	-1.5636	1.4155	-0.5200	-0.2113	-0.7569	-0.2905	-0.1048	-0.0964	-3.1644	9.8949	3.4628	-0.0273	-0.3129	-0.2922	-2.9160	9.9814	3.4772	-0.0927	-0.3085	-0.3175	-5.3162	141.0895	48.6156	3.2742	0.3508	0.0150
848.1390	-1.2813	-3.0116	0.0256	-1.5235	-1.5649	1.4143	-0.5221	-0.1990	-0.7503	-0.2983	-0.1000	-0.0982	-3.1606	9.7815	3.2297	-0.0388	-0.3272	-0.2669	-2.9082	10.0113	3.4904	-0.0931	-0.3067	-0.3174	-5.2029	141.2261	48.6982	3.2948	0.3510	0.0150
848.1490	-1.2865	-3.0135	0.0182	-1.5265	-1.5658	1.4133	-0.5239	-0.1923	-0.7462	-0.3032	-0.0956	-0.0948	-2.9684	9.5871	3.4593	-0.0045	-0.3220	-0.2875	-2.9019	10.0356	3.5009	-0.0936	-0.3052	-0.3173	-5.1105	141.3315	48.7615	3.3114	0.3511	0.0150
848.1590	-1.2917	-3.0155	0.0107	-1.5295	-1.5668	1.4124	-0.5249	-0.1889	-0.7428	-0.3066	-0.0908	-0.0939	-3.0437	10.1329	3.7312	-0.0186	-0.3030	-0.2802	-2.8958	10.0592	3.5109	-0.0941	-0.3037	-0.3172	-5.0197	141.4303	48.8202	3.3275	0.3513	0.0150
848.1690	-1.2970	-3.0173	0.0034	-1.5327	-1.5676	1.4115	-0.5261	-0.1800	-0.7343	-0.3074	-0.0849	-0.0952	-3.2903	10.2339	3.4553	-0.0287	-0.3014	-0.2609	-2.8897	10.0823	3.5204	-0.0946	-0.3022	-0.3171	-4.9304	141.5226	48.8744	3.3431	0.3514	0.0150
848.1790	-1.3023	-3.0190	-0.0040	-1.5359	-1.5685	1.4105	-0.5287	-0.1672	-0.7289	-0.3086	-0.0812	-0.0934	-2.9480	9.7738	3.5107	-0.0579	-0.3044	-0.3110	-2.8011	10.1200	3.5698	-0.0901	-0.3025	-0.3175	-3.8562	141.7928	49.3160	3.4115	0.3333	0.0102
848.1910	-1.3086	-3.0210	-0.0126	-1.5396	-1.5694	1.4093	-0.5299	-0.1619	-0.7223	-0.3150	-0.0785	-0.0967	-2.8637	10.2640	3.5590	-0.0247	-0.2595	-0.2301	-2.7934	10.1458	3.5811	-0.0907	-0.3007	-0.3174	-3.7500	141.8855	49.3693	3.4284	0.3333	0.0102
848.2010	-1.3140	-3.0226	-0.0198	-1.5428	-1.5702	1.4084	-0.5328	-0.1546	-0.7187	-0.3187	-0.0721	-0.0946	-2.8069	10.3017	3.7092	-0.0729	-0.2415	-0.2279	-2.7871	10.1667	3.5900	-0.0912	-0.2993	-0.3173	-3.6636	141.9560	49.4092	3.4418	0.3333	0.0102
848.2110	-1.3193	-3.0240	-0.0269	-1.5460	-1.5708	1.4075	-0.5329	-0.1402	-0.7117	-0.3263	-0.0637	-0.0927	-2.8711	9.7702	3.7035	-0.0776	-0.2565	-0.2876	-2.7810	10.1871	3.5985	-0.0917	-0.2979	-0.3173	-3.5794	142.0204	49.4451	3.4547	0.3333	0.0102
848.2210	-1.3246	-3.0253	-0.0341	-1.5493	-1.5714	1.4065	-0.5326	-0.1354	-0.7038	-0.3336	-0.0588	-0.0938	-2.9328	9.8604	3.6107	-0.0163	-0.2339	-0.3160	-2.7751	10.2069	3.6067	-0.0923	-0.2965	-0.3172	-3.4971	142.0790	49.4773	3.4672	0.3331	0.0102
848.2330	-1.3310	-3.0270	-0.0425	-1.5534	-1.5721	1.4054	-0.5334	-0.1285	-0.6931	-0.3410	-0.0512	-0.0916	-2.9594	9.9725	3.4117	-0.0208	-0.2759	-0.3248	-2.7682	10.2302	3.6159	-0.0931	-0.2948	-0.3171	-3.4016	142.1416	49.5108	3.4814	0.3329	0.0102
848.2430	-1.3365	-3.0282	-0.0494	-1.5567	-1.5726	1.4045	-0.5338	-0.1218	-0.6891	-0.3441	-0.0449	-0.0975	-3.0096	10.1492	3.6014	-0.0312	-0.3506	-0.2301	-2.7628	10.2490	3.6232	-0.0938	-0.2934	-0.3171	-3.3250	142.1874	49.5346	3.4927	0.3328	0.0102
848.2530	-1.3418	-3.0293	-0.0562	-1.5602	-1.5730	1.4036	-0.5361	-0.1129	-0.6836	-0.3474	-0.0416	-0.0965	-2.7447	10.2690	3.6380	-0.0109	-0.3604	-0.2282	-2.7575	10.2674	3.6302	-0.0946	-0.2920	-0.3170	-3.2505	142.2281	49.5550	3.5034	0.3325	0.0102
848.2630	-1.3472	-3.0303	-0.0630	-1.5638	-1.5734	1.4026	-0.5375	-0.1014	-0.6776	-0.3502	-0.0376	-0.0935	-2.7895	9.8596	3.6355	-0.0250	-0.3657	-0.2642	-2.7524	10.2854	3.6368	-0.0954	-0.2906	-0.3169	-3.1783	142.2635	49.5722	3.5137	0.3323	0.0102
848.2740	-1.3525	-3.0313	-0.0697	-1.5674	-1.5737	1.4017	-0.5385	-0.0949	-0.6709	-0.3496	-0.0338	-0.0919	-2.7556	9.7901	3.5982	-0.0092	-0.3527	-0.2953	-2.7282	10.3271	3.6641	-0.0945	-0.2893	-0.3170	-2.8777	142.5840	49.7925	3.5419	0.3312	0.0083
848.2850	-1.3589	-3.0324	-0.0777	-1.5716	-1.5741	1.4006	-0.5376	-0.0885	-0.6576	-0.3537	-0.0288	-0.0911	-3.0461	10.3180	3.4292	-0.0437	-0.3299	-0.3301	-2.6681	10.4154	3.7311	-0.0906	-0.2878	-0.3175	-2.1502	143.4219	50.3801	3.6040	0.3283	0.0030
848.2950	-1.3643	-3.0332	-0.0843	-1.5751	-1.5744	1.3996	-0.5396	-0.0804	-0.6551	-0.3590	-0.0236	-0.0947	-2.9177	10.2431	3.4913	-0.1132	-0.3450	-0.2628	-2.6629	10.4324	3.7379	-0.0914	-0.2864	-0.3175	-2.0807	143.4424	50.3879	3.6125	0.3280	0.0030
848.3050	-1.3697	-3.0340	-0.0909	-1.5788	-1.5746	1.3987	-0.5403	-0.0720	-0.6449	-0.3694	-0.0197	-0.0945	-3.0024	10.2402	3.7100	-0.0418	-0.3162	-0.2417	-2.6578	10.4491	3.7445	-0.0923	-0.2850	-0.3175	-2.0135	143.4588	50.3931	3.6207	0.3276	0.0030
848.3150	-1.3751	-3.0346	-0.0973	-1.5824	-1.5747	1.3977	-0.5412	-0.0655	-0.6367	-0.3755	-0.0137	-0.0911	-2.8099	10.4587	3.6427	-0.0585	-0.3122	-0.2646	-2.6530	10.4654	3.7508	-0.0931	-0.2836	-0.3175	-1.9493	143.4708	50.3958	3.6284	0.3272	0.0030
848.3250	-1.3806	-3.0353	-0.1037	-1.5861	-1.5749	1.3968	-0.5431	-0.0577	-0.6287	-0.3846	-0.0055	-0.0910	-2.6304	10.6344	3.6751	0.0121	-0.2692	-0.2870	-2.6484	10.4814	3.7568	-0.0941	-0.1762	-0.3174	-1.8879	143.4789	50.3961	3.6356	0.3268	0.0030
848.3370	-1.3871	-3.0359	-0.1111	-1.5907	-1.5749	1.3957	-0.5422	-0.0454	-0.6202	-0.3859	0.0001	-0.0935	-2.8687	10.4653	3.7377	-0.0326	-0.1198	-0.2745	-2.6431	10.5002	3.7638	-0.0952	0.0123	-0.3174	-1.8171	143.4842	50.3936	3.6438	0.3262	0.0030
848.3470	-1.3926	-3.0362	-0.1172	-1.5947	-1.5748	1.3948	-0.5416	-0.0355	-0.6146	-0.3869	0.0075	-0.0934	-3.0036	10.1832	3.6630	0.0329	-0.0424	-0.2795	-2.6390	10.5155	3.7694	-0.0962	0.1705	-0.3174	-1.7612	143.4844	50.3894	3.6502	0.3257	0.0030
848.3570	-1.3981	-3.0366	-0.1234	-1.5986	-1.5747	1.3938	-0.5426	-0.0281	-0.6064	-0.3826	0.0154	-0.0948	-2.8540	10.0817	3.8375	-0.0242	0.0442	-0.2549	-2.6351	10.5305	3.7748	-0.0972	0.3289	-0.3174	-1.7074	143.4813	50.3830	3.6561	0.3251	0.0030
848.3670	-1.4034	-3.0368	-0.1295	-1.6025	-1.5746	1.3929	-0.5449	-0.0206	-0.5978	-0.3857	0.0180	-0.0928	-2.6727	10.1223	3.7473	-0.0566	0.0670	-0.1931	-2.6313	10.5452	3.7800	-0.0983	0.3461	-0.3174	-1.6558	143.4749	50.3748	3.6616	0.3245	0.0030
848.3770	-1.4088	-3.0369	-0.1354	-1.6064	-1.5744	1.3920	-0.5459	-0.0179	-0.5942	-0.3918	0.0169	-0.0899	-2.5915	10.3352	4.0720	-0.0678	0.1066	-0.3225	-2.5413	10.5429	3.8168	-0.0933	0.3444	-0.3184	-0.5752	143.3098	50.6867	3.7272	0.2962	-0.0081
848.3890	-1.4153	-3.0370	-0.1424	-1.6110	-1.5742	1.3909	-0.5462	-0.0057	-0.5803	-0.3994	0.0218	-0.0921	-2.4964	10.5812	3.6380	-0.0298	0.1231	-0.2982	-2.5366	11.2454	3.8238	-0.0943	0.3458	-0.3185	-0.5187	143.2950	50.6735	3.7326	0.2955	-0.0081
848.3990	-1.4208	-3.0370	-0.1481	-1.6150	-1.5740	1.3900	-0.5440	0.0042	-0.5709	-0.4057	0.0261	-0.0914	-2.6964	11.2250	3.6811	-0.0699	0.1457	-0.3145	-2.5329	12.3010	3.8294	-0.0952	0.3469	-0.3185	-0.4737	143.2799	50.6608	3.7368	0.2949	-0.0081
848.4090	-1.4262	-3.0370	-0.1537	-1.6191	-1.5737	1.3890	-0.5452	0.0084	-0.5636	-0.4107	0.0292	-0.0951	-2.7308	12.6230	3.7201	-0.0215	0.1907	-0.2564	-2.5295	13.3386	3.8349	-0.0961	0.3480	-0.3186	-0.4313	143.2624	50.6470	3.7407	0.2942	-0.0081
848.4190	-1.4317	-3.0369	-0.1593	-1.6232	-1.5734	1.3880	-0.5443	0.0173	-0.5517	-0.4134	0.0335	-0.0988	-2.7794	12.5764	3.6653	-0.0414	0.2157	-0.1744	-2.5261	13.3572	3.8403	-0.0970	0.3491	-0.3186	-0.3905	143.2424	50.6316	3.7443	0.2935	-0.0081
848.4310	-1.4382	-3.0366	-0.1659	-1.6283	-1.5729	1.3869	-0.5475	0.0215	-0.5422	-0.4090	0.0401	-0.0916	-2.5175	12.9959	3.6791	-0.0025	0.2717	-0.2887	-2.5224	13.3742	3.8466	-0.0982	0.3505	-0.3187	-0.3448	143.2161	50.6121	3.7482	0.2927	-0.0081
848.4410	-1.4437	-3.0364	-0.1713	-1.6324	-1.5725	1.3861	-0.5469	0.0274	-0.5330	-0.4101	0.0473	-0.0920	-2.4909	13.4272	3.5446	-0.0184	0.3075	-0.2840	-2.5195	13.3883	3.8518	-0.0992	0.3516	-0.3187	-0.3091	143.1926	50.5949	3.7510	0.2919	-0.0081
848.4510	-1.4492	-3.0361	-0.1766	-1.6365	-1.5720	1.3851	-0.5448	0.0346	-0.5244	-0.4141	0.0493	-0.0932	-2.5848	13.6539	3.7304	-0.0312	0.3490	-0.2852	-2.5168	13.4022	3.8569	-0.1002	0.3527	-0.3188	-0.2757	143.1668	50.5767	3.7535	0.2911	-0.0081
848.4610	-1.4546	-3.0357	-0.1818	-1.6406	-1.5715	1.3842	-0.5430	0.0417	-0.5167	-0.4216	0.0563	-0.0952	-2.8372	14.0281	3.8084	-0.0234	0.3844	-0.2947	-2.5142	13.4159	3.8619	-0.1013	0.3538	-0.3188	-0.2440	143.1395	50.5577	3.7557	0.2904	-0.0081
848.4710	-1.4601	-3.0351	-0.1870	-1.6448	-1.5710	1.3833	-0.5443	0.0496	-0.5115	-0.4277	0.0609	-0.0974	-2.7338	12.7146	3.0424	-0.0323	0.3861	-0.2406	-2.4923	11.8623	3.0451	-0.1341	0.3274	-0.3181	0.0193	124.4121	42.4779	3.4111	-0.0016	0.0000
848.4830	-1.4666	-3.0345	-0.1931	-1.6499	-1.5701	1.3821	-0.5440	0.0593	-0.5001	-0.4310	0.0666	-0.0940	-2.6160	14.2121	3.8146	-0.0461	0.4020	-0.2700	-2.4257	13.3575	3.8691	-0.0982	0.3517	-0.3202	0.8122	142.1367	50.5070	3.8076	0.2485	-0.0215
848.4930	-1.4720	-3.0339	-0.1980	-1.6542	-1.5695	1.3812	-0.5450	0.0703	-0.4914	-0.4328	0.0736	-0.0947	-2.5499	13.4608	3.8013	-0.0319	0.3389	-0.3024	-2.4232	13.3693	3.8784	-0.0989	0.3527	-0.3204	0.8375	142.1052	50.4870	3.8089	0.2475	-0.0215
848.5030	-1.4774	-3.0332	-0.2028	-1.6587	-1.5687	1.3802	-0.5456	0.0737	-0.4818	-0.4335	0.0781	-0.0976	-2.4524	13.9101	3.7696	0.0188	0.3068	-0.2846	-2.4209	13.3810	3.8878	-0.0997	0.3536	-0.3205	0.8606	142.0728	50.4672	3.8100	0.2465	-0.0215
848.5130	-1.4829	-3.0324	-0.2076	-1.6630	-1.5679	1.3793	-0.5437	0.0788	-0.4716	-0.4293	0.0785	-0.0969	-2.6184	14.1831	3.8592	-0.0021	0.3128	-0.2571	-2.4187	13.3927	3.8972	-0.1005	0.3546	-0.3206	0.8824	142.0393	50.4465	3.8109	0.2455	-0.0215
848.5250	-1.4895	-3.0314	-0.2132	-1.6682	-1.5670	1.3781	-0.5434	0.0882	-0.4611	-0.4317	0.0846	-0.1014	-2.5669	14.1948	4.0140	-0.0565	0.2962	-0.1546	-2.4163	13.4065	3.9084	-0.1015	0.3557	-0.3208	0.9057	141.9980	50.4221	3.8116	0.2443	-0.0215
848.5350	-1.4950	-3.0305	-0.2178	-1.6725	-1.5661	1.3771	-0.5426	0.0971	-0.4527	-0.4354	0.0877	-0.0954	-2.6476	14.0130	4.0471	-0.0530	0.3131	-0.2665	-2.4144	13.4180	3.9177	-0.1024	0.3567	-0.3209	0.9236	141.9625	50.4013	3.8119	0.2433	-0.0215
848.5450	-1.5004	-3.0295	-0.2223	-1.6768	-1.5652	1.3762	-0.5425	0.1053	-0.4440	-0.4420	0.0916	-0.0947	-2.5665	13.8185	4.1347	-0.0600	0.3096	-0.2817	-2.4127	13.4294	3.9271	-0.1032	0.3576	-0.3211	0.9398	141.9265	50.3807	3.8120	0.2423	-0.0215
848.5550	-1.5057	-3.0284	-0.2267	-1.6812	-1.5643	1.3752	-0.5432	0.1085	-0.4302	-0.4475	0.0953	-0.1001	-2.5093	14.1220	3.9158	-0.0201	0.3149	-0.2569	-2.4111	13.4408	3.9364	-0.1041	0.3586	-0.3212	0.9544	141.8900	50.3603	3.8119	0.2412	-0.0215
848.5670	-1.5122	-3.0270	-0.2318	-1.6866	-1.5631	1.3741	-0.5431	0.1192	-0.4181	-0.4455	0.0995	-0.0975	-2.3244	13.8627	3.9021	-0.0422	0.2973	-0.3271	-2.4093	13.4545	3.9478	-0.1052	0.3597	-0.3214	0.9695	141.8466	50.3373	3.8116	0.2399	-0.0215
848.5770	-1.5177	-3.0258	-0.2359	-1.6912	-1.5621	1.3731	-0.5407	0.1145	-0.4241	-0.4438	0.0971	-0.1007	-2.4999	14.5813	4.6511	0.0167	0.3944	-0.2639	-2.3293	13.3568	3.9393	-0.1017	0.3561	-0.3229	1.9226	140.5826	50.1827	3.8536	0.1949	-0.0370
848.5870	-1.5231	-3.0245	-0.2399	-1.6958	-1.5611	1.3721	-0.5384	0.1327	-0.4009	-0.4413	0.1016	-0.0988	-2.4777	13.4048	3.7268	-0.0030	0.4079	-0.2462	-2.3278	13.3663	3.9497	-0.1022	0.3568	-0.3232	1.9319	140.5460	50.1648	3.8529	0.1938	-0.0370
848.5970	-1.5285	-3.0231	-0.2438	-1.7001	-1.5601	1.3711	-0.5383	0.1375	-0.3918	-0.4414	0.1082	-0.0978	-2.4134	13.2492	3.8924	-0.0811	0.3946	-0.2795	-2.3263	13.3758	3.9601	-0.1028	0.3576	-0.3234	1.9401	140.5093	50.1469	3.8522	0.1927	-0.0370
848.6070	-1.5339	-3.0218	-0.2477	-1.7045	-1.5590	1.3701	-0.5376	0.1374	-0.3844	-0.4485	0.1142	-0.0993	-2.3697	13.6741	3.9871	-0.0661	0.3413	-0.2850	-2.3249	13.3853	3.9705	-0.1033	0.3584	-0.3236	1.9470	140.4722	50.1294	3.8513	0.1915	-0.0370
848.6190	-1.5403	-3.0201	-0.2523	-1.7098	-1.5576	1.3689	-0.5370	0.1452	-0.3686	-0.4545	0.1170	-0.0985	-2.3702	13.7156	3.7905	-0.0562	0.3113	-0.3226	-2.3234	13.3967	3.9830	-0.1040	0.3593	-0.3239	1.9539	140.4276	50.1089	3.8500	0.1901	-0.0370
848.6290	-1.5457	-3.0185	-0.2559	-1.7143	-1.5564	1.3679	-0.5359	0.1519	-0.3585	-0.4572	0.1166	-0.1021	-2.4262	13.6465	3.7890	-0.0122	0.3891	-0.2806	-2.3222	13.4062	3.9935	-0.1046	0.3601	-0.3242	1.9584	140.3909	50.0925	3.8488	0.1889	-0.0370
848.6390	-1.5511	-3.0170	-0.2594	-1.7190	-1.5552	1.3669	-0.5355	0.1601	-0.3495	-0.4584	0.1194	-0.0984	-2.3916	13.3800	3.8790	0.0082	0.4372	-0.2828	-2.3211	13.4157	4.0041	-0.1052	0.3609	-0.3244	1.9620	140.3541	50.0766	3.8474	0.1877	-0.0370
848.6490	-1.5564	-3.0154	-0.2628	-1.7237	-1.5540	1.3659	-0.5330	0.1576	-0.3408	-0.4518	0.1266	-0.1004	-2.6010	14.2053	3.9636	0.0098	0.4150	-0.2726	-2.3201	13.4253	4.0148	-0.1059	0.3616	-0.3246	1.9644	140.3179	50.0619	3.8460	0.1865	-0.0370
848.6610	-1.5628	-3.0135	-0.2668	-1.7290	-1.5524	1.3647	-0.5335	0.1670	-0.3307	-0.4488	0.1333	-0.1036	-2.5497	14.2227	3.9525	-0.0903	0.3849	-0.2718	-2.3190	13.4368	4.0277	-0.1066	0.3626	-0.3249	1.9661	140.2747	50.0448	3.8441	0.1849	-0.0370
848.6710	-1.5681	-3.0117	-0.2700	-1.7335	-1.5510	1.3636	-0.5339	0.1760	-0.3171	-0.4569	0.1347	-0.1030	-2.3985	14.1564	3.8450	-0.0859	0.3766	-0.2886	-2.4274	12.4196	3.4370	-0.1377	0.3490	-0.3225	0.6598	127.9641	44.1307	3.5139	0.0307	-0.0093
848.6810	-1.5733	-3.0099	-0.2732	-1.7380	-1.5497	1.3625	-0.5326	0.1755	-0.3105	-0.4567	0.1352	-0.1060	-2.3504	14.4769	4.0173	-0.0771	0.4025	-0.2411	-2.2436	13.3267	4.0200	-0.1041	0.3593	-0.3270	2.8484	138.7193	49.7601	3.8769	0.1356	-0.0543
848.6910	-1.5786	-3.0081	-0.2763	-1.7426	-1.5483	1.3615	-0.5283	0.1852	-0.2970	-0.4594	0.1388	-0.1011	-2.5833	13.9765	3.8060	-0.0586	0.3602	-0.2858	-2.2425	13.3342	4.0316	-0.1043	0.3599	-0.3273	2.8469	138.6838	49.7485	3.8751	0.1343	-0.0543
848.7030	-1.5851	-3.0058	-0.2798	-1.7481	-1.5466	1.3603	-0.5286	0.1932	-0.2847	-0.4596	0.1400	-0.1030	-2.4108	13.7189	3.9458	-0.0548	0.4531	-0.2843	-2.2413	13.3435	4.0456	-0.1046	0.3606	-0.3277	2.8441	138.6425	49.7366	3.8729	0.1327	-0.0543
848.7130	-1.5904	-3.0039	-0.2827	-1.7528	-1.5452	1.3592	-0.5263	0.1977	-0.2744	-0.4581	0.1423	-0.1067	-2.4965	13.6424	4.0710	-0.0185	0.4492	-0.2487	-2.2404	13.3512	4.0575	-0.1048	0.3612	-0.3281	2.8410	138.6082	49.7274	3.8709	0.1314	-0.0543
848.7230	-1.5956	-3.0019	-0.2854	-1.7575	-1.5437	1.3581	-0.5252	0.2001	-0.2658	-0.4511	0.1508	-0.1089	-2.5380	14.0463	4.1767	-0.0844	0.3396	-0.2739	-2.2395	13.3589	4.0693	-0.1051	0.3618	-0.3284	2.8374	138.5742	49.7189	3.8689	0.1300	-0.0543
848.7330	-1.6009	-2.9999	-0.2880	-1.7620	-1.5421	1.3570	-0.5267	0.2048	-0.2532	-0.4510	0.1535	-0.1142	-2.1905	14.0104	4.2253	-0.0687	0.2893	-0.1643	-2.2386	13.3667	4.0813	-0.1054	0.3624	-0.3288	2.8331	138.5411	49.7117	3.8670	0.1285	-0.0543
848.7450	-1.6071	-2.9974	-0.2909	-1.7674	-1.5403	1.3557	-0.5234	0.2099	-0.2403	-0.4578	0.1511	-0.1070	-2.2250	14.2582	4.1491	-0.0617	0.3503	-0.2807	-2.2377	13.3761	4.0959	-0.1057	0.3631	-0.3292	2.8272	138.5026	49.7046	3.8645	0.1268	-0.0543
848.7550	-1.6124	-2.9953	-0.2932	-1.7718	-1.5388	1.3546	-0.5228	0.2157	-0.2271	-0.4614	0.1547	-0.1122	-2.2003	14.1931	4.1501	-0.0528	0.3911	-0.2318	-2.2370	13.3841	4.1082	-0.1059	0.3637	-0.3295	2.8216	138.4719	49.7006	3.8626	0.1254	-0.0543
848.7650	-1.6176	-2.9931	-0.2954	-1.7764	-1.5372	1.3535	-0.5196	0.2235	-0.2188	-0.4669	0.1628	-0.1086	-2.5134	13.8762	4.0213	-0.0606	0.3325	-0.3192	-2.2363	13.3921	4.1206	-0.1062	0.3643	-0.3299	2.8158	138.4407	49.6970	3.8605	0.1240	-0.0543
848.7750	-1.6228	-2.9908	-0.2974	-1.7812	-1.5356	1.3525	-0.5185	0.2265	-0.2133	-0.4673	0.1627	-0.1138	-2.4023	13.4695	3.8523	0.0027	0.3027	-0.2876	-2.1674	13.2554	4.0923	-0.1036	0.3602	-0.3319	3.6281	136.7096	49.3176	3.8875	0.0742	-0.0730
848.7870	-1.6290	-2.9880	-0.2999	-1.7868	-1.5336	1.3511	-0.5162	0.2306	-0.1976	-0.4565	0.1648	-0.1151	-2.3188	13.6281	3.9247	-0.0097	0.3232	-0.2529	-2.1662	13.2625	4.1079	-0.1035	0.3607	-0.3324	3.6201	136.6736	49.3166	3.8850	0.0725	-0.0730
848.7970	-1.6341	-2.9856	-0.3017	-1.7913	-1.5319	1.3500	-0.5156	0.2392	-0.1835	-0.4496	0.1652	-0.1150	-2.1881	13.1704	3.8477	-0.0654	0.3041	-0.3037	-2.1652	13.2684	4.1211	-0.1033	0.3611	-0.3329	3.6131	136.6443	49.3178	3.8830	0.0710	-0.0730
848.8070	-1.6392	-2.9832	-0.3035	-1.7959	-1.5303	1.3488	-0.5125	0.2377	-0.1736	-0.4520	0.1633	-0.1176	-2.3449	13.5796	3.9471	-0.0752	0.3869	-0.3248	-2.1642	13.2744	4.1343	-0.1031	0.3615	-0.3334	3.6058	136.6158	49.3193	3.8811	0.0695	-0.0730
848.8170	-1.6444	-2.9808	-0.3052	-1.8003	-1.5286	1.3476	-0.5114	0.2434	-0.1649	-0.4553	0.1710	-0.1196	-2.3188	13.2824	4.0849	-0.0571	0.3537	-0.3022	-2.1633	13.2804	4.1476	-0.1030	0.3619	-0.3338	3.5984	136.5871	49.3218	3.8791	0.0680	-0.0730
848.8290	-1.6505	-2.9778	-0.3071	-1.8058	-1.5265	1.3462	-0.5088	0.2439	-0.1484	-0.4585	0.1773	-0.1197	-2.2646	13.5987	3.8692	-0.0679	0.2719	-0.2387	-2.1622	13.2877	4.1638	-0.1028	0.3624	-0.3344	3.5893	136.5537	49.3261	3.8768	0.0661	-0.0730
848.8390	-1.6556	-2.9753	-0.3085	-1.8103	-1.5248	1.3450	-0.5066	0.2479	-0.1405	-0.4564	0.1729	-0.1192	-2.4688	13.7213	4.1115	-0.0276	0.3999	-0.2784	-2.1612	13.2937	4.1773	-0.1026	0.3628	-0.3348	3.5816	136.5257	49.3303	3.8748	0.0646	-0.0730
848.8490	-1.6607	-2.9728	-0.3098	-1.8151	-1.5231	1.3438	-0.5073	0.2538	-0.1301	-0.4534	0.1773	-0.1206	-2.1428	13.4901	4.1752	0.0180	0.4419	-0.2856	-2.1603	13.2999	4.1908	-0.1025	0.3632	-0.3353	3.5738	136.4985	49.3350	3.8728	0.0631	-0.0730
848.8590	-1.6657	-2.9702	-0.3111	-1.8196	-1.5213	1.3426	-0.5039	0.2559	-0.1195	-0.4474	0.1845	-0.1221	-2.2236	13.7282	4.2189	0.0055	0.3267	-0.3040	-2.1594	13.3060	4.2045	-0.1023	0.3635	-0.3357	3.5660	136.4714	49.3410	3.8708	0.0615	-0.0730
848.8690	-1.6706	-2.9677	-0.3122	-1.8240	-1.5194	1.3413	-0.5024	0.2615	-0.1072	-0.4454	0.1853	-0.1266	-2.2940	13.6222	4.1609	-0.0680	0.3532	-0.2218	-2.1585	13.3122	4.2183	-0.1022	0.3639	-0.3362	3.5580	136.4450	49.3478	3.8690	0.0598	-0.0730
848.8810	-1.6767	-2.9645	-0.3134	-1.8293	-1.5172	1.3398	-0.4993	0.2627	-0.0927	-0.4487	0.1888	-0.1231	-2.4160	13.6418	4.0658	-0.0402	0.3176	-0.2982	-2.0943	13.1606	4.1842	-0.0997	0.3597	-0.3386	4.2994	134.5433	48.8720	3.8883	0.0094	-0.0926
848.8910	-1.6817	-2.9619	-0.3143	-1.8337	-1.5153	1.3386	-0.4980	0.2665	-0.0847	-0.4516	0.1844	-0.1261	-2.2881	13.7298	4.2710	-0.0714	0.3949	-0.2552	-2.0907	13.1646	4.1983	-0.0991	0.3599	-0.3392	4.2917	134.5176	48.8812	3.8866	0.0077	-0.0926
848.9010	-1.6867	-2.9593	-0.3151	-1.8382	-1.5135	1.3373	-0.4969	0.2700	-0.0717	-0.4514	0.1874	-0.1279	-2.1597	13.5924	4.1566	-0.0061	0.3664	-0.2880	-2.0871	13.1686	4.2125	-0.0985	0.3601	-0.3398	4.2839	134.4923	48.8907	3.8849	0.0061	-0.0926
848.9110	-1.6917	-2.9566	-0.3158	-1.8427	-1.5116	1.3360	-0.4945	0.2725	-0.0610	-0.4506	0.1935	-0.1294	-2.1857	13.8788	4.2048	-0.0166	0.2497	-0.2737	-2.0835	13.1726	4.2267	-0.0979	0.3603	-0.3404	4.2763	134.4666	48.9014	3.8832	0.0044	-0.0926
848.9230	-1.6975	-2.9533	-0.3164	-1.8482	-1.5093	1.3345	-0.4918	0.2787	-0.0485	-0.4398	0.1859	-0.1298	-2.0159	13.4641	4.3141	-0.0458	0.3584	-0.3456	-2.0791	13.1774	4.2440	-0.0972	0.3605	-0.3411	4.2673	134.4360	48.9151	3.8813	0.0024	-0.0926
848.9330	-1.7024	-2.9505	-0.3168	-1.8526	-1.5074	1.3331	-0.4869	0.2813	-0.0359	-0.4338	0.1891	-0.1311	-2.3188	13.6241	4.2322	-0.0453	0.3800	-0.3210	-2.0755	13.1814	4.2584	-0.0966	0.3607	-0.3417	4.2600	134.4105	48.9278	3.8798	0.0007	-0.0926
848.9430	-1.7072	-2.9477	-0.3172	-1.8569	-1.5054	1.3318	-0.4876	0.2842	-0.0256	-0.4360	0.1923	-0.1346	-2.1557	13.6481	4.3517	-0.0413	0.3019	-0.2711	-2.0718	13.1855	4.2730	-0.0960	0.3609	-0.3422	4.2529	134.3852	48.9412	3.8784	-0.0010	-0.0926
848.9530	-1.7121	-2.9448	-0.3173	-1.8613	-1.5034	1.3304	-0.4855	0.2844	-0.0140	-0.4339	0.1920	-0.1338	-2.1108	14.0825	4.3286	-0.0383	0.3196	-0.2532	-2.0682	13.1895	4.2876	-0.0954	0.3611	-0.3428	4.2459	134.3597	48.9554	3.8771	-0.0028	-0.0926
848.9630	-1.7170	-2.9419	-0.3174	-1.8656	-1.5015	1.3290	-0.4821	0.2917	-0.0016	-0.4364	0.1937	-0.1335	-2.2588	13.6595	4.8181	-0.0556	0.3081	-0.3174	-2.0645	13.1934	4.9210	-0.0948	0.3613	-0.3434	4.2392	134.3331	48.9700	3.8759	-0.0045	-0.0926
848.9740	-1.7217	-2.9389	-0.3173	-1.8698	-1.4995	1.3277	-0.4816	0.2920	0.0103	-0.4363	0.1920	-0.1345	-1.9326	13.9337	5.4844	-0.0369	0.3509	-0.3203	-2.0885	13.0368	5.5258	-0.0998	0.3597	-0.3434	3.9014	132.3872	47.9955	3.8133	-0.0257	-0.0865
848.9850	-1.7274	-2.9353	-0.3171	-1.8751	-1.4972	1.3260	-0.4762	0.2962	0.0227	-0.4339	0.1959	-0.1441	-2.1589	13.4305	5.4993	-0.0230	0.3890	-0.2448	-1.9987	13.0330	5.5862	-0.0917	0.3571	-0.3467	4.9061	132.2855	48.4223	3.8868	-0.0558	-0.1129
848.9950	-1.7322	-2.9323	-0.3168	-1.8794	-1.4952	1.3245	-0.4735	0.2973	0.0326	-0.4247	0.2003	-0.1391	-2.2446	13.4424	5.5792	0.0036	0.2800	-0.3153	-1.9942	13.0346	5.6020	-0.0906	0.3572	-0.3474	4.9006	132.2580	48.4391	3.8858	-0.0575	-0.1129
849.0050	-1.7370	-2.9293	-0.3164	-1.8837	-1.4932	1.3232	-0.4725	0.3028	0.0422	-0.4173	0.1946	-0.1433	-2.0835	13.0183	5.7290	-0.0208	0.4157	-0.2881	-1.9898	13.0362	5.6180	-0.0896	0.3572	-0.3481	4.8952	132.2308	48.4563	3.8849	-0.0593	-0.1129
849.0170	-1.7427	-2.9257	-0.3158	-1.8887	-1.4909	1.3215	-0.4698	0.3008	0.0550	-0.4166	0.2000	-0.1448	-2.0566	13.1577	5.7465	-0.0713	0.4000	-0.3047	-1.9844	13.0379	5.6370	-0.0883	0.3572	-0.3490	4.8891	132.1953	48.4765	3.8840	-0.0614	-0.1129
849.0270	-1.7474	-2.9227	-0.3152	-1.8928	-1.4888	1.3200	-0.4666	0.3034	0.0668	-0.4176	0.2043	-0.1502	-1.9915	13.1666	5.7511	-0.0567	0.3302	-0.2629	-1.9798	13.0393	5.6529	-0.0873	0.3572	-0.3497	4.8842	132.1665	48.4935	3.8833	-0.0632	-0.1128
849.0370	-1.7521	-2.9197	-0.3145	-1.8969	-1.4869	1.3185	-0.4639	0.3012	0.0776	-0.4189	0.2026	-0.1501	-1.8980	13.5518	5.8384	-0.0746	0.3645	-0.3052	-1.9753	13.0408	5.6689	-0.0862	0.3572	-0.3504	4.8795	132.1373	48.5108	3.8827	-0.0650	-0.1128
849.0470	-1.7567	-2.9167	-0.3136	-1.9010	-1.4847	1.3170	-0.4630	0.3069	0.0915	-0.4163	0.2036	-0.1526	-1.8632	13.1375	5.7723	-0.0418	0.3336	-0.3083	-1.9708	13.0421	5.6848	-0.0852	0.3572	-0.3511	4.8751	132.1068	48.5277	3.8821	-0.0669	-0.1128
849.0590	-1.7621	-2.9130	-0.3125	-1.9060	-1.4824	1.3151	-0.4578	0.3058	0.1011	-0.4121	0.2020	-0.1587	-2.0335	13.6623	5.9516	-0.0378	0.4110	-0.2477	-1.9653	13.0437	5.7038	-0.0839	0.3572	-0.3520	4.8701	132.0693	48.5480	3.8813	-0.0691	-0.1128
849.0690	-1.7666	-2.9100	-0.3114	-1.9102	-1.4803	1.3135	-0.4542	0.3088	0.1132	-0.4050	0.2086	-0.1537	-2.3433	13.4359	5.9438	0.0071	0.2770	-0.3093	-1.9607	13.0448	5.7197	-0.0828	0.3572	-0.3527	4.8664	132.0368	48.5651	3.8808	-0.0710	-0.1128
849.0790	-1.7712	-2.9069	-0.3102	-1.9143	-1.4782	1.3120	-0.4543	0.3102	0.1236	-0.3968	0.2000	-0.1563	-1.9319	13.4435	5.9295	-0.0428	0.3708	-0.3121	-1.9052	12.8738	5.6682	-0.0811	0.3530	-0.3553	5.4670	129.9595	47.9208	3.8851	-0.1177	-0.1330
849.0890	-1.7757	-2.9038	-0.3089	-1.9182	-1.4762	1.3104	-0.4512	0.3122	0.1340	-0.3948	0.2025	-0.1659	-1.9511	13.2083	6.0174	-0.0191	0.4042	-0.2364	-1.8999	12.8726	5.6837	-0.0796	0.3528	-0.3562	5.4642	129.9241	47.9379	3.8850	-0.1195	-0.1330
849.0990	-1.7802	-2.9006	-0.3075	-1.9221	-1.4741	1.3087	-0.4504	0.3128	0.1474	-0.3945	0.2080	-0.1627	-1.9421	13.4369	5.8853	-0.0318	0.3085	-0.3029	-1.8946	12.8712	5.6992	-0.0782	0.3526	-0.3570	5.4618	129.8876	47.9549	3.8849	-0.1214	-0.1330
849.1110	-1.7856	-2.8968	-0.3056	-1.9268	-1.4717	1.3068	-0.4457	0.3148	0.1594	-0.3937	0.2070	-0.1641	-1.9721	13.1007	5.9724	-0.0469	0.3094	-0.3518	-1.8882	12.8694	5.7178	-0.0764	0.3525	-0.3580	5.4592	129.8418	47.9746	3.8849	-0.1236	-0.1330
849.1210	-1.7900	-2.8937	-0.3039	-1.9307	-1.4697	1.3051	-0.4407	0.3150	0.1743	-0.3919	0.2058	-0.1710	-2.0346	13.1974	5.8682	-0.0412	0.2896	-0.2236	-1.8828	12.8677	5.7332	-0.0749	0.3523	-0.3588	5.4573	129.8019	47.9905	3.8850	-0.1256	-0.1330
849.1310	-1.7945	-2.8905	-0.3021	-1.9345	-1.4676	1.3034	-0.4390	0.3160	0.1818	-0.3857	0.2023	-0.1661	-2.0367	13.0408	5.9808	-0.0295	0.3882	-0.3707	-1.8774	12.8660	5.7485	-0.0735	0.3521	-0.3597	5.4556	129.7611	48.0058	3.8851	-0.1274	-0.1330
849.1430	-1.7998	-2.8867	-0.2999	-1.9392	-1.4652	1.3014	-0.4365	0.3167	0.1949	-0.3786	0.2082	-0.1713	-1.7953	13.3129	5.9463	0.0165	0.3181	-0.3175	-1.8709	12.8637	5.7668	-0.0717	0.3519	-0.3607	5.4538	129.7095	48.0231	3.8852	-0.1297	-0.1330
849.1530	-1.8042	-2.8836	-0.2979	-1.9430	-1.4631	1.2996	-0.4336	0.3139	0.2032	-0.3736	0.2031	-0.1770	-1.7782	13.4137	6.1732	0.0197	0.3572	-0.2524	-1.8655	12.8617	5.7819	-0.0702	0.3518	-0.3615	5.4525	129.6654	48.0365	3.8853	-0.1316	-0.1330
849.1630	-1.8085	-2.8804	-0.2958	-1.9467	-1.4611	1.2978	-0.4293	0.3191	0.2185	-0.3661	0.2027	-0.1736	-1.7051	13.2713	5.9061	-0.0274	0.4142	-0.3113	-1.8601	12.8595	5.7970	-0.0687	0.3516	-0.3623	5.4516	129.6187	48.0494	3.8856	-0.1335	-0.1330
849.1740	-1.8127	-2.8772	-0.2935	-1.9503	-1.4591	1.2961	-0.4258	0.3182	0.2295	-0.3632	0.2080	-0.1771	-1.8395	13.2460	5.8795	-0.0438	0.3258	-0.3314	-1.8431	12.8121	5.7926	-0.0673	0.3504	-0.3637	5.5886	129.0318	47.8706	3.8849	-0.1463	-0.1381
849.1830	-1.8169	-2.8740	-0.2912	-1.9540	-1.4570	1.2943	-0.4222	0.3191	0.2388	-0.3647	0.2075	-0.1823	-1.9532	13.1612	5.9092	-0.0152	0.3349	-0.2708	-1.8050	12.6820	5.7529	-0.0658	0.3473	-0.3659	5.9728	127.4782	47.3505	3.8823	-0.1783	-0.1524
849.1950	-1.8219	-2.8702	-0.2883	-1.9582	-1.4545	1.2921	-0.4197	0.3180	0.2529	-0.3626	0.2058	-0.1836	-1.9823	13.2173	5.8970	-0.0168	0.3199	-0.2995	-1.7977	12.6761	5.7699	-0.0636	0.3469	-0.3671	5.9729	127.4139	47.3626	3.8830	-0.1806	-0.1524
849.2050	-1.8260	-2.8670	-0.2857	-1.9617	-1.4525	1.2902	-0.4161	0.3221	0.2628	-0.3575	0.2004	-0.1862	-1.9865	12.6452	5.8898	-0.0197	0.4115	-0.3096	-1.7917	12.6711	5.7840	-0.0617	0.3466	-0.3680	5.9732	127.3577	47.3715	3.8837	-0.1826	-0.1524
849.2150	-1.8302	-2.8638	-0.2830	-1.9653	-1.4504	1.2883	-0.4152	0.3186	0.2724	-0.3526	0.2066	-0.1899	-1.7993	12.8482	5.9909	-0.0626	0.3512	-0.3141	-1.7856	12.6659	5.7979	-0.0599	0.3462	-0.3690	5.9735	127.3006	47.3791	3.8843	-0.1845	-0.1524
849.2250	-1.8344	-2.8606	-0.2801	-1.9688	-1.4483	1.2865	-0.4117	0.3194	0.2816	-0.3460	0.2049	-0.1936	-1.7426	12.7366	5.8613	-0.0161	0.2578	-0.3339	-1.7796	12.6606	5.8116	-0.0581	0.3459	-0.3700	5.9739	127.2414	47.3852	3.8849	-0.1865	-0.1524
849.2370	-1.8393	-2.8569	-0.2767	-1.9730	-1.4460	1.2841	-0.4055	0.3172	0.2900	-0.3360	0.1951	-0.1994	-1.9918	13.0018	6.0317	-0.0007	0.3809	-0.2333	-1.7723	12.6538	5.8280	-0.0559	0.3455	-0.3711	5.9746	127.1662	47.3907	3.8857	-0.1888	-0.1524
849.2470	-1.8434	-2.8537	-0.2736	-1.9764	-1.4439	1.2822	-0.4050	0.3176	0.3010	-0.3302	0.2033	-0.1968	-1.7723	12.8586	6.0502	-0.0281	0.3119	-0.3154	-1.7662	12.6481	5.8414	-0.0541	0.3452	-0.3721	5.9751	127.1015	47.3936	3.8864	-0.1908	-0.1524
849.2570	-1.8474	-2.8504	-0.2706	-1.9797	-1.4419	1.2802	-0.4018	0.3160	0.3130	-0.3242	0.1995	-0.2019	-1.8478	13.0924	6.0382	-0.0163	0.2757	-0.3454	-1.7601	12.6420	5.8547	-0.0522	0.3448	-0.3730	5.9757	127.0335	47.3949	3.8872	-0.1928	-0.1524
849.2670	-1.8514	-2.8473	-0.2674	-1.9829	-1.4399	1.2782	-0.3983	0.3163	0.3225	-0.3238	0.2007	-0.2029	-1.7830	12.9956	5.9639	-0.0030	0.3025	-0.2884	-1.7540	12.6358	5.8678	-0.0504	0.3445	-0.3740	5.9763	126.9635	47.3945	3.8879	-0.1948	-0.1524
849.2770	-1.8554	-2.8441	-0.2641	-1.9861	-1.4379	1.2761	-0.3957	0.3167	0.3316	-0.3195	0.1978	-0.2024	-1.5190	12.7511	6.0053	-0.0167	0.2964	-0.3320	-1.7115	12.4627	5.8027	-0.0496	0.3408	-0.3767	6.4115	124.9055	46.6281	3.8756	-0.2324	-0.1704
849.2890	-1.8602	-2.8403	-0.2601	-1.9899	-1.4356	1.2736	-0.3904	0.3147	0.3421	-0.3174	0.1942	-0.2100	-1.6552	12.7882	6.0214	-0.0070	0.3626	-0.2629	-1.7036	12.4522	5.8169	-0.0471	0.3402	-0.3779	6.4127	124.8123	46.6234	3.8767	-0.2348	-0.1704
849.2990	-1.8640	-2.8371	-0.2567	-1.9931	-1.4336	1.2715	-0.3857	0.3145	0.3571	-0.3141	0.1991	-0.2098	-1.8814	12.6879	5.7923	0.0098	0.3059	-0.2972	-1.6971	12.4432	5.8286	-0.0450	0.3397	-0.3790	6.4136	124.7319	46.6173	3.8775	-0.2367	-0.1704
849.3090	-1.8679	-2.8340	-0.2531	-1.9960	-1.4317	1.2694	-0.3831	0.3133	0.3620	-0.3104	0.1916	-0.2145	-1.8775	12.6236	6.1184	0.0027	0.3761	-0.3073	-1.6906	12.4340	5.8401	-0.0429	0.3393	-0.3801	6.4143	124.6495	46.6093	3.8784	-0.2386	-0.1704
849.3190	-1.8716	-2.8309	-0.2494	-1.9992	-1.4298	1.2672	-0.3800	0.3122	0.3729	-0.3050	0.1925	-0.2131	-1.8680	12.6958	6.0011	0.0121	0.4290	-0.3107	-1.6841	12.4247	5.8513	-0.0408	0.3388	-0.3812	6.4150	124.5649	46.5992	3.8792	-0.2405	-0.1704
849.3310	-1.8761	-2.8272	-0.2448	-2.0028	-1.4274	1.2646	-0.3777	0.3085	0.3849	-0.2941	0.1957	-0.2180	-1.7940	12.9866	6.1254	0.0349	0.3214	-0.3292	-1.6763	12.4131	5.8646	-0.0383	0.3382	-0.3824	6.4156	124.4589	46.5842	3.8802	-0.2428	-0.1704
849.3410	-1.8799	-2.8241	-0.2409	-2.0057	-1.4255	1.2624	-0.3766	0.3101	0.3925	-0.2881	0.1934	-0.2199	-1.4878	12.7820	6.1693	0.0500	0.3329	-0.3002	-1.6699	12.4031	5.8753	-0.0362	0.3378	-0.3835	6.4160	124.3668	46.5693	3.8809	-0.2448	-0.1704
849.3510	-1.8836	-2.8210	-0.2369	-2.0086	-1.4236	1.2602	-0.3715	0.3060	0.4048	-0.2804	0.1933	-0.2228	-1.6068	12.9872	6.0337	0.0283	0.3460	-0.3394	-1.6634	12.3928	5.8858	-0.0341	0.3373	-0.3846	6.4164	124.2700	46.5518	3.8817	-0.2467	-0.1704
849.3610	-1.8873	-2.8179	-0.2328	-2.0114	-1.4217	1.2579	-0.3669	0.3100	0.4152	-0.2741	0.1902	-0.2284	-1.7815	12.5869	6.0172	-0.0057	0.3556	-0.2836	-1.6569	12.3824	5.8961	-0.0320	0.3368	-0.3857	6.4164	124.1724	46.5323	3.8825	-0.2486	-0.1704
849.3710	-1.8910	-2.8149	-0.2287	-2.0140	-1.4199	1.2556	-0.3639	0.3068	0.4232	-0.2733	0.1920	-0.2317	-1.7752	12.8364	6.1838	0.0109	0.3933	-0.3343	-1.6505	12.3716	5.9062	-0.0299	0.3364	-0.3867	6.4162	124.0703	46.5103	3.8832	-0.2506	-0.1704
849.3830	-1.8954	-2.8112	-0.2235	-2.0172	-1.4175	1.2529	-0.3601	0.3057	0.4346	-0.2659	0.1911	-0.2397	-1.6164	12.3693	5.9753	-0.0265	0.2164	-0.2777	-1.6143	12.2004	5.8369	-0.0293	0.3329	-0.3896	6.7530	122.0734	45.6947	3.8620	-0.2823	-0.1863
849.3930	-1.8990	-2.8081	-0.2190	-2.0199	-1.4157	1.2505	-0.3567	0.3021	0.4438	-0.2658	0.1818	-0.2380	-1.6808	12.6335	5.9478	0.0219	0.3502	-0.3117	-1.6076	12.1872	5.8453	-0.0270	0.3324	-0.3908	6.7527	121.9626	45.6670	3.8628	-0.2842	-0.1863
849.4030	-1.9025	-2.8051	-0.2145	-2.0224	-1.4139	1.2481	-0.3503	0.3035	0.4513	-0.2595	0.1846	-0.2454	-1.7330	12.3323	5.9439	-0.0046	0.3239	-0.2521	-1.6009	12.1737	5.8534	-0.0247	0.3318	-0.3919	6.7523	121.8479	45.6363	3.8635	-0.2861	-0.1863
849.4130	-1.9061	-2.8021	-0.2099	-2.0250	-1.4119	1.2456	-0.3500	0.2998	0.4581	-0.2540	0.1841	-0.2443	-1.5195	12.4361	6.0726	0.0035	0.2661	-0.3507	-1.5942	12.1599	5.8612	-0.0224	0.3312	-0.3931	6.7514	121.7294	45.6028	3.8641	-0.2880	-0.1863
849.4250	-1.9102	-2.7985	-0.2043	-2.0279	-1.4098	1.2426	-0.3459	0.2988	0.4701	-0.2504	0.1778	-0.2476	-1.5728	12.2350	6.0740	0.0183	0.2959	-0.2692	-1.5862	12.1430	5.8702	-0.0197	0.3305	-0.3945	6.7499	121.5838	45.5591	3.8647	-0.2902	-0.1863
849.4350	-1.9136	-2.7956	-0.1996	-2.0304	-1.4080	1.2402	-0.3417	0.2940	0.4824	-0.2405	0.1765	-0.2486	-1.5641	12.6173	5.7687	0.0218	0.2766	-0.3412	-1.5796	12.1287	5.8774	-0.0175	0.3299	-0.3957	6.7481	121.4595	45.5199	3.8651	-0.2921	-0.1863
849.4450	-1.9170	-2.7926	-0.1948	-2.0328	-1.4063	1.2377	-0.3402	0.2957	0.4899	-0.2313	0.1716	-0.2551	-1.2981	12.1653	5.8915	0.0220	0.3442	-0.2769	-1.5730	12.1141	5.8844	-0.0152	0.3293	-0.3968	6.7458	121.3317	45.4778	3.8654	-0.2939	-0.1863
849.4550	-1.9204	-2.7897	-0.1899	-2.0352	-1.4045	1.2351	-0.3346	0.2891	0.4951	-0.2249	0.1701	-0.2542	-1.5389	12.6281	6.1666	0.0233	0.3796	-0.3703	-1.5665	12.0993	5.8910	-0.0130	0.3288	-0.3980	6.7431	121.2005	45.4328	3.8656	-0.2957	-0.1863
849.4670	-1.9243	-2.7863	-0.1839	-2.0379	-1.4025	1.2320	-0.3300	0.2893	0.5056	-0.2173	0.1757	-0.2615	-1.7430	12.4487	6.2138	0.0269	0.2486	-0.2893	-1.5587	12.0810	5.8934	-0.0103	0.3281	-0.3994	6.7395	121.0379	45.3743	3.8658	-0.2978	-0.1863
849.4770	-1.9276	-2.7834	-0.1787	-2.0400	-1.4007	1.2294	-0.3261	0.2862	0.5134	-0.2111	0.1675	-0.2613	-1.7744	12.4382	6.2076	0.0662	0.3599	-0.3404	-1.5334	11.9236	5.8141	-0.0109	0.3254	-0.4018	6.9603	119.2067	44.5390	3.8347	-0.3217	-0.1991
849.4870	-1.9308	-2.7806	-0.1735	-2.0421	-1.3991	1.2268	-0.3239	0.2868	0.5219	-0.2079	0.1647	-0.2666	-1.7193	12.0943	6.0270	0.0147	0.4110	-0.3293	-1.5267	11.9061	5.8138	-0.0086	0.3247	-0.4031	6.9569	119.0604	44.4833	3.8347	-0.3234	-0.1991
849.4970	-1.9340	-2.7777	-0.1682	-2.0441	-1.3975	1.2241	-0.3207	0.2834	0.5328	-0.2024	0.1696	-0.2718	-1.5815	12.2084	5.9193	0.0195	0.3786	-0.3412	-1.5201	11.8884	5.8131	-0.0063	0.3241	-0.4043	6.9528	118.9117	44.4250	3.8347	-0.3251	-0.1991
849.5070	-1.9372	-2.7748	-0.1629	-2.0461	-1.3958	1.2214	-0.3182	0.2823	0.5405	-0.1968	0.1680	-0.2772	-1.5070	12.1006	5.8803	0.0043	0.3241	-0.2988	-1.5135	11.8704	5.8121	-0.0040	0.3234	-0.4056	6.9483	118.7583	44.3630	3.8344	-0.3268	-0.1991
849.5190	-1.9410	-2.7715	-0.1563	-2.0484	-1.3938	1.2181	-0.3151	0.2777	0.5500	-0.1904	0.1645	-0.2767	-1.4852	11.9841	5.8871	-0.0057	0.3499	-0.3557	-1.5057	11.8483	5.8105	-0.0012	0.3226	-0.4071	6.9421	118.5697	44.2847	3.8340	-0.3288	-0.1991
849.5290	-1.9441	-2.7687	-0.1507	-2.0502	-1.3922	1.2153	-0.3112	0.2753	0.5589	-0.1846	0.1625	-0.2806	-1.3556	11.9202	5.7748	-0.0080	0.3412	-0.3682	-1.4993	11.8295	5.8087	0.0011	0.3220	-0.4083	6.9364	118.4079	44.2145	3.8334	-0.3305	-0.1991
849.5390	-1.9472	-2.7660	-0.1451	-2.0521	-1.3906	1.2124	-0.3081	0.2700	0.5633	-0.1826	0.1576	-0.2833	-1.3519	12.0441	5.8623	0.0751	0.3459	-0.3235	-1.4928	11.8107	5.8067	0.0034	0.3213	-0.4096	6.9300	118.2456	44.1426	3.8327	-0.3322	-0.1991
849.5490	-1.9503	-2.7633	-0.1395	-2.0538	-1.3890	1.2095	-0.3018	0.2681	0.5713	-0.1759	0.1576	-0.2823	-1.5133	12.0820	5.9829	0.0538	0.3485	-0.3663	-1.4865	11.7915	5.8043	0.0056	0.3206	-0.4108	6.9229	118.0787	44.0669	3.8319	-0.3338	-0.1991
849.5610	-1.9539	-2.7601	-0.1326	-2.0559	-1.3871	1.2061	-0.2982	0.2642	0.5824	-0.1682	0.1589	-0.2927	-1.4458	12.2157	5.8809	0.0442	0.2284	-0.2712	-1.4789	11.7682	5.8010	0.0083	0.3199	-0.4123	6.9137	117.8754	43.9721	3.8306	-0.3358	-0.1991
849.5710	-1.9569	-2.7575	-0.1267	-2.0575	-1.3855	1.2031	-0.2940	0.2627	0.5884	-0.1631	0.1513	-0.2910	-1.4280	12.3222	5.9407	0.0876	0.2974	-0.3603	-1.4727	11.7484	5.7978	0.0105	0.3192	-0.4136	6.9054	117.7007	43.8885	3.8294	-0.3374	-0.1991
849.5810	-1.9599	-2.7549	-0.1207	-2.0590	-1.3841	1.2002	-0.2908	0.2612	0.5940	-0.1564	0.1460	-0.2950	-1.3809	11.8371	5.9701	0.0849	0.3623	-0.3194	-1.4468	11.6025	5.7207	0.0100	0.3169	-0.4161	7.1299	116.0275	43.0828	3.7976	-0.3566	-0.2123
849.5910	-1.9627	-2.7523	-0.1148	-2.0606	-1.3826	1.1972	-0.2859	0.2567	0.5994	-0.1491	0.1461	-0.2985	-1.4605	12.2474	5.9795	0.0580	0.3468	-0.3964	-1.4404	11.5807	5.7160	0.0123	0.3161	-0.4174	7.1205	115.8432	42.9915	3.7961	-0.3581	-0.2123
849.6030	-1.9661	-2.7492	-0.1075	-2.0623	-1.3808	1.1937	-0.2833	0.2572	0.6107	-0.1397	0.1461	-0.3045	-1.5080	11.7831	5.9406	0.0716	0.2514	-0.4045	-1.4329	11.5543	5.7101	0.0150	0.3153	-0.4190	7.1082	115.6187	42.8784	3.7940	-0.3599	-0.2123
849.6130	-1.9689	-2.7466	-0.1014	-2.0637	-1.3794	1.1906	-0.2785	0.2515	0.6179	-0.1341	0.1423	-0.3144	-1.4665	11.8997	5.8715	0.0617	0.2757	-0.3193	-1.4266	11.5317	5.7048	0.0172	0.3146	-0.4204	7.0971	115.4246	42.7799	3.7921	-0.3613	-0.2123
849.6230	-1.9716	-2.7441	-0.0952	-2.0650	-1.3780	1.1875	-0.2779	0.2509	0.6257	-0.1269	0.1400	-0.3126	-1.2493	11.6417	5.7822	0.0224	0.2745	-0.3785	-1.4205	11.5089	5.6990	0.0195	0.3139	-0.4217	7.0854	115.2282	42.6774	3.7900	-0.3627	-0.2123
849.6330	-1.9744	-2.7416	-0.0888	-2.0663	-1.3766	1.1844	-0.2728	0.2472	0.6314	-0.1199	0.1377	-0.3172	-1.2704	11.6301	5.9199	0.0643	0.2527	-0.3572	-1.4144	11.4859	5.6928	0.0217	0.3132	-0.4230	7.0731	115.0283	42.5710	3.7876	-0.3640	-0.2123
849.6430	-1.9770	-2.7392	-0.0824	-2.0675	-1.3753	1.1812	-0.2686	0.2440	0.6397	-0.1128	0.1330	-0.3205	-1.2952	11.5606	5.7194	0.0496	0.3343	-0.3637	-1.4083	11.4625	5.6863	0.0239	0.3125	-0.4244	7.0600	114.8253	42.4610	3.7851	-0.3653	-0.2123
849.6550	-1.9802	-2.7363	-0.0746	-2.0688	-1.3737	1.1773	-0.2633	0.2409	0.6475	-0.1062	0.1311	-0.3221	-1.3423	11.3254	5.6600	0.0281	0.3430	-0.3646	-1.4011	11.4340	5.6779	0.0265	0.3116	-0.4260	7.0433	114.5748	42.3231	3.7816	-0.3669	-0.2123
849.6650	-1.9829	-2.7339	-0.0681	-2.0699	-1.3723	1.1739	-0.2590	0.2351	0.6523	-0.1022	0.1331	-0.3254	-1.4847	11.6531	5.7938	0.1001	0.2586	-0.3362	-1.3952	11.4101	5.6706	0.0286	0.3109	-0.4273	7.0286	114.3659	42.2057	3.7786	-0.3682	-0.2123
849.6750	-1.9854	-2.7316	-0.0615	-2.0709	-1.3710	1.1707	-0.2573	0.2339	0.6585	-0.0934	0.1319	-0.3284	-1.3731	11.4683	5.6656	-0.0305	0.2451	-0.3244	-1.3115	11.2457	5.6039	0.0317	0.3070	-0.4321	7.9421	112.4784	41.5042	3.7847	-0.4036	-0.2489
849.6850	-1.9879	-2.7293	-0.0550	-2.0717	-1.3698	1.1674	-0.2506	0.2264	0.6642	-0.0891	0.1218	-0.3317	-1.4667	11.4754	5.7746	0.0583	0.3437	-0.3836	-1.3051	11.2193	5.5954	0.0341	0.3062	-0.4337	7.9221	112.2581	41.3777	3.7812	-0.4047	-0.2489
849.6970	-1.9909	-2.7265	-0.0469	-2.0728	-1.3683	1.1634	-0.2488	0.2223	0.6708	-0.0826	0.1193	-0.3363	-1.2864	11.5228	5.8055	0.0480	0.3774	-0.3883	-1.2974	11.1875	5.5850	0.0370	0.3053	-0.4355	7.8970	111.9929	41.2230	3.7766	-0.4060	-0.2489
849.7070	-1.9934	-2.7243	-0.0403	-2.0735	-1.3672	1.1600	-0.2437	0.2230	0.6776	-0.0770	0.1218	-0.3451	-1.3786	11.1431	5.8552	0.0815	0.3584	-0.3471	-1.2911	11.1605	5.5758	0.0393	0.3045	-0.4371	7.8751	111.7663	41.0893	3.7725	-0.4070	-0.2489
849.7170	-1.9958	-2.7221	-0.0334	-2.0742	-1.3659	1.1565	-0.2392	0.2153	0.6865	-0.0692	0.1206	-0.3477	-1.2897	11.5375	5.9300	0.0702	0.2680	-0.3640	-1.2849	11.1334	5.5663	0.0417	0.3037	-0.4387	7.8525	111.5383	40.9522	3.7681	-0.4080	-0.2489
849.7270	-1.9981	-2.7200	-0.0264	-2.0749	-1.3648	1.1530	-0.2377	0.2122	0.6928	-0.0599	0.1163	-0.3511	-1.0707	11.3609	5.7488	0.0619	0.3020	-0.3571	-1.2787	11.1059	5.5562	0.0440	0.3029	-0.4402	7.8291	111.3057	40.8100	3.7635	-0.4090	-0.2489
849.7370	-2.0004	-2.7179	-0.0194	-2.0754	-1.3636	1.1494	-0.2322	0.2114	0.7016	-0.0567	0.1146	-0.3585	-1.3153	11.0054	5.6048	0.1093	0.2904	-0.3390	-1.2727	11.0781	5.5457	0.0463	0.3021	-0.4418	7.8049	111.0699	40.6636	3.7584	-0.4099	-0.2488
849.7490	-2.0033	-2.7154	-0.0110	-2.0760	-1.3623	1.1452	-0.2298	0.2037	0.7060	-0.0454	0.1117	-0.3595	-0.8984	11.3939	5.6792	0.0679	0.2468	-0.3445	-1.2654	11.0445	5.5329	0.0490	0.3011	-0.4437	7.7747	110.7830	40.4850	3.7521	-0.4110	-0.2488
849.7590	-2.0055	-2.7134	-0.0039	-2.0764	-1.3613	1.1415	-0.2228	0.2007	0.7137	-0.0397	0.1060	-0.3629	-1.0756	11.2758	5.5774	0.0919	0.2709	-0.3604	-1.2595	11.0165	5.5218	0.0512	0.3004	-0.4452	7.7488	110.5444	40.3332	3.7466	-0.4118	-0.2488
849.7690	-2.0076	-2.7115	0.0032	-2.0768	-1.3602	1.1379	-0.2179	0.1992	0.7179	-0.0340	0.0995	-0.3668	-1.1008	11.0145	5.9161	0.0972	0.3078	-0.3446	-1.2536	10.9879	5.5103	0.0534	0.2996	-0.4468	7.7219	110.2981	40.1762	3.7407	-0.4126	-0.2488
849.7790	-2.0098	-2.7096	0.0105	-2.0771	-1.3593	1.1342	-0.2152	0.1920	0.7270	-0.0251	0.0957	-0.3719	-0.8699	11.2144	5.6593	0.0691	0.3408	-0.3630	-1.2411	10.8519	5.4194	0.0509	0.2983	-0.4492	7.7741	108.7717	39.2444	3.6846	-0.4187	-0.2578
849.7910	-2.0123	-2.7073	0.0193	-2.0773	-1.3581	1.1297	-0.2085	0.1902	0.7310	-0.0156	0.0982	-0.3779	-1.1738	10.9406	5.5137	0.0296	0.2968	-0.3724	-1.2341	10.8163	5.4035	0.0535	0.2974	-0.4512	7.7411	108.4698	39.0465	3.6768	-0.4194	-0.2578
849.8010	-2.0144	-2.7054	0.0266	-2.0774	-1.3571	1.1259	-0.2034	0.1877	0.7364	-0.0104	0.0959	-0.3828	-1.2824	10.6081	5.5213	0.0651	0.2564	-0.3593	-1.2284	10.7863	5.3899	0.0819	0.2966	-0.4528	7.7127	108.2155	38.8777	3.6700	-0.4201	-0.2578
849.8110	-2.0164	-2.7036	0.0340	-2.0775	-1.3562	1.1221	-0.2005	0.1790	0.7406	-0.0009	0.0933	-0.3882	-1.1921	11.0957	5.7002	0.1960	0.1892	-0.3690	-1.2226	10.7561	5.3758	0.2763	0.2958	-0.4544	7.6836	107.9580	38.7051	3.6629	-0.4207	-0.2578
849.8210	-2.0184	-2.7018	0.0415	-2.0774	-1.3553	1.1182	-0.1964	0.1754	0.7495	0.0081	0.0836	-0.3944	-1.2439	11.1190	5.3988	0.3362	0.2371	-0.3381	-1.2170	10.7257	5.3613	0.4701	0.2950	-0.4560	7.6538	107.6981	38.5275	3.6553	-0.4212	-0.2578
849.8330	-2.0207	-2.6997	0.0504	-2.0773	-1.3543	1.1134	-0.1930	0.1738	0.7549	0.0203	0.0778	-0.3952	-1.2894	10.6988	5.3440	0.3988	0.2974	-0.3749	-1.2103	10.6889	5.3436	0.6251	0.2941	-0.4580	7.6170	107.3825	38.3121	3.6458	-0.4217	-0.2578
849.8430	-2.0226	-2.6980	0.0580	-2.0771	-1.3535	1.1094	-0.1891	0.1651	0.7577	0.0180	0.0754	-0.3962	-1.0331	11.0830	5.5918	0.4619	0.3608	-0.3626	-1.2048	10.6581	5.3285	0.6269	0.2933	-0.4596	7.5855	107.1180	38.1288	3.6376	-0.4221	-0.2578
849.8530	-2.0244	-2.6964	0.0657	-2.0769	-1.3527	1.1054	-0.1836	0.1628	0.7649	0.0210	0.0751	-0.4001	-1.1476	10.9194	5.4279	0.5319	0.3207	-0.4030	-1.1993	10.6267	5.3127	0.6287	0.2925	-0.4612	7.5532	106.8461	37.9390	3.6289	-0.4224	-0.2578
849.8630	-2.0262	-2.6947	0.0735	-2.0767	-1.3520	1.1014	-0.1791	0.1593	0.7695	0.0293	0.0754	-0.4060	-1.1440	10.8080	5.2904	0.5620	0.2762	-0.3898	-1.1940	10.5953	5.2967	0.6305	0.2918	-0.4628	7.5203	106.5741	37.7467	3.6199	-0.4227	-0.2578
849.8740	-2.0280	-2.6931	0.0812	-2.0764	-1.3512	1.0973	-0.1781	0.1577	0.7737	0.0363	0.0761	-0.4157	-0.8856	10.3684	5.2806	0.6007	0.2209	-0.3356	-1.1886	10.5418	5.2617	0.6310	0.2911	-0.4646	7.4864	106.0387	37.3683	3.5965	-0.4224	-0.2593
849.8850	-2.0300	-2.6913	0.0904	-2.0759	-1.3503	1.0923	-0.1700	0.1493	0.7773	0.0464	0.0702	-0.4211	-1.1708	10.7061	5.3983	0.5798	0.2155	-0.3796	-1.1823	10.4427	5.1886	0.6293	0.2903	-0.4670	7.4464	104.9805	36.6184	3.5455	-0.4212	-0.2636
849.8950	-2.0317	-2.6899	0.0983	-2.0754	-1.3497	1.0882	-0.1675	0.1467	0.7826	0.0520	0.0656	-0.4218	-0.9144	10.4142	5.3462	0.6300	0.2173	-0.4018	-1.1770	10.4108	5.1708	0.6309	0.2896	-0.4686	7.4130	104.7066	36.4177	3.5356	-0.4213	-0.2636
849.9050	-2.0334	-2.6884	0.1062	-2.0748	-1.3491	1.0838	-0.1643	0.1405	0.7884	0.0601	0.0607	-0.4248	-0.8108	10.6581	5.0520	0.6395	0.2453	-0.4148	-1.1718	10.3784	5.1524	0.6324	0.2888	-0.4703	7.3788	104.4264	36.2111	3.5251	-0.4214	-0.2636
849.9150	-2.0350	-2.6871	0.1141	-2.0742	-1.3484	1.0795	-0.1583	0.1386	0.7875	0.0671	0.0581	-0.4277	-1.0002	10.3118	5.3318	0.6485	0.2419	-0.4014	-1.1666	10.3457	5.1337	0.6340	0.2881	-0.4719	7.3440	104.1435	36.0017	3.5143	-0.4214	-0.2636
849.9270	-2.0368	-2.6854	0.1236	-2.0734	-1.3478	1.0743	-0.1524	0.1307	0.7951	0.0758	0.0553	-0.4316	-1.0946	10.6200	5.1448	0.6721	0.2321	-0.4041	-1.1605	10.3068	5.1111	0.6358	0.2872	-0.4739	7.3016	103.8065	35.7480	3.5009	-0.4213	-0.2636
849.9370	-2.0383	-2.6842	0.1316	-2.0726	-1.3472	1.0699	-0.1491	0.1273	0.7982	0.0826	0.0517	-0.4359	-1.0799	10.5398	5.1749	0.6552	0.2623	-0.3864	-1.1554	10.2743	5.0920	0.6372	0.2865	-0.4756	7.2658	103.5256	35.5348	3.4894	-0.4212	-0.2636
849.9470	-2.0398	-2.6829	0.1395	-2.0717	-1.3467	1.0656	-0.1461	0.1233	0.8004	0.0885	0.0502	-0.4461	-0.8454	10.4692	5.2254	0.6370	0.2492	-0.3281	-1.1504	10.2413	5.0724	0.6386	0.2858	-0.4772	7.2292	103.2383	35.3164	3.4773	-0.4210	-0.2636
849.9570	-2.0412	-2.6817	0.1475	-2.0707	-1.3462	1.0612	-0.1400	0.1214	0.8053	0.0960	0.0470	-0.4527	-0.9555	10.2913	5.1043	0.6388	0.2188	-0.3598	-1.1454	10.2087	5.0529	0.6400	0.2851	-0.4789	7.1924	102.9555	35.0982	3.4651	-0.4209	-0.2636
849.9670	-2.0426	-2.6805	0.1556	-2.0697	-1.3458	1.0567	-0.1350	0.1172	0.8115	0.1009	0.0434	-0.4548	-1.1963	9.9512	5.2362	0.6124	0.2220	-0.4413	-1.1404	10.1754	5.0326	0.6414	0.2843	-0.4805	7.1548	102.6653	34.8736	3.4522	-0.4206	-0.2636
849.9790	-2.0442	-2.6792	0.1655	-2.0684	-1.3453	1.0512	-0.1313	0.1074	0.8139	0.1074	0.0402	-0.4600	-1.0715	10.5010	5.1046	0.6609	0.2361	-0.3916	-1.1419	10.0796	4.9465	0.6377	0.2844	-0.4827	7.0230	101.6467	34.0016	3.3809	-0.4109	-0.2656
849.9890	-2.0455	-2.6781	0.1737	-2.0673	-1.3449	1.0465	-0.1275	0.1065	0.8168	0.1120	0.0366	-0.4611	-1.0921	10.2960	5.0622	0.6920	0.2513	-0.3882	-1.1370	10.0464	4.9249	0.6388	0.2837	-0.4844	6.9866	101.3573	33.7714	3.3673	-0.4105	-0.2656
849.9990	-2.0468	-2.6771	0.1818	-2.0661	-1.3445	1.0419	-0.1250	0.1031	0.8187	0.1198	0.0334	-0.4638	-0.7316	10.1804	4.9623	0.6560	0.2797	-0.4160	-1.1321	10.0133	4.9031	0.6399	0.2830	-0.4861	6.9497	101.0677	33.5403	3.3535	-0.4100	-0.2656
850.0090	-2.0480	-2.6761	0.1900	-2.0649	-1.3442	1.0372	-0.1175	0.0998	0.8223	0.1239	0.0316	-0.4690	-1.1292	9.9427	4.9463	0.6614	0.2514	-0.4243	-1.1274	9.9798	4.8809	0.6410	0.2824	-0.4877	6.9124	100.7746	33.3046	3.3392	-0.4095	-0.2656
850.0210	-2.0494	-2.6749	0.1999	-2.0633	-1.3439	1.0316	-0.1136	0.0940	0.8263	0.1328	0.0274	-0.4744	-0.9257	9.8690	4.7725	0.6586	0.2988	-0.4278	-1.1216	9.9395	4.8537	0.6422	0.2816	-0.4897	6.8670	100.4206	33.0173	3.3214	-0.4089	-0.2656
850.0310	-2.0505	-2.6740	0.2081	-2.0619	-1.3436	1.0268	-0.1086	0.0855	0.8246	0.1371	0.0267	-0.4802	-0.9935	10.2016	5.0392	0.6757	0.3131	-0.4161	-1.1169	9.9058	4.8308	0.6431	0.2810	-0.4914	6.8289	100.1242	32.7751	3.3061	-0.4083	-0.2656
850.0410	-2.0516	-2.6732	0.2165	-2.0605	-1.3433	1.0219	-0.1061	0.0822	0.8318	0.1441	0.0252	-0.4834	-0.9018	10.1821	4.8429	0.6649	0.2949	-0.4128	-1.1122	9.8724	4.8079	0.6441	0.2803	-0.4931	6.7906	99.8325	32.5328	3.2907	-0.4076	-0.2656
850.0510	-2.0527	-2.6723	0.2248	-2.0590	-1.3431	1.0170	-0.1041	0.0799	0.8335	0.1506	0.0213	-0.4879	-0.5700	9.9010	4.7426	0.7154	0.3173	-0.4250	-1.1075	9.8387	4.7846	0.6450	0.2797	-0.4947	6.7519	99.5354	32.2862	3.2747	-0.4069	-0.2656
850.0610	-2.0537	-2.6716	0.2331	-2.0574	-1.3429	1.0121	-0.0973	0.0744	0.8337	0.1581	0.0194	-0.4918	-0.7766	10.1418	4.9313	0.6845	0.2749	-0.4315	-1.1029	9.8050	4.7612	0.6458	0.2790	-0.4964	6.7130	99.2404	32.0391	3.2584	-0.4062	-0.2656
850.0740	-2.0548	-2.6707	0.2431	-2.0555	-1.3427	1.0062	-0.0910	0.0703	0.8391	0.1690	0.0148	-0.4969	-0.9531	10.0172	4.8624	0.6594	0.2977	-0.4101	-1.1013	9.7572	4.7197	0.6455	0.2787	-0.4984	6.6182	98.7956	31.6109	3.2237	-0.4009	-0.2650
850.0830	-2.0557	-2.6701	0.2515	-2.0538	-1.3425	1.0013	-0.0883	0.0678	0.8386	0.1749	0.0130	-0.5034	-0.7630	9.7786	4.6829	0.6452	0.2806	-0.4212	-1.1079	9.7028	4.6584	0.6422	0.2792	-0.4994	6.4479	98.2476	30.9999	3.1653	-0.3882	-0.2633
850.0930	-2.0566	-2.6694	0.2599	-2.0520	-1.3425	0.9962	-0.0842	0.0640	0.8412	0.1796	0.0098	-0.5083	-0.8582	9.5877	4.7874	0.6447	0.2782	-0.4098	-1.1033	9.6695	4.6334	0.6428	0.2508	-0.5004	6.4109	97.9517	30.7446	3.1477	-0.3874	-0.2633
850.1030	-2.0573	-2.6688	0.2684	-2.0502	-1.3424	0.9911	-0.0795	0.0598	0.8400	0.1879	0.0038	-0.5117	-0.9530	9.4265	4.7572	0.6212	0.2346	-0.4472	-1.0988	9.6357	4.6078	0.6433	0.1693	-0.5015	6.3734	97.6504	30.4848	3.1297	-0.3864	-0.2633
850.1150	-2.0583	-2.6681	0.2785	-2.0479	-1.3424	0.9849	-0.0773	0.0533	0.8443	0.1934	0.0009	-0.5161	-0.7052	9.6048	4.6773	0.6112	0.2472	-0.3890	-1.0934	9.5956	4.5771	0.6438	0.0715	-0.5027	6.3284	97.2932	30.1722	3.1076	-0.3851	-0.2633
850.1250	-2.0590	-2.6676	0.2870	-2.0460	-1.3424	0.9797	-0.0740	0.0474	0.8468	0.1983	0.0001	-0.5199	-0.6638	9.7571	4.4640	0.6090	0.1603	-0.4430	-1.0889	9.5621	4.5513	0.6443	-0.0099	-0.5038	6.2908	96.9957	29.9096	3.0888	-0.3840	-0.2633
850.1350	-2.0597	-2.6671	0.2955	-2.0440	-1.3424	0.9745	-0.0679	0.0437	0.8464	0.2031	-0.0021	-0.5232	-0.7505	9.7584	4.5177	0.6344	0.0901	-0.4196	-1.0844	9.5290	4.5255	0.6447	-0.0910	-0.5048	6.2532	96.7020	29.6474	3.0696	-0.3829	-0.2633
850.1450	-2.0603	-2.6667	0.3039	-2.0420	-1.3424	0.9692	-0.0626	0.0405	0.8496	0.2102	-0.0046	-0.5285	-1.0016	9.6526	4.3755	0.6542	0.0272	-0.4254	-1.0799	9.4958	4.4997	0.6450	-0.1718	-0.5059	6.2156	96.4076	29.3846	3.0503	-0.3817	-0.2633
850.1550	-2.0610	-2.6663	0.3123	-2.0398	-1.3425	0.9639	-0.0601	0.0378	0.8493	0.2158	-0.0082	-0.5324	-0.9901	9.4342	4.3721	0.6156	-0.0076	-0.4502	-1.0754	9.4623	4.4734	0.6454	-0.2526	-0.5069	6.1777	96.1096	29.1173	3.0303	-0.3805	-0.2633
850.1670	-2.0616	-2.6659	0.3226	-2.0372	-1.3426	0.9574	-0.0562	0.0319	0.8483	0.2201	-0.0114	-0.5406	-1.0201	9.5678	4.5165	0.6143	-0.0886	-0.4007	-1.0700	9.4227	4.4419	0.6457	-0.3488	-0.5081	6.1325	95.7589	28.7974	3.0060	-0.3790	-0.2633
850.1770	-2.0622	-2.6656	0.3311	-2.0349	-1.3427	0.9520	-0.0537	0.0272	0.8469	0.2218	-0.0121	-0.5441	-0.9813	9.6997	4.6006	0.6322	-0.0650	-0.3925	-1.0893	9.3885	4.3781	0.6407	-0.3473	-0.5085	5.8117	95.4486	28.1638	2.9300	-0.3556	-0.2559
850.1870	-2.0627	-2.6654	0.3396	-2.0326	-1.3428	0.9465	-0.0497	0.0239	0.8492	0.2271	-0.0127	-0.5464	-0.9843	9.7176	4.4946	0.6122	-0.1017	-0.4135	-1.0850	9.3561	4.3506	0.6407	-0.3478	-0.5095	5.7770	95.1554	27.8927	2.9090	-0.3543	-0.2559
850.1970	-2.0631	-2.6651	0.3481	-2.0302	-1.3429	0.9411	-0.0452	0.0214	0.8499	0.2301	-0.0140	-0.5547	-1.1156	9.5202	4.5626	0.5894	-0.1332	-0.3712	-1.0806	9.3239	4.3232	0.6406	-0.3484	-0.5105	5.7424	94.8648	27.6215	2.8876	-0.3530	-0.2559
850.2090	-2.0636	-2.6649	0.3583	-2.0275	-1.3431	0.9344	-0.0418	0.0156	0.8515	0.2354	-0.0172	-0.5571	-1.0493	9.5743	4.3222	0.6508	-0.1626	-0.4247	-1.0754	9.2848	4.2896	0.6405	-0.3490	-0.5117	5.7007	94.5111	27.2905	2.8615	-0.3513	-0.2559
850.2190	-2.0640	-2.6648	0.3669	-2.0250	-1.3433	0.9288	-0.0389	0.0122	0.8525	0.2433	-0.0208	-0.5611	-0.8508	9.6166	4.1335	0.6683	-0.1931	-0.4274	-1.0711	9.2524	4.2616	0.6404	-0.3495	-0.5127	5.6660	94.2175	27.0137	2.8393	-0.3498	-0.2559
850.2290	-2.0644	-2.6647	0.3754	-2.0226	-1.3435	0.9231	-0.0360	0.0101	0.8533	0.2517	-0.0225	-0.5622	-0.6453	9.3837	4.1550	0.6412	-0.2183	-0.4212	-1.0667	9.0193	4.2335	0.6402	-0.3500	-0.5138	5.6314	93.9253	26.7365	2.8169	-0.3484	-0.2559
850.2390	-2.0647	-2.6646	0.3839	-2.0201	-1.3437	0.9175	-0.0321	0.0034	0.8536	0.2580	-0.0258	-0.5654	-0.6852	9.0885	4.2155	0.6732	-0.2421	-0.4186	-1.0623	8.4810	4.2056	0.6400	-0.3505	-0.5148	5.5970	93.6370	26.4601	2.7940	-0.3468	-0.2559
850.2510	-2.0651	-2.6646	0.3942	-2.0170	-1.3440	0.9107	-0.0268	-0.0015	0.8523	0.2658	-0.0282	-0.5761	-0.6503	8.6044	4.2724	0.5780	-0.2434	-0.4316	-1.0571	7.8353	4.1718	0.6398	-0.3511	-0.5160	5.5560	93.2932	26.1269	2.7663	-0.3450	-0.2559
850.2610	-2.0653	-2.6646	0.4026	-2.0143	-1.3443	0.9049	-0.0217	-0.0034	0.8504	0.2713	-0.0295	-0.5825	-0.7836	7.9718	4.2224	0.6213	-0.3086	-0.4512	-1.0527	7.2852	4.1436	0.6395	-0.3516	-0.5170	5.5219	93.0060	25.8485	2.7428	-0.3433	-0.2559
850.2710	-2.0655	-2.6647	0.4112	-2.0117	-1.3446	0.8991	-0.0179	-0.0075	0.8530	0.2780	-0.0332	-0.5844	-0.7340	7.5434	4.1566	0.6262	-0.3121	-0.4224	-1.0483	6.7342	4.1153	0.6392	-0.3521	-0.5180	5.4879	92.7204	25.5687	2.7189	-0.3417	-0.2559
850.2810	-2.0656	-2.6648	0.4197	-2.0089	-1.3450	0.8932	-0.0136	-0.0122	0.8494	0.2798	-0.0362	-0.5850	-0.7683	7.0691	4.1694	0.5771	-0.3236	-0.4278	-1.0441	6.2859	4.0468	0.6346	-0.3510	-0.5195	5.4512	92.2489	24.8998	2.6494	-0.3230	-0.2606
850.2910	-2.0657	-2.6650	0.4283	-2.0060	-1.3453	0.8873	-0.0097	-0.0145	0.8506	0.2838	-0.0374	-0.5887	-0.9959	7.1703	4.1380	0.5989	-0.3625	-0.4278	-1.0396	6.2557	4.0177	0.6340	-0.3514	-0.5205	5.4188	91.9687	24.6198	2.6249	-0.3212	-0.2606
850.3030	-2.0658	-2.6651	0.4384	-2.0025	-1.3458	0.8802	-0.0037	-0.0151	0.8490	0.2852	-0.0409	-0.5923	-0.6184	6.7857	4.0137	0.5879	-0.3618	-0.4832	-0.3942	6.2193	3.9825	0.6333	-0.3519	-0.5218	5.3799	91.6296	24.2803	2.5947	-0.3191	-0.2606
850.3130	-2.0658	-2.6653	0.4469	-1.9996	-1.3462	0.8743	0.0000	-0.0189	0.8487	0.2877	-0.0433	-0.6038	-0.2871	6.5902	4.0784	0.6098	-0.3765	-0.4251	0.1497	6.1891	3.9532	0.6327	-0.3523	-0.5228	5.3479	91.3500	23.9978	2.5694	-0.3173	-0.2606
850.3230	-2.0658	-2.6655	0.4554	-1.9966	-1.3466	0.8683	0.0012	-0.0226	0.8490	0.2937	-0.0465	-0.6093	0.2868	6.5564	3.9122	0.6250	-0.3527	-0.4178	0.6834	6.1589	3.9236	0.6321	-0.3527	-0.5238	5.3159	91.0687	23.7122	2.5437	-0.3155	-0.2606
850.3330	-2.0658	-2.6657	0.4639	-1.9937	-1.3471	0.8622	0.0055	-0.0252	0.8444	0.2972	-0.0473	-0.6106	0.6901	6.2777	3.9782	0.6196	-0.3797	-0.4168	1.2050	6.1285	3.8938	0.6315	-0.3531	-0.5249	5.2840	90.7865	23.4254	2.5178	-0.3136	-0.2606
850.3430	-2.0656	-2.6660	0.4724	-1.9907	-1.3476	0.8560	0.0098	-0.0285	0.8465	0.3076	-0.0501	-0.6120	1.0997	6.0607	3.9242	0.5965	-0.3557	-0.4332	1.7265	6.0985	3.8642	0.6308	-0.3535	-0.5259	5.2525	90.5077	23.1397	2.4917	-0.3117	-0.2606
850.3550	-2.0655	-2.6664	0.4826	-1.9871	-1.3482	0.8486	0.0147	-0.0356	0.8433	0.3134	-0.0521	-0.6159	1.0418	6.3329	3.9327	0.6265	-0.3869	-0.4598	1.8727	6.0627	3.8286	0.6300	-0.3539	-0.5271	5.2150	90.1761	22.7970	2.4599	-0.3094	-0.2606
850.3650	-2.0654	-2.6669	0.4909	-1.9839	-1.3488	0.8424	0.0154	-0.0407	0.8455	0.3193	-0.0537	-0.6233	1.2524	6.3378	3.7719	0.6102	-0.3724	-0.4049	1.8777	6.0332	3.7992	0.6292	-0.3543	-0.5282	5.1843	89.9045	22.5135	2.4332	-0.3074	-0.2606
850.3750	-2.0653	-2.6672	0.4994	-1.9807	-1.3493	0.8362	0.0173	-0.0431	0.8458	0.3229	-0.0545	-0.6283	1.4109	6.1986	3.6560	0.5651	-0.3846	-0.4511	1.8921	5.9861	3.7272	0.6242	-0.3530	-0.5302	5.2657	89.4205	21.8125	2.3608	-0.2869	-0.2713
850.3850	-2.0651	-2.6677	0.5079	-1.9775	-1.3499	0.8299	0.0199	-0.0470	0.8416	0.3271	-0.0562	-0.6326	1.7590	6.1845	3.7935	0.5818	-0.3765	-0.4416	1.8974	5.9574	3.6968	0.6233	-0.3533	-0.5313	5.2360	89.1531	21.5267	2.3334	-0.2849	-0.2713
850.3970	-2.0648	-2.6683	0.5180	-1.9734	-1.3506	0.8223	0.0251	-0.0488	0.8403	0.3290	-0.0564	-0.6390	1.8493	6.0568	3.5709	0.5739	-0.4039	-0.4425	1.9036	5.9229	3.6600	0.6221	-0.3537	-0.5326	5.2006	88.8322	21.1807	2.2997	-0.2824	-0.2713
850.4070	-2.0645	-2.6688	0.5263	-1.9701	-1.3512	0.8159	0.0297	-0.0506	0.8364	0.3319	-0.0618	-0.6409	1.9445	5.6129	3.6640	0.5464	-0.3540	-0.4105	1.9089	5.8947	3.6298	0.6211	-0.3540	-0.5336	5.1716	88.5700	20.8969	2.2718	-0.2803	-0.2713
850.4170	-2.0642	-2.6693	0.5346	-1.9667	-1.3518	0.8095	0.0339	-0.0545	0.8360	0.3319	-0.0630	-0.6457	1.9189	5.5882	3.6129	0.5598	-0.3209	-0.4466	1.9142	5.8665	3.5996	0.6200	-0.3543	-0.5347	5.1430	88.3093	20.6135	2.2437	-0.2783	-0.2713
850.4270	-2.0638	-2.6699	0.5430	-1.9634	-1.3524	0.8029	0.0395	-0.0601	0.8343	0.3362	-0.0656	-0.6500	1.9317	5.6298	3.4899	0.5884	-0.3029	-0.4454	1.9196	5.8384	3.5694	0.6190	-0.3545	-0.5358	5.1146	88.0490	20.3292	2.2154	-0.2762	-0.2713
850.4370	-2.0634	-2.6705	0.5513	-1.9600	-1.3531	0.7963	0.0445	-0.0650	0.8319	0.3447	-0.0653	-0.6523	1.8124	5.7590	3.4857	0.5683	-0.3015	-0.4240	1.9249	5.8107	3.5392	0.6180	-0.3548	-0.5369	5.0868	87.7939	20.0458	2.1870	-0.2741	-0.2713
850.4490	-2.0629	-2.6714	0.5614	-1.9559	-1.3540	0.7886	0.0486	-0.0684	0.8312	0.3523	-0.0652	-0.6560	1.9163	5.6671	3.2807	0.5705	-0.3096	-0.5163	1.9314	5.7772	3.5028	0.6167	-0.3552	-0.5381	5.0536	87.4852	19.7029	2.1524	-0.2715	-0.2713
850.4590	-2.0624	-2.6721	0.5697	-1.9524	-1.3546	0.7820	0.0514	-0.0718	0.8249	0.3584	-0.0655	-0.6665	1.9014	5.6934	3.4855	0.5991	-0.3586	-0.4862	1.9369	5.7503	3.4731	0.6156	-0.3555	-0.5392	5.0268	87.2388	19.4240	2.1236	-0.2693	-0.2713
850.4690	-2.0618	-2.6728	0.5780	-1.9488	-1.3553	0.7754	0.0549	-0.0748	0.8255	0.3633	-0.0662	-0.6753	1.9142	5.5950	3.2653	0.5686	-0.4086	-0.4219	1.9423	5.7232	3.4431	0.6145	-0.3558	-0.5403	5.0002	86.9906	19.1420	2.0942	-0.2672	-0.2713
850.4790	-2.0612	-2.6736	0.5862	-1.9452	-1.3559	0.7686	0.0588	-0.0798	0.8205	0.3682	-0.0670	-0.6747	1.9808	5.9212	3.3378	0.5440	-0.4295	-0.4637	1.9177	5.7393	3.3953	0.6082	-0.3529	-0.5403	4.6165	87.2525	18.6895	2.0120	-0.2315	-0.2596
850.4910	-2.0605	-2.6746	0.5959	-1.9407	-1.3568	0.7604	0.0638	-0.0818	0.8178	0.3679	-0.0728	-0.6765	1.8977	5.9803	3.3397	0.4833	-0.4145	-0.4597	1.9240	5.7091	3.3592	0.6064	-0.3530	-0.5415	4.5895	86.9673	18.3581	1.9766	-0.2289	-0.2596
850.5010	-2.0598	-2.6754	0.6041	-1.9369	-1.3576	0.7536	0.0669	-0.0807	0.8177	0.3655	-0.0786	-0.6793	1.7888	5.5434	3.1960	0.5825	-0.3292	-0.4267	1.9293	5.6836	3.3287	0.6049	-0.3532	-0.5425	4.5670	86.7256	18.0779	1.9464	-0.2267	-0.2596
850.5110	-2.0591	-2.6763	0.6123	-1.9332	-1.3584	0.7468	0.0703	-0.0864	0.8107	0.3690	-0.0791	-0.6835	1.7942	5.6727	3.4709	0.5662	-0.2815	-0.4474	1.9346	5.6582	3.2983	0.6034	-0.3533	-0.5435	4.5449	86.4852	17.7979	1.9163	-0.2245	-0.2596
850.5210	-2.0584	-2.6771	0.6204	-1.9295	-1.3592	0.7399	0.0735	-0.0923	0.8080	0.3724	-0.0792	-0.6919	1.8725	5.9306	3.4610	0.6103	-0.2891	-0.4700	1.9399	5.6331	3.2680	0.6019	-0.3535	-0.5446	4.5232	86.2491	17.5191	1.8862	-0.2223	-0.2596
850.5310	-2.0577	-2.6781	0.6285	-1.9258	-1.3600	0.7330	0.0773	-0.0916	0.8082	0.3810	-0.0791	-0.6962	1.8646	5.6748	3.1208	0.5845	-0.2428	-0.4352	1.9453	5.6085	3.2381	0.6004	-0.3536	-0.5456	4.5021	86.0184	17.2452	1.8561	-0.2201	-0.2596
850.5430	-2.0567	-2.6792	0.6381	-1.9213	-1.3609	0.7246	0.0830	-0.0945	0.8010	0.3867	-0.0768	-0.6986	1.5064	5.5454	3.3585	0.5511	-0.3079	-0.4784	1.9518	5.5786	3.2018	0.5985	-0.3538	-0.5468	4.4769	85.7362	16.9115	1.8194	-0.2175	-0.2596
850.5530	-2.0558	-2.6801	0.6462	-1.9174	-1.3616	0.7176	0.0854	-0.0990	0.8017	0.3911	-0.0772	-0.7052	1.6449	5.6242	3.0571	0.5590	-0.3766	-0.4540	1.9572	5.5542	3.1720	0.5969	-0.3539	-0.5479	4.4566	85.5085	16.6374	1.7887	-0.2153	-0.2596
850.5630	-2.0550	-2.6811	0.6542	-1.9134	-1.3624	0.7105	0.0872	-0.0991	0.7993	0.3948	-0.0806	-0.7074	1.7901	5.3627	3.0010	0.4961	-0.3551	-0.4638	1.9627	5.5295	3.1418	0.5953	-0.3541	-0.5489	4.4363	85.2768	16.3601	1.7575	-0.2131	-0.2596
850.5740	-2.0541	-2.6821	0.6622	-1.9094	-1.3633	0.7033	0.0902	-0.1016	0.7926	0.3944	-0.0847	-0.7111	1.8469	5.1388	3.1185	0.5507	-0.3347	-0.4851	1.9836	5.4890	3.0909	0.5922	-0.3536	-0.5510	4.5999	84.8548	15.8795	1.7108	-0.2048	-0.2714
850.5850	-2.0530	-2.6834	0.6717	-1.9046	-1.3643	0.6947	0.0949	-0.1096	0.7891	0.3929	-0.0842	-0.7144	1.8978	5.6381	2.9663	0.5247	-0.3350	-0.4991	2.0338	5.4144	2.9946	0.5861	-0.3521	-0.5555	5.0852	84.0363	14.9695	1.6297	-0.1851	-0.3043
850.5950	-2.0519	-2.6845	0.6796	-1.9006	-1.3651	0.6877	0.0986	-0.1117	0.7847	0.3938	-0.0853	-0.7248	1.9251	5.6323	2.8831	0.5712	-0.3343	-0.4964	2.0403	5.3919	2.9642	0.5844	-0.3521	-0.5567	5.0650	83.8290	14.7019	1.5986	-0.1828	-0.3043
850.6050	-2.0509	-2.6856	0.6874	-1.8967	-1.3660	0.6805	0.1033	-0.1127	0.7797	0.4025	-0.0876	-0.7305	1.8600	5.3933	2.7190	0.5918	-0.3400	-0.4768	2.0467	5.3694	2.9340	0.5827	-0.3521	-0.5579	5.0453	83.6213	14.4357	1.5680	-0.1806	-0.3043
850.6150	-2.0499	-2.6867	0.6952	-1.8928	-1.3669	0.6730	0.1086	-0.1154	0.7763	0.4087	-0.0873	-0.7335	1.7901	5.4016	2.8147	0.6011	-0.3365	-0.4575	2.0532	5.3471	2.9041	0.5810	-0.3522	-0.5591	5.0261	83.4172	14.1728	1.5370	-0.1785	-0.3043
850.6250	-2.0487	-2.6879	0.7029	-1.8887	-1.3678	0.6656	0.1102	-0.1163	0.7726	0.4158	-0.0916	-0.7359	1.8523	5.0953	2.6529	0.5199	-0.2703	-0.4546	2.0598	5.3252	2.8741	0.5792	-0.3522	-0.5603	5.0074	83.2163	13.9092	1.5056	-0.1762	-0.3043
850.6370	-2.0473	-2.6893	0.7121	-1.8837	-1.3689	0.6568	0.1164	-0.1231	0.7640	0.4171	-0.0905	-0.7424	1.8707	5.3355	2.7499	0.5340	-0.2824	-0.4739	2.0677	5.2986	2.8383	0.5771	-0.3522	-0.5618	4.9855	82.9732	13.5936	1.4678	-0.1736	-0.3043
850.6470	-2.0462	-2.6905	0.7197	-1.8794	-1.3697	0.6493	0.1174	-0.1253	0.7586	0.4175	-0.0892	-0.7489	2.1293	5.4234	2.7153	0.5124	-0.3343	-0.4955	2.0744	5.2777	2.8093	0.5754	-0.3523	-0.5630	4.9683	82.7846	13.3393	1.4365	-0.1714	-0.3043
850.6570	-2.0449	-2.6918	0.7273	-1.8752	-1.3706	0.6418	0.1217	-0.1267	0.7557	0.4176	-0.0910	-0.7544	2.0409	5.3603	2.7474	0.4847	-0.3519	-0.4673	2.0811	5.2569	2.7803	0.5736	-0.3523	-0.5642	4.9515	82.5981	13.0858	1.4049	-0.1692	-0.3043
850.6670	-2.0437	-2.6931	0.7349	-1.8710	-1.3715	0.6342	0.1282	-0.1316	0.7519	0.4182	-0.0871	-0.7584	1.7192	5.6114	2.5135	0.5215	-0.4186	-0.4699	2.0878	5.2361	2.7514	0.5719	-0.3523	-0.5654	4.9351	82.4105	12.8321	1.3736	-0.1670	-0.3043
850.6790	-2.0421	-2.6947	0.7438	-1.8660	-1.3725	0.6251	0.1299	-0.1303	0.7440	0.4256	-0.0925	-0.7665	1.9063	5.1779	2.5407	0.5367	-0.4100	-0.4649	2.0453	5.3016	2.7113	0.5634	-0.3473	-0.5647	4.3159	83.2569	12.4790	1.2699	-0.1110	-0.2822
850.6890	-2.0407	-2.6960	0.7512	-1.8618	-1.3735	0.6174	0.1352	-0.1348	0.7385	0.4293	-0.0975	-0.7691	1.8148	5.5004	2.6641	0.5449	-0.3127	-0.4746	2.0515	5.2833	2.6823	0.5612	-0.3471	-0.5659	4.3042	83.0795	12.2317	1.2387	-0.1089	-0.2822
850.6990	-2.0394	-2.6974	0.7586	-1.8575	-1.3745	0.6097	0.1366	-0.1352	0.7342	0.4331	-0.0954	-0.7763	1.8973	5.3402	2.7334	0.5106	-0.2820	-0.4569	2.0577	5.2648	2.6531	0.5589	-0.3469	-0.5670	4.2927	82.8999	11.9825	1.2070	-0.1068	-0.2822
850.7090	-2.0379	-2.6988	0.7659	-1.8532	-1.3754	0.6019	0.1412	-0.1401	0.7282	0.4350	-0.0936	-0.7761	1.8434	5.6564	2.5150	0.5076	-0.2966	-0.5113	2.0640	5.2470	2.6244	0.5567	-0.3467	-0.5681	4.2818	82.7277	11.7380	1.1755	-0.1047	-0.2822
850.7190	-2.0365	-2.7002	0.7731	-1.8488	-1.3763	0.5941	0.1457	-0.1375	0.7201	0.4348	-0.0900	-0.7830	1.7138	5.5076	2.7051	0.5011	-0.3349	-0.5032	2.0703	5.2294	2.5960	0.5545	-0.3465	-0.5692	4.2713	82.5588	11.4964	1.1439	-0.1027	-0.2822
850.7310	-2.0348	-2.7019	0.7817	-1.8434	-1.3774	0.5847	0.1494	-0.1414	0.7153	0.4320	-0.0896	-0.7920	1.7869	5.4242	2.6239	0.4917	-0.4029	-0.4711	2.0779	5.2085	2.5624	0.5518	-0.3463	-0.5706	4.2593	82.3598	11.2109	1.1063	-0.1003	-0.2823
850.7410	-2.0333	-2.7033	0.7888	-1.8392	-1.3783	0.5767	0.1498	-0.1429	0.7106	0.4310	-0.0924	-0.7922	2.1450	5.4445	2.5237	0.5141	-0.3947	-0.4676	2.0843	5.1913	2.5344	0.5496	-0.3461	-0.5717	4.2498	82.1950	10.9737	1.0749	-0.0983	-0.2823
850.7510	-2.0317	-2.7047	0.7960	-1.8349	-1.3792	0.5687	0.1563	-0.1452	0.7073	0.4350	-0.0910	-0.7971	2.2323	5.5658	2.4701	0.5615	-0.3870	-0.5221	2.0907	5.1744	2.5067	0.5474	-0.3459	-0.5728	4.2406	82.0344	10.7385	1.0439	-0.0963	-0.2823
850.7610	-2.0302	-2.7062	0.8031	-1.8305	-1.3802	0.5608	0.1600	-0.1452	0.7001	0.4407	-0.0906	-0.8025	2.1194	5.4214	2.3210	0.5522	-0.3974	-0.5347	2.0972	5.1569	2.4784	0.5452	-0.3457	-0.5739	4.2316	81.8667	10.4983	1.0123	-0.0943	-0.2823
850.7740	-2.0282	-2.7079	0.8115	-1.8252	-1.3813	0.5511	0.1645	-0.1472	0.6915	0.4461	-0.0937	-0.8106	2.1462	5.1141	2.2820	0.4924	-0.3441	-0.4548	2.0848	5.1698	2.4513	0.5411	-0.3441	-0.5743	3.9818	82.0704	10.2773	0.9599	-0.0771	-0.2718
850.7830	-2.0266	-2.7093	0.8183	-1.8208	-1.3822	0.5429	0.1659	-0.1477	0.6857	0.4475	-0.0901	-0.8093	2.3540	5.1330	2.2558	0.5157	-0.3868	-0.4962	2.0345	5.2472	2.4410	0.5347	-0.3398	-0.5725	3.3092	83.0162	10.2166	0.8880	-0.0339	-0.2425
850.7930	-2.0249	-2.7109	0.8252	-1.8163	-1.3831	0.5348	0.1719	-0.1510	0.6808	0.4489	-0.0922	-0.8142	2.0530	5.1729	2.3459	0.4321	-0.3206	-0.5186	2.0399	5.2325	2.4134	0.5319	-0.3394	-0.5735	3.3049	82.8589	9.9865	0.8563	-0.0320	-0.2425
850.8030	-2.0232	-2.7123	0.8320	-1.8118	-1.3840	0.5267	0.1753	-0.1509	0.6748	0.4411	-0.0930	-0.8228	2.0656	5.2182	2.2063	0.4363	-0.2577	-0.4905	2.0454	5.2182	2.3862	0.5292	-0.3390	-0.5744	3.3009	82.7067	9.7601	0.8248	-0.0302	-0.2425
850.8150	-2.0210	-2.7141	0.8400	-1.8064	-1.3851	0.5168	0.1775	-0.1526	0.6678	0.4394	-0.0886	-0.8301	2.0997	5.0758	2.1043	0.4800	-0.2696	-0.4831	2.0519	5.2009	2.3536	0.5259	-0.3385	-0.5756	3.2964	82.5231	9.4895	0.7872	-0.0280	-0.2425
850.8250	-2.0192	-2.7156	0.8466	-1.8021	-1.3860	0.5084	0.1829	-0.1545	0.6628	0.4435	-0.0833	-0.8259	1.8574	5.0639	1.9838	0.4878	-0.3495	-0.4858	2.0574	5.1874	2.3273	0.5233	-0.3381	-0.5765	3.2931	82.3798	9.2720	0.7566	-0.0262	-0.2425
850.8350	-2.0174	-2.7172	0.8532	-1.7976	-1.3869	0.5002	0.1846	-0.1556	0.6562	0.4495	-0.0805	-0.8321	1.8272	5.1268	1.9448	0.4745	-0.4278	-0.4703	2.0630	5.1740	2.3011	0.5207	-0.3377	-0.5775	3.2901	82.2382	9.0552	0.7262	-0.0245	-0.2425
850.8450	-2.0155	-2.7187	0.8598	-1.7932	-1.3877	0.4919	0.1877	-0.1551	0.6488	0.4489	-0.0829	-0.8374	1.6767	4.9940	1.9452	0.4485	-0.4161	-0.5181	2.0685	5.1605	2.2748	0.5180	-0.3373	-0.5785	3.2873	82.0961	8.8375	0.6953	-0.0228	-0.2425
850.8570	-2.0133	-2.7206	0.8675	-1.7877	-1.3887	0.4818	0.1897	-0.1580	0.6373	0.4466	-0.0883	-0.8421	1.7979	5.1430	2.1091	0.4828	-0.3247	-0.5121	2.0752	5.1448	2.2437	0.5148	-0.3368	-0.5796	3.2843	81.9305	8.5812	0.6586	-0.0207	-0.2425
850.8670	-2.0113	-2.7222	0.8739	-1.7832	-1.3896	0.4733	0.1911	-0.1590	0.6332	0.4479	-0.0869	-0.8446	1.7324	5.1997	2.1175	0.4398	-0.2784	-0.5057	2.0808	5.1325	2.2187	0.5122	-0.3364	-0.5806	3.2823	81.8023	8.3760	0.6283	-0.0190	-0.2425
850.8770	-2.0094	-2.7238	0.8801	-1.7786	-1.3905	0.4648	0.1937	-0.1610	0.6271	0.4427	-0.0848	-0.8463	1.7104	5.5781	1.9892	0.4415	-0.2787	-0.5298	2.0191	5.2315	2.2168	0.5051	-0.3311	-0.5783	2.4804	82.9980	8.4002	0.5514	0.0343	-0.2080
850.8870	-2.0074	-2.7254	0.8864	-1.7743	-1.3913	0.4562	0.1931	-0.1548	0.6191	0.4429	-0.0798	-0.8493	2.1492	4.9822	2.0950	0.4566	-0.3073	-0.4904	2.0237	5.2210	2.1919	0.5021	-0.3305	-0.5791	2.4810	82.8709	8.1983	0.5218	0.0359	-0.2080
850.8970	-2.0055	-2.7270	0.8925	-1.7699	-1.3921	0.4478	0.1979	-0.1597	0.6123	0.4476	-0.0778	-0.8535	1.8517	5.3849	2.3775	0.4832	-0.3004	-0.4965	2.0283	5.2103	2.1670	0.4991	-0.3299	-0.5799	2.4817	82.7420	7.9969	0.4922	0.0374	-0.2080
850.9090	-2.0031	-2.7289	0.8998	-1.7647	-1.3930	0.4376	0.2014	-0.1588	0.6046	0.4525	-0.0754	-0.8621	1.8004	5.4181	2.2043	0.4547	-0.3138	-0.4922	2.0338	5.1978	2.1374	0.4956	-0.3291	-0.5809	2.4827	82.5918	7.7577	0.4568	0.0393	-0.2080
850.9190	-2.0011	-2.7305	0.9058	-1.7601	-1.3937	0.4289	0.2018	-0.1585	0.6006	0.4535	-0.0757	-0.8654	2.1170	5.5342	2.1154	0.4347	-0.3373	-0.5273	2.0384	5.1875	2.1128	0.4926	-0.3285	-0.5817	2.4838	82.4677	7.5596	0.4270	0.0408	-0.2080
850.9290	-1.9991	-2.7321	0.9118	-1.7556	-1.3944	0.4202	0.2055	-0.1553	0.5921	0.4471	-0.0759	-0.8661	1.9643	5.1458	2.2372	0.4548	-0.3187	-0.5047	2.0431	5.1775	2.0887	0.4896	-0.3279	-0.5825	2.4851	82.3468	7.3659	0.3976	0.0423	-0.2080
850.9390	-1.9970	-2.7337	0.9177	-1.7511	-1.3952	0.4116	0.2075	-0.1586	0.5868	0.4444	-0.0747	-0.8708	1.9789	5.6021	2.1898	0.4460	-0.3076	-0.5178	2.0477	5.1677	2.0648	0.4866	-0.3273	-0.5834	2.4865	82.2282	7.1745	0.3681	0.0438	-0.2080
850.9510	-1.9945	-2.7356	0.9247	-1.7457	-1.3960	0.4011	0.2103	-0.1565	0.5797	0.4380	-0.0720	-0.8781	2.1375	5.3299	2.0231	0.4535	-0.3071	-0.4609	2.0533	5.1559	2.0361	0.4831	-0.3266	-0.5844	2.4883	82.0854	6.9447	0.3329	0.0455	-0.2080
850.9610	-1.9924	-2.7371	0.9305	-1.7414	-1.3967	0.3923	0.2141	-0.1562	0.5756	0.4386	-0.0681	-0.8812	2.0551	5.5331	1.8856	0.4520	-0.3495	-0.4896	2.0580	5.1462	2.0126	0.4802	-0.3260	-0.5852	2.4900	81.9686	6.7564	0.3043	0.0469	-0.2080
850.9710	-1.9903	-2.7386	0.9362	-1.7370	-1.3974	0.3834	0.2159	-0.1531	0.5690	0.4423	-0.0680	-0.8774	2.1285	4.9011	1.8148	0.4611	-0.3343	-0.5003	2.0627	5.1364	1.9891	0.4773	-0.3254	-0.5860	2.4919	81.8504	6.5688	0.2755	0.0483	-0.2080
850.9810	-1.9881	-2.7402	0.9419	-1.7326	-1.3981	0.3747	0.2183	-0.1556	0.5632	0.4447	-0.0667	-0.8820	2.0736	5.2169	1.8446	0.3836	-0.2871	-0.4927	2.0038	5.2276	1.9908	0.4705	-0.3202	-0.5837	1.7443	82.9276	6.6299	0.2087	0.0974	-0.1757
850.9910	-1.9859	-2.7417	0.9475	-1.7282	-1.3987	0.3659	0.2203	-0.1546	0.5558	0.4440	-0.0646	-0.8913	1.8232	5.1270	1.8136	0.4172	-0.2614	-0.5044	2.0074	5.2194	1.9674	0.4672	-0.3194	-0.5844	1.7478	82.8101	6.4445	0.1798	0.0987	-0.1757
851.0010	-1.9837	-2.7433	0.9530	-1.7238	-1.3994	0.3569	0.2203	-0.1550	0.5479	0.4402	-0.0626	-0.8906	1.7106	5.1550	1.6636	0.4027	-0.2312	-0.5045	2.0110	5.2111	1.9441	0.4640	-0.3186	-0.5851	1.7514	82.6934	6.2604	0.1512	0.1000	-0.1757
851.0130	-1.9810	-2.7451	0.9595	-1.7184	-1.4001	0.3462	0.2235	-0.1548	0.5392	0.4346	-0.0574	-0.8925	1.7152	5.2054	1.7633	0.4113	-0.2691	-0.5238	2.0154	5.2019	1.9169	0.4601	-0.3176	-0.5860	1.7558	82.5613	6.0466	0.1171	0.1016	-0.1757
851.0230	-1.9787	-2.7466	0.9649	-1.7141	-1.4007	0.3373	0.2243	-0.1539	0.5341	0.4292	-0.0538	-0.8954	1.5994	5.2127	1.6499	0.4248	-0.2748	-0.5377	2.0190	5.1944	1.8946	0.4569	-0.3168	-0.5866	1.7597	82.4535	5.8715	0.0892	0.1029	-0.1757
851.0330	-1.9765	-2.7482	0.9702	-1.7098	-1.4012	0.3283	0.2222	-0.1529	0.5287	0.4279	-0.0529	-0.9017	1.9617	5.1357	1.5495	0.4481	-0.2735	-0.4796	2.0227	5.1871	1.8725	0.4538	-0.3160	-0.5873	1.7636	82.3479	5.6998	0.0620	0.1041	-0.1757
851.0430	-1.9743	-2.7497	0.9754	-1.7056	-1.4016	0.3192	0.2254	-0.1506	0.5207	0.4323	-0.0479	-0.9030	1.8631	5.1128	1.5723	0.4209	-0.3268	-0.4898	2.0264	5.1800	1.8508	0.4507	-0.3152	-0.5880	1.7675	82.2444	5.5302	0.0349	0.1052	-0.1757
851.0550	-1.9716	-2.7516	0.9816	-1.7004	-1.4022	0.3084	0.2267	-0.1525	0.5116	0.4335	-0.0462	-0.9056	1.9230	5.2222	1.7570	0.4100	-0.3397	-0.5017	2.0308	5.1716	1.8248	0.4469	-0.3143	-0.5889	1.7724	82.1212	5.3286	0.0026	0.1066	-0.1757
851.0650	-1.9693	-2.7531	0.9866	-1.6961	-1.4027	0.2994	0.2294	-0.1518	0.5051	0.4326	-0.0435	-0.9075	2.1894	5.4153	1.7429	0.3595	-0.3709	-0.5190	2.0345	5.1650	1.8038	0.4439	-0.3135	-0.5896	1.7766	82.0251	5.1671	-0.0240	0.1078	-0.1757
851.0750	-1.9670	-2.7546	0.9917	-1.6918	-1.4031	0.2902	0.2322	-0.1509	0.4974	0.4300	-0.0416	-0.9099	1.9753	5.3940	1.7135	0.3861	-0.3854	-0.5152	1.9764	5.2487	1.8087	0.4378	-0.3086	-0.5873	1.0446	83.0049	5.2725	-0.0817	0.1530	-0.1439
851.0850	-1.9647	-2.7561	0.9967	-1.6874	-1.4035	0.2811	0.2319	-0.1458	0.4936	0.4212	-0.0414	-0.9112	2.1734	5.2018	1.4634	0.3374	-0.3488	-0.4949	1.9790	5.2434	1.7837	0.4344	-0.3076	-0.5878	1.0498	82.9080	5.1116	-0.1087	0.1541	-0.1439
851.0970	-1.9619	-2.7578	1.0025	-1.6823	-1.4040	0.2702	0.2357	-0.1458	0.4836	0.4111	-0.0383	-0.9170	1.9767	5.3632	1.4867	0.4373	-0.3058	-0.4950	1.9820	5.2365	1.7539	0.4303	-0.3064	-0.5885	1.0560	82.7863	4.9190	-0.1403	0.1554	-0.1439
851.1070	-1.9596	-2.7592	1.0073	-1.6782	-1.4044	0.2609	0.2363	-0.1456	0.4775	0.4112	-0.0360	-0.9168	2.0096	5.3953	1.5894	0.4615	-0.3025	-0.5163	1.9846	5.2312	1.7293	0.4270	-0.3055	-0.5891	1.0612	82.6895	4.7614	-0.1660	0.1564	-0.1439
851.1170	-1.9572	-2.7607	1.0121	-1.6741	-1.4047	0.2518	0.2366	-0.1444	0.4698	0.4168	-0.0326	-0.9210	2.1546	5.5549	1.4987	0.3831	-0.2595	-0.4867	1.9872	5.2260	1.7049	0.4237	-0.3045	-0.5897	1.0665	82.5937	4.6063	-0.1915	0.1575	-0.1439
851.1270	-1.9548	-2.7621	1.0167	-1.6700	-1.4050	0.2426	0.2383	-0.1401	0.4622	0.4170	-0.0283	-0.9236	1.7934	5.2555	1.5715	0.3771	-0.2555	-0.5145	1.9898	5.2210	1.6809	0.4205	-0.3035	-0.5902	1.0718	82.5010	4.4545	-0.2168	0.1585	-0.1439
851.1390	-1.9518	-2.7638	1.0222	-1.6650	-1.4053	0.2315	0.2391	-0.1398	0.4519	0.4155	-0.0244	-0.9253	1.8571	5.2542	1.6768	0.3156	-0.2169	-0.5255	1.9929	5.2149	1.6522	0.4165	-0.3024	-0.5909	1.0781	82.3886	4.2740	-0.2472	0.1597	-0.1439
851.1490	-1.9494	-2.7652	1.0267	-1.6609	-1.4055	0.2221	0.2396	-0.1396	0.4483	0.4092	-0.0199	-0.9288	1.7581	5.5420	1.5174	0.3329	-0.2367	-0.5208	1.9955	5.2103	1.6287	0.4133	-0.3014	-0.5915	1.0834	82.2997	4.1273	-0.2722	0.1606	-0.1439
851.1590	-1.9470	-2.7665	1.0311	-1.6567	-1.4057	0.2129	0.2395	-0.1357	0.4427	0.4040	-0.0161	-0.9303	1.6619	5.2745	1.4953	0.3194	-0.2497	-0.5100	1.9981	5.2055	1.6053	0.4101	-0.3005	-0.5921	1.0888	82.2098	3.9815	-0.2970	0.1616	-0.1439
851.1690	-1.9446	-2.7679	1.0356	-1.6527	-1.4058	0.2035	0.2381	-0.1353	0.4362	0.3999	-0.0129	-0.9352	1.9715	5.4442	1.4434	0.3588	-0.2644	-0.4684	2.0007	5.2007	1.5819	0.4068	-0.2995	-0.5926	1.0941	82.1192	3.8361	-0.3217	0.1625	-0.1439
851.1790	-1.9422	-2.7692	1.0399	-1.6487	-1.4060	0.1942	0.2400	-0.1304	0.4315	0.3973	-0.0103	-0.9350	1.8009	5.0445	1.3026	0.3469	-0.2064	-0.5066	1.9412	5.2769	1.5885	0.4013	-0.2947	-0.5901	0.3662	82.9906	3.9847	-0.3691	0.2035	-0.1117
851.1910	-1.9393	-2.7708	1.0450	-1.6440	-1.4060	0.1830	0.2399	-0.1332	0.4231	0.3976	-0.0023	-0.9383	1.8551	5.5597	1.2574	0.3890	-0.1785	-0.5193	1.9429	5.2725	1.5612	0.3973	-0.1635	-0.5906	0.3733	82.8829	3.8150	-0.3975	0.2045	-0.1117
851.2010	-1.9370	-2.7721	1.0492	-1.6401	-1.4060	0.1737	0.2428	-0.1280	0.4135	0.3987	0.0007	-0.9430	1.7841	5.2374	1.3951	0.3459	-0.1364	-0.5084	1.9444	5.2692	1.5387	0.3939	-0.0487	-0.5911	0.3792	82.7972	3.6770	-0.4209	0.2054	-0.1117
851.2110	-1.9345	-2.7734	1.0533	-1.6362	-1.4060	0.1641	0.2424	-0.1293	0.4070	0.3951	0.0045	-0.9415	1.8511	5.4379	1.4451	0.3441	-0.0258	-0.5282	1.9458	5.2654	1.5161	0.3905	0.0664	-0.5915	0.3851	82.7066	3.5374	-0.4448	0.2063	-0.1117
851.2210	-1.9321	-2.7746	1.0574	-1.6322	-1.4059	0.1547	0.2424	-0.1223	0.4025	0.3886	0.0089	-0.9405	2.1236	5.0861	1.2741	0.3874	0.0599	-0.5308	1.9472	5.2621	1.4939	0.3871	0.1820	-0.5920	0.3909	82.6211	3.4023	-0.4681	0.2071	-0.1117
851.2330	-1.9292	-2.7761	1.0621	-1.6275	-1.4058	0.1434	0.2453	-0.1239	0.3924	0.3821	0.0147	-0.9464	1.8198	5.4206	1.3768	0.3109	0.0669	-0.5307	1.9489	5.2585	1.4680	0.3831	0.3208	-0.5925	0.3978	82.5235	3.2470	-0.4956	0.2081	-0.1117
851.2430	-1.9267	-2.7774	1.0660	-1.6237	-1.4057	0.1340	0.2447	-0.1222	0.3854	0.3765	0.0155	-0.9447	2.1144	5.3584	1.3173	0.3391	0.0922	-0.5546	1.9503	5.2556	1.4464	0.3798	0.3351	-0.5929	0.4036	82.4425	3.1178	-0.5182	0.2089	-0.1117
851.2530	-1.9243	-2.7786	1.0698	-1.6199	-1.4056	0.1245	0.2463	-0.1205	0.3815	0.3721	0.0137	-0.9464	1.9222	5.4159	1.1182	0.3631	0.1408	-0.5486	1.9517	5.2528	1.4250	0.3766	0.3361	-0.5934	0.4094	82.3635	2.9909	-0.5404	0.2097	-0.1117
851.2630	-1.9218	-2.7798	1.0735	-1.6162	-1.4054	0.1150	0.2465	-0.1188	0.3719	0.3703	0.0167	-0.9518	1.8731	5.5859	1.3041	0.3764	0.2056	-0.5297	1.9531	5.2503	1.4042	0.3734	0.3371	-0.5938	0.4151	82.2883	2.8687	-0.5620	0.2104	-0.1117
851.2740	-1.9194	-2.7809	1.0772	-1.6125	-1.4052	0.1054	0.2475	-0.1132	0.3644	0.3745	0.0205	-0.9483	2.0628	5.1892	1.2266	0.3345	0.2331	-0.5393	1.9384	5.2658	1.3915	0.3698	0.3389	-0.5935	0.2283	82.4278	2.8268	-0.5876	0.2206	-0.1031
851.2850	-1.9164	-2.7823	1.0815	-1.6081	-1.4050	0.0941	0.2485	-0.1120	0.3603	0.3708	0.0271	-0.9511	1.7658	5.2663	1.2067	0.3132	0.2867	-0.5525	1.8939	5.3140	1.3897	0.3646	0.3427	-0.5916	-0.3007	82.9385	2.9058	-0.6248	0.2475	-0.0791
851.2950	-1.9140	-2.7834	1.0851	-1.6044	-1.4047	0.0846	0.2461	-0.1125	0.3513	0.3682	0.0316	-0.9560	2.0294	5.6687	1.4284	0.3265	0.3110	-0.5011	1.8941	5.3123	1.3696	0.3613	0.3438	-0.5919	-0.2948	82.8626	2.7873	-0.6458	0.2483	-0.0791
851.3050	-1.9115	-2.7845	1.0886	-1.6007	-1.4044	0.0749	0.2474	-0.1074	0.3478	0.3630	0.0373	-0.9596	1.9221	5.4498	1.1652	0.2768	0.2992	-0.4555	1.8943	5.3104	1.3494	0.3579	0.3450	-0.5922	-0.2890	82.7847	2.6694	-0.6670	0.2490	-0.0791
851.3150	-1.9091	-2.7855	1.0920	-1.5971	-1.4040	0.0653	0.2473	-0.1066	0.3405	0.3561	0.0437	-0.9577	1.8003	5.5228	1.1559	0.2941	0.2785	-0.4939	1.8945	5.3083	1.3291	0.3545	0.3461	-0.5926	-0.2831	82.7040	2.5491	-0.6881	0.2497	-0.0791
851.3270	-1.9061	-2.7868	1.0961	-1.5928	-1.4035	0.0540	0.2481	-0.1005	0.3329	0.3493	0.0477	-0.9621	1.8027	5.5015	1.1534	0.2573	0.2911	-0.5164	1.8947	5.3060	1.3050	0.3505	0.3474	-0.5929	-0.2762	82.6094	2.4084	-0.7128	0.2506	-0.0791
851.3370	-1.9036	-2.7878	1.0994	-1.5894	-1.4030	0.0443	0.2474	-0.0971	0.3287	0.3428	0.0541	-0.9645	1.7216	5.1064	1.0641	0.3192	0.2383	-0.5304	1.8949	5.3044	1.2855	0.3472	0.3485	-0.5932	-0.2705	82.5348	2.2966	-0.7328	0.2513	-0.0791
851.3470	-1.9011	-2.7887	1.1027	-1.5860	-1.4024	0.0345	0.2461	-0.0991	0.3177	0.3397	0.0558	-0.9604	1.7446	5.5768	1.2287	0.3431	0.2738	-0.5101	1.8951	5.3026	1.2658	0.3440	0.3497	-0.5936	-0.2648	82.4574	2.1832	-0.7526	0.2519	-0.0791
851.3570	-1.8987	-2.7897	1.1058	-1.5826	-1.4018	0.0250	0.2456	-0.0960	0.3134	0.3427	0.0570	-0.9614	1.7957	5.5021	1.1568	0.3413	0.3447	-0.5177	1.8953	5.3013	1.2468	0.3408	0.3508	-0.5939	-0.2592	82.3871	2.0764	-0.7716	0.2526	-0.0791
851.3670	-1.8962	-2.7906	1.1089	-1.5793	-1.4012	0.0154	0.2440	-0.0928	0.3060	0.3397	0.0618	-0.9649	1.7948	5.4113	1.1491	0.3205	0.3343	-0.4939	1.8955	5.3001	1.2279	0.3376	0.3519	-0.5942	-0.2537	82.3162	1.9703	-0.7907	0.2532	-0.0791
851.3790	-1.8932	-2.7917	1.1126	-1.5752	-1.4005	0.0037	0.2444	-0.0914	0.3028	0.3379	0.0661	-0.9654	1.6107	5.7405	0.8234	0.3052	0.4073	-0.5424	1.8352	5.3545	1.2369	0.3330	0.3561	-0.5914	-0.9617	82.8973	2.1518	-0.8214	0.2841	-0.0464
851.3890	-1.8908	-2.7926	1.1155	-1.5719	-1.3998	-0.0059	0.2434	-0.0857	0.2925	0.3355	0.0728	-0.9661	1.6274	5.4888	1.1049	0.3012	0.4411	-0.5322	1.8342	5.3536	1.2186	0.3296	0.3574	-0.5916	-0.9561	82.8239	2.0473	-0.8402	0.2848	-0.0464
851.3990	-1.8883	-2.7935	1.1184	-1.5686	-1.3990	-0.0155	0.2414	-0.0813	0.2885	0.3278	0.0780	-0.9657	1.7650	5.2448	1.0389	0.2456	0.4631	-0.5305	1.8331	5.3525	1.2002	0.3263	0.3586	-0.5918	-0.9505	82.7480	1.9421	-0.8589	0.2854	-0.0464
851.4090	-1.8858	-2.7943	1.1212	-1.5653	-1.3982	-0.0252	0.2409	-0.0801	0.2793	0.3195	0.0857	-0.9676	1.7238	5.3004	1.2031	0.2714	0.3948	-0.5246	1.8321	5.3523	1.1829	0.3231	0.3598	-0.5920	-0.9452	82.6834	1.8469	-0.8767	0.2860	-0.0464
851.4210	-1.8830	-2.7952	1.1245	-1.5614	-1.3971	-0.0369	0.2370	-0.0788	0.2744	0.3101	0.0944	-0.9704	1.9917	5.4484	1.0810	0.2938	0.3262	-0.5257	1.8308	5.3512	1.1612	0.3191	0.3613	-0.5922	-0.9386	82.5947	1.7248	-0.8985	0.2868	-0.0464
851.4310	-1.8806	-2.7960	1.1272	-1.5583	-1.3962	-0.0465	0.2384	-0.0764	0.2698	0.3061	0.0961	-0.9718	1.9168	5.5871	0.9817	0.3049	0.3729	-0.4954	1.8298	5.3505	1.1434	0.3159	0.3625	-0.5924	-0.9333	82.5233	1.6252	-0.9164	0.2874	-0.0464
851.4410	-1.8783	-2.7967	1.1299	-1.5553	-1.3952	-0.0563	0.2390	-0.0712	0.2645	0.3036	0.0996	-0.9688	1.8860	5.3439	0.8496	0.2652	0.3545	-0.5161	1.8287	5.3500	1.1261	0.3127	0.3637	-0.5926	-0.9281	82.4550	1.5305	-0.9333	0.2880	-0.0464
851.4510	-1.8759	-2.7974	1.1325	-1.5523	-1.3943	-0.0659	0.2378	-0.0701	0.2583	0.3021	0.1019	-0.9708	2.0831	5.4668	0.9929	0.3225	0.3865	-0.5291	1.8276	5.3495	1.1089	0.3096	0.3650	-0.5928	-0.9229	82.3861	1.4362	-0.9498	0.2886	-0.0464
851.4630	-1.8731	-2.7982	1.1355	-1.5487	-1.3930	-0.0775	0.2391	-0.0676	0.2492	0.3006	0.1083	-0.9743	1.7857	5.4729	1.0072	0.2781	0.3807	-0.5380	1.8263	5.3489	1.0884	0.3059	0.3664	-0.5930	-0.9168	82.3048	1.3253	-0.9697	0.2893	-0.0464
851.4740	-1.8707	-2.7989	1.1380	-1.5458	-1.3919	-0.0874	0.2377	-0.0636	0.2456	0.2968	0.1121	-0.9739	2.0484	5.3802	0.7812	0.2457	0.3728	-0.5429	1.8096	5.3605	1.0793	0.3027	0.3684	-0.5924	-1.0979	82.3809	1.3120	-0.9872	0.2973	-0.0379
851.4830	-1.8683	-2.7995	1.1404	-1.5428	-1.3907	-0.0971	0.2389	-0.0590	0.2361	0.2928	0.1152	-0.9709	1.6739	5.1361	1.0980	0.2460	0.4453	-0.5303	1.7640	5.3928	1.0841	0.2991	0.3716	-0.5902	-1.6115	82.6996	1.4291	-1.0067	0.3186	-0.0142
851.4930	-1.8660	-2.8001	1.1428	-1.5399	-1.3896	-0.1068	0.2383	-0.0578	0.2330	0.2851	0.1225	-0.9751	1.5074	5.2351	1.0549	0.1998	0.4331	-0.5069	1.7617	5.3928	1.0678	0.2959	0.3730	-0.5903	-1.6064	82.6317	1.3404	-1.0227	0.3192	-0.0142
851.5050	-1.8631	-2.8007	1.1455	-1.5365	-1.3880	-0.1185	0.2374	-0.0550	0.2235	0.2787	0.1330	-0.9729	1.4620	5.4112	1.1155	0.2696	0.3683	-0.5238	1.7589	5.3927	1.0486	0.2921	0.3745	-0.5903	-1.6004	82.5502	1.2358	-1.0414	0.3199	-0.0142
851.5150	-1.8608	-2.8013	1.1477	-1.5337	-1.3866	-0.1283	0.2353	-0.0542	0.2188	0.2731	0.1365	-0.9736	1.4518	5.6201	1.0369	0.2488	0.2897	-0.5047	1.7566	5.3927	1.0325	0.2890	0.3759	-0.5904	-1.5954	82.4823	1.1490	-1.0569	0.3205	-0.0142
851.5250	-1.8585	-2.8018	1.1499	-1.5310	-1.3853	-0.1380	0.2302	-0.0495	0.2160	0.2667	0.1344	-0.9726	1.7341	5.5456	0.7924	0.2541	0.4202	-0.5121	1.7543	5.3926	1.0165	0.2859	0.3772	-0.5905	-1.5905	82.4138	1.0626	-1.0721	0.3211	-0.0142
851.5350	-1.8561	-2.8023	1.1520	-1.5283	-1.3839	-0.1477	0.2304	-0.0459	0.2078	0.2621	0.1387	-0.9746	1.6813	5.4756	0.8799	0.2730	0.4224	-0.5417	1.7520	5.3932	1.0013	0.2828	0.3785	-0.5905	-1.5858	82.3530	0.9831	-1.0866	0.3216	-0.0142
851.5470	-1.8534	-2.8028	1.1544	-1.5252	-1.3822	-0.1594	0.2278	-0.0417	0.2007	0.2600	0.1517	-0.9751	1.6122	5.4049	0.9444	0.2795	0.3934	-0.5172	1.7492	5.3932	0.9826	0.2791	0.3801	-0.5906	-1.5801	82.2716	0.8846	-1.1036	0.3223	-0.0142
851.5570	-1.8511	-2.8032	1.1564	-1.5227	-1.3806	-0.1691	0.2257	-0.0394	0.1978	0.2540	0.1554	-0.9786	1.8918	5.5257	0.8413	0.3058	0.3754	-0.5008	1.7468	5.3937	0.9676	0.2761	0.3815	-0.5906	-1.5755	82.2101	0.8073	-1.1176	0.3229	-0.0142
851.5670	-1.8488	-2.8036	1.1584	-1.5202	-1.3790	-0.1790	0.2243	-0.0367	0.1907	0.2563	0.1622	-0.9767	1.8308	5.5187	0.9058	0.2584	0.3466	-0.4996	1.7445	5.3941	0.9525	0.2732	0.3828	-0.5907	-1.5710	82.1474	0.7300	-1.1312	0.3235	-0.0142
851.5770	-1.8466	-2.8039	1.1603	-1.5177	-1.3774	-0.1887	0.2221	-0.0341	0.1857	0.2528	0.1638	-0.9756	1.6969	5.7681	0.8437	0.2483	0.3790	-0.5269	1.6666	5.4490	0.9524	0.2671	0.3896	-0.5875	-2.4626	82.7336	0.7999	-1.1763	0.3816	0.0199
851.5890	-1.8440	-2.8043	1.1624	-1.5147	-1.3754	-0.2003	0.2219	-0.0295	0.1799	0.2455	0.1692	-0.9775	1.7819	5.5841	0.7512	0.2091	0.4334	-0.5065	1.6619	5.4502	0.9343	0.2633	0.3914	-0.5874	-2.4565	82.6558	0.7084	-1.1925	0.3822	0.0199
851.5990	-1.8418	-2.8046	1.1643	-1.5123	-1.3736	-0.2101	0.2209	-0.0250	0.1747	0.2396	0.1766	-0.9765	1.4584	5.5310	0.6053	0.1993	0.4499	-0.5119	1.6579	5.4513	0.9194	0.2601	0.3930	-0.5873	-2.4516	82.5920	0.6335	-1.2056	0.3828	0.0199
851.6090	-1.8396	-2.8048	1.1659	-1.5099	-1.3718	-0.2199	0.2166	-0.0213	0.1656	0.2341	0.1891	-0.9717	1.6397	5.4215	0.8009	0.1784	0.3616	-0.4988	1.6540	5.4520	0.9043	0.2569	0.3945	-0.5873	-2.4465	82.5242	0.5568	-1.2188	0.3834	0.0199
851.6190	-1.8374	-2.8050	1.1675	-1.5077	-1.3699	-0.2296	0.2158	-0.0185	0.1614	0.2250	0.1896	-0.9715	1.4893	5.4866	0.7546	0.2333	0.4182	-0.5980	1.6501	5.4529	0.8896	0.2537	0.3961	-0.5872	-2.4416	82.4576	0.4834	-1.2312	0.3839	0.0199
851.6290	-1.8352	-2.8051	1.1691	-1.5054	-1.3681	-0.2393	0.2130	-0.0147	0.1557	0.2228	0.1946	-0.9745	1.4006	5.3556	0.6246	0.2256	0.4462	-0.5404	1.6462	5.4541	0.8752	0.2506	0.3976	-0.5871	-2.4369	82.3960	0.4135	-1.2435	0.3845	0.0199
851.6410	-1.8326	-2.8053	1.1710	-1.5027	-1.3656	-0.2511	0.2094	-0.0114	0.1480	0.2113	0.2060	-0.9719	1.5110	5.3052	0.7101	0.2063	0.4134	-0.4980	1.6414	5.4552	0.8577	0.2469	0.3995	-0.5870	-2.4312	82.3168	0.3274	-1.2582	0.3852	0.0199
851.6510	-1.8305	-2.8054	1.1724	-1.5006	-1.3635	-0.2607	0.2075	-0.0082	0.1415	0.2062	0.2131	-0.9715	1.4259	5.5066	0.7171	0.2130	0.4001	-0.5456	1.6375	5.7308	0.8435	0.2438	0.4011	-0.5869	-2.4267	82.2550	0.2601	-1.2697	0.3858	0.0199
851.6610	-1.8285	-2.8054	1.1738	-1.4986	-1.3614	-0.2704	0.2051	-0.0022	0.1380	0.1993	0.2175	-0.9727	1.3971	5.5689	0.7836	0.1896	0.3985	-0.5428	1.6335	6.1971	0.8292	0.2408	0.4026	-0.5868	-2.4221	82.1891	0.1909	-1.2811	0.3863	0.0199
851.6710	-1.8265	-2.8054	1.1752	-1.4966	-1.3592	-0.2802	0.2027	0.0006	0.1316	0.1922	0.2187	-0.9728	1.4584	5.8744	0.6722	0.2808	0.4615	-0.5090	1.6295	6.6636	0.8151	0.2378	0.4042	-0.5868	-2.4176	82.1242	0.1240	-1.2922	0.3869	0.0199
851.6830	-1.8240	-2.8054	1.1767	-1.4942	-1.3565	-0.2918	0.1988	0.0026	0.1258	0.1928	0.2326	-0.9719	1.3881	6.4738	0.7992	0.2200	0.3729	-0.5496	1.5605	7.2232	0.8310	0.2355	0.4077	-0.5830	-3.1651	82.2559	0.3581	-1.2907	0.4045	0.0574
851.6930	-1.8220	-2.8054	1.1779	-1.4924	-1.3541	-0.3016	0.1956	0.0053	0.1207	0.1857	0.2310	-0.9704	1.4672	6.8678	0.7576	0.2427	0.3639	-0.5335	1.5552	7.6699	0.8179	0.2326	0.4093	-0.5828	-3.1603	82.1900	0.2927	-1.3013	0.4051	0.0574
851.7030	-1.8202	-2.8053	1.1791	-1.4906	-1.3518	-0.3112	0.1930	0.0086	0.1158	0.1848	0.2354	-0.9673	1.6302	7.2401	0.6167	0.2497	0.4429	-0.4913	1.5499	8.1168	0.8051	0.2297	0.4109	-0.5826	-3.1557	82.1261	0.2300	-1.3113	0.4056	0.0574
851.7130	-1.8182	-2.8052	1.1802	-1.4888	-1.3493	-0.3209	0.1919	0.0118	0.1101	0.1773	0.2472	-0.9693	1.6966	7.3910	0.6292	0.2309	0.3775	-0.5154	1.5446	8.2377	0.7923	0.2267	0.4125	-0.5823	-3.1511	82.0625	0.1679	-1.3212	0.4062	0.0574
851.7250	-1.8159	-2.8050	1.1815	-1.4867	-1.3463	-0.3326	0.1903	0.0131	0.1051	0.1731	0.2525	-0.9672	1.5006	7.6828	0.5584	0.1824	0.3700	-0.5464	1.5382	8.2401	0.7775	0.2233	0.4144	-0.5821	-3.1459	81.9903	0.0984	-1.3326	0.4068	0.0574
851.7350	-1.8141	-2.8049	1.1825	-1.4850	-1.3437	-0.3422	0.1870	0.0147	0.1001	0.1690	0.2550	-0.9654	1.7917	7.9053	0.5627	0.2035	0.4320	-0.5158	1.5329	8.2420	0.7651	0.2204	0.4160	-0.5818	-3.1415	81.9301	0.0405	-1.3418	0.4074	0.0574
851.7450	-1.8123	-2.8047	1.1835	-1.4834	-1.3411	-0.3519	0.1869	0.0179	0.0927	0.1637	0.2667	-0.9650	1.4814	8.0740	0.7150	0.2067	0.3791	-0.4995	1.5275	8.2439	0.7528	0.2176	0.4176	-0.5816	-3.1373	81.8693	-0.0165	-1.3509	0.4080	0.0574
851.7550	-1.8104	-2.8046	1.1843	-1.4818	-1.3384	-0.3616	0.1835	0.0213	0.0884	0.1602	0.2707	-0.9640	1.4028	8.2404	0.6452	0.1341	0.4014	-0.5023	1.5222	8.2461	0.7409	0.2148	0.4192	-0.5814	-3.1331	81.8115	-0.0706	-1.3594	0.4085	0.0574
851.7670	-1.8083	-2.8042	1.1854	-1.4800	-1.3352	-0.3731	0.1793	0.0261	0.0826	0.1511	0.2806	-0.9614	1.5213	8.4005	0.6404	0.1853	0.4459	-0.5203	1.5158	8.2487	0.7267	0.2115	0.4212	-0.5811	-3.1282	81.7424	-0.1338	-1.3693	0.4092	0.0574
851.7770	-1.8065	-2.8039	1.1861	-1.4784	-1.3323	-0.3827	0.1784	0.0299	0.0783	0.1455	0.2869	-0.9623	1.3012	8.4296	0.6645	0.1444	0.4332	-0.5126	1.4511	8.2508	0.7427	0.2107	0.4238	-0.5774	-3.8281	81.6862	0.0839	-1.3567	0.4206	0.0939
851.7870	-1.8047	-2.8036	1.1869	-1.4770	-1.3294	-0.3923	0.1738	0.0338	0.0749	0.1400	0.2934	-0.9603	1.2445	8.5105	0.5665	0.1330	0.4115	-0.5322	1.4445	8.2523	0.7317	0.2080	0.4255	-0.5771	-3.8236	81.6262	0.0316	-1.3646	0.4212	0.0939
851.7970	-1.8030	-2.8033	1.1877	-1.4757	-1.3264	-0.4020	0.1680	0.0394	0.0701	0.1354	0.3003	-0.9588	1.3099	8.4017	0.5712	0.1711	0.5006	-0.4826	1.4378	8.2540	0.7210	0.2054	0.4271	-0.5767	-3.8191	81.5670	-0.0185	-1.3721	0.4217	0.0939
851.8070	-1.8013	-2.8028	1.1883	-1.4744	-1.3233	-0.4115	0.1678	0.0426	0.0637	0.1297	0.3093	-0.9581	1.0908	8.4728	0.7409	0.1616	0.3494	-0.5186	1.4313	8.2550	0.7099	0.2027	0.4288	-0.5763	-3.8144	81.5014	-0.0725	-1.3796	0.4223	0.0939
851.8190	-1.7993	-2.8023	1.1890	-1.4728	-1.3197	-0.4230	0.1605	0.0467	0.0597	0.1234	0.3135	-0.9562	1.1994	8.3386	0.5656	0.1443	0.4353	-0.4715	1.4233	8.2567	0.6969	0.1996	0.4307	-0.5759	-3.8090	81.4271	-0.1335	-1.3881	0.4229	0.0939
851.8290	-1.7978	-2.8018	1.1896	-1.4716	-1.3165	-0.4326	0.1568	0.0501	0.0554	0.1160	0.3221	-0.9545	1.0718	8.3116	0.6519	0.1684	0.3711	-0.4799	1.4167	8.2580	0.6863	0.1970	0.4324	-0.5755	-3.8044	81.3642	-0.1831	-1.3950	0.4235	0.0939
851.8390	-1.7962	-2.8013	1.1901	-1.4704	-1.3132	-0.4420	0.1523	0.0533	0.0491	0.1112	0.3242	-0.9519	1.3673	8.3631	0.6442	0.1507	0.4191	-0.5256	1.4101	8.2590	0.6753	0.1944	0.4340	-0.5751	-3.7998	81.2974	-0.2356	-1.4019	0.4241	0.0939
851.8490	-1.7947	-2.8007	1.1906	-1.4694	-1.3099	-0.4515	0.1504	0.0557	0.0448	0.1030	0.3332	-0.9529	1.1396	8.3701	0.7499	0.1772	0.4410	-0.5076	1.4035	8.2603	0.6647	0.1918	0.4357	-0.5748	-3.7954	81.2339	-0.2843	-1.4086	0.4247	0.0939
851.8610	-1.7929	-2.8000	1.1911	-1.4681	-1.3058	-0.4630	0.1464	0.0614	0.0417	0.0981	0.3348	-0.9500	1.0326	8.0745	0.5849	0.1544	0.5127	-0.5039	1.3956	8.2616	0.6519	0.1888	0.4377	-0.5743	-3.7900	81.1560	-0.3436	-1.4160	0.4254	0.0939
851.8710	-1.7914	-2.7994	1.1915	-1.4672	-1.3025	-0.4725	0.1419	0.0648	0.0377	0.0945	0.3474	-0.9466	1.2444	7.9391	0.6130	0.1527	0.4231	-0.5120	1.3890	8.2631	0.6417	0.1863	0.4393	-0.5739	-3.7857	81.0946	-0.3882	-1.4216	0.4259	0.0939
851.8810	-1.7900	-2.7987	1.1919	-1.4662	-1.2990	-0.4819	0.1379	0.0648	0.0340	0.0890	0.3546	-0.9467	1.1261	8.0841	0.5746	0.1538	0.4093	-0.5068	1.3284	8.2477	0.6544	0.1864	0.4414	-0.5702	-4.4158	80.8385	-0.2154	-1.4009	0.4312	0.1288
851.8910	-1.7886	-2.7981	1.1922	-1.4653	-1.2954	-0.4914	0.1344	0.0651	0.0316	0.0885	0.3566	-0.9450	1.1240	8.3832	0.4488	0.1328	0.4833	-0.4912	1.3206	8.2481	0.6448	0.1840	0.4430	-0.5697	-4.4107	80.7734	-0.2619	-1.4063	0.4317	0.1288
851.9030	-1.7871	-2.7972	1.1926	-1.4643	-1.2910	-0.5027	0.1295	0.0701	0.0298	0.0809	0.3647	-0.9369	1.1549	8.1786	0.1749	0.1584	0.4514	-0.5122	1.3113	8.2483	0.6330	0.1812	0.4450	-0.5691	-4.4043	80.6900	-0.3214	-1.4130	0.4324	0.1287
851.9130	-1.7858	-2.7966	1.1928	-1.4635	-1.2873	-0.5120	0.1250	0.0738	0.0245	0.0765	0.3755	-0.9365	1.2522	8.1167	0.2032	0.1175	0.3806	-0.5077	1.3036	8.2490	0.6238	0.1788	0.4467	-0.5686	-4.3994	80.6283	-0.3643	-1.4178	0.4330	0.1287
851.9230	-1.7846	-2.7958	1.1931	-1.4629	-1.2835	-0.5214	0.1214	0.0759	0.0182	0.0703	0.3775	-0.9409	1.3825	8.1787	0.3188	0.1687	0.4023	-0.4586	1.2958	8.2495	0.6145	0.1766	0.4484	-0.5681	-4.3943	80.5635	-0.4085	-1.4225	0.4336	0.1287
851.9330	-1.7834	-2.7950	1.1932	-1.4621	-1.2797	-0.5309	0.1166	0.0777	0.0136	0.0669	0.3806	-0.9357	1.5876	8.3065	0.4415	0.1428	0.4499	-0.4653	1.2880	8.2502	0.6056	0.1743	0.4500	-0.5676	-4.3894	80.5017	-0.4486	-1.4267	0.4341	0.1287
851.9430	-1.7822	-2.7942	1.1933	-1.4615	-1.2758	-0.5402	0.1162	0.0825	0.0094	0.0613	0.3887	-0.9303	1.2529	8.1895	0.3685	0.1630	0.4270	-0.5061	1.2803	8.2505	0.5460	0.1720	0.4517	-0.5670	-4.3843	80.4350	-0.4920	-1.4311	0.4347	0.1287
851.9550	-1.7809	-2.7932	1.1934	-1.4608	-1.2712	-0.5514	0.1112	0.0862	0.0017	0.0572	0.4028	-0.9296	1.2718	8.0374	0.2874	0.1541	0.4465	-0.5169	1.2710	8.2513	0.2490	0.1694	0.4537	-0.5664	-4.3784	80.3600	-0.5395	-1.4357	0.4353	0.1287
851.9650	-1.7798	-2.7923	1.1933	-1.4603	-1.2671	-0.5607	0.1071	0.0874	-0.0007	0.0515	0.4091	-0.9264	1.0368	8.1117	0.1498	0.2019	0.4404	-0.5070	1.2632	8.2519	0.0016	0.1672	0.4553	-0.5659	-4.3735	80.2966	-0.5782	-1.4392	0.4358	0.1287
851.9750	-1.7787	-2.7914	1.1933	-1.4598	-1.2630	-0.5699	0.1022	0.0886	-0.0055	0.0474	0.4184	-0.9257	1.2231	8.2814	-0.0081	0.2099	0.4006	-0.4934	1.2090	8.2214	-0.2292	0.1680	0.4568	-0.5623	-4.9217	79.8632	-0.4505	-1.4113	0.4350	0.1615
851.9850	-1.7777	-2.7905	1.1932	-1.4593	-1.2587	-0.5791	0.0973	0.0921	-0.0083	0.0438	0.4155	-0.9238	1.2513	8.1766	-0.3205	0.1882	0.5128	-0.5095	1.2002	8.2212	-0.4496	0.1659	0.4585	-0.5617	-4.9160	79.8008	-0.4878	-1.4145	0.4355	0.1615
851.9970	-1.7766	-2.7894	1.1931	-1.4589	-1.2536	-0.5902	0.0946	0.0947	-0.0136	0.0395	0.4253	-0.9179	0.8684	8.3170	-0.4323	0.1216	0.3872	-0.5076	1.1897	8.2208	-0.7141	0.1636	0.4605	-0.5609	-4.9091	79.7246	-0.5321	-1.4179	0.4362	0.1615
852.0070	-1.7757	-2.7884	1.1930	-1.4585	-1.2493	-0.5994	0.0906	0.0985	-0.0169	0.0339	0.4270	-0.9183	0.6870	8.2682	-0.4009	0.1333	0.4408	-0.4404	1.1809	8.2205	-0.7469	0.1616	0.4621	-0.5603	-4.9034	79.6609	-0.5680	-1.4206	0.4367	0.1615
852.0170	-1.7748	-2.7874	1.1928	-1.4582	-1.2449	-0.6086	0.0832	0.1014	-0.0184	0.0271	0.4369	-0.9153	0.9111	8.1136	-0.4551	0.1819	0.4170	-0.5067	1.1722	8.2202	-0.7543	0.1596	0.4637	-0.5597	-4.8976	79.5975	-0.6035	-1.4231	0.4372	0.1615
852.0270	-1.7741	-2.7864	1.1926	-1.4580	-1.2406	-0.6177	0.0791	0.1035	-0.0205	0.0226	0.4456	-0.9109	0.9552	8.1593	-0.4949	0.1809	0.4580	-0.4945	1.1634	8.2198	-0.7616	0.1577	0.4654	-0.5590	-4.8919	79.5329	-0.6385	-1.4254	0.4377	0.1615
852.0390	-1.7732	-2.7852	1.1923	-1.4578	-1.2352	-0.6286	0.0721	0.1027	-0.0231	0.0198	0.4526	-0.9085	1.0743	8.6237	-0.5111	0.1395	0.4614	-0.4944	1.1529	8.2195	-0.7701	0.1554	0.4673	-0.5582	-4.8851	79.4578	-0.6785	-1.4277	0.4383	0.1615
852.0490	-1.7725	-2.7841	1.1921	-1.4576	-1.2307	-0.6376	0.0686	0.1092	-0.0243	0.0164	0.4659	-0.9062	1.1334	8.1526	-0.6288	0.0976	0.3943	-0.5201	1.1441	8.2189	-0.7776	0.1535	0.4690	-0.5576	-4.8791	79.3908	-0.7154	-1.4298	0.4388	0.1615
852.0590	-1.7718	-2.7830	1.1919	-1.4575	-1.2260	-0.6467	0.0643	0.1105	-0.0276	0.0105	0.4664	-0.9060	1.0747	8.2340	-0.6523	0.0743	0.4908	-0.4690	1.1354	8.2178	-0.7853	0.1060	0.4706	-0.5570	-4.8730	79.3177	-0.7545	-1.4318	0.4394	0.1615
852.0690	-1.7712	-2.7819	1.1916	-1.4574	-1.2213	-0.6558	0.0610	0.1133	-0.0316	0.0018	0.4745	-0.9037	1.1132	8.1507	-0.5826	0.0340	0.4057	-0.4668	1.1266	8.2174	-0.7924	-0.0213	0.4723	-0.5563	-4.8672	79.2536	-0.7874	-1.4332	0.4399	0.1615
852.0790	-1.7706	-2.7807	1.1913	-1.4574	-1.2166	-0.6647	0.0585	0.1177	-0.0346	-0.0001	0.4798	-0.8985	0.6211	7.7419	-0.5356	-0.0833	0.4804	-0.5095	1.0790	8.1715	-0.7885	-0.1365	0.4732	-0.5528	-5.3202	78.6525	-0.7165	-1.3996	0.4331	0.1919
852.0910	-1.7699	-2.7793	1.1908	-1.4575	-1.2109	-0.6756	0.0516	0.1142	-0.0384	-0.0062	0.4842	-0.8946	0.6960	8.2718	-0.4957	-0.1684	0.5271	-0.5196	1.0674	8.1696	-0.7961	-0.2736	0.4751	-0.5519	-5.3122	78.5739	-0.7551	-1.4008	0.4337	0.1919
852.1010	-1.7695	-2.7781	1.1904	-1.4575	-1.2059	-0.6845	0.0447	0.1178	-0.0401	-0.0123	0.4954	-0.8889	0.8514	8.2375	-0.4392	-0.2265	0.4233	-0.4737	1.0578	8.1681	-0.8023	-0.3877	0.4767	-0.5511	-5.3055	78.5099	-0.7855	-1.4015	0.4342	0.1919
852.1110	-1.7690	-2.7769	1.1900	-1.4577	-1.2010	-0.6933	0.0398	0.1199	-0.0425	-0.0162	0.5001	-0.8883	0.8797	8.1275	-0.4809	-0.2444	0.4611	-0.4864	1.0482	8.1667	-0.8084	-0.4172	0.4783	-0.5504	-5.2989	78.4459	-0.8157	-1.4019	0.4346	0.1919
852.1210	-1.7687	-2.7757	1.1896	-1.4578	-1.1959	-0.7021	0.0353	0.1218	-0.0443	-0.0180	0.5010	-0.8873	0.7777	8.1403	-0.6230	-0.2644	0.4689	-0.5247	1.0386	8.1651	-0.8146	-0.4189	0.4795	-0.5496	-5.2922	78.3801	-0.8462	-1.4022	0.4351	0.1919
852.1310	-1.7684	-2.7744	1.1891	-1.4580	-1.1908	-0.7110	0.0306	0.1259	-0.0464	-0.0198	0.5107	-0.8838	0.7365	7.8458	-0.6639	-0.2766	0.3990	-0.4322	1.0290	8.1632	-0.8210	-0.4205	0.4805	-0.5488	-5.2853	78.3108	-0.8786	-1.4026	0.4355	0.1919
852.1430	-1.7681	-2.7729	1.1886	-1.4582	-1.1846	-0.7217	0.0256	0.1247	-0.0518	-0.0231	0.5174	-0.8744	0.6369	8.1180	-0.4641	-0.3186	0.4469	-0.4618	1.0175	8.1610	-0.8285	-0.4224	0.4818	-0.5479	-5.2770	78.2286	-0.9162	-1.4028	0.4361	0.1919
852.1530	-1.7679	-2.7717	1.1880	-1.4584	-1.1794	-0.7304	0.0214	0.1280	-0.0521	-0.0265	0.5191	-0.8724	0.4653	8.0677	-0.6934	-0.3847	0.5016	-0.4911	1.0079	8.1594	-0.8346	-0.4240	0.4829	-0.5472	-5.2703	78.1627	-0.9452	-1.4027	0.4365	0.1919
852.1630	-1.7677	-2.7704	1.1875	-1.4587	-1.1742	-0.7391	0.0150	0.1302	-0.0537	-0.0313	0.5320	-0.8739	0.6530	7.9472	-0.8863	-0.3847	0.4724	-0.4538	0.9983	8.1578	-0.8404	-0.4255	0.4839	-0.5464	-5.2636	78.0975	-0.9728	-1.4023	0.4370	0.1919
852.1740	-1.7676	-2.7691	1.1870	-1.4591	-1.1690	-0.7478	0.0103	0.1311	-0.0574	-0.0374	0.5451	-0.8692	0.5438	8.0853	-0.8500	-0.3923	0.4528	-0.4900	0.8028	8.1412	-0.8453	-0.4262	0.4846	-0.5450	-5.3503	77.8523	-0.9907	-1.3921	0.4340	0.1992
852.1850	-1.7675	-2.7675	1.1862	-1.4595	-1.1623	-0.7582	0.0018	0.1342	-0.0629	-0.0436	0.5517	-0.8624	-0.0622	7.9119	-0.6012	-0.3638	0.3831	-0.4876	-0.1232	8.0963	-0.8484	-0.4252	0.4850	-0.5420	-5.6021	77.2774	-0.9911	-1.3637	0.4252	0.2196
852.1950	-1.7675	-2.7661	1.1856	-1.4600	-1.1568	-0.7669	-0.0037	0.1318	-0.0655	-0.0470	0.5481	-0.8596	-0.7239	8.1908	-0.6415	-0.3668	0.4281	-0.4913	-0.8942	8.0939	-0.8532	-0.4264	0.4860	-0.5412	-5.5949	77.2167	-1.0132	-1.3622	0.4256	0.2196
852.2050	-1.7676	-2.7648	1.1850	-1.4604	-1.1513	-0.7754	-0.0099	0.1358	-0.0692	-0.0499	0.5551	-0.8573	-1.3900	7.9474	-0.4826	-0.3916	0.4139	-0.4341	-1.6799	8.0909	-0.8584	-0.4276	0.4870	-0.5403	-5.5873	77.1495	-1.0401	-1.3609	0.4259	0.2196
852.2150	-1.7677	-2.7634	1.1843	-1.4610	-1.1458	-0.7840	-0.0174	0.1357	-0.0682	-0.0528	0.5609	-0.8521	-1.1391	7.9002	-0.7863	-0.3946	0.4654	-0.4713	-1.9646	8.0884	-0.8633	-0.4289	0.4880	-0.5394	-5.5800	77.0879	-1.0633	-1.3595	0.4263	0.2195
852.2270	-1.7680	-2.7618	1.1834	-1.4616	-1.1390	-0.7941	-0.0189	0.1397	-0.0730	-0.0564	0.5681	-0.8509	-1.3969	7.7759	-0.5712	-0.4116	0.5059	-0.5111	-1.9763	8.0848	-0.8694	-0.4303	0.4892	-0.5384	-5.5709	77.0069	-1.0937	-1.3575	0.4267	0.2195
852.2370	-1.7682	-2.7604	1.1826	-1.4622	-1.1332	-0.8026	-0.0235	0.1382	-0.0746	-0.0602	0.5736	-0.8491	-1.4040	8.0585	-0.6065	-0.4053	0.4687	-0.4337	-1.9861	8.0823	-0.8741	-0.4315	0.4902	-0.5375	-5.5637	76.9452	-1.1151	-1.3553	0.4270	0.2195
852.2470	-1.7684	-2.7590	1.1820	-1.4628	-1.1274	-0.8112	-0.0286	0.1411	-0.0736	-0.0634	0.5818	-0.8449	-1.3616	8.1001	-0.8197	-0.4237	0.4183	-0.4319	-1.9958	8.0800	-0.8786	-0.4326	0.4912	-0.5366	-5.5565	76.8851	-1.1341	-1.3529	0.4273	0.2195
852.2570	-1.7687	-2.7576	1.1812	-1.4635	-1.1217	-0.8195	-0.0331	0.1418	-0.0765	-0.0667	0.5905	-0.8359	-1.3920	8.0887	-0.8070	-0.4027	0.4475	-0.4655	-2.0055	8.0771	-0.8835	-0.4338	0.4922	-0.5358	-5.5490	76.8190	-1.1579	-1.3506	0.4276	0.2195
852.2670	-1.7691	-2.7561	1.1804	-1.4641	-1.1158	-0.8277	-0.0365	0.1451	-0.0805	-0.0678	0.5963	-0.8361	-1.6615	7.9182	-0.7090	-0.4263	0.4708	-0.4781	-2.0153	8.0740	-0.8886	-0.4349	0.4932	-0.5349	-5.5414	76.7504	-1.1826	-1.3483	0.4279	0.2195
852.2790	-1.7696	-2.7544	1.1794	-1.4650	-1.1086	-0.8378	-0.0425	0.1432	-0.0837	-0.0739	0.5976	-0.8344	-2.0417	8.0689	-0.6323	-0.4008	0.5589	-0.4210	-2.0752	8.0085	-0.8975	-0.4335	0.4947	-0.5302	-6.1013	75.9373	-1.2423	-1.3172	0.4318	0.2579
852.2890	-1.7700	-2.7529	1.1786	-1.4657	-1.1025	-0.8462	-0.0496	0.1458	-0.0856	-0.0781	0.6043	-0.8270	-2.1550	7.9308	-0.6550	-0.3913	0.4724	-0.4278	-2.0860	8.0045	-0.9017	-0.4344	0.4957	-0.5292	-6.0930	75.8739	-1.2620	-1.3142	0.4321	0.2579
852.2990	-1.7705	-2.7515	1.1778	-1.4666	-1.0963	-0.8544	-0.0572	0.1454	-0.0855	-0.0782	0.6135	-0.8222	-2.1064	7.9318	-0.7359	-0.4106	0.4216	-0.4306	-2.0968	8.0007	-0.9057	-0.4353	0.4967	-0.5281	-6.0849	75.8115	-1.2805	-1.3109	0.4323	0.2579
852.3090	-1.7712	-2.7500	1.1769	-1.4674	-1.0902	-0.8626	-0.0650	0.1474	-0.0871	-0.0811	0.6184	-0.8203	-2.0237	7.7855	-0.8196	-0.4112	0.4397	-0.4435	-2.1076	7.9968	-0.9098	-0.4361	0.4977	-0.5271	-6.0767	75.7489	-1.2988	-1.3076	0.4325	0.2579
852.3210	-1.7720	-2.7482	1.1758	-1.4684	-1.0829	-0.8724	-0.0748	0.1457	-0.0913	-0.0861	0.6231	-0.8097	-1.6848	7.9464	-0.6431	-0.4200	0.4950	-0.5075	-2.1206	7.9925	-0.9143	-0.4371	0.4989	-0.5259	-6.0672	75.6777	-1.3174	-1.3030	0.4327	0.2579
852.3310	-1.7728	-2.7467	1.1749	-1.4693	-1.0767	-0.8804	-0.0784	0.1471	-0.0923	-0.0853	0.6317	-0.8062	-1.7964	8.1015	-0.7074	-0.4012	0.5302	-0.5070	-2.1315	7.9888	-0.9181	-0.4379	0.4999	-0.5249	-6.0593	75.6168	-1.3336	-1.2991	0.4328	0.2579
852.3410	-1.7736	-2.7453	1.1740	-1.4702	-1.0703	-0.8884	-0.0823	0.1476	-0.0918	-0.0908	0.6398	-0.8067	-1.9505	7.9939	-0.9020	-0.3986	0.4965	-0.5014	-2.1423	7.9854	-0.9218	-0.4387	0.5009	-0.5239	-6.0515	75.5590	-1.3479	-1.2951	0.4330	0.2579
852.3530	-1.7747	-2.7435	1.1729	-1.4713	-1.0624	-0.8981	-0.0893	0.1514	-0.0968	-0.0946	0.6429	-0.8024	-1.9923	7.9154	-0.6702	-0.4100	0.4726	-0.4458	-2.1553	7.9807	-0.9265	-0.4397	0.5021	-0.5226	-6.0419	75.4829	-1.3685	-1.2903	0.4332	0.2579
852.3630	-1.7756	-2.7419	1.1719	-1.4723	-1.0560	-0.9061	-0.0948	0.1506	-0.0973	-0.0983	0.6413	-0.7949	-1.9618	7.7218	-0.7805	-0.4317	0.5545	-0.4564	-2.1661	7.9769	-0.9302	-0.4404	0.5030	-0.5216	-6.0340	75.4216	-1.3833	-1.2858	0.4333	0.2579
852.3740	-1.7765	-2.7404	1.1708	-1.4733	-1.0495	-0.9140	-0.1002	0.1513	-0.1012	-0.0977	0.6544	-0.7909	-2.1565	7.8146	-0.6105	-0.4461	0.4984	-0.4543	-2.1827	7.9528	-0.9357	-0.4402	0.5036	-0.5199	-6.0943	75.1175	-1.4166	-1.2707	0.4289	0.2655
852.3830	-1.7776	-2.7389	1.1699	-1.4743	-1.0429	-0.9219	-0.1067	0.1521	-0.1008	-0.1009	0.6659	-0.7834	-2.1321	7.5833	-0.8124	-0.4236	0.4245	-0.4725	-2.2098	7.8892	-0.9457	-0.4380	0.5034	-0.5168	-6.2747	74.3581	-1.4966	-1.2378	0.4168	0.2866
852.3950	-1.7790	-2.7371	1.1687	-1.4755	-1.0349	-0.9313	-0.1175	0.1525	-0.1001	-0.1053	0.6663	-0.7815	-1.8142	7.5492	-1.0173	-0.4086	0.4896	-0.4075	-2.2236	7.8834	-0.9493	-0.4385	0.5045	-0.5154	-6.2655	74.2905	-1.5102	-1.2316	0.4169	0.2866
852.4050	-1.7802	-2.7356	1.1676	-1.4766	-1.0282	-0.9392	-0.1197	0.1477	-0.1054	-0.1075	0.6742	-0.7738	-1.9711	7.8829	-0.7631	-0.3944	0.4565	-0.4789	-2.2350	7.8787	-0.9520	-0.4389	0.5055	-0.5143	-6.2580	74.2359	-1.5189	-1.2262	0.4169	0.2866
852.4150	-1.7814	-2.7341	1.1665	-1.4777	-1.0215	-0.9469	-0.1248	0.1496	-0.1071	-0.1104	0.6810	-0.7691	-2.2044	7.8989	-0.7045	-0.3886	0.4835	-0.4322	-2.2465	7.8741	-0.9546	-0.4392	0.5064	-0.5131	-6.2507	74.1831	-1.5266	-1.2208	0.4169	0.2866
852.4270	-1.7830	-2.7323	1.1652	-1.4790	-1.0133	-0.9560	-0.1338	0.1497	-0.1104	-0.1124	0.6928	-0.7657	-2.1484	7.7899	-0.6504	-0.4281	0.4400	-0.4461	-2.2603	7.8684	-0.9580	-0.4397	0.5075	-0.5118	-6.2418	74.1170	-1.5381	-1.2143	0.4169	0.2866
852.4370	-1.7844	-2.7308	1.1642	-1.4802	-1.0063	-0.9637	-0.1424	0.1525	-0.1114	-0.1163	0.6947	-0.7605	-1.8376	7.6196	-0.7239	-0.4254	0.4416	-0.4243	-2.2717	7.8636	-0.9606	-0.4400	0.5084	-0.5106	-6.2346	74.0618	-1.5462	-1.2083	0.4168	0.2866
852.4470	-1.7859	-2.7293	1.1630	-1.4813	-0.9993	-0.9713	-0.1465	0.1490	-0.1110	-0.1180	0.6935	-0.7563	-1.9705	7.7477	-0.7320	-0.4008	0.5202	-0.4026	-2.2832	7.8593	-0.9628	-0.4403	0.5093	-0.5095	-6.2277	74.0123	-1.5497	-1.2019	0.4167	0.2866
852.4570	-1.7874	-2.7278	1.1619	-1.4825	-0.9923	-0.9788	-0.1513	0.1501	-0.1108	-0.1194	0.6965	-0.7511	-2.2414	7.8039	-0.8715	-0.3822	0.5538	-0.4380	-2.2947	7.8545	-0.9655	-0.4406	0.5102	-0.5084	-6.2206	73.9573	-1.5574	-1.1959	0.4166	0.2866
852.4690	-1.7893	-2.7260	1.1606	-1.4839	-0.9839	-0.9877	-0.1585	0.1495	-0.1129	-0.1221	0.7063	-0.7504	-2.3709	7.7055	-0.8788	-0.4122	0.5557	-0.4199	-2.3086	7.8492	-0.9684	-0.4410	0.5113	-0.5070	-6.2125	73.8962	-1.5643	-1.1884	0.4165	0.2866
852.4790	-1.7909	-2.7245	1.1595	-1.4852	-0.9768	-0.9952	-0.1661	0.1516	-0.1182	-0.1233	0.7173	-0.7433	-2.2718	7.3139	-0.7188	-0.4209	0.5487	-0.4092	-2.3209	7.7572	-0.9853	-0.4372	0.5096	-0.5039	-6.2145	72.8080	-1.7148	-1.1408	0.3883	0.3070
852.4890	-1.7927	-2.7230	1.1583	-1.4864	-0.9696	-1.0026	-0.1715	0.1457	-0.1187	-0.1258	0.7228	-0.7368	-2.3049	7.8674	-0.7137	-0.4490	0.4573	-0.4129	-2.3326	7.7512	-0.9873	-0.4371	0.5104	-0.5027	-6.2084	72.7573	-1.7185	-1.1340	0.3882	0.3070
852.4990	-1.7944	-2.7215	1.1571	-1.4877	-0.9623	-1.0099	-0.1784	0.1482	-0.1197	-0.1279	0.7188	-0.7307	-2.3687	7.5761	-0.7955	-0.4243	0.5952	-0.4384	-2.3444	7.7458	-0.9887	-0.4370	0.5112	-0.5015	-6.2030	72.7145	-1.7169	-1.1266	0.3880	0.3070
852.5110	-1.7967	-2.7198	1.1557	-1.4891	-0.9536	-1.0187	-0.1859	0.1451	-0.1194	-0.1299	0.7292	-0.7283	-2.2650	7.8418	-0.9330	-0.4449	0.5276	-0.3984	-2.3585	7.7390	-0.9908	-0.4369	0.5122	-0.5000	-6.1963	72.6582	-1.7193	-1.1184	0.3878	0.3070
852.5210	-1.7986	-2.7183	1.1545	-1.4904	-0.9463	-1.0259	-0.1927	0.1469	-0.1213	-0.1295	0.7359	-0.7191	-2.0352	7.5540	-0.8874	-0.4532	0.5197	-0.4283	-2.3703	7.7336	-0.9923	-0.4368	0.5131	-0.4988	-6.1911	72.6137	-1.7183	-1.1109	0.3875	0.3070
852.5310	-1.8005	-2.7169	1.1532	-1.4918	-0.9388	-1.0331	-0.1981	0.1438	-0.1231	-0.1332	0.7425	-0.7145	-2.1351	7.7942	-0.7661	-0.4092	0.5063	-0.4094	-2.3821	7.7284	-0.9935	-0.4366	0.5139	-0.4976	-6.1862	72.5732	-1.7142	-1.1030	0.3872	0.3070
852.5410	-1.8026	-2.7154	1.1520	-1.4931	-0.9313	-1.0401	-0.2024	0.1455	-0.1264	-0.1329	0.7383	-0.7104	-2.4095	7.5784	-0.6845	-0.4028	0.5874	-0.4256	-2.3939	7.7235	-0.9945	-0.4364	0.5147	-0.4964	-6.1817	72.5347	-1.7090	-1.0951	0.3869	0.3070
852.5530	-1.8051	-2.7137	1.1505	-1.4947	-0.9225	-1.0486	-0.2118	0.1427	-0.1243	-0.1349	0.7549	-0.7063	-2.0276	7.6416	-0.9651	-0.4261	0.5495	-0.4521	-2.4082	7.7175	-0.9957	-0.4362	0.5157	-0.4949	-6.1764	72.4889	-1.7021	-1.0854	0.3864	0.3070
852.5630	-1.8072	-2.7123	1.1493	-1.4960	-0.9148	-1.0557	-0.2165	0.1454	-0.1280	-0.1368	0.7629	-0.7021	-2.2325	7.3061	-0.8575	-0.3816	0.5252	-0.3829	-2.4200	7.7124	-0.9969	-0.4360	0.5165	-0.4937	-6.1721	72.4488	-1.6979	-1.0773	0.3861	0.3070
852.5740	-1.8094	-2.7109	1.1480	-1.4974	-0.9071	-1.0627	-0.2232	0.1421	-0.1290	-0.1375	0.7658	-0.6922	-2.1895	7.5576	-0.8675	-0.4088	0.4742	-0.4231	-2.4292	7.6844	-1.0030	-0.4348	0.5165	-0.4921	-6.1357	72.1347	-1.7429	-1.0587	0.3776	0.3114
852.5850	-1.8122	-2.7092	1.1464	-1.4991	-0.8978	-1.0708	-0.2302	0.1406	-0.1316	-0.1362	0.7653	-0.6880	-2.2911	7.3755	-0.7946	-0.3914	0.5209	-0.3939	-2.4359	7.6120	-1.0189	-0.4315	0.5153	-0.4894	-6.0417	71.3148	-1.8820	-1.0205	0.3548	0.3235
852.5950	-1.8145	-2.7078	1.1451	-1.5005	-0.8903	-1.0777	-0.2362	0.1395	-0.1322	-0.1359	0.7715	-0.6840	-2.4315	7.3325	-0.7331	-0.4170	0.5947	-0.4637	-2.4479	7.6061	-1.0192	-0.4309	0.5160	-0.4881	-6.0395	71.2838	-1.8707	-1.0115	0.3543	0.3235
852.6050	-1.8169	-2.7064	1.1438	-1.5019	-0.8825	-1.0845	-0.2458	0.1402	-0.1320	-0.1364	0.7819	-0.6781	-2.3632	7.1774	-0.9386	-0.4212	0.5229	-0.4047	-2.4598	7.6002	-1.0196	-0.4303	0.5167	-0.4869	-6.0375	71.2526	-1.8596	-1.0025	0.3538	0.3235
852.6150	-1.8194	-2.7050	1.1424	-1.5032	-0.8747	-1.0913	-0.2515	0.1359	-0.1332	-0.1367	0.7842	-0.6740	-2.4280	7.3148	-0.9541	-0.4142	0.5338	-0.3705	-2.4718	7.5944	-1.0197	-0.4296	0.5175	-0.4856	-6.0357	71.2218	-1.8469	-0.9933	0.3533	0.3235
852.6270	-1.8224	-2.7034	1.1408	-1.5049	-0.8652	-1.0993	-0.2603	0.1331	-0.1362	-0.1391	0.7925	-0.6642	-2.4830	7.5639	-0.7088	-0.4067	0.4939	-0.4091	-2.4862	7.5876	-1.0197	-0.4288	0.5183	-0.4840	-6.0341	71.1883	-1.8293	-0.9819	0.3527	0.3235
852.6370	-1.8251	-2.7021	1.1394	-1.5063	-0.8573	-1.1059	-0.2657	0.1322	-0.1375	-0.1384	0.7967	-0.6614	-2.6688	7.4659	-0.7595	-0.3955	0.5020	-0.4546	-2.4983	7.5825	-1.0193	-0.4282	0.5190	-0.4828	-6.0335	71.1666	-1.8109	-0.9722	0.3521	0.3235
852.6470	-1.8278	-2.7008	1.1381	-1.5077	-0.8493	-1.1125	-0.2707	0.1307	-0.1371	-0.1404	0.8023	-0.6571	-2.6885	7.4856	-0.8447	-0.3923	0.4563	-0.3890	-2.5104	7.5774	-1.0189	-0.4275	0.5197	-0.4815	-6.0330	71.1450	-1.7925	-0.9623	0.3514	0.3235
852.6590	-1.8311	-2.6992	1.1364	-1.5094	-0.8396	-1.1204	-0.2797	0.1303	-0.1391	-0.1376	0.8017	-0.6456	-2.5585	7.3462	-0.8503	-0.3977	0.5044	-0.4197	-2.5249	7.5715	-1.0182	-0.4266	0.5205	-0.4799	-6.0329	71.1209	-1.7682	-0.9501	0.3506	0.3235
852.6690	-1.8340	-2.6979	1.1350	-1.5108	-0.8316	-1.1268	-0.2855	0.1247	-0.1436	-0.1418	0.8058	-0.6422	-2.4551	7.7379	-0.6424	-0.4169	0.5669	-0.4121	-2.5371	7.5667	-1.0176	-0.4259	0.5212	-0.4787	-6.0331	71.1030	-1.7476	-0.9401	0.3499	0.3235
852.6790	-1.8369	-2.6966	1.1336	-1.5122	-0.8236	-1.1332	-0.2907	0.1259	-0.1422	-0.1402	0.8182	-0.6378	-2.2457	7.3164	-0.8399	-0.4006	0.4972	-0.3593	-2.5277	7.4747	-1.0421	-0.4218	0.5189	-0.4762	-5.7779	70.0515	-1.9741	-0.8959	0.3171	0.3357
852.6890	-1.8399	-2.6954	1.1322	-1.5137	-0.8153	-1.1395	-0.2949	0.1226	-0.1414	-0.1422	0.8230	-0.6318	-2.3230	7.4368	-1.0133	-0.3887	0.4655	-0.4412	-2.5397	7.4690	-1.0411	-0.4207	0.5195	-0.4749	-5.7805	70.0391	-1.9498	-0.8854	0.3164	0.3357
852.7010	-1.8436	-2.6939	1.1305	-1.5153	-0.8054	-1.1471	-0.3015	0.1225	-0.1438	-0.1442	0.8149	-0.6261	-2.2874	7.2377	-0.8692	-0.3500	0.5664	-0.4258	-2.5541	7.4618	-1.0401	-0.4194	0.5202	-0.4733	-5.7837	70.0198	-1.9226	-0.8725	0.3155	0.3357
852.7110	-1.8466	-2.6927	1.1290	-1.5168	-0.7972	-1.1534	-0.3072	0.1196	-0.1456	-0.1414	0.8176	-0.6202	-2.3804	7.1801	-0.8544	-0.3895	0.5948	-0.3518	-2.5661	7.4559	-1.0391	-0.4183	0.5208	-0.4720	-5.7868	70.0055	-1.8982	-0.8619	0.3148	0.3357
852.7210	-1.8496	-2.6916	1.1275	-1.5182	-0.7889	-1.1595	-0.3126	0.1140	-0.1471	-0.1453	0.8322	-0.6110	-2.5289	7.5166	-0.8484	-0.3322	0.4468	-0.3739	-2.5782	7.4505	-1.0377	-0.4172	0.5214	-0.4706	-5.7906	69.9972	-1.8700	-0.8508	0.3139	0.3357
852.7310	-1.8528	-2.6904	1.1261	-1.5196	-0.7807	-1.1655	-0.3203	0.1153	-0.1467	-0.1409	0.8321	-0.6082	-2.5515	7.2127	-0.9341	-0.4033	0.5405	-0.3997	-2.5904	7.4457	-1.0358	-0.4160	0.5220	-0.4693	-5.7951	69.9957	-1.8368	-0.8392	0.3130	0.3357
852.7430	-1.8568	-2.6890	1.1244	-1.5213	-0.7707	-1.1727	-0.3251	0.1097	-0.1467	-0.1428	0.8419	-0.6058	-2.8149	7.5349	-1.0582	-0.3825	0.5313	-0.4098	-2.6050	7.4397	-1.0339	-0.4147	0.5227	-0.4677	-5.8008	69.9916	-1.7999	-0.8256	0.3119	0.3357
852.7530	-1.8601	-2.6880	1.1228	-1.5227	-0.7621	-1.1789	-0.3339	0.1101	-0.1514	-0.1432	0.8494	-0.6027	-2.5812	7.3078	-0.9545	-0.3953	0.4266	-0.3387	-2.6172	7.4351	-1.0319	-0.4135	0.5232	-0.4664	-5.8061	69.9922	-1.7655	-0.8138	0.3109	0.3357
852.7630	-1.8635	-2.6869	1.1213	-1.5241	-0.7537	-1.1849	-0.3389	0.1085	-0.1528	-0.1426	0.8487	-0.5922	-2.8106	7.1270	-0.8910	-0.3822	0.4635	-0.3633	-2.6295	7.4307	-1.0296	-0.4122	0.5238	-0.4650	-5.8119	69.9952	-1.7287	-0.8017	0.3099	0.3357
852.7740	-1.8669	-2.6858	1.1198	-1.5255	-0.7451	-1.1907	-0.3488	0.1034	-0.1523	-0.1422	0.8449	-0.5832	-2.5273	7.4404	-0.8162	-0.3828	0.5569	-0.3844	-2.6384	7.4013	-1.0361	-0.4103	0.5238	-0.4632	-5.7779	69.7004	-1.7782	-0.7819	0.3028	0.3415
852.7850	-1.8711	-2.6846	1.1180	-1.5272	-0.7350	-1.1976	-0.3550	0.1006	-0.1549	-0.1426	0.8509	-0.5777	-2.6856	7.2665	-0.9456	-0.3352	0.6139	-0.3869	-2.6439	7.3246	-1.0582	-0.4065	0.5229	-0.4599	-5.6757	68.8708	-1.9755	-0.7461	0.2849	0.3578
852.7950	-1.8746	-2.6836	1.1164	-1.5285	-0.7265	-1.2033	-0.3617	0.0981	-0.1568	-0.1396	0.8685	-0.5751	-2.5912	7.2819	-0.9674	-0.3534	0.5155	-0.4294	-2.6563	7.3190	-1.0560	-0.4049	0.5234	-0.4585	-5.6850	68.8781	-1.9369	-0.7339	0.2839	0.3578
852.8050	-1.8783	-2.6827	1.1148	-1.5299	-0.7178	-1.2091	-0.3678	0.0959	-0.1582	-0.1393	0.8686	-0.5707	-2.6744	7.2313	-0.9532	-0.3641	0.5079	-0.3961	-2.6688	7.3139	-1.0533	-0.4033	0.5238	-0.4571	-5.6950	68.8908	-1.8933	-0.7210	0.2827	0.3578
852.8170	-1.8827	-2.6815	1.1129	-1.5316	-0.7074	-1.2159	-0.3731	0.0946	-0.1602	-0.1334	0.8674	-0.5620	-2.9146	6.8954	-0.9394	-0.3796	0.5171	-0.3613	-2.6839	7.3086	-1.0494	-0.4013	0.5244	-0.4554	-5.7082	68.9157	-1.8348	-0.7052	0.2812	0.3578
852.8270	-1.8865	-2.6806	1.1113	-1.5330	-0.6987	-1.2215	-0.3822	0.0900	-0.1623	-0.1325	0.8737	-0.5520	-2.5437	6.9470	-1.0220	-0.3828	0.5276	-0.3302	-2.6965	7.3041	-1.0463	-0.3997	0.5249	-0.4540	-5.7196	68.9349	-1.7880	-0.6921	0.2800	0.3578
852.8370	-1.8904	-2.6798	1.1097	-1.5343	-0.6900	-1.2270	-0.3846	0.0835	-0.1642	-0.1312	0.8796	-0.5481	-2.9194	7.3357	-0.8923	-0.3802	0.4700	-0.3628	-2.7092	7.2999	-1.0429	-0.3981	0.5254	-0.4526	-5.7316	68.9591	-1.7371	-0.6788	0.2787	0.3578
852.8470	-1.8943	-2.6789	1.1080	-1.5357	-0.6812	-1.2324	-0.3909	0.0813	-0.1657	-0.1335	0.8729	-0.5416	-2.7459	7.4261	-0.7207	-0.3620	0.6075	-0.4102	-2.7219	7.2965	-1.0388	-0.3964	0.5258	-0.4512	-5.7447	68.9922	-1.6803	-0.6649	0.2772	0.3578
852.8590	-1.8991	-2.6780	1.1060	-1.5372	-0.6707	-1.2389	-0.3988	0.0806	-0.1646	-0.1303	0.8874	-0.5350	-2.4091	7.1786	-0.8953	-0.3492	0.5551	-0.3790	-2.7373	7.2920	-1.0343	-0.3943	0.5264	-0.4495	-5.7606	69.0267	-1.6158	-0.6483	0.2755	0.3578
852.8690	-1.9032	-2.6772	1.1044	-1.5385	-0.6617	-1.2443	-0.4019	0.0767	-0.1673	-0.1264	0.8885	-0.5277	-2.6551	7.2608	-0.8993	-0.3838	0.5029	-0.3938	-2.7501	7.2891	-1.0299	-0.3926	0.5268	-0.4480	-5.7750	69.0653	-1.5561	-0.6341	0.2740	0.3578
852.8790	-1.9073	-2.6764	1.1027	-1.5398	-0.6528	-1.2495	-0.4060	0.0749	-0.1692	-0.1284	0.8864	-0.5224	-2.5586	7.0985	-0.8795	-0.3641	0.4765	-0.3538	-2.7295	7.1955	-1.0626	-0.3882	0.5245	-0.4454	-5.3927	68.0282	-1.8589	-0.5937	0.2428	0.3711
852.8890	-1.9113	-2.6757	1.1010	-1.5410	-0.6439	-1.2547	-0.4147	0.0739	-0.1697	-0.1252	0.8862	-0.5171	-2.4272	6.7711	-0.9319	-0.3744	0.5860	-0.3775	-2.7420	7.1911	-1.0586	-0.3862	0.5248	-0.4439	-5.4102	68.0648	-1.7992	-0.5796	0.2414	0.3711
852.9010	-1.9163	-2.6748	1.0989	-1.5426	-0.6333	-1.2608	-0.4199	0.0688	-0.1722	-0.1230	0.8989	-0.5123	-2.8280	6.6411	-0.9400	-0.3677	0.5398	-0.3892	-2.7571	7.1858	-1.0537	-0.3837	0.5253	-0.4421	-5.4319	68.1094	-1.7271	-0.5625	0.2396	0.3711
852.9110	-1.9205	-2.6742	1.0971	-1.5438	-0.6242	-1.2659	-0.4254	0.0618	-0.1747	-0.1228	0.9012	-0.5067	-3.0351	6.8777	-0.7563	-0.3487	0.5317	-0.3866	-2.7698	7.1827	-1.0486	-0.3816	0.5256	-0.4406	-5.4515	68.1614	-1.6571	-0.5476	0.2379	0.3711
852.9210	-1.9247	-2.6736	1.0954	-1.5451	-0.6152	-1.2710	-0.4329	0.0570	-0.1759	-0.1200	0.9032	-0.4986	-3.0142	7.0857	-0.8521	-0.3599	0.5023	-0.3646	-2.7826	7.1794	-1.0436	-0.3795	0.5260	-0.4389	-5.4714	68.2110	-1.5886	-0.5326	0.2362	0.3711
852.9330	-1.9300	-2.6729	1.0932	-1.5465	-0.6044	-1.2770	-0.4418	0.0537	-0.1743	-0.1205	0.9051	-0.4900	-3.0309	7.0754	-1.0667	-0.3231	0.5717	-0.3658	-2.7980	7.1761	-1.0373	-0.3769	0.5264	-0.4361	-5.4966	68.2786	-1.5025	-0.5143	0.2341	0.3711
852.9430	-1.9344	-2.6724	1.0915	-1.5476	-0.5952	-1.2819	-0.4481	0.0496	-0.1791	-0.1163	0.9094	-0.4827	-3.0583	7.2023	-0.8580	-0.3719	0.5369	-0.3337	-2.8109	7.1738	-1.0316	-0.3747	0.5267	-0.4338	-5.5185	68.3403	-1.4263	-0.4988	0.2323	0.3711
852.9530	-1.9390	-2.6719	1.0896	-1.5488	-0.5861	-1.2867	-0.4533	0.0473	-0.1831	-0.1180	0.9115	-0.4752	-2.8226	7.2053	-0.7095	-0.2940	0.5569	-0.3628	-2.8238	7.1718	-1.0255	-0.3725	0.5271	-0.4315	-5.5412	68.4059	-1.3465	-0.4829	0.2304	0.3711
852.9630	-1.9435	-2.6715	1.0877	-1.5499	-0.5770	-1.2914	-0.4604	0.0440	-0.1835	-0.1140	0.9201	-0.4700	-2.7667	7.2077	-0.7422	-0.3249	0.5214	-0.3388	-2.8368	7.1700	-1.0194	-0.3703	0.5274	-0.4291	-5.5645	68.4728	-1.2668	-0.4672	0.2285	0.3711
852.9740	-1.9482	-2.6711	1.0860	-1.5510	-0.5678	-1.2960	-0.4654	0.0404	-0.1843	-0.1109	0.9237	-0.4682	-2.6937	7.2369	-0.8231	-0.3623	0.4644	-0.3921	-2.8361	7.1482	-1.0231	-0.3676	0.5269	-0.4267	-5.4232	68.3018	-1.2829	-0.4458	0.2175	0.3721
852.9850	-1.9539	-2.6706	1.0837	-1.5524	-0.5567	-1.3016	-0.4687	0.0356	-0.1864	-0.1085	0.9118	-0.4596	-2.7350	7.1532	-0.8774	-0.3813	0.6010	-0.3419	-2.8123	7.0898	-1.0426	-0.3631	0.5248	-0.4236	-4.9949	67.7239	-1.4459	-0.4103	0.1897	0.3747
852.9950	-1.9586	-2.6703	1.0818	-1.5534	-0.5475	-1.3062	-0.4710	0.0333	-0.1887	-0.1075	0.9181	-0.4539	-2.9045	6.9589	-0.8443	-0.2991	0.5843	-0.3584	-2.8247	7.0876	-1.0363	-0.3606	0.5250	-0.4213	-5.0224	67.7982	-1.3599	-0.3940	0.1877	0.3747
853.0070	-1.9644	-2.6699	1.0796	-1.5547	-0.5365	-1.3116	-0.4771	0.0301	-0.1917	-0.1034	0.9294	-0.4435	-2.7546	6.7222	-0.8704	-0.2939	0.5124	-0.3427	-2.8396	7.0854	-1.0285	-0.3575	0.5252	-0.4185	-5.0566	67.8935	-1.2542	-0.3742	0.1852	0.3747
853.0170	-1.9691	-2.6696	1.0777	-1.5557	-0.5271	-1.3161	-0.4831	0.0251	-0.1942	-0.1000	0.9279	-0.4388	-3.0463	6.8039	-0.8164	-0.3586	0.5286	-0.3473	-2.8520	7.0839	-1.0218	-0.3550	0.5254	-0.4161	-5.0859	67.9755	-1.1636	-0.3577	0.1831	0.3747
853.0270	-1.9740	-2.6694	1.0757	-1.5567	-0.5177	-1.3204	-0.4917	0.0206	-0.1961	-0.0990	0.9276	-0.4319	-2.8798	6.7306	-0.7585	-0.2981	0.5603	-0.3663	-2.8646	7.0829	-1.0145	-0.3524	0.5256	-0.4138	-5.1162	68.0649	-1.0681	-0.3407	0.1809	0.3747
853.0370	-1.9789	-2.6692	1.0737	-1.5577	-0.5085	-1.3247	-0.4969	0.0167	-0.1996	-0.0958	0.9353	-0.4299	-2.8128	6.5982	-0.7253	-0.3273	0.5583	-0.3103	-2.8772	7.0823	-1.0070	-0.3498	0.5258	-0.4114	-5.1475	68.1581	-0.9700	-0.3236	0.1786	0.3747
853.0490	-1.9849	-2.6690	1.0713	-1.5588	-0.4971	-1.3297	-0.5034	0.0111	-0.2004	-0.0936	0.9351	-0.4227	-2.8320	6.7397	-0.7902	-0.3189	0.4709	-0.3129	-2.8894	7.0819	-0.9977	-0.3466	0.5260	-0.4086	-5.1860	68.2749	-0.8497	-0.3028	0.1758	0.3747
853.0590	-1.9900	-2.6690	1.0693	-1.5597	-0.4879	-1.3340	-0.5053	0.0066	-0.2017	-0.0914	0.9365	-0.4162	-3.0036	6.2976	-0.8242	-0.3117	0.5602	-0.3441	-2.8967	6.5784	-0.9894	-0.3440	0.5262	-0.4062	-5.2193	68.3787	-0.7445	-0.2852	0.1734	0.3747
853.0690	-1.9951	-2.6689	1.0673	-1.5606	-0.4786	-1.3381	-0.5110	0.0010	-0.2033	-0.0878	0.9470	-0.4054	-3.0734	5.9816	-0.8238	-0.3099	0.5780	-0.3490	-2.9040	6.0407	-0.9811	-0.3413	0.5264	-0.4039	-5.2533	68.4833	-0.6389	-0.2677	0.1709	0.3747
853.0790	-2.0002	-2.6690	1.0653	-1.5614	-0.4690	-1.3422	-0.5170	-0.0019	-0.2038	-0.0831	0.9487	-0.4000	-2.9141	5.4227	-1.0975	-0.3217	0.5258	-0.3408	-2.8488	5.4038	-1.0091	-0.3369	0.5233	-0.4016	-4.5428	67.8360	-0.8873	-0.2328	0.1342	0.3744
853.0910	-2.0064	-2.6690	1.0628	-1.5624	-0.4576	-1.3469	-0.5224	-0.0088	-0.2078	-0.0789	0.9445	-0.3935	-2.9940	4.9639	-1.0019	-0.3027	0.5639	-0.3363	-2.8572	4.6860	-0.9992	-0.3334	0.5234	-0.3987	-4.5872	67.9691	-0.7550	-0.2112	0.1312	0.3744
853.1010	-2.0116	-2.6692	1.0607	-1.5632	-0.4481	-1.3508	-0.5272	-0.0139	-0.2137	-0.0747	0.9470	-0.3893	-3.1520	4.6151	-0.8135	-0.3068	0.5650	-0.3144	-2.8644	4.2675	-0.9901	-0.3304	0.5235	-0.3964	-4.6257	68.0914	-0.6365	-0.1927	0.1285	0.3744
853.1110	-2.0170	-2.6694	1.0585	-1.5641	-0.4387	-1.3546	-0.5317	-0.0171	-0.2156	-0.0710	0.9511	-0.3868	-3.0391	4.6457	-0.8398	-0.3456	0.5670	-0.3462	-2.8716	4.2698	-0.9810	-0.3274	0.5235	-0.3940	-4.6650	68.2168	-0.5175	-0.1742	0.1259	0.3744
853.1230	-2.0234	-2.6696	1.0559	-1.5649	-0.4272	-1.3591	-0.5372	-0.0208	-0.2195	-0.0727	0.9542	-0.3798	-3.0952	4.6424	-0.7350	-0.2334	0.4997	-0.3509	-2.8803	4.2731	-0.9692	-0.3238	0.5236	-0.3912	-4.7136	68.3756	-0.3668	-0.1513	0.1225	0.3744
853.1330	-2.0287	-2.6698	1.0537	-1.5656	-0.4177	-1.3629	-0.5433	-0.0241	-0.2236	-0.0657	0.9547	-0.3719	-3.0704	4.6851	-0.5655	-0.2873	0.5393	-0.3609	-2.8877	4.2760	-0.9594	-0.3207	0.5236	-0.3889	-4.7549	68.5086	-0.2407	-0.1324	0.1197	0.3744
853.1430	-2.0342	-2.6701	1.0515	-1.5662	-0.4081	-1.3666	-0.5474	-0.0278	-0.2244	-0.0624	0.9546	-0.3633	-3.1120	4.6324	-0.6741	-0.2882	0.5160	-0.2998	-2.8952	4.2794	-0.9491	-0.3177	0.5236	-0.3865	-4.7973	68.6488	-0.1108	-0.1133	0.1168	0.3744
853.1530	-2.0397	-2.6704	1.0492	-1.5668	-0.3984	-1.3702	-0.5529	-0.0322	-0.2244	-0.0609	0.9580	-0.3588	-2.9289	4.5989	-0.7055	-0.2575	0.4966	-0.2783	-2.9027	4.2827	-0.9388	-0.3147	0.5237	-0.3842	-4.8403	68.7864	0.0193	-0.0942	0.1138	0.3744
853.1650	-2.0464	-2.6708	1.0465	-1.5675	-0.3871	-1.3744	-0.5564	-0.0362	-0.2297	-0.0539	0.9608	-0.3487	-2.9443	4.4873	-0.6418	-0.3062	0.5405	-0.3321	-2.9118	4.2872	-0.9261	-0.3110	0.5237	-0.3813	-4.8932	68.9590	0.1794	-0.0709	0.1102	0.3744
853.1740	-2.0509	-2.6712	1.0446	-1.5679	-0.3794	-1.3772	-0.5588	-0.0397	-0.2285	-0.0525	0.9658	-0.3416	-2.6668	4.5656	-0.7210	-0.3094	0.5261	-0.3171	-2.8990	4.2780	-0.9263	-0.3082	0.5229	-0.3796	-4.7025	68.9278	0.2013	-0.0519	0.0989	0.3732
853.1850	-2.0577	-2.6717	1.0418	-1.5686	-0.3677	-1.3813	-0.5605	-0.0452	-0.2342	-0.0506	0.9647	-0.3385	-2.8649	4.5090	-0.6641	-0.2491	0.5002	-0.2969	-2.8546	4.2464	-0.9394	-0.3034	0.5205	-0.3771	-4.1244	68.6735	0.1142	-0.0192	0.0706	0.3701
853.1950	-2.0633	-2.6721	1.0394	-1.5690	-0.3581	-1.3846	-0.5644	-0.0491	-0.2348	-0.0437	0.9683	-0.3314	-2.8467	4.4168	-0.6599	-0.2833	0.5009	-0.3367	-2.8618	4.2510	-0.9283	-0.3001	0.5204	-0.3747	-4.1717	68.8321	0.2581	0.0006	0.0675	0.3701
853.2070	-2.0701	-2.6728	1.0365	-1.5696	-0.3464	-1.3885	-0.5696	-0.0550	-0.2393	-0.0403	0.9663	-0.3258	-3.0475	4.3528	-0.6874	-0.2940	0.4862	-0.3311	-2.8705	4.2566	-0.9148	-0.2961	0.5203	-0.3720	-4.2295	69.0228	0.4318	0.0244	0.0637	0.3701
853.2170	-2.0758	-2.6734	1.0341	-1.5700	-0.3368	-1.3917	-0.5737	-0.0605	-0.2423	-0.0379	0.9674	-0.3219	-3.1802	4.5161	-0.6697	-0.2314	0.5421	-0.2949	-2.8779	4.2618	-0.9030	-0.2927	0.5202	-0.3696	-4.2789	69.1891	0.5825	0.0448	0.0603	0.3701
853.2270	-2.0816	-2.6740	1.0317	-1.5703	-0.3273	-1.3949	-0.5784	-0.0654	-0.2438	-0.0335	0.9756	-0.3149	-3.0742	4.6844	-0.8085	-0.2348	0.4671	-0.3591	-2.8854	4.2673	-0.8912	-0.2894	0.5201	-0.3673	-4.3292	69.3580	0.7333	0.0650	0.0570	0.3701
853.2390	-2.0886	-2.6748	1.0288	-1.5707	-0.3155	-1.3986	-0.5804	-0.0674	-0.2502	-0.0289	0.9726	-0.3047	-3.2437	4.2643	-0.5996	-0.2362	0.4673	-0.3210	-2.8944	4.2742	-0.8767	-0.2853	0.5199	-0.3645	-4.3907	69.5649	0.9183	0.0895	0.0530	0.3701
853.2490	-2.0944	-2.6755	1.0262	-1.5710	-0.3058	-1.4017	-0.5870	-0.0710	-0.2510	-0.0270	0.9705	-0.2999	-3.2450	3.9169	-0.7340	-0.2263	0.5309	-0.2636	-2.9021	4.2807	-0.8640	-0.2819	0.5198	-0.3622	-4.4433	69.7450	1.0775	0.1102	0.0495	0.3701
853.2590	-2.1002	-2.6763	1.0237	-1.5713	-0.2961	-1.4047	-0.5923	-0.0781	-0.2572	-0.0238	0.9747	-0.2901	-3.2947	4.0166	-0.5798	-0.2198	0.4890	-0.3242	-2.9098	4.2872	-0.8510	-0.2785	0.5197	-0.3599	-4.4967	69.9271	1.2400	0.1311	0.0459	0.3701
853.2690	-2.1062	-2.6771	1.0211	-1.5714	-0.2864	-1.4076	-0.5973	-0.0863	-0.2582	-0.0177	0.9767	-0.2841	-3.0538	4.4619	-0.6365	-0.2553	0.5341	-0.2928	-2.9176	4.2943	-0.8378	-0.2751	0.5195	-0.3576	-4.5513	70.1145	1.4046	0.1519	0.0423	0.3701
853.2810	-2.1134	-2.6782	1.0180	-1.5716	-0.2746	-1.4109	-0.5995	-0.0904	-0.2610	-0.0131	0.9759	-0.2789	-2.8778	4.4352	-0.7858	-0.2536	0.5155	-0.2886	-2.8456	4.2711	-0.8534	-0.2701	0.5163	-0.3556	-3.6502	69.9618	1.2982	0.1856	0.0055	0.3621
853.2910	-2.1194	-2.6791	1.0153	-1.5717	-0.2648	-1.4136	-0.6004	-0.0942	-0.2679	-0.0113	0.9787	-0.2701	-2.9307	4.3926	-0.5694	-0.2127	0.4677	-0.3244	-2.8527	4.2789	-0.8399	-0.2567	0.5160	-0.3533	-3.7054	70.1598	1.4716	0.2070	0.0018	0.3621
853.3010	-2.1255	-2.6801	1.0126	-1.5718	-0.2550	-1.4163	-0.6036	-0.1000	-0.2683	-0.0031	0.9752	-0.2693	-2.8605	4.4729	-0.7171	-0.1745	0.4957	-0.2854	-2.8599	4.2867	-0.8263	-0.1368	0.5158	-0.3510	-3.7613	70.3583	1.6466	0.2284	-0.0020	0.3621
853.3130	-2.1327	-2.6813	1.0093	-1.5718	-0.2435	-1.4194	-0.6059	-0.1019	-0.2753	0.0017	0.9760	-0.2628	-3.0075	4.1314	-0.5130	-0.1138	0.5519	-0.2900	-2.8686	4.2967	-0.8096	0.0070	0.5155	-0.3483	-3.8297	70.6026	1.8598	0.2541	-0.0065	0.3621
853.3230	-2.1388	-2.6823	1.0066	-1.5718	-0.2337	-1.4220	-0.6082	-0.1096	-0.2761	0.0070	0.9832	-0.2608	-3.1035	4.3910	-0.6441	-0.0278	0.4846	-0.2427	-2.8759	4.3057	-0.7949	0.1265	0.5153	-0.3460	-3.8880	70.8150	2.0449	0.2758	-0.0104	0.3621
853.3330	-2.1449	-2.6835	1.0037	-1.5717	-0.2239	-1.4245	-0.6127	-0.1153	-0.2844	0.0103	0.9845	-0.2510	-2.9886	4.5716	-0.4117	0.0591	0.4989	-0.3005	-2.8834	4.3152	-0.7799	0.2458	0.5150	-0.3437	-3.9474	71.0340	2.2333	0.2980	-0.0144	0.3621
853.3430	-2.1511	-2.6847	1.0009	-1.5716	-0.2140	-1.4271	-0.6144	-0.1192	-0.2840	0.0173	0.9739	-0.2480	-3.1251	4.4591	-0.5539	0.0525	0.5973	-0.2573	-2.8909	4.3248	-0.7649	0.3157	0.5147	-0.3415	-4.0076	71.2531	2.4225	0.3202	-0.0184	0.3621
853.3550	-2.1585	-2.6861	0.9975	-1.5714	-0.2022	-1.4299	-0.6194	-0.1241	-0.2865	0.0157	0.9820	-0.2351	-3.2031	4.4741	-0.5304	0.1054	0.4541	-0.2758	-2.9001	4.3369	-0.7463	0.3201	0.5144	-0.3387	-4.0812	71.5230	2.6544	0.3469	-0.0234	0.3621
853.3650	-2.1646	-2.6874	0.9945	-1.5712	-0.1925	-1.4323	-0.6225	-0.1269	-0.2893	0.0176	0.9809	-0.2314	-3.2438	4.3690	-0.6882	0.1317	0.5244	-0.2335	-2.9078	4.3473	-0.7305	0.3237	0.5141	-0.3365	-4.1436	71.7520	2.8500	0.3693	-0.0275	0.3621
853.3750	-2.1709	-2.6886	0.9916	-1.5711	-0.1827	-1.4346	-0.6264	-0.1299	-0.2960	0.0205	0.9812	-0.2230	-3.1068	4.1723	-0.3998	0.1764	0.5956	-0.3068	-2.8264	4.3441	-0.7411	0.3279	0.5109	-0.3353	-3.1415	71.8179	2.7879	0.3965	-0.0630	0.3503
853.3850	-2.1772	-2.6900	0.9887	-1.5708	-0.1729	-1.4368	-0.6279	-0.1399	-0.3001	0.0263	0.9834	-0.2181	-2.8961	4.6544	-0.4601	0.2413	0.5642	-0.2555	-2.8331	4.3549	-0.7256	0.3317	0.5105	-0.3331	-3.2017	72.0502	2.9880	0.4192	-0.0672	0.3503
853.3970	-2.1848	-2.6917	0.9850	-1.5705	-0.1610	-1.4393	-0.6292	-0.1421	-0.3041	0.0332	0.9826	-0.2087	-3.0120	4.5374	-0.4102	0.2375	0.4928	-0.2857	-2.8412	4.3688	-0.7061	0.3363	0.5101	-0.3305	-3.2752	72.3393	3.2358	0.4466	-0.0724	0.3503
853.4070	-2.1911	-2.6932	0.9820	-1.5702	-0.1512	-1.4414	-0.6319	-0.1474	-0.3064	0.0383	0.9786	-0.2045	-2.9461	4.6177	-0.6898	0.2866	0.5902	-0.2736	-2.8481	4.3804	-0.6900	0.3401	0.5097	-0.3283	-3.3372	72.5797	3.4414	0.4693	-0.0766	0.3503
853.4170	-2.1974	-2.6946	0.9788	-1.5698	-0.1415	-1.4434	-0.6322	-0.1483	-0.3139	0.0428	0.9836	-0.1990	-3.0530	4.1521	-0.4632	0.2780	0.5384	-0.2734	-2.8550	4.3926	-0.6730	0.3440	0.5093	-0.3261	-3.4003	72.8292	3.6552	0.4926	-0.0811	0.3503
853.4270	-2.2038	-2.6962	0.9756	-1.5693	-0.1317	-1.4453	-0.6332	-0.1582	-0.3160	0.0487	0.9869	-0.1944	-3.1694	4.6261	-0.4380	0.2880	0.4724	-0.2912	-2.8620	4.4056	-0.6555	0.3478	0.5089	-0.3239	-3.4646	73.0866	3.8744	0.5159	-0.0856	0.3503
853.4390	-2.2114	-2.6981	0.9718	-1.5687	-0.1197	-1.4476	-0.6364	-0.1626	-0.3231	0.0519	0.9799	-0.1918	-3.1577	4.7036	-0.2578	0.3317	0.5301	-0.2570	-2.8706	4.4214	-0.6343	0.3525	0.5084	-0.3212	-3.5428	73.3988	4.1396	0.5441	-0.0910	0.3503
853.4490	-2.2178	-2.6998	0.9685	-1.5681	-0.1100	-1.4494	-0.6385	-0.1640	-0.3237	0.0577	0.9822	-0.1829	-3.1758	4.6351	-0.4589	0.3137	0.5304	-0.2895	-2.8778	4.4349	-0.6164	0.3564	0.5080	-0.3190	-3.6088	73.6620	4.3629	0.5677	-0.0956	0.3503
853.4590	-2.2241	-2.7015	0.9653	-1.5675	-0.1002	-1.4512	-0.6419	-0.1680	-0.3314	0.0627	0.9818	-0.1758	-3.0007	4.4786	-0.2445	0.3118	0.5190	-0.3243	-2.8850	4.4487	-0.5980	0.3603	0.5076	-0.3168	-3.6758	73.9302	4.5906	0.5911	-0.1002	0.3503
853.4690	-2.2306	-2.7033	0.9619	-1.5669	-0.0904	-1.4530	-0.6428	-0.1752	-0.3355	0.0652	0.9762	-0.1755	-3.0631	4.8648	-0.2860	0.3258	0.6012	-0.1611	-2.8924	4.4630	-0.5793	0.3642	0.5071	-0.3146	-3.7438	74.2041	4.8224	0.6150	-0.1050	0.3503
853.4810	-2.2383	-2.7054	0.9579	-1.5660	-0.0786	-1.4550	-0.6438	-0.1804	-0.3411	0.0709	0.9884	-0.1643	-2.9317	4.9224	-0.2843	0.3115	0.4629	-0.2622	-2.8038	4.4861	-0.5776	0.3690	0.5038	-0.3135	-2.6686	74.5987	4.9003	0.6447	-0.1402	0.3350
853.4910	-2.2448	-2.7072	0.9545	-1.5652	-0.0689	-1.4566	-0.6457	-0.1794	-0.3442	0.0741	0.9834	-0.1600	-2.8904	4.3251	-0.2781	0.3165	0.4846	-0.2802	-2.8098	4.5007	-0.5594	0.3730	0.5033	-0.3114	-2.7310	74.8706	5.1327	0.6683	-0.1449	0.3350
853.5010	-2.2512	-2.7090	0.9510	-1.5645	-0.0589	-1.4582	-0.6472	-0.1876	-0.3481	0.0791	0.9738	-0.1550	-2.8352	4.6938	-0.2720	0.3234	0.5688	-0.2086	-2.8159	4.5158	-0.5407	0.3770	0.5028	-0.3093	-2.7941	75.1472	5.3690	0.6920	-0.1496	0.3350
853.5130	-2.2589	-2.7112	0.9467	-1.5635	-0.0472	-1.4600	-0.6476	-0.1924	-0.3550	0.0857	0.9845	-0.1435	-2.9638	4.6216	-0.1257	0.2968	0.5093	-0.2967	-2.8232	4.5342	-0.5178	0.3818	0.5022	-0.3068	-2.8709	75.4844	5.6579	0.7207	-0.1552	0.3350
853.5230	-2.2654	-2.7132	0.9432	-1.5626	-0.0375	-1.4614	-0.6463	-0.1944	-0.3552	0.0907	0.9845	-0.1375	-3.1940	4.2564	-0.4060	0.3400	0.4811	-0.2599	-2.8294	4.5499	-0.4986	0.3857	0.5017	-0.3047	-2.9355	75.7692	5.9003	0.7444	-0.1600	0.3350
853.5330	-2.2719	-2.7152	0.9395	-1.5616	-0.0275	-1.4628	-0.6475	-0.2034	-0.3616	0.0917	0.9762	-0.1360	-3.2493	4.6981	-0.3046	0.3648	0.6207	-0.2107	-2.8357	4.5664	-0.4786	0.3898	0.5012	-0.3026	-3.0010	76.0634	6.1500	0.7689	-0.1649	0.3350
853.5430	-2.2784	-2.7172	0.9359	-1.5606	-0.0176	-1.4642	-0.6496	-0.2061	-0.3666	0.0991	0.9766	-0.1266	-3.3909	4.6168	-0.2649	0.3396	0.4800	-0.2726	-2.8420	4.5827	-0.4586	0.3938	0.5006	-0.3005	-3.0671	76.3559	6.3994	0.7932	-0.1698	0.3350
853.5550	-2.2861	-2.7197	0.9316	-1.5594	-0.0060	-1.4656	-0.6515	-0.2087	-0.3686	0.1028	0.9776	-0.1239	-3.1029	4.4462	-0.5979	0.3715	0.5062	-0.2180	-2.8496	4.6028	-0.4345	0.3986	0.5000	-0.2979	-3.1471	76.7124	6.7006	0.8221	-0.1756	0.3350
853.5650	-2.2927	-2.7218	0.9278	-1.5584	0.0037	-1.4668	-0.6529	-0.2166	-0.3785	0.1089	0.9719	-0.1176	-3.1304	4.7499	-0.1950	0.4029	0.6389	-0.2579	-2.8560	4.6202	-0.4136	0.4026	0.4995	-0.2958	-3.2148	77.0176	6.9590	0.8466	-0.1806	0.3350
853.5750	-2.2993	-2.7240	0.9240	-1.5573	0.0135	-1.4680	-0.6530	-0.2212	-0.3808	0.1131	0.9797	-0.1144	-3.1582	4.9923	-0.1791	0.4056	0.5317	-0.2410	-2.7524	4.5969	-0.4427	0.4072	0.4964	-0.2927	-1.9677	76.8357	6.7288	0.8755	-0.2130	0.3463
853.5850	-2.3058	-2.7263	0.9201	-1.5561	0.0233	-1.4691	-0.6520	-0.2213	-0.3885	0.1197	0.9814	-0.1044	-2.9002	4.3300	-0.1923	0.4145	0.4801	-0.2240	-2.7576	4.6141	-0.4228	0.4114	0.4958	-0.2905	-2.0307	77.1373	6.9880	0.8997	-0.2178	0.3463
853.5970	-2.3136	-2.7290	0.9155	-1.5546	0.0351	-1.4703	-0.6535	-0.2301	-0.3955	0.1263	0.9707	-0.0978	-2.8927	4.6431	-0.1404	0.4311	0.6058	-0.2524	-2.7638	4.6358	-0.3979	0.4165	0.4950	-0.2879	-2.1073	77.5136	7.3102	0.9296	-0.2239	0.3463
853.6070	-2.3201	-2.7313	0.9115	-1.5533	0.0449	-1.4713	-0.6537	-0.2306	-0.3988	0.1321	0.9748	-0.0951	-2.8884	4.5360	-0.3141	0.4618	0.4882	-0.2525	-2.7690	4.6541	-0.3770	0.4208	0.4944	-0.2857	-2.1715	77.8290	7.5802	0.9544	-0.2289	0.3463
853.6170	-2.3266	-2.7337	0.9074	-1.5520	0.0545	-1.4721	-0.6519	-0.2377	-0.4052	0.1392	0.9754	-0.0887	-3.0186	4.7105	-0.2404	0.4418	0.4717	-0.2649	-2.7742	4.6728	-0.3555	0.4250	0.4937	-0.2835	-2.2362	78.1500	7.8553	0.9792	-0.2340	0.3463
853.6290	-2.3345	-2.7366	0.9024	-1.5503	0.0662	-1.4732	-0.6513	-0.2445	-0.4168	0.1435	0.9717	-0.0862	-2.9752	5.0572	0.0771	0.4217	0.5993	-0.1788	-2.7806	4.6955	-0.3295	0.4301	0.4930	-0.2809	-2.3144	78.5372	8.1876	1.0091	-0.2401	0.3463
853.6390	-2.3409	-2.7391	0.8982	-1.5489	0.0761	-1.4740	-0.6523	-0.2443	-0.4195	0.1477	0.9707	-0.0773	-3.1821	4.7507	0.0249	0.4344	0.5358	-0.1754	-2.7859	4.7149	-0.3074	0.4345	0.4923	-0.2787	-2.3801	78.8659	8.4699	1.0344	-0.2452	0.3463
853.6490	-2.3475	-2.7416	0.8940	-1.5474	0.0857	-1.4747	-0.6531	-0.2505	-0.4230	0.1560	0.9719	-0.0687	-3.0271	4.9753	-0.0925	0.4387	0.4596	-0.2426	-2.7913	4.7344	-0.2851	0.4387	0.4917	-0.2766	-2.4460	79.1964	8.7529	1.0594	-0.2503	0.3463
853.6590	-2.3540	-2.7440	0.8897	-1.5458	0.0953	-1.4753	-0.6522	-0.2523	-0.4309	0.1597	0.9634	-0.0649	-3.0147	4.8218	0.1350	0.4219	0.5281	-0.2487	-2.7967	4.7544	-0.2623	0.4431	0.4911	-0.2744	-2.5125	79.5318	9.0413	1.0847	-0.2555	0.3463
853.6710	-2.3618	-2.7471	0.8845	-1.5438	0.1070	-1.4760	-0.6503	-0.2592	-0.4370	0.1634	0.9714	-0.0600	-3.1359	4.9649	0.2440	0.4914	0.4818	-0.2184	-2.8032	4.7786	-0.2347	0.4482	0.4903	-0.2718	-2.5927	79.9378	9.3894	1.1148	-0.2617	0.3463
853.6810	-2.3684	-2.7498	0.8802	-1.5422	0.1166	-1.4766	-0.6489	-0.2632	-0.4387	0.1683	0.9726	-0.0525	-2.9950	5.1160	-0.0389	0.4621	0.4286	-0.2626	-2.6762	4.8369	-0.2269	0.4524	0.4867	-0.2714	-1.0851	80.7216	9.5366	1.1383	-0.2979	0.3279
853.6910	-2.3749	-2.7524	0.8758	-1.5405	0.1264	-1.4771	-0.6480	-0.2665	-0.4440	0.1761	0.9603	-0.0477	-2.8991	4.8968	-0.1254	0.4266	0.4830	-0.2686	-2.6792	4.8575	-0.2050	0.4566	0.4860	-0.2694	-1.1369	81.0532	9.8232	1.1628	-0.3027	0.3279
853.7010	-2.3813	-2.7551	0.8713	-1.5387	0.1361	-1.4775	-0.6477	-0.2706	-0.4547	0.1785	0.9553	-0.0428	-2.8084	5.0474	0.1135	0.3966	0.5690	-0.2418	-2.6823	4.8789	-0.1823	0.4609	0.4853	-0.2673	-1.1888	81.3943	10.1176	1.1878	-0.3077	0.3279
853.7130	-2.3890	-2.7584	0.8658	-1.5365	0.1475	-1.4780	-0.6453	-0.2732	-0.4618	0.1859	0.9604	-0.0384	-2.9706	4.7889	0.1935	0.4153	0.4951	-0.2119	-2.6859	4.9047	-0.1548	0.4661	0.4844	-0.2648	-1.2511	81.8053	10.4732	1.2178	-0.3137	0.3279
853.7230	-2.3955	-2.7612	0.8611	-1.5346	0.1570	-1.4783	-0.6431	-0.2803	-0.4670	0.1911	0.9596	-0.0326	-3.0708	5.2163	0.0107	0.3815	0.4751	-0.1818	-2.6890	4.9266	-0.1315	0.4704	0.4837	-0.2628	-1.3029	82.1526	10.7738	1.2428	-0.3187	0.3279
853.7330	-2.4019	-2.7640	0.8563	-1.5326	0.1668	-1.4786	-0.6423	-0.2800	-0.4705	0.1917	0.9554	-0.0253	-3.1409	4.6847	-0.0102	0.4467	0.5262	-0.1802	-2.6920	4.9491	-0.1076	0.4747	0.4830	-0.2607	-1.3547	82.5065	11.0803	1.2682	-0.3238	0.3279
853.7450	-2.4096	-2.7674	0.8506	-1.5302	0.1781	-1.4789	-0.6425	-0.2866	-0.4767	0.1957	0.9590	-0.0178	-2.8186	4.8374	-0.0190	0.4715	0.4707	-0.2275	-2.6957	4.9761	-0.0787	0.4799	0.4821	-0.2583	-1.4168	82.9324	11.4499	1.2987	-0.3299	0.3279
853.7550	-2.4160	-2.7703	0.8457	-1.5281	0.1878	-1.4790	-0.6410	-0.2885	-0.4851	0.2049	0.9572	-0.0112	-2.9141	4.8518	0.1015	0.4323	0.4960	-0.2101	-2.6987	4.9989	-0.0545	0.4842	0.4814	-0.2562	-1.4682	83.2897	11.7586	1.3240	-0.3350	0.3279
853.7650	-2.4225	-2.7732	0.8408	-1.5262	0.1974	-1.4791	-0.6372	-0.2949	-0.4946	0.2076	0.9514	-0.0066	-2.9235	5.0428	0.3915	0.4795	0.5159	-0.1802	-2.7017	5.0223	-0.0296	0.4886	0.4807	-0.1654	-1.5195	83.6548	12.0746	1.3498	-0.3401	0.3279
853.7750	-2.4289	-2.7762	0.8359	-1.5241	0.2067	-1.4790	-0.6350	-0.2973	-0.4994	0.2166	0.9580	0.0027	-2.9302	5.1178	0.3923	0.4663	0.5022	-0.1743	-2.5683	5.1274	0.0027	0.4926	0.4772	-0.0187	0.0584	84.9937	12.4652	1.3717	-0.3746	0.2974
853.7870	-2.4365	-2.7798	0.8298	-1.5215	0.2183	-1.4791	-0.6317	-0.3014	-0.5046	0.2260	0.9557	0.0083	-2.6525	5.2875	0.2233	0.4985	0.4414	-0.0228	-2.5684	5.1568	0.0347	0.4977	0.4763	0.1472	0.0226	85.4262	12.8398	1.4019	-0.3803	0.2974
853.7970	-2.4427	-2.7828	0.8247	-1.5192	0.2278	-1.4789	-0.6307	-0.3011	-0.5090	0.2299	0.9454	0.0134	-2.5705	4.8498	0.1631	0.4518	0.4575	0.0731	-2.5684	5.1815	0.0618	0.5019	0.4755	0.2851	-0.0067	85.7901	13.1560	1.4271	-0.3851	0.2974
853.8070	-2.4489	-2.7858	0.8196	-1.5169	0.2373	-1.4788	-0.6277	-0.3075	-0.5162	0.2362	0.9415	0.0152	-2.6542	5.1867	0.2640	0.5022	0.5640	0.0730	-2.5684	5.2063	0.0888	0.5061	0.4747	0.3134	-0.0353	86.1533	13.4716	1.4521	-0.3898	0.2974
853.8170	-2.4552	-2.7889	0.8144	-1.5145	0.2467	-1.4787	-0.6240	-0.3076	-0.5230	0.2408	0.9428	0.0162	-2.8309	5.0578	0.3252	0.4911	0.5129	0.1555	-2.5683	5.2312	0.1161	0.5103	0.4739	0.3153	-0.0634	86.5198	13.7906	1.4770	-0.3945	0.2974
853.8290	-2.4626	-2.7927	0.8081	-1.5116	0.2580	-1.4785	-0.6201	-0.3147	-0.5352	0.2466	0.9419	0.0200	-2.9665	5.5783	0.4388	0.4680	0.5053	0.2335	-2.5681	5.2615	0.1491	0.5153	0.4730	0.3175	-0.0961	86.9627	14.1749	1.5070	-0.4001	0.2974
853.8390	-2.4689	-2.7959	0.8026	-1.5091	0.2674	-1.4783	-0.6183	-0.3158	-0.5423	0.2513	0.9382	0.0253	-2.8995	5.2989	0.4509	0.4400	0.5163	0.2193	-2.5679	5.2870	0.1771	0.5196	0.4723	0.3194	-0.1226	87.3358	14.4998	1.5321	-0.4047	0.2974
853.8490	-2.4751	-2.7990	0.7972	-1.5066	0.2767	-1.4780	-0.6157	-0.3204	-0.5468	0.2531	0.9384	0.0317	-2.8818	5.5529	0.4138	0.4843	0.4979	0.2607	-2.5676	5.3129	0.2054	0.5238	0.4715	0.3212	-0.1483	87.7131	14.8287	1.5575	-0.4094	0.2974
853.8590	-2.4812	-2.8023	0.7916	-1.5040	0.2862	-1.4776	-0.6127	-0.3215	-0.5530	0.2574	0.9365	0.0394	-2.8692	5.3363	0.5379	0.5188	0.4473	0.2422	-2.5673	5.3391	0.2341	0.5280	0.4707	0.3231	-0.1734	88.0935	15.1610	1.5829	-0.4141	0.2974
853.8710	-2.4886	-2.8061	0.7848	-1.5008	0.2973	-1.4772	-0.6083	-0.3250	-0.5609	0.2630	0.9313	0.0446	-3.0409	5.4968	0.5772	0.4796	0.4724	0.2516	-2.5668	5.3703	0.2683	0.5331	0.4698	0.3253	-0.2023	88.5484	15.5573	1.6129	-0.4196	0.2974
853.8810	-2.4947	-2.8094	0.7792	-1.4981	0.3066	-1.4767	-0.6058	-0.3276	-0.5676	0.2637	0.9316	0.0506	-2.7010	5.5477	0.6495	0.5141	0.4538	0.2230	-2.4257	5.4986	0.3150	0.5369	0.4666	0.3241	1.4470	90.1353	16.0681	1.6345	-0.4505	0.2658
853.8910	-2.5007	-2.8127	0.7736	-1.4954	0.3160	-1.4761	-0.6033	-0.3284	-0.5724	0.2671	0.9309	0.0527	-2.5499	5.5698	0.4826	0.5246	0.4821	0.2717	-2.4220	5.5259	0.3429	0.5409	0.4658	0.3257	1.4484	90.5102	16.3941	1.6593	-0.4548	0.2658
853.9030	-2.5078	-2.8167	0.7667	-1.4921	0.3272	-1.4755	-0.5980	-0.3334	-0.5825	0.2746	0.9275	0.0581	-2.4556	5.4774	0.4472	0.5095	0.3931	0.2978	-2.4175	5.5588	0.3765	0.5458	0.4648	0.3277	1.4515	90.9612	16.7872	1.6888	-0.4597	0.2658
853.9130	-2.5137	-2.8200	0.7609	-1.4894	0.3363	-1.4749	-0.5935	-0.3321	-0.5906	0.2823	0.9233	0.0653	-2.6879	5.3480	0.4991	0.5555	0.4566	0.2540	-2.4136	5.5867	0.4050	0.5499	0.4641	0.3294	1.4555	91.3423	17.1201	1.7138	-0.4639	0.2658
853.9230	-2.5197	-2.8234	0.7548	-1.4866	0.3455	-1.4743	-0.5888	-0.3382	-0.5950	0.2898	0.9156	0.0681	-2.6807	5.6597	0.4575	0.5085	0.5881	0.3022	-2.4096	5.6149	0.4340	0.5540	0.4633	0.3310	1.4608	91.7286	17.4568	1.7388	-0.4681	0.2658
853.9330	-2.5256	-2.8268	0.7488	-1.4837	0.3547	-1.4736	-0.5849	-0.3378	-0.6017	0.2941	0.9156	0.0717	-2.5671	5.4617	0.5159	0.5312	0.5328	0.3716	-2.4055	5.6431	0.4629	0.5580	0.4625	0.3327	1.4672	92.1135	17.7932	1.7638	-0.4722	0.2658
853.9450	-2.5326	-2.8309	0.7415	-1.4802	0.3657	-1.4727	-0.5815	-0.3426	-0.6130	0.3035	0.9172	0.0781	-2.3605	5.9805	0.8285	0.5430	0.4424	0.3524	-2.4005	5.6767	0.4974	0.5629	0.4616	0.3347	1.4763	92.5730	18.1954	1.7935	-0.4770	0.2659
853.9550	-2.5384	-2.8343	0.7354	-1.4771	0.3749	-1.4719	-0.5754	-0.3458	-0.6175	0.3085	0.9068	0.0849	-2.5668	5.9500	0.7870	0.4792	0.4590	0.3126	-2.3962	5.7050	0.5266	0.5670	0.4608	0.3363	1.4854	92.9600	18.5340	1.8182	-0.4809	0.2659
853.9650	-2.5441	-2.8377	0.7291	-1.4741	0.3841	-1.4710	-0.5700	-0.3445	-0.6282	0.3108	0.9053	0.0870	-2.6826	5.7914	0.8650	0.5405	0.4565	0.3228	-2.3918	5.7334	0.5558	0.5710	0.4600	0.3380	1.4957	93.3477	18.8739	1.8430	-0.4848	0.2659
853.9750	-2.5499	-2.8412	0.7228	-1.4709	0.3931	-1.4701	-0.5654	-0.3483	-0.6314	0.3107	0.9061	0.0904	-2.8489	5.9383	0.9639	0.5194	0.4730	0.2839	-2.2482	5.8808	0.6143	0.5748	0.4571	0.3366	3.1688	95.1540	19.5011	1.8654	-0.5125	0.2334
853.9870	-2.5566	-2.8454	0.7152	-1.4671	0.4038	-1.4690	-0.5616	-0.3465	-0.6382	0.3108	0.9097	0.0939	-2.4502	5.6490	0.7856	0.5562	0.4453	0.3069	-2.2389	5.9166	0.6486	0.5794	0.4561	0.3383	3.2148	95.6151	19.9028	1.8942	-0.5166	0.2334
853.9970	-2.5621	-2.8489	0.7089	-1.4639	0.4129	-1.4681	-0.5559	-0.3507	-0.6453	0.3142	0.9056	0.0943	-2.3512	6.0172	0.8214	0.5474	0.4457	0.3839	-2.2309	5.9464	0.6771	0.5832	0.4554	0.3398	3.2546	95.9978	20.2362	1.9183	-0.5199	0.2334
854.0070	-2.5676	-2.8524	0.7023	-1.4608	0.4220	-1.4670	-0.5505	-0.3494	-0.6534	0.3198	0.8971	0.1030	-2.3078	5.6946	0.9638	0.5779	0.4233	0.3159	-2.2228	5.9766	0.7062	0.5871	0.4546	0.3412	3.2961	96.3858	20.5747	1.9427	-0.5233	0.2335
854.0170	-2.5732	-2.8559	0.6957	-1.4575	0.4309	-1.4659	-0.5444	-0.3505	-0.6605	0.3278	0.8971	0.1085	-2.4848	5.9507	1.0479	0.5955	0.4080	0.2720	-2.2146	6.0068	0.7352	0.5910	0.4538	0.3427	3.3390	96.7735	20.9134	1.9671	-0.5267	0.2335
854.0290	-2.5797	-2.8602	0.6877	-1.4536	0.4417	-1.4647	-0.5386	-0.3545	-0.6646	0.3373	0.8930	0.1112	-2.4395	6.1203	0.8020	0.5671	0.4426	0.2871	-2.2047	6.0430	0.7701	0.5956	0.4529	0.3444	3.3923	97.2391	21.3206	1.9963	-0.5306	0.2335
854.0390	-2.5850	-2.8637	0.6810	-1.4503	0.4505	-1.4635	-0.5357	-0.3536	-0.6752	0.3433	0.8945	0.1133	-2.1252	5.8171	0.9513	0.5678	0.4078	0.2869	-2.1962	6.0728	0.7988	0.5994	0.4521	0.3459	3.4378	97.6222	21.6559	2.0202	-0.5337	0.2335
854.0490	-2.5903	-2.8672	0.6742	-1.4468	0.4594	-1.4624	-0.5303	-0.3574	-0.6830	0.3488	0.8892	0.1147	-2.1598	6.3507	0.9175	0.5022	0.4445	0.3372	-2.1876	6.1030	0.8279	0.6032	0.4514	0.3473	3.4853	98.0106	21.9949	2.0440	-0.5368	0.2335
854.0610	-2.5965	-2.8715	0.6659	-1.4426	0.4701	-1.4609	-0.5235	-0.3576	-0.6929	0.3497	0.8813	0.1237	-2.2827	6.1174	1.1701	0.5556	0.5603	0.2691	-2.1772	6.1390	0.8626	0.6078	0.4505	0.3491	3.5438	98.4728	22.3999	2.0725	-0.5403	0.2335
854.0710	-2.6017	-2.8751	0.6590	-1.4390	0.4789	-1.4596	-0.5175	-0.3579	-0.6994	0.3510	0.8789	0.1244	-2.4638	6.3128	1.1427	0.5571	0.4735	0.2993	-2.1684	6.1689	0.8914	0.6116	0.4498	0.3505	3.5940	98.8577	22.7368	2.0962	-0.5431	0.2335
854.0810	-2.6069	-2.8787	0.6519	-1.4354	0.4878	-1.4584	-0.5132	-0.3586	-0.7022	0.3494	0.8767	0.1272	-2.2136	6.3804	1.0583	0.5605	0.4382	0.2728	-2.0046	6.3278	0.9532	0.6152	0.4469	0.3491	5.4891	100.7676	23.3982	2.1202	-0.5693	0.2042
854.0910	-2.6120	-2.8823	0.6449	-1.4318	0.4963	-1.4571	-0.5059	-0.3571	-0.7105	0.3515	0.8777	0.1300	-2.0918	6.2490	1.0980	0.5537	0.4356	0.3824	-1.9922	6.3596	0.9816	0.6188	0.4461	0.3504	5.5693	101.1517	23.7325	2.1435	-0.5718	0.2042
854.1030	-2.6180	-2.8867	0.6363	-1.4277	0.5069	-1.4555	-0.4981	-0.3585	-0.7191	0.3589	0.8733	0.1387	-1.9501	6.3724	1.0834	0.6296	0.4484	0.2784	-1.9727	6.3977	1.0158	0.6232	0.4452	0.3519	5.6676	101.6133	24.1334	2.1719	-0.5747	0.2042
854.1130	-2.6230	-2.8902	0.6290	-1.4241	0.5157	-1.4541	-0.4902	-0.3588	-0.7286	0.3672	0.8624	0.1399	-1.9444	6.3673	1.2498	0.5961	0.4596	0.2999	-1.9530	6.4296	1.0444	0.6268	0.4445	0.3532	5.7512	101.9990	24.4689	2.1954	-0.5770	0.2042
854.1230	-2.6278	-2.8939	0.6217	-1.4205	0.5242	-1.4527	-0.4833	-0.3589	-0.7337	0.3710	0.8641	0.1401	-1.9167	6.3834	1.2696	0.6379	0.4647	0.3324	-1.9331	6.4611	1.0727	0.6304	0.4437	0.3545	5.8356	102.3806	24.8010	2.2188	-0.5793	0.2042
854.1330	-2.6326	-2.8975	0.6143	-1.4167	0.5329	-1.4513	-0.4785	-0.3614	-0.7427	0.3811	0.8577	0.1482	-1.7968	6.7357	1.3374	0.5367	0.4756	0.3327	-1.9132	6.4926	1.1008	0.6340	0.4430	0.3557	5.9213	102.7616	25.1322	2.2418	-0.5814	0.2042
854.1450	-2.6384	-2.9018	0.6052	-1.4121	0.5432	-1.4494	-0.4703	-0.3594	-0.7511	0.3801	0.8617	0.1514	-1.6948	6.4981	1.2725	0.5839	0.3998	0.3441	-1.8891	6.5304	1.1347	0.6382	0.4422	0.3573	6.0259	103.2191	25.5303	2.2693	-0.5838	0.2042
854.1550	-2.6431	-2.9053	0.5976	-1.4082	0.5516	-1.4479	-0.4617	-0.3605	-0.7576	0.3810	0.8556	0.1550	-1.8353	6.7080	1.4394	0.6010	0.4557	0.3247	-1.8689	6.5618	1.1629	0.6418	0.4415	0.3585	6.1144	103.5999	25.8624	2.2924	-0.5858	0.2042
854.1650	-2.6476	-2.9089	0.5901	-1.4043	0.5602	-1.4464	-0.4545	-0.3599	-0.7621	0.3826	0.8537	0.1582	-1.9440	6.6901	1.3712	0.6096	0.4113	0.3236	-1.8487	6.5927	1.1904	0.6453	0.4408	0.3598	6.2031	103.9729	26.1872	2.3147	-0.5875	0.2042
854.1770	-2.6529	-2.9132	0.5810	-1.3997	0.5705	-1.4445	-0.4470	-0.3584	-0.7684	0.3848	0.8431	0.1608	-1.8190	6.6287	1.1708	0.6171	0.4433	0.3204	-1.6119	6.7675	1.2522	0.6499	0.4372	0.3592	8.8380	106.0607	26.8606	2.3465	-0.6190	0.1819
854.1870	-2.6573	-2.9168	0.5732	-1.3958	0.5790	-1.4428	-0.4411	-0.3583	-0.7773	0.3906	0.8403	0.1657	-1.6951	6.6399	1.2005	0.6144	0.4664	0.3539	-1.5856	6.8003	1.2790	0.6533	0.4365	0.3603	8.9619	106.4322	27.1816	2.3689	-0.6203	0.1819
854.1970	-2.6616	-2.9203	0.5653	-1.3919	0.5872	-1.4412	-0.4318	-0.3552	-0.7854	0.3978	0.8356	0.1689	-1.7936	6.2982	1.4627	0.5954	0.4695	0.3513	-1.5592	6.8330	1.3059	0.6567	0.4357	0.3614	9.0867	106.8028	27.5023	2.3912	-0.6215	0.1819
854.2070	-2.6659	-2.9240	0.5573	-1.3880	0.5956	-1.4395	-0.4242	-0.3588	-0.7941	0.4029	0.8389	0.1728	-1.6754	6.7673	1.3947	0.6328	0.4646	0.2851	-1.5327	6.8659	1.3328	0.6600	0.4350	0.3626	9.2129	107.1758	27.8244	2.4136	-0.6228	0.1819
854.2190	-2.6709	-2.9282	0.5477	-1.3831	0.6056	-1.4373	-0.4150	-0.3596	-0.8027	0.4091	0.8386	0.1735	-1.7358	7.0465	1.4741	0.5780	0.3535	0.3102	-1.5009	6.9051	1.3648	0.6640	0.4342	0.3639	9.3648	107.6200	28.2073	2.4402	-0.6241	0.1819
854.2290	-2.6751	-2.9318	0.5396	-1.3791	0.6140	-1.4356	-0.4077	-0.3558	-0.8142	0.4110	0.8277	0.1776	-1.6387	6.7569	1.8414	0.6049	0.4020	0.3369	-1.4743	6.9375	1.3912	0.6674	0.4335	0.3651	9.4917	107.9867	28.5238	2.4622	-0.6251	0.1819
854.2390	-2.6791	-2.9354	0.5315	-1.3749	0.6222	-1.4338	-0.4000	-0.3562	-0.8168	0.4106	0.8227	0.1802	-1.2863	6.9257	1.5231	0.6337	0.4118	0.2657	-1.4477	6.9699	1.4175	0.6707	0.4328	0.3662	9.6194	108.3533	28.8390	2.4839	-0.6259	0.1819
854.2510	-2.6839	-2.9397	0.5217	-1.3698	0.6321	-1.4316	-0.3903	-0.3540	-0.8286	0.4132	0.8167	0.1795	-1.1071	6.9888	1.6492	0.6464	0.4346	0.3485	-1.4158	7.0082	1.4484	0.6746	0.4320	0.3676	9.7721	108.7863	29.2115	2.5097	-0.6268	0.1819
854.2610	-2.6877	-2.9432	0.5134	-1.3657	0.6402	-1.4297	-0.3800	-0.3538	-0.8355	0.4171	0.8099	0.1880	-1.2857	7.1939	1.6533	0.6579	0.5127	0.2701	-1.3891	7.0400	1.4741	0.6779	0.4313	0.3687	9.9000	109.1468	29.5212	2.5314	-0.6276	0.1819
854.2710	-2.6914	-2.9468	0.5049	-1.3616	0.6482	-1.4278	-0.3710	-0.3504	-0.8436	0.4230	0.8122	0.1911	-1.3438	7.0096	1.5437	0.6481	0.4441	0.3115	-1.8473	7.1577	1.6380	0.6793	0.4362	0.3627	4.2380	110.5370	31.1856	2.5329	-0.5685	0.1057
854.2810	-2.6951	-2.9503	0.4964	-1.3574	0.6564	-1.4260	-0.3658	-0.3449	-0.8467	0.4278	0.8093	0.1853	-0.9426	6.9092	1.6098	0.6545	0.4720	0.3853	-1.2065	7.2861	1.5979	0.6845	0.4284	0.3668	11.7286	112.0340	30.8367	2.5796	-0.6470	0.1419
854.2930	-2.6994	-2.9545	0.4863	-1.3523	0.6662	-1.4236	-0.3523	-0.3489	-0.8567	0.4319	0.8032	0.1939	-1.2452	7.3466	1.7155	0.6387	0.4175	0.3071	-1.1699	7.3261	1.6276	0.6880	0.4276	0.3678	11.9092	112.4569	31.1935	2.6046	-0.6470	0.1419
854.3030	-2.7029	-2.9579	0.4777	-1.3479	0.6742	-1.4217	-0.3449	-0.3460	-0.8653	0.4332	0.7971	0.1942	-1.1685	7.2406	1.8141	0.6003	0.4005	0.2977	-1.1394	7.3595	1.6524	0.6910	0.4269	0.3687	12.0597	112.8099	31.4914	2.6254	-0.6471	0.1419
854.3130	-2.7062	-2.9613	0.4690	-1.3435	0.6820	-1.4198	-0.3351	-0.3436	-0.8702	0.4291	0.7944	0.1985	-1.2485	7.3631	1.7826	0.6397	0.4249	0.3416	-1.1090	7.3926	1.6769	0.6939	0.4263	0.3696	12.2094	113.1594	31.7860	2.6460	-0.6471	0.1419
854.3230	-2.7095	-2.9646	0.4602	-1.3391	0.6899	-1.4178	-0.3251	-0.3438	-0.8803	0.4307	0.7963	0.2044	-1.3242	7.4449	1.9944	0.6373	0.4130	0.3195	-1.0787	7.4254	1.7010	0.6968	0.4256	0.3705	12.3578	113.5046	32.0769	2.6663	-0.6470	0.1419
854.3350	-2.7133	-2.9687	0.4496	-1.3340	0.6995	-1.4153	-0.3180	-0.3400	-0.8847	0.4350	0.7945	0.2047	-1.1219	7.5547	1.8199	0.6407	0.3665	0.3386	-1.0423	7.4648	1.7299	0.7003	0.4249	0.3716	12.5359	113.9202	32.4256	2.6913	-0.6470	0.1419
854.3450	-2.7164	-2.9721	0.4406	-1.3297	0.7073	-1.4133	-0.3075	-0.3372	-0.8916	0.4423	0.7868	0.2071	-1.0559	7.4281	2.0296	0.6682	0.3967	0.3083	-1.0121	7.4975	1.7537	0.7033	0.4242	0.3724	12.6835	114.2645	32.7140	2.7121	-0.6468	0.1419
854.3550	-2.7194	-2.9755	0.4317	-1.3253	0.7151	-1.4112	-0.3002	-0.3330	-0.8964	0.4499	0.7813	0.2104	-0.8695	7.2845	1.7985	0.6753	0.3744	0.3268	-0.9820	7.5298	1.7771	0.7062	0.4236	0.3733	12.8294	114.6039	32.9977	2.7326	-0.6466	0.1419
854.3650	-2.7223	-2.9789	0.4228	-1.3208	0.7229	-1.4091	-0.2890	-0.3341	-0.9055	0.4538	0.7751	0.2148	-1.0920	7.4786	1.8168	0.6382	0.4121	0.3216	-0.9521	7.5616	1.8000	0.7091	0.4230	0.3742	12.9736	114.9383	33.2762	2.7527	-0.6462	0.1419
854.3770	-2.7258	-2.9829	0.4118	-1.3154	0.7323	-1.4065	-0.2927	-0.3292	-0.9062	0.4510	0.7687	0.2130	0.2611	7.2939	1.5167	0.6568	0.4207	0.3036	-0.8056	7.7755	1.9035	0.7125	0.4210	0.3714	14.5751	117.4576	34.3289	2.7842	-0.6623	0.1060
854.3870	-2.7285	-2.9862	0.4026	-1.3107	0.7398	-1.4044	-0.2697	-0.3292	-0.9167	0.4486	0.7682	0.2146	-0.8906	7.7629	2.0017	0.6032	0.4575	0.2832	-0.7724	7.8096	1.9263	0.7151	0.4204	0.3720	14.7371	117.7939	34.6037	2.8039	-0.6616	0.1060
854.3970	-2.7312	-2.9895	0.3935	-1.3063	0.7474	-1.4022	-0.2615	-0.3272	-0.9246	0.4469	0.7672	0.2172	-0.8516	7.8272	1.9503	0.7112	0.4497	0.2770	-0.7396	7.8429	1.9484	0.7177	0.4198	0.3727	14.8957	118.1221	34.8711	2.8235	-0.6608	0.1060
854.4090	-2.7343	-2.9934	0.3823	-1.3009	0.7567	-1.3996	-0.2492	-0.3201	-0.9320	0.4493	0.7606	0.2154	-0.9048	7.6816	2.0782	0.7368	0.4212	0.2911	-0.7004	7.8826	1.9745	0.7208	0.4191	0.3735	15.0830	118.5111	35.1876	2.8470	-0.6598	0.1060
854.4190	-2.7367	-2.9966	0.3729	-1.2965	0.7644	-1.3975	-0.2399	-0.3194	-0.9392	0.4549	0.7473	0.2164	-0.8691	7.9912	2.1413	0.7361	0.4390	0.3351	-0.6679	7.9154	1.9960	0.7233	0.4185	0.3741	15.2370	118.8335	35.4491	2.8666	-0.6588	0.1060
854.4290	-2.7392	-2.9997	0.3635	-1.2919	0.7718	-1.3952	-0.2306	-0.3149	-0.9450	0.4626	0.7470	0.2136	-0.6001	7.9786	2.2138	0.6835	0.3959	0.3780	-0.6357	7.9475	2.0166	0.7259	0.4179	0.3748	15.3868	119.1462	35.7023	2.8856	-0.6578	0.1059
854.4390	-2.7414	-3.0028	0.3540	-1.2873	0.7792	-1.3930	-0.2210	-0.3126	-0.9514	0.4653	0.7390	0.2231	-0.3907	8.0593	2.0652	0.6280	0.4863	0.2771	-0.6038	7.9794	2.0370	0.7283	0.4173	0.3754	15.5345	119.4568	35.9530	2.9044	-0.6568	0.1059
854.4510	-2.7440	-3.0065	0.3425	-1.2816	0.7882	-1.3904	-0.2109	-0.3054	-0.9590	0.4619	0.7378	0.2198	-0.0324	7.7693	2.1587	0.6848	0.4408	0.3605	-0.5657	8.0172	2.0610	0.7313	0.4166	0.3762	15.7078	119.8240	36.2486	2.9268	-0.6554	0.1059
854.4610	-2.7460	-3.0096	0.3329	-1.2770	0.7956	-1.3882	-0.1970	-0.3052	-0.9654	0.4604	0.7345	0.2285	-0.4580	7.9058	2.2180	0.6873	0.4364	0.3130	-0.5343	8.0483	2.0803	0.7338	0.4160	0.3769	15.8488	120.1244	36.4892	2.9452	-0.6542	0.1059
854.4710	-2.7479	-3.0126	0.3232	-1.2723	0.8029	-1.3858	-0.1871	-0.2995	-0.9708	0.4617	0.7310	0.2291	-1.1363	7.6368	2.0746	0.6949	0.4467	0.2947	-2.0254	7.9119	2.2673	0.7292	0.4310	0.3675	-2.1777	118.4403	38.3650	2.8904	-0.4875	0.0002
854.4810	-2.7497	-3.0156	0.3134	-1.2678	0.8102	-1.3836	-0.1859	-0.2995	-0.9750	0.4655	0.7248	0.2302	0.5573	8.2409	2.2455	0.7377	0.4502	0.3237	-0.3735	8.2877	2.2000	0.7391	0.4137	0.3745	17.3901	122.8603	37.7416	2.9921	-0.6669	0.0709
854.4930	-2.7518	-3.0192	0.3016	-1.2622	0.8190	-1.3808	-0.1654	-0.2917	-0.9817	0.4730	0.7224	0.2322	-0.3013	7.8654	2.2543	0.7220	0.4135	0.3047	-0.3335	8.3265	2.2222	0.7417	0.4130	0.3750	17.5658	123.2102	38.0144	3.0137	-0.6651	0.0709
854.5030	-2.7533	-3.0222	0.2918	-1.2576	0.8263	-1.3786	-0.1564	-0.2936	-0.9902	0.4759	0.7145	0.2331	-0.2925	8.4922	2.3896	0.6674	0.4188	0.3304	-0.3006	8.3581	2.2400	0.7438	0.4125	0.3755	17.7072	123.4946	38.2348	3.0313	-0.6634	0.0709
854.5130	-2.7548	-3.0250	0.2819	-1.2528	0.8334	-1.3762	-0.1462	-0.2833	-0.9956	0.4759	0.7149	0.2364	-0.2366	8.0433	2.3789	0.6773	0.4064	0.2616	-0.2681	8.3894	2.2575	0.7459	0.4119	0.3759	17.8446	123.7748	38.4515	3.0488	-0.6618	0.0709
854.5250	-2.7565	-3.0284	0.2699	-1.2470	0.8418	-1.3734	-0.1333	-0.2833	-1.0047	0.4664	0.7061	0.2346	-0.3701	8.5056	2.6201	0.7494	0.5067	0.3122	-0.2295	8.4265	2.2778	0.7484	0.4112	0.3764	18.0041	124.1051	38.7057	3.0694	-0.6597	0.0709
854.5350	-2.7578	-3.0312	0.2598	-1.2422	0.8490	-1.3710	-0.1235	-0.2767	-1.0065	0.4680	0.7073	0.2370	-0.3858	8.3338	2.2190	0.7067	0.4223	0.2568	-0.1977	8.4566	2.2939	0.7504	0.4107	0.3769	18.1315	124.3715	38.9094	3.0863	-0.6579	0.0709
854.5450	-2.7589	-3.0339	0.2496	-1.2376	0.8561	-1.3686	-0.1137	-0.2719	-1.0117	0.4718	0.6999	0.2347	-0.1395	8.2770	2.3587	0.7437	0.3706	0.3332	-0.1663	8.4866	2.3097	0.7525	0.4101	0.3773	18.2551	124.6356	39.1106	3.1036	-0.6561	0.0709
854.5550	-2.7600	-3.0366	0.2396	-1.2330	0.8631	-1.3663	-0.1023	-0.2681	-1.0194	0.4779	0.6970	0.2341	-0.2186	8.2802	2.3980	0.7813	0.3978	0.2859	-0.1354	8.5159	2.3248	0.7545	0.4096	0.3778	18.3737	124.8923	39.3047	3.1204	-0.6543	0.0709
854.5670	-2.7612	-3.0398	0.2274	-1.2272	0.8713	-1.3634	-0.0929	-0.2658	-1.0248	0.4851	0.6906	0.2335	0.0612	8.4943	2.3045	0.6839	0.4282	0.3785	-0.0987	8.5504	2.3422	0.7569	0.4089	0.3783	18.5097	125.1923	39.5298	3.1400	-0.6522	0.0709
854.5770	-2.7620	-3.0424	0.2170	-1.2224	0.8783	-1.3610	-0.0924	-0.2625	-1.0287	0.4816	0.6905	0.2380	0.9384	8.6721	2.4020	0.6894	0.4041	0.3217	0.0118	8.7536	2.4416	0.7597	0.4073	0.3754	19.6589	127.5520	40.5357	3.1679	-0.6643	0.0371
854.5870	-2.7628	-3.0451	0.2067	-1.2175	0.8851	-1.3587	-0.0682	-0.2543	-1.0360	0.4759	0.6927	0.2348	-0.0711	8.2691	2.4317	0.6946	0.3217	0.3955	0.0437	8.7836	2.4556	0.7614	0.4068	0.3756	19.7736	127.7952	40.7130	3.1838	-0.6621	0.0371
854.5970	-2.7634	-3.0476	0.1963	-1.2127	0.8919	-1.3563	-0.0596	-0.2546	-1.0409	0.4725	0.6844	0.2420	0.1787	8.7711	2.4234	0.6906	0.3722	0.3005	0.0750	8.8132	2.4692	0.7631	0.4062	0.3758	19.8831	128.0336	40.8855	3.1996	-0.6600	0.0371
854.6090	-2.7640	-3.0507	0.1837	-1.2071	0.9000	-1.3534	-0.0474	-0.2446	-1.0474	0.4744	0.6812	0.2378	0.3075	8.5965	2.6348	0.8060	0.3593	0.3355	0.1121	8.8479	2.4845	0.7651	0.4055	0.3761	20.0069	128.3099	41.0840	3.2184	-0.6575	0.0371
854.6190	-2.7644	-3.0531	0.1732	-1.2024	0.9068	-1.3510	-0.0359	-0.2427	-1.0559	0.4827	0.6745	0.2427	0.4092	9.0599	2.7053	0.7992	0.3810	0.3385	0.1424	8.8762	2.4966	0.7667	0.4050	0.3763	20.1038	128.5327	41.2422	3.2338	-0.6553	0.0371
854.6290	-2.7647	-3.0554	0.1627	-1.1976	0.9135	-1.3486	-0.0243	-0.2334	-1.0561	0.4866	0.6605	0.2417	0.4007	8.9125	2.4210	0.6668	0.4357	0.3826	0.1722	8.9039	2.5080	0.7683	0.4045	0.3766	20.1948	128.7480	41.3938	3.2488	-0.6530	0.0371
854.6410	-2.7649	-3.0582	0.1498	-1.1918	0.9215	-1.3456	-0.0114	-0.2271	-1.0660	0.4835	0.6581	0.2458	0.6366	8.8357	2.7079	0.7444	0.3831	0.3204	0.5562	8.9364	2.5209	0.7702	0.4038	0.3768	20.2964	128.9978	41.5680	3.2666	-0.6503	0.0371
854.6510	-2.7650	-3.0604	0.1393	-1.1868	0.9281	-1.3432	0.0048	-0.2258	-1.0672	0.4861	0.6510	0.2438	1.9905	9.1364	2.7190	0.6607	0.4260	0.3698	2.2291	8.9628	2.5308	0.7718	0.4033	0.3771	20.3745	129.1971	41.7049	3.2807	-0.6480	0.0371
854.6610	-2.7648	-3.0626	0.1286	-1.1820	0.9345	-1.3407	0.0188	-0.2164	-1.0730	0.4791	0.6453	0.2487	2.7719	8.8421	2.5764	0.7487	0.4659	0.2916	3.1479	8.9886	2.5401	0.7733	0.4027	0.3773	20.4469	129.3898	41.8355	3.2948	-0.6458	0.0371
854.6710	-2.7646	-3.0647	0.1178	-1.1772	0.9409	-1.3382	0.0270	-0.2128	-1.0774	0.4800	0.6493	0.2448	2.7567	8.8163	2.6610	0.7611	0.3989	0.3310	2.2654	8.7377	2.5393	0.7695	0.4108	0.3758	9.6250	126.2806	41.8632	3.2521	-0.5515	0.0184
854.6830	-2.7642	-3.0673	0.1049	-1.1715	0.9488	-1.3353	0.0351	-0.2082	-1.0811	0.4864	0.6430	0.2437	3.1745	9.1556	2.4763	0.7382	0.3457	0.2831	3.2711	9.2127	2.6460	0.7775	0.4005	0.3746	21.3631	131.8265	42.9474	3.3385	-0.6538	0.0050
854.6930	-2.7638	-3.0693	0.0940	-1.1667	0.9552	-1.3328	0.0476	-0.1998	-1.0866	0.4892	0.6363	0.2389	3.0808	8.7870	2.5310	0.6884	0.3758	0.3535	3.3005	9.2386	2.6539	0.7787	0.4000	0.3746	21.4242	132.0002	43.0583	3.3518	-0.6512	0.0050
854.7030	-2.7632	-3.0713	0.0830	-1.1619	0.9614	-1.3304	0.0605	-0.1965	-1.0915	0.4845	0.6341	0.2444	2.9549	9.0018	2.7435	0.7161	0.3948	0.2853	3.3294	9.2638	2.6612	0.7798	0.3994	0.3746	21.4790	132.1667	43.1627	3.3649	-0.6488	0.0050
854.7130	-2.7625	-3.0732	0.0722	-1.1569	0.9677	-1.3280	0.0725	-0.1930	-1.0949	0.4858	0.6283	0.2415	2.8425	9.4503	2.6121	0.6817	0.4170	0.3348	3.3578	9.2884	2.6677	0.7809	0.3989	0.3747	21.5277	132.3245	43.2593	3.3774	-0.6463	0.0050
854.7250	-2.7616	-3.0755	0.0588	-1.1510	0.9753	-1.3250	0.0838	-0.1834	-1.1025	0.4779	0.6181	0.2441	3.0505	9.1788	2.8225	0.7531	0.4231	0.3116	3.3912	9.3172	2.6748	0.7823	0.3982	0.3747	21.5780	132.5070	43.3682	3.3925	-0.6433	0.0050
854.7350	-2.7606	-3.0773	0.0478	-1.1463	0.9815	-1.3225	0.0963	-0.1804	-1.1080	0.4763	0.6121	0.2419	3.0746	9.5544	2.9531	0.8231	0.4223	0.3474	3.4185	9.3405	2.6799	0.7834	0.3977	0.3747	21.6131	132.6496	43.4507	3.4048	-0.6407	0.0050
854.7450	-2.7596	-3.0791	0.0368	-1.1416	0.9875	-1.3201	0.1079	-0.1748	-1.1083	0.4812	0.6122	0.2465	3.1009	9.6239	2.6240	0.7798	0.3991	0.2801	3.4452	9.3630	2.6842	0.7844	0.3972	0.3748	21.6419	132.7837	43.5257	3.4168	-0.6383	0.0050
854.7550	-2.7585	-3.0807	0.0256	-1.1369	0.9936	-1.3177	0.1174	-0.1604	-1.1145	0.4850	0.6115	0.2423	3.1533	8.8529	2.7290	0.7948	0.3390	0.3026	3.4714	9.3849	2.6878	0.7855	0.3966	0.3748	21.6645	132.9104	43.5939	3.4285	-0.6359	0.0049
854.7670	-2.7570	-3.0827	0.0123	-1.1311	1.0010	-1.3147	0.1337	-0.1609	-1.1192	0.4910	0.6032	0.2477	3.3135	9.6002	2.8196	0.7447	0.4124	0.3015	3.5022	9.4104	2.6912	0.7867	0.3960	0.3748	21.6837	133.0528	43.6665	3.4422	-0.6329	0.0049
854.7770	-2.7556	-3.0843	0.0011	-1.1262	1.0070	-1.3122	0.1405	-0.1542	-1.1212	0.4861	0.5944	0.2421	3.5991	9.7151	2.8320	0.7776	0.4824	0.3327	3.5622	9.5877	2.7797	0.7888	0.3944	0.3720	22.1578	135.0548	44.5611	3.4669	-0.6426	-0.0251
854.7870	-2.7541	-3.0858	-0.0101	-1.1212	1.0129	-1.3098	0.1520	-0.1422	-1.1240	0.4805	0.5888	0.2469	3.8187	9.2859	2.8553	0.7306	0.4188	0.2580	3.5878	9.6089	2.7818	0.7895	0.3939	0.3718	22.1662	135.1565	44.6063	3.4773	-0.6398	-0.0251
854.7990	-2.7521	-3.0874	-0.0236	-1.1155	1.0200	-1.3068	0.1695	-0.1367	-1.1278	0.4771	0.5864	0.2426	3.6104	9.1619	2.6238	0.7367	0.3433	0.3240	3.6177	9.6334	2.7832	0.7903	0.3932	0.3716	22.1683	135.2660	44.6504	3.4893	-0.6367	-0.0251
854.8090	-2.7504	-3.0888	-0.0351	-1.1107	1.0257	-1.3043	0.1826	-0.1325	-1.1318	0.4796	0.5840	0.2433	3.5854	9.4431	3.0623	0.7361	0.3640	0.3081	3.6421	9.6532	2.7837	0.7909	0.3927	0.3715	22.1630	135.3507	44.6803	3.4994	-0.6341	-0.0251
854.8190	-2.7485	-3.0900	-0.0464	-1.1060	1.0315	-1.3019	0.1938	-0.1253	-1.1360	0.4809	0.5817	0.2397	3.8774	9.3471	2.9404	0.7934	0.4324	0.3196	3.6661	9.6723	2.7834	0.7915	0.3921	0.3713	22.1521	135.4264	44.7025	3.5091	-0.6316	-0.0251
854.8290	-2.7465	-3.0912	-0.0576	-1.1012	1.0373	-1.2995	0.2080	-0.1218	-1.1369	0.4790	0.5727	0.2433	3.6216	9.7245	2.6833	0.7587	0.4112	0.2637	3.6895	9.6906	2.7824	0.7921	0.3916	0.3712	22.1356	135.4925	44.7170	3.5182	-0.6288	-0.0251
854.8410	-2.7439	-3.0926	-0.0714	-1.0953	1.0442	-1.2966	0.2213	-0.1076	-1.1428	0.4776	0.5660	0.2372	3.8931	9.1186	2.8111	0.7369	0.4160	0.3396	3.7170	9.7118	2.7802	0.7927	0.3909	0.3710	22.1077	135.5625	44.7252	3.5290	-0.6256	-0.0251
854.8510	-2.7417	-3.0936	-0.0828	-1.0905	1.0499	-1.2942	0.2315	-0.1042	-1.1460	0.4731	0.5604	0.2443	4.1246	9.3811	2.9013	0.7084	0.3288	0.3024	3.7394	9.7286	2.7775	0.7932	0.3904	0.3708	22.0785	135.6112	44.7238	3.5375	-0.6230	-0.0251
854.8610	-2.7393	-3.0947	-0.0943	-1.0858	1.0554	-1.2917	0.2465	-0.0996	-1.1503	0.4647	0.5588	0.2421	3.7918	9.7121	2.7286	0.8172	0.3419	0.3075	3.7613	9.7448	2.7741	0.7937	0.3898	0.3707	22.0432	135.6523	44.7152	3.5460	-0.6204	-0.0251
854.8740	-2.7362	-3.0958	-0.1082	-1.0803	1.0621	-1.2889	0.2587	-0.0879	-1.1554	0.4700	0.5506	0.2428	3.8953	9.3006	2.9072	0.8459	0.3989	0.3036	2.9057	9.3920	2.6946	0.7880	0.3973	0.3709	11.4670	131.2570	43.9608	3.4878	-0.5306	-0.0209
854.8830	-2.7334	-3.0967	-0.1196	-1.0756	1.0676	-1.2865	0.2712	-0.0852	-1.1526	0.4768	0.5439	0.2400	3.7961	9.7331	2.7780	0.7518	0.3955	0.3446	3.8171	9.9197	2.8481	0.7957	0.3876	0.3676	22.0823	137.4102	45.4870	3.5768	-0.6264	-0.0526
854.8930	-2.7306	-3.0974	-0.1313	-1.0709	1.0731	-1.2840	0.2816	-0.0782	-1.1565	0.4744	0.5376	0.2435	3.8730	9.9631	2.8609	0.8115	0.3528	0.2893	3.8380	9.9347	2.8431	0.7958	0.3870	0.3673	22.0341	137.4225	45.4545	3.5840	-0.6237	-0.0526
854.9030	-2.7277	-3.0982	-0.1428	-1.0662	1.0785	-1.2816	0.2942	-0.0695	-1.1591	0.4756	0.5349	0.2410	3.9749	9.8571	2.8774	0.7822	0.3388	0.2893	3.8586	9.9489	2.8374	0.7960	0.3864	0.3669	21.9812	137.4261	45.4147	3.5908	-0.6210	-0.0526
854.9150	-2.7240	-3.0989	-0.1568	-1.0604	1.0847	-1.2787	0.3101	-0.0591	-1.1650	0.4673	0.5292	0.2403	3.7744	9.6650	2.9834	0.8121	0.4296	0.2217	3.8827	9.9651	2.8295	0.7960	0.3857	0.3666	21.9114	137.4191	45.3575	3.5984	-0.6179	-0.0526
854.9250	-2.7208	-3.0995	-0.1684	-1.0557	1.0899	-1.2763	0.3213	-0.0529	-1.1668	0.4608	0.5239	0.2356	3.7757	9.6364	3.0954	0.8402	0.4675	0.2848	3.9024	9.9777	2.8221	0.7961	0.3852	0.3662	21.8474	137.4040	45.3015	3.6045	-0.6153	-0.0526
854.9350	-2.7175	-3.1000	-0.1800	-1.0511	1.0952	-1.2739	0.3333	-0.0483	-1.1632	0.4670	0.5261	0.2357	3.6777	10.1278	2.7219	0.7301	0.3838	0.2492	3.9217	9.9897	2.8141	0.7961	0.3846	0.3659	21.7795	137.3806	45.2389	3.6103	-0.6127	-0.0526
854.9450	-2.7142	-3.1004	-0.1918	-1.0465	1.1005	-1.2715	0.3453	-0.0383	-1.1667	0.4650	0.5156	0.2324	3.7079	9.9739	2.8342	0.7893	0.3847	0.2953	3.9406	10.0010	2.8053	0.7961	0.3841	0.3656	21.7065	137.3488	45.1687	3.6158	-0.6099	-0.0526
854.9570	-2.7100	-3.1008	-0.2057	-1.0409	1.1066	-1.2687	0.3581	-0.0298	-1.1721	0.4672	0.5079	0.2343	4.0365	9.8730	2.9713	0.7309	0.3592	0.2775	3.9628	10.0136	2.7938	0.7960	0.3834	0.3652	21.6138	137.3001	45.0759	3.6219	-0.6067	-0.0526
854.9670	-2.7063	-3.1011	-0.2175	-1.0363	1.1117	-1.2664	0.3720	-0.0237	-1.1723	0.4658	0.5034	0.2312	3.7001	10.1311	2.6960	0.7212	0.3127	0.2767	3.9809	10.0234	2.7835	0.7959	0.3828	0.3649	21.5318	137.2505	44.9907	3.6266	-0.6041	-0.0526
854.9770	-2.7025	-3.1012	-0.2294	-1.0316	1.1167	-1.2641	0.3814	-0.0142	-1.1768	0.4591	0.5024	0.2310	4.0673	9.9329	2.9629	0.7770	0.4030	0.3209	3.9805	10.1541	2.8506	0.7969	0.3811	0.3622	21.2336	138.6456	45.6639	3.6439	-0.6130	-0.0772
854.9890	-2.6979	-3.1014	-0.2433	-1.0260	1.1226	-1.2613	0.3948	-0.0057	-1.1730	0.4574	0.4948	0.2314	4.2604	10.6371	2.6672	0.7140	0.4071	0.2704	4.0017	10.9261	2.8375	0.7965	0.3799	0.3616	21.1316	138.5613	45.5440	3.6484	-0.6098	-0.0772
854.9990	-2.6938	-3.1013	-0.2552	-1.0215	1.1275	-1.2590	0.4081	0.0042	-1.1798	0.4490	0.4928	0.2310	4.2000	11.3249	2.9902	0.7979	0.3548	0.3070	4.0189	11.9998	2.8257	0.7961	0.3789	0.3611	21.0419	138.4816	45.4358	3.6519	-0.6071	-0.0772
855.0090	-2.6897	-3.1012	-0.2668	-1.0170	1.1324	-1.2567	0.4185	0.0098	-1.1807	0.4504	0.4875	0.2306	4.4720	12.5693	3.0487	0.8428	0.3849	0.3071	4.0359	12.9382	2.8133	0.7956	0.3778	0.3606	20.9489	138.3939	45.3209	3.6551	-0.6045	-0.0772
855.0190	-2.6854	-3.1011	-0.2786	-1.0126	1.1372	-1.2545	0.4327	0.0152	-1.1767	0.4559	0.4782	0.2274	4.4307	12.9735	2.5181	0.7349	0.3889	0.3622	4.0526	12.9467	2.8002	0.7952	0.3768	0.3602	20.8532	138.2987	45.2002	3.6579	-0.6017	-0.0773
855.0310	-2.6801	-3.1008	-0.2929	-1.0072	1.1430	-1.2517	0.4472	0.0257	-1.1826	0.4535	0.4750	0.2299	4.3341	12.8241	2.9079	0.7906	0.3288	0.2735	4.0722	12.9558	2.7834	0.7946	0.3756	0.3596	20.7318	138.1719	45.0435	3.6609	-0.5987	-0.0773
855.0410	-2.6755	-3.1006	-0.3045	-1.0026	1.1477	-1.2495	0.4614	0.0307	-1.1772	0.4531	0.4702	0.2244	4.1532	13.2995	2.4598	0.7635	0.3567	0.3682	4.0884	12.9629	2.7689	0.7941	0.3745	0.3591	20.6295	138.0597	44.9087	3.6631	-0.5960	-0.0773
855.0510	-2.6708	-3.1002	-0.3164	-0.9981	1.1523	-1.2472	0.4732	0.0391	-1.1820	0.4446	0.4567	0.2278	4.1263	13.3315	2.6097	0.7572	0.4439	0.2940	4.1042	12.9692	2.7536	0.7935	0.3735	0.3586	20.5234	137.9390	44.7663	3.6649	-0.5934	-0.0773
855.0610	-2.6659	-3.0997	-0.3282	-0.9936	1.1569	-1.2450	0.4824	0.0490	-1.1871	0.4365	0.4582	0.2214	4.4872	13.2086	2.9252	0.8457	0.3686	0.3267	4.1198	12.9748	2.7376	0.7929	0.3725	0.3581	20.4137	137.8097	44.6163	3.6665	-0.5908	-0.0773
855.0740	-2.6600	-3.0991	-0.3425	-0.9883	1.1624	-1.2423	0.4985	0.0564	-1.1832	0.4405	0.4470	0.2208	4.1589	13.5507	2.6366	0.7715	0.3965	0.2900	4.1258	13.0065	2.7364	0.7924	0.3710	0.3570	20.1350	137.9524	44.6129	3.6709	-0.5906	-0.0829
855.0830	-2.6550	-3.0985	-0.3545	-0.9841	1.1669	-1.2401	0.5087	0.0695	-1.1889	0.4382	0.4411	0.2179	4.1645	13.1913	3.1005	0.8159	0.3674	0.3053	4.0932	13.0822	2.7716	0.7924	0.3692	0.3550	19.6218	138.6552	44.9576	3.6796	-0.5959	-0.0984
855.0930	-2.6499	-3.0978	-0.3661	-0.9797	1.1713	-1.2380	0.5218	0.0715	-1.1817	0.4451	0.4398	0.2196	4.1901	13.6801	2.5917	0.7667	0.3129	0.2734	4.0944	13.0863	2.7547	0.7915	0.3681	0.3544	19.5132	138.4999	44.7906	3.6799	-0.5933	-0.0984
855.1030	-2.6446	-3.0970	-0.3780	-0.9753	1.1756	-1.2358	0.5348	0.0779	-1.1831	0.4388	0.4324	0.2157	4.1070	14.2515	2.6489	0.7645	0.3838	0.2713	4.0954	13.0897	2.7371	0.7906	0.3671	0.3538	19.4014	138.3356	44.6158	3.6799	-0.5907	-0.0984
855.1150	-2.6381	-3.0960	-0.3924	-0.9701	1.1807	-1.2332	0.5467	0.0942	-1.1882	0.4319	0.4347	0.2126	4.3150	13.6523	3.0785	0.7885	0.3287	0.2998	4.0962	13.0927	2.7150	0.7895	0.3658	0.3530	19.2636	138.1271	44.3961	3.6795	-0.5877	-0.0984
855.1250	-2.6325	-3.0950	-0.4041	-0.9656	1.1850	-1.2310	0.5599	0.0995	-1.1809	0.4304	0.4287	0.2141	4.1742	13.9646	2.5131	0.6920	0.3849	0.2864	4.0970	13.0950	2.6964	0.7885	0.3648	0.3524	19.1495	137.9497	44.2116	3.6789	-0.5852	-0.0985
855.1350	-2.6269	-3.0939	-0.4161	-0.9613	1.1892	-1.2289	0.5704	0.1104	-1.1873	0.4188	0.4237	0.2060	4.2308	13.7010	2.9174	0.7890	0.3324	0.3264	4.0974	13.0964	2.6768	0.7875	0.3637	0.3518	19.0315	137.7619	44.0175	3.6780	-0.5825	-0.0985
855.1450	-2.6210	-3.0928	-0.4278	-0.9571	1.1934	-1.2268	0.5808	0.1198	-1.1810	0.4202	0.4155	0.2087	4.3847	13.4850	2.6884	0.8200	0.3639	0.2806	4.0980	13.0975	2.6571	0.7865	0.3627	0.3512	18.9145	137.5717	43.8228	3.6768	-0.5799	-0.0985
855.1570	-2.6140	-3.0912	-0.4420	-0.9521	1.1985	-1.2243	0.5946	0.1271	-1.1835	0.4215	0.4042	0.2040	4.4040	13.6472	2.6341	0.7695	0.3585	0.3388	4.0983	13.0980	2.6326	0.7852	0.3614	0.3505	18.7707	137.3320	43.5791	3.6750	-0.5767	-0.0985
855.1670	-2.6079	-3.0899	-0.4538	-0.9481	1.2026	-1.2223	0.6053	0.1378	-1.1862	0.4199	0.4030	0.2121	4.5068	13.3486	2.9294	0.8464	0.3197	0.2578	4.0985	13.0978	2.6115	0.7842	0.3604	0.3498	18.6493	137.1252	43.3703	3.6732	-0.5743	-0.0985
855.1770	-2.6017	-3.0884	-0.4655	-0.9438	1.2065	-1.2202	0.6176	0.1422	-1.1773	0.4264	0.3969	0.2068	4.4923	13.6356	2.1399	0.6999	0.3054	0.2393	4.0266	13.1671	2.6518	0.7838	0.3584	0.3476	17.6680	137.7490	43.7615	3.6796	-0.5817	-0.1159
855.1890	-2.5942	-3.0866	-0.4799	-0.9388	1.2112	-1.2178	0.6320	0.1562	-1.1837	0.4191	0.3956	0.2040	4.3002	13.1405	2.9055	0.7628	0.3003	0.2755	4.0269	13.1651	2.6261	0.7822	0.3571	0.3467	17.5291	137.4763	43.4954	3.6764	-0.5787	-0.1159
855.1990	-2.5879	-3.0850	-0.4915	-0.9346	1.2150	-1.2158	0.6434	0.1614	-1.1751	0.4153	0.3838	0.1998	4.3448	13.1375	2.5003	0.7508	0.4275	0.2629	4.0273	13.1634	2.6048	0.7809	0.3560	0.3460	17.4159	137.2485	43.2750	3.6736	-0.5761	-0.1159
855.2090	-2.5814	-3.0834	-0.5033	-0.9304	1.2189	-1.2138	0.6546	0.1636	-1.1745	0.4082	0.3832	0.1945	4.4059	13.8534	2.0914	0.7157	0.3494	0.3365	4.0276	13.1613	2.5830	0.7796	0.3550	0.3453	17.3019	137.0148	43.0499	3.6706	-0.5735	-0.1159
855.2190	-2.5748	-3.0816	-0.5152	-0.9265	1.2228	-1.2118	0.6641	0.1779	-1.1838	0.3994	0.3748	0.1978	4.6097	13.3538	2.8994	0.8415	0.3900	0.2120	4.0277	13.1582	2.5601	0.7782	0.3539	0.3445	17.1848	136.7700	42.8148	3.6671	-0.5710	-0.1159
855.2310	-2.5667	-3.0795	-0.5292	-0.9216	1.2273	-1.2095	0.6804	0.1863	-1.1706	0.4069	0.3742	0.1920	4.3852	13.4125	2.1824	0.7435	0.2480	0.2509	4.0280	13.1544	2.5328	0.7766	0.3527	0.3437	17.0465	136.4749	42.5332	3.6628	-0.5679	-0.1159
855.2410	-2.5598	-3.0776	-0.5411	-0.9177	1.2309	-1.2075	0.6912	0.1917	-1.1777	0.4013	0.3627	0.1904	4.2703	13.8019	2.8417	0.7722	0.3333	0.2658	4.0280	13.1503	2.5091	0.7752	0.3516	0.3430	16.9285	136.2186	42.2894	3.6588	-0.5654	-0.1159
855.2510	-2.5529	-3.0756	-0.5527	-0.9137	1.2345	-1.2056	0.6999	0.2008	-1.1720	0.4012	0.3610	0.1881	4.6822	13.6508	2.6796	0.7695	0.3126	0.3006	4.0283	13.1463	2.4857	0.7737	0.3505	0.3422	16.8132	135.9630	42.0479	3.6548	-0.5629	-0.1159
855.2610	-2.5458	-3.0735	-0.5643	-0.9096	1.2381	-1.2037	0.7139	0.2079	-1.1646	0.3996	0.3534	0.1852	4.2830	14.0066	1.9475	0.6712	0.3573	0.2795	4.0285	13.1420	2.4619	0.7723	0.3495	0.3415	16.6980	135.7031	41.8031	3.6505	-0.5605	-0.1159
855.2740	-2.5370	-3.0709	-0.5787	-0.9049	1.2423	-1.2015	0.7250	0.2182	-1.1763	0.3846	0.3551	0.1870	4.5882	13.8636	3.1643	0.8217	0.2880	0.2828	4.0031	13.1463	2.4453	0.7706	0.3479	0.3403	16.2516	135.5059	41.6267	3.6464	-0.5599	-0.1194
855.2830	-2.5297	-3.0686	-0.5901	-0.9009	1.2457	-1.1997	0.7368	0.2257	-1.1612	0.3865	0.3428	0.1864	4.2029	14.0729	2.1156	0.6837	0.3906	0.2185	3.9329	13.1710	2.4588	0.7694	0.3463	0.3386	15.3003	135.5944	41.7402	3.6457	-0.5639	-0.1292
855.2930	-2.5223	-3.0663	-0.6019	-0.8971	1.2491	-1.1979	0.7483	0.2400	-1.1637	0.3781	0.3387	0.1814	4.1818	13.5676	2.5290	0.7485	0.3309	0.3248	3.9334	13.1648	2.4347	0.7678	0.3452	0.3378	15.1947	135.3130	41.4831	3.6405	-0.5614	-0.1292
855.3030	-2.5147	-3.0639	-0.6135	-0.8934	1.2525	-1.1961	0.7546	0.2465	-1.1678	0.3772	0.3343	0.1830	4.5711	13.4777	2.9659	0.8348	0.3043	0.2609	3.9339	13.1583	2.4104	0.7661	0.3442	0.3370	15.0898	135.0286	41.2244	3.6350	-0.5588	-0.1292
855.3150	-2.5054	-3.0609	-0.6273	-0.8888	1.2565	-1.1939	0.7717	0.2538	-1.1505	0.3851	0.3302	0.1788	4.0371	13.8671	1.7608	0.6664	0.3141	0.2824	3.9348	13.1505	2.3813	0.7641	0.3429	0.3360	14.9665	134.6868	40.9146	3.6284	-0.5558	-0.1292
855.3250	-2.4977	-3.0582	-0.6391	-0.8852	1.2598	-1.1922	0.7814	0.2636	-1.1636	0.3754	0.3190	0.1783	4.1109	13.4943	2.8998	0.8173	0.3533	0.3126	3.9352	13.1430	2.3559	0.7624	0.3418	0.3352	14.8606	134.3896	40.6457	3.6225	-0.5533	-0.1292
855.3350	-2.4899	-3.0556	-0.6504	-0.8813	1.2629	-1.1904	0.7900	0.2719	-1.1505	0.3817	0.3191	0.1748	4.3966	13.4086	2.2323	0.7114	0.2954	0.2934	3.9360	13.1359	2.3312	0.7607	0.3407	0.3344	14.7587	134.0977	40.3830	3.6167	-0.5508	-0.1292
855.3470	-2.4803	-3.0523	-0.6644	-0.8768	1.2667	-1.1883	0.8022	0.2809	-1.1501	0.3732	0.3110	0.1702	4.1970	13.4234	2.2460	0.7019	0.2886	0.3224	3.9368	13.1267	2.3009	0.7586	0.3395	0.3335	14.6352	133.7390	40.0614	3.6094	-0.5479	-0.1292
855.3570	-2.4721	-3.0494	-0.6759	-0.8732	1.2698	-1.1866	0.8119	0.2895	-1.1541	0.3636	0.3017	0.1707	4.5975	13.2245	3.0005	0.8363	0.3655	0.2875	3.9374	13.1183	2.2750	0.7569	0.3384	0.3327	14.5311	133.4321	39.7867	3.6031	-0.5455	-0.1292
855.3670	-2.4639	-3.0464	-0.6871	-0.8694	1.2727	-1.1850	0.8257	0.2927	-1.1378	0.3596	0.3053	0.1666	4.1975	13.7133	1.8469	0.7375	0.2726	0.2503	3.9384	13.1107	2.2501	0.7552	0.3373	0.3318	14.4318	133.1343	39.5221	3.5970	-0.5432	-0.1292
855.3770	-2.4556	-3.0433	-0.6988	-0.8658	1.2757	-1.1833	0.8324	0.3043	-1.1485	0.3531	0.2903	0.1636	4.4814	13.5287	2.6461	0.7670	0.3960	0.2923	3.8221	13.1134	2.2626	0.7535	0.3355	0.3302	12.9318	132.9616	39.6215	3.5923	-0.5481	-0.1383
855.3890	-2.4455	-3.0396	-0.7123	-0.8616	1.2792	-1.1813	0.8452	0.3128	-1.1379	0.3538	0.2929	0.1625	4.4701	13.3780	2.3850	0.7816	0.3192	0.2404	3.8237	13.1025	2.2330	0.7513	0.3343	0.3291	12.8268	132.5885	39.2971	3.5842	-0.5451	-0.1383
855.3990	-2.4370	-3.0364	-0.7237	-0.8580	1.2820	-1.1797	0.8603	0.3189	-1.1303	0.3551	0.2867	0.1576	3.8582	13.7275	1.9781	0.6726	0.2992	0.2789	3.8250	13.0933	2.2084	0.7494	0.3332	0.3283	12.7404	132.2767	39.0272	3.5774	-0.5427	-0.1383
855.4090	-2.4286	-3.0331	-0.7351	-0.8546	1.2849	-1.1781	0.8639	0.3298	-1.1390	0.3475	0.2761	0.1538	4.6439	13.2717	2.7580	0.7945	0.3822	0.2857	3.8262	13.0831	2.1827	0.7475	0.3321	0.3274	12.6517	131.9525	38.7462	3.5701	-0.5403	-0.1383
855.4190	-2.4198	-3.0298	-0.7462	-0.8511	1.2877	-1.1766	0.8754	0.3369	-1.1213	0.3498	0.2794	0.1560	4.6518	13.3651	1.8372	0.7170	0.2880	0.2712	3.8277	13.0738	2.1582	0.7456	0.3311	0.3266	12.5678	131.6398	38.4773	3.5632	-0.5378	-0.1383
855.4310	-2.4090	-3.0257	-0.7598	-0.8469	1.2910	-1.1748	0.8917	0.3452	-1.1242	0.3424	0.2601	0.1498	4.0280	13.5582	2.0183	0.6855	0.3690	0.2544	3.8295	13.0617	2.1278	0.7433	0.3298	0.3255	12.4651	131.2530	38.1450	3.5545	-0.5349	-0.1383
855.4410	-2.4000	-3.0222	-0.7711	-0.8436	1.2936	-1.1732	0.9000	0.3583	-1.1275	0.3361	0.2633	0.1490	3.7925	12.9673	2.6759	0.8100	0.2611	0.2377	3.8309	13.0513	2.1023	0.7414	0.3287	0.3247	12.3793	130.9265	37.8655	3.5470	-0.5326	-0.1383
855.4510	-2.3910	-3.0187	-0.7821	-0.8401	1.2962	-1.1718	0.9062	0.3570	-1.1058	0.3378	0.2571	0.1443	4.3820	13.9980	1.5194	0.6501	0.2896	0.3173	3.8325	13.0414	2.0774	0.7395	0.3277	0.3238	12.2966	130.6063	37.5929	3.5398	-0.5302	-0.1383
855.4610	-2.3819	-3.0149	-0.7934	-0.8368	1.2987	-1.1703	0.9132	0.3727	-1.1161	0.3278	0.2496	0.1480	4.6053	13.2168	2.2414	0.7197	0.2845	0.2394	3.8340	13.0307	2.0517	0.7376	0.3266	0.3230	12.2116	130.2756	37.3118	3.5322	-0.5280	-0.1383
855.4740	-2.3708	-3.0104	-0.8066	-0.8328	1.3016	-1.1686	0.9322	0.3794	-1.1074	0.3287	0.2428	0.1438	3.8953	13.5359	2.2952	0.7558	0.3515	0.2317	3.8004	13.0135	2.0281	0.7352	0.3252	0.3218	11.6865	129.8285	37.0457	3.5226	-0.5266	-0.1395
855.4830	-2.3615	-3.0066	-0.8176	-0.8296	1.3041	-1.1672	0.9385	0.3813	-1.0999	0.3315	0.2444	0.1369	3.8870	14.2428	1.7485	0.6652	0.2758	0.3072	3.7033	12.9897	2.0229	0.7331	0.3238	0.3206	10.4313	129.3511	36.9587	3.5138	-0.5279	-0.1428
855.4930	-2.3521	-3.0026	-0.8288	-0.8264	1.3064	-1.1658	0.9397	0.3987	-1.1088	0.3214	0.2302	0.1396	4.7105	13.2557	2.7554	0.7539	0.4352	0.2442	3.7052	12.9779	1.9984	0.7311	0.3227	0.3197	10.3614	129.0168	36.6824	3.5059	-0.5257	-0.1428
855.5050	-2.3405	-2.9979	-0.8418	-0.8226	1.3092	-1.1642	0.9581	0.4049	-1.0869	0.3267	0.2355	0.1358	4.1568	13.4621	1.7466	0.6536	0.2886	0.2419	3.7078	12.9645	1.9701	0.7287	0.3214	0.3187	10.2815	128.6260	36.3614	3.4968	-0.5229	-0.1428
855.5150	-2.3310	-2.9937	-0.8528	-0.8194	1.3115	-1.1628	0.9683	0.4135	-1.0876	0.3182	0.2248	0.1356	3.6145	13.4766	1.9504	0.6710	0.3760	0.2640	3.7099	12.9532	1.9465	0.7267	0.3204	0.3178	10.2144	128.2978	36.0938	3.4891	-0.5206	-0.1428
855.5250	-2.3213	-2.9895	-0.8636	-0.8163	1.3137	-1.1616	0.9696	0.4251	-1.0888	0.3102	0.2209	0.1303	4.6581	12.7332	2.3641	0.8076	0.3442	0.3139	3.7121	12.9417	1.9229	0.7247	0.3193	0.3169	10.1475	127.9678	35.8256	3.4813	-0.5184	-0.1428
855.5350	-2.3116	-2.9853	-0.8742	-0.8131	1.3160	-1.1602	0.9840	0.4262	-1.0715	0.3124	0.2121	0.1361	4.0821	13.4468	1.4235	0.6947	0.3386	0.2162	3.7144	12.9309	1.9001	0.7228	0.3183	0.3160	10.0827	127.6456	35.5660	3.4739	-0.5161	-0.1428
855.5470	-2.2998	-2.9800	-0.8873	-0.8093	1.3185	-1.1587	0.9955	0.4378	-1.0766	0.2997	0.2111	0.1310	3.8439	13.2127	2.1202	0.7233	0.2618	0.2418	3.7169	12.9167	1.8717	0.7204	0.3170	0.3149	10.0024	127.2451	35.2432	3.4645	-0.5136	-0.1428
855.5570	-2.2897	-2.9755	-0.8979	-0.8063	1.3205	-1.1575	0.9979	0.4435	-1.0711	0.2934	0.2052	0.1226	4.7140	13.0214	2.2748	0.7442	0.2595	0.2564	3.7192	12.9052	1.8485	0.7184	0.3159	0.3140	9.9365	126.9153	34.9798	3.4568	-0.5114	-0.1428
855.5670	-2.2796	-2.9710	-0.9085	-0.8033	1.3226	-1.1563	1.0122	0.4461	-1.0559	0.2953	0.1943	0.1211	4.2961	13.5286	1.3147	0.6591	0.3582	0.2813	3.7215	12.8941	1.8258	0.7164	0.3148	0.3131	9.8723	126.5902	34.7213	3.4492	-0.5093	-0.1428
855.5770	-2.2694	-2.9665	-0.9194	-0.8004	1.3245	-1.1551	1.0205	0.4618	-1.0637	0.2904	0.1959	0.1215	3.7439	12.8751	2.1276	0.7393	0.2548	0.2087	3.5749	12.8358	1.8136	0.7138	0.3136	0.3123	8.0284	125.7052	34.5625	3.4354	-0.5090	-0.1426
855.5890	-2.2571	-2.9610	-0.9318	-0.7970	1.3267	-1.1536	1.0259	0.4673	-1.0503	0.2916	0.1880	0.1167	4.3804	12.9076	1.7598	0.7326	0.2906	0.2139	3.5780	12.8215	1.7884	0.7115	0.3124	0.3112	7.9681	125.3195	34.2643	3.4264	-0.5064	-0.1426
855.5990	-2.2468	-2.9564	-0.9422	-0.7941	1.3286	-1.1525	1.0374	0.4702	-1.0406	0.2905	0.1843	0.1132	4.0225	13.3762	1.2564	0.6560	0.2746	0.2251	3.5806	12.8097	1.7676	0.7095	0.3114	0.3103	7.9185	124.9985	34.0172	3.4189	-0.5043	-0.1426
855.6090	-2.2365	-2.9516	-0.9529	-0.7914	1.3304	-1.1514	1.0440	0.4838	-1.0521	0.2844	0.1766	0.1079	4.2359	12.7415	2.2928	0.7430	0.2929	0.3218	3.5830	12.7968	1.7457	0.7075	0.3103	0.3094	7.8663	124.6649	33.7605	3.4110	-0.5023	-0.1426
855.6210	-2.2238	-2.9458	-0.9652	-0.7880	1.3324	-1.1500	1.0534	0.4858	-1.0340	0.2865	0.1704	0.1086	4.1803	13.2887	1.7517	0.7045	0.3658	0.2271	3.5861	12.7825	1.7212	0.7051	0.3091	0.3084	7.8062	124.2797	33.4687	3.4021	-0.4999	-0.1426
855.6310	-2.2132	-2.9408	-0.9756	-0.7852	1.3341	-1.1490	1.0642	0.4950	-1.0280	0.2810	0.1723	0.1031	3.4441	13.3625	1.4445	0.6739	0.2621	0.2424	3.5886	12.7703	1.7007	0.7031	0.3080	0.3075	7.7546	123.9548	33.2248	3.3947	-0.4980	-0.1426
855.6410	-2.2025	-2.9357	-0.9861	-0.7824	1.3358	-1.1479	1.0669	0.5062	-1.0337	0.2726	0.1623	0.1041	4.1552	12.9297	2.4765	0.7804	0.2633	0.1957	3.5910	12.7503	1.6799	0.7012	0.3069	0.3066	7.7023	123.6261	32.9790	3.3871	-0.4960	-0.1426
855.6510	-2.1918	-2.9306	-0.9959	-0.7795	1.3373	-1.1469	1.0749	0.5096	-1.0167	0.2747	0.1538	0.0973	4.2843	13.1701	1.6255	0.6183	0.3901	0.2903	3.5936	12.7296	1.6608	0.6992	0.3059	0.3057	7.6525	123.3128	32.7488	3.3802	-0.4941	-0.1426
855.6630	-2.1787	-2.9244	-1.0082	-0.7763	1.3392	-1.1458	1.0863	0.5185	-1.0084	0.2600	0.1535	0.0966	3.7661	13.1517	1.3005	0.7027	0.3239	0.3063	3.5966	12.7040	1.6373	0.6969	0.3046	0.3047	7.5909	122.9282	32.4667	3.3717	-0.4918	-0.1426
855.6740	-2.1679	-2.9191	-1.0185	-0.7737	1.3407	-1.1448	1.0898	0.5299	-1.0141	0.2554	0.1482	0.0986	4.3484	12.4623	2.2076	0.7662	0.3224	0.2099	3.5992	12.7128	1.6424	0.6955	0.3026	0.3033	7.5416	122.9680	32.4748	3.3701	-0.5008	-0.1476
855.6830	-2.1569	-2.9138	-1.0283	-0.7711	1.3422	-1.1438	1.0994	0.5313	-0.9936	0.2587	0.1421	0.0938	4.1699	13.0987	1.4532	0.6417	0.2794	0.2477	3.6037	12.7778	1.6958	0.6949	0.2986	0.3010	7.5146	123.6773	32.9452	3.3800	-0.5287	-0.1616
855.6930	-2.1458	-2.9085	-1.0383	-0.7686	1.3436	-1.1429	1.1108	0.5386	-0.9887	0.2518	0.1372	0.0908	3.6315	13.2472	1.5578	0.6785	0.2951	0.2078	3.6072	12.7563	1.6783	0.6928	0.2974	0.3000	7.4764	123.3501	32.7174	3.3726	-0.5266	-0.1616
855.7050	-2.1326	-2.9019	-1.0503	-0.7656	1.3452	-1.1418	1.1126	0.5547	-0.9887	0.2501	0.1284	0.0870	4.4250	12.4422	2.1673	0.7321	0.3055	0.2638	3.6113	12.7298	1.6568	0.6902	0.2959	0.2988	7.4286	122.9499	32.4401	3.3635	-0.5244	-0.1616
855.7150	-2.1213	-2.8964	-1.0598	-0.7631	1.3464	-1.1410	1.1247	0.5556	-0.9702	0.2497	0.1212	0.0822	4.4046	13.0886	1.2380	0.6463	0.3254	0.3075	3.6149	12.7093	1.6407	0.6881	0.2947	0.2978	7.3912	122.6351	32.2270	3.3568	-0.5224	-0.1616
855.7250	-2.1100	-2.8908	-1.0697	-0.7606	1.3477	-1.1401	1.1348	0.5670	-0.9671	0.2414	0.1162	0.0836	3.8233	12.9383	1.4329	0.6551	0.3282	0.2545	3.6183	12.6879	1.6239	0.6860	0.2935	0.2968	7.3509	122.3089	32.0065	3.3497	-0.5206	-0.1616
855.7350	-2.0986	-2.8850	-1.0795	-0.7583	1.3488	-1.1394	1.1370	0.5761	-0.9710	0.2355	0.1132	0.0814	4.4544	12.5249	2.2680	0.7521	0.3006	0.2400	3.6216	12.6661	1.6069	0.6839	0.2923	0.2958	7.3092	121.9785	31.7843	3.3424	-0.5189	-0.1616
855.7470	-2.0849	-2.8781	-1.0908	-0.7554	1.3501	-1.1384	1.1511	0.5777	-0.9477	0.2367	0.1095	0.0769	4.1418	13.1216	1.3179	0.6692	0.1883	0.2353	3.6256	12.6416	1.5886	0.6814	0.2908	0.2946	7.2608	121.6027	31.5387	3.3346	-0.5167	-0.1616
855.7570	-2.0734	-2.8722	-1.1003	-0.7530	1.3512	-1.1376	1.1588	0.5866	-0.9456	0.2293	0.0991	0.0751	4.0636	13.1709	1.3936	0.6935	0.2426	0.2046	3.6289	12.6210	1.5733	0.6793	0.2896	0.2935	7.2189	121.2860	31.3335	3.3281	-0.5150	-0.1616
855.7670	-2.0617	-2.8662	-1.1099	-0.7507	1.3521	-1.1369	1.1629	0.6008	-0.9454	0.2255	0.0889	0.0713	4.3344	12.3928	2.1749	0.7337	0.3097	0.2242	3.6319	12.6000	1.5579	0.6772	0.2884	0.2925	7.1752	120.9649	31.1269	3.3215	-0.5134	-0.1616
855.7770	-2.0500	-2.8603	-1.1190	-0.7485	1.3530	-1.1362	1.1728	0.6028	-0.9287	0.2257	0.0861	0.0661	4.1055	12.8460	1.5778	0.6823	0.2819	0.3014	3.5054	12.5649	1.5812	0.6753	0.2855	0.2913	5.5840	120.4768	31.2961	3.3168	-0.5293	-0.1636
855.7890	-2.0358	-2.8530	-1.1303	-0.7458	1.3540	-1.1354	1.1797	0.6132	-0.9172	0.2140	0.0832	0.0692	3.9649	12.8308	1.3310	0.6816	0.3275	0.2245	3.5097	12.5404	1.5663	0.6729	0.2840	0.2901	5.5517	120.1052	31.0730	3.3097	-0.5273	-0.1636
855.7990	-2.0240	-2.8467	-1.1395	-0.7437	1.3548	-1.1348	1.1873	0.6216	-0.9209	0.2093	0.0788	0.0637	4.0226	12.4938	2.1026	0.7162	0.3037	0.2519	3.5131	12.5200	1.5544	0.6708	0.2827	0.2891	5.5225	119.7949	30.8910	3.3038	-0.5257	-0.1636
855.8090	-2.0121	-2.8405	-1.1484	-0.7415	1.3556	-1.1342	1.1915	0.6267	-0.9032	0.2100	0.0739	0.0607	4.2504	12.4901	1.5732	0.6968	0.2421	0.2234	3.5166	12.5008	1.5440	0.6688	0.2814	0.2881	5.4941	119.4999	30.7240	3.2985	-0.5242	-0.1636
855.8210	-1.9977	-2.8330	-1.1591	-0.7390	1.3564	-1.1335	1.2029	0.6331	-0.8897	0.2065	0.0642	0.0537	3.8458	12.9660	1.2282	0.6065	0.2449	0.2900	3.5207	12.4773	1.5311	0.6664	0.2799	0.2869	5.4588	119.1396	30.5196	3.2920	-0.5223	-0.1636
855.8310	-1.9858	-2.8265	-1.1682	-0.7370	1.3570	-1.1329	1.2070	0.6461	-0.8901	0.1983	0.0587	0.0557	4.0084	12.2992	1.7805	0.7271	0.2276	0.2064	3.5238	12.4571	1.5201	0.6644	0.2786	0.2858	5.4266	118.8318	30.3468	3.2864	-0.5209	-0.1636
855.8410	-1.9736	-2.8201	-1.1769	-0.7351	1.3575	-1.1324	1.2124	0.6467	-0.8810	0.1987	0.0529	0.0500	4.2825	12.5740	1.8584	0.6783	0.2503	0.2377	3.5269	12.4381	1.5108	0.6624	0.2773	0.2848	5.3941	118.5393	30.1906	3.2815	-0.5195	-0.1636
855.8510	-1.9615	-2.8136	-1.1855	-0.7331	1.3580	-1.1319	1.2250	0.6512	-0.8642	0.1993	0.0472	0.0489	3.7789	13.0765	1.2089	0.6122	0.2646	0.2453	3.5300	12.4196	1.5020	0.6605	0.2760	0.2838	5.3615	118.2516	30.0395	3.2769	-0.5182	-0.1636
855.8630	-1.9468	-2.8056	-1.1961	-0.7308	1.3586	-1.1314	1.2195	0.6608	-0.8600	0.1898	0.0414	0.0440	3.7560	12.6008	1.9471	0.6607	0.2552	0.2974	2.8210	12.1101	1.5325	0.6485	0.2690	0.2815	-3.1507	114.4973	30.2308	3.1715	-0.5754	-0.1746
855.8740	-1.9345	-2.7990	-1.2045	-0.7290	1.3590	-1.1310	1.2231	0.6684	-0.8458	0.1855	0.0354	0.0418	3.7328	12.1059	1.8400	0.6702	0.2493	0.3209	2.8140	12.0699	1.5184	0.6466	0.2685	0.2809	-3.2436	113.9791	29.9993	3.1696	-0.5652	-0.1689
855.8830	-1.9222	-2.7923	-1.2127	-0.7271	1.3593	-1.1305	1.2281	0.6680	-0.8306	0.1831	0.0295	0.0425	3.2075	12.6221	1.4364	0.5999	0.2430	0.2411	2.8097	12.0180	1.4935	0.6456	0.2690	0.2813	-3.3056	113.3227	29.6651	3.1767	-0.5451	-0.1550
855.8950	-1.9076	-2.7842	-1.2228	-0.7250	1.3596	-1.1300	1.2264	0.6720	-0.8191	0.1766	0.0213	0.0404	3.4611	12.3483	1.4833	0.6022	0.2735	0.2630	2.8012	11.9825	1.4878	0.6432	0.2679	0.2803	-3.4175	112.8566	29.5031	3.1717	-0.5405	-0.1533
855.9050	-1.8952	-2.7775	-1.2310	-0.7233	1.3598	-1.1297	1.2314	0.6828	-0.8102	0.1691	0.0182	0.0372	2.8421	11.6682	1.7635	0.6666	0.2721	0.2373	2.7944	11.9533	1.4837	0.6413	0.2669	0.2794	-3.5065	112.4734	29.3749	3.1679	-0.5367	-0.1519
855.9150	-1.8828	-2.7706	-1.2387	-0.7216	1.3599	-1.1294	1.2299	0.6805	-0.7944	0.1688	0.0133	0.0341	3.0407	11.9942	1.5911	0.6567	0.2444	0.2199	2.7879	11.9251	1.4809	0.6394	0.2660	0.2786	-3.5917	112.1041	29.2601	3.1647	-0.5328	-0.1505
855.9250	-1.8706	-2.7639	-1.2466	-0.7199	1.3601	-1.1290	1.2293	0.6823	-0.7803	0.1647	0.0074	0.0293	2.9638	12.3199	1.2081	0.5830	0.1971	0.2395	2.7817	11.8974	1.4786	0.6376	0.1810	0.2778	-3.6728	111.7407	29.1512	3.1619	-0.5291	-0.1491
855.9370	-1.8559	-2.7556	-1.2561	-0.7180	1.3600	-1.1287	1.2308	0.6896	-0.7733	0.1582	0.0002	0.0257	2.8983	12.2072	1.6510	0.6572	0.0644	0.2354	2.7745	11.8631	1.4750	0.6353	-0.0102	0.2769	-3.7649	111.2925	29.0128	3.1582	-0.5246	-0.1473
855.9470	-1.8436	-2.7486	-1.2638	-0.7164	1.3600	-1.1285	1.2263	0.6929	-0.7627	0.1518	-0.0053	0.0237	3.5394	11.9114	1.9423	0.6553	-0.0276	0.2601	2.7688	11.8351	1.4728	0.6336	-0.1668	0.2761	-3.8380	110.9262	28.9057	3.1556	-0.5209	-0.1459
855.9570	-1.8312	-2.7418	-1.2712	-0.7149	1.3599	-1.1282	1.2309	0.6918	-0.7472	0.1493	-0.0132	0.0222	3.1314	12.2535	1.6802	0.6270	-0.1115	0.2494	2.7634	11.8082	1.4719	0.6318	-0.3215	0.2753	-3.9077	110.5738	28.8121	3.1535	-0.5173	-0.1444
855.9690	-1.8165	-2.7334	-1.2801	-0.7131	1.3598	-1.1280	1.2288	0.6969	-0.7354	0.1428	-0.0175	0.0206	3.3450	12.1770	1.5457	0.5976	-0.1234	0.1887	2.7571	11.7761	1.4711	0.6298	-0.3625	0.2744	-3.9865	110.1544	28.7041	3.1514	-0.5130	-0.1427
855.9780	-1.8067	-2.7277	-1.2860	-0.7120	1.3596	-1.1278	1.2294	0.7041	-0.7266	0.1405	-0.0172	0.0176	3.3915	11.7983	1.4969	0.6247	-0.1722	0.2064	2.7593	11.7336	1.4509	0.6296	-0.3621	0.2752	-3.9637	109.6228	28.4385	3.1615	-0.4961	-0.1274
[truncated: 3,701 more rows]
