# Supplementary material for: Practical Aspects of Model-Based Collision Detection
Source: Front Robot AI. 2020 Nov 23;7:571574. doi: 10.3389/frobt.2020.571574 (PMC7805958; doi:10.3389/frobt.2020.571574)
Supplement: Supplementary file 1 [file Data_Sheet_1.ZIP › identification_data/ur-20_02_19_15harm50sec.csv]

1076.9150	0.0111	-1.5978	0.0053	-1.5702	0.0064	0.0112	0.0000	0.0000	-0.0000	0.0000	0.0000	0.0000	0.3581	0.5308	0.0553	0.0630	-0.1233	-0.1201	0.0000	0.2620	0.0942	0.0070	-0.0018	0.0000	0.0000	3.1376	0.9265	0.0750	-0.0189	0.0000
1076.9270	0.0112	-1.5978	0.0053	-1.5702	0.0064	0.0112	0.0000	0.0000	-0.0000	0.0000	0.0000	0.0000	0.2192	0.5983	0.0392	0.0495	-0.1170	-0.1230	0.0000	0.2627	0.0944	0.0070	-0.0018	0.0000	0.0000	3.1455	0.9286	0.0751	-0.0189	0.0000
1076.9370	0.0111	-1.5978	0.0053	-1.5702	0.0064	0.0112	0.0000	0.0000	-0.0000	0.0001	0.0000	0.0000	0.1705	0.4631	0.0485	0.0655	-0.1172	-0.1509	0.0000	0.2626	0.0944	0.0070	-0.0018	0.0000	0.0000	3.1451	0.9291	0.0752	-0.0189	0.0000
1076.9470	0.0112	-1.5978	0.0053	-1.5702	0.0064	0.0112	0.0000	0.0000	-0.0000	0.0000	0.0000	0.0000	0.2011	0.5907	0.0672	0.0602	-0.1060	-0.1610	-0.0000	0.2624	0.0944	0.0070	-0.0018	0.0000	-0.0000	3.1425	0.9286	0.0751	-0.0189	0.0000
1076.9570	0.0111	-1.5978	0.0053	-1.5702	0.0064	0.0112	0.0000	0.0000	-0.0000	0.0002	0.0000	0.0000	0.2941	0.5936	0.0879	0.0795	-0.1362	-0.1233	-0.0000	0.2621	0.0942	0.0070	-0.0018	0.0000	-0.0000	3.1386	0.9266	0.0750	-0.0189	0.0000
1076.9690	0.0111	-1.5978	0.0053	-1.5702	0.0064	0.0112	0.0000	0.0000	-0.0000	0.0001	0.0000	0.0000	0.2147	0.5120	0.0449	0.0681	-0.1335	-0.1133	-0.0000	0.2624	0.0944	0.0070	-0.0018	0.0000	-0.0000	3.1422	0.9292	0.0753	-0.0190	0.0000
1076.9790	0.0111	-1.5977	0.0053	-1.5702	0.0064	0.0111	0.0000	0.0000	-0.0000	0.0001	0.0000	0.0000	0.1936	0.4927	0.0044	0.0944	-0.0958	-0.1244	-0.0000	0.2622	0.0942	0.0070	-0.0018	0.0000	-0.0000	3.1405	0.9265	0.0750	-0.0189	0.0000
1076.9890	0.0111	-1.5978	0.0053	-1.5702	0.0064	0.0112	0.0000	0.0000	-0.0000	0.0000	0.0000	0.0000	0.1011	0.5585	0.0398	0.0905	-0.0984	-0.1470	-0.0000	0.2628	0.0945	0.0070	-0.0018	0.0000	-0.0000	3.1470	0.9301	0.0752	-0.0189	0.0000
1076.9990	0.0111	-1.5978	0.0053	-1.5702	0.0064	0.0112	0.0000	0.0000	-0.0000	0.0002	0.0000	0.0000	0.1675	0.5974	0.0849	0.0991	-0.1050	-0.1354	0.0000	0.2621	0.0941	0.0070	-0.0018	0.0000	0.0000	3.1390	0.9261	0.0750	-0.0189	0.0000
1077.0090	0.0111	-1.5978	0.0053	-1.5702	0.0064	0.0112	0.0000	0.0000	-0.0000	0.0000	0.0000	0.0000	0.1835	0.5881	0.0507	0.0806	-0.0990	-0.1153	0.0000	0.2627	0.0945	0.0070	-0.0018	0.0000	0.0000	3.1466	0.9297	0.0753	-0.0189	0.0000
1077.0210	0.0112	-1.5978	0.0053	-1.5702	0.0064	0.0112	0.0000	0.0000	-0.0000	0.0000	0.0000	0.0000	0.1747	0.5056	0.0622	0.0822	-0.1126	-0.1180	-0.0000	0.2620	0.0941	0.0070	-0.0018	0.0000	-0.0000	3.1381	0.9261	0.0750	-0.0189	0.0000
1077.0310	0.0111	-1.5978	0.0053	-1.5702	0.0064	0.0112	0.0000	0.0000	-0.0000	0.0000	0.0000	0.0000	0.1977	0.5393	0.0698	0.0691	-0.1142	-0.1344	-0.0000	0.2621	0.0942	0.0070	-0.0018	0.0000	-0.0000	3.1391	0.9270	0.0750	-0.0189	0.0000
1077.0410	0.0111	-1.5978	0.0053	-1.5702	0.0064	0.0112	0.0000	0.0000	-0.0000	0.0000	0.0000	0.0000	0.1419	0.6147	0.0649	0.0906	-0.1148	-0.1342	0.0000	0.2622	0.0942	0.0070	-0.0018	0.0000	0.0000	3.1395	0.9265	0.0750	-0.0189	0.0000
1077.0530	0.0112	-1.5978	0.0053	-1.5702	0.0064	0.0112	0.0000	0.0000	-0.0000	0.0000	0.0000	0.0000	0.2071	0.5588	0.0719	0.0766	-0.1026	-0.1172	0.0000	0.2623	0.0943	0.0070	-0.0018	0.0000	0.0000	3.1415	0.9276	0.0751	-0.0189	0.0000
1077.0630	0.0111	-1.5978	0.0053	-1.5702	0.0064	0.0112	0.0000	0.0000	-0.0000	0.0002	0.0000	0.0000	0.1798	0.5317	0.0516	0.0645	-0.1122	-0.1140	-0.0000	0.2621	0.0942	0.0070	-0.0018	0.0000	-0.0000	3.1391	0.9271	0.0750	-0.0189	0.0000
1077.0730	0.0111	-1.5978	0.0053	-1.5702	0.0064	0.0112	0.0000	0.0000	-0.0000	0.0002	0.0000	0.0000	0.2144	0.5341	0.0720	0.0441	-0.1084	-0.1396	-0.0000	0.2623	0.0942	0.0070	-0.0018	0.0000	-0.0000	3.1410	0.9270	0.0750	-0.0189	0.0000
1077.0830	0.0111	-1.5978	0.0053	-1.5702	0.0064	0.0112	0.0000	0.0000	-0.0000	0.0000	0.0000	0.0000	0.2210	0.4879	0.0844	0.0967	-0.1167	-0.1265	0.0000	0.2629	0.0945	0.0070	-0.0018	0.0000	0.0000	3.1480	0.9301	0.0753	-0.0190	0.0000
1077.0950	0.0111	-1.5978	0.0053	-1.5702	0.0064	0.0112	0.0000	0.0000	-0.0000	0.0000	0.0000	0.0000	0.1631	0.6198	0.0559	0.0924	-0.1047	-0.1358	-0.0000	0.2621	0.0942	0.0070	-0.0018	0.0000	-0.0000	3.1392	0.9271	0.0751	-0.0189	0.0000
1077.1050	0.0111	-1.5978	0.0053	-1.5702	0.0064	0.0112	0.0000	0.0000	-0.0000	0.0000	0.0000	0.0000	0.1324	0.4797	0.0800	0.0545	-0.1155	-0.1295	0.0000	0.2626	0.0944	0.0070	-0.0018	0.0000	0.0000	3.1445	0.9286	0.0752	-0.0189	0.0000
1077.1150	0.0111	-1.5978	0.0053	-1.5702	0.0064	0.0112	0.0000	0.0000	-0.0000	0.0002	0.0000	0.0000	0.1933	0.5377	0.0677	0.0931	-0.0911	-0.1121	0.0000	0.2626	0.0944	0.0070	-0.0018	0.0000	0.0000	3.1445	0.9286	0.0752	-0.0189	0.0000
1077.1250	0.0111	-1.5978	0.0053	-1.5702	0.0064	0.0112	0.0000	0.0000	-0.0000	0.0002	0.0000	0.0000	0.1297	0.5978	0.0207	0.0979	-0.1078	-0.1417	0.0000	0.2623	0.0943	0.0070	-0.0018	0.0000	0.0000	3.1415	0.9276	0.0751	-0.0189	0.0000
1077.1350	0.0111	-1.5978	0.0053	-1.5702	0.0064	0.0112	0.0000	0.0000	-0.0000	0.0000	0.0000	0.0000	0.0925	0.5481	0.0351	0.0908	-0.1278	-0.1305	-0.0000	0.2623	0.0943	0.0070	-0.0018	0.0000	-0.0000	3.1416	0.9277	0.0752	-0.0189	0.0000
1077.1470	0.0112	-1.5978	0.0053	-1.5702	0.0065	0.0112	0.0000	0.0000	-0.0000	0.0000	0.0000	0.0000	0.1866	0.5873	0.0326	0.0748	-0.1151	-0.1216	0.0000	0.2621	0.0941	0.0070	-0.0017	0.0000	0.0000	3.1384	0.9254	0.0748	-0.0188	0.0000
1077.1570	0.0111	-1.5978	0.0053	-1.5702	0.0065	0.0112	0.0000	0.0000	-0.0000	0.0000	0.0000	0.0000	0.0792	0.5543	0.0682	0.0650	-0.1050	-0.1465	0.0000	0.2625	0.0943	0.0070	-0.0018	0.0000	0.0000	3.1441	0.9281	0.0752	-0.0189	0.0000
1077.1670	0.0111	-1.5978	0.0053	-1.5702	0.0064	0.0112	0.0000	0.0000	-0.0000	0.0000	0.0000	0.0000	0.0258	0.4518	0.0498	0.0640	-0.0833	-0.1145	-0.0000	0.2623	0.0942	0.0070	-0.0018	0.0000	-0.0000	3.1410	0.9270	0.0750	-0.0189	0.0000
1077.1770	0.0111	-1.5978	0.0053	-1.5702	0.0064	0.0112	0.0000	0.0000	-0.0000	0.0000	0.0000	0.0000	0.0780	0.5537	0.0658	0.0606	-0.0885	-0.1461	-0.0000	0.2627	0.0945	0.0070	-0.0018	0.0000	-0.0000	3.1457	0.9298	0.0754	-0.0190	0.0000
1077.1890	0.0111	-1.5978	0.0053	-1.5702	0.0065	0.0112	0.0000	0.0000	-0.0000	0.0002	0.0000	0.0000	0.1014	0.5004	0.0997	0.1003	-0.1142	-0.1307	-0.0000	0.2622	0.0942	0.0070	-0.0018	0.0000	-0.0000	3.1396	0.9266	0.0751	-0.0189	0.0000
1077.1990	0.0112	-1.5978	0.0053	-1.5702	0.0064	0.0112	0.0000	0.0000	-0.0000	0.0000	0.0000	0.0000	0.1017	0.5311	0.0274	0.0785	-0.1147	-0.1195	-0.0000	0.2626	0.0944	0.0070	-0.0018	0.0000	-0.0000	3.1451	0.9292	0.0753	-0.0190	0.0000
1077.2090	0.0111	-1.5979	0.0053	-1.5702	0.0064	0.0112	0.0000	0.0000	-0.0000	0.0002	0.0000	0.0000	0.1439	0.5816	0.0512	0.0744	-0.0998	-0.1446	0.0000	0.2625	0.0943	0.0070	-0.0018	0.0000	0.0000	3.1441	0.9281	0.0752	-0.0189	0.0000
1077.2190	0.0111	-1.5977	0.0053	-1.5702	0.0065	0.0112	0.0000	0.0000	-0.0000	0.0002	0.0000	0.0000	0.1089	0.5607	0.0746	0.1015	-0.1268	-0.1252	0.0000	0.2627	0.0945	0.0070	-0.0018	0.0000	0.0000	3.1456	0.9297	0.0753	-0.0189	0.0000
1077.2310	0.0112	-1.5977	0.0053	-1.5702	0.0064	0.0112	0.0000	0.0000	-0.0000	0.0003	0.0000	0.0000	0.0913	0.5522	0.0287	0.0769	-0.1314	-0.1081	0.0000	0.2621	0.0941	0.0070	-0.0018	0.0000	0.0000	3.1391	0.9261	0.0750	-0.0189	0.0000
1077.2410	0.0111	-1.5978	0.0053	-1.5702	0.0064	0.0112	0.0000	0.0000	-0.0000	0.0000	0.0000	0.0000	0.0598	0.5124	0.0938	0.0815	-0.0983	-0.1094	-0.0000	0.2621	0.0942	0.0070	-0.0018	0.0000	-0.0000	3.1391	0.9270	0.0750	-0.0189	0.0000
1077.2510	0.0111	-1.5978	0.0053	-1.5702	0.0064	0.0112	0.0000	0.0000	-0.0000	0.0000	0.0000	0.0000	0.1609	0.5916	0.0706	0.0643	-0.0965	-0.1215	-0.0000	0.2623	0.0942	0.0070	-0.0018	0.0000	-0.0000	3.1410	0.9270	0.0750	-0.0189	0.0000
1077.2610	0.0112	-1.5978	0.0053	-1.5702	0.0064	0.0112	0.0000	0.0000	-0.0000	0.0001	0.0000	0.0000	0.1395	0.4838	0.0340	0.0801	-0.1195	-0.1388	-0.0000	0.2621	0.0941	0.0070	-0.0018	0.0000	-0.0000	3.1390	0.9260	0.0750	-0.0189	0.0000
1077.2710	0.0111	-1.5978	0.0053	-1.5702	0.0064	0.0112	0.0000	0.0000	-0.0000	0.0001	0.0000	0.0000	0.2267	0.5273	0.0807	0.0692	-0.1157	-0.1179	-0.0000	0.2626	0.0944	0.0070	-0.0018	0.0000	-0.0000	3.1445	0.9286	0.0752	-0.0189	0.0000
1077.2830	0.0111	-1.5978	0.0053	-1.5702	0.0064	0.0112	0.0000	0.0000	-0.0000	0.0000	0.0000	0.0000	0.1390	0.5073	0.0303	0.0808	-0.1148	-0.1007	-0.0000	0.2623	0.0943	0.0070	-0.0018	0.0000	-0.0000	3.1415	0.9276	0.0751	-0.0189	0.0000
1077.2930	0.0111	-1.5978	0.0053	-1.5702	0.0065	0.0112	0.0000	0.0000	-0.0000	0.0003	0.0000	0.0000	0.0626	0.5188	0.0478	0.0447	-0.1085	-0.1295	-0.0000	0.2622	0.0943	0.0070	-0.0018	0.0000	-0.0000	3.1405	0.9276	0.0751	-0.0189	0.0000
1077.3030	0.0111	-1.5977	0.0053	-1.5702	0.0064	0.0111	0.0000	0.0000	-0.0000	0.0002	0.0000	0.0000	0.2223	0.5517	0.0609	0.0768	-0.0952	-0.1083	-0.0000	0.2624	0.0944	0.0070	-0.0018	0.0000	-0.0000	3.1430	0.9291	0.0752	-0.0189	0.0000
1077.3130	0.0112	-1.5978	0.0053	-1.5702	0.0065	0.0112	0.0000	0.0000	-0.0000	0.0000	0.0000	0.0000	0.0661	0.4831	0.1034	0.0779	-0.1257	-0.1419	0.0000	0.2622	0.0942	0.0070	-0.0018	0.0000	0.0000	3.1400	0.9271	0.0751	-0.0189	0.0000
1077.3250	0.0111	-1.5978	0.0053	-1.5702	0.0064	0.0112	0.0000	0.0000	-0.0000	0.0000	0.0000	0.0000	0.1068	0.4590	0.0608	0.0629	-0.1043	-0.1379	0.0000	0.2622	0.0942	0.0070	-0.0018	0.0000	0.0000	3.1401	0.9271	0.0751	-0.0189	0.0000
1077.3350	0.0111	-1.5978	0.0053	-1.5702	0.0064	0.0112	0.0000	0.0000	-0.0000	0.0002	0.0000	0.0000	0.0574	0.4619	0.0264	0.0879	-0.1066	-0.1333	-0.0000	0.2622	0.0943	0.0070	-0.0018	0.0000	-0.0000	3.1397	0.9277	0.0751	-0.0189	0.0000
1077.3450	0.0111	-1.5978	0.0053	-1.5702	0.0065	0.0112	0.0000	0.0000	-0.0000	0.0000	0.0000	0.0000	0.1999	0.4972	0.0138	0.0658	-0.1256	-0.1303	0.0000	0.2622	0.0943	0.0070	-0.0018	0.0000	0.0000	3.1406	0.9276	0.0751	-0.0189	0.0000
1077.3550	0.0111	-1.5978	0.0053	-1.5702	0.0064	0.0112	0.0000	0.0000	-0.0000	0.0002	0.0000	0.0000	0.1772	0.5289	0.0930	0.0680	-0.0903	-0.1131	0.0000	0.2626	0.0943	0.0070	-0.0018	0.0000	0.0000	3.1449	0.9280	0.0751	-0.0189	0.0000
1077.3670	0.0111	-1.5978	0.0053	-1.5702	0.0064	0.0112	0.0000	0.0000	-0.0000	0.0002	0.0000	0.0000	0.3368	0.4915	0.0753	0.0736	-0.1088	-0.1493	-0.0000	0.2621	0.0942	0.0070	-0.0018	0.0000	-0.0000	3.1385	0.9265	0.0749	-0.0189	0.0000
1077.3770	0.0111	-1.5978	0.0053	-1.5702	0.0064	0.0112	0.0000	0.0000	-0.0000	0.0000	0.0000	0.0000	0.2071	0.4187	0.0408	0.0734	-0.1013	-0.1239	0.0000	0.2625	0.0943	0.0070	-0.0018	0.0000	0.0000	3.1441	0.9281	0.0751	-0.0189	0.0000
1077.3870	0.0111	-1.5978	0.0053	-1.5702	0.0064	0.0112	0.0000	0.0000	-0.0000	0.0002	0.0000	0.0000	0.1028	0.6047	0.0769	0.0888	-0.1050	-0.1255	0.0000	0.2622	0.0942	0.0070	-0.0018	0.0000	0.0000	3.1400	0.9270	0.0750	-0.0189	0.0000
1077.3970	0.0111	-1.5978	0.0053	-1.5702	0.0065	0.0112	0.0000	0.0000	-0.0000	0.0002	0.0000	0.0000	0.1442	0.5106	0.0630	0.0922	-0.1122	-0.1087	-0.0000	0.2624	0.0943	0.0070	-0.0018	0.0000	-0.0000	3.1421	0.9281	0.0752	-0.0189	0.0000
1077.4070	0.0111	-1.5978	0.0053	-1.5702	0.0065	0.0112	0.0000	0.0000	-0.0000	0.0000	0.0000	0.0000	0.0801	0.5797	0.0848	0.0745	-0.1340	-0.1001	0.0000	0.2627	0.0945	0.0070	-0.0018	0.0000	0.0000	3.1456	0.9297	0.0753	-0.0190	0.0000
1077.4190	0.0111	-1.5978	0.0053	-1.5702	0.0065	0.0112	0.0000	0.0000	-0.0000	0.0002	0.0000	0.0000	0.1815	0.5568	0.0331	0.0651	-0.1092	-0.1349	0.0000	0.2622	0.0942	0.0070	-0.0018	0.0000	0.0000	3.1395	0.9266	0.0750	-0.0189	0.0000
1077.4290	0.0111	-1.5978	0.0053	-1.5702	0.0064	0.0112	0.0000	0.0000	-0.0000	0.0000	0.0000	0.0000	0.3220	0.5815	0.0630	0.0854	-0.1144	-0.1191	-0.0000	0.2624	0.0944	0.0070	-0.0018	0.0000	-0.0000	3.1426	0.9287	0.0752	-0.0189	0.0000
1077.4390	0.0112	-1.5978	0.0053	-1.5702	0.0064	0.0112	0.0000	0.0000	-0.0000	0.0001	0.0000	0.0000	0.1622	0.5478	0.0823	0.0988	-0.0832	-0.1438	-0.0000	0.2620	0.0941	0.0070	-0.0018	0.0000	-0.0000	3.1380	0.9260	0.0749	-0.0188	0.0000
1077.4490	0.0112	-1.5978	0.0053	-1.5702	0.0064	0.0112	0.0000	0.0000	-0.0000	0.0000	0.0000	0.0000	0.2477	0.6225	0.0387	0.0765	-0.0956	-0.1405	-0.0000	0.2619	0.0941	0.0070	-0.0018	0.0000	-0.0000	3.1366	0.9255	0.0749	-0.0188	0.0000
1077.4610	0.0111	-1.5978	0.0053	-1.5702	0.0064	0.0112	0.0000	0.0000	-0.0000	0.0000	0.0000	0.0000	0.2632	0.5154	0.0757	0.0557	-0.0993	-0.1171	0.0000	0.2622	0.0941	0.0070	-0.0018	0.0000	0.0000	3.1400	0.9261	0.0750	-0.0189	0.0000
1077.4710	0.0112	-1.5978	0.0053	-1.5702	0.0064	0.0112	0.0000	0.0000	-0.0000	0.0000	0.0000	0.0000	0.2246	0.4805	0.0668	0.0801	-0.1141	-0.1026	-0.0000	0.2622	0.0942	0.0070	-0.0018	0.0000	-0.0000	3.1395	0.9265	0.0750	-0.0189	0.0000
1077.4810	0.0111	-1.5978	0.0053	-1.5702	0.0064	0.0112	0.0000	0.0000	-0.0000	0.0002	0.0000	0.0000	0.1382	0.5598	0.0651	0.0604	-0.0835	-0.1231	-0.0000	0.2622	0.0943	0.0070	-0.0018	0.0000	-0.0000	3.1401	0.9281	0.0751	-0.0189	0.0000
1077.4910	0.0111	-1.5978	0.0053	-1.5702	0.0064	0.0112	0.0000	0.0000	-0.0000	0.0000	0.0000	0.0000	0.2475	0.6372	0.0813	0.0807	-0.0962	-0.1023	-0.0000	0.2621	0.0942	0.0070	-0.0018	0.0000	-0.0000	3.1390	0.9270	0.0750	-0.0189	0.0000
1077.5010	0.0111	-1.5978	0.0053	-1.5702	0.0065	0.0112	0.0000	0.0000	-0.0000	0.0002	0.0000	0.0000	0.1593	0.4311	0.0560	0.0768	-0.0861	-0.1284	-0.0000	0.2623	0.0943	0.0070	-0.0018	0.0000	-0.0000	3.1415	0.9275	0.0751	-0.0189	0.0000
1077.5130	0.0111	-1.5978	0.0053	-1.5702	0.0064	0.0112	0.0000	0.0000	-0.0000	0.0000	0.0000	0.0000	0.2943	0.5255	0.0358	0.0687	-0.0994	-0.1234	-0.0000	0.2624	0.0943	0.0070	-0.0018	0.0000	-0.0000	3.1419	0.9280	0.0750	-0.0189	0.0000
1077.5230	0.0112	-1.5978	0.0053	-1.5702	0.0064	0.0112	0.0000	0.0000	-0.0000	0.0001	0.0000	0.0000	0.1726	0.5725	0.0775	0.0631	-0.0737	-0.1291	-0.0000	0.2620	0.0941	0.0070	-0.0018	0.0000	-0.0000	3.1371	0.9261	0.0750	-0.0189	0.0000
1077.5330	0.0111	-1.5978	0.0053	-1.5702	0.0064	0.0112	0.0000	0.0000	-0.0000	0.0002	0.0000	0.0000	0.2286	0.6174	0.1039	0.0946	-0.0957	-0.1426	-0.0000	0.2624	0.0943	0.0070	-0.0018	0.0000	-0.0000	3.1420	0.9281	0.0751	-0.0189	0.0000
1077.5430	0.0111	-1.5978	0.0053	-1.5702	0.0064	0.0112	0.0000	0.0000	-0.0000	0.0000	0.0000	0.0000	0.2391	0.5342	0.0757	0.0925	-0.0965	-0.1304	0.0000	0.2624	0.0942	0.0070	-0.0018	0.0000	0.0000	3.1424	0.9265	0.0749	-0.0188	0.0000
1077.5550	0.0112	-1.5978	0.0053	-1.5702	0.0064	0.0112	0.0000	0.0000	-0.0000	0.0000	0.0000	0.0000	0.1638	0.4774	0.0735	0.0835	-0.0882	-0.1193	-0.0000	0.2622	0.0943	0.0070	-0.0018	0.0000	-0.0000	3.1396	0.9275	0.0750	-0.0189	0.0000
1077.5650	0.0111	-1.5978	0.0053	-1.5702	0.0065	0.0112	0.0000	0.0000	-0.0000	0.0000	0.0000	0.0000	0.1701	0.4969	0.0277	0.0730	-0.0889	-0.1195	-0.0000	0.2621	0.0941	0.0070	-0.0018	0.0000	-0.0000	3.1390	0.9261	0.0750	-0.0189	0.0000
1077.5750	0.0112	-1.5978	0.0053	-1.5702	0.0064	0.0112	0.0000	0.0000	-0.0000	0.0000	0.0000	0.0000	0.1427	0.5957	0.0732	0.0856	-0.1112	-0.0943	-0.0000	0.2622	0.0943	0.0070	-0.0018	0.0000	-0.0000	3.1406	0.9276	0.0751	-0.0189	0.0000
1077.5850	0.0111	-1.5978	0.0053	-1.5702	0.0064	0.0112	0.0000	0.0000	-0.0000	0.0000	0.0000	0.0000	0.1049	0.4793	0.0730	0.0472	-0.1271	-0.1307	0.0000	0.2625	0.0943	0.0070	-0.0018	0.0000	0.0000	3.1440	0.9281	0.0751	-0.0189	0.0000
1077.5970	0.0111	-1.5978	0.0053	-1.5702	0.0065	0.0112	0.0000	0.0000	-0.0000	0.0001	0.0000	0.0000	0.0368	0.5853	0.0468	0.0806	-0.0981	-0.1064	-0.0000	0.2622	0.0942	0.0070	-0.0018	0.0000	-0.0000	3.1400	0.9271	0.0751	-0.0189	0.0000
1077.6070	0.0111	-1.5978	0.0053	-1.5702	0.0064	0.0112	0.0000	0.0000	-0.0000	0.0000	0.0000	0.0000	0.2653	0.5497	0.0229	0.0352	-0.0949	-0.1369	0.0000	0.2626	0.0944	0.0070	-0.0018	0.0000	0.0000	3.1452	0.9292	0.0753	-0.0190	0.0000
1077.6170	0.0111	-1.5978	0.0053	-1.5702	0.0064	0.0112	0.0000	0.0000	-0.0000	0.0000	0.0000	0.0000	0.1580	0.5745	0.0663	0.0662	-0.0967	-0.1318	0.0000	0.2626	0.0944	0.0070	-0.0018	0.0000	0.0000	3.1453	0.9284	0.0750	-0.0189	0.0000
1077.6270	0.0111	-1.5978	0.0053	-1.5702	0.0065	0.0112	0.0000	0.0000	-0.0000	0.0000	0.0000	0.0000	0.1720	0.5436	-0.0008	0.0721	-0.0967	-0.1020	0.0000	0.2625	0.0943	0.0070	-0.0018	0.0000	0.0000	3.1440	0.9281	0.0751	-0.0189	0.0000
1077.6370	0.0111	-1.5978	0.0053	-1.5702	0.0064	0.0112	0.0000	0.0000	-0.0000	0.0000	0.0000	0.0000	0.1610	0.5081	0.0261	0.0794	-0.1152	-0.1283	0.0000	0.2627	0.0944	0.0070	-0.0018	0.0000	0.0000	3.1460	0.9291	0.0752	-0.0189	0.0000
1077.6490	0.0111	-1.5978	0.0053	-1.5702	0.0065	0.0112	0.0000	0.0000	-0.0000	0.0001	0.0000	0.0000	0.1299	0.5113	0.0476	0.0899	-0.1211	-0.1400	-0.0000	0.2622	0.0943	0.0070	-0.0018	0.0000	-0.0000	3.1406	0.9276	0.0751	-0.0189	0.0000
1077.6590	0.0111	-1.5978	0.0053	-1.5702	0.0064	0.0112	0.0000	0.0000	-0.0000	0.0001	0.0000	0.0000	0.0783	0.5056	0.0320	0.0483	-0.0825	-0.1160	0.0000	0.2625	0.0943	0.0070	-0.0018	0.0000	0.0000	3.1441	0.9282	0.0752	-0.0189	0.0000
1077.6690	0.0111	-1.5978	0.0053	-1.5702	0.0064	0.0112	0.0000	0.0000	-0.0000	0.0000	0.0000	0.0000	0.0713	0.5406	0.0566	0.0572	-0.0943	-0.1559	-0.0000	0.2624	0.0943	0.0070	-0.0018	0.0000	-0.0000	3.1419	0.9280	0.0750	-0.0189	0.0000
1077.6790	0.0111	-1.5978	0.0053	-1.5702	0.0064	0.0112	0.0000	0.0000	-0.0000	0.0002	0.0000	0.0000	0.0733	0.6040	0.0001	0.0667	-0.0849	-0.1422	0.0000	0.2625	0.0943	0.0070	-0.0018	0.0000	0.0000	3.1435	0.9276	0.0751	-0.0189	0.0000
1077.6910	0.0112	-1.5978	0.0053	-1.5702	0.0065	0.0112	0.0000	0.0000	-0.0000	0.0000	0.0000	0.0000	0.0176	0.5007	0.0413	0.0696	-0.0866	-0.1041	0.0000	0.2627	0.0945	0.0070	-0.0018	0.0000	0.0000	3.1460	0.9301	0.0752	-0.0189	0.0000
1077.7010	0.0111	-1.5978	0.0053	-1.5702	0.0064	0.0112	0.0000	0.0000	-0.0000	0.0000	0.0000	0.0000	0.1363	0.5857	0.0973	0.0583	-0.1202	-0.1245	0.0000	0.2626	0.0944	0.0070	-0.0018	0.0000	0.0000	3.1450	0.9291	0.0752	-0.0189	0.0000
1077.7110	0.0111	-1.5978	0.0053	-1.5702	0.0064	0.0112	0.0000	0.0000	-0.0000	0.0000	0.0000	0.0000	0.0778	0.5300	0.0411	0.0729	-0.1035	-0.1317	0.0000	0.2621	0.0942	0.0070	-0.0018	0.0000	0.0000	3.1394	0.9264	0.0749	-0.0188	0.0000
1077.7210	0.0112	-1.5978	0.0053	-1.5702	0.0064	0.0112	0.0000	0.0000	-0.0000	0.0000	0.0000	0.0000	0.0135	0.6490	0.0812	0.0951	-0.0668	-0.1293	-0.0000	0.2627	0.0944	0.0070	-0.0018	0.0000	-0.0000	3.1456	0.9287	0.0752	-0.0189	0.0000
1077.7310	0.0111	-1.5978	0.0053	-1.5702	0.0065	0.0112	0.0000	0.0000	-0.0000	0.0000	0.0000	0.0000	0.0653	0.6677	-0.0216	0.0770	-0.0878	-0.1145	-0.0000	0.2621	0.0942	0.0070	-0.0018	0.0000	-0.0000	3.1386	0.9266	0.0750	-0.0189	0.0000
1077.7430	0.0111	-1.5978	0.0053	-1.5702	0.0065	0.0112	0.0000	0.0000	-0.0000	0.0000	0.0000	0.0000	0.0351	0.5714	0.0837	0.0670	-0.1060	-0.1322	0.0000	0.2619	0.0940	0.0070	-0.0018	0.0000	0.0000	3.1361	0.9250	0.0749	-0.0188	0.0000
1077.7530	0.0111	-1.5977	0.0053	-1.5702	0.0065	0.0112	0.0000	0.0000	-0.0000	0.0002	0.0000	0.0000	0.0721	0.6219	0.0649	0.0718	-0.0818	-0.1273	0.0000	0.2627	0.0944	0.0070	-0.0018	0.0000	0.0000	3.1455	0.9286	0.0751	-0.0189	0.0000
1077.7630	0.0111	-1.5978	0.0053	-1.5702	0.0065	0.0112	0.0000	0.0000	-0.0000	0.0000	0.0000	0.0000	0.0107	0.6089	0.0603	0.0582	-0.1233	-0.1283	0.0000	0.2621	0.0942	0.0070	-0.0018	0.0000	0.0000	3.1395	0.9265	0.0749	-0.0189	0.0000
1077.7730	0.0111	-1.5978	0.0053	-1.5702	0.0064	0.0112	0.0000	0.0000	-0.0000	0.0001	0.0000	0.0000	0.0686	0.5670	0.0426	0.0871	-0.0802	-0.1448	0.0000	0.2622	0.0942	0.0070	-0.0018	0.0000	0.0000	3.1401	0.9271	0.0751	-0.0189	0.0000
1077.7850	0.0111	-1.5978	0.0053	-1.5702	0.0064	0.0112	0.0000	0.0000	-0.0000	0.0000	0.0000	0.0000	0.0170	0.4485	0.0907	0.0774	-0.0967	-0.1286	0.0000	0.2620	0.0942	0.0070	-0.0018	0.0000	0.0000	3.1377	0.9267	0.0751	-0.0189	0.0000
1077.7950	0.0111	-1.5978	0.0053	-1.5702	0.0064	0.0112	0.0000	0.0000	-0.0000	0.0000	0.0000	0.0000	0.1141	0.4749	0.0706	0.0661	-0.1175	-0.1147	0.0000	0.2626	0.0944	0.0070	-0.0018	0.0000	0.0000	3.1450	0.9291	0.0751	-0.0189	0.0000
1077.8050	0.0111	-1.5978	0.0053	-1.5702	0.0064	0.0112	0.0000	0.0000	-0.0000	0.0000	0.0000	0.0000	0.0510	0.4957	0.0385	0.0591	-0.0906	-0.1315	-0.0000	0.2622	0.0942	0.0070	-0.0018	0.0000	-0.0000	3.1400	0.9270	0.0750	-0.0189	0.0000
1077.8150	0.0111	-1.5978	0.0053	-1.5702	0.0065	0.0112	0.0000	0.0000	-0.0000	0.0002	0.0000	0.0000	0.2094	0.5539	0.0589	0.0583	-0.0690	-0.1056	-0.0000	0.2621	0.0942	0.0070	-0.0018	0.0000	-0.0000	3.1385	0.9265	0.0750	-0.0189	0.0000
1077.8270	0.0111	-1.5978	0.0053	-1.5702	0.0064	0.0112	0.0000	0.0000	-0.0000	0.0002	0.0000	0.0000	0.1878	0.5669	0.0778	0.0504	-0.0821	-0.1171	-0.0000	0.2626	0.0944	0.0070	-0.0018	0.0000	-0.0000	3.1446	0.9287	0.0753	-0.0190	0.0000
1077.8370	0.0111	-1.5977	0.0053	-1.5702	0.0064	0.0112	0.0000	0.0000	-0.0000	0.0000	0.0000	0.0000	0.0724	0.6442	0.0764	0.0820	-0.1037	-0.1323	0.0000	0.2623	0.0943	0.0070	-0.0018	0.0000	0.0000	3.1411	0.9281	0.0751	-0.0189	0.0000
1077.8470	0.0111	-1.5978	0.0053	-1.5702	0.0064	0.0112	0.0000	0.0000	-0.0000	0.0000	0.0000	0.0000	0.1158	0.4577	0.0208	0.0831	-0.0793	-0.1419	-0.0000	0.2623	0.0943	0.0070	-0.0018	0.0000	-0.0000	3.1412	0.9282	0.0752	-0.0189	0.0000
1077.8570	0.0111	-1.5978	0.0053	-1.5702	0.0064	0.0112	0.0000	0.0000	-0.0000	0.0002	0.0000	0.0000	0.1193	0.5255	0.0081	0.0726	-0.1008	-0.1092	-0.0000	0.2623	0.0942	0.0070	-0.0018	0.0000	-0.0000	3.1411	0.9272	0.0752	-0.0189	0.0000
1077.8670	0.0111	-1.5978	0.0053	-1.5702	0.0064	0.0112	0.0000	0.0000	-0.0000	0.0000	0.0000	0.0000	0.1058	0.5041	0.0577	0.0925	-0.0707	-0.1247	-0.0000	0.2620	0.0941	0.0070	-0.0018	0.0000	-0.0000	3.1377	0.9257	0.0751	-0.0189	0.0000
1077.8790	0.0111	-1.5978	0.0053	-1.5702	0.0064	0.0112	0.0000	0.0000	-0.0000	0.0002	0.0000	0.0000	0.0905	0.5131	0.1077	0.0826	-0.0835	-0.1253	0.0000	0.2625	0.0943	0.0070	-0.0018	0.0000	0.0000	3.1441	0.9281	0.0751	-0.0189	0.0000
1077.8890	0.0111	-1.5978	0.0053	-1.5702	0.0065	0.0112	0.0000	0.0000	-0.0000	0.0001	0.0000	0.0000	0.1702	0.5672	0.0734	0.0609	-0.0825	-0.1467	0.0000	0.2622	0.0943	0.0070	-0.0018	0.0000	0.0000	3.1405	0.9275	0.0751	-0.0189	0.0000
1077.8990	0.0111	-1.5978	0.0053	-1.5702	0.0064	0.0112	0.0000	0.0000	-0.0000	0.0001	0.0000	0.0000	0.2057	0.5149	0.0130	0.0809	-0.1054	-0.1249	-0.0000	0.2620	0.0942	0.0070	-0.0018	0.0000	-0.0000	3.1375	0.9265	0.0749	-0.0189	0.0000
1077.9090	0.0111	-1.5978	0.0053	-1.5702	0.0065	0.0112	0.0000	0.0000	-0.0000	0.0000	0.0000	0.0000	0.1727	0.6585	-0.0043	0.0577	-0.0860	-0.1305	-0.0000	0.2623	0.0943	0.0070	-0.0018	0.0000	-0.0000	3.1411	0.9281	0.0751	-0.0189	0.0000
1077.9190	0.0111	-1.5978	0.0053	-1.5702	0.0064	0.0112	0.0000	0.0000	-0.0000	0.0000	0.0000	0.0000	0.2445	0.5137	0.0353	0.0677	-0.0921	-0.1280	-0.0000	0.2619	0.0941	0.0070	-0.0018	0.0000	-0.0000	3.1366	0.9256	0.0749	-0.0189	0.0000
1077.9310	0.0111	-1.5978	0.0053	-1.5702	0.0064	0.0112	0.0000	0.0000	-0.0000	0.0000	0.0000	0.0000	0.2509	0.5417	0.0550	0.0589	-0.0738	-0.1347	-0.0000	0.2626	0.0944	0.0070	-0.0018	0.0000	-0.0000	3.1445	0.9286	0.0752	-0.0189	0.0000
1077.9410	0.0111	-1.5978	0.0053	-1.5702	0.0064	0.0112	0.0000	0.0000	-0.0000	0.0001	0.0000	0.0000	0.1862	0.5575	0.0645	0.0554	-0.0761	-0.1260	-0.0000	0.2623	0.0944	0.0070	-0.0018	0.0000	-0.0000	3.1416	0.9287	0.0752	-0.0189	0.0000
1077.9510	0.0112	-1.5978	0.0053	-1.5702	0.0064	0.0112	0.0000	0.0000	-0.0000	0.0000	0.0000	0.0000	0.1783	0.5279	0.0567	0.0882	-0.0881	-0.1288	0.0000	0.2629	0.0946	0.0070	-0.0018	0.0000	0.0000	3.1486	0.9307	0.0754	-0.0190	0.0000
1077.9610	0.0111	-1.5978	0.0053	-1.5702	0.0064	0.0112	0.0000	0.0000	-0.0000	0.0000	0.0000	0.0000	0.1378	0.5405	0.0341	0.0682	-0.0971	-0.1395	0.0000	0.2621	0.0942	0.0070	-0.0018	0.0000	0.0000	3.1392	0.9272	0.0751	-0.0189	0.0000
1077.9730	0.0112	-1.5978	0.0053	-1.5702	0.0064	0.0112	0.0000	0.0000	-0.0000	0.0000	0.0000	0.0000	0.1982	0.5232	0.0627	0.0668	-0.0658	-0.1392	0.0000	0.2626	0.0944	0.0070	-0.0018	0.0000	0.0000	3.1445	0.9286	0.0752	-0.0189	0.0000
1077.9830	0.0112	-1.5978	0.0053	-1.5702	0.0065	0.0112	0.0000	0.0000	-0.0000	0.0002	0.0000	0.0000	0.1268	0.5279	0.0174	0.0868	-0.0693	-0.1411	0.0000	0.2622	0.0943	0.0070	-0.0018	0.0000	0.0000	3.1405	0.9275	0.0750	-0.0189	0.0000
1077.9930	0.0111	-1.5978	0.0053	-1.5702	0.0064	0.0112	0.0000	0.0000	-0.0000	0.0000	0.0000	0.0000	0.1552	0.5642	0.0493	0.0690	-0.1061	-0.1489	-0.0000	0.2624	0.0944	0.0070	-0.0018	0.0000	-0.0000	3.1425	0.9286	0.0751	-0.0189	0.0000
1078.0030	0.0111	-1.5978	0.0053	-1.5702	0.0065	0.0112	0.0000	0.0000	-0.0000	0.0000	0.0000	0.0000	0.0416	0.5128	0.0696	0.0715	-0.0747	-0.1185	0.0000	0.2622	0.0942	0.0070	-0.0018	0.0000	0.0000	3.1396	0.9266	0.0751	-0.0189	0.0000
1078.0130	0.0111	-1.5978	0.0053	-1.5702	0.0064	0.0112	0.0000	0.0000	-0.0000	0.0000	0.0000	0.0000	0.1681	0.5655	0.0706	0.0812	-0.0642	-0.1413	-0.0000	0.2623	0.0942	0.0070	-0.0018	0.0000	-0.0000	3.1409	0.9270	0.0750	-0.0189	0.0000
1078.0250	0.0111	-1.5978	0.0053	-1.5702	0.0064	0.0112	0.0000	0.0000	-0.0000	0.0003	0.0000	0.0000	0.1140	0.5789	0.0587	0.0608	-0.0961	-0.1405	0.0000	0.2620	0.0942	0.0070	-0.0018	0.0000	0.0000	3.1382	0.9272	0.0751	-0.0189	0.0000
1078.0350	0.0111	-1.5978	0.0053	-1.5702	0.0064	0.0112	0.0000	0.0000	-0.0000	0.0000	0.0000	0.0000	0.0142	0.5119	0.0877	0.0629	-0.0976	-0.1279	-0.0000	0.2624	0.0944	0.0070	-0.0018	0.0000	-0.0000	3.1425	0.9286	0.0752	-0.0189	0.0000
1078.0450	0.0112	-1.5978	0.0053	-1.5702	0.0064	0.0112	0.0000	0.0000	-0.0000	0.0000	0.0000	0.0000	0.0735	0.5298	0.0043	0.0731	-0.0805	-0.1194	0.0000	0.2622	0.0942	0.0070	-0.0018	0.0000	0.0000	3.1395	0.9266	0.0750	-0.0189	0.0000
1078.0550	0.0111	-1.5978	0.0053	-1.5702	0.0065	0.0112	0.0000	0.0000	-0.0000	0.0000	0.0000	0.0000	0.0828	0.5453	0.0634	0.0654	-0.1028	-0.1062	-0.0000	0.2620	0.0941	0.0070	-0.0018	0.0000	-0.0000	3.1375	0.9255	0.0749	-0.0189	0.0000
1078.0670	0.0111	-1.5978	0.0053	-1.5702	0.0064	0.0112	0.0000	0.0000	-0.0000	0.0000	0.0000	0.0000	0.2361	0.5508	0.0604	0.0810	-0.0710	-0.1317	0.0000	0.2626	0.0944	0.0070	-0.0018	0.0000	0.0000	3.1445	0.9286	0.0751	-0.0189	0.0000
1078.0770	0.0111	-1.5978	0.0053	-1.5702	0.0064	0.0112	0.0000	0.0000	-0.0000	0.0002	0.0000	0.0000	-0.0304	0.5045	0.1055	0.0898	-0.0671	-0.1151	0.0000	0.2626	0.0944	0.0070	-0.0018	0.0000	0.0000	3.1445	0.9286	0.0752	-0.0189	0.0000
1078.0870	0.0111	-1.5978	0.0053	-1.5702	0.0064	0.0112	0.0000	0.0000	-0.0000	0.0001	0.0000	0.0000	0.1311	0.5723	0.0426	0.0661	-0.0833	-0.1405	-0.0019	0.2687	0.0957	0.0071	-0.0019	-0.0002	-0.0147	3.2011	0.9431	0.0764	-0.0198	-0.0008
1078.0990	0.0111	-1.5978	0.0053	-1.5702	0.0064	0.0112	0.0000	0.0000	-0.0000	0.0000	0.0000	0.0000	0.0688	0.5958	0.0677	0.0859	-0.0921	-0.1349	-0.0224	0.3315	0.1048	0.0079	-0.0039	-0.0030	-0.1237	3.6467	1.0571	0.0862	-0.0261	-0.0070
1078.1110	0.0111	-1.5978	0.0053	-1.5702	0.0064	0.0112	0.0000	0.0000	-0.0000	0.0003	0.0000	0.0000	0.0402	0.8699	0.0626	0.0493	-0.0928	-0.1292	-0.0797	0.4940	0.1195	0.0093	-0.0098	-0.0116	-0.3388	4.5391	1.2866	0.1058	-0.0388	-0.0191
1078.1210	0.0111	-1.5978	0.0053	-1.5702	0.0064	0.0112	0.0000	0.0016	-0.0000	0.0000	0.0000	0.0000	-0.0765	1.0566	0.0755	0.0722	-0.1439	-0.1574	-0.1680	0.7319	0.1325	0.0108	-0.0193	-0.0258	-0.5991	5.6014	1.5577	0.1292	-0.0540	-0.0337
1078.1310	0.0112	-1.5977	0.0053	-1.5702	0.0064	0.0112	0.0000	0.0039	-0.0000	0.0000	0.0000	0.0000	-0.4759	1.2950	0.0620	0.0827	-0.1190	-0.2025	-0.3040	1.0886	0.1447	0.0125	-0.0342	-0.0483	-0.9330	6.9751	1.9099	0.1594	-0.0736	-0.0526
1078.1410	0.0111	-1.5977	0.0053	-1.5702	0.0064	0.0112	-0.0017	0.0079	-0.0000	0.0002	0.0000	-0.0022	-0.8432	1.6816	0.0161	0.0698	-0.1775	-0.2042	-0.4976	1.5858	0.1535	0.0143	-0.0557	-0.0811	-1.3406	8.6503	2.3405	0.1964	-0.0975	-0.0755
1078.1510	0.0111	-1.5976	0.0053	-1.5702	0.0064	0.0112	-0.0036	0.0126	0.0000	0.0000	-0.0009	-0.0039	-1.1918	1.9360	0.0151	0.0850	-0.2523	-0.2818	-0.7589	2.2454	0.1564	0.0160	-0.0851	-0.1262	-1.8218	10.6210	2.8450	0.2396	-0.1256	-0.1026
1078.1610	0.0111	-1.5974	0.0052	-1.5702	0.0064	0.0111	-0.0091	0.0168	-0.0014	0.0000	-0.0026	-0.0092	-1.0055	2.2223	-0.0269	0.0853	-0.2636	-0.2675	-1.0980	2.4594	0.1514	0.0176	-0.1236	-0.1853	-2.3766	12.8878	3.4253	0.2895	-0.1581	-0.1339
1078.1730	0.0109	-1.5973	0.0052	-1.5702	0.0064	0.0109	-0.0112	0.0218	-0.0032	0.0000	-0.0064	-0.0144	-1.5045	2.5741	0.0240	0.0628	-0.3328	-0.2834	-1.6215	2.7358	0.1322	0.0193	-0.1834	-0.2777	-3.1396	16.0084	4.2264	0.3582	-0.2027	-0.1769
1078.1830	0.0108	-1.5970	0.0051	-1.5702	0.0063	0.0108	-0.0149	0.0289	-0.0058	0.0000	-0.0103	-0.0161	-1.1154	2.8987	-0.0297	0.0699	-0.3548	-0.2815	-1.8137	2.9962	0.1018	0.0202	-0.2460	-0.3053	-3.8564	18.9264	4.9720	0.4222	-0.2446	-0.2172
1078.1930	0.0107	-1.5967	0.0051	-1.5702	0.0062	0.0106	-0.0141	0.0386	-0.0074	-0.0000	-0.0138	-0.0165	-1.6725	3.1154	0.0509	0.0565	-0.3415	-0.3239	-1.8875	3.2850	0.0566	0.0207	-0.3216	-0.3109	-4.6468	22.1409	5.7957	0.4929	-0.2907	-0.2618
1078.2030	0.0105	-1.5962	0.0050	-1.5702	0.0061	0.0104	-0.0197	0.0498	-0.0108	-0.0001	-0.0151	-0.0190	-1.8109	3.5189	0.0248	0.0224	-0.3531	-0.3068	-1.9689	3.6019	-0.0019	0.0206	-0.3440	-0.3173	-5.5108	25.6454	6.6931	0.5699	-0.3411	-0.3105
1078.2150	0.0102	-1.5955	0.0048	-1.5702	0.0059	0.0102	-0.0266	0.0665	-0.0140	-0.0007	-0.0166	-0.0261	-1.9948	3.7286	0.1507	0.0311	-0.4120	-0.3180	-2.0768	4.0203	0.1138	0.0197	-0.3513	-0.3258	-6.6445	30.2402	7.8693	0.6709	-0.4072	-0.3743
1078.2250	0.0100	-1.5948	0.0046	-1.5702	0.0057	0.0099	-0.0326	0.0812	-0.0162	-0.0010	-0.0200	-0.0341	-2.2994	4.1543	0.2722	0.0335	-0.3971	-0.2798	-2.1754	4.4002	0.2180	0.0179	-0.3579	-0.3337	-7.6701	34.3805	8.9305	0.7620	-0.4670	-0.4322
1078.2350	0.0095	-1.5939	0.0044	-1.5703	0.0055	0.0095	-0.0426	0.0988	-0.0193	-0.0016	-0.0239	-0.0401	-2.0480	4.5867	0.3753	0.0469	-0.4220	-0.2838	-2.2821	4.8086	0.3285	0.0153	-0.3651	-0.3424	-8.7691	38.8032	10.0603	0.8592	-0.5308	-0.4941
1078.2450	0.0091	-1.5928	0.0041	-1.5703	0.0052	0.0091	-0.0476	0.1164	-0.0269	-0.0018	-0.0276	-0.0461	-2.0149	3.7561	0.3817	-0.0207	-0.4181	-0.3206	-2.0878	3.9792	0.0546	-0.0163	-0.3526	-0.3320	-6.2820	28.4524	7.4030	0.6313	-0.3843	-0.3540
1078.2570	0.0085	-1.5912	0.0038	-1.5703	0.0049	0.0084	-0.0553	0.1301	-0.0298	-0.0043	-0.0306	-0.0515	-2.5315	4.3492	0.5558	0.0228	-0.4386	-0.3244	-2.1012	4.0004	0.0458	-0.0272	-0.3537	-0.3347	-6.2812	28.2810	7.3547	0.6273	-0.3833	-0.3540
1078.2670	0.0079	-1.5898	0.0035	-1.5704	0.0045	0.0079	-0.0621	0.1426	-0.0298	-0.0033	-0.0357	-0.0592	-2.1474	4.5413	0.4116	-0.0363	-0.4311	-0.3309	-2.1125	4.0166	0.0378	-0.0364	-0.3545	-0.3369	-6.2805	28.1213	7.3075	0.6236	-0.3824	-0.3540
1078.2770	0.0072	-1.5882	0.0033	-1.5703	0.0042	0.0072	-0.0682	0.1608	-0.0304	-0.0033	-0.0390	-0.0655	-1.8794	4.2040	0.2513	-0.0614	-0.4260	-0.3600	-2.1237	4.0304	0.0286	-0.0457	-0.3554	-0.3391	-6.2799	27.9328	7.2483	0.6188	-0.3811	-0.3540
1078.2870	0.0065	-1.5865	0.0030	-1.5704	0.0038	0.0065	-0.0720	0.1760	-0.0327	-0.0044	-0.0414	-0.0718	-1.6892	4.0700	0.1771	-0.0382	-0.3978	-0.3362	-2.1349	4.0431	0.0193	-0.0549	-0.3562	-0.3413	-6.2794	27.7310	7.1882	0.6139	-0.3799	-0.3540
1078.2990	0.0056	-1.5841	0.0025	-1.5705	0.0032	0.0056	-0.0752	0.1932	-0.0352	-0.0041	-0.0462	-0.0777	-2.2789	3.7207	0.1011	-0.0938	-0.4016	-0.3788	-2.1425	4.0323	-0.0002	-0.0667	-0.3568	-0.3436	-6.2089	27.1770	7.0350	0.6011	-0.3742	-0.3501
1078.3090	0.0048	-1.5822	0.0022	-1.5705	0.0028	0.0048	-0.0710	0.1628	-0.0508	-0.0097	-0.0435	-0.0756	-1.3621	1.4026	0.0310	-0.0673	-0.3611	-0.2472	-1.0880	-0.3107	-1.3444	-0.1635	-0.2876	-0.2760	6.2853	-24.4795	-6.2222	-0.5360	0.3603	0.3540
1078.3190	0.0041	-1.5805	0.0020	-1.5705	0.0024	0.0041	-0.0692	0.1613	-0.0344	-0.0039	-0.0417	-0.0712	-0.9091	0.8564	-0.8417	-0.1325	-0.3446	-0.2023	-1.0768	-0.3581	-1.3480	-0.1552	-0.2865	-0.2737	6.2843	-24.6932	-6.2886	-0.5413	0.3617	0.3540
1078.3290	0.0034	-1.5788	0.0019	-1.5705	0.0020	0.0034	-0.0628	0.1636	-0.0272	-0.0030	-0.0387	-0.0614	-0.9125	-1.1347	-1.4497	-0.1997	-0.3227	-0.2611	-1.0656	-0.4045	-1.3514	-0.1469	-0.2855	-0.2715	6.2835	-24.8957	-6.3546	-0.5467	0.3631	0.3540
1078.3390	0.0028	-1.5772	0.0017	-1.5705	0.0016	0.0029	-0.0561	0.1484	-0.0226	-0.0024	-0.0350	-0.0541	-0.8060	-1.7731	-1.7472	-0.2107	-0.3009	-0.2833	-1.0544	-0.4504	-1.3547	-0.1386	-0.2844	-0.2693	6.2829	-25.0914	-6.4181	-0.5519	0.3644	0.3540
1078.3510	0.0022	-1.5756	0.0015	-1.5705	0.0012	0.0022	-0.0506	0.1302	-0.0189	-0.0033	-0.0306	-0.0489	-0.9841	-2.2007	-1.9382	-0.2523	-0.2712	-0.2960	-1.0409	-0.5029	-1.3573	-0.1285	-0.2831	-0.2667	6.2824	-25.2952	-6.4821	-0.5573	0.3657	0.3540
1078.3610	0.0017	-1.5744	0.0014	-1.5706	0.0009	0.0017	-0.0459	0.1119	-0.0172	-0.0029	-0.0251	-0.0452	-0.5895	-2.1541	-2.0313	-0.2656	-0.2578	-0.2357	-1.0296	-0.5447	-1.3588	-0.1200	-0.2821	-0.2645	6.2821	-25.4418	-6.5283	-0.5609	0.3666	0.3540
1078.3710	0.0013	-1.5734	0.0012	-1.5706	0.0007	0.0013	-0.0397	0.0980	-0.0170	-0.0040	-0.0232	-0.0394	-0.5752	-2.5374	-1.9774	-0.2497	-0.2411	-0.2522	-1.0184	-0.5849	-1.3595	-0.1114	-0.2811	-0.2623	6.2820	-25.5690	-6.5668	-0.5639	0.3674	0.3540
1078.3810	0.0010	-1.5725	0.0010	-1.5706	0.0005	0.0010	-0.0342	0.0831	-0.0156	-0.0028	-0.0192	-0.0319	-0.4075	-2.6244	-2.0045	-0.2677	-0.2444	-0.2682	-1.0071	-0.6235	-1.3597	-0.1029	-0.2801	-0.2600	6.2819	-25.6778	-6.6005	-0.5667	0.3681	0.3540
1078.3930	0.0006	-1.5717	0.0008	-1.5707	0.0003	0.0006	-0.0268	0.0585	-0.0150	-0.0030	-0.0145	-0.0266	-0.3776	-1.9496	-1.8908	-0.2590	-0.2260	-0.2883	-0.9936	-0.6667	-1.3583	-0.0925	-0.2789	-0.2574	6.2818	-25.7692	-6.6250	-0.5686	0.3686	0.3540
1078.4030	0.0004	-1.5712	0.0007	-1.5707	0.0002	0.0004	-0.0211	0.0440	-0.0121	-0.0027	-0.0110	-0.0231	-0.4872	-1.7372	-1.9663	-0.2401	-0.2378	-0.2540	-0.9823	-0.7010	-1.3301	-0.0838	-0.2779	-0.2552	6.2818	-25.8267	-6.6409	-0.5698	0.3689	0.3540
1078.4130	0.0002	-1.5710	0.0006	-1.5707	0.0001	0.0002	-0.0153	0.0297	-0.0114	-0.0027	-0.0069	-0.0166	-0.6189	-1.6698	-1.7013	-0.2408	-0.2023	-0.2297	-0.9710	-0.7333	-1.1435	-0.0750	-0.2246	-0.2530	6.2818	-25.8592	-6.6475	-0.5704	0.3690	0.3540
1078.4230	0.0001	-1.5708	0.0004	-1.5708	-0.0000	0.0001	-0.0098	0.0150	-0.0093	-0.0017	-0.0009	-0.0103	-0.6072	-1.3235	-1.5037	-0.2246	-0.1981	-0.2284	-0.7578	-0.7641	-0.9562	-0.0662	-0.1209	-0.2136	6.2818	-25.8744	-6.6475	-0.5702	0.3690	0.3540
1078.4330	0.0001	-1.5708	0.0002	-1.5708	0.0000	0.0000	-0.0027	0.0023	-0.0072	-0.0020	0.0007	-0.0009	-0.2333	-1.2031	-1.1784	-0.1699	-0.1157	-0.1394	0.0984	-1.2062	-0.7685	-0.0573	-0.0173	-0.0490	6.2818	-25.8725	-6.6442	-0.5699	0.3689	0.3540
1078.4430	0.0001	-1.5709	0.0001	-1.5708	0.0001	0.0000	0.0022	-0.0132	-0.0031	-0.0008	0.0033	0.0047	-0.9104	0.7740	-0.4098	-0.1004	-0.0655	-0.1319	0.0000	0.0002	-0.0003	-0.0000	0.0000	0.0000	0.0000	0.0026	-0.0026	-0.0002	0.0001	0.0000
1078.4550	0.0001	-1.5710	-0.0001	-1.5708	0.0000	0.0001	-0.0012	-0.0007	-0.0049	0.0000	0.0004	0.0005	-0.7495	-0.1288	-0.1020	-0.1444	-0.0833	-0.1006	0.0000	0.0025	0.0011	0.0001	-0.0000	0.0000	0.0000	0.0294	0.0110	0.0009	-0.0002	0.0000
1078.4650	0.0001	-1.5712	-0.0003	-1.5709	0.0000	0.0001	-0.0016	-0.0086	-0.0041	-0.0010	0.0003	-0.0000	-1.1732	0.8193	0.1223	-0.0779	-0.0940	-0.0846	-0.0000	0.0042	0.0024	0.0002	-0.0001	0.0000	-0.0000	0.0507	0.0232	0.0021	-0.0006	0.0000
1078.4750	0.0001	-1.5713	-0.0003	-1.5709	0.0001	0.0001	-0.0018	-0.0078	-0.0032	-0.0002	0.0002	-0.0001	-1.1607	1.1416	0.1309	-0.0786	-0.1244	-0.1234	0.0000	0.0060	0.0034	0.0003	-0.0001	0.0000	0.0000	0.0720	0.0338	0.0028	-0.0008	0.0000
1078.4850	0.0001	-1.5713	-0.0003	-1.5709	0.0001	0.0001	-0.0011	-0.0045	-0.0033	-0.0000	0.0001	-0.0001	-1.3583	1.1860	0.3128	-0.0524	-0.1345	-0.1384	0.0000	0.0068	0.0038	0.0003	-0.0001	0.0000	0.0000	0.0809	0.0369	0.0032	-0.0008	0.0000
1078.4970	0.0000	-1.5713	-0.0003	-1.5709	0.0000	0.0001	-0.0027	-0.0010	-0.0007	0.0000	-0.0000	-0.0001	-1.0552	1.0414	0.1892	-0.0457	-0.1586	-0.1106	-0.0000	0.0065	0.0037	0.0003	-0.0001	0.0000	-0.0000	0.0776	0.0367	0.0031	-0.0008	0.0000
1078.5070	-0.0000	-1.5713	-0.0003	-1.5708	0.0000	0.0001	-0.0011	0.0016	0.0005	0.0003	-0.0001	-0.0001	-1.0985	0.8099	0.1477	-0.0314	-0.1537	-0.1349	-0.0000	0.0062	0.0034	0.0002	-0.0001	0.0000	-0.0000	0.0741	0.0333	0.0027	-0.0007	0.0000
1078.5170	-0.0000	-1.5712	-0.0002	-1.5709	0.0000	0.0001	-0.0009	0.0030	0.0028	0.0006	-0.0003	-0.0001	-0.9808	0.7853	-0.0069	-0.0491	-0.1677	-0.1600	0.0000	0.0053	0.0028	0.0002	-0.0001	0.0000	0.0000	0.0637	0.0279	0.0024	-0.0006	0.0000
1078.5270	-0.0000	-1.5711	-0.0001	-1.5708	0.0001	0.0001	-0.0005	0.0051	0.0036	0.0005	-0.0003	-0.0002	-0.8604	0.4920	-0.0809	-0.0344	-0.1754	-0.1767	0.0000	0.0040	0.0020	0.0001	-0.0000	0.0000	0.0000	0.0478	0.0199	0.0016	-0.0004	0.0000
1078.5370	0.0000	-1.5710	-0.0001	-1.5708	0.0001	0.0001	-0.0002	0.0048	0.0038	0.0004	-0.0005	-0.0006	-0.7571	0.3779	-0.2064	-0.0748	-0.1776	-0.1539	0.0000	0.0030	0.0014	0.0001	-0.0000	0.0000	0.0000	0.0358	0.0138	0.0012	-0.0003	0.0000
1078.5490	-0.0000	-1.5710	-0.0000	-1.5708	0.0000	0.0000	-0.0001	0.0036	0.0030	0.0003	-0.0004	-0.0004	-0.7193	0.2608	-0.1649	-0.0570	-0.1866	-0.2016	0.0000	0.0027	0.0012	0.0001	-0.0000	0.0000	0.0000	0.0319	0.0118	0.0010	-0.0002	0.0000
1078.5590	0.0000	-1.5710	0.0000	-1.5708	0.0000	0.0001	-0.0000	0.0026	0.0013	0.0002	-0.0002	-0.0004	-0.5925	0.3292	-0.2182	-0.0650	-0.1860	-0.1800	-0.0000	0.0022	0.0009	0.0001	-0.0000	0.0000	-0.0000	0.0265	0.0093	0.0008	-0.0002	0.0000
1078.5690	-0.0000	-1.5710	0.0000	-1.5708	0.0000	0.0000	-0.0000	0.0020	0.0005	0.0002	-0.0003	-0.0004	-0.5639	0.3044	-0.1702	-0.0747	-0.2061	-0.1757	0.0000	0.0019	0.0008	0.0001	-0.0000	0.0000	0.0000	0.0232	0.0079	0.0008	-0.0002	0.0000
1078.5790	-0.0000	-1.5709	0.0000	-1.5708	0.0001	0.0001	-0.0000	0.0011	0.0003	0.0002	-0.0004	-0.0006	-0.4792	0.3223	-0.1856	-0.0346	-0.1773	-0.2075	-0.0000	0.0016	0.0007	0.0001	-0.0000	0.0000	-0.0000	0.0187	0.0074	0.0007	-0.0002	0.0000
1078.5910	-0.0000	-1.5709	-0.0000	-1.5708	0.0000	0.0000	0.0000	0.0006	0.0002	0.0002	-0.0003	-0.0005	-0.5161	0.3610	-0.1035	-0.0613	-0.2466	-0.2076	-0.0000	0.0018	0.0007	0.0001	-0.0000	0.0000	-0.0000	0.0212	0.0069	0.0007	-0.0002	0.0000
1078.6010	-0.0000	-1.5710	-0.0000	-1.5708	0.0000	0.0000	0.0000	0.0005	0.0002	0.0002	-0.0004	-0.0005	-0.3987	0.4762	-0.1000	-0.0574	-0.2201	-0.2167	0.0000	0.0020	0.0009	0.0001	-0.0000	0.0000	0.0000	0.0242	0.0089	0.0008	-0.0002	0.0000
1078.6110	-0.0000	-1.5710	-0.0000	-1.5708	-0.0000	0.0000	0.0001	0.0003	0.0001	0.0001	-0.0004	-0.0005	-0.3314	0.5089	-0.1449	-0.0261	-0.2227	-0.2235	0.0000	0.0022	0.0010	0.0001	-0.0000	0.0000	0.0000	0.0267	0.0094	0.0008	-0.0002	0.0000
1078.6210	-0.0000	-1.5710	-0.0000	-1.5708	0.0000	0.0000	0.0001	0.0001	0.0001	0.0001	-0.0006	-0.0005	-0.4919	0.5769	-0.1030	-0.0609	-0.2292	-0.1879	0.0000	0.0021	0.0010	0.0001	-0.0000	0.0000	0.0000	0.0248	0.0094	0.0008	-0.0002	0.0000
1078.6310	-0.0000	-1.5710	-0.0001	-1.5708	0.0000	0.0000	0.0001	-0.0000	-0.0001	0.0001	-0.0005	-0.0005	-0.5210	0.6490	-0.0657	-0.0263	-0.2371	-0.2138	-0.0000	0.0024	0.0013	0.0001	-0.0000	0.0000	-0.0000	0.0288	0.0125	0.0011	-0.0003	0.0000
1078.6430	-0.0000	-1.5710	-0.0001	-1.5708	0.0000	0.0000	0.0001	-0.0005	-0.0007	0.0001	-0.0004	-0.0006	-0.5816	0.7595	0.0038	-0.0445	-0.2065	-0.2020	-0.0000	0.0028	0.0015	0.0001	-0.0000	0.0000	-0.0000	0.0335	0.0152	0.0014	-0.0004	0.0000
1078.6530	0.0000	-1.5710	-0.0001	-1.5709	0.0000	0.0000	0.0001	-0.0005	-0.0006	0.0001	-0.0005	-0.0004	-0.5474	0.8453	0.0229	-0.0043	-0.2367	-0.2068	0.0000	0.0030	0.0017	0.0001	-0.0000	0.0000	0.0000	0.0358	0.0166	0.0014	-0.0004	0.0000
1078.6630	-0.0000	-1.5711	-0.0002	-1.5708	0.0000	0.0000	0.0001	-0.0004	-0.0007	0.0001	-0.0003	-0.0003	-0.5417	0.9144	0.0321	-0.0168	-0.1953	-0.2232	0.0000	0.0032	0.0018	0.0001	-0.0000	0.0000	0.0000	0.0378	0.0176	0.0015	-0.0004	0.0000
1078.6730	0.0000	-1.5710	-0.0001	-1.5708	0.0000	-0.0000	0.0001	-0.0002	-0.0004	0.0001	-0.0002	-0.0003	-0.3960	1.0444	0.0473	-0.0292	-0.2063	-0.2223	0.0000	0.0028	0.0015	0.0001	-0.0000	0.0000	0.0000	0.0333	0.0150	0.0013	-0.0003	0.0000
1078.6850	-0.0000	-1.5710	-0.0001	-1.5708	0.0000	-0.0000	0.0000	0.0014	0.0002	0.0001	-0.0002	-0.0002	-0.4365	0.8709	-0.0356	0.0031	-0.2295	-0.2039	-0.0000	0.0028	0.0013	0.0001	-0.0000	0.0000	-0.0000	0.0332	0.0130	0.0011	-0.0003	0.0000
1078.6950	-0.0000	-1.5710	-0.0001	-1.5708	0.0000	0.0000	0.0000	0.0019	0.0013	0.0004	-0.0002	-0.0001	-0.5436	0.7638	-0.0378	0.0176	-0.2451	-0.1820	-0.0000	0.0023	0.0011	0.0001	-0.0000	0.0000	-0.0000	0.0275	0.0113	0.0009	-0.0002	0.0000
1078.7050	0.0000	-1.5709	0.0000	-1.5708	0.0000	0.0000	-0.0000	0.0035	0.0014	0.0003	-0.0002	-0.0001	-0.4391	0.5783	-0.1242	-0.0092	-0.2389	-0.1949	-0.0000	0.0013	0.0006	0.0000	-0.0000	0.0000	-0.0000	0.0159	0.0057	0.0005	-0.0001	0.0000
1078.7150	-0.0000	-1.5708	0.0000	-1.5708	-0.0000	0.0000	0.0003	0.0037	0.0017	0.0003	-0.0002	-0.0001	-0.2725	0.4113	-0.1541	0.0001	-0.2271	-0.2073	0.0000	0.0009	0.0004	0.0000	-0.0000	0.0000	0.0000	0.0109	0.0036	0.0003	-0.0001	0.0000
1078.7270	-0.0000	-1.5708	0.0000	-1.5708	0.0000	0.0000	0.0002	0.0031	0.0008	0.0002	-0.0002	-0.0001	-0.3424	0.4151	-0.1566	-0.0141	-0.2055	-0.1872	-0.0000	0.0002	0.0000	-0.0000	0.0000	0.0000	-0.0000	0.0029	0.0004	-0.0001	0.0000	0.0000
1078.7370	-0.0001	-1.5708	-0.0000	-1.5708	0.0000	0.0000	0.0002	0.0017	0.0005	0.0001	-0.0002	-0.0001	-0.2065	0.4763	-0.1641	-0.0028	-0.2116	-0.2063	0.0000	-0.0002	-0.0001	-0.0000	0.0000	0.0000	0.0000	-0.0018	-0.0014	-0.0001	0.0000	0.0000
1078.7470	0.0000	-1.5708	0.0000	-1.5708	-0.0000	0.0000	0.0001	0.0009	0.0004	0.0001	-0.0001	-0.0001	-0.2148	0.5259	-0.1630	-0.0365	-0.2162	-0.2092	-0.0000	0.0000	0.0000	-0.0000	0.0000	0.0000	-0.0000	0.0006	0.0000	-0.0001	0.0000	0.0000
1078.7570	-0.0000	-1.5708	0.0000	-1.5708	-0.0000	0.0000	0.0001	0.0005	0.0003	0.0001	-0.0001	-0.0001	-0.2290	0.5688	-0.0683	0.0093	-0.1847	-0.2253	0.0000	0.0005	0.0002	0.0000	-0.0000	0.0000	0.0000	0.0057	0.0021	0.0002	-0.0001	0.0000
1078.7670	-0.0000	-1.5708	-0.0000	-1.5708	0.0000	-0.0000	0.0001	0.0003	0.0001	0.0001	-0.0001	-0.0001	-0.1655	0.6234	-0.1359	-0.0131	-0.1955	-0.1912	0.0000	0.0004	0.0002	0.0000	-0.0000	0.0000	0.0000	0.0047	0.0022	0.0002	-0.0000	0.0000
1078.7790	-0.0000	-1.5709	-0.0000	-1.5708	-0.0000	-0.0000	0.0001	0.0000	-0.0000	0.0001	-0.0000	-0.0001	-0.2633	0.6868	-0.0968	-0.0280	-0.2050	-0.2201	0.0000	0.0009	0.0006	0.0000	-0.0000	0.0000	0.0000	0.0113	0.0058	0.0005	-0.0001	0.0000
1078.7890	-0.0000	-1.5709	-0.0000	-1.5708	0.0000	-0.0000	0.0001	0.0000	-0.0003	0.0001	-0.0000	-0.0001	-0.3196	0.6627	-0.0431	0.0042	-0.1952	-0.2076	-0.0000	0.0007	0.0004	0.0000	-0.0000	0.0000	-0.0000	0.0082	0.0037	0.0003	-0.0001	0.0000
1078.7990	0.0000	-1.5709	-0.0001	-1.5708	-0.0000	-0.0000	0.0001	0.0000	-0.0003	0.0000	-0.0000	-0.0001	-0.3028	0.7451	-0.0022	0.0207	-0.2197	-0.2219	-0.0000	0.0009	0.0005	0.0000	-0.0000	0.0000	-0.0000	0.0113	0.0048	0.0005	-0.0001	0.0000
1078.8090	0.0000	-1.5709	-0.0000	-1.5708	-0.0000	-0.0000	0.0001	0.0000	-0.0002	0.0000	-0.0000	-0.0001	-0.3047	0.7324	-0.0381	0.0233	-0.1893	-0.1904	-0.0000	0.0008	0.0005	0.0000	-0.0000	0.0000	-0.0000	0.0099	0.0054	0.0005	-0.0001	0.0000
1078.8210	-0.0000	-1.5709	-0.0001	-1.5708	-0.0000	-0.0000	0.0000	-0.0001	-0.0001	0.0001	-0.0000	-0.0000	-0.2923	0.8476	-0.0660	0.0381	-0.2116	-0.2233	0.0000	0.0009	0.0005	0.0000	-0.0000	0.0000	0.0000	0.0107	0.0052	0.0005	-0.0001	0.0000
1078.8310	0.0000	-1.5709	-0.0001	-1.5708	0.0000	-0.0000	0.0000	-0.0000	-0.0001	0.0000	-0.0000	-0.0000	-0.2887	0.9150	-0.0184	0.0204	-0.1976	-0.2106	0.0000	0.0007	0.0004	0.0000	-0.0000	0.0000	0.0000	0.0083	0.0038	0.0004	-0.0001	0.0000
1078.8410	0.0000	-1.5708	-0.0000	-1.5708	-0.0000	-0.0000	0.0001	0.0000	-0.0001	0.0000	-0.0000	-0.0001	-0.3599	0.9121	0.0321	0.0288	-0.1865	-0.2234	0.0000	0.0004	0.0002	0.0000	-0.0000	0.0000	0.0000	0.0047	0.0021	0.0001	-0.0000	0.0000
1078.8510	0.0000	-1.5708	-0.0000	-1.5708	-0.0001	-0.0000	-0.0000	0.0003	-0.0001	0.0000	-0.0000	-0.0001	-0.2620	0.8712	0.0144	0.0149	-0.2061	-0.1818	0.0000	0.0005	0.0003	0.0000	-0.0000	0.0000	0.0000	0.0058	0.0032	0.0003	-0.0001	0.0000
1078.8630	-0.0000	-1.5708	-0.0000	-1.5708	-0.0000	-0.0000	-0.0001	0.0012	-0.0001	0.0001	-0.0000	-0.0001	-0.1990	0.7916	-0.0598	0.0219	-0.1930	-0.1863	0.0000	0.0005	0.0002	0.0000	-0.0000	0.0000	0.0000	0.0057	0.0022	0.0002	-0.0001	0.0000
1078.8730	0.0000	-1.5708	0.0000	-1.5708	-0.0000	-0.0000	0.0000	0.0012	-0.0000	0.0001	-0.0000	-0.0001	-0.2124	0.8483	-0.0280	0.0319	-0.1707	-0.2098	-0.0000	-0.0001	-0.0001	-0.0000	0.0000	0.0000	-0.0000	-0.0018	-0.0014	-0.0001	0.0000	0.0000
1078.8830	0.0000	-1.5708	0.0000	-1.5708	-0.0000	-0.0000	-0.0000	0.0010	0.0001	0.0002	-0.0000	-0.0000	-0.3462	0.6598	-0.1017	0.0018	-0.1952	-0.2067	0.0000	0.0003	0.0002	0.0000	-0.0000	0.0000	0.0000	0.0041	0.0015	0.0001	-0.0000	0.0000
1078.8930	-0.0000	-1.5708	0.0000	-1.5708	-0.0000	-0.0000	-0.0000	0.0008	0.0000	0.0001	-0.0000	-0.0000	-0.1609	0.6809	-0.0534	0.0595	-0.1894	-0.1779	-0.0000	-0.0002	-0.0001	-0.0000	0.0000	0.0000	-0.0000	-0.0027	-0.0014	-0.0001	0.0000	0.0000
1078.9030	-0.0000	-1.5708	-0.0000	-1.5708	0.0000	-0.0000	0.0000	0.0006	0.0000	0.0001	-0.0000	-0.0000	-0.2231	0.7311	-0.0806	0.0204	-0.1710	-0.2026	0.0000	-0.0002	-0.0001	-0.0000	0.0000	0.0000	0.0000	-0.0022	-0.0008	-0.0000	0.0000	0.0000
1078.9150	0.0000	-1.5708	-0.0000	-1.5708	0.0000	0.0000	0.0001	0.0002	0.0000	0.0001	-0.0000	-0.0000	-0.1572	0.7556	-0.0424	0.0055	-0.1699	-0.1893	-0.0000	-0.0000	0.0000	0.0000	-0.0000	0.0000	-0.0000	-0.0002	0.0001	0.0000	-0.0000	0.0000
1078.9250	-0.0000	-1.5708	0.0000	-1.5708	-0.0000	-0.0001	0.0000	0.0001	0.0000	0.0001	-0.0000	-0.0000	-0.2989	0.6841	-0.0907	0.0008	-0.2281	-0.2195	0.0000	0.0002	0.0001	0.0000	-0.0000	0.0000	0.0000	0.0028	0.0012	0.0002	-0.0000	0.0000
1078.9350	0.0000	-1.5708	0.0000	-1.5708	-0.0000	-0.0000	0.0001	0.0000	0.0000	0.0001	-0.0000	-0.0000	-0.1960	0.7214	-0.0340	0.0312	-0.1778	-0.2052	0.0000	0.0001	0.0001	0.0000	-0.0000	0.0000	0.0000	0.0008	0.0012	0.0001	-0.0000	0.0000
1078.9450	-0.0000	-1.5708	-0.0000	-1.5708	-0.0000	-0.0000	0.0001	0.0000	0.0000	0.0001	-0.0000	-0.0000	-0.3679	0.6770	-0.0390	0.0304	-0.1748	-0.2068	0.0000	0.0005	0.0003	0.0000	-0.0000	0.0000	0.0000	0.0058	0.0032	0.0003	-0.0001	0.0000
1078.9570	0.0000	-1.5708	-0.0001	-1.5708	0.0000	-0.0000	0.0000	0.0000	0.0000	0.0001	-0.0000	-0.0000	-0.2849	0.6443	-0.0915	0.0229	-0.1535	-0.1954	-0.0000	0.0001	0.0001	0.0000	-0.0000	0.0000	-0.0000	0.0018	0.0012	0.0001	-0.0000	0.0000
1078.9670	-0.0000	-1.5708	-0.0000	-1.5708	-0.0000	-0.0000	0.0001	0.0000	0.0000	0.0001	0.0000	-0.0000	-0.2393	0.6956	-0.0635	0.0113	-0.1893	-0.1693	-0.0000	0.0007	0.0004	0.0000	-0.0000	0.0000	-0.0000	0.0087	0.0042	0.0004	-0.0001	0.0000
1078.9770	-0.0000	-1.5708	-0.0000	-1.5708	-0.0000	-0.0000	0.0000	0.0000	0.0000	0.0001	0.0000	-0.0000	-0.2975	0.6990	-0.0181	0.0307	-0.1585	-0.1934	-0.0000	0.0003	0.0002	0.0000	-0.0000	0.0000	-0.0000	0.0033	0.0017	0.0002	-0.0000	0.0000
1078.9870	-0.0000	-1.5708	-0.0000	-1.5708	0.0000	0.0000	0.0000	0.0000	0.0000	0.0001	0.0000	-0.0000	-0.3971	0.7144	-0.0338	0.0246	-0.1749	-0.1863	0.0000	0.0005	0.0004	0.0000	-0.0000	0.0000	0.0000	0.0063	0.0037	0.0003	-0.0001	0.0000
1078.9990	0.0000	-1.5708	-0.0000	-1.5708	-0.0000	0.0000	0.0000	-0.0000	0.0000	0.0001	0.0000	-0.0000	-0.2513	0.7492	-0.0595	0.0417	-0.1561	-0.1802	0.0000	0.0001	0.0001	0.0000	-0.0000	0.0000	0.0000	0.0009	0.0013	0.0002	-0.0001	0.0000
1079.0090	-0.0000	-1.5708	-0.0000	-1.5708	-0.0000	0.0000	0.0000	-0.0000	0.0000	0.0000	0.0000	-0.0000	-0.2956	0.7681	0.0136	0.0194	-0.1476	-0.1845	-0.0000	0.0001	0.0000	0.0000	-0.0000	0.0000	-0.0000	0.0007	0.0001	0.0000	-0.0000	0.0000
1079.0190	0.0000	-1.5708	-0.0000	-1.5708	0.0000	0.0000	0.0000	-0.0000	-0.0000	0.0000	0.0000	-0.0000	-0.2365	0.7322	-0.0447	0.0381	-0.1760	-0.1712	-0.0000	0.0000	0.0001	0.0000	-0.0000	0.0000	-0.0000	0.0004	0.0007	0.0001	-0.0000	0.0000
1079.0290	-0.0000	-1.5708	-0.0000	-1.5708	-0.0000	-0.0000	0.0000	-0.0000	-0.0000	0.0000	0.0000	-0.0000	-0.2079	0.7022	-0.0272	0.0270	-0.1671	-0.1754	0.0000	0.0003	0.0002	0.0000	-0.0000	0.0000	0.0000	0.0033	0.0017	0.0002	-0.0000	0.0000
1079.0390	0.0000	-1.5708	-0.0000	-1.5708	-0.0000	-0.0000	0.0001	-0.0000	-0.0000	0.0000	0.0000	-0.0000	-0.1118	0.7176	-0.0324	0.0174	-0.1681	-0.1593	0.0000	-0.0001	-0.0000	0.0000	-0.0000	0.0000	0.0000	-0.0016	-0.0003	0.0001	-0.0000	0.0000
1079.0510	-0.0000	-1.5708	-0.0000	-1.5708	0.0000	0.0000	0.0000	-0.0000	-0.0000	0.0000	0.0000	-0.0000	-0.1457	0.6943	-0.0776	0.0292	-0.1748	-0.1837	0.0000	-0.0001	0.0000	-0.0000	-0.0000	0.0000	0.0000	-0.0012	0.0001	-0.0000	-0.0000	0.0000
1079.0610	-0.0000	-1.5708	-0.0000	-1.5708	-0.0000	-0.0000	0.0000	-0.0000	-0.0000	0.0000	0.0000	-0.0000	-0.1216	0.6603	-0.0364	0.0410	-0.1735	-0.1713	-0.0000	-0.0001	0.0000	0.0000	-0.0000	0.0000	-0.0000	-0.0012	0.0001	0.0000	-0.0000	0.0000
1079.0710	0.0000	-1.5708	-0.0000	-1.5708	-0.0000	-0.0000	0.0001	-0.0000	-0.0000	0.0002	0.0000	0.0000	-0.1454	0.6464	-0.0700	0.0072	-0.1414	-0.1675	-0.0000	-0.0002	-0.0000	-0.0000	0.0000	0.0000	-0.0000	-0.0018	-0.0005	-0.0001	0.0000	0.0000
1079.0810	-0.0000	-1.5708	-0.0000	-1.5708	0.0000	-0.0000	0.0000	0.0000	-0.0000	0.0001	0.0000	0.0000	-0.1771	0.7468	-0.0952	0.0186	-0.1465	-0.1734	-0.0000	-0.0002	0.0000	0.0000	-0.0000	0.0000	-0.0000	-0.0021	0.0002	0.0001	-0.0000	0.0000
1079.0930	-0.0000	-1.5708	-0.0000	-1.5708	-0.0000	-0.0000	0.0000	0.0000	-0.0000	0.0001	0.0000	0.0000	-0.2004	0.6669	-0.0185	0.0167	-0.1510	-0.1906	0.0000	0.0001	0.0002	0.0000	-0.0000	0.0000	0.0000	0.0013	0.0016	0.0001	-0.0000	0.0000
1079.1030	-0.0000	-1.5708	-0.0000	-1.5708	0.0000	0.0000	0.0000	0.0000	-0.0000	0.0001	0.0000	0.0000	-0.3009	0.6827	0.0126	0.0259	-0.1579	-0.1698	-0.0000	0.0004	0.0003	0.0000	-0.0000	0.0000	-0.0000	0.0043	0.0027	0.0002	-0.0001	0.0000
1079.1130	-0.0000	-1.5708	-0.0000	-1.5708	-0.0000	-0.0000	0.0000	0.0000	-0.0000	0.0001	0.0000	0.0000	-0.1653	0.7525	-0.0117	0.0394	-0.1729	-0.2038	-0.0000	-0.0000	0.0000	0.0000	-0.0000	0.0000	-0.0000	-0.0002	0.0002	0.0001	-0.0000	0.0000
1079.1230	0.0000	-1.5708	-0.0000	-1.5708	-0.0000	0.0000	0.0000	0.0000	-0.0000	0.0001	0.0000	0.0000	-0.3362	0.7525	-0.0142	0.0516	-0.1640	-0.1882	-0.0000	0.0001	0.0001	0.0000	-0.0000	0.0000	-0.0000	0.0013	0.0007	0.0001	-0.0000	0.0000
1079.1350	-0.0000	-1.5708	-0.0000	-1.5708	-0.0000	-0.0000	0.0000	0.0000	-0.0000	0.0000	0.0000	0.0000	-0.2329	0.7151	0.0114	0.0478	-0.1479	-0.1974	-0.0000	-0.0002	-0.0000	0.0000	-0.0000	0.0000	-0.0000	-0.0026	-0.0003	0.0000	-0.0000	0.0000
1079.1450	0.0000	-1.5708	-0.0000	-1.5708	-0.0000	-0.0000	0.0000	0.0000	-0.0000	0.0000	0.0000	0.0000	-0.2197	0.6996	-0.0040	0.0170	-0.1615	-0.1855	0.0000	0.0003	0.0002	0.0000	-0.0000	0.0000	0.0000	0.0032	0.0016	0.0001	-0.0000	0.0000
1079.1550	0.0000	-1.5708	-0.0000	-1.5708	0.0000	-0.0000	0.0000	0.0000	-0.0000	0.0000	0.0000	0.0000	-0.2132	0.7149	-0.0229	0.0627	-0.1734	-0.1931	0.0000	-0.0002	-0.0001	0.0000	0.0000	0.0000	0.0000	-0.0021	-0.0008	0.0000	0.0000	0.0000
1079.1650	0.0000	-1.5708	-0.0000	-1.5708	-0.0000	-0.0000	0.0000	0.0000	-0.0000	0.0000	0.0000	0.0000	-0.2341	0.8030	-0.0123	0.0387	-0.1527	-0.2072	-0.0000	-0.0000	0.0000	0.0000	-0.0000	0.0000	-0.0000	-0.0002	0.0002	0.0001	-0.0000	0.0000
1079.1750	-0.0000	-1.5708	0.0000	-1.5708	-0.0000	0.0000	0.0001	0.0000	-0.0000	0.0000	0.0000	0.0000	-0.2471	0.7133	-0.0339	0.0317	-0.1377	-0.1516	-0.0000	0.0001	0.0002	0.0000	-0.0000	0.0000	-0.0000	0.0012	0.0016	0.0001	-0.0000	0.0000
1079.1870	0.0000	-1.5708	0.0000	-1.5708	-0.0000	-0.0000	0.0000	0.0000	-0.0000	0.0000	0.0000	0.0000	-0.2449	0.7333	0.0079	0.0302	-0.1354	-0.1556	0.0000	0.0001	0.0001	0.0000	-0.0000	0.0000	0.0000	0.0013	0.0007	0.0001	-0.0000	0.0000
1079.1970	0.0000	-1.5708	-0.0000	-1.5708	-0.0000	0.0000	0.0000	0.0000	-0.0000	0.0000	0.0000	0.0000	-0.2627	0.7332	0.0210	0.0316	-0.1680	-0.1581	-0.0000	0.0001	0.0001	0.0000	-0.0000	0.0000	-0.0000	0.0018	0.0012	0.0001	-0.0000	0.0000
1079.2070	-0.0000	-1.5708	-0.0000	-1.5708	0.0000	-0.0000	0.0000	0.0000	-0.0000	0.0000	0.0000	0.0000	-0.2162	0.7042	0.0013	0.0778	-0.1397	-0.1527	-0.0000	0.0001	0.0001	0.0000	-0.0000	0.0000	-0.0000	0.0009	0.0012	0.0001	-0.0000	0.0000
1079.2170	0.0000	-1.5708	-0.0000	-1.5708	-0.0000	-0.0000	0.0000	0.0000	-0.0000	0.0000	0.0000	0.0000	-0.2745	0.7453	0.0061	0.0471	-0.1414	-0.1899	-0.0000	-0.0003	-0.0001	0.0000	-0.0000	0.0000	-0.0000	-0.0031	-0.0008	0.0000	-0.0000	0.0000
1079.2290	-0.0000	-1.5708	0.0000	-1.5708	0.0000	-0.0000	0.0000	0.0000	-0.0000	0.0000	0.0000	0.0000	-0.2701	0.7166	-0.0226	0.0362	-0.1348	-0.1615	-0.0000	-0.0000	0.0001	0.0000	-0.0000	0.0000	-0.0000	-0.0002	0.0012	0.0001	-0.0000	0.0000
1079.2390	-0.0000	-1.5708	-0.0000	-1.5708	0.0000	-0.0000	0.0000	0.0000	-0.0000	0.0000	0.0000	0.0000	-0.1900	0.6969	0.0339	0.0524	-0.1335	-0.1547	-0.0000	0.0003	0.0002	0.0000	-0.0000	0.0000	-0.0000	0.0038	0.0022	0.0002	-0.0000	0.0000
1079.2490	-0.0000	-1.5708	-0.0000	-1.5708	0.0000	-0.0000	0.0000	0.0000	-0.0000	0.0000	0.0000	0.0000	-0.2133	0.7385	0.0473	0.0439	-0.1816	-0.1874	-0.0000	0.0001	0.0000	0.0000	-0.0000	0.0000	-0.0000	0.0007	0.0001	0.0000	-0.0000	0.0000
1079.2590	-0.0000	-1.5708	0.0000	-1.5708	0.0000	0.0000	0.0000	0.0000	-0.0000	0.0000	0.0000	0.0000	-0.2258	0.6756	0.0225	0.0419	-0.1549	-0.1866	0.0000	-0.0001	-0.0000	0.0000	-0.0000	0.0000	0.0000	-0.0007	-0.0003	0.0000	-0.0000	0.0000
1079.2690	-0.0000	-1.5708	-0.0000	-1.5708	0.0000	-0.0000	0.0000	0.0000	-0.0000	0.0000	0.0000	0.0000	-0.2036	0.7478	0.0137	0.0445	-0.1328	-0.1877	0.0000	0.0003	0.0001	0.0000	-0.0000	0.0000	0.0000	0.0032	0.0007	0.0001	-0.0000	0.0000
1079.2810	-0.0000	-1.5708	-0.0000	-1.5708	-0.0000	-0.0000	0.0000	0.0000	-0.0000	0.0000	0.0000	0.0000	-0.2222	0.7895	0.0172	0.0638	-0.1487	-0.1847	-0.0000	0.0001	0.0001	0.0000	-0.0000	0.0000	-0.0000	0.0017	0.0011	0.0001	-0.0000	0.0000
1079.2910	-0.0000	-1.5708	-0.0000	-1.5708	-0.0000	0.0000	0.0000	0.0000	-0.0000	0.0000	0.0000	0.0000	-0.2866	0.6615	-0.0160	0.0478	-0.1435	-0.1982	-0.0000	-0.0000	0.0000	0.0000	-0.0000	0.0000	-0.0000	-0.0001	0.0002	0.0001	-0.0000	0.0000
1079.3010	-0.0000	-1.5708	-0.0000	-1.5708	0.0000	0.0000	0.0000	0.0000	-0.0000	0.0000	0.0000	0.0000	-0.3111	0.6537	0.0635	0.0308	-0.1326	-0.1625	0.0000	0.0002	0.0001	0.0000	-0.0000	0.0000	0.0000	0.0028	0.0012	0.0002	-0.0000	0.0000
1079.3110	0.0000	-1.5708	-0.0001	-1.5708	-0.0000	0.0000	0.0000	0.0000	-0.0000	0.0000	0.0000	0.0000	-0.3776	0.7923	-0.0229	0.0527	-0.1319	-0.1673	0.0000	0.0001	0.0002	0.0000	-0.0000	0.0000	0.0000	0.0013	0.0017	0.0002	-0.0000	0.0000
1079.3230	-0.0000	-1.5708	-0.0000	-1.5708	0.0000	0.0000	0.0001	0.0000	-0.0000	0.0000	0.0000	0.0000	-0.3080	0.7741	0.0369	0.0398	-0.1288	-0.1547	0.0000	0.0003	0.0002	0.0000	-0.0000	0.0000	0.0000	0.0041	0.0016	0.0001	-0.0000	0.0000
1079.3330	0.0000	-1.5708	-0.0000	-1.5708	-0.0000	-0.0000	0.0001	0.0000	-0.0000	0.0000	0.0000	0.0000	-0.0844	0.6956	0.0536	0.0318	-0.1241	-0.1687	0.0000	0.0001	0.0001	-0.0000	0.0000	0.0000	0.0000	0.0007	0.0011	-0.0000	0.0000	0.0000
1079.3430	-0.0000	-1.5708	-0.0000	-1.5708	-0.0000	-0.0000	0.0000	0.0000	-0.0000	0.0000	0.0000	0.0000	-0.2981	0.6812	-0.0011	0.0379	-0.1330	-0.1429	-0.0000	0.0002	0.0002	0.0000	-0.0000	0.0000	-0.0000	0.0022	0.0016	0.0001	-0.0000	0.0000
1079.3530	0.0000	-1.5708	-0.0000	-1.5708	-0.0000	0.0000	0.0001	0.0000	-0.0000	0.0000	0.0000	0.0000	-0.2810	0.7068	0.0099	0.0550	-0.1361	-0.1636	0.0000	0.0000	0.0001	-0.0000	0.0000	0.0000	0.0000	0.0002	0.0006	-0.0000	0.0000	0.0000
1079.3650	-0.0000	-1.5708	-0.0000	-1.5708	-0.0000	-0.0000	0.0001	0.0000	-0.0000	0.0000	0.0000	0.0000	-0.3086	0.7515	0.0273	0.0465	-0.1307	-0.1570	0.0000	0.0001	0.0001	0.0000	-0.0000	0.0000	0.0000	0.0012	0.0006	0.0000	-0.0000	0.0000
1079.3750	0.0000	-1.5708	-0.0000	-1.5708	-0.0000	-0.0000	0.0000	0.0000	-0.0000	0.0000	0.0000	0.0000	-0.1782	0.7201	0.0088	0.0354	-0.1160	-0.1701	0.0000	0.0001	0.0001	0.0000	-0.0000	0.0000	0.0000	0.0008	0.0011	0.0001	-0.0000	0.0000
1079.3850	-0.0000	-1.5708	-0.0000	-1.5708	-0.0000	-0.0000	0.0001	0.0000	-0.0000	0.0000	0.0000	0.0000	-0.2627	0.7453	-0.0229	0.0380	-0.1268	-0.1685	-0.0000	-0.0001	-0.0001	-0.0000	0.0000	0.0000	-0.0000	-0.0017	-0.0013	-0.0000	0.0000	0.0000
1079.3950	0.0000	-1.5708	-0.0000	-1.5708	0.0000	0.0000	0.0000	0.0000	-0.0000	0.0000	0.0000	0.0000	-0.3458	0.7384	0.0247	0.0470	-0.1506	-0.1539	-0.0000	-0.0000	0.0000	0.0000	-0.0000	0.0000	-0.0000	-0.0002	0.0002	0.0001	-0.0000	0.0000
1079.4050	0.0000	-1.5708	-0.0000	-1.5708	-0.0000	-0.0000	0.0000	0.0000	-0.0000	-0.0000	0.0000	0.0000	-0.2659	0.7413	0.0338	0.0554	-0.0987	-0.1594	0.0000	0.0004	0.0003	0.0000	-0.0000	0.0000	0.0000	0.0053	0.0027	0.0003	-0.0001	0.0000
1079.4170	-0.0000	-1.5708	-0.0000	-1.5708	-0.0000	-0.0000	0.0001	0.0000	-0.0000	-0.0000	0.0000	0.0000	-0.1781	0.7470	0.0489	0.0565	-0.1144	-0.1359	-0.0000	0.0002	0.0002	0.0000	-0.0000	0.0000	-0.0000	0.0022	0.0016	0.0001	-0.0000	0.0000
1079.4270	-0.0000	-1.5708	0.0000	-1.5708	0.0000	-0.0000	0.0000	0.0000	-0.0000	-0.0000	0.0000	0.0000	-0.2546	0.7727	0.0095	0.0256	-0.1256	-0.1520	0.0000	-0.0002	-0.0000	0.0000	-0.0000	0.0000	0.0000	-0.0026	-0.0003	0.0001	-0.0000	0.0000
1079.4370	-0.0000	-1.5708	-0.0000	-1.5708	0.0000	-0.0000	0.0001	0.0000	-0.0000	-0.0000	0.0000	0.0000	-0.1951	0.7798	0.0360	0.0308	-0.1175	-0.1624	-0.0000	-0.0000	0.0000	0.0000	-0.0000	0.0000	-0.0000	-0.0002	0.0001	0.0000	-0.0000	0.0000
1079.4470	-0.0000	-1.5708	-0.0000	-1.5708	-0.0000	-0.0000	0.0001	-0.0000	-0.0000	0.0000	0.0000	0.0000	-0.2191	0.7124	-0.0052	0.0500	-0.1037	-0.1321	0.0000	0.0002	0.0002	0.0000	-0.0000	-0.0000	0.0000	0.0023	0.0017	0.0002	-0.0000	-0.0000
1079.4590	0.0000	-1.5708	-0.0000	-1.5708	0.0000	0.0000	0.0002	-0.0000	-0.0000	0.0000	0.0000	0.0000	-0.2907	0.7688	0.0722	0.0170	-0.1074	-0.1766	0.0000	0.0002	0.0001	0.0000	-0.0000	-0.0000	0.0000	0.0028	0.0012	0.0001	-0.0000	-0.0000
1079.4690	0.0000	-1.5708	-0.0000	-1.5708	-0.0000	0.0000	0.0000	-0.0000	-0.0000	0.0000	0.0000	0.0000	-0.2222	0.6783	0.0904	0.0370	-0.1378	-0.1700	0.0000	0.0001	0.0001	0.0000	-0.0000	-0.0000	0.0000	0.0012	0.0006	0.0000	-0.0000	-0.0000
1079.4790	0.0000	-1.5708	-0.0000	-1.5708	-0.0000	0.0000	0.0000	-0.0000	-0.0000	0.0000	-0.0001	0.0000	-0.2354	0.6837	0.0187	0.0187	-0.1293	-0.1413	0.0000	0.0000	0.0001	0.0000	-0.0000	-0.0000	0.0000	0.0004	0.0007	0.0001	-0.0000	-0.0000
1079.4890	-0.0000	-1.5708	-0.0000	-1.5708	-0.0000	0.0000	0.0001	-0.0000	-0.0000	0.0000	-0.0000	0.0000	-0.2699	0.7816	-0.0087	0.0416	-0.1227	-0.1896	0.0000	0.0003	0.0002	0.0000	-0.0000	-0.0000	0.0000	0.0037	0.0021	0.0001	-0.0000	-0.0000
1079.5010	-0.0000	-1.5708	-0.0000	-1.5708	-0.0000	0.0000	0.0000	-0.0000	-0.0000	0.0000	-0.0000	0.0000	-0.3747	0.7015	0.0828	0.0705	-0.0988	-0.1595	0.0000	0.0001	0.0000	0.0000	-0.0000	-0.0000	0.0000	0.0007	0.0001	0.0000	-0.0000	-0.0000
1079.5110	-0.0000	-1.5708	-0.0000	-1.5708	-0.0000	-0.0000	0.0000	-0.0000	-0.0000	0.0000	-0.0000	0.0000	-0.3136	0.7034	0.0458	0.0392	-0.0787	-0.1352	0.0000	-0.0000	0.0000	0.0000	-0.0000	-0.0000	0.0000	-0.0002	0.0001	0.0000	-0.0000	-0.0000
1079.5210	0.0000	-1.5708	-0.0000	-1.5708	-0.0000	0.0000	0.0000	-0.0000	-0.0000	0.0000	-0.0000	0.0000	-0.2580	0.7095	0.0885	0.0572	-0.1286	-0.1556	0.0000	-0.0002	-0.0000	-0.0000	0.0000	-0.0000	-0.0000	-0.0027	-0.0004	-0.0000	0.0000	-0.0000
1079.5310	0.0000	-1.5708	-0.0000	-1.5708	-0.0000	-0.0000	0.0001	-0.0000	-0.0000	0.0000	0.0000	0.0000	-0.2137	0.7275	0.0567	0.0439	-0.1079	-0.1286	0.0000	0.0001	0.0001	0.0000	-0.0000	-0.0000	0.0000	0.0013	0.0007	0.0001	-0.0000	-0.0000
1079.5430	-0.0000	-1.5708	0.0000	-1.5708	0.0000	-0.0000	0.0000	-0.0000	-0.0000	0.0000	0.0000	0.0000	-0.2586	0.9178	0.0689	0.0498	-0.1478	-0.1835	0.0204	0.1528	0.0503	0.0191	-0.0087	-0.0119	0.0268	1.2983	0.4346	0.0832	-0.0320	-0.0364
1079.5530	-0.0000	-1.5708	-0.0000	-1.5708	-0.0000	-0.0001	0.0001	0.0015	0.0000	0.0000	0.0000	0.0000	-0.1590	0.9034	0.1254	0.0872	-0.1475	-0.1703	0.0564	0.2412	0.0624	0.0418	-0.0203	-0.0288	0.0268	1.3001	0.4345	0.0831	-0.0319	-0.0364
1079.5630	0.0000	-1.5707	-0.0000	-1.5708	-0.0000	-0.0000	0.0001	0.0016	0.0000	0.0022	-0.0000	-0.0004	-0.0920	1.0469	0.1635	0.1032	-0.1473	-0.2312	0.0925	0.3291	0.0745	0.0645	-0.0318	-0.0457	0.0268	1.2953	0.4336	0.0832	-0.0320	-0.0364
1079.5730	0.0000	-1.5707	-0.0000	-1.5707	-0.0000	-0.0000	0.0001	0.0021	0.0004	0.0060	-0.0001	-0.0015	0.0318	1.0820	0.1543	0.0431	-0.1929	-0.2164	0.1286	0.4176	0.0866	0.0871	-0.0433	-0.0626	0.0268	1.2975	0.4338	0.0829	-0.0319	-0.0364
1079.5850	0.0000	-1.5708	0.0000	-1.5707	-0.0000	-0.0001	0.0004	0.0035	0.0003	0.0052	-0.0004	-0.0039	0.1763	1.1582	0.1794	0.1003	-0.2068	-0.2502	0.1719	0.5235	0.1013	0.1143	-0.0571	-0.0830	0.0268	1.2973	0.4347	0.0829	-0.0319	-0.0364
1079.5950	0.0000	-1.5707	-0.0000	-1.5707	0.0000	-0.0001	0.0010	0.0036	0.0002	0.0043	-0.0018	-0.0043	0.2519	1.0658	0.1931	0.1082	-0.2052	-0.2334	0.1828	0.4464	0.0612	0.1148	-0.0583	-0.0857	0.0000	-0.0119	-0.0035	-0.0007	0.0002	-0.0000
1079.6050	0.0000	-1.5707	-0.0000	-1.5706	-0.0000	-0.0001	0.0007	0.0030	0.0002	0.0035	-0.0015	-0.0038	0.4128	1.1956	0.2404	0.1146	-0.2375	-0.2292	0.1828	0.4460	0.0609	0.1148	-0.0583	-0.0857	0.0000	-0.0165	-0.0062	-0.0011	0.0003	-0.0000
1079.6150	0.0001	-1.5707	0.0000	-1.5706	-0.0000	-0.0002	0.0013	0.0035	0.0002	0.0035	-0.0019	-0.0037	0.3254	1.1215	0.2735	0.1406	-0.2209	-0.2655	0.1828	0.4458	0.0609	0.1148	-0.0583	-0.0857	0.0000	-0.0189	-0.0066	-0.0010	0.0003	-0.0000
1079.6270	0.0001	-1.5706	-0.0000	-1.5706	-0.0001	-0.0002	0.0012	0.0034	0.0002	0.0034	-0.0028	-0.0026	0.7280	1.1940	0.2790	0.1381	-0.2189	-0.2610	0.1828	0.4454	0.0607	0.1148	-0.0583	-0.0857	0.0000	-0.0238	-0.0086	-0.0015	0.0004	-0.0000
1079.6370	0.0001	-1.5706	0.0000	-1.5705	-0.0001	-0.0002	0.0018	0.0037	0.0008	0.0038	-0.0020	-0.0028	0.6590	1.1278	0.2669	0.1763	-0.1995	-0.2248	0.1828	0.4452	0.0605	0.1148	-0.0583	-0.0857	0.0000	-0.0264	-0.0101	-0.0017	0.0004	-0.0000
1079.6470	0.0001	-1.5705	-0.0000	-1.5705	-0.0001	-0.0003	0.0022	0.0051	0.0014	0.0068	-0.0033	-0.0051	0.8341	1.4117	0.2962	0.1848	-0.2431	-0.2570	0.2605	0.7989	0.1625	0.1683	-0.0854	-0.1220	0.0939	2.4043	0.7988	0.1553	-0.0633	-0.0707
1079.6570	0.0001	-1.5705	0.0000	-1.5704	-0.0002	-0.0003	0.0040	0.0080	0.0018	0.0099	-0.0045	-0.0076	0.6709	1.3050	0.3310	0.1979	-0.2608	-0.2387	0.3379	0.9652	0.1840	0.2115	-0.1090	-0.1548	0.0939	2.3953	0.7949	0.1548	-0.0632	-0.0707
1079.6670	0.0001	-1.5704	0.0000	-1.5703	-0.0002	-0.0004	0.0035	0.0097	0.0027	0.0105	-0.0056	-0.0091	0.8931	1.2666	0.3772	0.2116	-0.2880	-0.2516	0.4152	1.1316	0.2056	0.2546	-0.1326	-0.1877	0.0939	2.3870	0.7915	0.1542	-0.0630	-0.0707
1079.6790	0.0002	-1.5703	0.0001	-1.5702	-0.0003	-0.0005	0.0043	0.0112	0.0032	0.0124	-0.0070	-0.0098	0.8644	1.3234	0.3890	0.2611	-0.2701	-0.2033	0.5081	1.3311	0.2315	0.2980	-0.1608	-0.2271	0.0939	2.3755	0.7880	0.1536	-0.0629	-0.0707
1079.6890	0.0002	-1.5701	0.0001	-1.5701	-0.0004	-0.0006	0.0051	0.0130	0.0039	0.0122	-0.0078	-0.0121	0.8874	1.2791	0.3789	0.2794	-0.2873	-0.2066	0.5854	1.4966	0.2526	0.2985	-0.1844	-0.2600	0.0939	2.3569	0.7793	0.1526	-0.0626	-0.0707
1079.6990	0.0002	-1.5700	0.0002	-1.5700	-0.0005	-0.0008	0.0048	0.0144	0.0042	0.0120	-0.0086	-0.0122	0.8130	1.2348	0.3514	0.3021	-0.2596	-0.2167	0.6628	1.5699	0.2736	0.2990	-0.2079	-0.2908	0.0939	2.3369	0.7711	0.1515	-0.0623	-0.0707
1079.7090	0.0003	-1.5699	0.0002	-1.5699	-0.0005	-0.0009	0.0050	0.0142	0.0055	0.0147	-0.0084	-0.0114	1.0664	1.2736	0.3090	0.3011	-0.2792	-0.2335	0.7402	1.5706	0.2945	0.2994	-0.2315	-0.2912	0.0939	2.3140	0.7610	0.1503	-0.0620	-0.0707
1079.7190	0.0004	-1.5697	0.0003	-1.5697	-0.0006	-0.0010	0.0066	0.0143	0.0060	0.0164	-0.0090	-0.0104	0.9665	0.8822	0.2402	0.2746	-0.2559	-0.2015	0.7764	1.3667	0.2237	0.2850	-0.2390	-0.2849	0.0000	-0.1454	-0.0590	-0.0083	0.0021	-0.0000
1079.7310	0.0005	-1.5695	0.0003	-1.5695	-0.0007	-0.0011	0.0056	0.0120	0.0047	0.0167	-0.0074	-0.0098	0.8635	1.0909	0.1941	0.2583	-0.2566	-0.2195	0.7764	1.3647	0.2227	0.2849	-0.2389	-0.2849	0.0000	-0.1692	-0.0682	-0.0096	0.0024	-0.0000
1079.7400	0.0005	-1.5694	0.0003	-1.5694	-0.0007	-0.0012	0.0046	0.0115	0.0043	0.0165	-0.0074	-0.0103	1.1597	1.0961	0.2402	0.2835	-0.2517	-0.2241	0.7979	1.5077	0.2827	0.2953	-0.2471	-0.2898	0.1060	1.5386	0.4933	0.1017	-0.0457	-0.0522
1079.7510	0.0006	-1.5693	0.0004	-1.5692	-0.0009	-0.0013	0.0068	0.0151	0.0058	0.0192	-0.0096	-0.0121	1.1530	1.1789	0.3208	0.2732	-0.3140	-0.2419	0.9550	1.6469	0.3708	0.3061	-0.2945	-0.2952	0.2073	3.1544	1.0231	0.2073	-0.0916	-0.1022
1079.7610	0.0006	-1.5691	0.0004	-1.5690	-0.0009	-0.0014	0.0084	0.0149	0.0056	0.0192	-0.0119	-0.0140	1.0939	1.3525	0.3286	0.2969	-0.2944	-0.2494	1.0788	1.6493	0.3986	0.3069	-0.3203	-0.2958	0.2073	3.1401	1.0168	0.2062	-0.0913	-0.1022
1079.7730	0.0007	-1.5690	0.0005	-1.5687	-0.0011	-0.0016	0.0089	0.0159	0.0053	0.0212	-0.0118	-0.0156	1.0682	1.5494	0.4623	0.3363	-0.3002	-0.2960	1.2274	1.6516	0.4319	0.3077	-0.3207	-0.2966	0.2073	3.1158	1.0072	0.2047	-0.0910	-0.1022
1079.7830	0.0008	-1.5688	0.0005	-1.5685	-0.0012	-0.0018	0.0100	0.0187	0.0055	0.0243	-0.0116	-0.0181	1.2799	1.5187	0.4885	0.3471	-0.3166	-0.2935	1.3512	1.6533	0.4594	0.3084	-0.3210	-0.2972	0.2073	3.0933	0.9976	0.2031	-0.0906	-0.1022
1079.7930	0.0009	-1.5686	0.0006	-1.5682	-0.0013	-0.0019	0.0110	0.0201	0.0056	0.0283	-0.0121	-0.0205	1.2174	1.5876	0.5586	0.3254	-0.3543	-0.2796	1.4431	1.6547	0.4868	0.3091	-0.3213	-0.2979	0.2073	3.0676	0.9866	0.2015	-0.0902	-0.1022
1079.8030	0.0010	-1.5684	0.0006	-1.5679	-0.0014	-0.0022	0.0108	0.0235	0.0069	0.0315	-0.0138	-0.0235	1.3188	1.3776	0.5802	0.2810	-0.3399	-0.2520	1.4449	1.6554	0.5137	0.3097	-0.3215	-0.2985	0.2073	3.0326	0.9715	0.1992	-0.0896	-0.1022
1079.8130	0.0011	-1.5681	0.0007	-1.5676	-0.0016	-0.0024	0.0116	0.0249	0.0072	0.0315	-0.0148	-0.0236	1.1655	1.3796	0.5576	0.2957	-0.3550	-0.2714	1.4467	1.6562	0.5410	0.3103	-0.3218	-0.2992	0.2074	2.9999	0.9596	0.1973	-0.0891	-0.1022
1079.8250	0.0013	-1.5678	0.0008	-1.5672	-0.0018	-0.0027	0.0127	0.0278	0.0079	0.0320	-0.0165	-0.0251	1.4062	1.1990	0.5563	0.3214	-0.3727	-0.2914	1.4386	1.4926	0.5042	0.2990	-0.3170	-0.2943	0.0865	0.9937	0.2931	0.0663	-0.0330	-0.0426
1079.8350	0.0014	-1.5675	0.0008	-1.5669	-0.0019	-0.0030	0.0137	0.0266	0.0063	0.0340	-0.0163	-0.0278	1.1817	1.0975	0.6870	0.3103	-0.3909	-0.2717	1.4314	1.3720	0.4554	0.2903	-0.3132	-0.2904	0.0000	-0.4508	-0.1870	-0.0277	0.0071	-0.0000
1079.8450	0.0015	-1.5673	0.0009	-1.5665	-0.0021	-0.0032	0.0141	0.0294	0.0082	0.0369	-0.0187	-0.0299	1.1540	1.1851	0.6522	0.3125	-0.3826	-0.2651	1.4635	1.7082	0.6094	0.3157	-0.3250	-0.3030	0.3640	3.5393	1.1114	0.2376	-0.1158	-0.1300
1079.8550	0.0017	-1.5669	0.0010	-1.5661	-0.0023	-0.0036	0.0148	0.0321	0.0094	0.0377	-0.0204	-0.0307	1.2470	1.0726	0.7042	0.3299	-0.3989	-0.2226	1.4660	1.7092	0.6391	0.3164	-0.3253	-0.3038	0.3640	3.4990	1.0959	0.2350	-0.1151	-0.1300
1079.8670	0.0019	-1.5666	0.0011	-1.5656	-0.0025	-0.0039	0.0163	0.0316	0.0099	0.0401	-0.0211	-0.0311	1.2270	1.2448	0.7050	0.3230	-0.4177	-0.2906	1.4691	1.7099	0.6745	0.3174	-0.3258	-0.3044	0.3641	3.4449	1.0733	0.2316	-0.1142	-0.1300
1079.8770	0.0020	-1.5663	0.0012	-1.5652	-0.0028	-0.0042	0.0181	0.0335	0.0109	0.0427	-0.0231	-0.0327	1.1321	1.3272	0.6752	0.3504	-0.4196	-0.2938	1.4716	1.7101	0.7036	0.3181	-0.3261	-0.3052	0.3641	3.3944	1.0512	0.2285	-0.1134	-0.1300
1079.8870	0.0022	-1.5659	0.0013	-1.5647	-0.0030	-0.0046	0.0185	0.0356	0.0114	0.0456	-0.0262	-0.0358	1.1884	1.3339	0.6722	0.3022	-0.4282	-0.3107	1.4741	1.7104	0.7328	0.3188	-0.3265	-0.3060	0.3641	3.3468	1.0304	0.2252	-0.1126	-0.1300
1079.8970	0.0024	-1.5655	0.0014	-1.5642	-0.0033	-0.0050	0.0197	0.0374	0.0120	0.0489	-0.0274	-0.0392	1.3244	1.3570	0.6219	0.3140	-0.4034	-0.2994	1.4766	1.7101	0.7464	0.3195	-0.3269	-0.3068	0.3642	3.2906	1.0057	0.2217	-0.1117	-0.1300
1079.9070	0.0026	-1.5651	0.0016	-1.5637	-0.0036	-0.0054	0.0217	0.0402	0.0124	0.0510	-0.0293	-0.0416	1.1470	1.2541	0.6555	0.3117	-0.4298	-0.2654	1.4791	1.7101	0.7448	0.3202	-0.3272	-0.3076	0.3642	3.2380	0.9837	0.2182	-0.1108	-0.1300
1079.9190	0.0029	-1.5646	0.0017	-1.5631	-0.0040	-0.0060	0.0226	0.0442	0.0125	0.0546	-0.0313	-0.0453	1.1999	1.1095	0.5959	0.3129	-0.3955	-0.2313	1.4821	1.7090	0.7422	0.3210	-0.3276	-0.3086	0.3643	3.1624	0.9516	0.2134	-0.1096	-0.1300
1079.9290	0.0031	-1.5642	0.0018	-1.5625	-0.0042	-0.0064	0.0226	0.0458	0.0127	0.0567	-0.0324	-0.0456	1.3325	1.1042	0.6379	0.2985	-0.3832	-0.2036	1.4813	1.6716	0.7259	0.3189	-0.3267	-0.3081	0.3244	2.6640	0.7854	0.1804	-0.0952	-0.1158
1079.9400	0.0034	-1.5637	0.0020	-1.5619	-0.0046	-0.0068	0.0244	0.0427	0.0107	0.0544	-0.0342	-0.0438	1.1305	1.0756	0.6459	0.3265	-0.3578	-0.2271	1.4784	1.5552	0.6777	0.3107	-0.3235	-0.3047	0.2864	1.2635	0.3105	0.0912	-0.0602	-0.0784
1079.9490	0.0037	-1.5633	0.0021	-1.5614	-0.0049	-0.0073	0.0248	0.0473	0.0133	0.0595	-0.0361	-0.0461	1.3849	1.3921	0.6137	0.3388	-0.3464	-0.2719	1.5046	1.7342	0.7458	0.3251	-0.3307	-0.3126	0.5602	3.3494	0.9738	0.2336	-0.1318	-0.1535
1079.9610	0.0039	-1.5627	0.0022	-1.5606	-0.0054	-0.0078	0.0271	0.0492	0.0122	0.0614	-0.0351	-0.0486	1.3466	1.5617	0.6312	0.3463	-0.3171	-0.3059	1.5085	1.7331	0.7431	0.3260	-0.3313	-0.3138	0.5603	3.2665	0.9402	0.2283	-0.1305	-0.1535
1079.9710	0.0042	-1.5623	0.0023	-1.5599	-0.0057	-0.0083	0.0290	0.0511	0.0122	0.0652	-0.0367	-0.0536	1.3923	1.6888	0.7039	0.3384	-0.3665	-0.2971	1.5118	1.7325	0.7410	0.3268	-0.3317	-0.3147	0.5604	3.2014	0.9137	0.2241	-0.1294	-0.1535
1079.9810	0.0045	-1.5617	0.0024	-1.5593	-0.0061	-0.0089	0.0311	0.0550	0.0127	0.0710	-0.0381	-0.0573	1.2935	1.5935	0.7578	0.3452	-0.3424	-0.2680	1.5150	1.7314	0.7386	0.3275	-0.3321	-0.3157	0.5605	3.1306	0.8844	0.2194	-0.1282	-0.1535
1079.9910	0.0049	-1.5611	0.0025	-1.5585	-0.0065	-0.0094	0.0329	0.0585	0.0127	0.0753	-0.0400	-0.0574	1.1243	1.4353	0.8631	0.3228	-0.3679	-0.3342	1.5183	1.7295	0.7358	0.3282	-0.3326	-0.3166	0.5606	3.0505	0.8516	0.2144	-0.1270	-0.1535
1080.0010	0.0052	-1.5605	0.0027	-1.5577	-0.0069	-0.0101	0.0336	0.0622	0.0134	0.0766	-0.0395	-0.0637	1.1880	1.2248	0.8416	0.3706	-0.3910	-0.2710	1.5216	1.7276	0.7331	0.3289	-0.3330	-0.3176	0.5608	2.9693	0.8190	0.2093	-0.1257	-0.1535
1080.0130	0.0056	-1.5597	0.0029	-1.5568	-0.0075	-0.0109	0.0348	0.0623	0.0151	0.0797	-0.0454	-0.0654	1.2607	1.4412	0.7497	0.3393	-0.4002	-0.2723	1.5255	1.7246	0.7294	0.3297	-0.3335	-0.3187	0.5610	2.8638	0.7755	0.2026	-0.1240	-0.1535
1080.0230	0.0060	-1.5591	0.0031	-1.5560	-0.0079	-0.0116	0.0365	0.0641	0.0162	0.0850	-0.0456	-0.0672	1.1706	1.4951	0.7161	0.3392	-0.4148	-0.2294	1.5288	1.7215	0.7260	0.3303	-0.3339	-0.3197	0.5612	2.7694	0.7364	0.1966	-0.1225	-0.1535
1080.0330	0.0063	-1.5584	0.0032	-1.5551	-0.0084	-0.0122	0.0387	0.0684	0.0179	0.0860	-0.0498	-0.0656	1.5167	1.3457	0.5938	0.3472	-0.4315	-0.2797	1.5110	1.5545	0.6584	0.3184	-0.3281	-0.3142	0.3122	0.7160	0.0661	0.0571	-0.0547	-0.0852
1080.0430	0.0067	-1.5577	0.0034	-1.5543	-0.0089	-0.0129	0.0393	0.0676	0.0165	0.0854	-0.0507	-0.0662	1.2704	1.3496	0.6929	0.4040	-0.4339	-0.3097	1.5529	1.7167	0.7170	0.3322	-0.3363	-0.3228	0.7903	2.6284	0.6400	0.1995	-0.1400	-0.1718
1080.0550	0.0072	-1.5569	0.0036	-1.5532	-0.0095	-0.0137	0.0431	0.0719	0.0180	0.0946	-0.0545	-0.0751	1.4899	1.1773	0.5779	0.3193	-0.4207	-0.2690	1.5578	1.7130	0.7127	0.3331	-0.3369	-0.3241	0.7907	2.5125	0.5922	0.1919	-0.1381	-0.1718
1080.0650	0.0076	-1.5561	0.0038	-1.5522	-0.0100	-0.0145	0.0452	0.0710	0.0181	0.0969	-0.0558	-0.0762	1.3250	1.4686	0.5639	0.3308	-0.4105	-0.2941	1.5618	1.7095	0.7088	0.3337	-0.3374	-0.3252	0.7910	2.4100	0.5488	0.1853	-0.1364	-0.1718
1080.0750	0.0081	-1.5554	0.0040	-1.5512	-0.0106	-0.0153	0.0474	0.0762	0.0185	0.0994	-0.0588	-0.0806	1.1059	1.2404	0.5603	0.3317	-0.4197	-0.2969	1.5658	1.7059	0.7049	0.3343	-0.3379	-0.3262	0.7913	2.3070	0.5058	0.1786	-0.1347	-0.1718
1080.0850	0.0085	-1.5546	0.0041	-1.5502	-0.0112	-0.0160	0.0467	0.0808	0.0177	0.1021	-0.0608	-0.0836	1.3256	0.9472	0.6254	0.3613	-0.3943	-0.2464	1.5699	1.7020	0.7011	0.3349	-0.3384	-0.3273	0.7917	2.2002	0.4634	0.1718	-0.1330	-0.1718
1080.0950	0.0091	-1.5538	0.0043	-1.5492	-0.0118	-0.0169	0.0497	0.0795	0.0178	0.1069	-0.0625	-0.0863	1.2203	1.0675	0.6078	0.3340	-0.4524	-0.2468	1.5739	1.6976	0.6969	0.3355	-0.3389	-0.3284	0.7921	2.0879	0.4172	0.1647	-0.1312	-0.1718
1080.1070	0.0096	-1.5528	0.0045	-1.5479	-0.0126	-0.0180	0.0520	0.0799	0.0189	0.1113	-0.0656	-0.0875	1.2136	1.4923	0.5424	0.3339	-0.3886	-0.2883	1.5788	1.6921	0.6917	0.3362	-0.3394	-0.3297	0.7926	1.9503	0.3604	0.1557	-0.1289	-0.1718
1080.1170	0.0102	-1.5520	0.0047	-1.5468	-0.0133	-0.0189	0.0536	0.0835	0.0202	0.1146	-0.0682	-0.0909	1.4307	1.3897	0.4256	0.2789	-0.4166	-0.2719	1.5828	1.6874	0.6873	0.3368	-0.3399	-0.3307	0.7930	1.8337	0.3126	0.1480	-0.1270	-0.1718
1080.1270	0.0107	-1.5511	0.0049	-1.5457	-0.0140	-0.0198	0.0563	0.0873	0.0201	0.1172	-0.0717	-0.0931	1.3245	1.2810	0.4874	0.3254	-0.4163	-0.3275	1.5869	1.6827	0.6829	0.3373	-0.3404	-0.3318	0.7935	1.7170	0.2643	0.1405	-0.1251	-0.1718
1080.1370	0.0114	-1.5503	0.0051	-1.5445	-0.0147	-0.0207	0.0587	0.0887	0.0203	0.1199	-0.0731	-0.0975	0.9797	1.3378	0.4018	0.2651	-0.3762	-0.3043	1.5241	1.3047	0.5359	0.3083	-0.3249	-0.3167	0.0042	-2.8559	-1.1850	-0.1824	0.0462	-0.0000
1080.1490	0.0120	-1.5492	0.0054	-1.5430	-0.0156	-0.0219	0.0583	0.0925	0.0203	0.1228	-0.0774	-0.1029	1.5869	1.3617	0.3954	0.2979	-0.3134	-0.2409	1.6165	1.6465	0.6588	0.3378	-0.3426	-0.3351	1.0484	1.1738	0.0210	0.1197	-0.1357	-0.1846
1080.1590	0.0126	-1.5482	0.0055	-1.5418	-0.0164	-0.0230	0.0610	0.0969	0.0191	0.1261	-0.0762	-0.0994	1.5011	1.0587	0.5247	0.2842	-0.3670	-0.3247	1.6212	1.6413	0.6541	0.3383	-0.3432	-0.3362	1.0491	1.0531	-0.0278	0.1115	-0.1336	-0.1846
1080.1690	0.0133	-1.5473	0.0057	-1.5405	-0.0171	-0.0240	0.0640	0.0960	0.0187	0.1277	-0.0754	-0.1041	1.6781	1.2411	0.5366	0.2982	-0.4069	-0.3432	1.6260	1.6346	0.6486	0.3388	-0.3437	-0.3374	1.0498	0.9144	-0.0844	0.1028	-0.1314	-0.1846
1080.1790	0.0139	-1.5463	0.0060	-1.5392	-0.0178	-0.0250	0.0668	0.0955	0.0191	0.1308	-0.0781	-0.1064	1.7388	1.5738	0.5721	0.3117	-0.4328	-0.3208	1.6308	1.6284	0.6434	0.3393	-0.3442	-0.3385	1.0506	0.7816	-0.1384	0.0941	-0.1292	-0.1846
1080.1910	0.0148	-1.5451	0.0062	-1.5376	-0.0188	-0.0264	0.0698	0.1022	0.0193	0.1360	-0.0836	-0.1130	1.4392	1.2987	0.4927	0.2807	-0.4501	-0.2366	1.6366	1.6203	0.6368	0.3398	-0.3448	-0.3399	1.0516	0.6138	-0.2072	0.0830	-0.1265	-0.1846
1080.2010	0.0155	-1.5441	0.0064	-1.5362	-0.0198	-0.0275	0.0730	0.1051	0.0191	0.1401	-0.0897	-0.1157	1.4484	1.3283	0.5905	0.2871	-0.4007	-0.2585	1.6414	1.6135	0.6313	0.3402	-0.3453	-0.3411	1.0525	0.4738	-0.2636	0.0739	-0.1242	-0.1846
1080.2110	0.0162	-1.5430	0.0066	-1.5347	-0.0207	-0.0287	0.0741	0.1071	0.0203	0.1409	-0.0946	-0.1166	1.5744	1.3177	0.6157	0.2904	-0.2818	-0.2997	1.6462	1.6064	0.6258	0.3406	-0.3458	-0.3422	1.0535	0.3314	-0.3209	0.0644	-0.1218	-0.1846
1080.2210	0.0169	-1.5419	0.0068	-1.5333	-0.0216	-0.0298	0.0764	0.1116	0.0190	0.1431	-0.0934	-0.1200	1.3874	0.8203	0.6754	0.3078	-0.2990	-0.2762	1.6510	1.5981	0.6196	0.3410	-0.3463	-0.3434	1.0545	0.1728	-0.3845	0.0543	-0.1193	-0.1846
1080.2310	0.0177	-1.5408	0.0070	-1.5318	-0.0226	-0.0311	0.0780	0.1089	0.0196	0.1471	-0.0926	-0.1252	1.5160	1.3106	0.7450	0.3561	-0.3445	-0.3154	1.6559	1.5906	0.6138	0.3414	-0.3468	-0.3445	1.0556	0.0247	-0.4442	0.0445	-0.1168	-0.1846
1080.2430	0.0187	-1.5394	0.0073	-1.5300	-0.0237	-0.0326	0.0804	0.1116	0.0214	0.1491	-0.0950	-0.1285	1.4715	1.3481	0.5796	0.3738	-0.3521	-0.2828	1.6839	1.5318	0.5818	0.3398	-0.3481	-0.3464	1.3252	-0.7410	-0.7604	0.0124	-0.1226	-0.1914
1080.2530	0.0195	-1.5383	0.0075	-1.5285	-0.0247	-0.0339	0.0819	0.1161	0.0218	0.1539	-0.0990	-0.1295	2.0153	1.0667	0.5516	0.3145	-0.3677	-0.3297	1.6894	1.5233	0.5754	0.3401	-0.3487	-0.3476	1.3265	-0.8953	-0.8234	0.0021	-0.1201	-0.1914
1080.2630	0.0203	-1.5372	0.0077	-1.5269	-0.0257	-0.0352	0.0873	0.1163	0.0217	0.1578	-0.1021	-0.1350	1.8769	1.2293	0.5608	0.3358	-0.3706	-0.3065	1.6949	1.5141	0.5685	0.3404	-0.3492	-0.3488	1.3279	-1.0588	-0.8903	-0.0085	-0.1174	-0.1914
1080.2730	0.0213	-1.5360	0.0079	-1.5253	-0.0267	-0.0366	0.0912	0.1228	0.0213	0.1622	-0.1045	-0.1385	1.3628	0.9118	0.5994	0.3753	-0.3853	-0.2689	1.7004	1.5053	0.5621	0.3407	-0.3498	-0.3500	1.3293	-1.2174	-0.9532	-0.0189	-0.1148	-0.1914
1080.2850	0.0223	-1.5345	0.0081	-1.5234	-0.0281	-0.0383	0.0922	0.1214	0.0209	0.1698	-0.1079	-0.1393	1.5398	1.1570	0.6816	0.3604	-0.3531	-0.2696	1.7070	1.4936	0.5539	0.3410	-0.3504	-0.3515	1.3312	-1.4205	-1.0339	-0.0320	-0.1115	-0.1914
1080.2950	0.0232	-1.5333	0.0083	-1.5217	-0.0291	-0.0396	0.0945	0.1231	0.0208	0.1745	-0.1116	-0.1425	1.6095	1.2121	0.6049	0.3532	-0.3716	-0.2946	1.7125	1.4840	0.5469	0.3412	-0.3509	-0.3527	1.3328	-1.5886	-1.1029	-0.0431	-0.1087	-0.1914
1080.3050	0.0242	-1.5321	0.0086	-1.5199	-0.0303	-0.0411	0.0982	0.1266	0.0223	0.1770	-0.1167	-0.1460	1.3518	1.1906	0.5802	0.3516	-0.2834	-0.3334	1.7181	1.4742	0.5398	0.3414	-0.3514	-0.3538	1.3345	-1.7599	-1.1724	-0.0548	-0.1058	-0.1914
1080.3150	0.0252	-1.5308	0.0088	-1.5182	-0.0315	-0.0426	0.0978	0.1290	0.0221	0.1803	-0.1160	-0.1557	1.6497	1.1218	0.5973	0.3399	-0.3317	-0.1968	1.7236	1.4643	0.5328	0.3416	-0.3520	-0.3550	1.3363	-1.9311	-1.2411	-0.0663	-0.1030	-0.1914
1080.3250	0.0262	-1.5294	0.0090	-1.5164	-0.0327	-0.0441	0.1006	0.1342	0.0220	0.1846	-0.1187	-0.1504	1.9351	0.7390	0.6466	0.3355	-0.3015	-0.2747	1.7292	1.4538	0.5255	0.3418	-0.3525	-0.3562	1.3382	-2.1101	-1.3129	-0.0782	-0.1000	-0.1914
1080.3370	0.0275	-1.5279	0.0093	-1.5142	-0.0341	-0.0460	0.1069	0.1323	0.0221	0.1880	-0.1178	-0.1537	1.2803	1.0603	0.5811	0.2962	-0.4473	-0.3267	1.7358	1.4404	0.5164	0.3420	-0.3531	-0.3577	1.3407	-2.3340	-1.4026	-0.0927	-0.0964	-0.1914
1080.3470	0.0286	-1.5266	0.0095	-1.5123	-0.0353	-0.0475	0.1067	0.1346	0.0225	0.1905	-0.1255	-0.1609	1.7024	1.1141	0.5316	0.3083	-0.3926	-0.2904	1.7693	1.3658	0.4764	0.3396	-0.3545	-0.3596	1.6680	-3.2736	-1.7920	-0.1316	-0.1024	-0.1988
1080.3570	0.0297	-1.5251	0.0097	-1.5104	-0.0367	-0.0492	0.1101	0.1358	0.0222	0.1938	-0.1316	-0.1618	1.6177	1.0402	0.4342	0.2881	-0.3150	-0.3172	1.7756	1.3539	0.4684	0.3397	-0.3551	-0.3608	1.6704	-3.4623	-1.8664	-0.1441	-0.0993	-0.1988
1080.3670	0.0308	-1.5238	0.0100	-1.5084	-0.0380	-0.0508	0.1128	0.1408	0.0226	0.1934	-0.1336	-0.1651	1.6519	0.8960	0.3868	0.3000	-0.3071	-0.3231	1.7820	1.3415	0.4601	0.3397	-0.3556	-0.3621	1.6728	-3.6563	-1.9444	-0.1570	-0.0961	-0.1988
1080.3790	0.0322	-1.5220	0.0102	-1.5061	-0.0396	-0.0529	0.1150	0.1403	0.0210	0.1969	-0.1316	-0.1731	1.8207	0.8773	0.4074	0.3391	-0.3906	-0.2783	1.7896	1.3270	0.4503	0.3398	-0.3563	-0.3636	1.6759	-3.8854	-2.0361	-0.1724	-0.0923	-0.1988
1080.3890	0.0335	-1.5206	0.0104	-1.5040	-0.0409	-0.0546	0.1207	0.1414	0.0208	0.2014	-0.1363	-0.1715	1.4776	1.1172	0.3511	0.2990	-0.4254	-0.3336	1.7960	1.3145	0.4420	0.3398	-0.3568	-0.3648	1.6785	-4.0815	-2.1136	-0.1855	-0.0890	-0.1988
1080.3990	0.0347	-1.5192	0.0107	-1.5020	-0.0423	-0.0563	0.1240	0.1440	0.0215	0.2031	-0.1436	-0.1746	1.5367	0.9272	0.2834	0.2902	-0.4051	-0.3497	1.8024	1.3017	0.4335	0.3398	-0.3574	-0.3660	1.6814	-4.2810	-2.1937	-0.1989	-0.0857	-0.1988
1080.4090	0.0359	-1.5177	0.0109	-1.4998	-0.0437	-0.0581	0.1246	0.1474	0.0216	0.2052	-0.1463	-0.1835	1.7386	0.7952	0.2764	0.3178	-0.3897	-0.2736	1.8088	1.2888	0.4248	0.3398	-0.3579	-0.3673	1.6843	-4.4814	-2.2749	-0.2125	-0.0823	-0.1988
1080.4190	0.0372	-1.5163	0.0111	-1.4978	-0.0453	-0.0600	0.1301	0.1505	0.0192	0.2058	-0.1532	-0.1814	1.4909	0.5927	0.2806	0.3355	-0.3919	-0.3202	1.8153	1.2757	0.4163	0.3398	-0.3585	-0.3685	1.6873	-4.6832	-2.3550	-0.2261	-0.0789	-0.1988
1080.4310	0.0388	-1.5145	0.0113	-1.4952	-0.0470	-0.0621	0.1306	0.1481	0.0189	0.2106	-0.1569	-0.1865	1.8862	1.0202	0.2175	0.3350	-0.2898	-0.3410	1.8230	1.2603	0.4062	0.3397	-0.3591	-0.3700	1.6911	-4.9232	-2.4498	-0.2424	-0.0749	-0.1988
1080.4400	0.0399	-1.5133	0.0115	-1.4935	-0.0483	-0.0637	0.1363	0.1521	0.0188	0.2158	-0.1559	-0.1937	1.6653	0.7776	0.2580	0.3209	-0.3363	-0.2936	1.8450	1.2048	0.3768	0.3379	-0.3599	-0.3713	1.8946	-5.6236	-2.7351	-0.2732	-0.0761	-0.2022
1080.4510	0.0415	-1.5114	0.0117	-1.4910	-0.0501	-0.0659	0.1384	0.1541	0.0167	0.2200	-0.1567	-0.1964	1.7987	0.6702	0.3490	0.3411	-0.4381	-0.3349	1.8699	1.1447	0.3443	0.3360	-0.3610	-0.3731	2.0908	-6.3866	-3.0444	-0.3089	-0.0758	-0.2054
1080.4610	0.0430	-1.5099	0.0118	-1.4887	-0.0518	-0.0679	0.1450	0.1554	0.0146	0.2252	-0.1678	-0.2024	1.5706	0.5553	0.3887	0.3510	-0.3257	-0.2791	1.8772	1.1305	0.3352	0.3359	-0.3616	-0.3744	2.0944	-6.5923	-3.1243	-0.3227	-0.0723	-0.2054
1080.4730	0.0447	-1.5080	0.0120	-1.4860	-0.0538	-0.0703	0.1450	0.1550	0.0154	0.2311	-0.1678	-0.2006	2.0512	0.8718	0.2411	0.3387	-0.3021	-0.3372	1.8861	1.1127	0.3240	0.3357	-0.3623	-0.3760	2.0990	-6.8486	-3.2243	-0.3401	-0.0681	-0.2054
1080.4830	0.0462	-1.5064	0.0122	-1.4838	-0.0555	-0.0723	0.1526	0.1569	0.0149	0.2328	-0.1658	-0.2053	1.7807	0.7783	0.2253	0.3400	-0.3857	-0.3554	1.8935	1.0983	0.3148	0.3355	-0.3629	-0.3772	2.1028	-7.0576	-3.3059	-0.3544	-0.0646	-0.2054
1080.4930	0.0477	-1.5048	0.0123	-1.4814	-0.0572	-0.0744	0.1568	0.1621	0.0139	0.2375	-0.1728	-0.2121	1.6024	0.4285	0.2535	0.3366	-0.3303	-0.2533	1.9009	1.0833	0.3054	0.3353	-0.3635	-0.3785	2.1069	-7.2732	-3.3894	-0.3692	-0.0609	-0.2054
1080.5030	0.0493	-1.5032	0.0124	-1.4790	-0.0589	-0.0765	0.1596	0.1594	0.0126	0.2419	-0.1747	-0.2110	1.5219	0.6883	0.3320	0.2730	-0.3831	-0.3176	1.9083	1.0679	0.2958	0.3351	-0.3641	-0.3798	2.1111	-7.4929	-3.4746	-0.3841	-0.0572	-0.2054
1080.5130	0.0509	-1.5015	0.0126	-1.4767	-0.0607	-0.0787	0.1607	0.1599	0.0140	0.2414	-0.1779	-0.2157	2.0343	0.8867	0.2011	0.3058	-0.3820	-0.3105	1.9157	1.0528	0.2863	0.3350	-0.3647	-0.3811	2.1154	-7.7096	-3.5591	-0.3990	-0.0536	-0.2054
1080.5250	0.0529	-1.4996	0.0128	-1.4737	-0.0629	-0.0813	0.1691	0.1627	0.0123	0.2441	-0.1829	-0.2174	1.6450	0.7326	0.2314	0.2286	-0.3376	-0.3321	1.9246	1.0343	0.2749	0.3347	-0.3654	-0.3826	2.1208	-7.9745	-3.6607	-0.4173	-0.0491	-0.2054
1080.5350	0.0546	-1.4980	0.0129	-1.4712	-0.0647	-0.0835	0.1695	0.1674	0.0126	0.2458	-0.1788	-0.2217	1.6276	0.3042	0.1388	0.2862	-0.4251	-0.3047	1.9221	1.0102	0.2637	0.3332	-0.3648	-0.3828	2.0078	-8.2984	-3.7623	-0.4455	-0.0333	-0.1936
1080.5450	0.0562	-1.4963	0.0129	-1.4687	-0.0665	-0.0857	0.1696	0.1635	0.0106	0.2443	-0.1851	-0.2199	2.2372	0.5965	0.2625	0.3207	-0.4539	-0.3618	1.9621	0.8810	0.1989	0.3275	-0.3653	-0.3838	2.4230	-9.8601	-4.3887	-0.5147	-0.0317	-0.1953
1080.5550	0.0580	-1.4946	0.0131	-1.4662	-0.0685	-0.0880	0.1771	0.1656	0.0098	0.2483	-0.1965	-0.2255	2.0240	0.5847	0.1926	0.2805	-0.3228	-0.3481	1.9700	0.8640	0.1737	0.3271	-0.3659	-0.3850	2.4276	-10.0842	-4.4745	-0.5302	-0.0279	-0.1953
1080.5670	0.0601	-1.4926	0.0132	-1.4631	-0.0708	-0.0907	0.1815	0.1681	0.0077	0.2513	-0.1909	-0.2281	1.6388	0.4974	0.0896	0.3036	-0.4293	-0.3278	1.9795	0.8432	0.0732	0.3266	-0.3666	-0.3865	2.4334	-10.3579	-4.5799	-0.5489	-0.0233	-0.1953
1080.5770	0.0619	-1.4909	0.0133	-1.4606	-0.0727	-0.0931	0.1826	0.1701	0.0050	0.2560	-0.1984	-0.2310	1.7166	0.1191	0.0723	0.3259	-0.3700	-0.3608	1.9874	0.8262	-0.0103	0.3261	-0.3672	-0.3877	2.4383	-10.5825	-4.6651	-0.5644	-0.0195	-0.1953
1080.5870	0.0638	-1.4892	0.0133	-1.4581	-0.0747	-0.0954	0.1844	0.1680	0.0036	0.2632	-0.2020	-0.2380	2.1364	0.4193	0.0647	0.3048	-0.4251	-0.2921	1.9953	0.8091	-0.0937	0.3257	-0.3678	-0.3889	2.4433	-10.8069	-4.7499	-0.5797	-0.0158	-0.1953
1080.5970	0.0657	-1.4875	0.0134	-1.4555	-0.0767	-0.0978	0.1927	0.1698	0.0030	0.2664	-0.2095	-0.2410	1.6286	0.3571	-0.0131	0.2951	-0.3908	-0.3188	2.0032	0.7924	-0.1769	0.3253	-0.3683	-0.3901	2.4484	-11.0275	-4.8332	-0.5954	-0.0119	-0.1953
1080.6090	0.0680	-1.4855	0.0134	-1.4523	-0.0793	-0.1007	0.1948	0.1741	0.0010	0.2693	-0.2106	-0.2468	1.9798	-0.1433	-0.0041	0.2880	-0.3562	-0.2677	2.0128	0.7724	-0.2767	0.3248	-0.3690	-0.3916	2.4546	-11.2917	-4.9317	-0.6141	-0.0074	-0.1953
1080.6190	0.0700	-1.4838	0.0134	-1.4496	-0.0814	-0.1032	0.1976	0.1708	0.0004	0.2738	-0.2087	-0.2471	2.1602	0.3709	-0.1167	0.3009	-0.4732	-0.3337	2.0207	0.7554	-0.3600	0.3243	-0.3696	-0.3928	2.4599	-11.5155	-5.0154	-0.6299	-0.0036	-0.1953
1080.6290	0.0720	-1.4821	0.0134	-1.4469	-0.0835	-0.1057	0.2062	0.1721	0.0002	0.2762	-0.2215	-0.2533	1.6965	0.4415	-0.2145	0.2302	-0.3004	-0.2609	2.0287	0.7384	-0.4434	0.3238	-0.3702	-0.3940	2.4653	-11.7395	-5.0994	-0.6461	0.0003	-0.1953
1080.6400	0.0740	-1.4805	0.0134	-1.4441	-0.0857	-0.1082	0.2079	0.1744	0.0001	0.2747	-0.2197	-0.2524	1.4031	0.2733	-0.2886	0.2525	-0.2997	-0.3119	1.9493	0.6373	-0.5273	0.3121	-0.3606	-0.3853	1.4496	-12.9636	-5.3646	-0.7800	0.1103	-0.0918
1080.6490	0.0761	-1.4787	0.0134	-1.4413	-0.0879	-0.1108	0.2078	0.1731	-0.0034	0.2743	-0.2196	-0.2586	2.0845	0.0754	-0.4034	0.2808	-0.3706	-0.2938	2.0648	0.5672	-0.6916	0.3152	-0.3695	-0.3946	2.7397	-13.8057	-5.8857	-0.7555	0.0245	-0.1796
1080.6610	0.0786	-1.4767	0.0133	-1.4379	-0.0906	-0.1139	0.2148	0.1725	-0.0023	0.2754	-0.2267	-0.2579	1.8441	0.5324	-0.6121	0.2842	-0.3886	-0.3146	2.0747	0.5450	-0.8365	0.3144	-0.3702	-0.3959	2.7460	-14.0750	-5.9856	-0.7751	0.0292	-0.1796
1080.6710	0.0808	-1.4749	0.0133	-1.4352	-0.0928	-0.1165	0.2166	0.1732	-0.0042	0.2744	-0.2318	-0.2617	1.7203	0.3858	-0.7252	0.2982	-0.3118	-0.3339	2.0829	0.5261	-0.9575	0.3136	-0.3707	-0.3970	2.7514	-14.3048	-6.0713	-0.7915	0.0331	-0.1796
1080.6810	0.0830	-1.4731	0.0133	-1.4324	-0.0952	-0.1192	0.2177	0.1771	-0.0061	0.2799	-0.2295	-0.2644	2.2877	-0.0601	-0.8252	0.2773	-0.3480	-0.3640	2.0912	0.5072	-1.0785	0.3129	-0.3713	-0.3981	2.7568	-14.5337	-6.1567	-0.8077	0.0370	-0.1796
1080.6910	0.0852	-1.4714	0.0132	-1.4296	-0.0975	-0.1219	0.2253	0.1724	-0.0099	0.2796	-0.2311	-0.2670	1.8609	0.3000	-0.7165	0.3548	-0.4087	-0.3160	2.0994	0.4883	-1.1992	0.3123	-0.3718	-0.3993	2.7623	-14.7627	-6.2395	-0.8238	0.0409	-0.1796
1080.7030	0.0880	-1.4693	0.0131	-1.4262	-0.1004	-0.1251	0.2259	0.1738	-0.0108	0.2882	-0.2409	-0.2705	2.0994	0.2812	-0.9351	0.2944	-0.3107	-0.3629	2.1094	0.4658	-1.3266	0.3114	-0.3725	-0.4006	2.7690	-15.0356	-6.3375	-0.8431	0.0455	-0.1796
1080.7130	0.0903	-1.4675	0.0130	-1.4233	-0.1027	-0.1278	0.2323	0.1774	-0.0119	0.2930	-0.2395	-0.2714	1.8324	0.0106	-0.9344	0.2927	-0.4386	-0.3269	2.1176	0.4467	-1.3371	0.3107	-0.3731	-0.4017	2.7747	-15.2678	-6.4217	-0.8597	0.0495	-0.1796
1080.7230	0.0926	-1.4657	0.0128	-1.4205	-0.1051	-0.1306	0.2334	0.1751	-0.0131	0.2966	-0.2472	-0.2794	1.8646	0.0157	-1.0120	0.2339	-0.3839	-0.2966	2.1259	0.4277	-1.3475	0.3100	-0.3736	-0.4028	2.7805	-15.4978	-6.5051	-0.8762	0.0534	-0.1796
1080.7330	0.0950	-1.4640	0.0127	-1.4175	-0.1076	-0.1334	0.2362	0.1745	-0.0127	0.2973	-0.2498	-0.2787	2.1632	0.1524	-1.1163	0.2539	-0.3940	-0.3412	2.1342	0.4084	-1.3580	0.3093	-0.3741	-0.4040	2.7864	-15.7318	-6.5897	-0.8929	0.0574	-0.1796
1080.7430	0.0974	-1.4622	0.0126	-1.4145	-0.1101	-0.1362	0.2411	0.1741	-0.0134	0.2964	-0.2550	-0.2860	2.0290	0.0081	-1.2856	0.2403	-0.3478	-0.2698	2.1597	0.2442	-1.4354	0.3004	-0.3724	-0.4029	3.0133	-17.6909	-7.3321	-0.9946	0.0837	-0.1585
1080.7550	0.1004	-1.4601	0.0124	-1.4109	-0.1131	-0.1396	0.2459	0.1761	-0.0180	0.2954	-0.2534	-0.2835	2.0200	-0.5495	-1.2934	0.2083	-0.4107	-0.3097	2.1697	0.2193	-1.4486	0.2992	-0.3730	-0.4040	3.0195	-17.9698	-7.4321	-1.0148	0.0885	-0.1585
1080.7650	0.1029	-1.4583	0.0123	-1.4079	-0.1158	-0.1425	0.2507	0.1720	-0.0199	0.2966	-0.2640	-0.2894	1.8807	-0.2109	-1.3690	0.2350	-0.2929	-0.3272	2.1780	0.1994	-1.4591	0.2982	-0.3735	-0.4050	3.0244	-18.1921	-7.5108	-1.0313	0.0924	-0.1585
1080.7750	0.1055	-1.4566	0.0121	-1.4049	-0.1184	-0.1454	0.2546	0.1719	-0.0214	0.2952	-0.2593	-0.2906	2.0904	-0.3593	-1.5025	0.2587	-0.3923	-0.3516	2.1864	0.1795	-1.4698	0.2972	-0.3740	-0.4060	3.0294	-18.4138	-7.5908	-1.0480	0.0963	-0.1585
1080.7850	0.1079	-1.4549	0.0119	-1.4019	-0.1210	-0.1483	0.2572	0.1735	-0.0233	0.2960	-0.2628	-0.2911	2.3481	-0.6926	-1.5695	0.2964	-0.3622	-0.3039	2.1947	0.1595	-1.4803	0.2963	-0.3746	-0.4070	3.0344	-18.6376	-7.6693	-1.0643	0.1002	-0.1585
1080.7970	0.1111	-1.4528	0.0116	-1.3984	-0.1242	-0.1519	0.2654	0.1690	-0.0275	0.3006	-0.2690	-0.3003	2.1165	-0.4596	-1.5508	0.2893	-0.3307	-0.2997	2.2047	0.1363	-1.4924	0.2952	-0.3752	-0.4082	3.0402	-18.8953	-7.7580	-1.0835	0.1046	-0.1585
1080.8070	0.1138	-1.4511	0.0114	-1.3954	-0.1269	-0.1548	0.2677	0.1678	-0.0289	0.3040	-0.2635	-0.2993	2.1489	-0.2812	-1.6553	0.2755	-0.3958	-0.3617	2.2130	0.1174	-1.5023	0.2943	-0.3757	-0.4092	3.0449	-19.1060	-7.8308	-1.0995	0.1083	-0.1585
1080.8170	0.1165	-1.4495	0.0110	-1.3923	-0.1296	-0.1578	0.2741	0.1680	-0.0320	0.3080	-0.2724	-0.3033	2.0821	-0.3131	-1.6014	0.2343	-0.3660	-0.3175	2.2213	0.0988	-1.5119	0.2934	-0.3762	-0.4102	3.0496	-19.3119	-7.8997	-1.1153	0.1120	-0.1585
1080.8270	0.1192	-1.4478	0.0107	-1.3893	-0.1324	-0.1609	0.2748	0.1696	-0.0358	0.3116	-0.2741	-0.3086	2.4031	-0.5174	-1.5382	0.2529	-0.2960	-0.3314	2.2296	0.0796	-1.5216	0.2925	-0.3768	-0.4111	3.0543	-19.5261	-7.9703	-1.1314	0.1157	-0.1585
1080.8370	0.1220	-1.4462	0.0102	-1.3862	-0.1352	-0.1640	0.2836	0.1642	-0.0402	0.3139	-0.2746	-0.3069	2.1731	0.0647	-1.3611	0.2315	-0.4148	-0.3454	2.2379	0.0606	-1.5312	0.2916	-0.3773	-0.4121	3.0591	-19.7377	-8.0402	-1.1473	0.1194	-0.1585
1080.8490	0.1254	-1.4442	0.0098	-1.3824	-0.1385	-0.1677	0.2839	0.1645	-0.0434	0.3092	-0.2812	-0.3153	2.1791	-0.2343	-1.4374	0.2282	-0.3781	-0.2620	2.2610	-0.1114	-1.6116	0.2819	-0.3752	-0.4107	3.2280	-21.7569	-8.7955	-1.2557	0.1513	-0.1328
1080.8590	0.1283	-1.4425	0.0093	-1.3793	-0.1413	-0.1708	0.2892	0.1676	-0.0457	0.3126	-0.2888	-0.3095	1.9796	-0.6736	-1.4756	0.2206	-0.3402	-0.3666	2.2691	-0.1315	-1.6214	0.2807	-0.3757	-0.4115	3.2313	-21.9609	-8.8615	-1.2717	0.1549	-0.1328
1080.8690	0.1312	-1.4408	0.0088	-1.3761	-0.1441	-0.1740	0.2909	0.1633	-0.0500	0.3094	-0.2864	-0.3121	2.1402	-0.4607	-1.3292	0.2590	-0.4438	-0.3112	2.2773	-0.1514	-1.6311	0.2796	-0.3762	-0.4123	3.2345	-22.1634	-8.9254	-1.2873	0.1585	-0.1328
1080.8790	0.1341	-1.4393	0.0084	-1.3730	-0.1471	-0.1771	0.2955	0.1616	-0.0491	0.3104	-0.2960	-0.3164	2.1504	-0.3637	-1.5503	0.2084	-0.3139	-0.3588	2.2854	-0.1709	-1.6405	0.2784	-0.3767	-0.4132	3.2375	-22.3608	-8.9875	-1.3030	0.1621	-0.1328
1080.8910	0.1377	-1.4373	0.0077	-1.3693	-0.1507	-0.1809	0.2988	0.1603	-0.0517	0.3095	-0.2970	-0.3169	2.0234	-0.3972	-1.5082	0.2763	-0.3661	-0.3415	2.2951	-0.1942	-1.6517	0.2771	-0.3772	-0.4142	3.2410	-22.5965	-9.0605	-1.3215	0.1662	-0.1328
1080.9010	0.1407	-1.4357	0.0072	-1.3662	-0.1536	-0.1842	0.3017	0.1620	-0.0534	0.3140	-0.2996	-0.3192	2.4561	-0.7795	-1.6215	0.2719	-0.3282	-0.3823	2.3032	-0.2133	-1.6610	0.2760	-0.3777	-0.4150	3.2438	-22.7888	-9.1204	-1.3369	0.1696	-0.1328
1080.9110	0.1438	-1.4341	0.0067	-1.3631	-0.1566	-0.1873	0.3073	0.1568	-0.0579	0.3173	-0.3037	-0.3227	2.1993	-0.5136	-1.4645	0.2703	-0.3126	-0.3771	2.3112	-0.2321	-1.6699	0.2749	-0.3782	-0.4158	3.2464	-22.9780	-9.1768	-1.3520	0.1729	-0.1328
1080.9210	0.1469	-1.4325	0.0061	-1.3599	-0.1596	-0.1905	0.3108	0.1567	-0.0570	0.3194	-0.2967	-0.3273	2.3975	-0.4750	-1.6707	0.2246	-0.4582	-0.3499	2.3193	-0.2505	-1.6786	0.2738	-0.3787	-0.4166	3.2489	-23.1617	-9.2319	-1.3671	0.1763	-0.1328
1080.9310	0.1500	-1.4309	0.0055	-1.3567	-0.1627	-0.1938	0.3144	0.1542	-0.0595	0.3230	-0.3077	-0.3331	2.2375	-0.3263	-1.7432	0.2113	-0.3383	-0.2861	2.3274	-0.2696	-1.6878	0.2727	-0.3792	-0.4175	3.2514	-23.3543	-9.2911	-1.3825	0.1797	-0.1328
1080.9430	0.1539	-1.4290	0.0048	-1.3528	-0.1664	-0.1977	0.3208	0.1568	-0.0643	0.3208	-0.3061	-0.3338	2.2160	-1.1310	-1.8513	0.1620	-0.3961	-0.3037	2.3445	-0.4372	-1.7653	0.2630	-0.3768	-0.4156	3.3458	-25.3081	-10.0140	-1.4899	0.2152	-0.1034
1080.9530	0.1571	-1.4275	0.0042	-1.3496	-0.1694	-0.2012	0.3209	0.1497	-0.0671	0.3180	-0.3108	-0.3336	2.2113	-0.7907	-1.8184	0.2153	-0.4014	-0.3201	2.3521	-0.4570	-1.7743	0.2616	-0.3772	-0.4163	3.3463	-25.4897	-10.0650	-1.5049	0.2185	-0.1034
1080.9630	0.1603	-1.4260	0.0035	-1.3464	-0.1726	-0.2045	0.3244	0.1492	-0.0712	0.3165	-0.3175	-0.3330	2.3048	-0.9459	-1.9393	0.1515	-0.3200	-0.3088	2.3597	-0.4765	-1.7833	0.2603	-0.3776	-0.4169	3.3467	-25.6683	-10.1169	-1.5200	0.2217	-0.1034
1080.9730	0.1636	-1.4245	0.0028	-1.3432	-0.1757	-0.2079	0.3273	0.1481	-0.0730	0.3129	-0.3167	-0.3339	2.3627	-1.0882	-2.0205	0.2134	-0.4038	-0.3661	2.3673	-0.4957	-1.7919	0.2590	-0.3780	-0.4176	3.3468	-25.8420	-10.1652	-1.5346	0.2249	-0.1034
1080.9850	0.1676	-1.4227	0.0018	-1.3394	-0.1796	-0.2119	0.3351	0.1465	-0.0802	0.3129	-0.3183	-0.3334	2.2939	-1.4227	-1.7987	0.1703	-0.3652	-0.3290	2.3764	-0.5179	-1.8017	0.2574	-0.3786	-0.4183	3.3466	-26.0410	-10.2169	-1.5519	0.2285	-0.1034
1080.9950	0.1709	-1.4214	0.0010	-1.3362	-0.1828	-0.2153	0.3387	0.1389	-0.0827	0.3128	-0.3200	-0.3357	2.6612	-0.9689	-1.8399	0.2872	-0.3612	-0.3448	2.3839	-0.5358	-1.8095	0.2562	-0.3790	-0.4190	3.3461	-26.1996	-10.2566	-1.5657	0.2313	-0.1034
1081.0050	0.1743	-1.4200	0.0002	-1.3332	-0.1861	-0.2187	0.3457	0.1378	-0.0867	0.3169	-0.3237	-0.3384	2.2592	-0.9103	-1.9122	0.2344	-0.3083	-0.3729	2.3915	-0.5529	-1.8169	0.2550	-0.3795	-0.4196	3.3453	-26.3488	-10.2929	-1.5792	0.2341	-0.1034
1081.0150	0.1778	-1.4186	-0.0007	-1.3300	-0.1894	-0.2221	0.3482	0.1358	-0.0912	0.3218	-0.3227	-0.3410	2.3922	-0.7966	-1.8094	0.2268	-0.3901	-0.3874	2.3990	-0.5703	-1.8243	0.2538	-0.3799	-0.4203	3.3445	-26.5015	-10.3289	-1.5926	0.2368	-0.1034
1081.0250	0.1813	-1.4173	-0.0016	-1.3269	-0.1926	-0.2254	0.3508	0.1369	-0.0932	0.3230	-0.3324	-0.3450	2.4559	-1.2646	-1.8394	0.2270	-0.3523	-0.3102	2.4064	-0.5869	-1.8313	0.2526	-0.3804	-0.4209	3.3433	-26.6443	-10.3610	-1.6060	0.2396	-0.1034
1081.0370	0.1856	-1.4157	-0.0028	-1.3230	-0.1965	-0.2296	0.3546	0.1287	-0.0991	0.3252	-0.3312	-0.3507	2.3152	-0.6601	-1.6918	0.2167	-0.4081	-0.3014	2.4154	-0.6065	-1.8393	0.2512	-0.3810	-0.4217	3.3416	-26.8125	-10.3950	-1.6220	0.2428	-0.1034
1081.0470	0.1892	-1.4144	-0.0038	-1.3197	-0.1998	-0.2331	0.3543	0.1280	-0.1024	0.3205	-0.3385	-0.3473	2.6100	-0.9187	-1.7172	0.1397	-0.3863	-0.3607	2.4539	-0.8339	-1.9481	0.2392	-0.3790	-0.4200	3.7081	-29.4554	-11.4197	-1.7490	0.2716	-0.0796
1081.0570	0.1927	-1.4131	-0.0048	-1.3165	-0.2032	-0.2366	0.3606	0.1243	-0.1071	0.3160	-0.3446	-0.3490	2.2904	-0.9582	-1.7658	0.1643	-0.3149	-0.3215	2.4614	-0.8518	-1.9553	0.2378	-0.3794	-0.4205	3.7039	-29.5878	-11.4434	-1.7618	0.2741	-0.0796
1081.0670	0.1964	-1.4118	-0.0059	-1.3133	-0.2066	-0.2401	0.3639	0.1247	-0.1073	0.3136	-0.3404	-0.3543	2.5491	-1.1936	-1.9870	0.1848	-0.4506	-0.2804	2.4690	-0.8695	-1.9626	0.2363	-0.3799	-0.4210	3.6995	-29.7165	-11.4681	-1.7747	0.2765	-0.0796
1081.0790	0.2008	-1.4104	-0.0072	-1.3095	-0.2108	-0.2443	0.3696	0.1206	-0.1126	0.3103	-0.3443	-0.3502	2.2708	-1.3847	-1.8868	0.2073	-0.3331	-0.3439	2.4779	-0.8897	-1.9705	0.2347	-0.3804	-0.4216	3.6938	-29.8601	-11.4899	-1.7895	0.2793	-0.0796
1081.0890	0.2045	-1.4092	-0.0084	-1.3063	-0.2142	-0.2478	0.3731	0.1138	-0.1171	0.3130	-0.3461	-0.3511	2.4438	-1.0814	-1.8429	0.1917	-0.3509	-0.3514	2.4854	-0.9061	-1.9768	0.2333	-0.3809	-0.4221	3.6886	-29.9743	-11.5048	-1.8016	0.2815	-0.0796
1081.0990	0.2083	-1.4081	-0.0095	-1.3033	-0.2178	-0.2514	0.3771	0.1126	-0.1231	0.3128	-0.3511	-0.3514	2.5630	-1.0548	-1.6675	0.2446	-0.3132	-0.3417	2.4929	-0.9223	-1.9829	0.2320	-0.3814	-0.4225	3.6832	-30.0860	-11.5176	-1.8133	0.2836	-0.0796
1081.1090	0.2121	-1.4069	-0.0108	-1.3002	-0.2213	-0.2549	0.3818	0.1089	-0.1262	0.3181	-0.3429	-0.3551	2.4057	-1.1272	-1.8137	0.1904	-0.3937	-0.3373	2.5003	-0.9382	-1.9890	0.2307	-0.3819	-0.4230	3.6775	-30.1931	-11.5305	-1.8252	0.2856	-0.0796
1081.1190	0.2159	-1.4059	-0.0120	-1.2970	-0.2248	-0.2584	0.3853	0.1076	-0.1268	0.3160	-0.3537	-0.3560	2.6032	-1.2679	-1.9479	0.1989	-0.3132	-0.3375	2.5077	-0.9529	-1.9943	0.2294	-0.3824	-0.4235	3.6714	-30.2874	-11.5350	-1.8364	0.2876	-0.0796
1081.1310	0.2206	-1.4045	-0.0136	-1.2932	-0.2290	-0.2627	0.3901	0.1055	-0.1332	0.3164	-0.3499	-0.3585	2.5812	-1.7550	-2.0627	0.1389	-0.3773	-0.3972	2.5165	-0.9711	-2.0008	0.2278	-0.3830	-0.4241	3.6639	-30.4060	-11.5433	-1.8501	0.2899	-0.0796
1081.1400	0.2237	-1.4037	-0.0146	-1.2906	-0.2319	-0.2656	0.3927	0.1024	-0.1327	0.3158	-0.3517	-0.3602	1.9990	-0.8166	-1.6461	0.1362	-0.4346	-0.3435	2.3702	-0.6846	-1.8436	0.2356	-0.3776	-0.4188	1.8784	-26.9430	-9.9784	-1.7656	0.3502	-0.0209
1081.1510	0.2284	-1.4026	-0.0163	-1.2868	-0.2361	-0.2699	0.3972	0.0935	-0.1446	0.3106	-0.3580	-0.3608	2.4599	-1.3774	-1.8860	0.1143	-0.3908	-0.3551	2.5200	-1.1373	-2.0730	0.2166	-0.3797	-0.4210	3.5699	-32.2423	-12.1725	-1.9625	0.3345	-0.0408
1081.1610	0.2324	-1.4016	-0.0177	-1.2837	-0.2396	-0.2736	0.3992	0.0922	-0.1454	0.3076	-0.3669	-0.3607	2.5937	-1.6007	-2.1114	0.1530	-0.3269	-0.3458	2.5264	-1.1520	-2.0778	0.2151	-0.3801	-0.4212	3.5607	-32.3163	-12.1670	-1.9729	0.3361	-0.0408
1081.1730	0.2372	-1.4005	-0.0194	-1.2800	-0.2440	-0.2779	0.4033	0.0857	-0.1501	0.3031	-0.3680	-0.3603	2.6596	-1.5162	-2.1539	0.1537	-0.3626	-0.3380	2.5340	-1.1691	-2.0831	0.2134	-0.3806	-0.4215	3.5494	-32.3993	-12.1562	-1.9851	0.3379	-0.0408
1081.1830	0.2412	-1.3997	-0.0209	-1.2769	-0.2476	-0.2815	0.4089	0.0828	-0.1553	0.3049	-0.3696	-0.3632	2.7286	-1.5259	-2.1854	0.1925	-0.3751	-0.3058	2.5403	-1.1824	-2.0872	0.2120	-0.3810	-0.4218	3.5395	-32.4562	-12.1431	-1.9947	0.3392	-0.0408
1081.1930	0.2454	-1.3989	-0.0226	-1.2739	-0.2514	-0.2851	0.4103	0.0820	-0.1623	0.3030	-0.3675	-0.3614	2.6293	-1.9865	-2.0001	0.2023	-0.3636	-0.3407	2.5466	-1.1945	-2.0902	0.2106	-0.3814	-0.4220	3.5293	-32.4997	-12.1204	-2.0038	0.3404	-0.0408
1081.2030	0.2495	-1.3981	-0.0243	-1.2710	-0.2550	-0.2887	0.4144	0.0758	-0.1658	0.3016	-0.3728	-0.3618	2.3830	-1.9476	-1.9577	0.2187	-0.3607	-0.3707	2.5529	-1.2071	-2.0932	0.2093	-0.3819	-0.4223	3.5190	-32.5486	-12.0976	-2.0125	0.3414	-0.0408
1081.2150	0.2545	-1.3973	-0.0263	-1.2673	-0.2595	-0.2931	0.4136	0.0669	-0.1709	0.3069	-0.3674	-0.3659	2.5168	-1.4934	-1.9998	0.1303	-0.4136	-0.3217	2.5603	-1.2207	-2.0965	0.2077	-0.3824	-0.4226	3.5062	-32.5897	-12.0668	-2.0230	0.3426	-0.0408
1081.2250	0.2588	-1.3966	-0.0281	-1.2643	-0.2632	-0.2967	0.4160	0.0632	-0.1747	0.3068	-0.3718	-0.3650	2.5870	-1.3190	-2.0687	0.1774	-0.4336	-0.3484	2.5665	-1.2311	-2.0985	0.2064	-0.3829	-0.4228	3.4952	-32.6125	-12.0335	-2.0310	0.3435	-0.0408
1081.2350	0.2630	-1.3960	-0.0298	-1.2613	-0.2669	-0.3004	0.4208	0.0617	-0.1796	0.3059	-0.3732	-0.3634	2.5186	-1.4146	-1.7706	0.1339	-0.3911	-0.3560	2.2804	-0.3520	-1.6432	0.2399	-0.3798	-0.4192	0.0027	-22.0054	-7.5131	-1.6659	0.3817	-0.0000
1081.2450	0.2671	-1.3954	-0.0317	-1.2582	-0.2707	-0.3041	0.4228	0.0647	-0.1810	0.3018	-0.3795	-0.3633	3.1451	-2.3947	-2.1800	0.1414	-0.3405	-0.3559	2.5613	-1.3651	-2.1536	0.1966	-0.3797	-0.4195	3.3143	-34.0554	-12.4944	-2.1261	0.3850	-0.0023
1081.2570	0.2722	-1.3947	-0.0339	-1.2546	-0.2752	-0.3084	0.4344	0.0502	-0.1883	0.2966	-0.3780	-0.3625	2.5964	-1.2484	-1.9182	0.1326	-0.3379	-0.3333	2.5674	-1.3773	-2.1553	0.1948	-0.3802	-0.4195	3.2984	-34.0594	-12.4423	-2.1351	0.3857	-0.0023
1081.2670	0.2765	-1.3942	-0.0358	-1.2516	-0.2791	-0.3121	0.4365	0.0480	-0.1911	0.2906	-0.3770	-0.3644	2.7689	-1.3329	-2.0264	0.1453	-0.3649	-0.3572	2.5725	-1.3869	-2.1566	0.1934	-0.3805	-0.4195	3.2851	-34.0557	-12.3968	-2.1422	0.3862	-0.0023
1081.2770	0.2810	-1.3937	-0.0378	-1.2487	-0.2829	-0.3157	0.4393	0.0466	-0.1949	0.2873	-0.3739	-0.3658	2.5594	-1.5965	-2.0663	0.1428	-0.3668	-0.3351	2.5775	-1.3960	-2.1573	0.1919	-0.3809	-0.4195	3.2715	-34.0464	-12.3469	-2.1491	0.3865	-0.0023
1081.2870	0.2854	-1.3933	-0.0398	-1.2458	-0.2866	-0.3193	0.4387	0.0431	-0.1999	0.2876	-0.3830	-0.3670	2.5081	-1.9162	-2.0896	0.1516	-0.3403	-0.3733	2.5826	-1.4048	-2.1580	0.1906	-0.3813	-0.4195	3.2579	-34.0323	-12.2953	-2.1553	0.3867	-0.0023
1081.2970	0.2897	-1.3929	-0.0418	-1.2430	-0.2904	-0.3230	0.4403	0.0385	-0.2078	0.2840	-0.3791	-0.3703	2.5395	-1.9664	-1.9327	0.2137	-0.3796	-0.3197	2.5876	-1.4123	-2.1577	0.1892	-0.3817	-0.4195	3.2440	-34.0046	-12.2351	-2.1611	0.3868	-0.0023
1081.3090	0.2951	-1.3925	-0.0444	-1.2396	-0.2949	-0.3274	0.4448	0.0318	-0.2114	0.2861	-0.3874	-0.3661	2.8120	-1.9110	-2.0031	0.1852	-0.3731	-0.3724	2.5936	-1.4209	-2.1573	0.1877	-0.3821	-0.4195	3.2273	-33.9650	-12.1619	-2.1678	0.3868	-0.0023
1081.3190	0.2995	-1.3922	-0.0465	-1.2367	-0.2988	-0.3310	0.4499	0.0261	-0.2161	0.2880	-0.3853	-0.3662	2.7146	-1.8210	-1.9845	0.1645	-0.4116	-0.3453	2.5986	-1.4276	-2.1566	0.1864	-0.3826	-0.4195	3.2132	-33.9265	-12.0979	-2.1731	0.3866	-0.0023
1081.3290	0.3040	-1.3920	-0.0486	-1.2339	-0.3027	-0.3347	0.4528	0.0220	-0.2225	0.2851	-0.3949	-0.3639	2.5564	-1.9097	-1.9655	0.1777	-0.2806	-0.3548	2.6036	-1.4337	-2.1556	0.1851	-0.3830	-0.4196	3.1991	-33.8813	-12.0302	-2.1781	0.3864	-0.0023
1081.3400	0.3086	-1.3918	-0.0508	-1.2311	-0.3066	-0.3384	0.4523	0.0193	-0.2211	0.2868	-0.3915	-0.3657	2.2556	-0.9422	-1.6255	0.1685	-0.3581	-0.3204	2.4600	-0.9919	-1.9247	0.2014	-0.3814	-0.4176	1.4371	-28.5200	-9.7240	-1.9976	0.4055	0.0184
1081.3510	0.3141	-1.3916	-0.0535	-1.2277	-0.3113	-0.3428	0.4540	0.0107	-0.2333	0.2782	-0.3916	-0.3618	2.4430	-1.9997	-2.1303	0.1253	-0.3365	-0.3612	2.5893	-1.5352	-2.1928	0.1763	-0.3800	-0.4157	2.9126	-34.8676	-12.2885	-2.2550	0.4246	0.0360
1081.3610	0.3187	-1.3915	-0.0558	-1.2249	-0.3152	-0.3464	0.4534	0.0056	-0.2376	0.2756	-0.3832	-0.3623	2.5839	-2.4440	-2.1192	0.0965	-0.4503	-0.3234	2.5931	-2.0559	-2.1906	0.1749	-0.3803	-0.4155	2.8973	-34.7916	-12.2049	-2.2589	0.4240	0.0360
1081.3710	0.3232	-1.3915	-0.0582	-1.2221	-0.3192	-0.3500	0.4567	-0.0030	-0.2418	0.2708	-0.3906	-0.3639	2.8252	-2.6304	-2.2686	0.0784	-0.3048	-0.3413	2.5968	-2.7639	-2.1878	0.1736	-0.3806	-0.4153	2.8821	-34.7032	-12.1160	-2.2624	0.4233	0.0360
1081.3810	0.3278	-1.3915	-0.0607	-1.2194	-0.3231	-0.3537	0.4627	-0.0046	-0.2484	0.2654	-0.3906	-0.3650	2.7383	-3.6264	-2.2118	0.0958	-0.4057	-0.3392	2.6006	-3.4859	-2.1845	0.1723	-0.3809	-0.4150	2.8670	-34.6061	-12.0213	-2.2653	0.4223	0.0360
1081.3910	0.3325	-1.3916	-0.0633	-1.2168	-0.3270	-0.3573	0.4658	-0.0126	-0.2536	0.2607	-0.3945	-0.3620	3.0688	-3.9305	-2.2436	0.1336	-0.3997	-0.3370	2.6044	-4.2107	-2.1808	0.1710	-0.3813	-0.4148	2.8519	-34.5008	-11.9237	-2.2677	0.4213	0.0360
1081.4030	0.3381	-1.3918	-0.0664	-1.2136	-0.3317	-0.3616	0.4702	-0.0188	-0.2636	0.2586	-0.3903	-0.3612	2.7874	-3.8361	-1.9413	0.1428	-0.4511	-0.3560	2.6090	-4.2883	-2.1753	0.1696	-0.3817	-0.4145	2.8340	-34.3572	-11.7960	-2.2699	0.4197	0.0360
1081.4130	0.3428	-1.3921	-0.0691	-1.2111	-0.3356	-0.3653	0.4760	-0.0213	-0.2665	0.2582	-0.3958	-0.3617	2.5969	-3.9808	-2.1092	0.1850	-0.3529	-0.3136	2.6128	-4.2877	-2.1704	0.1684	-0.3821	-0.4143	2.8192	-34.2315	-11.6860	-2.2713	0.4184	0.0361
1081.4230	0.3475	-1.3923	-0.0718	-1.2085	-0.3396	-0.3689	0.4777	-0.0252	-0.2748	0.2572	-0.3966	-0.3597	2.4808	-4.0349	-1.8890	0.1751	-0.3626	-0.3377	2.6166	-4.2862	-2.1648	0.1673	-0.3825	-0.4141	2.8046	-34.0940	-11.5695	-2.2721	0.4168	0.0361
1081.4330	0.3523	-1.3926	-0.0745	-1.2059	-0.3436	-0.3724	0.4782	-0.0301	-0.2784	0.2586	-0.4014	-0.3582	2.3295	-4.0234	-1.9527	0.1605	-0.2957	-0.3403	2.6205	-4.2844	-2.1592	0.1662	-0.3829	-0.4138	2.7902	-33.9528	-11.4524	-2.2730	0.4152	0.0361
1081.4450	0.3580	-1.3930	-0.0779	-1.2029	-0.3483	-0.3768	0.4761	-0.0295	-0.2819	0.2568	-0.3998	-0.3574	2.9107	-4.7196	-2.0755	0.1428	-0.3078	-0.3566	2.5956	-4.3540	-2.1850	0.1599	-0.3798	-0.4100	2.4491	-34.6729	-11.6493	-2.3302	0.4507	0.0739
1081.4550	0.3628	-1.3933	-0.0808	-1.2004	-0.3524	-0.3804	0.4787	-0.0433	-0.2885	0.2539	-0.3953	-0.3623	2.4873	-3.7445	-1.8700	0.1114	-0.3979	-0.2895	2.5981	-4.3519	-2.1789	0.1586	-0.3800	-0.4095	2.4347	-34.5177	-11.5236	-2.3305	0.4489	0.0739
1081.4650	0.3676	-1.3938	-0.0837	-1.1979	-0.3563	-0.3839	0.4797	-0.0484	-0.2925	0.2500	-0.3932	-0.3576	2.6666	-3.6327	-1.9018	0.0965	-0.4195	-0.3408	2.6007	-4.3478	-2.1717	0.1574	-0.3803	-0.4090	2.4208	-34.3399	-11.3882	-2.3298	0.4469	0.0739
1081.4750	0.3724	-1.3943	-0.0866	-1.1953	-0.3603	-0.3875	0.4829	-0.0527	-0.2954	0.2451	-0.3981	-0.3563	2.6246	-3.7330	-1.9333	0.0859	-0.3396	-0.3460	2.6034	-4.3436	-2.1645	0.1562	-0.3806	-0.4086	2.4072	-34.1603	-11.2524	-2.3293	0.4449	0.0739
1081.4870	0.3783	-1.3950	-0.0902	-1.1925	-0.3650	-0.3917	0.4831	-0.0584	-0.3028	0.2376	-0.4028	-0.3534	2.3314	-3.7609	-1.9929	0.1065	-0.2994	-0.3493	2.6065	-4.3374	-2.1551	0.1549	-0.3810	-0.4080	2.3913	-33.9303	-11.0815	-2.3275	0.4421	0.0739
1081.4970	0.3832	-1.3956	-0.0933	-1.1900	-0.3690	-0.3953	0.4824	-0.0631	-0.3071	0.2341	-0.4013	-0.3554	2.6960	-3.9048	-2.0683	0.1085	-0.3284	-0.3347	2.6092	-4.3318	-2.1468	0.1539	-0.3813	-0.4076	2.3785	-33.7334	-10.9346	-2.3258	0.4398	0.0739
1081.5070	0.3880	-1.3963	-0.0965	-1.1877	-0.3730	-0.3989	0.4863	-0.0689	-0.3138	0.2304	-0.4032	-0.3480	2.8599	-3.8320	-1.9496	0.1382	-0.3402	-0.3395	2.6120	-4.3245	-2.1377	0.1529	-0.3817	-0.4071	2.3663	-33.5169	-10.7803	-2.3233	0.4372	0.0739
1081.5170	0.3928	-1.3970	-0.0997	-1.1854	-0.3771	-0.4024	0.4919	-0.0758	-0.3200	0.2255	-0.3954	-0.3475	2.8549	-3.7448	-1.8812	0.1728	-0.3895	-0.3231	2.6147	-4.3173	-2.1286	0.1519	-0.3820	-0.4066	2.3544	-33.3010	-10.6251	-2.3209	0.4345	0.0739
1081.5270	0.3978	-1.3978	-0.1028	-1.1832	-0.3811	-0.4058	0.4986	-0.0792	-0.3253	0.2268	-0.4007	-0.3489	2.4882	-4.0114	-1.9411	0.1160	-0.3056	-0.3052	2.6175	-4.3088	-2.1188	0.1509	-0.3824	-0.4062	2.3430	-33.0703	-10.4638	-2.3175	0.4317	0.0739
1081.5400	0.4038	-1.3988	-0.1068	-1.1805	-0.3859	-0.4100	0.4963	-0.0819	-0.3281	0.2207	-0.3964	-0.3476	2.2629	-3.1759	-1.3783	0.2117	-0.4119	-0.3154	2.4899	-3.7372	-1.8247	0.1744	-0.3846	-0.4074	0.7754	-26.1068	-7.5113	-2.0532	0.4092	0.0555
1081.5490	0.4087	-1.3996	-0.1101	-1.1783	-0.3898	-0.4134	0.4952	-0.0880	-0.3391	0.2208	-0.4034	-0.3476	2.6415	-4.8848	-1.8165	0.1263	-0.3559	-0.3444	2.5830	-4.3126	-2.1061	0.1462	-0.3799	-0.4018	1.8636	-32.8640	-10.2136	-2.3412	0.4587	0.1085
1081.5590	0.4137	-1.4006	-0.1134	-1.1762	-0.3937	-0.4169	0.4963	-0.1017	-0.3422	0.2173	-0.3999	-0.3479	2.7569	-3.9882	-2.0940	0.1499	-0.4244	-0.2826	2.5845	-4.3021	-2.0950	0.1453	-0.3802	-0.4011	1.8547	-32.6045	-10.0381	-2.3366	0.4555	0.1085
1081.5690	0.4186	-1.4017	-0.1168	-1.1740	-0.3979	-0.4204	0.4994	-0.1045	-0.3475	0.2173	-0.4043	-0.3421	2.7750	-4.1105	-2.0789	0.1304	-0.3198	-0.3628	2.5860	-4.2899	-2.0830	0.1444	-0.3805	-0.4005	1.8466	-32.3234	-9.8543	-2.3315	0.4522	0.1085
1081.5810	0.4246	-1.4030	-0.1211	-1.1715	-0.4026	-0.4244	0.5030	-0.1101	-0.3562	0.2100	-0.4008	-0.3402	2.6929	-4.3282	-2.2166	0.1140	-0.3606	-0.3261	2.5880	-4.2751	-2.0680	0.1433	-0.3808	-0.3997	1.8376	-31.9854	-9.6277	-2.3249	0.4479	0.1085
1081.5910	0.4296	-1.4041	-0.1248	-1.1694	-0.4066	-0.4279	0.5043	-0.1183	-0.3606	0.2111	-0.3996	-0.3380	2.4880	-3.9911	-2.0006	0.0637	-0.3245	-0.3291	2.5891	-4.2610	-2.0547	0.1426	-0.3811	-0.3990	1.8312	-31.6833	-9.4302	-2.3185	0.4442	0.1085
1081.6010	0.4347	-1.4054	-0.1285	-1.1674	-0.4107	-0.4313	0.5029	-0.1221	-0.3699	0.2034	-0.4008	-0.3370	2.5014	-4.1460	-1.8618	0.1020	-0.3127	-0.3174	2.5896	-4.2461	-2.0407	0.1418	-0.3814	-0.3983	1.8255	-31.3706	-9.2257	-2.3117	0.4404	0.1085
1081.6110	0.4397	-1.4067	-0.1323	-1.1654	-0.4147	-0.4346	0.5015	-0.1315	-0.3743	0.1992	-0.3970	-0.3351	2.5803	-3.6883	-1.7123	0.0732	-0.4116	-0.3196	2.5902	-4.2302	-2.0260	0.1411	-0.3818	-0.3976	1.8207	-31.0458	-9.0152	-2.3041	0.4364	0.1085
1081.6230	0.4457	-1.4083	-0.1369	-1.1630	-0.4194	-0.4386	0.5029	-0.1379	-0.3818	0.1931	-0.4001	-0.3317	2.7392	-3.4933	-1.5514	0.1202	-0.3933	-0.3400	2.5909	-4.2097	-2.0078	0.1404	-0.3822	-0.3968	1.8160	-30.6397	-8.7565	-2.2946	0.4315	0.1085
1081.6330	0.4507	-1.4098	-0.1407	-1.1611	-0.4234	-0.4419	0.5064	-0.1428	-0.3884	0.1884	-0.3945	-0.3344	2.5453	-3.5053	-1.6114	0.0446	-0.4288	-0.3250	2.5916	-4.1921	-1.9924	0.1398	-0.3825	-0.3961	1.8130	-30.2945	-8.5386	-2.2864	0.4272	0.1085
1081.6430	0.4557	-1.4112	-0.1446	-1.1592	-0.4274	-0.4452	0.5055	-0.1431	-0.3861	0.1875	-0.4031	-0.3306	2.4234	-3.7705	-1.9427	0.0582	-0.3312	-0.3099	2.5470	-4.1648	-1.9717	0.1381	-0.3801	-0.3926	1.2731	-29.8524	-8.2790	-2.2909	0.4519	0.1396
1081.6530	0.4609	-1.4127	-0.1485	-1.1573	-0.4314	-0.4484	0.5070	-0.1494	-0.3967	0.1796	-0.3984	-0.3289	2.3985	-4.0062	-1.6382	0.0660	-0.3511	-0.2893	2.5473	-4.1458	-1.9554	0.1375	-0.3804	-0.3917	1.2730	-29.4901	-8.0521	-2.2818	0.4475	0.1396
1081.6630	0.4659	-1.4142	-0.1525	-1.1556	-0.4354	-0.4517	0.5053	-0.1587	-0.4026	0.1759	-0.3998	-0.3259	2.7033	-3.5922	-1.5988	0.1351	-0.3277	-0.3152	2.5476	-4.1265	-1.9387	0.1369	-0.3806	-0.3908	1.2736	-29.1251	-7.8217	-2.2721	0.4430	0.1396
1081.6750	0.4720	-1.4162	-0.1573	-1.1534	-0.4402	-0.4556	0.5051	-0.1649	-0.4069	0.1712	-0.3940	-0.3201	2.4214	-3.6091	-1.7663	0.1067	-0.4127	-0.3405	2.5480	-4.1020	-1.9180	0.1363	-0.3809	-0.3898	1.2756	-28.6702	-7.5397	-2.2600	0.4374	0.1396
1081.6850	0.4771	-1.4178	-0.1614	-1.1517	-0.4442	-0.4589	0.5017	-0.1672	-0.4136	0.1677	-0.3962	-0.3179	2.5084	-3.9637	-1.6568	0.1035	-0.3304	-0.3332	2.5485	-4.0803	-1.9001	0.1358	-0.3812	-0.3889	1.2785	-28.2757	-7.2967	-2.2492	0.4326	0.1396
1081.6950	0.4821	-1.4196	-0.1657	-1.1501	-0.4481	-0.4621	0.5025	-0.1772	-0.4213	0.1650	-0.3941	-0.3156	3.0389	-3.7364	-1.4864	0.1458	-0.3912	-0.3284	2.5491	-4.0578	-1.8815	0.1354	-0.3815	-0.3880	1.2824	-27.8707	-7.0485	-2.2377	0.4276	0.1396
1081.7050	0.4871	-1.4214	-0.1699	-1.1485	-0.4520	-0.4652	0.5092	-0.1845	-0.4243	0.1630	-0.3987	-0.3134	2.9006	-3.4398	-1.5864	0.1439	-0.3271	-0.3351	2.5498	-4.0344	-1.8626	0.1350	-0.3818	-0.3871	1.2873	-27.4558	-6.7964	-2.2259	0.4225	0.1396
1081.7170	0.4932	-1.4237	-0.1751	-1.1465	-0.4567	-0.4690	0.5142	-0.1889	-0.4306	0.1563	-0.3962	-0.3119	2.7418	-3.4656	-1.6298	0.1580	-0.3880	-0.3149	2.5507	-4.0048	-1.8391	0.1346	-0.3821	-0.3861	1.2947	-26.9403	-6.4860	-2.2109	0.4162	0.1396
1081.7270	0.4983	-1.4256	-0.1794	-1.1450	-0.4607	-0.4720	0.5158	-0.1945	-0.4390	0.1562	-0.3944	-0.3115	2.2794	-3.7297	-1.5019	0.1357	-0.3551	-0.3050	2.5515	-3.9802	-1.8192	0.1344	-0.3824	-0.3852	1.3016	-26.5107	-6.2244	-2.1981	0.4109	0.1396
1081.7370	0.5035	-1.4275	-0.1838	-1.1435	-0.4647	-0.4751	0.5113	-0.2013	-0.4419	0.1539	-0.3922	-0.3067	2.3029	-3.4975	-1.6390	0.0939	-0.3636	-0.3623	2.5524	-3.9542	-1.7988	0.1341	-0.3828	-0.3844	1.3098	-26.0644	-5.9570	-2.1847	0.4054	0.1396
1081.7470	0.5086	-1.4296	-0.1883	-1.1420	-0.4686	-0.4782	0.5050	-0.2042	-0.4453	0.1530	-0.3939	-0.3107	2.4499	-3.7521	-1.8046	0.0667	-0.2762	-0.2966	2.5021	-3.8829	-1.7564	0.1346	-0.3808	-0.3809	0.7115	-25.0794	-5.4760	-2.1636	0.4234	0.1661
1081.7570	0.5136	-1.4317	-0.1928	-1.1406	-0.4726	-0.4812	0.5032	-0.2095	-0.4540	0.1478	-0.3930	-0.3041	2.5529	-3.9171	-1.6915	0.0771	-0.3347	-0.3194	2.5025	-3.8554	-1.7349	0.1344	-0.3810	-0.3798	0.7230	-24.6189	-5.2007	-2.1494	0.4178	0.1661
1081.7690	0.5197	-1.4343	-0.1982	-1.1389	-0.4773	-0.4849	0.5049	-0.2189	-0.4621	0.1431	-0.3877	-0.2988	2.9703	-3.6937	-1.6019	0.0709	-0.3707	-0.3184	2.5032	-3.8204	-1.7082	0.1342	-0.3813	-0.3786	0.7385	-24.0430	-4.8607	-2.1314	0.4109	0.1661
1081.7790	0.5248	-1.4365	-0.2029	-1.1375	-0.4811	-0.4879	0.5050	-0.2238	-0.4685	0.1381	-0.3860	-0.2980	2.5685	-3.7887	-1.5577	0.0413	-0.4004	-0.2832	2.5039	-3.7899	-1.6852	0.1342	-0.3815	-0.3776	0.7529	-23.5469	-4.5703	-2.1155	0.4050	0.1661
1081.7890	0.5298	-1.4388	-0.2076	-1.1362	-0.4849	-0.4908	0.5024	-0.2337	-0.4753	0.1303	-0.3861	-0.2922	2.4869	-3.3337	-1.4455	0.1123	-0.3979	-0.3104	2.5047	-3.7591	-1.6619	0.1342	-0.3818	-0.3765	0.7680	-23.0464	-4.2768	-2.0995	0.3990	0.1661
1081.7990	0.5349	-1.4412	-0.2124	-1.1350	-0.4887	-0.4938	0.5026	-0.2399	-0.4788	0.1266	-0.3936	-0.2921	2.4189	-3.1674	-1.5097	0.0902	-0.3200	-0.2422	2.5056	-3.7263	-1.6376	0.1343	-0.3820	-0.3755	0.7848	-22.5232	-3.9736	-2.0824	0.3928	0.1661
1081.8110	0.5409	-1.4441	-0.2183	-1.1334	-0.4933	-0.4972	0.5028	-0.2420	-0.4859	0.1233	-0.3902	-0.2839	2.6733	-3.4164	-1.3652	0.0124	-0.3171	-0.3355	2.5068	-3.6867	-1.6081	0.1344	-0.3824	-0.3742	0.8059	-21.8919	-3.6063	-2.0615	0.3853	0.1661
1081.8210	0.5459	-1.4466	-0.2232	-1.1322	-0.4972	-0.5001	0.5038	-0.2514	-0.4924	0.1201	-0.3933	-0.2821	2.8454	-3.1366	-1.2089	0.0396	-0.3287	-0.3001	2.5079	-3.6526	-1.5828	0.1346	-0.3827	-0.3732	0.8248	-21.3525	-3.2928	-2.0433	0.3788	0.1661
1081.8310	0.5509	-1.4492	-0.2282	-1.1311	-0.5011	-0.5029	0.5045	-0.2547	-0.4978	0.1146	-0.3824	-0.2789	2.6733	-3.1188	-1.1587	0.0681	-0.3952	-0.3677	2.5090	-3.6180	-1.5573	0.1348	-0.3830	-0.3722	0.8445	-20.8076	-2.9784	-2.0249	0.3723	0.1661
1081.8410	0.5560	-1.4518	-0.2332	-1.1300	-0.5050	-0.5057	0.5048	-0.2618	-0.5012	0.1091	-0.3850	-0.2797	2.7356	-2.8712	-1.1480	0.1221	-0.3385	-0.3143	2.4553	-3.5015	-1.4914	0.1376	-0.3817	-0.3692	0.2097	-19.2838	-2.2789	-1.9776	0.3827	0.1866
1081.8530	0.5620	-1.4550	-0.2393	-1.1287	-0.5096	-0.5090	0.5036	-0.2676	-0.5060	0.1040	-0.3795	-0.2785	2.4676	-2.9402	-1.2960	0.0847	-0.4116	-0.2645	2.4560	-3.4579	-1.4572	0.1380	-0.3819	-0.3678	0.2367	-18.6131	-1.8943	-1.9545	0.3748	0.1866
1081.8630	0.5670	-1.4576	-0.2444	-1.1276	-0.5134	-0.5117	0.5026	-0.2727	-0.5113	0.1006	-0.3773	-0.2739	2.2462	-2.8314	-1.1954	0.0734	-0.3642	-0.3400	2.4556	-3.4201	-1.4280	0.1384	-0.3821	-0.3666	0.2605	-18.0380	-1.5670	-1.9345	0.3681	0.1866
1081.8730	0.5720	-1.4604	-0.2495	-1.1266	-0.5171	-0.5144	0.4978	-0.2785	-0.5163	0.0963	-0.3707	-0.2746	2.3767	-2.8115	-1.1760	0.0895	-0.4625	-0.2896	2.4548	-3.3814	-1.3983	0.1388	-0.3823	-0.3655	0.2852	-17.4514	-1.2345	-1.9139	0.3614	0.1866
1081.8830	0.5770	-1.4632	-0.2547	-1.1257	-0.5209	-0.5172	0.4955	-0.2811	-0.5225	0.0935	-0.3767	-0.2698	2.6398	-3.1577	-1.0103	0.0710	-0.3209	-0.2934	2.4540	-3.3424	-1.3682	0.1392	-0.3825	-0.3643	0.3105	-16.8615	-0.8991	-1.8928	0.3545	0.1866
1081.8930	0.5819	-1.4661	-0.2600	-1.1248	-0.5246	-0.5198	0.4928	-0.2884	-0.5285	0.0857	-0.3749	-0.2697	2.7587	-2.8435	-1.0443	0.0916	-0.3827	-0.2492	2.4533	-3.3020	-1.3376	0.1398	-0.3828	-0.3631	0.3370	-16.2542	-0.5579	-1.8711	0.3475	0.1866
1081.9050	0.5879	-1.4696	-0.2663	-1.1238	-0.5292	-0.5230	0.4923	-0.2933	-0.5368	0.0848	-0.3753	-0.2584	2.6702	-2.8970	-0.9449	0.0959	-0.2987	-0.3052	2.4525	-3.2527	-1.3005	0.1404	-0.3831	-0.3617	0.3697	-15.5166	-0.1448	-1.8444	0.3390	0.1866
1081.9150	0.5927	-1.4726	-0.2717	-1.1229	-0.5328	-0.5256	0.4927	-0.3006	-0.5419	0.0807	-0.3667	-0.2573	2.6491	-2.7301	-1.0707	0.1002	-0.4524	-0.2241	2.4519	-3.2102	-1.2688	0.1411	-0.3833	-0.3606	0.3983	-14.8838	0.2075	-1.8212	0.3317	0.1866
1081.9250	0.5977	-1.4757	-0.2772	-1.1222	-0.5365	-0.5281	0.4938	-0.3025	-0.5465	0.0760	-0.3698	-0.2529	2.2838	-3.1564	-1.0001	0.1209	-0.3236	-0.3241	2.4514	-3.1679	-1.2369	0.1418	-0.3836	-0.3594	0.4270	-14.2542	0.5613	-1.7980	0.3245	0.1866
1081.9350	0.6027	-1.4787	-0.2828	-1.1215	-0.5402	-0.5307	0.4882	-0.3108	-0.5494	0.0716	-0.3661	-0.2513	2.2538	-2.7655	-1.0911	0.1039	-0.3937	-0.2454	2.4509	-3.1251	-1.2048	0.1425	-0.3838	-0.3582	0.4564	-13.6184	0.9175	-1.7740	0.3171	0.1866
1081.9470	0.6085	-1.4825	-0.2894	-1.1206	-0.5446	-0.5337	0.4843	-0.3149	-0.5543	0.0679	-0.3708	-0.2462	2.6125	-2.9383	-1.0192	0.1412	-0.3499	-0.3180	2.3919	-2.9567	-1.1104	0.1480	-0.3831	-0.3555	-0.1904	-11.4651	1.8909	-1.6962	0.3183	0.2001
1081.9570	0.6133	-1.4856	-0.2950	-1.1199	-0.5482	-0.5361	0.4822	-0.3232	-0.5607	0.0620	-0.3632	-0.2450	2.7872	-2.5175	-0.9995	0.1394	-0.4523	-0.2771	2.3898	-2.9114	-1.0772	0.1489	-0.3833	-0.3543	-0.1600	-10.8116	2.2539	-1.6716	0.3110	0.2001
1081.9670	0.6181	-1.4889	-0.3006	-1.1193	-0.5519	-0.5384	0.4808	-0.3297	-0.5662	0.0571	-0.3677	-0.2403	2.4938	-2.4785	-0.7511	0.1826	-0.3079	-0.3037	2.3877	-2.8654	-1.0438	0.1498	-0.3835	-0.3530	-0.1293	-10.1500	2.6190	-1.6462	0.3035	0.2001
1081.9770	0.6230	-1.4922	-0.3063	-1.1188	-0.5555	-0.5409	0.4799	-0.3347	-0.5700	0.0558	-0.3634	-0.2423	2.1496	-2.2662	-0.8373	0.1736	-0.3416	-0.1874	2.3856	-2.8185	-1.0099	0.1508	-0.3837	-0.3518	-0.0980	-9.4770	2.9890	-1.6203	0.2960	0.2001
1081.9890	0.6287	-1.4962	-0.3132	-1.1181	-0.5598	-0.5437	0.4772	-0.3400	-0.5751	0.0535	-0.3619	-0.2328	2.2817	-2.4037	-0.8184	0.1489	-0.3380	-0.3151	2.3833	-2.7609	-0.9686	0.1521	-0.3839	-0.3503	-0.0598	-8.6538	3.4397	-1.5885	0.2869	0.2001
1081.9990	0.6334	-1.4997	-0.3190	-1.1176	-0.5634	-0.5460	0.4743	-0.3413	-0.5807	0.0493	-0.3523	-0.2325	2.5630	-2.6879	-0.7979	0.1533	-0.4271	-0.2516	2.3813	-2.7119	-0.9336	0.1532	-0.3842	-0.3490	-0.0276	-7.9561	3.8202	-1.5614	0.2792	0.2001
1082.0090	0.6381	-1.5031	-0.3248	-1.1171	-0.5670	-0.5483	0.4734	-0.3500	-0.5862	0.0455	-0.3575	-0.2271	2.5525	-2.2785	-0.6906	0.1670	-0.3060	-0.3021	2.3794	-2.6619	-0.8982	0.1543	-0.3844	-0.3478	0.0051	-7.2466	4.2056	-1.5334	0.2714	0.2001
1082.0190	0.6428	-1.5067	-0.3308	-1.1167	-0.5706	-0.5505	0.4726	-0.3529	-0.5920	0.0423	-0.3489	-0.2271	2.5279	-2.3583	-0.5416	0.1537	-0.3894	-0.2379	2.3775	-2.6106	-0.8621	0.1556	-0.3846	-0.3465	0.0384	-6.5217	4.5973	-1.5048	0.2634	0.2001
1082.0310	0.6485	-1.5111	-0.3380	-1.1162	-0.5748	-0.5532	0.4689	-0.3609	-0.5960	0.0365	-0.3490	-0.2179	2.3497	-1.7763	-0.6748	0.1532	-0.3614	-0.3018	2.3753	-2.5488	-0.8186	0.1571	-0.3849	-0.3450	0.0782	-5.6484	5.0693	-1.4699	0.2538	0.2001
1082.0400	0.6523	-1.5140	-0.3429	-1.1160	-0.5776	-0.5550	0.4658	-0.3620	-0.6014	0.0330	-0.3474	-0.2164	2.4103	-2.1431	-0.4774	0.1656	-0.3367	-0.3005	2.3440	-2.4395	-0.7569	0.1611	-0.3848	-0.3436	-0.2499	-4.2519	5.7048	-1.4153	0.2501	0.2044
1082.0510	0.6578	-1.5184	-0.3502	-1.1156	-0.5817	-0.5575	0.4624	-0.3641	-0.6046	0.0330	-0.3503	-0.2112	2.3662	-1.9330	-0.4687	0.1381	-0.3279	-0.2821	2.3112	-2.3113	-0.6819	0.1656	-0.3848	-0.3417	-0.5521	-2.6007	6.4823	-1.3502	0.2433	0.2086
1082.0610	0.6624	-1.5221	-0.3562	-1.1153	-0.5851	-0.5597	0.4583	-0.3725	-0.6090	0.0276	-0.3444	-0.2083	2.3937	-1.7710	-0.3247	0.1276	-0.3988	-0.3059	2.3074	-2.2580	-0.6451	0.1670	-0.3849	-0.3404	-0.5218	-1.8658	6.8773	-1.3203	0.2355	0.2086
1082.0710	0.6670	-1.5259	-0.3623	-1.1151	-0.5886	-0.5617	0.4556	-0.3741	-0.6130	0.0234	-0.3452	-0.2062	2.3854	-1.9473	-0.4253	0.1632	-0.4000	-0.2488	2.3036	-2.2038	-0.6079	0.1686	-0.3851	-0.3391	-0.4916	-1.1190	7.2750	-1.2899	0.2276	0.2086
1082.0830	0.6724	-1.5304	-0.3696	-1.1148	-0.5927	-0.5642	0.4545	-0.3791	-0.6156	0.0197	-0.3454	-0.2019	2.2519	-1.7691	-0.5184	0.1808	-0.3286	-0.2811	2.2990	-2.1387	-0.5635	0.1704	-0.3853	-0.3375	-0.4564	-0.2241	7.7511	-1.2529	0.2181	0.2086
1082.0930	0.6769	-1.5342	-0.3759	-1.1147	-0.5961	-0.5662	0.4503	-0.3845	-0.6215	0.0167	-0.3392	-0.2027	2.5221	-1.6781	-0.4840	0.1777	-0.3816	-0.2215	2.2951	-2.0837	-0.5257	0.1721	-0.3854	-0.3362	-0.4274	0.5320	8.1561	-1.2213	0.2101	0.2086
1082.1030	0.6814	-1.5380	-0.3822	-1.1145	-0.5995	-0.5681	0.4472	-0.3862	-0.6241	0.0129	-0.3337	-0.1941	2.4843	-1.9387	-0.3984	0.1844	-0.3697	-0.3121	2.2912	-2.0282	-0.4876	0.1737	-0.3856	-0.3349	-0.3990	1.2928	8.5630	-1.1892	0.2020	0.2086
1082.1130	0.6858	-1.5420	-0.3886	-1.1144	-0.6029	-0.5700	0.4454	-0.3957	-0.6296	0.0085	-0.3321	-0.1914	2.2718	-1.3317	-0.4155	0.1432	-0.4098	-0.3358	2.2872	-1.9718	-0.4495	0.1251	-0.3858	-0.3336	-0.3709	2.0653	8.9710	-1.1565	0.1939	0.2086
1082.1250	0.6912	-1.5468	-0.3962	-1.1144	-0.6069	-0.5724	0.4422	-0.4002	-0.6365	0.0016	-0.3339	-0.1889	1.8165	-1.3272	-0.2660	0.1260	-0.3501	-0.2674	2.2824	-1.9037	-0.4038	0.0129	-0.3860	-0.3321	-0.3382	2.9964	9.4599	-1.1169	0.1842	0.2086
1082.1350	0.6956	-1.5507	-0.4026	-1.1144	-0.6102	-0.5742	0.4340	-0.4024	-0.6431	0.0001	-0.3234	-0.1850	2.3365	-1.5314	-0.1244	0.0516	-0.4614	-0.2717	2.2783	-1.8463	-0.3650	-0.0805	-0.3862	-0.3307	-0.3116	3.7817	9.8734	-1.0830	0.1759	0.2086
1082.1450	0.6999	-1.5548	-0.4090	-1.1144	-0.6134	-0.5760	0.4311	-0.4063	-0.6452	-0.0015	-0.3343	-0.1820	2.2629	-1.3580	-0.0559	-0.0482	-0.3301	-0.2647	2.1731	-1.8150	-0.3459	-0.1859	-0.3815	-0.3236	-1.4645	4.2567	10.0964	-1.0824	0.2186	0.2692
1082.1550	0.7042	-1.5589	-0.4155	-1.1144	-0.6167	-0.5778	0.4274	-0.4109	-0.6504	-0.0074	-0.3252	-0.1774	2.3246	-1.4236	-0.0577	-0.1202	-0.3708	-0.2670	2.1644	-1.7573	-0.3078	-0.2918	-0.3814	-0.3219	-1.4480	5.0493	10.5067	-1.0480	0.2107	0.2692
1082.1670	0.7093	-1.5639	-0.4232	-1.1145	-0.6206	-0.5799	0.4226	-0.4152	-0.6569	-0.0144	-0.3221	-0.1703	2.2105	-1.4834	-0.0559	-0.1640	-0.3630	-0.2516	2.1538	-1.6878	-0.2620	-0.3782	-0.3814	-0.3199	-1.4304	6.0050	11.0004	-1.0061	0.2011	0.2692
1082.1770	0.7135	-1.5681	-0.4298	-1.1147	-0.6239	-0.5816	0.4174	-0.4208	-0.6608	-0.0137	-0.3203	-0.1698	2.1302	-1.2818	-0.0995	-0.1816	-0.3242	-0.1834	2.1449	-1.6289	-0.2233	-0.3764	-0.3813	-0.3182	-1.4173	6.8123	11.4160	-0.9704	0.1931	0.2692
1082.1870	0.7176	-1.5723	-0.4365	-1.1148	-0.6270	-0.5832	0.4108	-0.4254	-0.6665	-0.0158	-0.3143	-0.1606	2.3840	-1.3989	-0.0270	-0.2218	-0.4006	-0.2649	2.1358	-1.5693	-0.1842	-0.3745	-0.3813	-0.3165	-1.4058	7.6279	11.8362	-0.9341	0.1850	0.2692
1082.1970	0.7217	-1.5766	-0.4433	-1.1150	-0.6302	-0.5848	0.4073	-0.4302	-0.6710	-0.0186	-0.3110	-0.1560	2.0461	-1.3332	-0.0017	-0.2722	-0.3088	-0.2828	2.1266	-1.5095	-0.1452	-0.3726	-0.3812	-0.3148	-1.3962	8.4464	12.2560	-0.8973	0.1768	0.2692
1082.2070	0.7257	-1.5810	-0.4500	-1.1152	-0.6332	-0.5864	0.4012	-0.4348	-0.6768	-0.0232	-0.3058	-0.1540	2.0476	-1.1415	0.1348	-0.2973	-0.4120	-0.2425	2.1172	-1.4492	-0.1061	-0.3707	-0.3812	-0.3131	-1.3883	9.2698	12.6762	-0.8601	0.1687	0.2692
1082.2190	0.7305	-1.5863	-0.4581	-1.1155	-0.6369	-0.5882	0.3943	-0.4435	-0.6808	-0.0306	-0.3084	-0.1454	2.4094	-0.5528	0.0637	-0.3073	-0.3748	-0.2387	2.1058	-1.3761	-0.0590	-0.3683	-0.3812	-0.3111	-1.3813	10.2681	13.1823	-0.8148	0.1589	0.2692
1082.2290	0.7344	-1.5908	-0.4650	-1.1158	-0.6400	-0.5896	0.3947	-0.4464	-0.6877	-0.0350	-0.3036	-0.1432	2.4154	-0.8054	0.1881	-0.3096	-0.3860	-0.2370	2.0961	-1.3140	-0.0193	-0.3663	-0.3811	-0.3095	-1.3773	11.1146	13.6083	-0.7763	0.1507	0.2692
1082.2400	0.7383	-1.5952	-0.4720	-1.1162	-0.6430	-0.5910	0.3926	-0.4468	-0.6920	-0.0398	-0.3053	-0.1390	2.0456	-1.0180	0.3219	-0.2993	-0.4032	-0.2360	2.0437	-1.1123	0.0881	-0.3574	-0.3817	-0.3083	-1.8818	13.6287	14.6996	-0.6654	0.1357	0.2633
1082.2490	0.7422	-1.5997	-0.4790	-1.1166	-0.6460	-0.5924	0.3843	-0.4473	-0.6936	-0.0411	-0.3011	-0.1362	2.2429	-0.8944	0.4091	-0.3541	-0.3605	-0.2229	1.9907	-0.9162	0.1926	-0.3487	-0.3822	-0.3073	-2.3738	16.0488	15.7537	-0.5589	0.1215	0.2576
1082.2610	0.7467	-1.6052	-0.4873	-1.1171	-0.6495	-0.5940	0.3775	-0.4567	-0.6953	-0.0475	-0.2966	-0.1261	1.6582	-0.3564	0.3973	-0.2890	-0.3865	-0.2980	1.9752	-0.8395	0.2407	-0.3458	-0.3821	-0.3053	-2.3869	17.0529	16.2588	-0.5123	0.1122	0.2576
1082.2710	0.7505	-1.6097	-0.4942	-1.1176	-0.6525	-0.5952	0.3678	-0.4607	-0.7002	-0.0489	-0.2947	-0.1244	1.8538	-0.3036	0.2971	-0.2995	-0.3412	-0.2521	1.9621	-0.7754	0.2806	-0.3434	-0.3820	-0.3037	-2.4007	17.8910	16.6785	-0.4733	0.1044	0.2576
1082.2810	0.7541	-1.6142	-0.5013	-1.1182	-0.6554	-0.5965	0.3583	-0.4635	-0.7055	-0.0524	-0.2870	-0.1221	1.8174	-0.3290	0.5625	-0.3166	-0.3869	-0.2475	1.9488	-0.7109	0.3211	-0.3409	-0.3819	-0.3021	-2.4172	18.7349	17.1028	-0.4333	0.0965	0.2576
1082.2910	0.7577	-1.6189	-0.5084	-1.1186	-0.6583	-0.5977	0.3526	-0.4651	-0.7090	-0.0554	-0.2870	-0.1198	2.0745	-0.3948	0.6888	-0.3165	-0.3797	-0.2067	1.9352	-0.6460	0.3614	-0.3383	-0.3818	-0.3005	-2.4362	19.5834	17.5257	-0.3932	0.0887	0.2576
1082.3010	0.7612	-1.6237	-0.5155	-1.1192	-0.6612	-0.5988	0.3470	-0.4687	-0.7122	-0.0588	-0.2828	-0.1126	2.0873	-0.1282	0.6096	-0.2623	-0.3108	-0.2442	1.9214	-0.5804	0.4017	-0.3357	-0.3817	-0.2989	-2.4579	20.4401	17.9486	-0.3525	0.0809	0.2576
1082.3130	0.7654	-1.6294	-0.5240	-1.1199	-0.6645	-0.6001	0.3426	-0.4733	-0.7146	-0.0598	-0.2772	-0.1063	2.0047	0.0467	0.5308	-0.3186	-0.3972	-0.2593	1.9046	-0.5017	0.4498	-0.3326	-0.3816	-0.2970	-2.4875	21.4686	18.4542	-0.3034	0.0715	0.2576
1082.3230	0.7688	-1.6341	-0.5314	-1.1206	-0.6673	-0.6012	0.3376	-0.4743	-0.7188	-0.0630	-0.2738	-0.1047	1.9948	-0.1142	0.6451	-0.3301	-0.3675	-0.2725	1.8903	-0.4357	0.4903	-0.3299	-0.3815	-0.2954	-2.5154	22.3306	18.8789	-0.2619	0.0636	0.2576
1082.3330	0.7721	-1.6389	-0.5386	-1.1212	-0.6701	-0.6022	0.3319	-0.4771	-0.7206	-0.0689	-0.2738	-0.1030	1.8910	-0.1784	0.6373	-0.2641	-0.3228	-0.1792	1.9849	-0.1767	0.6346	-0.3154	-0.3890	-0.3024	-1.2501	25.4983	20.3230	-0.0931	-0.0251	0.1656
1082.3430	0.7754	-1.6437	-0.5458	-1.1219	-0.6729	-0.6032	0.3325	-0.4755	-0.7222	-0.0643	-0.2681	-0.0977	1.5626	0.0129	0.6263	-0.3453	-0.4384	-0.2118	1.7888	-0.0585	0.6895	-0.3120	-0.3829	-0.2942	-3.5152	26.9348	20.8722	-0.0520	0.0359	0.2458
1082.3550	0.7793	-1.6494	-0.5544	-1.1228	-0.6761	-0.6043	0.3188	-0.4827	-0.7266	-0.0699	-0.2705	-0.0927	1.9282	0.6401	0.8870	-0.2718	-0.3072	-0.2686	1.7678	0.0211	0.7371	-0.3085	-0.3827	-0.2924	-3.5691	27.9405	21.3630	-0.0030	0.0272	0.2458
1082.3650	0.7825	-1.6543	-0.5617	-1.1234	-0.6787	-0.6052	0.3160	-0.4843	-0.7278	-0.0721	-0.2635	-0.0892	1.6700	0.7144	0.7913	-0.2836	-0.4030	-0.2324	1.7500	0.0884	0.7772	-0.3055	-0.3825	-0.2908	-3.6175	28.7906	21.7762	0.0385	0.0199	0.2458
1082.3750	0.7856	-1.6592	-0.5691	-1.1242	-0.6813	-0.6061	0.3091	-0.4837	-0.7303	-0.0757	-0.2632	-0.0843	1.6906	0.4163	0.8694	-0.2703	-0.3819	-0.2973	1.7319	0.1560	0.8175	-0.3025	-0.3824	-0.2893	-3.6691	29.6441	22.1906	0.0807	0.0126	0.2458
1082.3850	0.7886	-1.6640	-0.5765	-1.1250	-0.6840	-0.6069	0.3027	-0.4854	-0.7332	-0.0769	-0.2641	-0.0827	1.7273	0.3961	0.9828	-0.2626	-0.3234	-0.2491	1.7136	0.2230	0.8572	-0.2995	-0.3822	-0.2878	-3.7236	30.4893	22.5997	0.1226	0.0054	0.2458
1082.3970	0.7921	-1.6700	-0.5852	-1.1259	-0.6870	-0.6079	0.2950	-0.4890	-0.7362	-0.0783	-0.2542	-0.0776	1.7984	0.6176	0.9521	-0.2456	-0.4390	-0.2289	1.6913	0.3036	0.9043	-0.2958	-0.3820	-0.2860	-3.7927	31.5070	23.0848	0.1732	-0.0033	0.2457
1082.4070	0.7950	-1.6749	-0.5927	-1.1268	-0.6896	-0.6086	0.2903	-0.4894	-0.7382	-0.0814	-0.2574	-0.0691	1.6772	0.6545	0.9991	-0.2537	-0.3681	-0.2960	1.6724	0.3707	0.9434	-0.2928	-0.3818	-0.2844	-3.8537	32.3536	23.4885	0.2156	-0.0104	0.2457
1082.4170	0.7978	-1.6798	-0.6002	-1.1276	-0.6922	-0.6093	0.2820	-0.4929	-0.7412	-0.0796	-0.2526	-0.0660	1.7769	0.9398	1.1682	-0.2955	-0.3041	-0.2930	1.6533	0.4369	0.9823	-0.2897	-0.3816	-0.2829	-3.9175	33.1910	23.8891	0.2581	-0.0175	0.2457
1082.4270	0.8006	-1.6847	-0.6076	-1.1285	-0.6946	-0.6100	0.2772	-0.4952	-0.7447	-0.0847	-0.2452	-0.0652	1.5578	0.9313	1.2263	-0.2371	-0.3987	-0.2550	1.6340	0.5033	1.0207	-0.2866	-0.3814	-0.2814	-3.9842	34.0293	24.2856	0.3007	-0.0246	0.2457
1082.4370	0.8034	-1.6897	-0.6149	-1.1293	-0.6971	-0.6106	0.2701	-0.4965	-0.7424	-0.0854	-0.2461	-0.0614	2.3989	1.2592	1.2115	-0.2457	-0.4267	-0.2778	2.0384	0.8666	1.2354	-0.2619	-0.4021	-0.3035	0.9337	38.3990	26.4056	0.5714	-0.2505	0.0002
1082.4490	0.8066	-1.6956	-0.6239	-1.1303	-0.7000	-0.6113	0.2652	-0.4954	-0.7457	-0.0867	-0.2454	-0.0602	1.2687	1.0731	1.2197	-0.2736	-0.3544	-0.2375	1.5223	0.8904	1.2223	-0.2670	-0.3829	-0.2806	-5.0440	38.7020	26.2884	0.5225	-0.0546	0.2295
1082.4590	0.8091	-1.7006	-0.6315	-1.1312	-0.7025	-0.6119	0.2549	-0.4955	-0.7469	-0.0896	-0.2362	-0.0545	1.4949	1.1199	1.2945	-0.2454	-0.4336	-0.2149	1.4998	0.9580	1.2609	-0.2637	-0.3827	-0.2792	-5.1283	39.5271	26.6781	0.5649	-0.0612	0.2295
1082.4690	0.8117	-1.7056	-0.6390	-1.1322	-0.7048	-0.6124	0.2478	-0.4975	-0.7507	-0.0924	-0.2389	-0.0541	1.4176	1.2898	1.4995	-0.1773	-0.4263	-0.1673	1.4771	1.0250	1.2989	-0.2603	-0.3825	-0.2778	-5.2152	40.3454	27.0623	0.6075	-0.0678	0.2295
1082.4790	0.8141	-1.7106	-0.6464	-1.1330	-0.7072	-0.6130	0.2399	-0.5026	-0.7517	-0.0928	-0.2408	-0.0487	1.2097	1.8350	1.4555	-0.2163	-0.3327	-0.1676	1.4543	1.0912	1.3360	-0.2570	-0.3822	-0.2763	-5.3042	41.1535	27.4373	0.6491	-0.0741	0.2294
1082.4910	0.8170	-1.7166	-0.6554	-1.1342	-0.7100	-0.6135	0.2281	-0.5001	-0.7497	-0.0953	-0.2312	-0.0404	1.4026	1.6685	1.3166	-0.2368	-0.3664	-0.2092	1.4265	1.1718	1.3804	-0.2529	-0.3819	-0.2746	-5.4146	42.1269	27.8863	0.6997	-0.0818	0.2294
1082.5010	0.8193	-1.7216	-0.6630	-1.1352	-0.7123	-0.6138	0.2212	-0.4985	-0.7519	-0.0961	-0.2306	-0.0377	1.1518	1.3756	1.4038	-0.2416	-0.3678	-0.2311	1.4032	1.2388	1.4172	-0.2496	-0.3817	-0.2732	-5.5096	42.9355	28.2587	0.7421	-0.0881	0.2294
1082.5110	0.8214	-1.7266	-0.6706	-1.1362	-0.7146	-0.6142	0.2137	-0.5010	-0.7557	-0.0989	-0.2291	-0.0333	1.2485	1.5144	1.5102	-0.2466	-0.3274	-0.2381	1.3797	1.3051	1.4536	-0.2462	-0.3814	-0.2717	-5.6067	43.7362	28.6263	0.7845	-0.0944	0.2294
1082.5210	0.8235	-1.7316	-0.6781	-1.1371	-0.7168	-0.6145	0.2056	-0.5030	-0.7565	-0.0998	-0.2227	-0.0292	1.4340	1.7390	1.5674	-0.2579	-0.3351	-0.2369	1.3560	1.3709	1.4891	-0.2428	-0.3811	-0.2703	-5.7057	44.5303	28.9862	0.8265	-0.1006	0.2294
1082.5330	0.8259	-1.7375	-0.6872	-1.1383	-0.7194	-0.6148	0.1980	-0.5026	-0.7578	-0.1008	-0.2169	-0.0266	1.2497	1.6795	1.6207	-0.2355	-0.3956	-0.2618	1.4014	1.4576	1.5401	-0.2375	-0.3835	-0.2716	-4.9452	45.5764	29.4993	0.8908	-0.1369	0.1976
1082.5430	0.8278	-1.7426	-0.6949	-1.1393	-0.7216	-0.6151	0.1979	-0.5027	-0.7563	-0.1007	-0.2216	-0.0269	0.9940	2.1087	1.6019	-0.2485	-0.2832	-0.2217	1.2393	1.7546	1.6852	-0.2226	-0.3827	-0.2700	-6.7848	49.1304	30.9281	1.0531	-0.1326	0.2073
1082.5530	0.8298	-1.7477	-0.7024	-1.1403	-0.7238	-0.6154	0.1849	-0.5024	-0.7596	-0.1047	-0.2096	-0.0225	1.6639	2.1304	1.8631	-0.1936	-0.3936	-0.1991	1.2130	1.8202	1.7207	-0.2189	-0.3824	-0.2688	-6.8983	49.9119	31.2781	1.0947	-0.1383	0.2073
1082.5630	0.8316	-1.7528	-0.7099	-1.1414	-0.7259	-0.6155	0.1805	-0.5021	-0.7588	-0.1044	-0.2096	-0.0169	1.1951	2.1405	1.7876	-0.1994	-0.3591	-0.2427	1.1865	1.8850	1.7555	-0.2153	-0.3821	-0.2675	-7.0130	50.6826	31.6216	1.1359	-0.1440	0.2073
1082.5730	0.8334	-1.7579	-0.7176	-1.1424	-0.7280	-0.6157	0.1733	-0.5003	-0.7582	-0.1057	-0.2046	-0.0138	1.0380	2.2243	1.7349	-0.1847	-0.4129	-0.2312	1.1599	1.9492	1.7898	-0.2117	-0.3818	-0.2662	-7.1293	51.4457	31.9611	1.1772	-0.1496	0.2073
1082.5850	0.8353	-1.7638	-0.7268	-1.1436	-0.7305	-0.6159	0.1607	-0.4991	-0.7593	-0.1063	-0.2066	-0.0098	1.3791	2.1193	1.7782	-0.2133	-0.3566	-0.2793	1.1279	2.0246	1.8304	-0.2074	-0.3814	-0.2646	-7.2702	52.3426	32.3622	1.2265	-0.1562	0.2073
1082.5950	0.8369	-1.7688	-0.7343	-1.1446	-0.7325	-0.6159	0.1558	-0.5006	-0.7625	-0.1057	-0.2021	-0.0051	0.8613	2.2852	2.1577	-0.2176	-0.3674	-0.2412	1.1011	2.0871	1.8635	-0.2038	-0.3811	-0.1795	-7.3889	53.0870	32.6892	1.2673	-0.1617	0.2073
1082.6050	0.8384	-1.7738	-0.7419	-1.1457	-0.7344	-0.6159	0.1468	-0.5015	-0.7601	-0.1075	-0.1968	-0.0004	0.7830	2.7870	1.9487	-0.1791	-0.4837	-0.1924	1.0743	2.1494	1.8960	-0.2003	-0.3808	-0.0834	-7.5087	53.8273	33.0106	1.3079	-0.1671	0.2073
1082.6150	0.8398	-1.7788	-0.7495	-1.1468	-0.7364	-0.6159	0.1362	-0.5001	-0.7581	-0.1053	-0.2037	0.0006	0.9538	2.7616	1.8165	-0.1911	-0.3461	-0.1050	1.0473	2.2116	1.9281	-0.1968	-0.3804	0.0127	-7.6296	54.5622	33.3271	1.3483	-0.1724	0.2073
1082.6270	0.8414	-1.7848	-0.7586	-1.1481	-0.7388	-0.6159	0.1258	-0.4967	-0.7576	-0.1071	-0.1958	0.0045	1.0070	2.4091	1.8189	-0.1723	-0.3488	-0.0536	1.0148	2.2861	1.9660	-0.1925	-0.3800	0.1272	-7.7761	55.4390	33.7020	1.3966	-0.1786	0.2073
1082.6370	0.8426	-1.7898	-0.7662	-1.1491	-0.7407	-0.6158	0.1208	-0.4974	-0.7632	-0.1113	-0.1906	0.0085	1.3392	2.3377	2.1709	-0.0933	-0.4173	-0.0206	1.6476	2.1736	1.9489	-0.1918	-0.3983	0.1729	-0.0601	54.0831	33.5350	1.4057	-0.3818	0.0001
1082.6470	0.8438	-1.7948	-0.7738	-1.1502	-0.7425	-0.6158	0.1171	-0.4971	-0.7573	-0.1057	-0.1906	0.0094	0.2363	2.9805	2.0878	-0.1468	-0.3795	0.0452	0.9017	2.6431	2.1448	-0.1726	-0.3817	0.2643	-8.7985	59.6698	35.4552	1.6119	-0.2102	0.1798
1082.6570	0.8449	-1.7997	-0.7815	-1.1513	-0.7444	-0.6156	0.1025	-0.4921	-0.7568	-0.1055	-0.1849	0.0120	0.7754	2.7336	2.1039	-0.1680	-0.4271	0.0428	0.8729	2.7045	2.1757	-0.1688	-0.3813	0.2996	-8.9266	60.3647	35.7516	1.6510	-0.2151	0.1798
1082.6690	0.8461	-1.8056	-0.7907	-1.1525	-0.7467	-0.6155	0.0940	-0.4909	-0.7570	-0.1066	-0.1865	0.0124	0.6271	2.8419	2.2431	-0.1149	-0.3037	0.0963	0.8384	2.7768	2.2119	-0.1643	-0.3809	0.3009	-9.0796	61.1810	36.0986	1.6976	-0.2207	0.1798
1082.6790	0.8469	-1.8106	-0.7982	-1.1536	-0.7485	-0.6154	0.0837	-0.4926	-0.7559	-0.1044	-0.1767	0.0149	0.7111	3.2628	2.4616	-0.1266	-0.3511	0.1431	0.8097	2.8367	2.2413	-0.1607	-0.3805	0.3020	-9.2071	61.8578	36.3802	1.7358	-0.2254	0.1798
1082.6890	0.8478	-1.8155	-0.8056	-1.1547	-0.7502	-0.6152	0.0771	-0.4911	-0.7534	-0.1011	-0.1743	0.0175	0.4013	3.3239	2.1621	-0.1313	-0.4409	0.1608	0.7810	2.8963	2.2701	-0.1570	-0.3802	0.3032	-9.3346	62.5320	36.6561	1.7738	-0.2299	0.1798
1082.7010	0.8486	-1.8214	-0.8147	-1.1560	-0.7523	-0.6150	0.0675	-0.4855	-0.7554	-0.1032	-0.1761	0.0230	0.2908	3.1740	2.2958	-0.0943	-0.2936	0.1588	0.7466	2.9667	2.3040	-0.1526	-0.3797	0.3045	-9.4867	63.3264	36.9801	1.8192	-0.2354	0.1798
1082.7110	0.8492	-1.8262	-0.8223	-1.1570	-0.7541	-0.6147	0.0585	-0.4831	-0.7520	-0.1030	-0.1705	0.0278	0.3275	3.0201	2.1824	-0.1098	-0.3135	0.1517	0.7180	3.0246	2.3317	-0.1490	-0.3793	0.3056	-9.6129	63.9795	37.2453	1.8567	-0.2398	0.1798
1082.7210	0.8497	-1.8311	-0.8298	-1.1581	-0.7557	-0.6145	0.0481	-0.4830	-0.7510	-0.1022	-0.1646	0.0304	0.3903	3.1985	2.3943	-0.0635	-0.4065	0.1688	0.6895	3.0815	2.3585	-0.1455	-0.3789	0.3067	-9.7377	64.6195	37.5019	1.8937	-0.2442	0.1798
1082.7310	0.8501	-1.8359	-0.8374	-1.1591	-0.7574	-0.6141	0.0404	-0.4841	-0.7523	-0.0988	-0.1636	0.0322	0.3108	3.7404	2.4840	-0.1182	-0.3808	0.2131	0.6610	3.1380	2.3849	-0.1419	-0.3785	0.3078	-9.8621	65.2565	37.7537	1.9305	-0.2485	0.1798
1082.7410	0.8505	-1.8407	-0.8449	-1.1601	-0.7590	-0.6139	0.0345	-0.4826	-0.7533	-0.0998	-0.1618	0.0324	1.3623	3.2432	2.3943	-0.1258	-0.4190	0.2621	0.5835	3.4145	2.5228	-0.1260	-0.3806	0.3055	-10.6401	68.5322	39.1021	2.0995	-0.2760	0.1476
1082.7530	0.8508	-1.8464	-0.8539	-1.1613	-0.7610	-0.6134	0.0212	-0.4736	-0.7446	-0.0976	-0.1592	0.0378	0.4675	3.3065	2.4496	-0.0973	-0.3852	0.2606	0.5484	3.4820	2.5540	-0.1215	-0.3801	0.3066	-10.7877	69.2596	39.3894	2.1419	-0.2808	0.1476
1082.7630	0.8510	-1.8512	-0.8613	-1.1623	-0.7625	-0.6130	0.0142	-0.4737	-0.7470	-0.1002	-0.1574	0.0380	0.3156	3.6324	2.6668	-0.0624	-0.3586	0.2864	0.5193	3.5372	2.5792	-0.1178	-0.3797	0.3075	-10.9085	69.8529	39.6209	2.1767	-0.2846	0.1476
1082.7730	0.8511	-1.8560	-0.8687	-1.1633	-0.7641	-0.6126	0.0056	-0.4716	-0.7432	-0.0987	-0.1498	0.0421	-0.5201	3.9734	2.5854	-0.0798	-0.4208	0.3311	-0.4767	3.5924	2.6040	-0.1141	-0.3793	0.3084	-11.0283	70.4459	39.8477	2.2113	-0.2885	0.1476
1082.7850	0.8510	-1.8616	-0.8777	-1.1645	-0.7659	-0.6121	-0.0099	-0.4646	-0.7430	-0.0970	-0.1469	0.0500	-1.4784	3.7573	2.7771	-0.0720	-0.4679	0.2786	-2.1117	3.6569	2.6329	-0.1097	-0.3788	0.3095	-11.1690	71.1379	40.1124	2.2526	-0.2931	0.1476
1082.7950	0.8508	-1.8662	-0.8851	-1.1655	-0.7674	-0.6116	-0.0211	-0.4643	-0.7386	-0.0948	-0.1519	0.0516	-1.6083	4.0336	2.6940	-0.1098	-0.3523	0.2710	-2.4431	3.7094	2.6561	-0.1061	-0.3784	0.3105	-11.2834	71.6996	40.3244	2.2862	-0.2968	0.1476
1082.8050	0.8506	-1.8709	-0.8924	-1.1664	-0.7689	-0.6111	-0.0258	-0.4625	-0.7356	-0.0951	-0.1486	0.0526	-1.7629	4.0532	2.6199	-0.0731	-0.3497	0.2897	-2.4706	3.7618	2.6787	-0.1026	-0.3780	0.3114	-11.3963	72.2586	40.5300	2.3194	-0.3004	0.1476
1082.8150	0.8503	-1.8755	-0.8997	-1.1674	-0.7704	-0.6105	-0.0322	-0.4580	-0.7323	-0.0953	-0.1412	0.0550	-2.2084	4.0398	2.4617	-0.0670	-0.3934	0.2523	-2.4978	3.8133	2.7006	-0.0991	-0.3776	0.3123	-11.5070	72.8088	40.7289	2.3521	-0.3039	0.1475
1082.8250	0.8499	-1.8800	-0.9071	-1.1683	-0.7717	-0.6100	-0.0413	-0.4533	-0.7323	-0.0936	-0.1372	0.0545	-2.1969	3.9138	2.6455	-0.0984	-0.4419	0.3050	-2.5249	3.8635	2.7220	-0.0956	-0.3772	0.3132	-11.6148	73.3419	40.9221	2.3845	-0.3074	0.1475
1082.8370	0.8494	-1.8855	-0.9160	-1.1693	-0.7733	-0.6093	-0.0518	-0.4512	-0.7292	-0.0942	-0.1385	0.0600	-2.2640	3.8825	2.6306	-0.0999	-0.4028	0.2461	-1.9791	3.5268	2.5774	-0.1093	-0.3870	0.3051	-4.8481	69.2371	39.4818	2.2320	-0.4221	0.0503
1082.8470	0.8488	-1.8900	-0.9232	-1.1704	-0.7748	-0.6087	-0.0562	-0.4525	-0.7260	-0.0910	-0.1338	0.0580	-2.8982	4.5115	2.9074	-0.0890	-0.3968	0.2895	-2.6213	4.1759	2.8726	-0.0762	-0.3787	0.3114	-12.3387	76.9277	42.3636	2.5799	-0.3393	0.1115
1082.8570	0.8482	-1.8945	-0.9304	-1.1712	-0.7761	-0.6081	-0.0698	-0.4444	-0.7241	-0.0885	-0.1330	0.0621	-2.5764	4.3306	2.7419	-0.0346	-0.4031	0.2969	-2.6481	4.2250	2.8928	-0.0726	-0.3783	0.3121	-12.4361	77.4225	42.5363	2.6102	-0.3424	0.1115
1082.8670	0.8474	-1.8989	-0.9376	-1.1721	-0.7774	-0.6075	-0.0812	-0.4401	-0.7200	-0.0867	-0.1349	0.0596	-2.5042	4.4199	2.8404	-0.0660	-0.3451	0.3559	-2.6746	4.2733	2.9124	-0.0690	-0.3778	0.3128	-12.5306	77.9085	42.7039	2.6401	-0.3455	0.1115
1082.8790	0.8463	-1.9042	-0.9463	-1.1731	-0.7790	-0.6067	-0.0937	-0.4364	-0.7157	-0.0856	-0.1262	0.0676	-2.2996	4.5726	2.8778	-0.0469	-0.3688	0.3057	-2.7060	4.3305	2.9353	-0.0647	-0.3773	0.3136	-12.6404	78.4823	42.8985	2.6758	-0.3492	0.1115
1082.8890	0.8453	-1.9085	-0.9535	-1.1740	-0.7802	-0.6060	-0.1006	-0.4326	-0.7173	-0.0826	-0.1210	0.0681	-2.5980	4.6745	3.2714	-0.0265	-0.4527	0.2977	-2.7320	4.3770	2.9535	-0.0612	-0.3769	0.3143	-12.7282	78.9469	43.0526	2.7047	-0.3522	0.1115
1082.8990	0.8443	-1.9128	-0.9605	-1.1748	-0.7814	-0.6054	-0.1094	-0.4284	-0.7087	-0.0798	-0.1205	0.0708	-2.7640	4.6995	2.9295	-0.0693	-0.4543	0.2505	-2.7577	4.4230	2.9711	-0.0578	-0.3765	0.3150	-12.8132	79.4041	43.1995	2.7329	-0.3551	0.1115
1082.9090	0.8431	-1.9171	-0.9676	-1.1755	-0.7826	-0.6047	-0.1192	-0.4231	-0.7028	-0.0763	-0.1252	0.0696	-2.9199	4.6941	2.8178	-0.0770	-0.3405	0.3118	-2.7831	4.4679	2.9880	-0.0544	-0.3761	0.3157	-12.8948	79.8494	43.3411	2.7609	-0.3580	0.1115
1082.9210	0.8416	-1.9221	-0.9762	-1.1764	-0.7840	-0.6038	-0.1323	-0.4187	-0.7006	-0.0754	-0.1200	0.0729	-2.7065	4.6390	2.8956	-0.0684	-0.3250	0.2681	-2.8133	4.5210	3.0078	-0.0503	-0.3755	0.3165	-12.9889	80.3747	43.5045	2.7940	-0.3614	0.1115
1082.9310	0.8402	-1.9262	-0.9832	-1.1772	-0.7852	-0.6031	-0.1434	-0.4149	-0.7021	-0.0771	-0.1149	0.0735	-2.4167	4.5286	3.2158	-0.0125	-0.3596	0.2969	-2.8381	4.5643	3.0234	-0.0470	-0.3751	0.3172	-13.0636	80.7996	43.6333	2.8210	-0.3641	0.1115
1082.9400	0.8390	-1.9295	-0.9887	-1.1778	-0.7861	-0.6025	-0.1489	-0.4133	-0.6993	-0.0722	-0.1105	0.0743	-2.3674	4.7593	3.1904	-0.0167	-0.4032	0.3411	-2.3998	4.3062	2.9134	-0.0576	-0.3828	0.3107	-7.6670	77.6463	42.5325	2.7007	-0.4523	0.0371
1082.9510	0.8371	-1.9344	-0.9969	-1.1786	-0.7874	-0.6016	-0.1576	-0.4079	-0.6889	-0.0703	-0.1116	0.0792	-2.7747	5.2671	3.0063	0.0026	-0.4156	0.3195	-2.9089	4.8276	3.1492	-0.0297	-0.3766	0.3146	-13.4931	83.7515	44.8115	2.9869	-0.3939	0.0725
1082.9630	0.8352	-1.9393	-1.0053	-1.1794	-0.7887	-0.6006	-0.1695	-0.3990	-0.6815	-0.0674	-0.1077	0.0820	-2.7146	4.8120	2.8580	-0.0119	-0.3862	0.2484	-2.9374	4.8774	3.1668	-0.0256	-0.3761	0.3151	-13.5638	84.2095	44.9441	3.0167	-0.3968	0.0725
1082.9730	0.8334	-1.9433	-1.0122	-1.1801	-0.7898	-0.5998	-0.1813	-0.3939	-0.6818	-0.0651	-0.1047	0.0797	-2.4825	4.8405	3.1334	0.0159	-0.3944	0.2647	-2.9609	4.9187	3.1809	-0.0222	-0.3757	0.3156	-13.6199	84.5894	45.0491	3.0413	-0.3993	0.0725
1082.9830	0.8315	-1.9473	-1.0190	-1.1807	-0.7908	-0.5990	-0.1870	-0.3928	-0.6797	-0.0609	-0.1020	0.0824	-2.9759	5.3950	3.4359	0.0421	-0.3808	0.2557	-2.9842	4.9591	3.1945	-0.0188	-0.3753	0.3160	-13.6724	84.9581	45.1484	3.0655	-0.4017	0.0725
1082.9930	0.8296	-1.9511	-1.0256	-1.1813	-0.7919	-0.5982	-0.1985	-0.3864	-0.6722	-0.0578	-0.1018	0.0803	-2.9599	5.2662	3.0887	0.0688	-0.3517	0.2736	-3.0071	4.9984	3.2073	-0.0156	-0.3748	0.3165	-13.7212	85.3127	45.2402	3.0885	-0.4040	0.0725
1083.0030	0.8275	-1.9549	-1.0323	-1.1819	-0.7929	-0.5974	-0.2117	-0.3778	-0.6659	-0.0520	-0.1009	0.0811	-2.5807	4.9323	3.0565	0.0199	-0.3018	0.3127	-3.0298	5.0369	3.2195	-0.0124	-0.3744	0.3169	-13.7668	85.6587	45.3266	3.1111	-0.4062	0.0725
1083.0150	0.8250	-1.9594	-1.0405	-1.1824	-0.7940	-0.5964	-0.2189	-0.3761	-0.6659	-0.0511	-0.0939	0.0856	-3.1399	5.3867	3.3233	0.0605	-0.3680	0.3048	-3.0566	5.0820	3.2335	-0.0085	-0.3739	0.3174	-13.8169	86.0608	45.4240	3.1379	-0.4089	0.0725
1083.0250	0.8227	-1.9632	-1.0471	-1.1830	-0.7950	-0.5955	-0.2292	-0.3713	-0.6634	-0.0479	-0.0876	0.0888	-3.2572	5.3518	3.6143	0.0740	-0.4196	0.2932	-3.0787	5.1190	3.2446	-0.0054	-0.3734	0.3179	-13.8553	86.3888	45.4990	3.1597	-0.4111	0.0725
1083.0350	0.8203	-1.9668	-1.0534	-1.1834	-0.7959	-0.5946	-0.2409	-0.3644	-0.6532	-0.0443	-0.0880	0.0898	-2.9414	5.4175	3.1948	0.0454	-0.4545	0.2617	-3.1005	5.1555	3.2551	-0.0023	-0.3730	0.3183	-13.8911	86.7101	45.5681	3.1806	-0.4132	0.0725
1083.0470	0.8174	-1.9712	-1.0612	-1.1839	-0.7969	-0.5935	-0.2507	-0.3583	-0.6421	-0.0399	-0.0894	0.0896	-3.0755	5.5597	2.8631	0.0604	-0.4479	0.2641	-3.1301	5.3478	3.3514	0.0107	-0.3748	0.3148	-13.9873	88.8644	46.4693	3.3045	-0.4395	0.0318
1083.0570	0.8147	-1.9747	-1.0678	-1.1843	-0.7978	-0.5927	-0.2625	-0.3498	-0.6415	-0.0361	-0.0887	0.0881	-2.8506	5.2304	3.1654	0.0155	-0.4192	0.2520	-3.1506	5.3829	3.3616	0.0140	-0.3743	0.3150	-14.0085	89.1507	46.5279	3.3243	-0.4414	0.0318
1083.0670	0.8120	-1.9782	-1.0743	-1.1847	-0.7987	-0.5918	-0.2679	-0.3482	-0.6389	-0.0346	-0.0895	0.0862	-3.0960	5.6555	3.4176	0.0676	-0.3491	0.3381	-3.1709	5.4172	3.3713	0.0172	-0.3739	0.3152	-14.0263	89.4268	46.5816	3.3438	-0.4434	0.0318
1083.0770	0.8092	-1.9817	-1.0806	-1.1850	-0.7996	-0.5909	-0.2783	-0.3414	-0.6325	-0.0305	-0.0849	0.0911	-3.1098	5.6023	3.4637	0.1075	-0.3128	0.2572	-3.1910	5.4510	3.3805	0.0203	-0.3735	0.3154	-14.0418	89.6976	46.6298	3.3624	-0.4452	0.0318
1083.0870	0.8064	-1.9850	-1.0868	-1.1853	-0.8003	-0.5899	-0.2868	-0.3351	-0.6226	-0.0249	-0.0798	0.0929	-3.1471	5.7963	3.1624	0.0713	-0.3984	0.2468	-3.2108	5.4841	3.3891	0.0233	-0.3731	0.3156	-14.0545	89.9588	46.6727	3.3803	-0.4470	0.0318
1083.0990	0.8028	-1.9890	-1.0943	-1.1856	-0.8013	-0.5889	-0.3000	-0.3280	-0.6197	-0.0198	-0.0741	0.0894	-3.0850	5.7903	3.3132	0.0185	-0.4344	0.2697	-3.2343	5.5228	3.3989	0.0270	-0.3726	0.3159	-14.0657	90.2608	46.7183	3.4013	-0.4491	0.0318
1083.1090	0.7998	-1.9923	-1.1005	-1.1858	-0.8020	-0.5880	-0.3083	-0.3191	-0.6165	-0.0195	-0.0729	0.0918	-3.2373	5.5979	3.5777	0.0838	-0.4632	0.2290	-3.2535	5.5542	3.4065	0.0300	-0.3722	0.3161	-14.0716	90.5033	46.7514	3.4186	-0.4508	0.0318
1083.1190	0.7967	-1.9954	-1.1066	-1.1860	-0.8028	-0.5870	-0.3198	-0.3161	-0.6122	-0.0161	-0.0729	0.0896	-3.2553	5.7538	3.6162	0.0831	-0.4319	0.2681	-3.2726	5.5848	3.4136	0.0329	-0.3717	0.3162	-14.0749	90.7354	46.7796	3.4351	-0.4525	0.0318
1083.1290	0.7934	-1.9985	-1.1126	-1.1861	-0.8034	-0.5861	-0.3286	-0.3078	-0.6013	-0.0119	-0.0735	0.0919	-3.2088	5.4916	3.2947	0.1144	-0.4240	0.3280	-3.2914	5.6148	3.4203	0.0358	-0.3713	0.3164	-14.0758	90.9602	46.8035	3.4510	-0.4541	0.0318
1083.1400	0.7901	-2.0016	-1.1185	-1.1862	-0.8042	-0.5852	-0.3405	-0.3040	-0.5895	-0.0081	-0.0713	0.0945	-3.2332	5.6092	2.8885	0.1276	-0.4026	0.2508	-3.3019	5.7040	3.4624	0.0903	-0.3719	0.3147	-13.9765	91.8920	47.1751	3.5081	-0.4670	0.0107
1083.1510	0.7860	-2.0051	-1.1257	-1.1862	-0.8050	-0.5841	-0.3497	-0.2944	-0.5880	-0.0007	-0.0678	0.0909	-3.5309	5.5237	3.3073	0.1921	-0.4108	0.2907	-3.3149	5.7956	3.5045	0.2356	-0.3725	0.3127	-13.8694	92.8100	47.5300	3.5657	-0.4797	-0.0094
1083.1610	0.7825	-2.0081	-1.1317	-1.1862	-0.8057	-0.5831	-0.3614	-0.2907	-0.5873	0.0018	-0.0651	0.0928	-3.3200	5.9048	3.7452	0.3203	-0.3982	0.2428	-3.3321	5.8238	3.5105	0.3535	-0.3721	0.3127	-13.8553	92.9988	47.5406	3.5800	-0.4812	-0.0094
1083.1730	0.7780	-2.0115	-1.1386	-1.1862	-0.8065	-0.5821	-0.3735	-0.2817	-0.5773	0.0073	-0.0626	0.0895	-3.1514	5.8034	3.6910	0.4132	-0.4282	0.2785	-3.3525	5.8574	3.5173	0.4944	-0.3716	0.3126	-13.8362	93.2221	47.5485	3.5966	-0.4829	-0.0094
1083.1830	0.7742	-2.0143	-1.1442	-1.1861	-0.8071	-0.5812	-0.3824	-0.2797	-0.5691	0.0144	-0.0625	0.0895	-3.2512	6.2287	3.4557	0.4039	-0.4055	0.3462	-3.3694	5.8845	3.5225	0.6118	-0.3712	0.3125	-13.8183	93.3977	47.5510	3.6097	-0.4843	-0.0094
1083.1930	0.7704	-2.0171	-1.1497	-1.1859	-0.8077	-0.5803	-0.3918	-0.2689	-0.5617	0.0173	-0.0626	0.0944	-3.3080	6.1067	3.3098	0.4208	-0.3448	0.2502	-3.3860	5.9111	3.5274	0.6216	-0.3708	0.3125	-13.7986	93.5666	47.5500	3.6220	-0.4855	-0.0094
1083.2030	0.7664	-2.0197	-1.1555	-1.1858	-0.8083	-0.5793	-0.3984	-0.2643	-0.5609	0.0168	-0.0595	0.0952	-3.6445	6.3203	3.7389	0.4848	-0.3578	0.2020	-3.4025	5.9371	3.5319	0.6244	-0.3704	0.3124	-13.7760	93.7288	47.5450	3.6348	-0.4869	-0.0094
1083.2150	0.7615	-2.0227	-1.1623	-1.1856	-0.8090	-0.5782	-0.4108	-0.2517	-0.5522	0.0208	-0.0553	0.0921	-3.4352	5.8409	3.6849	0.5302	-0.3742	0.2472	-3.4220	5.9669	3.5368	0.6276	-0.3699	0.3123	-13.7462	93.9063	47.5347	3.6492	-0.4884	-0.0094
1083.2250	0.7572	-2.0252	-1.1677	-1.1854	-0.8096	-0.5773	-0.4213	-0.2482	-0.5393	0.0231	-0.0521	0.0910	-3.2934	6.0778	3.3912	0.5751	-0.3557	0.2293	-3.4381	5.9909	3.5406	0.6302	-0.3695	0.3123	-13.7194	94.0450	47.5226	3.6606	-0.4896	-0.0094
1083.2350	0.7530	-2.0277	-1.1730	-1.1851	-0.8100	-0.5764	-0.4293	-0.2423	-0.5321	0.0277	-0.0484	0.0883	-3.3580	6.2368	3.3875	0.6527	-0.3961	0.3018	-3.4542	6.0153	3.5441	0.6328	-0.3691	0.3122	-13.6922	94.1874	47.5080	3.6716	-0.4908	-0.0094
1083.2450	0.7486	-2.0300	-1.1782	-1.1848	-0.8105	-0.5755	-0.4343	-0.2367	-0.5276	0.0333	-0.0464	0.0926	-3.5719	6.2571	3.4700	0.6188	-0.4256	0.2188	-3.4314	6.1192	3.6017	0.6411	-0.3705	0.3083	-13.2066	95.2752	48.0220	3.7422	-0.5117	-0.0495
1083.2570	0.7432	-2.0328	-1.1845	-1.1843	-0.8110	-0.5744	-0.4466	-0.2266	-0.5191	0.0413	-0.0460	0.0928	-3.5485	6.2634	3.4093	0.6054	-0.4411	0.2211	-3.4489	6.1468	3.6059	0.6443	-0.3701	0.3079	-13.1632	95.4152	47.9969	3.7542	-0.5131	-0.0495
1083.2670	0.7387	-2.0351	-1.1897	-1.1839	-0.8115	-0.5735	-0.4568	-0.2174	-0.5148	0.0430	-0.0451	0.0867	-3.3521	5.9967	3.5591	0.6511	-0.4702	0.3157	-3.4633	6.1691	3.6090	0.6469	-0.3697	0.3076	-13.1254	95.5219	47.9728	3.7637	-0.5142	-0.0495
1083.2770	0.7341	-2.0372	-1.1949	-1.1835	-0.8120	-0.5726	-0.4657	-0.2132	-0.5079	0.0468	-0.0442	0.0902	-3.5663	6.1933	3.6207	0.6922	-0.4532	0.2256	-3.4776	6.1910	3.6119	0.6495	-0.3693	0.3073	-13.0865	95.6247	47.9462	3.7730	-0.5152	-0.0495
1083.2870	0.7294	-2.0393	-1.1999	-1.1829	-0.8124	-0.5717	-0.4750	-0.2073	-0.5013	0.0546	-0.0448	0.0868	-3.5350	6.2625	3.5900	0.6692	-0.3989	0.2729	-3.4918	6.2122	3.6153	0.6520	-0.3689	0.3070	-13.0468	95.7192	47.9176	3.7816	-0.5162	-0.0495
1083.2990	0.7237	-2.0417	-1.2057	-1.1823	-0.8129	-0.5707	-0.4869	-0.1962	-0.4912	0.0596	-0.0426	0.0840	-3.5733	6.2259	3.6220	0.6818	-0.4026	0.3524	-3.5089	6.2374	3.6217	0.6550	-0.3685	0.3066	-12.9982	95.8307	47.8803	3.7915	-0.5174	-0.0495
1083.3090	0.7187	-2.0436	-1.2106	-1.1817	-0.8134	-0.5698	-0.4963	-0.1930	-0.4818	0.0663	-0.0417	0.0875	-3.5523	6.5219	3.3805	0.6704	-0.3702	0.2814	-3.5230	6.2581	3.6267	0.6575	-0.3681	0.3063	-12.9569	95.9184	47.8471	3.7994	-0.5183	-0.0495
1083.3190	0.7136	-2.0455	-1.2154	-1.1809	-0.8138	-0.5690	-0.5059	-0.1861	-0.4750	0.0680	-0.0394	0.0856	-3.4134	6.6841	3.4759	0.7175	-0.3489	0.2627	-3.5298	6.2780	3.6315	0.6599	-0.3677	0.3060	-12.9143	95.9981	47.8112	3.8070	-0.5192	-0.0495
1083.3290	0.7085	-2.0472	-1.2202	-1.1802	-0.8141	-0.5681	-0.5137	-0.1739	-0.4707	0.0740	-0.0364	0.0855	-3.4859	6.0940	3.6220	0.6851	-0.3343	0.2458	-3.5340	6.2972	3.6362	0.6623	-0.3673	0.3057	-12.8706	96.0685	47.7736	3.8144	-0.5201	-0.0495
1083.3400	0.7034	-2.0489	-1.2249	-1.1795	-0.8145	-0.5672	-0.5218	-0.1693	-0.4647	0.0811	-0.0335	0.0830	-3.6949	6.1600	3.8537	0.6610	-0.3109	0.2788	-3.5108	6.3413	3.6615	0.6667	-0.3676	0.3035	-12.4992	96.4369	47.9388	3.8427	-0.5292	-0.0691
1083.3510	0.6970	-2.0509	-1.2304	-1.1785	-0.8149	-0.5663	-0.5301	-0.1626	-0.4501	0.0831	-0.0308	0.0793	-3.7997	6.5196	3.5501	0.7134	-0.3231	0.3009	-3.4888	6.3877	3.6875	0.6716	-0.3679	0.3011	-12.1294	96.7940	48.0861	3.8706	-0.5382	-0.0878
1083.3610	0.6916	-2.0525	-1.2348	-1.1777	-0.8152	-0.5655	-0.5400	-0.1558	-0.4422	0.0906	-0.0289	0.0806	-3.6626	6.6517	3.6020	0.7309	-0.3388	0.2940	-3.4922	6.4059	3.6926	0.6740	-0.3676	0.3006	-12.0816	96.8460	48.0448	3.8766	-0.5390	-0.0878
1083.3710	0.6862	-2.0540	-1.2390	-1.1767	-0.8155	-0.5647	-0.5477	-0.1462	-0.4342	0.0952	-0.0267	0.0805	-3.5780	6.3367	3.5541	0.7016	-0.3653	0.2701	-3.4956	6.4238	3.6975	0.6763	-0.3672	0.3000	-12.0337	96.8956	48.0023	3.8821	-0.5398	-0.0878
1083.3810	0.6806	-2.0554	-1.2434	-1.1758	-0.8158	-0.5639	-0.5570	-0.1438	-0.4293	0.1008	-0.0259	0.0800	-3.7942	6.8519	3.5949	0.7240	-0.3385	0.2369	-3.4990	6.4410	3.7022	0.6787	-0.3668	0.2995	-11.9850	96.9364	47.9582	3.8875	-0.5405	-0.0878
1083.3930	0.6739	-2.0571	-1.2485	-1.1745	-0.8161	-0.5630	-0.5678	-0.1307	-0.4214	0.1059	-0.0237	0.0785	-3.6490	6.6216	3.6947	0.6572	-0.3711	0.2307	-3.5029	6.4616	3.7076	0.6815	-0.3664	0.2988	-11.9263	96.9850	47.9029	3.8937	-0.5415	-0.0878
1083.4030	0.6681	-2.0583	-1.2527	-1.1735	-0.8163	-0.5622	-0.5770	-0.1228	-0.4109	0.1116	-0.0230	0.0747	-3.6817	6.6201	3.6194	0.6547	-0.3663	0.2304	-3.5062	6.4782	3.7121	0.6838	-0.3660	0.2983	-11.8769	97.0180	47.8557	3.8986	-0.5422	-0.0878
1083.4130	0.6624	-2.0595	-1.2568	-1.1724	-0.8165	-0.5615	-0.5849	-0.1116	-0.4030	0.1150	-0.0207	0.0746	-3.7469	5.9644	3.6061	0.6870	-0.4076	0.2216	-3.5095	6.4939	3.7165	0.6861	-0.3657	0.2978	-11.8272	97.0415	47.8082	3.9032	-0.5430	-0.0878
1083.4230	0.6564	-2.0606	-1.2609	-1.1712	-0.8167	-0.5608	-0.5946	-0.1093	-0.3947	0.1209	-0.0201	0.0683	-3.7233	6.4135	3.6592	0.7080	-0.4162	0.3208	-3.5127	6.5099	3.7207	0.6883	-0.3653	0.2972	-11.7776	97.0674	47.7592	3.9076	-0.5437	-0.0878
1083.4350	0.6492	-2.0619	-1.2655	-1.1698	-0.8170	-0.5599	-0.6050	-0.1022	-0.3826	0.1255	-0.0188	0.0723	-3.4653	6.7552	3.5293	0.6660	-0.4021	0.2391	-3.5167	6.5286	3.7258	0.6910	-0.3648	0.2966	-11.7182	97.0930	47.7002	3.9124	-0.5446	-0.0878
1083.4450	0.6431	-2.0629	-1.2693	-1.1685	-0.8171	-0.5592	-0.6115	-0.0947	-0.3769	0.1322	-0.0171	0.0700	-3.7372	7.0590	3.7742	0.6827	-0.3959	0.1970	-3.5114	6.6488	3.8029	0.7004	-0.3653	0.2917	-11.5673	98.3583	48.3599	3.9923	-0.5539	-0.1323
1083.4550	0.6369	-2.0638	-1.2730	-1.1672	-0.8173	-0.5586	-0.6207	-0.0855	-0.3693	0.1348	-0.0156	0.0634	-3.6181	6.8616	3.7493	0.6935	-0.3720	0.2176	-3.5143	6.6646	3.8084	0.7028	-0.3649	0.2909	-11.5147	98.3692	48.3100	3.9956	-0.5546	-0.1323
1083.4650	0.6307	-2.0646	-1.2766	-1.1658	-0.8175	-0.5579	-0.6286	-0.0781	-0.3619	0.1410	-0.0140	0.0617	-3.7472	7.1109	3.9075	0.6909	-0.4057	0.2325	-3.5172	6.6797	3.8139	0.7051	-0.3645	0.2900	-11.4622	98.3720	48.2612	3.9985	-0.5552	-0.1323
1083.4770	0.6230	-2.0655	-1.2809	-1.1640	-0.8176	-0.5572	-0.6381	-0.0648	-0.3513	0.1475	-0.0128	0.0605	-3.8621	6.7592	3.8951	0.7165	-0.3978	0.2151	-3.5207	6.6974	3.8204	0.7079	-0.3641	0.2891	-11.3990	98.3698	48.2011	4.0018	-0.5560	-0.1323
1083.4870	0.6166	-2.0660	-1.2844	-1.1626	-0.8178	-0.5566	-0.6483	-0.0564	-0.3399	0.1523	-0.0110	0.0587	-3.7702	6.5372	3.7367	0.7167	-0.3789	0.2075	-3.5236	6.7118	3.8258	0.7102	-0.3637	0.2882	-11.3466	98.3640	48.1513	4.0043	-0.5566	-0.1323
1083.4970	0.6100	-2.0666	-1.2877	-1.1609	-0.8179	-0.5561	-0.6558	-0.0510	-0.3333	0.1572	-0.0089	0.0545	-3.6692	6.7190	4.0483	0.6876	-0.3708	0.2470	-3.5266	6.7258	3.8313	0.7124	-0.3396	0.2874	-11.2944	98.3542	48.1015	4.0066	-0.5572	-0.1323
1083.5070	0.6034	-2.0670	-1.2910	-1.1594	-0.8180	-0.5555	-0.6637	-0.0447	-0.3203	0.1623	-0.0057	0.0515	-3.8640	6.8183	3.7486	0.6815	-0.3615	0.3133	-3.5295	6.7396	3.8368	0.7147	-0.2912	0.2866	-11.2424	98.3405	48.0526	4.0087	-0.5579	-0.1323
1083.5190	0.5953	-2.0675	-1.2948	-1.1574	-0.8180	-0.5549	-0.6723	-0.0371	-0.3104	0.1634	-0.0027	0.0536	-3.9131	6.9475	3.8986	0.7252	-0.3518	0.2434	-3.5331	6.7560	3.8435	0.7173	-0.2332	0.2856	-11.1807	98.3234	47.9946	4.0107	-0.5587	-0.1323
1083.5290	0.5886	-2.0679	-1.2977	-1.1556	-0.8180	-0.5544	-0.6813	-0.0287	-0.2996	0.1717	-0.0017	0.0509	-3.8507	7.0712	3.6269	0.7308	-0.3292	0.2421	-3.5362	6.7697	3.8492	0.7195	-0.1849	0.2848	-11.1299	98.3097	47.9473	4.0123	-0.5594	-0.1323
1083.5400	0.5817	-2.0681	-1.3007	-1.1538	-0.8180	-0.5539	-0.6905	-0.0198	-0.2935	0.1764	-0.0006	0.0502	-3.8693	7.0811	3.7241	0.7161	-0.3297	0.1950	-3.4855	6.7681	3.8583	0.7214	-0.1372	0.2823	-10.4363	98.1119	47.9340	4.0097	-0.5650	-0.1504
1083.5490	0.5747	-2.0682	-1.3035	-1.1519	-0.8180	-0.5534	-0.6982	-0.0117	-0.2829	0.1806	-0.0004	0.0446	-3.6506	7.0299	3.7473	0.7086	-0.3207	0.2426	-3.4366	6.7662	3.8678	0.7231	-0.0914	0.2796	-9.7730	97.9165	47.9205	4.0070	-0.5703	-0.1678
1083.5610	0.5663	-2.0683	-1.3069	-1.1498	-0.8180	-0.5529	-0.7055	-0.0009	-0.2755	0.1858	-0.0001	0.0409	-3.7140	7.7960	3.9237	0.7862	-0.2833	0.2116	-3.4395	7.9312	3.8754	0.7257	-0.0358	0.2784	-9.7150	97.8772	47.8673	4.0080	-0.5710	-0.1678
1083.5710	0.5591	-2.0682	-1.3096	-1.1478	-0.8180	-0.5525	-0.7135	0.0071	-0.2634	0.1951	0.0008	0.0391	-3.7449	8.6015	3.7118	0.7377	-0.2300	0.2221	-3.4419	8.9698	3.8819	0.7278	0.0108	0.2773	-9.6672	97.8439	47.8237	4.0086	-0.5716	-0.1678
1083.5810	0.5520	-2.0681	-1.3122	-1.1459	-0.8179	-0.5521	-0.7221	0.0169	-0.2576	0.2026	0.0023	0.0363	-3.6874	9.0131	3.9851	0.7507	-0.2150	0.1923	-3.4444	9.5472	3.8884	0.7299	0.0574	0.2763	-9.6194	97.8040	47.7811	4.0091	-0.5722	-0.1678
1083.5910	0.5448	-2.0679	-1.3148	-1.1439	-0.8179	-0.5518	-0.7297	0.0200	-0.2445	0.2105	0.0029	0.0312	-3.6982	9.2688	3.7765	0.7267	-0.1412	0.2383	-3.4469	9.5601	3.8951	0.7319	0.1041	0.2752	-9.5725	97.7676	47.7400	4.0095	-0.5727	-0.1678
1083.6030	0.5360	-2.0676	-1.3176	-1.1413	-0.8179	-0.5514	-0.7384	0.0262	-0.2354	0.2148	0.0056	0.0288	-3.8043	9.5325	3.8629	0.7469	-0.0910	0.2414	-3.4500	9.5754	3.9031	0.7344	0.1600	0.2740	-9.5165	97.7215	47.6910	4.0096	-0.5735	-0.1678
1083.6130	0.5285	-2.0673	-1.3199	-1.1392	-0.8178	-0.5511	-0.7460	0.0332	-0.2246	0.2233	0.0088	0.0249	-3.7966	9.6340	3.7830	0.7564	-0.0612	0.2350	-3.4526	9.5880	3.9100	0.7364	0.2066	0.2730	-9.4702	97.6803	47.6522	4.0096	-0.5740	-0.1678
1083.6230	0.5210	-2.0668	-1.3221	-1.1370	-0.8178	-0.5509	-0.7542	0.0414	-0.2144	0.2280	0.0108	0.0219	-3.7803	9.6905	3.7679	0.7341	-0.0327	0.2555	-3.4552	9.6007	3.9170	0.7384	0.2532	0.2719	-9.4243	97.6415	47.6137	4.0093	-0.5746	-0.1678
1083.6330	0.5134	-2.0664	-1.3242	-1.1347	-0.8177	-0.5507	-0.7608	0.0496	-0.2078	0.2353	0.0116	0.0201	-3.5727	9.7760	3.9652	0.7392	-0.0196	0.2984	-3.4578	9.6129	3.9242	0.7404	0.2599	0.2709	-9.3785	97.5964	47.5778	4.0089	-0.5753	-0.1678
1083.6450	0.5041	-2.0657	-1.3266	-1.1319	-0.8175	-0.5505	-0.7660	0.0588	-0.1946	0.2405	0.0116	0.0179	-3.7823	9.7060	3.8908	0.7170	-0.0011	0.2917	-3.3425	9.5623	3.9228	0.7398	0.2599	0.2667	-7.9130	96.7689	47.4353	3.9762	-0.5800	-0.1980
1083.6550	0.4964	-2.0651	-1.3285	-1.1295	-0.8174	-0.5503	-0.7723	0.0645	-0.1868	0.2450	0.0139	0.0147	-3.8158	9.8039	3.8459	0.7281	0.0035	0.3113	-3.3446	9.5730	3.9305	0.7417	0.2602	0.2655	-7.8721	96.7177	47.4034	3.9752	-0.5805	-0.1980
1083.6650	0.4886	-2.0644	-1.3303	-1.1270	-0.8173	-0.5501	-0.7805	0.0704	-0.1791	0.2490	0.0156	0.0131	-3.6774	10.0775	3.9808	0.7352	0.0245	0.2994	-3.3467	9.5833	3.9385	0.7435	0.2605	0.2642	-7.8315	96.6620	47.3744	3.9739	-0.5810	-0.1979
1083.6750	0.4810	-2.0636	-1.3319	-1.1244	-0.8171	-0.5501	-0.7867	0.0791	-0.1659	0.2492	0.0156	0.0091	-3.7033	10.1902	3.7359	0.7246	0.0556	0.2304	-3.3489	9.5937	3.9466	0.7453	0.2609	0.2012	-7.7911	96.6070	47.3458	3.9724	-0.5816	-0.1979
1083.6870	0.4715	-2.0626	-1.3338	-1.1214	-0.8169	-0.5501	-0.7957	0.0910	-0.1549	0.2529	0.0189	0.0013	-3.7256	9.8060	3.6361	0.7256	0.0657	0.2271	-3.3514	9.6058	3.9565	0.7475	0.2612	0.0917	-7.7428	96.5372	47.3134	3.9706	-0.5822	-0.1979
1083.6970	0.4633	-2.0616	-1.3353	-1.1187	-0.8167	-0.5500	-0.8020	0.0972	-0.1488	0.2568	0.0190	0.0003	-3.6192	9.7929	3.9047	0.7842	0.1122	0.1281	-3.3536	9.6159	3.9650	0.7493	0.2616	0.0003	-7.7027	96.4785	47.2892	3.9688	-0.5828	-0.1979
1083.7070	0.4553	-2.0606	-1.3367	-1.1161	-0.8165	-0.5500	-0.8059	0.1040	-0.1375	0.2631	0.0205	-0.0026	-3.7823	9.7487	3.8465	0.7689	0.1731	0.0829	-3.3557	9.6255	3.9736	0.7511	0.2619	-0.0915	-7.6625	96.4143	47.2658	3.9670	-0.5834	-0.1979
1083.7170	0.4472	-2.0595	-1.3381	-1.1135	-0.8163	-0.5501	-0.8121	0.1122	-0.1326	0.2714	0.0218	-0.0067	-3.8956	9.6280	3.9795	0.7704	0.1636	0.0188	-3.3579	9.6352	3.9824	0.7528	0.2622	-0.1834	-7.6223	96.3510	47.2439	3.9650	-0.5839	-0.1979
1083.7270	0.4391	-2.0583	-1.3393	-1.1107	-0.8161	-0.5502	-0.8195	0.1199	-0.1207	0.2775	0.0236	-0.0112	-3.8031	9.3915	3.9013	0.7839	0.2228	-0.0528	-3.3600	9.6445	3.9913	0.7546	0.2625	-0.2753	-7.5819	96.2826	47.2241	3.9628	-0.5845	-0.1979
1083.7400	0.4291	-2.0568	-1.3407	-1.1074	-0.8158	-0.5504	-0.8280	0.1223	-0.1124	0.2849	0.0274	-0.0142	-3.9083	10.0390	4.0086	0.7753	0.2391	-0.0291	-3.2968	9.6057	3.9883	0.7540	0.2630	-0.3044	-6.7467	95.6048	47.0649	3.9316	-0.5844	-0.2102
1083.7490	0.4208	-2.0555	-1.3418	-1.1045	-0.8155	-0.5505	-0.8330	0.1308	-0.1011	0.2915	0.0278	-0.0145	-3.4833	9.7872	4.0519	0.7031	0.2685	-0.0524	-3.2355	9.5653	3.9843	0.7531	0.2634	-0.3069	-5.9594	94.9593	46.9182	3.9018	-0.5842	-0.2220
1083.7590	0.4125	-2.0541	-1.3427	-1.1016	-0.8153	-0.5506	-0.8374	0.1378	-0.0937	0.2944	0.0290	-0.0175	-3.7314	9.7452	4.2250	0.7541	0.3241	-0.0907	-3.2371	9.5726	3.9937	0.7546	0.2637	-0.3083	-5.9252	94.8845	46.9048	3.8988	-0.5847	-0.2220
1083.7690	0.4041	-2.0527	-1.3436	-1.0985	-0.8149	-0.5508	-0.8439	0.1475	-0.0794	0.2999	0.0316	-0.0202	-3.6961	9.3095	3.8971	0.7408	0.2959	-0.0849	-3.2387	9.5797	4.0035	0.7561	0.2641	-0.3097	-5.8909	94.8082	46.8939	3.8955	-0.5852	-0.2220
1083.7810	0.3939	-2.0509	-1.3445	-1.0949	-0.8145	-0.5511	-0.8517	0.1495	-0.0719	0.3013	0.0352	-0.0256	-3.3209	9.8569	4.2315	0.7700	0.3011	-0.1738	-3.2406	9.5880	4.0153	0.7579	0.2645	-0.3113	-5.8494	94.7131	46.8815	3.8914	-0.5858	-0.2220
1083.7910	0.3854	-2.0494	-1.3452	-1.0918	-0.8142	-0.5513	-0.8568	0.1585	-0.0594	0.3049	0.0369	-0.0291	-3.3264	9.6912	4.0384	0.7261	0.2741	-0.1909	-3.2422	9.5952	4.0253	0.7593	0.2648	-0.3127	-5.8147	94.6372	46.8730	3.8877	-0.5863	-0.2220
1083.8010	0.3768	-2.0477	-1.3456	-1.0886	-0.8138	-0.5516	-0.8591	0.1665	-0.0483	0.3092	0.0377	-0.0332	-3.4730	9.5421	3.8514	0.7247	0.2827	-0.2419	-3.2438	9.6022	4.0355	0.7608	0.2651	-0.3141	-5.7798	94.5593	46.8672	3.8838	-0.5869	-0.2220
1083.8110	0.3681	-2.0461	-1.3461	-1.0855	-0.8134	-0.5520	-0.8630	0.1741	-0.0398	0.3137	0.0404	-0.0372	-3.6792	9.4233	3.9420	0.7693	0.2682	-0.2301	-3.2453	9.6091	4.0459	0.7622	0.2655	-0.3155	-5.7444	94.4794	46.8621	3.8799	-0.5874	-0.2220
1083.8230	0.3577	-2.0440	-1.3466	-1.0818	-0.8129	-0.5525	-0.8707	0.1770	-0.0293	0.3217	0.0436	-0.0422	-3.4063	10.0414	4.0374	0.8230	0.2518	-0.2856	-3.2471	9.6171	4.0585	0.7639	0.2659	-0.3171	-5.7015	94.3806	46.8582	3.8749	-0.5881	-0.2220
1083.8330	0.3490	-2.0422	-1.3468	-1.0786	-0.8124	-0.5529	-0.8740	0.1853	-0.0188	0.3320	0.0416	-0.0477	-3.6100	9.7378	3.9412	0.7370	0.2542	-0.2638	-3.2485	9.6239	4.0692	0.7653	0.2662	-0.3185	-5.6653	94.2999	46.8569	3.8705	-0.5887	-0.2220
1083.8430	0.3402	-2.0403	-1.3469	-1.0753	-0.8120	-0.5534	-0.8776	0.1933	-0.0115	0.3359	0.0430	-0.0494	-3.7159	9.5625	3.9238	0.7217	0.2289	-0.3172	-3.1131	9.5003	4.0366	0.7594	0.2672	-0.3216	-3.9967	92.6696	46.4311	3.7880	-0.5821	-0.2394
1083.8530	0.3315	-2.0383	-1.3470	-1.0719	-0.8115	-0.5539	-0.8832	0.1945	-0.0022	0.3403	0.0453	-0.0535	-3.7037	10.0554	4.4034	0.7781	0.2044	-0.3050	-3.1140	9.5039	4.6195	0.7605	0.2676	-0.3231	-3.9673	92.5732	46.4347	3.7827	-0.5825	-0.2394
1083.8630	0.3226	-2.0363	-1.3469	-1.0685	-0.8111	-0.5545	-0.8903	0.2053	0.0076	0.3450	0.0439	-0.0630	-3.4084	9.6808	4.9587	0.7489	0.2095	-0.2244	-3.1149	9.5077	5.2020	0.7615	0.2680	-0.3246	-3.9374	92.4785	46.4407	3.7771	-0.5829	-0.2394
1083.8750	0.3119	-2.0338	-1.3467	-1.0643	-0.8106	-0.5553	-0.8922	0.2136	0.0195	0.3475	0.0440	-0.0670	-3.4843	9.2432	5.0568	0.7339	0.2625	-0.2343	-3.1159	9.5120	5.3755	0.7628	0.2684	-0.3264	-3.9008	92.3621	46.4499	3.7699	-0.5833	-0.2394
1083.8850	0.3028	-2.0316	-1.3465	-1.0608	-0.8101	-0.5560	-0.8963	0.2148	0.0230	0.3482	0.0471	-0.0694	-3.5225	9.7794	5.4778	0.7346	0.3036	-0.2075	-3.1167	9.5150	5.3877	0.7638	0.2688	-0.3279	-3.8695	92.2583	46.4578	3.7636	-0.5837	-0.2394
1083.8950	0.2939	-2.0294	-1.3462	-1.0572	-0.8096	-0.5566	-0.9008	0.2220	0.0320	0.3523	0.0485	-0.0683	-3.2581	9.4669	5.4454	0.7516	0.3198	-0.3059	-3.1174	9.5181	5.4002	0.7648	0.2692	-0.3293	-3.8376	92.1558	46.4680	3.7571	-0.5840	-0.2394
1083.9050	0.2849	-2.0271	-1.3458	-1.0537	-0.8091	-0.5574	-0.9037	0.2294	0.0429	0.3545	0.0507	-0.0752	-3.4334	9.3196	5.3177	0.7533	0.3300	-0.2685	-3.1180	9.5208	5.4127	0.7658	0.2696	-0.3308	-3.8049	92.0485	46.4794	3.7504	-0.5844	-0.2394
1083.9170	0.2740	-2.0243	-1.3452	-1.0493	-0.8085	-0.5583	-0.9072	0.2319	0.0504	0.3645	0.0532	-0.0827	-3.6399	9.7261	5.5641	0.7437	0.3580	-0.2515	-3.1188	9.5242	5.4278	0.7669	0.2700	-0.3326	-3.7650	91.9216	46.4933	3.7421	-0.5848	-0.2394
1083.9270	0.2650	-2.0219	-1.3447	-1.0458	-0.8079	-0.5591	-0.9145	0.2407	0.0574	0.3686	0.0567	-0.0819	-3.3875	9.3137	5.7916	0.7471	0.3744	-0.3236	-3.1193	9.5267	5.4405	0.7679	0.2704	-0.3341	-3.7308	91.8123	46.5060	3.7350	-0.5851	-0.2393
1083.9370	0.2558	-2.0195	-1.3440	-1.0420	-0.8073	-0.5600	-0.9173	0.2442	0.0703	0.3743	0.0596	-0.0881	-3.3338	9.3739	5.6637	0.7387	0.3191	-0.2991	-3.1197	9.5291	5.4534	0.7687	0.2708	-0.3356	-3.6957	91.7012	46.5203	3.7274	-0.5854	-0.2393
1083.9470	0.2465	-2.0171	-1.3433	-1.0383	-0.8067	-0.5609	-0.9181	0.2481	0.0787	0.3789	0.0629	-0.0931	-3.3267	9.3860	5.6118	0.7405	0.2784	-0.2467	-2.9787	9.3728	5.4073	0.7603	0.2724	-0.3381	-1.9782	89.7127	45.9605	3.6215	-0.5736	-0.2496
1083.9570	0.2373	-2.0146	-1.3425	-1.0345	-0.8060	-0.5618	-0.9205	0.2539	0.0820	0.3824	0.0654	-0.0938	-3.3391	9.2860	5.9808	0.7185	0.2819	-0.3003	-2.9787	9.3719	5.4198	0.7608	0.2728	-0.3397	-1.9512	89.5898	45.9779	3.6130	-0.5737	-0.2496
1083.9690	0.2262	-2.0115	-1.3413	-1.0299	-0.8053	-0.5630	-0.9237	0.2572	0.0988	0.3826	0.0642	-0.1009	-3.3963	9.4052	5.7155	0.7154	0.2757	-0.2858	-2.9785	9.3706	5.4351	0.7614	0.2733	-0.3415	-1.9176	89.4375	46.0010	3.6020	-0.5738	-0.2495
1083.9790	0.2170	-2.0089	-1.3403	-1.0259	-0.8046	-0.5640	-0.9266	0.2640	0.1075	0.3830	0.0644	-0.1043	-3.4464	9.3742	5.6754	0.7559	0.3018	-0.2976	-2.9784	9.3699	5.4479	0.7618	0.2738	-0.3431	-1.8888	89.3162	46.0207	3.5925	-0.5738	-0.2495
1083.9890	0.2077	-2.0063	-1.3392	-1.0221	-0.8040	-0.5651	-0.9301	0.2648	0.1149	0.3829	0.0674	-0.1109	-3.3988	9.8224	5.8139	0.7693	0.2782	-0.2814	-2.9781	9.3683	5.4607	0.7622	0.2742	-0.3447	-1.8591	89.1835	46.0412	3.5828	-0.5738	-0.2495
1083.9990	0.1983	-2.0036	-1.3380	-1.0183	-0.8033	-0.5662	-0.9336	0.2720	0.1248	0.3907	0.0696	-0.1177	-3.2048	9.6675	5.9803	0.8041	0.2875	-0.2176	-2.9778	9.3671	5.4736	0.7627	0.2747	-0.3462	-1.8287	89.0566	46.0619	3.5731	-0.5738	-0.2495
1084.0110	0.1871	-2.0003	-1.3364	-1.0136	-0.8024	-0.5676	-0.9344	0.2776	0.1382	0.4011	0.0728	-0.1165	-3.4183	9.5424	5.6032	0.7307	0.2912	-0.2957	-2.9773	9.3648	5.4893	0.7631	0.2753	-0.3481	-1.7906	88.8934	46.0889	3.5605	-0.5737	-0.2495
1084.0210	0.1777	-1.9975	-1.3350	-1.0096	-0.8017	-0.5688	-0.9375	0.2821	0.1429	0.4056	0.0736	-0.1214	-3.3792	9.6197	5.9116	0.7475	0.2845	-0.3191	-2.9768	9.3631	5.5023	0.7634	0.2757	-0.3496	-1.7579	88.7598	46.1111	3.5496	-0.5737	-0.2495
1084.0310	0.1684	-1.9946	-1.3335	-1.0056	-0.8009	-0.5700	-0.9401	0.2879	0.1524	0.4094	0.0749	-0.1252	-3.3021	9.4179	5.8518	0.7356	0.2919	-0.3202	-2.9763	9.3607	5.5153	0.7637	0.2762	-0.3512	-1.7242	88.6174	46.1334	3.5383	-0.5736	-0.2495
1084.0410	0.1591	-1.9917	-1.3319	-1.0014	-0.8002	-0.5713	-0.9426	0.2916	0.1644	0.4112	0.0743	-0.1347	-3.5519	9.3535	5.6506	0.7402	0.3515	-0.2220	-2.8339	9.1783	5.4557	0.7532	0.2782	-0.3530	0.0030	86.3293	45.4437	3.4122	-0.5573	-0.2521
1084.0510	0.1495	-1.9888	-1.3302	-0.9972	-0.7994	-0.5727	-0.9439	0.2940	0.1710	0.4099	0.0768	-0.1324	-3.3164	9.2713	5.6245	0.7161	0.3463	-0.3010	-2.8330	9.1721	5.4682	0.7530	0.2787	-0.3546	0.0279	86.1708	45.4692	3.3992	-0.5568	-0.2521
1084.0630	0.1381	-1.9851	-1.3282	-0.9922	-0.7985	-0.5742	-0.9476	0.3007	0.1803	0.4068	0.0817	-0.1387	-2.8452	9.0149	5.5963	0.7723	0.3520	-0.3032	-2.8317	9.1640	5.4831	0.7527	0.2794	-0.3565	0.0587	85.9745	45.4998	3.3833	-0.5562	-0.2521
1084.0730	0.1286	-1.9821	-1.3263	-0.9882	-0.7977	-0.5756	-0.9461	0.3034	0.1909	0.4123	0.0872	-0.1445	-3.2251	8.7245	5.5308	0.7719	0.3282	-0.2898	-2.8306	9.1575	5.4956	0.7525	0.2799	-0.3580	0.0853	85.8122	45.5252	3.3699	-0.5556	-0.2521
1084.0830	0.1192	-1.9791	-1.3244	-0.9841	-0.7968	-0.5771	-0.9479	0.3045	0.1967	0.4196	0.0899	-0.1479	-3.0687	8.9723	5.6089	0.7142	0.2725	-0.2710	-2.8293	9.1504	5.5081	0.7522	0.2805	-0.3596	0.1131	85.6447	45.5513	3.3558	-0.5550	-0.2521
1084.0930	0.1098	-1.9760	-1.3225	-0.9799	-0.7958	-0.5786	-0.9493	0.3056	0.2040	0.4273	0.0937	-0.1495	-3.0991	9.1638	5.5806	0.6967	0.1851	-0.3183	-2.8281	9.1436	5.5205	0.7519	0.2810	-0.3612	0.1412	85.4792	45.5754	3.3416	-0.5545	-0.2521
1084.1050	0.0984	-1.9723	-1.3199	-0.9747	-0.7948	-0.5804	-0.9513	0.3120	0.2106	0.4307	0.0881	-0.1557	-3.2399	8.9842	5.8031	0.6572	0.2780	-0.3125	-2.8265	9.1349	5.5352	0.7515	0.2817	-0.3631	0.1762	85.2754	45.6036	3.3237	-0.5537	-0.2521
1084.1150	0.0887	-1.9692	-1.3178	-0.9704	-0.7939	-0.5821	-0.9524	0.3124	0.2196	0.4286	0.0892	-0.1629	-2.9849	9.2913	5.7705	0.7026	0.3256	-0.2224	-2.8250	9.1277	5.5474	0.7510	0.2823	-0.3646	0.2065	85.1050	45.6269	3.3081	-0.5528	-0.2521
1084.1250	0.0792	-1.9660	-1.3156	-0.9660	-0.7930	-0.5837	-0.9529	0.3160	0.2285	0.4299	0.0916	-0.1608	-3.2560	9.5132	5.6871	0.6760	0.3576	-0.3457	-2.8235	9.1200	5.5596	0.7506	0.2829	-0.3662	0.2377	84.9298	45.6494	3.2921	-0.5520	-0.2521
1084.1350	0.0696	-1.9628	-1.3132	-0.9617	-0.7921	-0.5853	-0.9541	0.3205	0.2325	0.4248	0.0982	-0.1653	-2.9949	9.3545	6.0040	0.7420	0.3111	-0.3599	-2.8219	9.1118	5.5717	0.7501	0.2835	-0.3678	0.2699	84.7485	45.6715	3.2758	-0.5511	-0.2521
1084.1470	0.0582	-1.9589	-1.3103	-0.9566	-0.7908	-0.5874	-0.9535	0.3270	0.2421	0.4303	0.1017	-0.1742	-3.1497	8.8399	5.7039	0.7452	0.2887	-0.2625	-2.6828	8.9034	5.5012	0.7373	0.2860	-0.3691	1.9399	82.1808	44.8713	3.1290	-0.5310	-0.2468
1084.1570	0.0487	-1.9557	-1.3078	-0.9523	-0.7898	-0.5891	-0.9544	0.3256	0.2502	0.4388	0.1012	-0.1739	-3.3926	9.0752	5.6187	0.7147	0.2749	-0.3270	-2.6810	8.8908	5.5123	0.7363	0.2867	-0.3707	1.9616	81.9785	44.8939	3.1111	-0.5297	-0.2468
1084.1670	0.0392	-1.9524	-1.3052	-0.9479	-0.7888	-0.5909	-0.9567	0.3335	0.2537	0.4419	0.1029	-0.1796	-3.0188	8.5685	5.7475	0.7124	0.2738	-0.3496	-2.6790	8.8779	5.5233	0.7353	0.2873	-0.3722	1.9841	81.7717	44.9156	3.0926	-0.5283	-0.2468
1084.1770	0.0295	-1.9490	-1.3026	-0.9435	-0.7877	-0.5928	-0.9577	0.3300	0.2618	0.4463	0.1050	-0.1858	-2.9217	8.9107	5.5591	0.6850	0.2989	-0.2931	-2.6771	8.8648	5.5341	0.7342	0.2880	-0.3738	2.0072	81.5636	44.9357	3.0736	-0.5269	-0.2467
1084.1890	0.0180	-1.9450	-1.2994	-0.9382	-0.7865	-0.5951	-0.9539	0.3325	0.2684	0.4497	0.1077	-0.1894	-3.2148	8.8299	5.6508	0.6612	0.2860	-0.3311	-2.6747	8.8488	5.5469	0.7328	0.2889	-0.3756	2.0357	81.3100	44.9579	3.0502	-0.5250	-0.2467
1084.1990	0.0085	-1.9417	-1.2968	-0.9337	-0.7854	-0.5969	-0.9551	0.3343	0.2759	0.4457	0.1099	-0.1963	-2.9968	8.8725	5.7967	0.6849	0.2722	-0.2990	-2.6726	8.8353	5.5573	0.7316	0.2896	-0.3771	2.0599	81.0959	44.9743	3.0301	-0.5234	-0.2467
1084.2090	-0.0010	-1.9383	-1.2940	-0.9292	-0.7843	-0.5989	-0.9552	0.3364	0.2820	0.4431	0.1106	-0.1971	-3.0823	8.8151	5.7857	0.7139	0.3208	-0.2995	-2.6706	8.8213	5.5677	0.7304	0.2903	-0.3787	2.0847	80.8768	44.9896	3.0098	-0.5217	-0.2467
1084.2190	-0.0105	-1.9349	-1.2912	-0.9248	-0.7832	-0.6009	-0.9549	0.3378	0.2912	0.4467	0.1121	-0.2015	-3.1104	8.8887	5.7246	0.7250	0.3497	-0.3263	-2.6684	8.8072	5.5779	0.7291	0.2910	-0.3802	2.1103	80.6561	45.0038	2.9890	-0.5199	-0.2467
1084.2290	-0.0200	-1.9315	-1.2882	-0.9203	-0.7820	-0.6030	-0.9561	0.3407	0.2958	0.4522	0.1185	-0.2123	-3.1458	8.8528	6.0037	0.7487	0.3158	-0.2196	-2.6662	8.7927	5.5879	0.7278	0.2917	-0.3818	2.1367	80.4305	45.0165	2.9677	-0.5181	-0.2467
1084.2400	-0.0297	-1.9281	-1.2852	-0.9158	-0.7808	-0.6050	-0.9575	0.3426	0.3019	0.4563	0.1227	-0.2098	-2.8592	8.8891	5.9961	0.7176	0.2765	-0.3349	-2.5995	8.6743	5.5502	0.7202	0.2934	-0.3826	2.9339	78.9649	44.5606	2.8788	-0.5063	-0.2397
1084.2510	-0.0412	-1.9240	-1.2815	-0.9103	-0.7793	-0.6076	-0.9528	0.3421	0.3106	0.4565	0.1210	-0.2185	-2.9322	8.8244	5.8836	0.6759	0.2952	-0.2820	-2.5351	8.5528	5.5151	0.7120	0.2953	-0.3838	3.6893	77.4863	44.1264	2.7866	-0.4940	-0.2330
1084.2610	-0.0506	-1.9206	-1.2783	-0.9057	-0.7782	-0.6098	-0.9518	0.3489	0.3186	0.4539	0.1202	-0.2171	-2.9741	8.2185	5.7144	0.6520	0.3870	-0.3671	-2.5328	8.5335	5.5233	0.7100	0.2961	-0.3852	3.7044	77.2351	44.1345	2.7626	-0.4915	-0.2330
1084.2710	-0.0602	-1.9171	-1.2751	-0.9011	-0.7769	-0.6120	-0.9518	0.3469	0.3240	0.4489	0.1234	-0.2213	-2.8105	8.4318	5.6817	0.6827	0.4234	-0.3499	-2.5304	8.5140	5.5314	0.7080	0.2969	-0.3867	3.7201	76.9814	44.1406	2.7379	-0.4889	-0.2330
1084.2830	-0.0716	-1.9129	-1.2711	-0.8957	-0.7753	-0.6147	-0.9502	0.3459	0.3326	0.4481	0.1345	-0.2252	-2.8562	8.5231	5.5863	0.7016	0.3101	-0.3135	-2.5276	8.4899	5.5409	0.7056	0.2979	-0.3884	3.7393	76.6691	44.1459	2.7081	-0.4857	-0.2330
1084.2930	-0.0810	-1.9094	-1.2678	-0.8913	-0.7740	-0.6171	-0.9475	0.3496	0.3368	0.4536	0.1343	-0.2280	-3.0730	8.3073	5.7323	0.7072	0.3422	-0.3420	-2.5252	8.4696	5.5486	0.7036	0.2988	-0.3899	3.7554	76.4066	44.1479	2.6831	-0.4830	-0.2330
1084.3030	-0.0904	-1.9059	-1.2644	-0.8868	-0.7727	-0.6194	-0.9495	0.3479	0.3434	0.4594	0.1353	-0.2328	-2.8771	8.3493	5.7039	0.6799	0.3282	-0.2880	-2.5228	8.4492	5.5560	0.7016	0.2997	-0.3913	3.7716	76.1428	44.1474	2.6576	-0.4802	-0.2330
1084.3130	-0.1001	-1.9025	-1.2609	-0.8823	-0.7713	-0.6217	-0.9475	0.3495	0.3464	0.4617	0.1383	-0.2356	-2.9058	8.3257	5.9490	0.7034	0.2932	-0.3631	-2.5204	8.4287	5.5632	0.6995	0.3005	-0.3928	3.7879	75.8776	44.1444	2.6317	-0.4773	-0.2330
1084.3250	-0.1115	-1.8983	-1.2568	-0.8767	-0.7696	-0.6246	-0.9455	0.3481	0.3525	0.4620	0.1405	-0.2404	-2.7885	8.6397	6.0158	0.6795	0.2969	-0.3386	-2.5174	8.4036	5.5715	0.6968	0.3016	-0.3945	3.8084	75.5536	44.1378	2.5995	-0.4736	-0.2330
1084.3350	-0.1210	-1.8948	-1.2531	-0.8719	-0.7682	-0.6271	-0.9435	0.3506	0.3601	0.4575	0.1394	-0.2452	-2.6915	8.3918	5.9265	0.6762	0.3551	-0.3444	-2.5149	8.3824	5.5781	0.6946	0.3025	-0.3960	3.8257	75.2799	44.1292	2.5719	-0.4705	-0.2330
1084.3450	-0.1303	-1.8912	-1.2494	-0.8673	-0.7668	-0.6295	-0.9419	0.3519	0.3646	0.4543	0.1441	-0.2529	-2.5192	8.2806	5.8510	0.7002	0.3747	-0.2944	-2.4063	8.1611	5.4866	0.6801	0.3050	-0.3952	5.1060	72.6310	43.1656	2.4159	-0.4504	-0.2103
1084.3550	-0.1396	-1.8878	-1.2456	-0.8628	-0.7653	-0.6320	-0.9397	0.3491	0.3719	0.4549	0.1518	-0.2547	-2.7678	8.2643	5.6116	0.6757	0.2685	-0.3175	-2.4039	8.1354	5.4913	0.6774	0.3059	-0.3965	5.1114	72.3336	43.1534	2.3869	-0.4468	-0.2103
1084.3650	-0.1490	-1.8842	-1.2419	-0.8583	-0.7638	-0.6345	-0.9380	0.3543	0.3758	0.4598	0.1501	-0.2608	-2.7509	7.9530	5.6739	0.6296	0.2431	-0.3113	-2.4016	8.1093	5.4958	0.6746	0.3069	-0.3979	5.1165	72.0306	43.1385	2.3574	-0.4430	-0.2103
1084.3770	-0.1602	-1.8800	-1.2374	-0.8527	-0.7620	-0.6377	-0.9389	0.3494	0.3819	0.4603	0.1455	-0.2624	-2.4501	7.9722	5.5783	0.5797	0.3947	-0.3857	-2.3987	8.0775	5.5009	0.6712	0.3081	-0.3994	5.1226	71.6621	43.1169	2.3215	-0.4382	-0.2103
1084.3870	-0.1696	-1.8765	-1.2336	-0.8481	-0.7605	-0.6403	-0.9345	0.3504	0.3885	0.4594	0.1536	-0.2652	-2.8325	7.7825	5.2871	0.6207	0.3304	-0.3605	-2.3964	8.0511	5.5047	0.6683	0.3091	-0.4007	5.1274	71.3571	43.0958	2.2912	-0.4342	-0.2103
1084.4010	-0.1827	-1.8716	-1.2282	-0.8417	-0.7582	-0.6441	-0.9290	0.3507	0.3938	0.4566	0.1591	-0.2751	-2.8612	7.6547	5.6292	0.6238	0.2704	-0.3088	-2.3932	8.0134	5.5097	0.6643	0.3105	-0.4026	5.1337	70.9201	43.0618	2.2483	-0.4285	-0.2103
1084.4110	-0.1920	-1.8680	-1.2243	-0.8371	-0.7566	-0.6469	-0.9273	0.3470	0.3950	0.4530	0.1604	-0.2729	-2.5969	7.9431	5.9724	0.6529	0.2765	-0.3102	-2.3909	7.9864	5.5128	0.6613	0.3116	-0.4039	5.1383	70.6060	43.0340	2.2171	-0.4242	-0.2103
1084.4210	-0.2012	-1.8646	-1.2202	-0.8325	-0.7550	-0.6496	-0.9255	0.3476	0.4047	0.4550	0.1630	-0.2784	-2.7670	7.8527	5.6809	0.6683	0.2644	-0.2915	-2.3886	7.9593	5.5157	0.6584	0.3126	-0.4052	5.1431	70.2928	43.0035	2.1855	-0.4199	-0.2103
1084.4310	-0.2103	-1.8611	-1.2162	-0.8280	-0.7534	-0.6524	-0.9226	0.3456	0.4060	0.4591	0.1629	-0.2771	-2.9164	7.9963	5.8025	0.6392	0.2993	-0.3268	-2.3863	7.9318	5.5183	0.6553	0.3136	-0.4065	5.1476	69.9736	42.9701	2.1536	-0.4155	-0.2103
1084.4430	-0.2215	-1.8569	-1.2112	-0.8226	-0.7514	-0.6558	-0.9242	0.3466	0.4100	0.4600	0.1656	-0.2819	-2.2773	7.5343	5.7945	0.6376	0.3678	-0.3548	-2.1924	7.6800	5.4717	0.6384	0.3216	-0.4123	7.4316	66.9894	42.4391	1.9739	-0.3400	-0.2545
1084.4530	-0.2307	-1.8535	-1.2070	-0.8179	-0.7497	-0.6587	-0.9159	0.3451	0.4170	0.4609	0.1747	-0.2882	-2.5842	7.7429	5.5926	0.5992	0.2797	-0.3256	-2.1903	7.6469	5.4739	0.6347	0.3229	-0.4139	7.4129	66.6428	42.3979	1.9397	-0.3347	-0.2544
1084.4630	-0.2398	-1.8500	-1.2028	-0.8133	-0.7479	-0.6615	-0.9109	0.3419	0.4236	0.4570	0.1757	-0.2903	-2.4670	7.6611	5.4123	0.6144	0.2729	-0.3458	-2.1883	7.6137	5.4757	0.6310	0.3243	-0.4155	7.3940	66.2951	42.3535	1.9051	-0.3294	-0.2544
1084.4730	-0.2489	-1.8466	-1.1986	-0.8086	-0.7461	-0.6645	-0.9082	0.3446	0.4258	0.4524	0.1750	-0.2987	-2.4347	7.1858	5.7856	0.5586	0.4066	-0.3135	-2.1863	7.5800	5.4772	0.6272	0.3257	-0.4171	7.3747	65.9409	42.3061	1.8702	-0.3239	-0.2544
1084.4850	-0.2598	-1.8425	-1.1934	-0.8032	-0.7439	-0.6681	-0.9022	0.3375	0.4315	0.4458	0.1868	-0.3013	-2.3872	7.4284	5.7283	0.6083	0.3061	-0.3473	-2.1839	7.5399	5.4786	0.6227	0.3274	-0.4190	7.3513	65.5201	42.2452	1.8282	-0.3172	-0.2544
1084.4950	-0.2687	-1.8391	-1.1891	-0.7988	-0.7421	-0.6711	-0.8975	0.3357	0.4397	0.4440	0.1881	-0.3054	-2.6202	7.2124	5.5545	0.6590	0.3642	-0.3633	-2.1820	7.5062	5.4795	0.6190	0.3288	-0.4206	7.3319	65.1666	42.1910	1.7930	-0.3117	-0.2544
1084.5050	-0.2777	-1.8358	-1.1846	-0.7944	-0.7402	-0.6743	-0.8950	0.3315	0.4422	0.4532	0.1919	-0.3084	-2.7796	7.5468	5.6454	0.5671	0.3401	-0.3586	-2.1800	7.4729	5.4800	0.6152	0.3303	-0.4222	7.3125	64.8173	42.1337	1.7576	-0.3060	-0.2544
1084.5150	-0.2866	-1.8325	-1.1801	-0.7899	-0.7382	-0.6774	-0.8928	0.3314	0.4466	0.4520	0.1973	-0.3124	-2.4792	7.4358	5.6652	0.5826	0.3332	-0.3906	-2.1780	7.4393	5.4802	0.6114	0.3317	-0.4238	7.2927	64.4644	42.0734	1.7220	-0.3002	-0.2544
1084.5270	-0.2973	-1.8285	-1.1747	-0.7845	-0.7359	-0.6812	-0.8875	0.3316	0.4552	0.4528	0.1997	-0.3187	-2.1733	7.3554	5.6848	0.5333	0.4356	-0.3120	-2.1757	7.3989	5.4800	0.6068	0.3334	-0.4257	7.2685	64.0407	41.9966	1.6787	-0.2931	-0.2544
1084.5370	-0.3061	-1.8253	-1.1702	-0.7800	-0.7339	-0.6844	-0.8822	0.3288	0.4616	0.4481	0.2108	-0.3212	-2.3487	7.1382	5.4568	0.5849	0.2949	-0.3786	-2.1738	7.3646	5.4795	0.6029	0.3349	-0.4273	7.2478	63.6792	41.9292	1.6423	-0.2871	-0.2544
1084.5470	-0.3149	-1.8220	-1.1657	-0.7754	-0.7318	-0.6876	-0.8763	0.3278	0.4642	0.4388	0.2090	-0.3266	-2.1108	6.6875	5.4827	0.5391	0.3330	-0.3433	-1.9674	6.9954	5.3487	0.5787	0.3426	-0.4288	9.6572	59.3554	40.5920	1.3936	-0.2162	-0.2545
1084.5570	-0.3237	-1.8187	-1.1610	-0.7710	-0.7298	-0.6909	-0.8691	0.3185	0.4649	0.4356	0.2131	-0.3352	-2.2573	7.0850	5.7265	0.5501	0.3660	-0.3168	-1.9660	6.9543	5.3462	0.5740	0.3443	-0.4304	9.6098	58.9650	40.5167	1.3553	-0.2093	-0.2545
1084.5670	-0.3324	-1.8155	-1.1562	-0.7667	-0.7275	-0.6942	-0.8615	0.3177	0.4697	0.4356	0.2236	-0.3379	-2.3514	6.8109	5.6010	0.5875	0.2672	-0.3626	-1.9645	6.9132	5.3432	0.5694	0.3460	-0.4320	9.5626	58.5756	40.4380	1.3170	-0.2023	-0.2545
1084.5790	-0.3427	-1.8117	-1.1504	-0.7616	-0.7249	-0.6983	-0.8542	0.3104	0.4780	0.4351	0.2243	-0.3440	-2.3262	6.9191	5.3744	0.5573	0.2842	-0.3904	-1.9628	6.8639	5.3392	0.5637	0.3482	-0.4339	9.5058	58.1071	40.3386	1.2704	-0.1938	-0.2545
1084.5890	-0.3511	-1.8086	-1.1457	-0.7572	-0.7226	-0.7017	-0.8490	0.3089	0.4816	0.4322	0.2243	-0.3510	-2.1760	6.5864	5.3104	0.5191	0.3110	-0.3246	-1.9614	6.8228	5.3356	0.5590	0.3499	-0.4355	9.4581	57.7173	40.2527	1.2316	-0.1867	-0.2545
1084.5990	-0.3596	-1.8056	-1.1409	-0.7529	-0.7203	-0.7053	-0.8446	0.3038	0.4864	0.4259	0.2269	-0.3507	-1.9719	6.7217	5.3066	0.5057	0.3858	-0.3580	-1.9600	6.7815	5.3317	0.5542	0.3517	-0.4371	9.4099	57.3252	40.1643	1.1929	-0.1795	-0.2545
1084.6090	-0.3680	-1.8025	-1.1361	-0.7486	-0.7180	-0.7088	-0.8375	0.3034	0.4897	0.4205	0.2366	-0.3526	-2.1529	6.1998	5.4112	0.5403	0.2777	-0.3864	-1.9587	6.7406	5.3275	0.5495	0.3535	-0.4387	9.3618	56.9377	40.0728	1.1540	-0.1722	-0.2545
1084.6210	-0.3780	-1.7990	-1.1302	-0.7435	-0.7152	-0.7132	-0.8311	0.2947	0.4921	0.4154	0.2335	-0.3550	-2.0775	6.4810	5.5545	0.5270	0.4265	-0.3635	-1.9570	6.6919	5.3221	0.5438	0.3556	-0.4406	9.3042	56.4766	39.9596	1.1076	-0.1634	-0.2545
1084.6310	-0.3862	-1.7961	-1.1252	-0.7393	-0.7127	-0.7168	-0.8250	0.2929	0.4974	0.4133	0.2455	-0.3606	-2.0984	6.1575	5.5919	0.5517	0.3782	-0.3406	-1.9556	6.6513	5.3171	0.5391	0.3574	-0.4422	9.2563	56.0923	39.8612	1.0688	-0.1560	-0.2545
1084.6400	-0.3928	-1.7938	-1.1212	-0.7361	-0.7107	-0.7197	-0.8186	0.2856	0.5006	0.4139	0.2479	-0.3606	-2.3939	6.6730	5.3502	0.5786	0.4055	-0.3912	-1.8968	6.4693	5.2313	0.5266	0.3598	-0.4407	9.9082	53.9986	38.9828	0.9442	-0.1394	-0.2248
1084.6510	-0.4025	-1.7904	-1.1150	-0.7311	-0.7078	-0.7240	-0.8102	0.2810	0.5044	0.4152	0.2524	-0.3640	-2.2748	6.1972	5.1036	0.4811	0.3558	-0.4087	-1.8404	6.2715	5.1425	0.5118	0.3630	-0.4395	10.4928	51.8011	38.0939	0.8066	-0.1197	-0.1964
1084.6610	-0.4106	-1.7876	-1.1100	-0.7270	-0.7052	-0.7277	-0.8056	0.2746	0.5031	0.4115	0.2560	-0.3756	-2.1410	6.2756	5.2406	0.4614	0.4329	-0.2968	-1.8394	6.2258	5.1329	0.5064	0.3648	-0.4407	10.4288	51.3964	37.9866	0.7668	-0.1116	-0.1964
1084.6730	-0.4202	-1.7843	-1.1040	-0.7222	-0.7021	-0.7322	-0.7964	0.2735	0.5068	0.4042	0.2702	-0.3790	-1.9248	5.6491	5.2096	0.4396	0.2923	-0.3775	-1.8382	6.1707	5.1210	0.5000	0.3671	-0.4422	10.3516	50.9080	37.8542	0.7189	-0.1018	-0.1964
1084.6830	-0.4282	-1.7816	-1.0989	-0.7182	-0.6994	-0.7360	-0.7875	0.2635	0.5060	0.3980	0.2654	-0.3822	-1.9263	5.8403	5.2231	0.4425	0.3788	-0.3763	-1.8372	6.1256	5.1109	0.4947	0.3690	-0.4434	10.2878	50.5097	37.7420	0.6796	-0.0937	-0.1964
1084.6930	-0.4360	-1.7790	-1.0939	-0.7141	-0.6967	-0.7398	-0.7800	0.2566	0.5089	0.3915	0.2758	-0.3825	-1.9132	6.0182	5.2659	0.4253	0.3044	-0.3931	-1.8362	6.0803	5.1004	0.4894	0.3708	-0.4446	10.2240	50.1098	37.6263	0.6399	-0.0854	-0.1964
1084.7030	-0.4437	-1.7765	-1.0887	-0.7102	-0.6939	-0.7437	-0.7723	0.2487	0.5113	0.3842	0.2764	-0.3883	-1.9797	6.0221	5.2270	0.4571	0.3336	-0.2944	-1.8352	6.0357	5.0898	0.4841	0.3727	-0.4458	10.1609	49.7190	37.5090	0.6007	-0.0772	-0.1964
1084.7150	-0.4528	-1.7735	-1.0825	-0.7056	-0.6906	-0.7484	-0.7640	0.2436	0.5171	0.3806	0.2788	-0.3935	-2.2259	5.9192	5.0532	0.4911	0.3932	-0.3162	-1.8339	5.9823	5.0767	0.4778	0.3750	-0.4473	10.0853	49.2503	37.3649	0.5543	-0.0674	-0.1964
1084.7250	-0.4605	-1.7711	-1.0774	-0.7018	-0.6878	-0.7523	-0.7567	0.2408	0.5202	0.3824	0.2893	-0.3933	-2.3548	5.5228	4.9032	0.4237	0.3385	-0.3868	-1.8328	5.9381	5.0656	0.4725	0.3768	-0.4485	10.0227	48.8638	37.2423	0.5156	-0.0592	-0.1964
1084.7350	-0.4680	-1.7688	-1.0723	-0.6981	-0.6849	-0.7562	-0.7515	0.2332	0.5177	0.3742	0.2862	-0.3955	-2.0340	5.6719	5.1269	0.4703	0.3874	-0.3690	-1.8317	5.8946	5.0544	0.4674	0.3787	-0.4498	9.9605	48.4850	37.1195	0.4776	-0.0510	-0.1964
1084.7450	-0.4754	-1.7665	-1.0671	-0.6944	-0.6820	-0.7602	-0.7457	0.2296	0.5154	0.3704	0.2967	-0.3980	-1.6636	5.0294	5.2570	0.4470	0.4066	-0.3578	-1.7353	5.5955	4.9064	0.4471	0.3827	-0.4461	11.0325	45.0702	35.6583	0.2810	-0.0207	-0.1464
1084.7550	-0.4828	-1.7643	-1.0618	-0.6907	-0.6790	-0.7642	-0.7360	0.2183	0.5182	0.3632	0.3012	-0.4038	-2.0000	5.4194	5.0270	0.4504	0.3644	-0.3159	-1.7344	5.5481	4.8934	0.4414	0.3846	-0.4470	10.9585	44.6799	35.5290	0.2423	-0.0120	-0.1464
1084.7670	-0.4916	-1.7617	-1.0554	-0.6864	-0.6754	-0.7691	-0.7247	0.2103	0.5179	0.3567	0.3053	-0.4074	-2.1577	5.6425	4.9040	0.4320	0.3978	-0.3259	-1.7332	5.4915	4.8775	0.4346	0.3870	-0.4481	10.8702	44.2140	35.3711	0.1960	-0.0015	-0.1464
1084.7770	-0.4988	-1.7596	-1.0503	-0.6828	-0.6723	-0.7733	-0.7185	0.2095	0.5175	0.3486	0.3138	-0.4042	-1.8662	4.9408	4.9646	0.4054	0.3731	-0.3708	-1.7321	5.4452	4.8642	0.4289	0.3889	-0.4490	10.7976	43.8365	35.2391	0.1580	0.0071	-0.1464
1084.7870	-0.5059	-1.7576	-1.0452	-0.6792	-0.6691	-0.7773	-0.7086	0.1976	0.5227	0.3444	0.3134	-0.4061	-1.7988	5.3079	4.7583	0.3936	0.4109	-0.3568	-1.7310	5.3994	4.8510	0.4233	0.3908	-0.4500	10.7256	43.4653	35.1075	0.1210	0.0157	-0.1464
1084.7970	-0.5130	-1.7557	-1.0401	-0.6759	-0.6659	-0.7814	-0.6998	0.1924	0.5225	0.3389	0.3217	-0.4091	-1.8172	5.0830	4.7626	0.3995	0.3462	-0.4100	-1.7299	5.3538	4.8376	0.4178	0.3928	-0.4509	10.6541	43.0960	34.9745	0.0845	0.0241	-0.1464
1084.8090	-0.5212	-1.7534	-1.0338	-0.6719	-0.6620	-0.7863	-0.6893	0.1860	0.5197	0.3354	0.3239	-0.4134	-1.9478	4.7310	5.0073	0.4252	0.3442	-0.3915	-1.7284	5.2996	4.8212	0.4113	0.3951	-0.4520	10.5695	42.6590	34.8118	0.0411	0.0343	-0.1464
1084.8190	-0.5280	-1.7517	-1.0285	-0.6686	-0.6588	-0.7904	-0.6832	0.1727	0.5223	0.3313	0.3228	-0.4210	-2.0153	5.3345	4.9467	0.3753	0.4267	-0.3513	-1.7271	5.2550	4.8074	0.4058	0.3970	-0.4529	10.5001	42.3020	34.6740	0.0050	0.0428	-0.1464
1084.8290	-0.5348	-1.7500	-1.0233	-0.6654	-0.6554	-0.7946	-0.6757	0.1684	0.5205	0.3279	0.3337	-0.4245	-2.1812	5.3360	4.9564	0.3608	0.3251	-0.3690	-1.7257	5.2112	4.7935	0.4004	0.3989	-0.4538	10.4317	41.9548	34.5363	-0.0304	0.0512	-0.1464
1084.8400	-0.5415	-1.7483	-1.0181	-0.6622	-0.6521	-0.7988	-0.6682	0.1630	0.5196	0.3210	0.3294	-0.4240	-2.2866	5.3459	5.0689	0.3702	0.4586	-0.4041	-2.0466	5.5779	4.8709	0.4188	0.3867	-0.4457	6.5139	46.5011	35.2979	0.1883	-0.0905	-0.0517
1084.8490	-0.5481	-1.7466	-1.0129	-0.6589	-0.6487	-0.8032	-0.6611	0.1575	0.5201	0.3100	0.3411	-0.4233	-1.7664	4.3629	4.8097	0.3583	0.3824	-0.3812	-1.6464	4.9090	4.6485	0.3771	0.4044	-0.4510	11.2145	38.6960	33.1176	-0.2343	0.0873	-0.1013
1084.8610	-0.5560	-1.7448	-1.0067	-0.6552	-0.6446	-0.8083	-0.6493	0.1441	0.5169	0.3016	0.3456	-0.4223	-1.7856	4.8421	4.7501	0.3135	0.3907	-0.3736	-1.6446	4.8536	4.6302	0.3701	0.4068	-0.4517	11.1240	38.2782	32.9481	-0.2760	0.0977	-0.1013
1084.8710	-0.5625	-1.7434	-1.0014	-0.6521	-0.6411	-0.8126	-0.6403	0.1373	0.5166	0.2931	0.3559	-0.4232	-1.4521	4.4942	4.8062	0.3167	0.4026	-0.4012	-1.6430	4.8084	4.6149	0.3644	0.4087	-0.4524	11.0502	37.9424	32.8066	-0.3101	0.1062	-0.1013
1084.8810	-0.5689	-1.7421	-0.9962	-0.6493	-0.6376	-0.8168	-0.6287	0.1293	0.5188	0.2858	0.3560	-0.4263	-1.5723	4.5018	4.4699	0.3708	0.3766	-0.3469	-1.6413	4.7637	4.5995	0.3588	0.4107	-0.4530	10.9779	37.6130	32.6630	-0.3438	0.1147	-0.1013
1084.8910	-0.5751	-1.7408	-0.9910	-0.6464	-0.6340	-0.8210	-0.6179	0.1236	0.5152	0.2806	0.3672	-0.4334	-1.8064	4.0131	4.4661	0.3498	0.3564	-0.3656	-1.6395	4.7193	4.5842	0.3532	0.4126	-0.4536	10.9063	37.2870	32.5209	-0.3765	0.1231	-0.1013
1084.9030	-0.5824	-1.7394	-0.9849	-0.6431	-0.6296	-0.8261	-0.6068	0.1091	0.5151	0.2753	0.3710	-0.4355	-2.0146	4.4128	4.4549	0.3450	0.3358	-0.3562	-1.6371	4.6677	4.5661	0.3466	0.4149	-0.4544	10.8227	36.9158	32.3531	-0.4146	0.1329	-0.1013
1084.9130	-0.5884	-1.7384	-0.9798	-0.6404	-0.6259	-0.8305	-0.6014	0.1027	0.5117	0.2734	0.3717	-0.4371	-2.0225	4.2634	4.5490	0.3068	0.4067	-0.3639	-1.6351	4.6255	4.5510	0.3412	0.4168	-0.4550	10.7546	36.6151	32.2137	-0.4455	0.1410	-0.1013
1084.9230	-0.5943	-1.7374	-0.9748	-0.6378	-0.6221	-0.8349	-0.5955	0.0933	0.5096	0.2678	0.3719	-0.4367	-1.7472	4.2907	4.5887	0.2887	0.4167	-0.3737	-1.6329	4.5843	4.5361	0.3359	0.4187	-0.4556	10.6881	36.3274	32.0756	-0.4757	0.1490	-0.1014
1084.9330	-0.6002	-1.7365	-0.9696	-0.6352	-0.6183	-0.8393	-0.5864	0.0851	0.5073	0.2610	0.3800	-0.4368	-1.6520	4.3692	4.7231	0.2889	0.4095	-0.3976	-1.6306	4.5434	4.5211	0.3306	0.4206	-0.4563	10.6227	36.0430	31.9364	-0.5057	0.1569	-0.1014
1084.9450	-0.6072	-1.7355	-0.9634	-0.6321	-0.6137	-0.8446	-0.5826	0.0868	0.5060	0.2557	0.3826	-0.4346	-0.8960	3.0703	4.3593	0.2431	0.4158	-0.4062	-1.5712	4.3266	4.4044	0.3149	0.4237	-0.4526	11.2551	33.6267	30.8010	-0.6500	0.1793	-0.0584
1084.9550	-0.6129	-1.7348	-0.9584	-0.6296	-0.6099	-0.8490	-0.5644	0.0658	0.5047	0.2423	0.3919	-0.4369	-1.8723	4.4323	4.5428	0.3077	0.4088	-0.3863	-1.5687	4.2846	4.3884	0.3093	0.4256	-0.4530	11.1864	33.3518	30.6609	-0.6793	0.1873	-0.0584
1084.9650	-0.6186	-1.7342	-0.9533	-0.6272	-0.6059	-0.8533	-0.5560	0.0605	0.5021	0.2357	0.3926	-0.4411	-1.6491	4.1300	4.4020	0.2623	0.4374	-0.3718	-1.5661	4.2433	4.3727	0.3038	0.4275	-0.4533	11.1192	33.0859	30.5234	-0.7075	0.1951	-0.0584
1084.9750	-0.6241	-1.7336	-0.9484	-0.6249	-0.6019	-0.8577	-0.5476	0.0532	0.5005	0.2252	0.4017	-0.4424	-1.6331	3.9792	4.3280	0.3016	0.3868	-0.3874	-1.5633	4.2028	4.3570	0.2984	0.4294	-0.4537	11.0536	32.8280	30.3862	-0.7352	0.2029	-0.0584
1084.9870	-0.6306	-1.7331	-0.9424	-0.6222	-0.5971	-0.8630	-0.5375	0.0439	0.4972	0.2166	0.4015	-0.4439	-1.5053	3.6838	4.4001	0.2614	0.4350	-0.3599	-1.5598	4.1554	4.3365	0.2919	0.4316	-0.4541	10.9775	32.5340	30.2233	-0.7674	0.2120	-0.0585
1084.9970	-0.6358	-1.7327	-0.9374	-0.6200	-0.5930	-0.8675	-0.5279	0.0334	0.4922	0.2063	0.4126	-0.4460	-1.4937	3.8841	4.4862	0.3441	0.3138	-0.3262	-1.5566	4.1169	4.3196	0.2867	0.4335	-0.4545	10.9161	32.3011	30.0899	-0.7929	0.2193	-0.0585
1085.0070	-0.6410	-1.7324	-0.9324	-0.6180	-0.5889	-0.8719	-0.5177	0.0233	0.4925	0.1990	0.4084	-0.4408	-1.8001	4.0162	4.2027	0.3034	0.4444	-0.3761	-1.5534	4.0792	4.3026	0.2814	0.4353	-0.4548	10.8565	32.0772	29.9545	-0.8185	0.2267	-0.0585
1085.0170	-0.6461	-1.7323	-0.9276	-0.6160	-0.5848	-0.8763	-0.5088	0.0149	0.4885	0.1929	0.4161	-0.4418	-1.8156	4.0093	4.2348	0.3039	0.4440	-0.4177	-1.5500	4.0424	4.2859	0.2763	0.4372	-0.4552	10.7986	31.8640	29.8230	-0.8428	0.2338	-0.0585
1085.0290	-0.6521	-1.7322	-0.9218	-0.6137	-0.5798	-0.8816	-0.5001	0.0045	0.4867	0.1839	0.4224	-0.4458	-1.7265	3.2058	4.2581	0.3144	0.4821	-0.4383	-1.5410	3.0751	4.2664	0.2703	0.4393	-0.4556	10.7316	31.6235	29.6700	-0.8706	0.2420	-0.0585
1085.0400	-0.6571	-1.7322	-0.9170	-0.6119	-0.5755	-0.8861	-0.4934	-0.0092	0.4859	0.1800	0.4299	-0.4490	-2.2819	4.2711	4.8467	0.3906	0.3857	-0.3602	-1.9253	2.7931	4.4740	0.3024	0.4243	-0.4512	5.9673	39.2664	31.7374	-0.5024	0.0712	-0.0079
1085.0490	-0.6620	-1.7323	-0.9122	-0.6101	-0.5711	-0.8906	-0.4848	-0.0149	0.4770	0.1748	0.4369	-0.4501	-0.7935	1.2188	4.3824	0.2505	0.3525	-0.3550	-1.4755	1.0534	4.1488	0.2525	0.4432	-0.4520	11.1249	29.5549	28.5853	-1.0050	0.2618	-0.0155
1085.0590	-0.6667	-1.7325	-0.9073	-0.6085	-0.5668	-0.8951	-0.4720	-0.0271	0.4748	0.1700	0.4369	-0.4489	-1.1434	2.0994	4.3534	0.2065	0.3539	-0.3660	-1.4609	1.0208	4.1313	0.2473	0.4449	-0.4521	11.0712	29.3859	28.4604	-1.0264	0.2685	-0.0155
1085.0690	-0.6714	-1.7329	-0.9025	-0.6068	-0.5623	-0.8996	-0.4591	-0.0323	0.4757	0.1577	0.4416	-0.4485	-1.4725	1.9300	4.0065	0.2249	0.3657	-0.3212	-1.4461	0.9886	4.1137	0.2422	0.4467	-0.4522	11.0191	29.2213	28.3349	-1.0474	0.2751	-0.0155
1085.0810	-0.6768	-1.7333	-0.8968	-0.6050	-0.5570	-0.9050	-0.4460	-0.0411	0.4687	0.1501	0.4421	-0.4449	-1.5545	1.7293	4.1042	0.2220	0.4491	-0.3654	-1.4281	0.9509	4.0932	0.2362	0.4488	-0.4523	10.9590	29.0358	28.1897	-1.0710	0.2826	-0.0156
1085.0910	-0.6813	-1.7338	-0.8922	-0.6036	-0.5526	-0.9095	-0.4366	-0.0501	0.4629	0.1408	0.4492	-0.4488	-1.6380	1.5084	4.1979	0.1937	0.4376	-0.3279	-1.4130	0.9209	4.0765	0.2313	0.4505	-0.4524	10.9114	28.8973	28.0730	-1.0897	0.2887	-0.0156
1085.1010	-0.6856	-1.7343	-0.8876	-0.6023	-0.5480	-0.9139	-0.4281	-0.0590	0.4590	0.1311	0.4532	-0.4505	-1.6163	1.3490	4.2076	0.1907	0.4926	-0.3697	-1.3977	0.8914	4.0600	0.2265	0.4522	-0.4525	10.8656	28.7655	27.9578	-1.1076	0.2946	-0.0156
1085.1110	-0.6899	-1.7350	-0.8831	-0.6009	-0.5435	-0.9184	-0.4193	-0.0664	0.4568	0.1240	0.4592	-0.4479	-1.4592	1.0923	4.1087	0.1959	0.4821	-0.3640	-1.3822	0.8634	4.0440	0.2217	0.4539	-0.4526	10.8223	28.6515	27.8476	-1.1243	0.3002	-0.0156
1085.1210	-0.6940	-1.7357	-0.8786	-0.5998	-0.5389	-0.9229	-0.4103	-0.0771	0.4537	0.1123	0.4704	-0.4475	-1.2374	0.9615	4.1198	0.2007	0.4008	-0.3742	-1.3665	0.8362	4.0281	0.2171	0.4556	-0.4527	10.7809	28.5462	27.7388	-1.1402	0.3057	-0.0156
1085.1330	-0.6987	-1.7367	-0.8731	-0.5985	-0.5333	-0.9283	-0.3993	-0.0928	0.4511	0.1018	0.4710	-0.4458	-1.3547	1.3705	4.0293	0.1778	0.4695	-0.3724	-1.3475	0.8045	4.0090	0.2116	0.4576	-0.4528	10.7339	28.4325	27.6073	-1.1589	0.3122	-0.0156
1085.1430	-0.7027	-1.7377	-0.8685	-0.5975	-0.5284	-0.9328	-0.3934	-0.0975	0.4504	0.0965	0.4696	-0.4472	-1.4101	1.1233	3.6752	0.1819	0.4746	-0.3910	-1.3079	0.6723	3.9224	0.2007	0.4590	-0.4488	11.0182	27.0346	26.8013	-1.2462	0.3171	0.0269
1085.1530	-0.7066	-1.7388	-0.8641	-0.5966	-0.5237	-0.9373	-0.3802	-0.1123	0.4413	0.0866	0.4792	-0.4454	-1.3340	1.2141	3.9447	0.2118	0.4034	-0.3826	-1.2915	0.6468	3.9058	0.1961	0.4605	-0.4486	10.9813	26.9622	26.6988	-1.2597	0.3221	0.0269
1085.1630	-0.7103	-1.7399	-0.8597	-0.5958	-0.5188	-0.9418	-0.3700	-0.1210	0.4367	0.0795	0.4792	-0.4450	-1.3011	1.1254	3.7447	0.1909	0.4582	-0.4038	-1.2748	0.6228	3.8897	0.1915	0.4621	-0.4484	10.9469	26.9070	26.6012	-1.2724	0.3269	0.0268
1085.1750	-0.7146	-1.7414	-0.8546	-0.5949	-0.5130	-0.9471	-0.3593	-0.1282	0.4298	0.0679	0.4869	-0.4469	-1.1929	0.6302	3.8733	0.1758	0.4193	-0.3703	-1.2545	0.5952	3.8708	0.1861	0.4640	-0.4482	10.9086	26.8551	26.4886	-1.2861	0.3323	0.0268
1085.1850	-0.7181	-1.7428	-0.8504	-0.5943	-0.5081	-0.9516	-0.3499	-0.1405	0.4254	0.0597	0.4938	-0.4463	-1.1825	0.4733	3.9557	0.1657	0.4017	-0.3752	-1.2374	0.5739	3.8556	0.1817	0.4655	-0.4481	10.8797	26.8319	26.3999	-1.2963	0.3365	0.0268
1085.1950	-0.7215	-1.7443	-0.8462	-0.5937	-0.5032	-0.9561	-0.3407	-0.1555	0.4204	0.0503	0.4956	-0.4506	-1.2947	1.0715	3.8896	0.1343	0.4226	-0.3045	-1.2201	0.5538	3.8407	0.1774	0.4670	-0.4479	10.8532	26.8230	26.3145	-1.3056	0.3405	0.0268
1085.2050	-0.7249	-1.7460	-0.8420	-0.5932	-0.4981	-0.9606	-0.3293	-0.1644	0.4176	0.0430	0.4999	-0.4470	-1.3332	1.1046	3.8388	0.1191	0.4206	-0.3659	-1.2026	0.5344	3.8259	0.1732	0.4682	-0.4477	10.8289	26.8236	26.2300	-1.3143	0.3444	0.0268
1085.2170	-0.7288	-1.7481	-0.8370	-0.5928	-0.4921	-0.9659	-0.3202	-0.1731	0.4088	0.0327	0.5065	-0.4447	-0.9566	0.7024	3.8208	0.1044	0.4736	-0.3362	-1.1813	0.5125	3.8085	0.1682	0.4695	-0.4475	10.8029	26.8398	26.1321	-1.3236	0.3488	0.0268
1085.2270	-0.7319	-1.7499	-0.8329	-0.5925	-0.4871	-0.9704	-0.3075	-0.1861	0.4029	0.0206	0.5087	-0.4440	-1.0884	1.0602	3.8906	0.1609	0.4986	-0.3708	-1.1633	0.4958	3.7948	0.1642	0.4705	-0.4473	10.7840	26.8723	26.0584	-1.3301	0.3521	0.0268
1085.2370	-0.7349	-1.7518	-0.8289	-0.5924	-0.4820	-0.9748	-0.2983	-0.1954	0.3997	0.0122	0.5218	-0.4423	-0.9388	0.9823	3.8631	0.1367	0.4197	-0.3698	-1.4289	1.0293	4.0043	0.1907	0.4604	-0.4480	7.3837	33.4791	28.1776	-1.0110	0.2358	0.0185
1085.2470	-0.7378	-1.7538	-0.8250	-0.5923	-0.4768	-0.9792	-0.2900	-0.2010	0.3916	0.0041	0.5287	-0.4451	-0.9336	0.4589	3.9692	0.0491	0.3931	-0.3613	-1.1342	0.4241	3.7249	-0.0093	0.4710	-0.4430	10.7046	26.4434	25.4932	-1.3764	0.3437	0.0673
1085.2570	-0.7406	-1.7560	-0.8210	-0.5924	-0.4715	-0.9836	-0.2794	-0.2137	0.3888	-0.0095	0.5248	-0.4440	-1.0714	0.7525	3.7394	-0.1289	0.4213	-0.4178	-1.1160	0.4097	3.7109	-0.2735	0.4720	-0.4426	10.6915	26.5053	25.4276	-1.3802	0.3464	0.0673
1085.2690	-0.7439	-1.7586	-0.8164	-0.5925	-0.4651	-0.9890	-0.2657	-0.2275	0.3833	-0.0230	0.5236	-0.4441	-1.2333	0.8468	3.6955	-0.1676	0.4948	-0.3761	-1.0938	0.3948	3.6949	-0.4151	0.4730	-0.4421	10.6797	26.6080	25.3566	-1.3831	0.3492	0.0673
1085.2790	-0.7465	-1.7610	-0.8126	-0.5927	-0.4598	-0.9934	-0.2579	-0.2352	0.3745	-0.0248	0.5338	-0.4406	-1.0682	0.7101	3.8364	-0.2399	0.4224	-0.3434	-1.0750	0.3833	3.6816	-0.4190	0.4739	-0.4417	10.6725	26.7048	25.2984	-1.3851	0.3514	0.0673
1085.2890	-0.7490	-1.7634	-0.8088	-0.5930	-0.4544	-0.9978	-0.2467	-0.2491	0.3695	-0.0295	0.5379	-0.4399	-1.0945	1.0326	3.7156	-0.3377	0.4542	-0.3359	-1.0561	0.3727	3.6690	-0.4228	0.4748	-0.4413	10.6675	26.8115	25.2456	-1.3860	0.3534	0.0672
1085.2990	-0.7515	-1.7659	-0.8052	-0.5933	-0.4490	-1.0022	-0.2375	-0.2585	0.3639	-0.0385	0.5413	-0.4403	-0.9044	1.0702	3.7701	-0.3874	0.4514	-0.3516	-1.0370	0.3640	3.6570	-0.4264	0.4756	-0.4408	10.6658	26.9425	25.1997	-1.3856	0.3550	0.0672
1085.3110	-0.7542	-1.7690	-0.8009	-0.5939	-0.4424	-1.0074	-0.2247	-0.2696	0.3549	-0.0533	0.5508	-0.4394	-0.6558	0.8136	3.7953	-0.3812	0.3551	-0.3589	-1.0137	0.3537	3.6427	-0.4307	0.4766	-0.4403	10.6661	27.1003	25.1455	-1.3845	0.3568	0.0672
1085.3210	-0.7564	-1.7718	-0.7974	-0.5944	-0.4369	-1.0117	-0.2125	-0.2808	0.3533	-0.0634	0.5543	-0.4355	-0.9436	0.8558	3.6696	-0.4014	0.4109	-0.3784	-0.9941	0.3471	3.6315	-0.4342	0.4774	-0.4399	10.6699	27.2558	25.1073	-1.3820	0.3578	0.0672
1085.3310	-0.7585	-1.7746	-0.7939	-0.5951	-0.4314	-1.0161	-0.2057	-0.2879	0.3479	-0.0749	0.5557	-0.4347	-0.7724	0.4229	3.7317	-0.3860	0.4382	-0.3526	-0.9743	0.3417	3.6207	-0.4375	0.4781	-0.4395	10.6764	27.4252	25.0735	-1.3786	0.3587	0.0672
1085.3410	-0.7604	-1.7776	-0.7905	-0.5959	-0.4258	-1.0205	-0.1948	-0.3007	0.3445	-0.0818	0.5580	-0.4328	-1.1017	0.8605	3.6580	-0.3870	0.4818	-0.3779	-0.9801	0.3420	3.5887	-0.4416	0.4766	-0.4355	10.3833	27.6565	24.8319	-1.3840	0.3349	0.1046
1085.3530	-0.7627	-1.7813	-0.7865	-0.5970	-0.4191	-1.0258	-0.1846	-0.3112	0.3350	-0.0932	0.5625	-0.4295	-0.9824	0.3799	3.6117	-0.4194	0.4776	-0.3726	-0.9565	0.3396	3.5760	-0.4455	0.4773	-0.4347	10.3970	27.9042	24.8037	-1.3772	0.3351	0.1046
1085.3630	-0.7644	-1.7845	-0.7831	-0.5980	-0.4135	-1.0300	-0.1776	-0.3238	0.3272	-0.1037	0.5709	-0.4253	-0.8139	0.6405	3.6908	-0.4112	0.4434	-0.3984	-0.9367	0.3378	3.5656	-0.4486	0.4779	-0.4341	10.4106	28.1134	24.7814	-1.3708	0.3352	0.1046
1085.3730	-0.7661	-1.7878	-0.7799	-0.5991	-0.4078	-1.0343	-0.1662	-0.3334	0.3221	-0.1117	0.5706	-0.4274	-0.8231	0.6913	3.5369	-0.4490	0.4577	-0.3057	-0.9166	0.3381	3.5557	-0.4517	0.4785	-0.4334	10.4275	28.3465	24.7652	-1.3633	0.3349	0.1046
1085.3830	-0.7677	-1.7912	-0.7766	-0.6003	-0.4019	-1.0385	-0.1565	-0.3433	0.3129	-0.1228	0.5690	-0.4291	-0.8653	0.8870	3.6291	-0.4089	0.5220	-0.3647	-0.8963	0.3391	3.5464	-0.4546	0.4791	-0.4328	10.4469	28.5894	24.7541	-1.3546	0.3344	0.1046
1085.3930	-0.7692	-1.7947	-0.7735	-0.6015	-0.3961	-1.0428	-0.1460	-0.3533	0.3070	-0.1325	0.5757	-0.4250	-1.0151	0.7428	3.4958	-0.3967	0.4654	-0.3687	-0.8758	0.3408	3.5372	-0.4575	0.4796	-0.4321	10.4688	28.8402	24.7447	-1.3454	0.3336	0.1046
1085.4050	-0.7709	-1.7990	-0.7698	-0.6032	-0.3893	-1.0478	-0.1376	-0.3622	0.2990	-0.1417	0.5846	-0.4249	-0.6372	0.5458	3.6014	-0.4344	0.4361	-0.3535	-0.8508	0.3455	3.5272	-0.4608	0.4802	-0.4313	10.4996	29.1734	24.7427	-1.3325	0.3323	0.1046
1085.4150	-0.7722	-1.8027	-0.7669	-0.6046	-0.3834	-1.0521	-0.1270	-0.3764	0.2918	-0.1523	0.5901	-0.4218	-0.6185	0.8559	3.6496	-0.4340	0.4444	-0.3475	-0.8298	0.3494	3.5192	-0.4635	0.4807	-0.4307	10.5275	29.4499	24.7446	-1.3210	0.3310	0.1046
1085.4250	-0.7734	-1.8065	-0.7640	-0.6062	-0.3775	-1.0563	-0.1167	-0.3845	0.2852	-0.1608	0.5917	-0.4178	-0.8065	0.5614	3.6694	-0.4289	0.4659	-0.3695	-0.8086	0.3549	3.5115	-0.4660	0.4812	-0.4300	10.5587	29.7463	24.7495	-1.3085	0.3294	0.1046
1085.4350	-0.7745	-1.8104	-0.7612	-0.6078	-0.3715	-1.0605	-0.1081	-0.3935	0.2808	-0.1714	0.5895	-0.4157	-0.7940	0.5646	3.5336	-0.4505	0.5113	-0.3557	-0.7870	0.3621	3.5046	-0.4685	0.4816	-0.4294	10.5933	30.0636	24.7624	-1.2944	0.3274	0.1046
1085.4470	-0.7757	-1.8153	-0.7579	-0.6099	-0.3643	-1.0655	-0.0959	-0.4064	0.2704	-0.1836	0.5961	-0.4146	-0.7866	0.5457	3.6415	-0.4539	0.4918	-0.3176	-0.8086	0.4273	3.4979	-0.4696	0.4788	-0.4253	10.0778	31.1113	24.7992	-1.2589	0.2903	0.1374
1085.4570	-0.7766	-1.8195	-0.7553	-0.6119	-0.3584	-1.0695	-0.0883	-0.4167	0.2654	-0.1940	0.6061	-0.4159	-0.4391	0.8098	3.6771	-0.4484	0.4545	-0.3207	-0.7877	0.4383	3.4917	-0.4718	0.4791	-0.4245	10.1162	31.4632	24.8245	-1.2426	0.2876	0.1374
1085.4670	-0.7774	-1.8238	-0.7527	-0.6138	-0.3523	-1.0737	-0.0793	-0.4258	0.2565	-0.2012	0.6090	-0.4114	-0.2902	0.9259	3.6957	-0.4266	0.4404	-0.3588	-0.7666	0.4504	3.4857	-0.4739	0.4794	-0.4236	10.1574	31.8282	24.8525	-1.2253	0.2847	0.1374
1085.4770	-0.7781	-1.8281	-0.7502	-0.6159	-0.3462	-1.0777	-0.0690	-0.4384	0.2489	-0.2114	0.6076	-0.4102	-0.2661	1.3088	3.7887	-0.4360	0.4775	-0.3500	-0.7454	0.4633	3.4802	-0.4759	0.4796	-0.4228	10.2012	32.2022	24.8846	-1.2072	0.2816	0.1374
1085.4890	-0.7789	-1.8334	-0.7472	-0.6185	-0.3388	-1.0827	-0.0556	-0.4484	0.2419	-0.2220	0.6080	-0.4076	-0.6145	1.1607	3.5683	-0.4142	0.4984	-0.3463	-0.7195	0.4793	3.4736	-0.4783	0.4799	-0.4217	10.2570	32.6585	24.9242	-1.1847	0.2777	0.1374
1085.4990	-0.7793	-1.8378	-0.7448	-0.6208	-0.3327	-1.0867	-0.0477	-0.4552	0.2346	-0.2297	0.6124	-0.4020	-0.5650	0.9628	3.6944	-0.3956	0.5045	-0.3431	-0.6978	0.4936	3.4686	-0.4802	0.4801	-0.4209	10.3065	33.0493	24.9614	-1.1650	0.2741	0.1374
1085.5090	-0.7797	-1.8425	-0.7424	-0.6232	-0.3266	-1.0908	-0.0389	-0.4632	0.2320	-0.2369	0.6195	-0.4007	-0.5881	0.7285	3.4169	-0.4293	0.4194	-0.3081	-0.6757	0.5091	3.4640	-0.4820	0.4803	-0.4200	10.3591	33.4549	25.0022	-1.1444	0.2703	0.1374
1085.5190	-0.7801	-1.8472	-0.7401	-0.6256	-0.3204	-1.0947	-0.0304	-0.4735	0.2218	-0.2465	0.6238	-0.3972	-0.6703	0.7578	3.5192	-0.4564	0.4440	-0.3358	-0.6534	0.5261	3.4600	-0.4837	0.4804	-0.4191	10.4150	33.8786	25.0494	-1.1226	0.2662	0.1374
1085.5290	-0.7803	-1.8520	-0.7380	-0.6282	-0.3141	-1.0987	-0.0217	-0.4838	0.2161	-0.2569	0.6294	-0.3951	-0.5901	0.6378	3.4886	-0.4271	0.4329	-0.3777	-0.6309	0.5442	3.4565	-0.4852	0.4805	-0.4183	10.4742	34.3164	25.1019	-1.0996	0.2617	0.1374
1085.5400	-0.7804	-1.8569	-0.7358	-0.6308	-0.3078	-1.1026	-0.0127	-0.4926	0.2122	-0.2650	0.6261	-0.3938	-0.5846	0.5358	3.3466	-0.4666	0.4910	-0.3815	-0.6316	0.5932	3.4555	-0.4859	0.4789	-0.4159	10.2554	35.1217	25.1791	-1.0666	0.2384	0.1537
1085.5510	-0.7805	-1.8629	-0.7334	-0.6341	-0.3002	-1.1073	-0.0019	-0.5046	0.1990	-0.2751	0.6263	-0.3909	0.5071	0.6877	3.5838	-0.4376	0.5177	-0.3923	0.7965	0.6563	3.4538	-0.4867	0.4772	-0.4132	10.0605	36.0206	25.2732	-1.0280	0.2146	0.1693
1085.5610	-0.7805	-1.8681	-0.7316	-0.6369	-0.2939	-1.1113	0.0090	-0.5145	0.1904	-0.2864	0.6321	-0.3928	1.2880	0.7613	3.7426	-0.4508	0.5116	-0.2749	2.0163	0.6888	3.4511	-0.4880	0.4771	-0.4121	10.1248	36.4956	25.3388	-1.0022	0.2093	0.1693
1085.5710	-0.7803	-1.8733	-0.7297	-0.6398	-0.2876	-1.1152	0.0182	-0.5240	0.1861	-0.2950	0.6455	-0.3847	1.4594	1.0455	3.6857	-0.4752	0.4341	-0.3140	2.2903	0.7229	3.4490	-0.4892	0.4771	-0.4110	10.1925	36.9890	25.4101	-0.9752	0.2037	0.1693
1085.5830	-0.7801	-1.8797	-0.7275	-0.6434	-0.2798	-1.1198	0.0245	-0.5349	0.1774	-0.3104	0.6425	-0.3773	1.7209	1.1907	3.6143	-0.4791	0.4490	-0.3763	2.3184	0.7645	3.4467	-0.4905	0.4770	-0.4098	10.2771	37.5904	25.4980	-0.9418	0.1968	0.1693
1085.5930	-0.7798	-1.8851	-0.7258	-0.6465	-0.2733	-1.1236	0.0320	-0.5454	0.1687	-0.3198	0.6415	-0.3750	1.8393	1.2959	3.6768	-0.4642	0.4806	-0.3688	2.3422	0.8011	3.4455	-0.4915	0.4768	-0.4087	10.3516	38.1144	25.5786	-0.9125	0.1906	0.1693
1085.6030	-0.7794	-1.8906	-0.7242	-0.6498	-0.2669	-1.1273	0.0399	-0.5551	0.1648	-0.3323	0.6450	-0.3778	1.9519	1.4202	3.4915	-0.4048	0.4638	-0.2912	2.3662	0.8380	3.4445	-0.4923	0.4767	-0.4076	10.4286	38.6429	25.6606	-0.8825	0.1842	0.1693
1085.6130	-0.7789	-1.8962	-0.7226	-0.6532	-0.2604	-1.1310	0.0486	-0.5633	0.1554	-0.3401	0.6511	-0.3728	2.0964	1.3690	3.7275	-0.3552	0.4195	-0.3456	2.3904	0.8756	3.4437	-0.4932	0.4765	-0.4066	10.5083	39.1789	25.7449	-0.8517	0.1776	0.1693
1085.6250	-0.7783	-1.9031	-0.7208	-0.6574	-0.2526	-1.1355	0.0580	-0.5735	0.1464	-0.3459	0.6508	-0.3701	2.3140	1.4086	3.7003	-0.4035	0.4597	-0.3427	2.4198	0.9222	3.4432	-0.4940	0.4763	-0.4053	10.6081	39.8393	25.8506	-0.8134	0.1693	0.1693
1085.6350	-0.7777	-1.9088	-0.7193	-0.6609	-0.2461	-1.1392	0.0680	-0.5808	0.1400	-0.3530	0.6518	-0.3678	2.5354	1.2032	3.6446	-0.3907	0.5496	-0.3416	2.4445	0.9616	3.4430	-0.4947	0.4760	-0.4042	10.6943	40.3969	25.9409	-0.7809	0.1622	0.1693
1085.6450	-0.7770	-1.9147	-0.7179	-0.6645	-0.2396	-1.1428	0.0756	-0.5888	0.1342	-0.3587	0.6584	-0.3681	2.5805	1.1911	3.4536	-0.5133	0.4823	-0.2590	2.3803	1.1466	3.4871	-0.4888	0.4707	-0.4009	9.7300	42.6929	26.4677	-0.6788	0.1014	0.1932
1085.6550	-0.7762	-1.9207	-0.7166	-0.6681	-0.2331	-1.1465	0.0853	-0.5979	0.1255	-0.3704	0.6641	-0.3612	2.5693	1.2774	3.4699	-0.4767	0.4723	-0.3035	2.4029	1.1887	3.4877	-0.4891	0.4704	-0.3997	9.8120	43.2735	26.5671	-0.6448	0.0938	0.1932
1085.6670	-0.7750	-1.9278	-0.7152	-0.6726	-0.2251	-1.1509	0.0976	-0.6100	0.1136	-0.3850	0.6702	-0.3531	2.2331	1.4547	3.6958	-0.4723	0.3860	-0.3748	2.4303	1.2402	3.4889	-0.4894	0.4699	-0.3982	9.9136	43.9833	26.6901	-0.6029	0.0845	0.1932
1085.6770	-0.7740	-1.9340	-0.7141	-0.6765	-0.2184	-1.1544	0.1040	-0.6176	0.1063	-0.3972	0.6675	-0.3485	2.2279	1.4361	3.7831	-0.4323	0.3996	-0.3454	2.4533	1.2841	3.4903	-0.4895	0.4695	-0.3970	10.0011	44.5860	26.7977	-0.5666	0.0764	0.1932
1085.6870	-0.7729	-1.9403	-0.7130	-0.6805	-0.2117	-1.1580	0.1102	-0.6255	0.1005	-0.4077	0.6628	-0.3531	2.3444	1.3806	3.6021	-0.4029	0.5003	-0.2581	2.4766	1.3293	3.4922	-0.4895	0.4690	-0.3958	10.0914	45.2043	26.9088	-0.5293	0.0681	0.1932
1085.6970	-0.7718	-1.9466	-0.7120	-0.6847	-0.2050	-1.1614	0.1191	-0.6345	0.0933	-0.4162	0.6667	-0.3450	2.1036	1.2487	3.5600	-0.3582	0.4482	-0.3303	2.5001	1.3750	3.4941	-0.4895	0.4686	-0.3946	10.1840	45.8284	27.0209	-0.4915	0.0595	0.1932
1085.7070	-0.7705	-1.9530	-0.7112	-0.6889	-0.1984	-1.1648	0.1241	-0.6436	0.0869	-0.4211	0.6720	-0.3443	2.4083	1.6306	3.4744	-0.3957	0.4365	-0.3453	2.5238	1.4217	3.4965	-0.4894	0.4681	-0.3934	10.2792	46.4657	27.1376	-0.4524	0.0506	0.1932
1085.7190	-0.7690	-1.9607	-0.7103	-0.6940	-0.1904	-1.1689	0.1345	-0.6534	0.0748	-0.4299	0.6727	-0.3428	2.2865	1.8048	3.6734	-0.4059	0.4913	-0.3262	2.5524	1.4788	3.4997	-0.4892	0.4674	-0.3919	10.3966	47.2417	27.2807	-0.4047	0.0397	0.1932
1085.7290	-0.7676	-1.9674	-0.7095	-0.6984	-0.1836	-1.1722	0.1412	-0.6612	0.0679	-0.4368	0.6761	-0.3407	2.2931	1.8547	3.7795	-0.4588	0.4625	-0.3163	2.5766	1.5278	3.5027	-0.4889	0.4669	-0.3907	10.4975	47.9058	27.4037	-0.3641	0.0304	0.1932
1085.7400	-0.7661	-1.9741	-0.7089	-0.7027	-0.1768	-1.1757	0.1503	-0.6675	0.0598	-0.4482	0.6764	-0.3362	2.4126	1.5911	3.7336	-0.4420	0.4372	-0.3095	2.5450	1.6709	3.5386	-0.4840	0.4634	-0.3887	9.9332	49.6957	27.8501	-0.2747	-0.0104	0.2022
1085.7490	-0.7646	-1.9808	-0.7084	-0.7072	-0.1700	-1.1790	0.1545	-0.6730	0.0540	-0.4592	0.6748	-0.3328	2.3802	1.6823	3.7200	-0.4384	0.4630	-0.3048	2.5130	1.8115	3.5738	-0.4791	0.4599	-0.3865	9.3864	51.4460	28.2872	-0.1869	-0.0501	0.2107
1085.7610	-0.7626	-1.9890	-0.7078	-0.7128	-0.1619	-1.1830	0.1644	-0.6843	0.0428	-0.4701	0.6817	-0.3246	2.4533	1.8977	3.9020	-0.3962	0.4263	-0.3216	2.5385	1.8731	3.5786	-0.4782	0.4591	-0.3850	9.4966	52.2632	28.4442	-0.1359	-0.0620	0.2107
1085.7710	-0.7610	-1.9960	-0.7074	-0.7177	-0.1550	-1.1862	0.1719	-0.6919	0.0352	-0.4756	0.6771	-0.3208	2.2833	2.1287	4.0038	-0.3262	0.4362	-0.3197	2.5600	1.9254	3.5830	-0.4774	0.4583	-0.3836	9.5905	52.9560	28.5787	-0.0920	-0.0722	0.2107
1085.7810	-0.7592	-2.0028	-0.7071	-0.7225	-0.1482	-1.1895	0.1784	-0.6985	0.0312	-0.4796	0.6797	-0.3212	2.3397	2.1186	3.8026	-0.3444	0.4440	-0.2898	2.5815	1.9773	3.5870	-0.4766	0.4576	-0.3823	9.6852	53.6442	28.7097	-0.0485	-0.0823	0.2107
1085.7910	-0.7575	-2.0099	-0.7069	-0.7273	-0.1414	-1.1926	0.1827	-0.7054	0.0239	-0.4859	0.6857	-0.3147	2.5693	2.1091	3.7961	-0.3913	0.4210	-0.3678	2.6032	2.0300	3.5914	-0.4757	0.4568	-0.3810	9.7814	54.3414	28.8438	-0.0045	-0.0926	0.2107
1085.8010	-0.7556	-2.0170	-0.7067	-0.7322	-0.1346	-1.1957	0.1927	-0.7129	0.0166	-0.4973	0.6864	-0.3115	2.4420	2.4202	3.8464	-0.4098	0.4542	-0.3271	2.6250	2.0830	3.5958	-0.4747	0.4561	-0.3797	9.8789	55.0436	28.9784	0.0400	-0.1029	0.2107
1085.8130	-0.7532	-2.0256	-0.7066	-0.7382	-0.1263	-1.1994	0.1981	-0.7228	0.0058	-0.5140	0.6912	-0.3135	2.5764	2.4996	3.8991	-0.3913	0.3652	-0.3015	2.6512	2.1480	3.3742	-0.4712	0.4551	-0.3781	9.9980	55.9015	29.1438	0.0947	-0.1158	0.2107
1085.8230	-0.7512	-2.0329	-0.7065	-0.7433	-0.1194	-1.2025	0.2025	-0.7282	-0.0002	-0.5225	0.6852	-0.3077	2.9414	2.3782	3.4517	-0.3746	0.3915	-0.3692	2.6733	2.2027	2.9159	-0.4683	0.4543	-0.3768	10.0986	56.6233	29.2821	0.1408	-0.1266	0.2107
1085.8330	-0.7491	-2.0402	-0.7066	-0.7486	-0.1125	-1.2056	0.2117	-0.7340	-0.0093	-0.5305	0.6794	-0.3065	2.6761	2.3041	3.1305	-0.3279	0.5159	-0.3180	2.6953	2.2573	2.4333	-0.4653	0.4535	-0.3755	10.1998	57.3443	29.4195	0.1875	-0.1376	0.2107
1085.8430	-0.7469	-2.0475	-0.7067	-0.7540	-0.1057	-1.2086	0.2190	-0.7408	-0.0138	-0.5281	0.6876	-0.3014	2.3902	2.6687	2.8503	-0.4105	0.4496	-0.2785	2.5865	2.5318	2.3990	-0.4511	0.4463	-0.3732	8.7468	60.6909	30.3752	0.3534	-0.2164	0.2212
1085.8550	-0.7442	-2.0565	-0.7070	-0.7605	-0.0975	-1.2122	0.2245	-0.7484	-0.0216	-0.5335	0.6892	-0.2939	2.6050	2.5563	2.9433	-0.4637	0.4532	-0.3081	2.6083	2.5994	2.4065	-0.4473	0.4451	-0.3715	8.8470	61.5663	30.5451	0.4098	-0.2298	0.2212
1085.8650	-0.7419	-2.0641	-0.7072	-0.7658	-0.0905	-1.2151	0.2306	-0.7547	-0.0249	-0.5443	0.6900	-0.2910	2.3415	2.5690	2.6218	-0.3980	0.4846	-0.2821	2.6266	2.6567	2.4129	-0.4441	0.4442	-0.3701	8.9313	62.3070	30.6873	0.4571	-0.2409	0.2212
1085.8750	-0.7395	-2.0717	-0.7075	-0.7713	-0.0836	-1.2180	0.2361	-0.7608	-0.0316	-0.5575	0.6890	-0.2852	2.3849	2.6508	2.6219	-0.4237	0.4180	-0.3342	2.6449	2.7141	2.4192	-0.4409	0.4432	-0.3687	9.0156	63.0495	30.8297	0.5050	-0.2523	0.2212
1085.8850	-0.7371	-2.0793	-0.7079	-0.7770	-0.0767	-1.2209	0.2413	-0.7671	-0.0394	-0.5656	0.6903	-0.2823	2.3982	3.0262	2.5920	-0.3671	0.4302	-0.3258	2.6632	2.7710	2.4253	-0.4376	0.4422	-0.3674	9.0994	63.7852	30.9699	0.5529	-0.2637	0.2212
1085.8950	-0.7347	-2.0869	-0.7083	-0.7828	-0.0699	-1.2236	0.2461	-0.7735	-0.0465	-0.5694	0.6967	-0.2771	2.2472	2.9307	2.6250	-0.3284	0.3719	-0.3167	2.6814	2.8277	2.4313	-0.4343	0.4412	-0.3660	9.1830	64.5185	31.1084	0.6010	-0.2751	0.2212
1085.9070	-0.7317	-2.0964	-0.7089	-0.7896	-0.0615	-1.2270	0.2504	-0.7803	-0.0534	-0.5731	0.6901	-0.2743	2.5226	3.0822	2.3166	-0.3606	0.4397	-0.3187	2.7034	2.8979	2.4388	-0.4303	0.4400	-0.3643	9.2841	65.4244	31.2778	0.6596	-0.2891	0.2212
1085.9170	-0.7292	-2.1043	-0.7095	-0.7954	-0.0545	-1.2297	0.2570	-0.7841	-0.0632	-0.5858	0.6902	-0.2740	2.4685	3.0860	2.4929	-0.4164	0.4055	-0.3127	2.7216	2.9560	2.4447	-0.4270	0.4390	-0.3629	9.3677	66.1740	31.4163	0.7082	-0.3006	0.2212
1085.9270	-0.7266	-2.1122	-0.7102	-0.8012	-0.0476	-1.2324	0.2616	-0.7884	-0.0707	-0.5987	0.6970	-0.2675	2.6409	2.9858	2.5384	-0.3639	0.3289	-0.3563	2.7398	3.0141	2.4506	-0.4236	0.4380	-0.3615	9.4506	66.9251	31.5541	0.7570	-0.3123	0.2212
1085.9370	-0.7239	-2.1200	-0.7109	-0.8072	-0.0408	-1.2350	0.2690	-0.7969	-0.0771	-0.6093	0.6973	-0.2692	2.5690	3.0806	2.5118	-0.3022	0.4105	-0.2642	2.7579	3.0723	2.4564	-0.4202	0.4369	-0.3602	9.5328	67.6757	31.6911	0.8063	-0.3240	0.2212
1085.9490	-0.7207	-2.1297	-0.7119	-0.8147	-0.0324	-1.2383	0.2718	-0.8002	-0.0845	-0.6077	0.7009	-0.2577	2.6973	3.2394	2.3641	-0.2493	0.3534	-0.3093	2.6588	3.3317	2.5315	-0.4069	0.4293	-0.3570	8.2105	70.8366	32.5232	0.9634	-0.4052	0.2366
1085.9590	-0.7179	-2.1378	-0.7128	-0.8208	-0.0254	-1.2408	0.2793	-0.8049	-0.0942	-0.6083	0.6915	-0.2572	2.5688	3.1742	2.5868	-0.3435	0.3914	-0.2215	2.6732	3.3906	2.5375	-0.4035	0.4282	-0.3555	8.2723	71.5858	32.6599	1.0126	-0.4169	0.2366
1085.9690	-0.7151	-2.1459	-0.7138	-0.8269	-0.0184	-1.2433	0.2833	-0.8121	-0.1037	-0.6163	0.6877	-0.2504	2.7464	3.3273	2.6177	-0.3923	0.4429	-0.2806	2.6875	3.4496	2.5433	-0.4000	0.4270	-0.3540	8.3330	72.3354	32.7939	1.0615	-0.4286	0.2366
1085.9790	-0.7123	-2.1540	-0.7149	-0.8331	-0.0116	-1.2459	0.2892	-0.8164	-0.1099	-0.6301	0.6920	-0.2509	2.7467	3.7394	2.7553	-0.3346	0.4111	-0.2778	2.7017	3.5083	2.5488	-0.3966	0.4259	-0.3525	8.3921	73.0820	32.9259	1.1100	-0.4403	0.2366
1085.9910	-0.7088	-2.1638	-0.7162	-0.8407	-0.0034	-1.2488	0.2941	-0.8210	-0.1151	-0.6418	0.6904	-0.2414	2.7797	3.3749	2.5944	-0.2943	0.4359	-0.3014	2.7186	3.5789	2.5551	-0.3924	0.4245	-0.3508	8.4613	73.9803	33.0814	1.1684	-0.4543	0.2366
1086.0010	-0.7058	-2.1720	-0.7175	-0.8472	0.0036	-1.2512	0.2995	-0.8256	-0.1220	-0.6447	0.6917	-0.2440	2.6849	3.5946	2.5665	-0.2752	0.4228	-0.2256	2.7324	3.6374	2.5602	-0.3890	0.4233	-0.3493	8.5168	74.7249	33.2088	1.2174	-0.4661	0.2366
1086.0110	-0.7028	-2.1803	-0.7187	-0.8537	0.0104	-1.2535	0.3036	-0.8314	-0.1289	-0.6453	0.6883	-0.2370	2.7024	3.4779	2.6107	-0.3994	0.4384	-0.2921	2.7462	3.6955	2.5648	-0.3856	0.4222	-0.3478	8.5706	75.4645	33.3322	1.2656	-0.4777	0.2366
1086.0210	-0.6997	-2.1887	-0.7201	-0.8602	0.0173	-1.2558	0.3079	-0.8352	-0.1383	-0.6513	0.6897	-0.2368	2.3303	4.8896	3.2596	-0.3068	0.3792	-0.1955	2.3479	5.0030	3.0223	-0.3118	0.3741	-0.3337	3.7173	91.1375	37.9047	2.0673	-0.9903	0.3687
1086.0310	-0.6966	-2.1971	-0.7214	-0.8667	0.0242	-1.2581	0.3081	-0.8242	-0.1351	-0.6520	0.6862	-0.2279	2.3882	4.1837	2.6849	-0.3385	0.3299	-0.2635	2.3475	5.0562	3.0321	-0.3077	0.3732	-0.3324	3.6740	91.7464	38.0629	2.1116	-0.9885	0.3583
1086.0430	-0.6929	-2.2069	-0.7232	-0.8747	0.0324	-1.2608	0.3111	-0.8278	-0.1446	-0.6559	0.6701	-0.2245	2.1568	4.6378	2.9826	-0.2390	0.3959	-0.2381	2.2820	5.0934	3.0455	-0.3049	0.3755	-0.3336	2.8514	92.1590	38.2644	2.1428	-0.9505	0.3182
1086.0530	-0.6898	-2.2153	-0.7248	-0.8813	0.0392	-1.2630	0.3115	-0.8303	-0.1530	-0.6551	0.6663	-0.2141	2.0291	5.4032	3.1643	-0.1795	0.3190	-0.3011	2.2818	5.1466	3.0539	-0.3010	0.3743	-0.3323	2.8265	92.7714	38.4016	2.1862	-0.9527	0.3115
1086.0630	-0.6866	-2.2236	-0.7263	-0.8878	0.0457	-1.2651	0.3139	-0.8261	-0.1563	-0.6545	0.6665	-0.2100	2.0036	5.6005	3.2085	-0.2232	0.2784	-0.2751	2.2816	5.1990	3.0618	-0.2972	0.3732	-0.3310	2.8013	93.3757	38.5329	2.2284	-0.9549	0.3049
1086.0730	-0.6835	-2.2319	-0.7279	-0.8942	0.0522	-1.2671	0.3140	-0.8221	-0.1615	-0.6609	0.6607	-0.2052	1.8837	5.6303	3.2141	-0.2817	0.3406	-0.2677	2.2813	5.2507	3.0693	-0.2935	0.3721	-0.3297	2.7756	93.9712	38.6582	2.2695	-0.9570	0.2986
1086.0850	-0.6798	-2.2417	-0.7299	-0.9022	0.0601	-1.2696	0.3144	-0.8164	-0.1642	-0.6683	0.6593	-0.1958	2.0264	5.5304	3.0748	-0.1879	0.3020	-0.3081	2.2809	5.3112	3.0775	-0.2892	0.3708	-0.3282	2.7443	94.6695	38.8011	2.3181	-0.9598	0.2914
1086.0950	-0.6766	-2.2499	-0.7315	-0.9090	0.0667	-1.2716	0.3121	-0.8152	-0.1701	-0.6589	0.6495	-0.1954	2.1083	5.7375	3.2186	-0.2005	0.3178	-0.2269	2.2806	5.3604	3.0839	-0.2856	0.3698	-0.3269	2.7178	95.2372	38.9141	2.3581	-0.9622	0.2855
1086.1050	-0.6734	-2.2580	-0.7332	-0.9155	0.0732	-1.2735	0.3136	-0.8107	-0.1754	-0.6522	0.6346	-0.1850	2.0850	5.2564	3.0928	-0.2474	0.3791	-0.3174	2.2801	5.4090	3.0897	-0.2821	0.3687	-0.3257	2.6910	95.7970	39.0212	2.3969	-0.9646	0.2799
1086.1150	-0.6703	-2.2661	-0.7349	-0.9221	0.0795	-1.2753	0.3135	-0.8075	-0.1791	-0.6569	0.6290	-0.1817	2.2400	5.5370	3.1732	-0.2752	0.4073	-0.3052	2.2796	5.4568	3.0951	-0.2787	0.3677	-0.3245	2.6636	96.3500	39.1228	2.4347	-0.9669	0.2745
1086.1270	-0.6665	-2.2757	-0.7371	-0.9299	0.0870	-1.2775	0.3151	-0.8065	-0.1823	-0.6653	0.6314	-0.1746	2.2481	5.2603	2.9594	-0.2737	0.2844	-0.2775	2.2790	5.5125	3.1009	-0.2748	0.3665	-0.3230	2.6304	96.9931	39.2368	2.4786	-0.9697	0.2682
1086.1370	-0.6633	-2.2838	-0.7389	-0.9367	0.0934	-1.2793	0.3142	-0.8049	-0.1893	-0.6674	0.6232	-0.1720	2.5837	5.5159	3.0026	-0.2182	0.3282	-0.2729	2.2784	5.5587	3.1053	-0.2715	0.3655	-0.3218	2.6018	97.5275	39.3270	2.5150	-0.9721	0.2631
1086.1460	-0.6608	-2.2901	-0.7404	-0.9420	0.0984	-1.2807	0.3170	-0.8025	-0.1920	-0.6643	0.6221	-0.1709	2.4269	5.3827	2.9493	-0.2154	0.3246	-0.2552	2.2381	5.5780	3.1103	-0.2702	0.3669	-0.3227	2.1041	97.7434	39.4121	2.5304	-0.9512	0.2403
1086.1570	-0.6569	-2.2997	-0.7427	-0.9499	0.1057	-1.2827	0.3160	-0.8010	-0.1936	-0.6646	0.6175	-0.1651	2.6880	5.0987	2.8319	-0.2335	0.3893	-0.2681	2.2206	5.6249	3.1147	-0.2671	0.3665	-0.3220	1.8823	98.2871	39.5065	2.5661	-0.9469	0.2289
1086.1670	-0.6537	-2.3078	-0.7447	-0.9565	0.1118	-1.2843	0.3195	-0.8013	-0.2009	-0.6691	0.6139	-0.1636	2.4124	5.2693	3.1704	-0.2769	0.3554	-0.2799	2.2193	5.6693	3.1174	-0.2641	0.3654	-0.3209	1.8579	98.8039	39.5738	2.5995	-0.9510	0.2260
1086.1790	-0.6499	-2.3175	-0.7472	-0.9646	0.1192	-1.2863	0.3204	-0.7985	-0.2021	-0.6744	0.6079	-0.1583	2.4041	5.2091	2.9707	-0.2052	0.3622	-0.2824	2.2178	5.7220	3.1200	-0.2607	0.3642	-0.3195	1.8276	99.4175	39.6483	2.6387	-0.9559	0.2226
1086.1890	-0.6467	-2.3254	-0.7493	-0.9714	0.1253	-1.2878	0.3216	-0.7969	-0.2064	-0.6706	0.5980	-0.1545	2.3200	5.1115	2.9703	-0.1827	0.3708	-0.2605	2.2165	5.7643	3.1215	-0.2579	0.3632	-0.3184	1.8020	99.9094	39.7043	2.6705	-0.9599	0.2199
1086.1990	-0.6435	-2.3333	-0.7514	-0.9781	0.1314	-1.2893	0.3229	-0.7989	-0.2126	-0.6629	0.5948	-0.1516	2.2628	5.5913	2.9902	-0.2333	0.3526	-0.2673	2.2152	5.8057	3.1226	-0.2553	0.3623	-0.3173	1.7757	100.3918	39.7547	2.7012	-0.9636	0.2172
1086.2090	-0.6403	-2.3413	-0.7536	-0.9848	0.1373	-1.2908	0.3237	-0.7974	-0.2154	-0.6658	0.5916	-0.1476	2.0152	5.5857	3.1446	-0.2641	0.3438	-0.3048	2.2138	5.8468	3.1231	-0.2527	0.3613	-0.3162	1.7486	100.8704	39.7996	2.7307	-0.9672	0.2146
1086.2210	-0.6364	-2.3510	-0.7562	-0.9927	0.1444	-1.2925	0.3242	-0.7950	-0.2179	-0.6748	0.5928	-0.1460	1.9524	5.7690	2.9540	-0.2335	0.3233	-0.2176	2.2120	5.8958	3.1230	-0.2497	0.3602	-0.3149	1.7145	101.4425	39.8469	2.7653	-0.9714	0.2116
1086.2310	-0.6332	-2.3590	-0.7584	-0.9996	0.1502	-1.2939	0.3239	-0.7928	-0.2219	-0.6778	0.5873	-0.1392	2.0279	5.9969	3.1349	-0.1600	0.3489	-0.3032	2.2105	5.9353	3.1224	-0.2473	0.3593	-0.3138	1.6858	101.9024	39.8802	2.7931	-0.9748	0.2092
1086.2410	-0.6300	-2.3668	-0.7606	-1.0064	0.1561	-1.2953	0.3249	-0.7912	-0.2236	-0.6708	0.5862	-0.1388	1.8665	6.0020	2.9786	-0.1958	0.3242	-0.2621	2.2090	5.9735	3.1213	-0.2450	0.3585	-0.3127	1.6568	102.3488	39.9081	2.8199	-0.9779	0.2068
1086.2510	-0.6268	-2.3747	-0.7628	-1.0131	0.1619	-1.2967	0.3217	-0.7915	-0.2301	-0.6705	0.5827	-0.1367	2.0954	6.2268	3.2621	-0.2203	0.3485	-0.2521	2.2075	6.0110	3.1196	-0.2428	0.3576	-0.3116	1.6272	102.7857	39.9300	2.8454	-0.9808	0.2045
1086.2630	-0.6229	-2.3843	-0.7656	-1.0210	0.1690	-1.2982	0.3238	-0.7886	-0.2320	-0.6805	0.5816	-0.1299	2.0442	6.3845	3.1110	-0.2269	0.2839	-0.2712	2.1566	6.0331	3.1203	-0.2417	0.3594	-0.3129	1.0112	103.0391	39.9798	2.8600	-0.9549	0.1763
1086.2730	-0.6196	-2.3922	-0.7679	-1.0278	0.1747	-1.2996	0.3218	-0.7854	-0.2346	-0.6859	0.5750	-0.1257	2.2897	6.0633	2.9518	-0.1522	0.3675	-0.2617	2.1540	6.0693	3.1174	-0.2398	0.3586	-0.3119	0.9789	103.4643	39.9851	2.8832	-0.9588	0.1753
1086.2830	-0.6164	-2.3999	-0.7703	-1.0348	0.1804	-1.3008	0.3233	-0.7844	-0.2399	-0.6789	0.5720	-0.1210	2.2186	6.0862	3.1812	-0.1442	0.3099	-0.2968	2.1516	6.1041	3.1139	-0.2380	0.3578	-0.3109	0.9466	103.8733	39.9851	2.9054	-0.9624	0.1743
1086.2930	-0.6132	-2.4078	-0.7727	-1.0416	0.1861	-1.3020	0.3223	-0.7840	-0.2435	-0.6736	0.5717	-0.1246	2.3902	6.0339	3.2507	-0.2456	0.3156	-0.2161	2.1490	6.1384	3.1098	-0.2362	0.3570	-0.3099	0.9132	104.2758	39.9793	2.9265	-0.9658	0.1733
1086.3050	-0.6093	-2.4172	-0.7756	-1.0496	0.1930	-1.3035	0.3240	-0.7801	-0.2451	-0.6824	0.5632	-0.1179	2.2101	5.6703	2.9927	-0.2754	0.3338	-0.2448	2.1460	6.1782	3.1042	-0.2343	0.3561	-0.3087	0.8730	104.7446	39.9651	2.9502	-0.9694	0.1722
1086.3150	-0.6060	-2.4249	-0.7780	-1.0565	0.1985	-1.3046	0.3239	-0.7811	-0.2479	-0.6872	0.5588	-0.1135	2.1549	5.6576	2.9482	-0.2008	0.3932	-0.3092	2.1434	6.2106	3.0989	-0.2328	0.3554	-0.3077	0.8387	105.1250	39.9471	2.9690	-0.9723	0.1712
1086.3250	-0.6028	-2.4328	-0.7806	-1.0635	0.2040	-1.3058	0.3243	-0.7833	-0.2503	-0.6908	0.5603	-0.1104	2.0474	6.0197	3.0126	-0.1523	0.4209	-0.2854	2.1408	6.2423	3.0930	-0.2314	0.3547	-0.3067	0.8035	105.4976	39.9236	2.9868	-0.9750	0.1704
1086.3350	-0.5995	-2.4406	-0.7832	-1.0703	0.2096	-1.3069	0.3252	-0.7819	-0.2552	-0.6836	0.5657	-0.1100	2.1535	5.8495	3.1426	-0.2028	0.2980	-0.2731	2.1382	6.2733	3.0866	-0.2301	0.3541	-0.3057	0.7677	105.8626	39.8944	3.0035	-0.9775	0.1695
1086.3450	-0.5963	-2.4485	-0.7857	-1.0771	0.2153	-1.3080	0.3239	-0.7807	-0.2533	-0.6861	0.5621	-0.1094	2.0939	5.7771	2.8433	-0.2337	0.2680	-0.2222	2.1355	6.3033	3.0795	-0.2289	0.3534	-0.3048	0.7317	106.2156	39.8595	3.0190	-0.9796	0.1687
1086.3570	-0.5924	-2.4578	-0.7889	-1.0853	0.2220	-1.3092	0.3260	-0.7832	-0.2627	-0.6953	0.5513	-0.1000	1.9895	6.1529	3.1663	-0.2037	0.2798	-0.2587	2.1323	6.3384	3.0703	-0.2276	0.3527	-0.3036	0.6872	106.6299	39.8096	3.0362	-0.9820	0.1677
1086.3670	-0.5891	-2.4657	-0.7915	-1.0924	0.2275	-1.3102	0.3251	-0.7832	-0.2629	-0.6976	0.5424	-0.1012	2.0512	6.3106	3.0921	-0.2063	0.3353	-0.2417	2.1296	6.3666	3.0620	-0.2267	0.3521	-0.3026	0.6498	106.9624	39.7620	3.0494	-0.9836	0.1670
1086.3770	-0.5859	-2.4735	-0.7941	-1.0995	0.2330	-1.3112	0.3260	-0.7830	-0.2673	-0.6930	0.5423	-0.0955	1.8171	6.5197	3.0801	-0.1274	0.2800	-0.3025	2.0535	6.4020	3.0205	-0.2310	0.3460	-0.2963	-0.2575	107.3788	39.3975	3.0070	-1.0436	0.2206
1086.3870	-0.5827	-2.4814	-0.7968	-1.1064	0.2383	-1.3122	0.3242	-0.7807	-0.2714	-0.6907	0.5400	-0.0969	2.0325	6.3763	3.0493	-0.2006	0.3262	-0.1842	2.0489	6.4295	3.0096	-0.2304	0.3453	-0.2950	-0.3053	107.7000	39.3350	3.0174	-1.0456	0.2206
1086.3990	-0.5788	-2.4907	-0.8000	-1.1146	0.2447	-1.3133	0.3251	-0.7776	-0.2755	-0.6992	0.5360	-0.0908	1.8317	6.3485	2.9103	-0.1981	0.3803	-0.2237	2.0434	6.4611	2.9956	-0.2298	0.3444	-0.2933	-0.3630	108.0700	39.2525	3.0283	-1.0477	0.2206
1086.4090	-0.5755	-2.4984	-0.8027	-1.1217	0.2501	-1.3141	0.3237	-0.7783	-0.2801	-0.7049	0.5321	-0.0836	1.9682	6.7319	2.9425	-0.1598	0.3549	-0.2487	2.0388	6.4864	2.9834	-0.2295	0.3437	-0.2919	-0.4115	108.3663	39.1775	3.0362	-1.0491	0.2207
1086.4190	-0.5722	-2.5062	-0.8055	-1.1289	0.2555	-1.3150	0.3250	-0.7755	-0.2831	-0.7021	0.5319	-0.0808	1.9001	6.2386	2.7945	-0.1364	0.3305	-0.2609	2.0343	6.5106	2.9705	-0.2293	0.3430	-0.2905	-0.4601	108.6495	39.0970	3.0429	-1.0503	0.2208
1086.4290	-0.5690	-2.5140	-0.8083	-1.1358	0.2608	-1.3157	0.3230	-0.7747	-0.2891	-0.6992	0.5264	-0.0795	1.9584	6.4636	2.9661	-0.2358	0.3613	-0.2226	2.0297	6.5342	2.9570	-0.2292	0.3424	-0.2891	-0.5097	108.9265	39.0095	3.0484	-1.0513	0.2210
1086.4390	-0.5658	-2.5217	-0.8113	-1.1427	0.2660	-1.3165	0.3228	-0.7732	-0.2910	-0.7087	0.5188	-0.0749	2.0209	6.2864	2.8031	-0.2445	0.3807	-0.2699	2.0251	6.5570	2.9427	-0.2292	0.3418	-0.2877	-0.5597	109.1934	38.9157	3.0526	-1.0520	0.2211
1086.4510	-0.5619	-2.5311	-0.8149	-1.1512	0.2723	-1.3174	0.3223	-0.7743	-0.2983	-0.7220	0.5236	-0.0713	2.1225	6.3262	3.1241	-0.1850	0.2810	-0.2156	2.0195	6.5833	2.9247	-0.2294	0.3411	-0.2861	-0.6207	109.5006	38.7945	3.0561	-1.0525	0.2214
1086.4610	-0.5587	-2.5387	-0.8179	-1.1586	0.2774	-1.3181	0.3222	-0.7727	-0.2985	-0.7212	0.5223	-0.0679	2.0370	6.3575	2.7028	-0.1329	0.2572	-0.1707	2.0148	6.6040	2.9091	-0.2297	0.3405	-0.2847	-0.6719	109.7435	38.6870	3.0577	-1.0527	0.2216
1086.4710	-0.5554	-2.5464	-0.8210	-1.1657	0.2826	-1.3187	0.3233	-0.7719	-0.3034	-0.7122	0.5116	-0.0610	1.8834	6.2830	2.8420	-0.1685	0.3535	-0.2561	2.0101	6.6238	2.8928	-0.2301	0.3399	-0.2833	-0.7232	109.9758	38.5739	3.0580	-1.0526	0.2219
1086.4810	-0.5522	-2.5542	-0.8240	-1.1729	0.2878	-1.3193	0.3205	-0.7733	-0.3057	-0.7209	0.5103	-0.0588	2.1935	6.2454	2.6438	-0.1910	0.2585	-0.2489	2.0055	6.6428	2.8758	-0.2306	0.3394	-0.2818	-0.7749	110.1984	38.4542	3.0570	-1.0523	0.2222
1086.4930	-0.5483	-2.5635	-0.8277	-1.1814	0.2938	-1.3200	0.3215	-0.7751	-0.3145	-0.7270	0.5088	-0.0544	1.9283	6.7409	2.9532	-0.2189	0.2640	-0.2741	1.9167	6.6356	2.8541	-0.2341	0.3413	-0.2826	-1.8199	110.1085	38.2933	3.0259	-1.0263	0.1981
1086.5030	-0.5450	-2.5712	-0.8308	-1.1889	0.2989	-1.3205	0.3203	-0.7731	-0.3161	-0.7295	0.5033	-0.0538	1.9382	6.6769	2.7514	-0.1668	0.3112	-0.2248	1.9088	6.6531	2.8353	-0.2351	0.3407	-0.2812	-1.8961	110.3168	38.1530	3.0210	-1.0271	0.1999
1086.5130	-0.5418	-2.5789	-0.8340	-1.1962	0.3038	-1.3210	0.3211	-0.7707	-0.3194	-0.7272	0.5073	-0.0482	1.6278	6.3343	2.7108	-0.1533	0.2380	-0.2485	1.9008	6.6697	2.8158	-0.2362	0.3402	-0.2797	-1.9731	110.5147	38.0060	3.0147	-1.0277	0.2018
1086.5230	-0.5387	-2.5866	-0.8373	-1.2034	0.3088	-1.3215	0.3188	-0.7715	-0.3251	-0.7307	0.5055	-0.0456	1.8330	6.3709	2.7798	-0.1880	0.2439	-0.2601	1.8928	6.6855	2.7955	-0.2374	0.3394	-0.2783	-2.0509	110.7017	37.8518	3.0071	-1.0280	0.2038
1086.5330	-0.5355	-2.5943	-0.8406	-1.2107	0.3138	-1.3219	0.3212	-0.7735	-0.3288	-0.7408	0.4928	-0.0443	1.4655	6.6723	2.9585	-0.2290	0.3006	-0.2420	1.8848	6.7004	2.7745	-0.2387	0.3386	-0.2768	-2.1292	110.8793	37.6913	2.9983	-1.0281	0.2058
1086.5450	-0.5317	-2.6036	-0.8445	-1.2197	0.3198	-1.3224	0.3176	-0.7693	-0.3326	-0.7464	0.4866	-0.0410	1.7191	6.2236	2.6540	-0.1677	0.2926	-0.2357	1.8750	6.7172	2.7483	-0.2406	0.3378	-0.2750	-2.2244	111.0801	37.4895	2.9857	-1.0278	0.2083
1086.5550	-0.5285	-2.6113	-0.8479	-1.2272	0.3247	-1.3228	0.3162	-0.7693	-0.3355	-0.7413	0.4909	-0.0384	1.7197	6.2636	2.6888	-0.1791	0.2260	-0.1796	1.8668	6.7304	2.7257	-0.2422	0.3370	-0.2735	-2.3047	111.2365	37.3136	2.9736	-1.0274	0.2105
1086.5650	-0.5254	-2.6190	-0.8513	-1.2346	0.3295	-1.3231	0.3166	-0.7726	-0.3433	-0.7426	0.4844	-0.0324	1.8105	6.4566	2.7639	-0.2363	0.3157	-0.1800	1.8586	6.7424	2.7024	-0.2440	0.3363	-0.2720	-2.3846	111.3794	37.1327	2.9604	-1.0267	0.2127
1086.5750	-0.5222	-2.6268	-0.8547	-1.2419	0.3343	-1.3234	0.3155	-0.7745	-0.3433	-0.7531	0.4842	-0.0272	1.7945	6.7962	2.5980	-0.2735	0.3005	-0.2116	1.8503	6.7540	2.6782	-0.2460	0.3357	-0.2705	-2.4663	111.5181	36.9428	2.9457	-1.0258	0.2150
1086.5870	-0.5185	-2.6361	-0.8588	-1.2512	0.3399	-1.3237	0.3151	-0.7724	-0.3519	-0.7559	0.4834	-0.0224	1.7458	6.6692	2.6882	-0.2027	0.2321	-0.2307	1.8402	6.7670	2.6482	-0.2485	0.3349	-0.2686	-2.5654	111.6736	36.7063	2.9260	-1.0244	0.2178
1086.5980	-0.5154	-2.6438	-0.8623	-1.2588	0.3448	-1.3240	0.3136	-0.7727	-0.3554	-0.7536	0.4732	-0.0187	1.9022	6.8274	2.6261	-0.1775	0.3433	-0.2421	1.7665	6.7514	2.6248	-0.2524	0.3365	-0.2693	-3.4274	111.4874	36.5254	2.8900	-0.9985	0.1952
1086.6070	-0.5122	-2.6515	-0.8659	-1.2663	0.3495	-1.3241	0.3133	-0.7727	-0.3612	-0.7565	0.4757	-0.0170	1.7687	6.8733	2.6320	-0.2822	0.2710	-0.2336	1.7350	6.7527	2.5988	-0.2555	0.3365	-0.2685	-3.7708	111.5065	36.3152	2.8644	-0.9912	0.1916
1086.6170	-0.5091	-2.6592	-0.8695	-1.2738	0.3542	-1.3243	0.3120	-0.7725	-0.3670	-0.7699	0.4691	-0.0139	1.7573	6.8480	2.7911	-0.2496	0.3378	-0.2290	1.7217	6.7604	2.5713	-0.2582	0.3359	-0.2669	-3.8960	111.6027	36.0909	2.8423	-0.9908	0.1953
1086.6290	-0.5054	-2.6685	-0.8739	-1.2832	0.3598	-1.3244	0.3113	-0.7701	-0.3665	-0.7748	0.4634	-0.0094	1.6234	6.4747	2.4409	-0.2284	0.3187	-0.2320	1.7054	6.7688	2.5371	-0.2617	0.3351	-0.2542	-4.0492	111.7069	35.8116	2.8136	-0.9900	0.1998
1086.6390	-0.5023	-2.6762	-0.8777	-1.2910	0.3645	-1.3244	0.3070	-0.7691	-0.3716	-0.7724	0.4641	-0.0037	1.9117	6.4336	2.5137	-0.2545	0.2651	-0.2218	1.6916	6.7750	2.5077	-0.2648	0.3345	-0.1601	-4.1794	111.7846	35.5698	2.7878	-0.9892	0.2038
1086.6490	-0.4991	-2.6839	-0.8815	-1.2986	0.3691	-1.3245	0.3080	-0.7726	-0.3762	-0.7797	0.4570	-0.0009	1.6418	6.4244	2.4667	-0.2304	0.3284	-0.1496	1.6776	6.7801	2.4775	-0.2680	0.3339	-0.0640	-4.3107	111.8492	35.3220	2.7608	-0.9882	0.2078
1086.6590	-0.4960	-2.6916	-0.8852	-1.3064	0.3737	-1.3245	0.3060	-0.7729	-0.3787	-0.7912	0.4516	0.0026	1.6451	6.4313	2.4263	-0.2248	0.3475	-0.0936	1.6634	6.7846	2.4465	-0.2713	0.3333	0.0339	-4.4441	111.9067	35.0675	2.7322	-0.9871	0.2120
1086.6710	-0.4924	-2.7009	-0.8897	-1.3161	0.3793	-1.3244	0.3048	-0.7746	-0.3857	-0.7929	0.4511	0.0058	1.4863	6.6446	2.3043	-0.1981	0.3030	-0.0290	1.6460	6.7891	2.4083	-0.2756	0.3325	0.1533	-4.6070	111.9660	34.7532	2.6957	-0.9856	0.2172
1086.6810	-0.4893	-2.7087	-0.8936	-1.3240	0.3837	-1.3243	0.3009	-0.7748	-0.3902	-0.7892	0.4449	0.0097	1.6360	6.6960	2.3135	-0.1988	0.3413	0.0421	1.6312	6.7920	2.3754	-0.2794	0.3319	0.2551	-4.7452	112.0044	34.4820	2.6635	-0.9841	0.2217
1086.6910	-0.4863	-2.7164	-0.8975	-1.3318	0.3882	-1.3242	0.3012	-0.7767	-0.3957	-0.7976	0.4465	0.0133	1.2754	6.7862	2.3290	-0.3102	0.2527	0.0783	1.6163	6.7940	2.3418	-0.2832	0.3312	0.3040	-4.8847	112.0320	34.2049	2.6301	-0.9826	0.2264
1086.7010	-0.4833	-2.7241	-0.9015	-1.3397	0.3926	-1.3241	0.2985	-0.7765	-0.4036	-0.8087	0.4459	0.0145	1.3365	6.5974	2.5670	-0.2647	0.2779	0.1314	1.6010	6.7951	2.3070	-0.2873	0.3306	0.3059	-5.0268	112.0491	33.9170	2.5950	-0.9810	0.2312
1086.7110	-0.4803	-2.7319	-0.9056	-1.3481	0.3970	-1.3240	0.2971	-0.7748	-0.4047	-0.8116	0.4465	0.0166	1.0750	6.6071	2.2531	-0.2315	0.2489	0.1556	1.4858	6.7653	2.2724	-0.2940	0.3321	0.3052	-6.3495	111.6985	33.6283	2.5319	-0.9568	0.2100
1086.7230	-0.4768	-2.7412	-0.9106	-1.3577	0.4022	-1.3238	0.2905	-0.7751	-0.4089	-0.8070	0.4466	0.0203	1.5273	6.3767	2.3836	-0.3224	0.2681	0.1707	1.4582	6.7648	2.2281	-0.2996	0.3313	0.3075	-6.6070	111.7000	33.2554	2.4830	-0.9564	0.2174
1086.7330	-0.4740	-2.7490	-0.9147	-1.3658	0.4066	-1.3235	0.2883	-0.7714	-0.4048	-0.8107	0.4320	0.0234	1.0837	7.5933	2.4854	-0.3411	0.3323	0.1656	1.0386	8.0084	2.7354	-0.2195	0.2949	0.3078	-11.5213	126.5512	38.2689	3.3450	-1.3311	0.2062
1086.7430	-0.4711	-2.7567	-0.9188	-1.3740	0.4109	-1.3234	0.2792	-0.7640	-0.4079	-0.8212	0.4265	0.0271	1.3132	7.3004	2.5508	-0.1858	0.2921	0.2392	1.0276	8.0099	2.7098	-0.2221	0.2938	0.3090	-11.5193	126.5045	38.0240	3.3120	-1.3236	0.2062
1086.7530	-0.4683	-2.7643	-0.9229	-1.3823	0.4152	-1.3230	0.2788	-0.7616	-0.4086	-0.8097	0.4130	0.0301	1.0906	7.7443	2.5040	-0.1784	0.3156	0.2606	1.0170	8.0106	2.6836	-0.2249	0.2927	0.3103	-11.5127	126.4479	37.7743	3.2776	-1.3158	0.2062
1086.7650	-0.4651	-2.7735	-0.9278	-1.3918	0.4202	-1.3226	0.2725	-0.7563	-0.4171	-0.8092	0.4051	0.0370	1.1948	8.3143	2.8883	-0.2158	0.2628	0.2828	1.0048	8.0101	2.6515	-0.2283	0.2913	0.3118	-11.4987	126.3640	37.4668	3.2356	-1.3062	0.2062
1086.7750	-0.4624	-2.7810	-0.9320	-1.3999	0.4242	-1.3222	0.2688	-0.7497	-0.4176	-0.8129	0.4040	0.0416	1.0283	8.6595	2.9002	-0.1904	0.2262	0.2623	0.9951	8.0086	2.6241	-0.2312	0.2903	0.3131	-11.4820	126.2819	37.2052	3.1995	-1.2980	0.2062
1086.7850	-0.4597	-2.7884	-0.9362	-1.4080	0.4282	-1.3218	0.2634	-0.7385	-0.4153	-0.8089	0.3985	0.0450	0.8305	8.5274	2.7686	-0.1956	0.1907	0.2624	0.9857	8.0062	2.5964	-0.2342	0.2892	0.3144	-11.4607	126.1882	36.9399	3.1621	-1.2895	0.2062
1086.7950	-0.4571	-2.7957	-0.9403	-1.4161	0.4320	-1.3214	0.2589	-0.7268	-0.4155	-0.7972	0.3900	0.0503	0.8239	7.9461	2.6731	-0.1781	0.2794	0.2471	0.9767	8.0030	2.5684	-0.2374	0.2882	0.3157	-11.4350	126.0841	36.6716	3.1238	-1.2807	0.2062
1086.8050	-0.4545	-2.8029	-0.9446	-1.4239	0.4359	-1.3208	0.2529	-0.7196	-0.4155	-0.7945	0.3761	0.0517	0.8533	7.3572	2.7454	-0.2708	0.3312	0.2584	0.7651	8.2704	2.6678	-0.2229	0.2798	0.3149	-13.8248	129.2172	37.6528	3.2737	-1.3509	0.1844
1086.8170	-0.4516	-2.8114	-0.9495	-1.4334	0.4403	-1.3203	0.2403	-0.7102	-0.4121	-0.7984	0.3710	0.0536	0.8539	7.6590	2.5162	-0.2368	0.2607	0.2956	0.7538	8.2645	2.6358	-0.2265	0.2783	0.3162	-13.7572	129.0508	37.3297	3.2266	-1.3400	0.1844
1086.8270	-0.4492	-2.8185	-0.9535	-1.4415	0.4440	-1.3197	0.2364	-0.7047	-0.4097	-0.7923	0.3618	0.0589	0.4753	7.9132	2.3382	-0.1182	0.2518	0.2845	0.7447	8.2588	2.6090	-0.2296	0.2772	0.3174	-13.6962	128.9032	37.0587	3.1860	-1.3305	0.1844
1086.8370	-0.4469	-2.8255	-0.9576	-1.4493	0.4476	-1.3191	0.2281	-0.6960	-0.4154	-0.7787	0.3533	0.0605	0.5046	8.0508	2.5460	-0.2100	0.2766	0.3058	0.7359	8.2523	2.5816	-0.2327	0.2760	0.3185	-13.6312	128.7460	36.7816	3.1447	-1.3209	0.1844
1086.8470	-0.4447	-2.8324	-0.9617	-1.4570	0.4510	-1.3184	0.2234	-0.6880	-0.4152	-0.7818	0.3448	0.0633	0.3813	8.1113	2.4871	-0.2607	0.2720	0.3264	0.7275	8.2451	2.5540	-0.2358	0.2748	0.3196	-13.5622	128.5792	36.5027	3.1034	-1.3112	0.1844
1086.8590	-0.4421	-2.8406	-0.9668	-1.4663	0.4551	-1.3177	0.2132	-0.6778	-0.4152	-0.7798	0.3380	0.0639	0.5537	7.8944	2.4905	-0.2853	0.2696	0.3904	0.7178	8.2353	2.5204	-0.2397	0.2735	0.3210	-13.4745	128.3669	36.1643	3.0530	-1.2995	0.1843
1086.8690	-0.4400	-2.8473	-0.9710	-1.4743	0.4584	-1.3170	0.2041	-0.6704	-0.4143	-0.7712	0.3303	0.0736	0.8429	7.9981	2.4681	-0.2019	0.2292	0.2987	0.7101	8.2262	2.4915	-0.2431	0.2724	0.3221	-13.3973	128.1783	35.8722	3.0089	-1.2892	0.1843
1086.8790	-0.4381	-2.8540	-0.9752	-1.4818	0.4617	-1.3162	0.2002	-0.6595	-0.4140	-0.7614	0.3166	0.0782	0.5961	7.8205	2.6193	-0.2325	0.2768	0.2677	0.7026	8.2165	2.4626	-0.2465	0.2713	0.3233	-13.3170	127.9825	35.5811	2.9651	-1.2790	0.1843
1086.8890	-0.4362	-2.8606	-0.9793	-1.4893	0.4648	-1.3154	0.1935	-0.6521	-0.4085	-0.7598	0.3124	0.0773	0.6379	7.9091	2.3755	-0.3124	0.2107	0.2940	0.6954	8.2066	2.4338	-0.2498	0.2702	0.3244	-13.2343	127.7833	35.2905	2.9214	-1.2687	0.1843
1086.8990	-0.4342	-2.8670	-0.9833	-1.4970	0.4678	-1.3147	0.1861	-0.6455	-0.4117	-0.7633	0.2978	0.0795	0.7455	8.0389	2.5310	-0.2446	0.3683	0.2852	0.6883	8.1962	2.4051	-0.2533	0.2691	0.3255	-13.1492	127.5795	35.0007	2.8771	-1.2584	0.1843
1086.9110	-0.4320	-2.8747	-0.9881	-1.5063	0.4715	-1.3137	0.1818	-0.6389	-0.4107	-0.7528	0.2938	0.0819	0.1567	8.6977	2.4739	-0.1762	0.2446	0.2776	0.5538	8.3497	2.4628	-0.2446	0.2649	0.3237	-14.5500	129.3215	35.5484	2.9601	-1.2790	0.1528
1086.9210	-0.4303	-2.8810	-0.9922	-1.5137	0.4744	-1.3129	0.1701	-0.6259	-0.4079	-0.7401	0.2840	0.0809	0.5368	8.5202	2.3535	-0.2457	0.2707	0.3451	0.5466	8.3375	2.4348	-0.2479	0.2638	0.3246	-14.4426	129.0870	35.2530	2.9148	-1.2683	0.1528
1086.9310	-0.4286	-2.8872	-0.9963	-1.5210	0.4772	-1.3120	0.1625	-0.6142	-0.4080	-0.7400	0.2731	0.0861	0.5749	8.3093	2.4638	-0.3165	0.3043	0.3369	0.5395	8.3249	2.4070	-0.2512	0.2626	0.3256	-14.3335	128.8486	34.9581	2.8697	-1.2576	0.1527
1086.9410	-0.4270	-2.8932	-1.0003	-1.5283	0.4799	-1.3112	0.1554	-0.6069	-0.4054	-0.7411	0.2725	0.0908	0.4985	8.3679	2.3245	-0.2781	0.1806	0.3177	0.5326	8.3119	2.3790	-0.2545	0.2615	0.3265	-14.2225	128.6041	34.6623	2.8242	-1.2468	0.1527
1086.9530	-0.4252	-2.9004	-1.0053	-1.5373	0.4831	-1.3100	0.1456	-0.5928	-0.4008	-0.7331	0.2529	0.0920	0.3263	8.1596	2.2246	-0.1941	0.2859	0.2946	0.5245	8.2956	2.3451	-0.2586	0.2602	0.3276	-14.0869	128.3025	34.3045	2.7683	-1.2336	0.1527
1086.9630	-0.4238	-2.9063	-1.0094	-1.5445	0.4855	-1.3091	0.1380	-0.5857	-0.4016	-0.7189	0.2524	0.0981	0.2256	8.2355	2.5348	-0.2530	0.1797	0.2633	0.5180	8.2813	2.3165	-0.2620	0.2591	0.3286	-13.9722	128.0435	34.0025	2.7217	-1.2226	0.1527
1086.9730	-0.4224	-2.9120	-1.0134	-1.5516	0.4880	-1.3081	0.1288	-0.5776	-0.4012	-0.7169	0.2424	0.0966	0.3078	8.4860	2.5392	-0.2746	0.1907	0.2824	0.5114	8.2671	2.2885	-0.2654	0.2580	0.3295	-13.8573	127.7854	33.7068	2.6759	-1.2117	0.1527
1086.9830	-0.4212	-2.9177	-1.0172	-1.5587	0.4904	-1.3072	0.1196	-0.5684	-0.3941	-0.7131	0.2335	0.0968	0.3803	8.4057	2.1085	-0.2671	0.1916	0.3500	0.5049	8.2528	2.2607	-0.2688	0.2570	0.3305	-13.7418	127.5253	33.4120	2.6299	-1.2008	0.1527
1086.9930	-0.4200	-2.9234	-1.0211	-1.5660	0.4926	-1.3061	0.1149	-0.5581	-0.3936	-0.7099	0.2231	0.1027	-0.0314	8.1193	2.2096	-0.1866	0.3011	0.2924	0.4984	8.2380	2.2326	-0.2722	0.2559	0.3314	-13.6255	127.2604	33.1159	2.5832	-1.1897	0.1527
1087.0040	-0.4189	-2.9288	-1.0251	-1.5731	0.4948	-1.3051	0.1095	-0.5521	-0.4018	-0.7003	0.2253	0.1018	1.1877	6.6600	2.1952	-0.2377	0.2592	0.2684	0.9142	7.6672	2.0317	-0.2993	0.2821	0.3240	-8.5398	120.3760	31.1264	2.2859	-0.8955	0.0680
1087.0150	-0.4177	-2.9354	-1.0298	-1.5813	0.4974	-1.3039	0.0956	-0.5353	-0.3874	-0.6937	0.2065	0.1088	0.2056	7.7022	2.1180	-0.3010	0.2838	0.2582	0.3903	8.3232	2.2395	-0.2699	0.2524	0.3304	-14.5589	128.1195	33.1337	2.5880	-1.1878	0.1266
1087.0250	-0.4167	-2.9407	-1.0337	-1.5882	0.4994	-1.3028	0.0880	-0.5266	-0.3859	-0.6947	0.2017	0.1062	0.1994	7.6997	2.0705	-0.2778	0.2645	0.3132	0.3833	8.3072	2.2126	-0.2731	0.2512	0.3312	-14.4289	127.8330	32.8373	2.5418	-1.1767	0.1266
1087.0350	-0.4160	-2.9460	-1.0376	-1.5951	0.5014	-1.3018	0.0795	-0.5181	-0.3863	-0.6893	0.1954	0.1060	0.4300	7.8766	2.2441	-0.2154	0.2033	0.3785	0.3765	8.2905	2.1851	-0.2764	0.2501	0.3319	-14.2981	127.5386	32.5360	2.4948	-1.1655	0.1266
1087.0470	-0.4151	-2.9522	-1.0422	-1.6034	0.5037	-1.3004	0.0685	-0.5074	-0.3827	-0.6747	0.1826	0.1150	0.6142	7.8683	2.2294	-0.1897	0.2279	0.2836	0.3682	8.2704	2.1524	-0.2804	0.2488	0.3329	-14.1421	127.1844	32.1760	2.4384	-1.1520	0.1266
1087.0570	-0.4145	-2.9572	-1.0460	-1.6101	0.5055	-1.2992	0.0631	-0.4988	-0.3819	-0.6664	0.1737	0.1130	0.4026	8.3143	2.4322	-0.2353	0.1903	0.2989	0.3611	8.2587	2.1258	-0.2836	0.2477	0.3337	-14.0140	126.8916	31.8832	2.3925	-1.1410	0.1266
1087.0670	-0.4139	-2.9620	-1.0496	-1.6166	0.5071	-1.2981	0.0552	-0.4911	-0.3777	-0.6633	0.1590	0.1152	0.2524	8.6146	2.1978	-0.2917	0.3328	0.3071	0.3539	8.2534	2.0994	-0.2867	0.2466	0.3344	-13.8868	126.5980	31.5915	2.3472	-1.1301	0.1266
1087.0770	-0.4134	-2.9668	-1.0534	-1.6232	0.5087	-1.2969	0.0464	-0.4813	-0.3746	-0.6606	0.1536	0.1141	0.3372	8.6780	2.2331	-0.2406	0.3028	0.3649	0.3467	8.2480	2.0731	-0.2898	0.2454	0.3352	-13.7607	126.3026	31.3014	2.3017	-1.1192	0.1266
1087.0890	-0.4129	-2.9724	-1.0579	-1.6312	0.5105	-1.2955	0.0360	-0.4658	-0.3728	-0.6476	0.1534	0.1232	0.2667	8.3638	2.2150	-0.2047	0.1514	0.3043	0.3379	8.2412	2.0414	-0.2937	0.2441	0.3361	-13.6104	125.9444	30.9523	2.2466	-1.1061	0.1266
1087.0990	-0.4126	-2.9770	-1.0615	-1.6375	0.5120	-1.2943	0.0275	-0.4522	-0.3674	-0.6344	0.1339	0.1244	0.2592	7.9098	2.0251	-0.3122	0.2458	0.2908	0.3920	8.1531	1.9862	-0.3008	0.2465	0.3362	-12.7518	124.6615	30.3778	2.1586	-1.0578	0.1193
1087.1090	-0.4124	-2.9816	-1.0652	-1.6439	0.5133	-1.2930	0.0273	-0.4511	-0.3631	-0.6333	0.1280	0.1251	-0.5318	8.7484	2.1218	-0.2592	0.2662	0.3000	0.2541	8.3033	2.0401	-0.2922	0.2417	0.3351	-14.2421	126.2915	30.8798	2.2411	-1.0926	0.1022
1087.1190	-0.4122	-2.9860	-1.0689	-1.6501	0.5146	-1.2918	0.0102	-0.4330	-0.3593	-0.6318	0.1224	0.1228	0.2445	7.6173	1.9129	-0.2978	0.2713	0.3402	0.1730	8.2974	2.0148	-0.2952	0.2406	0.3357	-14.1125	125.9812	30.5903	2.1965	-1.0819	0.1022
1087.1290	-0.4122	-2.9903	-1.0725	-1.6563	0.5157	-1.2906	0.0022	-0.4263	-0.3538	-0.6284	0.1184	0.1290	-0.8838	7.8399	1.8517	-0.2653	0.1884	0.3173	-1.1305	8.2916	1.9900	-0.2981	0.2394	0.3364	-13.9855	125.6731	30.3050	2.1521	-1.0712	0.1022
1087.1410	-0.4123	-2.9954	-1.0768	-1.6640	0.5170	-1.2890	-0.0111	-0.4166	-0.3554	-0.6123	0.1082	0.1294	-2.2029	8.2460	2.0905	-0.2265	0.1725	0.3482	-2.6439	8.2850	1.9606	-0.3015	0.2381	0.3371	-13.8363	125.3064	29.9674	2.0988	-1.0583	0.1022
1087.1510	-0.4124	-2.9995	-1.0803	-1.6699	0.5180	-1.2877	-0.0227	-0.4091	-0.3516	-0.5998	0.0972	0.1324	-1.9292	8.6254	2.0154	-0.3134	0.1806	0.3036	-2.6517	8.2794	1.9362	-0.3043	0.2369	0.3377	-13.7141	124.9995	29.6862	2.0554	-1.0478	0.1022
1087.1610	-0.4127	-3.0035	-1.0838	-1.6759	0.5190	-1.2864	-0.0281	-0.3969	-0.3490	-0.5950	0.0855	0.1312	-2.1880	8.6172	2.1510	-0.2760	0.2118	0.3690	-2.6598	8.2740	1.9122	-0.3071	0.2357	0.3384	-13.5949	124.6957	29.4100	2.0129	-1.0376	0.1022
1087.1710	-0.4130	-3.0073	-1.0872	-1.6817	0.5197	-1.2850	-0.0366	-0.3829	-0.3473	-0.5930	0.0795	0.1385	-2.1265	8.3381	2.1269	-0.2917	0.1940	0.3097	-2.6681	8.2685	1.8883	-0.3098	0.2345	0.3390	-13.4779	124.3909	29.1344	1.9705	-1.0273	0.1022
1087.1830	-0.4135	-3.0118	-1.0913	-1.6889	0.5206	-1.2834	-0.0450	-0.3686	-0.3392	-0.5848	0.0709	0.1386	-2.4268	8.1851	1.9691	-0.2444	0.1929	0.3031	-2.6784	8.2625	1.8606	-0.3130	0.2331	0.3397	-13.3420	124.0320	28.8125	1.9202	-1.0152	0.1022
1087.1930	-0.4141	-3.0154	-1.0947	-1.6947	0.5213	-1.2820	-0.0548	-0.3593	-0.3366	-0.5710	0.0574	0.1373	-2.5166	8.0116	1.9983	-0.2147	0.2641	0.3119	-2.6872	8.2576	1.8376	-0.3156	0.2319	0.3404	-13.2314	123.7336	28.5457	1.8782	-1.0051	0.1022
1087.2040	-0.4146	-3.0189	-1.0981	-1.7003	0.5218	-1.2806	-0.0643	-0.3466	-0.3314	-0.5608	0.0512	0.1410	-2.0864	7.1771	1.6992	-0.3260	0.2676	0.3286	-2.2127	7.5831	1.5804	-0.3499	0.2594	0.3354	-7.3670	115.4554	25.9802	1.4986	-0.6898	0.0429
1087.2130	-0.4153	-3.0224	-1.1014	-1.7058	0.5222	-1.2792	-0.0745	-0.3425	-0.3282	-0.5551	0.0425	0.1431	-2.4716	8.3731	1.8881	-0.3453	0.2691	0.2466	-2.7510	8.2800	1.8256	-0.3151	0.2304	0.3393	-13.5874	123.5592	28.3443	1.8585	-0.9792	0.0800
1087.2250	-0.4163	-3.0264	-1.1053	-1.7124	0.5228	-1.2775	-0.0858	-0.3273	-0.3219	-0.5519	0.0358	0.1422	-2.4353	7.8530	1.8971	-0.2963	0.2390	0.2764	-2.7630	8.2745	1.8000	-0.3179	0.2290	0.3399	-13.4607	123.2041	28.0352	1.8112	-0.9677	0.0800
1087.2350	-0.4172	-3.0296	-1.1085	-1.7179	0.5230	-1.2760	-0.0926	-0.3214	-0.3210	-0.5460	0.0273	0.1406	-2.7263	8.6572	1.9311	-0.2457	0.2558	0.3474	-2.7733	8.2702	1.7789	-0.3202	0.2278	0.3404	-13.3584	122.9101	27.7795	1.7720	-0.9582	0.0800
1087.2450	-0.4182	-3.0327	-1.1116	-1.7233	0.5232	-1.2746	-0.1035	-0.3093	-0.3165	-0.5334	0.0185	0.1456	-2.7343	8.3337	1.9070	-0.2473	0.2545	0.2301	-2.7840	8.2665	1.7587	-0.3224	0.2266	0.3409	-13.2606	122.6238	27.5327	1.7335	-0.9489	0.0800
1087.2550	-0.4194	-3.0357	-1.1147	-1.7286	0.5234	-1.2731	-0.1140	-0.2997	-0.3115	-0.5190	0.0104	0.1426	-2.6742	8.4982	1.8091	-0.3069	0.2662	0.3022	-2.7949	8.2628	1.7386	-0.3246	0.1814	0.3414	-13.1656	122.3382	27.2866	1.6955	-0.9396	0.0800
1087.2650	-0.4205	-3.0386	-1.1178	-1.7338	0.5234	-1.2716	-0.1230	-0.2849	-0.3079	-0.5145	-0.0040	0.1451	-2.8041	8.0259	1.8240	-0.2836	0.1440	0.3001	-2.8061	8.2593	1.7187	-0.3267	-0.0791	0.3419	-13.0739	122.0548	27.0432	1.6585	-0.9306	0.0800
1087.2770	-0.4221	-3.0419	-1.1214	-1.7398	0.5233	-1.2699	-0.1360	-0.2740	-0.3000	-0.5055	-0.0162	0.1495	-2.6551	8.2105	1.6145	-0.3025	-0.0776	0.2863	-2.8199	8.2555	1.6954	-0.3291	-0.3894	0.3424	-12.9685	121.7193	26.7560	1.6151	-0.9201	0.0800
1087.2870	-0.4235	-3.0446	-1.1244	-1.7448	0.5231	-1.2684	-0.1439	-0.2612	-0.2968	-0.5011	-0.0210	0.1487	-2.7272	7.8072	1.6297	-0.2995	-0.0968	0.2815	-2.8317	8.2526	1.6762	-0.3302	-0.3987	0.3429	-12.8841	121.4425	26.5191	1.5793	-0.9114	0.0800
1087.2970	-0.4251	-3.0472	-1.1274	-1.7498	0.5229	-1.2668	-0.1531	-0.2537	-0.2924	-0.4944	-0.0233	0.1497	-2.8870	8.1208	1.6849	-0.2679	-0.1709	0.2981	-2.8438	8.2499	1.6573	-0.3303	-0.4003	0.3434	-12.8032	121.1686	26.2854	1.5438	-0.9027	0.0800
1087.3070	-0.4267	-3.0497	-1.1304	-1.7547	0.5227	-1.2654	-0.1627	-0.2395	-0.2908	-0.4839	-0.0280	0.1463	-2.7949	7.6236	1.9092	-0.2160	-0.2393	0.3711	-2.8799	8.2393	1.6541	-0.3267	-0.3998	0.3420	-13.0130	120.8084	26.2044	1.5467	-0.8738	0.0605
1087.3190	-0.4288	-3.0525	-1.1338	-1.7605	0.5223	-1.2635	-0.1779	-0.2326	-0.2829	-0.4649	-0.0389	0.1586	-2.7316	8.3788	1.6881	-0.2902	-0.2710	0.2693	-2.8955	8.2365	1.6333	-0.3264	-0.4016	0.3425	-12.9240	120.4901	25.9357	1.5060	-0.8639	0.0605
1087.3290	-0.4306	-3.0548	-1.1366	-1.7651	0.5219	-1.2620	-0.1831	-0.2206	-0.2802	-0.4586	-0.0472	0.1592	-3.0668	8.3132	1.7923	-0.3093	-0.3202	0.2281	-2.9090	8.2347	1.6165	-0.3260	-0.4031	0.3428	-12.8539	120.2303	25.7164	1.4729	-0.8558	0.0605
1087.3390	-0.4325	-3.0569	-1.1394	-1.7695	0.5214	-1.2605	-0.1959	-0.2113	-0.2763	-0.4524	-0.0564	0.1521	-2.8335	8.4326	1.8109	-0.3392	-0.3529	0.3449	-2.9228	8.2337	1.6006	-0.3254	-0.4047	0.3432	-12.7887	119.9801	25.5069	1.4415	-0.8481	0.0605
1087.3490	-0.4346	-3.0589	-1.1420	-1.7740	0.5208	-1.2589	-0.2071	-0.2007	-0.2704	-0.4476	-0.0659	0.1582	-2.7447	8.6267	1.7183	-0.2999	-0.4038	0.2862	-2.9369	8.2328	1.5849	-0.3249	-0.4062	0.3436	-12.7267	119.7320	25.2987	1.4102	-0.8405	0.0605
1087.3590	-0.4367	-3.0608	-1.1447	-1.7783	0.5201	-1.2573	-0.2164	-0.1885	-0.2666	-0.4409	-0.0745	0.1574	-2.4729	8.5706	1.7071	-0.3127	-0.4244	0.3479	-2.9513	8.2325	1.5698	-0.3243	-0.4078	0.3439	-12.6687	119.4901	25.0964	1.3799	-0.8330	0.0605
1087.3710	-0.4394	-3.0629	-1.1477	-1.7836	0.5191	-1.2555	-0.2267	-0.1734	-0.2591	-0.4310	-0.0838	0.1561	-2.6710	8.1045	1.5335	-0.2439	-0.4566	0.3701	-2.9691	8.2329	1.5525	-0.3234	-0.4097	0.3444	-12.6047	119.2094	24.8627	1.3441	-0.8243	0.0605
1087.3810	-0.4417	-3.0646	-1.1503	-1.7879	0.5182	-1.2538	-0.2387	-0.1636	-0.2557	-0.4172	-0.0947	0.1653	-2.5280	8.0545	1.5373	-0.2485	-0.4323	0.2919	-2.9842	8.2334	1.5384	-0.3227	-0.4113	0.3448	-12.5551	118.9783	24.6701	1.3148	-0.8171	0.0605
1087.3910	-0.4441	-3.0661	-1.1529	-1.7920	0.5172	-1.2523	-0.2460	-0.1552	-0.2506	-0.4056	-0.1019	0.1633	-2.7540	8.0171	1.5145	-0.2933	-0.4276	0.3360	-2.9996	8.2342	1.5245	-0.3219	-0.4129	0.3451	-12.5089	118.7499	24.4802	1.2863	-0.8101	0.0605
1087.4010	-0.4466	-3.0676	-1.1553	-1.7960	0.5162	-1.2507	-0.2558	-0.1412	-0.2462	-0.3975	-0.1105	0.1623	-2.7505	7.8021	1.6302	-0.2929	-0.4446	0.3364	-3.0153	8.2356	1.5112	-0.3210	-0.4145	0.3455	-12.4664	118.5283	24.2952	1.2589	-0.8034	0.0605
1087.4130	-0.4497	-3.0692	-1.1583	-1.8007	0.5148	-1.2486	-0.2667	-0.1346	-0.2395	-0.3863	-0.1220	0.1659	-3.1773	8.0521	1.4895	-0.3133	-0.4537	0.3013	-3.0559	8.2136	1.5029	-0.3168	-0.4142	0.3444	-12.6708	117.9858	24.1447	1.2566	-0.7719	0.0450
1087.4230	-0.4525	-3.0705	-1.1608	-1.8045	0.5135	-1.2470	-0.2779	-0.1251	-0.2357	-0.3808	-0.1304	0.1649	-3.1522	8.2352	1.5757	-0.2840	-0.3599	0.2943	-3.0726	8.2151	1.4906	-0.3156	-0.4157	0.3447	-12.6355	117.7722	23.9667	1.2306	-0.7655	0.0450
1087.4330	-0.4554	-3.0717	-1.1631	-1.8082	0.5122	-1.2453	-0.2886	-0.1153	-0.2315	-0.3725	-0.1312	0.1662	-3.1547	8.3483	1.6733	-0.3169	-0.3707	0.2732	-3.0896	8.2171	1.4789	-0.3143	-0.4173	0.3450	-12.6041	117.5647	23.7939	1.2052	-0.7593	0.0450
1087.4430	-0.4583	-3.0729	-1.1654	-1.8119	0.5108	-1.2437	-0.2980	-0.1040	-0.2230	-0.3635	-0.1351	0.1666	-3.3568	8.4893	1.4877	-0.2534	-0.4109	0.2945	-3.1070	8.2198	1.4680	-0.3130	-0.4189	0.3452	-12.5769	117.3654	23.6282	1.1808	-0.7532	0.0450
1087.4550	-0.4621	-3.0740	-1.1681	-1.8162	0.5091	-1.2417	-0.3121	-0.0888	-0.2221	-0.3486	-0.1487	0.1681	-3.1220	8.2020	1.7703	-0.2863	-0.4396	0.2745	-3.1282	8.2235	1.4552	-0.3113	-0.4208	0.3456	-12.5488	117.1315	23.4333	1.1517	-0.7460	0.0450
1087.4650	-0.4652	-3.0748	-1.1702	-1.8197	0.5076	-1.2400	-0.3208	-0.0800	-0.2143	-0.3383	-0.1609	0.1630	-3.2261	8.3532	1.8320	-0.2492	-0.3788	0.3214	-3.1463	8.2275	1.4455	-0.3098	-0.4224	0.3458	-12.5304	116.9474	23.2806	1.1289	-0.7404	0.0450
1087.4750	-0.4685	-3.0756	-1.1723	-1.8230	0.5059	-1.2384	-0.3330	-0.0710	-0.2076	-0.3256	-0.1643	0.1692	-3.0475	8.4903	1.5296	-0.3062	-0.3589	0.3278	-3.1647	8.2321	1.4365	-0.3081	-0.4241	0.3461	-12.5159	116.7709	23.1340	1.1074	-0.7350	0.0450
1087.4850	-0.4719	-3.0762	-1.1743	-1.8262	0.5042	-1.2367	-0.3412	-0.0594	-0.2046	-0.3198	-0.1681	0.1678	-3.2431	8.3871	1.6946	-0.2804	-0.4240	0.2712	-3.1834	8.2372	1.4281	-0.3064	-0.4258	0.3464	-12.5053	116.6011	22.9932	1.0866	-0.7299	0.0450
1087.4950	-0.4753	-3.0767	-1.1762	-1.8293	0.5024	-1.2350	-0.3524	-0.0481	-0.1975	-0.3122	-0.1754	0.1658	-3.0715	8.2744	1.4280	-0.3370	-0.4153	0.3110	-3.2025	8.2431	1.4203	-0.3046	-0.4274	0.3466	-12.4987	116.4396	22.8593	1.0668	-0.7250	0.0450
1087.5070	-0.4796	-3.0771	-1.1786	-1.8329	0.5003	-1.2330	-0.3661	-0.0354	-0.1915	-0.3059	-0.1864	0.1716	-2.8806	7.9672	1.3272	-0.2916	-0.4303	0.3020	-3.2232	8.1832	1.3995	-0.3018	-0.4258	0.3458	-12.4648	115.4513	22.5844	1.0498	-0.6807	0.0322
1087.5170	-0.4833	-3.0774	-1.1804	-1.8359	0.4983	-1.2313	-0.3732	-0.0273	-0.1886	-0.2966	-0.1947	0.1708	-3.2542	8.0732	1.4551	-0.3014	-0.3844	0.2768	-3.2428	8.1891	1.3930	-0.2998	-0.4274	0.3459	-12.4654	115.3022	22.4600	1.0312	-0.6761	0.0322
1087.5270	-0.4871	-3.0777	-1.1823	-1.8387	0.4963	-1.2296	-0.3832	-0.0177	-0.1811	-0.2879	-0.2014	0.1679	-3.1489	7.9380	1.2875	-0.2749	-0.3514	0.3149	-3.2626	8.1951	1.3866	-0.2977	-0.4289	0.3461	-12.4689	115.1564	22.3375	1.0135	-0.6716	0.0322
1087.5370	-0.4910	-3.0778	-1.1841	-1.8416	0.4943	-1.2279	-0.3937	-0.0100	-0.1782	-0.2801	-0.2010	0.1718	-3.2902	8.4076	1.3400	-0.2587	-0.4934	0.3022	-3.2828	8.6547	1.3807	-0.2956	-0.4305	0.3463	-12.4759	115.0169	22.2201	0.9961	-0.6673	0.0322
1087.5490	-0.4959	-3.0778	-1.1862	-1.8449	0.4918	-1.2258	-0.4041	0.0054	-0.1733	-0.2637	-0.2230	0.1719	-3.3656	9.5489	1.5165	-0.2434	-0.3479	0.2775	-3.3074	10.2387	1.3744	-0.2930	-0.4324	0.3466	-12.4890	114.8574	22.0860	0.9763	-0.6623	0.0322
1087.5590	-0.5000	-3.0778	-1.1880	-1.8475	0.4896	-1.2241	-0.4155	0.0131	-0.1702	-0.2518	-0.2255	0.1681	-3.2767	10.7314	1.6127	-0.2540	-0.4153	0.3528	-3.3282	10.9626	1.3697	-0.2907	-0.4341	0.3468	-12.5039	114.7322	21.9805	0.9608	-0.6584	0.0322
1087.5690	-0.5043	-3.0775	-1.1896	-1.8500	0.4873	-1.2224	-0.4267	0.0210	-0.1612	-0.2435	-0.2340	0.1781	-3.2086	10.7809	1.4388	-0.2044	-0.4553	0.3219	-3.3492	10.9727	1.3653	-0.2883	-0.4357	0.3470	-12.5216	114.6106	21.8772	0.9459	-0.6546	0.0322
1087.5790	-0.5086	-3.0772	-1.1912	-1.8523	0.4849	-1.2207	-0.4341	0.0281	-0.1569	-0.2303	-0.2404	0.1758	-3.3899	11.2208	1.4717	-0.2589	-0.4570	0.2663	-3.3706	10.9836	1.3618	-0.2859	-0.4373	0.3472	-12.5434	114.4992	21.7826	0.9321	-0.6511	0.0322
1087.5890	-0.5130	-3.0769	-1.1927	-1.8546	0.4825	-1.2189	-0.4452	0.0383	-0.1490	-0.2211	-0.2513	0.1705	-3.2294	11.3015	1.4981	-0.2645	-0.3948	0.3563	-3.3923	10.9952	1.3588	-0.2834	-0.4390	0.3474	-12.5687	114.3950	21.6936	0.9192	-0.6478	0.0323
1087.6010	-0.5184	-3.0763	-1.1945	-1.8572	0.4794	-1.2168	-0.4565	0.0500	-0.1436	-0.2130	-0.2522	0.1759	-3.4089	11.3404	1.4277	-0.2568	-0.4441	0.2518	-3.4187	11.0098	1.3561	-0.2802	-0.4411	0.3476	-12.6037	114.2801	21.5954	0.9049	-0.6441	0.0323
1087.6110	-0.5230	-3.0758	-1.1959	-1.8593	0.4769	-1.2150	-0.4648	0.0590	-0.1376	-0.2028	-0.2625	0.1753	-3.7212	11.3162	1.4175	-0.2432	-0.3781	0.2405	-3.4100	10.9079	1.3212	-0.2796	-0.4375	0.3468	-12.2721	112.8370	21.1932	0.8716	-0.5868	0.0225
1087.6210	-0.5277	-3.0751	-1.1973	-1.8612	0.4742	-1.2133	-0.4760	0.0689	-0.1355	-0.1928	-0.2677	0.1723	-3.6333	11.3104	1.5252	-0.2676	-0.3612	0.3219	-3.4317	10.9192	1.3198	-0.2769	-0.4390	0.3470	-12.3050	112.7532	21.1200	0.8611	-0.5840	0.0225
1087.6310	-0.5325	-3.0744	-1.1985	-1.8631	0.4715	-1.2115	-0.4875	0.0787	-0.1301	-0.1853	-0.2716	0.1755	-3.4942	11.2169	1.5366	-0.2546	-0.4239	0.2398	-3.4538	10.9315	1.3194	-0.2740	-0.4406	0.3471	-12.3417	112.6807	21.0566	0.8518	-0.5816	0.0225
1087.6430	-0.5385	-3.0733	-1.2001	-1.8653	0.4682	-1.2094	-0.4992	0.0911	-0.1239	-0.1757	-0.2782	0.1734	-3.5345	11.1378	1.5057	-0.2554	-0.4210	0.2696	-3.4803	10.9466	1.3191	-0.2705	-0.4424	0.3473	-12.3889	112.5972	20.9830	0.8412	-0.5787	0.0225
1087.6530	-0.5435	-3.0724	-1.2012	-1.8670	0.4653	-1.2077	-0.5100	0.0968	-0.1183	-0.1664	-0.2878	0.1762	-3.3339	11.3017	1.5083	-0.2394	-0.3315	0.3368	-3.4923	10.9597	1.3194	-0.2676	-0.4440	0.3474	-12.4315	112.5341	20.9268	0.8330	-0.5765	0.0225
1087.6630	-0.5486	-3.0714	-1.2023	-1.8685	0.4625	-1.2059	-0.5184	0.1048	-0.1115	-0.1561	-0.2879	0.1777	-3.4483	11.4458	1.4062	-0.2299	-0.4437	0.3186	-3.5047	10.9737	1.3207	-0.2645	-0.4455	0.3475	-12.4777	112.4820	20.8798	0.8260	-0.5746	0.0225
1087.6730	-0.5540	-3.0702	-1.2033	-1.8700	0.4595	-1.2041	-0.5286	0.1160	-0.1066	-0.1473	-0.3007	0.1755	-3.5958	11.1441	1.2976	-0.2425	-0.3586	0.2879	-3.5172	10.9880	1.3222	-0.2614	-0.4471	0.3477	-12.5264	112.4339	20.8359	0.8197	-0.5728	0.0225
1087.6830	-0.5593	-3.0689	-1.2044	-1.8714	0.4565	-1.2024	-0.5368	0.1246	-0.1014	-0.1402	-0.3040	0.1774	-3.6641	11.1861	1.3001	-0.2467	-0.3999	0.3519	-3.5301	11.0029	1.3244	-0.2582	-0.4488	0.3478	-12.5782	112.3929	20.7979	0.8142	-0.5713	0.0225
1087.6950	-0.5660	-3.0674	-1.2056	-1.8730	0.4528	-1.2003	-0.5489	0.1369	-0.0982	-0.1290	-0.3115	0.1793	-3.4678	10.9464	1.4563	-0.1914	-0.4621	0.3058	-3.5458	11.0215	1.3276	-0.2543	-0.4507	0.3480	-12.6441	112.3512	20.7586	0.8081	-0.5695	0.0225
1087.7040	-0.5704	-3.0662	-1.2064	-1.8740	0.4502	-1.1988	-0.5553	0.1432	-0.0935	-0.1187	-0.3242	0.1793	-3.3906	10.9077	1.4356	-0.2335	-0.3696	0.3089	-3.5310	10.9579	1.3047	-0.2537	-0.4488	0.3477	-12.3866	111.4167	20.4865	0.7828	-0.5347	0.0192
1087.7150	-0.5771	-3.0645	-1.2074	-1.8753	0.4464	-1.1967	-0.5650	0.1477	-0.0887	-0.1061	-0.3260	0.1816	-3.6424	11.3074	1.4831	-0.2315	-0.4724	0.2773	-3.5244	10.9092	1.2870	-0.2516	-0.4478	0.3476	-12.1906	110.6034	20.2443	0.7598	-0.5041	0.0162
1087.7250	-0.5828	-3.0629	-1.2083	-1.8764	0.4431	-1.1950	-0.5733	0.1577	-0.0795	-0.0969	-0.3337	0.1817	-3.7719	10.9380	1.1410	-0.2009	-0.3660	0.3239	-3.5372	10.9240	1.2910	-0.2482	-0.4492	0.3477	-12.2478	110.5874	20.2266	0.7573	-0.5032	0.0163
1087.7370	-0.5898	-3.0610	-1.2092	-1.8775	0.4391	-1.1928	-0.5869	0.1681	-0.0785	-0.0851	-0.3366	0.1770	-3.6171	10.9593	1.3845	-0.2720	-0.3921	0.3855	-3.5529	10.9422	1.2963	-0.2440	-0.4510	0.3478	-12.3194	110.5741	20.2105	0.7552	-0.5023	0.0163
1087.7470	-0.5957	-3.0593	-1.2100	-1.8783	0.4357	-1.1910	-0.5970	0.1721	-0.0732	-0.0816	-0.3432	0.1846	-3.5792	11.2200	1.4677	-0.1584	-0.3525	0.2656	-3.5662	10.9577	1.3010	-0.2406	-0.4524	0.3479	-12.3814	110.5677	20.2009	0.7538	-0.5017	0.0163
1087.7570	-0.6017	-3.0575	-1.2107	-1.8790	0.4322	-1.1892	-0.6059	0.1812	-0.0682	-0.0676	-0.3410	0.1827	-3.6653	11.2224	1.5765	-0.2243	-0.4513	0.2415	-3.5796	10.9737	1.3063	-0.2370	-0.4539	0.3480	-12.4457	110.5665	20.1956	0.7533	-0.5013	0.0163
1087.7670	-0.6079	-3.0556	-1.2113	-1.8797	0.4288	-1.1874	-0.6156	0.1896	-0.0608	-0.0597	-0.3529	0.1790	-3.6583	11.1323	1.4520	-0.1715	-0.3807	0.3409	-3.5933	10.9902	1.3121	-0.2334	-0.4554	0.3481	-12.5125	110.5725	20.1964	0.7536	-0.5010	0.0163
1087.7790	-0.6153	-3.0533	-1.2120	-1.8803	0.4246	-1.1852	-0.6239	0.1999	-0.0561	-0.0461	-0.3558	0.1803	-4.0213	10.8207	1.5975	-0.2426	-0.4469	0.2916	-3.6100	11.0108	1.3198	-0.2289	-0.4572	0.3482	-12.5957	110.5876	20.2037	0.7549	-0.5010	0.0163
1087.7890	-0.6217	-3.0513	-1.2126	-1.8808	0.4210	-1.1834	-0.6340	0.2044	-0.0512	-0.0398	-0.3647	0.1798	-4.0452	11.3455	1.6294	-0.1561	-0.4223	0.2787	-3.6240	11.0281	1.3263	-0.2252	-0.4587	0.3483	-12.6670	110.6025	20.2114	0.7564	-0.5010	0.0163
1087.7990	-0.6281	-3.0491	-1.2131	-1.8811	0.4173	-1.1816	-0.6448	0.2127	-0.0455	-0.0292	-0.3684	0.1816	-3.9826	11.4748	1.6325	-0.1381	-0.4140	0.2659	-3.6383	11.0459	1.3334	-0.2213	-0.4602	0.3484	-12.7405	110.6232	20.2241	0.7586	-0.5012	0.0163
1087.8090	-0.6346	-3.0470	-1.2135	-1.8813	0.4136	-1.1797	-0.6524	0.2208	-0.0400	-0.0201	-0.3789	0.1793	-3.9522	10.9317	1.4766	-0.1779	-0.3509	0.2734	-3.5997	10.9084	1.2869	-0.2221	-0.4555	0.3482	-12.1854	108.8052	19.7134	0.7128	-0.4360	0.0133
1087.8210	-0.6425	-3.0443	-1.2139	-1.8815	0.4089	-1.1776	-0.6650	0.2270	-0.0330	-0.0105	-0.3775	0.1757	-3.7520	11.5677	1.4130	-0.2095	-0.4196	0.3267	-3.6159	10.9284	1.2969	-0.2174	-0.4571	0.3483	-12.2696	108.8491	19.7478	0.7180	-0.4368	0.0134
1087.8310	-0.6491	-3.0418	-1.2142	-1.8816	0.4051	-1.1757	-0.6732	0.2381	-0.0291	0.0011	-0.3803	0.1820	-4.0545	10.9006	1.4480	-0.0370	-0.4113	0.2490	-3.6296	10.9457	1.3058	0.0320	-0.4584	0.3484	-12.3418	108.8923	19.7822	0.7231	-0.4377	0.0134
1087.8410	-0.6559	-3.0395	-1.2145	-1.8815	0.4013	-1.1740	-0.6847	0.2395	-0.0244	0.0141	-0.3806	0.1810	-3.8078	11.3945	1.4158	0.0819	-0.4517	0.2560	-3.6434	10.9632	1.3150	0.2813	-0.4598	0.3485	-12.4158	108.9398	19.8203	0.7291	-0.4387	0.0134
1087.8510	-0.6629	-3.0370	-1.2147	-1.8813	0.3975	-1.1722	-0.6923	0.2474	-0.0190	0.0227	-0.3939	0.1744	-3.7167	11.2476	1.3777	0.1100	-0.4161	0.3404	-3.6573	10.9811	1.3246	0.3543	-0.4611	0.3485	-12.4912	108.9906	19.8613	0.7354	-0.4398	0.0134
1087.8610	-0.6698	-3.0345	-1.2149	-1.8811	0.3936	-1.1703	-0.7011	0.2550	-0.0149	0.0231	-0.3972	0.1836	-3.6772	10.9807	1.3384	0.1846	-0.4928	0.2550	-3.6714	10.9996	1.3348	0.3584	-0.4625	0.3486	-12.5687	109.0489	19.9091	0.7425	-0.4412	0.0134
1087.8730	-0.6784	-3.0314	-1.2150	-1.8808	0.3889	-1.1682	-0.7102	0.2621	-0.0103	0.0310	-0.4101	0.1832	-3.8265	11.0672	1.4517	0.2370	-0.3900	0.2634	-3.6885	11.0217	1.3469	0.3632	-0.4641	0.3487	-12.6629	109.1178	19.9646	0.7511	-0.4428	0.0134
1087.8830	-0.6856	-3.0287	-1.2151	-1.8804	0.3848	-1.1664	-0.7178	0.2706	-0.0043	0.0415	-0.4080	0.1826	-3.7693	10.8352	1.5794	0.2771	-0.4762	0.3172	-3.7029	11.0408	1.6564	0.3673	-0.4655	0.3488	-12.7437	109.1840	20.0190	0.7593	-0.4444	0.0134
1087.8930	-0.6928	-3.0260	-1.2151	-1.8800	0.3806	-1.1646	-0.7273	0.2736	0.0005	0.0501	-0.4160	0.1827	-3.7969	11.2068	1.8971	0.2743	-0.3846	0.2789	-3.7174	11.0600	1.9744	0.3714	-0.4669	0.3489	-12.8255	109.2506	20.0733	0.7677	-0.4460	0.0134
1087.9040	-0.7001	-3.0233	-1.2151	-1.8794	0.3764	-1.1627	-0.7345	0.2822	0.0066	0.0595	-0.4151	0.1845	-3.8765	11.1579	2.0700	0.3220	-0.3926	0.2754	-3.6897	10.9801	2.2385	0.3720	-0.4646	0.3489	-12.4037	108.1338	19.7669	0.7377	-0.4074	0.0132
1087.9150	-0.7090	-3.0198	-1.2150	-1.8787	0.3714	-1.1606	-0.7419	0.2847	0.0111	0.0694	-0.4179	0.1869	-4.2006	11.2419	2.2171	0.3094	-0.3487	0.3028	-3.6690	10.9149	2.5289	0.3737	-0.4627	0.3490	-12.0548	107.1992	19.5323	0.7161	-0.3749	0.0131
1087.9250	-0.7165	-3.0169	-1.2148	-1.8779	0.3672	-1.1587	-0.7521	0.2940	0.0152	0.0761	-0.4203	0.1893	-4.2777	11.0873	2.3797	0.3638	-0.3785	0.2857	-3.6821	10.9325	2.6397	0.3779	-0.4639	0.3491	-12.1284	107.2815	19.6050	0.7271	-0.3771	0.0131
1087.9350	-0.7240	-3.0140	-1.2147	-1.8770	0.3630	-1.1568	-0.7632	0.2958	0.0169	0.0869	-0.4195	0.1820	-3.8820	11.3650	2.5012	0.3290	-0.5096	0.3194	-3.6954	10.9507	2.6530	0.3821	-0.4651	0.3492	-12.2033	107.3704	19.6846	0.7390	-0.3795	0.0131
1087.9450	-0.7317	-3.0109	-1.2145	-1.8761	0.3587	-1.1550	-0.7715	0.3046	0.0216	0.0933	-0.4270	0.1876	-3.9168	11.0596	2.4297	0.3772	-0.4391	0.2465	-3.7087	10.9690	2.6664	0.3864	-0.4663	0.3493	-12.2791	107.4615	19.7661	0.7516	-0.3821	0.0131
1087.9570	-0.7410	-3.0073	-1.2142	-1.8749	0.3535	-1.1528	-0.7797	0.3078	0.0253	0.1046	-0.4275	0.1853	-4.0656	11.2963	2.4534	0.3728	-0.4963	0.2448	-3.7248	10.9912	2.6827	0.3916	-0.4677	0.3494	-12.3711	107.5724	19.8651	0.7669	-0.3852	0.0131
1087.9670	-0.7489	-3.0041	-1.2139	-1.8738	0.3492	-1.1509	-0.7880	0.3162	0.0282	0.1114	-0.4372	0.1843	-4.0564	10.8720	2.5272	0.3810	-0.4020	0.2793	-3.7382	11.0100	2.6968	0.3960	-0.4689	0.3494	-12.4488	107.6699	19.9527	0.7806	-0.3880	0.0131
1087.9770	-0.7569	-3.0010	-1.2136	-1.8726	0.3447	-1.1490	-0.7959	0.3184	0.0317	0.1185	-0.4386	0.1827	-3.6579	11.1970	2.5202	0.4248	-0.3922	0.2582	-3.7518	11.0291	2.7111	0.4004	-0.4702	0.3495	-12.5274	107.7696	20.0423	0.7945	-0.3909	0.0131
1087.9870	-0.7648	-2.9977	-1.2133	-1.8714	0.3404	-1.1472	-0.8037	0.3260	0.0346	0.1266	-0.4450	0.1821	-3.9932	10.9642	2.6150	0.4392	-0.3710	0.3029	-3.7654	11.0485	2.7258	0.4049	-0.4714	0.3496	-12.6069	107.8732	20.1357	0.8091	-0.3939	0.0131
1087.9970	-0.7728	-2.9945	-1.2129	-1.8701	0.3360	-1.1454	-0.8106	0.3283	0.0380	0.1356	-0.4483	0.1827	-4.0788	11.2610	2.6201	0.4252	-0.3703	0.3297	-3.7791	11.0681	2.7407	0.4094	-0.4727	0.3497	-12.6871	107.9789	20.2313	0.8242	-0.3970	0.0131
1088.0090	-0.7826	-2.9904	-1.2124	-1.8684	0.3306	-1.1432	-0.8206	0.3362	0.0404	0.1462	-0.4474	0.1828	-3.9044	10.7514	2.7268	0.4503	-0.4555	0.2770	-3.7024	10.8932	2.6817	0.4067	-0.4668	0.3500	-11.6741	105.7555	19.5951	0.7559	-0.3235	0.0152
1088.0190	-0.7909	-2.9871	-1.2120	-1.8668	0.3261	-1.1413	-0.8290	0.3354	0.0450	0.1575	-0.4586	0.1818	-4.1548	11.2171	2.7546	0.3929	-0.3747	0.3570	-3.7141	10.9102	2.6969	0.4111	-0.4678	0.3501	-11.7398	105.8666	19.7024	0.7727	-0.3271	0.0152
1088.0290	-0.7993	-2.9837	-1.2114	-1.8653	0.3216	-1.1395	-0.8356	0.3417	0.0504	0.1634	-0.4566	0.1864	-4.0562	10.7822	2.6477	0.4437	-0.4251	0.2666	-3.7259	10.9273	2.7124	0.4155	-0.4688	0.3501	-11.8058	105.9796	19.8116	0.7896	-0.3306	0.0152
1088.0390	-0.8078	-2.9802	-1.2109	-1.8636	0.3170	-1.1377	-0.8408	0.3440	0.0521	0.1719	-0.4580	0.1892	-4.0008	11.1201	2.7339	0.4430	-0.4272	0.2761	-3.7377	10.9449	2.7284	0.4200	-0.4698	0.3502	-11.8723	106.0968	19.9257	0.8076	-0.3343	0.0153
1088.0510	-0.8180	-2.9760	-1.2103	-1.8615	0.3114	-1.1354	-0.8528	0.3466	0.0580	0.1809	-0.4594	0.1866	-3.6476	11.3033	2.8453	0.3880	-0.4068	0.3296	-3.7519	10.9658	2.7475	0.4254	-0.4710	0.3503	-11.9524	106.2370	20.0621	0.8294	-0.3389	0.0153
1088.0610	-0.8265	-2.9725	-1.2097	-1.8596	0.3067	-1.1336	-0.8571	0.3537	0.0622	0.1881	-0.4545	0.1888	-3.8808	10.9674	2.8784	0.3908	-0.4854	0.2973	-3.7638	10.9838	2.7641	0.4300	-0.4720	0.3504	-12.0197	106.3598	20.1822	0.8484	-0.3429	0.0153
1088.0710	-0.8350	-2.9689	-1.2090	-1.8577	0.3022	-1.1317	-0.8614	0.3556	0.0662	0.1959	-0.4614	0.1859	-4.2099	11.1453	2.8404	0.3847	-0.4342	0.3057	-3.7757	11.0019	2.7807	0.4347	-0.4731	0.3505	-12.0874	106.4832	20.3027	0.8675	-0.3470	0.0153
1088.0810	-0.8437	-2.9653	-1.2083	-1.8557	0.2976	-1.1298	-0.8721	0.3600	0.0730	0.2012	-0.4659	0.1885	-4.0550	11.0742	2.6162	0.3977	-0.4917	0.3122	-3.7876	11.0202	2.7978	0.4394	-0.4742	0.3506	-12.1556	106.6107	20.4272	0.8873	-0.3513	0.0153
1088.0930	-0.8543	-2.9610	-1.2074	-1.8533	0.2920	-1.1276	-0.8822	0.3650	0.0756	0.2095	-0.4704	0.1905	-3.7679	11.2070	2.8531	0.3923	-0.4592	0.2896	-3.8019	11.0423	2.8183	0.4450	-0.4754	0.3507	-12.2374	106.7636	20.5773	0.9115	-0.3564	0.0153
1088.1040	-0.8632	-2.9574	-1.2067	-1.8511	0.2872	-1.1257	-0.8857	0.3702	0.0780	0.2159	-0.4776	0.1841	-3.9620	11.2011	2.8290	0.4416	-0.3926	0.3631	-3.7581	10.9530	2.7919	0.4448	-0.4727	0.3510	-11.6390	105.6062	20.2751	0.8795	-0.3197	0.0173
1088.1130	-0.8721	-2.9538	-1.2058	-1.8489	0.2824	-1.1238	-0.8898	0.3741	0.0803	0.2227	-0.4745	0.1912	-4.3793	10.7635	2.7509	0.4079	-0.3951	0.2591	-3.7198	10.8760	2.7717	0.4452	-0.4702	0.3513	-11.1148	104.6264	20.0422	0.8561	-0.2888	0.0190
1088.1230	-0.8811	-2.9500	-1.2050	-1.8466	0.2776	-1.1220	-0.9002	0.3735	0.0814	0.2253	-0.4734	0.1895	-3.8813	11.0709	2.9459	0.4096	-0.3607	0.2720	-3.7295	10.8917	2.7893	0.4498	-0.4710	0.3514	-11.1653	104.7587	20.1813	0.8782	-0.2936	0.0190
1088.1330	-0.8900	-2.9463	-1.2042	-1.8442	0.2729	-1.1201	-0.9051	0.3764	0.0850	0.2322	-0.4768	0.1866	-4.0946	11.0728	2.9585	0.4215	-0.3858	0.3272	-3.7391	10.9076	2.8071	0.4544	-0.4718	0.3515	-11.2152	104.8919	20.3229	0.9007	-0.2984	0.0190
1088.1450	-0.9010	-2.9417	-1.2031	-1.8413	0.2673	-1.1178	-0.9115	0.3815	0.0902	0.2388	-0.4766	0.1876	-4.2040	10.8992	2.7018	0.4256	-0.4585	0.3006	-3.7506	10.9266	2.8286	0.4599	-0.4728	0.3517	-11.2749	105.0515	20.4928	0.9280	-0.3043	0.0190
1088.1550	-0.9102	-2.9378	-1.2022	-1.8389	0.2625	-1.1159	-0.9213	0.3800	0.0933	0.2466	-0.4833	0.1861	-4.0606	11.0938	2.7719	0.4456	-0.3957	0.3099	-3.7602	10.9428	2.8471	0.4646	-0.4737	0.3518	-11.3247	105.1897	20.6405	0.9514	-0.3094	0.0190
1088.1650	-0.9195	-2.9339	-1.2013	-1.8364	0.2576	-1.1140	-0.9278	0.3831	0.0966	0.2536	-0.4855	0.1899	-3.6488	11.0486	2.7466	0.4939	-0.3981	0.3066	-3.7697	10.9591	2.8656	0.4693	-0.4745	0.3519	-11.3743	105.3282	20.7889	0.9749	-0.3144	0.0190
1088.1750	-0.9288	-2.9301	-1.2003	-1.8338	0.2528	-1.1121	-0.9312	0.3860	0.1006	0.2640	-0.4826	0.1893	-3.9629	10.9142	2.7888	0.4356	-0.3998	0.2844	-3.7793	10.9753	2.8841	0.4741	-0.4754	0.3520	-11.4235	105.4655	20.9367	0.9989	-0.3196	0.0190
1088.1870	-0.9400	-2.9254	-1.1991	-1.8306	0.2470	-1.1098	-0.9394	0.3881	0.1029	0.2729	-0.4844	0.1832	-4.0747	10.8668	2.6904	0.4606	-0.3790	0.3655	-3.7907	10.9948	2.9063	0.4798	-0.4764	0.3521	-11.4823	105.6303	21.1141	1.0277	-0.3259	0.0190
1088.1970	-0.9494	-2.9216	-1.1981	-1.8279	0.2422	-1.1079	-0.9471	0.3907	0.1038	0.2841	-0.4872	0.1915	-4.0104	10.7719	2.9557	0.4020	-0.3910	0.2485	-3.8002	11.0111	2.9252	0.4846	-0.4773	0.3523	-11.5309	105.7696	21.2650	1.0524	-0.3313	0.0190
1088.2070	-0.9588	-2.9177	-1.1971	-1.8251	0.2374	-1.1060	-0.9505	0.3909	0.1064	0.2873	-0.4831	0.1919	-4.1231	10.9219	2.8898	0.4865	-0.4865	0.2715	-3.6952	10.8311	2.8623	0.4795	-0.4713	0.3528	-10.2132	103.5748	20.6172	0.9728	-0.2642	0.0236
1088.2170	-0.9685	-2.9138	-1.1961	-1.8221	0.2326	-1.1042	-0.9567	0.3889	0.1082	0.2923	-0.4914	0.1890	-4.0500	11.2436	2.9196	0.4392	-0.4167	0.3062	-3.7022	10.8445	2.8811	0.4841	-0.4720	0.3530	-10.2422	103.7125	20.7774	0.9987	-0.2699	0.0236
1088.2270	-0.9781	-2.9099	-1.1950	-1.8192	0.2277	-1.1022	-0.9629	0.3927	0.1081	0.2989	-0.4906	0.1902	-3.8641	11.0214	3.1546	0.4563	-0.4822	0.3042	-3.7091	10.8577	2.8998	0.4887	-0.4726	0.3531	-10.2709	103.8485	20.9359	1.0247	-0.2756	0.0236
1088.2390	-0.9897	-2.9052	-1.1937	-1.8155	0.2217	-1.0999	-0.9684	0.3954	0.1127	0.3029	-0.4892	0.1880	-3.9767	11.1289	3.0603	0.4536	-0.3889	0.3109	-3.7175	10.8737	2.9223	0.4942	-0.4734	0.3533	-10.3050	104.0134	21.1283	1.0564	-0.2825	0.0236
1088.2490	-0.9994	-2.9012	-1.1925	-1.8124	0.2168	-1.0981	-0.9718	0.3962	0.1169	0.3067	-0.4885	0.1944	-4.1767	11.0476	3.0425	0.4592	-0.3481	0.2882	-3.7244	10.8871	2.9414	0.4988	-0.4741	0.3534	-10.3328	104.1521	21.2913	1.0833	-0.2884	0.0236
1088.2590	-1.0091	-2.8972	-1.1913	-1.8092	0.2119	-1.0961	-0.9799	0.3995	0.1183	0.3100	-0.4848	0.1941	-4.0589	10.7844	2.9155	0.4167	-0.4112	0.2760	-3.7312	10.9009	2.9610	0.5035	-0.4747	0.3536	-10.3601	104.2944	21.4593	1.1108	-0.2945	0.0236
1088.2690	-1.0188	-2.8933	-1.1901	-1.8061	0.2071	-1.0942	-0.9842	0.3986	0.1230	0.3157	-0.4818	0.1913	-4.0075	10.9685	2.7816	0.4741	-0.4583	0.3544	-3.7380	10.9144	2.9803	0.5082	-0.4754	0.3537	-10.3870	104.4335	21.6240	1.1377	-0.3004	0.0236
1088.2810	-1.0307	-2.8885	-1.1886	-1.8023	0.2013	-1.0919	-0.9915	0.3974	0.1225	0.3256	-0.4917	0.1934	-3.8398	11.0918	2.8709	0.4825	-0.3863	0.3016	-3.7462	10.9305	3.0034	0.5138	-0.4762	0.3539	-10.4185	104.5998	21.8220	1.1701	-0.3076	0.0236
1088.2910	-1.0406	-2.8845	-1.1874	-1.7991	0.1965	-1.0899	-0.9975	0.3997	0.1224	0.3348	-0.4937	0.1924	-4.0304	10.8817	3.0956	0.4493	-0.4633	0.2666	-3.7529	10.9440	3.0229	0.5185	-0.4769	0.3540	-10.4442	104.7394	21.9891	1.1979	-0.3137	0.0236
1088.3010	-1.0506	-2.8805	-1.1861	-1.7957	0.1915	-1.0879	-1.0025	0.3997	0.1226	0.3418	-0.4934	0.1966	-4.0227	11.2327	3.1758	0.4773	-0.3994	0.2712	-3.7595	10.9574	3.0424	0.5233	-0.4776	0.3542	-10.4690	104.8770	22.1553	1.2255	-0.3198	0.0236
1088.3110	-1.0608	-2.8764	-1.1849	-1.7923	0.1866	-1.0860	-1.0042	0.3983	0.1255	0.3445	-0.4943	0.1942	-4.1318	11.1557	2.9987	0.4964	-0.3677	0.2517	-3.6433	10.7899	2.9851	0.5178	-0.4721	0.3547	-9.0320	102.8768	21.5753	1.1472	-0.2618	0.0280
1088.3210	-1.0709	-2.8724	-1.1836	-1.7888	0.1816	-1.0840	-1.0110	0.3996	0.1302	0.3501	-0.4857	0.1890	-3.8736	10.8802	2.9311	0.4810	-0.4753	0.3331	-3.6474	10.8004	3.0044	0.5222	-0.4726	0.3549	-9.0378	103.0117	21.7503	1.1761	-0.2683	0.0280
1088.3310	-1.0810	-2.8684	-1.1823	-1.7852	0.1768	-1.0821	-1.0127	0.4001	0.1317	0.3514	-0.4846	0.1967	-3.9716	10.8422	2.9271	0.4835	-0.4766	0.2431	-3.6515	10.8109	3.0239	0.5267	-0.4730	0.3551	-9.0428	103.1460	21.9262	1.2052	-0.2747	0.0280
1088.3430	-1.0931	-2.8636	-1.1807	-1.7809	0.1710	-1.0798	-1.0189	0.4005	0.1299	0.3523	-0.4908	0.1941	-3.9050	10.7447	3.0151	0.4708	-0.4570	0.2804	-3.6565	10.8235	3.0471	0.5321	-0.4736	0.3553	-9.0489	103.3068	22.1361	1.2402	-0.2826	0.0280
1088.3530	-1.1034	-2.8597	-1.1795	-1.7773	0.1661	-1.0778	-1.0263	0.3999	0.1321	0.3544	-0.4869	0.1952	-3.6405	10.6089	2.9884	0.5285	-0.4849	0.3093	-3.6605	10.8337	3.0663	0.5365	-0.4741	0.3555	-9.0528	103.4372	22.3093	1.2691	-0.2891	0.0280
1088.3630	-1.1137	-2.8557	-1.1781	-1.7738	0.1612	-1.0759	-1.0273	0.3986	0.1348	0.3638	-0.4874	0.1967	-3.8451	10.9202	3.0802	0.5174	-0.4035	0.3067	-3.6645	10.8437	3.0852	0.5409	-0.4746	0.3556	-9.0568	103.5660	22.4802	1.2978	-0.2954	0.0280
1088.3730	-1.1241	-2.8517	-1.1768	-1.7701	0.1563	-1.0739	-1.0297	0.3964	0.1340	0.3725	-0.4853	0.1958	-3.8878	11.0731	3.0142	0.5337	-0.4094	0.3127	-3.6684	10.8539	3.1045	0.5454	-0.4751	0.3558	-9.0598	103.6967	22.6551	1.3268	-0.3019	0.0280
1088.3850	-1.1364	-2.8469	-1.1753	-1.7657	0.1504	-1.0715	-1.0362	0.3965	0.1331	0.3814	-0.4826	0.1985	-3.7433	11.0327	3.3022	0.5407	-0.4893	0.2957	-3.6730	10.8659	3.1275	0.5508	-0.4757	0.3560	-9.0626	103.8505	22.8628	1.3616	-0.3098	0.0280
1088.3950	-1.1469	-2.8429	-1.1739	-1.7619	0.1457	-1.0696	-1.0383	0.3969	0.1362	0.3877	-0.4824	0.1985	-4.1923	11.0589	3.2467	0.5296	-0.4809	0.3002	-3.6769	10.8759	3.1467	0.5553	-0.4762	0.3562	-9.0644	103.9781	23.0362	1.3909	-0.3164	0.0280
1088.4040	-1.1552	-2.8397	-1.1728	-1.7588	0.1418	-1.0680	-1.0420	0.3967	0.1375	0.3895	-0.4857	0.1975	-4.0815	10.9754	3.2939	0.5075	-0.5157	0.3686	-3.6126	10.8042	3.1267	0.5536	-0.4740	0.3565	-8.2604	103.1292	22.8274	1.3588	-0.2942	0.0296
1088.4150	-1.1677	-2.8350	-1.1712	-1.7541	0.1360	-1.0656	-1.0488	0.3965	0.1384	0.3918	-0.4838	0.2026	-3.6451	10.6919	3.1787	0.4916	-0.5070	0.2746	-3.5564	10.7446	3.1189	0.5542	-0.4722	0.3568	-7.5480	102.4553	22.7431	1.3470	-0.2787	0.0310
1088.4250	-1.1782	-2.8311	-1.1698	-1.7500	0.1311	-1.0636	-1.0503	0.3942	0.1429	0.3918	-0.4869	0.1990	-3.9268	10.8230	3.0594	0.4727	-0.3917	0.3366	-3.5579	10.7520	3.1379	0.5584	-0.4725	0.3570	-7.5329	102.5777	22.9230	1.3774	-0.2856	0.0310
1088.4370	-1.1908	-2.8264	-1.1681	-1.7453	0.1252	-1.0612	-1.0539	0.3917	0.1410	0.3914	-0.4815	0.2041	-3.9432	11.0478	3.1560	0.5320	-0.3997	0.2595	-3.5597	10.7607	3.1603	0.5634	-0.4729	0.3572	-7.5146	102.7212	23.1352	1.4135	-0.2938	0.0310
1088.4470	-1.2013	-2.8225	-1.1668	-1.7414	0.1204	-1.0592	-1.0577	0.3929	0.1405	0.3962	-0.4720	0.2039	-3.8586	10.6246	3.2330	0.5509	-0.4530	0.2781	-3.5612	10.7678	3.1792	0.5675	-0.4732	0.3574	-7.4983	102.8402	23.3143	1.4433	-0.3005	0.0310
1088.4570	-1.2120	-2.8185	-1.1654	-1.7374	0.1155	-1.0571	-1.0608	0.3903	0.1405	0.4037	-0.4725	0.2029	-3.8142	10.8656	3.3560	0.5574	-0.4274	0.2648	-3.5625	10.7747	3.1978	0.5716	-0.4736	0.3576	-7.4816	102.9560	23.4905	1.4731	-0.3073	0.0310
1088.4670	-1.2227	-2.8146	-1.1640	-1.7334	0.1108	-1.0551	-1.0632	0.3872	0.1415	0.4110	-0.4724	0.2027	-3.7771	11.0479	3.3274	0.5275	-0.5041	0.2851	-3.5639	10.7817	3.2164	0.5758	-0.4739	0.3578	-7.4648	103.0723	23.6674	1.5030	-0.3142	0.0310
1088.4790	-1.2355	-2.8100	-1.1623	-1.7285	0.1051	-1.0527	-1.0684	0.3870	0.1415	0.4171	-0.4707	0.1970	-3.8475	11.0064	3.4361	0.5281	-0.4792	0.3422	-3.5655	10.7900	3.2389	0.5807	-0.4743	0.3581	-7.4443	103.2122	23.8805	1.5389	-0.3224	0.0310
1088.4890	-1.2462	-2.8061	-1.1608	-1.7243	0.1004	-1.0507	-1.0701	0.3860	0.1419	0.4190	-0.4782	0.2022	-4.0398	10.9781	3.4640	0.5633	-0.4067	0.2854	-3.5668	10.7968	3.2575	0.5849	-0.4746	0.3582	-7.4267	103.3261	24.0562	1.5688	-0.3292	0.0310
1088.4990	-1.2568	-2.8023	-1.1594	-1.7200	0.0957	-1.0486	-1.0750	0.3861	0.1440	0.4208	-0.4789	0.2028	-3.8364	10.8599	3.3904	0.4976	-0.4114	0.2692	-3.5681	10.8034	3.2760	0.5890	-0.4750	0.3584	-7.4085	103.4387	24.2321	1.5991	-0.3362	0.0309
1088.5090	-1.2676	-2.7984	-1.1579	-1.7157	0.0909	-1.0466	-1.0776	0.3848	0.1444	0.4178	-0.4741	0.2041	-3.9937	10.4214	3.2982	0.5447	-0.3933	0.2689	-3.6501	10.5268	3.1880	0.5913	-0.4650	0.3609	-8.3528	100.1960	23.3644	1.6064	-0.2353	0.0539
1088.5210	-1.2806	-2.7938	-1.1561	-1.7107	0.0852	-1.0442	-1.0822	0.3776	0.1425	0.4254	-0.4716	0.2069	-3.8590	10.7609	3.3251	0.5209	-0.4166	0.2788	-3.6512	10.5287	3.2090	0.5966	-0.4649	0.3613	-8.3183	100.3207	23.5711	1.6416	-0.2433	0.0539
1088.5310	-1.2915	-2.7901	-1.1547	-1.7065	0.0805	-1.0421	-1.0885	0.3752	0.1414	0.4315	-0.4653	0.2062	-3.7941	10.5369	3.4017	0.5582	-0.4732	0.3606	-3.6521	10.5300	3.2260	0.6009	-0.4648	0.3616	-8.2896	100.4207	23.7392	1.6705	-0.2499	0.0539
1088.5410	-1.3024	-2.7863	-1.1533	-1.7021	0.0759	-1.0401	-1.0906	0.3738	0.1417	0.4414	-0.4697	0.2064	-4.0095	10.4262	3.2375	0.5429	-0.4104	0.3068	-3.6530	10.5313	3.2431	0.6053	-0.4647	0.3619	-8.2606	100.5202	23.9079	1.6994	-0.2565	0.0539
1088.5510	-1.3133	-2.7827	-1.1518	-1.6978	0.0712	-1.0380	-1.0931	0.3676	0.1431	0.4476	-0.4680	0.2087	-4.1225	10.5737	3.2713	0.5252	-0.4207	0.3281	-3.6539	10.5324	3.2598	0.6096	-0.4646	0.3623	-8.2323	100.6181	24.0730	1.7283	-0.2632	0.0539
1088.5610	-1.3243	-2.7790	-1.1504	-1.6933	0.0665	-1.0359	-1.0981	0.3659	0.1419	0.4499	-0.4625	0.2110	-3.9001	10.4032	3.3232	0.5863	-0.4240	0.3009	-3.6548	10.5334	3.2765	0.6140	-0.4646	0.3626	-8.2038	100.7146	24.2373	1.7573	-0.2698	0.0539
1088.5730	-1.3375	-2.7746	-1.1487	-1.6877	0.0610	-1.0334	-1.1006	0.3610	0.1412	0.4504	-0.4589	0.2123	-4.1087	10.5879	3.3141	0.5064	-0.3310	0.2956	-3.6559	10.5345	3.2964	0.6192	-0.4645	0.3630	-8.1693	100.8290	24.4340	1.7924	-0.2779	0.0539
1088.5830	-1.3486	-2.7710	-1.1472	-1.6831	0.0564	-1.0313	-1.1054	0.3567	0.1431	0.4492	-0.4513	0.2140	-3.8868	10.5773	3.2432	0.5677	-0.4304	0.3085	-3.6568	10.5351	3.3126	0.6235	-0.4644	0.3633	-8.1408	100.9206	24.5936	1.8209	-0.2845	0.0539
1088.5930	-1.3595	-2.7675	-1.1458	-1.6786	0.0520	-1.0291	-1.1095	0.3564	0.1448	0.4535	-0.4484	0.2131	-3.8907	10.2925	3.1824	0.5846	-0.4890	0.2484	-3.6578	10.5356	3.3285	0.6278	-0.4643	0.3637	-8.1127	101.0113	24.7511	1.8489	-0.2909	0.0539
1088.6040	-1.3706	-2.7640	-1.1444	-1.6741	0.0476	-1.0270	-1.1129	0.3485	0.1419	0.4633	-0.4525	0.2099	-4.1496	10.7139	3.4246	0.5754	-0.4664	0.3117	-3.5955	10.3674	3.2732	0.6249	-0.4586	0.3648	-7.3288	99.0879	24.2088	1.8001	-0.2381	0.0620
1088.6150	-1.3841	-2.7598	-1.1428	-1.6686	0.0422	-1.0244	-1.1179	0.3417	0.1381	0.4693	-0.4457	0.2131	-3.6207	10.4273	3.4419	0.6405	-0.5162	0.2701	-3.5393	10.2163	3.2295	0.6234	-0.4532	0.3659	-6.6204	97.4439	23.7959	1.7673	-0.1948	0.0690
1088.6250	-1.3953	-2.7565	-1.1414	-1.6639	0.0377	-1.0222	-1.1189	0.3382	0.1398	0.4749	-0.4459	0.2105	-3.9676	10.5499	3.3495	0.5612	-0.4022	0.3357	-3.5379	10.2111	3.2439	0.6274	-0.4527	0.3663	-6.5733	97.5196	23.9525	1.7953	-0.2013	0.0690
1088.6350	-1.4065	-2.7531	-1.1400	-1.6590	0.0332	-1.0201	-1.1211	0.3326	0.1398	0.4764	-0.4392	0.2174	-4.1016	10.4715	3.3115	0.6092	-0.3843	0.2636	-3.5364	10.2060	3.2584	0.6313	-0.4522	0.3668	-6.5265	97.5959	24.1101	1.8234	-0.2078	0.0690
1088.6450	-1.4177	-2.7498	-1.1387	-1.6541	0.0289	-1.0179	-1.1275	0.3298	0.1402	0.4743	-0.4321	0.2157	-3.5996	10.3817	3.2648	0.6307	-0.3842	0.2977	-3.5351	10.2006	3.2725	0.6352	-0.4517	0.3672	-6.4807	97.6700	24.2642	1.8512	-0.2143	0.0690
1088.6570	-1.4313	-2.7459	-1.1370	-1.6484	0.0237	-1.0154	-1.1286	0.3207	0.1378	0.4810	-0.4300	0.2174	-3.9182	10.4540	3.1902	0.5708	-0.3494	0.2927	-3.5335	10.1941	3.2893	0.6398	-0.4511	0.3677	-6.4265	97.7569	24.4466	1.8839	-0.2220	0.0690
1088.6670	-1.4425	-2.7427	-1.1357	-1.6437	0.0194	-1.0131	-1.1332	0.3194	0.1367	0.4872	-0.4198	0.2219	-3.6476	9.9951	3.2918	0.5893	-0.4769	0.2805	-3.5323	10.1884	3.3029	0.6436	-0.4506	0.3681	-6.3822	97.8266	24.5953	1.9104	-0.2282	0.0690
1088.6770	-1.4539	-2.7395	-1.1344	-1.6389	0.0152	-1.0110	-1.1340	0.3119	0.1347	0.4937	-0.4256	0.2204	-3.5954	10.1319	3.4689	0.6064	-0.3585	0.3509	-3.5311	10.1825	3.3160	0.6474	-0.4501	0.3686	-6.3390	97.8942	24.7396	1.9367	-0.2344	0.0690
1088.6870	-1.4653	-2.7365	-1.1330	-1.6339	0.0111	-1.0088	-1.1354	0.3078	0.1346	0.5005	-0.4141	0.2206	-3.9190	9.9799	3.2252	0.5977	-0.4764	0.3372	-3.5300	10.1768	3.3293	0.6511	-0.4495	0.3690	-6.2964	97.9637	24.8853	1.9633	-0.2406	0.0690
1088.6970	-1.4766	-2.7335	-1.1317	-1.6289	0.0069	-1.0065	-1.1415	0.2974	0.1314	0.5012	-0.4157	0.2192	-3.8011	10.4205	3.5194	0.5843	-0.3847	0.3301	-3.5291	10.1707	3.3419	0.6549	-0.4490	0.3694	-6.2550	98.0282	25.0241	1.9892	-0.2467	0.0690
1088.7090	-1.4904	-2.7299	-1.1302	-1.6228	0.0021	-1.0039	-1.1409	0.2948	0.1274	0.4970	-0.4113	0.2256	-3.6271	9.8421	3.5256	0.5866	-0.4193	0.3222	-3.2913	10.0084	3.2802	0.6433	-0.4442	0.3697	-3.3857	96.2664	24.4427	1.8531	-0.2108	0.0669
1088.7190	-1.5019	-2.7270	-1.1289	-1.6178	-0.0020	-1.0016	-1.1421	0.2832	0.1275	0.4963	-0.4064	0.2253	-3.7883	10.4606	3.4671	0.6258	-0.3865	0.3218	-3.2875	9.9998	3.2923	0.6460	-0.4436	0.3702	-3.3303	96.3239	24.5897	1.8792	-0.2171	0.0669
1088.7290	-1.5131	-2.7242	-1.1276	-1.6129	-0.0061	-0.9994	-1.1447	0.2819	0.1270	0.5018	-0.4035	0.2298	-3.5727	10.0428	3.3790	0.6522	-0.3923	0.2798	-3.2839	9.9911	3.3043	0.6487	-0.4429	0.3706	-3.2761	96.3800	24.7341	1.9047	-0.2232	0.0669
1088.7390	-1.5247	-2.7214	-1.1263	-1.6079	-0.0100	-0.9971	-1.1433	0.2732	0.1245	0.5064	-0.3925	0.2277	-3.7219	10.1877	3.4625	0.6236	-0.4812	0.3060	-3.2804	9.9823	3.3158	0.6513	-0.4422	0.3710	-3.2235	96.4348	24.8749	1.9299	-0.2293	0.0669
1088.7510	-1.5384	-2.7182	-1.1248	-1.6019	-0.0147	-0.9943	-1.1485	0.2693	0.1205	0.5127	-0.3943	0.2306	-3.6070	9.8372	3.3215	0.5992	-0.4118	0.2804	-3.2763	9.9714	3.3293	0.6544	-0.4414	0.3715	-3.1619	96.4978	25.0400	1.9599	-0.2365	0.0669
1088.7610	-1.5499	-2.7156	-1.1236	-1.5967	-0.0186	-0.9920	-1.1487	0.2598	0.1186	0.5125	-0.3851	0.2305	-3.4950	10.0811	3.4508	0.5542	-0.4169	0.3123	-3.2730	9.9622	3.3400	0.6570	-0.4407	0.3719	-3.1124	96.5475	25.1721	1.9843	-0.2424	0.0669
1088.7710	-1.5615	-2.7130	-1.1224	-1.5915	-0.0225	-0.9897	-1.1480	0.2539	0.1166	0.5059	-0.3872	0.2286	-3.8724	9.9978	3.3734	0.5984	-0.3595	0.2974	-3.2699	9.9528	3.3504	0.6595	-0.4400	0.3723	-3.0640	96.5958	25.3017	2.0086	-0.2482	0.0669
1088.7810	-1.5729	-2.7106	-1.1213	-1.5865	-0.0263	-0.9874	-1.1517	0.2478	0.1135	0.5055	-0.3770	0.2333	-3.1614	9.8730	3.3958	0.5992	-0.4047	0.2865	-3.2668	9.9433	3.3603	0.6620	-0.4393	0.3727	-3.0172	96.6418	25.4265	2.0321	-0.2539	0.0669
1088.7910	-1.5844	-2.7081	-1.1201	-1.5814	-0.0301	-0.9850	-1.1498	0.2416	0.1114	0.5103	-0.3725	0.2288	-3.6884	9.8935	3.3898	0.6368	-0.3703	0.3699	-3.2639	9.9336	3.3700	0.6644	-0.4385	0.3732	-2.9716	96.6860	25.5484	2.0549	-0.2594	0.0669
1088.8040	-1.5983	-2.7053	-1.1188	-1.5754	-0.0345	-0.9823	-1.1524	0.2365	0.1072	0.5182	-0.3565	0.2361	-3.4607	9.6955	3.5208	0.6253	-0.4779	0.2978	-3.1697	9.8601	3.3507	0.6611	-0.4361	0.3735	-1.8321	96.0003	25.3926	2.0169	-0.2491	0.0657
1088.8130	-1.6097	-2.7031	-1.1177	-1.5702	-0.0382	-0.9799	-1.1523	0.2246	0.1017	0.5180	-0.3619	0.2350	-3.1920	10.0679	3.6439	0.6477	-0.3328	0.3721	-3.0868	9.7951	3.3331	0.6581	-0.4339	0.3738	-0.8422	95.4000	25.2556	1.9834	-0.2401	0.0647
1088.8230	-1.6213	-2.7009	-1.1167	-1.5650	-0.0417	-0.9776	-1.1483	0.2191	0.1022	0.5175	-0.3540	0.2388	-3.7269	9.9616	3.4570	0.6151	-0.4403	0.3231	-3.0823	9.7833	3.3416	0.6602	-0.4331	0.3742	-0.7915	95.4358	25.3746	2.0057	-0.2456	0.0647
1088.8330	-1.6327	-2.6986	-1.1157	-1.5597	-0.0451	-0.9752	-1.1530	0.2135	0.1003	0.5121	-0.3505	0.2352	-3.1782	9.7923	3.4745	0.5904	-0.4787	0.3527	-3.0779	9.7714	3.3499	0.6623	-0.4322	0.3747	-0.7417	95.4698	25.4927	2.0280	-0.2511	0.0647
1088.8450	-1.6466	-2.6962	-1.1145	-1.5536	-0.0494	-0.9724	-1.1493	0.2044	0.0967	0.5100	-0.3488	0.2410	-3.5783	10.0663	3.4638	0.6349	-0.4359	0.3260	-3.0728	9.7571	3.3595	0.6647	-0.4312	0.3751	-0.6844	95.5122	25.6304	2.0536	-0.2574	0.0647
1088.8550	-1.6580	-2.6941	-1.1135	-1.5485	-0.0528	-0.9700	-1.1492	0.1989	0.0923	0.5153	-0.3498	0.2392	-3.4405	9.8540	3.5279	0.6103	-0.3549	0.3646	-3.0687	9.7449	3.3668	0.6666	-0.4303	0.3755	-0.6387	95.5430	25.7378	2.0742	-0.2624	0.0647
1088.8650	-1.6695	-2.6922	-1.1126	-1.5434	-0.0563	-0.9675	-1.1525	0.1901	0.0914	0.5173	-0.3391	0.2442	-3.0961	9.8404	3.4742	0.6643	-0.4507	0.3043	-3.0647	9.7326	3.3740	0.6685	-0.4294	0.3759	-0.5939	95.5725	25.8447	2.0947	-0.2674	0.0647
1088.8750	-1.6810	-2.6903	-1.1117	-1.5382	-0.0596	-0.9651	-1.1487	0.1842	0.0863	0.5176	-0.3351	0.2409	-3.5663	9.7969	3.5331	0.6247	-0.3947	0.3489	-3.0609	9.7202	3.3806	0.6704	-0.4285	0.3763	-0.5511	95.6010	25.9457	2.1145	-0.2723	0.0647
1088.8870	-1.6948	-2.6882	-1.1107	-1.5319	-0.0637	-0.9621	-1.1518	0.1756	0.0852	0.5162	-0.3284	0.2438	-3.2190	9.6913	3.4539	0.6000	-0.3446	0.3007	-3.0564	9.7053	3.3883	0.6726	-0.4275	0.3768	-0.5013	95.6353	26.0649	2.1382	-0.2781	0.0647
1088.8970	-1.7063	-2.6865	-1.1098	-1.5267	-0.0669	-0.9597	-1.1490	0.1688	0.0826	0.5115	-0.3193	0.2395	-3.4970	9.6489	3.3997	0.5936	-0.4179	0.3778	-3.0528	9.6927	3.3943	0.6745	-0.4265	0.3772	-0.4613	95.6621	26.1602	2.1574	-0.2828	0.0647
1088.9070	-1.7177	-2.6849	-1.1091	-1.5217	-0.0701	-0.9572	-1.1476	0.1599	0.0786	0.5113	-0.3189	0.2451	-3.5155	9.7489	3.5142	0.6607	-0.3171	0.3027	-2.9185	9.6038	3.3614	0.6678	-0.4239	0.3772	1.1389	94.7800	25.8756	2.0871	-0.2689	0.0603
1088.9170	-1.7292	-2.6833	-1.1083	-1.5167	-0.0732	-0.9547	-1.1507	0.1527	0.0749	0.5161	-0.3103	0.2423	-3.0196	9.7542	3.4817	0.6785	-0.4312	0.3704	-2.9138	9.5899	3.3665	0.6694	-0.4229	0.3776	1.1813	94.8017	25.9684	2.1053	-0.2734	0.0603
1088.9270	-1.7408	-2.6819	-1.1075	-1.5116	-0.0762	-0.9523	-1.1460	0.1473	0.0716	0.5184	-0.3070	0.2478	-3.0981	9.6561	3.4038	0.6439	-0.4432	0.2684	-2.9092	9.5760	3.3714	0.6709	-0.4219	0.3780	1.2225	94.8226	26.0588	2.1232	-0.2779	0.0603
1088.9390	-1.7546	-2.6802	-1.1068	-1.5054	-0.0799	-0.9493	-1.1444	0.1375	0.0665	0.5163	-0.3004	0.2452	-3.1791	9.6118	3.6206	0.6634	-0.4234	0.3428	-2.9039	9.5591	3.3767	0.6726	-0.4207	0.3784	1.2698	94.8454	26.1615	2.1442	-0.2831	0.0603
1088.9490	-1.7659	-2.6789	-1.1061	-1.5001	-0.0829	-0.9468	-1.1439	0.1298	0.0635	0.5092	-0.2998	0.2513	-3.0547	9.6600	3.6075	0.6723	-0.4135	0.2935	-2.8997	9.5449	3.3805	0.6741	-0.4197	0.3788	1.3075	94.8632	26.2412	2.1613	-0.2874	0.0603
1088.9590	-1.7773	-2.6776	-1.1055	-1.4949	-0.0859	-0.9443	-1.1417	0.1239	0.0614	0.5048	-0.2930	0.2461	-3.3617	9.4732	3.5897	0.6788	-0.3610	0.3123	-2.8955	9.5306	3.3842	0.6754	-0.4187	0.3792	1.3440	94.8805	26.3195	2.1780	-0.2915	0.0603
1088.9690	-1.7888	-2.6764	-1.1049	-1.4899	-0.0888	-0.9419	-1.1440	0.1152	0.0601	0.5039	-0.2877	0.2536	-2.8451	9.4076	3.4095	0.6923	-0.3866	0.2810	-2.8914	9.5163	3.3875	0.6768	-0.4176	0.3795	1.3792	94.8965	26.3944	2.1941	-0.2955	0.0603
1088.9810	-1.8025	-2.6751	-1.1042	-1.4839	-0.0922	-0.9388	-1.1380	0.1089	0.0557	0.5088	-0.2823	0.2517	-3.0834	9.0817	3.4814	0.6563	-0.3581	0.3723	-2.8867	9.4990	3.3910	0.6783	-0.4164	0.3800	1.4197	94.9155	26.4798	2.2127	-0.3002	0.0603
1088.9910	-1.8140	-2.6741	-1.1037	-1.4788	-0.0950	-0.9362	-1.1363	0.0963	0.0503	0.5129	-0.2765	0.2562	-3.1629	9.7015	3.7087	0.6400	-0.3024	0.2984	-2.8829	9.4845	3.3935	0.6795	-0.4153	0.3804	1.4520	94.9294	26.5465	2.2278	-0.3039	0.0603
1089.0010	-1.8252	-2.6732	-1.1032	-1.4738	-0.0976	-0.9337	-1.1373	0.0886	0.0495	0.5115	-0.2680	0.2521	-2.9722	9.8869	3.4392	0.6788	-0.4702	0.3418	-2.8792	9.4700	3.3955	0.6807	-0.4143	0.3808	1.4829	94.9437	26.6088	2.2423	-0.3075	0.0603
1089.0110	-1.8366	-2.6723	-1.1028	-1.4686	-0.1004	-0.9311	-1.1325	0.0843	0.0461	0.5041	-0.2692	0.2549	-3.2825	9.5600	3.3977	0.6411	-0.3414	0.2826	-2.7662	9.4192	3.3774	0.6759	-0.4127	0.3804	2.8141	94.5275	26.4764	2.1935	-0.3063	0.0527
1089.0230	-1.8503	-2.6714	-1.1022	-1.4624	-0.1035	-0.9280	-1.1326	0.0740	0.0411	0.4973	-0.2576	0.2522	-2.9752	9.6322	3.4404	0.6522	-0.4404	0.3501	-2.7608	9.4011	3.3791	0.6771	-0.4114	0.3808	2.8522	94.5402	26.5487	2.2106	-0.3106	0.0527
1089.0330	-1.8616	-2.6707	-1.1018	-1.4575	-0.1060	-0.9255	-1.1296	0.0679	0.0363	0.4982	-0.2542	0.2569	-2.8601	9.5229	3.4934	0.6763	-0.4290	0.3229	-2.7565	9.3860	3.3801	0.6780	-0.4103	0.3811	2.8826	94.5520	26.6055	2.2241	-0.3140	0.0527
1089.0430	-1.8728	-2.6700	-1.1015	-1.4527	-0.1086	-0.9229	-1.1246	0.0617	0.0311	0.5024	-0.2547	0.2541	-3.3462	9.3042	3.5928	0.6647	-0.3650	0.3658	-2.7522	9.3707	3.3809	0.6789	-0.4092	0.3814	2.9119	94.5614	26.6594	2.2373	-0.3173	0.0527
1089.0530	-1.8840	-2.6694	-1.1012	-1.4477	-0.1111	-0.9203	-1.1269	0.0540	0.0277	0.5036	-0.2452	0.2583	-2.8186	9.1496	3.6240	0.6792	-0.3976	0.3164	-2.7480	9.3554	3.3811	0.6794	-0.4081	0.3818	2.9400	94.5692	26.7079	2.2500	-0.3205	0.0527
1089.0650	-1.8976	-2.6689	-1.1009	-1.4416	-0.1140	-0.9172	-1.1217	0.0443	0.0232	0.5015	-0.2430	0.2597	-3.1371	9.0949	3.6350	0.6469	-0.3576	0.3565	-2.7430	9.3370	3.3812	0.6801	-0.4068	0.3822	2.9726	94.5802	26.7637	2.2651	-0.3243	0.0527
1089.0750	-1.9089	-2.6685	-1.1007	-1.4365	-0.1164	-0.9146	-1.1196	0.0352	0.0200	0.4937	-0.2353	0.2616	-3.0544	9.2230	3.6108	0.5995	-0.3484	0.3222	-2.7390	9.3216	3.3807	0.6805	-0.4056	0.3825	2.9987	94.5872	26.8054	2.2774	-0.3274	0.0527
1089.0850	-1.9201	-2.6682	-1.1005	-1.4315	-0.1187	-0.9120	-1.1200	0.0263	0.0179	0.4857	-0.2278	0.2621	-2.8733	9.2674	3.5368	0.6723	-0.3901	0.3543	-2.7351	9.3062	3.3798	0.6810	-0.4045	0.3828	3.0238	94.5953	26.8424	2.2891	-0.3303	0.0527
1089.0950	-1.9311	-2.6680	-1.1004	-1.4268	-0.1210	-0.9094	-1.1146	0.0181	0.0141	0.4845	-0.2235	0.2650	-3.3148	9.3379	3.5308	0.7259	-0.3972	0.3310	-2.7312	9.2907	3.3784	0.6813	-0.4033	0.3831	3.0478	94.6012	26.8749	2.3000	-0.3331	0.0527
1089.1050	-1.9423	-2.6678	-1.1003	-1.4219	-0.1232	-0.9067	-1.1151	0.0109	0.0097	0.4890	-0.2192	0.2649	-3.2187	9.5687	3.6527	0.7124	-0.3678	0.3330	-2.6358	9.2795	3.2851	0.6778	-0.4029	0.3824	4.1666	94.6594	26.8916	2.2700	-0.3442	0.0413
1089.1170	-1.9557	-2.6678	-1.1002	-1.4161	-0.1259	-0.9035	-1.1104	0.0008	0.0028	0.4949	-0.2117	0.2667	-3.2025	8.7436	3.4604	0.6092	-0.3289	0.2955	-2.6304	8.1755	2.9930	0.6779	-0.4016	0.3827	4.1953	94.6656	26.9260	2.2828	-0.3474	0.0413
1089.1270	-1.9668	-2.6679	-1.1002	-1.4112	-0.1279	-0.9008	-1.1059	-0.0064	0.0001	0.4886	-0.2022	0.2676	-3.1446	7.8551	3.1192	0.6145	-0.4675	0.2808	-2.6261	7.1283	2.7491	0.6780	-0.4004	0.3830	4.2183	94.6700	26.9508	2.2930	-0.3500	0.0413
1089.1370	-1.9778	-2.6679	-1.1003	-1.4062	-0.1299	-0.8982	-1.1079	-0.0161	-0.0041	0.4822	-0.2050	0.2651	-2.6776	7.3984	2.9730	0.6127	-0.3531	0.2983	-2.6218	6.4910	2.4911	0.6780	-0.3993	0.3832	4.2407	94.6727	26.9721	2.3030	-0.3525	0.0413
1089.1470	-1.9888	-2.6682	-1.1003	-1.4014	-0.1320	-0.8955	-1.1021	-0.0198	-0.0076	0.4757	-0.1968	0.2670	-2.8137	7.2352	2.7073	0.6104	-0.3739	0.2946	-2.6175	6.4770	2.2321	0.6780	-0.3981	0.3835	4.2624	94.6766	26.9899	2.3126	-0.3549	0.0413
1089.1590	-2.0020	-2.6685	-1.1005	-1.3958	-0.1343	-0.8923	-1.0996	-0.0261	-0.0156	0.4698	-0.1883	0.2641	-2.8971	6.9734	2.8137	0.7144	-0.4297	0.3607	-2.6124	6.4600	2.0604	0.6779	-0.3967	0.3838	4.2876	94.6787	27.0066	2.3233	-0.3576	0.0413
1089.1690	-2.0130	-2.6688	-1.1007	-1.3912	-0.1362	-0.8896	-1.0989	-0.0310	-0.0173	0.4717	-0.1879	0.2687	-2.7076	6.5322	2.7925	0.7297	-0.4574	0.2919	-2.6083	6.4458	2.0570	0.6778	-0.3956	0.3841	4.3081	94.6800	27.0177	2.3320	-0.3598	0.0414
1089.1790	-2.0239	-2.6692	-1.1009	-1.3865	-0.1380	-0.8870	-1.0926	-0.0384	-0.0177	0.4751	-0.1819	0.2660	-3.1468	6.4777	2.6066	0.6705	-0.4471	0.3609	-2.6042	6.4317	2.0534	0.6777	-0.3944	0.3843	4.3281	94.6823	27.0260	2.3403	-0.3619	0.0414
1089.1890	-2.0348	-2.6696	-1.1010	-1.3817	-0.1398	-0.8843	-1.0922	-0.0471	-0.0197	0.4730	-0.1845	0.2702	-2.9881	6.3951	2.5182	0.6949	-0.3699	0.3464	-2.6001	6.4175	2.0496	0.6776	-0.3932	0.3846	4.3478	94.6844	27.0331	2.3487	-0.3640	0.0414
1089.1990	-2.0457	-2.6701	-1.1013	-1.3770	-0.1416	-0.8816	-1.0914	-0.0553	-0.0222	0.4716	-0.1742	0.2662	-2.5187	6.3169	2.3135	0.6333	-0.3971	0.3554	-2.5960	6.4035	2.0454	0.6774	-0.3920	0.3848	4.3672	94.6880	27.0360	2.3567	-0.3660	0.0414
1089.2110	-2.0589	-2.6708	-1.1015	-1.3712	-0.1436	-0.8784	-1.0826	-0.0645	-0.0255	0.4610	-0.1652	0.2749	-2.9956	6.3855	2.1949	0.6559	-0.4600	0.3004	-2.5154	6.4309	2.0572	0.6754	-0.3926	0.3837	5.2917	95.2147	27.2044	2.3486	-0.3897	0.0263
1089.2210	-2.0697	-2.6715	-1.1017	-1.3667	-0.1453	-0.8757	-1.0829	-0.0727	-0.0312	0.4570	-0.1706	0.2735	-2.6829	6.3242	2.0852	0.6627	-0.3434	0.3516	-2.5109	6.4173	2.0526	0.6750	-0.3915	0.3838	5.3105	95.2164	27.2030	2.3560	-0.3916	0.0263
1089.2310	-2.0804	-2.6723	-1.1021	-1.3621	-0.1469	-0.8729	-1.0774	-0.0790	-0.0334	0.4604	-0.1640	0.2761	-2.8311	6.1516	1.9203	0.6362	-0.3077	0.2740	-2.5064	6.4039	2.0479	0.6746	-0.3903	0.3840	5.3292	95.2197	27.2003	2.3632	-0.3934	0.0263
1089.2410	-2.0912	-2.6732	-1.1025	-1.3576	-0.1485	-0.8701	-1.0730	-0.0876	-0.0385	0.4577	-0.1535	0.2753	-3.0464	6.3115	1.8710	0.7015	-0.4114	0.2978	-2.5020	6.3901	2.0423	0.6741	-0.3892	0.3842	5.3473	95.2186	27.1890	2.3698	-0.3950	0.0263
1089.2530	-2.1040	-2.6743	-1.1029	-1.3522	-0.1503	-0.8668	-1.0743	-0.0992	-0.0442	0.4578	-0.1493	0.2728	-2.4840	6.5803	1.8752	0.6072	-0.3766	0.2999	-2.4966	6.3737	2.0354	0.6735	-0.3878	0.3844	5.3690	95.2186	27.1735	2.3776	-0.3970	0.0264
1089.2630	-2.1147	-2.6753	-1.1034	-1.3476	-0.1517	-0.8642	-1.0658	-0.1021	-0.0491	0.4533	-0.1449	0.2753	-2.8744	6.1210	1.8451	0.6197	-0.3702	0.2340	-2.4922	6.3601	2.0293	0.6730	-0.3866	0.3845	5.3870	95.2191	27.1567	2.3839	-0.3986	0.0264
1089.2730	-2.1254	-2.6764	-1.1040	-1.3430	-0.1532	-0.8613	-1.0640	-0.1102	-0.0572	0.4423	-0.1402	0.2706	-2.7099	6.1165	2.1164	0.6567	-0.3794	0.3521	-2.4878	6.3462	2.0227	0.6725	-0.3855	0.3847	5.4047	95.2164	27.1353	2.3900	-0.4002	0.0264
1089.2830	-2.1360	-2.6776	-1.1045	-1.3385	-0.1546	-0.8586	-1.0629	-0.1202	-0.0603	0.4369	-0.1384	0.2738	-2.3740	6.5070	2.1346	0.6347	-0.3208	0.2865	-2.4833	6.3324	2.0158	0.6719	-0.3843	0.3849	5.4224	95.2151	27.1118	2.3957	-0.4016	0.0264
1089.2930	-2.1466	-2.6788	-1.1051	-1.3342	-0.1559	-0.8559	-1.0547	-0.1260	-0.0623	0.4346	-0.1314	0.2718	-2.9001	6.3367	1.9007	0.7023	-0.3233	0.3392	-2.4789	6.3185	2.0086	0.6713	-0.3831	0.3850	5.4401	95.2131	27.0842	2.4010	-0.4029	0.0264
1089.3040	-2.1571	-2.6801	-1.1058	-1.3299	-0.1572	-0.8532	-1.0525	-0.1332	-0.0707	0.4386	-0.1212	0.2755	-2.9036	6.3446	2.1497	0.6602	-0.3668	0.3454	-2.4430	6.3482	2.0195	0.6709	-0.3836	0.3843	5.8350	95.7309	27.2346	2.4087	-0.4218	0.0165
1089.3150	-2.1697	-2.6817	-1.1066	-1.3248	-0.1586	-0.8499	-1.0518	-0.1377	-0.0720	0.4395	-0.1138	0.2747	-2.4279	5.9735	1.9958	0.6576	-0.4521	0.3883	-2.4100	6.3703	2.0266	0.6702	-0.3837	0.3835	6.1814	96.1762	27.3540	2.4169	-0.4386	0.0081
1089.3250	-2.1802	-2.6832	-1.1073	-1.3204	-0.1598	-0.8472	-1.0432	-0.1472	-0.0764	0.4344	-0.1154	0.2788	-2.9392	6.2472	2.0015	0.6636	-0.4243	0.3188	-2.4053	6.3572	2.0188	0.6695	-0.3827	0.3836	6.1985	96.1710	27.3178	2.4216	-0.4398	0.0081
1089.3350	-2.1907	-2.6847	-1.1081	-1.3161	-0.1609	-0.8444	-1.0439	-0.1546	-0.0777	0.4307	-0.1149	0.2777	-2.6557	6.3271	1.8649	0.6599	-0.3409	0.3067	-2.4005	6.3441	2.0105	0.6686	-0.3816	0.3836	6.2157	96.1650	27.2776	2.4260	-0.4409	0.0081
1089.3470	-2.2032	-2.6866	-1.1091	-1.3108	-0.1623	-0.8411	-1.0368	-0.1642	-0.0826	0.4224	-0.1086	0.2764	-2.6181	6.5827	1.9254	0.6090	-0.3330	0.2780	-2.3948	6.3285	2.0004	0.6677	-0.3803	0.3837	6.2366	96.1587	27.2277	2.4315	-0.4423	0.0081
1089.3570	-2.2135	-2.6883	-1.1099	-1.3066	-0.1633	-0.8382	-1.0301	-0.1668	-0.0873	0.4146	-0.0981	0.2780	-2.8744	6.2447	1.9354	0.6400	-0.3994	0.2945	-2.3900	6.3153	1.9914	0.6668	-0.3792	0.3838	6.2542	96.1520	27.1802	2.4354	-0.4433	0.0081
1089.3670	-2.2238	-2.6900	-1.1109	-1.3025	-0.1643	-0.8355	-1.0321	-0.1769	-0.0938	0.4114	-0.0935	0.2732	-2.5324	6.4142	2.0889	0.6938	-0.4231	0.2989	-2.3852	6.3020	1.9823	0.6660	-0.3781	0.3838	6.2717	96.1437	27.1311	2.4391	-0.4442	0.0081
1089.3770	-2.2342	-2.6918	-1.1118	-1.2984	-0.1652	-0.8328	-1.0266	-0.1826	-0.0956	0.4139	-0.0926	0.2755	-2.4673	6.3805	2.0812	0.6354	-0.4046	0.3206	-2.3804	6.2888	1.9729	0.6651	-0.3770	0.3839	6.2896	96.1373	27.0801	2.4426	-0.4451	0.0081
1089.3890	-2.2464	-2.6940	-1.1129	-1.2935	-0.1663	-0.8294	-1.0196	-0.1882	-0.0987	0.4138	-0.0892	0.2721	-2.9412	6.3116	1.9444	0.6630	-0.4136	0.3715	-2.3746	6.2728	1.9611	0.6640	-0.3756	0.3839	6.3113	96.1264	27.0126	2.4466	-0.4460	0.0081
1089.3990	-2.2565	-2.6960	-1.1140	-1.2894	-0.1672	-0.8266	-1.0199	-0.1956	-0.1061	0.4118	-0.0872	0.2762	-2.3785	6.1587	2.0974	0.6520	-0.3969	0.3371	-2.3697	6.2592	1.9505	0.6630	-0.3745	0.3840	6.3297	96.1149	26.9498	2.4495	-0.4468	0.0081
1089.4090	-2.2667	-2.6980	-1.1150	-1.2853	-0.1681	-0.8239	-1.0126	-0.2015	-0.1028	0.4096	-0.0827	0.2762	-2.7529	6.3913	1.7657	0.6075	-0.3866	0.3715	-2.3239	6.3621	1.9910	0.6646	-0.3775	0.3820	6.8365	97.4854	27.3856	2.4798	-0.4908	-0.0126
1089.4190	-2.2768	-2.7001	-1.1160	-1.2813	-0.1688	-0.8212	-1.0065	-0.2064	-0.1065	0.3999	-0.0781	0.2791	-3.0363	6.3594	1.8321	0.6381	-0.4259	0.2872	-2.3189	6.3499	1.9808	0.6635	-0.3765	0.3819	6.8539	97.4729	27.3222	2.4827	-0.4915	-0.0126
1089.4290	-2.2869	-2.7022	-1.1172	-1.2772	-0.1696	-0.8185	-1.0090	-0.2137	-0.1103	0.3942	-0.0781	0.2788	-2.3355	6.2727	2.0564	0.6321	-0.3681	0.3301	-2.3138	6.3377	1.9703	0.6625	-0.3756	0.3819	6.8717	97.4598	27.2549	2.4853	-0.4922	-0.0126
1089.4410	-2.2990	-2.7049	-1.1185	-1.2725	-0.1705	-0.8152	-0.9992	-0.2226	-0.1140	0.3882	-0.0736	0.2778	-2.6092	6.5849	1.9942	0.6561	-0.3155	0.3165	-2.3077	6.3230	1.9571	0.6612	-0.3744	0.3818	6.8936	97.4436	27.1691	2.4881	-0.4928	-0.0126
1089.4510	-2.3089	-2.7071	-1.1197	-1.2687	-0.1712	-0.8124	-0.9941	-0.2240	-0.1185	0.3895	-0.0668	0.2803	-2.8820	6.3145	2.1148	0.6515	-0.3356	0.2831	-2.3025	6.3106	1.9459	0.6601	-0.3734	0.3817	6.9119	97.4280	27.0950	2.4901	-0.4933	-0.0126
1089.4610	-2.3188	-2.7094	-1.1210	-1.2649	-0.1719	-0.8096	-0.9956	-0.2322	-0.1220	0.3880	-0.0618	0.2747	-2.1048	6.3718	2.0602	0.6599	-0.3298	0.2803	-2.2974	6.2981	1.9345	0.6590	-0.3724	0.3816	6.9303	97.4116	27.0195	2.4921	-0.4938	-0.0126
1089.4710	-2.3287	-2.7117	-1.1221	-1.2611	-0.1724	-0.8068	-0.9877	-0.2396	-0.1217	0.3892	-0.0588	0.2755	-2.7276	6.4910	1.8190	0.6455	-0.3489	0.2775	-2.2923	6.2856	1.9228	0.6579	-0.3714	0.3816	6.9492	97.3956	26.9413	2.4939	-0.4942	-0.0126
1089.4830	-2.3404	-2.7146	-1.1236	-1.2565	-0.1731	-0.8034	-0.9825	-0.2445	-0.1264	0.3848	-0.0511	0.2695	-2.8793	6.1358	1.9662	0.6241	-0.3929	0.3765	-2.2860	6.2705	1.9085	0.6566	-0.3702	0.3815	6.9723	97.3749	26.8438	2.4961	-0.4947	-0.0126
1089.4930	-2.3503	-2.7170	-1.1250	-1.2526	-0.1735	-0.8007	-0.9843	-0.2519	-0.1304	0.3801	-0.0475	0.2740	-2.0422	6.2702	2.1084	0.6199	-0.4511	0.2973	-2.2808	6.2578	1.8961	0.6554	-0.3692	0.3814	6.9918	97.3561	26.7587	2.4977	-0.4951	-0.0126
1089.5040	-2.3601	-2.7195	-1.1262	-1.2487	-0.1740	-0.7980	-0.9746	-0.2545	-0.1289	0.3708	-0.0465	0.2702	-2.5549	5.9149	1.7364	0.5957	-0.4319	0.3653	-2.2560	6.3111	1.9134	0.6560	-0.3704	0.3802	7.2452	98.1250	26.9642	2.5183	-0.5194	-0.0248
1089.5130	-2.3698	-2.7221	-1.1276	-1.2450	-0.1745	-0.7952	-0.9685	-0.2620	-0.1340	0.3628	-0.0445	0.2734	-2.7132	6.1888	1.9621	0.6493	-0.4349	0.2870	-2.2338	6.3565	1.9268	0.6564	-0.3715	0.3790	7.4655	98.7832	27.1273	2.5359	-0.5403	-0.0353
1089.5250	-2.3814	-2.7253	-1.1293	-1.2407	-0.1750	-0.7920	-0.9687	-0.2681	-0.1378	0.3606	-0.0427	0.2741	-2.1208	6.2927	1.8562	0.6410	-0.4248	0.3298	-2.2274	6.3425	1.9117	0.6549	-0.3705	0.3787	7.4878	98.7538	27.0157	2.5370	-0.5405	-0.0353
1089.5350	-2.3910	-2.7281	-1.1306	-1.2372	-0.1754	-0.7893	-0.9593	-0.2746	-0.1418	0.3610	-0.0408	0.2733	-2.6987	6.2168	1.9377	0.6648	-0.3610	0.3281	-2.2220	6.3309	1.8986	0.6536	-0.3696	0.3785	7.5069	98.7295	26.9184	2.5377	-0.5407	-0.0353
1089.5450	-2.4006	-2.7309	-1.1321	-1.2336	-0.1758	-0.7866	-0.9550	-0.2802	-0.1460	0.3594	-0.0386	0.2744	-2.7459	6.3951	2.0933	0.6734	-0.3531	0.2879	-2.2165	6.3192	1.8854	0.6524	-0.3687	0.3783	7.5262	98.7037	26.8195	2.5383	-0.5408	-0.0353
1089.5550	-2.4101	-2.7337	-1.1336	-1.2301	-0.1762	-0.7839	-0.9572	-0.2831	-0.1465	0.3602	-0.0338	0.2741	-2.1310	6.2275	2.1021	0.6044	-0.3186	0.3057	-2.2111	6.3071	1.8717	0.6511	-0.3678	0.3781	7.5455	98.6740	26.7157	2.5387	-0.5409	-0.0353
1089.5650	-2.4197	-2.7366	-1.1350	-1.2265	-0.1764	-0.7812	-0.9493	-0.2905	-0.1468	0.3561	-0.0287	0.2783	-2.2465	6.5878	1.8935	0.6414	-0.3293	0.3205	-2.2056	6.2954	1.8581	0.6498	-0.3669	0.3779	7.5655	98.6479	26.6126	2.5392	-0.5409	-0.0353
1089.5770	-2.4312	-2.7401	-1.1368	-1.2223	-0.1767	-0.7779	-0.9404	-0.2951	-0.1529	0.3483	-0.0249	0.2716	-2.5522	6.3804	1.9493	0.6401	-0.3160	0.3531	-2.1991	6.2809	1.8413	0.6482	-0.3659	0.3776	7.5892	98.6120	26.4850	2.5396	-0.5410	-0.0353
1089.5870	-2.4405	-2.7431	-1.1384	-1.2187	-0.1770	-0.7752	-0.9417	-0.3003	-0.1567	0.3408	-0.0206	0.2722	-1.9601	6.5328	2.0560	0.6418	-0.3385	0.3021	-2.1936	6.2687	1.8271	0.6470	-0.3650	0.3774	7.6093	98.5814	26.3761	2.5399	-0.5410	-0.0353
1089.5970	-2.4497	-2.7461	-1.1399	-1.2153	-0.1772	-0.7724	-0.9340	-0.3048	-0.1563	0.3357	-0.0168	0.2674	-2.1801	6.3907	1.7626	0.6012	-0.3336	0.3698	-2.1881	6.2566	1.8127	0.6456	-0.3641	0.3772	7.6296	98.5504	26.2658	2.5399	-0.5410	-0.0353
1089.6070	-2.4590	-2.7492	-1.1414	-1.2120	-0.1774	-0.7697	-0.9274	-0.3084	-0.1596	0.3313	-0.0143	0.2686	-2.7599	6.4639	1.6140	0.6231	-0.3437	0.3068	-2.0602	6.2843	1.8226	0.6426	-0.3648	0.3737	9.1106	98.9939	26.3921	2.5220	-0.5575	-0.0690
1089.6190	-2.4702	-2.7529	-1.1433	-1.2081	-0.1775	-0.7665	-0.9255	-0.3131	-0.1655	0.3291	-0.0102	0.2652	-2.2381	6.0638	1.8549	0.6705	-0.3362	0.3307	-2.0529	6.2698	1.8055	0.6407	-0.3638	0.3732	9.1315	98.9512	26.2579	2.5217	-0.5573	-0.0690
1089.6290	-2.4794	-2.7561	-1.1449	-1.2048	-0.1776	-0.7638	-0.9190	-0.3191	-0.1655	0.3298	-0.0059	0.2647	-2.1478	6.2177	1.6354	0.5990	-0.3345	0.2424	-2.0468	6.2578	1.7909	0.6391	-0.2994	0.3728	9.1496	98.9161	26.1423	2.5213	-0.5572	-0.0690
1089.6390	-2.4886	-2.7593	-1.1466	-1.2016	-0.1776	-0.7612	-0.9080	-0.3233	-0.1666	0.3259	-0.0014	0.2633	-2.7812	6.0236	1.4920	0.6346	-0.3009	0.3116	-2.0407	6.2456	1.7762	0.6376	-0.2076	0.3723	9.1670	98.8784	26.0265	2.5209	-0.5571	-0.0690
1089.6490	-2.4977	-2.7625	-1.1483	-1.1984	-0.1776	-0.7585	-0.9085	-0.3283	-0.1755	0.3237	-0.0006	0.2628	-2.2146	6.1539	1.8424	0.6201	-0.1973	0.3185	-2.0346	6.2329	1.7606	0.6360	-0.1158	0.3719	9.1848	98.8354	25.9008	2.5200	-0.5568	-0.0690
1089.6610	-2.5084	-2.7666	-1.1504	-1.1946	-0.1776	-0.7554	-0.9019	-0.3371	-0.1775	0.3190	0.0003	0.2632	-2.1960	6.3067	1.8251	0.5706	-0.0849	0.2993	-2.0272	6.2176	1.7417	0.6340	-0.0052	0.3714	9.2062	98.7836	25.7488	2.5189	-0.5565	-0.0690
1089.6710	-2.5173	-2.7699	-1.1523	-1.1914	-0.1776	-0.7528	-0.8934	-0.3382	-0.1800	0.3115	0.0030	0.2606	-2.6257	6.0797	1.7607	0.6209	-0.0261	0.3009	-2.0211	6.2049	1.7258	0.6324	0.0874	0.3710	9.2239	98.7395	25.6206	2.5180	-0.5562	-0.0690
1089.6810	-2.5264	-2.7734	-1.1542	-1.1883	-0.1775	-0.7502	-0.8915	-0.3460	-0.1845	0.3035	0.0092	0.2635	-2.3703	6.2877	2.0082	0.6494	0.0191	0.2551	-2.0150	6.1916	1.7090	0.6308	0.1799	0.3706	9.2417	98.6895	25.4838	2.5166	-0.5558	-0.0690
1089.6910	-2.5353	-2.7769	-1.1560	-1.1852	-0.1774	-0.7476	-0.8899	-0.3488	-0.1859	0.2999	0.0133	0.2604	-1.6484	6.0894	2.0158	0.6392	0.0588	0.2837	-2.0089	6.1785	1.6923	0.6291	0.2615	0.3701	9.2596	98.6408	25.3474	2.5153	-0.5554	-0.0690
1089.7010	-2.5441	-2.7804	-1.1578	-1.1822	-0.1773	-0.7450	-0.8791	-0.3552	-0.1858	0.2954	0.0141	0.2589	-2.0684	6.3826	1.7311	0.6071	0.0846	0.2498	-2.0028	6.1652	1.6754	0.6275	0.2623	0.3697	9.2772	98.5907	25.2094	2.5138	-0.5550	-0.0690
1089.7130	-2.5547	-2.7847	-1.1601	-1.1787	-0.1771	-0.7419	-0.8716	-0.3573	-0.1851	0.2911	0.0139	0.2509	-2.2862	6.3256	1.9078	0.6740	0.0984	0.3319	-1.9653	6.3412	1.7447	0.6322	0.2570	0.3659	9.6574	100.7983	25.9149	2.5840	-0.6190	-0.1023
1089.7230	-2.5634	-2.7882	-1.1620	-1.1758	-0.1770	-0.7393	-0.8691	-0.3591	-0.1864	0.2913	0.0147	0.2552	-1.9670	6.2286	1.8755	0.6206	0.1569	0.2922	-1.9594	6.3296	1.7285	0.6305	0.2576	0.3653	9.6708	100.7396	25.7737	2.5820	-0.6184	-0.1023
1089.7330	-2.5719	-2.7919	-1.1638	-1.1729	-0.1768	-0.7369	-0.8622	-0.3656	-0.1858	0.2887	0.0173	0.2508	-1.9481	6.3044	1.6840	0.6212	0.1929	0.3316	-1.9535	6.3180	1.7122	0.6289	0.2582	0.3646	9.6840	100.6813	25.6322	2.5801	-0.6179	-0.1023
1089.7430	-2.5806	-2.7955	-1.1658	-1.1701	-0.1766	-0.7343	-0.8547	-0.3676	-0.1869	0.2843	0.0205	0.2516	-2.2472	6.1474	1.5738	0.6446	0.1995	0.3000	-1.9477	6.3062	1.6956	0.6272	0.2588	0.3640	9.6970	100.6200	25.4871	2.5779	-0.6172	-0.1023
1089.7550	-2.5908	-2.8000	-1.1680	-1.1668	-0.1764	-0.7314	-0.8497	-0.3740	-0.1943	0.2820	0.0240	0.2465	-2.0847	6.4861	1.8037	0.5887	0.2395	0.3416	-1.9406	6.2916	1.6752	0.6252	0.2595	0.3632	9.7121	100.5425	25.3086	2.5751	-0.6165	-0.1023
1089.7650	-2.5992	-2.8038	-1.1699	-1.1640	-0.1761	-0.7289	-0.8463	-0.3780	-0.1915	0.2762	0.0260	0.2471	-1.8505	6.4310	1.6883	0.5983	0.2400	0.3238	-1.9348	6.2797	1.6582	0.6235	0.2602	0.3626	9.7249	100.4798	25.1597	2.5728	-0.6158	-0.1023
1089.7750	-2.6076	-2.8076	-1.1718	-1.1612	-0.1758	-0.7265	-0.8394	-0.3803	-0.1947	0.2735	0.0289	0.2443	-2.2647	6.4478	1.7453	0.5980	0.2419	0.3749	-1.9290	6.2674	1.6409	0.6217	0.2608	0.3620	9.7370	100.4135	25.0080	2.5702	-0.6151	-0.1023
1089.7850	-2.6159	-2.8114	-1.1738	-1.1585	-0.1755	-0.7240	-0.8315	-0.3846	-0.2011	0.2678	0.0346	0.2466	-2.4232	6.4853	1.8971	0.6117	0.1889	0.2760	-1.9232	6.2548	1.6230	0.6200	0.2614	0.3613	9.7488	100.3430	24.8513	2.5675	-0.6143	-0.1023
1089.7970	-2.6260	-2.8160	-1.1761	-1.1553	-0.1751	-0.7211	-0.8287	-0.3861	-0.2009	0.2606	0.0365	0.2411	-1.9970	6.2682	1.6063	0.5781	0.2036	0.3467	-1.9163	6.2397	1.6017	0.6179	0.2621	0.3606	9.7626	100.2591	24.6641	2.5642	-0.6134	-0.1023
1089.8070	-2.6342	-2.8199	-1.1780	-1.1526	-0.1748	-0.7186	-0.8230	-0.3889	-0.1969	0.2552	0.0387	0.2431	-1.9638	6.2897	1.4417	0.5522	0.2040	0.2877	-1.8860	6.4324	1.6815	0.6241	0.2564	0.3566	10.0665	102.6318	25.4616	2.6461	-0.6800	-0.1376
1089.8170	-2.6424	-2.8239	-1.1801	-1.1501	-0.1744	-0.7162	-0.8136	-0.3924	-0.2020	0.2476	0.0405	0.2357	-2.2073	6.2557	1.5943	0.5663	0.1510	0.3038	-1.8806	6.4213	1.6642	0.6224	0.2568	0.3557	10.0725	102.5487	25.2988	2.6427	-0.6790	-0.1376
1089.8270	-2.6505	-2.8277	-1.1821	-1.1476	-0.1740	-0.7138	-0.8104	-0.3926	-0.2034	0.2478	0.0396	0.2363	-2.2452	5.9874	1.6934	0.6029	0.1861	0.2563	-1.8753	6.4101	1.6470	0.6207	0.2573	0.3549	10.0777	102.4646	25.1368	2.6391	-0.6780	-0.1376
1089.8390	-2.6601	-2.8325	-1.1846	-1.1448	-0.1735	-0.7110	-0.8079	-0.3970	-0.2026	0.2439	0.0413	0.2272	-1.7344	6.0902	1.4735	0.6089	0.1986	0.3177	-1.8689	6.3964	1.6259	0.6186	0.2578	0.3538	10.0836	102.3613	24.9389	2.6347	-0.6768	-0.1376
1089.8490	-2.6682	-2.8365	-1.1866	-1.1423	-0.1731	-0.7087	-0.7969	-0.4034	-0.2067	0.2437	0.0408	0.2301	-2.0482	6.5753	1.7602	0.6521	0.2204	0.2452	-1.8636	6.3847	1.6080	0.6168	0.2583	0.3530	10.0878	102.2710	24.7697	2.6308	-0.6757	-0.1376
1089.8590	-2.6762	-2.8405	-1.1888	-1.1400	-0.1727	-0.7063	-0.7908	-0.4049	-0.2083	0.2408	0.0419	0.2242	-2.4004	6.4973	1.9738	0.6440	0.2606	0.2889	-1.8584	6.3728	1.5899	0.6151	0.2587	0.3521	10.0913	102.1787	24.5989	2.6268	-0.6746	-0.1376
1089.8690	-2.6841	-2.8445	-1.1908	-1.1377	-0.1723	-0.7041	-0.7914	-0.4040	-0.2047	0.2388	0.0427	0.2238	-1.6534	6.3793	1.6627	0.6511	0.3094	0.3059	-1.8532	6.3608	1.5717	0.6133	0.2592	0.3513	10.0946	102.0858	24.4272	2.6227	-0.6734	-0.1376
1089.8790	-2.6919	-2.8487	-1.1929	-1.1353	-0.1718	-0.7019	-0.7826	-0.4091	-0.2034	0.2353	0.0470	0.2219	-1.6093	6.5218	1.6136	0.6030	0.2791	0.2670	-1.8480	6.3489	1.5535	0.6115	0.2596	0.3504	10.0976	101.9932	24.2555	2.6187	-0.6723	-0.1376
1089.8910	-2.7012	-2.8536	-1.1954	-1.1326	-0.1713	-0.6993	-0.7722	-0.4087	-0.2072	0.2338	0.0469	0.2196	-2.2560	6.3044	1.7020	0.5516	0.3337	0.2702	-1.8419	6.3341	1.5310	0.6094	0.2602	0.3494	10.1001	101.8761	24.0440	2.6135	-0.6709	-0.1376
1089.9010	-2.7089	-2.8577	-1.1975	-1.1303	-0.1708	-0.6970	-0.7677	-0.4079	-0.2071	0.2278	0.0506	0.2201	-2.1649	6.0160	1.6450	0.6241	0.3355	0.2845	-1.8368	6.3215	1.5121	0.6076	0.2607	0.3486	10.1015	101.7756	23.8654	2.6090	-0.6696	-0.1376
1089.9110	-2.7165	-2.8618	-1.1994	-1.1280	-0.1703	-0.6949	-0.7663	-0.4128	-0.2058	0.2244	0.0527	0.2134	-1.6589	6.6269	1.5370	0.6244	0.2931	0.4028	-1.8118	6.5208	1.5964	0.6145	0.2548	0.3442	10.3416	104.1845	24.6908	2.6977	-0.7353	-0.1738
1089.9210	-2.7240	-2.8659	-1.2014	-1.1258	-0.1697	-0.6928	-0.7577	-0.4145	-0.2051	0.2158	0.0547	0.2151	-1.9674	6.6358	1.4896	0.6212	0.2436	0.2727	-1.8072	6.5104	1.5791	0.6128	0.2550	0.3431	10.3369	104.0789	24.5163	2.6931	-0.7341	-0.1738
1089.9330	-2.7331	-2.8708	-1.2040	-1.1232	-0.1691	-0.6902	-0.7491	-0.4143	-0.2080	0.2105	0.0535	0.2091	-2.3092	6.4090	1.7693	0.6247	0.2797	0.3280	-1.8017	6.4973	1.5579	0.6108	0.2554	0.3418	10.3296	103.9447	24.3022	2.6873	-0.7324	-0.1738
1089.9430	-2.7407	-2.8750	-1.2060	-1.1210	-0.1686	-0.6881	-0.7462	-0.4165	-0.2072	0.2064	0.0539	0.2132	-1.8926	6.7058	1.7505	0.6332	0.2272	0.2566	-1.7972	6.4864	1.5402	0.6090	0.2557	0.3407	10.3235	103.8337	24.1232	2.6823	-0.7311	-0.1738
1089.9530	-2.7481	-2.8792	-1.2080	-1.1189	-0.1680	-0.6861	-0.7407	-0.4166	-0.2043	0.2020	0.0531	0.2075	-1.4434	6.4935	1.4940	0.5762	0.2357	0.2541	-1.7928	6.4755	1.5226	0.6073	0.2560	0.3396	10.3165	103.7223	23.9456	2.6774	-0.7297	-0.1738
1089.9630	-2.7554	-2.8833	-1.2101	-1.1169	-0.1675	-0.6840	-0.7315	-0.4145	-0.2060	0.1996	0.0541	0.2047	-1.9672	6.2028	1.5491	0.6157	0.2467	0.2474	-1.7885	6.4642	1.5045	0.6055	0.2563	0.3386	10.3085	103.6056	23.7634	2.6720	-0.7282	-0.1738
1089.9730	-2.7627	-2.8875	-1.2121	-1.1149	-0.1670	-0.6820	-0.7262	-0.4152	-0.2072	0.1985	0.0536	0.1989	-2.2298	6.1933	1.6869	0.5974	0.2261	0.2656	-1.7841	6.4527	1.4864	0.6038	0.2566	0.3375	10.3000	103.4874	23.5801	2.6667	-0.7267	-0.1738
1089.9850	-2.7714	-2.8925	-1.2146	-1.1126	-0.1663	-0.6797	-0.7234	-0.4202	-0.2034	0.1963	0.0545	0.1917	-1.8268	6.5082	1.3869	0.5635	0.2689	0.3534	-1.7791	6.4387	1.4644	0.6016	0.2569	0.3362	10.2888	103.3432	23.3587	2.6601	-0.7249	-0.1738
1089.9950	-2.7785	-2.8968	-1.2167	-1.1107	-0.1658	-0.6777	-0.7165	-0.4200	-0.2053	0.1912	0.0549	0.1965	-1.8077	6.4040	1.6158	0.6377	0.2606	0.2106	-1.7749	6.4267	1.4457	0.5998	0.2572	0.3351	10.2787	103.2183	23.1696	2.6543	-0.7233	-0.1738
1090.0050	-2.7856	-2.9010	-1.2188	-1.1088	-0.1652	-0.6758	-0.7101	-0.4194	-0.2055	0.1899	0.0573	0.1892	-1.9943	6.2992	1.7032	0.6013	0.2242	0.2738	-1.7535	6.6243	1.5303	0.6072	0.2511	0.3306	10.4751	105.5950	23.9939	2.7467	-0.7859	-0.2098
1090.0150	-2.7927	-2.9052	-1.2209	-1.1069	-0.1646	-0.6739	-0.7050	-0.4216	-0.2016	0.1891	0.0563	0.1841	-1.8670	6.7438	1.6608	0.5914	0.2246	0.3305	-1.7498	6.6142	1.5130	0.6055	0.2512	0.3293	10.4584	105.4616	23.8065	2.7406	-0.7842	-0.2098
1090.0270	-2.8012	-2.9102	-1.2233	-1.1047	-0.1640	-0.6717	-0.6971	-0.4206	-0.2010	0.1856	0.0579	0.1812	-1.8243	6.6168	1.8030	0.5665	0.2067	0.2707	-1.7454	6.6020	1.4925	0.6035	0.2514	0.3278	10.4372	105.3019	23.5840	2.7335	-0.7822	-0.2098
1090.0370	-2.8082	-2.9144	-1.2253	-1.1029	-0.1634	-0.6699	-0.6922	-0.4178	-0.1982	0.1798	0.0550	0.1766	-1.6847	6.4382	1.6976	0.6263	0.2443	0.2968	-1.7419	6.5918	1.4755	0.6018	0.2515	0.3265	10.4189	105.1685	23.3995	2.7274	-0.7805	-0.2098
1090.0470	-2.8150	-2.9185	-1.2272	-1.1011	-0.1628	-0.6681	-0.6846	-0.4176	-0.1938	0.1776	0.0533	0.1747	-1.7386	6.5974	1.5283	0.5742	0.2942	0.2811	-1.7384	6.5817	1.4586	0.6001	0.2516	0.3252	10.3999	105.0349	23.2162	2.7214	-0.7788	-0.2098
1090.0570	-2.8218	-2.9227	-1.2291	-1.0993	-0.1623	-0.6664	-0.6790	-0.4184	-0.1930	0.1739	0.0529	0.1718	-1.8046	6.5426	1.5046	0.5745	0.2652	0.2596	-1.7349	6.5715	1.4418	0.5984	0.2518	0.3239	10.3805	104.9013	23.0332	2.7153	-0.7771	-0.2098
1090.0670	-2.8285	-2.9269	-1.2310	-1.0976	-0.1618	-0.6647	-0.6737	-0.4176	-0.1918	0.1710	0.0520	0.1661	-1.6828	6.4309	1.5304	0.5802	0.3140	0.3341	-1.7315	6.5613	1.4250	0.5967	0.2519	0.3226	10.3606	104.7674	22.8506	2.7093	-0.7755	-0.2098
1090.0790	-2.8366	-2.9318	-1.2333	-1.0955	-0.1611	-0.6627	-0.6665	-0.4162	-0.1917	0.1639	0.0543	0.1663	-1.8073	6.3887	1.5054	0.5846	0.3152	0.2574	-1.7275	6.5487	1.4045	0.5947	0.2521	0.3210	10.3356	104.6023	22.6286	2.7018	-0.7734	-0.2098
1090.0890	-2.8432	-2.9361	-1.2352	-1.0939	-0.1606	-0.6611	-0.6598	-0.4175	-0.1920	0.1606	0.0568	0.1616	-1.8807	6.5361	1.5372	0.6018	0.3017	0.2606	-1.7242	6.5382	1.3876	0.5930	0.2522	0.3197	10.3142	104.4647	22.4446	2.6954	-0.7716	-0.2098
1090.0990	-2.8497	-2.9402	-1.2370	-1.0922	-0.1600	-0.6595	-0.6543	-0.4154	-0.1897	0.1589	0.0576	0.1566	-1.9279	6.4418	1.5025	0.5590	0.2773	0.2896	-1.7210	6.5274	1.3704	0.5913	0.2524	0.3184	10.2923	104.3246	22.2585	2.6889	-0.7698	-0.2098
1090.1090	-2.8562	-2.9444	-1.2388	-1.0906	-0.1594	-0.6580	-0.6507	-0.4133	-0.1857	0.1582	0.0553	0.1553	-1.8505	6.6663	1.4210	0.5356	0.2377	0.3037	-1.7024	6.7212	1.4561	0.5990	0.2469	0.3137	10.4537	106.6120	23.0757	2.7828	-0.8276	-0.2448
1090.1210	-2.8640	-2.9494	-1.2410	-1.0888	-0.1588	-0.6561	-0.6418	-0.4104	-0.1839	0.1510	0.0572	0.1502	-1.7880	6.5738	1.4349	0.6077	0.1597	0.2503	-1.6991	6.7104	1.4372	0.5971	0.2469	0.3119	10.4192	106.4326	22.8535	2.7746	-0.8253	-0.2449
1090.1310	-2.8705	-2.9535	-1.2429	-1.0872	-0.1582	-0.6547	-0.6361	-0.4108	-0.1839	0.1483	0.0542	0.1457	-1.7808	6.6401	1.5829	0.6237	0.1891	0.2511	-1.6964	6.7014	1.4218	0.5955	0.2469	0.3104	10.3897	106.2838	22.6713	2.7678	-0.8234	-0.2449
1090.1410	-2.8767	-2.9575	-1.2448	-1.0858	-0.1576	-0.6532	-0.6300	-0.4085	-0.1806	0.1493	0.0510	0.1413	-1.8721	6.5697	1.5158	0.6238	0.2304	0.2625	-1.6938	6.6923	1.4062	0.5939	0.2469	0.3089	10.3598	106.1331	22.4875	2.7609	-0.8215	-0.2449
1090.1510	-2.8829	-2.9615	-1.2466	-1.0843	-0.1572	-0.6518	-0.6254	-0.4078	-0.1779	0.1476	0.0511	0.1376	-1.7619	6.8083	1.5353	0.5984	0.2567	0.1895	-1.6912	6.6833	1.3909	0.5923	0.2469	0.3074	10.3292	105.9832	22.3065	2.7541	-0.8196	-0.2449
1090.1630	-2.8903	-2.9664	-1.2487	-1.0826	-0.1566	-0.6502	-0.6187	-0.4078	-0.1750	0.1439	0.0474	0.1322	-1.7295	6.8631	1.6790	0.6494	0.2754	0.2450	-1.6882	6.6723	1.3725	0.5904	0.2469	0.3055	10.2918	105.8017	22.0893	2.7458	-0.8172	-0.2449
1090.1730	-2.8965	-2.9704	-1.2504	-1.0811	-0.1561	-0.6489	-0.6129	-0.4037	-0.1702	0.1448	0.0471	0.1244	-1.7279	6.6062	1.4507	0.5833	0.3270	0.2696	-1.6857	6.6632	1.3572	0.5889	0.2469	0.3040	10.2604	105.6510	21.9089	2.7390	-0.8153	-0.2449
1090.1830	-2.9026	-2.9744	-1.2522	-1.0797	-0.1556	-0.6477	-0.6073	-0.4014	-0.1660	0.1426	0.0467	0.1256	-1.7128	6.7689	1.4056	0.5985	0.3594	0.2308	-1.6832	6.6540	1.3420	0.5873	0.2469	0.3025	10.2287	105.4997	21.7289	2.7322	-0.8134	-0.2449
1090.1930	-2.9086	-2.9785	-1.2538	-1.0783	-0.1551	-0.6465	-0.6016	-0.3996	-0.1638	0.1414	0.0478	0.1209	-1.4865	6.5643	1.3936	0.5822	0.3382	0.2194	-1.6808	6.6448	1.3267	0.5857	0.2469	0.3010	10.1967	105.3480	21.5489	2.7252	-0.8115	-0.2449
1090.2040	-2.9145	-2.9825	-1.2555	-1.0769	-0.1546	-0.6453	-0.5955	-0.3956	-0.1607	0.1394	0.0490	0.1169	-1.6534	6.3009	1.3484	0.5534	0.3220	0.2245	-1.6705	6.7389	1.3646	0.5891	0.2442	0.2978	10.2587	106.4297	21.8895	2.7717	-0.8380	-0.2626
1090.2150	-2.9217	-2.9872	-1.2574	-1.0753	-0.1540	-0.6439	-0.5865	-0.3915	-0.1562	0.1369	0.0477	0.1079	-1.7530	6.5833	1.4663	0.5248	0.2970	0.2438	-1.6612	6.8190	1.3938	0.5917	0.2418	0.2943	10.2950	107.3056	22.1257	2.8095	-0.8603	-0.2778
1090.2250	-2.9276	-2.9912	-1.2590	-1.0740	-0.1535	-0.6429	-0.5803	-0.3922	-0.1524	0.1334	0.0472	0.1060	-1.6723	6.8192	1.3770	0.5329	0.2475	0.2543	-1.6593	6.8116	1.3804	0.5902	0.2416	0.2926	10.2564	107.1473	21.9501	2.8022	-0.8583	-0.2778
1090.2350	-2.9334	-2.9951	-1.2605	-1.0727	-0.1531	-0.6418	-0.5762	-0.3888	-0.1503	0.1292	0.0451	0.1045	-1.2466	6.8071	1.5483	0.6002	0.2586	0.1687	-1.6573	6.8044	1.3671	0.5888	0.2415	0.2909	10.2180	106.9913	21.7770	2.7953	-0.8563	-0.2778
1090.2450	-2.9391	-2.9990	-1.2620	-1.0714	-0.1526	-0.6408	-0.5701	-0.3876	-0.1465	0.1290	0.0426	0.0960	-1.4305	7.2334	1.5996	0.5650	0.2804	0.2437	-1.6554	6.7975	1.3546	0.5874	0.2414	0.2892	10.1794	106.8396	21.6101	2.7884	-0.8543	-0.2778
1090.2570	-2.9457	-3.0036	-1.2637	-1.0699	-0.1521	-0.6397	-0.5615	-0.3813	-0.1409	0.1282	0.0421	0.0887	-1.7241	6.9374	1.4369	0.5616	0.2168	0.2388	-1.6531	6.7892	1.3394	0.5857	0.2412	0.2871	10.1328	106.6562	21.4093	2.7802	-0.8520	-0.2778
1090.2670	-2.9513	-3.0073	-1.2650	-1.0687	-0.1517	-0.6388	-0.5560	-0.3753	-0.1354	0.1249	0.0386	0.0848	-1.8478	6.7829	1.3132	0.5966	0.2610	0.2436	-1.6512	6.7828	1.3275	0.5844	0.2411	0.2854	10.0942	106.5090	21.2489	2.7738	-0.8502	-0.2778
1090.2770	-2.9569	-3.0111	-1.2663	-1.0674	-0.1513	-0.6380	-0.5512	-0.3738	-0.1324	0.1238	0.0381	0.0805	-1.7502	6.8792	1.2604	0.5376	0.2501	0.2609	-1.6492	6.7764	1.3157	0.5830	0.2409	0.2837	10.0556	106.3631	21.0901	2.7673	-0.8484	-0.2778
1090.2870	-2.9624	-3.0148	-1.2676	-1.0662	-0.1510	-0.6372	-0.5467	-0.3700	-0.1306	0.1195	0.0387	0.0800	-1.5387	6.4994	1.2887	0.5943	0.2567	0.1818	-1.6473	6.7699	1.3039	0.5816	0.2408	0.2820	10.0167	106.2157	20.9309	2.7608	-0.8465	-0.2778
1090.2990	-2.9689	-3.0192	-1.2692	-1.0647	-0.1506	-0.6363	-0.5366	-0.3648	-0.1248	0.1165	0.0361	0.0736	-1.5961	6.3536	1.2269	0.5698	0.2544	0.2138	-1.6450	6.7622	1.2899	0.5800	0.2406	0.2799	9.9701	106.0398	20.7416	2.7531	-0.8443	-0.2778
1090.3090	-2.9742	-3.0229	-1.2704	-1.0637	-0.1502	-0.6356	-0.5308	-0.3664	-0.1212	0.1129	0.0356	0.0662	-1.7404	6.9928	1.3582	0.6042	0.2424	0.2439	-1.6290	6.9326	1.3712	0.5877	0.2362	0.2753	10.0995	107.9921	21.4890	2.8421	-0.8873	-0.3078
1090.3190	-2.9795	-3.0265	-1.2716	-1.0625	-0.1498	-0.6349	-0.5243	-0.3600	-0.1200	0.1112	0.0330	0.0644	-1.8096	6.5829	1.4214	0.6129	0.2743	0.2055	-1.6275	6.9280	1.3613	0.5865	0.2359	0.2733	10.0557	107.8427	21.3360	2.8356	-0.8854	-0.3078
1090.3290	-2.9848	-3.0300	-1.2728	-1.0613	-0.1495	-0.6344	-0.5199	-0.3581	-0.1154	0.1121	0.0309	0.0579	-1.4911	7.1616	1.4518	0.5779	0.2223	0.2286	-1.6260	6.9237	1.3517	0.5853	0.2357	0.2714	10.0119	107.6952	21.1859	2.8292	-0.8836	-0.3078
1090.3410	-2.9909	-3.0343	-1.2741	-1.0601	-0.1491	-0.6337	-0.5127	-0.3525	-0.1087	0.1094	0.0289	0.0497	-1.4201	6.9101	1.5222	0.5914	0.2540	0.2747	-1.6241	6.9188	1.3407	0.5840	0.2354	0.2692	9.9598	107.5226	21.0106	2.8218	-0.8815	-0.3078
1090.3510	-2.9960	-3.0378	-1.2751	-1.0590	-0.1489	-0.6333	-0.5065	-0.3461	-0.1023	0.1063	0.0263	0.0443	-1.3892	6.7133	1.4593	0.6069	0.2617	0.3082	-1.6225	6.9149	1.3317	0.5828	0.2351	0.2672	9.9167	107.3806	20.8666	2.8156	-0.8797	-0.3078
1090.3610	-3.0010	-3.0412	-1.2761	-1.0578	-0.1486	-0.6328	-0.5005	-0.3438	-0.0970	0.1055	0.0261	0.0438	-1.5736	6.8366	1.3491	0.5782	0.2346	0.2486	-1.6205	6.9110	1.3228	0.5817	0.2348	0.2653	9.8736	107.2386	20.7234	2.8096	-0.8780	-0.3078
1090.3710	-3.0059	-3.0447	-1.2771	-1.0568	-0.1484	-0.6324	-0.4964	-0.3370	-0.0918	0.1035	0.0239	0.0405	-1.4751	6.5260	1.3904	0.5909	0.2593	0.2129	-1.6125	6.9075	1.3143	0.5806	0.2346	0.2634	9.8311	107.1009	20.5845	2.8036	-0.8763	-0.3078
1090.3830	-3.0118	-3.0487	-1.2782	-1.0556	-0.1481	-0.6320	-0.4884	-0.3345	-0.0861	0.1026	0.0214	0.0323	-1.5204	6.9715	1.3486	0.6077	0.2329	0.1949	-1.6028	6.9035	1.3046	0.5792	0.2342	0.2612	9.7804	106.9389	20.4220	2.7968	-0.8743	-0.3078
1090.3930	-3.0167	-3.0520	-1.2790	-1.0546	-0.1479	-0.6317	-0.4819	-0.3312	-0.0829	0.1024	0.0198	0.0274	-1.5620	6.9618	1.4306	0.5768	0.2611	0.1994	-1.5947	6.9003	1.2966	0.5781	0.2340	0.2592	9.7384	106.8050	20.2881	2.7910	-0.8726	-0.3078
1090.4040	-3.0216	-3.0553	-1.2798	-1.0536	-0.1477	-0.6314	-0.4746	-0.3242	-0.0780	0.1029	0.0177	0.0220	-1.5027	6.8437	1.4962	0.5805	0.2511	0.1560	-1.5483	7.0155	1.3543	0.5825	0.2311	0.2547	10.1540	108.0855	20.7979	2.8442	-0.8990	-0.3355
1090.4130	-3.0263	-3.0585	-1.2806	-1.0525	-0.1475	-0.6313	-0.4680	-0.3191	-0.0710	0.1000	0.0154	0.0135	-1.4687	6.9878	1.5894	0.5607	0.2781	0.1833	-1.5068	7.1168	1.4050	0.5863	0.2284	0.2503	10.5002	109.1718	21.2242	2.8894	-0.9216	-0.3594
1090.4250	-3.0318	-3.0622	-1.2814	-1.0513	-0.1473	-0.6312	-0.4627	-0.3125	-0.0632	0.0978	0.0136	0.0059	-1.2716	7.0160	1.5725	0.6137	0.2659	0.1338	-1.4966	7.1170	1.3995	0.5853	0.2279	0.1565	10.4419	109.0225	21.0835	2.8832	-0.9197	-0.3594
1090.4350	-3.0364	-3.0654	-1.2820	-1.0504	-0.1472	-0.6312	-0.4560	-0.3085	-0.0562	0.0980	0.0115	-0.0049	-1.2854	7.1934	1.5010	0.5701	0.2471	0.0985	-1.4880	7.1174	1.3953	0.5844	0.2275	-0.0091	10.3941	108.9010	20.9691	2.8785	-0.9183	-0.3594
1090.4450	-3.0409	-3.0684	-1.2825	-1.0494	-0.1471	-0.6312	-0.4477	-0.3012	-0.0494	0.0986	0.0086	-0.0098	-1.3708	7.0411	1.5315	0.5323	0.2649	-0.0348	-1.4794	7.1184	1.3917	0.5836	0.1959	-0.1758	10.3472	108.7865	20.8617	2.8739	-0.9170	-0.3594
1090.4550	-3.0453	-3.0714	-1.2830	-1.0484	-0.1471	-0.6314	-0.4416	-0.2969	-0.0432	0.0958	0.0040	-0.0176	-1.5091	7.0040	1.5487	0.5684	0.2597	-0.1139	-1.4707	7.1195	1.3882	0.5828	0.1276	-0.3175	10.3007	108.6725	20.7548	2.8694	-0.9156	-0.3594
1090.4670	-3.0506	-3.0750	-1.2834	-1.0473	-0.1471	-0.6316	-0.4354	-0.2865	-0.0336	0.0945	0.0013	-0.0174	-1.4449	6.8192	1.4067	0.5655	0.2345	-0.1386	-1.4602	7.1214	1.3847	0.5818	0.0456	-0.3202	10.2463	108.5429	20.6331	2.8645	-0.9141	-0.3594
1090.4770	-3.0548	-3.0778	-1.2837	-1.0464	-0.1470	-0.6318	-0.4305	-0.2862	-0.0270	0.0933	0.0007	-0.0213	-1.2305	7.3917	1.3217	0.6048	0.1621	-0.1518	-1.4513	7.1236	1.3826	0.5811	-0.0227	-0.3224	10.2021	108.4426	20.5392	2.8607	-0.9130	-0.3594
1090.4870	-3.0591	-3.0807	-1.2840	-1.0455	-0.1471	-0.6320	-0.4219	-0.2758	-0.0234	0.0953	0.0001	-0.0266	-1.3958	6.9325	1.3925	0.5676	0.1291	-0.1957	-1.4424	7.1256	1.3802	0.5803	-0.0910	-0.3246	10.1582	108.3407	20.4440	2.8569	-0.9118	-0.3594
1090.4970	-3.0633	-3.0834	-1.2842	-1.0445	-0.1471	-0.6323	-0.4151	-0.2741	-0.0177	0.0923	-0.0007	-0.0333	-1.3850	7.3314	1.4480	0.5482	0.0338	-0.1916	-1.4334	7.1285	1.3788	0.5796	-0.1588	-0.3269	10.1156	108.2477	20.3573	2.8535	-0.9108	-0.3594
1090.5090	-3.0682	-3.0866	-1.2843	-1.0434	-0.1471	-0.6327	-0.4092	-0.2634	-0.0104	0.0902	-0.0021	-0.0398	-1.2838	7.1166	1.5981	0.5637	-0.0375	-0.2253	-1.4164	7.2704	1.5399	0.5870	-0.2461	-0.3315	10.1390	109.7817	21.0085	2.9368	-0.9338	-0.3789
1090.5190	-3.0722	-3.0892	-1.2844	-1.0426	-0.1471	-0.6331	-0.3999	-0.2599	-0.0004	0.0919	-0.0073	-0.0507	-1.5679	7.2381	1.8464	0.5745	-0.0893	-0.1767	-1.4075	7.2754	2.0269	0.5866	-0.3191	-0.3338	10.0947	109.6955	20.9305	2.9338	-0.9329	-0.3789
1090.5290	-3.0763	-3.0918	-1.2843	-1.0417	-0.1472	-0.6337	-0.3966	-0.2539	0.0081	0.0892	-0.0103	-0.0538	-1.1240	7.3834	2.2780	0.5999	-0.1147	-0.2416	-1.3986	7.2811	2.4929	0.5861	-0.3920	-0.3362	10.0517	109.6178	20.8603	2.9313	-0.9321	-0.3789
1090.5390	-3.0802	-3.0943	-1.2842	-1.0408	-0.1473	-0.6342	-0.3893	-0.2463	0.0192	0.0882	-0.0122	-0.0583	-1.2089	7.1992	2.2908	0.5909	-0.1385	-0.2740	-1.3896	7.2872	2.7613	0.5858	-0.3984	-0.3386	10.0097	109.5450	20.7947	2.9291	-0.9313	-0.3789
1090.5510	-3.0848	-3.0972	-1.2839	-1.0398	-0.1474	-0.6349	-0.3786	-0.2400	0.0240	0.0882	-0.0125	-0.0670	-1.4021	7.1805	2.4440	0.5880	-0.1684	-0.2832	-1.3787	7.2952	2.7651	0.5853	-0.3991	-0.3414	9.9608	109.4651	20.7223	2.9266	-0.9305	-0.3789
1090.5610	-3.0885	-3.0995	-1.2836	-1.0388	-0.1476	-0.6357	-0.3724	-0.2305	0.0318	0.0897	-0.0144	-0.0734	-1.3823	7.0389	2.2959	0.5685	-0.2154	-0.2992	-1.3695	7.3023	2.7686	0.5850	-0.3998	-0.3438	9.9212	109.4034	20.6663	2.9251	-0.9299	-0.3789
1090.5710	-3.0922	-3.1018	-1.2833	-1.0380	-0.1477	-0.6364	-0.3685	-0.2270	0.0361	0.0882	-0.0172	-0.0806	-1.3068	7.1732	2.4219	0.5577	-0.2154	-0.3150	-1.3602	7.3097	2.7725	0.5847	-0.4004	-0.3461	9.8826	109.3457	20.6137	2.9236	-0.9294	-0.3789
1090.5810	-3.0958	-3.1040	-1.2829	-1.0371	-0.1479	-0.6372	-0.3612	-0.2208	0.0414	0.0853	-0.0193	-0.0899	-1.4876	7.2158	2.4956	0.6007	-0.2622	-0.3313	-1.3508	7.3177	2.7772	0.5844	-0.4010	-0.3485	9.8454	109.2965	20.5689	2.9225	-0.9290	-0.3789
1090.5930	-3.1000	-3.1066	-1.2823	-1.0361	-0.1482	-0.6384	-0.3549	-0.2110	0.0489	0.0855	-0.0238	-0.0992	-1.3723	6.9455	2.5658	0.5663	-0.2825	-0.2648	-1.3394	7.3277	2.7830	0.5841	-0.4018	-0.3513	9.8019	109.2401	20.5169	2.9215	-0.9286	-0.3789
1090.6040	-3.1035	-3.1086	-1.2818	-1.0352	-0.1484	-0.6394	-0.3496	-0.2096	0.0533	0.0846	-0.0254	-0.0998	-1.3716	7.3108	2.8272	0.5836	-0.3362	-0.3279	-1.5655	7.0738	2.6378	0.5769	-0.3955	-0.3436	6.9528	106.0604	19.0010	2.8464	-0.8540	-0.2717
1090.6130	-3.1070	-3.1107	-1.2812	-1.0344	-0.1486	-0.6404	-0.3433	-0.2009	0.0629	0.0842	-0.0275	-0.1049	-1.2365	7.4862	2.6991	0.5987	-0.3806	-0.3402	-1.3259	7.4295	2.8443	0.5898	-0.4035	-0.3566	9.6748	110.1631	20.9330	2.9845	-0.9333	-0.3857
1090.6250	-3.1111	-3.1130	-1.2804	-1.0334	-0.1490	-0.6418	-0.3367	-0.1943	0.0712	0.0818	-0.0329	-0.1122	-1.2027	7.3681	2.8066	0.6290	-0.3755	-0.3476	-1.3146	7.4423	2.8530	0.5898	-0.4042	-0.3595	9.6333	110.1270	20.8990	2.9845	-0.9331	-0.3857
1090.6350	-3.1144	-3.1150	-1.2797	-1.0325	-0.1494	-0.6429	-0.3278	-0.1875	0.0769	0.0838	-0.0354	-0.1213	-1.3504	7.7002	3.0588	0.6271	-0.3898	-0.3093	-1.3050	7.4534	2.8607	0.5898	-0.4049	-0.3619	9.6000	110.1026	20.8752	2.9847	-0.9330	-0.3857
1090.6450	-3.1177	-3.1168	-1.2788	-1.0316	-0.1497	-0.6442	-0.3244	-0.1786	0.0901	0.0844	-0.0384	-0.1283	-1.0191	7.5143	2.8516	0.6333	-0.3620	-0.2402	-1.2953	7.4653	2.8693	0.5899	-0.4055	-0.3643	9.5682	110.0880	20.8600	2.9856	-0.9331	-0.3857
1090.6570	-3.1215	-3.1188	-1.2777	-1.0306	-0.1502	-0.6458	-0.3147	-0.1713	0.0978	0.0837	-0.0398	-0.1308	-1.1936	7.5237	3.0034	0.6112	-0.4060	-0.2905	-1.2836	7.4802	2.8802	0.5900	-0.4063	-0.3672	9.5318	110.0776	20.8477	2.9870	-0.9333	-0.3857
1090.6670	-3.1246	-3.1205	-1.2766	-1.0298	-0.1506	-0.6471	-0.3097	-0.1645	0.1088	0.0827	-0.0436	-0.1377	-0.8599	7.6961	2.8758	0.6232	-0.4104	-0.3455	-1.2737	7.4934	2.8900	0.5902	-0.4070	-0.3696	9.5029	110.0771	20.8442	2.9885	-0.9335	-0.3857
1090.6770	-3.1276	-3.1221	-1.2755	-1.0289	-0.1510	-0.6486	-0.3014	-0.1568	0.1164	0.0848	-0.0452	-0.1471	-1.1183	7.5346	2.8665	0.5872	-0.4198	-0.3052	-1.2636	7.5073	2.9006	0.5904	-0.4077	-0.3720	9.4757	110.0861	20.8493	2.9906	-0.9340	-0.3857
1090.6870	-3.1306	-3.1236	-1.2742	-1.0280	-0.1515	-0.6501	-0.2956	-0.1462	0.1238	0.0821	-0.0493	-0.1492	-0.8883	7.1856	2.9950	0.6028	-0.4085	-0.3133	-1.2535	7.5217	2.9118	0.5906	-0.4084	-0.3744	9.4498	110.1018	20.8594	2.9930	-0.9345	-0.3857
1090.6990	-3.1341	-3.1252	-1.2727	-1.0270	-0.1521	-0.6519	-0.2853	-0.1414	0.1341	0.0841	-0.0486	-0.1587	-1.3370	7.3717	2.8721	0.5945	-0.4528	-0.3301	-1.7328	6.8309	2.5171	0.5658	-0.3936	-0.3547	3.5511	101.6586	16.8686	2.7253	-0.7680	-0.1461
1090.7090	-3.1370	-3.1266	-1.2713	-1.0261	-0.1526	-0.6535	-0.2868	-0.1425	0.1414	0.0837	-0.0509	-0.1634	-0.6140	8.2064	3.0006	0.6265	-0.4310	-0.3584	-1.2336	7.5997	2.9676	0.5955	-0.4090	-0.3789	9.4254	110.7507	21.2261	3.0441	-0.9287	-0.3877
1090.7190	-3.1398	-3.1280	-1.2698	-1.0253	-0.1531	-0.6553	-0.2745	-0.1269	0.1517	0.0839	-0.0526	-0.1697	-1.3801	7.1143	2.5783	0.6321	-0.4360	-0.3037	-1.2232	7.6165	2.9813	0.5960	-0.4096	-0.3813	9.4022	110.7884	21.2545	3.0476	-0.9294	-0.3877
1090.7290	-3.1425	-3.1292	-1.2683	-1.0244	-0.1536	-0.6570	-0.2706	-0.1222	0.1581	0.0873	-0.0554	-0.1774	-1.2343	7.4125	2.7894	0.5907	-0.4190	-0.3209	-1.2128	7.6335	2.9950	0.5965	-0.4103	-0.3837	9.3799	110.8272	21.2832	3.0511	-0.9302	-0.3877
1090.7410	-3.1457	-3.1306	-1.2664	-1.0234	-0.1544	-0.6592	-0.2627	-0.1154	0.1647	0.0872	-0.0583	-0.1870	-1.3737	7.5793	3.0075	0.5727	-0.3593	-0.2869	-1.2002	7.6544	3.0120	0.5971	-0.4111	-0.3866	9.3550	110.8816	21.3235	3.0558	-0.9313	-0.3877
1090.7510	-3.1482	-3.1317	-1.2648	-1.0225	-0.1550	-0.6610	-0.2595	-0.1094	0.1729	0.0867	-0.0611	-0.1901	-1.0539	7.7579	3.1206	0.6141	-0.3336	-0.2913	-1.1862	7.6723	3.0266	0.5976	-0.4118	-0.3890	9.3356	110.9319	21.3610	3.0599	-0.9323	-0.3877
1090.7610	-3.1508	-3.1328	-1.2630	-1.0216	-0.1556	-0.6630	-0.2525	-0.1012	0.1839	0.0877	-0.0609	-0.1951	-1.1575	7.9116	2.9194	0.6222	-0.3654	-0.3415	-1.1754	7.6913	3.0425	0.5983	-0.4125	-0.3915	9.3182	110.9964	21.4107	3.0647	-0.9334	-0.3877
1090.7730	-3.1537	-3.1339	-1.2607	-1.0206	-0.1563	-0.6654	-0.2471	-0.0931	0.1923	0.0921	-0.0604	-0.2059	-0.8252	7.9795	3.1242	0.5481	-0.3506	-0.2712	-1.1622	7.7149	3.0621	0.5990	-0.4133	-0.3944	9.2993	111.0818	21.4765	3.0708	-0.9349	-0.3877
1090.7830	-3.1561	-3.1348	-1.2587	-1.0197	-0.1569	-0.6675	-0.2398	-0.0834	0.2025	0.0908	-0.0631	-0.2107	-0.8938	7.8989	2.9619	0.6074	-0.4099	-0.3091	-1.1512	7.7348	3.0788	0.5997	-0.4141	-0.3968	9.2848	111.1567	21.5338	3.0761	-0.9362	-0.3877
1090.7930	-3.1584	-3.1356	-1.2566	-1.0188	-0.1576	-0.6696	-0.2316	-0.0738	0.2071	0.0909	-0.0634	-0.2196	-1.0350	7.4309	3.2947	0.6036	-0.4745	-0.3105	-1.1400	7.7557	3.0964	0.6004	-0.4148	-0.3992	9.2720	111.2428	21.6010	3.0820	-0.9376	-0.3877
1090.8040	-3.1607	-3.1363	-1.2545	-1.0179	-0.1583	-0.6719	-0.2278	-0.0684	0.2171	0.0917	-0.0661	-0.2208	-1.7099	6.1212	2.3430	0.5642	-0.4866	-0.2805	-1.4995	7.2259	2.7994	0.5817	-0.4030	-0.3840	4.8629	104.7820	18.6027	2.8795	-0.8068	-0.2052
1090.8150	-3.1635	-3.1371	-1.2517	-1.0168	-0.1590	-0.6746	-0.2184	-0.0605	0.2308	0.0936	-0.0733	-0.2287	-1.0286	7.6319	2.8604	0.5892	-0.4811	-0.3221	-1.1174	7.8149	3.1515	0.6047	-0.4143	-0.4033	9.2628	111.6380	21.9349	3.1236	-0.9212	-0.3825
1090.8250	-3.1656	-3.1376	-1.2494	-1.0160	-0.1598	-0.6769	-0.2134	-0.0545	0.2360	0.0932	-0.0768	-0.2330	-1.0360	7.5170	3.1151	0.5375	-0.4418	-0.3261	-1.1059	7.8380	3.1716	0.6057	-0.4149	-0.4057	9.2541	111.7496	22.0223	3.1307	-0.9230	-0.3825
1090.8350	-3.1677	-3.1382	-1.2469	-1.0150	-0.1606	-0.6793	-0.2053	-0.0490	0.2466	0.0939	-0.0783	-0.2385	-1.0658	7.7533	2.9634	0.5959	-0.3794	-0.3562	-1.0942	7.8613	3.1920	0.6066	-0.4156	-0.4081	9.2468	111.8651	22.1122	3.1379	-0.9248	-0.3825
1090.8450	-3.1697	-3.1386	-1.2444	-1.0141	-0.1614	-0.6817	-0.2013	-0.0421	0.2556	0.0945	-0.0776	-0.2456	-0.9687	7.9612	3.0896	0.5557	-0.4049	-0.3539	-1.0825	7.8854	3.2130	0.6076	-0.4162	-0.4104	9.2410	111.9884	22.2085	3.1456	-0.9267	-0.3825
1090.8570	-3.1721	-3.1390	-1.2413	-1.0129	-0.1623	-0.6848	-0.1935	-0.0329	0.2624	0.0957	-0.0772	-0.2551	-1.0769	7.8754	3.1142	0.5610	-0.4056	-0.3626	-1.0682	7.9148	3.2387	0.6088	-0.4171	-0.4133	9.2359	112.1435	22.3294	3.1551	-0.9292	-0.3825
1090.8670	-3.1740	-3.1393	-1.2386	-1.0120	-0.1631	-0.6873	-0.1862	-0.0254	0.2735	0.0957	-0.0788	-0.2604	-0.8849	7.9028	3.0636	0.5944	-0.4277	-0.3670	-1.0562	7.9399	3.2606	0.6098	-0.4177	-0.4157	9.2332	112.2785	22.4343	3.1632	-0.9312	-0.3825
1090.8770	-3.1758	-3.1396	-1.2359	-1.0110	-0.1639	-0.6900	-0.1800	-0.0185	0.2797	0.0953	-0.0764	-0.2700	-0.9576	7.9802	3.2026	0.5725	-0.4898	-0.3789	-1.0441	7.9658	3.2834	0.6109	-0.4184	-0.4181	9.2323	112.4242	22.5485	3.1718	-0.9334	-0.3825
1090.8890	-3.1779	-3.1397	-1.2325	-1.0099	-0.1649	-0.6932	-0.1736	-0.0098	0.2915	0.0947	-0.0823	-0.2767	-0.9333	8.0327	3.1350	0.6516	-0.4635	-0.3636	-1.0293	8.2335	3.3113	0.6123	-0.4193	-0.4209	9.2331	112.6056	22.6899	3.1825	-0.9362	-0.3825
1090.8990	-3.1796	-3.1397	-1.2296	-1.0090	-0.1657	-0.6960	-0.1682	-0.0010	0.2988	0.0971	-0.0860	-0.2882	-0.5912	8.8430	3.3241	0.6155	-0.4575	-0.2703	-1.0169	9.2591	3.3350	0.6134	-0.4200	-0.4233	9.2353	112.7634	22.8132	3.1917	-0.9385	-0.3825
1090.9090	-3.1813	-3.1397	-1.2266	-1.0080	-0.1666	-0.6988	-0.1631	0.0009	0.3073	0.0979	-0.0864	-0.2884	-0.5781	9.9265	3.5476	0.6150	-0.4661	-0.3316	-1.0072	10.0567	3.3570	0.6154	-0.4175	-0.4241	9.2297	112.6853	22.9362	3.2103	-0.9089	-0.3697
1090.9190	-3.1828	-3.1396	-1.2235	-1.0070	-0.1674	-0.7018	-0.1533	0.0146	0.3187	0.0988	-0.0878	-0.2985	-1.0216	10.1261	3.3818	0.6113	-0.4535	-0.3145	-0.9946	10.8006	3.3820	0.6167	-0.4181	-0.4264	9.2349	112.8569	23.0704	3.2201	-0.9115	-0.3697
1090.9310	-3.1846	-3.1395	-1.2196	-1.0058	-0.1685	-0.7054	-0.1493	0.0167	0.3288	0.1009	-0.0896	-0.3016	-0.6438	10.7241	3.2621	0.6292	-0.4557	-0.3393	-0.9792	10.8367	3.4132	0.6183	-0.4188	-0.4291	9.2435	113.0759	23.2425	3.2325	-0.9147	-0.3697
1090.9410	-3.1861	-3.1392	-1.2161	-1.0048	-0.1694	-0.7084	-0.1422	0.0229	0.3374	0.1009	-0.0912	-0.3058	-0.6166	10.9749	3.4444	0.6541	-0.4660	-0.3550	-0.9662	10.8675	3.4399	0.6196	-0.4194	-0.4315	9.2525	113.2675	23.3932	3.2430	-0.9174	-0.3697
1090.9510	-3.1874	-3.1389	-1.2127	-1.0038	-0.1704	-0.7116	-0.1345	0.0303	0.3481	0.1007	-0.0957	-0.3130	-0.7158	11.0780	3.2918	0.6009	-0.3943	-0.3218	-0.9531	10.8989	3.4670	0.6210	-0.4201	-0.4338	9.2630	113.4648	23.5485	3.2540	-0.9203	-0.3697
1090.9610	-3.1887	-3.1386	-1.2091	-1.0027	-0.1713	-0.7148	-0.1277	0.0370	0.3569	0.1019	-0.0962	-0.3149	-0.8504	11.2863	3.3194	0.6327	-0.3382	-0.3612	-0.9399	10.9307	3.4947	0.6224	-0.4207	-0.4361	9.2750	113.6687	23.7088	3.2651	-0.9232	-0.3697
1090.9730	-3.1901	-3.1381	-1.2048	-1.0015	-0.1724	-0.7186	-0.1221	0.0465	0.3651	0.1013	-0.0942	-0.3205	-0.6888	11.4187	3.3243	0.6311	-0.4200	-0.3897	-0.9238	10.9698	3.5289	0.6241	-0.4214	-0.4388	9.2915	113.9242	23.9102	3.2790	-0.9269	-0.3697
1090.9830	-3.1913	-3.1375	-1.2011	-1.0005	-0.1734	-0.7219	-0.1157	0.0550	0.3764	0.1015	-0.0931	-0.3323	-0.7557	11.3221	3.2747	0.6917	-0.4601	-0.3271	-0.9103	11.0025	3.5573	0.6255	-0.4221	-0.4411	9.3065	114.1380	24.0780	3.2905	-0.9299	-0.3697
1090.9930	-3.1924	-3.1370	-1.1973	-0.9994	-0.1743	-0.7252	-0.1085	0.0618	0.3825	0.1013	-0.0944	-0.3351	-1.0044	11.3000	3.4791	0.6991	-0.5029	-0.3599	-0.8967	11.0359	3.5865	0.6270	-0.4227	-0.4434	9.3231	114.3600	24.2528	3.3023	-0.9330	-0.3697
1091.0040	-3.1935	-3.1363	-1.1935	-0.9983	-0.1753	-0.7286	-0.1023	0.0706	0.3894	0.1039	-0.1001	-0.3445	-1.0215	11.1963	3.6475	0.6851	-0.4595	-0.3213	-1.1113	10.7001	3.4059	0.6146	-0.4157	-0.4351	6.6154	110.1717	22.3702	3.1650	-0.8543	-0.2562
1091.0150	-3.1946	-3.1354	-1.1888	-0.9971	-0.1765	-0.7327	-0.0964	0.0767	0.4024	0.1077	-0.1034	-0.3534	-0.8506	11.3007	3.5966	0.6677	-0.3906	-0.3192	-0.8705	11.0536	3.6328	0.6294	-0.4199	-0.4463	9.3237	114.2046	24.4697	3.3195	-0.8970	-0.3493
1091.0250	-3.1956	-3.1346	-1.1847	-0.9960	-0.1775	-0.7363	-0.0900	0.0818	0.4109	0.1071	-0.1028	-0.3565	-0.8756	11.5876	3.6683	0.6697	-0.3761	-0.3898	-0.8564	11.0880	3.6640	0.6310	-0.4204	-0.4485	9.3461	114.4502	24.6654	3.3323	-0.9004	-0.3493
1091.0370	-3.1966	-3.1335	-1.1796	-0.9946	-0.1787	-0.7406	-0.0861	0.0901	0.4216	0.1077	-0.0971	-0.3627	-0.5723	11.6850	3.6885	0.6918	-0.4364	-0.3541	-0.8393	11.1300	3.7020	0.6330	-0.4209	-0.4511	9.3748	114.7522	24.9061	3.3478	-0.9045	-0.3493
1091.0470	-3.1974	-3.1326	-1.1753	-0.9936	-0.1797	-0.7444	-0.0791	0.1003	0.4335	0.1109	-0.0993	-0.3672	-0.3573	11.4503	3.5363	0.6459	-0.5098	-0.3494	-0.8250	11.1654	3.7341	0.6346	-0.4214	-0.4533	9.4002	115.0082	25.1099	3.3609	-0.9081	-0.3493
1091.0570	-3.1981	-3.1315	-1.1710	-0.9924	-0.1807	-0.7480	-0.0697	0.1062	0.4436	0.1129	-0.0999	-0.3758	-0.5786	11.2979	3.3905	0.6501	-0.4672	-0.3013	-0.8105	11.2014	3.7668	0.6362	-0.4219	-0.4555	9.4271	115.2724	25.3210	3.3742	-0.9116	-0.3493
1091.0670	-3.1988	-3.1304	-1.1666	-0.9914	-0.1818	-0.7518	-0.0649	0.1136	0.4491	0.1146	-0.1000	-0.3785	-0.4097	11.2917	3.6804	0.6601	-0.4641	-0.4175	-0.7960	11.2375	3.7995	0.6379	-0.4224	-0.4577	9.4551	115.5371	25.5319	3.3875	-0.9152	-0.3493
1091.0790	-3.1995	-3.1290	-1.1612	-0.9900	-0.1829	-0.7564	-0.0577	0.1211	0.4581	0.1145	-0.1033	-0.3859	-0.2739	11.1368	3.9277	0.6581	-0.4595	-0.3814	-0.7783	11.2818	3.8400	0.6399	-0.4231	-0.4603	9.4910	115.8680	25.7966	3.4040	-0.9196	-0.3493
1091.0890	-3.2000	-3.1278	-1.1565	-0.9889	-0.1840	-0.7603	-0.0489	0.1208	0.4666	0.1137	-0.1054	-0.3916	-0.5412	11.9023	3.9326	0.6724	-0.4525	-0.3667	-0.7635	11.3193	3.8741	0.6416	-0.4236	-0.4625	9.5224	116.1488	26.0213	3.4178	-0.9234	-0.3493
1091.0990	-3.2004	-3.1265	-1.1517	-0.9877	-0.1850	-0.7642	-0.0416	0.1313	0.4778	0.1193	-0.1051	-0.4000	-0.7005	11.7444	3.7390	0.6144	-0.4431	-0.3528	-0.7485	11.3572	3.9087	0.6433	-0.4241	-0.4646	9.5552	116.4356	26.2507	3.4318	-0.9272	-0.3493
1091.1090	-3.2008	-3.1252	-1.1468	-0.9865	-0.1861	-0.7683	-0.0359	0.1365	0.4837	0.1173	-0.1088	-0.4026	-0.6494	11.8341	3.9846	0.6737	-0.3977	-0.3618	-0.7407	11.3051	3.9068	0.6424	-0.4196	-0.4641	9.5036	115.6563	26.1225	3.4178	-0.8786	-0.3216
1091.1210	-3.2012	-3.1235	-1.1410	-0.9851	-0.1873	-0.7733	-0.0289	0.1474	0.4968	0.1197	-0.1046	-0.4069	-0.7342	11.6531	3.8110	0.6431	-0.4034	-0.3785	-0.7224	11.3497	3.9489	0.6445	-0.4200	-0.4665	9.5472	116.0075	26.4077	3.4346	-0.8831	-0.3216
1091.1310	-3.2014	-3.1219	-1.1361	-0.9839	-0.1884	-0.7773	-0.0232	0.1529	0.5043	0.1219	-0.0988	-0.4126	-0.7929	11.5036	3.9061	0.6454	-0.4845	-0.3860	-0.7071	11.3871	3.9809	0.6462	-0.4203	-0.4685	9.5848	116.3033	26.6483	3.4488	-0.8870	-0.3216
1091.1410	-3.2016	-3.1204	-1.1310	-0.9827	-0.1894	-0.7815	-0.0174	0.1581	0.5125	0.1233	-0.0992	-0.4185	-0.6368	11.5969	3.9746	0.5999	-0.5209	-0.4095	-0.6917	11.4246	4.0114	0.6479	-0.4206	-0.4705	9.6234	116.6015	26.8904	3.4628	-0.8909	-0.3216
1091.1530	-3.2018	-3.1184	-1.1248	-0.9812	-0.1906	-0.7866	-0.0103	0.1647	0.5241	0.1232	-0.1034	-0.4267	-0.4317	11.6971	3.9864	0.6286	-0.5421	-0.4232	-0.3907	11.4709	4.0492	0.6500	-0.4211	-0.4730	9.6720	116.9731	27.1937	3.4802	-0.8957	-0.3216
1091.1630	-3.2018	-3.1167	-1.1194	-0.9800	-0.1916	-0.7908	-0.0024	0.1722	0.5336	0.1255	-0.1096	-0.4362	0.1349	11.6601	3.8953	0.6261	-0.3950	-0.3441	0.5368	11.5101	4.0814	0.6518	-0.4214	-0.4750	9.7140	117.2912	27.4540	3.4948	-0.8997	-0.3216
1091.1730	-3.2018	-3.1150	-1.1140	-0.9787	-0.1927	-0.7952	0.0041	0.1748	0.5418	0.1270	-0.1081	-0.4421	0.9879	12.0712	3.9263	0.6718	-0.4253	-0.3487	1.4378	11.5495	4.1139	0.6535	-0.4217	-0.4770	9.7569	117.6107	27.7156	3.5094	-0.9037	-0.3216
1091.1830	-3.2017	-3.1132	-1.1085	-0.9775	-0.1938	-0.7996	0.0119	0.1821	0.5503	0.1265	-0.1054	-0.4456	1.7183	11.9983	3.8797	0.6368	-0.4359	-0.3718	2.2426	11.5890	4.1464	0.6553	-0.4221	-0.4790	9.8007	117.9315	27.9782	3.5239	-0.9077	-0.3216
1091.1950	-3.2015	-3.1109	-1.1019	-0.9759	-0.1950	-0.8050	0.0197	0.1930	0.5613	0.1281	-0.1003	-0.4511	1.4550	11.6661	3.9610	0.6299	-0.4890	-0.3799	2.2625	11.6369	4.1860	0.6574	-0.4225	-0.4814	9.8547	118.3232	28.2997	3.5414	-0.9126	-0.3216
1091.2040	-3.2013	-3.1094	-1.0975	-0.9750	-0.1958	-0.8087	0.0225	0.1965	0.5640	0.1268	-0.1010	-0.4503	1.6509	11.6134	4.3722	0.6504	-0.5043	-0.4016	2.2690	11.6036	4.1832	0.6565	-0.4198	-0.4812	9.8101	117.8056	28.2263	3.5283	-0.8839	-0.3030
1091.2150	-3.2010	-3.1070	-1.0906	-0.9734	-0.1970	-0.8141	0.0281	0.1982	0.5752	0.1283	-0.1054	-0.4556	1.7555	12.1258	4.3283	0.6778	-0.4341	-0.4375	2.2832	11.5935	4.1980	0.6566	-0.4174	-0.4819	9.7974	117.5259	28.3070	3.5243	-0.8612	-0.2870
1091.2270	-3.2007	-3.1046	-1.0835	-0.9719	-0.1982	-0.8196	0.0355	0.2077	0.5880	0.1295	-0.1046	-0.4625	1.7642	11.9761	4.1029	0.6213	-0.4393	-0.4101	2.3034	11.6399	4.2385	0.6587	-0.4175	-0.4840	9.8561	117.9232	28.6404	3.5414	-0.8660	-0.2870
1091.2370	-3.2002	-3.1025	-1.0777	-0.9705	-0.1992	-0.8243	0.0401	0.2103	0.5946	0.1315	-0.1028	-0.4685	1.9853	12.2487	4.1824	0.6360	-0.4299	-0.4051	2.3202	11.6788	4.2725	0.6604	-0.4176	-0.4858	9.9058	118.2566	28.9209	3.5557	-0.8700	-0.2870
1091.2470	-3.1998	-3.1004	-1.0718	-0.9692	-0.2003	-0.8290	0.0461	0.2196	0.6017	0.1301	-0.1006	-0.4769	2.0723	12.0013	4.2911	0.6543	-0.4666	-0.4133	2.3371	11.7177	4.3066	0.6620	-0.4177	-0.4876	9.9561	118.5910	29.2028	3.5698	-0.8740	-0.2870
1091.2570	-3.1993	-3.0981	-1.0657	-0.9679	-0.2012	-0.8337	0.0532	0.2263	0.6090	0.1300	-0.1013	-0.4815	2.1573	11.6628	4.4337	0.6753	-0.3848	-0.3960	2.3541	11.7572	4.3413	0.6637	-0.4178	-0.4894	10.0073	118.9310	29.4901	3.5838	-0.8780	-0.2870
1091.2690	-3.1986	-3.0954	-1.0582	-0.9662	-0.2025	-0.8396	0.0630	0.2272	0.6203	0.1323	-0.0986	-0.4838	1.9856	12.3400	4.3417	0.6484	-0.3574	-0.3792	2.3746	11.8049	4.3835	0.6658	-0.4180	-0.4916	10.0699	119.3446	29.8404	3.6007	-0.8828	-0.2870
1091.2790	-3.1979	-3.0931	-1.0519	-0.9649	-0.2034	-0.8445	0.0686	0.2340	0.6309	0.1315	-0.0952	-0.4860	2.1807	12.2407	4.1600	0.6816	-0.4075	-0.3815	2.3917	11.8448	4.4188	0.6674	-0.4181	-0.4934	10.1224	119.6899	30.1336	3.6146	-0.8868	-0.2870
1091.2890	-3.1973	-3.0907	-1.0457	-0.9635	-0.2043	-0.8494	0.0727	0.2422	0.6379	0.1296	-0.0913	-0.4927	2.4751	11.8743	4.2963	0.7079	-0.4964	-0.3878	2.4089	11.8847	4.4542	0.6691	-0.4182	-0.4951	10.1754	120.0358	30.4275	3.6282	-0.8907	-0.2870
1091.2990	-3.1965	-3.0882	-1.0394	-0.9622	-0.2053	-0.8543	0.0799	0.2470	0.6470	0.1353	-0.0938	-0.4986	2.5421	11.9486	4.3160	0.7115	-0.4889	-0.4063	2.4260	11.9245	4.4895	0.6707	-0.4183	-0.4969	10.2284	120.3807	30.7214	3.6418	-0.8946	-0.2870
1091.3110	-3.1955	-3.0852	-1.0315	-0.9605	-0.2064	-0.8603	0.0887	0.2529	0.6509	0.1354	-0.0923	-0.5033	2.5491	11.7135	4.6742	0.6750	-0.4990	-0.4216	2.4263	11.8213	4.4616	0.6668	-0.4123	-0.4945	10.0511	119.0065	30.3859	3.5961	-0.8356	-0.2461
1091.3210	-3.1945	-3.0828	-1.0249	-0.9592	-0.2073	-0.8654	0.0956	0.2507	0.6616	0.1393	-0.0965	-0.5061	2.5074	12.3524	4.5017	0.6482	-0.4118	-0.3895	2.4433	11.8591	4.4973	0.6683	-0.4122	-0.4955	10.1058	119.3506	30.6880	3.6090	-0.8394	-0.2461
1091.3310	-3.1936	-3.0802	-1.0183	-0.9578	-0.2083	-0.8706	0.1008	0.2577	0.6677	0.1394	-0.0924	-0.5091	2.5125	12.3932	4.4512	0.6729	-0.3533	-0.3830	2.4604	11.8969	4.5331	0.6698	-0.4120	-0.4964	10.1606	119.6940	30.9901	3.6216	-0.8431	-0.2461
1091.3430	-3.1923	-3.0770	-1.0102	-0.9562	-0.2094	-0.8767	0.1108	0.2636	0.6758	0.1422	-0.0884	-0.5149	2.2922	12.2589	4.6130	0.6704	-0.4040	-0.4353	2.4809	11.9421	4.5760	0.6716	-0.4118	-0.4976	10.2263	120.1052	31.3530	3.6365	-0.8474	-0.2461
1091.3530	-3.1911	-3.0743	-1.0035	-0.9547	-0.2102	-0.8818	0.1147	0.2689	0.6830	0.1432	-0.0800	-0.5189	2.5007	12.1771	4.8021	0.6918	-0.4881	-0.4346	2.4980	11.9801	4.6121	0.6730	-0.4117	-0.4986	10.2812	120.4510	31.6593	3.6487	-0.8510	-0.2461
1091.3630	-3.1900	-3.0716	-0.9965	-0.9533	-0.2110	-0.8870	0.1213	0.2715	0.6917	0.1430	-0.0819	-0.5266	2.5654	12.3158	4.8076	0.6857	-0.4339	-0.4501	2.5151	12.0181	4.6485	0.6744	-0.4115	-0.4995	10.3360	120.7977	31.9670	3.6605	-0.8546	-0.2461
1091.3730	-3.1887	-3.0688	-0.9895	-0.9519	-0.2118	-0.8923	0.1286	0.2739	0.7006	0.1453	-0.0812	-0.5296	2.3037	12.6604	4.5428	0.6656	-0.4512	-0.4360	2.5322	12.0562	4.6849	0.6758	-0.4114	-0.5005	10.3908	121.1454	32.2764	3.6723	-0.8581	-0.2461
1091.3850	-3.1871	-3.0655	-0.9812	-0.9501	-0.2128	-0.8987	0.1360	0.2828	0.7075	0.1472	-0.0799	-0.5367	2.1282	12.2993	4.6997	0.6646	-0.4338	-0.4169	2.5526	12.1016	4.7284	0.6774	-0.4112	-0.5017	10.4557	121.5583	32.6450	3.6858	-0.8622	-0.2461
1091.3950	-3.1857	-3.0626	-0.9741	-0.9487	-0.2136	-0.9041	0.1423	0.2883	0.7148	0.1462	-0.0772	-0.5385	2.0325	12.1498	4.8368	0.6532	-0.4362	-0.3966	2.5695	12.1390	4.7643	0.6787	-0.4110	-0.5026	10.5091	121.8975	32.9485	3.6968	-0.8655	-0.2461
1091.4050	-3.1843	-3.0597	-0.9668	-0.9473	-0.2144	-0.9095	0.1453	0.2914	0.7203	0.1455	-0.0761	-0.5423	2.1493	12.1028	4.9260	0.7037	-0.4694	-0.3557	2.5555	12.0040	4.7163	0.6731	-0.4048	-0.4993	10.1925	120.1795	32.4288	3.6332	-0.8046	-0.2001
1091.4150	-3.1828	-3.0568	-0.9594	-0.9458	-0.2151	-0.9149	0.1504	0.2907	0.7319	0.1494	-0.0726	-0.5456	2.4389	12.6454	4.6245	0.6654	-0.4743	-0.3703	2.5721	12.0390	4.7526	0.6742	-0.4044	-0.5001	10.2456	120.5161	32.7419	3.6432	-0.8077	-0.2001
1091.4270	-3.1810	-3.0533	-0.9507	-0.9441	-0.2160	-0.9214	0.1577	0.3004	0.7384	0.1491	-0.0723	-0.5467	2.4812	12.0172	4.5491	0.6733	-0.4105	-0.4390	2.5918	12.0805	4.7956	0.6755	-0.4039	-0.5010	10.3079	120.9130	33.1122	3.6547	-0.8113	-0.2001
1091.4370	-3.1794	-3.0503	-0.9434	-0.9426	-0.2167	-0.9270	0.1654	0.3024	0.7426	0.1483	-0.0700	-0.5507	2.5088	12.2040	4.9545	0.6870	-0.3769	-0.4559	2.6082	12.1146	4.8310	0.6766	-0.4034	-0.5018	10.3587	121.2383	33.4169	3.6638	-0.8142	-0.2001
1091.4470	-3.1777	-3.0472	-0.9358	-0.9411	-0.2174	-0.9325	0.1688	0.3061	0.7471	0.1487	-0.0676	-0.5526	2.7389	12.0978	5.0976	0.7256	-0.3637	-0.4384	2.6246	12.1491	4.8670	0.6776	-0.4030	-0.5026	10.4091	121.5681	33.7276	3.6726	-0.8170	-0.2001
1091.4590	-3.1756	-3.0436	-0.9267	-0.9393	-0.2182	-0.9393	0.1768	0.3048	0.7611	0.1497	-0.0629	-0.5567	2.8167	12.8151	4.7674	0.6586	-0.3641	-0.4117	2.6441	12.1902	4.9101	0.6788	-0.4024	-0.5035	10.4682	121.9609	34.0986	3.6826	-0.8203	-0.2001
1091.4690	-3.1738	-3.0404	-0.9193	-0.9377	-0.2188	-0.9448	0.1818	0.3110	0.7649	0.1484	-0.0591	-0.5599	2.8303	12.4877	4.8557	0.6922	-0.3741	-0.4743	2.6602	12.2240	4.9455	0.6797	-0.4020	-0.5043	10.5160	122.2825	34.4037	3.6906	-0.8229	-0.2001
1091.4790	-3.1719	-3.0373	-0.9116	-0.9363	-0.2194	-0.9504	0.1883	0.3148	0.7681	0.1491	-0.0525	-0.5658	2.8489	12.5435	5.3139	0.7093	-0.4322	-0.4386	2.6762	12.2576	4.9808	0.6806	-0.4015	-0.5051	10.5625	122.6007	34.7068	3.6980	-0.8254	-0.2001
1091.4890	-3.1700	-3.0341	-0.9037	-0.9348	-0.2199	-0.9561	0.1978	0.3167	0.7776	0.1486	-0.0520	-0.5719	2.6839	12.6028	5.2908	0.6758	-0.4646	-0.3771	2.6922	12.2914	5.0166	0.6815	-0.4010	-0.5059	10.6081	122.9223	35.0147	3.7051	-0.8278	-0.2001
1091.5010	-3.1675	-3.0303	-0.8943	-0.9330	-0.2205	-0.9630	0.2017	0.3200	0.7891	0.1481	-0.0503	-0.5696	2.8651	12.9479	4.8642	0.7089	-0.4564	-0.4321	2.7111	12.3317	5.0594	0.6824	-0.4004	-0.5069	10.6610	123.3061	35.3836	3.7131	-0.8305	-0.2001
1091.5110	-3.1655	-3.0270	-0.8865	-0.9315	-0.2210	-0.9688	0.2082	0.3242	0.7918	0.1496	-0.0482	-0.5707	2.7415	12.6152	5.0724	0.7158	-0.4687	-0.4667	2.7687	12.2314	5.0392	0.6774	-0.3927	-0.5044	11.1973	122.0399	35.1441	3.6578	-0.7583	-0.1668
1091.5210	-3.1633	-3.0238	-0.8786	-0.9299	-0.2215	-0.9745	0.2184	0.3299	0.7961	0.1508	-0.0467	-0.5764	2.2637	12.4257	5.3824	0.6974	-0.4617	-0.4552	2.7853	12.2615	5.0736	0.6780	-0.3919	-0.5051	11.2436	122.3387	35.4415	3.6630	-0.7602	-0.1668
1091.5310	-3.1611	-3.0205	-0.8704	-0.9284	-0.2219	-0.9802	0.2222	0.3286	0.8071	0.1519	-0.0438	-0.5804	2.4410	12.6085	5.0441	0.6817	-0.4183	-0.4392	2.8019	12.2919	5.1084	0.6785	-0.3911	-0.5057	11.2887	122.6405	35.7426	3.6679	-0.7621	-0.1668
1091.5430	-3.1583	-3.0165	-0.8607	-0.9266	-0.2225	-0.9872	0.2276	0.3348	0.8135	0.1499	-0.0412	-0.5903	2.5058	12.4989	5.0684	0.7192	-0.3752	-0.3856	2.8216	12.3279	5.1497	0.6791	-0.3901	-0.5065	11.3402	122.9966	36.1001	3.6730	-0.7641	-0.1668
1091.5530	-3.1560	-3.0132	-0.8527	-0.9251	-0.2228	-0.9931	0.2349	0.3350	0.8182	0.1547	-0.0364	-0.5892	2.3825	12.7141	5.2654	0.6668	-0.3638	-0.3734	2.8377	12.3572	5.1836	0.6795	-0.3892	-0.5072	11.3806	123.2850	36.3919	3.6767	-0.7657	-0.1668
1091.5630	-3.1537	-3.0098	-0.8446	-0.9236	-0.2232	-0.9990	0.2397	0.3402	0.8208	0.1536	-0.0325	-0.5888	2.5360	12.3847	5.5904	0.6490	-0.3380	-0.4394	2.8537	12.3861	5.2171	0.6799	-0.3883	-0.5078	11.4189	123.5687	36.6805	3.6799	-0.7671	-0.1668
1091.5750	-3.1508	-3.0058	-0.8345	-0.9218	-0.2235	-1.0061	0.2458	0.3375	0.8314	0.1527	-0.0262	-0.5923	2.7402	13.1542	5.4561	0.6917	-0.3496	-0.4341	2.8727	12.4210	5.2577	0.6802	-0.3873	-0.5086	11.4622	123.9110	37.0307	3.6831	-0.7687	-0.1668
1091.5850	-3.1483	-3.0024	-0.8262	-0.9203	-0.2237	-1.0120	0.2538	0.3418	0.8414	0.1552	-0.0219	-0.5959	2.6025	13.0410	5.2193	0.6484	-0.3527	-0.4420	2.8883	12.4494	5.2909	0.6805	-0.3864	-0.5093	11.4957	124.1888	37.3167	3.6851	-0.7699	-0.1668
1091.5950	-3.1458	-2.9989	-0.8178	-0.9188	-0.2240	-1.0180	0.2590	0.3479	0.8408	0.1545	-0.0198	-0.6008	3.0163	12.7780	5.6727	0.6735	-0.3374	-0.3901	2.9037	12.4774	5.3239	0.6807	-0.3855	-0.5099	11.5266	124.4617	37.5999	3.6867	-0.7709	-0.1668
1091.6050	-3.1432	-2.9954	-0.8093	-0.9172	-0.2241	-1.0241	0.2656	0.3481	0.8506	0.1537	-0.0149	-0.6016	2.6888	12.6937	5.4842	0.6971	-0.3432	-0.4057	2.8880	12.2957	5.2528	0.6720	-0.3778	-0.5055	11.1872	122.2329	36.8616	3.5925	-0.7001	-0.1124
1091.6170	-3.1400	-2.9912	-0.7990	-0.9154	-0.2243	-1.0313	0.2709	0.3505	0.8587	0.1538	-0.0091	-0.5988	3.3091	12.5918	5.2916	0.6586	-0.3339	-0.4390	2.9057	12.3243	5.2910	0.6719	-0.3764	-0.5060	11.2196	122.5361	37.1970	3.5922	-0.7008	-0.1124
1091.6270	-3.1372	-2.9877	-0.7905	-0.9138	-0.2243	-1.0373	0.2802	0.3517	0.8625	0.1515	-0.0023	-0.6019	3.0872	12.5752	5.4069	0.6558	-0.2992	-0.4276	2.9201	12.3475	5.3223	0.6717	-0.2422	-0.5065	11.2435	122.7807	37.4712	3.5914	-0.7012	-0.1124
1091.6370	-3.1343	-2.9842	-0.7819	-0.9123	-0.2243	-1.0433	0.2879	0.3546	0.8626	0.1521	0.0020	-0.6069	2.9437	12.1857	5.6707	0.6475	-0.2089	-0.4160	2.9343	12.3702	5.3532	0.6715	-0.1058	-0.5069	11.2647	123.0198	37.7408	3.5899	-0.7015	-0.1124
1091.6470	-3.1313	-2.9806	-0.7730	-0.9108	-0.2243	-1.0494	0.2932	0.3516	0.8712	0.1527	0.0058	-0.6131	3.0363	12.7490	5.4370	0.6504	-0.0961	-0.3884	2.9483	12.3929	5.3842	0.6712	0.0313	-0.5073	11.2830	123.2583	38.0118	3.5879	-0.7016	-0.1124
1091.6590	-3.1277	-2.9763	-0.7626	-0.9090	-0.2242	-1.0568	0.2987	0.3521	0.8773	0.1482	0.0124	-0.6099	3.1821	12.9122	5.4674	0.7021	-0.0328	-0.4514	2.9647	12.4193	5.4205	0.6708	0.1963	-0.5079	11.3010	123.5346	38.3290	3.5847	-0.7015	-0.1124
1091.6690	-3.1247	-2.9727	-0.7539	-0.9075	-0.2241	-1.0629	0.3083	0.3581	0.8808	0.1497	0.0165	-0.6120	2.8394	12.3050	5.6399	0.7078	-0.0090	-0.4468	2.9781	12.4405	5.4501	0.6704	0.2481	-0.5083	11.3124	123.7552	38.5864	3.5814	-0.7013	-0.1124
1091.6790	-3.1216	-2.9692	-0.7450	-0.9059	-0.2239	-1.0690	0.3146	0.3557	0.8875	0.1506	0.0160	-0.6125	2.6891	12.6308	5.6313	0.6600	0.0619	-0.4130	2.9913	12.4614	5.4795	0.6699	0.2492	-0.5088	11.3210	123.9731	38.8414	3.5775	-0.7009	-0.1124
1091.6910	-3.1178	-2.9649	-0.7343	-0.9041	-0.2237	-1.0763	0.3204	0.3572	0.8978	0.1505	0.0193	-0.6183	2.7324	12.8073	5.4252	0.6055	0.0793	-0.4358	3.0067	12.4860	5.5144	0.6693	0.2506	-0.5093	11.3266	124.2277	39.1438	3.5720	-0.7002	-0.1124
1091.7010	-3.1146	-2.9613	-0.7254	-0.9025	-0.2235	-1.0826	0.3252	0.3616	0.8966	0.1467	0.0237	-0.6216	2.8404	12.6539	5.7860	0.6599	0.0993	-0.4407	3.0192	12.5055	5.5423	0.6687	0.2518	-0.5097	11.3280	124.4280	39.3846	3.5670	-0.6995	-0.1124
1091.7110	-3.1112	-2.9578	-0.7164	-0.9011	-0.2233	-1.0888	0.3326	0.3594	0.9008	0.1444	0.0290	-0.6198	2.5893	12.4677	5.8448	0.6870	0.1929	-0.4003	3.0075	12.3068	5.4625	0.6585	0.2600	-0.5048	11.0412	122.0426	38.5721	3.4599	-0.6251	-0.0563
1091.7210	-3.1079	-2.9543	-0.7072	-0.8996	-0.2230	-1.0950	0.3345	0.3614	0.9079	0.1463	0.0338	-0.6206	2.8364	12.7215	5.4641	0.6654	0.2058	-0.4094	3.0194	12.3222	5.4894	0.6576	0.2614	-0.5050	11.0389	122.2239	38.8102	3.4528	-0.6238	-0.0563
1091.7330	-3.1038	-2.9500	-0.6964	-0.8979	-0.2226	-1.1024	0.3412	0.3605	0.9113	0.1464	0.0418	-0.6231	2.9097	12.8459	5.6359	0.6781	0.2474	-0.3803	3.0335	12.3397	5.5206	0.6564	0.2631	-0.5052	11.0319	122.4290	39.0852	3.4437	-0.6222	-0.0563
1091.7430	-3.1003	-2.9463	-0.6873	-0.8964	-0.2221	-1.1086	0.3485	0.3606	0.9096	0.1466	0.0499	-0.6230	2.8261	12.7665	6.1495	0.6570	0.2120	-0.4670	3.0448	12.3537	5.5461	0.6553	0.2646	-0.5055	11.0224	122.5931	39.3089	3.4354	-0.6206	-0.0563
1091.7530	-3.0968	-2.9427	-0.6781	-0.8949	-0.2216	-1.1149	0.3531	0.3614	0.9230	0.1475	0.0546	-0.6224	3.0120	12.8859	5.6547	0.6206	0.2332	-0.4389	3.0558	12.3673	5.5713	0.6542	0.2661	-0.5057	11.0085	122.7520	39.5311	3.4264	-0.6189	-0.0563
1091.7630	-3.0933	-2.9391	-0.6689	-0.8935	-0.2210	-1.1212	0.3587	0.3617	0.9242	0.1486	0.0621	-0.6224	3.3495	12.8436	5.6830	0.6758	0.2097	-0.4380	3.0666	12.3803	5.5961	0.6530	0.2676	-0.5059	10.9912	122.9045	39.7480	3.4168	-0.6170	-0.0563
1091.7730	-3.0897	-2.9353	-0.6597	-0.8920	-0.2203	-1.1274	0.3652	0.3654	0.9274	0.1492	0.0647	-0.6254	3.3560	12.4140	5.9142	0.6525	0.2154	-0.3691	3.0770	12.3926	5.6201	0.6517	0.2691	-0.5061	10.9705	123.0487	39.9578	3.4067	-0.6149	-0.0563
1091.7850	-3.0853	-2.9310	-0.6484	-0.8904	-0.2195	-1.1348	0.3761	0.3621	0.9343	0.1459	0.0685	-0.6250	3.0328	12.5814	5.7991	0.6476	0.2651	-0.4644	3.0891	12.4069	5.6485	0.6502	0.2709	-0.5064	10.9404	123.2151	40.2050	3.3936	-0.6122	-0.0563
1091.7950	-3.0815	-2.9274	-0.6391	-0.8889	-0.2188	-1.1411	0.3815	0.3639	0.9396	0.1466	0.0721	-0.6273	3.1957	12.3548	5.4711	0.5875	0.3147	-0.4460	3.0988	12.4181	5.6715	0.6488	0.2725	-0.5066	10.9111	123.3461	40.4049	3.3821	-0.6097	-0.0563
1091.8050	-3.0777	-2.9237	-0.6298	-0.8875	-0.2181	-1.1475	0.3848	0.3634	0.9407	0.1469	0.0768	-0.6295	3.3518	12.5101	5.8780	0.6071	0.3699	-0.4139	3.1483	12.1961	5.5854	0.6365	0.2836	-0.5011	11.3564	120.6945	39.5331	3.2537	-0.5051	0.0044
1091.8170	-3.0729	-2.9195	-0.6183	-0.8858	-0.2171	-1.1550	0.3956	0.3566	0.9434	0.1416	0.0875	-0.6248	3.1775	12.7523	5.7912	0.6489	0.3874	-0.4703	3.1607	12.2038	5.6107	0.6343	0.2859	-0.5011	11.3218	120.8206	39.7577	3.2375	-0.5016	0.0044
1091.8270	-3.0689	-2.9158	-0.6089	-0.8844	-0.2161	-1.1613	0.4017	0.3582	0.9499	0.1412	0.0976	-0.6254	2.9907	12.4054	5.4890	0.6407	0.3757	-0.4307	3.1707	12.2094	5.6310	0.6324	0.2879	-0.5011	11.2890	120.9174	39.9376	3.2235	-0.4985	0.0044
1091.8370	-3.0649	-2.9123	-0.5995	-0.8830	-0.2151	-1.1675	0.4040	0.3583	0.9471	0.1382	0.1075	-0.6280	3.5120	12.5145	5.9936	0.6501	0.2957	-0.4483	3.1804	12.2143	5.6505	0.6305	0.2898	-0.5011	11.2528	121.0049	40.1094	3.2091	-0.4952	0.0044
1091.8470	-3.0607	-2.9087	-0.5900	-0.8816	-0.2140	-1.1737	0.4150	0.3558	0.9520	0.1378	0.1101	-0.6333	2.9910	12.5386	5.8814	0.6484	0.3232	-0.3990	3.1898	12.2188	5.6695	0.6285	0.2918	-0.5011	11.2132	121.0871	40.2758	3.1941	-0.4918	0.0044
1091.8590	-3.0556	-2.9045	-0.5785	-0.8800	-0.2126	-1.1814	0.4219	0.3570	0.9611	0.1366	0.1164	-0.6291	2.8822	12.4933	5.5421	0.6214	0.3456	-0.4304	3.2006	12.2235	5.6917	0.6261	0.2942	-0.5010	11.1600	121.1784	40.4699	3.1752	-0.4874	0.0044
1091.8690	-3.0514	-2.9009	-0.5690	-0.8787	-0.2114	-1.1877	0.4255	0.3554	0.9598	0.1341	0.1239	-0.6246	3.1838	12.4717	5.8674	0.6094	0.3251	-0.4077	3.2093	12.2266	5.7093	0.6240	0.2962	-0.5010	11.1120	121.2442	40.6226	3.1590	-0.4837	0.0044
1091.8790	-3.0471	-2.8974	-0.5593	-0.8773	-0.2102	-1.1939	0.4323	0.3548	0.9627	0.1336	0.1303	-0.6277	2.8626	12.2903	5.9102	0.6395	0.3286	-0.4430	3.2177	12.2292	5.7265	0.6219	0.2982	-0.5010	11.0595	121.3047	40.7718	3.1421	-0.4797	0.0044
1091.8890	-3.0428	-2.8939	-0.5496	-0.8760	-0.2088	-1.2001	0.4393	0.3499	0.9669	0.1299	0.1333	-0.6286	2.8829	12.7138	5.7764	0.6292	0.3682	-0.4297	3.2257	12.2313	5.7430	0.6197	0.3003	-0.5010	11.0034	121.3586	40.9144	3.1247	-0.4756	0.0044
1091.9010	-3.0375	-2.8896	-0.5382	-0.8744	-0.2071	-1.2077	0.4443	0.3511	0.9655	0.1258	0.1438	-0.6310	3.0935	12.5729	6.1499	0.6141	0.3796	-0.4106	3.2350	12.2328	5.7618	0.6170	0.3027	-0.5010	10.9319	121.4119	41.0750	3.1034	-0.4705	0.0044
1091.9110	-3.0330	-2.8862	-0.5284	-0.8731	-0.2057	-1.2140	0.4483	0.3487	0.9678	0.1259	0.1571	-0.6268	3.4224	12.3182	6.1092	0.6128	0.3129	-0.4372	3.1541	11.9726	5.6379	0.6031	0.3104	-0.4941	9.8234	118.3536	39.8453	2.9625	-0.4074	0.0756
1091.9210	-3.0285	-2.8827	-0.5186	-0.8719	-0.2040	-1.2203	0.4557	0.3411	0.9720	0.1211	0.1629	-0.6268	3.1624	12.9558	5.9613	0.6209	0.2479	-0.3652	3.1606	11.9692	5.6514	0.6004	0.3126	-0.4938	9.7630	118.3740	39.9690	2.9426	-0.4026	0.0756
1091.9330	-3.0230	-2.8785	-0.5070	-0.8704	-0.2021	-1.2277	0.4639	0.3461	0.9712	0.1169	0.1638	-0.6229	3.1459	12.1994	5.9148	0.6197	0.4204	-0.4212	3.1681	11.9641	5.6667	0.5971	0.3153	-0.4934	9.6865	118.3866	40.1076	2.9181	-0.3966	0.0755
1091.9430	-3.0184	-2.8751	-0.4972	-0.8692	-0.2004	-1.2340	0.4683	0.3424	0.9748	0.1159	0.1765	-0.6216	3.4338	12.1815	6.0147	0.6389	0.3128	-0.4447	3.1741	11.9594	5.6787	0.5943	0.3176	-0.4931	9.6198	118.3908	40.2163	2.8972	-0.3915	0.0755
1091.9530	-3.0135	-2.8717	-0.4875	-0.8681	-0.1986	-1.2402	0.4746	0.3376	0.9774	0.1161	0.1849	-0.6208	3.3653	12.4552	5.8048	0.5752	0.2954	-0.4416	3.1798	11.9540	5.6901	0.5915	0.3199	-0.4928	9.5503	118.3884	40.3183	2.8759	-0.3863	0.0755
1091.9650	-3.0077	-2.8676	-0.4758	-0.8667	-0.1963	-1.2477	0.4822	0.3399	0.9780	0.1113	0.1914	-0.6186	3.2779	11.9714	5.8937	0.5968	0.3143	-0.3700	3.1864	11.9468	5.7028	0.5881	0.3227	-0.4925	9.4635	118.3754	40.4315	2.8499	-0.3798	0.0755
1091.9750	-3.0028	-2.8643	-0.4659	-0.8656	-0.1944	-1.2538	0.4868	0.3355	0.9806	0.1089	0.2012	-0.6158	3.1791	11.8565	5.9472	0.6067	0.2890	-0.4249	3.1917	11.9403	5.7126	0.5852	0.3250	-0.4922	9.3883	118.3588	40.5189	2.8277	-0.3743	0.0755
1091.9850	-2.9980	-2.8610	-0.4561	-0.8645	-0.1924	-1.2599	0.4930	0.3311	0.9816	0.1083	0.2032	-0.6182	3.1460	12.2001	5.6916	0.5508	0.3716	-0.4576	3.1967	11.9333	5.7219	0.5822	0.3273	-0.4919	9.3101	118.3364	40.6003	2.8050	-0.3686	0.0755
1091.9950	-2.9930	-2.8577	-0.4463	-0.8634	-0.1903	-1.2661	0.4987	0.3283	0.9816	0.1061	0.2154	-0.6190	3.2270	12.2154	5.8863	0.6109	0.3113	-0.4097	3.2016	11.9257	5.7304	0.5792	0.3296	-0.4916	9.2301	118.3061	40.6743	2.7823	-0.3629	0.0755
1092.0070	-2.9871	-2.8538	-0.4346	-0.8622	-0.1877	-1.2736	0.5057	0.3270	0.9834	0.1034	0.2194	-0.6144	3.1718	11.6582	5.8747	0.5880	0.3634	-0.3794	3.1086	11.6820	5.6123	0.5650	0.3368	-0.4848	8.0424	115.4755	39.5056	2.6409	-0.3095	0.1432
1092.0170	-2.9819	-2.8506	-0.4246	-0.8611	-0.1854	-1.2798	0.5096	0.3173	0.9840	0.1024	0.2256	-0.6069	3.2555	12.4561	5.6615	0.5640	0.3985	-0.4183	3.1067	11.6702	5.6184	0.5615	0.3393	-0.4843	7.9668	115.4235	39.5665	2.6161	-0.3032	0.1432
1092.0270	-2.9768	-2.8473	-0.4149	-0.8601	-0.1831	-1.2859	0.5157	0.3178	0.9835	0.0994	0.2387	-0.6054	3.2217	11.9256	5.8008	0.5612	0.3132	-0.3901	3.1046	11.6577	5.6239	0.5581	0.3418	-0.4837	7.8890	115.3634	39.6212	2.5911	-0.2968	0.1432
1092.0370	-2.9715	-2.8441	-0.4051	-0.8592	-0.1806	-1.2919	0.5205	0.3154	0.9831	0.0964	0.2444	-0.6047	3.0290	11.8097	5.9728	0.5460	0.3456	-0.3957	3.1024	11.6449	5.6288	0.5546	0.3443	-0.4831	7.8107	115.2988	39.6689	2.5660	-0.2904	0.1432
1092.0490	-2.9653	-2.8404	-0.3932	-0.8581	-0.1777	-1.2991	0.5246	0.3090	0.9857	0.0914	0.2486	-0.6073	3.0753	11.9912	5.7073	0.5752	0.3264	-0.4220	3.0996	11.6288	5.6337	0.5504	0.3473	-0.4824	7.7136	115.2131	39.7182	2.5352	-0.2825	0.1432
1092.0590	-2.9600	-2.8373	-0.3834	-0.8571	-0.1751	-1.3051	0.5308	0.3072	0.9845	0.0895	0.2595	-0.6016	3.0110	11.7555	5.7930	0.5016	0.3613	-0.3936	3.0972	11.6149	5.6371	0.5469	0.3498	-0.4819	7.6318	115.1359	39.7519	2.5093	-0.2758	0.1432
1092.0690	-2.9546	-2.8343	-0.3735	-0.8563	-0.1724	-1.3112	0.5346	0.3030	0.9842	0.0879	0.2702	-0.5992	2.9694	11.6533	5.8144	0.5108	0.2987	-0.3824	3.0947	11.6006	5.6399	0.5434	0.3524	-0.4813	7.5488	115.0540	39.7794	2.4832	-0.2690	0.1432
1092.0810	-2.9481	-2.8307	-0.3616	-0.8552	-0.1692	-1.3184	0.5403	0.2987	0.9858	0.0831	0.2782	-0.5970	3.0656	11.7861	5.6178	0.5058	0.3400	-0.4257	3.0915	11.5828	5.6423	0.5391	0.3554	-0.4806	7.4475	114.9487	39.8040	2.4515	-0.2607	0.1432
1092.0910	-2.9427	-2.8278	-0.3519	-0.8544	-0.1663	-1.3243	0.5477	0.2944	0.9797	0.0775	0.2865	-0.5948	2.9614	11.8841	5.9226	0.5319	0.3241	-0.4059	3.0888	11.5676	5.6437	0.5355	0.3580	-0.4801	7.3633	114.8558	39.8176	2.4253	-0.2539	0.1432
1092.1010	-2.9372	-2.8249	-0.3421	-0.8536	-0.1634	-1.3302	0.5516	0.2918	0.9811	0.0772	0.2947	-0.5936	3.0130	11.8904	6.1122	0.5525	0.2842	-0.4061	3.0861	11.5519	5.6444	0.5319	0.3605	-0.4795	7.2771	114.7564	39.8253	2.3987	-0.2468	0.1432
1092.1110	-2.9317	-2.8220	-0.3322	-0.8529	-0.1605	-1.3362	0.5551	0.2834	0.9816	0.0731	0.2982	-0.5866	2.9811	12.1066	5.8309	0.5359	0.3699	-0.4278	2.9881	11.3334	5.5312	0.5186	0.3662	-0.4729	6.0575	112.2510	38.7196	2.2692	-0.2072	0.2061
1092.1230	-2.9251	-2.8185	-0.3204	-0.8520	-0.1568	-1.3433	0.5602	0.2839	0.9802	0.0711	0.3082	-0.5821	3.3000	11.7995	5.7275	0.4680	0.2908	-0.3955	2.9852	11.3105	5.5294	0.5138	0.3694	-0.4719	5.9675	112.1118	38.7139	2.2357	-0.1983	0.2061
1092.1330	-2.9194	-2.8157	-0.3107	-0.8514	-0.1536	-1.3491	0.5651	0.2795	0.9762	0.0631	0.3133	-0.5791	3.2029	11.5508	5.8771	0.5776	0.4140	-0.4219	2.9827	11.2909	5.5273	0.5098	0.3720	-0.4711	5.8917	111.9895	38.7026	2.2075	-0.1908	0.2061
1092.1430	-2.9136	-2.8129	-0.3008	-0.8507	-0.1504	-1.3548	0.5699	0.2728	0.9787	0.0608	0.3246	-0.5792	3.2818	11.6675	5.5531	0.5080	0.3329	-0.3908	2.9803	11.2711	5.5246	0.5058	0.3747	-0.4703	5.8167	111.8651	38.6855	2.1795	-0.1833	0.2061
1092.1530	-2.9078	-2.8102	-0.2912	-0.8501	-0.1471	-1.3605	0.5757	0.2704	0.9764	0.0598	0.3318	-0.5804	2.9579	11.3612	5.7701	0.4548	0.3952	-0.3582	2.9779	11.2509	5.5213	0.5018	0.3774	-0.4695	5.7420	111.7356	38.6627	2.1513	-0.1758	0.2061
1092.1650	-2.9009	-2.8070	-0.2794	-0.8495	-0.1431	-1.3675	0.5794	0.2661	0.9754	0.0527	0.3484	-0.5725	3.0886	11.3498	5.7707	0.4792	0.3448	-0.3965	2.9750	11.2262	5.5165	0.4969	0.3806	-0.4685	5.6521	111.5750	38.6277	2.1174	-0.1666	0.2061
1092.1750	-2.8951	-2.8043	-0.2696	-0.8489	-0.1396	-1.3732	0.5838	0.2609	0.9759	0.0505	0.3500	-0.5661	3.1196	11.1185	5.6179	0.4919	0.4045	-0.4141	2.9725	11.2052	5.5119	0.4929	0.3833	-0.4677	5.5765	111.4361	38.5919	2.0887	-0.1588	0.2061
1092.1850	-2.8892	-2.8018	-0.2599	-0.8484	-0.1361	-1.3789	0.5873	0.2565	0.9723	0.0467	0.3642	-0.5625	3.1925	11.2040	5.5588	0.4749	0.3111	-0.3812	2.9701	11.1839	5.5068	0.4889	0.3860	-0.4669	5.5021	111.2938	38.5511	2.0603	-0.1511	0.2061
1092.1970	-2.8821	-2.7987	-0.2483	-0.8479	-0.1317	-1.3855	0.5947	0.2518	0.9692	0.0407	0.3706	-0.5593	3.0432	11.0113	5.7047	0.4902	0.3245	-0.4022	2.9674	11.1581	5.5000	0.4841	0.3892	-0.4659	5.4142	111.1200	38.4956	2.0265	-0.1418	0.2061
1092.2070	-2.8762	-2.7963	-0.2386	-0.8475	-0.1279	-1.3911	0.5974	0.2422	0.9684	0.0406	0.3751	-0.5618	2.9894	11.3528	5.5392	0.4384	0.4208	-0.3746	2.8643	10.9714	5.3970	0.4717	0.3935	-0.4596	4.1378	109.0054	37.4963	1.9093	-0.1168	0.2638
1092.2170	-2.8703	-2.7939	-0.2290	-0.8472	-0.1241	-1.3967	0.6013	0.2393	0.9652	0.0342	0.3775	-0.5545	3.0514	11.3699	5.6163	0.4367	0.4390	-0.3506	2.8627	10.9473	5.3893	0.4673	0.3962	-0.4586	4.0796	108.8479	37.4388	1.8801	-0.1088	0.2638
1092.2270	-2.8643	-2.7915	-0.2194	-0.8468	-0.1202	-1.4022	0.6055	0.2352	0.9608	0.0277	0.3892	-0.5493	2.9751	10.9564	5.7973	0.4630	0.3683	-0.3294	2.8611	10.9231	5.3811	0.4630	0.3989	-0.4575	4.0226	108.6885	37.3765	1.8512	-0.1008	0.2638
1092.2390	-2.8569	-2.7888	-0.2077	-0.8465	-0.1154	-1.4088	0.6090	0.2262	0.9613	0.0238	0.3986	-0.5390	3.0323	11.2780	5.4367	0.4751	0.3904	-0.4054	2.8593	10.8936	5.3705	0.4578	0.4022	-0.4563	3.9549	108.4926	37.2943	1.8164	-0.0911	0.2638
1092.2490	-2.8507	-2.7865	-0.1982	-0.8464	-0.1114	-1.4142	0.6124	0.2258	0.9569	0.0205	0.4123	-0.5358	2.9226	10.8765	5.4565	0.4554	0.3665	-0.3725	2.8580	10.8688	5.3613	0.4534	0.4049	-0.4552	3.9003	108.3265	37.2212	1.7876	-0.0831	0.2638
1092.2590	-2.8446	-2.7843	-0.1887	-0.8462	-0.1073	-1.4194	0.6177	0.2182	0.9514	0.0167	0.4145	-0.5334	2.8977	11.1520	5.6919	0.4296	0.4521	-0.4010	2.8569	10.8441	5.3516	0.4492	0.4077	-0.4542	3.8481	108.1610	37.1444	1.7592	-0.0751	0.2638
1092.2690	-2.8384	-2.7822	-0.1791	-0.8460	-0.1030	-1.4247	0.6198	0.2118	0.9542	0.0138	0.4278	-0.5317	3.0484	11.1989	5.2719	0.4090	0.3585	-0.3912	2.8557	10.8189	5.3413	0.4448	0.4104	-0.4532	3.7955	107.9900	37.0611	1.7303	-0.0670	0.2638
1092.2810	-2.8310	-2.7797	-0.1677	-0.8459	-0.0979	-1.4311	0.6263	0.2086	0.9492	0.0033	0.4342	-0.5238	2.9770	10.7499	5.4469	0.3773	0.4097	-0.3799	2.8545	10.7885	5.3285	0.3282	0.4137	-0.4519	3.7349	107.7828	36.9566	1.6963	-0.0574	0.2638
1092.2910	-2.8246	-2.7776	-0.1583	-0.8459	-0.0935	-1.4364	0.6297	0.2029	0.9434	-0.0001	0.4409	-0.5179	2.8587	10.8570	5.5650	0.2964	0.4029	-0.3740	2.8536	10.7630	5.3173	0.2038	0.4164	-0.4509	3.6857	107.6074	36.8647	1.6682	-0.0493	0.2638
1092.3010	-2.8183	-2.7757	-0.1488	-0.8459	-0.0890	-1.4415	0.6340	0.1954	0.9449	-0.0050	0.4516	-0.5127	2.8990	10.9369	5.2715	0.2069	0.4174	-0.3882	2.8529	10.7374	5.3057	0.0790	0.4191	-0.4498	3.6384	107.4322	36.7691	1.6403	-0.0413	0.2638
1092.3110	-2.8120	-2.7737	-0.1395	-0.8460	-0.0844	-1.4466	0.6361	0.1922	0.9356	-0.0117	0.4573	-0.5091	2.7998	10.6194	5.5283	0.1267	0.4288	-0.3905	2.7462	10.5866	5.2153	-0.0689	0.4219	-0.4438	2.3293	105.7681	35.9041	1.5383	-0.0320	0.3154
1092.3230	-2.8044	-2.7714	-0.1283	-0.8461	-0.0789	-1.4526	0.6391	0.1849	0.9334	-0.0173	0.4718	-0.5062	2.8428	10.7252	5.4141	0.0863	0.3445	-0.3808	2.7463	10.5539	5.1993	-0.1457	0.4252	-0.4423	2.2937	105.5486	35.7784	1.5045	-0.0222	0.3154
1092.3330	-2.7979	-2.7697	-0.1188	-0.8463	-0.0742	-1.4578	0.6420	0.1786	0.9321	-0.0169	0.4787	-0.5021	2.8049	10.6579	5.1884	0.0217	0.3759	-0.3521	2.7465	10.5263	5.1855	-0.1503	0.4279	-0.4409	2.2650	105.3613	35.6678	1.4761	-0.0140	0.3154
1092.3430	-2.7914	-2.7679	-0.1096	-0.8465	-0.0694	-1.4627	0.6454	0.1754	0.9245	-0.0210	0.4867	-0.4943	2.7748	10.2831	5.3776	-0.0057	0.3561	-0.3812	2.7469	10.4989	5.1715	-0.1548	0.4306	-0.4390	2.2394	105.1768	35.5556	1.4484	-0.0060	0.3154
1092.3550	-2.7836	-2.7658	-0.0986	-0.8467	-0.0635	-1.4687	0.6497	0.1654	0.9216	-0.0255	0.4964	-0.4886	2.6127	10.6468	5.3109	-0.0500	0.3228	-0.3323	2.7477	10.4662	5.1543	-0.1602	0.4338	-0.4366	2.2119	104.9565	35.4179	1.4158	0.0036	0.3154
1092.3650	-2.7771	-2.7642	-0.0893	-0.8470	-0.0585	-1.4735	0.6504	0.1598	0.9159	-0.0302	0.5004	-0.4813	2.7174	10.6261	5.3951	-0.0957	0.3939	-0.3605	2.7485	10.4387	5.1396	-0.1646	0.4364	-0.4346	2.1905	104.7711	35.2990	1.3890	0.0115	0.3154
1092.3750	-2.7706	-2.7627	-0.0801	-0.8473	-0.0535	-1.4782	0.6533	0.1550	0.9167	-0.0346	0.5055	-0.4749	3.0199	10.6005	5.0203	-0.1769	0.3835	-0.3768	2.7494	10.4112	5.1245	-0.1691	0.4384	-0.4327	2.1703	104.5845	35.1753	1.3620	0.0195	0.3154
1092.3850	-2.7641	-2.7611	-0.0710	-0.8477	-0.0483	-1.4829	0.6554	0.1496	0.9077	-0.0452	0.5191	-0.4718	3.1671	10.3642	5.3487	-0.1346	0.3480	-0.3625	2.7504	10.3836	5.1091	-0.1735	0.4404	-0.4307	2.1523	104.3970	35.0496	1.3356	0.0274	0.3154
1092.3970	-2.7561	-2.7595	-0.0601	-0.8483	-0.0422	-1.4886	0.6607	0.1401	0.9022	-0.0500	0.5296	-0.4681	2.8748	10.8009	5.3419	-0.1699	0.3595	-0.3659	2.7520	10.3508	5.0904	-0.1787	0.4427	-0.4283	2.1340	104.1765	34.8969	1.3047	0.0367	0.3154
1092.4070	-2.7496	-2.7581	-0.0511	-0.8488	-0.0369	-1.4933	0.6656	0.1356	0.9021	-0.0526	0.5347	-0.4608	2.6084	10.7527	5.1444	-0.2275	0.4395	-0.3407	2.6427	10.2428	5.0169	-0.1885	0.4433	-0.4221	0.7988	103.0303	34.2027	1.2217	0.0295	0.3596
1092.4170	-2.7429	-2.7567	-0.0422	-0.8494	-0.0315	-1.4979	0.6665	0.1318	0.8958	-0.0631	0.5437	-0.4536	2.6384	10.4528	5.2553	-0.1499	0.3788	-0.3371	2.6447	10.2145	5.0000	-0.1930	0.4452	-0.4199	0.8006	102.8409	34.0688	1.1964	0.0372	0.3596
1092.4290	-2.7349	-2.7552	-0.0315	-0.8501	-0.0248	-1.5033	0.6671	0.1267	0.8902	-0.0654	0.5470	-0.4449	2.9535	10.1700	5.1602	-0.2109	0.4134	-0.3522	2.6474	10.1806	4.9794	-0.1984	0.4475	-0.4172	0.8054	102.6155	33.9049	1.1661	0.0464	0.3596
1092.4390	-2.7282	-2.7540	-0.0224	-0.8508	-0.0192	-1.5078	0.6680	0.1147	0.8867	-0.0729	0.5485	-0.4388	3.0668	10.6410	5.1925	-0.1995	0.4681	-0.3637	2.6497	10.1522	4.9617	-0.2029	0.4494	-0.4149	0.8103	102.4244	33.7625	1.1409	0.0542	0.3596
1092.4490	-2.7214	-2.7529	-0.0136	-0.8516	-0.0137	-1.5121	0.6740	0.1130	0.8801	-0.0792	0.5605	-0.4344	2.7118	10.3111	5.0909	-0.1890	0.4230	-0.3681	2.6522	10.1240	4.9441	-0.2073	0.4513	-0.4127	0.8182	102.2376	33.6211	1.1166	0.0617	0.3596
1092.4590	-2.7147	-2.7517	-0.0049	-0.8524	-0.0080	-1.5164	0.6761	0.1062	0.8743	-0.0819	0.5742	-0.4333	2.6332	10.2923	5.1956	-0.2178	0.3890	-0.3273	2.6549	10.0960	4.9263	-0.2117	0.4532	-0.4105	0.8281	102.0518	33.4783	1.0929	0.0691	0.3596
1092.4710	-2.7067	-2.7505	0.0056	-0.8535	-0.0012	-1.5215	0.6773	0.1007	0.8717	-0.0898	0.5857	-0.4269	2.6882	10.1431	5.0012	-0.1961	0.3521	-0.3122	2.6583	10.0624	4.9047	-0.2169	0.4555	-0.4078	0.8423	101.8302	33.3046	1.0649	0.0779	0.3596
1092.4810	-2.6999	-2.7496	0.0142	-0.8544	0.0047	-1.5257	0.6784	0.0963	0.8659	-0.0931	0.5911	-0.4205	2.7961	9.7584	4.9238	-0.2296	0.4132	-0.3185	2.6613	10.0343	4.8864	-0.2212	0.4574	-0.4055	0.8555	101.6434	33.1562	1.0418	0.0852	0.3596
1092.4910	-2.6931	-2.7486	0.0228	-0.8554	0.0106	-1.5299	0.6820	0.0859	0.8603	-0.0998	0.5935	-0.4115	2.7883	10.1058	5.0779	-0.2193	0.4763	-0.3101	2.6645	10.0066	4.8681	-0.2254	0.4593	-0.4033	0.8711	101.4618	33.0082	1.0195	0.0924	0.3596
1092.5010	-2.6862	-2.7478	0.0314	-0.8564	0.0166	-1.5340	0.6850	0.0798	0.8565	-0.1029	0.6034	-0.4049	2.7012	10.2415	4.9213	-0.2674	0.4651	-0.3120	2.6678	9.9793	4.8497	-0.2296	0.4611	-0.4010	0.8887	101.2843	32.8597	0.9977	0.0995	0.3596
1092.5130	-2.6780	-2.7470	0.0417	-0.8577	0.0239	-1.5388	0.6848	0.0740	0.8499	-0.1121	0.6177	-0.3962	2.6976	10.0727	4.8228	-0.2591	0.3795	-0.3282	2.5681	9.8688	4.7704	-0.2409	0.4621	-0.3934	-0.3237	100.1481	32.1256	0.9075	0.0955	0.4093
1092.5230	-2.6711	-2.7462	0.0501	-0.8588	0.0301	-1.5427	0.6856	0.0676	0.8444	-0.1198	0.6228	-0.3906	2.7838	9.9848	4.8163	-0.2546	0.3726	-0.3572	2.5722	9.8408	4.7510	-0.2453	0.4639	-0.3908	-0.2892	99.9687	31.9728	0.8863	0.1024	0.4093
1092.5330	-2.6642	-2.7456	0.0585	-0.8601	0.0364	-1.5466	0.6865	0.0616	0.8382	-0.1260	0.6236	-0.3898	2.8929	9.9743	4.7526	-0.2505	0.4602	-0.2788	2.5764	9.8129	4.7315	-0.2497	0.4657	-0.3883	-0.2530	99.7915	31.8195	0.8656	0.1093	0.4093
1092.5430	-2.6573	-2.7450	0.0669	-0.8614	0.0427	-1.5503	0.6896	0.0556	0.8319	-0.1334	0.6267	-0.3781	2.7476	9.8528	4.8105	-0.2392	0.5052	-0.3365	2.5807	9.7852	4.7118	-0.2540	0.4675	-0.3857	-0.2155	99.6158	31.6644	0.8454	0.1160	0.4093
1092.5550	-2.6491	-2.7444	0.0769	-0.8630	0.0502	-1.5549	0.6933	0.0482	0.8234	-0.1384	0.6414	-0.3675	2.3598	9.8787	4.8024	-0.2542	0.4672	-0.3382	2.5861	9.7521	4.6879	-0.2591	0.4696	-0.3826	-0.1687	99.4063	31.4760	0.8214	0.1241	0.4093
1092.5650	-2.6422	-2.7439	0.0851	-0.8644	0.0566	-1.5586	0.6937	0.0440	0.8174	-0.1457	0.6495	-0.3612	2.5526	9.7250	4.8945	-0.2456	0.4766	-0.3230	2.5907	9.7248	4.6684	-0.2633	0.4714	-0.3801	-0.1274	99.2365	31.3222	0.8026	0.1305	0.4093
1092.5750	-2.6353	-2.7435	0.0932	-0.8660	0.0632	-1.5622	0.6927	0.0383	0.8157	-0.1519	0.6575	-0.3582	2.9504	9.4142	4.6210	-0.2328	0.5056	-0.2563	2.5954	9.6977	4.6486	-0.2674	0.4731	-0.3775	-0.0849	99.0679	31.1667	0.7843	0.1369	0.4093
1092.5870	-2.6269	-2.7431	0.1029	-0.8678	0.0713	-1.5664	0.6954	0.0276	0.8057	-0.1593	0.6630	-0.3473	2.8557	9.6173	4.9022	-0.1879	0.4369	-0.3358	2.6013	9.6655	4.6249	-0.2723	0.4752	-0.3745	-0.0322	98.8696	30.9794	0.7631	0.1444	0.4093
1092.5970	-2.6199	-2.7430	0.1110	-0.8694	0.0779	-1.5698	0.6980	0.0209	0.7997	-0.1650	0.6715	-0.3416	2.6252	9.7754	4.7359	-0.2264	0.4009	-0.3362	2.6063	9.6390	4.6051	-0.2763	0.4770	-0.3719	0.0132	98.7086	30.8236	0.7459	0.1505	0.4093
1092.6070	-2.6129	-2.7428	0.1190	-0.8712	0.0846	-1.5731	0.6991	0.0158	0.7962	-0.1685	0.6775	-0.3375	2.3283	9.5863	4.4663	-0.2701	0.4612	-0.2756	2.5022	9.5291	4.5231	-0.2878	0.4777	-0.3634	-1.2426	97.5515	30.0586	0.6501	0.1460	0.4713
1092.6170	-2.6059	-2.7426	0.1269	-0.8730	0.0914	-1.5764	0.6993	0.0099	0.7866	-0.1779	0.6892	-0.3290	2.4968	9.3482	4.6335	-0.2433	0.4508	-0.3294	2.5079	9.2775	4.5025	-0.2921	0.4793	-0.3605	-1.1804	97.3918	29.9018	0.6337	0.1520	0.4713
1092.6290	-2.5975	-2.7426	0.1363	-0.8751	0.0997	-1.5803	0.6975	-0.0018	0.7816	-0.1838	0.6914	-0.3184	2.8754	8.6785	4.3692	-0.2807	0.4904	-0.3026	2.5148	8.2044	4.4778	-0.2972	0.4813	-0.3569	-1.1045	97.2050	29.7140	0.6148	0.1589	0.4713
1092.6390	-2.5906	-2.7426	0.1440	-0.8770	0.1067	-1.5835	0.6990	-0.0053	0.7716	-0.1895	0.7043	-0.3108	2.8230	7.7737	4.4170	-0.2690	0.4460	-0.2792	2.5207	7.2905	4.4575	-0.3013	0.4830	-0.3540	-1.0399	97.0553	29.5598	0.6000	0.1645	0.4713
1092.6490	-2.5836	-2.7428	0.1516	-0.8790	0.1137	-1.5866	0.7024	-0.0144	0.7637	-0.1970	0.7122	-0.2997	2.5364	7.2409	4.5019	-0.2844	0.4407	-0.3225	2.5266	6.6795	4.4374	-0.3054	0.4846	-0.3511	-0.9741	96.9110	29.4084	0.5860	0.1699	0.4713
1092.6610	-2.5752	-2.7430	0.1608	-0.8814	0.1223	-1.5902	0.7017	-0.0183	0.7548	-0.2043	0.7179	-0.2902	2.5599	6.9757	4.6517	-0.2369	0.4328	-0.3225	2.5339	6.6506	4.4133	-0.3102	0.4865	-0.3475	-0.8942	96.7420	29.2263	0.5700	0.1762	0.4713
1092.6710	-2.5681	-2.7432	0.1684	-0.8835	0.1296	-1.5930	0.7011	-0.0240	0.7499	-0.2115	0.7213	-0.2857	2.6338	6.8401	4.4170	-0.3193	0.4316	-0.2498	2.5400	6.6265	4.3931	-0.3142	0.4881	-0.3446	-0.8268	96.6001	29.0734	0.5569	0.1815	0.4713
1092.6810	-2.5611	-2.7435	0.1758	-0.8857	0.1369	-1.5958	0.7010	-0.0289	0.7381	-0.2220	0.7201	-0.2756	2.6368	6.7380	4.7256	-0.2960	0.5321	-0.2998	2.5461	6.6031	4.3735	-0.3180	0.4897	-0.3416	-0.7582	96.4673	28.9264	0.5453	0.1864	0.4713
1092.6910	-2.5541	-2.7438	0.1831	-0.8879	0.1441	-1.5985	0.7025	-0.0360	0.7342	-0.2296	0.7355	-0.2728	2.7445	6.6694	4.7054	-0.3094	0.4794	-0.2196	2.5524	6.5799	4.3539	-0.3219	0.4912	-0.3387	-0.6890	96.3357	28.7786	0.5338	0.1912	0.4713
1092.7040	-2.5457	-2.7443	0.1919	-0.8907	0.1529	-1.6017	0.7043	-0.0446	0.7287	-0.2397	0.7470	-0.2571	2.5551	6.5181	4.5795	-0.2834	0.5003	-0.3271	2.4884	6.5778	4.3314	-0.3270	0.4899	-0.3338	-1.4606	96.4865	28.6126	0.5148	0.1624	0.4860
1092.7130	-2.5386	-2.7448	0.1992	-0.8931	0.1604	-1.6042	0.7026	-0.0504	0.7249	-0.2492	0.7549	-0.2523	2.5745	6.5721	4.2446	-0.2688	0.5153	-0.2586	2.4326	6.5769	4.3118	-0.3314	0.4885	-0.3295	-2.1244	96.6136	28.4690	0.4986	0.1374	0.4987
1092.7230	-2.5316	-2.7453	0.2064	-0.8955	0.1680	-1.6067	0.7023	-0.0566	0.7134	-0.2580	0.7546	-0.2444	2.5588	6.5133	4.4759	-0.2940	0.5087	-0.3318	2.4386	6.5550	4.2920	-0.3352	0.4899	-0.3264	-2.0483	96.4891	28.3234	0.4892	0.1418	0.4988
1092.7330	-2.5246	-2.7459	0.2135	-0.8982	0.1756	-1.6091	0.7019	-0.0642	0.7079	-0.2625	0.7642	-0.2404	2.4541	6.5472	4.2573	-0.2949	0.4626	-0.2119	2.4446	6.5335	4.2723	-0.3389	0.4912	-0.3233	-1.9720	96.3683	28.1790	0.4802	0.1461	0.4988
1092.7450	-2.5161	-2.7468	0.2219	-0.9014	0.1848	-1.6119	0.7018	-0.0703	0.6978	-0.2733	0.7745	-0.2271	2.5304	6.3923	4.3281	-0.2760	0.4917	-0.3201	2.4518	6.5078	4.2488	-0.3433	0.4928	-0.3195	-1.8798	96.2258	28.0075	0.4705	0.1509	0.4988
1092.7550	-2.5090	-2.7475	0.2288	-0.9042	0.1925	-1.6141	0.7009	-0.0789	0.6900	-0.2752	0.7767	-0.2224	2.5208	6.7017	4.3388	-0.2806	0.4495	-0.2341	2.4578	6.4872	4.2298	-0.3468	0.4941	-0.3164	-1.8029	96.1168	27.8694	0.4637	0.1547	0.4988
1092.7650	-2.5021	-2.7484	0.2357	-0.9070	0.2002	-1.6162	0.6996	-0.0851	0.6835	-0.2817	0.7833	-0.2088	2.5149	6.6834	4.3589	-0.2555	0.5197	-0.2996	2.4639	6.4669	4.2110	-0.3503	0.4954	-0.3133	-1.7257	96.0123	27.7338	0.4575	0.1584	0.4988
1092.7770	-2.4938	-2.7494	0.2438	-0.9105	0.2095	-1.6187	0.7011	-0.0899	0.6748	-0.2839	0.7957	-0.2049	2.4657	6.5887	4.2329	-0.3760	0.4867	-0.2397	2.4712	6.4430	4.1888	-0.3544	0.4970	-0.3096	-1.6327	95.8915	27.5740	0.4509	0.1625	0.4988
1092.7870	-2.4868	-2.7503	0.2505	-0.9134	0.2176	-1.6207	0.6999	-0.0922	0.6658	-0.2922	0.8014	-0.1912	2.5214	6.1926	4.2336	-0.3634	0.3930	-0.2690	2.4773	6.4234	4.1704	-0.3578	0.4982	-0.3065	-1.5552	95.7947	27.4429	0.4461	0.1659	0.4988
1092.7970	-2.4797	-2.7513	0.2571	-0.9165	0.2258	-1.6226	0.6988	-0.1023	0.6599	-0.3049	0.7997	-0.1823	2.6237	6.4281	4.2371	-0.3450	0.4561	-0.2595	2.4834	6.4042	4.1524	-0.3611	0.4995	-0.3034	-1.4776	95.7022	27.3144	0.4419	0.1691	0.4988
1092.8090	-2.4713	-2.7526	0.2650	-0.9201	0.2353	-1.6247	0.6972	-0.1099	0.6511	-0.3126	0.7994	-0.1729	2.4353	6.6421	4.1128	-0.3501	0.5222	-0.2158	2.3599	6.4694	4.1528	-0.3645	0.4938	-0.2977	-2.9435	96.6381	27.3793	0.4430	0.0974	0.5184
1092.8190	-2.4643	-2.7537	0.2716	-0.9233	0.2434	-1.6264	0.6944	-0.1119	0.6442	-0.3258	0.8113	-0.1638	2.7358	6.1492	4.0179	-0.3163	0.5098	-0.2741	2.3652	6.4512	4.1344	-0.3678	0.4949	-0.2945	-2.8654	96.5445	27.2498	0.4395	0.1004	0.5184
1092.8290	-2.4574	-2.7549	0.2779	-0.9266	0.2514	-1.6280	0.6943	-0.1208	0.6348	-0.3374	0.8126	-0.1569	2.5966	6.4639	4.1800	-0.2800	0.5862	-0.2407	2.3705	6.4337	4.1166	-0.3711	0.4959	-0.2912	-2.7875	96.4583	27.1255	0.4372	0.1031	0.5184
1092.8390	-2.4504	-2.7561	0.2843	-0.9299	0.2597	-1.6295	0.6943	-0.1227	0.6270	-0.3430	0.8205	-0.1504	2.3979	6.1406	4.1715	-0.3153	0.5116	-0.1806	2.3757	6.4166	4.0991	-0.3742	0.4969	-0.2880	-2.7100	96.3772	27.0041	0.4356	0.1057	0.5184
1092.8510	-2.4421	-2.7577	0.2917	-0.9341	0.2696	-1.6312	0.6922	-0.1325	0.6189	-0.3500	0.8313	-0.1355	2.4082	6.2709	4.0531	-0.2988	0.4549	-0.2716	2.3820	6.3963	4.0783	-0.3779	0.4981	-0.2841	-2.6173	96.2836	26.8618	0.4348	0.1085	0.5184
1092.8610	-2.4353	-2.7591	0.2978	-0.9377	0.2779	-1.6325	0.6903	-0.1397	0.6108	-0.3563	0.8354	-0.1285	2.4923	6.5730	4.2017	-0.2598	0.4794	-0.2689	2.3872	6.3802	4.0617	-0.3809	0.4991	-0.2809	-2.5406	96.2144	26.7491	0.4351	0.1106	0.5184
1092.8710	-2.4286	-2.7605	0.3038	-0.9413	0.2863	-1.6337	0.6897	-0.1445	0.6044	-0.3602	0.8370	-0.1253	2.8173	6.5541	4.0141	-0.3164	0.4886	-0.2238	2.3923	6.3646	4.0455	-0.3838	0.5001	-0.2777	-2.4643	96.1516	26.6408	0.4364	0.1125	0.5184
1092.8830	-2.4202	-2.7622	0.3109	-0.9456	0.2964	-1.6351	0.6908	-0.1484	0.5955	-0.3687	0.8403	-0.1096	2.4288	6.3608	4.1129	-0.3675	0.4574	-0.2295	2.3985	6.3461	4.0261	-0.3872	0.5012	-0.2738	-2.3733	96.0781	26.5115	0.4382	0.1147	0.5184
1092.8930	-2.4132	-2.7637	0.3168	-0.9494	0.3047	-1.6362	0.6863	-0.1535	0.5846	-0.3793	0.8490	-0.1027	2.4733	6.3409	4.0827	-0.3316	0.5007	-0.2395	2.4035	6.3306	4.0099	-0.3900	0.5022	-0.2705	-2.2978	96.0166	26.4036	0.4400	0.1165	0.5184
1092.9040	-2.4064	-2.7654	0.3227	-0.9532	0.3133	-1.6372	0.6841	-0.1621	0.5803	-0.3856	0.8475	-0.0941	2.5879	6.9538	4.1825	-0.3527	0.5806	-0.2916	2.3904	6.9254	4.3178	-0.3554	0.4823	-0.2895	-2.4417	103.2442	29.4770	0.8411	-0.1040	0.2844
1092.9130	-2.3995	-2.7670	0.3284	-0.9570	0.3218	-1.6381	0.6824	-0.1630	0.5712	-0.3964	0.8520	-0.0889	2.3307	6.4888	4.1018	-0.3664	0.4902	-0.2199	2.2876	6.4259	4.0205	-0.3929	0.4959	-0.2634	-3.6486	97.3693	26.6032	0.4694	0.0357	0.5302
1092.9250	-2.3914	-2.7690	0.3353	-0.9618	0.3320	-1.6391	0.6799	-0.1672	0.5635	-0.4064	0.8614	-0.0814	2.5322	6.2787	3.9120	-0.3148	0.4684	-0.1267	2.2923	6.4099	4.0019	-0.3962	0.4967	-0.2594	-3.5640	97.3051	26.4825	0.4740	0.0372	0.5302
1092.9350	-2.3846	-2.7707	0.3408	-0.9660	0.3406	-1.6398	0.6773	-0.1739	0.5562	-0.4129	0.8674	-0.0677	2.4747	6.5202	3.9398	-0.3125	0.4949	-0.2004	2.2961	6.3971	3.9870	-0.3988	0.4974	-0.2561	-3.4943	97.2579	26.3872	0.4790	0.0382	0.5302
1092.9450	-2.3779	-2.7724	0.3463	-0.9702	0.3493	-1.6404	0.6758	-0.1777	0.5479	-0.4151	0.8692	-0.0584	2.3828	6.2782	4.1034	-0.3251	0.5031	-0.2141	2.2998	6.3848	3.9724	-0.4013	0.4981	-0.2528	-3.4254	97.2160	26.2956	0.4847	0.0391	0.5302
1092.9550	-2.3711	-2.7743	0.3517	-0.9745	0.3581	-1.6410	0.6739	-0.1844	0.5394	-0.4214	0.8747	-0.0498	2.3659	6.6188	4.0771	-0.3382	0.4191	-0.2263	2.3035	6.3727	3.9580	-0.4038	0.4987	-0.2495	-3.3574	97.1772	26.2059	0.4909	0.0398	0.5302
1092.9670	-2.3631	-2.7765	0.3582	-0.9797	0.3685	-1.6415	0.6726	-0.1894	0.5283	-0.4308	0.8729	-0.0415	2.1916	6.3762	4.0934	-0.3469	0.4519	-0.1821	2.3078	6.3589	3.9415	-0.4067	0.4995	-0.2455	-3.2769	97.1404	26.1060	0.4994	0.0405	0.5302
1092.9770	-2.3563	-2.7785	0.3634	-0.9839	0.3773	-1.6419	0.6690	-0.1943	0.5212	-0.4397	0.8732	-0.0321	2.0610	6.6095	3.9974	-0.3751	0.5650	-0.1929	2.3113	6.3474	3.9277	-0.4091	0.5002	-0.2422	-3.2103	97.1080	26.0219	0.5064	0.0412	0.5302
1092.9870	-2.3496	-2.7804	0.3686	-0.9883	0.3862	-1.6421	0.6650	-0.1991	0.5154	-0.4506	0.8716	-0.0223	2.3127	6.4770	3.8849	-0.3998	0.5641	-0.2295	2.3148	6.3365	3.9145	-0.4114	0.5008	-0.2389	-3.1449	97.0844	25.9439	0.5144	0.0415	0.5302
1092.9990	-2.3416	-2.7828	0.3747	-0.9938	0.3966	-1.6423	0.6606	-0.2021	0.5047	-0.4654	0.8847	-0.0114	2.6614	6.0610	3.9563	-0.3765	0.5089	-0.2437	2.3188	6.3236	3.8990	-0.4141	0.5015	-0.2349	-3.0672	97.0573	25.8529	0.5247	0.0418	0.5302
1093.0090	-2.3351	-2.7849	0.3797	-0.9985	0.4055	-1.6424	0.6613	-0.2060	0.5001	-0.4684	0.8912	-0.0043	2.3250	6.4075	3.7942	-0.3338	0.5005	-0.0807	2.2023	6.4697	3.9439	-0.4121	0.4934	-0.0444	-4.4345	98.8870	26.3579	0.5756	-0.0501	0.5342
1093.0190	-2.3286	-2.7870	0.3847	-1.0033	0.4145	-1.6423	0.6563	-0.2125	0.4923	-0.4719	0.8908	0.0105	2.5283	6.6909	3.8000	-0.3605	0.5306	0.0283	2.2043	6.4610	3.9269	-0.4143	0.4937	0.2026	-4.3783	98.8682	26.2863	0.5858	-0.0503	0.5342
1093.0290	-2.3220	-2.7891	0.3895	-1.0081	0.4234	-1.6421	0.6541	-0.2119	0.4827	-0.4777	0.8911	0.0227	2.4451	6.1767	3.9800	-0.3627	0.5330	0.0233	2.2062	6.4524	3.9102	-0.4163	0.4941	0.3335	-4.3226	98.8500	26.2174	0.5963	-0.0505	0.5342
1093.0410	-2.3142	-2.7917	0.3952	-1.0138	0.4341	-1.6419	0.6515	-0.2201	0.4722	-0.4863	0.9002	0.0230	2.2888	6.4498	4.0093	-0.4086	0.4843	0.1151	2.2083	6.4428	3.8907	-0.4188	0.4945	0.3374	-4.2574	98.8373	26.1403	0.6093	-0.0508	0.5342
1093.0510	-2.3077	-2.7939	0.3999	-1.0187	0.4431	-1.6417	0.6493	-0.2209	0.4651	-0.5003	0.8979	0.0284	2.2800	6.1669	3.7939	-0.3924	0.5070	0.1857	2.2100	6.4352	3.8749	-0.4207	0.4949	0.3407	-4.2042	98.8312	26.0804	0.6210	-0.0513	0.5342
1093.0610	-2.3013	-2.7962	0.4045	-1.0237	0.4520	-1.6414	0.6476	-0.2279	0.4587	-0.5127	0.9033	0.0371	2.1222	6.3293	3.8543	-0.3399	0.4311	0.2277	2.2116	6.4277	3.8592	-0.4209	0.4952	0.3440	-4.1518	98.8262	26.0222	0.6333	-0.0518	0.5342
1093.0730	-2.2935	-2.7989	0.4100	-1.0300	0.4629	-1.6408	0.6414	-0.2327	0.4521	-0.5183	0.9036	0.0500	2.2676	6.4962	3.7363	-0.3556	0.5326	0.2140	2.2135	6.4191	3.8408	-0.4209	0.4956	0.3480	-4.0903	98.8249	25.9552	0.6490	-0.0528	0.5342
1093.0830	-2.2871	-2.8013	0.4145	-1.0353	0.4719	-1.6403	0.6374	-0.2343	0.4435	-0.5207	0.9103	0.0568	2.4280	6.2090	3.6798	-0.3407	0.4809	0.2714	2.2149	6.4124	3.8260	-0.4209	0.4959	0.3513	-4.0403	98.8297	25.9052	0.6630	-0.0537	0.5342
1093.0930	-2.2807	-2.8037	0.4188	-1.0406	0.4811	-1.6397	0.6344	-0.2404	0.4305	-0.5265	0.9104	0.0656	2.2636	6.5123	4.0272	-0.3836	0.4688	0.2973	2.2162	6.4062	3.8116	-0.4208	0.4962	0.3546	-3.9915	98.8402	25.8596	0.6772	-0.0547	0.5342
1093.1040	-2.2744	-2.8061	0.4231	-1.0459	0.4901	-1.6390	0.6328	-0.2430	0.4242	-0.5332	0.9114	0.0755	2.1924	6.4839	3.8676	-0.4250	0.5090	0.3594	2.2003	6.6077	3.9057	-0.4087	0.4893	0.3516	-4.1493	101.3335	26.8776	0.8205	-0.1327	0.4665
1093.1150	-2.2669	-2.8090	0.4281	-1.0523	0.5010	-1.6380	0.6257	-0.2457	0.4200	-0.5486	0.9107	0.0917	2.2988	6.6207	3.7741	-0.4009	0.5888	0.3197	2.1059	6.5778	3.8562	-0.4150	0.4874	0.3615	-5.2306	101.0481	26.5012	0.7690	-0.1548	0.5306
1093.1250	-2.2606	-2.8115	0.4322	-1.0579	0.5102	-1.6370	0.6213	-0.2489	0.4111	-0.5609	0.9103	0.0990	2.3405	6.5898	3.9172	-0.3076	0.5634	0.3412	2.1055	6.5738	3.8428	-0.4148	0.4875	0.3647	-5.1934	101.0604	26.4607	0.7846	-0.1561	0.5306
1093.1350	-2.2544	-2.8140	0.4363	-1.0635	0.5194	-1.6361	0.6185	-0.2483	0.4035	-0.5648	0.9154	0.1073	2.3318	6.1498	3.7888	-0.2847	0.4550	0.3255	2.1051	6.5699	3.8297	-0.4146	0.4875	0.3680	-5.1572	101.0748	26.4234	0.8009	-0.1575	0.5306
1093.1450	-2.2482	-2.8165	0.4403	-1.0692	0.5285	-1.6349	0.6160	-0.2549	0.3961	-0.5691	0.9205	0.1157	2.1889	6.6912	3.9533	-0.3258	0.4541	0.3018	2.1046	6.5668	3.8172	-0.4142	0.4875	0.3713	-5.1225	101.0977	26.3919	0.8180	-0.1591	0.5306
1093.1570	-2.2409	-2.8196	0.4450	-1.0761	0.5395	-1.6335	0.6111	-0.2553	0.3882	-0.5753	0.9144	0.1250	2.1286	6.5063	3.8529	-0.4277	0.4897	0.3623	2.1039	6.5629	3.8022	-0.4138	0.4875	0.3753	-5.0817	101.1235	26.3538	0.8381	-0.1609	0.5307
1093.1670	-2.2349	-2.8222	0.4488	-1.0819	0.5486	-1.6322	0.6063	-0.2594	0.3795	-0.5867	0.9187	0.1368	2.2511	6.6436	3.8199	-0.4170	0.4920	0.3063	2.1032	6.5599	3.7900	-0.4135	0.4876	0.3785	-5.0489	101.1484	26.3257	0.8553	-0.1624	0.5307
1093.1770	-2.2288	-2.8248	0.4526	-1.0877	0.5578	-1.6308	0.6016	-0.2588	0.3750	-0.6008	0.9197	0.1435	2.3290	6.4593	3.6831	-0.4031	0.5400	0.3306	2.1024	6.5574	3.7783	-0.4131	0.4876	0.3818	-5.0173	101.1789	26.3021	0.8731	-0.1641	0.5307
1093.1890	-2.2216	-2.8280	0.4570	-1.0951	0.5689	-1.6290	0.5996	-0.2662	0.3610	-0.6088	0.9181	0.1519	2.1389	6.6744	3.8927	-0.2811	0.5186	0.3554	2.1013	6.5547	3.7648	-0.4124	0.4876	0.3858	-4.9809	101.2191	26.2791	0.8961	-0.1664	0.5307
1093.1990	-2.2156	-2.8306	0.4606	-1.1013	0.5782	-1.6274	0.5951	-0.2693	0.3547	-0.6073	0.9145	0.1618	2.1163	6.8131	3.8730	-0.3321	0.5070	0.3232	2.1003	6.5526	3.7537	-0.4119	0.4875	0.3891	-4.9516	101.2553	26.2620	0.9155	-0.1683	0.5307
1093.2090	-2.2097	-2.8333	0.4642	-1.1074	0.5873	-1.6257	0.5908	-0.2699	0.3523	-0.6119	0.9181	0.1691	1.9190	6.8103	3.7309	-0.4001	0.4812	0.3221	1.9979	6.7545	3.8306	-0.4043	0.4781	0.3913	-6.1316	103.7148	27.1047	1.0103	-0.2703	0.5199
1093.2190	-2.2039	-2.8360	0.4676	-1.1136	0.5964	-1.6240	0.5842	-0.2702	0.3430	-0.6270	0.9236	0.1770	2.2146	6.6098	3.8193	-0.4180	0.4980	0.3492	1.9954	6.7547	3.8204	-0.4037	0.4779	0.3945	-6.1139	103.7509	27.0896	1.0295	-0.2722	0.5199
1093.2310	-2.1969	-2.8392	0.4716	-1.1212	0.6075	-1.6218	0.5792	-0.2726	0.3358	-0.6399	0.9250	0.1891	2.2062	6.4700	3.7881	-0.3121	0.4409	0.3463	1.9922	6.7550	3.8086	-0.4029	0.4776	0.3984	-6.0937	103.7961	27.0756	1.0537	-0.2747	0.5199
1093.2410	-2.1911	-2.8420	0.4749	-1.1277	0.6168	-1.6199	0.5757	-0.2766	0.3265	-0.6378	0.9198	0.1969	2.0210	6.8276	4.0366	-0.3687	0.4868	0.3128	1.9895	6.7559	3.7992	-0.4022	0.4773	0.4016	-6.0784	103.8407	27.0692	1.0747	-0.2769	0.5199
1093.2510	-2.1853	-2.8448	0.4782	-1.1341	0.6259	-1.6178	0.5715	-0.2745	0.3215	-0.6413	0.9161	0.2015	1.9520	6.6505	3.8566	-0.4093	0.5979	0.3610	1.9867	6.7568	3.7900	-0.4014	0.4771	0.4048	-6.0638	103.8858	27.0637	1.0956	-0.2790	0.5199
1093.2630	-2.1786	-2.8481	0.4819	-1.1418	0.6370	-1.6153	0.5647	-0.2782	0.3131	-0.6574	0.9213	0.2135	2.1076	6.7338	3.8154	-0.4093	0.4317	0.3523	1.9832	6.7580	3.7792	-0.4006	0.4768	0.4087	-6.0473	103.9410	27.0591	1.1205	-0.2815	0.5199
1093.2730	-2.1729	-2.8509	0.4851	-1.1483	0.6461	-1.6131	0.5603	-0.2755	0.3067	-0.6760	0.9188	0.2195	1.9711	6.3542	3.6481	-0.3502	0.4791	0.3983	1.9802	6.7592	3.7705	-0.3998	0.4765	0.4119	-6.0344	103.9893	27.0585	1.1417	-0.2837	0.5199
1093.2830	-2.1673	-2.8537	0.4881	-1.1552	0.6553	-1.6108	0.5551	-0.2820	0.2988	-0.6811	0.9168	0.2350	2.0299	6.7003	3.8103	-0.3317	0.5138	0.3232	1.9771	6.7612	3.7625	-0.3989	0.4762	0.4151	-6.0235	104.0471	27.0656	1.1641	-0.2861	0.5199
1093.2930	-2.1618	-2.8566	0.4910	-1.1622	0.6646	-1.6085	0.5505	-0.2800	0.2926	-0.6816	0.9165	0.2410	1.8777	6.5516	3.7679	-0.3166	0.4793	0.3387	1.9740	6.7629	3.7545	-0.3980	0.4760	0.4183	-6.0129	104.1018	27.0719	1.1870	-0.2884	0.5200
1093.3040	-2.1563	-2.8593	0.4938	-1.1690	0.6738	-1.6060	0.5457	-0.2862	0.2831	-0.6841	0.9119	0.2513	1.9106	6.9483	4.0582	-0.3760	0.4814	0.3414	1.9242	6.8811	3.7992	-0.3926	0.4707	0.4207	-6.5603	105.5490	27.5955	1.2582	-0.3441	0.5106
1093.3150	-2.1499	-2.8627	0.4972	-1.1771	0.6846	-1.6030	0.5384	-0.2802	0.2832	-0.6962	0.9153	0.2596	2.1158	6.6789	3.7132	-0.4263	0.4644	0.3788	1.8786	6.9860	3.8358	-0.3876	0.4659	0.4237	-7.0411	106.8123	28.0477	1.3270	-0.3928	0.5026
1093.3250	-2.1445	-2.8656	0.5000	-1.1841	0.6938	-1.6004	0.5339	-0.2850	0.2747	-0.7103	0.9154	0.2706	2.1026	7.0805	3.8665	-0.3443	0.5426	0.3529	1.8740	6.9900	3.8288	-0.3866	0.4654	0.4268	-7.0421	106.8668	28.0562	1.3495	-0.3951	0.5026
1093.3370	-2.1381	-2.8690	0.5032	-1.1929	0.7048	-1.5971	0.5297	-0.2835	0.2653	-0.7149	0.9162	0.2754	1.9460	6.6567	3.8755	-0.3303	0.4582	0.4189	1.8683	6.9953	3.8212	-0.3854	0.4648	0.4305	-7.0450	106.9389	28.0734	1.3780	-0.3979	0.5026
1093.3470	-2.1328	-2.8719	0.5058	-1.2000	0.7139	-1.5942	0.5249	-0.2872	0.2570	-0.7131	0.9155	0.2873	1.7854	7.2238	4.1170	-0.4060	0.4319	0.3816	1.8636	6.9998	3.8148	-0.3843	0.4643	0.4336	-7.0478	106.9986	28.0874	1.4013	-0.4002	0.5026
1093.3570	-2.1277	-2.8747	0.5084	-1.2071	0.7231	-1.5913	0.5200	-0.2865	0.2549	-0.7230	0.9105	0.2919	1.8416	7.2046	3.7245	-0.3924	0.4744	0.3667	1.8588	7.0044	3.8087	-0.3833	0.4639	0.4367	-7.0514	107.0605	28.1036	1.4245	-0.4024	0.5026
1093.3670	-2.1225	-2.8776	0.5109	-1.2143	0.7322	-1.5883	0.5144	-0.2852	0.2457	-0.7377	0.9036	0.3034	1.8709	6.9290	3.8846	-0.3615	0.4250	0.3013	1.8539	7.0089	3.8025	-0.3823	0.4634	0.4398	-7.0552	107.1208	28.1199	1.4477	-0.4046	0.5026
1093.3770	-2.1174	-2.8804	0.5134	-1.2219	0.7410	-1.5852	0.5081	-0.2860	0.2410	-0.7427	0.9087	0.3099	1.9258	7.0034	3.7595	-0.3302	0.4918	0.3709	1.8490	7.0138	3.7969	-0.3812	0.4629	0.4430	-7.0601	107.1859	28.1412	1.4719	-0.4069	0.5026
1093.3890	-2.1113	-2.8839	0.5162	-1.2309	0.7519	-1.5814	0.5041	-0.2862	0.2303	-0.7433	0.9123	0.3138	1.6867	6.8496	3.9442	-0.3536	0.4324	0.4096	1.8430	7.0200	3.7906	-0.3799	0.4623	0.4467	-7.0672	107.2685	28.1709	1.5012	-0.4097	0.5026
1093.3990	-2.1062	-2.8868	0.5185	-1.2382	0.7611	-1.5782	0.4972	-0.2877	0.2263	-0.7557	0.9068	0.3244	1.8303	7.1389	3.8894	-0.3794	0.4176	0.3672	1.8336	7.0251	3.7853	-0.3788	0.4618	0.4498	-7.0736	107.3364	28.1959	1.5251	-0.4118	0.5026
1093.4090	-2.1013	-2.8897	0.5207	-1.2458	0.7701	-1.5749	0.4913	-0.2867	0.2223	-0.7680	0.8984	0.3346	1.6148	7.1755	3.8042	-0.3819	0.4253	0.3546	1.7515	7.2541	3.8847	-0.3680	0.4524	0.4506	-7.9227	110.0656	29.2432	1.6525	-0.5093	0.4794
1093.4190	-2.0964	-2.8925	0.5229	-1.2537	0.7790	-1.5715	0.4852	-0.2856	0.2151	-0.7736	0.8929	0.3417	1.7862	7.2139	4.0186	-0.2386	0.4895	0.3593	1.7387	7.2617	3.8807	-0.3668	0.4517	0.4536	-7.9388	110.1348	29.2708	1.6775	-0.5116	0.4794
1093.4290	-2.0917	-2.8954	0.5249	-1.2614	0.7881	-1.5681	0.4797	-0.2836	0.2086	-0.7698	0.8901	0.3531	1.9584	7.1363	4.1190	-0.3231	0.4899	0.4179	1.7258	7.2695	3.8771	-0.3655	0.4510	0.4566	-7.9555	110.2068	29.3016	1.7023	-0.5137	0.4794
1093.4410	-2.0860	-2.8988	0.5274	-1.2706	0.7987	-1.5638	0.4755	-0.2840	0.2041	-0.7813	0.8910	0.3647	1.6558	7.4411	4.0760	-0.4102	0.4180	0.3622	1.7103	7.2790	3.8730	-0.3641	0.4502	0.4601	-7.9762	110.2961	29.3411	1.7316	-0.5162	0.4794
1093.4510	-2.0813	-2.9016	0.5294	-1.2784	0.8076	-1.5602	0.4691	-0.2827	0.1981	-0.7948	0.8908	0.3685	1.6964	7.2768	4.0828	-0.3399	0.4325	0.4349	1.6974	7.2867	3.8693	-0.3629	0.4496	0.4631	-7.9931	110.3662	29.3718	1.7559	-0.5181	0.4794
1093.4610	-2.0766	-2.9044	0.5313	-1.2866	0.8165	-1.5564	0.4634	-0.2818	0.1940	-0.7989	0.8839	0.3795	1.5569	7.4556	4.0581	-0.3074	0.4315	0.3697	1.6844	7.2946	3.8660	-0.3616	0.4489	0.4661	-8.0108	110.4400	29.4062	1.7811	-0.5202	0.4794
1093.4730	-2.0711	-2.9077	0.5337	-1.2961	0.8271	-1.5517	0.4556	-0.2774	0.1922	-0.8004	0.8746	0.3861	1.7070	6.8790	3.7716	-0.3730	0.5048	0.3632	1.6689	7.3038	3.8619	-0.3602	0.4481	0.4696	-8.0318	110.5247	29.4451	1.8102	-0.5223	0.4794
1093.4830	-2.0666	-2.9105	0.5355	-1.3041	0.8358	-1.5478	0.4502	-0.2803	0.1841	-0.8113	0.8742	0.3921	1.6620	7.1675	3.9115	-0.3860	0.4688	0.3776	1.6559	7.3116	3.8586	-0.3590	0.4475	0.4726	-8.0498	110.5974	29.4798	1.8345	-0.5241	0.4794
1093.4930	-2.0622	-2.9133	0.5373	-1.3123	0.8445	-1.5439	0.4457	-0.2768	0.1771	-0.8221	0.8794	0.3995	1.5835	6.9933	4.0375	-0.3011	0.4499	0.4115	1.6429	7.3196	3.8556	-0.3578	0.4468	0.4756	-8.0682	110.6713	29.5163	1.8592	-0.5259	0.4794
1093.5040	-2.0577	-2.9161	0.5391	-1.3207	0.8534	-1.5399	0.4405	-0.2782	0.1745	-0.8174	0.8747	0.4074	1.4111	7.3222	3.8726	-0.3499	0.3980	0.4211	1.6027	7.4462	3.9100	-0.3509	0.4418	0.4771	-8.4111	112.1631	30.1170	1.9447	-0.5749	0.4642
1093.5150	-2.0525	-2.9193	0.5411	-1.3304	0.8638	-1.5349	0.4334	-0.2719	0.1695	-0.8262	0.8652	0.4165	1.5126	7.0504	4.0021	-0.3819	0.4048	0.4333	1.5624	7.5606	3.9571	-0.3445	0.4370	0.4792	-8.7212	113.4754	30.6470	2.0259	-0.6175	0.4510
1093.5250	-2.0482	-2.9221	0.5427	-1.3386	0.8723	-1.5307	0.4271	-0.2755	0.1625	-0.8418	0.8600	0.4292	1.4719	7.6147	4.1877	-0.3515	0.4747	0.3699	1.5482	7.5708	3.9555	-0.3432	0.4362	0.4820	-8.7470	113.5498	30.6856	2.0498	-0.6189	0.4510
1093.5350	-2.0439	-2.9248	0.5443	-1.3473	0.8810	-1.5263	0.4196	-0.2695	0.1582	-0.8472	0.8596	0.4366	1.6677	7.3755	4.0953	-0.2882	0.4501	0.3579	1.5339	7.5815	3.9543	-0.3419	0.4354	0.4848	-8.7736	113.6299	30.7289	2.0749	-0.6205	0.4510
1093.5470	-2.0388	-2.9281	0.5462	-1.3574	0.8912	-1.5210	0.4132	-0.2712	0.1521	-0.8431	0.8564	0.4427	1.3821	7.7135	4.1367	-0.3737	0.4233	0.3688	1.5168	7.5941	3.9527	-0.3403	0.4345	0.4882	-8.8050	113.7226	30.7794	2.1043	-0.6222	0.4510
1093.5570	-2.0347	-2.9307	0.5477	-1.3658	0.8997	-1.5166	0.4079	-0.2656	0.1480	-0.8525	0.8539	0.4479	1.3618	7.4227	4.1134	-0.3886	0.4714	0.3783	1.5026	7.6043	3.9511	-0.3391	0.4337	0.4909	-8.8305	113.7963	30.8192	2.1279	-0.6233	0.4511
1093.5670	-2.0307	-2.9334	0.5491	-1.3744	0.9082	-1.5121	0.4012	-0.2654	0.1452	-0.8691	0.8481	0.4582	1.4400	7.6758	4.0587	-0.2898	0.4219	0.4005	1.4884	7.6144	3.9496	-0.3378	0.4329	0.4937	-8.8559	113.8694	30.8596	2.1518	-0.6244	0.4511
1093.5770	-2.0268	-2.9360	0.5506	-1.3832	0.9168	-1.5075	0.3945	-0.2621	0.1406	-0.8641	0.8461	0.4655	1.4852	7.5373	3.9718	-0.3423	0.3500	0.3935	1.4741	7.6250	3.9486	-0.3365	0.4322	0.4965	-8.8823	113.9483	30.9044	2.1762	-0.6256	0.4511
1093.5890	-2.0221	-2.9392	0.5523	-1.3935	0.9268	-1.5018	0.3896	-0.2591	0.1357	-0.8737	0.8358	0.4750	1.4164	7.3291	3.8675	-0.3691	0.3944	0.3934	1.4571	7.6372	3.9469	-0.3351	0.4313	0.4999	-8.9126	114.0357	30.9539	2.2041	-0.6266	0.4511
1093.5990	-2.0183	-2.9418	0.5536	-1.4022	0.9350	-1.4971	0.3849	-0.2590	0.1273	-0.8868	0.8256	0.4804	1.3530	7.6034	4.1612	-0.3013	0.5378	0.4358	1.4429	7.6478	3.9460	-0.3339	0.4305	0.5027	-8.9388	114.1146	31.0002	2.2277	-0.6275	0.4511
1093.6090	-2.0145	-2.9443	0.5549	-1.4113	0.9434	-1.4921	0.3789	-0.2533	0.1247	-0.8890	0.8315	0.4853	1.1829	7.6821	4.1436	-0.2936	0.4109	0.4479	1.3998	7.8707	4.0511	-0.3216	0.4224	0.5023	-9.3085	116.7177	32.0810	2.3695	-0.7063	0.4184
1093.6190	-2.0108	-2.9469	0.5560	-1.4201	0.9517	-1.4873	0.3711	-0.2507	0.1208	-0.8832	0.8214	0.4898	1.3038	7.7559	4.2163	-0.3713	0.4353	0.4414	1.3849	7.8833	4.0515	-0.3202	0.4215	0.5049	-9.3392	116.7956	32.1267	2.3929	-0.7069	0.4184
1093.6310	-2.0064	-2.9499	0.5575	-1.4307	0.9614	-1.4813	0.3618	-0.2453	0.1200	-0.8978	0.8152	0.5002	1.6327	7.6821	4.0756	-0.3990	0.4837	0.4461	1.3671	7.8983	4.0517	-0.3187	0.4204	0.5074	-9.3752	116.8873	32.1807	2.4202	-0.7075	0.4184
1093.6410	-2.0027	-2.9524	0.5586	-1.4399	0.9696	-1.4763	0.3583	-0.2463	0.1133	-0.9076	0.8168	0.5093	1.4066	8.0164	4.3301	-0.2733	0.4122	0.4253	1.3523	7.9108	4.0521	-0.3175	0.4196	0.5089	-9.4050	116.9632	32.2264	2.4430	-0.7080	0.4184
1093.6510	-1.9992	-2.9548	0.5597	-1.4490	0.9778	-1.4712	0.3537	-0.2423	0.1085	-0.9024	0.8108	0.5174	1.3099	8.2673	4.4001	-0.2625	0.3442	0.4515	1.3375	7.9232	4.0524	-0.3162	0.4187	0.5104	-9.4343	117.0378	32.2721	2.4660	-0.7083	0.4185
1093.6610	-1.9958	-2.9571	0.5608	-1.4579	0.9857	-1.4659	0.3471	-0.2367	0.1060	-0.9097	0.8004	0.5235	1.2664	7.8448	4.3466	-0.3263	0.4260	0.4519	1.3228	7.9352	4.0524	-0.3150	0.4178	0.5119	-9.4627	117.1090	32.3150	2.4878	-0.7084	0.4185
1093.6730	-1.9916	-2.9599	0.5621	-1.4689	0.9952	-1.4595	0.3419	-0.2338	0.1035	-0.9249	0.7995	0.5318	1.0764	7.9245	4.2519	-0.3105	0.3751	0.3940	1.3053	7.9496	4.0524	-0.3136	0.4168	0.5137	-9.4962	117.1929	32.3662	2.5137	-0.7085	0.4185
1093.6830	-1.9883	-2.9622	0.5631	-1.4783	1.0033	-1.4542	0.3345	-0.2270	0.0996	-0.9204	0.7935	0.5345	1.1901	7.4766	4.2187	-0.3131	0.3772	0.3933	1.2906	7.9616	4.0525	-0.3124	0.4160	0.5152	-9.5240	117.2628	32.4097	2.5358	-0.7085	0.4185
1093.6930	-1.9850	-2.9644	0.5641	-1.4874	1.0112	-1.4488	0.3281	-0.2292	0.0991	-0.9287	0.7843	0.5422	1.1493	7.7189	4.1684	-0.3507	0.3396	0.4344	1.2760	7.9735	4.0525	-0.3113	0.4152	0.5167	-9.5513	117.3322	32.4527	2.5568	-0.7083	0.4185
1093.7040	-1.9817	-2.9667	0.5651	-1.4967	1.0190	-1.4434	0.3203	-0.2264	0.0963	-0.9396	0.7771	0.5519	1.3525	7.9288	4.0589	-0.3175	0.4009	0.4564	1.1988	8.1288	4.1148	-0.3052	0.4081	0.5189	-10.3267	119.1148	33.1070	2.6316	-0.7749	0.4264
1093.7150	-1.9779	-2.9693	0.5662	-1.5082	1.0281	-1.4367	0.3130	-0.2163	0.0918	-0.9394	0.7648	0.5619	1.1649	7.6427	4.0838	-0.3026	0.4759	0.4039	1.1249	8.2700	4.1694	-0.2995	0.4014	0.5214	-11.0122	120.6756	33.6844	2.7034	-0.8323	0.4332
1093.7250	-1.9748	-2.9715	0.5671	-1.5175	1.0358	-1.4310	0.3058	-0.2145	0.0877	-0.9406	0.7658	0.5671	1.3286	8.0141	4.3359	-0.3690	0.4526	0.4241	1.1084	8.2846	4.1701	-0.2985	0.4004	0.5229	-11.0443	120.7415	33.7251	2.7235	-0.8318	0.4332
1093.7370	-1.9713	-2.9741	0.5681	-1.5288	1.0450	-1.4241	0.2998	-0.2103	0.0836	-0.9558	0.7549	0.5749	1.0726	8.3239	4.3775	-0.3057	0.4218	0.4252	1.0886	8.3021	4.1711	-0.2972	0.3991	0.5248	-11.0821	120.8209	33.7751	2.7472	-0.8310	0.4332
1093.7470	-1.9684	-2.9761	0.5689	-1.5385	1.0526	-1.4183	0.2937	-0.2053	0.0815	-0.9595	0.7479	0.5821	0.9390	8.2074	4.2975	-0.2569	0.4120	0.4452	1.0721	8.3166	4.1718	-0.2962	0.3980	0.5263	-11.1128	120.8852	33.8157	2.7671	-0.8304	0.4332
1093.7570	-1.9655	-2.9782	0.5696	-1.5480	1.0600	-1.4125	0.2870	-0.2017	0.0807	-0.9587	0.7355	0.5897	0.8747	8.4706	4.2765	-0.3172	0.5043	0.4622	1.0558	8.3311	4.1726	-0.2952	0.3970	0.5279	-11.1430	120.9507	33.8574	2.7865	-0.8296	0.4332
1093.7670	-1.9627	-2.9802	0.5705	-1.5576	1.0674	-1.4066	0.2804	-0.1948	0.0776	-0.9707	0.7335	0.6024	0.7864	8.3412	4.2524	-0.2665	0.4011	0.4530	1.0395	8.3452	4.1730	-0.2943	0.3960	0.5294	-11.1719	121.0106	33.8950	2.8051	-0.8287	0.4332
1093.7790	-1.9594	-2.9825	0.5714	-1.5696	1.0762	-1.3993	0.2709	-0.1889	0.0726	-0.9706	0.7221	0.6064	0.8806	8.4290	4.2413	-0.2462	0.4101	0.3916	1.0200	8.3621	4.1736	-0.2932	0.3947	0.5313	-11.2059	121.0825	33.9413	2.8276	-0.8275	0.4332
1093.7890	-1.9567	-2.9844	0.5720	-1.5791	1.0833	-1.3931	0.2640	-0.1842	0.0686	-0.9694	0.7150	0.6088	0.8638	8.4909	4.5226	-0.3533	0.4121	0.4537	1.0039	8.3760	4.1739	-0.2923	0.3937	0.5328	-11.2332	121.1403	33.9783	2.8455	-0.8264	0.4332
1093.7990	-1.9541	-2.9861	0.5728	-1.5887	1.0903	-1.3871	0.2579	-0.1785	0.0672	-0.9858	0.7098	0.6177	0.8569	8.5521	4.3654	-0.3299	0.4964	0.4382	0.9878	8.3897	4.1741	-0.2916	0.3927	0.5344	-11.2596	121.1957	34.0140	2.8627	-0.8253	0.4332
1093.8110	-1.9510	-2.9883	0.5735	-1.6008	1.0989	-1.3796	0.2480	-0.1720	0.0652	-0.9904	0.7047	0.6286	0.9843	8.3679	4.4884	-0.2400	0.3948	0.4505	0.9832	8.6319	4.2945	-0.2768	0.3849	0.5320	-11.1191	123.9420	35.2237	3.0307	-0.8932	0.3890
1093.8210	-1.9485	-2.9899	0.5742	-1.6106	1.1061	-1.3734	0.2409	-0.1660	0.0655	-0.9865	0.6916	0.6332	0.9176	8.5234	4.5067	-0.3271	0.3652	0.4917	0.9675	8.6475	4.2961	-0.2759	0.3838	0.5334	-11.1459	123.9954	35.2574	3.0475	-0.8916	0.3890
1093.8310	-1.9462	-2.9916	0.5748	-1.6204	1.1129	-1.3669	0.2337	-0.1608	0.0641	-1.0008	0.6863	0.6420	1.0556	8.6608	4.4492	-0.2919	0.3840	0.4242	0.9519	8.6629	4.2975	-0.2750	0.3827	0.5347	-11.1715	124.0451	35.2883	3.0636	-0.8900	0.3890
1093.8410	-1.9438	-2.9931	0.5754	-1.6306	1.1197	-1.3604	0.2296	-0.1524	0.0615	-1.0031	0.6810	0.6453	0.8558	8.3312	4.6038	-0.2612	0.3394	0.4226	0.9363	8.6782	4.2989	-0.2742	0.3815	0.5361	-11.1963	124.0941	35.3193	3.0797	-0.8884	0.3890
1093.8530	-1.9411	-2.9950	0.5761	-1.6425	1.1277	-1.3526	0.2228	-0.1498	0.0584	-0.9989	0.6733	0.6521	0.5472	8.7473	4.7079	-0.3544	0.3835	0.4611	0.9178	8.6964	4.3004	-0.2732	0.3802	0.5378	-11.2249	124.1508	35.3551	3.0982	-0.8864	0.3890
1093.8630	-1.9390	-2.9964	0.5767	-1.6525	1.1345	-1.3462	0.2128	-0.1431	0.0601	-1.0124	0.6675	0.6608	0.7748	8.8281	4.4535	-0.2849	0.3274	0.4496	0.9024	8.7112	4.3014	-0.2725	0.3791	0.5392	-11.2475	124.1945	35.3824	3.1129	-0.8844	0.3890
1093.8730	-1.9369	-2.9978	0.5773	-1.6628	1.1410	-1.3395	0.2089	-0.1375	0.0587	-1.0158	0.6601	0.6730	0.6473	8.8624	4.4356	-0.2318	0.3334	0.4316	0.8871	8.7259	4.3022	-0.2718	0.3780	0.5406	-11.2691	124.2360	35.4083	3.1275	-0.8825	0.3890
1093.8830	-1.9349	-2.9991	0.5779	-1.6729	1.1475	-1.3327	0.2009	-0.1277	0.0559	-1.0115	0.6463	0.6737	0.5938	8.4861	4.5528	-0.2906	0.4158	0.4006	0.8719	8.7405	4.3030	-0.2711	0.3769	0.5419	-11.2899	124.2760	35.4331	3.1416	-0.8805	0.3890
1093.8950	-1.9326	-3.0006	0.5785	-1.6850	1.1553	-1.3246	0.1922	-0.1233	0.0534	-1.0272	0.6384	0.6784	1.0747	8.5139	4.6088	-0.2335	0.3896	0.4520	0.8538	8.7574	4.3035	-0.2704	0.3756	0.5436	-11.3132	124.3183	35.4590	3.1576	-0.8780	0.3890
1093.9040	-1.9311	-3.0015	0.5790	-1.6934	1.1604	-1.3191	0.1884	-0.1191	0.0528	-1.0257	0.6301	0.6819	0.6799	8.6986	4.6067	-0.2473	0.3616	0.4867	0.8747	8.8633	4.3586	-0.2629	0.3727	0.5421	-10.9341	125.4765	36.0138	3.2442	-0.8981	0.3609
1093.9150	-1.9288	-3.0029	0.5796	-1.7056	1.1680	-1.3109	0.1812	-0.1089	0.0540	-1.0203	0.6165	0.6898	0.8427	8.5311	4.6552	-0.3162	0.3747	0.4958	0.8864	8.9632	4.4079	-0.2559	0.3696	0.5413	-10.6152	126.4905	36.5001	3.3247	-0.9141	0.3366
1093.9270	-1.9267	-3.0042	0.5802	-1.7178	1.1753	-1.3025	0.1729	-0.1059	0.0520	-1.0331	0.6084	0.7008	1.1389	9.1226	4.5942	-0.3330	0.3500	0.4365	0.8698	8.9815	4.4098	-0.2551	0.3682	0.5427	-10.6357	126.5261	36.5206	3.3390	-0.9113	0.3366
1093.9370	-1.9251	-3.0051	0.5808	-1.7284	1.1812	-1.2955	0.1691	-0.0935	0.0528	-1.0337	0.6057	0.7005	0.6365	8.5621	4.5924	-0.2332	0.3296	0.5026	0.8559	8.9967	4.4115	-0.2545	0.3670	0.5439	-10.6521	126.5560	36.5382	3.3507	-0.9090	0.3366
1093.9470	-1.9234	-3.0060	0.5813	-1.7386	1.1872	-1.2885	0.1616	-0.0885	0.0508	-1.0339	0.5983	0.7101	0.9795	8.6808	4.7647	-0.2870	0.3928	0.4977	0.8422	9.0116	4.4128	-0.2539	0.3659	0.5451	-10.6673	126.5812	36.5528	3.3617	-0.9065	0.3366
1093.9570	-1.9219	-3.0069	0.5818	-1.7489	1.1931	-1.2813	0.1561	-0.0840	0.0515	-1.0391	0.5874	0.7214	0.7407	8.9302	4.6800	-0.2886	0.4050	0.4483	0.8286	9.0262	4.4140	-0.2534	0.3647	0.5463	-10.6815	126.6039	36.5653	3.3722	-0.9038	0.3366
1093.9690	-1.9200	-3.0079	0.5824	-1.7616	1.2002	-1.2726	0.1510	-0.0763	0.0527	-1.0402	0.5732	0.7241	0.7001	9.0842	4.5558	-0.1869	0.3468	0.4196	0.8123	9.0433	4.4150	-0.2528	0.3634	0.5477	-10.6971	126.6263	36.5767	3.3845	-0.9006	0.3366
1093.9790	-1.9185	-3.0086	0.5829	-1.7718	1.2059	-1.2653	0.1440	-0.0682	0.0528	-1.0435	0.5671	0.7228	0.4505	9.0084	4.5985	-0.3075	0.3161	0.4058	0.7989	9.0574	4.4156	-0.2524	0.3623	0.5489	-10.7091	126.6425	36.5846	3.3938	-0.8979	0.3366
1093.9890	-1.9171	-3.0092	0.5834	-1.7822	1.2114	-1.2580	0.1382	-0.0637	0.0522	-1.0525	0.5611	0.7289	0.4725	9.1825	4.6400	-0.3134	0.3175	0.4630	0.7855	9.0715	4.4163	-0.2520	0.3611	0.5501	-10.7204	126.6583	36.5924	3.4028	-0.8952	0.3366
1094.0010	-1.9155	-3.0099	0.5841	-1.7950	1.2181	-1.2493	0.1297	-0.0548	0.0499	-1.0496	0.5501	0.7396	0.5045	9.2830	4.7883	-0.2116	0.3565	0.5131	1.5567	8.1936	4.1093	-0.2610	0.4103	0.5239	-1.3316	115.9886	33.5736	3.3112	-0.3511	0.0410
1094.0110	-1.9143	-3.0105	0.5846	-1.8054	1.2236	-1.2418	0.1264	-0.0500	0.0549	-1.0494	0.5385	0.7466	0.5744	9.7484	4.6414	-0.3171	0.3502	0.4567	0.8388	9.2336	4.5007	-0.2395	0.3567	0.5480	-9.8072	128.2932	37.4116	3.5447	-0.9135	0.2902
1094.0210	-1.9131	-3.0109	0.5851	-1.8161	1.2290	-1.2344	0.1189	-0.0366	0.0545	-1.0570	0.5299	0.7476	0.5950	8.9500	4.7211	-0.2371	0.3574	0.4444	0.8268	9.2477	4.5018	-0.2391	0.3555	0.5490	-9.8158	128.2960	37.4098	3.5521	-0.9105	0.2902
1094.0310	-1.9120	-3.0112	0.5856	-1.8266	1.2342	-1.2268	0.1145	-0.0317	0.0519	-1.0490	0.5241	0.7504	0.6351	9.0923	4.9331	-0.2240	0.2937	0.4757	0.8150	9.2617	4.5029	-0.2387	0.3544	0.5500	-9.8236	128.2984	37.4081	3.5592	-0.9076	0.2902
1094.0430	-1.9107	-3.0115	0.5862	-1.8391	1.2404	-1.2178	0.1084	-0.0235	0.0542	-1.0599	0.5115	0.7578	0.6887	9.0643	4.9847	-0.2894	0.3809	0.4760	0.8008	9.2782	4.5040	-0.2383	0.3530	0.5513	-9.8319	128.2970	37.4027	3.5667	-0.9040	0.2902
1094.0530	-1.9096	-3.0117	0.5868	-1.8499	1.2454	-1.2101	0.1017	-0.0161	0.0581	-1.0640	0.5008	0.7635	0.6819	8.9408	4.8218	-0.1748	0.4101	0.4249	0.7891	9.2913	4.5043	-0.2381	0.3518	0.5523	-9.8374	128.2888	37.3929	3.5727	-0.9010	0.2902
1094.0630	-1.9086	-3.0118	0.5874	-1.8604	1.2504	-1.2025	0.0944	-0.0086	0.0596	-1.0532	0.4948	0.7643	0.9445	8.8646	4.7744	-0.3285	0.3795	0.4919	0.7775	9.4074	4.5044	-0.2378	0.3501	0.5533	-9.8421	128.2775	37.3808	3.5781	-0.8980	0.2902
1094.0730	-1.9078	-3.0118	0.5880	-1.8709	1.2554	-1.1949	0.0925	-0.0021	0.0635	-1.0638	0.4825	0.7717	0.7341	9.7634	4.6352	-0.2950	0.4047	0.5071	0.7660	10.4248	4.5043	-0.2376	0.3482	0.5544	-9.8459	128.2635	37.3670	3.5830	-0.8949	0.2901
1094.0850	-1.9067	-3.0118	0.5888	-1.8839	1.2611	-1.1856	0.0872	0.0053	0.0638	-1.0675	0.4711	0.7804	0.6069	10.9496	4.6108	-0.1481	0.3482	0.5323	0.7522	11.6222	4.5040	-0.2374	0.3459	0.5556	-9.8494	128.2428	37.3475	3.5884	-0.8912	0.2901
1094.0950	-1.9058	-3.0117	0.5894	-1.8944	1.2658	-1.1777	0.0799	0.0160	0.0636	-1.0601	0.4664	0.7880	0.6945	11.1596	4.6456	-0.3338	0.3149	0.3994	0.7409	12.0881	4.5032	-0.2374	0.3439	0.5567	-9.8512	128.2202	37.3272	3.5923	-0.8881	0.2901
1094.1050	-1.9051	-3.0115	0.5900	-1.9049	1.2704	-1.1699	0.0760	0.0157	0.0607	-1.0740	0.4569	0.7836	1.3871	10.7982	4.5487	-0.3224	0.4058	0.4720	0.8319	12.1934	4.5676	-0.2269	0.3417	0.5533	-8.6607	129.3338	37.9458	3.7064	-0.8928	0.2456
1094.1170	-1.9042	-3.0112	0.5908	-1.9181	1.2758	-1.1605	0.0686	0.0265	0.0661	-1.0658	0.4437	0.7891	0.8669	11.8295	4.6688	-0.1987	0.4045	0.5511	0.8201	12.2099	4.5679	-0.2267	0.3393	0.5543	-8.6623	129.3011	37.9181	3.7100	-0.8891	0.2456
1094.1270	-1.9036	-3.0110	0.5915	-1.9285	1.2802	-1.1525	0.0638	0.0309	0.0667	-1.0661	0.4436	0.8018	0.9430	12.1641	4.7491	-0.2777	0.3179	0.4751	0.8104	12.2234	4.5680	-0.2265	0.3373	0.5552	-8.6628	129.2704	37.8924	3.7124	-0.8860	0.2456
1094.1370	-1.9030	-3.0106	0.5921	-1.9393	1.2846	-1.1445	0.0598	0.0374	0.0691	-1.0745	0.4316	0.8001	1.1192	12.4943	4.6325	-0.2546	0.3489	0.4836	0.8007	12.2367	4.5679	-0.2264	0.3353	0.5561	-8.6627	129.2377	37.8656	3.7144	-0.8828	0.2456
1094.1470	-1.9024	-3.0102	0.5928	-1.9501	1.2889	-1.1365	0.0555	0.0443	0.0704	-1.0656	0.4271	0.8007	0.9533	12.8425	4.7822	-0.2193	0.2282	0.4778	0.7911	12.2496	4.5674	-0.2264	0.3333	0.5569	-8.6616	129.1996	37.8348	3.7160	-0.8797	0.2456
1094.1590	-1.9017	-3.0096	0.5937	-1.9627	1.2940	-1.1268	0.0524	0.0540	0.0736	-1.0696	0.4098	0.8074	0.6899	13.0332	4.7383	-0.2907	0.2829	0.5053	0.7796	12.2647	4.5666	-0.2263	0.3310	0.5580	-8.6595	129.1504	37.7957	3.7173	-0.8759	0.2456
1094.1690	-1.9012	-3.0090	0.5944	-1.9735	1.2981	-1.1187	0.0480	0.0631	0.0747	-1.0749	0.3982	0.8123	0.4665	13.1692	4.8062	-0.2326	0.3018	0.4952	0.7702	12.2770	4.5656	-0.2264	0.3290	0.5589	-8.6568	129.1047	37.7596	3.7179	-0.8728	0.2456
1094.1790	-1.9007	-3.0083	0.5951	-1.9843	1.3019	-1.1105	0.0443	0.0741	0.0785	-1.0666	0.3864	0.8163	0.2108	13.0740	4.7595	-0.1958	0.3643	0.4580	0.7608	12.2887	4.5642	-0.2264	0.3270	0.5597	-8.6532	129.0529	37.7192	3.7181	-0.8697	0.2456
1094.1890	-1.9004	-3.0076	0.5959	-1.9948	1.3057	-1.1023	0.0380	0.0811	0.0779	-1.0696	0.3821	0.8168	0.3087	13.2063	4.9214	-0.2549	0.3138	0.4913	0.7515	12.3001	4.5625	-0.2265	0.3250	0.5606	-8.6489	128.9975	37.6764	3.7179	-0.8667	0.2456
1094.2010	-1.8999	-3.0065	0.5969	-2.0079	1.3103	-1.0926	0.0308	0.0927	0.0818	-1.0781	0.3746	0.8205	0.3963	13.0161	4.9281	-0.1541	0.3187	0.5671	0.7404	12.3131	4.5597	-0.2267	0.3226	0.5617	-8.6424	128.9219	37.6178	3.7172	-0.8630	0.2456
1094.2110	-1.8997	-3.0055	0.5977	-2.0185	1.3139	-1.0842	0.0274	0.1007	0.0836	-1.0651	0.3656	0.8301	0.3876	12.9476	5.0080	-0.2751	0.3052	0.4250	0.8534	12.3758	4.6048	-0.2177	0.3216	0.5583	-7.2028	129.4951	38.0277	3.8132	-0.8514	0.2028
1094.2210	-1.8994	-3.0044	0.5986	-2.0290	1.3176	-1.0759	0.0219	0.1086	0.0873	-1.0734	0.3509	0.8299	0.4128	12.6890	4.8766	-0.3019	0.3642	0.4664	0.8459	12.3860	4.6030	-0.2177	0.3196	0.5591	-7.1981	129.4219	37.9724	3.8116	-0.8483	0.2027
1094.2310	-1.8992	-3.0033	0.5995	-2.0400	1.3211	-1.0676	0.0175	0.1124	0.0908	-1.0754	0.3459	0.8310	0.4813	13.1996	4.9247	-0.1554	0.2591	0.5357	0.8384	12.3957	4.6009	-0.2178	0.3176	0.5598	-7.1929	129.3442	37.9141	3.8097	-0.8453	0.2027
1094.2430	-1.8991	-3.0018	0.6007	-2.0527	1.3252	-1.0576	0.0123	0.1259	0.1007	-1.0662	0.3366	0.8426	0.5029	12.7094	4.5882	-0.2931	0.2739	0.4655	0.8295	12.4071	4.5981	-0.2179	0.3152	0.5607	-7.1858	129.2468	37.8409	3.8069	-0.8418	0.2027
1094.2530	-1.8990	-3.0006	0.6016	-2.0633	1.3284	-1.0492	0.0088	0.1309	0.0984	-1.0759	0.3255	0.8432	0.6363	12.9296	4.7520	-0.2048	0.2801	0.4894	0.7344	12.4160	4.5952	-0.2181	0.3132	0.5614	-7.1791	129.1582	37.7749	3.8042	-0.8389	0.2027
1094.2630	-1.8989	-2.9992	0.6027	-2.0742	1.3316	-1.0408	0.0033	0.1393	0.1014	-1.0701	0.3135	0.8434	0.4190	12.7861	4.7893	-0.1808	0.3440	0.5412	0.1899	12.4247	4.5922	-0.2183	0.3112	0.5621	-7.1719	129.0668	37.7073	3.8011	-0.8361	0.2027
1094.2750	-1.8990	-2.9974	0.6039	-2.0868	1.3353	-1.0306	-0.0014	0.1470	0.1034	-1.0679	0.3133	0.8490	0.0364	12.8187	4.9038	-0.2790	0.2167	0.5544	-0.4633	12.4346	4.5881	-0.2185	0.3088	0.5630	-7.1624	128.9519	37.6224	3.7970	-0.8327	0.2027
1094.2850	-1.8990	-2.9959	0.6050	-2.0975	1.3383	-1.0221	-0.0021	0.1569	0.1056	-1.0690	0.2946	0.8566	-0.8918	12.7104	4.8464	-0.2661	0.3773	0.4324	-1.0252	12.4424	4.5844	-0.2187	0.3068	0.5637	-7.1537	128.8507	37.5482	3.7933	-0.8299	0.2027
1094.2950	-1.8990	-2.9943	0.6061	-2.1083	1.3412	-1.0135	-0.0077	0.1650	0.1106	-1.0640	0.2913	0.8544	-1.0611	12.6002	4.7311	-0.2155	0.3184	0.5241	-1.5928	12.4499	4.5803	-0.2190	0.3048	0.5644	-7.1444	128.7448	37.4706	3.7891	-0.8272	0.2027
1094.3050	-1.8991	-2.9926	0.6073	-2.1188	1.3440	-1.0049	-0.0126	0.1728	0.1140	-1.0650	0.2823	0.8545	-1.1993	12.2015	4.5853	-0.2916	0.2934	0.5305	-1.9442	12.4660	4.6028	-0.2116	0.3050	0.5613	-5.5006	128.7441	37.6507	3.8672	-0.8001	0.1622
1094.3170	-1.8993	-2.9904	0.6086	-2.1318	1.3474	-0.9946	-0.0138	0.1790	0.1168	-1.0701	0.2644	0.8615	-1.3201	12.5855	4.6340	-0.1926	0.3493	0.4981	-1.9502	12.4733	4.5981	-0.2118	0.3027	0.5620	-5.4926	128.6020	37.5480	3.8614	-0.7969	0.1622
1094.3270	-1.8994	-2.9886	0.6099	-2.1423	1.3500	-0.9859	-0.0152	0.1857	0.1198	-1.0560	0.2640	0.8648	-1.4521	12.6446	4.7542	-0.2485	0.2200	0.4619	-1.9552	12.4790	4.5939	-0.2120	0.3007	0.5626	-5.4855	128.4795	37.4597	3.8562	-0.7944	0.1621
1094.3370	-1.8996	-2.9867	0.6111	-2.1527	1.3526	-0.9773	-0.0183	0.1930	0.1231	-1.0585	0.2463	0.8655	-1.4345	12.7631	4.7836	-0.3279	0.2982	0.5281	-1.9601	12.4844	4.5895	-0.2122	0.2987	0.5632	-5.4780	128.3522	37.3684	3.8510	-0.7918	0.1621
1094.3470	-1.8998	-2.9847	0.6123	-2.1635	1.3550	-0.9688	-0.0201	0.1997	0.1271	-1.0651	0.2392	0.8719	-1.5932	12.8169	4.7703	-0.1942	0.3063	0.5530	-1.9650	12.4892	4.5846	-0.2124	0.2967	0.5637	-5.4700	128.2188	37.2731	3.8452	-0.7894	0.1621
1094.3590	-1.9001	-2.9822	0.6139	-2.1761	1.3578	-0.9582	-0.0234	0.2079	0.1316	-1.0520	0.2287	0.8761	-1.5507	13.1388	4.7675	-0.3098	0.2948	0.4781	-1.9708	12.4947	4.5785	-0.2128	0.2943	0.5644	-5.4599	128.0547	37.1565	3.8381	-0.7866	0.1621
1094.3690	-1.9003	-2.9801	0.6153	-2.1866	1.3601	-0.9494	-0.0256	0.2182	0.1357	-1.0585	0.2203	0.8752	-1.6959	12.9456	4.6765	-0.3026	0.2524	0.4548	-1.9756	12.4987	4.5729	-0.2130	0.2924	0.5650	-5.4509	127.9106	37.0540	3.8320	-0.7842	0.1621
1094.3790	-1.9006	-2.9778	0.6166	-2.1974	1.3622	-0.9407	-0.0274	0.2225	0.1358	-1.0544	0.2087	0.8751	-1.8640	13.3010	5.0114	-0.0975	0.3174	0.5239	-1.9803	12.5022	4.5670	-0.2134	0.2903	0.5656	-5.4414	127.7615	36.9487	3.8254	-0.7820	0.1621
1094.3890	-1.9009	-2.9755	0.6180	-2.2077	1.3642	-0.9318	-0.0310	0.2304	0.1435	-1.0434	0.2010	0.8806	-1.9302	13.2341	4.8640	-0.3165	0.3612	0.5305	-1.9851	12.5054	4.5609	-0.2137	0.2883	0.5662	-5.4315	127.6085	36.8411	3.8188	-0.7798	0.1621
1094.4010	-1.9013	-2.9727	0.6198	-2.2202	1.3667	-0.9212	-0.0348	0.2425	0.1502	-1.0507	0.1980	0.8812	-1.9640	12.9525	4.6702	-0.2746	0.2313	0.5088	-1.9907	12.5083	4.5528	-0.2141	0.2859	0.5668	-5.4188	127.4139	36.7044	3.8107	-0.7772	0.1621
1094.4110	-1.9016	-2.9702	0.6213	-2.2310	1.3686	-0.9124	-0.0371	0.2485	0.1540	-1.0453	0.1806	0.8823	-1.9368	13.2637	4.8712	-0.1762	0.3491	0.5379	-1.8461	12.4745	4.5522	-0.2082	0.2876	0.5638	-3.6441	126.8261	36.6445	3.8699	-0.7364	0.1245
1094.4210	-1.9020	-2.9676	0.6228	-2.2412	1.3703	-0.9035	-0.0386	0.2595	0.1575	-1.0376	0.1770	0.8907	-2.1980	12.7166	4.8254	-0.2729	0.3349	0.4851	-1.8491	12.4748	4.5451	-0.2084	0.2857	0.5642	-3.6388	126.6481	36.5206	3.8627	-0.7344	0.1244
1094.4330	-1.9025	-2.9644	0.6247	-2.2537	1.3723	-0.8928	-0.0449	0.2651	0.1633	-1.0402	0.1705	0.8915	-1.7931	12.9762	4.7857	-0.2689	0.2791	0.4645	-1.8527	12.4749	4.5364	-0.2086	0.2834	0.5648	-3.6322	126.4306	36.3692	3.8539	-0.7321	0.1244
1094.4430	-1.9030	-2.9617	0.6264	-2.2642	1.3740	-0.8839	-0.0468	0.2741	0.1706	-1.0346	0.1601	0.8904	-1.5477	12.7718	4.5333	-0.2002	0.2860	0.5343	-1.8557	12.4745	4.5289	-0.2089	0.2815	0.5652	-3.6263	126.2444	36.2401	3.8461	-0.7303	0.1244
[truncated: 3,674 more rows]
