# Supplementary material for: Practical Aspects of Model-Based Collision Detection
Source: Front Robot AI. 2020 Nov 23;7:571574. doi: 10.3389/frobt.2020.571574 (PMC7805958; doi:10.3389/frobt.2020.571574)
Supplement: Supplementary file 1 [file Data_Sheet_1.ZIP › identification_data/ur-19_09_27-11_28_22.csv]

0.620	0.0000	-1.5708	0.0000	-1.5708	-0.0000	-0.0000	0.0000	-0.0001	-0.0000	0.0000	0.0000	0.0000	0.4833	-0.8758	0.3964	0.2038	-0.1600	-0.1785
0.631	0.0000	-1.5708	-0.0000	-1.5708	-0.0000	-0.0000	0.0000	-0.0001	-0.0000	0.0000	0.0000	0.0000	0.4377	-0.8482	0.3691	0.1980	-0.1557	-0.1725
0.642	0.0000	-1.5708	0.0000	-1.5708	-0.0000	-0.0000	0.0000	-0.0001	-0.0000	0.0000	0.0000	0.0000	0.4271	-0.8088	0.3787	0.2044	-0.1880	-0.1664
0.652	0.0000	-1.5708	-0.0000	-1.5708	-0.0000	-0.0000	0.0000	-0.0001	-0.0000	0.0000	0.0000	0.0000	0.4364	-0.7843	0.4031	0.1686	-0.1538	-0.1961
0.663	-0.0000	-1.5708	-0.0000	-1.5708	0.0000	0.0000	0.0000	-0.0001	-0.0000	0.0000	0.0000	0.0000	0.4329	-0.9062	0.3449	0.1792	-0.1722	-0.1860
0.673	-0.0000	-1.5708	-0.0000	-1.5708	0.0000	0.0000	0.0000	-0.0001	-0.0000	0.0000	0.0000	0.0000	0.3814	-0.7729	0.3744	0.1729	-0.1798	-0.1790
0.684	0.0000	-1.5708	-0.0000	-1.5708	0.0000	-0.0000	0.0000	-0.0001	-0.0000	0.0000	0.0000	0.0000	0.4412	-0.8372	0.3591	0.1962	-0.1656	-0.1619
0.694	0.0000	-1.5708	-0.0000	-1.5708	-0.0000	-0.0000	0.0000	-0.0001	-0.0000	0.0000	0.0000	0.0000	0.4544	-0.8859	0.4026	0.1786	-0.1600	-0.1448
0.704	0.0000	-1.5708	0.0000	-1.5708	0.0000	-0.0000	0.0000	-0.0001	-0.0000	0.0000	0.0000	0.0000	0.3572	-0.8080	0.3398	0.1718	-0.1510	-0.2058
0.714	0.0000	-1.5708	-0.0000	-1.5708	0.0000	-0.0000	-0.0000	-0.0001	-0.0000	0.0000	0.0000	0.0000	0.4877	-0.7949	0.3537	0.1750	-0.1494	-0.1744
0.725	0.0000	-1.5708	-0.0000	-1.5708	0.0000	0.0000	-0.0000	-0.0001	-0.0000	0.0000	0.0000	0.0000	0.3642	-0.8406	0.3576	0.1970	-0.1579	-0.1856
0.735	-0.0000	-1.5708	-0.0000	-1.5708	0.0000	0.0000	-0.0000	-0.0000	-0.0000	0.0000	0.0000	0.0000	0.4491	-0.8065	0.4052	0.1712	-0.1572	-0.1739
0.745	-0.0000	-1.5708	-0.0000	-1.5708	-0.0000	0.0000	-0.0000	-0.0000	-0.0000	0.0000	0.0000	0.0000	0.5621	-0.8260	0.4172	0.1855	-0.1524	-0.1838
0.756	0.0000	-1.5708	0.0000	-1.5708	0.0000	0.0000	-0.0000	-0.0000	-0.0000	0.0000	0.0000	0.0000	0.4683	-0.8275	0.3684	0.1671	-0.1592	-0.1726
0.766	-0.0000	-1.5708	-0.0000	-1.5708	-0.0000	-0.0000	0.0000	-0.0000	-0.0000	0.0000	0.0000	0.0000	0.5026	-0.8747	0.4163	0.1936	-0.1709	-0.1619
0.777	0.0000	-1.5708	0.0000	-1.5708	0.0000	-0.0000	0.0000	-0.0000	-0.0000	0.0000	0.0000	0.0000	0.4460	-0.8242	0.4218	0.1620	-0.1658	-0.1821
0.788	-0.0000	-1.5708	0.0000	-1.5708	-0.0000	0.0000	0.0000	-0.0000	-0.0000	0.0000	0.0000	0.0000	0.4779	-0.7948	0.3396	0.1843	-0.1681	-0.1712
0.798	0.0000	-1.5708	0.0000	-1.5708	0.0000	0.0000	0.0000	-0.0000	-0.0000	0.0000	0.0000	0.0000	0.5359	-0.8346	0.3393	0.1966	-0.1624	-0.1969
0.809	-0.0000	-1.5708	-0.0000	-1.5708	0.0000	-0.0000	0.0000	-0.0000	-0.0000	0.0000	0.0000	0.0000	0.5958	-0.8297	0.3916	0.1476	-0.1484	-0.2036
0.819	0.0000	-1.5708	-0.0000	-1.5708	0.0000	0.0000	0.0000	-0.0001	-0.0000	0.0000	0.0000	0.0000	0.5959	-0.8757	0.3797	0.1765	-0.1323	-0.1488
0.830	0.0000	-1.5708	0.0000	-1.5708	0.0000	0.0000	0.0000	-0.0001	-0.0000	0.0000	0.0000	0.0000	0.3516	-0.9053	0.3768	0.1667	-0.1531	-0.1647
0.841	0.0000	-1.5708	0.0000	-1.5708	-0.0000	-0.0000	0.0000	-0.0001	-0.0000	0.0000	0.0000	0.0000	0.4525	-0.8435	0.3837	0.1940	-0.1692	-0.1792
0.851	-0.0000	-1.5708	-0.0000	-1.5708	-0.0000	0.0000	0.0000	-0.0001	-0.0000	0.0000	0.0000	0.0000	0.6373	-0.8456	0.3481	0.1615	-0.1447	-0.1860
0.862	0.0000	-1.5708	-0.0000	-1.5708	0.0000	0.0000	0.0001	-0.0001	-0.0000	0.0000	0.0000	0.0000	0.5756	-0.8458	0.3806	0.1501	-0.1507	-0.1695
0.873	0.0000	-1.5708	0.0000	-1.5708	0.0000	-0.0000	0.0001	-0.0001	-0.0000	0.0000	0.0000	0.0000	0.6447	-0.8184	0.4033	0.1755	-0.1414	-0.1760
0.883	-0.0000	-1.5708	0.0000	-1.5708	-0.0000	0.0000	0.0001	-0.0000	-0.0000	0.0000	0.0000	0.0000	0.5311	-0.8046	0.3487	0.1970	-0.1593	-0.1497
0.894	-0.0000	-1.5707	0.0000	-1.5708	0.0000	-0.0000	0.0000	-0.0000	-0.0000	0.0000	0.0000	0.0000	0.6846	-0.8806	0.3739	0.1724	-0.1438	-0.1645
0.905	0.0000	-1.5708	-0.0000	-1.5708	-0.0000	0.0000	0.0000	-0.0000	-0.0000	0.0000	0.0000	0.0000	0.6517	-0.8045	0.3583	0.1917	-0.1310	-0.1388
0.915	0.0000	-1.5708	0.0000	-1.5708	0.0000	0.0000	0.0000	-0.0000	-0.0000	0.0000	0.0000	0.0000	0.6252	-0.8803	0.3384	0.1793	-0.1490	-0.1641
0.926	-0.0000	-1.5708	-0.0000	-1.5708	-0.0000	0.0000	0.0000	-0.0000	-0.0000	0.0000	0.0000	0.0000	0.6018	-0.8123	0.3700	0.1641	-0.1366	-0.1973
0.937	-0.0000	-1.5708	-0.0000	-1.5708	-0.0000	0.0000	0.0001	-0.0000	-0.0000	0.0000	0.0000	0.0000	0.6077	-0.8888	0.3613	0.1854	-0.1525	-0.1686
0.947	0.0000	-1.5708	0.0000	-1.5708	-0.0000	-0.0000	0.0000	-0.0000	-0.0000	0.0000	0.0000	0.0000	0.5157	-0.8179	0.3294	0.1615	-0.1530	-0.1631
0.958	0.0000	-1.5708	0.0000	-1.5708	0.0000	-0.0000	0.0001	-0.0000	-0.0000	0.0000	0.0000	0.0000	0.5241	-0.7950	0.3769	0.1548	-0.1385	-0.1887
0.968	-0.0000	-1.5708	-0.0000	-1.5708	0.0000	-0.0000	0.0000	-0.0000	-0.0000	0.0000	0.0000	0.0000	0.5259	-0.8521	0.3796	0.1534	-0.1460	-0.1633
0.979	-0.0000	-1.5708	0.0000	-1.5708	-0.0000	0.0000	0.0001	-0.0000	-0.0000	0.0000	0.0000	0.0000	0.5564	-0.7920	0.4181	0.1757	-0.1391	-0.1728
0.989	-0.0000	-1.5708	-0.0000	-1.5708	-0.0000	0.0000	0.0001	-0.0000	-0.0000	0.0000	0.0000	0.0000	0.3611	-0.8248	0.3858	0.1662	-0.1111	-0.1848
0.999	-0.0000	-1.5708	-0.0000	-1.5708	-0.0000	-0.0000	0.0000	-0.0000	-0.0000	0.0000	0.0000	0.0000	0.4551	-0.8174	0.3559	0.1325	-0.1345	-0.1785
1.009	0.0000	-1.5708	-0.0000	-1.5708	0.0000	0.0000	0.0000	-0.0000	-0.0000	0.0000	0.0000	0.0000	0.5558	-0.7822	0.3754	0.1381	-0.1338	-0.1846
1.019	0.0000	-1.5708	-0.0000	-1.5708	0.0000	-0.0000	0.0000	-0.0000	-0.0000	0.0000	0.0000	0.0000	0.4094	-0.7475	0.3581	0.1639	-0.1419	-0.1843
1.030	0.0000	-1.5708	0.0000	-1.5708	-0.0000	-0.0000	0.0000	-0.0000	-0.0000	0.0000	0.0000	0.0000	0.5249	-0.8156	0.4242	0.1478	-0.1173	-0.1713
1.040	-0.0000	-1.5708	0.0000	-1.5708	0.0000	-0.0000	0.0000	-0.0000	-0.0000	0.0000	0.0000	0.0000	0.6021	-0.7807	0.3898	0.1512	-0.1219	-0.1569
1.050	0.0000	-1.5708	-0.0000	-1.5708	-0.0000	0.0000	0.0000	-0.0000	-0.0000	0.0000	0.0000	0.0000	0.5264	-0.7762	0.3826	0.1500	-0.1124	-0.1573
1.061	-0.0000	-1.5708	-0.0000	-1.5708	0.0000	-0.0000	0.0000	-0.0000	-0.0000	0.0000	0.0000	0.0000	0.5232	-0.7824	0.3508	0.1374	-0.1282	-0.1789
1.071	0.0000	-1.5708	0.0000	-1.5708	0.0000	0.0000	0.0000	0.0000	-0.0000	0.0000	0.0000	0.0000	0.4246	-0.5280	0.3472	0.0863	-0.1104	-0.1400
1.082	-0.0000	-1.5708	-0.0000	-1.5708	0.0000	0.0000	-0.0000	0.0000	-0.0000	-0.0018	0.0001	0.0000	0.3574	-0.3813	0.3878	0.0610	-0.1063	-0.1343
1.093	-0.0000	-1.5708	-0.0000	-1.5709	0.0000	-0.0000	-0.0001	0.0002	-0.0000	-0.0048	0.0005	0.0000	0.1344	-0.2088	0.2988	0.0317	-0.0563	-0.0885
1.103	-0.0000	-1.5708	-0.0000	-1.5709	-0.0000	0.0000	-0.0008	0.0003	-0.0000	-0.0059	0.0006	0.0013	-0.0567	-0.0579	0.2713	-0.0191	-0.0671	-0.0675
1.114	0.0000	-1.5708	-0.0000	-1.5709	0.0000	0.0000	-0.0012	0.0004	0.0000	-0.0070	0.0009	0.0008	-0.1236	0.1783	0.2373	-0.0601	-0.0318	-0.0498
1.125	-0.0000	-1.5708	0.0000	-1.5710	-0.0000	0.0000	-0.0018	0.0019	0.0000	-0.0083	0.0015	0.0022	-0.3328	0.2608	0.2361	-0.0471	-0.0091	-0.0123
1.135	-0.0000	-1.5708	0.0000	-1.5711	0.0001	0.0000	-0.0023	0.0019	0.0000	-0.0096	0.0018	0.0031	-0.4002	0.4536	0.1329	-0.0904	-0.0064	0.0140
1.146	-0.0001	-1.5707	0.0000	-1.5711	0.0001	0.0001	-0.0025	0.0036	0.0000	-0.0097	0.0034	0.0043	-0.6170	0.5752	0.1886	-0.1341	0.0172	0.0216
1.157	-0.0001	-1.5707	-0.0000	-1.5713	0.0001	0.0001	-0.0030	0.0046	-0.0000	-0.0127	0.0031	0.0045	-0.6331	0.6791	0.0897	-0.1027	0.0129	0.0042
1.167	-0.0001	-1.5706	-0.0001	-1.5714	0.0000	0.0001	-0.0015	0.0043	-0.0144	-0.0140	-0.0100	0.0001	-0.0026	0.7848	-0.4425	-0.1318	-0.1284	-0.0131
1.178	-0.0001	-1.5706	-0.0003	-1.5715	-0.0000	0.0001	0.0022	0.0094	-0.0210	-0.0132	-0.0180	-0.0012	0.7784	0.7963	-0.5331	-0.1815	-0.2373	-0.1201
1.189	-0.0000	-1.5704	-0.0005	-1.5717	-0.0003	0.0001	0.0085	0.0132	-0.0290	-0.0143	-0.0225	-0.0067	1.3833	0.6766	-0.8088	-0.1821	-0.3026	-0.2132
1.199	0.0001	-1.5703	-0.0008	-1.5718	-0.0005	-0.0000	0.0135	0.0146	-0.0364	-0.0169	-0.0300	-0.0117	1.5658	0.6087	-0.9293	-0.2217	-0.3141	-0.2224
1.210	0.0002	-1.5701	-0.0012	-1.5720	-0.0008	-0.0001	0.0146	0.0150	-0.0446	-0.0177	-0.0380	-0.0141	1.7653	0.5689	-1.0189	-0.2504	-0.3243	-0.2498
1.221	0.0004	-1.5699	-0.0018	-1.5722	-0.0013	-0.0003	0.0160	0.0168	-0.0450	-0.0188	-0.0403	-0.0127	1.4450	0.6085	-0.9285	-0.2318	-0.3534	-0.2305
1.231	0.0005	-1.5698	-0.0022	-1.5724	-0.0017	-0.0004	0.0154	0.0145	-0.0472	-0.0189	-0.0393	-0.0133	1.5451	0.6001	-0.8548	-0.2332	-0.3641	-0.2448
1.242	0.0007	-1.5697	-0.0027	-1.5726	-0.0021	-0.0006	0.0154	0.0132	-0.0486	-0.0173	-0.0409	-0.0128	1.4525	0.7425	-0.8597	-0.2324	-0.3793	-0.2145
1.253	0.0009	-1.5695	-0.0033	-1.5728	-0.0026	-0.0007	0.0150	0.0119	-0.0511	-0.0176	-0.0415	-0.0127	1.5241	0.8929	-0.7169	-0.2982	-0.3860	-0.2063
1.263	0.0010	-1.5694	-0.0038	-1.5729	-0.0031	-0.0008	0.0166	0.0111	-0.0621	-0.0231	-0.0491	-0.0150	1.9705	1.0005	-1.0423	-0.2957	-0.4871	-0.2761
1.274	0.0013	-1.5693	-0.0044	-1.5731	-0.0036	-0.0010	0.0247	0.0142	-0.0708	-0.0275	-0.0641	-0.0189	1.7977	1.2349	-1.2393	-0.3532	-0.4818	-0.2536
1.284	0.0016	-1.5691	-0.0054	-1.5736	-0.0045	-0.0012	0.0326	0.0204	-0.0872	-0.0348	-0.0817	-0.0230	1.4941	1.0422	-1.2589	-0.3381	-0.3854	-0.2865
1.294	0.0019	-1.5689	-0.0063	-1.5740	-0.0054	-0.0015	0.0355	0.0233	-0.0994	-0.0407	-0.0936	-0.0271	1.5297	1.1759	-1.2555	-0.3391	-0.3312	-0.3001
1.304	0.0023	-1.5686	-0.0074	-1.5744	-0.0065	-0.0018	0.0403	0.0268	-0.1124	-0.0441	-0.1048	-0.0323	1.5447	1.2077	-1.1678	-0.3541	-0.3519	-0.2924
1.315	0.0027	-1.5683	-0.0087	-1.5749	-0.0076	-0.0021	0.0450	0.0317	-0.1264	-0.0517	-0.1151	-0.0379	1.7088	0.9808	-1.1674	-0.3245	-0.3807	-0.3076
1.325	0.0033	-1.5679	-0.0100	-1.5754	-0.0087	-0.0026	0.0501	0.0359	-0.1400	-0.0575	-0.1254	-0.0393	1.6383	0.8946	-1.1320	-0.3152	-0.4580	-0.3389
1.335	0.0038	-1.5675	-0.0115	-1.5760	-0.0101	-0.0030	0.0549	0.0393	-0.1517	-0.0631	-0.1410	-0.0452	1.7842	0.8182	-0.8849	-0.3059	-0.4213	-0.3102
1.346	0.0044	-1.5672	-0.0130	-1.5766	-0.0116	-0.0035	0.0595	0.0430	-0.1548	-0.0649	-0.1519	-0.0507	1.3600	0.5681	-0.6714	-0.2989	-0.3299	-0.2542
1.356	0.0051	-1.5667	-0.0149	-1.5774	-0.0133	-0.0040	0.0608	0.0392	-0.1552	-0.0672	-0.1496	-0.0470	1.3536	0.7782	-0.7440	-0.2650	-0.3735	-0.2932
1.366	0.0057	-1.5663	-0.0165	-1.5781	-0.0149	-0.0046	0.0661	0.0370	-0.1694	-0.0714	-0.1678	-0.0522	1.8477	1.2143	-1.0017	-0.3619	-0.3528	-0.3198
1.377	0.0064	-1.5659	-0.0182	-1.5789	-0.0168	-0.0051	0.0719	0.0420	-0.1790	-0.0813	-0.1796	-0.0592	1.8978	1.0274	-1.0512	-0.3233	-0.3679	-0.2452
1.387	0.0072	-1.5654	-0.0200	-1.5797	-0.0185	-0.0058	0.0799	0.0452	-0.1869	-0.0851	-0.1861	-0.0641	2.1099	0.9929	-1.2738	-0.3709	-0.4948	-0.2377
1.398	0.0082	-1.5648	-0.0224	-1.5808	-0.0209	-0.0066	0.0913	0.0496	-0.2048	-0.0961	-0.2150	-0.0654	1.8389	0.8474	-1.1001	-0.3578	-0.3534	-0.2821
1.409	0.0091	-1.5643	-0.0245	-1.5818	-0.0231	-0.0072	0.0961	0.0516	-0.2143	-0.1038	-0.2241	-0.0675	1.8960	0.8188	-0.9989	-0.3718	-0.3511	-0.2910
1.419	0.0102	-1.5638	-0.0267	-1.5828	-0.0254	-0.0079	0.1023	0.0539	-0.2244	-0.1119	-0.2351	-0.0725	1.9284	0.9025	-1.1672	-0.3537	-0.4094	-0.3528
1.430	0.0113	-1.5632	-0.0291	-1.5840	-0.0279	-0.0087	0.1106	0.0564	-0.2370	-0.1209	-0.2503	-0.0812	1.8724	0.9859	-1.0348	-0.3432	-0.4518	-0.2843
1.441	0.0126	-1.5625	-0.0321	-1.5854	-0.0311	-0.0097	0.1174	0.0607	-0.2496	-0.1271	-0.2718	-0.0854	2.1767	0.8700	-1.1147	-0.3465	-0.3723	-0.3099
1.451	0.0138	-1.5619	-0.0346	-1.5867	-0.0338	-0.0106	0.1248	0.0627	-0.2619	-0.1323	-0.2755	-0.0926	2.1133	0.9396	-1.1402	-0.3988	-0.4838	-0.2973
1.462	0.0151	-1.5613	-0.0373	-1.5881	-0.0367	-0.0116	0.1322	0.0670	-0.2642	-0.1390	-0.2887	-0.0944	2.1042	0.5694	-1.1824	-0.3350	-0.4315	-0.2538
1.473	0.0168	-1.5604	-0.0406	-1.5898	-0.0403	-0.0127	0.1417	0.0681	-0.2752	-0.1500	-0.3021	-0.0957	2.2090	0.6784	-0.9287	-0.3233	-0.4762	-0.2935
1.483	0.0183	-1.5598	-0.0434	-1.5913	-0.0434	-0.0137	0.1501	0.0662	-0.2831	-0.1549	-0.3194	-0.1039	2.1695	0.9756	-0.9173	-0.3603	-0.4929	-0.2620
1.494	0.0198	-1.5591	-0.0462	-1.5929	-0.0466	-0.0147	0.1555	0.0657	-0.2881	-0.1622	-0.3365	-0.1034	2.4608	1.2318	-0.9353	-0.3054	-0.4627	-0.3187
1.505	0.0218	-1.5583	-0.0497	-1.5950	-0.0507	-0.0160	0.1696	0.0704	-0.2932	-0.1676	-0.3462	-0.1110	2.0132	1.2119	-0.9746	-0.3831	-0.5328	-0.3029
1.515	0.0235	-1.5576	-0.0527	-1.5967	-0.0543	-0.0171	0.1764	0.0734	-0.3028	-0.1785	-0.3641	-0.1126	2.2804	1.0467	-1.0327	-0.3626	-0.3912	-0.3009
1.526	0.0253	-1.5568	-0.0557	-1.5986	-0.0579	-0.0183	0.1838	0.0740	-0.3102	-0.1856	-0.3734	-0.1150	2.3756	1.1704	-0.9732	-0.3353	-0.4176	-0.3384
1.536	0.0276	-1.5559	-0.0595	-1.6009	-0.0626	-0.0197	0.1943	0.0754	-0.3183	-0.1944	-0.3886	-0.1205	2.3599	1.2784	-0.9220	-0.3695	-0.3790	-0.3478
1.547	0.0296	-1.5551	-0.0628	-1.6029	-0.0665	-0.0209	0.2012	0.0812	-0.3228	-0.2003	-0.3922	-0.1257	2.2381	0.9099	-1.0256	-0.3879	-0.5178	-0.3057
1.558	0.0317	-1.5543	-0.0661	-1.6049	-0.0706	-0.0223	0.2061	0.0834	-0.3310	-0.2073	-0.4094	-0.1289	2.4276	0.5469	-0.9667	-0.4253	-0.4067	-0.2836
1.568	0.0343	-1.5533	-0.0700	-1.6075	-0.0755	-0.0238	0.2219	0.0811	-0.3312	-0.2212	-0.4207	-0.1281	2.6585	1.0203	-0.8707	-0.3409	-0.4661	-0.3501
1.579	0.0366	-1.5525	-0.0733	-1.6098	-0.0798	-0.0251	0.2321	0.0813	-0.3338	-0.2283	-0.4368	-0.1319	2.5720	1.2243	-0.9320	-0.3825	-0.3770	-0.3401
1.589	0.0390	-1.5517	-0.0767	-1.6121	-0.0842	-0.0265	0.2423	0.0838	-0.3355	-0.2422	-0.4506	-0.1382	2.6650	1.0121	-0.9970	-0.3738	-0.3949	-0.2937
1.599	0.0416	-1.5508	-0.0801	-1.6145	-0.0888	-0.0279	0.2547	0.0844	-0.3394	-0.2504	-0.4568	-0.1368	2.7899	1.1461	-0.8418	-0.4064	-0.4305	-0.3193
1.609	0.0442	-1.5500	-0.0836	-1.6171	-0.0933	-0.0292	0.2664	0.0852	-0.3402	-0.2617	-0.4701	-0.1413	2.7094	1.3482	-0.8594	-0.3431	-0.4039	-0.3333
1.620	0.0470	-1.5491	-0.0870	-1.6197	-0.0981	-0.0307	0.2803	0.0887	-0.3421	-0.2685	-0.4760	-0.1440	2.9525	1.1409	-0.7986	-0.4184	-0.5169	-0.3476
1.630	0.0504	-1.5480	-0.0912	-1.6230	-0.1039	-0.0325	0.2964	0.0917	-0.3472	-0.2812	-0.4890	-0.1510	2.9553	0.8415	-0.4991	-0.3381	-0.5051	-0.2746
1.641	0.0534	-1.5471	-0.0947	-1.6260	-0.1089	-0.0339	0.3085	0.0899	-0.3477	-0.2911	-0.5066	-0.1496	2.7423	1.1682	-0.6841	-0.3386	-0.4464	-0.3714
1.651	0.0565	-1.5462	-0.0982	-1.6289	-0.1139	-0.0355	0.3176	0.0894	-0.3505	-0.2959	-0.5151	-0.1530	2.8883	1.5959	-0.5384	-0.3765	-0.4977	-0.3156
1.662	0.0598	-1.5453	-0.1016	-1.6320	-0.1192	-0.0371	0.3318	0.0936	-0.3481	-0.3060	-0.5248	-0.1600	2.9654	1.6235	-0.3763	-0.3667	-0.3773	-0.2460
1.673	0.0638	-1.5442	-0.1057	-1.6357	-0.1255	-0.0389	0.3422	0.0962	-0.3419	-0.3154	-0.5310	-0.1535	2.8795	1.3359	-0.4150	-0.3451	-0.3737	-0.3140
1.683	0.0673	-1.5432	-0.1091	-1.6389	-0.1309	-0.0404	0.3565	0.0948	-0.3348	-0.3251	-0.5331	-0.1531	3.1147	1.6441	-0.4070	-0.3633	-0.4196	-0.3132
1.694	0.0710	-1.5423	-0.1125	-1.6422	-0.1363	-0.0420	0.3668	0.0985	-0.3297	-0.3325	-0.5308	-0.1576	3.2446	1.3842	-0.3036	-0.3951	-0.4835	-0.2568
1.704	0.0755	-1.5411	-0.1164	-1.6462	-0.1426	-0.0439	0.3835	0.0970	-0.3281	-0.3460	-0.5406	-0.1542	2.8447	1.6976	-0.1770	-0.3819	-0.4311	-0.2937
1.715	0.0794	-1.5401	-0.1196	-1.6497	-0.1480	-0.0454	0.3944	0.0967	-0.3168	-0.3563	-0.5491	-0.1531	3.2028	1.9782	-0.4508	-0.3672	-0.4127	-0.3003
1.726	0.0834	-1.5391	-0.1227	-1.6533	-0.1535	-0.0470	0.4050	0.1018	-0.3134	-0.3667	-0.5501	-0.1515	3.3086	1.6315	-0.2516	-0.3504	-0.4515	-0.3153
1.736	0.0884	-1.5379	-0.1265	-1.6578	-0.1602	-0.0488	0.4189	0.1026	-0.3068	-0.3751	-0.5514	-0.1513	3.1525	1.5471	-0.3203	-0.3358	-0.4941	-0.3072
1.747	0.0927	-1.5368	-0.1296	-1.6616	-0.1658	-0.0503	0.4301	0.1038	-0.3029	-0.3787	-0.5574	-0.1532	3.1220	1.6631	-0.1276	-0.3809	-0.4574	-0.3075
1.758	0.0971	-1.5358	-0.1326	-1.6655	-0.1714	-0.0518	0.4398	0.1068	-0.2937	-0.3846	-0.5658	-0.1525	3.2520	1.3325	-0.3207	-0.3440	-0.4489	-0.3290
1.768	0.1025	-1.5345	-0.1360	-1.6702	-0.1782	-0.0537	0.4558	0.1077	-0.2797	-0.3963	-0.5653	-0.1480	3.5327	1.8905	0.0873	-0.3142	-0.3712	-0.2675
1.779	0.1072	-1.5335	-0.1388	-1.6742	-0.1838	-0.0552	0.4704	0.1087	-0.2658	-0.4017	-0.5574	-0.1444	3.3494	1.9753	-0.0433	-0.3492	-0.4001	-0.2774
1.789	0.1120	-1.5324	-0.1413	-1.6782	-0.1893	-0.0565	0.4867	0.1097	-0.2562	-0.4126	-0.5542	-0.1375	3.7469	2.0542	0.0359	-0.3855	-0.3405	-0.3756
1.800	0.1179	-1.5311	-0.1444	-1.6832	-0.1959	-0.0582	0.5079	0.1133	-0.2393	-0.4238	-0.5501	-0.1411	3.6691	2.0189	0.1561	-0.3619	-0.4256	-0.2399
1.811	0.1231	-1.5299	-0.1466	-1.6875	-0.2013	-0.0596	0.5223	0.1175	-0.2282	-0.4315	-0.5468	-0.1341	3.7564	1.8608	0.1516	-0.3019	-0.4565	-0.2956
1.822	0.1284	-1.5287	-0.1488	-1.6919	-0.2068	-0.0609	0.5355	0.1181	-0.2150	-0.4348	-0.5427	-0.1302	3.2241	1.7277	0.1617	-0.2935	-0.5096	-0.2783
1.832	0.1349	-1.5273	-0.1513	-1.6973	-0.2134	-0.0624	0.5475	0.1161	-0.1996	-0.4387	-0.5428	-0.1265	3.4651	2.2546	0.1245	-0.3415	-0.4117	-0.2775
1.843	0.1405	-1.5262	-0.1532	-1.7017	-0.2188	-0.0637	0.5599	0.1199	-0.1896	-0.4490	-0.5422	-0.1258	3.3695	2.0672	0.3537	-0.3494	-0.3525	-0.1873
1.854	0.1462	-1.5250	-0.1551	-1.7061	-0.2241	-0.0648	0.5637	0.1147	-0.1920	-0.4541	-0.5360	-0.1201	2.9080	2.0845	0.1711	-0.3291	-0.4397	-0.2855
1.864	0.1530	-1.5235	-0.1573	-1.7116	-0.2306	-0.0662	0.5747	0.1302	-0.1671	-0.4586	-0.5217	-0.1164	4.0188	2.0655	0.1621	-0.3481	-0.4196	-0.2548
1.875	0.1589	-1.5222	-0.1589	-1.7161	-0.2357	-0.0674	0.5866	0.1298	-0.1531	-0.4658	-0.5157	-0.1106	3.4333	1.8044	0.5232	-0.3009	-0.3851	-0.2060
1.885	0.1649	-1.5209	-0.1603	-1.7209	-0.2408	-0.0685	0.5938	0.1279	-0.1363	-0.4695	-0.5126	-0.1060	3.5110	2.3824	0.5415	-0.3161	-0.3418	-0.1854
1.895	0.1708	-1.5196	-0.1617	-1.7257	-0.2458	-0.0694	0.6051	0.1306	-0.1213	-0.4696	-0.5019	-0.0943	4.0625	2.4249	0.6694	-0.2852	-0.3771	-0.2747
1.906	0.1770	-1.5183	-0.1628	-1.7303	-0.2508	-0.0703	0.6235	0.1337	-0.1041	-0.4685	-0.4942	-0.0892	4.1408	2.4710	0.7022	-0.3660	-0.3027	-0.2445
1.916	0.1846	-1.5167	-0.1639	-1.7360	-0.2566	-0.0713	0.6413	0.1395	-0.0858	-0.4759	-0.4802	-0.0827	3.8819	2.2466	0.6627	-0.3037	-0.2820	-0.2059
1.926	0.1911	-1.5153	-0.1646	-1.7407	-0.2613	-0.0721	0.6510	0.1389	-0.0690	-0.4825	-0.4629	-0.0779	3.4394	2.5587	0.7730	-0.3413	-0.3836	-0.2259
1.936	0.1977	-1.5139	-0.1652	-1.7455	-0.2659	-0.0728	0.6593	0.1440	-0.0517	-0.4883	-0.4571	-0.0715	3.7496	2.4834	0.6663	-0.3102	-0.3306	-0.1866
1.947	0.2044	-1.5124	-0.1656	-1.7505	-0.2703	-0.0735	0.6721	0.1480	-0.0371	-0.4952	-0.4479	-0.0625	3.6232	2.4620	0.7987	-0.2812	-0.3833	-0.1538
1.957	0.2112	-1.5109	-0.1659	-1.7555	-0.2748	-0.0741	0.6822	0.1473	-0.0377	-0.4927	-0.4393	-0.0577	2.9214	1.5703	0.5088	-0.2452	-0.4499	-0.2564
1.967	0.2180	-1.5093	-0.1662	-1.7604	-0.2791	-0.0747	0.6872	0.1540	-0.0106	-0.4864	-0.4255	-0.0494	4.0715	2.7379	0.7122	-0.3032	-0.3166	-0.2228
1.978	0.2250	-1.5078	-0.1662	-1.7653	-0.2833	-0.0751	0.7005	0.1609	0.0125	-0.4861	-0.4046	-0.0403	3.6303	2.5438	1.2267	-0.3215	-0.3835	-0.2324
1.989	0.2335	-1.5058	-0.1659	-1.7711	-0.2881	-0.0756	0.7100	0.1625	0.0304	-0.4907	-0.3912	-0.0340	3.7453	2.9015	1.7478	-0.3629	-0.3466	-0.2028
1.999	0.2406	-1.5041	-0.1656	-1.7760	-0.2919	-0.0759	0.7211	0.1684	0.0424	-0.4949	-0.3750	-0.0248	4.2252	2.7282	2.0233	-0.3295	-0.3778	-0.1774
2.010	0.2479	-1.5024	-0.1650	-1.7809	-0.2955	-0.0761	0.7334	0.1710	0.0591	-0.4999	-0.3644	-0.0165	3.9328	3.0763	2.1295	-0.2335	-0.3150	-0.1758
2.021	0.2569	-1.5003	-0.1642	-1.7870	-0.2997	-0.0762	0.7411	0.1803	0.0818	-0.4933	-0.3420	-0.0055	3.2570	2.7833	1.9318	-0.2821	-0.4060	-0.1084
2.031	0.2644	-1.4984	-0.1633	-1.7919	-0.3031	-0.0761	0.7446	0.1861	0.0985	-0.4886	-0.3333	0.0072	3.7815	2.5278	1.8217	-0.3062	-0.2821	-0.0505
2.042	0.2718	-1.4965	-0.1622	-1.7968	-0.3064	-0.0760	0.7591	0.1883	0.1142	-0.4901	-0.3154	0.0197	4.7472	2.7715	1.9775	-0.2966	-0.2869	0.1101
2.053	0.2811	-1.4942	-0.1607	-1.8027	-0.3100	-0.0758	0.7816	0.1934	0.1331	-0.4936	-0.2937	0.0226	3.9548	2.8409	2.1602	-0.3051	-0.3419	0.1165
2.063	0.2889	-1.4922	-0.1593	-1.8076	-0.3129	-0.0755	0.7843	0.1992	0.1480	-0.4926	-0.2786	0.0262	3.3605	3.3078	2.4491	-0.2718	-0.2201	0.1824
2.074	0.2968	-1.4902	-0.1577	-1.8125	-0.3155	-0.0753	0.7889	0.2077	0.1649	-0.4907	-0.2580	0.0355	3.9118	2.7588	2.1145	-0.2412	-0.3207	0.1814
2.084	0.3063	-1.4877	-0.1556	-1.8185	-0.3185	-0.0747	0.8020	0.2145	0.1808	-0.4806	-0.2370	0.0467	3.8400	3.0618	2.1753	-0.2207	-0.2766	0.2055
2.095	0.3145	-1.4855	-0.1537	-1.8232	-0.3208	-0.0743	0.8065	0.2250	0.1947	-0.4737	-0.2156	0.0556	3.5072	2.7922	2.3063	-0.2584	-0.2997	0.2852
2.106	0.3226	-1.4833	-0.1516	-1.8279	-0.3228	-0.0737	0.8081	0.2276	0.2118	-0.4729	-0.1997	0.0646	3.6136	3.1524	2.2971	-0.2785	-0.2680	0.3255
2.117	0.3323	-1.4806	-0.1490	-1.8335	-0.3250	-0.0728	0.8194	0.2389	0.2325	-0.4688	-0.1751	0.0773	4.5513	3.1231	2.1987	-0.3025	-0.2980	0.3524
2.127	0.3406	-1.4781	-0.1466	-1.8381	-0.3267	-0.0719	0.8363	0.2450	0.2462	-0.4685	-0.1598	0.0906	4.3228	3.1108	2.4473	-0.2365	-0.2306	0.3417
2.138	0.3490	-1.4756	-0.1440	-1.8428	-0.3282	-0.0710	0.8489	0.2526	0.2659	-0.4682	-0.1360	0.1018	3.7308	3.0067	2.1554	-0.1805	-0.2924	0.3252
2.149	0.3592	-1.4725	-0.1407	-1.8484	-0.3296	-0.0697	0.8536	0.2643	0.2831	-0.4577	-0.1089	0.1148	3.3119	2.7113	2.2221	-0.2232	-0.3899	0.3162
2.159	0.3678	-1.4698	-0.1378	-1.8530	-0.3307	-0.0685	0.8540	0.2615	0.2844	-0.4525	-0.1079	0.1153	3.2116	1.9458	1.9207	-0.2421	-0.3426	0.3085
2.170	0.3764	-1.4671	-0.1348	-1.8574	-0.3316	-0.0673	0.8534	0.2791	0.3075	-0.4390	-0.0901	0.1289	4.1185	2.8282	2.0729	-0.2898	-0.2209	0.3679
2.181	0.3867	-1.4637	-0.1310	-1.8627	-0.3326	-0.0657	0.8587	0.2856	0.3204	-0.4323	-0.0684	0.1398	3.4498	2.9353	1.9608	-0.2609	-0.1751	0.3002
2.192	0.3953	-1.4607	-0.1277	-1.8670	-0.3331	-0.0643	0.8641	0.2961	0.3284	-0.4274	-0.0479	0.1475	4.4023	2.8755	2.1607	-0.2620	-0.1799	0.2850
2.202	0.4058	-1.4571	-0.1237	-1.8720	-0.3335	-0.0625	0.8801	0.3029	0.3424	-0.4226	-0.0231	0.1546	3.7162	3.0520	2.1322	-0.2354	-0.2305	0.3753
2.213	0.4146	-1.4540	-0.1200	-1.8761	-0.3336	-0.0608	0.8819	0.3149	0.3574	-0.4153	-0.0060	0.1694	3.4299	2.7603	1.8607	-0.1738	-0.1166	0.2536
2.224	0.4233	-1.4508	-0.1164	-1.8803	-0.3335	-0.0591	0.8843	0.3214	0.3646	-0.4042	0.0272	0.1763	4.0062	2.7693	1.9430	-0.1608	0.0892	0.3155
2.234	0.4340	-1.4468	-0.1119	-1.8851	-0.3332	-0.0570	0.8908	0.3338	0.3804	-0.3909	0.0364	0.1827	4.0060	2.4598	1.7551	-0.2156	0.1994	0.3959
2.245	0.4430	-1.4434	-0.1081	-1.8889	-0.3328	-0.0551	0.8941	0.3400	0.3902	-0.3840	0.0486	0.1926	3.5093	2.6040	1.8635	-0.2355	0.3020	0.3489
2.256	0.4519	-1.4400	-0.1041	-1.8927	-0.3322	-0.0531	0.8980	0.3484	0.3993	-0.3744	0.0681	0.2014	4.0879	2.6028	1.9108	-0.2858	0.3557	0.3374
2.267	0.4626	-1.4358	-0.0992	-1.8971	-0.3313	-0.0506	0.9011	0.3582	0.4085	-0.3662	0.0886	0.2113	3.7227	2.6092	1.6195	-0.2601	0.3461	0.3478
2.277	0.4717	-1.4321	-0.0952	-1.9007	-0.3303	-0.0485	0.9010	0.3667	0.4119	-0.3595	0.1073	0.2159	3.4604	2.6543	1.6648	-0.2594	0.3632	0.3362
2.288	0.4808	-1.4284	-0.0910	-1.9041	-0.3292	-0.0463	0.8964	0.3788	0.4176	-0.3494	0.1217	0.2221	3.3756	2.4392	1.6473	-0.1985	0.3003	0.3609
2.299	0.4914	-1.4237	-0.0859	-1.9083	-0.3276	-0.0435	0.9018	0.3887	0.4244	-0.3333	0.1340	0.2297	4.6971	2.7370	1.5346	-0.1906	0.3791	0.3351
2.309	0.5004	-1.4198	-0.0816	-1.9116	-0.3262	-0.0412	0.9147	0.3980	0.4303	-0.3207	0.1491	0.2348	3.9460	2.4493	1.4118	-0.1639	0.4377	0.4150
2.320	0.5097	-1.4157	-0.0772	-1.9148	-0.3246	-0.0388	0.9102	0.4100	0.4359	-0.3064	0.1685	0.2439	3.1536	2.1262	1.3811	-0.1781	0.3426	0.3827
2.331	0.5206	-1.4107	-0.0720	-1.9184	-0.3224	-0.0358	0.9020	0.4203	0.4398	-0.2963	0.1860	0.2512	4.0825	2.1952	1.4914	-0.1921	0.3392	0.3766
2.341	0.5297	-1.4064	-0.0675	-1.9213	-0.3205	-0.0333	0.9059	0.4267	0.4437	-0.2861	0.2008	0.2621	3.8249	2.3715	1.4782	-0.1856	0.3271	0.3178
2.352	0.5387	-1.4021	-0.0630	-1.9241	-0.3184	-0.0306	0.9067	0.4367	0.4527	-0.2731	0.2103	0.2673	3.6701	2.2151	1.2633	-0.2392	0.3468	0.3625
2.363	0.5496	-1.3967	-0.0575	-1.9272	-0.3158	-0.0274	0.9071	0.4511	0.4545	-0.2605	0.2270	0.2753	4.0590	2.4105	1.2789	-0.1822	0.4127	0.3363
2.373	0.5586	-1.3921	-0.0530	-1.9297	-0.3134	-0.0246	0.9105	0.4633	0.4535	-0.2420	0.2471	0.2827	4.0652	2.4006	1.2158	-0.2261	0.3227	0.3446
2.384	0.5677	-1.3874	-0.0485	-1.9320	-0.3108	-0.0218	0.9122	0.4758	0.4563	-0.2312	0.2509	0.2878	3.4265	2.3873	1.0052	-0.1798	0.4418	0.3270
2.395	0.5786	-1.3816	-0.0430	-1.9347	-0.3076	-0.0183	0.9054	0.4904	0.4572	-0.2091	0.2738	0.2941	3.5443	2.2389	0.9357	-0.1712	0.4018	0.3422
2.405	0.5876	-1.3766	-0.0385	-1.9366	-0.3048	-0.0153	0.9001	0.5007	0.4571	-0.1922	0.2848	0.2979	4.0054	2.4057	1.0946	-0.1663	0.4424	0.3688
2.416	0.5966	-1.3715	-0.0339	-1.9385	-0.3018	-0.0123	0.9019	0.5140	0.4529	-0.1739	0.2981	0.3065	3.7352	2.4455	1.4512	-0.1418	0.4660	0.3172
2.427	0.6075	-1.3651	-0.0284	-1.9404	-0.2981	-0.0085	0.8965	0.5299	0.4540	-0.1521	0.3251	0.3143	3.2491	2.4513	1.2213	-0.1609	0.3628	0.3477
2.438	0.6165	-1.3598	-0.0238	-1.9419	-0.2949	-0.0054	0.8911	0.5434	0.4562	-0.1349	0.3331	0.3179	3.6950	2.4518	0.9565	-0.1024	0.4461	0.4211
2.448	0.6272	-1.3531	-0.0183	-1.9434	-0.2908	-0.0015	0.8915	0.5602	0.4589	-0.1132	0.3548	0.3280	3.8447	2.1552	0.7861	-0.1277	0.3962	0.3614
2.459	0.6361	-1.3474	-0.0137	-1.9444	-0.2871	0.0018	0.8914	0.5740	0.4560	-0.0954	0.3692	0.3352	3.5528	1.9703	0.8230	-0.1092	0.3592	0.3403
2.470	0.6449	-1.3417	-0.0092	-1.9453	-0.2835	0.0051	0.8870	0.5817	0.4460	-0.0778	0.3732	0.3309	4.0947	2.0775	0.7015	-0.0945	0.3474	0.4064
2.480	0.6556	-1.3345	-0.0039	-1.9461	-0.2788	0.0092	0.8834	0.5990	0.4384	-0.0561	0.3728	0.3380	3.4238	1.7551	0.5455	-0.1247	0.3976	0.3652
2.491	0.6643	-1.3285	0.0005	-1.9465	-0.2750	0.0126	0.8750	0.6126	0.4326	-0.0385	0.3825	0.3408	3.3308	1.5311	0.3548	-0.1272	0.3625	0.3359
2.502	0.6730	-1.3222	0.0048	-1.9467	-0.2712	0.0160	0.8685	0.6251	0.4272	-0.0198	0.3854	0.3395	3.7192	1.1070	0.1659	-0.1341	0.4071	0.3781
2.512	0.6833	-1.3146	0.0098	-1.9468	-0.2665	0.0201	0.8637	0.6371	0.4143	0.0109	0.3993	0.3424	3.9143	1.2117	0.3124	0.0497	0.3506	0.3653
2.523	0.6920	-1.3081	0.0139	-1.9466	-0.2626	0.0235	0.8600	0.6480	0.4089	0.0336	0.4013	0.3497	3.3750	1.1364	0.1022	0.1093	0.4236	0.3913
2.534	0.7005	-1.3015	0.0179	-1.9463	-0.2585	0.0270	0.8532	0.6597	0.4025	0.0430	0.4126	0.3515	3.5289	0.9660	0.0253	0.1803	0.3527	0.3959
2.544	0.7107	-1.2935	0.0227	-1.9458	-0.2535	0.0313	0.8441	0.6738	0.3911	0.0578	0.4148	0.3527	3.6815	0.9480	0.0273	0.3388	0.4256	0.3941
2.555	0.7191	-1.2867	0.0267	-1.9451	-0.2492	0.0349	0.8397	0.6848	0.3840	0.0755	0.4218	0.3590	3.7225	0.9432	-0.0750	0.3598	0.3539	0.3040
2.566	0.7275	-1.2797	0.0305	-1.9442	-0.2450	0.0385	0.8331	0.6913	0.3715	0.0957	0.4229	0.3559	3.2504	0.7913	-0.3440	0.3594	0.3672	0.3370
2.576	0.7373	-1.2713	0.0348	-1.9429	-0.2400	0.0427	0.8219	0.7040	0.3544	0.1185	0.4217	0.3541	3.9217	0.6997	-0.2981	0.3798	0.4236	0.3356
2.587	0.7454	-1.2643	0.0383	-1.9416	-0.2359	0.0463	0.8197	0.7151	0.3438	0.1386	0.4258	0.3476	3.7389	0.6087	-0.4335	0.3920	0.3624	0.3365
2.598	0.7537	-1.2571	0.0417	-1.9400	-0.2317	0.0498	0.8123	0.7267	0.3310	0.1582	0.4199	0.3489	2.9354	0.4331	-0.5688	0.3634	0.4446	0.3336
2.608	0.7634	-1.2482	0.0456	-1.9379	-0.2266	0.0540	0.7943	0.7394	0.3135	0.1799	0.4223	0.3479	3.2613	0.4776	-0.4801	0.4019	0.3516	0.3341
2.619	0.7713	-1.2406	0.0486	-1.9360	-0.2224	0.0573	0.7859	0.7485	0.3025	0.1952	0.4154	0.3470	3.5289	0.3666	-0.5559	0.4053	0.3826	0.3989
2.630	0.7791	-1.2331	0.0515	-1.9339	-0.2182	0.0609	0.7780	0.7588	0.2899	0.2160	0.4122	0.3521	3.5198	0.2468	-0.5074	0.4629	0.3179	0.3506
2.640	0.7884	-1.2240	0.0550	-1.9312	-0.2132	0.0650	0.7730	0.7715	0.2805	0.2391	0.4116	0.3511	3.4597	0.2713	-0.9067	0.4327	0.3321	0.3401
2.651	0.7959	-1.2162	0.0577	-1.9287	-0.2091	0.0685	0.7662	0.7828	0.2634	0.2619	0.4069	0.3498	3.6110	-0.0533	-0.7485	0.4140	0.3633	0.3407
2.661	0.8035	-1.2083	0.0602	-1.9260	-0.2051	0.0720	0.7602	0.7897	0.2492	0.2798	0.4106	0.3458	3.3508	-0.3481	-0.9891	0.4051	0.3044	0.3251
2.672	0.8111	-1.2003	0.0627	-1.9231	-0.2011	0.0755	0.7504	0.7951	0.2321	0.2995	0.3957	0.3429	3.2395	-0.0641	-1.0567	0.3761	0.4601	0.3122
2.682	0.8202	-1.1907	0.0656	-1.9194	-0.1964	0.0795	0.7357	0.8086	0.2175	0.3191	0.3971	0.3376	2.9314	-0.6053	-1.3590	0.3658	0.3121	0.2954
2.692	0.8274	-1.1825	0.0677	-1.9161	-0.1925	0.0829	0.7213	0.8163	0.1999	0.3357	0.3856	0.3268	3.3384	-0.7121	-1.2174	0.4124	0.3281	0.3822
2.702	0.8345	-1.1742	0.0696	-1.9126	-0.1887	0.0862	0.7133	0.8214	0.1856	0.3523	0.3850	0.3295	3.3310	-0.6764	-1.2686	0.3838	0.2616	0.3066
2.712	0.8416	-1.1659	0.0715	-1.9089	-0.1850	0.0894	0.7067	0.8327	0.1684	0.3680	0.3666	0.3261	3.1567	-1.1600	-1.3999	0.3052	0.3685	0.3647
2.723	0.8486	-1.1575	0.0731	-1.9050	-0.1813	0.0926	0.6963	0.8388	0.1545	0.3824	0.3613	0.3218	3.1123	-1.3581	-1.5811	0.3216	0.3391	0.2764
2.733	0.8555	-1.1490	0.0745	-1.9011	-0.1777	0.0958	0.6855	0.8435	0.1368	0.3999	0.3513	0.3209	3.2592	-1.0587	-1.5642	0.3839	0.3618	0.3180
2.744	0.8622	-1.1406	0.0758	-1.8971	-0.1742	0.0989	0.6780	0.8498	0.1249	0.4211	0.3462	0.3158	3.5436	-1.1423	-1.6917	0.4045	0.3278	0.3291
2.755	0.8703	-1.1304	0.0772	-1.8920	-0.1702	0.1027	0.6699	0.8610	0.1041	0.4486	0.3326	0.3118	3.1350	-1.4100	-1.6972	0.3691	0.4066	0.2937
2.765	0.8769	-1.1217	0.0780	-1.8873	-0.1669	0.1058	0.6591	0.8625	0.0808	0.4625	0.3274	0.3080	2.8956	-1.5313	-1.4073	0.3686	0.2837	0.2565
2.776	0.8835	-1.1130	0.0788	-1.8826	-0.1637	0.1089	0.6430	0.8656	0.0695	0.4806	0.3163	0.2996	3.1394	-1.4143	-1.6262	0.3371	0.3036	0.3564
2.787	0.8910	-1.1027	0.0796	-1.8766	-0.1601	0.1124	0.6314	0.8776	0.0556	0.4972	0.2956	0.2940	3.0546	-1.6884	-2.0261	0.3216	0.3411	0.2885
2.797	0.8972	-1.0937	0.0800	-1.8716	-0.1571	0.1154	0.6226	0.8826	0.0368	0.5095	0.2874	0.2908	2.8098	-1.8792	-1.9674	0.3732	0.2617	0.2902
2.808	0.9033	-1.0848	0.0803	-1.8665	-0.1543	0.1182	0.6120	0.8855	0.0217	0.5236	0.2666	0.2811	2.8019	-1.9161	-1.9937	0.4370	0.3845	0.3120
2.818	0.9106	-1.0742	0.0805	-1.8601	-0.1512	0.1216	0.5983	0.8909	0.0033	0.5507	0.2566	0.2785	2.7415	-1.7267	-2.5709	0.3917	0.2721	0.2999
2.828	0.9166	-1.0653	0.0803	-1.8545	-0.1487	0.1243	0.5843	0.8973	-0.0183	0.5633	0.2437	0.2686	2.9379	-2.1284	-3.2091	0.3454	0.2985	0.3417
2.838	0.9224	-1.0562	0.0801	-1.8487	-0.1463	0.1270	0.5734	0.8995	-0.0353	0.5781	0.2286	0.2656	2.7578	-2.0657	-3.1236	0.4124	0.3250	0.3003
2.849	0.9280	-1.0472	0.0797	-1.8427	-0.1441	0.1296	0.5642	0.9034	-0.0490	0.5920	0.2174	0.2579	2.5974	-2.1890	-3.3096	0.3738	0.3501	0.3507
2.859	0.9336	-1.0383	0.0791	-1.8367	-0.1420	0.1322	0.5536	0.9090	-0.0607	0.6094	0.2110	0.2569	2.5076	-2.3754	-3.6590	0.3688	0.2174	0.2931
2.869	0.9390	-1.0291	0.0784	-1.8306	-0.1401	0.1347	0.5411	0.9075	-0.0800	0.6258	0.1861	0.2466	2.4640	-2.6127	-3.5950	0.3424	0.3476	0.3131
2.880	0.9443	-1.0200	0.0776	-1.8243	-0.1382	0.1372	0.5266	0.9101	-0.0961	0.6438	0.1752	0.2436	2.5164	-2.6794	-3.6643	0.3796	0.2842	0.2512
2.890	0.9505	-1.0090	0.0764	-1.8164	-0.1363	0.1400	0.5132	0.9138	-0.1099	0.6598	0.1563	0.2337	2.4682	-3.0196	-4.1009	0.3332	0.2665	0.3349
2.901	0.9555	-0.9998	0.0752	-1.8097	-0.1348	0.1423	0.5009	0.9149	-0.1256	0.6656	0.1422	0.2291	2.6284	-3.2432	-4.2864	0.4279	0.2122	0.2856
2.911	0.9604	-0.9907	0.0738	-1.8030	-0.1335	0.1445	0.4895	0.9141	-0.1443	0.6797	0.1216	0.2162	2.6100	-3.1809	-4.2548	0.4061	0.2276	0.3478
2.922	0.9653	-0.9816	0.0723	-1.7961	-0.1324	0.1467	0.4773	0.9141	-0.1601	0.7000	0.1055	0.2164	2.3613	-3.1445	-4.2282	0.3653	0.2219	0.2636
2.933	0.9709	-0.9706	0.0703	-1.7875	-0.1313	0.1492	0.4626	0.9169	-0.1778	0.7172	0.0813	0.2062	2.2838	-3.6079	-4.5256	0.3090	0.3369	0.2791
2.943	0.9755	-0.9614	0.0683	-1.7802	-0.1306	0.1512	0.4487	0.9172	-0.1942	0.7256	0.0635	0.2011	2.1268	-3.3701	-4.4347	0.3631	0.3140	0.3208
2.954	0.9800	-0.9522	0.0663	-1.7730	-0.1301	0.1532	0.4354	0.9149	-0.2113	0.7408	0.0493	0.1963	2.2488	-3.4528	-4.4547	0.3638	0.3185	0.2349
2.965	0.9850	-0.9412	0.0636	-1.7641	-0.1296	0.1555	0.4233	0.9155	-0.2281	0.7618	0.0313	0.1855	2.0738	-3.9938	-4.3678	0.3348	0.2644	0.3208
2.976	0.9892	-0.9321	0.0612	-1.7563	-0.1294	0.1573	0.4132	0.9096	-0.2393	0.7689	0.0157	0.1810	2.0198	-3.8327	-4.2410	0.3691	0.2752	0.2970
2.986	0.9932	-0.9230	0.0587	-1.7485	-0.1293	0.1591	0.4007	0.9071	-0.2492	0.7715	-0.0068	0.1766	2.1204	-3.8017	-4.1336	0.3474	0.1237	0.2198
2.997	0.9979	-0.9121	0.0557	-1.7392	-0.1295	0.1611	0.3873	0.9068	-0.2554	0.7843	-0.0313	0.1689	2.1580	-3.9473	-4.7347	0.3455	0.0293	0.2571
3.008	1.0018	-0.9030	0.0530	-1.7314	-0.1298	0.1629	0.3781	0.9028	-0.2736	0.7949	-0.0357	0.1621	1.7829	-4.2836	-4.4015	0.3402	-0.0826	0.2314
3.019	1.0062	-0.8922	0.0497	-1.7216	-0.1303	0.1648	0.3624	0.8977	-0.2836	0.8062	-0.0496	0.1563	1.8781	-4.0454	-4.5140	0.2547	-0.1805	0.2156
3.029	1.0097	-0.8833	0.0469	-1.7135	-0.1309	0.1663	0.3505	0.8954	-0.2920	0.8151	-0.0669	0.1522	2.1252	-4.3124	-4.6725	0.2716	-0.1998	0.2301
3.040	1.0131	-0.8743	0.0439	-1.7054	-0.1317	0.1678	0.3410	0.8928	-0.3046	0.8223	-0.0789	0.1452	1.9508	-4.0727	-4.7216	0.2912	-0.2645	0.2291
3.051	1.0171	-0.8636	0.0402	-1.6955	-0.1327	0.1695	0.3278	0.8881	-0.3209	0.8390	-0.0969	0.1379	1.9328	-4.2854	-4.4984	0.3372	-0.3705	0.2376
3.062	1.0203	-0.8548	0.0369	-1.6869	-0.1338	0.1708	0.3195	0.8866	-0.3249	0.8389	-0.1174	0.1306	1.7776	-4.6566	-4.6763	0.2585	-0.3388	0.2931
3.072	1.0240	-0.8441	0.0330	-1.6769	-0.1353	0.1724	0.3088	0.8793	-0.3319	0.8394	-0.1326	0.1296	1.6912	-4.7934	-4.7371	0.3089	-0.3231	0.2052
3.083	1.0270	-0.8353	0.0296	-1.6685	-0.1367	0.1737	0.2960	0.8739	-0.3361	0.8478	-0.1431	0.1246	1.8078	-5.0077	-4.6640	0.3649	-0.3902	0.2473
3.094	1.0300	-0.8267	0.0262	-1.6598	-0.1382	0.1749	0.2877	0.8651	-0.3417	0.8545	-0.1577	0.1207	1.7217	-4.7830	-4.6768	0.2513	-0.3382	0.2640
3.104	1.0333	-0.8164	0.0221	-1.6496	-0.1403	0.1763	0.2754	0.8605	-0.3471	0.8569	-0.1791	0.1187	1.6109	-5.1405	-4.8847	0.2126	-0.2417	0.2819
3.115	1.0361	-0.8078	0.0186	-1.6411	-0.1421	0.1775	0.2662	0.8528	-0.3529	0.8659	-0.1815	0.1198	1.3711	-5.0692	-4.6683	0.2895	-0.3285	0.2025
3.125	1.0387	-0.7992	0.0150	-1.6324	-0.1439	0.1786	0.2559	0.8465	-0.3600	0.8726	-0.1917	0.1110	1.4374	-4.9049	-4.5899	0.2433	-0.4097	0.2474
3.135	1.0412	-0.7908	0.0115	-1.6236	-0.1459	0.1797	0.2448	0.8415	-0.3604	0.8666	-0.2123	0.1059	1.5392	-5.0049	-4.8293	0.3295	-0.2750	0.2169
3.146	1.0436	-0.7824	0.0079	-1.6149	-0.1481	0.1807	0.2375	0.8362	-0.3643	0.8717	-0.2184	0.0994	1.3239	-5.0866	-4.9333	0.3268	-0.3024	0.3066
3.156	1.0459	-0.7741	0.0041	-1.6063	-0.1504	0.1818	0.2264	0.8317	-0.3706	0.8792	-0.2300	0.1007	1.4527	-5.3356	-4.8253	0.3471	-0.3337	0.2928
3.166	1.0486	-0.7642	-0.0003	-1.5954	-0.1532	0.1829	0.2152	0.8158	-0.3732	0.8829	-0.2441	0.0992	1.1587	-5.6104	-4.7929	0.2312	-0.3302	0.2196
3.176	1.0506	-0.7561	-0.0039	-1.5866	-0.1558	0.1839	0.2038	0.8094	-0.3691	0.8839	-0.2614	0.0948	0.9718	-5.8613	-5.0494	0.1649	-0.2170	0.2368
3.187	1.0525	-0.7481	-0.0077	-1.5780	-0.1585	0.1848	0.1898	0.7993	-0.3702	0.8846	-0.2629	0.0919	1.2882	-6.0508	-5.0892	0.2826	-0.3740	0.2435
3.197	1.0543	-0.7402	-0.0113	-1.5691	-0.1612	0.1857	0.1809	0.7872	-0.3731	0.8925	-0.2799	0.0868	0.9170	-6.2230	-4.8099	0.2141	-0.3038	0.2711
3.207	1.0560	-0.7324	-0.0150	-1.5601	-0.1640	0.1866	0.1688	0.7744	-0.3713	0.8856	-0.2873	0.0882	0.8567	-5.9039	-4.9367	0.2661	-0.3528	0.2501
3.218	1.0576	-0.7247	-0.0186	-1.5513	-0.1670	0.1875	0.1570	0.7665	-0.3651	0.8814	-0.2975	0.0870	0.7605	-6.2420	-5.4618	0.2984	-0.4018	0.2199
3.229	1.0594	-0.7156	-0.0231	-1.5407	-0.1707	0.1885	0.1426	0.7529	-0.3710	0.8902	-0.3184	0.0783	0.7488	-6.5486	-5.1789	0.2604	-0.3364	0.2700
3.240	1.0608	-0.7081	-0.0268	-1.5316	-0.1739	0.1893	0.1329	0.7399	-0.3718	0.8846	-0.3252	0.0835	0.3205	-6.3726	-5.1122	0.1909	-0.3976	0.1983
3.251	1.0623	-0.6993	-0.0313	-1.5211	-0.1780	0.1902	0.1165	0.7263	-0.3704	0.8842	-0.3465	0.0764	0.5970	-6.4994	-5.1700	0.3001	-0.3100	0.2460
3.261	1.0634	-0.6922	-0.0351	-1.5122	-0.1815	0.1909	0.1054	0.7183	-0.3678	0.8957	-0.3500	0.0708	0.5456	-6.8886	-4.9501	0.1992	-0.2883	0.3423
3.272	1.0643	-0.6850	-0.0388	-1.5032	-0.1850	0.1916	0.0948	0.7020	-0.3589	0.8863	-0.3542	0.0771	0.4345	-6.8351	-4.9579	0.1962	-0.3174	0.2993
3.283	1.0654	-0.6767	-0.0430	-1.4927	-0.1893	0.1926	0.0817	0.6822	-0.3510	0.8753	-0.3569	0.0800	0.5674	-6.5876	-4.8599	0.2250	-0.3123	0.2296
3.293	1.0661	-0.6701	-0.0464	-1.4840	-0.1929	0.1934	0.0733	0.6678	-0.3455	0.8774	-0.3689	0.0791	0.1941	-6.4042	-4.8152	0.2672	-0.2596	0.2120
3.304	1.0668	-0.6634	-0.0497	-1.4751	-0.1966	0.1941	0.0613	0.6574	-0.3320	0.8780	-0.3657	0.0798	0.2671	-6.6467	-5.1467	0.1746	-0.3714	0.2341
3.315	1.0674	-0.6557	-0.0537	-1.4646	-0.2010	0.1951	0.0467	0.6430	-0.3268	0.8664	-0.3754	0.0791	0.4354	-7.0054	-5.0013	0.1514	-0.3408	0.2586
3.326	1.0678	-0.6493	-0.0569	-1.4562	-0.2048	0.1959	0.0372	0.6290	-0.3189	0.8618	-0.3791	0.0763	0.3525	-7.0563	-5.0328	0.2483	-0.3313	0.3035
3.336	1.0682	-0.6419	-0.0607	-1.4458	-0.2094	0.1968	0.0260	0.6119	-0.3123	0.8627	-0.3890	0.0805	0.2302	-6.9833	-4.7752	0.1972	-0.2774	0.3034
3.347	1.0684	-0.6359	-0.0638	-1.4371	-0.2132	0.1977	0.0163	0.5979	-0.3008	0.8516	-0.3893	0.0842	-0.0420	-6.9635	-5.0818	0.1895	-0.3070	0.2508
3.358	1.0685	-0.6300	-0.0667	-1.4286	-0.2171	0.1985	0.0047	0.5882	-0.2909	0.8447	-0.3941	0.0839	-0.6862	-7.2548	-5.0427	0.2062	-0.2661	0.2659
3.368	1.0684	-0.6230	-0.0702	-1.4187	-0.2218	0.1996	-0.0108	0.5691	-0.2803	0.8441	-0.3815	0.0879	-1.8268	-7.3937	-4.7434	0.1958	-0.3513	0.2403
3.379	1.0682	-0.6174	-0.0729	-1.4102	-0.2257	0.2005	-0.0214	0.5524	-0.2687	0.8353	-0.3836	0.0903	-1.9156	-7.2914	-4.5870	0.1098	-0.2584	0.2572
3.390	1.0680	-0.6120	-0.0755	-1.4018	-0.2295	0.2014	-0.0271	0.5377	-0.2529	0.8234	-0.3768	0.0906	-2.1427	-7.2458	-4.7511	0.1319	-0.3076	0.3262
3.401	1.0676	-0.6057	-0.0784	-1.3921	-0.2340	0.2025	-0.0373	0.5213	-0.2378	0.8144	-0.3790	0.1003	-2.1421	-7.2953	-4.7860	0.2066	-0.2289	0.2714
3.411	1.0672	-0.6007	-0.0806	-1.3839	-0.2377	0.2036	-0.0469	0.5102	-0.2202	0.8138	-0.3722	0.1040	-2.1662	-7.5128	-5.1026	0.0924	-0.3390	0.2395
3.422	1.0666	-0.5958	-0.0828	-1.3759	-0.2414	0.2046	-0.0539	0.4936	-0.2117	0.7988	-0.3744	0.1067	-2.3920	-7.4359	-4.9422	0.1591	-0.2698	0.2905
3.432	1.0659	-0.5899	-0.0853	-1.3664	-0.2459	0.2059	-0.0645	0.4737	-0.1972	0.7863	-0.3703	0.1121	-2.4813	-7.4814	-4.8106	0.2078	-0.2748	0.2788
3.442	1.0652	-0.5852	-0.0872	-1.3586	-0.2496	0.2070	-0.0754	0.4586	-0.1828	0.7877	-0.3701	0.1114	-2.3681	-7.4880	-4.8434	0.1883	-0.2193	0.3634
3.452	1.0644	-0.5807	-0.0890	-1.3507	-0.2532	0.2082	-0.0851	0.4461	-0.1720	0.7821	-0.3586	0.1209	-2.3105	-7.7788	-4.6965	0.0940	-0.2984	0.3052
3.463	1.0635	-0.5763	-0.0906	-1.3428	-0.2568	0.2094	-0.0874	0.4380	-0.1603	0.7676	-0.3553	0.1223	-2.8665	-7.9047	-4.6418	0.0730	-0.1795	0.3137
3.473	1.0625	-0.5722	-0.0922	-1.3353	-0.2603	0.2107	-0.0994	0.4166	-0.1436	0.7511	-0.3412	0.1267	-2.7120	-7.4483	-4.6517	0.1787	-0.2877	0.2820
3.484	1.0615	-0.5681	-0.0935	-1.3280	-0.2636	0.2119	-0.1091	0.4060	-0.1255	0.7500	-0.3362	0.1298	-2.7573	-7.9324	-4.8365	0.1286	-0.2373	0.3461
3.494	1.0603	-0.5641	-0.0947	-1.3204	-0.2669	0.2133	-0.1166	0.3885	-0.1132	0.7401	-0.3226	0.1413	-2.9364	-7.7740	-4.5044	0.1163	-0.2517	0.3103
3.504	1.0588	-0.5596	-0.0959	-1.3116	-0.2707	0.2151	-0.1297	0.3689	-0.0975	0.7231	-0.3190	0.1471	-2.9681	-7.6685	-4.2965	0.1223	-0.2085	0.2892
3.514	1.0575	-0.5560	-0.0968	-1.3045	-0.2739	0.2166	-0.1413	0.3558	-0.0783	0.7095	-0.3024	0.1499	-2.7963	-7.8723	-4.3888	0.1481	-0.2534	0.2938
3.525	1.0560	-0.5526	-0.0974	-1.2974	-0.2769	0.2181	-0.1490	0.3390	-0.0603	0.7053	-0.2924	0.1584	-3.2358	-7.6786	-4.4595	0.1413	-0.2497	0.3090
3.536	1.0545	-0.5492	-0.0979	-1.2903	-0.2797	0.2197	-0.1591	0.3257	-0.0438	0.7006	-0.2862	0.1623	-3.1971	-8.0443	-4.4919	0.0229	-0.1670	0.3038
3.547	1.0525	-0.5455	-0.0982	-1.2820	-0.2831	0.2218	-0.1714	0.3081	-0.0225	0.6796	-0.2659	0.1685	-3.1151	-8.0448	-4.5290	0.0360	-0.2767	0.3355
3.557	1.0507	-0.5425	-0.0984	-1.2753	-0.2857	0.2235	-0.1812	0.2943	-0.0071	0.6685	-0.2676	0.1749	-1.4952	-6.0838	-4.7945	0.2022	-0.2657	0.2755
3.568	1.0489	-0.5396	-0.0984	-1.2687	-0.2884	0.2252	-0.1849	0.2881	0.0083	0.6639	-0.2513	0.1779	-3.2832	-8.4095	-4.2582	0.0981	-0.1707	0.3401
3.579	1.0466	-0.5363	-0.0982	-1.2608	-0.2913	0.2275	-0.1985	0.2658	0.0212	0.6553	-0.2339	0.1836	-3.0272	-7.8784	-3.3222	0.0858	-0.2444	0.3440
3.589	1.0445	-0.5337	-0.0979	-1.2543	-0.2935	0.2293	-0.2069	0.2513	0.0339	0.6445	-0.2228	0.1940	-2.9211	-7.7704	-3.1172	0.0101	-0.2194	0.3159
3.600	1.0424	-0.5312	-0.0975	-1.2478	-0.2957	0.2313	-0.2138	0.2390	0.0465	0.6329	-0.2166	0.1984	-3.2293	-8.0322	-2.9503	0.0040	-0.1389	0.2892
3.611	1.0398	-0.5285	-0.0968	-1.2404	-0.2981	0.2337	-0.2273	0.2224	0.0654	0.6129	-0.1909	0.2066	-2.9417	-8.0638	-2.7800	0.0902	-0.2493	0.3117
3.621	1.0375	-0.5263	-0.0961	-1.2344	-0.2999	0.2358	-0.2338	0.2127	0.0808	0.6084	-0.1854	0.2096	-3.0819	-8.4470	-2.7867	0.1085	-0.1931	0.3533
3.632	1.0350	-0.5243	-0.0952	-1.2284	-0.3017	0.2380	-0.2409	0.1959	0.0985	0.6006	-0.1727	0.2140	-3.2802	-8.3445	-2.8241	0.0372	-0.1495	0.4203
3.643	1.0320	-0.5221	-0.0938	-1.2212	-0.3037	0.2406	-0.2538	0.1782	0.1182	0.5822	-0.1489	0.2251	-3.1661	-8.1682	-2.8391	0.0317	-0.1858	0.3241
3.653	1.0294	-0.5203	-0.0926	-1.2153	-0.3051	0.2429	-0.2610	0.1698	0.1346	0.5695	-0.1365	0.2282	-3.5332	-8.7596	-2.8742	0.0233	-0.2063	0.3279
3.664	1.0267	-0.5188	-0.0911	-1.2098	-0.3064	0.2453	-0.2719	0.1506	0.1473	0.5563	-0.1229	0.2395	-3.5803	-8.3204	-2.7745	0.0677	-0.1627	0.2870
3.675	1.0234	-0.5171	-0.0892	-1.2033	-0.3077	0.2481	-0.2835	0.1363	0.1663	0.5535	-0.1018	0.2415	-3.6715	-8.4092	-2.8632	0.0115	-0.1761	0.3629
3.686	1.0204	-0.5158	-0.0874	-1.1978	-0.3086	0.2506	-0.2946	0.1214	0.1809	0.5410	-0.0838	0.2521	-3.6093	-8.2586	-2.9582	0.0225	-0.1927	0.3157
3.696	1.0168	-0.5144	-0.0851	-1.1913	-0.3095	0.2536	-0.3051	0.1106	0.1977	0.5216	-0.0671	0.2527	-3.7715	-8.8445	-2.7433	-0.0347	-0.1697	0.3784
3.707	1.0137	-0.5134	-0.0831	-1.1862	-0.3101	0.2562	-0.3179	0.0935	0.2100	0.5095	-0.0502	0.2630	-3.5504	-8.5112	-2.5891	-0.0223	-0.1087	0.3325
3.718	1.0105	-0.5126	-0.0808	-1.1812	-0.3105	0.2589	-0.3252	0.0769	0.2273	0.4965	-0.0333	0.2652	-3.8452	-8.2942	-2.8147	-0.0013	-0.1000	0.4034
3.728	1.0065	-0.5118	-0.0779	-1.1755	-0.3108	0.2622	-0.3411	0.0644	0.2423	0.4856	-0.0136	0.2765	-3.5562	-8.4482	-2.6168	0.0805	-0.0799	0.3024
3.738	1.0031	-0.5112	-0.0755	-1.1707	-0.3108	0.2650	-0.3492	0.0523	0.2584	0.4779	0.0141	0.2791	-3.7377	-8.5984	-2.6280	0.0456	0.1427	0.3555
3.749	0.9995	-0.5108	-0.0728	-1.1659	-0.3106	0.2677	-0.3599	0.0369	0.2726	0.4661	0.0310	0.2847	-3.7795	-8.3828	-2.6793	-0.0097	0.2438	0.3195
3.759	0.9958	-0.5106	-0.0700	-1.1612	-0.3102	0.2707	-0.3699	0.0230	0.2865	0.4512	0.0390	0.2899	-3.9224	-8.2295	-2.6244	-0.0330	0.3555	0.3520
3.769	0.9920	-0.5104	-0.0671	-1.1567	-0.3098	0.2736	-0.3792	0.0141	0.2968	0.4398	0.0497	0.2933	-3.8729	-8.0838	-2.7036	-0.0401	0.4094	0.3275
3.780	0.9881	-0.5103	-0.0641	-1.1524	-0.3093	0.2765	-0.3912	0.0039	0.3037	0.4294	0.0669	0.2999	-3.7873	-8.8575	-2.6240	0.0001	0.4235	0.3424
3.790	0.9842	-0.5104	-0.0609	-1.1482	-0.3085	0.2795	-0.3991	-0.0075	0.3125	0.4189	0.0818	0.2990	-4.0494	-10.2013	-2.7708	0.0471	0.4429	0.3390
3.800	0.9794	-0.5105	-0.0570	-1.1433	-0.3074	0.2832	-0.4126	-0.0185	0.3238	0.4120	0.1020	0.3059	-3.9988	-10.6934	-2.6432	0.0743	0.4350	0.2901
3.810	0.9752	-0.5108	-0.0538	-1.1393	-0.3063	0.2862	-0.4240	-0.0246	0.3327	0.4069	0.1162	0.3075	-3.8396	-11.3305	-2.7440	0.0177	0.4501	0.3462
3.821	0.9708	-0.5111	-0.0504	-1.1353	-0.3050	0.2893	-0.4325	-0.0340	0.3397	0.4001	0.1300	0.3120	-4.1123	-11.6163	-2.5532	-0.0272	0.4876	0.3080
3.831	0.9664	-0.5115	-0.0470	-1.1313	-0.3037	0.2924	-0.4418	-0.0446	0.3477	0.3888	0.1465	0.3140	-4.2097	-11.9530	-2.5080	-0.0572	0.4976	0.3050
3.842	0.9619	-0.5120	-0.0435	-1.1275	-0.3021	0.2956	-0.4529	-0.0569	0.3600	0.3733	0.1580	0.3152	-3.9768	-12.2038	-2.5773	-0.0258	0.5208	0.3812
3.853	0.9563	-0.5127	-0.0391	-1.1231	-0.3001	0.2994	-0.4653	-0.0716	0.3719	0.3601	0.1783	0.3187	-3.9792	-12.2983	-2.6411	0.0174	0.5648	0.3311
3.864	0.9517	-0.5135	-0.0353	-1.1195	-0.2981	0.3026	-0.4751	-0.0822	0.3805	0.3495	0.2016	0.3217	-4.0993	-12.2269	-2.9873	0.0134	0.3945	0.3169
3.874	0.9469	-0.5144	-0.0314	-1.1161	-0.2962	0.3058	-0.4839	-0.0868	0.3852	0.3438	0.2052	0.3174	-4.2909	-12.8176	-3.0669	0.0010	0.5000	0.3681
3.885	0.9410	-0.5155	-0.0268	-1.1121	-0.2937	0.3097	-0.4966	-0.1000	0.3839	0.3384	0.2220	0.3249	-4.1617	-13.0005	-2.9225	0.0176	0.5091	0.3100
3.895	0.9360	-0.5166	-0.0228	-1.1087	-0.2914	0.3130	-0.5069	-0.1164	0.3886	0.3318	0.2342	0.3264	-4.2659	-12.3962	-3.0306	-0.0077	0.4708	0.2910
3.906	0.9308	-0.5178	-0.0189	-1.1054	-0.2890	0.3161	-0.5176	-0.1213	0.3926	0.3254	0.2469	0.3201	-4.1194	-12.5879	-3.0779	-0.0747	0.4594	0.3902
3.917	0.9245	-0.5193	-0.0142	-1.1015	-0.2860	0.3200	-0.5299	-0.1313	0.3932	0.3107	0.2543	0.3241	-4.0656	-12.6670	-2.8601	-0.0404	0.5356	0.3062
3.928	0.9191	-0.5207	-0.0103	-1.0985	-0.2834	0.3233	-0.5389	-0.1359	0.3987	0.3002	0.2718	0.3249	-4.1505	-13.1376	-3.0216	-0.0564	0.4326	0.3191
3.938	0.9126	-0.5225	-0.0055	-1.0949	-0.2800	0.3272	-0.5505	-0.1513	0.4049	0.2886	0.2778	0.3221	-4.2657	-12.9207	-3.1054	-0.0622	0.5180	0.3350
3.949	0.9070	-0.5241	-0.0015	-1.0920	-0.2771	0.3304	-0.5599	-0.1623	0.4044	0.2823	0.2938	0.3229	-4.4739	-12.4093	-2.7404	-0.0839	0.4751	0.3460
3.960	0.9013	-0.5258	0.0026	-1.0892	-0.2741	0.3336	-0.5706	-0.1689	0.4076	0.2751	0.3017	0.3253	-4.4503	-12.5554	-2.8869	-0.0407	0.4980	0.3090
3.970	0.8943	-0.5279	0.0074	-1.0860	-0.2704	0.3375	-0.5869	-0.1761	0.4061	0.2727	0.3087	0.3162	-4.4571	-12.7586	-3.1445	-0.0397	0.5630	0.3419
3.981	0.8885	-0.5298	0.0115	-1.0833	-0.2672	0.3406	-0.5973	-0.1881	0.4011	0.2643	0.3264	0.3178	-4.4743	-12.3502	-2.8739	-0.0572	0.4159	0.2963
3.992	0.8825	-0.5316	0.0155	-1.0808	-0.2639	0.3438	-0.6077	-0.1922	0.4007	0.2627	0.3307	0.3137	-4.7868	-12.7438	-3.0018	-0.0591	0.5281	0.2641
4.003	0.8751	-0.5340	0.0203	-1.0777	-0.2598	0.3474	-0.6225	-0.1975	0.4009	0.2520	0.3479	0.3043	-4.8705	-13.2745	-3.2187	-0.0372	0.4664	0.3495
4.013	0.8687	-0.5360	0.0242	-1.0753	-0.2563	0.3505	-0.6348	-0.2108	0.3976	0.2417	0.3578	0.3072	-4.6798	-12.9064	-2.9189	-0.0466	0.4757	0.2931
4.024	0.8623	-0.5382	0.0282	-1.0729	-0.2527	0.3536	-0.6471	-0.2194	0.3960	0.2363	0.3634	0.3031	-4.6836	-12.9023	-3.0363	-0.0755	0.5379	0.2932
4.034	0.8545	-0.5410	0.0330	-1.0701	-0.2482	0.3572	-0.6595	-0.2251	0.3944	0.2244	0.3710	0.2947	-4.9230	-13.3101	-3.1821	-0.0837	0.5650	0.3022
4.045	0.8479	-0.5433	0.0369	-1.0679	-0.2444	0.3602	-0.6715	-0.2413	0.3913	0.2146	0.3839	0.2922	-4.9366	-12.5214	-3.2175	-0.0539	0.5050	0.2990
4.055	0.8411	-0.5457	0.0409	-1.0658	-0.2406	0.3630	-0.6838	-0.2454	0.3873	0.2078	0.3955	0.2852	-5.1541	-12.7926	-3.1490	-0.0695	0.5198	0.3792
4.065	0.8341	-0.5483	0.0447	-1.0637	-0.2366	0.3659	-0.6963	-0.2552	0.3790	0.1991	0.4016	0.2819	-5.2049	-13.0382	-3.2460	-0.0666	0.5170	0.2697
4.076	0.8271	-0.5508	0.0484	-1.0617	-0.2327	0.3686	-0.7136	-0.2608	0.3710	0.1948	0.4033	0.2717	-4.8544	-13.1821	-3.4108	-0.0783	0.5263	0.3245
4.086	0.8184	-0.5539	0.0528	-1.0594	-0.2278	0.3718	-0.7273	-0.2655	0.3593	0.1891	0.4136	0.2656	-4.8312	-13.9443	-3.4587	-0.0645	0.4860	0.2885
4.096	0.8110	-0.5566	0.0564	-1.0575	-0.2236	0.3744	-0.7367	-0.2775	0.3561	0.1837	0.4083	0.2574	-4.8334	-13.6124	-3.8602	-0.1051	0.5351	0.2867
4.107	0.8035	-0.5595	0.0599	-1.0557	-0.2195	0.3769	-0.7500	-0.2821	0.3419	0.1766	0.4162	0.2484	-4.9358	-14.0442	-3.6733	-0.0825	0.4409	0.2522
4.117	0.7959	-0.5624	0.0632	-1.0541	-0.2153	0.3793	-0.7630	-0.2939	0.3343	0.1724	0.4118	0.2414	-4.8848	-13.6329	-3.6390	-0.0590	0.5009	0.2703
4.128	0.7883	-0.5654	0.0666	-1.0524	-0.2111	0.3816	-0.7760	-0.3004	0.3228	0.1681	0.4163	0.2323	-4.8458	-13.8239	-3.6465	-0.0700	0.5098	0.2571
4.139	0.7790	-0.5692	0.0704	-1.0505	-0.2061	0.3843	-0.7902	-0.3139	0.3104	0.1603	0.4205	0.2200	-5.1635	-13.4018	-3.7553	0.0004	0.5123	0.2358
4.149	0.7709	-0.5723	0.0734	-1.0489	-0.2018	0.3865	-0.8031	-0.3184	0.2987	0.1553	0.4245	0.2128	-5.2629	-13.5076	-3.6056	-0.1024	0.5081	0.2143
4.160	0.7628	-0.5755	0.0763	-1.0473	-0.1976	0.3886	-0.8182	-0.3307	0.2876	0.1475	0.4340	0.1977	-4.8720	-13.1186	-3.4877	-0.0621	0.4438	0.2595
4.171	0.7528	-0.5796	0.0796	-1.0457	-0.1925	0.3909	-0.8297	-0.3385	0.2661	0.1413	0.4252	0.1808	-5.0118	-13.3847	-3.6867	-0.0697	0.4817	0.2167
4.182	0.7444	-0.5829	0.0822	-1.0443	-0.1883	0.3926	-0.8414	-0.3416	0.2517	0.1355	0.4263	0.1687	-5.1450	-13.4552	-3.8447	-0.0508	0.3999	0.2066
4.192	0.7341	-0.5871	0.0850	-1.0426	-0.1832	0.3946	-0.8575	-0.3500	0.2321	0.1307	0.4137	0.1512	-4.9564	-13.8052	-3.9552	-0.1126	0.4786	0.2381
4.203	0.7256	-0.5907	0.0872	-1.0414	-0.1791	0.3960	-0.8715	-0.3524	0.2178	0.1247	0.4077	0.1357	-4.7565	-14.2563	-4.0449	-0.1398	0.4428	0.2070
4.214	0.7168	-0.5943	0.0894	-1.0402	-0.1750	0.3972	-0.8801	-0.3643	0.1996	0.1187	0.4009	0.1243	-5.1832	-13.9436	-3.9724	-0.1208	0.5042	0.1883
4.224	0.7060	-0.5987	0.0916	-1.0387	-0.1702	0.3986	-0.8965	-0.3740	0.1776	0.1118	0.3940	0.1009	-5.0439	-13.8825	-3.9210	-0.1460	0.5084	0.2726
4.235	0.6969	-0.6025	0.0933	-1.0377	-0.1663	0.3996	-0.9105	-0.3805	0.1628	0.1065	0.3947	0.0914	-4.8368	-13.8784	-4.1417	-0.1181	0.4272	0.2203
4.246	0.6878	-0.6063	0.0948	-1.0366	-0.1624	0.4004	-0.9214	-0.3923	0.1474	0.1043	0.3899	0.0801	-4.9247	-13.5803	-4.1009	-0.1366	0.4309	0.1141
4.257	0.6766	-0.6109	0.0965	-1.0354	-0.1578	0.4013	-0.9232	-0.3884	0.1450	0.1039	0.3897	0.0688	-4.0193	-12.3889	-3.6224	-0.0670	0.4227	0.2990
4.267	0.6674	-0.6149	0.0978	-1.0343	-0.1539	0.4019	-0.9366	-0.4007	0.1137	0.0954	0.3707	0.0550	-4.8148	-13.6742	-3.9270	-0.0520	0.4775	0.1403
4.278	0.6580	-0.6190	0.0988	-1.0334	-0.1502	0.4023	-0.9472	-0.4106	0.0973	0.0921	0.3636	0.0366	-4.4857	-13.1436	-4.1560	-0.1064	0.3983	0.1539
4.289	0.6465	-0.6239	0.0999	-1.0324	-0.1460	0.4026	-0.9544	-0.4121	0.0780	0.0854	0.3473	0.0184	-4.7962	-13.5887	-4.3865	-0.1020	0.4529	0.1557
4.300	0.6369	-0.6281	0.1006	-1.0314	-0.1426	0.4027	-0.9670	-0.4146	0.0587	0.0845	0.3460	0.0018	-4.2560	-14.0871	-4.4780	-0.1235	0.3351	-0.0191
4.310	0.6272	-0.6324	0.1010	-1.0306	-0.1392	0.4026	-0.9766	-0.4240	0.0356	0.0815	0.3263	-0.0278	-3.9583	-13.7025	-4.2483	-0.1236	0.4778	-0.1152
4.321	0.6153	-0.6375	0.1013	-1.0296	-0.1354	0.4022	-0.9808	-0.4320	0.0132	0.0806	0.3174	-0.0359	-4.5123	-13.5755	-4.3152	-0.1499	0.3641	-0.1675
4.332	0.6055	-0.6418	0.1013	-1.0289	-0.1323	0.4018	-0.9911	-0.4371	-0.0113	0.0755	0.3070	-0.0466	-4.4689	-13.7100	-4.8147	-0.1386	0.3636	-0.2565
4.342	0.5934	-0.6471	0.1011	-1.0280	-0.1287	0.4012	-1.0009	-0.4429	-0.0296	0.0738	0.2882	-0.0680	-4.3966	-13.7341	-5.5788	-0.1686	0.4353	-0.2818
4.353	0.5835	-0.6516	0.1007	-1.0273	-0.1259	0.4004	-1.0073	-0.4497	-0.0423	0.0658	0.2785	-0.0836	-4.6692	-13.4678	-6.0073	-0.1273	0.3706	-0.3327
4.364	0.5733	-0.6561	0.1002	-1.0266	-0.1231	0.3996	-1.0089	-0.4486	-0.0551	0.0632	0.2646	-0.0942	-4.3094	-14.2234	-6.0531	-0.1170	0.4412	-0.3825
4.375	0.5611	-0.6617	0.0994	-1.0259	-0.1199	0.3982	-1.0182	-0.4652	-0.0792	0.0607	0.2494	-0.1209	-4.0039	-12.9466	-5.8675	-0.1140	0.3754	-0.2845
4.385	0.5510	-0.6664	0.0985	-1.0253	-0.1175	0.3970	-1.0226	-0.4648	-0.0969	0.0557	0.2359	-0.1288	-4.4427	-13.4811	-5.9303	-0.1022	0.3958	-0.3818
4.396	0.5407	-0.6710	0.0974	-1.0248	-0.1153	0.3956	-1.0294	-0.4726	-0.1167	0.0521	0.2195	-0.1492	-4.4869	-12.9830	-5.8632	-0.0661	0.4231	-0.3589
4.407	0.5283	-0.6766	0.0959	-1.0242	-0.1128	0.3936	-1.0381	-0.4763	-0.1381	0.0490	0.2076	-0.1698	-3.9700	-13.3570	-5.9546	-0.1260	0.3700	-0.3531
4.417	0.5177	-0.6814	0.0944	-1.0237	-0.1107	0.3918	-1.0426	-0.4823	-0.1524	0.0427	0.1950	-0.1826	-3.8528	-13.5396	-6.2289	-0.0657	0.3070	-0.3593
4.428	0.5073	-0.6863	0.0927	-1.0233	-0.1090	0.3899	-1.0475	-0.4869	-0.1700	0.0423	0.1723	-0.1991	-3.7175	-13.7081	-6.2283	-0.0887	0.4066	-0.3937
4.439	0.4947	-0.6923	0.0905	-1.0228	-0.1069	0.3873	-1.0507	-0.4936	-0.1977	0.0384	0.1611	-0.2221	-3.7857	-13.7968	-6.1412	-0.1519	0.3641	-0.3389
4.449	0.4842	-0.6973	0.0884	-1.0224	-0.1054	0.3850	-1.0554	-0.4995	-0.2139	0.0340	0.1480	-0.2356	-4.0073	-13.6910	-6.1818	-0.1109	0.3131	-0.4034
4.460	0.4737	-0.7023	0.0861	-1.0221	-0.1041	0.3825	-1.0618	-0.5089	-0.2322	0.0296	0.1314	-0.2556	-3.7392	-13.2632	-6.1324	-0.0985	0.3571	-0.3706
4.471	0.4608	-0.7085	0.0832	-1.0218	-0.1027	0.3794	-1.0614	-0.5159	-0.2560	0.0262	0.1104	-0.2720	-3.4765	-13.0671	-5.9356	-0.1423	0.2969	-0.3954
4.482	0.4501	-0.7136	0.0806	-1.0216	-0.1017	0.3766	-1.0644	-0.5220	-0.2689	0.0199	0.0934	-0.2931	-3.4238	-13.2562	-6.1740	-0.1559	0.3220	-0.3648
4.493	0.4375	-0.7200	0.0773	-1.0214	-0.1007	0.3730	-1.0662	-0.5276	-0.2908	0.0131	0.0710	-0.3118	-3.4304	-13.2358	-6.1447	-0.1321	0.3165	-0.4446
4.503	0.4267	-0.7253	0.0742	-1.0213	-0.1001	0.3698	-1.0666	-0.5336	-0.3087	0.0073	0.0542	-0.3285	-3.5196	-13.3854	-6.0196	-0.1426	0.3328	-0.4468
4.514	0.4161	-0.7307	0.0711	-1.0213	-0.0997	0.3664	-1.0675	-0.5400	-0.3250	0.0013	0.0353	-0.3515	-3.5315	-13.2717	-6.1362	-0.2139	0.4006	-0.3347
4.525	0.4033	-0.7372	0.0670	-1.0214	-0.0994	0.3621	-1.0690	-0.5463	-0.3446	-0.0044	0.0172	-0.3644	-2.9529	-12.8146	-5.8862	-0.3435	0.3526	-0.3954
4.535	0.3926	-0.7427	0.0634	-1.0214	-0.0993	0.3583	-1.0650	-0.5478	-0.3586	-0.0101	-0.0022	-0.3763	-3.0631	-13.0735	-5.9483	-0.3950	0.1596	-0.4223
4.546	0.3821	-0.7483	0.0596	-1.0215	-0.0995	0.3544	-1.0645	-0.5525	-0.3728	-0.0145	-0.0308	-0.3897	-2.8593	-12.9775	-5.9161	-0.4367	0.0918	-0.4525
4.557	0.3692	-0.7549	0.0550	-1.0216	-0.0998	0.3496	-1.0612	-0.5567	-0.3893	-0.0147	-0.0380	-0.4076	-2.8439	-12.8849	-6.0206	-0.5304	-0.0319	-0.4352
4.568	0.3586	-0.7606	0.0510	-1.0218	-0.1002	0.3455	-1.0572	-0.5640	-0.4049	-0.0191	-0.0466	-0.4246	-2.8767	-12.7286	-5.6316	-0.5465	-0.1251	-0.3738
4.578	0.3480	-0.7662	0.0470	-1.0220	-0.1007	0.3412	-1.0526	-0.5710	-0.4159	-0.0251	-0.0608	-0.4367	-2.9449	-12.5393	-5.6818	-0.5570	-0.2082	-0.4379
4.589	0.3355	-0.7731	0.0419	-1.0223	-0.1015	0.3359	-1.0521	-0.5763	-0.4281	-0.0325	-0.0770	-0.4549	-2.7810	-12.3749	-5.5728	-0.6065	-0.2981	-0.4197
4.600	0.3250	-0.7789	0.0376	-1.0227	-0.1024	0.3312	-1.0501	-0.5794	-0.4362	-0.0380	-0.0974	-0.4644	-2.6632	-12.6956	-5.7799	-0.6271	-0.2833	-0.4433
4.611	0.3124	-0.7859	0.0323	-1.0232	-0.1037	0.3255	-1.0471	-0.5849	-0.4511	-0.0454	-0.1175	-0.4780	-2.4208	-12.6409	-5.7389	-0.6843	-0.3418	-0.4238
4.621	0.3018	-0.7918	0.0276	-1.0237	-0.1049	0.3207	-1.0427	-0.5916	-0.4641	-0.0553	-0.1306	-0.4897	-2.5071	-12.6397	-5.5705	-0.6205	-0.3448	-0.4665
4.632	0.2915	-0.7977	0.0229	-1.0243	-0.1063	0.3157	-1.0378	-0.5992	-0.4723	-0.0611	-0.1447	-0.5012	-2.7713	-12.4637	-5.6659	-0.6105	-0.3477	-0.4721
4.643	0.2791	-0.8049	0.0171	-1.0250	-0.1082	0.3096	-1.0361	-0.6069	-0.4850	-0.0689	-0.1654	-0.5206	-2.7192	-12.4124	-5.6866	-0.6396	-0.3036	-0.4356
4.654	0.2688	-0.8112	0.0122	-1.0257	-0.1099	0.3044	-1.0318	-0.6112	-0.4962	-0.0720	-0.1783	-0.5336	-2.6696	-12.2166	-5.7255	-0.6579	-0.2736	-0.4504
4.664	0.2565	-0.8186	0.0062	-1.0266	-0.1121	0.2979	-1.0315	-0.6154	-0.5041	-0.0771	-0.1851	-0.5443	-2.7204	-12.4988	-5.7278	-0.7057	-0.3841	-0.4059
4.675	0.2461	-0.8247	0.0011	-1.0274	-0.1140	0.2924	-1.0288	-0.6228	-0.5161	-0.0854	-0.2066	-0.5509	-2.6121	-12.4574	-5.4208	-0.6700	-0.2772	-0.4562
4.686	0.2358	-0.8310	-0.0042	-1.0283	-0.1162	0.2868	-1.0237	-0.6333	-0.5246	-0.0916	-0.2126	-0.5616	-2.7534	-11.9950	-5.1705	-0.7055	-0.2728	-0.3999
4.696	0.2236	-0.8386	-0.0104	-1.0294	-0.1188	0.2800	-1.0197	-0.6391	-0.5294	-0.0963	-0.2232	-0.5720	-2.8864	-11.9411	-5.4074	-0.7209	-0.3006	-0.4791
4.707	0.2134	-0.8451	-0.0157	-1.0304	-0.1211	0.2742	-1.0209	-0.6451	-0.5381	-0.1056	-0.2345	-0.5841	-2.1187	-11.6695	-5.2286	-0.6367	-0.3117	-0.4395
4.718	0.2032	-0.8516	-0.0211	-1.0316	-0.1235	0.2682	-1.0122	-0.6466	-0.5408	-0.1112	-0.2470	-0.5928	-2.4364	-11.8593	-5.3422	-0.6822	-0.2642	-0.4335
4.728	0.1911	-0.8594	-0.0277	-1.0330	-0.1266	0.2610	-1.0067	-0.6554	-0.5497	-0.1190	-0.2537	-0.5999	-2.2575	-11.4748	-5.0709	-0.6618	-0.2545	-0.4524
4.739	0.1810	-0.8660	-0.0333	-1.0343	-0.1292	0.2550	-1.0008	-0.6589	-0.5540	-0.1232	-0.2647	-0.6083	-1.9092	-11.5400	-4.9098	-0.6579	-0.3410	-0.4920
4.750	0.1711	-0.8726	-0.0389	-1.0355	-0.1320	0.2489	-0.9930	-0.6638	-0.5551	-0.1286	-0.2755	-0.6168	-2.2254	-11.3947	-5.0280	-0.6824	-0.2542	-0.4606
4.760	0.1593	-0.8807	-0.0456	-1.0371	-0.1353	0.2415	-0.9858	-0.6687	-0.5614	-0.1365	-0.2862	-0.6317	-2.2032	-11.4827	-5.0842	-0.6774	-0.3613	-0.4230
4.771	0.1494	-0.8875	-0.0512	-1.0386	-0.1382	0.2351	-0.9695	-0.6786	-0.5634	-0.1497	-0.2979	-0.6374	-1.5391	-11.2060	-4.8265	-0.7005	-0.3551	-0.4439
4.782	0.1398	-0.8942	-0.0569	-1.0402	-0.1413	0.2287	-0.9556	-0.6862	-0.5648	-0.1605	-0.3128	-0.6413	-1.5263	-10.8172	-4.7024	-0.6951	-0.2903	-0.4492
4.792	0.1284	-0.9025	-0.0636	-1.0422	-0.1450	0.2209	-0.9402	-0.6884	-0.5624	-0.1732	-0.3237	-0.6493	-1.3422	-11.2508	-4.8357	-0.7007	-0.3346	-0.4216
4.803	0.1191	-0.9095	-0.0693	-1.0441	-0.1484	0.2144	-0.9250	-0.6944	-0.5639	-0.1861	-0.3362	-0.6554	-1.2565	-11.2638	-4.6516	-0.7387	-0.3031	-0.4593
4.814	0.1100	-0.9165	-0.0750	-1.0460	-0.1518	0.2078	-0.9108	-0.7016	-0.5646	-0.1995	-0.3449	-0.6656	-1.4877	-11.2308	-4.7036	-0.7166	-0.3101	-0.4254
4.824	0.0992	-0.9250	-0.0818	-1.0485	-0.1560	0.1997	-0.8944	-0.7145	-0.5660	-0.2156	-0.3596	-0.6743	-1.5489	-10.6719	-4.6316	-0.7077	-0.2664	-0.4609
4.834	0.0903	-0.9321	-0.0875	-1.0507	-0.1597	0.1930	-0.8836	-0.7190	-0.5649	-0.2251	-0.3606	-0.6785	-1.0762	-10.6323	-4.5160	-0.7338	-0.3916	-0.4413
4.845	0.0816	-0.9394	-0.0932	-1.0530	-0.1635	0.1862	-0.8661	-0.7228	-0.5658	-0.2414	-0.3766	-0.6854	-1.1521	-10.7881	-4.5422	-0.7437	-0.2886	-0.4998
4.855	0.0730	-0.9467	-0.0989	-1.0555	-0.1672	0.1793	-0.8492	-0.7283	-0.5653	-0.2530	-0.3819	-0.6982	-1.3339	-11.0185	-4.4382	-0.7452	-0.3745	-0.4926
4.865	0.0646	-0.9540	-0.1045	-1.0581	-0.1711	0.1723	-0.8350	-0.7341	-0.5578	-0.2634	-0.3943	-0.6957	-1.3827	-10.0934	-4.1282	-0.7149	-0.2786	-0.4417
4.876	0.0564	-0.9615	-0.1102	-1.0608	-0.1750	0.1652	-0.8206	-0.7396	-0.5560	-0.2769	-0.3864	-0.6913	-1.1692	-10.0979	-3.6083	-0.6863	-0.4103	-0.4165
4.886	0.0484	-0.9690	-0.1156	-1.0637	-0.1789	0.1583	-0.8027	-0.7469	-0.5457	-0.2872	-0.3941	-0.6897	-1.4817	-9.4020	-3.7868	-0.6925	-0.2519	-0.4379
4.896	0.0390	-0.9780	-0.1222	-1.0673	-0.1836	0.1501	-0.7832	-0.7489	-0.5367	-0.3001	-0.3899	-0.6881	-1.6311	-9.6090	-3.4832	-0.6507	-0.2939	-0.4531
4.906	0.0311	-0.9855	-0.1276	-1.0704	-0.1875	0.1432	-0.7689	-0.7557	-0.5269	-0.3139	-0.3931	-0.6923	-1.3360	-9.1159	-3.3549	-0.6516	-0.2713	-0.3693
4.917	0.0235	-0.9931	-0.1328	-1.0736	-0.1915	0.1363	-0.7493	-0.7595	-0.5170	-0.3245	-0.3856	-0.6843	-1.2468	-8.9212	-3.4067	-0.6667	-0.3507	-0.4453
4.927	0.0161	-1.0007	-0.1380	-1.0769	-0.1954	0.1295	-0.7308	-0.7620	-0.5055	-0.3336	-0.3901	-0.6831	-1.2304	-8.9125	-3.4341	-0.6620	-0.2969	-0.4277
4.937	0.0090	-1.0083	-0.1429	-1.0803	-0.1992	0.1227	-0.7128	-0.7650	-0.4974	-0.3477	-0.3911	-0.6823	-1.2688	-8.8346	-3.2770	-0.7015	-0.3181	-0.4512
4.948	0.0020	-1.0160	-0.1478	-1.0839	-0.2031	0.1158	-0.6960	-0.7682	-0.4909	-0.3662	-0.3959	-0.6808	-1.2668	-8.8271	-3.0439	-0.6711	-0.2474	-0.4070
4.958	-0.0062	-1.0253	-0.1537	-1.0883	-0.2077	0.1077	-0.6836	-0.7737	-0.4832	-0.3768	-0.3937	-0.6772	-2.8634	-7.7871	-3.0683	-0.5205	-0.3246	-0.4233
4.968	-0.0129	-1.0331	-0.1585	-1.0920	-0.2117	0.1009	-0.6685	-0.7688	-0.4645	-0.3830	-0.3814	-0.6693	-0.8774	-8.2100	-2.8636	-0.7147	-0.2567	-0.3963
4.979	-0.0194	-1.0408	-0.1631	-1.0959	-0.2154	0.0943	-0.6474	-0.7705	-0.4525	-0.3959	-0.3719	-0.6587	-1.4171	-8.2023	-2.6066	-0.6100	-0.2584	-0.4440
4.989	-0.0258	-1.0485	-0.1676	-1.1001	-0.2192	0.0878	-0.6299	-0.7774	-0.4397	-0.4031	-0.3655	-0.6561	-1.4266	-7.7153	-2.3906	-0.6300	-0.2233	-0.3779
5.000	-0.0320	-1.0562	-0.1719	-1.1042	-0.2227	0.0812	-0.6119	-0.7802	-0.4257	-0.4116	-0.3529	-0.6487	-1.1189	-7.2679	-2.0956	-0.5828	-0.3203	-0.3754
5.011	-0.0392	-1.0657	-0.1768	-1.1093	-0.2270	0.0735	-0.5874	-0.7793	-0.4026	-0.4266	-0.3421	-0.6328	-0.9370	-7.3188	-2.4243	-0.6579	-0.2867	-0.4083
5.021	-0.0450	-1.0735	-0.1808	-1.1136	-0.2303	0.0672	-0.5677	-0.7786	-0.3882	-0.4385	-0.3347	-0.6233	-1.0920	-7.4704	-2.3841	-0.6743	-0.2572	-0.3814
5.032	-0.0504	-1.0812	-0.1846	-1.1180	-0.2337	0.0611	-0.5485	-0.7820	-0.3806	-0.4547	-0.3317	-0.6170	-1.4413	-7.1985	-2.1491	-0.6507	-0.2399	-0.4177
5.043	-0.0569	-1.0906	-0.1891	-1.1236	-0.2375	0.0538	-0.5303	-0.7818	-0.3606	-0.4692	-0.3170	-0.6098	-1.1654	-7.4378	-2.1123	-0.6265	-0.3433	-0.4019
5.053	-0.0620	-1.0985	-0.1925	-1.1284	-0.2406	0.0477	-0.5094	-0.7835	-0.3443	-0.4794	-0.3187	-0.6021	-1.3123	-7.1510	-2.1744	-0.6401	-0.2059	-0.3827
5.064	-0.0670	-1.1064	-0.1960	-1.1332	-0.2437	0.0417	-0.5014	-0.7857	-0.3396	-0.4795	-0.3106	-0.5946	-0.9063	-6.3153	-1.2999	-0.6615	-0.1914	-0.2870
5.075	-0.0728	-1.1157	-0.1999	-1.1391	-0.2472	0.0347	-0.4708	-0.7799	-0.3100	-0.4984	-0.2859	-0.5718	-1.2849	-6.7426	-1.6608	-0.5949	-0.2787	-0.3372
5.086	-0.0773	-1.1236	-0.2028	-1.1440	-0.2500	0.0290	-0.4550	-0.7828	-0.2933	-0.5075	-0.2762	-0.5597	-1.2740	-6.3673	-1.5395	-0.6457	-0.1941	-0.3045
5.096	-0.0817	-1.1314	-0.2056	-1.1491	-0.2527	0.0235	-0.4387	-0.7808	-0.2732	-0.5240	-0.2530	-0.5484	-1.1364	-6.1198	-1.5949	-0.6445	-0.2741	-0.2884
5.107	-0.0868	-1.1408	-0.2089	-1.1555	-0.2556	0.0171	-0.4144	-0.7790	-0.2563	-0.5344	-0.2437	-0.5341	-1.1296	-6.0447	-1.2762	-0.6262	-0.1749	-0.3379
5.118	-0.0908	-1.1486	-0.2113	-1.1610	-0.2580	0.0118	-0.3938	-0.7791	-0.2376	-0.5441	-0.2218	-0.5195	-1.0664	-5.7412	-1.2467	-0.5829	-0.2552	-0.3543
5.128	-0.0954	-1.1579	-0.2140	-1.1676	-0.2605	0.0057	-0.3697	-0.7763	-0.2134	-0.5518	-0.2079	-0.5021	-0.7136	-5.6818	-1.0891	-0.6128	-0.2433	-0.3107
5.139	-0.0990	-1.1657	-0.2160	-1.1732	-0.2625	0.0008	-0.3463	-0.7732	-0.1954	-0.5635	-0.1905	-0.4873	-1.0928	-5.6663	-1.0343	-0.6228	-0.2567	-0.3183
5.150	-0.1024	-1.1734	-0.2179	-1.1788	-0.2643	-0.0041	-0.3275	-0.7735	-0.1763	-0.5768	-0.1815	-0.4750	-1.1208	-5.4525	-0.9731	-0.6261	-0.1603	-0.3165
5.160	-0.1061	-1.1828	-0.2199	-1.1858	-0.2664	-0.0096	-0.3083	-0.7701	-0.1558	-0.5932	-0.1586	-0.4594	-1.8449	-5.4343	-1.2628	-0.5532	-0.3031	-0.3994
5.171	-0.1091	-1.1904	-0.2213	-1.1918	-0.2679	-0.0141	-0.2911	-0.7611	-0.1323	-0.5981	-0.1388	-0.4416	-0.9917	-4.9673	-0.6977	-0.5314	-0.2596	-0.3275
5.182	-0.1119	-1.1980	-0.2226	-1.1979	-0.2691	-0.0185	-0.2733	-0.7590	-0.1149	-0.6014	-0.1254	-0.4253	-0.9929	-4.9324	-0.5297	-0.5760	-0.1866	-0.2865
5.192	-0.1149	-1.2071	-0.2239	-1.2051	-0.2705	-0.0235	-0.2500	-0.7562	-0.0923	-0.6084	-0.1049	-0.4058	-1.1228	-4.3042	-0.2439	-0.6001	-0.1172	-0.2771
5.203	-0.1174	-1.2147	-0.2247	-1.2112	-0.2714	-0.0274	-0.2308	-0.7514	-0.0702	-0.6229	-0.0808	-0.3907	-1.0345	-4.4703	-0.3837	-0.6202	-0.1416	-0.2453
5.214	-0.1195	-1.2222	-0.2253	-1.2175	-0.2721	-0.0312	-0.2115	-0.7460	-0.0502	-0.6350	-0.0593	-0.3706	-0.8416	-4.3208	-0.4352	-0.5922	-0.1356	-0.3049
5.224	-0.1219	-1.2310	-0.2257	-1.2253	-0.2727	-0.0355	-0.1904	-0.7420	-0.0252	-0.6405	-0.0348	-0.3513	-1.0974	-4.2329	-0.3650	-0.5634	-0.2280	-0.2751
5.234	-0.1237	-1.2383	-0.2258	-1.2318	-0.2729	-0.0390	-0.1745	-0.7381	-0.0075	-0.6466	-0.0189	-0.3357	-0.7056	-4.0850	-0.1541	-0.5837	-0.1774	-0.2443
5.245	-0.1253	-1.2457	-0.2258	-1.2382	-0.2730	-0.0422	-0.1543	-0.7340	0.0210	-0.6544	0.0009	-0.3202	-0.4480	-4.1590	0.4759	-0.6646	0.0207	-0.2592
5.255	-0.1267	-1.2532	-0.2255	-1.2447	-0.2728	-0.0453	-0.1340	-0.7287	0.0389	-0.6691	0.0323	-0.3002	-0.7093	-3.9465	0.4292	-0.6072	0.0433	-0.2679
5.265	-0.1280	-1.2605	-0.2250	-1.2515	-0.2725	-0.0482	-0.1243	-0.7261	0.0502	-0.6711	0.0333	-0.2898	-0.8147	-3.2682	0.8104	-0.6053	0.1930	-0.1776
5.276	-0.1291	-1.2675	-0.2245	-1.2583	-0.2721	-0.0510	-0.1084	-0.7143	0.0630	-0.6750	0.0486	-0.2696	-0.7490	-3.9220	0.8499	-0.5523	0.2651	-0.2681
5.286	-0.1303	-1.2760	-0.2236	-1.2664	-0.2715	-0.0541	-0.0895	-0.7071	0.0801	-0.6762	0.0672	-0.2472	-0.3500	-3.5652	1.1055	-0.5797	0.4315	-0.2227
5.296	-0.1310	-1.2831	-0.2227	-1.2732	-0.2706	-0.0565	-0.0726	-0.7008	0.0989	-0.6865	0.0893	-0.2296	-0.5261	-3.5371	1.0086	-0.6171	0.4580	-0.2353
5.307	-0.1316	-1.2901	-0.2217	-1.2801	-0.2696	-0.0588	-0.0574	-0.6924	0.1150	-0.6953	0.1112	-0.2168	-0.5031	-3.4945	1.1798	-0.5497	0.4799	-0.1986
5.317	-0.1321	-1.2970	-0.2204	-1.2871	-0.2684	-0.0608	-0.0421	-0.6865	0.1324	-0.6964	0.1391	-0.1955	-0.8472	-3.2629	1.1796	-0.5497	0.4636	-0.2307
5.328	-0.1324	-1.3038	-0.2190	-1.2941	-0.2668	-0.0626	-0.0293	-0.6813	0.1477	-0.6969	0.1584	-0.1809	-0.4929	-3.0626	1.3561	-0.6131	0.3544	-0.2319
5.339	-0.1326	-1.3120	-0.2170	-1.3025	-0.2649	-0.0646	-0.0101	-0.6720	0.1707	-0.7031	0.1742	-0.1596	0.0686	-2.8249	1.3907	-0.5804	0.4676	-0.2667
5.349	-0.1326	-1.3187	-0.2153	-1.3095	-0.2630	-0.0662	0.0137	-0.6645	0.1848	-0.7149	0.1965	-0.1444	1.1494	-2.7688	1.5121	-0.5559	0.4703	-0.2068
5.360	-0.1323	-1.3253	-0.2133	-1.3168	-0.2609	-0.0675	0.0239	-0.6564	0.2031	-0.7195	0.2188	-0.1268	1.0838	-2.5524	1.6410	-0.4750	0.3772	-0.2022
5.371	-0.1320	-1.3331	-0.2108	-1.3255	-0.2582	-0.0689	0.0323	-0.6473	0.2160	-0.7138	0.2354	-0.1119	1.5866	-2.3355	1.6179	-0.4881	0.4096	-0.1241
5.382	-0.1316	-1.3395	-0.2086	-1.3325	-0.2557	-0.0698	0.0453	-0.6365	0.2290	-0.7144	0.2477	-0.0925	1.6442	-2.4269	1.7609	-0.5752	0.4018	-0.2188
5.392	-0.1311	-1.3458	-0.2062	-1.3397	-0.2532	-0.0707	0.0570	-0.6262	0.2439	-0.7251	0.2623	-0.0804	1.8460	-2.4485	1.5252	-0.5124	0.4636	-0.2033
5.403	-0.1304	-1.3532	-0.2031	-1.3485	-0.2498	-0.0715	0.0694	-0.6158	0.2581	-0.7262	0.2844	-0.0603	2.2998	-2.4774	1.5438	-0.4611	0.4000	-0.2329
5.414	-0.1296	-1.3592	-0.2005	-1.3558	-0.2469	-0.0720	0.0819	-0.6066	0.2705	-0.7196	0.2962	-0.0501	2.3274	-2.5757	1.5191	-0.4964	0.5003	-0.2065
5.424	-0.1287	-1.3653	-0.1978	-1.3629	-0.2438	-0.0725	0.0942	-0.5999	0.2797	-0.7188	0.3143	-0.0354	1.9459	-2.4023	1.6854	-0.5341	0.3911	-0.1250
5.435	-0.1275	-1.3724	-0.1943	-1.3715	-0.2400	-0.0728	0.1026	-0.5902	0.2985	-0.7279	0.3322	-0.0178	1.9104	-2.2100	1.4771	-0.5469	0.4977	-0.1192
5.446	-0.1264	-1.3783	-0.1913	-1.3789	-0.2366	-0.0728	0.1138	-0.5808	0.3069	-0.7293	0.3547	-0.0014	2.1486	-2.1792	1.6529	-0.4430	0.4626	0.0590
5.456	-0.1249	-1.3852	-0.1876	-1.3876	-0.2322	-0.0726	0.1277	-0.5710	0.3224	-0.7241	0.3687	0.0293	2.0914	-2.2232	1.6706	-0.5339	0.4970	0.0951
5.467	-0.1236	-1.3909	-0.1843	-1.3948	-0.2285	-0.0723	0.1346	-0.5609	0.3279	-0.7219	0.3856	0.0314	1.9403	-1.6360	1.7566	-0.5145	0.3917	0.1485
5.478	-0.1222	-1.3964	-0.1810	-1.4020	-0.2245	-0.0720	0.1423	-0.5504	0.3384	-0.7263	0.3937	0.0401	1.9741	-1.7397	1.6568	-0.4567	0.4106	0.1892
5.488	-0.1204	-1.4029	-0.1768	-1.4107	-0.2197	-0.0715	0.1512	-0.5378	0.3454	-0.7217	0.4110	0.0550	1.8016	-1.6508	1.8121	-0.4481	0.3406	0.2219
5.499	-0.1188	-1.4082	-0.1732	-1.4180	-0.2155	-0.0709	0.1587	-0.5246	0.3544	-0.7134	0.4157	0.0659	1.8436	-1.8049	1.7511	-0.4790	0.4486	0.2810
5.509	-0.1172	-1.4134	-0.1697	-1.4251	-0.2112	-0.0702	0.1643	-0.5136	0.3624	-0.7085	0.4294	0.0809	2.1156	-1.7069	1.7186	-0.4918	0.4271	0.2778
5.520	-0.1155	-1.4186	-0.1661	-1.4321	-0.2068	-0.0693	0.1749	-0.5057	0.3664	-0.7148	0.4371	0.0954	1.7114	-1.3307	1.9126	-0.4532	0.4837	0.2831
5.530	-0.1134	-1.4245	-0.1616	-1.4407	-0.2014	-0.0681	0.1802	-0.4938	0.3790	-0.7153	0.4556	0.1052	1.8909	-1.1312	1.7949	-0.3196	0.4312	0.3923
5.540	-0.1114	-1.4294	-0.1578	-1.4479	-0.1968	-0.0669	0.1883	-0.4839	0.3827	-0.7033	0.4735	0.1239	1.8507	-0.9388	2.0526	-0.3690	0.4391	0.3667
5.551	-0.1095	-1.4342	-0.1539	-1.4549	-0.1921	-0.0656	0.1944	-0.4719	0.3919	-0.6980	0.4846	0.1356	2.2745	-0.9013	1.9793	-0.4870	0.4633	0.2934
5.561	-0.1075	-1.4388	-0.1499	-1.4617	-0.1871	-0.0642	0.2031	-0.4591	0.4027	-0.7037	0.4976	0.1479	1.9289	-1.0631	1.7664	-0.4618	0.3973	0.3140
5.571	-0.1055	-1.4433	-0.1459	-1.4687	-0.1822	-0.0627	0.2042	-0.4462	0.4012	-0.6984	0.5016	0.1516	1.8296	-0.9318	1.8220	-0.4328	0.4142	0.3852
5.582	-0.1034	-1.4476	-0.1419	-1.4758	-0.1771	-0.0611	0.2090	-0.4332	0.4040	-0.6880	0.5057	0.1653	2.3254	-0.9764	1.7008	-0.4001	0.4490	0.3118
5.592	-0.1009	-1.4527	-0.1370	-1.4839	-0.1709	-0.0591	0.2162	-0.4186	0.4106	-0.6737	0.5127	0.1782	1.7573	-1.0309	1.5349	-0.4406	0.4412	0.2914
5.602	-0.0987	-1.4568	-0.1329	-1.4906	-0.1658	-0.0573	0.2153	-0.4059	0.4074	-0.6707	0.5225	0.1799	2.1495	-1.0436	1.7665	-0.4568	0.3895	0.3899
5.613	-0.0965	-1.4608	-0.1288	-1.4973	-0.1605	-0.0554	0.2220	-0.3969	0.4101	-0.6715	0.5253	0.1961	1.8685	-0.6389	1.8023	-0.3722	0.4595	0.2673
5.624	-0.0942	-1.4647	-0.1246	-1.5040	-0.1551	-0.0535	0.2224	-0.3822	0.4133	-0.6604	0.5304	0.2006	1.9295	-0.7470	1.7767	-0.3514	0.4072	0.3375
5.634	-0.0915	-1.4692	-0.1197	-1.5119	-0.1487	-0.0509	0.2238	-0.3658	0.4134	-0.6457	0.5378	0.2110	2.1580	-0.7683	1.7700	-0.3835	0.4174	0.3718
5.645	-0.0892	-1.4729	-0.1156	-1.5182	-0.1433	-0.0487	0.2302	-0.3554	0.4139	-0.6390	0.5460	0.2207	1.8325	-0.4653	1.8956	-0.4137	0.4407	0.2952
5.656	-0.0870	-1.4763	-0.1113	-1.5245	-0.1378	-0.0466	0.2325	-0.3417	0.4193	-0.6402	0.5543	0.2265	1.8584	-0.6825	1.7810	-0.3682	0.4655	0.3522
5.667	-0.0841	-1.4803	-0.1064	-1.5321	-0.1311	-0.0437	0.2336	-0.3297	0.4138	-0.6325	0.5575	0.2339	1.5878	-0.2267	1.6806	-0.2851	0.3692	0.2819
5.677	-0.0817	-1.4834	-0.1023	-1.5384	-0.1255	-0.0413	0.2313	-0.3155	0.4089	-0.6166	0.5578	0.2331	1.8747	-0.5476	1.6650	-0.3385	0.3311	0.3974
5.688	-0.0795	-1.4865	-0.0982	-1.5445	-0.1199	-0.0390	0.2291	-0.3018	0.4053	-0.6025	0.5483	0.2407	2.0802	-0.5926	1.6410	-0.3866	0.3901	0.3235
5.699	-0.0767	-1.4899	-0.0934	-1.5516	-0.1134	-0.0361	0.2319	-0.2900	0.4001	-0.5903	0.5422	0.2448	1.8683	-0.5005	1.4908	-0.3590	0.4227	0.3659
5.709	-0.0745	-1.4927	-0.0893	-1.5574	-0.1079	-0.0336	0.2303	-0.2756	0.3974	-0.5823	0.5433	0.2494	1.6748	-0.5229	1.4787	-0.4174	0.4212	0.3123
5.720	-0.0722	-1.4953	-0.0854	-1.5633	-0.1025	-0.0311	0.2274	-0.2654	0.3920	-0.5737	0.5474	0.2488	2.0638	-0.4348	1.4619	-0.3188	0.3810	0.3621
5.731	-0.0695	-1.4984	-0.0807	-1.5701	-0.0960	-0.0281	0.2269	-0.2501	0.3886	-0.5565	0.5474	0.2561	1.8449	-0.5335	1.2119	-0.2944	0.3371	0.2911
5.742	-0.0672	-1.5009	-0.0768	-1.5756	-0.0905	-0.0256	0.2240	-0.2379	0.3805	-0.5403	0.5405	0.2586	2.1652	-0.4876	1.4324	-0.3717	0.3939	0.3499
5.752	-0.0646	-1.5036	-0.0723	-1.5820	-0.0840	-0.0224	0.2240	-0.2237	0.3736	-0.5345	0.5350	0.2624	1.6419	-0.3452	1.5373	-0.3904	0.4069	0.2937
5.763	-0.0623	-1.5058	-0.0686	-1.5872	-0.0787	-0.0198	0.2192	-0.2082	0.3692	-0.5320	0.5373	0.2626	1.2154	-0.6530	1.0747	-0.2883	0.2382	0.2897
5.774	-0.0602	-1.5078	-0.0650	-1.5924	-0.0735	-0.0172	0.2077	-0.2011	0.3546	-0.5149	0.5247	0.2600	1.5500	-0.0458	1.3490	-0.2982	0.2800	0.2617
5.784	-0.0577	-1.5101	-0.0608	-1.5986	-0.0673	-0.0141	0.2034	-0.1836	0.3418	-0.4936	0.5068	0.2560	1.2450	-0.1598	1.2447	-0.2375	0.3535	0.2921
5.795	-0.0557	-1.5119	-0.0574	-1.6034	-0.0623	-0.0116	0.1974	-0.1666	0.3325	-0.4757	0.4953	0.2513	1.3998	-0.5639	1.0210	-0.2657	0.3134	0.2795
5.806	-0.0538	-1.5135	-0.0542	-1.6081	-0.0573	-0.0091	0.1913	-0.1578	0.3191	-0.4598	0.4841	0.2521	1.6772	-0.1643	1.2278	-0.2879	0.3279	0.3116
5.816	-0.0515	-1.5153	-0.0505	-1.6135	-0.0516	-0.0061	0.1840	-0.1431	0.3079	-0.4459	0.4642	0.2457	1.2080	-0.1079	1.1343	-0.3246	0.3731	0.2990
5.827	-0.0498	-1.5166	-0.0474	-1.6178	-0.0470	-0.0037	0.1786	-0.1307	0.2945	-0.4350	0.4582	0.2464	1.2151	0.0522	1.2178	-0.2847	0.2922	0.2711
5.837	-0.0480	-1.5178	-0.0446	-1.6220	-0.0426	-0.0013	0.1710	-0.1150	0.2859	-0.4225	0.4540	0.2419	1.6330	-0.1957	1.1792	-0.2605	0.2705	0.2480
5.847	-0.0464	-1.5189	-0.0419	-1.6262	-0.0382	0.0011	0.1677	-0.1045	0.2734	-0.4069	0.4413	0.2373	1.1799	-0.1385	1.2604	-0.2099	0.2601	0.2815
5.857	-0.0447	-1.5199	-0.0391	-1.6301	-0.0338	0.0035	0.1604	-0.0937	0.2667	-0.3882	0.4294	0.2339	1.1277	0.2415	1.0610	-0.2326	0.2737	0.2720
5.868	-0.0432	-1.5207	-0.0365	-1.6340	-0.0296	0.0057	0.1513	-0.0839	0.2490	-0.3723	0.4049	0.2248	1.3087	-0.4944	0.9739	-0.2458	0.3176	0.2787
5.878	-0.0415	-1.5216	-0.0336	-1.6384	-0.0248	0.0085	0.1427	-0.0718	0.2364	-0.3557	0.3839	0.2182	1.5017	-0.5126	0.8012	-0.2924	0.2960	0.2453
5.888	-0.0401	-1.5223	-0.0312	-1.6417	-0.0210	0.0106	0.1357	-0.0626	0.2243	-0.3426	0.3640	0.2084	1.0686	-0.6466	0.6207	-0.3022	0.3157	0.3021
5.899	-0.0388	-1.5228	-0.0290	-1.6451	-0.0174	0.0127	0.1253	-0.0529	0.2093	-0.3338	0.3573	0.2024	0.9939	-0.8386	0.6228	-0.2917	0.2067	0.2506
5.909	-0.0376	-1.5232	-0.0270	-1.6483	-0.0141	0.0146	0.1159	-0.0423	0.1967	-0.3241	0.3363	0.1935	1.1875	-1.1579	0.6705	-0.2483	0.3225	0.2779
5.920	-0.0365	-1.5237	-0.0251	-1.6514	-0.0108	0.0165	0.1057	-0.0357	0.1851	-0.3096	0.3237	0.1894	1.3360	-1.2158	0.4908	-0.2737	0.2351	0.2405
5.931	-0.0353	-1.5240	-0.0230	-1.6550	-0.0071	0.0187	0.1004	-0.0280	0.1673	-0.2936	0.3038	0.1785	0.9378	-0.9332	0.6200	-0.2254	0.2717	0.2543
5.941	-0.0343	-1.5242	-0.0214	-1.6579	-0.0042	0.0204	0.0897	-0.0196	0.1535	-0.2781	0.2862	0.1668	0.7999	-1.0401	0.6088	-0.2260	0.3023	0.3355
5.952	-0.0335	-1.5244	-0.0199	-1.6606	-0.0013	0.0221	0.0798	-0.0124	0.1429	-0.2628	0.2705	0.1673	1.0125	-0.8839	0.3431	-0.1979	0.1672	0.1990
5.963	-0.0326	-1.5244	-0.0182	-1.6637	0.0018	0.0240	0.0739	-0.0019	0.1279	-0.2515	0.2538	0.1603	1.2059	-0.9150	0.3979	-0.2010	0.2592	0.1888
5.973	-0.0319	-1.5245	-0.0171	-1.6662	0.0042	0.0255	0.0667	0.0005	0.1177	-0.2413	0.2418	0.1483	1.0205	-0.3699	0.6068	-0.2452	0.2304	0.3183
5.984	-0.0312	-1.5244	-0.0159	-1.6686	0.0065	0.0270	0.0601	0.0037	0.1090	-0.2369	0.2302	0.1474	1.1838	0.2125	0.5266	-0.2634	0.2736	0.2220
5.995	-0.0306	-1.5243	-0.0146	-1.6713	0.0091	0.0287	0.0543	0.0112	0.1022	-0.2272	0.2097	0.1393	1.3590	0.3781	0.3634	-0.2460	0.3249	0.2089
6.005	-0.0301	-1.5242	-0.0137	-1.6735	0.0112	0.0300	0.0483	0.0156	0.0935	-0.2181	0.2009	0.1280	1.1818	0.3223	0.4658	-0.2929	0.3057	0.2649
6.016	-0.0296	-1.5240	-0.0128	-1.6756	0.0131	0.0312	0.0431	0.0172	0.0863	-0.2111	0.1927	0.1242	1.1556	0.4044	0.2884	-0.2947	0.2000	0.2312
6.027	-0.0291	-1.5237	-0.0118	-1.6781	0.0152	0.0327	0.0375	0.0209	0.0749	-0.2041	0.1711	0.1153	0.8633	0.4757	0.4154	-0.2680	0.3220	0.1879
6.038	-0.0289	-1.5235	-0.0111	-1.6801	0.0169	0.0338	0.0297	0.0256	0.0666	-0.1978	0.1607	0.1108	0.8326	0.3045	0.3559	-0.2172	0.3089	0.2192
6.048	-0.0285	-1.5232	-0.0104	-1.6824	0.0187	0.0350	0.0233	0.0286	0.0569	-0.1873	0.1480	0.0992	0.6638	0.3880	0.3314	-0.2499	0.2409	0.2194
6.059	-0.0283	-1.5229	-0.0099	-1.6842	0.0201	0.0360	0.0163	0.0311	0.0476	-0.1802	0.1342	0.0935	0.6788	0.4910	0.2916	-0.2424	0.2620	0.2791
6.069	-0.0282	-1.5225	-0.0094	-1.6860	0.0214	0.0370	0.0159	0.0299	0.0457	-0.1764	0.1306	0.0960	1.1485	0.3685	0.4215	-0.2874	0.3159	0.2400
6.080	-0.0280	-1.5222	-0.0090	-1.6878	0.0227	0.0379	0.0159	0.0299	0.0464	-0.1767	0.1307	0.0929	0.9320	0.6824	0.3303	-0.2838	0.2524	0.2268
6.091	-0.0278	-1.5219	-0.0084	-1.6899	0.0243	0.0390	0.0142	0.0311	0.0461	-0.1720	0.1264	0.0925	1.3553	0.7308	0.2556	-0.2742	0.3111	0.2234
6.102	-0.0276	-1.5216	-0.0080	-1.6917	0.0255	0.0400	0.0149	0.0320	0.0461	-0.1746	0.1236	0.0904	1.1103	0.7804	0.2273	-0.2719	0.3401	0.2468
6.112	-0.0276	-1.5212	-0.0075	-1.6938	0.0271	0.0410	0.0135	0.0348	0.0429	-0.1712	0.1315	0.0872	1.1179	0.8895	0.3647	-0.2837	0.2721	0.3021
6.123	-0.0274	-1.5209	-0.0071	-1.6955	0.0284	0.0419	0.0133	0.0352	0.0411	-0.1696	0.1287	0.0910	1.2382	0.9822	0.4491	-0.2441	0.1982	0.2608
6.133	-0.0272	-1.5205	-0.0067	-1.6973	0.0297	0.0429	0.0134	0.0363	0.0408	-0.1700	0.1233	0.0917	1.2098	0.9302	0.4897	-0.2405	0.2151	0.2167
6.144	-0.0271	-1.5201	-0.0062	-1.6989	0.0308	0.0438	0.0119	0.0367	0.0407	-0.1690	0.1166	0.0883	1.1436	0.9753	0.4726	-0.2878	0.3431	0.2452
6.154	-0.0270	-1.5197	-0.0058	-1.7010	0.0322	0.0448	0.0119	0.0376	0.0396	-0.1709	0.1204	0.0876	1.2564	0.9889	0.3966	-0.2704	0.2651	0.2562
6.164	-0.0269	-1.5194	-0.0055	-1.7026	0.0334	0.0456	0.0038	-0.0231	-0.1049	-0.1440	0.0764	0.0308	0.5356	-18.8389	-4.5298	0.2160	-0.3514	-0.3297
6.174	-0.0270	-1.5195	-0.0054	-1.7030	0.0334	0.0455	-0.0085	0.0200	0.0175	-0.0036	-0.0501	-0.0120	1.1596	-1.0069	-1.3478	0.0560	0.5584	0.1838
6.185	-0.0270	-1.5194	-0.0053	-1.7028	0.0333	0.0455	0.0038	0.0131	0.0065	0.0065	-0.0014	-0.0004	0.4205	-2.3402	-0.8884	-0.1731	0.0113	-0.0075
6.195	-0.0270	-1.5194	-0.0053	-1.7028	0.0334	0.0454	0.0005	0.0020	0.0031	-0.0001	-0.0002	-0.0007	0.6188	-1.4128	-0.7243	-0.0605	0.0142	0.0142
6.206	-0.0270	-1.5195	-0.0055	-1.7029	0.0334	0.0454	0.0003	-0.0036	-0.0075	-0.0036	-0.0005	-0.0004	0.5340	-0.6866	0.0029	0.0037	0.0141	0.0186
6.216	-0.0270	-1.5195	-0.0056	-1.7029	0.0333	0.0454	0.0004	-0.0038	-0.0014	-0.0000	-0.0003	-0.0001	0.6920	-0.5928	-0.1586	-0.0622	0.0242	0.0390
6.227	-0.0269	-1.5196	-0.0057	-1.7029	0.0334	0.0454	0.0002	-0.0036	-0.0040	-0.0016	-0.0000	-0.0000	0.6145	-0.3045	0.0102	-0.0508	0.0058	0.0382
6.237	-0.0270	-1.5196	-0.0057	-1.7029	0.0334	0.0454	0.0001	-0.0022	-0.0042	-0.0004	-0.0001	-0.0001	0.5440	-0.3664	0.0994	-0.0521	0.0082	0.0431
6.248	-0.0269	-1.5196	-0.0056	-1.7029	0.0334	0.0454	0.0003	0.0006	0.0045	-0.0000	-0.0002	-0.0000	0.5453	-0.4655	-0.4940	-0.0829	0.0137	0.0351
6.259	-0.0270	-1.5196	-0.0057	-1.7029	0.0334	0.0454	0.0002	-0.0001	-0.0023	0.0000	-0.0001	-0.0000	0.5750	-0.4223	0.0348	-0.0831	0.0146	0.0453
6.270	-0.0269	-1.5196	-0.0056	-1.7029	0.0333	0.0454	0.0002	-0.0002	0.0018	0.0000	-0.0001	-0.0000	0.6883	-0.4208	-0.2901	-0.1211	-0.0143	0.0429
6.280	-0.0269	-1.5197	-0.0057	-1.7029	0.0334	0.0454	0.0003	-0.0004	-0.0016	-0.0000	0.0001	0.0000	0.5885	-0.2681	-0.0126	-0.0827	-0.0025	0.0495
6.291	-0.0269	-1.5197	-0.0057	-1.7029	0.0333	0.0455	0.0002	-0.0022	-0.0026	-0.0003	0.0001	0.0000	0.5119	0.0581	0.1175	-0.1008	0.0103	0.0496
6.302	-0.0269	-1.5197	-0.0058	-1.7029	0.0334	0.0454	0.0001	-0.0009	-0.0012	-0.0004	0.0000	0.0001	0.3541	-0.0019	0.0916	-0.0720	0.0029	0.0527
6.312	-0.0270	-1.5197	-0.0057	-1.7030	0.0333	0.0455	0.0001	-0.0001	-0.0004	-0.0003	0.0000	0.0000	0.4828	-0.0312	0.1106	-0.0678	-0.0141	0.0654
6.323	-0.0270	-1.5197	-0.0057	-1.7029	0.0333	0.0454	0.0001	0.0019	0.0042	-0.0002	0.0000	0.0001	0.7320	-0.1545	-0.1026	-0.0894	0.0103	0.0662
6.334	-0.0270	-1.5196	-0.0056	-1.7029	0.0333	0.0454	0.0001	0.0023	0.0020	-0.0002	-0.0000	0.0001	0.7541	-0.2441	-0.1270	-0.1035	0.0199	0.0770
6.344	-0.0270	-1.5195	-0.0055	-1.7029	0.0334	0.0455	0.0000	0.0043	0.0059	-0.0001	-0.0000	0.0001	0.9427	-0.5222	-0.4982	-0.1270	0.0100	0.0889
6.355	-0.0270	-1.5195	-0.0055	-1.7029	0.0333	0.0454	0.0001	0.0031	0.0021	-0.0001	-0.0000	0.0001	0.9041	-0.5993	-0.2972	-0.1463	-0.0049	0.0768
6.366	-0.0269	-1.5195	-0.0055	-1.7029	0.0333	0.0454	0.0001	0.0015	0.0010	-0.0001	-0.0000	0.0002	0.8619	-0.5249	-0.2978	-0.1403	-0.0051	0.0801
6.376	-0.0269	-1.5195	-0.0055	-1.7029	0.0334	0.0454	0.0003	0.0000	0.0002	-0.0001	-0.0001	0.0001	0.8262	-0.2785	-0.2715	-0.1397	0.0161	0.0954
6.387	-0.0270	-1.5196	-0.0056	-1.7029	0.0333	0.0455	0.0002	-0.0008	-0.0016	-0.0010	-0.0000	0.0001	0.8342	-0.1764	-0.0101	-0.1144	-0.0135	0.0852
6.398	-0.0269	-1.5196	-0.0056	-1.7029	0.0334	0.0454	0.0002	-0.0012	-0.0023	-0.0007	-0.0000	0.0001	0.7636	-0.0678	0.0238	-0.0951	0.0122	0.1001
6.408	-0.0269	-1.5196	-0.0057	-1.7029	0.0334	0.0455	0.0001	-0.0008	-0.0014	-0.0003	-0.0000	-0.0000	0.5890	0.0001	0.0059	-0.1337	0.0117	0.0865
6.419	-0.0269	-1.5196	-0.0057	-1.7029	0.0333	0.0455	0.0001	-0.0005	-0.0010	-0.0002	-0.0000	-0.0000	0.6975	0.0660	0.0117	-0.1415	0.0242	0.0879
6.430	-0.0270	-1.5196	-0.0056	-1.7029	0.0334	0.0455	0.0001	-0.0001	-0.0005	-0.0002	0.0000	-0.0000	0.6916	-0.0055	-0.0647	-0.0968	0.0195	0.0981
6.441	-0.0270	-1.5196	-0.0056	-1.7030	0.0333	0.0455	0.0001	0.0004	-0.0000	-0.0002	0.0000	-0.0000	0.6666	0.0858	-0.0311	-0.1333	0.0095	0.0753
6.451	-0.0270	-1.5195	-0.0056	-1.7029	0.0334	0.0454	0.0001	0.0009	0.0018	-0.0001	0.0000	0.0000	0.7028	-0.0049	-0.1409	-0.1298	0.0011	0.0943
6.462	-0.0269	-1.5195	-0.0056	-1.7029	0.0334	0.0454	0.0001	0.0007	0.0006	-0.0001	0.0000	0.0000	0.7751	0.0294	-0.1058	-0.1267	-0.0042	0.1088
6.473	-0.0270	-1.5195	-0.0056	-1.7029	0.0334	0.0454	0.0001	0.0004	0.0003	-0.0001	0.0000	0.0001	0.7041	0.1039	-0.0387	-0.1230	0.0020	0.0868
6.483	-0.0270	-1.5195	-0.0056	-1.7029	0.0334	0.0454	0.0001	0.0003	0.0001	-0.0001	0.0000	0.0000	0.7042	0.1156	0.0146	-0.1370	0.0062	0.1024
6.494	-0.0269	-1.5196	-0.0056	-1.7029	0.0333	0.0455	0.0001	0.0003	0.0000	-0.0001	0.0000	0.0000	0.7899	0.1441	0.0164	-0.1409	-0.0229	0.0737
6.505	-0.0270	-1.5195	-0.0056	-1.7029	0.0333	0.0455	0.0001	0.0002	0.0000	-0.0001	0.0000	0.0000	0.7672	0.1354	0.0075	-0.1405	0.0252	0.0884
6.515	-0.0269	-1.5196	-0.0056	-1.7029	0.0333	0.0455	0.0001	0.0001	0.0000	-0.0001	0.0000	0.0000	0.8043	0.1573	-0.0078	-0.1383	0.0148	0.0986
6.526	-0.0269	-1.5196	-0.0056	-1.7029	0.0333	0.0455	0.0000	0.0002	0.0001	-0.0001	0.0000	0.0000	0.7624	0.3022	0.0095	-0.1416	0.0194	0.1084
6.537	-0.0269	-1.5195	-0.0055	-1.7029	0.0334	0.0455	0.0000	0.0013	0.0002	-0.0001	0.0000	0.0000	0.6572	0.1048	0.0223	-0.1412	0.0040	0.1337
6.548	-0.0269	-1.5195	-0.0056	-1.7029	0.0333	0.0455	0.0000	0.0007	0.0008	-0.0001	0.0000	0.0000	0.7397	0.2523	-0.0143	-0.1378	0.0035	0.1124
6.558	-0.0269	-1.5195	-0.0055	-1.7029	0.0334	0.0455	0.0000	0.0005	0.0005	-0.0001	0.0000	0.0000	0.7028	0.2805	-0.0283	-0.1423	0.0057	0.0791
6.569	-0.0269	-1.5195	-0.0056	-1.7029	0.0334	0.0455	0.0000	0.0003	0.0004	-0.0000	0.0000	0.0000	0.7587	0.2785	0.0111	-0.1430	0.0143	0.1267
6.580	-0.0270	-1.5195	-0.0056	-1.7029	0.0334	0.0455	0.0000	0.0003	0.0003	-0.0001	0.0000	0.0000	0.6933	0.3329	0.0479	-0.1338	0.0103	0.1120
6.590	-0.0269	-1.5195	-0.0055	-1.7029	0.0333	0.0454	0.0000	0.0002	0.0001	-0.0000	0.0000	0.0000	0.5354	0.3447	0.0072	-0.1258	0.0178	0.1309
6.601	-0.0269	-1.5195	-0.0056	-1.7029	0.0333	0.0455	0.0000	0.0002	0.0001	-0.0000	0.0000	0.0000	0.7428	0.4969	0.0565	-0.1339	0.0192	0.1222
6.612	-0.0269	-1.5195	-0.0056	-1.7029	0.0334	0.0455	-0.0000	0.0002	0.0001	-0.0000	0.0000	0.0000	0.6274	0.4596	0.0503	-0.1291	0.0062	0.1177
6.623	-0.0270	-1.5195	-0.0056	-1.7029	0.0334	0.0454	-0.0000	0.0009	0.0001	-0.0000	0.0000	0.0000	0.5890	0.5076	0.0588	-0.1419	0.0095	0.0962
6.633	-0.0269	-1.5195	-0.0056	-1.7029	0.0334	0.0455	-0.0000	0.0007	0.0001	0.0000	0.0000	0.0000	0.5224	0.5120	0.1064	-0.1611	0.0034	0.1221
6.644	-0.0269	-1.5195	-0.0056	-1.7029	0.0334	0.0454	-0.0000	0.0004	0.0001	0.0000	0.0000	0.0000	0.6942	0.5470	0.0830	-0.1575	0.0119	0.1123
6.655	-0.0269	-1.5195	-0.0056	-1.7029	0.0334	0.0455	-0.0001	0.0003	0.0001	0.0000	0.0000	0.0000	0.6796	0.4903	0.1001	-0.1506	0.0178	0.1107
6.665	-0.0269	-1.5195	-0.0056	-1.7029	0.0333	0.0455	-0.0000	0.0003	0.0001	0.0000	0.0000	0.0000	0.5532	0.5770	0.1686	-0.1464	0.0067	0.1056
6.676	-0.0270	-1.5195	-0.0056	-1.7029	0.0334	0.0455	-0.0000	0.0003	0.0001	-0.0001	0.0000	0.0000	0.6682	0.5599	0.1435	-0.1496	0.0092	0.1220
6.687	-0.0269	-1.5194	-0.0055	-1.7029	0.0333	0.0455	-0.0000	0.0011	0.0002	-0.0001	0.0000	0.0000	0.6015	0.5367	0.1773	-0.1106	0.0174	0.1373
6.698	-0.0269	-1.5195	-0.0055	-1.7029	0.0333	0.0454	-0.0000	0.0017	0.0008	-0.0001	0.0000	0.0000	0.6362	0.4320	0.0028	-0.1277	0.0224	0.0889
6.708	-0.0269	-1.5194	-0.0055	-1.7029	0.0334	0.0454	-0.0000	0.0024	0.0005	-0.0001	0.0000	0.0000	0.7301	0.4047	-0.0102	-0.1380	0.0158	0.1232
6.719	-0.0269	-1.5194	-0.0055	-1.7030	0.0334	0.0455	-0.0000	0.0021	0.0004	-0.0001	0.0000	0.0000	0.6740	0.2327	-0.0009	-0.0946	0.0283	0.1211
6.730	-0.0270	-1.5194	-0.0055	-1.7029	0.0333	0.0455	-0.0000	0.0013	0.0003	-0.0001	0.0000	0.0000	0.7192	0.2733	-0.0011	-0.1195	-0.0127	0.1160
6.741	-0.0270	-1.5194	-0.0056	-1.7030	0.0334	0.0455	-0.0000	0.0006	0.0004	-0.0001	0.0000	0.0000	0.6676	0.2580	0.0124	-0.1410	0.0071	0.1080
6.752	-0.0269	-1.5194	-0.0055	-1.7030	0.0334	0.0454	-0.0000	0.0003	0.0002	-0.0000	0.0000	0.0000	0.6870	0.2806	0.0103	-0.1276	0.0216	0.1407
6.762	-0.0270	-1.5194	-0.0056	-1.7030	0.0334	0.0455	-0.0000	0.0002	-0.0001	-0.0000	0.0000	0.0000	0.7247	0.2792	0.0656	-0.1305	0.0030	0.1294
6.773	-0.0269	-1.5195	-0.0056	-1.7029	0.0333	0.0455	-0.0002	0.0001	-0.0001	-0.0000	0.0000	0.0000	0.6549	0.2517	0.0054	-0.1275	0.0144	0.0976
6.784	-0.0269	-1.5194	-0.0056	-1.7029	0.0334	0.0455	-0.0001	-0.0001	-0.0001	-0.0000	0.0000	0.0000	0.6450	0.3526	0.0713	-0.1312	-0.0166	0.0953
6.795	-0.0269	-1.5194	-0.0056	-1.7030	0.0333	0.0454	-0.0001	-0.0001	-0.0001	0.0000	0.0000	0.0000	0.5809	0.3779	0.0566	-0.1342	-0.0076	0.1081
6.805	-0.0269	-1.5195	-0.0056	-1.7030	0.0333	0.0454	-0.0000	-0.0000	-0.0001	0.0000	0.0000	0.0000	0.6014	0.3476	0.1108	-0.1258	0.0154	0.1360
6.816	-0.0270	-1.5194	-0.0056	-1.7029	0.0333	0.0454	-0.0000	-0.0000	-0.0000	0.0000	0.0000	0.0000	0.5628	0.3708	0.0485	-0.1200	0.0209	0.1196
6.827	-0.0269	-1.5194	-0.0056	-1.7030	0.0333	0.0455	-0.0000	0.0001	-0.0000	0.0000	0.0000	0.0000	0.6535	0.3398	0.1063	-0.1328	0.0060	0.0981
6.838	-0.0270	-1.5194	-0.0055	-1.7030	0.0333	0.0455	-0.0000	0.0001	0.0003	0.0000	0.0000	0.0000	0.5579	0.3424	0.0171	-0.1294	-0.0120	0.1176
6.848	-0.0270	-1.5194	-0.0055	-1.7029	0.0333	0.0455	-0.0000	0.0005	0.0003	0.0000	0.0000	0.0000	0.6922	0.2634	0.0511	-0.1151	0.0144	0.1207
6.859	-0.0270	-1.5194	-0.0055	-1.7029	0.0333	0.0454	-0.0000	0.0007	0.0003	0.0000	0.0000	0.0000	0.7343	0.2660	-0.0375	-0.1221	0.0093	0.1174
6.869	-0.0270	-1.5193	-0.0055	-1.7030	0.0333	0.0454	-0.0000	0.0005	0.0003	0.0000	0.0000	0.0000	0.5736	0.2152	0.0333	-0.1122	0.0276	0.1251
6.880	-0.0270	-1.5194	-0.0055	-1.7029	0.0333	0.0455	-0.0000	0.0004	0.0002	0.0000	0.0000	0.0000	0.6773	0.1371	0.0406	-0.1206	0.0130	0.1162
6.891	-0.0269	-1.5194	-0.0055	-1.7029	0.0333	0.0454	-0.0000	0.0001	0.0002	0.0000	0.0000	0.0000	0.6915	0.2048	0.0273	-0.1197	0.0131	0.1281
6.902	-0.0269	-1.5194	-0.0055	-1.7030	0.0334	0.0454	-0.0000	0.0000	0.0001	0.0000	0.0000	0.0000	0.7668	0.2623	0.0491	-0.1355	0.0128	0.1422
