# Supplementary material for: Practical Aspects of Model-Based Collision Detection
Source: Front Robot AI. 2020 Nov 23;7:571574. doi: 10.3389/frobt.2020.571574 (PMC7805958; doi:10.3389/frobt.2020.571574)
Supplement: Supplementary file 1 [file Data_Sheet_1.ZIP › identification_data/ur-20_02_19_14harm50secLoad.csv]

1884.2210	0.0641	-1.5149	-0.0018	-1.5629	-0.0341	-0.0206	0.0000	-0.0000	-0.0000	0.0000	0.0000	0.0000	0.2768	-0.4158	-0.6756	-0.1100	-0.1355	-0.1687	0.0000	-0.5799	-0.2400	-0.0218	0.0052	0.0000	0.0000	-6.9453	-2.3615	-0.2343	0.0555	0.0000
1884.2310	0.0641	-1.5149	-0.0018	-1.5629	-0.0341	-0.0206	0.0000	-0.0000	-0.0000	0.0000	0.0000	0.0000	0.3873	-0.4170	-0.6841	-0.1342	-0.1375	-0.1527	-0.0000	-0.5798	-0.2398	-0.0218	0.0052	0.0000	-0.0000	-6.9442	-2.3595	-0.2341	0.0555	0.0000
1884.2430	0.0641	-1.5149	-0.0018	-1.5629	-0.0341	-0.0206	0.0000	-0.0000	-0.0000	0.0000	0.0000	0.0000	0.2319	-0.3906	-0.6747	-0.0926	-0.1324	-0.1372	-0.0000	-0.5803	-0.2401	-0.0218	0.0052	0.0000	-0.0000	-6.9496	-2.3620	-0.2343	0.0555	0.0000
1884.2530	0.0641	-1.5149	-0.0018	-1.5629	-0.0341	-0.0206	0.0000	-0.0000	-0.0000	0.0000	0.0000	0.0000	0.2967	-0.4816	-0.6840	-0.1037	-0.1396	-0.1668	0.0000	-0.5803	-0.2401	-0.0218	0.0052	0.0000	0.0000	-6.9492	-2.3625	-0.2343	0.0555	0.0000
1884.2630	0.0641	-1.5149	-0.0018	-1.5629	-0.0341	-0.0206	0.0000	-0.0000	-0.0000	0.0000	0.0000	0.0000	0.2429	-0.4207	-0.7709	-0.1062	-0.1388	-0.1483	-0.0000	-0.5803	-0.2402	-0.0218	0.0052	0.0000	-0.0000	-6.9497	-2.3630	-0.2344	0.0556	0.0000
1884.2730	0.0641	-1.5149	-0.0018	-1.5629	-0.0341	-0.0206	0.0000	-0.0000	-0.0000	0.0000	0.0000	0.0000	0.3160	-0.3666	-0.6763	-0.1001	-0.1291	-0.1592	-0.0000	-0.5801	-0.2401	-0.0218	0.0052	0.0000	-0.0000	-6.9467	-2.3620	-0.2344	0.0555	0.0000
1884.2830	0.0641	-1.5148	-0.0018	-1.5629	-0.0342	-0.0206	0.0000	-0.0000	-0.0000	0.0000	0.0000	0.0000	0.1904	-0.3920	-0.6727	-0.1107	-0.1338	-0.1681	0.0000	-0.5800	-0.2400	-0.0218	0.0052	0.0000	0.0000	-6.9456	-2.3609	-0.2342	0.0555	0.0000
1884.2930	0.0641	-1.5149	-0.0018	-1.5629	-0.0341	-0.0206	0.0000	-0.0000	-0.0000	0.0000	0.0000	0.0000	0.3270	-0.3633	-0.7135	-0.0933	-0.1286	-0.1664	-0.0000	-0.5800	-0.2399	-0.0218	0.0052	0.0000	-0.0000	-6.9462	-2.3605	-0.2343	0.0555	0.0000
1884.3030	0.0641	-1.5149	-0.0018	-1.5629	-0.0342	-0.0206	0.0000	-0.0000	-0.0000	0.0000	0.0000	0.0000	0.3134	-0.3600	-0.7079	-0.1279	-0.1442	-0.1350	-0.0000	-0.5800	-0.2400	-0.0218	0.0052	0.0000	-0.0000	-6.9459	-2.3612	-0.2344	0.0555	0.0000
1884.3150	0.0641	-1.5149	-0.0018	-1.5629	-0.0341	-0.0206	0.0000	-0.0000	-0.0000	0.0000	0.0000	0.0000	0.3229	-0.3504	-0.6902	-0.1110	-0.1492	-0.1590	0.0000	-0.5800	-0.2400	-0.0218	0.0052	0.0000	0.0000	-6.9464	-2.3617	-0.2344	0.0556	0.0000
1884.3250	0.0641	-1.5149	-0.0018	-1.5629	-0.0342	-0.0206	0.0000	-0.0000	-0.0000	0.0000	0.0000	0.0000	0.2622	-0.3721	-0.6796	-0.1389	-0.1315	-0.1678	-0.0000	-0.5802	-0.2401	-0.0218	0.0052	0.0000	-0.0000	-6.9482	-2.3626	-0.2344	0.0556	0.0000
1884.3350	0.0641	-1.5149	-0.0018	-1.5629	-0.0342	-0.0206	0.0000	-0.0000	-0.0000	0.0000	0.0000	0.0000	0.2359	-0.3961	-0.6628	-0.1195	-0.1522	-0.1646	-0.0000	-0.5800	-0.2399	-0.0218	0.0052	0.0000	-0.0000	-6.9462	-2.3605	-0.2342	0.0555	0.0000
1884.3450	0.0641	-1.5149	-0.0018	-1.5629	-0.0342	-0.0206	0.0000	-0.0000	-0.0000	0.0000	0.0000	0.0000	0.2724	-0.4288	-0.6501	-0.0916	-0.1282	-0.1638	-0.0000	-0.5801	-0.2400	-0.0218	0.0052	0.0000	-0.0000	-6.9473	-2.3616	-0.2344	0.0556	0.0000
1884.3570	0.0641	-1.5149	-0.0018	-1.5629	-0.0341	-0.0206	0.0000	-0.0000	-0.0000	0.0000	0.0000	0.0000	0.3421	-0.3735	-0.6736	-0.1070	-0.1165	-0.1458	-0.0000	-0.5799	-0.2399	-0.0218	0.0052	0.0000	-0.0000	-6.9443	-2.3606	-0.2343	0.0555	0.0000
1884.3670	0.0641	-1.5149	-0.0018	-1.5629	-0.0342	-0.0206	0.0000	-0.0000	-0.0000	0.0000	0.0000	0.0000	0.2763	-0.5382	-0.7039	-0.1038	-0.1255	-0.1429	0.0000	-0.5800	-0.2400	-0.0218	0.0052	0.0000	0.0000	-6.9463	-2.3615	-0.2343	0.0555	0.0000
1884.3770	0.0641	-1.5149	-0.0018	-1.5629	-0.0341	-0.0206	0.0000	-0.0000	-0.0000	0.0000	0.0000	0.0000	0.2731	-0.3216	-0.7200	-0.1067	-0.0988	-0.1322	-0.0000	-0.5803	-0.2401	-0.0218	0.0052	0.0000	-0.0000	-6.9502	-2.3626	-0.2344	0.0555	0.0000
1884.3870	0.0641	-1.5149	-0.0018	-1.5629	-0.0341	-0.0206	0.0000	-0.0000	-0.0000	0.0000	0.0000	0.0000	0.2738	-0.4781	-0.7060	-0.1093	-0.1304	-0.1525	-0.0000	-0.5804	-0.2402	-0.0218	0.0052	0.0000	-0.0000	-6.9507	-2.3631	-0.2344	0.0556	0.0000
1884.3970	0.0641	-1.5149	-0.0018	-1.5629	-0.0342	-0.0206	0.0000	-0.0000	-0.0000	0.0000	0.0000	0.0000	0.2122	-0.3764	-0.7057	-0.1104	-0.1104	-0.1623	-0.0000	-0.5800	-0.2400	-0.0218	0.0052	0.0000	-0.0000	-6.9464	-2.3617	-0.2345	0.0556	0.0000
1884.4070	0.0641	-1.5149	-0.0018	-1.5629	-0.0341	-0.0206	0.0000	-0.0000	-0.0000	0.0000	0.0000	0.0000	0.2158	-0.4500	-0.7220	-0.1028	-0.1499	-0.1491	-0.0000	-0.5803	-0.2401	-0.0218	0.0052	0.0000	-0.0000	-6.9492	-2.3625	-0.2344	0.0555	0.0000
1884.4190	0.0641	-1.5149	-0.0018	-1.5629	-0.0342	-0.0206	0.0000	-0.0000	-0.0000	0.0000	0.0000	0.0000	0.3271	-0.3825	-0.6601	-0.1050	-0.1331	-0.1707	-0.0000	-0.5801	-0.2401	-0.0218	0.0052	0.0000	-0.0000	-6.9468	-2.3621	-0.2344	0.0555	0.0000
1884.4290	0.0641	-1.5149	-0.0018	-1.5629	-0.0341	-0.0206	0.0000	-0.0000	-0.0000	0.0000	0.0000	0.0000	0.3056	-0.4000	-0.7482	-0.1184	-0.1411	-0.1522	-0.0000	-0.5804	-0.2401	-0.0218	0.0052	0.0000	-0.0000	-6.9502	-2.3626	-0.2345	0.0556	0.0000
1884.4390	0.0641	-1.5149	-0.0018	-1.5629	-0.0341	-0.0206	0.0000	-0.0000	-0.0000	0.0000	0.0000	0.0000	0.3900	-0.4405	-0.7348	-0.1020	-0.1144	-0.1594	-0.0000	-0.5802	-0.2401	-0.0218	0.0052	0.0000	-0.0000	-6.9481	-2.3625	-0.2343	0.0555	0.0000
1884.4490	0.0641	-1.5149	-0.0018	-1.5629	-0.0341	-0.0206	0.0000	-0.0000	-0.0000	0.0000	0.0000	0.0000	0.2872	-0.4088	-0.6336	-0.0951	-0.1253	-0.1561	-0.0000	-0.5801	-0.2400	-0.0218	0.0052	0.0000	-0.0000	-6.9473	-2.3616	-0.2344	0.0555	0.0000
1884.4590	0.0641	-1.5149	-0.0018	-1.5629	-0.0342	-0.0206	0.0000	-0.0000	-0.0000	0.0000	0.0000	0.0000	0.2966	-0.4361	-0.7235	-0.0842	-0.1245	-0.1237	-0.0000	-0.5802	-0.2401	-0.0218	0.0052	0.0000	-0.0000	-6.9481	-2.3624	-0.2343	0.0555	0.0000
1884.4690	0.0641	-1.5149	-0.0018	-1.5629	-0.0341	-0.0206	0.0000	-0.0000	-0.0000	0.0000	0.0000	0.0000	0.1924	-0.3957	-0.6726	-0.1039	-0.1519	-0.1625	-0.0000	-0.5801	-0.2400	-0.0218	0.0052	0.0000	-0.0000	-6.9473	-2.3616	-0.2344	0.0556	0.0000
1884.4810	0.0641	-1.5149	-0.0018	-1.5629	-0.0342	-0.0206	0.0000	-0.0000	-0.0000	0.0000	0.0000	0.0000	0.2516	-0.4152	-0.7072	-0.1184	-0.1372	-0.1496	-0.0000	-0.5799	-0.2399	-0.0218	0.0052	0.0000	-0.0000	-6.9443	-2.3606	-0.2343	0.0555	0.0000
1884.4910	0.0641	-1.5149	-0.0018	-1.5629	-0.0341	-0.0206	0.0000	-0.0000	-0.0000	0.0000	0.0000	0.0000	0.2177	-0.4237	-0.6740	-0.0981	-0.1357	-0.1470	0.0000	-0.5803	-0.2401	-0.0218	0.0052	0.0000	0.0000	-6.9501	-2.3625	-0.2343	0.0555	0.0000
1884.5010	0.0641	-1.5150	-0.0018	-1.5629	-0.0342	-0.0206	0.0000	-0.0000	-0.0000	0.0000	0.0000	0.0000	0.2026	-0.4250	-0.7238	-0.0826	-0.1351	-0.1757	-0.0000	-0.5800	-0.2399	-0.0218	0.0052	0.0000	-0.0000	-6.9462	-2.3605	-0.2343	0.0555	0.0000
1884.5110	0.0641	-1.5149	-0.0018	-1.5629	-0.0342	-0.0206	0.0000	-0.0000	-0.0000	0.0000	0.0000	0.0000	0.3551	-0.4774	-0.7087	-0.0980	-0.1460	-0.1585	0.0000	-0.5798	-0.2400	-0.0218	0.0052	0.0000	0.0000	-6.9437	-2.3610	-0.2343	0.0555	0.0000
1884.5210	0.0641	-1.5149	-0.0018	-1.5629	-0.0341	-0.0206	0.0000	-0.0000	-0.0000	0.0000	0.0000	0.0000	0.2488	-0.4421	-0.6617	-0.1375	-0.1481	-0.1696	-0.0000	-0.5801	-0.2400	-0.0218	0.0052	0.0000	-0.0000	-6.9471	-2.3614	-0.2342	0.0555	0.0000
1884.5330	0.0641	-1.5149	-0.0018	-1.5629	-0.0341	-0.0206	0.0000	-0.0000	-0.0000	0.0000	0.0000	0.0000	0.2607	-0.4062	-0.6604	-0.0949	-0.1385	-0.1395	0.0000	-0.5805	-0.2402	-0.0218	0.0052	0.0000	0.0000	-6.9518	-2.3632	-0.2346	0.0556	0.0000
1884.5430	0.0641	-1.5149	-0.0018	-1.5629	-0.0341	-0.0206	0.0000	-0.0000	-0.0000	0.0000	0.0000	0.0000	0.1273	-0.3958	-0.6645	-0.0892	-0.1444	-0.1467	-0.0000	-0.5800	-0.2400	-0.0218	0.0052	0.0000	-0.0000	-6.9457	-2.3610	-0.2342	0.0555	0.0000
1884.5530	0.0641	-1.5149	-0.0018	-1.5629	-0.0342	-0.0206	0.0000	-0.0000	-0.0000	0.0000	0.0000	0.0000	0.2753	-0.3303	-0.6801	-0.1049	-0.1287	-0.1229	-0.0000	-0.5803	-0.2401	-0.0218	0.0052	0.0000	-0.0000	-6.9493	-2.3626	-0.2344	0.0556	0.0000
1884.5630	0.0641	-1.5149	-0.0018	-1.5629	-0.0341	-0.0206	0.0000	-0.0000	-0.0000	0.0000	0.0000	0.0000	0.2445	-0.4812	-0.6832	-0.1183	-0.1177	-0.1449	-0.0000	-0.5799	-0.2399	-0.0218	0.0052	0.0000	-0.0000	-6.9442	-2.3605	-0.2342	0.0555	0.0000
1884.5730	0.0641	-1.5149	-0.0018	-1.5629	-0.0341	-0.0206	0.0000	-0.0000	-0.0000	0.0000	0.0000	0.0000	0.2472	-0.3383	-0.6776	-0.1013	-0.1426	-0.1502	0.0000	-0.5805	-0.2403	-0.0218	0.0052	0.0000	0.0000	-6.9518	-2.3641	-0.2346	0.0556	0.0000
1884.5830	0.0641	-1.5149	-0.0018	-1.5629	-0.0342	-0.0206	0.0000	-0.0000	-0.0000	0.0000	0.0000	0.0000	0.2240	-0.4733	-0.6708	-0.0910	-0.1361	-0.1533	0.0000	-0.5797	-0.2399	-0.0218	0.0052	0.0000	0.0000	-6.9428	-2.3601	-0.2343	0.0555	0.0000
1884.5930	0.0641	-1.5149	-0.0018	-1.5629	-0.0341	-0.0206	0.0000	-0.0000	-0.0000	0.0000	0.0000	0.0000	0.1480	-0.3818	-0.7052	-0.0872	-0.1224	-0.1379	-0.0000	-0.5804	-0.2402	-0.0218	0.0052	0.0000	-0.0000	-6.9508	-2.3632	-0.2346	0.0556	0.0000
1884.6050	0.0641	-1.5149	-0.0018	-1.5629	-0.0341	-0.0206	0.0000	-0.0000	-0.0000	0.0000	0.0000	0.0000	0.2681	-0.3532	-0.6740	-0.1160	-0.1440	-0.1539	-0.0000	-0.5801	-0.2400	-0.0218	0.0052	0.0000	-0.0000	-6.9468	-2.3611	-0.2343	0.0555	0.0000
1884.6150	0.0641	-1.5149	-0.0018	-1.5629	-0.0341	-0.0206	0.0000	-0.0000	-0.0000	0.0000	0.0000	0.0000	0.2964	-0.3988	-0.7199	-0.0933	-0.1483	-0.1736	-0.0000	-0.5802	-0.2401	-0.0218	0.0052	0.0000	-0.0000	-6.9478	-2.3621	-0.2344	0.0556	0.0000
1884.6250	0.0641	-1.5149	-0.0018	-1.5629	-0.0341	-0.0206	0.0000	-0.0000	-0.0000	0.0000	0.0000	0.0000	0.1935	-0.4122	-0.6665	-0.1051	-0.1254	-0.1267	0.0000	-0.5799	-0.2399	-0.0218	0.0052	0.0000	0.0000	-6.9448	-2.3601	-0.2343	0.0555	0.0000
1884.6350	0.0641	-1.5149	-0.0018	-1.5629	-0.0341	-0.0206	0.0000	-0.0000	-0.0000	0.0000	0.0000	0.0000	0.2636	-0.3041	-0.6652	-0.1000	-0.1481	-0.1733	-0.0000	-0.5800	-0.2401	-0.0218	0.0052	0.0000	-0.0000	-6.9463	-2.3626	-0.2344	0.0556	0.0000
1884.6450	0.0641	-1.5149	-0.0018	-1.5629	-0.0341	-0.0206	0.0000	-0.0000	-0.0000	0.0000	0.0000	0.0000	0.1290	-0.4704	-0.6456	-0.0900	-0.1233	-0.1587	-0.0000	-0.5802	-0.2401	-0.0218	0.0052	0.0000	-0.0000	-6.9487	-2.3620	-0.2343	0.0555	0.0000
1884.6570	0.0641	-1.5149	-0.0018	-1.5629	-0.0341	-0.0206	0.0000	-0.0000	-0.0000	0.0000	0.0000	0.0000	0.1817	-0.3940	-0.6868	-0.0994	-0.1136	-0.1513	-0.0000	-0.5801	-0.2400	-0.0218	0.0052	0.0000	-0.0000	-6.9472	-2.3615	-0.2343	0.0555	0.0000
1884.6670	0.0641	-1.5149	-0.0018	-1.5629	-0.0342	-0.0206	0.0000	-0.0000	-0.0000	0.0000	0.0000	0.0000	0.3232	-0.4021	-0.6814	-0.1007	-0.1448	-0.1641	-0.0000	-0.5802	-0.2401	-0.0218	0.0052	0.0000	-0.0000	-6.9486	-2.3620	-0.2343	0.0555	0.0000
1884.6770	0.0641	-1.5149	-0.0018	-1.5629	-0.0341	-0.0206	0.0000	-0.0000	-0.0000	0.0000	0.0000	0.0000	0.3285	-0.3912	-0.6889	-0.0920	-0.1393	-0.1651	-0.0000	-0.5802	-0.2401	-0.0218	0.0052	0.0000	-0.0000	-6.9482	-2.3626	-0.2344	0.0556	0.0000
1884.6870	0.0641	-1.5149	-0.0018	-1.5629	-0.0341	-0.0206	0.0000	-0.0000	-0.0000	0.0000	0.0000	0.0000	0.2354	-0.3377	-0.7174	-0.1158	-0.1483	-0.1558	0.0000	-0.5800	-0.2400	-0.0218	0.0052	0.0000	0.0000	-6.9458	-2.3611	-0.2344	0.0555	0.0000
1884.6990	0.0641	-1.5149	-0.0018	-1.5629	-0.0341	-0.0206	0.0000	-0.0000	-0.0000	0.0000	0.0000	0.0000	0.2931	-0.4441	-0.6582	-0.0849	-0.1258	-0.1195	-0.0000	-0.5801	-0.2400	-0.0218	0.0052	0.0000	-0.0000	-6.9472	-2.3615	-0.2343	0.0555	0.0000
1884.7090	0.0641	-1.5149	-0.0018	-1.5629	-0.0342	-0.0206	0.0000	-0.0000	-0.0000	0.0000	0.0000	0.0000	0.2753	-0.4193	-0.7189	-0.1284	-0.1224	-0.1628	0.0000	-0.5799	-0.2400	-0.0218	0.0052	0.0000	0.0000	-6.9453	-2.3615	-0.2343	0.0555	0.0000
1884.7190	0.0641	-1.5148	-0.0018	-1.5629	-0.0341	-0.0206	0.0000	-0.0000	-0.0000	0.0000	0.0000	0.0000	0.2975	-0.3905	-0.7075	-0.1100	-0.1239	-0.1294	-0.0000	-0.5801	-0.2400	-0.0218	0.0052	0.0000	-0.0000	-6.9466	-2.3610	-0.2342	0.0555	0.0000
1884.7290	0.0641	-1.5149	-0.0018	-1.5629	-0.0341	-0.0206	0.0000	-0.0000	-0.0000	0.0000	0.0000	0.0000	0.2480	-0.3663	-0.6551	-0.0899	-0.1336	-0.1617	-0.0000	-0.5801	-0.2400	-0.0218	0.0052	0.0000	-0.0000	-6.9468	-2.3611	-0.2344	0.0556	0.0000
1884.7410	0.0641	-1.5149	-0.0018	-1.5629	-0.0341	-0.0206	0.0000	-0.0000	-0.0000	0.0000	0.0000	0.0000	0.2510	-0.4138	-0.7004	-0.1138	-0.1445	-0.1638	-0.0000	-0.5801	-0.2401	-0.0218	0.0052	0.0000	-0.0000	-6.9469	-2.3622	-0.2345	0.0556	0.0000
1884.7510	0.0641	-1.5149	-0.0018	-1.5629	-0.0341	-0.0206	0.0000	-0.0000	-0.0000	0.0000	0.0000	0.0000	0.2280	-0.4705	-0.6419	-0.1180	-0.1205	-0.1512	-0.0000	-0.5801	-0.2400	-0.0218	0.0052	0.0000	-0.0000	-6.9467	-2.3610	-0.2343	0.0555	0.0000
1884.7610	0.0641	-1.5149	-0.0018	-1.5629	-0.0341	-0.0206	0.0000	-0.0000	-0.0000	0.0000	0.0000	0.0000	0.2425	-0.4164	-0.6986	-0.1159	-0.1164	-0.1507	0.0000	-0.5802	-0.2401	-0.0218	0.0052	0.0000	0.0000	-6.9478	-2.3621	-0.2345	0.0556	0.0000
1884.7710	0.0641	-1.5149	-0.0018	-1.5629	-0.0341	-0.0206	0.0000	-0.0000	-0.0000	0.0000	0.0000	0.0000	0.3021	-0.3779	-0.6792	-0.0884	-0.1142	-0.1657	-0.0000	-0.5802	-0.2401	-0.0218	0.0052	0.0000	-0.0000	-6.9486	-2.3620	-0.2343	0.0555	0.0000
1884.7810	0.0641	-1.5149	-0.0018	-1.5629	-0.0342	-0.0206	0.0000	-0.0000	-0.0000	0.0000	0.0000	0.0000	0.2746	-0.3590	-0.7286	-0.0937	-0.1210	-0.1471	-0.0000	-0.5804	-0.2402	-0.0218	0.0052	0.0000	-0.0000	-6.9508	-2.3631	-0.2345	0.0556	0.0000
1884.7910	0.0641	-1.5149	-0.0018	-1.5629	-0.0341	-0.0206	0.0000	-0.0000	-0.0000	0.0000	0.0000	0.0000	0.2463	-0.4123	-0.6558	-0.1163	-0.1312	-0.1295	-0.0000	-0.5802	-0.2401	-0.0218	0.0052	0.0000	-0.0000	-6.9488	-2.3622	-0.2345	0.0556	0.0000
1884.8030	0.0641	-1.5149	-0.0018	-1.5629	-0.0341	-0.0206	0.0000	-0.0000	-0.0000	0.0000	0.0000	0.0000	0.3415	-0.4117	-0.6480	-0.1004	-0.1403	-0.1445	-0.0000	-0.5802	-0.2402	-0.0218	0.0052	0.0000	-0.0000	-6.9488	-2.3631	-0.2345	0.0556	0.0000
1884.8130	0.0641	-1.5149	-0.0018	-1.5629	-0.0341	-0.0206	0.0000	-0.0000	-0.0000	0.0000	0.0000	0.0000	0.2687	-0.3311	-0.6943	-0.1045	-0.1400	-0.1526	0.0000	-0.5800	-0.2400	-0.0218	0.0052	0.0000	0.0000	-6.9458	-2.3611	-0.2344	0.0555	0.0000
1884.8230	0.0641	-1.5149	-0.0018	-1.5629	-0.0341	-0.0206	0.0000	-0.0000	-0.0000	0.0000	0.0000	0.0000	0.2142	-0.3776	-0.6646	-0.1125	-0.1265	-0.1447	0.0000	-0.5800	-0.2400	-0.0218	0.0052	0.0000	0.0000	-6.9457	-2.3609	-0.2342	0.0555	0.0000
1884.8330	0.0641	-1.5149	-0.0018	-1.5629	-0.0341	-0.0206	0.0000	-0.0000	-0.0000	0.0000	0.0000	0.0000	0.2369	-0.4005	-0.7819	-0.0864	-0.1505	-0.1878	0.0000	-0.5801	-0.2401	-0.0218	0.0052	0.0000	0.0000	-6.9468	-2.3621	-0.2344	0.0555	0.0000
1884.8430	0.0641	-1.5149	-0.0018	-1.5629	-0.0341	-0.0206	0.0000	-0.0000	-0.0000	0.0000	0.0000	0.0000	0.2449	-0.4580	-0.6713	-0.1025	-0.1289	-0.1537	-0.0000	-0.5799	-0.2400	-0.0218	0.0052	0.0000	-0.0000	-6.9448	-2.3610	-0.2343	0.0555	0.0000
1884.8530	0.0641	-1.5149	-0.0018	-1.5629	-0.0341	-0.0206	0.0000	-0.0000	-0.0000	0.0000	0.0000	0.0000	0.2574	-0.3883	-0.6492	-0.1147	-0.1101	-0.1541	-0.0000	-0.5801	-0.2400	-0.0218	0.0052	0.0000	-0.0000	-6.9473	-2.3616	-0.2344	0.0555	0.0000
1884.8650	0.0641	-1.5149	-0.0018	-1.5629	-0.0341	-0.0206	0.0000	-0.0000	-0.0000	0.0000	0.0000	0.0000	0.2045	-0.3406	-0.6808	-0.0966	-0.1277	-0.1371	-0.0000	-0.5804	-0.2402	-0.0218	0.0052	0.0000	-0.0000	-6.9511	-2.3635	-0.2344	0.0555	0.0000
1884.8750	0.0641	-1.5149	-0.0018	-1.5629	-0.0342	-0.0206	0.0000	-0.0000	-0.0000	0.0000	0.0000	0.0000	0.1478	-0.3202	-0.7471	-0.0703	-0.1244	-0.2039	-0.0000	-0.5797	-0.2400	-0.0218	0.0052	0.0000	-0.0000	-6.9427	-2.3610	-0.2343	0.0555	0.0000
1884.8850	0.0641	-1.5149	-0.0018	-1.5629	-0.0341	-0.0206	0.0000	-0.0000	-0.0000	0.0000	0.0000	0.0000	0.2619	-0.3503	-0.7108	-0.1054	-0.1195	-0.1440	-0.0000	-0.5801	-0.2400	-0.0218	0.0052	0.0000	-0.0000	-6.9467	-2.3610	-0.2343	0.0555	0.0000
1884.8950	0.0641	-1.5149	-0.0018	-1.5628	-0.0341	-0.0206	0.0000	-0.0000	-0.0000	0.0000	0.0000	0.0000	0.2765	-0.3951	-0.6679	-0.1334	-0.1435	-0.1445	-0.0000	-0.5803	-0.2401	-0.0218	0.0052	0.0000	-0.0000	-6.9497	-2.3621	-0.2344	0.0555	0.0000
1884.9070	0.0641	-1.5149	-0.0018	-1.5629	-0.0341	-0.0206	0.0000	-0.0000	-0.0000	0.0000	0.0000	0.0000	0.3520	-0.3834	-0.6697	-0.0930	-0.1253	-0.1577	-0.0000	-0.5799	-0.2399	-0.0218	0.0052	0.0000	-0.0000	-6.9444	-2.3606	-0.2344	0.0555	0.0000
1884.9170	0.0641	-1.5149	-0.0018	-1.5630	-0.0342	-0.0206	0.0000	-0.0000	-0.0000	0.0000	0.0000	0.0000	0.3407	-0.3700	-0.7394	-0.1169	-0.1437	-0.1674	-0.0000	-0.5801	-0.2400	-0.0218	0.0052	0.0000	-0.0000	-6.9472	-2.3615	-0.2343	0.0555	0.0000
1884.9270	0.0641	-1.5149	-0.0018	-1.5629	-0.0341	-0.0206	0.0000	-0.0000	-0.0000	0.0000	0.0000	0.0000	0.2770	-0.4072	-0.7269	-0.1163	-0.1182	-0.1553	-0.0000	-0.5801	-0.2400	-0.0218	0.0052	0.0000	-0.0000	-6.9472	-2.3615	-0.2343	0.0555	0.0000
1884.9370	0.0641	-1.5149	-0.0018	-1.5629	-0.0341	-0.0206	0.0000	-0.0000	-0.0000	0.0000	0.0000	0.0000	0.2338	-0.3870	-0.6585	-0.1073	-0.1246	-0.1497	0.0000	-0.5799	-0.2399	-0.0218	0.0052	0.0000	0.0000	-6.9453	-2.3606	-0.2343	0.0555	0.0000
1884.9470	0.0641	-1.5149	-0.0018	-1.5629	-0.0342	-0.0206	0.0000	-0.0000	-0.0000	0.0000	0.0000	0.0000	0.3605	-0.3372	-0.6707	-0.1054	-0.1391	-0.1673	0.0000	-0.5801	-0.2400	-0.0218	0.0052	0.0000	0.0000	-6.9472	-2.3615	-0.2343	0.0555	0.0000
1884.9590	0.0641	-1.5149	-0.0018	-1.5629	-0.0341	-0.0206	0.0000	-0.0000	-0.0000	0.0000	0.0000	0.0000	0.2712	-0.4045	-0.7039	-0.1498	-0.1329	-0.1426	-0.0000	-0.5796	-0.2398	-0.0218	0.0052	0.0000	-0.0000	-6.9412	-2.3595	-0.2342	0.0555	0.0000
1884.9690	0.0641	-1.5149	-0.0018	-1.5629	-0.0341	-0.0206	0.0000	-0.0000	-0.0000	0.0000	0.0000	0.0000	0.3447	-0.3640	-0.6460	-0.0995	-0.1366	-0.1631	-0.0000	-0.5802	-0.2400	-0.0218	0.0052	0.0000	-0.0000	-6.9482	-2.3615	-0.2343	0.0555	0.0000
1884.9790	0.0641	-1.5149	-0.0018	-1.5629	-0.0341	-0.0206	0.0000	-0.0000	-0.0000	0.0000	0.0000	0.0000	0.3449	-0.4399	-0.6694	-0.1007	-0.1244	-0.1385	-0.0000	-0.5801	-0.2400	-0.0218	0.0052	0.0000	-0.0000	-6.9478	-2.3611	-0.2344	0.0555	0.0000
1884.9890	0.0641	-1.5149	-0.0018	-1.5629	-0.0342	-0.0206	0.0000	-0.0000	-0.0000	0.0000	0.0000	0.0000	0.3999	-0.4011	-0.6585	-0.0935	-0.1513	-0.1623	-0.0000	-0.5803	-0.2401	-0.0218	0.0052	0.0000	-0.0000	-6.9502	-2.3625	-0.2344	0.0555	0.0000
1885.0010	0.0641	-1.5149	-0.0018	-1.5629	-0.0341	-0.0206	0.0000	-0.0000	-0.0000	0.0000	0.0000	0.0000	0.1876	-0.3165	-0.6293	-0.1028	-0.1131	-0.1729	-0.0000	-0.5798	-0.2399	-0.0218	0.0052	0.0000	-0.0000	-6.9442	-2.3605	-0.2342	0.0555	0.0000
1885.0110	0.0641	-1.5149	-0.0018	-1.5629	-0.0342	-0.0206	0.0000	-0.0000	-0.0000	0.0000	0.0000	0.0000	0.2537	-0.3591	-0.6522	-0.1134	-0.1315	-0.1429	-0.0000	-0.5802	-0.2401	-0.0218	0.0052	0.0000	-0.0000	-6.9487	-2.3620	-0.2344	0.0555	0.0000
1885.0210	0.0641	-1.5149	-0.0018	-1.5629	-0.0342	-0.0206	0.0000	-0.0000	-0.0000	0.0000	0.0000	0.0000	0.3209	-0.3592	-0.7114	-0.0968	-0.1191	-0.1469	0.0000	-0.5806	-0.2403	-0.0218	0.0052	0.0000	0.0000	-6.9527	-2.3641	-0.2346	0.0556	0.0000
1885.0310	0.0641	-1.5149	-0.0018	-1.5628	-0.0341	-0.0206	0.0000	-0.0000	-0.0000	0.0000	0.0000	0.0000	0.3183	-0.4167	-0.6761	-0.1332	-0.1157	-0.1696	0.0000	-0.5805	-0.2403	-0.0218	0.0052	0.0000	0.0000	-6.9518	-2.3641	-0.2346	0.0556	0.0000
1885.0410	0.0641	-1.5149	-0.0018	-1.5629	-0.0341	-0.0206	0.0000	-0.0000	-0.0000	0.0000	0.0000	0.0000	0.2971	-0.4031	-0.6703	-0.1207	-0.1242	-0.1582	-0.0000	-0.5802	-0.2401	-0.0218	0.0052	0.0000	-0.0000	-6.9484	-2.3627	-0.2346	0.0556	0.0000
1885.0530	0.0641	-1.5149	-0.0018	-1.5629	-0.0341	-0.0206	0.0000	-0.0000	-0.0000	0.0000	0.0000	0.0000	0.2762	-0.4074	-0.6694	-0.0983	-0.1388	-0.1478	0.0000	-0.5804	-0.2401	-0.0218	0.0052	0.0000	0.0000	-6.9503	-2.3627	-0.2345	0.0556	0.0000
1885.0630	0.0641	-1.5149	-0.0018	-1.5629	-0.0341	-0.0206	0.0000	-0.0000	-0.0000	0.0000	0.0000	0.0000	0.1901	-0.4237	-0.6324	-0.1193	-0.1216	-0.1541	-0.0000	-0.5803	-0.2401	-0.0218	0.0052	0.0000	-0.0000	-6.9497	-2.3620	-0.2344	0.0555	0.0000
1885.0730	0.0641	-1.5149	-0.0018	-1.5629	-0.0341	-0.0206	0.0000	-0.0000	-0.0000	0.0000	0.0000	0.0000	0.2396	-0.4185	-0.6551	-0.1336	-0.1269	-0.1736	0.0000	-0.5800	-0.2400	-0.0218	0.0052	0.0000	0.0000	-6.9459	-2.3612	-0.2344	0.0555	0.0000
1885.0830	0.0641	-1.5149	-0.0018	-1.5629	-0.0341	-0.0206	0.0000	-0.0000	-0.0000	0.0000	0.0000	0.0000	0.2707	-0.3820	-0.6888	-0.1062	-0.1375	-0.1507	-0.0000	-0.5801	-0.2400	-0.0218	0.0052	0.0000	-0.0000	-6.9478	-2.3611	-0.2344	0.0555	0.0000
1885.0950	0.0641	-1.5149	-0.0018	-1.5629	-0.0341	-0.0206	0.0000	-0.0000	-0.0000	0.0000	0.0000	0.0000	0.2485	-0.3239	-0.6815	-0.1154	-0.1108	-0.1450	-0.0000	-0.5799	-0.2400	-0.0218	0.0052	0.0000	-0.0000	-6.9454	-2.3617	-0.2345	0.0556	0.0000
1885.1050	0.0641	-1.5149	-0.0018	-1.5629	-0.0341	-0.0206	0.0000	-0.0000	-0.0000	0.0000	0.0000	0.0000	0.2614	-0.4043	-0.6901	-0.0886	-0.0893	-0.1540	-0.0000	-0.5800	-0.2399	-0.0218	0.0052	0.0000	-0.0000	-6.9461	-2.3605	-0.2342	0.0555	0.0000
1885.1150	0.0641	-1.5149	-0.0018	-1.5629	-0.0341	-0.0206	0.0000	-0.0000	-0.0000	0.0000	0.0000	0.0000	0.3826	-0.3276	-0.6501	-0.1000	-0.1254	-0.1390	-0.0000	-0.5803	-0.2401	-0.0218	0.0052	0.0000	-0.0000	-6.9493	-2.3626	-0.2345	0.0556	0.0000
1885.1250	0.0641	-1.5149	-0.0018	-1.5629	-0.0341	-0.0206	0.0000	-0.0000	-0.0000	0.0000	0.0000	0.0000	0.2618	-0.3394	-0.6226	-0.1114	-0.1504	-0.1464	-0.0000	-0.5804	-0.2402	-0.0218	0.0052	0.0000	-0.0000	-6.9507	-2.3631	-0.2345	0.0556	0.0000
1885.1350	0.0641	-1.5149	-0.0018	-1.5629	-0.0341	-0.0206	0.0000	-0.0000	-0.0000	0.0000	0.0000	0.0000	0.3121	-0.4142	-0.6334	-0.1417	-0.1273	-0.1484	-0.0000	-0.5800	-0.2399	-0.0218	0.0052	0.0000	-0.0000	-6.9462	-2.3605	-0.2342	0.0555	0.0000
1885.1470	0.0641	-1.5149	-0.0018	-1.5629	-0.0341	-0.0206	0.0000	-0.0000	-0.0000	0.0000	0.0000	0.0000	0.4121	-0.3766	-0.6690	-0.0952	-0.1137	-0.1373	0.0000	-0.5800	-0.2400	-0.0218	0.0052	0.0000	0.0000	-6.9458	-2.3611	-0.2343	0.0555	0.0000
1885.1570	0.0641	-1.5149	-0.0018	-1.5629	-0.0341	-0.0206	0.0000	-0.0000	-0.0000	0.0000	0.0000	0.0000	0.3411	-0.4580	-0.6688	-0.1077	-0.1043	-0.1374	-0.0000	-0.5801	-0.2400	-0.0218	0.0052	0.0000	-0.0000	-6.9472	-2.3615	-0.2343	0.0555	0.0000
1885.1670	0.0641	-1.5149	-0.0018	-1.5629	-0.0341	-0.0206	0.0000	-0.0000	-0.0000	0.0000	0.0000	0.0000	0.3731	-0.3625	-0.6534	-0.0853	-0.0869	-0.1527	-0.0000	-0.5801	-0.2400	-0.0218	0.0052	0.0000	-0.0000	-6.9472	-2.3615	-0.2343	0.0555	0.0000
1885.1770	0.0641	-1.5149	-0.0018	-1.5629	-0.0341	-0.0206	0.0000	-0.0000	-0.0000	0.0000	0.0000	0.0000	0.2558	-0.2901	-0.6567	-0.1088	-0.1156	-0.1388	-0.0000	-0.5803	-0.2401	-0.0218	0.0052	0.0000	-0.0000	-6.9496	-2.3619	-0.2343	0.0555	0.0000
1885.1890	0.0641	-1.5149	-0.0018	-1.5629	-0.0341	-0.0206	0.0000	-0.0000	-0.0000	0.0000	0.0000	0.0000	0.3266	-0.3945	-0.6748	-0.1374	-0.1308	-0.1482	-0.0000	-0.5802	-0.2400	-0.0218	0.0052	0.0000	-0.0000	-6.9482	-2.3616	-0.2344	0.0555	0.0000
1885.1990	0.0641	-1.5149	-0.0018	-1.5629	-0.0341	-0.0206	0.0000	-0.0000	-0.0000	0.0000	0.0000	0.0000	0.2853	-0.4540	-0.7175	-0.1145	-0.1299	-0.1715	0.0000	-0.5804	-0.2401	-0.0218	0.0052	0.0000	0.0000	-6.9508	-2.3622	-0.2345	0.0556	0.0000
1885.2090	0.0641	-1.5149	-0.0018	-1.5629	-0.0341	-0.0206	0.0000	-0.0000	-0.0000	0.0000	0.0000	0.0000	0.2853	-0.3137	-0.6727	-0.1138	-0.1060	-0.1359	-0.0000	-0.5801	-0.2400	-0.0218	0.0052	0.0000	-0.0000	-6.9467	-2.3611	-0.2343	0.0555	0.0000
1885.2190	0.0641	-1.5149	-0.0018	-1.5629	-0.0341	-0.0206	0.0000	-0.0000	-0.0000	0.0000	0.0000	0.0000	0.3774	-0.4076	-0.6827	-0.1423	-0.1297	-0.1312	-0.0000	-0.5801	-0.2400	-0.0218	0.0052	0.0000	-0.0000	-6.9469	-2.3612	-0.2345	0.0556	0.0000
1885.2290	0.0641	-1.5149	-0.0018	-1.5629	-0.0342	-0.0206	0.0000	-0.0000	-0.0000	0.0000	0.0000	0.0000	0.3515	-0.4461	-0.6934	-0.1270	-0.1254	-0.1791	-0.0000	-0.5802	-0.2400	-0.0218	0.0052	0.0000	-0.0000	-6.9482	-2.3616	-0.2344	0.0555	0.0000
1885.2410	0.0641	-1.5149	-0.0018	-1.5629	-0.0341	-0.0206	0.0000	-0.0000	-0.0000	0.0000	0.0000	0.0000	0.2764	-0.3841	-0.7055	-0.0959	-0.1210	-0.1656	0.0000	-0.5806	-0.2403	-0.0218	0.0052	0.0000	0.0000	-6.9532	-2.3646	-0.2346	0.0556	0.0000
1885.2510	0.0641	-1.5149	-0.0018	-1.5629	-0.0341	-0.0206	0.0000	-0.0000	-0.0000	0.0000	0.0000	0.0000	0.2918	-0.4614	-0.7065	-0.0934	-0.1195	-0.1543	-0.0000	-0.5803	-0.2402	-0.0218	0.0052	0.0000	-0.0000	-6.9499	-2.3632	-0.2346	0.0556	0.0000
1885.2610	0.0641	-1.5149	-0.0018	-1.5629	-0.0342	-0.0206	0.0000	-0.0000	-0.0000	0.0000	0.0000	0.0000	0.2575	-0.4314	-0.6164	-0.1093	-0.1097	-0.1450	0.0000	-0.5800	-0.2400	-0.0218	0.0052	0.0000	0.0000	-6.9456	-2.3609	-0.2342	0.0555	0.0000
1885.2710	0.0641	-1.5149	-0.0018	-1.5629	-0.0342	-0.0206	0.0000	-0.0000	-0.0000	0.0000	0.0000	0.0000	0.2579	-0.2944	-0.7070	-0.0850	-0.1154	-0.1440	-0.0000	-0.5799	-0.2399	-0.0218	0.0052	0.0000	-0.0000	-6.9444	-2.3606	-0.2344	0.0555	0.0000
1885.2830	0.0641	-1.5149	-0.0018	-1.5629	-0.0342	-0.0206	0.0000	-0.0000	-0.0000	0.0000	0.0000	0.0000	0.2392	-0.4036	-0.6472	-0.1216	-0.1102	-0.1752	0.0000	-0.5801	-0.2401	-0.0218	0.0052	0.0000	0.0000	-6.9468	-2.3621	-0.2344	0.0556	0.0000
1885.2930	0.0641	-1.5149	-0.0018	-1.5629	-0.0341	-0.0206	0.0000	-0.0000	-0.0000	0.0000	0.0000	0.0000	0.2394	-0.3779	-0.6963	-0.1073	-0.1513	-0.1221	-0.0000	-0.5803	-0.2402	-0.0218	0.0052	0.0000	-0.0000	-6.9497	-2.3630	-0.2344	0.0555	0.0000
1885.3030	0.0641	-1.5149	-0.0018	-1.5629	-0.0341	-0.0206	0.0000	-0.0000	-0.0000	0.0000	0.0000	0.0000	0.2267	-0.4599	-0.6557	-0.1100	-0.1220	-0.1632	-0.0000	-0.5799	-0.2400	-0.0218	0.0052	0.0000	-0.0000	-6.9443	-2.3616	-0.2344	0.0555	0.0000
1885.3130	0.0641	-1.5149	-0.0018	-1.5629	-0.0341	-0.0206	0.0000	-0.0000	-0.0000	0.0000	0.0000	0.0000	0.3053	-0.3347	-0.7105	-0.1134	-0.1282	-0.1502	-0.0000	-0.5804	-0.2403	-0.0218	0.0052	0.0000	-0.0000	-6.9507	-2.3641	-0.2345	0.0556	0.0000
1885.3230	0.0641	-1.5149	-0.0018	-1.5629	-0.0341	-0.0206	0.0000	-0.0000	-0.0000	0.0000	0.0000	0.0000	0.3278	-0.3475	-0.6889	-0.1125	-0.1298	-0.1592	-0.0000	-0.5803	-0.2401	-0.0218	0.0052	0.0000	-0.0000	-6.9493	-2.3627	-0.2345	0.0556	0.0000
1885.3350	0.0641	-1.5149	-0.0018	-1.5629	-0.0341	-0.0206	0.0000	-0.0000	-0.0000	0.0000	0.0000	0.0000	0.2714	-0.3458	-0.7002	-0.1072	-0.1104	-0.1609	-0.0000	-0.5804	-0.2402	-0.0218	0.0052	0.0000	-0.0000	-6.9508	-2.3631	-0.2345	0.0556	0.0000
1885.3450	0.0641	-1.5149	-0.0018	-1.5629	-0.0341	-0.0206	0.0000	-0.0000	-0.0000	0.0000	0.0000	0.0000	0.3509	-0.3652	-0.6772	-0.0983	-0.1117	-0.1421	0.0000	-0.5801	-0.2400	-0.0218	0.0052	0.0000	0.0000	-6.9467	-2.3610	-0.2343	0.0555	0.0000
1885.3550	0.0641	-1.5149	-0.0018	-1.5629	-0.0342	-0.0205	0.0000	-0.0000	-0.0000	0.0000	0.0000	0.0000	0.2430	-0.3260	-0.6697	-0.0836	-0.1230	-0.1371	-0.0000	-0.5803	-0.2402	-0.0218	0.0052	0.0000	-0.0000	-6.9501	-2.3635	-0.2344	0.0556	0.0000
1885.3650	0.0641	-1.5149	-0.0018	-1.5629	-0.0341	-0.0206	0.0000	-0.0000	-0.0000	0.0000	0.0000	0.0000	0.3350	-0.3748	-0.7214	-0.1230	-0.1240	-0.1747	-0.0000	-0.5802	-0.2401	-0.0218	0.0052	0.0000	-0.0000	-6.9479	-2.3622	-0.2345	0.0556	0.0000
1885.3750	0.0641	-1.5149	-0.0018	-1.5629	-0.0341	-0.0206	0.0000	-0.0000	-0.0000	0.0000	0.0000	0.0000	0.3109	-0.3232	-0.6317	-0.1262	-0.0963	-0.1683	-0.0000	-0.5799	-0.2401	-0.0218	0.0052	0.0000	-0.0000	-6.9448	-2.3621	-0.2345	0.0556	0.0000
1885.3870	0.0641	-1.5149	-0.0018	-1.5629	-0.0342	-0.0206	0.0000	-0.0000	-0.0000	0.0000	0.0000	0.0000	0.3164	-0.3598	-0.6426	-0.1138	-0.1313	-0.1421	0.0000	-0.5801	-0.2401	-0.0218	0.0052	0.0000	0.0000	-6.9469	-2.3621	-0.2345	0.0556	0.0000
1885.3970	0.0641	-1.5149	-0.0018	-1.5629	-0.0341	-0.0206	0.0000	-0.0000	-0.0000	0.0000	0.0000	0.0000	0.3561	-0.4773	-0.7083	-0.1289	-0.1308	-0.1363	0.0000	-0.5805	-0.2402	-0.0218	0.0052	0.0000	0.0000	-6.9517	-2.3631	-0.2345	0.0556	0.0000
1885.4070	0.0641	-1.5149	-0.0018	-1.5629	-0.0341	-0.0206	0.0000	-0.0000	-0.0000	0.0000	0.0000	0.0000	0.2774	-0.3833	-0.7057	-0.1219	-0.1336	-0.1498	-0.0000	-0.5798	-0.2399	-0.0218	0.0052	0.0000	-0.0000	-6.9438	-2.3601	-0.2343	0.0555	0.0000
1885.4170	0.0641	-1.5149	-0.0018	-1.5629	-0.0341	-0.0206	0.0000	-0.0000	-0.0000	0.0000	0.0000	0.0000	0.1570	-0.3155	-0.6794	-0.0982	-0.1187	-0.1365	-0.0000	-0.5800	-0.2400	-0.0218	0.0052	0.0000	-0.0000	-6.9458	-2.3611	-0.2343	0.0555	0.0000
1885.4270	0.0641	-1.5149	-0.0018	-1.5629	-0.0341	-0.0206	0.0000	-0.0000	-0.0000	0.0000	0.0000	0.0000	0.2139	-0.3695	-0.7075	-0.0997	-0.1079	-0.1291	-0.0000	-0.5797	-0.2400	-0.0218	0.0052	0.0000	-0.0000	-6.9427	-2.3609	-0.2342	0.0555	0.0000
1885.4390	0.0641	-1.5149	-0.0018	-1.5629	-0.0342	-0.0206	0.0000	-0.0000	-0.0000	0.0000	0.0000	0.0000	0.2058	-0.4257	-0.6519	-0.0879	-0.1055	-0.1470	0.0000	-0.5800	-0.2400	-0.0218	0.0052	0.0000	0.0000	-6.9463	-2.3616	-0.2344	0.0555	0.0000
1885.4490	0.0641	-1.5149	-0.0018	-1.5629	-0.0341	-0.0206	0.0000	-0.0000	-0.0000	0.0000	0.0000	0.0000	0.1695	-0.3947	-0.7043	-0.1261	-0.1442	-0.1427	-0.0000	-0.5796	-0.2397	-0.0217	0.0052	0.0000	-0.0000	-6.9411	-2.3584	-0.2340	0.0554	0.0000
1885.4590	0.0641	-1.5149	-0.0018	-1.5629	-0.0342	-0.0206	0.0000	-0.0000	-0.0000	0.0000	0.0000	0.0000	0.1462	-0.3388	-0.6715	-0.1186	-0.1399	-0.1514	-0.0000	-0.5802	-0.2401	-0.0218	0.0052	0.0000	-0.0000	-6.9478	-2.3622	-0.2345	0.0556	0.0000
1885.4690	0.0641	-1.5149	-0.0018	-1.5629	-0.0342	-0.0206	0.0000	-0.0000	-0.0000	0.0000	0.0000	0.0000	0.2251	-0.3732	-0.6469	-0.0880	-0.1102	-0.1630	-0.0000	-0.5801	-0.2400	-0.0218	0.0052	0.0000	-0.0000	-6.9472	-2.3616	-0.2344	0.0555	0.0000
1885.4810	0.0641	-1.5149	-0.0018	-1.5629	-0.0341	-0.0206	0.0000	-0.0000	-0.0000	0.0000	0.0000	0.0000	0.1863	-0.4213	-0.6886	-0.1162	-0.1282	-0.1329	-0.0000	-0.5799	-0.2400	-0.0218	0.0052	0.0000	-0.0000	-6.9454	-2.3616	-0.2344	0.0555	0.0000
1885.4910	0.0641	-1.5149	-0.0018	-1.5629	-0.0341	-0.0206	0.0000	-0.0000	-0.0000	0.0000	0.0000	0.0000	0.2484	-0.4216	-0.7192	-0.0875	-0.1341	-0.1410	-0.0000	-0.5802	-0.2401	-0.0218	0.0052	0.0000	-0.0000	-6.9487	-2.3621	-0.2344	0.0555	0.0000
1885.5010	0.0641	-1.5149	-0.0018	-1.5629	-0.0341	-0.0206	0.0000	-0.0000	-0.0000	0.0000	0.0000	0.0000	0.1623	-0.3856	-0.6828	-0.1411	-0.1205	-0.1621	-0.0000	-0.5804	-0.2402	-0.0218	0.0052	0.0000	-0.0000	-6.9508	-2.3631	-0.2345	0.0556	0.0000
1885.5110	0.0641	-1.5149	-0.0018	-1.5629	-0.0341	-0.0206	0.0000	-0.0000	-0.0000	0.0000	0.0000	0.0000	0.2210	-0.3323	-0.6741	-0.1418	-0.1209	-0.1675	-0.0000	-0.5801	-0.2400	-0.0218	0.0052	0.0000	-0.0000	-6.9468	-2.3611	-0.2343	0.0555	0.0000
1885.5210	0.0641	-1.5149	-0.0018	-1.5629	-0.0341	-0.0206	0.0000	-0.0000	-0.0000	0.0000	0.0000	0.0000	0.1250	-0.4145	-0.6685	-0.1443	-0.1137	-0.1201	0.0000	-0.5799	-0.2399	-0.0218	0.0052	0.0000	0.0000	-6.9447	-2.3599	-0.2341	0.0555	0.0000
1885.5330	0.0641	-1.5149	-0.0018	-1.5629	-0.0341	-0.0206	0.0000	-0.0000	-0.0000	0.0000	0.0000	0.0000	0.1566	-0.4222	-0.6627	-0.1038	-0.1281	-0.1465	0.0000	-0.5805	-0.2402	-0.0218	0.0052	0.0000	0.0000	-6.9517	-2.3631	-0.2345	0.0556	0.0000
1885.5430	0.0641	-1.5149	-0.0018	-1.5629	-0.0341	-0.0206	0.0000	-0.0000	-0.0000	0.0000	0.0000	0.0000	0.1994	-0.4154	-0.6698	-0.1055	-0.1017	-0.1325	-0.0000	-0.5803	-0.2401	-0.0218	0.0052	0.0000	-0.0000	-6.9493	-2.3627	-0.2345	0.0556	0.0000
1885.5530	0.0640	-1.5149	-0.0018	-1.5629	-0.0341	-0.0206	0.0000	-0.0000	-0.0000	0.0000	0.0000	0.0000	0.1237	-0.4031	-0.6679	-0.1322	-0.1129	-0.1641	0.0000	-0.5800	-0.2401	-0.0218	0.0052	0.0000	0.0000	-6.9466	-2.3619	-0.2342	0.0555	0.0000
1885.5630	0.0641	-1.5148	-0.0018	-1.5629	-0.0341	-0.0206	0.0000	-0.0000	-0.0000	0.0000	0.0000	0.0000	0.1508	-0.3962	-0.6741	-0.1354	-0.1160	-0.1603	-0.0000	-0.5802	-0.2401	-0.0218	0.0052	0.0000	-0.0000	-6.9488	-2.3621	-0.2344	0.0555	0.0000
1885.5750	0.0641	-1.5149	-0.0018	-1.5629	-0.0341	-0.0206	0.0000	-0.0000	-0.0000	0.0000	0.0000	0.0000	0.1363	-0.3608	-0.7129	-0.1306	-0.1432	-0.1551	-0.0000	-0.5802	-0.2401	-0.0218	0.0052	0.0000	-0.0000	-6.9483	-2.3626	-0.2344	0.0556	0.0000
1885.5850	0.0641	-1.5148	-0.0018	-1.5629	-0.0341	-0.0206	0.0000	-0.0000	-0.0000	0.0000	0.0000	0.0000	0.1197	-0.3682	-0.6612	-0.1222	-0.1393	-0.1388	0.0000	-0.5797	-0.2398	-0.0218	0.0052	0.0000	0.0000	-6.9423	-2.3596	-0.2343	0.0555	0.0000
1885.5950	0.0641	-1.5149	-0.0018	-1.5629	-0.0341	-0.0206	0.0000	-0.0000	-0.0000	0.0000	0.0000	0.0000	0.2077	-0.3720	-0.6917	-0.1163	-0.1125	-0.1635	0.0000	-0.5801	-0.2401	-0.0218	0.0052	0.0000	0.0000	-6.9473	-2.3626	-0.2345	0.0556	0.0000
1885.6050	0.0641	-1.5149	-0.0018	-1.5629	-0.0341	-0.0206	0.0000	-0.0000	-0.0000	0.0000	0.0000	0.0000	0.0813	-0.3940	-0.6928	-0.0985	-0.0960	-0.1272	-0.0000	-0.5799	-0.2400	-0.0218	0.0052	0.0000	-0.0000	-6.9453	-2.3616	-0.2344	0.0555	0.0000
1885.6150	0.0641	-1.5149	-0.0018	-1.5629	-0.0341	-0.0206	0.0000	-0.0000	-0.0000	0.0000	0.0000	0.0000	0.2245	-0.3487	-0.7116	-0.1110	-0.1003	-0.1457	-0.0000	-0.5803	-0.2401	-0.0218	0.0052	0.0000	-0.0000	-6.9498	-2.3622	-0.2345	0.0556	0.0000
1885.6270	0.0641	-1.5149	-0.0018	-1.5629	-0.0341	-0.0206	0.0000	-0.0000	-0.0000	0.0000	0.0000	0.0000	0.0975	-0.3633	-0.6767	-0.1256	-0.0917	-0.1226	-0.0000	-0.5799	-0.2400	-0.0218	0.0052	0.0000	-0.0000	-6.9453	-2.3616	-0.2344	0.0555	0.0000
1885.6370	0.0641	-1.5149	-0.0019	-1.5629	-0.0341	-0.0206	0.0000	-0.0000	-0.0000	0.0000	0.0000	0.0000	0.0726	-0.4174	-0.6783	-0.1141	-0.1123	-0.1398	-0.0000	-0.5802	-0.2401	-0.0218	0.0052	0.0000	-0.0000	-6.9486	-2.3619	-0.2343	0.0555	0.0000
1885.6470	0.0641	-1.5149	-0.0018	-1.5629	-0.0341	-0.0206	0.0000	-0.0000	-0.0000	0.0000	0.0000	0.0000	0.1247	-0.2664	-0.6575	-0.1101	-0.1301	-0.1605	-0.0000	-0.5802	-0.2400	-0.0218	0.0052	0.0000	-0.0000	-6.9483	-2.3616	-0.2344	0.0555	0.0000
1885.6570	0.0641	-1.5149	-0.0018	-1.5629	-0.0341	-0.0206	0.0000	-0.0000	-0.0000	0.0000	0.0000	0.0000	0.1188	-0.3215	-0.6940	-0.1168	-0.1131	-0.1808	-0.0000	-0.5802	-0.2401	-0.0218	0.0052	0.0000	-0.0000	-6.9487	-2.3621	-0.2344	0.0555	0.0000
1885.6670	0.0641	-1.5149	-0.0018	-1.5629	-0.0341	-0.0206	0.0000	-0.0000	-0.0000	0.0000	0.0000	0.0000	0.2689	-0.3052	-0.7045	-0.1254	-0.1237	-0.1484	-0.0000	-0.5802	-0.2401	-0.0218	0.0052	0.0000	-0.0000	-6.9482	-2.3626	-0.2344	0.0555	0.0000
1885.6790	0.0641	-1.5149	-0.0018	-1.5629	-0.0341	-0.0206	0.0000	-0.0000	-0.0000	0.0000	0.0000	0.0000	0.1518	-0.3228	-0.7094	-0.1111	-0.0947	-0.1566	-0.0000	-0.5799	-0.2400	-0.0218	0.0052	0.0000	-0.0000	-6.9447	-2.3610	-0.2342	0.0555	0.0000
1885.6890	0.0641	-1.5149	-0.0018	-1.5629	-0.0341	-0.0206	0.0000	-0.0000	-0.0000	0.0000	0.0000	0.0000	0.0427	-0.3688	-0.7171	-0.1233	-0.0985	-0.1652	-0.0000	-0.5802	-0.2401	-0.0218	0.0052	0.0000	-0.0000	-6.9482	-2.3625	-0.2344	0.0555	0.0000
1885.6990	0.0641	-1.5149	-0.0018	-1.5629	-0.0341	-0.0206	0.0000	-0.0000	-0.0000	0.0000	0.0000	0.0000	0.1615	-0.3429	-0.7268	-0.1109	-0.1021	-0.1447	-0.0000	-0.5801	-0.2401	-0.0218	0.0052	0.0000	-0.0000	-6.9467	-2.3619	-0.2343	0.0555	0.0000
1885.7090	0.0641	-1.5149	-0.0018	-1.5629	-0.0341	-0.0206	0.0000	-0.0000	-0.0000	0.0000	0.0000	0.0000	0.0780	-0.4555	-0.6942	-0.1076	-0.1211	-0.1542	-0.0000	-0.5804	-0.2402	-0.0218	0.0052	0.0000	-0.0000	-6.9506	-2.3630	-0.2343	0.0555	0.0000
1885.7190	0.0641	-1.5149	-0.0018	-1.5630	-0.0342	-0.0206	0.0000	-0.0000	-0.0000	0.0000	0.0000	0.0000	0.0782	-0.4211	-0.6828	-0.1042	-0.1057	-0.1465	-0.0000	-0.5801	-0.2400	-0.0218	0.0052	0.0000	-0.0000	-6.9473	-2.3616	-0.2344	0.0555	0.0000
1885.7310	0.0641	-1.5149	-0.0018	-1.5629	-0.0342	-0.0206	0.0000	-0.0000	-0.0000	0.0000	0.0000	0.0000	0.1822	-0.3255	-0.6885	-0.1100	-0.1082	-0.1531	-0.0000	-0.5804	-0.2401	-0.0218	0.0052	0.0000	-0.0000	-6.9502	-2.3626	-0.2345	0.0556	0.0000
1885.7410	0.0641	-1.5149	-0.0018	-1.5629	-0.0341	-0.0206	0.0000	-0.0000	-0.0000	0.0000	0.0000	0.0000	0.1195	-0.4676	-0.7386	-0.1325	-0.1059	-0.1329	-0.0000	-0.5800	-0.2400	-0.0218	0.0052	0.0000	-0.0000	-6.9463	-2.3616	-0.2344	0.0556	0.0000
1885.7510	0.0641	-1.5149	-0.0018	-1.5629	-0.0341	-0.0206	0.0000	-0.0000	-0.0000	0.0000	0.0000	0.0000	0.1693	-0.3220	-0.6798	-0.1159	-0.1036	-0.1404	-0.0000	-0.5802	-0.2401	-0.0218	0.0052	0.0000	-0.0000	-6.9482	-2.3625	-0.2343	0.0555	0.0000
1885.7610	0.0641	-1.5149	-0.0018	-1.5629	-0.0341	-0.0206	0.0000	-0.0000	-0.0000	0.0000	0.0000	0.0000	0.0404	-0.3597	-0.6897	-0.1140	-0.1024	-0.1540	-0.0000	-0.5804	-0.2402	-0.0218	0.0052	0.0000	-0.0000	-6.9507	-2.3631	-0.2344	0.0555	0.0000
1885.7710	0.0641	-1.5149	-0.0018	-1.5629	-0.0341	-0.0206	0.0000	-0.0000	-0.0000	0.0000	0.0000	0.0000	0.0770	-0.3947	-0.6497	-0.0962	-0.1087	-0.1636	0.0000	-0.5800	-0.2400	-0.0218	0.0052	0.0000	0.0000	-6.9458	-2.3611	-0.2343	0.0555	0.0000
1885.7830	0.0641	-1.5149	-0.0018	-1.5629	-0.0341	-0.0206	0.0000	-0.0000	-0.0000	0.0000	0.0000	0.0000	0.0822	-0.2833	-0.6310	-0.0998	-0.1287	-0.1581	-0.0000	-0.5800	-0.2400	-0.0218	0.0052	0.0000	-0.0000	-6.9457	-2.3610	-0.2343	0.0555	0.0000
1885.7930	0.0641	-1.5149	-0.0018	-1.5629	-0.0341	-0.0206	0.0000	-0.0000	-0.0000	0.0000	0.0000	0.0000	0.0834	-0.3605	-0.6204	-0.0984	-0.1184	-0.1419	-0.0000	-0.5799	-0.2399	-0.0218	0.0052	0.0000	-0.0000	-6.9443	-2.3606	-0.2343	0.0555	0.0000
1885.8030	0.0641	-1.5149	-0.0018	-1.5629	-0.0341	-0.0206	0.0000	-0.0000	-0.0000	0.0000	0.0000	0.0000	0.1191	-0.4118	-0.6972	-0.1303	-0.0846	-0.1434	-0.0003	-0.5809	-0.2403	-0.0218	0.0052	0.0000	-0.0022	-6.9551	-2.3639	-0.2346	0.0557	0.0001
1885.8130	0.0641	-1.5149	-0.0018	-1.5629	-0.0341	-0.0206	0.0000	-0.0000	-0.0000	0.0000	0.0000	0.0000	0.0760	-0.4176	-0.6952	-0.1232	-0.1041	-0.1582	-0.0147	-0.6033	-0.2451	-0.0225	0.0067	0.0008	-0.0625	-7.1320	-2.4123	-0.2394	0.0607	0.0024
1885.8250	0.0641	-1.5149	-0.0018	-1.5629	-0.0341	-0.0206	0.0000	-0.0000	-0.0000	0.0000	0.0000	0.0000	-0.0330	-0.4771	-0.6935	-0.1247	-0.1167	-0.1320	-0.0854	-0.6919	-0.2584	-0.0251	0.0143	0.0048	-0.2434	-7.6446	-2.5502	-0.2533	0.0753	0.0095
1885.8350	0.0641	-1.5149	-0.0018	-1.5629	-0.0341	-0.0206	0.0000	-0.0000	-0.0000	0.0000	0.0000	0.0000	-0.3251	-0.7880	-0.6636	-0.1053	-0.0738	-0.1244	-0.2172	-0.8418	-0.2762	-0.0294	0.0285	0.0124	-0.4846	-8.3400	-2.7385	-0.2720	0.0950	0.0189
1885.8450	0.0641	-1.5149	-0.0018	-1.5629	-0.0341	-0.0206	-0.0011	-0.0014	-0.0000	0.0000	0.0000	0.0000	-0.6358	-1.0036	-0.7560	-0.1319	-0.0422	-0.1186	-0.4409	-1.0811	-0.2994	-0.0364	0.0529	0.0255	-0.8080	-9.2690	-2.9900	-0.2973	0.1213	0.0316
1885.8550	0.0641	-1.5149	-0.0018	-1.5629	-0.0341	-0.0206	-0.0041	-0.0030	-0.0000	0.0000	0.0027	0.0001	-0.9891	-1.3383	-0.7465	-0.1470	-0.0245	-0.0607	-0.7806	-1.4305	-0.3281	-0.0465	0.0900	0.0455	-1.2136	-10.4412	-3.3082	-0.3288	0.1543	0.0474
1885.8650	0.0640	-1.5150	-0.0018	-1.5629	-0.0341	-0.0206	-0.0098	-0.0081	-0.0000	0.0000	0.0055	0.0014	-0.9263	-1.4560	-0.7861	-0.1546	0.0069	-0.0441	-1.2603	-1.9081	-0.3611	-0.0604	0.1427	0.0738	-1.7014	-11.8367	-3.6852	-0.3666	0.1940	0.0665
1885.8770	0.0638	-1.5151	-0.0018	-1.5629	-0.0341	-0.0206	-0.0156	-0.0128	-0.0000	-0.0012	0.0093	0.0043	-0.9281	-2.0681	-0.8344	-0.2055	0.0998	0.0167	-1.6771	-2.5437	-0.4069	-0.0827	0.2300	0.1208	-2.3952	-13.8236	-4.2230	-0.4204	0.2504	0.0936
1885.8870	0.0637	-1.5152	-0.0017	-1.5629	-0.0339	-0.0205	-0.0160	-0.0170	-0.0000	-0.0016	0.0124	0.0078	-1.1765	-2.0992	-0.9256	-0.2531	0.1407	0.0658	-1.7437	-2.7116	-0.4493	-0.1066	0.3260	0.1726	-3.0636	-15.7255	-4.7365	-0.4716	0.3047	0.1198
1885.8970	0.0635	-1.5154	-0.0017	-1.5630	-0.0338	-0.0204	-0.0225	-0.0210	-0.0000	-0.0064	0.0160	0.0110	-1.3261	-2.4716	-0.9074	-0.2263	0.1287	0.0954	-1.8199	-2.9017	-0.4957	-0.1361	0.3419	0.2374	-3.8139	-17.8642	-5.3143	-0.5295	0.3657	0.1491
1885.9070	0.0632	-1.5157	-0.0018	-1.5630	-0.0336	-0.0203	-0.0312	-0.0274	-0.0000	-0.0082	0.0161	0.0153	-1.5788	-2.8234	-0.9326	-0.1912	0.2169	0.1014	-1.9060	-3.1142	-0.5457	-0.1717	0.3493	0.2941	-4.6462	-20.2405	-5.9561	-0.5933	0.4332	0.1817
1885.9170	0.0628	-1.5160	-0.0017	-1.5630	-0.0335	-0.0201	-0.0412	-0.0352	-0.0000	-0.0071	0.0202	0.0159	-1.6617	-3.2277	-1.0254	-0.2632	0.2685	0.1124	-2.0023	-3.3478	-0.5986	-0.2140	0.3576	0.2987	-5.5599	-22.8354	-6.6558	-0.6633	0.5075	0.2175
1885.9270	0.0623	-1.5164	-0.0017	-1.5631	-0.0332	-0.0200	-0.0525	-0.0449	-0.0000	-0.0092	0.0263	0.0180	-1.8658	-3.6705	-1.0513	-0.2607	0.3092	0.1396	-2.1091	-3.6037	-0.6543	-0.2634	0.3667	0.3038	-6.5550	-25.6583	-7.4177	-0.7393	0.5883	0.2565
1885.9390	0.0616	-1.5169	-0.0016	-1.5633	-0.0329	-0.0198	-0.0697	-0.0584	0.0002	-0.0104	0.0352	0.0222	-2.1715	-4.3889	-1.0404	-0.3186	0.3946	0.1585	-2.2516	-3.9405	-0.7246	-0.3330	0.3788	0.3106	-7.8562	-29.3490	-8.4127	-0.8387	0.6941	0.3075
1885.9490	0.0608	-1.5176	-0.0016	-1.5634	-0.0326	-0.0195	-0.0869	-0.0741	0.0005	-0.0130	0.0424	0.0258	-2.3417	-4.6755	-1.1184	-0.3517	0.4908	0.1957	-2.3825	-4.2453	-0.7852	-0.3667	0.3899	0.3169	-9.0290	-32.6639	-9.3057	-0.9279	0.7894	0.3536
1885.9590	0.0598	-1.5184	-0.0016	-1.5634	-0.0321	-0.0193	-0.1051	-0.0935	0.0010	-0.0131	0.0551	0.0309	-2.1928	-4.9238	-1.1739	-0.4004	0.5655	0.2675	-2.5249	-4.5722	-0.8472	-0.3764	0.4019	0.3238	-10.2819	-36.1945	-10.2551	-1.0227	0.8913	0.4029
1885.9690	0.0586	-1.5194	-0.0015	-1.5636	-0.0315	-0.0190	-0.1202	-0.1040	0.0073	-0.0141	0.0638	0.0367	-1.9325	-4.5002	-1.4079	-0.3984	0.6181	0.2995	-2.2770	-3.7950	-0.5582	-0.3530	0.3788	0.3135	-6.9894	-26.6124	-7.6551	-0.7631	0.6227	0.2743
1885.9790	0.0573	-1.5206	-0.0014	-1.5637	-0.0308	-0.0186	-0.1343	-0.1154	0.0061	-0.0141	0.0748	0.0444	-2.0068	-4.9517	-1.3357	-0.4255	0.6277	0.3016	-2.3035	-3.8072	-0.5292	-0.3533	0.3805	0.3152	-6.9834	-26.4834	-7.6130	-0.7588	0.6217	0.2743
1885.9910	0.0555	-1.5221	-0.0014	-1.5639	-0.0298	-0.0180	-0.1517	-0.1331	0.0044	-0.0175	0.0872	0.0529	-1.6238	-4.7604	-1.1808	-0.4596	0.5815	0.2552	-2.3353	-3.8192	-0.4932	-0.3535	0.3826	0.3172	-6.9756	-26.2980	-7.5499	-0.7525	0.6203	0.2743
1886.0010	0.0540	-1.5235	-0.0013	-1.5641	-0.0289	-0.0175	-0.1631	-0.1438	0.0030	-0.0219	0.0951	0.0547	-2.3384	-4.9464	-1.0236	-0.4189	0.5187	0.2930	-2.3618	-3.8278	-0.4625	-0.3536	0.3843	0.3189	-6.9688	-26.1258	-7.4909	-0.7466	0.6190	0.2743
1886.0110	0.0522	-1.5251	-0.0013	-1.5643	-0.0278	-0.0169	-0.1811	-0.1610	0.0024	-0.0234	0.0996	0.0582	-2.3236	-4.6028	-0.9824	-0.4344	0.5231	0.3490	-2.3883	-3.8344	-0.4310	-0.3537	0.3860	0.3205	-6.9617	-25.9302	-7.4242	-0.7401	0.6175	0.2743
1886.0210	0.0503	-1.5268	-0.0013	-1.5645	-0.0268	-0.0162	-0.1978	-0.1745	0.0030	-0.0242	0.1019	0.0632	-1.8898	-4.2903	-0.9223	-0.4574	0.5286	0.3565	-2.4147	-3.8399	-0.3989	-0.3537	0.3876	0.3222	-6.9547	-25.7219	-7.3513	-0.7328	0.6158	0.2743
1886.0310	0.0483	-1.5286	-0.0013	-1.5648	-0.0257	-0.0156	-0.2083	-0.1863	0.0027	-0.0251	0.1103	0.0691	-2.1063	-4.0405	-0.8100	-0.4674	0.5014	0.3164	-2.4412	-3.8441	-0.3664	-0.3537	0.3893	0.3239	-6.9477	-25.4979	-7.2751	-0.7253	0.6140	0.2743
1886.0430	0.0457	-1.5310	-0.0013	-1.5652	-0.0243	-0.0147	-0.2262	-0.1992	0.0033	-0.0266	0.1212	0.0771	-2.4059	-4.3222	-0.7033	-0.4553	0.5218	0.2730	-2.4730	-3.8480	-0.3268	-0.3535	0.3913	0.3259	-6.9396	-25.2141	-7.1764	-0.7155	0.6118	0.2743
1886.0530	0.0433	-1.5330	-0.0013	-1.5654	-0.0230	-0.0139	-0.2421	-0.2134	0.0050	-0.0294	0.1265	0.0775	-2.0371	-3.8566	-0.6346	-0.4758	0.4429	0.3062	-2.4995	-3.8490	-0.2928	-0.3534	0.3929	0.3275	-6.9332	-24.9514	-7.0852	-0.7066	0.6097	0.2743
1886.0630	0.0409	-1.5352	-0.0013	-1.5657	-0.0217	-0.0131	-0.2525	-0.2258	0.0055	-0.0319	0.1299	0.0829	-2.3813	-3.6283	-0.5543	-0.4861	0.5345	0.2816	-2.5260	-3.8496	-0.2588	-0.3532	0.3946	0.3292	-6.9273	-24.6842	-6.9941	-0.6975	0.6076	0.2743
1886.0730	0.0382	-1.5376	-0.0012	-1.5661	-0.0203	-0.0123	-0.2669	-0.2353	0.0059	-0.0330	0.1407	0.0854	-2.4663	-3.9815	-0.4933	-0.4383	0.5260	0.3254	-2.5526	-3.8486	-0.2240	-0.3530	0.3962	0.3309	-6.9220	-24.3973	-6.8949	-0.6876	0.6052	0.2743
1886.0850	0.0348	-1.5405	-0.0012	-1.5665	-0.0185	-0.0112	-0.2817	-0.2514	0.0065	-0.0332	0.1562	0.0877	-2.4559	-3.4324	-0.4246	-0.4821	0.3408	0.3566	-2.5846	-3.8458	-0.1817	-0.3526	0.3981	0.3329	-6.9167	-24.0343	-6.7704	-0.6754	0.6024	0.2743
1886.0950	0.0319	-1.5431	-0.0011	-1.5668	-0.0170	-0.0103	-0.2945	-0.2592	0.0071	-0.0382	0.1581	0.0975	-2.3567	-3.6844	-0.3393	-0.4492	0.4070	0.2868	-2.1625	-2.5505	0.2749	-0.3134	0.3588	0.3148	-1.5865	-8.2889	-2.4839	-0.2473	0.1632	0.0647
1886.1050	0.0290	-1.5457	-0.0011	-1.5672	-0.0154	-0.0093	-0.2822	-0.2368	0.0201	-0.0300	0.1442	0.0952	-0.4205	-1.3388	-0.1743	-0.4257	0.4692	0.2210	-1.4169	-0.4173	0.9479	-0.2491	0.2912	0.2817	7.0186	16.9833	4.3810	0.4383	-0.5456	-0.2743
1886.1150	0.0262	-1.5481	-0.0011	-1.5676	-0.0140	-0.0083	-0.2652	-0.2329	0.0100	-0.0318	0.1457	0.0891	-1.7351	-0.7556	0.5672	-0.3660	0.3425	0.1819	-1.3908	-0.3683	0.9343	-0.2474	0.2891	0.2800	7.0074	17.2953	4.4898	0.4490	-0.5482	-0.2743
1886.1250	0.0236	-1.5505	-0.0011	-1.5679	-0.0124	-0.0075	-0.2598	-0.2288	0.0057	-0.0309	0.1438	0.0868	-1.3252	0.1386	0.9040	-0.3829	0.1782	0.0811	-1.3645	-0.3198	0.9204	-0.2458	0.2870	0.2783	6.9977	17.6008	4.5959	0.4594	-0.5507	-0.2743
1886.1370	0.0207	-1.5532	-0.0011	-1.5683	-0.0109	-0.0065	-0.2431	-0.2176	0.0042	-0.0314	0.1294	0.0741	-1.6275	1.0184	1.2006	-0.3036	0.1752	0.1660	-1.3329	-0.2629	0.9033	-0.2438	0.2846	0.2763	6.9879	17.9531	4.7200	0.4716	-0.5537	-0.2743
1886.1470	0.0184	-1.5554	-0.0011	-1.5686	-0.0097	-0.0058	-0.2329	-0.1999	0.0038	-0.0290	0.1204	0.0676	-0.9111	1.0145	1.2371	-0.3191	0.2131	0.2067	-1.3064	-0.2171	0.8882	-0.2423	0.2825	0.2747	6.9812	18.2263	4.8146	0.4808	-0.5560	-0.2743
1886.1570	0.0162	-1.5573	-0.0012	-1.5689	-0.0085	-0.0051	-0.2137	-0.1904	0.0029	-0.0267	0.1130	0.0706	-1.3961	1.5178	1.4345	-0.3028	0.1859	0.1035	-1.2798	-0.1729	0.8727	-0.2408	0.2805	0.2730	6.9757	18.4816	4.9048	0.4897	-0.5581	-0.2743
1886.1670	0.0141	-1.5591	-0.0011	-1.5691	-0.0074	-0.0044	-0.2016	-0.1742	0.0056	-0.0224	0.1023	0.0655	-1.5149	1.3427	1.4377	-0.3640	0.2184	0.0996	-1.2532	-0.1307	0.8559	-0.2394	0.2785	0.2713	6.9714	18.7122	4.9828	0.4972	-0.5599	-0.2743
1886.1790	0.0118	-1.5611	-0.0011	-1.5694	-0.0062	-0.0037	-0.1863	-0.1552	0.0056	-0.0205	0.0932	0.0571	-1.0880	1.2589	1.4406	-0.3285	0.2718	0.1004	-1.2210	-0.0822	0.8350	-0.2378	0.2761	0.2693	6.9673	18.9628	5.0689	0.5055	-0.5620	-0.2743
1886.1890	0.0101	-1.5626	-0.0010	-1.5696	-0.0053	-0.0032	-0.1690	-0.1442	0.0060	-0.0214	0.0877	0.0510	-1.3846	1.3916	1.5472	-0.2917	0.2187	0.0883	-1.1942	-0.0434	0.8170	-0.2366	0.2741	0.2677	6.9647	19.1528	5.1344	0.5122	-0.5635	-0.2743
1886.1990	0.0085	-1.5639	-0.0009	-1.5698	-0.0044	-0.0026	-0.1552	-0.1321	0.0075	-0.0186	0.0811	0.0500	-1.2157	1.4742	1.5110	-0.2996	0.2066	0.0522	-1.1673	-0.0062	0.7981	-0.2354	0.2722	0.2660	6.9627	19.3236	5.1911	0.5179	-0.5649	-0.2743
1886.2090	0.0070	-1.5652	-0.0009	-1.5700	-0.0037	-0.0022	-0.1443	-0.1191	0.0080	-0.0156	0.0761	0.0437	-1.0566	1.4812	1.4660	-0.3223	0.1718	0.0847	-1.1404	0.0295	0.7786	-0.2342	0.2703	0.2643	6.9612	19.4768	5.2423	0.5230	-0.5661	-0.2743
1886.2190	0.0057	-1.5662	-0.0008	-1.5701	-0.0030	-0.0018	-0.1286	-0.1066	0.0088	-0.0137	0.0695	0.0400	-0.9575	1.4922	1.4579	-0.3074	0.1179	0.0666	-1.1135	0.0638	0.7584	-0.2331	0.2683	0.2627	6.9601	19.6135	5.2875	0.5276	-0.5672	-0.2743
1886.2290	0.0045	-1.5671	-0.0007	-1.5703	-0.0023	-0.0014	-0.1141	-0.0915	0.0099	-0.0121	0.0587	0.0325	-1.1993	1.0877	1.3880	-0.3010	0.1585	0.0899	-1.0865	0.0970	0.7377	-0.2321	0.2664	0.2610	6.9593	19.7357	5.3266	0.5315	-0.5681	-0.2743
1886.2390	0.0034	-1.5679	-0.0005	-1.5704	-0.0018	-0.0011	-0.1010	-0.0782	0.0099	-0.0121	0.0495	0.0311	-0.7317	0.6984	1.3656	-0.3184	0.1963	0.1210	-1.0595	0.1279	0.7160	-0.2311	0.2645	0.2593	6.9588	19.8309	5.3565	0.5348	-0.5689	-0.2743
1886.2510	0.0024	-1.5688	-0.0003	-1.5705	-0.0013	-0.0008	-0.0816	-0.0667	0.0122	-0.0101	0.0403	0.0250	-0.9884	0.7509	1.1600	-0.3179	0.2425	0.1813	-1.0271	0.1642	0.6896	-0.2275	0.2623	0.2573	6.9584	19.9362	5.3883	0.5380	-0.5696	-0.2743
1886.2610	0.0016	-1.5693	-0.0002	-1.5706	-0.0009	-0.0006	-0.0708	-0.0556	0.0135	-0.0058	0.0339	0.0227	-0.7138	0.6577	0.8872	-0.3099	0.2988	0.1651	-1.0000	0.1920	0.6665	-0.1791	0.2604	0.2557	6.9582	19.9945	5.4036	0.5398	-0.5700	-0.2743
1886.2710	0.0010	-1.5698	0.0000	-1.5706	-0.0007	-0.0004	-0.0569	-0.0428	0.0137	-0.0028	0.0288	0.0194	-0.4527	0.3737	0.2024	-0.3044	0.2743	0.1459	-0.9730	0.2197	0.6434	-0.1306	0.2585	0.2540	6.9581	20.0520	5.4195	0.5414	-0.5704	-0.2743
1886.2810	0.0005	-1.5701	0.0001	-1.5707	-0.0004	-0.0002	-0.0413	-0.0296	0.0049	-0.0019	0.0213	0.0149	-0.4020	0.1140	0.6270	-0.3146	0.2872	0.1360	-0.9460	0.2460	0.6198	-0.0822	0.2567	0.2523	6.9581	20.0919	5.4305	0.5425	-0.5706	-0.2743
1886.2930	0.0002	-1.5703	0.0001	-1.5707	-0.0002	-0.0001	-0.0236	-0.0164	0.0026	-0.0013	0.0139	0.0068	-0.3385	-0.0543	0.5747	-0.2721	0.2974	0.0978	-0.9135	0.2763	0.5912	-0.0242	0.2545	0.1666	6.9580	20.1251	5.4406	0.5434	-0.5708	-0.2743
1886.3030	0.0000	-1.5705	0.0001	-1.5707	-0.0001	-0.0001	-0.0100	-0.0071	0.0017	-0.0005	0.0038	0.0006	-0.4759	0.2329	0.5265	-0.2624	0.2079	0.0115	-0.5427	0.7566	0.5666	0.0241	0.0722	0.0424	6.9580	20.1292	5.4411	0.5436	-0.5708	-0.2743
1886.3130	0.0000	-1.5705	0.0001	-1.5707	-0.0001	-0.0000	0.0069	0.0079	-0.0001	-0.0003	-0.0052	-0.0024	-0.5319	-0.7474	0.1291	-0.2858	0.2101	-0.0062	0.0000	-0.0042	-0.0022	-0.0002	0.0001	0.0000	0.0000	-0.0497	-0.0216	-0.0022	0.0006	0.0000
1886.3230	0.0001	-1.5705	0.0000	-1.5707	-0.0001	-0.0001	-0.0039	-0.0066	-0.0021	-0.0019	0.0002	-0.0010	-0.1539	0.4157	0.2774	-0.2780	0.1730	0.0168	0.0000	-0.0038	-0.0017	-0.0002	0.0000	0.0000	0.0000	-0.0454	-0.0169	-0.0017	0.0004	0.0000
1886.3330	0.0001	-1.5705	0.0001	-1.5707	-0.0001	-0.0001	0.0018	-0.0000	-0.0006	-0.0009	0.0001	-0.0002	-0.7348	-0.1620	0.1495	-0.3142	0.2191	-0.0237	-0.0000	-0.0038	-0.0018	-0.0002	0.0000	0.0000	-0.0000	-0.0455	-0.0176	-0.0018	0.0004	0.0000
1886.3430	0.0000	-1.5704	0.0001	-1.5707	-0.0002	-0.0001	-0.0022	0.0005	-0.0002	-0.0026	0.0001	-0.0002	-0.2461	-0.3041	0.1083	-0.2593	0.2405	0.0338	-0.0000	-0.0045	-0.0022	-0.0002	0.0000	0.0000	-0.0000	-0.0534	-0.0216	-0.0020	0.0005	0.0000
1886.3550	0.0000	-1.5704	0.0001	-1.5707	-0.0001	-0.0001	-0.0000	0.0006	0.0007	-0.0008	0.0002	0.0001	-0.6341	-0.4771	0.0324	-0.3489	0.2362	0.0536	0.0000	-0.0047	-0.0024	-0.0002	0.0001	0.0000	0.0000	-0.0561	-0.0233	-0.0022	0.0006	0.0000
1886.3650	0.0000	-1.5704	0.0002	-1.5707	-0.0001	-0.0001	-0.0008	0.0007	0.0003	-0.0016	0.0004	0.0001	-0.6230	-0.5394	-0.0576	-0.3139	0.2924	0.0522	0.0000	-0.0042	-0.0023	-0.0002	0.0000	0.0000	0.0000	-0.0501	-0.0222	-0.0021	0.0005	0.0000
1886.3750	0.0000	-1.5704	0.0002	-1.5707	-0.0002	-0.0001	-0.0004	0.0001	0.0010	-0.0012	0.0005	0.0001	-0.6724	-0.7093	-0.0696	-0.3588	0.3253	0.0687	0.0000	-0.0051	-0.0027	-0.0002	0.0001	0.0000	0.0000	-0.0615	-0.0267	-0.0023	0.0006	0.0000
1886.3850	0.0000	-1.5704	0.0002	-1.5707	-0.0002	-0.0001	-0.0005	0.0001	0.0001	-0.0018	0.0010	0.0002	-0.5289	-0.7643	-0.1376	-0.3588	0.3215	0.0934	0.0000	-0.0048	-0.0026	-0.0002	0.0001	0.0000	0.0000	-0.0575	-0.0258	-0.0023	0.0006	0.0000
1886.3950	-0.0000	-1.5704	0.0002	-1.5707	-0.0001	-0.0001	-0.0003	0.0000	0.0001	-0.0013	0.0015	0.0003	-0.6781	-0.9023	-0.1327	-0.3425	0.3037	0.1007	0.0000	-0.0049	-0.0027	-0.0002	0.0001	0.0000	0.0000	-0.0589	-0.0262	-0.0023	0.0006	0.0000
1886.4070	-0.0000	-1.5704	0.0002	-1.5708	-0.0001	-0.0001	-0.0001	-0.0001	-0.0000	-0.0023	0.0028	0.0005	-0.6235	-0.8445	-0.1362	-0.3155	0.3233	0.1072	0.0000	-0.0049	-0.0026	-0.0002	0.0001	0.0000	0.0000	-0.0587	-0.0260	-0.0021	0.0005	0.0000
1886.4170	0.0000	-1.5704	0.0002	-1.5708	-0.0001	-0.0001	-0.0001	-0.0002	-0.0002	-0.0012	0.0014	0.0008	-0.6197	-0.9448	-0.1575	-0.3414	0.3390	0.1147	-0.0000	-0.0047	-0.0024	-0.0002	0.0000	0.0000	-0.0000	-0.0558	-0.0240	-0.0020	0.0005	0.0000
1886.4270	-0.0000	-1.5704	0.0002	-1.5708	-0.0001	-0.0001	-0.0001	-0.0006	-0.0003	-0.0017	0.0021	0.0006	-0.7897	-1.0532	-0.2063	-0.2784	0.3149	0.1237	-0.0000	-0.0048	-0.0025	-0.0002	0.0000	0.0000	-0.0000	-0.0571	-0.0244	-0.0019	0.0005	0.0000
1886.4370	-0.0000	-1.5705	0.0001	-1.5708	-0.0001	-0.0001	-0.0001	-0.0012	-0.0005	-0.0007	0.0022	0.0009	-0.7892	-0.9459	-0.2203	-0.3250	0.3390	0.1314	0.0000	-0.0044	-0.0023	-0.0002	0.0000	0.0000	0.0000	-0.0525	-0.0227	-0.0017	0.0004	0.0000
1886.4490	-0.0000	-1.5705	0.0001	-1.5708	0.0000	-0.0000	-0.0001	-0.0019	-0.0013	-0.0004	0.0021	0.0013	-0.8613	-0.8849	-0.2228	-0.3227	0.3104	0.1150	-0.0000	-0.0043	-0.0022	-0.0001	0.0000	0.0000	-0.0000	-0.0510	-0.0212	-0.0016	0.0004	0.0000
1886.4590	0.0000	-1.5705	0.0001	-1.5708	-0.0000	-0.0000	-0.0002	-0.0026	-0.0018	-0.0003	0.0014	0.0010	-0.8261	-0.7947	-0.1858	-0.2976	0.2850	0.1254	-0.0000	-0.0036	-0.0018	-0.0001	0.0000	0.0000	-0.0000	-0.0428	-0.0180	-0.0013	0.0004	0.0000
1886.4690	-0.0000	-1.5706	0.0001	-1.5708	0.0000	0.0000	-0.0002	-0.0025	-0.0022	-0.0003	0.0004	0.0010	-0.7985	-0.7706	-0.1822	-0.3175	0.3226	0.1294	-0.0000	-0.0031	-0.0015	-0.0001	0.0000	0.0000	-0.0000	-0.0370	-0.0151	-0.0012	0.0003	0.0000
1886.4790	0.0000	-1.5706	0.0001	-1.5708	0.0000	-0.0000	-0.0002	-0.0028	-0.0026	-0.0002	0.0003	0.0010	-0.8679	-0.7924	-0.1064	-0.2924	0.3253	0.0748	0.0000	-0.0032	-0.0015	-0.0001	0.0000	0.0000	0.0000	-0.0382	-0.0144	-0.0010	0.0003	0.0000
1886.4890	-0.0000	-1.5706	0.0000	-1.5708	0.0000	-0.0000	-0.0002	-0.0021	-0.0020	-0.0001	0.0002	0.0004	-0.8839	-0.8371	-0.1357	-0.2935	0.2849	0.1056	-0.0000	-0.0027	-0.0013	-0.0001	0.0000	0.0000	-0.0000	-0.0325	-0.0125	-0.0009	0.0003	0.0000
1886.4990	0.0000	-1.5706	-0.0000	-1.5708	0.0000	-0.0000	-0.0002	-0.0021	-0.0015	-0.0001	0.0002	0.0002	-0.8475	-0.8082	-0.1880	-0.3126	0.2913	0.1076	-0.0000	-0.0024	-0.0011	-0.0001	0.0000	0.0000	-0.0000	-0.0289	-0.0109	-0.0008	0.0002	0.0000
1886.5110	-0.0000	-1.5706	0.0001	-1.5708	0.0000	-0.0000	-0.0002	-0.0014	-0.0012	-0.0001	0.0001	0.0002	-0.8281	-0.8234	-0.2137	-0.3185	0.2951	0.1193	0.0000	-0.0023	-0.0010	-0.0001	0.0000	0.0000	0.0000	-0.0270	-0.0099	-0.0007	0.0002	0.0000
1886.5210	0.0000	-1.5706	0.0000	-1.5708	0.0000	0.0000	-0.0002	-0.0010	-0.0012	-0.0001	0.0001	0.0002	-0.8338	-0.9152	-0.1682	-0.2857	0.2875	0.0981	0.0000	-0.0022	-0.0010	-0.0001	0.0000	0.0000	0.0000	-0.0260	-0.0100	-0.0007	0.0002	0.0000
1886.5310	0.0000	-1.5706	0.0000	-1.5708	-0.0000	0.0000	-0.0001	-0.0006	-0.0006	-0.0001	0.0001	0.0001	-0.7698	-0.9251	-0.2801	-0.3088	0.2894	0.1118	-0.0000	-0.0022	-0.0010	-0.0001	0.0000	0.0000	-0.0000	-0.0260	-0.0099	-0.0007	0.0002	0.0000
1886.5410	-0.0001	-1.5706	0.0000	-1.5708	0.0000	-0.0000	-0.0001	-0.0004	-0.0005	-0.0001	0.0000	0.0001	-0.7518	-1.0425	-0.3488	-0.2852	0.2851	0.1200	-0.0000	-0.0024	-0.0011	-0.0001	0.0000	0.0000	-0.0000	-0.0291	-0.0110	-0.0008	0.0002	0.0000
1886.5510	0.0000	-1.5706	0.0001	-1.5708	0.0000	-0.0000	-0.0001	-0.0003	-0.0003	-0.0001	0.0000	0.0001	-0.6967	-1.1245	-0.3236	-0.3079	0.3456	0.1152	0.0000	-0.0024	-0.0011	-0.0001	0.0000	0.0000	0.0000	-0.0282	-0.0111	-0.0009	0.0002	0.0000
1886.5630	-0.0000	-1.5706	0.0001	-1.5708	-0.0000	0.0000	-0.0001	-0.0003	-0.0003	-0.0001	0.0000	0.0001	-0.7503	-1.1630	-0.4004	-0.3061	0.3175	0.1020	0.0000	-0.0027	-0.0012	-0.0001	0.0000	0.0000	0.0000	-0.0322	-0.0121	-0.0009	0.0003	0.0000
1886.5730	0.0000	-1.5706	0.0001	-1.5708	0.0000	-0.0000	-0.0001	-0.0003	-0.0003	-0.0001	0.0000	0.0001	-0.6360	-1.1649	-0.4041	-0.2662	0.2853	0.1285	0.0000	-0.0022	-0.0010	-0.0001	0.0000	0.0000	0.0000	-0.0267	-0.0096	-0.0008	0.0002	0.0000
1886.5830	-0.0000	-1.5706	0.0000	-1.5708	0.0000	-0.0000	-0.0001	-0.0011	-0.0011	-0.0001	0.0000	0.0000	-0.7388	-1.1835	-0.4023	-0.2663	0.2992	0.1149	-0.0000	-0.0020	-0.0010	-0.0001	0.0000	0.0000	-0.0000	-0.0245	-0.0094	-0.0006	0.0002	0.0000
1886.5930	0.0000	-1.5706	0.0000	-1.5708	-0.0000	0.0000	-0.0000	-0.0016	-0.0009	-0.0001	0.0000	0.0000	-0.5949	-1.1631	-0.4189	-0.3016	0.2993	0.1238	0.0000	-0.0022	-0.0010	-0.0001	0.0000	0.0000	0.0000	-0.0261	-0.0100	-0.0007	0.0002	0.0000
1886.6030	0.0000	-1.5706	-0.0000	-1.5708	-0.0000	-0.0000	-0.0000	-0.0025	-0.0010	-0.0001	0.0000	0.0000	-0.7138	-0.9797	-0.1054	-0.2792	0.3008	0.1236	0.0000	-0.0015	-0.0006	-0.0000	0.0000	0.0000	0.0000	-0.0184	-0.0063	-0.0004	0.0001	0.0000
1886.6130	-0.0000	-1.5707	-0.0000	-1.5708	-0.0000	-0.0000	-0.0000	-0.0032	-0.0003	-0.0000	0.0000	0.0000	-0.5811	-0.9177	-0.2119	-0.2572	0.2752	0.1158	0.0000	-0.0010	-0.0004	-0.0000	0.0000	0.0000	0.0000	-0.0125	-0.0044	-0.0003	0.0001	0.0000
1886.6250	-0.0000	-1.5707	0.0000	-1.5708	0.0000	0.0000	-0.0000	-0.0031	-0.0002	-0.0000	0.0000	0.0001	-0.6463	-0.8290	-0.1217	-0.2695	0.2976	0.1205	0.0000	-0.0007	-0.0002	-0.0000	0.0000	0.0000	0.0000	-0.0085	-0.0023	-0.0001	0.0000	0.0000
1886.6350	-0.0000	-1.5708	-0.0000	-1.5708	-0.0000	0.0000	-0.0000	-0.0026	-0.0004	-0.0000	0.0000	0.0001	-0.6993	-0.8326	-0.1053	-0.2984	0.2800	0.1171	-0.0000	-0.0001	0.0000	-0.0000	0.0000	0.0000	-0.0000	-0.0011	0.0001	-0.0001	0.0000	0.0000
1886.6450	-0.0000	-1.5708	-0.0000	-1.5708	0.0000	0.0000	-0.0000	-0.0018	-0.0003	-0.0000	0.0000	0.0001	-0.7232	-0.7854	-0.1900	-0.2820	0.2991	0.1025	-0.0000	-0.0001	0.0000	0.0000	-0.0000	0.0000	-0.0000	-0.0009	0.0003	0.0002	-0.0000	0.0000
1886.6550	0.0000	-1.5708	-0.0000	-1.5708	-0.0000	0.0000	-0.0000	-0.0012	-0.0002	0.0000	0.0000	0.0001	-0.6508	-0.8471	-0.1641	-0.2722	0.2678	0.0845	-0.0000	-0.0003	-0.0001	-0.0000	0.0000	0.0000	-0.0000	-0.0031	-0.0009	-0.0000	0.0000	0.0000
1886.6670	0.0000	-1.5708	-0.0000	-1.5708	0.0000	-0.0000	-0.0000	-0.0006	-0.0001	0.0000	0.0000	0.0000	-0.5952	-0.9832	-0.1150	-0.2683	0.2816	0.1018	0.0000	-0.0006	-0.0002	-0.0000	0.0000	0.0000	0.0000	-0.0066	-0.0023	-0.0001	0.0000	0.0000
1886.6770	-0.0000	-1.5708	-0.0000	-1.5708	0.0000	0.0000	-0.0000	-0.0005	-0.0001	0.0000	0.0000	0.0002	-0.5736	-0.9892	-0.2132	-0.2413	0.2812	0.0897	-0.0000	-0.0004	-0.0002	-0.0000	0.0000	0.0000	-0.0000	-0.0052	-0.0019	-0.0002	0.0000	0.0000
1886.6870	-0.0000	-1.5707	0.0000	-1.5708	0.0000	-0.0000	-0.0000	-0.0003	-0.0001	0.0000	0.0000	0.0002	-0.6200	-0.9802	-0.2058	-0.2377	0.2837	0.1118	-0.0000	-0.0003	-0.0001	-0.0000	0.0000	0.0000	-0.0000	-0.0033	-0.0010	-0.0001	0.0000	0.0000
1886.6970	0.0000	-1.5708	0.0000	-1.5708	0.0000	-0.0000	-0.0000	-0.0003	0.0000	0.0000	0.0000	0.0000	-0.5140	-1.0083	-0.1979	-0.2730	0.2768	0.0897	-0.0000	-0.0001	-0.0001	-0.0000	0.0000	0.0000	-0.0000	-0.0017	-0.0014	-0.0001	0.0000	0.0000
1886.7070	0.0000	-1.5708	-0.0000	-1.5708	-0.0000	0.0000	-0.0000	-0.0002	0.0000	0.0000	0.0000	0.0000	-0.3767	-1.0906	-0.2406	-0.2522	0.3063	0.1256	0.0000	-0.0006	-0.0001	-0.0000	0.0000	0.0000	0.0000	-0.0067	-0.0014	-0.0001	0.0000	0.0000
1886.7190	-0.0000	-1.5708	0.0000	-1.5708	0.0000	-0.0000	-0.0000	-0.0010	0.0000	0.0000	0.0000	0.0002	-0.4615	-1.1052	-0.1879	-0.2732	0.2946	0.0800	0.0000	-0.0004	-0.0001	-0.0000	0.0000	0.0000	0.0000	-0.0046	-0.0013	-0.0000	0.0000	0.0000
1886.7290	0.0000	-1.5708	-0.0000	-1.5708	0.0000	-0.0000	-0.0001	-0.0009	0.0000	0.0000	0.0000	0.0001	-0.4839	-0.9160	-0.2235	-0.2646	0.2810	0.1117	0.0000	0.0005	0.0003	0.0000	-0.0000	0.0000	0.0000	0.0064	0.0028	0.0003	-0.0001	0.0000
1886.7390	0.0000	-1.5708	0.0000	-1.5708	-0.0000	0.0000	-0.0000	-0.0006	-0.0001	0.0000	0.0000	0.0001	-0.4294	-0.8915	-0.1906	-0.2489	0.2651	0.1099	0.0000	-0.0001	-0.0000	0.0000	-0.0000	0.0000	0.0000	-0.0016	-0.0003	0.0001	-0.0000	0.0000
1886.7490	0.0000	-1.5708	-0.0000	-1.5708	0.0000	0.0000	-0.0000	-0.0005	-0.0001	0.0000	0.0000	0.0001	-0.5301	-0.9720	-0.1637	-0.2520	0.2977	0.1068	-0.0000	0.0003	0.0002	0.0000	-0.0000	0.0000	-0.0000	0.0032	0.0016	0.0001	-0.0000	0.0000
1886.7590	-0.0000	-1.5708	-0.0000	-1.5708	0.0000	-0.0000	-0.0000	-0.0007	-0.0001	0.0000	0.0000	0.0000	-0.4042	-0.8544	-0.1611	-0.2420	0.2781	0.1050	-0.0000	0.0004	0.0002	0.0000	-0.0000	0.0000	-0.0000	0.0048	0.0022	0.0002	-0.0001	0.0000
1886.7710	-0.0000	-1.5708	0.0000	-1.5708	0.0000	0.0000	-0.0000	-0.0004	-0.0000	0.0000	0.0000	0.0000	-0.4604	-0.8061	-0.1433	-0.2372	0.2565	0.0976	-0.0000	0.0006	0.0004	0.0000	-0.0000	0.0000	-0.0000	0.0073	0.0037	0.0003	-0.0001	0.0000
1886.7810	-0.0000	-1.5708	-0.0001	-1.5708	0.0000	0.0000	-0.0000	-0.0003	-0.0000	0.0000	0.0000	0.0000	-0.4501	-0.7963	-0.2030	-0.2439	0.2421	0.1055	0.0000	0.0003	0.0002	0.0000	-0.0000	0.0000	0.0000	0.0042	0.0016	0.0001	-0.0000	0.0000
1886.7910	0.0000	-1.5708	-0.0000	-1.5708	0.0000	-0.0000	0.0000	-0.0002	-0.0000	0.0000	0.0000	0.0000	-0.4004	-0.8277	-0.1554	-0.2169	0.2602	0.1051	0.0000	0.0004	0.0002	0.0000	-0.0000	0.0000	0.0000	0.0043	0.0018	0.0003	-0.0001	0.0000
1886.8010	0.0000	-1.5708	-0.0000	-1.5708	0.0000	-0.0000	0.0000	-0.0002	-0.0000	0.0000	0.0000	0.0000	-0.4693	-0.8509	-0.2423	-0.2709	0.2611	0.0788	0.0000	0.0002	0.0001	0.0000	-0.0000	0.0000	0.0000	0.0023	0.0007	0.0001	-0.0000	0.0000
1886.8110	0.0000	-1.5708	-0.0000	-1.5708	0.0000	0.0001	0.0000	-0.0002	-0.0000	0.0000	0.0000	0.0000	-0.4917	-0.7765	-0.1745	-0.2167	0.2547	0.0844	-0.0000	0.0000	-0.0000	-0.0000	0.0000	0.0000	-0.0000	0.0003	-0.0004	-0.0000	0.0000	0.0000
1886.8230	-0.0000	-1.5708	0.0000	-1.5708	0.0000	0.0000	0.0000	-0.0001	-0.0000	0.0000	0.0000	0.0000	-0.4005	-0.8249	-0.1760	-0.2243	0.2808	0.0819	0.0000	-0.0001	0.0000	0.0000	-0.0000	0.0000	0.0000	-0.0011	0.0002	0.0001	-0.0000	0.0000
1886.8330	-0.0000	-1.5708	0.0000	-1.5708	0.0000	0.0000	0.0000	-0.0001	-0.0000	0.0000	0.0000	0.0000	-0.5536	-0.8231	-0.1219	-0.2182	0.2633	0.0943	-0.0000	0.0001	0.0000	0.0000	-0.0000	0.0000	-0.0000	0.0008	0.0001	0.0000	-0.0000	0.0000
1886.8430	-0.0000	-1.5708	0.0000	-1.5708	0.0000	-0.0000	0.0000	-0.0001	-0.0000	0.0000	0.0000	0.0000	-0.4746	-0.7857	-0.1629	-0.2205	0.2448	0.0711	0.0000	-0.0000	0.0000	0.0000	-0.0000	0.0000	0.0000	-0.0002	0.0002	0.0001	-0.0000	0.0000
1886.8530	0.0000	-1.5708	0.0000	-1.5708	0.0000	-0.0000	0.0000	-0.0001	-0.0000	0.0000	0.0000	0.0000	-0.4530	-0.7581	-0.1600	-0.2200	0.2574	0.0834	-0.0000	-0.0003	-0.0001	-0.0000	0.0000	0.0000	-0.0000	-0.0041	-0.0009	-0.0000	0.0000	0.0000
1886.8630	0.0000	-1.5708	0.0000	-1.5708	0.0000	0.0000	0.0000	-0.0001	-0.0000	0.0000	0.0000	0.0000	-0.3606	-0.7305	-0.1562	-0.1991	0.2566	0.0997	0.0000	-0.0003	-0.0001	-0.0000	0.0000	0.0000	0.0000	-0.0032	-0.0009	-0.0001	0.0000	0.0000
1886.8730	-0.0000	-1.5708	0.0000	-1.5708	0.0000	0.0000	0.0000	-0.0001	-0.0000	0.0000	0.0000	0.0000	-0.5590	-0.8566	-0.2385	-0.2306	0.2590	0.0926	0.0000	-0.0001	-0.0001	0.0000	-0.0000	0.0000	0.0000	-0.0011	-0.0008	0.0000	-0.0000	0.0000
1886.8850	0.0000	-1.5708	-0.0000	-1.5708	0.0000	-0.0000	0.0000	-0.0001	-0.0000	0.0000	0.0000	0.0000	-0.5083	-0.8301	-0.1204	-0.2182	0.2317	0.0873	0.0000	0.0003	0.0001	0.0000	-0.0000	0.0000	0.0000	0.0037	0.0012	0.0001	-0.0000	0.0000
1886.8950	0.0000	-1.5708	-0.0000	-1.5708	0.0000	-0.0000	0.0000	-0.0001	-0.0000	0.0000	0.0000	0.0000	-0.4617	-0.8624	-0.1796	-0.2472	0.2844	0.1009	0.0000	-0.0000	-0.0001	-0.0000	0.0000	0.0000	0.0000	-0.0003	-0.0009	-0.0001	0.0000	0.0000
1886.9050	-0.0001	-1.5708	-0.0000	-1.5708	0.0000	0.0000	-0.0000	-0.0001	-0.0000	0.0000	0.0000	0.0000	-0.4449	-0.7686	-0.0925	-0.2064	0.2449	0.0993	0.0000	0.0000	0.0001	0.0000	-0.0000	0.0000	0.0000	0.0003	0.0007	0.0001	-0.0000	0.0000
1886.9150	0.0000	-1.5708	-0.0000	-1.5708	0.0000	0.0000	-0.0000	-0.0001	-0.0000	0.0000	0.0000	0.0000	-0.4682	-0.8897	-0.2100	-0.2291	0.2453	0.0821	-0.0000	0.0001	0.0001	0.0000	-0.0000	0.0000	-0.0000	0.0013	0.0007	0.0001	-0.0000	0.0000
1886.9270	0.0000	-1.5708	-0.0000	-1.5708	0.0000	0.0000	-0.0000	-0.0001	-0.0000	0.0000	0.0000	0.0000	-0.5160	-0.8072	-0.1770	-0.2263	0.2420	0.0641	-0.0000	0.0005	0.0003	0.0000	-0.0000	0.0000	-0.0000	0.0064	0.0028	0.0003	-0.0001	0.0000
1886.9370	-0.0000	-1.5708	0.0000	-1.5708	0.0000	-0.0000	-0.0000	-0.0000	-0.0000	0.0000	0.0000	0.0000	-0.5285	-0.7834	-0.1890	-0.2066	0.2556	0.0792	0.0000	0.0004	0.0003	0.0000	-0.0000	0.0000	0.0000	0.0053	0.0028	0.0003	-0.0001	0.0000
1886.9470	-0.0000	-1.5708	-0.0000	-1.5708	0.0000	-0.0000	-0.0000	-0.0000	-0.0000	0.0000	0.0000	0.0000	-0.5816	-0.7778	-0.1624	-0.1951	0.2396	0.1230	-0.0000	0.0008	0.0005	0.0000	-0.0000	0.0000	-0.0000	0.0092	0.0047	0.0004	-0.0001	0.0000
1886.9570	0.0001	-1.5708	-0.0000	-1.5708	-0.0000	0.0000	-0.0000	-0.0000	-0.0000	0.0000	0.0000	0.0000	-0.5722	-0.7285	-0.1989	-0.2029	0.2486	0.0854	-0.0000	0.0004	0.0003	0.0000	-0.0000	0.0000	-0.0000	0.0043	0.0027	0.0002	-0.0001	0.0000
1886.9670	-0.0000	-1.5708	-0.0000	-1.5708	-0.0000	0.0000	-0.0000	-0.0001	-0.0000	0.0000	0.0000	0.0000	-0.4822	-0.6888	-0.1571	-0.1888	0.2327	0.0897	0.0000	0.0003	0.0002	0.0000	-0.0000	0.0000	0.0000	0.0033	0.0017	0.0001	-0.0000	0.0000
1886.9790	0.0000	-1.5708	0.0000	-1.5708	0.0000	0.0000	-0.0001	-0.0001	-0.0000	0.0000	0.0000	0.0000	-0.4910	-0.7338	-0.1921	-0.2161	0.2310	0.1241	0.0000	0.0003	0.0003	0.0000	-0.0000	0.0000	0.0000	0.0033	0.0027	0.0002	-0.0001	0.0000
1886.9890	0.0000	-1.5708	0.0000	-1.5708	0.0000	-0.0000	-0.0000	-0.0000	-0.0000	0.0000	0.0000	0.0000	-0.2785	-0.7750	-0.1545	-0.2213	0.2256	0.0704	0.0000	0.0002	0.0001	0.0000	-0.0000	0.0000	0.0000	0.0022	0.0006	0.0000	-0.0000	0.0000
1886.9990	-0.0000	-1.5708	0.0000	-1.5708	-0.0000	0.0000	0.0000	-0.0000	-0.0000	0.0000	0.0000	0.0000	-0.3963	-0.6838	-0.2519	-0.2086	0.2631	0.0579	0.0000	0.0002	0.0001	0.0000	-0.0000	0.0000	0.0000	0.0023	0.0007	0.0001	-0.0000	0.0000
1887.0090	0.0000	-1.5709	0.0000	-1.5708	0.0000	-0.0000	0.0000	-0.0000	-0.0000	0.0000	0.0000	0.0000	-0.4356	-0.7326	-0.1811	-0.1891	0.2446	0.0856	-0.0000	0.0003	0.0001	0.0000	-0.0000	0.0000	-0.0000	0.0037	0.0011	0.0001	-0.0000	0.0000
1887.0210	0.0000	-1.5708	0.0000	-1.5708	0.0000	-0.0000	0.0000	-0.0000	-0.0000	0.0000	0.0000	0.0000	-0.4425	-0.7606	-0.1891	-0.2050	0.2445	0.0654	-0.0000	-0.0001	-0.0001	-0.0000	0.0000	0.0000	-0.0000	-0.0012	-0.0009	-0.0001	0.0000	0.0000
1887.0310	0.0000	-1.5708	0.0000	-1.5708	0.0000	0.0000	0.0000	-0.0000	-0.0000	0.0000	0.0000	0.0000	-0.3670	-0.7420	-0.1629	-0.1934	0.2635	0.0551	0.0000	0.0002	0.0001	0.0000	-0.0000	0.0000	0.0000	0.0018	0.0012	0.0002	-0.0000	0.0000
1887.0410	-0.0000	-1.5708	-0.0000	-1.5708	0.0000	-0.0000	0.0000	-0.0000	-0.0000	0.0000	0.0000	0.0000	-0.3875	-0.7144	-0.1833	-0.1834	0.2221	0.0818	0.0000	0.0002	0.0001	0.0000	-0.0000	0.0000	0.0000	0.0028	0.0013	0.0002	-0.0001	0.0000
1887.0510	-0.0000	-1.5708	-0.0000	-1.5708	0.0000	0.0000	0.0000	-0.0000	-0.0000	-0.0001	0.0000	0.0000	-0.4716	-0.6920	-0.1639	-0.1986	0.2351	0.0615	0.0000	0.0003	0.0001	0.0000	-0.0000	0.0000	0.0000	0.0038	0.0012	0.0001	-0.0000	0.0000
1887.0610	0.0000	-1.5708	-0.0000	-1.5708	0.0000	0.0000	0.0000	-0.0000	-0.0000	-0.0000	0.0000	0.0000	-0.5177	-0.7300	-0.1279	-0.1854	0.2481	0.0797	-0.0000	0.0003	0.0002	0.0000	-0.0000	0.0000	-0.0000	0.0039	0.0023	0.0003	-0.0001	0.0000
1887.0730	0.0000	-1.5708	-0.0000	-1.5708	0.0000	0.0000	0.0000	-0.0000	-0.0000	-0.0000	0.0000	0.0000	-0.3913	-0.7604	-0.1803	-0.2112	0.2502	0.0629	0.0000	0.0004	0.0002	0.0000	-0.0000	0.0000	0.0000	0.0048	0.0022	0.0002	-0.0001	0.0000
1887.0830	-0.0000	-1.5708	-0.0000	-1.5708	-0.0000	0.0000	0.0000	-0.0000	-0.0000	-0.0000	0.0000	0.0000	-0.4775	-0.6410	-0.1230	-0.1797	0.2196	0.0708	0.0000	0.0002	0.0001	0.0000	-0.0000	0.0000	0.0000	0.0018	0.0012	0.0002	-0.0000	0.0000
1887.0930	0.0000	-1.5708	0.0000	-1.5708	0.0000	-0.0000	0.0000	-0.0000	-0.0000	-0.0000	0.0000	0.0000	-0.4371	-0.7058	-0.1164	-0.1450	0.2612	0.0697	-0.0000	0.0004	0.0002	0.0000	-0.0000	0.0000	-0.0000	0.0046	0.0021	0.0001	-0.0000	0.0000
1887.1030	-0.0000	-1.5708	-0.0000	-1.5708	0.0000	-0.0000	0.0000	-0.0000	-0.0000	0.0000	0.0000	0.0000	-0.4115	-0.7203	-0.1292	-0.1701	0.2362	0.0660	-0.0000	0.0004	0.0002	0.0000	-0.0000	0.0000	-0.0000	0.0053	0.0017	0.0001	-0.0000	0.0000
1887.1130	0.0000	-1.5708	-0.0000	-1.5708	0.0000	0.0000	0.0000	-0.0000	-0.0000	0.0000	0.0000	0.0000	-0.3920	-0.7511	-0.1138	-0.1660	0.2341	0.0646	0.0000	0.0007	0.0003	0.0000	-0.0000	0.0000	0.0000	0.0082	0.0027	0.0003	-0.0001	0.0000
1887.1250	0.0000	-1.5708	0.0000	-1.5708	0.0000	-0.0000	0.0000	0.0000	-0.0000	0.0000	0.0000	0.0000	-0.4890	-0.6901	-0.1764	-0.2164	0.2046	0.0780	-0.0000	0.0001	0.0000	0.0000	-0.0000	0.0000	-0.0000	0.0008	0.0002	0.0001	-0.0000	0.0000
1887.1350	-0.0000	-1.5708	0.0000	-1.5708	0.0000	-0.0000	0.0000	0.0000	-0.0000	0.0000	0.0000	0.0000	-0.4749	-0.7259	-0.1762	-0.1745	0.2287	0.0744	-0.0000	-0.0001	-0.0000	0.0000	-0.0000	0.0000	-0.0000	-0.0006	-0.0002	0.0001	-0.0000	0.0000
1887.1450	-0.0000	-1.5708	0.0000	-1.5708	0.0000	0.0000	0.0000	0.0000	-0.0000	0.0000	0.0000	0.0000	-0.3732	-0.6301	-0.1223	-0.1922	0.2154	0.0715	0.0000	0.0000	0.0001	0.0000	-0.0000	0.0000	0.0000	0.0003	0.0007	0.0001	-0.0000	0.0000
1887.1550	-0.0000	-1.5708	0.0000	-1.5708	-0.0000	0.0000	0.0000	0.0000	-0.0000	0.0000	0.0000	0.0000	-0.3870	-0.6752	-0.1353	-0.1945	0.2097	0.0675	-0.0000	-0.0000	0.0000	0.0000	-0.0000	0.0000	-0.0000	-0.0001	0.0002	0.0001	-0.0000	0.0000
1887.1650	0.0000	-1.5708	-0.0000	-1.5708	-0.0000	0.0000	0.0000	0.0000	-0.0000	0.0000	0.0000	0.0000	-0.3906	-0.7349	-0.1237	-0.1948	0.2645	0.0693	0.0000	0.0004	0.0002	0.0000	-0.0000	0.0000	0.0000	0.0048	0.0022	0.0002	-0.0001	0.0000
1887.1770	-0.0000	-1.5708	-0.0000	-1.5708	0.0000	0.0000	0.0000	0.0000	-0.0000	0.0000	0.0000	0.0000	-0.2982	-0.6459	-0.1542	-0.1612	0.2127	0.0586	0.0000	0.0001	0.0001	0.0000	-0.0000	0.0000	0.0000	0.0008	0.0012	0.0001	-0.0000	0.0000
1887.1870	0.0000	-1.5708	-0.0000	-1.5708	0.0000	-0.0000	0.0000	0.0000	-0.0000	0.0000	0.0000	0.0000	-0.3289	-0.7046	-0.1613	-0.1775	0.2152	0.0485	-0.0000	0.0005	0.0002	0.0000	-0.0000	0.0000	-0.0000	0.0058	0.0022	0.0002	-0.0000	0.0000
1887.1970	0.0000	-1.5708	0.0000	-1.5708	0.0000	-0.0000	0.0000	0.0000	-0.0000	0.0000	0.0000	0.0000	-0.3713	-0.7304	-0.1505	-0.1616	0.2264	0.0736	0.0000	-0.0000	-0.0001	-0.0000	0.0000	0.0000	0.0000	-0.0003	-0.0009	-0.0000	0.0000	0.0000
1887.2070	-0.0000	-1.5708	0.0000	-1.5708	-0.0000	-0.0000	0.0000	0.0000	-0.0000	0.0000	0.0000	0.0000	-0.3463	-0.6728	-0.2022	-0.1760	0.2471	0.0587	0.0000	0.0002	0.0002	0.0000	0.0000	0.0000	0.0000	0.0026	0.0020	0.0000	0.0000	0.0000
1887.2190	-0.0000	-1.5708	0.0000	-1.5708	0.0000	0.0000	0.0000	0.0000	-0.0000	0.0000	0.0000	0.0000	-0.3968	-0.6378	-0.1830	-0.1685	0.2230	0.0860	-0.0000	0.0007	0.0003	0.0000	-0.0000	0.0000	-0.0000	0.0078	0.0033	0.0003	-0.0001	0.0000
1887.2290	-0.0000	-1.5708	-0.0000	-1.5708	-0.0000	0.0000	0.0000	0.0000	-0.0000	0.0000	0.0000	0.0000	-0.3034	-0.6081	-0.1459	-0.1892	0.2279	0.0311	0.0000	0.0002	0.0001	0.0000	-0.0000	0.0000	0.0000	0.0026	0.0010	0.0000	-0.0000	0.0000
1887.2390	0.0000	-1.5708	-0.0000	-1.5708	0.0000	-0.0000	0.0000	0.0000	-0.0000	0.0000	0.0000	0.0000	-0.4333	-0.6817	-0.1684	-0.1864	0.1994	0.0456	0.0000	0.0003	0.0001	0.0000	-0.0000	0.0000	0.0000	0.0038	0.0012	0.0002	-0.0000	0.0000
1887.2490	-0.0000	-1.5708	-0.0000	-1.5708	-0.0000	0.0000	0.0000	0.0000	-0.0000	0.0000	0.0000	0.0000	-0.3409	-0.6237	-0.1261	-0.1754	0.2289	0.0469	0.0000	0.0002	0.0001	0.0000	-0.0000	0.0000	0.0000	0.0028	0.0012	0.0001	-0.0000	0.0000
1887.2590	0.0000	-1.5708	-0.0000	-1.5708	0.0000	-0.0000	0.0000	0.0000	-0.0000	0.0000	0.0000	0.0000	-0.2532	-0.7038	-0.1359	-0.1758	0.2465	0.0610	-0.0000	0.0006	0.0004	0.0000	-0.0000	0.0000	-0.0000	0.0073	0.0038	0.0003	-0.0001	0.0000
1887.2710	-0.0000	-1.5708	-0.0000	-1.5708	0.0000	0.0000	0.0000	0.0000	-0.0000	0.0000	0.0000	0.0000	-0.2886	-0.6092	-0.1874	-0.1476	0.2079	0.0518	0.0000	0.0004	0.0002	0.0000	-0.0000	0.0000	0.0000	0.0043	0.0017	0.0002	-0.0000	0.0000
1887.2810	-0.0000	-1.5708	0.0000	-1.5708	0.0000	-0.0000	0.0000	0.0000	-0.0000	0.0000	0.0000	0.0000	-0.3244	-0.6353	-0.1640	-0.1667	0.2262	0.0682	-0.0000	0.0002	0.0001	0.0000	-0.0000	0.0000	-0.0000	0.0027	0.0011	0.0001	-0.0000	0.0000
1887.2910	-0.0000	-1.5708	0.0000	-1.5708	-0.0000	0.0000	0.0000	0.0000	-0.0000	0.0000	0.0000	0.0000	-0.3109	-0.6172	-0.1788	-0.1638	0.2281	0.0579	-0.0000	0.0000	-0.0000	0.0000	-0.0000	0.0000	-0.0000	0.0003	-0.0003	0.0000	-0.0000	0.0000
1887.3010	0.0000	-1.5708	-0.0000	-1.5708	0.0000	0.0000	0.0000	0.0000	-0.0000	0.0000	0.0000	0.0000	-0.3362	-0.7596	-0.1271	-0.1515	0.2039	0.0525	-0.0000	-0.0001	-0.0000	0.0000	-0.0000	0.0000	-0.0000	-0.0006	-0.0002	0.0001	-0.0000	0.0000
1887.3130	-0.0000	-1.5708	-0.0000	-1.5708	0.0000	0.0000	0.0000	0.0000	-0.0000	0.0000	0.0000	0.0000	-0.3832	-0.6465	-0.0896	-0.1737	0.2066	0.0510	0.0000	-0.0001	-0.0000	0.0000	-0.0000	-0.0000	0.0000	-0.0007	-0.0003	0.0000	-0.0000	-0.0000
1887.3230	0.0000	-1.5708	0.0000	-1.5708	-0.0000	-0.0000	0.0000	0.0000	-0.0000	0.0000	0.0000	0.0000	-0.3094	-0.6824	-0.1080	-0.1748	0.2214	0.0478	0.0000	-0.0001	-0.0000	-0.0000	0.0000	-0.0000	0.0000	-0.0007	-0.0004	-0.0000	0.0000	-0.0000
1887.3330	0.0000	-1.5708	-0.0000	-1.5708	0.0000	-0.0000	0.0000	0.0000	-0.0000	0.0000	0.0000	0.0000	-0.2896	-0.6696	-0.1633	-0.1622	0.2336	0.0562	0.0000	0.0001	0.0000	0.0000	-0.0000	-0.0000	0.0000	0.0017	0.0002	0.0000	-0.0000	-0.0000
1887.3430	-0.0000	-1.5708	-0.0000	-1.5708	-0.0000	0.0000	0.0000	0.0000	-0.0000	0.0000	0.0000	0.0000	-0.3437	-0.6092	-0.2225	-0.1489	0.2385	0.0641	0.0000	0.0000	-0.0000	0.0000	-0.0000	-0.0000	0.0000	0.0003	-0.0003	0.0000	-0.0000	-0.0000
1887.3530	0.0000	-1.5708	-0.0000	-1.5708	-0.0000	0.0000	0.0000	0.0000	-0.0000	0.0000	0.0000	0.0000	-0.2214	-0.6235	-0.1392	-0.1709	0.2161	0.0497	0.0000	0.0004	0.0001	0.0000	-0.0000	-0.0000	0.0000	0.0048	0.0012	0.0001	-0.0000	-0.0000
1887.3650	0.0000	-1.5708	-0.0000	-1.5709	0.0000	0.0000	0.0000	0.0000	-0.0000	0.0000	0.0000	0.0000	-0.3614	-0.6644	-0.1513	-0.1684	0.2061	0.0441	0.0000	0.0001	0.0000	0.0000	-0.0000	-0.0000	0.0000	0.0009	0.0002	0.0001	-0.0000	-0.0000
1887.3750	0.0000	-1.5708	-0.0000	-1.5708	0.0000	0.0000	0.0000	0.0000	-0.0000	0.0000	0.0000	0.0000	-0.3126	-0.6468	-0.1429	-0.1613	0.2286	0.0451	0.0000	0.0004	0.0003	0.0000	-0.0000	-0.0000	0.0000	0.0051	0.0026	0.0001	-0.0000	-0.0000
1887.3850	-0.0000	-1.5708	-0.0000	-1.5708	0.0000	-0.0000	0.0000	0.0000	-0.0000	0.0000	0.0000	0.0000	-0.2624	-0.5508	-0.1304	-0.1309	0.1984	0.0585	0.0000	0.0003	0.0002	0.0000	-0.0000	-0.0000	0.0000	0.0038	0.0022	0.0002	-0.0001	-0.0000
1887.3950	-0.0000	-1.5708	-0.0000	-1.5708	0.0000	0.0000	0.0000	0.0000	-0.0000	0.0000	0.0000	0.0000	-0.4553	-0.6093	-0.1737	-0.1371	0.2296	0.0498	0.0000	0.0002	0.0001	0.0000	-0.0000	-0.0000	0.0000	0.0018	0.0012	0.0002	-0.0000	-0.0000
1887.4070	-0.0000	-1.5708	0.0000	-1.5708	-0.0000	-0.0000	0.0000	0.0000	-0.0000	0.0000	0.0000	0.0000	-0.3954	-0.5271	-0.0942	-0.1546	0.2158	0.0365	0.0000	0.0004	0.0002	0.0000	-0.0000	-0.0000	0.0000	0.0043	0.0017	0.0002	-0.0001	0.0000
1887.4170	-0.0000	-1.5709	-0.0000	-1.5708	0.0000	0.0000	0.0000	0.0000	-0.0000	0.0000	0.0000	0.0000	-0.3448	-0.4706	-0.1438	-0.1858	0.1981	0.0642	-0.0026	0.0386	-0.0144	0.0083	-0.0212	-0.0029	-0.0233	0.2180	-0.0075	0.0204	-0.0421	-0.0060
1887.4270	0.0000	-1.5708	0.0000	-1.5708	0.0000	0.0000	0.0000	0.0000	-0.0000	0.0000	-0.0013	0.0000	-0.2281	-0.4974	-0.1959	-0.1210	0.1865	0.0506	-0.0033	0.0630	-0.0302	0.0159	-0.0415	-0.0056	-0.0233	0.2243	-0.0050	0.0205	-0.0421	-0.0060
1887.4370	-0.0000	-1.5708	-0.0000	-1.5708	0.0000	0.0000	0.0000	0.0000	-0.0000	0.0005	-0.0008	0.0000	-0.2803	-0.3973	-0.2102	-0.1266	0.1048	0.0346	-0.0040	0.0871	-0.0461	0.0234	-0.0618	-0.0083	-0.0233	0.2280	-0.0033	0.0208	-0.0422	-0.0060
1887.4470	-0.0000	-1.5708	0.0000	-1.5708	-0.0000	0.0000	0.0000	0.0000	-0.0000	0.0005	-0.0022	0.0000	-0.2620	-0.4001	-0.2791	-0.0870	0.1021	0.0366	-0.0047	0.1106	-0.0623	0.0309	-0.0821	-0.0111	-0.0233	0.2235	-0.0049	0.0206	-0.0421	-0.0060
1887.4570	0.0000	-1.5708	0.0000	-1.5708	-0.0001	-0.0000	0.0000	0.0000	-0.0000	0.0010	-0.0036	0.0000	-0.2694	-0.3196	-0.3016	-0.0972	0.0950	0.0003	-0.0054	0.1346	-0.0784	0.0385	-0.1024	-0.0138	-0.0233	0.2249	-0.0055	0.0205	-0.0421	-0.0060
1887.4690	0.0000	-1.5708	-0.0000	-1.5708	-0.0001	0.0000	0.0000	0.0000	-0.0004	0.0010	-0.0034	-0.0002	-0.2411	-0.2950	-0.3494	-0.0897	0.1032	-0.0071	-0.0035	0.1194	-0.0799	0.0376	-0.1013	-0.0136	0.0000	0.0021	0.0015	-0.0001	-0.0000	-0.0000
1887.4790	-0.0000	-1.5708	-0.0000	-1.5708	-0.0001	-0.0000	0.0000	0.0000	-0.0004	0.0014	-0.0029	-0.0001	-0.2864	-0.2017	-0.3223	-0.1054	0.0425	-0.0115	-0.0035	0.1191	-0.0801	0.0376	-0.1013	-0.0136	0.0000	-0.0018	-0.0005	-0.0001	0.0000	-0.0000
1887.4890	-0.0000	-1.5708	-0.0001	-1.5708	-0.0001	-0.0000	0.0000	0.0002	-0.0005	0.0018	-0.0025	-0.0001	-0.2437	-0.1973	-0.3161	-0.1044	0.0433	0.0083	-0.0035	0.1194	-0.0800	0.0376	-0.1013	-0.0136	0.0000	0.0019	0.0013	-0.0003	0.0000	-0.0000
1887.4990	0.0000	-1.5708	-0.0000	-1.5708	-0.0002	0.0000	0.0000	0.0002	-0.0006	0.0012	-0.0031	-0.0001	-0.4069	-0.1948	-0.3146	-0.0781	-0.0007	-0.0057	-0.0035	0.1189	-0.0802	0.0376	-0.1013	-0.0136	0.0000	-0.0035	-0.0012	-0.0004	0.0001	-0.0000
1887.5090	0.0000	-1.5708	-0.0001	-1.5707	-0.0002	-0.0000	0.0000	0.0001	-0.0009	0.0017	-0.0035	-0.0002	-0.4465	-0.0146	-0.2928	-0.0639	0.0024	-0.0130	-0.0049	0.1285	-0.0816	0.0394	-0.1055	-0.0142	-0.0132	0.0886	-0.0014	0.0105	-0.0221	-0.0029
1887.5210	0.0000	-1.5708	-0.0001	-1.5707	-0.0002	-0.0000	0.0000	0.0002	-0.0014	0.0018	-0.0070	-0.0002	-0.4130	0.0107	-0.3583	-0.0207	-0.0093	-0.0349	-0.0134	0.1908	-0.1129	0.0606	-0.1599	-0.0208	-0.0501	0.3302	-0.0118	0.0398	-0.0837	-0.0108
1887.5310	0.0000	-1.5708	-0.0001	-1.5707	-0.0003	-0.0000	0.0000	0.0002	-0.0023	0.0030	-0.0093	-0.0004	-0.2785	0.0812	-0.4254	-0.0263	-0.0623	-0.0296	-0.0179	0.2259	-0.1380	0.0761	-0.2005	-0.0257	-0.0501	0.3313	-0.0098	0.0398	-0.0838	-0.0108
1887.5410	-0.0000	-1.5707	-0.0001	-1.5707	-0.0004	-0.0000	0.0000	0.0011	-0.0028	0.0040	-0.0112	-0.0008	-0.3500	0.1868	-0.3991	-0.0269	-0.0583	-0.0705	-0.0224	0.2608	-0.1634	0.0914	-0.2411	-0.0307	-0.0501	0.3289	-0.0111	0.0395	-0.0837	-0.0108
1887.5530	0.0000	-1.5708	-0.0001	-1.5706	-0.0005	-0.0001	0.0000	0.0010	-0.0039	0.0055	-0.0123	-0.0009	-0.5820	0.3810	-0.3623	-0.0184	-0.0902	-0.0934	-0.0278	0.3034	-0.1934	0.1099	-0.2897	-0.0366	-0.0501	0.3338	-0.0082	0.0396	-0.0837	-0.0108
1887.5630	-0.0000	-1.5708	-0.0002	-1.5706	-0.0006	-0.0001	0.0000	0.0016	-0.0041	0.0052	-0.0132	-0.0016	-0.6198	0.4489	-0.3765	-0.0238	-0.0710	-0.0995	-0.0323	0.3381	-0.2187	0.1253	-0.3138	-0.0415	-0.0501	0.3295	-0.0085	0.0393	-0.0837	-0.0108
1887.5730	-0.0000	-1.5707	-0.0002	-1.5706	-0.0007	-0.0001	0.0000	0.0023	-0.0047	0.0060	-0.0126	-0.0023	-0.5543	0.3765	-0.4614	0.0263	-0.1289	-0.0916	-0.0368	0.3738	-0.2436	0.1407	-0.3142	-0.0464	-0.0501	0.3364	-0.0046	0.0394	-0.0837	-0.0108
1887.5830	-0.0000	-1.5707	-0.0003	-1.5705	-0.0009	-0.0001	0.0000	0.0025	-0.0053	0.0068	-0.0124	-0.0023	-0.6208	0.4545	-0.4080	0.0178	-0.1429	-0.1048	-0.0413	0.4081	-0.2691	0.1561	-0.3145	-0.0514	-0.0501	0.3277	-0.0074	0.0390	-0.0836	-0.0108
1887.5930	0.0000	-1.5707	-0.0003	-1.5704	-0.0010	-0.0001	0.0000	0.0031	-0.0055	0.0061	-0.0126	-0.0022	-0.6883	0.5010	-0.4630	0.0418	-0.1238	-0.1100	-0.0373	0.3821	-0.2692	0.1531	-0.3068	-0.0506	0.0000	-0.0051	0.0042	-0.0016	0.0002	-0.0000
1887.6050	0.0000	-1.5707	-0.0003	-1.5703	-0.0011	-0.0001	0.0000	0.0029	-0.0048	0.0060	-0.0129	-0.0021	-0.8826	0.4819	-0.4420	0.0165	-0.1756	-0.1186	-0.0373	0.3822	-0.2690	0.1531	-0.3068	-0.0506	0.0000	-0.0048	0.0065	-0.0017	0.0002	-0.0000
1887.6150	-0.0000	-1.5707	-0.0004	-1.5703	-0.0013	-0.0001	0.0000	0.0032	-0.0050	0.0063	-0.0141	-0.0022	-0.8279	0.6005	-0.5034	0.0876	-0.1893	-0.1300	-0.0523	0.4284	-0.2885	0.1740	-0.3187	-0.0562	-0.0831	0.2996	-0.0135	0.0570	-0.1241	-0.0142
1887.6250	0.0000	-1.5706	-0.0004	-1.5702	-0.0014	-0.0002	-0.0002	0.0036	-0.0053	0.0081	-0.0143	-0.0027	-0.9864	0.5561	-0.5260	0.0632	-0.2297	-0.1710	-0.0646	0.4602	-0.3152	0.1976	-0.3192	-0.0626	-0.0831	0.2982	-0.0129	0.0566	-0.1241	-0.0142
1887.6350	-0.0000	-1.5706	-0.0005	-1.5701	-0.0015	-0.0002	-0.0009	0.0038	-0.0056	0.0094	-0.0168	-0.0034	-0.8501	0.6266	-0.4788	0.1112	-0.2716	-0.1523	-0.0770	0.4918	-0.3420	0.2212	-0.3198	-0.0691	-0.0831	0.2940	-0.0132	0.0563	-0.1240	-0.0142
1887.6470	0.0000	-1.5706	-0.0005	-1.5701	-0.0017	-0.0002	-0.0006	0.0044	-0.0062	0.0113	-0.0200	-0.0039	-1.0366	0.7576	-0.5229	0.1263	-0.2969	-0.1240	-0.0918	0.5301	-0.3739	0.2495	-0.3204	-0.0769	-0.0831	0.2935	-0.0117	0.0559	-0.1239	-0.0142
1887.6570	-0.0000	-1.5705	-0.0006	-1.5699	-0.0019	-0.0003	-0.0010	0.0044	-0.0074	0.0112	-0.0232	-0.0042	-0.9724	0.7005	-0.5368	0.1235	-0.3148	-0.1259	-0.1041	0.5619	-0.4006	0.2731	-0.3210	-0.0833	-0.0831	0.2916	-0.0107	0.0555	-0.1239	-0.0142
1887.6670	-0.0000	-1.5705	-0.0007	-1.5698	-0.0022	-0.0003	-0.0008	0.0049	-0.0082	0.0124	-0.0255	-0.0044	-1.0765	0.7983	-0.4981	0.1303	-0.3434	-0.1246	-0.1164	0.5935	-0.4272	0.2848	-0.3215	-0.0898	-0.0831	0.2883	-0.0100	0.0552	-0.1239	-0.0142
1887.6770	-0.0001	-1.5704	-0.0008	-1.5697	-0.0025	-0.0003	-0.0012	0.0055	-0.0075	0.0115	-0.0269	-0.0039	-1.0842	0.7145	-0.5441	0.1327	-0.3747	-0.1681	-0.1287	0.6251	-0.4540	0.2851	-0.3221	-0.0963	-0.0831	0.2837	-0.0097	0.0547	-0.1238	-0.0142
1887.6890	-0.0001	-1.5703	-0.0008	-1.5696	-0.0028	-0.0004	-0.0011	0.0059	-0.0086	0.0117	-0.0295	-0.0037	-0.9599	0.8001	-0.5661	0.1464	-0.3866	-0.1460	-0.1435	0.6631	-0.4860	0.2854	-0.3227	-0.1041	-0.0831	0.2799	-0.0095	0.0538	-0.1236	-0.0142
1887.6990	-0.0001	-1.5703	-0.0009	-1.5695	-0.0031	-0.0004	-0.0009	0.0061	-0.0083	0.0128	-0.0312	-0.0045	-1.2434	0.7651	-0.6035	0.1303	-0.3515	-0.1758	-0.1404	0.6473	-0.4920	0.2800	-0.3113	-0.1047	0.0000	-0.0258	0.0121	-0.0054	0.0007	-0.0000
1887.7090	-0.0001	-1.5702	-0.0010	-1.5694	-0.0034	-0.0005	-0.0018	0.0058	-0.0076	0.0122	-0.0327	-0.0045	-1.0557	0.7136	-0.6008	0.1184	-0.3654	-0.1770	-0.1444	0.6506	-0.4942	0.2818	-0.3154	-0.1055	-0.0329	0.0047	0.0013	0.0138	-0.0422	-0.0043
1887.7190	-0.0001	-1.5702	-0.0011	-1.5692	-0.0037	-0.0005	-0.0011	0.0058	-0.0084	0.0142	-0.0355	-0.0047	-1.1928	0.7657	-0.5602	0.1571	-0.3679	-0.1907	-0.1766	0.6756	-0.5172	0.2874	-0.3272	-0.1139	-0.1246	0.1202	-0.0185	0.0696	-0.1622	-0.0161
1887.7290	-0.0001	-1.5701	-0.0012	-1.5691	-0.0041	-0.0005	-0.0020	0.0060	-0.0084	0.0144	-0.0379	-0.0048	-0.9207	0.7325	-0.6397	0.1544	-0.3520	-0.1693	-0.2012	0.6901	-0.5383	0.2877	-0.3279	-0.1213	-0.1246	0.1105	-0.0193	0.0688	-0.1621	-0.0161
1887.7410	-0.0001	-1.5701	-0.0012	-1.5689	-0.0046	-0.0006	-0.0010	0.0062	-0.0088	0.0142	-0.0426	-0.0055	-1.2069	0.8043	-0.5973	0.1646	-0.3229	-0.1927	-0.2306	0.7079	-0.5636	0.2882	-0.3288	-0.1301	-0.1246	0.1042	-0.0198	0.0678	-0.1619	-0.0161
1887.7510	-0.0002	-1.5700	-0.0013	-1.5687	-0.0050	-0.0006	-0.0027	0.0062	-0.0085	0.0164	-0.0431	-0.0058	-1.0202	0.8247	-0.7015	0.1485	-0.2954	-0.1887	-0.2552	0.7228	-0.5846	0.2885	-0.3295	-0.1375	-0.1246	0.0998	-0.0202	0.0670	-0.1618	-0.0161
1887.7610	-0.0002	-1.5699	-0.0014	-1.5686	-0.0054	-0.0007	-0.0017	0.0065	-0.0099	0.0178	-0.0441	-0.0061	-1.0817	0.7861	-0.6679	0.2072	-0.3114	-0.1733	-0.2798	0.7377	-0.6057	0.2889	-0.3302	-0.1448	-0.1246	0.0946	-0.0205	0.0662	-0.1617	-0.0161
1887.7710	-0.0002	-1.5699	-0.0015	-1.5684	-0.0059	-0.0008	-0.0020	0.0064	-0.0106	0.0199	-0.0461	-0.0061	-1.1873	0.8278	-0.6957	0.1887	-0.2942	-0.1782	-0.3043	0.7527	-0.6266	0.2892	-0.3310	-0.1522	-0.1246	0.0921	-0.0191	0.0652	-0.1615	-0.0161
1887.7830	-0.0002	-1.5698	-0.0016	-1.5681	-0.0065	-0.0008	-0.0024	0.0064	-0.0114	0.0219	-0.0491	-0.0063	-1.1550	0.8269	-0.6529	0.1784	-0.2673	-0.1601	-0.3338	0.7709	-0.6515	0.2897	-0.3318	-0.1610	-0.1246	0.0896	-0.0167	0.0643	-0.1614	-0.0161
1887.7930	-0.0002	-1.5697	-0.0018	-1.5679	-0.0070	-0.0009	-0.0025	0.0063	-0.0114	0.0234	-0.0476	-0.0061	-1.2295	0.8532	-0.6910	0.1773	-0.3638	-0.1954	-0.3583	0.7860	-0.6692	0.2900	-0.3325	-0.1683	-0.1246	0.0874	-0.0159	0.0632	-0.1612	-0.0161
1887.8030	-0.0002	-1.5697	-0.0019	-1.5676	-0.0075	-0.0009	-0.0024	0.0060	-0.0111	0.0227	-0.0514	-0.0064	-1.1688	0.9135	-0.6702	0.1627	-0.3238	-0.2106	-0.3564	0.7776	-0.6661	0.2829	-0.3176	-0.1694	0.0000	-0.0768	0.0151	-0.0143	0.0021	-0.0000
1887.8130	-0.0002	-1.5697	-0.0020	-1.5674	-0.0080	-0.0010	-0.0026	0.0058	-0.0109	0.0226	-0.0509	-0.0060	-1.2253	0.9128	-0.6671	0.1784	-0.3827	-0.2296	-0.3900	0.7623	-0.6704	0.2917	-0.3365	-0.1743	-0.1766	-0.1858	-0.0257	0.0772	-0.1973	-0.0165
1887.8250	-0.0003	-1.5695	-0.0021	-1.5672	-0.0086	-0.0011	-0.0036	0.0055	-0.0106	0.0231	-0.0573	-0.0066	-1.2255	1.0110	-0.6910	0.2078	-0.3943	-0.1793	-0.4397	0.7454	-0.6704	0.2922	-0.3376	-0.1834	-0.1766	-0.1905	-0.0246	0.0760	-0.1971	-0.0165
1887.8350	-0.0004	-1.5695	-0.0022	-1.5669	-0.0092	-0.0011	-0.0036	0.0050	-0.0110	0.0262	-0.0615	-0.0067	-1.0843	1.1387	-0.5973	0.2066	-0.3881	-0.2372	-0.4811	0.7316	-0.6703	0.2927	-0.3385	-0.1909	-0.1766	-0.1921	-0.0223	0.0750	-0.1970	-0.0165
1887.8450	-0.0004	-1.5695	-0.0023	-1.5666	-0.0099	-0.0012	-0.0036	0.0051	-0.0105	0.0291	-0.0670	-0.0075	-1.1967	1.0937	-0.7209	0.1670	-0.3548	-0.2442	-0.5226	0.7174	-0.6706	0.2931	-0.3393	-0.1984	-0.1766	-0.1975	-0.0237	0.0736	-0.1968	-0.0165
1887.8550	-0.0004	-1.5694	-0.0024	-1.5663	-0.0105	-0.0013	-0.0039	0.0049	-0.0105	0.0306	-0.0670	-0.0081	-1.1423	1.1155	-0.6329	0.1406	-0.3949	-0.2459	-0.5640	0.7037	-0.6705	0.2935	-0.3402	-0.2060	-0.1766	-0.1979	-0.0212	0.0723	-0.1966	-0.0165
1887.8670	-0.0005	-1.5694	-0.0025	-1.5659	-0.0113	-0.0014	-0.0045	0.0048	-0.0103	0.0303	-0.0691	-0.0080	-1.1031	1.2499	-0.6873	0.1843	-0.3986	-0.2262	-0.6137	0.6866	-0.6708	0.2940	-0.3413	-0.2150	-0.1766	-0.2054	-0.0218	0.0703	-0.1962	-0.0165
1887.8770	-0.0005	-1.5693	-0.0026	-1.5656	-0.0121	-0.0014	-0.0043	0.0052	-0.0112	0.0302	-0.0749	-0.0095	-1.3530	1.1499	-0.6639	0.1905	-0.3988	-0.2790	-0.6552	0.6731	-0.6707	0.2944	-0.3421	-0.2226	-0.1766	-0.2030	-0.0194	0.0689	-0.1960	-0.0165
1887.8870	-0.0005	-1.5693	-0.0027	-1.5653	-0.0128	-0.0015	-0.0054	0.0050	-0.0117	0.0346	-0.0784	-0.0083	-1.2861	1.1291	-0.6527	0.1628	-0.4152	-0.2722	-0.6966	0.6592	-0.6706	0.2949	-0.3430	-0.2301	-0.1766	-0.2050	-0.0175	0.0676	-0.1958	-0.0165
1887.8970	-0.0006	-1.5693	-0.0029	-1.5650	-0.0136	-0.0016	-0.0058	0.0052	-0.0113	0.0354	-0.0823	-0.0083	-1.1886	1.1802	-0.5969	0.2137	-0.4196	-0.2928	-0.7381	0.6449	-0.6709	0.2952	-0.3439	-0.2377	-0.1766	-0.2118	-0.0184	0.0657	-0.1955	-0.0165
1887.9100	-0.0007	-1.5692	-0.0030	-1.5645	-0.0146	-0.0017	-0.0046	0.0055	-0.0116	0.0348	-0.0830	-0.0088	-1.1936	1.2960	-0.6039	0.1891	-0.3407	-0.3047	-0.7413	0.6377	-0.6677	0.2893	-0.3313	-0.2386	-0.0636	-0.2272	0.0129	-0.0004	-0.0572	-0.0041
1887.9190	-0.0007	-1.5691	-0.0031	-1.5642	-0.0155	-0.0018	-0.0051	0.0051	-0.0122	0.0378	-0.0877	-0.0089	-1.4125	1.0528	-0.5950	0.1736	-0.3184	-0.2633	-0.8191	0.5548	-0.6717	0.2971	-0.3482	-0.2467	-0.2407	-0.5786	-0.0280	0.0768	-0.2283	-0.0154
1887.9290	-0.0008	-1.5691	-0.0032	-1.5637	-0.0164	-0.0019	-0.0071	0.0047	-0.0115	0.0399	-0.0882	-0.0095	-1.2510	1.0420	-0.5557	0.1756	-0.3898	-0.3115	-0.8822	0.5011	-0.6715	0.2976	-0.3493	-0.2537	-0.2407	-0.5803	-0.0278	0.0747	-0.2280	-0.0154
1887.9390	-0.0008	-1.5690	-0.0033	-1.5634	-0.0173	-0.0020	-0.0068	0.0040	-0.0118	0.0386	-0.0891	-0.0109	-1.1564	1.0676	-0.5891	0.2332	-0.3951	-0.2776	-0.9453	0.4472	-0.6714	0.2980	-0.3503	-0.2607	-0.2407	-0.5842	-0.0278	0.0729	-0.2277	-0.0154
1887.9510	-0.0009	-1.5690	-0.0035	-1.5629	-0.0184	-0.0021	-0.0069	0.0034	-0.0122	0.0414	-0.0923	-0.0103	-1.1175	1.1953	-0.5251	0.2205	-0.4703	-0.2597	-1.0210	0.3827	-0.6710	0.2986	-0.3515	-0.2692	-0.2407	-0.5866	-0.0263	0.0705	-0.2273	-0.0154
1887.9610	-0.0010	-1.5689	-0.0036	-1.5624	-0.0194	-0.0022	-0.0073	0.0033	-0.0112	0.0451	-0.1029	-0.0104	-1.1641	1.0524	-0.5373	0.1901	-0.4454	-0.3000	-1.0840	0.3292	-0.6707	0.2991	-0.3525	-0.2762	-0.2407	-0.5867	-0.0244	0.0687	-0.2270	-0.0154
1887.9710	-0.0010	-1.5689	-0.0037	-1.5619	-0.0204	-0.0023	-0.0073	0.0026	-0.0106	0.0446	-0.1111	-0.0102	-1.3197	0.9632	-0.4748	0.2246	-0.3391	-0.2936	-1.1471	0.2752	-0.6706	0.2996	-0.3535	-0.2799	-0.2407	-0.5921	-0.0249	0.0663	-0.2267	-0.0154
1887.9810	-0.0011	-1.5689	-0.0038	-1.5615	-0.0216	-0.0024	-0.0073	0.0023	-0.0103	0.0459	-0.1130	-0.0107	-1.3868	1.0272	-0.4620	0.2665	-0.3212	-0.2777	-1.2102	0.2217	-0.6701	0.3000	-0.3546	-0.2800	-0.2407	-0.5904	-0.0223	0.0642	-0.2264	-0.0154
1887.9910	-0.0012	-1.5689	-0.0039	-1.5610	-0.0227	-0.0025	-0.0094	0.0017	-0.0097	0.0490	-0.1139	-0.0093	-1.2879	1.0609	-0.4973	0.1998	-0.3255	-0.3270	-1.2732	0.1679	-0.6700	0.3005	-0.3556	-0.2801	-0.2407	-0.5935	-0.0225	0.0616	-0.2260	-0.0154
1888.0030	-0.0013	-1.5689	-0.0040	-1.5604	-0.0241	-0.0027	-0.0094	0.0013	-0.0093	0.0507	-0.1138	-0.0100	-1.3703	0.9765	-0.5878	0.2165	-0.4147	-0.3445	-1.3197	0.1480	-0.6648	0.2920	-0.3373	-0.2789	-0.0259	-0.1762	0.0268	-0.0371	-0.0177	-0.0017
1888.0130	-0.0014	-1.5689	-0.0041	-1.5598	-0.0252	-0.0027	-0.0085	0.0014	-0.0092	0.0506	-0.1154	-0.0111	-1.4718	1.0270	-0.5433	0.2491	-0.4157	-0.3449	-1.3846	0.0301	-0.6587	0.3022	-0.3599	-0.2800	-0.3179	-1.0335	-0.0336	0.0693	-0.2547	-0.0128
1888.0230	-0.0015	-1.5689	-0.0042	-1.5593	-0.0264	-0.0029	-0.0106	0.0009	-0.0079	0.0539	-0.1232	-0.0116	-1.4348	0.8516	-0.5434	0.2302	-0.3818	-0.3540	-1.4739	-0.0723	-0.6263	0.3027	-0.3610	-0.2800	-0.3179	-1.0328	-0.0319	0.0668	-0.2543	-0.0128
1888.0330	-0.0016	-1.5689	-0.0042	-1.5588	-0.0277	-0.0029	-0.0116	0.0005	-0.0081	0.0598	-0.1259	-0.0121	-1.3610	0.7046	-0.6270	0.1748	-0.3721	-0.3460	-1.4995	-0.1771	-0.5942	0.3033	-0.3622	-0.2801	-0.3179	-1.0346	-0.0327	0.0642	-0.2539	-0.0128
1888.0450	-0.0017	-1.5689	-0.0044	-1.5580	-0.0293	-0.0031	-0.0110	0.0000	-0.0070	0.0578	-0.1316	-0.0132	-1.3460	0.5398	-0.5727	0.2407	-0.3706	-0.3012	-1.5009	-0.3029	-0.5555	0.3039	-0.3635	-0.2802	-0.3179	-1.0323	-0.0324	0.0606	-0.2533	-0.0128
1888.0550	-0.0018	-1.5689	-0.0044	-1.5575	-0.0306	-0.0032	-0.0109	-0.0005	-0.0068	0.0616	-0.1375	-0.0123	-1.2732	0.3999	-0.6079	0.2281	-0.3448	-0.3303	-1.5021	-0.4077	-0.5231	0.3044	-0.3647	-0.2803	-0.3179	-1.0299	-0.0310	0.0578	-0.2529	-0.0128
1888.0650	-0.0019	-1.5689	-0.0045	-1.5568	-0.0320	-0.0033	-0.0124	-0.0006	-0.0059	0.0626	-0.1392	-0.0127	-1.3773	0.4096	-0.5531	0.2240	-0.3649	-0.3152	-1.5032	-0.5123	-0.4908	0.3049	-0.3658	-0.2804	-0.3179	-1.0257	-0.0298	0.0548	-0.2524	-0.0128
1888.0750	-0.0021	-1.5689	-0.0045	-1.5562	-0.0334	-0.0035	-0.0132	-0.0012	-0.0054	0.0649	-0.1387	-0.0135	-1.4710	0.0183	-0.6048	0.2379	-0.4275	-0.2780	-1.5044	-0.6177	-0.4589	0.3053	-0.3670	-0.2805	-0.3178	-1.0305	-0.0326	0.0515	-0.2519	-0.0128
1888.0870	-0.0023	-1.5689	-0.0046	-1.5554	-0.0351	-0.0036	-0.0145	-0.0021	-0.0044	0.0680	-0.1478	-0.0113	-1.2194	-0.1266	-0.5757	0.2176	-0.5045	-0.3235	-1.5058	-0.7436	-0.4202	0.3059	-0.3683	-0.2805	-0.3178	-1.0286	-0.0327	0.0477	-0.2512	-0.0128
1888.0970	-0.0024	-1.5689	-0.0046	-1.5547	-0.0366	-0.0037	-0.0139	-0.0038	-0.0043	0.0674	-0.1566	-0.0121	-1.5623	-0.2679	-0.5521	0.2683	-0.3837	-0.3283	-1.5070	-0.8485	-0.3882	0.3063	-0.3695	-0.2806	-0.3178	-1.0272	-0.0343	0.0442	-0.2507	-0.0128
1888.1070	-0.0025	-1.5690	-0.0046	-1.5540	-0.0383	-0.0039	-0.0147	-0.0051	-0.0035	0.0705	-0.1592	-0.0123	-1.3221	-0.3499	-0.6178	0.2496	-0.3082	-0.3148	-1.4811	-0.8327	-0.3629	0.2953	-0.3457	-0.2795	0.0000	-0.1153	0.0323	-0.0795	0.0124	-0.0000
1888.1170	-0.0027	-1.5690	-0.0047	-1.5533	-0.0398	-0.0040	-0.0148	-0.0058	-0.0031	0.0758	-0.1571	-0.0129	-1.3259	-0.6105	-0.6061	0.2435	-0.4582	-0.3278	-1.5166	-1.0888	-0.3215	0.3079	-0.3735	-0.2803	-0.4084	-1.5287	-0.0515	0.0480	-0.2747	-0.0087
1888.1290	-0.0029	-1.5691	-0.0047	-1.5524	-0.0418	-0.0041	-0.0164	-0.0084	-0.0012	0.0804	-0.1652	-0.0106	-1.2823	-0.7017	-0.6698	0.1644	-0.4440	-0.3542	-1.5185	-1.2828	-0.2511	0.3085	-0.3750	-0.2804	-0.4084	-1.5229	-0.0516	0.0436	-0.2739	-0.0087
1888.1390	-0.0030	-1.5692	-0.0047	-1.5516	-0.0434	-0.0043	-0.0158	-0.0102	-0.0007	0.0794	-0.1738	-0.0137	-1.3433	-0.7901	-0.6958	0.1795	-0.4021	-0.3576	-1.5200	-1.4440	-0.1926	0.3090	-0.3762	-0.2805	-0.4084	-1.5141	-0.0517	0.0397	-0.2733	-0.0087
1888.1490	-0.0032	-1.5693	-0.0047	-1.5508	-0.0452	-0.0044	-0.0179	-0.0117	-0.0005	0.0810	-0.1794	-0.0140	-1.3322	-0.8887	-0.6209	0.1793	-0.4095	-0.3472	-1.5216	-1.5146	-0.1340	0.3096	-0.3775	-0.2805	-0.4083	-1.5073	-0.0518	0.0359	-0.2727	-0.0087
1888.1590	-0.0034	-1.5694	-0.0047	-1.5500	-0.0470	-0.0046	-0.0188	-0.0118	-0.0003	0.0839	-0.1893	-0.0142	-1.3776	-0.9555	-0.5763	0.1874	-0.3183	-0.3313	-1.5232	-1.5162	-0.0754	0.3101	-0.3787	-0.2806	-0.4083	-1.5002	-0.0525	0.0319	-0.2720	-0.0087
1888.1690	-0.0036	-1.5695	-0.0047	-1.5491	-0.0488	-0.0047	-0.0194	-0.0124	-0.0001	0.0860	-0.1851	-0.0152	-1.3624	-1.0548	-0.5331	0.1846	-0.4138	-0.3282	-1.5248	-1.5173	-0.0166	0.3106	-0.3800	-0.2806	-0.4083	-1.4861	-0.0503	0.0280	-0.2714	-0.0087
1888.1810	-0.0038	-1.5697	-0.0047	-1.5481	-0.0511	-0.0048	-0.0209	-0.0138	-0.0001	0.0885	-0.1946	-0.0151	-1.2939	-1.1092	-0.4447	0.1981	-0.3863	-0.2964	-1.5267	-1.5188	0.0506	0.3112	-0.3815	-0.2807	-0.4083	-1.4724	-0.0484	0.0233	-0.2707	-0.0087
1888.1910	-0.0040	-1.5699	-0.0047	-1.5472	-0.0530	-0.0050	-0.0211	-0.0145	-0.0000	0.0919	-0.2011	-0.0132	-1.2980	-1.1925	-0.4221	0.1661	-0.3797	-0.3209	-1.5283	-1.5197	0.1062	0.3117	-0.3827	-0.2807	-0.4083	-1.4578	-0.0465	0.0191	-0.2700	-0.0087
1888.2010	-0.0043	-1.5700	-0.0047	-1.5463	-0.0550	-0.0051	-0.0217	-0.0161	-0.0000	0.0909	-0.2002	-0.0156	-1.4137	-1.1596	-0.3048	0.1908	-0.3741	-0.2963	-1.5298	-1.5210	0.1616	0.3121	-0.3840	-0.2808	-0.4083	-1.4466	-0.0462	0.0147	-0.2693	-0.0087
1888.2110	-0.0045	-1.5701	-0.0047	-1.5453	-0.0571	-0.0053	-0.0232	-0.0170	0.0002	0.0956	-0.2037	-0.0148	-1.3493	-1.0620	-0.2221	0.1449	-0.3383	-0.2802	-1.5395	-1.5662	0.1979	0.3130	-0.3865	-0.2803	-0.5119	-1.9712	-0.0582	0.0187	-0.2887	-0.0033
1888.2230	-0.0048	-1.5703	-0.0047	-1.5442	-0.0595	-0.0055	-0.0249	-0.0192	0.0007	0.0963	-0.2081	-0.0139	-1.1550	-1.2886	-0.1221	0.2182	-0.4328	-0.3247	-1.5419	-1.5682	0.2972	0.3137	-0.3882	-0.2803	-0.5119	-1.9507	-0.0555	0.0134	-0.2879	-0.0033
1888.2330	-0.0050	-1.5706	-0.0046	-1.5432	-0.0617	-0.0056	-0.0256	-0.0213	0.0029	0.1000	-0.2179	-0.0153	-1.1816	-1.2934	0.0008	0.1832	-0.3102	-0.2957	-1.5439	-1.5700	0.3797	0.3142	-0.3895	-0.2803	-0.5118	-1.9366	-0.0552	0.0086	-0.2871	-0.0033
1888.2430	-0.0053	-1.5708	-0.0046	-1.5422	-0.0639	-0.0058	-0.0252	-0.0231	0.0038	0.1003	-0.2176	-0.0159	-1.1037	-1.2501	0.0725	0.1912	-0.3235	-0.2437	-1.5460	-1.5711	0.4626	0.3147	-0.3908	-0.2804	-0.5118	-1.9137	-0.0509	0.0040	-0.2864	-0.0033
1888.2530	-0.0055	-1.5710	-0.0046	-1.5411	-0.0661	-0.0059	-0.0268	-0.0257	0.0056	0.1037	-0.2173	-0.0152	-0.8901	-1.1666	0.1470	0.1564	-0.4730	-0.2212	-1.5480	-1.5723	0.5452	0.3153	-0.3922	-0.2804	-0.5118	-1.8912	-0.0490	-0.0007	-0.2856	-0.0033
1888.2630	-0.0058	-1.5713	-0.0045	-1.5400	-0.0683	-0.0061	-0.0278	-0.0266	0.0072	0.1059	-0.2296	-0.0139	-1.0254	-1.2217	0.1892	0.1781	-0.3903	-0.2585	-1.5500	-1.5734	0.6254	0.3158	-0.3935	-0.2804	-0.5118	-1.8683	-0.0458	-0.0054	-0.2849	-0.0033
1888.2750	-0.0061	-1.5716	-0.0044	-1.5387	-0.0711	-0.0062	-0.0285	-0.0288	0.0120	0.1066	-0.2319	-0.0150	-1.1159	-1.0681	0.2080	0.2124	-0.4401	-0.2563	-1.5525	-1.5743	0.6278	0.3164	-0.3951	-0.2804	-0.5118	-1.8353	-0.0414	-0.0113	-0.2840	-0.0033
1888.2850	-0.0065	-1.5719	-0.0043	-1.5377	-0.0735	-0.0064	-0.0296	-0.0310	0.0129	0.1131	-0.2379	-0.0139	-1.2692	-1.0914	0.3341	0.1731	-0.4800	-0.2502	-1.5545	-1.5751	0.6296	0.3169	-0.3964	-0.2805	-0.5118	-1.8089	-0.0395	-0.0165	-0.2831	-0.0033
1888.2950	-0.0067	-1.5723	-0.0042	-1.5365	-0.0758	-0.0065	-0.0316	-0.0308	0.0125	0.1154	-0.2437	-0.0120	-1.3511	-1.1205	0.3916	0.1526	-0.4921	-0.3171	-1.5565	-1.5756	0.6316	0.3174	-0.3978	-0.2805	-0.5118	-1.7778	-0.0358	-0.0217	-0.2823	-0.0033
1888.3050	-0.0070	-1.5726	-0.0041	-1.5353	-0.0784	-0.0067	-0.0334	-0.0308	0.0134	0.1152	-0.2559	-0.0143	-1.2874	-1.3073	0.4841	0.1972	-0.3633	-0.3104	-1.5585	-1.5766	0.6334	0.3178	-0.3991	-0.2805	-0.5118	-1.7532	-0.0348	-0.0272	-0.2814	-0.0033
1888.3170	-0.0075	-1.5729	-0.0039	-1.5339	-0.0814	-0.0068	-0.0335	-0.0307	0.0146	0.1178	-0.2524	-0.0141	-1.4588	-1.7140	0.5637	0.1936	-0.4719	-0.3036	-1.5704	-1.6235	0.6342	0.3187	-0.4016	-0.2798	-0.6273	-2.2757	-0.0454	-0.0280	-0.2949	0.0035
1888.3270	-0.0078	-1.5733	-0.0038	-1.5326	-0.0839	-0.0069	-0.0354	-0.0340	0.0159	0.1222	-0.2667	-0.0120	-1.4885	-1.7673	0.5894	0.2053	-0.3548	-0.3536	-1.5729	-1.6251	0.6364	0.3192	-0.4030	-0.2798	-0.6273	-2.2474	-0.0446	-0.0338	-0.2939	0.0035
1888.3370	-0.0082	-1.5736	-0.0036	-1.5314	-0.0866	-0.0071	-0.0379	-0.0372	0.0186	0.1235	-0.2658	-0.0144	-1.2773	-1.7155	0.5955	0.2113	-0.3586	-0.3571	-1.5754	-1.6266	0.6386	0.3196	-0.4044	-0.2798	-0.6273	-2.2187	-0.0445	-0.0398	-0.2930	0.0035
1888.3470	-0.0086	-1.5740	-0.0034	-1.5302	-0.0894	-0.0073	-0.0371	-0.0409	0.0222	0.1233	-0.2727	-0.0167	-1.2562	-1.6128	0.5385	0.2540	-0.3338	-0.2935	-1.5779	-1.6284	0.6407	0.3201	-0.4058	-0.2798	-0.6273	-2.1941	-0.0455	-0.0458	-0.2920	0.0035
1888.3590	-0.0090	-1.5745	-0.0031	-1.5286	-0.0926	-0.0074	-0.0384	-0.0456	0.0260	0.1307	-0.2776	-0.0138	-1.4827	-1.4034	0.4510	0.1931	-0.3559	-0.3184	-1.5810	-1.6289	0.6438	0.3207	-0.4075	-0.2798	-0.6273	-2.1444	-0.0412	-0.0528	-0.2909	0.0035
1888.3690	-0.0094	-1.5750	-0.0028	-1.5273	-0.0955	-0.0075	-0.0401	-0.0476	0.0290	0.1325	-0.2795	-0.0136	-1.5141	-1.3082	0.3477	0.2005	-0.3510	-0.3366	-1.5835	-1.6292	0.6461	0.3212	-0.4088	-0.2797	-0.6272	-2.1012	-0.0402	-0.0592	-0.2899	0.0035
1888.3790	-0.0098	-1.5755	-0.0025	-1.5260	-0.0983	-0.0077	-0.0412	-0.0478	0.0306	0.1365	-0.2876	-0.0155	-1.6816	-1.4235	0.2958	0.2289	-0.3850	-0.3062	-1.5860	-1.6298	0.6484	0.3216	-0.4102	-0.2797	-0.6272	-2.0621	-0.0393	-0.0653	-0.2889	0.0035
1888.3890	-0.0102	-1.5760	-0.0022	-1.5245	-0.1012	-0.0079	-0.0441	-0.0500	0.0310	0.1423	-0.2905	-0.0115	-1.4076	-1.2907	0.4422	0.1789	-0.3870	-0.3740	-1.5885	-1.6304	0.6506	0.3221	-0.4116	-0.2797	-0.6272	-2.0223	-0.0388	-0.0719	-0.2878	0.0035
1888.4010	-0.0107	-1.5766	-0.0019	-1.5229	-0.1047	-0.0080	-0.0454	-0.0523	0.0325	0.1444	-0.2981	-0.0151	-1.3941	-1.1483	0.5003	0.2179	-0.4414	-0.3666	-1.5916	-1.6303	0.6536	0.3226	-0.4133	-0.2797	-0.6272	-1.9656	-0.0352	-0.0794	-0.2866	0.0035
1888.4100	-0.0112	-1.5771	-0.0016	-1.5217	-0.1071	-0.0082	-0.0463	-0.0550	0.0332	0.1492	-0.3038	-0.0163	-1.1636	-0.9527	0.4977	0.2253	-0.4165	-0.3160	-1.5572	-1.4873	0.6630	0.3129	-0.3922	-0.2797	-0.1987	-0.2258	0.0444	-0.1909	-0.0508	0.0031
1888.4210	-0.0117	-1.5777	-0.0012	-1.5199	-0.1107	-0.0083	-0.0461	-0.0577	0.0380	0.1503	-0.3111	-0.0150	-1.2479	-0.9772	0.3870	0.2138	-0.3930	-0.3122	-1.6072	-1.6761	0.6570	0.3235	-0.4165	-0.2788	-0.7529	-2.4184	-0.0461	-0.0906	-0.2928	0.0116
1888.4310	-0.0122	-1.5783	-0.0008	-1.5184	-0.1139	-0.0084	-0.0480	-0.0581	0.0391	0.1539	-0.3190	-0.0157	-1.4019	-1.1732	0.4866	0.2030	-0.3791	-0.3046	-1.6102	-1.6770	0.6597	0.3240	-0.4179	-0.2788	-0.7529	-2.3728	-0.0466	-0.0975	-0.2917	0.0116
1888.4430	-0.0128	-1.5790	-0.0003	-1.5166	-0.1178	-0.0086	-0.0484	-0.0580	0.0404	0.1587	-0.3205	-0.0145	-1.6695	-1.6058	0.5164	0.1788	-0.4161	-0.3494	-1.6139	-1.6775	0.6632	0.3245	-0.4196	-0.2787	-0.7529	-2.3109	-0.0445	-0.1061	-0.2903	0.0116
1888.4530	-0.0132	-1.5796	0.0001	-1.5150	-0.1210	-0.0087	-0.0535	-0.0605	0.0433	0.1589	-0.3269	-0.0143	-1.6071	-1.7548	0.4642	0.2094	-0.4116	-0.2898	-1.6169	-1.6787	0.6657	0.3249	-0.4211	-0.2786	-0.7530	-2.2686	-0.0471	-0.1137	-0.2890	0.0116
1888.4630	-0.0138	-1.5802	0.0005	-1.5134	-0.1243	-0.0089	-0.0550	-0.0651	0.0452	0.1651	-0.3340	-0.0128	-1.4227	-1.4686	0.4986	0.1689	-0.3598	-0.3236	-1.6199	-1.6788	0.6686	0.3253	-0.4225	-0.2785	-0.7530	-2.2134	-0.0452	-0.1212	-0.2878	0.0116
1888.4730	-0.0143	-1.5809	0.0010	-1.5118	-0.1277	-0.0090	-0.0564	-0.0699	0.0464	0.1673	-0.3318	-0.0128	-1.4197	-1.3818	0.5755	0.1434	-0.4398	-0.3407	-1.6230	-1.6787	0.6716	0.3257	-0.4239	-0.2785	-0.7530	-2.1554	-0.0430	-0.1288	-0.2866	0.0116
1888.4850	-0.0150	-1.5818	0.0016	-1.5098	-0.1318	-0.0091	-0.0556	-0.0734	0.0492	0.1666	-0.3441	-0.0121	-1.6377	-1.1479	0.5875	0.1612	-0.3478	-0.3147	-1.6266	-1.6789	0.6746	0.3261	-0.4256	-0.2784	-0.7530	-2.0901	-0.0457	-0.1384	-0.2849	0.0116
1888.4950	-0.0156	-1.5825	0.0021	-1.5080	-0.1352	-0.0093	-0.0596	-0.0743	0.0520	0.1686	-0.3442	-0.0126	-1.4119	-1.3571	0.4385	0.1667	-0.4362	-0.3339	-1.6297	-1.6786	0.6775	0.3265	-0.4270	-0.2783	-0.7531	-2.0294	-0.0437	-0.1461	-0.2837	0.0116
1888.5050	-0.0162	-1.5832	0.0027	-1.5063	-0.1387	-0.0094	-0.0610	-0.0760	0.0553	0.1720	-0.3525	-0.0119	-1.5013	-1.4368	0.4308	0.1589	-0.4368	-0.3385	-1.6327	-1.6780	0.6804	0.3268	-0.4284	-0.2782	-0.7531	-1.9655	-0.0427	-0.1540	-0.2824	0.0116
1888.5150	-0.0168	-1.5841	0.0032	-1.5045	-0.1423	-0.0095	-0.0628	-0.0794	0.0557	0.1736	-0.3582	-0.0124	-1.3029	-1.2943	0.4242	0.1470	-0.4069	-0.3460	-1.6469	-1.7194	0.6821	0.3270	-0.4298	-0.2773	-0.8865	-2.4059	-0.0521	-0.1626	-0.2831	0.0207
1888.5250	-0.0175	-1.5848	0.0037	-1.5028	-0.1459	-0.0097	-0.0644	-0.0830	0.0589	0.1748	-0.3708	-0.0138	-1.0376	-1.2888	0.4730	0.1321	-0.3605	-0.3012	-1.6504	-1.7191	0.6856	0.3274	-0.4312	-0.2772	-0.8865	-2.3363	-0.0499	-0.1706	-0.2818	0.0207
1888.5370	-0.0182	-1.5858	0.0045	-1.5006	-0.1504	-0.0098	-0.0644	-0.0818	0.0640	0.1800	-0.3729	-0.0131	-1.3357	-1.8122	0.3610	0.1641	-0.4198	-0.3274	-1.6547	-1.7190	0.6895	0.3278	-0.4329	-0.2770	-0.8866	-2.2555	-0.0505	-0.1808	-0.2801	0.0207
1888.5470	-0.0188	-1.5867	0.0051	-1.4988	-0.1541	-0.0099	-0.0652	-0.0874	0.0652	0.1842	-0.3784	-0.0119	-1.4104	-1.6588	0.3624	0.1856	-0.3687	-0.2897	-1.6583	-1.7191	0.6926	0.3282	-0.4343	-0.2769	-0.8867	-2.1913	-0.0522	-0.1895	-0.2787	0.0207
1888.5570	-0.0196	-1.5876	0.0058	-1.4969	-0.1580	-0.0100	-0.0686	-0.0956	0.0689	0.1853	-0.3813	-0.0110	-1.5713	-1.1398	0.2773	0.2064	-0.3667	-0.2984	-1.6619	-1.7179	0.6961	0.3285	-0.4357	-0.2768	-0.8868	-2.1109	-0.0495	-0.1980	-0.2774	0.0207
1888.5690	-0.0204	-1.5888	0.0067	-1.4947	-0.1627	-0.0102	-0.0714	-0.0939	0.0696	0.1920	-0.3920	-0.0112	-1.5406	-1.5507	0.4006	0.2021	-0.3037	-0.2374	-1.6662	-1.7168	0.6999	0.3289	-0.4374	-0.2766	-0.8870	-2.0177	-0.0503	-0.2086	-0.2757	0.0207
1888.5790	-0.0211	-1.5897	0.0074	-1.4927	-0.1665	-0.0103	-0.0737	-0.0965	0.0705	0.1936	-0.3908	-0.0097	-1.2602	-1.5940	0.4545	0.2201	-0.3917	-0.2766	-1.6698	-1.7154	0.7034	0.3292	-0.4388	-0.2765	-0.8871	-1.9346	-0.0476	-0.2173	-0.2743	0.0207
1888.5890	-0.0219	-1.5908	0.0081	-1.4909	-0.1705	-0.0104	-0.0755	-0.1014	0.0744	0.1981	-0.3990	-0.0082	-1.3946	-1.4484	0.4320	0.2291	-0.4262	-0.2824	-1.6734	-1.7140	0.7068	0.3295	-0.4402	-0.2672	-0.8872	-1.8525	-0.0461	-0.2261	-0.2728	0.0207
1888.5990	-0.0227	-1.5918	0.0088	-1.4888	-0.1745	-0.0105	-0.0760	-0.1020	0.0750	0.2027	-0.4020	-0.0082	-1.6693	-1.6948	0.4809	0.1675	-0.4721	-0.3019	-1.6770	-1.7125	0.7103	0.3298	-0.4416	-0.2578	-0.8874	-1.7684	-0.0442	-0.2353	-0.2714	0.0207
1888.6100	-0.0234	-1.5929	0.0095	-1.4868	-0.1786	-0.0105	-0.0804	-0.1063	0.0775	0.2065	-0.4159	-0.0078	-1.4946	-1.5984	0.6546	0.1828	-0.3447	-0.2972	-1.6704	-1.6674	0.7160	0.3275	-0.4374	-0.2486	-0.7669	-1.1645	-0.0194	-0.2715	-0.2098	0.0197
1888.6210	-0.0244	-1.5942	0.0105	-1.4843	-0.1836	-0.0106	-0.0812	-0.1141	0.0835	0.2091	-0.4168	-0.0076	-1.3695	-1.1067	0.5771	0.1632	-0.4182	-0.2979	-1.6969	-1.7447	0.7182	0.3301	-0.4442	-0.2309	-1.0255	-2.0008	-0.0419	-0.2590	-0.2635	0.0307
1888.6310	-0.0252	-1.5953	0.0114	-1.4823	-0.1879	-0.0107	-0.0816	-0.1150	0.0863	0.2148	-0.4273	-0.0075	-1.5705	-1.1881	0.4301	0.1678	-0.3311	-0.2568	-1.7010	-1.7428	0.7223	0.3303	-0.4456	-0.2170	-1.0257	-1.9029	-0.0383	-0.2684	-0.2620	0.0307
1888.6410	-0.0261	-1.5965	0.0123	-1.4801	-0.1921	-0.0108	-0.0849	-0.1175	0.0888	0.2181	-0.4277	-0.0082	-1.6827	-1.2159	0.6075	0.1339	-0.4137	-0.2288	-1.7051	-1.7411	0.7260	0.3306	-0.4470	-0.2030	-1.0260	-1.8088	-0.0383	-0.2783	-0.2604	0.0307
1888.6510	-0.0269	-1.5977	0.0132	-1.4779	-0.1964	-0.0108	-0.0885	-0.1190	0.0917	0.2208	-0.4310	-0.0062	-1.4609	-1.2458	0.6103	0.0838	-0.4413	-0.2531	-1.7093	-1.7391	0.7297	0.3308	-0.4483	-0.1891	-1.0263	-1.7098	-0.0380	-0.2884	-0.2588	0.0307
1888.6630	-0.0280	-1.5992	0.0143	-1.4752	-0.2016	-0.0110	-0.0911	-0.1204	0.0949	0.2192	-0.4466	-0.0075	-1.5489	-1.5944	0.7043	0.1636	-0.4312	-0.2431	-1.7142	-1.7365	0.7345	0.3311	-0.4500	-0.1724	-1.0267	-1.5895	-0.0353	-0.3000	-0.2569	0.0307
1888.6730	-0.0289	-1.6004	0.0153	-1.4730	-0.2060	-0.0110	-0.0913	-0.1290	0.0977	0.2218	-0.4439	-0.0046	-1.5974	-1.2466	0.7799	0.1584	-0.4770	-0.2392	-1.7184	-1.7343	0.7381	0.3313	-0.4514	-0.1585	-1.0270	-1.4895	-0.0366	-0.3104	-0.2552	0.0307
1888.6830	-0.0299	-1.6017	0.0163	-1.4707	-0.2106	-0.0110	-0.0958	-0.1293	0.1043	0.2243	-0.4564	-0.0042	-1.3278	-1.3910	0.4742	0.1465	-0.3768	-0.2401	-1.7225	-1.7322	0.7416	0.3314	-0.4527	-0.1446	-1.0273	-1.3895	-0.0386	-0.3210	-0.2535	0.0307
1888.6930	-0.0309	-1.6030	0.0174	-1.4685	-0.2152	-0.0111	-0.0960	-0.1342	0.1061	0.2249	-0.4590	-0.0060	-1.0795	-1.3890	0.5382	0.1455	-0.3687	-0.2078	-1.7266	-1.7294	0.7453	0.3316	-0.4541	-0.1307	-1.0277	-1.2820	-0.0386	-0.3316	-0.2518	0.0307
1888.7030	-0.0319	-1.6044	0.0185	-1.4662	-0.2199	-0.0111	-0.0971	-0.1347	0.1100	0.2280	-0.4650	-0.0044	-1.1602	-1.5571	0.4671	0.1756	-0.2829	-0.1979	-1.7308	-1.7264	0.7490	0.3317	-0.4555	-0.1168	-1.0282	-1.1711	-0.0388	-0.3422	-0.2501	0.0307
1888.7150	-0.0330	-1.6060	0.0198	-1.4634	-0.2255	-0.0112	-0.0986	-0.1415	0.1105	0.2336	-0.4696	-0.0027	-1.8033	-1.6155	0.6478	0.1404	-0.3209	-0.1959	-1.7475	-1.7521	0.7537	0.3313	-0.4560	-0.0959	-1.1656	-1.3850	-0.0387	-0.3618	-0.2366	0.0413
1888.7250	-0.0340	-1.6074	0.0209	-1.4610	-0.2302	-0.0112	-0.1029	-0.1465	0.1173	0.2379	-0.4676	-0.0021	-1.5804	-1.3051	0.5639	0.1687	-0.4377	-0.2298	-1.7522	-1.7489	0.7579	0.3314	-0.4573	-0.0771	-1.1662	-1.2662	-0.0377	-0.3725	-0.2349	0.0413
1888.7350	-0.0351	-1.6088	0.0221	-1.4586	-0.2349	-0.0112	-0.1059	-0.1497	0.1181	0.2414	-0.4808	-0.0025	-1.5890	-1.4429	0.5857	0.2306	-0.3815	-0.1951	-1.7568	-1.7461	0.7618	0.3315	-0.4587	-0.0584	-1.1668	-1.1510	-0.0398	-0.3833	-0.2332	0.0413
1888.7450	-0.0362	-1.6104	0.0233	-1.4563	-0.2396	-0.0113	-0.1082	-0.1502	0.1229	0.2490	-0.4905	-0.0011	-1.4941	-1.6900	0.3414	0.1580	-0.3569	-0.1984	-1.7615	-1.7426	0.7661	0.3317	-0.4600	-0.0396	-1.1674	-1.0283	-0.0380	-0.3941	-0.2315	0.0413
1888.7570	-0.0376	-1.6122	0.0248	-1.4533	-0.2455	-0.0112	-0.1115	-0.1575	0.1255	0.2543	-0.4967	-0.0005	-1.1034	-1.6529	0.5147	0.1474	-0.3970	-0.1881	-1.7671	-1.7382	0.7711	0.3318	-0.4616	-0.0171	-1.1682	-0.8785	-0.0380	-0.4075	-0.2293	0.0413
1888.7670	-0.0387	-1.6138	0.0261	-1.4508	-0.2505	-0.0112	-0.1089	-0.1633	0.1290	0.2562	-0.5078	-0.0005	-1.7201	-1.1745	0.5730	0.1326	-0.2849	-0.1724	-1.7717	-1.7340	0.7753	0.3319	-0.4629	0.0017	-1.1689	-0.7472	-0.0371	-0.4188	-0.2276	0.0413
1888.7770	-0.0398	-1.6154	0.0274	-1.4482	-0.2556	-0.0112	-0.1154	-0.1649	0.1318	0.2577	-0.5063	-0.0004	-1.7021	-1.4020	0.4534	0.1697	-0.3137	-0.1296	-1.7764	-1.7299	0.7792	0.3319	-0.4637	0.0204	-1.1697	-0.6166	-0.0384	-0.4305	-0.2257	0.0413
1888.7870	-0.0410	-1.6171	0.0288	-1.4456	-0.2606	-0.0112	-0.1189	-0.1646	0.1374	0.2590	-0.5057	-0.0001	-1.4891	-1.7662	0.3979	0.1108	-0.4117	-0.1286	-1.7811	-1.7252	0.7834	0.3319	-0.4643	0.0390	-1.1705	-0.4800	-0.0382	-0.4424	-0.2238	0.0413
1888.7990	-0.0424	-1.6191	0.0304	-1.4424	-0.2667	-0.0113	-0.1238	-0.1744	0.1398	0.2570	-0.5148	-0.0000	-1.4766	-1.3658	0.4970	0.1078	-0.3767	-0.0933	-1.7867	-1.7194	0.7885	0.3320	-0.4650	0.0614	-1.1716	-0.3132	-0.0362	-0.4563	-0.2216	0.0413
1888.8100	-0.0437	-1.6209	0.0319	-1.4398	-0.2719	-0.0112	-0.1249	-0.1756	0.1447	0.2620	-0.5250	0.0013	-1.1833	-1.4577	0.4644	0.1080	-0.3169	-0.0576	-1.7943	-1.7186	0.7932	0.3318	-0.4652	0.0805	-1.2069	-0.2225	-0.0307	-0.4707	-0.2150	0.0442
1888.8190	-0.0449	-1.6227	0.0333	-1.4371	-0.2772	-0.0112	-0.1240	-0.1788	0.1442	0.2601	-0.5234	0.0010	-1.7669	-1.4709	0.6681	0.1490	-0.3698	-0.0140	-1.8074	-1.7276	0.7982	0.3311	-0.4645	0.1049	-1.3037	-0.2440	-0.0250	-0.4902	-0.1996	0.0523
1888.8290	-0.0461	-1.6246	0.0347	-1.4344	-0.2825	-0.0112	-0.1294	-0.1831	0.1483	0.2671	-0.5283	0.0032	-1.7671	-1.5309	0.6103	0.1337	-0.3155	-0.0003	-1.8126	-1.7214	0.8033	0.3311	-0.4650	0.1285	-1.3049	-0.0842	-0.0182	-0.5018	-0.1979	0.0523
1888.8390	-0.0475	-1.6265	0.0363	-1.4318	-0.2878	-0.0112	-0.1326	-0.1881	0.1527	0.2689	-0.5332	0.0041	-1.8880	-1.3106	0.4969	0.1755	-0.3534	0.0725	-1.8177	-1.7152	0.8081	0.3311	-0.4656	0.1521	-1.3062	0.0753	-0.0136	-0.5132	-0.1962	0.0523
1888.8510	-0.0491	-1.6288	0.0381	-1.4286	-0.2941	-0.0111	-0.1380	-0.1929	0.1558	0.2754	-0.5380	0.0063	-1.4374	-1.0788	0.6077	0.1897	-0.4508	0.0653	-1.8239	-1.7080	0.8136	0.3311	-0.4662	0.1804	-1.3078	0.2650	-0.0120	-0.5275	-0.1940	0.0523
1888.8610	-0.0504	-1.6307	0.0397	-1.4258	-0.2995	-0.0111	-0.1378	-0.1932	0.1578	0.2847	-0.5424	0.0094	-1.6438	-1.4740	0.7158	0.1245	-0.4856	0.0696	-1.8291	-1.7018	0.8183	0.3310	-0.4668	0.2040	-1.3092	0.4242	-0.0088	-0.5395	-0.1921	0.0523
1888.8710	-0.0518	-1.6327	0.0413	-1.4230	-0.3050	-0.0109	-0.1395	-0.1999	0.1635	0.2866	-0.5538	0.0107	-1.9928	-1.0923	0.6802	0.1592	-0.4188	0.0888	-1.8343	-1.6950	0.8231	0.3310	-0.4673	0.2276	-1.3107	0.5921	-0.0052	-0.5518	-0.1903	0.0523
1888.8810	-0.0533	-1.6347	0.0430	-1.4202	-0.3107	-0.0109	-0.1441	-0.2040	0.1680	0.2887	-0.5585	0.0103	-1.5342	-1.1440	0.6234	0.0908	-0.3749	0.0799	-1.8394	-1.6888	0.8273	0.3309	-0.4679	0.2512	-1.3122	0.7517	-0.0063	-0.5646	-0.1883	0.0523
1888.8930	-0.0550	-1.6371	0.0450	-1.4167	-0.3174	-0.0107	-0.1466	-0.2048	0.1706	0.2924	-0.5639	0.0112	-1.7542	-1.5328	0.7194	0.0619	-0.3325	0.1426	-1.8457	-1.6808	0.8325	0.3307	-0.4685	0.2795	-1.3142	0.9500	-0.0074	-0.5801	-0.1859	0.0523
1888.9030	-0.0565	-1.6392	0.0467	-1.4137	-0.3231	-0.0106	-0.1494	-0.2115	0.1753	0.2916	-0.5602	0.0123	-1.1629	-1.2934	0.7133	0.1016	-0.4013	0.0998	-1.8509	-1.6732	0.8373	0.3306	-0.4691	0.2821	-1.3160	1.1273	-0.0039	-0.5929	-0.1840	0.0523
1888.9130	-0.0579	-1.6413	0.0485	-1.4107	-0.3287	-0.0105	-0.1499	-0.2137	0.1797	0.2892	-0.5714	0.0122	-1.9176	-1.2694	0.6062	0.0937	-0.3576	0.1461	-1.8659	-1.6732	0.8436	0.3292	-0.4672	0.2834	-1.4337	1.2142	0.0141	-0.6194	-0.1569	0.0632
1888.9230	-0.0595	-1.6435	0.0503	-1.4078	-0.3344	-0.0104	-0.1535	-0.2174	0.1834	0.2926	-0.5797	0.0120	-1.7009	-1.5621	0.6416	0.1387	-0.3584	0.1187	-1.8715	-1.6658	0.8482	0.3290	-0.4677	0.2838	-1.4357	1.3900	0.0151	-0.6321	-0.1550	0.0632
1888.9330	-0.0611	-1.6457	0.0522	-1.4048	-0.3402	-0.0102	-0.1574	-0.2234	0.1873	0.2945	-0.5808	0.0136	-1.7004	-1.1263	0.6532	0.1036	-0.3836	0.1432	-1.8771	-1.6584	0.8527	0.3288	-0.4682	0.2842	-1.4378	1.5668	0.0143	-0.6454	-0.1530	0.0632
1888.9450	-0.0630	-1.6484	0.0545	-1.4012	-0.3472	-0.0101	-0.1575	-0.2243	0.1947	0.3003	-0.5860	0.0146	-1.4481	-1.5191	0.4674	0.1113	-0.4189	0.1755	-1.8838	-1.6483	0.8585	0.3286	-0.4688	0.2847	-1.4406	1.7927	0.0170	-0.6608	-0.1507	0.0632
1888.9550	-0.0646	-1.6507	0.0564	-1.3982	-0.3532	-0.0100	-0.1588	-0.2321	0.1952	0.3038	-0.5883	0.0148	-2.0134	-1.3097	0.6173	0.1514	-0.3851	0.2060	-1.8895	-1.6401	0.8631	0.3284	-0.4693	0.2851	-1.4429	1.9784	0.0174	-0.6740	-0.1488	0.0632
1888.9650	-0.0662	-1.6530	0.0585	-1.3952	-0.3591	-0.0098	-0.1649	-0.2355	0.2003	0.3099	-0.5955	0.0184	-1.7527	-1.2792	0.3981	0.1050	-0.3552	0.1894	-1.8951	-1.6319	0.8675	0.3281	-0.4697	0.2854	-1.4454	2.1650	0.0154	-0.6873	-0.1468	0.0632
1888.9750	-0.0679	-1.6554	0.0605	-1.3921	-0.3650	-0.0096	-0.1709	-0.2348	0.2038	0.3133	-0.6048	0.0188	-1.4258	-1.7204	0.4406	0.0828	-0.3978	0.1532	-1.9007	-1.6234	0.8720	0.3279	-0.4702	0.2858	-1.4480	2.3550	0.0150	-0.7009	-0.1448	0.0632
1888.9870	-0.0699	-1.6583	0.0630	-1.3883	-0.3723	-0.0094	-0.1690	-0.2434	0.2078	0.3172	-0.6058	0.0200	-1.8274	-1.4016	0.4735	0.1002	-0.4263	0.1545	-1.9075	-1.6123	0.8775	0.3276	-0.4708	0.2863	-1.4513	2.5922	0.0151	-0.7169	-0.1425	0.0632
1888.9970	-0.0716	-1.6608	0.0651	-1.3852	-0.3785	-0.0092	-0.1753	-0.2458	0.2100	0.3206	-0.6070	0.0196	-1.6333	-1.5274	0.4972	0.0437	-0.4045	0.2127	-1.9132	-1.6028	0.8821	0.3273	-0.4713	0.2867	-1.4543	2.7949	0.0156	-0.7309	-0.1404	0.0632
1889.0070	-0.0734	-1.6633	0.0672	-1.3819	-0.3846	-0.0090	-0.1794	-0.2522	0.2135	0.3184	-0.6079	0.0215	-1.8549	-1.3833	0.5207	0.0902	-0.4268	0.1960	-1.9189	-1.5925	0.8871	0.3270	-0.4718	0.2870	-1.4574	3.0056	0.0192	-0.7444	-0.1385	0.0632
1889.0170	-0.0752	-1.6659	0.0694	-1.3787	-0.3907	-0.0088	-0.1829	-0.2570	0.2142	0.3208	-0.6208	0.0220	-1.5137	-1.1916	0.6524	0.0746	-0.3830	0.2477	-1.9341	-1.5805	0.8947	0.3253	-0.4695	0.2885	-1.5718	3.2377	0.0490	-0.7731	-0.1082	0.0742
1889.0290	-0.0774	-1.6690	0.0720	-1.3749	-0.3981	-0.0085	-0.1855	-0.2591	0.2189	0.3206	-0.6269	0.0245	-1.9324	-1.3811	0.6936	0.1323	-0.3734	0.2558	-1.9414	-1.5679	0.9007	0.3249	-0.4700	0.2891	-1.5760	3.4944	0.0523	-0.7894	-0.1058	0.0742
1889.0390	-0.0793	-1.6717	0.0742	-1.3716	-0.4044	-0.0083	-0.1899	-0.2648	0.2231	0.3230	-0.6339	0.0277	-1.7297	-1.1067	0.6329	0.0951	-0.3729	0.2157	-1.9474	-1.5571	0.9056	0.3245	-0.4705	0.2895	-1.5796	3.7113	0.0552	-0.8034	-0.1038	0.0742
1889.0490	-0.0811	-1.6743	0.0765	-1.3684	-0.4108	-0.0080	-0.1920	-0.2653	0.2253	0.3284	-0.6353	0.0286	-1.6499	-1.4087	0.7852	0.0997	-0.3366	0.2220	-1.9535	-1.5455	0.9109	0.3242	-0.4709	0.2900	-1.5835	3.9385	0.0614	-0.8167	-0.1020	0.0742
1889.0590	-0.0831	-1.6770	0.0787	-1.3651	-0.4171	-0.0078	-0.1929	-0.2734	0.2313	0.3307	-0.6344	0.0284	-1.8613	-0.9060	0.7733	0.1772	-0.4292	0.2232	-1.9596	-1.5339	0.9163	0.3238	-0.4713	0.2904	-1.5875	4.1657	0.0679	-0.8301	-0.1002	0.0742
1889.0690	-0.0850	-1.6797	0.0811	-1.3618	-0.4235	-0.0074	-0.1950	-0.2738	0.2376	0.3413	-0.6359	0.0289	-1.8841	-1.1739	0.5914	0.0823	-0.4271	0.2557	-1.9657	-1.5230	0.9209	0.3234	-0.4717	0.2909	-1.5916	4.3854	0.0676	-0.8443	-0.0982	0.0742
1889.0810	-0.0874	-1.6830	0.0839	-1.3578	-0.4312	-0.0071	-0.2003	-0.2810	0.2402	0.3415	-0.6468	0.0312	-1.7158	-0.9818	0.7387	0.1170	-0.3984	0.2468	-1.9730	-1.5089	0.9269	0.3230	-0.4722	0.2914	-1.5968	4.6596	0.0718	-0.8611	-0.0960	0.0742
1889.0910	-0.0895	-1.6858	0.0863	-1.3543	-0.4377	-0.0068	-0.2004	-0.2813	0.2478	0.3453	-0.6555	0.0303	-1.9678	-1.2635	0.6111	0.0430	-0.3331	0.2715	-1.9791	-1.4968	0.9318	0.3225	-0.4726	0.2918	-1.6014	4.8923	0.0743	-0.8754	-0.0940	0.0742
1889.1010	-0.0915	-1.6887	0.0888	-1.3508	-0.4442	-0.0065	-0.2037	-0.2874	0.2503	0.3430	-0.6557	0.0309	-1.8529	-1.1845	0.6604	0.0336	-0.3201	0.3308	-1.9852	-1.4855	0.9362	0.3221	-0.4730	0.2923	-1.6059	5.1167	0.0716	-0.8904	-0.0919	0.0742
1889.1110	-0.0936	-1.6916	0.0914	-1.3473	-0.4508	-0.0061	-0.2082	-0.2925	0.2534	0.3418	-0.6553	0.0322	-1.3680	-1.0348	0.6301	0.0481	-0.4218	0.3209	-2.0073	-1.4810	0.9450	0.3205	-0.4715	0.2942	-1.7999	5.2597	0.1118	-0.9170	-0.0692	0.0899
1889.1230	-0.0961	-1.6951	0.0944	-1.3432	-0.4587	-0.0057	-0.2076	-0.2970	0.2589	0.3387	-0.6664	0.0380	-1.8016	-1.0652	0.5991	0.1004	-0.3572	0.3020	-2.0155	-1.4661	0.9512	0.3199	-0.4720	0.2949	-1.8063	5.5469	0.1139	-0.9343	-0.0669	0.0899
1889.1330	-0.0982	-1.6981	0.0971	-1.3397	-0.4654	-0.0053	-0.2125	-0.3000	0.2629	0.3444	-0.6684	0.0430	-2.0586	-1.0374	0.5658	0.0544	-0.3937	0.2529	-2.0223	-1.4537	0.9559	0.3193	-0.4723	0.2954	-1.8118	5.7867	0.1119	-0.9490	-0.0649	0.0899
1889.1430	-0.1004	-1.7012	0.0998	-1.3363	-0.4721	-0.0049	-0.2187	-0.3057	0.2681	0.3457	-0.6681	0.0410	-1.5382	-1.0787	0.5553	0.1018	-0.4187	0.2743	-2.0291	-1.4405	0.9610	0.3189	-0.4727	0.2960	-1.8177	6.0364	0.1138	-0.9632	-0.0631	0.0899
1889.1530	-0.1026	-1.7042	0.1024	-1.3329	-0.4789	-0.0045	-0.2197	-0.3074	0.2681	0.3527	-0.6725	0.0414	-2.0897	-1.0327	0.6360	0.0994	-0.4043	0.2653	-2.0359	-1.4272	0.9660	0.3183	-0.4731	0.2965	-1.8238	6.2871	0.1144	-0.9776	-0.0612	0.0899
1889.1630	-0.1048	-1.7073	0.1052	-1.3294	-0.4856	-0.0041	-0.2278	-0.3130	0.2731	0.3602	-0.6743	0.0424	-2.0086	-1.0412	0.6380	0.0827	-0.4412	0.2766	-2.0428	-1.4137	0.9713	0.3179	-0.4735	0.2971	-1.8301	6.5402	0.1179	-0.9918	-0.0594	0.0899
1889.1750	-0.1075	-1.7111	0.1085	-1.3250	-0.4935	-0.0036	-0.2275	-0.3154	0.2782	0.3658	-0.6894	0.0425	-1.8221	-1.2155	0.6539	0.0451	-0.4482	0.2845	-2.0510	-1.3967	0.9776	0.3172	-0.4739	0.2977	-1.8380	6.8536	0.1219	-1.0092	-0.0571	0.0899
1889.1850	-0.1099	-1.7143	0.1113	-1.3214	-0.5005	-0.0032	-0.2308	-0.3225	0.2825	0.3619	-0.6949	0.0433	-2.0223	-1.0665	0.4944	0.0606	-0.2937	0.2989	-2.0579	-1.3824	0.9827	0.3167	-0.4743	0.2983	-1.8448	7.1154	0.1234	-1.0241	-0.0552	0.0899
1889.1950	-0.1122	-1.7176	0.1142	-1.3177	-0.5075	-0.0027	-0.2363	-0.3236	0.2863	0.3643	-0.6891	0.0495	-1.6501	-1.2767	0.5750	-0.0108	-0.3337	0.2466	-2.0649	-1.3677	0.9878	0.3161	-0.4746	0.2988	-1.8520	7.3832	0.1260	-1.0391	-0.0533	0.0899
1889.2050	-0.1146	-1.7208	0.1170	-1.3140	-0.5144	-0.0023	-0.2370	-0.3301	0.2906	0.3600	-0.6937	0.0474	-2.0152	-1.0570	0.5408	0.0130	-0.3827	0.2766	-2.0718	-1.3533	0.9928	0.3156	-0.4750	0.2994	-1.8593	7.6469	0.1261	-1.0542	-0.0514	0.0899
1889.2170	-0.1175	-1.7248	0.1206	-1.3096	-0.5228	-0.0017	-0.2418	-0.3343	0.2925	0.3636	-0.7007	0.0503	-2.0330	-1.2656	0.7005	0.0466	-0.3172	0.2577	-2.0897	-1.3137	1.0047	0.3129	-0.4719	0.3013	-1.9799	8.2282	0.1861	-1.0920	-0.0114	0.1029
1889.2270	-0.1199	-1.7282	0.1236	-1.3060	-0.5298	-0.0012	-0.2432	-0.3406	0.2975	0.3655	-0.7022	0.0501	-2.0848	-0.8767	0.6578	0.0809	-0.3730	0.3086	-2.0970	-1.2981	1.0099	0.3123	-0.4722	0.3019	-1.9878	8.5021	0.1892	-1.1067	-0.0097	0.1029
1889.2370	-0.1224	-1.7316	0.1265	-1.3024	-0.5369	-0.0007	-0.2491	-0.3433	0.2991	0.3712	-0.7062	0.0517	-2.1458	-1.0764	0.7561	0.0845	-0.2967	0.3434	-2.1042	-1.2822	1.0151	0.3116	-0.4725	0.3025	-1.9961	8.7808	0.1920	-1.1212	-0.0080	0.1029
1889.2470	-0.1250	-1.7350	0.1295	-1.2987	-0.5438	-0.0001	-0.2554	-0.3479	0.3045	0.3770	-0.7050	0.0566	-1.5584	-0.7767	0.7235	0.0704	-0.4179	0.2881	-2.1115	-1.2658	1.0206	0.3109	-0.4728	0.3031	-2.0048	9.0655	0.1980	-1.1358	-0.0063	0.1029
1889.2590	-0.1279	-1.7392	0.1332	-1.2942	-0.5523	0.0006	-0.2556	-0.3548	0.3082	0.3787	-0.7163	0.0585	-2.2204	-0.7341	0.8174	0.0586	-0.3728	0.2864	-2.1204	-1.2455	1.0271	0.3101	-0.4731	0.3039	-2.0156	9.4139	0.2045	-1.1532	-0.0043	0.1029
1889.2690	-0.1306	-1.7428	0.1363	-1.2903	-0.5594	0.0012	-0.2642	-0.3538	0.3158	0.3804	-0.7183	0.0600	-1.7931	-1.0794	0.6561	-0.0058	-0.4122	0.2185	-2.1277	-1.2287	1.0324	0.3094	-0.4734	0.3045	-2.0248	9.7038	0.2089	-1.1682	-0.0025	0.1029
1889.2790	-0.1332	-1.7464	0.1395	-1.2865	-0.5668	0.0017	-0.2646	-0.3597	0.3186	0.3768	-0.7245	0.0579	-1.9895	-0.7991	0.8371	-0.0068	-0.3322	0.3078	-2.1351	-1.2105	1.0380	0.3087	-0.4737	0.3051	-2.0346	10.0092	0.2164	-1.1831	-0.0009	0.1029
1889.2890	-0.1358	-1.7501	0.1427	-1.2826	-0.5740	0.0023	-0.2699	-0.3625	0.3256	0.3768	-0.7159	0.0627	-2.2765	-0.9429	0.5107	0.0054	-0.3622	0.2838	-2.1425	-1.1930	1.0433	0.3080	-0.4740	0.3058	-2.0445	10.3070	0.2206	-1.1980	0.0008	0.1029
1889.2990	-0.1385	-1.7537	0.1459	-1.2789	-0.5812	0.0030	-0.2735	-0.3667	0.3280	0.3774	-0.7147	0.0642	-1.7664	-0.7253	0.7571	-0.0089	-0.5024	0.2763	-2.1500	-1.1750	1.0489	0.3074	-0.4744	0.3064	-2.0548	10.6109	0.2275	-1.2125	0.0023	0.1029
1889.3100	-0.1413	-1.7575	0.1492	-1.2751	-0.5883	0.0036	-0.2756	-0.3708	0.3307	0.3798	-0.7294	0.0643	-2.1789	-0.7193	0.7405	0.0640	-0.3991	0.2524	-2.1587	-1.1460	1.0563	0.3061	-0.4735	0.3073	-2.0804	11.0454	0.2527	-1.2333	0.0159	0.1057
1889.3210	-0.1446	-1.7619	0.1531	-1.2706	-0.5972	0.0044	-0.2801	-0.3739	0.3344	0.3868	-0.7333	0.0644	-1.8287	-0.7774	0.8810	0.0709	-0.3715	0.3454	-2.1713	-1.0937	1.0675	0.3034	-0.4707	0.3088	-2.1351	11.7683	0.3083	-1.2687	0.0514	0.1136
1889.3310	-0.1474	-1.7657	0.1566	-1.2667	-0.6046	0.0051	-0.2827	-0.3812	0.3402	0.3908	-0.7292	0.0700	-2.2788	-0.2525	0.7569	0.0583	-0.3891	0.3495	-2.1788	-1.0744	1.0727	0.3026	-0.4709	0.3095	-2.1462	12.0806	0.3137	-1.2834	0.0529	0.1136
1889.3410	-0.1503	-1.7695	0.1600	-1.2629	-0.6118	0.0058	-0.2871	-0.3829	0.3409	0.3942	-0.7271	0.0755	-1.9177	-0.4676	0.8462	0.0505	-0.5009	0.2771	-2.1864	-1.0557	1.0775	0.3017	-0.4711	0.3102	-2.1574	12.3852	0.3147	-1.2985	0.0545	0.1136
1889.3530	-0.1537	-1.7741	0.1642	-1.2581	-0.6207	0.0067	-0.2892	-0.3846	0.3469	0.3940	-0.7373	0.0729	-2.2891	-0.6485	0.7297	0.0219	-0.4146	0.2766	-2.1955	-1.0326	1.0831	0.3006	-0.4713	0.3111	-2.1713	12.7574	0.3158	-1.3169	0.0564	0.1136
1889.3630	-0.1566	-1.7780	0.1677	-1.2541	-0.6281	0.0075	-0.2952	-0.3908	0.3512	0.3899	-0.7412	0.0740	-1.6722	-0.4007	0.7716	-0.0288	-0.3818	0.2755	-2.2031	-1.0127	1.0883	0.2997	-0.4715	0.3117	-2.1834	13.0766	0.3212	-1.3320	0.0579	0.1136
1889.3730	-0.1596	-1.7819	0.1712	-1.2501	-0.6356	0.0081	-0.2944	-0.3921	0.3546	0.3881	-0.7408	0.0738	-2.0710	-0.6844	0.6738	0.0021	-0.3515	0.3213	-2.2108	-0.9930	1.0930	0.2988	-0.4717	0.3124	-2.1957	13.3931	0.3222	-1.3474	0.0594	0.1136
1889.3830	-0.1626	-1.7858	0.1748	-1.2462	-0.6429	0.0089	-0.2989	-0.3939	0.3609	0.3874	-0.7367	0.0770	-1.7152	-0.7339	0.5787	0.0576	-0.4893	0.3591	-2.2185	-0.9731	1.0981	0.2979	-0.4720	0.3131	-2.2083	13.7127	0.3263	-1.3622	0.0608	0.1136
1889.3950	-0.1662	-1.7907	0.1791	-1.2416	-0.6519	0.0098	-0.3000	-0.4012	0.3637	0.3932	-0.7504	0.0798	-2.3507	-0.6558	0.5930	0.0576	-0.3767	0.3928	-2.2278	-0.9477	1.1045	0.2969	-0.4722	0.3140	-2.2243	14.1132	0.3352	-1.3794	0.0623	0.1136
1889.4050	-0.1693	-1.7947	0.1827	-1.2377	-0.6595	0.0107	-0.3066	-0.4040	0.3661	0.3982	-0.7531	0.0857	-1.8530	-0.7397	0.7218	0.0894	-0.3303	0.3247	-2.2355	-0.9267	1.1098	0.2960	-0.4725	0.3146	-2.2378	14.4451	0.3417	-1.3938	0.0635	0.1136
1889.4150	-0.1724	-1.7988	0.1864	-1.2337	-0.6671	0.0116	-0.3086	-0.4067	0.3704	0.4042	-0.7496	0.0869	-2.3105	-0.7145	0.6731	-0.0288	-0.3743	0.3041	-2.2509	-0.8629	1.1237	0.2928	-0.4684	0.3167	-2.3419	15.2855	0.4342	-1.4332	0.1097	0.1273
1889.4250	-0.1755	-1.8028	0.1901	-1.2297	-0.6746	0.0125	-0.3142	-0.4140	0.3720	0.4054	-0.7451	0.0865	-1.9840	-0.3214	0.7818	-0.0207	-0.4833	0.3210	-2.2588	-0.8413	1.1284	0.2917	-0.4686	0.3174	-2.3558	15.6175	0.4369	-1.4483	0.1111	0.1273
1889.4350	-0.1786	-1.8070	0.1939	-1.2255	-0.6820	0.0133	-0.3154	-0.4163	0.3779	0.4011	-0.7547	0.0891	-2.1661	-0.3475	0.7582	-0.0458	-0.3997	0.3014	-2.2668	-0.8195	1.1332	0.2906	-0.4687	0.3182	-2.3701	15.9514	0.4401	-1.4636	0.1124	0.1273
1889.4470	-0.1825	-1.8120	0.1985	-1.2207	-0.6912	0.0144	-0.3189	-0.4178	0.3835	0.3963	-0.7633	0.0879	-2.1189	-0.4886	0.5560	-0.0209	-0.3683	0.3532	-2.2764	-0.7927	1.1391	0.2893	-0.4688	0.3191	-2.3878	16.3602	0.4463	-1.4813	0.1138	0.1273
1889.4570	-0.1858	-1.8163	0.2023	-1.2167	-0.6988	0.0152	-0.3223	-0.4223	0.3856	0.3975	-0.7615	0.0917	-2.2957	-0.4055	0.7395	-0.0304	-0.3718	0.4026	-2.2844	-0.7701	1.1441	0.2882	-0.4690	0.3199	-2.4030	16.7043	0.4514	-1.4962	0.1150	0.1273
1889.4670	-0.1890	-1.8205	0.2062	-1.2127	-0.7064	0.0162	-0.3256	-0.4250	0.3887	0.3978	-0.7601	0.0984	-2.1020	-0.5418	0.6919	0.0118	-0.4211	0.3182	-2.2925	-0.7473	1.1491	0.2872	-0.4691	0.3207	-2.4185	17.0501	0.4569	-1.5107	0.1161	0.1273
1889.4770	-0.1923	-1.8248	0.2101	-1.2088	-0.7139	0.0172	-0.3317	-0.4270	0.3929	0.4032	-0.7678	0.0970	-2.4398	-0.4373	0.7435	0.0199	-0.3392	0.3388	-2.3005	-0.7240	1.1543	0.2862	-0.4693	0.3214	-2.4344	17.4022	0.4643	-1.5248	0.1170	0.1273
1889.4890	-0.1963	-1.8300	0.2148	-1.2041	-0.7232	0.0184	-0.3353	-0.4310	0.3930	0.4084	-0.7724	0.0992	-2.3231	-0.3393	0.9161	0.0859	-0.2915	0.3363	-2.3103	-0.6960	1.1604	0.2850	-0.4694	0.3224	-2.4540	17.8260	0.4727	-1.5419	0.1182	0.1273
1889.4990	-0.1996	-1.8343	0.2188	-1.2000	-0.7309	0.0194	-0.3437	-0.4385	0.4006	0.4119	-0.7623	0.0977	-2.3554	0.0536	0.8040	-0.0065	-0.4217	0.3806	-2.3184	-0.6729	1.1652	0.2839	-0.4696	0.3231	-2.4706	18.1751	0.4757	-1.5567	0.1192	0.1273
1889.5100	-0.2030	-1.8387	0.2228	-1.1957	-0.7384	0.0204	-0.3479	-0.4404	0.4024	0.4123	-0.7739	0.1061	-2.4870	0.1046	0.9004	-0.0732	-0.3763	0.3620	-2.3275	-0.6340	1.1730	0.2822	-0.4685	0.3242	-2.4988	18.7141	0.5091	-1.5788	0.1336	0.1305
1889.5190	-0.2065	-1.8431	0.2269	-1.1916	-0.7461	0.0215	-0.3540	-0.4412	0.4052	0.4061	-0.7760	0.1108	-1.9917	-0.1097	0.8949	-0.0603	-0.4033	0.3116	-2.3383	-0.5652	1.1856	0.2790	-0.4651	0.3259	-2.5471	19.6005	0.5928	-1.6140	0.1718	0.1394
1889.5310	-0.2108	-1.8484	0.2317	-1.1868	-0.7555	0.0228	-0.3522	-0.4432	0.4088	0.4032	-0.7780	0.1094	-2.0927	-0.0477	0.8976	-0.0100	-0.2479	0.3577	-2.3480	-0.5352	1.1912	0.2775	-0.4651	0.3269	-2.5677	20.0341	0.6001	-1.6313	0.1728	0.1394
1889.5410	-0.2143	-1.8529	0.2358	-1.1828	-0.7632	0.0239	-0.3530	-0.4486	0.4145	0.4034	-0.7713	0.1115	-2.4429	0.1505	0.7696	0.0150	-0.3445	0.3345	-2.3562	-0.5097	1.1962	0.2763	-0.4652	0.3278	-2.5854	20.4018	0.6088	-1.6455	0.1735	0.1394
1889.5510	-0.2179	-1.8574	0.2400	-1.1788	-0.7710	0.0250	-0.3570	-0.4496	0.4170	0.4067	-0.7746	0.1115	-2.0085	-0.0163	0.8222	0.0211	-0.3107	0.4187	-2.3644	-0.4847	1.2008	0.2750	-0.4652	0.3286	-2.6031	20.7636	0.6138	-1.6598	0.1743	0.1394
1889.5610	-0.2215	-1.8619	0.2441	-1.1748	-0.7787	0.0262	-0.3584	-0.4513	0.4200	0.4106	-0.7718	0.1171	-2.1391	-0.0693	0.8611	-0.0195	-0.3482	0.3597	-2.3726	-0.4598	1.2053	0.2738	-0.4653	0.3294	-2.6211	21.1239	0.6179	-1.6739	0.1750	0.1394
1889.5710	-0.2251	-1.8665	0.2483	-1.1708	-0.7864	0.0274	-0.3639	-0.4557	0.4242	0.4109	-0.7788	0.1186	-2.0860	0.2826	0.8914	0.0368	-0.2881	0.3781	-2.3808	-0.4342	1.2101	0.2726	-0.4653	0.3303	-2.6397	21.4933	0.6254	-1.6879	0.1756	0.1394
1889.5830	-0.2295	-1.8720	0.2535	-1.1658	-0.7956	0.0288	-0.3681	-0.4590	0.4285	0.4141	-0.7805	0.1230	-2.4671	0.2353	0.8816	-0.0558	-0.3154	0.3075	-2.3907	-0.4041	1.2152	0.2711	-0.4654	0.3313	-2.6621	21.9286	0.6274	-1.7055	0.1765	0.1394
1889.5930	-0.2332	-1.8766	0.2579	-1.1615	-0.8034	0.0300	-0.3716	-0.4604	0.4343	0.4098	-0.7766	0.1220	-2.1822	0.0003	0.7350	-0.0810	-0.3641	0.3283	-2.3990	-0.3786	1.2196	0.2698	-0.4654	0.3321	-2.6812	22.2955	0.6300	-1.7203	0.1772	0.1394
1889.6030	-0.2369	-1.8812	0.2622	-1.1574	-0.8113	0.0313	-0.3770	-0.4621	0.4351	0.4037	-0.7834	0.1262	-2.3825	-0.2062	0.7561	-0.0996	-0.2476	0.3446	-2.4074	-0.3529	1.2241	0.2686	-0.4655	0.3330	-2.7007	22.6660	0.6344	-1.7345	0.1777	0.1394
1889.6130	-0.2407	-1.8859	0.2666	-1.1534	-0.8191	0.0326	-0.3803	-0.4655	0.4386	0.4041	-0.7698	0.1295	-2.3351	0.0889	0.7829	-0.0438	-0.3475	0.3322	-2.4125	-0.2515	1.2397	0.2645	-0.4605	0.3346	-2.6837	23.9361	0.7499	-1.7784	0.2320	0.1477
1889.6250	-0.2453	-1.8915	0.2718	-1.1486	-0.8284	0.0341	-0.3819	-0.4693	0.4400	0.4025	-0.7688	0.1304	-2.3149	0.2173	0.7866	-0.0073	-0.3714	0.3250	-2.4220	-0.2186	1.2446	0.2627	-0.4605	0.3357	-2.7063	24.3879	0.7553	-1.7952	0.2326	0.1477
1889.6350	-0.2492	-1.8963	0.2763	-1.1446	-0.8360	0.0354	-0.3881	-0.4734	0.4409	0.4088	-0.7752	0.1298	-2.3062	0.3616	0.9407	-0.0189	-0.4224	0.4079	-2.4300	-0.1910	1.2487	0.2613	-0.4604	0.3366	-2.7255	24.7665	0.7612	-1.8089	0.2329	0.1477
1889.6450	-0.2531	-1.9010	0.2807	-1.1405	-0.8438	0.0368	-0.3887	-0.4746	0.4454	0.4104	-0.7776	0.1376	-2.3477	0.3826	0.9465	-0.0199	-0.3534	0.3448	-2.4380	-0.1639	1.2526	0.2599	-0.4604	0.3375	-2.7447	25.1396	0.7647	-1.8228	0.2333	0.1477
1889.6550	-0.2570	-1.9057	0.2852	-1.1365	-0.8516	0.0382	-0.3935	-0.4758	0.4494	0.4105	-0.7757	0.1359	-2.3288	0.2936	0.8535	-0.0089	-0.3798	0.3272	-2.4460	-0.1366	1.2565	0.2585	-0.4603	0.3384	-2.7642	25.5144	0.7679	-1.8367	0.2336	0.1477
1889.6650	-0.2609	-1.9105	0.2897	-1.1323	-0.8594	0.0396	-0.3962	-0.4775	0.4506	0.4114	-0.7717	0.1396	-2.2812	0.3935	0.8429	-0.0696	-0.3611	0.3573	-2.4540	-0.1088	1.2606	0.2570	-0.4603	0.3393	-2.7842	25.8958	0.7723	-1.8509	0.2339	0.1477
1889.6770	-0.2657	-1.9163	0.2952	-1.1274	-0.8687	0.0412	-0.3990	-0.4812	0.4540	0.4057	-0.7744	0.1430	-2.6941	0.6209	0.8985	-0.1166	-0.3607	0.3661	-2.4637	-0.0753	1.2656	0.2553	-0.4603	0.3404	-2.8086	26.3545	0.7795	-1.8675	0.2342	0.1477
1889.6870	-0.2697	-1.9211	0.2997	-1.1232	-0.8765	0.0428	-0.4051	-0.4841	0.4579	0.4040	-0.7742	0.1472	-2.4698	0.4680	0.8813	-0.0870	-0.3918	0.3572	-2.4718	-0.0469	1.2699	0.2539	-0.4602	0.3413	-2.8293	26.7427	0.7872	-1.8811	0.2343	0.1477
1889.6970	-0.2738	-1.9259	0.3042	-1.1193	-0.8842	0.0442	-0.4080	-0.4865	0.4639	0.4029	-0.7747	0.1474	-2.6954	0.6162	0.7753	-0.0032	-0.3827	0.3660	-2.4799	-0.0189	1.2741	0.2525	-0.4602	0.3422	-2.8501	27.1256	0.7931	-1.8943	0.2343	0.1477
1889.7070	-0.2778	-1.9307	0.3089	-1.1154	-0.8920	0.0458	-0.4118	-0.4874	0.4622	0.4010	-0.7703	0.1463	-2.5057	0.6068	1.1263	0.0358	-0.4739	0.3333	-2.4880	0.0085	1.2778	0.2511	-0.4602	0.3431	-2.8709	27.5017	0.7947	-1.9078	0.2344	0.1477
1889.7190	-0.2828	-1.9366	0.3145	-1.1105	-0.9013	0.0475	-0.4157	-0.4892	0.4684	0.4094	-0.7786	0.1526	-2.0736	0.8065	0.9955	-0.0853	-0.3253	0.3382	-2.4901	0.1253	1.2936	0.2464	-0.4551	0.3447	-2.8098	28.9421	0.9131	-1.9542	0.2873	0.1539
1889.7290	-0.2871	-1.9415	0.3193	-1.1064	-0.9091	0.0490	-0.4175	-0.4901	0.4690	0.4070	-0.7786	0.1536	-2.0666	0.8178	0.8390	-0.0832	-0.3167	0.3695	-2.4976	0.1550	1.2968	0.2447	-0.4550	0.3457	-2.8293	29.3295	0.9151	-1.9679	0.2872	0.1539
1889.7390	-0.2912	-1.9465	0.3239	-1.1023	-0.9169	0.0506	-0.4161	-0.4927	0.4735	0.4043	-0.7692	0.1559	-2.7566	0.8510	0.9309	-0.1049	-0.3593	0.3901	-2.5052	0.1843	1.3001	0.2430	-0.4549	0.3466	-2.8489	29.7131	0.9181	-1.9816	0.2871	0.1539
1889.7490	-0.2954	-1.9514	0.3286	-1.0982	-0.9246	0.0522	-0.4220	-0.4939	0.4748	0.3990	-0.7713	0.1607	-2.4391	0.7200	0.8193	-0.1011	-0.4019	0.4013	-2.5128	0.2142	1.3035	0.2414	-0.4548	0.3475	-2.8689	30.1028	0.9222	-1.9951	0.2870	0.1539
1889.7610	-0.3005	-1.9573	0.3343	-1.0933	-0.9337	0.0542	-0.4272	-0.4959	0.4773	0.3922	-0.7762	0.1642	-2.6467	0.9384	0.9654	-0.0835	-0.3667	0.3667	-2.5218	0.2494	1.3073	0.2395	-0.4546	0.3487	-2.8928	30.5634	0.9248	-2.0110	0.2868	0.1539
1889.7710	-0.3048	-1.9623	0.3391	-1.0894	-0.9415	0.0558	-0.4319	-0.4966	0.4776	0.3897	-0.7793	0.1662	-2.5526	0.9726	1.1336	-0.0379	-0.3032	0.3514	-2.5294	0.2790	1.3107	0.2379	-0.4545	0.3496	-2.9130	30.9495	0.9285	-2.0239	0.2865	0.1539
1889.7810	-0.3091	-1.9673	0.3439	-1.0856	-0.9493	0.0575	-0.4327	-0.4976	0.4817	0.3932	-0.7730	0.1698	-2.3839	0.9647	1.0593	-0.0319	-0.3745	0.3825	-2.5371	0.3085	1.3140	0.2363	-0.4544	0.3505	-2.9333	31.3358	0.9314	-2.0368	0.2861	0.1539
1889.7910	-0.3135	-1.9723	0.3488	-1.0817	-0.9570	0.0592	-0.4360	-0.4984	0.4879	0.3991	-0.7727	0.1736	-2.4160	1.0119	0.7322	-0.0294	-0.2728	0.4269	-2.5447	0.3385	1.3172	0.2348	-0.4543	0.3515	-2.9539	31.7231	0.9332	-2.0495	0.2857	0.1539
1889.8030	-0.3188	-1.9783	0.3546	-1.0770	-0.9662	0.0613	-0.4389	-0.5013	0.4891	0.4012	-0.7698	0.1749	-2.2728	1.1042	0.9525	-0.0684	-0.3105	0.3679	-2.5538	0.3754	1.3209	0.2329	-0.4542	0.3526	-2.9785	32.1814	0.9342	-2.0649	0.2852	0.1539
1889.8130	-0.3232	-1.9834	0.3595	-1.0730	-0.9739	0.0630	-0.4404	-0.5027	0.4901	0.3980	-0.7669	0.1790	-2.6520	1.0546	0.9802	-0.1031	-0.2987	0.3484	-2.5603	0.4917	1.3390	0.2280	-0.4488	0.3548	-2.9863	33.5842	1.0848	-2.1122	0.3412	0.1670
1889.8230	-0.3275	-1.9883	0.3644	-1.0689	-0.9816	0.0648	-0.4438	-0.5027	0.4914	0.3927	-0.7667	0.1824	-2.6863	1.0411	0.9322	-0.1079	-0.3006	0.3669	-2.5675	0.5233	1.3415	0.2261	-0.4485	0.3558	-3.0050	33.9698	1.0847	-2.1255	0.3408	0.1670
1889.8330	-0.3321	-1.9934	0.3694	-1.0650	-0.9891	0.0667	-0.4474	-0.5040	0.4938	0.3887	-0.7633	0.1825	-2.3895	1.1539	1.0118	-0.1195	-0.3384	0.3831	-2.5747	0.5552	1.3442	0.2243	-0.4483	0.3568	-3.0241	34.3586	1.0869	-2.1383	0.3402	0.1670
1889.8430	-0.3366	-1.9984	0.3743	-1.0611	-0.9967	0.0685	-0.4480	-0.5037	0.4963	0.3846	-0.7678	0.1893	-2.5360	1.0403	0.9368	-0.0328	-0.2875	0.3380	-2.5819	0.5868	1.3468	0.2224	-0.4481	0.3578	-3.0430	34.7434	1.0874	-2.1508	0.3396	0.1670
1889.8550	-0.3420	-2.0045	0.3803	-1.0566	-1.0059	0.0708	-0.4527	-0.5046	0.5003	0.3837	-0.7568	0.1887	-2.6864	1.1171	0.7112	-0.0391	-0.3691	0.3888	-2.5905	0.6235	1.3492	0.2202	-0.4478	0.3590	-3.0653	35.1914	1.0810	-2.1662	0.3388	0.1670
1889.8650	-0.3465	-2.0095	0.3853	-1.0527	-1.0135	0.0727	-0.4567	-0.5081	0.5006	0.3856	-0.7571	0.1923	-2.6082	1.3124	0.9114	-0.0619	-0.3005	0.3922	-2.5977	0.6549	1.3514	0.2184	-0.4476	0.3600	-3.0844	35.5743	1.0805	-2.1786	0.3380	0.1670
1889.8750	-0.3511	-2.0146	0.3902	-1.0489	-1.0210	0.0747	-0.4609	-0.5099	0.5007	0.3885	-0.7517	0.1947	-2.5452	1.4296	1.0359	-0.0283	-0.3143	0.3526	-2.6050	0.6868	1.3530	0.2167	-0.4475	0.3611	-3.1037	35.9623	1.0829	-2.1906	0.3372	0.1670
1889.8850	-0.3557	-2.0197	0.3953	-1.0450	-1.0285	0.0766	-0.4667	-0.5097	0.5032	0.3870	-0.7575	0.1957	-2.4499	1.3379	1.0418	-0.1197	-0.2924	0.3874	-2.6122	0.7180	1.3541	0.2149	-0.4473	0.3621	-3.1228	36.3430	1.0805	-2.2031	0.3364	0.1670
1889.8970	-0.3614	-2.0258	0.4013	-1.0404	-1.0375	0.0790	-0.4673	-0.5106	0.5046	0.3791	-0.7501	0.2010	-2.5648	1.5952	1.1537	-0.1201	-0.4132	0.3739	-2.6209	0.7560	1.3559	0.2128	-0.4470	0.3633	-3.1461	36.8064	1.0825	-2.2176	0.3354	0.1670
1889.9070	-0.3661	-2.0309	0.4064	-1.0366	-1.0451	0.0810	-0.4682	-0.5095	0.5069	0.3786	-0.7510	0.2007	-2.6290	1.4306	1.0851	-0.1106	-0.2802	0.4064	-2.6282	0.7867	1.3569	0.2110	-0.4468	0.3643	-3.1652	37.1807	1.0783	-2.2300	0.3344	0.1670
1889.9170	-0.3708	-2.0360	0.4116	-1.0328	-1.0525	0.0830	-0.4711	-0.5083	0.5147	0.3728	-0.7415	0.2052	-2.9135	1.4795	0.8198	-0.1417	-0.3602	0.4418	-2.6806	0.9476	1.3998	0.2021	-0.4361	0.3715	-3.7148	39.1082	1.4877	-2.3134	0.4442	0.2295
1889.9270	-0.3755	-2.0411	0.4167	-1.0290	-1.0599	0.0851	-0.4781	-0.5104	0.5138	0.3663	-0.7456	0.2105	-2.9123	1.8124	0.9884	-0.0997	-0.2638	0.3996	-2.6887	0.9789	1.4006	0.1998	-0.4357	0.3728	-3.7330	39.4823	1.4821	-2.3259	0.4433	0.2295
1889.9370	-0.3803	-2.0462	0.4218	-1.0254	-1.0674	0.0872	-0.4837	-0.5115	0.5123	0.3640	-0.7357	0.2113	-2.5544	1.7489	1.1163	-0.0595	-0.2964	0.4136	-2.6969	1.0110	1.4019	0.1975	-0.4353	0.3742	-3.7516	39.8660	1.4812	-2.3374	0.4421	0.2295
1889.9490	-0.3861	-2.0523	0.4280	-1.0211	-1.0763	0.0898	-0.4856	-0.5123	0.5166	0.3651	-0.7324	0.2213	-2.8351	2.0162	1.1399	-0.0792	-0.2828	0.4029	-2.7067	1.0479	1.4028	0.1947	-0.4347	0.3759	-3.7731	40.3064	1.4746	-2.3516	0.4408	0.2295
1889.9590	-0.3909	-2.0574	0.4331	-1.0175	-1.0835	0.0921	-0.4879	-0.5110	0.5178	0.3637	-0.7257	0.2230	-2.9091	1.9353	1.2506	-0.0807	-0.3474	0.3811	-2.7149	1.0793	1.4036	0.1925	-0.4343	0.3773	-3.7913	40.6812	1.4697	-2.3631	0.4396	0.2295
1889.9690	-0.3958	-2.0626	0.4383	-1.0140	-1.0907	0.0943	-0.4921	-0.5084	0.5211	0.3649	-0.7325	0.2285	-2.7749	1.8266	1.1507	-0.1397	-0.2981	0.3209	-2.7231	1.1111	1.4047	0.1902	-0.4339	0.3787	-3.8097	41.0616	1.4667	-2.3746	0.4385	0.2295
1889.9790	-0.4008	-2.0677	0.4436	-1.0103	-1.0980	0.0965	-0.4959	-0.5075	0.5238	0.3593	-0.7251	0.2278	-2.6740	1.6678	1.0205	-0.1170	-0.3074	0.3847	-2.7312	1.1425	1.4054	0.1880	-0.4335	0.3801	-3.8279	41.4366	1.4609	-2.3862	0.4372	0.2295
1889.9910	-0.4067	-2.0738	0.4499	-1.0060	-1.1067	0.0993	-0.4997	-0.5081	0.5252	0.3514	-0.7223	0.2358	-2.6425	1.9156	1.0313	-0.1096	-0.2520	0.4525	-2.7410	1.1790	1.4058	0.1852	-0.4330	0.3818	-3.8491	41.8723	1.4481	-2.4003	0.4358	0.2295
1890.0010	-0.4118	-2.0788	0.4551	-1.0024	-1.1138	0.1017	-0.5035	-0.5083	0.5277	0.3445	-0.7090	0.2408	-2.7029	2.0318	1.0007	-0.1536	-0.3289	0.3342	-2.7463	1.2094	1.4062	0.1830	-0.4326	0.3832	-3.8668	42.2362	1.4396	-2.4118	0.4344	0.2295
1890.0110	-0.4168	-2.0839	0.4604	-0.9989	-1.1209	0.1041	-0.5052	-0.5109	0.5287	0.3432	-0.7136	0.2419	-2.7055	2.2804	1.1743	-0.1624	-0.3044	0.3735	-2.7014	1.3740	1.4155	0.1774	-0.4270	0.3829	-3.2956	44.2027	1.5189	-2.4586	0.4884	0.2117
1890.0210	-0.4219	-2.0890	0.4657	-0.9956	-1.1279	0.1065	-0.5066	-0.5091	0.5306	0.3347	-0.7117	0.2489	-2.8686	2.2560	1.0973	-0.0656	-0.2653	0.3435	-2.7044	1.4048	1.4148	0.1749	-0.4264	0.3841	-3.3056	44.5589	1.5055	-2.4699	0.4870	0.2117
1890.0330	-0.4280	-2.0951	0.4721	-0.9916	-1.1363	0.1096	-0.5086	-0.5057	0.5323	0.3353	-0.7024	0.2500	-2.5323	2.1820	1.0743	-0.0751	-0.3182	0.3950	-2.7079	1.4421	1.4140	0.1719	-0.4258	0.3857	-3.3175	44.9911	1.4899	-2.4835	0.4852	0.2117
1890.0430	-0.4332	-2.1003	0.4774	-0.9883	-1.1434	0.1120	-0.5094	-0.5038	0.5351	0.3350	-0.7005	0.2515	-2.6818	2.1991	1.0375	-0.1118	-0.2669	0.4050	-2.7109	1.4730	1.4136	0.1694	-0.4253	0.3870	-3.3271	45.3487	1.4787	-2.4945	0.4836	0.2117
1890.0530	-0.4383	-2.1053	0.4828	-0.9850	-1.1502	0.1145	-0.5116	-0.5010	0.5332	0.3334	-0.6884	0.2555	-2.8025	2.0645	1.1265	-0.0785	-0.3129	0.4438	-2.7138	1.5036	1.4128	0.1670	-0.4248	0.3883	-3.3365	45.7026	1.4645	-2.5054	0.4820	0.2117
1890.0630	-0.4434	-2.1103	0.4881	-0.9818	-1.1571	0.1172	-0.5180	-0.4997	0.5338	0.3306	-0.6871	0.2635	-2.8458	2.3599	1.2110	-0.1541	-0.3404	0.3252	-2.7167	1.5332	1.4118	0.1645	-0.4242	0.3895	-3.3454	46.0442	1.4478	-2.5165	0.4804	0.2117
1890.0730	-0.4486	-2.1153	0.4934	-0.9783	-1.1641	0.1198	-0.5228	-0.5008	0.5348	0.3284	-0.6811	0.2621	-2.9318	2.6133	1.2398	-0.1726	-0.3206	0.3967	-2.7196	1.5630	1.4110	0.1620	-0.4237	0.3908	-3.3542	46.3882	1.4329	-2.5276	0.4787	0.2117
1890.0850	-0.4549	-2.1213	0.4998	-0.9744	-1.1722	0.1230	-0.5271	-0.4991	0.5379	0.3175	-0.6698	0.2684	-2.8736	2.5234	1.1477	-0.1708	-0.3695	0.4025	-2.7231	1.5994	1.4093	0.1591	-0.4231	0.3924	-3.3643	46.7922	1.4088	-2.5410	0.4768	0.2117
1890.0950	-0.4601	-2.1263	0.5053	-0.9713	-1.1788	0.1257	-0.5271	-0.4968	0.5416	0.3064	-0.6728	0.2733	-2.8805	2.3871	1.0185	-0.1955	-0.3228	0.3496	-2.7259	1.6295	1.4077	0.1566	-0.4226	0.3937	-3.3722	47.1220	1.3864	-2.5519	0.4751	0.2117
1890.1050	-0.4654	-2.1312	0.5107	-0.9682	-1.1855	0.1283	-0.5276	-0.4950	0.5400	0.3037	-0.6712	0.2737	-2.9170	2.4144	0.9748	-0.1460	-0.3023	0.3699	-2.7182	1.6442	1.3990	0.1552	-0.4236	0.3938	-3.2544	47.2674	1.2940	-2.5519	0.4573	0.1999
1890.1150	-0.4707	-2.1362	0.5161	-0.9651	-1.1922	0.1311	-0.5294	-0.4941	0.5416	0.3032	-0.6621	0.2808	-2.8233	2.6371	1.0262	-0.1436	-0.3248	0.3869	-2.6943	1.8071	1.4163	0.1489	-0.4170	0.3951	-2.9568	49.1823	1.4628	-2.6078	0.5225	0.2050
1890.1270	-0.4770	-2.1421	0.5226	-0.9615	-1.2002	0.1344	-0.5328	-0.4903	0.5405	0.2981	-0.6554	0.2796	-2.9036	2.5831	1.0191	-0.1448	-0.2809	0.4414	-2.6963	1.8453	1.4138	0.1457	-0.4163	0.3966	-2.9582	49.5737	1.4360	-2.6205	0.5203	0.2050
1890.1370	-0.4824	-2.1470	0.5279	-0.9586	-1.2067	0.1373	-0.5365	-0.4886	0.5402	0.2950	-0.6508	0.2842	-2.8630	2.7562	1.1871	-0.0959	-0.2823	0.4064	-2.6979	1.8761	1.4114	0.1431	-0.4156	0.3978	-2.9588	49.8879	1.4104	-2.6310	0.5183	0.2050
1890.1470	-0.4878	-2.1519	0.5333	-0.9557	-1.2131	0.1401	-0.5377	-0.4884	0.5397	0.2945	-0.6444	0.2858	-2.7342	3.0073	1.3267	-0.1156	-0.3156	0.4330	-2.6995	1.9069	1.4091	0.1404	-0.4150	0.3991	-2.9592	50.2028	1.3852	-2.6413	0.5164	0.2050
1890.1570	-0.4932	-2.1568	0.5387	-0.9528	-1.2195	0.1431	-0.5392	-0.4844	0.5395	0.2926	-0.6410	0.2919	-2.6105	2.8989	1.2848	-0.1439	-0.3229	0.3501	-2.7011	1.9378	1.4066	0.1378	-0.4144	0.4003	-2.9594	50.5170	1.3588	-2.6516	0.5145	0.2050
1890.1690	-0.4996	-2.1626	0.5452	-0.9493	-1.2271	0.1465	-0.5393	-0.4813	0.5425	0.2880	-0.6329	0.2952	-2.5907	2.9510	1.1126	-0.1997	-0.3252	0.3716	-2.7029	1.9737	1.4032	0.1346	-0.4137	0.4018	-2.9590	50.8815	1.3226	-2.6640	0.5121	0.2050
1890.1790	-0.5051	-2.1673	0.5506	-0.9464	-1.2334	0.1495	-0.5412	-0.4773	0.5408	0.2792	-0.6249	0.2979	-2.6142	2.8199	1.2561	-0.1589	-0.3407	0.3854	-2.7044	2.0032	1.4002	0.1320	-0.4131	0.4031	-2.9583	51.1801	1.2914	-2.6744	0.5102	0.2050
1890.1890	-0.5105	-2.1721	0.5560	-0.9437	-1.2397	0.1525	-0.5404	-0.4750	0.5421	0.2739	-0.6233	0.3029	-2.8068	2.8499	1.1219	-0.1828	-0.3536	0.4054	-2.7059	2.0320	1.3969	0.1293	-0.4125	0.4043	-2.9572	51.4703	1.2569	-2.6846	0.5082	0.2050
1890.1990	-0.5159	-2.1767	0.5615	-0.9411	-1.2459	0.1556	-0.5428	-0.4753	0.5440	0.2675	-0.6225	0.3025	-3.0994	2.9489	1.0228	-0.1519	-0.2391	0.4751	-2.7073	2.0603	1.3932	0.1267	-0.4119	0.4056	-2.9557	51.7545	1.2185	-2.6949	0.5061	0.2050
1890.2100	-0.5213	-2.1815	0.5670	-0.9383	-1.2521	0.1586	-0.5454	-0.4759	0.5413	0.2693	-0.6198	0.3092	-2.8687	2.7733	1.0533	-0.1980	-0.2780	0.3282	-2.5862	1.8317	1.2961	0.1406	-0.4340	0.3918	-1.5012	49.0029	0.2628	-2.5410	0.2654	0.0534
1890.2210	-0.5279	-2.1872	0.5735	-0.9352	-1.2595	0.1622	-0.5502	-0.4675	0.5440	0.2618	-0.6073	0.3098	-2.9176	2.9235	0.9646	-0.1937	-0.2738	0.3981	-2.6772	2.2270	1.3981	0.1190	-0.4067	0.4071	-2.5767	53.6460	1.2691	-2.7494	0.5477	0.2023
1890.2310	-0.5333	-2.1919	0.5790	-0.9325	-1.2656	0.1653	-0.5503	-0.4633	0.5455	0.2583	-0.5961	0.3074	-2.6293	2.7794	0.8404	-0.1574	-0.2911	0.4577	-2.6776	2.2569	1.3941	0.1162	-0.4060	0.4083	-2.5690	53.9275	1.2314	-2.7592	0.5455	0.2023
1890.2410	-0.5389	-2.1965	0.5843	-0.9301	-1.2715	0.1685	-0.5502	-0.4628	0.5425	0.2481	-0.5917	0.3139	-2.8281	3.1170	1.0087	-0.0804	-0.2891	0.4484	-2.6780	2.2860	1.3900	0.1133	-0.4053	0.4095	-2.5609	54.2006	1.1928	-2.7691	0.5433	0.2023
1890.2510	-0.5443	-2.2011	0.5897	-0.9277	-1.2773	0.1717	-0.5526	-0.4609	0.5409	0.2475	-0.5911	0.3167	-2.7921	3.1638	1.1436	-0.1223	-0.2707	0.4335	-2.6783	2.3154	1.3863	0.1106	-0.4046	0.4108	-2.5526	54.4766	1.1576	-2.7783	0.5411	0.2023
1890.2630	-0.5510	-2.2066	0.5961	-0.9247	-1.2843	0.1756	-0.5545	-0.4568	0.5404	0.2467	-0.5824	0.3190	-2.8133	3.3106	1.1828	-0.1962	-0.2767	0.4456	-2.6787	2.3489	1.3808	0.1072	-0.4038	0.4122	-2.5420	54.7869	1.1060	-2.7898	0.5385	0.2023
1890.2730	-0.5566	-2.2111	0.6015	-0.9223	-1.2902	0.1788	-0.5535	-0.4542	0.5387	0.2397	-0.5748	0.3251	-2.7178	3.4030	1.2190	-0.1968	-0.2976	0.4273	-2.6790	2.3769	1.3763	0.1045	-0.4031	0.4135	-2.5330	55.0463	1.0632	-2.7992	0.5362	0.2023
1890.2830	-0.5622	-2.2157	0.6070	-0.9200	-1.2959	0.1821	-0.5525	-0.4493	0.5398	0.2350	-0.5633	0.3294	-2.5413	3.5292	1.2344	-0.1369	-0.3988	0.4346	-2.6792	2.4049	1.3717	0.1017	-0.4024	0.4147	-2.5237	55.3062	1.0204	-2.8085	0.5340	0.2023
1890.2930	-0.5677	-2.2202	0.6125	-0.9176	-1.3015	0.1854	-0.5526	-0.4468	0.5382	0.2308	-0.5587	0.3329	-2.6888	3.5334	1.2403	-0.2039	-0.3384	0.3937	-2.6795	2.4318	1.3666	0.0989	-0.4017	0.4159	-2.5140	55.5515	0.9713	-2.8181	0.5318	0.2023
1890.3050	-0.5744	-2.2255	0.6189	-0.9148	-1.3082	0.1894	-0.5538	-0.4411	0.5382	0.2214	-0.5585	0.3378	-2.6445	3.1359	1.0946	-0.2816	-0.2822	0.3864	-2.5559	1.9785	1.2186	0.1215	-0.4372	0.3983	-1.0219	50.0512	-0.4829	-2.5555	0.1403	0.0000
1890.3150	-0.5799	-2.2299	0.6243	-0.9127	-1.3138	0.1928	-0.5552	-0.4393	0.5397	0.2144	-0.5547	0.3392	-2.9137	3.5214	1.0787	-0.2083	-0.2698	0.4099	-2.6447	2.5857	1.3674	0.0912	-0.3969	0.4174	-2.0825	57.2608	0.9842	-2.8677	0.5668	0.1978
1890.3250	-0.5854	-2.2343	0.6297	-0.9106	-1.3192	0.1962	-0.5579	-0.4319	0.5407	0.2068	-0.5456	0.3408	-2.8435	3.3848	0.9702	-0.1898	-0.2884	0.4197	-2.6439	2.6134	1.3616	0.0882	-0.3962	0.4186	-2.0666	57.4963	0.9327	-2.8769	0.5645	0.1978
1890.3350	-0.5910	-2.2387	0.6351	-0.9084	-1.3247	0.1996	-0.5591	-0.4315	0.5380	0.2047	-0.5381	0.3452	-2.8738	3.6192	0.9714	-0.2530	-0.2601	0.4328	-2.6431	2.6401	1.3556	0.0853	-0.3954	0.4198	-2.0505	57.7213	0.8788	-2.8860	0.5621	0.1978
1890.3450	-0.5966	-2.2429	0.6404	-0.9064	-1.3299	0.2031	-0.5599	-0.4277	0.5360	0.1961	-0.5340	0.3490	-2.9028	3.7096	1.1006	-0.2111	-0.2402	0.4286	-2.6422	2.6668	1.3497	0.0824	-0.3946	0.4210	-2.0342	57.9445	0.8266	-2.8948	0.5598	0.1979
1890.3570	-0.6033	-2.2480	0.6468	-0.9040	-1.3362	0.2072	-0.5614	-0.4215	0.5353	0.1883	-0.5227	0.3502	-2.8749	3.6693	1.1424	-0.1878	-0.3183	0.4637	-2.6411	2.6980	1.3424	0.0789	-0.3937	0.4225	-2.0142	58.2032	0.7605	-2.9052	0.5569	0.1979
1890.3670	-0.6090	-2.2521	0.6522	-0.9021	-1.3414	0.2108	-0.5604	-0.4182	0.5366	0.1860	-0.5131	0.3560	-2.8481	3.7824	0.9998	-0.2319	-0.3056	0.4038	-2.6402	2.7234	1.3358	0.0760	-0.3929	0.4237	-1.9974	58.4125	0.7013	-2.9140	0.5546	0.1979
1890.3770	-0.6146	-2.2563	0.6576	-0.9004	-1.3466	0.2144	-0.5592	-0.4132	0.5322	0.1788	-0.5095	0.3597	-2.7427	3.7464	1.1095	-0.1810	-0.2640	0.4067	-2.6393	2.7485	1.3293	0.0731	-0.3921	0.4249	-1.9803	58.6164	0.6424	-2.9225	0.5522	0.1979
1890.3870	-0.6202	-2.2604	0.6629	-0.8986	-1.3517	0.2180	-0.5584	-0.4077	0.5305	0.1757	-0.4994	0.3620	-2.6958	3.6708	1.1535	-0.1449	-0.3527	0.4166	-2.6384	2.7733	1.3226	0.0702	-0.3913	0.4261	-1.9631	58.8178	0.5814	-2.9309	0.5498	0.1979
1890.3990	-0.6269	-2.2654	0.6693	-0.8965	-1.3577	0.2224	-0.5601	-0.4029	0.5317	0.1735	-0.4864	0.3630	-2.8383	3.8843	1.1342	-0.1812	-0.3692	0.4173	-2.6372	2.8027	1.3147	0.0668	-0.3894	0.4275	-1.9422	59.0555	0.5104	-2.9407	0.5470	0.1979
1890.4100	-0.6325	-2.2694	0.6747	-0.8948	-1.3626	0.2260	-0.5605	-0.4017	0.5292	0.1684	-0.4857	0.3681	-2.5877	3.3007	1.0691	-0.1504	-0.3079	0.3963	-2.5612	2.4215	1.2003	0.0856	-0.4171	0.4145	-1.0295	54.4388	-0.6120	-2.7265	0.2368	0.0506
1890.4190	-0.6381	-2.2733	0.6799	-0.8932	-1.3674	0.2297	-0.5619	-0.3955	0.5314	0.1665	-0.4772	0.3707	-2.9080	3.9328	1.0463	-0.2136	-0.3014	0.3978	-2.5972	2.9352	1.3103	0.0596	-0.3836	0.4287	-1.4605	60.4769	0.4784	-2.9823	0.5751	0.1914
1890.4290	-0.6437	-2.2772	0.6852	-0.8917	-1.3721	0.2335	-0.5637	-0.3906	0.5307	0.1609	-0.4698	0.3725	-2.8906	3.9711	0.9345	-0.1891	-0.3277	0.4002	-2.5952	2.9592	1.3024	0.0566	-0.3817	0.4299	-1.4377	60.6498	0.4093	-2.9906	0.5727	0.1914
1890.4390	-0.6493	-2.2811	0.6905	-0.8900	-1.3768	0.2372	-0.5657	-0.3867	0.5318	0.1551	-0.4688	0.3756	-2.7585	3.9331	0.8477	-0.2341	-0.2603	0.3915	-2.5932	2.9823	1.2942	0.0535	-0.3799	0.4311	-1.4148	60.8136	0.3372	-2.9990	0.5703	0.1914
1890.4510	-0.6561	-2.2857	0.6969	-0.8883	-1.3823	0.2417	-0.5660	-0.3797	0.5286	0.1468	-0.4573	0.3804	-2.6140	3.7762	0.9079	-0.2802	-0.3316	0.4372	-2.5908	3.0102	1.2845	0.0499	-0.3776	0.4324	-1.3872	61.0111	0.2516	-3.0087	0.5675	0.1914
1890.4610	-0.6618	-2.2894	0.7022	-0.8869	-1.3869	0.2455	-0.5646	-0.3776	0.5268	0.1415	-0.4485	0.3842	-2.4355	4.1805	0.8121	-0.2371	-0.3250	0.3898	-2.5889	3.0323	1.2758	0.0470	-0.3757	0.4336	-1.3641	61.1615	0.1744	-3.0167	0.5652	0.1914
1890.4710	-0.6674	-2.2932	0.7074	-0.8855	-1.3914	0.2494	-0.5632	-0.3721	0.5228	0.1314	-0.4457	0.3869	-2.4744	4.0807	1.0530	-0.2286	-0.2301	0.4192	-2.5869	3.0545	1.2674	0.0440	-0.3739	0.4348	-1.3410	61.3135	0.1002	-3.0246	0.5628	0.1914
1890.4810	-0.6730	-2.2968	0.7126	-0.8842	-1.3957	0.2533	-0.5612	-0.3645	0.5217	0.1289	-0.4364	0.3897	-2.5529	3.8947	0.9660	-0.3207	-0.2938	0.4268	-2.5849	3.0763	1.2589	0.0410	-0.3720	0.4359	-1.3179	61.4606	0.0249	-3.0324	0.5605	0.1914
1890.4930	-0.6798	-2.3012	0.7188	-0.8827	-1.4009	0.2580	-0.5598	-0.3617	0.5191	0.1181	-0.4335	0.3958	-2.6111	4.2458	1.1120	-0.2803	-0.2183	0.4295	-2.5825	3.1022	1.2489	0.0375	-0.3697	0.4373	-1.2901	61.6354	-0.0641	-3.0412	0.5577	0.1914
1890.5030	-0.6854	-2.3047	0.7240	-0.8816	-1.4051	0.2619	-0.5587	-0.3570	0.5173	0.1129	-0.4206	0.3982	-2.6656	4.2079	1.1405	-0.2918	-0.2718	0.4555	-2.5805	3.1235	1.2404	0.0346	-0.3678	0.4385	-1.2669	61.7761	-0.1385	-3.0484	0.5553	0.1914
1890.5130	-0.6910	-2.3083	0.7293	-0.8805	-1.4093	0.2659	-0.5583	-0.3547	0.5184	0.1071	-0.4145	0.4002	-2.8720	4.6348	1.0166	-0.2297	-0.2778	0.3891	-2.5389	3.2162	1.2389	0.0305	-0.3644	0.4384	-0.7716	62.8061	-0.1468	-3.0756	0.5777	0.1828
1890.5230	-0.6966	-2.3118	0.7345	-0.8795	-1.4134	0.2699	-0.5597	-0.3440	0.5215	0.1016	-0.4028	0.3997	-2.8361	4.1649	0.6922	-0.2650	-0.2885	0.4791	-2.5360	3.2371	1.2291	0.0275	-0.3624	0.4395	-0.7443	62.9264	-0.2324	-3.0832	0.5754	0.1828
1890.5330	-0.7022	-2.3153	0.7397	-0.8785	-1.4175	0.2739	-0.5604	-0.3367	0.5190	0.0960	-0.3981	0.4011	-2.8487	4.1659	0.8188	-0.2526	-0.2055	0.4920	-2.5331	3.2576	1.2193	0.0244	-0.3604	0.4406	-0.7171	63.0428	-0.3180	-3.0904	0.5731	0.1828
1890.5450	-0.7089	-2.3193	0.7458	-0.8774	-1.4221	0.2788	-0.5590	-0.3328	0.5152	0.0863	-0.3883	0.4088	-2.8021	4.2503	0.8278	-0.2565	-0.2264	0.4184	-2.5296	3.2814	1.2073	0.0208	-0.3580	0.4420	-0.6845	63.1726	-0.4218	-3.0991	0.5704	0.1828
1890.5550	-0.7145	-2.3225	0.7509	-0.8765	-1.4260	0.2830	-0.5587	-0.3255	0.5123	0.0827	-0.3793	0.4116	-2.6245	4.1072	0.9512	-0.2404	-0.3162	0.4227	-2.5267	3.3006	1.1972	0.0178	-0.3559	0.4431	-0.6575	63.2731	-0.5107	-3.1059	0.5682	0.1828
1890.5650	-0.7200	-2.3257	0.7561	-0.8757	-1.4296	0.2871	-0.5588	-0.3238	0.5082	0.0733	-0.3732	0.4153	-2.6123	4.5559	0.9708	-0.2457	-0.2758	0.3973	-2.5239	3.3192	1.1867	0.0148	-0.3539	0.4442	-0.6307	63.3662	-0.6029	-3.1130	0.5660	0.1828
1890.5770	-0.7267	-2.3295	0.7622	-0.8749	-1.4340	0.2920	-0.5592	-0.3161	0.5068	0.0675	-0.3622	0.4179	-2.7134	4.3499	0.8911	-0.2667	-0.3046	0.4107	-2.5204	3.3411	1.1739	0.0112	-0.3515	0.4455	-0.5986	63.4726	-0.7156	-3.1213	0.5633	0.1828
1890.5870	-0.7323	-2.3326	0.7673	-0.8743	-1.4377	0.2963	-0.5574	-0.3108	0.5023	0.0625	-0.3600	0.4187	-2.5516	4.5762	1.0267	-0.2284	-0.1931	0.4466	-2.5176	3.3587	1.1631	0.0082	-0.3495	0.4466	-0.5720	63.5537	-0.8106	-3.1279	0.5612	0.1828
1890.5970	-0.7379	-2.3356	0.7723	-0.8737	-1.4412	0.3005	-0.5567	-0.3050	0.5036	0.0559	-0.3458	0.4191	-2.7258	4.5142	0.8540	-0.2410	-0.3143	0.4861	-2.5148	3.3763	1.1526	0.0052	-0.3475	0.4477	-0.5455	63.6353	-0.9028	-3.1344	0.5590	0.1828
1890.6070	-0.7435	-2.3387	0.7773	-0.8731	-1.4446	0.3047	-0.5553	-0.2985	0.5038	0.0482	-0.3403	0.4249	-2.5707	4.6488	0.8648	-0.2470	-0.2707	0.4190	-2.5077	3.0112	1.0598	0.0206	-0.3696	0.4398	-0.4679	59.1463	-1.8060	-2.9457	0.3002	0.0869
1890.6190	-0.7501	-2.3422	0.7833	-0.8726	-1.4487	0.3098	-0.5528	-0.2918	0.5024	0.0422	-0.3306	0.4308	-2.3925	4.5707	0.8802	-0.2358	-0.2503	0.4308	-2.4670	3.4721	1.1336	-0.0020	-0.3421	0.4488	0.0050	64.5169	-1.0658	-3.1617	0.5702	0.1720
1890.6290	-0.7557	-2.3451	0.7882	-0.8722	-1.4519	0.3142	-0.5511	-0.2847	0.5012	0.0366	-0.3240	0.4336	-2.4037	4.5416	0.7548	-0.2859	-0.2478	0.4113	-2.4634	3.4892	1.1214	-0.0050	-0.3400	0.4499	0.0339	64.5788	-1.1656	-3.1680	0.5681	0.1720
1890.6390	-0.7612	-2.3480	0.7933	-0.8718	-1.4551	0.3185	-0.5494	-0.2787	0.4975	0.0291	-0.3134	0.4354	-2.4476	4.5639	0.8283	-0.2566	-0.2607	0.4211	-2.4598	3.5049	1.1079	-0.0081	-0.3379	0.4509	0.0624	64.6238	-1.2732	-3.1745	0.5661	0.1720
1890.6490	-0.7666	-2.3507	0.7983	-0.8716	-1.4582	0.3228	-0.5488	-0.2730	0.4938	0.0237	-0.3052	0.4371	-2.8045	4.6482	0.8453	-0.2584	-0.2653	0.4736	-2.4563	3.5207	1.0944	-0.0111	-0.3358	0.4519	0.0908	64.6706	-1.3802	-3.1807	0.5641	0.1720
1890.6590	-0.7721	-2.3534	0.8033	-0.8714	-1.4612	0.3272	-0.5499	-0.2629	0.4929	0.0192	-0.2987	0.4397	-2.7095	4.3776	0.6777	-0.3164	-0.2724	0.4433	-2.4528	3.5361	1.0811	-0.0141	-0.3336	0.4530	0.1188	64.7126	-1.4866	-3.1868	0.5621	0.1720
1890.6710	-0.7786	-2.3566	0.8092	-0.8712	-1.4647	0.3325	-0.5473	-0.2588	0.4900	0.0096	-0.2870	0.4400	-2.7314	4.6240	0.6679	-0.2931	-0.2593	0.5190	-2.4486	3.5533	1.0645	-0.0480	-0.3311	0.4542	0.1519	64.7475	-1.6193	-3.1940	0.5598	0.1720
1890.6810	-0.7841	-2.3591	0.8140	-0.8712	-1.4675	0.3370	-0.5480	-0.2488	0.4882	0.0010	-0.2839	0.4437	-2.6168	4.2667	0.7111	-0.4111	-0.1854	0.5252	-2.4451	3.5675	1.0507	-0.2289	-0.3290	0.4553	0.1792	64.7750	-1.7295	-3.1999	0.5579	0.1720
1890.6910	-0.7895	-2.3616	0.8190	-0.8712	-1.4703	0.3415	-0.5467	-0.2464	0.4844	-0.0079	-0.2697	0.4503	-2.6900	4.7375	0.8456	-0.5084	-0.2667	0.4427	-2.4417	3.5815	1.0372	-0.4104	-0.3269	0.4563	0.2063	64.8012	-1.8376	-3.2053	0.5561	0.1720
1890.7010	-0.7950	-2.3639	0.8238	-0.8713	-1.4729	0.3460	-0.5452	-0.2381	0.4825	-0.0145	-0.2656	0.4529	-2.4214	4.6518	0.7939	-0.6882	-0.2378	0.4260	-2.4383	3.5942	1.0228	-0.5785	-0.3247	0.4574	0.2328	64.8102	-1.9540	-3.2110	0.5543	0.1720
1890.7130	-0.8016	-2.3667	0.8296	-0.8715	-1.4760	0.3514	-0.5408	-0.2350	0.4784	-0.0167	-0.2598	0.4579	-2.5042	4.7453	0.7767	-0.6986	-0.2435	0.4269	-2.3926	3.6502	1.0074	-0.5824	-0.3219	0.4572	0.7623	65.3277	-2.0780	-3.2238	0.5587	0.1589
1890.7230	-0.8070	-2.3690	0.8344	-0.8717	-1.4786	0.3560	-0.5375	-0.2265	0.4795	-0.0215	-0.2494	0.4596	-2.1931	4.6591	0.6076	-0.7279	-0.2075	0.4309	-2.3886	3.6631	0.9924	-0.5854	-0.3198	0.4582	0.7900	65.3296	-2.1965	-3.2294	0.5569	0.1589
1890.7330	-0.8124	-2.3712	0.8391	-0.8719	-1.4810	0.3606	-0.5326	-0.2170	0.4781	-0.0278	-0.2348	0.4580	-2.4839	4.3313	0.6128	-0.7393	-0.3130	0.4930	-2.3846	3.6751	0.9773	-0.5885	-0.3176	0.4591	0.8172	65.3219	-2.3169	-3.2349	0.5552	0.1589
1890.7430	-0.8177	-2.3733	0.8439	-0.8722	-1.4833	0.3653	-0.5310	-0.2122	0.4745	-0.0324	-0.2329	0.4636	-2.4595	4.5991	0.5893	-0.7675	-0.2281	0.4134	-2.3806	3.6871	0.9623	-0.5915	-0.3154	0.4601	0.8440	65.3126	-2.4358	-3.2401	0.5536	0.1589
1890.7550	-0.8241	-2.3759	0.8496	-0.8726	-1.4861	0.3707	-0.5299	-0.2064	0.4705	-0.0427	-0.2186	0.4652	-2.4479	4.8567	0.7049	-0.8618	-0.2412	0.4394	-2.3759	3.7010	0.9439	-0.5952	-0.3128	0.4613	0.8757	65.2962	-2.5824	-3.2463	0.5516	0.1589
1890.7650	-0.8294	-2.3779	0.8543	-0.8731	-1.4882	0.3754	-0.5300	-0.1963	0.4689	-0.0491	-0.2107	0.4702	-2.6401	4.4769	0.6170	-0.8884	-0.2693	0.4437	-2.3720	3.7117	0.9282	-0.5982	-0.3106	0.4622	0.9014	65.2724	-2.7082	-3.2515	0.5501	0.1589
1890.7750	-0.8346	-2.3798	0.8591	-0.8736	-1.4903	0.3801	-0.5299	-0.1942	0.4690	-0.0574	-0.2033	0.4745	-2.4947	5.0891	0.3208	-0.8863	-0.2669	0.4486	-2.3682	3.7221	0.9123	-0.6012	-0.3084	0.4632	0.9268	65.2445	-2.8356	-3.2566	0.5486	0.1589
1890.7850	-0.8399	-2.3818	0.8637	-0.8742	-1.4923	0.3849	-0.5275	-0.1862	0.4637	-0.0636	-0.1980	0.4751	-2.5248	4.9189	0.6621	-0.8928	-0.1743	0.4826	-2.3644	3.7320	0.8965	-0.6042	-0.3062	0.4642	0.9516	65.2105	-2.9624	-3.2613	0.5471	0.1589
1890.7950	-0.8452	-2.3835	0.8684	-0.8750	-1.4942	0.3896	-0.5261	-0.1744	0.4597	-0.0721	-0.1871	0.4793	-2.4719	4.5710	0.6728	-0.8666	-0.1728	0.4482	-2.3606	3.7414	0.8805	-0.6072	-0.3040	0.4651	0.9759	65.1715	-3.0914	-3.2660	0.5457	0.1589
1890.8070	-0.8515	-2.3856	0.8739	-0.8759	-1.4963	0.3954	-0.5221	-0.1698	0.4573	-0.0791	-0.1720	0.4782	-2.4052	4.9228	0.6913	-0.8906	-0.3029	0.4700	-2.3562	3.7520	0.8612	-0.6108	-0.3014	0.4663	1.0045	65.1154	-3.2475	-3.2715	0.5440	0.1589
1890.8170	-0.8567	-2.3873	0.8785	-0.8767	-1.4980	0.4002	-0.5192	-0.1635	0.4579	-0.0804	-0.1715	0.4779	-2.1184	4.9514	0.3374	-0.9175	-0.1948	0.5147	-2.3110	3.7839	0.8431	-0.6134	-0.2996	0.4657	1.5204	65.3489	-3.3958	-3.2742	0.5396	0.1437
1890.8270	-0.8619	-2.3889	0.8830	-0.8776	-1.4997	0.4050	-0.5138	-0.1520	0.4570	-0.0887	-0.1630	0.4818	-2.5701	4.5050	0.2547	-0.8778	-0.1917	0.4765	-2.3068	3.7923	0.8264	-0.6163	-0.2974	0.4666	1.5438	65.2907	-3.5293	-3.2785	0.5384	0.1437
1890.8370	-0.8670	-2.3903	0.8875	-0.8785	-1.5013	0.4098	-0.5124	-0.1467	0.4516	-0.0972	-0.1500	0.4826	-2.3990	4.5805	0.4312	-0.9175	-0.1986	0.4897	-2.3027	3.7997	0.8092	-0.6193	-0.2952	0.4674	1.5664	65.2208	-3.6673	-3.2831	0.5371	0.1437
1890.8470	-0.8722	-2.3918	0.8920	-0.8795	-1.5027	0.4146	-0.5094	-0.1443	0.4472	-0.1017	-0.1399	0.4878	-2.4997	5.1231	0.6204	-0.9504	-0.1978	0.5394	-2.2986	3.8075	0.7924	-0.6222	-0.2930	0.4683	1.5887	65.1556	-3.8017	-3.2872	0.5360	0.1437
1890.8590	-0.8783	-2.3934	0.8974	-0.8808	-1.5044	0.4206	-0.5092	-0.1338	0.4462	-0.1094	-0.1314	0.4955	-2.2882	4.9506	0.4928	-0.9178	-0.2008	0.4846	-2.2937	3.8152	0.7714	-0.6257	-0.2903	0.4694	1.6143	65.0581	-3.9702	-3.2921	0.5347	0.1437
1890.8690	-0.8833	-2.3947	0.9018	-0.8819	-1.5057	0.4255	-0.5063	-0.1251	0.4454	-0.1131	-0.1245	0.4904	-2.5415	4.8284	0.3697	-0.9772	-0.1732	0.5095	-2.2898	3.8213	0.7538	-0.6286	-0.2881	0.4702	1.6351	64.9722	-4.1124	-3.2964	0.5336	0.1437
1890.8790	-0.8883	-2.3959	0.9062	-0.8832	-1.5069	0.4305	-0.5057	-0.1160	0.4409	-0.1252	-0.1165	0.4945	-2.4710	4.4224	0.4399	-0.9108	-0.1819	0.5011	-2.2859	3.8265	0.7359	-0.6315	-0.2859	0.4711	1.6550	64.8758	-4.2579	-3.3004	0.5326	0.1437
1890.8890	-0.8933	-2.3970	0.9106	-0.8845	-1.5080	0.4355	-0.5037	-0.1147	0.4380	-0.1303	-0.1062	0.4967	-2.3628	4.9205	0.4867	-0.8891	-0.2035	0.4790	-2.2820	3.8313	0.7177	-0.6344	-0.2837	0.4720	1.6745	64.7754	-4.4052	-3.3044	0.5317	0.1437
1890.9010	-0.8994	-2.3983	0.9159	-0.8861	-1.5093	0.4414	-0.5006	-0.1048	0.4366	-0.1371	-0.0984	0.4994	-2.0426	4.9822	0.2869	-0.9329	-0.1529	0.5271	-2.2749	3.8370	0.6960	-0.6379	-0.2810	0.4728	1.6972	64.6528	-4.5819	-3.3090	0.5306	0.1437
1890.9100	-0.9034	-2.3991	0.9194	-0.8872	-1.5100	0.4454	-0.4961	-0.0983	0.4356	-0.1388	-0.0884	0.5017	-2.2374	4.9078	0.2431	-0.9695	-0.2024	0.5303	-2.2593	3.8414	0.6801	-0.6399	-0.2795	0.4727	1.8362	64.5782	-4.7127	-3.3093	0.5266	0.1392
1890.9210	-0.9094	-2.4002	0.9247	-0.8890	-1.5110	0.4515	-0.4911	-0.0911	0.4317	-0.1532	-0.0770	0.5074	-2.2318	5.0966	0.1816	-0.8956	-0.2111	0.5130	-2.2213	3.8487	0.6540	-0.6426	-0.2777	0.4721	2.2037	64.4722	-4.9305	-3.3065	0.5164	0.1265
1890.9310	-0.9143	-2.4010	0.9290	-0.8905	-1.5118	0.4565	-0.4874	-0.0803	0.4302	-0.1594	-0.0721	0.5072	-2.3616	4.6263	0.1734	-0.9362	-0.2590	0.5156	-2.2138	3.8518	0.6352	-0.6454	-0.2755	0.4725	2.2201	64.3486	-5.0831	-3.3101	0.5157	0.1265
1890.9430	-0.9201	-2.4019	0.9340	-0.8924	-1.5126	0.4627	-0.4835	-0.0718	0.4265	-0.1651	-0.0653	0.5095	-2.2355	4.4491	0.0524	-0.9881	-0.2179	0.5369	-2.2049	3.8550	0.6124	-0.6487	-0.2728	0.4731	2.2389	64.1939	-5.2676	-3.3143	0.5150	0.1265
1890.9530	-0.9249	-2.4026	0.9383	-0.8941	-1.5132	0.4678	-0.4807	-0.0683	0.4233	-0.1744	-0.0578	0.5132	-2.2574	4.6365	0.1053	-0.8941	-0.2090	0.4186	-2.1976	3.8576	0.5937	-0.6515	-0.2706	0.4735	2.2541	64.0637	-5.4192	-3.3175	0.5144	0.1265
1890.9630	-0.9298	-2.4033	0.9425	-0.8959	-1.5138	0.4730	-0.4777	-0.0616	0.4208	-0.1809	-0.0507	0.5130	-2.1934	4.8345	0.1591	-0.8862	-0.1544	0.4720	-2.1903	3.8594	0.5743	-0.6542	-0.2684	0.4740	2.2684	63.9242	-5.5772	-3.3209	0.5139	0.1265
1890.9730	-0.9345	-2.4038	0.9468	-0.8976	-1.5143	0.4782	-0.4749	-0.0546	0.4192	-0.1853	-0.0416	0.5163	-2.2570	4.8657	-0.0432	-0.9247	-0.0969	0.5089	-2.1831	3.8608	0.5548	-0.6570	-0.2662	0.4744	2.2822	63.7805	-5.7365	-3.3242	0.5134	0.1265
1890.9830	-0.9391	-2.4043	0.9510	-0.8995	-1.5146	0.4834	-0.4736	-0.0467	0.4151	-0.1920	-0.0320	0.5172	-2.3173	4.9191	-0.0669	-0.8927	-0.1028	0.4974	-2.1759	3.8617	0.5351	-0.6598	-0.2640	0.4748	2.2951	63.6292	-5.8975	-3.3274	0.5130	0.1265
1890.9950	-0.9448	-2.4049	0.9559	-0.9018	-1.5149	0.4896	-0.4716	-0.0382	0.4079	-0.1994	-0.0198	0.5184	-2.3341	4.8786	0.1547	-0.8771	-0.1332	0.5107	-2.1674	3.8623	0.5115	-0.6630	-0.2613	0.4754	2.3099	63.4436	-6.0904	-3.3309	0.5126	0.1265
1891.0050	-0.9494	-2.4051	0.9600	-0.9039	-1.5151	0.4948	-0.4689	-0.0308	0.4060	-0.2047	-0.0132	0.5210	-2.2095	4.9606	0.0567	-0.9311	-0.1330	0.5080	-2.1603	3.8624	0.4918	-0.6657	-0.2590	0.4758	2.3216	63.2833	-6.2511	-3.3337	0.5123	0.1265
1891.0150	-0.9541	-2.4054	0.9640	-0.9060	-1.5151	0.5000	-0.4658	-0.0237	0.4064	-0.2097	-0.0035	0.5246	-2.0587	4.8708	-0.1078	-0.9430	-0.0527	0.5083	-2.1166	3.8457	0.4642	-0.6666	-0.1008	0.4745	2.7650	62.9237	-6.4893	-3.3181	0.4900	0.1077
1891.0250	-0.9588	-2.4056	0.9680	-0.9082	-1.5151	0.5052	-0.4613	-0.0164	0.4015	-0.2158	0.0039	0.5284	-2.0554	5.0063	0.0387	-0.8887	0.1728	0.4876	-2.1088	3.8447	0.4441	-0.6692	0.1385	0.4748	2.7741	62.7524	-6.6530	-3.3207	0.4899	0.1077
1891.0370	-0.9643	-2.4057	0.9728	-0.9108	-1.5150	0.5116	-0.4538	-0.0082	0.3989	-0.2183	0.0218	0.5323	-2.0359	5.3917	0.1253	-0.9334	0.2529	0.4798	-2.0995	4.4467	0.4198	-0.6723	0.3532	0.4753	2.7840	62.5374	-6.8519	-3.3239	0.4899	0.1077
1891.0470	-0.9688	-2.4057	0.9768	-0.9131	-1.5148	0.5170	-0.4479	0.0041	0.3987	-0.2237	0.0228	0.5314	-2.0800	5.9158	-0.0410	-0.9285	0.2618	0.4975	-2.0918	5.4069	0.3991	-0.6749	0.3552	0.4757	2.7914	62.3499	-7.0222	-3.3266	0.4899	0.1077
1891.0570	-0.9733	-2.4057	0.9807	-0.9154	-1.5145	0.5223	-0.4442	0.0082	0.3934	-0.2314	0.0256	0.5313	-2.1463	6.9563	0.0386	-0.9506	0.3176	0.4967	-2.0842	6.3478	0.3785	-0.6774	0.3571	0.4760	2.7982	62.1606	-7.1912	-3.3292	0.4900	0.1077
1891.0670	-0.9777	-2.4055	0.9847	-0.9178	-1.5143	0.5275	-0.4443	0.0182	0.3895	-0.2367	0.0320	0.5341	-1.9082	6.9022	0.0012	-0.9276	0.3811	0.4611	-2.0767	6.5385	0.3576	-0.6800	0.3590	0.4764	2.8043	61.9626	-7.3634	-3.3317	0.4901	0.1077
1891.0770	-0.9821	-2.4053	0.9887	-0.9202	-1.5139	0.5329	-0.4382	0.0218	0.3918	-0.2427	0.0409	0.5378	-2.2145	7.1834	-0.2276	-0.9532	0.3975	0.5061	-2.0692	6.5365	0.3367	-0.6825	0.3609	0.4768	2.8097	61.7618	-7.5354	-3.3342	0.4902	0.1077
1891.0890	-0.9873	-2.4050	0.9933	-0.9231	-1.5134	0.5392	-0.4362	0.0302	0.3871	-0.2525	0.0498	0.5367	-2.1891	6.9580	-0.1937	-0.9319	0.4463	0.5898	-2.0603	6.5326	0.3109	-0.6856	0.3633	0.4773	2.8150	61.5034	-7.7489	-3.3372	0.4905	0.1077
1891.0990	-0.9917	-2.4046	0.9971	-0.9257	-1.5129	0.5447	-0.4339	0.0371	0.3850	-0.2618	0.0614	0.5397	-2.0115	6.9570	-0.3620	-0.9120	0.4382	0.5424	-2.0529	6.5297	0.2897	-0.6881	0.3652	0.4776	2.8190	61.2919	-7.9241	-3.3394	0.4908	0.1077
1891.1100	-0.9960	-2.4042	1.0010	-0.9284	-1.5122	0.5501	-0.4300	0.0437	0.3819	-0.2702	0.0708	0.5423	-1.9685	6.9209	-0.4136	-0.8605	0.4216	0.5363	-2.0371	6.5164	0.2654	-0.6900	0.3664	0.4775	2.9232	60.9564	-8.1298	-3.3347	0.4829	0.1023
1891.1190	-1.0003	-2.4037	1.0049	-0.9310	-1.5114	0.5556	-0.4241	0.0493	0.3775	-0.2741	0.0780	0.5406	-1.9289	6.9685	-0.3056	-0.9019	0.3696	0.5412	-2.0057	6.4847	0.2355	-0.6906	0.3661	0.4764	3.2054	60.4055	-8.3904	-3.3177	0.4605	0.0874
1891.1310	-1.0053	-2.4030	1.0094	-0.9343	-1.5105	0.5621	-0.4185	0.0547	0.3748	-0.2774	0.0815	0.5432	-2.0845	7.2750	-0.5311	-0.9371	0.4797	0.5208	-1.9963	6.4788	0.2094	-0.6934	0.3683	0.4768	3.2058	60.1309	-8.6067	-3.3202	0.4612	0.0874
1891.1410	-1.0094	-2.4025	1.0131	-0.9371	-1.5097	0.5675	-0.4174	0.0637	0.3701	-0.2874	0.0875	0.5468	-1.9535	7.2089	-0.5618	-0.8630	0.5629	0.5003	-1.9885	6.4742	0.1880	-0.6957	0.3702	0.4771	3.2058	59.9049	-8.7837	-3.3220	0.4617	0.0874
1891.1510	-1.0135	-2.4018	1.0169	-0.9400	-1.5088	0.5730	-0.4134	0.0723	0.3647	-0.2905	0.0943	0.5495	-2.0039	7.0005	-0.3315	-0.9065	0.5847	0.5164	-1.9807	6.4685	0.1662	-0.6980	0.3720	0.4774	3.2048	59.6656	-8.9650	-3.3239	0.4623	0.0874
1891.1610	-1.0176	-2.4010	1.0205	-0.9429	-1.5077	0.5785	-0.4097	0.0803	0.3640	-0.2925	0.1085	0.5494	-2.0428	6.9197	-0.4337	-0.9234	0.5051	0.5280	-1.9730	6.4623	0.1443	-0.7004	0.3739	0.4777	3.2032	59.4216	-9.1472	-3.3258	0.4630	0.0874
1891.1710	-1.0217	-2.4001	1.0241	-0.9459	-1.5066	0.5840	-0.4064	0.0847	0.3596	-0.2976	0.1165	0.5539	-1.8673	7.1187	-0.3493	-0.9549	0.5069	0.5103	-1.9653	6.4561	0.1226	-0.7027	0.3758	0.4780	3.2012	59.1771	-9.3274	-3.3275	0.4638	0.0874
1891.1830	-1.0266	-2.3990	1.0284	-0.9496	-1.5050	0.5907	-0.3999	0.0922	0.3577	-0.3071	0.1234	0.5533	-1.8901	7.1558	-0.4516	-0.9040	0.4866	0.5202	-1.9562	6.4480	0.0962	-0.7054	0.3780	0.4784	3.1979	58.8753	-9.5463	-3.3293	0.4649	0.0874
1891.1930	-1.0306	-2.3981	1.0319	-0.9527	-1.5038	0.5962	-0.3949	0.1010	0.3574	-0.3089	0.1288	0.5526	-1.7823	6.9312	-0.5055	-0.9467	0.4936	0.4908	-1.9487	6.4409	0.0742	-0.7077	0.3799	0.4787	3.1945	58.6193	-9.7295	-3.3309	0.4657	0.0874
1891.2030	-1.0344	-2.3971	1.0355	-0.9558	-1.5025	0.6017	-0.3918	0.1055	0.3528	-0.3162	0.1347	0.5503	-1.7373	7.1558	-0.4172	-0.9062	0.4688	0.5923	-1.9411	6.4338	0.0523	-0.7100	0.3818	0.4790	3.1908	58.3637	-9.9119	-3.3323	0.4667	0.0874
1891.2130	-1.0382	-2.3960	1.0390	-0.9590	-1.5011	0.6072	-0.3889	0.1123	0.3519	-0.3250	0.1409	0.5566	-1.9100	7.2578	-0.6035	-0.9322	0.4772	0.5589	-1.9069	6.3680	0.0153	-0.7091	0.3800	0.4773	3.5038	57.4102	-10.2422	-3.3006	0.4282	0.0661
1891.2250	-1.0429	-2.3945	1.0433	-0.9628	-1.4993	0.6140	-0.3817	0.1256	0.3460	-0.3334	0.1479	0.5584	-1.9508	6.7413	-0.4856	-0.9289	0.5508	0.5272	-1.8974	6.3566	-0.0117	-0.7116	0.3821	0.4776	3.4954	57.0821	-10.4687	-3.3026	0.4295	0.0661
1891.2350	-1.0467	-2.3933	1.0467	-0.9662	-1.4977	0.6195	-0.3783	0.1266	0.3422	-0.3360	0.1564	0.5581	-1.9799	7.2195	-0.4637	-0.9245	0.5497	0.5429	-1.8896	6.3471	-0.0341	-0.7136	0.3838	0.4778	3.4880	56.8089	-10.6562	-3.3038	0.4306	0.0661
1891.2450	-1.0504	-2.3920	1.0502	-0.9696	-1.4961	0.6251	-0.3731	0.1350	0.3419	-0.3377	0.1685	0.5590	-1.9781	7.1020	-0.5771	-0.9468	0.4716	0.5510	-1.8818	6.3371	-0.0566	-0.7156	0.3856	0.4780	3.4801	56.5285	-10.8453	-3.3051	0.4319	0.0661
1891.2550	-1.0542	-2.3905	1.0536	-0.9731	-1.4944	0.6307	-0.3664	0.1414	0.3386	-0.3418	0.1692	0.5617	-1.9386	7.1510	-0.6777	-0.9231	0.4969	0.5558	-1.8741	6.3263	-0.0794	-0.7177	0.3873	0.4783	3.4714	56.2398	-11.0370	-3.3063	0.4332	0.0661
1891.2650	-1.0579	-2.3891	1.0569	-0.9766	-1.4927	0.6363	-0.3634	0.1518	0.3371	-0.3443	0.1723	0.5631	-1.7665	6.8112	-0.8541	-0.9342	0.6407	0.5177	-1.8664	6.3150	-0.1024	-0.7197	0.3891	0.4785	3.4622	55.9444	-11.2300	-3.3076	0.4345	0.0661
1891.2770	-1.0622	-2.3872	1.0609	-0.9808	-1.4905	0.6431	-0.3560	0.1575	0.3335	-0.3498	0.1882	0.5596	-1.8279	6.6672	-0.6653	-0.9647	0.5579	0.6133	-1.8572	6.3011	-0.1299	-0.7222	0.3912	0.4788	3.4506	55.5859	-11.4618	-3.3090	0.4361	0.0661
1891.2870	-1.0658	-2.3856	1.0642	-0.9843	-1.4886	0.6487	-0.3522	0.1628	0.3350	-0.3556	0.1956	0.5624	-1.7274	6.7587	-0.8174	-0.9017	0.5447	0.5600	-1.8496	6.2889	-0.1531	-0.7242	0.3930	0.4790	3.4403	55.2799	-11.6574	-3.3102	0.4376	0.0661
1891.2970	-1.0692	-2.3839	1.0676	-0.9879	-1.4866	0.6543	-0.3477	0.1683	0.3301	-0.3631	0.2019	0.5650	-1.8054	6.7721	-0.7908	-0.9599	0.5397	0.5443	-1.8421	6.2765	-0.1765	-0.7263	0.3948	0.4792	3.4296	54.9713	-11.8543	-3.3115	0.4391	0.0661
1891.3070	-1.0727	-2.3822	1.0710	-0.9914	-1.4846	0.6599	-0.3427	0.1762	0.3296	-0.3685	0.2051	0.5675	-2.0016	6.5302	-0.9441	-1.0263	0.5648	0.5554	-1.8345	6.2634	-0.2000	-0.7283	0.3966	0.4795	3.4184	54.6551	-12.0532	-3.3128	0.4406	0.0661
1891.3190	-1.0767	-2.3800	1.0749	-0.9959	-1.4821	0.6668	-0.3404	0.1787	0.3249	-0.3793	0.2121	0.5724	-1.6815	6.8471	-0.9555	-0.9618	0.6367	0.5709	-1.8051	6.1708	-0.2451	-0.7268	0.3941	0.4776	3.6440	53.3695	-12.4588	-3.2748	0.3954	0.0443
1891.3290	-1.0801	-2.3781	1.0781	-0.9997	-1.4799	0.6725	-0.3347	0.1879	0.3198	-0.3828	0.2264	0.5698	-1.8887	6.5044	-0.9464	-0.8951	0.4989	0.5383	-1.7974	6.1558	-0.2686	-0.7286	0.3958	0.4778	3.6304	53.0453	-12.6585	-3.2758	0.3972	0.0443
1891.3390	-1.0834	-2.3761	1.0813	-1.0036	-1.4776	0.6783	-0.3327	0.1956	0.3211	-0.3828	0.2249	0.5685	-1.7264	6.1421	-1.1153	-0.8857	0.5353	0.4950	-1.7897	6.1407	-0.2919	-0.7303	0.3974	0.4780	3.6165	52.7199	-12.8564	-3.2766	0.3990	0.0443
1891.3490	-1.0867	-2.3742	1.0845	-1.0075	-1.4754	0.6839	-0.3277	0.1980	0.3156	-0.3854	0.2306	0.5666	-1.8186	6.2529	-0.9762	-0.9542	0.5826	0.5281	-1.7821	6.1252	-0.3154	-0.7320	0.3990	0.4781	3.6023	52.3895	-13.0562	-3.2776	0.4007	0.0443
1891.3610	-1.0906	-2.3717	1.0882	-1.0122	-1.4726	0.6907	-0.3229	0.2055	0.3143	-0.3844	0.2413	0.5685	-1.5048	6.4260	-1.0942	-0.9660	0.5890	0.6045	-1.7729	6.1069	-0.3431	-0.7341	0.4010	0.4783	3.5852	51.9959	-13.2914	-3.2785	0.4030	0.0443
1891.3710	-1.0938	-2.3696	1.0913	-1.0161	-1.4701	0.6964	-0.3167	0.2128	0.3093	-0.3956	0.2489	0.5741	-1.7865	6.2675	-0.9770	-0.9114	0.5523	0.5278	-1.7653	6.0910	-0.3666	-0.7359	0.4026	0.4784	3.5705	51.6605	-13.4914	-3.2793	0.4049	0.0443
1891.3810	-1.0969	-2.3675	1.0944	-1.0200	-1.4676	0.7021	-0.3120	0.2157	0.3074	-0.3995	0.2506	0.5737	-1.6559	6.3744	-1.1748	-0.9755	0.6105	0.5647	-1.7577	6.0749	-0.3900	-0.7376	0.4042	0.4786	3.5556	51.3233	-13.6907	-3.2802	0.4069	0.0443
1891.3910	-1.1000	-2.3653	1.0975	-1.0240	-1.4651	0.7079	-0.3078	0.2209	0.3030	-0.4089	0.2610	0.5745	-1.7595	6.2570	-0.9822	-0.9558	0.5373	0.5097	-1.7501	6.0584	-0.4136	-0.7393	0.4059	0.4788	3.5403	50.9807	-13.8910	-3.2810	0.4089	0.0443
1891.4030	-1.1036	-2.3626	1.1012	-1.0289	-1.4620	0.7148	-0.2998	0.2311	0.3016	-0.4127	0.2596	0.5717	-1.8404	6.1092	-1.1758	-0.9815	0.6747	0.5337	-1.7410	6.0380	-0.4421	-0.7414	0.4079	0.4789	3.5215	50.5619	-14.1341	-3.2819	0.4114	0.0443
1891.4130	-1.1066	-2.3603	1.1042	-1.0331	-1.4594	0.7205	-0.2976	0.2334	0.2972	-0.4145	0.2713	0.5672	-1.6726	6.4519	-1.1073	-0.9839	0.6453	0.5913	-1.7076	5.9550	-0.4828	-0.7400	0.4059	0.4772	3.8131	49.4291	-14.5035	-3.2502	0.3755	0.0239
1891.4230	-1.1096	-2.3579	1.1072	-1.0373	-1.4566	0.7263	-0.2907	0.2411	0.2953	-0.4160	0.2782	0.5709	-1.7938	6.3268	-1.3098	-0.9317	0.5860	0.6254	-1.6996	5.9364	-0.5064	-0.7415	0.4074	0.4773	3.7954	49.0737	-14.7050	-3.2507	0.3777	0.0239
1891.4330	-1.1125	-2.3555	1.1102	-1.0415	-1.4538	0.7320	-0.2864	0.2466	0.2913	-0.4191	0.2833	0.5755	-1.5985	6.2285	-1.1045	-0.9161	0.5676	0.5566	-1.6917	5.9172	-0.5304	-0.7430	0.4090	0.4773	3.7774	48.7106	-14.9096	-3.2514	0.3800	0.0239
1891.4450	-1.1160	-2.3524	1.1136	-1.0466	-1.4504	0.7389	-0.2780	0.2528	0.2914	-0.4216	0.2888	0.5750	-1.5962	6.2616	-1.4285	-0.9838	0.5824	0.5842	-1.6822	5.8938	-0.5589	-0.7448	0.4108	0.4774	3.7556	48.2717	-15.1529	-3.2522	0.3828	0.0239
1891.4550	-1.1187	-2.3498	1.1165	-1.0508	-1.4475	0.7446	-0.2736	0.2598	0.2875	-0.4272	0.2908	0.5765	-1.7152	5.8630	-1.2678	-0.9777	0.6211	0.5794	-1.6743	5.8742	-0.5826	-0.7463	0.4123	0.4775	3.7373	47.9043	-15.3553	-3.2527	0.3852	0.0239
1891.4650	-1.1214	-2.3472	1.1193	-1.0551	-1.4446	0.7504	-0.2699	0.2637	0.2871	-0.4333	0.2973	0.5791	-1.6224	6.1047	-1.3177	-0.9701	0.6456	0.5398	-1.6664	5.8540	-0.6064	-0.7478	0.4139	0.4776	3.7188	47.5298	-15.5594	-3.2534	0.3876	0.0239
1891.4750	-1.1241	-2.3444	1.1222	-1.0594	-1.4415	0.7561	-0.2651	0.2708	0.2822	-0.4399	0.3013	0.5776	-1.5959	5.7171	-1.3503	-0.9700	0.6577	0.5727	-1.6585	5.8332	-0.6306	-0.7493	0.4154	0.4777	3.7000	47.1480	-15.7666	-3.2539	0.3901	0.0239
1891.4850	-1.1267	-2.3417	1.1250	-1.0638	-1.4384	0.7619	-0.2624	0.2730	0.2834	-0.4401	0.3113	0.5784	-1.6012	5.9187	-1.4120	-1.0244	0.5432	0.5820	-1.6507	5.8124	-0.6546	-0.7508	0.4169	0.4778	3.6812	46.7659	-15.9717	-3.2544	0.3926	0.0239
1891.4970	-1.1298	-2.3384	1.1283	-1.0693	-1.4348	0.7689	-0.2560	0.2800	0.2773	-0.4448	0.3154	0.5759	-1.7115	5.9217	-1.2554	-0.9256	0.5878	0.5548	-1.6412	5.7868	-0.6835	-0.7525	0.4188	0.4779	3.6584	46.3005	-16.2195	-3.2548	0.3957	0.0239
1891.5070	-1.1323	-2.3355	1.1311	-1.0738	-1.4316	0.7747	-0.2540	0.2820	0.2787	-0.4468	0.3153	0.5739	-1.4467	6.1005	-1.5030	-0.9391	0.6481	0.5803	-1.6334	5.7656	-0.7076	-0.7540	0.4203	0.4780	3.6395	45.9138	-16.4258	-3.2550	0.3982	0.0239
1891.5170	-1.1348	-2.3326	1.1340	-1.0782	-1.4284	0.7804	-0.2459	0.2898	0.2751	-0.4497	0.3234	0.5770	-1.5926	6.0246	-1.6174	-0.9636	0.6503	0.5844	-1.5834	5.6897	-0.7512	-0.7531	0.4193	0.4760	4.1132	44.8795	-16.8230	-3.2314	0.3740	0.0021
1891.5270	-1.1372	-2.3297	1.1367	-1.0827	-1.4252	0.7862	-0.2430	0.2950	0.2725	-0.4560	0.3310	0.5782	-1.4249	5.7432	-1.6272	-0.9802	0.6576	0.6125	-1.5747	5.6671	-0.7756	-0.7544	0.4208	0.4760	4.0921	44.4849	-17.0304	-3.2319	0.3768	0.0021
1891.5390	-1.1401	-2.3261	1.1400	-1.0881	-1.4212	0.7930	-0.2334	0.3021	0.2688	-0.4632	0.3349	0.5811	-1.4478	5.7154	-1.6569	-0.9768	0.7119	0.6188	-1.5642	5.6395	-0.8048	-0.7559	0.4225	0.4760	4.0666	44.0067	-17.2794	-3.2326	0.3801	0.0021
1891.5490	-1.1424	-2.3231	1.1427	-1.0927	-1.4178	0.7988	-0.2276	0.3050	0.2632	-0.4662	0.3497	0.5810	-1.4452	5.7127	-1.6419	-0.9795	0.6200	0.6336	-1.5554	5.6165	-0.8290	-0.7572	0.4240	0.4760	4.0455	43.6062	-17.4859	-3.2329	0.3830	0.0021
1891.5590	-1.1446	-2.3200	1.1453	-1.0974	-1.4143	0.8047	-0.2228	0.3130	0.2623	-0.4694	0.3456	0.5813	-1.4443	5.6092	-1.7129	-0.9567	0.7316	0.5928	-1.5466	5.5931	-0.8531	-0.7585	0.4254	0.4760	4.0244	43.2029	-17.6909	-3.2329	0.3859	0.0021
1891.5690	-1.1468	-2.3169	1.1479	-1.1022	-1.4108	0.8105	-0.2163	0.3158	0.2563	-0.4671	0.3542	0.5808	-1.4062	5.7753	-1.6747	-0.9505	0.6212	0.5273	-1.5379	5.5695	-0.8771	-0.7597	0.4269	0.4760	4.0034	42.7967	-17.8953	-3.2329	0.3889	0.0021
1891.5810	-1.1494	-2.3130	1.1509	-1.1079	-1.4065	0.8175	-0.2089	0.3248	0.2556	-0.4641	0.3554	0.5786	-1.4970	5.3035	-1.6147	-0.9785	0.6157	0.5708	-1.5273	5.5407	-0.9059	-0.7612	0.4287	0.4760	3.9781	42.3031	-18.1405	-3.2329	0.3925	0.0021
1891.5910	-1.1515	-2.3097	1.1534	-1.1126	-1.4029	0.8232	-0.2053	0.3261	0.2508	-0.4674	0.3623	0.5763	-1.3192	5.7489	-1.5404	-1.0131	0.6256	0.6243	-1.5186	5.5160	-0.9303	-0.7625	0.4302	0.4760	3.9570	41.8825	-18.3486	-3.2331	0.3955	0.0021
1891.6010	-1.1535	-2.3064	1.1559	-1.1173	-1.3993	0.8290	-0.1989	0.3333	0.2508	-0.4768	0.3583	0.5752	-1.4164	5.4574	-1.5695	-1.0051	0.7342	0.6404	-1.5098	5.4914	-0.9543	-0.7638	0.4317	0.4760	3.9361	41.4645	-18.5522	-3.2333	0.3986	0.0021
1891.6110	-1.1554	-2.3030	1.1585	-1.1221	-1.3957	0.8348	-0.1927	0.3354	0.2487	-0.4843	0.3697	0.5772	-1.6645	5.6007	-1.7876	-0.9214	0.7264	0.6138	-1.4891	5.3427	-1.0059	-0.7602	0.4271	0.4737	4.0575	39.5662	-19.0291	-3.1828	0.3368	-0.0232
1891.6210	-1.1573	-2.2996	1.1610	-1.1270	-1.3920	0.8405	-0.1925	0.3423	0.2452	-0.4832	0.3746	0.5774	-1.3594	5.1815	-1.7530	-0.9660	0.7045	0.6558	-1.4803	5.3152	-1.0302	-0.7611	0.4283	0.4736	4.0364	39.1377	-19.2380	-3.1831	0.3400	-0.0232
1891.6330	-1.1596	-2.2955	1.1640	-1.1328	-1.3875	0.8474	-0.1832	0.3449	0.2459	-0.4840	0.3846	0.5776	-1.4867	5.4761	-1.9737	-0.9683	0.6623	0.6262	-1.4697	5.2818	-1.0594	-0.7623	0.4298	0.4735	4.0114	38.6203	-19.4895	-3.1836	0.3438	-0.0232
1891.6430	-1.1614	-2.2920	1.1664	-1.1377	-1.3836	0.8532	-0.1787	0.3503	0.2404	-0.4859	0.3806	0.5778	-1.4484	5.2098	-1.9419	-0.9392	0.7441	0.6144	-1.4609	5.2539	-1.0838	-0.7632	0.4310	0.4734	3.9908	38.1877	-19.6987	-3.1839	0.3471	-0.0232
1891.6530	-1.1631	-2.2885	1.1688	-1.1425	-1.3797	0.8591	-0.1764	0.3557	0.2406	-0.4924	0.3892	0.5792	-1.0736	5.0933	-2.0292	-0.9362	0.6378	0.5614	-1.4520	5.2258	-1.1079	-0.7641	0.4323	0.4733	3.9705	37.7517	-19.9063	-3.1843	0.3504	-0.0232
1891.6630	-1.1648	-2.2849	1.1712	-1.1474	-1.3758	0.8649	-0.1658	0.3577	0.2353	-0.4989	0.3919	0.5760	-1.2817	5.0670	-1.9732	-0.9310	0.6592	0.5885	-1.4432	5.1971	-1.1323	-0.7650	0.4335	0.4732	3.9503	37.3090	-20.1163	-3.1847	0.3538	-0.0232
1891.6730	-1.1664	-2.2813	1.1737	-1.1522	-1.3719	0.8706	-0.1595	0.3650	0.2335	-0.5003	0.3971	0.5706	-1.5486	4.7037	-2.1364	-0.9737	0.6522	0.6531	-1.4343	5.1683	-1.1564	-0.7659	0.4348	0.4732	3.9304	36.8665	-20.3234	-3.1851	0.3572	-0.0232
1891.6850	-1.1683	-2.2769	1.1764	-1.1583	-1.3672	0.8774	-0.1563	0.3662	0.2322	-0.5035	0.3941	0.5733	-1.1482	5.0226	-2.2635	-0.9541	0.7962	0.6822	-1.4235	5.1342	-1.1850	-0.7670	0.4363	0.4731	3.9072	36.3397	-20.5690	-3.1851	0.3612	-0.0232
1891.6950	-1.1698	-2.2732	1.1787	-1.1634	-1.3632	0.8831	-0.1499	0.3699	0.2253	-0.5021	0.4042	0.5794	-1.1205	4.8126	-2.1907	-0.9204	0.7123	0.5968	-1.4146	5.1053	-1.2089	-0.7676	0.4376	0.4730	3.8881	35.8947	-20.7743	-3.1850	0.3646	-0.0232
1891.7050	-1.1713	-2.2695	1.1809	-1.1685	-1.3592	0.8889	-0.1418	0.3774	0.2247	-0.5014	0.4065	0.5814	-1.2571	4.6803	-2.1015	-0.9417	0.7832	0.5840	-1.4056	5.0764	-1.2325	-0.7680	0.4388	0.4729	3.8693	35.4497	-20.9765	-3.1849	0.3680	-0.0232
1891.7150	-1.1727	-2.2657	1.1831	-1.1735	-1.3550	0.8947	-0.1380	0.3782	0.2239	-0.5013	0.4168	0.5755	-1.0791	4.5390	-2.2328	-0.9496	0.6066	0.6347	-1.3899	4.9128	-1.2860	-0.7636	0.4337	0.4705	3.9322	33.4095	-21.4737	-3.1349	0.3044	-0.0479
1891.7270	-1.1743	-2.2611	1.1857	-1.1794	-1.3501	0.9016	-0.1301	0.3805	0.2184	-0.5057	0.4134	0.5710	-1.3427	4.6455	-2.0596	-1.0060	0.6610	0.5946	-1.3792	4.8744	-1.3146	-0.7639	0.4349	0.4703	3.9106	32.8650	-21.7210	-3.1356	0.3087	-0.0479
1891.7370	-1.1756	-2.2573	1.1879	-1.1845	-1.3459	0.9073	-0.1267	0.3845	0.2206	-0.5110	0.4128	0.5676	-1.0615	4.6528	-2.3105	-0.9816	0.7310	0.6730	-1.3703	4.8424	-1.3382	-0.7641	0.4359	0.4701	3.8931	32.4110	-21.9253	-3.1360	0.3123	-0.0479
1891.7470	-1.1768	-2.2535	1.1901	-1.1896	-1.3417	0.9130	-0.1187	0.3851	0.2156	-0.5153	0.4140	0.5708	-1.2251	4.7287	-2.2929	-0.9190	0.7289	0.6249	-1.3613	4.8103	-1.3620	-0.7644	0.4369	0.4699	3.8760	31.9547	-22.1312	-3.1364	0.3159	-0.0479
1891.7570	-1.1780	-2.2495	1.1923	-1.1948	-1.3375	0.9187	-0.1142	0.3895	0.2139	-0.5092	0.4146	0.5727	-1.1702	4.4966	-2.2113	-0.9282	0.7677	0.6630	-1.3523	4.7781	-1.3855	-0.7646	0.4379	0.4698	3.8594	31.4985	-22.3350	-3.1366	0.3195	-0.0479
1891.7690	-1.1793	-2.2449	1.1949	-1.2010	-1.3325	0.9256	-0.1072	0.3946	0.2115	-0.5084	0.4247	0.5703	-1.4169	4.6765	-2.3221	-0.9440	0.7295	0.6537	-1.3415	4.7392	-1.4138	-0.7649	0.4391	0.4696	3.8400	30.9475	-22.5792	-3.1368	0.3237	-0.0479
1891.7790	-1.1804	-2.2409	1.1970	-1.2061	-1.3283	0.9313	-0.1048	0.3972	0.2083	-0.5077	0.4262	0.5694	-1.3653	4.5973	-2.2591	-0.9627	0.7637	0.6358	-1.3324	4.7060	-1.4376	-0.7652	0.4401	0.4694	3.8242	30.4793	-22.7855	-3.1374	0.3274	-0.0479
1891.7890	-1.1814	-2.2369	1.1991	-1.2111	-1.3240	0.9370	-0.1009	0.4027	0.2073	-0.5155	0.4358	0.5688	-1.0798	4.2060	-2.4368	-0.9462	0.7059	0.6066	-1.3233	4.6732	-1.4609	-0.7654	0.4411	0.4692	3.8089	30.0155	-22.9867	-3.1377	0.3310	-0.0479
1891.7990	-1.1824	-2.2329	1.2012	-1.2162	-1.3197	0.9427	-0.0940	0.4032	0.2068	-0.5211	0.4359	0.5685	-0.9112	4.3087	-2.6238	-0.9953	0.7617	0.6252	-1.3142	4.6397	-1.4847	-0.7657	0.4422	0.4691	3.7939	29.5423	-23.1928	-3.1383	0.3348	-0.0479
1891.8100	-1.1832	-2.2288	1.2033	-1.2215	-1.3154	0.9483	-0.0866	0.4048	0.1998	-0.5207	0.4387	0.5650	-1.1733	4.3181	-2.4433	-0.9814	0.7408	0.6792	-1.3046	4.5696	-1.5165	-0.7647	0.4415	0.4683	3.7845	28.6342	-23.4778	-3.1259	0.3207	-0.0541
1891.8210	-1.1842	-2.2238	1.2057	-1.2278	-1.3101	0.9550	-0.0815	0.4060	0.1965	-0.5181	0.4375	0.5659	-1.3085	4.0527	-2.4166	-0.9059	0.7824	0.6517	-1.2927	4.4252	-1.5678	-0.7616	0.4378	0.4664	3.7823	26.8531	-23.9501	-3.0915	0.2758	-0.0714
1891.8310	-1.1850	-2.2197	1.2076	-1.2331	-1.3057	0.9608	-0.0776	0.4096	0.1951	-0.5140	0.4331	0.5670	-1.0924	3.9620	-2.5442	-0.9195	0.8226	0.6170	-1.2838	4.3896	-1.5907	-0.7617	0.4386	0.4662	3.7695	26.3851	-24.1489	-3.0919	0.2796	-0.0714
1891.8410	-1.1857	-2.2157	1.2096	-1.2382	-1.3012	0.9665	-0.0711	0.4100	0.1918	-0.5154	0.4414	0.5657	-1.3766	3.9070	-2.4564	-0.9616	0.7583	0.5888	-1.2748	4.3539	-1.6135	-0.7618	0.4393	0.4659	3.7573	25.9152	-24.3474	-3.0925	0.2833	-0.0714
1891.8510	-1.1864	-2.2115	1.2114	-1.2432	-1.2969	0.9721	-0.0680	0.4118	0.1913	-0.5189	0.4404	0.5585	-0.9965	3.7591	-2.5446	-0.9806	0.8036	0.7070	-1.2657	4.3182	-1.6363	-0.7619	0.4401	0.4657	3.7455	25.4454	-24.5449	-3.0932	0.2871	-0.0714
1891.8630	-1.1872	-2.2065	1.2138	-1.2494	-1.2915	0.9788	-0.0639	0.4156	0.1896	-0.5233	0.4442	0.5585	-0.6280	3.5753	-2.6657	-0.9464	0.7769	0.6665	-1.2548	4.2753	-1.6634	-0.7621	0.4410	0.4654	3.7321	24.8813	-24.7803	-3.0937	0.2916	-0.0714
1891.8730	-1.1877	-2.2024	1.2156	-1.2548	-1.2870	0.9844	-0.0549	0.4149	0.1867	-0.5230	0.4490	0.5567	-0.7199	3.7608	-2.6868	-0.9052	0.7496	0.5857	-1.2456	4.2401	-1.6858	-0.7621	0.4417	0.4651	3.7216	24.4170	-24.9739	-3.0939	0.2954	-0.0714
1891.8830	-1.1882	-2.1983	1.2174	-1.2601	-1.2825	0.9900	-0.0488	0.4165	0.1843	-0.5186	0.4455	0.5576	-0.7505	3.7047	-2.6090	-0.8935	0.7853	0.6349	-1.2365	4.2042	-1.7082	-0.7622	0.4425	0.4649	3.7115	23.9452	-25.1680	-3.0943	0.2992	-0.0714
1891.8930	-1.1887	-2.1941	1.2192	-1.2652	-1.2780	0.9956	-0.0434	0.4211	0.1855	-0.5168	0.4504	0.5537	-0.8563	3.4607	-2.7379	-0.9579	0.7330	0.6826	-1.2272	4.1685	-1.7304	-0.7623	0.4432	0.4646	3.7019	23.4753	-25.3593	-3.0946	0.3030	-0.0714
1891.9050	-1.1892	-2.1890	1.2215	-1.2714	-1.2727	1.0022	-0.0393	0.4211	0.1820	-0.5201	0.4519	0.5562	-0.9853	3.6230	-2.6550	-0.9293	0.7636	0.6160	-1.2161	4.1251	-1.7573	-0.7625	0.4441	0.4643	3.6911	22.9051	-25.5924	-3.0952	0.3076	-0.0714
1891.9150	-1.1895	-2.1848	1.2233	-1.2765	-1.2682	1.0077	-0.0337	0.4207	0.1785	-0.5233	0.4543	0.5557	-1.1269	3.6031	-2.7489	-0.9742	0.7596	0.6218	-1.2108	3.9482	-1.8121	-0.7585	0.4386	0.4620	3.6385	20.7637	-26.1067	-3.0527	0.2459	-0.0930
1891.9250	-1.1898	-2.1805	1.2251	-1.2817	-1.2637	1.0132	-0.0290	0.4221	0.1809	-0.5264	0.4552	0.5556	-1.0888	3.5214	-2.9972	-1.0195	0.8413	0.6340	-1.2019	3.9095	-1.8345	-0.7585	0.4391	0.4617	3.6312	20.2867	-26.3019	-3.0536	0.2497	-0.0930
1891.9350	-1.1901	-2.1763	1.2269	-1.2870	-1.2591	1.0188	-0.0248	0.4225	0.1795	-0.5226	0.4515	0.5529	-0.9684	3.5680	-3.0136	-0.9558	0.8316	0.6785	-1.1930	3.8709	-1.8567	-0.7584	0.4396	0.4614	3.6244	19.8117	-26.4944	-3.0543	0.2536	-0.0930
1891.9450	-1.1903	-2.1721	1.2287	-1.2923	-1.2545	1.0243	-0.0190	0.4244	0.1738	-0.5167	0.4541	0.5525	-0.9758	3.2321	-3.0351	-0.9215	0.7430	0.6184	-1.1840	3.8324	-1.8786	-0.7584	0.4401	0.4610	3.6182	19.3374	-26.6854	-3.0548	0.2574	-0.0930
1891.9570	-1.1905	-2.1670	1.2308	-1.2985	-1.2491	1.0309	-0.0122	0.4256	0.1719	-0.5156	0.4508	0.5482	-1.0186	3.0732	-2.9786	-0.9262	0.8143	0.6046	-1.1732	3.7860	-1.9048	-0.7584	0.4407	0.4606	3.6113	18.7661	-26.9128	-3.0558	0.2620	-0.0930
1891.9670	-1.1905	-2.1628	1.2325	-1.3036	-1.2445	1.0364	-0.0070	0.4262	0.1694	-0.5165	0.4491	0.5439	-0.7930	3.0229	-3.0682	-0.9249	0.7880	0.6234	-0.6560	3.7477	-1.9264	-0.7584	0.4412	0.4603	3.6062	18.2940	-27.1006	-3.0566	0.2659	-0.0930
1891.9770	-1.1906	-2.1585	1.2342	-1.3087	-1.2400	1.0418	-0.0009	0.4243	0.1651	-0.5196	0.4534	0.5420	-0.5942	3.4035	-2.9584	-0.9636	0.8098	0.7265	0.0641	3.7093	-1.9479	-0.7584	0.4417	0.4600	3.6016	17.8215	-27.2867	-3.0574	0.2697	-0.0930
1891.9870	-1.1905	-2.1543	1.2359	-1.3139	-1.2355	1.0472	0.0016	0.4256	0.1650	-0.5209	0.4554	0.5393	-0.1053	3.0614	-3.0306	-0.9821	0.8341	0.7219	0.7644	3.6709	-1.9692	-0.7583	0.4422	0.4597	3.5975	17.3490	-27.4708	-3.0580	0.2735	-0.0930
1891.9990	-1.1905	-2.1491	1.2379	-1.3202	-1.2300	1.0538	0.0077	0.4264	0.1619	-0.5159	0.4604	0.5426	0.8357	3.0819	-3.1820	-0.9555	0.7835	0.6582	1.5932	3.6249	-1.9945	-0.7583	0.4428	0.4593	3.5931	16.7819	-27.6902	-3.0585	0.2780	-0.0930
1892.0100	-1.1904	-2.1449	1.2394	-1.3255	-1.2255	1.0592	0.0136	0.4289	0.1575	-0.5128	0.4644	0.5406	1.0536	3.0012	-3.0878	-0.9107	0.7930	0.6019	1.7167	3.5508	-2.0241	-0.7573	0.4417	0.4585	3.5612	15.8837	-27.9555	-3.0490	0.2654	-0.0981
1892.0190	-1.1902	-2.1406	1.2410	-1.3305	-1.2209	1.0646	0.0165	0.4283	0.1555	-0.5107	0.4615	0.5375	1.2705	2.6834	-3.0798	-0.9012	0.7750	0.6731	1.7191	3.4111	-2.0688	-0.7546	0.4377	0.4568	3.4786	14.2252	-28.3721	-3.0222	0.2236	-0.1122
1892.0290	-1.1901	-2.1362	1.2426	-1.3356	-1.2163	1.0699	0.0214	0.4274	0.1553	-0.5152	0.4607	0.5387	1.3843	2.6064	-3.1973	-0.9134	0.7990	0.6344	1.7282	3.3699	-2.0899	-0.7545	0.4380	0.4564	3.4770	13.7482	-28.5552	-3.0234	0.2274	-0.1122
1892.0390	-1.1898	-2.1319	1.2441	-1.3406	-1.2118	1.0753	0.0268	0.4285	0.1526	-0.5184	0.4528	0.5379	1.4353	2.4636	-3.2476	-0.9668	0.8983	0.6473	1.7373	3.3295	-2.1105	-0.7543	0.4382	0.4560	3.4758	13.2798	-28.7338	-3.0244	0.2312	-0.1122
1892.0510	-1.1895	-2.1269	1.2459	-1.3468	-1.2063	1.0817	0.0326	0.4250	0.1515	-0.5157	0.4592	0.5353	1.3993	2.5966	-3.2945	-0.9086	0.7936	0.6471	1.7483	3.2808	-2.1352	-0.7542	0.4385	0.4555	3.4749	12.7153	-28.9481	-3.0254	0.2357	-0.1122
1892.0610	-1.1891	-2.1226	1.2474	-1.3521	-1.2017	1.0870	0.0376	0.4232	0.1481	-0.5083	0.4558	0.5316	1.4206	2.5951	-3.2029	-0.9277	0.8525	0.6245	1.7575	3.2412	-2.1551	-0.7540	0.4387	0.4551	3.4746	12.2565	-29.1197	-3.0260	0.2394	-0.1122
1892.0710	-1.1887	-2.1184	1.2488	-1.3572	-1.1971	1.0923	0.0419	0.4239	0.1447	-0.5018	0.4518	0.5294	1.7485	2.3579	-3.0790	-0.9194	0.8405	0.6458	1.7668	3.2009	-2.1752	-0.7538	0.4390	0.4547	3.4748	11.7902	-29.2929	-3.0268	0.2432	-0.1122
1892.0810	-1.1883	-2.1142	1.2503	-1.3621	-1.1925	1.0976	0.0461	0.4223	0.1458	-0.5032	0.4551	0.5270	1.9867	2.5708	-3.3536	-0.9177	0.8304	0.6430	1.7761	3.1611	-2.1952	-0.7537	0.4392	0.4543	3.4753	11.3283	-29.4654	-3.0276	0.2469	-0.1122
1892.0930	-1.1877	-2.1092	1.2520	-1.3681	-1.1871	1.1039	0.0516	0.4220	0.1449	-0.5072	0.4485	0.5230	2.0463	2.3693	-3.3838	-0.9214	0.8473	0.7007	1.7873	3.1133	-2.2190	-0.7535	0.4395	0.4539	3.4765	10.7749	-29.6705	-3.0286	0.2514	-0.1122
1892.1030	-1.1871	-2.1049	1.2535	-1.3731	-1.1825	1.1090	0.0581	0.4213	0.1463	-0.5065	0.4481	0.5195	1.9449	2.3242	-3.4668	-0.9382	0.8357	0.7079	1.7966	3.0734	-2.2386	-0.7534	0.4397	0.4535	3.4779	10.3121	-29.8395	-3.0294	0.2552	-0.1122
1892.1130	-1.1865	-2.1006	1.2549	-1.3782	-1.1781	1.1143	0.0628	0.4218	0.1401	-0.5061	0.4518	0.5212	1.6367	1.9567	-3.4531	-0.8970	0.8267	0.7170	1.7909	2.9069	-2.2895	-0.7503	0.4346	0.4516	3.3034	8.3468	-30.3157	-2.9994	0.2022	-0.1282
1892.1230	-1.1859	-2.0964	1.2563	-1.3832	-1.1736	1.1195	0.0654	0.4164	0.1383	-0.5020	0.4525	0.5182	1.5705	2.4028	-3.5688	-0.8811	0.8385	0.6776	1.7994	2.8651	-2.3088	-0.7498	0.4346	0.4511	3.3057	7.8889	-30.4824	-3.0004	0.2058	-0.1282
1892.1330	-1.1852	-2.0922	1.2577	-1.3883	-1.1691	1.1247	0.0686	0.4170	0.1376	-0.4954	0.4617	0.5136	1.5730	2.0934	-3.3759	-0.9173	0.7688	0.6506	1.8079	2.8232	-2.3283	-0.7490	0.4346	0.4507	3.3083	7.4290	-30.6509	-3.0015	0.2094	-0.1282
1892.1450	-1.1844	-2.0872	1.2593	-1.3941	-1.1637	1.1309	0.0729	0.4146	0.1319	-0.4910	0.4557	0.5118	1.6763	1.8283	-3.3798	-0.9559	0.7971	0.6899	1.8182	2.7730	-2.3514	-0.7482	0.4346	0.4501	3.3119	6.8786	-30.8502	-3.0029	0.2138	-0.1282
1892.1550	-1.1836	-2.0830	1.2607	-1.3990	-1.1592	1.1360	0.0772	0.4125	0.1342	-0.4956	0.4494	0.5117	1.7472	1.9512	-3.6161	-0.8990	0.8299	0.7195	1.8268	2.7322	-2.3701	-0.7474	0.4346	0.4497	3.3151	6.4322	-31.0105	-3.0038	0.2175	-0.1282
1892.1650	-1.1828	-2.0789	1.2620	-1.4039	-1.1547	1.1411	0.0810	0.4107	0.1325	-0.4942	0.4440	0.5119	1.6436	1.8194	-3.7476	-0.9354	0.8615	0.6921	1.8354	2.6915	-2.3889	-0.7467	0.4346	0.4493	3.3186	5.9874	-31.1711	-3.0048	0.2211	-0.1282
1892.1750	-1.1819	-2.0749	1.2633	-1.4088	-1.1503	1.1462	0.0845	0.4113	0.1305	-0.4913	0.4346	0.5075	1.8032	1.5477	-3.8352	-0.9237	0.9554	0.6664	1.8440	2.6514	-2.4071	-0.7459	0.4345	0.4488	3.3224	5.5501	-31.3267	-3.0055	0.2246	-0.1282
1892.1870	-1.1809	-2.0700	1.2649	-1.4147	-1.1450	1.1523	0.0894	0.4092	0.1246	-0.4867	0.4419	0.5057	1.8731	1.6262	-3.6836	-0.9169	0.8769	0.6392	1.8544	2.6034	-2.4288	-0.7450	0.4345	0.4483	3.3272	5.0258	-31.5125	-3.0064	0.2288	-0.1282
1892.1970	-1.1800	-2.0659	1.2661	-1.4197	-1.1406	1.1574	0.0956	0.4051	0.1191	-0.4809	0.4388	0.5036	1.7157	1.8687	-3.4760	-0.8780	0.8953	0.6232	1.8631	2.5634	-2.4467	-0.7442	0.4345	0.4478	3.3315	4.5897	-31.6645	-3.0070	0.2322	-0.1282
1892.2070	-1.1790	-2.0618	1.2672	-1.4245	-1.1361	1.1624	0.1000	0.4049	0.1176	-0.4796	0.4402	0.5013	1.6514	1.6868	-3.4107	-0.9017	0.8096	0.6639	1.8718	2.5232	-2.4645	-0.7434	0.4345	0.4474	3.3361	4.1511	-31.8159	-3.0078	0.2357	-0.1282
1892.2170	-1.1780	-2.0577	1.2684	-1.4292	-1.1318	1.1674	0.1021	0.4023	0.1194	-0.4775	0.4428	0.4991	1.7590	1.4500	-3.6336	-0.9448	0.7912	0.6769	1.9008	2.3029	-2.5411	-0.7391	0.4280	0.4434	3.5828	1.5842	-32.5438	-2.9739	0.1719	-0.1626
1892.2270	-1.1770	-2.0537	1.2696	-1.4338	-1.1274	1.1723	0.1067	0.3984	0.1162	-0.4767	0.4375	0.4952	1.6653	1.4095	-3.7510	-0.9387	0.7924	0.6777	1.9096	2.2602	-2.5594	-0.7380	0.4277	0.4424	3.5876	1.1502	-32.6964	-2.9753	0.1754	-0.1626
1892.2390	-1.1756	-2.0489	1.2710	-1.4396	-1.1222	1.1783	0.1096	0.3957	0.1141	-0.4759	0.4333	0.4945	1.5645	1.0709	-3.8719	-0.9208	0.8532	0.6430	1.9202	2.2098	-2.5807	-0.7366	0.4273	0.4412	3.5935	0.6392	-32.8738	-2.9767	0.1795	-0.1626
1892.2490	-1.1745	-2.0450	1.2722	-1.4443	-1.1180	1.1832	0.1122	0.3953	0.1118	-0.4668	0.4262	0.4902	2.1214	0.9554	-3.8172	-0.9434	0.9575	0.6044	1.9290	2.1680	-2.5985	-0.7354	0.4270	0.4402	3.5987	0.2150	-33.0214	-2.9778	0.1829	-0.1626
1892.2590	-1.1733	-2.0411	1.2732	-1.4490	-1.1137	1.1881	0.1207	0.3881	0.1077	-0.4596	0.4300	0.4852	1.7712	1.1020	-3.7734	-0.9631	0.9075	0.6728	1.9379	2.1270	-2.6156	-0.7343	0.4266	0.4392	3.6039	-0.1991	-33.1631	-2.9786	0.1862	-0.1626
1892.2690	-1.1720	-2.0372	1.2743	-1.4537	-1.1095	1.1929	0.1233	0.3863	0.1071	-0.4565	0.4238	0.4860	1.6417	0.8295	-3.8674	-0.9424	0.9467	0.6771	1.9467	2.0863	-2.6325	-0.7331	0.4263	0.4383	3.6092	-0.6100	-33.3024	-2.9796	0.1896	-0.1626
1892.2810	-1.1705	-2.0327	1.2755	-1.4591	-1.1043	1.1987	0.1287	0.3829	0.1052	-0.4564	0.4210	0.4851	1.6550	0.9618	-3.7475	-0.9329	0.8816	0.6457	1.9573	2.0382	-2.6525	-0.7317	0.4260	0.4371	3.6157	-1.0938	-33.4665	-2.9807	0.1936	-0.1626
1892.2910	-1.1692	-2.0289	1.2766	-1.4635	-1.1001	1.2034	0.1313	0.3774	0.1029	-0.4565	0.4215	0.4825	1.8442	1.1309	-3.7956	-0.9633	0.7912	0.6470	1.9662	1.9980	-2.6691	-0.7305	0.4256	0.4361	3.6213	-1.4975	-33.6028	-2.9816	0.1968	-0.1626
1892.3010	-1.1678	-2.0251	1.2776	-1.4680	-1.0959	1.2083	0.1339	0.3758	0.0993	-0.4566	0.4145	0.4757	1.7902	0.9989	-3.6699	-0.9049	0.8354	0.7094	1.9751	1.9584	-2.6854	-0.7293	0.4253	0.4351	3.6270	-1.8955	-33.7359	-2.9824	0.2001	-0.1626
1892.3110	-1.1665	-2.0214	1.2785	-1.4727	-1.0918	1.2131	0.1395	0.3713	0.1003	-0.4509	0.4147	0.4739	1.8866	1.1803	-3.7622	-0.9134	0.8336	0.6825	2.0272	1.6336	-2.8019	-0.7235	0.4154	0.4286	4.1485	-5.6941	-34.8530	-2.9352	0.1019	-0.2211
1892.3230	-1.1647	-2.0170	1.2797	-1.4781	-1.0868	1.2188	0.1469	0.3651	0.0944	-0.4425	0.4032	0.4680	1.8316	0.9178	-3.7831	-0.8616	0.9324	0.6184	2.0384	1.5814	-2.8224	-0.7214	0.4145	0.4270	4.1547	-6.1623	-35.0130	-2.9368	0.1058	-0.2211
1892.3330	-1.1633	-2.0133	1.2807	-1.4825	-1.0829	1.2234	0.1502	0.3654	0.0948	-0.4322	0.4011	0.4596	1.8796	0.2904	-3.9482	-0.9001	0.8878	0.6902	2.0477	1.5383	-2.8392	-0.7196	0.4138	0.4256	4.1599	-6.5476	-35.1439	-2.9382	0.1089	-0.2211
1892.3430	-1.1617	-2.0097	1.2816	-1.4868	-1.0790	1.2280	0.1525	0.3557	0.0936	-0.4304	0.3974	0.4606	2.4118	0.5836	-4.1437	-0.8999	0.9392	0.6917	2.0571	1.4959	-2.8558	-0.7178	0.4130	0.4243	4.1650	-6.9255	-35.2722	-2.9396	0.1121	-0.2211
1892.3530	-1.1602	-2.0062	1.2825	-1.4910	-1.0750	1.2326	0.1618	0.3520	0.0894	-0.4275	0.4033	0.4601	1.7670	0.2976	-4.1996	-0.9434	0.8228	0.6449	2.0664	1.4540	-2.8720	-0.7160	0.4122	0.4230	4.1701	-7.2964	-35.3975	-2.9409	0.1151	-0.2211
1892.3630	-1.1585	-2.0027	1.2834	-1.4952	-1.0710	1.2372	0.1647	0.3454	0.0856	-0.4252	0.3946	0.4567	1.9931	0.4482	-4.0759	-0.9027	0.8864	0.6543	2.0757	1.4126	-2.8880	-0.7142	0.4114	0.4216	4.1751	-7.6614	-35.5202	-2.9422	0.1181	-0.2211
1892.3750	-1.1565	-1.9986	1.2844	-1.5002	-1.0663	1.2427	0.1686	0.3394	0.0826	-0.4197	0.3908	0.4525	2.1065	0.3734	-4.2311	-0.9046	0.8286	0.5991	2.0869	1.3636	-2.9068	-0.7121	0.4105	0.4200	4.1810	-8.0909	-35.6631	-2.9435	0.1217	-0.2211
1892.3850	-1.1548	-1.9952	1.2853	-1.5044	-1.0624	1.2472	0.1761	0.3373	0.0771	-0.4121	0.3774	0.4471	2.0633	0.1718	-4.2078	-0.8784	0.9103	0.6448	2.0962	1.3229	-2.9223	-0.7103	0.4097	0.4187	4.1860	-8.4483	-35.7807	-2.9444	0.1247	-0.2211
1892.3950	-1.1530	-1.9920	1.2860	-1.5086	-1.0586	1.2516	0.1805	0.3291	0.0738	-0.4078	0.3704	0.4415	1.9113	0.1513	-4.0841	-0.8355	0.9030	0.6068	2.1055	1.2832	-2.9371	-0.7084	0.4089	0.4173	4.1907	-8.7922	-35.8919	-2.9451	0.1275	-0.2211
1892.4050	-1.1512	-1.9886	1.2867	-1.5127	-1.0549	1.2560	0.1830	0.3271	0.0749	-0.3970	0.3693	0.4410	1.8523	-0.2066	-4.2503	-0.9388	0.9313	0.5878	2.1148	1.2435	-2.9521	-0.7066	0.4081	0.4160	4.1954	-9.1379	-36.0045	-2.9460	0.1303	-0.2211
1892.4170	-1.1490	-1.9848	1.2877	-1.5174	-1.0505	1.2612	0.1861	0.3166	0.0717	-0.3924	0.3676	0.4375	2.1402	-0.1195	-4.4974	-0.9103	0.8722	0.6269	2.0601	1.0874	-2.9959	-0.7033	0.4023	0.4143	3.4380	-10.8285	-36.3949	-2.9364	0.0836	-0.2215
1892.4270	-1.1471	-1.9816	1.2883	-1.5212	-1.0469	1.2656	0.1911	0.3121	0.0677	-0.3883	0.3600	0.4323	1.6737	-0.4423	-4.4954	-0.9125	0.9166	0.6231	2.0667	1.0471	-3.0102	-0.7013	0.4013	0.4130	3.4405	-11.1552	-36.5015	-2.9374	0.0862	-0.2215
1892.4370	-1.1452	-1.9785	1.2890	-1.5250	-1.0433	1.2699	0.1925	0.3029	0.0641	-0.3874	0.3574	0.4251	1.8275	-0.0542	-4.5345	-0.8993	0.8514	0.7060	2.0733	1.0073	-3.0242	-0.6993	0.4003	0.4116	3.4430	-11.4762	-36.6051	-2.9383	0.0887	-0.2215
1892.4470	-1.1432	-1.9756	1.2897	-1.5288	-1.0398	1.2742	0.1941	0.2985	0.0597	-0.3848	0.3521	0.4259	2.1301	-0.4270	-4.4452	-0.9344	0.9093	0.5811	2.0799	0.9681	-3.0379	-0.6973	0.3992	0.4103	3.4452	-11.7901	-36.7059	-2.9392	0.0913	-0.2215
1892.4570	-1.1413	-1.9726	1.2902	-1.5326	-1.0363	1.2784	0.1980	0.2906	0.0559	-0.3787	0.3472	0.4207	1.8812	-0.2496	-4.3987	-0.8942	0.8572	0.6039	2.0865	0.9300	-3.0511	-0.6952	0.3982	0.4090	3.4471	-12.0898	-36.8014	-2.9397	0.0937	-0.2215
1892.4690	-1.1388	-1.9692	1.2909	-1.5372	-1.0321	1.2834	0.2014	0.2860	0.0525	-0.3704	0.3335	0.4166	1.8246	-0.5418	-4.3545	-0.8888	0.9049	0.6470	2.0943	0.8845	-3.0667	-0.6928	0.3969	0.4073	3.4493	-12.4482	-36.9141	-2.9402	0.0965	-0.2215
1892.4790	-1.1368	-1.9664	1.2914	-1.5409	-1.0288	1.2875	0.2025	0.2774	0.0499	-0.3613	0.3364	0.4151	2.1499	-0.3931	-4.4392	-0.8870	0.8484	0.5815	2.1008	0.8469	-3.0795	-0.6907	0.3959	0.4060	3.4509	-12.7420	-37.0056	-2.9406	0.0987	-0.2215
1892.4890	-1.1347	-1.9636	1.2919	-1.5445	-1.0255	1.2916	0.2097	0.2733	0.0466	-0.3542	0.3247	0.4115	2.0157	-0.6407	-4.4241	-0.8734	0.9823	0.6477	2.1073	0.8104	-3.0917	-0.6887	0.3948	0.4047	3.4523	-13.0238	-37.0918	-2.9409	0.1009	-0.2215
1892.4990	-1.1326	-1.9609	1.2923	-1.5481	-1.0223	1.2957	0.2129	0.2642	0.0439	-0.3490	0.3276	0.4025	1.9842	-0.2012	-4.4232	-0.8704	0.8618	0.6781	2.1138	0.7744	-3.1038	-0.6866	0.3938	0.4033	3.4534	-13.2991	-37.1763	-2.9411	0.1030	-0.2215
1892.5100	-1.1305	-1.9583	1.2928	-1.5515	-1.0191	1.2997	0.2144	0.2610	0.0424	-0.3436	0.3224	0.4023	2.1820	-0.5150	-4.5034	-0.9054	0.8941	0.6307	2.1071	0.7126	-3.1240	-0.6844	0.3917	0.4019	3.2978	-13.8812	-37.3403	-2.9405	0.0944	-0.2226
1892.5210	-1.1279	-1.9553	1.2932	-1.5556	-1.0153	1.3045	0.2202	0.2488	0.0375	-0.3413	0.3151	0.3979	2.0208	-0.2626	-4.5188	-0.8364	0.8962	0.6250	2.0759	0.5961	-3.1614	-0.6816	0.3874	0.4000	2.8603	-15.0643	-37.6655	-2.9385	0.0669	-0.2255
1892.5310	-1.1257	-1.9528	1.2936	-1.5589	-1.0122	1.3085	0.2218	0.2450	0.0363	-0.3372	0.3090	0.3934	2.0104	-0.5414	-4.6191	-0.8843	0.8834	0.6292	2.0802	0.5602	-3.1729	-0.6794	0.3862	0.3986	2.8592	-15.3161	-37.7428	-2.9386	0.0689	-0.2255
1892.5410	-1.1234	-1.9504	1.2940	-1.5622	-1.0091	1.3124	0.2233	0.2374	0.0328	-0.3313	0.3016	0.3901	2.2152	-0.7282	-4.6423	-0.8342	0.8849	0.6414	2.0845	0.5243	-3.1843	-0.6771	0.3850	0.3972	2.8580	-15.5679	-37.8187	-2.9388	0.0708	-0.2255
1892.5510	-1.1212	-1.9481	1.2943	-1.5655	-1.0061	1.3163	0.2273	0.2291	0.0305	-0.3231	0.2980	0.3854	2.0399	-0.5706	-4.6471	-0.8271	0.8511	0.6730	2.0887	0.4898	-3.1950	-0.6749	0.3837	0.3959	2.8564	-15.8038	-37.8889	-2.9386	0.0725	-0.2255
1892.5630	-1.1184	-1.9454	1.2947	-1.5694	-1.0026	1.3209	0.2264	0.2251	0.0272	-0.3135	0.2840	0.3835	1.8566	-1.0072	-4.6557	-0.8685	0.8755	0.6423	2.0938	0.4491	-3.2077	-0.6722	0.3822	0.3942	2.8543	-16.0785	-37.9702	-2.9384	0.0746	-0.2255
1892.5730	-1.1162	-1.9432	1.2949	-1.5725	-0.9998	1.3247	0.2289	0.2132	0.0243	-0.3049	0.2799	0.3800	1.8133	-0.6888	-4.6817	-0.8805	0.9056	0.6433	2.0981	0.4155	-3.2181	-0.6699	0.3809	0.3928	2.8524	-16.3028	-38.0366	-2.9382	0.0763	-0.2255
1892.5830	-1.1139	-1.9411	1.2952	-1.5756	-0.9969	1.3285	0.2308	0.2063	0.0206	-0.3033	0.2731	0.3787	1.8966	-0.6994	-4.7160	-0.8460	0.8502	0.5604	2.1023	0.3826	-3.2282	-0.6677	0.3796	0.3915	2.8502	-16.5192	-38.1001	-2.9380	0.0778	-0.2255
1892.5930	-1.1115	-1.9390	1.2953	-1.5785	-0.9943	1.3322	0.2306	0.2026	0.0171	-0.2965	0.2638	0.3687	2.0085	-1.1327	-4.6252	-0.8741	0.9883	0.6818	2.1065	0.3502	-3.2379	-0.6654	0.3784	0.3901	2.8479	-16.7292	-38.1603	-2.9376	0.0794	-0.2255
1892.6050	-1.1087	-1.9367	1.2955	-1.5820	-0.9911	1.3367	0.2340	0.1901	0.0136	-0.2914	0.2649	0.3650	2.1093	-0.7621	-4.6652	-0.8839	0.8995	0.6223	2.1115	0.3127	-3.2492	-0.6627	0.3768	0.3885	2.8448	-16.9649	-38.2278	-2.9370	0.0811	-0.2255
1892.6150	-1.1063	-1.9348	1.2956	-1.5849	-0.9885	1.3404	0.2356	0.1874	0.0106	-0.2903	0.2590	0.3615	1.8942	-1.3295	-4.5881	-0.8634	0.9044	0.6101	2.0724	0.1997	-3.2900	-0.6612	0.3729	0.3870	2.3496	-18.1734	-38.6002	-2.9397	0.0511	-0.2305
1892.6250	-1.1040	-1.9330	1.2957	-1.5877	-0.9860	1.3440	0.2380	0.1797	0.0084	-0.2841	0.2516	0.3590	1.9314	-1.2504	-4.5773	-0.8811	0.9381	0.6176	2.0747	0.1683	-3.3286	-0.6588	0.3715	0.3856	2.3454	-18.3537	-38.6518	-2.9392	0.0524	-0.2305
1892.6350	-1.1016	-1.9312	1.2958	-1.5904	-0.9835	1.3475	0.2385	0.1678	0.0043	-0.2800	0.2535	0.3529	2.1087	-0.9547	-4.6733	-0.8505	0.8405	0.6921	2.0771	0.1375	-3.5339	-0.6564	0.3700	0.3842	2.3411	-18.5281	-38.6999	-2.9384	0.0536	-0.2305
1892.6450	-1.0991	-1.9297	1.2958	-1.5932	-0.9810	1.3510	0.2390	0.1616	0.0013	-0.2739	0.2413	0.3536	2.2715	-1.0526	-4.8717	-0.8615	0.8848	0.6236	2.0795	0.1076	-3.7388	-0.6540	0.3686	0.3828	2.3366	-18.6900	-38.7439	-2.9375	0.0548	-0.2305
1892.6570	-1.0962	-1.9278	1.2958	-1.5964	-0.9782	1.3552	0.2421	0.1556	-0.0004	-0.2661	0.2353	0.3500	2.1744	-1.3960	-5.2023	-0.8399	0.9111	0.6571	2.0823	0.0727	-3.9867	-0.6510	0.3668	0.3811	2.3311	-18.8740	-38.7926	-2.9362	0.0560	-0.2305
1892.6670	-1.0938	-1.9263	1.2958	-1.5991	-0.9759	1.3587	0.2434	0.1458	-0.0025	-0.2560	0.2306	0.3474	2.2017	-1.4758	-5.4972	-0.8713	0.8389	0.6361	2.0846	0.0435	-4.2030	-0.6486	0.3654	0.3797	2.3264	-19.0280	-38.8331	-2.9351	0.0571	-0.2305
1892.6770	-1.0914	-1.9249	1.2958	-1.6016	-0.9736	1.3621	0.2479	0.1366	-0.0046	-0.2494	0.2221	0.3420	1.8535	-1.1039	-5.8112	-0.8516	0.8224	0.6380	2.0870	0.0158	-4.4187	-0.6461	0.3639	0.3783	2.3215	-19.1639	-38.8683	-2.9339	0.0580	-0.2305
1892.6870	-1.0889	-1.9236	1.2957	-1.6041	-0.9714	1.3655	0.2470	0.1282	-0.0067	-0.2405	0.2122	0.3389	2.1883	-1.0879	-6.1221	-0.8691	0.8800	0.6046	2.0893	-0.0113	-4.6218	-0.6437	0.3624	0.3769	2.3165	-19.2926	-38.9025	-2.9326	0.0589	-0.2305
1892.6990	-1.0859	-1.9221	1.2956	-1.6070	-0.9689	1.3695	0.2510	0.1219	-0.0109	-0.2346	0.2039	0.3325	2.0075	-1.3181	-6.1567	-0.8457	0.8999	0.6439	2.0921	-0.0428	-4.6298	-0.6407	0.3607	0.3752	2.3104	-19.4353	-38.9380	-2.9309	0.0598	-0.2305
1892.7100	-1.0835	-1.9210	1.2955	-1.6093	-0.9669	1.3729	0.2516	0.1174	-0.0107	-0.2269	0.2026	0.3272	1.7146	-0.3640	-5.8875	-0.9198	0.8910	0.6615	1.9448	0.7024	-4.3419	-0.6475	0.3828	0.3901	0.5297	-10.4011	-36.0857	-3.0178	0.3074	-0.0617
1892.7190	-1.0810	-1.9198	1.2953	-1.6116	-0.9648	1.3761	0.2513	0.1057	-0.0179	-0.2273	0.1903	0.3256	1.9826	-1.4436	-6.1564	-0.8051	0.8965	0.6081	2.0544	-0.1540	-4.6709	-0.6376	0.3562	0.3727	1.8272	-20.4473	-39.2824	-2.9374	0.0391	-0.2337
1892.7290	-1.0784	-1.9188	1.2952	-1.6138	-0.9629	1.3793	0.2532	0.0967	-0.0199	-0.2211	0.1865	0.3211	1.6749	-1.0183	-6.3346	-0.8550	0.8613	0.6691	2.0551	-0.1795	-4.6770	-0.6351	0.3546	0.3713	1.8211	-20.5440	-39.3037	-2.9358	0.0397	-0.2337
1892.7410	-1.0754	-1.9177	1.2949	-1.6164	-0.9608	1.3831	0.2513	0.0894	-0.0223	-0.2152	0.1809	0.3201	2.0663	-1.3746	-6.5341	-0.8511	0.8379	0.6070	2.0559	-0.2094	-4.6842	-0.6320	0.3527	0.3696	1.8138	-20.6515	-39.3272	-2.9337	0.0403	-0.2337
1892.7510	-1.0729	-1.9169	1.2947	-1.6184	-0.9590	1.3863	0.2543	0.0806	-0.0246	-0.2101	0.1708	0.3168	1.9961	-1.3852	-6.7118	-0.8552	0.9254	0.6115	2.0566	-0.2341	-4.6901	-0.6294	0.3511	0.3682	1.8076	-20.7382	-39.3454	-2.9320	0.0408	-0.2337
1892.7610	-1.0704	-1.9161	1.2945	-1.6205	-0.9573	1.3894	0.2541	0.0744	-0.0277	-0.2025	0.1674	0.3108	1.9632	-1.4570	-6.8004	-0.8599	0.9390	0.6907	2.0573	-0.2573	-4.6954	-0.6269	0.3495	0.3668	1.8015	-20.8069	-39.3578	-2.9300	0.0411	-0.2337
1892.7710	-1.0679	-1.9154	1.2941	-1.6225	-0.9557	1.3925	0.2527	0.0689	-0.0335	-0.2008	0.1600	0.3111	2.0417	-2.0078	-6.8195	-0.8881	0.9004	0.5424	2.0579	-0.2802	-4.7005	-0.6243	0.3479	0.3653	1.7954	-20.8723	-39.3687	-2.9280	0.0415	-0.2337
1892.7830	-1.0647	-1.9147	1.2937	-1.6248	-0.9538	1.3962	0.2528	0.0559	-0.0412	-0.1911	0.1540	0.3047	2.0727	-2.1072	-6.6552	-0.8615	0.9062	0.5856	2.0588	-0.3071	-4.7063	-0.6212	0.3460	0.3636	1.7882	-20.9445	-39.3783	-2.9253	0.0417	-0.2337
1892.7930	-1.0622	-1.9142	1.2932	-1.6267	-0.9523	1.3992	0.2513	0.0446	-0.0449	-0.1856	0.1541	0.2978	2.2026	-1.7912	-6.6902	-0.8139	0.8154	0.6376	2.0595	-0.3283	-4.7104	-0.6185	0.3443	0.3622	1.7822	-20.9893	-39.3800	-2.9228	0.0418	-0.2337
1892.8030	-1.0597	-1.9138	1.2927	-1.6284	-0.9509	1.4022	0.2550	0.0350	-0.0477	-0.1755	0.1402	0.2939	1.9239	-1.5594	-6.8306	-0.8782	0.8723	0.6170	2.0602	-0.3483	-4.7143	-0.6159	0.3427	0.3608	1.7762	-21.0202	-39.3784	-2.9201	0.0419	-0.2337
1892.8130	-1.0571	-1.9135	1.2923	-1.6302	-0.9495	1.4051	0.2548	0.0339	-0.0460	-0.1716	0.1343	0.2911	2.0933	-1.9340	-7.2185	-0.8704	0.8703	0.6391	2.0191	-0.4060	-4.7418	-0.6154	0.3403	0.3598	1.2826	-21.5612	-39.6198	-2.9332	0.0290	-0.2339
1892.8250	-1.0540	-1.9132	1.2916	-1.6322	-0.9479	1.4086	0.2554	0.0197	-0.0590	-0.1634	0.1265	0.2868	1.6647	-1.6561	-6.7237	-0.8584	0.8861	0.6462	2.0181	-0.4296	-4.7462	-0.6123	0.3383	0.3581	1.2753	-21.5831	-39.6116	-2.9297	0.0289	-0.2339
1892.8350	-1.0515	-1.9130	1.2910	-1.6338	-0.9467	1.4114	0.2539	0.0126	-0.0637	-0.1554	0.1223	0.2852	1.8589	-1.7972	-6.6787	-0.8687	0.8463	0.6008	2.0173	-0.4481	-4.7494	-0.6096	0.3366	0.3567	1.2695	-21.5873	-39.5991	-2.9266	0.0287	-0.2339
1892.8450	-1.0489	-1.9130	1.2903	-1.6354	-0.9455	1.4142	0.2514	0.0029	-0.0669	-0.1499	0.1140	0.2806	2.0609	-2.5098	-6.6785	-0.8278	0.8403	0.5860	2.0166	-1.5250	-4.7521	-0.6069	0.3349	0.3553	1.2638	-21.5804	-39.5832	-2.9234	0.0285	-0.2339
1892.8550	-1.0464	-1.9131	1.2896	-1.6369	-0.9444	1.4170	0.2524	-0.0100	-0.0679	-0.1453	0.1069	0.2736	1.9329	-3.1712	-6.8392	-0.8359	0.8617	0.5729	2.0158	-2.7247	-4.7547	-0.6042	0.3332	0.3538	1.2582	-21.5693	-39.5652	-2.9200	0.0281	-0.2339
1892.8670	-1.0433	-1.9133	1.2887	-1.6386	-0.9432	1.4203	0.2513	-0.0220	-0.0717	-0.1375	0.0984	0.2691	2.0298	-3.3492	-6.8949	-0.7963	0.8096	0.6389	2.0149	-3.1992	-4.7572	-0.6009	0.3311	0.3521	1.2518	-21.5366	-39.5380	-2.9158	0.0277	-0.2339
1892.8770	-1.0408	-1.9135	1.2880	-1.6399	-0.9423	1.4230	0.2541	-0.0269	-0.0765	-0.1296	0.0891	0.2684	2.0179	-3.5394	-6.8549	-0.8509	0.8619	0.5809	2.0141	-3.2130	-4.7592	-0.5982	0.3293	0.3507	1.2466	-21.5057	-39.5139	-2.9123	0.0272	-0.2339
1892.8870	-1.0383	-1.9138	1.2872	-1.6412	-0.9414	1.4257	0.2541	-0.0344	-0.0799	-0.1237	0.0825	0.2617	2.1581	-3.4100	-6.8654	-0.8405	0.8752	0.6389	2.0134	-3.2255	-4.7605	-0.5955	0.3276	0.3493	1.2417	-21.4589	-39.4842	-2.9085	0.0266	-0.2339
1892.8970	-1.0357	-1.9142	1.2863	-1.6425	-0.9406	1.4283	0.2558	-0.0407	-0.0868	-0.1202	0.0745	0.2596	2.0159	-3.6530	-6.7554	-0.7915	0.8523	0.5830	2.0127	-3.2376	-4.7616	-0.5927	0.3258	0.3479	1.2369	-21.4063	-39.4516	-2.9045	0.0260	-0.2339
1892.9100	-1.0327	-1.9147	1.2852	-1.6439	-0.9398	1.4314	0.2553	-0.0487	-0.0882	-0.1132	0.0678	0.2532	1.9864	-3.6561	-6.6185	-0.8187	0.8697	0.6319	1.9217	-2.3886	-4.4243	-0.5959	0.3496	0.3625	0.1517	-11.0388	-36.0882	-2.9655	0.3007	-0.0611
1892.9190	-1.0302	-1.9153	1.2843	-1.6450	-0.9391	1.4339	0.2561	-0.0555	-0.0935	-0.1089	0.0627	0.2511	1.9151	-4.1530	-6.4947	-0.7963	0.8876	0.5964	1.9685	-3.2787	-4.7818	-0.5891	0.3219	0.3453	0.7326	-21.4984	-39.5585	-2.9165	0.0208	-0.2313
1892.9290	-1.0276	-1.9159	1.2833	-1.6460	-0.9385	1.4364	0.2542	-0.0660	-0.0976	-0.1031	0.0564	0.2481	1.8251	-3.9401	-6.3911	-0.7865	0.8921	0.6457	1.9664	-3.2890	-4.7823	-0.5863	0.3201	0.3439	0.7288	-21.4226	-39.5164	-2.9122	0.0199	-0.2313
1892.9390	-1.0251	-1.9166	1.2824	-1.6470	-0.9380	1.4388	0.2514	-0.0769	-0.0990	-0.0954	0.0522	0.2457	1.8620	-3.7255	-6.5651	-0.8229	0.8197	0.6180	1.9644	-3.2982	-4.7824	-0.5836	0.3183	0.3425	0.7254	-21.3330	-39.4703	-2.9076	0.0190	-0.2313
1892.9490	-1.0226	-1.9175	1.2813	-1.6479	-0.9375	1.4412	0.2524	-0.0857	-0.1026	-0.0918	0.0441	0.2397	1.6450	-3.7346	-6.7030	-0.7737	0.7855	0.6465	1.9623	-3.3074	-4.7825	-0.5809	0.3166	0.3411	0.7222	-21.2435	-39.4241	-2.9032	0.0181	-0.2313
1892.9610	-1.0196	-1.9185	1.2802	-1.6489	-0.9370	1.4441	0.2488	-0.0945	-0.1057	-0.0838	0.0346	0.2372	1.7849	-3.9710	-6.7934	-0.8234	0.7985	0.5545	1.9600	-3.3170	-4.7821	-0.5775	0.3144	0.3394	0.7189	-21.1192	-39.3630	-2.8977	0.0169	-0.2313
1892.9710	-1.0171	-1.9196	1.2791	-1.6497	-0.9367	1.4465	0.2493	-0.1042	-0.1119	-0.0788	0.0280	0.2328	1.8162	-3.8576	-6.7983	-0.8329	0.7879	0.6166	1.9580	-3.3238	-4.7812	-0.5748	0.3126	0.3380	0.7164	-21.0007	-39.3069	-2.8927	0.0157	-0.2313
1892.9810	-1.0146	-1.9207	1.2779	-1.6504	-0.9365	1.4487	0.2471	-0.1118	-0.1168	-0.0735	0.0204	0.2294	1.8133	-3.9943	-6.7322	-0.8424	0.7788	0.6888	1.9561	-3.3296	-4.7797	-0.5720	0.3108	0.3366	0.7144	-20.8711	-39.2453	-2.8876	0.0145	-0.2313
1892.9910	-1.0122	-1.9218	1.2768	-1.6511	-0.9363	1.4510	0.2448	-0.1175	-0.1229	-0.0708	0.0149	0.2233	2.0813	-4.4907	-6.6595	-0.7811	0.7179	0.6294	1.9542	-3.3354	-4.7782	-0.5692	0.3089	0.3352	0.7126	-20.7401	-39.1831	-2.8823	0.0132	-0.2313
1893.0030	-1.0092	-1.9233	1.2752	-1.6519	-0.9362	1.4537	0.2483	-0.1342	-0.1276	-0.0599	0.0013	0.2200	1.9493	-3.9729	-6.5489	-0.8144	0.6505	0.6027	1.9519	-3.3410	-4.7757	-0.5657	0.1246	0.3335	0.7110	-20.5678	-39.1018	-2.8756	0.0116	-0.2313
1893.0130	-1.0068	-1.9247	1.2740	-1.6524	-0.9363	1.4559	0.2467	-0.1427	-0.1302	-0.0550	-0.0033	0.2141	1.9491	-3.8907	-6.6572	-0.8035	0.4954	0.6386	1.9085	-3.3374	-4.7851	-0.5654	-0.0736	0.3327	0.2174	-20.3381	-39.1485	-2.8951	0.0156	-0.2257
1893.0230	-1.0043	-1.9262	1.2727	-1.6529	-0.9363	1.4580	0.2473	-0.1511	-0.1377	-0.0482	-0.0151	0.2131	1.8961	-4.0038	-6.5739	-0.7867	0.4123	0.5839	1.9053	-3.3403	-4.7826	-0.5627	-0.2825	0.3313	0.2176	-20.1746	-39.0728	-2.8893	0.0141	-0.2257
1893.0330	-1.0019	-1.9278	1.2713	-1.6533	-0.9366	1.4602	0.2443	-0.1573	-0.1380	-0.0429	-0.0207	0.2102	1.8539	-4.3182	-6.7663	-0.7977	0.3658	0.5736	1.9023	-3.3421	-4.7797	-0.5599	-0.3064	0.3300	0.2183	-19.9978	-38.9927	-2.8833	0.0125	-0.2257
1893.0430	-0.9995	-1.9294	1.2699	-1.6538	-0.9367	1.4622	0.2412	-0.1681	-0.1436	-0.0361	-0.0200	0.2049	2.1071	-4.2768	-6.7054	-0.8239	0.3216	0.5741	1.8992	-3.3439	-4.7766	-0.5572	-0.3085	0.3286	0.2192	-19.8222	-38.9115	-2.8772	0.0108	-0.2257
1893.0550	-0.9966	-1.9315	1.2681	-1.6541	-0.9370	1.4647	0.2410	-0.1792	-0.1475	-0.0295	-0.0271	0.2016	1.8498	-4.2306	-6.7615	-0.8292	0.2639	0.6051	1.8956	-3.3438	-4.7721	-0.5538	-0.3109	0.3270	0.2210	-19.5829	-38.8054	-2.8694	0.0088	-0.2257
1893.0650	-0.9942	-1.9333	1.2666	-1.6544	-0.9373	1.4667	0.2365	-0.1876	-0.1531	-0.0243	-0.0351	0.1950	1.8553	-4.1583	-6.6647	-0.8092	0.2399	0.6482	1.8927	-3.3431	-4.7679	-0.5510	-0.3130	0.3256	0.2230	-19.3765	-38.7131	-2.8628	0.0071	-0.2257
1893.0750	-0.9918	-1.9352	1.2651	-1.6546	-0.9377	1.4686	0.2365	-0.1949	-0.1569	-0.0189	-0.0444	0.1928	1.5616	-4.6009	-6.7652	-0.7857	0.2359	0.6116	1.8898	-3.3415	-4.7632	-0.5481	-0.3151	0.3242	0.2255	-19.1588	-38.6162	-2.8559	0.0052	-0.2257
1893.0850	-0.9895	-1.9373	1.2634	-1.6547	-0.9382	1.4705	0.2327	-0.2077	-0.1610	-0.0127	-0.0523	0.1914	1.7469	-4.1031	-6.8512	-0.7880	0.2533	0.5977	1.8869	-3.3388	-4.7580	-0.5453	-0.3172	0.3229	0.2284	-18.9286	-38.5138	-2.8487	0.0032	-0.2257
1893.0970	-0.9867	-1.9399	1.2614	-1.6548	-0.9388	1.4728	0.2315	-0.2168	-0.1685	-0.0026	-0.0589	0.1857	1.8580	-4.0446	-6.7226	-0.7215	0.2009	0.6341	1.8835	-3.3346	-4.7513	-0.3965	-0.3197	0.3212	0.2324	-18.6404	-38.3862	-2.8399	0.0007	-0.2257
1893.1070	-0.9844	-1.9421	1.2597	-1.6548	-0.9394	1.4746	0.2300	-0.2254	-0.1752	0.0007	-0.0665	0.1839	1.8224	-4.0630	-6.5447	-0.5566	0.1945	0.6289	1.8807	-3.3304	-4.7452	-0.2380	-0.3218	0.3198	0.2363	-18.3918	-38.2755	-2.8325	-0.0014	-0.2257
1893.1170	-0.9821	-1.9445	1.2579	-1.6548	-0.9401	1.4764	0.2293	-0.2354	-0.1775	0.0080	-0.0738	0.1782	1.6238	-3.6244	-6.6804	-0.4659	0.2010	0.6206	1.8369	-3.2931	-4.7428	-0.0935	-0.3225	0.3193	-0.2373	-17.7516	-38.1978	-2.8527	0.0108	-0.2172
1893.1270	-0.9798	-1.9469	1.2561	-1.6547	-0.9409	1.4782	0.2268	-0.2405	-0.1831	0.0137	-0.0766	0.1768	1.7830	-3.8008	-6.4887	-0.3497	0.1291	0.6205	1.8331	-3.2864	-4.7361	0.0157	-0.3245	0.3180	-0.2314	-17.4792	-38.0771	-2.8446	0.0085	-0.2172
1893.1390	-0.9772	-1.9499	1.2539	-1.6545	-0.9418	1.4802	0.2259	-0.2536	-0.1893	0.0156	-0.0854	0.1736	1.7789	-3.4199	-6.3143	-0.3253	0.1031	0.5550	1.8284	-3.2774	-4.7276	0.0189	-0.3270	0.3164	-0.2239	-17.1417	-37.9273	-2.8348	0.0058	-0.2172
1893.1490	-0.9749	-1.9525	1.2519	-1.6544	-0.9428	1.4819	0.2215	-0.2589	-0.1937	0.0205	-0.0935	0.1644	1.8763	-3.6272	-6.3443	-0.2824	0.0865	0.6241	1.8246	-3.2689	-4.7200	0.0217	-0.3290	0.3151	-0.2171	-16.8470	-37.7977	-2.8263	0.0033	-0.2172
1893.1590	-0.9728	-1.9551	1.2499	-1.6542	-0.9437	1.4836	0.2197	-0.2682	-0.1963	0.0268	-0.1013	0.1677	1.7790	-3.5741	-6.4818	-0.2388	0.0892	0.5621	1.8208	-3.2601	-4.7120	0.0245	-0.3311	0.3138	-0.2100	-16.5506	-37.6644	-2.8176	0.0009	-0.2172
1893.1690	-0.9705	-1.9578	1.2479	-1.6539	-0.9448	1.4852	0.2179	-0.2777	-0.2063	0.0313	-0.1094	0.1631	1.7360	-3.3871	-6.2183	-0.2397	0.1110	0.5438	1.8171	-3.2504	-4.7036	0.0272	-0.3332	0.3124	-0.2024	-16.2415	-37.5272	-2.8087	-0.0017	-0.2172
1893.1790	-0.9683	-1.9607	1.2459	-1.6536	-0.9459	1.4868	0.2145	-0.2827	-0.2077	0.0373	-0.1157	0.1521	1.9302	-3.8554	-6.3267	-0.2039	0.1042	0.6580	1.8134	-3.2399	-4.6948	0.0300	-0.3352	0.3111	-0.1945	-15.9237	-37.3853	-2.7996	-0.0042	-0.2172
1893.1910	-0.9658	-1.9642	1.2433	-1.6531	-0.9473	1.4887	0.2126	-0.2953	-0.2121	0.0438	-0.1225	0.1574	1.6202	-3.5430	-6.4396	-0.1600	0.0668	0.5856	1.8090	-3.2265	-4.6836	0.0334	-0.3377	0.3095	-0.1845	-15.5336	-37.2102	-2.7884	-0.0075	-0.2172
1893.2010	-0.9637	-1.9672	1.2412	-1.6527	-0.9486	1.4902	0.2092	-0.3014	-0.2187	0.0494	-0.1334	0.1532	1.6339	-3.7715	-6.1476	-0.1198	0.1800	0.5651	1.8053	-3.2142	-4.6739	0.0362	-0.3398	0.3082	-0.1757	-15.1941	-37.0591	-2.7789	-0.0102	-0.2172
1893.2110	-0.9616	-1.9703	1.2390	-1.6521	-0.9500	1.4916	0.2071	-0.3116	-0.2209	0.0575	-0.1344	0.1444	1.9128	-3.6546	-6.4047	-0.1689	0.1961	0.6278	1.7637	-3.1442	-4.6584	0.0363	-0.3398	0.3080	-0.6190	-14.1654	-36.8514	-2.7988	0.0096	-0.2061
1893.2210	-0.9595	-1.9734	1.2368	-1.6516	-0.9513	1.4931	0.2052	-0.3180	-0.2248	0.0627	-0.1354	0.1431	1.5824	-3.9148	-6.5071	-0.2018	0.0914	0.5680	1.7590	-3.1296	-4.6481	0.0389	-0.3418	0.3067	-0.6085	-13.8096	-36.6925	-2.7889	0.0068	-0.2061
1893.2330	-0.9570	-1.9773	1.2340	-1.6508	-0.9530	1.4947	0.2006	-0.3306	-0.2321	0.0662	-0.1470	0.1357	1.7635	-3.6849	-6.4363	-0.1683	0.0580	0.6078	1.7536	-3.1108	-4.6349	0.0422	-0.3441	0.3052	-0.5953	-13.3673	-36.4930	-2.7767	0.0034	-0.2060
1893.2430	-0.9551	-1.9807	1.2316	-1.6501	-0.9545	1.4961	0.1983	-0.3379	-0.2359	0.0722	-0.1579	0.1330	1.5393	-3.8498	-6.5440	-0.1602	0.1446	0.6098	1.7490	-3.0945	-4.6235	0.0449	-0.3461	0.3040	-0.5841	-12.9904	-36.3232	-2.7662	0.0005	-0.2060
1893.2530	-0.9530	-1.9841	1.2292	-1.6494	-0.9561	1.4975	0.1949	-0.3448	-0.2407	0.0744	-0.1624	0.1276	1.6382	-3.6944	-6.4742	-0.1483	0.1368	0.6507	1.7445	-3.0766	-4.6112	0.0476	-0.3481	0.3027	-0.5723	-12.5936	-36.1440	-2.7553	-0.0025	-0.2060
1893.2630	-0.9511	-1.9876	1.2267	-1.6486	-0.9578	1.4987	0.1920	-0.3558	-0.2473	0.0795	-0.1673	0.1288	1.8095	-3.5419	-6.4322	-0.1276	0.1336	0.5876	1.7400	-3.0584	-4.5987	0.0504	-0.3501	0.3015	-0.5604	-12.1953	-35.9634	-2.7443	-0.0056	-0.2060
1893.2750	-0.9488	-1.9920	1.2237	-1.6477	-0.9598	1.5002	0.1913	-0.3635	-0.2525	0.0853	-0.1727	0.1249	1.8008	-3.7170	-6.4969	-0.1258	0.1160	0.6084	1.7347	-3.0350	-4.5827	0.0537	-0.3525	0.3000	-0.5457	-11.6971	-35.7370	-2.7305	-0.0094	-0.2060
1893.2850	-0.9470	-1.9957	1.2211	-1.6468	-0.9615	1.5015	0.1898	-0.3734	-0.2600	0.0917	-0.1788	0.1214	1.8118	-3.3830	-6.2856	-0.1467	0.0830	0.5701	1.7302	-3.0150	-4.5690	0.0566	-0.3545	0.2987	-0.5332	-11.2756	-35.5439	-2.7189	-0.0126	-0.2060
1893.2950	-0.9451	-1.9995	1.2185	-1.6459	-0.9634	1.5026	0.1876	-0.3786	-0.2650	0.0964	-0.1886	0.1126	1.7059	-3.5914	-6.3033	-0.1982	0.1174	0.6928	1.7258	-2.9939	-4.5546	0.0594	-0.3566	0.2975	-0.5204	-10.8418	-35.3453	-2.7069	-0.0159	-0.2060
1893.3050	-0.9432	-2.0033	1.2158	-1.6449	-0.9653	1.5038	0.1836	-0.3878	-0.2714	0.1016	-0.1952	0.1150	1.8885	-3.4547	-6.1843	-0.1933	0.1402	0.6026	1.7214	-2.9724	-4.5400	0.0622	-0.3586	0.2962	-0.5075	-10.4032	-35.1429	-2.6949	-0.0192	-0.2060
1893.3170	-0.9410	-2.0081	1.2126	-1.6437	-0.9678	1.5052	0.1820	-0.3998	-0.2787	0.1025	-0.1926	0.1100	1.6509	-3.2366	-6.0605	-0.1585	0.0284	0.6111	1.6805	-2.8626	-4.5066	0.0627	-0.3581	0.2961	-0.9090	-8.8824	-34.7435	-2.7096	0.0070	-0.1923
1893.3270	-0.9393	-2.0121	1.2098	-1.6427	-0.9697	1.5063	0.1782	-0.4058	-0.2866	0.1073	-0.2043	0.1066	1.6138	-3.2385	-6.0048	-0.1854	0.1066	0.5847	1.6753	-2.8376	-4.4909	0.0654	-0.3600	0.2949	-0.8951	-8.4166	-34.5294	-2.6969	0.0036	-0.1923
1893.3370	-0.9376	-2.0162	1.2069	-1.6416	-0.9718	1.5073	0.1729	-0.4108	-0.2883	0.1098	-0.2088	0.1004	2.0652	-3.3089	-6.1630	-0.1623	0.0959	0.6746	1.6700	-2.8119	-4.4746	0.0681	-0.3618	0.2937	-0.8811	-7.9418	-34.3091	-2.6838	0.0002	-0.1923
1893.3470	-0.9358	-2.0204	1.2040	-1.6404	-0.9739	1.5082	0.1727	-0.4218	-0.2954	0.1147	-0.2123	0.1051	1.5058	-3.0463	-6.0959	-0.2027	0.0493	0.5637	1.6648	-2.7852	-4.4577	0.0708	-0.3637	0.2926	-0.8670	-7.4557	-34.0823	-2.6704	-0.0033	-0.1923
1893.3590	-0.9338	-2.0255	1.2003	-1.6390	-0.9766	1.5095	0.1685	-0.4306	-0.2990	0.1193	-0.2212	0.0986	1.4494	-2.9150	-6.0941	-0.1603	0.0283	0.5730	1.6585	-2.7524	-4.4367	0.0741	-0.3660	0.2912	-0.8501	-6.8635	-33.8036	-2.6540	-0.0076	-0.1923
1893.3690	-0.9322	-2.0298	1.1972	-1.6378	-0.9787	1.5104	0.1636	-0.4353	-0.3053	0.1198	-0.2292	0.0944	1.7186	-3.0414	-6.0407	-0.1398	0.0014	0.6031	1.6532	-2.7239	-4.4185	0.0769	-0.3679	0.2900	-0.8361	-6.3553	-33.5646	-2.6398	-0.0112	-0.1922
1893.3790	-0.9305	-2.0342	1.1941	-1.6365	-0.9810	1.5113	0.1632	-0.4420	-0.3106	0.1259	-0.2364	0.0903	1.3814	-3.0680	-6.0466	-0.1690	0.0537	0.5911	1.6480	-2.6952	-4.3999	0.0797	-0.3698	0.2888	-0.8222	-5.8450	-33.3218	-2.6255	-0.0149	-0.1922
1893.3890	-0.9289	-2.0387	1.1909	-1.6352	-0.9834	1.5122	0.1581	-0.4509	-0.3179	0.1300	-0.2366	0.0833	1.3064	-2.9242	-5.7586	-0.2069	-0.0630	0.6518	1.6427	-2.6655	-4.3806	0.0825	-0.3717	0.2877	-0.8084	-5.3222	-33.0722	-2.6109	-0.0186	-0.1922
1893.4010	-0.9270	-2.0441	1.1871	-1.6336	-0.9864	1.5132	0.1541	-0.4603	-0.3193	0.1324	-0.2538	0.0836	1.4025	-2.9115	-5.9150	-0.1887	0.0917	0.6145	1.6364	-2.6293	-4.3571	0.0860	-0.3740	0.2863	-0.7922	-4.6892	-32.7688	-2.5931	-0.0232	-0.1922
1893.4100	-0.9259	-2.0479	1.1845	-1.6325	-0.9884	1.5139	0.1495	-0.4641	-0.3261	0.1356	-0.2532	0.0823	1.5742	-2.9254	-5.8008	-0.1531	0.0320	0.5999	1.6239	-2.5760	-4.3338	0.0876	-0.3746	0.2857	-0.8795	-3.9188	-32.4918	-2.5882	-0.0165	-0.1879
1893.4210	-0.9241	-2.0535	1.1806	-1.6308	-0.9914	1.5148	0.1476	-0.4717	-0.3323	0.1377	-0.2583	0.0770	1.2000	-2.7781	-5.7449	-0.1137	0.0621	0.5907	1.5939	-2.4572	-4.2895	0.0888	-0.3742	0.2856	-1.1367	-2.3182	-31.9830	-2.5902	0.0063	-0.1759
1893.4310	-0.9226	-2.0583	1.1773	-1.6294	-0.9940	1.5156	0.1411	-0.4810	-0.3369	0.1456	-0.2627	0.0763	1.4553	-2.4833	-5.7364	-0.1902	0.0046	0.5791	1.5878	-2.4223	-4.2683	0.0915	-0.3759	0.2845	-1.1239	-1.7521	-31.7130	-2.5745	0.0025	-0.1759
1893.4410	-0.9212	-2.0632	1.1739	-1.6279	-0.9967	1.5164	0.1392	-0.4859	-0.3427	0.1475	-0.2716	0.0708	1.3576	-2.5769	-5.7374	-0.1724	0.1145	0.5826	1.5817	-2.3867	-4.2464	0.0942	-0.3777	0.2834	-1.1114	-1.1787	-31.4364	-2.5583	-0.0015	-0.1759
1893.4530	-0.9196	-2.0692	1.1698	-1.6261	-1.0000	1.5172	0.1332	-0.4937	-0.3450	0.1499	-0.2686	0.0675	1.5787	-2.6861	-5.9151	-0.1738	-0.0260	0.5944	1.5744	-2.3432	-4.2193	0.0974	-0.3798	0.2822	-1.0970	-0.4794	-31.0968	-2.5386	-0.0062	-0.1759
1893.4630	-0.9183	-2.0740	1.1662	-1.6246	-1.0027	1.5178	0.1316	-0.4990	-0.3537	0.1535	-0.2783	0.0618	1.6129	-2.6781	-5.7429	-0.1656	0.0830	0.6753	1.5682	-2.3029	-4.1960	0.1002	-0.3815	0.2811	-1.0855	0.1134	-30.8072	-2.5218	-0.0101	-0.1759
1893.4730	-0.9170	-2.0791	1.1626	-1.6230	-1.0055	1.5185	0.1295	-0.5064	-0.3580	0.1554	-0.2776	0.0641	1.3914	-2.6432	-5.8026	-0.1204	-0.0098	0.6024	1.5620	-2.2587	-4.1726	0.1029	-0.3833	0.2800	-1.0746	0.7028	-30.5156	-2.5047	-0.0141	-0.1759
1893.4830	-0.9157	-2.0842	1.1590	-1.6215	-1.0083	1.5191	0.1253	-0.5145	-0.3650	0.1596	-0.2828	0.0638	1.3947	-2.3818	-5.5683	-0.1102	-0.0490	0.5565	1.5557	-2.2134	-4.1484	0.1057	-0.3850	0.2790	-1.0644	1.3065	-30.2165	-2.4873	-0.0181	-0.1759
1893.4950	-0.9142	-2.0904	1.1545	-1.6195	-1.0119	1.5198	0.1195	-0.5238	-0.3716	0.1663	-0.2940	0.0583	1.5557	-2.2441	-5.4517	-0.1035	0.0007	0.5295	1.5481	-2.1575	-4.1184	0.1092	-0.3871	0.2777	-1.0529	2.0487	-29.8485	-2.4657	-0.0230	-0.1759
1893.5050	-0.9131	-2.0958	1.1508	-1.6179	-1.0148	1.5203	0.1151	-0.5299	-0.3789	0.1709	-0.2899	0.0548	1.9850	-2.2198	-5.4144	-0.0807	-0.1431	0.5522	1.5417	-2.1091	-4.0922	0.1121	-0.3889	0.2766	-1.0440	2.6883	-29.5297	-2.4471	-0.0271	-0.1759
1893.5150	-0.9119	-2.1012	1.1470	-1.6162	-1.0178	1.5209	0.1164	-0.5362	-0.3850	0.1728	-0.3068	0.0498	1.2575	-2.1073	-5.2119	-0.0673	0.0230	0.5766	1.4985	-1.9971	-4.0618	0.1118	-0.3883	0.2762	-1.4678	4.0870	-29.1675	-2.4610	-0.0067	-0.1697
1893.5250	-0.9108	-2.1066	1.1431	-1.6145	-1.0208	1.5214	0.1098	-0.5419	-0.3874	0.1777	-0.3061	0.0478	1.4271	-2.0191	-5.3767	-0.1001	-0.0730	0.5686	1.4909	-1.9477	-4.0355	0.1145	-0.3899	0.2751	-1.4608	4.7340	-28.8428	-2.4421	-0.0108	-0.1697
1893.5370	-0.9095	-2.1132	1.1384	-1.6123	-1.0245	1.5219	0.1051	-0.5480	-0.3933	0.1815	-0.3151	0.0427	1.1672	-1.8423	-5.3664	-0.2032	-0.0924	0.6160	1.4816	-1.8875	-4.0028	0.1178	-0.3919	0.2739	-1.4537	5.5226	-28.4435	-2.4189	-0.0157	-0.1697
1893.5470	-0.9085	-2.1186	1.1344	-1.6106	-1.0277	1.5224	0.0990	-0.5537	-0.4024	0.1823	-0.3250	0.0415	1.4796	-1.7857	-5.0865	-0.1232	-0.0073	0.5931	1.4738	-1.8371	-3.9751	0.1206	-0.3935	0.2729	-1.4490	6.1817	-28.1057	-2.3992	-0.0198	-0.1697
1893.5570	-0.9075	-2.1242	1.1303	-1.6087	-1.0309	1.5227	0.0950	-0.5583	-0.4057	0.1861	-0.3216	0.0376	1.7880	-2.0335	-5.2375	-0.1383	-0.1028	0.6033	1.4659	-1.7858	-3.9468	0.1234	-0.3952	0.2718	-1.4454	6.8515	-27.7618	-2.3791	-0.0239	-0.1697
1893.5670	-0.9065	-2.1299	1.1262	-1.6068	-1.0342	1.5231	0.0940	-0.5640	-0.4103	0.1856	-0.3320	0.0355	1.5636	-2.0488	-5.1716	-0.1488	0.0168	0.6180	1.4579	-1.7336	-3.9177	0.1263	-0.3968	0.2708	-1.4431	7.5323	-27.4105	-2.3586	-0.0280	-0.1697
1893.5770	-0.9056	-2.1356	1.1220	-1.6049	-1.0376	1.5234	0.0902	-0.5704	-0.4180	0.1882	-0.3323	0.0343	1.1658	-1.8962	-4.9928	-0.1332	-0.0702	0.6202	1.4498	-1.6807	-3.8881	0.1291	-0.3985	0.2698	-1.4421	8.2212	-27.0549	-2.3379	-0.0322	-0.1697
1893.5890	-0.9046	-2.1425	1.1170	-1.6027	-1.0416	1.5238	0.0831	-0.5784	-0.4247	0.1859	-0.3378	0.0315	1.2771	-1.6708	-4.9588	-0.1476	-0.0666	0.6191	1.4399	-1.6156	-3.8515	0.1327	-0.4005	0.2685	-1.4428	9.0678	-26.6163	-2.3123	-0.0372	-0.1697
1893.5990	-0.9038	-2.1483	1.1128	-1.6007	-1.0450	1.5241	0.0788	-0.5848	-0.4283	0.1883	-0.3361	0.0274	1.3503	-1.6670	-4.9692	-0.1355	-0.1023	0.5940	1.4316	-1.5622	-3.8211	0.1356	-0.4021	0.2675	-1.4448	9.7624	-26.2522	-2.2909	-0.0414	-0.1697
1893.6100	-0.9030	-2.1543	1.1084	-1.5988	-1.0484	1.5244	0.0754	-0.5907	-0.4380	0.1911	-0.3497	0.0242	1.3821	-1.6167	-4.8400	-0.0958	-0.0280	0.6029	1.4134	-1.4803	-3.7840	0.1378	-0.4029	0.2667	-1.5638	10.7985	-25.8221	-2.2772	-0.0365	-0.1670
1893.6190	-0.9023	-2.1602	1.1040	-1.5969	-1.0519	1.5246	0.0708	-0.5936	-0.4421	0.1942	-0.3482	0.0236	1.3731	-1.5562	-4.9198	-0.1101	-0.0875	0.5450	1.3769	-1.3507	-3.7380	0.1383	-0.4020	0.2665	-1.8913	12.3997	-25.3008	-2.2791	-0.0149	-0.1594
1893.6310	-0.9015	-2.1673	1.0987	-1.5945	-1.0560	1.5249	0.0654	-0.6001	-0.4475	0.1956	-0.3545	0.0178	1.4569	-1.6034	-4.9216	-0.1262	-0.0998	0.5693	1.3651	-1.2823	-3.6989	0.1416	-0.4038	0.2653	-1.9011	13.2759	-24.8347	-2.2516	-0.0198	-0.1594
1893.6410	-0.9009	-2.1734	1.0940	-1.5924	-1.0597	1.5250	0.0604	-0.6068	-0.4521	0.1977	-0.3586	0.0146	1.4662	-1.4539	-4.9253	-0.1233	-0.0267	0.5968	1.3551	-1.2247	-3.6657	0.1444	-0.4052	0.2643	-1.9114	14.0151	-24.4401	-2.2284	-0.0239	-0.1594
1893.6510	-0.9003	-2.1794	1.0894	-1.5905	-1.0633	1.5252	0.0576	-0.6127	-0.4621	0.1999	-0.3636	0.0122	1.3391	-1.5720	-4.5555	-0.0824	-0.0466	0.5751	1.3450	-1.1664	-3.6316	0.1473	-0.4067	0.2634	-1.9236	14.7617	-24.0367	-2.2045	-0.0281	-0.1594
1893.6610	-0.8997	-2.1857	1.0848	-1.5886	-1.0670	1.5253	0.0535	-0.6203	-0.4706	0.2034	-0.3622	0.0104	1.0884	-1.1747	-4.3817	-0.0618	-0.0879	0.5792	1.3346	-1.1065	-3.5967	0.1502	-0.4082	0.2624	-1.9381	15.5274	-23.6256	-2.1799	-0.0324	-0.1594
1893.6710	-0.8992	-2.1920	1.0801	-1.5865	-1.0706	1.5254	0.0482	-0.6239	-0.4716	0.2100	-0.3666	0.0063	1.0351	-1.1693	-4.6461	-0.1137	-0.1013	0.5603	1.3241	-1.0461	-3.5615	0.1532	-0.4097	0.2099	-1.9547	16.2985	-23.2108	-2.1553	-0.0365	-0.1594
1893.6830	-0.8986	-2.1996	1.0744	-1.5840	-1.0751	1.5253	0.0421	-0.6308	-0.4787	0.2129	-0.3741	0.0011	1.0336	-0.9302	-5.0171	-0.1413	-0.0424	0.5862	1.3113	-0.9731	-3.5184	0.1568	-0.4115	0.1234	-1.9776	17.2311	-22.7052	-2.1251	-0.0414	-0.1594
1893.6930	-0.8983	-2.2058	1.0695	-1.5819	-1.0788	1.5254	0.0357	-0.6359	-0.4892	0.2135	-0.3781	0.0005	1.2557	-0.9186	-4.7261	-0.1204	-0.1717	0.5328	1.3003	-0.9121	-3.4818	0.1598	-0.4129	0.0514	-1.9991	18.0101	-22.2774	-2.0996	-0.0455	-0.1594
1893.7030	-0.8979	-2.2122	1.0645	-1.5798	-1.0826	1.5254	0.0334	-0.6409	-0.4974	0.2153	-0.3832	-0.0002	1.2004	-0.8453	-4.3741	-0.1320	-0.1273	0.4735	1.2892	-0.8501	-3.4442	0.1629	-0.4144	-0.0207	-2.0231	18.8010	-21.8396	-2.0733	-0.0496	-0.1594
1893.7130	-0.8976	-2.2187	1.0595	-1.5777	-1.0864	1.5254	0.0289	-0.6451	-0.5030	0.2172	-0.3886	-0.0021	1.0925	-0.6860	-4.1556	-0.0927	-0.1772	0.4197	1.2502	-0.6239	-3.3532	0.1637	-0.4111	-0.0873	-2.3782	21.5534	-20.8802	-2.0704	-0.0032	-0.1399
1893.7250	-0.8973	-2.2265	1.0534	-1.5751	-1.0910	1.5253	0.0243	-0.6506	-0.5130	0.2159	-0.3945	-0.0051	0.9931	-0.6024	-3.9319	-0.0518	-0.1326	0.3757	1.2358	-0.5460	-3.3040	0.1670	-0.4125	-0.1637	-2.4145	22.5308	-20.3431	-2.0383	-0.0080	-0.1399
1893.7350	-0.8971	-2.2331	1.0483	-1.5729	-1.0950	1.5253	0.0200	-0.6555	-0.5147	0.2155	-0.3996	-0.0077	0.7986	-0.2674	-4.0143	-0.1077	-0.0441	0.3309	1.2234	-0.4798	-3.2620	0.1698	-0.4137	-0.2274	-2.4478	23.3609	-19.8854	-2.0110	-0.0120	-0.1399
1893.7450	-0.8969	-2.2397	1.0431	-1.5707	-1.0990	1.5251	0.0146	-0.6604	-0.5188	0.2152	-0.3972	-0.0119	0.7842	0.1216	-4.1135	-0.1069	-0.1303	0.3302	1.2109	-0.4132	-3.2193	0.1727	-0.4149	-0.2910	-2.4839	24.1952	-19.4216	-1.9832	-0.0160	-0.1399
1893.7550	-0.8969	-2.2463	1.0378	-1.5685	-1.1029	1.5251	0.0093	-0.6628	-0.5245	0.2159	-0.3966	-0.0103	0.9592	0.0888	-4.0562	-0.0765	-0.1909	0.2572	1.0417	-0.3468	-3.1763	0.1756	-0.4162	-0.2923	-2.5226	25.0276	-18.9544	-1.9550	-0.0199	-0.1399
1893.7650	-0.8968	-2.2530	1.0324	-1.5664	-1.1070	1.5250	0.0032	-0.6655	-0.5300	0.2136	-0.3974	-0.0085	0.4993	-0.0583	-3.8409	-0.0610	-0.1874	0.2126	0.3800	-0.2805	-3.1330	0.1785	-0.4174	-0.2931	-2.5640	25.8594	-18.4842	-1.9265	-0.0239	-0.1399
1893.7770	-0.8968	-2.2610	1.0260	-1.5638	-1.1118	1.5249	-0.0020	-0.6687	-0.5383	0.2160	-0.4082	-0.0138	0.2088	-0.1927	-3.6189	-0.0840	-0.1487	0.1934	-0.4228	-0.1993	-3.0798	0.1822	-0.4188	-0.2941	-2.6180	26.8767	-17.9086	-1.8914	-0.0286	-0.1399
1893.7870	-0.8968	-2.2678	1.0206	-1.5616	-1.1159	1.5247	-0.0045	-0.6752	-0.5441	0.2170	-0.4101	-0.0170	-0.8217	0.2157	-3.4371	-0.0495	-0.1631	0.1650	-1.1133	-0.1309	-3.0351	0.1852	-0.4200	-0.2950	-2.6664	27.7327	-17.4243	-1.8618	-0.0324	-0.1399
1893.7970	-0.8969	-2.2745	1.0152	-1.5594	-1.1200	1.5245	-0.0122	-0.6806	-0.5482	0.2172	-0.4179	-0.0217	-1.1232	0.4222	-3.5526	-0.0520	-0.1238	0.1752	-1.7004	-0.0627	-2.9900	0.1883	-0.4212	-0.2958	-2.7176	28.5874	-16.9368	-1.8319	-0.0363	-0.1399
1893.8070	-0.8970	-2.2814	1.0097	-1.5573	-1.1241	1.5243	-0.0150	-0.6830	-0.5533	0.2178	-0.4108	-0.0245	-1.0093	0.2573	-3.5087	-0.0120	-0.2804	0.2108	-1.7140	0.0061	-2.9441	0.1914	-0.4224	-0.2967	-2.7721	29.4481	-16.4410	-1.8014	-0.0401	-0.1399
1893.8190	-0.8972	-2.2895	1.0029	-1.5547	-1.1291	1.5240	-0.0193	-0.6852	-0.5609	0.2208	-0.4177	-0.0247	-1.1771	0.5099	-3.3135	0.0138	-0.2275	0.1346	-1.7535	0.2666	-2.8267	0.1931	-0.4187	-0.2957	-3.1132	32.6013	-15.2351	-1.7825	0.0075	-0.1199
1893.8290	-0.8975	-2.2964	0.9972	-1.5525	-1.1333	1.5237	-0.0241	-0.6870	-0.5646	0.2238	-0.4208	-0.0290	-1.2322	0.4776	-3.2602	-0.0006	-0.2064	0.1444	-1.7678	0.3377	-2.7797	0.1960	-0.4197	-0.2965	-3.1745	33.4783	-14.7310	-1.7513	0.0039	-0.1199
1893.8390	-0.8977	-2.3033	0.9915	-1.5503	-1.1375	1.5234	-0.0285	-0.6923	-0.5702	0.2238	-0.4249	-0.0323	-1.3261	0.6523	-3.2045	-0.0140	-0.1738	0.1666	-1.7824	0.4093	-2.7323	0.1988	-0.4206	-0.2972	-3.2391	34.3611	-14.2224	-1.7201	0.0003	-0.1199
1893.8490	-0.8980	-2.3103	0.9858	-1.5481	-1.1418	1.5231	-0.0334	-0.6969	-0.5755	0.2229	-0.4269	-0.0325	-1.4820	1.0455	-3.2259	-0.0152	-0.1817	0.1443	-1.7974	0.4821	-2.6840	0.2017	-0.4215	-0.2979	-3.3075	35.2595	-13.7050	-1.6881	-0.0033	-0.1199
1893.8590	-0.8984	-2.3173	0.9800	-1.5459	-1.1461	1.5227	-0.0390	-0.6971	-0.5799	0.2233	-0.4239	-0.0348	-1.5191	0.8643	-3.2179	-0.0478	-0.2707	0.1639	-1.8126	0.5548	-2.6355	0.2047	-0.4224	-0.2987	-3.3790	36.1553	-13.1856	-1.6558	-0.0068	-0.1199
1893.8710	-0.8989	-2.3256	0.9730	-1.5432	-1.1511	1.5223	-0.0454	-0.7007	-0.5860	0.2186	-0.4331	-0.0355	-1.6516	0.8100	-3.1094	-0.0492	-0.1762	0.1285	-1.8311	0.6416	-2.5769	0.2082	-0.4235	-0.2995	-3.4688	37.2258	-12.5584	-1.6167	-0.0109	-0.1199
1893.8810	-0.8994	-2.3326	0.9671	-1.5410	-1.1554	1.5220	-0.0494	-0.7058	-0.5937	0.2187	-0.4280	-0.0361	-1.7670	1.1410	-2.9938	-0.0781	-0.2566	0.0992	-1.8469	0.7144	-2.5273	0.2113	-0.4244	-0.3003	-3.5475	38.1238	-12.0287	-1.5834	-0.0144	-0.1199
1893.8910	-0.8999	-2.3397	0.9611	-1.5387	-1.1598	1.5216	-0.0551	-0.7076	-0.6005	0.2154	-0.4304	-0.0418	-1.6585	1.2256	-2.7887	-0.0347	-0.2493	0.1366	-1.8630	0.7883	-2.4770	0.2144	-0.4253	-0.3010	-3.6302	39.0347	-11.4910	-1.5495	-0.0177	-0.1199
1893.9010	-0.9005	-2.3469	0.9551	-1.5366	-1.1641	1.5212	-0.0603	-0.7096	-0.6047	0.2143	-0.4314	-0.0412	-1.6315	1.2170	-2.7733	-0.0035	-0.3001	0.0529	-1.8795	0.8631	-2.4260	0.2175	-0.4262	-0.3017	-3.7167	39.9561	-10.9474	-1.5148	-0.0211	-0.1199
1893.9130	-0.9013	-2.3555	0.9478	-1.5339	-1.1694	1.5206	-0.0666	-0.7130	-0.6097	0.2154	-0.4348	-0.0464	-1.3493	1.5275	-2.8182	-0.0762	-0.2543	0.1009	-1.9158	1.1364	-2.2951	0.2202	-0.4224	-0.3007	-4.0193	43.2556	-9.6102	-1.4842	0.0265	-0.0999
1893.9230	-0.9020	-2.3627	0.9416	-1.5318	-1.1737	1.5202	-0.0697	-0.7129	-0.6163	0.2147	-0.4438	-0.0468	-1.4850	1.3781	-2.6316	-0.0441	-0.1849	0.1213	-1.9327	1.2130	-2.2431	0.2230	-0.4230	-0.3013	-4.1111	44.1864	-9.0593	-1.4491	0.0233	-0.0999
1893.9330	-0.9027	-2.3698	0.9353	-1.5296	-1.1781	1.5197	-0.0727	-0.7173	-0.6221	0.2138	-0.4429	-0.0465	-1.4865	1.8264	-2.4632	-0.0244	-0.2585	0.0794	-1.9498	1.2894	-2.1908	0.2259	-0.4236	-0.3019	-4.2061	45.1158	-8.5057	-1.4136	0.0202	-0.0999
1893.9430	-0.9035	-2.3769	0.9291	-1.5276	-1.1824	1.5192	-0.0765	-0.7179	-0.6286	0.2132	-0.4464	-0.0495	-1.8188	1.7456	-2.2937	0.0241	-0.2867	0.0565	-1.9672	1.3659	-2.1384	0.2289	-0.4242	-0.3026	-4.3043	46.0461	-7.9507	-1.3778	0.0171	-0.1000
1893.9550	-0.9045	-2.3856	0.9215	-1.5250	-1.1877	1.5186	-0.0839	-0.7185	-0.6346	0.2167	-0.4478	-0.0531	-1.8160	1.9278	-2.2777	0.0284	-0.3175	0.1136	-1.9885	1.4586	-2.0747	0.2325	-0.4249	-0.3033	-4.4271	47.1735	-7.2766	-1.3342	0.0135	-0.1000
1893.9650	-0.9053	-2.3929	0.9151	-1.5229	-1.1922	1.5180	-0.0873	-0.7210	-0.6397	0.2155	-0.4454	-0.0570	-2.0376	2.1123	-2.2456	0.0272	-0.3133	0.2122	-2.0065	1.5360	-2.0210	0.2355	-0.4255	-0.3039	-4.5332	48.1151	-6.7090	-1.2973	0.0106	-0.1000
1893.9750	-0.9062	-2.4001	0.9086	-1.5207	-1.1967	1.5174	-0.0942	-0.7237	-0.6525	0.2179	-0.4463	-0.0565	-1.9921	2.2740	-2.1067	-0.0561	-0.2296	0.2050	-2.0248	1.6131	-1.9672	0.2385	-0.4261	-0.3045	-4.6423	49.0526	-6.1410	-1.2603	0.0077	-0.1000
1893.9850	-0.9072	-2.4073	0.9021	-1.5186	-1.2012	1.5169	-0.1013	-0.7229	-0.6575	0.2137	-0.4374	-0.0526	-1.6954	2.2383	-1.8509	-0.0048	-0.3196	0.1329	-2.0435	1.6908	-1.9125	0.2417	-0.4267	-0.3051	-4.7553	49.9973	-5.5637	-1.2224	0.0049	-0.1000
1893.9970	-0.9085	-2.4160	0.8941	-1.5161	-1.2065	1.5163	-0.1062	-0.7236	-0.6633	0.2134	-0.4454	-0.0558	-1.4760	2.2398	-1.8711	0.0189	-0.3552	0.0839	-2.0662	1.7840	-1.8467	0.2455	-0.4274	-0.3059	-4.8951	51.1307	-4.8693	-1.1763	0.0016	-0.1000
1894.0070	-0.9096	-2.4232	0.8875	-1.5140	-1.2110	1.5158	-0.1066	-0.7257	-0.6646	0.2137	-0.4473	-0.0582	-1.9753	2.2762	-1.9297	0.0115	-0.3488	0.0541	-2.0854	1.8620	-1.7915	0.2487	-0.4280	-0.3065	-5.0155	52.0791	-4.2864	-1.1375	-0.0010	-0.1000
1894.0170	-0.9106	-2.4306	0.8808	-1.5118	-1.2155	1.5151	-0.1124	-0.7292	-0.6682	0.2126	-0.4518	-0.0651	-2.1307	2.6684	-1.9297	-0.0736	-0.2480	0.1511	-2.1290	2.1160	-1.6722	0.2503	-0.4238	-0.3056	-5.4243	55.1259	-3.0757	-1.1131	0.0454	-0.0847
1894.0270	-0.9118	-2.4379	0.8741	-1.5097	-1.2199	1.5144	-0.1193	-0.7280	-0.6748	0.2072	-0.4531	-0.0599	-1.9857	2.6663	-1.7971	-0.0557	-0.2841	0.0883	-2.1489	2.1957	-1.6165	0.2532	-0.4242	-0.3061	-5.5498	56.0836	-2.4904	-1.0741	0.0430	-0.0847
1894.0370	-0.9131	-2.4451	0.8673	-1.5078	-1.2243	1.5138	-0.1249	-0.7283	-0.6799	0.2008	-0.4481	-0.0630	-2.0092	2.8834	-1.6525	0.0315	-0.4114	0.0719	-2.1690	2.2755	-1.5603	0.2562	-0.4245	-0.3066	-5.6784	57.0427	-1.9004	-1.0344	0.0406	-0.0847
1894.0490	-0.9146	-2.4539	0.8590	-1.5053	-1.2297	1.5130	-0.1310	-0.7286	-0.6878	0.2000	-0.4547	-0.0675	-1.8316	2.8800	-1.3566	0.0017	-0.3761	0.1015	-2.1936	2.3718	-1.4923	0.2598	-0.4248	-0.3072	-5.8373	58.1995	-1.1863	-0.9862	0.0378	-0.0847
1894.0590	-0.9160	-2.4612	0.8520	-1.5033	-1.2343	1.5123	-0.1336	-0.7311	-0.6923	0.1972	-0.4558	-0.0721	-2.0592	3.2479	-1.3239	0.0200	-0.3831	0.2279	-2.2143	2.4515	-1.4354	0.2628	-0.4251	-0.3078	-5.9726	59.1571	-0.5897	-0.9455	0.0356	-0.0847
1894.0690	-0.9173	-2.4685	0.8450	-1.5013	-1.2388	1.5116	-0.1385	-0.7303	-0.6950	0.1942	-0.4514	-0.0670	-2.2316	3.3821	-1.1093	0.0410	-0.3545	0.1346	-2.2353	2.5313	-1.3783	0.2659	-0.4254	-0.3083	-6.1109	60.1162	0.0096	-0.9045	0.0334	-0.0847
1894.0790	-0.9187	-2.4759	0.8381	-1.4993	-1.2433	1.5110	-0.1444	-0.7296	-0.6987	0.1934	-0.4485	-0.0676	-2.0977	3.4704	-1.1439	0.0437	-0.4055	0.0722	-2.2564	2.6106	-1.3215	0.2690	-0.4257	-0.3088	-6.2515	61.0686	0.6051	-0.8635	0.0314	-0.0847
1894.0910	-0.9205	-2.4846	0.8297	-1.4971	-1.2487	1.5101	-0.1511	-0.7283	-0.7050	0.1911	-0.4484	-0.0717	-2.0101	3.4243	-1.0839	0.0422	-0.4985	0.0983	-2.2822	2.7062	-1.2528	0.2728	-0.4260	-0.3094	-6.4246	62.2174	1.3263	-0.8133	0.0290	-0.0847
1894.1010	-0.9221	-2.4919	0.8226	-1.4952	-1.2532	1.5094	-0.1539	-0.7307	-0.7092	0.1918	-0.4524	-0.0717	-2.0832	3.6239	-1.0266	0.0260	-0.3754	0.1090	-2.3039	2.7854	-1.1955	0.2760	-0.4263	-0.3099	-6.5714	63.1697	1.9265	-0.7713	0.0272	-0.0847
1894.1110	-0.9237	-2.4992	0.8155	-1.4933	-1.2579	1.5087	-0.1595	-0.7314	-0.7137	0.1894	-0.4510	-0.0725	-2.0896	3.8458	-0.8008	0.0537	-0.3617	0.0611	-2.3415	3.0565	-1.0616	0.2786	-0.4218	-0.3089	-6.9099	66.4173	3.2806	-0.7341	0.0755	-0.0682
1894.1210	-0.9253	-2.5066	0.8083	-1.4915	-1.2624	1.5080	-0.1635	-0.7289	-0.7177	0.1836	-0.4438	-0.0746	-2.3083	3.8603	-0.8433	0.1221	-0.3854	0.0747	-2.3632	3.1372	-1.0041	0.2815	-0.4218	-0.3093	-7.0564	67.3748	3.8803	-0.6921	0.0739	-0.0682
1894.1330	-0.9273	-2.5154	0.7996	-1.4892	-1.2677	1.5070	-0.1718	-0.7286	-0.7224	0.1880	-0.4468	-0.0793	-2.0830	4.0867	-0.6847	0.0316	-0.4316	0.1748	-2.3894	3.2341	-0.9344	0.2850	-0.4218	-0.3098	-7.2356	68.5253	4.6060	-0.6407	0.0719	-0.0682
1894.1430	-0.9290	-2.5227	0.7923	-1.4874	-1.2722	1.5062	-0.1743	-0.7277	-0.7262	0.1841	-0.4506	-0.0742	-2.3857	4.2503	-0.6446	0.0188	-0.3955	0.0553	-2.4115	3.3148	-0.8761	0.2880	-0.4218	-0.3102	-7.3875	69.4840	5.2131	-0.5976	0.0704	-0.0682
1894.1530	-0.9308	-2.5300	0.7849	-1.4856	-1.2767	1.5054	-0.1784	-0.7276	-0.7318	0.1798	-0.4552	-0.0779	-2.4852	4.4948	-0.4884	0.0722	-0.3322	0.0880	-2.4338	3.3958	-0.8175	0.2910	-0.4218	-0.3106	-7.5419	70.4457	5.8238	-0.5536	0.0689	-0.0682
1894.1630	-0.9327	-2.5372	0.7776	-1.4839	-1.2811	1.5047	-0.1868	-0.7256	-0.7377	0.1744	-0.4511	-0.0799	-2.2804	4.2904	-0.2484	0.0910	-0.4436	0.0550	-2.4561	3.4754	-0.7598	0.2940	-0.4218	-0.3111	-7.6967	71.3905	6.4253	-0.5101	0.0676	-0.0682
1894.1730	-0.9345	-2.5445	0.7702	-1.4822	-1.2856	1.5039	-0.1894	-0.7262	-0.7407	0.1762	-0.4459	-0.0810	-2.3535	4.6375	-0.2411	0.0707	-0.5593	0.0868	-2.4786	3.5547	-0.7020	0.2971	-0.4218	-0.3115	-7.8532	72.3319	7.0276	-0.4663	0.0663	-0.0682
1894.1850	-0.9368	-2.5532	0.7613	-1.4801	-1.2911	1.5028	-0.1951	-0.7244	-0.7427	0.1738	-0.4568	-0.0850	-2.6941	4.5317	-0.5487	0.0394	-0.3922	0.1443	-2.5058	3.6497	-0.6325	0.3007	-0.4217	-0.3120	-8.0435	73.4605	7.7518	-0.4134	0.0649	-0.0682
1894.1950	-0.9388	-2.5604	0.7538	-1.4784	-1.2956	1.5020	-0.2041	-0.7244	-0.7509	0.1663	-0.4457	-0.0858	-2.4030	4.9309	-0.2077	0.0571	-0.4014	0.1718	-2.5286	3.7289	-0.5743	0.3038	-0.4217	-0.3124	-8.2042	74.4007	8.3582	-0.3687	0.0638	-0.0682
1894.2050	-0.9408	-2.5677	0.7462	-1.4767	-1.3000	1.5012	-0.2067	-0.7225	-0.7538	0.1619	-0.4423	-0.0812	-2.4763	4.7222	-0.2038	0.1015	-0.4407	0.0736	-2.5515	3.8075	-0.5163	0.3070	-0.4216	-0.3128	-8.3659	75.3336	8.9620	-0.3236	0.0628	-0.0682
1894.2150	-0.9429	-2.5748	0.7387	-1.4751	-1.3045	1.5004	-0.2102	-0.7213	-0.7584	0.1597	-0.4431	-0.0830	-2.5903	4.9779	0.0092	0.0752	-0.4826	0.0370	-2.5718	4.0831	-0.3719	0.3106	-0.4170	-0.3115	-8.4986	78.6187	10.4131	-0.2711	0.1088	-0.0507
1894.2270	-0.9455	-2.5834	0.7295	-1.4731	-1.3098	1.4993	-0.2187	-0.7193	-0.7616	0.1547	-0.4401	-0.0883	-2.5017	5.1147	-0.0354	0.0078	-0.4972	0.1163	-2.5978	4.1783	-0.3024	0.3140	-0.4167	-0.3119	-8.6807	79.7356	11.1305	-0.2176	0.1077	-0.0507
1894.2370	-0.9476	-2.5907	0.7218	-1.4716	-1.3143	1.4985	-0.2214	-0.7186	-0.7687	0.1500	-0.4484	-0.0861	-2.5924	5.1485	0.2641	0.0457	-0.3822	0.0975	-2.6196	4.2580	-0.2441	0.3170	-0.4164	-0.3122	-8.8341	80.6700	11.7331	-0.1720	0.1069	-0.0507
1894.2470	-0.9499	-2.5979	0.7141	-1.4702	-1.3186	1.4976	-0.2267	-0.7164	-0.7724	0.1443	-0.4408	-0.0904	-2.7167	5.3400	0.3023	0.1372	-0.4751	0.1006	-2.6415	4.3372	-0.1859	0.3199	-0.4160	-0.3125	-8.9879	81.5998	12.3341	-0.1259	0.1062	-0.0507
1894.2570	-0.9522	-2.6051	0.7064	-1.4687	-1.3230	1.4966	-0.2329	-0.7140	-0.7756	0.1442	-0.4427	-0.0927	-2.4587	5.4512	0.4599	0.1236	-0.4900	0.1487	-2.6634	4.4159	-0.1280	0.3229	-0.4157	-0.3128	-9.1419	82.5232	12.9319	-0.0800	0.1055	-0.0507
1894.2670	-0.9545	-2.6122	0.6985	-1.4672	-1.3274	1.4957	-0.2358	-0.7122	-0.7782	0.1409	-0.4414	-0.0931	-2.7998	5.4580	0.2654	0.0833	-0.5355	0.1586	-2.6853	4.4941	-0.0703	0.3259	-0.4154	-0.3131	-9.2960	83.4399	13.5285	-0.0341	0.1049	-0.0507
1894.2790	-0.9574	-2.6206	0.6891	-1.4656	-1.3327	1.4947	-0.2416	-0.7111	-0.7831	0.1339	-0.4402	-0.0883	-2.6342	5.9179	0.4989	0.1626	-0.4654	0.0922	-2.7115	4.5870	-0.0013	0.3295	-0.4150	-0.3135	-9.4809	84.5301	14.2413	0.0217	0.1044	-0.0508
1894.2890	-0.9599	-2.6278	0.6813	-1.4643	-1.3371	1.4938	-0.2450	-0.7072	-0.7886	0.1304	-0.4377	-0.0891	-2.6263	5.9585	0.8014	0.2083	-0.4790	0.0421	-2.7335	4.6644	0.0562	0.3325	-0.4146	-0.3138	-9.6354	85.4375	14.8347	0.0687	0.1040	-0.0508
1894.2990	-0.9624	-2.6350	0.6734	-1.4630	-1.3413	1.4929	-0.2478	-0.7041	-0.7939	0.1310	-0.4291	-0.0927	-2.8433	5.9708	0.3024	0.1469	-0.5950	0.0048	-2.7554	4.7413	0.1133	0.3356	-0.4143	-0.3141	-9.7896	86.3385	15.4252	0.1155	0.1036	-0.0508
1894.3100	-0.9649	-2.6420	0.6654	-1.4616	-1.3457	1.4919	-0.2546	-0.7010	-0.8023	0.1303	-0.4379	-0.0986	-2.6809	5.9766	0.6674	0.0825	-0.5117	0.1803	-2.7852	4.8760	0.1938	0.3385	-0.4125	-0.3141	-10.0382	87.9317	16.2453	0.1616	0.1181	-0.0474
1894.3210	-0.9681	-2.6503	0.6557	-1.4602	-1.3510	1.4907	-0.2594	-0.6971	-0.8041	0.1215	-0.4287	-0.0913	-2.7435	6.3516	0.7896	0.1692	-0.5282	0.0741	-2.8332	5.1318	0.3280	0.3415	-0.4079	-0.3136	-10.4800	90.9562	17.5950	0.2153	0.1592	-0.0382
1894.3310	-0.9707	-2.6573	0.6475	-1.4591	-1.3552	1.4899	-0.2650	-0.6947	-0.8114	0.1167	-0.4263	-0.0891	-2.7235	6.3769	1.2916	0.2404	-0.5002	-0.0253	-2.8547	5.2086	0.3847	0.3442	-0.4073	-0.3138	-10.6262	91.8442	18.1776	0.2626	0.1592	-0.0382
1894.3410	-0.9733	-2.6642	0.6394	-1.4579	-1.3596	1.4889	-0.2665	-0.6915	-0.8121	0.1163	-0.4251	-0.0965	-3.0471	6.6416	1.2206	0.1757	-0.5539	0.0665	-2.8761	5.2847	0.4409	0.3469	-0.4066	-0.3140	-10.7711	92.7240	18.7546	0.3098	0.1592	-0.0382
1894.3510	-0.9761	-2.6711	0.6313	-1.4568	-1.3637	1.4879	-0.2738	-0.6880	-0.8117	0.1135	-0.4219	-0.0983	-3.0177	6.7273	1.1509	0.1662	-0.5349	0.1112	-2.8974	5.3605	0.4969	0.3497	-0.4060	-0.3143	-10.9151	93.5990	19.3300	0.3570	0.1593	-0.0382
1894.3610	-0.9788	-2.6781	0.6231	-1.4557	-1.3679	1.4869	-0.2789	-0.6846	-0.8139	0.1067	-0.4208	-0.0973	-2.9123	6.7751	1.1979	0.1226	-0.5174	0.1069	-2.9186	5.4356	0.5525	0.3524	-0.4053	-0.3145	-11.0577	94.4667	19.9019	0.4045	0.1595	-0.0382
1894.3730	-0.9821	-2.6862	0.6133	-1.4545	-1.3729	1.4857	-0.2839	-0.6814	-0.8229	0.1009	-0.4134	-0.0950	-3.1610	7.0578	1.5780	0.2122	-0.6587	0.0647	-2.9438	5.5239	0.6181	0.3557	-0.4045	-0.3148	-11.2258	95.4862	20.5768	0.4612	0.1598	-0.0382
1894.3830	-0.9850	-2.6930	0.6049	-1.4535	-1.3770	1.4848	-0.2880	-0.6767	-0.8230	0.0989	-0.4176	-0.0955	-3.3075	7.0742	1.4688	0.1768	-0.5954	0.0251	-2.9646	5.5972	0.6727	0.3584	-0.4038	-0.3150	-11.3645	96.3311	21.1376	0.5087	0.1601	-0.0382
1894.3930	-0.9880	-2.6998	0.5967	-1.4526	-1.3811	1.4838	-0.2939	-0.6736	-0.8268	0.0913	-0.4144	-0.0995	-3.2691	7.2441	1.6658	0.1773	-0.6402	0.0499	-2.9854	5.6699	0.7270	0.3612	-0.4031	-0.3152	-11.5018	97.1694	21.6966	0.5566	0.1604	-0.0382
1894.4030	-0.9909	-2.7065	0.5884	-1.4517	-1.3854	1.4828	-0.3003	-0.6712	-0.8273	0.0893	-0.4163	-0.0983	-3.1333	7.5185	1.6549	0.1796	-0.5417	0.0256	-3.0060	5.7417	0.7806	0.3639	-0.4025	-0.3155	-11.6367	97.9975	22.2479	0.6043	0.1609	-0.0382
1894.4150	-0.9946	-2.7145	0.5785	-1.4508	-1.3903	1.4816	-0.3042	-0.6648	-0.8297	0.0844	-0.4124	-0.1053	-3.5144	7.8618	1.8090	0.1547	-0.5122	0.1447	-3.0476	6.0810	0.9545	0.3678	-0.3959	-0.3144	-12.0018	102.0138	23.9847	0.6700	0.2209	-0.0241
1894.4250	-0.9976	-2.7210	0.5701	-1.4499	-1.3944	1.4806	-0.3086	-0.6587	-0.8337	0.0778	-0.4028	-0.1021	-3.4374	7.6848	1.9485	0.1575	-0.5579	0.1089	-3.0666	6.1526	1.0071	0.3701	-0.3949	-0.3145	-12.1184	102.8245	24.5205	0.7166	0.2216	-0.0241
1894.4350	-1.0008	-2.7276	0.5617	-1.4492	-1.3984	1.4796	-0.3155	-0.6535	-0.8319	0.0673	-0.4003	-0.0976	-3.2408	7.7665	1.8292	0.2405	-0.6318	0.0446	-3.0855	6.2238	1.0596	0.3725	-0.3939	-0.3147	-12.2330	103.6315	25.0546	0.7637	0.2222	-0.0241
1894.4450	-1.0039	-2.7342	0.5533	-1.4486	-1.4023	1.4786	-0.3205	-0.6482	-0.8372	0.0643	-0.3965	-0.1005	-3.2483	7.7962	2.1713	0.1948	-0.6233	0.0153	-3.1042	6.2941	1.1113	0.3748	-0.3929	-0.3148	-12.3447	104.4281	25.5819	0.8107	0.2229	-0.0241
1894.4570	-1.0078	-2.7420	0.5433	-1.4478	-1.4071	1.4774	-0.3257	-0.6448	-0.8380	0.0585	-0.3989	-0.1028	-3.4134	8.0288	1.9518	0.1648	-0.5657	0.0426	-3.1262	6.3772	1.1724	0.3776	-0.3917	-0.3150	-12.4747	105.3677	26.2055	0.8666	0.2238	-0.0241
1894.4670	-1.0111	-2.7484	0.5349	-1.4473	-1.4111	1.4764	-0.3306	-0.6388	-0.8429	0.0519	-0.3918	-0.1055	-3.4975	8.1146	2.2273	0.1588	-0.5669	0.0802	-3.1443	6.4456	1.2229	0.3799	-0.3907	-0.3152	-12.5801	106.1415	26.7205	0.9135	0.2246	-0.0241
1894.4770	-1.0143	-2.7547	0.5264	-1.4469	-1.4149	1.4753	-0.3374	-0.6330	-0.8442	0.0445	-0.3868	-0.1013	-3.2011	8.1844	2.2668	0.2302	-0.5896	-0.0101	-3.1621	6.5127	1.2725	0.3822	-0.3897	-0.3153	-12.6819	106.8988	27.2260	0.9602	0.2255	-0.0241
1894.4870	-1.0177	-2.7611	0.5180	-1.4464	-1.4187	1.4743	-0.3402	-0.6285	-0.8461	0.0427	-0.3758	-0.1018	-3.5113	8.2087	2.2636	0.2488	-0.7172	-0.0402	-3.1796	6.5788	1.3213	0.3845	-0.3887	-0.3155	-12.7806	107.6448	27.7245	1.0067	0.2264	-0.0242
1894.4970	-1.0212	-2.7673	0.5095	-1.4460	-1.4226	1.4733	-0.3450	-0.6249	-0.8511	0.0381	-0.3833	-0.1076	-3.5778	8.5259	2.3005	0.2104	-0.5994	0.0722	-3.1969	6.6443	1.3696	0.3868	-0.3877	-0.3156	-12.8762	108.3821	28.2185	1.0529	0.2274	-0.0242
1894.5100	-1.0254	-2.7748	0.4992	-1.4457	-1.4271	1.4720	-0.3519	-0.6182	-0.8511	0.0288	-0.3793	-0.1060	-3.4085	8.5893	2.3479	0.2226	-0.5639	0.0841	-3.2098	6.7857	1.4591	0.3904	-0.3853	-0.3154	-12.8972	110.0201	29.1197	1.1179	0.2410	-0.0201
1894.5190	-1.0289	-2.7809	0.4907	-1.4454	-1.4308	1.4710	-0.3554	-0.6122	-0.8548	0.0217	-0.3743	-0.1050	-3.4815	8.9601	2.6585	0.3060	-0.5787	0.0374	-3.2031	7.0275	1.5947	0.3946	-0.3808	-0.3144	-12.7139	112.8579	30.4633	1.1883	0.2765	-0.0089
1894.5290	-1.0325	-2.7870	0.4822	-1.4452	-1.4345	1.4700	-0.3608	-0.6051	-0.8529	0.0219	-0.3624	-0.1027	-3.5256	8.8536	2.6187	0.2379	-0.7218	0.0356	-3.2169	7.0915	1.6415	0.3966	-0.3796	-0.3145	-12.7755	113.5673	30.9330	1.2334	0.2775	-0.0089
1894.5390	-1.0361	-2.7930	0.4736	-1.4450	-1.4381	1.4689	-0.3635	-0.5986	-0.8562	0.0150	-0.3666	-0.1025	-3.7351	8.8874	2.1959	0.1930	-0.6843	-0.0119	-3.2304	7.1546	1.6877	0.3985	-0.3783	-0.3145	-12.8337	114.2652	31.3965	1.2782	0.2784	-0.0089
1894.5510	-1.0405	-2.8001	0.4633	-1.4450	-1.4425	1.4677	-0.3715	-0.5910	-0.8623	0.0004	-0.3638	-0.1024	-3.3645	9.1043	2.6330	0.1631	-0.6304	-0.0323	-3.2462	7.2296	1.7427	0.2216	-0.3768	-0.3146	-12.8991	115.0932	31.9483	1.3325	0.2797	-0.0089
1894.5610	-1.0442	-2.8060	0.4546	-1.4450	-1.4461	1.4667	-0.3748	-0.5857	-0.8649	-0.0057	-0.3600	-0.1076	-3.5821	9.2272	2.9245	0.0782	-0.5743	-0.0283	-3.2590	7.2908	1.7876	0.0589	-0.3755	-0.3146	-12.9496	115.7689	32.3992	1.3777	0.2809	-0.0089
1894.5710	-1.0480	-2.8118	0.4459	-1.4451	-1.4497	1.4655	-0.3782	-0.5802	-0.8663	-0.0145	-0.3446	-0.1118	-3.6073	9.2364	3.0182	0.0239	-0.7226	0.1188	-3.2716	7.3513	1.8319	-0.1043	-0.3742	-0.3147	-12.9965	116.4352	32.8445	1.4227	0.2820	-0.0089
1894.5810	-1.0519	-2.8176	0.4372	-1.4453	-1.4531	1.4645	-0.3858	-0.5725	-0.8638	-0.0194	-0.3478	-0.1038	-3.3336	9.1869	2.7919	-0.0132	-0.6300	0.0043	-3.2838	7.4106	1.8754	-0.1454	-0.3730	-0.3147	-13.0396	117.0873	33.2812	1.4672	0.2831	-0.0090
1894.5930	-1.0566	-2.8244	0.4269	-1.4456	-1.4572	1.4633	-0.3865	-0.5666	-0.8673	-0.0216	-0.3406	-0.1034	-3.7147	9.4588	3.0586	0.0281	-0.7305	-0.0257	-3.2980	7.4801	1.9263	-0.1433	-0.3714	-0.3148	-13.0863	117.8506	33.7933	1.5203	0.2845	-0.0090
1894.6030	-1.0605	-2.8301	0.4182	-1.4457	-1.4606	1.4622	-0.3906	-0.5605	-0.8674	-0.0212	-0.3400	-0.1047	-3.6600	9.4479	3.0263	-0.0726	-0.6159	-0.0664	-3.3096	7.5371	1.9680	-0.1415	-0.3701	-0.3149	-13.1212	118.4751	34.2118	1.5640	0.2857	-0.0090
1894.6130	-1.0645	-2.8356	0.4095	-1.4459	-1.4640	1.4611	-0.3976	-0.5542	-0.8703	-0.0261	-0.3350	-0.1098	-3.3475	9.8218	3.3280	-0.1479	-0.5659	0.0250	-3.2398	7.7585	2.1091	-0.1350	-0.3669	-0.3137	-12.1890	121.0662	35.6051	1.6592	0.3075	0.0037
1894.6230	-1.0684	-2.8411	0.4007	-1.4463	-1.4672	1.4601	-0.3976	-0.5459	-0.8668	-0.0368	-0.3315	-0.1039	-3.6275	9.7806	3.3430	-0.1208	-0.6442	0.0269	-3.2472	7.8145	2.1503	-0.1334	-0.3655	-0.3137	-12.1904	121.6721	36.0083	1.7019	0.3085	0.0037
1894.6330	-1.0725	-2.8465	0.3921	-1.4466	-1.4703	1.4591	-0.4016	-0.5396	-0.8711	-0.0426	-0.3227	-0.1017	-3.6538	9.9625	3.6139	-0.1152	-0.7749	-0.0901	-3.2544	7.8695	2.1905	-0.1318	-0.3641	-0.3137	-12.1882	122.2663	36.4024	1.7442	0.3095	0.0037
1894.6450	-1.0773	-2.8530	0.3816	-1.4472	-1.4742	1.4578	-0.4095	-0.5304	-0.8674	-0.0526	-0.3237	-0.1075	-3.4859	10.0128	3.5951	-0.1084	-0.7076	-0.0087	-3.2626	7.9340	2.2376	-0.1300	-0.3624	-0.3136	-12.1812	122.9618	36.8647	1.7945	0.3108	0.0037
1894.6550	-1.0814	-2.8583	0.3729	-1.4477	-1.4775	1.4568	-0.4117	-0.5224	-0.8662	-0.0586	-0.3240	-0.1049	-3.6049	10.1610	3.5285	-0.1311	-0.6089	0.0127	-3.2691	7.9867	2.2761	-0.1285	-0.3610	-0.3136	-12.1717	123.5281	37.2420	1.8361	0.3120	0.0037
1894.6650	-1.0855	-2.8634	0.3643	-1.4483	-1.4806	1.4557	-0.4145	-0.5154	-0.8679	-0.0669	-0.3047	-0.1064	-3.7462	10.2555	3.6808	-0.1253	-0.7310	0.0343	-3.2754	8.0379	2.3135	-0.1270	-0.3596	-0.3136	-12.1591	124.0767	37.6081	1.8771	0.3132	0.0037
1894.6750	-1.0897	-2.8685	0.3556	-1.4491	-1.4836	1.4546	-0.4202	-0.5106	-0.8657	-0.0671	-0.3076	-0.1017	-3.7276	10.4737	3.5967	-0.1848	-0.6424	-0.0456	-3.2814	8.0881	2.3501	-0.1256	-0.3582	-0.3136	-12.1433	124.6139	37.9671	1.9179	0.3143	0.0037
1894.6870	-1.0947	-2.8746	0.3452	-1.4499	-1.4873	1.4534	-0.4253	-0.5024	-0.8642	-0.0765	-0.2957	-0.1031	-3.6835	10.6247	3.7426	-0.1971	-0.7202	-0.0242	-3.2882	8.1470	2.3929	-0.1239	-0.3565	-0.3135	-12.1201	125.2414	38.3863	1.9660	0.3157	0.0037
1894.6970	-1.0990	-2.8795	0.3365	-1.4508	-1.4902	1.4524	-0.4278	-0.4936	-0.8642	-0.0879	-0.2932	-0.1028	-3.7099	10.4280	3.5755	-0.1137	-0.7210	-0.0292	-3.2936	8.2018	2.4276	-0.1226	-0.3551	-0.3135	-12.0974	125.7505	38.7267	2.0058	0.3168	0.0037
1894.7070	-1.1033	-2.8844	0.3279	-1.4517	-1.4931	1.4514	-0.4333	-0.4863	-0.8671	-0.0895	-0.2918	-0.1058	-3.5622	10.4305	3.9903	-0.1001	-0.6668	-0.0965	-3.2988	8.2564	2.4616	-0.1213	-0.3537	-0.3135	-12.0717	126.2480	39.0597	2.0453	0.3180	0.0037
1894.7170	-1.1077	-2.8893	0.3193	-1.4525	-1.4960	1.4503	-0.4350	-0.4775	-0.8588	-0.0935	-0.2823	-0.1107	-3.6611	10.4161	3.7312	-0.1495	-0.7239	0.0278	-3.2256	8.4496	2.5842	-0.1152	-0.3510	-0.3127	-11.1194	128.3926	40.2560	2.1360	0.3327	0.0117
1894.7290	-1.1130	-2.8950	0.3089	-1.4537	-1.4993	1.4490	-0.4373	-0.4693	-0.8589	-0.1032	-0.2819	-0.1027	-3.9997	10.6205	3.9067	-0.1328	-0.6452	-0.0244	-3.2278	8.5143	2.6241	-0.1137	-0.3492	-0.3126	-11.0569	128.9642	40.6346	2.1817	0.3339	0.0117
1894.7390	-1.1174	-2.8997	0.3003	-1.4548	-1.5021	1.4480	-0.4412	-0.4638	-0.8578	-0.1118	-0.2701	-0.1001	-3.7372	10.8358	3.9234	-0.0892	-0.7030	-0.1034	-3.2295	8.5669	2.6561	-0.1126	-0.3477	-0.3125	-11.0023	129.4238	40.9390	2.2190	0.3350	0.0117
1894.7490	-1.1219	-2.9043	0.2917	-1.4559	-1.5047	1.4469	-0.4455	-0.4577	-0.8595	-0.1132	-0.2651	-0.1008	-3.6156	10.9962	4.1109	-0.1155	-0.7419	-0.1370	-3.2309	8.6183	2.6873	-0.1115	-0.3462	-0.3125	-10.9455	129.8700	41.2341	2.2555	0.3360	0.0117
1894.7590	-1.1264	-2.9088	0.2832	-1.4570	-1.5075	1.4459	-0.4515	-0.4487	-0.8543	-0.1193	-0.2628	-0.1044	-3.3704	11.0584	4.0472	-0.1164	-0.7440	-0.0599	-3.2322	8.6686	2.7176	-0.1105	-0.3447	-0.3124	-10.8867	130.3033	41.5209	2.2917	0.3371	0.0117
1894.7690	-1.1309	-2.9132	0.2745	-1.4583	-1.5101	1.4448	-0.4512	-0.4410	-0.8581	-0.1307	-0.2554	-0.1059	-3.6154	11.1061	4.3154	-0.0853	-0.7262	-0.0129	-3.2333	8.7182	2.7473	-0.1095	-0.3433	-0.3123	-10.8256	130.7266	41.8021	2.3277	0.3381	0.0117
1894.7810	-1.1363	-2.9184	0.2643	-1.4599	-1.5131	1.4437	-0.4540	-0.4342	-0.8518	-0.1365	-0.2470	-0.1025	-3.7757	11.2233	4.1348	0.0013	-0.7698	-0.1312	-3.2344	8.7760	2.7816	-0.1084	-0.3415	-0.3122	-10.7499	131.2149	42.1259	2.3700	0.3393	0.0117
1894.7910	-1.1409	-2.9227	0.2558	-1.4613	-1.5157	1.4427	-0.4594	-0.4251	-0.8484	-0.1382	-0.2481	-0.1064	-3.5427	11.1250	3.9514	-0.0943	-0.6494	-0.0682	-3.2351	8.8232	2.8094	-0.1075	-0.3400	-0.3122	-10.6845	131.6109	42.3884	2.4046	0.3404	0.0117
1894.8010	-1.1455	-2.9268	0.2472	-1.4627	-1.5180	1.4416	-0.4624	-0.4164	-0.8474	-0.1464	-0.2360	-0.1013	-3.4648	10.9088	4.0541	-0.0806	-0.7521	-0.1057	-3.2357	8.8694	2.8364	-0.1066	-0.3385	-0.3121	-10.6173	131.9948	42.6428	2.4389	0.3414	0.0117
1894.8110	-1.1502	-2.9310	0.2387	-1.4642	-1.5204	1.4406	-0.4656	-0.4091	-0.8498	-0.1535	-0.2361	-0.1039	-3.4117	10.8875	3.9998	-0.0326	-0.7184	-0.0754	-3.1590	9.0240	2.9404	-0.1008	-0.3365	-0.3116	-9.6298	133.6789	43.6521	2.5260	0.3482	0.0160
1894.8230	-1.1558	-2.9358	0.2286	-1.4661	-1.5232	1.4393	-0.4662	-0.4011	-0.8505	-0.1562	-0.2332	-0.1047	-3.5532	11.1814	4.3343	-0.0811	-0.7472	-0.0345	-3.1565	9.0781	2.9719	-0.0998	-0.3347	-0.3115	-9.5263	134.1137	43.9370	2.5653	0.3492	0.0160
1894.8330	-1.1604	-2.9398	0.2202	-1.4677	-1.5254	1.4383	-0.4702	-0.3925	-0.8449	-0.1624	-0.2291	-0.1020	-3.4190	11.2106	4.2099	-0.0362	-0.7168	-0.0772	-3.1543	9.1221	2.9972	-0.0991	-0.3332	-0.3114	-9.4392	134.4619	44.1653	2.5974	0.3501	0.0160
1894.8430	-1.1651	-2.9437	0.2117	-1.4695	-1.5276	1.4373	-0.4732	-0.3857	-0.8461	-0.1692	-0.2213	-0.1025	-3.4275	11.6401	4.4965	-0.0296	-0.7788	-0.0749	-3.1520	9.1654	3.0220	-0.0984	-0.3316	-0.3113	-9.3503	134.8026	44.3886	2.6294	0.3509	0.0160
1894.8530	-1.1699	-2.9476	0.2032	-1.4713	-1.5298	1.4363	-0.4752	-0.3769	-0.8425	-0.1717	-0.2221	-0.0980	-3.5854	11.4328	4.6549	0.0328	-0.6868	-0.2064	-3.1497	9.2074	3.0458	-0.0978	-0.3301	-0.3112	-9.2612	135.1284	44.6018	2.6604	0.3517	0.0160
1894.8650	-1.1757	-2.9521	0.1932	-1.4733	-1.5323	1.4350	-0.4790	-0.3661	-0.8372	-0.1743	-0.2098	-0.1103	-3.5396	11.4576	4.3384	-0.0441	-0.7468	-0.0320	-3.1468	9.2567	3.0734	-0.0971	-0.3283	-0.3111	-9.1531	135.5048	44.8479	2.6969	0.3528	0.0160
1894.8750	-1.1805	-2.9557	0.1847	-1.4752	-1.5344	1.4339	-0.4798	-0.3619	-0.8349	-0.1817	-0.2045	-0.1014	-3.5534	12.0054	4.6123	-0.0763	-0.7541	-0.0738	-3.1444	9.2966	3.0954	-0.0966	-0.3268	-0.3110	-9.0626	135.8047	45.0441	2.7265	0.3536	0.0160
1894.8850	-1.1854	-2.9591	0.1764	-1.4771	-1.5364	1.4330	-0.4838	-0.3530	-0.8320	-0.1923	-0.1990	-0.0959	-3.4962	11.8437	4.6652	0.0324	-0.7624	-0.2172	-3.1420	9.3353	3.1165	-0.0962	-0.3252	-0.3109	-8.9724	136.0903	45.2308	2.7553	0.3544	0.0160
1894.8950	-1.1902	-2.9626	0.1682	-1.4790	-1.5384	1.4320	-0.4883	-0.3433	-0.8288	-0.1954	-0.1941	-0.0989	-3.3703	11.7959	4.6250	-0.0131	-0.7752	-0.1812	-3.1395	9.3732	3.1369	-0.0958	-0.3237	-0.3108	-8.8814	136.3665	45.4108	2.7835	0.3551	0.0160
1894.9050	-1.1950	-2.9659	0.1599	-1.4810	-1.5404	1.4310	-0.4907	-0.3384	-0.8287	-0.2062	-0.1904	-0.1039	-3.2881	12.0612	5.0927	-0.0344	-0.7145	-0.1005	-3.1369	9.4103	3.1567	-0.0955	-0.3222	-0.3107	-8.7897	136.6336	45.5848	2.8112	0.3560	0.0160
1894.9170	-1.2009	-2.9699	0.1499	-1.4835	-1.5426	1.4298	-0.4907	-0.3283	-0.8184	-0.2127	-0.1778	-0.1017	-3.6076	12.0602	4.6120	-0.0223	-0.8306	-0.1185	-3.0540	9.5295	3.2451	-0.0896	-0.3209	-0.3105	-7.7456	137.8808	46.4257	2.8979	0.3547	0.0170
1894.9270	-1.2058	-2.9731	0.1418	-1.4856	-1.5444	1.4289	-0.4928	-0.3194	-0.8169	-0.2185	-0.1807	-0.0966	-3.5444	11.7378	4.8562	0.0349	-0.6987	-0.1579	-3.0495	9.5651	3.2642	-0.0893	-0.3194	-0.3104	-7.6428	138.1261	46.5835	2.9242	0.3553	0.0170
1894.9370	-1.2109	-2.9763	0.1337	-1.4877	-1.5462	1.4278	-0.4955	-0.3107	-0.8116	-0.2239	-0.1731	-0.0980	-3.6420	11.8764	4.7143	0.0129	-0.7304	-0.1845	-3.0451	9.5998	3.2824	-0.0891	-0.3178	-0.3103	-7.5408	138.3602	46.7335	2.9496	0.3560	0.0170
1894.9470	-1.2159	-2.9794	0.1256	-1.4900	-1.5478	1.4268	-0.4994	-0.3054	-0.8082	-0.2298	-0.1617	-0.1011	-3.3142	12.2070	4.7361	0.0366	-0.7877	-0.1196	-3.0407	9.6339	3.3001	-0.0889	-0.3163	-0.3102	-7.4387	138.5860	46.8779	2.9746	0.3565	0.0170
1894.9590	-1.2219	-2.9830	0.1159	-1.4929	-1.5498	1.4256	-0.5013	-0.2917	-0.8054	-0.2395	-0.1597	-0.0971	-3.3063	11.8005	4.9856	0.1297	-0.7767	-0.1556	-3.0336	9.6736	3.3206	-0.0887	-0.3145	-0.3100	-7.3170	138.8441	47.0430	3.0042	0.3572	0.0170
1894.9690	-1.2269	-2.9859	0.1079	-1.4952	-1.5513	1.4247	-0.5034	-0.2882	-0.7976	-0.2426	-0.1544	-0.1014	-3.3111	12.3495	4.7479	0.0931	-0.7531	-0.1222	-3.0270	9.7057	3.3367	-0.0886	-0.3130	-0.3099	-7.2167	139.0470	47.1721	3.0277	0.3577	0.0170
1894.9790	-1.2319	-2.9887	0.0999	-1.4977	-1.5529	1.4236	-0.5043	-0.2775	-0.7968	-0.2441	-0.1496	-0.0968	-3.5007	12.0337	4.9703	0.0374	-0.7499	-0.1303	-3.0206	9.7370	3.3523	-0.0886	-0.3115	-0.3098	-7.1171	139.2405	47.2952	3.0509	0.3582	0.0170
1894.9890	-1.2369	-2.9915	0.0919	-1.5002	-1.5543	1.4226	-0.5055	-0.2710	-0.7926	-0.2479	-0.1461	-0.0939	-3.5928	12.4325	4.9336	0.0502	-0.7286	-0.1914	-3.0141	9.7677	3.3673	-0.0886	-0.3100	-0.3097	-7.0177	139.4267	47.4132	3.0736	0.3587	0.0170
1895.0010	-1.2431	-2.9946	0.0824	-1.5034	-1.5561	1.4215	-0.5088	-0.2583	-0.7868	-0.2531	-0.1404	-0.0948	-3.5698	12.0774	5.0008	0.1387	-0.6965	-0.1998	-3.0065	9.8034	3.3844	-0.0887	-0.3082	-0.3096	-6.9003	139.6362	47.5455	3.1000	0.3593	0.0170
1895.0100	-1.2472	-2.9967	0.0762	-1.5055	-1.5571	1.4208	-0.5124	-0.2554	-0.7815	-0.2540	-0.1300	-0.0943	-3.2965	12.6223	4.8725	0.0841	-0.7642	-0.2488	-2.8301	9.2498	3.1551	-0.0907	-0.3207	-0.3102	-4.7716	132.8755	45.2676	3.0959	0.2132	0.0095
1895.0210	-1.2533	-2.9997	0.0668	-1.5085	-1.5587	1.4196	-0.5163	-0.2454	-0.7795	-0.2603	-0.1256	-0.1022	-2.9804	12.7161	5.2148	0.0753	-0.8016	-0.1011	-2.9117	9.9068	3.4648	-0.0837	-0.3063	-0.3096	-5.7298	140.5261	48.2690	3.1959	0.3496	0.0150
1895.0310	-1.2584	-3.0021	0.0590	-1.5112	-1.5599	1.4185	-0.5165	-0.2367	-0.7718	-0.2681	-0.1284	-0.0960	-3.1158	12.4989	5.1203	0.0320	-0.7737	-0.1532	-2.9046	9.9343	3.4782	-0.0838	-0.3048	-0.3095	-5.6280	140.6750	48.3615	3.2157	0.3499	0.0150
1895.0410	-1.2635	-3.0044	0.0513	-1.5139	-1.5611	1.4176	-0.5170	-0.2287	-0.7628	-0.2793	-0.1260	-0.0937	-3.2110	12.4832	5.0417	0.0971	-0.6790	-0.1978	-2.8976	9.9611	3.4908	-0.0840	-0.3033	-0.3094	-5.5280	140.8147	48.4476	3.2348	0.3503	0.0150
1895.0530	-1.2698	-3.0071	0.0422	-1.5172	-1.5626	1.4165	-0.5189	-0.2186	-0.7627	-0.2850	-0.1166	-0.0972	-3.2967	12.5214	5.1074	0.0988	-0.6840	-0.1898	-2.8895	9.9921	3.5052	-0.0843	-0.3016	-0.3093	-5.4114	140.9695	48.5425	3.2567	0.3506	0.0150
1895.0630	-1.2751	-3.0092	0.0347	-1.5200	-1.5636	1.4155	-0.5201	-0.2129	-0.7533	-0.2885	-0.1041	-0.0950	-3.2269	12.6693	5.0635	0.0642	-0.7758	-0.2410	-2.8829	10.0173	3.5166	-0.0846	-0.3001	-0.3092	-5.3158	141.0904	48.6161	3.2743	0.3508	0.0150
1895.0730	-1.2803	-3.0112	0.0271	-1.5229	-1.5646	1.4146	-0.5215	-0.2029	-0.7505	-0.2971	-0.1003	-0.0980	-3.1087	12.7843	4.9850	0.0893	-0.8004	-0.2180	-2.8764	10.0420	3.5276	-0.0850	-0.2987	-0.3091	-5.2210	141.2052	48.6856	3.2916	0.3510	0.0150
1895.0830	-1.2855	-3.0132	0.0196	-1.5259	-1.5656	1.4136	-0.5249	-0.1896	-0.7461	-0.3024	-0.0951	-0.0953	-3.0437	11.9805	4.9876	0.1189	-0.8315	-0.2142	-2.8701	10.0660	3.5380	-0.0854	-0.2972	-0.3090	-5.1284	141.3118	48.7497	3.3082	0.3511	0.0150
1895.0950	-1.2918	-3.0155	0.0107	-1.5296	-1.5668	1.4125	-0.5254	-0.1881	-0.7436	-0.3069	-0.0928	-0.0950	-3.0448	12.9367	5.1695	0.1368	-0.7699	-0.2632	-2.8626	10.0942	3.5499	-0.0859	-0.2955	-0.3089	-5.0190	141.4314	48.8207	3.3276	0.3513	0.0150
1895.1050	-1.2970	-3.0173	0.0034	-1.5327	-1.5676	1.4115	-0.5255	-0.1801	-0.7341	-0.3075	-0.0874	-0.0963	-3.3037	13.0935	5.0725	0.1282	-0.7793	-0.1988	-2.8565	10.1169	3.5593	-0.0864	-0.2940	-0.3088	-4.9301	141.5231	48.8747	3.3432	0.3514	0.0150
1895.1150	-1.3023	-3.0190	-0.0040	-1.5359	-1.5685	1.4106	-0.5267	-0.1660	-0.7293	-0.3087	-0.0833	-0.0936	-3.2302	12.2631	5.1592	0.1186	-0.7357	-0.2817	-2.7679	10.1543	3.6087	-0.0819	-0.2943	-0.3092	-3.8559	141.7934	49.3164	3.4116	0.3333	0.0102
1895.1250	-1.3076	-3.0207	-0.0113	-1.5391	-1.5693	1.4096	-0.5288	-0.1628	-0.7242	-0.3112	-0.0764	-0.0965	-3.1499	12.8304	5.2876	0.1794	-0.7349	-0.2173	-2.7614	10.1756	3.6180	-0.0823	-0.2929	-0.3091	-3.7667	141.8718	49.3616	3.4259	0.3333	0.0102
1895.1370	-1.3140	-3.0226	-0.0198	-1.5428	-1.5702	1.4085	-0.5327	-0.1546	-0.7204	-0.3188	-0.0710	-0.0965	-2.9337	12.9831	5.3275	0.0828	-0.7517	-0.1896	-2.7539	10.2003	3.6286	-0.0828	-0.2912	-0.3091	-3.6632	141.9568	49.4096	3.4419	0.3333	0.0102
1895.1470	-1.3193	-3.0240	-0.0270	-1.5460	-1.5708	1.4075	-0.5333	-0.1438	-0.7102	-0.3244	-0.0627	-0.0941	-2.9810	12.9863	5.2705	0.0517	-0.7737	-0.2133	-2.7478	10.2204	3.6369	-0.0834	-0.2898	-0.3090	-3.5790	142.0209	49.4453	3.4548	0.3332	0.0102
1895.1570	-1.3246	-3.0254	-0.0342	-1.5493	-1.5714	1.4066	-0.5323	-0.1346	-0.7065	-0.3362	-0.0601	-0.0929	-3.0986	12.6015	5.4171	0.1414	-0.6985	-0.2615	-2.7419	10.2400	3.6449	-0.0839	-0.2885	-0.3089	-3.4968	142.0792	49.4775	3.4673	0.3331	0.0102
1895.1670	-1.3299	-3.0267	-0.0412	-1.5527	-1.5720	1.4057	-0.5317	-0.1296	-0.6969	-0.3404	-0.0521	-0.0910	-3.1450	12.8052	5.4136	0.1775	-0.7379	-0.2948	-2.7361	10.2591	3.6526	-0.0845	-0.2871	-0.3089	-3.4168	142.1322	49.5059	3.4793	0.3330	0.0102
1895.1790	-1.3364	-3.0282	-0.0494	-1.5568	-1.5726	1.4045	-0.5329	-0.1198	-0.6890	-0.3427	-0.0456	-0.0999	-3.2431	12.9561	5.2372	0.1294	-0.8005	-0.2114	-2.7295	10.2814	3.6612	-0.0854	-0.2854	-0.3088	-3.3243	142.1880	49.5348	3.4928	0.3328	0.0102
1895.1890	-1.3419	-3.0294	-0.0562	-1.5602	-1.5729	1.4036	-0.5363	-0.1144	-0.6845	-0.3486	-0.0395	-0.0967	-2.9448	13.2316	5.4846	0.1711	-0.8643	-0.1920	-2.7242	10.2995	3.6680	-0.0861	-0.2841	-0.3087	-3.2501	142.2284	49.5551	3.5035	0.3325	0.0102
1895.1990	-1.3472	-3.0304	-0.0630	-1.5638	-1.5733	1.4026	-0.5381	-0.1020	-0.6779	-0.3486	-0.0382	-0.0932	-2.7914	12.7747	5.4388	0.2030	-0.8889	-0.2623	-2.7191	10.3172	3.6745	-0.0868	-0.2827	-0.3087	-3.1773	142.2645	49.5725	3.5139	0.3322	0.0102
1895.2100	-1.3526	-3.0314	-0.0698	-1.5674	-1.5737	1.4017	-0.5398	-0.0945	-0.6712	-0.3483	-0.0363	-0.0924	-2.8036	12.6236	5.4092	0.1631	-0.8349	-0.2954	-2.6949	10.3586	3.7017	-0.0859	-0.2814	-0.3088	-2.8767	142.5849	49.7927	3.5420	0.3312	0.0083
1895.2190	-1.3579	-3.0322	-0.0765	-1.5710	-1.5741	1.4008	-0.5379	-0.0879	-0.6632	-0.3518	-0.0304	-0.0944	-2.9286	12.9503	5.3265	0.1702	-0.7742	-0.3058	-2.6358	10.4432	3.7671	-0.0819	-0.2803	-0.3093	-2.1632	143.4181	50.3784	3.6025	0.3284	0.0030
1895.2310	-1.3643	-3.0332	-0.0844	-1.5752	-1.5744	1.3997	-0.5389	-0.0799	-0.6509	-0.3579	-0.0237	-0.0952	-3.1227	13.1588	5.1946	0.1188	-0.7949	-0.2957	-2.6295	10.4633	3.7751	-0.0828	-0.2786	-0.3092	-2.0799	143.4430	50.3880	3.6127	0.3280	0.0030
1895.2410	-1.3698	-3.0340	-0.0909	-1.5788	-1.5746	1.3987	-0.5401	-0.0714	-0.6441	-0.3678	-0.0192	-0.0951	-3.0433	13.1003	5.3039	0.1308	-0.7704	-0.2621	-2.6245	10.4796	3.7815	-0.0836	-0.2773	-0.3092	-2.0133	143.4591	50.3932	3.6208	0.3276	0.0030
1895.2510	-1.3752	-3.0347	-0.0974	-1.5824	-1.5748	1.3978	-0.5415	-0.0639	-0.6372	-0.3754	-0.0150	-0.0913	-2.9547	13.1510	5.3905	0.1416	-0.7630	-0.2890	-2.6196	10.4956	3.7876	-0.0844	-0.2759	-0.3092	-1.9487	143.4711	50.3958	3.6285	0.3272	0.0030
1895.2610	-1.3806	-3.0353	-0.1036	-1.5861	-1.5749	1.3969	-0.5432	-0.0581	-0.6279	-0.3856	-0.0069	-0.0912	-2.8079	13.4401	5.4749	0.2003	-0.6875	-0.3090	-2.6151	10.5112	3.7935	-0.0853	-0.1711	-0.3092	-1.8875	143.4790	50.3961	3.6357	0.3268	0.0030
1895.2730	-1.3871	-3.0359	-0.1111	-1.5907	-1.5749	1.3957	-0.5422	-0.0465	-0.6219	-0.3856	0.0001	-0.0934	-2.8972	13.4178	5.4233	0.1944	-0.5897	-0.2898	-2.6098	10.5297	3.8003	-0.0864	0.0128	-0.3092	-1.8169	143.4843	50.3936	3.6438	0.3262	0.0030
1895.2830	-1.3926	-3.0363	-0.1173	-1.5947	-1.5748	1.3948	-0.5415	-0.0359	-0.6121	-0.3866	0.0067	-0.0932	-3.0373	13.1552	5.3488	0.2340	-0.4430	-0.3039	-2.6056	10.5447	3.8058	-0.0874	0.1671	-0.3092	-1.7607	143.4847	50.3892	3.6502	0.3256	0.0030
1895.2930	-1.3980	-3.0366	-0.1234	-1.5987	-1.5747	1.3939	-0.5426	-0.0281	-0.6094	-0.3866	0.0137	-0.0935	-2.8635	13.1425	5.6146	0.2488	-0.3580	-0.3098	-2.6017	10.5594	3.8110	-0.0884	0.3215	-0.3091	-1.7070	143.4816	50.3830	3.6561	0.3251	0.0030
1895.3030	-1.4034	-3.0368	-0.1295	-1.6026	-1.5746	1.3930	-0.5443	-0.0198	-0.5981	-0.3848	0.0177	-0.0915	-2.8382	13.0131	5.5361	0.2000	-0.4062	-0.3343	-2.5979	10.5738	3.8160	-0.0894	0.3384	-0.3091	-1.6555	143.4750	50.3747	3.6616	0.3245	0.0030
1895.3150	-1.4099	-3.0370	-0.1366	-1.6072	-1.5744	1.3919	-0.5446	-0.0164	-0.5901	-0.3885	0.0192	-0.0905	-2.7675	13.3767	5.7689	0.1283	-0.3596	-0.3023	-2.5071	10.5739	3.8538	-0.0845	0.3369	-0.3102	-0.5647	143.3077	50.6843	3.7282	0.2961	-0.0081
1895.3250	-1.4153	-3.0371	-0.1424	-1.6110	-1.5742	1.3909	-0.5455	-0.0055	-0.5798	-0.3984	0.0212	-0.0935	-2.6441	13.4975	5.4944	0.1442	-0.3321	-0.3160	-2.5032	11.2597	3.8594	-0.0854	0.3380	-0.3102	-0.5179	143.2950	50.6731	3.7327	0.2955	-0.0081
1895.3350	-1.4208	-3.0371	-0.1481	-1.6150	-1.5740	1.3900	-0.5443	0.0029	-0.5720	-0.4044	0.0250	-0.0917	-2.9323	14.4058	5.5456	0.1799	-0.2782	-0.3781	-2.4996	12.2943	3.8649	-0.0862	0.3391	-0.3103	-0.4732	143.2799	50.6605	3.7369	0.2949	-0.0081
1895.3450	-1.4263	-3.0370	-0.1537	-1.6191	-1.5738	1.3891	-0.5454	0.0071	-0.5627	-0.4098	0.0309	-0.0940	-2.7074	15.7807	5.5352	0.2283	-0.2806	-0.3512	-2.4961	13.3112	3.8702	-0.0871	0.3402	-0.3103	-0.4305	143.2625	50.6465	3.7408	0.2943	-0.0081
1895.3550	-1.4317	-3.0369	-0.1594	-1.6232	-1.5734	1.3881	-0.5453	0.0152	-0.5511	-0.4118	0.0366	-0.0988	-2.7680	15.9160	5.3905	0.2511	-0.2318	-0.2342	-2.4928	13.3294	3.8754	-0.0880	0.3412	-0.3104	-0.3900	143.2425	50.6313	3.7443	0.2936	-0.0081
1895.3670	-1.4383	-3.0367	-0.1660	-1.6282	-1.5729	1.3870	-0.5469	0.0218	-0.5392	-0.4112	0.0431	-0.0917	-2.6212	16.2557	5.3051	0.2264	-0.1941	-0.3755	-2.4890	13.3461	3.8815	-0.0891	0.3425	-0.3104	-0.3444	143.2162	50.6118	3.7482	0.2926	-0.0081
1895.3770	-1.4437	-3.0365	-0.1713	-1.6324	-1.5725	1.3861	-0.5462	0.0275	-0.5304	-0.4130	0.0474	-0.0913	-2.6379	16.6117	5.1613	0.2142	-0.1911	-0.4098	-2.4861	13.3598	3.8865	-0.0901	0.3436	-0.3105	-0.3087	143.1927	50.5946	3.7511	0.2919	-0.0081
1895.3870	-1.4492	-3.0361	-0.1766	-1.6365	-1.5720	1.3851	-0.5448	0.0339	-0.5250	-0.4127	0.0508	-0.0933	-2.7087	17.1064	5.4913	0.1885	-0.1386	-0.4252	-2.4834	13.3734	3.8914	-0.0911	0.3447	-0.3105	-0.2753	143.1671	50.5765	3.7535	0.2911	-0.0081
1895.3970	-1.4546	-3.0358	-0.1818	-1.6407	-1.5716	1.3842	-0.5441	0.0391	-0.5190	-0.4189	0.0535	-0.0971	-2.8178	17.6954	5.7222	0.1808	-0.0228	-0.3416	-2.4808	13.3868	3.8962	-0.0922	0.3458	-0.3106	-0.2434	143.1398	50.5571	3.7558	0.2904	-0.0081
1895.4100	-1.4612	-3.0353	-0.1880	-1.6456	-1.5708	1.3831	-0.5448	0.0455	-0.5213	-0.4299	0.0616	-0.0987	-2.6916	16.4634	5.2819	0.1908	-0.0646	-0.3204	-2.4418	12.2250	3.2953	-0.1153	0.3256	-0.3104	0.2245	129.0980	44.6001	3.5157	0.0646	-0.0057
1895.4190	-1.4667	-3.0347	-0.1931	-1.6499	-1.5702	1.3821	-0.5441	0.0594	-0.5019	-0.4317	0.0645	-0.0940	-2.5596	17.8378	5.6590	0.1803	-0.0388	-0.4134	-2.3922	13.3279	3.9030	-0.0890	0.3437	-0.3120	0.8131	142.1367	50.5059	3.8077	0.2484	-0.0215
1895.4290	-1.4720	-3.0341	-0.1981	-1.6542	-1.5695	1.3812	-0.5443	0.0691	-0.4924	-0.4332	0.0735	-0.0962	-2.6389	17.3121	5.5848	0.2058	-0.1085	-0.3903	-2.3898	13.3394	3.9120	-0.0898	0.3446	-0.3121	0.8381	142.1053	50.4862	3.8090	0.2475	-0.0215
1895.4390	-1.4774	-3.0334	-0.2029	-1.6587	-1.5687	1.3803	-0.5447	0.0736	-0.4814	-0.4338	0.0785	-0.0964	-2.5398	17.7382	5.5697	0.2914	-0.1219	-0.3842	-2.3875	13.3508	3.9211	-0.0905	0.3455	-0.3123	0.8616	142.0728	50.4660	3.8101	0.2465	-0.0215
1895.4510	-1.4840	-3.0324	-0.2086	-1.6640	-1.5677	1.3791	-0.5436	0.0807	-0.4722	-0.4287	0.0823	-0.0965	-2.7149	18.0474	5.6633	0.3003	-0.1982	-0.4733	-2.3849	13.3644	3.9319	-0.0915	0.3466	-0.3124	0.8871	142.0327	50.4415	3.8110	0.2453	-0.0215
1895.4610	-1.4895	-3.0316	-0.2133	-1.6682	-1.5669	1.3782	-0.5437	0.0888	-0.4641	-0.4256	0.0843	-0.1013	-2.5214	18.0928	6.0417	0.2144	-0.1649	-0.3342	-2.3829	13.3757	3.9410	-0.0923	0.3476	-0.3125	0.9066	141.9979	50.4208	3.8116	0.2443	-0.0215
1895.4710	-1.4950	-3.0306	-0.2179	-1.6725	-1.5661	1.3771	-0.5435	0.0980	-0.4538	-0.4343	0.0845	-0.0970	-2.4714	17.7536	5.9873	0.2183	-0.1176	-0.3460	-2.3810	13.3868	3.9500	-0.0931	0.3485	-0.3127	0.9243	141.9623	50.4000	3.8119	0.2433	-0.0215
1895.4810	-1.5004	-3.0296	-0.2224	-1.6768	-1.5653	1.3762	-0.5431	0.1065	-0.4428	-0.4410	0.0924	-0.0940	-2.3723	17.6533	5.9514	0.2028	-0.1809	-0.4498	-2.3793	13.3980	3.9590	-0.0940	0.3494	-0.3128	0.9405	141.9262	50.3794	3.8120	0.2423	-0.0215
1895.4910	-1.5057	-3.0285	-0.2268	-1.6812	-1.5643	1.3753	-0.5415	0.1109	-0.4292	-0.4476	0.0967	-0.0962	-2.5135	17.7635	5.8653	0.2716	-0.1333	-0.4269	-2.3777	13.4091	3.9681	-0.0949	0.3503	-0.3129	0.9550	141.8898	50.3591	3.8119	0.2412	-0.0215
1895.5030	-1.5122	-3.0271	-0.2319	-1.6866	-1.5632	1.3741	-0.5415	0.1213	-0.4179	-0.4455	0.0996	-0.1022	-2.5957	17.4815	5.8115	0.2336	-0.1331	-0.3896	-2.3760	13.4224	3.9790	-0.0959	0.3514	-0.3131	0.9704	141.8458	50.3354	3.8116	0.2399	-0.0215
1895.5130	-1.5176	-3.0259	-0.2359	-1.6912	-1.5622	1.3731	-0.5402	0.1159	-0.4196	-0.4441	0.0984	-0.1028	-2.6150	18.3863	6.4269	0.3165	-0.0473	-0.3225	-2.2960	13.3245	3.9704	-0.0924	0.3478	-0.3147	1.9230	140.5823	50.1819	3.8535	0.1949	-0.0370
1895.5230	-1.5231	-3.0246	-0.2399	-1.6958	-1.5612	1.3721	-0.5397	0.1350	-0.3986	-0.4400	0.1026	-0.0979	-2.4559	16.8918	5.4790	0.3141	-0.0169	-0.4382	-2.2944	13.3338	3.9805	-0.0929	0.3485	-0.3149	1.9324	140.5457	50.1639	3.8529	0.1939	-0.0370
1895.5330	-1.5285	-3.0232	-0.2439	-1.7001	-1.5602	1.3711	-0.5396	0.1385	-0.3925	-0.4378	0.1077	-0.0973	-2.3073	16.8641	5.7289	0.1496	-0.0148	-0.4589	-2.2930	13.3431	3.9906	-0.0935	0.3493	-0.3151	1.9402	140.5093	50.1467	3.8522	0.1928	-0.0370
1895.5450	-1.5349	-3.0215	-0.2485	-1.7053	-1.5588	1.3699	-0.5373	0.1406	-0.3798	-0.4500	0.1190	-0.1012	-2.3692	17.2699	5.6636	0.1597	-0.1101	-0.4113	-2.2914	13.3542	4.0027	-0.0941	0.3502	-0.3154	1.9483	140.4651	50.1259	3.8511	0.1914	-0.0370
1895.5550	-1.5403	-3.0201	-0.2522	-1.7097	-1.5576	1.3689	-0.5360	0.1485	-0.3678	-0.4577	0.1219	-0.0997	-2.5505	17.0553	5.5989	0.1726	-0.1434	-0.4445	-2.2901	13.3635	4.0129	-0.0947	0.3510	-0.3156	1.9539	140.4278	50.1090	3.8500	0.1901	-0.0370
1895.5650	-1.5456	-3.0185	-0.2559	-1.7143	-1.5564	1.3679	-0.5348	0.1536	-0.3577	-0.4586	0.1190	-0.1031	-2.6666	16.9303	5.5683	0.1906	-0.0527	-0.4051	-2.2889	13.3727	4.0230	-0.0953	0.3517	-0.3158	1.9585	140.3906	50.0924	3.8488	0.1889	-0.0370
1895.5750	-1.5511	-3.0170	-0.2594	-1.7190	-1.5552	1.3669	-0.5362	0.1599	-0.3482	-0.4604	0.1200	-0.0985	-2.4601	16.8750	5.5234	0.2923	0.0112	-0.4257	-2.2879	13.3820	4.0333	-0.0959	0.3525	-0.3161	1.9619	140.3542	50.0769	3.8474	0.1877	-0.0370
1895.5870	-1.5575	-3.0151	-0.2634	-1.7246	-1.5537	1.3657	-0.5351	0.1615	-0.3356	-0.4532	0.1309	-0.0996	-2.2875	17.4410	5.5807	0.2572	-0.0578	-0.4779	-2.2867	13.3932	4.0458	-0.0966	0.3533	-0.3163	1.9646	140.3112	50.0596	3.8457	0.1862	-0.0370
1895.5970	-1.5629	-3.0134	-0.2668	-1.7291	-1.5524	1.3647	-0.5346	0.1664	-0.3294	-0.4494	0.1365	-0.1018	-2.1769	17.7169	5.6027	0.2656	-0.1619	-0.5057	-2.2858	13.4025	4.0562	-0.0972	0.3541	-0.3166	1.9658	140.2754	50.0457	3.8441	0.1849	-0.0370
1895.6070	-1.5681	-3.0117	-0.2700	-1.7336	-1.5510	1.3637	-0.5324	0.1733	-0.3165	-0.4539	0.1346	-0.1034	-2.3460	17.6920	5.6335	0.2306	-0.0778	-0.4754	-2.3942	12.3851	3.4651	-0.1283	0.3405	-0.3142	0.6598	127.9644	44.1308	3.5139	0.0307	-0.0093
1895.6170	-1.5734	-3.0100	-0.2732	-1.7380	-1.5496	1.3626	-0.5308	0.1716	-0.3115	-0.4569	0.1357	-0.1078	-2.4702	18.4656	5.7986	0.1693	-0.1079	-0.3798	-2.2104	13.2919	4.0479	-0.0947	0.3508	-0.3186	2.8484	138.7192	49.7599	3.8769	0.1356	-0.0543
1895.6270	-1.5787	-3.0082	-0.2762	-1.7426	-1.5483	1.3615	-0.5288	0.1845	-0.2992	-0.4619	0.1361	-0.1013	-2.5108	17.7339	5.7641	0.2418	-0.1063	-0.4775	-2.2094	13.2993	4.0591	-0.0949	0.3514	-0.3190	2.8469	138.6841	49.7483	3.8751	0.1342	-0.0543
1895.6390	-1.5851	-3.0059	-0.2798	-1.7482	-1.5466	1.3602	-0.5301	0.1931	-0.2874	-0.4606	0.1373	-0.1042	-2.1640	17.5878	5.8953	0.2298	-0.0276	-0.4889	-2.2082	13.3082	4.0727	-0.0952	0.3521	-0.3194	2.8442	138.6421	49.7355	3.8728	0.1327	-0.0543
1895.6490	-1.5905	-3.0039	-0.2827	-1.7529	-1.5451	1.3593	-0.5278	0.1963	-0.2763	-0.4598	0.1409	-0.1030	-2.1177	17.5295	5.9826	0.3115	0.0095	-0.5157	-2.2072	13.3157	4.0842	-0.0954	0.3527	-0.3197	2.8412	138.6076	49.7267	3.8709	0.1313	-0.0543
1895.6590	-1.5957	-3.0020	-0.2854	-1.7575	-1.5436	1.3582	-0.5249	0.2024	-0.2628	-0.4524	0.1484	-0.1084	-2.1774	17.5289	6.0151	0.3055	-0.1408	-0.5243	-2.2064	13.3233	4.0957	-0.0957	0.3533	-0.3200	2.8375	138.5742	49.7182	3.8689	0.1299	-0.0543
1895.6690	-1.6009	-2.9999	-0.2880	-1.7620	-1.5421	1.3571	-0.5243	0.2065	-0.2526	-0.4505	0.1543	-0.1141	-2.1544	17.5607	6.0290	0.2454	-0.1967	-0.4079	-2.2055	13.3308	4.1074	-0.0960	0.3538	-0.3204	2.8332	138.5408	49.7110	3.8669	0.1285	-0.0543
1895.6810	-1.6071	-2.9974	-0.2909	-1.7674	-1.5403	1.3557	-0.5209	0.2089	-0.2395	-0.4560	0.1485	-0.1087	-2.4447	17.9143	5.9114	0.1899	-0.0776	-0.4702	-2.2046	13.3400	4.1215	-0.0963	0.3545	-0.3208	2.8273	138.5023	49.7037	3.8645	0.1268	-0.0543
1895.6910	-1.6123	-2.9953	-0.2932	-1.7719	-1.5388	1.3547	-0.5227	0.2173	-0.2287	-0.4641	0.1538	-0.1097	-2.2407	17.7238	5.9788	0.2342	-0.0649	-0.4819	-2.2039	13.3478	4.1335	-0.0965	0.3551	-0.3211	2.8217	138.4714	49.6996	3.8625	0.1254	-0.0543
1895.7010	-1.6177	-2.9931	-0.2955	-1.7765	-1.5372	1.3536	-0.5207	0.2243	-0.2152	-0.4649	0.1600	-0.1099	-2.2797	17.4093	5.7979	0.2536	-0.0997	-0.5381	-2.2032	13.3556	4.1456	-0.0968	0.3556	-0.3214	2.8158	138.4405	49.6964	3.8605	0.1240	-0.0543
1895.7110	-1.6228	-2.9908	-0.2975	-1.7812	-1.5356	1.3524	-0.5192	0.2254	-0.2100	-0.4665	0.1630	-0.1152	-2.2424	16.6908	5.4692	0.2678	-0.1302	-0.4620	-2.1344	13.2187	4.1169	-0.0942	0.3515	-0.3235	3.6281	136.7090	49.3164	3.8874	0.0742	-0.0730
1895.7230	-1.6290	-2.9880	-0.2999	-1.7868	-1.5336	1.3511	-0.5158	0.2325	-0.1963	-0.4573	0.1646	-0.1122	-2.2747	17.3108	5.9320	0.3006	-0.1561	-0.5049	-2.1332	13.2256	4.1322	-0.0941	0.3520	-0.3240	3.6201	136.6736	49.3164	3.8850	0.0724	-0.0730
1895.7330	-1.6341	-2.9857	-0.3018	-1.7914	-1.5320	1.3500	-0.5145	0.2385	-0.1839	-0.4504	0.1649	-0.1173	-2.2116	16.9174	5.6499	0.2727	-0.1157	-0.4911	-2.1322	13.2314	4.1450	-0.0939	0.3524	-0.3244	3.6131	136.6442	49.3175	3.8830	0.0710	-0.0730
1895.7430	-1.6392	-2.9833	-0.3035	-1.7958	-1.5303	1.3488	-0.5123	0.2380	-0.1737	-0.4516	0.1658	-0.1169	-2.4443	17.2362	5.7822	0.2077	-0.0272	-0.5214	-2.1313	13.2373	4.1579	-0.0938	0.3528	-0.3249	3.6058	136.6161	49.3193	3.8811	0.0696	-0.0730
1895.7530	-1.6444	-2.9808	-0.3052	-1.8003	-1.5287	1.3476	-0.5117	0.2457	-0.1629	-0.4545	0.1711	-0.1210	-2.3580	16.8510	5.8293	0.1827	-0.0312	-0.4782	-2.1304	13.2431	4.1709	-0.0936	0.3532	-0.3253	3.5984	136.5874	49.3216	3.8791	0.0681	-0.0730
1895.7650	-1.6506	-2.9778	-0.3070	-1.8058	-1.5265	1.3462	-0.5108	0.2453	-0.1482	-0.4575	0.1814	-0.1189	-2.1667	17.1311	5.7079	0.2148	-0.1765	-0.4677	-2.1293	13.2501	4.1866	-0.0934	0.3536	-0.3259	3.5893	136.5538	49.3264	3.8768	0.0662	-0.0730
1895.7750	-1.6556	-2.9753	-0.3085	-1.8103	-1.5248	1.3450	-0.5080	0.2503	-0.1389	-0.4577	0.1764	-0.1169	-2.1483	16.9416	5.6614	0.2597	-0.1105	-0.5263	-2.1284	13.2561	4.1998	-0.0933	0.3540	-0.3263	3.5816	136.5262	49.3309	3.8748	0.0646	-0.0730
1895.7850	-1.6607	-2.9728	-0.3098	-1.8150	-1.5231	1.3438	-0.5066	0.2536	-0.1289	-0.4548	0.1764	-0.1203	-2.1114	16.8105	5.8699	0.2951	0.0190	-0.5081	-2.1275	13.2620	4.2131	-0.0931	0.3544	-0.3268	3.5739	136.4986	49.3362	3.8729	0.0631	-0.0730
1895.7950	-1.6657	-2.9702	-0.3111	-1.8196	-1.5213	1.3426	-0.5031	0.2568	-0.1173	-0.4471	0.1854	-0.1260	-2.2157	16.9560	5.8057	0.2732	-0.0862	-0.4770	-2.1266	13.2680	4.2264	-0.0930	0.3548	-0.3272	3.5660	136.4721	49.3422	3.8709	0.0615	-0.0730
1895.8070	-1.6716	-2.9670	-0.3124	-1.8249	-1.5191	1.3411	-0.5013	0.2639	-0.1074	-0.4458	0.1848	-0.1267	-2.2409	16.8107	6.1059	0.2181	-0.0394	-0.4609	-2.1255	13.2751	4.2425	-0.0928	0.3552	-0.3277	3.5565	136.4394	49.3498	3.8686	0.0595	-0.0730
1895.8170	-1.6767	-2.9645	-0.3134	-1.8292	-1.5172	1.3399	-0.5002	0.2613	-0.0949	-0.4501	0.1881	-0.1227	-2.1533	17.2314	5.8532	0.2380	-0.1143	-0.5508	-2.0615	13.1222	4.2053	-0.0903	0.3509	-0.3301	4.2995	134.5435	48.8726	3.8883	0.0094	-0.0926
1895.8270	-1.6817	-2.9619	-0.3143	-1.8337	-1.5153	1.3386	-0.4987	0.2670	-0.0852	-0.4513	0.1839	-0.1240	-2.0413	17.0503	5.9629	0.2033	-0.0870	-0.5107	-2.0579	13.1261	4.2190	-0.0898	0.3511	-0.3306	4.2917	134.5174	48.8813	3.8866	0.0077	-0.0926
1895.8370	-1.6867	-2.9592	-0.3151	-1.8382	-1.5134	1.3373	-0.4972	0.2689	-0.0728	-0.4546	0.1843	-0.1283	-1.9598	17.1771	6.1076	0.2726	-0.0854	-0.4941	-2.0544	13.1300	4.2328	-0.0892	0.3513	-0.3312	4.2839	134.4923	48.8908	3.8849	0.0060	-0.0926
1895.8470	-1.6917	-2.9566	-0.3158	-1.8427	-1.5115	1.3360	-0.4936	0.2711	-0.0617	-0.4510	0.1917	-0.1284	-2.0212	17.4383	6.0694	0.2982	-0.1320	-0.5059	-2.0508	13.1339	4.2468	-0.0886	0.3515	-0.3318	4.2763	134.4667	48.9016	3.8833	0.0044	-0.0926
1895.8590	-1.6975	-2.9533	-0.3165	-1.8482	-1.5092	1.3345	-0.4909	0.2766	-0.0503	-0.4410	0.1872	-0.1292	-2.0579	17.4142	6.2549	0.3554	-0.1175	-0.5072	-2.0466	13.1386	4.2635	-0.0880	0.3517	-0.3325	4.2672	134.4364	48.9149	3.8812	0.0024	-0.0926
1895.8690	-1.7024	-2.9505	-0.3169	-1.8526	-1.5073	1.3331	-0.4873	0.2808	-0.0384	-0.4356	0.1900	-0.1296	-2.1413	17.3999	6.2356	0.3100	-0.0893	-0.5640	-2.0430	13.1424	4.2776	-0.0874	0.3519	-0.3330	4.2599	134.4104	48.9272	3.8797	0.0007	-0.0926
1895.8790	-1.7073	-2.9477	-0.3172	-1.8570	-1.5054	1.3318	-0.4873	0.2817	-0.0264	-0.4328	0.1906	-0.1361	-2.0208	17.5710	6.3037	0.2585	-0.1314	-0.4985	-2.0394	13.1463	4.2917	-0.0868	0.3521	-0.3336	4.2527	134.3848	48.9403	3.8783	-0.0010	-0.0926
1895.8890	-1.7121	-2.9448	-0.3174	-1.8612	-1.5034	1.3304	-0.4854	0.2844	-0.0137	-0.4332	0.1910	-0.1341	-2.0716	17.7917	6.1759	0.2398	-0.0994	-0.4968	-2.0358	13.1502	4.3060	-0.0862	0.3523	-0.3342	4.2458	134.3594	48.9543	3.8770	-0.0028	-0.0926
1895.9010	-1.7179	-2.9413	-0.3174	-1.8664	-1.5011	1.3288	-0.4836	0.2907	0.0014	-0.4360	0.1950	-0.1369	-2.0108	17.4361	6.7720	0.2772	-0.1298	-0.5186	-2.0314	13.1549	5.0666	-0.0854	0.3525	-0.3348	4.2377	134.3283	48.9722	3.8756	-0.0049	-0.0926
1895.9100	-1.7217	-2.9390	-0.3174	-1.8698	-1.4995	1.3277	-0.4805	0.2943	0.0088	-0.4358	0.1938	-0.1358	-1.9952	17.4226	7.4829	0.2544	-0.1309	-0.5516	-2.0562	12.9973	5.5083	-0.0907	0.3508	-0.3347	3.9012	132.3874	47.9945	3.8132	-0.0257	-0.0865
1895.9210	-1.7275	-2.9354	-0.3172	-1.8751	-1.4972	1.3260	-0.4772	0.2966	0.0175	-0.4338	0.1938	-0.1463	-1.8936	17.0373	7.8537	0.2799	-0.0626	-0.4089	-1.9665	12.9933	5.5682	-0.0825	0.3483	-0.3380	4.9060	132.2847	48.4216	3.8867	-0.0557	-0.1129
1895.9310	-1.7322	-2.9324	-0.3170	-1.8795	-1.4953	1.3246	-0.4749	0.3000	0.0304	-0.4262	0.2017	-0.1413	-2.0728	16.8474	7.8661	0.3007	-0.1386	-0.5009	-1.9621	12.9948	5.5837	-0.0815	0.3483	-0.3387	4.9004	132.2571	48.4383	3.8857	-0.0575	-0.1129
1895.9430	-1.7380	-2.9287	-0.3165	-1.8846	-1.4930	1.3229	-0.4706	0.3030	0.0439	-0.4165	0.1956	-0.1418	-2.0940	16.4110	7.9099	0.2507	0.0096	-0.5490	-1.9568	12.9965	5.6023	-0.0803	0.3483	-0.3395	4.8940	132.2227	48.4582	3.8846	-0.0596	-0.1129
1895.9530	-1.7428	-2.9257	-0.3160	-1.8887	-1.4909	1.3214	-0.4692	0.3012	0.0546	-0.4159	0.2010	-0.1487	-2.0434	16.6775	8.0640	0.2229	-0.0113	-0.5246	-1.9524	12.9980	5.6178	-0.0793	0.3483	-0.3402	4.8889	132.1943	48.4753	3.8839	-0.0614	-0.1129
1895.9630	-1.7474	-2.9227	-0.3154	-1.8927	-1.4889	1.3199	-0.4672	0.3036	0.0672	-0.4166	0.2063	-0.1494	-1.8958	16.4675	8.0026	0.1962	-0.0985	-0.4678	-1.9479	12.9993	5.6334	-0.0782	0.3483	-0.3409	4.8840	132.1651	48.4925	3.8832	-0.0632	-0.1128
1895.9730	-1.7521	-2.9197	-0.3147	-1.8968	-1.4868	1.3185	-0.4639	0.3029	0.0791	-0.4195	0.2028	-0.1511	-1.9221	16.8593	8.0317	0.1787	-0.1044	-0.5491	-1.9435	13.0006	5.6490	-0.0772	0.3483	-0.3416	4.8795	132.1349	48.5101	3.8826	-0.0651	-0.1128
1895.9850	-1.7576	-2.9160	-0.3136	-1.9018	-1.4843	1.3167	-0.4624	0.3041	0.0917	-0.4189	0.2025	-0.1528	-1.7516	16.7818	8.1796	0.2774	-0.1281	-0.5261	-1.9381	13.0022	5.6676	-0.0759	0.3483	-0.3424	4.8741	132.0989	48.5305	3.8819	-0.0673	-0.1128
1895.9950	-1.7621	-2.9130	-0.3126	-1.9060	-1.4823	1.3151	-0.4583	0.3054	0.1067	-0.4126	0.2005	-0.1562	-1.8681	16.9971	8.0015	0.2881	-0.0648	-0.4914	-1.9336	13.0034	5.6831	-0.0749	0.3483	-0.3431	4.8700	132.0678	48.5474	3.8813	-0.0691	-0.1128
1896.0050	-1.7666	-2.9099	-0.3116	-1.9103	-1.4802	1.3136	-0.4533	0.3068	0.1140	-0.4069	0.2054	-0.1597	-2.2812	17.0184	8.2338	0.2994	-0.1358	-0.5014	-1.9290	13.0045	5.6986	-0.0739	0.3483	-0.3438	4.8661	132.0360	48.5641	3.8807	-0.0710	-0.1128
1896.0150	-1.7712	-2.9069	-0.3103	-1.9144	-1.4782	1.3120	-0.4533	0.3098	0.1264	-0.3973	0.2026	-0.1558	-1.9713	16.9604	8.1507	0.2540	-0.1409	-0.5920	-1.8736	12.8334	5.6467	-0.0721	0.3441	-0.3464	5.4669	129.9576	47.9203	3.8851	-0.1177	-0.1330
1896.0250	-1.7757	-2.9038	-0.3090	-1.9183	-1.4762	1.3104	-0.4516	0.3111	0.1347	-0.3925	0.2005	-0.1648	-1.8722	16.9725	8.3834	0.2694	-0.0390	-0.5361	-1.8684	12.8322	5.6618	-0.0707	0.3439	-0.3472	5.4640	129.9230	47.9372	3.8848	-0.1195	-0.1330
1896.0370	-1.7811	-2.9000	-0.3073	-1.9229	-1.4737	1.3084	-0.4502	0.3128	0.1534	-0.3916	0.2073	-0.1639	-1.5383	16.9826	8.0976	0.2158	-0.1773	-0.5412	-1.8621	12.8305	5.6800	-0.0690	0.3437	-0.3482	5.4611	129.8795	47.9576	3.8849	-0.1218	-0.1330
1896.0470	-1.7856	-2.8969	-0.3057	-1.9268	-1.4717	1.3068	-0.4466	0.3130	0.1627	-0.3930	0.2060	-0.1637	-1.6454	16.7625	8.1549	0.2082	-0.1485	-0.5609	-1.8568	12.8290	5.6951	-0.0676	0.3435	-0.3490	5.4590	129.8416	47.9741	3.8849	-0.1237	-0.1330
1896.0570	-1.7901	-2.8937	-0.3040	-1.9306	-1.4696	1.3051	-0.4405	0.3145	0.1704	-0.3921	0.2069	-0.1694	-1.8911	17.0364	8.3465	0.2649	-0.1686	-0.5080	-1.8516	12.8273	5.7101	-0.0661	0.3434	-0.3498	5.4571	129.8017	47.9901	3.8849	-0.1256	-0.1330
1896.0670	-1.7944	-2.8906	-0.3022	-1.9345	-1.4676	1.3034	-0.4374	0.3155	0.1844	-0.3878	0.2006	-0.1712	-2.0831	16.8575	8.2822	0.2402	-0.0628	-0.5273	-1.8463	12.8256	5.7251	-0.0647	0.3432	-0.3507	5.4553	129.7612	48.0052	3.8850	-0.1274	-0.1330
1896.0790	-1.7997	-2.8867	-0.2999	-1.9392	-1.4652	1.3014	-0.4349	0.3179	0.1999	-0.3803	0.2105	-0.1712	-1.8814	16.7066	7.9805	0.3048	-0.1014	-0.5802	-1.8399	12.8233	5.7430	-0.0629	0.3430	-0.3516	5.4537	129.7097	48.0229	3.8852	-0.1296	-0.1330
1896.0890	-1.8042	-2.8836	-0.2979	-1.9430	-1.4631	1.2996	-0.4336	0.3150	0.2072	-0.3724	0.2108	-0.1762	-1.7878	17.0807	8.3496	0.3317	-0.1422	-0.4524	-1.8345	12.8212	5.7578	-0.0615	0.3428	-0.3524	5.4525	129.6654	48.0365	3.8853	-0.1316	-0.1330
1896.0990	-1.8085	-2.8804	-0.2958	-1.9468	-1.4611	1.2978	-0.4308	0.3217	0.2219	-0.3636	0.2055	-0.1756	-1.5554	16.5380	8.1123	0.2448	-0.0679	-0.5449	-1.8291	12.8189	5.7725	-0.0600	0.3427	-0.3533	5.4516	129.6183	48.0494	3.8856	-0.1335	-0.1330
1896.1100	-1.8127	-2.8772	-0.2935	-1.9503	-1.4590	1.2960	-0.4275	0.3190	0.2328	-0.3623	0.2101	-0.1775	-1.4934	16.6247	8.2414	0.2414	-0.1161	-0.5487	-1.8122	12.7715	5.7677	-0.0586	0.3415	-0.3546	5.5886	129.0320	47.8707	3.8849	-0.1463	-0.1381
1896.1210	-1.8177	-2.8733	-0.2907	-1.9546	-1.4565	1.2939	-0.4232	0.3190	0.2429	-0.3624	0.2071	-0.1791	-1.6460	16.4433	8.1644	0.2173	-0.0959	-0.5458	-1.7730	12.6404	5.7304	-0.0568	0.3383	-0.3570	5.9730	127.4669	47.3529	3.8825	-0.1787	-0.1524
1896.1310	-1.8219	-2.8701	-0.2882	-1.9582	-1.4545	1.2921	-0.4186	0.3191	0.2548	-0.3602	0.2013	-0.1843	-1.9835	16.4025	8.1176	0.2248	-0.1115	-0.5064	-1.7670	12.6355	5.7443	-0.0550	0.3380	-0.3579	5.9733	127.4127	47.3631	3.8832	-0.1807	-0.1524
1896.1410	-1.8260	-2.8669	-0.2856	-1.9617	-1.4525	1.2902	-0.4144	0.3210	0.2606	-0.3571	0.2009	-0.1869	-2.1095	16.0741	8.0061	0.1905	-0.0870	-0.5228	-1.7610	12.6305	5.7579	-0.0532	0.3376	-0.3589	5.9735	127.3571	47.3719	3.8838	-0.1826	-0.1524
1896.1510	-1.8302	-2.8637	-0.2829	-1.9653	-1.4504	1.2884	-0.4155	0.3183	0.2701	-0.3554	0.2027	-0.1876	-1.7851	16.0998	8.2428	0.2645	-0.0970	-0.5311	-1.7551	12.6253	5.7715	-0.0514	0.3373	-0.3598	5.9738	127.2994	47.3792	3.8844	-0.1846	-0.1524
1896.1630	-1.8353	-2.8599	-0.2795	-1.9695	-1.4479	1.2861	-0.4125	0.3182	0.2826	-0.3465	0.2030	-0.1910	-1.4950	16.1854	8.0502	0.2316	-0.1636	-0.5671	-1.7479	12.6188	5.7876	-0.0492	0.3369	-0.3609	5.9744	127.2275	47.3865	3.8852	-0.1870	-0.1524
1896.1730	-1.8394	-2.8568	-0.2766	-1.9730	-1.4459	1.2841	-0.4072	0.3183	0.2913	-0.3387	0.1953	-0.1999	-1.4643	16.1515	8.0085	0.2751	-0.0491	-0.4491	-1.7419	12.6132	5.8008	-0.0475	0.3366	-0.3618	5.9748	127.1650	47.3908	3.8858	-0.1889	-0.1524
1896.1830	-1.8435	-2.8536	-0.2736	-1.9765	-1.4439	1.2822	-0.4048	0.3153	0.3005	-0.3309	0.2007	-0.1981	-1.5329	16.1956	8.1098	0.2075	-0.1378	-0.5288	-1.7359	12.6074	5.8139	-0.0457	0.3363	-0.3628	5.9754	127.0998	47.3937	3.8865	-0.1908	-0.1524
1896.1930	-1.8475	-2.8504	-0.2705	-1.9797	-1.4419	1.2802	-0.4000	0.3158	0.3136	-0.3245	0.1988	-0.2015	-1.6362	16.4249	8.0573	0.2086	-0.1488	-0.5052	-1.7299	12.6013	5.8268	-0.0438	0.3359	-0.3637	5.9761	127.0315	47.3949	3.8872	-0.1928	-0.1524
1896.2030	-1.8514	-2.8472	-0.2673	-1.9830	-1.4399	1.2782	-0.3962	0.3147	0.3202	-0.3253	0.1978	-0.2027	-1.7827	16.2787	8.1858	0.2093	-0.1194	-0.5318	-1.7239	12.5952	5.8396	-0.0420	0.3356	-0.3646	5.9766	126.9624	47.3946	3.8880	-0.1948	-0.1524
1896.2150	-1.8562	-2.8434	-0.2634	-1.9867	-1.4376	1.2757	-0.3935	0.3172	0.3346	-0.3197	0.1981	-0.2030	-1.5968	15.9017	7.9726	0.1981	-0.1712	-0.5630	-1.6801	12.4205	5.7764	-0.0409	0.3318	-0.3675	6.4118	124.8903	46.6275	3.8758	-0.2328	-0.1704
1896.2250	-1.8602	-2.8402	-0.2601	-1.9899	-1.4356	1.2736	-0.3915	0.3138	0.3421	-0.3193	0.1947	-0.2079	-1.5710	16.0926	8.2184	0.2506	-0.0815	-0.5156	-1.6737	12.4116	5.7880	-0.0389	0.3313	-0.3686	6.4129	124.8109	46.6233	3.8767	-0.2347	-0.1704
1896.2350	-1.8641	-2.8371	-0.2566	-1.9930	-1.4337	1.2715	-0.3882	0.3148	0.3539	-0.3143	0.2008	-0.2105	-1.4327	15.8769	8.0146	0.1906	-0.1175	-0.5476	-1.6673	12.4028	5.7993	-0.0368	0.3309	-0.3696	6.4136	124.7318	46.6174	3.8776	-0.2367	-0.1704
1896.2450	-1.8679	-2.8340	-0.2530	-1.9960	-1.4317	1.2694	-0.3845	0.3112	0.3608	-0.3103	0.1949	-0.2148	-1.4707	16.0263	8.3446	0.2536	-0.1056	-0.5201	-1.6608	12.3937	5.8104	-0.0347	0.3304	-0.3706	6.4144	124.6498	46.6093	3.8784	-0.2386	-0.1704
1896.2570	-1.8724	-2.8303	-0.2486	-1.9997	-1.4294	1.2668	-0.3796	0.3128	0.3729	-0.3018	0.1953	-0.2140	-1.7540	16.0101	8.2945	0.2304	-0.0919	-0.5826	-1.6532	12.3825	5.8235	-0.0323	0.3299	-0.3719	6.4151	124.5478	46.5969	3.8794	-0.2409	-0.1704
1896.2670	-1.8762	-2.8272	-0.2448	-2.0028	-1.4274	1.2646	-0.3764	0.3077	0.3853	-0.2938	0.1967	-0.2185	-1.6512	16.4223	8.1588	0.2906	-0.1514	-0.5283	-1.6467	12.3727	5.8342	-0.0302	0.3294	-0.3729	6.4158	124.4573	46.5841	3.8802	-0.2428	-0.1704
1896.2770	-1.8798	-2.8241	-0.2409	-2.0057	-1.4255	1.2624	-0.3749	0.3104	0.3935	-0.2857	0.1948	-0.2208	-1.5067	16.1820	8.1858	0.2553	-0.1308	-0.5692	-1.6404	12.3628	5.8446	-0.0282	0.3289	-0.3740	6.4162	124.3656	46.5691	3.8810	-0.2448	-0.1704
1896.2870	-1.8835	-2.8210	-0.2369	-2.0086	-1.4235	1.2602	-0.3710	0.3065	0.4043	-0.2772	0.1922	-0.2216	-1.5870	16.4301	8.2391	0.2215	-0.1567	-0.5455	-1.6340	12.3527	5.8548	-0.0261	0.3285	-0.3750	6.4163	124.2707	46.5519	3.8817	-0.2467	-0.1704
1896.2990	-1.8880	-2.8173	-0.2320	-2.0119	-1.4213	1.2574	-0.3664	0.3103	0.4182	-0.2747	0.1879	-0.2284	-1.6189	15.7517	8.0726	0.2166	-0.1359	-0.5407	-1.6263	12.3400	5.8667	-0.0236	0.3279	-0.3763	6.4165	124.1507	46.5279	3.8827	-0.2491	-0.1704
1896.3100	-1.8917	-2.8142	-0.2278	-2.0145	-1.4194	1.2552	-0.3646	0.3072	0.4229	-0.2720	0.1889	-0.2305	-1.4988	15.9278	8.4435	0.2406	-0.0884	-0.5215	-1.6125	12.2879	5.8553	-0.0221	0.3267	-0.3777	6.5052	123.5544	46.2979	3.8776	-0.2588	-0.1746
1896.3190	-1.8954	-2.8112	-0.2235	-2.0172	-1.4175	1.2529	-0.3594	0.3056	0.4336	-0.2702	0.1893	-0.2383	-1.5666	15.7398	8.2565	0.2188	-0.2392	-0.4927	-1.5852	12.1602	5.8048	-0.0214	0.3241	-0.3799	6.7531	122.0717	45.6946	3.8621	-0.2824	-0.1863
1896.3290	-1.8989	-2.8081	-0.2191	-2.0199	-1.4156	1.2505	-0.3562	0.3016	0.4404	-0.2632	0.1822	-0.2393	-1.4692	15.9305	8.3062	0.2433	-0.1068	-0.5028	-1.5785	12.1472	5.8129	-0.0192	0.3236	-0.3811	6.7528	121.9615	45.6668	3.8628	-0.2842	-0.1863
1896.3410	-1.9033	-2.8045	-0.2136	-2.0228	-1.4135	1.2476	-0.3507	0.3021	0.4555	-0.2594	0.1833	-0.2451	-1.7112	15.5767	8.0608	0.1704	-0.1169	-0.4716	-1.5706	12.1311	5.8223	-0.0165	0.3229	-0.3824	6.7522	121.8242	45.6299	3.8636	-0.2865	-0.1863
1896.3510	-1.9067	-2.8015	-0.2090	-2.0254	-1.4116	1.2451	-0.3486	0.2988	0.4616	-0.2570	0.1828	-0.2435	-1.5003	15.5383	8.2061	0.2684	-0.1559	-0.5107	-1.5640	12.1174	5.8297	-0.0143	0.3223	-0.3836	6.7512	121.7055	45.5959	3.8642	-0.2884	-0.1863
1896.3610	-1.9102	-2.7985	-0.2043	-2.0279	-1.4098	1.2427	-0.3466	0.2986	0.4710	-0.2489	0.1794	-0.2493	-1.3429	15.3973	8.1582	0.2403	-0.1646	-0.5142	-1.5574	12.1033	5.8369	-0.0120	0.3217	-0.3847	6.7499	121.5832	45.5592	3.8647	-0.2902	-0.1863
1896.3710	-1.9136	-2.7955	-0.1995	-2.0304	-1.4080	1.2402	-0.3414	0.2953	0.4829	-0.2397	0.1767	-0.2513	-1.5275	15.5472	7.8505	0.2071	-0.1390	-0.4730	-1.5509	12.0891	5.8438	-0.0098	0.3212	-0.3859	6.7481	121.4584	45.5197	3.8651	-0.2920	-0.1863
1896.3810	-1.9170	-2.7926	-0.1947	-2.0328	-1.4063	1.2376	-0.3394	0.2969	0.4928	-0.2332	0.1731	-0.2544	-1.3785	15.1747	7.7781	0.2371	-0.1212	-0.4601	-1.5444	12.0744	5.8504	-0.0076	0.3206	-0.3870	6.7460	121.3281	45.4771	3.8654	-0.2939	-0.1863
1896.3930	-1.9210	-2.7891	-0.1888	-2.0356	-1.4042	1.2346	-0.3339	0.2896	0.4993	-0.2243	0.1715	-0.2515	-1.5007	15.5083	8.0748	0.2716	-0.0872	-0.5385	-1.5367	12.0565	5.8579	-0.0050	0.3199	-0.3884	6.7429	121.1692	45.4222	3.8657	-0.2960	-0.1863
1896.4030	-1.9243	-2.7862	-0.1837	-2.0379	-1.4025	1.2320	-0.3310	0.2882	0.5078	-0.2142	0.1773	-0.2601	-1.5372	15.4114	7.9644	0.2328	-0.1766	-0.4926	-1.5303	12.0413	5.8588	-0.0028	0.3193	-0.3895	6.7398	121.0338	45.3731	3.8658	-0.2978	-0.1863
1896.4130	-1.9275	-2.7833	-0.1786	-2.0400	-1.4008	1.2294	-0.3277	0.2873	0.5134	-0.2090	0.1707	-0.2615	-1.4608	15.4062	8.1149	0.1896	-0.1149	-0.5170	-1.5051	11.8840	5.7794	-0.0035	0.3167	-0.3919	6.9605	119.2031	44.5380	3.8347	-0.3217	-0.1991
1896.4230	-1.9308	-2.7805	-0.1734	-2.0421	-1.3991	1.2268	-0.3244	0.2875	0.5213	-0.2040	0.1658	-0.2668	-1.4165	15.1244	8.0470	0.1780	-0.0609	-0.5218	-1.4985	11.8667	5.7789	-0.0012	0.3160	-0.3931	6.9571	119.0566	44.4823	3.8348	-0.3234	-0.1991
1896.4350	-1.9347	-2.7770	-0.1671	-2.0445	-1.3971	1.2235	-0.3209	0.2820	0.5314	-0.1994	0.1698	-0.2715	-1.3956	15.1804	8.0673	0.1791	-0.1407	-0.5233	-1.4907	11.8457	5.7780	0.0015	0.3153	-0.3946	6.9521	118.8790	44.4122	3.8346	-0.3255	-0.1991
1896.4450	-1.9379	-2.7742	-0.1617	-2.0465	-1.3955	1.2208	-0.3160	0.2824	0.5410	-0.1996	0.1656	-0.2729	-1.4438	14.8651	7.8399	0.1691	-0.1207	-0.4902	-1.4842	11.8275	5.7767	0.0038	0.3146	-0.3958	6.9476	118.7230	44.3489	3.8344	-0.3272	-0.1991
1896.4550	-1.9410	-2.7714	-0.1562	-2.0484	-1.3938	1.2180	-0.3141	0.2766	0.5491	-0.1929	0.1643	-0.2787	-1.3973	15.0584	7.9749	0.1878	-0.1273	-0.5218	-1.4778	11.8092	5.7752	0.0060	0.3140	-0.3970	6.9423	118.5659	44.2832	3.8340	-0.3289	-0.1991
1896.4650	-1.9441	-2.7687	-0.1506	-2.0503	-1.3922	1.2152	-0.3106	0.2745	0.5585	-0.1863	0.1640	-0.2798	-1.3674	14.9547	7.7049	0.1822	-0.1553	-0.5387	-1.4714	11.7906	5.7732	0.0083	0.3133	-0.3982	6.9366	118.4052	44.2133	3.8334	-0.3306	-0.1991
1896.4770	-1.9478	-2.7654	-0.1440	-2.0524	-1.3902	1.2118	-0.3080	0.2689	0.5677	-0.1818	0.1552	-0.2868	-1.0435	15.2144	7.7410	0.2063	-0.1203	-0.4702	-1.4639	11.7681	5.7706	0.0109	0.3125	-0.3997	6.9288	118.2096	44.1263	3.8326	-0.3326	-0.1991
1896.4870	-1.9509	-2.7627	-0.1382	-2.0541	-1.3887	1.2090	-0.3012	0.2691	0.5746	-0.1749	0.1553	-0.2852	-1.2863	14.9727	7.7926	0.2190	-0.1090	-0.5320	-1.4576	11.7490	5.7680	0.0131	0.3119	-0.4009	6.9216	118.0428	44.0506	3.8317	-0.3342	-0.1991
1896.4970	-1.9539	-2.7601	-0.1325	-2.0558	-1.3871	1.2060	-0.2981	0.2635	0.5826	-0.1676	0.1581	-0.2922	-1.2481	15.1881	7.7002	0.1980	-0.1678	-0.4296	-1.4514	11.7296	5.7651	0.0153	0.3113	-0.4021	6.9138	117.8723	43.9711	3.8306	-0.3357	-0.1991
1896.5070	-1.9569	-2.7574	-0.1266	-2.0575	-1.3855	1.2031	-0.2934	0.2629	0.5878	-0.1637	0.1511	-0.2893	-1.2913	15.1445	7.7884	0.2170	-0.1838	-0.5311	-1.4453	11.7098	5.7618	0.0175	0.3106	-0.4033	6.9055	117.6966	43.8873	3.8294	-0.3374	-0.1991
1896.5190	-1.9605	-2.7543	-0.1194	-2.0593	-1.3837	1.1996	-0.2901	0.2568	0.5960	-0.1527	0.1446	-0.2967	-1.2506	15.0737	7.7280	0.1923	-0.1416	-0.5237	-1.4182	11.5597	5.6835	0.0174	0.3081	-0.4061	7.1283	115.9868	43.0627	3.7973	-0.3570	-0.2123
1896.5290	-1.9633	-2.7517	-0.1134	-2.0609	-1.3823	1.1966	-0.2851	0.2568	0.6014	-0.1462	0.1447	-0.3018	-1.2634	15.1252	7.8154	0.1652	-0.1424	-0.4795	-1.4120	11.5383	5.6788	0.0196	0.3074	-0.4074	7.1186	115.8050	42.9725	3.7958	-0.3584	-0.2123
1896.5390	-1.9661	-2.7492	-0.1074	-2.0623	-1.3808	1.1936	-0.2834	0.2565	0.6104	-0.1403	0.1454	-0.3043	-1.2056	14.6774	7.7125	0.2359	-0.1730	-0.5085	-1.4058	11.5161	5.6737	0.0218	0.3067	-0.4087	7.1083	115.6149	42.8772	3.7940	-0.3598	-0.2123
1896.5490	-1.9688	-2.7466	-0.1013	-2.0637	-1.3794	1.1906	-0.2776	0.2523	0.6173	-0.1339	0.1409	-0.3127	-1.4141	14.8142	7.7169	0.2226	-0.1465	-0.4842	-1.3996	11.4938	5.6682	0.0240	0.3060	-0.4100	7.0972	115.4224	42.7788	3.7921	-0.3612	-0.2123
1896.5590	-1.9716	-2.7441	-0.0952	-2.0650	-1.3780	1.1875	-0.2768	0.2507	0.6254	-0.1265	0.1401	-0.3127	-1.3438	14.6432	7.8022	0.2157	-0.1535	-0.5052	-1.3936	11.4712	5.6623	0.0262	0.3053	-0.4113	7.0855	115.2267	42.6767	3.7900	-0.3626	-0.2123
1896.5710	-1.9748	-2.7412	-0.0875	-2.0665	-1.3763	1.1837	-0.2713	0.2442	0.6365	-0.1179	0.1383	-0.3170	-1.2567	14.6940	7.5297	0.1797	-0.2566	-0.5057	-1.3863	11.4436	5.6547	0.0288	0.3045	-0.4128	7.0706	114.9858	42.5479	3.7871	-0.3643	-0.2123
1896.5810	-1.9776	-2.7387	-0.0810	-2.0677	-1.3750	1.1805	-0.2686	0.2410	0.6410	-0.1127	0.1320	-0.3240	-1.3220	14.6759	7.5440	0.1947	-0.1410	-0.5022	-1.3804	11.4204	5.6479	0.0309	0.3038	-0.4141	7.0573	114.7823	42.4372	3.7845	-0.3656	-0.2123
1896.5910	-1.9802	-2.7363	-0.0746	-2.0688	-1.3737	1.1772	-0.2640	0.2401	0.6479	-0.1063	0.1297	-0.3224	-1.2405	14.2981	7.5336	0.2097	-0.0891	-0.5086	-1.3745	11.3966	5.6407	0.0330	0.3031	-0.4154	7.0434	114.5724	42.3218	3.7816	-0.3669	-0.2123
1896.6010	-1.9828	-2.7339	-0.0680	-2.0699	-1.3725	1.1739	-0.2597	0.2356	0.6557	-0.0973	0.1366	-0.3242	-1.2618	14.5637	7.4899	0.1599	-0.1495	-0.4596	-1.3687	11.3729	5.6333	0.0351	0.3025	-0.4167	7.0287	114.3642	42.2043	3.7785	-0.3681	-0.2123
1896.6130	-1.9860	-2.7311	-0.0602	-2.0711	-1.3708	1.1700	-0.2563	0.2346	0.6581	-0.0935	0.1338	-0.3314	-1.0471	13.8720	7.7115	0.1985	-0.2051	-0.4591	-1.2838	11.2033	5.5648	0.0386	0.2984	-0.4218	7.9382	112.4313	41.4776	3.7840	-0.4038	-0.2489
1896.6230	-1.9884	-2.7288	-0.0535	-2.0719	-1.3695	1.1667	-0.2496	0.2247	0.6644	-0.0875	0.1234	-0.3311	-1.3370	14.6528	7.5254	0.1729	-0.1706	-0.5134	-1.2775	11.1771	5.5562	0.0410	0.2976	-0.4233	7.9181	112.2121	41.3507	3.7804	-0.4049	-0.2489
1896.6330	-1.9910	-2.7265	-0.0468	-2.0727	-1.3683	1.1634	-0.2489	0.2238	0.6727	-0.0816	0.1202	-0.3357	-1.1100	14.2902	7.4312	0.1624	-0.0928	-0.4968	-1.2713	11.1505	5.5472	0.0433	0.2969	-0.4248	7.8970	111.9885	41.2201	3.7765	-0.4060	-0.2489
1896.6430	-1.9934	-2.7243	-0.0401	-2.0735	-1.3672	1.1600	-0.2439	0.2230	0.6794	-0.0753	0.1204	-0.3471	-1.1782	13.9550	7.4452	0.1892	-0.0752	-0.4748	-1.2651	11.1237	5.5379	0.0456	0.2961	-0.4264	7.8752	111.7619	41.0865	3.7724	-0.4069	-0.2489
1896.6530	-1.9958	-2.7221	-0.0333	-2.0742	-1.3660	1.1565	-0.2390	0.2171	0.6870	-0.0707	0.1203	-0.3462	-1.1372	14.0744	7.4559	0.2427	-0.1311	-0.4872	-1.2590	11.0967	5.5282	0.0479	0.2953	-0.4279	7.8525	111.5326	40.9490	3.7680	-0.4080	-0.2489
1896.6650	-1.9986	-2.7195	-0.0248	-2.0750	-1.3646	1.1523	-0.2347	0.2123	0.6951	-0.0582	0.1176	-0.3523	-1.0083	13.9908	7.1243	0.1703	-0.1623	-0.5004	-1.2517	11.0638	5.5159	0.0506	0.2944	-0.4297	7.8243	111.2528	40.7773	3.7623	-0.4091	-0.2489
1896.6750	-2.0009	-2.7175	-0.0178	-2.0755	-1.3634	1.1487	-0.2294	0.2081	0.6979	-0.0563	0.1143	-0.3572	-1.2151	13.9202	7.3126	0.2254	-0.1878	-0.4273	-1.2457	11.0360	5.5052	0.0528	0.2936	-0.4312	7.7999	111.0145	40.6301	3.7573	-0.4101	-0.2488
1896.6850	-2.0032	-2.7154	-0.0108	-2.0760	-1.3623	1.1451	-0.2289	0.2047	0.7058	-0.0466	0.1079	-0.3587	-0.8357	13.8760	7.2941	0.1627	-0.1904	-0.4891	-1.2398	11.0083	5.4944	0.0550	0.2928	-0.4328	7.7747	110.7773	40.4812	3.7520	-0.4110	-0.2488
1896.6970	-2.0059	-2.7130	-0.0024	-2.0765	-1.3611	1.1408	-0.2216	0.2016	0.7123	-0.0400	0.1038	-0.3628	-1.0232	13.7547	7.3383	0.2090	-0.1463	-0.4919	-1.2329	10.9748	5.4810	0.0577	0.2919	-0.4346	7.7434	110.4895	40.2990	3.7453	-0.4120	-0.2488
1896.7070	-2.0081	-2.7110	0.0048	-2.0768	-1.3600	1.1371	-0.2177	0.1962	0.7205	-0.0322	0.0985	-0.3672	-1.0015	13.7862	7.2485	0.2242	-0.1277	-0.3928	-1.2271	10.9464	5.4693	0.0598	0.2912	-0.4361	7.7164	110.2442	40.1419	3.7393	-0.4128	-0.2488
1896.7170	-2.0102	-2.7091	0.0120	-2.0771	-1.3590	1.1334	-0.2135	0.1910	0.7277	-0.0235	0.0935	-0.3736	-0.9382	13.7651	6.9842	0.1790	-0.0905	-0.4341	-1.2147	10.8103	5.3780	0.0572	0.2899	-0.4385	7.7685	108.7152	39.2084	3.6832	-0.4188	-0.2578
1896.7270	-2.0124	-2.7072	0.0193	-2.0773	-1.3581	1.1297	-0.2092	0.1891	0.7303	-0.0163	0.0943	-0.3779	-1.0233	13.5062	7.1842	0.1449	-0.1222	-0.5136	-1.2090	10.7808	5.3646	0.0593	0.2891	-0.4401	7.7410	108.4646	39.0434	3.6767	-0.4195	-0.2578
1896.7390	-2.0149	-2.7050	0.0281	-2.0774	-1.3569	1.1251	-0.2049	0.1825	0.7340	-0.0099	0.0935	-0.3827	-0.9893	13.5518	7.2354	0.2307	-0.1632	-0.4825	-1.2022	10.7451	5.3481	0.1252	0.2882	-0.4420	7.7069	108.1597	38.8409	3.6685	-0.4202	-0.2578
1896.7490	-2.0169	-2.7032	0.0356	-2.0774	-1.3560	1.1213	-0.1995	0.1792	0.7409	0.0035	0.0928	-0.3870	-0.9400	13.6640	7.2699	0.3003	-0.2247	-0.4972	-1.1966	10.7148	5.3338	0.3157	0.2874	-0.4436	7.6775	107.8986	38.6662	3.6612	-0.4208	-0.2578
1896.7590	-2.0188	-2.7014	0.0430	-2.0774	-1.3551	1.1173	-0.1959	0.1750	0.7500	0.0116	0.0874	-0.3918	-0.9983	13.5933	7.0014	0.3999	-0.2265	-0.4402	-1.1911	10.6846	5.3193	0.5053	0.2866	-0.4451	7.6475	107.6399	38.4900	3.6536	-0.4213	-0.2578
1896.7690	-2.0207	-2.6997	0.0505	-2.0772	-1.3542	1.1134	-0.1933	0.1728	0.7531	0.0203	0.0799	-0.3958	-1.0413	13.3470	6.9679	0.4070	-0.2039	-0.4215	-1.1856	10.6543	5.3045	0.6193	0.2859	-0.4467	7.6168	107.3788	38.3103	3.6457	-0.4218	-0.2578
1896.7790	-2.0226	-2.6980	0.0580	-2.0771	-1.3535	1.1094	-0.1890	0.1647	0.7601	0.0164	0.0756	-0.3959	-0.6608	13.6356	7.0288	0.5303	-0.1631	-0.4443	-1.1802	10.6236	5.2892	0.6211	0.2851	-0.4483	7.5853	107.1132	38.1268	3.6375	-0.4222	-0.2578
1896.7910	-2.0248	-2.6960	0.0673	-2.0769	-1.3526	1.1046	-0.1829	0.1619	0.7684	0.0221	0.0727	-0.4022	-0.9970	13.5934	6.9238	0.6008	-0.0989	-0.4288	-1.1738	10.5864	5.2702	0.6232	0.2843	-0.4502	7.5466	106.7899	37.8995	3.6270	-0.4225	-0.2578
1896.8010	-2.0266	-2.6944	0.0751	-2.0766	-1.3519	1.1006	-0.1777	0.1589	0.7737	0.0301	0.0730	-0.4062	-0.9679	13.4839	6.7199	0.6084	-0.0762	-0.4893	-1.1686	10.5549	5.2539	0.6249	0.2835	-0.4518	7.5135	106.5151	37.7048	3.6179	-0.4227	-0.2578
1896.8110	-2.0283	-2.6928	0.0828	-2.0762	-1.3511	1.0965	-0.1755	0.1549	0.7748	0.0386	0.0736	-0.4124	-0.7521	13.2356	6.7996	0.6099	-0.1459	-0.4663	-1.1634	10.4408	5.1666	0.6216	0.2830	-0.4539	7.4792	105.2517	36.8144	3.5550	-0.4209	-0.2636
1896.8210	-2.0300	-2.6913	0.0905	-2.0758	-1.3504	1.0923	-0.1690	0.1505	0.7780	0.0460	0.0720	-0.4216	-1.0589	13.2166	6.8786	0.6323	-0.2098	-0.4449	-1.1582	10.4091	5.1490	0.6232	0.2822	-0.4555	7.4464	104.9780	36.6164	3.5454	-0.4212	-0.2636
1896.8330	-2.0320	-2.6895	0.1000	-2.0753	-1.3496	1.0873	-0.1649	0.1452	0.7884	0.0520	0.0620	-0.4273	-1.0331	13.1162	6.4587	0.6760	-0.1417	-0.4145	-1.1520	10.3704	5.1271	0.6250	0.2814	-0.4574	7.4059	104.6419	36.3716	3.5332	-0.4213	-0.2636
1896.8430	-2.0336	-2.6881	0.1079	-2.0747	-1.3489	1.0830	-0.1639	0.1430	0.7864	0.0622	0.0634	-0.4266	-0.9332	12.9113	6.6878	0.6759	-0.1883	-0.4255	-1.1469	10.3384	5.1088	0.6266	0.2806	-0.4590	7.3717	104.3643	36.1661	3.5228	-0.4214	-0.2636
1896.8530	-2.0352	-2.6867	0.1158	-2.0740	-1.3484	1.0786	-0.1567	0.1365	0.7910	0.0693	0.0580	-0.4305	-1.0204	12.8684	6.5834	0.6274	-0.1318	-0.4318	-1.1418	10.3059	5.0899	0.6280	0.2799	-0.4607	7.3367	104.0806	35.9556	3.5118	-0.4213	-0.2636
1896.8630	-2.0367	-2.6854	0.1238	-2.0733	-1.3478	1.0742	-0.1527	0.1330	0.7971	0.0770	0.0556	-0.4317	-1.1224	12.7852	6.4953	0.6639	-0.1462	-0.4210	-1.1368	10.2736	5.0710	0.6295	0.2792	-0.4623	7.3013	103.7995	35.7441	3.5006	-0.4213	-0.2636
1896.8750	-2.0385	-2.6838	0.1334	-2.0723	-1.3471	1.0690	-0.1480	0.1278	0.7982	0.0850	0.0534	-0.4353	-1.0433	12.7948	6.4875	0.6332	-0.1637	-0.4825	-1.1309	10.2343	5.0476	0.6311	0.2784	-0.4642	7.2580	103.4565	35.4842	3.4866	-0.4212	-0.2636
1896.8850	-2.0400	-2.6826	0.1413	-2.0714	-1.3466	1.0647	-0.1460	0.1232	0.8024	0.0917	0.0497	-0.4424	-0.8288	12.6733	6.4832	0.6380	-0.1420	-0.4151	-1.1260	10.2019	5.0281	0.6325	0.2777	-0.4658	7.2215	103.1742	35.2675	3.4746	-0.4210	-0.2636
1896.8950	-2.0414	-2.6813	0.1493	-2.0705	-1.3461	1.0603	-0.1396	0.1222	0.8075	0.0975	0.0462	-0.4528	-0.9718	12.3201	6.3292	0.6222	-0.1457	-0.3806	-1.1211	10.1687	5.0080	0.6338	0.2770	-0.4674	7.1842	102.8829	35.0446	3.4620	-0.4208	-0.2636
1896.9050	-2.0428	-2.6802	0.1574	-2.0695	-1.3457	1.0558	-0.1373	0.1141	0.8087	0.1017	0.0461	-0.4584	-0.8985	12.4447	6.4531	0.6720	-0.2169	-0.4118	-1.1163	10.1360	4.9879	0.6351	0.2763	-0.4690	7.1467	102.5963	34.8220	3.4493	-0.4205	-0.2636
1896.9150	-2.0442	-2.6791	0.1657	-2.0684	-1.3453	1.0511	-0.1320	0.1083	0.8142	0.1073	0.0415	-0.4599	-0.8159	12.5111	6.3569	0.6438	-0.1988	-0.4266	-1.1188	10.0471	4.9058	0.6311	0.2765	-0.4709	7.0226	101.6374	33.9951	3.3805	-0.4109	-0.2656
1896.9270	-2.0458	-2.6778	0.1754	-2.0670	-1.3449	1.0455	-0.1281	0.1045	0.8155	0.1142	0.0355	-0.4651	-0.7363	12.4675	6.1862	0.6266	-0.1186	-0.3458	-1.1131	10.0075	4.8797	0.6324	0.2757	-0.4728	6.9788	101.2897	33.7187	3.3642	-0.4104	-0.2656
1896.9370	-2.0471	-2.6768	0.1835	-2.0658	-1.3445	1.0409	-0.1236	0.1014	0.8175	0.1199	0.0340	-0.4627	-0.7003	12.3642	6.2383	0.6225	-0.1052	-0.4405	-1.1083	9.9746	4.8579	0.6334	0.2750	-0.4744	6.9419	101.0008	33.4879	3.3503	-0.4099	-0.2656
1896.9470	-2.0482	-2.6758	0.1917	-2.0646	-1.3442	1.0363	-0.1166	0.0992	0.8199	0.1235	0.0312	-0.4690	-0.8829	12.0056	6.3109	0.6870	-0.0748	-0.4398	-1.1037	9.9413	4.8357	0.6344	0.2744	-0.4760	6.9044	100.7071	33.2521	3.3360	-0.4094	-0.2656
1896.9570	-2.0494	-2.6748	0.2000	-2.0632	-1.3439	1.0315	-0.1130	0.0917	0.8255	0.1325	0.0300	-0.4746	-0.8068	12.1592	5.9640	0.6065	-0.0536	-0.4286	-1.0990	9.9079	4.8130	0.6354	0.2738	-0.4777	6.8667	100.4135	33.0128	3.3211	-0.4089	-0.2656
1896.9690	-2.0507	-2.6738	0.2099	-2.0616	-1.3435	1.0258	-0.1069	0.0837	0.8277	0.1391	0.0260	-0.4804	-1.0829	12.5899	6.0823	0.6374	-0.0808	-0.4442	-1.0935	9.8679	4.7856	0.6365	0.2730	-0.4796	6.8210	100.0604	32.7237	3.3029	-0.4081	-0.2656
1896.9790	-2.0518	-2.6730	0.2182	-2.0601	-1.3432	1.0209	-0.1066	0.0830	0.8324	0.1468	0.0245	-0.4850	-0.7067	12.1544	5.8499	0.6058	-0.0907	-0.4099	-1.0889	9.8345	4.7624	0.6374	0.2724	-0.4812	6.7825	99.7657	32.4791	3.2872	-0.4075	-0.2656
1896.9890	-2.0528	-2.6721	0.2265	-2.0586	-1.3431	1.0160	-0.1030	0.0791	0.8305	0.1508	0.0207	-0.4882	-0.4203	12.0310	6.0055	0.6469	-0.0614	-0.4047	-1.0843	9.8010	4.7391	0.6382	0.2718	-0.4829	6.7438	99.4704	32.2333	3.2713	-0.4067	-0.2656
1896.9990	-2.0538	-2.6714	0.2348	-2.0571	-1.3429	1.0111	-0.0957	0.0718	0.8326	0.1591	0.0179	-0.4910	-0.7210	12.3424	6.0461	0.6583	-0.0460	-0.4062	-1.0797	9.7676	4.7156	0.6390	0.2711	-0.4845	6.7048	99.1754	31.9856	3.2549	-0.4060	-0.2656
1897.0100	-2.0548	-2.6707	0.2432	-2.0555	-1.3427	1.0062	-0.0913	0.0705	0.8368	0.1697	0.0163	-0.4958	-0.8818	12.1408	5.8245	0.6009	-0.0957	-0.4041	-1.0792	9.7265	4.6788	0.6384	0.2709	-0.4861	6.6178	98.7885	31.6069	3.2233	-0.4009	-0.2650
1897.0210	-2.0558	-2.6699	0.2532	-2.0534	-1.3425	1.0002	-0.0870	0.0676	0.8353	0.1764	0.0114	-0.5018	-0.7948	11.9087	5.9884	0.5838	-0.1002	-0.4483	-1.0850	9.6660	4.6127	0.6353	0.2714	-0.4873	6.4404	98.1846	30.9473	3.1616	-0.3881	-0.2633
1897.0310	-2.0567	-2.6692	0.2616	-2.0517	-1.3425	0.9952	-0.0832	0.0621	0.8432	0.1799	0.0075	-0.5081	-0.7495	11.8303	5.7696	0.6046	-0.0926	-0.4219	-1.0805	9.6327	4.5876	0.6358	0.2279	-0.4883	6.4032	97.8875	30.6914	3.1440	-0.3872	-0.2633
1897.0410	-2.0575	-2.6686	0.2701	-2.0498	-1.3424	0.9900	-0.0791	0.0565	0.8406	0.1875	0.0019	-0.5140	-0.9044	12.0503	5.8660	0.5783	-0.0675	-0.4305	-1.0761	9.5993	4.5620	0.6362	0.1484	-0.4893	6.3657	97.5879	30.4309	3.1259	-0.3862	-0.2633
1897.0510	-2.0583	-2.6681	0.2786	-2.0480	-1.3424	0.9848	-0.0772	0.0511	0.8460	0.1941	0.0006	-0.5164	-0.5947	12.0414	5.7328	0.5401	-0.1000	-0.4082	-1.0717	9.5662	4.5364	0.6366	0.0689	-0.4903	6.3283	97.2921	30.1712	3.1075	-0.3851	-0.2633
1897.0630	-2.0592	-2.6675	0.2888	-2.0455	-1.3424	0.9786	-0.0733	0.0472	0.8472	0.2002	-0.0001	-0.5195	-0.4439	12.0192	5.6132	0.5477	-0.2041	-0.4074	-1.0664	9.5261	4.5053	0.6371	-0.0265	-0.4915	6.2831	96.9331	29.8547	3.0847	-0.3838	-0.2633
1897.0730	-2.0598	-2.6670	0.2972	-2.0436	-1.3425	0.9734	-0.0666	0.0450	0.8486	0.2037	-0.0026	-0.5257	-0.7333	11.9087	5.5165	0.5556	-0.2407	-0.3958	-1.0620	9.4929	4.4793	0.6374	-0.1054	-0.4926	6.2454	96.6372	29.5909	3.0654	-0.3827	-0.2633
1897.0830	-2.0604	-2.6666	0.3056	-2.0415	-1.3425	0.9681	-0.0618	0.0414	0.8497	0.2103	-0.0038	-0.5295	-0.9344	11.7100	5.5268	0.5287	-0.3273	-0.4281	-1.0576	9.4600	4.4535	0.6378	-0.1842	-0.4936	6.2078	96.3442	29.3283	3.0461	-0.3815	-0.2633
1897.0930	-2.0611	-2.6662	0.3142	-2.0393	-1.3425	0.9627	-0.0592	0.0383	0.8506	0.2181	-0.0068	-0.5345	-0.9111	11.4668	5.4755	0.4896	-0.4102	-0.4134	-1.0533	9.4263	4.4268	0.6380	-0.2631	-0.4946	6.1696	96.0416	29.0579	3.0257	-0.3803	-0.2633
1897.1050	-2.0617	-2.6658	0.3245	-2.0367	-1.3426	0.9562	-0.0555	0.0310	0.8513	0.2184	-0.0120	-0.5392	-0.9286	11.6443	5.3051	0.5168	-0.4034	-0.3717	-1.0480	9.3867	4.3951	0.6383	-0.3412	-0.4958	6.1242	95.6877	28.7352	3.0012	-0.3787	-0.2633
1897.1150	-2.0622	-2.6655	0.3330	-2.0344	-1.3427	0.9508	-0.0521	0.0267	0.8493	0.2224	-0.0130	-0.5435	-0.8422	11.6635	5.4102	0.5273	-0.4291	-0.3139	-1.0675	9.3526	4.3309	0.6332	-0.3397	-0.4961	5.8041	95.3762	28.1001	2.9252	-0.3553	-0.2559
1897.1250	-2.0627	-2.6652	0.3415	-2.0321	-1.3428	0.9454	-0.0471	0.0237	0.8504	0.2264	-0.0112	-0.5451	-1.0894	11.5521	5.2613	0.4324	-0.4767	-0.3833	-1.0632	9.3204	4.3034	0.6331	-0.3402	-0.4971	5.7694	95.0829	27.8288	2.9040	-0.3540	-0.2559
1897.1350	-2.0632	-2.6650	0.3500	-2.0297	-1.3429	0.9400	-0.0446	0.0202	0.8521	0.2290	-0.0143	-0.5518	-0.9844	11.4766	5.1454	0.4987	-0.4901	-0.4097	-1.0590	9.2883	4.2759	0.6330	-0.3407	-0.4981	5.7348	94.7916	27.5568	2.8826	-0.3526	-0.2559
1897.1470	-2.0637	-2.6648	0.3603	-2.0269	-1.3432	0.9333	-0.0408	0.0151	0.8520	0.2357	-0.0185	-0.5592	-1.0723	11.4009	5.1460	0.5308	-0.5498	-0.3758	-1.0539	9.2493	4.2422	0.6328	-0.3413	-0.4993	5.6930	94.4364	27.2242	2.8562	-0.3509	-0.2559
1897.1570	-2.0641	-2.6647	0.3688	-2.0246	-1.3433	0.9276	-0.0388	0.0112	0.8515	0.2430	-0.0210	-0.5620	-0.8759	11.4413	5.0881	0.5691	-0.5165	-0.3706	-1.0496	9.2173	4.2143	0.6327	-0.3418	-0.5003	5.6584	94.1458	26.9485	2.8342	-0.3495	-0.2559
1897.1670	-2.0645	-2.6646	0.3773	-2.0221	-1.3435	0.9220	-0.0349	0.0090	0.8498	0.2546	-0.0238	-0.5634	-0.7345	10.9398	5.0701	0.4862	-0.5386	-0.3834	-1.0454	8.8894	4.1864	0.6325	-0.3423	-0.5013	5.6240	93.8571	26.6734	2.8117	-0.3480	-0.2559
1897.1770	-2.0647	-2.6645	0.3858	-2.0196	-1.3438	0.9163	-0.0314	0.0024	0.8527	0.2602	-0.0255	-0.5664	-0.5555	10.7314	4.8136	0.5494	-0.5680	-0.4014	-1.0411	8.3615	4.1584	0.6322	-0.3428	-0.5022	5.5897	93.5704	26.3971	2.7890	-0.3465	-0.2559
1897.1870	-2.0651	-2.6645	0.3943	-2.0169	-1.3441	0.9106	-0.0268	-0.0011	0.8502	0.2671	-0.0284	-0.5772	-0.6462	10.3401	4.8578	0.4968	-0.5850	-0.3410	-1.0368	7.8336	4.1304	0.6320	-0.3433	-0.5032	5.5555	93.2836	26.1204	2.7659	-0.3449	-0.2559
1897.1990	-2.0653	-2.6646	0.4045	-2.0138	-1.3444	0.9038	-0.0214	-0.0038	0.8508	0.2717	-0.0311	-0.5807	-0.6729	9.4773	4.9461	0.4950	-0.5973	-0.3546	-1.0316	7.1857	4.0964	0.6316	-0.3439	-0.5044	5.5145	92.9369	25.7847	2.7374	-0.3430	-0.2559
1897.2100	-2.0655	-2.6646	0.4130	-2.0111	-1.3447	0.8979	-0.0173	-0.0070	0.8478	0.2757	-0.0342	-0.5818	-0.7144	8.8895	5.0523	0.4855	-0.6569	-0.4291	-1.0274	6.6423	4.0575	0.6301	-0.3439	-0.5055	5.4794	92.5997	25.4011	2.7014	-0.3368	-0.2572
1897.2190	-2.0656	-2.6647	0.4216	-2.0083	-1.3451	0.8920	-0.0133	-0.0130	0.8470	0.2811	-0.0366	-0.5879	-0.8012	8.8217	4.9262	0.4783	-0.6963	-0.3310	-1.0233	6.3071	3.9995	0.6265	-0.3432	-0.5068	5.4441	92.1807	24.8365	2.6440	-0.3226	-0.2606
1897.2290	-2.0658	-2.6649	0.4300	-2.0054	-1.3454	0.8861	-0.0105	-0.0145	0.8478	0.2829	-0.0375	-0.5897	-0.7475	8.6721	4.7110	0.4670	-0.7391	-0.3622	-0.9196	6.2773	3.9706	0.6260	-0.3436	-0.5078	5.4119	91.9033	24.5579	2.6194	-0.3209	-0.2606
1897.2410	-2.0658	-2.6650	0.4402	-2.0019	-1.3459	0.8790	-0.0034	-0.0161	0.8467	0.2843	-0.0422	-0.5988	-0.4633	8.3094	4.7401	0.4311	-0.7134	-0.3204	-0.2756	6.2412	3.9355	0.6252	-0.3440	-0.5091	5.3731	91.5661	24.2196	2.5893	-0.3187	-0.2606
1897.2510	-2.0658	-2.6652	0.4486	-1.9989	-1.3463	0.8731	0.0005	-0.0196	0.8486	0.2889	-0.0448	-0.6011	-0.1409	8.0301	4.6294	0.4375	-0.6998	-0.3725	0.2610	6.2109	3.9061	0.6246	-0.3444	-0.5101	5.3410	91.2838	23.9356	2.5639	-0.3169	-0.2606
1897.2610	-2.0658	-2.6654	0.4572	-1.9960	-1.3468	0.8670	0.0017	-0.0236	0.8451	0.2962	-0.0454	-0.6079	0.5640	7.9781	4.6920	0.4107	-0.7081	-0.3886	0.7831	6.1809	3.8765	0.6240	-0.3448	-0.5111	5.3091	91.0039	23.6510	2.5383	-0.3151	-0.2606
1897.2710	-2.0658	-2.6657	0.4656	-1.9931	-1.3473	0.8609	0.0056	-0.0265	0.8454	0.2998	-0.0493	-0.6124	0.9393	7.7347	4.5790	0.4701	-0.6734	-0.3093	1.2976	6.1507	3.8467	0.6233	-0.3452	-0.5121	5.2772	90.7216	23.3634	2.5123	-0.3131	-0.2606
1897.2830	-2.0657	-2.6661	0.4757	-1.9895	-1.3479	0.8535	0.0118	-0.0303	0.8423	0.3055	-0.0491	-0.6128	1.3385	7.5185	4.6112	0.4845	-0.6672	-0.3169	1.8496	6.1151	3.8114	0.6224	-0.3457	-0.5133	5.2397	90.3905	23.0231	2.4810	-0.3109	-0.2606
1897.2930	-2.0656	-2.6664	0.4842	-1.9865	-1.3484	0.8473	0.0153	-0.0348	0.8431	0.3153	-0.0507	-0.6163	1.2131	7.4025	4.4983	0.4309	-0.6615	-0.3579	1.8544	6.0852	3.7817	0.6217	-0.3460	-0.5143	5.2084	90.1119	22.7364	2.4543	-0.3089	-0.2606
1897.3030	-2.0654	-2.6668	0.4926	-1.9832	-1.3489	0.8412	0.0160	-0.0401	0.8446	0.3204	-0.0552	-0.6210	1.4785	7.5173	4.2539	0.4161	-0.6546	-0.4005	1.8594	6.0562	3.7524	0.6209	-0.3464	-0.5153	5.1779	89.8438	22.4536	2.4275	-0.3070	-0.2606
1897.3130	-2.0652	-2.6672	0.5011	-1.9800	-1.3495	0.8349	0.0183	-0.0434	0.8483	0.3236	-0.0538	-0.6288	1.6390	7.4592	4.3022	0.3832	-0.6768	-0.3788	1.8737	6.0092	3.6801	0.6158	-0.3450	-0.5173	5.2594	89.3591	21.7518	2.3549	-0.2865	-0.2713
1897.3230	-2.0650	-2.6676	0.5096	-1.9767	-1.3500	0.8286	0.0215	-0.0480	0.8451	0.3274	-0.0571	-0.6326	1.8436	7.4237	4.3226	0.3543	-0.6602	-0.3559	1.8788	5.9807	3.6497	0.6148	-0.3453	-0.5184	5.2297	89.0924	21.4652	2.3274	-0.2845	-0.2713
1897.3350	-2.0647	-2.6683	0.5197	-1.9727	-1.3508	0.8210	0.0265	-0.0519	0.8394	0.3278	-0.0586	-0.6381	1.8369	7.4143	4.2078	0.3387	-0.6320	-0.3258	1.8850	5.9462	3.6129	0.6135	-0.3457	-0.5196	5.1943	88.7695	21.1184	2.2936	-0.2819	-0.2713
1897.3450	-2.0644	-2.6688	0.5281	-1.9693	-1.3514	0.8146	0.0305	-0.0524	0.8408	0.3317	-0.0634	-0.6410	2.0072	7.0859	3.9980	0.3194	-0.5558	-0.3257	1.8902	5.9184	3.5829	0.6125	-0.3460	-0.5207	5.1655	88.5111	20.8361	2.2657	-0.2799	-0.2713
1897.3550	-2.0641	-2.6693	0.5364	-1.9660	-1.3520	0.8081	0.0348	-0.0559	0.8361	0.3306	-0.0619	-0.6440	1.9578	6.9026	4.0070	0.3503	-0.6173	-0.3410	1.8954	5.8900	3.5524	0.6114	-0.3463	-0.5217	5.1367	88.2457	20.5489	2.2374	-0.2778	-0.2713
1897.3650	-2.0637	-2.6699	0.5447	-1.9627	-1.3526	0.8016	0.0401	-0.0612	0.8331	0.3364	-0.0642	-0.6482	1.8214	6.8727	4.0472	0.3959	-0.5641	-0.3640	1.9006	5.8626	3.5226	0.6104	-0.3465	-0.5227	5.1088	87.9934	20.2688	2.2095	-0.2757	-0.2713
1897.3750	-2.0633	-2.6706	0.5531	-1.9593	-1.3533	0.7950	0.0454	-0.0661	0.8328	0.3469	-0.0655	-0.6522	1.8027	7.0741	3.9514	0.3641	-0.5620	-0.3338	1.9059	5.8349	3.4924	0.6093	-0.3468	-0.5238	5.0810	87.7368	19.9843	2.1810	-0.2736	-0.2713
1897.3870	-2.0628	-2.6715	0.5632	-1.9552	-1.3541	0.7873	0.0492	-0.0702	0.8288	0.3535	-0.0643	-0.6577	1.8222	7.1485	3.8585	0.3544	-0.5605	-0.3784	1.9123	5.8019	3.4561	0.6080	-0.3472	-0.5251	5.0480	87.4311	19.6434	2.1463	-0.2710	-0.2713
1897.3970	-2.0622	-2.6722	0.5715	-1.9516	-1.3547	0.7807	0.0519	-0.0728	0.8266	0.3592	-0.0628	-0.6676	1.9249	7.0775	3.7996	0.3352	-0.6468	-0.3285	1.9176	5.7749	3.4262	0.6068	-0.3474	-0.5261	5.0211	87.1824	19.3621	2.1172	-0.2689	-0.2713
1897.4070	-2.0617	-2.6729	0.5798	-1.9480	-1.3554	0.7740	0.0558	-0.0753	0.8243	0.3628	-0.0653	-0.6757	1.8655	6.9703	3.7250	0.3050	-0.6834	-0.3599	1.9230	5.7478	3.3962	0.6057	-0.3477	-0.5271	4.9945	86.9328	19.0796	2.0877	-0.2667	-0.2713
1897.4170	-2.0612	-2.6737	0.5880	-1.9444	-1.3561	0.7672	0.0583	-0.0809	0.8190	0.3650	-0.0698	-0.6783	2.0092	7.2781	3.7361	0.2999	-0.6698	-0.3301	1.8982	5.7645	3.3484	0.5993	-0.3448	-0.5271	4.6116	87.1971	18.6274	2.0055	-0.2310	-0.2596
1897.4270	-2.0605	-2.6745	0.5961	-1.9406	-1.3569	0.7604	0.0630	-0.0822	0.8173	0.3675	-0.0744	-0.6765	1.9391	7.2704	3.6770	0.2725	-0.6407	-0.3571	1.9033	5.7391	3.3181	0.5978	-0.3449	-0.5281	4.5889	86.9559	18.3486	1.9757	-0.2288	-0.2596
1897.4390	-2.0597	-2.6755	0.6059	-1.9362	-1.3578	0.7522	0.0676	-0.0810	0.8145	0.3667	-0.0782	-0.6798	2.0247	6.7724	3.6638	0.2865	-0.5675	-0.3181	1.9096	5.7084	3.2815	0.5959	-0.3451	-0.5293	4.5620	86.6633	18.0112	1.9395	-0.2262	-0.2596
1897.4490	-2.0590	-2.6763	0.6141	-1.9325	-1.3586	0.7455	0.0701	-0.0865	0.8087	0.3681	-0.0775	-0.6827	2.0112	6.8108	3.7602	0.3365	-0.5386	-0.4041	1.9148	5.6833	3.2512	0.5944	-0.3452	-0.5303	4.5400	86.4262	17.7322	1.9095	-0.2240	-0.2596
1897.4590	-2.0583	-2.6772	0.6222	-1.9288	-1.3594	0.7386	0.0725	-0.0930	0.8076	0.3752	-0.0794	-0.6941	2.2750	7.1610	3.4598	0.3446	-0.4953	-0.3334	1.9200	5.6584	3.2211	0.5929	-0.3453	-0.5313	4.5185	86.1904	17.4548	1.8795	-0.2218	-0.2596
1897.4710	-2.0574	-2.6783	0.6319	-1.9243	-1.3603	0.7302	0.0797	-0.0926	0.8031	0.3818	-0.0769	-0.6969	1.9811	6.7425	3.5144	0.3303	-0.5191	-0.3808	1.9264	5.6289	3.1851	0.5910	-0.3455	-0.5325	4.4931	85.9119	17.1242	1.8431	-0.2192	-0.2596
1897.4810	-2.0566	-2.6793	0.6399	-1.9204	-1.3611	0.7232	0.0844	-0.0949	0.8015	0.3878	-0.0740	-0.7027	1.7550	6.7381	3.4113	0.2918	-0.5728	-0.3158	1.9317	5.6044	3.1553	0.5894	-0.3456	-0.5335	4.4724	85.6814	16.8494	1.8126	-0.2170	-0.2596
1897.4910	-2.0557	-2.6802	0.6480	-1.9166	-1.3619	0.7162	0.0862	-0.0995	0.7977	0.3910	-0.0751	-0.7017	1.8539	6.8265	3.3399	0.2504	-0.5994	-0.3761	1.9371	5.5798	3.1252	0.5878	-0.3458	-0.5345	4.4519	85.4491	16.5724	1.7817	-0.2148	-0.2596
1897.5010	-2.0548	-2.6812	0.6560	-1.9125	-1.3627	0.7090	0.0893	-0.1007	0.7965	0.3943	-0.0811	-0.7085	1.8819	6.5007	3.1478	0.1891	-0.5762	-0.3543	1.9425	5.5557	3.0954	0.5861	-0.3459	-0.5355	4.4320	85.2234	16.2985	1.7504	-0.2126	-0.2596
1897.5130	-2.0537	-2.6825	0.6655	-1.9078	-1.3637	0.7004	0.0927	-0.1038	0.7919	0.3915	-0.0818	-0.7104	1.9145	6.4164	3.0995	0.2208	-0.5604	-0.3428	2.0073	5.4638	2.9787	0.5786	-0.3439	-0.5409	5.1014	84.1975	15.1786	1.6540	-0.1868	-0.3043
1897.5230	-2.0527	-2.6835	0.6733	-1.9038	-1.3645	0.6933	0.0969	-0.1099	0.7846	0.3937	-0.0830	-0.7145	1.7760	6.6909	3.1679	0.2422	-0.5398	-0.3720	2.0136	5.4412	2.9485	0.5769	-0.3439	-0.5421	5.0808	83.9876	14.9113	1.6231	-0.1846	-0.3043
1897.5330	-2.0517	-2.6846	0.6812	-1.8999	-1.3654	0.6862	0.0996	-0.1124	0.7805	0.3975	-0.0847	-0.7255	1.9834	6.6695	3.1344	0.2476	-0.5264	-0.3590	2.0199	5.4187	2.9182	0.5752	-0.3439	-0.5433	5.0607	83.7788	14.6437	1.5922	-0.1824	-0.3043
1897.5430	-2.0507	-2.6858	0.6890	-1.8959	-1.3662	0.6789	0.1052	-0.1143	0.7793	0.4075	-0.0849	-0.7321	1.6356	6.6104	2.9369	0.2331	-0.5297	-0.3357	2.0263	5.3966	2.8883	0.5735	-0.3439	-0.5444	5.0412	83.5747	14.3797	1.5615	-0.1802	-0.3043
1897.5550	-2.0494	-2.6871	0.6983	-1.8911	-1.3672	0.6701	0.1091	-0.1161	0.7721	0.4117	-0.0883	-0.7331	1.6160	6.5096	2.9204	0.2391	-0.5163	-0.3805	2.0340	5.3703	2.8527	0.5714	-0.3440	-0.5458	5.0184	83.3331	14.0656	1.5244	-0.1775	-0.3043
1897.5650	-2.0483	-2.6883	0.7060	-1.8870	-1.3682	0.6626	0.1112	-0.1164	0.7634	0.4144	-0.0905	-0.7351	1.8105	6.0894	3.0378	0.2573	-0.4237	-0.3645	2.0404	5.3484	2.8228	0.5696	-0.3440	-0.5470	4.9999	83.1315	13.8021	1.4929	-0.1753	-0.3043
1897.5750	-2.0471	-2.6895	0.7137	-1.8828	-1.3691	0.6553	0.1149	-0.1246	0.7601	0.4168	-0.0908	-0.7447	1.7757	6.6242	3.0225	0.2637	-0.4256	-0.3295	2.0469	5.3269	2.7933	0.5679	-0.3440	-0.5482	4.9820	82.9353	13.5425	1.4614	-0.1731	-0.3043
1897.5850	-2.0459	-2.6908	0.7213	-1.8785	-1.3699	0.6479	0.1171	-0.1264	0.7590	0.4156	-0.0864	-0.7516	1.9016	6.5514	2.7964	0.1905	-0.4978	-0.3836	2.0535	5.3059	2.7643	0.5661	-0.3440	-0.5494	4.9648	82.7446	13.2871	1.4298	-0.1709	-0.3043
1897.5970	-2.0445	-2.6923	0.7302	-1.8735	-1.3710	0.6388	0.1237	-0.1281	0.7564	0.4143	-0.0897	-0.7588	1.9640	6.4512	2.7107	0.2459	-0.5662	-0.3448	2.0615	5.2812	2.7298	0.5640	-0.3441	-0.5508	4.9449	82.5220	12.9847	1.3925	-0.1684	-0.3043
1897.6070	-2.0432	-2.6936	0.7378	-1.8694	-1.3719	0.6312	0.1284	-0.1316	0.7491	0.4186	-0.0898	-0.7608	1.8617	6.6370	2.9513	0.2794	-0.5474	-0.3380	2.0681	5.2607	2.7011	0.5622	-0.3441	-0.5519	4.9288	82.3370	12.7326	1.3613	-0.1662	-0.3043
1897.6170	-2.0418	-2.6949	0.7453	-1.8652	-1.3728	0.6236	0.1312	-0.1324	0.7469	0.4270	-0.0923	-0.7662	1.9591	6.4435	2.8202	0.2488	-0.5639	-0.3329	2.0240	5.3307	2.6665	0.5539	-0.3390	-0.5510	4.3135	83.2193	12.4280	1.2635	-0.1106	-0.2822
1897.6290	-2.0402	-2.6965	0.7543	-1.8601	-1.3739	0.6143	0.1349	-0.1356	0.7389	0.4339	-0.0959	-0.7735	1.8959	6.7234	2.5638	0.2099	-0.4733	-0.3114	2.0313	5.3083	2.6314	0.5512	-0.3387	-0.5523	4.2993	83.0010	12.1264	1.2254	-0.1080	-0.2822
1897.6390	-2.0389	-2.6979	0.7617	-1.8557	-1.3748	0.6066	0.1376	-0.1359	0.7323	0.4342	-0.0938	-0.7738	2.0862	6.4612	2.7581	0.1803	-0.4988	-0.4133	2.0374	5.2903	2.6026	0.5489	-0.3385	-0.5534	4.2881	82.8266	11.8803	1.1940	-0.1059	-0.2822
1897.6490	-2.0374	-2.6993	0.7689	-1.8513	-1.3758	0.5987	0.1425	-0.1393	0.7244	0.4311	-0.0939	-0.7824	2.0005	6.6991	2.7545	0.1782	-0.4358	-0.3649	2.0436	5.2723	2.5739	0.5467	-0.3383	-0.5545	4.2772	82.6519	11.6344	1.1621	-0.1039	-0.2822
1897.6590	-2.0360	-2.7007	0.7762	-1.8470	-1.3767	0.5910	0.1467	-0.1373	0.7197	0.4323	-0.0898	-0.7859	1.9958	6.2694	2.6534	0.1626	-0.5088	-0.3825	2.0499	5.2548	2.5456	0.5444	-0.3381	-0.5556	4.2669	82.4834	11.3932	1.1305	-0.1018	-0.2822
1897.6710	-2.0342	-2.7024	0.7847	-1.8417	-1.3777	0.5815	0.1516	-0.1422	0.7161	0.4338	-0.0904	-0.7890	1.9163	6.3245	2.3537	0.1095	-0.5399	-0.4319	2.0574	5.2338	2.5119	0.5417	-0.3379	-0.5569	4.2550	82.2809	11.1053	1.0928	-0.0994	-0.2823
1897.6810	-2.0327	-2.7038	0.7918	-1.8374	-1.3787	0.5735	0.1522	-0.1427	0.7091	0.4323	-0.0921	-0.7914	2.3943	6.3409	2.4754	0.1710	-0.5227	-0.4390	2.0637	5.2169	2.4843	0.5395	-0.3377	-0.5580	4.2457	82.1198	10.8706	1.0617	-0.0974	-0.2823
1897.6910	-2.0311	-2.7052	0.7989	-1.8332	-1.3797	0.5656	0.1598	-0.1472	0.7019	0.4377	-0.0948	-0.7983	2.0414	6.5220	2.4610	0.2266	-0.4647	-0.3704	2.0700	5.1996	2.4563	0.5373	-0.3376	-0.5591	4.2365	81.9538	10.6316	1.0304	-0.0954	-0.2823
1897.7030	-2.0292	-2.7070	0.8075	-1.8279	-1.3808	0.5560	0.1655	-0.1444	0.6961	0.4439	-0.0913	-0.8057	1.9436	6.0266	2.3032	0.2192	-0.4748	-0.4046	2.0776	5.1793	2.4230	0.5347	-0.3373	-0.5604	4.2260	81.7598	10.3484	0.9928	-0.0931	-0.2823
1897.7130	-2.0275	-2.7084	0.8143	-1.8234	-1.3816	0.5478	0.1670	-0.1491	0.6913	0.4472	-0.0897	-0.8091	1.9339	6.3328	2.2619	0.1044	-0.5097	-0.3885	2.0077	5.2886	2.4187	0.5270	-0.3318	-0.5577	3.3116	83.0990	10.3443	0.9056	-0.0350	-0.2425
1897.7230	-2.0258	-2.7099	0.8212	-1.8189	-1.3826	0.5397	0.1699	-0.1482	0.6847	0.4436	-0.0915	-0.8119	2.0222	6.0692	2.1109	0.1018	-0.4914	-0.3745	2.0131	5.2743	2.3915	0.5243	-0.3314	-0.5586	3.3073	82.9462	10.1174	0.8742	-0.0331	-0.2425
1897.7330	-2.0241	-2.7114	0.8280	-1.8144	-1.3835	0.5316	0.1734	-0.1530	0.6806	0.4410	-0.0934	-0.8203	1.8501	6.3371	2.0923	0.0933	-0.3980	-0.3473	2.0185	5.2598	2.3643	0.5216	-0.3310	-0.5596	3.3031	82.7917	9.8892	0.8428	-0.0312	-0.2425
1897.7450	-2.0221	-2.7132	0.8361	-1.8091	-1.3846	0.5218	0.1753	-0.1499	0.6687	0.4411	-0.0885	-0.8282	1.8942	5.8990	2.1503	0.1762	-0.4317	-0.4001	2.0249	5.2424	2.3316	0.5183	-0.3305	-0.5607	3.2984	82.6059	9.6162	0.8053	-0.0290	-0.2425
1897.7550	-2.0203	-2.7147	0.8427	-1.8048	-1.3855	0.5135	0.1779	-0.1545	0.6629	0.4424	-0.0866	-0.8299	1.9954	6.1805	2.2498	0.1386	-0.4455	-0.3456	2.0303	5.2288	2.3054	0.5157	-0.3301	-0.5616	3.2949	82.4617	9.3986	0.7748	-0.0273	-0.2425
1897.7650	-2.0185	-2.7162	0.8493	-1.8003	-1.3863	0.5051	0.1833	-0.1548	0.6544	0.4486	-0.0829	-0.8299	1.6951	6.1998	2.2237	0.1105	-0.4681	-0.3302	2.0358	5.2155	2.2793	0.5131	-0.3297	-0.5626	3.2918	82.3204	9.1819	0.7442	-0.0255	-0.2425
1897.7770	-2.0163	-2.7181	0.8572	-1.7950	-1.3873	0.4952	0.1868	-0.1583	0.6498	0.4505	-0.0832	-0.8327	1.7309	6.4277	2.1484	0.0880	-0.5056	-0.4597	2.0423	5.1993	2.2479	0.5099	-0.3292	-0.5637	3.2883	82.1490	8.9207	0.7073	-0.0234	-0.2425
1897.7870	-2.0144	-2.7196	0.8637	-1.7904	-1.3882	0.4869	0.1872	-0.1549	0.6408	0.4494	-0.0867	-0.8405	1.8249	5.9451	2.1792	0.0784	-0.4633	-0.4162	2.0478	5.1862	2.2221	0.5072	-0.3288	-0.5646	3.2857	82.0109	8.7072	0.6765	-0.0217	-0.2425
1897.7970	-2.0125	-2.7213	0.8701	-1.7858	-1.3891	0.4784	0.1916	-0.1603	0.6357	0.4460	-0.0885	-0.8425	1.7582	6.4324	1.9773	0.0481	-0.3892	-0.4052	2.0534	5.1735	2.1967	0.5045	-0.3284	-0.5655	3.2834	81.8775	8.4972	0.6459	-0.0200	-0.2425
1897.8070	-2.0106	-2.7228	0.8765	-1.7813	-1.3899	0.4698	0.1910	-0.1591	0.6320	0.4411	-0.0852	-0.8456	2.0704	6.3856	1.8449	0.0490	-0.3820	-0.3794	2.0589	5.1609	2.1715	0.5019	-0.3280	-0.5665	3.2814	81.7448	8.2894	0.6154	-0.0183	-0.2425
1897.8190	-2.0082	-2.7247	0.8839	-1.7761	-1.3909	0.4597	0.1929	-0.1575	0.6229	0.4380	-0.0833	-0.8508	1.9772	6.4960	1.8042	0.1821	-0.3674	-0.4161	1.9976	5.2587	2.1650	0.4941	-0.3225	-0.5643	2.4807	82.9183	8.2761	0.5336	0.0352	-0.2080
1897.8290	-2.0063	-2.7263	0.8900	-1.7718	-1.3918	0.4511	0.1965	-0.1559	0.6160	0.4448	-0.0792	-0.8535	2.0174	6.0557	1.8413	0.2031	-0.3916	-0.3682	2.0021	5.2481	2.1403	0.4912	-0.3219	-0.5651	2.4813	82.7903	8.0757	0.5044	0.0368	-0.2080
1897.8390	-2.0043	-2.7279	0.8961	-1.7674	-1.3925	0.4427	0.2010	-0.1602	0.6119	0.4529	-0.0749	-0.8602	1.8752	6.4832	2.0728	0.1165	-0.3837	-0.3621	2.0067	5.2378	2.1158	0.4882	-0.3213	-0.5659	2.4822	82.6657	7.8769	0.4747	0.0384	-0.2080
1897.8510	-2.0019	-2.7298	0.9035	-1.7618	-1.3934	0.4324	0.2027	-0.1594	0.6066	0.4554	-0.0732	-0.8628	1.9561	6.6469	1.8901	-0.0352	-0.4436	-0.4361	2.0121	5.2252	2.0861	0.4845	-0.3206	-0.5668	2.4833	82.5135	7.6354	0.4385	0.0402	-0.2080
1897.8610	-1.9999	-2.7314	0.9095	-1.7573	-1.3941	0.4237	0.2052	-0.1557	0.5996	0.4495	-0.0753	-0.8667	1.8507	6.3897	1.7463	-0.0650	-0.4435	-0.4640	2.0167	5.2152	2.0620	0.4815	-0.3200	-0.5676	2.4845	82.3936	7.4403	0.4086	0.0417	-0.2080
1897.8710	-1.9978	-2.7330	0.9154	-1.7528	-1.3949	0.4150	0.2069	-0.1573	0.5922	0.4414	-0.0737	-0.8675	1.9788	6.5438	1.7685	0.0426	-0.3825	-0.3889	2.0213	5.2051	2.0381	0.4786	-0.3194	-0.5684	2.4858	82.2720	7.2476	0.3794	0.0432	-0.2080
1897.8810	-1.9957	-2.7346	0.9213	-1.7484	-1.3956	0.4064	0.2080	-0.1574	0.5872	0.4371	-0.0702	-0.8730	2.1486	6.6811	1.8370	0.1170	-0.4179	-0.4110	2.0259	5.1955	2.0145	0.4757	-0.3188	-0.5692	2.4874	82.1558	7.0586	0.3505	0.0447	-0.2080
1897.8930	-1.9933	-2.7365	0.9283	-1.7432	-1.3965	0.3959	0.2133	-0.1588	0.5776	0.4396	-0.0713	-0.8843	1.8320	6.7220	1.9295	0.0884	-0.3830	-0.3335	2.0314	5.1835	1.9860	0.4722	-0.3181	-0.5702	2.4893	82.0112	6.8286	0.3156	0.0464	-0.2080
1897.9030	-1.9911	-2.7380	0.9341	-1.7388	-1.3972	0.3870	0.2153	-0.1527	0.5739	0.4445	-0.0668	-0.8802	1.8461	6.1853	1.6315	0.0665	-0.4343	-0.3886	2.0360	5.1735	1.9622	0.4693	-0.3175	-0.5710	2.4910	81.8898	6.6370	0.2866	0.0478	-0.2080
1897.9130	-1.9889	-2.7396	0.9397	-1.7344	-1.3978	0.3781	0.2168	-0.1567	0.5685	0.4445	-0.0679	-0.8800	2.0458	6.5377	1.5348	0.0348	-0.3720	-0.4099	1.9775	5.2645	1.9643	0.4627	-0.3124	-0.5687	1.7428	82.9711	6.7004	0.2198	0.0968	-0.1757
1897.9230	-1.9867	-2.7411	0.9453	-1.7299	-1.3985	0.3695	0.2193	-0.1526	0.5597	0.4416	-0.0653	-0.8866	1.6894	6.1835	1.6585	0.0290	-0.3387	-0.4624	1.9811	5.2563	1.9412	0.4594	-0.3116	-0.5694	1.7464	82.8549	6.5162	0.1910	0.0982	-0.1757
1897.9350	-1.9841	-2.7430	0.9520	-1.7246	-1.3993	0.3587	0.2199	-0.1550	0.5533	0.4354	-0.0625	-0.8910	1.6423	6.3070	1.4932	0.0212	-0.3232	-0.4680	1.9854	5.2463	1.9133	0.4555	-0.3107	-0.5702	1.7506	82.7147	6.2946	0.1565	0.0998	-0.1757
1897.9450	-1.9819	-2.7445	0.9575	-1.7201	-1.3999	0.3497	0.2214	-0.1528	0.5440	0.4370	-0.0596	-0.8933	1.8314	6.0564	1.5250	-0.0297	-0.2722	-0.4142	1.9890	5.2382	1.8904	0.4522	-0.3099	-0.5709	1.7543	82.5993	6.1127	0.1278	0.1011	-0.1757
1897.9550	-1.9797	-2.7461	0.9629	-1.7157	-1.4005	0.3409	0.2225	-0.1545	0.5379	0.4326	-0.0561	-0.8939	1.8707	6.4306	1.4027	-0.0543	-0.2954	-0.4245	1.9926	5.2307	1.8680	0.4490	-0.3091	-0.5716	1.7581	82.4912	5.9361	0.0998	0.1024	-0.1757
1897.9670	-1.9770	-2.7479	0.9692	-1.7107	-1.4011	0.3301	0.2227	-0.1521	0.5283	0.4293	-0.0507	-0.8987	1.8707	6.0894	1.4057	0.0632	-0.3897	-0.4960	1.9969	5.2219	1.8417	0.4453	-0.3082	-0.5724	1.7627	82.3646	5.7299	0.0672	0.1038	-0.1757
1897.9770	-1.9747	-2.7494	0.9744	-1.7065	-1.4016	0.3211	0.2253	-0.1518	0.5200	0.4334	-0.0502	-0.9012	1.9182	6.2878	1.6297	0.0114	-0.3567	-0.4272	2.0005	5.2145	1.8200	0.4422	-0.3074	-0.5731	1.7667	82.2587	5.5594	0.0401	0.1050	-0.1757
1897.9870	-1.9725	-2.7509	0.9796	-1.7022	-1.4020	0.3120	0.2272	-0.1481	0.5124	0.4359	-0.0480	-0.9043	1.8989	5.7023	1.5555	0.0798	-0.3576	-0.4218	2.0042	5.2078	1.7987	0.4391	-0.3067	-0.5738	1.7707	82.1598	5.3937	0.0135	0.1062	-0.1757
1897.9970	-1.9703	-2.7524	0.9847	-1.6978	-1.4025	0.3030	0.2277	-0.1542	0.5052	0.4318	-0.0423	-0.9089	2.1790	6.5388	1.5432	-0.0431	-0.4275	-0.4533	2.0078	5.2007	1.7773	0.4360	-0.3059	-0.5744	1.7749	82.0577	5.2264	-0.0138	0.1074	-0.1757
1898.0100	-1.9675	-2.7542	0.9908	-1.6925	-1.4030	0.2921	0.2323	-0.1503	0.4996	0.4237	-0.0430	-0.9105	1.9688	6.2215	1.4356	-0.0615	-0.4089	-0.4677	1.9959	5.2164	1.7587	0.4315	-0.3039	-0.5745	1.5854	82.2239	5.1006	-0.0547	0.1204	-0.1673
1898.0190	-1.9652	-2.7558	0.9958	-1.6882	-1.4035	0.2829	0.2326	-0.1491	0.4955	0.4184	-0.0420	-0.9115	1.9856	6.4126	1.1974	-0.0327	-0.3807	-0.4748	1.9532	5.2771	1.7540	0.4260	-0.2999	-0.5728	1.0487	82.9179	5.1364	-0.1040	0.1539	-0.1439
1898.0290	-1.9629	-2.7572	1.0007	-1.6840	-1.4038	0.2738	0.2358	-0.1452	0.4855	0.4172	-0.0387	-0.9124	1.8795	6.0785	1.3117	-0.0250	-0.4032	-0.5048	1.9557	5.2717	1.7295	0.4227	-0.2990	-0.5734	1.0539	82.8211	4.9782	-0.1301	0.1550	-0.1439
1898.0410	-1.9600	-2.7589	1.0064	-1.6791	-1.4043	0.2628	0.2376	-0.1461	0.4759	0.4162	-0.0368	-0.9179	1.7071	6.4664	1.4565	0.0374	-0.3455	-0.4799	1.9588	5.2653	1.7003	0.4187	-0.2978	-0.5740	1.0602	82.7047	4.7895	-0.1610	0.1562	-0.1439
1898.0510	-1.9577	-2.7604	1.0111	-1.6750	-1.4047	0.2536	0.2364	-0.1444	0.4681	0.4194	-0.0340	-0.9177	1.9192	6.5065	1.4664	0.0034	-0.2670	-0.4329	1.9613	5.2603	1.6764	0.4155	-0.2969	-0.5746	1.0654	82.6123	4.6369	-0.1863	0.1573	-0.1439
1898.0610	-1.9553	-2.7618	1.0158	-1.6709	-1.4050	0.2444	0.2385	-0.1428	0.4621	0.4179	-0.0287	-0.9234	1.6811	6.7179	1.3914	-0.0068	-0.2448	-0.4878	1.9639	5.2549	1.6523	0.4122	-0.2959	-0.5752	1.0707	82.5156	4.4815	-0.2118	0.1583	-0.1439
1898.0710	-1.9528	-2.7633	1.0204	-1.6666	-1.4052	0.2352	0.2381	-0.1384	0.4565	0.4159	-0.0229	-0.9267	1.5892	6.2131	1.3697	-0.0607	-0.3043	-0.4491	1.9664	5.2501	1.6288	0.4089	-0.2950	-0.5757	1.0760	82.4253	4.3328	-0.2373	0.1593	-0.1439
1898.0830	-1.9499	-2.7649	1.0258	-1.6616	-1.4055	0.2240	0.2393	-0.1403	0.4510	0.4065	-0.0208	-0.9293	1.6615	6.5998	1.3317	-0.1031	-0.2667	-0.4693	1.9695	5.2444	1.6010	0.4050	-0.2939	-0.5764	1.0824	82.3188	4.1577	-0.2675	0.1605	-0.1439
1898.0930	-1.9475	-2.7663	1.0303	-1.6575	-1.4057	0.2148	0.2383	-0.1376	0.4434	0.3994	-0.0178	-0.9310	1.6317	6.4473	1.3297	-0.0516	-0.2348	-0.4099	1.9721	5.2396	1.5777	0.4018	-0.2929	-0.5769	1.0877	82.2291	4.0110	-0.2923	0.1614	-0.1439
1898.1030	-1.9451	-2.7677	1.0346	-1.6536	-1.4058	0.2054	0.2380	-0.1374	0.4372	0.3978	-0.0113	-0.9311	1.8784	6.5663	1.2593	-0.0463	-0.2659	-0.5403	1.9746	5.2350	1.5548	0.3987	-0.2920	-0.5775	1.0930	82.1414	3.8677	-0.3164	0.1623	-0.1439
1898.1130	-1.9427	-2.7690	1.0390	-1.6497	-1.4060	0.1961	0.2395	-0.1307	0.4339	0.4003	-0.0124	-0.9346	1.7071	6.1623	1.0290	-0.0023	-0.2441	-0.5085	1.9154	5.3108	1.5615	0.3933	-0.2872	-0.5750	0.3650	83.0112	4.0154	-0.3636	0.2033	-0.1117
1898.1250	-1.9398	-2.7706	1.0441	-1.6449	-1.4061	0.1849	0.2390	-0.1318	0.4242	0.4021	-0.0043	-0.9393	1.9212	6.5650	1.1926	-0.0351	-0.1972	-0.5074	1.9171	5.3062	1.5342	0.3892	-0.1814	-0.5755	0.3721	82.9017	3.8439	-0.3925	0.2044	-0.1117
1898.1350	-1.9374	-2.7719	1.0484	-1.6409	-1.4060	0.1755	0.2428	-0.1292	0.4161	0.3991	0.0011	-0.9422	1.6664	6.2938	1.2211	-0.0502	-0.1319	-0.4714	1.9185	5.3024	1.5117	0.3858	-0.0695	-0.5759	0.3780	82.8118	3.7029	-0.4164	0.2052	-0.1117
1898.1450	-1.9350	-2.7731	1.0525	-1.6369	-1.4061	0.1660	0.2436	-0.1292	0.4082	0.3960	0.0035	-0.9416	1.8036	6.5042	1.2030	-0.0968	-0.0306	-0.4954	1.9199	5.2990	1.4895	0.3824	0.0427	-0.5764	0.3839	82.7265	3.5658	-0.4401	0.2061	-0.1117
1898.1570	-1.9322	-2.7746	1.0574	-1.6321	-1.4060	0.1547	0.2431	-0.1224	0.4034	0.3879	0.0081	-0.9411	1.9775	6.1920	1.0189	-0.1419	0.0385	-0.5195	1.9216	5.2947	1.4630	0.3784	0.1780	-0.5769	0.3909	82.6216	3.4024	-0.4686	0.2071	-0.1117
1898.1670	-1.9297	-2.7758	1.0613	-1.6282	-1.4059	0.1453	0.2458	-0.1225	0.3927	0.3826	0.0134	-0.9445	1.7748	6.1517	1.0987	-0.1280	0.0764	-0.5355	1.9230	5.2914	1.4413	0.3750	0.2908	-0.5773	0.3967	82.5371	3.2696	-0.4917	0.2080	-0.1117
1898.1770	-1.9272	-2.7771	1.0653	-1.6244	-1.4057	0.1359	0.2452	-0.1223	0.3878	0.3751	0.0165	-0.9451	1.6524	6.3223	1.0055	-0.0556	0.0611	-0.5502	1.9244	5.2884	1.4200	0.3718	0.3271	-0.5777	0.4025	82.4558	3.1404	-0.5140	0.2087	-0.1117
1898.1870	-1.9248	-2.7783	1.0691	-1.6207	-1.4056	0.1264	0.2466	-0.1198	0.3830	0.3720	0.0129	-0.9513	1.6554	6.3315	0.8971	-0.0512	0.1542	-0.4740	1.9258	5.2856	1.3991	0.3686	0.3281	-0.5782	0.4082	82.3786	3.0161	-0.5358	0.2095	-0.1117
1898.1990	-1.9218	-2.7798	1.0736	-1.6163	-1.4055	0.1150	0.2465	-0.1190	0.3726	0.3758	0.0176	-0.9514	1.7478	6.4778	1.0064	-0.0545	0.2007	-0.5222	1.9275	5.2823	1.3741	0.3648	0.3293	-0.5787	0.4151	82.2855	2.8671	-0.5618	0.2104	-0.1117
1898.2100	-1.9194	-2.7809	1.0773	-1.6125	-1.4053	0.1055	0.2478	-0.1140	0.3649	0.3765	0.0216	-0.9492	1.7478	6.3091	0.9182	-0.0783	0.1777	-0.5776	1.9128	5.2976	1.3614	0.3612	0.3311	-0.5783	0.2284	82.4235	2.8233	-0.5877	0.2206	-0.1031
1898.2190	-1.9169	-2.7820	1.0809	-1.6089	-1.4051	0.0959	0.2468	-0.1112	0.3600	0.3715	0.0257	-0.9557	1.7251	6.1548	0.9115	-0.0538	0.2677	-0.5217	1.8682	5.3460	1.3638	0.3567	0.3346	-0.5764	-0.3018	82.9484	2.9248	-0.6208	0.2474	-0.0791
1898.2310	-1.9140	-2.7834	1.0852	-1.6043	-1.4047	0.0846	0.2451	-0.1126	0.3515	0.3640	0.0337	-0.9542	1.9640	6.6111	1.0308	-0.1073	0.2500	-0.5593	1.8685	5.3438	1.3398	0.3527	0.3360	-0.5768	-0.2948	82.8562	2.7822	-0.6463	0.2483	-0.0791
1898.2410	-1.9115	-2.7845	1.0886	-1.6007	-1.4044	0.0750	0.2470	-0.1067	0.3475	0.3574	0.0377	-0.9603	1.8438	6.2798	0.8365	-0.1592	0.2610	-0.5350	1.8687	5.3419	1.3200	0.3493	0.3371	-0.5771	-0.2889	82.7799	2.6647	-0.6676	0.2490	-0.0791
1898.2510	-1.9091	-2.7855	1.0921	-1.5971	-1.4040	0.0653	0.2466	-0.1062	0.3403	0.3528	0.0413	-0.9597	1.9226	6.4190	0.9549	-0.1608	0.2944	-0.5296	1.8689	5.3398	1.3000	0.3460	0.3382	-0.5774	-0.2831	82.7003	2.5461	-0.6886	0.2497	-0.0791
1898.2610	-1.9067	-2.7866	1.0955	-1.5935	-1.4035	0.0558	0.2476	-0.1035	0.3365	0.3500	0.0467	-0.9576	1.8479	6.5616	0.7184	-0.1321	0.3097	-0.5913	1.8691	5.3381	1.2805	0.3427	0.3393	-0.5777	-0.2773	82.6252	2.4317	-0.7089	0.2504	-0.0791
1898.2730	-1.9036	-2.7877	1.0994	-1.5894	-1.4029	0.0443	0.2479	-0.0968	0.3285	0.3441	0.0549	-0.9643	1.7308	6.0953	0.8641	-0.1078	0.2376	-0.5787	1.8693	5.3356	1.2568	0.3388	0.3406	-0.5780	-0.2704	82.5300	2.2921	-0.7332	0.2513	-0.0791
1898.2830	-1.9012	-2.7887	1.1027	-1.5860	-1.4024	0.0346	0.2464	-0.0996	0.3174	0.3447	0.0551	-0.9610	1.7737	6.5017	1.0292	-0.1179	0.2877	-0.5348	1.8695	5.3340	1.2377	0.3356	0.3417	-0.5783	-0.2648	82.4562	2.1819	-0.7525	0.2519	-0.0791
1898.2930	-1.8987	-2.7897	1.1058	-1.5827	-1.4018	0.0250	0.2460	-0.0966	0.3126	0.3421	0.0563	-0.9615	1.8423	6.5584	0.8822	-0.0539	0.3513	-0.5799	1.8697	5.3326	1.2189	0.3325	0.3428	-0.5787	-0.2592	82.3855	2.0755	-0.7715	0.2526	-0.0791
1898.3030	-1.8962	-2.7906	1.1089	-1.5793	-1.4012	0.0154	0.2453	-0.0928	0.3049	0.3422	0.0637	-0.9641	1.6675	6.4387	0.9599	-0.0973	0.3232	-0.5997	1.8698	5.3314	1.2002	0.3293	0.3439	-0.5790	-0.2537	82.3158	1.9695	-0.7906	0.2532	-0.0791
1898.3150	-1.8933	-2.7918	1.1126	-1.5752	-1.4005	0.0037	0.2457	-0.0911	0.3023	0.3383	0.0646	-0.9678	1.4375	6.7302	0.5759	-0.1397	0.4455	-0.5628	1.8096	5.3856	1.2094	0.3247	0.3480	-0.5762	-0.9617	82.8956	2.1508	-0.8214	0.2841	-0.0464
1898.3250	-1.8908	-2.7926	1.1155	-1.5718	-1.3999	-0.0059	0.2437	-0.0866	0.2938	0.3315	0.0719	-0.9658	1.3566	6.5791	0.7919	-0.1921	0.4817	-0.5361	1.8086	5.3847	1.1914	0.3213	0.3492	-0.5764	-0.9561	82.8236	2.0466	-0.8405	0.2848	-0.0464
1898.3350	-1.8883	-2.7935	1.1184	-1.5685	-1.3991	-0.0155	0.2420	-0.0812	0.2889	0.3232	0.0813	-0.9634	1.3683	6.2366	0.7588	-0.1430	0.4517	-0.6246	1.8076	5.3838	1.1734	0.3181	0.3504	-0.5766	-0.9506	82.7513	1.9437	-0.8591	0.2854	-0.0464
1898.3470	-1.8853	-2.7944	1.1218	-1.5647	-1.3981	-0.0272	0.2404	-0.0797	0.2788	0.3140	0.0862	-0.9696	1.3308	6.3230	0.9697	-0.1103	0.4393	-0.5685	1.8063	5.3827	1.1522	0.3142	0.3519	-0.5768	-0.9440	82.6650	1.8233	-0.8807	0.2862	-0.0464
1898.3570	-1.8830	-2.7952	1.1245	-1.5615	-1.3972	-0.0368	0.2356	-0.0789	0.2740	0.3096	0.0949	-0.9687	1.8706	6.6036	0.8486	-0.0679	0.3631	-0.5542	1.8053	5.3820	1.1348	0.3110	0.3531	-0.5770	-0.9386	82.5952	1.7250	-0.8984	0.2868	-0.0464
1898.3670	-1.8806	-2.7960	1.1273	-1.5584	-1.3962	-0.0465	0.2380	-0.0770	0.2687	0.3080	0.0966	-0.9706	1.7051	6.6321	0.8613	-0.1203	0.3385	-0.6062	1.8042	5.3814	1.1175	0.3078	0.3543	-0.5771	-0.9333	82.5261	1.6283	-0.9158	0.2874	-0.0464
1898.3770	-1.8782	-2.7967	1.1299	-1.5553	-1.3952	-0.0563	0.2380	-0.0722	0.2652	0.3069	0.0979	-0.9714	1.5918	6.4724	0.6191	-0.1218	0.4044	-0.5692	1.8032	5.3805	1.1000	0.3047	0.3555	-0.5773	-0.9281	82.4546	1.5298	-0.9329	0.2880	-0.0464
1898.3890	-1.8755	-2.7976	1.1331	-1.5518	-1.3941	-0.0678	0.2377	-0.0696	0.2576	0.3023	0.1030	-0.9712	1.8593	6.4590	0.5320	-0.1296	0.3936	-0.6114	1.8019	5.3800	1.0796	0.3010	0.3569	-0.5775	-0.9219	82.3748	1.4181	-0.9531	0.2887	-0.0464
1898.3990	-1.8731	-2.7982	1.1356	-1.5487	-1.3930	-0.0775	0.2384	-0.0677	0.2484	0.3015	0.1108	-0.9730	1.7190	6.6683	0.7716	-0.1368	0.3990	-0.6407	1.8009	5.3795	1.0629	0.2979	0.3581	-0.5777	-0.9168	82.3076	1.3268	-0.9697	0.2893	-0.0464
1898.4100	-1.8707	-2.7989	1.1380	-1.5458	-1.3918	-0.0873	0.2372	-0.0635	0.2455	0.2977	0.1130	-0.9735	1.8952	6.5358	0.5337	-0.1822	0.3407	-0.6169	1.7842	5.3905	1.0536	0.2947	0.3600	-0.5771	-1.0979	82.3773	1.3089	-0.9873	0.2973	-0.0379
1898.4210	-1.8679	-2.7996	1.1410	-1.5422	-1.3905	-0.0990	0.2375	-0.0585	0.2373	0.2915	0.1138	-0.9724	1.8286	6.1917	0.6953	-0.2425	0.4994	-0.5943	1.7382	5.4228	1.0555	0.2905	0.3635	-0.5750	-1.6104	82.6848	1.4102	-1.0102	0.3187	-0.0142
1898.4310	-1.8655	-2.8002	1.1433	-1.5392	-1.3893	-0.1087	0.2378	-0.0571	0.2338	0.2842	0.1249	-0.9717	1.5551	6.2993	0.5862	-0.2377	0.4550	-0.6487	1.7359	5.4223	1.0390	0.2873	0.3648	-0.5750	-1.6052	82.6122	1.3171	-1.0267	0.3194	-0.0142
1898.4410	-1.8632	-2.8008	1.1456	-1.5364	-1.3880	-0.1185	0.2380	-0.0545	0.2235	0.2744	0.1335	-0.9732	1.5015	6.4337	0.7298	-0.2013	0.3466	-0.6454	1.7336	5.4226	1.0236	0.2842	0.3661	-0.5751	-1.6003	82.5498	1.2343	-1.0418	0.3199	-0.0142
1898.4510	-1.8608	-2.8013	1.1478	-1.5337	-1.3866	-0.1283	0.2351	-0.0528	0.2180	0.2693	0.1344	-0.9767	1.4944	6.5812	0.7303	-0.1617	0.3751	-0.5530	1.7314	5.4221	1.0075	0.2811	0.3674	-0.5751	-1.5953	82.4783	1.1453	-1.0572	0.3205	-0.0142
1898.4630	-1.8581	-2.8019	1.1504	-1.5305	-1.3850	-0.1399	0.2316	-0.0484	0.2146	0.2676	0.1373	-0.9674	1.7238	6.4526	0.4435	-0.1690	0.3662	-0.7101	1.7286	5.4222	0.9889	0.2774	0.3690	-0.5752	-1.5895	82.3993	1.0443	-1.0751	0.3212	-0.0142
1898.4730	-1.8557	-2.8024	1.1525	-1.5278	-1.3836	-0.1496	0.2303	-0.0444	0.2064	0.2634	0.1394	-0.9745	1.4787	6.3024	0.5782	-0.1917	0.4688	-0.6377	1.7263	5.4222	0.9735	0.2744	0.3703	-0.5752	-1.5847	82.3337	0.9623	-1.0897	0.3218	-0.0142
1898.4830	-1.8534	-2.8028	1.1545	-1.5252	-1.3822	-0.1594	0.2278	-0.0414	0.2011	0.2628	0.1496	-0.9778	1.4856	6.3126	0.4930	-0.2302	0.4464	-0.6040	1.7240	5.4225	0.9585	0.2714	0.3716	-0.5753	-1.5800	82.2704	0.8831	-1.1037	0.3223	-0.0142
1898.4930	-1.8511	-2.8032	1.1565	-1.5227	-1.3806	-0.1691	0.2260	-0.0394	0.1965	0.2574	0.1571	-0.9774	1.6999	6.3536	0.4977	-0.1569	0.3814	-0.6129	1.7217	5.4229	0.9436	0.2685	0.3729	-0.5753	-1.5755	82.2093	0.8061	-1.1175	0.3229	-0.0142
1898.5050	-1.8484	-2.8036	1.1588	-1.5197	-1.3787	-0.1809	0.2253	-0.0366	0.1884	0.2582	0.1611	-0.9754	1.5978	6.5043	0.6127	-0.1910	0.3649	-0.6295	1.7189	5.4228	0.9255	0.2649	0.3744	-0.5754	-1.5700	82.1293	0.7105	-1.1341	0.3236	-0.0142
1898.5150	-1.8462	-2.8040	1.1606	-1.5172	-1.3771	-0.1906	0.2207	-0.0349	0.1841	0.2531	0.1654	-0.9751	1.6589	6.7561	0.4808	-0.1800	0.4226	-0.6193	1.6408	5.4781	0.9259	0.2589	0.3812	-0.5722	-2.4616	82.7188	0.7836	-1.1790	0.3817	0.0199
1898.5250	-1.8439	-2.8043	1.1625	-1.5147	-1.3754	-0.2002	0.2216	-0.0298	0.1788	0.2450	0.1700	-0.9779	1.5096	6.6421	0.4894	-0.2304	0.4413	-0.6598	1.6369	5.4789	0.9109	0.2557	0.3827	-0.5721	-2.4565	82.6538	0.7063	-1.1926	0.3822	0.0199
1898.5370	-1.8413	-2.8046	1.1645	-1.5118	-1.3733	-0.2121	0.2199	-0.0256	0.1712	0.2366	0.1781	-0.9757	1.2757	6.5737	0.4927	-0.2466	0.4633	-0.6275	1.6323	5.4799	0.8932	0.2519	0.3845	-0.5720	-2.4505	82.5754	0.6156	-1.2087	0.3829	0.0199
1898.5470	-1.8391	-2.8049	1.1662	-1.5094	-1.3715	-0.2219	0.2163	-0.0220	0.1642	0.2281	0.1905	-0.9701	1.5517	6.6312	0.5638	-0.2533	0.3837	-0.6273	1.6284	5.4809	0.8787	0.2487	0.3860	-0.5720	-2.4456	82.5122	0.5427	-1.2215	0.3835	0.0199
1898.5570	-1.8369	-2.8051	1.1678	-1.5072	-1.3695	-0.2315	0.2152	-0.0183	0.1587	0.2220	0.1893	-0.9741	1.3711	6.5553	0.5434	-0.2460	0.4182	-0.6724	1.6245	5.4822	0.8646	0.2457	0.3876	-0.5719	-2.4409	82.4525	0.4743	-1.2336	0.3840	0.0199
1898.5670	-1.8348	-2.8052	1.1694	-1.5049	-1.3676	-0.2412	0.2120	-0.0137	0.1560	0.2187	0.1976	-0.9766	1.2345	6.2917	0.4315	-0.2964	0.4325	-0.6714	1.6206	5.4829	0.8501	0.2426	0.3891	-0.5718	-2.4360	82.3856	0.4013	-1.2461	0.3846	0.0199
1898.5790	-1.8322	-2.8054	1.1712	-1.5023	-1.3653	-0.2530	0.2084	-0.0109	0.1462	0.2074	0.2058	-0.9741	1.4171	6.4081	0.5191	-0.2269	0.4750	-0.6469	1.6160	5.4837	0.8328	0.2389	0.3909	-0.5717	-2.4303	82.3050	0.3142	-1.2604	0.3853	0.0199
1898.5890	-1.8302	-2.8054	1.1727	-1.5003	-1.3631	-0.2626	0.2061	-0.0064	0.1416	0.2066	0.2145	-0.9716	1.2732	6.6869	0.4344	-0.2557	0.3826	-0.6733	1.6121	5.8447	0.8187	0.2359	0.3924	-0.5716	-2.4257	82.2404	0.2453	-1.2721	0.3859	0.0199
1898.5990	-1.8281	-2.8055	1.1741	-1.4982	-1.3609	-0.2723	0.2042	-0.0015	0.1370	0.2012	0.2190	-0.9738	1.2396	6.6764	0.3032	-0.2858	0.3551	-0.7240	1.6082	6.3017	0.8046	0.2329	0.3939	-0.5716	-2.4211	82.1750	0.1770	-1.2835	0.3865	0.0199
1898.6100	-1.8261	-2.8054	1.1754	-1.4962	-1.3588	-0.2821	0.2019	0.0001	0.1318	0.1922	0.2161	-0.9761	1.4155	7.0403	0.3228	-0.1649	0.5089	-0.6400	1.5876	6.7631	0.7993	0.2303	0.3959	-0.5706	-2.6156	82.1675	0.1937	-1.2905	0.3915	0.0298
1898.6210	-1.8236	-2.8054	1.1770	-1.4939	-1.3560	-0.2937	0.1989	0.0038	0.1249	0.1938	0.2331	-0.9731	1.4914	7.5509	0.2452	-0.2092	0.3974	-0.6353	1.5351	7.3037	0.8071	0.2278	0.3989	-0.5677	-3.1641	82.2427	0.3451	-1.2926	0.4046	0.0574
1898.6310	-1.8216	-2.8054	1.1782	-1.4920	-1.3536	-0.3034	0.1955	0.0063	0.1185	0.1864	0.2319	-0.9706	1.4486	8.1137	0.3355	-0.2144	0.3419	-0.6970	1.5298	7.7412	0.7940	0.2248	0.4005	-0.5675	-3.1593	82.1751	0.2783	-1.3032	0.4052	0.0574
1898.6410	-1.8197	-2.8052	1.1794	-1.4902	-1.3513	-0.3132	0.1941	0.0091	0.1177	0.1846	0.2378	-0.9696	1.5314	8.3735	0.0932	-0.2242	0.4782	-0.6722	1.5246	8.1792	0.7814	0.2220	0.4020	-0.5673	-3.1547	82.1125	0.2159	-1.3134	0.4057	0.0574
1898.6530	-1.8175	-2.8051	1.1807	-1.4881	-1.3483	-0.3248	0.1916	0.0123	0.1082	0.1784	0.2492	-0.9706	1.4391	8.4607	0.2234	-0.2390	0.4586	-0.6784	1.5183	8.2109	0.7665	0.2185	0.4039	-0.5670	-3.1494	82.0387	0.1440	-1.3250	0.4064	0.0574
1898.6630	-1.8156	-2.8050	1.1818	-1.4863	-1.3457	-0.3344	0.1895	0.0135	0.1057	0.1748	0.2566	-0.9668	1.4369	8.7960	0.2380	-0.2859	0.3486	-0.7499	1.5131	8.2126	0.7542	0.2157	0.4055	-0.5668	-3.1449	81.9770	0.0849	-1.3346	0.4070	0.0574
1898.6730	-1.8137	-2.8049	1.1828	-1.4847	-1.3432	-0.3443	0.1869	0.0153	0.0994	0.1663	0.2559	-0.9667	1.5525	8.9802	0.0817	-0.2604	0.4827	-0.6691	1.5078	8.2142	0.7419	0.2129	0.4071	-0.5666	-3.1406	81.9150	0.0261	-1.3438	0.4075	0.0574
1898.6830	-1.8119	-2.8047	1.1837	-1.4830	-1.3405	-0.3538	0.1857	0.0179	0.0924	0.1614	0.2710	-0.9628	1.5373	9.2557	0.2219	-0.2370	0.3792	-0.7086	1.5026	8.2160	0.7297	0.2101	0.4086	-0.5664	-3.1363	81.8539	-0.0318	-1.3528	0.4081	0.0574
1898.6950	-1.8097	-2.8044	1.1847	-1.4811	-1.3373	-0.3653	0.1811	0.0230	0.0847	0.1555	0.2719	-0.9635	1.3758	9.3894	0.2627	-0.3371	0.4269	-0.7757	1.4963	8.2184	0.7157	0.2068	0.4105	-0.5661	-3.1313	81.7841	-0.0958	-1.3633	0.4088	0.0574
1898.7050	-1.8079	-2.8042	1.1856	-1.4796	-1.3346	-0.3751	0.1799	0.0263	0.0814	0.1481	0.2789	-0.9665	1.3287	9.5335	0.1992	-0.3056	0.4309	-0.6578	1.4910	8.2205	0.7041	0.2041	0.4121	-0.5659	-3.1273	81.7274	-0.1474	-1.3714	0.4093	0.0574
1898.7150	-1.8061	-2.8039	1.1863	-1.4781	-1.3317	-0.3846	0.1765	0.0301	0.0785	0.1416	0.2884	-0.9639	1.2716	9.7678	0.2285	-0.2646	0.5095	-0.6457	1.4261	8.2228	0.7209	0.2034	0.4147	-0.5622	-3.8273	81.6766	0.0746	-1.3583	0.4207	0.0939
1898.7250	-1.8044	-2.8036	1.1871	-1.4767	-1.3287	-0.3941	0.1735	0.0347	0.0721	0.1378	0.2974	-0.9550	1.0882	9.7585	0.3458	-0.3548	0.4102	-0.8411	1.4196	8.2242	0.7103	0.2007	0.4163	-0.5618	-3.8228	81.6170	0.0237	-1.3660	0.4213	0.0939
1898.7370	-1.8023	-2.8031	1.1879	-1.4751	-1.3252	-0.4058	0.1669	0.0396	0.0684	0.1303	0.3050	-0.9621	1.2943	9.7245	0.2576	-0.3175	0.4450	-0.7387	1.4118	8.2258	0.6972	0.1976	0.4182	-0.5614	-3.8173	81.5430	-0.0397	-1.3753	0.4219	0.0939
1898.7470	-1.8007	-2.8027	1.1885	-1.4738	-1.3222	-0.4153	0.1643	0.0434	0.0630	0.1266	0.3052	-0.9570	1.0312	9.6636	0.2949	-0.3012	0.5079	-0.6628	1.4053	8.2268	0.6863	0.1950	0.4198	-0.5610	-3.8126	81.4777	-0.0932	-1.3824	0.4225	0.0939
1898.7570	-1.7990	-2.8022	1.1891	-1.4725	-1.3190	-0.4249	0.1606	0.0478	0.0558	0.1226	0.3210	-0.9515	0.9888	9.6069	0.4422	-0.3340	0.3687	-0.8394	1.3987	8.2282	0.6760	0.1924	0.4215	-0.5606	-3.8082	81.4177	-0.1409	-1.3895	0.4231	0.0939
1898.7670	-1.7974	-2.8017	1.1897	-1.4714	-1.3158	-0.4345	0.1556	0.0509	0.0548	0.1138	0.3213	-0.9550	0.9460	9.5897	0.2946	-0.3092	0.4146	-0.7305	1.3922	8.2291	0.6652	0.1899	0.4231	-0.5603	-3.8036	81.3520	-0.1930	-1.3965	0.4236	0.0939
1898.7790	-1.7956	-2.8011	1.1903	-1.4700	-1.3119	-0.4458	0.1522	0.0536	0.0489	0.1092	0.3256	-0.9520	1.0384	9.6197	0.3366	-0.2528	0.5117	-0.7091	1.3844	8.2304	0.6525	0.1868	0.4250	-0.5598	-3.7981	81.2749	-0.2535	-1.4044	0.4243	0.0939
1898.7890	-1.7941	-2.8005	1.1908	-1.4689	-1.3086	-0.4553	0.1482	0.0597	0.0463	0.1040	0.3401	-0.9491	0.8863	9.3294	0.2859	-0.3423	0.2974	-0.7741	1.3779	8.2311	0.6417	0.1843	0.4266	-0.5595	-3.7935	81.2061	-0.3056	-1.4112	0.4249	0.0939
1898.7990	-1.7926	-2.7999	1.1912	-1.4679	-1.3052	-0.4649	0.1463	0.0628	0.0426	0.0962	0.3350	-0.9503	0.9652	9.1117	0.1065	-0.3089	0.5139	-0.7017	1.3714	8.2321	0.6312	0.1818	0.4282	-0.5591	-3.7890	81.1408	-0.3549	-1.4174	0.4255	0.0939
1898.8100	-1.7911	-2.7993	1.1916	-1.4669	-1.3018	-0.4744	0.1394	0.0647	0.0379	0.0921	0.3482	-0.9512	1.2696	9.0693	0.0650	-0.2675	0.4846	-0.6555	1.3508	8.2288	0.6268	0.1800	0.4299	-0.5579	-3.9523	81.0252	-0.3445	-1.4162	0.4273	0.1031
1898.8210	-1.7895	-2.7985	1.1920	-1.4659	-1.2975	-0.4856	0.1355	0.0649	0.0328	0.0889	0.3582	-0.9441	1.1186	9.3011	0.1476	-0.2764	0.4351	-0.7700	1.3026	8.2177	0.6320	0.1790	0.4322	-0.5549	-4.4136	80.8085	-0.2377	-1.4034	0.4314	0.1288
1898.8310	-1.7881	-2.7978	1.1924	-1.4650	-1.2940	-0.4952	0.1325	0.0674	0.0314	0.0854	0.3658	-0.9459	1.0224	9.3120	-0.0994	-0.2750	0.4038	-0.6719	1.2950	8.2178	0.6225	0.1767	0.4338	-0.5544	-4.4083	80.7411	-0.2856	-1.4088	0.4320	0.1288
1898.8410	-1.7868	-2.7971	1.1927	-1.4642	-1.2903	-0.5047	0.1283	0.0706	0.0295	0.0800	0.3630	-0.9393	1.1008	9.1384	-0.3500	-0.2904	0.5162	-0.7045	1.2874	8.2181	0.6131	0.1744	0.4354	-0.5539	-4.4032	80.6757	-0.3323	-1.4140	0.4325	0.1287
1898.8530	-1.7853	-2.7962	1.1930	-1.4633	-1.2857	-0.5157	0.1239	0.0746	0.0215	0.0809	0.3772	-0.9362	1.1055	9.1596	-0.1883	-0.4026	0.3623	-0.8479	1.2782	8.2184	0.6019	0.1716	0.4374	-0.5533	-4.3971	80.5965	-0.3870	-1.4200	0.4332	0.1287
1898.8630	-1.7841	-2.7955	1.1932	-1.4625	-1.2819	-0.5252	0.1194	0.0754	0.0162	0.0688	0.3778	-0.9386	1.3819	9.4321	-0.1637	-0.3076	0.4241	-0.8150	1.2705	8.2190	0.5929	0.1694	0.4390	-0.5528	-4.3921	80.5335	-0.4291	-1.4246	0.4338	0.1287
1898.8730	-1.7830	-2.7947	1.1933	-1.4619	-1.2781	-0.5346	0.1164	0.0794	0.0115	0.0654	0.3874	-0.9352	1.3767	9.3838	-0.1339	-0.3373	0.4380	-0.7089	1.2629	8.2193	0.5839	0.1672	0.4406	-0.5523	-4.3871	80.4690	-0.4716	-1.4289	0.4343	0.1287
1898.8830	-1.7818	-2.7938	1.1934	-1.4613	-1.2743	-0.5438	0.1149	0.0846	0.0058	0.0610	0.3885	-0.9291	1.1556	9.0485	-0.1134	-0.3133	0.5028	-0.7514	1.2552	8.2201	0.4334	0.1650	0.4422	-0.5518	-4.3823	80.4091	-0.5097	-1.4327	0.4349	0.1287
1898.8950	-1.7804	-2.7928	1.1934	-1.4606	-1.2695	-0.5550	0.1094	0.0856	0.0003	0.0549	0.4045	-0.9274	1.0774	9.2000	-0.2455	-0.3253	0.4228	-0.7955	1.2461	8.2204	0.1440	0.1623	0.4442	-0.5512	-4.3762	80.3294	-0.5593	-1.4376	0.4356	0.1287
1898.9050	-1.7794	-2.7919	1.1934	-1.4600	-1.2655	-0.5644	0.1049	0.0861	-0.0030	0.0476	0.4075	-0.9272	1.1236	9.4879	-0.5430	-0.2900	0.4997	-0.7329	1.2384	8.2212	-0.0987	0.1602	0.4458	-0.5507	-4.3715	80.2693	-0.5958	-1.4408	0.4361	0.1287
1898.9150	-1.7784	-2.7910	1.1934	-1.4596	-1.2613	-0.5736	0.0999	0.0913	-0.0070	0.0479	0.4207	-0.9263	1.0789	9.2578	-0.6073	-0.3152	0.3867	-0.7507	1.1839	8.1901	-0.3104	0.1611	0.4473	-0.5471	-4.9193	79.8353	-0.4681	-1.4128	0.4352	0.1615
1898.9250	-1.7774	-2.7901	1.1932	-1.4592	-1.2570	-0.5828	0.0967	0.0940	-0.0112	0.0443	0.4221	-0.9222	1.1573	9.2193	-0.7111	-0.3445	0.3932	-0.8151	1.1752	8.1898	-0.5250	0.1591	0.4489	-0.5465	-4.9136	79.7728	-0.5052	-1.4157	0.4357	0.1615
1898.9370	-1.7762	-2.7890	1.1931	-1.4587	-1.2519	-0.5939	0.0925	0.0966	-0.0141	0.0379	0.4267	-0.9216	0.8058	9.3228	-0.9241	-0.3502	0.3963	-0.7329	1.1649	8.1891	-0.7245	0.1568	0.4508	-0.5457	-4.9066	79.6941	-0.5510	-1.4194	0.4364	0.1615
1898.9470	-1.7753	-2.7880	1.1930	-1.4584	-1.2476	-0.6030	0.0864	0.0995	-0.0175	0.0329	0.4340	-0.9151	0.9260	9.2465	-0.8676	-0.3693	0.4710	-0.7925	1.1562	8.1888	-0.7316	0.1549	0.4524	-0.5451	-4.9009	79.6324	-0.5852	-1.4219	0.4369	0.1615
1898.9570	-1.7746	-2.7870	1.1928	-1.4581	-1.2432	-0.6121	0.0816	0.1043	-0.0206	0.0266	0.4355	-0.9113	0.8448	8.9194	-0.8674	-0.3772	0.5045	-0.7985	1.1476	8.1882	-0.7390	0.1529	0.4540	-0.5445	-4.8951	79.5670	-0.6216	-1.4245	0.4374	0.1615
1898.9690	-1.7736	-2.7858	1.1925	-1.4578	-1.2379	-0.6232	0.0767	0.1015	-0.0223	0.0181	0.4471	-0.9111	0.7186	9.4191	-0.8722	-0.3328	0.4853	-0.7791	1.1372	8.1878	-0.7474	0.1507	0.4559	-0.5438	-4.8883	79.4919	-0.6619	-1.4269	0.4380	0.1615
1898.9790	-1.7728	-2.7847	1.1923	-1.4577	-1.2334	-0.6323	0.0715	0.1058	-0.0237	0.0155	0.4511	-0.9079	0.9030	9.3126	-1.0448	-0.3311	0.5757	-0.7263	1.1286	8.1872	-0.7547	0.1488	0.4575	-0.5431	-4.8824	79.4257	-0.6978	-1.4289	0.4385	0.1615
1898.9890	-1.7722	-2.7836	1.1921	-1.4575	-1.2288	-0.6412	0.0667	0.1108	-0.0263	0.0133	0.4623	-0.9056	0.9804	9.0668	-1.0078	-0.3763	0.4534	-0.8351	1.1200	8.1864	-0.7620	0.1470	0.4591	-0.5425	-4.8765	79.3576	-0.7338	-1.4307	0.4391	0.1615
1898.9990	-1.7715	-2.7825	1.1918	-1.4574	-1.2241	-0.6503	0.0646	0.1112	-0.0294	0.0068	0.4734	-0.9062	0.7963	9.2808	-1.0170	-0.4354	0.3685	-0.7814	1.1113	8.1859	-0.7690	0.0513	0.4607	-0.5419	-4.8707	79.2928	-0.7674	-1.4325	0.4396	0.1615
1899.0100	-1.7709	-2.7813	1.1915	-1.4574	-1.2194	-0.6594	0.0595	0.1156	-0.0326	-0.0011	0.4737	-0.9033	0.9127	9.0093	-1.0790	-0.4835	0.4402	-0.7637	1.0925	8.1734	-0.7733	-0.0719	0.4622	-0.5405	-4.9861	79.0858	-0.7739	-1.4245	0.4382	0.1695
1899.0210	-1.7702	-2.7800	1.1911	-1.4574	-1.2137	-0.6701	0.0545	0.1155	-0.0381	-0.0048	0.4847	-0.8942	0.6275	8.9947	-0.8967	-0.5829	0.4011	-0.8278	1.0529	8.1386	-0.7730	-0.2035	0.4635	-0.5375	-5.3162	78.6136	-0.7362	-1.4002	0.4334	0.1919
1899.0310	-1.7697	-2.7789	1.1907	-1.4575	-1.2088	-0.6791	0.0495	0.1165	-0.0412	-0.0078	0.4918	-0.8898	0.5423	9.3537	-0.7987	-0.7010	0.4254	-0.8425	1.0434	8.1372	-0.7790	-0.3154	0.4651	-0.5368	-5.3097	78.5514	-0.7650	-1.4009	0.4339	0.1919
1899.0410	-1.7693	-2.7777	1.1903	-1.4576	-1.2039	-0.6880	0.0431	0.1190	-0.0407	-0.0158	0.4931	-0.8913	0.7153	9.0989	-1.0573	-0.6869	0.4923	-0.7612	1.0340	8.1354	-0.7853	-0.4105	0.4667	-0.5361	-5.3029	78.4838	-0.7980	-1.4016	0.4343	0.1919
1899.0530	-1.7689	-2.7762	1.1898	-1.4577	-1.1979	-0.6986	0.0370	0.1212	-0.0433	-0.0137	0.5024	-0.8871	0.7290	9.1113	-1.0652	-0.7341	0.4460	-0.8328	1.0226	8.1332	-0.7928	-0.4124	0.4683	-0.5352	-5.2947	78.4034	-0.8365	-1.4021	0.4349	0.1919
1899.0630	-1.7685	-2.7750	1.1893	-1.4579	-1.1928	-0.7075	0.0320	0.1246	-0.0456	-0.0159	0.5102	-0.8860	0.7213	8.9208	-1.0720	-0.7963	0.4309	-0.8229	1.0131	8.1313	-0.7991	-0.4140	0.4693	-0.5344	-5.2878	78.3343	-0.8684	-1.4027	0.4354	0.1919
1899.0730	-1.7682	-2.7736	1.1889	-1.4580	-1.1877	-0.7164	0.0271	0.1267	-0.0469	-0.0209	0.5101	-0.8812	0.6938	8.7390	-1.1361	-0.8001	0.4532	-0.7631	1.0037	8.1294	-0.8052	-0.4156	0.4704	-0.5337	-5.2810	78.2667	-0.8993	-1.4030	0.4358	0.1919
1899.0850	-1.7679	-2.7722	1.1883	-1.4583	-1.1814	-0.7269	0.0218	0.1262	-0.0522	-0.0261	0.5140	-0.8720	0.7147	9.1461	-1.1071	-0.8761	0.4951	-0.7811	0.9923	8.1272	-0.8126	-0.4175	0.4716	-0.5328	-5.2728	78.1851	-0.9367	-1.4030	0.4364	0.1919
1899.0950	-1.7678	-2.7708	1.1878	-1.4585	-1.1763	-0.7355	0.0180	0.1304	-0.0531	-0.0298	0.5266	-0.8712	0.6470	8.8189	-1.3215	-0.9143	0.4484	-0.8455	0.9829	8.1254	-0.8186	-0.4190	0.4726	-0.5321	-5.2660	78.1181	-0.9658	-1.4029	0.4368	0.1919
1899.1050	-1.7676	-2.7696	1.1873	-1.4588	-1.1711	-0.7443	0.0131	0.1303	-0.0543	-0.0360	0.5327	-0.8715	0.6017	8.9279	-1.4619	-0.9497	0.5391	-0.7517	0.9734	8.1238	-0.8245	-0.4205	0.4737	-0.5313	-5.2592	78.0525	-0.9944	-1.4026	0.4373	0.1919
1899.1150	-1.7675	-2.7682	1.1867	-1.4592	-1.1657	-0.7530	0.0066	0.1342	-0.0588	-0.0393	0.5409	-0.8665	0.0464	8.6332	-1.3901	-0.9435	0.5302	-0.7974	0.3183	8.0651	-0.8255	-0.4184	0.4735	-0.5279	-5.6064	77.3136	-0.9784	-1.3648	0.4250	0.2196
1899.1270	-1.7675	-2.7666	1.1859	-1.4598	-1.1590	-0.7634	-0.0021	0.1304	-0.0648	-0.0456	0.5521	-0.8597	-0.2928	9.1727	-1.1404	-0.9358	0.4436	-0.8467	-0.5784	8.0615	-0.8318	-0.4199	0.4747	-0.5269	-5.5973	77.2334	-1.0109	-1.3635	0.4255	0.2196
1899.1370	-1.7676	-2.7653	1.1852	-1.4602	-1.1535	-0.7721	-0.0057	0.1350	-0.0673	-0.0512	0.5542	-0.8571	-1.2155	8.8464	-1.1622	-0.9154	0.4525	-0.7489	-1.3536	8.0587	-0.8367	-0.4211	0.4756	-0.5261	-5.5899	77.1689	-1.0352	-1.3620	0.4259	0.2196
1899.1470	-1.7677	-2.7640	1.1846	-1.4607	-1.1480	-0.7806	-0.0136	0.1356	-0.0696	-0.0530	0.5568	-0.8539	-1.4573	8.8781	-1.1961	-0.9114	0.5037	-0.7514	-1.9407	8.0561	-0.8416	-0.4223	0.4766	-0.5252	-5.5826	77.1067	-1.0590	-1.3605	0.4262	0.2195
1899.1590	-1.7679	-2.7624	1.1838	-1.4613	-1.1412	-0.7907	-0.0188	0.1390	-0.0721	-0.0543	0.5644	-0.8503	-1.2209	8.7445	-1.2458	-0.9626	0.4917	-0.8213	-1.9522	8.0526	-0.8476	-0.4237	0.4778	-0.5242	-5.5736	77.0283	-1.0888	-1.3586	0.4266	0.2195
1899.1690	-1.7681	-2.7609	1.1831	-1.4619	-1.1355	-0.7991	-0.0210	0.1382	-0.0746	-0.0576	0.5739	-0.8492	-1.4676	8.9337	-1.1642	-1.0192	0.4423	-0.8426	-1.9619	8.0501	-0.8522	-0.4249	0.4788	-0.5234	-5.5664	76.9667	-1.1098	-1.3567	0.4270	0.2195
1899.1790	-1.7683	-2.7596	1.1823	-1.4625	-1.1298	-0.8077	-0.0259	0.1387	-0.0771	-0.0652	0.5791	-0.8457	-1.5645	9.2277	-1.2464	-0.9832	0.4532	-0.8326	-1.9715	8.0476	-0.8566	-0.4260	0.4798	-0.5225	-5.5592	76.9061	-1.1292	-1.3542	0.4272	0.2195
1899.1890	-1.7686	-2.7582	1.1815	-1.4632	-1.1240	-0.8162	-0.0311	0.1408	-0.0769	-0.0701	0.5816	-0.8422	-1.5559	9.1043	-1.3337	-0.8828	0.5070	-0.7278	-1.9811	8.0449	-0.8614	-0.4271	0.4807	-0.5217	-5.5518	76.8419	-1.1523	-1.3519	0.4275	0.2195
1899.2010	-1.7690	-2.7565	1.1806	-1.4640	-1.1169	-0.8261	-0.0364	0.1447	-0.0810	-0.0706	0.5926	-0.8341	-1.8115	8.8908	-1.1995	-0.9601	0.4778	-0.8659	-1.9926	8.0415	-0.8670	-0.4284	0.4819	-0.5207	-5.5429	76.7642	-1.1778	-1.3489	0.4279	0.2195
1899.2100	-1.7693	-2.7553	1.1799	-1.4645	-1.1122	-0.8327	-0.0417	0.1463	-0.0822	-0.0697	0.5986	-0.8343	-1.8194	8.7388	-1.2548	-1.0304	0.4702	-0.8923	-2.0129	8.0232	-0.8713	-0.4286	0.4828	-0.5190	-5.6875	76.5208	-1.2017	-1.3394	0.4290	0.2297
1899.2210	-1.7699	-2.7535	1.1790	-1.4654	-1.1050	-0.8428	-0.0490	0.1434	-0.0847	-0.0802	0.6084	-0.8328	-1.9575	9.0794	-1.3053	-0.9988	0.4643	-0.7671	-2.0606	7.9728	-0.8793	-0.4278	0.4842	-0.5152	-6.0962	75.8982	-1.2553	-1.3157	0.4320	0.2579
1899.2310	-1.7703	-2.7520	1.1781	-1.4663	-1.0988	-0.8511	-0.0554	0.1475	-0.0901	-0.0816	0.6120	-0.8227	-1.9571	8.8355	-1.1388	-0.9300	0.4084	-0.7772	-2.0713	7.9689	-0.8834	-0.4286	0.4851	-0.5142	-6.0880	75.8354	-1.2742	-1.3122	0.4322	0.2579
1899.2430	-1.7710	-2.7502	1.1771	-1.4672	-1.0914	-0.8609	-0.0632	0.1487	-0.0876	-0.0812	0.6170	-0.8160	-2.0457	8.6442	-1.2697	-0.9646	0.3914	-0.8431	-2.0841	7.9644	-0.8881	-0.4296	0.4863	-0.5130	-6.0784	75.7618	-1.2952	-1.3082	0.4325	0.2579
1899.2530	-1.7717	-2.7488	1.1762	-1.4680	-1.0853	-0.8691	-0.0704	0.1487	-0.0888	-0.0857	0.6156	-0.8136	-1.7968	8.5471	-1.4457	-0.9781	0.5112	-0.7966	-2.0948	7.9603	-0.8922	-0.4304	0.4873	-0.5120	-6.0701	75.6977	-1.3145	-1.3049	0.4327	0.2579
1899.2630	-1.7725	-2.7473	1.1753	-1.4688	-1.0792	-0.8773	-0.0769	0.1451	-0.0899	-0.0853	0.6257	-0.8092	-1.6281	9.0023	-1.4746	-1.0358	0.5485	-0.8076	-2.1054	7.9567	-0.8959	-0.4312	0.4882	-0.5110	-6.0622	75.6376	-1.3301	-1.3011	0.4328	0.2579
1899.2730	-1.7733	-2.7458	1.1744	-1.4697	-1.0729	-0.8852	-0.0808	0.1478	-0.0921	-0.0895	0.6368	-0.8057	-1.8179	8.7699	-1.4550	-1.0180	0.5346	-0.8639	-2.1161	7.9531	-0.8995	-0.4320	0.4892	-0.5100	-6.0544	75.5791	-1.3449	-1.2972	0.4330	0.2579
1899.2850	-1.7744	-2.7440	1.1733	-1.4709	-1.0651	-0.8948	-0.0855	0.1496	-0.0970	-0.0906	0.6483	-0.8035	-1.9436	8.5679	-1.3411	-1.0586	0.4579	-0.8418	-2.1289	7.9487	-0.9039	-0.4329	0.4904	-0.5088	-6.0450	75.5067	-1.3629	-1.2921	0.4331	0.2579
1899.2950	-1.7752	-2.7425	1.1723	-1.4718	-1.0585	-0.9029	-0.0922	0.1518	-0.0990	-0.0971	0.6490	-0.7997	-2.0288	8.3402	-1.3832	-1.0171	0.4030	-0.7838	-2.1396	7.9448	-0.9077	-0.4337	0.4913	-0.5079	-6.0370	75.4443	-1.3790	-1.2880	0.4333	0.2579
1899.3050	-1.7762	-2.7410	1.1713	-1.4728	-1.0521	-0.9109	-0.0990	0.1495	-0.0999	-0.0980	0.6510	-0.7909	-2.0381	8.7917	-1.4016	-1.0711	0.4232	-0.8176	-2.1503	7.9413	-0.9111	-0.4344	0.4923	-0.5069	-6.0293	75.3856	-1.3921	-1.2833	0.4333	0.2579
1899.3170	-1.7774	-2.7392	1.1700	-1.4741	-1.0443	-0.9203	-0.1064	0.1514	-0.1017	-0.1007	0.6636	-0.7884	-2.1607	8.3313	-1.3971	-1.0433	0.4837	-0.7628	-2.1850	7.8564	-0.9240	-0.4314	0.4918	-0.5029	-6.2760	74.3654	-1.4969	-1.2389	0.4168	0.2866
1899.3270	-1.7785	-2.7377	1.1690	-1.4751	-1.0376	-0.9282	-0.1148	0.1506	-0.1010	-0.1023	0.6671	-0.7796	-1.8085	8.4164	-1.4396	-1.0284	0.4352	-0.8370	-2.1963	7.8520	-0.9266	-0.4318	0.4928	-0.5018	-6.2686	74.3140	-1.5045	-1.2337	0.4169	0.2866
1899.3370	-1.7797	-2.7362	1.1680	-1.4761	-1.0308	-0.9360	-0.1184	0.1493	-0.1040	-0.1068	0.6659	-0.7771	-1.9314	8.4790	-1.4258	-1.0483	0.5114	-0.7794	-2.2076	7.8470	-0.9296	-0.4322	0.4937	-0.5007	-6.2609	74.2563	-1.5164	-1.2286	0.4169	0.2866
1899.3470	-1.7809	-2.7347	1.1670	-1.4772	-1.0241	-0.9438	-0.1227	0.1468	-0.1046	-0.1107	0.6712	-0.7728	-2.3280	8.9302	-1.4290	-0.9673	0.5791	-0.7500	-2.2189	7.8424	-0.9322	-0.4325	0.4946	-0.4996	-6.2535	74.2034	-1.5245	-1.2229	0.4169	0.2866
1899.3590	-1.7825	-2.7330	1.1657	-1.4786	-1.0160	-0.9530	-0.1316	0.1507	-0.1088	-0.1115	0.6870	-0.7676	-2.1958	8.6427	-1.1925	-1.0204	0.4880	-0.8195	-2.2325	7.8369	-0.9352	-0.4329	0.4956	-0.4983	-6.2448	74.1396	-1.5332	-1.2163	0.4169	0.2866
1899.3690	-1.7839	-2.7314	1.1646	-1.4796	-1.0091	-0.9606	-0.1391	0.1517	-0.1091	-0.1123	0.6903	-0.7622	-2.0216	8.5327	-1.3660	-1.0714	0.4935	-0.8332	-2.2438	7.8323	-0.9378	-0.4332	0.4965	-0.4971	-6.2377	74.0870	-1.5409	-1.2105	0.4168	0.2866
1899.3790	-1.7853	-2.7299	1.1634	-1.4808	-1.0021	-0.9683	-0.1454	0.1502	-0.1091	-0.1138	0.6940	-0.7560	-1.8594	8.5319	-1.4666	-1.0923	0.4747	-0.8145	-2.2551	7.8275	-0.9404	-0.4336	0.4974	-0.4960	-6.2304	74.0313	-1.5491	-1.2047	0.4168	0.2866
1899.3890	-1.7868	-2.7284	1.1624	-1.4820	-0.9951	-0.9758	-0.1493	0.1484	-0.1121	-0.1199	0.6939	-0.7534	-2.0884	8.8083	-1.3144	-0.9897	0.5207	-0.8179	-2.2665	7.8230	-0.9428	-0.4338	0.4983	-0.4949	-6.2234	73.9790	-1.5551	-1.1984	0.4167	0.2866
1899.4010	-1.7887	-2.7266	1.1610	-1.4835	-0.9868	-0.9847	-0.1555	0.1518	-0.1127	-0.1191	0.7073	-0.7487	-2.2855	8.4591	-1.4704	-0.9917	0.5008	-0.8252	-2.2801	7.8179	-0.9453	-0.4341	0.4994	-0.4936	-6.2155	73.9210	-1.5589	-1.1906	0.4165	0.2866
1899.4110	-1.7903	-2.7251	1.1599	-1.4847	-0.9797	-0.9922	-0.1646	0.1519	-0.1137	-0.1188	0.7181	-0.7486	-2.2761	8.3998	-1.5049	-1.1054	0.4301	-0.8129	-2.2922	7.7259	-0.9629	-0.4305	0.4977	-0.4906	-6.2168	72.8249	-1.7149	-1.1434	0.3884	0.3070
1899.4210	-1.7920	-2.7236	1.1588	-1.4859	-0.9725	-0.9996	-0.1702	0.1481	-0.1158	-0.1224	0.7220	-0.7380	-2.0651	8.4272	-1.4938	-1.1128	0.4827	-0.8387	-2.3037	7.7202	-0.9648	-0.4305	0.4985	-0.4894	-6.2108	72.7773	-1.7177	-1.1368	0.3883	0.3070
1899.4330	-1.7940	-2.7218	1.1573	-1.4874	-0.9637	-1.0084	-0.1763	0.1483	-0.1166	-0.1295	0.7220	-0.7345	-2.2490	8.3669	-1.5557	-0.9888	0.4622	-0.7671	-2.3176	7.7134	-0.9667	-0.4303	0.4994	-0.4880	-6.2039	72.7207	-1.7188	-1.1282	0.3880	0.3070
1899.4430	-1.7959	-2.7203	1.1562	-1.4887	-0.9565	-1.0158	-0.1815	0.1468	-0.1177	-0.1292	0.7279	-0.7263	-2.2995	8.3361	-1.5953	-0.9877	0.4662	-0.8514	-2.3292	7.7076	-0.9686	-0.4302	0.5002	-0.4868	-6.1981	72.6718	-1.7219	-1.1210	0.3878	0.3070
1899.4530	-1.7978	-2.7188	1.1550	-1.4899	-0.9492	-1.0231	-0.1912	0.1475	-0.1195	-0.1269	0.7383	-0.7223	-1.9754	8.2193	-1.5615	-1.0373	0.4142	-0.8203	-2.3408	7.7020	-0.9701	-0.4301	0.5010	-0.4856	-6.1928	72.6261	-1.7220	-1.1142	0.3876	0.3070
1899.4630	-1.7998	-2.7174	1.1538	-1.4912	-0.9418	-1.0302	-0.1948	0.1451	-0.1210	-0.1319	0.7404	-0.7130	-2.1985	8.3414	-1.5455	-1.0451	0.5246	-0.8365	-2.3525	7.6968	-0.9714	-0.4299	0.5018	-0.4844	-6.1878	72.5841	-1.7200	-1.1066	0.3874	0.3070
1899.4750	-1.8021	-2.7156	1.1524	-1.4928	-0.9328	-1.0387	-0.2003	0.1439	-0.1249	-0.1369	0.7446	-0.7124	-2.3439	8.4318	-1.5081	-0.9706	0.4774	-0.8058	-2.3665	7.6910	-0.9726	-0.4297	0.5028	-0.4830	-6.1823	72.5389	-1.7137	-1.0970	0.3870	0.3070
1899.4850	-1.8042	-2.7142	1.1511	-1.4942	-0.9254	-1.0458	-0.2098	0.1439	-0.1244	-0.1358	0.7547	-0.7045	-2.0583	8.2769	-1.5613	-0.9572	0.4840	-0.8596	-2.3782	7.6859	-0.9736	-0.4295	0.5036	-0.4818	-6.1778	72.4985	-1.7081	-1.0889	0.3866	0.3070
1899.4950	-1.8064	-2.7128	1.1498	-1.4955	-0.9179	-1.0528	-0.2134	0.1440	-0.1270	-0.1358	0.7652	-0.7008	-2.2715	8.2897	-1.5348	-1.0148	0.4286	-0.8291	-2.3899	7.6809	-0.9746	-0.4293	0.5044	-0.4806	-6.1734	72.4593	-1.7031	-1.0809	0.3863	0.3070
1899.5050	-1.8085	-2.7114	1.1486	-1.4968	-0.9103	-1.0599	-0.2212	0.1432	-0.1282	-0.1369	0.7636	-0.6967	-2.2063	8.1455	-1.5710	-1.0346	0.5415	-0.7905	-2.4016	7.6762	-0.9754	-0.4290	0.5052	-0.4795	-6.1695	72.4244	-1.6954	-1.0725	0.3859	0.3070
1899.5170	-1.8113	-2.7097	1.1470	-1.4985	-0.9010	-1.0681	-0.2303	0.1388	-0.1341	-0.1373	0.7643	-0.6874	-1.9913	8.3340	-1.3994	-1.0467	0.5417	-0.8522	-2.4054	7.5810	-0.9969	-0.4249	0.5032	-0.4764	-6.0425	71.3242	-1.8895	-1.0244	0.3550	0.3235
1899.5270	-1.8136	-2.7083	1.1457	-1.4999	-0.8932	-1.0749	-0.2326	0.1411	-0.1327	-0.1387	0.7733	-0.6871	-2.3942	8.1417	-1.5216	-1.0037	0.4753	-0.8478	-2.4171	7.5753	-0.9971	-0.4243	0.5039	-0.4752	-6.0402	71.2937	-1.8776	-1.0153	0.3545	0.3235
1899.5370	-1.8159	-2.7069	1.1444	-1.5013	-0.8856	-1.0818	-0.2432	0.1397	-0.1328	-0.1363	0.7761	-0.6826	-2.3452	8.1325	-1.5531	-1.0405	0.4819	-0.8126	-2.4289	7.5695	-0.9973	-0.4237	0.5046	-0.4739	-6.0382	71.2635	-1.8653	-1.0062	0.3541	0.3235
1899.5490	-1.8189	-2.7053	1.1428	-1.5029	-0.8763	-1.0900	-0.2511	0.1381	-0.1328	-0.1362	0.7796	-0.6729	-2.3368	8.0888	-1.6859	-1.0747	0.5791	-0.8343	-2.4431	7.5626	-0.9975	-0.4230	0.5054	-0.4725	-6.0360	71.2265	-1.8507	-0.9955	0.3535	0.3235
1899.5590	-1.8214	-2.7040	1.1414	-1.5043	-0.8684	-1.0967	-0.2580	0.1320	-0.1368	-0.1382	0.7828	-0.6694	-2.3427	8.6040	-1.4668	-1.0610	0.6430	-0.7239	-2.4550	7.5572	-0.9973	-0.4223	0.5061	-0.4712	-6.0347	71.2008	-1.8349	-0.9859	0.3529	0.3235
1899.5690	-1.8240	-2.7026	1.1400	-1.5058	-0.8605	-1.1033	-0.2635	0.1336	-0.1386	-0.1403	0.7937	-0.6622	-2.2257	8.2551	-1.3165	-1.0448	0.4653	-0.7663	-2.4669	7.5520	-0.9970	-0.4216	0.5068	-0.4700	-6.0338	71.1761	-1.8183	-0.9762	0.3523	0.3235
1899.5790	-1.8267	-2.7013	1.1386	-1.5072	-0.8525	-1.1098	-0.2680	0.1320	-0.1365	-0.1416	0.7964	-0.6558	-2.5646	8.1152	-1.5276	-1.0062	0.4898	-0.8218	-2.4788	7.5470	-0.9965	-0.4209	0.5075	-0.4687	-6.0333	71.1555	-1.7987	-0.9662	0.3517	0.3235
1899.5910	-1.8300	-2.6997	1.1370	-1.5088	-0.8429	-1.1177	-0.2769	0.1328	-0.1385	-0.1376	0.7989	-0.6499	-2.2137	7.7940	-1.5866	-1.0613	0.5613	-0.7711	-2.4931	7.5409	-0.9960	-0.4201	0.5083	-0.4672	-6.0328	71.1284	-1.7770	-0.9544	0.3509	0.3235
1899.6010	-1.8328	-2.6984	1.1355	-1.5102	-0.8348	-1.1242	-0.2820	0.1258	-0.1399	-0.1405	0.8055	-0.6426	-2.4851	8.3070	-1.5086	-1.0909	0.5299	-0.8177	-2.5051	7.5359	-0.9954	-0.4193	0.5090	-0.4660	-6.0328	71.1070	-1.7575	-0.9442	0.3502	0.3235
1899.6110	-1.8358	-2.6972	1.1341	-1.5117	-0.8269	-1.1306	-0.2890	0.1249	-0.1426	-0.1421	0.8166	-0.6389	-2.2215	8.2428	-1.3862	-1.0354	0.5760	-0.7630	-2.4956	7.4446	-1.0200	-0.4154	0.5066	-0.4636	-5.7769	70.0560	-1.9855	-0.9002	0.3174	0.3357
1899.6210	-1.8387	-2.6959	1.1327	-1.5131	-0.8187	-1.1369	-0.2925	0.1241	-0.1436	-0.1398	0.8230	-0.6348	-2.3356	8.1274	-1.5121	-0.9929	0.4679	-0.8168	-2.5074	7.4386	-1.0191	-0.4143	0.5072	-0.4623	-5.7791	70.0399	-1.9617	-0.8897	0.3167	0.3357
1899.6330	-1.8423	-2.6944	1.1310	-1.5148	-0.8087	-1.1446	-0.3001	0.1223	-0.1446	-0.1407	0.8215	-0.6277	-2.2025	8.0788	-1.4601	-1.0380	0.4673	-0.8733	-2.5216	7.4316	-1.0180	-0.4130	0.5079	-0.4607	-5.7823	70.0223	-1.9340	-0.8767	0.3158	0.3357
1899.6430	-1.8453	-2.6932	1.1296	-1.5162	-0.8004	-1.1509	-0.3036	0.1222	-0.1442	-0.1392	0.8219	-0.6207	-2.6467	7.8728	-1.5972	-1.0604	0.4759	-0.8095	-2.5335	7.4261	-1.0168	-0.4119	0.5085	-0.4594	-5.7855	70.0110	-1.9081	-0.8661	0.3151	0.3357
1899.6530	-1.8484	-2.6920	1.1281	-1.5176	-0.7922	-1.1571	-0.3121	0.1136	-0.1471	-0.1463	0.8251	-0.6166	-2.3329	8.3206	-1.5696	-1.0290	0.4657	-0.7553	-2.5454	7.4208	-1.0154	-0.4108	0.5091	-0.4581	-5.7891	70.0021	-1.8803	-0.8551	0.3143	0.3357
1899.6650	-1.8522	-2.6906	1.1264	-1.5193	-0.7823	-1.1643	-0.3201	0.1158	-0.1472	-0.1396	0.8279	-0.6100	-2.4217	7.8988	-1.5731	-1.0525	0.5389	-0.7313	-2.5598	7.4147	-1.0134	-0.4094	0.5098	-0.4566	-5.7942	69.9957	-1.8438	-0.8415	0.3132	0.3357
1899.6750	-1.8554	-2.6895	1.1249	-1.5207	-0.7740	-1.1703	-0.3246	0.1124	-0.1466	-0.1417	0.8357	-0.6052	-2.3871	7.9419	-1.7620	-1.0175	0.6109	-0.8035	-2.5718	7.4098	-1.0117	-0.4083	0.5103	-0.4553	-5.7987	69.9913	-1.8124	-0.8300	0.3122	0.3357
1899.6850	-1.8587	-2.6884	1.1234	-1.5221	-0.7655	-1.1764	-0.3296	0.1099	-0.1494	-0.1388	0.8407	-0.6009	-2.7658	8.0546	-1.6536	-1.0806	0.5525	-0.8670	-2.5838	7.4051	-1.0099	-0.4071	0.5109	-0.4540	-5.8038	69.9899	-1.7806	-0.8187	0.3114	0.3357
1899.6950	-1.8621	-2.6873	1.1220	-1.5235	-0.7571	-1.1824	-0.3371	0.1095	-0.1506	-0.1439	0.8463	-0.5929	-2.5897	7.9127	-1.6622	-1.0372	0.5145	-0.8434	-2.5960	7.4008	-1.0076	-0.4059	0.5114	-0.4527	-5.8096	69.9938	-1.7441	-0.8066	0.3103	0.3357
1899.7070	-1.8662	-2.6860	1.1201	-1.5251	-0.7469	-1.1896	-0.3467	0.1042	-0.1551	-0.1451	0.8514	-0.5888	-2.3834	8.0647	-1.5744	-0.9878	0.4758	-0.7757	-2.6105	7.3959	-1.0047	-0.4044	0.5121	-0.4511	-5.8170	70.0009	-1.6980	-0.7919	0.3090	0.3357
1899.7170	-1.8697	-2.6850	1.1186	-1.5266	-0.7384	-1.1954	-0.3501	0.1026	-0.1535	-0.1450	0.8538	-0.5823	-2.5653	7.9115	-1.6079	-0.9675	0.5262	-0.7426	-2.6099	7.2954	-1.0361	-0.4002	0.5105	-0.4477	-5.6721	68.8669	-1.9911	-0.7509	0.2853	0.3578
1899.7270	-1.8732	-2.6840	1.1170	-1.5280	-0.7299	-1.2010	-0.3600	0.1003	-0.1564	-0.1406	0.8612	-0.5759	-2.4548	7.7872	-1.5651	-0.9744	0.4820	-0.8447	-2.6222	7.2900	-1.0338	-0.3987	0.5110	-0.4463	-5.6812	68.8748	-1.9519	-0.7386	0.2843	0.3578
1899.7390	-1.8775	-2.6828	1.1152	-1.5295	-0.7196	-1.2079	-0.3649	0.0960	-0.1567	-0.1335	0.8625	-0.5714	-2.7898	7.8038	-1.6786	-1.1223	0.5725	-0.8792	-2.6370	7.2836	-1.0309	-0.3969	0.5116	-0.4447	-5.6928	68.8855	-1.9040	-0.7240	0.2830	0.3578
1899.7490	-1.8811	-2.6819	1.1136	-1.5309	-0.7109	-1.2136	-0.3720	0.0945	-0.1582	-0.1364	0.8676	-0.5638	-2.5289	7.7244	-1.7473	-1.0783	0.5983	-0.8260	-2.6494	7.2790	-1.0280	-0.3952	0.5120	-0.4433	-5.7034	68.9020	-1.8594	-0.7110	0.2818	0.3578
1899.7590	-1.8850	-2.6810	1.1120	-1.5324	-0.7021	-1.2193	-0.3784	0.0942	-0.1588	-0.1389	0.8749	-0.5596	-2.6685	7.4627	-1.7902	-1.0139	0.4605	-0.7268	-2.6618	7.2745	-1.0249	-0.3936	0.5125	-0.4419	-5.7145	68.9205	-1.8119	-0.6978	0.2805	0.3578
1899.7690	-1.8888	-2.6801	1.1104	-1.5338	-0.6935	-1.2248	-0.3822	0.0872	-0.1656	-0.1351	0.8756	-0.5538	-2.8173	7.6542	-1.3347	-0.9702	0.4929	-0.7712	-2.6743	7.2706	-1.0212	-0.3919	0.5129	-0.4405	-5.7265	68.9463	-1.7600	-0.6842	0.2792	0.3578
1899.7810	-1.8935	-2.6791	1.1083	-1.5354	-0.6831	-1.2313	-0.3910	0.0824	-0.1667	-0.1308	0.8708	-0.5426	-2.5215	7.8655	-1.3754	-1.0222	0.6449	-0.7820	-2.6894	7.2663	-1.0165	-0.3899	0.5135	-0.4389	-5.7419	68.9825	-1.6937	-0.6676	0.2775	0.3578
1899.7910	-1.8975	-2.6783	1.1067	-1.5367	-0.6742	-1.2367	-0.3953	0.0811	-0.1637	-0.1299	0.8841	-0.5375	-2.5530	7.7354	-1.6311	-1.0412	0.6027	-0.7735	-2.7020	7.2628	-1.0127	-0.3882	0.5139	-0.4375	-5.7551	69.0128	-1.6396	-0.6540	0.2761	0.3578
1899.8010	-1.9015	-2.6775	1.1050	-1.5379	-0.6653	-1.2422	-0.3985	0.0764	-0.1676	-0.1276	0.8911	-0.5317	-2.7673	8.0219	-1.5467	-1.0546	0.5137	-0.8189	-2.7147	7.2596	-1.0084	-0.3865	0.5144	-0.4361	-5.7690	69.0469	-1.5819	-0.6399	0.2746	0.3578
1899.8110	-1.9056	-2.6767	1.1033	-1.5393	-0.6563	-1.2475	-0.4063	0.0740	-0.1692	-0.1324	0.8840	-0.5257	-2.5055	7.9857	-1.5286	-0.9736	0.5081	-0.8182	-2.6940	7.1666	-1.0410	-0.3823	0.5120	-0.4335	-5.3856	68.0088	-1.8854	-0.5996	0.2434	0.3711
1899.8230	-1.9105	-2.6759	1.1013	-1.5408	-0.6457	-1.2537	-0.4146	0.0734	-0.1703	-0.1255	0.8869	-0.5185	-2.4716	7.5176	-1.5727	-0.9917	0.5267	-0.7776	-2.7089	7.1621	-1.0357	-0.3798	0.5125	-0.4318	-5.4068	68.0596	-1.8096	-0.5823	0.2416	0.3711
1899.8330	-1.9146	-2.6751	1.0996	-1.5421	-0.6368	-1.2588	-0.4172	0.0704	-0.1744	-0.1212	0.8997	-0.5138	-2.7830	7.4354	-1.5255	-1.0035	0.4513	-0.7877	-2.7214	7.1580	-1.0314	-0.3778	0.5128	-0.4303	-5.4249	68.0984	-1.7476	-0.5677	0.2401	0.3711
1899.8430	-1.9188	-2.6745	1.0978	-1.5433	-0.6279	-1.2638	-0.4243	0.0643	-0.1763	-0.1215	0.9015	-0.5083	-2.8246	7.5798	-1.3503	-0.9964	0.4868	-0.8365	-2.7339	7.1545	-1.0267	-0.3757	0.5131	-0.4289	-5.4439	68.1445	-1.6822	-0.5532	0.2385	0.3711
1899.8550	-1.9240	-2.6738	1.0957	-1.5448	-0.6170	-1.2699	-0.4332	0.0576	-0.1748	-0.1209	0.9040	-0.5003	-2.6581	7.8976	-1.5744	-0.9819	0.5256	-0.7770	-2.7490	7.1507	-1.0207	-0.3732	0.5136	-0.4271	-5.4676	68.2032	-1.6003	-0.5353	0.2365	0.3711
1899.8650	-1.9283	-2.6732	1.0939	-1.5460	-0.6080	-1.2750	-0.4389	0.0557	-0.1741	-0.1211	0.9088	-0.4937	-2.7784	7.8137	-1.6835	-0.9466	0.5428	-0.7203	-2.7616	7.1479	-1.0155	-0.3711	0.5139	-0.4248	-5.4883	68.2578	-1.5290	-0.5201	0.2348	0.3711
1899.8750	-1.9327	-2.6727	1.0921	-1.5472	-0.5989	-1.2799	-0.4440	0.0525	-0.1788	-0.1152	0.9119	-0.4840	-2.8870	7.7681	-1.4651	-0.9775	0.4862	-0.7574	-2.7744	7.1458	-1.0097	-0.3689	0.5142	-0.4225	-5.5099	68.3191	-1.4531	-0.5046	0.2330	0.3711
1899.8850	-1.9372	-2.6721	1.0903	-1.5483	-0.5897	-1.2848	-0.4519	0.0489	-0.1805	-0.1157	0.9061	-0.4780	-2.6465	7.8750	-1.5447	-0.9942	0.5381	-0.7651	-2.7871	7.1434	-1.0042	-0.3668	0.5145	-0.4203	-5.5320	68.3787	-1.3795	-0.4894	0.2312	0.3711
1899.8970	-1.9426	-2.6716	1.0882	-1.5497	-0.5789	-1.2904	-0.4586	0.0445	-0.1814	-0.1138	0.9111	-0.4707	-2.6298	7.8727	-1.5447	-0.9846	0.6197	-0.7757	-2.8025	7.1413	-0.9969	-0.3642	0.5149	-0.4176	-5.5597	68.4580	-1.2839	-0.4704	0.2289	0.3711
1899.9070	-1.9472	-2.6711	1.0863	-1.5508	-0.5696	-1.2951	-0.4629	0.0413	-0.1840	-0.1105	0.9229	-0.4701	-2.7576	7.8793	-1.5090	-1.0116	0.4655	-0.8349	-2.8155	7.1398	-0.9906	-0.3620	0.5152	-0.4153	-5.5836	68.5281	-1.2028	-0.4544	0.2269	0.3711
1899.9170	-1.9520	-2.6708	1.0845	-1.5519	-0.5603	-1.2997	-0.4663	0.0375	-0.1876	-0.1069	0.9212	-0.4635	-2.7598	7.8315	-1.4163	-1.0222	0.4503	-0.8023	-2.7754	7.0619	-1.0211	-0.3575	0.5122	-0.4127	-4.9839	67.6920	-1.4803	-0.4166	0.1905	0.3747
1899.9270	-1.9567	-2.6704	1.0827	-1.5530	-0.5511	-1.3043	-0.4704	0.0353	-0.1893	-0.1071	0.9155	-0.4566	-2.7031	7.7131	-1.6540	-1.0010	0.5629	-0.8008	-2.7876	7.0597	-1.0150	-0.3550	0.5125	-0.4104	-5.0111	67.7652	-1.3973	-0.4007	0.1885	0.3747
1899.9390	-1.9625	-2.6700	1.0804	-1.5543	-0.5402	-1.3098	-0.4765	0.0321	-0.1894	-0.1081	0.9274	-0.4484	-2.7535	7.4500	-1.6866	-0.9164	0.5675	-0.7797	-2.8023	7.0577	-1.0071	-0.3520	0.5127	-0.4076	-5.0450	67.8596	-1.2912	-0.3812	0.1861	0.3747
1899.9490	-1.9672	-2.6697	1.0785	-1.5553	-0.5309	-1.3143	-0.4821	0.0280	-0.1947	-0.1031	0.9307	-0.4412	-2.8067	7.2748	-1.5625	-0.9014	0.5907	-0.7270	-2.8146	7.0561	-1.0005	-0.3495	0.5129	-0.4053	-5.0738	67.9386	-1.2026	-0.3646	0.1840	0.3747
1899.9590	-1.9720	-2.6694	1.0765	-1.5563	-0.5215	-1.3187	-0.4874	0.0227	-0.1966	-0.0991	0.9342	-0.4377	-2.9780	7.2719	-1.4172	-0.9282	0.5387	-0.7466	-2.8270	7.0549	-0.9934	-0.3469	0.5131	-0.4030	-5.1036	68.0235	-1.1100	-0.3477	0.1818	0.3747
1899.9710	-1.9779	-2.6692	1.0741	-1.5575	-0.5103	-1.3238	-0.4948	0.0176	-0.1991	-0.0980	0.9329	-0.4307	-3.0719	7.2657	-1.3524	-0.9199	0.4980	-0.7593	-2.8420	7.0543	-0.9842	-0.3438	0.5133	-0.4003	-5.1409	68.1355	-0.9913	-0.3271	0.1791	0.3747
1899.9810	-1.9829	-2.6691	1.0722	-1.5584	-0.5009	-1.3281	-0.5012	0.0125	-0.2015	-0.0932	0.9328	-0.4263	-2.8806	7.3044	-1.3923	-0.9241	0.5392	-0.7616	-2.8537	7.0542	-0.9764	-0.3412	0.5135	-0.3980	-5.1729	68.2334	-0.8908	-0.3098	0.1767	0.3747
1899.9910	-1.9880	-2.6690	1.0701	-1.5593	-0.4915	-1.3323	-0.5060	0.0079	-0.2005	-0.0915	0.9345	-0.4149	-2.6260	7.1264	-1.5679	-0.9556	0.5410	-0.8085	-2.8609	6.7718	-0.9681	-0.3386	0.5137	-0.3957	-5.2059	68.3365	-0.7863	-0.2924	0.1744	0.3747
1900.0010	-1.9930	-2.6690	1.0681	-1.5602	-0.4823	-1.3365	-0.5101	0.0017	-0.2030	-0.0912	0.9487	-0.4106	-2.7408	6.9610	-1.4277	-0.8682	0.4825	-0.7398	-2.8682	6.2455	-0.9595	-0.3359	0.5138	-0.3934	-5.2400	68.4468	-0.6777	-0.2746	0.1719	0.3747
1900.0130	-1.9991	-2.6690	1.0656	-1.5613	-0.4710	-1.3414	-0.5169	-0.0017	-0.2058	-0.0864	0.9487	-0.4014	-2.7434	6.3711	-1.4686	-0.8532	0.5325	-0.7119	-2.8145	5.5270	-0.9854	-0.3310	0.5108	-0.3907	-4.5361	67.8235	-0.9020	-0.2356	0.1345	0.3744
1900.0230	-2.0043	-2.6691	1.0636	-1.5621	-0.4614	-1.3454	-0.5215	-0.0065	-0.2081	-0.0786	0.9480	-0.3946	-2.8423	5.8581	-1.4561	-0.9453	0.5277	-0.7571	-2.8214	4.9404	-0.9775	-0.3282	0.5108	-0.3884	-4.5725	67.9279	-0.7963	-0.2182	0.1322	0.3744
1900.0330	-2.0095	-2.6691	1.0615	-1.5629	-0.4519	-1.3493	-0.5251	-0.0112	-0.2106	-0.0808	0.9563	-0.3923	-2.9185	5.4893	-1.3980	-0.8952	0.4690	-0.7131	-2.8284	4.3552	-0.9684	-0.3252	0.5109	-0.3861	-4.6106	68.0490	-0.6790	-0.1997	0.1295	0.3744
1900.0450	-2.0159	-2.6693	1.0589	-1.5638	-0.4405	-1.3538	-0.5303	-0.0156	-0.2153	-0.0736	0.9522	-0.3840	-2.9655	5.3324	-1.4384	-0.9230	0.4590	-0.7696	-2.8370	4.2979	-0.9576	-0.3217	0.5110	-0.3834	-4.6572	68.1937	-0.5388	-0.1778	0.1264	0.3744
1900.0550	-2.0212	-2.6695	1.0567	-1.5646	-0.4311	-1.3576	-0.5358	-0.0180	-0.2167	-0.0705	0.9484	-0.3812	-2.8160	5.1437	-1.4920	-0.9194	0.6370	-0.7579	-2.8442	4.3005	-0.9481	-0.3187	0.5110	-0.3811	-4.6972	68.3223	-0.4164	-0.1590	0.1236	0.3744
1900.0650	-2.0266	-2.6697	1.0545	-1.5653	-0.4215	-1.3614	-0.5394	-0.0225	-0.2220	-0.0690	0.9569	-0.3751	-2.9008	5.3207	-1.2366	-0.8670	0.6067	-0.7539	-2.8515	4.3033	-0.9383	-0.3157	0.5110	-0.3788	-4.7381	68.4527	-0.2917	-0.1401	0.1208	0.3744
1900.0750	-2.0320	-2.6700	1.0523	-1.5660	-0.4119	-1.3651	-0.5445	-0.0261	-0.2243	-0.0643	0.9590	-0.3721	-3.0443	5.2514	-1.1078	-0.8667	0.4837	-0.6705	-2.8589	4.3069	-0.9280	-0.3127	0.5110	-0.3765	-4.7802	68.5926	-0.1621	-0.1208	0.1179	0.3744
1900.0870	-2.0385	-2.6703	1.0496	-1.5667	-0.4003	-1.3695	-0.5508	-0.0305	-0.2260	-0.0628	0.9532	-0.3591	-2.9101	5.2221	-1.3486	-0.8398	0.5631	-0.7657	-2.8678	4.3114	-0.9153	-0.3090	0.5111	-0.3738	-4.8319	68.7630	-0.0035	-0.0976	0.1143	0.3744
1900.0970	-2.0441	-2.6707	1.0473	-1.5673	-0.3908	-1.3731	-0.5546	-0.0352	-0.2283	-0.0557	0.9618	-0.3500	-3.0307	5.3516	-1.1989	-0.8318	0.4810	-0.7554	-2.8753	4.3150	-0.9048	-0.3060	0.5111	-0.3715	-4.8755	68.9025	0.1281	-0.0783	0.1113	0.3744
1900.1070	-2.0498	-2.6710	1.0449	-1.5678	-0.3812	-1.3766	-0.5589	-0.0397	-0.2309	-0.0535	0.9653	-0.3416	-2.8173	5.4169	-1.2388	-0.8703	0.4765	-0.7878	-2.8830	4.3195	-0.8937	-0.3030	0.5111	-0.3692	-4.9206	69.0535	0.2655	-0.0589	0.1083	0.3744
1900.1170	-2.0555	-2.6715	1.0426	-1.5684	-0.3716	-1.3800	-0.5602	-0.0442	-0.2337	-0.0520	0.9577	-0.3418	-2.8081	5.2068	-1.1954	-0.8464	0.5788	-0.7494	-2.8182	4.2747	-0.9177	-0.2986	0.5079	-0.3673	-4.1061	68.6167	0.0618	-0.0271	0.0718	0.3701
1900.1290	-2.0622	-2.6720	1.0398	-1.5690	-0.3600	-1.3840	-0.5650	-0.0490	-0.2369	-0.0469	0.9644	-0.3308	-2.6653	5.2171	-1.1648	-0.8160	0.5976	-0.7358	-2.8268	4.2801	-0.9045	-0.2946	0.5078	-0.3646	-4.1625	68.8038	0.2329	-0.0031	0.0680	0.3701
1900.1390	-2.0677	-2.6726	1.0374	-1.5694	-0.3504	-1.3872	-0.5672	-0.0533	-0.2370	-0.0422	0.9731	-0.3248	-3.1625	5.2223	-1.2222	-0.7937	0.4332	-0.7899	-2.8340	4.2853	-0.8928	-0.2913	0.5077	-0.3623	-4.2107	68.9673	0.3815	0.0173	0.0647	0.3701
1900.1490	-2.0734	-2.6731	1.0350	-1.5699	-0.3406	-1.3904	-0.5741	-0.0584	-0.2424	-0.0369	0.9631	-0.3271	-2.9986	5.1682	-1.1467	-0.8071	0.4797	-0.7249	-2.8413	4.2901	-0.8816	-0.2880	0.5076	-0.3601	-4.2593	69.1262	0.5259	0.0372	0.0615	0.3701
1900.1610	-2.0804	-2.6739	1.0321	-1.5703	-0.3291	-1.3942	-0.5796	-0.0646	-0.2433	-0.0331	0.9679	-0.3135	-2.8084	5.3621	-1.2212	-0.8346	0.5394	-0.7918	-2.8502	4.2967	-0.8674	-0.2840	0.5075	-0.3573	-4.3192	69.3258	0.7054	0.0612	0.0576	0.3701
1900.1710	-2.0863	-2.6746	1.0297	-1.5707	-0.3194	-1.3974	-0.5817	-0.0671	-0.2480	-0.0327	0.9722	-0.3071	-2.9322	5.1983	-1.0828	-0.7777	0.5134	-0.7144	-2.8576	4.3028	-0.8550	-0.2807	0.5073	-0.3551	-4.3704	69.5007	0.8613	0.0817	0.0542	0.3701
1900.1810	-2.0921	-2.6753	1.0271	-1.5709	-0.3097	-1.4005	-0.5864	-0.0700	-0.2519	-0.0238	0.9670	-0.2997	-2.9495	4.8777	-1.1246	-0.8244	0.5715	-0.6930	-2.8652	4.3093	-0.8424	-0.2773	0.5072	-0.3528	-4.4226	69.6791	1.0190	0.1024	0.0508	0.3701
1900.1910	-2.0979	-2.6760	1.0246	-1.5712	-0.2999	-1.4035	-0.5891	-0.0754	-0.2534	-0.0223	0.9688	-0.2928	-3.0798	4.8594	-1.0489	-0.7896	0.5667	-0.7446	-2.8729	4.3159	-0.8294	-0.2739	0.5071	-0.3506	-4.4757	69.8602	1.1805	0.1233	0.0472	0.3701
1900.2030	-2.1050	-2.6770	1.0216	-1.5715	-0.2883	-1.4070	-0.5951	-0.0838	-0.2582	-0.0207	0.9794	-0.2886	-3.1370	5.0779	-0.9941	-0.7513	0.4283	-0.6496	-2.8821	4.3244	-0.8136	-0.2699	0.5069	-0.3478	-4.5408	70.0834	1.3767	0.1483	0.0429	0.3701
1900.2130	-2.1110	-2.6778	1.0190	-1.5716	-0.2785	-1.4098	-0.5989	-0.0879	-0.2582	-0.0149	0.9735	-0.2771	-2.9617	5.0205	-1.2011	-0.7734	0.4475	-0.7377	-2.8089	4.2997	-0.8318	-0.2656	0.5037	-0.3463	-3.6288	69.8894	1.2348	0.1774	0.0069	0.3621
1900.2230	-2.1171	-2.6787	1.0163	-1.5717	-0.2687	-1.4126	-0.6015	-0.0921	-0.2637	-0.0117	0.9675	-0.2750	-2.7730	5.0975	-0.9398	-0.7564	0.6014	-0.7446	-2.8159	4.3073	-0.8186	-0.2621	0.5035	-0.3441	-3.6833	70.0825	1.4039	0.1986	0.0032	0.3621
1900.2350	-2.1243	-2.6799	1.0131	-1.5718	-0.2571	-1.4157	-0.6030	-0.0990	-0.2666	-0.0047	0.9781	-0.2700	-2.8491	5.1855	-1.1404	-0.6916	0.4906	-0.7492	-2.8244	4.3170	-0.8021	-0.1571	0.5032	-0.3415	-3.7502	70.3217	1.6141	0.2244	-0.0013	0.3621
1900.2450	-2.1303	-2.6809	1.0104	-1.5719	-0.2472	-1.4184	-0.6049	-0.1008	-0.2722	-0.0008	0.9733	-0.2648	-3.0033	5.1018	-0.9199	-0.6133	0.5108	-0.7417	-2.8316	4.3253	-0.7881	-0.0396	0.5029	-0.3393	-3.8069	70.5237	1.7917	0.2460	-0.0051	0.3621
1900.2550	-2.1363	-2.6819	1.0076	-1.5718	-0.2375	-1.4210	-0.6081	-0.1047	-0.2754	0.0036	0.9761	-0.2618	-3.1263	4.7890	-1.0911	-0.5083	0.5342	-0.7220	-2.8389	4.3338	-0.7740	0.0776	0.5027	-0.3370	-3.8644	70.7281	1.9694	0.2672	-0.0088	0.3621
1900.2670	-2.1437	-2.6832	1.0043	-1.5717	-0.2259	-1.4240	-0.6124	-0.1157	-0.2805	0.0081	0.9877	-0.2538	-3.1679	5.2290	-0.9341	-0.4257	0.4207	-0.7035	-2.8478	4.3454	-0.7559	0.2180	0.5024	-0.3344	-3.9354	70.9894	2.1956	0.2937	-0.0136	0.3621
1900.2770	-2.1498	-2.6844	1.0015	-1.5716	-0.2160	-1.4266	-0.6166	-0.1186	-0.2822	0.0130	0.9746	-0.2514	-2.8694	5.3200	-0.9943	-0.3496	0.5209	-0.6174	-2.8552	4.3550	-0.7408	0.3092	0.5021	-0.3322	-3.9953	71.2068	2.3833	0.3159	-0.0177	0.3621
1900.2870	-2.1560	-2.6856	0.9986	-1.5715	-0.2061	-1.4290	-0.6182	-0.1222	-0.2861	0.0168	0.9736	-0.2373	-2.9747	5.2242	-0.9035	-0.3561	0.6274	-0.7565	-2.8628	4.3652	-0.7254	0.3128	0.5018	-0.3300	-4.0564	71.4310	2.5754	0.3380	-0.0217	0.3621
1900.2970	-2.1621	-2.6869	0.9957	-1.5714	-0.1964	-1.4313	-0.6210	-0.1270	-0.2888	0.0195	0.9834	-0.2323	-3.1555	5.3551	-1.0003	-0.3413	0.4857	-0.7367	-2.8705	4.3758	-0.7094	0.3165	0.5016	-0.3277	-4.1186	71.6602	2.7720	0.3606	-0.0259	0.3621
1900.3100	-2.1696	-2.6884	0.9922	-1.5711	-0.1847	-1.4341	-0.6252	-0.1294	-0.2964	0.0212	0.9778	-0.2226	-3.1285	4.9313	-0.9187	-0.2760	0.5406	-0.7353	-2.8562	4.3849	-0.6972	0.3209	0.5004	-0.3254	-3.9130	71.8925	2.9397	0.3886	-0.0392	0.3590
1900.3190	-2.1760	-2.6898	0.9892	-1.5709	-0.1747	-1.4363	-0.6278	-0.1391	-0.3004	0.0248	0.9796	-0.2214	-2.9078	5.4222	-0.8546	-0.2405	0.5267	-0.7000	-2.7975	4.3860	-0.7010	0.3250	0.4979	-0.3240	-3.1897	72.0064	2.9488	0.4147	-0.0664	0.3503
1900.3290	-2.1823	-2.6912	0.9862	-1.5707	-0.1650	-1.4385	-0.6281	-0.1411	-0.3049	0.0292	0.9867	-0.2124	-2.8575	5.3339	-0.8667	-0.1570	0.4213	-0.6684	-2.8042	4.3977	-0.6846	0.3288	0.4975	-0.3219	-3.2508	72.2464	3.1557	0.4379	-0.0707	0.3503
1900.3410	-2.1898	-2.6929	0.9825	-1.5703	-0.1531	-1.4411	-0.6303	-0.1479	-0.3103	0.0385	0.9759	-0.2040	-2.9097	5.5015	-0.7764	-0.1527	0.5405	-0.6799	-2.8124	4.4120	-0.6647	0.3334	0.4971	-0.3193	-3.3252	72.5382	3.4066	0.4655	-0.0760	0.3503
1900.3510	-2.1961	-2.6944	0.9794	-1.5699	-0.1433	-1.4430	-0.6313	-0.1470	-0.3132	0.0436	0.9754	-0.1999	-3.1651	4.8862	-0.7331	-0.1576	0.5446	-0.6821	-2.8193	4.4243	-0.6478	0.3372	0.4967	-0.3172	-3.3881	72.7854	3.6184	0.4886	-0.0804	0.3503
1900.3610	-2.2025	-2.6959	0.9762	-1.5694	-0.1335	-1.4450	-0.6326	-0.1567	-0.3163	0.0476	0.9870	-0.1944	-3.2030	5.4892	-0.6925	-0.1255	0.3948	-0.7184	-2.8263	4.4373	-0.6303	0.3410	0.4963	-0.3151	-3.4521	73.0418	3.8361	0.5118	-0.0848	0.3503
1900.3710	-2.2089	-2.6975	0.9729	-1.5690	-0.1237	-1.4469	-0.6360	-0.1609	-0.3239	0.0499	0.9803	-0.1923	-2.9243	5.5509	-0.5642	-0.0445	0.4429	-0.7033	-2.8333	4.4503	-0.6127	0.3449	0.4959	-0.3129	-3.5168	73.2980	4.0550	0.5353	-0.0894	0.3503
1900.3830	-2.2165	-2.6995	0.9691	-1.5684	-0.1119	-1.4491	-0.6396	-0.1653	-0.3238	0.0570	0.9736	-0.1833	-2.9476	5.7425	-0.6262	-0.0436	0.5912	-0.7006	-2.8419	4.4668	-0.5909	0.3495	0.4954	-0.3103	-3.5960	73.6154	4.3245	0.5636	-0.0949	0.3503
1900.3930	-2.2229	-2.7012	0.9658	-1.5677	-0.1021	-1.4509	-0.6396	-0.1660	-0.3296	0.0639	0.9843	-0.1769	-3.0495	5.2426	-0.4646	-0.0716	0.3951	-0.7412	-2.8492	4.4811	-0.5723	0.3534	0.4950	-0.3082	-3.6630	73.8866	4.5531	0.5874	-0.0996	0.3503
1900.4030	-2.2293	-2.7030	0.9625	-1.5670	-0.0923	-1.4526	-0.6404	-0.1746	-0.3348	0.0697	0.9844	-0.1773	-3.2758	5.6848	-0.5074	-0.1165	0.4077	-0.6219	-2.8564	4.4949	-0.5540	0.3572	0.4946	-0.3061	-3.7304	74.1526	4.7793	0.6105	-0.1041	0.3503
1900.4130	-2.2357	-2.7047	0.9592	-1.5664	-0.0825	-1.4543	-0.6435	-0.1781	-0.3391	0.0690	0.9770	-0.1659	-3.0600	5.7640	-0.3812	-0.0119	0.4776	-0.6761	-2.7670	4.5153	-0.5556	0.3613	0.4913	-0.3054	-2.6441	74.4940	4.8115	0.6358	-0.1385	0.3350
1900.4250	-2.2434	-2.7069	0.9550	-1.5655	-0.0708	-1.4564	-0.6448	-0.1791	-0.3422	0.0765	0.9829	-0.1610	-3.0074	5.4552	-0.4956	-0.0307	0.4627	-0.6889	-2.7742	4.5335	-0.5331	0.3660	0.4907	-0.3029	-2.7190	74.8260	5.0945	0.6646	-0.1442	0.3350
1900.4350	-2.2499	-2.7087	0.9516	-1.5647	-0.0609	-1.4579	-0.6465	-0.1869	-0.3475	0.0827	0.9814	-0.1556	-2.8135	5.6474	-0.2916	-0.0470	0.4809	-0.6265	-2.7802	4.5485	-0.5145	0.3699	0.4902	-0.3009	-2.7820	75.1005	5.3299	0.6880	-0.1488	0.3350
1900.4450	-2.2563	-2.7106	0.9480	-1.5638	-0.0510	-1.4594	-0.6464	-0.1904	-0.3519	0.0830	0.9789	-0.1455	-2.9967	5.5886	-0.3921	-0.0181	0.4252	-0.7175	-2.7863	4.5639	-0.4955	0.3739	0.4897	-0.2988	-2.8456	75.3802	5.5683	0.7119	-0.1536	0.3350
1900.4570	-2.2641	-2.7128	0.9437	-1.5628	-0.0393	-1.4612	-0.6462	-0.1933	-0.3547	0.0900	0.9867	-0.1385	-3.3204	5.4252	-0.2814	0.0221	0.3480	-0.6751	-2.7937	4.5830	-0.4720	0.3786	0.4891	-0.2964	-2.9231	75.7227	5.8611	0.7409	-0.1593	0.3350
1900.4670	-2.2707	-2.7148	0.9401	-1.5619	-0.0295	-1.4625	-0.6505	-0.2006	-0.3597	0.0932	0.9781	-0.1387	-3.0437	5.5222	-0.2407	0.0012	0.4247	-0.6028	-2.7999	4.5993	-0.4521	0.3826	0.4886	-0.2943	-2.9884	76.0130	6.1086	0.7650	-0.1642	0.3350
1900.4770	-2.2771	-2.7168	0.9365	-1.5609	-0.0196	-1.4639	-0.6504	-0.2064	-0.3631	0.0998	0.9694	-0.1284	-3.1176	5.7476	-0.3567	0.0561	0.5781	-0.6542	-2.8062	4.6158	-0.4321	0.3866	0.4881	-0.2923	-3.0543	76.3058	6.3568	0.7892	-0.1690	0.3350
1900.4870	-2.2836	-2.7189	0.9329	-1.5599	-0.0099	-1.4652	-0.6514	-0.2076	-0.3673	0.1043	0.9804	-0.1235	-3.0071	5.5360	-0.3715	0.0375	0.4335	-0.7008	-2.8125	4.6326	-0.4120	0.3906	0.4875	-0.2902	-3.1208	76.6011	6.6063	0.8132	-0.1739	0.3350
1900.4990	-2.2914	-2.7214	0.9284	-1.5586	0.0018	-1.4666	-0.6510	-0.2156	-0.3764	0.1115	0.9760	-0.1164	-3.2415	5.7024	-0.2755	0.0427	0.4249	-0.6867	-2.8202	4.6532	-0.3871	0.3953	0.4869	-0.2878	-3.2016	76.9620	6.9125	0.8422	-0.1797	0.3350
1900.5100	-2.2980	-2.7236	0.9247	-1.5575	0.0115	-1.4678	-0.6526	-0.2194	-0.3779	0.1129	0.9756	-0.1178	-3.1690	5.5248	-0.3812	0.0549	0.4979	-0.5924	-2.7976	4.6601	-0.3792	0.3995	0.4857	-0.2854	-2.9226	77.1397	7.0423	0.8678	-0.1919	0.3380
1900.5190	-2.3045	-2.7258	0.9208	-1.5564	0.0213	-1.4689	-0.6529	-0.2200	-0.3899	0.1200	0.9824	-0.1050	-2.8021	5.4051	-0.1643	0.0621	0.3870	-0.6185	-2.7220	4.6477	-0.3957	0.4039	0.4832	-0.2825	-2.0184	77.0850	6.9423	0.8954	-0.2170	0.3463
1900.5290	-2.3110	-2.7281	0.9169	-1.5551	0.0311	-1.4699	-0.6526	-0.2278	-0.3940	0.1241	0.9771	-0.0975	-2.8092	5.7049	-0.2118	0.1130	0.4731	-0.6795	-2.7271	4.6655	-0.3751	0.4082	0.4826	-0.2804	-2.0819	77.3927	7.2073	0.9201	-0.2220	0.3463
1900.5410	-2.3187	-2.7309	0.9122	-1.5537	0.0429	-1.4711	-0.6521	-0.2314	-0.3969	0.1303	0.9700	-0.0952	-2.9538	5.6898	-0.3978	0.1356	0.5179	-0.6101	-2.7334	4.6875	-0.3499	0.4132	0.4819	-0.2779	-2.1588	77.7702	7.5304	0.9498	-0.2280	0.3463
1900.5510	-2.3253	-2.7332	0.9082	-1.5523	0.0527	-1.4720	-0.6516	-0.2348	-0.4048	0.1396	0.9777	-0.0901	-3.0683	5.4992	-0.2372	0.0808	0.3636	-0.6246	-2.7386	4.7061	-0.3287	0.4174	0.4812	-0.2758	-2.2233	78.0870	7.8018	0.9746	-0.2330	0.3463
1900.5610	-2.3318	-2.7356	0.9040	-1.5509	0.0623	-1.4729	-0.6524	-0.2413	-0.4132	0.1405	0.9785	-0.0883	-2.9263	5.8706	0.0004	0.1452	0.3293	-0.5504	-2.7439	4.7253	-0.3067	0.4217	0.4806	-0.2736	-2.2885	78.4121	8.0807	0.9996	-0.2381	0.3463
1900.5730	-2.3397	-2.7386	0.8990	-1.5492	0.0741	-1.4739	-0.6538	-0.2436	-0.4180	0.1472	0.9650	-0.0753	-2.8309	5.7312	-0.0485	0.1599	0.5069	-0.6017	-2.7503	4.7487	-0.2800	0.4268	0.4798	-0.2711	-2.3671	78.8054	8.4181	1.0299	-0.2443	0.3463
1900.5830	-2.3461	-2.7411	0.8947	-1.5477	0.0837	-1.4746	-0.6525	-0.2509	-0.4233	0.1551	0.9745	-0.0667	-2.9333	6.1643	0.1086	0.1268	0.3756	-0.6605	-2.7556	4.7682	-0.2576	0.4310	0.4792	-0.2690	-2.4330	79.1344	8.7003	1.0547	-0.2494	0.3463
1900.5930	-2.3526	-2.7436	0.8905	-1.5461	0.0935	-1.4752	-0.6509	-0.2536	-0.4286	0.1583	0.9769	-0.0640	-3.0166	6.1890	0.1728	0.1113	0.2794	-0.6330	-2.7610	4.7885	-0.2346	0.4353	0.4786	-0.2669	-2.4995	79.4710	8.9890	1.0801	-0.2546	0.3463
1900.6030	-2.3592	-2.7462	0.8861	-1.5446	0.1032	-1.4759	-0.6522	-0.2576	-0.4337	0.1616	0.9649	-0.0623	-2.9300	6.1234	0.2296	0.1825	0.4210	-0.6064	-2.7664	4.8090	-0.2113	0.4396	0.4779	-0.2648	-2.5663	79.8119	9.2811	1.1056	-0.2598	0.3463
1900.6150	-2.3671	-2.7493	0.8808	-1.5425	0.1147	-1.4766	-0.6506	-0.2632	-0.4396	0.1695	0.9679	-0.0542	-2.7624	6.3208	0.3558	0.1705	0.3658	-0.6092	-2.6410	4.8717	-0.1980	0.4446	0.4742	-0.2640	-1.0750	80.6682	9.4907	1.1343	-0.2971	0.3279
1900.6250	-2.3736	-2.7520	0.8764	-1.5408	0.1244	-1.4770	-0.6485	-0.2642	-0.4456	0.1758	0.9647	-0.0499	-2.7590	5.9700	0.2804	0.1658	0.3896	-0.5618	-2.6441	4.8925	-0.1758	0.4488	0.4735	-0.2620	-1.1269	81.0010	9.7779	1.1590	-0.3021	0.3279
1900.6350	-2.3800	-2.7546	0.8720	-1.5390	0.1342	-1.4774	-0.6466	-0.2705	-0.4517	0.1767	0.9568	-0.0427	-2.9726	6.4024	0.2861	0.1737	0.4498	-0.6246	-2.6471	4.9140	-0.1531	0.4531	0.4728	-0.2600	-1.1787	81.3408	10.0704	1.1839	-0.3070	0.3279
1900.6450	-2.3864	-2.7574	0.8675	-1.5372	0.1438	-1.4779	-0.6452	-0.2708	-0.4561	0.1820	0.9600	-0.0397	-2.9727	6.1863	0.1519	0.1724	0.3821	-0.5636	-2.6502	4.9356	-0.1301	0.4573	0.4721	-0.2580	-1.2306	81.6825	10.3659	1.2089	-0.3120	0.3279
1900.6570	-2.3942	-2.7607	0.8619	-1.5350	0.1552	-1.4783	-0.6452	-0.2771	-0.4637	0.1875	0.9619	-0.0328	-2.9890	6.2642	0.2794	0.2062	0.3448	-0.5687	-2.6539	4.9620	-0.1019	0.4624	0.4712	-0.2556	-1.2929	82.0992	10.7268	1.2390	-0.3181	0.3279
1900.6670	-2.4007	-2.7634	0.8571	-1.5331	0.1647	-1.4786	-0.6441	-0.2771	-0.4684	0.1921	0.9541	-0.0274	-2.8067	6.0310	0.3240	0.1924	0.4564	-0.5327	-2.6569	4.9840	-0.0784	0.4667	0.4705	-0.2536	-1.3446	82.4457	11.0274	1.2640	-0.3230	0.3279
1900.6770	-2.4071	-2.7663	0.8524	-1.5311	0.1743	-1.4788	-0.6407	-0.2845	-0.4758	0.1976	0.9541	-0.0183	-2.9552	6.2495	0.4363	0.1845	0.4874	-0.5851	-2.6600	5.0066	-0.0542	0.4710	0.4698	-0.2516	-1.3963	82.7993	11.3348	1.2893	-0.3281	0.3279
1900.6890	-2.4147	-2.7698	0.8466	-1.5287	0.1859	-1.4790	-0.6386	-0.2863	-0.4821	0.2020	0.9647	-0.0128	-3.0906	6.1227	0.4036	0.2759	0.2493	-0.6257	-2.6636	5.0340	-0.0250	0.4761	0.4689	-0.2492	-1.4581	83.2275	11.7047	1.3197	-0.3342	0.3279
1900.6990	-2.4212	-2.7726	0.8417	-1.5266	0.1955	-1.4791	-0.6390	-0.2925	-0.4900	0.2085	0.9541	-0.0070	-2.9571	6.2957	0.5191	0.2819	0.3015	-0.6047	-2.6667	5.0573	-0.0002	0.4805	0.4682	-0.1902	-1.5094	83.5892	12.0178	1.3454	-0.3393	0.3279
1900.7100	-2.4277	-2.7756	0.8368	-1.5246	0.2048	-1.4791	-0.6376	-0.2954	-0.4952	0.2162	0.9489	-0.0010	-2.7922	6.2084	0.5448	0.3114	0.4445	-0.4841	-2.6337	5.1019	0.0263	0.4846	0.4668	-0.0425	-1.1309	84.2057	12.3486	1.3696	-0.3520	0.3198
1900.7190	-2.4340	-2.7787	0.8318	-1.5224	0.2144	-1.4790	-0.6339	-0.3010	-0.5004	0.2207	0.9517	0.0032	-2.6949	6.5946	0.5557	0.3554	0.4303	-0.3977	-2.5340	5.1867	0.0585	0.4886	0.4640	0.0903	0.0345	85.2874	12.7188	1.3923	-0.3786	0.2974
1900.7310	-2.4414	-2.7822	0.8258	-1.5197	0.2260	-1.4789	-0.6303	-0.3007	-0.5073	0.2321	0.9488	0.0110	-2.7853	6.3659	0.5422	0.2615	0.3150	-0.3527	-2.5341	5.2164	0.0909	0.4936	0.4631	0.2516	-0.0008	85.7217	13.0960	1.4223	-0.3842	0.2974
1900.7410	-2.4476	-2.7853	0.8206	-1.5174	0.2355	-1.4788	-0.6279	-0.3051	-0.5176	0.2336	0.9429	0.0140	-2.9152	6.4315	0.6794	0.2991	0.2616	-0.2892	-2.5341	5.2414	0.1182	0.4978	0.4623	0.3057	-0.0296	86.0868	13.4131	1.4476	-0.3890	0.2974
1900.7510	-2.4539	-2.7883	0.8153	-1.5151	0.2448	-1.4787	-0.6254	-0.3067	-0.5247	0.2394	0.9406	0.0129	-2.9001	6.3472	0.9031	0.3106	0.2924	-0.2342	-2.5340	5.2666	0.1458	0.5020	0.4616	0.3075	-0.0578	86.4544	13.7332	1.4727	-0.3937	0.2974
1900.7630	-2.4615	-2.7921	0.8091	-1.5122	0.2560	-1.4785	-0.6247	-0.3149	-0.5323	0.2464	0.9380	0.0170	-2.4978	6.7779	0.8643	0.3645	0.4287	-0.1596	-2.5339	5.2969	0.1790	0.5070	0.4607	0.3096	-0.0906	86.8964	14.1173	1.5027	-0.3993	0.2974
1900.7730	-2.4676	-2.7953	0.8037	-1.5096	0.2655	-1.4783	-0.6199	-0.3158	-0.5375	0.2553	0.9433	0.0247	-2.5675	6.7173	0.7478	0.2603	0.3015	-0.1573	-2.5337	5.3222	0.2066	0.5111	0.4599	0.3114	-0.1172	87.2655	14.4378	1.5274	-0.4039	0.2974
1900.7830	-2.4738	-2.7985	0.7983	-1.5072	0.2749	-1.4780	-0.6152	-0.3196	-0.5473	0.2543	0.9432	0.0311	-2.8209	6.8342	0.7176	0.2998	0.2786	-0.1301	-2.5335	5.3481	0.2349	0.5153	0.4592	0.3133	-0.1432	87.6411	14.7651	1.5526	-0.4085	0.2974
1900.7930	-2.4800	-2.8016	0.7926	-1.5046	0.2843	-1.4778	-0.6138	-0.3186	-0.5526	0.2545	0.9367	0.0355	-2.7358	6.4823	0.7962	0.3390	0.3050	-0.1056	-2.5332	5.3743	0.2639	0.5195	0.4584	0.3151	-0.1684	88.0213	15.0981	1.5782	-0.4133	0.2974
1900.8050	-2.4875	-2.8055	0.7858	-1.5015	0.2956	-1.4773	-0.6092	-0.3239	-0.5611	0.2588	0.9344	0.0422	-2.6255	6.7237	0.9535	0.4297	0.2201	-0.0288	-2.5328	5.4060	0.2987	0.5246	0.4575	0.3172	-0.1975	88.4808	15.4988	1.6089	-0.4189	0.2974
1900.8150	-2.4935	-2.8088	0.7802	-1.4988	0.3047	-1.4769	-0.6067	-0.3278	-0.5670	0.2684	0.9315	0.0515	-2.4124	7.0323	1.0049	0.3562	0.3473	-0.0826	-2.3923	5.5342	0.3456	0.5284	0.4542	0.3160	1.4471	90.0692	16.0102	1.6306	-0.4499	0.2658
1900.8250	-2.4995	-2.8121	0.7746	-1.4960	0.3141	-1.4763	-0.6000	-0.3316	-0.5719	0.2711	0.9254	0.0585	-2.8582	7.2948	0.8884	0.3810	0.4013	-0.1289	-2.3887	5.5616	0.3735	0.5324	0.4535	0.3176	1.4484	90.4436	16.3353	1.6550	-0.4541	0.2658
1900.8350	-2.5054	-2.8154	0.7689	-1.4933	0.3235	-1.4757	-0.5977	-0.3319	-0.5785	0.2752	0.9240	0.0568	-2.6458	7.0654	0.8152	0.3905	0.2700	-0.0593	-2.3850	5.5890	0.4016	0.5364	0.4527	0.3192	1.4506	90.8185	16.6622	1.6797	-0.4582	0.2658
1900.8470	-2.5125	-2.8194	0.7618	-1.4901	0.3346	-1.4751	-0.5939	-0.3313	-0.5872	0.2773	0.9240	0.0610	-2.8097	6.9199	1.1478	0.4874	0.2319	-0.0454	-2.3804	5.6224	0.4360	0.5412	0.4518	0.3211	1.4549	91.2747	17.0612	1.7097	-0.4633	0.2658
1900.8570	-2.5185	-2.8228	0.7559	-1.4872	0.3437	-1.4745	-0.5905	-0.3353	-0.5945	0.2859	0.9164	0.0650	-2.5612	6.9502	1.2721	0.5110	0.2660	0.0189	-2.3765	5.6508	0.4651	0.5453	0.4510	0.3227	1.4601	91.6611	17.3984	1.7349	-0.4675	0.2658
1900.8670	-2.5244	-2.8261	0.7499	-1.4844	0.3529	-1.4737	-0.5862	-0.3360	-0.5982	0.2953	0.9131	0.0747	-2.3167	6.8899	1.0967	0.4528	0.3770	-0.0261	-2.3725	5.6790	0.4941	0.5493	0.4502	0.3244	1.4662	92.0456	17.7342	1.7596	-0.4716	0.2658
1900.8790	-2.5314	-2.8302	0.7426	-1.4808	0.3639	-1.4728	-0.5795	-0.3443	-0.6067	0.3009	0.9206	0.0759	-2.7216	7.5763	1.1123	0.4630	0.2285	-0.0071	-2.3676	5.7127	0.5288	0.5541	0.4493	0.3263	1.4751	92.5053	18.1361	1.7892	-0.4764	0.2659
1900.8890	-2.5372	-2.8336	0.7365	-1.4778	0.3732	-1.4720	-0.5756	-0.3429	-0.6130	0.3052	0.9192	0.0842	-2.7459	7.3912	1.2080	0.4771	0.1169	-0.0472	-2.3633	5.7408	0.5577	0.5582	0.4485	0.3279	1.4837	92.8879	18.4712	1.8138	-0.4803	0.2659
1900.8990	-2.5430	-2.8371	0.7301	-1.4748	0.3824	-1.4712	-0.5734	-0.3443	-0.6247	0.3068	0.9041	0.0887	-2.4182	7.4599	1.4713	0.5237	0.2225	-0.0686	-2.3590	5.7695	0.5874	0.5622	0.4478	0.3295	1.4939	93.2782	18.8135	1.8389	-0.4842	0.2659
1900.9100	-2.5487	-2.8405	0.7239	-1.4716	0.3913	-1.4703	-0.5687	-0.3484	-0.6286	0.3111	0.8980	0.0886	-2.4842	7.4985	1.5164	0.5062	0.2811	-0.0066	-2.3179	5.8293	0.6245	0.5661	0.4465	0.3303	1.9433	94.0402	19.2291	1.8628	-0.4944	0.2573
1900.9210	-2.5554	-2.8447	0.7163	-1.4678	0.4020	-1.4692	-0.5616	-0.3468	-0.6385	0.3148	0.9060	0.0956	-2.4376	7.5844	1.7493	0.4734	0.3020	-0.0332	-2.2069	5.9523	0.6805	0.5706	0.4439	0.3298	3.2075	95.5446	19.8422	1.8902	-0.5161	0.2334
1900.9310	-2.5610	-2.8482	0.7100	-1.4645	0.4111	-1.4682	-0.5564	-0.3500	-0.6432	0.3171	0.9072	0.0957	-2.3826	7.6945	1.6283	0.5307	0.2245	-0.0180	-2.1990	5.9824	0.7093	0.5743	0.4431	0.3312	3.2472	95.9301	20.1771	1.9140	-0.5194	0.2334
1900.9410	-2.5666	-2.8517	0.7035	-1.4614	0.4202	-1.4672	-0.5527	-0.3486	-0.6508	0.3201	0.9030	0.1001	-2.4153	7.4835	1.6191	0.4878	0.1508	-0.0001	-2.1910	6.0123	0.7381	0.5781	0.4424	0.3326	3.2882	96.3148	20.5128	1.9383	-0.5228	0.2335
1900.9510	-2.5720	-2.8553	0.6969	-1.4582	0.4292	-1.4662	-0.5472	-0.3503	-0.6586	0.3265	0.8990	0.1057	-2.3643	7.6179	1.7501	0.5695	0.1510	-0.0260	-2.1829	6.0428	0.7675	0.5820	0.4416	0.3341	3.3310	96.7052	20.8537	1.9630	-0.5262	0.2335
1900.9630	-2.5786	-2.8595	0.6889	-1.4544	0.4399	-1.4649	-0.5409	-0.3519	-0.6636	0.3384	0.8897	0.1092	-2.3807	7.5067	1.6527	0.5472	0.2087	0.0445	-2.1730	6.0789	0.8024	0.5866	0.4407	0.3358	3.3838	97.1681	21.2582	1.9921	-0.5301	0.2335
1900.9730	-2.5839	-2.8630	0.6822	-1.4510	0.4487	-1.4637	-0.5351	-0.3522	-0.6709	0.3433	0.8834	0.1143	-2.3604	7.4873	1.6692	0.5633	0.3486	-0.0431	-2.1647	6.1086	0.8311	0.5903	0.4400	0.3372	3.4290	97.5499	21.5926	2.0158	-0.5332	0.2335
1900.9830	-2.5893	-2.8665	0.6756	-1.4475	0.4576	-1.4626	-0.5318	-0.3574	-0.6777	0.3489	0.8930	0.1110	-2.3211	7.9529	1.7109	0.5018	0.2126	0.0435	-2.1562	6.1383	0.8597	0.5941	0.4393	0.3386	3.4755	97.9313	21.9260	2.0392	-0.5362	0.2335
1900.9930	-2.5945	-2.8701	0.6687	-1.4441	0.4665	-1.4614	-0.5269	-0.3561	-0.6880	0.3489	0.8921	0.1224	-2.3111	7.6997	1.6819	0.5706	0.1061	-0.0748	-2.1476	6.1684	0.8889	0.5979	0.4385	0.3400	3.5239	98.3175	22.2640	2.0632	-0.5391	0.2335
1901.0050	-2.6008	-2.8743	0.6603	-1.4398	0.4772	-1.4599	-0.5200	-0.3585	-0.6989	0.3496	0.8788	0.1226	-2.1867	7.8236	1.8612	0.6135	0.1812	-0.0162	-2.1372	6.2046	0.9240	0.6024	0.4377	0.3417	3.5840	98.7823	22.6714	2.0918	-0.5426	0.2335
1901.0150	-2.6059	-2.8779	0.6533	-1.4362	0.4860	-1.4586	-0.5127	-0.3587	-0.7055	0.3526	0.8735	0.1282	-2.0065	7.8954	2.0068	0.5995	0.2170	-0.0387	-1.9741	6.3633	0.9861	0.6061	0.4347	0.3403	5.4736	100.6948	23.3354	2.1161	-0.5689	0.2042
1901.0250	-2.6109	-2.8816	0.6462	-1.4327	0.4946	-1.4573	-0.5036	-0.3600	-0.7125	0.3537	0.8719	0.1285	-2.2930	8.0722	2.0170	0.6570	0.2179	0.0307	-1.9618	6.3951	1.0148	0.6097	0.4340	0.3415	5.5537	101.0793	23.6698	2.1394	-0.5714	0.2042
1901.0370	-2.6170	-2.8859	0.6376	-1.4284	0.5051	-1.4557	-0.4993	-0.3617	-0.7168	0.3621	0.8727	0.1379	-2.0056	8.2930	1.7912	0.5880	0.2335	-0.0164	-1.9439	6.4334	1.0492	0.6140	0.4331	0.3430	5.6519	101.5425	24.0719	2.1676	-0.5743	0.2042
1901.0470	-2.6220	-2.8895	0.6303	-1.4249	0.5139	-1.4543	-0.4946	-0.3574	-0.7250	0.3695	0.8739	0.1359	-1.6713	7.8910	1.8798	0.6398	0.0744	0.0048	-1.9243	6.4652	1.0778	0.6176	0.4324	0.3443	5.7350	101.9266	24.4060	2.1912	-0.5767	0.2042
1901.0570	-2.6269	-2.8931	0.6230	-1.4213	0.5226	-1.4529	-0.4859	-0.3608	-0.7324	0.3721	0.8698	0.1406	-1.8962	8.4664	2.0548	0.7233	0.0516	0.0261	-1.9046	6.4969	1.1065	0.6212	0.4317	0.3455	5.8195	102.3105	24.7403	2.2148	-0.5789	0.2042
1901.0670	-2.6317	-2.8968	0.6156	-1.4175	0.5313	-1.4516	-0.4782	-0.3615	-0.7425	0.3791	0.8536	0.1441	-1.9857	8.4643	2.3852	0.6840	0.1406	0.0882	-1.8849	6.5284	1.1349	0.6247	0.4310	0.3467	5.9050	102.6922	25.0725	2.2380	-0.5811	0.2042
1901.0790	-2.6374	-2.9011	0.6066	-1.4129	0.5415	-1.4497	-0.4698	-0.3598	-0.7472	0.3851	0.8488	0.1555	-1.9743	8.5070	2.2686	0.5520	0.2389	-0.0462	-1.8610	6.5664	1.1690	0.6289	0.4301	0.3482	6.0095	103.1511	25.4709	2.2653	-0.5835	0.2042
1901.0890	-2.6421	-2.9047	0.5989	-1.4091	0.5499	-1.4482	-0.4634	-0.3621	-0.7553	0.3804	0.8570	0.1536	-1.8774	8.7623	2.3337	0.7054	0.1595	-0.0250	-1.8410	6.5980	1.1976	0.6325	0.4294	0.3495	6.0981	103.5342	25.8051	2.2885	-0.5856	0.2042
1901.0990	-2.6467	-2.9083	0.5914	-1.4052	0.5586	-1.4467	-0.4585	-0.3591	-0.7625	0.3814	0.8606	0.1524	-1.7344	8.5523	2.4224	0.7319	0.0016	0.1042	-1.8210	6.6291	1.2255	0.6360	0.4288	0.3507	6.1871	103.9104	26.1323	2.3112	-0.5874	0.2042
1901.1100	-2.6512	-2.9119	0.5838	-1.4012	0.5672	-1.4451	-0.4519	-0.3609	-0.7709	0.3836	0.8478	0.1655	-1.7991	8.8230	2.5968	0.6956	0.0308	-0.0103	-1.7452	6.6963	1.2609	0.6396	0.4274	0.3514	6.9417	104.7182	26.5332	2.3351	-0.5969	0.1983
1901.1210	-2.6564	-2.9162	0.5745	-1.3966	0.5773	-1.4432	-0.4419	-0.3598	-0.7750	0.3908	0.8344	0.1682	-1.6558	8.8146	2.3854	0.7155	0.0994	-0.0400	-1.5594	6.8364	1.3146	0.6439	0.4245	0.3512	8.9394	106.3706	27.1279	2.3654	-0.6202	0.1819
1901.1310	-2.6608	-2.9197	0.5667	-1.3927	0.5856	-1.4415	-0.4335	-0.3550	-0.7833	0.3968	0.8386	0.1635	-1.7806	8.5102	2.4673	0.7165	0.1275	0.0698	-1.5332	6.8693	1.3417	0.6473	0.4238	0.3523	9.0646	106.7440	27.4503	2.3878	-0.6216	0.1819
1901.1410	-2.6650	-2.9233	0.5587	-1.3888	0.5939	-1.4399	-0.4261	-0.3583	-0.7909	0.4021	0.8320	0.1726	-1.7024	8.7843	2.4835	0.7283	0.1852	0.0154	-1.5070	6.9018	1.3685	0.6506	0.4230	0.3534	9.1898	107.1127	27.7694	2.4100	-0.6228	0.1819
1901.1530	-2.6701	-2.9276	0.5492	-1.3840	0.6040	-1.4377	-0.4177	-0.3578	-0.7985	0.4096	0.8331	0.1741	-1.4018	9.0143	2.5992	0.7210	0.0990	-0.0049	-1.4755	6.9409	1.4006	0.6546	0.4222	0.3547	9.3413	107.5556	28.1512	2.4365	-0.6240	0.1819
1901.1630	-2.6743	-2.9311	0.5411	-1.3799	0.6124	-1.4359	-0.4079	-0.3536	-0.8067	0.4102	0.8297	0.1767	-1.5671	8.8358	2.7041	0.7443	0.0326	-0.0096	-1.4492	6.9730	1.4269	0.6579	0.4215	0.3558	9.4676	107.9201	28.4655	2.4583	-0.6249	0.1819
1901.1730	-2.6784	-2.9347	0.5330	-1.3758	0.6206	-1.4341	-0.4014	-0.3545	-0.8146	0.4112	0.8266	0.1796	-1.2030	8.9699	2.8143	0.8110	0.0414	-0.0137	-1.4228	7.0053	1.4534	0.6612	0.4209	0.3569	9.5949	108.2857	28.7807	2.4802	-0.6259	0.1819
1901.1830	-2.6823	-2.9382	0.5248	-1.3716	0.6289	-1.4324	-0.3940	-0.3524	-0.8200	0.4112	0.8166	0.1807	-1.0813	8.9257	2.6386	0.8081	0.0760	0.0255	-1.3964	7.0370	1.4792	0.6644	0.4202	0.3580	9.7217	108.6452	29.0904	2.5014	-0.6266	0.1819
1901.1950	-2.6870	-2.9425	0.5150	-1.3666	0.6386	-1.4301	-0.3807	-0.3553	-0.8316	0.4166	0.8121	0.1869	-1.3592	9.3546	2.7576	0.7707	0.0487	-0.0368	-1.3647	7.0751	1.5101	0.6684	0.4194	0.3594	9.8748	109.0768	29.4609	2.5273	-0.6275	0.1819
1901.2050	-2.6907	-2.9461	0.5065	-1.3624	0.6466	-1.4282	-0.3734	-0.3493	-0.8435	0.4228	0.8154	0.1873	-1.1551	8.9425	2.8103	0.7920	0.0642	-0.0464	-1.3383	7.1069	1.5359	0.6716	0.4187	0.3605	10.0029	109.4365	29.7702	2.5489	-0.6282	0.1819
1901.2150	-2.6944	-2.9496	0.4981	-1.3583	0.6547	-1.4264	-0.3697	-0.3471	-0.8450	0.4276	0.8098	0.1849	-0.7372	9.1334	2.7020	0.8085	0.1012	0.0625	-1.1833	7.3207	1.6342	0.6749	0.4165	0.3574	11.6986	111.9643	30.7778	2.5755	-0.6470	0.1419
1901.2250	-2.6980	-2.9531	0.4896	-1.3540	0.6630	-1.4245	-0.3540	-0.3479	-0.8539	0.4334	0.8031	0.1929	-1.3309	9.2071	2.8890	0.7726	0.0398	0.0317	-1.1531	7.3540	1.6592	0.6778	0.4159	0.3583	11.8492	112.3172	31.0759	2.5964	-0.6470	0.1419
1901.2370	-2.7022	-2.9572	0.4794	-1.3488	0.6726	-1.4221	-0.3456	-0.3439	-0.8628	0.4331	0.7948	0.1963	-1.2657	9.2436	2.9148	0.7612	0.0764	0.0117	-1.1168	7.3940	1.6892	0.6813	0.4151	0.3593	12.0300	112.7410	31.4332	2.6214	-0.6471	0.1419
1901.2470	-2.7057	-2.9606	0.4706	-1.3444	0.6806	-1.4202	-0.3388	-0.3438	-0.8711	0.4302	0.7936	0.1967	-1.0315	9.3190	3.1108	0.7975	0.0440	0.0572	-1.0865	7.4273	1.7141	0.6843	0.4145	0.3602	12.1804	113.0936	31.7305	2.6422	-0.6472	0.1419
1901.2570	-2.7089	-2.9640	0.4618	-1.3400	0.6884	-1.4183	-0.3301	-0.3419	-0.8790	0.4285	0.7927	0.2006	-0.8091	9.2662	3.1062	0.8694	0.0873	0.0834	-1.0564	7.4602	1.7385	0.6872	0.4138	0.3611	12.3294	113.4408	32.0231	2.6627	-0.6471	0.1419
1901.2670	-2.7121	-2.9674	0.4530	-1.3357	0.6963	-1.4162	-0.3192	-0.3450	-0.8875	0.4311	0.7885	0.2054	-1.0195	10.0187	3.3566	0.8953	0.0816	0.0557	-1.0263	7.4931	1.7629	0.6901	0.4132	0.3619	12.4783	113.7889	32.3152	2.6835	-0.6471	0.1419
1901.2790	-2.7158	-2.9715	0.4423	-1.3306	0.7058	-1.4137	-0.3076	-0.3400	-0.8911	0.4386	0.7914	0.2108	-1.0075	9.9270	3.1130	0.9051	-0.0489	-0.0283	-0.9903	7.5323	1.7918	0.6936	0.4125	0.3629	12.6558	114.2031	32.6623	2.7086	-0.6470	0.1419
1901.2890	-2.7189	-2.9749	0.4333	-1.3263	0.7137	-1.4117	-0.3022	-0.3351	-0.8965	0.4489	0.7841	0.2083	-0.6648	9.7045	3.2930	0.8883	-0.0372	0.0742	-0.9604	7.5647	1.8155	0.6965	0.4118	0.3638	12.8023	114.5447	32.9478	2.7292	-0.6468	0.1419
1901.2990	-2.7218	-2.9783	0.4244	-1.3218	0.7215	-1.4096	-0.2907	-0.3347	-0.9057	0.4541	0.7754	0.2134	-0.7886	9.8311	3.2756	0.8670	-0.0835	0.0746	-0.9306	7.5966	1.8387	0.6994	0.4112	0.3647	12.9472	114.8814	33.2283	2.7494	-0.6464	0.1419
1901.3100	-2.7246	-2.9816	0.4153	-1.3173	0.7292	-1.4074	-0.2863	-0.3294	-0.9086	0.4539	0.7707	0.2175	-2.2580	9.6452	3.4791	0.8455	-0.0132	-0.0043	-1.8672	7.6878	2.0675	0.6979	0.4212	0.3545	1.6304	115.9505	35.5043	2.7283	-0.5364	0.0281
1901.3210	-2.7280	-2.9856	0.4043	-1.3117	0.7383	-1.4049	-0.2730	-0.3290	-0.9143	0.4510	0.7681	0.2109	-0.7095	9.9891	3.3869	0.8147	0.0157	0.0927	-0.7520	7.8439	1.9653	0.7055	0.4087	0.3625	14.7074	117.7364	34.5564	2.8008	-0.6619	0.1060
1901.3310	-2.7307	-2.9889	0.3951	-1.3072	0.7459	-1.4028	-0.2646	-0.3239	-0.9209	0.4440	0.7730	0.2140	-0.4890	9.7744	3.4174	0.9582	-0.0269	0.1021	-0.7194	7.8771	1.9875	0.7080	0.4081	0.3631	14.8661	118.0641	34.8238	2.8203	-0.6612	0.1060
1901.3430	-2.7338	-2.9928	0.3840	-1.3019	0.7552	-1.4000	-0.2497	-0.3231	-0.9323	0.4483	0.7630	0.2163	-0.7712	10.4514	3.5626	0.9106	-0.0612	-0.0019	-0.6804	7.9167	2.0138	0.7111	0.4074	0.3639	15.0541	118.4543	35.1411	2.8438	-0.6601	0.1060
1901.3530	-2.7363	-2.9960	0.3746	-1.2974	0.7629	-1.3979	-0.2401	-0.3181	-0.9353	0.4572	0.7547	0.2152	-0.7213	10.2419	3.4918	0.9099	-0.0974	0.0170	-0.6482	7.9494	2.0353	0.7136	0.4068	0.3645	15.2080	118.7753	35.4017	2.8631	-0.6591	0.1060
1901.3630	-2.7387	-2.9992	0.3652	-1.2929	0.7704	-1.3957	-0.2319	-0.3161	-0.9462	0.4593	0.7511	0.2149	-0.4173	10.3868	3.9080	0.9769	-0.1046	0.1174	-0.6163	7.9814	2.0562	0.7161	0.4062	0.3652	15.3584	119.0891	35.6561	2.8823	-0.6582	0.1060
1901.3730	-2.7410	-3.0023	0.3558	-1.2882	0.7779	-1.3935	-0.2217	-0.3135	-0.9488	0.4655	0.7482	0.2232	-0.4688	10.4154	3.5990	0.8681	-0.1700	0.0411	-0.5845	8.0134	2.0769	0.7186	0.4057	0.3658	15.5069	119.4015	35.9082	2.9012	-0.6571	0.1059
1901.3850	-2.7436	-3.0060	0.3443	-1.2826	0.7868	-1.3908	-0.2131	-0.3083	-0.9527	0.4626	0.7391	0.2235	-0.0827	10.4876	3.5900	0.9231	-0.0275	0.0182	-0.5468	8.0511	2.1010	0.7216	0.4050	0.3666	15.6808	119.7690	36.2040	2.9235	-0.6557	0.1059
1901.3950	-2.7456	-3.0090	0.3347	-1.2779	0.7941	-1.3887	-0.1992	-0.3054	-0.9653	0.4600	0.7361	0.2237	-0.2592	10.4624	3.8402	0.9436	-0.0653	0.1044	-0.5156	8.0821	2.1207	0.7240	0.4044	0.3672	15.8225	120.0710	36.4462	2.9420	-0.6546	0.1059
1901.4050	-2.7475	-3.0121	0.3251	-1.2732	0.8015	-1.3864	-0.1882	-0.3006	-0.9680	0.4613	0.7381	0.2324	-0.4396	10.4164	3.6928	0.9882	-0.1072	0.1142	-1.0889	8.0463	2.2064	0.7237	0.4100	0.3639	8.7429	119.5783	37.3341	2.9312	-0.5875	0.0639
1901.4150	-2.7494	-3.0151	0.3153	-1.2687	0.8088	-1.3840	-0.1906	-0.2995	-0.9697	0.4632	0.7336	0.2329	0.7681	10.5367	3.6201	1.0175	-0.1626	0.0278	-0.3557	8.3207	2.2404	0.7293	0.4022	0.3649	17.3610	122.8036	37.6970	2.9886	-0.6673	0.0709
1901.4270	-2.7514	-3.0187	0.3035	-1.2632	0.8175	-1.3814	-0.1680	-0.2912	-0.9790	0.4693	0.7221	0.2277	-0.3034	10.2759	3.7675	0.9742	-0.0427	0.1076	-0.3160	8.3594	2.2629	0.7319	0.4015	0.3654	17.5379	123.1558	37.9717	3.0105	-0.6654	0.0709
1901.4370	-2.7531	-3.0216	0.2939	-1.2585	0.8248	-1.3791	-0.1601	-0.2930	-0.9838	0.4737	0.7200	0.2321	-0.0129	10.7900	3.7121	0.9675	-0.1199	0.1401	-0.2833	8.3908	2.2808	0.7340	0.4010	0.3658	17.6794	123.4386	38.1915	3.0280	-0.6637	0.0709
1901.4470	-2.7545	-3.0245	0.2839	-1.2538	0.8319	-1.3766	-0.1500	-0.2844	-0.9966	0.4756	0.7163	0.2382	0.0508	10.4624	4.0810	0.9651	-0.1040	0.0186	-0.2510	8.4220	2.2984	0.7361	0.4004	0.3662	17.8178	123.7201	38.4092	3.0455	-0.6621	0.0709
1901.4570	-2.7560	-3.0273	0.2738	-1.2490	0.8391	-1.3743	-0.1412	-0.2835	-1.0033	0.4722	0.7176	0.2286	0.3489	10.8283	4.0310	0.9564	-0.2135	0.1167	-0.2190	8.4528	2.3156	0.7382	0.3999	0.3667	17.9518	123.9963	38.6222	3.0627	-0.6604	0.0709
1901.4690	-2.7576	-3.0307	0.2618	-1.2432	0.8476	-1.3715	-0.1248	-0.2803	-1.0068	0.4698	0.7102	0.2371	-0.0288	11.0559	3.9496	0.9759	-0.1161	0.0891	-0.1811	8.4893	2.3355	0.7407	0.3992	0.3672	18.1070	124.3211	38.8710	3.0832	-0.6583	0.0709
1901.4790	-2.7587	-3.0334	0.2516	-1.2386	0.8547	-1.3691	-0.1157	-0.2758	-1.0134	0.4668	0.7063	0.2348	0.1000	11.0909	4.0083	1.0713	-0.1666	0.0161	-0.1499	8.5191	2.3515	0.7427	0.3987	0.3676	18.2314	124.5857	39.0725	3.1004	-0.6565	0.0709
1901.4890	-2.7599	-3.0361	0.2414	-1.2339	0.8617	-1.3667	-0.1047	-0.2720	-1.0176	0.4767	0.6982	0.2352	0.0983	11.1339	3.9071	1.0208	-0.1497	-0.0157	-0.1191	8.5485	2.3670	0.7448	0.3981	0.3680	18.3514	124.8455	39.2692	3.1174	-0.6548	0.0709
1901.5010	-2.7610	-3.0393	0.2292	-1.2283	0.8700	-1.3639	-0.0934	-0.2656	-1.0273	0.4842	0.6983	0.2338	0.4035	10.8824	4.0890	0.9663	-0.2033	0.1388	-0.0827	8.5829	2.3846	0.7472	0.3975	0.3686	18.4883	125.1462	39.4953	3.1371	-0.6526	0.0709
1901.5100	-2.7617	-3.0414	0.2210	-1.2244	0.8755	-1.3619	-0.0856	-0.2634	-1.0288	0.4834	0.6888	0.2422	-1.2790	10.6566	4.2012	0.9876	-0.0323	0.0201	-1.2739	8.3882	2.4753	0.7426	0.4089	0.3631	4.1057	122.7703	40.4082	3.0859	-0.5268	0.0099
1901.5210	-2.7627	-3.0446	0.2086	-1.2185	0.8838	-1.3591	-0.0708	-0.2534	-1.0344	0.4772	0.6814	0.2358	0.4442	10.9186	4.2238	0.9607	0.0262	0.0862	0.0590	8.8157	2.4985	0.7517	0.3954	0.3659	19.7525	127.7528	40.6821	3.1811	-0.6627	0.0371
1901.5330	-2.7635	-3.0477	0.1962	-1.2127	0.8919	-1.3563	-0.0584	-0.2528	-1.0398	0.4754	0.6871	0.2437	0.4333	11.3314	4.2922	1.0004	-0.1546	0.0606	0.0963	8.8508	2.5147	0.7537	0.3947	0.3662	19.8838	128.0366	40.8877	3.1998	-0.6600	0.0371
1901.5430	-2.7640	-3.0502	0.1857	-1.2081	0.8987	-1.3538	-0.0491	-0.2418	-1.0456	0.4745	0.6783	0.2422	0.6693	10.8893	4.2680	1.0859	-0.1243	0.0772	0.1269	8.8797	2.5277	0.7554	0.3942	0.3664	19.9876	128.2678	41.0538	3.2156	-0.6579	0.0371
1901.5530	-2.7644	-3.0526	0.1752	-1.2034	0.9055	-1.3515	-0.0372	-0.2430	-1.0509	0.4792	0.6704	0.2438	0.6250	11.6180	4.3934	1.0920	-0.1267	0.0666	0.1570	8.9078	2.5400	0.7570	0.3937	0.3666	20.0855	128.4913	41.2129	3.2310	-0.6557	0.0371
1901.5630	-2.7647	-3.0550	0.1648	-1.1985	0.9122	-1.3491	-0.0256	-0.2377	-1.0555	0.4897	0.6621	0.2443	0.6104	11.6534	4.2908	0.9555	-0.0971	0.0928	0.1866	8.9354	2.5515	0.7586	0.3932	0.3668	20.1773	128.7068	41.3649	3.2459	-0.6535	0.0371
1901.5750	-2.7649	-3.0578	0.1519	-1.1928	0.9202	-1.3462	-0.0125	-0.2295	-1.0628	0.4852	0.6544	0.2494	0.8304	11.5756	4.4858	1.0349	-0.1105	0.0085	0.2368	8.9679	2.5648	0.7605	0.3925	0.3671	20.2806	128.9597	41.5415	3.2639	-0.6508	0.0371
1901.5850	-2.7650	-3.0600	0.1413	-1.1879	0.9268	-1.3437	-0.0009	-0.2257	-1.0685	0.4816	0.6556	0.2438	2.1110	11.5025	4.5963	1.1220	-0.2255	0.0926	1.9012	8.9943	2.5750	0.7620	0.3920	0.3673	20.3602	129.1619	41.6807	3.2783	-0.6486	0.0371
1901.5950	-2.7648	-3.0623	0.1306	-1.1830	0.9333	-1.3412	0.0158	-0.2193	-1.0723	0.4790	0.6518	0.2491	3.0246	11.6779	4.4539	1.0751	-0.2272	0.0570	3.1229	9.0200	2.5845	0.7636	0.3915	0.3676	20.4336	129.3552	41.8120	3.2923	-0.6463	0.0371
1901.6050	-2.7646	-3.0644	0.1198	-1.1782	0.9396	-1.3387	0.0245	-0.2154	-1.0749	0.4813	0.6446	0.2455	3.0363	11.7321	4.3199	1.1133	-0.0471	0.0334	3.1517	9.0452	2.5934	0.7651	0.3910	0.3678	20.5015	129.5439	41.9386	3.3063	-0.6441	0.0371
1901.6170	-2.7643	-3.0669	0.1069	-1.1725	0.9474	-1.3357	0.0316	-0.2106	-1.0777	0.4852	0.6497	0.2429	3.5577	12.1601	4.4023	1.0875	-0.1240	0.0756	3.2454	9.2435	2.6906	0.7678	0.3893	0.3648	21.3505	131.7930	42.9257	3.3359	-0.6543	0.0050
[truncated: 3,645 more rows]
