# Supplementary material for: Practical Aspects of Model-Based Collision Detection
Source: Front Robot AI. 2020 Nov 23;7:571574. doi: 10.3389/frobt.2020.571574 (PMC7805958; doi:10.3389/frobt.2020.571574)
Supplement: Supplementary file 1 [file Data_Sheet_1.ZIP › identification_data/ur-19_10_01-13_51_41.csv]

2266.1160	0.0000	-1.5708	0.0000	-1.5708	-0.0000	0.0000	-0.0000	0.0001	-0.0002	0.0000	-0.0000	0.0000	-0.7016	0.9949	-0.3762	0.1894	-0.1504	-0.1887	0.0000	-0.0001	-0.0000	0.0000	-0.0000	0.0000	0.0000	-0.0007	-0.0003	0.0000	-0.0000	0.0000
2266.1260	0.0000	-1.5708	0.0000	-1.5708	-0.0000	-0.0000	-0.0000	0.0001	-0.0002	0.0000	-0.0001	0.0000	-0.6519	0.9907	-0.3396	0.1722	-0.1470	-0.1842	0.0000	0.0002	0.0001	0.0000	-0.0000	0.0000	0.0000	0.0022	0.0006	0.0000	-0.0000	0.0000
2266.1360	0.0000	-1.5708	0.0000	-1.5708	-0.0000	-0.0000	-0.0000	0.0001	-0.0002	0.0000	-0.0001	0.0000	-0.6553	0.9102	-0.3706	0.2023	-0.1404	-0.1600	0.0000	-0.0001	-0.0000	0.0000	-0.0000	0.0000	0.0000	-0.0007	-0.0003	0.0000	-0.0000	0.0000
2266.1460	-0.0000	-1.5708	0.0000	-1.5708	0.0000	0.0000	-0.0000	0.0001	-0.0001	0.0000	-0.0001	0.0000	-0.6474	0.8460	-0.3773	0.1614	-0.1253	-0.1760	0.0000	-0.0003	-0.0002	-0.0000	0.0000	0.0000	0.0000	-0.0033	-0.0019	-0.0002	0.0000	0.0000
2266.1560	-0.0000	-1.5708	-0.0000	-1.5708	0.0000	-0.0000	-0.0000	0.0000	-0.0001	0.0000	-0.0000	0.0000	-0.6820	0.9399	-0.3368	0.2029	-0.1422	-0.2186	-0.0000	-0.0006	-0.0004	-0.0000	0.0000	0.0000	-0.0000	-0.0072	-0.0039	-0.0003	0.0001	0.0000
2266.1660	0.0000	-1.5708	0.0000	-1.5708	-0.0000	-0.0000	-0.0000	0.0000	-0.0001	0.0000	-0.0000	0.0000	-0.6142	1.0085	-0.3962	0.1830	-0.1385	-0.1673	-0.0000	0.0000	-0.0000	-0.0000	0.0000	0.0000	-0.0000	0.0001	-0.0005	-0.0001	0.0000	0.0000
2266.1780	-0.0001	-1.5708	0.0000	-1.5708	0.0000	0.0000	-0.0000	0.0000	-0.0001	0.0000	-0.0000	0.0000	-0.6957	0.9027	-0.3825	0.1961	-0.1294	-0.1562	-0.0000	-0.0007	-0.0003	-0.0000	0.0000	0.0000	-0.0000	-0.0083	-0.0030	-0.0003	0.0001	0.0000
2266.1880	-0.0000	-1.5708	0.0001	-1.5708	-0.0000	0.0000	-0.0000	0.0001	-0.0000	0.0000	-0.0000	0.0000	-0.6817	0.8085	-0.3521	0.1834	-0.1352	-0.1417	-0.0000	-0.0006	-0.0004	-0.0000	0.0000	0.0000	-0.0000	-0.0068	-0.0035	-0.0003	0.0001	0.0000
2266.1980	-0.0000	-1.5708	0.0000	-1.5708	0.0000	0.0000	-0.0000	0.0001	-0.0000	0.0000	-0.0000	-0.0000	-0.6819	0.8888	-0.3999	0.1918	-0.1163	-0.1888	0.0000	-0.0001	-0.0001	-0.0000	0.0000	0.0000	0.0000	-0.0012	-0.0009	-0.0001	0.0000	0.0000
2266.2080	-0.0000	-1.5708	0.0000	-1.5708	0.0000	0.0000	-0.0000	0.0002	-0.0000	0.0000	-0.0000	-0.0000	-0.5309	0.9302	-0.3999	0.1655	-0.1209	-0.1646	-0.0000	0.0002	0.0001	0.0000	-0.0000	0.0000	-0.0000	0.0019	0.0013	0.0002	-0.0001	0.0000
2266.2180	-0.0000	-1.5708	0.0000	-1.5708	-0.0000	0.0000	-0.0000	0.0001	-0.0001	0.0000	-0.0000	-0.0000	-0.5658	0.8934	-0.3691	0.1582	-0.1371	-0.1755	0.0000	-0.0003	-0.0003	-0.0000	0.0000	0.0000	0.0000	-0.0032	-0.0029	-0.0002	0.0001	0.0000
2266.2300	-0.0000	-1.5708	0.0000	-1.5708	-0.0000	-0.0000	-0.0000	0.0001	-0.0000	0.0000	-0.0000	-0.0000	-0.5928	0.8880	-0.4141	0.1713	-0.1084	-0.1663	0.0000	0.0000	0.0001	0.0000	-0.0000	0.0000	0.0000	0.0004	0.0007	0.0001	-0.0000	0.0000
2266.2400	0.0000	-1.5707	-0.0000	-1.5708	-0.0000	-0.0000	-0.0000	0.0001	-0.0000	0.0000	-0.0000	0.0000	-0.5946	0.8370	-0.4020	0.1819	-0.1192	-0.1665	0.0000	-0.0002	-0.0001	0.0000	0.0000	0.0000	0.0000	-0.0021	-0.0008	0.0000	0.0000	0.0000
2266.2520	-0.0000	-1.5708	0.0000	-1.5708	0.0000	0.0000	-0.0000	0.0001	-0.0000	0.0000	-0.0000	0.0000	-0.5323	0.8294	-0.3712	0.1611	-0.1155	-0.2057	0.0000	-0.0007	-0.0004	-0.0000	0.0000	0.0000	0.0000	-0.0083	-0.0040	-0.0003	0.0001	0.0000
2266.2620	0.0000	-1.5708	0.0000	-1.5708	0.0000	0.0000	-0.0000	0.0000	-0.0000	0.0000	-0.0000	0.0000	-0.5368	0.9040	-0.3660	0.1802	-0.1001	-0.1473	0.0000	-0.0003	-0.0001	-0.0000	0.0000	0.0000	0.0000	-0.0037	-0.0014	-0.0001	0.0000	0.0000
2266.2740	-0.0000	-1.5708	-0.0000	-1.5708	0.0000	-0.0000	-0.0000	0.0000	-0.0000	0.0000	-0.0000	0.0000	-0.7156	0.8926	-0.3930	0.1714	-0.1294	-0.1638	-0.0000	0.0003	0.0001	0.0000	-0.0000	0.0000	-0.0000	0.0037	0.0011	0.0001	-0.0000	0.0000
2266.2840	-0.0000	-1.5708	-0.0000	-1.5708	-0.0000	0.0000	-0.0000	0.0000	-0.0000	0.0000	-0.0000	0.0000	-0.5319	0.7818	-0.4653	0.1971	-0.1092	-0.1528	0.0000	-0.0001	-0.0000	0.0000	-0.0000	0.0000	0.0000	-0.0017	-0.0003	0.0000	-0.0000	0.0000
2266.2940	-0.0000	-1.5708	0.0000	-1.5708	-0.0000	0.0000	-0.0000	0.0000	-0.0000	0.0000	-0.0000	0.0000	-0.6563	0.8057	-0.3643	0.1591	-0.1308	-0.1571	-0.0000	-0.0003	-0.0002	-0.0000	0.0000	0.0000	-0.0000	-0.0038	-0.0024	-0.0002	0.0000	0.0000
2266.3060	-0.0000	-1.5708	0.0000	-1.5708	-0.0000	0.0000	-0.0000	0.0000	-0.0000	0.0000	-0.0000	0.0000	-0.6502	0.8902	-0.3874	0.1900	-0.1390	-0.1521	-0.0000	0.0001	0.0000	-0.0000	0.0000	0.0000	-0.0000	0.0007	0.0000	-0.0001	0.0000	0.0000
2266.3160	0.0000	-1.5708	0.0000	-1.5708	-0.0000	0.0000	-0.0000	0.0000	-0.0000	0.0000	-0.0000	0.0000	-0.5404	0.8528	-0.3724	0.1826	-0.1260	-0.1416	-0.0000	-0.0002	-0.0001	-0.0000	0.0000	0.0000	-0.0000	-0.0027	-0.0014	-0.0001	0.0000	0.0000
2266.3260	0.0000	-1.5708	0.0000	-1.5708	-0.0000	-0.0000	-0.0000	0.0000	-0.0000	0.0000	-0.0000	0.0000	-0.5364	0.8028	-0.3842	0.1359	-0.0999	-0.1628	0.0000	-0.0001	-0.0000	0.0000	-0.0000	0.0000	0.0000	-0.0007	-0.0003	0.0000	-0.0000	0.0000
2266.3360	-0.0000	-1.5708	0.0000	-1.5708	0.0000	0.0000	-0.0000	0.0000	-0.0000	0.0000	-0.0000	0.0000	-0.7099	0.7916	-0.4059	0.1593	-0.1225	-0.1615	0.0000	-0.0005	-0.0003	-0.0000	0.0000	0.0000	0.0000	-0.0057	-0.0034	-0.0003	0.0001	0.0000
2266.3460	0.0000	-1.5708	0.0000	-1.5708	0.0000	-0.0000	-0.0000	0.0000	-0.0000	0.0000	-0.0000	0.0000	-0.6210	0.8438	-0.3746	0.1487	-0.1156	-0.1337	-0.0000	-0.0005	-0.0002	-0.0000	0.0000	0.0000	-0.0000	-0.0057	-0.0024	-0.0002	0.0001	0.0000
2266.3560	-0.0000	-1.5708	0.0000	-1.5708	0.0000	-0.0000	-0.0000	0.0000	-0.0000	0.0000	-0.0000	0.0000	-0.5442	0.8268	-0.3695	0.1514	-0.1044	-0.1441	-0.0000	-0.0002	-0.0001	-0.0000	0.0000	0.0000	-0.0000	-0.0019	-0.0006	-0.0002	0.0001	0.0000
2266.3680	-0.0000	-1.5708	0.0001	-1.5708	0.0000	0.0000	-0.0000	0.0000	-0.0000	0.0000	0.0000	0.0000	-0.5672	0.8673	-0.4157	0.1487	-0.1102	-0.1346	-0.0000	-0.0002	-0.0001	-0.0000	0.0000	0.0000	-0.0000	-0.0018	-0.0015	-0.0002	0.0000	0.0000
2266.3780	-0.0000	-1.5708	0.0001	-1.5708	0.0000	0.0000	-0.0000	0.0000	-0.0000	0.0000	0.0000	0.0000	-0.5178	0.7897	-0.3806	0.1608	-0.1432	-0.1513	-0.0000	-0.0003	-0.0002	-0.0000	0.0000	0.0000	-0.0000	-0.0041	-0.0018	-0.0001	0.0000	0.0000
2266.3880	0.0000	-1.5708	-0.0000	-1.5708	-0.0000	-0.0000	-0.0000	0.0000	-0.0000	0.0000	0.0000	0.0000	-0.6163	0.8062	-0.3759	0.1551	-0.1419	-0.1356	-0.0000	-0.0001	-0.0000	0.0000	-0.0000	0.0000	-0.0000	-0.0016	-0.0003	0.0001	-0.0000	0.0000
2266.3980	-0.0000	-1.5708	0.0000	-1.5708	0.0000	0.0000	-0.0000	0.0000	-0.0000	0.0000	0.0000	0.0000	-0.5898	0.8017	-0.3640	0.1633	-0.1264	-0.1351	-0.0000	-0.0005	-0.0002	-0.0000	0.0000	0.0000	-0.0000	-0.0062	-0.0019	-0.0001	0.0000	0.0000
2266.4100	0.0000	-1.5708	0.0000	-1.5708	0.0000	0.0000	-0.0000	0.0000	-0.0000	0.0000	0.0000	0.0000	-0.5315	0.7250	-0.4189	0.1753	-0.1396	-0.1373	-0.0000	-0.0004	-0.0002	-0.0000	0.0000	0.0000	-0.0000	-0.0052	-0.0019	-0.0001	0.0000	0.0000
2266.4200	-0.0000	-1.5708	0.0000	-1.5708	0.0000	0.0000	-0.0000	0.0000	-0.0000	0.0000	0.0000	0.0000	-0.5604	0.7536	-0.4042	0.1394	-0.1122	-0.1432	-0.0000	-0.0005	-0.0003	-0.0000	0.0000	0.0000	-0.0000	-0.0058	-0.0025	-0.0003	0.0001	0.0000
2266.4300	-0.0000	-1.5708	0.0000	-1.5708	0.0000	0.0000	-0.0000	0.0000	-0.0000	0.0000	0.0000	0.0000	-0.7389	0.9049	-0.4180	0.1574	-0.1381	-0.1345	-0.0000	-0.0002	-0.0001	-0.0000	0.0000	0.0000	-0.0000	-0.0026	-0.0013	-0.0000	0.0000	0.0000
2266.4420	0.0000	-1.5708	0.0000	-1.5708	-0.0000	0.0000	-0.0000	0.0000	-0.0000	0.0000	0.0000	0.0000	-0.6051	0.7432	-0.3898	0.1462	-0.1353	-0.1571	0.0000	-0.0003	-0.0002	-0.0000	0.0000	0.0000	0.0000	-0.0042	-0.0019	-0.0001	0.0000	0.0000
2266.4520	-0.0000	-1.5708	0.0000	-1.5708	0.0000	-0.0000	-0.0000	0.0000	-0.0000	0.0000	0.0000	0.0000	-0.6072	0.8375	-0.3984	0.1731	-0.1068	-0.1586	0.0000	0.0002	0.0000	0.0000	-0.0000	0.0000	0.0000	0.0019	0.0003	0.0002	-0.0000	0.0000
2266.4640	0.0000	-1.5708	0.0000	-1.5708	0.0000	0.0000	-0.0000	0.0000	-0.0000	0.0000	0.0000	0.0000	-0.6397	0.8356	-0.3364	0.1476	-0.1349	-0.1505	0.0000	-0.0001	-0.0001	-0.0000	0.0000	0.0000	0.0000	-0.0013	-0.0010	-0.0002	0.0000	0.0000
2266.4740	-0.0000	-1.5708	0.0000	-1.5708	0.0000	0.0000	-0.0000	0.0000	-0.0000	0.0000	0.0000	0.0000	-0.6064	0.8288	-0.4255	0.1403	-0.1343	-0.1276	0.0000	-0.0001	-0.0001	-0.0000	0.0000	0.0000	0.0000	-0.0012	-0.0008	-0.0000	0.0000	0.0000
2266.4860	0.0000	-1.5708	0.0000	-1.5708	0.0000	-0.0000	-0.0000	0.0000	-0.0000	0.0000	0.0000	0.0000	-0.5674	0.8143	-0.4073	0.1244	-0.0981	-0.1269	0.0000	-0.0003	-0.0002	-0.0000	0.0000	0.0000	0.0000	-0.0033	-0.0020	-0.0002	0.0001	0.0000
2266.4960	-0.0000	-1.5708	0.0000	-1.5708	-0.0000	-0.0000	-0.0000	0.0000	-0.0000	0.0000	0.0000	0.0000	-0.6161	0.7346	-0.4515	0.1374	-0.1273	-0.1291	0.0000	-0.0001	-0.0001	-0.0000	0.0000	0.0000	0.0000	-0.0012	-0.0008	-0.0000	0.0000	0.0000
2266.5060	0.0000	-1.5708	0.0000	-1.5708	-0.0000	-0.0000	-0.0000	0.0000	-0.0000	0.0000	0.0000	0.0000	-0.6521	0.7251	-0.4146	0.1462	-0.1322	-0.1575	0.0000	-0.0001	-0.0001	-0.0000	0.0000	0.0000	0.0000	-0.0017	-0.0014	-0.0001	0.0000	0.0000
2266.5180	0.0000	-1.5708	0.0000	-1.5708	0.0000	0.0000	-0.0000	0.0000	-0.0000	0.0000	0.0000	0.0000	-0.5712	0.7902	-0.3663	0.1389	-0.1354	-0.1323	-0.0000	-0.0004	-0.0002	-0.0000	0.0000	0.0000	-0.0000	-0.0052	-0.0019	-0.0002	0.0000	0.0000
2266.5280	0.0000	-1.5708	-0.0000	-1.5708	0.0000	-0.0000	-0.0000	0.0000	-0.0000	0.0000	0.0000	0.0000	-0.5789	0.7513	-0.3981	0.1608	-0.1154	-0.1318	0.0000	-0.0001	-0.0001	-0.0000	0.0000	0.0000	0.0000	-0.0012	-0.0008	-0.0000	0.0000	0.0000
2266.5380	0.0000	-1.5708	0.0000	-1.5708	0.0000	0.0000	-0.0000	0.0000	-0.0000	0.0000	0.0000	0.0000	-0.5320	0.7563	-0.4456	0.1418	-0.1307	-0.1463	-0.0000	-0.0007	-0.0004	-0.0000	0.0000	0.0000	-0.0000	-0.0083	-0.0040	-0.0003	0.0001	0.0000
2266.5480	-0.0000	-1.5708	0.0000	-1.5708	-0.0000	-0.0000	-0.0000	0.0000	-0.0000	0.0000	0.0000	0.0000	-0.6137	0.7757	-0.4333	0.1490	-0.1067	-0.1304	-0.0000	-0.0004	-0.0002	-0.0000	0.0000	0.0000	-0.0000	-0.0053	-0.0020	-0.0002	0.0001	0.0000
2266.5580	0.0000	-1.5708	0.0000	-1.5708	0.0000	0.0000	-0.0000	0.0000	-0.0000	0.0000	0.0000	0.0000	-0.6292	0.7459	-0.3733	0.1510	-0.1105	-0.1473	-0.0000	-0.0001	-0.0001	-0.0000	0.0000	0.0000	-0.0000	-0.0017	-0.0013	-0.0001	0.0000	0.0000
2266.5680	-0.0000	-1.5708	0.0000	-1.5708	0.0000	0.0000	-0.0000	0.0000	-0.0000	0.0000	0.0000	0.0000	-0.5968	0.7527	-0.3904	0.1227	-0.0952	-0.1153	0.0000	-0.0003	-0.0002	-0.0000	0.0000	0.0000	0.0000	-0.0041	-0.0018	-0.0000	0.0000	0.0000
2266.5800	0.0000	-1.5708	0.0000	-1.5708	0.0000	0.0000	-0.0000	0.0000	-0.0000	0.0000	0.0000	0.0000	-0.3963	0.7231	-0.4242	0.1350	-0.1046	-0.1276	0.0000	-0.0003	-0.0001	-0.0000	0.0000	0.0000	0.0000	-0.0037	-0.0014	-0.0001	0.0000	0.0000
2266.5900	0.0000	-1.5708	0.0000	-1.5708	0.0000	-0.0000	-0.0000	0.0000	-0.0000	0.0000	0.0000	0.0000	-0.5492	0.8147	-0.4823	0.1095	-0.0970	-0.1298	-0.0000	0.0000	-0.0000	-0.0000	0.0000	0.0000	-0.0000	0.0003	-0.0003	-0.0000	0.0000	0.0000
2266.6000	-0.0000	-1.5708	0.0000	-1.5708	0.0000	0.0000	-0.0000	0.0000	-0.0000	0.0000	0.0000	0.0000	-0.6828	0.7291	-0.3683	0.1211	-0.0973	-0.1566	-0.0000	-0.0002	-0.0001	-0.0000	0.0000	0.0000	-0.0000	-0.0022	-0.0009	-0.0000	0.0000	0.0000
2266.6120	0.0000	-1.5708	-0.0000	-1.5708	0.0000	0.0000	-0.0000	0.0000	-0.0000	0.0000	0.0000	0.0000	-0.6634	0.7200	-0.4169	0.1187	-0.1041	-0.1355	0.0000	-0.0001	-0.0000	-0.0000	0.0000	0.0000	0.0000	-0.0008	-0.0004	-0.0001	0.0000	0.0000
2266.6220	0.0000	-1.5708	0.0000	-1.5708	0.0000	-0.0000	-0.0000	0.0000	-0.0000	-0.0000	0.0000	0.0000	-0.7168	0.7223	-0.3794	0.1483	-0.1193	-0.1121	0.0000	-0.0001	-0.0001	-0.0000	0.0000	0.0000	0.0000	-0.0017	-0.0014	-0.0001	0.0000	0.0000
2266.6340	-0.0000	-1.5708	0.0000	-1.5708	-0.0000	-0.0000	-0.0000	0.0000	-0.0000	-0.0000	0.0000	0.0000	-0.6260	0.6652	-0.4361	0.1377	-0.1195	-0.1130	-0.0000	-0.0000	0.0000	0.0000	-0.0000	0.0000	-0.0000	-0.0002	0.0001	0.0000	-0.0000	0.0000
2266.6440	-0.0000	-1.5708	0.0000	-1.5707	-0.0000	0.0000	-0.0000	0.0000	-0.0000	-0.0000	0.0000	0.0000	-0.6817	0.7158	-0.4780	0.1204	-0.1422	-0.1257	0.0000	-0.0002	-0.0001	-0.0000	-0.0000	0.0000	0.0000	-0.0026	-0.0013	-0.0000	-0.0000	0.0000
2266.6540	0.0000	-1.5708	0.0000	-1.5708	-0.0000	0.0000	-0.0000	0.0000	-0.0000	-0.0000	0.0000	0.0000	-0.6103	0.6958	-0.3807	0.1397	-0.1029	-0.1252	-0.0000	-0.0001	-0.0000	0.0000	-0.0000	0.0000	-0.0000	-0.0017	-0.0004	0.0000	-0.0000	0.0000
2266.6660	0.0000	-1.5708	0.0000	-1.5708	0.0000	-0.0000	-0.0000	0.0000	-0.0000	0.0000	0.0000	0.0000	-0.5894	0.7361	-0.4321	0.1394	-0.1163	-0.1291	-0.0000	-0.0003	-0.0002	-0.0000	0.0000	0.0000	-0.0001	-0.0042	-0.0019	-0.0002	0.0001	0.0000
2266.6760	0.0000	-1.5708	0.0000	-1.5708	-0.0000	0.0000	-0.0000	0.0000	-0.0000	0.0000	0.0000	0.0000	-0.6750	0.7342	-0.4289	0.1237	-0.1146	-0.1397	-0.0000	-0.0006	-0.0003	-0.0000	0.0000	0.0000	-0.0001	-0.0077	-0.0034	-0.0003	0.0001	0.0000
2266.6880	0.0000	-1.5708	0.0000	-1.5708	0.0000	-0.0000	-0.0000	0.0000	-0.0000	0.0000	0.0000	0.0000	-0.6643	0.7438	-0.4092	0.1338	-0.1099	-0.1345	-0.0000	-0.0004	-0.0002	-0.0000	0.0001	0.0000	-0.0001	-0.0051	-0.0019	-0.0001	0.0001	0.0000
2266.6980	-0.0000	-1.5708	0.0000	-1.5708	0.0000	-0.0000	-0.0000	0.0000	-0.0000	0.0000	0.0000	0.0000	-0.6323	0.7384	-0.4220	0.1124	-0.0848	-0.0958	-0.0000	-0.0002	-0.0001	0.0000	0.0001	0.0000	-0.0001	-0.0031	-0.0008	-0.0000	0.0000	0.0000
2266.7100	0.0000	-1.5708	0.0001	-1.5708	0.0000	-0.0000	-0.0000	0.0000	-0.0000	0.0000	0.0000	0.0000	-0.6258	0.6262	-0.4369	0.1158	-0.1075	-0.1009	-0.0001	-0.0004	-0.0002	-0.0000	0.0001	0.0000	-0.0001	-0.0056	-0.0023	-0.0002	0.0001	0.0000
2266.7200	0.0000	-1.5708	0.0000	-1.5708	0.0000	-0.0000	-0.0000	0.0000	-0.0000	0.0000	0.0000	0.0000	-0.6211	0.7199	-0.4324	0.1357	-0.1197	-0.1143	-0.0001	-0.0001	-0.0001	0.0000	0.0001	0.0000	-0.0001	-0.0020	-0.0008	0.0000	0.0000	0.0000
2266.7300	0.0000	-1.5708	0.0000	-1.5708	0.0000	0.0000	-0.0000	0.0000	-0.0000	0.0000	0.0000	0.0000	-0.5930	0.6253	-0.4478	0.1376	-0.0997	-0.1115	-0.0001	-0.0002	-0.0001	0.0000	0.0001	0.0000	-0.0001	-0.0025	-0.0013	-0.0000	0.0000	0.0000
2266.7420	0.0000	-1.5708	0.0000	-1.5708	0.0000	-0.0000	-0.0000	0.0000	-0.0000	0.0000	0.0000	0.0000	-0.5351	0.6561	-0.4053	0.1213	-0.0873	-0.1433	-0.0001	-0.0003	-0.0002	-0.0000	0.0002	0.0000	-0.0001	-0.0041	-0.0019	-0.0002	0.0001	0.0000
2266.7520	-0.0000	-1.5708	-0.0000	-1.5708	-0.0000	-0.0000	-0.0000	0.0000	-0.0000	0.0000	0.0000	0.0000	-0.6399	0.6731	-0.4238	0.1032	-0.0818	-0.1285	-0.0001	-0.0004	-0.0002	0.0000	0.0002	0.0000	-0.0001	-0.0050	-0.0018	-0.0001	0.0001	0.0000
2266.7640	-0.0000	-1.5708	0.0000	-1.5708	0.0000	0.0000	-0.0000	0.0000	-0.0000	0.0000	0.0000	0.0000	-0.6765	0.6932	-0.3969	0.1133	-0.1149	-0.1110	0.0493	-0.0039	-0.0860	-0.0094	-0.0169	-0.0053	0.4037	-0.1984	-0.6115	-0.0638	-0.0857	-0.0292
2266.7740	0.0000	-1.5708	-0.0000	-1.5708	-0.0001	-0.0000	-0.0000	-0.0000	-0.0146	-0.0052	-0.0122	-0.0024	0.1848	1.0634	-0.8153	0.0445	-0.2725	-0.2086	0.5786	0.2443	-0.9316	-0.1208	-0.2784	-0.0823	2.0218	-0.9910	-3.0592	-0.3191	-0.4296	-0.1463
2266.7860	0.0000	-1.5707	-0.0003	-1.5709	-0.0003	-0.0000	0.0046	0.0059	-0.0250	-0.0099	-0.0220	-0.0069	0.8120	1.2755	-0.8692	-0.0442	-0.2515	-0.2791	1.0516	0.6222	-0.9986	-0.2259	-0.3468	-0.1617	2.0218	-0.9841	-3.0501	-0.3185	-0.4298	-0.1463
2266.7960	0.0001	-1.5706	-0.0006	-1.5710	-0.0005	-0.0001	0.0095	0.0105	-0.0320	-0.0128	-0.0244	-0.0111	1.0760	1.2114	-0.9092	-0.1051	-0.2986	-0.2751	1.4457	0.9366	-1.0081	-0.3094	-0.3489	-0.2279	2.0218	-0.9853	-3.0432	-0.3178	-0.4300	-0.1463
2266.8060	0.0002	-1.5705	-0.0009	-1.5711	-0.0007	-0.0003	0.0139	0.0142	-0.0403	-0.0144	-0.0297	-0.0148	0.9351	1.0927	-0.9110	-0.0964	-0.3251	-0.2628	1.5954	1.2510	-1.0175	-0.3105	-0.3511	-0.2910	2.0218	-0.9853	-3.0342	-0.3169	-0.4303	-0.1463
2266.8180	0.0004	-1.5703	-0.0014	-1.5713	-0.0012	-0.0004	0.0145	0.0164	-0.0494	-0.0158	-0.0385	-0.0150	1.1987	1.0382	-0.8670	-0.1426	-0.3816	-0.2345	1.6022	1.2932	-1.0280	-0.3119	-0.3536	-0.2921	2.0218	-0.9815	-3.0165	-0.3154	-0.4308	-0.1463
2266.8280	0.0005	-1.5702	-0.0020	-1.5715	-0.0016	-0.0006	0.0154	0.0169	-0.0491	-0.0157	-0.0378	-0.0137	1.2172	1.0005	-0.7432	-0.1712	-0.3617	-0.2380	1.4344	1.3766	-0.7175	-0.2823	-0.3141	-0.2787	0.0000	0.0079	0.0571	0.0050	-0.0017	0.0000
2266.8400	0.0007	-1.5700	-0.0026	-1.5716	-0.0020	-0.0007	0.0162	0.0149	-0.0496	-0.0157	-0.0397	-0.0121	1.2337	0.9884	-0.7105	-0.1825	-0.4215	-0.2627	1.4344	1.3770	-0.7157	-0.2822	-0.3142	-0.2787	0.0000	0.0122	0.0750	0.0064	-0.0022	0.0000
2266.8500	0.0009	-1.5699	-0.0031	-1.5718	-0.0024	-0.0009	0.0154	0.0135	-0.0493	-0.0169	-0.0411	-0.0116	1.2024	0.9639	-0.6944	-0.2087	-0.3812	-0.2361	1.4344	1.3769	-0.7142	-0.2821	-0.3142	-0.2787	0.0000	0.0115	0.0890	0.0077	-0.0027	0.0000
2266.8600	0.0011	-1.5697	-0.0036	-1.5719	-0.0028	-0.0010	0.0155	0.0127	-0.0503	-0.0188	-0.0407	-0.0118	1.5555	1.0058	-0.5640	-0.2451	-0.4212	-0.2568	1.4344	1.3770	-0.7129	-0.2819	-0.3142	-0.2787	0.0000	0.0127	0.1019	0.0088	-0.0031	0.0000
2266.8720	0.0013	-1.5695	-0.0042	-1.5721	-0.0034	-0.0011	0.0203	0.0120	-0.0613	-0.0247	-0.0540	-0.0152	1.8169	1.1074	-0.9063	-0.2691	-0.4573	-0.2623	1.7642	1.2015	-1.1993	-0.3355	-0.3861	-0.3038	3.8396	-2.1555	-4.5597	-0.5478	-0.7444	-0.2565
2266.8820	0.0015	-1.5694	-0.0048	-1.5723	-0.0040	-0.0013	0.0259	0.0151	-0.0703	-0.0300	-0.0676	-0.0193	1.6526	1.1664	-1.1217	-0.3197	-0.4245	-0.2786	1.7751	1.2083	-1.2122	-0.3376	-0.3898	-0.3054	3.8396	-2.1519	-4.5404	-0.5460	-0.7451	-0.2565
2266.8940	0.0018	-1.5692	-0.0058	-1.5727	-0.0049	-0.0016	0.0304	0.0197	-0.0840	-0.0338	-0.0849	-0.0243	1.6420	1.1436	-1.2329	-0.3595	-0.3664	-0.3032	1.7883	1.2170	-1.2272	-0.3401	-0.3942	-0.3072	3.8396	-2.1406	-4.5112	-0.5435	-0.7460	-0.2565
2266.9040	0.0022	-1.5690	-0.0067	-1.5731	-0.0058	-0.0018	0.0366	0.0229	-0.0966	-0.0395	-0.0944	-0.0282	1.5269	1.0977	-1.2169	-0.4121	-0.3693	-0.3196	1.7992	1.2247	-1.2391	-0.3420	-0.3979	-0.3088	3.8396	-2.1269	-4.4816	-0.5408	-0.7469	-0.2565
2266.9140	0.0026	-1.5687	-0.0077	-1.5735	-0.0069	-0.0021	0.0425	0.0267	-0.1085	-0.0475	-0.1043	-0.0352	1.5750	1.0861	-1.3239	-0.3768	-0.3655	-0.3272	1.8101	1.2324	-1.2506	-0.3440	-0.4016	-0.3104	3.8397	-2.1122	-4.4473	-0.5377	-0.7480	-0.2565
2266.9260	0.0031	-1.5684	-0.0092	-1.5742	-0.0082	-0.0026	0.0478	0.0305	-0.1268	-0.0541	-0.1165	-0.0360	1.4517	1.1391	-1.1599	-0.3758	-0.4245	-0.3803	1.8232	1.2414	-1.2639	-0.3463	-0.4060	-0.3122	3.8397	-2.0982	-4.4028	-0.5334	-0.7495	-0.2565
2266.9360	0.0036	-1.5680	-0.0105	-1.5747	-0.0094	-0.0030	0.0522	0.0347	-0.1408	-0.0606	-0.1328	-0.0426	1.7387	1.0117	-1.0678	-0.3599	-0.4552	-0.3381	1.8342	1.2496	-1.2743	-0.3481	-0.4098	-0.3138	3.8397	-2.0781	-4.3580	-0.5293	-0.7509	-0.2565
2266.9480	0.0043	-1.5676	-0.0123	-1.5755	-0.0112	-0.0036	0.0576	0.0394	-0.1543	-0.0667	-0.1494	-0.0497	1.9801	0.8378	-1.0502	-0.3588	-0.4717	-0.2855	1.6594	1.3643	-1.0075	-0.3198	-0.3738	-0.3016	1.6050	-0.7887	-1.5740	-0.1988	-0.3217	-0.1072
2266.9580	0.0049	-1.5672	-0.0139	-1.5762	-0.0126	-0.0040	0.0595	0.0423	-0.1510	-0.0648	-0.1487	-0.0461	1.5032	0.5486	-0.9652	-0.3326	-0.4025	-0.2875	1.5254	1.4419	-0.8036	-0.2977	-0.3451	-0.2916	0.0001	0.1411	0.4326	0.0392	-0.0137	0.0000
2266.9700	0.0056	-1.5667	-0.0157	-1.5770	-0.0145	-0.0046	0.0623	0.0362	-0.1630	-0.0693	-0.1616	-0.0509	1.9334	0.8732	-0.9755	-0.3627	-0.4266	-0.3327	1.9559	1.2207	-1.2523	-0.3595	-0.4242	-0.3187	5.0436	-2.5494	-3.9000	-0.6067	-0.8373	-0.2799
2266.9800	0.0063	-1.5663	-0.0174	-1.5777	-0.0162	-0.0052	0.0710	0.0383	-0.1729	-0.0770	-0.1757	-0.0554	1.7186	1.1603	-1.0386	-0.3743	-0.3468	-0.2964	1.9706	1.2280	-1.2600	-0.3619	-0.4283	-0.3204	5.0437	-2.5270	-3.8463	-0.6018	-0.8390	-0.2799
2266.9920	0.0072	-1.5658	-0.0196	-1.5787	-0.0183	-0.0059	0.0777	0.0438	-0.1862	-0.0855	-0.1851	-0.0641	2.0428	1.0428	-1.2343	-0.3937	-0.4492	-0.2524	1.9882	1.2366	-1.2688	-0.3647	-0.4333	-0.3225	5.0438	-2.5021	-3.7783	-0.5955	-0.8412	-0.2799
2267.0020	0.0080	-1.5653	-0.0215	-1.5795	-0.0203	-0.0065	0.0881	0.0467	-0.1981	-0.0918	-0.2055	-0.0638	2.0258	0.9304	-1.2326	-0.4001	-0.4300	-0.2916	2.0029	1.2443	-1.2753	-0.3669	-0.4375	-0.3242	5.0439	-2.4747	-3.7137	-0.5895	-0.8434	-0.2799
2267.0120	0.0089	-1.5648	-0.0235	-1.5805	-0.0224	-0.0072	0.0939	0.0500	-0.2093	-0.1003	-0.2205	-0.0667	1.7076	0.8903	-1.2610	-0.3993	-0.3481	-0.2911	2.0176	1.2520	-1.2817	-0.3691	-0.4416	-0.3259	5.0441	-2.4466	-3.6476	-0.5833	-0.8456	-0.2799
2267.0240	0.0101	-1.5642	-0.0262	-1.5818	-0.0252	-0.0080	0.1011	0.0526	-0.2226	-0.1087	-0.2320	-0.0723	2.1448	0.9018	-1.3281	-0.3810	-0.4335	-0.3397	2.0352	1.2620	-1.2884	-0.3717	-0.4467	-0.3279	5.0444	-2.4052	-3.5585	-0.5749	-0.8486	-0.2799
2267.0340	0.0112	-1.5637	-0.0285	-1.5828	-0.0276	-0.0088	0.1084	0.0540	-0.2365	-0.1174	-0.2480	-0.0803	2.0509	0.9598	-1.1250	-0.3883	-0.4290	-0.3013	2.0499	1.2699	-1.2938	-0.3739	-0.4509	-0.3296	5.0446	-2.3755	-3.4831	-0.5678	-0.8511	-0.2799
2267.0460	0.0126	-1.5630	-0.0315	-1.5843	-0.0307	-0.0098	0.1158	0.0583	-0.2480	-0.1260	-0.2671	-0.0844	1.9729	1.0147	-1.1185	-0.4187	-0.3632	-0.3568	2.0675	1.2803	-1.2994	-0.3764	-0.4560	-0.3317	5.0449	-2.3291	-3.3834	-0.5582	-0.8545	-0.2799
2267.0560	0.0138	-1.5625	-0.0340	-1.5856	-0.0335	-0.0107	0.1237	0.0593	-0.2578	-0.1358	-0.2747	-0.0907	2.2749	1.1241	-1.1424	-0.3466	-0.4696	-0.2851	2.0822	1.2887	-1.3041	-0.3784	-0.4602	-0.3334	5.0453	-2.2932	-3.2999	-0.5502	-0.8573	-0.2799
2267.0680	0.0153	-1.5617	-0.0372	-1.5872	-0.0369	-0.0118	0.1304	0.0653	-0.2642	-0.1359	-0.2924	-0.0926	2.1665	0.9209	-1.3015	-0.4198	-0.4608	-0.2961	2.1451	1.3436	-1.1429	-0.3770	-0.4534	-0.3295	5.6210	-1.6862	-1.6165	-0.5060	-0.7464	-0.2230
2267.0780	0.0167	-1.5610	-0.0399	-1.5887	-0.0399	-0.0128	0.1401	0.0665	-0.2716	-0.1449	-0.3006	-0.0947	2.1744	0.8447	-1.0892	-0.3785	-0.4530	-0.3105	2.1621	1.3505	-1.1413	-0.3791	-0.4570	-0.3309	5.6215	-1.6456	-1.5255	-0.4971	-0.7496	-0.2230
2267.0880	0.0181	-1.5603	-0.0427	-1.5901	-0.0430	-0.0137	0.1460	0.0677	-0.2796	-0.1530	-0.3156	-0.1029	2.3048	0.7314	-0.9105	-0.3571	-0.4736	-0.2598	2.1790	1.3569	-1.1398	-0.3813	-0.4607	-0.3322	5.6220	-1.6110	-1.4356	-0.4881	-0.7528	-0.2230
2267.1000	0.0199	-1.5595	-0.0461	-1.5921	-0.0468	-0.0150	0.1561	0.0668	-0.2883	-0.1633	-0.3384	-0.1030	2.6697	1.0959	-0.8960	-0.3292	-0.3954	-0.3763	2.1994	1.3650	-1.1376	-0.3838	-0.4652	-0.3339	5.6227	-1.5642	-1.3232	-0.4769	-0.7568	-0.2230
2267.1100	0.0216	-1.5589	-0.0490	-1.5938	-0.0502	-0.0161	0.1693	0.0684	-0.2945	-0.1656	-0.3419	-0.1112	2.1258	1.3956	-0.9418	-0.3703	-0.5109	-0.3003	2.2163	1.3722	-1.1355	-0.3858	-0.4689	-0.3352	5.6233	-1.5201	-1.2270	-0.4672	-0.7603	-0.2230
2267.1220	0.0237	-1.5580	-0.0525	-1.5959	-0.0545	-0.0174	0.1747	0.0735	-0.3010	-0.1772	-0.3632	-0.1135	2.0602	1.1194	-1.0909	-0.3597	-0.3917	-0.2590	2.2367	1.3804	-1.1327	-0.3883	-0.4733	-0.3368	5.6242	-1.4717	-1.1089	-0.4553	-0.7646	-0.2230
2267.1320	0.0254	-1.5572	-0.0556	-1.5977	-0.0582	-0.0186	0.1817	0.0749	-0.3094	-0.1821	-0.3711	-0.1151	2.4899	1.0765	-0.9917	-0.3779	-0.4357	-0.3440	2.2537	1.3876	-1.1300	-0.3903	-0.4771	-0.3382	5.6250	-1.4277	-1.0071	-0.4451	-0.7684	-0.2230
2267.1440	0.0277	-1.5563	-0.0593	-1.6000	-0.0628	-0.0200	0.1958	0.0757	-0.3180	-0.1936	-0.3879	-0.1189	2.2134	1.2026	-0.9502	-0.3735	-0.4095	-0.3485	2.2741	1.3957	-1.1266	-0.3926	-0.4815	-0.3398	5.6260	-1.3804	-0.8838	-0.4324	-0.7730	-0.2230
2267.1540	0.0298	-1.5556	-0.0626	-1.6020	-0.0667	-0.0212	0.2002	0.0776	-0.3229	-0.2001	-0.3917	-0.1264	2.1646	1.3423	-0.9893	-0.3492	-0.5292	-0.2643	2.2911	1.4032	-1.1234	-0.3946	-0.4853	-0.3412	5.6269	-1.3327	-0.7765	-0.4214	-0.7770	-0.2230
2267.1640	0.0318	-1.5547	-0.0659	-1.6040	-0.0707	-0.0225	0.2060	0.0831	-0.3310	-0.2065	-0.4066	-0.1271	2.5949	0.7654	-0.9617	-0.3930	-0.4804	-0.2872	2.3395	1.4307	-1.0851	-0.3974	-0.4880	-0.3414	6.0012	-1.0452	-0.3265	-0.4201	-0.7697	-0.2111
2267.1760	0.0345	-1.5537	-0.0699	-1.6066	-0.0757	-0.0241	0.2223	0.0829	-0.3333	-0.2209	-0.4210	-0.1306	2.4714	0.9972	-0.7995	-0.3524	-0.5378	-0.3116	2.4927	1.5197	-0.9356	-0.4043	-0.4879	-0.3382	7.4988	-0.0209	1.1712	-0.4461	-0.7293	-0.1636
2267.1860	0.0368	-1.5529	-0.0732	-1.6089	-0.0800	-0.0254	0.2327	0.0809	-0.3346	-0.2272	-0.4387	-0.1326	2.5918	1.3301	-0.8424	-0.3794	-0.4439	-0.3186	2.5163	1.5261	-0.9266	-0.4069	-0.4914	-0.3392	7.5001	0.0219	1.2814	-0.4343	-0.7335	-0.1636
2267.1960	0.0392	-1.5521	-0.0766	-1.6112	-0.0844	-0.0268	0.2425	0.0836	-0.3351	-0.2398	-0.4528	-0.1414	2.6356	1.0846	-0.9268	-0.3895	-0.3952	-0.2456	2.5399	1.5325	-0.9176	-0.4094	-0.4948	-0.3402	7.5016	0.0640	1.3922	-0.4225	-0.7379	-0.1636
2267.2060	0.0417	-1.5512	-0.0800	-1.6136	-0.0890	-0.0281	0.2547	0.0855	-0.3393	-0.2500	-0.4574	-0.1383	2.7384	1.1435	-0.7633	-0.4051	-0.4393	-0.2903	2.5635	1.5396	-0.9081	-0.4120	-0.4983	-0.3412	7.5032	0.1155	1.5080	-0.4101	-0.7424	-0.1636
2267.2180	0.0449	-1.5502	-0.0840	-1.6167	-0.0946	-0.0299	0.2684	0.0864	-0.3406	-0.2646	-0.4722	-0.1442	2.9475	1.1316	-0.8584	-0.4313	-0.3867	-0.3397	2.5919	1.5470	-0.8972	-0.4150	-0.5025	-0.3424	7.5051	0.1632	1.6416	-0.3950	-0.7479	-0.1636
2267.2280	0.0476	-1.5493	-0.0875	-1.6194	-0.0993	-0.0313	0.2831	0.0887	-0.3419	-0.2734	-0.4820	-0.1468	2.8647	1.2319	-0.7192	-0.3569	-0.4856	-0.2792	2.6155	1.5538	-0.8878	-0.4175	-0.5060	-0.3434	7.5068	0.2099	1.7565	-0.3822	-0.7527	-0.1636
2267.2380	0.0505	-1.5484	-0.0910	-1.6222	-0.1041	-0.0328	0.2956	0.0920	-0.3474	-0.2842	-0.4897	-0.1492	3.0959	0.8853	-0.5789	-0.3384	-0.4716	-0.2988	2.6391	1.5605	-0.8781	-0.4199	-0.5095	-0.3444	7.5086	0.2561	1.8739	-0.3687	-0.7575	-0.1636
2267.2480	0.0536	-1.5475	-0.0945	-1.6251	-0.1091	-0.0343	0.3079	0.0913	-0.3475	-0.2903	-0.5102	-0.1506	2.7518	1.0415	-0.6740	-0.3593	-0.4179	-0.3433	2.6627	1.5668	-0.8686	-0.4223	-0.5125	-0.3454	7.5105	0.2975	1.9902	-0.3551	-0.7625	-0.1636
2267.2580	0.0566	-1.5466	-0.0979	-1.6280	-0.1142	-0.0358	0.3171	0.0891	-0.3513	-0.2960	-0.5153	-0.1551	3.0182	1.5456	-0.5219	-0.3809	-0.5079	-0.3079	2.6864	1.5741	-0.8587	-0.4247	-0.5145	-0.3464	7.5125	0.3504	2.1089	-0.3412	-0.7676	-0.1636
2267.2680	0.0599	-1.5457	-0.1014	-1.6311	-0.1195	-0.0373	0.3314	0.0927	-0.3473	-0.3066	-0.5244	-0.1610	3.0330	1.8611	-0.2690	-0.3801	-0.4107	-0.2213	2.7096	1.8499	-0.5234	-0.4072	-0.4816	-0.3305	7.5021	3.6225	5.3935	-0.1149	-0.4014	0.0131
2267.2800	0.0640	-1.5446	-0.1056	-1.6349	-0.1258	-0.0392	0.3421	0.0972	-0.3418	-0.3142	-0.5300	-0.1527	2.9608	1.3088	-0.3509	-0.3445	-0.4150	-0.3668	2.7396	1.8565	-0.5018	-0.4095	-0.4830	-0.3304	7.5041	3.6687	5.5319	-0.0979	-0.4075	0.0131
2267.2900	0.0675	-1.5436	-0.1089	-1.6381	-0.1311	-0.0407	0.3554	0.0954	-0.3362	-0.3262	-0.5333	-0.1537	3.0994	1.6731	-0.3228	-0.3225	-0.4089	-0.3326	2.7645	1.8618	-0.4841	-0.4115	-0.4840	-0.3303	7.5057	3.7050	5.6443	-0.0840	-0.4125	0.0131
2267.3000	0.0711	-1.5427	-0.1123	-1.6413	-0.1364	-0.0423	0.3673	0.0979	-0.3308	-0.3320	-0.5323	-0.1587	3.1476	1.4509	-0.3786	-0.4069	-0.4911	-0.2364	2.7895	1.8666	-0.4668	-0.4135	-0.4851	-0.3302	7.5073	3.7355	5.7522	-0.0702	-0.4175	0.0131
2267.3100	0.0748	-1.5417	-0.1156	-1.6447	-0.1418	-0.0439	0.3816	0.1002	-0.3281	-0.3441	-0.5425	-0.1556	3.0238	1.4255	-0.1390	-0.3852	-0.4251	-0.2996	2.8144	1.8711	-0.4496	-0.4155	-0.4862	-0.3301	7.5087	3.7611	5.8590	-0.0562	-0.4226	0.0131
2267.3220	0.0795	-1.5405	-0.1194	-1.6488	-0.1482	-0.0458	0.3941	0.0960	-0.3171	-0.3562	-0.5488	-0.1528	3.1213	1.9369	-0.3510	-0.3681	-0.4490	-0.2825	2.8444	1.8765	-0.4293	-0.4178	-0.4875	-0.3300	7.5104	3.7937	5.9853	-0.0393	-0.4286	0.0131
2267.3320	0.0835	-1.5395	-0.1226	-1.6524	-0.1537	-0.0473	0.4047	0.0998	-0.3129	-0.3654	-0.5507	-0.1545	3.4742	1.7830	-0.2888	-0.3505	-0.4751	-0.2679	2.8693	1.8802	-0.4127	-0.4198	-0.4886	-0.3299	7.5117	3.8113	6.0861	-0.0252	-0.4337	0.0131
2267.3440	0.0886	-1.5383	-0.1263	-1.6569	-0.1605	-0.0491	0.4176	0.1033	-0.3055	-0.3733	-0.5517	-0.1520	3.2235	1.5257	-0.3053	-0.3687	-0.5158	-0.2949	2.8992	1.8851	-0.3930	-0.4222	-0.4899	-0.3298	7.5133	3.8363	6.2061	-0.0081	-0.4399	0.0131
2267.3540	0.0928	-1.5373	-0.1294	-1.6607	-0.1661	-0.0506	0.4294	0.1024	-0.3027	-0.3799	-0.5558	-0.1525	3.0778	1.7735	-0.1639	-0.3783	-0.4651	-0.3169	2.9242	1.8882	-0.3769	-0.4241	-0.4911	-0.3298	7.5144	3.8474	6.3021	0.0064	-0.4450	0.0132
2267.3640	0.0972	-1.5362	-0.1324	-1.6646	-0.1716	-0.0522	0.4397	0.1073	-0.2959	-0.3851	-0.5668	-0.1548	3.4821	1.4089	-0.2787	-0.3633	-0.4366	-0.2503	2.9303	1.9682	-0.2931	-0.4195	-0.4832	-0.3257	7.2918	4.7772	7.0623	0.0910	-0.3545	0.0559
2267.3760	0.1027	-1.5350	-0.1359	-1.6693	-0.1784	-0.0540	0.4571	0.1087	-0.2807	-0.3937	-0.5663	-0.1459	3.3683	1.7566	0.0640	-0.3395	-0.3889	-0.3087	3.0237	2.3212	0.0520	-0.4043	-0.4532	-0.3078	8.0016	8.9498	10.2781	0.2917	-0.0372	0.2300
2267.3860	0.1074	-1.5339	-0.1386	-1.6733	-0.1840	-0.0555	0.4711	0.1070	-0.2656	-0.4021	-0.5567	-0.1469	3.3852	2.0742	0.0721	-0.3714	-0.4307	-0.2789	3.0520	2.3251	0.0758	-0.4059	-0.4532	-0.3064	8.0012	8.9499	10.3629	0.3058	-0.0421	0.2300
2267.3980	0.1131	-1.5326	-0.1418	-1.6781	-0.1907	-0.0572	0.4897	0.1092	-0.2544	-0.4133	-0.5484	-0.1411	3.8024	2.1561	0.4000	-0.3886	-0.4931	-0.2658	3.0860	2.3278	0.1030	-0.4079	-0.4531	-0.3047	8.0002	8.9274	10.4511	0.3218	-0.0476	0.2300
2267.4080	0.1181	-1.5315	-0.1442	-1.6822	-0.1962	-0.0586	0.5086	0.1128	-0.2392	-0.4230	-0.5486	-0.1381	3.6678	2.2558	0.2365	-0.3352	-0.4577	-0.2402	3.1059	2.3303	0.1255	-0.4095	-0.4531	-0.3033	7.9992	8.9111	10.5235	0.3355	-0.0522	0.2300
2267.4180	0.1232	-1.5304	-0.1465	-1.6866	-0.2016	-0.0599	0.5222	0.1155	-0.2268	-0.4288	-0.5498	-0.1298	3.6545	1.9618	0.2176	-0.3792	-0.4956	-0.2981	3.1179	2.3318	0.1471	-0.4111	-0.4530	-0.3019	7.9978	8.8827	10.5867	0.3490	-0.0567	0.2300
2267.4280	0.1285	-1.5292	-0.1486	-1.6910	-0.2071	-0.0613	0.5341	0.1197	-0.2137	-0.4341	-0.5444	-0.1277	3.5568	1.6200	0.1739	-0.3263	-0.5214	-0.2925	3.1299	2.3319	0.1679	-0.4128	-0.4530	-0.3005	7.9961	8.8378	10.6426	0.3625	-0.0611	0.2300
2267.4400	0.1350	-1.5278	-0.1511	-1.6964	-0.2137	-0.0627	0.5478	0.1172	-0.1957	-0.4394	-0.5427	-0.1277	3.3273	1.9703	0.1712	-0.3115	-0.3953	-0.2952	3.1442	2.3319	0.1924	-0.4148	-0.4529	-0.2988	7.9938	8.7832	10.7041	0.3781	-0.0663	0.2300
2267.4500	0.1407	-1.5266	-0.1530	-1.7008	-0.2191	-0.0639	0.5604	0.1200	-0.1850	-0.4459	-0.5401	-0.1213	3.3674	2.0171	0.2664	-0.3763	-0.3779	-0.2893	3.1562	2.3309	0.2119	-0.4166	-0.4528	-0.2974	7.9917	8.7253	10.7467	0.3903	-0.0703	0.2301
2267.4600	0.1463	-1.5254	-0.1548	-1.7053	-0.2244	-0.0651	0.5622	0.1167	-0.1880	-0.4523	-0.5382	-0.1228	3.0140	1.8297	0.1327	-0.3496	-0.4286	-0.2899	2.4906	1.7095	-0.3761	-0.3971	-0.4661	-0.3187	0.0074	1.2794	4.9471	0.6031	-0.2132	0.0001
2267.4700	0.1519	-1.5242	-0.1567	-1.7097	-0.2298	-0.0664	0.5671	0.1227	-0.1693	-0.4571	-0.5262	-0.1185	4.4300	2.5920	0.3219	-0.3988	-0.3984	-0.2867	3.0392	2.7116	0.4836	-0.3821	-0.4155	-0.2797	6.4947	13.2299	13.2841	0.7751	0.3209	0.4032
2267.4800	0.1578	-1.5229	-0.1584	-1.7143	-0.2350	-0.0675	0.5850	0.1329	-0.1571	-0.4635	-0.5219	-0.1115	3.4244	1.3942	0.5360	-0.3469	-0.3547	-0.2731	3.0497	2.7118	0.5061	-0.3826	-0.4144	-0.2772	6.4911	13.1539	13.3150	0.7872	0.3173	0.4032
2267.4920	0.1649	-1.5214	-0.1601	-1.7200	-0.2411	-0.0688	0.5950	0.1260	-0.1373	-0.4689	-0.5127	-0.1062	3.6151	2.4295	0.5943	-0.3168	-0.3698	-0.1974	3.0623	2.7113	0.5320	-0.3831	-0.4130	-0.2743	6.4867	13.0539	13.3417	0.8014	0.3131	0.4032
2267.5020	0.1710	-1.5201	-0.1614	-1.7247	-0.2461	-0.0697	0.6076	0.1296	-0.1237	-0.4679	-0.5007	-0.0959	3.8829	2.5025	0.6731	-0.3198	-0.4075	-0.2926	3.0728	2.7104	0.5530	-0.3836	-0.4114	-0.2718	6.4828	12.9649	13.3587	0.8129	0.3098	0.4032
2267.5120	0.1770	-1.5188	-0.1626	-1.7294	-0.2511	-0.0707	0.6238	0.1326	-0.1047	-0.4639	-0.4930	-0.0903	4.1781	2.5726	0.7377	-0.3962	-0.3589	-0.2815	3.0833	2.7083	0.5731	-0.3842	-0.4088	-0.2694	6.4790	12.8620	13.3657	0.8236	0.3067	0.4032
2267.5240	0.1847	-1.5172	-0.1637	-1.7350	-0.2569	-0.0717	0.6410	0.1398	-0.0822	-0.4741	-0.4776	-0.0836	3.8815	2.3921	0.5766	-0.4089	-0.3485	-0.3073	3.0958	2.7050	0.5960	-0.3850	-0.4057	-0.2664	6.4744	12.7293	13.3629	0.8358	0.3033	0.4032
2267.5340	0.1912	-1.5157	-0.1644	-1.7398	-0.2616	-0.0725	0.6493	0.1403	-0.0694	-0.4818	-0.4620	-0.0792	3.5597	2.5172	0.8136	-0.3466	-0.4579	-0.2407	3.1063	2.7001	0.6136	-0.3857	-0.4030	-0.2640	6.4708	12.5916	13.3463	0.8450	0.3009	0.4032
2267.5460	0.1991	-1.5140	-0.1651	-1.7456	-0.2671	-0.0734	0.6622	0.1445	-0.0487	-0.4874	-0.4535	-0.0733	3.7945	2.6100	0.7862	-0.3416	-0.4104	-0.1508	3.1189	2.6942	0.6341	-0.3866	-0.3998	-0.2610	6.4667	12.4275	13.3199	0.8560	0.2980	0.4032
2267.5560	0.2058	-1.5126	-0.1655	-1.7505	-0.2715	-0.0740	0.6755	0.1499	-0.0316	-0.4965	-0.4473	-0.0596	3.6014	2.3782	0.7945	-0.2883	-0.3406	-0.2417	3.1295	2.6872	0.6498	-0.3874	-0.3972	-0.2586	6.4638	12.2651	13.2847	0.8644	0.2959	0.4032
2267.5660	0.2126	-1.5110	-0.1658	-1.7555	-0.2760	-0.0746	0.6798	0.1472	-0.0350	-0.4911	-0.4412	-0.0591	3.0471	2.0127	0.6433	-0.2488	-0.3798	-0.2789	2.9774	3.0160	0.7933	-0.3543	-0.3701	-0.2473	4.6111	16.1703	14.6401	1.2215	0.5744	0.5150
2267.5780	0.2208	-1.5091	-0.1660	-1.7614	-0.2811	-0.0752	0.6924	0.1593	-0.0064	-0.4884	-0.4192	-0.0467	4.0828	2.2732	1.1270	-0.2701	-0.3047	-0.2704	2.9878	3.0105	1.1817	-0.3535	-0.3652	-0.2436	4.6083	15.9578	14.5823	1.2304	0.5725	0.5150
2267.5880	0.2279	-1.5075	-0.1659	-1.7662	-0.2852	-0.0757	0.7055	0.1616	0.0184	-0.4883	-0.4006	-0.0418	3.6178	2.4533	1.6948	-0.3450	-0.3783	-0.2430	2.9965	3.0050	2.1188	-0.3530	-0.3610	-0.2404	4.6068	15.7692	14.5240	1.2368	0.5712	0.5150
2267.6000	0.2364	-1.5056	-0.1656	-1.7721	-0.2900	-0.0761	0.7143	0.1642	0.0362	-0.4948	-0.3803	-0.0301	3.6685	2.8596	1.7568	-0.3364	-0.3926	-0.2110	3.0071	2.9964	2.1361	-0.3525	-0.3560	-0.2367	4.6064	15.5197	14.4378	1.2437	0.5701	0.5150
2267.6100	0.2436	-1.5039	-0.1652	-1.7769	-0.2937	-0.0764	0.7261	0.1692	0.0485	-0.4975	-0.3665	-0.0210	3.9300	2.7078	2.0743	-0.2858	-0.4107	-0.2217	3.0160	2.9887	2.1502	-0.3520	-0.3518	-0.2335	4.6070	15.3050	14.3627	1.2491	0.5693	0.5150
2267.6200	0.2510	-1.5022	-0.1646	-1.7819	-0.2973	-0.0765	0.7363	0.1721	0.0654	-0.4952	-0.3603	-0.0130	3.4256	2.9830	2.1236	-0.3071	-0.2742	-0.2435	3.0250	2.9791	2.1628	-0.3517	-0.3476	-0.2304	4.6090	15.0683	14.2735	1.2539	0.5687	0.5150
2267.6300	0.2584	-1.5004	-0.1638	-1.7870	-0.3008	-0.0766	0.7397	0.1797	0.0865	-0.4905	-0.3452	-0.0032	3.4038	2.8642	1.8745	-0.2749	-0.3396	-0.1369	3.0341	2.9688	2.1746	-0.3513	-0.3434	-0.0605	4.6123	14.8233	14.1757	1.2583	0.5683	0.5150
2267.6400	0.2659	-1.4985	-0.1629	-1.7919	-0.3041	-0.0765	0.7473	0.1863	0.1010	-0.4861	-0.3286	0.0062	3.8745	2.5390	1.9892	-0.3269	-0.3204	0.0110	3.0434	2.9568	2.1851	-0.3511	-0.3391	0.1717	4.6173	14.5568	14.0655	1.2617	0.5682	0.5150
2267.6500	0.2734	-1.4966	-0.1618	-1.7968	-0.3074	-0.0764	0.7661	0.1885	0.1163	-0.4890	-0.3091	0.0213	4.4753	2.8045	1.9412	-0.3158	-0.3302	0.0475	3.0528	2.9438	2.1946	-0.3509	-0.3348	0.3249	4.6241	14.2788	13.9461	1.2643	0.5684	0.5150
2267.6600	0.2811	-1.4947	-0.1605	-1.8016	-0.3104	-0.0762	0.7817	0.1941	0.1324	-0.4907	-0.2961	0.0215	3.7769	2.7581	2.1210	-0.2911	-0.2746	0.0876	3.0624	2.9293	2.2031	-0.3508	-0.3305	0.3280	4.6328	13.9840	13.8156	1.2658	0.5689	0.5150
2267.6720	0.2906	-1.4923	-0.1588	-1.8075	-0.3138	-0.0760	0.7853	0.2027	0.1554	-0.4913	-0.2714	0.0255	3.3955	3.1584	1.8527	-0.2649	-0.3415	0.2009	2.9152	3.2792	2.3067	-0.3154	-0.3065	0.3387	2.7832	18.0002	14.6307	1.6328	0.7715	0.5927
2267.6820	0.2984	-1.4902	-0.1572	-1.8125	-0.3164	-0.0757	0.7920	0.2093	0.1685	-0.4908	-0.2568	0.0347	3.9713	2.7308	1.9157	-0.2181	-0.3004	0.2428	2.9233	3.2677	2.3119	-0.3138	-0.3011	0.3423	2.7969	17.6814	14.4817	1.6332	0.7726	0.5927
2267.6920	0.3064	-1.4881	-0.1554	-1.8174	-0.3189	-0.0753	0.8007	0.2148	0.1822	-0.4805	-0.2363	0.0469	3.8535	2.9601	2.0604	-0.2414	-0.2691	0.2341	2.9316	3.2541	2.3156	-0.3122	-0.2957	0.3459	2.8137	17.3358	14.3182	1.6326	0.7739	0.5927
2267.7040	0.3162	-1.4856	-0.1530	-1.8232	-0.3216	-0.0746	0.8058	0.2265	0.2017	-0.4718	-0.2123	0.0589	3.4794	2.7384	2.0938	-0.3043	-0.2999	0.2568	2.9418	3.2370	2.3193	-0.3105	-0.2891	0.3502	2.8372	16.9132	14.1142	1.6310	0.7759	0.5927
2267.7140	0.3243	-1.4833	-0.1510	-1.8278	-0.3236	-0.0740	0.8091	0.2287	0.2147	-0.4712	-0.1942	0.0683	3.9004	3.1937	2.2162	-0.2621	-0.3365	0.3106	2.9506	3.2209	2.3212	-0.3091	-0.2836	0.3537	2.8605	16.5391	13.9323	1.6284	0.7778	0.5927
2267.7240	0.3324	-1.4810	-0.1487	-1.8325	-0.3254	-0.0733	0.8199	0.2378	0.2307	-0.4699	-0.1775	0.0752	4.4973	3.1039	2.3069	-0.2323	-0.2884	0.3921	2.9598	3.2035	2.3219	-0.3079	-0.2781	0.3573	2.8872	16.1495	13.7393	1.6249	0.7801	0.5927
2267.7360	0.3423	-1.4781	-0.1458	-1.8381	-0.3274	-0.0722	0.8390	0.2461	0.2477	-0.4683	-0.1565	0.0929	4.0808	3.0722	2.4671	-0.2210	-0.2424	0.3194	2.9711	3.1806	2.3213	-0.3064	-0.2715	0.3616	2.9242	15.6572	13.4934	1.6196	0.7831	0.5927
2267.7460	0.3507	-1.4755	-0.1432	-1.8427	-0.3288	-0.0713	0.8499	0.2542	0.2700	-0.4664	-0.1302	0.1074	3.6414	3.0979	2.0612	-0.2028	-0.3136	0.2671	2.9810	3.1589	2.3191	-0.3054	-0.2659	0.3652	2.9604	15.2148	13.2716	1.6139	0.7860	0.5927
2267.7580	0.3611	-1.4724	-0.1399	-1.8483	-0.3303	-0.0700	0.8526	0.2657	0.2864	-0.4551	-0.1103	0.1166	3.4585	2.7139	2.2722	-0.2449	-0.3283	0.3420	2.9934	3.1318	2.3154	-0.3041	-0.2592	0.3695	3.0088	14.6731	12.9954	1.6065	0.7896	0.5927
2267.7680	0.3696	-1.4697	-0.1370	-1.8529	-0.3314	-0.0688	0.8520	0.2596	0.2879	-0.4516	-0.1080	0.1189	3.6336	3.9149	2.7978	-0.1302	-0.1772	0.3104	2.8121	3.1837	2.1827	-0.2823	-0.2609	0.3663	0.8031	15.1665	11.5945	1.8236	0.7376	0.5361
2267.7780	0.3782	-1.4670	-0.1339	-1.8573	-0.3323	-0.0676	0.8561	0.2811	0.3109	-0.4394	-0.0865	0.1278	3.9779	2.7220	1.9224	-0.2787	-0.1798	0.3777	2.8200	3.1607	2.1711	-0.2800	-0.2555	0.3695	0.8512	14.6711	11.3415	1.8151	0.7411	0.5361
2267.7900	0.3885	-1.4635	-0.1301	-1.8625	-0.3331	-0.0659	0.8582	0.2876	0.3223	-0.4307	-0.0638	0.1415	3.7042	2.8974	2.0156	-0.2836	-0.1748	0.2924	2.8300	3.1308	2.1556	-0.2774	-0.2491	0.3734	0.9152	14.0498	11.0234	1.8038	0.7456	0.5361
2267.8000	0.3971	-1.4606	-0.1268	-1.8667	-0.3336	-0.0645	0.8674	0.2969	0.3331	-0.4248	-0.0440	0.1489	4.7451	2.7976	1.9746	-0.2814	-0.2021	0.2730	2.8387	3.1054	2.1421	-0.2752	-0.2437	0.3766	0.9727	13.5269	10.7523	1.7936	0.7495	0.5361
2267.8100	0.4058	-1.4576	-0.1234	-1.8709	-0.3340	-0.0630	0.8794	0.3026	0.3416	-0.4206	-0.0229	0.1531	3.5268	2.9453	2.1149	-0.2351	-0.2217	0.3716	2.8478	3.0781	2.1277	-0.2732	-0.2382	0.3799	1.0356	12.9801	10.4723	1.7826	0.7537	0.5361
2267.8200	0.4147	-1.4544	-0.1198	-1.8751	-0.3341	-0.0614	0.8811	0.3134	0.3569	-0.4153	-0.0054	0.1666	3.3562	2.8764	1.8189	-0.2001	-0.1153	0.3226	2.8574	3.0489	2.1119	-0.2712	-0.0386	0.3831	1.1041	12.4120	10.1786	1.7707	0.7581	0.5361
2267.8300	0.4234	-1.4513	-0.1162	-1.8792	-0.3339	-0.0597	0.8838	0.3198	0.3646	-0.4039	0.0285	0.1731	4.0722	2.8971	1.9788	-0.1453	0.1092	0.3521	2.8674	3.0191	2.0958	-0.2692	0.3782	0.3863	1.1771	11.8356	9.8814	1.7585	0.7626	0.5361
2267.8400	0.4323	-1.4480	-0.1125	-1.8833	-0.3336	-0.0579	0.8910	0.3326	0.3774	-0.3915	0.0335	0.1797	4.0108	2.4784	1.8911	-0.1956	0.1722	0.3583	2.8779	2.9876	2.0785	-0.2674	0.3831	0.3896	1.2559	11.2394	9.5730	1.7450	0.7674	0.5361
2267.8520	0.4430	-1.4440	-0.1079	-1.8878	-0.3332	-0.0556	0.8942	0.3387	0.3904	-0.3820	0.0485	0.1945	3.6863	2.6801	1.9410	-0.2189	0.2922	0.3359	2.8911	2.9477	2.0565	-0.2653	0.3890	0.3935	1.3584	10.4983	9.1906	1.7274	0.7736	0.5361
2267.8620	0.4519	-1.4405	-0.1040	-1.8916	-0.3326	-0.0537	0.8973	0.3481	0.3986	-0.3752	0.0645	0.2016	3.9383	2.6516	1.9812	-0.2615	0.3909	0.3217	2.9027	2.9128	2.0371	-0.2637	0.3940	0.3967	1.4506	9.8608	8.8609	1.7114	0.7790	0.5361
2267.8720	0.4609	-1.4370	-0.0999	-1.8953	-0.3319	-0.0516	0.9011	0.3558	0.4055	-0.3675	0.0832	0.2065	3.8136	2.6919	1.7236	-0.2499	0.3590	0.3830	2.7539	2.7729	1.7986	-0.2527	0.3792	0.3878	-0.3489	7.9526	6.4384	1.7873	0.5793	0.4118
2267.8840	0.4718	-1.4326	-0.0950	-1.8996	-0.3308	-0.0491	0.9008	0.3675	0.4131	-0.3558	0.1029	0.2173	3.4452	2.6881	1.6645	-0.2398	0.3899	0.3411	2.7647	2.7292	1.7645	-0.2496	0.3841	0.3907	-0.2355	7.1486	6.0242	1.7666	0.5858	0.4118
2267.8940	0.4808	-1.4288	-0.0908	-1.9031	-0.3296	-0.0468	0.8964	0.3798	0.4179	-0.3483	0.1209	0.2172	3.3798	2.4828	1.6504	-0.2121	0.3327	0.3823	2.7740	2.6919	1.7356	-0.2471	0.3882	0.3932	-0.1362	6.4666	5.6754	1.7491	0.5913	0.4118
2267.9040	0.4897	-1.4250	-0.0866	-1.9065	-0.3283	-0.0446	0.9008	0.3861	0.4265	-0.3393	0.1337	0.2279	4.4735	2.6886	1.3651	-0.1511	0.3134	0.3486	2.7839	2.6526	1.7057	-0.2447	0.3923	0.3957	-0.0310	5.7617	5.3155	1.7308	0.5970	0.4118
2267.9160	0.5005	-1.4202	-0.0814	-1.9105	-0.3267	-0.0418	0.9140	0.3991	0.4314	-0.3198	0.1460	0.2319	3.8096	2.3931	1.3894	-0.2001	0.4068	0.4094	2.7962	2.6041	1.6689	-0.2419	0.3972	0.3987	0.1018	4.9001	4.8760	1.7075	0.6041	0.4118
2267.9260	0.5097	-1.4162	-0.0770	-1.9137	-0.3250	-0.0394	0.9109	0.4105	0.4362	-0.3101	0.1661	0.2433	3.1307	1.9786	1.3206	-0.1778	0.3668	0.3368	2.8071	2.5615	1.6372	-0.2396	0.4014	0.4012	0.2192	4.1556	4.4990	1.6871	0.6103	0.4118
2267.9380	0.5206	-1.4112	-0.0717	-1.9173	-0.3229	-0.0364	0.9010	0.4198	0.4408	-0.2938	0.1858	0.2490	4.2701	2.2525	1.3678	-0.2017	0.3268	0.4227	2.8206	2.5102	1.5991	-0.2370	0.4064	0.4042	0.3655	3.2591	4.0454	1.6616	0.6180	0.4118
2267.9480	0.5297	-1.4069	-0.0673	-1.9202	-0.3210	-0.0338	0.9069	0.4262	0.4443	-0.2878	0.2020	0.2602	3.7869	2.2400	1.4365	-0.1880	0.3453	0.3361	2.8324	2.4655	1.5662	-0.2350	0.4106	0.4066	0.4941	2.4892	3.6573	1.6393	0.6247	0.4118
2267.9580	0.5388	-1.4025	-0.0628	-1.9229	-0.3189	-0.0313	0.9070	0.4360	0.4516	-0.2731	0.2126	0.2631	3.7930	2.1726	1.2439	-0.2418	0.3499	0.4124	2.8446	2.4196	1.5329	-0.2330	0.4148	0.4091	0.6282	1.7060	3.2648	1.6162	0.6316	0.4118
2267.9700	0.5497	-1.3972	-0.0573	-1.9261	-0.3163	-0.0280	0.9066	0.4498	0.4541	-0.2585	0.2252	0.2760	3.8907	2.5413	1.2881	-0.2177	0.4613	0.3647	2.6546	2.7519	1.4707	-0.1859	0.4149	0.4089	-1.6429	5.3473	2.6157	2.0525	0.5867	0.3787
2267.9800	0.5587	-1.3926	-0.0528	-1.9286	-0.3139	-0.0253	0.9097	0.4622	0.4527	-0.2426	0.2460	0.2791	4.1631	2.6081	1.3388	-0.1869	0.3319	0.3776	2.6645	2.7113	1.4297	-0.1816	0.4190	0.4112	-1.5042	4.5384	2.2119	2.0277	0.5939	0.3787
2267.9900	0.5678	-1.3880	-0.0482	-1.9309	-0.3113	-0.0224	0.9126	0.4745	0.4546	-0.2261	0.2523	0.2872	3.5316	2.4364	1.1382	-0.1864	0.3901	0.3543	2.6748	2.6702	1.3887	-0.1773	0.4231	0.4135	-1.3616	3.7240	1.8071	2.0028	0.6011	0.3787
2268.0000	0.5769	-1.3831	-0.0437	-1.9331	-0.3087	-0.0195	0.9062	0.4892	0.4568	-0.2125	0.2703	0.2935	3.4694	2.1944	1.1201	-0.1758	0.4273	0.3615	2.6856	2.6269	1.3468	-0.1731	0.4273	0.4158	-1.2127	2.8833	1.3946	1.9765	0.6086	0.3787
2268.0120	0.5877	-1.3771	-0.0382	-1.9355	-0.3053	-0.0159	0.9007	0.5028	0.4568	-0.1911	0.2854	0.2971	3.9382	2.2947	1.0583	-0.1224	0.4088	0.3647	2.6991	2.5651	1.2962	-0.1682	0.4323	0.4185	-1.0281	1.8619	0.8957	1.9442	0.6179	0.3787
2268.0220	0.5967	-1.3719	-0.0337	-1.9374	-0.3024	-0.0129	0.9015	0.5146	0.4534	-0.1714	0.2985	0.3039	3.8143	2.4043	1.3481	-0.1367	0.3878	0.3847	2.7109	2.5015	1.2528	-0.1642	0.4365	0.4208	-0.8670	0.9817	0.4691	1.9159	0.6259	0.3787
2268.0320	0.6058	-1.3667	-0.0291	-1.9390	-0.2993	-0.0098	0.8994	0.5271	0.4556	-0.1553	0.3155	0.3109	3.1127	2.5474	1.1274	-0.0936	0.4273	0.3828	2.7232	2.4364	1.2089	-0.1603	0.4407	0.4231	-0.7005	0.0846	0.0357	1.8865	0.6342	0.3787
2268.0420	0.6147	-1.3614	-0.0244	-1.9404	-0.2960	-0.0067	0.8914	0.5389	0.4583	-0.1384	0.3309	0.3201	3.7127	2.5758	0.9283	-0.1208	0.4270	0.3958	2.7358	2.3707	1.1647	-0.1565	0.4449	0.4254	-0.5297	-0.8191	-0.3994	1.8564	0.6427	0.3787
2268.0520	0.6237	-1.3559	-0.0198	-1.9417	-0.2927	-0.0035	0.8930	0.5530	0.4579	-0.1214	0.3491	0.3274	3.7437	2.3465	0.9497	-0.1444	0.4003	0.3583	2.7489	2.3036	1.1199	-0.1528	0.4492	0.4276	-0.3534	-1.7407	-0.8404	1.8254	0.6514	0.3787
2268.0620	0.6326	-1.3502	-0.0153	-1.9429	-0.2892	-0.0002	0.8922	0.5657	0.4556	-0.1013	0.3634	0.3280	3.8002	2.1431	1.0305	-0.1459	0.4359	0.4009	2.7625	2.2351	1.0747	-0.1491	0.4535	0.4299	-0.1717	-2.6784	-1.2858	1.7933	0.6604	0.3787
2268.0740	0.6432	-1.3433	-0.0098	-1.9439	-0.2847	0.0038	0.8870	0.5778	0.4456	-0.0810	0.3669	0.3335	3.8352	1.9183	0.8217	-0.1156	0.4370	0.3622	2.6126	1.7463	0.6448	-0.1500	0.4142	0.4094	-1.9044	-8.6655	-5.4190	1.6914	0.2150	0.1442
2268.0840	0.6521	-1.3374	-0.0054	-1.9447	-0.2810	0.0072	0.8837	0.5904	0.4412	-0.0606	0.3755	0.3378	3.6934	1.9311	0.6079	-0.1914	0.3908	0.3654	2.6193	1.6771	0.5908	-0.1456	0.4165	0.4103	-1.7667	-9.6037	-5.8576	1.6599	0.2233	0.1442
2268.0960	0.6626	-1.3302	-0.0002	-1.9452	-0.2764	0.0112	0.8752	0.6071	0.4332	-0.0391	0.3817	0.3369	3.6522	1.8178	0.4333	-0.1714	0.3847	0.3746	2.6276	1.5922	0.5255	-0.1405	0.4193	0.4113	-1.5992	-10.7510	-6.3887	1.6210	0.2337	0.1442
2268.1060	0.6714	-1.3241	0.0042	-1.9455	-0.2725	0.0146	0.8700	0.6208	0.4282	-0.0220	0.3848	0.3405	3.6962	1.4853	0.2813	-0.1312	0.3608	0.3531	2.6346	1.5204	0.4709	-0.1363	0.4216	0.4122	-1.4583	-11.7202	-6.8336	1.5879	0.2425	0.1442
2268.1160	0.6800	-1.3177	0.0084	-1.9457	-0.2687	0.0180	0.8656	0.6329	0.4195	-0.0052	0.3892	0.3444	3.7167	1.4908	0.2894	0.0361	0.4645	0.3382	2.6417	1.4478	0.4161	0.0932	0.4239	0.4130	-1.3166	-12.6996	-7.2798	1.5538	0.2515	0.1442
2268.1280	0.6903	-1.3100	0.0134	-1.9455	-0.2639	0.0222	0.8626	0.6451	0.4113	0.0321	0.3991	0.3491	3.5681	1.3744	0.1763	0.1278	0.4290	0.3405	2.6503	1.3598	0.3504	0.4237	0.4268	0.4141	-1.1459	-13.8846	-7.8150	1.5121	0.2627	0.1442
2268.1380	0.6989	-1.3034	0.0174	-1.9451	-0.2599	0.0256	0.8547	0.6576	0.4029	0.0400	0.4109	0.3476	3.2639	1.1873	0.1400	0.2114	0.3696	0.3949	2.6575	1.2856	0.2955	0.4275	0.4291	0.4150	-1.0030	-14.8833	-8.2615	1.4766	0.2721	0.1442
2268.1500	0.7091	-1.2954	0.0223	-1.9446	-0.2549	0.0298	0.8460	0.6728	0.3933	0.0538	0.4160	0.3547	3.8082	0.8667	0.0965	0.3349	0.4101	0.3455	2.6661	1.1958	0.2298	0.4319	0.4320	0.4160	-0.8315	-16.0891	-8.7968	1.4338	0.2836	0.1442
2268.1600	0.7175	-1.2886	0.0262	-1.9439	-0.2507	0.0334	0.8399	0.6833	0.3861	0.0726	0.4269	0.3557	3.7034	0.7963	-0.1432	0.3517	0.3521	0.3621	2.6732	1.1212	0.1752	0.4355	0.4344	0.4169	-0.6894	-17.0926	-9.2416	1.3974	0.2934	0.1442
2268.1720	0.7276	-1.2803	0.0308	-1.9429	-0.2456	0.0377	0.8332	0.6923	0.3729	0.0944	0.4209	0.3547	3.3606	0.6859	-0.3608	0.3917	0.3768	0.3549	2.5659	0.5577	-0.2168	0.4254	0.3960	0.3976	-1.8877	-23.9504	-12.9379	1.2024	-0.1211	-0.0622
2268.1820	0.7358	-1.2732	0.0344	-1.9418	-0.2415	0.0413	0.8233	0.7034	0.3584	0.1160	0.4198	0.3491	3.6643	0.7543	-0.4553	0.3904	0.3931	0.3890	2.5656	0.4816	-0.2770	0.4292	0.3966	0.3972	-1.8075	-24.9549	-13.3722	1.1666	-0.1118	-0.0622
2268.1940	0.7455	-1.2647	0.0387	-1.9402	-0.2365	0.0455	0.8189	0.7157	0.3428	0.1372	0.4219	0.3500	3.7961	0.4784	-0.4019	0.3960	0.4385	0.3334	2.5648	0.3904	-0.3487	0.4337	0.3972	0.3968	-1.7162	-26.1582	-13.8877	1.1230	-0.1004	-0.0622
2268.2040	0.7538	-1.2576	0.0421	-1.9386	-0.2323	0.0490	0.8124	0.7274	0.3335	0.1590	0.4174	0.3478	3.0863	0.2337	-0.6517	0.3424	0.4391	0.3369	2.5637	0.3152	-0.4080	0.4374	0.3978	0.3964	-1.6449	-27.1516	-14.3124	1.0865	-0.0908	-0.0622
2268.2160	0.7635	-1.2487	0.0460	-1.9366	-0.2273	0.0532	0.7958	0.7392	0.3144	0.1806	0.4220	0.3476	3.1864	0.2928	-0.4726	0.4081	0.3604	0.3932	2.5622	0.2223	-0.4793	0.4418	0.3985	0.3960	-1.5617	-28.3753	-14.8245	1.0417	-0.0790	-0.0622
2268.2260	0.7714	-1.2411	0.0490	-1.9347	-0.2230	0.0566	0.7859	0.7476	0.3025	0.1936	0.4154	0.3446	3.4679	0.3182	-0.5174	0.4713	0.3790	0.3859	2.5606	0.1455	-0.5379	0.4454	0.3990	0.3956	-1.4974	-29.3870	-15.2425	1.0045	-0.0691	-0.0622
2268.2380	0.7808	-1.2321	0.0525	-1.9322	-0.2180	0.0608	0.7765	0.7606	0.2886	0.2211	0.4101	0.3504	3.5733	0.1032	-0.5449	0.3956	0.3853	0.3435	2.5582	0.0535	-0.6080	0.4497	0.3997	0.3951	-1.4253	-30.6007	-15.7420	0.9590	-0.0570	-0.0622
2268.2480	0.7885	-1.2245	0.0553	-1.9299	-0.2139	0.0643	0.7720	0.7707	0.2808	0.2432	0.4107	0.3495	3.3792	0.2010	-0.9708	0.4363	0.3720	0.3146	2.5558	-0.0231	-0.6659	0.4533	0.4003	0.3947	-1.3697	-31.6100	-16.1538	0.9211	-0.0469	-0.0622
2268.2600	0.7976	-1.2152	0.0586	-1.9268	-0.2090	0.0684	0.7652	0.7824	0.2610	0.2661	0.4067	0.3482	3.5353	0.1276	-0.7055	0.3986	0.3967	0.3634	2.5525	-0.1150	-0.7350	0.4575	0.4011	0.3943	-1.3081	-32.8227	-16.6436	0.8747	-0.0344	-0.0622
2268.2700	0.8052	-1.2073	0.0611	-1.9241	-0.2049	0.0718	0.7577	0.7910	0.2432	0.2855	0.4074	0.3441	3.5815	-0.2131	-0.8380	0.3957	0.2808	0.3243	2.4861	-0.7022	-1.0512	0.4391	0.3685	0.3787	-2.0087	-39.9314	-19.5749	0.6028	-0.3711	-0.2195
2268.2800	0.8127	-1.1993	0.0635	-1.9212	-0.2009	0.0753	0.7488	0.7987	0.2309	0.3050	0.3938	0.3407	3.3023	-0.0964	-1.0425	0.3407	0.4129	0.3290	2.4764	-0.7811	-1.1116	0.4421	0.3676	0.3774	-2.0234	-40.9448	-19.9781	0.5641	-0.3609	-0.2195
2268.2920	0.8217	-1.1896	0.0663	-1.9174	-0.1963	0.0794	0.7336	0.8096	0.2128	0.3212	0.3931	0.3359	3.0724	-0.4507	-1.2264	0.4090	0.3121	0.3069	2.4642	-0.8752	-1.1834	0.4458	0.3665	0.3758	-2.0489	-42.1527	-20.4545	0.5175	-0.3485	-0.2195
2268.3020	0.8290	-1.1814	0.0683	-1.9140	-0.1924	0.0827	0.7209	0.8167	0.1985	0.3427	0.3822	0.3264	3.1252	-0.6221	-1.3300	0.3457	0.3603	0.3670	2.4534	-0.9529	-1.2421	0.4488	0.3655	0.3744	-2.0767	-43.1519	-20.8408	0.4789	-0.3382	-0.2195
2268.3140	0.8375	-1.1715	0.0707	-1.9097	-0.1879	0.0866	0.7116	0.8276	0.1777	0.3572	0.3774	0.3283	3.3037	-0.9100	-1.2773	0.3904	0.2876	0.3191	2.4399	-1.0472	-1.3126	0.4524	0.3645	0.3728	-2.1171	-44.3630	-21.3049	0.4316	-0.3255	-0.2195
2268.3240	0.8445	-1.1631	0.0724	-1.9059	-0.1841	0.0898	0.7025	0.8357	0.1650	0.3752	0.3645	0.3259	3.1116	-1.1462	-1.5457	0.3258	0.3783	0.3429	2.4281	-1.1254	-1.3710	0.4553	0.3636	0.3715	-2.1572	-45.3676	-21.6882	0.3918	-0.3148	-0.2195
2268.3360	0.8529	-1.1530	0.0743	-1.9013	-0.1798	0.0936	0.6911	0.8436	0.1462	0.3944	0.3561	0.3192	3.1096	-1.2448	-1.7530	0.4188	0.3482	0.3526	2.4134	-1.2186	-1.4399	0.4589	0.3625	0.3699	-2.2130	-46.5653	-22.1364	0.3445	-0.3020	-0.2195
2268.3460	0.8596	-1.1445	0.0756	-1.8973	-0.1763	0.0969	0.6821	0.8491	0.1278	0.4169	0.3425	0.3186	3.3568	-1.2036	-1.5752	0.3970	0.4419	0.3527	2.4005	-1.2954	-1.4965	0.4620	0.3616	0.3686	-2.2658	-47.5526	-22.5021	0.3054	-0.2915	-0.2195
2268.3560	0.8663	-1.1360	0.0769	-1.8931	-0.1729	0.1000	0.6745	0.8572	0.1131	0.4376	0.3436	0.3165	3.3955	-1.1511	-1.5571	0.3852	0.3184	0.3227	2.3872	-1.3708	-1.5522	0.4650	0.3607	0.3673	-2.3242	-48.5241	-22.8588	0.2664	-0.2808	-0.2195
2268.3680	0.8744	-1.1256	0.0781	-1.8877	-0.1689	0.1037	0.6643	0.8649	0.0909	0.4612	0.3303	0.3067	2.9425	-2.0735	-1.7323	0.3202	0.3154	0.3740	2.3150	-1.9464	-1.8154	0.4466	0.3342	0.3552	-3.0623	-55.4868	-25.2126	-0.0149	-0.5363	-0.3292
2268.3800	0.8823	-1.1152	0.0791	-1.8821	-0.1651	0.1074	0.6472	0.8661	0.0734	0.4781	0.3178	0.3020	2.9928	-1.5109	-1.8421	0.3645	0.3050	0.2902	2.2909	-2.0385	-1.8820	0.4495	0.3317	0.3528	-3.2126	-56.6396	-25.6240	-0.0613	-0.5238	-0.3292
2268.3900	0.8886	-1.1066	0.0797	-1.8772	-0.1620	0.1104	0.6357	0.8725	0.0577	0.4903	0.3027	0.2966	2.9600	-1.6253	-1.8736	0.3724	0.3112	0.2805	2.2704	-2.1143	-1.9369	0.4520	0.3296	0.3508	-3.3442	-57.5880	-25.9611	-0.1004	-0.5132	-0.3292
2268.4000	0.8949	-1.0978	0.0802	-1.8722	-0.1590	0.1133	0.6281	0.8792	0.0436	0.4995	0.2950	0.2868	3.0506	-1.9834	-2.0048	0.4093	0.2745	0.3202	2.2493	-2.1900	-1.9914	0.4527	0.3275	0.3488	-3.4814	-58.5356	-26.2941	-0.1395	-0.5026	-0.3292
2268.4120	0.9023	-1.0871	0.0806	-1.8661	-0.1556	0.1167	0.6147	0.8818	0.0260	0.5214	0.2701	0.2833	2.9642	-1.7848	-2.0684	0.4944	0.3181	0.3272	2.2235	-2.2817	-2.0565	0.4519	0.3250	0.3464	-3.6536	-59.6843	-26.6906	-0.1863	-0.4899	-0.3292
2268.4220	0.9084	-1.0782	0.0808	-1.8607	-0.1529	0.1196	0.6037	0.8858	0.0105	0.5439	0.2604	0.2761	2.7525	-1.9712	-2.2060	0.3991	0.2971	0.3505	2.2014	-2.3567	-2.2801	0.4512	0.3229	0.3444	-3.8028	-60.6236	-27.0130	-0.2254	-0.4793	-0.3292
2268.4340	0.9156	-1.0677	0.0808	-1.8540	-0.1499	0.1229	0.5877	0.8942	-0.0126	0.5662	0.2428	0.2714	2.7154	-2.1097	-3.3127	0.2955	0.3406	0.2676	2.1745	-2.4448	-3.4637	0.4504	0.3204	0.3420	-3.9880	-61.7272	-27.3887	-0.2725	-0.4665	-0.3292
2268.4440	0.9214	-1.0586	0.0805	-1.8483	-0.1475	0.1255	0.5767	0.8979	-0.0327	0.5767	0.2308	0.2655	2.8305	-2.2294	-3.0530	0.3719	0.3130	0.3094	2.1515	-2.5189	-3.5141	0.4497	0.3183	0.3400	-4.1481	-62.6565	-27.6977	-0.3116	-0.4558	-0.3292
2268.4540	0.9271	-1.0496	0.0801	-1.8423	-0.1453	0.1281	0.5674	0.8998	-0.0453	0.5913	0.2160	0.2608	2.6364	-1.9691	-3.3391	0.3636	0.4053	0.3272	2.1282	-2.5926	-3.5642	0.4490	0.3163	0.3380	-4.3130	-63.5801	-28.0036	-0.3510	-0.4451	-0.3292
2268.4660	0.9338	-1.0388	0.0795	-1.8352	-0.1427	0.1312	0.5546	0.9080	-0.0609	0.6096	0.2124	0.2585	2.5406	-2.4709	-3.5711	0.3757	0.2841	0.2791	2.0246	-3.1935	-3.7862	0.4248	0.2933	0.3287	-5.4130	-70.8176	-29.9647	-0.6490	-0.6502	-0.4032
2268.4760	0.9393	-1.0298	0.0788	-1.8290	-0.1408	0.1337	0.5412	0.9058	-0.0810	0.6272	0.1862	0.2478	2.4427	-2.3561	-3.5487	0.3895	0.3124	0.2895	1.9943	-3.2673	-3.8341	0.4239	0.2902	0.3262	-5.6457	-71.7106	-30.2534	-0.6870	-0.6399	-0.4032
2268.4880	0.9457	-1.0187	0.0777	-1.8215	-0.1387	0.1366	0.5259	0.9087	-0.0974	0.6493	0.1683	0.2425	2.4748	-2.4442	-3.7538	0.3190	0.3435	0.2609	1.9575	-3.3563	-3.8913	0.4227	0.2864	0.3233	-5.9310	-72.7860	-30.5983	-0.7335	-0.6273	-0.4032
2268.4980	0.9508	-1.0097	0.0767	-1.8148	-0.1371	0.1391	0.5137	0.9138	-0.1119	0.6609	0.1570	0.2335	2.4659	-2.9622	-3.8956	0.3522	0.2275	0.2879	1.9266	-3.4291	-3.9381	0.4217	0.2833	0.3209	-6.1722	-73.6674	-30.8769	-0.7721	-0.6169	-0.4032
2268.5100	0.9567	-0.9987	0.0752	-1.8067	-0.1353	0.1418	0.5014	0.9135	-0.1303	0.6696	0.1353	0.2265	2.3816	-2.8655	-4.1033	0.3585	0.2255	0.2721	1.8854	-3.5163	-3.9940	0.4206	0.2796	0.3180	-6.4667	-74.7221	-31.2080	-0.8187	-0.6043	-0.4032
2268.5200	0.9617	-0.9895	0.0739	-1.8000	-0.1341	0.1440	0.4892	0.9137	-0.1471	0.6880	0.1175	0.2175	2.2775	-3.2087	-4.1745	0.3972	0.2436	0.2746	1.8394	-3.5872	-4.0393	0.4197	0.2765	0.3155	-6.7141	-75.5796	-31.4718	-0.8564	-0.5941	-0.4032
2268.5320	0.9674	-0.9786	0.0720	-1.7916	-0.1328	0.1466	0.4727	0.9171	-0.1654	0.7069	0.0985	0.2121	2.4043	-3.4159	-4.2294	0.3991	0.2045	0.2305	1.7840	-3.6715	-4.0931	0.4186	0.2727	0.3126	-7.0146	-76.6001	-31.7825	-0.9019	-0.5819	-0.4032
2268.5420	0.9722	-0.9694	0.0702	-1.7843	-0.1320	0.1487	0.4597	0.9163	-0.1817	0.7179	0.0773	0.2048	2.1830	-3.4173	-4.4331	0.3159	0.2413	0.2502	1.7375	-3.7417	-4.1377	0.4176	0.2696	0.3101	-7.2683	-77.4484	-32.0392	-0.9404	-0.5716	-0.4032
2268.5540	0.9776	-0.9584	0.0679	-1.7756	-0.1311	0.1510	0.4443	0.9153	-0.1989	0.7323	0.0580	0.1969	2.1856	-3.4206	-4.4855	0.3615	0.2627	0.2565	1.6816	-3.8243	-4.1899	0.4165	0.2658	0.3072	-7.5746	-78.4489	-32.3347	-0.9858	-0.5594	-0.4032
2268.5640	0.9819	-0.9492	0.0658	-1.7683	-0.1307	0.1530	0.4332	0.9168	-0.2158	0.7503	0.0422	0.1911	2.0832	-3.2087	-4.4341	0.3947	0.2965	0.2443	1.6634	-3.9799	-4.2307	0.4081	0.2644	0.3060	-7.4904	-80.3197	-32.5563	-1.1046	-0.5318	-0.3905
2268.5740	0.9862	-0.9400	0.0636	-1.7608	-0.1304	0.1548	0.4223	0.9137	-0.2281	0.7642	0.0274	0.1806	2.1524	-3.9646	-4.4443	0.3385	0.3033	0.3159	1.7344	-4.3965	-4.2574	0.3760	0.2680	0.3086	-6.3666	-85.2796	-32.6990	-1.4677	-0.4511	-0.3397
2268.5860	0.9911	-0.9290	0.0606	-1.7514	-0.1301	0.1570	0.4078	0.9093	-0.2432	0.7700	0.0096	0.1794	2.2396	-3.7418	-4.3111	0.3438	0.2572	0.2430	1.6818	-4.4805	-4.3003	0.3738	0.1567	0.3062	-6.6689	-86.2514	-32.9772	-1.5122	-0.4393	-0.3397
2268.5960	0.9951	-0.9200	0.0581	-1.7436	-0.1302	0.1587	0.3981	0.9060	-0.2517	0.7743	-0.0183	0.1722	2.0489	-3.7635	-4.4032	0.3783	0.0035	0.2378	1.6379	-4.5498	-4.3358	0.3720	-0.3186	0.3041	-6.9218	-87.0519	-33.2064	-1.5492	-0.4295	-0.3397
2268.6080	0.9998	-0.9091	0.0551	-1.7343	-0.1305	0.1607	0.3849	0.9059	-0.2575	0.7941	-0.0329	0.1631	2.0732	-4.3276	-4.8474	0.2996	-0.0101	0.3031	1.5852	-4.6317	-4.3779	0.3699	-0.3488	0.3017	-7.2256	-87.9982	-33.4763	-1.5932	-0.4179	-0.3397
2268.6180	1.0036	-0.9000	0.0524	-1.7263	-0.1309	0.1624	0.3723	0.9005	-0.2758	0.8053	-0.0402	0.1610	2.0261	-4.1187	-4.4738	0.2647	-0.1043	0.2467	1.5412	-4.6994	-4.4123	0.3682	-0.3522	0.2996	-7.4792	-88.7794	-33.6948	-1.6294	-0.4084	-0.3397
2268.6300	1.0080	-0.8893	0.0490	-1.7165	-0.1314	0.1643	0.3609	0.8950	-0.2867	0.8095	-0.0529	0.1530	1.8626	-4.0798	-4.6732	0.2748	-0.2184	0.2604	1.4885	-4.7790	-4.4530	0.3661	-0.3563	0.2971	-7.7828	-89.6984	-33.9518	-1.6729	-0.3970	-0.3397
2268.6400	1.0114	-0.8803	0.0462	-1.7084	-0.1320	0.1658	0.3484	0.8949	-0.2974	0.8169	-0.0720	0.1451	1.9867	-4.3598	-4.6706	0.2981	-0.2507	0.3183	1.4445	-4.8449	-4.4866	0.3644	-0.3598	0.2951	-8.0361	-90.4594	-34.1621	-1.7087	-0.3876	-0.3397
2268.6520	1.0154	-0.8696	0.0424	-1.6987	-0.1330	0.1675	0.3345	0.8883	-0.3152	0.8319	-0.0886	0.1421	1.9562	-4.2601	-4.3852	0.3985	-0.3734	0.2305	1.3920	-4.9223	-4.5257	0.3625	-0.3640	0.2926	-8.3379	-91.3510	-34.4029	-1.7503	-0.3768	-0.3397
2268.6620	1.0188	-0.8608	0.0393	-1.6901	-0.1340	0.1689	0.3265	0.8849	-0.3247	0.8434	-0.1093	0.1375	1.7382	-4.2012	-4.4898	0.2794	-0.3525	0.2052	1.3483	-4.9855	-4.5578	0.3609	-0.3675	0.2906	-8.5879	-92.0795	-34.5983	-1.7854	-0.3677	-0.3397
2268.6720	1.0220	-0.8519	0.0360	-1.6816	-0.1351	0.1702	0.3150	0.8836	-0.3256	0.8378	-0.1228	0.1285	2.0046	-4.9242	-4.7843	0.3274	-0.3628	0.2800	1.4892	-5.2645	-4.4846	0.3303	-0.3491	0.3000	-6.6620	-95.3697	-33.8145	-2.1246	-0.1321	-0.2226
2268.6820	1.0251	-0.8431	0.0327	-1.6733	-0.1365	0.1715	0.3078	0.8774	-0.3343	0.8477	-0.1360	0.1292	1.5767	-4.7826	-4.6636	0.3416	-0.3507	0.2522	1.4512	-5.3296	-4.5098	0.3279	-0.3516	0.2987	-6.8851	-96.0957	-34.0089	-2.1590	-0.1233	-0.2226
2268.6940	1.0287	-0.8326	0.0286	-1.6630	-0.1382	0.1730	0.2935	0.8676	-0.3398	0.8579	-0.1510	0.1222	1.7646	-4.6968	-4.6038	0.2655	-0.3724	0.2398	1.4058	-5.4058	-4.5390	0.3250	-0.3547	0.2970	-7.1499	-96.9432	-34.2318	-2.1992	-0.1130	-0.2226
2268.7040	1.0316	-0.8240	0.0252	-1.6544	-0.1398	0.1742	0.2850	0.8630	-0.3424	0.8551	-0.1677	0.1192	1.5915	-4.8472	-4.6718	0.2577	-0.3006	0.2264	1.3681	-5.4680	-4.5629	0.3227	-0.3572	0.2957	-7.3687	-97.6335	-34.4136	-2.2328	-0.1044	-0.2226
2268.7140	1.0344	-0.8154	0.0218	-1.6459	-0.1415	0.1754	0.2728	0.8579	-0.3458	0.8581	-0.1750	0.1131	1.7094	-4.9964	-4.7613	0.3485	-0.3002	0.2718	1.3306	-5.5293	-4.5865	0.3204	-0.3598	0.2944	-7.5860	-98.3134	-34.5920	-2.2655	-0.0961	-0.2226
2268.7240	1.0371	-0.8068	0.0182	-1.6373	-0.1433	0.1765	0.2644	0.8507	-0.3540	0.8686	-0.1816	0.1136	1.6075	-4.9555	-4.6482	0.3499	-0.4205	0.2556	1.2931	-5.5906	-4.6099	0.3182	-0.3624	0.2930	-7.8028	-98.9927	-34.7679	-2.2978	-0.0880	-0.2226
2268.7340	1.0397	-0.7982	0.0147	-1.6284	-0.1452	0.1776	0.2536	0.8449	-0.3596	0.8749	-0.2035	0.1114	1.6037	-5.0476	-4.4912	0.2487	-0.2780	0.2202	1.2558	-5.6509	-4.6329	0.3160	-0.3649	0.2917	-8.0177	-99.6604	-34.9415	-2.3303	-0.0798	-0.2226
2268.7440	1.0421	-0.7899	0.0112	-1.6197	-0.1473	0.1787	0.2462	0.8403	-0.3588	0.8735	-0.2148	0.1050	1.5267	-5.2284	-4.9047	0.2729	-0.2800	0.2438	1.2187	-5.7095	-4.6553	0.3138	-0.3675	0.2903	-8.2295	-100.3083	-35.1084	-2.3620	-0.0718	-0.2226
2268.7560	1.0450	-0.7799	0.0068	-1.6093	-0.1499	0.1799	0.2357	0.8342	-0.3666	0.8804	-0.2234	0.1025	1.2958	-5.3247	-4.9236	0.2978	-0.3252	0.2192	1.1745	-5.7786	-4.6817	0.3113	-0.3707	0.2887	-8.4807	-101.0709	-35.3032	-2.3991	-0.0626	-0.2226
2268.7660	1.0473	-0.7716	0.0031	-1.6004	-0.1522	0.1809	0.2243	0.8261	-0.3722	0.8886	-0.2344	0.0940	1.4078	-5.4885	-4.7760	0.2617	-0.3473	0.3312	0.9187	-6.4142	-4.7515	0.2803	-0.3682	0.2941	-11.2978	-108.6166	-35.9496	-2.7388	0.0003	-0.1509
2268.7760	1.0495	-0.7634	-0.0006	-1.5915	-0.1547	0.1818	0.2134	0.8128	-0.3717	0.8802	-0.2475	0.0968	1.1132	-5.5268	-4.9400	0.2379	-0.3313	0.2560	0.8722	-6.4740	-4.7670	0.2777	-0.3707	0.2932	-11.5645	-109.2311	-36.1040	-2.7693	0.0077	-0.1509
2268.7860	1.0515	-0.7553	-0.0042	-1.5827	-0.1573	0.1828	0.2012	0.8072	-0.3681	0.8841	-0.2594	0.0959	1.1969	-6.1565	-5.2553	0.2547	-0.2461	0.2001	0.8262	-6.5327	-4.7822	0.2751	-0.3732	0.2923	-11.8265	-109.8319	-36.2558	-2.7992	0.0148	-0.1509
2268.7980	1.0538	-0.7458	-0.0087	-1.5721	-0.1604	0.1839	0.1892	0.7927	-0.3741	0.8892	-0.2713	0.0892	0.9761	-6.1611	-4.8852	0.2847	-0.3765	0.2355	0.7715	-6.6015	-4.7996	0.2721	-0.3763	0.2912	-12.1336	-110.5329	-36.4290	-2.8336	0.0230	-0.1509
2268.8080	1.0556	-0.7379	-0.0124	-1.5631	-0.1633	0.1848	0.1777	0.7800	-0.3702	0.8912	-0.2845	0.0874	0.8179	-5.8591	-5.0497	0.2061	-0.2952	0.2326	0.7264	-6.6580	-4.8138	0.2696	-0.3789	0.2903	-12.3848	-111.1082	-36.5712	-2.8627	0.0298	-0.1509
2268.8180	1.0573	-0.7301	-0.0160	-1.5542	-0.1662	0.1856	0.1652	0.7700	-0.3714	0.8872	-0.2941	0.0842	0.8147	-6.2341	-4.9219	0.2415	-0.3613	0.2392	0.6817	-6.7134	-4.8277	0.2672	-0.3815	0.2894	-12.6306	-111.6690	-36.7100	-2.8909	0.0364	-0.1509
2268.8300	1.0592	-0.7210	-0.0204	-1.5436	-0.1697	0.1866	0.1499	0.7581	-0.3693	0.8907	-0.3098	0.0825	0.9203	-6.5877	-5.2902	0.2637	-0.4046	0.2715	0.6286	-6.7786	-4.8440	0.2644	-0.3847	0.2883	-12.9188	-112.3275	-36.8726	-2.9237	0.0440	-0.1509
2268.8400	1.0606	-0.7134	-0.0242	-1.5345	-0.1729	0.1874	0.1425	0.7438	-0.3706	0.8940	-0.3251	0.0811	0.3827	-6.3282	-5.0816	0.2057	-0.3128	0.2263	0.5849	-6.8318	-4.8569	0.2620	-0.3873	0.2874	-13.1529	-112.8628	-37.0020	-2.9509	0.0503	-0.1509
2268.8520	1.0621	-0.7045	-0.0287	-1.5239	-0.1769	0.1884	0.1244	0.7312	-0.3709	0.8896	-0.3402	0.0763	0.4726	-6.6583	-5.1841	0.2254	-0.3238	0.2339	0.5331	-6.8938	-4.8719	0.2593	-0.3905	0.2863	-13.4256	-113.4838	-37.1517	-2.9825	0.0574	-0.1509
2268.8620	1.0633	-0.6974	-0.0324	-1.5152	-0.1804	0.1891	0.1131	0.7207	-0.3687	0.8955	-0.3463	0.0743	0.4502	-6.6838	-5.2508	0.2562	-0.3826	0.2008	0.4906	-6.9440	-4.8836	0.2572	-0.3932	0.2854	-13.6455	-113.9827	-37.2687	-3.0078	0.0630	-0.1509
2268.8740	1.0646	-0.6888	-0.0369	-1.5043	-0.1846	0.1899	0.0984	0.7055	-0.3623	0.8928	-0.3534	0.0744	0.7084	-6.8771	-5.0472	0.1704	-0.3182	0.2679	0.5986	-7.1230	-4.7045	0.2268	-0.3524	0.3045	-12.0379	-115.9782	-35.5979	-3.3262	0.5207	0.0524
2268.8840	1.0655	-0.6818	-0.0405	-1.4954	-0.1882	0.1907	0.0895	0.6893	-0.3588	0.8838	-0.3594	0.0721	0.5268	-6.5352	-4.6088	0.1805	-0.2442	0.2901	0.5609	-7.1739	-4.7074	0.2238	-0.3530	0.3048	-12.2314	-116.4625	-35.7138	-3.3510	0.5262	0.0524
2268.8940	1.0664	-0.6750	-0.0440	-1.4867	-0.1917	0.1914	0.0795	0.6762	-0.3466	0.8781	-0.3594	0.0742	0.3322	-6.4756	-4.9019	0.3249	-0.3739	0.3149	0.5238	-7.2233	-4.7099	0.2208	-0.3537	0.3051	-12.4188	-116.9280	-35.8261	-3.3749	0.5315	0.0524
2268.9060	1.0672	-0.6671	-0.0480	-1.4761	-0.1961	0.1923	0.0664	0.6609	-0.3398	0.8835	-0.3653	0.0777	0.3638	-6.7389	-4.8068	0.1966	-0.3708	0.2731	0.4798	-7.2814	-4.7126	0.2173	-0.3546	0.3055	-12.6370	-117.4716	-35.9573	-3.4031	0.5376	0.0524
2268.9160	1.0678	-0.6606	-0.0513	-1.4671	-0.1998	0.1931	0.0554	0.6489	-0.3290	0.8754	-0.3727	0.0790	0.3437	-6.8744	-5.0777	0.1425	-0.3376	0.2430	0.4436	-7.3287	-4.7146	0.2144	-0.3553	0.3058	-12.8133	-117.9120	-36.0649	-3.4263	0.5426	0.0524
2268.9260	1.0683	-0.6541	-0.0546	-1.4586	-0.2035	0.1939	0.0452	0.6356	-0.3247	0.8660	-0.3824	0.0763	0.3192	-6.9520	-4.8931	0.2223	-0.2599	0.2858	0.4077	-7.3754	-4.7164	0.2116	-0.3560	0.3061	-12.9851	-118.3454	-36.1703	-3.4486	0.5474	0.0524
2268.9360	1.0687	-0.6479	-0.0577	-1.4501	-0.2073	0.1947	0.0344	0.6203	-0.3152	0.8694	-0.3820	0.0796	0.3723	-6.9117	-5.0089	0.1970	-0.3533	0.2434	0.3724	-7.4209	-4.7178	0.2088	-0.3567	0.3064	-13.1510	-118.7633	-36.2711	-3.4701	0.5519	0.0524
2268.9480	1.0690	-0.6405	-0.0615	-1.4395	-0.2120	0.1957	0.0222	0.6036	-0.3072	0.8645	-0.3859	0.0786	0.2108	-7.0541	-4.9270	0.1439	-0.3285	0.2510	0.3305	-7.4746	-4.7194	0.2055	-0.3576	0.3068	-13.3442	-119.2552	-36.3923	-3.4958	0.5573	0.0524
2268.9580	1.0692	-0.6346	-0.0645	-1.4308	-0.2159	0.1965	0.0133	0.5900	-0.2972	0.8526	-0.3888	0.0778	0.0315	-7.0412	-5.0226	0.1908	-0.3340	0.3361	0.2961	-7.5181	-4.7204	0.2028	-0.3584	0.3071	-13.4989	-119.6498	-36.4891	-3.5166	0.5615	0.0524
2268.9680	1.0693	-0.6288	-0.0674	-1.4225	-0.2198	0.1972	0.0025	0.5807	-0.2873	0.8548	-0.3922	0.0849	-0.6200	-7.2762	-4.9734	0.1683	-0.2519	0.2839	-0.8657	-7.5004	-4.5410	0.1845	-0.3160	0.3240	-12.0373	-119.3180	-34.8314	-3.7039	1.0193	0.2258
2268.9780	1.0692	-0.6230	-0.0703	-1.4139	-0.2237	0.1981	-0.0103	0.5641	-0.2778	0.8493	-0.3875	0.0902	-1.8106	-7.2697	-4.7921	0.1616	-0.2800	0.2477	-2.2482	-7.5436	-4.5357	0.1812	-0.3147	0.3254	-12.1700	-119.7001	-34.9277	-3.7236	1.0234	0.2258
2268.9880	1.0691	-0.6174	-0.0730	-1.4054	-0.2276	0.1991	-0.0212	0.5481	-0.2649	0.8340	-0.3795	0.0903	-1.8168	-7.2489	-4.6286	0.1619	-0.2855	0.2660	-2.5262	-7.5858	-4.5304	0.1780	-0.3134	0.3267	-12.2983	-120.0705	-35.0227	-3.7430	1.0274	0.2258
2269.0000	1.0688	-0.6110	-0.0760	-1.3956	-0.2321	0.2002	-0.0263	0.5300	-0.2500	0.8238	-0.3758	0.0928	-2.3416	-7.3463	-4.6548	0.1891	-0.3400	0.2619	-2.5602	-7.6345	-4.5233	0.1743	-0.3119	0.3284	-12.4451	-120.4928	-35.1299	-3.7648	1.0318	0.2258
2269.0100	1.0684	-0.6059	-0.0784	-1.3874	-0.2359	0.2012	-0.0363	0.5167	-0.2358	0.8227	-0.3771	0.0955	-2.3937	-7.4379	-4.6763	0.1650	-0.2574	0.3128	-2.5882	-7.6742	-4.5173	0.1712	-0.3107	0.3297	-12.5628	-120.8339	-35.2194	-3.7824	1.0354	0.2258
2269.0200	1.0680	-0.6009	-0.0807	-1.3792	-0.2396	0.2021	-0.0449	0.5048	-0.2184	0.8152	-0.3794	0.1037	-2.4168	-7.4724	-5.0074	0.1048	-0.2572	0.3028	-2.6157	-7.7134	-4.5111	0.1682	-0.3094	0.3311	-12.6756	-121.1611	-35.3059	-3.7996	1.0388	0.2258
2269.0320	1.0674	-0.5950	-0.0833	-1.3695	-0.2441	0.2033	-0.0556	0.4869	-0.2089	0.7979	-0.3723	0.1082	-2.4705	-7.6086	-4.7860	0.1773	-0.2920	0.2389	-2.6484	-7.7826	-4.5036	0.1646	-0.3079	0.3328	-12.8063	-121.5466	-35.4095	-3.8196	1.0428	0.2259
2269.0440	1.0666	-0.5892	-0.0856	-1.3601	-0.2485	0.2046	-0.0671	0.4672	-0.1942	0.7941	-0.3729	0.1105	-2.5793	-7.5256	-4.6899	0.1976	-0.2606	0.2820	-2.6807	-7.8513	-4.4963	0.1611	-0.3065	0.3344	-12.9325	-121.9270	-35.5147	-3.8387	1.0465	0.2259
2269.0540	1.0659	-0.5846	-0.0875	-1.3521	-0.2522	0.2058	-0.0759	0.4516	-0.1788	0.7920	-0.3596	0.1145	-2.5671	-7.5782	-4.8873	0.1325	-0.3243	0.2915	-2.7073	-7.9081	-4.4901	0.1583	-0.3053	0.3358	-13.0336	-122.2376	-35.6011	-3.8542	1.0495	0.2259
2269.0640	1.0650	-0.5802	-0.0892	-1.3441	-0.2558	0.2069	-0.0873	0.4381	-0.1665	0.7768	-0.3629	0.1146	-1.8226	-6.7419	-4.7133	0.1787	-0.2544	0.3162	-1.8591	-6.6241	-4.3302	0.2140	-0.3172	0.3223	-2.7138	-106.5852	-34.1400	-3.2426	0.9135	0.0695
2269.0760	1.0639	-0.5750	-0.0911	-1.3350	-0.2601	0.2084	-0.0963	0.4239	-0.1512	0.7597	-0.3454	0.1262	-2.3410	-7.9105	-4.5924	0.1692	-0.2980	0.2790	-2.7688	-7.9971	-4.3660	0.1400	-0.2647	0.3507	-13.3461	-122.5644	-34.7145	-4.0145	1.4437	0.3479
2269.0860	1.0629	-0.5709	-0.0925	-1.3275	-0.2634	0.2097	-0.1033	0.4078	-0.1312	0.7607	-0.3399	0.1293	-2.6687	-7.6097	-4.7850	0.1323	-0.2914	0.3030	-2.7945	-8.0525	-4.3555	0.1369	-0.2617	0.3528	-13.4351	-122.8416	-34.7972	-4.0281	1.4463	0.3480
2269.0960	1.0618	-0.5670	-0.0938	-1.3199	-0.2668	0.2111	-0.1119	0.3926	-0.1158	0.7503	-0.3292	0.1346	-2.8289	-7.7695	-4.7312	0.0882	-0.2415	0.3225	-2.8199	-8.1073	-4.3451	0.1338	-0.2588	0.3549	-13.5205	-123.1118	-34.8805	-4.0415	1.4489	0.3480
2269.1080	1.0604	-0.5624	-0.0950	-1.3109	-0.2706	0.2126	-0.1229	0.3748	-0.0990	0.7364	-0.3235	0.1446	-2.7868	-7.9053	-4.5394	0.1172	-0.2099	0.2923	-2.8498	-8.1720	-4.3322	0.1301	-0.2553	0.3574	-13.6175	-123.4231	-34.9774	-4.0568	1.4519	0.3480
2269.1180	1.0591	-0.5587	-0.0959	-1.3037	-0.2738	0.2142	-0.1336	0.3570	-0.0858	0.7193	-0.3062	0.1489	-2.9826	-7.5986	-4.2237	0.1630	-0.2770	0.2896	-2.8746	-8.2256	-4.3219	0.1270	-0.2523	0.3595	-13.6949	-123.6787	-35.0613	-4.0690	1.4543	0.3480
2269.1280	1.0577	-0.5552	-0.0967	-1.2966	-0.2769	0.2157	-0.1438	0.3449	-0.0685	0.7146	-0.2979	0.1548	-2.7727	-7.9244	-4.3794	0.1494	-0.2704	0.2728	-2.8989	-8.2784	-4.3113	0.1241	-0.2494	0.3616	-13.7683	-123.9243	-35.1425	-4.0806	1.4565	0.3480
2269.1380	1.0563	-0.5520	-0.0973	-1.2894	-0.2798	0.2172	-0.1500	0.3294	-0.0509	0.7082	-0.2907	0.1568	-3.1561	-7.9029	-4.3664	0.0892	-0.2073	0.3319	-2.9229	-8.3303	-4.3005	0.1211	-0.2465	0.3637	-13.8373	-124.1592	-35.2224	-4.0917	1.4587	0.3480
2269.1480	1.0547	-0.5487	-0.0977	-1.2823	-0.2827	0.2188	-0.1603	0.3133	-0.0329	0.6912	-0.2736	0.1653	-3.2759	-7.9747	-4.4730	0.0556	-0.2401	0.2961	-2.9467	-8.3822	-4.2901	0.1182	-0.2436	0.3658	-13.9040	-124.3944	-35.3065	-4.1025	1.4608	0.3480
2269.1580	1.0530	-0.5457	-0.0979	-1.2755	-0.2854	0.2205	-0.1721	0.3006	-0.0164	0.6789	-0.2699	0.1709	-3.1065	-8.1038	-4.5427	0.1057	-0.2491	0.3056	-2.9702	-8.4334	-4.2796	0.1154	-0.2407	0.3680	-13.9667	-124.6208	-35.3889	-4.1127	1.4629	0.3480
2269.1700	1.0509	-0.5421	-0.0979	-1.2675	-0.2886	0.2226	-0.1771	0.2931	-0.0037	0.6755	-0.2561	0.1697	-3.2370	-8.5477	-4.2371	0.0952	-0.1934	0.4092	-2.9515	-8.2730	-3.7284	0.1147	-0.2171	0.3712	-13.5772	-122.4235	-35.0159	-4.1038	1.6874	0.3650
2269.1800	1.0490	-0.5394	-0.0978	-1.2608	-0.2910	0.2244	-0.1889	0.2754	0.0152	0.6661	-0.2436	0.1831	-3.0649	-8.1546	-3.4494	0.1376	-0.2310	0.2716	-2.9736	-8.3199	-2.9245	0.1119	-0.2132	0.3735	-13.6323	-122.6384	-35.0991	-4.1130	1.6893	0.3650
2269.1920	1.0467	-0.5362	-0.0975	-1.2528	-0.2938	0.2266	-0.1985	0.2549	0.0288	0.6527	-0.2298	0.1882	-3.2073	-7.8233	-3.2344	0.0728	-0.2366	0.3082	-2.9998	-8.3751	-2.9108	0.1086	-0.2085	0.3761	-13.6938	-122.8830	-35.1962	-4.1234	1.6915	0.3650
2269.2020	1.0446	-0.5337	-0.0972	-1.2463	-0.2961	0.2285	-0.2099	0.2423	0.0420	0.6378	-0.2202	0.1947	-2.8440	-8.0186	-3.0342	0.0832	-0.1453	0.3433	-3.0214	-8.4210	-2.8996	0.1058	-0.2045	0.3783	-13.7426	-123.0856	-35.2795	-4.1317	1.6932	0.3650
2269.2120	1.0425	-0.5313	-0.0967	-1.2400	-0.2981	0.2305	-0.2157	0.2294	0.0555	0.6250	-0.2006	0.2005	-3.2045	-8.2169	-2.8660	0.1247	-0.2705	0.3039	-3.0428	-8.4664	-2.8883	0.1032	-0.2006	0.3805	-13.7885	-123.2824	-35.3615	-4.1394	1.6949	0.3650
2269.2240	1.0398	-0.5287	-0.0959	-1.2327	-0.3005	0.2330	-0.2287	0.2125	0.0723	0.6188	-0.1930	0.2049	-2.9619	-8.3059	-2.6474	0.1158	-0.1589	0.3515	-3.0680	-8.5199	-2.8746	0.1000	-0.1960	0.3832	-13.8390	-123.5061	-35.4591	-4.1480	1.6968	0.3650
2269.2340	1.0375	-0.5266	-0.0951	-1.2265	-0.3023	0.2351	-0.2367	0.2021	0.0922	0.6122	-0.1802	0.2124	-3.0159	-8.4565	-2.8587	0.0947	-0.1080	0.3171	-3.0888	-8.5639	-2.8632	0.0974	-0.1921	0.3854	-13.8779	-123.6869	-35.5406	-4.1547	1.6984	0.3650
2269.2460	1.0345	-0.5244	-0.0938	-1.2191	-0.3043	0.2377	-0.2455	0.1820	0.1117	0.5940	-0.1544	0.2175	-3.4090	-8.3108	-2.8389	0.0433	-0.1831	0.3243	-3.1135	-8.6166	-2.8497	0.0944	-0.1874	0.3880	-13.9215	-123.9008	-35.6400	-4.1624	1.7002	0.3650
2269.2560	1.0320	-0.5226	-0.0926	-1.2132	-0.3058	0.2399	-0.2557	0.1675	0.1279	0.5795	-0.1432	0.2274	-3.2376	-8.2197	-2.8851	0.0498	-0.2040	0.3116	-3.1338	-8.6599	-2.8387	0.0918	-0.1835	0.3902	-13.9547	-124.0727	-35.7245	-4.1682	1.7017	0.3650
2269.2680	1.0288	-0.5207	-0.0909	-1.2065	-0.3074	0.2427	-0.2651	0.1571	0.1465	0.5680	-0.1275	0.2313	-3.7882	-8.6928	-2.8946	0.1152	-0.1525	0.3251	-3.3100	-8.6980	-2.8594	0.0839	-0.1605	0.3908	-15.8015	-124.1166	-36.1543	-4.2274	1.8970	0.3432
2269.2780	1.0261	-0.5193	-0.0894	-1.2009	-0.3086	0.2450	-0.2789	0.1399	0.1592	0.5630	-0.1083	0.2411	-3.3081	-8.5629	-2.7854	0.0748	-0.2029	0.3279	-3.3325	-8.7397	-2.8498	0.0814	-0.1557	0.3929	-15.8338	-124.2788	-36.2379	-4.2324	1.8984	0.3432
2269.2880	1.0232	-0.5180	-0.0876	-1.1953	-0.3096	0.2474	-0.2866	0.1237	0.1787	0.5509	-0.0950	0.2470	-3.5774	-8.2434	-2.9200	0.0374	-0.1467	0.3328	-3.3547	-8.7808	-2.8403	0.0789	-0.1510	0.3950	-15.8627	-124.4349	-36.3229	-4.2371	1.8998	0.3432
2269.2980	1.0202	-0.5168	-0.0858	-1.1898	-0.3104	0.2499	-0.2972	0.1127	0.1924	0.5356	-0.0810	0.2507	-3.6510	-8.5837	-3.0906	0.0123	-0.0825	0.3256	-3.3766	-8.8216	-2.8308	0.0764	-0.1463	0.3970	-15.8886	-124.5865	-36.4079	-4.2414	1.9011	0.3432
2269.3080	1.0172	-0.5158	-0.0838	-1.1844	-0.3111	0.2525	-0.3052	0.0979	0.2044	0.5208	-0.0617	0.2561	-3.8008	-8.3544	-2.7913	0.0550	-0.0518	0.3785	-3.3983	-8.8622	-2.8213	0.0740	-0.1415	0.3991	-15.9117	-124.7356	-36.4929	-4.2453	1.9024	0.3432
2269.3180	1.0141	-0.5148	-0.0816	-1.1793	-0.3116	0.2550	-0.3183	0.0896	0.2193	0.5110	-0.0440	0.2633	-3.6809	-8.8930	-2.8747	0.0374	-0.0834	0.3736	-3.4197	-8.9021	-2.8118	0.0715	-0.1368	0.4012	-15.9310	-124.8755	-36.5774	-4.2488	1.9037	0.3432
2269.3300	1.0102	-0.5138	-0.0789	-1.1734	-0.3120	0.2582	-0.3287	0.0717	0.2331	0.5035	-0.0202	0.2689	-3.8215	-8.9330	-2.6859	0.0956	-0.1218	0.3689	-3.4451	-8.9497	-2.8004	0.0686	-0.1311	0.4037	-15.9509	-125.0418	-36.6796	-4.2525	1.9052	0.3432
2269.3400	1.0069	-0.5133	-0.0765	-1.1684	-0.3121	0.2609	-0.3414	0.0542	0.2488	0.4941	-0.0064	0.2763	-3.6362	-8.5392	-2.6211	0.0485	-0.0144	0.3348	-3.4660	-8.9888	-2.7908	0.0641	0.0366	0.4058	-15.9634	-125.1723	-36.7639	-4.2552	1.9064	0.3432
2269.3500	1.0035	-0.5128	-0.0739	-1.1635	-0.3120	0.2637	-0.3495	0.0412	0.2655	0.4807	0.0247	0.2776	-3.8114	-8.4128	-2.7274	0.0120	0.2274	0.3725	-3.4865	-9.0271	-2.7811	0.0596	0.4840	0.4078	-15.9721	-125.2941	-36.8468	-4.2576	1.9076	0.3432
2269.3620	0.9992	-0.5124	-0.0707	-1.1578	-0.3117	0.2671	-0.3625	0.0264	0.2820	0.4623	0.0329	0.2863	-3.7965	-8.5290	-2.7954	-0.0307	0.2652	0.3978	-3.5108	-9.0730	-2.7697	0.0543	0.4890	0.4103	-15.9795	-125.4400	-36.9486	-4.2600	1.9091	0.3432
2269.3720	0.9954	-0.5123	-0.0678	-1.1532	-0.3113	0.2700	-0.3740	0.0145	0.2944	0.4504	0.0421	0.2889	-3.7732	-8.2722	-2.8544	0.0393	0.3769	0.3853	-3.5243	-8.9222	-2.8679	0.0609	0.4839	0.3975	-15.9053	-123.3531	-38.0372	-4.1493	1.8140	0.1908
2269.3820	0.9917	-0.5122	-0.0648	-1.1487	-0.3109	0.2729	-0.3822	0.0048	0.3006	0.4414	0.0553	0.2950	-3.8815	-8.9230	-2.7370	0.0619	0.4496	0.2974	-3.5440	-9.8772	-2.8651	0.0572	0.4877	0.3986	-15.9068	-123.4612	-38.1207	-4.1508	1.8151	0.1908
2269.3940	0.9870	-0.5123	-0.0611	-1.1437	-0.3101	0.2764	-0.3942	-0.0077	0.3138	0.4335	0.0790	0.2980	-3.9399	-10.5347	-2.7681	0.0660	0.4497	0.3250	-3.5674	-11.6747	-2.8615	0.0527	0.4923	0.4000	-15.9053	-123.5872	-38.2201	-4.1523	1.8166	0.1908
2269.4040	0.9830	-0.5125	-0.0579	-1.1394	-0.3092	0.2795	-0.4041	-0.0197	0.3217	0.4292	0.0948	0.2986	-4.0436	-10.7364	-2.7805	0.0220	0.4595	0.3469	-3.5866	-11.7528	-2.8586	0.0491	0.4961	0.4012	-15.9011	-123.6884	-38.3026	-4.1532	1.8177	0.1908
2269.4160	0.9781	-0.5127	-0.0539	-1.1344	-0.3079	0.2830	-0.4161	-0.0268	0.3321	0.4188	0.1120	0.3056	-3.9864	-11.3965	-2.7566	0.0267	0.4679	0.3391	-3.6095	-11.7873	-2.8552	0.0447	0.5007	0.4026	-15.8932	-123.8091	-38.4031	-4.1540	1.8192	0.1908
2269.4260	0.9739	-0.5131	-0.0505	-1.1302	-0.3067	0.2861	-0.4276	-0.0369	0.3407	0.4075	0.1267	0.3065	-4.0118	-11.5187	-2.5930	-0.0017	0.4888	0.3525	-3.6283	-11.8154	-2.8521	0.0411	0.5045	0.4037	-15.8830	-123.9018	-38.4840	-4.1543	1.8203	0.1908
2269.4380	0.9686	-0.5136	-0.0464	-1.1254	-0.3051	0.2898	-0.4386	-0.0476	0.3500	0.3913	0.1440	0.3078	-4.0644	-12.0089	-2.4635	0.0240	0.5055	0.3618	-3.6505	-11.8490	-2.8484	0.0368	0.5090	0.4051	-15.8678	-124.0124	-38.5821	-4.1545	1.8217	0.1908
2269.4480	0.9640	-0.5141	-0.0429	-1.1215	-0.3036	0.2930	-0.4495	-0.0575	0.3616	0.3798	0.1593	0.3136	-3.9406	-12.6146	-2.6511	-0.0260	0.5212	0.3658	-3.6688	-11.8765	-2.8452	0.0333	0.5128	0.4063	-15.8517	-124.0977	-38.6618	-4.1543	1.8229	0.1908
2269.4580	0.9595	-0.5148	-0.0393	-1.1177	-0.3019	0.2961	-0.4579	-0.0689	0.3690	0.3699	0.1725	0.3169	-4.0038	-12.8037	-2.5197	0.0079	0.5407	0.3400	-3.6868	-11.9038	-2.8420	0.0297	0.5166	0.4074	-15.8331	-124.1808	-38.7421	-4.1539	1.8241	0.1908
2269.4700	0.9539	-0.5157	-0.0347	-1.1134	-0.2997	0.2999	-0.4694	-0.0858	0.3793	0.3623	0.1913	0.3167	-4.1507	-12.6055	-2.7121	0.0546	0.5360	0.3140	-3.6902	-11.8304	-2.9791	0.0354	0.5017	0.3911	-15.5934	-123.0419	-40.1804	-4.0524	1.6210	0.0080
2269.4800	0.9492	-0.5167	-0.0308	-1.1098	-0.2977	0.3031	-0.4800	-0.0993	0.3867	0.3579	0.2086	0.3184	-4.1547	-12.2966	-3.1375	-0.0403	0.4369	0.3536	-3.7075	-11.8527	-2.9830	0.0326	0.5046	0.3911	-15.5698	-123.1156	-40.2603	-4.0518	1.6222	0.0080
2269.4900	0.9444	-0.5176	-0.0269	-1.1063	-0.2956	0.3063	-0.4907	-0.1033	0.3865	0.3515	0.2118	0.3166	-4.1549	-12.6221	-3.1853	-0.0333	0.5501	0.3946	-3.7245	-11.8744	-2.9866	0.0298	0.5076	0.3912	-15.5427	-123.1816	-40.3382	-4.0510	1.6234	0.0080
2269.5000	0.9395	-0.5188	-0.0230	-1.1028	-0.2934	0.3095	-0.5005	-0.1135	0.3887	0.3401	0.2285	0.3193	-4.2763	-12.6700	-3.1386	-0.0319	0.5120	0.3228	-3.7389	-11.8959	-2.9902	0.0271	0.5106	0.3912	-15.5133	-123.2453	-40.4146	-4.0500	1.6245	0.0080
2269.5100	0.9343	-0.5200	-0.0191	-1.0993	-0.2911	0.3127	-0.5095	-0.1217	0.3912	0.3305	0.2408	0.3207	-4.3689	-12.6679	-3.1337	-0.0549	0.4967	0.3168	-3.7448	-11.9167	-2.9933	0.0244	0.5135	0.3913	-15.4804	-123.3009	-40.4879	-4.0488	1.6257	0.0079
2269.5220	0.9280	-0.5215	-0.0144	-1.0954	-0.2881	0.3165	-0.5224	-0.1294	0.3905	0.3188	0.2575	0.3171	-4.1519	-13.1791	-2.7813	-0.0292	0.4872	0.4227	-3.7516	-11.9412	-2.9969	0.0211	0.5171	0.3914	-15.4373	-123.3621	-40.5734	-4.0473	1.6271	0.0079
2269.5320	0.9228	-0.5228	-0.0105	-1.0922	-0.2855	0.3197	-0.5315	-0.1450	0.3954	0.3110	0.2608	0.3207	-4.0895	-12.5183	-2.9777	-0.0178	0.5324	0.3400	-3.7569	-11.9609	-2.9995	0.0184	0.5201	0.3914	-15.3974	-123.4038	-40.6403	-4.0458	1.6282	0.0079
2269.5420	0.9174	-0.5244	-0.0066	-1.0891	-0.2828	0.3229	-0.5406	-0.1513	0.4025	0.3053	0.2807	0.3219	-4.2622	-12.6010	-2.9105	-0.0194	0.4172	0.3454	-3.7620	-11.9805	-3.0021	0.0157	0.5230	0.3915	-15.3554	-123.4446	-40.7084	-4.0443	1.6293	0.0079
2269.5520	0.9119	-0.5260	-0.0026	-1.0862	-0.2798	0.3261	-0.5513	-0.1591	0.4054	0.2958	0.2837	0.3193	-4.3167	-12.6325	-2.9125	0.0243	0.5154	0.3810	-3.7670	-11.9998	-3.0047	0.0131	0.5260	0.3915	-15.3109	-123.4824	-40.7760	-4.0426	1.6305	0.0079
2269.5640	0.9052	-0.5280	0.0024	-1.0827	-0.2763	0.3300	-0.5628	-0.1662	0.4086	0.2920	0.3002	0.3204	-4.4278	-12.8385	-2.9086	-0.0055	0.4783	0.3136	-3.8205	-12.0646	-3.0562	0.0084	0.5271	0.3873	-15.8267	-124.0263	-41.3305	-4.0560	1.6054	-0.0370
2269.5740	0.8995	-0.5298	0.0064	-1.0798	-0.2732	0.3332	-0.5769	-0.1820	0.4059	0.2885	0.3078	0.3187	-4.3326	-12.2646	-2.9518	-0.0408	0.4978	0.3267	-4.0175	-12.2527	-3.2592	0.0001	0.5196	0.3693	-18.0638	-126.0875	-43.3009	-4.1168	1.5011	-0.2172
2269.5860	0.8924	-0.5320	0.0113	-1.0765	-0.2695	0.3369	-0.5899	-0.1888	0.4030	0.2795	0.3145	0.3085	-4.2972	-12.5141	-3.0288	-0.0379	0.5460	0.3643	-4.0231	-12.2750	-3.2705	-0.0029	0.5225	0.3677	-17.9831	-126.1243	-43.3806	-4.1145	1.5025	-0.2172
2269.5960	0.8865	-0.5339	0.0153	-1.0737	-0.2662	0.3400	-0.6001	-0.1916	0.4011	0.2715	0.3344	0.3116	-4.3200	-12.9335	-3.0575	-0.0656	0.4137	0.2945	-4.0275	-12.2935	-3.2798	-0.0054	0.5248	0.3664	-17.9123	-126.1542	-43.4456	-4.1124	1.5038	-0.2172
2269.6080	0.8793	-0.5363	0.0201	-1.0705	-0.2622	0.3437	-0.6147	-0.2045	0.4003	0.2610	0.3426	0.3059	-4.6494	-12.6992	-3.1208	-0.0426	0.5060	0.2745	-4.0323	-12.3153	-3.2907	-0.0083	0.5277	0.3648	-17.8221	-126.1842	-43.5215	-4.1099	1.5052	-0.2172
2269.6200	0.8718	-0.5388	0.0249	-1.0674	-0.2581	0.3473	-0.6273	-0.2123	0.4021	0.2496	0.3551	0.2997	-4.8754	-12.9870	-3.3658	-0.0530	0.4849	0.3380	-4.0366	-12.3364	-3.3014	-0.0113	0.5305	0.3633	-17.7259	-126.2074	-43.5949	-4.1072	1.5066	-0.2172
2269.6300	0.8654	-0.5411	0.0289	-1.0649	-0.2545	0.3503	-0.6405	-0.2181	0.3955	0.2420	0.3604	0.2989	-4.7149	-13.4277	-3.1740	-0.0437	0.5404	0.3124	-4.0399	-12.3539	-3.3102	-0.0137	0.5329	0.3619	-17.6418	-126.2243	-43.6550	-4.1049	1.5077	-0.2172
2269.6400	0.8589	-0.5433	0.0328	-1.0625	-0.2508	0.3533	-0.6517	-0.2366	0.3932	0.2352	0.3760	0.2936	-4.8045	-12.4165	-3.1812	-0.0694	0.4696	0.3351	-4.0427	-12.3707	-3.3186	-0.0162	0.5352	0.3606	-17.5530	-126.2340	-43.7120	-4.1026	1.5089	-0.2172
2269.6520	0.8511	-0.5462	0.0376	-1.0597	-0.2462	0.3568	-0.6669	-0.2411	0.3924	0.2288	0.3801	0.2892	-4.8603	-12.6866	-3.2962	-0.0748	0.5270	0.2941	-4.0456	-12.3902	-3.3286	-0.0191	0.5381	0.3591	-17.4402	-126.2373	-43.7784	-4.0998	1.5103	-0.2172
2269.6620	0.8444	-0.5487	0.0415	-1.0575	-0.2424	0.3597	-0.6777	-0.2506	0.3883	0.2231	0.3914	0.2870	-5.1686	-12.6351	-3.0456	-0.0299	0.5161	0.2863	-4.0477	-12.4062	-3.3366	-0.0216	0.5404	0.3577	-17.3421	-126.2371	-43.8312	-4.0974	1.5114	-0.2172
2269.6740	0.8361	-0.5517	0.0461	-1.0548	-0.2377	0.3630	-0.6944	-0.2579	0.3793	0.2170	0.3954	0.2732	-5.1620	-13.0461	-3.5891	-0.0682	0.5591	0.3199	-4.1671	-12.6509	-3.6600	-0.0286	0.5116	0.3249	-18.6143	-128.9497	-46.8862	-4.1432	1.1876	-0.5325
2269.6840	0.8291	-0.5543	0.0498	-1.0527	-0.2337	0.3658	-0.7080	-0.2659	0.3691	0.2082	0.4021	0.2680	-4.9596	-13.4533	-3.4472	-0.0313	0.4916	0.2811	-4.1678	-12.6659	-3.6772	-0.0306	0.5125	0.3217	-18.4883	-128.9492	-46.9380	-4.1408	1.1889	-0.5325
2269.6960	0.8204	-0.5575	0.0541	-1.0503	-0.2288	0.3689	-0.7242	-0.2757	0.3609	0.2075	0.4091	0.2573	-4.8449	-13.4022	-3.6062	-0.0927	0.4978	0.2967	-4.1678	-12.6832	-3.6976	-0.0330	0.5137	0.3178	-18.3294	-128.9410	-46.9965	-4.1380	1.1903	-0.5325
2269.7060	0.8130	-0.5603	0.0576	-1.0483	-0.2247	0.3714	-0.7353	-0.2829	0.3517	0.1999	0.4105	0.2508	-4.8418	-13.6782	-3.6976	-0.0957	0.4788	0.2684	-4.1674	-12.6971	-3.7142	-0.0350	0.5146	0.3146	-18.1903	-128.9273	-47.0425	-4.1355	1.1914	-0.5325
2269.7160	0.8055	-0.5632	0.0612	-1.0463	-0.2206	0.3739	-0.7464	-0.2911	0.3427	0.1908	0.4157	0.2416	-5.0211	-13.7040	-3.6899	-0.0730	0.4721	0.2575	-4.1664	-12.7105	-3.7306	-0.0370	0.5156	0.3114	-18.0451	-128.9073	-47.0858	-4.1331	1.1926	-0.5325
2269.7280	0.7965	-0.5668	0.0653	-1.0441	-0.2156	0.3766	-0.7619	-0.3022	0.3274	0.1849	0.4119	0.2311	-4.9627	-13.6762	-3.5563	-0.0917	0.5306	0.2756	-4.1646	-12.7262	-3.7500	-0.0395	0.5167	0.3075	-17.8641	-128.8801	-47.1354	-4.1302	1.1940	-0.5325
2269.7380	0.7889	-0.5699	0.0686	-1.0423	-0.2113	0.3788	-0.7752	-0.3132	0.3193	0.1804	0.4168	0.2226	-5.0515	-13.2931	-3.7204	-0.1303	0.4985	0.2867	-4.1625	-12.7386	-3.7658	-0.0415	0.5176	0.3043	-17.7056	-128.8479	-47.1730	-4.1278	1.1950	-0.5325
2269.7500	0.7795	-0.5737	0.0723	-1.0402	-0.2064	0.3815	-0.7904	-0.3230	0.3053	0.1687	0.4188	0.2145	-5.0257	-13.1475	-3.6521	-0.0751	0.5543	0.2390	-4.1593	-12.7528	-3.7843	-0.0439	0.5188	0.3005	-17.5073	-128.8027	-47.2142	-4.1250	1.1963	-0.5325
2269.7600	0.7715	-0.5769	0.0753	-1.0385	-0.2021	0.3835	-0.8035	-0.3295	0.2949	0.1632	0.4242	0.2010	-5.1797	-13.1893	-3.5965	-0.0776	0.5182	0.2959	-4.1562	-12.7647	-3.7995	-0.0459	0.5197	0.2973	-17.3369	-128.7649	-47.2465	-4.1226	1.1974	-0.5325
2269.7720	0.7617	-0.5810	0.0787	-1.0366	-0.1971	0.3859	-0.8200	-0.3399	0.2731	0.1577	0.4280	0.1880	-4.5528	-13.2676	-3.6375	-0.1150	0.4576	0.1801	-4.0698	-13.0162	-4.1416	-0.0514	0.4745	0.2586	-16.1472	-131.5710	-50.3909	-4.1569	0.7182	-0.8876
2269.7820	0.7534	-0.5844	0.0814	-1.0350	-0.1928	0.3877	-0.8290	-0.3405	0.2630	0.1517	0.4204	0.1728	-4.7273	-13.9574	-3.9198	-0.1046	0.4783	0.2387	-4.0633	-13.0252	-4.1655	-0.0529	0.4734	0.2532	-15.9416	-131.5117	-50.4134	-4.1546	0.7192	-0.8876
2269.7940	0.7432	-0.5886	0.0843	-1.0332	-0.1879	0.3897	-0.8417	-0.3517	0.2427	0.1458	0.4185	0.1575	-5.1270	-13.7467	-3.7449	-0.0894	0.3944	0.2012	-4.0547	-13.0354	-4.1936	-0.0547	0.4721	0.2468	-15.6850	-131.4336	-50.4356	-4.1519	0.7203	-0.8876
2269.8040	0.7347	-0.5922	0.0866	-1.0317	-0.1837	0.3912	-0.8557	-0.3580	0.2287	0.1412	0.4109	0.1416	-4.8086	-13.9614	-4.0634	-0.0938	0.4616	0.1632	-4.0468	-13.0434	-4.2167	-0.0563	0.4710	0.2414	-15.4626	-131.3615	-50.4505	-4.1497	0.7213	-0.8877
2269.8160	0.7245	-0.5966	0.0892	-1.0301	-0.1788	0.3928	-0.8718	-0.3661	0.2084	0.1361	0.4023	0.1208	-4.7109	-14.0330	-4.0324	-0.1176	0.4557	0.2302	-4.0367	-13.0527	-4.2442	-0.0581	0.4696	0.2350	-15.1872	-131.2730	-50.4657	-4.1470	0.7223	-0.8877
2269.8260	0.7157	-0.6003	0.0912	-1.0288	-0.1748	0.3939	-0.8816	-0.3763	0.1881	0.1317	0.3980	0.1075	-5.0443	-13.8162	-4.0075	-0.0781	0.4855	0.2376	-4.0275	-13.0602	-4.2667	-0.0597	0.4685	0.2296	-14.9497	-131.1949	-50.4755	-4.1448	0.7231	-0.8877
2269.8380	0.7049	-0.6048	0.0934	-1.0272	-0.1700	0.3951	-0.8959	-0.3875	0.1699	0.1253	0.3885	0.0941	-5.3178	-13.6510	-4.0174	-0.1207	0.5071	0.1731	-4.0156	-13.0682	-4.2932	-0.0615	0.4672	0.2232	-14.6530	-131.0904	-50.4812	-4.1422	0.7240	-0.8877
2269.8480	0.6958	-0.6086	0.0950	-1.0260	-0.1662	0.3960	-0.9111	-0.3961	0.1522	0.1207	0.3910	0.0763	-4.9786	-13.2653	-4.1302	-0.0596	0.4102	0.1927	-4.0050	-13.0748	-4.3151	-0.0631	0.4660	0.2178	-14.3984	-131.0022	-50.4837	-4.1401	0.7247	-0.8877
2269.8580	0.6867	-0.6126	0.0964	-1.0248	-0.1623	0.3966	-0.9232	-0.4032	0.1343	0.1165	0.3843	0.0641	-4.8016	-13.3848	-4.0102	-0.0764	0.4282	0.1758	-2.8123	-11.6640	-3.4274	0.0020	0.4762	0.2783	-0.0066	-113.9652	-41.5714	-3.4247	0.8452	-0.1883
2269.8700	0.6756	-0.6174	0.0980	-1.0234	-0.1577	0.3974	-0.9191	-0.3970	0.1216	0.1148	0.3834	0.0542	-5.5290	-14.6493	-4.0468	-0.0448	0.3030	0.1301	-3.5022	-12.9867	-4.3755	-0.0565	0.4267	0.1987	-8.2118	-129.7163	-50.7480	-4.0449	0.3316	-1.0033
2269.8800	0.6663	-0.6215	0.0992	-1.0223	-0.1539	0.3978	-0.9360	-0.4129	0.1051	0.1131	0.3605	0.0368	-4.5972	-13.1064	-4.1653	-0.0831	0.4904	0.1782	-3.4894	-12.9857	-4.3972	-0.0576	0.4240	0.1926	-7.9699	-129.5652	-50.7253	-4.0433	0.3322	-1.0033
2269.8920	0.6550	-0.6266	0.1004	-1.0209	-0.1497	0.3981	-0.9469	-0.4164	0.0851	0.1123	0.3482	0.0166	-4.4972	-13.3901	-4.2851	-0.1226	0.4281	0.1808	-3.4734	-12.9840	-4.4228	-0.0590	0.4208	0.1854	-7.6714	-129.3762	-50.6929	-4.0413	0.3327	-1.0033
2269.9020	0.6454	-0.6308	0.1011	-1.0199	-0.1462	0.3982	-0.9559	-0.4222	0.0636	0.1052	0.3375	0.0017	-4.5059	-13.4265	-4.2004	-0.0745	0.4365	0.0768	-3.4595	-12.9822	-4.4438	-0.0601	0.4180	-0.0706	-7.4164	-129.2148	-50.6631	-4.0397	0.3331	-1.0033
2269.9140	0.6339	-0.6360	0.1017	-1.0186	-0.1423	0.3980	-0.9663	-0.4279	0.0417	0.1050	0.3336	-0.0307	-4.3057	-13.5953	-4.2884	-0.1191	0.3456	-0.0173	-3.4421	-12.9793	-4.4683	-0.0614	0.4147	-0.3739	-7.1014	-129.0126	-50.6203	-4.0377	0.3336	-1.0033
2269.9240	0.6242	-0.6402	0.1020	-1.0176	-0.1390	0.3977	-0.9752	-0.4339	0.0219	0.0994	0.3161	-0.0334	-4.0721	-13.5021	-4.2505	-0.0572	0.4707	-0.1528	-3.4271	-12.9764	-4.4884	-0.0626	0.4120	-0.3800	-6.8318	-128.8377	-50.5808	-4.0361	0.3339	-1.0033
2269.9340	0.6144	-0.6446	0.1022	-1.0166	-0.1359	0.3973	-0.9815	-0.4415	0.0055	0.0969	0.3082	-0.0435	-4.3139	-13.4496	-4.6999	-0.1021	0.3395	-0.2630	-3.4115	-12.9731	-5.0279	-0.0637	0.4093	-0.3861	-6.5562	-128.6583	-50.5382	-4.0343	0.3341	-1.0033
2269.9460	0.6025	-0.6499	0.1021	-1.0155	-0.1324	0.3967	-0.9898	-0.4467	-0.0211	0.0910	0.2951	-0.0638	-4.3320	-13.8358	-5.4613	-0.1025	0.3531	-0.2728	-3.3920	-12.9683	-5.8210	-0.0650	0.4060	-0.3934	-6.2161	-128.4328	-50.4808	-4.0323	0.3344	-1.0033
2269.9560	0.5925	-0.6544	0.1018	-1.0146	-0.1295	0.3960	-0.9987	-0.4541	-0.0345	0.0883	0.2787	-0.0832	-4.2653	-13.9258	-5.8979	-0.1013	0.4415	-0.3437	-3.3750	-12.9630	-5.8375	-0.0662	0.4032	-0.3995	-5.9232	-128.2300	-50.4256	-4.0306	0.3346	-1.0033
2269.9680	0.5805	-0.6599	0.1012	-1.0136	-0.1261	0.3949	-0.9997	-0.4516	-0.0389	0.0885	0.2740	-0.0920	-4.2668	-14.5929	-6.8281	-0.1689	0.2717	-0.4283	-2.9037	-12.8836	-5.8002	-0.0640	0.3808	-0.4055	-0.2241	-127.1694	-49.8870	-3.9964	0.1207	-1.0148
2269.9780	0.5704	-0.6646	0.1006	-1.0128	-0.1235	0.3938	-1.0084	-0.4694	-0.0666	0.0821	0.2490	-0.1163	-4.0906	-13.2904	-6.0177	-0.0983	0.4754	-0.3399	-2.8867	-12.8731	-5.8136	-0.0651	0.3772	-0.4117	0.0302	-126.9125	-49.8098	-3.9950	0.1207	-1.0148
2269.9900	0.5583	-0.6703	0.0996	-1.0118	-0.1206	0.3922	-1.0147	-0.4781	-0.0896	0.0802	0.2366	-0.1332	-4.2005	-12.9199	-6.0946	-0.1582	0.4053	-0.3362	-2.8658	-12.8593	-5.8289	-0.0665	0.3729	-0.4191	0.3423	-126.5895	-49.7094	-3.9932	0.1207	-1.0148
2270.0000	0.5481	-0.6750	0.0986	-1.0110	-0.1183	0.3908	-1.0195	-0.4802	-0.1105	0.0735	0.2222	-0.1494	-4.2048	-13.1842	-5.9397	-0.1046	0.3422	-0.3774	-2.8479	-12.8472	-5.8411	-0.0676	0.3693	-0.4253	0.6073	-126.3139	-49.6205	-3.9917	0.1207	-1.0148
2270.0120	0.5359	-0.6808	0.0971	-1.0102	-0.1157	0.3888	-1.0271	-0.4852	-0.1317	0.0690	0.2024	-0.1695	-4.1490	-13.4332	-6.0628	-0.0969	0.4056	-0.4150	-2.8259	-12.8316	-5.8549	-0.0690	0.3649	-0.4327	0.9322	-125.9686	-49.5060	-3.9897	0.1205	-1.0148
2270.0220	0.5255	-0.6857	0.0957	-1.0095	-0.1138	0.3870	-1.0344	-0.4899	-0.1502	0.0656	0.1878	-0.1880	-3.9795	-13.5853	-6.0040	-0.0994	0.4489	-0.3772	-2.8071	-12.8176	-5.8659	-0.0701	0.3613	-0.4389	1.2081	-125.6696	-49.4051	-3.9879	0.1204	-1.0148
2270.0320	0.5151	-0.6907	0.0941	-1.0089	-0.1120	0.3851	-1.0391	-0.4929	-0.1667	0.0660	0.1800	-0.2034	-3.7829	-13.7806	-6.2182	-0.1552	0.3155	-0.3794	-2.7878	-12.8024	-5.8761	-0.0712	0.3577	-0.4451	1.4900	-125.3560	-49.2962	-3.9860	0.1202	-1.0148
2270.0440	0.5025	-0.6967	0.0920	-1.0081	-0.1099	0.3824	-1.0449	-0.5018	-0.1890	0.0588	0.1572	-0.2281	-3.5279	-13.5109	-6.2842	-0.1228	0.3655	-0.3240	-2.7642	-12.7778	-5.8876	-0.0725	0.3533	-0.4525	1.8341	-124.9675	-49.1590	-3.9835	0.1198	-1.0148
2270.0540	0.4921	-0.7017	0.0899	-1.0075	-0.1085	0.3801	-1.0459	-0.5108	-0.2113	0.0563	0.1405	-0.2379	-3.7265	-13.1425	-6.0007	-0.1673	0.4388	-0.3715	-2.7442	-12.7546	-5.8965	-0.0736	0.3497	-0.4586	2.1255	-124.6355	-49.0383	-3.9813	0.1195	-1.0148
2270.0660	0.4796	-0.7078	0.0872	-1.0069	-0.1069	0.3771	-1.0526	-0.5180	-0.2319	0.0480	0.1287	-0.2640	-3.8350	-13.2657	-6.0618	-0.0824	0.3159	-0.3372	-2.2753	-12.7684	-5.8804	-0.0803	0.3314	-0.4669	7.7921	-124.7349	-48.6325	-4.0359	-0.0298	-1.0236
2270.0760	0.4690	-0.7131	0.0848	-1.0064	-0.1057	0.3745	-1.0537	-0.5227	-0.2490	0.0466	0.1113	-0.2798	-3.6057	-13.4075	-6.0114	-0.1127	0.2805	-0.4233	-2.2558	-12.7392	-5.8846	-0.0817	0.3271	-0.4731	8.0386	-124.3279	-48.4800	-4.0335	-0.0303	-1.0236
2270.0880	0.4563	-0.7194	0.0816	-1.0059	-0.1045	0.3710	-1.0555	-0.5308	-0.2705	0.0411	0.0904	-0.2989	-3.4924	-13.1440	-5.9619	-0.1341	0.2979	-0.4285	-2.2321	-12.7027	-5.8886	-0.0834	0.3220	-0.4806	8.3376	-123.8208	-48.2874	-4.0303	-0.0310	-1.0236
2270.0980	0.4457	-0.7248	0.0789	-1.0055	-0.1037	0.3679	-1.0568	-0.5366	-0.2857	0.0358	0.0735	-0.3158	-3.4577	-13.1889	-6.0990	-0.1043	0.2973	-0.4305	-2.2122	-12.6713	-5.8912	-0.0849	0.3178	-0.4868	8.5888	-123.3872	-48.1199	-4.0274	-0.0317	-1.0236
2270.1100	0.4331	-0.7313	0.0753	-1.0051	-0.1030	0.3640	-1.0590	-0.5446	-0.3071	0.0311	0.0513	-0.3368	-3.3174	-13.0118	-6.1133	-0.1282	0.3072	-0.4225	-2.1881	-12.6323	-5.8934	-0.0865	0.3127	-0.4943	8.8927	-122.8501	-47.9094	-4.0234	-0.0326	-1.0236
2270.1200	0.4224	-0.7368	0.0722	-1.0048	-0.1026	0.3605	-1.0598	-0.5502	-0.3257	0.0276	0.0349	-0.3525	-3.4226	-12.9772	-5.8477	-0.1321	0.2759	-0.3878	-2.1679	-12.5983	-5.8942	-0.0879	0.3084	-0.5005	9.1484	-122.3853	-47.7239	-4.0199	-0.0334	-1.0236
2270.1300	0.4119	-0.7423	0.0688	-1.0046	-0.1024	0.3568	-1.0609	-0.5532	-0.3396	0.0234	0.0159	-0.3662	-3.2329	-13.3248	-6.1322	-0.1440	0.2883	-0.4704	-2.1474	-12.5630	-5.8943	-0.0892	0.3041	-0.5067	9.4056	-121.9047	-47.5309	-4.0160	-0.0343	-1.0236
2270.1400	0.4013	-0.7479	0.0653	-1.0043	-0.1023	0.3531	-1.0651	-0.5598	-0.3568	0.0187	-0.0082	-0.3805	-3.2185	-13.2940	-5.9572	-0.1455	0.1325	-0.4318	-1.9377	-12.3767	-5.8248	-0.0866	-0.0881	-0.5094	11.9265	-119.6177	-46.6555	-3.9702	-0.0451	-0.9853
2270.1520	0.3886	-0.7547	0.0608	-1.0042	-0.1026	0.3483	-1.0591	-0.5626	-0.3710	0.0145	-0.0323	-0.4018	-2.8545	-13.1967	-6.0324	-0.1476	0.0134	-0.4239	-1.6631	-12.1000	-5.7116	-0.0820	-0.3131	-0.5101	15.1789	-116.2594	-45.3299	-3.8987	-0.0478	-0.9201
2270.1620	0.3780	-0.7604	0.0569	-1.0041	-0.1029	0.3442	-1.0593	-0.5693	-0.3861	0.0096	-0.0377	-0.4159	-2.6787	-12.9114	-6.0313	-0.1863	-0.1129	-0.4665	-1.6542	-12.0404	-5.6948	-0.1380	-0.3169	-0.5147	15.2567	-115.5089	-44.9901	-3.8865	-0.0384	-0.9097
2270.1720	0.3673	-0.7661	0.0530	-1.0041	-0.1033	0.3400	-1.0550	-0.5765	-0.4032	0.0004	-0.0524	-0.4323	-2.6913	-12.8731	-5.6085	-0.2473	-0.1538	-0.3993	-1.6403	-12.0988	-5.5939	-0.2866	-0.3089	-0.5076	15.3941	-116.1579	-43.8629	-3.9280	0.0914	-0.7815
2270.1820	0.3568	-0.7719	0.0489	-1.0040	-0.1038	0.3356	-1.0503	-0.5827	-0.4120	-0.0050	-0.0643	-0.4475	-2.7692	-12.6524	-5.7700	-0.3416	-0.2446	-0.4193	-1.6201	-12.0478	-5.5789	-0.4356	-0.3131	-0.5123	15.6065	-115.4931	-43.5885	-3.9222	0.0898	-0.7803
2270.1920	0.3463	-0.7778	0.0448	-1.0041	-0.1045	0.3311	-1.0467	-0.5854	-0.4229	-0.0121	-0.0802	-0.4572	-2.8129	-12.6792	-5.7945	-0.4158	-0.2838	-0.4756	-1.6002	-11.9949	-5.5628	-0.5850	-0.3173	-0.5169	15.8151	-114.8077	-43.3040	-3.9157	0.0882	-0.7790
2270.2020	0.3359	-0.7836	0.0405	-1.0043	-0.1054	0.3265	-1.0455	-0.5920	-0.4367	-0.0191	-0.0958	-0.4676	-2.8376	-12.5472	-5.6909	-0.4114	-0.3327	-0.4953	-1.5805	-11.9406	-5.5456	-0.6442	-0.3215	-0.5215	16.0201	-114.1044	-43.0088	-3.9085	0.0867	-0.7773
2270.2140	0.3234	-0.7908	0.0352	-1.0045	-0.1067	0.3207	-1.0438	-0.5967	-0.4487	-0.0186	-0.1136	-0.4839	-2.6150	-12.8496	-5.6877	-0.4606	-0.3573	-0.4601	-1.5573	-11.8729	-5.5234	-0.6458	-0.3265	-0.5269	16.2604	-113.2313	-42.6387	-3.8990	0.0849	-0.7751
2270.2240	0.3130	-0.7967	0.0306	-1.0046	-0.1079	0.3158	-1.0411	-0.6058	-0.4587	-0.0212	-0.1325	-0.4951	-2.4235	-12.3558	-5.7158	-0.5212	-0.2928	-0.4631	-1.5384	-11.8146	-5.5036	-0.6471	-0.3306	-0.5314	16.4553	-112.4810	-42.3186	-3.8902	0.0835	-0.7729
2270.2340	0.3025	-0.8028	0.0259	-1.0049	-0.1094	0.3108	-1.0364	-0.6088	-0.4693	-0.0261	-0.1448	-0.5062	-2.4343	-12.5596	-5.6303	-0.5945	-0.2459	-0.4976	-1.5198	-11.7542	-5.4824	-0.6483	-0.3348	-0.5344	16.6450	-111.7061	-41.9854	-3.8807	0.0822	-0.7705
2270.2440	0.2922	-0.8091	0.0211	-1.0052	-0.1108	0.3056	-1.0312	-0.6148	-0.4808	-0.0316	-0.1564	-0.5200	-2.4896	-12.6124	-5.5690	-0.6303	-0.2859	-0.4902	-1.5017	-11.6909	-5.4597	-0.6494	-0.3389	-0.5371	16.8286	-110.8968	-41.6378	-3.8704	0.0810	-0.7678
2270.2540	0.2819	-0.8154	0.0164	-1.0055	-0.1125	0.3003	-1.0290	-0.6206	-0.4901	-0.0388	-0.1691	-0.5333	-2.6424	-12.5181	-5.7515	-0.6579	-0.3816	-0.4886	-1.4840	-11.6251	-5.4355	-0.6505	-0.3430	-0.5397	17.0058	-110.0591	-41.2755	-3.8592	0.0798	-0.7649
2270.2660	0.2697	-0.8229	0.0103	-1.0060	-0.1147	0.2937	-1.0245	-0.6269	-0.5041	-0.0469	-0.1961	-0.5491	-2.6248	-12.1993	-5.5989	-0.6473	-0.2514	-0.4962	-1.5156	-11.5640	-5.3225	-0.6530	-0.3338	-0.5324	16.5871	-109.2648	-40.0428	-3.8587	0.2290	-0.6495
2270.2760	0.2595	-0.8291	0.0053	-1.0065	-0.1167	0.2882	-1.0230	-0.6352	-0.5087	-0.0527	-0.2003	-0.5611	-2.7230	-12.1461	-5.6108	-0.6666	-0.2366	-0.3974	-1.5157	-11.5165	-5.2561	-0.6554	-0.3308	-0.5299	16.5573	-108.6337	-39.3399	-3.8595	0.2943	-0.5978
2270.2860	0.2492	-0.8355	0.0001	-1.0071	-0.1187	0.2825	-1.0208	-0.6407	-0.5155	-0.0610	-0.2088	-0.5693	-2.4541	-12.0788	-5.4849	-0.6479	-0.2944	-0.4443	-1.4910	-11.4567	-5.2264	-0.6572	-0.3344	-0.5324	16.8229	-107.8555	-38.9972	-3.8529	0.2874	-0.5991
2270.2980	0.2369	-0.8433	-0.0062	-1.0079	-0.1214	0.2757	-1.0152	-0.6491	-0.5263	-0.0666	-0.2230	-0.5782	-2.4789	-12.1139	-5.3377	-0.6949	-0.3126	-0.5036	-1.4618	-11.3807	-5.1883	-0.6592	-0.3388	-0.5352	17.1342	-106.8708	-38.5628	-3.8434	0.2792	-0.6002
2270.3080	0.2268	-0.8498	-0.0114	-1.0085	-0.1236	0.2698	-1.0084	-0.6526	-0.5297	-0.0722	-0.2358	-0.5891	-2.5326	-11.8271	-5.2512	-0.6978	-0.2777	-0.4791	-1.1862	-10.9964	-5.0018	-0.6511	-0.3404	-0.5279	20.3759	-102.2211	-36.6871	-3.7299	0.2929	-0.5000
2270.3200	0.2148	-0.8578	-0.0178	-1.0095	-0.1266	0.2626	-1.0037	-0.6615	-0.5384	-0.0803	-0.2439	-0.5978	-2.5595	-11.3345	-5.0037	-0.6621	-0.2742	-0.4641	-1.1842	-10.9145	-4.9596	-0.6527	-0.3441	-0.5302	20.3243	-101.1865	-36.2249	-3.7170	0.2895	-0.5000
2270.3320	0.2028	-0.8657	-0.0244	-1.0105	-0.1296	0.2555	-0.9974	-0.6648	-0.5460	-0.0867	-0.2592	-0.6095	-2.3877	-11.4546	-4.9497	-0.6653	-0.3376	-0.4888	-1.1829	-10.8306	-4.9160	-0.6542	-0.3479	-0.5325	20.2637	-100.1281	-35.7496	-3.7031	0.2857	-0.5000
2270.3420	0.1928	-0.8724	-0.0299	-1.0114	-0.1323	0.2494	-0.9914	-0.6691	-0.5485	-0.0927	-0.2683	-0.6166	-2.3003	-11.6036	-5.1374	-0.6519	-0.2833	-0.4742	-1.1824	-10.7595	-4.8789	-0.6555	-0.3511	-0.5344	20.2065	-99.2311	-35.3457	-3.6907	0.2824	-0.5000
2270.3520	0.1829	-0.8791	-0.0355	-1.0124	-0.1350	0.2431	-0.9862	-0.6736	-0.5557	-0.1002	-0.2780	-0.6255	-1.9846	-11.4096	-4.7855	-0.6559	-0.3597	-0.5272	-1.1825	-10.6868	-4.8406	-0.6566	-0.3543	-0.5363	20.1427	-98.3158	-34.9303	-3.6776	0.2789	-0.5000
2270.3620	0.1731	-0.8859	-0.0411	-1.0134	-0.1378	0.2368	-0.9799	-0.6798	-0.5600	-0.1083	-0.2875	-0.6353	-2.1677	-11.2427	-4.8067	-0.6126	-0.3724	-0.4840	-1.1831	-10.6128	-4.8015	-0.6577	-0.3575	-0.5382	20.0723	-97.3841	-34.5072	-3.6638	0.2751	-0.5000
2270.3720	0.1635	-0.8928	-0.0467	-1.0145	-0.1408	0.2304	-0.9661	-0.6878	-0.5611	-0.1138	-0.3038	-0.6403	-1.4168	-11.3115	-4.7397	-0.7441	-0.3126	-0.4941	-0.3742	-10.7735	-4.7110	-0.6934	-0.3599	-0.5346	29.6347	-99.2500	-33.6022	-4.0069	0.2797	-0.4423
2270.3840	0.1519	-0.9011	-0.0533	-1.0160	-0.1444	0.2226	-0.9512	-0.6949	-0.5621	-0.1323	-0.3113	-0.6514	-1.4410	-11.0210	-4.6869	-0.6761	-0.4235	-0.4613	-0.3861	-10.6760	-4.6544	-0.6971	-0.3639	-0.5367	29.3130	-98.0050	-33.0402	-3.9882	0.2745	-0.4423
2270.3940	0.1424	-0.9081	-0.0590	-1.0173	-0.1476	0.2161	-0.9369	-0.6989	-0.5619	-0.1410	-0.3260	-0.6575	-1.3503	-11.1326	-4.8106	-0.7339	-0.2922	-0.4964	-0.3967	-10.5935	-4.6064	-0.7000	-0.3672	-0.5384	29.0360	-96.9522	-32.5638	-3.9717	0.2700	-0.4423
2270.4040	0.1331	-0.9151	-0.0646	-1.0188	-0.1510	0.2095	-0.9225	-0.7041	-0.5604	-0.1495	-0.3361	-0.6630	-1.3048	-11.3421	-4.7928	-0.7352	-0.3375	-0.4863	-0.4080	-10.5095	-4.5574	-0.7029	-0.3706	-0.5401	28.7503	-95.8822	-32.0782	-3.9543	0.2651	-0.4423
2270.4140	0.1240	-0.9223	-0.0703	-1.0204	-0.1544	0.2028	-0.9078	-0.7146	-0.5619	-0.1647	-0.3441	-0.6711	-1.2340	-10.9858	-4.7502	-0.6704	-0.3577	-0.4683	-0.4199	-10.4250	-4.5082	-0.7057	-0.3739	-0.5418	28.4584	-94.8057	-31.5895	-3.9362	0.2600	-0.4423
2270.4240	0.1151	-0.9294	-0.0759	-1.0220	-0.1580	0.1961	-0.8933	-0.7208	-0.5641	-0.1748	-0.3521	-0.6773	-1.0751	-10.9301	-4.5448	-0.6847	-0.3460	-0.5129	-0.4325	-10.3390	-4.4581	-0.7084	-0.3773	-0.5435	28.1580	-93.7117	-31.0925	-3.9172	0.2547	-0.4423
2270.4360	0.1045	-0.9382	-0.0826	-1.0242	-0.1622	0.1879	-0.8761	-0.7300	-0.5609	-0.1882	-0.3701	-0.6868	-1.3768	-10.7604	-4.7614	-0.7326	-0.2833	-0.4766	-0.4484	-10.2344	-4.3972	-0.7115	-0.3815	-0.5455	27.7880	-92.3820	-30.4888	-3.8934	0.2479	-0.4423
2270.4460	0.0958	-0.9456	-0.0884	-1.0262	-0.1660	0.1810	-0.8636	-0.7368	-0.5616	-0.1991	-0.3749	-0.6957	-1.3308	-10.6219	-4.6119	-0.6925	-0.3423	-0.4978	-0.4622	-10.1463	-4.3457	-0.7141	-0.3849	-0.5472	27.4722	-91.2618	-29.9779	-3.8725	0.2420	-0.4423
2270.4580	0.0855	-0.9544	-0.0952	-1.0286	-0.1706	0.1725	-0.8447	-0.7447	-0.5643	-0.2099	-0.3915	-0.7025	-1.2022	-10.6020	-4.3136	-0.7362	-0.3659	-0.4731	-0.4794	-10.0399	-4.2834	-0.7170	-0.3891	-0.5492	27.0866	-89.9107	-29.3605	-3.8464	0.2345	-0.4423
2270.4680	0.0772	-0.9620	-0.1009	-1.0309	-0.1745	0.1655	-0.8282	-0.7518	-0.5637	-0.2256	-0.3973	-0.7086	-1.1268	-9.8761	-3.8562	-0.6258	-0.3662	-0.4377	-0.3123	-9.1475	-3.6602	-0.6941	-0.3369	-0.4983	28.9279	-79.1674	-23.2474	-3.5512	0.8167	0.1174
2270.4800	0.0674	-0.9710	-0.1075	-1.0337	-0.1793	0.1569	-0.8082	-0.7521	-0.5496	-0.2354	-0.3997	-0.7037	-1.2942	-10.0597	-3.9730	-0.6238	-0.2993	-0.4437	-0.3429	-9.0340	-3.5864	-0.6972	-0.3376	-0.4977	28.3434	-77.7609	-22.6042	-3.5266	0.8091	0.1174
2270.4900	0.0595	-0.9787	-0.1130	-1.0362	-0.1833	0.1499	-0.7925	-0.7598	-0.5438	-0.2456	-0.3980	-0.7034	-1.3276	-9.6514	-3.7557	-0.6506	-0.3086	-0.4607	-0.3683	-8.9394	-3.5250	-0.6997	-0.3381	-0.4973	27.8580	-76.5897	-22.0688	-3.5055	0.8025	0.1174
2270.5000	0.0517	-0.9863	-0.1185	-1.0388	-0.1873	0.1429	-0.7755	-0.7684	-0.5363	-0.2601	-0.4004	-0.7033	-1.4577	-9.0786	-3.3692	-0.6390	-0.2832	-0.4353	-0.3938	-8.8439	-3.4631	-0.7021	-0.3387	-0.4968	27.3713	-75.4075	-21.5280	-3.4833	0.7956	0.1174
2270.5120	0.0426	-0.9956	-0.1249	-1.0420	-0.1920	0.1345	-0.7568	-0.7703	-0.5228	-0.2716	-0.3959	-0.6975	-1.5292	-8.8769	-3.3177	-0.6572	-0.3702	-0.4789	-0.4241	-8.7296	-3.3889	-0.7050	-0.3394	-0.4963	26.7908	-73.9912	-20.8810	-3.4558	0.7869	0.1174
2270.5220	0.0351	-1.0033	-0.1301	-1.0447	-0.1960	0.1275	-0.7408	-0.7731	-0.5114	-0.2790	-0.3960	-0.7012	-1.4259	-9.0476	-3.4006	-0.7377	-0.3463	-0.4040	-0.4491	-8.6345	-3.3274	-0.7073	-0.3401	-0.4958	26.3107	-72.8139	-20.3442	-3.4322	0.7795	0.1174
2270.5320	0.0277	-1.0111	-0.1352	-1.0477	-0.1999	0.1206	-0.7242	-0.7771	-0.5042	-0.2969	-0.3971	-0.6974	-1.0314	-8.8574	-3.2122	-0.6811	-0.3424	-0.4520	-0.4739	-8.5389	-3.2657	-0.7095	-0.3407	-0.4954	25.8316	-71.6301	-19.8057	-3.4079	0.7718	0.1174
2270.5420	0.0207	-1.0189	-0.1402	-1.0507	-0.2039	0.1136	-0.7020	-0.7834	-0.4980	-0.3110	-0.4011	-0.6936	-1.2191	-8.4603	-2.8973	-0.6288	-0.2862	-0.4600	-0.4985	-8.4434	-3.2026	-0.7116	-0.3414	-0.4949	25.3560	-70.4474	-19.2666	-3.3826	0.7637	0.1174
2270.5520	0.0138	-1.0267	-0.1450	-1.0539	-0.2078	0.1066	-0.6838	-0.7850	-0.4851	-0.3211	-0.4012	-0.6901	-1.1998	-8.4362	-3.2081	-0.6964	-0.3330	-0.4235	-0.5227	-8.3477	-3.1378	-0.7138	-0.3421	-0.4945	24.8840	-69.2635	-18.7333	-3.3570	0.7555	0.1174
2270.5640	0.0057	-1.0362	-0.1508	-1.0577	-0.2127	0.0984	-0.6672	-0.7871	-0.4727	-0.3348	-0.3974	-0.6882	-3.0328	-8.1757	-3.4487	-0.5685	-0.3199	-0.4758	-1.9318	-7.7132	-3.1328	-0.6401	-0.3491	-0.5050	7.8751	-61.6357	-18.7610	-2.5288	0.6792	0.0001
2270.5740	-0.0009	-1.0441	-0.1555	-1.0611	-0.2166	0.0916	-0.6592	-0.7863	-0.4607	-0.3407	-0.3909	-0.6859	-0.5741	-8.3949	-3.0213	-0.6971	-0.2616	-0.4144	-0.5152	-7.5083	-2.5982	-0.6945	-0.3004	-0.4554	24.6587	-59.1676	-13.6586	-3.0712	1.1806	0.5147
2270.5840	-0.0073	-1.0518	-0.1602	-1.0647	-0.2205	0.0848	-0.6365	-0.7917	-0.4533	-0.3535	-0.3786	-0.6749	-1.3287	-8.0160	-2.3030	-0.6155	-0.2735	-0.4358	-0.5430	-7.4116	-2.5263	-0.6964	-0.2990	-0.4534	24.1272	-57.9951	-13.1236	-3.0453	1.1719	0.5147
2270.5940	-0.0135	-1.0599	-0.1646	-1.0683	-0.2243	0.0780	-0.6192	-0.7947	-0.4342	-0.3618	-0.3743	-0.6686	-1.2826	-7.8535	-2.5593	-0.6283	-0.2460	-0.4103	-0.5704	-7.3137	-2.4543	-0.6983	-0.2975	-0.4514	23.6006	-56.8082	-12.5878	-3.0185	1.1628	0.5147
2270.6040	-0.0196	-1.0680	-0.1689	-1.0720	-0.2280	0.0713	-0.6018	-0.7951	-0.4183	-0.3689	-0.3608	-0.6593	-1.0431	-7.7502	-2.5570	-0.6807	-0.2955	-0.4499	-0.5970	-7.2157	-2.3826	-0.7001	-0.2961	-0.4495	23.0828	-55.6195	-12.0546	-2.9912	1.1536	0.5147
2270.6160	-0.0267	-1.0775	-0.1738	-1.0765	-0.2322	0.0635	-0.5791	-0.7972	-0.4039	-0.3816	-0.3544	-0.6454	-1.0725	-7.3735	-2.1529	-0.6955	-0.2996	-0.4184	-0.6273	-7.1005	-2.2980	-0.7022	-0.2944	-0.4471	22.4814	-54.2223	-11.4286	-2.9578	1.1423	0.5147
2270.6260	-0.0323	-1.0854	-0.1778	-1.0804	-0.2357	0.0572	-0.5596	-0.8027	-0.3919	-0.3971	-0.3482	-0.6404	-1.0616	-7.0735	-1.8818	-0.6287	-0.2742	-0.4587	-0.6515	-7.0053	-2.2279	-0.7039	-0.2930	-0.4451	21.9930	-53.0675	-10.9119	-2.9294	1.1326	0.5147
2270.6380	-0.0389	-1.0951	-0.1824	-1.0852	-0.2397	0.0495	-0.5345	-0.8014	-0.3684	-0.4128	-0.3443	-0.6358	-1.0078	-6.9422	-2.2636	-0.6657	-0.2438	-0.4039	-0.6797	-6.8904	-2.1442	-0.7059	-0.2913	-0.4427	21.4179	-51.6735	-10.2944	-2.8945	1.1208	0.5147
2270.6480	-0.0440	-1.1032	-0.1860	-1.0893	-0.2431	0.0432	-0.5142	-0.7994	-0.3540	-0.4257	-0.3309	-0.6228	-1.1671	-7.2949	-1.9500	-0.6394	-0.2675	-0.4065	-0.7022	-6.7948	-2.0747	-0.7075	-0.2899	-0.4408	20.9500	-50.5135	-9.7827	-2.8645	1.1107	0.5147
2270.6600	-0.0500	-1.1128	-0.1901	-1.0946	-0.2469	0.0357	-0.4922	-0.8036	-0.3377	-0.4397	-0.3205	-0.6096	-1.4168	-6.9148	-1.8714	-0.6097	-0.2792	-0.3403	-0.7153	-6.6821	-1.9926	-0.7093	-0.2883	-0.4384	20.4080	-49.1458	-9.1817	-2.8280	1.0983	0.5147
2270.6700	-0.0549	-1.1208	-0.1935	-1.0991	-0.2501	0.0296	-0.4858	-0.8033	-0.3273	-0.4399	-0.3172	-0.6041	-0.9447	-6.2905	-1.3445	-0.5993	-0.1335	-0.3560	-0.7572	-6.0143	-1.6265	-0.6855	-0.2557	-0.4089	19.6210	-41.1525	-5.7095	-2.5452	1.4243	0.8125
2270.6800	-0.0595	-1.1288	-0.1966	-1.1036	-0.2532	0.0237	-0.4620	-0.7990	-0.3082	-0.4470	-0.2930	-0.5919	-1.1847	-6.7116	-1.7127	-0.6456	-0.3010	-0.3532	-0.7578	-5.9191	-1.5549	-0.6866	-0.2527	-0.4058	19.1624	-40.0237	-5.2166	-2.5152	1.4139	0.8125
2270.6920	-0.0649	-1.1385	-0.2002	-1.1091	-0.2567	0.0168	-0.4386	-0.8004	-0.2868	-0.4594	-0.2796	-0.5760	-1.1186	-6.2575	-1.6595	-0.6639	-0.2151	-0.4015	-0.7568	-5.8060	-1.4698	-0.6878	-0.2490	-0.4020	18.6324	-38.6824	-4.6332	-2.4783	1.4011	0.8125
2270.7020	-0.0692	-1.1464	-0.2030	-1.1137	-0.2593	0.0111	-0.4194	-0.8032	-0.2726	-0.4718	-0.2634	-0.5624	-1.0401	-5.8579	-1.2027	-0.6404	-0.2229	-0.4060	-0.7545	-5.7131	-1.3999	-0.6888	-0.2460	-0.3989	18.2088	-37.5812	-4.1567	-2.4475	1.3905	0.8125
2270.7120	-0.0732	-1.1545	-0.2056	-1.1184	-0.2619	0.0055	-0.4004	-0.8010	-0.2516	-0.4853	-0.2501	-0.5479	-1.2408	-5.8485	-1.3368	-0.6192	-0.2665	-0.3363	-0.7509	-5.6209	-1.3308	-0.6898	-0.2430	-0.3958	17.8002	-36.4880	-3.6885	-2.4161	1.3797	0.8125
2270.7220	-0.0771	-1.1625	-0.2080	-1.1234	-0.2643	0.0001	-0.3829	-0.7986	-0.2333	-0.4947	-0.2408	-0.5337	-1.0721	-5.7308	-1.2893	-0.6139	-0.1660	-0.3514	-0.7462	-5.5289	-1.2622	-0.6906	-0.2400	-0.3926	17.4053	-35.3976	-3.2250	-2.3840	1.3687	0.8125
2270.7320	-0.0807	-1.1705	-0.2103	-1.1284	-0.2666	-0.0051	-0.3653	-0.7966	-0.2149	-0.5036	-0.2200	-0.5210	-0.9811	-5.5825	-1.1064	-0.6350	-0.2490	-0.3676	-0.7402	-5.4378	-1.1944	-0.6904	-0.2370	-0.3895	17.0256	-34.3176	-2.7700	-2.3515	1.3576	0.8125
2270.7440	-0.0850	-1.1801	-0.2128	-1.1346	-0.2691	-0.0113	-0.3403	-0.7967	-0.1951	-0.5117	-0.2037	-0.5069	-1.0754	-5.5134	-0.9865	-0.6166	-0.2688	-0.3523	-0.7314	-5.3296	-1.1139	-0.6886	-0.2334	-0.3858	16.5894	-33.0345	-2.2309	-2.3120	1.3442	0.8125
2270.7540	-0.0882	-1.1881	-0.2146	-1.1396	-0.2711	-0.0163	-0.3200	-0.7944	-0.1738	-0.5197	-0.1937	-0.4919	-0.8439	-5.2602	-0.9415	-0.6503	-0.1772	-0.3484	-0.7226	-5.2403	-1.0481	-0.6872	-0.2304	-0.3815	16.2425	-31.9765	-1.7953	-2.2790	1.3331	0.8125
2270.7640	-0.0913	-1.1960	-0.2162	-1.1449	-0.2729	-0.0211	-0.2994	-0.7914	-0.1561	-0.5354	-0.1722	-0.4798	-0.9253	-5.4058	-0.8078	-0.6789	-0.2635	-0.3739	-0.7919	-5.1988	-1.0365	-0.6835	-0.2330	-0.3819	14.9674	-31.4908	-1.8903	-2.2231	1.2630	0.7560
2270.7740	-0.0942	-1.2039	-0.2177	-1.1502	-0.2746	-0.0259	-0.2834	-0.7869	-0.1326	-0.5473	-0.1583	-0.4643	-0.6438	-4.9130	-0.9424	-0.6076	-0.1929	-0.3221	-0.8054	-4.5223	-0.6933	-0.6571	-0.2030	-0.3515	14.4078	-23.4257	1.2797	-1.9260	1.5340	1.0216
2270.7860	-0.0974	-1.2134	-0.2192	-1.1570	-0.2763	-0.0313	-0.2562	-0.7843	-0.1151	-0.5563	-0.1351	-0.4442	-1.0335	-4.4393	-0.4193	-0.5823	-0.2317	-0.2863	-0.7924	-4.4160	-0.6153	-0.6548	-0.1980	-0.3440	14.0424	-22.2002	1.7768	-1.8856	1.5205	1.0216
2270.7960	-0.0999	-1.2212	-0.2202	-1.1626	-0.2776	-0.0356	-0.2419	-0.7801	-0.0927	-0.5583	-0.1152	-0.4274	-0.6732	-4.5613	-0.4968	-0.5684	-0.2192	-0.3173	-0.7801	-4.3292	-0.5518	-0.6530	-0.1938	-0.3378	13.7559	-21.1996	2.1761	-1.8520	1.5093	1.0216
2270.8060	-0.1021	-1.2289	-0.2211	-1.1682	-0.2787	-0.0398	-0.2207	-0.7760	-0.0747	-0.5639	-0.1016	-0.4123	-1.0549	-4.4331	-0.3111	-0.5955	-0.1151	-0.3525	-0.7664	-4.2439	-0.4894	-0.6511	-0.1897	-0.3316	13.4851	-20.2185	2.5644	-1.8183	1.4981	1.0216
2270.8180	-0.1046	-1.2382	-0.2219	-1.1750	-0.2797	-0.0447	-0.2011	-0.7735	-0.0524	-0.5740	-0.0779	-0.3923	-0.9270	-4.1982	-0.1394	-0.6426	-0.1217	-0.2786	-0.7485	-4.1431	-0.4158	-0.6489	-0.1846	-0.3241	13.1792	-19.0588	3.0185	-1.7779	1.4848	1.0216
2270.8280	-0.1065	-1.2459	-0.2223	-1.1807	-0.2804	-0.0485	-0.1829	-0.7694	-0.0315	-0.5851	-0.0576	-0.3766	-0.5384	-4.2305	-0.0868	-0.6407	-0.1137	-0.2632	-0.7323	-4.0594	-0.3552	-0.6470	-0.1805	-0.3179	12.9381	-18.0956	3.3890	-1.7440	1.4738	1.0216
2270.8400	-0.1085	-1.2552	-0.2224	-1.1879	-0.2809	-0.0529	-0.1581	-0.7628	-0.0060	-0.5970	-0.0330	-0.3562	-0.8625	-4.1548	-0.0127	-0.5893	-0.1362	-0.2535	-0.7116	-3.9593	0.0047	-0.6446	-0.1755	-0.3104	12.6652	-16.9445	3.8244	-1.7023	1.4603	1.0216
2270.8500	-0.1100	-1.2628	-0.2224	-1.1939	-0.2811	-0.0563	-0.1408	-0.7577	0.0218	-0.6038	-0.0144	-0.3371	-0.9289	-4.0424	0.7408	-0.5502	-0.1438	-0.2593	-0.6930	-3.8779	1.0682	-0.6426	-0.1713	-0.3042	12.4536	-16.0097	4.1718	-1.6676	1.4492	1.0216
2270.8620	-0.1115	-1.2718	-0.2221	-1.2013	-0.2811	-0.0603	-0.1199	-0.7554	0.0413	-0.6068	0.0198	-0.3158	-0.6451	-3.7226	0.9252	-0.5960	0.1066	-0.2658	-0.6691	-3.7834	1.1384	-0.6403	0.4143	-0.2968	12.2187	-14.9259	4.5680	-1.6264	1.4361	1.0216
2270.8720	-0.1126	-1.2794	-0.2215	-1.2073	-0.2809	-0.0633	-0.1056	-0.7509	0.0554	-0.6119	0.0318	-0.3073	-0.8170	-3.1387	1.1068	-0.5847	0.1761	-0.2432	-0.8723	-3.3289	1.2517	-0.6095	0.4422	-0.2891	9.4636	-9.5348	5.4938	-1.2869	1.4224	1.0457
2270.8840	-0.1138	-1.2883	-0.2207	-1.2146	-0.2804	-0.0668	-0.0854	-0.7358	0.0763	-0.6250	0.0444	-0.2846	-0.8334	-3.5470	0.9632	-0.5617	0.3085	-0.2828	-0.8513	-3.2331	1.3166	-0.6065	0.4467	-0.2814	9.2809	-8.4654	5.8739	-1.2457	1.4097	1.0457
2270.8940	-0.1145	-1.2956	-0.2199	-1.2210	-0.2799	-0.0695	-0.0715	-0.7313	0.0914	-0.6287	0.0612	-0.2685	-0.5571	-3.4909	1.0680	-0.5325	0.3930	-0.2048	-0.8329	-3.1548	1.3695	-0.6039	0.4504	-0.2750	9.1400	-7.5928	6.1805	-1.2110	1.3991	1.0457
2270.9040	-0.1151	-1.3029	-0.2190	-1.2274	-0.2792	-0.0721	-0.0551	-0.7258	0.1076	-0.6276	0.0801	-0.2498	-0.6330	-3.3666	1.2138	-0.5512	0.4533	-0.2737	-0.8137	-3.0770	1.4220	-0.6014	0.4541	-0.2687	9.0080	-6.7265	6.4816	-1.1758	1.3885	1.0457
2270.9140	-0.1156	-1.3101	-0.2177	-1.2336	-0.2783	-0.0745	-0.0377	-0.7196	0.1254	-0.6260	0.1029	-0.2362	-0.7008	-3.1709	1.1562	-0.6413	0.4054	-0.2015	-0.7937	-3.0010	1.4728	-0.5989	0.4579	-0.2623	8.8861	-5.8818	6.7668	-1.1415	1.3781	1.0457
2270.9240	-0.1159	-1.3173	-0.2164	-1.2399	-0.2771	-0.0768	-0.0237	-0.7118	0.1409	-0.6388	0.1234	-0.2161	-0.6004	-3.1616	1.2820	-0.6652	0.3735	-0.2507	-0.7729	-2.9264	1.5225	-0.5964	0.4616	-0.2560	8.7731	-5.0532	7.0413	-1.1077	1.3681	1.0457
2270.9340	-0.1160	-1.3244	-0.2149	-1.2463	-0.2757	-0.0788	-0.0094	-0.7055	0.1579	-0.6469	0.1433	-0.2017	-0.2013	-2.9930	1.2880	-0.5248	0.4364	-0.1856	-0.0611	-2.8512	1.5722	-0.5939	0.4654	-0.2496	8.6671	-4.2177	7.3161	-1.0728	1.3578	1.0457
2270.9460	-0.1159	-1.3328	-0.2129	-1.2542	-0.2739	-0.0811	0.0165	-0.6982	0.1777	-0.6514	0.1644	-0.1776	1.1175	-2.8652	1.5979	-0.4552	0.4241	-0.2220	2.1437	-2.7640	1.6301	-0.5909	0.4699	-0.2420	8.5517	-3.2514	7.6274	-1.0310	1.3456	1.0457
2270.9560	-0.1157	-1.3397	-0.2110	-1.2607	-0.2721	-0.0828	0.0255	-0.6903	0.1952	-0.6465	0.1834	-0.1599	1.0066	-2.8230	1.4711	-0.5335	0.4136	-0.2184	2.1682	-2.6924	1.6771	-0.5883	0.4736	-0.2356	8.4638	-2.4591	7.8754	-0.9964	1.3357	1.0457
2270.9660	-0.1153	-1.3466	-0.2089	-1.2671	-0.2701	-0.0843	0.0369	-0.6834	0.2095	-0.6520	0.1980	-0.1444	1.7547	-2.6817	1.6368	-0.5867	0.5046	-0.1405	2.0325	-2.5766	1.6466	-0.5732	0.4643	-0.2390	6.4703	-1.1386	7.3690	-0.8266	1.1858	0.9422
2270.9780	-0.1147	-1.3547	-0.2063	-1.2749	-0.2676	-0.0859	0.0513	-0.6734	0.2258	-0.6604	0.2237	-0.1221	1.8242	-2.5107	1.4750	-0.4996	0.4095	-0.2356	1.9393	-2.4586	1.6391	-0.5605	0.4585	-0.2395	5.0402	0.1796	7.1179	-0.6888	1.0745	0.8683
2270.9880	-0.1142	-1.3614	-0.2040	-1.2816	-0.2653	-0.0871	0.0635	-0.6647	0.2351	-0.6628	0.2365	-0.1102	1.9115	-2.4414	1.6688	-0.4907	0.4165	-0.1900	1.9572	-2.3899	1.6764	-0.5574	0.4614	-0.2342	4.9926	0.9242	7.3370	-0.6546	1.0652	0.8683
2270.9980	-0.1135	-1.3679	-0.2016	-1.2882	-0.2629	-0.0881	0.0768	-0.6580	0.2489	-0.6567	0.2542	-0.0967	1.7230	-2.1905	1.6822	-0.5037	0.4572	-0.1918	1.9755	-2.3223	1.7129	-0.5543	0.4643	-0.2289	4.9491	1.6546	7.5485	-0.6206	1.0560	0.8683
2271.0100	-0.1125	-1.3758	-0.1985	-1.2961	-0.2597	-0.0892	0.0886	-0.6453	0.2664	-0.6540	0.2729	-0.0823	1.7572	-2.3482	1.4842	-0.5246	0.4129	-0.1305	1.9978	-2.2415	1.7559	-0.5506	0.4678	-0.2226	4.9018	2.5286	7.7941	-0.5802	1.0452	0.8683
2271.0200	-0.1116	-1.3823	-0.1957	-1.3026	-0.2569	-0.0899	0.0967	-0.6360	0.2769	-0.6584	0.2882	-0.0628	2.0148	-2.3834	1.5965	-0.6035	0.4470	-0.1796	2.0167	-2.1760	1.7906	-0.5476	0.4707	-0.2173	4.8667	3.2340	7.9877	-0.5473	1.0364	0.8683
2271.0320	-0.1102	-1.3898	-0.1924	-1.3105	-0.2533	-0.0906	0.1106	-0.6266	0.2916	-0.6647	0.3029	-0.0483	2.2914	-2.2483	1.7069	-0.5122	0.4825	-0.1606	2.0399	-2.0992	1.8309	-0.5440	0.4743	-0.2110	4.8293	4.0597	8.2070	-0.5079	1.0260	0.8683
2271.0420	-0.1090	-1.3960	-0.1894	-1.3173	-0.2502	-0.0910	0.1225	-0.6202	0.3016	-0.6607	0.3228	-0.0345	1.7592	-2.0311	1.8618	-0.4660	0.3854	-0.1898	2.0595	-2.0365	1.8638	-0.5410	0.4772	-0.2057	4.8016	4.7323	8.3832	-0.4745	1.0173	0.8683
2271.0540	-0.1075	-1.4034	-0.1857	-1.3252	-0.2462	-0.0913	0.1337	-0.6105	0.3179	-0.6540	0.3360	-0.0194	1.9816	-1.8653	1.7428	-0.5276	0.4527	-0.1694	2.0833	-1.9627	1.9020	-0.5374	0.4808	-0.1993	4.7723	5.5220	8.5816	-0.4357	1.0072	0.8683
2271.0640	-0.1060	-1.4095	-0.1824	-1.3317	-0.2427	-0.0914	0.1454	-0.6005	0.3284	-0.6553	0.3540	-0.0043	2.0398	-1.6982	1.7559	-0.5894	0.4190	-0.0311	2.1034	-1.9021	1.9327	-0.5346	0.4838	0.0021	4.7509	6.1688	8.7369	-0.4041	0.9991	0.8683
2271.0760	-0.1043	-1.4166	-0.1784	-1.3395	-0.2385	-0.0913	0.1529	-0.5876	0.3405	-0.6598	0.3651	0.0220	2.3140	-1.6669	1.7046	-0.5653	0.5108	0.1181	1.9269	-1.6605	1.8957	-0.5078	0.4654	0.3451	2.4136	8.9479	8.2555	-0.1218	0.7634	0.7369
2271.0860	-0.1026	-1.4224	-0.1749	-1.3462	-0.2347	-0.0911	0.1640	-0.5772	0.3474	-0.6588	0.3865	0.0273	1.8719	-1.8105	1.7364	-0.4407	0.4015	0.0991	1.9411	-1.6012	1.9195	-0.5043	0.4676	0.3495	2.4038	9.5620	8.3947	-0.0903	0.7555	0.7369
2271.0980	-0.1006	-1.4293	-0.1707	-1.3540	-0.2301	-0.0907	0.1720	-0.5668	0.3540	-0.6465	0.4019	0.0353	1.8880	-1.5364	1.9124	-0.4599	0.4012	0.1663	1.9584	-1.5321	1.9470	-0.5002	0.4702	0.3549	2.3940	10.2747	8.5532	-0.0529	0.7463	0.7369
2271.1080	-0.0989	-1.4349	-0.1671	-1.3605	-0.2260	-0.0903	0.1765	-0.5563	0.3648	-0.6412	0.4108	0.0444	2.1529	-1.4575	1.7466	-0.5166	0.4193	0.2418	1.9729	-1.4755	1.9692	-0.4969	0.4724	0.3593	2.3873	10.8560	8.6775	-0.0227	0.7389	0.7369
2271.1180	-0.0970	-1.4403	-0.1634	-1.3668	-0.2218	-0.0898	0.1880	-0.5451	0.3732	-0.6458	0.4174	0.0584	2.0044	-1.5218	1.6937	-0.5209	0.4862	0.2263	1.9875	-1.4210	1.9902	-0.4937	0.4747	0.3638	2.3817	11.4134	8.7898	0.0067	0.7318	0.7369
2271.1300	-0.0947	-1.4468	-0.1589	-1.3746	-0.2166	-0.0890	0.1931	-0.5337	0.3813	-0.6450	0.4259	0.0696	1.9848	-1.4752	1.8584	-0.4571	0.4839	0.3437	2.0052	-1.3569	2.0145	-0.4898	0.4774	0.3691	2.3765	12.0649	8.9155	0.0419	0.7234	0.7369
2271.1400	-0.0927	-1.4521	-0.1551	-1.3811	-0.2122	-0.0882	0.1996	-0.5230	0.3865	-0.6400	0.4415	0.0868	2.2859	-1.3951	1.9309	-0.4320	0.4456	0.3164	2.0200	-1.3044	2.0341	-0.4866	0.4796	0.3736	2.3731	12.5982	9.0146	0.0711	0.7165	0.7369
2271.1520	-0.0902	-1.4583	-0.1504	-1.3887	-0.2068	-0.0871	0.2090	-0.5125	0.3949	-0.6299	0.4498	0.1043	2.1044	-1.0496	2.0162	-0.4673	0.5593	0.2962	2.0378	-1.2429	2.0569	-0.4827	0.4823	0.3789	2.3703	13.2190	9.1257	0.1054	0.7083	0.7369
2271.1620	-0.0881	-1.4633	-0.1464	-1.3949	-0.2022	-0.0860	0.2168	-0.5009	0.4013	-0.6291	0.4675	0.1122	2.1321	-1.0681	2.1205	-0.4704	0.4932	0.3309	2.0528	-1.1929	2.0744	-0.4797	0.4846	0.3833	2.3686	13.7115	9.2041	0.1327	0.7020	0.7369
2271.1740	-0.0854	-1.4693	-0.1415	-1.4024	-0.1966	-0.0845	0.2223	-0.4854	0.4078	-0.6280	0.4828	0.1243	1.7572	-0.8437	1.9854	-0.4451	0.4015	0.3223	1.8446	-0.9853	1.9751	-0.4501	0.4536	0.3683	-0.2533	15.8772	8.1773	0.4376	0.3437	0.5300
2271.1840	-0.0831	-1.4741	-0.1374	-1.4087	-0.1917	-0.0832	0.2269	-0.4734	0.4142	-0.6176	0.4877	0.1302	1.7174	-0.7234	1.6949	-0.3773	0.4475	0.4249	1.8518	-0.9234	1.9846	-0.4464	0.4545	0.3715	-0.2506	16.3417	8.2444	0.4645	0.3376	0.5300
2271.1940	-0.0808	-1.4788	-0.1333	-1.4148	-0.1868	-0.0819	0.2305	-0.4612	0.4127	-0.6025	0.4935	0.1467	1.9611	-0.9328	1.8924	-0.4380	0.4303	0.2532	1.8591	-0.8629	1.9934	-0.4427	0.4555	0.3747	-0.2479	16.7884	8.3052	0.4909	0.3317	0.5300
2271.2060	-0.0780	-1.4841	-0.1283	-1.4220	-0.1808	-0.0800	0.2352	-0.4473	0.4160	-0.5953	0.4999	0.1534	2.2034	-0.8389	1.8470	-0.4273	0.4477	0.3333	1.8678	-0.7929	2.0025	-0.4385	0.4566	0.3786	-0.2448	17.2938	8.3632	0.5210	0.3250	0.5300
2271.2160	-0.0757	-1.4885	-0.1241	-1.4279	-0.1757	-0.0785	0.2418	-0.4357	0.4173	-0.5897	0.5015	0.1577	1.9255	-0.7656	1.9515	-0.4515	0.4759	0.3521	1.8750	-0.7366	2.0094	-0.4350	0.4571	0.3818	-0.2423	17.6905	8.4048	0.5452	0.3197	0.5300
2271.2280	-0.0728	-1.4936	-0.1191	-1.4349	-0.1696	-0.0764	0.2431	-0.4215	0.4211	-0.5864	0.5099	0.1732	2.0825	-0.5149	1.8203	-0.3924	0.4806	0.2942	1.8837	-0.6699	2.0168	-0.4309	0.4577	0.3856	-0.2393	18.1572	8.4471	0.5736	0.3135	0.5300
2271.2380	-0.0704	-1.4977	-0.1149	-1.4408	-0.1645	-0.0746	0.2496	-0.4099	0.4208	-0.5780	0.5222	0.1813	2.0569	-0.4876	1.9149	-0.3301	0.4282	0.3200	1.8910	-0.6157	2.0225	-0.4275	0.4582	0.3888	-0.2368	18.5291	8.4763	0.5973	0.3084	0.5300
2271.2480	-0.0679	-1.5017	-0.1106	-1.4466	-0.1592	-0.0728	0.2517	-0.3966	0.4244	-0.5636	0.5269	0.1836	2.1854	-0.6518	1.7848	-0.3710	0.4437	0.3767	1.8982	-0.5624	2.0275	-0.4241	0.4587	0.3920	-0.2345	18.8900	8.5003	0.6205	0.3034	0.5300
2271.2600	-0.0648	-1.5064	-0.1055	-1.4532	-0.1528	-0.0705	0.2566	-0.3810	0.4292	-0.5547	0.5314	0.2002	2.0107	-0.6332	1.7040	-0.4204	0.4575	0.3367	1.9069	-0.5004	2.0328	-0.4202	0.4594	0.3958	-0.2318	19.2989	8.5207	0.6466	0.2979	0.5300
2271.2700	-0.0622	-1.5103	-0.1013	-1.4586	-0.1474	-0.0685	0.2568	-0.3721	0.4254	-0.5487	0.5348	0.2072	1.4976	-0.3963	1.6277	-0.4377	0.3356	0.3229	1.6551	-0.5066	1.8098	-0.3949	0.4106	0.3664	-3.2679	18.9363	6.3457	0.9017	-0.2302	0.1906
2271.2820	-0.0592	-1.5146	-0.0962	-1.4651	-0.1410	-0.0660	0.2519	-0.3561	0.4186	-0.5380	0.5339	0.2138	1.7883	-0.2661	1.7727	-0.3787	0.3767	0.3116	1.6517	-0.4458	1.8031	-0.3902	0.4097	0.3678	-3.2641	19.3060	6.3518	0.9262	-0.2352	0.1906
2271.2920	-0.0567	-1.5180	-0.0921	-1.4705	-0.1358	-0.0639	0.2505	-0.3411	0.4139	-0.5248	0.5350	0.2149	1.8123	-0.1616	1.7861	-0.3410	0.3378	0.2909	1.6488	-0.3967	1.7970	-0.3864	0.4089	0.3690	-3.2614	19.5948	6.3525	0.9467	-0.2394	0.1906
2271.3020	-0.0542	-1.5214	-0.0880	-1.4757	-0.1304	-0.0617	0.2485	-0.3304	0.4101	-0.5069	0.5289	0.2186	1.8350	0.0039	1.8042	-0.3076	0.3798	0.3321	1.6458	-0.3485	1.7906	-0.3826	0.4081	0.3701	-3.2589	19.8734	6.3498	0.9664	-0.2434	0.1906
2271.3140	-0.0512	-1.5252	-0.0831	-1.4817	-0.1240	-0.0590	0.2501	-0.3104	0.4047	-0.4902	0.5202	0.2247	1.6129	-0.3218	1.8052	-0.3609	0.4208	0.2938	1.6423	-0.2930	1.7819	-0.3765	0.4073	0.3715	-3.2564	20.1788	6.3365	0.9883	-0.2477	0.1906
2271.3260	-0.0482	-1.5288	-0.0782	-1.4874	-0.1178	-0.0564	0.2461	-0.2972	0.3972	-0.4779	0.5184	0.2236	1.8464	-0.0037	1.7246	-0.3699	0.4151	0.3467	1.6387	-0.2398	1.7723	-0.3689	0.4064	0.3729	-3.2544	20.4576	6.3143	1.0087	-0.2516	0.1906
2271.3360	-0.0458	-1.5317	-0.0742	-1.4921	-0.1126	-0.0541	0.2477	-0.2819	0.3975	-0.4708	0.5163	0.2288	1.7486	-0.3003	1.3995	-0.3766	0.4437	0.2998	1.6356	-0.1971	1.7636	-0.3625	0.4058	0.3740	-3.2529	20.6702	6.2895	1.0250	-0.2547	0.1906
2271.3460	-0.0433	-1.5344	-0.0703	-1.4968	-0.1074	-0.0519	0.2463	-0.2708	0.3888	-0.4603	0.5139	0.2268	1.7508	0.0195	1.6828	-0.3017	0.4375	0.3748	1.6326	-0.1550	1.7552	-0.3562	0.4051	0.3752	-3.2517	20.8754	6.2670	1.0414	-0.2579	0.1906
2271.3580	-0.0404	-1.5375	-0.0657	-1.5022	-0.1013	-0.0490	0.2433	-0.2531	0.3813	-0.4421	0.5173	0.2350	1.8108	-0.1864	1.7080	-0.2623	0.3472	0.2990	1.6289	-0.1063	1.7441	-0.3487	0.4043	0.3765	-3.2504	21.0997	6.2302	1.0600	-0.2614	0.1906
2271.3680	-0.0380	-1.5400	-0.0619	-1.5066	-0.0961	-0.0467	0.2419	-0.2436	0.3784	-0.4249	0.5170	0.2321	1.2938	-0.1822	1.3339	-0.2679	0.2921	0.3647	1.4281	-0.5366	1.3942	-0.3435	0.3529	0.3383	-5.5820	15.6614	2.8722	1.0617	-0.8049	-0.2248
2271.3800	-0.0351	-1.5428	-0.0574	-1.5116	-0.0901	-0.0439	0.2311	-0.2306	0.3614	-0.4045	0.4938	0.2305	1.8220	-0.1110	1.2362	-0.3237	0.3734	0.3364	1.4130	-0.4949	1.3734	-0.3350	0.3499	0.3367	-5.5808	15.8530	2.8298	1.0782	-0.8079	-0.2248
2271.3900	-0.0329	-1.5450	-0.0538	-1.5155	-0.0851	-0.0416	0.2273	-0.2189	0.3520	-0.3925	0.4837	0.2223	1.3666	-0.1677	1.3151	-0.3157	0.3217	0.3557	1.4004	-0.4611	1.3560	-0.3280	0.3468	0.3353	-5.5800	16.0013	2.7929	1.0914	-0.8102	-0.2248
2271.4020	-0.0301	-1.5475	-0.0497	-1.5200	-0.0795	-0.0389	0.2180	-0.2051	0.3411	-0.3759	0.4732	0.2221	1.5581	-0.1417	1.1469	-0.3543	0.2879	0.3022	1.3854	-0.4218	1.3347	-0.3197	0.3430	0.3337	-5.5791	16.1641	2.7458	1.1061	-0.8128	-0.2248
2271.4120	-0.0280	-1.5495	-0.0464	-1.5237	-0.0748	-0.0367	0.2124	-0.1899	0.3285	-0.3688	0.4581	0.2156	1.5996	-0.6110	1.2710	-0.2878	0.3736	0.3366	1.3728	-0.3899	1.3171	-0.3128	0.3399	0.3323	-5.5786	16.2895	2.7069	1.1178	-0.8148	-0.2248
2271.4240	-0.0255	-1.5517	-0.0426	-1.5279	-0.0695	-0.0341	0.2053	-0.1808	0.3157	-0.3499	0.4474	0.2149	1.4286	-0.2062	1.1950	-0.2545	0.3173	0.2601	1.3576	-0.3529	1.2957	-0.3046	0.3362	0.3307	-5.5781	16.4250	2.6591	1.1314	-0.8172	-0.2248
2271.4340	-0.0235	-1.5534	-0.0395	-1.5314	-0.0651	-0.0320	0.1973	-0.1692	0.3075	-0.3359	0.4374	0.2116	1.5188	-0.1897	1.0741	-0.2548	0.3014	0.2846	1.3450	-0.3230	1.2777	-0.2979	0.3331	0.3293	-5.5777	16.5269	2.6164	1.1422	-0.8190	-0.2248
2271.4440	-0.0215	-1.5550	-0.0364	-1.5346	-0.0607	-0.0299	0.1937	-0.1543	0.2947	-0.3177	0.4176	0.2094	1.1918	-0.5573	1.1175	-0.2510	0.3381	0.2703	1.3324	-0.2942	1.2593	-0.2912	0.3300	0.3280	-5.5774	16.6151	2.5709	1.1520	-0.8206	-0.2248
2271.4560	-0.0192	-1.5568	-0.0330	-1.5383	-0.0558	-0.0274	0.1846	-0.1474	0.2834	-0.2965	0.4031	0.2042	1.2828	0.0190	1.0744	-0.2305	0.3145	0.2600	1.3173	-0.2601	1.2378	-0.2831	0.3264	0.3263	-5.5772	16.7150	2.5212	1.1637	-0.8226	-0.2248
2271.4660	-0.0175	-1.5582	-0.0302	-1.5412	-0.0519	-0.0255	0.1773	-0.1341	0.2724	-0.2786	0.3882	0.1993	1.5402	0.0019	0.9824	-0.2926	0.3479	0.2774	1.2779	-0.5790	1.0655	-0.2888	0.3085	0.3104	-5.8917	12.6496	0.9637	1.0411	-0.9817	-0.3799
2271.4780	-0.0154	-1.5598	-0.0270	-1.5445	-0.0473	-0.0231	0.1716	-0.1281	0.2523	-0.2659	0.3731	0.1919	1.2689	-0.0175	0.9745	-0.2805	0.2875	0.2644	1.2391	-0.8009	0.9313	-0.2900	0.2929	0.2965	-6.1161	9.7782	-0.1660	0.9573	-1.0959	-0.4906
2271.4880	-0.0137	-1.5609	-0.0245	-1.5470	-0.0437	-0.0213	0.1627	-0.1137	0.2412	-0.2504	0.3606	0.1776	1.2768	-0.6642	0.7445	-0.2551	0.2709	0.2782	1.2224	-0.7818	0.9103	-0.2838	0.2886	0.2935	-6.1160	9.8286	-0.2125	0.9646	-1.0970	-0.4906
2271.5000	-0.0118	-1.5623	-0.0217	-1.5499	-0.0396	-0.0192	0.1520	-0.1064	0.2244	-0.2351	0.3414	0.1736	1.3339	-0.4818	0.9143	-0.2756	0.2409	0.2047	1.2023	-0.7589	0.8859	-0.2765	0.2835	0.2900	-6.1159	9.8893	-0.2616	0.9730	-1.0983	-0.4906
2271.5100	-0.0104	-1.5633	-0.0195	-1.5521	-0.0363	-0.0175	0.1452	-0.0994	0.2149	-0.2211	0.3193	0.1642	1.4318	-0.2724	0.7408	-0.3129	0.3036	0.2351	1.1856	-0.7406	0.8653	-0.2704	0.2792	0.2870	-6.1158	9.9303	-0.3050	0.9790	-1.0991	-0.4906
2271.5220	-0.0087	-1.5644	-0.0170	-1.5546	-0.0325	-0.0156	0.1363	-0.0890	0.1976	-0.2098	0.3035	0.1537	1.2115	-0.2727	0.8003	-0.1792	0.1706	0.2767	1.1655	-0.7187	0.8414	-0.2631	0.2741	0.2835	-6.1157	9.9783	-0.3491	0.9868	-1.1003	-0.4906
2271.5320	-0.0074	-1.5652	-0.0151	-1.5566	-0.0296	-0.0141	0.1267	-0.0808	0.1875	-0.1920	0.2767	0.1479	1.1848	-0.4964	0.6772	-0.2326	0.2952	0.1962	1.1488	-0.7012	0.8214	-0.2571	0.2698	0.2805	-6.1156	10.0099	-0.3869	0.9922	-1.1010	-0.4906
2271.5420	-0.0062	-1.5660	-0.0133	-1.5585	-0.0269	-0.0127	0.1190	-0.0738	0.1737	-0.1791	0.2637	0.1397	1.2952	-0.2739	0.5930	-0.2304	0.2412	0.2220	1.1321	-0.6839	0.8017	-0.2511	0.2656	0.2775	-6.1156	10.0393	-0.4213	0.9974	-1.1018	-0.4906
2271.5540	-0.0049	-1.5668	-0.0114	-1.5605	-0.0238	-0.0111	0.1103	-0.0626	0.1581	-0.1577	0.2386	0.1231	1.3626	-0.4833	0.6493	-0.2618	0.2312	0.3253	1.1120	-0.6639	0.7781	-0.2440	0.2605	0.2740	-6.1155	10.0645	-0.4625	1.0029	-1.1025	-0.4906
2271.5640	-0.0038	-1.5674	-0.0099	-1.5620	-0.0215	-0.0098	0.1044	-0.0549	0.1433	-0.1459	0.2206	0.1220	0.9621	-0.7485	0.8290	-0.2144	0.3377	0.2372	1.6099	-1.4978	0.8364	-0.3356	0.3600	0.3173	-0.0001	-0.0575	0.2334	-0.0276	0.0021	-0.0000
2271.5740	-0.0028	-1.5679	-0.0085	-1.5635	-0.0193	-0.0086	0.0987	-0.0559	0.1378	-0.1402	0.2190	0.1171	0.9764	-0.8988	0.8965	-0.1964	0.2578	0.2208	1.2662	-1.1821	0.6855	-0.2793	0.2821	0.2769	-3.9854	3.6481	-1.1537	0.5453	-0.8043	-0.4100
2271.5840	-0.0019	-1.5684	-0.0072	-1.5648	-0.0172	-0.0075	0.0912	-0.0524	0.1332	-0.1301	0.2065	0.1116	1.1086	-0.7844	0.5171	-0.2166	0.1953	0.1996	1.2544	-1.1739	0.6719	-0.2756	0.2790	0.2744	-3.9853	3.6663	-1.1817	0.5493	-0.8049	-0.4100
2271.5940	-0.0011	-1.5689	-0.0058	-1.5661	-0.0153	-0.0064	0.0869	-0.0489	0.1245	-0.1200	0.1907	0.1020	1.1684	-0.7371	0.5113	-0.2496	0.3060	0.2502	1.2425	-1.1661	0.6582	-0.2719	0.2758	0.2719	-3.9853	3.6784	-1.2107	0.5524	-0.8052	-0.4100
2271.6060	-0.0001	-1.5694	-0.0044	-1.5675	-0.0131	-0.0053	0.0780	-0.0434	0.1148	-0.1090	0.1812	0.0939	1.2083	-0.7756	0.5006	-0.2262	0.2205	0.2651	1.2283	-1.1566	0.6421	-0.2676	0.2720	0.2690	-3.9853	3.6956	-1.2414	0.5560	-0.8057	-0.4100
2271.6160	0.0007	-1.5699	-0.0033	-1.5685	-0.0114	-0.0043	0.0727	-0.0378	0.1048	-0.1018	0.1654	0.0914	1.3753	-1.0205	0.5748	-0.2500	0.2440	0.2290	1.2165	-1.1494	0.6287	-0.2640	0.2688	0.2665	-3.9853	3.7009	-1.2673	0.5588	-0.8060	-0.4100
2271.6260	0.0014	-1.5702	-0.0024	-1.5695	-0.0098	-0.0035	0.0673	-0.0344	0.0970	-0.0929	0.1533	0.0809	1.2435	-0.9891	0.4358	-0.2319	0.2084	0.2292	1.2046	-1.1423	0.6155	-0.2604	0.2657	0.2640	-3.9853	3.7044	-1.2911	0.5613	-0.8063	-0.4100
2271.6360	0.0020	-1.5706	-0.0014	-1.5704	-0.0083	-0.0027	0.0630	-0.0327	0.0902	-0.0858	0.1415	0.0751	1.0218	-0.8847	0.3471	-0.2411	0.1695	0.1928	1.1928	-1.1344	0.6029	-0.2568	0.2625	0.2615	-3.9853	3.7187	-1.3092	0.5641	-0.8067	-0.4100
2271.6460	0.0026	-1.5708	-0.0006	-1.5712	-0.0070	-0.0020	0.0573	-0.0294	0.0797	-0.0759	0.1253	0.0675	0.7944	-0.8489	0.4800	-0.2475	0.2273	0.1983	1.1810	-1.1273	0.5900	-0.2533	0.2593	0.2590	-3.9853	3.7223	-1.3300	0.5659	-0.8069	-0.4100
2271.6560	0.0031	-1.5711	0.0002	-1.5720	-0.0059	-0.0014	0.0489	-0.0262	0.0706	-0.0692	0.1106	0.0591	0.8326	-0.7281	0.4789	-0.2113	0.2967	0.2036	1.1691	-1.1201	0.5775	-0.2498	0.2562	0.2566	-3.9853	3.7275	-1.3462	0.5679	-0.8071	-0.4100
2271.6680	0.0036	-1.5714	0.0009	-1.5727	-0.0046	-0.0007	0.0419	-0.0222	0.0600	-0.0581	0.0984	0.0519	1.4596	-0.9866	0.6447	-0.2978	0.3266	0.2842	1.4914	-1.4224	0.7040	-0.2995	0.3283	0.2925	-0.0002	0.0363	-0.0086	0.0007	-0.0014	-0.0000
2271.6780	0.0041	-1.5716	0.0015	-1.5733	-0.0036	-0.0001	0.0445	-0.0228	0.0599	-0.0605	0.1082	0.0568	1.3649	-0.9558	0.6811	-0.3071	0.2106	0.2363	1.4914	-1.4220	0.7025	-0.2993	0.3282	0.2925	-0.0002	0.0408	-0.0228	0.0024	-0.0016	-0.0000
2271.6880	0.0045	-1.5718	0.0021	-1.5739	-0.0025	0.0004	0.0437	-0.0223	0.0626	-0.0614	0.1033	0.0559	1.3116	-0.9473	0.5284	-0.2553	0.2095	0.2259	1.4914	-1.4219	0.7010	-0.2992	0.3282	0.2925	-0.0002	0.0429	-0.0374	0.0039	-0.0018	-0.0000
2271.6980	0.0049	-1.5720	0.0028	-1.5745	-0.0015	0.0010	0.0453	-0.0210	0.0607	-0.0597	0.1002	0.0563	1.2147	-0.9800	0.6034	-0.3030	0.2173	0.2007	1.4914	-1.4214	0.6997	-0.2990	0.3282	0.2925	-0.0002	0.0480	-0.0509	0.0056	-0.0020	-0.0000
2271.7100	0.0055	-1.5723	0.0035	-1.5752	-0.0004	0.0016	0.0439	-0.0209	0.0612	-0.0620	0.0968	0.0548	1.0014	-0.9757	0.6082	-0.2714	0.3360	0.2339	1.4914	-1.4211	0.6980	-0.2989	0.3282	0.2925	-0.0002	0.0517	-0.0678	0.0075	-0.0022	-0.0000
2271.7200	0.0059	-1.5725	0.0041	-1.5759	0.0006	0.0022	0.0434	-0.0195	0.0607	-0.0602	0.0998	0.0548	1.2378	-1.2185	0.5631	-0.2533	0.2922	0.2539	1.4914	-1.4206	0.6967	-0.2987	0.3282	0.2925	-0.0002	0.0581	-0.0801	0.0092	-0.0024	-0.0000
2271.7320	0.0064	-1.5727	0.0048	-1.5766	0.0019	0.0028	0.0431	-0.0200	0.0624	-0.0607	0.1026	0.0542	1.3957	-1.2100	0.6300	-0.2836	0.2889	0.2328	1.4914	-1.4204	0.6949	-0.2985	0.3281	0.2925	-0.0002	0.0599	-0.0979	0.0111	-0.0027	-0.0000
2271.7420	0.0068	-1.5729	0.0055	-1.5772	0.0029	0.0033	0.0425	-0.0185	0.0634	-0.0609	0.1014	0.0542	1.4715	-1.3971	0.5118	-0.2467	0.2917	0.2329	1.4914	-1.4205	0.6933	-0.2984	0.3281	0.2925	-0.0002	0.0586	-0.1138	0.0123	-0.0028	-0.0000
2271.7540	0.0073	-1.5731	0.0062	-1.5779	0.0041	0.0040	0.0436	-0.0192	0.0614	-0.0604	0.0997	0.0518	1.3869	-1.4742	0.5980	-0.3042	0.2825	0.2977	1.4914	-1.4210	0.6912	-0.2983	0.3281	0.2925	-0.0002	0.0534	-0.1347	0.0140	-0.0029	-0.0000
2271.7640	0.0078	-1.5733	0.0068	-1.5785	0.0051	0.0045	0.0446	-0.0188	0.0600	-0.0611	0.1026	0.0522	1.3411	-1.5490	0.6624	-0.3102	0.2603	0.3307	1.4914	-1.4209	0.6895	-0.2981	0.3281	0.2925	-0.0002	0.0541	-0.1508	0.0154	-0.0030	-0.0000
2271.7760	0.0081	-1.5733	0.0073	-1.5787	0.0058	0.0047	-0.0175	0.0145	-0.0676	0.0324	0.0071	-0.0400	0.2655	-2.3406	3.7029	-0.3641	-0.2764	0.5566	-0.0202	0.1022	0.0462	0.0112	-0.5635	0.0000	-0.2422	1.2235	0.4544	0.1207	-6.2067	0.0000
2271.7860	0.0079	-1.5733	0.0070	-1.5788	0.0057	0.0047	-0.0036	0.0006	-0.0135	-0.0050	-0.0033	-0.0005	0.1833	-0.0907	0.6405	0.0301	0.0562	0.0530	-0.0000	0.0037	-0.0166	0.0015	-0.0003	0.0000	-0.0000	0.0441	-0.1629	0.0163	-0.0031	0.0000
2271.7960	0.0079	-1.5733	0.0071	-1.5787	0.0056	0.0047	-0.0007	0.0013	0.0024	0.0019	-0.0043	-0.0005	-0.2411	-0.5343	-0.2002	-0.0291	0.0864	0.0327	-0.0000	0.0034	-0.0168	0.0015	-0.0003	0.0000	-0.0000	0.0409	-0.1649	0.0159	-0.0030	0.0000
2271.8060	0.0079	-1.5733	0.0072	-1.5787	0.0056	0.0047	-0.0007	0.0013	0.0012	0.0010	-0.0002	-0.0004	-0.2386	-0.5057	-0.1038	-0.0415	0.0000	0.0498	0.0000	0.0034	-0.0168	0.0015	-0.0003	0.0000	0.0000	0.0405	-0.1653	0.0159	-0.0030	0.0000
2271.8180	0.0079	-1.5733	0.0071	-1.5787	0.0056	0.0047	-0.0003	0.0000	-0.0034	0.0011	0.0002	-0.0003	-0.2631	-0.5381	0.0449	-0.0058	0.0155	0.0778	-0.0000	0.0033	-0.0168	0.0015	-0.0003	0.0000	-0.0000	0.0397	-0.1652	0.0159	-0.0030	0.0000
2271.8280	0.0079	-1.5733	0.0071	-1.5787	0.0056	0.0047	-0.0006	-0.0002	-0.0000	0.0005	-0.0003	-0.0002	-0.3578	-0.5804	-0.0224	-0.0412	0.0160	0.0927	0.0000	0.0034	-0.0169	0.0015	-0.0003	0.0000	0.0000	0.0410	-0.1659	0.0158	-0.0029	0.0000
2271.8380	0.0079	-1.5733	0.0071	-1.5787	0.0056	0.0047	-0.0002	-0.0002	0.0002	-0.0000	-0.0001	-0.0001	-0.4753	-0.5456	-0.1552	-0.0499	0.0108	0.1121	0.0000	0.0031	-0.0169	0.0015	-0.0003	0.0000	0.0000	0.0370	-0.1659	0.0158	-0.0029	0.0000
2271.8480	0.0079	-1.5733	0.0070	-1.5787	0.0056	0.0047	-0.0002	-0.0003	-0.0040	-0.0000	-0.0001	0.0001	-0.2878	-0.6103	0.0538	-0.0251	0.0334	0.1093	0.0000	0.0037	-0.0164	0.0015	-0.0003	0.0000	0.0000	0.0442	-0.1617	0.0162	-0.0030	0.0000
2271.8580	0.0079	-1.5733	0.0071	-1.5787	0.0056	0.0047	-0.0002	-0.0002	0.0022	-0.0001	-0.0001	0.0001	-0.3553	-0.5777	-0.1930	-0.0550	0.0287	0.1139	0.0000	0.0035	-0.0167	0.0015	-0.0003	0.0000	0.0000	0.0416	-0.1643	0.0159	-0.0030	0.0000
2271.8680	0.0079	-1.5733	0.0070	-1.5787	0.0056	0.0047	-0.0003	-0.0001	-0.0017	-0.0003	0.0001	0.0001	-0.4372	-0.6097	0.0234	-0.0572	0.0417	0.1273	-0.0000	0.0037	-0.0165	0.0015	-0.0003	0.0000	-0.0000	0.0447	-0.1621	0.0162	-0.0030	0.0000
2271.8800	0.0079	-1.5733	0.0070	-1.5787	0.0056	0.0047	-0.0002	-0.0001	-0.0001	-0.0001	0.0000	0.0002	-0.5294	-0.6682	-0.0076	-0.0445	0.0242	0.1248	0.0000	0.0035	-0.0167	0.0015	-0.0003	0.0000	0.0000	0.0421	-0.1638	0.0159	-0.0030	0.0000
2271.8900	0.0079	-1.5733	0.0071	-1.5787	0.0056	0.0047	-0.0001	0.0001	-0.0000	-0.0001	0.0000	0.0002	-0.3890	-0.6887	-0.0515	-0.0766	0.0125	0.1365	0.0000	0.0032	-0.0168	0.0015	-0.0003	0.0000	0.0000	0.0386	-0.1653	0.0159	-0.0030	0.0000
2271.9000	0.0079	-1.5733	0.0070	-1.5787	0.0056	0.0047	-0.0001	-0.0000	0.0001	-0.0001	-0.0000	0.0002	-0.3634	-0.7287	-0.0600	-0.0401	0.0236	0.1261	-0.0000	0.0032	-0.0167	0.0015	-0.0003	0.0000	-0.0000	0.0386	-0.1643	0.0159	-0.0030	0.0000
2271.9120	0.0079	-1.5733	0.0071	-1.5787	0.0056	0.0047	-0.0001	-0.0000	0.0001	-0.0001	-0.0000	0.0003	-0.4550	-0.7207	-0.1170	-0.0636	0.0322	0.1590	-0.0000	0.0034	-0.0167	0.0015	-0.0003	0.0000	-0.0000	0.0407	-0.1642	0.0160	-0.0030	0.0000
2271.9220	0.0079	-1.5733	0.0071	-1.5788	0.0056	0.0047	-0.0001	-0.0000	-0.0001	-0.0001	-0.0000	0.0002	-0.5220	-0.7905	-0.0516	-0.0758	0.0522	0.1507	-0.0000	0.0034	-0.0166	0.0015	-0.0003	0.0000	-0.0000	0.0413	-0.1636	0.0161	-0.0030	0.0000
2271.9340	0.0079	-1.5733	0.0071	-1.5787	0.0056	0.0047	-0.0001	-0.0001	-0.0002	-0.0001	-0.0000	0.0003	-0.5224	-0.8538	-0.0548	-0.0296	0.0875	0.1529	0.0000	0.0038	-0.0164	0.0015	-0.0003	0.0000	0.0000	0.0461	-0.1618	0.0161	-0.0030	0.0000
2271.9440	0.0079	-1.5733	0.0070	-1.5787	0.0056	0.0047	-0.0002	-0.0001	-0.0002	-0.0001	0.0000	0.0002	-0.4399	-0.8820	-0.0301	-0.0599	0.0488	0.1472	0.0000	0.0039	-0.0163	0.0015	-0.0003	0.0000	0.0000	0.0472	-0.1607	0.0163	-0.0031	0.0000
2271.9560	0.0079	-1.5733	0.0071	-1.5787	0.0056	0.0047	-0.0001	-0.0003	-0.0001	-0.0001	0.0000	0.0002	-0.6523	-0.8493	-0.0269	-0.0487	0.0762	0.1839	0.0000	0.0038	-0.0165	0.0015	-0.0003	0.0000	0.0000	0.0456	-0.1622	0.0161	-0.0030	0.0000
2271.9660	0.0079	-1.5733	0.0070	-1.5787	0.0056	0.0047	-0.0001	-0.0003	-0.0001	-0.0001	0.0000	0.0003	-0.3978	-0.9358	-0.0504	-0.0615	0.0511	0.1920	0.0000	0.0035	-0.0165	0.0015	-0.0003	0.0000	0.0000	0.0422	-0.1627	0.0161	-0.0030	0.0000
2271.9780	0.0079	-1.5733	0.0071	-1.5787	0.0056	0.0047	-0.0001	-0.0002	-0.0001	-0.0001	0.0002	0.0003	-0.5118	-0.9444	-0.1155	-0.0754	0.0505	0.1828	-0.0000	0.0038	-0.0165	0.0015	-0.0003	0.0000	-0.0000	0.0456	-0.1622	0.0161	-0.0030	0.0000
2271.9880	0.0079	-1.5733	0.0071	-1.5787	0.0056	0.0047	-0.0001	-0.0002	0.0000	-0.0000	0.0000	0.0003	-0.4955	-1.0590	-0.0424	-0.1003	0.0457	0.1751	-0.0000	0.0039	-0.0163	0.0015	-0.0003	0.0000	-0.0000	0.0471	-0.1608	0.0162	-0.0030	0.0000
2271.9980	0.0078	-1.5733	0.0071	-1.5787	0.0056	0.0047	-0.0001	-0.0001	0.0000	-0.0000	0.0000	0.0004	-0.4418	-0.9319	-0.0557	-0.0962	0.0766	0.1518	0.0000	0.0037	-0.0166	0.0015	-0.0003	0.0000	0.0000	0.0445	-0.1633	0.0160	-0.0030	0.0000
2272.0080	0.0079	-1.5733	0.0070	-1.5787	0.0056	0.0047	-0.0001	-0.0001	0.0000	-0.0000	0.0001	0.0003	-0.4308	-1.0265	-0.1019	-0.0709	0.0434	0.1837	-0.0000	0.0035	-0.0166	0.0015	-0.0003	0.0000	-0.0000	0.0421	-0.1637	0.0160	-0.0030	0.0000
2272.0200	0.0079	-1.5733	0.0071	-1.5787	0.0056	0.0047	-0.0000	-0.0001	0.0000	-0.0000	0.0001	0.0003	-0.4732	-1.0522	-0.0976	-0.0654	0.0519	0.1642	0.0000	0.0035	-0.0167	0.0015	-0.0003	0.0000	0.0000	0.0416	-0.1642	0.0160	-0.0030	0.0000
2272.0300	0.0079	-1.5733	0.0071	-1.5787	0.0056	0.0047	0.0000	-0.0001	0.0000	-0.0000	0.0000	0.0002	-0.4275	-1.0877	-0.0683	-0.0778	0.0622	0.1592	-0.0000	0.0041	-0.0164	0.0015	-0.0003	0.0000	-0.0000	0.0490	-0.1618	0.0161	-0.0030	0.0000
2272.0400	0.0079	-1.5733	0.0071	-1.5787	0.0056	0.0047	0.0000	-0.0001	0.0000	-0.0000	0.0000	0.0002	-0.4293	-1.2201	-0.0827	-0.0956	0.0465	0.1873	0.0000	0.0036	-0.0165	0.0015	-0.0003	0.0000	0.0000	0.0432	-0.1627	0.0161	-0.0030	0.0000
2272.0500	0.0079	-1.5733	0.0071	-1.5787	0.0056	0.0047	0.0000	-0.0003	0.0000	-0.0000	0.0001	0.0002	-0.4782	-1.0855	-0.0701	-0.1013	0.0711	0.1683	-0.0000	0.0038	-0.0165	0.0015	-0.0003	0.0000	-0.0000	0.0456	-0.1622	0.0161	-0.0030	0.0000
2272.0620	0.0079	-1.5733	0.0071	-1.5787	0.0056	0.0047	0.0000	-0.0003	0.0000	-0.0000	0.0001	0.0002	-0.4217	-1.1253	-0.0793	-0.0990	0.0603	0.1934	0.0000	0.0038	-0.0165	0.0015	-0.0003	0.0000	0.0000	0.0451	-0.1627	0.0161	-0.0030	0.0000
2272.0720	0.0079	-1.5733	0.0071	-1.5787	0.0056	0.0047	0.0000	-0.0002	0.0000	-0.0000	0.0000	0.0001	-0.4511	-1.1458	-0.0405	-0.1080	0.0489	0.2098	0.0000	0.0038	-0.0165	0.0015	-0.0003	0.0000	0.0000	0.0452	-0.1627	0.0161	-0.0030	0.0000
2272.0840	0.0079	-1.5733	0.0071	-1.5787	0.0056	0.0047	0.0000	-0.0002	0.0000	0.0000	0.0000	0.0001	-0.4064	-1.3253	-0.0905	-0.1174	0.0576	0.1902	-0.0000	0.0038	-0.0165	0.0015	-0.0003	0.0000	-0.0000	0.0456	-0.1622	0.0161	-0.0030	0.0000
2272.0940	0.0079	-1.5733	0.0071	-1.5787	0.0056	0.0047	0.0000	-0.0002	0.0000	0.0000	0.0000	0.0001	-0.2739	-1.2343	-0.0480	-0.0880	0.0809	0.2020	-0.0000	0.0037	-0.0165	0.0015	-0.0003	0.0000	-0.0000	0.0447	-0.1622	0.0162	-0.0030	0.0000
2272.1060	0.0079	-1.5733	0.0070	-1.5787	0.0056	0.0047	-0.0000	-0.0002	0.0000	0.0000	0.0000	0.0001	-0.3765	-1.2686	-0.0473	-0.1080	0.0526	0.2001	-0.0000	0.0039	-0.0165	0.0015	-0.0003	0.0000	-0.0000	0.0466	-0.1622	0.0162	-0.0030	0.0000
2272.1160	0.0079	-1.5734	0.0071	-1.5787	0.0056	0.0047	0.0001	-0.0002	0.0000	0.0000	0.0000	0.0001	-0.4084	-1.4120	-0.0909	-0.1141	0.0890	0.1816	0.0000	0.0038	-0.0165	0.0015	-0.0003	0.0000	0.0000	0.0456	-0.1622	0.0162	-0.0030	0.0000
2272.1260	0.0079	-1.5734	0.0071	-1.5787	0.0056	0.0047	0.0000	-0.0005	0.0000	0.0000	0.0000	0.0001	-0.3824	-1.3757	-0.0811	-0.1210	0.0316	0.1884	0.0000	0.0039	-0.0164	0.0015	-0.0003	0.0000	0.0000	0.0472	-0.1616	0.0163	-0.0031	0.0000
2272.1380	0.0079	-1.5734	0.0071	-1.5787	0.0056	0.0047	0.0000	-0.0009	0.0000	0.0000	0.0000	0.0001	-0.3075	-1.3043	-0.0757	-0.1193	0.1067	0.1783	-0.0000	0.0041	-0.0164	0.0015	-0.0003	0.0000	-0.0000	0.0488	-0.1610	0.0164	-0.0031	0.0000
2272.1480	0.0079	-1.5734	0.0071	-1.5787	0.0056	0.0047	0.0000	-0.0010	0.0000	0.0000	0.0000	0.0002	-0.2797	-1.2289	-0.0370	-0.1078	0.0637	0.2137	-0.0000	0.0042	-0.0164	0.0015	-0.0003	0.0000	-0.0000	0.0501	-0.1617	0.0162	-0.0030	0.0000
2272.1600	0.0079	-1.5734	0.0071	-1.5787	0.0056	0.0047	0.0001	-0.0013	-0.0000	-0.0001	0.0000	0.0002	-0.5735	-1.3391	-0.0862	-0.0836	0.0840	0.1881	-0.0000	0.0039	-0.0164	0.0015	-0.0003	0.0000	-0.0000	0.0461	-0.1617	0.0161	-0.0030	0.0000
2272.1700	0.0079	-1.5734	0.0071	-1.5787	0.0056	0.0048	-0.0000	-0.0013	-0.0000	-0.0001	0.0000	0.0002	-0.3503	-1.1724	-0.0745	-0.1048	0.0817	0.1858	-0.0000	0.0044	-0.0163	0.0015	-0.0003	0.0000	-0.0000	0.0526	-0.1601	0.0163	-0.0031	0.0000
2272.1800	0.0079	-1.5734	0.0071	-1.5788	0.0056	0.0048	-0.0000	-0.0009	-0.0000	-0.0001	0.0000	0.0002	-0.3375	-1.1904	-0.0671	-0.1153	0.0575	0.1850	0.0000	0.0043	-0.0163	0.0015	-0.0003	0.0000	0.0000	0.0516	-0.1602	0.0162	-0.0031	0.0000
2272.1920	0.0079	-1.5734	0.0071	-1.5787	0.0056	0.0047	-0.0000	-0.0007	-0.0000	-0.0001	0.0000	0.0001	-0.4259	-1.3080	-0.0747	-0.1436	0.0603	0.1698	-0.0000	0.0043	-0.0163	0.0015	-0.0003	0.0000	-0.0000	0.0516	-0.1601	0.0163	-0.0031	0.0000
2272.2020	0.0079	-1.5734	0.0071	-1.5787	0.0056	0.0047	-0.0000	-0.0005	-0.0000	-0.0001	0.0000	0.0001	-0.3655	-1.2595	-0.0686	-0.1066	0.0605	0.1974	-0.0000	0.0045	-0.0162	0.0015	-0.0003	0.0000	-0.0000	0.0541	-0.1596	0.0164	-0.0031	0.0000
2272.2120	0.0079	-1.5734	0.0071	-1.5787	0.0056	0.0047	-0.0000	-0.0004	-0.0000	-0.0001	0.0000	0.0001	-0.4915	-1.3570	-0.0829	-0.1224	0.0617	0.1825	0.0000	0.0042	-0.0163	0.0015	-0.0003	0.0000	0.0000	0.0503	-0.1606	0.0164	-0.0031	0.0000
2272.2220	0.0078	-1.5734	0.0071	-1.5787	0.0056	0.0047	-0.0000	-0.0003	-0.0000	-0.0000	0.0000	0.0001	-0.2437	-1.3941	-0.1299	-0.1054	0.0664	0.1819	0.0000	0.0045	-0.0163	0.0015	-0.0003	0.0000	0.0000	0.0534	-0.1603	0.0162	-0.0031	0.0000
2272.2320	0.0079	-1.5734	0.0071	-1.5787	0.0056	0.0047	0.0000	-0.0002	-0.0000	-0.0000	0.0000	0.0001	-0.3111	-1.4214	-0.0967	-0.1095	0.0710	0.1442	0.0000	0.0044	-0.0162	0.0015	-0.0003	0.0000	0.0000	0.0531	-0.1597	0.0163	-0.0031	0.0000
2272.2420	0.0079	-1.5734	0.0071	-1.5787	0.0056	0.0047	0.0001	-0.0002	-0.0000	-0.0000	0.0000	0.0001	-0.3236	-1.4360	-0.0780	-0.1440	0.0789	0.1737	0.0000	0.0045	-0.0162	0.0015	-0.0003	0.0000	0.0000	0.0541	-0.1596	0.0164	-0.0031	0.0000
2272.2540	0.0079	-1.5734	0.0071	-1.5787	0.0056	0.0048	0.0000	-0.0004	-0.0000	-0.0000	0.0000	0.0001	-0.3125	-1.4249	-0.0743	-0.1107	0.0768	0.1495	0.0000	0.0041	-0.0164	0.0015	-0.0003	0.0000	0.0000	0.0496	-0.1612	0.0162	-0.0030	0.0000
2272.2640	0.0079	-1.5734	0.0071	-1.5787	0.0056	0.0047	0.0000	-0.0006	-0.0000	0.0000	0.0001	0.0001	-0.4181	-1.3858	-0.0446	-0.1276	0.0639	0.1731	-0.0000	0.0045	-0.0163	0.0015	-0.0003	0.0000	-0.0000	0.0536	-0.1601	0.0163	-0.0031	0.0000
2272.2740	0.0079	-1.5734	0.0070	-1.5787	0.0056	0.0048	0.0001	-0.0006	-0.0000	0.0000	0.0001	0.0001	-0.3613	-1.3523	-0.0950	-0.1275	0.1050	0.1685	-0.0000	0.0046	-0.0161	0.0015	-0.0003	0.0000	-0.0000	0.0551	-0.1586	0.0164	-0.0031	0.0000
2272.2860	0.0079	-1.5734	0.0071	-1.5787	0.0056	0.0047	0.0001	-0.0008	-0.0000	0.0000	0.0001	0.0001	-0.3787	-1.4003	-0.0577	-0.1300	0.0829	0.1607	-0.0000	0.0047	-0.0161	0.0015	-0.0003	0.0000	-0.0000	0.0565	-0.1582	0.0164	-0.0031	0.0000
2272.2960	0.0079	-1.5734	0.0071	-1.5787	0.0056	0.0047	0.0000	-0.0006	-0.0000	0.0000	0.0000	0.0001	-0.3658	-1.3376	-0.0818	-0.1271	0.0785	0.1876	-0.0000	0.0049	-0.0160	0.0015	-0.0003	0.0000	-0.0000	0.0581	-0.1576	0.0166	-0.0031	0.0000
2272.3080	0.0079	-1.5734	0.0071	-1.5787	0.0056	0.0048	0.0001	-0.0005	-0.0000	0.0000	0.0000	0.0001	-0.5022	-1.3172	-0.0542	-0.1398	0.0712	0.1581	0.0000	0.0048	-0.0161	0.0015	-0.0003	0.0000	0.0000	0.0576	-0.1581	0.0165	-0.0031	0.0000
2272.3180	0.0079	-1.5734	0.0071	-1.5787	0.0056	0.0047	-0.0001	-0.0004	-0.0000	0.0000	0.0000	0.0000	-0.3141	-1.2270	-0.0820	-0.1062	0.0949	0.1705	0.0000	0.0049	-0.0160	0.0015	-0.0003	0.0000	0.0000	0.0591	-0.1575	0.0166	-0.0032	0.0000
2272.3300	0.0079	-1.5734	0.0070	-1.5787	0.0056	0.0047	0.0000	-0.0003	-0.0000	-0.0001	0.0000	0.0000	-0.2853	-1.3509	-0.0628	-0.1279	0.0693	0.1702	0.0000	0.0051	-0.0160	0.0015	-0.0003	0.0000	0.0000	0.0605	-0.1571	0.0166	-0.0031	0.0000
2272.3400	0.0079	-1.5734	0.0071	-1.5787	0.0056	0.0048	0.0001	-0.0002	-0.0000	-0.0000	0.0000	0.0000	-0.2643	-1.3062	-0.0406	-0.1230	0.1010	0.1707	0.0000	0.0047	-0.0161	0.0015	-0.0003	0.0000	0.0000	0.0569	-0.1588	0.0163	-0.0031	0.0000
2272.3520	0.0079	-1.5734	0.0071	-1.5787	0.0056	0.0047	0.0000	-0.0002	-0.0000	-0.0000	0.0000	0.0000	-0.3751	-1.3931	-0.0932	-0.1392	0.0803	0.1582	0.0000	0.0053	-0.0159	0.0015	-0.0003	0.0000	0.0000	0.0635	-0.1561	0.0166	-0.0032	0.0000
2272.3620	0.0079	-1.5734	0.0071	-1.5787	0.0056	0.0047	0.0000	-0.0001	-0.0000	-0.0000	0.0000	0.0000	-0.3909	-1.2818	-0.1002	-0.1277	0.0820	0.1721	-0.0000	0.0049	-0.0160	0.0015	-0.0003	0.0000	-0.0000	0.0591	-0.1575	0.0166	-0.0031	0.0000
2272.3720	0.0079	-1.5735	0.0071	-1.5787	0.0056	0.0048	0.0000	-0.0001	-0.0000	-0.0000	0.0000	0.0000	-0.4036	-1.3079	-0.0852	-0.1438	0.0951	0.1762	0.0000	0.0051	-0.0159	0.0015	-0.0003	0.0000	0.0000	0.0610	-0.1566	0.0166	-0.0031	0.0000
2272.3820	0.0079	-1.5735	0.0071	-1.5787	0.0056	0.0047	-0.0000	-0.0001	-0.0000	0.0000	0.0000	0.0000	-0.1912	-1.2725	-0.0496	-0.1441	0.0826	0.2015	0.0000	0.0051	-0.0160	0.0015	-0.0003	0.0000	0.0000	0.0614	-0.1572	0.0165	-0.0031	0.0000
2272.3940	0.0079	-1.5734	0.0071	-1.5787	0.0056	0.0047	0.0000	-0.0001	-0.0000	0.0000	0.0000	0.0000	-0.0842	-1.2554	-0.1373	-0.1253	0.0784	0.1630	0.0000	0.0049	-0.0161	0.0015	-0.0003	0.0000	0.0000	0.0586	-0.1580	0.0166	-0.0031	0.0000
2272.4040	0.0079	-1.5734	0.0071	-1.5787	0.0056	0.0048	0.0000	-0.0001	-0.0000	0.0000	0.0000	0.0000	-0.2809	-1.3715	-0.0825	-0.1226	0.0750	0.1898	0.0000	0.0049	-0.0161	0.0015	-0.0003	0.0000	0.0000	0.0590	-0.1586	0.0165	-0.0031	0.0000
2272.4140	0.0079	-1.5735	0.0071	-1.5787	0.0056	0.0047	0.0000	-0.0001	-0.0000	0.0000	0.0000	0.0000	-0.3456	-1.3406	-0.0333	-0.1362	0.0861	0.1706	0.0000	0.0048	-0.0161	0.0015	-0.0003	0.0000	0.0000	0.0571	-0.1586	0.0165	-0.0031	0.0000
2272.4240	0.0079	-1.5734	0.0071	-1.5788	0.0056	0.0047	0.0000	-0.0001	-0.0000	0.0000	0.0000	0.0000	-0.3341	-1.2735	-0.1234	-0.1268	0.0971	0.1880	0.0000	0.0052	-0.0159	0.0015	-0.0003	0.0000	0.0000	0.0622	-0.1565	0.0167	-0.0032	0.0000
2272.4340	0.0079	-1.5734	0.0071	-1.5787	0.0056	0.0047	0.0000	-0.0001	-0.0000	0.0000	0.0000	0.0000	-0.3650	-1.2480	-0.0785	-0.1097	0.1088	0.1741	-0.0000	0.0051	-0.0160	0.0015	-0.0003	0.0000	-0.0000	0.0611	-0.1576	0.0166	-0.0032	0.0000
2272.4440	0.0079	-1.5735	0.0071	-1.5787	0.0056	0.0047	0.0000	-0.0001	-0.0000	0.0000	0.0000	0.0000	-0.2692	-1.3363	-0.0645	-0.1323	0.0920	0.1696	-0.0000	0.0052	-0.0159	0.0016	-0.0003	0.0000	-0.0000	0.0627	-0.1560	0.0167	-0.0032	0.0000
2272.4560	0.0079	-1.5734	0.0071	-1.5787	0.0056	0.0047	0.0000	-0.0001	-0.0000	0.0000	0.0000	0.0000	-0.4294	-1.2785	-0.0950	-0.1459	0.1019	0.1838	0.0000	0.0048	-0.0161	0.0015	-0.0003	0.0000	0.0000	0.0576	-0.1581	0.0165	-0.0031	0.0000
2272.4660	0.0079	-1.5734	0.0071	-1.5787	0.0056	0.0048	0.0001	-0.0001	-0.0000	0.0000	0.0000	0.0000	-0.2998	-1.2710	-0.0653	-0.1223	0.0869	0.1538	0.0000	0.0053	-0.0159	0.0016	-0.0003	0.0000	0.0000	0.0631	-0.1565	0.0167	-0.0032	0.0000
2272.4780	0.0079	-1.5734	0.0071	-1.5787	0.0056	0.0047	-0.0000	-0.0000	-0.0000	0.0000	0.0000	0.0000	-0.3846	-1.2761	-0.0256	-0.1593	0.1227	0.1597	-0.0000	0.0050	-0.0160	0.0015	-0.0003	0.0000	-0.0000	0.0600	-0.1576	0.0165	-0.0031	0.0000
2272.4880	0.0079	-1.5735	0.0071	-1.5787	0.0056	0.0047	-0.0000	-0.0000	-0.0000	0.0000	0.0000	0.0000	-0.2133	-1.2893	-0.0396	-0.1501	0.0913	0.1787	0.0000	0.0053	-0.0159	0.0015	-0.0003	0.0000	0.0000	0.0636	-0.1560	0.0167	-0.0032	0.0000
2272.4980	0.0079	-1.5735	0.0071	-1.5787	0.0056	0.0047	0.0001	-0.0000	-0.0000	0.0000	0.0000	0.0000	-0.2894	-1.2390	-0.1030	-0.1414	0.1249	0.1455	0.0000	0.0048	-0.0161	0.0015	-0.0003	0.0000	0.0000	0.0576	-0.1581	0.0165	-0.0031	0.0000
2272.5100	0.0079	-1.5734	0.0071	-1.5787	0.0056	0.0047	0.0001	-0.0000	-0.0000	0.0000	0.0000	0.0000	-0.2550	-1.3165	-0.0955	-0.1630	0.0854	0.1806	0.0000	0.0046	-0.0161	0.0015	-0.0003	0.0000	0.0000	0.0551	-0.1586	0.0165	-0.0031	0.0000
2272.5200	0.0079	-1.5734	0.0071	-1.5787	0.0056	0.0048	0.0001	-0.0000	-0.0000	0.0000	0.0000	0.0000	-0.2872	-1.2744	-0.0249	-0.1220	0.0994	0.1772	0.0000	0.0049	-0.0159	0.0015	-0.0003	0.0000	0.0000	0.0581	-0.1565	0.0166	-0.0032	0.0000
2272.5320	0.0079	-1.5734	0.0071	-1.5787	0.0056	0.0047	0.0001	-0.0000	-0.0000	0.0000	0.0000	0.0000	-0.2664	-1.3503	-0.0641	-0.1268	0.0778	0.1681	0.0000	0.0053	-0.0158	0.0016	-0.0003	0.0000	0.0000	0.0637	-0.1550	0.0168	-0.0032	0.0000
2272.5420	0.0079	-1.5735	0.0071	-1.5787	0.0056	0.0048	0.0000	-0.0000	-0.0000	0.0000	0.0000	0.0000	-0.3749	-1.3467	-0.0740	-0.1173	0.0978	0.1666	0.0000	0.0051	-0.0160	0.0015	-0.0003	0.0000	0.0000	0.0606	-0.1570	0.0166	-0.0032	0.0000
2272.5540	0.0079	-1.5734	0.0070	-1.5787	0.0056	0.0047	0.0001	-0.0000	-0.0000	-0.0000	0.0000	0.0000	-0.3098	-1.3339	-0.0313	-0.1233	0.0806	0.1505	-0.0000	0.0053	-0.0158	0.0015	-0.0003	0.0000	-0.0000	0.0640	-0.1556	0.0166	-0.0032	0.0000
2272.5640	0.0079	-1.5734	0.0071	-1.5787	0.0056	0.0047	0.0001	-0.0000	-0.0000	-0.0000	0.0000	0.0000	-0.2110	-1.3237	-0.0642	-0.1494	0.1052	0.1468	0.0000	0.0052	-0.0159	0.0016	-0.0003	0.0000	0.0000	0.0626	-0.1560	0.0167	-0.0032	0.0000
2272.5760	0.0079	-1.5734	0.0071	-1.5787	0.0056	0.0047	0.0000	-0.0000	-0.0000	-0.0000	0.0000	0.0000	-0.2983	-1.2784	-0.0879	-0.1242	0.0832	0.1484	0.0000	0.0049	-0.0160	0.0015	-0.0003	0.0000	0.0000	0.0585	-0.1571	0.0166	-0.0031	0.0000
2272.5860	0.0079	-1.5735	0.0071	-1.5787	0.0056	0.0047	0.0001	-0.0000	-0.0000	0.0000	0.0000	0.0000	-0.2434	-1.2802	-0.0918	-0.1364	0.0845	0.1999	-0.0000	0.0053	-0.0158	0.0016	-0.0003	0.0000	-0.0000	0.0631	-0.1555	0.0167	-0.0032	0.0000
2272.5980	0.0079	-1.5735	0.0071	-1.5787	0.0056	0.0047	0.0000	-0.0000	-0.0000	0.0000	0.0000	0.0000	-0.2769	-1.2662	-0.0788	-0.1115	0.1065	0.1503	0.0000	0.0052	-0.0159	0.0016	-0.0003	0.0000	0.0000	0.0627	-0.1560	0.0168	-0.0032	0.0000
2272.6080	0.0079	-1.5734	0.0071	-1.5787	0.0056	0.0047	0.0000	-0.0000	-0.0000	0.0000	0.0000	0.0000	-0.3342	-1.2647	-0.0756	-0.1177	0.0875	0.1507	0.0000	0.0054	-0.0158	0.0015	-0.0003	0.0000	0.0000	0.0644	-0.1552	0.0165	-0.0031	0.0000
2272.6200	0.0079	-1.5734	0.0071	-1.5787	0.0056	0.0047	0.0000	-0.0000	-0.0000	0.0000	0.0000	0.0000	-0.3627	-1.3106	-0.1193	-0.1405	0.0949	0.1858	-0.0000	0.0054	-0.0158	0.0015	-0.0003	0.0000	-0.0000	0.0650	-0.1556	0.0166	-0.0032	0.0000
2272.6300	0.0078	-1.5734	0.0070	-1.5787	0.0056	0.0047	0.0001	-0.0000	-0.0000	0.0000	0.0000	0.0000	-0.2787	-1.3068	-0.0449	-0.1320	0.1047	0.1611	0.0000	0.0054	-0.0158	0.0016	-0.0003	0.0000	0.0000	0.0641	-0.1555	0.0167	-0.0032	0.0000
2272.6400	0.0079	-1.5734	0.0071	-1.5787	0.0056	0.0047	0.0001	-0.0000	-0.0000	0.0000	0.0000	0.0000	-0.3089	-1.3707	-0.0681	-0.1272	0.0836	0.1588	0.0000	0.0053	-0.0158	0.0015	-0.0003	0.0000	0.0000	0.0641	-0.1556	0.0167	-0.0032	0.0000
2272.6520	0.0079	-1.5734	0.0071	-1.5787	0.0056	0.0048	0.0001	-0.0000	-0.0000	0.0000	0.0000	0.0000	-0.3380	-1.2796	-0.0560	-0.1304	0.0786	0.1634	-0.0000	0.0049	-0.0161	0.0015	-0.0003	0.0000	-0.0000	0.0586	-0.1580	0.0166	-0.0031	0.0000
2272.6620	0.0079	-1.5734	0.0071	-1.5787	0.0056	0.0047	0.0000	-0.0000	-0.0000	0.0000	0.0000	0.0000	-0.2834	-1.3076	-0.0515	-0.1322	0.1022	0.1600	0.0000	0.0046	-0.0162	0.0015	-0.0003	0.0000	0.0000	0.0546	-0.1591	0.0164	-0.0031	0.0000
2272.6740	0.0079	-1.5734	0.0071	-1.5787	0.0056	0.0047	0.0001	-0.0000	-0.0000	0.0000	0.0000	0.0000	-0.1949	-1.2580	-0.0775	-0.1300	0.1113	0.1459	-0.0000	0.0049	-0.0160	0.0015	-0.0003	0.0000	-0.0000	0.0591	-0.1576	0.0166	-0.0031	0.0000
2272.6840	0.0079	-1.5734	0.0071	-1.5787	0.0056	0.0047	0.0000	-0.0000	-0.0000	0.0000	0.0000	0.0000	-0.3203	-1.2837	-0.1001	-0.1464	0.1020	0.1547	0.0000	0.0050	-0.0160	0.0015	-0.0003	0.0000	0.0000	0.0596	-0.1570	0.0167	-0.0032	0.0000
2272.6960	0.0079	-1.5735	0.0071	-1.5787	0.0056	0.0048	0.0000	-0.0000	-0.0000	0.0000	0.0000	0.0000	-0.2694	-1.3399	-0.0502	-0.1373	0.0920	0.1532	0.0000	0.0050	-0.0160	0.0015	-0.0003	0.0000	0.0000	0.0600	-0.1576	0.0165	-0.0031	0.0000
2272.7060	0.0079	-1.5734	0.0071	-1.5787	0.0056	0.0048	0.0000	-0.0000	-0.0000	0.0000	0.0000	0.0000	-0.4307	-1.2524	-0.0710	-0.1328	0.0900	0.1838	0.0000	0.0050	-0.0161	0.0015	-0.0003	0.0000	0.0000	0.0595	-0.1581	0.0165	-0.0031	0.0000
2272.7180	0.0079	-1.5735	0.0071	-1.5787	0.0056	0.0047	0.0000	-0.0000	-0.0000	0.0000	0.0000	0.0000	-0.3201	-1.2662	-0.0569	-0.1133	0.0967	0.1408	-0.0000	0.0051	-0.0159	0.0016	-0.0003	0.0000	-0.0000	0.0606	-0.1560	0.0167	-0.0032	0.0000
2272.7280	0.0079	-1.5734	0.0071	-1.5787	0.0056	0.0047	0.0000	-0.0000	-0.0000	0.0000	0.0000	0.0000	-0.3051	-1.3375	-0.0479	-0.1233	0.1109	0.1799	0.0000	0.0049	-0.0161	0.0015	-0.0003	0.0000	0.0000	0.0586	-0.1581	0.0165	-0.0031	0.0000
2272.7400	0.0079	-1.5734	0.0071	-1.5787	0.0056	0.0047	0.0000	-0.0000	-0.0000	0.0000	0.0000	0.0000	-0.2400	-1.3429	-0.0522	-0.1321	0.0887	0.1795	-0.0000	0.0049	-0.0160	0.0015	-0.0003	0.0000	-0.0000	0.0591	-0.1575	0.0166	-0.0031	0.0000
2272.7500	0.0079	-1.5735	0.0071	-1.5788	0.0056	0.0047	0.0000	-0.0000	-0.0000	0.0000	0.0000	0.0000	-0.2731	-1.2529	-0.0630	-0.1241	0.0977	0.1609	0.0000	0.0053	-0.0158	0.0016	-0.0003	0.0000	0.0000	0.0637	-0.1559	0.0168	-0.0032	0.0000
2272.7600	0.0079	-1.5734	0.0071	-1.5787	0.0056	0.0047	0.0000	-0.0000	-0.0000	0.0000	0.0000	0.0000	-0.2170	-1.2671	-0.0980	-0.1169	0.0962	0.1840	0.0000	0.0051	-0.0160	0.0015	-0.0003	0.0000	0.0000	0.0606	-0.1570	0.0166	-0.0032	0.0000
2272.7720	0.0079	-1.5735	0.0071	-1.5787	0.0056	0.0047	0.0000	-0.0000	-0.0000	0.0000	0.0000	0.0000	-0.3370	-1.2896	-0.0655	-0.1190	0.0880	0.1421	0.0000	0.0050	-0.0160	0.0015	-0.0003	0.0000	0.0000	0.0601	-0.1575	0.0166	-0.0032	0.0000
2272.7820	0.0079	-1.5735	0.0071	-1.5787	0.0056	0.0047	0.0001	-0.0000	-0.0000	0.0000	0.0000	0.0000	-0.2346	-1.3084	-0.0211	-0.1339	0.0873	0.1749	0.0000	0.0051	-0.0159	0.0015	-0.0003	0.0000	0.0000	0.0611	-0.1565	0.0167	-0.0032	0.0000
2272.7940	0.0079	-1.5734	0.0071	-1.5787	0.0056	0.0047	0.0001	-0.0000	-0.0000	0.0000	0.0000	0.0000	-0.3025	-1.2289	-0.0611	-0.1230	0.1036	0.1460	0.0000	0.0050	-0.0159	0.0015	-0.0003	0.0000	0.0000	0.0600	-0.1566	0.0166	-0.0032	0.0000
2272.8040	0.0079	-1.5735	0.0071	-1.5787	0.0056	0.0048	0.0000	-0.0000	-0.0000	0.0000	0.0000	0.0000	-0.2953	-1.2618	-0.0870	-0.1362	0.1016	0.1355	0.0000	0.0051	-0.0160	0.0015	-0.0003	0.0000	0.0000	0.0606	-0.1571	0.0166	-0.0031	0.0000
2272.8160	0.0079	-1.5734	0.0071	-1.5787	0.0056	0.0047	0.0000	-0.0000	-0.0000	0.0000	0.0000	0.0000	-0.4014	-1.2750	-0.0489	-0.0979	0.0947	0.1673	0.0000	0.0050	-0.0160	0.0015	-0.0003	0.0000	0.0000	0.0601	-0.1576	0.0166	-0.0031	0.0000
2272.8260	0.0079	-1.5735	0.0071	-1.5787	0.0056	0.0047	0.0001	-0.0000	-0.0000	0.0000	0.0000	0.0000	-0.3908	-1.2666	-0.0398	-0.1503	0.1148	0.1463	0.0000	0.0050	-0.0160	0.0015	-0.0003	0.0000	0.0000	0.0596	-0.1570	0.0166	-0.0032	0.0000
2272.8360	0.0079	-1.5735	0.0070	-1.5787	0.0056	0.0047	-0.0000	-0.0000	-0.0000	0.0000	0.0000	0.0000	-0.3230	-1.2390	-0.0629	-0.1302	0.0696	0.1564	0.0000	0.0051	-0.0160	0.0015	-0.0003	0.0000	0.0000	0.0611	-0.1576	0.0166	-0.0031	0.0000
2272.8480	0.0078	-1.5734	0.0071	-1.5787	0.0056	0.0047	0.0000	-0.0000	-0.0000	0.0000	0.0000	0.0000	-0.2050	-1.1544	-0.0296	-0.1407	0.0838	0.1526	0.0000	0.0051	-0.0160	0.0015	-0.0003	0.0000	0.0000	0.0606	-0.1570	0.0167	-0.0032	0.0000
2272.8580	0.0079	-1.5734	0.0071	-1.5787	0.0056	0.0047	0.0001	-0.0000	-0.0000	0.0000	0.0000	0.0000	-0.2641	-1.2306	-0.0698	-0.1257	0.0983	0.1386	-0.0000	0.0053	-0.0159	0.0015	-0.0003	0.0000	-0.0000	0.0636	-0.1560	0.0167	-0.0032	0.0000
2272.8700	0.0079	-1.5734	0.0071	-1.5787	0.0056	0.0047	0.0001	-0.0000	-0.0000	0.0000	0.0000	0.0000	-0.2894	-1.2724	-0.0963	-0.1197	0.1044	0.1404	-0.0000	0.0053	-0.0159	0.0015	-0.0003	0.0000	-0.0000	0.0636	-0.1560	0.0167	-0.0032	0.0000
2272.8800	0.0079	-1.5735	0.0070	-1.5787	0.0056	0.0047	0.0001	-0.0000	-0.0000	0.0000	0.0000	0.0000	-0.2194	-1.2853	-0.0410	-0.1402	0.0599	0.1466	-0.0000	0.0055	-0.0158	0.0016	-0.0003	0.0000	-0.0000	0.0660	-0.1555	0.0167	-0.0032	0.0000
2272.8920	0.0079	-1.5734	0.0071	-1.5787	0.0056	0.0047	0.0000	-0.0000	-0.0000	0.0000	0.0000	0.0000	-0.1872	-1.2338	-0.0351	-0.1360	0.1194	0.1604	0.0000	0.0054	-0.0158	0.0016	-0.0003	0.0000	0.0000	0.0641	-0.1555	0.0167	-0.0032	0.0000
2272.9020	0.0079	-1.5734	0.0071	-1.5787	0.0056	0.0047	0.0000	-0.0000	-0.0000	0.0000	0.0000	0.0000	-0.2021	-1.3358	-0.0913	-0.1518	0.1132	0.1432	0.0000	0.0048	-0.0161	0.0015	-0.0003	0.0000	0.0000	0.0581	-0.1586	0.0165	-0.0031	0.0000
2272.9140	0.0079	-1.5734	0.0070	-1.5787	0.0056	0.0047	0.0001	-0.0000	-0.0000	0.0000	0.0000	0.0000	-0.2522	-1.2324	-0.0859	-0.1410	0.0920	0.1613	0.0000	0.0054	-0.0158	0.0016	-0.0003	0.0000	0.0000	0.0641	-0.1555	0.0167	-0.0032	0.0000
2272.9240	0.0079	-1.5734	0.0070	-1.5787	0.0056	0.0047	0.0000	-0.0000	-0.0000	0.0000	0.0000	0.0000	-0.3278	-1.2262	-0.0661	-0.1428	0.1024	0.1405	0.0000	0.0051	-0.0159	0.0015	-0.0003	0.0000	0.0000	0.0610	-0.1566	0.0166	-0.0032	0.0000
2272.9360	0.0079	-1.5734	0.0071	-1.5787	0.0056	0.0047	0.0000	-0.0000	-0.0000	0.0000	0.0000	0.0000	-0.3785	-1.2487	-0.0654	-0.1243	0.1164	0.1308	0.0000	0.0049	-0.0160	0.0015	-0.0003	0.0000	0.0000	0.0586	-0.1571	0.0166	-0.0032	0.0000
2272.9460	0.0079	-1.5734	0.0071	-1.5787	0.0057	0.0048	0.0000	-0.0000	-0.0000	0.0000	0.0000	0.0000	-0.2770	-1.3923	0.0089	-0.1191	0.0692	0.1527	0.0000	0.0053	-0.0159	0.0015	-0.0003	0.0000	0.0000	0.0635	-0.1561	0.0166	-0.0031	0.0000
2272.9580	0.0079	-1.5734	0.0071	-1.5787	0.0056	0.0047	0.0001	-0.0000	-0.0000	0.0000	0.0000	0.0000	-0.3501	-1.2408	-0.0980	-0.1196	0.0953	0.1599	0.0000	0.0048	-0.0161	0.0015	-0.0003	0.0000	0.0000	0.0576	-0.1580	0.0165	-0.0031	0.0000
2272.9680	0.0079	-1.5735	0.0071	-1.5787	0.0056	0.0047	0.0001	-0.0000	-0.0000	0.0000	0.0000	0.0000	-0.2909	-1.2468	-0.0395	-0.1287	0.1130	0.1572	0.0000	0.0048	-0.0161	0.0015	-0.0003	0.0000	0.0000	0.0576	-0.1581	0.0165	-0.0031	0.0000
2272.9780	0.0079	-1.5734	0.0070	-1.5787	0.0056	0.0047	0.0000	-0.0000	-0.0000	0.0000	0.0000	0.0000	-0.2939	-1.1804	-0.0189	-0.1582	0.0717	0.1306	-0.0000	0.0049	-0.0161	0.0015	-0.0003	0.0000	-0.0000	0.0585	-0.1581	0.0165	-0.0031	0.0000
2272.9900	0.0079	-1.5735	0.0071	-1.5787	0.0056	0.0047	0.0000	-0.0000	-0.0000	0.0000	0.0000	0.0000	-0.1871	-1.2841	-0.0655	-0.1334	0.0928	0.1417	-0.0000	0.0051	-0.0160	0.0015	-0.0003	0.0000	-0.0000	0.0606	-0.1570	0.0166	-0.0031	0.0000
2273.0000	0.0079	-1.5734	0.0071	-1.5788	0.0056	0.0047	0.0000	-0.0000	-0.0000	0.0000	0.0000	0.0000	-0.3084	-1.2687	-0.0755	-0.0981	0.1013	0.1606	0.0000	0.0048	-0.0160	0.0015	-0.0003	0.0000	0.0000	0.0581	-0.1576	0.0165	-0.0031	0.0000
2273.0120	0.0079	-1.5735	0.0071	-1.5787	0.0056	0.0047	0.0000	-0.0000	-0.0000	0.0000	0.0000	0.0000	-0.3076	-1.2440	-0.0344	-0.1378	0.0676	0.1169	0.0000	0.0054	-0.0159	0.0016	-0.0003	0.0000	0.0000	0.0646	-0.1560	0.0167	-0.0032	0.0000
2273.0220	0.0079	-1.5735	0.0071	-1.5787	0.0056	0.0047	0.0000	-0.0000	-0.0000	0.0000	0.0000	0.0000	-0.2380	-1.2414	-0.0933	-0.1108	0.0814	0.1339	0.0000	0.0054	-0.0158	0.0016	-0.0003	0.0000	0.0000	0.0651	-0.1555	0.0167	-0.0032	0.0000
2273.0340	0.0079	-1.5735	0.0071	-1.5787	0.0056	0.0047	0.0000	-0.0000	-0.0000	0.0000	0.0000	0.0000	-0.3706	-1.2899	-0.0829	-0.1264	0.1166	0.1684	0.0000	0.0049	-0.0160	0.0015	-0.0003	0.0000	0.0000	0.0591	-0.1575	0.0166	-0.0032	0.0000
2273.0440	0.0079	-1.5735	0.0071	-1.5787	0.0056	0.0047	0.0000	-0.0000	-0.0000	0.0000	0.0000	0.0000	-0.2282	-1.2045	-0.0269	-0.1314	0.0968	0.1593	0.0000	0.0051	-0.0159	0.0015	-0.0003	0.0000	0.0000	0.0605	-0.1561	0.0166	-0.0032	0.0000
2273.0560	0.0079	-1.5734	0.0071	-1.5787	0.0056	0.0047	0.0000	-0.0000	-0.0000	0.0000	0.0000	0.0000	-0.2592	-1.3080	-0.1022	-0.1293	0.0860	0.1653	0.0000	0.0050	-0.0161	0.0015	-0.0003	0.0000	0.0000	0.0596	-0.1580	0.0166	-0.0031	0.0000
2273.0660	0.0079	-1.5734	0.0071	-1.5787	0.0056	0.0047	0.0000	-0.0000	-0.0000	0.0000	0.0000	0.0000	-0.3132	-1.3160	-0.0736	-0.1081	0.1073	0.1435	-0.0000	0.0052	-0.0159	0.0015	-0.0003	0.0000	-0.0000	0.0621	-0.1566	0.0166	-0.0032	0.0000
2273.0760	0.0079	-1.5735	0.0071	-1.5787	0.0056	0.0047	0.0000	-0.0000	-0.0000	0.0000	0.0000	0.0000	-0.1908	-1.3084	-0.0854	-0.1221	0.0723	0.1596	-0.0000	0.0049	-0.0161	0.0015	-0.0003	0.0000	-0.0000	0.0585	-0.1581	0.0165	-0.0031	0.0000
2273.0860	0.0079	-1.5735	0.0071	-1.5787	0.0056	0.0047	0.0000	-0.0000	-0.0000	0.0000	0.0000	0.0000	-0.1371	-1.3035	-0.0999	-0.1584	0.0678	0.1377	-0.0000	0.0048	-0.0161	0.0015	-0.0003	0.0000	-0.0000	0.0580	-0.1586	0.0165	-0.0031	0.0000
2273.0960	0.0079	-1.5734	0.0071	-1.5787	0.0056	0.0047	0.0000	-0.0000	-0.0000	0.0000	0.0000	0.0000	-0.2534	-1.2885	-0.0650	-0.1265	0.1241	0.1256	0.0000	0.0048	-0.0161	0.0015	-0.0003	0.0000	0.0000	0.0570	-0.1586	0.0165	-0.0031	0.0000
2273.1060	0.0079	-1.5735	0.0071	-1.5788	0.0056	0.0047	0.0000	-0.0000	-0.0000	0.0000	0.0000	0.0000	-0.2263	-1.3166	-0.0738	-0.1167	0.1120	0.1434	-0.0000	0.0050	-0.0160	0.0015	-0.0003	0.0000	-0.0000	0.0601	-0.1575	0.0166	-0.0032	0.0000
2273.1180	0.0079	-1.5734	0.0071	-1.5787	0.0056	0.0047	0.0000	-0.0000	-0.0000	0.0000	0.0000	0.0000	-0.1860	-1.3222	-0.0778	-0.1140	0.0981	0.1267	-0.0000	0.0054	-0.0158	0.0015	-0.0003	0.0000	-0.0000	0.0650	-0.1556	0.0166	-0.0032	0.0000
2273.1280	0.0079	-1.5735	0.0071	-1.5787	0.0056	0.0047	0.0000	-0.0000	-0.0000	0.0000	0.0000	0.0000	-0.3273	-1.3320	-0.0594	-0.1153	0.1018	0.1513	0.0000	0.0055	-0.0157	0.0016	-0.0003	0.0000	0.0000	0.0660	-0.1546	0.0167	-0.0032	0.0000
2273.1380	0.0079	-1.5735	0.0071	-1.5787	0.0056	0.0047	0.0000	-0.0000	-0.0000	0.0000	0.0000	0.0000	-0.1304	-1.2491	-0.0536	-0.1032	0.0768	0.1207	0.0000	0.0046	-0.0163	0.0015	-0.0003	0.0000	0.0000	0.0546	-0.1601	0.0164	-0.0031	0.0000
2273.1480	0.0079	-1.5735	0.0071	-1.5787	0.0056	0.0048	0.0000	-0.0000	-0.0000	0.0000	0.0000	0.0000	-0.1907	-1.2460	-0.0591	-0.1321	0.1225	0.1403	0.0000	0.0053	-0.0159	0.0015	-0.0003	0.0000	0.0000	0.0630	-0.1566	0.0166	-0.0031	0.0000
2273.1580	0.0079	-1.5734	0.0070	-1.5787	0.0056	0.0047	0.0000	-0.0000	-0.0000	0.0000	0.0000	0.0000	-0.2555	-1.3489	-0.1348	-0.1204	0.0987	0.1562	0.0000	0.0048	-0.0160	0.0015	-0.0003	0.0000	0.0000	0.0580	-0.1577	0.0164	-0.0031	0.0000
2273.1700	0.0079	-1.5735	0.0071	-1.5787	0.0056	0.0047	0.0000	-0.0000	-0.0000	0.0000	0.0000	0.0000	-0.1748	-1.2098	-0.0251	-0.1147	0.0929	0.1329	0.0000	0.0053	-0.0158	0.0015	-0.0003	0.0000	0.0000	0.0635	-0.1551	0.0167	-0.0032	0.0000
