# Supplementary material for: Practical Aspects of Model-Based Collision Detection
Source: Front Robot AI. 2020 Nov 23;7:571574. doi: 10.3389/frobt.2020.571574 (PMC7805958; doi:10.3389/frobt.2020.571574)
Supplement: Supplementary file 1 [file Data_Sheet_1.ZIP › jointwise_motion/ur-20_01_22-joint_3.csv]

1076.9570	-0.0000	-1.5708	-0.2808	-1.5708	0.0000	0.0000	0.0000	-0.0000	-0.0000	0.0000	0.0000	0.0000	0.3237	0.6177	1.3836	0.0390	0.1000	0.0690	0.0000	0.9865	1.2009	0.0847	-0.0231	0.0000	0.0000	11.8146	11.8149	0.9117	-0.2486	0.0000
1076.9670	0.0000	-1.5708	-0.2809	-1.5708	-0.0000	-0.0000	0.0000	-0.0000	-0.0000	0.0000	0.0000	0.0000	0.4865	0.5886	1.3441	0.0439	0.0837	0.0577	-0.0000	0.9863	1.2008	0.0847	-0.0231	0.0000	-0.0000	11.8117	11.8140	0.9116	-0.2486	0.0000
1076.9770	0.0000	-1.5708	-0.2808	-1.5708	0.0000	-0.0000	0.0000	-0.0000	-0.0000	0.0000	0.0000	0.0000	0.2984	0.6003	1.3350	0.0277	0.0794	0.0598	0.0000	0.9864	1.2008	0.0847	-0.0231	0.0000	0.0000	11.8130	11.8143	0.9115	-0.2485	0.0000
1076.9890	0.0000	-1.5708	-0.2808	-1.5708	-0.0000	0.0000	0.0000	-0.0000	-0.0000	0.0000	0.0000	0.0000	0.3577	0.6005	1.3563	0.0420	0.0718	0.0710	-0.0000	0.9865	1.2009	0.0847	-0.0231	0.0000	-0.0000	11.8146	11.8149	0.9117	-0.2486	0.0000
1076.9990	-0.0000	-1.5708	-0.2809	-1.5708	-0.0000	-0.0000	0.0000	-0.0000	-0.0000	0.0000	0.0000	0.0000	0.3799	0.6764	1.3750	0.0490	0.0807	0.0500	-0.0000	0.9866	1.2010	0.0847	-0.0231	0.0000	-0.0000	11.8159	11.8163	0.9117	-0.2486	0.0000
1077.0090	-0.0000	-1.5708	-0.2809	-1.5708	0.0000	-0.0000	0.0000	-0.0000	-0.0000	0.0000	0.0000	0.0000	0.2617	0.6659	1.3321	0.0449	0.0758	0.0573	-0.0000	0.9864	1.2008	0.0847	-0.0231	0.0000	-0.0000	11.8130	11.8144	0.9116	-0.2485	0.0000
1077.0190	-0.0000	-1.5708	-0.2809	-1.5708	-0.0000	-0.0000	0.0000	-0.0000	-0.0000	0.0000	0.0000	0.0000	0.3245	0.6104	1.3467	0.0191	0.0752	0.0351	-0.0000	0.9865	1.2009	0.0847	-0.0231	0.0000	-0.0000	11.8145	11.8149	0.9116	-0.2486	0.0000
1077.0290	0.0000	-1.5708	-0.2809	-1.5708	-0.0000	0.0000	0.0000	-0.0000	-0.0000	0.0000	0.0000	0.0000	0.4237	0.6298	1.3497	0.0578	0.0750	0.0635	0.0000	0.9865	1.2009	0.0847	-0.0231	0.0000	0.0000	11.8146	11.8149	0.9117	-0.2486	0.0000
1077.0390	-0.0000	-1.5708	-0.2808	-1.5708	0.0000	0.0000	0.0000	-0.0000	-0.0000	0.0000	0.0000	0.0000	0.3837	0.6100	1.3583	0.0432	0.0944	0.0467	0.0000	0.9864	1.2008	0.0847	-0.0231	0.0000	0.0000	11.8131	11.8145	0.9117	-0.2486	0.0000
1077.0490	-0.0000	-1.5708	-0.2808	-1.5708	0.0000	-0.0000	0.0000	-0.0000	-0.0000	0.0000	0.0000	0.0000	0.3852	0.6489	1.3563	0.0293	0.1042	0.0452	0.0000	0.9867	1.2009	0.0847	-0.0231	0.0000	0.0000	11.8160	11.8154	0.9117	-0.2486	0.0000
1077.0610	0.0000	-1.5708	-0.2808	-1.5708	-0.0000	-0.0000	0.0000	-0.0000	-0.0000	0.0000	0.0000	0.0000	0.3596	0.5820	1.3766	0.0476	0.0687	0.0792	0.0000	0.9862	1.2007	0.0847	-0.0231	0.0000	0.0000	11.8103	11.8136	0.9117	-0.2486	0.0000
1077.0710	-0.0000	-1.5708	-0.2809	-1.5708	-0.0000	0.0000	0.0000	-0.0000	-0.0000	0.0000	0.0000	0.0000	0.2958	0.6343	1.3755	0.0479	0.0539	0.0347	-0.0000	0.9864	1.2008	0.0847	-0.0231	0.0000	-0.0000	11.8126	11.8140	0.9116	-0.2486	0.0000
1077.0810	-0.0000	-1.5708	-0.2808	-1.5708	-0.0000	-0.0000	0.0000	-0.0000	-0.0000	0.0000	0.0000	0.0000	0.4220	0.6389	1.3807	0.0462	0.0666	0.0599	0.0000	0.9866	1.2009	0.0847	-0.0231	0.0000	0.0000	11.8150	11.8154	0.9116	-0.2486	0.0000
1077.0930	0.0000	-1.5708	-0.2808	-1.5708	0.0000	0.0000	0.0000	-0.0000	-0.0000	0.0000	0.0000	0.0000	0.4490	0.6547	1.3783	0.0484	0.0730	0.0555	-0.0000	0.9865	1.2008	0.0847	-0.0231	0.0000	-0.0000	11.8137	11.8141	0.9117	-0.2486	0.0000
1077.1030	-0.0000	-1.5708	-0.2808	-1.5708	0.0000	0.0000	0.0000	-0.0000	-0.0000	0.0000	0.0000	0.0000	0.3987	0.6396	1.3480	0.0442	0.0687	0.0365	-0.0000	0.9866	1.2009	0.0847	-0.0231	0.0000	-0.0000	11.8151	11.8154	0.9117	-0.2486	0.0000
1077.1150	0.0000	-1.5708	-0.2808	-1.5708	-0.0000	-0.0000	0.0000	-0.0000	-0.0000	0.0000	0.0000	0.0000	0.4205	0.6434	1.3476	0.0583	0.0583	0.0533	-0.0000	0.9868	1.2010	0.0847	-0.0231	0.0000	-0.0000	11.8175	11.8159	0.9118	-0.2486	0.0000
1077.1250	0.0000	-1.5708	-0.2808	-1.5708	-0.0000	0.0000	0.0000	-0.0000	-0.0000	0.0000	0.0000	0.0000	0.4311	0.6082	1.3499	0.0513	0.0548	0.0488	0.0000	0.9866	1.2008	0.0847	-0.0231	0.0000	0.0000	11.8150	11.8144	0.9116	-0.2486	0.0000
1077.1370	0.0000	-1.5708	-0.2809	-1.5708	0.0000	-0.0000	0.0000	-0.0000	-0.0000	0.0000	0.0000	0.0000	0.3448	0.6099	1.3359	0.0505	0.0766	0.0480	-0.0000	0.9868	1.2010	0.0847	-0.0231	0.0000	-0.0000	11.8175	11.8159	0.9117	-0.2486	0.0000
1077.1470	0.0000	-1.5708	-0.2809	-1.5708	0.0000	0.0000	0.0000	-0.0000	-0.0000	0.0000	0.0000	0.0000	0.4347	0.6002	1.3764	0.0403	0.0671	0.0439	0.0000	0.9867	1.2009	0.0847	-0.0231	0.0000	0.0000	11.8169	11.8154	0.9116	-0.2486	0.0000
1077.1570	0.0000	-1.5708	-0.2808	-1.5708	-0.0000	-0.0000	0.0000	-0.0000	-0.0000	0.0000	0.0000	0.0000	0.3242	0.6276	1.3212	0.0594	0.0852	0.0442	0.0000	0.9864	1.2007	0.0847	-0.0231	0.0000	0.0000	11.8132	11.8136	0.9116	-0.2486	0.0000
1077.1670	-0.0000	-1.5708	-0.2808	-1.5708	-0.0000	0.0000	0.0000	-0.0000	-0.0000	0.0000	0.0000	0.0000	0.2948	0.6166	1.3526	0.0504	0.0809	0.0477	0.0000	0.9866	1.2009	0.0847	-0.0231	0.0000	0.0000	11.8156	11.8150	0.9117	-0.2486	0.0000
1077.1770	0.0000	-1.5708	-0.2809	-1.5708	0.0000	0.0000	0.0000	-0.0000	-0.0000	0.0000	0.0000	0.0000	0.4090	0.6470	1.3670	0.0417	0.0929	0.0276	0.0000	0.9867	1.2009	0.0847	-0.0231	0.0000	0.0000	11.8160	11.8154	0.9117	-0.2486	0.0000
1077.1890	-0.0000	-1.5708	-0.2808	-1.5708	0.0000	-0.0000	0.0000	-0.0000	-0.0000	0.0000	0.0000	0.0000	0.4453	0.5659	1.3042	0.0422	0.0832	0.0823	-0.0000	0.9866	1.2009	0.0847	-0.0231	0.0000	-0.0000	11.8151	11.8155	0.9118	-0.2486	0.0000
1077.1990	-0.0000	-1.5708	-0.2809	-1.5708	-0.0000	0.0000	0.0000	-0.0000	-0.0000	0.0000	0.0000	0.0000	0.4989	0.5881	1.3501	0.0395	0.0890	0.0542	-0.0000	0.9869	1.2011	0.0847	-0.0231	0.0000	-0.0000	11.8196	11.8170	0.9119	-0.2486	0.0000
1077.2090	0.0000	-1.5708	-0.2808	-1.5708	0.0000	0.0000	0.0000	-0.0000	-0.0000	0.0000	0.0000	0.0000	0.4732	0.6429	1.3740	0.0426	0.0692	0.0653	0.0000	0.9865	1.2008	0.0847	-0.0231	0.0000	0.0000	11.8137	11.8140	0.9116	-0.2486	0.0000
1077.2190	0.0000	-1.5708	-0.2808	-1.5708	0.0000	-0.0000	0.0000	-0.0000	-0.0000	0.0000	0.0000	0.0000	0.4452	0.6164	1.3210	0.0602	0.0760	0.0372	0.0000	0.9863	1.2008	0.0847	-0.0231	0.0000	0.0000	11.8115	11.8138	0.9115	-0.2485	0.0000
1077.2290	0.0000	-1.5708	-0.2809	-1.5708	-0.0000	0.0000	0.0000	-0.0000	-0.0000	0.0000	0.0000	0.0000	0.4205	0.6819	1.3551	0.0335	0.0766	0.0511	-0.0000	0.9865	1.2009	0.0847	-0.0231	0.0000	-0.0000	11.8146	11.8149	0.9117	-0.2486	0.0000
1077.2390	0.0000	-1.5708	-0.2809	-1.5708	0.0000	0.0000	0.0000	-0.0000	-0.0000	0.0000	0.0000	0.0000	0.4833	0.6145	1.3647	0.0601	0.0841	0.0639	0.0000	0.9866	1.2010	0.0847	-0.0231	0.0000	0.0000	11.8157	11.8160	0.9118	-0.2486	0.0000
1077.2510	0.0000	-1.5708	-0.2808	-1.5708	0.0000	0.0000	0.0000	-0.0000	-0.0000	0.0000	0.0000	0.0000	0.4007	0.6457	1.3602	0.0483	0.1009	0.0507	0.0000	0.9867	1.2010	0.0847	-0.0231	0.0000	0.0000	11.8166	11.8160	0.9118	-0.2486	0.0000
1077.2610	0.0000	-1.5708	-0.2808	-1.5708	-0.0000	-0.0000	0.0000	-0.0000	-0.0000	0.0000	0.0000	0.0000	0.3487	0.6426	1.3476	0.0391	0.1118	0.0458	0.0000	0.9869	1.2011	0.0847	-0.0231	0.0000	0.0000	11.8185	11.8169	0.9118	-0.2486	0.0000
1077.2710	0.0000	-1.5708	-0.2809	-1.5708	-0.0000	0.0000	0.0000	-0.0000	-0.0000	0.0000	0.0000	0.0000	0.5362	0.5535	1.3859	0.0361	0.0842	0.0516	-0.0000	0.9866	1.2009	0.0847	-0.0231	0.0000	-0.0000	11.8151	11.8154	0.9117	-0.2486	0.0000
1077.2830	-0.0000	-1.5708	-0.2808	-1.5708	0.0000	-0.0000	0.0000	-0.0000	-0.0000	0.0000	0.0000	0.0000	0.4510	0.6944	1.3789	0.0305	0.0893	0.0388	0.0000	0.9867	1.2009	0.0847	-0.0231	0.0000	0.0000	11.8166	11.8150	0.9117	-0.2486	0.0000
1077.2930	-0.0000	-1.5708	-0.2808	-1.5708	0.0000	0.0000	0.0000	-0.0000	-0.0000	0.0000	0.0000	0.0000	0.4567	0.6030	1.3594	0.0381	0.0770	0.0394	0.0000	0.9866	1.2010	0.0847	-0.0231	0.0000	0.0000	11.8156	11.8159	0.9117	-0.2486	0.0000
1077.3050	0.0000	-1.5708	-0.2809	-1.5708	0.0000	-0.0000	0.0000	-0.0000	-0.0000	0.0000	0.0000	0.0000	0.3293	0.6414	1.3292	0.0543	0.0762	0.0689	-0.0000	0.9865	1.2009	0.0847	-0.0231	0.0000	-0.0000	11.8146	11.8149	0.9117	-0.2486	0.0000
1077.3150	-0.0000	-1.5708	-0.2809	-1.5708	-0.0000	0.0000	0.0000	-0.0000	-0.0000	0.0000	0.0000	0.0000	0.4690	0.6461	1.3644	0.0342	0.0658	0.0688	-0.0000	0.9868	1.2010	0.0847	-0.0231	0.0000	-0.0000	11.8180	11.8164	0.9118	-0.2486	0.0000
1077.3250	-0.0000	-1.5708	-0.2808	-1.5708	0.0000	-0.0000	0.0000	-0.0000	-0.0000	0.0000	0.0000	0.0000	0.4135	0.6536	1.3912	0.0412	0.0737	0.0598	-0.0000	0.9866	1.2009	0.0847	-0.0231	0.0000	-0.0000	11.8152	11.8155	0.9118	-0.2486	0.0000
1077.3370	-0.0000	-1.5708	-0.2808	-1.5708	0.0000	0.0000	0.0000	-0.0000	-0.0000	0.0000	0.0000	0.0000	0.4381	0.5838	1.3555	0.0255	0.0772	0.0621	0.0000	0.9866	1.2009	0.0847	-0.0231	0.0000	0.0000	11.8151	11.8155	0.9118	-0.2486	0.0000
1077.3470	-0.0000	-1.5708	-0.2809	-1.5708	-0.0000	-0.0000	0.0000	-0.0000	-0.0000	0.0000	0.0000	0.0000	0.3738	0.6676	1.3573	0.0621	0.0891	0.0338	-0.0000	0.9867	1.2010	0.0847	-0.0231	0.0000	-0.0000	11.8164	11.8158	0.9117	-0.2486	0.0000
1077.3570	0.0000	-1.5708	-0.2808	-1.5708	-0.0000	0.0000	0.0000	-0.0000	-0.0000	0.0000	0.0000	0.0000	0.4247	0.6774	1.3190	0.0670	0.0874	0.0744	-0.0000	0.9865	1.2008	0.0847	-0.0231	0.0000	-0.0000	11.8142	11.8145	0.9117	-0.2486	0.0000
1077.3670	-0.0000	-1.5708	-0.2808	-1.5708	0.0000	0.0000	0.0000	-0.0000	-0.0000	0.0000	0.0000	0.0000	0.4686	0.6126	1.3988	0.0338	0.0680	0.0349	0.0000	0.9864	1.2008	0.0847	-0.0231	0.0000	0.0000	11.8131	11.8145	0.9117	-0.2486	0.0000
1077.3770	-0.0000	-1.5708	-0.2808	-1.5708	-0.0000	-0.0000	0.0000	-0.0000	-0.0000	0.0000	0.0000	0.0000	0.4955	0.6205	1.3370	0.0477	0.0937	0.0369	-0.0000	0.9866	1.2008	0.0847	-0.0231	0.0000	-0.0000	11.8151	11.8145	0.9116	-0.2486	0.0000
1077.3870	-0.0000	-1.5708	-0.2808	-1.5708	0.0000	-0.0000	0.0000	-0.0000	-0.0000	0.0000	0.0000	0.0000	0.4598	0.6360	1.3448	0.0486	0.0934	0.0538	0.0000	0.9867	1.2009	0.0847	-0.0231	0.0000	0.0000	11.8168	11.8152	0.9115	-0.2485	0.0000
1077.3970	0.0000	-1.5708	-0.2809	-1.5708	0.0000	0.0000	0.0000	-0.0000	-0.0000	0.0000	0.0000	0.0000	0.3994	0.6486	1.2869	0.0246	0.0860	0.0477	0.0000	0.9867	1.2009	0.0847	-0.0231	0.0000	0.0000	11.8170	11.8154	0.9117	-0.2486	0.0000
1077.4090	0.0000	-1.5708	-0.2808	-1.5708	0.0000	-0.0000	0.0000	-0.0000	-0.0000	0.0000	0.0000	0.0000	0.4296	0.6361	1.3893	0.0357	0.0711	0.0282	-0.0000	0.9866	1.2009	0.0847	-0.0231	0.0000	-0.0000	11.8151	11.8155	0.9117	-0.2486	0.0000
1077.4190	0.0000	-1.5708	-0.2809	-1.5708	0.0000	0.0000	0.0000	-0.0000	-0.0000	0.0000	0.0000	0.0000	0.3784	0.5991	1.3744	0.0403	0.0784	0.0286	0.0000	0.9866	1.2009	0.0847	-0.0231	0.0000	0.0000	11.8155	11.8149	0.9117	-0.2486	0.0000
1077.4290	0.0000	-1.5708	-0.2809	-1.5708	0.0000	0.0000	0.0000	-0.0000	-0.0000	0.0000	0.0000	0.0000	0.3727	0.6748	1.3568	0.0537	0.0830	0.0346	-0.0000	0.9865	1.2008	0.0847	-0.0231	0.0000	-0.0000	11.8140	11.8144	0.9116	-0.2486	0.0000
1077.4410	-0.0000	-1.5708	-0.2808	-1.5708	0.0000	-0.0000	0.0000	-0.0000	-0.0000	0.0000	0.0000	0.0000	0.3553	0.5722	1.3300	0.0099	0.0799	0.0532	0.0000	0.9868	1.2010	0.0847	-0.0231	0.0000	0.0000	11.8175	11.8159	0.9117	-0.2486	0.0000
1077.4510	-0.0000	-1.5708	-0.2809	-1.5708	0.0000	0.0000	0.0000	-0.0000	-0.0000	0.0000	0.0000	0.0000	0.3716	0.6080	1.3325	0.0570	0.0738	0.0514	0.0000	0.9867	1.2008	0.0847	-0.0231	0.0000	0.0000	11.8161	11.8145	0.9117	-0.2486	0.0000
1077.4630	0.0000	-1.5708	-0.2808	-1.5708	0.0000	0.0000	0.0000	-0.0000	-0.0000	0.0000	0.0000	0.0000	0.4181	0.6714	1.3780	0.0641	0.0831	0.0203	-0.0000	0.9863	1.2008	0.0847	-0.0231	0.0000	-0.0000	11.8116	11.8139	0.9116	-0.2486	0.0000
1077.4730	0.0000	-1.5708	-0.2808	-1.5708	0.0000	-0.0000	0.0000	-0.0000	-0.0000	0.0000	0.0000	0.0000	0.4326	0.6622	1.3343	0.0399	0.0674	0.0477	-0.0000	0.9863	1.2007	0.0847	-0.0231	0.0000	-0.0000	11.8122	11.8135	0.9116	-0.2485	0.0000
1077.4830	0.0000	-1.5708	-0.2808	-1.5708	0.0000	-0.0000	0.0000	-0.0000	-0.0000	0.0000	0.0000	0.0000	0.4729	0.7022	1.3289	0.0491	0.0928	0.0445	0.0000	0.9866	1.2008	0.0847	-0.0231	0.0000	0.0000	11.8159	11.8143	0.9115	-0.2485	0.0000
1077.4950	0.0000	-1.5708	-0.2808	-1.5708	-0.0000	0.0000	0.0000	-0.0000	-0.0000	0.0000	0.0000	0.0000	0.4175	0.6777	1.3512	0.0507	0.0937	0.0591	0.0000	0.9864	1.2008	0.0847	-0.0231	0.0000	0.0000	11.8131	11.8144	0.9116	-0.2486	0.0000
1077.5050	0.0000	-1.5708	-0.2808	-1.5708	-0.0000	-0.0000	0.0000	-0.0000	-0.0000	0.0000	0.0000	0.0000	0.4718	0.7135	1.3270	0.0642	0.0796	0.0585	-0.0000	0.9870	1.2010	0.0847	-0.0231	0.0000	-0.0000	11.8200	11.8164	0.9118	-0.2486	0.0000
1077.5150	-0.0000	-1.5708	-0.2808	-1.5708	-0.0000	0.0000	0.0000	-0.0000	-0.0000	0.0000	0.0000	0.0000	0.4000	0.6779	1.3906	0.0327	0.0754	0.0349	0.0000	0.9867	1.2009	0.0847	-0.0231	0.0000	0.0000	11.8171	11.8155	0.9118	-0.2486	0.0000
1077.5270	-0.0000	-1.5708	-0.2808	-1.5708	0.0000	0.0000	0.0000	-0.0000	-0.0000	0.0000	0.0000	0.0000	0.4249	0.6369	1.3283	0.0452	0.0754	0.0352	0.0000	0.9870	1.2011	0.0847	-0.0231	0.0000	0.0000	11.8199	11.8173	0.9118	-0.2486	0.0000
1077.5370	0.0000	-1.5708	-0.2809	-1.5708	-0.0000	-0.0000	0.0000	-0.0000	-0.0000	0.0000	0.0000	0.0000	0.4572	0.5727	1.3744	0.0595	0.0683	0.0412	-0.0000	0.9867	1.2010	0.0847	-0.0231	0.0000	-0.0000	11.8165	11.8159	0.9117	-0.2486	0.0000
1077.5470	-0.0000	-1.5708	-0.2808	-1.5708	-0.0000	0.0000	0.0000	-0.0000	-0.0000	0.0000	0.0000	0.0000	0.4413	0.6844	1.3277	0.0206	0.0810	0.0547	0.0000	0.9863	1.2007	0.0847	-0.0231	0.0000	0.0000	11.8121	11.8134	0.9115	-0.2485	0.0000
1077.5570	-0.0000	-1.5708	-0.2809	-1.5708	0.0000	0.0000	0.0000	-0.0000	-0.0000	0.0000	0.0000	0.0000	0.4578	0.6562	1.3521	0.0317	0.0832	0.0516	-0.0000	0.9866	1.2009	0.0847	-0.0231	0.0000	-0.0000	11.8150	11.8153	0.9116	-0.2486	0.0000
1077.5670	0.0000	-1.5708	-0.2809	-1.5708	0.0000	-0.0000	0.0000	-0.0000	-0.0000	0.0000	0.0000	0.0000	0.3649	0.5896	1.3758	0.0559	0.0762	0.0670	-0.0000	0.9865	1.2009	0.0847	-0.0231	0.0000	-0.0000	11.8145	11.8149	0.9117	-0.2486	0.0000
1077.5770	0.0000	-1.5708	-0.2809	-1.5708	0.0000	-0.0000	0.0000	-0.0000	-0.0000	0.0000	0.0000	0.0000	0.4796	0.6557	1.3780	0.0292	0.0741	0.0524	-0.0000	0.9865	1.2008	0.0847	-0.0231	0.0000	-0.0000	11.8141	11.8144	0.9116	-0.2486	0.0000
1077.5890	0.0000	-1.5708	-0.2808	-1.5708	0.0000	0.0000	0.0000	-0.0000	-0.0000	0.0000	0.0000	0.0000	0.4799	0.6672	1.3206	0.0919	0.0779	0.0395	-0.0000	0.9868	1.2010	0.0847	-0.0231	0.0000	-0.0000	11.8180	11.8164	0.9118	-0.2486	0.0000
1077.5990	0.0000	-1.5708	-0.2808	-1.5708	0.0000	-0.0000	0.0000	-0.0000	-0.0000	0.0000	0.0000	0.0000	0.3410	0.7151	1.3131	0.0331	0.0914	0.0441	-0.0000	0.9865	1.2009	0.0847	-0.0231	0.0000	-0.0000	11.8145	11.8148	0.9116	-0.2486	0.0000
1077.6090	0.0000	-1.5708	-0.2809	-1.5708	0.0000	0.0000	0.0000	-0.0000	-0.0000	0.0000	0.0000	0.0000	0.3161	0.6467	1.3207	0.0591	0.0776	0.0739	-0.0000	0.9865	1.2009	0.0847	-0.0231	0.0000	-0.0000	11.8145	11.8149	0.9116	-0.2486	0.0000
1077.6190	-0.0000	-1.5708	-0.2808	-1.5708	0.0000	-0.0000	0.0000	-0.0000	-0.0000	0.0000	0.0000	0.0000	0.3161	0.6950	1.3234	0.0524	0.0742	0.0490	0.0000	0.9865	1.2007	0.0847	-0.0231	0.0000	0.0000	11.8141	11.8135	0.9116	-0.2486	0.0000
1077.6310	0.0000	-1.5708	-0.2808	-1.5708	0.0000	-0.0000	0.0000	-0.0000	-0.0000	0.0000	0.0000	0.0000	0.3410	0.6470	1.2880	0.0672	0.0835	0.0512	0.0000	0.9865	1.2008	0.0847	-0.0231	0.0000	0.0000	11.8141	11.8144	0.9116	-0.2486	0.0000
1077.6410	-0.0000	-1.5708	-0.2809	-1.5708	-0.0000	0.0000	0.0000	-0.0000	-0.0000	0.0000	0.0000	0.0000	0.3932	0.6206	1.3750	0.0463	0.0951	0.0758	0.0000	0.9865	1.2008	0.0847	-0.0231	0.0000	0.0000	11.8137	11.8140	0.9116	-0.2486	0.0000
1077.6530	-0.0000	-1.5708	-0.2808	-1.5708	-0.0000	0.0000	0.0000	-0.0000	-0.0000	0.0000	0.0000	0.0000	0.4228	0.6614	1.3722	0.0639	0.0585	0.0377	0.0000	0.9867	1.2009	0.0847	-0.0231	0.0000	0.0000	11.8160	11.8154	0.9117	-0.2486	0.0000
1077.6630	0.0000	-1.5708	-0.2808	-1.5708	-0.0000	-0.0000	0.0000	-0.0000	-0.0000	0.0000	0.0000	0.0000	0.3834	0.6446	1.3706	0.0471	0.0758	0.0491	0.0000	0.9866	1.2009	0.0847	-0.0231	0.0000	0.0000	11.8150	11.8153	0.9116	-0.2486	0.0000
1077.6750	-0.0000	-1.5708	-0.2809	-1.5708	-0.0000	-0.0000	0.0000	-0.0000	-0.0000	0.0000	0.0000	0.0000	0.3159	0.6931	1.3778	0.0539	0.0921	0.0333	0.0000	0.9867	1.2010	0.0847	-0.0231	0.0000	0.0000	11.8165	11.8159	0.9117	-0.2486	0.0000
1077.6850	0.0000	-1.5708	-0.2809	-1.5708	0.0000	-0.0000	0.0000	-0.0000	-0.0000	0.0000	0.0000	0.0000	0.3622	0.6957	1.3769	0.0128	0.0718	0.0377	-0.0000	0.9864	1.2009	0.0847	-0.0231	0.0000	-0.0000	11.8128	11.8151	0.9118	-0.2486	0.0000
1077.6970	0.0000	-1.5708	-0.2808	-1.5708	-0.0000	0.0000	0.0000	-0.0000	-0.0000	0.0000	0.0000	0.0000	0.4427	0.6465	1.3891	0.0503	0.0828	0.0582	-0.0000	0.9866	1.2009	0.0847	-0.0231	0.0000	-0.0000	11.8155	11.8149	0.9116	-0.2486	0.0000
1077.7070	-0.0001	-1.5708	-0.2808	-1.5708	0.0000	0.0000	0.0000	-0.0000	-0.0000	0.0000	0.0000	0.0000	0.3598	0.6635	1.3400	0.0449	0.0606	0.0457	-0.0000	0.9864	1.2008	0.0847	-0.0231	0.0000	-0.0000	11.8131	11.8144	0.9116	-0.2486	0.0000
1077.7170	0.0000	-1.5708	-0.2809	-1.5708	0.0000	0.0000	0.0000	-0.0000	-0.0000	0.0000	0.0000	0.0000	0.4216	0.6061	1.3506	0.0523	0.0868	0.0444	-0.0000	0.9867	1.2011	0.0847	-0.0231	0.0000	-0.0001	11.8162	11.8164	0.9117	-0.2486	0.0000
1077.7290	0.0000	-1.5708	-0.2809	-1.5708	0.0000	-0.0000	0.0000	-0.0000	-0.0000	0.0000	0.0000	0.0000	0.2929	0.6774	1.3692	0.0437	0.0905	0.0597	-0.0005	0.9903	1.2080	0.0849	-0.0231	0.0000	-0.0056	11.8596	11.8536	0.9135	-0.2491	0.0000
1077.7390	0.0000	-1.5708	-0.2808	-1.5708	0.0000	-0.0000	0.0000	-0.0000	-0.0000	0.0000	0.0000	0.0000	0.3496	0.6609	1.3492	0.0450	0.0833	0.0555	-0.0014	0.9969	1.2264	0.0852	-0.0232	0.0000	-0.0162	11.9389	11.9247	0.9170	-0.2500	0.0000
1077.7510	0.0000	-1.5708	-0.2809	-1.5708	0.0000	-0.0000	0.0000	-0.0000	-0.0000	0.0000	0.0000	0.0000	0.3232	0.6278	1.4251	0.0399	0.0944	0.0602	-0.0030	1.0105	1.2724	0.0859	-0.0234	0.0000	-0.0361	12.1013	12.0661	0.9242	-0.2520	0.0000
1077.7610	0.0000	-1.5708	-0.2808	-1.5708	-0.0000	0.0000	0.0000	-0.0000	0.0014	0.0000	0.0000	0.0000	0.4035	0.6951	1.4736	0.0403	0.0626	0.0524	-0.0049	1.0254	1.3360	0.0866	-0.0236	0.0000	-0.0587	12.2796	12.2218	0.9321	-0.2541	0.0000
1077.7710	0.0000	-1.5708	-0.2808	-1.5708	-0.0000	0.0000	0.0000	-0.0000	0.0023	0.0000	0.0000	0.0000	0.4031	0.6625	1.5728	0.0404	0.0869	0.0746	-0.0073	1.0435	1.4285	0.0875	-0.0239	0.0000	-0.0868	12.4970	12.4142	0.9417	-0.2567	0.0000
1077.7830	-0.0000	-1.5708	-0.2808	-1.5708	0.0000	-0.0000	0.0000	-0.0000	0.0058	0.0000	0.0000	0.0000	0.3109	0.7325	1.6488	0.0676	0.0819	0.0695	-0.0107	1.0701	1.5851	0.0888	-0.0242	0.0000	-0.1278	12.8152	12.6942	0.9556	-0.2605	0.0001
1077.7930	0.0000	-1.5708	-0.2807	-1.5708	-0.0000	-0.0000	0.0000	-0.0000	0.0082	0.0000	0.0000	0.0000	0.3893	0.7165	1.7213	0.0510	0.0768	0.0286	-0.0140	1.0962	1.7599	0.0901	-0.0245	0.0000	-0.1679	13.1275	12.9691	0.9693	-0.2642	0.0001
1077.8050	-0.0000	-1.5708	-0.2806	-1.5708	0.0000	-0.0000	0.0000	-0.0000	0.0136	0.0000	0.0000	0.0000	0.4397	0.8013	1.8705	0.0522	0.0826	0.0456	-0.0187	1.1326	2.0057	0.0918	-0.0250	0.0000	-0.2234	13.5638	13.3474	0.9883	-0.2693	0.0001
1077.8150	-0.0000	-1.5708	-0.2805	-1.5708	0.0000	0.0000	0.0000	-0.0000	0.0170	0.0000	0.0000	0.0000	0.3719	0.9134	1.8826	0.0610	0.0740	0.0488	-0.0230	1.1664	2.0467	0.0935	-0.0255	0.0000	-0.2756	13.9685	13.7019	1.0059	-0.2741	0.0001
1077.8250	0.0000	-1.5708	-0.2803	-1.5708	0.0000	0.0000	0.0000	-0.0000	0.0205	0.0000	0.0000	0.0000	0.3638	0.9213	1.9576	0.0396	0.0743	0.0545	-0.0278	1.2033	2.0922	0.0952	-0.0260	0.0000	-0.3333	14.4103	14.0913	1.0251	-0.2793	0.0002
1077.8370	0.0000	-1.5708	-0.2800	-1.5708	0.0000	0.0000	0.0000	-0.0000	0.0258	0.0000	0.0000	0.0000	0.2867	0.9198	2.0594	0.0383	0.0570	0.0444	-0.0342	1.2525	2.1533	0.0976	-0.0266	0.0000	-0.4098	14.9997	14.6072	1.0506	-0.2862	0.0002
1077.8470	-0.0000	-1.5708	-0.2797	-1.5708	-0.0000	-0.0000	0.0000	-0.0000	0.0332	0.0000	0.0000	0.0000	0.2654	1.0152	2.0726	0.0553	0.0859	0.0509	-0.0400	1.2975	2.2098	0.0998	-0.0272	0.0000	-0.4796	15.5384	15.0777	1.0740	-0.2925	0.0002
1077.8590	-0.0000	-1.5708	-0.2792	-1.5708	-0.0000	-0.0000	0.0000	-0.0000	0.0392	0.0000	0.0000	0.0000	0.3125	1.0114	2.2770	0.0881	0.0757	0.0533	-0.0477	1.3564	2.2843	0.1026	-0.0279	0.0000	-0.5707	16.2436	15.6902	1.1042	-0.3007	0.0003
1077.8690	0.0000	-1.5708	-0.2788	-1.5708	0.0000	-0.0000	0.0000	-0.0000	0.0480	0.0000	0.0000	0.0000	0.2339	1.1431	2.3807	0.0841	0.0550	0.0640	-0.0545	1.4081	2.3515	0.1051	-0.0286	0.0000	-0.6527	16.8638	16.2350	1.1310	-0.3080	0.0003
1077.8810	0.0000	-1.5708	-0.2782	-1.5708	0.0000	0.0000	0.0000	-0.0000	0.0581	0.0000	0.0000	0.0000	0.2359	0.8972	2.2245	0.0491	0.0753	0.0622	-0.0391	1.2846	2.2314	0.0989	-0.0270	0.0000	-0.4681	15.3843	14.9317	1.0649	-0.2901	0.0002
1077.8910	0.0000	-1.5708	-0.2775	-1.5708	0.0000	-0.0000	0.0000	-0.0000	0.0633	0.0000	0.0000	0.0000	0.2633	1.1151	2.4199	0.0767	0.0729	0.0472	-0.0391	1.2829	2.2381	0.0988	-0.0269	0.0000	-0.4684	15.3636	14.9090	1.0632	-0.2896	0.0002
1077.9010	-0.0000	-1.5709	-0.2768	-1.5708	-0.0000	-0.0000	0.0000	-0.0000	0.0714	0.0000	0.0000	0.0000	0.1609	1.0563	2.2961	0.0818	0.0647	0.0759	-0.0391	1.2805	2.2442	0.0986	-0.0269	0.0000	-0.4686	15.3355	14.8808	1.0611	-0.2890	0.0002
1077.9130	0.0000	-1.5708	-0.2759	-1.5708	0.0000	-0.0000	0.0000	-0.0000	0.0818	0.0000	0.0000	0.0000	0.2472	0.9982	2.3039	0.0694	0.0991	0.0459	-0.0392	1.2776	2.2511	0.0983	-0.0268	0.0000	-0.4690	15.3004	14.8433	1.0582	-0.2882	0.0002
1077.9230	-0.0000	-1.5708	-0.2750	-1.5708	0.0000	0.0000	0.0000	-0.0000	0.0904	0.0000	0.0000	0.0000	0.1346	1.0671	2.1044	0.0683	0.0617	0.0448	-0.0392	1.2748	2.2565	0.0981	-0.0267	0.0000	-0.4694	15.2665	14.8081	1.0554	-0.2875	0.0002
1077.9350	-0.0000	-1.5708	-0.2739	-1.5708	0.0000	0.0000	0.0000	-0.0000	0.0962	0.0000	0.0000	0.0000	0.1790	1.0333	2.1624	0.0748	0.0820	0.0677	-0.0392	1.2707	2.2623	0.0977	-0.0266	0.0000	-0.4698	15.2175	14.7594	1.0517	-0.2865	0.0002
1077.9450	0.0000	-1.5708	-0.2729	-1.5708	-0.0000	-0.0000	0.0000	-0.0000	0.1029	0.0000	0.0000	0.0000	0.2214	1.0789	2.2141	0.0840	0.0925	0.0748	-0.0393	1.2675	2.2671	0.0974	-0.0265	0.0000	-0.4702	15.1789	14.7184	1.0484	-0.2856	0.0002
1077.9570	-0.0000	-1.5708	-0.2716	-1.5708	-0.0000	-0.0000	0.0000	-0.0000	0.1113	0.0000	0.0000	0.0000	0.2193	1.0795	2.2882	0.0694	0.0872	0.0346	-0.0393	1.2631	2.2725	0.0970	-0.0264	0.0000	-0.4707	15.1267	14.6652	1.0444	-0.2845	0.0002
1077.9670	0.0000	-1.5709	-0.2704	-1.5708	-0.0000	-0.0000	0.0000	-0.0000	0.1176	0.0000	0.0000	0.0000	0.2044	0.9045	2.3118	0.0892	0.0822	0.0603	-0.0393	1.2594	2.2768	0.0967	-0.0263	0.0000	-0.4711	15.0829	14.6197	1.0408	-0.2835	0.0002
1077.9770	0.0000	-1.5708	-0.2692	-1.5708	-0.0000	0.0000	0.0000	-0.0000	0.1258	0.0000	0.0000	0.0000	0.2368	1.0677	2.1930	0.0616	0.0936	0.0514	-0.0394	1.2560	2.2809	0.0964	-0.0262	0.0000	-0.4716	15.0411	14.5712	1.0371	-0.2825	0.0002
1077.9890	-0.0000	-1.5708	-0.2676	-1.5708	-0.0000	0.0000	0.0000	-0.0000	0.1340	0.0000	0.0000	0.0000	0.0804	1.0405	2.2157	0.0997	0.0664	0.0506	-0.0394	1.2500	2.2847	0.0959	-0.0261	0.0000	-0.4722	14.9702	14.5029	1.0320	-0.2811	0.0002
1077.9990	0.0000	-1.5708	-0.2662	-1.5708	0.0000	0.0000	0.0000	-0.0000	0.1388	0.0000	0.0000	0.0000	0.1410	1.0885	2.3975	0.0802	0.0664	0.0605	-0.0395	1.2455	2.2882	0.0955	-0.0260	0.0000	-0.4727	14.9164	14.4492	1.0279	-0.2800	0.0002
1078.0110	-0.0000	-1.5708	-0.2645	-1.5708	0.0000	-0.0000	0.0000	-0.0000	0.1506	0.0000	0.0000	0.0000	0.2713	1.0447	2.3414	0.0757	0.0826	0.0544	-0.0395	1.2404	2.2920	0.0950	-0.0259	0.0000	-0.4733	14.8555	14.3808	1.0225	-0.2785	0.0002
1078.0210	0.0000	-1.5708	-0.2629	-1.5708	0.0000	-0.0000	0.0000	-0.0000	0.1584	0.0000	0.0000	0.0000	0.2320	1.0965	2.1716	0.0717	0.0890	0.0533	-0.0396	1.2352	2.2945	0.0945	-0.0258	0.0000	-0.4739	14.7928	14.3170	1.0176	-0.2772	0.0002
1078.0310	-0.0000	-1.5708	-0.2613	-1.5708	-0.0000	0.0000	0.0000	-0.0000	0.1647	0.0000	0.0000	0.0000	0.0654	1.1284	2.3034	0.0815	0.0753	0.0608	-0.0396	1.2296	2.2966	0.0941	-0.0256	0.0000	-0.4745	14.7258	14.2497	1.0124	-0.2757	0.0002
1078.0430	0.0000	-1.5708	-0.2593	-1.5708	-0.0000	-0.0000	0.0000	-0.0000	0.1728	0.0000	0.0000	0.0000	0.1906	1.0430	2.3456	0.0784	0.0606	0.0732	-0.0397	1.2229	2.2989	0.0935	-0.0255	0.0000	-0.4752	14.6451	14.1662	1.0059	-0.2740	0.0002
1078.0530	0.0000	-1.5708	-0.2575	-1.5708	-0.0000	0.0000	0.0000	-0.0000	0.1813	0.0000	0.0000	0.0000	0.2565	1.0177	2.2516	0.0591	0.0946	0.0703	-0.0397	1.2175	2.3008	0.0930	-0.0253	0.0000	-0.4758	14.5812	14.0970	1.0006	-0.2725	0.0002
1078.0650	-0.0000	-1.5708	-0.2553	-1.5708	0.0000	0.0000	0.0000	-0.0000	0.1896	0.0000	0.0000	0.0000	0.0879	1.0168	2.2106	0.0550	0.0656	0.0716	-0.0398	1.2099	2.3022	0.0923	-0.0251	0.0000	-0.4766	14.4900	14.0049	0.9935	-0.2706	0.0002
1078.0750	0.0000	-1.5708	-0.2534	-1.5708	-0.0000	-0.0000	0.0000	-0.0000	0.1964	0.0000	0.0000	0.0000	0.2163	1.1223	2.1747	0.0708	0.0556	0.0355	-0.0399	1.2034	2.3031	0.0917	-0.0250	0.0000	-0.4773	14.4123	13.9257	0.9874	-0.2689	0.0002
1078.0870	0.0000	-1.5708	-0.2510	-1.5708	-0.0000	0.0000	0.0000	-0.0000	0.2050	0.0000	0.0000	0.0000	0.2497	0.9725	2.2030	0.0880	0.0701	0.0616	-0.0399	1.1953	2.3038	0.0910	-0.0248	0.0000	-0.4781	14.3153	13.8265	0.9796	-0.2668	0.0002
1078.0970	-0.0000	-1.5708	-0.2489	-1.5708	0.0000	0.0000	0.0000	-0.0000	0.2141	0.0000	0.0000	0.0000	0.2543	1.1033	2.1513	0.0872	0.0834	0.0402	-0.0400	1.1886	2.3041	0.0904	-0.0246	0.0000	-0.4788	14.2342	13.7409	0.9731	-0.2650	0.0002
1078.1070	0.0000	-1.5708	-0.2467	-1.5708	-0.0000	0.0000	0.0000	-0.0000	0.2169	0.0000	0.0000	0.0000	0.2319	1.0526	2.2334	0.0755	0.0804	0.0592	-0.0400	1.1814	2.3042	0.0898	-0.0245	0.0000	-0.4795	14.1487	13.6537	0.9664	-0.2632	0.0002
1078.1190	-0.0000	-1.5708	-0.2440	-1.5708	0.0000	0.0000	0.0000	-0.0000	0.2277	0.0000	0.0000	0.0000	0.2740	1.0553	2.1271	0.0810	0.0673	0.0948	-0.0401	1.1725	2.3036	0.0890	-0.0242	0.0000	-0.4803	14.0418	13.5425	0.9577	-0.2609	0.0002
1078.1290	-0.0000	-1.5708	-0.2417	-1.5708	0.0000	0.0000	0.0000	-0.0000	0.2324	0.0000	0.0000	0.0000	0.2966	1.1030	2.1090	0.0737	0.0785	0.0414	-0.0402	1.1649	2.3031	0.0883	-0.0241	0.0000	-0.4811	13.9507	13.4486	0.9504	-0.2589	0.0002
1078.1410	-0.0000	-1.5708	-0.2389	-1.5708	-0.0000	-0.0000	0.0000	-0.0000	0.2412	0.0000	0.0000	0.0000	0.3208	1.0385	2.2505	0.0604	0.0794	0.0318	-0.0402	1.1552	2.3017	0.0875	-0.0238	0.0000	-0.4819	13.8341	13.3296	0.9414	-0.2564	0.0002
1078.1510	-0.0000	-1.5708	-0.2364	-1.5708	0.0000	-0.0000	0.0000	-0.0000	0.2458	0.0000	0.0000	0.0000	0.2033	1.0547	2.1728	0.0894	0.0783	0.0504	-0.0403	1.1469	2.3003	0.0867	-0.0236	0.0000	-0.4827	13.7349	13.2276	0.9334	-0.2542	0.0002
1078.1610	-0.0000	-1.5708	-0.2339	-1.5708	0.0000	-0.0000	0.0000	-0.0000	0.2521	0.0000	0.0000	0.0000	0.2873	1.0408	2.3049	0.0626	0.0808	0.0478	-0.0404	1.1384	2.2988	0.0860	-0.0234	0.0000	-0.4834	13.6333	13.1241	0.9254	-0.2520	0.0002
1078.1730	-0.0000	-1.5708	-0.2308	-1.5708	-0.0000	0.0000	0.0000	-0.0000	0.2651	0.0000	0.0000	0.0000	0.2597	1.0688	2.1195	0.0864	0.0637	0.0492	-0.0404	1.1281	2.2966	0.0851	-0.0232	0.0000	-0.4843	13.5105	12.9969	0.9157	-0.2494	0.0002
1078.1830	-0.0000	-1.5708	-0.2281	-1.5708	0.0000	0.0000	0.0000	-0.0000	0.2709	0.0000	0.0000	0.0000	0.2620	1.0780	2.1814	0.0872	0.0677	0.0619	-0.0405	1.1193	2.2944	0.0843	-0.0230	0.0000	-0.4851	13.4043	12.8868	0.9072	-0.2471	0.0002
1078.1950	-0.0000	-1.5708	-0.2248	-1.5708	0.0000	0.0000	0.0000	-0.0000	0.2799	0.0000	0.0000	0.0000	0.3163	0.9833	2.1210	0.0832	0.0781	0.0375	-0.0406	1.1084	2.2913	0.0833	-0.0227	0.0000	-0.4860	13.2737	12.7507	0.8966	-0.2442	0.0002
1078.2050	0.0000	-1.5708	-0.2220	-1.5708	-0.0000	-0.0000	0.0000	-0.0000	0.2853	0.0000	0.0000	0.0000	0.1745	1.0036	2.2072	0.0751	0.0822	0.0689	-0.0406	1.0987	2.2883	0.0825	-0.0225	0.0000	-0.4868	13.1580	12.6331	0.8875	-0.2417	0.0002
1078.2150	-0.0000	-1.5708	-0.2191	-1.5708	0.0000	0.0000	0.0000	-0.0000	0.2935	0.0000	0.0000	0.0000	0.1881	1.0884	2.1124	0.0742	0.0718	0.0514	-0.0407	1.0889	2.2850	0.0816	-0.0222	0.0000	-0.4875	13.0405	12.5127	0.8782	-0.2392	0.0002
1078.2270	0.0000	-1.5708	-0.2155	-1.5708	-0.0000	0.0000	0.0000	-0.0000	0.2984	0.0000	0.0000	0.0000	0.2138	1.0509	2.1971	0.0762	0.0675	0.0511	-0.0408	1.0766	2.2807	0.0805	-0.0219	0.0000	-0.4885	12.8929	12.3636	0.8668	-0.2361	0.0002
1078.2370	0.0000	-1.5708	-0.2124	-1.5708	-0.0000	-0.0000	0.0000	-0.0000	0.3090	0.0000	0.0000	0.0000	0.0307	0.9206	2.1008	0.0698	0.0806	0.0442	-0.0408	1.0667	2.2770	0.0796	-0.0217	0.0000	-0.4892	12.7743	12.2391	0.8572	-0.2334	0.0002
1078.2470	0.0000	-1.5708	-0.2093	-1.5708	0.0000	0.0000	0.0000	-0.0000	0.3135	0.0000	0.0000	0.0000	0.1509	0.9737	2.2687	0.0843	0.0868	0.0692	-0.0409	1.0555	2.2725	0.0787	-0.0214	0.0000	-0.4900	12.6407	12.1066	0.8469	-0.2306	0.0002
1078.2570	0.0000	-1.5708	-0.2061	-1.5708	-0.0000	0.0000	0.0000	-0.0000	0.3212	0.0000	0.0000	0.0000	0.1286	1.0152	2.1947	0.0766	0.0748	0.0567	-0.0410	1.0450	2.2680	0.0777	-0.0212	0.0000	-0.4907	12.5147	11.9749	0.8367	-0.2278	0.0002
1078.2670	-0.0000	-1.5708	-0.2028	-1.5708	0.0000	-0.0000	0.0000	-0.0000	0.3281	0.0000	0.0000	0.0000	0.1703	0.9806	2.2012	0.0780	0.0963	0.0566	-0.0410	1.0339	2.2632	0.0768	-0.0209	0.0000	-0.4914	12.3815	11.8388	0.8263	-0.2250	0.0002
1078.2770	-0.0000	-1.5708	-0.1996	-1.5708	0.0000	0.0000	0.0000	-0.0000	0.3360	0.0000	0.0000	0.0000	0.1607	1.0072	2.0261	0.0636	0.0900	0.0846	-0.0411	1.0223	2.2580	0.0758	-0.0206	0.0000	-0.4921	12.2425	11.7000	0.8156	-0.2221	0.0002
1078.2890	-0.0000	-1.5708	-0.1955	-1.5708	0.0000	0.0000	0.0000	-0.0000	0.3429	0.0000	0.0000	0.0000	0.1811	0.9393	2.1470	0.0699	0.0968	0.0440	-0.0412	1.0084	2.2515	0.0745	-0.0203	0.0000	-0.4930	12.0771	11.5294	0.8023	-0.2185	0.0002
1078.2990	0.0000	-1.5708	-0.1920	-1.5708	0.0000	0.0000	0.0000	-0.0000	0.3513	0.0000	0.0000	0.0000	0.1425	0.9940	2.1683	0.0141	0.0906	0.0379	-0.0412	0.9964	2.2458	0.0735	-0.0200	0.0000	-0.4937	11.9325	11.3851	0.7913	-0.2155	0.0002
1078.3090	0.0000	-1.5708	-0.1885	-1.5708	0.0000	-0.0000	0.0000	-0.0000	0.3590	0.0000	0.0000	0.0000	0.1808	0.9100	2.0328	0.0271	0.0757	0.0584	-0.0413	0.9845	2.2398	0.0725	-0.0197	0.0000	-0.4944	11.7902	11.2383	0.7798	-0.2123	0.0002
1078.3190	-0.0000	-1.5708	-0.1848	-1.5708	0.0000	0.0001	0.0000	-0.0000	0.3659	0.0000	0.0000	0.0000	0.0987	0.9681	2.0851	0.0373	0.0779	0.0781	-0.0413	0.9719	2.2333	0.0714	-0.0194	0.0000	-0.4950	11.6392	11.0857	0.7682	-0.2092	0.0002
1078.3290	-0.0000	-1.5708	-0.1811	-1.5708	-0.0000	0.0000	0.0000	-0.0000	0.3752	0.0000	0.0000	0.0000	0.1833	0.8604	1.9387	0.0597	0.0612	0.0447	-0.0414	0.9589	2.2263	0.0702	-0.0191	0.0000	-0.4957	11.4837	10.9288	0.7560	-0.2058	0.0002
1078.3390	0.0000	-1.5708	-0.1773	-1.5708	-0.0000	-0.0000	0.0000	-0.0000	0.3780	0.0000	0.0000	0.0000	0.1102	0.8962	2.0800	0.0404	0.0835	0.0430	-0.0414	0.9462	2.2194	0.0691	-0.0188	0.0000	-0.4963	11.3321	10.7728	0.7439	-0.2026	0.0002
1078.3510	-0.0000	-1.5708	-0.1726	-1.5708	0.0000	0.0000	0.0000	-0.0000	0.3870	0.0000	0.0000	0.0000	0.2586	0.8735	2.0622	0.0396	0.0927	0.0574	-0.0415	0.9301	2.2103	0.0677	-0.0184	0.0000	-0.4970	11.1390	10.5780	0.7289	-0.1985	0.0002
1078.3610	-0.0000	-1.5708	-0.1687	-1.5708	0.0000	0.0000	0.0000	-0.0000	0.3959	0.0000	0.0000	0.0000	0.2611	0.8862	1.8998	0.0523	0.0990	0.0568	-0.0415	0.9163	2.2024	0.0665	-0.0181	0.0000	-0.4975	10.9740	10.4119	0.7162	-0.1950	0.0002
1078.3730	-0.0000	-1.5708	-0.1639	-1.5708	0.0000	0.0000	0.0000	-0.0000	0.4018	0.0000	0.0000	0.0000	0.1769	0.7757	2.0550	0.0289	0.0701	0.0516	-0.0416	0.9002	2.1931	0.0651	-0.0177	0.0000	-0.4982	10.7803	10.2147	0.7009	-0.1908	0.0002
1078.3830	0.0000	-1.5708	-0.1599	-1.5708	0.0000	0.0000	0.0000	-0.0000	0.4082	0.0000	0.0000	0.0000	0.1886	0.8359	2.1327	0.0046	0.0938	0.0468	-0.0416	0.8860	2.1846	0.0639	-0.0174	0.0000	-0.4987	10.6101	10.0426	0.6876	-0.1872	0.0002
1078.3930	0.0000	-1.5708	-0.1558	-1.5708	0.0000	0.0000	0.0000	-0.0000	0.4167	0.0000	0.0000	0.0000	0.2772	0.8585	1.9942	0.0028	0.1133	0.0626	-0.0417	0.8719	2.1762	0.0627	-0.0171	0.0000	-0.4992	10.4423	9.8711	0.6745	-0.1836	0.0002
1078.4050	0.0000	-1.5707	-0.1507	-1.5708	0.0000	-0.0000	0.0000	-0.0000	0.4241	0.0000	0.0000	0.0000	0.1741	0.7895	2.0726	0.0182	0.0844	0.0282	-0.0417	0.8539	2.1652	0.0611	-0.0166	0.0000	-0.4997	10.2267	9.6575	0.6580	-0.1791	0.0002
1078.4150	0.0000	-1.5708	-0.1464	-1.5708	-0.0000	0.0000	0.0000	-0.0000	0.4302	0.0000	0.0000	0.0000	0.1384	0.7155	2.0994	0.0369	0.0867	0.0339	-0.0418	0.8394	2.1560	0.0599	-0.0163	0.0000	-0.5001	10.0527	9.4790	0.6442	-0.1754	0.0002
1078.4270	-0.0000	-1.5708	-0.1412	-1.5708	-0.0000	0.0000	0.0000	-0.0000	0.4396	0.0000	0.0000	0.0000	0.1591	0.7361	2.1521	0.0013	0.0773	0.0536	-0.0418	0.8211	2.1444	0.0583	-0.0159	0.0000	-0.5005	9.8337	9.2584	0.6272	-0.1707	0.0002
1078.4370	0.0000	-1.5708	-0.1368	-1.5708	-0.0000	-0.0000	0.0000	-0.0001	0.4345	0.0000	0.0000	0.0000	0.1800	0.1733	1.4677	-0.0170	0.0878	0.0726	0.0387	0.1830	1.4635	0.0269	-0.0074	-0.0000	0.4633	2.1914	2.6254	0.2897	-0.0793	-0.0002
1078.4490	-0.0000	-1.5708	-0.1315	-1.5708	0.0000	-0.0000	0.0000	-0.0009	0.4300	0.0000	0.0000	0.0000	0.2398	0.1547	1.3097	-0.0339	0.1014	0.0680	0.0388	0.1636	1.4301	0.0253	-0.0069	-0.0000	0.4650	1.9591	2.4025	0.2726	-0.0746	-0.0002
1078.4590	-0.0000	-1.5707	-0.1272	-1.5708	-0.0000	-0.0000	0.0000	0.0004	0.4217	0.0000	0.0000	0.0000	0.2981	0.0709	1.2833	-0.0501	0.1139	0.0294	0.0389	0.1481	1.4027	0.0240	-0.0066	-0.0000	0.4663	1.7736	2.2212	0.2585	-0.0708	-0.0002
1078.4710	-0.0000	-1.5707	-0.1222	-1.5708	-0.0000	0.0000	0.0000	0.0003	0.4133	0.0000	0.0000	0.0000	0.3561	0.0800	1.2196	-0.0418	0.1049	0.0704	0.0391	0.1292	1.3699	0.0225	-0.0062	-0.0000	0.4679	1.5471	2.0044	0.2417	-0.0662	-0.0002
1078.4810	0.0000	-1.5707	-0.1180	-1.5708	-0.0000	0.0000	0.0000	0.0002	0.4080	0.0000	0.0000	0.0000	0.4459	0.0175	1.0473	-0.0664	0.0963	0.0716	0.0392	0.1144	1.3432	0.0212	-0.0058	-0.0000	0.4691	1.3702	1.8302	0.2283	-0.0625	-0.0002
1078.4910	0.0000	-1.5707	-0.1140	-1.5707	0.0000	0.0000	0.0000	0.0001	0.3980	0.0000	0.0000	0.0000	0.4201	-0.1195	1.1363	-0.0927	0.1167	0.0417	0.0393	0.0997	1.3168	0.0200	-0.0055	-0.0000	0.4702	1.1938	1.6591	0.2152	-0.0590	-0.0002
1078.5010	-0.0000	-1.5707	-0.1101	-1.5708	-0.0000	0.0000	0.0000	-0.0000	0.3899	-0.0002	0.0000	0.0000	0.4181	-0.0899	1.1713	-0.0796	0.1011	0.0504	0.0394	0.0854	1.2908	0.0188	-0.0051	-0.0000	0.4713	1.0232	1.4916	0.2022	-0.0554	-0.0002
1078.5130	-0.0000	-1.5707	-0.1055	-1.5708	0.0000	0.0000	0.0000	-0.0000	0.3851	-0.0002	0.0000	0.0000	0.4151	-0.2276	0.9110	-0.0649	0.0935	0.0449	0.0395	0.0687	1.2601	0.0174	-0.0048	-0.0000	0.4725	0.8227	1.2948	0.1870	-0.0513	-0.0002
1078.5230	0.0000	-1.5707	-0.1017	-1.5708	-0.0000	0.0000	0.0000	-0.0001	0.3757	-0.0002	0.0000	0.0000	0.5853	-0.2046	1.0532	-0.0753	0.1110	0.0518	0.0395	0.0545	1.2346	0.0162	-0.0045	-0.0000	0.4735	0.6529	1.1326	0.1746	-0.0479	-0.0002
1078.5330	-0.0000	-1.5707	-0.0980	-1.5708	0.0000	0.0000	0.0000	-0.0001	0.3693	-0.0003	0.0000	0.0000	0.5477	-0.2588	0.9999	-0.0865	0.1053	0.0654	0.0396	0.0409	1.2094	0.0151	-0.0041	-0.0000	0.4744	0.4899	0.9731	0.1622	-0.0445	-0.0002
1078.5430	0.0000	-1.5707	-0.0943	-1.5708	0.0000	0.0000	0.0000	-0.0001	0.3634	-0.0002	0.0000	0.0000	0.6192	-0.2919	0.9107	-0.0993	0.1228	0.0790	0.0397	0.0279	1.1849	0.0140	-0.0038	-0.0000	0.4752	0.3343	0.8198	0.1504	-0.0413	-0.0002
1078.5530	-0.0000	-1.5707	-0.0907	-1.5708	0.0000	-0.0000	0.0000	-0.0001	0.3547	-0.0004	0.0000	0.0000	0.5207	-0.3189	0.9686	-0.1051	0.1133	0.0387	0.0398	0.0150	1.1604	0.0129	-0.0035	-0.0000	0.4760	0.1798	0.6674	0.1386	-0.0381	-0.0002
1078.5630	0.0000	-1.5707	-0.0872	-1.5708	0.0000	-0.0000	0.0000	-0.0002	0.3492	-0.0020	0.0000	0.0000	0.6084	-0.3413	0.8439	-0.0702	0.1094	0.0932	0.0398	0.0024	1.1362	0.0118	-0.0032	-0.0000	0.4768	0.0289	0.5175	0.1269	-0.0349	-0.0002
1078.5750	0.0000	-1.5707	-0.0831	-1.5708	0.0000	-0.0000	0.0001	-0.0004	0.3370	-0.0063	0.0000	0.0000	0.5837	-0.2374	1.0777	0.0442	0.1148	0.0520	0.0399	-0.0123	1.1078	0.0106	-0.0029	-0.0000	0.4777	-0.1478	0.3430	0.1137	-0.0313	-0.0002
1078.5850	-0.0000	-1.5707	-0.0797	-1.5709	-0.0000	-0.0000	0.0001	-0.0010	0.3312	-0.0020	0.0000	0.0000	0.5405	-0.2322	1.0666	0.0241	0.1096	0.0622	0.0399	-0.0246	1.0842	0.0095	-0.0026	-0.0000	0.4783	-0.2941	0.1992	0.1026	-0.0283	-0.0002
1078.5970	-0.0000	-1.5707	-0.0758	-1.5708	-0.0000	0.0000	0.0001	-0.0009	0.3231	-0.0008	0.0000	0.0000	0.5135	-0.2678	1.0275	0.0170	0.1232	0.0405	0.0400	-0.0388	1.0564	0.0083	-0.0023	-0.0000	0.4791	-0.4647	0.0315	0.0898	-0.0248	-0.0002
1078.6070	-0.0000	-1.5708	-0.0726	-1.5709	-0.0000	-0.0000	0.0001	-0.0009	0.3145	-0.0004	0.0000	0.0000	0.6207	-0.2075	1.2042	0.0256	0.1249	0.0431	0.0401	-0.0502	1.0335	0.0074	-0.0020	-0.0000	0.4797	-0.6007	-0.1053	0.0793	-0.0219	-0.0002
1078.6170	0.0000	-1.5708	-0.0695	-1.5709	-0.0000	0.0000	0.0000	-0.0007	0.3119	-0.0002	0.0000	0.0000	0.5066	-0.2314	0.9427	0.0618	0.1299	0.0682	0.0401	-0.0617	1.0109	0.0064	-0.0018	-0.0000	0.4802	-0.7392	-0.2398	0.0688	-0.0190	-0.0002
1078.6290	0.0000	-1.5708	-0.0658	-1.5708	0.0000	-0.0000	0.0000	-0.0004	0.3006	-0.0002	0.0000	0.0000	0.5515	-0.2673	0.9735	0.0427	0.1076	0.0616	0.0401	-0.0748	0.9843	0.0053	-0.0015	-0.0000	0.4808	-0.8958	-0.3950	0.0568	-0.0158	-0.0002
1078.6390	-0.0000	-1.5708	-0.0628	-1.5709	-0.0000	0.0000	0.0000	-0.0001	0.2969	-0.0001	0.0000	0.0000	0.5941	-0.2547	0.8754	0.0356	0.1277	0.0500	0.0402	-0.0860	0.9622	0.0043	-0.0012	-0.0000	0.4813	-1.0304	-0.5248	0.0468	-0.0130	-0.0002
1078.6510	-0.0000	-1.5707	-0.0592	-1.5708	0.0000	-0.0000	0.0000	-0.0001	0.2879	0.0001	0.0000	0.0000	0.5788	-0.4016	0.8246	0.0531	0.1108	0.0785	0.0402	-0.0988	0.9360	0.0033	-0.0009	-0.0000	0.4818	-1.1830	-0.6763	0.0352	-0.0099	-0.0002
1078.6610	-0.0000	-1.5707	-0.0564	-1.5708	0.0000	-0.0000	0.0000	-0.0000	0.2847	0.0001	0.0000	0.0000	0.5733	-0.4112	0.6350	0.0689	0.1376	0.0455	0.0403	-0.1093	0.9146	0.0024	-0.0007	-0.0000	0.4822	-1.3088	-0.7986	0.0257	-0.0073	-0.0002
1078.6710	-0.0000	-1.5708	-0.0536	-1.5709	-0.0000	-0.0000	0.0000	-0.0000	0.2735	0.0001	0.0000	0.0000	0.6220	-0.3681	0.5973	0.0721	0.1463	0.0473	0.0403	-0.1192	0.8935	0.0015	-0.0004	-0.0000	0.4826	-1.4278	-0.9182	0.0165	-0.0048	-0.0002
1078.6810	0.0000	-1.5707	-0.0509	-1.5708	-0.0000	-0.0000	0.0000	-0.0000	0.2698	0.0001	0.0000	0.0000	0.7248	-0.4618	0.6306	0.0707	0.1437	0.0657	0.0403	-0.1291	0.8729	0.0007	-0.0002	-0.0000	0.4829	-1.5457	-1.0328	0.0076	-0.0024	-0.0002
1078.6930	-0.0000	-1.5708	-0.0478	-1.5708	0.0000	-0.0000	0.0000	0.0001	0.2578	0.0002	0.0000	-0.0000	0.7139	-0.5004	0.7710	0.0845	0.1275	0.0542	0.0404	-0.1402	0.8486	-0.0002	0.0000	-0.0000	0.4833	-1.6785	-1.1661	-0.0026	0.0004	-0.0002
1078.7030	0.0000	-1.5707	-0.0453	-1.5708	0.0000	0.0000	0.0000	0.0000	0.2507	0.0002	0.0000	-0.0000	0.7082	-0.4989	0.5954	0.0941	0.1238	0.0636	0.0404	-0.1497	0.8284	-0.0010	0.0003	-0.0000	0.4836	-1.7926	-1.2762	-0.0111	0.0027	-0.0002
1078.7130	-0.0000	-1.5708	-0.0428	-1.5708	0.0000	0.0000	0.0000	0.0000	0.2449	0.0002	0.0000	-0.0000	0.6990	-0.4576	0.8062	0.1037	0.1472	0.0688	0.0404	-0.1586	0.8087	-0.0018	0.0005	-0.0000	0.4839	-1.8991	-1.3817	-0.0193	0.0050	-0.0002
1078.7230	-0.0000	-1.5708	-0.0404	-1.5708	-0.0000	0.0000	0.0000	-0.0000	0.2366	0.0002	0.0000	-0.0000	0.7358	-0.5413	0.7953	0.1091	0.1278	0.0775	0.0404	-0.1668	0.7895	-0.0025	0.0007	-0.0000	0.4841	-1.9975	-1.4820	-0.0271	0.0071	-0.0002
1078.7330	-0.0000	-1.5708	-0.0380	-1.5708	0.0000	-0.0000	0.0000	-0.0002	0.2318	0.0002	0.0000	-0.0000	0.7344	-0.6294	0.6873	0.1274	0.1633	0.0661	0.0404	-0.1752	0.7704	-0.0032	0.0009	-0.0000	0.4843	-2.0985	-1.5823	-0.0347	0.0092	-0.0002
1078.7430	0.0000	-1.5707	-0.0358	-1.5708	-0.0000	0.0000	0.0001	-0.0002	0.2241	0.0002	0.0000	-0.0000	0.7821	-0.6126	0.6531	0.0992	0.1310	0.0643	0.0405	-0.1838	0.7513	-0.0039	0.0010	-0.0000	0.4845	-2.2007	-1.6816	-0.0425	0.0113	-0.0002
1078.7550	0.0000	-1.5708	-0.0331	-1.5708	0.0000	-0.0000	0.0001	-0.0002	0.2157	0.0002	0.0000	-0.0000	0.6656	-0.6170	0.5340	0.1291	0.1293	0.0715	0.0405	-0.1929	0.7292	-0.0047	0.0013	-0.0000	0.4848	-2.3104	-1.7934	-0.0510	0.0136	-0.0002
1078.7650	-0.0000	-1.5708	-0.0310	-1.5708	-0.0000	-0.0000	0.0001	-0.0002	0.2084	0.0002	0.0000	-0.0000	0.7676	-0.5561	0.5895	0.1543	0.1547	0.0696	0.0405	-0.2007	0.7108	-0.0054	0.0014	-0.0000	0.4849	-2.4038	-1.8862	-0.0583	0.0156	-0.0002
1078.7770	0.0000	-1.5708	-0.0285	-1.5708	-0.0000	-0.0000	0.0000	-0.0003	0.1980	0.0002	0.0000	0.0000	0.6245	-0.6086	0.7193	0.1410	0.1338	0.0736	0.0405	-0.2098	0.6893	-0.0062	0.0017	-0.0000	0.4851	-2.5123	-1.9921	-0.0664	0.0178	-0.0002
1078.7870	-0.0000	-1.5708	-0.0266	-1.5708	-0.0000	0.0000	0.0000	-0.0002	0.1927	0.0002	0.0000	0.0000	0.6215	-0.5925	0.6278	0.1427	0.1391	0.0652	0.0405	-0.2167	0.6719	-0.0068	0.0018	-0.0000	0.4852	-2.5949	-2.0751	-0.0729	0.0196	-0.0002
1078.7990	-0.0000	-1.5708	-0.0243	-1.5708	0.0000	-0.0000	0.0000	-0.0002	0.1847	0.0002	0.0000	0.0000	0.7160	-0.5715	0.6567	0.1618	0.1373	0.0711	0.0405	-0.2250	0.6510	-0.0075	0.0020	-0.0000	0.4854	-2.6947	-2.1744	-0.0805	0.0217	-0.0002
1078.8090	-0.0000	-1.5708	-0.0225	-1.5708	0.0000	-0.0000	0.0000	-0.0002	0.1756	0.0002	0.0000	0.0000	0.7211	-0.6135	0.6310	0.1379	0.1531	0.0624	0.0405	-0.2315	0.6343	-0.0080	0.0022	-0.0000	0.4855	-2.7728	-2.2511	-0.0863	0.0232	-0.0002
1078.8190	-0.0000	-1.5707	-0.0207	-1.5708	-0.0000	0.0000	0.0000	-0.0002	0.1693	0.0002	0.0000	0.0000	0.7621	-0.6276	0.5832	0.1504	0.1347	0.0813	0.0405	-0.2379	0.6176	-0.0086	0.0023	-0.0000	0.4856	-2.8493	-2.3272	-0.0924	0.0249	-0.0002
1078.8310	0.0000	-1.5708	-0.0187	-1.5709	-0.0000	-0.0000	0.0000	-0.0001	0.1634	0.0002	0.0000	0.0000	0.7190	-0.6354	0.3988	0.1203	0.1435	0.0621	0.0406	-0.2447	0.5983	-0.0092	0.0025	-0.0000	0.4857	-2.9311	-2.4106	-0.0988	0.0267	-0.0002
1078.8410	-0.0000	-1.5708	-0.0171	-1.5708	0.0000	0.0000	0.0000	-0.0001	0.1538	0.0001	0.0000	0.0000	0.7010	-0.6664	0.4810	0.1313	0.1443	0.0740	0.0406	-0.2507	0.5823	-0.0097	0.0026	-0.0000	0.4857	-3.0019	-2.4802	-0.1041	0.0281	-0.0002
1078.8530	-0.0000	-1.5707	-0.0153	-1.5708	-0.0000	0.0000	0.0000	-0.0001	0.1467	0.0001	0.0000	0.0000	0.8201	-0.6342	0.3956	0.1178	0.1455	0.0698	0.0406	-0.2572	0.5636	-0.0102	0.0028	-0.0000	0.4858	-3.0801	-2.5581	-0.1101	0.0297	-0.0002
1078.8630	-0.0000	-1.5707	-0.0139	-1.5708	-0.0000	0.0000	0.0000	-0.0001	0.1402	0.0001	0.0000	0.0000	0.7325	-0.6691	0.4068	0.1276	0.1748	0.0834	0.0406	-0.2624	0.5484	-0.0107	0.0029	-0.0000	0.4859	-3.1425	-2.6194	-0.1149	0.0310	-0.0002
1078.8730	-0.0000	-1.5707	-0.0126	-1.5708	-0.0000	-0.0000	0.0000	-0.0001	0.1333	0.0001	0.0000	0.0000	0.6895	-0.7217	0.3049	0.1568	0.1590	0.0675	0.0406	-0.2673	0.5335	-0.0111	0.0030	-0.0000	0.4859	-3.2016	-2.6783	-0.1194	0.0323	-0.0002
1078.8830	0.0000	-1.5707	-0.0113	-1.5708	-0.0000	0.0000	0.0000	-0.0001	0.1257	0.0001	0.0000	0.0000	0.7268	-0.7254	0.3501	0.1396	0.1412	0.0567	0.0406	-0.2718	0.5190	-0.0115	0.0031	-0.0000	0.4860	-3.2546	-2.7321	-0.1235	0.0334	-0.0002
1078.8930	-0.0000	-1.5707	-0.0101	-1.5708	-0.0000	-0.0000	0.0000	-0.0001	0.1183	0.0001	0.0000	0.0000	0.7027	-0.8705	0.4376	0.1564	0.1601	0.0590	0.0406	-0.2760	0.5048	-0.0119	0.0032	-0.0000	0.4860	-3.3052	-2.7836	-0.1275	0.0345	-0.0002
1078.9050	0.0000	-1.5707	-0.0087	-1.5708	0.0000	0.0000	0.0000	-0.0001	0.1106	0.0001	0.0000	0.0000	0.7941	-0.7871	0.4340	0.1466	0.1770	0.0681	0.0406	-0.2808	0.4882	-0.0123	0.0033	-0.0000	0.4860	-3.3625	-2.8417	-0.1322	0.0357	-0.0002
1078.9150	-0.0000	-1.5708	-0.0077	-1.5708	-0.0000	-0.0000	0.0000	-0.0001	0.1046	0.0001	0.0000	0.0000	0.7824	-0.7943	0.3582	0.1459	0.1569	0.0662	0.0406	-0.2846	0.4745	-0.0126	0.0034	-0.0000	0.4860	-3.4083	-2.8875	-0.1357	0.0367	-0.0002
1078.9250	0.0000	-1.5708	-0.0066	-1.5708	-0.0000	0.0000	0.0000	-0.0004	0.0971	0.0001	0.0000	0.0000	0.7201	-0.7634	0.3622	0.1729	0.1853	0.0792	0.0406	-0.2887	0.4609	-0.0129	0.0035	-0.0000	0.4861	-3.4570	-2.9331	-0.1390	0.0376	-0.0002
1078.9350	-0.0000	-1.5708	-0.0057	-1.5708	-0.0000	-0.0000	0.0000	-0.0004	0.0889	0.0000	0.0000	0.0000	0.7185	-0.8185	0.3368	0.1643	0.1626	0.0820	0.0406	-0.2916	0.4480	-0.0132	0.0036	-0.0000	0.4861	-3.4927	-2.9717	-0.1421	0.0385	-0.0002
1078.9450	-0.0000	-1.5708	-0.0049	-1.5708	-0.0000	0.0000	0.0000	-0.0004	0.0815	0.0001	0.0000	0.0000	0.7974	-0.7137	0.4253	0.1721	0.1521	0.0734	0.0406	-0.2946	0.4354	-0.0135	0.0036	-0.0000	0.4861	-3.5284	-3.0084	-0.1449	0.0392	-0.0002
1078.9570	-0.0000	-1.5708	-0.0040	-1.5708	0.0000	-0.0000	0.0000	-0.0003	0.0730	0.0001	0.0000	0.0000	0.8318	-0.8072	0.5025	0.1637	0.1709	0.0739	0.0406	-0.2983	0.4204	-0.0138	0.0037	-0.0000	0.4861	-3.5720	-3.0500	-0.1482	0.0401	-0.0002
1078.9670	0.0000	-1.5708	-0.0032	-1.5708	0.0000	0.0000	0.0000	-0.0002	0.0664	0.0000	0.0000	0.0000	0.7844	-0.7502	0.4061	0.1423	0.1716	0.0752	0.0406	-0.3005	0.4085	-0.0140	0.0038	-0.0000	0.4861	-3.5985	-3.0784	-0.1503	0.0407	-0.0002
1078.9790	-0.0000	-1.5708	-0.0025	-1.5708	-0.0000	0.0000	0.0000	-0.0002	0.0605	0.0002	0.0000	0.0000	0.6696	-0.7405	0.2680	0.1774	0.1802	0.0809	0.0406	-0.3032	0.3945	-0.0142	0.0038	-0.0000	0.4861	-3.6309	-3.1108	-0.1527	0.0414	-0.0002
1078.9890	0.0000	-1.5708	-0.0020	-1.5708	-0.0000	0.0000	0.0000	-0.0002	0.0537	0.0001	0.0000	0.0000	0.7120	-0.8314	0.1835	0.1945	0.1628	0.0918	0.0406	-0.3056	0.3828	-0.0144	0.0039	-0.0000	0.4861	-3.6599	-3.1368	-0.1549	0.0419	-0.0002
1079.0010	-0.0000	-1.5708	-0.0014	-1.5708	-0.0000	-0.0000	0.0000	-0.0002	0.0464	0.0001	0.0000	0.0000	0.6616	-0.7526	0.1785	0.1554	0.1455	0.0782	0.0406	-0.3075	0.3697	-0.0145	0.0039	-0.0000	0.4861	-3.6821	-3.1600	-0.1566	0.0424	-0.0002
1079.0110	-0.0000	-1.5708	-0.0009	-1.5708	-0.0000	-0.0000	0.0000	-0.0001	0.0400	0.0001	0.0000	0.0000	0.7410	-0.7755	0.0567	0.1654	0.1532	0.0726	0.0406	-0.3094	0.3586	-0.0147	0.0040	-0.0000	0.4861	-3.7055	-3.1814	-0.1582	0.0429	-0.0002
1079.0230	0.0000	-1.5708	-0.0005	-1.5708	-0.0000	0.0000	0.0000	-0.0001	0.0301	0.0000	0.0000	0.0000	0.8070	-0.7424	0.1415	0.1758	0.1702	0.0839	0.0406	-0.3108	0.3460	-0.0148	0.0040	-0.0000	0.4861	-3.7222	-3.1991	-0.1598	0.0433	-0.0002
1079.0330	-0.0000	-1.5708	-0.0002	-1.5708	0.0000	-0.0000	0.0000	-0.0001	0.0226	0.0001	0.0000	0.0000	0.7112	-0.7605	0.0962	0.1713	0.1792	0.0858	0.0406	-0.3121	0.3357	-0.0149	0.0040	-0.0000	0.4861	-3.7372	-3.2122	-0.1606	0.0435	-0.0002
1079.0430	-0.0000	-1.5708	-0.0001	-1.5708	-0.0000	-0.0000	0.0000	-0.0000	0.0159	0.0001	0.0000	0.0000	0.8786	-0.7795	0.0411	0.1553	0.1767	0.0786	0.0406	-0.3126	0.3260	-0.0150	0.0041	-0.0000	0.4861	-3.7432	-3.2201	-0.1612	0.0437	-0.0002
1079.0530	-0.0000	-1.5708	0.0000	-1.5708	0.0000	-0.0000	0.0000	-0.0000	0.0085	0.0000	0.0000	0.0000	0.7317	-0.7610	-0.0986	0.1664	0.1601	0.0646	0.0406	-0.3127	0.1033	-0.0150	0.0041	-0.0000	0.4861	-3.7447	-3.2235	-0.1615	0.0437	-0.0002
1079.0630	-0.0000	-1.5708	0.0001	-1.5708	0.0000	-0.0000	0.0000	-0.0000	-0.0028	0.0001	0.0000	0.0000	0.8666	-0.7806	-0.3312	0.1542	0.1569	0.0803	0.0307	-0.2369	-0.2481	-0.0114	0.0031	-0.0000	0.3676	-2.8366	-2.4412	-0.1224	0.0332	-0.0002
1079.0750	-0.0000	-1.5707	-0.0000	-1.5708	0.0000	-0.0000	0.0000	0.0007	-0.0003	0.0001	0.0000	0.0000	0.8960	-0.5537	-0.1439	0.1535	0.1446	0.0789	0.0000	-0.0003	-0.0001	0.0000	-0.0000	0.0000	0.0000	-0.0031	-0.0008	0.0000	-0.0000	0.0000
1079.0850	0.0000	-1.5708	-0.0000	-1.5708	0.0000	-0.0000	0.0000	-0.0008	-0.0012	0.0000	0.0000	0.0000	0.7350	-0.4089	-0.0540	0.1742	0.1583	0.0836	-0.0000	-0.0001	-0.0000	0.0000	-0.0000	0.0000	-0.0000	-0.0014	-0.0001	0.0001	-0.0000	0.0000
1079.0950	-0.0000	-1.5708	-0.0000	-1.5708	-0.0000	0.0000	0.0000	-0.0004	-0.0024	0.0000	0.0000	0.0000	0.8362	-0.3885	0.0355	0.2073	0.1646	0.0656	-0.0000	0.0002	0.0002	0.0000	-0.0000	-0.0000	-0.0000	0.0019	0.0023	0.0002	-0.0001	-0.0000
1079.1050	0.0000	-1.5708	-0.0001	-1.5708	-0.0000	0.0000	-0.0001	-0.0004	-0.0016	0.0001	0.0000	0.0000	0.7729	-0.4106	0.0219	0.2128	0.1411	0.0883	-0.0000	0.0003	0.0003	0.0000	-0.0000	0.0000	-0.0000	0.0039	0.0032	0.0003	-0.0001	0.0000
1079.1150	-0.0000	-1.5708	-0.0001	-1.5708	0.0000	-0.0000	-0.0000	-0.0005	-0.0011	0.0001	0.0000	0.0000	0.6562	-0.3766	-0.0331	0.2102	0.1620	0.0608	-0.0000	-0.0000	0.0001	0.0000	-0.0000	0.0000	-0.0000	-0.0001	0.0012	0.0001	-0.0000	0.0000
1079.1270	0.0000	-1.5708	-0.0001	-1.5708	-0.0000	0.0000	-0.0001	-0.0003	-0.0007	0.0000	0.0000	0.0000	0.7313	-0.3596	0.0357	0.1866	0.1584	0.0619	0.0000	0.0009	0.0007	0.0000	-0.0000	-0.0000	0.0000	0.0104	0.0068	0.0005	-0.0001	-0.0000
1079.1370	0.0000	-1.5708	-0.0001	-1.5708	0.0000	0.0000	-0.0001	-0.0002	-0.0004	0.0000	0.0000	0.0000	0.6507	-0.3578	-0.0290	0.1879	0.1749	0.1012	-0.0000	0.0001	0.0002	0.0000	-0.0000	-0.0000	-0.0000	0.0009	0.0023	0.0002	-0.0001	-0.0000
1079.1490	-0.0000	-1.5708	-0.0001	-1.5708	-0.0000	-0.0000	-0.0001	-0.0001	-0.0003	0.0001	0.0000	0.0000	0.6852	-0.3880	0.0199	0.1888	0.1962	0.0662	-0.0000	0.0001	0.0003	0.0000	-0.0000	-0.0000	-0.0000	0.0014	0.0027	0.0002	-0.0001	-0.0000
1079.1590	0.0000	-1.5708	-0.0001	-1.5708	0.0000	-0.0000	-0.0001	-0.0001	-0.0002	0.0001	0.0000	0.0000	0.6471	-0.3266	0.0473	0.1968	0.1674	0.0726	0.0000	0.0004	0.0004	0.0000	-0.0000	-0.0000	0.0000	0.0054	0.0038	0.0003	-0.0001	-0.0000
1079.1690	-0.0000	-1.5708	-0.0001	-1.5708	-0.0000	0.0000	-0.0000	-0.0001	-0.0001	0.0000	0.0000	0.0000	0.5821	-0.2963	0.1277	0.1814	0.1661	0.0713	-0.0023	0.0176	0.0349	0.0009	-0.0002	0.0000	-0.0271	0.2111	0.1824	0.0092	-0.0025	0.0000
1079.1810	0.0000	-1.5708	-0.0001	-1.5708	0.0000	-0.0000	-0.0001	-0.0001	-0.0000	0.0000	0.0000	0.0000	0.5033	-0.2997	0.2010	0.1854	0.1568	0.0826	-0.0023	0.0178	0.0654	0.0009	-0.0002	0.0000	-0.0271	0.2127	0.1840	0.0094	-0.0026	0.0000
1079.1910	-0.0000	-1.5708	-0.0001	-1.5708	-0.0000	0.0000	-0.0001	-0.0001	0.0005	0.0000	0.0000	0.0000	0.5451	-0.3577	0.1964	0.1958	0.1556	0.0967	-0.0023	0.0180	0.0908	0.0009	-0.0002	0.0000	-0.0271	0.2157	0.1851	0.0095	-0.0026	0.0000
1079.2030	-0.0000	-1.5708	-0.0000	-1.5708	0.0000	-0.0000	-0.0000	-0.0000	0.0013	0.0000	0.0000	0.0000	0.5656	-0.3437	0.2335	0.1907	0.1542	0.0795	-0.0023	0.0176	0.1208	0.0009	-0.0002	0.0000	-0.0271	0.2106	0.1820	0.0092	-0.0025	0.0000
1079.2130	-0.0000	-1.5708	-0.0000	-1.5708	-0.0000	0.0000	-0.0000	0.0001	0.0024	0.0001	0.0000	0.0000	0.6090	-0.3877	0.2683	0.2260	0.1695	0.0894	-0.0023	0.0174	0.1459	0.0008	-0.0002	0.0000	-0.0271	0.2080	0.1803	0.0090	-0.0024	0.0000
1079.2250	-0.0000	-1.5708	0.0000	-1.5708	-0.0000	-0.0000	-0.0000	0.0001	0.0031	0.0001	0.0000	0.0000	0.6092	-0.4496	0.2292	0.1905	0.1704	0.0783	-0.0023	0.0173	0.1761	0.0008	-0.0002	0.0000	-0.0271	0.2069	0.1793	0.0089	-0.0024	0.0000
1079.2350	-0.0000	-1.5708	0.0000	-1.5708	0.0000	-0.0000	-0.0000	0.0001	0.0034	0.0001	0.0000	0.0000	0.6394	-0.3853	0.2578	0.1917	0.1720	0.0795	-0.0023	0.0169	0.2011	0.0008	-0.0002	0.0000	-0.0271	0.2020	0.1763	0.0088	-0.0024	0.0000
1079.2450	0.0000	-1.5708	0.0001	-1.5708	0.0000	-0.0000	-0.0000	0.0001	0.0040	0.0001	0.0000	0.0000	0.5964	-0.4218	0.3131	0.2050	0.1771	0.0852	-0.0023	0.0169	0.2263	0.0008	-0.0002	0.0000	-0.0271	0.2030	0.1763	0.0088	-0.0024	0.0000
1079.2570	0.0000	-1.5708	0.0001	-1.5708	0.0000	0.0000	-0.0000	0.0001	0.0040	0.0001	0.0000	0.0000	0.5034	-0.3866	0.4231	0.1747	0.1693	0.0876	-0.0023	0.0168	0.2565	0.0008	-0.0002	0.0000	-0.0271	0.2011	0.1744	0.0087	-0.0024	0.0000
1079.2670	-0.0000	-1.5708	0.0001	-1.5708	0.0000	0.0000	-0.0000	0.0000	0.0046	0.0001	0.0000	0.0000	0.6475	-0.4293	0.4784	0.2194	0.1819	0.0988	-0.0045	0.0348	0.3114	0.0016	-0.0004	0.0000	-0.0541	0.4162	0.3547	0.0176	-0.0048	0.0000
1079.2790	0.0000	-1.5708	0.0002	-1.5709	-0.0000	0.0000	-0.0000	-0.0000	0.0055	0.0001	0.0000	0.0000	0.4443	-0.3800	0.5720	0.1990	0.1596	0.0703	-0.0045	0.0344	0.3717	0.0016	-0.0004	0.0000	-0.0541	0.4118	0.3533	0.0176	-0.0048	0.0000
1079.2890	-0.0000	-1.5708	0.0003	-1.5708	-0.0000	0.0000	-0.0000	-0.0000	0.0071	0.0001	0.0000	0.0000	0.4506	-0.3256	0.4949	0.2026	0.1783	0.0834	-0.0045	0.0340	0.4217	0.0016	-0.0004	0.0000	-0.0541	0.4071	0.3486	0.0172	-0.0046	0.0000
1079.3010	0.0000	-1.5708	0.0003	-1.5708	-0.0000	-0.0000	-0.0000	-0.0002	0.0093	0.0001	0.0000	0.0000	0.4792	-0.2565	0.6059	0.2044	0.1755	0.0855	-0.0045	0.0339	0.4820	0.0016	-0.0004	0.0000	-0.0541	0.4060	0.3465	0.0171	-0.0046	0.0000
1079.3110	0.0000	-1.5708	0.0004	-1.5708	-0.0000	0.0000	-0.0000	-0.0001	0.0107	0.0001	0.0000	0.0000	0.3180	-0.3015	0.5191	0.2060	0.1731	0.1038	-0.0045	0.0336	0.5321	0.0016	-0.0004	0.0000	-0.0541	0.4029	0.3435	0.0169	-0.0046	0.0000
1079.3210	-0.0000	-1.5708	0.0005	-1.5708	0.0000	-0.0000	-0.0000	-0.0001	0.0114	0.0001	0.0000	0.0000	0.3831	-0.3571	0.5322	0.2200	0.1520	0.0711	-0.0045	0.0332	0.5820	0.0015	-0.0004	0.0000	-0.0541	0.3978	0.3383	0.0164	-0.0044	0.0000
1079.3330	0.0000	-1.5708	0.0007	-1.5708	0.0000	0.0000	-0.0000	-0.0001	0.0113	0.0000	0.0000	0.0000	0.4914	-0.2916	0.5584	0.2228	0.1649	0.0802	-0.0045	0.0325	0.6419	0.0015	-0.0004	0.0000	-0.0541	0.3896	0.3321	0.0158	-0.0043	0.0000
1079.3430	-0.0000	-1.5708	0.0008	-1.5708	0.0000	-0.0000	0.0000	-0.0001	0.0123	0.0000	0.0000	0.0000	0.3830	-0.3149	0.5643	0.2166	0.1992	0.0797	-0.0045	0.0323	0.6821	0.0015	-0.0004	0.0000	-0.0541	0.3871	0.3277	0.0157	-0.0042	0.0000
1079.3550	0.0000	-1.5708	0.0009	-1.5708	0.0000	-0.0000	0.0001	-0.0001	0.0127	0.0000	0.0000	0.0000	0.5292	-0.3670	0.5199	0.2362	0.1800	0.0934	-0.0045	0.0316	0.6826	0.0014	-0.0004	0.0000	-0.0541	0.3790	0.3205	0.0151	-0.0041	0.0000
1079.3650	0.0000	-1.5708	0.0011	-1.5708	0.0000	-0.0000	0.0000	0.0000	0.0129	0.0001	0.0000	0.0000	0.4326	-0.2702	0.5891	0.1888	0.1778	0.0941	-0.0068	0.0481	0.7010	0.0022	-0.0006	0.0000	-0.0809	0.5762	0.4910	0.0234	-0.0063	0.0000
1079.3770	0.0000	-1.5708	0.0013	-1.5708	0.0000	0.0000	0.0000	0.0000	0.0139	0.0001	0.0000	0.0000	0.3941	-0.4438	0.5934	0.2410	0.1625	0.1042	-0.0068	0.0476	0.7021	0.0021	-0.0006	0.0000	-0.0809	0.5705	0.4844	0.0229	-0.0062	0.0000
1079.3870	0.0000	-1.5708	0.0014	-1.5708	-0.0000	-0.0000	0.0000	0.0001	0.0144	0.0001	0.0000	0.0000	0.5229	-0.3763	0.5749	0.2320	0.1945	0.1025	-0.0068	0.0474	0.7032	0.0021	-0.0006	0.0000	-0.0809	0.5672	0.4800	0.0224	-0.0061	0.0000
1079.3990	-0.0000	-1.5708	0.0016	-1.5708	-0.0000	-0.0000	0.0000	0.0001	0.0155	0.0000	0.0000	0.0000	0.4373	-0.2878	0.5946	0.2061	0.1600	0.0814	-0.0068	0.0462	0.7039	0.0020	-0.0005	0.0000	-0.0809	0.5536	0.4694	0.0217	-0.0059	0.0000
1079.4090	0.0000	-1.5708	0.0017	-1.5708	-0.0000	-0.0000	0.0000	0.0000	0.0168	0.0002	0.0000	0.0000	0.5806	-0.4053	0.5755	0.2121	0.1640	0.1039	-0.0068	0.0455	0.7046	0.0020	-0.0005	0.0000	-0.0809	0.5449	0.4617	0.0211	-0.0057	0.0000
1079.4190	0.0000	-1.5708	0.0019	-1.5708	-0.0000	-0.0000	0.0001	0.0000	0.0178	0.0002	0.0000	0.0000	0.5108	-0.3206	0.5693	0.1881	0.1786	0.0844	-0.0068	0.0450	0.7055	0.0019	-0.0005	0.0000	-0.0809	0.5389	0.4557	0.0207	-0.0056	0.0000
1079.4310	0.0000	-1.5708	0.0021	-1.5708	-0.0000	-0.0000	0.0000	0.0000	0.0190	0.0042	0.0000	0.0000	0.4704	-0.3924	0.5758	0.0968	0.1757	0.0785	-0.0068	0.0450	0.7067	0.0019	-0.0005	0.0000	-0.0809	0.5389	0.4498	0.0201	-0.0054	0.0000
1079.4410	0.0000	-1.5708	0.0023	-1.5707	0.0000	-0.0000	0.0001	0.0000	0.0201	0.0037	0.0000	0.0000	0.5123	-0.2730	0.6063	0.0894	0.1645	0.0787	-0.0068	0.0442	0.7072	0.0018	-0.0005	0.0000	-0.0809	0.5289	0.4399	0.0191	-0.0052	0.0000
1079.4530	-0.0000	-1.5708	0.0025	-1.5707	-0.0000	-0.0000	0.0000	0.0000	0.0219	0.0005	0.0000	0.0000	0.3457	-0.3620	0.5536	0.1207	0.1801	0.0856	-0.0068	0.0433	0.7080	0.0017	-0.0005	0.0000	-0.0809	0.5183	0.4302	0.0184	-0.0050	0.0000
1079.4630	0.0000	-1.5708	0.0027	-1.5708	0.0000	0.0000	0.0000	0.0000	0.0215	0.0003	0.0000	0.0000	0.3705	-0.3252	0.6716	0.0881	0.1911	0.0876	-0.0073	0.0465	0.7129	0.0019	-0.0005	0.0000	-0.0874	0.5574	0.4634	0.0199	-0.0054	0.0000
1079.4750	-0.0000	-1.5708	0.0030	-1.5707	0.0000	0.0000	0.0000	0.0000	0.0236	0.0001	0.0000	0.0000	0.4583	-0.3086	0.5995	0.0756	0.2003	0.1253	-0.0090	0.0586	0.7276	0.0024	-0.0006	0.0000	-0.1074	0.7022	0.5848	0.0256	-0.0069	0.0001
1079.4850	0.0000	-1.5708	0.0032	-1.5707	-0.0000	-0.0000	0.0000	0.0000	0.0265	-0.0000	0.0000	0.0000	0.4126	-0.3365	0.6957	0.0541	0.1744	0.0752	-0.0090	0.0577	0.7286	0.0023	-0.0006	0.0000	-0.1074	0.6913	0.5749	0.0248	-0.0067	0.0001
1079.4970	0.0000	-1.5708	0.0036	-1.5707	-0.0000	-0.0000	0.0001	0.0000	0.0285	-0.0001	0.0000	0.0000	0.3810	-0.3065	0.6325	0.0666	0.1817	0.0794	-0.0090	0.0565	0.7296	0.0022	-0.0006	0.0000	-0.1074	0.6772	0.5618	0.0239	-0.0065	0.0001
1079.5070	0.0000	-1.5708	0.0039	-1.5707	0.0000	0.0000	0.0000	0.0000	0.0311	-0.0001	0.0000	0.0000	0.4491	-0.3818	0.6100	0.0484	0.1722	0.0947	-0.0090	0.0557	0.7304	0.0021	-0.0006	0.0000	-0.1074	0.6669	0.5505	0.0231	-0.0062	0.0001
1079.5170	-0.0000	-1.5708	0.0042	-1.5707	-0.0000	-0.0000	0.0000	0.0000	0.0326	-0.0001	0.0000	0.0000	0.3769	-0.3490	0.5914	0.0201	0.1665	0.0634	-0.0090	0.0544	0.7309	0.0020	-0.0005	0.0000	-0.1074	0.6510	0.5356	0.0218	-0.0059	0.0001
1079.5290	-0.0000	-1.5708	0.0046	-1.5707	-0.0000	0.0000	0.0000	0.0000	0.0353	-0.0002	0.0000	0.0000	0.3877	-0.3429	0.5498	0.0137	0.1432	0.1130	-0.0090	0.0532	0.7317	0.0019	-0.0005	0.0000	-0.1074	0.6371	0.5197	0.0205	-0.0055	0.0001
1079.5390	0.0000	-1.5708	0.0050	-1.5707	-0.0000	-0.0000	0.0000	0.0000	0.0369	-0.0002	0.0000	0.0000	0.2952	-0.2969	0.4549	-0.0088	0.1855	0.1153	-0.0090	0.0516	0.7318	0.0018	-0.0005	0.0000	-0.1074	0.6182	0.5018	0.0192	-0.0052	0.0001
1079.5510	0.0000	-1.5708	0.0054	-1.5707	-0.0000	-0.0000	-0.0000	0.0000	0.0388	-0.0002	0.0000	0.0000	0.3126	-0.3429	0.4597	-0.0450	0.1795	0.0747	-0.0090	0.0498	0.7322	0.0016	-0.0004	0.0000	-0.1074	0.5959	0.4824	0.0177	-0.0048	0.0001
1079.5610	-0.0000	-1.5708	0.0058	-1.5707	-0.0000	0.0000	-0.0000	0.0000	0.0398	-0.0002	0.0000	0.0000	0.2859	-0.3173	0.3716	-0.0353	0.2090	0.0863	-0.0090	0.0486	0.7325	0.0015	-0.0004	0.0000	-0.1074	0.5815	0.4661	0.0165	-0.0044	0.0001
1079.5710	-0.0000	-1.5708	0.0062	-1.5707	0.0000	0.0000	-0.0000	0.0000	0.0401	-0.0002	0.0000	0.0000	0.3569	-0.2452	0.5126	-0.0649	0.1792	0.0658	-0.0111	0.0640	0.7508	0.0022	-0.0006	0.0000	-0.1334	0.7666	0.6224	0.0238	-0.0064	0.0001
1079.5830	0.0000	-1.5708	0.0067	-1.5707	0.0000	-0.0000	-0.0000	0.0000	0.0417	-0.0002	0.0000	0.0000	0.3108	-0.3316	0.5258	-0.0725	0.1850	0.0896	-0.0111	0.0619	0.7515	0.0021	-0.0006	0.0000	-0.1334	0.7408	0.5995	0.0222	-0.0060	0.0001
1079.5930	0.0000	-1.5708	0.0072	-1.5708	-0.0000	0.0000	-0.0000	0.0000	0.0438	-0.0004	0.0000	0.0000	0.5148	-0.3516	0.5076	-0.0761	0.1673	0.0899	-0.0111	0.0602	0.7520	0.0019	-0.0005	0.0000	-0.1334	0.7214	0.5811	0.0207	-0.0056	0.0001
1079.6030	-0.0000	-1.5708	0.0076	-1.5708	0.0000	0.0000	-0.0000	0.0000	0.0448	-0.0003	0.0000	0.0000	0.4230	-0.3316	0.6151	-0.0935	0.1549	0.0668	-0.0111	0.0589	0.7527	0.0018	-0.0005	0.0000	-0.1334	0.7051	0.5638	0.0195	-0.0052	0.0001
1079.6130	-0.0000	-1.5708	0.0080	-1.5708	0.0000	0.0000	-0.0000	0.0000	0.0456	-0.0004	0.0000	0.0000	0.5212	-0.2901	0.7020	-0.0913	0.1774	0.0967	-0.0111	0.0577	0.7535	0.0017	-0.0005	0.0000	-0.1334	0.6911	0.5469	0.0181	-0.0049	0.0001
1079.6230	-0.0000	-1.5708	0.0085	-1.5707	-0.0000	0.0000	-0.0000	0.0000	0.0474	-0.0004	0.0000	0.0000	0.5170	-0.3051	0.7264	-0.1119	0.1644	0.0976	-0.0111	0.0560	0.7539	0.0015	-0.0004	0.0000	-0.1334	0.6712	0.5270	0.0166	-0.0044	0.0001
1079.6330	-0.0000	-1.5708	0.0090	-1.5708	0.0000	0.0000	-0.0000	0.0000	0.0500	-0.0012	0.0000	0.0000	0.4567	-0.3200	0.7092	-0.0757	0.1719	0.0876	-0.0111	0.0545	0.7544	0.0014	-0.0004	0.0000	-0.1334	0.6521	0.5070	0.0150	-0.0040	0.0001
1079.6450	0.0000	-1.5708	0.0096	-1.5708	0.0000	0.0000	-0.0000	0.0000	0.0532	-0.0102	0.0000	0.0000	0.3417	-0.2745	0.7838	0.1022	0.1851	0.1007	-0.0111	0.0519	0.7545	0.0012	-0.0003	0.0000	-0.1334	0.6212	0.4790	0.0129	-0.0034	0.0001
1079.6550	-0.0000	-1.5708	0.0101	-1.5708	0.0000	0.0000	-0.0000	0.0000	0.0558	-0.0018	0.0000	0.0000	0.3065	-0.2532	0.7124	0.0142	0.1677	0.0945	-0.0111	0.0502	0.7549	0.0011	-0.0003	0.0000	-0.1334	0.6009	0.4587	0.0116	-0.0031	0.0001
1079.6650	-0.0000	-1.5708	0.0108	-1.5708	0.0000	-0.0000	-0.0000	0.0000	0.0607	-0.0009	0.0000	0.0000	0.2930	-0.2765	0.5006	0.0090	0.1751	0.0792	-0.0133	0.0647	0.7720	0.0017	-0.0004	0.0000	-0.1589	0.7748	0.6024	0.0181	-0.0048	0.0001
1079.6750	-0.0000	-1.5708	0.0113	-1.5708	0.0000	-0.0000	-0.0000	0.0000	0.0584	-0.0005	0.0000	0.0000	0.3901	-0.3689	0.7431	0.0068	0.1754	0.0974	-0.0133	0.0625	0.7724	0.0015	-0.0004	0.0000	-0.1589	0.7491	0.5767	0.0161	-0.0043	0.0001
1079.6850	0.0000	-1.5708	0.0120	-1.5709	0.0000	0.0000	-0.0000	0.0000	0.0627	-0.0004	0.0000	0.0000	0.3381	-0.2303	0.6655	0.0204	0.1811	0.0768	-0.0133	0.0599	0.7724	0.0013	-0.0003	0.0000	-0.1589	0.7168	0.5483	0.0140	-0.0037	0.0001
1079.6950	-0.0000	-1.5708	0.0126	-1.5708	-0.0000	-0.0000	-0.0000	0.0000	0.0640	-0.0003	0.0000	0.0000	0.5193	-0.2450	0.7325	0.0358	0.1855	0.0944	-0.0133	0.0578	0.7727	0.0011	-0.0003	0.0000	-0.1589	0.6916	0.5222	0.0120	-0.0032	0.0001
1079.7050	-0.0000	-1.5708	0.0133	-1.5708	0.0000	0.0001	-0.0000	0.0000	0.0668	-0.0002	0.0000	0.0000	0.3750	-0.2794	0.6990	0.0408	0.1625	0.1024	-0.0133	0.0551	0.7725	0.0009	-0.0002	0.0000	-0.1589	0.6604	0.4920	0.0095	-0.0025	0.0001
1079.7170	0.0000	-1.5708	0.0141	-1.5708	0.0000	0.0000	-0.0000	0.0000	0.0693	-0.0002	0.0000	0.0000	0.3522	-0.2914	0.7528	0.0520	0.1460	0.1045	-0.0133	0.0528	0.7729	0.0007	-0.0002	0.0000	-0.1589	0.6323	0.4610	0.0073	-0.0019	0.0001
1079.7270	-0.0000	-1.5708	0.0148	-1.5708	0.0000	0.0000	-0.0000	0.0000	0.0711	-0.0000	0.0000	0.0000	0.3582	-0.2249	0.7903	0.0209	0.1937	0.0711	-0.0133	0.0497	0.7725	0.0004	-0.0001	0.0000	-0.1589	0.5950	0.4276	0.0046	-0.0011	0.0001
1079.7370	-0.0000	-1.5708	0.0155	-1.5709	-0.0000	-0.0000	-0.0000	0.0000	0.0741	-0.0000	0.0000	0.0000	0.4221	-0.2636	0.7368	0.0569	0.1931	0.0934	-0.0133	0.0470	0.7721	0.0002	-0.0000	0.0000	-0.1589	0.5631	0.3957	0.0020	-0.0004	0.0001
1079.7470	0.0000	-1.5708	0.0163	-1.5708	0.0000	0.0000	-0.0000	0.0000	0.0784	-0.0000	0.0000	0.0000	0.5041	-0.3174	0.6291	0.0559	0.1530	0.0790	-0.0133	0.0447	0.7720	-0.0000	0.0000	0.0000	-0.1589	0.5349	0.3656	-0.0003	0.0002	0.0001
1079.7570	0.0000	-1.5708	0.0171	-1.5708	0.0000	-0.0000	-0.0000	0.0000	0.0819	-0.0000	0.0000	0.0000	0.4411	-0.2949	0.4306	0.0670	0.1610	0.0932	-0.0133	0.0418	0.7715	-0.0003	0.0001	0.0000	-0.1589	0.5002	0.3320	-0.0029	0.0009	0.0001
1079.7670	0.0000	-1.5708	0.0179	-1.5709	-0.0000	0.0000	-0.0000	0.0000	0.0833	-0.0000	0.0000	0.0000	0.4046	-0.3346	0.6069	0.0759	0.1889	0.0726	-0.0153	0.0551	0.7880	0.0003	-0.0001	0.0000	-0.1837	0.6597	0.4629	0.0029	-0.0007	0.0001
1079.7770	0.0000	-1.5708	0.0188	-1.5708	-0.0000	-0.0000	-0.0000	0.0000	0.0840	0.0000	0.0000	0.0000	0.3242	-0.2806	0.5744	0.0563	0.1691	0.0838	-0.0153	0.0519	0.7877	0.0000	0.0000	0.0000	-0.1837	0.6219	0.4271	0.0001	0.0001	0.0001
1079.7890	0.0000	-1.5708	0.0198	-1.5708	0.0000	0.0000	-0.0000	0.0000	0.0861	0.0001	0.0000	0.0000	0.4691	-0.2746	0.7352	0.0734	0.2108	0.1119	-0.0153	0.0481	0.7871	-0.0003	0.0001	0.0000	-0.1837	0.5758	0.3811	-0.0035	0.0011	0.0001
1079.7990	-0.0000	-1.5708	0.0207	-1.5708	-0.0000	0.0000	-0.0000	0.0000	0.0875	0.0001	0.0000	0.0000	0.3654	-0.2602	0.7741	0.0678	0.2170	0.0996	-0.0153	0.0453	0.7869	-0.0006	0.0002	0.0000	-0.1837	0.5426	0.3460	-0.0061	0.0018	0.0001
1079.8090	-0.0000	-1.5708	0.0216	-1.5708	0.0000	-0.0000	-0.0000	0.0000	0.0908	0.0001	0.0000	0.0000	0.4866	-0.2965	0.8240	0.0993	0.1811	0.0956	-0.0153	0.0421	0.7865	-0.0008	0.0002	0.0000	-0.1837	0.5037	0.3081	-0.0091	0.0026	0.0001
1079.8190	0.0000	-1.5708	0.0225	-1.5708	0.0000	0.0000	-0.0000	0.0000	0.0946	0.0001	0.0000	0.0000	0.3190	-0.2761	0.6997	0.0875	0.1750	0.0897	-0.0153	0.0390	0.7859	-0.0011	0.0003	0.0000	-0.1837	0.4667	0.2693	-0.0120	0.0034	0.0001
1079.8290	0.0001	-1.5708	0.0234	-1.5709	-0.0000	-0.0000	-0.0000	0.0000	0.0999	0.0001	0.0000	0.0000	0.3767	-0.2146	0.7098	0.1037	0.1641	0.0898	-0.0153	0.0355	0.7852	-0.0014	0.0004	0.0000	-0.1836	0.4248	0.2284	-0.0152	0.0043	0.0001
1079.8390	-0.0000	-1.5708	0.0245	-1.5708	0.0000	-0.0000	-0.0000	0.0000	0.0999	0.0001	0.0000	0.0000	0.2498	-0.2760	0.6953	0.0995	0.1848	0.0812	-0.0153	0.0319	0.7842	-0.0017	0.0005	0.0000	-0.1836	0.3822	0.1859	-0.0185	0.0052	0.0001
1079.8510	-0.0000	-1.5708	0.0257	-1.5708	0.0000	0.0000	-0.0000	0.0000	0.1015	0.0001	0.0000	0.0000	0.2872	-0.2867	0.7782	0.1047	0.1683	0.0697	-0.0153	0.0275	0.7829	-0.0021	0.0006	0.0000	-0.1836	0.3297	0.1325	-0.0228	0.0063	0.0001
1079.8610	0.0000	-1.5708	0.0267	-1.5708	0.0000	0.0000	-0.0000	0.0000	0.1065	0.0001	0.0000	0.0000	0.3740	-0.3043	0.7094	0.1198	0.1684	0.1264	-0.0153	0.0238	0.7818	-0.0024	0.0007	0.0000	-0.1836	0.2855	0.0883	-0.0260	0.0072	0.0001
1079.8730	0.0000	-1.5708	0.0280	-1.5708	0.0000	0.0000	-0.0000	0.0000	0.1097	0.0001	0.0000	0.0000	0.2623	-0.3049	0.7271	0.1409	0.1660	0.1039	-0.0173	0.0343	0.7967	-0.0021	0.0006	0.0000	-0.2077	0.4108	0.1909	-0.0224	0.0062	0.0001
1079.8830	-0.0000	-1.5708	0.0292	-1.5708	-0.0000	-0.0000	-0.0000	0.0000	0.1151	0.0001	0.0000	0.0000	0.3634	-0.2871	0.6152	0.1041	0.2060	0.0816	-0.0173	0.0305	0.7959	-0.0024	0.0007	0.0000	-0.2077	0.3655	0.1448	-0.0260	0.0072	0.0001
1079.8930	0.0000	-1.5708	0.0304	-1.5708	0.0000	-0.0000	-0.0000	0.0000	0.1174	0.0002	0.0000	0.0000	0.3847	-0.3559	0.5501	0.1341	0.1812	0.0830	-0.0173	0.0264	0.7947	-0.0028	0.0008	0.0000	-0.2076	0.3157	0.0950	-0.0300	0.0083	0.0001
1079.9050	-0.0000	-1.5708	0.0318	-1.5708	-0.0000	-0.0000	-0.0000	0.0000	0.1199	0.0002	0.0000	0.0000	0.4024	-0.2990	0.6664	0.1290	0.1871	0.0903	-0.0173	0.0214	0.7931	-0.0032	0.0009	0.0000	-0.2076	0.2557	0.0343	-0.0346	0.0096	0.0001
1079.9150	-0.0000	-1.5708	0.0330	-1.5708	-0.0000	0.0000	-0.0000	0.0000	0.1213	0.0002	0.0000	0.0000	0.5505	-0.2439	0.6673	0.1455	0.1778	0.0838	-0.0173	0.0172	0.7918	-0.0036	0.0010	0.0000	-0.2076	0.2056	-0.0167	-0.0385	0.0106	0.0001
1079.9270	-0.0000	-1.5708	0.0345	-1.5708	0.0000	-0.0000	-0.0000	0.0000	0.1254	0.0002	0.0000	0.0000	0.6028	-0.3069	0.6662	0.1376	0.1793	0.0973	-0.0173	0.0114	0.7898	-0.0040	0.0011	0.0000	-0.2075	0.1371	-0.0811	-0.0435	0.0120	0.0001
1079.9370	-0.0000	-1.5708	0.0358	-1.5708	0.0000	-0.0000	-0.0000	0.0000	0.1297	0.0002	0.0000	0.0000	0.6680	-0.2950	0.4829	0.1365	0.1541	0.1164	-0.0173	0.0068	0.7880	-0.0044	0.0012	0.0000	-0.2075	0.0812	-0.1368	-0.0478	0.0132	0.0001
1079.9470	0.0000	-1.5708	0.0371	-1.5708	-0.0000	-0.0000	-0.0000	0.0000	0.1336	0.0002	0.0000	0.0000	0.5268	-0.3298	0.4347	0.1457	0.1740	0.0810	-0.0173	0.0029	0.7867	-0.0048	0.0013	0.0000	-0.2074	0.0343	-0.1874	-0.0516	0.0142	0.0001
1079.9590	-0.0000	-1.5708	0.0387	-1.5708	0.0000	-0.0000	-0.0000	0.0000	0.1351	0.0001	0.0000	0.0000	0.5547	-0.3332	0.5604	0.1423	0.1946	0.0923	-0.0173	-0.0031	0.7841	-0.0053	0.0015	0.0000	-0.2074	-0.0375	-0.2580	-0.0572	0.0157	0.0001
1079.9690	0.0000	-1.5708	0.0400	-1.5708	0.0000	-0.0000	-0.0000	0.0000	0.1364	0.0001	0.0000	0.0000	0.5195	-0.2949	0.7217	0.1539	0.1740	0.0827	-0.0193	0.0068	0.7980	-0.0050	0.0014	0.0000	-0.2306	0.0816	-0.1618	-0.0539	0.0148	0.0001
1079.9810	0.0000	-1.5708	0.0417	-1.5708	0.0000	0.0000	-0.0000	0.0000	0.1421	0.0001	0.0000	0.0000	0.5887	-0.4168	0.5463	0.1552	0.2068	0.0983	-0.0193	0.0011	0.7961	-0.0055	0.0015	0.0000	-0.2306	0.0127	-0.2314	-0.0593	0.0163	0.0001
1079.9910	0.0000	-1.5708	0.0432	-1.5708	-0.0000	-0.0000	-0.0000	0.0000	0.1454	0.0001	0.0000	0.0000	0.5707	-0.3567	0.6299	0.1479	0.1784	0.0866	-0.0192	-0.0041	0.7941	-0.0060	0.0016	0.0000	-0.2305	-0.0489	-0.2927	-0.0641	0.0176	0.0001
1080.0010	0.0000	-1.5708	0.0446	-1.5708	0.0000	-0.0000	-0.0000	0.0000	0.1478	0.0001	0.0000	0.0000	0.4964	-0.3569	0.6585	0.1303	0.1530	0.0991	-0.0192	-0.0094	0.7920	-0.0064	0.0018	0.0000	-0.2304	-0.1123	-0.3549	-0.0688	0.0189	0.0001
1080.0110	0.0000	-1.5708	0.0461	-1.5708	0.0000	0.0000	-0.0000	0.0000	0.1510	0.0001	0.0000	0.0000	0.4458	-0.3077	0.6919	0.1171	0.1678	0.1115	-0.0192	-0.0147	0.7899	-0.0068	0.0019	0.0000	-0.2304	-0.1755	-0.4178	-0.0737	0.0202	0.0001
1080.0210	0.0001	-1.5708	0.0476	-1.5708	0.0000	-0.0000	-0.0000	0.0000	0.1563	0.0001	0.0000	0.0000	0.4549	-0.4247	0.6722	0.1303	0.1699	0.0797	-0.0192	-0.0200	0.7875	-0.0073	0.0020	0.0000	-0.2303	-0.2393	-0.4833	-0.0788	0.0216	0.0001
1080.0310	0.0000	-1.5708	0.0492	-1.5708	-0.0000	-0.0000	-0.0000	0.0000	0.1613	0.0001	0.0000	0.0000	0.4751	-0.3591	0.5857	0.1620	0.2025	0.0864	-0.0192	-0.0258	0.7850	-0.0078	0.0021	0.0000	-0.2302	-0.3089	-0.5506	-0.0839	0.0230	0.0001
1080.0430	0.0000	-1.5708	0.0512	-1.5708	0.0000	-0.0000	-0.0000	0.0000	0.1633	0.0000	0.0000	0.0000	0.3752	-0.3817	0.6803	0.1469	0.1878	0.0697	-0.0192	-0.0327	0.7817	-0.0084	0.0023	0.0000	-0.2301	-0.3914	-0.6327	-0.0903	0.0247	0.0001
1080.0530	0.0000	-1.5708	0.0528	-1.5708	-0.0000	0.0000	-0.0000	0.0000	0.1667	0.0000	0.0000	0.0000	0.3734	-0.3412	0.8085	0.1555	0.1538	0.0836	-0.0192	-0.0383	0.7791	-0.0089	0.0024	0.0000	-0.2300	-0.4582	-0.7002	-0.0955	0.0262	0.0001
1080.0630	-0.0000	-1.5708	0.0545	-1.5708	0.0000	0.0000	-0.0000	0.0000	0.1725	0.0001	0.0000	0.0000	0.4645	-0.3642	0.5523	0.1619	0.1846	0.0816	-0.0197	-0.0408	0.7797	-0.0092	0.0025	0.0000	-0.2354	-0.4890	-0.7363	-0.0992	0.0272	0.0001
1080.0750	-0.0000	-1.5708	0.0566	-1.5708	0.0000	0.0000	-0.0000	0.0000	0.1756	0.0000	0.0000	0.0000	0.3331	-0.4090	0.6689	0.1379	0.1833	0.0826	-0.0211	-0.0375	0.7877	-0.0093	0.0026	0.0000	-0.2522	-0.4489	-0.7138	-0.1006	0.0276	0.0001
1080.0850	0.0000	-1.5708	0.0584	-1.5708	0.0000	-0.0000	-0.0000	0.0000	0.1776	0.0000	0.0000	0.0000	0.4919	-0.4075	0.5909	0.1628	0.1928	0.0861	-0.0210	-0.0438	0.7847	-0.0099	0.0027	0.0000	-0.2521	-0.5247	-0.7892	-0.1064	0.0292	0.0001
1080.0950	-0.0000	-1.5708	0.0602	-1.5708	-0.0000	0.0000	-0.0000	0.0000	0.1825	0.0000	0.0000	0.0000	0.4412	-0.4299	0.5720	0.1579	0.1993	0.0874	-0.0210	-0.0501	0.7816	-0.0104	0.0029	0.0000	-0.2520	-0.5998	-0.8658	-0.1123	0.0308	0.0001
1080.1070	-0.0000	-1.5708	0.0624	-1.5708	0.0000	0.0000	-0.0000	0.0000	0.1869	0.0000	0.0000	0.0000	0.5050	-0.3855	0.6035	0.1690	0.1838	0.1142	-0.0210	-0.0581	0.7775	-0.0111	0.0030	0.0000	-0.2518	-0.6963	-0.9607	-0.1196	0.0328	0.0001
1080.1170	-0.0000	-1.5708	0.0643	-1.5708	0.0000	0.0000	-0.0000	0.0000	0.1883	0.0000	0.0000	0.0000	0.4325	-0.4547	0.7029	0.1552	0.1853	0.0873	-0.0210	-0.0650	0.7741	-0.0117	0.0032	0.0000	-0.2517	-0.7779	-1.0408	-0.1259	0.0345	0.0001
1080.1290	0.0000	-1.5708	0.0667	-1.5708	0.0000	0.0000	-0.0000	0.0000	0.1927	0.0000	0.0000	0.0000	0.4762	-0.4272	0.6369	0.1597	0.1745	0.1134	-0.0210	-0.0734	0.7697	-0.0124	0.0034	0.0000	-0.2515	-0.8793	-1.1396	-0.1334	0.0365	0.0001
1080.1390	0.0000	-1.5708	0.0686	-1.5708	-0.0000	-0.0000	-0.0000	0.0000	0.1973	0.0000	0.0000	0.0000	0.4354	-0.4570	0.4610	0.1656	0.1646	0.0728	-0.0210	-0.0806	0.7657	-0.0130	0.0036	0.0000	-0.2513	-0.9652	-1.2249	-0.1400	0.0383	0.0001
1080.1510	0.0000	-1.5708	0.0710	-1.5708	0.0000	-0.0000	-0.0000	0.0000	0.2005	0.0000	0.0000	0.0000	0.4279	-0.4304	0.7130	0.1631	0.2022	0.0948	-0.0210	-0.0888	0.7611	-0.0137	0.0038	0.0000	-0.2512	-1.0636	-1.3255	-0.1479	0.0405	0.0001
1080.1610	-0.0000	-1.5708	0.0730	-1.5708	-0.0000	0.0000	-0.0000	0.0000	0.2044	0.0000	0.0000	0.0000	0.5050	-0.3753	0.5806	0.1666	0.1595	0.0842	-0.0210	-0.0963	0.7570	-0.0143	0.0039	0.0000	-0.2510	-1.1530	-1.4113	-0.1543	0.0422	0.0001
1080.1710	-0.0000	-1.5708	0.0751	-1.5708	0.0000	0.0000	-0.0000	0.0000	0.2075	0.0000	0.0000	0.0000	0.4689	-0.4440	0.5902	0.1677	0.1906	0.0646	-0.0227	-0.0898	0.7674	-0.0143	0.0039	0.0000	-0.2722	-1.0754	-1.3586	-0.1543	0.0422	0.0001
1080.1830	-0.0000	-1.5708	0.0776	-1.5708	0.0000	0.0000	-0.0000	0.0000	0.2111	0.0000	0.0000	0.0000	0.4005	-0.4063	0.8055	0.1469	0.1719	0.0784	-0.0227	-0.0988	0.7628	-0.0151	0.0041	0.0000	-0.2719	-1.1836	-1.4639	-0.1622	0.0444	0.0001
1080.1930	-0.0000	-1.5708	0.0798	-1.5708	-0.0000	-0.0000	-0.0000	0.0000	0.2168	0.0000	0.0000	0.0000	0.4107	-0.4882	0.6360	0.1581	0.1929	0.0861	-0.0227	-0.1065	0.7586	-0.0157	0.0043	0.0000	-0.2717	-1.2751	-1.5547	-0.1692	0.0463	0.0001
1080.2030	0.0000	-1.5708	0.0820	-1.5708	-0.0000	-0.0000	-0.0000	0.0000	0.2204	0.0000	0.0000	0.0000	0.3834	-0.4588	0.5951	0.1737	0.1724	0.0887	-0.0227	-0.1143	0.7543	-0.0164	0.0045	0.0000	-0.2715	-1.3683	-1.6471	-0.1765	0.0483	0.0001
1080.2130	0.0000	-1.5708	0.0841	-1.5708	0.0000	0.0000	-0.0000	0.0000	0.2245	0.0000	0.0000	0.0000	0.4615	-0.4859	0.7382	0.1585	0.1851	0.0653	-0.0227	-0.1219	0.7501	-0.0170	0.0047	0.0000	-0.2713	-1.4603	-1.7382	-0.1835	0.0502	0.0001
1080.2230	-0.0000	-1.5708	0.0864	-1.5708	-0.0000	-0.0000	-0.0000	0.0000	0.2315	0.0000	0.0000	0.0000	0.4162	-0.4881	0.5091	0.1507	0.1928	0.0970	-0.0226	-0.1301	0.7453	-0.0178	0.0049	0.0000	-0.2710	-1.5579	-1.8358	-0.1911	0.0523	0.0001
1080.2330	0.0000	-1.5708	0.0888	-1.5708	-0.0000	-0.0000	-0.0000	0.0000	0.2342	0.0000	0.0000	0.0000	0.4353	-0.4689	0.5973	0.1404	0.1847	0.0775	-0.0226	-0.1384	0.7403	-0.0185	0.0050	0.0000	-0.2708	-1.6577	-1.9346	-0.1987	0.0543	0.0001
1080.2450	0.0000	-1.5708	0.0916	-1.5708	0.0000	0.0000	-0.0000	0.0000	0.2400	0.0000	0.0000	0.0000	0.3986	-0.5024	0.4927	0.1500	0.1913	0.0904	-0.0226	-0.1486	0.7341	-0.0193	0.0053	0.0000	-0.2705	-1.7797	-2.0554	-0.2079	0.0569	0.0001
1080.2550	0.0000	-1.5708	0.0941	-1.5708	0.0000	0.0000	-0.0000	0.0000	0.2442	0.0000	0.0000	0.0000	0.5750	-0.5773	0.5240	0.1351	0.2209	0.0788	-0.0226	-0.1575	0.7286	-0.0201	0.0055	0.0000	-0.2702	-1.8863	-2.1599	-0.2160	0.0590	0.0001
1080.2650	0.0000	-1.5708	0.0965	-1.5708	-0.0000	-0.0000	-0.0000	0.0000	0.2468	0.0000	0.0000	0.0000	0.5439	-0.5386	0.5898	0.1308	0.1953	0.0945	-0.0242	-0.1529	0.7371	-0.0202	0.0055	0.0000	-0.2901	-1.8317	-2.1276	-0.2172	0.0594	0.0001
1080.2770	0.0000	-1.5708	0.0995	-1.5708	0.0000	0.0000	-0.0000	0.0000	0.2530	0.0000	0.0000	0.0000	0.4435	-0.5386	0.3759	0.1189	0.1974	0.0962	-0.0242	-0.1640	0.7305	-0.0211	0.0058	0.0000	-0.2898	-1.9646	-2.2561	-0.2272	0.0621	0.0001
1080.2870	-0.0000	-1.5708	0.1021	-1.5708	-0.0000	-0.0000	-0.0000	0.0000	0.2552	0.0000	0.0000	0.0000	0.3842	-0.5917	0.5882	0.1288	0.1860	0.0616	-0.0242	-0.1729	0.7251	-0.0219	0.0060	0.0000	-0.2894	-2.0704	-2.3635	-0.2354	0.0644	0.0001
1080.2970	-0.0000	-1.5708	0.1047	-1.5708	-0.0000	0.0000	-0.0000	0.0000	0.2606	0.0000	0.0000	0.0000	0.5618	-0.5540	0.4554	0.1377	0.2043	0.0976	-0.0241	-0.1821	0.7195	-0.0226	0.0062	0.0000	-0.2891	-2.1811	-2.4719	-0.2437	0.0666	0.0001
1080.3090	0.0000	-1.5708	0.1079	-1.5708	0.0000	-0.0000	-0.0000	0.0000	0.2634	0.0000	0.0000	0.0000	0.5410	-0.5446	0.6265	0.1498	0.2058	0.0907	-0.0241	-0.1934	0.7125	-0.0236	0.0065	0.0000	-0.2886	-2.3157	-2.6048	-0.2540	0.0694	0.0001
1080.3190	-0.0000	-1.5708	0.1105	-1.5708	-0.0000	0.0000	-0.0000	0.0000	0.2686	0.0000	0.0000	0.0000	0.4648	-0.5348	0.5733	0.1518	0.2182	0.0794	-0.0241	-0.2031	0.7062	-0.0244	0.0067	0.0000	-0.2882	-2.4328	-2.7204	-0.2629	0.0719	0.0001
1080.3310	0.0000	-1.5708	0.1138	-1.5708	-0.0000	-0.0000	-0.0000	0.0000	0.2725	0.0000	0.0000	0.0000	0.4400	-0.5622	0.5623	0.1740	0.2008	0.0884	-0.0240	-0.2151	0.6987	-0.0254	0.0069	0.0000	-0.2877	-2.5755	-2.8593	-0.2737	0.0748	0.0001
1080.3410	-0.0000	-1.5708	0.1166	-1.5708	0.0000	0.0000	-0.0000	0.0000	0.2787	0.0000	0.0000	0.0000	0.4035	-0.6125	0.5798	0.1411	0.2004	0.0926	-0.0240	-0.2250	0.6922	-0.0263	0.0072	0.0000	-0.2873	-2.6941	-2.9762	-0.2826	0.0772	0.0001
1080.3510	-0.0000	-1.5708	0.1194	-1.5708	0.0000	0.0000	-0.0000	0.0000	0.2816	0.0000	0.0000	0.0000	0.4419	-0.7174	0.5733	0.1559	0.1979	0.1002	-0.0240	-0.2349	0.6856	-0.0271	0.0074	0.0000	-0.2869	-2.8128	-3.0952	-0.2918	0.0798	0.0001
1080.3630	0.0000	-1.5708	0.1229	-1.5708	0.0000	0.0000	-0.0000	0.0000	0.2873	0.0000	0.0000	0.0000	0.5215	-0.6845	0.4614	0.1443	0.1978	0.1100	-0.0243	-0.2442	0.6806	-0.0280	0.0077	0.0000	-0.2909	-2.9250	-3.2091	-0.3015	0.0824	0.0001
1080.3730	0.0000	-1.5708	0.1257	-1.5708	0.0000	-0.0000	-0.0000	0.0000	0.2911	0.0000	0.0000	0.0000	0.5705	-0.6633	0.4575	0.1503	0.1879	0.1006	-0.0255	-0.2451	0.6839	-0.0284	0.0078	0.0000	-0.3048	-2.9350	-3.2333	-0.3058	0.0836	0.0002
1080.3830	-0.0000	-1.5708	0.1286	-1.5708	0.0000	0.0000	-0.0000	0.0000	0.2973	0.0000	0.0000	0.0000	0.4446	-0.6118	0.5366	0.1334	0.2040	0.0958	-0.0254	-0.2559	0.6769	-0.0293	0.0080	0.0000	-0.3043	-3.0641	-3.3593	-0.3157	0.0863	0.0002
1080.3930	-0.0000	-1.5708	0.1316	-1.5708	-0.0000	0.0000	-0.0000	0.0000	0.2988	0.0000	0.0000	0.0000	0.5224	-0.6752	0.4059	0.1624	0.1864	0.0926	-0.0254	-0.2661	0.6703	-0.0302	0.0083	0.0000	-0.3037	-3.1865	-3.4816	-0.3251	0.0888	0.0002
1080.4030	-0.0000	-1.5708	0.1347	-1.5708	0.0000	0.0000	-0.0000	0.0000	0.3042	0.0000	0.0000	0.0000	0.5011	-0.6918	0.5863	0.1171	0.1678	0.0942	-0.0253	-0.2774	0.6630	-0.0311	0.0085	0.0000	-0.3032	-3.3215	-3.6105	-0.3351	0.0916	0.0002
1080.4130	-0.0000	-1.5708	0.1378	-1.5708	0.0000	0.0000	-0.0000	0.0000	0.3106	0.0000	0.0000	0.0000	0.5032	-0.7055	0.3580	0.1369	0.1932	0.0897	-0.0253	-0.2883	0.6556	-0.0321	0.0088	0.0000	-0.3026	-3.4528	-3.7405	-0.3452	0.0943	0.0002
1080.4250	0.0000	-1.5708	0.1415	-1.5708	0.0000	0.0000	-0.0000	0.0000	0.3154	0.0000	0.0000	0.0000	0.5786	-0.7425	0.4022	0.1269	0.2051	0.0787	-0.0252	-0.3019	0.6464	-0.0332	0.0091	0.0000	-0.3018	-3.6151	-3.8990	-0.3572	0.0976	0.0002
1080.4350	-0.0000	-1.5708	0.1447	-1.5708	-0.0000	-0.0000	-0.0000	0.0000	0.3195	0.0000	0.0000	0.0000	0.5054	-0.7380	0.5294	0.1167	0.1705	0.1030	-0.0251	-0.3128	0.6388	-0.0342	0.0093	0.0000	-0.3012	-3.7462	-4.0315	-0.3676	0.1004	0.0002
1080.4450	0.0000	-1.5707	0.1479	-1.5708	0.0000	-0.0000	-0.0000	0.0000	0.3258	0.0000	0.0000	0.0000	0.6560	-0.7319	0.4473	0.1147	0.1870	0.1054	-0.0251	-0.3247	0.6307	-0.0351	0.0096	0.0000	-0.3005	-3.8888	-4.1686	-0.3780	0.1033	0.0002
1080.4570	0.0000	-1.5708	0.1519	-1.5708	-0.0000	-0.0000	-0.0000	0.0000	0.3311	0.0000	0.0000	0.0000	0.7141	-0.7416	0.5019	0.1080	0.1891	0.1078	-0.0250	-0.3389	0.6207	-0.0363	0.0099	0.0000	-0.2997	-4.0586	-4.3352	-0.3911	0.1068	0.0002
1080.4670	-0.0000	-1.5708	0.1552	-1.5708	-0.0000	-0.0000	-0.0000	0.0000	0.3372	0.0000	0.0000	0.0000	0.5488	-0.7741	0.3219	0.1153	0.2226	0.0794	-0.0264	-0.3394	0.6244	-0.0368	0.0100	0.0000	-0.3166	-4.0642	-4.3572	-0.3959	0.1081	0.0002
1080.4770	0.0000	-1.5708	0.1586	-1.5708	0.0000	0.0000	-0.0000	0.0000	0.3394	0.0000	0.0000	0.0000	0.4348	-0.9030	0.4471	0.1038	0.2161	0.0914	-0.0264	-0.3512	0.6162	-0.0378	0.0103	0.0000	-0.3158	-4.2062	-4.4982	-0.4068	0.1111	0.0002
1080.4890	0.0000	-1.5708	0.1628	-1.5708	-0.0000	0.0000	-0.0000	0.0000	0.3456	0.0000	0.0000	0.0000	0.6441	-0.8121	0.2968	0.1141	0.1953	0.1005	-0.0263	-0.3665	0.6057	-0.0391	0.0107	0.0000	-0.3148	-4.3894	-4.6746	-0.4205	0.1149	0.0002
1080.4990	0.0000	-1.5708	0.1663	-1.5708	-0.0000	-0.0000	-0.0000	0.0000	0.3515	0.0000	0.0000	0.0000	0.5847	-0.8802	0.3912	0.1251	0.2186	0.0939	-0.0262	-0.3791	0.5968	-0.0401	0.0110	0.0000	-0.3140	-4.5398	-4.8218	-0.4317	0.1179	0.0002
1080.5110	-0.0000	-1.5708	0.1705	-1.5708	-0.0000	-0.0001	-0.0000	0.0000	0.3540	0.0000	0.0000	0.0000	0.6033	-0.8853	0.3823	0.1042	0.1849	0.0973	-0.0261	-0.3941	0.5861	-0.0414	0.0113	0.0000	-0.3129	-4.7201	-5.0000	-0.4456	0.1217	0.0002
1080.5210	-0.0000	-1.5708	0.1741	-1.5708	-0.0000	-0.0000	-0.0000	0.0000	0.3611	0.0000	0.0000	0.0000	0.5967	-0.9058	0.3159	0.1177	0.2038	0.0895	-0.0261	-0.4069	0.5772	-0.0424	0.0116	0.0000	-0.3120	-4.8726	-5.1479	-0.4568	0.1248	0.0002
1080.5330	0.0000	-1.5708	0.1784	-1.5708	-0.0000	-0.0000	-0.0000	0.0000	0.3662	0.0000	0.0000	0.0000	0.5444	-0.8935	0.3541	0.1112	0.1998	0.0757	-0.0260	-0.4228	0.5658	-0.0438	0.0120	0.0000	-0.3108	-5.0630	-5.3320	-0.4712	0.1287	0.0002
1080.5430	-0.0000	-1.5708	0.1821	-1.5708	0.0000	0.0000	-0.0000	0.0000	0.3708	-0.0000	0.0000	0.0000	0.5677	-0.9655	0.3792	0.1083	0.2105	0.0873	-0.0259	-0.4355	0.5566	-0.0449	0.0123	0.0000	-0.3098	-5.2154	-5.4834	-0.4828	0.1319	0.0002
1080.5530	0.0000	-1.5707	0.1858	-1.5708	-0.0000	-0.0000	-0.0000	0.0000	0.3779	-0.0000	0.0000	0.0000	0.5066	-0.9801	0.3673	0.0980	0.1923	0.0937	-0.0258	-0.4491	0.5466	-0.0460	0.0126	0.0000	-0.3088	-5.3787	-5.6418	-0.4949	0.1352	0.0002
1080.5630	-0.0000	-1.5708	0.1896	-1.5708	-0.0000	0.0000	-0.0000	0.0000	0.3802	-0.0000	0.0000	0.0000	0.5835	-0.9701	0.4529	0.0960	0.2220	0.0880	-0.0260	-0.4598	0.5397	-0.0470	0.0128	0.0000	-0.3117	-5.5061	-5.7702	-0.5056	0.1381	0.0002
1080.5750	-0.0000	-1.5708	0.1943	-1.5708	-0.0000	0.0000	-0.0000	0.0000	0.3874	-0.0000	0.0000	0.0000	0.5978	-1.0225	0.3913	0.0953	0.1840	0.1096	-0.0269	-0.4685	0.5362	-0.0480	0.0131	0.0000	-0.3227	-5.6113	-5.8807	-0.5163	0.1410	0.0002
1080.5850	-0.0000	-1.5708	0.1982	-1.5708	0.0000	0.0000	-0.0000	0.0000	0.3944	0.0000	0.0000	0.0000	0.5294	-1.0521	0.2700	0.0997	0.2181	0.0952	-0.0268	-0.4824	0.5261	-0.0492	0.0134	0.0000	-0.3215	-5.7772	-6.0439	-0.5291	0.1445	0.0002
1080.5950	0.0000	-1.5708	0.2021	-1.5708	-0.0000	-0.0000	-0.0000	-0.0001	0.3960	0.0000	0.0000	0.0000	0.5706	-1.0404	0.3464	0.0984	0.2088	0.0858	-0.0267	-0.4970	0.5157	-0.0503	0.0137	0.0000	-0.3202	-5.9517	-6.2098	-0.5418	0.1479	0.0002
1080.6050	0.0000	-1.5708	0.2061	-1.5707	0.0000	0.0000	-0.0000	-0.0001	0.4028	0.0000	0.0000	0.0000	0.6717	-1.0480	0.1997	0.0816	0.1977	0.1097	-0.0266	-0.5113	0.5051	-0.0515	0.0141	0.0000	-0.3189	-6.1230	-6.3772	-0.5548	0.1515	0.0002
1080.6150	-0.0000	-1.5708	0.2102	-1.5708	0.0000	-0.0000	-0.0000	-0.0001	0.4086	0.0000	0.0000	0.0000	0.7036	-1.1015	0.2249	0.0493	0.2029	0.0709	-0.0265	-0.5260	0.4943	-0.0528	0.0144	0.0000	-0.3176	-6.2989	-6.5470	-0.5680	0.1551	0.0002
1080.6250	-0.0000	-1.5708	0.2143	-1.5708	-0.0000	-0.0000	-0.0000	-0.0001	0.4105	0.0000	0.0000	0.0000	0.6079	-1.1328	0.3176	0.0857	0.2092	0.0820	-0.0264	-0.5405	0.4835	-0.0540	0.0147	0.0000	-0.3162	-6.4728	-6.7167	-0.5809	0.1586	0.0002
1080.6370	-0.0000	-1.5708	0.2193	-1.5708	-0.0000	-0.0000	-0.0000	-0.0001	0.4187	0.0000	0.0000	0.0000	0.5971	-1.0992	0.2479	0.0526	0.2276	0.1155	-0.0263	-0.5581	0.4701	-0.0555	0.0151	0.0000	-0.3145	-6.6843	-6.9245	-0.5969	0.1630	0.0002
1080.6470	-0.0000	-1.5707	0.2235	-1.5708	-0.0000	0.0000	-0.0000	-0.0001	0.4231	0.0000	0.0000	0.0000	0.5758	-1.0885	0.2676	0.0623	0.2276	0.0812	-0.0261	-0.5730	0.4590	-0.0567	0.0155	0.0000	-0.3131	-6.8625	-7.0971	-0.6103	0.1666	0.0002
1080.6570	0.0000	-1.5708	0.2277	-1.5708	0.0000	0.0000	-0.0000	-0.0001	0.4259	0.0000	0.0000	0.0000	0.6835	-1.1636	0.3746	0.0661	0.2344	0.1034	-0.0260	-0.5884	0.4474	-0.0580	0.0158	0.0000	-0.3115	-7.0471	-7.2740	-0.6239	0.1703	0.0002
1080.6690	-0.0000	-1.5708	0.2329	-1.5708	-0.0000	-0.0000	-0.0000	-0.0001	0.4328	0.0000	0.0000	0.0000	0.5386	-1.0852	0.3191	0.0486	0.2080	0.0750	-0.0271	-0.5971	0.4439	-0.0590	0.0161	0.0000	-0.3245	-7.1508	-7.3871	-0.6355	0.1735	0.0002
1080.6790	-0.0000	-1.5708	0.2373	-1.5708	-0.0000	-0.0000	-0.0000	-0.0001	0.4414	0.0000	0.0000	0.0000	0.7265	-1.2166	0.0769	0.0470	0.2314	0.0828	-0.0270	-0.6132	0.4320	-0.0603	0.0165	0.0000	-0.3228	-7.3437	-7.5696	-0.6495	0.1773	0.0002
1080.6910	0.0000	-1.5707	0.2426	-1.5708	-0.0000	0.0000	-0.0000	-0.0001	0.4487	0.0000	0.0000	0.0000	0.6304	-1.1874	0.0038	0.0340	0.2080	0.0832	-0.0268	-0.6323	0.4177	-0.0619	0.0169	0.0000	-0.3207	-7.5718	-7.7898	-0.6666	0.1820	0.0002
1080.7010	0.0000	-1.5708	0.2471	-1.5708	0.0000	0.0000	-0.0000	-0.0001	0.4516	0.0000	0.0000	0.0000	0.6384	-1.2116	0.1576	0.0502	0.2324	0.0934	-0.0266	-0.6482	0.4056	-0.0633	0.0173	0.0000	-0.3189	-7.7622	-7.9753	-0.6809	0.1859	0.0002
1080.7130	0.0000	-1.5708	0.2526	-1.5708	0.0000	0.0000	-0.0000	-0.0001	0.4558	0.0000	0.0000	0.0000	0.6966	-1.2751	0.2417	0.0272	0.2256	0.0906	-0.0264	-0.6676	0.3909	-0.0649	0.0177	0.0000	-0.3167	-7.9955	-8.1992	-0.6981	0.1906	0.0002
1080.7230	0.0000	-1.5708	0.2572	-1.5708	0.0000	-0.0000	-0.0000	-0.0001	0.4614	-0.0000	0.0000	0.0000	0.7158	-1.3088	0.2371	0.0301	0.2141	0.0853	-0.0263	-0.6841	0.3784	-0.0662	0.0181	0.0000	-0.3148	-8.1924	-8.3887	-0.7127	0.1945	0.0002
1080.7330	-0.0000	-1.5708	0.2619	-1.5708	0.0000	-0.0000	-0.0000	-0.0003	0.4694	-0.0000	0.0000	0.0000	0.7737	-1.3759	0.0875	0.0462	0.2446	0.0826	-0.0261	-0.7009	0.3655	-0.0676	0.0185	0.0000	-0.3128	-8.3944	-8.5820	-0.7276	0.1986	0.0002
1080.7450	-0.0000	-1.5708	0.2675	-1.5708	0.0000	0.0000	-0.0000	-0.0003	0.4752	-0.0000	0.0000	0.0000	0.7037	-1.3141	0.1028	0.0106	0.2325	0.0906	-0.0259	-0.7211	0.3498	-0.0693	0.0189	0.0000	-0.3103	-8.6357	-8.8149	-0.7456	0.2035	0.0002
1080.7550	0.0000	-1.5708	0.2724	-1.5708	0.0000	0.0000	-0.0000	-0.0002	0.4791	-0.0000	0.0000	0.0000	0.6347	-1.3358	0.1318	0.0250	0.2276	0.0636	-0.0257	-0.7382	0.3366	-0.0707	0.0193	0.0000	-0.3082	-8.8404	-9.0116	-0.7608	0.2077	0.0002
1080.7670	-0.0000	-1.5708	0.2781	-1.5708	-0.0000	-0.0000	-0.0000	-0.0002	0.4810	0.0000	0.0000	0.0000	0.6732	-1.8765	-0.4217	-0.0083	0.2311	0.0809	0.0341	-1.2271	-0.1863	-0.0953	0.0260	-0.0000	0.4082	-14.6953	-14.1747	-1.0260	0.2795	-0.0002
1080.7770	-0.0000	-1.5708	0.2830	-1.5708	-0.0000	0.0000	-0.0000	-0.0040	0.4743	0.0000	0.0000	0.0000	0.6967	-1.4267	-0.3029	-0.0211	0.2194	0.1007	0.0340	-1.2432	-0.2133	-0.0967	0.0264	-0.0000	0.4074	-14.8887	-14.3722	-1.0412	0.2837	-0.0002
1080.7890	0.0000	-1.5707	0.2886	-1.5708	-0.0000	-0.0000	-0.0000	0.0001	0.4738	0.0000	0.0000	0.0000	0.6340	-1.5447	-0.1937	-0.0046	0.2209	0.0950	0.0037	-1.0246	0.0170	-0.0867	0.0236	0.0000	0.0447	-12.2700	-12.0962	-0.9333	0.2545	0.0000
1080.7990	-0.0000	-1.5708	0.2934	-1.5708	-0.0000	0.0000	-0.0000	-0.0000	0.4772	-0.0001	0.0000	0.0000	0.7431	-1.5226	-0.4917	-0.0340	0.2555	0.1157	0.0038	-1.0413	-0.0031	-0.0881	0.0240	-0.0000	0.0454	-12.4702	-12.2935	-0.9486	0.2587	-0.0000
1080.8090	-0.0000	-1.5707	0.2981	-1.5708	0.0000	0.0000	-0.0000	-0.0005	0.4758	-0.0001	0.0000	0.0000	0.6554	-1.4896	-0.3225	-0.0088	0.2158	0.0809	0.0038	-1.0574	-0.0225	-0.0895	0.0244	0.0000	0.0461	-12.6629	-12.4845	-0.9634	0.2627	0.0000
1080.8210	-0.0000	-1.5707	0.3038	-1.5708	0.0000	-0.0000	-0.0000	-0.0002	0.4743	-0.0001	0.0000	0.0000	0.6787	-1.5125	-0.2587	-0.0237	0.2186	0.0731	0.0039	-1.0764	-0.0456	-0.0911	0.0248	-0.0000	0.0469	-12.8910	-12.7113	-0.9809	0.2675	-0.0000
1080.8310	-0.0000	-1.5708	0.3085	-1.5708	-0.0000	0.0000	0.0000	-0.0002	0.4724	-0.0001	0.0000	0.0000	0.7029	-1.6324	-0.1630	-0.0334	0.2402	0.1069	0.0040	-1.0927	-0.0652	-0.0925	0.0252	0.0000	0.0477	-13.0862	-12.9048	-0.9958	0.2715	0.0000
1080.8430	0.0001	-1.5708	0.3143	-1.5708	-0.0000	-0.0000	0.0000	-0.0001	0.4734	-0.0001	0.0000	0.0000	0.7479	-1.5790	-0.2943	-0.0277	0.2364	0.1259	0.0041	-1.1126	-0.0889	-0.0942	0.0257	-0.0000	0.0485	-13.3238	-13.1381	-1.0138	0.2764	-0.0000
1080.8530	-0.0000	-1.5708	0.3190	-1.5708	-0.0000	0.0000	0.0000	-0.0009	0.4736	-0.0001	0.0000	0.0000	0.9996	-1.5153	-0.3902	-0.0269	0.2503	0.1207	0.0041	-1.1291	-0.1087	-0.0956	0.0261	0.0000	0.0492	-13.5217	-13.3323	-1.0288	0.2805	0.0000
1080.8650	-0.0000	-1.5708	0.3248	-1.5708	-0.0000	-0.0000	0.0000	-0.0008	0.4743	-0.0001	0.0000	0.0000	0.8668	-1.6049	-0.5070	-0.0399	0.2131	0.1055	0.0351	-1.3934	-0.3973	-0.1093	0.0298	-0.0000	0.4202	-16.6875	-16.1548	-1.1765	0.3205	-0.0002
1080.8750	-0.0001	-1.5708	0.3295	-1.5708	-0.0000	0.0000	0.0000	-0.0030	0.4666	-0.0001	0.0000	0.0000	0.9969	-1.4572	-0.5640	-0.0775	0.2248	0.1169	0.0350	-1.4084	-0.4237	-0.1107	0.0302	-0.0000	0.4191	-16.8664	-16.3428	-1.1910	0.3245	-0.0002
1080.8870	0.0000	-1.5708	0.3350	-1.5708	0.0000	0.0000	0.0000	-0.0011	0.4620	-0.0001	0.0000	0.0000	0.8975	-1.6298	-0.7181	-0.0766	0.2356	0.1034	0.0349	-1.4272	-0.4554	-0.1123	0.0306	-0.0000	0.4178	-17.0921	-16.5696	-1.2085	0.3293	-0.0002
1080.8970	-0.0000	-1.5708	0.3396	-1.5708	0.0000	0.0000	0.0000	-0.0003	0.4528	-0.0001	0.0000	0.0000	0.8006	-1.7115	-0.6014	-0.0648	0.2237	0.1010	0.0348	-1.4422	-0.4812	-0.1136	0.0310	-0.0000	0.4166	-17.2713	-16.7531	-1.2226	0.3331	-0.0002
1080.9070	0.0000	-1.5708	0.3441	-1.5708	0.0000	-0.0000	0.0000	-0.0005	0.4510	-0.0001	0.0000	0.0000	0.8838	-1.6744	-0.6935	-0.0912	0.2232	0.0729	0.0347	-1.4571	-0.5070	-0.1149	0.0313	-0.0000	0.4155	-17.4502	-16.9355	-1.2367	0.3370	-0.0002
1080.9190	0.0000	-1.5708	0.3494	-1.5708	-0.0000	-0.0000	0.0000	-0.0015	0.4449	-0.0001	0.0000	0.0000	0.9832	-1.4390	-0.7598	-0.1033	0.2607	0.0987	0.0346	-1.4738	-0.5372	-0.1164	0.0317	-0.0000	0.4140	-17.6500	-17.1476	-1.2531	0.3414	-0.0002
1080.9290	-0.0000	-1.5708	0.3539	-1.5707	-0.0000	0.0000	0.0000	-0.0008	0.4373	-0.0001	0.0000	0.0000	0.9096	-1.5394	-0.7336	-0.0915	0.2650	0.0895	0.0345	-1.4886	-0.5625	-0.1177	0.0321	-0.0000	0.4128	-17.8276	-17.3259	-1.2669	0.3452	-0.0002
1080.9410	0.0000	-1.5708	0.3591	-1.5707	-0.0000	0.0000	0.0000	-0.0005	0.4307	-0.0001	0.0000	0.0000	0.8604	-1.5230	-0.6172	-0.1196	0.2242	0.1011	0.0343	-1.5054	-0.5924	-0.1192	0.0325	-0.0000	0.4113	-18.0288	-17.5348	-1.2830	0.3496	-0.0002
1080.9510	-0.0000	-1.5708	0.3634	-1.5708	0.0000	-0.0000	0.0000	-0.0003	0.4236	-0.0001	0.0000	0.0000	0.9190	-1.5780	-0.4849	-0.1173	0.2348	0.1194	0.0342	-1.5199	-0.6174	-0.1205	0.0328	-0.0000	0.4101	-18.2022	-17.7101	-1.2965	0.3533	-0.0002
1080.9610	-0.0000	-1.5708	0.3677	-1.5708	-0.0000	0.0000	0.0000	-0.0001	0.4232	-0.0001	0.0000	0.0000	0.9209	-1.6697	-0.9561	-0.1570	0.2469	0.1163	0.0337	-1.5299	-0.6377	-0.1215	0.0331	-0.0000	0.4031	-18.3213	-17.8390	-1.3076	0.3563	-0.0002
1080.9730	0.0000	-1.5708	0.3727	-1.5708	-0.0000	-0.0000	0.0001	0.0000	0.4159	-0.0001	0.0000	0.0000	1.0008	-1.7563	-0.8922	-0.1247	0.2570	0.1146	0.0349	-1.5571	-0.6773	-0.1235	0.0336	-0.0000	0.4174	-18.6471	-18.1525	-1.3288	0.3621	-0.0002
1080.9830	0.0000	-1.5708	0.3768	-1.5708	0.0000	0.0000	0.0000	0.0001	0.4092	-0.0001	0.0000	0.0000	1.0248	-1.6380	-1.0054	-0.1394	0.2303	0.1092	0.0347	-1.5696	-0.7012	-0.1246	0.0340	-0.0000	0.4161	-18.7979	-18.3144	-1.3412	0.3655	-0.0002
1080.9950	-0.0000	-1.5708	0.3817	-1.5708	-0.0000	0.0000	0.0001	-0.0002	0.4007	-0.0001	0.0000	0.0000	1.0847	-1.6512	-0.8875	-0.1505	0.2636	0.1160	0.0346	-1.5855	-0.7298	-0.1260	0.0343	-0.0000	0.4144	-18.9879	-18.5088	-1.3562	0.3696	-0.0002
1081.0050	0.0000	-1.5708	0.3856	-1.5708	0.0000	-0.0000	0.0001	-0.0002	0.3951	-0.0002	0.0000	0.0000	0.9534	-1.7182	-0.9492	-0.1598	0.2530	0.1122	0.0345	-1.5982	-0.7532	-0.1271	0.0346	-0.0000	0.4130	-19.1402	-18.6664	-1.3684	0.3729	-0.0002
1081.0170	-0.0000	-1.5708	0.3903	-1.5708	0.0000	0.0000	0.0000	-0.0002	0.3871	-0.0002	0.0000	0.0000	0.9676	-1.6899	-0.7995	-0.1431	0.2635	0.0811	0.0343	-1.6131	-0.7809	-0.1285	0.0350	-0.0000	0.4114	-19.3179	-18.8514	-1.3826	0.3768	-0.0002
1081.0270	0.0000	-1.5708	0.3942	-1.5708	-0.0000	-0.0000	0.0000	-0.0002	0.3802	-0.0003	0.0000	0.0000	0.9343	-1.6272	-0.7619	-0.1835	0.2280	0.1108	0.0342	-1.6253	-0.8037	-0.1296	0.0353	-0.0000	0.4100	-19.4646	-19.0025	-1.3944	0.3800	-0.0002
1081.0370	-0.0000	-1.5708	0.3979	-1.5708	0.0000	0.0000	0.0000	-0.0001	0.3794	-0.0002	0.0000	0.0000	0.9927	-1.7770	-1.0423	-0.1862	0.2316	0.1120	0.0341	-1.6368	-0.8260	-0.1306	0.0356	-0.0000	0.4086	-19.6021	-19.1493	-1.4056	0.3830	-0.0002
1081.0490	0.0000	-1.5708	0.4024	-1.5708	-0.0000	0.0000	0.0000	-0.0001	0.3702	-0.0002	0.0000	0.0000	0.9788	-1.6328	-0.9304	-0.1900	0.2737	0.1080	0.0340	-1.6513	-0.8530	-0.1319	0.0359	-0.0000	0.4069	-19.7761	-19.3268	-1.4193	0.3867	-0.0002
1081.0590	-0.0000	-1.5708	0.4061	-1.5708	-0.0000	0.0000	0.0000	-0.0001	0.3657	-0.0002	0.0000	0.0000	1.0701	-1.6463	-1.0681	-0.1944	0.2815	0.1282	0.0339	-1.6630	-0.8753	-0.1329	0.0362	-0.0000	0.4054	-19.9162	-19.4734	-1.4307	0.3899	-0.0002
1081.0710	-0.0000	-1.5708	0.4105	-1.5707	-0.0000	0.0000	0.0000	-0.0001	0.3591	-0.0002	0.0000	0.0000	1.1143	-1.7572	-1.0081	-0.1878	0.2624	0.1056	0.0344	-1.6828	-0.9071	-0.1344	0.0366	-0.0000	0.4123	-20.1525	-19.7069	-1.4470	0.3943	-0.0002
1081.0810	-0.0000	-1.5708	0.4141	-1.5708	-0.0000	-0.0000	0.0000	-0.0001	0.3515	-0.0002	0.0000	0.0000	1.0341	-1.7285	-0.8890	-0.2169	0.2849	0.0812	0.0343	-1.6939	-0.9288	-0.1355	0.0369	-0.0000	0.4108	-20.2857	-19.8467	-1.4578	0.3973	-0.0002
1081.0930	0.0000	-1.5708	0.4183	-1.5708	0.0000	0.0000	0.0000	-0.0001	0.3461	-0.0004	0.0000	0.0000	1.0013	-1.6844	-1.1227	-0.2033	0.2805	0.0975	0.0342	-1.7073	-0.9547	-0.1366	0.0372	-0.0000	0.4090	-20.4462	-20.0119	-1.4706	0.4007	-0.0002
1081.1030	0.0000	-1.5708	0.4217	-1.5708	0.0000	-0.0000	0.0000	-0.0001	0.3399	-0.0004	0.0000	0.0000	1.0236	-1.6777	-1.1071	-0.2059	0.2636	0.1034	0.0340	-1.7178	-0.9758	-0.1376	0.0375	-0.0000	0.4076	-20.5726	-20.1449	-1.4807	0.4035	-0.0002
1081.1130	-0.0000	-1.5708	0.4251	-1.5708	-0.0000	0.0000	0.0000	-0.0000	0.3331	-0.0004	0.0000	0.0000	1.0938	-1.7974	-1.0684	-0.1962	0.2516	0.1260	0.0339	-1.7281	-0.9966	-0.1385	0.0377	-0.0000	0.4061	-20.6950	-20.2747	-1.4908	0.4062	-0.0002
1081.1250	0.0000	-1.5708	0.4290	-1.5708	0.0000	-0.0000	0.0000	-0.0000	0.3298	-0.0008	0.0000	0.0000	0.9047	-1.7673	-1.3144	-0.1947	0.2699	0.1136	0.0338	-1.7406	-1.0214	-0.1396	0.0380	-0.0000	0.4044	-20.8449	-20.4294	-1.5027	0.4095	-0.0002
1081.1350	-0.0000	-1.5708	0.4322	-1.5708	-0.0000	-0.0000	0.0000	-0.0000	0.3224	-0.0006	0.0000	0.0000	0.9720	-1.7647	-1.1980	-0.2130	0.2537	0.1046	0.0336	-1.7507	-1.0418	-0.1405	0.0383	-0.0000	0.4029	-20.9664	-20.5554	-1.5125	0.4121	-0.0002
1081.1470	0.0000	-1.5708	0.4361	-1.5708	0.0000	-0.0000	0.0000	-0.0000	0.3164	-0.0024	0.0000	0.0000	0.9603	-1.7496	-1.2913	-0.1763	0.2696	0.1265	0.0335	-1.7627	-1.0660	-0.1416	0.0386	-0.0000	0.4012	-21.1102	-20.7039	-1.5239	0.4153	-0.0002
1081.1570	0.0000	-1.5708	0.4392	-1.5708	-0.0000	-0.0000	0.0000	-0.0000	0.3087	-0.0022	0.0000	0.0000	0.9468	-1.8124	-1.1295	-0.1415	0.2670	0.1359	0.0334	-1.7720	-1.0857	-0.1424	0.0388	-0.0000	0.3998	-21.2214	-20.8235	-1.5331	0.4178	-0.0002
1081.1670	-0.0000	-1.5708	0.4422	-1.5708	-0.0000	0.0000	0.0000	-0.0000	0.3056	-0.0008	0.0000	0.0000	1.0413	-1.8743	-1.3671	-0.1548	0.2804	0.1040	0.0338	-1.7862	-1.1096	-0.1435	0.0391	-0.0000	0.4053	-21.3919	-20.9917	-1.5446	0.4209	-0.0002
1081.1790	0.0000	-1.5708	0.4458	-1.5708	0.0000	-0.0000	0.0000	-0.0001	0.2942	-0.0005	0.0000	0.0000	0.9751	-1.9042	-1.1405	-0.1321	0.2517	0.1246	0.0337	-1.7972	-1.1330	-0.1445	0.0394	-0.0000	0.4036	-21.5228	-21.1312	-1.5553	0.4238	-0.0002
1081.1890	-0.0000	-1.5707	0.4487	-1.5708	-0.0000	-0.0000	0.0000	-0.0000	0.2888	-0.0004	0.0000	0.0000	0.9256	-1.9079	-1.3469	-0.1305	0.2664	0.1090	0.0336	-1.8063	-1.1523	-0.1453	0.0396	-0.0000	0.4021	-21.6316	-21.2445	-1.5642	0.4262	-0.0002
1081.2010	0.0000	-1.5708	0.4522	-1.5708	0.0000	0.0000	0.0000	-0.0000	0.2816	-0.0003	0.0000	0.0000	1.0787	-1.8960	-1.2639	-0.1378	0.2686	0.1100	0.0334	-1.8169	-1.1750	-0.1463	0.0399	-0.0000	0.4004	-21.7587	-21.3771	-1.5744	0.4290	-0.0002
1081.2110	-0.0000	-1.5708	0.4550	-1.5708	0.0000	-0.0000	0.0000	-0.0000	0.2768	-0.0002	0.0000	0.0000	0.9495	-1.9078	-1.3993	-0.1514	0.2574	0.0939	0.0333	-1.8253	-1.1936	-0.1470	0.0401	-0.0000	0.3990	-21.8597	-21.4844	-1.5827	0.4313	-0.0002
1081.2230	-0.0000	-1.5708	0.4583	-1.5708	0.0000	0.0000	-0.0000	-0.0000	0.2676	-0.0001	0.0000	0.0000	0.9680	-1.9601	-1.1963	-0.1072	0.2600	0.1063	0.0332	-1.8352	-1.2157	-0.1479	0.0403	-0.0000	0.3974	-21.9785	-21.6106	-1.5923	0.4339	-0.0002
1081.2330	-0.0000	-1.5708	0.4608	-1.5708	-0.0000	0.0000	-0.0000	-0.0000	0.2630	-0.0001	0.0000	0.0000	1.1324	-1.8961	-1.3274	-0.1289	0.2772	0.0932	0.0331	-1.8435	-1.2338	-0.1487	0.0405	-0.0000	0.3960	-22.0778	-21.7131	-1.6003	0.4361	-0.0002
1081.2430	-0.0000	-1.5708	0.4634	-1.5708	0.0000	-0.0000	-0.0000	-0.0000	0.2557	0.0001	0.0000	0.0000	1.1317	-1.8542	-1.2742	-0.1350	0.2888	0.1142	0.0330	-1.8510	-1.2514	-0.1494	0.0407	-0.0000	0.3947	-22.1674	-21.8097	-1.6077	0.4381	-0.0002
1081.2530	0.0000	-1.5708	0.4660	-1.5708	0.0000	0.0000	-0.0000	-0.0000	0.2508	0.0001	0.0000	0.0000	1.0117	-1.8951	-1.3471	-0.1232	0.2704	0.1395	0.0328	-1.8586	-1.2689	-0.1501	0.0409	-0.0000	0.3934	-22.2581	-21.9065	-1.6152	0.4402	-0.0002
1081.2630	-0.0000	-1.5708	0.4685	-1.5708	-0.0000	-0.0000	-0.0000	-0.0000	0.2441	0.0000	0.0000	0.0000	1.0303	-1.9391	-1.3031	-0.1251	0.2751	0.1132	0.0193	-1.7560	-1.1638	-0.1452	0.0396	-0.0000	0.2307	-21.0293	-20.8025	-1.5625	0.4259	-0.0001
1081.2750	0.0000	-1.5708	0.4714	-1.5708	-0.0000	0.0000	-0.0000	-0.0000	0.2382	0.0001	0.0000	0.0000	0.9452	-1.9418	-1.2868	-0.0881	0.2915	0.1058	0.0331	-1.8783	-1.3101	-0.1517	0.0413	-0.0000	0.3959	-22.4941	-22.1502	-1.6329	0.4450	-0.0002
1081.2850	-0.0000	-1.5708	0.4738	-1.5708	-0.0000	0.0000	-0.0000	-0.0000	0.2321	0.0001	0.0000	0.0000	0.9795	-2.0127	-1.4906	-0.1075	0.2867	0.0944	0.0329	-1.8860	-1.3274	-0.1524	0.0415	-0.0000	0.3946	-22.5863	-22.2435	-1.6402	0.4470	-0.0002
1081.2950	-0.0000	-1.5708	0.4761	-1.5708	-0.0000	0.0000	-0.0000	-0.0000	0.2263	0.0001	0.0000	0.0000	0.9855	-1.9520	-1.4562	-0.1196	0.2988	0.1094	0.0328	-1.8930	-1.3443	-0.1530	0.0417	-0.0000	0.3933	-22.6698	-22.3327	-1.6470	0.4488	-0.0002
1081.3050	0.0000	-1.5708	0.4783	-1.5708	0.0000	-0.0000	-0.0000	-0.0000	0.2214	0.0001	0.0000	0.0000	0.9705	-1.9810	-1.6457	-0.1247	0.2726	0.0984	0.0327	-1.8996	-1.3606	-0.1536	0.0419	-0.0000	0.3921	-22.7494	-22.4160	-1.6535	0.4506	-0.0002
1081.3150	-0.0000	-1.5708	0.4805	-1.5708	0.0000	0.0000	-0.0000	-0.0000	0.2138	0.0001	0.0000	0.0000	1.0142	-2.0526	-1.4700	-0.0956	0.2721	0.1133	0.0326	-1.9063	-1.3770	-0.1542	0.0420	-0.0000	0.3909	-22.8294	-22.5007	-1.6600	0.4524	-0.0002
1081.3250	0.0000	-1.5707	0.4826	-1.5708	-0.0000	-0.0000	-0.0000	-0.0000	0.2056	0.0001	0.0000	0.0000	0.9784	-1.9963	-1.3623	-0.1142	0.2755	0.1042	0.0325	-1.9126	-1.3930	-0.1548	0.0422	-0.0000	0.3897	-22.9049	-22.5807	-1.6663	0.4541	-0.0002
1081.3370	-0.0000	-1.5708	0.4850	-1.5708	-0.0000	-0.0000	-0.0000	-0.0000	0.2003	0.0001	0.0000	0.0000	1.0087	-2.0079	-1.5825	-0.0882	0.2650	0.1253	0.0324	-1.9196	-1.4116	-0.1555	0.0424	-0.0000	0.3883	-22.9886	-22.6716	-1.6733	0.4560	-0.0002
1081.3470	0.0000	-1.5708	0.4870	-1.5708	0.0000	-0.0000	-0.0000	-0.0000	0.1931	0.0001	0.0000	0.0000	0.8850	-2.0261	-1.3989	-0.0741	0.2639	0.1211	0.0323	-1.9255	-1.4271	-0.1560	0.0425	-0.0000	0.3872	-23.0596	-22.7470	-1.6790	0.4576	-0.0002
1081.3570	-0.0000	-1.5708	0.4888	-1.5708	0.0000	-0.0000	-0.0000	-0.0000	0.1858	0.0001	0.0000	0.0000	1.0777	-2.0198	-1.3573	-0.0661	0.2755	0.0915	0.0322	-1.9313	-1.4422	-0.1565	0.0426	-0.0000	0.3861	-23.1285	-22.8181	-1.6845	0.4590	-0.0002
1081.3670	0.0000	-1.5708	0.4906	-1.5708	0.0000	0.0000	-0.0000	-0.0000	0.1848	0.0001	0.0000	0.0000	1.0443	-2.1798	-1.6031	-0.0838	0.2826	0.1360	0.0325	-1.9390	-1.4592	-0.1571	0.0428	-0.0000	0.3888	-23.2217	-22.9135	-1.6913	0.4609	-0.0002
1081.3790	-0.0000	-1.5708	0.4928	-1.5708	-0.0000	-0.0000	-0.0000	-0.0000	0.1759	0.0001	0.0000	0.0000	0.8845	-2.0356	-1.6200	-0.0776	0.2728	0.1335	0.0324	-1.9456	-1.4769	-0.1577	0.0430	-0.0000	0.3875	-23.3001	-22.9947	-1.6975	0.4626	-0.0002
1081.3890	-0.0000	-1.5708	0.4945	-1.5708	0.0000	0.0001	-0.0000	-0.0000	0.1680	0.0001	0.0000	0.0000	1.0223	-2.0969	-1.4594	-0.0980	0.2824	0.1209	0.0323	-1.9503	-1.4913	-0.1582	0.0431	-0.0000	0.3865	-23.3569	-23.0584	-1.7024	0.4639	-0.0002
1081.3990	0.0000	-1.5707	0.4961	-1.5708	0.0000	-0.0000	-0.0000	-0.0000	0.1650	0.0001	0.0000	0.0000	1.0097	-2.1722	-1.5256	-0.0840	0.2764	0.1319	0.0322	-1.9551	-1.5054	-0.1586	0.0432	-0.0000	0.3856	-23.4141	-23.1193	-1.7070	0.4652	-0.0002
1081.4110	-0.0000	-1.5708	0.4981	-1.5708	-0.0000	0.0000	-0.0000	-0.0000	0.1607	0.0001	0.0000	0.0000	1.0533	-2.1124	-1.6507	-0.0856	0.2923	0.1098	0.0321	-1.9609	-1.5224	-0.1591	0.0434	-0.0000	0.3844	-23.4840	-23.1936	-1.7127	0.4667	-0.0002
1081.4210	0.0000	-1.5708	0.4996	-1.5708	-0.0000	0.0000	-0.0000	-0.0000	0.1495	0.0001	0.0000	0.0000	0.9071	-2.1832	-1.5471	-0.0699	0.2593	0.1349	0.0320	-1.9655	-1.5363	-0.1595	0.0435	-0.0000	0.3835	-23.5386	-23.2517	-1.7172	0.4680	-0.0002
1081.4330	0.0000	-1.5708	0.5014	-1.5708	0.0000	0.0000	-0.0000	-0.0000	0.1447	0.0001	0.0000	0.0000	0.9075	-2.1341	-1.6327	-0.0944	0.2791	0.1128	0.0319	-1.9709	-1.5526	-0.1600	0.0436	-0.0000	0.3824	-23.6031	-23.3193	-1.7225	0.4694	-0.0002
1081.4430	0.0000	-1.5708	0.5028	-1.5708	-0.0000	0.0000	-0.0000	-0.0000	0.1390	0.0001	0.0000	0.0000	0.9379	-2.1452	-1.7382	-0.0677	0.2703	0.1371	0.0319	-1.9751	-1.5659	-0.1604	0.0437	-0.0000	0.3816	-23.6539	-23.3723	-1.7265	0.4705	-0.0002
1081.4550	-0.0000	-1.5708	0.5044	-1.5708	0.0000	0.0000	-0.0000	-0.0000	0.1302	0.0001	0.0000	0.0000	1.0012	-2.1789	-1.7182	-0.1044	0.3079	0.0986	0.0318	-1.9800	-1.5816	-0.1609	0.0438	-0.0000	0.3806	-23.7123	-23.4335	-1.7313	0.4718	-0.0002
1081.4650	-0.0000	-1.5708	0.5057	-1.5708	0.0000	0.0000	-0.0000	-0.0000	0.1214	0.0001	0.0000	0.0000	0.9692	-2.0576	-1.5303	-0.0671	0.2980	0.1280	0.0319	-1.9852	-1.5957	-0.1613	0.0439	-0.0000	0.3821	-23.7746	-23.4981	-1.7358	0.4730	-0.0002
1081.4750	0.0000	-1.5708	0.5069	-1.5708	0.0000	0.0000	-0.0000	-0.0001	0.1140	0.0001	0.0000	0.0000	1.0006	-2.2233	-1.5184	-0.0734	0.2924	0.1016	0.0318	-1.9889	-1.6084	-0.1616	0.0440	-0.0000	0.3813	-23.8185	-23.5449	-1.7395	0.4740	-0.0002
1081.4850	-0.0000	-1.5708	0.5080	-1.5708	0.0000	-0.0000	-0.0000	-0.0000	0.1096	0.0001	0.0000	0.0000	1.0558	-2.2215	-1.6216	-0.0837	0.2795	0.0885	0.0318	-1.9919	-1.6206	-0.1619	0.0441	-0.0000	0.3806	-23.8552	-23.5862	-1.7426	0.4749	-0.0002
1081.4950	-0.0000	-1.5708	0.5091	-1.5708	0.0000	-0.0000	-0.0000	-0.0001	0.1057	0.0001	0.0000	0.0000	1.0398	-2.1987	-1.7590	-0.1023	0.2729	0.0971	0.0317	-1.9953	-1.6327	-0.1622	0.0442	-0.0000	0.3800	-23.8956	-23.6272	-1.7458	0.4758	-0.0002
1081.5070	0.0000	-1.5708	0.5104	-1.5708	0.0000	0.0000	-0.0000	-0.0001	0.0965	0.0001	0.0000	0.0000	1.0868	-2.2670	-1.7726	-0.0778	0.2946	0.1154	0.0317	-1.9990	-1.6469	-0.1625	0.0443	-0.0000	0.3792	-23.9392	-23.6737	-1.7493	0.4767	-0.0002
1081.5170	-0.0000	-1.5707	0.5113	-1.5708	0.0000	-0.0000	-0.0000	-0.0000	0.0919	0.0001	0.0000	0.0000	1.0680	-2.1879	-1.8454	-0.0692	0.3097	0.1028	0.0316	-2.0019	-1.6586	-0.1628	0.0444	-0.0000	0.3786	-23.9743	-23.7100	-1.7521	0.4775	-0.0002
1081.5270	-0.0000	-1.5708	0.5121	-1.5708	0.0000	-0.0000	-0.0000	-0.0000	0.0823	0.0001	0.0000	0.0000	1.0388	-2.2764	-1.6376	-0.0906	0.3029	0.1001	0.0316	-2.0042	-1.6698	-0.1630	0.0444	-0.0000	0.3781	-24.0022	-23.7420	-1.7547	0.4782	-0.0002
1081.5370	-0.0000	-1.5708	0.5129	-1.5708	-0.0000	-0.0000	-0.0000	-0.0000	0.0769	0.0001	0.0000	0.0000	0.9770	-2.2103	-1.6720	-0.0746	0.2827	0.0980	0.0315	-2.0068	-1.6808	-0.1632	0.0445	-0.0000	0.3776	-24.0338	-23.7725	-1.7569	0.4788	-0.0002
1081.5470	-0.0000	-1.5708	0.5137	-1.5708	-0.0000	0.0000	-0.0000	-0.0000	0.0700	0.0001	0.0000	0.0000	0.9694	-2.2700	-1.6256	-0.0697	0.2942	0.1107	0.0315	-2.0086	-1.6914	-0.1634	0.0445	-0.0000	0.3771	-24.0547	-23.7982	-1.7589	0.4793	-0.0002
1081.5590	-0.0000	-1.5708	0.5145	-1.5708	0.0000	0.0000	-0.0000	-0.0000	0.0635	0.0000	0.0000	0.0000	0.9056	-2.3235	-1.7523	-0.0667	0.2907	0.1302	0.0314	-2.0110	-1.7041	-0.1637	0.0446	-0.0000	0.3766	-24.0838	-23.8293	-1.7614	0.4800	-0.0002
1081.5690	-0.0000	-1.5708	0.5150	-1.5708	0.0000	-0.0000	-0.0000	-0.0000	0.0591	0.0000	0.0000	0.0000	0.9850	-2.2357	-1.8130	-0.0642	0.2836	0.1004	0.0315	-2.0135	-1.7148	-0.1638	0.0447	-0.0000	0.3769	-24.1129	-23.8584	-1.7635	0.4806	-0.0002
1081.5810	0.0000	-1.5708	0.5157	-1.5708	0.0000	-0.0000	-0.0000	-0.0001	0.0511	0.0000	0.0000	0.0000	0.9805	-2.3612	-1.7347	-0.0820	0.3151	0.1041	0.0314	-2.0149	-1.7265	-0.1640	0.0447	-0.0000	0.3765	-24.1306	-23.8795	-1.7651	0.4810	-0.0002
1081.5910	0.0000	-1.5707	0.5162	-1.5708	0.0000	-0.0000	-0.0000	-0.0001	0.0461	0.0000	0.0000	0.0000	1.0489	-2.2240	-1.7758	-0.0884	0.3055	0.1115	0.0314	-2.0165	-1.7364	-0.1641	0.0447	-0.0000	0.3762	-24.1488	-23.8989	-1.7665	0.4814	-0.0002
1081.6010	0.0000	-1.5708	0.5166	-1.5708	-0.0000	0.0000	-0.0000	-0.0001	0.0397	0.0000	0.0000	0.0000	0.9420	-2.3488	-1.7967	-0.0920	0.2795	0.1347	0.0314	-2.0178	-1.7461	-0.1643	0.0448	-0.0000	0.3760	-24.1650	-23.9152	-1.7678	0.4818	-0.0002
1081.6130	0.0000	-1.5708	0.5170	-1.5708	0.0000	0.0000	-0.0000	-0.0001	0.0310	0.0000	0.0000	0.0000	1.0395	-2.2430	-1.7646	-0.0743	0.3036	0.1057	0.0314	-2.0190	-1.7573	-0.1644	0.0448	-0.0000	0.3757	-24.1793	-23.9315	-1.7691	0.4821	-0.0002
1081.6230	0.0000	-1.5708	0.5173	-1.5708	-0.0000	0.0000	-0.0000	-0.0001	0.0249	0.0000	0.0000	0.0000	0.9771	-2.2657	-1.8111	-0.0813	0.3145	0.1354	0.0314	-2.0200	-1.7664	-0.1644	0.0448	-0.0000	0.3755	-24.1914	-23.9433	-1.7700	0.4823	-0.0002
1081.6350	0.0000	-1.5708	0.5176	-1.5708	-0.0000	-0.0000	-0.0000	-0.0001	0.0175	0.0000	0.0000	0.0000	1.0581	-2.3265	-1.7898	-0.0626	0.2958	0.1407	0.0313	-2.0214	-1.7773	-0.1645	0.0448	-0.0000	0.3753	-24.2075	-23.9561	-1.7710	0.4826	-0.0002
1081.6450	0.0000	-1.5707	0.5177	-1.5708	0.0000	-0.0000	-0.0000	-0.0000	0.0113	0.0000	0.0000	0.0000	1.0420	-2.2707	-1.8508	-0.0622	0.3009	0.1457	0.0313	-2.0211	-1.7854	-0.1646	0.0448	-0.0000	0.3753	-24.2039	-23.9578	-1.7712	0.4827	-0.0002
1081.6550	-0.0000	-1.5708	0.5178	-1.5708	0.0000	0.0000	-0.0000	-0.0000	0.0034	0.0000	0.0000	0.0000	1.0517	-2.3821	-1.9405	-0.0689	0.3256	0.1329	0.0313	-2.0213	-2.1358	-0.1646	0.0449	-0.0000	0.3752	-24.2071	-23.9612	-1.7714	0.4827	-0.0002
1081.6670	-0.0000	-1.5708	0.5177	-1.5708	0.0000	-0.0000	-0.0000	-0.0000	-0.0039	0.0000	0.0000	0.0000	0.9978	-2.2436	-2.4396	-0.0708	0.3015	0.1324	0.0313	-2.0208	-2.6256	-0.1646	0.0448	-0.0000	0.3745	-24.2014	-23.9550	-1.7711	0.4827	-0.0002
1081.6770	-0.0000	-1.5708	0.5176	-1.5708	-0.0000	0.0000	-0.0000	-0.0000	-0.0117	0.0000	0.0000	0.0000	1.0621	-2.2825	-2.6686	-0.0722	0.2983	0.1202	0.0313	-2.0209	-3.0505	-0.1645	0.0448	-0.0000	0.3745	-24.2016	-23.9530	-1.7709	0.4826	-0.0002
1081.6870	0.0000	-1.5708	0.5175	-1.5708	-0.0000	0.0000	-0.0000	-0.0000	-0.0182	0.0000	0.0000	0.0000	1.0319	-2.3220	-2.8086	-0.0733	0.2976	0.1252	0.0313	-2.0203	-3.1273	-0.1645	0.0448	-0.0000	0.3746	-24.1945	-23.9476	-1.7705	0.4825	-0.0002
1081.6970	0.0000	-1.5707	0.5173	-1.5708	0.0000	0.0000	-0.0000	-0.0000	-0.0220	0.0000	0.0000	0.0000	1.0642	-2.3355	-2.8779	-0.0979	0.2845	0.1224	0.0313	-2.0197	-3.1339	-0.1645	0.0448	-0.0000	0.3747	-24.1878	-23.9405	-1.7700	0.4824	-0.0002
1081.7070	0.0000	-1.5708	0.5171	-1.5708	-0.0000	-0.0000	-0.0000	-0.0000	-0.0263	0.0000	0.0000	0.0000	1.0971	-2.4127	-2.9509	-0.0787	0.2918	0.1175	0.0313	-2.0189	-3.1403	-0.1644	0.0448	-0.0000	0.3749	-24.1783	-23.9314	-1.7692	0.4821	-0.0002
1081.7170	-0.0000	-1.5708	0.5168	-1.5708	-0.0000	0.0000	-0.0000	-0.0000	-0.0316	0.0000	0.0000	0.0000	0.9652	-2.2923	-3.0470	-0.0967	0.2761	0.1175	0.0313	-2.0183	-3.1467	-0.1643	0.0448	-0.0000	0.3750	-24.1708	-23.9222	-1.7686	0.4820	-0.0002
1081.7290	0.0000	-1.5708	0.5163	-1.5708	0.0000	0.0000	-0.0000	-0.0000	-0.0374	0.0000	0.0000	0.0000	0.9154	-2.3413	-3.1036	-0.0550	0.3074	0.1275	0.0313	-2.0173	-3.1539	-0.1642	0.0447	-0.0000	0.3753	-24.1590	-23.9063	-1.7672	0.4816	-0.0002
1081.7390	-0.0000	-1.5708	0.5159	-1.5708	0.0000	0.0000	-0.0000	-0.0000	-0.0432	0.0000	0.0000	0.0000	0.9759	-2.3130	-3.1921	-0.0391	0.2958	0.1139	0.0314	-2.0160	-3.1597	-0.1641	0.0447	-0.0000	0.3756	-24.1429	-23.8911	-1.7661	0.4813	-0.0002
1081.7490	-0.0000	-1.5708	0.5154	-1.5708	0.0000	0.0000	-0.0000	-0.0000	-0.0520	0.0000	0.0000	0.0000	1.1179	-2.3213	-3.0864	-0.0701	0.2965	0.1492	0.0314	-2.0144	-3.1652	-0.1640	0.0447	-0.0000	0.3759	-24.1244	-23.8734	-1.7649	0.4810	-0.0002
1081.7610	-0.0000	-1.5708	0.5148	-1.5708	0.0000	0.0000	-0.0000	-0.0000	-0.0577	0.0000	0.0000	0.0000	0.9898	-2.3344	-3.2442	-0.0849	0.2884	0.1268	0.0314	-2.0131	-3.1718	-0.1638	0.0446	-0.0000	0.3763	-24.1088	-23.8523	-1.7631	0.4805	-0.0002
1081.7710	-0.0000	-1.5708	0.5142	-1.5708	0.0000	0.0000	-0.0000	-0.0000	-0.0657	0.0000	0.0000	0.0000	1.0565	-2.2816	-3.1535	-0.0770	0.3178	0.1069	0.0313	-2.0096	-3.1750	-0.1636	0.0446	-0.0000	0.3745	-24.0663	-23.8118	-1.7605	0.4798	-0.0002
1081.7810	-0.0000	-1.5708	0.5135	-1.5708	0.0000	0.0000	-0.0000	-0.0000	-0.0714	0.0000	0.0000	0.0000	1.0333	-2.3588	-3.2583	-0.0726	0.2971	0.1090	0.0313	-2.0074	-3.1796	-0.1634	0.0445	-0.0000	0.3749	-24.0400	-23.7858	-1.7585	0.4792	-0.0002
1081.7930	-0.0000	-1.5708	0.5125	-1.5708	0.0000	0.0000	-0.0000	-0.0000	-0.0803	0.0000	0.0000	0.0000	0.9775	-2.3279	-3.1231	-0.0769	0.3139	0.1214	0.0314	-2.0050	-3.1850	-0.1631	0.0445	-0.0000	0.3755	-24.0112	-23.7527	-1.7559	0.4785	-0.0002
1081.8030	-0.0000	-1.5708	0.5117	-1.5708	-0.0000	-0.0000	-0.0000	-0.0000	-0.0854	0.0000	0.0000	0.0000	1.0281	-2.3186	-3.1667	-0.0697	0.3048	0.1139	0.0314	-2.0026	-3.1890	-0.1629	0.0444	-0.0000	0.3760	-23.9826	-23.7211	-1.7536	0.4779	-0.0002
1081.8150	-0.0000	-1.5708	0.5106	-1.5708	0.0000	0.0000	-0.0000	-0.0000	-0.0915	0.0000	0.0000	0.0000	1.1052	-2.3393	-3.1458	-0.0773	0.2918	0.1331	0.0315	-1.9993	-3.1937	-0.1626	0.0443	-0.0000	0.3767	-23.9433	-23.6812	-1.7504	0.4770	-0.0002
1081.8250	-0.0000	-1.5708	0.5096	-1.5708	0.0000	0.0000	-0.0000	-0.0000	-0.0977	0.0000	0.0000	0.0000	1.0904	-2.3617	-3.3188	-0.0526	0.2841	0.1052	0.0315	-1.9963	-3.1973	-0.1624	0.0442	-0.0000	0.3773	-23.9075	-23.6451	-1.7476	0.4762	-0.0002
1081.8350	-0.0000	-1.5708	0.5086	-1.5708	-0.0000	0.0000	-0.0000	-0.0000	-0.1033	0.0000	0.0000	0.0000	1.0921	-2.3866	-3.2885	-0.0603	0.3154	0.1407	0.0316	-1.9937	-3.2009	-0.1621	0.0442	-0.0000	0.3780	-23.8763	-23.6085	-1.7448	0.4755	-0.0002
1081.8450	0.0000	-1.5708	0.5075	-1.5708	0.0000	0.0000	-0.0000	-0.0000	-0.1109	0.0000	0.0000	0.0000	1.0561	-2.3543	-3.2828	-0.0600	0.2997	0.1370	0.0316	-1.9901	-3.2039	-0.1618	0.0441	-0.0000	0.3786	-23.8328	-23.5664	-1.7415	0.4746	-0.0002
1081.8570	-0.0000	-1.5707	0.5061	-1.5708	-0.0000	-0.0000	-0.0000	-0.0000	-0.1182	0.0000	0.0000	0.0000	1.0599	-2.3914	-3.2832	-0.0619	0.3117	0.1192	0.0317	-1.9865	-3.2075	-0.1615	0.0440	-0.0000	0.3795	-23.7900	-23.5163	-1.7377	0.4736	-0.0002
1081.8670	0.0000	-1.5708	0.5049	-1.5708	-0.0000	-0.0000	-0.0000	-0.0000	-0.1263	0.0000	0.0000	0.0000	1.0877	-2.3032	-3.0906	-0.0522	0.3261	0.1245	0.0314	-1.9803	-3.2072	-0.1610	0.0439	-0.0000	0.3765	-23.7161	-23.4421	-1.7328	0.4722	-0.0002
1081.8770	0.0000	-1.5708	0.5036	-1.5708	0.0000	0.0000	-0.0000	-0.0000	-0.1286	0.0000	0.0000	0.0002	0.9771	-2.4231	-3.3254	-0.0814	0.3180	0.1279	0.0315	-1.9765	-3.2096	-0.1607	0.0438	-0.0000	0.3773	-23.6707	-23.3947	-1.7291	0.4712	-0.0002
1081.8870	-0.0000	-1.5708	0.5022	-1.5708	0.0000	0.0000	-0.0000	-0.0000	-0.1375	0.0000	0.0000	0.0001	0.9621	-2.2684	-3.3116	-0.0734	0.2891	0.1043	0.0316	-1.9725	-3.2116	-0.1603	0.0437	-0.0000	0.3781	-23.6230	-23.3439	-1.7251	0.4701	-0.0002
1081.8970	0.0000	-1.5708	0.5008	-1.5708	0.0000	0.0000	-0.0000	-0.0000	-0.1454	0.0000	0.0000	0.0001	1.1099	-2.3309	-3.2174	-0.0752	0.3225	0.1171	0.0316	-1.9684	-3.2135	-0.1599	0.0436	-0.0000	0.3790	-23.5735	-23.2912	-1.7212	0.4690	-0.0002
1081.9070	0.0000	-1.5708	0.4993	-1.5708	0.0000	-0.0000	-0.0000	-0.0000	-0.1522	0.0000	0.0000	0.0000	0.9536	-2.3706	-2.9609	-0.0495	0.2957	0.1363	0.0317	-1.9639	-3.2149	-0.1595	0.0435	-0.0000	0.3799	-23.5192	-23.2344	-1.7167	0.4678	-0.0002
1081.9190	-0.0000	-1.5708	0.4974	-1.5708	-0.0000	0.0000	-0.0000	-0.0000	-0.1554	0.0000	0.0000	0.0000	1.0648	-2.4074	-3.2249	-0.0601	0.2908	0.1239	0.0318	-1.9583	-3.2164	-0.1590	0.0433	-0.0000	0.3810	-23.4525	-23.1645	-1.7114	0.4664	-0.0002
1081.9290	-0.0000	-1.5708	0.4959	-1.5708	0.0000	-0.0000	-0.0000	-0.0000	-0.1621	0.0000	0.0000	0.0000	1.0955	-2.3647	-3.1646	-0.0288	0.3006	0.1161	0.0319	-1.9536	-3.2177	-0.1586	0.0432	-0.0000	0.3819	-23.3962	-23.1056	-1.7068	0.4651	-0.0002
1081.9410	-0.0000	-1.5708	0.4939	-1.5708	-0.0000	0.0000	-0.0000	-0.0000	-0.1701	0.0000	0.0000	0.0000	1.1408	-2.3449	-3.0973	-0.0582	0.2787	0.1106	0.0320	-1.9480	-3.2188	-0.1581	0.0431	-0.0000	0.3831	-23.3293	-23.0322	-1.7011	0.4636	-0.0002
1081.9510	0.0000	-1.5708	0.4922	-1.5708	0.0000	0.0000	-0.0000	-0.0000	-0.1751	0.0000	0.0000	0.0000	1.0480	-2.3574	-3.2013	-0.0711	0.2950	0.1039	0.0321	-1.9432	-3.2196	-0.1576	0.0429	-0.0000	0.3841	-23.2720	-22.9691	-1.6962	0.4622	-0.0002
1081.9610	-0.0000	-1.5708	0.4904	-1.5708	-0.0000	-0.0000	-0.0000	-0.0000	-0.1798	0.0000	0.0000	0.0000	0.9636	-2.3118	-3.2687	-0.0503	0.2961	0.1099	0.0322	-1.9376	-3.2199	-0.1571	0.0428	-0.0000	0.3851	-23.2045	-22.9006	-1.6909	0.4608	-0.0002
1081.9730	-0.0000	-1.5708	0.4882	-1.5708	0.0000	-0.0000	-0.0000	-0.0000	-0.1897	0.0000	0.0000	0.0000	0.8798	-2.2929	-3.0888	-0.0765	0.3135	0.1377	0.0318	-1.9278	-3.2163	-0.1564	0.0426	-0.0000	0.3812	-23.0872	-22.7812	-1.6828	0.4586	-0.0002
1081.9830	0.0000	-1.5708	0.4863	-1.5708	-0.0000	0.0000	-0.0000	-0.0000	-0.1965	0.0000	0.0000	0.0000	0.9443	-2.2646	-3.1536	-0.0509	0.3159	0.1360	0.0319	-1.9219	-3.2160	-0.1558	0.0425	-0.0000	0.3823	-23.0170	-22.7088	-1.6771	0.4570	-0.0002
1081.9950	-0.0000	-1.5708	0.4840	-1.5708	0.0000	-0.0000	-0.0000	-0.0000	-0.2032	0.0000	0.0000	0.0000	1.0075	-2.3927	-3.2746	-0.0648	0.3183	0.1198	0.0320	-1.9156	-3.2158	-0.1552	0.0423	-0.0000	0.3836	-22.9413	-22.6231	-1.6706	0.4553	-0.0002
1082.0050	-0.0000	-1.5708	0.4819	-1.5708	0.0000	0.0000	-0.0000	-0.0000	-0.2104	0.0000	0.0000	0.0000	1.0737	-2.3355	-2.9973	-0.0740	0.3112	0.1274	0.0321	-1.9097	-3.2150	-0.1547	0.0421	-0.0000	0.3847	-22.8699	-22.5452	-1.6647	0.4536	-0.0002
1082.0150	0.0000	-1.5708	0.4797	-1.5708	-0.0000	0.0000	-0.0000	-0.0000	-0.2143	0.0000	0.0000	0.0000	1.0470	-2.3079	-3.3340	-0.0635	0.2917	0.1157	0.0322	-1.9026	-3.2137	-0.1541	0.0420	-0.0000	0.3859	-22.7849	-22.4627	-1.6582	0.4519	-0.0002
1082.0270	-0.0000	-1.5708	0.4771	-1.5708	-0.0000	0.0000	-0.0000	-0.0000	-0.2221	0.0000	0.0000	0.0000	1.0461	-2.4081	-3.3313	-0.0454	0.2855	0.1141	0.0323	-1.8950	-3.2123	-0.1534	0.0418	-0.0000	0.3874	-22.6940	-22.3644	-1.6507	0.4498	-0.0002
1082.0370	0.0000	-1.5708	0.4748	-1.5708	0.0000	-0.0000	-0.0000	-0.0000	-0.2301	0.0000	0.0000	0.0000	1.0002	-2.3207	-3.1702	-0.0699	0.3137	0.1096	0.0324	-1.8881	-3.2105	-0.1527	0.0416	-0.0000	0.3886	-22.6120	-22.2776	-1.6440	0.4480	-0.0002
1082.0470	-0.0000	-1.5708	0.4724	-1.5708	0.0000	0.0000	-0.0000	-0.0000	-0.2346	0.0000	0.0000	0.0000	0.8427	-2.2942	-3.1597	-0.0418	0.2872	0.1364	0.0326	-1.8810	-3.2085	-0.1521	0.0414	-0.0000	0.3899	-22.5262	-22.1879	-1.6370	0.4461	-0.0002
1082.0570	0.0000	-1.5708	0.4700	-1.5708	0.0000	0.0000	-0.0000	-0.0000	-0.2415	0.0000	0.0000	0.0000	1.0608	-2.2840	-3.0798	-0.0352	0.2992	0.1153	0.0327	-1.8738	-3.2065	-0.1515	0.0413	-0.0000	0.3911	-22.4400	-22.0979	-1.6301	0.4442	-0.0002
1082.0670	-0.0000	-1.5708	0.4676	-1.5708	-0.0000	0.0000	-0.0000	-0.0000	-0.2468	0.0000	0.0000	0.0000	1.0557	-2.3066	-2.9113	-0.0273	0.3350	0.1462	0.0322	-1.8615	-3.1989	-0.1505	0.0410	-0.0000	0.3857	-22.2928	-21.9537	-1.6202	0.4415	-0.0002
1082.0770	-0.0000	-1.5708	0.4650	-1.5708	0.0000	0.0000	-0.0000	-0.0000	-0.2529	0.0000	0.0000	0.0000	0.9850	-2.2782	-3.0482	-0.0551	0.3033	0.1167	0.0323	-1.8543	-3.1962	-0.1499	0.0408	-0.0000	0.3870	-22.2064	-21.8584	-1.6129	0.4395	-0.0002
1082.0890	-0.0000	-1.5708	0.4619	-1.5708	0.0000	0.0000	-0.0000	-0.0000	-0.2589	0.0000	0.0000	0.0000	1.0345	-2.3317	-3.0652	-0.0243	0.3261	0.1195	0.0324	-1.8454	-3.1927	-0.1490	0.0406	-0.0000	0.3885	-22.1002	-21.7423	-1.6039	0.4371	-0.0002
1082.0990	-0.0000	-1.5708	0.4593	-1.5708	-0.0000	-0.0000	-0.0000	-0.0000	-0.2659	0.0000	0.0000	0.0000	0.9756	-2.3068	-2.9992	-0.0186	0.3149	0.1265	0.0326	-1.8369	-3.1894	-0.1483	0.0404	-0.0000	0.3899	-21.9987	-21.6407	-1.5960	0.4349	-0.0002
1082.1090	-0.0000	-1.5708	0.4566	-1.5708	0.0000	-0.0000	-0.0000	-0.0000	-0.2712	0.0000	0.0000	0.0000	1.0732	-2.1781	-2.9900	-0.0374	0.3069	0.1419	0.0327	-1.8291	-3.1861	-0.1476	0.0402	-0.0000	0.3912	-21.9045	-21.5394	-1.5883	0.4328	-0.0002
1082.1210	0.0000	-1.5708	0.4534	-1.5708	-0.0000	-0.0000	-0.0000	-0.0000	-0.2755	0.0000	0.0000	0.0000	1.0519	-2.2016	-3.2038	-0.0056	0.3199	0.1289	0.0328	-1.8190	-3.1817	-0.1467	0.0400	-0.0000	0.3928	-21.7837	-21.4143	-1.5787	0.4302	-0.0002
1082.1310	-0.0000	-1.5708	0.4505	-1.5708	0.0000	0.0000	-0.0000	-0.0000	-0.2830	0.0000	0.0000	0.0000	0.9781	-2.2622	-3.0082	-0.0062	0.3030	0.1228	0.0329	-1.8103	-3.1777	-0.1459	0.0398	-0.0000	0.3942	-21.6796	-21.3059	-1.5704	0.4279	-0.0002
1082.1410	-0.0000	-1.5708	0.4477	-1.5708	0.0000	0.0000	-0.0000	-0.0000	-0.2869	0.0000	0.0000	0.0000	1.0779	-2.1933	-3.2023	-0.0283	0.3061	0.1161	0.0330	-1.8021	-3.1738	-0.1451	0.0395	-0.0000	0.3956	-21.5814	-21.1995	-1.5620	0.4257	-0.0002
1082.1530	-0.0000	-1.5708	0.4442	-1.5708	-0.0000	0.0000	-0.0000	-0.0000	-0.2963	0.0001	0.0000	0.0000	1.0192	-2.2065	-3.1394	-0.0227	0.2978	0.1362	0.0332	-1.7913	-3.1684	-0.1442	0.0393	-0.0000	0.3973	-21.4519	-21.0635	-1.5516	0.4228	-0.0002
1082.1630	-0.0000	-1.5708	0.4412	-1.5708	-0.0000	-0.0000	-0.0000	-0.0000	-0.2997	0.0001	0.0000	0.0000	1.1194	-2.1974	-3.1999	-0.0309	0.2929	0.0964	0.0331	-1.7808	-3.1622	-0.1433	0.0390	-0.0000	0.3967	-21.3264	-20.9343	-1.5420	0.4202	-0.0002
1082.1750	0.0000	-1.5707	0.4375	-1.5708	0.0000	0.0000	-0.0000	-0.0000	-0.3084	0.0000	0.0000	0.0000	1.0210	-2.1053	-3.0853	-0.0481	0.2791	0.1418	0.0327	-1.7650	-3.1512	-0.1420	0.0387	-0.0000	0.3920	-21.1377	-20.7460	-1.5288	0.4166	-0.0002
1082.1850	0.0000	-1.5708	0.4343	-1.5708	0.0000	0.0000	-0.0000	-0.0000	-0.3141	0.0000	0.0000	0.0000	0.9919	-2.0799	-3.0834	-0.0486	0.2918	0.1257	0.0329	-1.7556	-3.1458	-0.1412	0.0385	-0.0000	0.3934	-21.0244	-20.6254	-1.5194	0.4140	-0.0002
1082.1970	0.0000	-1.5708	0.4305	-1.5708	0.0000	0.0000	-0.0000	-0.0000	-0.3221	0.0000	0.0000	0.0000	0.9470	-2.1334	-2.9944	-0.0131	0.2918	0.1150	0.0330	-1.7435	-3.1388	-0.1401	0.0382	-0.0000	0.3951	-20.8802	-20.4757	-1.5079	0.4109	-0.0002
1082.2070	-0.0000	-1.5708	0.4273	-1.5709	0.0000	0.0000	-0.0000	-0.0000	-0.3262	0.0001	0.0000	0.0000	0.9230	-2.1475	-3.1550	-0.0127	0.2944	0.1377	0.0331	-1.7338	-3.1331	-0.1392	0.0379	-0.0000	0.3966	-20.7635	-20.3526	-1.4983	0.4083	-0.0002
1082.2190	-0.0000	-1.5708	0.4234	-1.5708	0.0000	0.0000	-0.0000	-0.0000	-0.3358	0.0000	0.0000	0.0000	0.9735	-2.0737	-3.1257	-0.0225	0.2856	0.1023	0.0333	-1.7216	-3.1258	-0.1381	0.0376	-0.0000	0.3982	-20.6174	-20.2010	-1.4867	0.4051	-0.0002
1082.2290	-0.0000	-1.5708	0.4200	-1.5708	-0.0000	-0.0000	-0.0000	-0.0000	-0.3415	0.0000	0.0000	0.0000	0.9882	-2.1056	-3.0224	-0.0123	0.2961	0.1169	0.0334	-1.7113	-3.1194	-0.1372	0.0374	-0.0000	0.3997	-20.4946	-20.0709	-1.4766	0.4024	-0.0002
1082.2390	-0.0000	-1.5708	0.4166	-1.5708	0.0000	0.0000	-0.0000	-0.0000	-0.3451	0.0001	0.0000	0.0000	0.9724	-2.0850	-3.1473	-0.0248	0.2911	0.1285	0.0335	-1.7003	-3.1127	-0.1362	0.0371	-0.0000	0.4011	-20.3627	-19.9375	-1.4663	0.3996	-0.0002
1082.2510	0.0000	-1.5708	0.4123	-1.5708	0.0000	-0.0000	-0.0000	-0.0000	-0.3546	0.0001	0.0000	0.0000	0.9385	-2.0880	-3.0294	-0.0039	0.2856	0.1163	0.0336	-1.6874	-3.1042	-0.1351	0.0368	-0.0000	0.4028	-20.2081	-19.7734	-1.4537	0.3961	-0.0002
1082.2610	0.0000	-1.5708	0.4087	-1.5708	0.0000	0.0000	-0.0000	-0.0000	-0.3606	0.0001	0.0000	0.0000	1.0864	-2.1040	-3.0004	-0.0207	0.2977	0.1215	0.0338	-1.6759	-3.0966	-0.1340	0.0365	-0.0000	0.4042	-20.0704	-19.6311	-1.4427	0.3931	-0.0002
1082.2730	-0.0000	-1.5708	0.4043	-1.5708	-0.0000	0.0000	-0.0000	-0.0000	-0.3659	0.0001	0.0000	0.0000	1.1287	-1.9553	-2.9144	-0.0141	0.3045	0.1271	0.0331	-1.6553	-3.0797	-0.1325	0.0361	-0.0000	0.3960	-19.8232	-19.3867	-1.4258	0.3885	-0.0002
1082.2830	0.0000	-1.5708	0.4005	-1.5708	0.0000	0.0000	-0.0000	-0.0000	-0.3750	0.0001	0.0000	0.0000	0.8772	-2.0056	-2.7714	-0.0077	0.3163	0.1432	0.0332	-1.6438	-3.0716	-0.1314	0.0358	-0.0000	0.3974	-19.6865	-19.2418	-1.4145	0.3855	-0.0002
1082.2950	0.0000	-1.5708	0.3960	-1.5708	0.0000	0.0000	-0.0000	-0.0000	-0.3786	0.0001	0.0000	0.0000	1.0129	-1.9865	-2.9075	0.0088	0.3310	0.1423	0.0333	-1.6293	-3.0614	-0.1301	0.0355	-0.0000	0.3991	-19.5125	-19.0634	-1.4008	0.3817	-0.0002
1082.3050	0.0000	-1.5708	0.3922	-1.5708	0.0000	0.0000	-0.0000	-0.0000	-0.3836	0.0001	0.0000	0.0000	0.9200	-1.9006	-2.7379	0.0210	0.2897	0.1585	0.0334	-1.6170	-3.0529	-0.1291	0.0352	-0.0000	0.4004	-19.3648	-18.9145	-1.3893	0.3786	-0.0002
1082.3170	0.0000	-1.5708	0.3876	-1.5708	0.0000	0.0000	-0.0000	-0.0000	-0.3914	0.0001	0.0000	0.0000	0.9794	-1.9466	-2.8445	0.0150	0.2941	0.1225	0.0336	-1.6029	-3.0426	-0.1278	0.0348	-0.0000	0.4020	-19.1959	-18.7345	-1.3755	0.3748	-0.0002
1082.3270	0.0000	-1.5708	0.3837	-1.5708	-0.0000	0.0000	-0.0000	-0.0000	-0.3937	0.0001	0.0000	0.0000	0.9195	-1.9833	-3.0499	-0.0184	0.2806	0.1328	0.0337	-1.5903	-3.0336	-0.1267	0.0345	-0.0000	0.4034	-19.0454	-18.5808	-1.3636	0.3716	-0.0002
1082.3370	-0.0000	-1.5708	0.3797	-1.5708	0.0000	0.0000	-0.0000	0.0001	-0.3995	0.0001	0.0000	0.0000	1.0424	-1.8925	-3.0532	0.0439	0.2910	0.0940	0.0338	-1.5778	-3.0243	-0.1256	0.0342	-0.0000	0.4047	-18.8950	-18.4234	-1.3514	0.3683	-0.0002
1082.3490	-0.0000	-1.5708	0.3749	-1.5708	-0.0000	-0.0000	-0.0000	0.0001	-0.4082	0.0001	0.0000	0.0000	1.1319	-1.9152	-2.9519	0.0103	0.3056	0.1291	0.0339	-1.5621	-3.0126	-0.1242	0.0338	-0.0000	0.4063	-18.7069	-18.2302	-1.3365	0.3642	-0.0002
1082.3590	-0.0000	-1.5708	0.3707	-1.5708	-0.0000	-0.0000	-0.0000	0.0001	-0.4136	0.0001	0.0000	0.0000	0.9162	-1.8549	-2.9344	0.0088	0.2917	0.1241	0.0340	-1.5487	-3.0025	-0.1230	0.0335	-0.0000	0.4076	-18.5473	-18.0655	-1.3238	0.3607	-0.0002
1082.3710	0.0000	-1.5708	0.3656	-1.5708	0.0000	0.0000	-0.0000	0.0000	-0.4205	0.0001	0.0000	0.0000	0.8750	-1.8555	-2.8153	0.0113	0.2818	0.1045	0.0332	-1.5247	-2.9817	-0.1212	0.0330	-0.0000	0.3976	-18.2599	-17.7843	-1.3044	0.3554	-0.0002
1082.3810	-0.0000	-1.5708	0.3614	-1.5708	0.0000	0.0000	-0.0000	-0.0000	-0.4291	0.0003	0.0000	0.0000	0.8916	-1.9350	-2.6699	0.0127	0.3030	0.1069	0.0333	-1.5108	-2.9708	-0.1200	0.0327	-0.0000	0.3989	-18.0931	-17.6139	-1.2913	0.3519	-0.0002
1082.3930	-0.0000	-1.5709	0.3562	-1.5708	0.0000	-0.0000	-0.0000	-0.0001	-0.4345	0.0001	0.0000	0.0000	0.8800	-1.8038	-2.6207	0.0081	0.3100	0.1445	0.0334	-1.4940	-2.9575	-0.1185	0.0323	-0.0000	0.4003	-17.8920	-17.4073	-1.2753	0.3475	-0.0002
1082.4030	-0.0000	-1.5708	0.3518	-1.5708	-0.0000	0.0000	-0.0000	-0.0000	-0.4369	0.0001	0.0000	0.0000	0.8743	-1.7816	-2.8501	0.0213	0.3057	0.1258	0.0335	-1.4797	-2.9461	-0.1172	0.0319	-0.0000	0.4015	-17.7207	-17.2315	-1.2616	0.3438	-0.0002
1082.4150	-0.0000	-1.5708	0.3466	-1.5708	-0.0000	0.0000	-0.0000	-0.0000	-0.4411	0.0002	0.0000	0.0000	0.7938	-1.7043	-2.9598	0.0210	0.3061	0.0985	0.0336	-1.4626	-2.9324	-0.1157	0.0315	-0.0000	0.4029	-17.5160	-17.0215	-1.2456	0.3394	-0.0002
1082.4250	-0.0000	-1.5708	0.3421	-1.5708	0.0000	0.0000	-0.0000	0.0001	-0.4471	0.0001	0.0000	0.0000	0.9916	-1.7464	-2.9241	0.0298	0.2945	0.1118	0.0337	-1.4483	-2.9209	-0.1145	0.0312	-0.0000	0.4040	-17.3443	-16.8444	-1.2318	0.3356	-0.0002
1082.4350	-0.0000	-1.5708	0.3376	-1.5708	-0.0000	-0.0000	-0.0000	0.0001	-0.4553	0.0002	0.0000	0.0000	0.8588	-1.6881	-2.6857	0.0009	0.2639	0.1119	0.0338	-1.4335	-2.9087	-0.1131	0.0308	-0.0000	0.4051	-17.1672	-16.6621	-1.2178	0.3318	-0.0002
1082.4470	0.0000	-1.5709	0.3320	-1.5708	0.0000	0.0000	-0.0000	0.0000	-0.4640	0.0002	0.0000	0.0000	0.9303	-1.6741	-2.4960	0.0261	0.2953	0.1057	0.0339	-1.4153	-2.8939	-0.1116	0.0304	-0.0000	0.4064	-16.9496	-16.4406	-1.2007	0.3272	-0.0002
1082.4570	-0.0000	-1.5709	0.3274	-1.5708	-0.0000	0.0000	-0.0000	0.0000	-0.4670	0.0001	0.0000	0.0000	0.8917	-1.5783	-2.6947	0.0255	0.3103	0.1299	0.0340	-1.3997	-2.8813	-0.1102	0.0300	-0.0000	0.4075	-16.7628	-16.2526	-1.1862	0.3232	-0.0002
1082.4690	0.0000	-1.5708	0.3217	-1.5708	0.0000	0.0000	-0.0000	0.0000	-0.4729	0.0001	0.0000	0.0000	0.7105	-1.6089	-2.6798	0.0288	0.2700	0.1214	0.0330	-1.3724	-2.8564	-0.1082	0.0295	-0.0000	0.3956	-16.4362	-15.9335	-1.1640	0.3172	-0.0002
1082.4790	-0.0000	-1.5708	0.3169	-1.5708	0.0000	0.0000	-0.0000	0.0000	-0.4777	0.0001	0.0000	0.0000	0.9984	-1.5262	-2.6327	0.0355	0.2850	0.0790	0.0331	-1.3567	-2.8429	-0.1068	0.0291	-0.0000	0.3965	-16.2476	-15.7395	-1.1491	0.3131	-0.0002
1082.4910	0.0000	-1.5708	0.3111	-1.5708	0.0000	-0.0000	-0.0000	0.0000	-0.4830	0.0002	0.0000	0.0000	0.9353	-1.4989	-2.7205	0.0334	0.2774	0.1231	0.0332	-1.3377	-2.8267	-0.1051	0.0286	-0.0000	0.3975	-16.0205	-15.5073	-1.1311	0.3082	-0.0002
1082.5010	0.0000	-1.5708	0.3063	-1.5708	0.0000	0.0000	-0.0000	0.0000	-0.4887	0.0007	0.0000	0.0000	0.8646	-1.6110	-2.5860	0.0332	0.2870	0.0866	0.0333	-1.3210	-2.8125	-0.1037	0.0282	-0.0000	0.3984	-15.8199	-15.3063	-1.1157	0.3040	-0.0002
1082.5110	-0.0000	-1.5708	0.3014	-1.5708	0.0000	0.0000	-0.0000	0.0000	-0.4945	0.0013	0.0000	0.0000	0.7468	-1.4517	-2.6561	0.0023	0.2543	0.1113	0.0333	-1.3046	-2.7983	-0.1022	0.0279	-0.0000	0.3992	-15.6238	-15.1061	-1.1003	0.2998	-0.0002
1082.5230	-0.0000	-1.5708	0.2954	-1.5708	0.0000	-0.0000	-0.0000	0.0000	-0.5013	0.0014	0.0000	0.0000	0.8854	-1.4498	-2.6199	-0.0152	0.2989	0.1240	0.0334	-1.2853	-2.7802	-0.1005	0.0274	-0.0000	0.4002	-15.3920	-14.8678	-1.0819	0.2948	-0.0002
1082.5330	0.0000	-1.5708	0.2904	-1.5708	0.0000	-0.0001	-0.0000	0.0000	-0.5072	0.0008	0.0000	0.0000	0.7623	-1.3990	-2.6088	-0.0305	0.2831	0.1104	0.0335	-1.2685	-2.7636	-0.0991	0.0270	-0.0000	0.4009	-15.1914	-14.6643	-1.0661	0.2905	-0.0002
1082.5450	-0.0000	-1.5709	0.2843	-1.5708	-0.0000	-0.0000	-0.0000	0.0000	-0.5127	0.0005	0.0000	0.0000	0.7127	-1.4505	-2.6854	-0.0175	0.2582	0.1128	0.0335	-1.2478	-2.7430	-0.0973	0.0265	-0.0000	0.4017	-14.9432	-14.4130	-1.0468	0.2852	-0.0002
1082.5550	-0.0000	-1.5708	0.2791	-1.5707	-0.0000	0.0000	-0.0000	0.0000	-0.5190	0.0004	0.0000	0.0000	0.7862	-1.4027	-2.5846	-0.0174	0.2635	0.1135	0.0336	-1.2303	-2.7255	-0.0957	0.0261	-0.0000	0.4024	-14.7334	-14.2006	-1.0305	0.2808	-0.0002
1082.5670	0.0000	-1.5708	0.2728	-1.5708	0.0000	0.0000	-0.0000	0.0000	-0.5239	0.0003	0.0000	0.0000	0.8653	-1.3778	-2.5821	-0.0304	0.2814	0.1365	0.0324	-1.1992	-2.6939	-0.0934	0.0255	-0.0000	0.3884	-14.3611	-13.8418	-1.0054	0.2739	-0.0002
1082.5770	0.0000	-1.5709	0.2675	-1.5707	0.0000	0.0000	-0.0000	0.0000	-0.5322	0.0002	0.0000	0.0000	0.7580	-1.2843	-2.3047	-0.0125	0.2535	0.1156	0.0325	-1.1813	-2.6758	-0.0919	0.0250	-0.0000	0.3889	-14.1474	-13.6252	-0.9886	0.2694	-0.0002
1082.5870	-0.0000	-1.5708	0.2621	-1.5708	0.0000	-0.0000	-0.0000	0.0000	-0.5361	0.0001	0.0000	0.0000	0.7891	-1.1568	-2.3830	0.0051	0.2571	0.1120	0.0325	-1.1630	-2.6573	-0.0903	0.0246	-0.0000	0.3894	-13.9277	-13.4048	-0.9717	0.2647	-0.0002
1082.5990	-0.0000	-1.5708	0.2556	-1.5708	-0.0000	0.0000	-0.0000	0.0000	-0.5403	0.0000	0.0000	0.0000	0.8173	-1.1467	-2.4392	-0.0142	0.2543	0.1178	0.0326	-1.1405	-2.6347	-0.0884	0.0241	-0.0000	0.3898	-13.6588	-13.1360	-0.9509	0.2591	-0.0002
1082.6090	-0.0000	-1.5709	0.2502	-1.5708	0.0000	0.0000	-0.0000	0.0000	-0.5462	0.0001	0.0000	0.0000	0.8478	-1.2069	-2.3395	-0.0027	0.2778	0.1235	0.0326	-1.1224	-2.6160	-0.0868	0.0236	-0.0000	0.3902	-13.4413	-12.9133	-0.9337	0.2544	-0.0002
1082.6210	-0.0000	-1.5709	0.2436	-1.5708	0.0000	-0.0000	-0.0000	0.0000	-0.5513	0.0001	0.0000	0.0000	0.9027	-1.1113	-2.2986	-0.0176	0.2563	0.0989	0.0326	-1.0994	-2.5930	-0.0848	0.0231	-0.0000	0.3905	-13.1668	-12.6413	-0.9128	0.2487	-0.0002
1082.6310	0.0000	-1.5709	0.2380	-1.5708	-0.0000	0.0000	-0.0000	0.0000	-0.5573	0.0000	0.0000	0.0000	0.7573	-1.1671	-2.3419	-0.0145	0.2575	0.0749	0.0326	-1.0805	-2.5736	-0.0832	0.0227	-0.0000	0.3908	-12.9398	-12.4115	-0.8951	0.2438	-0.0002
1082.6410	0.0000	-1.5708	0.2325	-1.5708	0.0000	-0.0000	-0.0000	0.0000	-0.5616	0.0000	0.0000	0.0000	0.7340	-1.0499	-2.3738	-0.0210	0.2564	0.1344	0.0326	-1.0612	-2.5540	-0.0815	0.0222	-0.0000	0.3910	-12.7086	-12.1805	-0.8773	0.2390	-0.0002
1082.6530	0.0000	-1.5709	0.2257	-1.5708	-0.0000	-0.0000	-0.0000	0.0000	-0.5700	0.0000	0.0000	0.0000	0.7743	-0.9982	-2.2291	-0.0144	0.2402	0.1278	0.0327	-1.0381	-2.5303	-0.0795	0.0217	-0.0000	0.3911	-12.4319	-11.9013	-0.8557	0.2331	-0.0002
1082.6630	-0.0000	-1.5709	0.2200	-1.5708	-0.0000	0.0000	-0.0000	0.0000	-0.5743	0.0000	0.0000	0.0000	0.8247	-1.0128	-2.2377	-0.0150	0.2340	0.1238	0.0323	-1.0160	-2.5076	-0.0777	0.0212	-0.0000	0.3872	-12.1670	-11.6391	-0.8363	0.2278	-0.0002
1082.6750	0.0000	-1.5709	0.2130	-1.5708	-0.0000	0.0000	-0.0000	0.0000	-0.5808	0.0000	0.0000	0.0000	0.7988	-0.9080	-2.1850	-0.0180	0.2656	0.0990	0.0313	-0.9837	-2.4742	-0.0752	0.0205	-0.0000	0.3749	-11.7806	-11.2662	-0.8097	0.2206	-0.0002
1082.6850	0.0000	-1.5709	0.2072	-1.5708	0.0000	-0.0000	-0.0000	0.0000	-0.5858	0.0000	0.0000	0.0000	0.6227	-0.8860	-2.2402	-0.0100	0.2310	0.1490	0.0313	-0.9629	-2.4529	-0.0735	0.0200	-0.0000	0.3748	-11.5316	-11.0207	-0.7907	0.2154	-0.0002
1082.6950	0.0000	-1.5709	0.2014	-1.5708	0.0000	0.0000	-0.0000	0.0000	-0.5890	0.0000	0.0000	0.0000	0.6747	-0.8304	-2.2233	-0.0164	0.2445	0.1169	0.0313	-0.9425	-2.4320	-0.0717	0.0195	-0.0000	0.3746	-11.2871	-10.7779	-0.7719	0.2103	-0.0002
1082.7070	-0.0000	-1.5709	0.1942	-1.5708	0.0000	0.0000	-0.0000	0.0000	-0.5948	0.0000	0.0000	0.0000	0.7739	-0.7340	-2.1795	-0.0202	0.2569	0.1335	0.0313	-0.9177	-2.4063	-0.0696	0.0190	-0.0000	0.3743	-10.9897	-10.4806	-0.7490	0.2040	-0.0002
1082.7170	-0.0000	-1.5708	0.1882	-1.5708	0.0000	-0.0000	-0.0000	0.0000	-0.5991	0.0000	0.0000	0.0000	0.7722	-0.6566	-2.1757	-0.0144	0.2443	0.1190	0.0312	-0.8968	-2.3846	-0.0678	0.0185	-0.0000	0.3740	-10.7395	-10.2307	-0.7298	0.1988	-0.0002
1082.7270	0.0000	-1.5709	0.1823	-1.5708	0.0000	0.0000	-0.0000	0.0000	-0.6027	0.0000	0.0000	0.0000	0.7536	-0.7290	-2.1891	-0.0145	0.2707	0.1442	0.0312	-0.8757	-2.3629	-0.0660	0.0180	-0.0000	0.3736	-10.4868	-9.9804	-0.7104	0.1935	-0.0002
1082.7370	-0.0000	-1.5709	0.1762	-1.5708	0.0000	0.0000	-0.0000	0.0000	-0.6091	0.0000	0.0000	0.0000	0.6864	-0.6815	-2.1288	-0.0295	0.2533	0.1262	0.0312	-0.8545	-2.3409	-0.0642	0.0175	-0.0000	0.3731	-10.2337	-9.7279	-0.6910	0.1882	-0.0002
1082.7470	0.0000	-1.5708	0.1702	-1.5708	-0.0000	0.0000	-0.0000	0.0000	-0.6156	0.0000	0.0000	0.0000	0.6343	-0.5449	-2.1503	-0.0101	0.2566	0.1043	0.0311	-0.8328	-2.3186	-0.0624	0.0170	-0.0000	0.3726	-9.9729	-9.4711	-0.6712	0.1828	-0.0002
1082.7570	0.0000	-1.5708	0.1640	-1.5708	0.0000	0.0000	-0.0000	0.0000	-0.6198	0.0000	0.0000	0.0000	0.7230	-0.5493	-2.1728	-0.0140	0.2601	0.1311	0.0311	-0.8111	-2.2961	-0.0605	0.0165	-0.0000	0.3721	-9.7139	-9.2132	-0.6511	0.1774	-0.0002
1082.7690	0.0000	-1.5709	0.1564	-1.5708	0.0000	0.0000	-0.0000	0.0000	-0.6253	0.0000	0.0000	0.0000	0.6816	-0.4103	-2.0053	0.0146	0.2474	0.1205	0.0295	-0.7733	-2.2563	-0.0577	0.0157	-0.0000	0.3535	-9.2610	-8.7789	-0.6209	0.1691	-0.0002
1082.7790	-0.0000	-1.5709	0.1501	-1.5708	0.0000	0.0000	-0.0000	0.0001	-0.6284	0.0000	0.0000	0.0000	0.5703	-0.4040	-1.9262	-0.0026	0.2456	0.1181	0.0295	-0.7510	-2.2330	-0.0558	0.0152	-0.0000	0.3527	-8.9939	-8.5148	-0.6006	0.1636	-0.0002
1082.7890	0.0000	-1.5709	0.1438	-1.5708	0.0000	-0.0000	-0.0000	0.0001	-0.6343	0.0000	0.0000	0.0000	0.6326	-0.4121	-1.9503	-0.0081	0.2315	0.1251	0.0294	-0.7281	-2.2094	-0.0539	0.0147	-0.0000	0.3519	-8.7200	-8.2481	-0.5799	0.1579	-0.0002
1082.7990	-0.0000	-1.5709	0.1375	-1.5708	0.0000	-0.0000	-0.0000	0.0001	-0.6378	0.0000	0.0000	0.0000	0.6554	-0.3231	-1.9240	-0.0209	0.2277	0.1020	0.0293	-0.7052	-2.1855	-0.0519	0.0141	-0.0000	0.3510	-8.4455	-7.9780	-0.5591	0.1523	-0.0002
1082.8090	-0.0000	-1.5709	0.1311	-1.5708	0.0000	0.0000	-0.0000	0.0001	-0.6415	0.0000	0.0000	0.0000	0.5443	-0.1829	-1.9598	0.0046	0.2209	0.1105	0.0292	-0.6830	-2.1621	-0.0500	0.0136	-0.0000	0.3500	-8.1794	-7.7128	-0.5386	0.1467	-0.0002
1082.8190	-0.0000	-1.5709	0.1247	-1.5708	0.0000	-0.0000	-0.0000	0.0001	-0.6473	0.0000	0.0000	0.0000	0.4577	-0.2865	-1.8714	-0.0024	0.2283	0.1008	0.0291	-0.6597	-2.1378	-0.0481	0.0131	-0.0000	0.3489	-7.9008	-7.4392	-0.5175	0.1409	-0.0002
1082.8310	-0.0000	-1.5708	0.1169	-1.5708	0.0000	0.0001	-0.0000	0.0001	-0.6510	0.0000	0.0000	0.0000	0.6222	-0.0662	-1.9792	-0.0010	0.2433	0.1354	0.0290	-0.6318	-2.1087	-0.0457	0.0125	-0.0000	0.3475	-7.5662	-7.1118	-0.4924	0.1341	-0.0002
1082.8410	-0.0000	-1.5709	0.1103	-1.5708	-0.0000	0.0000	-0.0000	0.0001	-0.6543	0.0000	0.0000	0.0000	0.5620	-0.1559	-1.9677	0.0017	0.2211	0.1230	0.0289	-0.6079	-2.0837	-0.0437	0.0119	-0.0000	0.3463	-7.2795	-6.8309	-0.4705	0.1281	-0.0002
1082.8530	-0.0000	-1.5709	0.1024	-1.5708	0.0000	0.0000	-0.0000	0.0001	-0.6595	0.0000	0.0000	0.0000	0.5163	-0.0021	-2.0903	0.0208	0.2486	0.1148	0.0288	-0.5792	-2.0538	-0.0413	0.0112	-0.0000	0.3447	-6.9366	-6.4950	-0.4445	0.1210	-0.0002
1082.8630	0.0000	-1.5708	0.0957	-1.5709	0.0000	-0.0000	-0.0000	0.0001	-0.6661	0.0000	0.0000	0.0000	0.5044	0.0203	-1.8685	0.0019	0.2393	0.1100	0.0283	-0.5527	-2.0258	-0.0392	0.0107	-0.0000	0.3387	-6.6189	-6.1847	-0.4216	0.1148	-0.0002
1082.8730	0.0000	-1.5709	0.0890	-1.5708	0.0000	0.0000	0.0000	0.0001	-0.6721	0.0000	0.0000	0.0000	0.5340	-0.0247	-1.6663	-0.0096	0.2464	0.1060	0.0269	-0.5190	-1.9902	-0.0367	0.0100	-0.0000	0.3227	-6.2152	-5.8020	-0.3945	0.1074	-0.0001
1082.8850	0.0000	-1.5709	0.0809	-1.5708	0.0000	0.0000	0.0000	0.0001	-0.6764	0.0000	0.0000	0.0000	0.5051	0.0966	-1.6500	0.0494	0.2345	0.1185	0.0268	-0.4896	-1.9593	-0.0342	0.0093	-0.0000	0.3207	-5.8633	-5.4584	-0.3681	0.1002	-0.0001
1082.8950	-0.0000	-1.5709	0.0742	-1.5708	0.0000	0.0000	0.0000	0.0001	-0.6813	0.0000	0.0000	0.0000	0.4845	0.2980	-1.6808	0.0205	0.2184	0.1450	0.0266	-0.4651	-1.9335	-0.0321	0.0087	-0.0000	0.3191	-5.5702	-5.1727	-0.3460	0.0942	-0.0001
1082.9070	-0.0000	-1.5709	0.0660	-1.5708	-0.0000	-0.0000	0.0000	0.0001	-0.6830	0.0000	0.0000	0.0000	0.5722	0.2662	-1.7731	0.0550	0.2205	0.1244	0.0265	-0.4354	-1.9020	-0.0297	0.0081	-0.0000	0.3169	-5.2137	-4.8235	-0.3193	0.0869	-0.0001
1082.9170	0.0000	-1.5709	0.0590	-1.5708	0.0000	-0.0000	0.0000	0.0001	-0.6871	0.0000	0.0000	0.0000	0.4651	0.3383	-1.7642	0.0474	0.2405	0.0971	0.0263	-0.4106	-1.8756	-0.0276	0.0075	-0.0000	0.3151	-4.9168	-4.5308	-0.2966	0.0807	-0.0001
1082.9290	-0.0000	-1.5709	0.0507	-1.5708	0.0000	0.0000	0.0000	0.0002	-0.6927	0.0000	0.0000	0.0000	0.4580	0.3915	-1.6999	0.0494	0.1958	0.1097	0.0261	-0.3801	-1.8435	-0.0250	0.0068	-0.0000	0.3127	-4.5523	-4.1763	-0.2691	0.0732	-0.0001
1082.9390	0.0000	-1.5709	0.0438	-1.5708	0.0000	0.0000	0.0000	0.0003	-0.6983	0.0001	0.0000	0.0000	0.4624	0.5051	-1.5836	0.0354	0.1875	0.1062	0.0259	-0.3548	-1.8169	-0.0229	0.0062	-0.0000	0.3107	-4.2492	-3.8820	-0.2465	0.0670	-0.0001
1082.9490	-0.0000	-1.5709	0.0368	-1.5708	0.0000	0.0000	-0.0000	0.0003	-0.7032	0.0001	0.0000	0.0000	0.4182	0.5723	-1.5221	0.0594	0.1972	0.1002	0.0258	-0.3293	-1.7901	-0.0208	0.0056	-0.0000	0.3085	-3.9431	-3.5850	-0.2236	0.0608	-0.0001
1082.9590	-0.0000	-1.5709	0.0298	-1.5708	0.0000	0.0000	-0.0000	0.0003	-0.7055	0.0000	0.0000	0.0000	0.5996	0.4782	-1.5491	0.0523	0.1938	0.0911	0.0256	-0.3037	-1.7629	-0.0186	0.0051	-0.0000	0.3063	-3.6367	-3.2852	-0.2004	0.0545	-0.0001
1082.9690	-0.0000	-1.5709	0.0227	-1.5708	0.0000	-0.0000	-0.0000	0.0008	-0.7105	0.0001	0.0000	0.0000	0.4835	0.6125	-1.4018	0.0727	0.2036	0.1188	0.0237	-0.2645	-1.7216	-0.0158	0.0043	-0.0000	0.2836	-3.1681	-2.8480	-0.1703	0.0463	-0.0001
1082.9810	0.0000	-1.5709	0.0141	-1.5708	0.0000	0.0000	-0.0000	0.0010	-0.7165	0.0001	0.0000	0.0000	0.5515	0.6132	-1.4184	0.0922	0.1631	0.1079	0.0234	-0.2331	-1.6881	-0.0132	0.0036	-0.0000	0.2807	-2.7914	-2.4816	-0.1420	0.0386	-0.0001
1082.9910	-0.0000	-1.5708	0.0069	-1.5708	0.0000	0.0000	-0.0000	0.0014	-0.7194	0.0000	0.0000	0.0000	0.4352	0.5281	-1.4260	0.0822	0.1968	0.1350	0.0232	-0.2068	-1.6601	-0.0110	0.0030	-0.0000	0.2782	-2.4762	-2.1759	-0.1185	0.0321	-0.0001
1083.0010	-0.0000	-1.5708	-0.0003	-1.5708	0.0000	-0.0000	-0.0000	0.0025	-0.7240	0.0001	0.0000	0.0000	0.5082	0.3740	-1.3548	0.0638	0.2063	0.1062	0.0230	-0.1805	-1.6321	-0.0088	0.0024	-0.0000	0.2756	-2.1617	-1.8702	-0.0948	0.0257	-0.0001
1083.0110	-0.0000	-1.5708	-0.0075	-1.5708	0.0000	0.0000	-0.0000	0.0041	-0.7282	0.0000	0.0000	0.0000	0.5218	0.1012	-1.4086	0.0788	0.2127	0.0856	0.0228	-0.1548	-1.6044	-0.0066	0.0018	-0.0000	0.2730	-1.8544	-1.5671	-0.0715	0.0193	-0.0001
1083.0210	0.0000	-1.5708	-0.0148	-1.5708	0.0000	0.0000	-0.0000	0.0027	-0.7309	0.0001	0.0000	0.0000	0.4890	0.0806	-1.4379	0.0732	0.1748	0.1362	0.0226	-0.1277	-1.5757	-0.0044	0.0012	-0.0000	0.2702	-1.5289	-1.2543	-0.0474	0.0128	-0.0001
1083.0330	0.0000	-1.5708	-0.0236	-1.5708	0.0000	0.0000	-0.0000	0.0014	-0.7374	0.0001	0.0000	0.0000	0.4493	0.1040	-1.3388	0.1157	0.2179	0.1088	0.0223	-0.0953	-1.5415	-0.0017	0.0005	-0.0000	0.2668	-1.1417	-0.8812	-0.0185	0.0049	-0.0001
1083.0430	-0.0000	-1.5707	-0.0311	-1.5708	0.0000	0.0000	-0.0000	0.0011	-0.7406	0.0001	0.0000	0.0000	0.5301	0.2285	-1.3728	0.0943	0.2170	0.1037	0.0220	-0.0686	-1.5126	0.0005	-0.0002	-0.0000	0.2638	-0.8214	-0.5664	0.0057	-0.0017	-0.0001
1083.0530	0.0000	-1.5708	-0.0386	-1.5708	-0.0000	0.0000	-0.0000	0.0006	-0.7432	0.0001	0.0000	0.0000	0.5601	0.2399	-1.2786	0.1094	0.2078	0.1082	0.0218	-0.0409	-1.4832	0.0028	-0.0008	-0.0000	0.2607	-0.4898	-0.2467	0.0304	-0.0084	-0.0001
1083.0650	-0.0000	-1.5708	-0.0475	-1.5708	0.0000	0.0000	-0.0000	0.0003	-0.7493	0.0001	0.0000	0.0000	0.4281	0.2673	-1.3307	0.1361	0.1956	0.1058	0.0197	0.0061	-1.4336	0.0062	-0.0017	-0.0000	0.2355	0.0731	0.2770	0.0669	-0.0184	-0.0001
1083.0750	0.0000	-1.5708	-0.0550	-1.5708	-0.0000	-0.0000	-0.0000	0.0002	-0.7534	0.0001	0.0000	0.0000	0.4327	0.3705	-1.1150	0.0991	0.1694	0.1370	0.0194	0.0335	-1.4042	0.0085	-0.0023	-0.0000	0.2323	0.4016	0.5942	0.0914	-0.0251	-0.0001
1083.0870	0.0000	-1.5708	-0.0641	-1.5708	0.0000	0.0000	-0.0000	0.0001	-0.7559	0.0001	0.0000	0.0000	0.4221	0.3593	-1.1392	0.1191	0.1607	0.1157	0.0191	0.0672	-1.3683	0.0113	-0.0031	-0.0000	0.2283	0.8045	0.9808	0.1213	-0.0332	-0.0001
1083.0970	-0.0000	-1.5708	-0.0717	-1.5708	0.0000	0.0000	-0.0000	0.0001	-0.7615	0.0001	0.0000	0.0000	0.4482	0.3191	-1.1476	0.1298	0.1719	0.1029	0.0188	0.0950	-1.3385	0.0136	-0.0037	-0.0000	0.2249	1.1376	1.3018	0.1461	-0.0400	-0.0001
1083.1070	-0.0000	-1.5708	-0.0793	-1.5708	0.0000	0.0000	-0.0000	0.0001	-0.7648	0.0001	0.0000	0.0000	0.5742	0.3309	-1.0287	0.1315	0.1784	0.1156	0.0185	0.1237	-1.3081	0.0159	-0.0044	-0.0000	0.2214	1.4814	1.6293	0.1714	-0.0469	-0.0001
1083.1190	0.0000	-1.5708	-0.0885	-1.5708	0.0000	-0.0000	-0.0000	0.0000	-0.7683	0.0001	0.0000	0.0000	0.5414	0.3420	-1.0832	0.1309	0.1675	0.0867	0.0181	0.1579	-1.2715	0.0187	-0.0051	-0.0000	0.2170	1.8915	2.0227	0.2016	-0.0551	-0.0001
1083.1290	-0.0000	-1.5708	-0.0963	-1.5708	0.0000	0.0001	-0.0000	0.0000	-0.7707	0.0001	0.0000	0.0000	0.4510	0.4173	-1.0942	0.1630	0.1993	0.0935	0.0178	0.1861	-1.2412	0.0211	-0.0058	-0.0000	0.2133	2.2293	2.3492	0.2269	-0.0620	-0.0001
1083.1390	-0.0000	-1.5707	-0.1040	-1.5708	0.0000	0.0000	-0.0000	0.0000	-0.7757	0.0001	0.0000	0.0000	0.4485	0.4845	-1.0642	0.1474	0.1743	0.1045	0.0175	0.2152	-1.2106	0.0234	-0.0064	-0.0000	0.2095	2.5770	2.6785	0.2524	-0.0690	-0.0001
1083.1490	0.0000	-1.5708	-0.1118	-1.5708	0.0000	-0.0000	-0.0000	0.0000	-0.7827	0.0001	0.0000	0.0000	0.5146	0.4836	-0.7748	0.1376	0.2106	0.1050	0.0172	0.2438	-1.1801	0.0258	-0.0070	-0.0000	0.2056	2.9194	3.0061	0.2775	-0.0758	-0.0001
1083.1590	-0.0000	-1.5708	-0.1196	-1.5708	0.0000	0.0000	-0.0000	-0.0000	-0.7833	0.0001	0.0000	0.0000	0.4737	0.5225	-0.8791	0.1640	0.1756	0.1278	0.0168	0.2727	-1.1492	0.0282	-0.0077	-0.0000	0.2016	3.2661	3.3384	0.3031	-0.0828	-0.0001
1083.1690	-0.0000	-1.5708	-0.1275	-1.5708	0.0000	0.0000	-0.0000	-0.0000	-0.7861	0.0001	0.0000	0.0000	0.3022	0.6686	-0.9011	0.1645	0.1590	0.1055	0.0146	0.3165	-1.1028	0.0313	-0.0085	-0.0000	0.1753	3.7898	3.8214	0.3364	-0.0919	-0.0001
1083.1810	0.0000	-1.5708	-0.1370	-1.5709	0.0000	0.0000	-0.0000	-0.0000	-0.7903	0.0001	0.0000	0.0000	0.4523	0.5839	-0.7615	0.1996	0.1667	0.1053	0.0142	0.3511	-1.0653	0.0341	-0.0093	-0.0000	0.1704	4.2044	4.2210	0.3672	-0.1003	-0.0001
1083.1910	0.0000	-1.5708	-0.1449	-1.5708	0.0000	-0.0000	-0.0000	-0.0000	-0.7911	0.0001	0.0000	0.0000	0.3093	0.6474	-0.8576	0.2029	0.1454	0.1004	0.0139	0.3804	-1.0340	0.0365	-0.0100	-0.0000	0.1662	4.5561	4.5539	0.3929	-0.1073	-0.0001
1083.2010	-0.0000	-1.5708	-0.1528	-1.5708	-0.0000	0.0000	-0.0000	0.0000	-0.7948	0.0001	0.0000	0.0000	0.2494	0.6392	-0.9415	0.2228	0.1678	0.0955	0.0135	0.4100	-1.0026	0.0389	-0.0106	-0.0000	0.1619	4.9095	4.8890	0.4189	-0.1144	-0.0001
1083.2110	-0.0000	-1.5708	-0.1608	-1.5708	0.0000	-0.0000	-0.0000	0.0001	-0.8003	0.0001	0.0000	0.0000	0.3315	0.6433	-0.7528	0.2029	0.1558	0.0944	0.0132	0.4392	-0.9710	0.0413	-0.0113	-0.0000	0.1575	5.2594	5.2250	0.4447	-0.1214	-0.0001
1083.2230	0.0000	-1.5708	-0.1704	-1.5708	0.0000	0.0000	-0.0000	0.0001	-0.8031	0.0001	0.0000	0.0000	0.2900	0.7096	-0.8798	0.2180	0.1438	0.1256	0.0127	0.4745	-0.9331	0.0442	-0.0121	-0.0000	0.1522	5.6830	5.6282	0.4758	-0.1299	-0.0001
1083.2330	0.0000	-1.5708	-0.1785	-1.5708	0.0000	-0.0000	-0.0000	0.0000	-0.8061	0.0001	0.0000	0.0000	0.2340	0.7431	-0.8136	0.2198	0.1517	0.1277	0.0123	0.5044	-0.9013	0.0466	-0.0127	-0.0000	0.1476	6.0401	5.9669	0.5020	-0.1370	-0.0001
1083.2430	0.0000	-1.5708	-0.1867	-1.5708	0.0000	0.0000	-0.0000	0.0000	-0.8129	0.0001	0.0000	0.0000	0.3654	0.7764	-0.6821	0.2584	0.1282	0.1091	0.0119	0.5346	-0.8691	0.0491	-0.0134	-0.0000	0.1429	6.4018	6.3098	0.5285	-0.1442	-0.0001
1083.2550	0.0000	-1.5708	-0.1964	-1.5708	0.0000	0.0000	-0.0000	0.0001	-0.8148	0.0001	0.0000	0.0000	0.3037	0.8446	-0.5939	0.2257	0.1427	0.0926	0.0115	0.5701	-0.8310	0.0520	-0.0142	-0.0000	0.1372	6.8270	6.7152	0.5598	-0.1528	-0.0001
1083.2650	-0.0000	-1.5708	-0.2045	-1.5708	0.0000	0.0000	-0.0000	0.0000	-0.8202	0.0002	0.0000	0.0000	0.2600	0.8587	-0.4685	0.2425	0.1360	0.0934	0.0091	0.6152	-0.7831	0.0552	-0.0151	-0.0000	0.1095	7.3673	7.2111	0.5938	-0.1620	-0.0001
1083.2770	0.0000	-1.5708	-0.2144	-1.5708	-0.0000	0.0000	-0.0000	0.0001	-0.8195	0.0002	0.0000	0.0000	0.2962	0.9792	-0.7481	0.2647	0.1430	0.1228	0.0087	0.6511	-0.7443	0.0581	-0.0159	-0.0000	0.1038	7.7979	7.6206	0.6254	-0.1707	-0.0001
1083.2870	-0.0000	-1.5708	-0.2227	-1.5708	-0.0000	-0.0000	-0.0000	0.0001	-0.8269	0.0002	0.0000	0.0000	0.3115	0.9444	-0.4519	0.2433	0.1393	0.0973	0.0083	0.6817	-0.7114	0.0606	-0.0165	-0.0000	0.0988	8.1645	7.9673	0.6522	-0.1780	-0.0001
1083.2990	-0.0000	-1.5708	-0.2326	-1.5708	0.0000	0.0000	-0.0000	0.0001	-0.8283	0.0003	0.0000	0.0000	0.2912	1.0352	-0.4135	0.2800	0.1268	0.1046	0.0077	0.7182	-0.6721	0.0636	-0.0173	-0.0000	0.0928	8.6012	8.3810	0.6840	-0.1866	-0.0001
1083.3090	0.0000	-1.5708	-0.2409	-1.5708	0.0000	0.0000	-0.0000	0.0001	-0.8326	0.0003	0.0000	0.0000	0.2754	1.0159	-0.4373	0.2606	0.1419	0.0959	0.0073	0.7485	-0.6395	0.0660	-0.0180	-0.0000	0.0877	8.9644	8.7247	0.7106	-0.1939	-0.0001
1083.3190	0.0000	-1.5708	-0.2493	-1.5709	0.0000	-0.0000	-0.0000	0.0001	-0.8356	0.0005	0.0000	0.0000	0.2395	1.0652	-0.2920	0.2691	0.1173	0.0755	0.0069	0.7792	-0.6067	0.0685	-0.0187	-0.0000	0.0825	9.3316	9.0703	0.7373	-0.2012	-0.0001
1083.3290	-0.0000	-1.5708	-0.2577	-1.5708	0.0000	-0.0000	-0.0000	0.0001	-0.8380	0.0021	0.0000	0.0000	0.2688	1.0806	-0.2732	0.2470	0.1214	0.1061	0.0065	0.8095	-0.5740	0.0710	-0.0194	-0.0000	0.0773	9.6950	9.4155	0.7639	-0.2084	-0.0001
1083.3390	-0.0000	-1.5708	-0.2660	-1.5707	0.0000	0.0000	-0.0000	0.0001	-0.8423	0.0093	0.0000	0.0000	0.1490	1.1825	-0.3028	0.1000	0.1224	0.0886	0.0060	0.8400	-0.5413	0.0734	-0.0200	-0.0000	0.0720	10.0602	9.7594	0.7904	-0.2156	-0.0001
1083.3510	-0.0000	-1.5709	-0.2761	-1.5708	0.0000	0.0000	-0.0000	-0.0000	-0.8419	0.0011	0.0000	0.0000	0.1966	1.1388	-0.4082	0.2037	0.1088	0.0582	0.0055	0.8765	-0.5022	0.0764	-0.0208	-0.0000	0.0655	10.4963	10.1718	0.8220	-0.2243	-0.0001
1083.3610	0.0000	-1.5709	-0.2847	-1.5708	-0.0000	0.0000	-0.0000	0.0002	-0.8474	0.0006	0.0000	0.0000	0.2139	1.1741	-0.1320	0.1818	0.1094	0.1036	0.0050	0.9074	-0.4688	0.0789	-0.0215	-0.0000	0.0599	10.8673	10.5234	0.8493	-0.2317	-0.0001
1083.3710	0.0000	-1.5708	-0.2931	-1.5707	0.0000	0.0000	-0.0000	0.0003	-0.8512	0.0004	0.0000	0.0000	0.2152	1.2340	-0.1676	0.1945	0.1210	0.1100	0.0026	0.9539	-0.4191	0.0822	-0.0224	-0.0000	0.0312	11.4242	11.0334	0.8842	-0.2412	-0.0001
1083.3810	-0.0000	-1.5709	-0.3016	-1.5708	-0.0000	-0.0000	-0.0000	0.0002	-0.8511	0.0003	0.0000	0.0000	0.2019	1.2520	-0.1858	0.1815	0.1224	0.0853	0.0022	0.9842	-0.3863	0.0846	-0.0231	-0.0000	0.0258	11.7868	11.3762	0.9106	-0.2484	-0.0001
1083.3910	0.0000	-1.5708	-0.3102	-1.5708	0.0000	0.0000	-0.0000	0.0002	-0.8557	0.0003	0.0000	0.0000	0.1104	1.2749	-0.1068	0.1970	0.1234	0.0815	0.0017	1.0147	-0.3532	0.0871	-0.0238	-0.0000	0.0203	12.1517	11.7219	0.9373	-0.2557	-0.0001
1083.4030	0.0000	-1.5708	-0.3204	-1.5708	0.0000	-0.0000	-0.0000	0.0002	-0.8564	0.0002	0.0000	0.0000	0.0708	1.4237	-0.1676	0.1656	0.1050	0.0742	0.0011	1.0521	-0.3133	0.0901	-0.0246	-0.0000	0.0135	12.5996	12.1392	0.9696	-0.2645	-0.0001
1083.4130	0.0000	-1.5709	-0.3290	-1.5708	0.0000	0.0000	-0.0000	0.0002	-0.8620	0.0001	0.0000	0.0000	0.1065	1.4701	0.0451	0.1710	0.1069	0.0673	0.0007	1.0826	-0.2801	0.0926	-0.0253	-0.0000	0.0078	12.9656	12.4863	0.9963	-0.2718	-0.0001
1083.4230	-0.0000	-1.5709	-0.3377	-1.5708	-0.0000	-0.0000	-0.0000	0.0001	-0.8628	0.0001	0.0000	0.0000	0.0565	1.4910	-0.0492	0.1607	0.1165	0.0779	0.0002	1.1138	-0.2465	0.0951	-0.0259	-0.0000	0.0020	13.3383	12.8367	1.0234	-0.2791	-0.0001
1083.4350	0.0000	-1.5708	-0.3482	-1.5708	0.0000	0.0000	0.0000	0.0003	-0.8674	-0.0001	0.0000	0.0000	0.0424	1.5384	0.1272	0.1705	0.0978	0.0704	-0.0004	1.1512	-0.2063	0.0981	-0.0268	-0.0000	-0.0051	13.7862	13.2567	1.0559	-0.2880	-0.0001
1083.4450	0.0000	-1.5708	-0.3568	-1.5707	0.0000	-0.0000	0.0000	0.0003	-0.8695	-0.0001	0.0000	0.0000	0.0274	1.4575	0.1366	0.1556	0.0932	0.0722	-0.0009	1.1818	-0.1732	0.1006	-0.0274	-0.0000	-0.0110	14.1525	13.6023	1.0825	-0.2952	-0.0001
1083.4570	-0.0000	-1.5709	-0.3672	-1.5708	0.0000	-0.0000	0.0000	0.0002	-0.8720	-0.0001	0.0000	0.0000	0.0226	1.6356	-0.0912	0.1682	0.0741	0.0658	-0.0015	1.2190	-0.1335	0.1036	-0.0282	-0.0000	-0.0182	14.5981	14.0177	1.1146	-0.3040	-0.0001
1083.4670	-0.0000	-1.5709	-0.3760	-1.5708	-0.0000	0.0000	0.0000	0.0002	-0.8734	-0.0001	0.0000	0.0000	0.0317	1.6137	0.1216	0.1815	0.0991	0.0689	-0.0040	1.2651	-0.0834	0.1068	-0.0291	-0.0000	-0.0474	15.1506	14.5299	1.1496	-0.3135	-0.0001
1083.4790	0.0000	-1.5708	-0.3866	-1.5708	0.0000	0.0000	0.0000	0.0001	-0.8787	-0.0001	0.0000	0.0000	-0.0774	1.7708	0.2374	0.1651	0.0876	0.0603	-0.0046	1.3028	-0.0427	0.1098	-0.0300	-0.0000	-0.0545	15.6019	14.9511	1.1821	-0.3224	-0.0001
1083.4890	0.0000	-1.5709	-0.3954	-1.5708	0.0000	0.0000	-0.0000	0.0001	-0.8761	-0.0001	0.0000	0.0000	-0.0185	1.7701	0.1229	0.1698	0.0874	0.0918	-0.0050	1.3333	-0.0095	0.1123	-0.0306	-0.0000	-0.0605	15.9670	15.2954	1.2086	-0.3296	-0.0001
1083.4990	-0.0000	-1.5709	-0.4042	-1.5708	0.0000	0.0000	-0.0000	0.0001	-0.8832	-0.0001	0.0000	0.0000	-0.1654	1.8208	0.3087	0.1620	0.0831	0.0648	-0.0056	1.3645	0.0242	0.1148	-0.0313	-0.0000	-0.0665	16.3417	15.6449	1.2356	-0.3370	-0.0001
1083.5110	-0.0000	-1.5708	-0.4148	-1.5708	-0.0000	0.0000	-0.0000	0.0005	-0.8833	-0.0001	0.0000	0.0000	-0.0730	1.8394	0.1971	0.1599	0.0702	0.0708	-0.0062	1.4013	0.0641	0.1178	-0.0321	-0.0000	-0.0738	16.7820	16.0584	1.2675	-0.3457	-0.0001
1083.5210	-0.0000	-1.5709	-0.4236	-1.5708	-0.0000	0.0000	-0.0000	0.0004	-0.8887	-0.0001	0.0000	0.0000	-0.1185	1.8655	0.4579	0.1893	0.0642	0.0693	-0.0067	1.4320	0.0973	0.1202	-0.0328	-0.0000	-0.0800	17.1493	16.4023	1.2942	-0.3530	-0.0001
1083.5310	0.0000	-1.5708	-0.4325	-1.5708	0.0000	0.0000	-0.0000	0.0002	-0.8866	-0.0001	0.0000	0.0000	0.0403	1.9756	0.2714	0.1641	0.0698	0.0817	-0.0072	1.4628	0.1304	0.1227	-0.0335	-0.0000	-0.0862	17.5185	16.7459	1.3207	-0.3602	-0.0001
1083.5410	-0.0000	-1.5708	-0.4414	-1.5708	0.0000	0.0000	-0.0000	0.0002	-0.8915	-0.0001	0.0000	0.0000	-0.1578	1.9791	0.4226	0.1721	0.0825	0.0711	-0.0077	1.4934	0.1637	0.1252	-0.0341	-0.0000	-0.0924	17.8846	17.0909	1.3472	-0.3674	-0.0001
1083.5510	-0.0000	-1.5709	-0.4503	-1.5708	0.0000	-0.0000	-0.0000	0.0007	-0.8927	-0.0001	0.0000	0.0000	-0.2337	1.9440	0.3589	0.1861	0.0675	0.0727	-0.0082	1.5237	0.1966	0.1276	-0.0348	-0.0000	-0.0987	18.2471	17.4323	1.3736	-0.3746	-0.0001
1083.5610	-0.0000	-1.5709	-0.4592	-1.5708	-0.0000	0.0000	-0.0000	0.0005	-0.8957	-0.0001	0.0000	0.0000	-0.0568	2.1015	0.3457	0.1623	0.0647	0.0537	-0.0088	1.5547	0.2296	0.1301	-0.0355	-0.0000	-0.1051	18.6192	17.7743	1.4000	-0.3818	-0.0001
1083.5730	-0.0000	-1.5708	-0.4701	-1.5708	0.0000	0.0000	-0.0000	0.0006	-0.8996	-0.0000	0.0000	0.0000	-0.0646	2.0832	0.4421	0.1888	0.0651	0.0568	-0.0113	1.6070	0.2870	0.1338	-0.0365	-0.0000	-0.1354	19.2449	18.3573	1.4405	-0.3928	-0.0001
1083.5830	0.0000	-1.5709	-0.4792	-1.5708	-0.0000	-0.0000	-0.0000	0.0015	-0.9003	-0.0000	0.0000	0.0000	-0.0169	2.0269	0.5476	0.1966	0.0457	0.0702	-0.0118	1.6377	0.3206	0.1363	-0.0372	-0.0000	-0.1416	19.6135	18.7021	1.4669	-0.4000	-0.0001
1083.5930	0.0000	-1.5708	-0.4881	-1.5708	0.0000	-0.0000	-0.0000	0.0006	-0.9009	-0.0000	0.0000	0.0000	-0.1591	2.0360	0.5096	0.2115	0.0580	0.0682	-0.0123	1.6680	0.3535	0.1387	-0.0378	-0.0000	-0.1478	19.9753	19.0404	1.4932	-0.4072	-0.0001
1083.6050	-0.0000	-1.5709	-0.4990	-1.5708	0.0000	0.0000	-0.0000	0.0002	-0.9048	-0.0000	0.0000	0.0000	-0.1353	2.2246	0.6647	0.1740	0.0452	0.0640	-0.0130	1.7042	0.3929	0.1416	-0.0386	-0.0000	-0.1552	20.4098	19.4454	1.5244	-0.4157	-0.0001
1083.6150	-0.0000	-1.5708	-0.5081	-1.5708	0.0000	0.0000	-0.0000	0.0007	-0.9068	-0.0000	0.0000	0.0000	-0.2058	2.2439	0.6002	0.2223	0.0615	0.0209	-0.0135	1.7346	0.4260	0.1441	-0.0393	-0.0000	-0.1616	20.7733	19.7866	1.5507	-0.4229	-0.0001
1083.6250	0.0000	-1.5709	-0.5171	-1.5708	0.0000	0.0000	0.0001	0.0009	-0.9117	-0.0000	0.0000	0.0000	-0.0853	2.1896	0.8095	0.2108	0.0532	0.0677	-0.0140	1.7649	0.4588	0.1465	-0.0399	-0.0000	-0.1679	21.1364	20.1237	1.5767	-0.4300	-0.0001
1083.6370	-0.0000	-1.5709	-0.5281	-1.5708	0.0000	0.0000	0.0000	0.0002	-0.9110	-0.0000	-0.0001	0.0000	-0.1570	2.3286	0.6455	0.2094	0.0557	0.0568	-0.0147	1.8009	0.4980	0.1494	-0.0407	-0.0000	-0.1755	21.5668	20.5268	1.6077	-0.4384	-0.0001
1083.6490	-0.0000	-1.5709	-0.5391	-1.5708	0.0000	-0.0000	0.0000	0.0004	-0.9111	-0.0000	-0.0000	0.0000	-0.2316	2.3232	0.7297	0.2374	0.0382	0.0640	-0.0153	1.8376	0.5378	0.1523	-0.0415	-0.0000	-0.1833	22.0068	20.9360	1.6394	-0.4471	-0.0001
1083.6590	-0.0000	-1.5708	-0.5482	-1.5708	0.0000	0.0000	0.0000	0.0005	-0.9184	0.0000	-0.0000	0.0000	-0.1996	2.3810	0.9116	0.2206	0.0616	0.0569	-0.0158	1.8672	0.5698	0.1547	-0.0422	-0.0000	-0.1897	22.3616	21.2663	1.6649	-0.4540	-0.0001
1083.6710	0.0000	-1.5709	-0.5591	-1.5708	-0.0000	-0.0000	0.0000	-0.0001	-0.9170	0.0000	-0.0000	0.0000	-0.2189	2.4861	0.7623	0.2039	0.0608	0.0598	-0.0183	1.9183	0.6261	0.1583	-0.0432	-0.0000	-0.2194	22.9732	21.8354	1.7041	-0.4647	-0.0001
1083.6810	0.0000	-1.5708	-0.5685	-1.5708	-0.0000	0.0000	0.0000	0.0003	-0.9202	0.0000	-0.0000	0.0000	-0.2346	2.5294	0.9835	0.2462	0.0331	0.0563	-0.0188	1.9483	0.6590	0.1607	-0.0438	-0.0000	-0.2256	23.3331	22.1707	1.7300	-0.4718	-0.0001
1083.6910	0.0000	-1.5709	-0.5777	-1.5708	-0.0000	0.0000	-0.0000	0.0003	-0.9204	0.0000	-0.0000	0.0000	-0.3238	2.5569	0.8890	0.2416	0.0335	0.0745	-0.0194	1.9777	0.6915	0.1631	-0.0445	-0.0000	-0.2318	23.6848	22.5025	1.7556	-0.4788	-0.0001
1083.7030	0.0000	-1.5709	-0.5886	-1.5709	0.0000	0.0000	-0.0000	0.0001	-0.9187	0.0002	0.0000	0.0000	-0.2824	2.5691	0.6332	0.2293	0.0439	0.0408	-0.0200	2.0132	0.7299	0.1659	-0.0452	-0.0000	-0.2392	24.1103	22.8940	1.7857	-0.4870	-0.0001
1083.7130	-0.0000	-1.5708	-0.5979	-1.5708	-0.0000	0.0000	-0.0000	0.0002	-0.9261	0.0001	0.0000	0.0000	-0.3087	2.6578	1.0683	0.2516	0.0449	0.0519	-0.0205	2.0419	0.7618	0.1683	-0.0459	-0.0000	-0.2454	24.4541	23.2198	1.8109	-0.4938	-0.0001
1083.7250	0.0000	-1.5708	-0.6090	-1.5708	-0.0000	-0.0000	-0.0000	0.0010	-0.9258	0.0000	0.0000	0.0000	-0.1619	2.5496	1.0695	0.2427	0.0385	0.0506	-0.0211	2.0773	0.8002	0.1711	-0.0467	-0.0000	-0.2529	24.8778	23.6121	1.8412	-0.5021	-0.0001
1083.7350	-0.0000	-1.5709	-0.6181	-1.5708	0.0000	-0.0000	-0.0000	0.0000	-0.9225	0.0001	0.0000	0.0000	-0.3168	2.6936	0.8135	0.2463	0.0707	0.0491	-0.0216	2.1060	0.8314	0.1734	-0.0473	-0.0000	-0.2591	25.2206	23.9311	1.8658	-0.5088	-0.0001
1083.7470	-0.0000	-1.5708	-0.6295	-1.5708	0.0000	0.0000	-0.0000	0.0004	-0.9291	0.0001	0.0000	0.0000	-0.3204	2.8106	1.1687	0.2525	0.0564	0.0567	-0.0223	2.1408	0.8696	0.1761	-0.0480	-0.0000	-0.2667	25.6378	24.3203	1.8959	-0.5170	-0.0001
1083.7570	-0.0000	-1.5708	-0.6388	-1.5708	0.0000	-0.0000	-0.0001	0.0011	-0.9308	0.0001	0.0000	0.0000	-0.2123	2.5958	1.1001	0.2679	0.0276	0.0575	-0.0228	2.1696	0.9010	0.1785	-0.0487	-0.0000	-0.2730	25.9834	24.6418	1.9207	-0.5238	-0.0001
1083.7670	-0.0000	-1.5709	-0.6480	-1.5708	0.0000	0.0000	-0.0000	0.0004	-0.9320	0.0001	0.0000	0.0000	-0.3203	2.8481	1.0893	0.2943	0.0231	0.0546	-0.0251	2.2130	0.9496	0.1815	-0.0495	-0.0000	-0.3002	26.5022	25.1303	1.9536	-0.5327	-0.0000
1083.7790	0.0000	-1.5708	-0.6593	-1.5708	-0.0000	0.0000	-0.0001	0.0001	-0.9355	0.0002	0.0000	0.0000	-0.2747	2.9273	1.2563	0.2623	0.0171	0.0454	-0.0257	2.2471	0.9872	0.1842	-0.0502	-0.0000	-0.3073	26.9112	25.5113	1.9830	-0.5407	-0.0000
1083.7890	0.0000	-1.5708	-0.6686	-1.5708	0.0000	-0.0000	-0.0000	0.0010	-0.9363	0.0002	0.0000	0.0000	-0.2085	2.8521	1.3066	0.2861	-0.0059	0.0215	-0.0262	2.2758	1.0188	0.1865	-0.0509	-0.0000	-0.3133	27.2548	25.8303	2.0078	-0.5475	-0.0000
1083.8010	0.0000	-1.5709	-0.6798	-1.5708	-0.0000	0.0000	-0.0000	-0.0002	-0.9332	0.0001	0.0000	0.0000	-0.2885	2.9888	0.9767	0.2767	0.0274	0.0540	-0.0267	2.3086	1.0552	0.1892	-0.0516	-0.0000	-0.3202	27.6479	26.1995	2.0361	-0.5552	-0.0000
1083.8110	0.0000	-1.5709	-0.6891	-1.5708	0.0000	-0.0000	-0.0000	-0.0001	-0.9365	0.0001	0.0000	0.0000	-0.3074	3.0145	1.0330	0.2900	0.0371	0.0316	-0.0272	2.3364	1.0857	0.1914	-0.0522	-0.0000	-0.3261	27.9804	26.5086	2.0601	-0.5617	-0.0000
1083.8210	-0.0000	-1.5708	-0.6986	-1.5708	0.0000	0.0000	-0.0000	0.0012	-0.9401	0.0000	0.0000	0.0000	-0.3129	3.0097	1.4871	0.2958	0.0041	0.0357	-0.0277	2.3639	1.1163	0.1936	-0.0528	-0.0000	-0.3320	28.3100	26.8186	2.0838	-0.5682	-0.0000
1083.8330	0.0000	-1.5709	-0.7097	-1.5708	-0.0000	0.0000	-0.0000	0.0007	-0.9391	0.0001	0.0000	0.0000	-0.2323	3.0214	1.2587	0.3036	0.0275	0.0452	-0.0283	2.3966	1.1522	0.1962	-0.0535	-0.0000	-0.3391	28.7017	27.1826	2.1120	-0.5759	-0.0000
1083.8430	0.0000	-1.5708	-0.7192	-1.5708	0.0000	0.0000	-0.0000	0.0001	-0.9381	0.0002	0.0000	0.0000	-0.3021	3.1662	1.0813	0.3211	0.0271	0.0467	-0.0288	2.4240	1.1822	0.1984	-0.0541	-0.0000	-0.3449	29.0292	27.4866	2.1355	-0.5823	-0.0000
1083.8550	0.0000	-1.5708	-0.7307	-1.5708	0.0000	-0.0000	-0.0000	0.0021	-0.9434	0.0001	-0.0000	0.0000	-0.3401	3.0030	1.4741	0.3156	0.0200	0.0151	-0.0294	2.4568	1.2184	0.2010	-0.0548	-0.0000	-0.3521	29.4224	27.8535	2.1638	-0.5900	-0.0000
1083.8650	0.0000	-1.5708	-0.7400	-1.5708	0.0000	-0.0000	-0.0000	0.0017	-0.9441	0.0001	-0.0002	0.0000	-0.2762	2.9923	1.4443	0.3430	0.0117	0.0229	-0.0315	2.4983	1.2657	0.2040	-0.0556	-0.0000	-0.3777	29.9196	28.3267	2.1955	-0.5987	-0.0000
1083.8770	0.0000	-1.5708	-0.7513	-1.5708	0.0000	0.0000	-0.0000	0.0002	-0.9419	0.0003	-0.0001	0.0000	-0.2825	3.2190	1.2045	0.3555	0.0230	0.0173	-0.0321	2.5301	1.3009	0.2065	-0.0563	-0.0000	-0.3840	30.3004	28.6802	2.2227	-0.6061	-0.0000
1083.8870	-0.0000	-1.5708	-0.7609	-1.5709	0.0000	-0.0000	-0.0000	0.0034	-0.9484	0.0002	-0.0001	0.0000	-0.2644	2.8121	1.7403	0.3417	0.0217	0.0479	-0.0325	2.5560	1.3302	0.2086	-0.0569	-0.0000	-0.3894	30.6109	28.9750	2.2454	-0.6123	-0.0000
1083.8990	-0.0000	-1.5708	-0.7721	-1.5708	0.0000	0.0000	-0.0000	-0.0001	-0.9461	0.0002	-0.0000	0.0000	-0.2514	3.0962	1.4661	0.3532	0.0222	0.0429	-0.0330	2.5872	1.3649	0.2111	-0.0576	-0.0000	-0.3958	30.9841	29.3229	2.2722	-0.6196	-0.0000
1083.9090	0.0000	-1.5708	-0.7816	-1.5708	0.0000	-0.0000	-0.0000	-0.0000	-0.9425	0.0012	-0.0000	0.0000	-0.2794	3.2276	1.2028	0.3324	-0.0032	0.0265	-0.0335	2.6129	1.3934	0.2132	-0.0581	-0.0000	-0.4011	31.2915	29.6101	2.2944	-0.6256	-0.0000
1083.9190	-0.0000	-1.5708	-0.7912	-1.5708	0.0000	0.0000	-0.0000	0.0004	-0.9504	0.0005	-0.0000	-0.0000	-0.2916	3.0261	1.6423	0.3587	-0.0120	0.0268	-0.0339	2.6387	1.4223	0.2153	-0.0587	-0.0000	-0.4064	31.6010	29.9001	2.3168	-0.6317	-0.0000
1083.9310	-0.0000	-1.5708	-0.8024	-1.5708	0.0000	0.0000	-0.0000	0.0005	-0.9496	0.0002	-0.0000	-0.0000	-0.2738	3.1073	1.6766	0.3835	-0.0115	0.0087	-0.0345	2.6690	1.4559	0.2177	-0.0594	-0.0000	-0.4127	31.9637	30.2379	2.3429	-0.6389	-0.0000
1083.9410	0.0000	-1.5708	-0.8118	-1.5708	-0.0000	-0.0000	-0.0000	-0.0004	-0.9453	0.0012	-0.0000	-0.0000	-0.3720	3.2783	1.3237	0.3169	0.0098	0.0098	-0.0349	2.6938	1.4834	0.2197	-0.0599	-0.0000	-0.4179	32.2608	30.5142	2.3643	-0.6447	-0.0000
1083.9530	-0.0000	-1.5708	-0.8234	-1.5708	0.0000	-0.0000	-0.0000	0.0009	-0.9533	0.0004	-0.0000	-0.0000	-0.3248	3.1814	1.8696	0.3630	-0.0007	0.0378	-0.0354	2.7239	1.5170	0.2221	-0.0606	-0.0000	-0.4242	32.6209	30.8521	2.3904	-0.6518	-0.0000
1083.9630	0.0000	-1.5708	-0.8329	-1.5708	0.0000	0.0000	-0.0000	0.0003	-0.9536	0.0002	-0.0000	0.0000	-0.2176	3.1747	1.7769	0.4046	-0.0013	0.0238	-0.0362	2.7523	1.5490	0.2243	-0.0612	-0.0000	-0.4339	32.9612	31.1726	2.4139	-0.6582	-0.0000
1083.9730	-0.0000	-1.5709	-0.8424	-1.5708	0.0000	-0.0000	-0.0000	-0.0006	-0.9469	0.0015	-0.0000	0.0000	-0.3458	3.2996	1.3755	0.3390	0.0001	0.0121	-0.0378	2.7872	1.5897	0.2268	-0.0618	-0.0000	-0.4522	33.3797	31.5764	2.4413	-0.6657	-0.0000
1083.9850	-0.0000	-1.5708	-0.8539	-1.5708	0.0000	0.0000	-0.0000	0.0003	-0.9543	0.0006	-0.0000	0.0000	-0.4330	3.3413	1.8969	0.3403	0.0064	0.0109	-0.0382	2.8161	1.6224	0.2292	-0.0625	-0.0000	-0.4577	33.7254	31.9011	2.4664	-0.6725	-0.0000
1083.9950	-0.0000	-1.5708	-0.8633	-1.5708	-0.0000	-0.0000	-0.0000	0.0004	-0.9561	0.0001	-0.0000	0.0000	-0.2865	3.2746	1.9970	0.3813	0.0044	0.0139	-0.0386	2.8398	1.6491	0.2311	-0.0630	-0.0000	-0.4622	34.0095	32.1669	2.4870	-0.6781	-0.0000
1084.0050	0.0000	-1.5709	-0.8728	-1.5708	0.0000	0.0000	-0.0000	-0.0006	-0.9511	0.0020	-0.0000	0.0000	-0.3129	3.4173	1.4955	0.3554	-0.0031	0.0299	-0.0390	2.8629	1.6751	0.2329	-0.0635	-0.0000	-0.4666	34.2854	32.4259	2.5069	-0.6835	-0.0000
1084.0170	-0.0000	-1.5708	-0.8844	-1.5708	0.0000	0.0000	-0.0000	0.0004	-0.9539	0.0008	-0.0000	0.0000	-0.3291	3.3470	1.7699	0.3666	-0.0203	0.0070	-0.0394	2.8911	1.7069	0.2352	-0.0641	-0.0000	-0.4721	34.6235	32.7423	2.5313	-0.6902	-0.0000
1084.0290	-0.0000	-1.5708	-0.8958	-1.5708	-0.0000	0.0000	-0.0000	0.0004	-0.9577	-0.0001	-0.0000	-0.0000	-0.3153	3.4135	2.0903	0.4039	-0.0249	0.0353	-0.0399	2.9183	1.7378	0.2374	-0.0647	-0.0000	-0.4774	34.9488	33.0503	2.5551	-0.6967	-0.0000
1084.0390	0.0000	-1.5709	-0.9052	-1.5708	0.0000	0.0000	0.0000	-0.0000	-0.9502	0.0023	-0.0000	-0.0000	-0.3475	3.5302	1.5611	0.3615	-0.0037	0.0234	-0.0402	2.9408	1.7630	0.2392	-0.0652	-0.0000	-0.4817	35.2186	33.3006	2.5744	-0.7020	-0.0000
1084.0490	-0.0000	-1.5708	-0.9150	-1.5708	0.0000	0.0000	0.0000	-0.0001	-0.9543	0.0009	-0.0000	-0.0001	-0.3667	3.5658	1.8245	0.3379	-0.0093	0.0144	-0.0406	2.9633	1.7884	0.2410	-0.0657	-0.0000	-0.4861	35.4879	33.5541	2.5939	-0.7073	-0.0000
1084.0610	-0.0000	-1.5708	-0.9264	-1.5709	0.0000	0.0000	0.0000	0.0009	-0.9600	-0.0002	-0.0000	-0.0001	-0.3339	3.4632	2.2986	0.4079	0.0107	0.0300	-0.0410	2.9897	1.8184	0.2432	-0.0663	-0.0000	-0.4913	35.8042	33.8525	2.6170	-0.7136	-0.0000
1084.0710	-0.0000	-1.5709	-0.9358	-1.5708	0.0000	-0.0000	0.0000	-0.0012	-0.9505	0.0029	-0.0000	-0.0000	-0.3213	3.6975	1.7171	0.3469	-0.0187	0.0023	-0.0427	3.0250	1.8609	0.2457	-0.0670	-0.0000	-0.5112	36.2265	34.2712	2.6444	-0.7210	-0.0000
1084.0830	-0.0000	-1.5708	-0.9474	-1.5708	0.0000	0.0000	0.0000	-0.0003	-0.9545	0.0009	0.0000	-0.0000	-0.4252	3.6861	1.9408	0.3313	-0.0101	0.0024	-0.0430	3.0508	1.8904	0.2478	-0.0676	-0.0000	-0.5156	36.5354	34.5617	2.6668	-0.7271	-0.0000
1084.0930	-0.0000	-1.5708	-0.9569	-1.5708	0.0000	-0.0000	0.0000	0.0012	-0.9592	-0.0003	0.0000	-0.0000	-0.3551	3.5156	2.1896	0.3718	-0.0196	0.0114	-0.0433	3.0716	1.9147	0.2495	-0.0680	-0.0000	-0.5191	36.7856	34.8002	2.6853	-0.7322	-0.0000
1084.1030	0.0000	-1.5708	-0.9664	-1.5708	0.0000	0.0000	0.0000	-0.0006	-0.9521	0.0007	0.0000	-0.0000	-0.3508	3.6797	1.8251	0.3507	-0.0420	0.0175	-0.0436	3.0918	1.9380	0.2511	-0.0685	-0.0000	-0.5225	37.0269	35.0294	2.7028	-0.7370	-0.0000
1084.1150	0.0000	-1.5708	-0.9780	-1.5708	-0.0000	-0.0000	0.0000	0.0002	-0.9532	0.0009	-0.0000	-0.0000	-0.3959	3.7140	1.9441	0.3255	-0.0339	0.0021	-0.0440	3.1166	1.9664	0.2531	-0.0690	-0.0000	-0.5267	37.3245	35.3091	2.7245	-0.7429	-0.0000
1084.1250	-0.0000	-1.5708	-0.9876	-1.5708	0.0000	0.0000	-0.0000	0.0007	-0.9599	-0.0012	-0.0000	-0.0000	-0.4541	3.6925	2.4216	0.3864	-0.0344	0.0178	-0.0443	3.1365	1.9896	0.2548	-0.0695	-0.0000	-0.5301	37.5626	35.5371	2.7421	-0.7477	-0.0000
1084.1370	0.0000	-1.5709	-0.9988	-1.5708	0.0000	-0.0000	-0.0000	-0.0004	-0.9502	0.0019	-0.0001	-0.0000	-0.3910	3.8407	1.8067	0.3354	-0.0283	-0.0073	-0.0446	3.1599	2.0164	0.2567	-0.0700	-0.0000	-0.5340	37.8430	35.8006	2.7623	-0.7532	-0.0000
1084.1470	0.0000	-1.5708	-1.0085	-1.5708	-0.0000	-0.0000	-0.0000	0.0003	-0.9521	0.0007	-0.0001	-0.0000	-0.3546	3.8921	1.7830	0.3372	-0.0201	0.0098	-0.0449	3.1795	2.0388	0.2582	-0.0704	-0.0000	-0.5373	38.0773	36.0213	2.7794	-0.7578	-0.0000
1084.1590	-0.0000	-1.5708	-1.0201	-1.5708	0.0000	0.0000	-0.0001	0.0008	-0.9616	-0.0019	-0.0000	-0.0000	-0.3670	3.7750	2.5788	0.3801	-0.0242	0.0085	-0.0452	3.2025	2.0655	0.2601	-0.0709	-0.0000	-0.5412	38.3529	36.2840	2.7998	-0.7634	-0.0000
1084.1690	-0.0000	-1.5709	-1.0295	-1.5708	0.0000	-0.0000	-0.0000	0.0003	-0.9525	0.0008	-0.0000	-0.0000	-0.3820	3.8766	2.0871	0.3362	-0.0415	-0.0054	-0.0443	3.2080	2.0684	0.2608	-0.0711	-0.0000	-0.5307	38.4181	36.3140	2.8069	-0.7653	-0.0000
1084.1790	-0.0000	-1.5709	-1.0391	-1.5708	-0.0000	0.0000	-0.0000	-0.0003	-0.9505	0.0007	-0.0000	-0.0000	-0.5280	3.9155	1.8631	0.3341	-0.0357	0.0240	-0.0446	3.2268	2.0892	0.2623	-0.0715	-0.0000	-0.5344	38.6435	36.5221	2.8229	-0.7697	-0.0000
1084.1890	0.0000	-1.5708	-1.0488	-1.5708	-0.0000	0.0000	-0.0001	0.0010	-0.9622	-0.0002	-0.0000	-0.0000	-0.3407	3.8057	2.5390	0.3634	-0.0314	-0.0049	-0.0449	3.2450	2.1101	0.2638	-0.0719	-0.0000	-0.5382	38.8613	36.7303	2.8390	-0.7741	-0.0000
1084.2010	-0.0000	-1.5708	-1.0601	-1.5708	0.0000	-0.0000	-0.0000	0.0002	-0.9574	0.0009	-0.0000	-0.0000	-0.3615	3.9560	2.3802	0.3494	-0.0638	-0.0205	-0.0453	3.2664	2.1340	0.2655	-0.0724	-0.0000	-0.5426	39.1182	36.9695	2.8575	-0.7791	-0.0000
1084.2110	-0.0000	-1.5709	-1.0696	-1.5708	0.0000	0.0000	-0.0001	-0.0007	-0.9503	0.0009	-0.0000	-0.0000	-0.4246	4.0272	1.8350	0.3279	-0.0348	-0.0118	-0.0456	3.2845	2.1539	0.2669	-0.0728	-0.0000	-0.5462	39.3345	37.1679	2.8727	-0.7833	-0.0000
1084.2210	-0.0000	-1.5708	-1.0794	-1.5708	0.0000	0.0000	-0.0000	0.0009	-0.9584	-0.0002	-0.0000	-0.0000	-0.3753	3.9276	2.3418	0.3342	-0.0258	-0.0091	-0.0459	3.3019	2.1736	0.2683	-0.0732	-0.0000	-0.5499	39.5429	37.3654	2.8880	-0.7875	-0.0000
1084.2310	0.0000	-1.5708	-1.0889	-1.5708	0.0000	0.0000	-0.0000	0.0007	-0.9615	-0.0005	-0.0000	-0.0000	-0.4671	3.9128	2.6831	0.3770	-0.0756	-0.0099	-0.0462	3.3191	2.1929	0.2697	-0.0735	-0.0000	-0.5535	39.7488	37.5577	2.9028	-0.7915	-0.0000
1084.2410	0.0000	-1.5709	-1.0984	-1.5708	0.0000	-0.0000	-0.0000	-0.0001	-0.9511	0.0013	-0.0000	-0.0000	-0.3506	4.0193	1.8108	0.3270	-0.0588	-0.0125	-0.0465	3.3357	2.2114	0.2710	-0.0739	-0.0000	-0.5569	39.9476	37.7432	2.9171	-0.7954	-0.0000
1084.2510	0.0000	-1.5708	-1.1080	-1.5708	0.0000	0.0000	-0.0000	-0.0001	-0.9606	0.0002	-0.0000	0.0000	-0.4286	4.1097	2.1884	0.3765	-0.0387	-0.0291	-0.0468	3.3522	2.2299	0.2724	-0.0743	-0.0000	-0.5604	40.1451	37.9283	2.9314	-0.7993	-0.0000
1084.2630	-0.0000	-1.5708	-1.1197	-1.5708	0.0000	-0.0000	-0.0000	0.0012	-0.9651	-0.0009	-0.0000	0.0000	-0.4139	3.9360	2.8762	0.4054	-0.0816	-0.0114	-0.0469	3.3688	2.2474	0.2737	-0.0746	-0.0000	-0.5617	40.3440	38.1042	2.9462	-0.8033	-0.0000
1084.2730	0.0000	-1.5709	-1.1291	-1.5708	-0.0000	-0.0000	-0.0000	-0.0006	-0.9525	0.0015	-0.0000	0.0000	-0.5230	4.1558	1.9288	0.3466	-0.0350	-0.0135	-0.0465	3.3755	2.2510	0.2744	-0.0748	-0.0000	-0.5568	40.4243	38.1450	2.9530	-0.8052	-0.0000
1084.2830	0.0000	-1.5709	-1.1387	-1.5708	0.0000	0.0000	-0.0000	0.0000	-0.9595	0.0004	-0.0000	0.0000	-0.4436	4.0957	2.1406	0.3455	-0.0494	-0.0013	-0.0468	3.3909	2.2679	0.2756	-0.0751	-0.0000	-0.5608	40.6093	38.3177	2.9663	-0.8088	-0.0000
1084.2930	-0.0000	-1.5708	-1.1484	-1.5708	0.0000	-0.0000	-0.0000	0.0014	-0.9684	-0.0007	-0.0000	0.0000	-0.3481	3.9733	2.7407	0.3785	-0.0344	-0.0017	-0.0472	3.4063	2.2846	0.2768	-0.0755	-0.0000	-0.5648	40.7930	38.4881	2.9795	-0.8124	-0.0000
1084.3030	0.0000	-1.5708	-1.1579	-1.5708	0.0000	-0.0000	-0.0000	0.0003	-0.9602	0.0006	-0.0000	0.0000	-0.4207	4.0107	2.2198	0.3611	-0.0857	-0.0202	-0.0475	3.4219	2.3010	0.2780	-0.0758	-0.0000	-0.5688	40.9799	38.6550	2.9924	-0.8159	-0.0000
1084.3150	0.0000	-1.5708	-1.1696	-1.5708	0.0000	0.0000	-0.0000	-0.0000	-0.9617	0.0005	-0.0000	0.0000	-0.4370	4.1022	2.1610	0.3425	-0.0425	-0.0168	-0.0479	3.4399	2.3203	0.2794	-0.0762	-0.0000	-0.5735	41.1960	38.8521	3.0076	-0.8201	-0.0000
1084.3250	-0.0000	-1.5708	-1.1792	-1.5708	0.0000	0.0000	-0.0000	0.0014	-0.9722	-0.0009	-0.0000	0.0000	-0.4548	4.0217	2.9447	0.4193	-0.0405	-0.0131	-0.0482	3.4543	2.3360	0.2806	-0.0765	-0.0000	-0.5774	41.3679	39.0122	3.0200	-0.8235	-0.0000
1084.3350	0.0000	-1.5708	-1.1888	-1.5708	-0.0000	0.0000	-0.0000	0.0006	-0.9648	0.0007	-0.0000	0.0000	-0.4773	4.0424	2.5032	0.3722	-0.0676	-0.0190	-0.0485	3.4685	2.3511	0.2817	-0.0768	-0.0000	-0.5811	41.5389	39.1667	3.0318	-0.8267	-0.0000
1084.3470	0.0000	-1.5708	-1.2003	-1.5708	-0.0000	0.0000	-0.0000	-0.0003	-0.9619	0.0005	-0.0000	0.0000	-0.3819	4.1887	2.0808	0.3402	-0.0361	-0.0156	-0.0489	3.4848	2.3687	0.2830	-0.0772	-0.0000	-0.5856	41.7335	39.3470	3.0458	-0.8305	-0.0000
1084.3570	-0.0000	-1.5708	-1.2101	-1.5709	0.0000	-0.0000	-0.0000	0.0017	-0.9729	-0.0005	0.0000	-0.0000	-0.4591	3.9873	2.8342	0.3973	-0.0772	-0.0167	-0.0492	3.4984	2.3832	0.2841	-0.0775	-0.0000	-0.5894	41.8962	39.4964	3.0573	-0.8337	-0.0000
1084.3690	0.0000	-1.5709	-1.2217	-1.5708	-0.0000	0.0000	-0.0000	0.0010	-0.9646	0.0006	0.0000	-0.0000	-0.4525	3.9381	2.4286	0.3444	-0.0532	-0.0265	-0.0488	3.5030	2.3819	0.2845	-0.0776	-0.0000	-0.5849	41.9521	39.4928	3.0618	-0.8349	-0.0000
1084.3790	-0.0000	-1.5708	-1.2314	-1.5708	-0.0000	0.0000	-0.0000	0.0006	-0.9641	0.0006	0.0000	-0.0000	-0.4031	4.0296	2.0952	0.3778	-0.0407	-0.0160	-0.0492	3.5159	2.3951	0.2855	-0.0778	-0.0000	-0.5892	42.1063	39.6315	3.0725	-0.8378	-0.0000
1084.3910	-0.0000	-1.5708	-1.2430	-1.5708	-0.0000	-0.0000	-0.0000	0.0014	-0.9746	-0.0004	0.0000	-0.0000	-0.4489	3.9389	2.8332	0.4047	-0.0804	-0.0065	-0.0517	3.5651	2.4661	0.2891	-0.0788	-0.0000	-0.6192	42.6950	40.3313	3.1120	-0.8485	-0.0000
1084.4010	-0.0000	-1.5708	-1.2526	-1.5708	-0.0000	0.0000	-0.0000	0.0008	-0.9695	0.0001	0.0000	-0.0000	-0.3804	3.8920	2.5528	0.3924	-0.0636	-0.0131	-0.0519	3.5767	2.4794	0.2901	-0.0791	-0.0000	-0.6212	42.8342	40.4628	3.1221	-0.8513	-0.0000
1084.4130	-0.0000	-1.5708	-1.2644	-1.5708	0.0000	0.0000	-0.0000	-0.0001	-0.9674	0.0004	0.0000	-0.0000	-0.4095	4.0903	2.4000	0.3504	-0.0638	-0.0088	-0.0521	3.5905	2.4951	0.2912	-0.0794	-0.0000	-0.6236	42.9991	40.6176	3.1341	-0.8545	-0.0000
1084.4230	-0.0000	-1.5708	-1.2741	-1.5708	0.0000	0.0000	-0.0000	0.0009	-0.9745	-0.0010	0.0000	-0.0000	-0.3964	3.9412	2.8757	0.4407	-0.1057	-0.0071	-0.0522	3.6015	2.5078	0.2921	-0.0796	0.0000	-0.6255	43.1317	40.7419	3.1437	-0.8572	0.0000
1084.4330	-0.0000	-1.5708	-1.2837	-1.5708	-0.0000	-0.0000	-0.0000	0.0004	-0.9684	0.0001	0.0000	-0.0000	-0.3650	3.8799	2.6624	0.4108	-0.0763	0.0003	-0.0524	3.6120	2.5199	0.2929	-0.0799	0.0000	-0.6273	43.2574	40.8606	3.1529	-0.8597	0.0000
1084.4430	-0.0000	-1.5708	-1.2934	-1.5708	0.0000	-0.0000	-0.0000	0.0002	-0.9630	0.0007	0.0000	-0.0000	-0.4249	3.9870	2.0457	0.3763	-0.0880	-0.0204	-0.0525	3.6221	2.5315	0.2938	-0.0801	0.0000	-0.6291	43.3781	40.9755	3.1617	-0.8621	0.0000
1084.4530	0.0000	-1.5708	-1.3031	-1.5708	0.0000	0.0000	-0.0000	0.0001	-0.9732	-0.0005	0.0000	-0.0000	-0.4220	4.0570	2.8342	0.3861	-0.0603	-0.0264	-0.0527	3.6320	2.5430	0.2946	-0.0803	-0.0000	-0.6308	43.4963	41.0881	3.1704	-0.8645	-0.0000
1084.4650	-0.0000	-1.5708	-1.3148	-1.5708	0.0000	0.0000	-0.0000	0.0000	-0.9684	-0.0001	0.0000	0.0000	-0.4629	4.0759	2.6465	0.4064	-0.1022	-0.0254	-0.0551	3.6872	2.6289	0.2988	-0.0815	0.0000	-0.6597	44.1575	41.9304	3.2162	-0.8769	0.0001
1084.4750	-0.0000	-1.5708	-1.3245	-1.5708	0.0000	-0.0000	-0.0000	0.0000	-0.9597	0.0005	0.0000	0.0000	-0.5062	4.0253	2.0964	0.3663	-0.0685	-0.0418	-0.0550	3.6952	2.6405	0.2995	-0.0817	0.0000	-0.6583	44.2534	42.0328	3.2240	-0.8790	0.0001
1084.4850	-0.0000	-1.5708	-1.3341	-1.5708	0.0000	0.0000	-0.0000	0.0001	-0.9682	-0.0008	0.0000	0.0000	-0.5298	4.0073	2.9492	0.3912	-0.1057	-0.0298	-0.0548	3.7029	2.6518	0.3003	-0.0819	0.0000	-0.6567	44.3460	42.1321	3.2317	-0.8811	0.0001
1084.4950	0.0000	-1.5708	-1.3437	-1.5708	-0.0000	0.0000	-0.0000	0.0000	-0.9687	-0.0004	0.0000	0.0000	-0.4620	4.0557	2.9403	0.4117	-0.0945	-0.0432	-0.0547	3.7102	2.6627	0.3009	-0.0821	0.0000	-0.6552	44.4334	42.2275	3.2391	-0.8831	0.0001
1084.5050	0.0000	-1.5708	-1.3534	-1.5708	0.0000	-0.0000	-0.0000	0.0000	-0.9572	0.0004	0.0000	0.0000	-0.4408	4.0440	2.3455	0.3846	-0.0843	-0.0300	-0.0546	3.7175	2.6731	0.3016	-0.0822	0.0000	-0.6535	44.5199	42.3183	3.2461	-0.8850	0.0001
1084.5170	-0.0000	-1.5708	-1.3650	-1.5708	0.0000	0.0000	-0.0000	0.0000	-0.9648	0.0000	-0.0000	0.0000	-0.5075	4.0926	2.9611	0.3754	-0.0957	-0.0300	-0.0544	3.7255	2.6853	0.3024	-0.0824	0.0000	-0.6515	44.6156	42.4238	3.2542	-0.8872	0.0001
1084.5270	-0.0000	-1.5708	-1.3746	-1.5708	0.0000	-0.0000	-0.0000	0.0000	-0.9619	-0.0003	-0.0000	0.0000	-0.4455	4.1281	2.9261	0.4115	-0.0960	-0.0176	-0.0542	3.7319	2.6949	0.3029	-0.0826	0.0000	-0.6497	44.6933	42.5064	3.2606	-0.8890	0.0001
1084.5390	0.0000	-1.5708	-1.3861	-1.5708	0.0000	-0.0000	-0.0000	0.0000	-0.9510	0.0004	-0.0000	0.0000	-0.4359	4.1033	2.3066	0.4153	-0.0782	-0.0284	-0.0541	3.7389	2.7057	0.3036	-0.0828	0.0000	-0.6475	44.7772	42.5988	3.2677	-0.8909	0.0001
1084.5490	-0.0000	-1.5708	-1.3956	-1.5708	0.0000	-0.0000	-0.0000	0.0000	-0.9596	0.0001	-0.0000	0.0000	-0.4375	4.0525	2.9612	0.4100	-0.0660	-0.0112	-0.0539	3.7445	2.7145	0.3041	-0.0829	0.0000	-0.6455	44.8441	42.6731	3.2734	-0.8925	0.0001
1084.5590	-0.0000	-1.5708	-1.4051	-1.5708	0.0000	0.0000	-0.0000	0.0000	-0.9610	-0.0000	0.0000	0.0000	-0.4384	4.0478	2.9854	0.4320	-0.0881	-0.0304	-0.0524	3.7096	2.6494	0.3013	-0.0822	-0.0000	-0.6274	44.4260	42.0309	3.2431	-0.8843	-0.0000
1084.5710	-0.0000	-1.5708	-1.4166	-1.5708	0.0000	-0.0000	-0.0000	0.0000	-0.9461	0.0013	0.0000	0.0000	-0.3684	4.1830	2.2880	0.3616	-0.0742	-0.0088	-0.0540	3.7659	2.7486	0.3060	-0.0834	0.0000	-0.6472	45.1001	42.9944	3.2935	-0.8979	0.0001
1084.5810	-0.0000	-1.5708	-1.4261	-1.5708	-0.0000	0.0000	-0.0000	0.0000	-0.9552	-0.0001	0.0000	0.0000	-0.3789	4.1032	2.9174	0.4275	-0.0725	-0.0098	-0.0538	3.7700	2.7563	0.3064	-0.0835	0.0000	-0.6443	45.1495	43.0557	3.2983	-0.8992	0.0001
1084.5930	-0.0000	-1.5708	-1.4375	-1.5708	0.0000	-0.0000	-0.0000	-0.0000	-0.9540	-0.0003	0.0000	0.0000	-0.4183	4.1131	3.0686	0.4326	-0.1023	-0.0208	-0.0535	3.7747	2.7650	0.3069	-0.0837	0.0000	-0.6408	45.2052	43.1239	3.3035	-0.9007	0.0001
1084.6030	-0.0000	-1.5708	-1.4470	-1.5708	0.0000	0.0000	-0.0000	-0.0001	-0.9409	0.0004	0.0000	0.0000	-0.4925	4.1596	2.3643	0.3894	-0.0850	-0.0343	-0.0533	3.7780	2.7718	0.3073	-0.0838	0.0000	-0.6378	45.2453	43.1764	3.3076	-0.9018	0.0001
1084.6130	-0.0000	-1.5708	-1.4566	-1.5708	0.0000	-0.0000	-0.0000	-0.0000	-0.9500	0.0001	0.0000	0.0000	-0.4805	4.2279	2.8800	0.4174	-0.0976	-0.0444	-0.0530	3.7812	2.7783	0.3077	-0.0839	0.0000	-0.6348	45.2828	43.2255	3.3114	-0.9028	0.0001
1084.6230	-0.0000	-1.5708	-1.4661	-1.5708	0.0000	-0.0000	-0.0000	0.0000	-0.9481	-0.0001	0.0000	0.0000	-0.5085	4.1312	3.1509	0.4217	-0.0790	-0.0492	-0.0527	3.7841	2.7844	0.3080	-0.0840	0.0000	-0.6317	45.3178	43.2704	3.3149	-0.9038	0.0001
1084.6330	-0.0000	-1.5708	-1.4754	-1.5708	0.0000	0.0000	-0.0000	-0.0000	-0.9391	-0.0000	0.0000	0.0000	-0.4118	4.1462	2.5785	0.3898	-0.1080	-0.0175	-0.0525	3.7866	2.7901	0.3083	-0.0840	0.0000	-0.6285	45.3476	43.3113	3.3180	-0.9046	0.0001
1084.6450	-0.0000	-1.5708	-1.4868	-1.5708	0.0000	-0.0000	-0.0000	-0.0000	-0.9395	0.0003	0.0000	0.0000	-0.4782	4.1762	2.7600	0.4003	-0.0772	-0.0340	-0.0522	3.7888	2.7963	0.3086	-0.0841	0.0000	-0.6246	45.3741	43.3555	3.3214	-0.9055	0.0001
1084.6550	-0.0000	-1.5708	-1.4962	-1.5708	-0.0000	0.0000	-0.0000	-0.0000	-0.9437	-0.0004	0.0000	0.0000	-0.3686	4.1167	3.1160	0.4542	-0.0882	-0.0115	-0.0511	3.7441	2.7109	0.3047	-0.0831	-0.0000	-0.6117	44.8394	42.5032	3.2796	-0.8942	-0.0000
1084.6650	0.0000	-1.5708	-1.5055	-1.5708	0.0000	-0.0000	-0.0000	-0.0001	-0.9340	0.0001	0.0000	0.0000	-0.3906	4.1279	2.5397	0.4271	-0.0889	-0.0351	-0.0519	3.8014	2.8213	0.3098	-0.0845	0.0000	-0.6220	45.5250	43.5856	3.3346	-0.9091	0.0001
1084.6750	-0.0000	-1.5708	-1.5149	-1.5708	0.0000	-0.0000	-0.0000	-0.0000	-0.9300	0.0005	0.0000	0.0000	-0.3452	4.1559	2.4194	0.4312	-0.0850	-0.0147	-0.0516	3.8022	2.8257	0.3100	-0.0845	0.0000	-0.6179	45.5345	43.6108	3.3365	-0.9097	0.0001
1084.6850	-0.0000	-1.5708	-1.5243	-1.5708	0.0000	0.0000	-0.0000	0.0000	-0.9395	-0.0004	0.0000	0.0000	-0.3790	4.1317	3.2974	0.4538	-0.1354	-0.0477	-0.0513	3.8025	2.8296	0.3102	-0.0846	0.0000	-0.6138	45.5379	43.6319	3.3382	-0.9101	0.0001
1084.6970	-0.0000	-1.5708	-1.5354	-1.5708	0.0000	-0.0000	-0.0000	0.0000	-0.9280	0.0001	0.0000	0.0000	-0.3768	4.2646	2.6043	0.4261	-0.0830	-0.0259	-0.0508	3.8026	2.8338	0.3103	-0.0846	0.0000	-0.6088	45.5389	43.6522	3.3397	-0.9105	0.0001
1084.7070	0.0000	-1.5708	-1.5447	-1.5708	-0.0000	0.0000	-0.0000	0.0000	-0.9256	0.0004	0.0000	0.0000	-0.4552	4.2001	2.6397	0.4240	-0.1392	-0.0308	-0.0505	3.8027	2.8369	0.3104	-0.0846	0.0000	-0.6045	45.5406	43.6652	3.3407	-0.9108	0.0001
1084.7170	-0.0000	-1.5708	-1.5540	-1.5708	0.0000	-0.0000	-0.0000	0.0000	-0.9317	-0.0005	0.0000	0.0000	-0.4009	4.1348	3.1442	0.4489	-0.1022	-0.0465	-0.0501	3.8020	2.8396	0.3105	-0.0846	0.0000	-0.6002	45.5324	43.6744	3.3414	-0.9110	0.0001
1084.7290	-0.0000	-1.5708	-1.5651	-1.5708	0.0000	-0.0000	-0.0000	0.0000	-0.9224	-0.0002	0.0000	-0.0000	-0.4482	4.1225	2.9833	0.4493	-0.1078	-0.0336	-0.0497	3.8007	2.8424	0.3105	-0.0847	0.0000	-0.5950	45.5168	43.6806	3.3419	-0.9111	0.0001
1084.7390	-0.0000	-1.5708	-1.5743	-1.5708	0.0000	0.0000	-0.0000	0.0000	-0.9180	0.0003	0.0000	0.0001	-0.4256	4.1476	2.5090	0.4033	-0.0957	-0.0108	-0.0493	3.7993	2.8443	0.3105	-0.0847	0.0000	-0.5906	45.5002	43.6818	3.3420	-0.9111	0.0001
1084.7510	-0.0000	-1.5708	-1.5854	-1.5708	0.0000	0.0000	-0.0000	0.0000	-0.9228	0.0000	-0.0000	0.0000	-0.3788	4.1986	3.0229	0.4090	-0.0930	-0.0459	-0.0489	3.7973	2.8461	0.3105	-0.0846	0.0000	-0.5853	45.4755	43.6784	3.3417	-0.9111	0.0001
1084.7610	-0.0000	-1.5708	-1.5945	-1.5708	-0.0000	-0.0000	-0.0000	0.0000	-0.9210	-0.0001	-0.0000	0.0000	-0.3641	4.1176	3.1345	0.4421	-0.1313	-0.0262	-0.0489	3.7458	2.7389	0.3055	-0.0833	-0.0000	-0.5862	44.8594	42.6177	3.2884	-0.8966	-0.0000
1084.7730	-0.0000	-1.5708	-1.6055	-1.5708	0.0000	-0.0000	-0.0000	-0.0000	-0.9119	0.0007	-0.0000	0.0000	-0.3766	4.1980	2.5566	0.4195	-0.1360	-0.0426	-0.0481	3.8011	2.8637	0.3111	-0.0848	0.0000	-0.5765	45.5217	43.8239	3.3485	-0.9129	0.0001
1084.7830	-0.0000	-1.5708	-1.6147	-1.5708	-0.0000	-0.0000	-0.0000	0.0000	-0.9145	-0.0004	-0.0000	0.0000	-0.3724	4.1624	2.9836	0.4584	-0.1013	-0.0331	-0.0477	3.7982	2.8642	0.3110	-0.0848	0.0000	-0.5712	45.4870	43.8092	3.3474	-0.9126	0.0001
1084.7930	-0.0000	-1.5708	-1.6237	-1.5708	0.0000	0.0000	-0.0000	0.0000	-0.9140	-0.0003	0.0000	0.0000	-0.3560	4.2302	3.1805	0.4420	-0.1239	-0.0277	-0.0473	3.7949	2.8645	0.3109	-0.0848	0.0000	-0.5660	45.4478	43.7911	3.3460	-0.9122	0.0001
1084.8050	-0.0000	-1.5708	-1.6346	-1.5708	0.0000	0.0000	-0.0000	-0.0000	-0.9020	0.0006	0.0000	0.0000	-0.3678	4.2162	2.4504	0.4425	-0.1304	-0.0165	-0.0467	3.7908	2.8643	0.3107	-0.0847	0.0000	-0.5596	45.3977	43.7651	3.3440	-0.9117	0.0001
1084.8150	-0.0000	-1.5708	-1.6437	-1.5708	0.0000	-0.0000	-0.0000	0.0000	-0.9070	0.0002	0.0000	0.0000	-0.4059	4.2559	2.9720	0.4323	-0.1266	-0.0325	-0.0463	3.7869	2.8637	0.3105	-0.0847	0.0000	-0.5543	45.3514	43.7392	3.3420	-0.9111	0.0001
1084.8250	-0.0000	-1.5708	-1.6528	-1.5708	0.0000	-0.0000	-0.0000	0.0001	-0.9059	-0.0004	0.0000	0.0000	-0.4359	4.1218	3.1988	0.4581	-0.1113	-0.0164	-0.0458	3.7827	2.8628	0.3103	-0.0846	0.0000	-0.5489	45.3007	43.7100	3.3397	-0.9105	0.0001
1084.8350	0.0000	-1.5708	-1.6617	-1.5708	-0.0000	-0.0000	-0.0000	0.0000	-0.8946	0.0001	0.0000	0.0000	-0.3190	4.1473	2.6327	0.4218	-0.0865	-0.0356	-0.0454	3.7783	2.8616	0.3101	-0.0845	0.0000	-0.5436	45.2488	43.6776	3.3372	-0.9098	0.0001
1084.8450	-0.0000	-1.5708	-1.6707	-1.5708	0.0000	-0.0000	-0.0000	0.0000	-0.8919	0.0004	0.0000	0.0000	-0.3445	4.1549	2.5519	0.4170	-0.1085	0.0012	-0.0449	3.7738	2.8600	0.3098	-0.0845	0.0000	-0.5381	45.1943	43.6418	3.3345	-0.9091	0.0001
1084.8550	0.0000	-1.5708	-1.6798	-1.5708	-0.0000	0.0000	-0.0000	0.0001	-0.8986	-0.0003	0.0000	0.0000	-0.4010	4.1902	3.1848	0.4480	-0.1025	-0.0158	-0.0445	3.7685	2.8581	0.3095	-0.0844	0.0000	-0.5327	45.1313	43.6025	3.3314	-0.9082	0.0001
1084.8670	0.0000	-1.5708	-1.6903	-1.5708	0.0000	0.0000	-0.0000	0.0000	-0.8897	-0.0001	0.0000	0.0000	-0.3910	4.1616	2.8116	0.4492	-0.1167	-0.0658	-0.0439	3.7700	2.8704	0.3099	-0.0845	0.0000	-0.5254	45.1489	43.7117	3.3355	-0.9093	0.0001
1084.8770	-0.0000	-1.5708	-1.6992	-1.5708	-0.0000	-0.0000	-0.0000	0.0000	-0.8860	0.0003	0.0000	0.0000	-0.3852	4.1685	2.5681	0.4363	-0.0999	-0.0456	-0.0434	3.7640	2.8681	0.3096	-0.0844	0.0000	-0.5193	45.0769	43.6659	3.3320	-0.9084	0.0001
1084.8870	0.0000	-1.5708	-1.7082	-1.5708	0.0000	0.0000	-0.0000	0.0001	-0.8877	-0.0001	0.0000	0.0000	-0.2599	4.1598	2.9756	0.4554	-0.1100	-0.0404	-0.0428	3.7577	2.8653	0.3092	-0.0843	0.0000	-0.5131	45.0022	43.6157	3.3281	-0.9073	0.0001
1084.8970	-0.0000	-1.5708	-1.7170	-1.5708	0.0000	-0.0000	-0.0000	0.0001	-0.8882	-0.0004	0.0000	0.0000	-0.3693	4.0983	3.2322	0.4676	-0.1414	-0.0296	-0.0423	3.7516	2.8623	0.3088	-0.0842	0.0000	-0.5070	44.9288	43.5629	3.3240	-0.9062	0.0001
1084.9090	-0.0000	-1.5708	-1.7275	-1.5708	-0.0000	0.0001	-0.0000	0.0000	-0.8738	0.0003	0.0000	0.0000	-0.2792	4.1044	2.4784	0.4087	-0.0927	-0.0171	-0.0417	3.7435	2.8583	0.3084	-0.0841	0.0000	-0.4996	44.8315	43.4966	3.3189	-0.9048	0.0001
1084.9190	0.0000	-1.5708	-1.7364	-1.5708	0.0000	-0.0000	-0.0000	-0.0001	-0.8776	0.0001	0.0000	0.0000	-0.2951	4.1500	2.8491	0.4323	-0.0966	-0.0331	-0.0412	3.7365	2.8545	0.3079	-0.0840	0.0000	-0.4934	44.7478	43.4365	3.3143	-0.9036	0.0001
1084.9310	0.0000	-1.5708	-1.7469	-1.5708	0.0000	-0.0000	-0.0000	-0.0000	-0.8768	-0.0001	0.0000	0.0000	-0.2767	4.1231	3.1340	0.4455	-0.1083	-0.0537	-0.0406	3.7280	2.8497	0.3074	-0.0838	0.0000	-0.4860	44.6460	43.3611	3.3085	-0.9020	0.0001
1084.9410	0.0000	-1.5708	-1.7555	-1.5707	-0.0000	0.0000	-0.0000	0.0001	-0.8653	0.0004	0.0000	0.0000	-0.2816	4.0543	2.5296	0.4324	-0.1229	-0.0625	-0.0401	3.7206	2.8453	0.3069	-0.0837	0.0000	-0.4799	44.5578	43.2953	3.3034	-0.9006	0.0001
1084.9530	-0.0000	-1.5708	-1.7660	-1.5708	0.0000	-0.0000	-0.0000	0.0001	-0.8631	0.0002	0.0000	0.0000	-0.3401	4.1322	2.5146	0.4134	-0.1164	-0.0452	-0.0395	3.7113	2.8397	0.3063	-0.0835	0.0000	-0.4725	44.4463	43.2121	3.2970	-0.8988	0.0001
1084.9630	0.0000	-1.5708	-1.7746	-1.5708	0.0000	-0.0000	-0.0000	0.0001	-0.8727	-0.0006	0.0000	0.0000	-0.3194	4.0029	3.2605	0.4414	-0.0852	-0.0350	-0.0416	3.6643	2.7311	0.3011	-0.0821	0.0000	-0.4987	43.8826	42.1341	3.2410	-0.8837	0.0000
1084.9730	-0.0000	-1.5708	-1.7832	-1.5708	0.0000	-0.0000	-0.0000	-0.0000	-0.8588	0.0002	0.0000	0.0000	-0.4090	4.0944	2.7208	0.4046	-0.1030	-0.0269	-0.0381	3.7014	2.8440	0.3060	-0.0834	0.0000	-0.4569	44.3276	43.2193	3.2934	-0.8978	0.0001
1084.9830	-0.0000	-1.5708	-1.7917	-1.5708	-0.0000	0.0000	-0.0000	-0.0001	-0.8560	0.0003	0.0000	0.0000	-0.2666	4.1077	2.5949	0.4383	-0.1016	-0.0363	-0.0376	3.6927	2.8387	0.3054	-0.0833	0.0000	-0.4501	44.2229	43.1414	3.2874	-0.8962	0.0001
1084.9950	-0.0000	-1.5708	-1.8022	-1.5708	0.0000	-0.0000	-0.0000	0.0000	-0.8580	-0.0004	0.0000	0.0000	-0.2954	4.0002	3.0814	0.4424	-0.1060	-0.0050	-0.0369	3.6820	2.8318	0.3047	-0.0831	0.0000	-0.4419	44.0955	43.0432	3.2797	-0.8941	0.0001
1085.0050	-0.0000	-1.5708	-1.8107	-1.5708	0.0000	0.0000	-0.0000	-0.0000	-0.8558	-0.0004	0.0000	0.0000	-0.2613	4.0543	3.1475	0.4515	-0.1171	-0.0127	-0.0363	3.6728	2.8258	0.3041	-0.0829	0.0000	-0.4352	43.9846	42.9581	3.2732	-0.8923	0.0001
1085.0150	0.0000	-1.5708	-1.8191	-1.5708	0.0000	0.0000	-0.0000	-0.0001	-0.8402	0.0003	0.0000	0.0000	-0.2044	4.0844	2.4305	0.4176	-0.1278	-0.0457	-0.0358	3.6635	2.8196	0.3035	-0.0827	0.0000	-0.4284	43.8739	42.8721	3.2666	-0.8905	0.0001
1085.0250	0.0000	-1.5708	-1.8277	-1.5708	0.0000	0.0000	-0.0000	-0.0000	-0.8397	0.0002	0.0000	0.0000	-0.2640	4.0954	2.4763	0.4470	-0.1093	-0.0085	-0.0352	3.6535	2.8131	0.3029	-0.0826	0.0000	-0.4217	43.7543	42.7822	3.2596	-0.8886	0.0001
1085.0370	0.0000	-1.5708	-1.8377	-1.5708	0.0000	-0.0000	-0.0000	0.0001	-0.8460	-0.0006	0.0000	0.0000	-0.2225	3.9777	3.2363	0.4541	-0.1175	-0.0173	-0.0345	3.6418	2.8049	0.3021	-0.0823	0.0000	-0.4136	43.6141	42.6709	3.2510	-0.8863	0.0001
1085.0470	-0.0000	-1.5708	-1.8460	-1.5708	0.0000	0.0000	-0.0000	-0.0002	-0.8324	0.0003	0.0000	0.0000	-0.2422	4.0030	2.5146	0.4301	-0.1436	-0.0234	-0.0340	3.6319	2.7979	0.3014	-0.0822	0.0000	-0.4069	43.4954	42.5767	3.2438	-0.8843	0.0001
1085.0570	-0.0000	-1.5708	-1.8544	-1.5707	0.0000	-0.0000	-0.0000	-0.0002	-0.8328	0.0003	0.0000	0.0000	-0.2404	4.0460	2.5934	0.4028	-0.1131	-0.0602	-0.0334	3.6217	2.7905	0.3007	-0.0820	0.0000	-0.4002	43.3727	42.4786	3.2362	-0.8823	0.0001
1085.0670	-0.0000	-1.5708	-1.8629	-1.5708	0.0000	-0.0000	-0.0000	-0.0000	-0.8362	-0.0001	0.0000	0.0000	-0.2655	3.9604	3.1243	0.4112	-0.1203	-0.0359	-0.0325	3.6164	2.7967	0.3006	-0.0820	0.0000	-0.3888	43.3098	42.5261	3.2358	-0.8821	0.0001
1085.0790	0.0000	-1.5708	-1.8728	-1.5708	0.0000	0.0000	-0.0000	0.0000	-0.8302	-0.0004	0.0000	0.0000	-0.2321	3.9318	2.9892	0.4523	-0.1284	-0.0299	-0.0317	3.6035	2.7876	0.2998	-0.0817	0.0000	-0.3802	43.1547	42.4030	3.2263	-0.8795	0.0001
1085.0890	0.0001	-1.5708	-1.8810	-1.5708	0.0000	0.0000	-0.0000	-0.0003	-0.8177	0.0004	-0.0000	0.0000	-0.2544	3.9870	2.5129	0.4077	-0.1013	-0.0418	-0.0311	3.5926	2.7798	0.2990	-0.0815	0.0000	-0.3730	43.0251	42.2977	3.2182	-0.8773	0.0001
1085.0990	-0.0000	-1.5708	-1.8892	-1.5708	0.0000	0.0000	-0.0000	-0.0001	-0.8160	0.0002	-0.0000	0.0000	-0.1970	3.9414	2.4903	0.4165	-0.1219	-0.0164	-0.0306	3.5814	2.7717	0.2982	-0.0813	0.0000	-0.3659	42.8903	42.1902	3.2099	-0.8751	0.0001
1085.1110	-0.0000	-1.5708	-1.8990	-1.5708	0.0000	0.0000	-0.0000	0.0001	-0.8227	-0.0004	-0.0000	0.0000	-0.1549	3.8635	3.1944	0.4667	-0.0941	-0.0384	-0.0298	3.5674	2.7616	0.2973	-0.0810	0.0000	-0.3573	42.7228	42.0574	3.1996	-0.8723	0.0001
1085.1230	0.0000	-1.5708	-1.9087	-1.5708	-0.0000	0.0000	-0.0000	-0.0003	-0.8093	0.0004	-0.0000	0.0000	-0.1486	3.9828	2.5011	0.4194	-0.1306	-0.0304	-0.0291	3.5535	2.7513	0.2963	-0.0808	0.0000	-0.3489	42.5565	41.9225	3.1893	-0.8694	0.0001
1085.1330	0.0000	-1.5708	-1.9168	-1.5708	0.0000	-0.0000	-0.0000	-0.0002	-0.8093	0.0003	0.0000	0.0000	-0.1362	3.9248	2.5988	0.3691	-0.1217	-0.0253	-0.0285	3.5417	2.7425	0.2955	-0.0806	0.0000	-0.3418	42.4153	41.8072	3.1804	-0.8670	0.0001
1085.1450	-0.0000	-1.5707	-1.9266	-1.5708	-0.0000	-0.0000	-0.0000	0.0001	-0.8060	-0.0001	0.0000	0.0000	-0.2590	3.8496	2.9363	0.4167	-0.1291	-0.0545	-0.0278	3.5270	2.7314	0.2945	-0.0803	0.0000	-0.3334	42.2390	41.6651	3.1694	-0.8640	0.0001
1085.1550	-0.0000	-1.5708	-1.9345	-1.5708	0.0000	-0.0000	-0.0000	-0.0001	-0.8028	-0.0003	0.0000	0.0000	-0.1315	3.8604	2.9384	0.4251	-0.1373	-0.0346	-0.0273	3.5149	2.7222	0.2936	-0.0800	0.0000	-0.3264	42.0937	41.5463	3.1602	-0.8615	0.0001
1085.1650	-0.0000	-1.5708	-1.9424	-1.5708	0.0000	0.0000	-0.0000	-0.0002	-0.7970	0.0002	0.0000	0.0000	-0.1967	3.8259	2.4011	0.3936	-0.1142	-0.0187	-0.0262	3.5077	2.7261	0.2934	-0.0800	0.0000	-0.3134	42.0080	41.5685	3.1581	-0.8609	0.0001
1085.1770	-0.0000	-1.5707	-1.9522	-1.5708	0.0000	-0.0000	-0.0000	-0.0000	-0.7913	0.0001	0.0000	0.0000	-0.1549	3.8421	2.4903	0.3995	-0.1191	-0.0129	-0.0254	3.4921	2.7144	0.2923	-0.0797	0.0000	-0.3044	41.8208	41.4164	3.1464	-0.8577	0.0001
1085.1870	-0.0000	-1.5708	-1.9601	-1.5708	-0.0000	-0.0000	-0.0000	0.0002	-0.7952	-0.0002	0.0000	0.0000	-0.1612	3.7452	3.1613	0.4234	-0.1342	-0.0240	-0.0248	3.4788	2.7046	0.2914	-0.0794	0.0000	-0.2971	41.6612	41.2899	3.1366	-0.8551	0.0001
1085.1990	-0.0000	-1.5708	-1.9694	-1.5708	-0.0000	0.0000	-0.0000	-0.0004	-0.7839	-0.0000	0.0000	0.0000	-0.1520	3.7783	2.6810	0.4440	-0.1235	-0.0167	-0.0241	3.4638	2.6927	0.2903	-0.0791	0.0000	-0.2883	41.4821	41.1362	3.1248	-0.8518	0.0001
1085.2090	0.0000	-1.5708	-1.9772	-1.5708	0.0000	-0.0000	-0.0000	-0.0002	-0.7776	-0.0000	0.0000	0.0000	-0.1258	3.8805	2.3536	0.4002	-0.1236	-0.0261	-0.0235	3.4504	2.6826	0.2894	-0.0789	0.0000	-0.2811	41.3221	41.0069	3.1148	-0.8491	0.0001
1085.2210	-0.0000	-1.5708	-1.9866	-1.5708	0.0000	-0.0000	-0.0000	0.0006	-0.7785	-0.0000	0.0000	0.0000	-0.1064	3.6424	2.8456	0.4071	-0.1126	-0.0366	-0.0227	3.4340	2.6702	0.2883	-0.0786	0.0000	-0.2724	41.1250	40.8478	3.1025	-0.8458	0.0001
1085.2310	0.0000	-1.5708	-1.9944	-1.5708	-0.0000	-0.0000	-0.0000	-0.0002	-0.7732	-0.0000	0.0000	0.0000	-0.1655	3.6548	2.8458	0.4007	-0.1387	-0.0390	-0.0222	3.4207	2.6596	0.2873	-0.0783	0.0000	-0.2653	40.9663	40.7134	3.0921	-0.8429	0.0001
1085.2410	0.0000	-1.5708	-2.0020	-1.5708	0.0000	-0.0000	-0.0000	-0.0003	-0.7632	-0.0000	0.0000	0.0000	-0.1333	3.7124	2.3803	0.3734	-0.1046	-0.0283	-0.0216	3.4072	2.6490	0.2863	-0.0781	0.0000	-0.2582	40.8048	40.5789	3.0818	-0.8401	0.0001
1085.2530	-0.0000	-1.5708	-2.0112	-1.5708	-0.0000	-0.0000	-0.0000	0.0003	-0.7642	0.0000	0.0000	0.0000	-0.1555	3.6419	2.6759	0.3941	-0.1325	-0.0357	-0.0209	3.3908	2.6358	0.2851	-0.0777	0.0000	-0.2497	40.6075	40.4130	3.0690	-0.8366	0.0001
1085.2630	0.0000	-1.5707	-2.0189	-1.5708	0.0000	0.0000	-0.0000	0.0005	-0.7593	-0.0003	0.0000	0.0000	-0.1035	3.5024	2.3326	0.3919	-0.1266	-0.0092	-0.0277	3.3394	2.4866	0.2779	-0.0758	0.0000	-0.3319	39.9928	38.9257	2.9906	-0.8154	0.0000
1085.2750	-0.0000	-1.5708	-2.0279	-1.5708	0.0000	0.0000	-0.0000	-0.0005	-0.7594	-0.0002	0.0000	0.0000	-0.1678	3.6194	2.8484	0.4034	-0.1617	-0.0200	-0.0189	3.3645	2.6241	0.2836	-0.0773	0.0000	-0.2265	40.2925	40.2396	3.0519	-0.8320	0.0001
1085.2850	0.0000	-1.5708	-2.0354	-1.5708	-0.0000	-0.0000	-0.0000	-0.0003	-0.7506	-0.0000	0.0000	0.0000	-0.1254	3.6069	2.5874	0.3947	-0.1198	-0.0176	-0.0183	3.3504	2.6130	0.2825	-0.0770	0.0000	-0.2192	40.1242	40.0981	3.0410	-0.8290	0.0001
1085.2950	-0.0000	-1.5708	-2.0429	-1.5708	0.0000	-0.0000	-0.0000	-0.0000	-0.7493	-0.0001	0.0000	0.0000	-0.0262	3.4663	2.7487	0.3983	-0.1282	-0.0211	-0.0177	3.3355	2.6017	0.2815	-0.0767	0.0000	-0.2120	39.9455	39.9542	3.0299	-0.8260	0.0001
1085.3070	-0.0000	-1.5708	-2.0519	-1.5708	-0.0000	-0.0000	-0.0000	0.0001	-0.7439	-0.0001	0.0000	0.0000	-0.1269	3.4661	2.7182	0.4051	-0.1391	-0.0163	-0.0170	3.3181	2.5878	0.2803	-0.0764	0.0000	-0.2033	39.7377	39.7784	3.0163	-0.8223	0.0001
1085.3190	-0.0000	-1.5708	-2.0607	-1.5708	-0.0000	-0.0000	-0.0000	-0.0001	-0.7365	-0.0001	0.0000	0.0000	-0.1209	3.4299	2.5571	0.4030	-0.1174	-0.0408	-0.0163	3.3012	2.5740	0.2790	-0.0761	0.0000	-0.1948	39.5343	39.6034	3.0028	-0.8186	0.0001
1085.3290	-0.0000	-1.5708	-2.0681	-1.5708	0.0000	0.0000	-0.0000	-0.0000	-0.7316	-0.0001	0.0000	0.0000	-0.1176	3.4467	2.4254	0.3515	-0.1281	-0.0552	-0.0157	3.2865	2.5623	0.2779	-0.0758	0.0000	-0.1878	39.3585	39.4555	2.9914	-0.8155	0.0001
1085.3390	-0.0000	-1.5707	-2.0754	-1.5708	0.0000	0.0000	-0.0000	-0.0001	-0.7280	-0.0000	0.0000	0.0000	-0.1112	3.3549	2.4189	0.4042	-0.1180	-0.0373	-0.0151	3.2716	2.5504	0.2769	-0.0755	0.0000	-0.1808	39.1804	39.3062	2.9799	-0.8123	0.0001
1085.3510	0.0000	-1.5708	-2.0840	-1.5708	-0.0000	0.0000	-0.0000	-0.0001	-0.7268	-0.0001	0.0000	0.0000	-0.1140	3.2540	2.7217	0.3604	-0.1088	-0.0251	-0.0144	3.2540	2.5361	0.2756	-0.0751	0.0000	-0.1725	38.9698	39.1262	2.9660	-0.8085	0.0001
1085.3610	-0.0000	-1.5708	-2.0913	-1.5708	-0.0000	0.0000	-0.0000	-0.0001	-0.7234	-0.0001	0.0000	0.0000	-0.0077	3.3258	2.6424	0.3705	-0.1285	-0.0264	-0.0255	3.1930	2.3343	0.2658	-0.0725	0.0000	-0.3055	38.2393	37.1145	2.8611	-0.7801	0.0000
1085.3730	0.0000	-1.5707	-2.1000	-1.5708	0.0000	0.0000	-0.0000	-0.0000	-0.7134	-0.0000	0.0000	0.0000	-0.1370	3.2005	2.4596	0.3802	-0.1300	-0.0363	-0.0124	3.2244	2.5212	0.2738	-0.0746	0.0000	-0.1488	38.6148	38.9165	2.9464	-0.8032	0.0002
1085.3830	0.0000	-1.5707	-2.1071	-1.5708	0.0000	-0.0000	-0.0000	0.0001	-0.7072	-0.0000	0.0000	0.0000	-0.1506	3.1500	2.3559	0.3540	-0.1105	-0.0219	-0.0118	3.2091	2.5090	0.2726	-0.0743	0.0000	-0.1417	38.4313	38.7621	2.9345	-0.7999	0.0002
1085.3950	-0.0000	-1.5708	-2.1155	-1.5708	0.0000	-0.0000	-0.0000	-0.0002	-0.7080	-0.0000	0.0000	0.0000	-0.0166	3.1749	2.7450	0.3582	-0.1083	-0.0152	-0.0111	3.1913	2.4943	0.2713	-0.0740	0.0000	-0.1333	38.2188	38.5757	2.9201	-0.7960	0.0002
1085.4050	-0.0000	-1.5708	-2.1226	-1.5708	0.0000	0.0000	-0.0000	-0.0001	-0.7034	-0.0000	0.0000	0.0000	-0.0390	3.0955	2.7732	0.3434	-0.1149	-0.0070	-0.0106	3.1761	2.4821	0.2702	-0.0737	0.0000	-0.1264	38.0365	38.4208	2.9081	-0.7928	0.0002
1085.4150	0.0000	-1.5707	-2.1295	-1.5708	0.0000	-0.0000	-0.0000	-0.0000	-0.6954	-0.0000	0.0000	0.0000	-0.0510	3.0404	2.5658	0.3538	-0.1389	-0.0107	-0.0100	3.1608	2.4698	0.2691	-0.0734	0.0000	-0.1196	37.8535	38.2649	2.8961	-0.7895	0.0002
1085.4270	-0.0000	-1.5708	-2.1378	-1.5708	0.0000	0.0000	-0.0000	-0.0001	-0.6872	-0.0000	0.0000	0.0000	0.0128	2.9723	2.2199	0.3340	-0.1053	-0.0373	-0.0093	3.1423	2.4549	0.2677	-0.0730	0.0000	-0.1115	37.6319	38.0763	2.8816	-0.7855	0.0002
1085.4370	-0.0000	-1.5708	-2.1448	-1.5708	0.0000	0.0000	-0.0000	-0.0000	-0.6896	-0.0000	0.0000	0.0000	-0.0083	2.9191	2.4604	0.3638	-0.1238	-0.0222	-0.0087	3.1268	2.4421	0.2666	-0.0727	0.0000	-0.1047	37.4466	37.9158	2.8691	-0.7821	0.0002
1085.4490	0.0000	-1.5708	-2.1530	-1.5708	-0.0000	-0.0000	-0.0000	-0.0001	-0.6874	-0.0000	0.0000	0.0000	0.0011	2.8542	2.7981	0.3409	-0.1282	-0.0163	-0.0081	3.1083	2.4269	0.2652	-0.0723	0.0000	-0.0968	37.2250	37.7245	2.8544	-0.7781	0.0002
1085.4590	-0.0000	-1.5708	-2.1597	-1.5708	-0.0000	0.0000	-0.0000	-0.0001	-0.6760	-0.0000	0.0000	0.0000	-0.0345	2.7911	2.5011	0.3514	-0.1038	-0.0029	-0.0075	3.0932	2.4142	0.2641	-0.0720	0.0000	-0.0902	37.0439	37.5654	2.8421	-0.7747	0.0002
1085.4710	-0.0001	-1.5708	-2.1678	-1.5707	0.0000	0.0000	-0.0000	-0.0003	-0.6676	-0.0000	0.0000	0.0000	-0.0513	2.8785	2.1202	0.3531	-0.1347	-0.0366	-0.0061	3.0776	2.4103	0.2633	-0.0718	0.0000	-0.0733	36.8572	37.4937	2.8333	-0.7724	0.0002
1085.4810	-0.0000	-1.5707	-2.1745	-1.5708	-0.0000	-0.0000	-0.0000	0.0001	-0.6690	-0.0000	0.0000	0.0000	-0.0246	2.7574	2.3601	0.3364	-0.1367	-0.0293	-0.0056	3.0618	2.3974	0.2621	-0.0714	0.0000	-0.0666	36.6681	37.3303	2.8208	-0.7689	0.0002
1085.4910	-0.0000	-1.5707	-2.1812	-1.5708	0.0000	0.0000	-0.0000	-0.0001	-0.6650	-0.0001	0.0000	0.0000	-0.0304	2.6112	2.5738	0.3619	-0.0966	-0.0207	-0.0050	3.0461	2.3848	0.2609	-0.0711	0.0000	-0.0600	36.4794	37.1698	2.8084	-0.7655	0.0002
1085.5030	0.0000	-1.5708	-2.1890	-1.5708	0.0000	0.0000	-0.0000	-0.0006	-0.6544	-0.0000	0.0000	0.0000	-0.0024	2.8383	2.1736	0.3200	-0.0936	-0.0189	-0.0044	3.0276	2.3698	0.2596	-0.0708	0.0000	-0.0522	36.2585	36.9776	2.7936	-0.7615	0.0002
1085.5130	-0.0000	-1.5708	-2.1956	-1.5708	0.0000	0.0000	-0.0000	-0.0010	-0.6521	-0.0000	0.0000	0.0000	-0.0769	2.7691	2.2574	0.3174	-0.1019	0.0175	-0.0038	3.0121	2.3568	0.2584	-0.0704	0.0000	-0.0457	36.0731	36.8131	2.7809	-0.7580	0.0002
1085.5250	0.0000	-1.5707	-2.2035	-1.5708	0.0000	0.0000	-0.0000	0.0016	-0.6489	-0.0000	0.0000	0.0000	0.0178	2.4060	2.5037	0.3097	-0.1125	-0.0068	-0.0032	2.9928	2.3412	0.2570	-0.0700	0.0000	-0.0380	35.8413	36.6157	2.7657	-0.7539	0.0002
1085.5350	-0.0000	-1.5708	-2.2100	-1.5708	0.0000	-0.0000	-0.0000	-0.0009	-0.6438	-0.0001	0.0000	0.0000	0.0766	2.5968	2.6735	0.3290	-0.1174	-0.0571	-0.0027	2.9772	2.3284	0.2558	-0.0697	0.0000	-0.0317	35.6549	36.4531	2.7531	-0.7505	0.0002
1085.5470	0.0000	-1.5708	-2.2174	-1.5707	-0.0000	-0.0000	-0.0000	-0.0012	-0.6353	-0.0000	0.0000	0.0000	0.0613	2.6963	2.1662	0.3249	-0.1380	-0.0083	-0.0020	2.9592	2.3132	0.2544	-0.0693	0.0000	-0.0244	35.4385	36.2599	2.7382	-0.7464	0.0002
1085.5570	0.0000	-1.5708	-2.2238	-1.5708	0.0000	0.0000	-0.0000	-0.0013	-0.6282	-0.0000	0.0000	0.0000	0.1283	2.8155	2.1790	0.3093	-0.1168	-0.0267	-0.0015	2.9436	2.3004	0.2532	-0.0690	0.0000	-0.0183	35.2523	36.0970	2.7256	-0.7430	0.0002
1085.5690	-0.0000	-1.5707	-2.2314	-1.5708	0.0000	-0.0000	-0.0000	0.0019	-0.6260	-0.0001	0.0000	0.0000	0.0062	2.3317	2.3004	0.3117	-0.0970	0.0092	-0.0001	2.9266	2.2952	0.2523	-0.0688	0.0000	-0.0016	35.0489	36.0101	2.7160	-0.7403	0.0002
1085.5790	0.0000	-1.5708	-2.2377	-1.5708	0.0000	0.0000	-0.0000	0.0000	-0.6214	-0.0001	0.0000	0.0000	0.0519	2.4711	2.2884	0.3232	-0.1127	-0.0142	0.0004	2.9113	2.2823	0.2512	-0.0685	0.0000	0.0046	34.8648	35.8447	2.7032	-0.7368	0.0002
1085.5910	-0.0000	-1.5708	-2.2450	-1.5708	0.0000	-0.0000	0.0000	-0.0029	-0.6188	0.0001	0.0000	0.0000	0.0248	2.8993	2.3239	0.3169	-0.1321	0.0019	0.0010	2.8928	2.2669	0.2497	-0.0681	0.0000	0.0120	34.6435	35.6473	2.6879	-0.7327	0.0002
1085.6010	-0.0000	-1.5708	-2.2512	-1.5708	0.0000	0.0000	0.0000	-0.0016	-0.6115	0.0000	0.0000	0.0000	0.0281	2.8574	2.4032	0.3008	-0.1043	0.0046	0.0015	2.8772	2.2543	0.2486	-0.0678	0.0000	0.0180	34.4572	35.4839	2.6754	-0.7293	0.0002
1085.6110	0.0000	-1.5708	-2.2572	-1.5708	-0.0000	0.0000	0.0000	-0.0000	-0.6071	0.0000	0.0000	0.0000	-0.0460	2.6765	2.2137	0.2964	-0.1303	-0.0022	0.0020	2.8615	2.2416	0.2474	-0.0674	0.0000	0.0239	34.2686	35.3211	2.6627	-0.7258	0.0002
1085.6230	0.0000	-1.5708	-2.2644	-1.5708	-0.0000	-0.0000	0.0000	-0.0003	-0.5997	0.0000	0.0000	0.0000	0.0120	2.6566	2.2232	0.2916	-0.1419	0.0197	0.0026	2.8431	2.2265	0.2460	-0.0671	0.0000	0.0309	34.0484	35.1265	2.6477	-0.7217	0.0002
1085.6330	0.0000	-1.5708	-2.2704	-1.5708	-0.0000	-0.0000	-0.0000	-0.0012	-0.5974	0.0000	0.0000	0.0000	0.0568	2.7848	2.3221	0.2906	-0.0988	0.0144	0.0031	2.8277	2.2138	0.2448	-0.0667	0.0000	0.0366	33.8646	34.9626	2.6351	-0.7183	0.0002
1085.6450	0.0000	-1.5708	-2.2775	-1.5708	0.0000	0.0000	-0.0000	-0.0004	-0.5931	-0.0000	0.0000	0.0000	0.1440	2.8607	2.5674	0.2851	-0.1077	0.0126	0.0036	2.8092	2.1985	0.2434	-0.0664	0.0000	0.0434	33.6429	34.7659	2.6200	-0.7142	0.0002
1085.6550	-0.0001	-1.5708	-2.2834	-1.5708	0.0000	0.0000	-0.0000	-0.0001	-0.5837	-0.0000	0.0000	0.0000	0.0323	2.7357	2.2903	0.2906	-0.1404	0.0049	0.0041	2.7936	2.1861	0.2423	-0.0660	0.0000	0.0490	33.4556	34.6049	2.6075	-0.7108	0.0002
1085.6650	0.0000	-1.5708	-2.2892	-1.5708	0.0000	-0.0000	-0.0000	-0.0001	-0.5807	-0.0000	0.0000	0.0000	0.0168	2.7237	2.0944	0.2788	-0.0963	0.0102	0.0053	2.7804	2.1828	0.2416	-0.0658	0.0000	0.0638	33.2983	34.5432	2.6000	-0.7087	0.0002
1085.6750	0.0000	-1.5708	-2.2950	-1.5708	-0.0000	0.0000	-0.0000	-0.0000	-0.5745	-0.0000	0.0000	0.0000	0.0472	2.7480	2.1098	0.2799	-0.0859	-0.0057	0.0058	2.7649	2.1702	0.2404	-0.0655	0.0000	0.0695	33.1117	34.3783	2.5873	-0.7052	0.0002
1085.6850	-0.0000	-1.5708	-2.3007	-1.5708	0.0000	-0.0000	-0.0000	-0.0001	-0.5712	-0.0000	0.0000	0.0000	0.0331	2.7350	2.2810	0.2709	-0.0941	0.0093	0.0063	2.7497	2.1578	0.2392	-0.0652	0.0000	0.0750	32.9295	34.2162	2.5748	-0.7018	0.0002
1085.6950	-0.0000	-1.5708	-2.3063	-1.5708	0.0000	0.0000	-0.0000	-0.0001	-0.5666	-0.0003	0.0000	0.0000	0.0862	2.7077	2.3782	0.2864	-0.0917	-0.0102	0.0067	2.7346	2.1457	0.2381	-0.0649	0.0000	0.0804	32.7495	34.0569	2.5625	-0.6985	0.0002
1085.7050	0.0000	-1.5708	-2.3119	-1.5708	0.0000	0.0000	-0.0000	-0.0000	-0.5568	0.0001	0.0000	0.0000	-0.0048	2.7560	2.0642	0.2630	-0.0890	0.0000	0.0072	2.7195	2.1334	0.2369	-0.0646	0.0000	0.0858	32.5685	33.8964	2.5501	-0.6951	0.0002
1085.7170	0.0000	-1.5708	-2.3185	-1.5708	-0.0000	-0.0000	-0.0000	-0.0000	-0.5514	0.0001	0.0000	0.0000	0.1149	2.7451	1.9867	0.2424	-0.1237	-0.0027	0.0077	2.7014	2.1191	0.2356	-0.0642	0.0000	0.0921	32.3514	33.7073	2.5356	-0.6911	0.0002
1085.7270	-0.0000	-1.5708	-2.3240	-1.5708	0.0000	0.0000	-0.0000	-0.0000	-0.5451	0.0001	0.0000	0.0000	0.0164	2.6534	2.0220	0.2733	-0.1109	-0.0074	0.0081	2.6864	2.1069	0.2344	-0.0639	0.0000	0.0973	32.1719	33.5466	2.5231	-0.6877	0.0002
1085.7370	0.0000	-1.5708	-2.3295	-1.5708	-0.0000	0.0000	-0.0000	-0.0000	-0.5400	0.0000	0.0000	0.0000	0.0545	2.6454	1.9422	0.2658	-0.1016	0.0050	0.0086	2.6714	2.0947	0.2333	-0.0636	0.0000	0.1024	31.9921	33.3864	2.5107	-0.6844	0.0002
1085.7470	-0.0000	-1.5708	-2.3350	-1.5708	-0.0000	-0.0000	-0.0000	-0.0000	-0.5409	-0.0001	0.0000	0.0000	0.0433	2.7666	2.3622	0.2510	-0.0830	-0.0135	0.0090	2.6563	2.0824	0.2321	-0.0633	0.0000	0.1075	31.8115	33.2251	2.4983	-0.6810	0.0002
1085.7570	0.0000	-1.5708	-2.3403	-1.5708	0.0000	-0.0000	-0.0000	-0.0000	-0.5354	-0.0001	0.0000	0.0000	0.0724	2.7607	2.3600	0.2690	-0.1280	0.0261	0.0094	2.6415	2.0704	0.2310	-0.0630	0.0000	0.1124	31.6343	33.0668	2.4862	-0.6777	0.0002
1085.7690	0.0000	-1.5708	-2.3466	-1.5708	-0.0000	-0.0000	-0.0000	-0.0000	-0.5232	-0.0000	0.0000	0.0000	0.1033	2.6658	2.0012	0.2623	-0.1046	-0.0072	0.0106	2.6256	2.0647	0.2301	-0.0627	0.0000	0.1274	31.4433	32.9700	2.4762	-0.6749	0.0002
1085.7790	0.0000	-1.5708	-2.3518	-1.5708	0.0000	-0.0000	-0.0000	-0.0000	-0.5203	-0.0000	0.0000	0.0000	0.1129	2.5900	2.1004	0.2201	-0.0945	-0.0111	0.0110	2.6109	2.0531	0.2290	-0.0624	0.0000	0.1323	31.2678	32.8142	2.4642	-0.6717	0.0002
1085.7890	-0.0000	-1.5708	-2.3570	-1.5708	0.0000	0.0000	-0.0000	-0.0000	-0.5172	-0.0000	0.0000	0.0000	0.0572	2.6334	2.1666	0.2269	-0.1046	-0.0002	0.0115	2.5963	2.0414	0.2278	-0.0621	0.0000	0.1372	31.0934	32.6575	2.4520	-0.6683	0.0002
1085.8010	0.0000	-1.5708	-2.3632	-1.5708	-0.0000	0.0000	-0.0000	0.0000	-0.5119	-0.0001	0.0000	0.0000	0.1765	2.5650	2.3118	0.2518	-0.1118	-0.0139	0.0119	2.5790	2.0274	0.2265	-0.0617	0.0000	0.1429	30.8863	32.4693	2.4376	-0.6644	0.0002
1085.8110	0.0000	-1.5709	-2.3682	-1.5708	0.0000	0.0000	-0.0000	-0.0000	-0.5044	-0.0001	0.0000	0.0000	-0.0032	2.7152	2.1940	0.2460	-0.1244	0.0164	0.0123	2.5647	2.0162	0.2254	-0.0614	0.0000	0.1475	30.7151	32.3178	2.4258	-0.6612	0.0002
1085.8230	0.0000	-1.5708	-2.3741	-1.5708	-0.0000	0.0000	0.0000	-0.0004	-0.4941	-0.0000	0.0000	0.0000	0.0583	2.6953	1.8585	0.2285	-0.1075	0.0072	0.0128	2.5478	2.0045	0.2241	-0.0611	0.0000	0.1530	30.5117	32.1363	2.4119	-0.6574	0.0002
1085.8330	0.0000	-1.5708	-2.3791	-1.5708	0.0000	0.0000	0.0000	0.0002	-0.4882	-0.0000	0.0000	0.0000	0.1490	2.5611	1.7708	0.2119	-0.1341	0.0130	0.0132	2.5337	1.9955	0.2230	-0.0608	0.0000	0.1575	30.3429	31.9846	2.4001	-0.6542	0.0002
1085.8430	-0.0000	-1.5708	-2.3840	-1.5708	0.0000	0.0000	0.0000	0.0002	-0.4854	-0.0000	0.0000	0.0000	0.1601	2.5519	2.0009	0.2392	-0.0986	0.0056	0.0135	2.5195	1.9867	0.2219	-0.0605	0.0000	0.1619	30.1730	31.8344	2.3886	-0.6510	0.0002
1085.8550	-0.0000	-1.5708	-2.3898	-1.5708	0.0000	0.0000	0.0000	0.0000	-0.4805	-0.0000	0.0000	0.0000	0.1565	2.5417	2.0593	0.2225	-0.1128	-0.0016	0.0140	2.5026	1.9757	0.2206	-0.0601	0.0000	0.1671	29.9714	31.6508	2.3743	-0.6472	0.0002
1085.8650	-0.0000	-1.5708	-2.3946	-1.5708	-0.0000	-0.0000	0.0000	-0.0004	-0.4782	-0.0001	0.0000	0.0000	0.0830	2.5926	2.0207	0.2145	-0.1032	0.0105	0.0150	2.4900	1.9741	0.2199	-0.0599	0.0000	0.1800	29.8203	31.5828	2.3670	-0.6452	0.0002
1085.8770	0.0000	-1.5708	-2.4003	-1.5708	0.0000	0.0000	0.0000	-0.0003	-0.4716	-0.0001	0.0000	0.0000	0.0626	2.5505	2.2351	0.2157	-0.1029	0.0068	0.0155	2.4736	1.9639	0.2186	-0.0596	0.0000	0.1851	29.6232	31.4033	2.3530	-0.6414	0.0002
1085.8870	0.0000	-1.5708	-2.4048	-1.5708	0.0000	-0.0000	0.0000	-0.0002	-0.4583	-0.0001	0.0000	0.0000	0.0521	2.5617	1.8550	0.2111	-0.0791	-0.0049	0.0158	2.4600	1.9559	0.2176	-0.0593	0.0000	0.1893	29.4612	31.2593	2.3420	-0.6383	0.0002
1085.8970	-0.0000	-1.5708	-2.4094	-1.5708	0.0000	-0.0000	0.0000	-0.0001	-0.4529	-0.0001	0.0000	0.0000	0.1646	2.5206	1.7424	0.1678	-0.1024	0.0183	0.0161	2.4467	1.9480	0.2166	-0.0590	0.0000	0.1934	29.3010	31.1166	2.3309	-0.6353	0.0002
1085.9090	-0.0000	-1.5708	-2.4149	-1.5707	-0.0000	-0.0000	0.0000	0.0001	-0.4502	-0.0001	0.0000	0.0000	0.2210	2.3681	2.0359	0.1860	-0.1067	0.0072	0.0166	2.4306	1.9383	0.2153	-0.0587	0.0000	0.1982	29.1081	30.9432	2.3176	-0.6317	0.0002
1085.9190	0.0000	-1.5708	-2.4194	-1.5708	0.0000	-0.0000	0.0000	-0.0001	-0.4462	-0.0001	0.0000	0.0000	0.0799	2.4877	2.2057	0.1966	-0.0970	-0.0002	0.0169	2.4174	1.9302	0.2143	-0.0584	0.0000	0.2022	28.9503	30.7976	2.3064	-0.6286	0.0002
1085.9290	-0.0000	-1.5708	-2.4238	-1.5708	-0.0000	-0.0000	0.0000	-0.0002	-0.4400	-0.0001	0.0000	0.0000	0.1705	2.5462	2.0153	0.2153	-0.0956	0.0060	0.0172	2.4045	1.9223	0.2133	-0.0581	0.0000	0.2061	28.7962	30.6553	2.2953	-0.6256	0.0002
1085.9390	-0.0000	-1.5708	-2.4281	-1.5708	0.0000	0.0000	0.0000	-0.0002	-0.4357	-0.0001	0.0000	0.0000	0.2032	2.4452	2.0095	0.2019	-0.0844	-0.0149	0.0175	2.3916	1.9149	0.2123	-0.0579	0.0000	0.2098	28.6412	30.5166	2.2846	-0.6227	0.0002
1085.9490	-0.0000	-1.5708	-2.4323	-1.5708	0.0000	-0.0000	0.0000	-0.0001	-0.4297	-0.0001	0.0000	0.0000	0.2363	2.4204	2.1796	0.1963	-0.0738	-0.0010	0.0178	2.3788	1.9076	0.2113	-0.0576	0.0000	0.2135	28.4877	30.3803	2.2740	-0.6198	0.0002
1085.9590	0.0000	-1.5708	-2.4365	-1.5708	0.0000	0.0000	0.0000	-0.0000	-0.4203	-0.0001	0.0000	0.0000	0.2360	2.3322	1.7843	0.1666	-0.0921	0.0078	0.0181	2.3663	1.9004	0.2103	-0.0573	0.0000	0.2171	28.3390	30.2434	2.2635	-0.6169	0.0002
1085.9710	-0.0000	-1.5708	-2.4416	-1.5708	0.0000	-0.0000	0.0000	-0.0001	-0.4137	-0.0001	0.0000	0.0000	0.2660	2.3030	1.6976	0.1792	-0.0766	0.0301	0.0192	2.3521	1.8983	0.2095	-0.0571	0.0000	0.2294	28.1682	30.1530	2.2546	-0.6145	0.0002
1085.9810	-0.0000	-1.5708	-2.4458	-1.5708	-0.0000	0.0000	0.0000	-0.0001	-0.4124	-0.0001	0.0000	0.0000	0.2158	2.4002	2.0621	0.1564	-0.0999	0.0234	0.0195	2.3397	1.8910	0.2085	-0.0568	0.0000	0.2330	28.0203	30.0138	2.2439	-0.6116	0.0002
1085.9910	-0.0000	-1.5708	-2.4499	-1.5708	-0.0000	-0.0000	0.0000	-0.0001	-0.4072	-0.0001	0.0000	0.0000	0.1442	2.3513	2.1865	0.1836	-0.0970	0.0094	0.0197	2.3272	1.8840	0.2075	-0.0566	0.0000	0.2365	27.8704	29.8784	2.2334	-0.6087	0.0002
1086.0030	-0.0000	-1.5708	-2.4548	-1.5708	0.0000	-0.0000	0.0000	-0.0001	-0.3989	-0.0003	0.0000	0.0000	0.1747	2.3183	2.0972	0.1649	-0.1024	0.0205	0.0201	2.3124	1.8758	0.2064	-0.0562	0.0000	0.2406	27.6927	29.7174	2.2210	-0.6053	0.0002
1086.0130	0.0000	-1.5708	-2.4587	-1.5708	-0.0000	-0.0000	0.0000	-0.0001	-0.3919	-0.0003	0.0000	0.0000	0.2527	2.2942	2.0060	0.1906	-0.1059	0.0254	0.0204	2.3005	1.8694	0.2054	-0.0560	0.0000	0.2440	27.5505	29.5870	2.2109	-0.6026	0.0002
1086.0250	-0.0000	-1.5708	-2.4633	-1.5708	-0.0000	-0.0000	0.0000	-0.0001	-0.3842	-0.0002	0.0000	0.0000	0.2466	2.2846	1.9960	0.1496	-0.0648	0.0059	0.0207	2.2864	1.8623	0.2044	-0.0557	0.0000	0.2478	27.3816	29.4369	2.1994	-0.5995	0.0002
1086.0350	0.0000	-1.5708	-2.4671	-1.5708	-0.0000	0.0000	0.0000	-0.0000	-0.3749	-0.0002	0.0000	0.0000	0.2533	2.1981	1.6393	0.1631	-0.0898	0.0205	0.0210	2.2751	1.8562	0.2034	-0.0554	0.0000	0.2510	27.2462	29.3096	2.1896	-0.5968	0.0002
1086.0450	0.0000	-1.5708	-2.4708	-1.5708	-0.0000	0.0000	0.0000	-0.0000	-0.3723	-0.0002	0.0000	0.0000	0.2470	2.1858	1.8049	0.1644	-0.1014	0.0416	0.0212	2.2637	1.8504	0.2025	-0.0552	0.0000	0.2541	27.1095	29.1858	2.1800	-0.5942	0.0002
1086.0570	-0.0000	-1.5708	-2.4752	-1.5708	-0.0000	-0.0000	0.0000	-0.0000	-0.3690	-0.0002	0.0000	0.0000	0.2918	2.1452	2.0073	0.1438	-0.0691	0.0249	0.0215	2.2499	1.8433	0.2015	-0.0549	0.0000	0.2578	26.9447	29.0349	2.1685	-0.5910	0.0002
1086.0670	-0.0000	-1.5708	-2.4789	-1.5708	-0.0000	0.0000	0.0000	-0.0001	-0.3634	-0.0007	0.0000	0.0000	0.2401	2.1515	1.9784	0.1695	-0.0698	0.0190	0.0224	2.2394	1.8430	0.2009	-0.0547	0.0000	0.2678	26.8189	28.9736	2.1621	-0.5893	0.0002
1086.0770	-0.0000	-1.5708	-2.4825	-1.5708	0.0000	-0.0000	0.0000	-0.0001	-0.3566	-0.0004	0.0000	0.0000	0.2869	2.1374	1.8797	0.1880	-0.0602	0.0297	0.0226	2.2284	1.8377	0.2000	-0.0545	0.0000	0.2707	26.6866	28.8526	2.1526	-0.5867	0.0002
1086.0890	-0.0000	-1.5708	-2.4868	-1.5708	0.0000	0.0000	0.0000	-0.0001	-0.3502	-0.0004	0.0000	0.0000	0.2941	2.1197	1.9301	0.1578	-0.0977	0.0170	0.0229	2.2152	1.8312	0.1990	-0.0542	0.0000	0.2742	26.5293	28.7067	2.1414	-0.5836	0.0002
1086.0990	0.0000	-1.5708	-2.4902	-1.5708	-0.0000	0.0000	0.0000	-0.0001	-0.3420	-0.0002	0.0000	0.0000	0.1738	2.1825	1.8548	0.1551	-0.0686	0.0193	0.0231	2.2047	1.8264	0.1981	-0.0540	0.0000	0.2770	26.4027	28.5908	2.1325	-0.5812	0.0002
1086.1090	-0.0000	-1.5708	-2.4936	-1.5708	-0.0000	-0.0000	0.0000	-0.0001	-0.3384	-0.0002	0.0000	0.0000	0.3652	2.0170	2.0539	0.1741	-0.0874	0.0498	0.0234	2.1941	1.8217	0.1973	-0.0538	0.0000	0.2798	26.2762	28.4757	2.1236	-0.5788	0.0002
1086.1190	-0.0000	-1.5708	-2.4969	-1.5708	-0.0000	0.0000	0.0000	-0.0001	-0.3295	-0.0002	0.0000	0.0000	0.3215	2.0752	1.8142	0.1589	-0.0751	0.0541	0.0236	2.1840	1.8173	0.1965	-0.0536	0.0000	0.2824	26.1549	28.3637	2.1149	-0.5764	0.0002
1086.1290	0.0000	-1.5708	-2.5001	-1.5708	0.0000	0.0000	0.0000	-0.0001	-0.3249	-0.0002	0.0000	0.0000	0.3741	2.0754	1.8421	0.1530	-0.0886	0.0145	0.0238	2.1738	1.8129	0.1957	-0.0533	0.0000	0.2851	26.0335	28.2522	2.1063	-0.5741	0.0002
1086.1390	0.0000	-1.5708	-2.5034	-1.5708	0.0000	0.0000	0.0000	-0.0001	-0.3170	-0.0002	0.0000	0.0000	0.2827	2.1040	1.6840	0.1703	-0.0824	0.0406	0.0240	2.1636	1.8086	0.1949	-0.0531	0.0000	0.2876	25.9109	28.1405	2.0978	-0.5717	0.0002
1086.1490	-0.0000	-1.5708	-2.5065	-1.5708	0.0000	-0.0000	0.0000	-0.0001	-0.3151	-0.0011	0.0000	0.0000	0.3516	1.9301	1.9828	0.1536	-0.0881	0.0454	0.0242	2.1539	1.8045	0.1941	-0.0529	0.0000	0.2901	25.7943	28.0323	2.0893	-0.5694	0.0002
1086.1610	-0.0000	-1.5708	-2.5103	-1.5708	0.0000	-0.0000	0.0000	-0.0001	-0.3063	-0.0007	0.0000	0.0000	0.3973	1.8970	1.9537	0.1662	-0.0705	0.0192	0.0245	2.1423	1.8000	0.1932	-0.0527	0.0000	0.2930	25.6561	27.9053	2.0796	-0.5668	0.0002
1086.1710	-0.0000	-1.5708	-2.5133	-1.5708	-0.0000	-0.0000	-0.0000	-0.0001	-0.3007	-0.0010	0.0000	0.0000	0.3871	1.8528	1.8192	0.1883	-0.0993	0.0133	0.0252	2.1332	1.8007	0.1927	-0.0525	0.0000	0.3014	25.5469	27.8497	2.0738	-0.5652	0.0002
1086.1810	0.0000	-1.5708	-2.5163	-1.5708	0.0000	-0.0000	-0.0000	-0.0001	-0.2929	-0.0006	0.0000	0.0000	0.2909	1.8618	1.7224	0.1955	-0.0532	0.0647	0.0254	2.1238	1.7974	0.1919	-0.0523	0.0000	0.3037	25.4345	27.7472	2.0659	-0.5630	0.0002
1086.1930	0.0000	-1.5708	-2.5197	-1.5708	-0.0000	-0.0000	-0.0000	-0.0001	-0.2893	-0.0005	0.0000	0.0000	0.3327	1.8643	1.9378	0.1961	-0.0710	0.0322	0.0256	2.1130	1.7935	0.1911	-0.0521	0.0000	0.3064	25.3046	27.6257	2.0565	-0.5605	0.0002
1086.2030	0.0000	-1.5708	-2.5225	-1.5708	-0.0000	-0.0000	-0.0000	-0.0001	-0.2813	-0.0005	0.0000	0.0000	0.3860	1.9358	1.8129	0.2215	-0.0724	0.0227	0.0258	2.1041	1.7908	0.1904	-0.0519	0.0000	0.3086	25.1981	27.5286	2.0490	-0.5584	0.0002
1086.2150	-0.0000	-1.5708	-2.5258	-1.5708	-0.0000	0.0000	-0.0000	-0.0001	-0.2749	-0.0005	0.0000	0.0000	0.3241	1.7926	1.7882	0.2140	-0.0668	0.0072	0.0260	2.0935	1.7875	0.1896	-0.0517	0.0000	0.3112	25.0712	27.4125	2.0401	-0.5560	0.0002
1086.2250	0.0000	-1.5708	-2.5286	-1.5708	-0.0000	0.0000	-0.0000	-0.0001	-0.2663	-0.0003	0.0000	0.0000	0.2378	1.8244	1.7556	0.1770	-0.0750	0.0095	0.0262	2.0849	1.7850	0.1889	-0.0515	0.0000	0.3133	24.9685	27.3178	2.0327	-0.5540	0.0002
1086.2370	0.0001	-1.5708	-2.5318	-1.5708	-0.0000	-0.0000	-0.0000	-0.0001	-0.2621	-0.0002	0.0000	0.0000	0.3595	1.7245	1.9650	0.2030	-0.0859	0.0043	0.0264	2.0748	1.7821	0.1881	-0.0513	0.0000	0.3157	24.8475	27.2060	2.0242	-0.5517	0.0002
1086.2470	0.0000	-1.5708	-2.5344	-1.5708	-0.0000	-0.0000	-0.0000	-0.0001	-0.2554	-0.0002	0.0000	0.0000	0.2942	1.8909	1.6620	0.1944	-0.0640	0.0291	0.0265	2.0667	1.7799	0.1874	-0.0511	0.0000	0.3176	24.7500	27.1139	2.0170	-0.5497	0.0002
1086.2570	-0.0000	-1.5708	-2.5369	-1.5708	0.0000	-0.0000	-0.0000	-0.0001	-0.2505	-0.0001	0.0000	0.0000	0.2969	1.8187	1.8730	0.2062	-0.0683	0.0337	0.0267	2.0588	1.7777	0.1868	-0.0509	0.0000	0.3195	24.6558	27.0231	2.0100	-0.5478	0.0002
1086.2690	-0.0000	-1.5708	-2.5399	-1.5708	-0.0000	-0.0000	-0.0000	-0.0001	-0.2411	-0.0001	0.0000	0.0000	0.2969	1.6929	1.8879	0.2495	-0.0556	0.0013	0.0273	2.0496	1.7793	0.1862	-0.0507	0.0000	0.3265	24.5457	26.9599	2.0041	-0.5462	0.0002
1086.2790	-0.0000	-1.5708	-2.5422	-1.5708	-0.0000	0.0000	-0.0000	-0.0001	-0.2370	-0.0001	0.0000	0.0000	0.2828	1.7357	1.8629	0.2434	-0.0724	0.0394	0.0274	2.0419	1.7780	0.1856	-0.0506	0.0000	0.3283	24.4534	26.8764	1.9977	-0.5444	0.0002
1086.2890	0.0000	-1.5708	-2.5446	-1.5708	-0.0000	-0.0000	-0.0000	-0.0001	-0.2276	-0.0001	0.0000	0.0000	0.2886	1.7498	1.8109	0.2485	-0.0814	0.0272	0.0276	2.0347	1.7770	0.1850	-0.0504	0.0000	0.3300	24.3675	26.7952	1.9914	-0.5427	0.0002
1086.2990	-0.0000	-1.5708	-2.5468	-1.5708	-0.0000	0.0000	-0.0000	-0.0001	-0.2213	-0.0001	0.0000	0.0000	0.2353	1.7016	1.6584	0.2516	-0.0584	0.0676	0.0277	2.0275	1.7759	0.1844	-0.0503	0.0000	0.3317	24.2807	26.7139	1.9852	-0.5410	0.0002
1086.3090	0.0000	-1.5708	-2.5490	-1.5708	-0.0000	0.0000	-0.0000	-0.0001	-0.2190	-0.0001	0.0000	0.0000	0.3214	1.6217	1.9527	0.2644	-0.0703	0.0141	0.0278	2.0201	1.7752	0.1839	-0.0501	0.0000	0.3334	24.1927	26.6360	1.9791	-0.5394	0.0002
1086.3210	-0.0000	-1.5708	-2.5515	-1.5708	-0.0000	-0.0000	-0.0000	-0.0001	-0.2103	-0.0001	0.0000	0.0000	0.2654	1.6391	1.7076	0.2504	-0.0389	0.0289	0.0280	2.0122	1.7745	0.1832	-0.0499	0.0000	0.3353	24.0981	26.5447	1.9721	-0.5375	0.0002
1086.3310	0.0000	-1.5708	-2.5536	-1.5708	0.0000	-0.0000	-0.0000	-0.0001	-0.2044	-0.0000	0.0000	0.0000	0.1801	1.7216	1.7725	0.2671	-0.0483	0.0341	0.0281	2.0057	1.7744	0.1827	-0.0498	0.0000	0.3368	24.0204	26.4728	1.9665	-0.5359	0.0002
1086.3410	-0.0000	-1.5708	-2.5556	-1.5708	0.0000	-0.0000	-0.0000	-0.0001	-0.2002	0.0000	0.0000	0.0000	0.2030	1.5310	1.9075	0.2513	-0.0729	0.0157	0.0282	1.9993	1.7745	0.1822	-0.0497	0.0000	0.3382	23.9429	26.4027	1.9611	-0.5345	0.0002
1086.3510	-0.0000	-1.5708	-2.5575	-1.5708	0.0000	0.0000	-0.0000	-0.0001	-0.1932	0.0000	0.0000	0.0000	0.2030	1.5635	1.7556	0.2716	-0.0694	0.0422	0.0284	1.9930	1.7748	0.1817	-0.0495	0.0000	0.3396	23.8678	26.3350	1.9560	-0.5331	0.0002
1086.3610	0.0000	-1.5708	-2.5594	-1.5708	0.0000	-0.0000	-0.0001	-0.0001	-0.1889	0.0000	0.0000	-0.0000	0.2311	1.4863	1.7477	0.2201	-0.0774	0.0398	0.0285	1.9869	1.7750	0.1812	-0.0494	0.0000	0.3410	23.7944	26.2659	1.9505	-0.5316	0.0002
1086.3730	-0.0000	-1.5708	-2.5616	-1.5708	0.0000	0.0000	-0.0001	-0.0001	-0.1805	0.0000	0.0000	-0.0000	0.2774	1.6183	1.7982	0.2516	-0.0614	0.0145	0.0289	1.9801	1.7779	0.1808	-0.0493	0.0000	0.3461	23.7131	26.2136	1.9458	-0.5303	0.0002
1086.3830	0.0000	-1.5708	-2.5634	-1.5708	0.0000	0.0000	-0.0000	-0.0000	-0.1758	0.0000	0.0000	-0.0000	0.3139	1.5728	1.8519	0.2549	-0.0715	0.0283	0.0290	1.9743	1.7787	0.1803	-0.0491	0.0000	0.3474	23.6438	26.1493	1.9408	-0.5289	0.0002
1086.3950	-0.0000	-1.5708	-2.5655	-1.5708	0.0000	0.0000	-0.0000	-0.0000	-0.1664	0.0000	0.0000	-0.0000	0.2383	1.4777	1.8091	0.2565	-0.0322	0.0537	0.0291	1.9677	1.7800	0.1798	-0.0490	0.0000	0.3488	23.5649	26.0759	1.9351	-0.5274	0.0002
1086.4050	-0.0000	-1.5708	-2.5671	-1.5708	0.0000	0.0000	-0.0000	-0.0001	-0.1612	0.0001	0.0000	0.0000	0.1858	1.4871	1.8833	0.2871	-0.0637	0.0349	0.0292	1.9624	1.7814	0.1794	-0.0489	0.0000	0.3500	23.5012	26.0186	1.9307	-0.5262	0.0002
1086.4150	-0.0000	-1.5708	-2.5686	-1.5708	-0.0000	-0.0000	-0.0000	-0.0001	-0.1546	0.0001	0.0000	0.0000	0.2898	1.4686	1.8724	0.2495	-0.0599	0.0302	0.0293	1.9574	1.7827	0.1790	-0.0488	0.0000	0.3511	23.4413	25.9601	1.9262	-0.5250	0.0002
1086.4270	-0.0000	-1.5708	-2.5705	-1.5708	-0.0000	-0.0000	-0.0000	-0.0001	-0.1456	0.0001	0.0000	0.0000	0.3092	1.4170	1.7354	0.2386	-0.0806	0.0163	0.0294	1.9514	1.7850	0.1785	-0.0487	0.0000	0.3524	23.3692	25.8968	1.9214	-0.5236	0.0002
1086.4370	-0.0000	-1.5708	-2.5719	-1.5708	0.0000	0.0000	-0.0000	-0.0001	-0.1378	0.0001	0.0000	0.0000	0.2956	1.3741	1.7235	0.2489	-0.0474	0.0361	0.0295	1.9467	1.7870	0.1781	-0.0485	0.0000	0.3534	23.3137	25.8441	1.9173	-0.5225	0.0002
1086.4490	0.0000	-1.5708	-2.5735	-1.5708	-0.0000	-0.0000	-0.0000	-0.0002	-0.1332	0.0001	0.0000	0.0000	0.2200	1.4909	1.9446	0.2431	-0.0356	0.0271	0.0296	1.9415	1.7897	0.1777	-0.0484	0.0000	0.3545	23.2511	25.7850	1.9128	-0.5213	0.0002
1086.4590	0.0000	-1.5708	-2.5748	-1.5708	0.0000	0.0000	-0.0000	-0.0002	-0.1259	0.0001	0.0000	0.0000	0.2781	1.3522	1.8081	0.2675	-0.0698	0.0400	0.0297	1.9373	1.7921	0.1774	-0.0483	0.0000	0.3554	23.2003	25.7376	1.9090	-0.5203	0.0002
1086.4690	0.0000	-1.5708	-2.5760	-1.5708	-0.0000	0.0000	-0.0000	-0.0001	-0.1196	0.0001	0.0000	0.0000	0.3233	1.4506	1.7911	0.2749	-0.0350	0.0385	0.0299	1.9334	1.7960	0.1771	-0.0483	0.0000	0.3585	23.1545	25.7073	1.9063	-0.5195	0.0002
1086.4790	0.0000	-1.5708	-2.5772	-1.5708	-0.0000	0.0000	-0.0000	-0.0001	-0.1122	0.0001	0.0000	0.0000	0.4688	1.3816	1.7362	0.2484	-0.0693	0.0379	0.0300	1.9297	1.7991	0.1768	-0.0482	0.0000	0.3593	23.1093	25.6653	1.9030	-0.5186	0.0002
1086.4910	-0.0000	-1.5708	-2.5785	-1.5708	-0.0000	0.0000	-0.0000	-0.0001	-0.1067	0.0001	0.0000	0.0000	0.4379	1.4519	1.8574	0.2557	-0.0511	0.0430	0.0301	1.9253	1.8030	0.1765	-0.0481	0.0000	0.3602	23.0569	25.6174	1.8993	-0.5176	0.0002
1086.5010	0.0000	-1.5708	-2.5796	-1.5708	-0.0000	0.0000	-0.0000	-0.0001	-0.1010	0.0001	0.0000	0.0000	0.2470	1.3271	1.9012	0.2401	-0.0500	0.0356	0.0301	1.9218	1.8068	0.1762	-0.0480	0.0000	0.3609	23.0149	25.5831	1.8967	-0.5169	0.0002
1086.5110	0.0000	-1.5708	-2.5805	-1.5708	0.0000	-0.0000	0.0000	-0.0001	-0.0944	0.0001	0.0000	0.0000	0.3174	1.3247	1.8802	0.2830	-0.0781	0.0394	0.0302	1.9185	1.8105	0.1760	-0.0480	0.0000	0.3616	22.9762	25.5469	1.8939	-0.5161	0.0002
1086.5210	-0.0000	-1.5708	-2.5814	-1.5708	0.0000	-0.0000	0.0000	-0.0001	-0.0879	0.0001	0.0000	0.0000	0.3895	1.3186	1.8584	0.2588	-0.0793	0.0591	0.0302	1.9160	1.8144	0.1757	-0.0479	0.0000	0.3622	22.9462	25.5134	1.8913	-0.5154	0.0002
1086.5310	0.0000	-1.5708	-2.5823	-1.5708	-0.0000	-0.0000	0.0000	-0.0001	-0.0802	0.0001	0.0000	0.0000	0.3928	1.3112	1.8180	0.2813	-0.0542	0.0362	0.0303	1.9130	1.8186	0.1755	-0.0478	0.0000	0.3628	22.9098	25.4831	1.8889	-0.5148	0.0002
1086.5430	-0.0000	-1.5708	-2.5832	-1.5708	0.0000	0.0000	0.0000	-0.0001	-0.0751	0.0001	0.0000	0.0000	0.2848	1.2195	1.9031	0.2599	-0.0665	0.0457	0.0303	1.9100	1.8236	0.1752	-0.0478	0.0000	0.3634	22.8742	25.4461	1.8861	-0.5140	0.0002
1086.5530	-0.0000	-1.5708	-2.5839	-1.5708	-0.0000	-0.0000	0.0000	-0.0002	-0.0702	0.0001	0.0000	0.0000	0.3461	1.3145	1.9956	0.2808	-0.0541	0.0164	0.0304	1.9077	1.8285	0.1751	-0.0477	0.0000	0.3639	22.8464	25.4221	1.8843	-0.5135	0.0002
1086.5630	-0.0000	-1.5708	-2.5846	-1.5708	-0.0000	0.0000	0.0000	-0.0002	-0.0609	0.0001	0.0000	0.0000	0.4045	1.3554	1.7267	0.2712	-0.0453	0.0888	0.0264	1.9027	1.7953	0.1732	-0.0472	0.0000	0.3164	22.7863	25.0249	1.8638	-0.5080	0.0002
1086.5750	-0.0000	-1.5708	-2.5852	-1.5708	-0.0000	0.0000	0.0000	-0.0001	-0.0547	0.0001	0.0000	0.0000	0.2615	1.3109	1.8243	0.2825	-0.0316	0.0522	0.0305	1.9034	1.8400	0.1747	-0.0476	0.0000	0.3656	22.7948	25.3782	1.8808	-0.5125	0.0002
1086.5850	0.0000	-1.5708	-2.5858	-1.5708	-0.0000	0.0000	0.0000	-0.0001	-0.0494	0.0001	0.0000	0.0000	0.3420	1.3216	1.8803	0.2445	-0.0276	0.0329	0.0306	1.9016	1.8452	0.1746	-0.0476	0.0000	0.3659	22.7732	25.3580	1.8793	-0.5121	0.0002
1086.5970	0.0000	-1.5708	-2.5864	-1.5708	0.0000	-0.0000	0.0000	-0.0002	-0.0444	0.0000	0.0000	0.0000	0.4261	1.3409	2.1652	0.2621	-0.0450	0.0235	0.0306	1.8995	1.8521	0.1745	-0.0475	0.0000	0.3663	22.7484	25.3385	1.8777	-0.5117	0.0002
1086.6070	0.0000	-1.5708	-2.5867	-1.5708	0.0000	0.0000	0.0000	-0.0002	-0.0364	0.0000	0.0000	0.0000	0.4388	1.3656	2.0215	0.2773	-0.0420	0.0652	0.0306	1.8984	1.8576	0.1743	-0.0475	0.0000	0.3666	22.7350	25.3213	1.8764	-0.5114	0.0002
1086.6190	-0.0000	-1.5708	-2.5871	-1.5708	0.0000	-0.0000	0.0000	-0.0002	-0.0286	0.0000	0.0000	0.0000	0.3159	1.3242	1.9741	0.2619	-0.0498	0.0434	0.0306	1.8970	1.8653	0.1743	-0.0475	0.0000	0.3668	22.7180	25.3101	1.8755	-0.5111	0.0002
1086.6290	0.0000	-1.5709	-2.5874	-1.5708	-0.0000	0.0000	0.0000	-0.0003	-0.0218	0.0000	0.0000	0.0000	0.4172	1.3472	2.0162	0.2593	-0.0486	0.0549	0.0306	1.8963	1.8715	0.1742	-0.0475	0.0000	0.3670	22.7093	25.2991	1.8747	-0.5109	0.0002
1086.6390	0.0000	-1.5708	-2.5875	-1.5707	0.0000	-0.0000	0.0000	-0.0004	-0.0153	0.0000	0.0000	0.0000	0.4362	1.4440	2.0499	0.2558	-0.0571	0.0491	0.0307	1.8958	1.8782	0.1741	-0.0475	0.0000	0.3671	22.7039	25.2922	1.8741	-0.5107	0.0002
1086.6510	-0.0000	-1.5708	-2.5877	-1.5708	0.0000	-0.0000	0.0000	-0.0003	-0.0074	0.0000	0.0000	0.0000	0.3611	1.4836	2.0754	0.2491	-0.0199	0.0287	0.0307	1.8951	2.0825	0.1741	-0.0474	0.0000	0.3672	22.6956	25.2862	1.8736	-0.5106	0.0002
1086.6610	-0.0000	-1.5708	-2.5877	-1.5708	0.0000	-0.0000	0.0000	-0.0003	0.0013	0.0000	0.0000	0.0000	0.4256	1.4954	2.3296	0.2632	-0.0259	0.0511	0.0307	1.8950	2.5084	0.1741	-0.0474	0.0000	0.3672	22.6943	25.2850	1.8735	-0.5106	0.0002
1086.6730	0.0000	-1.5708	-2.5877	-1.5708	-0.0000	-0.0000	0.0000	-0.0004	0.0099	0.0000	0.0000	0.0000	0.4076	1.5637	2.7620	0.2483	-0.0435	0.0528	0.0306	1.8955	2.9907	0.1741	-0.0474	0.0000	0.3665	22.6999	25.2805	1.8734	-0.5105	0.0002
1086.6830	-0.0000	-1.5708	-2.5875	-1.5708	0.0000	-0.0000	0.0000	-0.0006	0.0167	0.0000	0.0000	0.0000	0.4406	1.5166	2.8672	0.2690	-0.0442	0.0655	0.0306	1.8956	3.2222	0.1741	-0.0474	0.0000	0.3664	22.7010	25.2872	1.8739	-0.5107	0.0002
1086.6930	-0.0001	-1.5708	-2.5873	-1.5708	0.0000	0.0000	0.0000	-0.0003	0.0205	0.0000	0.0000	0.0000	0.4082	1.6269	3.0224	0.2568	-0.0480	0.0360	0.0306	1.8961	3.2307	0.1741	-0.0475	0.0000	0.3663	22.7072	25.2920	1.8743	-0.5108	0.0002
1086.7050	-0.0000	-1.5708	-2.5870	-1.5708	0.0000	-0.0000	0.0000	-0.0001	0.0266	0.0000	0.0000	0.0000	0.3252	1.6495	3.0781	0.2897	-0.0546	0.0643	0.0306	1.8970	3.2413	0.1742	-0.0475	0.0000	0.3661	22.7188	25.3029	1.8751	-0.5110	0.0002
1086.7150	-0.0000	-1.5708	-2.5867	-1.5708	-0.0000	-0.0000	0.0000	-0.0000	0.0313	0.0000	0.0000	0.0000	0.3894	1.6443	3.1401	0.2243	-0.0346	0.0570	0.0306	1.8980	3.2501	0.1743	-0.0475	0.0000	0.3659	22.7299	25.3113	1.8758	-0.5112	0.0002
1086.7270	0.0000	-1.5708	-2.5863	-1.5708	0.0000	-0.0000	0.0000	-0.0000	0.0374	0.0000	0.0000	0.0000	0.3797	1.6771	3.2390	0.2610	-0.0612	0.0665	0.0305	1.8994	3.2614	0.1744	-0.0475	0.0000	0.3656	22.7465	25.3287	1.8771	-0.5116	0.0002
1086.7370	-0.0000	-1.5708	-2.5859	-1.5708	0.0000	-0.0000	0.0000	-0.0000	0.0438	0.0000	0.0000	0.0000	0.3371	1.6774	3.3316	0.2780	-0.0467	0.0557	0.0305	1.9003	3.2706	0.1745	-0.0476	0.0000	0.3653	22.7583	25.3405	1.8780	-0.5118	0.0002
1086.7490	-0.0000	-1.5708	-2.5854	-1.5708	-0.0000	0.0000	0.0000	-0.0000	0.0503	0.0000	0.0000	0.0000	0.4571	1.7182	3.3679	0.2490	-0.0370	0.0488	0.0305	1.9023	3.2821	0.1746	-0.0476	0.0000	0.3650	22.7819	25.3597	1.8794	-0.5122	0.0002
1086.7590	0.0000	-1.5708	-2.5848	-1.5708	0.0000	-0.0000	0.0000	-0.0000	0.0578	0.0000	0.0000	0.0000	0.3947	1.7760	3.3335	0.2233	-0.0487	0.0657	0.0304	1.9041	3.2920	0.1748	-0.0476	0.0000	0.3646	22.8037	25.3789	1.8810	-0.5126	0.0002
1086.7710	-0.0000	-1.5708	-2.5841	-1.5708	0.0000	-0.0000	0.0000	-0.0000	0.0652	0.0000	0.0000	0.0000	0.4157	1.7257	3.3973	0.2742	-0.0543	0.0412	0.0302	1.9063	3.3024	0.1749	-0.0477	0.0000	0.3619	22.8301	25.3881	1.8821	-0.5129	0.0002
1086.7810	0.0000	-1.5708	-2.5833	-1.5708	-0.0000	0.0000	0.0000	0.0000	0.0730	0.0000	0.0000	0.0000	0.4271	1.8820	3.2931	0.2323	-0.0426	0.0756	0.0302	1.9085	3.3131	0.1751	-0.0477	0.0000	0.3614	22.8560	25.4151	1.8842	-0.5135	0.0002
1086.7910	-0.0000	-1.5708	-2.5826	-1.5708	0.0000	-0.0000	0.0000	0.0000	0.0790	0.0000	0.0000	0.0000	0.3882	1.7942	3.2597	0.2654	-0.0310	0.0393	0.0301	1.9110	3.3238	0.1753	-0.0478	0.0000	0.3609	22.8857	25.4428	1.8863	-0.5141	0.0002
1086.8030	0.0000	-1.5708	-2.5816	-1.5708	0.0000	-0.0000	0.0000	0.0000	0.0872	0.0000	0.0000	0.0000	0.4465	1.9273	3.1540	0.2387	-0.0412	0.0501	0.0301	1.9141	3.3367	0.1755	-0.0478	0.0000	0.3602	22.9233	25.4768	1.8890	-0.5148	0.0002
1086.8130	-0.0000	-1.5708	-2.5807	-1.5708	0.0000	-0.0000	0.0000	0.0000	0.0899	0.0000	0.0000	0.0000	0.3127	1.8708	3.4635	0.2544	-0.0274	0.0775	0.0300	1.9171	3.3479	0.1757	-0.0479	0.0000	0.3596	22.9587	25.5089	1.8915	-0.5155	0.0002
1086.8250	0.0000	-1.5708	-2.5796	-1.5708	0.0000	-0.0000	0.0000	0.0000	0.0980	0.0000	0.0000	0.0000	0.4473	1.8272	3.4468	0.2643	-0.0400	0.0449	0.0300	1.9207	3.3615	0.1760	-0.0480	0.0000	0.3588	23.0019	25.5501	1.8946	-0.5163	0.0002
1086.8350	0.0000	-1.5708	-2.5786	-1.5708	-0.0000	0.0000	0.0000	0.0000	0.1043	0.0000	0.0000	0.0000	0.4288	1.9418	3.4549	0.2526	-0.0475	0.0934	0.0299	1.9240	3.3731	0.1763	-0.0480	0.0000	0.3581	23.0415	25.5860	1.8974	-0.5171	0.0002
1086.8450	-0.0000	-1.5708	-2.5775	-1.5708	-0.0000	0.0000	0.0000	0.0000	0.1138	0.0000	0.0000	0.0000	0.3884	1.8952	3.4546	0.2590	-0.0308	0.0540	0.0298	1.9272	3.3849	0.1766	-0.0481	0.0000	0.3573	23.0803	25.6239	1.9002	-0.5179	0.0002
1086.8570	0.0000	-1.5708	-2.5761	-1.5708	0.0000	0.0000	0.0000	0.0000	0.1207	0.0000	0.0000	0.0000	0.4036	1.9689	3.3569	0.2611	-0.0530	0.0704	0.0298	1.9318	3.3994	0.1769	-0.0482	0.0000	0.3564	23.1355	25.6734	1.9042	-0.5189	0.0002
1086.8690	-0.0000	-1.5708	-2.5746	-1.5708	-0.0000	-0.0000	0.0000	0.0000	0.1274	0.0000	0.0000	0.0000	0.5087	1.9242	3.3589	0.2583	-0.0408	0.0606	0.0294	1.9364	3.4114	0.1772	-0.0483	0.0000	0.3518	23.1901	25.6987	1.9068	-0.5197	0.0002
1086.8790	-0.0000	-1.5708	-2.5732	-1.5708	-0.0000	-0.0000	0.0000	0.0000	0.1329	0.0000	0.0000	0.0000	0.3730	1.9432	3.5320	0.2599	-0.0653	0.0525	0.0293	1.9406	3.4242	0.1775	-0.0484	0.0000	0.3508	23.2408	25.7478	1.9106	-0.5207	0.0002
1086.8890	-0.0000	-1.5708	-2.5719	-1.5708	0.0000	-0.0000	0.0000	0.0001	0.1414	0.0000	0.0000	0.0000	0.4807	1.9792	3.2470	0.2513	-0.0195	0.0955	0.0292	1.9450	3.4368	0.1779	-0.0485	0.0000	0.3499	23.2930	25.7946	1.9143	-0.5217	0.0002
1086.9010	0.0000	-1.5708	-2.5702	-1.5708	-0.0000	-0.0000	0.0000	0.0001	0.1467	0.0000	0.0000	0.0000	0.4606	2.0280	3.4407	0.2461	-0.0462	0.0661	0.0291	1.9505	3.4524	0.1783	-0.0486	0.0000	0.3487	23.3586	25.8556	1.9190	-0.5230	0.0002
1086.9110	-0.0000	-1.5708	-2.5687	-1.5708	0.0000	-0.0000	0.0000	0.0001	0.1500	0.0000	0.0000	0.0000	0.3343	1.9875	3.5807	0.2748	-0.0763	0.0487	0.0290	1.9553	3.4655	0.1787	-0.0487	0.0000	0.3477	23.4160	25.9080	1.9230	-0.5241	0.0002
1086.9230	-0.0000	-1.5708	-2.5668	-1.5708	0.0000	0.0000	0.0000	0.0001	0.1589	0.0000	0.0000	0.0000	0.3275	2.0031	3.5490	0.2553	-0.0383	0.0723	0.0289	1.9614	3.4818	0.1792	-0.0488	0.0000	0.3463	23.4889	25.9759	1.9282	-0.5255	0.0002
1086.9330	-0.0000	-1.5708	-2.5652	-1.5708	0.0000	-0.0000	0.0000	0.0001	0.1673	0.0000	0.0000	0.0000	0.4417	2.0235	3.4440	0.2713	-0.0268	0.0638	0.0288	1.9664	3.4955	0.1796	-0.0489	0.0000	0.3452	23.5496	26.0341	1.9326	-0.5267	0.0002
1086.9450	0.0000	-1.5708	-2.5631	-1.5708	0.0000	-0.0000	0.0000	0.0001	0.1715	0.0000	0.0000	0.0000	0.3435	2.0124	3.5743	0.2421	-0.0209	0.0630	0.0287	1.9729	3.5122	0.1801	-0.0491	0.0000	0.3437	23.6271	26.1061	1.9382	-0.5282	0.0002
1086.9550	-0.0000	-1.5708	-2.5614	-1.5708	-0.0000	-0.0000	0.0000	0.0001	0.1777	0.0000	0.0000	0.0000	0.4101	2.0998	3.5977	0.2797	-0.0423	0.0854	0.0286	1.9786	3.5265	0.1805	-0.0492	0.0000	0.3425	23.6949	26.1690	1.9431	-0.5296	0.0002
1086.9650	-0.0000	-1.5708	-2.5595	-1.5708	-0.0000	0.0000	0.0000	0.0001	0.1856	0.0000	0.0000	0.0000	0.3788	2.0885	3.4385	0.2598	-0.0454	0.0420	0.0281	1.9840	3.5368	0.1808	-0.0493	0.0000	0.3362	23.7603	26.1943	1.9461	-0.5304	0.0002
1086.9770	0.0000	-1.5708	-2.5573	-1.5708	-0.0000	0.0000	0.0000	0.0001	0.1927	0.0000	0.0000	0.0000	0.4582	2.0735	3.4092	0.2561	-0.0189	0.0747	0.0279	1.9911	3.5542	0.1814	-0.0494	0.0000	0.3346	23.8457	26.2745	1.9523	-0.5321	0.0002
1086.9870	-0.0000	-1.5708	-2.5553	-1.5708	0.0000	-0.0000	0.0000	0.0000	0.1962	0.0000	0.0000	0.0000	0.2893	2.1467	3.5845	0.2641	-0.0178	0.0698	0.0278	1.9975	3.5688	0.1819	-0.0496	0.0000	0.3332	23.9217	26.3422	1.9575	-0.5335	0.0002
1086.9990	-0.0000	-1.5708	-2.5529	-1.5708	0.0000	0.0000	0.0000	0.0000	0.2058	0.0000	0.0000	0.0000	0.4125	2.1590	3.5922	0.2775	-0.0117	0.0733	0.0277	2.0050	3.5868	0.1825	-0.0497	0.0000	0.3315	24.0114	26.4283	1.9643	-0.5353	0.0002
1087.0090	-0.0000	-1.5708	-2.5509	-1.5708	0.0000	0.0000	0.0000	0.0001	0.2126	0.0000	0.0000	0.0000	0.3442	2.2486	3.4670	0.2617	-0.0341	0.0505	0.0276	2.0117	3.6018	0.1830	-0.0499	0.0000	0.3300	24.0918	26.5000	1.9697	-0.5368	0.0002
1087.0210	-0.0000	-1.5708	-2.5483	-1.5708	-0.0000	-0.0000	0.0000	0.0001	0.2180	0.0000	0.0000	0.0000	0.4161	2.1852	3.7321	0.2664	-0.0535	0.0736	0.0274	2.0197	3.6204	0.1837	-0.0501	0.0000	0.3281	24.1871	26.5911	1.9767	-0.5387	0.0002
1087.0310	-0.0000	-1.5708	-2.5461	-1.5708	0.0000	-0.0000	0.0000	0.0001	0.2261	0.0001	0.0000	0.0000	0.4290	2.1766	3.6325	0.2514	-0.0186	0.0598	0.0273	2.0267	3.6359	0.1842	-0.0502	0.0000	0.3265	24.2711	26.6679	1.9828	-0.5404	0.0002
1087.0430	-0.0000	-1.5708	-2.5434	-1.5708	0.0000	0.0000	0.0000	0.0001	0.2316	0.0001	0.0000	0.0000	0.3825	2.1586	3.7584	0.2793	-0.0363	0.0724	0.0271	2.0353	3.6548	0.1849	-0.0504	0.0000	0.3245	24.3748	26.7630	1.9900	-0.5423	0.0002
1087.0530	-0.0000	-1.5708	-2.5410	-1.5708	-0.0000	-0.0000	0.0000	0.0001	0.2383	0.0001	0.0000	0.0000	0.4238	2.2147	3.7941	0.2637	-0.0246	0.0697	0.0269	2.0427	3.6710	0.1855	-0.0506	0.0000	0.3227	24.4630	26.8465	1.9965	-0.5441	0.0002
1087.0650	-0.0000	-1.5708	-2.5381	-1.5708	-0.0000	-0.0000	0.0000	0.0001	0.2459	0.0001	0.0000	0.0000	0.3581	2.2368	3.7349	0.2780	-0.0216	0.0639	0.0262	2.0515	3.6855	0.1860	-0.0507	0.0000	0.3144	24.5690	26.8986	2.0018	-0.5456	0.0002
1087.0750	0.0000	-1.5708	-2.5356	-1.5708	0.0000	0.0000	0.0000	0.0000	0.2507	0.0000	0.0000	0.0000	0.3379	2.3030	3.8589	0.2603	-0.0214	0.0762	0.0261	2.0593	3.7020	0.1866	-0.0509	0.0000	0.3125	24.6621	26.9858	2.0086	-0.5474	0.0002
1087.0850	-0.0000	-1.5708	-2.5330	-1.5708	0.0000	0.0000	0.0000	0.0001	0.2593	0.0000	0.0000	0.0000	0.3739	2.2485	3.6248	0.2451	-0.0297	0.0675	0.0259	2.0676	3.7185	0.1873	-0.0510	0.0000	0.3106	24.7609	27.0744	2.0155	-0.5493	0.0002
1087.0970	-0.0000	-1.5708	-2.5299	-1.5708	0.0000	-0.0000	0.0000	0.0001	0.2654	0.0000	0.0000	0.0000	0.2985	2.2380	3.7722	0.2451	-0.0111	0.0528	0.0257	2.0774	3.7388	0.1880	-0.0512	0.0000	0.3083	24.8789	27.1845	2.0239	-0.5516	0.0002
1087.1070	-0.0000	-1.5708	-2.5272	-1.5708	-0.0000	-0.0000	0.0000	0.0001	0.2712	0.0000	0.0000	0.0000	0.3983	2.3588	3.7082	0.2841	-0.0200	0.0561	0.0256	2.0858	3.7560	0.1887	-0.0514	0.0000	0.3063	24.9788	27.2786	2.0312	-0.5536	0.0002
1087.1190	0.0000	-1.5708	-2.5238	-1.5708	-0.0000	-0.0000	0.0000	0.0002	0.2760	0.0000	0.0000	0.0000	0.3994	2.2801	3.7084	0.2708	-0.0235	0.0447	0.0254	2.0962	3.7765	0.1895	-0.0517	0.0000	0.3038	25.1035	27.3909	2.0398	-0.5559	0.0002
1087.1290	-0.0000	-1.5708	-2.5211	-1.5708	-0.0000	0.0000	0.0000	0.0002	0.2843	0.0000	0.0000	0.0000	0.2496	2.2849	3.7051	0.2810	-0.0394	0.0725	0.0252	2.1050	3.7940	0.1902	-0.0518	0.0000	0.3017	25.2088	27.4891	2.0475	-0.5580	0.0002
1087.1410	0.0000	-1.5708	-2.5176	-1.5708	-0.0000	0.0000	0.0000	0.0001	0.2888	0.0000	0.0000	0.0000	0.3150	2.3242	3.8575	0.2753	-0.0169	0.0433	0.0250	2.1155	3.8153	0.1911	-0.0521	0.0000	0.2991	25.3352	27.6094	2.0566	-0.5605	0.0002
1087.1510	-0.0000	-1.5708	-2.5147	-1.5708	-0.0000	0.0000	0.0000	0.0001	0.2971	0.0000	0.0000	0.0000	0.3442	2.2983	3.7741	0.2854	-0.0466	0.0448	0.0248	2.1245	3.8328	0.1918	-0.0523	0.0000	0.2968	25.4425	27.7071	2.0643	-0.5626	0.0002
1087.1610	-0.0000	-1.5708	-2.5118	-1.5708	-0.0000	-0.0000	0.0000	0.0001	0.2992	0.0000	0.0000	0.0000	0.3613	2.3297	4.0458	0.2791	-0.0012	0.0661	0.0246	2.1338	3.8508	0.1925	-0.0525	0.0000	0.2945	25.5541	27.8090	2.0722	-0.5648	0.0002
1087.1710	-0.0000	-1.5708	-2.5087	-1.5708	0.0000	-0.0000	0.0000	0.0001	0.3075	0.0000	0.0000	0.0000	0.3093	2.3531	3.9228	0.2560	0.0022	0.0842	0.0238	2.1427	3.8627	0.1930	-0.0526	0.0000	0.2848	25.6610	27.8533	2.0771	-0.5661	0.0002
1087.1810	-0.0000	-1.5708	-2.5056	-1.5708	0.0000	-0.0000	0.0000	0.0001	0.3130	0.0000	0.0000	0.0000	0.4396	2.3556	4.0335	0.2564	-0.0125	0.0773	0.0236	2.1525	3.8810	0.1938	-0.0528	0.0000	0.2824	25.7784	27.9606	2.0855	-0.5684	0.0002
1087.1930	-0.0000	-1.5708	-2.5017	-1.5708	0.0000	0.0000	0.0000	0.0001	0.3227	0.0000	0.0000	0.0000	0.3977	2.4433	3.6987	0.3020	-0.0349	0.0541	0.0233	2.1642	3.9030	0.1947	-0.0531	0.0000	0.2794	25.9187	28.0897	2.0954	-0.5711	0.0002
1087.2030	-0.0000	-1.5708	-2.4985	-1.5708	0.0000	0.0000	0.0000	0.0001	0.3265	0.0000	0.0000	0.0000	0.4031	2.4199	3.9138	0.3041	-0.0535	0.0420	0.0231	2.1742	3.9218	0.1955	-0.0533	0.0000	0.2769	26.0380	28.2013	2.1041	-0.5735	0.0002
1087.2130	0.0000	-1.5708	-2.4952	-1.5708	0.0000	0.0000	0.0000	0.0001	0.3326	0.0000	0.0000	0.0000	0.4623	2.4669	3.8977	0.2453	-0.0540	0.0681	0.0229	2.1846	3.9408	0.1963	-0.0535	0.0000	0.2743	26.1621	28.3155	2.1128	-0.5758	0.0002
1087.2230	-0.0000	-1.5708	-2.4918	-1.5708	-0.0000	0.0000	0.0000	0.0001	0.3370	0.0000	0.0000	0.0000	0.3585	2.4057	4.0220	0.2610	-0.0237	0.0591	0.0227	2.1950	3.9596	0.1971	-0.0537	0.0000	0.2717	26.2867	28.4281	2.1216	-0.5782	0.0002
1087.2330	-0.0000	-1.5708	-2.4884	-1.5708	-0.0000	-0.0000	0.0000	0.0001	0.3445	0.0000	0.0000	0.0000	0.3372	2.4417	3.8583	0.2913	-0.0236	0.0970	0.0225	2.2054	3.9787	0.1979	-0.0539	0.0000	0.2690	26.4113	28.5433	2.1303	-0.5806	0.0002
1087.2450	-0.0000	-1.5708	-2.4843	-1.5708	0.0000	-0.0000	0.0000	0.0001	0.3508	0.0000	0.0000	0.0000	0.2394	2.4394	3.8307	0.3100	-0.0434	0.0529	0.0222	2.2181	4.0019	0.1989	-0.0542	0.0000	0.2656	26.5634	28.6837	2.1413	-0.5836	0.0002
1087.2550	0.0000	-1.5708	-2.4808	-1.5708	-0.0000	0.0000	0.0000	0.0001	0.3546	0.0000	0.0000	0.0000	0.3505	2.4521	4.1129	0.3028	-0.0280	0.0607	0.0219	2.2290	4.0214	0.1998	-0.0545	0.0000	0.2628	26.6938	28.8022	2.1503	-0.5861	0.0002
1087.2650	0.0000	-1.5708	-2.4772	-1.5708	-0.0000	0.0000	0.0000	0.0001	0.3619	0.0000	0.0000	0.0000	0.2897	2.5487	3.9904	0.2780	-0.0403	0.0722	0.0210	2.2391	4.0336	0.2003	-0.0546	0.0000	0.2514	26.8154	28.8508	2.1562	-0.5877	0.0002
1087.2750	0.0000	-1.5708	-2.4735	-1.5708	0.0000	-0.0000	0.0000	0.0001	0.3668	0.0000	0.0000	0.0000	0.2810	2.4729	4.1820	0.2683	-0.0281	0.0650	0.0208	2.2502	4.0533	0.2012	-0.0548	0.0000	0.2485	26.9482	28.9734	2.1655	-0.5902	0.0002
1087.2850	0.0000	-1.5708	-2.4698	-1.5708	-0.0000	-0.0000	0.0000	0.0001	0.3734	0.0000	0.0000	0.0000	0.3112	2.4350	3.9958	0.2833	-0.0379	0.0462	0.0205	2.2615	4.0731	0.2021	-0.0551	0.0000	0.2455	27.0838	29.0967	2.1751	-0.5928	0.0002
1087.2970	0.0001	-1.5708	-2.4653	-1.5708	0.0000	-0.0000	0.0000	0.0000	0.3823	0.0000	0.0000	0.0000	0.3262	2.4728	3.9479	0.2762	-0.0303	0.0748	0.0202	2.2752	4.0969	0.2032	-0.0554	0.0000	0.2419	27.2474	29.2463	2.1866	-0.5960	0.0002
1087.3070	-0.0000	-1.5708	-2.4614	-1.5708	0.0000	0.0000	0.0000	0.0000	0.3849	0.0000	0.0000	0.0000	0.3072	2.5351	4.1574	0.3016	-0.0405	0.0775	0.0199	2.2869	4.1171	0.2041	-0.0556	0.0000	0.2388	27.3870	29.3740	2.1964	-0.5986	0.0002
1087.3190	0.0000	-1.5708	-2.4567	-1.5707	0.0000	0.0000	0.0000	0.0000	0.3926	0.0001	0.0000	0.0000	0.2728	2.5506	4.0782	0.2874	-0.0507	0.0569	0.0196	2.3011	4.1414	0.2052	-0.0559	0.0000	0.2349	27.5571	29.5285	2.2084	-0.6019	0.0002
1087.3290	0.0000	-1.5708	-2.4529	-1.5708	0.0000	-0.0000	0.0000	0.0000	0.3988	0.0001	0.0000	0.0000	0.1887	2.6371	4.2116	0.3062	-0.0237	0.0628	0.0193	2.3128	4.1616	0.2061	-0.0562	0.0000	0.2317	27.6973	29.6563	2.2183	-0.6046	0.0002
1087.3410	-0.0000	-1.5708	-2.4481	-1.5708	-0.0000	-0.0000	0.0000	0.0000	0.4002	0.0001	0.0000	0.0000	0.1849	2.5317	4.5477	0.2856	-0.0189	0.0880	0.0190	2.3272	4.1864	0.2072	-0.0565	0.0000	0.2277	27.8700	29.8147	2.2305	-0.6079	0.0002
1087.3510	0.0000	-1.5708	-2.4440	-1.5708	0.0000	-0.0000	0.0000	0.0000	0.4081	0.0001	0.0000	0.0000	0.2567	2.7306	4.3352	0.2976	-0.0131	0.0594	0.0187	2.3393	4.2071	0.2082	-0.0567	0.0000	0.2243	28.0154	29.9470	2.2407	-0.6107	0.0002
1087.3610	0.0000	-1.5708	-2.4398	-1.5708	-0.0000	-0.0000	0.0000	0.0000	0.4165	0.0001	0.0000	0.0000	0.2372	2.6725	4.2694	0.2808	0.0020	0.0334	0.0184	2.3517	4.2281	0.2092	-0.0570	0.0000	0.2208	28.1634	30.0836	2.2512	-0.6136	0.0002
1087.3730	-0.0000	-1.5708	-2.4347	-1.5708	-0.0000	-0.0000	0.0000	0.0000	0.4224	0.0001	0.0000	0.0000	0.1742	2.7564	4.2776	0.2775	-0.0272	0.0487	0.0173	2.3661	4.2448	0.2100	-0.0572	0.0000	0.2072	28.3358	30.1652	2.2597	-0.6159	0.0002
1087.3830	-0.0000	-1.5708	-2.4304	-1.5708	-0.0000	0.0000	0.0000	0.0000	0.4287	0.0001	0.0000	0.0000	0.2963	2.7147	4.1882	0.3092	-0.0274	0.0506	0.0170	2.3787	4.2660	0.2110	-0.0575	0.0000	0.2036	28.4872	30.3050	2.2705	-0.6188	0.0002
1087.3950	0.0000	-1.5708	-2.4253	-1.5708	-0.0000	0.0000	0.0000	0.0000	0.4342	0.0001	0.0000	0.0000	0.2236	2.7012	4.2114	0.3194	-0.0501	0.0683	0.0166	2.3939	4.2912	0.2121	-0.0578	0.0000	0.1993	28.6694	30.4706	2.2833	-0.6223	0.0002
1087.4050	0.0000	-1.5708	-2.4210	-1.5708	-0.0000	-0.0000	0.0000	0.0000	0.4419	0.0001	0.0000	0.0000	0.1975	2.7128	4.0711	0.2773	-0.0330	0.0433	0.0163	2.4066	4.3121	0.2131	-0.0581	0.0000	0.1956	28.8217	30.6069	2.2939	-0.6252	0.0002
1087.4150	-0.0000	-1.5708	-2.4166	-1.5708	0.0000	0.0000	0.0000	0.0001	0.4422	0.0001	0.0000	0.0000	0.3153	2.7629	4.5175	0.3134	-0.0276	0.0823	0.0160	2.4195	4.3334	0.2141	-0.0584	0.0000	0.1918	28.9758	30.7476	2.3047	-0.6282	0.0002
1087.4270	0.0000	-1.5708	-2.4113	-1.5708	0.0000	0.0000	0.0000	0.0000	0.4493	0.0000	0.0000	0.0000	0.1690	2.8270	4.6077	0.3094	-0.0226	0.0599	0.0156	2.4351	4.3590	0.2153	-0.0587	0.0000	0.1872	29.1627	30.9180	2.3178	-0.6317	0.0002
1087.4370	0.0000	-1.5708	-2.4067	-1.5708	0.0000	-0.0000	0.0000	0.0000	0.4566	0.0000	0.0000	0.0000	0.3256	2.9301	4.4319	0.3074	-0.0296	0.0572	0.0153	2.4486	4.3806	0.2164	-0.0590	0.0000	0.1833	29.3242	31.0614	2.3288	-0.6348	0.0002
1087.4470	-0.0000	-1.5708	-2.4020	-1.5708	0.0000	-0.0000	0.0000	0.0000	0.4636	0.0000	0.0000	0.0000	0.2858	2.8619	4.3516	0.2783	-0.0078	0.0473	0.0150	2.4619	4.4025	0.2174	-0.0593	0.0000	0.1793	29.4835	31.2083	2.3402	-0.6378	0.0002
1087.4570	-0.0000	-1.5708	-2.3974	-1.5708	-0.0000	0.0000	0.0000	0.0000	0.4701	0.0001	0.0000	0.0000	0.1914	2.9922	4.3552	0.2867	-0.0190	0.0659	0.0146	2.4756	4.4244	0.2185	-0.0596	0.0000	0.1752	29.6479	31.3551	2.3516	-0.6410	0.0002
1087.4670	-0.0000	-1.5708	-2.3927	-1.5708	0.0000	0.0000	0.0000	0.0000	0.4739	0.0001	0.0000	0.0000	0.1601	2.9126	4.3163	0.2874	-0.0389	0.0512	0.0134	2.4878	4.4371	0.2191	-0.0597	0.0000	0.1609	29.7940	31.4127	2.3585	-0.6428	0.0002
1087.4770	0.0000	-1.5708	-2.3879	-1.5708	-0.0000	-0.0000	0.0000	0.0000	0.4776	0.0001	0.0000	0.0000	0.1165	2.8924	4.4352	0.3004	-0.0040	0.0642	0.0131	2.5016	4.4586	0.2202	-0.0600	0.0000	0.1568	29.9589	31.5582	2.3697	-0.6459	0.0002
1087.4890	0.0000	-1.5708	-2.3822	-1.5708	0.0000	-0.0000	0.0000	0.0000	0.4837	0.0001	0.0000	0.0000	0.2777	2.9047	4.5509	0.3030	-0.0090	0.0631	0.0127	2.5180	4.4850	0.2215	-0.0604	0.0000	0.1518	30.1547	31.7377	2.3835	-0.6497	0.0002
1087.4990	0.0000	-1.5708	-2.3773	-1.5708	0.0000	0.0000	0.0000	0.0000	0.4909	0.0001	0.0000	0.0000	0.2491	2.9938	4.6067	0.2920	-0.0185	0.0584	0.0123	2.5319	4.5068	0.2225	-0.0607	0.0000	0.1476	30.3217	31.8866	2.3950	-0.6528	0.0002
1087.5090	-0.0000	-1.5708	-2.3723	-1.5708	0.0000	0.0000	0.0000	0.0000	0.4950	0.0001	0.0000	0.0000	0.1827	3.0314	4.7009	0.2986	-0.0017	0.0396	0.0120	2.5461	4.5290	0.2236	-0.0610	0.0000	0.1432	30.4915	32.0387	2.4067	-0.6560	0.0002
1087.5210	0.0000	-1.5708	-2.3663	-1.5708	0.0000	-0.0001	0.0000	0.0001	0.5028	-0.0000	0.0000	0.0000	0.1257	2.9880	4.4460	0.3111	-0.0358	0.0739	0.0115	2.5630	4.5547	0.2249	-0.0613	0.0000	0.1379	30.6944	32.2242	2.4210	-0.6599	0.0002
1087.5310	-0.0000	-1.5708	-2.3612	-1.5708	0.0000	-0.0000	0.0000	0.0001	0.5094	0.0000	0.0000	0.0000	0.1099	3.0402	4.4718	0.3064	-0.0353	0.0304	0.0111	2.5772	4.5738	0.2260	-0.0616	0.0000	0.1334	30.8641	32.3776	2.4328	-0.6631	0.0002
1087.5430	0.0000	-1.5708	-2.3552	-1.5708	-0.0000	0.0000	0.0000	0.0001	0.5118	0.0001	0.0000	0.0000	0.1581	3.1068	4.5660	0.2832	-0.0525	0.0613	0.0107	2.5942	4.5966	0.2273	-0.0620	0.0000	0.1279	31.0684	32.5591	2.4469	-0.6670	0.0002
1087.5530	0.0000	-1.5708	-2.3501	-1.5708	0.0000	0.0000	0.0000	0.0001	0.5142	0.0000	0.0000	0.0000	0.1931	3.0811	4.8593	0.2934	-0.0369	0.0252	0.0103	2.6085	4.6156	0.2284	-0.0623	0.0000	0.1233	31.2395	32.7115	2.4586	-0.6702	0.0002
1087.5650	-0.0000	-1.5708	-2.3438	-1.5708	0.0000	0.0000	0.0000	0.0001	0.5212	0.0000	0.0000	0.0000	0.1567	3.1361	4.9585	0.3331	-0.0323	0.0579	0.0089	2.6244	4.6286	0.2293	-0.0625	0.0000	0.1069	31.4298	32.7975	2.4680	-0.6727	0.0002
1087.5750	-0.0000	-1.5708	-2.3385	-1.5708	0.0000	0.0000	0.0000	0.0001	0.5287	0.0000	0.0000	0.0000	0.1287	3.2490	4.7457	0.2716	0.0001	0.0553	0.0085	2.6389	4.6481	0.2304	-0.0628	0.0000	0.1022	31.6037	32.9554	2.4802	-0.6760	0.0002
1087.5850	0.0000	-1.5708	-2.3331	-1.5708	0.0000	0.0000	0.0000	0.0001	0.5366	0.0000	0.0000	0.0000	0.2102	3.1668	4.5051	0.2841	-0.0421	0.0520	0.0081	2.6537	4.6679	0.2316	-0.0631	0.0000	0.0974	31.7809	33.1163	2.4927	-0.6794	0.0002
1087.5970	0.0000	-1.5708	-2.3266	-1.5708	-0.0000	0.0000	0.0000	0.0002	0.5461	0.0001	0.0000	0.0000	0.0971	3.2033	4.2394	0.2885	-0.0175	0.0813	0.0077	2.6715	4.6911	0.2329	-0.0635	0.0000	0.0917	31.9937	33.3040	2.5072	-0.6834	0.0002
1087.6070	-0.0000	-1.5708	-2.3212	-1.5708	0.0000	-0.0000	0.0000	0.0001	0.5457	0.0000	0.0000	0.0000	0.1736	3.2400	4.7088	0.2847	-0.0145	0.0619	0.0072	2.6863	4.7105	0.2341	-0.0638	0.0000	0.0868	32.1714	33.4610	2.5193	-0.6867	0.0002
1087.6170	0.0000	-1.5708	-2.3158	-1.5708	0.0000	-0.0000	0.0000	0.0001	0.5489	0.0000	0.0000	0.0000	0.2007	3.2257	4.9321	0.2819	-0.0278	0.0782	0.0068	2.7011	4.7300	0.2352	-0.0641	0.0000	0.0818	32.3476	33.6192	2.5315	-0.6900	0.0002
1087.6270	0.0000	-1.5708	-2.3103	-1.5708	0.0000	-0.0000	0.0000	0.0001	0.5522	0.0000	0.0000	0.0000	0.2181	3.3613	4.9810	0.2841	-0.0563	0.0568	0.0064	2.7160	4.7495	0.2363	-0.0644	0.0000	0.0767	32.5261	33.7774	2.5436	-0.6933	0.0002
1087.6390	0.0000	-1.5708	-2.3035	-1.5708	0.0000	0.0000	0.0000	0.0001	0.5633	0.0000	0.0000	0.0000	0.0515	3.3733	4.8141	0.3494	-0.0225	0.0506	0.0059	2.7338	4.7733	0.2377	-0.0648	0.0000	0.0705	32.7402	33.9708	2.5585	-0.6974	0.0002
1087.6490	-0.0000	-1.5708	-2.2979	-1.5708	0.0000	0.0000	0.0000	0.0002	0.5692	0.0000	0.0000	0.0000	0.1546	3.3573	4.6445	0.3106	-0.0125	0.0744	0.0055	2.7489	4.7930	0.2389	-0.0651	0.0000	0.0653	32.9199	34.1305	2.5708	-0.7008	0.0002
1087.6590	0.0000	-1.5708	-2.2923	-1.5708	0.0000	0.0000	0.0000	0.0002	0.5726	0.0000	0.0000	0.0000	0.1019	3.3617	4.8064	0.3044	-0.0337	0.0616	0.0050	2.7640	4.8125	0.2400	-0.0654	0.0000	0.0600	33.1007	34.2892	2.5831	-0.7041	0.0002
1087.6690	0.0000	-1.5708	-2.2865	-1.5708	-0.0000	0.0000	0.0000	0.0003	0.5735	0.0000	0.0000	0.0000	0.0698	3.3587	5.0630	0.3215	-0.0262	0.0471	0.0037	2.7771	4.8211	0.2407	-0.0656	0.0000	0.0438	33.2583	34.3409	2.5901	-0.7060	0.0002
1087.6790	0.0000	-1.5708	-2.2808	-1.5708	0.0000	0.0000	0.0000	0.0001	0.5777	0.0000	0.0000	0.0000	0.1607	3.5100	5.0955	0.3015	-0.0573	0.0523	0.0032	2.7925	4.8406	0.2418	-0.0659	0.0000	0.0385	33.4427	34.5004	2.6024	-0.7094	0.0002
1087.6910	0.0000	-1.5708	-2.2737	-1.5708	-0.0000	0.0000	0.0000	0.0001	0.5854	0.0000	0.0000	0.0000	0.0440	3.5357	5.0870	0.3160	-0.0292	0.0609	0.0027	2.8109	4.8644	0.2432	-0.0663	0.0000	0.0321	33.6627	34.6959	2.6175	-0.7135	0.0002
1087.7010	0.0000	-1.5708	-2.2678	-1.5708	0.0000	-0.0000	0.0000	0.0001	0.5937	0.0000	0.0000	0.0000	0.0444	3.4636	4.8387	0.3270	-0.0406	0.0513	0.0022	2.8260	4.8843	0.2444	-0.0666	0.0000	0.0267	33.8434	34.8598	2.6301	-0.7169	0.0002
1087.7110	0.0000	-1.5708	-2.2618	-1.5708	0.0000	0.0000	0.0000	0.0007	0.5966	0.0001	0.0000	0.0000	0.1228	3.3504	4.9751	0.3292	-0.0318	0.0510	0.0018	2.8411	4.9041	0.2455	-0.0669	0.0000	0.0212	34.0247	35.0230	2.6427	-0.7204	0.0002
1087.7230	0.0000	-1.5708	-2.2547	-1.5708	0.0000	-0.0001	0.0000	0.0004	0.6011	0.0001	0.0000	0.0000	0.0915	3.4671	5.1523	0.3047	-0.0334	0.0421	0.0012	2.8593	4.9275	0.2469	-0.0673	0.0000	0.0145	34.2428	35.2138	2.6574	-0.7244	0.0002
1087.7330	0.0000	-1.5708	-2.2487	-1.5708	0.0000	0.0000	0.0000	0.0002	0.6038	0.0000	0.0000	0.0000	0.1127	3.5468	5.2826	0.3236	-0.0569	0.0377	0.0007	2.8748	4.9472	0.2481	-0.0676	0.0000	0.0089	34.4284	35.3758	2.6699	-0.7278	0.0002
1087.7450	0.0000	-1.5708	-2.2413	-1.5708	-0.0000	0.0000	0.0000	0.0002	0.6145	0.0000	0.0000	0.0000	0.0698	3.6069	5.1781	0.3190	-0.0332	0.0385	0.0002	2.8933	4.9710	0.2495	-0.0680	0.0000	0.0020	34.6502	35.5713	2.6850	-0.7319	0.0002
1087.7550	-0.0000	-1.5708	-2.2351	-1.5708	0.0000	0.0000	0.0000	0.0001	0.6220	0.0000	0.0000	0.0000	0.0272	3.6147	4.8708	0.3314	-0.0296	0.0348	-0.0003	2.9088	4.9910	0.2507	-0.0683	0.0000	-0.0039	34.8353	35.7360	2.6978	-0.7354	0.0002
1087.7670	0.0000	-1.5708	-2.2277	-1.5708	0.0000	-0.0000	0.0000	0.0005	0.6260	0.0001	0.0000	0.0000	-0.0077	3.5115	4.8562	0.3214	-0.0253	0.0380	-0.0018	2.9250	5.0025	0.2515	-0.0686	0.0000	-0.0218	35.0293	35.8111	2.7068	-0.7379	0.0002
1087.7770	-0.0000	-1.5708	-2.2214	-1.5708	0.0000	0.0000	0.0000	0.0003	0.6294	0.0001	0.0000	0.0000	0.0246	3.5655	5.0536	0.3191	-0.0345	0.0309	-0.0023	2.9403	5.0223	0.2527	-0.0689	0.0000	-0.0276	35.2128	35.9755	2.7194	-0.7413	0.0002
1087.7890	-0.0000	-1.5708	-2.2138	-1.5708	-0.0000	0.0000	0.0000	0.0001	0.6321	0.0001	0.0000	0.0000	0.0389	3.6021	5.1792	0.3267	-0.0366	0.0630	-0.0029	2.9589	5.0455	0.2540	-0.0692	0.0000	-0.0345	35.4349	36.1672	2.7342	-0.7453	0.0002
1087.7990	0.0000	-1.5708	-2.2075	-1.5708	0.0000	0.0000	0.0000	0.0000	0.6397	0.0001	0.0000	0.0000	0.0350	3.7032	5.0839	0.3221	-0.0621	0.0612	-0.0034	2.9744	5.0651	0.2552	-0.0696	0.0000	-0.0404	35.6210	36.3298	2.7468	-0.7488	0.0002
1087.8090	0.0000	-1.5708	-2.2011	-1.5708	0.0000	0.0000	0.0000	0.0001	0.6458	0.0002	0.0000	0.0000	0.0046	3.7354	5.0172	0.3189	-0.0232	0.0685	-0.0039	2.9896	5.0845	0.2564	-0.0699	0.0000	-0.0463	35.8030	36.4901	2.7592	-0.7521	0.0002
1087.8190	-0.0000	-1.5708	-2.1946	-1.5708	-0.0000	-0.0000	0.0000	0.0001	0.6452	0.0002	0.0000	0.0000	0.0681	3.7071	5.3201	0.3530	-0.0600	0.0720	-0.0044	3.0049	5.1040	0.2575	-0.0702	0.0000	-0.0524	35.9860	36.6521	2.7717	-0.7555	0.0002
1087.8290	-0.0000	-1.5708	-2.1881	-1.5708	0.0000	0.0000	0.0000	0.0001	0.6487	0.0002	0.0000	0.0000	0.0710	3.7224	5.3951	0.3261	-0.0523	0.0445	-0.0049	3.0205	5.1239	0.2587	-0.0705	0.0000	-0.0585	36.1734	36.8169	2.7844	-0.7590	0.0002
1087.8390	0.0000	-1.5708	-2.1815	-1.5708	-0.0000	-0.0000	0.0000	0.0000	0.6531	-0.0000	0.0000	0.0000	0.0954	3.7794	5.3860	0.3461	-0.0389	0.0381	-0.0054	3.0360	5.1432	0.2598	-0.0708	0.0000	-0.0647	36.3589	36.9769	2.7967	-0.7624	0.0002
1087.8510	-0.0000	-1.5708	-2.1736	-1.5708	0.0000	-0.0000	0.0000	0.0001	0.6643	0.0002	0.0000	0.0000	0.0473	3.8508	5.1491	0.3385	-0.0639	0.0313	-0.0060	3.0545	5.1665	0.2612	-0.0712	0.0000	-0.0722	36.5798	37.1692	2.8116	-0.7664	0.0002
1087.8610	0.0000	-1.5708	-2.1670	-1.5708	-0.0000	0.0000	0.0000	0.0005	0.6675	0.0002	0.0000	0.0000	0.0041	3.8185	5.1450	0.3080	-0.0705	0.0606	-0.0066	3.0698	5.1857	0.2624	-0.0715	0.0000	-0.0785	36.7637	37.3281	2.8239	-0.7698	0.0002
1087.8710	0.0000	-1.5708	-2.1604	-1.5708	0.0000	0.0000	0.0000	0.0005	0.6689	0.0001	0.0000	0.0000	-0.0037	3.7466	5.3479	0.3415	-0.0515	0.0466	-0.0080	3.0822	5.1918	0.2629	-0.0717	0.0000	-0.0954	36.9117	37.3589	2.8296	-0.7714	0.0001
1087.8810	-0.0000	-1.5708	-2.1537	-1.5709	0.0000	0.0000	0.0000	0.0003	0.6721	0.0001	0.0000	0.0000	-0.0065	3.7948	5.5086	0.3165	-0.0481	0.0544	-0.0085	3.0971	5.2108	0.2640	-0.0720	0.0000	-0.1015	37.0910	37.5177	2.8419	-0.7747	0.0001
1087.8930	-0.0001	-1.5708	-2.1455	-1.5708	0.0000	-0.0000	0.0000	0.0003	0.6821	0.0001	0.0000	0.0000	-0.0485	3.8416	5.2466	0.3473	-0.0611	0.0679	-0.0091	3.1156	5.2335	0.2654	-0.0723	0.0000	-0.1089	37.3125	37.7068	2.8565	-0.7787	0.0001
1087.9030	0.0000	-1.5708	-2.1387	-1.5708	0.0000	0.0000	0.0000	0.0003	0.6869	0.0001	0.0000	0.0000	0.0041	3.8074	5.1804	0.3438	-0.0519	0.0593	-0.0096	3.1307	5.2525	0.2665	-0.0727	0.0000	-0.1152	37.4926	37.8649	2.8687	-0.7820	0.0001
1087.9150	-0.0000	-1.5708	-2.1304	-1.5708	-0.0000	0.0000	0.0000	0.0010	0.6877	0.0001	0.0000	0.0000	-0.0991	3.6781	5.4475	0.3500	-0.0498	0.0483	-0.0103	3.1489	5.2750	0.2679	-0.0730	0.0000	-0.1228	37.7107	38.0520	2.8831	-0.7859	0.0001
1087.9250	-0.0000	-1.5708	-2.1235	-1.5708	-0.0000	0.0000	0.0000	0.0005	0.6919	0.0001	0.0000	0.0000	-0.0642	3.7881	5.5950	0.3503	-0.0597	0.0450	-0.0108	3.1639	5.2937	0.2690	-0.0733	0.0000	-0.1292	37.8904	38.2072	2.8950	-0.7892	0.0001
1087.9350	-0.0000	-1.5708	-2.1166	-1.5708	-0.0000	0.0000	0.0000	0.0001	0.6983	0.0001	0.0000	0.0000	-0.0751	3.8581	5.4089	0.3401	-0.0293	0.0515	-0.0113	3.1790	5.3125	0.2701	-0.0736	0.0000	-0.1357	38.0716	38.3636	2.9071	-0.7925	0.0001
1087.9470	0.0000	-1.5708	-2.1082	-1.5708	0.0000	0.0000	-0.0000	0.0008	0.7065	0.0001	0.0000	0.0000	0.0115	3.7195	5.1665	0.3225	-0.0750	0.0408	-0.0120	3.1967	5.3347	0.2714	-0.0740	0.0000	-0.1436	38.2829	38.5479	2.9214	-0.7964	0.0001
1087.9570	0.0000	-1.5708	-2.1012	-1.5708	0.0000	-0.0000	-0.0000	0.0027	0.7068	0.0001	0.0000	0.0000	-0.1127	3.3932	5.5414	0.3493	-0.0760	0.0362	-0.0125	3.2115	5.3530	0.2725	-0.0743	0.0000	-0.1502	38.4601	38.6999	2.9331	-0.7996	0.0001
1087.9690	0.0000	-1.5708	-2.0926	-1.5708	0.0000	-0.0000	-0.0000	0.0006	0.7092	0.0001	0.0000	0.0000	-0.0633	3.5302	5.6799	0.3564	-0.0664	0.0357	-0.0140	3.2259	5.3614	0.2732	-0.0745	0.0000	-0.1682	38.6329	38.7488	2.9405	-0.8016	0.0001
1087.9790	0.0000	-1.5708	-2.0854	-1.5708	0.0000	0.0000	-0.0000	0.0003	0.7165	0.0001	0.0000	0.0000	-0.0672	3.5498	5.4412	0.3378	-0.0637	0.0635	-0.0146	3.2405	5.3796	0.2743	-0.0748	0.0000	-0.1746	38.8077	38.9020	2.9523	-0.8048	0.0001
1087.9910	-0.0000	-1.5708	-2.0768	-1.5708	0.0000	0.0000	-0.0000	0.0001	0.7229	0.0000	0.0000	0.0000	-0.0656	3.6067	5.3068	0.3692	-0.0618	0.0660	-0.0152	3.2581	5.4011	0.2756	-0.0751	0.0000	-0.1823	39.0181	39.0810	2.9662	-0.8086	0.0001
1088.0010	-0.0000	-1.5707	-2.0697	-1.5708	-0.0000	0.0000	0.0000	0.0010	0.7213	0.0000	0.0000	0.0000	-0.0844	3.4354	5.6268	0.3371	-0.0732	0.0422	-0.0158	3.2723	5.4188	0.2766	-0.0754	0.0000	-0.1888	39.1884	39.2286	2.9775	-0.8117	0.0001
1088.0110	0.0000	-1.5708	-2.0624	-1.5708	-0.0000	0.0000	0.0001	0.0000	0.7255	0.0000	0.0000	0.0000	-0.1801	3.4836	5.6986	0.3452	-0.0497	0.0402	-0.0163	3.2868	5.4364	0.2777	-0.0757	0.0000	-0.1953	39.3619	39.3751	2.9888	-0.8148	0.0001
1088.0210	0.0000	-1.5708	-2.0551	-1.5708	0.0000	-0.0000	0.0000	-0.0003	0.7313	0.0000	0.0000	0.0000	-0.1496	3.5745	5.7554	0.3601	-0.0638	0.0556	-0.0169	3.3012	5.4540	0.2787	-0.0760	0.0000	-0.2020	39.5347	39.5217	3.0001	-0.8179	0.0001
1088.0310	0.0000	-1.5708	-2.0478	-1.5708	0.0000	-0.0000	0.0000	-0.0003	0.7404	0.0000	0.0000	0.0000	-0.1600	3.6256	5.3572	0.3391	-0.0574	0.0572	-0.0174	3.3154	5.4714	0.2798	-0.0763	0.0000	-0.2086	39.7053	39.6669	3.0114	-0.8209	0.0001
1088.0410	0.0000	-1.5707	-2.0404	-1.5708	0.0000	-0.0000	0.0000	0.0003	0.7405	0.0000	0.0000	0.0000	-0.0981	3.5053	5.6789	0.3625	-0.0501	0.0489	-0.0180	3.3293	5.4888	0.2808	-0.0766	0.0000	-0.2153	39.8715	39.8114	3.0225	-0.8240	0.0001
1088.0530	-0.0000	-1.5708	-2.0315	-1.5708	0.0000	-0.0000	0.0000	0.0002	0.7416	0.0000	0.0000	0.0000	-0.0597	3.4787	5.9060	0.3569	-0.0372	0.0407	-0.0187	3.3462	5.5094	0.2820	-0.0769	0.0000	-0.2234	40.0739	39.9819	3.0356	-0.8275	0.0001
1088.0630	0.0000	-1.5708	-2.0239	-1.5708	0.0000	-0.0000	0.0000	-0.0000	0.7491	0.0000	0.0000	0.0000	-0.1250	3.4932	5.7798	0.3640	-0.1005	0.0547	-0.0194	3.3594	5.5229	0.2829	-0.0771	0.0000	-0.2325	40.2321	40.0879	3.0447	-0.8300	0.0001
1088.0730	-0.0000	-1.5708	-2.0165	-1.5708	-0.0000	-0.0000	0.0000	-0.0004	0.7568	0.0001	0.0000	0.0000	-0.1731	3.5663	5.4752	0.3713	-0.0628	0.0186	-0.0205	3.3702	5.5286	0.2834	-0.0773	0.0000	-0.2461	40.3608	40.1194	3.0501	-0.8315	0.0001
1088.0830	0.0000	-1.5708	-2.0090	-1.5708	-0.0000	-0.0000	0.0000	0.0001	0.7572	0.0001	0.0000	0.0000	-0.0321	3.5062	5.5855	0.3790	-0.0840	0.0246	-0.0211	3.3837	5.5450	0.2844	-0.0775	0.0000	-0.2525	40.5230	40.2569	3.0607	-0.8344	0.0001
1088.0950	0.0000	-1.5708	-1.9999	-1.5708	-0.0000	0.0000	0.0000	0.0001	0.7555	-0.0000	0.0000	0.0000	-0.1606	3.4925	6.0756	0.3786	-0.0604	0.0600	-0.0217	3.3996	5.5645	0.2855	-0.0778	0.0000	-0.2603	40.7138	40.4189	3.0733	-0.8378	0.0001
1088.1050	-0.0000	-1.5708	-1.9922	-1.5708	0.0000	-0.0000	0.0000	0.0000	0.7668	0.0000	0.0000	0.0000	-0.1557	3.5366	5.6394	0.3396	-0.0818	0.0389	-0.0223	3.4133	5.5808	0.2865	-0.0781	0.0000	-0.2669	40.8768	40.5548	3.0837	-0.8407	0.0001
1088.1170	-0.0000	-1.5708	-1.9829	-1.5708	-0.0000	0.0000	0.0000	0.0000	0.7753	0.0002	0.0000	0.0000	-0.1279	3.5651	5.2701	0.3690	-0.0914	0.0256	-0.0230	3.4291	5.6001	0.2877	-0.0784	0.0000	-0.2749	41.0661	40.7156	3.0961	-0.8440	0.0001
1088.1270	0.0000	-1.5707	-1.9753	-1.5708	0.0000	0.0000	0.0000	0.0000	0.7674	0.0001	0.0000	0.0000	-0.1706	3.5781	6.0162	0.3586	-0.0504	0.0444	-0.0235	3.4420	5.6158	0.2886	-0.0787	0.0000	-0.2815	41.2214	40.8456	3.1062	-0.8468	0.0001
1088.1390	0.0000	-1.5708	-1.9660	-1.5708	0.0000	0.0000	0.0000	0.0000	0.7747	0.0000	0.0000	0.0000	-0.1574	3.5358	6.0326	0.4019	-0.0641	0.0333	-0.0242	3.4574	5.6344	0.2897	-0.0790	0.0000	-0.2895	41.4057	40.9993	3.1180	-0.8500	0.0001
1088.1490	0.0000	-1.5708	-1.9582	-1.5708	0.0000	0.0000	0.0000	-0.0001	0.7823	0.0002	0.0000	0.0000	-0.1408	3.5795	5.6531	0.3838	-0.0579	0.0372	-0.0247	3.4700	5.6499	0.2906	-0.0792	0.0000	-0.2962	41.5567	41.1266	3.1278	-0.8527	0.0001
1088.1610	-0.0000	-1.5708	-1.9488	-1.5708	0.0000	-0.0000	0.0000	-0.0001	0.7883	0.0001	0.0000	0.0000	-0.1589	3.6171	5.5081	0.3543	-0.0742	0.0422	-0.0254	3.4851	5.6681	0.2917	-0.0795	0.0000	-0.3044	41.7376	41.2764	3.1394	-0.8558	0.0001
1088.1710	0.0000	-1.5708	-1.9409	-1.5708	0.0000	0.0000	0.0000	-0.0000	0.7857	0.0000	0.0000	0.0000	-0.2425	3.5637	6.0214	0.3904	-0.0727	0.0197	-0.0266	3.4931	5.6678	0.2919	-0.0796	0.0000	-0.3191	41.8327	41.2507	3.1415	-0.8564	0.0001
1088.1830	-0.0000	-1.5708	-1.9314	-1.5708	-0.0000	0.0000	0.0000	0.0000	0.7892	0.0001	0.0000	0.0000	-0.2086	3.7020	6.0544	0.3791	-0.0712	0.0323	-0.0273	3.5076	5.6853	0.2929	-0.0799	0.0000	-0.3267	42.0070	41.3959	3.1526	-0.8595	0.0001
1088.1930	0.0000	-1.5708	-1.9235	-1.5708	0.0000	0.0000	0.0000	0.0000	0.8007	0.0001	0.0000	0.0000	-0.1969	3.6033	5.5084	0.3892	-0.0748	0.0171	-0.0278	3.5196	5.6995	0.2938	-0.0801	0.0000	-0.3331	42.1505	41.5141	3.1617	-0.8619	0.0001
1088.2050	-0.0000	-1.5708	-1.9140	-1.5708	-0.0000	0.0000	0.0000	0.0000	0.7994	0.0001	0.0000	0.0000	-0.2196	3.5999	5.8645	0.3876	-0.0692	0.0499	-0.0285	3.5337	5.7164	0.2948	-0.0804	0.0000	-0.3407	42.3191	41.6533	3.1725	-0.8649	0.0001
1088.2150	-0.0000	-1.5708	-1.9060	-1.5708	0.0000	0.0000	0.0000	0.0000	0.7981	0.0001	0.0000	0.0000	-0.1662	3.6433	6.2645	0.4104	-0.0668	0.0395	-0.0290	3.5451	5.7302	0.2956	-0.0806	0.0000	-0.3472	42.4559	41.7666	3.1812	-0.8673	0.0001
1088.2270	-0.0000	-1.5708	-1.8963	-1.5708	0.0000	0.0000	0.0000	-0.0001	0.8076	0.0001	0.0000	0.0000	-0.2109	3.6633	5.8631	0.4049	-0.0887	0.0097	-0.0296	3.5588	5.7467	0.2965	-0.0808	0.0000	-0.3550	42.6195	41.9024	3.1917	-0.8701	0.0001
1088.2370	0.0000	-1.5708	-1.8882	-1.5708	-0.0000	0.0000	0.0000	-0.0001	0.8126	0.0002	0.0000	0.0000	-0.2382	3.6581	5.5624	0.3857	-0.0817	0.0134	-0.0302	3.5701	5.7601	0.2973	-0.0811	0.0000	-0.3614	42.7552	42.0113	3.2001	-0.8724	0.0001
1088.2470	0.0000	-1.5708	-1.8802	-1.5708	0.0000	0.0000	0.0000	-0.0001	0.8092	0.0001	0.0000	0.0000	-0.1575	3.6758	6.1343	0.3996	-0.0822	0.0424	-0.0307	3.5809	5.7731	0.2981	-0.0813	0.0000	-0.3679	42.8839	42.1174	3.2083	-0.8746	0.0001
1088.2590	0.0000	-1.5708	-1.8704	-1.5708	-0.0000	-0.0000	0.0000	-0.0000	0.8127	0.0000	0.0000	0.0000	-0.2925	3.6989	6.3381	0.4090	-0.0536	0.0529	-0.0314	3.5940	5.7885	0.2990	-0.0815	0.0000	-0.3757	43.0410	42.2417	3.2179	-0.8773	0.0001
1088.2690	0.0000	-1.5708	-1.8622	-1.5708	0.0000	-0.0000	0.0000	-0.0000	0.8250	0.0001	0.0000	0.0000	-0.2669	3.7252	5.8156	0.4053	-0.0561	-0.0000	-0.0325	3.5993	5.7854	0.2990	-0.0815	0.0000	-0.3888	43.1048	42.1902	3.2181	-0.8773	0.0001
1088.2810	-0.0000	-1.5708	-1.8522	-1.5708	0.0000	-0.0000	0.0000	-0.0000	0.8269	0.0001	0.0000	0.0000	-0.2643	3.6699	5.6475	0.3840	-0.0416	0.0088	-0.0331	3.6115	5.8000	0.2999	-0.0817	0.0000	-0.3960	43.2504	42.3102	3.2274	-0.8799	0.0001
1088.2910	-0.0000	-1.5708	-1.8440	-1.5708	-0.0000	0.0000	0.0000	-0.0000	0.8209	0.0002	0.0000	0.0000	-0.2021	3.6480	6.3551	0.3836	-0.0710	0.0051	-0.0336	3.6215	5.8119	0.3006	-0.0819	0.0000	-0.4021	43.3703	42.4070	3.2349	-0.8819	0.0001
1088.3030	0.0000	-1.5708	-1.8341	-1.5708	0.0000	0.0000	0.0000	-0.0000	0.8300	0.0001	0.0000	0.0000	-0.2065	3.7302	6.0963	0.3999	-0.0837	0.0203	-0.0342	3.6333	5.8259	0.3014	-0.0822	0.0000	-0.4093	43.5119	42.5199	3.2436	-0.8843	0.0001
1088.3130	0.0000	-1.5708	-1.8258	-1.5708	0.0000	-0.0000	0.0000	-0.0000	0.8374	0.0001	0.0000	0.0000	-0.2403	3.7768	5.8307	0.3837	-0.0649	0.0486	-0.0347	3.6427	5.8372	0.3020	-0.0823	0.0000	-0.4154	43.6243	42.6112	3.2506	-0.8862	0.0001
1088.3250	0.0000	-1.5708	-1.8158	-1.5708	-0.0000	0.0000	0.0000	-0.0000	0.8355	-0.0000	0.0000	0.0000	-0.3211	3.7093	6.0616	0.4067	-0.0780	0.0259	-0.0353	3.6538	5.8504	0.3028	-0.0825	0.0000	-0.4226	43.7571	42.7173	3.2588	-0.8884	0.0001
1088.3350	-0.0000	-1.5708	-1.8073	-1.5708	0.0000	-0.0000	0.0000	-0.0000	0.8362	-0.0000	0.0000	0.0000	-0.3010	3.8020	6.2607	0.3808	-0.1088	0.0146	-0.0358	3.6633	5.8612	0.3034	-0.0827	0.0000	-0.4287	43.8712	42.8032	3.2654	-0.8902	0.0001
1088.3450	-0.0000	-1.5708	-1.7988	-1.5708	0.0000	0.0000	0.0000	-0.0000	0.8466	-0.0000	0.0000	0.0000	-0.2048	3.7861	5.7993	0.4014	-0.0637	0.0239	-0.0363	3.6721	5.8718	0.3040	-0.0829	0.0000	-0.4348	43.9767	42.8874	3.2719	-0.8920	0.0001
1088.3570	-0.0000	-1.5708	-1.7887	-1.5708	0.0000	-0.0000	0.0000	0.0002	0.8458	0.0000	0.0000	0.0000	-0.3228	3.7244	5.9855	0.4356	-0.0950	0.0258	-0.0369	3.6824	5.8840	0.3047	-0.0831	0.0000	-0.4421	44.0996	42.9834	3.2794	-0.8940	0.0001
1088.3670	0.0000	-1.5708	-1.7803	-1.5708	0.0000	-0.0000	0.0000	0.0001	0.8452	0.0000	0.0000	0.0000	-0.2525	3.7240	6.3450	0.4037	-0.0646	0.0205	-0.0378	3.6843	5.8774	0.3045	-0.0830	0.0000	-0.4530	44.1223	42.8998	3.2772	-0.8935	0.0001
1088.3790	-0.0000	-1.5708	-1.7700	-1.5708	0.0000	-0.0000	0.0000	0.0000	0.8527	0.0000	0.0000	0.0000	-0.1892	3.7899	6.0329	0.4386	-0.0903	0.0186	-0.0384	3.6940	5.8887	0.3051	-0.0832	0.0000	-0.4596	44.2389	42.9894	3.2841	-0.8953	0.0001
1088.3890	-0.0000	-1.5708	-1.7615	-1.5708	0.0000	-0.0000	0.0000	-0.0001	0.8595	0.0000	0.0000	0.0000	-0.3636	3.8336	5.8820	0.4301	-0.0773	0.0429	-0.0388	3.7016	5.8977	0.3056	-0.0833	0.0000	-0.4651	44.3303	43.0599	3.2896	-0.8968	0.0001
1088.4010	-0.0000	-1.5708	-1.7513	-1.5708	-0.0000	0.0000	0.0000	0.0002	0.8528	0.0000	0.0000	0.0000	-0.2590	3.8479	6.4541	0.4238	-0.0520	0.0313	-0.0394	3.7106	5.9081	0.3062	-0.0835	0.0000	-0.4716	44.4373	43.1410	3.2958	-0.8985	0.0001
1088.4110	0.0000	-1.5708	-1.7426	-1.5708	-0.0000	0.0000	0.0000	-0.0001	0.8626	0.0000	0.0000	0.0000	-0.2111	3.8522	6.1698	0.4258	-0.0877	0.0263	-0.0398	3.7178	5.9165	0.3067	-0.0836	0.0000	-0.4771	44.5237	43.2065	3.3009	-0.8999	0.0001
1088.4230	0.0000	-1.5708	-1.7322	-1.5708	0.0000	-0.0000	0.0000	-0.0001	0.8693	0.0001	0.0000	0.0000	-0.2419	3.8644	5.6828	0.4239	-0.0688	0.0208	-0.0404	3.7261	5.9262	0.3072	-0.0838	0.0000	-0.4836	44.6227	43.2806	3.3066	-0.9015	0.0001
1088.4330	-0.0000	-1.5708	-1.7236	-1.5708	0.0000	-0.0000	0.0000	0.0003	0.8642	0.0000	0.0000	0.0000	-0.2321	3.8298	6.2806	0.4065	-0.0755	0.0282	-0.0408	3.7328	5.9339	0.3076	-0.0839	0.0000	-0.4890	44.7030	43.3382	3.3110	-0.9027	0.0001
1088.4450	-0.0000	-1.5708	-1.7132	-1.5708	-0.0000	0.0000	0.0000	0.0002	0.8675	0.0000	0.0000	0.0000	-0.2353	3.7660	6.3612	0.4508	-0.0796	0.0197	-0.0414	3.7402	5.9428	0.3081	-0.0840	0.0000	-0.4955	44.7922	43.4046	3.3162	-0.9041	0.0001
1088.4550	0.0000	-1.5709	-1.7044	-1.5708	-0.0000	-0.0000	0.0000	-0.0001	0.8790	0.0000	0.0000	0.0000	-0.1976	3.8899	5.6923	0.3922	-0.0845	0.0264	-0.0418	3.7464	5.9499	0.3085	-0.0841	0.0000	-0.5009	44.8660	43.4567	3.3202	-0.9052	0.0001
1088.4670	0.0000	-1.5708	-1.6940	-1.5708	0.0000	0.0000	0.0000	-0.0001	0.8726	0.0000	0.0000	0.0000	-0.2563	3.9189	6.3303	0.4434	-0.0942	0.0180	-0.0426	3.7460	5.9411	0.3081	-0.0840	0.0000	-0.5103	44.8619	43.3493	3.3164	-0.9041	0.0001
1088.4770	0.0000	-1.5708	-1.6853	-1.5708	0.0000	0.0000	0.0000	-0.0000	0.8714	0.0000	0.0000	0.0000	-0.2895	3.9178	6.6091	0.4479	-0.0862	0.0340	-0.0430	3.7512	5.9472	0.3084	-0.0841	0.0000	-0.5150	44.9237	43.3941	3.3198	-0.9051	0.0001
1088.4870	0.0000	-1.5708	-1.6764	-1.5708	0.0000	0.0000	0.0000	-0.0001	0.8840	0.0000	0.0000	0.0000	-0.2427	3.8346	5.9381	0.4444	-0.0997	0.0105	-0.0434	3.7564	5.9530	0.3088	-0.0842	0.0000	-0.5197	44.9857	43.4361	3.3231	-0.9060	0.0001
1088.4990	-0.0000	-1.5708	-1.6658	-1.5708	0.0000	0.0000	0.0000	0.0002	0.8897	0.0001	0.0000	0.0000	-0.3538	3.9269	5.6200	0.4141	-0.0901	0.0136	-0.0439	3.7618	5.9596	0.3091	-0.0843	0.0000	-0.5253	45.0514	43.4824	3.3266	-0.9070	0.0001
1088.5090	0.0000	-1.5708	-1.6571	-1.5708	0.0000	0.0000	0.0000	0.0004	0.8779	0.0001	0.0000	0.0000	-0.2887	3.8863	6.6566	0.4401	-0.0803	0.0233	-0.0443	3.7661	5.9646	0.3093	-0.0843	0.0000	-0.5299	45.1022	43.5166	3.3293	-0.9077	0.0001
1088.5210	0.0000	-1.5708	-1.6463	-1.5708	-0.0000	0.0000	0.0000	-0.0003	0.8891	0.0001	0.0000	0.0000	-0.2328	3.9181	6.1368	0.4476	-0.1035	0.0179	-0.0447	3.7712	5.9703	0.3096	-0.0844	0.0000	-0.5355	45.1633	43.5544	3.3322	-0.9085	0.0001
1088.5310	-0.0000	-1.5708	-1.6373	-1.5708	0.0000	0.0000	0.0000	-0.0003	0.8977	0.0001	0.0000	0.0000	-0.3000	4.0982	5.6360	0.4448	-0.0958	0.0202	-0.0451	3.7751	5.9747	0.3098	-0.0845	0.0000	-0.5401	45.2097	43.5823	3.3343	-0.9091	0.0001
1088.5430	-0.0000	-1.5708	-1.6268	-1.5709	0.0000	0.0000	0.0000	-0.0000	0.8842	0.0000	0.0000	0.0000	-0.2539	3.9527	6.6241	0.4552	-0.0902	0.0272	-0.0456	3.7789	5.9795	0.3100	-0.0845	0.0000	-0.5455	45.2561	43.6108	3.3365	-0.9097	0.0001
1088.5530	0.0000	-1.5708	-1.6179	-1.5708	-0.0000	-0.0000	0.0000	0.0000	0.8928	-0.0000	0.0000	0.0000	-0.1915	3.9250	6.4643	0.4438	-0.0916	0.0173	-0.0459	3.7824	5.9831	0.3101	-0.0846	0.0000	-0.5501	45.2973	43.6309	3.3381	-0.9101	0.0001
1088.5650	0.0000	-1.5708	-1.6070	-1.5708	0.0000	0.0000	0.0000	0.0000	0.9070	0.0012	0.0000	0.0000	-0.3589	4.0333	5.6305	0.4123	-0.0739	0.0133	-0.0465	3.7778	5.9698	0.3095	-0.0844	0.0000	-0.5563	45.2423	43.4817	3.3312	-0.9082	0.0001
1088.5750	0.0000	-1.5708	-1.5981	-1.5708	-0.0000	-0.0000	0.0000	-0.0000	0.8990	0.0000	0.0000	0.0000	-0.3586	4.0073	6.1265	0.4140	-0.0514	0.0174	-0.0468	3.7798	5.9724	0.3096	-0.0844	0.0000	-0.5601	45.2666	43.4946	3.3322	-0.9085	0.0001
1088.5870	0.0000	-1.5707	-1.5873	-1.5708	-0.0000	-0.0000	0.0000	0.0005	0.8965	-0.0004	0.0000	0.0000	-0.3736	3.9465	6.5139	0.4360	-0.0839	0.0132	-0.0471	3.7819	5.9750	0.3097	-0.0844	0.0000	-0.5645	45.2915	43.5054	3.3330	-0.9087	0.0001
1088.5970	-0.0001	-1.5708	-1.5782	-1.5707	-0.0000	-0.0000	0.0000	-0.0003	0.9122	0.0004	0.0000	0.0000	-0.3752	3.9762	5.6585	0.4597	-0.0871	-0.0038	-0.0474	3.7838	5.9769	0.3097	-0.0844	0.0000	-0.5682	45.3140	43.5108	3.3334	-0.9088	0.0001
1088.6090	0.0000	-1.5708	-1.5674	-1.5708	0.0000	-0.0000	0.0000	-0.0001	0.9077	0.0002	0.0000	0.0000	-0.2735	4.0486	5.8968	0.4144	-0.0936	0.0262	-0.0478	3.7854	5.9787	0.3097	-0.0844	0.0000	-0.5726	45.3334	43.5126	3.3335	-0.9089	0.0001
1088.6190	-0.0000	-1.5708	-1.5584	-1.5708	0.0000	-0.0000	0.0000	-0.0000	0.8990	-0.0008	0.0000	0.0000	-0.2093	4.0283	6.8201	0.4438	-0.0904	0.0132	-0.0481	3.7863	5.9797	0.3097	-0.0844	0.0000	-0.5762	45.3438	43.5102	3.3334	-0.9088	0.0001
1088.6290	0.0000	-1.5708	-1.5491	-1.5708	0.0000	0.0000	0.0000	-0.0000	0.9138	0.0002	0.0000	0.0000	-0.3001	4.1066	6.0635	0.4461	-0.0923	-0.0013	-0.0484	3.7871	5.9804	0.3097	-0.0844	0.0000	-0.5798	45.3534	43.5043	3.3329	-0.9087	0.0001
1088.6410	0.0000	-1.5708	-1.5382	-1.5708	0.0000	-0.0000	-0.0000	-0.0000	0.9179	0.0005	0.0000	0.0000	-0.3428	3.9942	5.7418	0.4392	-0.0746	0.0122	-0.0488	3.7875	5.9808	0.3096	-0.0844	0.0000	-0.5840	45.3587	43.4925	3.3320	-0.9084	0.0001
1088.6510	-0.0001	-1.5708	-1.5292	-1.5708	-0.0000	0.0000	-0.0000	0.0000	0.9079	-0.0004	0.0000	0.0000	-0.3403	4.0577	6.5988	0.4476	-0.1140	-0.0016	-0.0491	3.7871	5.9807	0.3095	-0.0844	0.0000	-0.5875	45.3534	43.4788	3.3309	-0.9081	0.0001
1088.6630	-0.0000	-1.5708	-1.5182	-1.5708	0.0000	0.0000	-0.0000	0.0001	0.9208	-0.0001	0.0000	0.0000	-0.2991	4.0203	6.2463	0.4489	-0.1276	0.0150	-0.0494	3.7847	5.9759	0.3091	-0.0843	0.0000	-0.5912	45.3248	43.4155	3.3272	-0.9071	0.0001
1088.6730	-0.0000	-1.5708	-1.5089	-1.5708	0.0000	0.0000	0.0000	-0.0002	0.9252	0.0002	0.0000	0.0000	-0.2924	4.0748	5.6909	0.4091	-0.0781	0.0032	-0.0495	3.7771	5.9614	0.3084	-0.0841	0.0000	-0.5929	45.2340	43.2632	3.3190	-0.9049	0.0001
1088.6830	0.0000	-1.5708	-1.4997	-1.5708	0.0000	0.0000	0.0000	-0.0001	0.9169	0.0000	0.0000	0.0000	-0.3194	4.0494	6.3391	0.4416	-0.1037	0.0014	-0.0497	3.7756	5.9599	0.3082	-0.0840	0.0000	-0.5955	45.2157	43.2379	3.3170	-0.9044	0.0001
1088.6930	0.0000	-1.5708	-1.4906	-1.5708	0.0000	0.0000	0.0000	-0.0000	0.9165	-0.0001	0.0000	0.0000	-0.3576	4.0621	6.4307	0.4604	-0.1060	0.0198	-0.0499	3.7739	5.9580	0.3080	-0.0840	0.0000	-0.5980	45.1955	43.2089	3.3148	-0.9037	0.0001
1088.7030	-0.0000	-1.5708	-1.4813	-1.5708	0.0000	-0.0000	0.0000	-0.0000	0.9319	0.0003	0.0000	0.0000	-0.2537	4.0903	5.7125	0.4334	-0.0870	0.0366	-0.0501	3.7721	5.9558	0.3077	-0.0839	0.0000	-0.6005	45.1745	43.1763	3.3123	-0.9031	0.0001
1088.7150	0.0000	-1.5708	-1.4702	-1.5708	0.0000	0.0000	0.0000	-0.0000	0.9229	0.0001	0.0000	0.0000	-0.4385	4.0807	6.1580	0.4168	-0.1041	-0.0153	-0.0504	3.7696	5.9526	0.3074	-0.0838	0.0000	-0.6035	45.1437	43.1324	3.3089	-0.9021	0.0001
1088.7250	-0.0000	-1.5708	-1.4610	-1.5708	-0.0000	0.0000	0.0000	-0.0000	0.9210	0.0000	0.0000	0.0000	-0.3104	4.0113	6.4853	0.4265	-0.1228	0.0067	-0.0506	3.7668	5.9495	0.3071	-0.0837	0.0000	-0.6059	45.1113	43.0918	3.3057	-0.9013	0.0001
1088.7350	0.0000	-1.5708	-1.4516	-1.5708	0.0000	0.0000	0.0000	-0.0000	0.9322	-0.0001	0.0000	0.0000	-0.2852	4.0845	5.7369	0.4237	-0.0927	-0.0089	-0.0508	3.7638	5.9460	0.3068	-0.0837	0.0000	-0.6082	45.0753	43.0468	3.3023	-0.9003	0.0001
1088.7450	0.0000	-1.5708	-1.4423	-1.5708	-0.0000	0.0000	0.0000	-0.0000	0.9315	0.0003	0.0000	0.0000	-0.3022	4.1455	5.7663	0.4078	-0.1007	-0.0029	-0.0510	3.7606	5.9421	0.3065	-0.0836	0.0000	-0.6105	45.0369	42.9987	3.2986	-0.8993	0.0001
1088.7550	-0.0000	-1.5708	-1.4330	-1.5708	-0.0000	0.0000	-0.0000	-0.0000	0.9224	-0.0001	0.0000	0.0000	-0.3067	4.0903	6.5999	0.4517	-0.1062	0.0151	-0.0512	3.7569	5.9379	0.3061	-0.0835	0.0000	-0.6128	44.9917	42.9469	3.2946	-0.8982	0.0001
1088.7650	0.0000	-1.5708	-1.4237	-1.5708	-0.0000	-0.0000	-0.0000	-0.0000	0.9314	-0.0000	0.0000	0.0000	-0.2849	3.9990	6.0181	0.4232	-0.1011	-0.0010	-0.0510	3.7431	5.9154	0.3049	-0.0831	0.0000	-0.6110	44.8274	42.7155	3.2815	-0.8947	0.0000
1088.7750	0.0000	-1.5708	-1.4144	-1.5708	0.0000	0.0000	-0.0000	-0.0000	0.9388	-0.0000	0.0000	0.0000	-0.3219	4.0929	5.6606	0.4124	-0.1137	0.0212	-0.0511	3.7386	5.9102	0.3045	-0.0830	0.0000	-0.6124	44.7729	42.6567	3.2769	-0.8934	0.0000
1088.7870	0.0000	-1.5708	-1.4033	-1.5708	0.0000	0.0000	-0.0000	0.0000	0.9273	-0.0001	0.0000	0.0000	-0.3763	3.9989	6.4722	0.4166	-0.1042	0.0091	-0.0513	3.7328	5.9034	0.3039	-0.0829	0.0000	-0.6140	44.7039	42.5806	3.2710	-0.8918	0.0000
1088.7970	-0.0000	-1.5708	-1.3938	-1.5708	-0.0000	0.0000	-0.0000	0.0000	0.9368	-0.0001	0.0000	0.0000	-0.2888	4.0812	6.1923	0.4384	-0.0998	0.0086	-0.0514	3.7273	5.8973	0.3034	-0.0827	0.0000	-0.6152	44.6378	42.5126	3.2658	-0.8904	0.0000
1088.8070	0.0000	-1.5708	-1.3845	-1.5707	-0.0000	0.0000	-0.0000	0.0000	0.9426	-0.0001	0.0000	0.0000	-0.3224	4.0112	5.6841	0.3931	-0.1127	0.0144	-0.0515	3.7219	5.8909	0.3029	-0.0826	0.0000	-0.6165	44.5730	42.4412	3.2603	-0.8889	0.0000
1088.8170	0.0000	-1.5708	-1.3752	-1.5708	0.0000	0.0000	-0.0000	0.0000	0.9345	-0.0001	0.0000	0.0000	-0.3355	4.0891	6.2358	0.4331	-0.1224	-0.0091	-0.0516	3.7162	5.8841	0.3024	-0.0824	0.0000	-0.6176	44.5049	42.3667	3.2546	-0.8873	0.0000
1088.8290	-0.0000	-1.5708	-1.3639	-1.5708	0.0000	-0.0000	-0.0000	0.0000	0.9395	-0.0001	0.0000	0.0000	-0.2405	4.0464	6.2196	0.4600	-0.0924	0.0145	-0.0517	3.7085	5.8754	0.3017	-0.0823	0.0000	-0.6189	44.4130	42.2718	3.2472	-0.8853	0.0000
1088.8390	-0.0000	-1.5708	-1.3544	-1.5708	0.0000	-0.0000	-0.0000	0.0000	0.9480	0.0000	0.0000	0.0000	-0.3115	4.0278	5.5584	0.3890	-0.1043	0.0066	-0.0518	3.7018	5.8676	0.3011	-0.0821	0.0000	-0.6200	44.3327	42.1876	3.2407	-0.8836	0.0000
1088.8510	0.0000	-1.5708	-1.3431	-1.5708	0.0000	0.0000	-0.0000	0.0000	0.9375	-0.0002	0.0000	0.0000	-0.3089	3.9945	6.2561	0.3971	-0.1378	-0.0074	-0.0519	3.6937	5.8579	0.3003	-0.0819	0.0000	-0.6211	44.2354	42.0829	3.2326	-0.8814	0.0000
1088.8610	0.0000	-1.5708	-1.3336	-1.5708	0.0000	0.0000	-0.0000	0.0000	0.9403	-0.0001	0.0000	0.0000	-0.2790	4.0225	6.2160	0.4388	-0.0843	0.0222	-0.0519	3.6863	5.8494	0.2997	-0.0817	0.0000	-0.6220	44.1467	41.9908	3.2255	-0.8794	0.0000
1088.8710	0.0000	-1.5708	-1.3242	-1.5708	-0.0000	-0.0000	-0.0000	0.0000	0.9512	-0.0000	0.0000	0.0000	-0.3344	4.0189	5.4766	0.4252	-0.1200	-0.0140	-0.0514	3.6675	5.8221	0.2982	-0.0813	0.0000	-0.6159	43.9215	41.7171	3.2092	-0.8750	0.0000
1088.8830	-0.0000	-1.5708	-1.3130	-1.5708	-0.0000	-0.0000	-0.0000	0.0000	0.9416	-0.0001	0.0000	0.0000	-0.3247	4.0481	6.1609	0.4023	-0.1386	0.0035	-0.0514	3.6577	5.8107	0.2973	-0.0811	0.0000	-0.6160	43.8042	41.5986	3.2001	-0.8725	0.0000
1088.8930	0.0000	-1.5708	-1.3035	-1.5708	0.0000	0.0000	-0.0000	0.0000	0.9419	-0.0001	0.0000	0.0000	-0.2551	4.0549	6.2686	0.4208	-0.1145	-0.0032	-0.0514	3.6488	5.8006	0.2966	-0.0809	0.0000	-0.6159	43.6972	41.4937	3.1920	-0.8703	0.0000
1088.9050	0.0000	-1.5708	-1.2920	-1.5708	-0.0000	-0.0000	-0.0000	0.0000	0.9551	0.0000	0.0000	0.0000	-0.2758	3.9166	5.3800	0.3970	-0.1160	0.0042	-0.0514	3.6378	5.7880	0.2956	-0.0806	0.0000	-0.6158	43.5662	41.3632	3.1819	-0.8676	0.0000
1088.9150	0.0000	-1.5708	-1.2827	-1.5708	0.0000	0.0000	-0.0000	0.0000	0.9435	-0.0003	0.0000	0.0000	-0.3235	4.0004	6.1434	0.3999	-0.1010	0.0211	-0.0514	3.6286	5.7772	0.2948	-0.0804	0.0000	-0.6156	43.4561	41.2518	3.1733	-0.8652	0.0000
1088.9250	0.0000	-1.5708	-1.2732	-1.5708	0.0000	0.0000	-0.0000	0.0000	0.9435	-0.0003	0.0000	0.0000	-0.3379	3.9075	6.1550	0.4186	-0.1221	0.0069	-0.0514	3.6188	5.7660	0.2940	-0.0802	0.0000	-0.6154	43.3380	41.1364	3.1644	-0.8628	0.0000
1088.9370	0.0000	-1.5708	-1.2617	-1.5708	0.0000	0.0000	-0.0000	0.0000	0.9586	-0.0000	0.0000	0.0000	-0.3228	3.9531	5.3220	0.3945	-0.1147	0.0193	-0.0514	3.6068	5.7519	0.2930	-0.0799	0.0000	-0.6151	43.1945	40.9915	3.1532	-0.8597	0.0000
1088.9470	0.0000	-1.5708	-1.2522	-1.5708	0.0000	0.0000	-0.0000	0.0000	0.9476	0.0000	0.0000	0.0000	-0.2800	3.9596	6.0548	0.4222	-0.1256	0.0215	-0.0513	3.5959	5.7397	0.2921	-0.0796	0.0000	-0.6147	43.0640	40.8663	3.1436	-0.8571	0.0000
1088.9570	0.0000	-1.5708	-1.2427	-1.5708	0.0000	-0.0000	-0.0000	0.0000	0.9446	-0.0000	0.0000	0.0000	-0.3568	3.9339	6.1788	0.4059	-0.1112	0.0068	-0.0513	3.5854	5.7272	0.2912	-0.0794	0.0000	-0.6143	42.9385	40.7385	3.1337	-0.8544	0.0000
1088.9670	0.0000	-1.5708	-1.2331	-1.5708	0.0000	-0.0000	-0.0000	0.0000	0.9569	-0.0001	0.0000	0.0000	-0.3258	3.9194	5.5223	0.4014	-0.1367	0.0083	-0.0505	3.5624	5.6960	0.2894	-0.0789	0.0000	-0.6046	42.6624	40.4269	3.1145	-0.8492	0.0000
1088.9770	-0.0000	-1.5708	-1.2237	-1.5708	-0.0000	-0.0000	-0.0000	0.0000	0.9538	-0.0000	0.0000	0.0000	-0.3294	3.8579	5.6063	0.3696	-0.1244	-0.0153	-0.0504	3.5504	5.6825	0.2884	-0.0786	0.0000	-0.6034	42.5188	40.2919	3.1041	-0.8463	0.0000
1088.9890	-0.0000	-1.5708	-1.2123	-1.5708	0.0000	0.0000	-0.0000	0.0000	0.9482	-0.0007	0.0000	0.0000	-0.3378	3.9007	6.2205	0.4214	-0.1414	0.0143	-0.0502	3.5362	5.6659	0.2872	-0.0783	0.0000	-0.6018	42.3494	40.1257	3.0913	-0.8429	0.0000
1088.9990	0.0000	-1.5708	-1.2026	-1.5708	0.0000	-0.0000	-0.0000	0.0000	0.9572	0.0002	0.0000	0.0000	-0.3149	3.7549	5.4409	0.3924	-0.1247	-0.0017	-0.0501	3.5235	5.6514	0.2862	-0.0780	0.0000	-0.6003	42.1970	39.9798	3.0800	-0.8398	0.0000
1089.0090	-0.0000	-1.5708	-1.1931	-1.5708	-0.0000	0.0000	-0.0000	0.0000	0.9559	0.0003	0.0000	0.0000	-0.4487	3.8736	5.4404	0.3780	-0.0888	-0.0064	-0.0500	3.5106	5.6367	0.2851	-0.0777	0.0000	-0.5989	42.0424	39.8326	3.0686	-0.8367	0.0000
1089.0210	-0.0000	-1.5708	-1.1818	-1.5708	0.0000	-0.0000	-0.0000	0.0000	0.9471	-0.0006	0.0000	0.0000	-0.3825	3.7613	6.1643	0.4105	-0.1135	-0.0038	-0.0499	3.4953	5.6188	0.2838	-0.0774	0.0000	-0.5971	41.8591	39.6534	3.0549	-0.8329	0.0000
1089.0310	0.0000	-1.5708	-1.1722	-1.5708	-0.0000	-0.0000	-0.0000	0.0000	0.9579	-0.0002	0.0000	0.0000	-0.3800	3.8250	5.5201	0.3744	-0.1128	-0.0123	-0.0497	3.4819	5.6032	0.2827	-0.0771	0.0000	-0.5955	41.6989	39.4974	3.0428	-0.8296	0.0000
1089.0410	0.0000	-1.5708	-1.1626	-1.5707	0.0000	-0.0000	-0.0000	0.0000	0.9585	0.0002	0.0000	0.0000	-0.3248	3.7656	5.2736	0.3833	-0.0804	-0.0052	-0.0496	3.4679	5.5872	0.2816	-0.0768	0.0000	-0.5938	41.5309	39.3377	3.0304	-0.8263	0.0000
1089.0530	0.0000	-1.5708	-1.1512	-1.5708	0.0000	0.0000	-0.0000	0.0000	0.9483	-0.0003	0.0000	0.0000	-0.3363	3.8148	6.2101	0.3827	-0.1400	-0.0118	-0.0494	3.4509	5.5678	0.2802	-0.0764	0.0000	-0.5918	41.3272	39.1437	3.0155	-0.8222	0.0000
1089.0630	0.0000	-1.5708	-1.1416	-1.5708	0.0000	0.0001	-0.0000	0.0000	0.9558	-0.0001	0.0000	0.0000	-0.2799	3.7295	5.5814	0.3549	-0.1207	-0.0153	-0.0490	3.4334	5.5465	0.2788	-0.0760	0.0000	-0.5872	41.1186	38.9314	3.0003	-0.8181	0.0000
1089.0750	0.0000	-1.5707	-1.1303	-1.5707	0.0000	0.0000	-0.0000	0.0000	0.9591	-0.0000	0.0000	0.0000	-0.3578	3.7331	5.3751	0.3739	-0.1140	0.0174	-0.0481	3.4059	5.5119	0.2767	-0.0754	0.0000	-0.5757	40.7887	38.5911	2.9777	-0.8119	0.0000
1089.0850	0.0000	-1.5708	-1.1207	-1.5708	0.0000	-0.0000	-0.0000	0.0000	0.9474	-0.0002	0.0000	0.0000	-0.3622	3.6183	6.1770	0.3737	-0.1140	0.0148	-0.0479	3.3907	5.4943	0.2754	-0.0751	0.0000	-0.5731	40.6069	38.4182	2.9644	-0.8083	0.0000
1089.0950	-0.0000	-1.5708	-1.1110	-1.5708	0.0000	-0.0000	-0.0000	0.0000	0.9572	-0.0002	0.0000	0.0000	-0.3150	3.6866	5.4459	0.3636	-0.1051	-0.0153	-0.0476	3.3747	5.4759	0.2741	-0.0747	0.0000	-0.5704	40.4150	38.2366	2.9504	-0.8045	0.0000
1089.1070	-0.0000	-1.5708	-1.0996	-1.5708	0.0000	0.0000	-0.0000	0.0000	0.9596	-0.0000	0.0000	0.0000	-0.2788	3.6298	5.2422	0.3560	-0.1380	0.0027	-0.0474	3.3552	5.4536	0.2725	-0.0743	0.0000	-0.5671	40.1813	38.0174	2.9334	-0.7998	0.0000
1089.1170	0.0000	-1.5707	-1.0902	-1.5708	0.0000	0.0000	-0.0000	0.0000	0.9482	-0.0011	0.0000	0.0000	-0.2977	3.6846	6.0478	0.3605	-0.1068	-0.0040	-0.0471	3.3389	5.4350	0.2712	-0.0740	0.0000	-0.5644	39.9866	37.8341	2.9193	-0.7960	0.0000
1089.1270	0.0000	-1.5708	-1.0804	-1.5708	-0.0000	0.0000	-0.0000	0.0000	0.9578	-0.0003	0.0000	0.0000	-0.2209	3.5798	5.4803	0.3579	-0.1080	-0.0093	-0.0469	3.3224	5.4156	0.2699	-0.0736	0.0000	-0.5615	39.7888	37.6433	2.9046	-0.7920	0.0000
1089.1370	-0.0000	-1.5708	-1.0709	-1.5708	-0.0000	0.0000	-0.0000	0.0000	0.9615	0.0002	0.0000	0.0000	-0.2178	3.5006	5.0357	0.3339	-0.1134	-0.0126	-0.0466	3.3050	5.3958	0.2685	-0.0732	0.0000	-0.5586	39.5802	37.4487	2.8895	-0.7879	0.0000
1089.1470	-0.0000	-1.5708	-1.0614	-1.5708	-0.0000	0.0000	-0.0000	0.0000	0.9473	-0.0003	0.0000	0.0000	-0.3663	3.4715	5.8815	0.3452	-0.0993	0.0025	-0.0464	3.2877	5.3759	0.2671	-0.0728	0.0000	-0.5557	39.3728	37.2534	2.8745	-0.7838	0.0000
1089.1590	0.0000	-1.5708	-1.0498	-1.5708	-0.0000	0.0000	-0.0000	0.0000	0.9558	-0.0001	0.0000	0.0000	-0.3104	3.5884	5.4946	0.3547	-0.1487	-0.0197	-0.0461	3.2663	5.3514	0.2653	-0.0723	0.0000	-0.5521	39.1171	37.0115	2.8558	-0.7787	0.0000
1089.1690	-0.0000	-1.5708	-1.0403	-1.5708	-0.0000	0.0000	-0.0000	0.0000	0.9625	0.0001	0.0000	0.0000	-0.2675	3.4902	4.9568	0.3426	-0.1071	-0.0003	-0.0470	3.2622	5.3493	0.2647	-0.0722	0.0000	-0.5631	39.0673	36.9896	2.8493	-0.7769	0.0000
1089.1790	-0.0000	-1.5708	-1.0308	-1.5708	0.0000	-0.0000	-0.0000	0.0000	0.9492	0.0000	0.0000	0.0000	-0.2215	3.4132	5.7423	0.3413	-0.0947	-0.0137	-0.0468	3.2437	5.3287	0.2633	-0.0718	0.0000	-0.5607	38.8465	36.7838	2.8334	-0.7725	0.0000
1089.1890	-0.0000	-1.5708	-1.0212	-1.5708	-0.0000	0.0000	-0.0000	0.0000	0.9530	-0.0004	0.0000	0.0000	-0.3490	3.4261	5.6796	0.3532	-0.1092	-0.0036	-0.0466	3.2255	5.3075	0.2617	-0.0714	0.0000	-0.5582	38.6287	36.5735	2.8172	-0.7681	0.0000
1089.1990	0.0000	-1.5708	-1.0115	-1.5708	-0.0000	0.0000	-0.0000	0.0000	0.9635	0.0003	0.0000	0.0000	-0.2532	3.3863	4.8664	0.3133	-0.1099	0.0019	-0.0464	3.2065	5.2857	0.2602	-0.0709	0.0000	-0.5556	38.4002	36.3559	2.8003	-0.7635	0.0000
1089.2110	0.0000	-1.5708	-1.0002	-1.5708	0.0000	-0.0000	-0.0000	0.0000	0.9512	0.0000	0.0000	0.0000	-0.2301	3.3907	5.6264	0.3134	-0.1176	-0.0172	-0.0461	3.1840	5.2596	0.2583	-0.0704	0.0000	-0.5525	38.1307	36.0963	2.7803	-0.7581	0.0000
1089.2210	0.0000	-1.5707	-0.9905	-1.5708	-0.0000	0.0000	-0.0000	0.0000	0.9547	-0.0002	0.0000	0.0000	-0.2526	3.2647	5.5870	0.3221	-0.1253	0.0184	-0.0459	3.1645	5.2373	0.2567	-0.0700	0.0000	-0.5498	37.8976	35.8743	2.7633	-0.7534	0.0000
1089.2310	-0.0000	-1.5708	-0.9809	-1.5708	-0.0000	-0.0000	-0.0000	0.0000	0.9644	0.0006	0.0000	0.0000	-0.1975	3.2935	4.8310	0.3136	-0.1056	-0.0109	-0.0457	3.1450	5.2147	0.2551	-0.0696	0.0000	-0.5471	37.6646	35.6488	2.7458	-0.7487	0.0000
1089.2430	-0.0000	-1.5708	-0.9695	-1.5708	-0.0000	0.0000	-0.0000	0.0000	0.9536	-0.0004	0.0000	0.0000	-0.1821	3.2419	5.4681	0.2938	-0.0874	0.0003	-0.0454	3.1207	5.1873	0.2532	-0.0690	0.0000	-0.5438	37.3737	35.3764	2.7249	-0.7430	0.0000
1089.2530	-0.0000	-1.5708	-0.9598	-1.5708	-0.0000	-0.0000	-0.0000	0.0000	0.9536	-0.0003	0.0000	0.0000	-0.1532	3.2571	5.6715	0.3172	-0.1152	-0.0170	-0.0452	3.1006	5.1639	0.2515	-0.0686	0.0000	-0.5409	37.1323	35.1430	2.7068	-0.7380	0.0000
1089.2650	0.0000	-1.5708	-0.9482	-1.5707	0.0000	-0.0000	-0.0000	0.0000	0.9650	0.0001	0.0000	0.0000	-0.1519	3.2591	4.7107	0.2794	-0.1218	-0.0150	-0.0462	3.0895	5.1534	0.2503	-0.0682	0.0000	-0.5532	36.9994	35.0365	2.6937	-0.7344	0.0000
1089.2750	0.0000	-1.5707	-0.9388	-1.5708	0.0000	0.0000	-0.0000	0.0000	0.9546	0.0000	0.0000	0.0000	-0.1960	3.1455	5.4769	0.3094	-0.1242	0.0055	-0.0460	3.0690	5.1300	0.2486	-0.0678	0.0000	-0.5509	36.7536	34.8005	2.6755	-0.7295	0.0000
1089.2870	0.0000	-1.5708	-0.9272	-1.5708	0.0000	0.0000	-0.0000	0.0000	0.9608	-0.0005	0.0000	0.0000	-0.2615	3.1121	5.2637	0.3099	-0.0917	-0.0042	-0.0458	3.0435	5.1009	0.2465	-0.0672	0.0000	-0.5480	36.4482	34.5080	2.6529	-0.7233	0.0000
1089.2970	-0.0000	-1.5708	-0.9176	-1.5708	0.0000	0.0000	-0.0000	0.0000	0.9674	0.0003	0.0000	0.0000	-0.2121	3.0461	4.6961	0.2866	-0.0676	-0.0068	-0.0455	3.0221	5.0762	0.2447	-0.0667	0.0000	-0.5455	36.1923	34.2598	2.6337	-0.7181	0.0000
1089.3070	-0.0000	-1.5708	-0.9081	-1.5708	0.0000	0.0000	-0.0000	-0.0001	0.9579	0.0000	0.0000	0.0000	-0.1439	2.9862	5.2828	0.2869	-0.0927	0.0041	-0.0453	3.0007	5.0516	0.2429	-0.0662	0.0000	-0.5430	35.9364	34.0125	2.6147	-0.7129	0.0000
1089.3170	-0.0000	-1.5707	-0.8984	-1.5708	0.0000	-0.0000	-0.0000	0.0000	0.9586	-0.0003	0.0000	0.0000	-0.1065	2.9352	5.4751	0.3047	-0.0890	-0.0102	-0.0451	2.9784	5.0262	0.2411	-0.0657	0.0000	-0.5403	35.6694	33.7575	2.5950	-0.7075	0.0000
1089.3270	-0.0000	-1.5708	-0.8886	-1.5708	0.0000	0.0000	-0.0000	-0.0000	0.9735	0.0001	0.0000	0.0000	-0.1680	3.0117	4.4764	0.2709	-0.0859	0.0003	-0.0449	2.9560	5.0002	0.2392	-0.0652	0.0000	-0.5376	35.4004	33.4970	2.5749	-0.7020	0.0000
1089.3370	0.0000	-1.5707	-0.8791	-1.5708	0.0000	0.0000	-0.0000	-0.0001	0.9642	0.0000	0.0000	0.0000	-0.2012	2.9684	5.0458	0.2737	-0.1208	-0.0158	-0.0447	2.9332	4.9745	0.2374	-0.0647	0.0000	-0.5349	35.1278	33.2387	2.5550	-0.6966	0.0000
1089.3490	0.0000	-1.5708	-0.8675	-1.5708	0.0000	-0.0000	-0.0000	0.0002	0.9599	-0.0008	0.0000	0.0000	-0.1917	2.9028	5.5197	0.3081	-0.1007	-0.0049	-0.0444	2.9060	4.9431	0.2351	-0.0641	0.0000	-0.5315	34.8021	32.9238	2.5307	-0.6900	0.0000
1089.3590	0.0000	-1.5708	-0.8577	-1.5708	0.0000	0.0000	-0.0000	-0.0007	0.9734	0.0003	0.0000	0.0000	-0.1709	2.8659	4.4648	0.2822	-0.0771	-0.0167	-0.0441	2.8823	4.9161	0.2332	-0.0636	0.0000	-0.5286	34.5182	32.6521	2.5098	-0.6843	0.0000
1089.3690	0.0000	-1.5707	-0.8482	-1.5708	-0.0000	-0.0000	-0.0000	-0.0003	0.9672	0.0001	0.0000	0.0000	-0.1303	2.9041	4.8709	0.2704	-0.1079	-0.0095	-0.0454	2.8738	4.9078	0.2321	-0.0633	0.0000	-0.5436	34.4159	32.5641	2.4981	-0.6811	0.0000
1089.3790	-0.0000	-1.5707	-0.8386	-1.5708	0.0000	-0.0000	-0.0000	0.0002	0.9625	-0.0012	0.0000	0.0000	-0.1143	2.6883	5.5139	0.3106	-0.0740	-0.0029	-0.0452	2.8502	4.8810	0.2302	-0.0628	0.0000	-0.5412	34.1332	32.2925	2.4772	-0.6754	0.0000
1089.3890	0.0000	-1.5708	-0.8287	-1.5708	0.0000	-0.0000	-0.0000	-0.0002	0.9724	0.0005	0.0000	0.0000	-0.1962	2.6880	4.5997	0.2382	-0.0827	0.0125	-0.0403	2.7818	4.7980	0.2256	-0.0615	0.0000	-0.4832	33.3148	31.4743	2.4285	-0.6622	0.0000
1089.4010	-0.0000	-1.5707	-0.8171	-1.5708	0.0000	-0.0000	-0.0000	-0.0002	0.9696	0.0000	0.0000	0.0000	-0.1569	2.6691	4.6303	0.2344	-0.0945	-0.0233	-0.0399	2.7520	4.7637	0.2232	-0.0609	-0.0000	-0.4780	32.9577	31.1370	2.4025	-0.6551	-0.0000
1089.4110	-0.0000	-1.5707	-0.8074	-1.5708	0.0000	0.0000	-0.0000	0.0006	0.9630	-0.0012	0.0000	0.0000	-0.1794	2.4530	5.1970	0.2829	-0.0805	-0.0063	-0.0396	2.7270	4.7351	0.2212	-0.0603	-0.0000	-0.4737	32.6586	30.8553	2.3808	-0.6492	-0.0000
1089.4230	0.0000	-1.5707	-0.7957	-1.5708	-0.0000	0.0000	-0.0000	-0.0005	0.9779	0.0004	0.0000	0.0000	-0.0746	2.5683	4.2212	0.2502	-0.0723	0.0171	-0.0391	2.6964	4.6997	0.2187	-0.0596	-0.0000	-0.4684	32.2921	30.5072	2.3539	-0.6418	-0.0000
1089.4330	-0.0000	-1.5707	-0.7861	-1.5708	0.0000	0.0000	-0.0000	-0.0001	0.9693	0.0001	0.0000	0.0000	-0.1409	2.5085	4.6267	0.2393	-0.0851	-0.0099	-0.0387	2.6711	4.6706	0.2167	-0.0591	-0.0000	-0.4640	31.9892	30.2202	2.3318	-0.6358	-0.0000
1089.4430	-0.0000	-1.5707	-0.7765	-1.5708	-0.0000	0.0000	-0.0000	0.0005	0.9639	-0.0008	0.0000	0.0000	-0.0453	2.3911	5.0834	0.2859	-0.0619	0.0050	-0.0384	2.6451	4.6410	0.2146	-0.0585	0.0000	-0.4595	31.6773	29.9293	2.3094	-0.6297	0.0000
1089.4550	0.0000	-1.5708	-0.7646	-1.5708	-0.0000	-0.0000	-0.0000	-0.0006	0.9768	-0.0000	0.0000	0.0000	-0.0610	2.3263	4.0769	0.2352	-0.0948	-0.0104	-0.0379	2.6133	4.6042	0.2120	-0.0578	0.0000	-0.4539	31.2970	29.5673	2.2813	-0.6220	0.0000
1089.4650	0.0000	-1.5707	-0.7551	-1.5708	-0.0000	0.0000	-0.0000	-0.0004	0.9672	0.0002	0.0000	0.0000	-0.1946	2.4032	4.5014	0.2226	-0.0933	-0.0105	-0.0310	2.5273	4.5014	0.2065	-0.0563	-0.0000	-0.3710	30.2671	28.5590	2.2228	-0.6061	-0.0001
1089.4770	-0.0000	-1.5707	-0.7435	-1.5708	-0.0000	-0.0000	-0.0000	0.0001	0.9616	-0.0007	0.0000	0.0000	-0.0888	2.1575	4.9382	0.2601	-0.0531	-0.0059	-0.0303	2.4948	4.4638	0.2040	-0.0556	-0.0000	-0.3629	29.8780	28.2014	2.1954	-0.5987	-0.0001
1089.4870	0.0000	-1.5708	-0.7337	-1.5708	0.0000	0.0000	-0.0000	-0.0003	0.9713	0.0002	0.0000	0.0000	-0.0426	2.1630	4.0082	0.2292	-0.0644	0.0117	-0.0297	2.4664	4.4311	0.2017	-0.0550	-0.0000	-0.3561	29.5375	27.8901	2.1712	-0.5921	-0.0001
1089.4970	-0.0001	-1.5707	-0.7242	-1.5708	0.0000	0.0000	-0.0000	-0.0003	0.9650	0.0001	0.0000	0.0000	-0.0456	2.1024	4.3033	0.2274	-0.0972	-0.0243	-0.0292	2.4392	4.3994	0.1996	-0.0544	-0.0000	-0.3494	29.2117	27.5877	2.1479	-0.5857	-0.0001
1089.5070	0.0000	-1.5707	-0.7145	-1.5708	-0.0000	0.0000	-0.0000	0.0009	0.9573	-0.0011	0.0000	0.0000	-0.0003	1.9269	4.7538	0.2327	-0.0684	-0.0020	-0.0286	2.4113	4.3672	0.1974	-0.0538	-0.0000	-0.3427	28.8774	27.2819	2.1244	-0.5793	-0.0001
1089.5170	-0.0000	-1.5708	-0.7048	-1.5708	0.0000	-0.0000	-0.0000	-0.0015	0.9652	0.0005	0.0000	0.0000	-0.0322	2.0309	4.1210	0.1850	-0.0792	0.0075	-0.0280	2.3832	4.3340	0.1951	-0.0532	-0.0000	-0.3359	28.5412	26.9659	2.0999	-0.5726	-0.0001
1089.5270	0.0000	-1.5707	-0.6952	-1.5708	-0.0000	-0.0000	0.0000	-0.0009	0.9625	0.0002	0.0000	0.0000	-0.0347	2.0978	3.9080	0.1991	-0.0646	0.0063	-0.0275	2.3547	4.3011	0.1929	-0.0526	-0.0000	-0.3292	28.1991	26.6524	2.0757	-0.5660	-0.0001
1089.5390	0.0000	-1.5707	-0.6838	-1.5708	-0.0000	0.0000	0.0000	0.0001	0.9516	-0.0004	0.0000	0.0000	-0.0202	1.8779	4.6228	0.2356	-0.0877	0.0194	-0.0268	2.3208	4.2620	0.1902	-0.0519	-0.0000	-0.3212	27.7941	26.2796	2.0471	-0.5582	-0.0001
1089.5490	0.0000	-1.5707	-0.6741	-1.5708	0.0000	0.0000	0.0000	-0.0016	0.9586	-0.0003	0.0000	0.0000	-0.0262	1.9866	4.0721	0.2157	-0.0605	0.0271	-0.0263	2.2922	4.2284	0.1879	-0.0512	-0.0000	-0.3145	27.4516	25.9599	2.0223	-0.5515	-0.0001
1089.5590	-0.0000	-1.5707	-0.6646	-1.5708	-0.0000	-0.0000	0.0000	-0.0016	0.9580	-0.0002	0.0000	0.0000	-0.0498	2.0547	3.8874	0.1985	-0.0671	-0.0096	-0.0328	2.3255	4.2682	0.1889	-0.0515	-0.0000	-0.3934	27.8497	26.3522	2.0333	-0.5544	-0.0000
1089.5690	-0.0000	-1.5707	-0.6552	-1.5708	0.0000	-0.0000	0.0000	0.0001	0.9467	-0.0001	0.0000	0.0000	0.0508	1.8534	4.7024	0.1823	-0.0326	-0.0126	-0.0235	2.2202	4.1452	0.1825	-0.0498	-0.0000	-0.2820	26.5885	25.1505	1.9645	-0.5357	-0.0001
1089.5810	-0.0000	-1.5708	-0.6435	-1.5708	-0.0000	0.0000	0.0000	-0.0034	0.9530	-0.0004	0.0000	0.0000	-0.0119	2.0130	3.9621	0.1843	-0.0424	0.0154	-0.0228	2.1848	4.1037	0.1797	-0.0490	-0.0000	-0.2733	26.1650	24.7580	1.9342	-0.5275	-0.0001
1089.5910	-0.0000	-1.5708	-0.6341	-1.5708	-0.0000	-0.0000	0.0000	-0.0030	0.9560	0.0001	0.0000	0.0000	-0.0057	2.2783	3.6922	0.1853	-0.0557	-0.0036	-0.0222	2.1560	4.0695	0.1774	-0.0484	-0.0000	-0.2663	25.8197	24.4348	1.9092	-0.5206	-0.0001
1089.6010	-0.0000	-1.5707	-0.6247	-1.5708	-0.0000	-0.0000	-0.0000	-0.0006	0.9420	-0.0004	0.0000	0.0000	0.1886	1.9455	4.4041	0.2037	-0.0918	-0.0025	-0.0217	2.1262	4.0353	0.1751	-0.0477	-0.0000	-0.2593	25.4628	24.1105	1.8844	-0.5139	-0.0001
1089.6130	-0.0000	-1.5708	-0.6131	-1.5708	-0.0000	-0.0000	-0.0000	-0.0019	0.9488	-0.0004	0.0000	0.0000	-0.0033	2.0581	3.7990	0.1944	-0.0493	0.0108	-0.0209	2.0903	3.9930	0.1722	-0.0470	-0.0000	-0.2507	25.0334	23.7099	1.8534	-0.5054	-0.0001
1089.6230	0.0000	-1.5708	-0.6038	-1.5708	0.0000	-0.0000	-0.0000	-0.0009	0.9459	-0.0003	0.0000	0.0000	0.0850	2.0692	3.7118	0.1636	-0.0629	0.0298	-0.0204	2.0607	3.9582	0.1698	-0.0463	-0.0000	-0.2438	24.6785	23.3806	1.8279	-0.4985	-0.0001
1089.6350	0.0000	-1.5708	-0.5925	-1.5708	0.0000	-0.0000	-0.0000	0.0004	0.9356	-0.0010	0.0000	0.0000	0.1029	1.8211	4.3545	0.2137	-0.0586	-0.0024	-0.0197	2.0253	3.9170	0.1670	-0.0456	-0.0000	-0.2356	24.2550	22.9904	1.7979	-0.4903	-0.0001
1089.6450	-0.0000	-1.5708	-0.5830	-1.5708	0.0000	0.0000	-0.0000	-0.0006	0.9423	-0.0004	0.0000	0.0000	0.0122	1.9247	3.6342	0.2170	-0.0481	0.0254	-0.0191	1.9951	3.8814	0.1646	-0.0449	-0.0000	-0.2286	23.8929	22.6531	1.7718	-0.4832	-0.0001
1089.6570	0.0000	-1.5708	-0.5718	-1.5708	-0.0000	-0.0000	0.0000	-0.0005	0.9413	-0.0002	0.0000	0.0000	0.1620	1.9958	3.7138	0.1756	-0.0312	0.0076	-0.0278	2.0379	3.9293	0.1658	-0.0452	0.0000	-0.3329	24.4060	23.1346	1.7850	-0.4867	0.0000
1089.6670	-0.0000	-1.5708	-0.5624	-1.5708	-0.0000	0.0000	0.0000	0.0011	0.9323	-0.0002	0.0000	0.0000	0.1385	1.6261	4.0642	0.1751	-0.0467	0.0191	-0.0161	1.9132	3.7872	0.1585	-0.0432	-0.0000	-0.1931	22.9118	21.7433	1.7063	-0.4653	-0.0001
1089.6770	-0.0000	-1.5708	-0.5529	-1.5708	-0.0000	0.0000	0.0000	-0.0013	0.9372	-0.0004	0.0000	0.0000	0.1896	1.8450	3.5510	0.1857	-0.0429	0.0140	-0.0155	1.8827	3.7508	0.1561	-0.0426	-0.0000	-0.1858	22.5467	21.4011	1.6798	-0.4581	-0.0001
1089.6890	-0.0000	-1.5708	-0.5418	-1.5708	0.0000	0.0000	0.0000	-0.0003	0.9330	-0.0001	0.0000	0.0000	0.1389	1.8558	3.5396	0.1694	-0.0539	0.0105	-0.0148	1.8457	3.7076	0.1531	-0.0418	-0.0000	-0.1772	22.1044	20.9936	1.6482	-0.4495	-0.0001
1089.6990	0.0000	-1.5707	-0.5326	-1.5708	0.0000	-0.0000	0.0000	0.0003	0.9266	-0.0002	0.0000	0.0000	0.1587	1.6434	3.9412	0.1773	-0.0389	0.0061	-0.0142	1.8156	3.6720	0.1508	-0.0411	-0.0000	-0.1702	21.7435	20.6594	1.6226	-0.4425	-0.0001
1089.7110	-0.0000	-1.5708	-0.5212	-1.5708	-0.0000	0.0000	0.0001	-0.0001	0.9319	-0.0003	0.0000	0.0000	0.1812	1.6546	3.2328	0.1692	-0.0568	0.0203	-0.0135	1.7781	3.6276	0.1478	-0.0403	-0.0000	-0.1616	21.2944	20.2412	1.5902	-0.4337	-0.0001
1089.7210	0.0000	-1.5708	-0.5120	-1.5708	-0.0000	-0.0000	0.0000	-0.0006	0.9233	-0.0001	0.0000	0.0000	0.2984	1.7226	3.4970	0.1476	-0.0411	0.0007	-0.0129	1.7469	3.5910	0.1453	-0.0396	-0.0000	-0.1545	20.9212	19.8959	1.5636	-0.4264	-0.0001
1089.7310	0.0000	-1.5707	-0.5028	-1.5708	0.0000	-0.0000	0.0000	0.0002	0.9189	-0.0002	0.0000	0.0000	0.1604	1.6277	3.5838	0.1307	-0.0296	0.0241	-0.0123	1.7161	3.5548	0.1428	-0.0390	-0.0000	-0.1477	20.5515	19.5554	1.5374	-0.4193	-0.0001
1089.7430	-0.0000	-1.5708	-0.4917	-1.5708	-0.0000	-0.0000	0.0001	-0.0002	0.9215	-0.0004	0.0000	0.0000	0.2525	1.5748	3.2967	0.1661	-0.0214	0.0293	-0.0116	1.6792	3.5108	0.1399	-0.0381	-0.0000	-0.1394	20.1099	19.1406	1.5054	-0.4106	-0.0001
1089.7530	-0.0000	-1.5707	-0.4826	-1.5708	-0.0000	0.0000	0.0001	-0.0002	0.9163	-0.0001	0.0000	0.0000	0.2684	1.6001	3.3925	0.1275	-0.0306	0.0444	-0.0111	1.6481	3.4740	0.1374	-0.0375	-0.0000	-0.1325	19.7375	18.7944	1.4786	-0.4032	-0.0001
1089.7650	0.0000	-1.5707	-0.4717	-1.5708	-0.0000	0.0000	0.0000	0.0002	0.9159	-0.0002	0.0000	0.0000	0.2154	1.5190	3.4554	0.1597	-0.0164	0.0260	-0.0086	1.5957	3.4145	0.1337	-0.0365	-0.0000	-0.1033	19.1104	18.2153	1.4385	-0.3923	-0.0001
1089.7750	0.0000	-1.5708	-0.4623	-1.5708	-0.0000	0.0000	0.0000	-0.0003	0.9136	-0.0004	0.0000	0.0000	0.3421	1.4037	3.1978	0.1408	-0.0420	0.0312	-0.0080	1.5641	3.3769	0.1311	-0.0358	-0.0000	-0.0962	18.7317	17.8637	1.4114	-0.3850	-0.0001
1089.7850	0.0000	-1.5708	-0.4532	-1.5708	-0.0000	0.0000	0.0000	-0.0004	0.9126	-0.0003	0.0000	0.0000	0.1905	1.4260	3.0196	0.1425	-0.0120	0.0195	-0.0074	1.5329	3.3395	0.1286	-0.0351	-0.0000	-0.0892	18.3582	17.5132	1.3844	-0.3776	-0.0001
1089.7970	0.0000	-1.5708	-0.4424	-1.5708	0.0000	-0.0000	0.0000	-0.0002	0.9066	-0.0003	0.0000	0.0000	0.2626	1.2990	3.2995	0.1348	-0.0265	0.0205	-0.0068	1.4954	3.2952	0.1256	-0.0343	-0.0000	-0.0810	17.9090	17.0983	1.3523	-0.3688	-0.0001
1089.8070	0.0000	-1.5707	-0.4333	-1.5708	0.0000	-0.0000	0.0000	-0.0001	0.9051	-0.0003	0.0000	0.0000	0.2935	1.2072	3.2209	0.1433	-0.0078	0.0364	-0.0062	1.4642	3.2578	0.1231	-0.0336	-0.0000	-0.0741	17.5350	16.7484	1.3252	-0.3614	-0.0001
1089.8190	-0.0000	-1.5708	-0.4224	-1.5708	0.0000	-0.0000	0.0000	-0.0002	0.9020	-0.0004	0.0000	0.0000	0.2425	1.2026	2.9739	0.1124	-0.0337	0.0325	-0.0055	1.4260	3.2125	0.1201	-0.0328	-0.0000	-0.0660	17.0781	16.3237	1.2925	-0.3525	-0.0001
1089.8290	0.0000	-1.5707	-0.4135	-1.5708	-0.0000	0.0000	0.0000	-0.0001	0.8968	-0.0004	0.0000	0.0000	0.2034	1.1323	3.1355	0.1334	-0.0043	0.0082	-0.0050	1.3950	3.1755	0.1176	-0.0321	-0.0000	-0.0593	16.7059	15.9777	1.2658	-0.3452	-0.0001
1089.8410	-0.0000	-1.5708	-0.4027	-1.5708	-0.0000	-0.0000	0.0000	-0.0000	0.8959	-0.0005	0.0000	0.0000	0.1976	1.1523	3.1472	0.1334	-0.0249	0.0152	-0.0043	1.3574	3.1306	0.1146	-0.0313	-0.0000	-0.0514	16.2557	15.5577	1.2333	-0.3364	-0.0001
1089.8510	0.0000	-1.5708	-0.3937	-1.5708	0.0000	-0.0000	0.0000	-0.0002	0.8938	-0.0004	0.0000	0.0000	0.3609	1.1112	3.0884	0.1224	-0.0016	0.0078	-0.0037	1.3257	3.0928	0.1121	-0.0306	-0.0000	-0.0449	15.8762	15.2033	1.2060	-0.3289	-0.0001
1089.8610	-0.0000	-1.5708	-0.3848	-1.5708	-0.0000	0.0000	0.0000	-0.0004	0.8954	-0.0003	0.0000	0.0000	0.3917	1.2562	2.9764	0.1552	0.0004	0.0293	-0.0175	1.4087	3.1803	0.1152	-0.0314	0.0000	-0.2094	16.8700	16.0725	1.2402	-0.3382	0.0000
1089.8730	0.0000	-1.5708	-0.3741	-1.5708	-0.0000	0.0000	0.0000	0.0000	0.8885	-0.0003	0.0000	0.0000	0.3271	0.9538	2.9950	0.1042	-0.0070	0.0173	-0.0007	1.2412	2.9944	0.1057	-0.0288	-0.0000	-0.0088	14.8642	14.2644	1.1379	-0.3104	-0.0001
1089.8830	-0.0000	-1.5708	-0.3651	-1.5708	-0.0000	-0.0000	0.0000	-0.0007	0.8877	-0.0002	0.0000	0.0000	0.2816	0.9457	2.7287	0.1310	-0.0157	0.0199	-0.0002	1.2095	2.9562	0.1032	-0.0281	-0.0000	-0.0022	14.4843	13.9087	1.1105	-0.3029	-0.0001
1089.8950	0.0000	-1.5708	-0.3545	-1.5708	0.0000	-0.0000	0.0000	-0.0004	0.8847	-0.0002	0.0000	0.0000	0.1829	0.9544	2.7990	0.0856	-0.0115	0.0133	0.0005	1.1720	2.9110	0.1002	-0.0273	-0.0000	0.0055	14.0354	13.4883	1.0782	-0.2941	-0.0001
1089.9050	-0.0000	-1.5707	-0.3458	-1.5708	0.0000	-0.0000	-0.0000	-0.0002	0.8800	-0.0002	0.0000	0.0000	0.4768	0.8807	2.7821	0.1314	0.0026	0.0198	0.0010	1.1403	2.8732	0.0976	-0.0266	-0.0000	0.0118	13.6566	13.1367	1.0509	-0.2867	-0.0001
1089.9150	-0.0000	-1.5707	-0.3369	-1.5708	0.0000	0.0000	0.0000	-0.0002	0.8766	-0.0002	0.0000	0.0000	0.3896	0.7722	2.7542	0.1276	-0.0118	0.0397	0.0015	1.1087	2.8351	0.0951	-0.0259	-0.0000	0.0182	13.2782	12.7815	1.0235	-0.2792	-0.0001
1089.9270	0.0000	-1.5708	-0.3263	-1.5708	-0.0000	0.0000	0.0000	-0.0009	0.8724	-0.0002	0.0000	0.0000	0.3227	0.8171	2.5990	0.0740	-0.0008	0.0344	0.0021	1.0709	2.7893	0.0920	-0.0251	-0.0000	0.0257	12.8248	12.3548	0.9907	-0.2702	-0.0001
1089.9370	-0.0000	-1.5707	-0.3176	-1.5708	-0.0000	-0.0000	0.0000	-0.0006	0.8703	-0.0001	0.0000	0.0000	0.2904	0.6883	2.5579	0.0835	0.0086	0.0380	0.0027	1.0394	2.7513	0.0895	-0.0244	-0.0000	0.0318	12.4472	12.0016	0.9633	-0.2628	-0.0001
1089.9490	0.0000	-1.5707	-0.3072	-1.5708	0.0000	-0.0000	0.0001	-0.0003	0.8648	-0.0002	0.0000	0.0000	0.5039	0.6603	2.7312	0.0862	0.0150	0.0199	0.0033	1.0018	2.7060	0.0865	-0.0236	-0.0000	0.0390	11.9973	11.5802	0.9308	-0.2539	-0.0001
1089.9590	-0.0000	-1.5707	-0.2986	-1.5708	-0.0000	-0.0000	0.0000	-0.0018	0.8630	-0.0002	0.0000	0.0000	0.3615	0.8569	2.5791	0.1070	0.0253	0.0440	-0.0129	1.1015	2.8088	0.0904	-0.0246	0.0000	-0.1540	13.1913	12.6070	0.9727	-0.2652	0.0000
1089.9710	-0.0000	-1.5707	-0.2883	-1.5708	-0.0000	0.0000	0.0001	-0.0008	0.8583	-0.0001	0.0000	0.0000	0.4921	0.7270	2.6153	0.0741	0.0222	0.0379	0.0062	0.9190	2.6085	0.0802	-0.0219	-0.0000	0.0738	11.0064	10.6549	0.8636	-0.2356	-0.0001
1089.9810	0.0000	-1.5707	-0.2796	-1.5708	0.0000	0.0000	0.0001	-0.0004	0.8579	-0.0001	0.0000	0.0000	0.4328	0.6603	2.3699	0.0637	0.0134	0.0156	0.0067	0.8876	2.5703	0.0777	-0.0212	-0.0000	0.0797	10.6294	10.3017	0.8363	-0.2282	-0.0001
1089.9910	0.0000	-1.5708	-0.2710	-1.5708	-0.0000	-0.0000	0.0000	-0.0015	0.8539	-0.0001	0.0000	0.0000	0.4829	0.7466	2.3353	0.0372	0.0202	0.0282	0.0071	0.8562	2.5319	0.0752	-0.0205	-0.0000	0.0856	10.2533	9.9461	0.8089	-0.2207	-0.0001
1090.0030	0.0000	-1.5708	-0.2608	-1.5708	0.0000	0.0000	0.0001	-0.0012	0.8520	-0.0001	0.0000	0.0000	0.5267	0.7306	2.3894	0.0434	0.0222	0.0067	0.0077	0.8188	2.4865	0.0721	-0.0197	-0.0000	0.0925	9.8056	9.5266	0.7765	-0.2119	-0.0001
1090.0130	0.0000	-1.5707	-0.2524	-1.5707	0.0000	0.0000	0.0000	-0.0006	0.8465	-0.0001	0.0000	0.0000	0.4199	0.5985	2.3026	0.0629	0.0237	0.0321	0.0082	0.7883	2.4491	0.0697	-0.0190	-0.0000	0.0981	9.4402	9.1806	0.7498	-0.2046	-0.0001
1090.0250	0.0000	-1.5707	-0.2422	-1.5708	-0.0000	0.0000	0.0000	-0.0004	0.8457	-0.0001	0.0000	0.0000	0.5080	0.5611	2.2643	0.0652	0.0386	0.0246	0.0087	0.7512	2.4038	0.0667	-0.0182	-0.0000	0.1047	8.9967	8.7615	0.7175	-0.1958	-0.0001
1090.0350	-0.0000	-1.5708	-0.2338	-1.5708	-0.0000	-0.0000	0.0000	-0.0013	0.8383	-0.0002	0.0000	0.0000	0.5014	0.6473	2.3116	0.0338	0.0330	0.0368	0.0092	0.7204	2.3661	0.0642	-0.0175	-0.0000	0.1101	8.6274	8.4129	0.6906	-0.1884	-0.0001
1090.0450	-0.0000	-1.5708	-0.2255	-1.5708	0.0000	-0.0000	0.0000	-0.0005	0.8378	-0.0002	0.0000	0.0000	0.4590	0.5317	2.2659	0.0628	0.0382	0.0357	0.0096	0.6892	2.3282	0.0616	-0.0168	-0.0000	0.1155	8.2540	8.0629	0.6635	-0.1811	-0.0001
1090.0570	-0.0000	-1.5708	-0.2154	-1.5707	-0.0000	-0.0000	0.0000	-0.0004	0.8329	-0.0002	0.0000	0.0000	0.5029	0.5336	2.1993	0.0434	0.0599	0.0480	0.0102	0.6524	2.2830	0.0587	-0.0160	-0.0000	0.1218	7.8129	7.6449	0.6313	-0.1723	-0.0001
1090.0670	-0.0000	-1.5708	-0.2070	-1.5708	0.0000	-0.0000	0.0000	-0.0001	0.8330	-0.0002	0.0000	0.0000	0.4521	0.4278	2.0999	0.0278	0.0229	0.0074	0.0124	0.6075	2.2311	0.0555	-0.0151	-0.0000	0.1485	7.2751	7.1466	0.5968	-0.1629	-0.0001
1090.0790	-0.0000	-1.5708	-0.1971	-1.5708	-0.0000	0.0000	0.0000	-0.0005	0.8273	-0.0002	0.0000	0.0000	0.6087	0.3289	1.9847	-0.0201	0.0374	0.0337	0.0129	0.5708	2.1859	0.0525	-0.0143	-0.0000	0.1548	6.8358	6.7311	0.5648	-0.1542	-0.0001
1090.0890	-0.0000	-1.5708	-0.1889	-1.5708	-0.0000	0.0000	0.0000	-0.0001	0.8236	-0.0002	0.0000	0.0000	0.7438	0.4016	2.0210	-0.0237	0.0400	0.0313	0.0133	0.5406	2.1486	0.0500	-0.0137	-0.0000	0.1598	6.4740	6.3884	0.5384	-0.1469	-0.0001
1090.1010	0.0000	-1.5708	-0.1790	-1.5708	0.0000	-0.0000	0.0000	-0.0003	0.8219	-0.0002	0.0000	0.0000	0.6531	0.3062	1.8608	0.0005	0.0365	0.0210	0.0138	0.5038	2.1032	0.0470	-0.0128	-0.0000	0.1658	6.0335	5.9718	0.5062	-0.1382	-0.0001
1090.1110	0.0000	-1.5708	-0.1708	-1.5708	-0.0000	0.0000	0.0000	-0.0001	0.8146	-0.0002	0.0000	0.0000	0.5040	0.1533	1.9869	-0.0233	0.0336	0.0344	0.0142	0.4736	2.0657	0.0446	-0.0122	-0.0000	0.1706	5.6715	5.6274	0.4797	-0.1309	-0.0001
1090.1210	-0.0000	-1.5708	-0.1627	-1.5708	-0.0000	0.0000	0.0000	-0.0001	0.8116	-0.0002	0.0000	0.0000	0.5359	0.1933	1.9591	-0.0178	0.0600	0.0426	0.0146	0.4434	2.0286	0.0421	-0.0115	-0.0000	0.1753	5.3107	5.2865	0.4533	-0.1238	-0.0001
1090.1330	-0.0000	-1.5708	-0.1529	-1.5708	-0.0000	0.0000	0.0000	-0.0001	0.8080	-0.0001	0.0000	0.0000	0.6997	0.1610	1.7891	-0.0392	0.0916	0.0188	0.0151	0.4077	1.9840	0.0392	-0.0107	-0.0000	0.1809	4.8829	4.8771	0.4218	-0.1151	-0.0001
1090.1430	-0.0000	-1.5707	-0.1448	-1.5708	0.0000	0.0000	0.0000	-0.0001	0.8026	-0.0001	0.0000	0.0000	0.5762	0.1125	1.8978	-0.0276	0.0496	0.0384	0.0155	0.3775	1.9468	0.0367	-0.0100	-0.0000	0.1854	4.5207	4.5352	0.3953	-0.1079	-0.0001
1090.1530	-0.0000	-1.5707	-0.1369	-1.5708	-0.0000	0.0000	0.0000	-0.0002	0.8001	-0.0002	0.0000	0.0000	0.4913	0.0240	1.8714	-0.0671	0.0637	0.0345	0.0159	0.3483	1.9101	0.0343	-0.0094	-0.0000	0.1898	4.1709	4.1993	0.3695	-0.1009	-0.0001
1090.1650	-0.0000	-1.5707	-0.1273	-1.5708	-0.0000	-0.0000	-0.0000	-0.0001	0.7982	-0.0002	0.0000	0.0000	0.6920	0.0363	1.8408	-0.0630	0.0634	0.0006	0.0180	0.2990	1.8526	0.0308	-0.0084	-0.0000	0.2161	3.5814	3.6528	0.3312	-0.0905	-0.0001
1090.1750	0.0000	-1.5707	-0.1192	-1.5708	-0.0000	-0.0000	-0.0000	-0.0002	0.7923	-0.0002	0.0000	0.0000	0.6036	-0.0606	1.7337	-0.0685	0.0780	0.0492	0.0184	0.2694	1.8154	0.0283	-0.0077	-0.0000	0.2204	3.2263	3.3133	0.3049	-0.0833	-0.0001
1090.1850	-0.0000	-1.5708	-0.1113	-1.5708	-0.0000	-0.0000	-0.0000	-0.0007	0.7904	-0.0002	0.0000	0.0000	0.6591	-0.0869	1.6317	-0.0733	0.1014	0.0247	0.0188	0.2398	1.7784	0.0259	-0.0071	-0.0000	0.2246	2.8714	2.9755	0.2788	-0.0762	-0.0001
1090.1950	-0.0000	-1.5707	-0.1035	-1.5708	-0.0000	0.0000	-0.0000	-0.0004	0.7846	-0.0002	0.0000	0.0000	0.6454	-0.0874	1.6327	-0.0995	0.0791	0.0727	0.0191	0.2105	1.7417	0.0235	-0.0064	-0.0000	0.2287	2.5206	2.6414	0.2530	-0.0692	-0.0001
1090.2050	-0.0000	-1.5708	-0.0957	-1.5708	-0.0000	-0.0000	0.0000	-0.0001	0.7793	-0.0003	0.0000	0.0000	0.7220	-0.2331	1.7396	-0.1070	0.0839	0.0325	0.0194	0.1819	1.7055	0.0212	-0.0058	-0.0000	0.2327	2.1781	2.3120	0.2277	-0.0622	-0.0001
1090.2150	-0.0000	-1.5708	-0.0878	-1.5708	-0.0000	0.0000	0.0000	-0.0002	0.7771	-0.0002	0.0000	0.0000	0.7648	-0.2829	1.5810	-0.1075	0.0806	0.0451	0.0198	0.1526	1.6690	0.0188	-0.0051	-0.0000	0.2366	1.8273	1.9791	0.2020	-0.0552	-0.0001
1090.2270	-0.0000	-1.5708	-0.0785	-1.5708	0.0000	0.0000	0.0001	-0.0009	0.7706	-0.0003	0.0000	0.0000	0.6625	-0.1572	1.5137	-0.1128	0.1001	0.0537	0.0201	0.1180	1.6253	0.0159	-0.0044	-0.0000	0.2411	1.4126	1.5808	0.1712	-0.0468	-0.0001
1090.2370	-0.0000	-1.5708	-0.0708	-1.5708	0.0000	-0.0000	0.0000	-0.0008	0.7655	-0.0003	0.0000	0.0000	0.7374	-0.1887	1.4677	-0.1286	0.0876	0.0613	0.0204	0.0896	1.5893	0.0136	-0.0037	-0.0000	0.2448	1.0725	1.2537	0.1460	-0.0400	-0.0001
1090.2470	-0.0000	-1.5708	-0.0631	-1.5708	-0.0000	0.0000	0.0000	-0.0004	0.7645	-0.0006	0.0000	0.0000	0.6767	-0.3116	1.4721	-0.1245	0.0867	0.0390	0.0207	0.0614	1.5536	0.0112	-0.0031	-0.0000	0.2483	0.7359	0.9287	0.1209	-0.0331	-0.0001
1090.2570	0.0000	-1.5708	-0.0555	-1.5708	-0.0000	-0.0000	0.0001	-0.0004	0.7606	-0.0063	0.0000	0.0000	0.7761	-0.3321	1.3222	-0.0533	0.0816	0.0777	0.0210	0.0332	1.5178	0.0089	-0.0024	-0.0000	0.2518	0.3971	0.6033	0.0958	-0.0263	-0.0001
1090.2670	0.0000	-1.5708	-0.0479	-1.5708	0.0000	-0.0000	0.0000	-0.0004	0.7602	-0.0030	0.0000	0.0000	0.6191	-0.3486	1.1111	-0.0235	0.0916	0.0470	0.0230	-0.0079	1.4696	0.0060	-0.0016	-0.0000	0.2754	-0.0947	0.1457	0.0644	-0.0177	-0.0001
1090.2770	-0.0000	-1.5708	-0.0404	-1.5708	-0.0000	0.0000	0.0000	-0.0003	0.7540	-0.0008	0.0000	0.0000	0.6840	-0.4674	1.2477	-0.0376	0.0979	0.0530	0.0233	-0.0357	1.4341	0.0037	-0.0010	-0.0000	0.2787	-0.4279	-0.1749	0.0396	-0.0110	-0.0001
1090.2890	0.0000	-1.5707	-0.0314	-1.5708	-0.0000	0.0000	0.0000	-0.0003	0.7500	-0.0006	0.0000	0.0000	0.6780	-0.4246	1.2815	-0.0293	0.0953	0.0675	0.0236	-0.0693	1.3915	0.0009	-0.0003	-0.0000	0.2826	-0.8298	-0.5591	0.0100	-0.0029	-0.0001
1090.2990	0.0000	-1.5708	-0.0238	-1.5709	-0.0000	0.0000	0.0000	-0.0005	0.7472	-0.0004	0.0000	0.0000	0.6742	-0.4538	1.0733	-0.0127	0.0975	0.0552	0.0239	-0.0970	1.3558	-0.0014	0.0004	-0.0000	0.2857	-1.1622	-0.8824	-0.0150	0.0039	-0.0001
1090.3090	0.0000	-1.5708	-0.0164	-1.5708	0.0000	0.0000	0.0000	-0.0010	0.7401	-0.0003	0.0000	0.0000	0.6134	-0.4657	1.1032	-0.0180	0.1048	0.0600	0.0241	-0.1249	1.3204	-0.0037	0.0010	-0.0000	0.2888	-1.4959	-1.2017	-0.0396	0.0106	-0.0001
1090.3210	-0.0000	-1.5708	-0.0076	-1.5708	0.0000	-0.0000	0.0000	-0.0002	0.7338	-0.0002	0.0000	0.0000	0.6685	-0.5456	1.1024	-0.0076	0.1364	0.0649	0.0244	-0.1569	1.2790	-0.0064	0.0017	-0.0000	0.2922	-1.8793	-1.5750	-0.0685	0.0185	-0.0001
1090.3310	0.0000	-1.5708	-0.0003	-1.5708	-0.0000	-0.0000	0.0000	-0.0002	0.7308	-0.0002	0.0000	0.0000	0.8201	-0.6340	1.1250	-0.0013	0.0941	0.0664	0.0246	-0.1840	1.2443	-0.0086	0.0023	-0.0000	0.2950	-2.2036	-1.8877	-0.0926	0.0251	-0.0001
1090.3410	0.0000	-1.5708	0.0070	-1.5708	-0.0000	-0.0000	0.0000	-0.0002	0.7274	-0.0002	0.0000	0.0000	0.7224	-0.6731	1.0804	-0.0226	0.1209	0.0630	0.0249	-0.2105	1.2099	-0.0108	0.0029	-0.0000	0.2976	-2.5215	-2.1972	-0.1164	0.0316	-0.0001
1090.3530	0.0000	-1.5708	0.0157	-1.5708	-0.0000	0.0000	0.0000	-0.0006	0.7197	-0.0001	0.0000	0.0000	0.8686	-0.6444	1.1065	-0.0049	0.1167	0.0628	0.0251	-0.2428	1.1686	-0.0135	0.0037	-0.0000	0.3008	-2.9077	-2.5697	-0.1453	0.0394	-0.0001
1090.3630	-0.0000	-1.5708	0.0229	-1.5708	-0.0000	0.0000	0.0000	-0.0003	0.7178	-0.0000	0.0000	0.0000	0.7933	-0.5085	1.2392	0.0260	0.1219	0.0906	0.0071	-0.1283	1.2831	-0.0089	0.0024	-0.0000	0.0844	-1.5366	-1.4238	-0.0960	0.0261	-0.0000
1090.3750	0.0000	-1.5708	0.0315	-1.5708	-0.0000	-0.0000	0.0000	-0.0002	0.7152	-0.0000	0.0000	0.0000	0.7602	-0.8328	0.8550	-0.0021	0.1201	0.0682	0.0272	-0.3134	1.0814	-0.0189	0.0051	-0.0000	0.3253	-3.7534	-3.3723	-0.2037	0.0554	-0.0002
1090.3850	-0.0000	-1.5708	0.0387	-1.5708	-0.0000	0.0000	-0.0000	-0.0009	0.7102	-0.0000	0.0000	0.0000	0.8813	-0.7238	0.7617	0.0008	0.0949	0.0585	0.0274	-0.3391	1.0476	-0.0211	0.0057	-0.0000	0.3276	-4.0615	-3.6747	-0.2269	0.0617	-0.0002
1090.3950	-0.0000	-1.5708	0.0457	-1.5708	-0.0000	-0.0000	-0.0000	-0.0006	0.7049	-0.0000	0.0000	0.0000	0.7826	-0.8076	0.8765	0.0289	0.1293	0.0631	0.0275	-0.3652	1.0137	-0.0233	0.0063	-0.0000	0.3298	-4.3740	-3.9778	-0.2504	0.0681	-0.0002
1090.4070	-0.0000	-1.5708	0.0541	-1.5708	-0.0000	-0.0000	-0.0000	-0.0003	0.6988	-0.0000	0.0000	0.0000	0.7734	-0.9847	0.8420	0.0038	0.1201	0.0506	0.0277	-0.3958	0.9738	-0.0258	0.0070	-0.0000	0.3323	-4.7404	-4.3337	-0.2779	0.0756	-0.0002
1090.4170	-0.0000	-1.5708	0.0611	-1.5708	0.0000	-0.0000	-0.0000	-0.0001	0.6945	-0.0000	0.0000	0.0000	0.8426	-0.9149	0.8795	0.0031	0.1516	0.0990	0.0279	-0.4210	0.9405	-0.0279	0.0076	-0.0000	0.3343	-5.0416	-4.6302	-0.3007	0.0818	-0.0002
1090.4270	-0.0000	-1.5708	0.0681	-1.5708	0.0000	-0.0000	-0.0000	-0.0002	0.6916	-0.0000	0.0000	0.0000	0.7651	-0.9262	0.6597	-0.0021	0.1441	0.0744	0.0281	-0.4470	0.9068	-0.0301	0.0082	-0.0000	0.3362	-5.3532	-4.9315	-0.3241	0.0882	-0.0002
1090.4370	-0.0000	-1.5708	0.0751	-1.5708	-0.0000	-0.0000	-0.0000	-0.0002	0.6856	-0.0000	0.0000	0.0000	0.6541	-0.9990	0.7561	0.0007	0.1415	0.0861	0.0282	-0.4722	0.8737	-0.0322	0.0088	-0.0000	0.3380	-5.6545	-5.2268	-0.3468	0.0944	-0.0002
1090.4470	-0.0000	-1.5708	0.0818	-1.5708	0.0000	-0.0000	-0.0000	-0.0002	0.6835	0.0000	0.0000	0.0000	0.6818	-1.0620	0.5483	0.0310	0.1458	0.0788	0.0284	-0.4966	0.8415	-0.0343	0.0093	-0.0000	0.3397	-5.9469	-5.5137	-0.3689	0.1004	-0.0002
1090.4590	-0.0000	-1.5707	0.0899	-1.5708	-0.0000	-0.0000	-0.0000	-0.0001	0.6756	0.0000	0.0000	0.0000	0.8195	-1.1357	0.6445	0.0137	0.1341	0.0831	0.0285	-0.5262	0.8027	-0.0367	0.0100	-0.0000	0.3417	-6.3021	-5.8585	-0.3955	0.1077	-0.0002
1090.4690	0.0000	-1.5708	0.0967	-1.5708	-0.0000	0.0000	-0.0000	-0.0002	0.6715	0.0000	0.0000	0.0000	0.8650	-1.1586	0.6071	-0.0010	0.1428	0.0753	0.0302	-0.5621	0.7592	-0.0394	0.0107	-0.0000	0.3612	-6.7315	-6.2647	-0.4237	0.1153	-0.0002
1090.4790	0.0000	-1.5708	0.1034	-1.5708	-0.0000	-0.0000	-0.0000	-0.0012	0.6650	0.0000	0.0000	0.0000	0.8657	-0.9760	0.6835	-0.0009	0.1520	0.0836	0.0303	-0.5864	0.7268	-0.0414	0.0113	-0.0000	0.3626	-7.0229	-6.5506	-0.4457	0.1213	-0.0002
1090.4890	0.0000	-1.5708	0.1101	-1.5708	-0.0000	0.0000	-0.0000	-0.0007	0.6599	0.0000	0.0000	0.0000	0.6868	-1.1255	0.6199	0.0200	0.1532	0.1034	0.0304	-0.6104	0.6948	-0.0434	0.0118	-0.0000	0.3640	-7.3097	-6.8332	-0.4674	0.1272	-0.0002
1090.4990	0.0000	-1.5708	0.1167	-1.5708	0.0000	0.0000	-0.0000	-0.0005	0.6583	0.0000	0.0000	0.0000	0.6941	-1.1545	0.5558	0.0005	0.1484	0.0692	0.0305	-0.6337	0.6633	-0.0454	0.0124	-0.0000	0.3652	-7.5892	-7.1110	-0.4890	0.1331	-0.0002
1090.5110	-0.0000	-1.5708	0.1246	-1.5708	0.0000	-0.0000	-0.0000	-0.0003	0.6533	0.0000	0.0000	0.0000	0.8158	-1.2828	0.3953	0.0073	0.1442	0.0757	0.0306	-0.6628	0.6251	-0.0479	0.0130	-0.0000	0.3666	-7.9374	-7.4488	-0.5152	0.1403	-0.0002
1090.5210	-0.0000	-1.5708	0.1310	-1.5708	0.0000	0.0000	-0.0000	-0.0002	0.6478	0.0002	0.0000	0.0000	0.8602	-1.3014	0.3259	-0.0106	0.1385	0.0782	0.0307	-0.6860	0.5938	-0.0498	0.0136	-0.0000	0.3677	-8.2158	-7.7240	-0.5362	0.1460	-0.0002
1090.5310	-0.0000	-1.5708	0.1375	-1.5708	-0.0000	-0.0000	-0.0000	-0.0002	0.6431	0.0001	0.0000	0.0000	0.9369	-1.2715	0.2930	-0.0118	0.1633	0.0742	0.0308	-0.7088	0.5631	-0.0518	0.0141	-0.0000	0.3687	-8.4881	-7.9944	-0.5573	0.1517	-0.0002
1090.5430	0.0000	-1.5707	0.1451	-1.5708	-0.0000	0.0000	0.0000	-0.0002	0.6367	0.0001	0.0000	0.0000	0.9426	-1.3635	0.3159	0.0140	0.1517	0.1008	0.0309	-0.7367	0.5261	-0.0541	0.0147	-0.0000	0.3698	-8.8222	-8.3195	-0.5822	0.1586	-0.0002
1090.5530	-0.0000	-1.5708	0.1514	-1.5708	0.0000	-0.0000	0.0000	-0.0002	0.6322	0.0000	0.0000	0.0000	0.8417	-1.4566	0.3391	-0.0144	0.1405	0.0550	0.0309	-0.7587	0.4961	-0.0560	0.0152	-0.0000	0.3706	-9.0855	-8.5827	-0.6025	0.1641	-0.0002
1090.5650	-0.0000	-1.5708	0.1591	-1.5708	-0.0000	0.0000	0.0000	-0.0003	0.6281	0.0000	0.0000	0.0000	0.7837	-1.2439	0.3682	0.0185	0.1714	0.0734	0.0324	-0.7967	0.4491	-0.0588	0.0160	-0.0000	0.3881	-9.5413	-9.0153	-0.6330	0.1724	-0.0002
1090.5750	-0.0000	-1.5708	0.1653	-1.5708	0.0000	0.0000	0.0000	-0.0009	0.6204	0.0000	0.0000	0.0000	0.8085	-1.4059	0.3659	-0.0274	0.1781	0.0545	0.0325	-0.8183	0.4189	-0.0607	0.0165	-0.0000	0.3888	-9.8004	-9.2779	-0.6531	0.1779	-0.0002
1090.5850	-0.0000	-1.5708	0.1716	-1.5708	-0.0000	-0.0000	0.0000	-0.0007	0.6160	0.0000	0.0000	0.0000	0.8801	-1.3655	0.3337	-0.0099	0.1653	0.0793	0.0325	-0.8412	0.3884	-0.0626	0.0171	-0.0000	0.3893	-10.0742	-9.5446	-0.6739	0.1835	-0.0002
1090.5970	-0.0000	-1.5708	0.1789	-1.5708	-0.0000	-0.0000	0.0000	-0.0004	0.6132	0.0000	0.0000	0.0000	0.9013	-1.4050	0.2665	-0.0129	0.1951	0.1071	0.0326	-0.8664	0.3535	-0.0648	0.0176	-0.0000	0.3899	-10.3762	-9.8475	-0.6971	0.1899	-0.0002
1090.6070	-0.0000	-1.5708	0.1850	-1.5708	-0.0001	-0.0000	0.0000	-0.0001	0.6072	0.0000	0.0000	0.0000	0.9901	-1.5089	0.2107	-0.0237	0.1737	0.0746	0.0326	-0.8886	0.3237	-0.0666	0.0181	-0.0000	0.3903	-10.6421	-10.1069	-0.7172	0.1953	-0.0002
1090.6170	0.0000	-1.5707	0.1910	-1.5708	-0.0000	-0.0000	0.0000	-0.0001	0.6031	0.0000	0.0000	0.0000	0.9879	-1.5108	0.1303	-0.0144	0.1788	0.0930	0.0326	-0.9097	0.2944	-0.0685	0.0186	-0.0000	0.3906	-10.8947	-10.3611	-0.7368	0.2007	-0.0002
1090.6270	-0.0000	-1.5708	0.1970	-1.5708	-0.0000	-0.0000	0.0000	-0.0001	0.5954	0.0000	0.0000	0.0000	0.9224	-1.5312	0.2093	-0.0402	0.1882	0.0974	0.0326	-0.9307	0.2656	-0.0703	0.0191	-0.0000	0.3909	-11.1459	-10.6113	-0.7562	0.2060	-0.0002
1090.6370	0.0000	-1.5708	0.2030	-1.5708	0.0000	0.0000	0.0001	-0.0001	0.5906	0.0000	0.0000	0.0000	1.0154	-1.6870	0.1211	-0.0277	0.1677	0.0792	0.0327	-0.9512	0.2368	-0.0720	0.0196	-0.0000	0.3911	-11.3917	-10.8601	-0.7753	0.2112	-0.0002
1090.6490	-0.0000	-1.5708	0.2101	-1.5708	-0.0000	0.0000	0.0000	-0.0001	0.5859	0.0001	0.0000	0.0000	0.9244	-1.5628	0.1017	-0.0206	0.1905	0.1010	0.0327	-0.9760	0.2028	-0.0741	0.0202	-0.0000	0.3913	-11.6884	-11.1543	-0.7981	0.2174	-0.0002
1090.6590	0.0000	-1.5708	0.2159	-1.5708	-0.0000	0.0000	0.0000	-0.0001	0.5791	0.0000	0.0000	0.0000	1.0043	-1.6633	0.1382	-0.0375	0.1989	0.0840	0.0327	-0.9967	0.1743	-0.0759	0.0207	-0.0000	0.3913	-11.9362	-11.4009	-0.8171	0.2226	-0.0002
1090.6690	-0.0000	-1.5708	0.2217	-1.5708	0.0000	-0.0000	0.0000	-0.0001	0.5764	0.0000	0.0000	0.0000	0.9273	-1.7202	-0.0621	-0.0396	0.2060	0.0945	0.0339	-1.0271	0.1366	-0.0781	0.0213	-0.0000	0.4064	-12.3006	-11.7456	-0.8410	0.2291	-0.0002
1090.6790	-0.0000	-1.5708	0.2275	-1.5708	-0.0000	-0.0000	0.0000	-0.0002	0.5695	0.0000	0.0000	0.0000	1.0459	-1.6446	0.0379	-0.0448	0.1969	0.1003	0.0339	-1.0474	0.1086	-0.0799	0.0218	-0.0000	0.4063	-12.5434	-11.9860	-0.8595	0.2341	-0.0002
1090.6890	-0.0000	-1.5708	0.2331	-1.5708	-0.0000	-0.0000	0.0000	-0.0011	0.5639	0.0000	0.0000	0.0000	0.8930	-1.6591	0.0693	-0.0525	0.1956	0.0912	0.0339	-1.0662	0.0814	-0.0815	0.0222	-0.0000	0.4061	-12.7691	-12.2182	-0.8774	0.2390	-0.0002
1090.7010	-0.0000	-1.5708	0.2398	-1.5708	0.0000	-0.0000	0.0000	-0.0004	0.5598	0.0000	0.0000	0.0000	0.9307	-1.7081	0.0017	-0.0586	0.1793	0.0956	0.0339	-1.0896	0.0487	-0.0835	0.0228	-0.0000	0.4059	-13.0487	-12.4978	-0.8989	0.2449	-0.0002
1090.7110	-0.0000	-1.5707	0.2454	-1.5708	0.0000	-0.0000	0.0000	-0.0003	0.5552	0.0000	0.0000	0.0000	1.1349	-1.7336	-0.1911	-0.0634	0.1969	0.1034	0.0339	-1.1088	0.0216	-0.0852	0.0232	-0.0000	0.4056	-13.2788	-12.7291	-0.9169	0.2498	-0.0002
1090.7210	0.0000	-1.5708	0.2510	-1.5708	-0.0000	-0.0000	0.0000	-0.0001	0.5514	0.0000	0.0000	0.0000	1.0005	-1.7795	-0.2726	-0.0841	0.2056	0.0809	0.0338	-1.1279	-0.0055	-0.0868	0.0237	-0.0000	0.4053	-13.5074	-12.9599	-0.9346	0.2546	-0.0002
1090.7330	0.0000	-1.5708	0.2575	-1.5708	-0.0000	-0.0000	0.0000	-0.0006	0.5427	-0.0000	0.0000	0.0000	0.9449	-1.6611	-0.2104	-0.0672	0.2278	0.1011	0.0338	-1.1499	-0.0370	-0.0888	0.0242	-0.0000	0.4048	-13.7711	-13.2283	-0.9554	0.2603	-0.0002
1090.7430	-0.0000	-1.5707	0.2630	-1.5708	0.0000	-0.0000	0.0000	-0.0007	0.5382	-0.0000	0.0000	0.0000	1.0126	-1.7685	-0.3236	-0.0849	0.2093	0.0828	0.0338	-1.1688	-0.0637	-0.0904	0.0246	-0.0000	0.4043	-13.9975	-13.4555	-0.9730	0.2651	-0.0002
1090.7550	-0.0000	-1.5708	0.2694	-1.5708	0.0000	0.0000	0.0000	-0.0005	0.5308	-0.0000	0.0001	0.0000	1.0436	-1.7991	-0.2549	-0.0811	0.2070	0.0848	0.0337	-1.1910	-0.0950	-0.0923	0.0251	-0.0000	0.4037	-14.2632	-13.7206	-0.9934	0.2706	-0.0002
1090.7650	0.0000	-1.5708	0.2747	-1.5708	-0.0000	0.0000	0.0000	-0.0003	0.5301	-0.0000	0.0001	0.0000	1.0533	-1.5337	-0.1529	-0.0650	0.2081	0.0762	0.0348	-1.2178	-0.1293	-0.0943	0.0257	-0.0000	0.4167	-14.5842	-14.0301	-1.0148	0.2765	-0.0002
1090.7750	-0.0000	-1.5708	0.2800	-1.5708	-0.0000	0.0000	0.0000	-0.0003	0.5233	-0.0000	0.0001	0.0000	0.9884	-1.7231	-0.4057	-0.0981	0.2326	0.0863	0.0347	-1.2358	-0.1551	-0.0959	0.0261	-0.0000	0.4160	-14.8003	-14.2476	-1.0316	0.2811	-0.0002
1090.7870	0.0000	-1.5707	0.2862	-1.5708	0.0000	-0.0000	0.0000	-0.0011	0.5164	-0.0000	0.0000	0.0000	0.9049	-1.7223	-0.4864	-0.1100	0.2225	0.0892	0.0347	-1.2566	-0.1855	-0.0977	0.0266	-0.0000	0.4152	-15.0494	-14.5029	-1.0512	0.2864	-0.0002
1090.7970	0.0000	-1.5708	0.2913	-1.5708	-0.0000	-0.0000	0.0000	-0.0019	0.5094	-0.0000	0.0000	0.0000	0.9531	-1.5780	-0.4049	-0.0984	0.1890	0.0812	0.0346	-1.2736	-0.2103	-0.0992	0.0270	-0.0000	0.4144	-15.2528	-14.7103	-1.0672	0.2908	-0.0002
1090.8070	-0.0000	-1.5708	0.2964	-1.5708	0.0000	-0.0000	0.0000	-0.0022	0.5037	-0.0000	0.0000	0.0000	1.0431	-1.5373	-0.4041	-0.0953	0.2183	0.1115	0.0345	-1.2902	-0.2350	-0.1006	0.0274	-0.0000	0.4136	-15.4517	-14.9161	-1.0832	0.2951	-0.0002
1090.8170	-0.0000	-1.5708	0.3013	-1.5708	-0.0000	0.0000	0.0000	-0.0018	0.4979	-0.0000	0.0000	0.0000	1.0524	-1.4187	-0.3815	-0.0796	0.2191	0.0905	0.0345	-1.3070	-0.2596	-0.1021	0.0278	-0.0000	0.4128	-15.6521	-15.1178	-1.0987	0.2994	-0.0002
1090.8270	0.0000	-1.5708	0.3063	-1.5708	-0.0000	-0.0000	0.0000	-0.0009	0.4954	-0.0000	0.0000	0.0000	1.0630	-1.5562	-0.5401	-0.1274	0.2037	0.0923	0.0344	-1.3237	-0.2873	-0.1035	0.0282	-0.0000	0.4119	-15.8521	-15.3211	-1.1145	0.3036	-0.0002
1090.8370	-0.0000	-1.5708	0.3112	-1.5708	-0.0000	-0.0000	0.0000	-0.0005	0.4914	-0.0000	0.0000	0.0000	0.9657	-1.5406	-0.6130	-0.1110	0.2391	0.1098	0.0343	-1.3401	-0.3146	-0.1050	0.0286	-0.0000	0.4110	-16.0495	-15.5209	-1.1298	0.3078	-0.0002
1090.8470	0.0000	-1.5709	0.3161	-1.5708	-0.0000	-0.0000	0.0000	-0.0012	0.4829	-0.0000	0.0000	0.0000	1.0109	-1.4271	-0.5359	-0.1172	0.2387	0.1001	0.0342	-1.3560	-0.3417	-0.1064	0.0290	-0.0000	0.4101	-16.2396	-15.7195	-1.1452	0.3120	-0.0002
1090.8590	0.0000	-1.5709	0.3219	-1.5708	0.0000	0.0000	0.0000	-0.0004	0.4744	-0.0001	0.0000	0.0000	0.9311	-1.4809	-0.3918	-0.1300	0.2337	0.0978	0.0341	-1.3754	-0.3739	-0.1081	0.0294	-0.0000	0.4089	-16.4716	-15.9540	-1.1631	0.3169	-0.0002
1090.8690	-0.0000	-1.5709	0.3266	-1.5708	0.0000	0.0000	0.0000	-0.0000	0.4691	-0.0001	0.0000	0.0000	1.0773	-1.4709	-0.5184	-0.1299	0.2244	0.1061	0.0351	-1.3989	-0.4077	-0.1098	0.0299	-0.0000	0.4198	-16.7536	-16.2284	-1.1822	0.3221	-0.0002
1090.8790	-0.0000	-1.5708	0.3313	-1.5708	0.0000	-0.0000	-0.0000	-0.0000	0.4656	-0.0001	0.0000	0.0000	1.0178	-1.5218	-0.6513	-0.1323	0.2459	0.1048	0.0350	-1.4143	-0.4341	-0.1112	0.0303	-0.0000	0.4187	-16.9374	-16.4173	-1.1968	0.3261	-0.0002
1090.8910	0.0000	-1.5708	0.3368	-1.5708	0.0000	0.0000	-0.0000	0.0001	0.4607	-0.0001	0.0000	0.0000	1.0006	-1.5588	-0.7285	-0.1287	0.2388	0.0793	0.0348	-1.4330	-0.4656	-0.1128	0.0307	-0.0000	0.4173	-17.1619	-16.6421	-1.2141	0.3308	-0.0002
1090.9010	0.0000	-1.5708	0.3414	-1.5708	-0.0000	0.0000	-0.0000	0.0000	0.4565	-0.0001	0.0000	0.0000	0.9769	-1.4712	-0.6632	-0.1589	0.2269	0.1138	0.0348	-1.4479	-0.4915	-0.1141	0.0311	-0.0000	0.4162	-17.3404	-16.8260	-1.2284	0.3347	-0.0002
1090.9130	0.0000	-1.5708	0.3468	-1.5708	-0.0000	-0.0000	-0.0000	0.0000	0.4464	-0.0001	0.0000	0.0000	0.9894	-1.6507	-0.5609	-0.1299	0.2450	0.1049	0.0346	-1.4653	-0.5222	-0.1157	0.0315	-0.0000	0.4148	-17.5486	-17.0425	-1.2450	0.3392	-0.0002
1090.9230	-0.0000	-1.5708	0.3512	-1.5708	-0.0000	-0.0000	-0.0000	-0.0000	0.4400	-0.0001	0.0000	0.0000	1.1018	-1.5890	-0.5356	-0.1680	0.2478	0.1016	0.0345	-1.4797	-0.5473	-0.1169	0.0319	-0.0000	0.4136	-17.7209	-17.2194	-1.2586	0.3429	-0.0002
1090.9330	-0.0000	-1.5708	0.3557	-1.5708	-0.0001	-0.0000	-0.0000	-0.0000	0.4374	-0.0001	0.0000	0.0000	1.0096	-1.5375	-0.7953	-0.1894	0.2398	0.0837	0.0344	-1.4942	-0.5726	-0.1182	0.0322	-0.0000	0.4123	-17.8945	-17.3967	-1.2723	0.3467	-0.0002
1090.9450	-0.0000	-1.5708	0.3609	-1.5708	-0.0000	0.0000	-0.0000	-0.0000	0.4303	-0.0001	0.0000	0.0000	1.0922	-1.4917	-0.7896	-0.1609	0.2524	0.0937	0.0343	-1.5112	-0.6024	-0.1197	0.0326	-0.0000	0.4108	-18.0977	-17.6056	-1.2884	0.3511	-0.0002
1090.9550	0.0000	-1.5708	0.3651	-1.5708	-0.0000	-0.0000	-0.0000	0.0000	0.4224	-0.0001	0.0000	0.0000	1.0848	-1.4919	-0.7594	-0.1929	0.2642	0.0768	0.0342	-1.5254	-0.6272	-0.1209	0.0330	-0.0000	0.4096	-18.2684	-17.7782	-1.3017	0.3547	-0.0002
1090.9650	0.0001	-1.5708	0.3694	-1.5708	0.0000	0.0000	-0.0000	0.0001	0.4196	-0.0001	0.0000	0.0000	1.1746	-1.4110	-0.5702	-0.1603	0.2411	0.1087	0.0349	-1.5457	-0.6577	-0.1225	0.0334	-0.0000	0.4185	-18.5116	-18.0179	-1.3183	0.3592	-0.0002
1090.9750	0.0000	-1.5708	0.3735	-1.5708	-0.0000	0.0000	-0.0000	0.0000	0.4144	-0.0001	0.0000	0.0000	0.9329	-1.6335	-0.9623	-0.1867	0.2698	0.0865	0.0348	-1.5593	-0.6820	-0.1237	0.0337	-0.0000	0.4172	-18.6744	-18.1838	-1.3311	0.3627	-0.0002
1090.9870	0.0000	-1.5708	0.3785	-1.5707	0.0000	-0.0000	-0.0000	0.0000	0.4060	-0.0001	0.0000	0.0000	1.0699	-1.6102	-0.8622	-0.2044	0.2361	0.1010	0.0347	-1.5748	-0.7107	-0.1251	0.0341	-0.0000	0.4155	-18.8602	-18.3788	-1.3461	0.3668	-0.0002
1090.9970	0.0000	-1.5708	0.3824	-1.5708	0.0000	-0.0000	-0.0000	-0.0000	0.3987	-0.0001	0.0000	0.0000	0.9040	-1.6298	-0.7885	-0.2078	0.2352	0.1099	0.0346	-1.5880	-0.7345	-0.1262	0.0344	-0.0000	0.4142	-19.0175	-18.5404	-1.3587	0.3702	-0.0002
1091.0070	0.0000	-1.5708	0.3865	-1.5708	-0.0000	0.0000	-0.0000	-0.0001	0.3955	-0.0001	0.0000	0.0000	0.9587	-1.6349	-0.9680	-0.1696	0.2618	0.1114	0.0345	-1.6004	-0.7577	-0.1274	0.0347	-0.0000	0.4128	-19.1660	-18.6961	-1.3707	0.3735	-0.0002
1091.0170	0.0000	-1.5708	0.3904	-1.5708	0.0000	0.0000	-0.0000	-0.0000	0.3879	-0.0001	0.0000	0.0000	0.9091	-1.6729	-0.8551	-0.2271	0.2687	0.1067	0.0344	-1.6129	-0.7808	-0.1285	0.0350	-0.0000	0.4114	-19.3155	-18.8500	-1.3825	0.3767	-0.0002
1091.0270	-0.0000	-1.5708	0.3942	-1.5708	-0.0000	0.0000	-0.0000	-0.0000	0.3811	-0.0001	0.0000	0.0000	0.9502	-1.6819	-0.8799	-0.2289	0.2402	0.1128	0.0342	-1.6255	-0.8038	-0.1296	0.0353	-0.0000	0.4100	-19.4669	-19.0039	-1.3945	0.3800	-0.0002
1091.0370	-0.0000	-1.5708	0.3980	-1.5708	-0.0000	-0.0000	-0.0000	-0.0000	0.3802	-0.0002	0.0000	0.0000	0.9846	-1.5782	-1.0364	-0.2088	0.2653	0.0939	0.0341	-1.6372	-0.8262	-0.1306	0.0356	-0.0000	0.4086	-19.6070	-19.1512	-1.4058	0.3831	-0.0002
1091.0490	0.0000	-1.5708	0.4024	-1.5708	-0.0000	-0.0001	-0.0000	-0.0000	0.3704	-0.0001	0.0000	0.0000	0.9328	-1.7112	-0.8706	-0.2212	0.2546	0.1282	0.0340	-1.6514	-0.8530	-0.1319	0.0359	-0.0000	0.4069	-19.7766	-19.3274	-1.4194	0.3868	-0.0002
1091.0590	-0.0000	-1.5708	0.4061	-1.5708	-0.0000	0.0000	-0.0000	-0.0000	0.3656	-0.0001	0.0000	0.0000	0.9122	-1.6124	-0.9845	-0.2252	0.2822	0.0980	0.0339	-1.6634	-0.8754	-0.1329	0.0362	-0.0000	0.4054	-19.9208	-19.4750	-1.4307	0.3899	-0.0002
1091.0690	0.0000	-1.5708	0.4098	-1.5708	-0.0000	-0.0000	-0.0000	-0.0000	0.3594	-0.0001	0.0000	0.0000	1.0022	-1.6290	-1.0462	-0.2291	0.2866	0.1036	0.0345	-1.6801	-0.9025	-0.1342	0.0366	-0.0000	0.4126	-20.1208	-19.6770	-1.4447	0.3937	-0.0002
1091.0810	0.0000	-1.5708	0.4141	-1.5708	-0.0000	-0.0000	-0.0000	-0.0000	0.3512	-0.0001	0.0000	0.0000	0.9994	-1.6843	-0.8801	-0.2242	0.2862	0.0737	0.0343	-1.6936	-0.9286	-0.1354	0.0369	-0.0000	0.4108	-20.2818	-19.8447	-1.4576	0.3972	-0.0002
1091.0910	-0.0000	-1.5708	0.4176	-1.5708	-0.0000	0.0000	-0.0000	-0.0000	0.3481	-0.0001	0.0000	0.0000	0.9185	-1.7048	-1.1164	-0.2258	0.2344	0.0864	0.0342	-1.7047	-0.9504	-0.1364	0.0372	-0.0000	0.4093	-20.4157	-19.9842	-1.4683	0.4001	-0.0002
1091.1010	-0.0000	-1.5708	0.4211	-1.5708	-0.0000	0.0000	-0.0000	-0.0000	0.3404	-0.0001	0.0000	0.0000	0.8945	-1.7526	-1.0341	-0.2159	0.2530	0.1104	0.0341	-1.7154	-0.9715	-0.1374	0.0374	-0.0000	0.4079	-20.5438	-20.1179	-1.4786	0.4029	-0.0002
1091.1130	0.0000	-1.5708	0.4251	-1.5708	0.0000	-0.0000	-0.0000	0.0000	0.3334	-0.0001	0.0000	0.0000	1.0659	-1.7984	-1.1076	-0.2416	0.2565	0.1181	0.0339	-1.7282	-0.9965	-0.1385	0.0377	-0.0000	0.4061	-20.6964	-20.2743	-1.4907	0.4062	-0.0002
1091.1230	-0.0000	-1.5708	0.4284	-1.5708	-0.0000	0.0000	-0.0000	0.0000	0.3290	-0.0001	0.0000	0.0000	1.0289	-1.7215	-1.2880	-0.2197	0.2434	0.1150	0.0338	-1.7390	-1.0176	-0.1395	0.0380	-0.0000	0.4047	-20.8261	-20.4066	-1.5010	0.4090	-0.0002
1091.1350	0.0000	-1.5708	0.4322	-1.5708	-0.0000	0.0000	-0.0000	0.0000	0.3224	-0.0001	0.0000	0.0000	1.1454	-1.7606	-1.1807	-0.2270	0.2576	0.1054	0.0336	-1.7503	-1.0415	-0.1405	0.0383	-0.0000	0.4029	-20.9612	-20.5532	-1.5123	0.4121	-0.0002
1091.1450	-0.0000	-1.5708	0.4354	-1.5708	-0.0000	-0.0000	-0.0000	0.0000	0.3160	-0.0001	0.0000	0.0000	1.0152	-1.7668	-1.1943	-0.2555	0.2623	0.1121	0.0335	-1.7605	-1.0618	-0.1414	0.0385	-0.0000	0.4015	-21.0836	-20.6782	-1.5220	0.4147	-0.0002
1091.1570	0.0000	-1.5708	0.4391	-1.5708	0.0000	-0.0000	-0.0000	-0.0000	0.3080	-0.0001	0.0000	0.0000	0.9963	-1.7215	-1.0748	-0.2387	0.2399	0.1143	0.0334	-1.7715	-1.0854	-0.1424	0.0388	-0.0000	0.3998	-21.2158	-20.8208	-1.5329	0.4177	-0.0002
1091.1670	-0.0000	-1.5708	0.4422	-1.5708	-0.0000	-0.0000	-0.0000	-0.0000	0.3054	-0.0002	0.0000	0.0000	0.9994	-1.7838	-1.3122	-0.2656	0.2932	0.1049	0.0338	-1.7859	-1.1095	-0.1435	0.0391	-0.0000	0.4053	-21.3878	-20.9905	-1.5447	0.4209	-0.0002
1091.1770	0.0000	-1.5708	0.4452	-1.5708	0.0000	-0.0000	-0.0000	-0.0000	0.2958	-0.0002	0.0000	0.0000	0.9190	-1.7935	-1.0805	-0.2795	0.2725	0.1102	0.0337	-1.7949	-1.1289	-0.1443	0.0393	-0.0000	0.4039	-21.4958	-21.1061	-1.5536	0.4234	-0.0002
1091.1890	-0.0000	-1.5708	0.4488	-1.5708	0.0000	-0.0000	-0.0000	-0.0000	0.2893	-0.0002	0.0000	0.0000	1.0825	-1.8130	-1.3841	-0.2418	0.2765	0.0916	0.0336	-1.8063	-1.1524	-0.1454	0.0396	-0.0000	0.4021	-21.6316	-21.2456	-1.5644	0.4263	-0.0002
1091.1990	0.0000	-1.5708	0.4517	-1.5708	0.0000	0.0000	-0.0000	-0.0000	0.2836	-0.0002	0.0000	0.0000	0.8566	-1.7646	-1.3417	-0.2440	0.2667	0.1034	0.0335	-1.8150	-1.1713	-0.1461	0.0398	-0.0000	0.4007	-21.7367	-21.3560	-1.5728	0.4286	-0.0002
1091.2110	-0.0000	-1.5708	0.4550	-1.5708	-0.0000	0.0000	-0.0000	0.0000	0.2777	-0.0002	0.0000	0.0000	1.0770	-1.8634	-1.4267	-0.2655	0.2687	0.1054	0.0333	-1.8256	-1.1939	-0.1471	0.0401	-0.0000	0.3990	-21.8630	-21.4868	-1.5829	0.4313	-0.0002
1091.2210	0.0000	-1.5708	0.4577	-1.5708	0.0000	0.0000	-0.0000	0.0000	0.2687	-0.0002	0.0000	0.0000	0.9985	-1.8513	-1.2860	-0.2338	0.2858	0.1097	0.0332	-1.8339	-1.2123	-0.1478	0.0403	-0.0000	0.3977	-21.9620	-21.5920	-1.5910	0.4336	-0.0002
1091.2330	-0.0000	-1.5708	0.4608	-1.5708	0.0000	0.0000	-0.0000	0.0000	0.2622	-0.0026	0.0000	0.0000	1.0184	-1.9315	-1.3032	-0.2156	0.2410	0.1190	0.0331	-1.8433	-1.2337	-0.1487	0.0405	-0.0000	0.3960	-22.0752	-21.7114	-1.6003	0.4361	-0.0002
1091.2430	0.0000	-1.5708	0.4634	-1.5708	-0.0000	0.0000	-0.0000	-0.0000	0.2551	-0.0041	0.0000	0.0000	1.0237	-1.9044	-1.3148	-0.1347	0.2794	0.1153	0.0330	-1.8506	-1.2512	-0.1494	0.0407	-0.0000	0.3947	-22.1627	-21.8079	-1.6076	0.4381	-0.0002
1091.2550	0.0000	-1.5708	0.4665	-1.5708	0.0000	0.0000	-0.0000	-0.0000	0.2496	-0.0008	0.0000	0.0000	1.1146	-1.9448	-1.2478	-0.1717	0.2696	0.1176	0.0328	-1.8599	-1.2722	-0.1502	0.0409	-0.0000	0.3931	-22.2744	-21.9237	-1.6165	0.4405	-0.0002
1091.2650	0.0000	-1.5708	0.4689	-1.5708	-0.0000	0.0000	-0.0000	-0.0000	0.2413	-0.0006	0.0000	0.0000	1.0140	-1.6962	-0.9838	-0.1555	0.2757	0.1144	0.0332	-1.8709	-1.2929	-0.1511	0.0412	-0.0000	0.3972	-22.4059	-22.0581	-1.6258	0.4430	-0.0002
1091.2750	0.0000	-1.5708	0.4714	-1.5708	-0.0000	-0.0000	-0.0000	-0.0000	0.2385	-0.0004	0.0000	0.0000	0.9291	-1.9623	-1.2999	-0.1595	0.2775	0.1128	0.0331	-1.8787	-1.3103	-0.1517	0.0413	-0.0000	0.3959	-22.4994	-22.1516	-1.6330	0.4450	-0.0002
1091.2870	0.0000	-1.5708	0.4743	-1.5708	-0.0000	-0.0000	-0.0000	-0.0000	0.2309	-0.0003	0.0000	0.0000	1.0831	-1.8909	-1.4254	-0.1467	0.2892	0.1193	0.0329	-1.8871	-1.3307	-0.1525	0.0416	-0.0000	0.3943	-22.5996	-22.2606	-1.6414	0.4473	-0.0002
1091.2970	0.0000	-1.5708	0.4765	-1.5709	0.0000	0.0000	-0.0000	-0.0000	0.2248	-0.0002	0.0000	0.0000	1.1335	-1.9960	-1.4828	-0.1554	0.2758	0.1465	0.0328	-1.8942	-1.3476	-0.1531	0.0417	-0.0000	0.3930	-22.6850	-22.3499	-1.6483	0.4492	-0.0002
1091.3090	-0.0000	-1.5708	0.4793	-1.5708	0.0000	0.0000	-0.0000	-0.0000	0.2191	-0.0001	0.0000	0.0000	1.0973	-1.9281	-1.5602	-0.1240	0.3000	0.1165	0.0327	-1.9022	-1.3672	-0.1539	0.0419	-0.0000	0.3916	-22.7808	-22.4504	-1.6560	0.4513	-0.0002
1091.3190	-0.0000	-1.5708	0.4814	-1.5709	0.0000	0.0000	-0.0000	-0.0000	0.2101	-0.0001	0.0000	0.0000	1.1018	-1.9076	-1.4535	-0.1345	0.2978	0.1325	0.0326	-1.9086	-1.3834	-0.1545	0.0421	-0.0000	0.3904	-22.8576	-22.5327	-1.6624	0.4530	-0.0002
1091.3290	-0.0000	-1.5708	0.4834	-1.5708	-0.0000	0.0000	-0.0000	-0.0000	0.2046	-0.0000	0.0000	0.0000	1.0975	-1.9660	-1.4645	-0.1294	0.2801	0.1479	0.0325	-1.9147	-1.3991	-0.1550	0.0422	-0.0000	0.3892	-22.9298	-22.6104	-1.6684	0.4547	-0.0002
1091.3410	0.0000	-1.5708	0.4858	-1.5708	-0.0000	-0.0000	-0.0000	-0.0000	0.1999	-0.0000	0.0000	0.0000	1.0826	-1.9041	-1.4529	-0.0915	0.2850	0.1104	0.0324	-1.9218	-1.4176	-0.1557	0.0424	-0.0000	0.3878	-23.0148	-22.6996	-1.6753	0.4565	-0.0002
1091.3510	-0.0000	-1.5708	0.4877	-1.5709	-0.0000	0.0000	-0.0000	-0.0000	0.1904	-0.0000	0.0000	0.0000	1.0594	-1.9229	-1.3505	-0.1057	0.2983	0.1273	0.0323	-1.9277	-1.4329	-0.1562	0.0426	-0.0000	0.3867	-23.0854	-22.7735	-1.6810	0.4581	-0.0002
1091.3630	-0.0000	-1.5708	0.4899	-1.5708	-0.0000	0.0000	-0.0000	-0.0000	0.1847	0.0000	0.0000	0.0000	1.0116	-1.9224	-1.3997	-0.1020	0.3047	0.1019	0.0219	-1.8494	-1.3559	-0.1525	0.0416	-0.0000	0.2620	-22.1480	-21.9287	-1.6409	0.4472	-0.0001
1091.3730	0.0000	-1.5708	0.4917	-1.5708	0.0000	0.0000	-0.0000	-0.0000	0.1800	0.0001	0.0000	0.0000	1.0167	-2.0274	-1.5470	-0.0967	0.2793	0.1180	0.0324	-1.9424	-1.4681	-0.1574	0.0429	-0.0000	0.3882	-23.2614	-22.9546	-1.6943	0.4617	-0.0002
1091.3850	0.0000	-1.5708	0.4938	-1.5708	0.0000	-0.0000	-0.0000	-0.0000	0.1721	0.0001	0.0000	0.0000	1.0006	-2.0019	-1.4329	-0.0786	0.2574	0.1237	0.0323	-1.9482	-1.4854	-0.1580	0.0430	-0.0000	0.3869	-23.3309	-23.0318	-1.7002	0.4633	-0.0002
1091.3950	-0.0000	-1.5708	0.4955	-1.5708	0.0000	0.0000	-0.0000	-0.0000	0.1673	0.0001	0.0000	0.0000	1.0109	-1.9926	-1.5695	-0.0763	0.2874	0.1088	0.0322	-1.9535	-1.4999	-0.1584	0.0432	-0.0000	0.3859	-23.3945	-23.0963	-1.7051	0.4647	-0.0002
1091.4070	-0.0000	-1.5708	0.4974	-1.5708	-0.0000	-0.0000	-0.0000	-0.0000	0.1604	0.0001	0.0000	0.0000	1.0716	-1.9895	-1.6476	-0.0694	0.2704	0.1063	0.0321	-1.9592	-1.5170	-0.1590	0.0433	-0.0000	0.3848	-23.4636	-23.1707	-1.7109	0.4662	-0.0002
1091.4170	0.0000	-1.5708	0.4990	-1.5709	-0.0000	0.0001	-0.0000	-0.0000	0.1537	0.0001	0.0000	0.0000	1.0650	-2.0753	-1.6078	-0.0521	0.2813	0.1305	0.0321	-1.9638	-1.5308	-0.1594	0.0434	-0.0000	0.3838	-23.5187	-23.2294	-1.7155	0.4675	-0.0002
1091.4270	0.0000	-1.5708	0.5005	-1.5708	0.0000	-0.0000	-0.0000	-0.0000	0.1462	0.0002	0.0000	0.0000	1.1052	-2.0536	-1.4852	-0.0775	0.2995	0.1263	0.0320	-1.9682	-1.5444	-0.1598	0.0435	-0.0000	0.3829	-23.5706	-23.2857	-1.7199	0.4687	-0.0002
1091.4390	-0.0000	-1.5708	0.5022	-1.5708	-0.0000	0.0001	-0.0000	-0.0000	0.1397	0.0001	0.0000	0.0000	0.9670	-2.0485	-1.5305	-0.0765	0.2884	0.1283	0.0319	-1.9732	-1.5604	-0.1603	0.0437	-0.0000	0.3819	-23.6305	-23.3496	-1.7248	0.4700	-0.0002
1091.4490	0.0000	-1.5708	0.5036	-1.5709	0.0000	-0.0000	-0.0000	-0.0000	0.1346	0.0001	0.0000	0.0000	1.1021	-2.1051	-1.6959	-0.0395	0.2871	0.1302	0.0318	-1.9772	-1.5736	-0.1606	0.0438	-0.0000	0.3811	-23.6781	-23.4013	-1.7287	0.4711	-0.0002
1091.4610	0.0000	-1.5708	0.5052	-1.5708	0.0000	0.0000	-0.0000	-0.0000	0.1235	0.0001	0.0000	0.0000	1.1766	-2.0231	-1.6795	-0.0357	0.3064	0.1184	0.0317	-1.9822	-1.5894	-0.1611	0.0439	-0.0000	0.3801	-23.7388	-23.4637	-1.7336	0.4724	-0.0002
1091.4710	0.0000	-1.5708	0.5064	-1.5708	-0.0000	-0.0000	-0.0000	-0.0000	0.1171	0.0001	0.0000	0.0000	1.0389	-2.0328	-1.5709	-0.0349	0.2949	0.1241	0.0319	-1.9871	-1.6031	-0.1615	0.0440	-0.0000	0.3816	-23.7972	-23.5244	-1.7378	0.4736	-0.0002
1091.4810	-0.0000	-1.5708	0.5076	-1.5708	0.0000	0.0000	-0.0000	-0.0000	0.1125	0.0001	0.0000	0.0000	1.0654	-2.1345	-1.6611	-0.0209	0.3012	0.1149	0.0318	-1.9909	-1.6159	-0.1618	0.0441	-0.0000	0.3809	-23.8425	-23.5715	-1.7414	0.4746	-0.0002
1091.4930	-0.0000	-1.5707	0.5089	-1.5708	-0.0000	0.0000	-0.0000	-0.0000	0.1067	0.0001	0.0000	0.0000	1.0489	-2.1303	-1.7611	-0.0168	0.3109	0.1064	0.0317	-1.9949	-1.6305	-0.1622	0.0442	-0.0000	0.3801	-23.8903	-23.6214	-1.7453	0.4756	-0.0002
1091.5030	0.0000	-1.5708	0.5100	-1.5708	-0.0000	-0.0000	-0.0000	-0.0000	0.0982	0.0001	0.0000	0.0000	1.0763	-2.1657	-1.7278	-0.0229	0.2989	0.1024	0.0317	-1.9982	-1.6425	-0.1625	0.0443	-0.0000	0.3794	-23.9302	-23.6618	-1.7484	0.4765	-0.0002
1091.5150	-0.0000	-1.5708	0.5111	-1.5708	-0.0000	-0.0000	-0.0000	-0.0000	0.0894	0.0001	0.0000	0.0000	1.0875	-2.0975	-1.6652	-0.0041	0.3048	0.1135	0.0316	-2.0007	-1.6560	-0.1627	0.0443	-0.0000	0.3787	-23.9606	-23.7008	-1.7514	0.4773	-0.0002
1091.5250	0.0000	-1.5708	0.5120	-1.5708	-0.0000	0.0000	-0.0000	-0.0000	0.0834	0.0001	0.0000	0.0000	1.0362	-2.2209	-1.6777	-0.0118	0.3051	0.1194	0.0316	-2.0038	-1.6676	-0.1630	0.0444	-0.0000	0.3782	-23.9967	-23.7361	-1.7540	0.4780	-0.0002
1091.5370	-0.0000	-1.5708	0.5130	-1.5708	-0.0000	0.0000	-0.0000	-0.0000	0.0765	0.0001	0.0000	0.0000	1.1494	-2.1676	-1.6676	-0.0047	0.3307	0.1171	0.0315	-2.0066	-1.6808	-0.1632	0.0445	-0.0000	0.3776	-24.0313	-23.7721	-1.7569	0.4788	-0.0002
1091.5470	-0.0000	-1.5708	0.5137	-1.5708	0.0000	0.0000	-0.0000	-0.0000	0.0700	0.0001	0.0000	0.0000	1.0469	-2.1528	-1.6478	0.0341	0.2743	0.1290	0.0315	-2.0085	-1.6914	-0.1634	0.0445	-0.0000	0.3771	-24.0537	-23.7981	-1.7589	0.4793	-0.0002
1091.5570	0.0000	-1.5708	0.5143	-1.5708	-0.0000	-0.0000	-0.0000	-0.0000	0.0647	0.0001	0.0000	0.0000	1.0848	-2.1406	-1.7012	0.0150	0.3070	0.1322	0.0315	-2.0109	-1.7021	-0.1636	0.0446	-0.0000	0.3767	-24.0824	-23.8256	-1.7610	0.4799	-0.0002
1091.5690	-0.0000	-1.5708	0.5151	-1.5708	-0.0000	-0.0000	-0.0000	-0.0000	0.0586	0.0001	0.0000	0.0000	1.0830	-2.1232	-1.7926	0.0245	0.3039	0.1056	0.0315	-2.0133	-1.7147	-0.1638	0.0446	-0.0000	0.3769	-24.1106	-23.8571	-1.7634	0.4806	-0.0002
1091.5790	-0.0000	-1.5708	0.5156	-1.5708	-0.0000	0.0000	-0.0000	-0.0000	0.0505	0.0001	0.0000	0.0000	1.0856	-2.2216	-1.6486	0.0170	0.3201	0.0887	0.0314	-2.0146	-1.7245	-0.1640	0.0447	-0.0000	0.3766	-24.1270	-23.8757	-1.7649	0.4810	-0.0002
1091.5910	-0.0000	-1.5708	0.5161	-1.5708	0.0000	-0.0000	-0.0000	-0.0000	0.0458	0.0001	0.0000	0.0000	1.0781	-2.2333	-1.7316	0.0278	0.2961	0.1057	0.0314	-2.0162	-1.7362	-0.1641	0.0447	-0.0000	0.3762	-24.1457	-23.8968	-1.7665	0.4814	-0.0002
1091.6010	-0.0000	-1.5708	0.5166	-1.5708	-0.0000	-0.0000	-0.0000	-0.0000	0.0396	0.0001	0.0000	0.0000	0.9522	-2.1792	-1.7370	0.0445	0.2690	0.1151	0.0314	-2.0180	-1.7461	-0.1643	0.0448	-0.0000	0.3760	-24.1675	-23.9157	-1.7679	0.4818	-0.0002
1091.6110	-0.0000	-1.5708	0.5169	-1.5708	-0.0000	-0.0000	-0.0000	-0.0000	0.0322	0.0001	0.0000	0.0000	0.9655	-2.2259	-1.7258	0.0519	0.3140	0.0926	0.0314	-2.0187	-1.7553	-0.1643	0.0448	-0.0000	0.3757	-24.1760	-23.9281	-1.7689	0.4820	-0.0002
1091.6230	-0.0000	-1.5708	0.5173	-1.5708	-0.0000	-0.0000	-0.0000	-0.0000	0.0248	0.0002	0.0000	0.0000	1.0406	-2.2246	-1.7686	0.0216	0.3060	0.1022	0.0314	-2.0197	-1.7662	-0.1644	0.0448	-0.0000	0.3755	-24.1874	-23.9412	-1.7699	0.4823	-0.0002
1091.6330	-0.0000	-1.5708	0.5175	-1.5708	0.0000	0.0000	-0.0000	-0.0000	0.0190	0.0002	0.0000	0.0000	1.0334	-2.2293	-1.7835	0.0399	0.3211	0.0988	0.0313	-2.0208	-1.7753	-0.1645	0.0448	-0.0000	0.3754	-24.2011	-23.9526	-1.7708	0.4826	-0.0002
1091.6450	-0.0000	-1.5708	0.5177	-1.5708	0.0000	0.0000	-0.0000	-0.0000	0.0116	0.0001	0.0000	0.0000	0.9809	-2.1846	-1.8602	0.0363	0.2801	0.1310	0.0313	-2.0211	-1.7854	-0.1646	0.0448	-0.0000	0.3753	-24.2049	-23.9578	-1.7711	0.4827	-0.0002
1091.6550	-0.0000	-1.5708	0.5178	-1.5708	-0.0000	0.0000	-0.0000	-0.0000	0.0034	0.0001	0.0000	0.0000	1.0443	-2.1342	-1.9746	0.0285	0.3074	0.1298	0.0313	-2.0217	-2.1359	-0.1646	0.0449	-0.0000	0.3752	-24.2114	-23.9625	-1.7715	0.4828	-0.0002
1091.6650	0.0000	-1.5708	0.5178	-1.5708	0.0000	0.0000	-0.0000	-0.0000	-0.0034	0.0001	0.0000	0.0000	1.0162	-2.1935	-2.2529	0.0291	0.3023	0.1157	0.0313	-2.0209	-2.5406	-0.1646	0.0448	-0.0000	0.3745	-24.2023	-23.9559	-1.7712	0.4827	-0.0002
1091.6750	-0.0000	-1.5707	0.5177	-1.5708	-0.0000	0.0000	-0.0000	-0.0000	-0.0105	0.0001	0.0000	0.0000	1.0564	-2.1891	-2.5862	0.0318	0.3383	0.1192	0.0313	-2.0207	-2.9655	-0.1645	0.0448	-0.0000	0.3745	-24.2000	-23.9535	-1.7710	0.4826	-0.0002
1091.6850	0.0000	-1.5708	0.5175	-1.5708	0.0000	-0.0000	-0.0000	-0.0000	-0.0170	0.0001	0.0000	0.0000	1.0476	-2.1695	-2.7693	0.0316	0.3210	0.1237	0.0313	-2.0208	-3.1262	-0.1645	0.0448	-0.0000	0.3746	-24.2005	-23.9507	-1.7708	0.4826	-0.0002
1091.6950	0.0000	-1.5708	0.5173	-1.5708	0.0000	-0.0000	-0.0000	-0.0000	-0.0214	0.0001	0.0000	0.0000	0.9793	-2.2098	-2.8461	0.0437	0.3040	0.1235	0.0313	-2.0199	-3.1327	-0.1645	0.0448	-0.0000	0.3747	-24.1905	-23.9423	-1.7702	0.4824	-0.0002
1091.7050	0.0000	-1.5708	0.5171	-1.5708	-0.0000	0.0000	-0.0000	-0.0000	-0.0259	0.0001	0.0000	0.0000	0.9618	-2.1788	-2.9119	0.0184	0.2992	0.1132	0.0313	-2.0191	-3.1391	-0.1644	0.0448	-0.0000	0.3748	-24.1805	-23.9337	-1.7694	0.4822	-0.0002
1091.7170	0.0000	-1.5708	0.5168	-1.5708	0.0000	0.0000	-0.0000	-0.0000	-0.0312	0.0001	0.0000	0.0000	0.9831	-2.2570	-3.0634	0.0339	0.3344	0.0883	0.0313	-2.0181	-3.1466	-0.1643	0.0448	-0.0000	0.3750	-24.1683	-23.9206	-1.7684	0.4819	-0.0002
1091.7270	-0.0000	-1.5708	0.5164	-1.5708	-0.0000	0.0000	-0.0000	-0.0000	-0.0364	0.0001	0.0000	0.0000	1.1159	-2.2707	-3.1373	0.0268	0.2884	0.1192	0.0313	-2.0174	-3.1526	-0.1642	0.0448	-0.0000	0.3753	-24.1600	-23.9086	-1.7674	0.4816	-0.0002
1091.7370	-0.0000	-1.5708	0.5160	-1.5708	0.0000	0.0000	-0.0000	-0.0000	-0.0422	0.0000	0.0000	0.0000	0.9904	-2.2137	-3.2031	0.0346	0.3259	0.1189	0.0314	-2.0162	-3.1586	-0.1641	0.0447	-0.0000	0.3755	-24.1453	-23.8948	-1.7664	0.4814	-0.0002
1091.7470	-0.0000	-1.5708	0.5155	-1.5708	0.0000	0.0000	-0.0000	-0.0000	-0.0488	0.0000	0.0000	0.0000	0.9138	-2.1682	-3.1385	0.0458	0.3232	0.1441	0.0314	-2.0148	-3.1641	-0.1640	0.0447	-0.0000	0.3758	-24.1289	-23.8772	-1.7650	0.4810	-0.0002
1091.7570	-0.0000	-1.5708	0.5150	-1.5708	0.0000	-0.0000	-0.0000	-0.0000	-0.0574	0.0001	0.0000	0.0000	1.0163	-2.2244	-3.0779	0.0338	0.3032	0.1115	0.0314	-2.0136	-3.1697	-0.1639	0.0447	-0.0000	0.3762	-24.1148	-23.8608	-1.7639	0.4807	-0.0002
1091.7670	-0.0000	-1.5708	0.5144	-1.5708	0.0000	-0.0000	-0.0000	-0.0000	-0.0631	0.0001	0.0000	0.0000	0.9805	-2.2592	-3.1551	0.0181	0.3044	0.1114	0.0313	-2.0101	-3.1729	-0.1636	0.0446	-0.0000	0.3743	-24.0721	-23.8201	-1.7611	0.4799	-0.0002
1091.7790	0.0000	-1.5708	0.5136	-1.5708	-0.0000	0.0000	-0.0000	-0.0000	-0.0722	0.0001	0.0000	0.0000	0.9633	-2.2670	-2.9723	0.0346	0.2949	0.1133	0.0313	-2.0079	-3.1787	-0.1634	0.0445	-0.0000	0.3749	-24.0461	-23.7911	-1.7589	0.4793	-0.0002
1091.7890	-0.0000	-1.5708	0.5129	-1.5708	0.0000	-0.0000	-0.0000	-0.0000	-0.0788	0.0000	0.0000	0.0000	1.0004	-2.2041	-3.0737	0.0207	0.3346	0.1231	0.0313	-2.0057	-3.1832	-0.1632	0.0445	-0.0000	0.3753	-24.0206	-23.7639	-1.7568	0.4787	-0.0002
1091.8010	0.0000	-1.5708	0.5119	-1.5708	-0.0000	0.0000	-0.0000	-0.0000	-0.0843	0.0000	0.0000	0.0000	0.9867	-2.1961	-3.1461	0.0472	0.3172	0.1180	0.0314	-2.0030	-3.1882	-0.1630	0.0444	-0.0000	0.3759	-23.9873	-23.7273	-1.7540	0.4780	-0.0002
1091.8110	-0.0000	-1.5708	0.5110	-1.5708	0.0000	0.0000	-0.0000	-0.0000	-0.0884	0.0000	0.0000	0.0000	1.0944	-2.2001	-3.3278	0.0082	0.3251	0.1096	0.0314	-2.0007	-3.1923	-0.1627	0.0443	-0.0000	0.3765	-23.9602	-23.6960	-1.7516	0.4773	-0.0002
1091.8210	-0.0000	-1.5708	0.5100	-1.5708	0.0000	0.0000	-0.0000	-0.0000	-0.0962	0.0000	0.0000	0.0000	0.9227	-2.2166	-3.1891	0.0467	0.3166	0.1080	0.0315	-1.9976	-3.1959	-0.1625	0.0443	-0.0000	0.3771	-23.9236	-23.6602	-1.7487	0.4765	-0.0002
1091.8330	0.0000	-1.5708	0.5089	-1.5708	0.0000	-0.0000	-0.0000	-0.0000	-0.1008	0.0000	0.0000	0.0000	1.0535	-2.1742	-3.4704	0.0605	0.3129	0.0993	0.0315	-1.9941	-3.2002	-0.1622	0.0442	-0.0000	0.3778	-23.8814	-23.6161	-1.7454	0.4756	-0.0002
1091.8430	0.0000	-1.5708	0.5078	-1.5708	0.0000	0.0000	-0.0000	-0.0000	-0.1090	0.0000	0.0000	0.0000	1.1000	-2.2007	-3.2744	0.0315	0.3056	0.1348	0.0316	-1.9914	-3.2036	-0.1619	0.0441	-0.0000	0.3785	-23.8488	-23.5781	-1.7425	0.4749	-0.0002
1091.8550	-0.0000	-1.5708	0.5064	-1.5708	0.0000	0.0000	-0.0000	-0.0000	-0.1185	0.0001	0.0000	0.0000	1.0171	-2.2876	-3.1282	0.0273	0.3214	0.1168	0.0317	-1.9870	-3.2069	-0.1615	0.0440	-0.0000	0.3793	-23.7959	-23.5248	-1.7383	0.4737	-0.0002
1091.8650	-0.0000	-1.5708	0.5052	-1.5708	0.0000	-0.0000	-0.0000	-0.0000	-0.1223	0.0001	0.0000	0.0000	1.0687	-2.3264	-3.2772	0.0523	0.3118	0.1258	0.0314	-1.9810	-3.2067	-0.1611	0.0439	-0.0000	0.3764	-23.7239	-23.4515	-1.7335	0.4724	-0.0002
1091.8750	0.0000	-1.5708	0.5039	-1.5708	-0.0000	-0.0000	-0.0000	-0.0000	-0.1279	0.0001	0.0000	0.0000	1.0032	-2.2269	-3.3582	0.0049	0.3005	0.1242	0.0315	-1.9772	-3.2091	-0.1607	0.0438	-0.0000	0.3772	-23.6784	-23.4040	-1.7298	0.4714	-0.0002
1091.8850	0.0000	-1.5708	0.5025	-1.5708	-0.0000	0.0000	-0.0000	-0.0000	-0.1359	0.0001	0.0000	0.0000	1.0808	-2.2565	-3.1175	0.0251	0.3015	0.1103	0.0316	-1.9734	-3.2112	-0.1604	0.0437	-0.0000	0.3780	-23.6337	-23.3543	-1.7259	0.4703	-0.0002
1091.8970	0.0000	-1.5708	0.5008	-1.5708	-0.0000	-0.0000	-0.0000	-0.0000	-0.1450	0.0001	0.0000	0.0000	0.9734	-2.2281	-3.2120	0.0576	0.2834	0.1130	0.0316	-1.9684	-3.2134	-0.1599	0.0436	-0.0000	0.3790	-23.5734	-23.2901	-1.7209	0.4690	-0.0002
1091.9070	-0.0000	-1.5708	0.4993	-1.5708	0.0000	-0.0000	-0.0000	-0.0000	-0.1518	0.0001	0.0000	0.0000	1.0742	-2.2225	-3.0174	0.0540	0.3028	0.1021	0.0317	-1.9637	-3.2148	-0.1595	0.0435	-0.0000	0.3799	-23.5173	-23.2335	-1.7166	0.4678	-0.0002
1091.9170	-0.0000	-1.5708	0.4978	-1.5708	0.0000	0.0000	-0.0000	-0.0000	-0.1544	0.0001	0.0000	0.0000	0.9851	-2.2863	-3.1437	0.0276	0.3172	0.0913	0.0318	-1.9593	-3.2162	-0.1591	0.0434	-0.0000	0.3808	-23.4640	-23.1768	-1.7123	0.4666	-0.0002
1091.9270	-0.0000	-1.5708	0.4962	-1.5708	0.0000	0.0000	-0.0000	-0.0000	-0.1609	0.0001	0.0000	0.0000	1.0409	-2.2243	-3.2110	0.0455	0.3058	0.1131	0.0319	-1.9545	-3.2174	-0.1587	0.0432	-0.0000	0.3817	-23.4071	-23.1173	-1.7076	0.4654	-0.0002
1091.9370	0.0000	-1.5708	0.4946	-1.5708	-0.0000	0.0000	-0.0000	-0.0000	-0.1677	0.0000	0.0000	0.0000	1.0466	-2.1957	-3.1293	0.0358	0.2891	0.1330	0.0320	-1.9501	-3.2186	-0.1582	0.0431	-0.0000	0.3827	-23.3539	-23.0584	-1.7032	0.4641	-0.0002
1091.9470	0.0000	-1.5708	0.4928	-1.5708	0.0000	-0.0000	-0.0000	-0.0000	-0.1738	0.0001	0.0000	0.0000	0.9862	-2.2097	-3.0678	0.0392	0.3493	0.1144	0.0320	-1.9452	-3.2194	-0.1578	0.0430	-0.0000	0.3837	-23.2952	-22.9950	-1.6983	0.4628	-0.0002
1091.9570	0.0000	-1.5708	0.4911	-1.5708	0.0000	0.0000	-0.0000	-0.0000	-0.1787	0.0001	0.0000	0.0000	0.9061	-2.2075	-3.2209	0.0256	0.2960	0.1536	0.0321	-1.9400	-3.2200	-0.1573	0.0429	-0.0000	0.3847	-23.2332	-22.9300	-1.6932	0.4614	-0.0002
1091.9690	0.0000	-1.5708	0.4889	-1.5708	-0.0000	-0.0000	-0.0000	-0.0000	-0.1880	0.0041	0.0000	0.0000	1.0685	-2.1973	-3.1474	-0.0315	0.2980	0.1249	0.0318	-1.9299	-3.2162	-0.1566	0.0427	-0.0000	0.3807	-23.1119	-22.8084	-1.6851	0.4592	-0.0002
1091.9790	-0.0000	-1.5708	0.4870	-1.5707	0.0000	0.0000	-0.0000	-0.0000	-0.1952	0.0055	0.0000	0.0000	0.8378	-2.1362	-3.1351	-0.1324	0.3146	0.1030	0.0319	-1.9247	-3.2164	-0.1561	0.0425	-0.0000	0.3818	-23.0497	-22.7403	-1.6799	0.4578	-0.0002
1091.9910	-0.0000	-1.5708	0.4847	-1.5707	0.0000	0.0000	-0.0000	-0.0000	-0.2003	0.0011	0.0000	0.0000	1.0130	-2.1927	-3.3540	-0.0499	0.3273	0.1364	0.0320	-1.9178	-3.2159	-0.1554	0.0424	-0.0000	0.3831	-22.9673	-22.6518	-1.6731	0.4559	-0.0002
1092.0010	-0.0000	-1.5708	0.4827	-1.5707	-0.0000	-0.0000	-0.0000	-0.0000	-0.2074	0.0004	0.0000	0.0000	0.9905	-2.2622	-3.1720	-0.1246	0.2959	0.1109	0.0321	-1.9116	-3.2152	-0.1549	0.0422	-0.0000	0.3843	-22.8928	-22.5749	-1.6672	0.4543	-0.0002
1092.0110	-0.0000	-1.5708	0.4806	-1.5707	0.0000	0.0000	-0.0000	-0.0000	-0.2132	0.0003	0.0000	0.0000	0.9933	-2.1885	-3.2358	-0.1158	0.3081	0.1265	0.0322	-1.9055	-3.2144	-0.1543	0.0421	-0.0000	0.3854	-22.8206	-22.4973	-1.6610	0.4526	-0.0002
1092.0230	-0.0000	-1.5708	0.4780	-1.5707	0.0000	0.0000	-0.0000	-0.0000	-0.2206	0.0002	0.0000	0.0000	1.0637	-2.1817	-3.3170	-0.1458	0.3156	0.1126	0.0323	-1.8974	-3.2128	-0.1536	0.0419	-0.0000	0.3869	-22.7226	-22.3977	-1.6535	0.4506	-0.0002
1092.0350	0.0000	-1.5708	0.4753	-1.5707	0.0000	0.0000	-0.0000	-0.0000	-0.2291	0.0001	0.0000	0.0000	1.0433	-2.1650	-3.1551	-0.1119	0.3356	0.0995	0.0324	-1.8894	-3.2109	-0.1529	0.0417	-0.0000	0.3883	-22.6275	-22.2950	-1.6455	0.4484	-0.0002
1092.0450	0.0000	-1.5708	0.4729	-1.5707	-0.0000	-0.0000	-0.0000	-0.0000	-0.2341	-0.0001	0.0000	0.0000	1.0656	-2.1545	-3.1361	-0.1522	0.3150	0.1138	0.0325	-1.8824	-3.2089	-0.1523	0.0415	-0.0000	0.3896	-22.5432	-22.2060	-1.6387	0.4466	-0.0002
1092.0570	0.0000	-1.5708	0.4700	-1.5708	-0.0000	0.0000	-0.0000	-0.0000	-0.2415	-0.0001	0.0000	0.0000	1.0197	-2.1519	-3.0834	-0.1537	0.3074	0.1209	0.0327	-1.8739	-3.2065	-0.1515	0.0413	-0.0000	0.3911	-22.4411	-22.0980	-1.6303	0.4443	-0.0002
1092.0670	0.0000	-1.5708	0.4675	-1.5708	-0.0000	-0.0000	-0.0000	-0.0000	-0.2471	-0.0004	0.0000	0.0000	1.0495	-2.1354	-2.8858	-0.1903	0.3027	0.1238	0.0322	-1.8622	-3.1991	-0.1506	0.0410	-0.0000	0.3857	-22.3012	-21.9563	-1.6207	0.4417	-0.0002
1092.0770	0.0000	-1.5708	0.4650	-1.5707	0.0000	0.0000	-0.0000	-0.0000	-0.2536	-0.0004	0.0000	0.0000	0.9704	-2.1123	-3.0470	-0.2014	0.3196	0.1020	0.0323	-1.8543	-3.1962	-0.1499	0.0408	-0.0000	0.3870	-22.2074	-21.8585	-1.6130	0.4396	-0.0002
1092.0870	-0.0000	-1.5708	0.4624	-1.5707	0.0000	0.0000	-0.0000	-0.0000	-0.2584	-0.0003	0.0000	0.0000	0.9843	-2.1264	-3.0225	-0.1815	0.3282	0.1402	0.0324	-1.8465	-3.1932	-0.1492	0.0407	-0.0000	0.3883	-22.1138	-21.7609	-1.6056	0.4376	-0.0002
1092.0970	-0.0000	-1.5708	0.4598	-1.5707	0.0000	0.0000	-0.0000	-0.0000	-0.2638	-0.0004	0.0000	0.0000	0.9365	-2.1878	-3.0165	-0.1660	0.3004	0.1157	0.0325	-1.8385	-3.1900	-0.1485	0.0405	-0.0000	0.3896	-22.0182	-21.6602	-1.5978	0.4354	-0.0002
1092.1070	0.0000	-1.5708	0.4572	-1.5707	0.0000	0.0000	-0.0000	-0.0000	-0.2716	-0.0004	0.0000	0.0000	0.9679	-2.1509	-2.9444	-0.2056	0.3215	0.0955	0.0326	-1.8304	-3.1867	-0.1477	0.0403	-0.0000	0.3909	-21.9210	-21.5599	-1.5900	0.4333	-0.0002
1092.1190	-0.0000	-1.5708	0.4540	-1.5707	0.0000	0.0000	-0.0000	-0.0000	-0.2742	-0.0003	0.0000	0.0000	0.8969	-2.0766	-3.1893	-0.2170	0.3023	0.1040	0.0328	-1.8209	-3.1825	-0.1469	0.0400	-0.0000	0.3925	-21.8064	-21.4362	-1.5806	0.4307	-0.0002
1092.1290	-0.0000	-1.5708	0.4512	-1.5707	0.0000	0.0000	-0.0000	-0.0000	-0.2830	-0.0004	0.0000	0.0000	0.9238	-1.9920	-3.0250	-0.2282	0.3120	0.1068	0.0329	-1.8120	-3.1785	-0.1461	0.0398	-0.0000	0.3939	-21.7008	-21.3282	-1.5722	0.4284	-0.0002
1092.1390	0.0000	-1.5708	0.4483	-1.5708	0.0000	-0.0000	-0.0000	-0.0000	-0.2858	-0.0003	0.0000	0.0000	0.9041	-2.0815	-3.2615	-0.2185	0.3273	0.1055	0.0330	-1.8040	-3.1748	-0.1453	0.0396	-0.0000	0.3953	-21.6050	-21.2232	-1.5641	0.4262	-0.0002
1092.1490	0.0000	-1.5708	0.4454	-1.5707	-0.0000	0.0000	-0.0000	-0.0000	-0.2935	-0.0004	0.0000	0.0000	0.9171	-2.0859	-3.1684	-0.2339	0.3295	0.1298	0.0331	-1.7950	-3.1704	-0.1445	0.0394	-0.0000	0.3967	-21.4969	-21.1108	-1.5554	0.4238	-0.0002
1092.1610	-0.0000	-1.5708	0.4418	-1.5707	0.0000	0.0000	-0.0000	-0.0000	-0.2993	-0.0005	0.0000	0.0000	0.8593	-2.0967	-3.2162	-0.2730	0.3238	0.1025	0.0333	-1.7841	-3.1647	-0.1435	0.0391	-0.0000	0.3984	-21.3664	-20.9728	-1.5446	0.4209	-0.0002
1092.1710	0.0000	-1.5708	0.4387	-1.5708	-0.0000	0.0000	-0.0000	0.0000	-0.3064	-0.0037	0.0000	0.0000	0.9032	-2.0927	-3.0654	-0.2042	0.2996	0.1024	0.0327	-1.7690	-3.1534	-0.1424	0.0388	-0.0000	0.3915	-21.1856	-20.7941	-1.5326	0.4176	-0.0002
1092.1810	0.0000	-1.5708	0.4356	-1.5708	0.0000	0.0000	-0.0000	0.0000	-0.3119	-0.0070	0.0000	0.0000	1.0491	-2.0002	-3.2077	-0.0791	0.3050	0.1271	0.0328	-1.7597	-3.1481	-0.1415	0.0386	-0.0000	0.3929	-21.0743	-20.6746	-1.5232	0.4151	-0.0002
1092.1930	0.0000	-1.5708	0.4318	-1.5708	0.0000	0.0000	-0.0000	0.0000	-0.3225	-0.0010	0.0000	0.0000	0.9364	-2.0336	-2.9244	-0.1494	0.2938	0.1087	0.0329	-1.7477	-3.1412	-0.1405	0.0383	-0.0000	0.3946	-20.9300	-20.5267	-1.5118	0.4120	-0.0002
1092.2030	0.0000	-1.5708	0.4285	-1.5708	0.0000	0.0000	-0.0000	0.0000	-0.3254	-0.0005	0.0000	0.0000	1.0382	-2.0320	-3.0160	-0.1301	0.3086	0.1022	0.0331	-1.7375	-3.1352	-0.1395	0.0380	-0.0000	0.3960	-20.8076	-20.3999	-1.5019	0.4093	-0.0002
1092.2150	0.0000	-1.5708	0.4246	-1.5708	0.0000	0.0000	-0.0000	0.0000	-0.3339	-0.0003	0.0000	0.0000	0.9862	-1.9919	-2.9997	-0.1217	0.2806	0.1078	0.0332	-1.7253	-3.1279	-0.1385	0.0377	-0.0000	0.3977	-20.6620	-20.2478	-1.4901	0.4061	-0.0002
1092.2250	0.0000	-1.5708	0.4213	-1.5708	0.0000	0.0000	-0.0000	0.0000	-0.3386	-0.0003	0.0000	0.0000	0.8820	-1.9558	-3.0413	-0.1093	0.3009	0.0898	0.0333	-1.7148	-3.1216	-0.1375	0.0375	-0.0000	0.3991	-20.5367	-20.1190	-1.4803	0.4034	-0.0002
1092.2370	0.0000	-1.5708	0.4172	-1.5709	0.0000	-0.0000	-0.0000	0.0000	-0.3452	-0.0002	0.0000	0.0000	0.9452	-2.0074	-3.1332	-0.0859	0.2848	0.1052	0.0335	-1.7024	-3.1138	-0.1364	0.0372	-0.0000	0.4008	-20.3882	-19.9621	-1.4681	0.4001	-0.0002
1092.2470	-0.0000	-1.5708	0.4137	-1.5708	0.0000	-0.0000	-0.0000	0.0000	-0.3514	-0.0001	0.0000	0.0000	0.9599	-2.0645	-3.0735	-0.0862	0.2974	0.0958	0.0336	-1.6917	-3.1070	-0.1355	0.0369	-0.0000	0.4022	-20.2598	-19.8282	-1.4579	0.3973	-0.0002
1092.2570	-0.0000	-1.5708	0.4101	-1.5708	0.0000	-0.0000	-0.0000	0.0000	-0.3558	-0.0001	0.0000	0.0000	1.0113	-1.9879	-3.0840	-0.1135	0.2923	0.0925	0.0337	-1.6802	-3.0995	-0.1344	0.0366	-0.0000	0.4037	-20.1215	-19.6864	-1.4470	0.3943	-0.0002
1092.2670	0.0000	-1.5708	0.4065	-1.5708	0.0000	-0.0000	-0.0000	0.0000	-0.3625	-0.0001	0.0000	0.0000	0.9434	-1.9212	-2.9899	-0.0732	0.3255	0.1039	0.0330	-1.6623	-3.0847	-0.1331	0.0363	-0.0000	0.3952	-19.9079	-19.4746	-1.4324	0.3903	-0.0002
1092.2770	-0.0000	-1.5708	0.4027	-1.5708	-0.0000	0.0000	-0.0000	0.0000	-0.3683	-0.0001	0.0000	0.0000	0.8778	-1.8756	-2.9850	-0.0583	0.3049	0.0964	0.0331	-1.6508	-3.0764	-0.1320	0.0360	-0.0000	0.3966	-19.7698	-19.3282	-1.4212	0.3873	-0.0002
1092.2870	0.0001	-1.5708	0.3990	-1.5708	0.0000	0.0000	-0.0000	0.0000	-0.3745	0.0000	0.0000	0.0000	0.9449	-1.9080	-2.8905	-0.0702	0.2979	0.1242	0.0332	-1.6385	-3.0678	-0.1310	0.0357	-0.0000	0.3980	-19.6222	-19.1783	-1.4096	0.3841	-0.0002
1092.2990	0.0000	-1.5708	0.3945	-1.5708	0.0000	0.0000	-0.0000	0.0000	-0.3823	0.0000	0.0000	0.0000	0.9026	-1.9427	-2.5677	-0.0477	0.3054	0.1061	0.0334	-1.6241	-3.0578	-0.1297	0.0353	-0.0000	0.3996	-19.4503	-19.0011	-1.3958	0.3804	-0.0002
1092.3090	0.0000	-1.5708	0.3907	-1.5708	0.0000	0.0000	-0.0000	0.0000	-0.3853	0.0000	0.0000	0.0000	0.9478	-1.8249	-3.0036	-0.0518	0.3210	0.1137	0.0335	-1.6126	-3.0495	-0.1286	0.0351	-0.0000	0.4010	-19.3118	-18.8545	-1.3846	0.3773	-0.0002
1092.3190	-0.0000	-1.5708	0.3868	-1.5708	0.0000	0.0000	-0.0000	0.0000	-0.3916	0.0001	0.0000	0.0000	0.9886	-1.7912	-2.8517	-0.0296	0.2854	0.1035	0.0336	-1.6004	-3.0408	-0.1276	0.0348	-0.0000	0.4023	-19.1662	-18.7037	-1.3730	0.3741	-0.0002
1092.3290	0.0000	-1.5708	0.3829	-1.5708	0.0000	-0.0000	-0.0000	0.0000	-0.3946	0.0001	0.0000	0.0000	0.8651	-1.8482	-3.0460	-0.0427	0.2887	0.0768	0.0337	-1.5877	-3.0317	-0.1265	0.0345	-0.0000	0.4037	-19.0146	-18.5490	-1.3611	0.3709	-0.0002
1092.3410	0.0000	-1.5708	0.3782	-1.5708	-0.0000	-0.0000	-0.0000	0.0000	-0.4005	0.0002	0.0000	0.0000	0.9997	-1.7936	-3.2841	-0.0097	0.3081	0.1011	0.0338	-1.5726	-3.0206	-0.1251	0.0341	-0.0000	0.4052	-18.8336	-18.3608	-1.3466	0.3669	-0.0002
1092.3510	-0.0000	-1.5708	0.3741	-1.5708	0.0000	-0.0000	-0.0000	0.0000	-0.4079	0.0002	0.0000	0.0000	1.1224	-1.7790	-2.9894	-0.0356	0.2773	0.1132	0.0339	-1.5595	-3.0107	-0.1240	0.0338	-0.0000	0.4066	-18.6766	-18.1988	-1.3341	0.3635	-0.0002
1092.3630	0.0000	-1.5708	0.3691	-1.5708	-0.0000	0.0000	-0.0000	0.0000	-0.4174	0.0002	0.0000	0.0000	0.9340	-1.7667	-2.8424	-0.0363	0.2850	0.1105	0.0338	-1.5419	-2.9967	-0.1225	0.0334	-0.0000	0.4053	-18.4660	-17.9828	-1.3180	0.3591	-0.0002
1092.3730	0.0000	-1.5708	0.3648	-1.5708	-0.0000	-0.0000	-0.0000	0.0000	-0.4228	0.0001	0.0000	0.0000	0.9330	-1.7347	-2.9779	-0.0011	0.3097	0.1288	0.0332	-1.5222	-2.9796	-0.1209	0.0330	-0.0000	0.3979	-18.2297	-17.7513	-1.3017	0.3547	-0.0002
1092.3850	0.0000	-1.5709	0.3597	-1.5708	-0.0000	-0.0000	-0.0000	0.0000	-0.4276	0.0001	0.0000	0.0000	1.0146	-1.7218	-2.9209	0.0190	0.2992	0.0844	0.0333	-1.5054	-2.9666	-0.1195	0.0326	-0.0000	0.3993	-18.0280	-17.5469	-1.2860	0.3504	-0.0002
1092.3950	0.0000	-1.5708	0.3554	-1.5708	-0.0000	0.0000	-0.0000	0.0000	-0.4365	0.0001	0.0000	0.0000	0.8787	-1.6346	-2.5732	0.0422	0.3114	0.0984	0.0334	-1.4917	-2.9555	-0.1183	0.0322	-0.0000	0.4005	-17.8638	-17.3752	-1.2728	0.3468	-0.0002
1092.4070	0.0000	-1.5708	0.3501	-1.5708	-0.0000	0.0000	-0.0000	-0.0001	-0.4411	0.0001	0.0000	0.0000	1.0298	-1.6124	-2.6309	0.0236	0.3103	0.0889	0.0336	-1.4742	-2.9418	-0.1167	0.0318	-0.0000	0.4019	-17.6549	-17.1639	-1.2565	0.3424	-0.0002
1092.4170	0.0000	-1.5708	0.3457	-1.5709	0.0000	0.0000	-0.0000	-0.0000	-0.4450	0.0002	0.0000	0.0000	0.8360	-1.6198	-2.8595	0.0430	0.3006	0.0981	0.0337	-1.4603	-2.9305	-0.1155	0.0315	-0.0000	0.4031	-17.4880	-16.9897	-1.2430	0.3387	-0.0002
1092.4270	-0.0000	-1.5708	0.3412	-1.5708	0.0000	-0.0000	-0.0000	0.0003	-0.4492	0.0003	0.0000	0.0000	0.9723	-1.5504	-2.8651	0.0719	0.2920	0.0765	0.0338	-1.4453	-2.9184	-0.1142	0.0311	-0.0000	0.4042	-17.3081	-16.8074	-1.2290	0.3349	-0.0002
1092.4370	-0.0000	-1.5708	0.3367	-1.5708	0.0000	0.0000	-0.0000	0.0002	-0.4550	0.0003	0.0000	0.0000	0.8813	-1.6564	-2.8495	0.0427	0.2944	0.0999	0.0338	-1.4306	-2.9065	-0.1129	0.0308	-0.0000	0.4053	-17.1330	-16.6271	-1.2149	0.3310	-0.0002
1092.4490	-0.0000	-1.5708	0.3311	-1.5709	-0.0000	0.0000	-0.0000	0.0001	-0.4649	0.0002	0.0000	0.0000	0.8607	-1.5903	-2.6086	0.0720	0.2722	0.1227	0.0340	-1.4125	-2.8916	-0.1113	0.0303	-0.0000	0.4066	-16.9156	-16.4048	-1.1979	0.3264	-0.0002
1092.4590	0.0000	-1.5709	0.3265	-1.5708	0.0000	-0.0000	-0.0000	-0.0001	-0.4693	0.0002	0.0000	0.0000	0.8673	-1.5619	-2.6256	0.0870	0.2919	0.0849	0.0340	-1.3971	-2.8791	-0.1100	0.0300	-0.0000	0.4077	-16.7320	-16.2182	-1.1835	0.3225	-0.0002
1092.4690	0.0000	-1.5708	0.3217	-1.5708	0.0000	0.0000	-0.0000	-0.0001	-0.4735	0.0002	0.0000	0.0000	0.7275	-1.3765	-2.6496	0.0972	0.3038	0.1015	0.0330	-1.3725	-2.8563	-0.1081	0.0295	-0.0000	0.3956	-16.4374	-15.9328	-1.1639	0.3171	-0.0002
1092.4790	0.0000	-1.5708	0.3170	-1.5708	-0.0000	0.0000	-0.0000	-0.0001	-0.4782	0.0002	0.0000	0.0000	0.8434	-1.4601	-2.6121	0.0913	0.3060	0.1090	0.0331	-1.3567	-2.8430	-0.1068	0.0291	-0.0000	0.3965	-16.2480	-15.7408	-1.1491	0.3131	-0.0002
1092.4890	0.0000	-1.5708	0.3121	-1.5708	0.0000	-0.0000	-0.0000	-0.0000	-0.4826	0.0003	0.0000	0.0000	0.7642	-1.4514	-2.6859	0.0755	0.2594	0.0888	0.0332	-1.3411	-2.8295	-0.1054	0.0287	-0.0000	0.3974	-16.0611	-15.5476	-1.1342	0.3090	-0.0002
1092.5010	-0.0000	-1.5708	0.3063	-1.5708	-0.0000	-0.0000	-0.0000	0.0001	-0.4885	0.0004	0.0000	0.0000	0.8436	-1.4950	-2.5972	0.0895	0.3026	0.0788	0.0333	-1.3215	-2.8126	-0.1037	0.0282	-0.0000	0.3984	-15.8262	-15.3078	-1.1157	0.3040	-0.0002
1092.5110	-0.0000	-1.5709	0.3013	-1.5708	0.0000	-0.0000	-0.0000	0.0001	-0.4937	0.0011	0.0000	0.0000	0.7799	-1.4335	-2.7108	0.0924	0.2812	0.1194	0.0333	-1.3049	-2.7984	-0.1022	0.0279	-0.0000	0.3992	-15.6270	-15.1074	-1.1002	0.2998	-0.0002
1092.5210	-0.0000	-1.5708	0.2964	-1.5708	0.0000	0.0000	-0.0000	0.0000	-0.4989	0.0051	0.0000	0.0000	0.9307	-1.3315	-2.6856	0.0069	0.2831	0.0894	0.0334	-1.2881	-2.7833	-0.1008	0.0275	-0.0000	0.4000	-15.4265	-14.9058	-1.0847	0.2956	-0.0002
1092.5310	-0.0000	-1.5708	0.2914	-1.5708	0.0000	-0.0000	-0.0000	0.0000	-0.5050	0.0036	0.0000	0.0000	0.8443	-1.3717	-2.7739	-0.0180	0.2880	0.0870	0.0335	-1.2718	-2.7669	-0.0994	0.0271	-0.0000	0.4008	-15.2309	-14.7044	-1.0693	0.2914	-0.0002
1092.5430	-0.0000	-1.5708	0.2853	-1.5708	0.0000	-0.0000	-0.0000	0.0000	-0.5111	0.0008	0.0000	0.0000	0.9065	-1.2365	-2.6917	-0.0446	0.2871	0.0977	0.0335	-1.2511	-2.7465	-0.0976	0.0266	-0.0000	0.4016	-14.9835	-14.4558	-1.0502	0.2861	-0.0002
1092.5530	0.0000	-1.5708	0.2801	-1.5708	0.0000	0.0000	-0.0000	0.0000	-0.5181	0.0005	0.0000	0.0000	0.8895	-1.3145	-2.6615	0.0023	0.3095	0.1089	0.0336	-1.2338	-2.7291	-0.0961	0.0262	-0.0000	0.4023	-14.7761	-14.2438	-1.0338	0.2817	-0.0002
1092.5650	-0.0000	-1.5709	0.2738	-1.5707	0.0000	0.0000	-0.0000	0.0000	-0.5251	0.0003	0.0000	0.0000	0.8537	-1.1979	-2.4830	-0.0351	0.3030	0.0907	0.0324	-1.2028	-2.6975	-0.0937	0.0255	-0.0000	0.3883	-14.4047	-13.8847	-1.0088	0.2749	-0.0002
1092.5750	-0.0000	-1.5708	0.2685	-1.5707	0.0000	-0.0000	-0.0000	0.0000	-0.5320	0.0001	0.0000	0.0000	0.7624	-1.1551	-2.3728	-0.0226	0.3070	0.0831	0.0325	-1.1849	-2.6792	-0.0922	0.0251	-0.0000	0.3888	-14.1897	-13.6669	-0.9921	0.2703	-0.0002
1092.5870	-0.0000	-1.5708	0.2621	-1.5707	-0.0000	0.0000	-0.0000	0.0000	-0.5363	-0.0001	0.0000	0.0000	0.8558	-1.1474	-2.3572	-0.0281	0.2892	0.0918	0.0325	-1.1627	-2.6571	-0.0903	0.0246	-0.0000	0.3894	-13.9248	-13.4029	-0.9716	0.2647	-0.0002
1092.5970	-0.0000	-1.5708	0.2567	-1.5708	0.0000	-0.0000	-0.0000	0.0000	-0.5408	-0.0001	0.0000	0.0000	0.9374	-1.0354	-2.3051	-0.0429	0.2893	0.0763	0.0325	-1.1441	-2.6383	-0.0887	0.0242	-0.0000	0.3898	-13.7012	-13.1797	-0.9544	0.2600	-0.0002
1092.6090	-0.0000	-1.5709	0.2501	-1.5707	0.0000	-0.0000	-0.0000	0.0000	-0.5460	-0.0000	0.0000	0.0000	0.7941	-1.0559	-2.3875	-0.0615	0.2712	0.1117	0.0326	-1.1222	-2.6159	-0.0868	0.0236	-0.0000	0.3902	-13.4396	-12.9125	-0.9339	0.2544	-0.0002
1092.6190	-0.0000	-1.5708	0.2447	-1.5708	0.0000	0.0000	-0.0000	0.0000	-0.5512	-0.0001	0.0000	0.0000	0.9268	-1.0317	-2.4319	-0.0633	0.2471	0.0988	0.0326	-1.1035	-2.5968	-0.0851	0.0232	-0.0000	0.3905	-13.2151	-12.6860	-0.9163	0.2496	-0.0002
1092.6310	0.0000	-1.5708	0.2380	-1.5707	0.0000	-0.0000	-0.0000	0.0000	-0.5565	-0.0001	0.0000	0.0000	0.7108	-1.0228	-2.4144	-0.0704	0.2625	0.0780	0.0326	-1.0800	-2.5734	-0.0832	0.0227	-0.0000	0.3908	-12.9341	-12.4097	-0.8950	0.2438	-0.0002
1092.6410	0.0000	-1.5709	0.2325	-1.5707	-0.0000	0.0000	-0.0000	0.0000	-0.5623	-0.0001	0.0000	0.0000	0.7877	-0.9489	-2.3223	-0.0798	0.2857	0.0936	0.0326	-1.0614	-2.5542	-0.0815	0.0222	-0.0000	0.3910	-12.7110	-12.1820	-0.8775	0.2391	-0.0002
1092.6530	0.0000	-1.5708	0.2257	-1.5708	0.0000	0.0000	-0.0000	0.0000	-0.5703	-0.0001	0.0000	0.0000	0.7735	-0.8981	-2.2153	-0.0642	0.2749	0.1185	0.0327	-1.0381	-2.5303	-0.0795	0.0217	-0.0000	0.3911	-12.4318	-11.9012	-0.8558	0.2331	-0.0002
1092.6630	-0.0000	-1.5708	0.2200	-1.5707	-0.0000	0.0000	-0.0000	0.0000	-0.5742	-0.0001	0.0000	0.0000	0.7090	-0.9373	-2.2428	-0.0919	0.2645	0.0850	0.0323	-1.0157	-2.5075	-0.0777	0.0212	-0.0000	0.3872	-12.1639	-11.6380	-0.8361	0.2278	-0.0002
1092.6750	0.0000	-1.5708	0.2130	-1.5708	-0.0000	-0.0000	-0.0000	0.0000	-0.5811	-0.0001	0.0000	0.0000	0.7802	-0.8035	-2.2037	-0.0853	0.2850	0.0788	0.0313	-0.9837	-2.4743	-0.0752	0.0205	-0.0000	0.3749	-11.7806	-11.2673	-0.8099	0.2206	-0.0002
1092.6850	0.0000	-1.5708	0.2072	-1.5708	0.0000	-0.0000	-0.0000	0.0000	-0.5857	-0.0001	0.0000	0.0000	0.8471	-0.7403	-2.2016	-0.0599	0.2653	0.1132	0.0313	-0.9632	-2.4531	-0.0735	0.0200	-0.0000	0.3748	-11.5347	-11.0219	-0.7909	0.2154	-0.0002
1092.6950	-0.0000	-1.5709	0.2014	-1.5708	0.0000	-0.0000	-0.0000	0.0000	-0.5892	-0.0001	0.0000	0.0000	0.8131	-0.7262	-2.2361	-0.1021	0.2415	0.0862	0.0313	-0.9425	-2.4320	-0.0717	0.0195	-0.0000	0.3746	-11.2877	-10.7775	-0.7720	0.2103	-0.0002
1092.7070	0.0000	-1.5708	0.1942	-1.5708	-0.0000	0.0001	-0.0000	0.0000	-0.5953	-0.0001	0.0000	0.0000	0.8640	-0.6604	-2.1413	-0.0920	0.2862	0.0957	0.0313	-0.9177	-2.4063	-0.0696	0.0190	-0.0000	0.3743	-10.9898	-10.4807	-0.7491	0.2041	-0.0002
1092.7170	-0.0000	-1.5709	0.1882	-1.5708	0.0000	-0.0000	-0.0000	0.0000	-0.5992	-0.0001	0.0000	0.0000	0.8264	-0.6418	-2.1239	-0.1024	0.2585	0.0950	0.0312	-0.8969	-2.3846	-0.0678	0.0185	-0.0000	0.3740	-10.7409	-10.2312	-0.7298	0.1988	-0.0002
1092.7290	0.0000	-1.5708	0.1810	-1.5708	0.0000	0.0000	-0.0000	0.0000	-0.6031	-0.0001	0.0000	0.0000	0.7320	-0.5414	-2.1314	-0.1118	0.2740	0.0892	0.0312	-0.8713	-2.3582	-0.0656	0.0179	-0.0000	0.3735	-10.4343	-9.9273	-0.7064	0.1924	-0.0002
1092.7390	0.0000	-1.5708	0.1750	-1.5708	0.0000	-0.0000	-0.0000	0.0000	-0.6109	-0.0001	0.0000	0.0000	0.7227	-0.5504	-2.0864	-0.1129	0.2298	0.0927	0.0311	-0.8500	-2.3363	-0.0638	0.0174	-0.0000	0.3730	-10.1794	-9.6751	-0.6869	0.1871	-0.0002
1092.7510	0.0000	-1.5709	0.1677	-1.5708	0.0000	0.0000	-0.0000	0.0000	-0.6167	-0.0001	0.0000	0.0000	0.6537	-0.4888	-2.0703	-0.1264	0.2207	0.1014	0.0311	-0.8244	-2.3098	-0.0616	0.0168	-0.0000	0.3724	-9.8726	-9.3697	-0.6633	0.1807	-0.0002
1092.7610	-0.0000	-1.5708	0.1615	-1.5708	0.0000	0.0000	-0.0000	0.0001	-0.6211	-0.0001	0.0000	0.0000	0.6816	-0.4297	-2.0825	-0.1291	0.2568	0.1054	0.0310	-0.8025	-2.2871	-0.0598	0.0163	-0.0000	0.3718	-9.6110	-9.1103	-0.6433	0.1752	-0.0002
1092.7710	-0.0000	-1.5709	0.1552	-1.5708	0.0000	-0.0000	-0.0000	0.0001	-0.6243	-0.0002	0.0000	0.0000	0.6890	-0.3504	-2.0664	-0.1124	0.2591	0.0788	0.0295	-0.7683	-2.2515	-0.0573	0.0156	-0.0000	0.3534	-9.2016	-8.7250	-0.6168	0.1680	-0.0002
1092.7830	0.0000	-1.5709	0.1476	-1.5708	0.0000	-0.0000	-0.0000	0.0001	-0.6306	-0.0001	0.0000	0.0000	0.5971	-0.3084	-2.1088	-0.1609	0.2617	0.0748	0.0294	-0.7418	-2.2234	-0.0550	0.0150	-0.0000	0.3524	-8.8833	-8.4066	-0.5923	0.1613	-0.0002
1092.7930	0.0000	-1.5709	0.1413	-1.5708	0.0000	-0.0000	-0.0000	0.0001	-0.6341	-0.0001	0.0000	0.0000	0.5931	-0.3118	-1.8489	-0.1163	0.2657	0.0776	0.0294	-0.7187	-2.1996	-0.0531	0.0145	-0.0000	0.3515	-8.6073	-8.1377	-0.5715	0.1556	-0.0002
1092.8050	-0.0000	-1.5709	0.1337	-1.5708	0.0000	0.0000	-0.0000	0.0001	-0.6379	-0.0001	0.0000	0.0000	0.5999	-0.2126	-2.0593	-0.1084	0.2606	0.0690	0.0293	-0.6919	-2.1714	-0.0508	0.0138	-0.0000	0.3504	-8.2861	-7.8189	-0.5469	0.1489	-0.0002
1092.8150	0.0000	-1.5709	0.1273	-1.5708	0.0000	0.0000	-0.0000	0.0000	-0.6441	-0.0001	0.0000	0.0000	0.6535	-0.1834	-1.9705	-0.1238	0.2679	0.0846	0.0292	-0.6691	-2.1476	-0.0489	0.0133	-0.0000	0.3494	-8.0128	-7.5495	-0.5261	0.1433	-0.0002
1092.8270	-0.0000	-1.5709	0.1195	-1.5708	0.0000	-0.0000	-0.0000	0.0001	-0.6499	-0.0001	0.0000	0.0000	0.5735	-0.2440	-1.7778	-0.1152	0.2542	0.0845	0.0291	-0.6412	-2.1184	-0.0465	0.0127	-0.0000	0.3480	-7.6790	-7.2209	-0.5007	0.1363	-0.0002
1092.8370	-0.0000	-1.5709	0.1129	-1.5708	0.0000	0.0000	-0.0000	0.0001	-0.6546	-0.0001	0.0000	0.0000	0.7388	-0.0785	-1.8997	-0.1217	0.2449	0.1020	0.0290	-0.6179	-2.0939	-0.0446	0.0121	-0.0000	0.3468	-7.3995	-6.9450	-0.4795	0.1306	-0.0002
1092.8470	0.0000	-1.5708	0.1064	-1.5708	0.0000	0.0000	-0.0000	0.0001	-0.6602	-0.0001	0.0000	0.0000	0.5642	-0.0341	-1.8180	-0.1138	0.2479	0.0940	0.0289	-0.5941	-2.0691	-0.0425	0.0116	-0.0000	0.3455	-7.1144	-6.6657	-0.4579	0.1247	-0.0002
1092.8590	-0.0000	-1.5709	0.0984	-1.5708	-0.0000	0.0000	-0.0000	0.0001	-0.6625	-0.0001	0.0000	0.0000	0.6077	-0.0125	-1.9270	-0.1117	0.2396	0.1086	0.0287	-0.5652	-2.0388	-0.0401	0.0109	-0.0000	0.3439	-6.7683	-6.3260	-0.4316	0.1175	-0.0002
1092.8690	0.0000	-1.5709	0.0917	-1.5708	-0.0000	-0.0000	-0.0000	0.0001	-0.6677	-0.0001	0.0000	0.0000	0.4946	0.0170	-1.8926	-0.1059	0.2198	0.0876	0.0270	-0.5288	-2.0005	-0.0375	0.0102	-0.0000	0.3233	-6.3329	-5.9164	-0.4036	0.1099	-0.0001
1092.8810	-0.0000	-1.5709	0.0836	-1.5708	0.0000	0.0000	-0.0000	0.0001	-0.6720	-0.0001	0.0000	0.0000	0.3804	0.1941	-1.8722	-0.1118	0.2418	0.0678	0.0268	-0.4994	-1.9695	-0.0350	0.0095	-0.0000	0.3214	-5.9805	-5.5722	-0.3769	0.1026	-0.0001
1092.8910	-0.0000	-1.5709	0.0769	-1.5708	0.0000	0.0000	-0.0000	0.0001	-0.6783	-0.0001	0.0000	0.0000	0.5863	0.2173	-1.6827	-0.1013	0.2434	0.0910	0.0267	-0.4748	-1.9438	-0.0330	0.0090	-0.0000	0.3197	-5.6865	-5.2865	-0.3549	0.0966	-0.0001
1092.9030	0.0000	-1.5709	0.0687	-1.5708	0.0000	0.0000	-0.0000	0.0001	-0.6824	-0.0000	0.0000	0.0000	0.5396	0.3118	-1.6787	-0.1118	0.2454	0.0783	0.0265	-0.4453	-1.9127	-0.0305	0.0083	-0.0000	0.3177	-5.3331	-4.9411	-0.3283	0.0893	-0.0001
1092.9130	0.0000	-1.5709	0.0618	-1.5708	0.0000	0.0000	-0.0000	0.0001	-0.6864	-0.0000	0.0000	0.0000	0.5587	0.4395	-1.6455	-0.0902	0.2324	0.0517	0.0264	-0.4202	-1.8860	-0.0284	0.0077	-0.0000	0.3158	-5.0329	-4.6460	-0.3055	0.0831	-0.0001
1092.9230	0.0000	-1.5708	0.0548	-1.5708	-0.0000	0.0000	-0.0000	0.0001	-0.6896	-0.0000	0.0000	0.0000	0.5146	0.3666	-1.7068	-0.0894	0.2359	0.0921	0.0262	-0.3953	-1.8595	-0.0263	0.0071	-0.0000	0.3139	-4.7339	-4.3524	-0.2829	0.0770	-0.0001
1092.9350	0.0000	-1.5709	0.0466	-1.5708	-0.0000	0.0000	-0.0000	0.0004	-0.6959	-0.0000	0.0000	0.0000	0.4278	0.4381	-1.6114	-0.1126	0.2410	0.0632	0.0260	-0.3649	-1.8276	-0.0237	0.0065	-0.0000	0.3115	-4.3702	-3.9998	-0.2555	0.0695	-0.0001
1092.9450	0.0000	-1.5709	0.0396	-1.5708	0.0000	0.0000	-0.0000	0.0003	-0.6994	0.0000	0.0000	0.0000	0.5449	0.4652	-1.7346	-0.1093	0.2192	0.0779	0.0258	-0.3397	-1.8009	-0.0216	0.0059	-0.0000	0.3094	-4.0678	-3.7044	-0.2329	0.0633	-0.0001
1092.9570	0.0000	-1.5709	0.0312	-1.5708	0.0001	0.0000	-0.0000	0.0003	-0.7053	0.0000	0.0000	0.0000	0.3635	0.6820	-1.6100	-0.0883	0.2121	0.0884	0.0256	-0.3089	-1.7684	-0.0191	0.0052	-0.0000	0.3068	-3.6989	-3.3456	-0.2051	0.0558	-0.0001
1092.9670	-0.0000	-1.5709	0.0241	-1.5708	0.0000	0.0000	-0.0000	0.0005	-0.7097	0.0000	0.0000	0.0000	0.4603	0.6382	-1.4540	-0.0880	0.2197	0.0921	0.0237	-0.2698	-1.7272	-0.0163	0.0044	-0.0000	0.2841	-3.2311	-2.9083	-0.1750	0.0476	-0.0001
1092.9790	0.0000	-1.5709	0.0155	-1.5708	0.0000	0.0000	0.0001	0.0011	-0.7135	0.0000	0.0000	0.0000	0.4082	0.6688	-1.5056	-0.0739	0.2270	0.0598	0.0235	-0.2384	-1.6937	-0.0136	0.0037	-0.0000	0.2812	-2.8545	-2.5428	-0.1468	0.0399	-0.0001
1092.9890	-0.0000	-1.5709	0.0083	-1.5708	0.0000	0.0001	0.0001	0.0012	-0.7167	0.0000	0.0000	0.0000	0.5426	0.6295	-1.5193	-0.0577	0.2012	0.0475	0.0233	-0.2118	-1.6657	-0.0114	0.0031	-0.0000	0.2787	-2.5368	-2.2365	-0.1230	0.0334	-0.0001
1093.0010	0.0000	-1.5708	-0.0003	-1.5708	0.0000	-0.0000	0.0001	0.0039	-0.7244	0.0000	0.0000	-0.0000	0.4787	0.3679	-1.3004	-0.0656	0.2076	0.0567	0.0230	-0.1805	-1.6322	-0.0088	0.0024	-0.0000	0.2756	-2.1618	-1.8703	-0.0949	0.0257	-0.0001
1093.0110	0.0000	-1.5708	-0.0075	-1.5708	0.0000	0.0000	0.0000	0.0052	-0.7274	0.0000	0.0000	-0.0000	0.3364	-0.0344	-1.3849	-0.0739	0.2242	0.0617	0.0228	-0.1547	-1.6043	-0.0066	0.0018	-0.0000	0.2730	-1.8524	-1.5661	-0.0715	0.0193	-0.0001
1093.0230	0.0000	-1.5708	-0.0163	-1.5708	0.0000	-0.0000	0.0000	0.0017	-0.7340	0.0000	0.0000	-0.0000	0.4699	0.2449	-1.3274	-0.0603	0.2004	0.0702	0.0225	-0.1226	-1.5703	-0.0040	0.0011	-0.0000	0.2697	-1.4680	-1.1945	-0.0428	0.0115	-0.0001
1093.0330	-0.0000	-1.5708	-0.0236	-1.5708	0.0000	0.0000	0.0000	0.0008	-0.7373	0.0000	0.0000	-0.0000	0.5713	0.2684	-1.3971	-0.0411	0.2317	0.0409	0.0223	-0.0958	-1.5418	-0.0017	0.0005	-0.0000	0.2668	-1.1472	-0.8837	-0.0187	0.0049	-0.0001
1093.0430	0.0000	-1.5707	-0.0310	-1.5708	0.0000	0.0000	0.0000	0.0010	-0.7412	0.0000	0.0000	-0.0000	0.4558	0.2746	-1.2958	-0.0627	0.2372	0.0718	0.0220	-0.0682	-1.5125	0.0005	-0.0002	-0.0000	0.2638	-0.8171	-0.5660	0.0057	-0.0017	-0.0001
1093.0550	-0.0000	-1.5708	-0.0401	-1.5708	-0.0000	0.0000	0.0000	0.0007	-0.7428	0.0000	0.0000	-0.0001	0.5236	0.2219	-1.3642	-0.0139	0.2170	0.0814	0.0217	-0.0354	-1.4774	0.0033	-0.0009	-0.0000	0.2601	-0.4238	-0.1839	0.0352	-0.0098	-0.0001
1093.0650	-0.0000	-1.5708	-0.0475	-1.5708	0.0000	0.0001	0.0000	0.0003	-0.7499	0.0000	0.0000	-0.0001	0.4391	0.2022	-1.3431	-0.0309	0.1869	0.0818	0.0197	0.0062	-1.4335	0.0062	-0.0017	-0.0000	0.2355	0.0746	0.2775	0.0670	-0.0184	-0.0001
1093.0770	-0.0000	-1.5708	-0.0565	-1.5708	0.0000	-0.0000	0.0000	0.0001	-0.7543	0.0000	0.0000	-0.0000	0.3398	0.2657	-1.1255	-0.0448	0.2124	0.0635	0.0193	0.0390	-1.3983	0.0089	-0.0025	-0.0000	0.2317	0.4675	0.6576	0.0963	-0.0264	-0.0001
1093.0870	-0.0000	-1.5708	-0.0641	-1.5708	0.0000	-0.0000	-0.0000	0.0001	-0.7558	0.0000	0.0000	-0.0000	0.4533	0.3417	-1.1582	-0.0066	0.1906	0.0700	0.0191	0.0673	-1.3683	0.0113	-0.0031	-0.0000	0.2283	0.8054	0.9807	0.1212	-0.0332	-0.0001
1093.0990	0.0000	-1.5707	-0.0732	-1.5708	0.0000	0.0000	-0.0000	0.0001	-0.7605	0.0000	0.0000	-0.0000	0.4558	0.3836	-1.1252	-0.0051	0.1928	0.0736	0.0187	0.1009	-1.3323	0.0141	-0.0038	-0.0000	0.2242	1.2080	1.3685	0.1512	-0.0414	-0.0001
1093.1090	-0.0000	-1.5708	-0.0809	-1.5708	-0.0000	0.0000	-0.0000	0.0001	-0.7659	0.0000	0.0000	-0.0000	0.4310	0.3935	-0.9484	-0.0044	0.1889	0.0439	0.0184	0.1293	-1.3022	0.0164	-0.0045	-0.0000	0.2207	1.5482	1.6933	0.1762	-0.0482	-0.0001
1093.1190	0.0000	-1.5707	-0.0885	-1.5708	0.0000	0.0000	-0.0000	0.0001	-0.7682	0.0000	0.0000	-0.0000	0.4520	0.3660	-1.0785	-0.0066	0.1871	0.0701	0.0181	0.1576	-1.2718	0.0187	-0.0051	-0.0000	0.2170	1.8874	2.0196	0.2014	-0.0551	-0.0001
1093.1290	-0.0000	-1.5708	-0.0963	-1.5708	0.0000	-0.0000	-0.0000	0.0000	-0.7705	0.0000	0.0000	-0.0000	0.3447	0.4146	-1.1291	0.0081	0.2069	0.0531	0.0178	0.1860	-1.2414	0.0211	-0.0058	-0.0000	0.2133	2.2276	2.3476	0.2267	-0.0620	-0.0001
1093.1390	0.0000	-1.5708	-0.1040	-1.5708	-0.0000	-0.0000	-0.0000	0.0000	-0.7759	0.0000	0.0000	-0.0000	0.3644	0.5837	-1.0371	0.0294	0.1865	0.0550	0.0175	0.2152	-1.2106	0.0234	-0.0064	-0.0000	0.2095	2.5768	2.6783	0.2522	-0.0689	-0.0001
1093.1510	0.0001	-1.5708	-0.1133	-1.5708	0.0000	0.0000	-0.0000	-0.0000	-0.7808	0.0000	0.0000	-0.0000	0.2586	0.5300	-0.9254	0.0359	0.1595	0.0614	0.0171	0.2498	-1.1738	0.0263	-0.0072	-0.0000	0.2048	2.9920	3.0737	0.2828	-0.0773	-0.0001
1093.1610	0.0000	-1.5708	-0.1212	-1.5708	0.0000	0.0000	-0.0000	-0.0002	-0.7847	0.0000	0.0000	-0.0000	0.3628	0.5780	-0.8635	0.0325	0.1818	0.0410	0.0168	0.2786	-1.1430	0.0286	-0.0078	-0.0000	0.2008	3.3362	3.4054	0.3083	-0.0842	-0.0001
1093.1710	-0.0000	-1.5708	-0.1291	-1.5708	0.0000	-0.0000	-0.0000	-0.0001	-0.7879	0.0000	0.0000	-0.0000	0.3263	0.5620	-0.7855	0.0199	0.1602	0.0524	0.0146	0.3218	-1.0967	0.0317	-0.0087	-0.0000	0.1745	3.8540	3.8863	0.3415	-0.0932	-0.0001
1093.1810	0.0000	-1.5708	-0.1371	-1.5708	0.0000	0.0000	-0.0000	-0.0000	-0.7896	0.0000	0.0000	-0.0000	0.2367	0.5772	-0.7786	0.0463	0.1789	0.0451	0.0142	0.3515	-1.0650	0.0341	-0.0093	-0.0000	0.1703	4.2100	4.2236	0.3675	-0.1003	-0.0001
1093.1910	0.0000	-1.5708	-0.1449	-1.5708	0.0000	0.0000	-0.0000	-0.0000	-0.7907	0.0000	0.0000	-0.0000	0.2503	0.6229	-0.9259	0.0462	0.1809	0.0634	0.0139	0.3802	-1.0340	0.0365	-0.0100	-0.0000	0.1662	4.5538	4.5544	0.3930	-0.1073	-0.0001
1093.2010	0.0000	-1.5708	-0.1528	-1.5708	0.0000	-0.0000	-0.0000	-0.0000	-0.7944	0.0001	0.0000	-0.0000	0.3574	0.7076	-0.9230	0.0651	0.1825	0.0572	0.0135	0.4097	-1.0026	0.0389	-0.0106	-0.0000	0.1619	4.9071	4.8885	0.4188	-0.1143	-0.0001
1093.2110	0.0000	-1.5708	-0.1608	-1.5708	0.0000	0.0000	-0.0000	0.0001	-0.8008	0.0001	0.0000	-0.0000	0.2705	0.7258	-0.7270	0.0692	0.2031	0.0580	0.0132	0.4391	-0.9711	0.0413	-0.0113	-0.0000	0.1575	5.2588	5.2244	0.4447	-0.1214	-0.0001
1093.2230	-0.0000	-1.5708	-0.1704	-1.5708	0.0000	0.0000	-0.0000	0.0001	-0.8031	0.0001	0.0000	-0.0000	0.1872	0.7340	-0.7634	0.0837	0.1779	0.0760	0.0127	0.4746	-0.9330	0.0442	-0.0121	-0.0000	0.1522	5.6841	5.6292	0.4759	-0.1299	-0.0001
1093.2330	0.0000	-1.5708	-0.1785	-1.5708	0.0000	0.0000	-0.0000	0.0001	-0.8052	0.0001	0.0000	-0.0000	0.3592	0.7846	-0.8954	0.0711	0.1702	0.0512	0.0123	0.5042	-0.9014	0.0466	-0.0127	-0.0000	0.1476	6.0381	5.9659	0.5020	-0.1370	-0.0001
1093.2430	-0.0000	-1.5708	-0.1866	-1.5708	0.0000	0.0000	-0.0000	0.0001	-0.8133	0.0001	0.0000	-0.0000	0.1451	0.8029	-0.6095	0.1000	0.1388	0.0503	0.0119	0.5345	-0.8692	0.0491	-0.0134	-0.0000	0.1429	6.4007	6.3087	0.5284	-0.1442	-0.0001
1093.2550	-0.0000	-1.5708	-0.1964	-1.5708	0.0000	-0.0000	-0.0000	0.0001	-0.8151	0.0001	0.0000	-0.0000	0.2031	0.7649	-0.6509	0.0789	0.1640	0.0371	0.0115	0.5701	-0.8309	0.0520	-0.0142	-0.0000	0.1372	6.8280	6.7162	0.5598	-0.1528	-0.0001
1093.2650	-0.0000	-1.5708	-0.2045	-1.5708	-0.0000	0.0000	-0.0000	0.0001	-0.8199	0.0001	0.0000	0.0000	0.2511	0.8219	-0.5173	0.0900	0.1561	0.0631	0.0091	0.6151	-0.7831	0.0552	-0.0151	-0.0000	0.1095	7.3663	7.2111	0.5938	-0.1620	-0.0001
1093.2750	0.0000	-1.5708	-0.2127	-1.5708	0.0000	-0.0000	-0.0000	0.0001	-0.8215	0.0001	0.0000	0.0000	0.2687	0.8887	-0.5209	0.1165	0.1677	0.0742	0.0087	0.6450	-0.7508	0.0576	-0.0157	-0.0000	0.1047	7.7243	7.5516	0.6200	-0.1692	-0.0001
1093.2870	-0.0000	-1.5708	-0.2227	-1.5708	0.0000	-0.0000	-0.0000	0.0001	-0.8269	0.0001	0.0000	0.0000	0.2374	0.9060	-0.4487	0.1086	0.1836	0.0669	0.0083	0.6813	-0.7117	0.0606	-0.0165	-0.0000	0.0988	8.1586	7.9643	0.6519	-0.1779	-0.0001
1093.2970	-0.0000	-1.5708	-0.2310	-1.5708	0.0000	0.0000	-0.0000	0.0001	-0.8282	0.0001	0.0000	0.0000	0.1879	0.8834	-0.3842	0.1232	0.1674	0.0554	0.0078	0.7118	-0.6788	0.0631	-0.0172	-0.0000	0.0938	8.5244	8.3109	0.6786	-0.1852	-0.0001
1093.3090	0.0000	-1.5708	-0.2410	-1.5708	-0.0000	-0.0000	-0.0000	0.0000	-0.8330	0.0001	0.0000	0.0000	0.2029	1.0344	-0.3847	0.1322	0.1498	0.0544	0.0073	0.7487	-0.6394	0.0660	-0.0180	-0.0000	0.0877	8.9664	8.7257	0.7107	-0.1939	-0.0001
1093.3190	-0.0000	-1.5708	-0.2493	-1.5708	0.0000	0.0000	-0.0000	0.0000	-0.8357	0.0001	0.0000	0.0000	0.2028	1.0579	-0.3103	0.1650	0.1321	0.0468	0.0069	0.7788	-0.6070	0.0685	-0.0187	-0.0000	0.0826	9.3265	9.0672	0.7370	-0.2011	-0.0001
1093.3310	-0.0000	-1.5708	-0.2593	-1.5708	0.0000	0.0000	-0.0000	0.0000	-0.8383	0.0001	0.0000	0.0000	0.2598	1.1649	-0.4232	0.1504	0.1519	0.0807	0.0064	0.8159	-0.5674	0.0715	-0.0195	-0.0000	0.0762	9.7707	9.4852	0.7693	-0.2099	-0.0001
1093.3410	0.0000	-1.5708	-0.2677	-1.5708	0.0000	0.0000	-0.0000	0.0000	-0.8437	0.0001	0.0000	0.0000	0.1435	1.2066	-0.1455	0.1874	0.1355	0.0344	0.0059	0.8459	-0.5349	0.0739	-0.0202	-0.0000	0.0709	10.1309	9.8270	0.7957	-0.2171	-0.0001
1093.3510	-0.0000	-1.5708	-0.2761	-1.5708	0.0000	-0.0000	-0.0000	0.0000	-0.8414	0.0001	0.0000	0.0000	0.0493	1.0900	-0.4064	0.1762	0.1541	0.0544	0.0055	0.8768	-0.5020	0.0764	-0.0208	-0.0000	0.0655	10.5006	10.1741	0.8225	-0.2244	-0.0001
1093.3630	-0.0000	-1.5708	-0.2864	-1.5708	0.0000	0.0000	-0.0000	0.0001	-0.8495	0.0001	0.0000	0.0000	0.1069	1.2136	-0.1338	0.1978	0.1342	0.0296	0.0044	0.9175	-0.4582	0.0796	-0.0217	-0.0000	0.0531	10.9882	10.6327	0.8567	-0.2337	-0.0001
1093.3730	-0.0000	-1.5708	-0.2949	-1.5708	0.0000	0.0000	-0.0000	0.0004	-0.8503	0.0001	0.0000	0.0000	0.0870	1.2777	-0.1111	0.2008	0.1344	0.0327	0.0025	0.9597	-0.4127	0.0827	-0.0225	-0.0000	0.0302	11.4928	11.0999	0.8897	-0.2427	-0.0001
1093.3830	-0.0000	-1.5709	-0.3033	-1.5708	0.0000	0.0000	-0.0000	0.0002	-0.8519	0.0002	0.0000	0.0000	0.2227	1.4030	-0.1867	0.2456	0.1347	0.0806	0.0021	0.9904	-0.3796	0.0851	-0.0232	-0.0000	0.0247	11.8607	11.4458	0.9163	-0.2499	-0.0001
1093.3930	-0.0000	-1.5709	-0.3118	-1.5708	0.0000	0.0000	-0.0000	0.0002	-0.8572	0.0002	0.0000	0.0000	0.1353	1.3753	-0.1096	0.2168	0.1331	0.0443	0.0016	1.0210	-0.3465	0.0876	-0.0239	-0.0000	0.0191	12.2274	11.7923	0.9430	-0.2572	-0.0001
1093.4030	0.0000	-1.5708	-0.3204	-1.5708	0.0000	0.0000	-0.0000	0.0001	-0.8564	0.0002	-0.0000	0.0000	0.1380	1.4489	-0.1767	0.2504	0.1239	0.0541	0.0011	1.0517	-0.3133	0.0901	-0.0246	-0.0000	0.0135	12.5950	12.1394	0.9698	-0.2645	-0.0001
1093.4150	-0.0000	-1.5708	-0.3307	-1.5708	0.0000	0.0000	-0.0000	0.0001	-0.8631	0.0002	-0.0000	0.0000	0.2096	1.4261	0.0957	0.2539	0.0981	0.0545	0.0006	1.0890	-0.2733	0.0931	-0.0254	-0.0000	0.0066	13.0418	12.5570	1.0020	-0.2733	-0.0001
1093.4250	0.0000	-1.5709	-0.3394	-1.5708	0.0000	-0.0000	-0.0000	0.0001	-0.8628	0.0002	-0.0000	0.0000	0.1344	1.4210	-0.1513	0.2823	0.1145	0.0488	0.0001	1.1198	-0.2399	0.0956	-0.0261	-0.0000	0.0008	13.4108	12.9057	1.0289	-0.2806	-0.0001
1093.4350	-0.0000	-1.5708	-0.3482	-1.5708	0.0000	0.0000	-0.0000	0.0003	-0.8677	0.0002	-0.0000	0.0000	0.2148	1.5075	0.1471	0.2814	0.1278	0.0330	-0.0004	1.1512	-0.2063	0.0981	-0.0268	-0.0000	-0.0051	13.7863	13.2568	1.0560	-0.2880	-0.0001
1093.4450	-0.0000	-1.5708	-0.3568	-1.5709	0.0000	-0.0000	-0.0000	0.0003	-0.8693	0.0002	0.0000	0.0000	0.1073	1.5471	0.1647	0.3181	0.1341	0.0530	-0.0009	1.1820	-0.1730	0.1006	-0.0274	-0.0000	-0.0110	14.1553	13.6050	1.0829	-0.2954	-0.0001
1093.4570	-0.0000	-1.5709	-0.3672	-1.5708	0.0000	0.0000	-0.0000	-0.0003	-0.8715	0.0003	0.0000	0.0000	0.0096	1.7029	-0.0770	0.3016	0.1184	0.0326	-0.0015	1.2189	-0.1336	0.1036	-0.0282	-0.0000	-0.0182	14.5968	14.0164	1.1146	-0.3040	-0.0001
1093.4670	0.0000	-1.5708	-0.3760	-1.5708	0.0000	0.0000	-0.0000	0.0001	-0.8734	0.0005	0.0000	0.0000	-0.0394	1.7239	0.1278	0.3207	0.1320	0.0112	-0.0040	1.2652	-0.0833	0.1068	-0.0291	-0.0000	-0.0474	15.1524	14.5308	1.1499	-0.3136	-0.0001
1093.4790	0.0000	-1.5708	-0.3866	-1.5708	-0.0000	0.0000	-0.0000	0.0002	-0.8782	0.0010	0.0000	0.0000	-0.0237	1.7098	0.3010	0.3212	0.1141	0.0127	-0.0046	1.3028	-0.0425	0.1099	-0.0300	-0.0000	-0.0545	15.6027	14.9528	1.1824	-0.3225	-0.0001
1093.4890	-0.0000	-1.5709	-0.3954	-1.5708	0.0000	-0.0000	-0.0000	0.0001	-0.8762	0.0028	0.0000	0.0000	0.0287	1.7821	0.1082	0.2785	0.0949	0.0083	-0.0051	1.3337	-0.0093	0.1123	-0.0306	-0.0000	-0.0605	15.9720	15.2974	1.2090	-0.3297	-0.0001
1093.5010	0.0000	-1.5708	-0.4060	-1.5708	0.0000	-0.0000	-0.0000	0.0001	-0.8809	0.0024	0.0000	0.0000	0.0218	1.8016	0.2295	0.2134	0.0987	0.0431	-0.0057	1.3701	0.0306	0.1153	-0.0314	-0.0000	-0.0677	16.4087	15.7113	1.2408	-0.3384	-0.0001
1093.5110	-0.0000	-1.5708	-0.4148	-1.5708	0.0000	0.0000	-0.0000	0.0001	-0.8833	0.0011	0.0000	0.0000	-0.1439	1.8879	0.2143	0.2489	0.0885	0.0242	-0.0062	1.4015	0.0643	0.1178	-0.0321	-0.0000	-0.0739	16.7839	16.0602	1.2676	-0.3457	-0.0001
1093.5230	0.0000	-1.5708	-0.4253	-1.5708	-0.0000	0.0000	-0.0000	0.0002	-0.8854	0.0005	-0.0000	0.0000	-0.0734	1.8701	0.1764	0.2539	0.1063	0.0171	-0.0068	1.4377	0.1037	0.1207	-0.0329	-0.0000	-0.0812	17.2180	16.4683	1.2991	-0.3543	-0.0001
1093.5330	0.0000	-1.5709	-0.4343	-1.5708	0.0000	0.0000	-0.0000	0.0001	-0.8878	0.0004	-0.0001	0.0000	-0.1141	1.9913	0.2466	0.2298	0.0915	0.0086	-0.0073	1.4690	0.1372	0.1232	-0.0336	-0.0000	-0.0874	17.5928	16.8154	1.3260	-0.3616	-0.0001
1093.5430	0.0000	-1.5709	-0.4432	-1.5708	-0.0000	0.0000	-0.0000	0.0002	-0.8916	0.0003	-0.0001	0.0000	-0.0997	2.0617	0.4711	0.2451	0.1075	0.0155	-0.0078	1.4996	0.1705	0.1257	-0.0343	-0.0000	-0.0937	17.9593	17.1607	1.3526	-0.3689	-0.0001
1093.5530	-0.0000	-1.5708	-0.4521	-1.5708	0.0000	0.0000	-0.0000	0.0009	-0.8928	0.0003	-0.0000	0.0000	-0.0731	1.9961	0.4066	0.2410	0.0832	0.0119	-0.0083	1.5303	0.2034	0.1281	-0.0349	-0.0000	-0.1000	18.3265	17.5020	1.3790	-0.3761	-0.0001
1093.5630	-0.0000	-1.5708	-0.4609	-1.5708	-0.0000	0.0000	-0.0000	0.0001	-0.8974	0.0002	-0.0000	0.0000	-0.1796	2.0713	0.3844	0.2162	0.0918	0.0125	-0.0093	1.5645	0.2404	0.1307	-0.0357	-0.0000	-0.1119	18.7362	17.8833	1.4072	-0.3838	-0.0001
1093.5750	0.0000	-1.5708	-0.4719	-1.5708	0.0000	0.0000	-0.0000	0.0004	-0.9021	0.0002	-0.0000	0.0000	-0.1533	2.0822	0.6130	0.2577	0.0915	0.0365	-0.0114	1.6133	0.2939	0.1343	-0.0366	-0.0000	-0.1366	19.3207	18.4274	1.4459	-0.3943	-0.0001
1093.5850	0.0000	-1.5709	-0.4810	-1.5708	0.0000	0.0000	-0.0000	0.0015	-0.9019	0.0002	-0.0000	0.0000	-0.0710	2.0053	0.6679	0.2038	0.0747	0.0223	-0.0119	1.6438	0.3273	0.1368	-0.0373	-0.0000	-0.1428	19.6861	18.7710	1.4722	-0.4015	-0.0001
1093.5950	0.0000	-1.5709	-0.4899	-1.5708	0.0000	-0.0000	-0.0000	0.0002	-0.8999	0.0001	-0.0000	0.0000	-0.0686	2.1322	0.3336	0.2475	0.1003	-0.0041	-0.0124	1.6740	0.3600	0.1392	-0.0380	-0.0000	-0.1490	20.0472	19.1075	1.4982	-0.4086	-0.0001
1093.6050	-0.0000	-1.5708	-0.4990	-1.5708	0.0000	0.0000	-0.0000	0.0002	-0.9037	0.0001	-0.0000	0.0000	-0.1577	2.2248	0.5986	0.2407	0.0851	0.0121	-0.0130	1.7045	0.3929	0.1416	-0.0386	-0.0000	-0.1552	20.4125	19.4462	1.5243	-0.4157	-0.0001
1093.6150	-0.0000	-1.5708	-0.5080	-1.5708	0.0000	0.0000	-0.0000	0.0003	-0.9076	-0.0000	-0.0000	0.0000	-0.1739	2.2744	0.6669	0.2618	0.0552	0.0148	-0.0135	1.7346	0.4260	0.1441	-0.0393	-0.0000	-0.1616	20.7728	19.7861	1.5506	-0.4229	-0.0001
1093.6270	0.0000	-1.5709	-0.5189	-1.5708	0.0000	0.0000	-0.0000	0.0006	-0.9063	-0.0000	-0.0000	0.0000	-0.0456	2.2008	0.4593	0.2480	0.0709	0.0237	-0.0141	1.7706	0.4651	0.1470	-0.0401	-0.0000	-0.1691	21.2046	20.1891	1.5817	-0.4314	-0.0001
1093.6370	-0.0000	-1.5709	-0.5281	-1.5708	0.0000	-0.0000	-0.0000	0.0003	-0.9115	-0.0000	-0.0000	-0.0000	-0.1277	2.2968	0.6655	0.2626	0.0820	-0.0036	-0.0147	1.8009	0.4980	0.1494	-0.0407	-0.0000	-0.1755	21.5679	20.5269	1.6078	-0.4385	-0.0001
1093.6470	-0.0000	-1.5708	-0.5374	-1.5708	0.0000	-0.0000	-0.0000	0.0007	-0.9133	-0.0000	-0.0000	-0.0000	-0.0699	2.3846	0.8418	0.2757	0.0835	0.0171	-0.0152	1.8311	0.5310	0.1518	-0.0414	-0.0000	-0.1820	21.9294	20.8666	1.6340	-0.4456	-0.0001
1093.6590	-0.0000	-1.5708	-0.5482	-1.5708	0.0000	0.0000	-0.0000	0.0002	-0.9178	-0.0000	-0.0000	-0.0000	-0.1739	2.3574	0.9387	0.2691	0.0720	0.0098	-0.0158	1.8672	0.5698	0.1547	-0.0422	-0.0000	-0.1897	22.3619	21.2658	1.6647	-0.4540	-0.0001
1093.6690	0.0000	-1.5709	-0.5573	-1.5708	0.0000	0.0000	-0.0000	0.0000	-0.9154	0.0000	-0.0000	-0.0000	-0.1497	2.4506	0.6724	0.2737	0.0634	0.0265	-0.0182	1.9121	0.6195	0.1578	-0.0430	-0.0000	-0.2181	22.8994	21.7673	1.6988	-0.4633	-0.0001
1093.6790	0.0000	-1.5708	-0.5666	-1.5708	0.0000	0.0000	-0.0000	-0.0000	-0.9210	0.0000	-0.0000	0.0000	-0.1481	2.5212	0.9163	0.2729	0.0616	0.0220	-0.0187	1.9425	0.6525	0.1603	-0.0437	-0.0000	-0.2244	23.2634	22.1046	1.7249	-0.4704	-0.0001
1093.6910	0.0000	-1.5708	-0.5777	-1.5708	0.0000	0.0000	-0.0000	0.0007	-0.9208	0.0000	-0.0000	0.0000	-0.1093	2.5984	0.9364	0.2580	0.0785	0.0022	-0.0194	1.9777	0.6915	0.1631	-0.0445	-0.0000	-0.2318	23.6852	22.5020	1.7556	-0.4787	-0.0001
1093.7010	0.0000	-1.5709	-0.5868	-1.5708	0.0000	0.0000	-0.0000	0.0000	-0.9198	0.0000	-0.0000	0.0000	-0.1730	2.6026	0.8163	0.3073	0.0749	0.0045	-0.0199	2.0072	0.7234	0.1654	-0.0451	-0.0000	-0.2379	24.0377	22.8281	1.7807	-0.4856	-0.0001
1093.7130	0.0000	-1.5709	-0.5980	-1.5708	0.0000	0.0000	-0.0000	0.0004	-0.9261	0.0000	-0.0000	0.0000	-0.3184	2.7007	1.1316	0.2751	0.0581	0.0236	-0.0205	2.0422	0.7620	0.1683	-0.0459	-0.0000	-0.2454	24.4569	23.2216	1.8111	-0.4939	-0.0001
1093.7230	-0.0000	-1.5708	-0.6072	-1.5708	0.0000	-0.0000	-0.0000	0.0011	-0.9246	0.0000	-0.0000	0.0000	-0.1632	2.5052	1.1277	0.2972	0.0662	0.0073	-0.0210	2.0715	0.7939	0.1706	-0.0465	-0.0000	-0.2517	24.8076	23.5475	1.8363	-0.5007	-0.0001
1093.7330	0.0000	-1.5709	-0.6163	-1.5708	-0.0000	0.0000	-0.0000	0.0003	-0.9252	0.0001	-0.0000	0.0000	-0.1183	2.6841	0.9135	0.2789	0.0392	-0.0008	-0.0215	2.0999	0.8250	0.1729	-0.0471	-0.0000	-0.2578	25.1484	23.8656	1.8608	-0.5074	-0.0001
1093.7430	-0.0000	-1.5709	-0.6257	-1.5708	0.0000	-0.0000	-0.0000	-0.0000	-0.9263	0.0001	-0.0000	0.0000	-0.1974	2.8254	0.8568	0.2675	0.0539	0.0029	-0.0221	2.1292	0.8567	0.1752	-0.0478	-0.0000	-0.2641	25.4986	24.1890	1.8857	-0.5142	-0.0001
1093.7530	0.0000	-1.5709	-0.6351	-1.5708	0.0000	0.0000	-0.0000	0.0013	-0.9314	0.0001	-0.0000	0.0000	-0.2064	2.6944	1.1325	0.2895	0.0392	0.0210	-0.0226	2.1581	0.8885	0.1775	-0.0484	-0.0000	-0.2705	25.8448	24.5137	1.9108	-0.5211	-0.0001
1093.7650	-0.0000	-1.5708	-0.6461	-1.5708	0.0000	0.0000	-0.0000	0.0000	-0.9298	0.0002	-0.0000	0.0000	-0.2440	2.8272	0.9705	0.3135	0.0518	0.0003	-0.0250	2.2076	0.9435	0.1811	-0.0494	-0.0000	-0.2991	26.4374	25.0680	1.9489	-0.5314	-0.0000
1093.7750	0.0000	-1.5708	-0.6555	-1.5708	0.0000	0.0000	-0.0000	-0.0001	-0.9327	0.0004	-0.0000	0.0000	-0.2231	2.9489	1.0503	0.3070	0.0702	0.0198	-0.0255	2.2358	0.9747	0.1833	-0.0500	-0.0000	-0.3050	26.7755	25.3846	1.9732	-0.5381	-0.0000
1093.7850	0.0000	-1.5709	-0.6649	-1.5708	0.0000	0.0000	-0.0000	0.0010	-0.9346	0.0002	0.0000	0.0000	-0.1764	2.8541	1.2906	0.3078	0.0542	0.0268	-0.0260	2.2644	1.0063	0.1856	-0.0506	-0.0000	-0.3109	27.1184	25.7039	1.9979	-0.5448	-0.0000
1093.7950	0.0000	-1.5708	-0.6742	-1.5708	0.0000	-0.0000	-0.0000	0.0010	-0.9338	0.0001	0.0000	0.0000	-0.1108	2.8666	1.2456	0.3080	0.0361	0.0256	-0.0265	2.2921	1.0370	0.1879	-0.0512	-0.0000	-0.3168	27.4504	26.0154	2.0220	-0.5514	-0.0000
1093.8050	0.0000	-1.5709	-0.6835	-1.5708	0.0000	0.0000	-0.0000	-0.0003	-0.9337	0.0001	0.0000	0.0000	-0.2430	3.0330	1.0030	0.3230	0.0501	0.0210	-0.0269	2.3202	1.0676	0.1901	-0.0518	-0.0000	-0.3226	27.7867	26.3254	2.0458	-0.5579	-0.0000
1093.8170	-0.0000	-1.5708	-0.6949	-1.5708	0.0000	0.0000	-0.0000	0.0009	-0.9376	0.0001	0.0000	0.0000	-0.3438	3.0523	1.3248	0.3320	0.0291	-0.0052	-0.0275	2.3531	1.1043	0.1927	-0.0526	-0.0000	-0.3297	28.1809	26.6965	2.0745	-0.5657	-0.0000
1093.8270	-0.0000	-1.5708	-0.7042	-1.5708	0.0000	0.0000	-0.0000	0.0016	-0.9432	0.0001	0.0000	0.0000	-0.3189	2.8688	1.4698	0.3317	0.0382	-0.0078	-0.0280	2.3806	1.1345	0.1949	-0.0532	-0.0000	-0.3356	28.5096	27.0028	2.0982	-0.5721	-0.0000
1093.8370	-0.0000	-1.5709	-0.7135	-1.5708	0.0000	0.0000	-0.0000	0.0004	-0.9370	0.0002	0.0000	0.0000	-0.2897	3.0662	1.0437	0.3120	0.0410	0.0383	-0.0285	2.4076	1.1641	0.1971	-0.0537	-0.0000	-0.3414	28.8332	27.3031	2.1212	-0.5784	-0.0000
1093.8490	-0.0000	-1.5708	-0.7250	-1.5708	0.0000	-0.0000	-0.0000	0.0011	-0.9412	0.0003	0.0000	0.0000	-0.3748	3.0387	1.3626	0.3392	0.0648	0.0054	-0.0291	2.4403	1.2003	0.1997	-0.0545	-0.0000	-0.3485	29.2250	27.6697	2.1496	-0.5861	-0.0000
1093.8590	-0.0000	-1.5708	-0.7344	-1.5708	-0.0000	-0.0000	-0.0000	0.0024	-0.9449	0.0001	0.0000	0.0000	-0.2858	2.7164	1.5440	0.3635	0.0360	-0.0031	-0.0296	2.4673	1.2301	0.2019	-0.0551	-0.0000	-0.3544	29.5486	27.9717	2.1730	-0.5925	-0.0000
1093.8710	0.0000	-1.5709	-0.7455	-1.5708	0.0000	-0.0000	-0.0000	-0.0008	-0.9406	0.0002	0.0000	0.0000	-0.3906	3.0923	1.1404	0.3377	0.0040	0.0136	-0.0318	2.5143	1.2831	0.2052	-0.0560	-0.0000	-0.3808	30.1107	28.5019	2.2089	-0.6023	-0.0000
1093.8810	-0.0000	-1.5708	-0.7551	-1.5708	0.0000	0.0000	-0.0000	0.0006	-0.9455	0.0003	0.0000	0.0000	-0.3174	3.0208	1.4608	0.3270	0.0097	0.0131	-0.0322	2.5405	1.3126	0.2074	-0.0565	-0.0000	-0.3862	30.4242	28.7977	2.2318	-0.6086	-0.0000
1093.8930	-0.0000	-1.5708	-0.7665	-1.5708	0.0000	-0.0000	-0.0001	0.0014	-0.9504	0.0002	0.0000	0.0000	-0.2667	2.9662	1.8236	0.3486	0.0366	-0.0202	-0.0328	2.5717	1.3477	0.2099	-0.0572	-0.0000	-0.3926	30.7980	29.1509	2.2591	-0.6160	-0.0000
1093.9030	-0.0000	-1.5708	-0.7758	-1.5708	0.0000	-0.0000	-0.0000	-0.0001	-0.9428	0.0004	0.0000	-0.0000	-0.2594	3.0562	1.1278	0.3192	0.0318	-0.0135	-0.0332	2.5977	1.3763	0.2120	-0.0578	-0.0000	-0.3979	31.1100	29.4378	2.2812	-0.6220	-0.0000
1093.9130	0.0000	-1.5708	-0.7854	-1.5708	-0.0000	0.0000	-0.0000	0.0004	-0.9473	0.0009	0.0000	0.0000	-0.3436	3.0894	1.4239	0.2880	0.0290	0.0215	-0.0337	2.6233	1.4050	0.2140	-0.0584	-0.0000	-0.4032	31.4164	29.7259	2.3033	-0.6281	-0.0000
1093.9250	0.0000	-1.5708	-0.7969	-1.5709	0.0000	0.0000	-0.0000	0.0009	-0.9538	-0.0002	0.0000	0.0000	-0.3118	2.9657	1.8954	0.3633	0.0168	0.0162	-0.0342	2.6542	1.4395	0.2165	-0.0590	-0.0000	-0.4096	31.7867	30.0727	2.3302	-0.6354	-0.0000
1093.9350	0.0000	-1.5708	-0.8061	-1.5708	0.0000	-0.0000	-0.0000	-0.0004	-0.9453	0.0002	0.0000	0.0001	-0.2562	3.0875	1.3951	0.3402	0.0301	-0.0072	-0.0346	2.6794	1.4670	0.2185	-0.0596	-0.0000	-0.4148	32.0876	30.3491	2.3515	-0.6412	-0.0000
1093.9450	0.0000	-1.5708	-0.8156	-1.5708	0.0000	-0.0000	-0.0001	-0.0004	-0.9476	0.0010	-0.0000	0.0000	-0.3735	3.1904	1.4736	0.3238	0.0101	0.0125	-0.0351	2.7041	1.4946	0.2205	-0.0601	-0.0000	-0.4200	32.3838	30.6263	2.3728	-0.6470	-0.0000
1093.9550	-0.0000	-1.5708	-0.8254	-1.5708	0.0000	0.0000	-0.0001	0.0012	-0.9538	0.0003	-0.0000	0.0000	-0.3310	3.0522	1.7656	0.3439	0.0288	-0.0150	-0.0355	2.7291	1.5228	0.2225	-0.0607	-0.0000	-0.4253	32.6829	30.9100	2.3948	-0.6530	-0.0000
1093.9650	0.0000	-1.5708	-0.8348	-1.5708	0.0000	0.0000	-0.0001	0.0003	-0.9542	-0.0001	-0.0000	0.0000	-0.2483	3.1386	1.9543	0.3617	-0.0047	0.0026	-0.0375	2.7680	1.5682	0.2253	-0.0614	-0.0000	-0.4485	33.1492	31.3617	2.4248	-0.6612	-0.0000
1093.9750	0.0000	-1.5708	-0.8442	-1.5708	0.0000	-0.0000	-0.0000	-0.0009	-0.9465	0.0021	-0.0000	0.0000	-0.2707	3.3519	1.2502	0.2929	0.0142	0.0067	-0.0378	2.7924	1.5952	0.2272	-0.0620	-0.0000	-0.4531	33.4416	31.6309	2.4455	-0.6668	-0.0000
1093.9850	0.0000	-1.5708	-0.8539	-1.5708	0.0000	0.0000	-0.0000	0.0004	-0.9546	0.0004	-0.0000	0.0000	-0.3202	3.2638	1.8388	0.3237	0.0089	0.0137	-0.0382	2.8160	1.6223	0.2291	-0.0625	-0.0000	-0.4577	33.7236	31.9003	2.4663	-0.6725	-0.0000
1093.9970	-0.0000	-1.5708	-0.8652	-1.5708	0.0000	0.0000	-0.0000	0.0005	-0.9569	-0.0007	0.0000	0.0000	-0.2359	3.2346	2.1464	0.3756	0.0053	0.0128	-0.0387	2.8442	1.6543	0.2314	-0.0631	-0.0000	-0.4631	34.0623	32.2183	2.4909	-0.6792	-0.0000
1094.0070	0.0000	-1.5709	-0.8746	-1.5708	0.0000	-0.0000	-0.0000	-0.0014	-0.9462	0.0017	0.0000	0.0000	-0.3494	3.5196	1.2565	0.3469	0.0193	-0.0038	-0.0390	2.8676	1.6804	0.2333	-0.0636	-0.0000	-0.4675	34.3421	32.4781	2.5108	-0.6846	-0.0000
1094.0170	0.0000	-1.5708	-0.8844	-1.5708	-0.0000	0.0000	-0.0000	0.0005	-0.9539	0.0007	0.0000	0.0000	-0.4036	3.4303	1.7215	0.2972	-0.0100	0.0054	-0.0394	2.8910	1.7068	0.2352	-0.0641	-0.0000	-0.4720	34.6218	32.7416	2.5313	-0.6902	-0.0000
1094.0290	0.0000	-1.5708	-0.8958	-1.5708	0.0000	-0.0000	-0.0000	0.0008	-0.9592	-0.0012	0.0000	0.0000	-0.2886	3.3991	2.2151	0.3647	-0.0330	0.0050	-0.0399	2.9185	1.7379	0.2374	-0.0647	-0.0000	-0.4774	34.9514	33.0510	2.5552	-0.6967	-0.0000
1094.0390	0.0000	-1.5709	-0.9052	-1.5708	-0.0000	0.0000	-0.0000	-0.0014	-0.9486	0.0018	0.0000	0.0000	-0.3248	3.6080	1.4184	0.3072	-0.0010	0.0174	-0.0402	2.9408	1.7628	0.2392	-0.0652	-0.0000	-0.4817	35.2181	33.2992	2.5742	-0.7019	-0.0000
1094.0510	0.0000	-1.5708	-0.9169	-1.5708	-0.0000	0.0000	-0.0000	0.0009	-0.9559	0.0002	0.0000	0.0000	-0.3102	3.3880	1.8670	0.3735	-0.0150	-0.0018	-0.0407	2.9677	1.7934	0.2414	-0.0658	-0.0000	-0.4869	35.5410	33.6040	2.5977	-0.7083	-0.0000
1094.0610	-0.0000	-1.5708	-0.9265	-1.5708	0.0000	-0.0000	-0.0000	0.0008	-0.9622	-0.0017	0.0000	0.0000	-0.2821	3.4158	2.3887	0.3903	0.0019	0.0133	-0.0410	2.9896	1.8184	0.2432	-0.0663	-0.0000	-0.4913	35.8033	33.8525	2.6170	-0.7136	-0.0000
1094.0710	-0.0000	-1.5709	-0.9357	-1.5708	-0.0000	-0.0000	-0.0000	-0.0011	-0.9493	0.0024	0.0000	0.0000	-0.3843	3.6059	1.5360	0.3202	0.0039	0.0144	-0.0427	3.0248	1.8608	0.2457	-0.0670	-0.0000	-0.5112	36.2252	34.2700	2.6443	-0.7210	-0.0000
1094.0830	-0.0000	-1.5708	-0.9473	-1.5708	0.0000	-0.0000	-0.0000	0.0004	-0.9536	0.0006	0.0000	0.0000	-0.3720	3.6092	1.8200	0.3410	0.0069	-0.0158	-0.0430	3.0508	1.8904	0.2478	-0.0676	-0.0000	-0.5155	36.5358	34.5611	2.6668	-0.7271	-0.0000
1094.0930	-0.0000	-1.5708	-0.9570	-1.5709	0.0000	-0.0000	-0.0000	0.0011	-0.9609	-0.0016	0.0000	0.0000	-0.3018	3.5404	2.2688	0.4037	-0.0102	-0.0048	-0.0433	3.0717	1.9147	0.2495	-0.0680	-0.0000	-0.5191	36.7859	34.8005	2.6853	-0.7322	-0.0000
1094.1050	0.0000	-1.5709	-0.9683	-1.5708	0.0000	-0.0000	-0.0000	-0.0010	-0.9492	0.0023	0.0000	0.0000	-0.3087	3.7092	1.6066	0.3272	-0.0131	-0.0033	-0.0437	3.0963	1.9428	0.2515	-0.0686	-0.0000	-0.5232	37.0809	35.0768	2.7066	-0.7380	-0.0000
1094.1150	0.0000	-1.5709	-0.9780	-1.5708	0.0000	0.0000	-0.0000	0.0001	-0.9516	0.0007	0.0000	0.0000	-0.3738	3.7295	1.7907	0.3164	-0.0437	0.0036	-0.0440	3.1164	1.9663	0.2531	-0.0690	-0.0000	-0.5267	37.3219	35.3076	2.7243	-0.7428	-0.0000
1094.1270	-0.0000	-1.5708	-0.9895	-1.5708	-0.0000	0.0000	-0.0000	0.0010	-0.9645	-0.0018	0.0000	0.0000	-0.3357	3.6714	2.7076	0.4093	-0.0360	0.0170	-0.0443	3.1409	1.9943	0.2551	-0.0696	-0.0000	-0.5308	37.6152	35.5833	2.7457	-0.7486	-0.0000
1094.1370	-0.0000	-1.5709	-0.9988	-1.5708	0.0000	0.0000	0.0000	-0.0015	-0.9491	0.0021	0.0000	0.0000	-0.2916	3.9121	1.7595	0.3366	-0.0323	0.0120	-0.0446	3.1600	2.0163	0.2567	-0.0700	-0.0000	-0.5340	37.8435	35.8001	2.7623	-0.7532	-0.0000
1094.1470	0.0000	-1.5709	-1.0085	-1.5708	-0.0000	0.0000	0.0000	-0.0002	-0.9510	0.0008	0.0000	0.0000	-0.3346	3.8506	1.6854	0.2980	-0.0199	-0.0086	-0.0449	3.1796	2.0388	0.2582	-0.0704	-0.0000	-0.5373	38.0788	36.0209	2.7793	-0.7578	-0.0000
1094.1590	0.0000	-1.5708	-1.0201	-1.5708	0.0001	0.0000	0.0000	0.0010	-0.9641	-0.0019	0.0000	0.0000	-0.3350	3.6956	2.7323	0.4069	-0.0419	-0.0083	-0.0452	3.2025	2.0655	0.2601	-0.0709	-0.0000	-0.5412	38.3527	36.2837	2.7998	-0.7634	-0.0000
1094.1690	0.0000	-1.5708	-1.0295	-1.5708	0.0000	-0.0000	0.0000	0.0001	-0.9516	0.0024	0.0000	0.0000	-0.3506	3.7233	2.1334	0.3398	-0.0170	-0.0107	-0.0443	3.2079	2.0683	0.2608	-0.0711	-0.0000	-0.5306	38.4176	36.3135	2.8069	-0.7653	-0.0000
1094.1810	0.0000	-1.5708	-1.0410	-1.5708	0.0000	-0.0000	0.0000	-0.0000	-0.9520	0.0007	-0.0000	0.0000	-0.4328	3.9613	1.8605	0.3531	-0.0225	-0.0025	-0.0447	3.2304	2.0934	0.2626	-0.0716	-0.0000	-0.5352	38.6870	36.5637	2.8261	-0.7706	-0.0000
1094.1910	-0.0000	-1.5708	-1.0507	-1.5708	0.0000	0.0000	0.0000	0.0012	-0.9641	-0.0026	-0.0000	0.0000	-0.3785	3.7812	2.6835	0.4259	-0.0404	-0.0305	-0.0450	3.2488	2.1142	0.2641	-0.0720	-0.0000	-0.5390	38.9069	36.7712	2.8422	-0.7750	-0.0000
1094.2030	0.0000	-1.5708	-1.0620	-1.5708	0.0000	-0.0000	0.0000	0.0000	-0.9512	0.0016	-0.0001	0.0000	-0.2726	3.9177	1.8860	0.3411	-0.0300	0.0028	-0.0454	3.2703	2.1380	0.2658	-0.0725	-0.0000	-0.5433	39.1643	37.0089	2.8605	-0.7800	-0.0000
1094.2130	0.0000	-1.5708	-1.0716	-1.5708	0.0000	-0.0000	0.0000	-0.0006	-0.9517	0.0009	-0.0000	0.0000	-0.3553	4.0300	1.7176	0.3297	-0.0277	-0.0139	-0.0457	3.2878	2.1577	0.2672	-0.0729	-0.0000	-0.5470	39.3741	37.2067	2.8757	-0.7841	-0.0000
1094.2250	0.0000	-1.5708	-1.0833	-1.5708	0.0000	0.0000	0.0000	0.0015	-0.9682	-0.0017	-0.0000	0.0000	-0.4166	3.8131	2.7992	0.4246	-0.0525	-0.0042	-0.0460	3.3089	2.1816	0.2689	-0.0733	-0.0000	-0.5514	39.6266	37.4445	2.8942	-0.7891	-0.0000
1094.2350	-0.0000	-1.5709	-1.0927	-1.5708	0.0000	0.0000	-0.0000	0.0006	-0.9546	0.0023	-0.0000	0.0000	-0.2770	3.9284	2.2032	0.3395	-0.0518	0.0047	-0.0463	3.3257	2.2003	0.2702	-0.0737	-0.0000	-0.5549	39.8286	37.6321	2.9086	-0.7931	-0.0000
1094.2450	0.0000	-1.5708	-1.1022	-1.5708	0.0000	0.0000	-0.0000	-0.0004	-0.9528	0.0009	-0.0000	0.0000	-0.3500	4.0751	1.7672	0.3573	-0.0120	-0.0066	-0.0466	3.3425	2.2189	0.2716	-0.0740	-0.0000	-0.5583	40.0291	37.8174	2.9229	-0.7970	-0.0000
1094.2570	-0.0000	-1.5708	-1.1139	-1.5708	-0.0000	0.0000	-0.0000	0.0014	-0.9678	-0.0018	-0.0000	0.0000	-0.4512	3.8907	2.8347	0.4007	-0.0527	0.0031	-0.0470	3.3621	2.2410	0.2732	-0.0745	-0.0000	-0.5625	40.2641	38.0394	2.9400	-0.8017	-0.0000
1094.2670	-0.0000	-1.5709	-1.1234	-1.5708	0.0000	-0.0000	-0.0000	0.0004	-0.9586	0.0008	-0.0000	0.0000	-0.3912	3.9806	2.3842	0.4012	-0.0750	0.0110	-0.0463	3.3656	2.2407	0.2736	-0.0746	-0.0000	-0.5544	40.3061	38.0400	2.9449	-0.8030	-0.0000
1094.2790	-0.0000	-1.5708	-1.1349	-1.5708	0.0000	0.0000	-0.0000	-0.0007	-0.9514	0.0008	-0.0000	0.0000	-0.4002	4.1764	1.7722	0.3286	-0.0318	-0.0043	-0.0467	3.3848	2.2612	0.2751	-0.0750	-0.0000	-0.5592	40.5362	38.2487	2.9610	-0.8074	-0.0000
1094.2890	-0.0000	-1.5708	-1.1446	-1.5708	0.0000	-0.0000	-0.0000	0.0017	-0.9676	-0.0018	-0.0000	0.0000	-0.4633	3.9871	2.7003	0.3769	-0.0626	-0.0159	-0.0470	3.4004	2.2781	0.2764	-0.0754	-0.0000	-0.5633	40.7227	38.4218	2.9744	-0.8110	-0.0000
1094.3010	-0.0000	-1.5708	-1.1560	-1.5708	0.0000	0.0000	-0.0000	0.0009	-0.9621	0.0007	-0.0000	0.0000	-0.3824	3.9213	2.4001	0.3824	-0.0521	-0.0026	-0.0474	3.4187	2.2977	0.2778	-0.0757	-0.0000	-0.5680	40.9424	38.6215	2.9898	-0.8152	-0.0000
1094.3110	-0.0000	-1.5708	-1.1657	-1.5708	-0.0000	0.0000	-0.0000	-0.0001	-0.9565	0.0009	-0.0000	0.0000	-0.3649	4.0259	1.8821	0.3621	-0.0463	0.0072	-0.0478	3.4336	2.3137	0.2790	-0.0761	-0.0000	-0.5719	41.1201	38.7853	3.0024	-0.8187	-0.0000
1094.3230	-0.0000	-1.5708	-1.1773	-1.5708	0.0000	-0.0000	-0.0000	0.0018	-0.9727	-0.0015	-0.0000	0.0000	-0.3654	3.8576	2.9338	0.4078	-0.0789	-0.0018	-0.0481	3.4515	2.3329	0.2804	-0.0764	-0.0000	-0.5766	41.3348	38.9811	3.0176	-0.8228	-0.0000
1094.3330	-0.0000	-1.5708	-1.1869	-1.5708	0.0000	0.0000	-0.0000	0.0015	-0.9633	0.0001	-0.0000	0.0000	-0.4641	3.8054	2.4342	0.4038	-0.0677	0.0115	-0.0485	3.4656	2.3481	0.2815	-0.0768	-0.0000	-0.5804	41.5035	39.1362	3.0295	-0.8261	-0.0000
1094.3430	0.0000	-1.5708	-1.1965	-1.5707	-0.0000	-0.0000	-0.0000	0.0005	-0.9592	0.0009	-0.0000	0.0000	-0.4318	3.9526	2.0151	0.3722	-0.0626	0.0103	-0.0488	3.4796	2.3629	0.2826	-0.0770	-0.0000	-0.5842	41.6715	39.2878	3.0412	-0.8292	-0.0000
1094.3550	0.0000	-1.5708	-1.2082	-1.5708	0.0000	0.0000	-0.0000	0.0024	-0.9750	-0.0022	-0.0000	0.0000	-0.4262	3.7283	2.9335	0.4085	-0.0668	0.0091	-0.0492	3.4958	2.3804	0.2839	-0.0774	-0.0000	-0.5886	41.8652	39.4673	3.0551	-0.8330	-0.0000
1094.3650	-0.0000	-1.5708	-1.2178	-1.5708	0.0000	-0.0000	-0.0000	0.0012	-0.9691	0.0004	-0.0000	0.0000	-0.4305	3.7788	2.5917	0.4050	-0.0859	-0.0051	-0.0487	3.4972	2.3764	0.2841	-0.0775	-0.0000	-0.5831	41.8825	39.4348	3.0574	-0.8337	-0.0000
1094.3770	0.0000	-1.5708	-1.2294	-1.5708	0.0000	-0.0000	-0.0000	-0.0000	-0.9609	0.0008	-0.0000	0.0000	-0.3811	3.8864	1.9763	0.3712	-0.0466	-0.0160	-0.0491	3.5134	2.3926	0.2853	-0.0778	-0.0000	-0.5884	42.0763	39.6047	3.0704	-0.8372	-0.0000
1094.3870	-0.0000	-1.5707	-1.2391	-1.5708	0.0000	-0.0000	-0.0000	0.0003	-0.9743	-0.0004	-0.0000	0.0000	-0.3641	3.9157	2.8152	0.4150	-0.0588	0.0167	-0.0516	3.5605	2.4607	0.2888	-0.0787	0.0000	-0.6184	42.6399	40.2782	3.1079	-0.8474	0.0000
1094.3990	0.0000	-1.5708	-1.2507	-1.5708	0.0000	0.0000	-0.0000	0.0001	-0.9679	0.0001	-0.0000	0.0000	-0.3742	3.9258	2.5254	0.3966	-0.0832	-0.0083	-0.0518	3.5745	2.4768	0.2899	-0.0790	-0.0000	-0.6208	42.8076	40.4366	3.1201	-0.8507	-0.0000
1094.4090	0.0001	-1.5708	-1.2605	-1.5708	-0.0000	0.0000	-0.0000	-0.0001	-0.9610	0.0009	-0.0000	0.0000	-0.3878	3.9755	2.0028	0.3759	-0.0554	-0.0153	-0.0520	3.5859	2.4899	0.2908	-0.0793	-0.0000	-0.6228	42.9443	40.5658	3.1301	-0.8535	-0.0000
1094.4190	-0.0000	-1.5708	-1.2703	-1.5708	0.0000	0.0000	-0.0000	-0.0001	-0.9749	-0.0013	-0.0000	0.0000	-0.4171	4.0538	2.8937	0.3937	-0.0795	-0.0042	-0.0522	3.5969	2.5028	0.2917	-0.0795	-0.0000	-0.6247	43.0758	40.6927	3.1399	-0.8561	-0.0000
1094.4310	0.0000	-1.5708	-1.2818	-1.5708	0.0000	0.0000	-0.0000	0.0001	-0.9706	0.0001	0.0000	0.0000	-0.4739	3.9369	2.7431	0.3869	-0.0841	-0.0072	-0.0524	3.6097	2.5174	0.2928	-0.0798	0.0000	-0.6269	43.2294	40.8369	3.1510	-0.8592	0.0000
1094.4410	0.0000	-1.5708	-1.2915	-1.5708	0.0000	0.0000	-0.0000	0.0001	-0.9622	0.0008	0.0000	0.0000	-0.4544	3.9578	2.2438	0.3934	-0.0731	0.0064	-0.0525	3.6201	2.5292	0.2936	-0.0801	-0.0000	-0.6287	43.3540	40.9528	3.1600	-0.8616	-0.0000
1094.4530	-0.0000	-1.5708	-1.3032	-1.5708	-0.0000	0.0000	-0.0000	0.0001	-0.9754	-0.0016	0.0000	0.0000	-0.4472	3.9325	2.9902	0.4285	-0.1043	-0.0286	-0.0527	3.6319	2.5430	0.2946	-0.0803	-0.0000	-0.6308	43.4951	41.0879	3.1704	-0.8644	-0.0000
1094.4630	-0.0000	-1.5708	-1.3129	-1.5708	0.0000	0.0000	-0.0000	0.0000	-0.9715	0.0004	0.0000	0.0000	-0.4460	3.9855	2.7826	0.3986	-0.0988	-0.0073	-0.0534	3.6523	2.5717	0.2962	-0.0807	0.0000	-0.6391	43.7393	41.3704	3.1875	-0.8691	0.0000
1094.4750	-0.0000	-1.5708	-1.3245	-1.5708	0.0000	-0.0000	-0.0000	0.0000	-0.9594	0.0007	0.0000	0.0000	-0.3521	4.0469	2.1414	0.3886	-0.0836	-0.0036	-0.0550	3.6952	2.6405	0.2996	-0.0817	0.0000	-0.6583	44.2528	42.0332	3.2241	-0.8790	0.0001
1094.4850	0.0000	-1.5708	-1.3342	-1.5708	-0.0000	0.0000	-0.0000	0.0000	-0.9701	-0.0004	0.0000	0.0000	-0.3928	3.9704	3.0979	0.4294	-0.0705	-0.0097	-0.0548	3.7028	2.6518	0.3003	-0.0819	0.0000	-0.6567	44.3443	42.1324	3.2317	-0.8811	0.0001
1094.4970	-0.0000	-1.5708	-1.3456	-1.5708	0.0000	0.0000	-0.0000	0.0000	-0.9633	0.0011	0.0000	0.0000	-0.4122	4.0670	2.7851	0.3719	-0.0999	-0.0064	-0.0547	3.7118	2.6648	0.3011	-0.0821	0.0000	-0.6548	44.4522	42.2456	3.2404	-0.8835	0.0001
1094.5070	-0.0000	-1.5708	-1.3554	-1.5708	0.0000	-0.0000	-0.0000	0.0000	-0.9566	0.0005	0.0000	0.0000	-0.5073	4.0480	2.1946	0.4100	-0.1040	-0.0285	-0.0545	3.7190	2.6753	0.3017	-0.0823	0.0000	-0.6532	44.5381	42.3369	3.2475	-0.8854	0.0001
1094.5170	-0.0000	-1.5708	-1.3651	-1.5708	0.0000	-0.0000	-0.0000	0.0000	-0.9670	-0.0005	0.0000	0.0000	-0.4325	3.9858	3.2186	0.4416	-0.0729	0.0030	-0.0544	3.7256	2.6854	0.3024	-0.0824	0.0000	-0.6515	44.6171	42.4244	3.2543	-0.8873	0.0001
1094.5290	-0.0000	-1.5708	-1.3765	-1.5708	0.0000	0.0000	-0.0000	0.0000	-0.9573	0.0004	0.0000	0.0000	-0.4734	4.0966	2.7628	0.3904	-0.0679	-0.0162	-0.0542	3.7330	2.6967	0.3031	-0.0826	0.0000	-0.6493	44.7065	42.5220	3.2618	-0.8893	0.0001
1094.5390	0.0000	-1.5708	-1.3860	-1.5708	0.0000	0.0000	-0.0000	0.0000	-0.9502	0.0004	0.0000	0.0000	-0.4023	4.1347	2.2346	0.4070	-0.0725	-0.0241	-0.0541	3.7391	2.7058	0.3036	-0.0828	0.0000	-0.6475	44.7795	42.5992	3.2677	-0.8909	0.0001
1094.5510	-0.0000	-1.5708	-1.3975	-1.5708	0.0000	-0.0000	-0.0000	0.0000	-0.9603	0.0000	0.0000	0.0000	-0.3996	4.0723	3.1188	0.4330	-0.0981	-0.0023	-0.0533	3.7297	2.6877	0.3029	-0.0826	0.0000	-0.6379	44.6662	42.4082	3.2606	-0.8890	0.0000
1094.5610	-0.0000	-1.5708	-1.4071	-1.5708	-0.0000	-0.0000	-0.0000	0.0000	-0.9585	-0.0000	0.0000	0.0000	-0.4226	4.0251	2.8925	0.4256	-0.1034	-0.0024	-0.0524	3.7111	2.6507	0.3014	-0.0822	-0.0000	-0.6276	44.4433	42.0444	3.2442	-0.8846	-0.0000
1094.5730	-0.0000	-1.5708	-1.4185	-1.5707	-0.0000	-0.0000	-0.0000	-0.0000	-0.9483	0.0007	-0.0000	0.0000	-0.4912	4.1521	2.3811	0.3679	-0.0917	0.0067	-0.0540	3.7666	2.7501	0.3061	-0.0835	0.0000	-0.6466	45.1083	43.0067	3.2945	-0.8982	0.0001
1094.5830	-0.0000	-1.5708	-1.4281	-1.5708	0.0000	-0.0000	-0.0000	0.0000	-0.9584	-0.0005	-0.0000	0.0000	-0.4061	4.1391	3.0828	0.4402	-0.0799	-0.0014	-0.0538	3.7707	2.7578	0.3065	-0.0836	0.0000	-0.6437	45.1578	43.0672	3.2992	-0.8995	0.0001
1094.5930	-0.0000	-1.5708	-1.4375	-1.5708	-0.0000	0.0000	-0.0000	-0.0000	-0.9524	-0.0000	-0.0000	0.0000	-0.4526	4.2232	2.9248	0.4349	-0.1324	-0.0229	-0.0535	3.7745	2.7650	0.3069	-0.0837	0.0000	-0.6408	45.2032	43.1238	3.3036	-0.9007	0.0001
1094.6030	-0.0000	-1.5708	-1.4470	-1.5708	0.0000	0.0000	-0.0000	-0.0000	-0.9406	0.0008	-0.0000	0.0000	-0.4504	4.0525	2.3326	0.4006	-0.0726	-0.0148	-0.0533	3.7783	2.7719	0.3073	-0.0838	0.0000	-0.6378	45.2484	43.1765	3.3076	-0.9018	0.0001
1094.6130	0.0000	-1.5708	-1.4566	-1.5708	-0.0000	-0.0000	-0.0000	-0.0000	-0.9518	0.0002	0.0000	0.0000	-0.4710	4.1641	2.9950	0.4021	-0.1153	-0.0034	-0.0530	3.7813	2.7783	0.3077	-0.0839	0.0000	-0.6348	45.2848	43.2256	3.3114	-0.9028	0.0001
1094.6230	-0.0000	-1.5708	-1.4660	-1.5708	0.0000	0.0000	-0.0000	0.0000	-0.9473	-0.0002	0.0000	0.0000	-0.4485	4.1046	3.1874	0.4637	-0.0932	-0.0109	-0.0527	3.7839	2.7844	0.3080	-0.0840	0.0000	-0.6317	45.3159	43.2705	3.3149	-0.9038	0.0001
1094.6330	-0.0000	-1.5708	-1.4754	-1.5708	-0.0000	-0.0000	-0.0000	-0.0000	-0.9384	0.0010	0.0000	0.0000	-0.4750	4.0860	2.5157	0.4104	-0.1229	-0.0321	-0.0525	3.7863	2.7900	0.3083	-0.0840	0.0000	-0.6285	45.3445	43.3112	3.3180	-0.9046	0.0001
1094.6450	-0.0000	-1.5708	-1.4868	-1.5708	0.0000	-0.0000	-0.0000	-0.0000	-0.9409	0.0001	0.0000	0.0000	-0.3595	4.2290	2.8101	0.4092	-0.1331	-0.0268	-0.0522	3.7888	2.7963	0.3086	-0.0841	0.0000	-0.6246	45.3740	43.3555	3.3214	-0.9055	0.0001
1094.6550	-0.0000	-1.5708	-1.4962	-1.5708	0.0000	-0.0000	-0.0000	0.0000	-0.9437	-0.0007	0.0000	0.0000	-0.4472	4.0804	3.1642	0.4606	-0.1280	-0.0301	-0.0511	3.7441	2.7109	0.3047	-0.0831	-0.0000	-0.6117	44.8384	42.5032	3.2796	-0.8942	-0.0000
1094.6650	0.0000	-1.5708	-1.5055	-1.5708	0.0000	-0.0000	-0.0000	-0.0001	-0.9331	0.0005	0.0000	0.0000	-0.4378	4.1902	2.4209	0.4086	-0.0851	-0.0083	-0.0519	3.8013	2.8213	0.3098	-0.0845	0.0000	-0.6220	45.5242	43.5857	3.3346	-0.9091	0.0001
1094.6750	-0.0000	-1.5708	-1.5149	-1.5708	0.0000	0.0000	-0.0000	0.0000	-0.9299	0.0003	0.0000	0.0000	-0.4819	4.2191	2.4389	0.4331	-0.0966	-0.0153	-0.0516	3.8021	2.8257	0.3100	-0.0845	0.0000	-0.6179	45.5335	43.6107	3.3365	-0.9097	0.0001
1094.6850	-0.0000	-1.5708	-1.5243	-1.5708	0.0000	0.0000	-0.0000	0.0001	-0.9416	-0.0001	0.0000	0.0000	-0.3897	4.1756	3.4651	0.4439	-0.1238	-0.0105	-0.0513	3.8026	2.8296	0.3102	-0.0846	0.0000	-0.6138	45.5389	43.6320	3.3382	-0.9101	0.0001
1094.6950	0.0000	-1.5708	-1.5335	-1.5708	0.0000	0.0000	-0.0000	0.0001	-0.9300	0.0001	0.0000	0.0000	-0.3736	4.1830	2.8665	0.4283	-0.1179	-0.0209	-0.0509	3.8024	2.8331	0.3103	-0.0846	0.0000	-0.6096	45.5371	43.6491	3.3395	-0.9105	0.0001
1094.7050	-0.0000	-1.5708	-1.5428	-1.5708	0.0000	-0.0000	-0.0000	0.0000	-0.9246	0.0006	0.0000	0.0000	-0.4081	4.1958	2.5242	0.4119	-0.1066	-0.0151	-0.0505	3.8027	2.8363	0.3104	-0.0846	0.0000	-0.6054	45.5405	43.6628	3.3406	-0.9107	0.0001
1094.7170	-0.0000	-1.5708	-1.5540	-1.5708	0.0000	-0.0000	-0.0000	0.0000	-0.9330	-0.0003	0.0000	0.0000	-0.3314	4.1400	3.2090	0.4429	-0.1117	-0.0314	-0.0501	3.8018	2.8396	0.3105	-0.0846	0.0000	-0.6002	45.5295	43.6744	3.3414	-0.9110	0.0001
1094.7270	-0.0000	-1.5708	-1.5632	-1.5708	-0.0000	0.0000	-0.0000	0.0000	-0.9243	0.0001	0.0000	0.0000	-0.4221	4.1842	2.9303	0.4432	-0.1196	0.0084	-0.0498	3.8008	2.8420	0.3105	-0.0847	0.0000	-0.5959	45.5175	43.6799	3.3419	-0.9111	0.0001
1094.7370	-0.0000	-1.5708	-1.5724	-1.5708	-0.0000	-0.0000	-0.0000	0.0000	-0.9152	0.0008	0.0000	0.0000	-0.4681	4.1924	2.3956	0.3945	-0.0881	-0.0041	-0.0494	3.7999	2.8440	0.3105	-0.0847	0.0000	-0.5915	45.5066	43.6818	3.3420	-0.9111	0.0001
1094.7490	-0.0000	-1.5708	-1.5835	-1.5708	-0.0000	0.0000	-0.0000	0.0001	-0.9226	-0.0002	-0.0000	0.0000	-0.3864	4.2198	2.9861	0.4671	-0.1150	-0.0138	-0.0489	3.7978	2.8458	0.3105	-0.0847	0.0000	-0.5862	45.4818	43.6793	3.3418	-0.9111	0.0001
1094.7590	0.0000	-1.5708	-1.5927	-1.5708	0.0000	-0.0000	-0.0000	0.0000	-0.9210	-0.0001	-0.0000	0.0000	-0.3327	4.0965	3.0637	0.4631	-0.0979	-0.0237	-0.0490	3.7457	2.7391	0.3055	-0.0833	-0.0000	-0.5862	44.8582	42.6194	3.2886	-0.8967	-0.0000
1094.7710	0.0000	-1.5708	-1.6036	-1.5708	0.0000	0.0000	-0.0000	-0.0000	-0.9068	0.0003	-0.0000	0.0000	-0.3686	4.1010	2.3043	0.4245	-0.1310	-0.0175	-0.0482	3.8017	2.8635	0.3111	-0.0848	0.0000	-0.5775	45.5283	43.8264	3.3487	-0.9130	0.0001
1094.7810	0.0000	-1.5708	-1.6129	-1.5708	-0.0000	0.0000	-0.0000	0.0000	-0.9173	-0.0001	-0.0000	0.0000	-0.3282	4.1678	3.1285	0.4199	-0.1045	-0.0124	-0.0478	3.7987	2.8642	0.3110	-0.0848	0.0000	-0.5723	45.4932	43.8123	3.3476	-0.9127	0.0001
1094.7910	-0.0000	-1.5708	-1.6219	-1.5708	0.0000	0.0000	-0.0000	0.0000	-0.9143	-0.0004	-0.0000	0.0000	-0.3877	4.1353	3.1846	0.4214	-0.1132	-0.0369	-0.0473	3.7955	2.8645	0.3109	-0.0848	0.0000	-0.5670	45.4539	43.7950	3.3463	-0.9123	0.0001
1094.8030	0.0000	-1.5708	-1.6327	-1.5708	0.0000	-0.0000	-0.0000	-0.0000	-0.9017	0.0004	-0.0000	0.0000	-0.3901	4.2063	2.5071	0.4274	-0.1051	-0.0170	-0.0468	3.7913	2.8644	0.3107	-0.0847	0.0000	-0.5607	45.4045	43.7699	3.3443	-0.9118	0.0001
1094.8130	-0.0000	-1.5708	-1.6419	-1.5708	0.0000	0.0000	-0.0000	0.0000	-0.9046	0.0002	-0.0000	0.0000	-0.4277	4.2508	2.6857	0.4145	-0.1160	-0.0106	-0.0464	3.7880	2.8639	0.3105	-0.0847	0.0000	-0.5553	45.3646	43.7445	3.3424	-0.9112	0.0001
1094.8250	0.0000	-1.5708	-1.6528	-1.5708	0.0000	-0.0000	-0.0000	0.0001	-0.9059	-0.0005	0.0000	0.0000	-0.4311	4.1531	3.2428	0.4717	-0.1402	-0.0095	-0.0458	3.7825	2.8628	0.3103	-0.0846	0.0000	-0.5489	45.2987	43.7100	3.3397	-0.9105	0.0001
1094.8350	-0.0000	-1.5709	-1.6617	-1.5708	0.0000	-0.0000	-0.0000	0.0000	-0.8953	0.0004	0.0000	0.0000	-0.4480	4.1889	2.6903	0.4283	-0.1080	-0.0201	-0.0454	3.7785	2.8616	0.3101	-0.0845	0.0000	-0.5435	45.2507	43.6776	3.3372	-0.9098	0.0001
1094.8450	-0.0000	-1.5708	-1.6707	-1.5708	0.0000	0.0000	-0.0000	0.0000	-0.8923	0.0003	0.0000	0.0000	-0.3804	4.2002	2.5756	0.3817	-0.1242	0.0059	-0.0449	3.7735	2.8600	0.3098	-0.0845	0.0000	-0.5382	45.1905	43.6419	3.3345	-0.9091	0.0001
1094.8550	-0.0000	-1.5708	-1.6797	-1.5708	-0.0000	0.0000	-0.0000	0.0001	-0.9001	-0.0001	0.0000	0.0000	-0.4179	4.2148	3.2850	0.4555	-0.1391	-0.0142	-0.0445	3.7685	2.8581	0.3095	-0.0844	0.0000	-0.5327	45.1312	43.6024	3.3314	-0.9082	0.0001
1094.8650	0.0000	-1.5708	-1.6886	-1.5708	0.0000	0.0000	-0.0000	0.0000	-0.8933	0.0006	0.0000	0.0000	-0.3860	4.1665	2.9003	0.4396	-0.1236	-0.0188	-0.0440	3.7710	2.8708	0.3100	-0.0845	0.0000	-0.5266	45.1605	43.7206	3.3362	-0.9095	0.0001
1094.8750	0.0000	-1.5708	-1.6974	-1.5708	0.0000	0.0000	-0.0000	0.0001	-0.8831	0.0005	0.0000	0.0000	-0.3742	4.2216	2.3993	0.4279	-0.1286	-0.0149	-0.0435	3.7651	2.8686	0.3096	-0.0844	0.0000	-0.5205	45.0900	43.6754	3.3327	-0.9086	0.0001
1094.8870	-0.0000	-1.5708	-1.7082	-1.5708	0.0000	0.0000	-0.0000	0.0001	-0.8888	0.0000	0.0000	0.0000	-0.3750	4.1852	3.0936	0.4472	-0.1257	-0.0187	-0.0428	3.7576	2.8653	0.3092	-0.0843	0.0000	-0.5131	45.0005	43.6160	3.3281	-0.9073	0.0001
1094.8970	0.0000	-1.5708	-1.7170	-1.5708	0.0000	0.0000	-0.0000	0.0001	-0.8868	-0.0000	0.0000	0.0000	-0.3494	4.1612	3.1881	0.4267	-0.1081	-0.0137	-0.0423	3.7515	2.8623	0.3088	-0.0842	0.0000	-0.5070	44.9270	43.5630	3.3241	-0.9062	0.0001
1094.9070	-0.0000	-1.5708	-1.7258	-1.5708	0.0000	0.0000	-0.0000	0.0000	-0.8764	0.0009	0.0000	0.0000	-0.3949	4.1678	2.6776	0.4320	-0.1303	-0.0055	-0.0418	3.7449	2.8590	0.3084	-0.0841	0.0000	-0.5009	44.8486	43.5080	3.3198	-0.9051	0.0001
1094.9170	0.0000	-1.5708	-1.7347	-1.5708	0.0000	0.0000	-0.0000	-0.0001	-0.8760	0.0004	0.0000	0.0000	-0.3734	4.2067	2.6462	0.3984	-0.1454	-0.0181	-0.0413	3.7381	2.8553	0.3080	-0.0840	0.0000	-0.4947	44.7665	43.4485	3.3152	-0.9038	0.0001
1094.9270	-0.0000	-1.5708	-1.7434	-1.5708	0.0000	-0.0000	-0.0000	-0.0000	-0.8833	-0.0003	0.0000	0.0000	-0.4209	4.1922	3.4801	0.4594	-0.1400	-0.0080	-0.0408	3.7309	2.8513	0.3076	-0.0839	0.0000	-0.4885	44.6808	43.3865	3.3104	-0.9025	0.0001
1094.9390	0.0000	-1.5708	-1.7538	-1.5708	0.0000	0.0000	-0.0000	0.0001	-0.8647	0.0001	0.0000	0.0000	-0.3725	4.0936	2.5764	0.4195	-0.1080	-0.0044	-0.0402	3.7221	2.8462	0.3070	-0.0837	0.0000	-0.4811	44.5756	43.3085	3.3044	-0.9009	0.0001
[truncated: 4,423 more rows]
