# Supplementary material for: Practical Aspects of Model-Based Collision Detection
Source: Front Robot AI. 2020 Nov 23;7:571574. doi: 10.3389/frobt.2020.571574 (PMC7805958; doi:10.3389/frobt.2020.571574)
Supplement: Supplementary file 1 [file Data_Sheet_1.ZIP › jointwise_motion/ur-20_01_22-joint_2.csv]

1194.9870	-0.0000	-1.6517	0.0000	-1.5708	-0.0000	-0.0000	0.0000	0.0000	-0.0000	0.0000	0.0000	0.0000	0.0822	0.9908	0.2992	0.0353	0.1779	0.0777	0.0000	0.8414	0.3500	0.0247	-0.0067	0.0000	0.0000	10.0760	3.4439	0.2657	-0.0724	0.0000
1194.9890	0.0000	-1.6517	-0.0000	-1.5708	-0.0000	0.0000	0.0000	0.0000	-0.0000	0.0000	0.0000	0.0000	0.1933	1.2203	0.2869	0.0231	0.1672	0.0945	0.0000	0.8415	0.3501	0.0247	-0.0067	0.0000	0.0000	10.0779	3.4450	0.2658	-0.0725	0.0000
1194.9990	-0.0000	-1.6517	-0.0000	-1.5708	-0.0000	-0.0000	0.0000	0.0000	-0.0000	0.0000	0.0000	0.0000	0.2145	1.1629	0.3476	0.0501	0.1687	0.1015	-0.0000	0.8410	0.3497	0.0247	-0.0067	0.0000	-0.0000	10.0718	3.4408	0.2654	-0.0724	0.0000
1195.0110	-0.0000	-1.6517	-0.0000	-1.5708	-0.0000	0.0000	0.0000	0.0000	-0.0000	0.0000	0.0000	0.0000	0.1988	1.1047	0.3059	0.0537	0.1813	0.0663	0.0000	0.8413	0.3500	0.0247	-0.0067	0.0000	0.0000	10.0750	3.4439	0.2657	-0.0725	0.0000
1195.0210	0.0000	-1.6517	-0.0000	-1.5708	0.0000	0.0000	0.0000	0.0000	-0.0000	0.0000	0.0000	0.0000	0.2245	1.1071	0.2799	0.0396	0.1503	0.0539	-0.0000	0.8415	0.3502	0.0247	-0.0067	0.0000	-0.0000	10.0780	3.4450	0.2659	-0.0725	0.0000
1195.0330	-0.0000	-1.6517	-0.0000	-1.5708	-0.0000	0.0000	0.0000	0.0000	-0.0000	0.0000	0.0000	0.0000	0.2318	1.1250	0.2709	0.0702	0.1836	0.0555	0.0000	0.8412	0.3500	0.0247	-0.0067	0.0000	0.0000	10.0736	3.4435	0.2658	-0.0725	0.0000
1195.0430	-0.0000	-1.6517	0.0000	-1.5708	0.0000	-0.0000	0.0000	0.0000	-0.0000	0.0000	0.0000	0.0000	0.2107	1.0603	0.2829	0.0578	0.1388	0.0531	-0.0000	0.8410	0.3499	0.0247	-0.0067	0.0000	-0.0000	10.0720	3.4429	0.2656	-0.0724	0.0000
1195.0530	0.0000	-1.6517	-0.0000	-1.5708	-0.0000	-0.0000	0.0000	0.0000	-0.0000	0.0000	0.0000	0.0000	0.1350	1.1327	0.2881	0.0385	0.1692	0.0817	0.0000	0.8411	0.3499	0.0247	-0.0067	0.0000	0.0000	10.0731	3.4430	0.2657	-0.0724	0.0000
1195.0650	-0.0000	-1.6517	-0.0000	-1.5708	0.0000	-0.0000	0.0000	0.0000	-0.0000	0.0000	0.0000	0.0000	0.2107	1.1208	0.2779	0.0629	0.1516	0.0835	0.0000	0.8411	0.3500	0.0247	-0.0067	0.0000	0.0000	10.0734	3.4433	0.2656	-0.0724	0.0000
1195.0750	0.0000	-1.6516	0.0000	-1.5708	0.0000	-0.0000	0.0000	0.0000	-0.0000	0.0000	0.0000	0.0000	0.1291	1.2023	0.2845	0.0625	0.1697	0.0844	0.0000	0.8414	0.3501	0.0247	-0.0067	0.0000	0.0000	10.0769	3.4449	0.2658	-0.0725	0.0000
1195.0870	0.0000	-1.6517	0.0000	-1.5708	-0.0000	-0.0000	0.0000	0.0000	-0.0000	0.0000	0.0000	0.0000	0.1852	1.0765	0.2406	0.0514	0.1631	0.0556	-0.0000	0.8410	0.3499	0.0247	-0.0067	0.0000	-0.0000	10.0715	3.4424	0.2656	-0.0724	0.0000
1195.0970	-0.0000	-1.6517	0.0000	-1.5708	0.0000	0.0000	0.0000	0.0000	-0.0000	0.0000	0.0000	0.0000	0.2794	1.1090	0.2841	0.0800	0.1637	0.0740	-0.0000	0.8415	0.3501	0.0247	-0.0067	0.0000	-0.0000	10.0774	3.4444	0.2657	-0.0724	0.0000
1195.1070	0.0000	-1.6517	0.0000	-1.5708	0.0000	-0.0000	0.0000	0.0000	-0.0000	0.0000	0.0000	0.0000	0.2142	1.1432	0.3144	0.0614	0.1476	0.0622	0.0000	0.8412	0.3500	0.0247	-0.0067	0.0000	0.0000	10.0746	3.4436	0.2658	-0.0725	0.0000
1195.1190	-0.0000	-1.6517	0.0000	-1.5708	-0.0000	0.0000	0.0000	0.0000	-0.0000	0.0000	0.0000	0.0000	0.2362	1.1537	0.2721	0.0401	0.1698	0.0740	0.0000	0.8413	0.3500	0.0247	-0.0067	0.0000	0.0000	10.0754	3.4434	0.2657	-0.0724	0.0000
1195.1290	-0.0000	-1.6517	0.0001	-1.5708	0.0000	0.0000	0.0000	0.0000	-0.0000	0.0000	0.0000	0.0000	0.2238	1.0932	0.3094	0.0401	0.1655	0.0833	-0.0000	0.8409	0.3499	0.0247	-0.0067	0.0000	-0.0000	10.0704	3.4423	0.2655	-0.0724	0.0000
1195.1410	-0.0000	-1.6517	0.0000	-1.5708	0.0000	0.0000	0.0000	0.0000	-0.0000	0.0000	0.0000	0.0000	0.2793	1.1226	0.3215	0.0688	0.1576	0.0700	-0.0000	0.8412	0.3499	0.0247	-0.0067	0.0000	-0.0000	10.0740	3.4429	0.2657	-0.0724	0.0000
1195.1510	-0.0000	-1.6517	-0.0000	-1.5708	0.0000	0.0000	0.0000	0.0000	-0.0000	0.0000	0.0000	0.0000	0.2598	1.0410	0.3165	0.0694	0.1638	0.0682	-0.0000	0.8416	0.3503	0.0247	-0.0067	0.0000	-0.0000	10.0794	3.4464	0.2659	-0.0725	0.0000
1195.1610	0.0000	-1.6517	-0.0000	-1.5708	-0.0000	-0.0000	0.0000	0.0000	-0.0000	0.0000	0.0000	0.0000	0.1987	1.1379	0.2715	0.0594	0.1691	0.0505	0.0000	0.8410	0.3499	0.0247	-0.0067	0.0000	0.0000	10.0720	3.4429	0.2656	-0.0724	0.0000
1195.1730	-0.0000	-1.6517	0.0000	-1.5708	0.0000	-0.0000	0.0000	0.0000	-0.0000	0.0000	0.0000	0.0000	0.3119	1.0002	0.3007	0.0346	0.1593	0.0783	-0.0000	0.8412	0.3500	0.0247	-0.0067	0.0000	-0.0000	10.0744	3.4434	0.2656	-0.0724	0.0000
1195.1830	-0.0000	-1.6517	0.0000	-1.5708	-0.0000	0.0000	0.0000	0.0000	-0.0000	0.0000	0.0000	0.0000	0.2743	1.1090	0.3006	0.0429	0.1857	0.0673	-0.0000	0.8411	0.3499	0.0247	-0.0067	0.0000	-0.0000	10.0725	3.4425	0.2657	-0.0724	0.0000
1195.1950	-0.0000	-1.6517	-0.0000	-1.5708	-0.0000	0.0000	0.0000	0.0000	-0.0000	0.0000	0.0000	0.0000	0.2590	1.0371	0.3466	0.0606	0.1640	0.0670	0.0000	0.8411	0.3499	0.0247	-0.0067	0.0000	0.0000	10.0730	3.4429	0.2657	-0.0724	0.0000
1195.2050	0.0000	-1.6517	0.0000	-1.5708	0.0000	0.0000	0.0000	0.0000	-0.0000	0.0000	0.0000	0.0000	0.2743	1.0577	0.2955	0.0553	0.1866	0.0650	0.0000	0.8414	0.3502	0.0247	-0.0067	0.0000	0.0000	10.0764	3.4454	0.2658	-0.0725	0.0000
1195.2150	0.0000	-1.6517	-0.0000	-1.5708	0.0000	0.0000	0.0000	0.0000	-0.0000	0.0000	0.0000	0.0000	0.2831	1.0198	0.2724	0.0556	0.1607	0.0498	-0.0000	0.8415	0.3502	0.0247	-0.0067	0.0000	-0.0000	10.0780	3.4450	0.2658	-0.0725	0.0000
1195.2250	0.0000	-1.6517	0.0000	-1.5708	0.0000	0.0000	0.0000	0.0000	-0.0000	-0.0000	0.0000	0.0000	0.3271	1.0929	0.3127	0.0644	0.1545	0.0601	-0.0000	0.8410	0.3500	0.0247	-0.0067	0.0000	-0.0000	10.0721	3.4440	0.2657	-0.0725	0.0000
1195.2350	0.0000	-1.6517	-0.0000	-1.5708	-0.0000	0.0000	0.0000	0.0000	-0.0000	-0.0000	0.0000	0.0000	0.2432	1.0984	0.2721	0.0684	0.1661	0.0884	-0.0000	0.8412	0.3500	0.0247	-0.0067	0.0000	-0.0000	10.0745	3.4435	0.2657	-0.0724	0.0000
1195.2470	-0.0000	-1.6517	-0.0000	-1.5708	0.0000	0.0000	0.0000	0.0000	-0.0000	-0.0001	0.0000	0.0000	0.2160	1.0851	0.3087	0.0679	0.1986	0.0567	-0.0000	0.8415	0.3501	0.0247	-0.0067	0.0000	-0.0000	10.0774	3.4444	0.2657	-0.0724	0.0000
1195.2570	-0.0000	-1.6517	0.0000	-1.5708	-0.0000	-0.0000	0.0000	0.0000	-0.0000	-0.0000	0.0000	0.0000	0.2873	1.0583	0.3122	0.0219	0.1379	0.0622	0.0000	0.8411	0.3500	0.0247	-0.0067	0.0000	0.0000	10.0735	3.4434	0.2657	-0.0724	0.0000
1195.2670	0.0000	-1.6517	-0.0000	-1.5708	0.0000	0.0000	0.0000	0.0000	-0.0000	-0.0000	0.0000	0.0000	0.3381	1.0565	0.2572	0.0544	0.1885	0.0843	-0.0000	0.8409	0.3499	0.0247	-0.0067	0.0000	-0.0000	10.0709	3.4428	0.2656	-0.0724	0.0000
1195.2770	-0.0000	-1.6517	-0.0000	-1.5708	0.0000	-0.0000	0.0000	0.0000	-0.0000	-0.0000	0.0000	0.0000	0.2898	1.0056	0.2993	0.0371	0.1816	0.0627	0.0000	0.8412	0.3500	0.0247	-0.0067	0.0000	0.0000	10.0735	3.4435	0.2657	-0.0724	0.0000
1195.2870	0.0000	-1.6517	-0.0000	-1.5708	-0.0000	-0.0000	0.0000	0.0000	-0.0000	-0.0000	0.0000	0.0000	0.2997	1.0223	0.2569	0.0492	0.1856	0.0695	-0.0000	0.8413	0.3501	0.0247	-0.0067	0.0000	-0.0000	10.0755	3.4444	0.2658	-0.0725	0.0000
1195.2970	0.0000	-1.6517	0.0000	-1.5708	-0.0000	0.0000	0.0000	0.0000	-0.0000	-0.0000	0.0000	0.0000	0.3079	1.0980	0.2890	0.0626	0.1567	0.0648	0.0000	0.8411	0.3499	0.0247	-0.0067	0.0000	0.0000	10.0729	3.4428	0.2656	-0.0724	0.0000
1195.3090	-0.0000	-1.6517	0.0000	-1.5708	-0.0000	-0.0000	0.0000	0.0000	-0.0000	-0.0000	0.0000	0.0000	0.3287	1.0254	0.2885	0.0493	0.1894	0.0650	-0.0000	0.8415	0.3501	0.0247	-0.0067	0.0000	-0.0000	10.0774	3.4444	0.2657	-0.0724	0.0000
1195.3190	-0.0000	-1.6517	-0.0000	-1.5708	0.0000	0.0000	0.0000	0.0000	-0.0000	-0.0000	0.0000	0.0000	0.2848	1.1009	0.2817	0.0638	0.1432	0.0577	0.0000	0.8414	0.3501	0.0247	-0.0067	0.0000	0.0000	10.0764	3.4444	0.2657	-0.0724	0.0000
1195.3290	-0.0000	-1.6517	0.0000	-1.5708	0.0000	-0.0000	0.0000	0.0000	-0.0000	-0.0000	0.0000	0.0000	0.3330	1.1124	0.2768	0.0265	0.1619	0.0344	-0.0000	0.8413	0.3500	0.0247	-0.0067	0.0000	-0.0000	10.0749	3.4439	0.2657	-0.0724	0.0000
1195.3410	0.0000	-1.6517	0.0000	-1.5708	0.0000	-0.0000	0.0000	0.0000	-0.0000	0.0000	0.0000	0.0000	0.3302	1.0468	0.3189	0.0553	0.1584	0.0586	0.0000	0.8413	0.3501	0.0247	-0.0067	0.0000	0.0000	10.0754	3.4444	0.2658	-0.0725	0.0000
1195.3510	0.0000	-1.6517	0.0000	-1.5708	0.0000	-0.0000	0.0000	0.0000	-0.0000	0.0000	0.0000	0.0000	0.3265	1.0588	0.2711	0.0617	0.1742	0.0661	0.0000	0.8412	0.3501	0.0247	-0.0067	0.0000	0.0000	10.0745	3.4444	0.2658	-0.0725	0.0000
1195.3630	-0.0000	-1.6517	-0.0000	-1.5708	0.0000	-0.0000	0.0000	0.0000	-0.0000	0.0000	0.0000	0.0000	0.2957	1.0792	0.3441	0.0680	0.1346	0.0720	0.0000	0.8412	0.3500	0.0247	-0.0067	0.0000	0.0000	10.0745	3.4435	0.2657	-0.0724	0.0000
1195.3730	-0.0000	-1.6517	0.0000	-1.5708	-0.0000	0.0000	0.0000	0.0000	-0.0000	0.0000	0.0000	0.0000	0.2280	0.9602	0.3070	0.0623	0.1732	0.0638	0.0000	0.8414	0.3501	0.0247	-0.0067	0.0000	0.0000	10.0768	3.4448	0.2657	-0.0725	0.0000
1195.3850	0.0000	-1.6517	0.0000	-1.5708	0.0000	0.0000	0.0000	0.0000	-0.0000	0.0000	0.0000	0.0000	0.3268	1.0851	0.3054	0.0347	0.1703	0.0615	0.0000	0.8414	0.3501	0.0247	-0.0067	0.0000	0.0000	10.0764	3.4444	0.2657	-0.0724	0.0000
1195.3950	-0.0000	-1.6517	-0.0000	-1.5708	-0.0000	0.0000	0.0000	0.0000	-0.0000	-0.0000	0.0000	0.0000	0.1887	1.0522	0.2688	0.0448	0.1745	0.0711	-0.0000	0.8414	0.3502	0.0247	-0.0067	0.0000	-0.0000	10.0761	3.4450	0.2659	-0.0725	0.0000
1195.4050	0.0000	-1.6517	-0.0000	-1.5708	0.0000	-0.0000	0.0000	0.0000	-0.0000	-0.0000	0.0000	0.0000	0.2838	1.0614	0.3255	0.0628	0.1516	0.0392	-0.0000	0.8409	0.3498	0.0247	-0.0067	0.0000	-0.0000	10.0709	3.4419	0.2655	-0.0724	0.0000
1195.4150	-0.0000	-1.6517	-0.0000	-1.5708	-0.0000	0.0000	0.0000	0.0000	-0.0000	-0.0000	0.0000	0.0000	0.3122	1.0125	0.2916	0.0767	0.1811	0.0594	0.0000	0.8417	0.3502	0.0247	-0.0067	0.0000	0.0000	10.0804	3.4455	0.2658	-0.0725	0.0000
1195.4250	-0.0000	-1.6517	0.0000	-1.5708	-0.0000	-0.0000	0.0000	0.0000	-0.0000	-0.0000	0.0000	0.0000	0.2196	1.0583	0.2398	0.0604	0.1805	0.0750	0.0000	0.8414	0.3501	0.0247	-0.0067	0.0000	0.0000	10.0768	3.4448	0.2657	-0.0724	0.0000
1195.4350	0.0000	-1.6517	-0.0000	-1.5708	0.0000	-0.0000	0.0000	0.0000	-0.0000	-0.0000	0.0000	0.0000	0.3376	1.1482	0.3234	0.0597	0.1762	0.0950	-0.0000	0.8413	0.3500	0.0247	-0.0067	0.0000	-0.0000	10.0749	3.4438	0.2656	-0.0724	0.0000
1195.4470	0.0000	-1.6517	0.0000	-1.5708	0.0000	0.0000	0.0000	0.0000	-0.0000	0.0000	0.0000	0.0000	0.2848	1.1412	0.3351	0.0568	0.1697	0.0720	0.0000	0.8414	0.3501	0.0247	-0.0067	0.0000	0.0000	10.0764	3.4444	0.2658	-0.0725	0.0000
1195.4570	-0.0000	-1.6517	0.0000	-1.5708	0.0000	-0.0000	0.0000	0.0000	-0.0000	0.0000	0.0000	0.0000	0.2395	1.1145	0.2881	0.0701	0.1618	0.0631	0.0000	0.8411	0.3499	0.0247	-0.0067	0.0000	0.0000	10.0725	3.4424	0.2657	-0.0724	0.0000
1195.4670	0.0000	-1.6516	-0.0000	-1.5708	-0.0000	0.0000	0.0000	0.0000	-0.0000	0.0000	0.0000	0.0000	0.3351	1.0746	0.3121	0.0509	0.1758	0.0637	0.0000	0.8414	0.3502	0.0247	-0.0067	0.0000	0.0000	10.0760	3.4450	0.2659	-0.0725	0.0000
1195.4770	0.0000	-1.6517	0.0000	-1.5708	0.0000	-0.0000	0.0000	0.0000	-0.0000	0.0000	0.0000	0.0000	0.3973	1.0472	0.2746	0.0591	0.1741	0.0467	-0.0000	0.8413	0.3501	0.0247	-0.0067	0.0000	-0.0000	10.0755	3.4444	0.2658	-0.0725	0.0000
1195.4870	-0.0000	-1.6517	0.0000	-1.5708	-0.0000	-0.0000	0.0000	0.0000	-0.0000	0.0000	0.0000	0.0000	0.4729	1.1506	0.2747	0.0548	0.1593	0.0741	0.0000	0.8414	0.3501	0.0247	-0.0067	0.0000	0.0000	10.0770	3.4450	0.2658	-0.0725	0.0000
1195.4990	0.0000	-1.6517	-0.0000	-1.5708	0.0000	0.0000	0.0000	0.0000	-0.0000	0.0000	0.0000	0.0000	0.3992	1.1507	0.3241	0.0741	0.1718	0.0721	-0.0000	0.8416	0.3502	0.0247	-0.0067	0.0000	-0.0000	10.0784	3.4454	0.2658	-0.0725	0.0000
1195.5090	0.0000	-1.6516	-0.0000	-1.5708	0.0000	-0.0000	0.0000	0.0000	-0.0000	0.0000	0.0000	0.0000	0.3144	1.0925	0.2599	0.0618	0.1711	0.0444	0.0000	0.8416	0.3502	0.0247	-0.0067	0.0000	0.0000	10.0784	3.4454	0.2658	-0.0725	0.0000
1195.5190	-0.0000	-1.6517	0.0000	-1.5708	0.0000	-0.0000	0.0000	0.0000	-0.0000	0.0000	0.0000	0.0000	0.2535	1.0923	0.2842	0.0597	0.1645	0.0928	-0.0000	0.8413	0.3501	0.0247	-0.0067	0.0000	-0.0000	10.0755	3.4444	0.2658	-0.0725	0.0000
1195.5310	0.0000	-1.6517	0.0000	-1.5708	0.0000	0.0000	0.0000	0.0000	-0.0000	0.0000	0.0000	0.0000	0.3536	1.0619	0.2816	0.0609	0.1498	0.0667	-0.0000	0.8415	0.3501	0.0247	-0.0067	0.0000	-0.0000	10.0775	3.4445	0.2658	-0.0725	0.0000
1195.5410	0.0000	-1.6517	-0.0000	-1.5708	0.0000	-0.0000	0.0000	0.0000	-0.0000	0.0000	0.0000	0.0000	0.3381	1.0454	0.2941	0.0500	0.1713	0.0818	0.0000	0.8414	0.3501	0.0247	-0.0067	0.0000	0.0000	10.0764	3.4444	0.2658	-0.0725	0.0000
1195.5530	-0.0000	-1.6517	0.0000	-1.5708	0.0000	-0.0000	0.0000	0.0000	-0.0000	0.0000	0.0000	0.0000	0.3141	1.0978	0.2858	0.0576	0.1555	0.0776	0.0000	0.8415	0.3502	0.0247	-0.0067	0.0000	0.0000	10.0775	3.4455	0.2659	-0.0725	0.0000
1195.5630	-0.0000	-1.6517	-0.0000	-1.5708	0.0000	-0.0000	0.0000	0.0000	-0.0000	0.0000	0.0000	0.0000	0.3982	1.0509	0.2880	0.0706	0.1684	0.0808	0.0000	0.8413	0.3500	0.0247	-0.0067	0.0000	0.0000	10.0754	3.4434	0.2657	-0.0724	0.0000
1195.5730	0.0000	-1.6516	0.0000	-1.5708	0.0000	0.0000	0.0000	0.0000	-0.0000	0.0000	0.0000	0.0000	0.4406	1.1346	0.3041	0.0164	0.1538	0.0900	0.0000	0.8412	0.3500	0.0247	-0.0067	0.0000	0.0000	10.0744	3.4434	0.2657	-0.0724	0.0000
1195.5850	0.0000	-1.6517	-0.0000	-1.5708	0.0000	-0.0001	0.0000	0.0000	-0.0000	0.0000	0.0000	0.0000	0.3280	1.0781	0.2873	0.0400	0.1400	0.0780	-0.0000	0.8410	0.3499	0.0247	-0.0067	0.0000	-0.0000	10.0715	3.4424	0.2656	-0.0724	0.0000
1195.5950	-0.0000	-1.6517	0.0000	-1.5708	-0.0000	0.0000	0.0000	0.0000	-0.0000	0.0000	0.0000	0.0000	0.3032	1.0909	0.3247	0.0499	0.1704	0.0803	0.0000	0.8411	0.3499	0.0247	-0.0067	0.0000	0.0000	10.0725	3.4424	0.2656	-0.0724	0.0000
1195.6050	-0.0000	-1.6517	0.0000	-1.5708	0.0000	0.0000	0.0000	0.0000	-0.0000	0.0000	0.0000	0.0000	0.2951	1.0754	0.2930	0.0845	0.1693	0.0829	-0.0000	0.8415	0.3502	0.0247	-0.0067	0.0000	-0.0000	10.0780	3.4450	0.2659	-0.0725	0.0000
1195.6150	-0.0000	-1.6517	-0.0000	-1.5708	0.0000	0.0000	0.0000	0.0000	-0.0000	0.0000	0.0000	0.0000	0.3180	1.1151	0.3121	0.0545	0.1468	0.0891	-0.0000	0.8410	0.3499	0.0247	-0.0067	0.0000	-0.0000	10.0720	3.4430	0.2657	-0.0724	0.0000
1195.6250	0.0000	-1.6517	-0.0000	-1.5708	0.0000	0.0000	0.0000	0.0000	-0.0000	0.0000	0.0000	0.0000	0.3444	1.0345	0.3199	0.0413	0.1740	0.0603	-0.0000	0.8409	0.3499	0.0247	-0.0067	0.0000	-0.0000	10.0709	3.4428	0.2656	-0.0724	0.0000
1195.6350	0.0000	-1.6517	0.0000	-1.5708	-0.0000	0.0000	0.0000	0.0000	-0.0000	0.0000	0.0000	0.0000	0.2261	1.1244	0.2819	0.0569	0.1875	0.0673	0.0000	0.8412	0.3501	0.0247	-0.0067	0.0000	0.0000	10.0745	3.4445	0.2658	-0.0725	0.0000
1195.6470	0.0000	-1.6517	-0.0000	-1.5708	0.0000	0.0000	0.0000	0.0000	-0.0000	0.0000	0.0000	0.0000	0.2812	1.1193	0.2980	0.0410	0.1644	0.0614	-0.0000	0.8410	0.3499	0.0247	-0.0067	0.0000	-0.0000	10.0720	3.4429	0.2657	-0.0724	0.0000
1195.6570	0.0000	-1.6517	0.0000	-1.5708	0.0000	0.0000	0.0000	0.0000	-0.0000	0.0000	0.0000	0.0000	0.2541	1.1174	0.3254	0.0321	0.1576	0.0752	0.0000	0.8411	0.3500	0.0247	-0.0067	0.0000	0.0000	10.0735	3.4434	0.2657	-0.0724	0.0000
1195.6670	-0.0000	-1.6517	-0.0000	-1.5708	0.0000	0.0000	0.0000	0.0000	-0.0000	0.0000	0.0000	0.0000	0.2832	1.1150	0.2740	0.0539	0.1399	0.0599	-0.0000	0.8409	0.3498	0.0247	-0.0067	0.0000	-0.0000	10.0705	3.4415	0.2656	-0.0724	0.0000
1195.6770	-0.0000	-1.6517	-0.0000	-1.5708	0.0000	-0.0000	0.0000	0.0000	-0.0000	0.0000	0.0000	0.0000	0.2797	1.1348	0.3117	0.0448	0.1778	0.0845	0.0000	0.8411	0.3500	0.0247	-0.0067	0.0000	0.0000	10.0734	3.4433	0.2656	-0.0724	0.0000
1195.6890	0.0000	-1.6517	-0.0000	-1.5708	0.0000	0.0000	0.0000	0.0000	-0.0000	0.0000	0.0000	0.0000	0.2798	1.0511	0.2946	0.0595	0.1490	0.0591	-0.0000	0.8414	0.3501	0.0247	-0.0067	0.0000	-0.0000	10.0759	3.4449	0.2657	-0.0725	0.0000
1195.6990	0.0000	-1.6517	0.0000	-1.5708	-0.0000	0.0000	0.0000	0.0000	-0.0000	0.0000	0.0000	0.0000	0.2420	1.0252	0.2719	0.0572	0.1734	0.0562	0.0000	0.8412	0.3500	0.0247	-0.0067	0.0000	0.0000	10.0740	3.4440	0.2658	-0.0725	0.0000
1195.7090	0.0000	-1.6517	-0.0000	-1.5708	0.0000	-0.0000	0.0000	0.0000	-0.0000	0.0000	0.0000	0.0000	0.3488	1.0316	0.2917	0.0578	0.1595	0.0687	0.0000	0.8411	0.3499	0.0247	-0.0067	0.0000	0.0000	10.0724	3.4423	0.2655	-0.0724	0.0000
1195.7210	-0.0000	-1.6516	0.0000	-1.5708	0.0000	0.0000	0.0000	0.0000	-0.0000	0.0000	0.0000	0.0000	0.2628	1.1256	0.2739	0.0475	0.1599	0.0446	-0.0000	0.8414	0.3502	0.0247	-0.0067	0.0000	-0.0000	10.0760	3.4450	0.2659	-0.0725	0.0000
1195.7310	0.0000	-1.6517	-0.0000	-1.5708	0.0000	-0.0000	0.0000	0.0000	-0.0000	0.0000	0.0000	0.0000	0.1932	1.1254	0.3053	0.0496	0.1623	0.0578	0.0000	0.8413	0.3501	0.0247	-0.0067	0.0000	0.0000	10.0754	3.4444	0.2657	-0.0724	0.0000
1195.7430	-0.0000	-1.6517	-0.0000	-1.5708	0.0000	0.0000	0.0000	0.0000	-0.0000	0.0000	0.0000	0.0000	0.2335	1.1217	0.2630	0.0644	0.1476	0.0503	-0.0000	0.8408	0.3498	0.0247	-0.0067	0.0000	-0.0000	10.0690	3.4420	0.2656	-0.0724	0.0000
1195.7530	0.0000	-1.6517	-0.0000	-1.5708	0.0000	0.0000	0.0000	0.0000	-0.0000	0.0000	0.0000	0.0000	0.2294	1.0337	0.3126	0.0658	0.1610	0.0892	0.0000	0.8415	0.3502	0.0247	-0.0067	0.0000	0.0000	10.0775	3.4455	0.2659	-0.0725	0.0000
1195.7630	-0.0000	-1.6517	-0.0000	-1.5708	0.0000	0.0000	0.0000	0.0000	-0.0000	0.0000	0.0000	0.0000	0.1888	1.1154	0.2717	0.0648	0.1530	0.0985	-0.0001	0.8427	0.3504	0.0247	-0.0067	0.0000	-0.0014	10.0891	3.4479	0.2659	-0.0725	0.0000
1195.7750	-0.0000	-1.6517	0.0000	-1.5708	0.0000	-0.0000	0.0000	0.0000	-0.0000	0.0000	0.0000	0.0000	0.2517	1.1182	0.2705	0.0731	0.1811	0.0904	-0.0017	0.8678	0.3559	0.0251	-0.0069	0.0000	-0.0206	10.2759	3.5014	0.2705	-0.0737	0.0000
1195.7850	-0.0000	-1.6516	-0.0000	-1.5708	0.0000	0.0000	0.0000	0.0000	-0.0000	0.0000	0.0000	0.0000	0.2746	1.1983	0.2546	0.0618	0.1626	0.0681	-0.0045	0.9243	0.3656	0.0258	-0.0070	0.0000	-0.0535	10.6085	3.5970	0.2782	-0.0758	0.0000
1195.7950	0.0000	-1.6516	0.0000	-1.5708	0.0000	0.0000	0.0000	0.0000	-0.0000	0.0000	0.0000	0.0000	0.1757	1.3651	0.3217	0.0585	0.1604	0.0587	-0.0085	1.0244	0.3796	0.0269	-0.0073	0.0000	-0.1019	11.0922	3.7349	0.2894	-0.0789	0.0000
1195.8050	0.0000	-1.6517	0.0000	-1.5708	0.0000	-0.0000	0.0000	0.0000	-0.0000	0.0000	0.0000	0.0000	0.1251	1.5257	0.3367	0.0706	0.1761	0.0902	-0.0138	1.1790	0.3978	0.0282	-0.0077	0.0000	-0.1657	11.7233	3.9142	0.3040	-0.0829	0.0000
1195.8150	0.0000	-1.6517	-0.0000	-1.5708	0.0000	-0.0000	0.0000	0.0008	-0.0000	0.0000	0.0000	0.0000	0.2891	1.8947	0.3607	0.0706	0.1822	0.0618	-0.0204	1.4004	0.4208	0.0300	-0.0082	0.0000	-0.2449	12.5114	4.1398	0.3224	-0.0879	0.0000
1195.8270	0.0000	-1.6516	0.0000	-1.5708	-0.0000	0.0000	0.0000	0.0033	-0.0000	0.0000	0.0000	0.0000	0.2308	2.1763	0.3816	0.0614	0.1382	0.0928	-0.0301	1.7696	0.4541	0.0324	-0.0088	0.0000	-0.3603	13.6587	4.4673	0.3490	-0.0951	0.0001
1195.8370	0.0000	-1.6516	0.0000	-1.5708	0.0000	-0.0000	0.0000	0.0076	-0.0000	0.0000	0.0000	0.0000	0.2351	2.4212	0.4595	0.1033	0.1494	0.0781	-0.0395	2.1767	0.4867	0.0349	-0.0095	0.0000	-0.4735	14.7811	4.7880	0.3753	-0.1022	0.0001
1195.8470	0.0000	-1.6515	-0.0001	-1.5708	0.0000	0.0000	0.0000	0.0120	-0.0000	0.0000	0.0000	0.0000	0.2117	2.7240	0.4637	0.0720	0.1484	0.0739	-0.0503	2.6859	0.5235	0.0376	-0.0102	0.0000	-0.6021	16.0501	5.1503	0.4047	-0.1102	0.0001
1195.8570	0.0000	-1.6514	-0.0000	-1.5708	0.0000	0.0000	0.0000	0.0159	-0.0000	0.0000	0.0000	0.0000	0.1278	2.7546	0.5501	0.1043	0.1467	0.0678	-0.0623	2.8512	0.5647	0.0407	-0.0111	0.0000	-0.7462	17.4721	5.5560	0.4378	-0.1192	0.0001
1195.8670	0.0000	-1.6513	-0.0001	-1.5708	-0.0000	-0.0000	0.0000	0.0188	-0.0000	0.0000	0.0000	0.0000	0.0103	3.0054	0.6005	0.1059	0.1779	0.0702	-0.0756	2.9916	0.6102	0.0441	-0.0120	0.0000	-0.9057	19.0405	6.0031	0.4742	-0.1291	0.0002
1195.8790	-0.0000	-1.6509	-0.0001	-1.5708	0.0000	-0.0000	0.0000	0.0252	-0.0000	0.0000	0.0000	0.0000	0.0363	3.0671	0.6150	0.0960	0.1593	0.0676	-0.0933	3.1785	0.6701	0.0485	-0.0132	0.0000	-1.1176	21.1110	6.5924	0.5222	-0.1421	0.0002
1195.8890	-0.0000	-1.6506	-0.0001	-1.5708	-0.0000	-0.0000	0.0000	0.0315	-0.0000	0.0000	0.0000	0.0000	-0.0724	3.1657	0.7354	0.1127	0.1819	0.0776	-0.1095	3.3504	0.7246	0.0526	-0.0143	0.0000	-1.3111	23.0025	7.1292	0.5659	-0.1540	0.0002
1195.9010	-0.0000	-1.6502	-0.0001	-1.5708	0.0000	-0.0000	0.0000	0.0394	-0.0000	0.0000	0.0000	0.0000	-0.1034	3.3518	0.7946	0.1092	0.1374	0.0710	-0.1306	3.5757	0.7959	0.0579	-0.0158	0.0000	-1.5637	25.4637	7.8304	0.6232	-0.1696	0.0003
1195.9110	0.0000	-1.6497	-0.0001	-1.5708	0.0000	-0.0000	0.0000	0.0470	-0.0000	0.0000	0.0000	0.0000	-0.2126	3.6695	0.8731	0.0955	0.1289	0.0990	-0.1496	3.7796	0.8597	0.0626	-0.0170	0.0000	-1.7913	27.6755	8.4580	0.6743	-0.1835	0.0003
1195.9230	0.0000	-1.6491	-0.0001	-1.5708	0.0000	0.0000	0.0000	0.0593	-0.0000	0.0000	0.0000	0.0000	-0.1756	3.0988	0.7110	0.1084	0.1796	0.0879	-0.1100	3.4010	0.7202	0.0523	-0.0142	0.0000	-1.3178	22.8815	7.0862	0.5628	-0.1532	0.0002
1195.9330	0.0000	-1.6485	-0.0001	-1.5708	0.0000	-0.0000	0.0000	0.0649	-0.0004	0.0000	0.0000	0.0000	-0.1639	3.2970	0.7895	0.1031	0.1387	0.1111	-0.1101	3.4103	0.7180	0.0521	-0.0142	0.0000	-1.3180	22.8144	7.0642	0.5611	-0.1527	0.0002
1195.9430	0.0000	-1.6478	-0.0001	-1.5708	0.0000	0.0000	-0.0001	0.0714	0.0001	0.0000	0.0000	0.0000	-0.2658	3.3175	0.8498	0.1444	0.1452	0.1070	-0.1101	3.4181	0.7150	0.0519	-0.0141	0.0000	-1.3182	22.7289	7.0350	0.5588	-0.1521	0.0002
1195.9550	0.0000	-1.6468	-0.0001	-1.5708	0.0000	-0.0000	-0.0002	0.0780	0.0002	0.0000	0.0000	0.0000	-0.1939	3.6025	0.8247	0.1156	0.1381	0.0982	-0.1101	3.4261	0.7109	0.0516	-0.0140	0.0000	-1.3184	22.6108	6.9946	0.5556	-0.1512	0.0002
1195.9650	-0.0000	-1.6460	-0.0001	-1.5708	0.0000	-0.0000	-0.0001	0.0867	0.0003	0.0000	0.0000	0.0000	-0.2591	3.4750	0.8320	0.1217	0.1509	0.0772	-0.1101	3.4324	0.7072	0.0514	-0.0140	0.0000	-1.3187	22.5072	6.9582	0.5529	-0.1505	0.0002
1195.9750	0.0000	-1.6451	-0.0001	-1.5708	0.0000	0.0000	-0.0002	0.0962	0.0004	0.0001	0.0000	0.0000	-0.2783	3.1784	0.8414	0.1160	0.1446	0.0559	-0.1101	3.4371	0.7029	0.0511	-0.0139	0.0000	-1.3190	22.3853	6.9159	0.5496	-0.1496	0.0002
1195.9870	0.0000	-1.6438	-0.0001	-1.5708	0.0000	-0.0000	-0.0001	0.1036	0.0003	0.0001	0.0000	0.0000	-0.1799	3.2148	0.8142	0.0900	0.1408	0.0829	-0.1102	3.4428	0.6978	0.0507	-0.0138	0.0000	-1.3193	22.2396	6.8656	0.5457	-0.1485	0.0002
1195.9970	0.0000	-1.6428	-0.0001	-1.5708	-0.0000	-0.0000	-0.0001	0.1106	0.0004	0.0001	0.0000	0.0000	-0.2249	3.0397	0.8575	0.1073	0.1491	0.0563	-0.1102	3.4465	0.6931	0.0504	-0.0137	0.0000	-1.3196	22.1055	6.8192	0.5422	-0.1475	0.0002
1196.0070	0.0000	-1.6416	-0.0000	-1.5708	-0.0000	-0.0000	-0.0001	0.1206	0.0004	0.0001	0.0000	0.0000	-0.1819	2.5923	0.8490	0.0940	0.1647	0.0558	-0.1102	3.4496	0.6883	0.0500	-0.0136	0.0000	-1.3199	21.9640	6.7715	0.5385	-0.1465	0.0002
1196.0170	-0.0000	-1.6404	-0.0000	-1.5708	-0.0000	0.0000	-0.0001	0.1225	0.0003	0.0001	0.0000	0.0000	-0.2239	3.0355	0.8325	0.1023	0.1607	0.0904	-0.1102	3.4520	0.6830	0.0497	-0.0135	0.0000	-1.3202	21.8138	6.7201	0.5345	-0.1455	0.0002
1196.0270	-0.0000	-1.6391	-0.0001	-1.5708	-0.0000	0.0000	-0.0001	0.1291	0.0003	0.0001	0.0000	0.0000	-0.1687	3.2071	0.8992	0.0917	0.1537	0.0595	-0.1103	3.4537	0.6775	0.0493	-0.0134	0.0000	-1.3205	21.6563	6.6659	0.5303	-0.1443	0.0002
1196.0370	-0.0000	-1.6378	-0.0000	-1.5708	-0.0000	-0.0000	-0.0001	0.1374	0.0008	0.0001	0.0000	0.0000	-0.1930	2.9192	0.8138	0.0932	0.1586	0.0529	-0.1103	3.4545	0.6716	0.0489	-0.0133	0.0000	-1.3208	21.4872	6.6075	0.5258	-0.1431	0.0002
1196.0490	-0.0000	-1.6361	-0.0001	-1.5708	-0.0000	0.0000	-0.0001	0.1461	0.0005	0.0001	0.0000	0.0000	-0.0764	2.9549	0.8778	0.0981	0.1479	0.0739	-0.1103	3.4553	0.6646	0.0483	-0.0132	0.0000	-1.3212	21.2824	6.5384	0.5204	-0.1416	0.0002
1196.0590	0.0000	-1.6346	-0.0001	-1.5708	0.0000	-0.0000	-0.0001	0.1535	0.0004	0.0001	0.0000	0.0000	-0.1745	2.7997	0.9150	0.0798	0.1587	0.0860	-0.1103	3.4545	0.6579	0.0479	-0.0130	0.0000	-1.3215	21.0941	6.4727	0.5153	-0.1402	0.0002
1196.0690	0.0000	-1.6330	-0.0000	-1.5708	-0.0000	-0.0000	-0.0001	0.1567	0.0003	0.0000	0.0000	0.0000	-0.0881	3.3274	0.8512	0.1014	0.1379	0.0678	-0.1104	3.4536	0.6513	0.0474	-0.0129	0.0000	-1.3218	20.9044	6.4080	0.5105	-0.1389	0.0002
1196.0810	-0.0000	-1.6310	-0.0000	-1.5708	0.0000	0.0000	-0.0000	0.1664	0.0003	0.0000	0.0000	0.0000	-0.1172	3.2796	0.8802	0.0732	0.1228	0.0727	-0.1104	3.4513	0.6430	0.0468	-0.0127	0.0000	-1.3222	20.6632	6.3261	0.5041	-0.1372	0.0002
1196.0910	-0.0000	-1.6293	-0.0000	-1.5708	0.0000	0.0000	-0.0000	0.1759	0.0002	0.0000	0.0000	0.0000	-0.1355	2.8855	0.9042	0.1117	0.1575	0.0804	-0.1104	3.4485	0.6357	0.0463	-0.0126	0.0000	-1.3225	20.4510	6.2539	0.4986	-0.1357	0.0002
1196.1010	0.0000	-1.6275	-0.0000	-1.5708	0.0000	-0.0000	-0.0000	0.1793	0.0002	-0.0000	0.0000	0.0000	-0.1637	3.2574	0.8615	0.0736	0.1471	0.0850	-0.1105	3.4450	0.6280	0.0458	-0.0125	0.0000	-1.3228	20.2308	6.1787	0.4927	-0.1340	0.0002
1196.1130	-0.0000	-1.6253	-0.0000	-1.5708	-0.0000	0.0000	-0.0000	0.1888	0.0002	-0.0001	0.0000	0.0000	-0.1572	3.4978	0.8881	0.0864	0.1551	0.0692	-0.1105	3.4402	0.6185	0.0451	-0.0123	0.0000	-1.3232	19.9587	6.0853	0.4855	-0.1321	0.0002
1196.1230	0.0000	-1.6234	-0.0000	-1.5708	-0.0000	0.0000	-0.0000	0.1966	0.0002	-0.0000	0.0000	0.0000	-0.1144	3.2762	0.9657	0.0823	0.1448	0.0721	-0.1105	3.4346	0.6100	0.0445	-0.0121	0.0000	-1.3234	19.7128	6.0016	0.4790	-0.1303	0.0002
1196.1350	-0.0000	-1.6209	-0.0001	-1.5708	0.0000	0.0000	-0.0000	0.2040	0.0001	-0.0001	0.0000	0.0000	-0.1745	3.2708	0.8792	0.0908	0.1243	0.0627	-0.1105	3.4275	0.5998	0.0438	-0.0119	0.0000	-1.3238	19.4139	5.9011	0.4713	-0.1282	0.0002
1196.1450	0.0000	-1.6187	-0.0001	-1.5708	0.0000	-0.0000	-0.0000	0.2107	0.0001	-0.0000	0.0000	0.0000	-0.1720	3.4029	0.9572	0.1235	0.1374	0.0644	-0.1106	3.4199	0.5903	0.0431	-0.0117	0.0000	-1.3240	19.1448	5.8074	0.4641	-0.1262	0.0002
1196.1570	-0.0000	-1.6161	-0.0000	-1.5708	-0.0000	-0.0000	-0.0000	0.2241	0.0002	-0.0000	0.0000	0.0000	-0.1211	2.8411	0.9503	0.1096	0.1486	0.0840	-0.1106	3.4105	0.5788	0.0423	-0.0115	0.0000	-1.3242	18.8181	5.6950	0.4553	-0.1239	0.0002
1196.1670	-0.0000	-1.6139	-0.0000	-1.5708	-0.0000	-0.0000	-0.0000	0.2269	0.0008	-0.0000	0.0000	0.0000	-0.0427	3.0972	0.7435	0.0902	0.1496	0.0852	-0.1106	3.4019	0.5691	0.0416	-0.0113	0.0000	-1.3244	18.5362	5.5991	0.4481	-0.1219	0.0002
1196.1790	0.0000	-1.6110	0.0000	-1.5708	-0.0000	-0.0000	-0.0000	0.2371	0.0004	-0.0000	0.0000	0.0000	-0.1476	2.9879	0.7506	0.1121	0.1461	0.0685	-0.0425	2.7129	0.3219	0.0233	-0.0063	0.0000	-0.5095	10.0931	3.1670	0.2505	-0.0682	0.0001
1196.1890	0.0000	-1.6087	0.0000	-1.5708	0.0000	0.0000	-0.0000	0.2219	-0.0063	-0.0012	0.0000	0.0000	0.0394	1.5162	0.4244	0.0541	0.1543	0.0946	0.1099	1.1602	-0.2142	-0.0166	0.0045	-0.0000	1.3165	-8.3241	-2.1076	-0.1787	0.0484	-0.0002
1196.2010	-0.0000	-1.6061	0.0001	-1.5708	0.0000	0.0000	-0.0000	0.2211	0.0006	-0.0003	0.0000	0.0000	0.3110	1.1189	-0.0811	0.0133	0.1533	0.0686	0.1100	1.1144	-0.2261	-0.0174	0.0047	-0.0000	1.3172	-8.6582	-2.2245	-0.1876	0.0509	-0.0002
1196.2110	-0.0000	-1.6038	0.0002	-1.5708	-0.0000	0.0000	-0.0000	0.2217	0.0014	0.0001	0.0000	0.0000	0.1954	0.2738	-0.2250	0.0259	0.1596	0.0647	0.1100	1.0756	-0.2363	-0.0181	0.0049	-0.0000	1.3177	-8.9438	-2.3245	-0.1953	0.0530	-0.0002
1196.2210	-0.0000	-1.6017	0.0002	-1.5708	0.0000	0.0000	-0.0000	0.2098	0.0004	0.0001	0.0000	0.0000	0.4908	0.3463	-0.2369	-0.0063	0.1725	0.0474	0.1101	1.0382	-0.2457	-0.0188	0.0051	-0.0000	1.3181	-9.2133	-2.4174	-0.2026	0.0549	-0.0002
1196.2330	0.0000	-1.5993	0.0002	-1.5708	-0.0000	-0.0000	-0.0000	0.2017	0.0003	0.0000	0.0000	0.0000	0.6428	0.1422	-0.2409	-0.0025	0.1671	0.0726	0.1101	0.9947	-0.2565	-0.0196	0.0053	-0.0000	1.3186	-9.5204	-2.5234	-0.2108	0.0572	-0.0002
1196.2430	-0.0000	-1.5972	0.0002	-1.5708	0.0000	0.0000	-0.0000	0.1971	0.0001	0.0000	0.0000	0.0000	0.5184	-0.1531	-0.2835	-0.0062	0.1513	0.0801	0.1101	0.9590	-0.2651	-0.0202	0.0055	-0.0000	1.3190	-9.7693	-2.6085	-0.2174	0.0590	-0.0002
1196.2550	0.0000	-1.5950	0.0003	-1.5707	-0.0000	-0.0000	-0.0000	0.1830	0.0000	-0.0001	0.0000	0.0000	0.7340	0.2394	-0.3122	-0.0118	0.1739	0.0699	0.1102	0.9176	-0.2747	-0.0209	0.0057	-0.0000	1.3194	-10.0505	-2.7030	-0.2247	0.0610	-0.0002
1196.2650	-0.0001	-1.5932	0.0002	-1.5708	0.0000	-0.0000	0.0003	0.1765	0.0000	-0.0001	0.0000	0.0000	0.9085	0.1325	-0.4230	-0.0295	0.1684	0.0841	0.1102	0.8834	-0.2828	-0.0214	0.0058	-0.0000	1.3196	-10.2815	-2.7825	-0.2307	0.0626	-0.0002
1196.2770	-0.0000	-1.5911	0.0002	-1.5707	-0.0000	0.0000	0.0003	0.1714	0.0000	-0.0001	0.0000	0.0000	0.5925	-0.3485	-0.5248	-0.0486	0.1867	0.0792	0.1102	0.8434	-0.2921	-0.0221	0.0060	-0.0000	1.3199	-10.5464	-2.8738	-0.2378	0.0646	-0.0002
1196.2870	-0.0000	-1.5894	0.0002	-1.5708	-0.0000	-0.0000	0.0002	0.1591	-0.0012	-0.0002	0.0000	0.0000	0.6600	-0.0308	-0.3707	-0.0261	0.1694	0.0615	0.1102	0.8112	-0.2993	-0.0226	0.0061	-0.0000	1.3202	-10.7535	-2.9443	-0.2434	0.0661	-0.0002
1196.2970	-0.0001	-1.5879	0.0003	-1.5708	0.0000	-0.0000	0.0002	0.1540	-0.0003	-0.0002	0.0000	0.0000	0.7279	-0.1582	-0.5857	-0.0595	0.1760	0.0972	0.1103	0.7800	-0.3060	-0.0231	0.0063	-0.0000	1.3203	-10.9484	-3.0109	-0.2484	0.0674	-0.0002
1196.3090	-0.0000	-1.5861	0.0002	-1.5708	0.0000	0.0000	0.0002	0.1442	-0.0010	-0.0002	0.0000	0.0000	0.7606	0.1125	-0.5643	-0.0622	0.1841	0.0762	0.1103	0.7430	-0.3140	-0.0236	0.0064	-0.0000	1.3205	-11.1776	-3.0892	-0.2544	0.0691	-0.0002
1196.3190	-0.0000	-1.5847	0.0002	-1.5708	-0.0000	0.0000	0.0002	0.1388	-0.0019	-0.0003	0.0000	0.0000	0.6553	-0.1006	-0.5720	-0.0522	0.1723	0.0781	0.1103	0.7138	-0.3199	-0.0241	0.0065	-0.0000	1.3207	-11.3488	-3.1475	-0.2589	0.0703	-0.0002
1196.3310	-0.0000	-1.5832	0.0002	-1.5708	0.0000	0.0000	0.0002	0.1251	-0.0023	-0.0006	0.0000	0.0000	0.7141	0.7263	-0.4927	-0.0615	0.1599	0.0776	0.1103	0.6802	-0.3263	-0.0245	0.0067	-0.0000	1.3208	-11.5378	-3.2103	-0.2637	0.0716	-0.0002
1196.3410	0.0000	-1.5820	0.0001	-1.5708	0.0000	-0.0000	0.0002	0.1200	-0.0041	-0.0003	0.0000	0.0000	0.5986	0.7241	-0.3439	-0.0399	0.1747	0.0990	0.1103	0.6526	-0.3314	-0.0249	0.0068	-0.0000	1.3209	-11.6896	-3.2605	-0.2676	0.0727	-0.0002
1196.3530	-0.0000	-1.5806	0.0001	-1.5708	0.0000	0.0000	0.0001	0.1125	-0.0041	-0.0004	0.0000	0.0000	0.5369	0.9566	-0.3476	-0.0032	0.1823	0.0766	0.1103	0.6206	-0.3371	-0.0253	0.0069	-0.0000	1.3210	-11.8587	-3.3170	-0.2720	0.0739	-0.0002
1196.3630	0.0000	-1.5795	-0.0000	-1.5708	0.0000	-0.0000	0.0001	0.1101	-0.0027	-0.0004	0.0000	0.0000	0.4838	0.4653	-0.1811	-0.0220	0.1839	0.0654	0.1103	0.5942	-0.3417	-0.0256	0.0069	-0.0000	1.3211	-11.9954	-3.3623	-0.2754	0.0748	-0.0002
1196.3750	-0.0000	-1.5783	-0.0000	-1.5708	0.0000	-0.0000	0.0001	0.1008	-0.0008	-0.0003	0.0000	0.0000	0.4098	0.6962	-0.2555	-0.0251	0.1554	0.0806	0.1103	0.5637	-0.3469	-0.0259	0.0070	-0.0000	1.3211	-12.1469	-3.4131	-0.2793	0.0759	-0.0002
1196.3850	-0.0000	-1.5773	0.0000	-1.5708	-0.0000	-0.0000	0.0000	0.0931	-0.0006	-0.0003	0.0000	0.0000	0.5592	1.0054	-0.2774	-0.0299	0.1701	0.0997	0.1103	0.5383	-0.3514	-0.0263	0.0071	-0.0000	1.3212	-12.2723	-3.4571	-0.2828	0.0768	-0.0002
1196.3950	0.0000	-1.5764	0.0000	-1.5708	0.0000	0.0000	0.0000	0.0904	-0.0002	-0.0002	0.0000	0.0000	0.4757	0.5418	-0.3018	-0.0143	0.1865	0.0694	0.1103	0.5136	-0.3554	-0.0266	0.0072	-0.0000	1.3212	-12.3895	-3.4971	-0.2859	0.0776	-0.0002
1196.4070	-0.0000	-1.5753	0.0001	-1.5708	0.0000	-0.0000	0.0000	0.0828	-0.0000	-0.0002	0.0000	0.0000	0.4480	0.0765	-0.3759	-0.0589	0.1628	0.0595	0.1103	0.4844	-0.3603	-0.0269	0.0073	-0.0000	1.3213	-12.5260	-3.5444	-0.2895	0.0786	-0.0002
1196.4170	-0.0000	-1.5745	0.0000	-1.5708	0.0000	-0.0000	0.0000	0.0762	0.0003	-0.0001	0.0000	0.0000	0.5616	-0.0414	-0.4335	-0.0298	0.1701	0.0717	0.1103	0.4607	-0.3641	-0.0272	0.0074	-0.0000	1.3213	-12.6312	-3.5821	-0.2924	0.0794	-0.0002
1196.4290	-0.0000	-1.5737	0.0001	-1.5708	-0.0000	0.0000	0.0000	0.0700	0.0003	-0.0001	0.0000	0.0000	0.5977	-0.4768	-0.4772	-0.0538	0.1838	0.0434	0.1103	0.4338	-0.3677	-0.0274	0.0074	-0.0000	1.3213	-12.7385	-3.6180	-0.2951	0.0802	-0.0002
1196.4390	0.0000	-1.5730	0.0001	-1.5708	0.0000	-0.0000	0.0000	0.0627	0.0002	-0.0001	0.0000	0.0000	0.5912	-0.7487	-0.4793	-0.0496	0.1810	0.0859	0.1103	0.4120	-0.3707	-0.0276	0.0075	-0.0000	1.3213	-12.8211	-3.6467	-0.2974	0.0808	-0.0002
1196.4510	-0.0000	-1.5723	0.0001	-1.5708	-0.0000	-0.0000	0.0000	0.0487	0.0001	-0.0001	0.0000	0.0000	0.7312	-0.3603	-0.5502	-0.0221	0.1644	0.0628	0.1103	0.3870	-0.3736	-0.0278	0.0076	-0.0000	1.3213	-12.9067	-3.6759	-0.2996	0.0814	-0.0002
1196.4610	-0.0000	-1.5719	0.0001	-1.5708	-0.0000	-0.0000	-0.0000	0.0402	0.0001	-0.0001	0.0000	0.0000	0.7825	-0.3081	-0.5370	-0.0223	0.1539	0.0535	0.1103	0.3671	-0.3758	-0.0280	0.0076	-0.0000	1.3213	-12.9668	-3.6972	-0.3014	0.0819	-0.0002
1196.4710	0.0000	-1.5715	0.0001	-1.5708	-0.0000	-0.0000	-0.0000	0.0331	0.0001	-0.0001	0.0000	0.0000	0.6255	-0.2409	-0.5066	-0.0376	0.1743	0.0834	0.1103	0.3483	-0.3774	-0.0281	0.0076	-0.0000	1.3213	-13.0131	-3.7133	-0.3026	0.0822	-0.0002
1196.4830	-0.0000	-1.5712	0.0001	-1.5708	-0.0000	-0.0000	-0.0000	0.0254	0.0001	-0.0001	0.0000	0.0000	0.8162	-0.3911	-0.6280	-0.0756	0.1685	0.0593	0.1103	0.3267	-0.3790	-0.0282	0.0077	-0.0000	1.3213	-13.0569	-3.7290	-0.3037	0.0825	-0.0002
1196.4930	-0.0000	-1.5710	0.0001	-1.5708	-0.0000	0.0000	0.0000	0.0179	0.0000	-0.0001	0.0000	0.0000	0.8459	-0.2909	-0.5441	-0.0477	0.2149	0.0753	0.1103	0.3099	-0.3797	-0.0283	0.0077	-0.0000	1.3213	-13.0798	-3.7355	-0.3042	0.0827	-0.0002
1196.5050	-0.0000	-1.5709	0.0001	-1.5708	0.0000	-0.0000	0.0000	0.0084	-0.0007	-0.0001	0.0000	0.0000	0.6719	-0.0874	-0.5416	-0.0723	0.2039	0.0930	0.1103	0.2370	-0.3802	-0.0283	0.0077	-0.0000	1.3213	-13.0956	-3.7408	-0.3046	0.0828	-0.0002
1196.5150	0.0000	-1.5709	0.0001	-1.5708	-0.0000	0.0000	0.0001	0.0011	-0.0012	-0.0001	0.0000	0.0000	0.5822	-0.8108	-0.4674	-0.0197	0.1902	0.0828	0.1103	-0.7299	-0.3803	-0.0283	0.0077	-0.0000	1.3213	-13.0996	-3.7412	-0.3047	0.0828	-0.0002
1196.5270	0.0000	-1.5710	0.0001	-1.5708	-0.0000	0.0000	0.0000	-0.0036	0.0025	-0.0001	0.0000	0.0000	0.4514	0.2011	-0.2093	-0.0208	0.1681	0.0734	0.0000	0.0018	0.0006	0.0000	-0.0000	-0.0000	0.0000	0.0219	0.0064	0.0005	-0.0001	-0.0000
1196.5370	0.0000	-1.5710	0.0000	-1.5708	0.0000	0.0000	0.0000	0.0011	-0.0026	-0.0002	0.0000	0.0000	0.4055	-0.2135	-0.1638	0.0011	0.1708	0.0636	-0.0000	0.0018	0.0006	0.0000	-0.0000	-0.0000	-0.0000	0.0214	0.0062	0.0004	-0.0001	-0.0000
1196.5470	-0.0000	-1.5710	-0.0000	-1.5708	-0.0000	-0.0000	-0.0001	-0.0023	-0.0003	-0.0002	0.0000	0.0000	0.2893	0.1917	-0.0462	-0.0009	0.1519	0.0804	0.0000	0.0024	0.0010	0.0001	-0.0000	-0.0000	0.0000	0.0283	0.0099	0.0008	-0.0002	-0.0000
1196.5590	-0.0000	-1.5711	-0.0001	-1.5708	-0.0000	0.0000	-0.0001	-0.0013	-0.0018	-0.0001	0.0000	0.0000	0.2240	0.2803	0.0293	-0.0025	0.1668	0.0717	-0.0000	0.0032	0.0016	0.0001	-0.0000	0.0000	-0.0000	0.0378	0.0156	0.0013	-0.0003	0.0000
1196.5690	0.0000	-1.5711	-0.0001	-1.5708	-0.0000	-0.0000	-0.0001	-0.0016	-0.0009	-0.0001	0.0000	0.0000	0.2176	0.2714	0.0084	0.0218	0.1631	0.0670	0.0000	0.0036	0.0018	0.0001	-0.0000	-0.0000	0.0000	0.0429	0.0177	0.0015	-0.0004	-0.0000
1196.5810	-0.0000	-1.5711	-0.0001	-1.5708	0.0000	-0.0000	-0.0001	-0.0005	-0.0002	-0.0001	0.0000	0.0000	0.3155	0.4099	0.0269	0.0298	0.1728	0.1083	0.0000	0.0035	0.0017	0.0001	-0.0000	-0.0000	0.0000	0.0414	0.0172	0.0015	-0.0004	-0.0000
1196.5910	-0.0000	-1.5711	-0.0001	-1.5708	0.0000	0.0000	-0.0001	0.0002	-0.0001	-0.0001	0.0000	0.0000	0.2692	0.3126	0.0217	0.0277	0.2097	0.0799	-0.0000	0.0034	0.0017	0.0001	-0.0000	0.0000	-0.0000	0.0407	0.0165	0.0014	-0.0004	0.0000
1196.6030	0.0000	-1.5711	-0.0001	-1.5709	0.0000	-0.0000	-0.0001	0.0002	0.0000	-0.0000	0.0000	0.0000	0.1300	0.3744	0.0044	0.0480	0.1694	0.0617	0.0000	0.0031	0.0014	0.0001	-0.0000	0.0000	0.0000	0.0371	0.0139	0.0011	-0.0003	0.0000
1196.6130	-0.0000	-1.5710	-0.0001	-1.5709	0.0000	-0.0000	-0.0001	0.0004	0.0003	0.0000	0.0000	0.0000	0.2897	0.4936	0.0105	-0.0017	0.1804	0.0821	0.0000	0.0030	0.0014	0.0001	-0.0000	0.0000	0.0000	0.0361	0.0139	0.0011	-0.0003	0.0000
1196.6250	-0.0000	-1.5711	-0.0001	-1.5708	0.0000	-0.0000	-0.0001	0.0003	0.0002	0.0000	0.0000	0.0000	0.1771	0.6231	0.0617	0.0404	0.1504	0.0813	-0.0041	0.0662	0.0157	0.0012	-0.0003	0.0000	-0.0491	0.5246	0.1541	0.0125	-0.0034	0.0000
1196.6350	-0.0000	-1.5711	-0.0001	-1.5708	-0.0000	-0.0000	-0.0001	0.0004	0.0002	0.0000	0.0000	0.0000	0.1441	0.7161	0.0443	0.0134	0.1614	0.1020	-0.0041	0.1020	0.0156	0.0012	-0.0003	0.0000	-0.0491	0.5226	0.1531	0.0124	-0.0034	0.0000
1196.6450	0.0000	-1.5710	-0.0000	-1.5708	-0.0000	-0.0000	-0.0001	0.0009	0.0001	0.0000	0.0000	0.0000	0.1954	0.7770	0.0281	0.0243	0.1495	0.0823	-0.0041	0.1381	0.0156	0.0012	-0.0003	0.0000	-0.0491	0.5241	0.1537	0.0125	-0.0034	0.0000
1196.6570	-0.0000	-1.5710	-0.0001	-1.5708	0.0000	-0.0000	-0.0001	0.0016	0.0002	0.0000	0.0000	0.0000	0.2418	0.7539	0.0367	0.0364	0.1880	0.0832	-0.0041	0.1805	0.0152	0.0011	-0.0003	0.0000	-0.0491	0.5160	0.1495	0.0122	-0.0033	0.0000
1196.6670	0.0000	-1.5710	-0.0000	-1.5708	0.0000	0.0000	-0.0001	0.0025	0.0003	0.0000	0.0000	0.0000	0.3215	0.7680	0.0573	0.0233	0.1632	0.0606	-0.0041	0.2161	0.0151	0.0011	-0.0003	0.0000	-0.0491	0.5114	0.1490	0.0122	-0.0033	0.0000
1196.6770	0.0000	-1.5710	0.0000	-1.5708	-0.0000	0.0000	-0.0001	0.0031	0.0007	0.0000	0.0000	0.0000	0.1766	0.7408	-0.0328	0.0410	0.1681	0.0617	-0.0041	0.2521	0.0150	0.0011	-0.0003	0.0000	-0.0491	0.5123	0.1479	0.0120	-0.0033	0.0000
1196.6870	-0.0000	-1.5709	0.0000	-1.5708	-0.0000	0.0000	-0.0001	0.0038	0.0006	0.0000	0.0000	0.0000	0.3909	0.7375	-0.0418	0.0305	0.1550	0.0739	-0.0041	0.2876	0.0149	0.0011	-0.0003	0.0000	-0.0491	0.5077	0.1463	0.0118	-0.0032	0.0000
1196.6970	0.0000	-1.5709	-0.0000	-1.5708	-0.0000	-0.0000	-0.0000	0.0042	0.0003	0.0001	0.0000	0.0000	0.2090	0.6566	-0.0750	0.0156	0.1894	0.0824	-0.0041	0.3231	0.0147	0.0011	-0.0003	0.0000	-0.0491	0.5018	0.1443	0.0118	-0.0032	0.0000
1196.7070	-0.0000	-1.5708	0.0000	-1.5708	-0.0000	-0.0000	-0.0000	0.0038	0.0002	0.0001	0.0000	0.0000	0.2734	0.7643	-0.0422	0.0216	0.1742	0.0935	-0.0041	0.3586	0.0145	0.0011	-0.0003	0.0000	-0.0491	0.4964	0.1428	0.0116	-0.0032	0.0000
1196.7190	-0.0000	-1.5708	-0.0000	-1.5708	-0.0000	-0.0000	-0.0000	0.0031	0.0002	0.0001	0.0000	0.0000	0.3087	1.0710	-0.0596	0.0168	0.1444	0.0661	-0.0046	0.4069	0.0160	0.0012	-0.0003	0.0000	-0.0549	0.5484	0.1570	0.0128	-0.0035	0.0000
1196.7290	0.0000	-1.5708	-0.0000	-1.5708	0.0000	-0.0000	-0.0000	0.0029	0.0001	0.0001	0.0000	0.0000	0.2178	1.1559	0.0355	0.0303	0.1583	0.0679	-0.0082	0.5146	0.0286	0.0021	-0.0006	0.0000	-0.0981	0.9795	0.2810	0.0229	-0.0062	0.0000
1196.7390	-0.0000	-1.5708	-0.0001	-1.5708	0.0000	-0.0000	-0.0000	0.0038	-0.0001	0.0001	0.0000	0.0000	0.1987	1.1613	0.0257	0.0091	0.1758	0.0732	-0.0082	0.5861	0.0284	0.0021	-0.0006	0.0000	-0.0981	0.9760	0.2794	0.0228	-0.0062	0.0000
1196.7490	0.0000	-1.5708	-0.0001	-1.5708	0.0000	0.0000	-0.0000	0.0042	-0.0001	0.0001	0.0000	0.0000	0.1769	1.4150	0.0684	0.0090	0.1631	0.0759	-0.0082	0.6575	0.0284	0.0021	-0.0006	0.0000	-0.0981	0.9720	0.2794	0.0227	-0.0062	0.0000
1196.7590	-0.0000	-1.5707	-0.0001	-1.5708	0.0000	-0.0000	-0.0000	0.0052	-0.0003	0.0001	0.0000	0.0000	0.1685	1.4412	0.0936	0.0479	0.1743	0.0789	-0.0082	0.7291	0.0283	0.0021	-0.0006	0.0000	-0.0981	0.9705	0.2789	0.0227	-0.0062	0.0000
1196.7690	-0.0000	-1.5707	-0.0001	-1.5708	0.0000	-0.0000	-0.0000	0.0063	-0.0002	0.0001	0.0000	0.0000	0.2156	1.4926	0.1174	0.0282	0.1580	0.0628	-0.0082	0.7999	0.0279	0.0021	-0.0006	0.0000	-0.0981	0.9594	0.2748	0.0225	-0.0061	0.0000
1196.7810	-0.0000	-1.5706	-0.0001	-1.5708	0.0000	-0.0000	-0.0000	0.0078	-0.0002	0.0001	0.0000	0.0000	0.2333	1.5175	0.0960	0.0315	0.1765	0.0812	-0.0082	0.8853	0.0277	0.0021	-0.0006	0.0000	-0.0981	0.9509	0.2722	0.0222	-0.0060	0.0000
1196.7910	-0.0000	-1.5705	-0.0001	-1.5708	0.0000	-0.0000	-0.0000	0.0095	-0.0001	0.0000	0.0000	0.0000	0.0883	1.3038	0.1140	0.0393	0.1753	0.0899	-0.0082	0.9563	0.0275	0.0021	-0.0006	0.0000	-0.0981	0.9419	0.2701	0.0221	-0.0060	0.0000
1196.8010	0.0000	-1.5704	-0.0001	-1.5708	-0.0000	0.0000	-0.0000	0.0105	-0.0001	0.0000	0.0000	0.0000	0.1771	1.2350	0.1507	0.0305	0.1788	0.0676	-0.0082	1.0268	0.0268	0.0020	-0.0005	0.0000	-0.0981	0.9270	0.2640	0.0216	-0.0059	0.0000
1196.8130	-0.0000	-1.5702	-0.0001	-1.5708	0.0000	-0.0000	-0.0000	0.0115	-0.0001	0.0000	0.0000	0.0000	0.0600	1.2115	0.0798	0.0420	0.1608	0.0839	-0.0082	1.1114	0.0262	0.0020	-0.0005	0.0000	-0.0981	0.9098	0.2577	0.0211	-0.0057	0.0000
1196.8230	-0.0000	-1.5701	0.0000	-1.5708	0.0000	-0.0000	-0.0000	0.0120	0.0001	0.0000	0.0000	0.0000	0.0877	1.2261	0.0998	0.0390	0.1866	0.0641	-0.0122	1.2371	0.0396	0.0030	-0.0008	0.0000	-0.1466	1.3760	0.3896	0.0318	-0.0086	0.0000
1196.8350	0.0000	-1.5700	-0.0000	-1.5708	0.0000	0.0000	-0.0000	0.0127	0.0001	0.0000	0.0000	0.0000	0.0867	1.0690	0.1146	0.0370	0.1696	0.0661	-0.0122	1.3643	0.0390	0.0029	-0.0008	0.0000	-0.1466	1.3580	0.3835	0.0314	-0.0085	0.0000
1196.8450	0.0000	-1.5698	-0.0000	-1.5708	0.0000	-0.0000	-0.0000	0.0133	0.0003	-0.0000	0.0000	0.0000	0.0719	1.0729	0.1228	0.0341	0.1525	0.0925	-0.0122	1.4700	0.0384	0.0029	-0.0008	0.0000	-0.1466	1.3393	0.3775	0.0310	-0.0084	0.0000
1196.8550	0.0000	-1.5697	-0.0000	-1.5708	-0.0000	0.0000	-0.0000	0.0134	0.0003	-0.0000	0.0000	0.0000	0.1683	0.9657	0.0427	0.0297	0.1772	0.0904	-0.0122	1.4968	0.0377	0.0028	-0.0008	0.0000	-0.1466	1.3240	0.3712	0.0303	-0.0082	0.0000
1196.8670	0.0000	-1.5696	-0.0000	-1.5708	0.0000	0.0000	-0.0000	0.0127	0.0003	0.0000	0.0000	0.0000	0.2725	1.0639	0.0981	0.0508	0.1653	0.0852	-0.0122	1.4973	0.0371	0.0028	-0.0008	0.0000	-0.1466	1.3053	0.3651	0.0299	-0.0081	0.0000
1196.8770	-0.0000	-1.5694	0.0000	-1.5708	0.0000	0.0000	-0.0000	0.0128	0.0003	0.0000	0.0000	0.0000	0.2690	1.0869	0.0839	0.0449	0.1790	0.0898	-0.0122	1.4976	0.0364	0.0027	-0.0007	0.0000	-0.1466	1.2893	0.3580	0.0293	-0.0080	0.0000
1196.8890	-0.0000	-1.5693	-0.0000	-1.5708	-0.0000	0.0000	-0.0000	0.0129	0.0002	0.0000	0.0000	0.0000	0.2745	1.0620	0.0417	0.0386	0.1713	0.0840	-0.0122	1.4975	0.0356	0.0027	-0.0007	0.0000	-0.1466	1.2644	0.3498	0.0287	-0.0078	0.0000
1196.8990	-0.0000	-1.5691	-0.0000	-1.5708	-0.0000	-0.0000	-0.0000	0.0128	0.0002	0.0000	0.0000	0.0000	0.2428	1.2125	0.0696	0.0541	0.1753	0.0514	-0.0122	1.4982	0.0352	0.0026	-0.0007	0.0000	-0.1466	1.2526	0.3468	0.0285	-0.0077	0.0000
1196.9090	-0.0000	-1.5691	0.0000	-1.5708	-0.0000	0.0000	-0.0000	0.0130	0.0001	0.0000	0.0000	0.0000	0.2832	1.2704	0.1064	0.0463	0.1761	0.0935	-0.0122	1.4986	0.0347	0.0026	-0.0007	0.0000	-0.1466	1.2386	0.3416	0.0281	-0.0076	0.0000
1196.9210	-0.0000	-1.5689	-0.0000	-1.5708	-0.0000	0.0000	-0.0000	0.0135	0.0001	0.0001	0.0000	0.0000	0.1843	1.3261	0.1161	0.0299	0.1601	0.0820	-0.0162	1.5391	0.0480	0.0036	-0.0010	0.0000	-0.1946	1.6974	0.4723	0.0386	-0.0105	0.0000
1196.9310	-0.0000	-1.5687	-0.0000	-1.5708	-0.0000	-0.0000	-0.0000	0.0156	0.0001	0.0000	0.0000	0.0000	0.2447	1.3597	0.1392	0.0319	0.1790	0.0791	-0.0162	1.5394	0.0472	0.0036	-0.0010	0.0000	-0.1946	1.6752	0.4649	0.0383	-0.0104	0.0000
1196.9410	0.0000	-1.5686	-0.0000	-1.5708	-0.0000	0.0000	-0.0000	0.0160	0.0001	0.0000	0.0000	0.0000	0.2423	1.5152	0.0798	0.0417	0.1613	0.0781	-0.0162	1.5405	0.0468	0.0035	-0.0010	0.0000	-0.1946	1.6622	0.4607	0.0380	-0.0103	0.0000
1196.9510	0.0000	-1.5684	-0.0000	-1.5708	0.0000	0.0000	-0.0000	0.0177	-0.0000	0.0000	0.0000	0.0000	0.2152	1.4812	0.1700	0.0493	0.1910	0.0749	-0.0162	1.5407	0.0460	0.0035	-0.0009	0.0000	-0.1946	1.6382	0.4525	0.0373	-0.0101	0.0000
1196.9610	0.0000	-1.5682	-0.0001	-1.5708	-0.0000	0.0000	-0.0000	0.0194	-0.0000	0.0000	0.0000	0.0000	0.1653	1.3958	0.1189	0.0423	0.1530	0.0778	-0.0162	1.5413	0.0454	0.0034	-0.0009	0.0000	-0.1946	1.6197	0.4468	0.0368	-0.0100	0.0000
1196.9710	-0.0000	-1.5680	-0.0001	-1.5708	-0.0000	0.0000	-0.0000	0.0214	-0.0000	0.0000	0.0000	0.0000	0.1503	1.3376	0.0895	0.0531	0.1633	0.0865	-0.0162	1.5410	0.0443	0.0033	-0.0009	0.0000	-0.1946	1.5896	0.4355	0.0359	-0.0097	0.0000
1196.9830	-0.0000	-1.5678	-0.0000	-1.5708	-0.0000	0.0000	-0.0000	0.0227	-0.0000	0.0000	0.0000	0.0000	0.1037	1.1470	0.1126	0.0322	0.1727	0.0549	-0.0162	1.5411	0.0434	0.0033	-0.0009	0.0000	-0.1946	1.5591	0.4267	0.0352	-0.0096	0.0000
1196.9930	0.0000	-1.5675	-0.0001	-1.5708	-0.0000	0.0000	-0.0000	0.0242	-0.0000	0.0000	0.0000	0.0000	0.0633	1.0629	0.1583	0.0457	0.1545	0.0866	-0.0162	1.5410	0.0422	0.0032	-0.0009	0.0000	-0.1946	1.5316	0.4150	0.0343	-0.0093	0.0000
1197.0030	0.0000	-1.5673	-0.0001	-1.5708	0.0000	-0.0000	-0.0000	0.0258	-0.0000	0.0000	0.0000	0.0000	0.0923	1.0468	0.1767	0.0483	0.1628	0.0753	-0.0162	1.5401	0.0409	0.0031	-0.0008	0.0000	-0.1946	1.4945	0.4027	0.0334	-0.0091	0.0000
1197.0130	-0.0000	-1.5670	-0.0001	-1.5708	-0.0000	-0.0000	-0.0000	0.0260	-0.0000	0.0000	0.0000	0.0000	0.1666	0.9994	0.2095	0.0528	0.1809	0.0836	-0.0162	1.5397	0.0399	0.0030	-0.0008	0.0000	-0.1946	1.4637	0.3925	0.0326	-0.0088	0.0000
1197.0250	0.0000	-1.5666	-0.0000	-1.5708	0.0000	0.0000	-0.0000	0.0261	0.0000	0.0000	0.0000	0.0000	0.0844	1.1878	0.2137	0.0317	0.1365	0.0784	-0.0202	1.5785	0.0522	0.0040	-0.0011	0.0000	-0.2418	1.8927	0.5134	0.0426	-0.0115	0.0000
1197.0350	0.0000	-1.5664	-0.0000	-1.5708	0.0000	0.0000	-0.0000	0.0279	0.0001	0.0000	0.0000	0.0000	0.1492	0.9821	0.1706	0.0493	0.1690	0.0972	-0.0202	1.5780	0.0507	0.0038	-0.0010	0.0000	-0.2418	1.8540	0.4985	0.0413	-0.0112	0.0000
1197.0470	0.0000	-1.5660	-0.0000	-1.5708	0.0000	-0.0000	-0.0000	0.0290	0.0003	0.0000	0.0000	0.0000	0.1579	0.9904	0.1655	0.0231	0.1840	0.0893	-0.0202	1.5778	0.0492	0.0037	-0.0010	0.0000	-0.2418	1.8122	0.4842	0.0403	-0.0109	0.0000
1197.0570	-0.0000	-1.5657	0.0000	-1.5708	0.0000	-0.0000	-0.0000	0.0293	0.0003	0.0000	0.0000	0.0000	0.1963	1.0707	0.1491	0.0368	0.1817	0.0600	-0.0202	1.5776	0.0480	0.0037	-0.0010	0.0000	-0.2418	1.7767	0.4724	0.0394	-0.0107	0.0000
1197.0690	0.0000	-1.5653	-0.0000	-1.5708	0.0000	-0.0000	-0.0000	0.0305	0.0002	0.0000	0.0000	0.0000	0.2816	1.1342	0.0439	0.0444	0.1856	0.0830	-0.0202	1.5768	0.0464	0.0035	-0.0010	0.0000	-0.2418	1.7288	0.4561	0.0382	-0.0103	0.0000
1197.0790	0.0000	-1.5651	-0.0000	-1.5708	-0.0000	-0.0000	-0.0000	0.0324	0.0002	0.0000	0.0000	0.0000	0.2280	1.1245	0.1053	0.0452	0.1796	0.0640	-0.0202	1.5768	0.0452	0.0035	-0.0009	0.0000	-0.2418	1.6955	0.4444	0.0373	-0.0101	0.0000
1197.0910	-0.0000	-1.5647	-0.0000	-1.5708	-0.0000	0.0000	-0.0000	0.0347	0.0002	0.0000	0.0000	0.0000	0.2619	1.0508	0.1043	0.0220	0.1802	0.0894	-0.0202	1.5755	0.0433	0.0033	-0.0009	0.0000	-0.2418	1.6414	0.4258	0.0357	-0.0097	0.0000
1197.1010	-0.0000	-1.5643	-0.0000	-1.5708	-0.0000	0.0000	-0.0000	0.0347	0.0001	0.0000	0.0000	0.0000	0.2779	1.3217	0.1281	0.0473	0.1599	0.0939	-0.0202	1.5750	0.0420	0.0032	-0.0009	0.0000	-0.2418	1.6020	0.4130	0.0348	-0.0094	0.0000
1197.1110	-0.0000	-1.5640	-0.0000	-1.5708	-0.0000	-0.0000	-0.0000	0.0357	0.0001	0.0000	0.0000	0.0000	0.2321	1.3376	0.1293	0.0131	0.1799	0.0746	-0.0202	1.5742	0.0405	0.0031	-0.0008	0.0000	-0.2418	1.5596	0.3983	0.0337	-0.0091	0.0000
1197.1210	0.0000	-1.5636	-0.0000	-1.5708	-0.0000	-0.0000	-0.0000	0.0372	0.0001	0.0000	0.0000	0.0000	0.1469	1.3526	0.0911	0.0607	0.1600	0.0878	-0.0240	1.6116	0.0523	0.0040	-0.0011	0.0000	-0.2880	1.9735	0.5149	0.0432	-0.0117	0.0001
1197.1310	0.0000	-1.5632	-0.0000	-1.5708	0.0000	0.0000	-0.0000	0.0388	0.0001	0.0000	0.0000	0.0000	0.1876	1.3587	0.1529	0.0428	0.1959	0.0799	-0.0240	1.6105	0.0504	0.0039	-0.0011	0.0000	-0.2880	1.9220	0.4959	0.0418	-0.0113	0.0001
1197.1410	0.0000	-1.5628	-0.0001	-1.5708	-0.0000	-0.0000	-0.0000	0.0392	0.0001	0.0000	0.0000	0.0000	0.2425	1.5265	0.1050	0.0790	0.1829	0.0859	-0.0240	1.6103	0.0491	0.0038	-0.0010	0.0000	-0.2880	1.8801	0.4827	0.0408	-0.0111	0.0001
1197.1530	0.0000	-1.5624	-0.0001	-1.5708	0.0000	0.0000	-0.0000	0.0420	0.0001	0.0000	0.0000	0.0000	0.1766	1.6017	0.1327	0.0302	0.1775	0.0676	-0.0240	1.6088	0.0469	0.0036	-0.0010	0.0000	-0.2880	1.8162	0.4612	0.0392	-0.0106	0.0001
1197.1630	0.0001	-1.5619	-0.0000	-1.5708	-0.0000	-0.0000	-0.0000	0.0451	0.0001	0.0000	0.0000	0.0000	0.1439	1.4295	0.1343	0.0426	0.1772	0.1095	-0.0240	1.6073	0.0448	0.0035	-0.0009	0.0000	-0.2880	1.7591	0.4406	0.0374	-0.0101	0.0001
1197.1730	0.0000	-1.5615	-0.0000	-1.5708	0.0000	0.0000	-0.0000	0.0474	0.0000	0.0000	0.0000	0.0000	-0.0102	1.4378	0.1827	0.0528	0.1513	0.0668	-0.0240	1.6062	0.0431	0.0034	-0.0009	0.0000	-0.2880	1.7072	0.4242	0.0362	-0.0098	0.0001
1197.1830	-0.0000	-1.5610	-0.0001	-1.5708	-0.0000	0.0000	-0.0000	0.0498	-0.0000	0.0000	0.0000	0.0000	0.0440	1.2701	0.1520	0.0533	0.1745	0.1092	-0.0240	1.6043	0.0409	0.0032	-0.0009	0.0000	-0.2880	1.6445	0.4021	0.0345	-0.0093	0.0001
1197.1950	0.0000	-1.5604	-0.0000	-1.5708	-0.0000	-0.0000	-0.0000	0.0507	-0.0000	0.0000	0.0000	0.0000	0.1502	1.2448	0.1767	0.0299	0.1827	0.1013	-0.0240	1.6017	0.0383	0.0030	-0.0008	0.0000	-0.2880	1.5668	0.3765	0.0325	-0.0088	0.0001
1197.2050	-0.0000	-1.5598	-0.0001	-1.5708	0.0000	-0.0000	-0.0000	0.0520	-0.0000	0.0000	0.0000	0.0000	0.1653	1.3146	0.2189	0.0520	0.1959	0.0745	-0.0240	1.5997	0.0360	0.0029	-0.0008	0.0000	-0.2880	1.5041	0.3540	0.0307	-0.0083	0.0001
1197.2150	-0.0000	-1.5593	-0.0000	-1.5708	-0.0000	-0.0000	-0.0000	0.0533	0.0001	0.0000	0.0000	0.0000	0.1347	1.2810	0.1777	0.0680	0.1578	0.0680	-0.0240	1.5971	0.0336	0.0027	-0.0007	0.0000	-0.2880	1.4348	0.3301	0.0290	-0.0079	0.0001
1197.2270	-0.0000	-1.5586	0.0000	-1.5708	-0.0000	0.0000	-0.0000	0.0555	0.0007	0.0000	0.0000	0.0000	0.1377	1.1306	0.1239	0.0558	0.1810	0.0900	-0.0278	1.6317	0.0435	0.0035	-0.0009	0.0000	-0.3331	1.7969	0.4277	0.0371	-0.0100	0.0001
1197.2370	0.0000	-1.5580	-0.0000	-1.5708	0.0000	-0.0000	-0.0000	0.0592	0.0006	0.0000	0.0000	0.0000	0.0747	0.9059	0.1414	0.0169	0.1760	0.0958	-0.0278	1.6294	0.0409	0.0033	-0.0009	0.0000	-0.3330	1.7246	0.4028	0.0350	-0.0095	0.0001
1197.2490	-0.0000	-1.5573	0.0000	-1.5708	0.0000	-0.0000	-0.0000	0.0593	0.0004	0.0000	0.0000	0.0000	0.1953	1.0088	0.0728	0.0416	0.1733	0.0798	-0.0278	1.6264	0.0378	0.0030	-0.0008	0.0000	-0.3330	1.6343	0.3716	0.0326	-0.0088	0.0001
1197.2590	-0.0000	-1.5567	-0.0000	-1.5708	-0.0000	-0.0000	-0.0000	0.0588	0.0003	0.0000	0.0000	0.0000	0.1882	1.1546	0.1306	0.0380	0.1839	0.0756	-0.0278	1.6243	0.0355	0.0029	-0.0008	0.0000	-0.3330	1.5645	0.3488	0.0310	-0.0084	0.0001
1197.2710	0.0000	-1.5560	-0.0000	-1.5708	0.0000	0.0000	-0.0000	0.0608	0.0002	0.0000	0.0000	0.0000	0.2750	1.4629	0.1321	0.0438	0.1926	0.0799	-0.0278	1.6210	0.0321	0.0026	-0.0007	0.0000	-0.3330	1.4709	0.3163	0.0285	-0.0077	0.0001
1197.2810	0.0000	-1.5554	-0.0000	-1.5708	-0.0000	-0.0000	-0.0000	0.0656	0.0002	0.0000	0.0000	0.0000	0.2505	1.1266	0.0888	0.0201	0.1956	0.0795	-0.0278	1.6184	0.0296	0.0024	-0.0007	0.0000	-0.3330	1.3950	0.2908	0.0264	-0.0071	0.0001
1197.2910	-0.0000	-1.5547	0.0000	-1.5708	-0.0000	-0.0000	-0.0000	0.0686	0.0001	0.0000	0.0000	0.0000	0.1481	0.8801	0.1117	0.0385	0.1821	0.0700	-0.0278	1.6153	0.0267	0.0023	-0.0006	0.0000	-0.3330	1.3119	0.2632	0.0243	-0.0065	0.0001
1197.3010	0.0000	-1.5540	-0.0000	-1.5708	-0.0000	0.0000	-0.0000	0.0674	0.0001	0.0000	0.0000	0.0000	0.1077	1.0584	0.1102	0.0318	0.1789	0.0921	-0.0278	1.6122	0.0239	0.0021	-0.0006	0.0000	-0.3330	1.2305	0.2347	0.0221	-0.0060	0.0001
1197.3110	-0.0000	-1.5533	-0.0000	-1.5708	0.0000	0.0000	-0.0000	0.0663	0.0000	0.0000	0.0000	0.0000	0.1005	1.3974	0.1377	0.0330	0.1909	0.0577	-0.0278	1.6083	0.0206	0.0018	-0.0005	0.0000	-0.3329	1.1384	0.2026	0.0197	-0.0053	0.0001
1197.3230	0.0000	-1.5525	-0.0000	-1.5708	0.0000	0.0000	-0.0000	0.0698	0.0000	0.0000	0.0000	0.0000	0.2545	1.3568	0.1413	0.0328	0.1822	0.0701	-0.0315	1.6410	0.0299	0.0025	-0.0007	0.0000	-0.3767	1.4740	0.2938	0.0272	-0.0073	0.0001
1197.3330	-0.0000	-1.5518	0.0000	-1.5707	-0.0000	-0.0000	-0.0000	0.0735	0.0000	0.0000	0.0000	0.0000	0.1389	1.1572	0.1212	0.0122	0.1694	0.0706	-0.0315	1.6379	0.0267	0.0023	-0.0006	0.0000	-0.3767	1.3852	0.2624	0.0248	-0.0067	0.0001
1197.3430	0.0000	-1.5510	-0.0000	-1.5708	-0.0000	-0.0000	-0.0000	0.0744	0.0000	0.0000	0.0000	0.0000	0.1092	1.3302	0.1279	0.0317	0.1813	0.0829	-0.0315	1.6344	0.0235	0.0021	-0.0006	0.0000	-0.3767	1.2923	0.2313	0.0224	-0.0060	0.0001
1197.3530	-0.0000	-1.5502	-0.0000	-1.5708	0.0000	-0.0000	-0.0000	0.0749	0.0000	0.0000	0.0000	0.0000	0.1738	1.4897	0.1472	-0.0042	0.1720	0.0995	-0.0314	1.6308	0.0202	0.0019	-0.0005	0.0000	-0.3766	1.1991	0.1992	0.0200	-0.0054	0.0001
1197.3630	0.0000	-1.5495	-0.0000	-1.5708	0.0000	0.0000	-0.0000	0.0783	0.0000	0.0000	0.0000	0.0000	0.1524	1.5685	0.1265	0.0421	0.1838	0.0675	-0.0314	1.6272	0.0170	0.0016	-0.0004	0.0000	-0.3766	1.1049	0.1673	0.0175	-0.0047	0.0001
1197.3750	0.0000	-1.5485	-0.0001	-1.5708	0.0000	-0.0000	-0.0000	0.0839	-0.0000	0.0000	0.0000	0.0000	0.2496	1.2518	0.1520	0.0378	0.1577	0.0754	-0.0314	1.6221	0.0128	0.0013	-0.0004	0.0000	-0.3766	0.9830	0.1263	0.0143	-0.0038	0.0001
1197.3850	-0.0000	-1.5477	-0.0000	-1.5708	0.0000	-0.0000	-0.0000	0.0853	-0.0001	0.0000	0.0000	0.0000	0.1583	1.1887	0.1641	0.0382	0.2000	0.0889	-0.0314	1.6173	0.0090	0.0011	-0.0003	0.0000	-0.3765	0.8747	0.0886	0.0114	-0.0030	0.0001
1197.3950	-0.0000	-1.5468	-0.0001	-1.5708	-0.0000	0.0000	-0.0000	0.0842	-0.0001	0.0000	0.0000	0.0000	0.0846	1.4319	0.1769	0.0432	0.1739	0.0718	-0.0314	1.6129	0.0055	0.0008	-0.0002	0.0000	-0.3765	0.7711	0.0538	0.0087	-0.0023	0.0001
1197.4070	-0.0000	-1.5457	-0.0000	-1.5708	-0.0000	-0.0000	-0.0000	0.0892	0.0010	0.0000	0.0000	0.0000	0.0880	1.3507	0.0939	0.0178	0.1788	0.1054	-0.0314	1.6070	0.0007	0.0005	-0.0001	0.0000	-0.3765	0.6388	0.0073	0.0052	-0.0013	0.0001
1197.4170	-0.0000	-1.5448	0.0000	-1.5708	-0.0000	0.0000	-0.0000	0.0932	0.0006	-0.0000	0.0000	0.0000	0.1624	1.0245	0.0966	0.0106	0.1605	0.1143	-0.0314	1.6014	-0.0033	0.0002	-0.0000	0.0000	-0.3764	0.5210	-0.0324	0.0020	-0.0005	0.0001
1197.4290	-0.0000	-1.5437	0.0000	-1.5708	0.0000	-0.0000	-0.0000	0.0931	0.0004	-0.0000	0.0000	0.0000	0.0809	1.1778	0.0419	0.0199	0.2003	0.0876	-0.0350	1.6302	0.0039	0.0007	-0.0002	0.0000	-0.4187	0.7991	0.0384	0.0079	-0.0021	0.0001
1197.4390	-0.0000	-1.5427	0.0000	-1.5708	0.0000	0.0000	-0.0000	0.0963	0.0003	-0.0000	0.0000	0.0000	0.0613	1.1008	0.0446	0.0342	0.1999	0.0704	-0.0350	1.6258	0.0001	0.0005	-0.0001	0.0000	-0.4186	0.6892	0.0012	0.0051	-0.0013	0.0001
1197.4510	0.0000	-1.5416	-0.0000	-1.5708	-0.0000	-0.0000	-0.0000	0.0998	0.0000	-0.0000	0.0000	0.0000	0.2093	0.8546	0.1197	0.0115	0.1835	0.0899	-0.0349	1.6190	-0.0050	0.0001	-0.0000	0.0000	-0.4186	0.5398	-0.0489	0.0013	-0.0003	0.0001
1197.4610	0.0000	-1.5406	-0.0000	-1.5708	-0.0000	0.0000	-0.0000	0.0957	0.0000	-0.0000	0.0000	0.0000	0.1564	1.4650	0.1125	-0.0010	0.1798	0.0875	-0.0349	1.6138	-0.0092	-0.0002	0.0001	0.0000	-0.4185	0.4208	-0.0902	-0.0018	0.0006	0.0001
1197.4710	-0.0000	-1.5396	-0.0000	-1.5708	0.0000	0.0000	-0.0000	0.1006	0.0001	-0.0000	0.0000	0.0000	0.0927	1.3279	0.0763	0.0170	0.1892	0.0705	-0.0349	1.6078	-0.0136	-0.0005	0.0001	0.0000	-0.4184	0.2929	-0.1340	-0.0053	0.0015	0.0001
1197.4830	-0.0000	-1.5383	-0.0000	-1.5708	-0.0000	0.0000	-0.0000	0.1060	0.0001	-0.0001	0.0000	0.0000	0.1250	1.0346	0.0214	0.0270	0.1805	0.0832	-0.0349	1.6005	-0.0191	-0.0009	0.0002	0.0000	-0.4184	0.1367	-0.1877	-0.0095	0.0027	0.0001
1197.4930	0.0000	-1.5373	0.0000	-1.5708	-0.0000	-0.0000	-0.0000	0.1058	0.0001	-0.0000	0.0000	0.0000	0.2142	1.3392	0.0125	0.0020	0.1780	0.0945	-0.0349	1.5943	-0.0237	-0.0012	0.0003	0.0000	-0.4183	0.0065	-0.2335	-0.0130	0.0036	0.0001
1197.5030	-0.0000	-1.5362	-0.0000	-1.5708	-0.0000	0.0000	-0.0000	0.1120	-0.0000	-0.0000	0.0000	0.0000	0.2899	0.9261	0.0141	0.0284	0.2024	0.0881	-0.0349	1.5882	-0.0282	-0.0015	0.0004	0.0000	-0.4182	-0.1238	-0.2771	-0.0164	0.0046	0.0001
1197.5130	-0.0000	-1.5352	-0.0000	-1.5708	-0.0000	-0.0000	-0.0000	0.1119	-0.0003	-0.0000	0.0000	0.0000	0.2106	1.0195	0.0862	0.0070	0.1924	0.0765	-0.0349	1.5813	-0.0329	-0.0018	0.0005	0.0000	-0.4182	-0.2625	-0.3241	-0.0199	0.0055	0.0001
1197.5230	0.0000	-1.5340	0.0000	-1.5708	-0.0000	0.0000	-0.0000	0.1101	-0.0002	-0.0000	0.0000	0.0000	0.2198	1.5772	0.0796	0.0195	0.1994	0.0836	-0.0383	1.6085	-0.0259	-0.0013	0.0004	0.0000	-0.4587	0.0044	-0.2553	-0.0141	0.0040	0.0001
1197.5350	-0.0000	-1.5327	0.0000	-1.5708	0.0000	-0.0000	-0.0000	0.1169	-0.0001	-0.0000	0.0000	0.0000	0.1409	1.3271	0.0459	0.0102	0.1768	0.1061	-0.0383	1.6005	-0.0319	-0.0017	0.0005	0.0000	-0.4586	-0.1669	-0.3141	-0.0186	0.0052	0.0001
1197.5450	-0.0000	-1.5315	-0.0000	-1.5708	-0.0000	0.0000	-0.0000	0.1197	-0.0001	-0.0000	0.0000	0.0000	0.1944	1.3504	0.0556	0.0131	0.1744	0.0917	-0.0383	1.5936	-0.0370	-0.0021	0.0006	0.0000	-0.4585	-0.3110	-0.3638	-0.0226	0.0063	0.0001
1197.5550	-0.0000	-1.5302	-0.0000	-1.5708	-0.0000	0.0000	-0.0000	0.1225	0.0001	-0.0000	0.0000	0.0000	0.1499	1.2745	0.0521	0.0123	0.1996	0.0708	-0.0383	1.5862	-0.0422	-0.0025	0.0007	0.0000	-0.4584	-0.4622	-0.4151	-0.0265	0.0073	0.0001
1197.5670	0.0000	-1.5288	-0.0000	-1.5708	-0.0000	-0.0000	-0.0000	0.1264	-0.0000	-0.0000	0.0000	0.0000	0.0393	1.0791	0.0733	0.0129	0.1677	0.0896	-0.0383	1.5773	-0.0484	-0.0029	0.0008	0.0000	-0.4583	-0.6427	-0.4765	-0.0312	0.0086	0.0001
1197.5770	-0.0000	-1.5275	0.0000	-1.5708	0.0000	-0.0000	-0.0000	0.1247	-0.0000	-0.0000	0.0000	0.0000	0.1867	1.5332	0.0720	0.0193	0.2000	0.0879	-0.0383	1.5694	-0.0539	-0.0033	0.0009	0.0000	-0.4582	-0.7998	-0.5298	-0.0353	0.0097	0.0001
1197.5870	-0.0000	-1.5262	0.0000	-1.5708	0.0000	0.0000	-0.0000	0.1304	-0.0000	-0.0000	0.0000	0.0000	0.2699	1.1994	0.0227	0.0285	0.1657	0.0757	-0.0382	1.5611	-0.0595	-0.0037	0.0010	0.0000	-0.4580	-0.9611	-0.5856	-0.0396	0.0109	0.0001
1197.5990	0.0000	-1.5247	-0.0000	-1.5708	-0.0000	0.0000	-0.0000	0.1320	0.0000	-0.0000	0.0000	0.0000	0.0646	1.3522	0.0599	0.0122	0.1836	0.0826	-0.0382	1.5511	-0.0663	-0.0042	0.0011	0.0000	-0.4579	-1.1557	-0.6525	-0.0447	0.0123	0.0001
1197.6090	-0.0000	-1.5233	0.0000	-1.5708	0.0000	-0.0000	-0.0000	0.1396	0.0001	-0.0000	0.0000	0.0000	0.1231	0.6815	0.0550	0.0115	0.1934	0.0786	-0.0382	1.5421	-0.0722	-0.0046	0.0013	0.0000	-0.4578	-1.3251	-0.7101	-0.0492	0.0135	0.0001
1197.6210	0.0000	-1.5216	0.0000	-1.5708	-0.0000	0.0000	-0.0000	0.1371	0.0000	-0.0000	0.0000	0.0000	0.2744	1.1850	0.0344	0.0096	0.1885	0.0826	-0.0414	1.5634	-0.0682	-0.0043	0.0012	0.0000	-0.4964	-1.1466	-0.6714	-0.0458	0.0126	0.0001
1197.6310	-0.0000	-1.5202	0.0000	-1.5708	0.0000	0.0000	-0.0000	0.1405	0.0002	-0.0000	0.0000	0.0000	0.1971	1.1100	0.0014	0.0396	0.1932	0.0933	-0.0414	1.5537	-0.0746	-0.0047	0.0013	0.0000	-0.4962	-1.3301	-0.7341	-0.0506	0.0139	0.0001
1197.6430	0.0000	-1.5185	0.0000	-1.5708	0.0000	-0.0000	-0.0000	0.1433	0.0001	-0.0000	0.0000	0.0000	0.1480	1.1089	0.0032	0.0168	0.1721	0.0757	-0.0414	1.5432	-0.0817	-0.0052	0.0014	0.0000	-0.4960	-1.5365	-0.8038	-0.0560	0.0154	0.0001
1197.6530	-0.0000	-1.5170	0.0000	-1.5708	-0.0000	-0.0000	-0.0000	0.1494	0.0001	-0.0000	0.0000	0.0000	0.1560	0.6522	0.0121	-0.0072	0.1763	0.0915	-0.0414	1.5334	-0.0882	-0.0057	0.0016	0.0000	-0.4959	-1.7215	-0.8676	-0.0610	0.0167	0.0001
1197.6630	-0.0000	-1.5156	0.0001	-1.5708	-0.0000	-0.0000	-0.0000	0.1477	0.0001	-0.0000	0.0000	0.0000	0.2373	0.9758	0.0088	0.0302	0.1933	0.0993	-0.0414	1.5239	-0.0944	-0.0061	0.0017	0.0000	-0.4957	-1.9020	-0.9290	-0.0656	0.0180	0.0001
1197.6750	0.0000	-1.5137	0.0000	-1.5708	-0.0000	-0.0000	-0.0000	0.1506	0.0001	0.0000	0.0000	0.0000	0.2241	1.2140	-0.0729	-0.0004	0.1832	0.0880	-0.0414	1.5118	-0.1024	-0.0067	0.0018	0.0000	-0.4955	-2.1283	-1.0077	-0.0718	0.0197	0.0001
1197.6850	-0.0000	-1.5122	0.0000	-1.5708	-0.0000	-0.0000	-0.0000	0.1536	0.0001	0.0000	0.0000	0.0000	0.2201	1.1753	-0.0574	-0.0018	0.1929	0.0626	-0.0414	1.5020	-0.1087	-0.0071	0.0019	0.0000	-0.4953	-2.3123	-1.0693	-0.0765	0.0210	0.0001
1197.6970	0.0000	-1.5103	-0.0000	-1.5708	-0.0000	0.0000	-0.0000	0.1593	0.0000	0.0000	0.0000	0.0000	0.3320	0.7740	-0.1022	0.0109	0.2405	0.0843	-0.0413	1.4889	-0.1169	-0.0077	0.0021	0.0000	-0.4950	-2.5500	-1.1505	-0.0827	0.0226	0.0001
1197.7070	0.0000	-1.5087	-0.0000	-1.5708	0.0000	-0.0000	-0.0000	0.1569	-0.0005	0.0000	0.0000	0.0000	0.2134	1.4420	-0.0649	0.0209	0.2091	0.0591	-0.0413	1.4779	-0.1240	-0.0082	0.0022	0.0000	-0.4948	-2.7500	-1.2199	-0.0880	0.0241	0.0001
1197.7190	0.0000	-1.5068	0.0000	-1.5708	-0.0000	0.0000	-0.0000	0.1627	0.0001	-0.0000	0.0000	0.0000	0.2419	1.1722	-0.0696	0.0206	0.1748	0.0682	-0.0417	1.4683	-0.1310	-0.0087	0.0024	0.0000	-0.4988	-2.9457	-1.2889	-0.0934	0.0256	0.0001
1197.7290	-0.0000	-1.5051	-0.0000	-1.5708	0.0000	-0.0000	-0.0000	0.1672	0.0001	-0.0000	0.0000	0.0000	0.0227	1.0116	-0.0514	0.0273	0.2050	0.0962	-0.0443	1.4841	-0.1288	-0.0085	0.0023	0.0000	-0.5310	-2.8289	-1.2668	-0.0913	0.0250	0.0001
1197.7390	-0.0000	-1.5034	0.0000	-1.5708	-0.0000	0.0000	-0.0000	0.1686	-0.0001	-0.0000	0.0000	0.0000	0.3046	0.9972	-0.0440	-0.0119	0.2006	0.0750	-0.0443	1.4723	-0.1362	-0.0090	0.0025	0.0000	-0.5308	-3.0427	-1.3396	-0.0970	0.0266	0.0001
1197.7510	-0.0000	-1.5014	0.0000	-1.5708	0.0000	-0.0000	-0.0000	0.1705	-0.0001	-0.0000	0.0000	0.0000	0.1744	1.3014	-0.0588	0.0145	0.1832	0.0863	-0.0443	1.4586	-0.1449	-0.0096	0.0026	0.0000	-0.5304	-3.2935	-1.4256	-0.1035	0.0283	0.0001
1197.7610	-0.0000	-1.4996	0.0000	-1.5708	0.0000	-0.0000	-0.0000	0.1745	-0.0001	0.0000	0.0000	0.0000	0.1175	1.2163	-0.0941	0.0143	0.1998	0.0878	-0.0443	1.4462	-0.1526	-0.0102	0.0028	0.0000	-0.5301	-3.5144	-1.5012	-0.1095	0.0300	0.0001
1197.7730	-0.0000	-1.4975	0.0000	-1.5708	0.0000	0.0000	-0.0000	0.1807	-0.0000	0.0000	0.0000	0.0000	0.0869	0.8082	-0.0853	0.0179	0.2040	0.1072	-0.0442	1.4317	-0.1616	-0.0108	0.0030	0.0000	-0.5298	-3.7750	-1.5899	-0.1163	0.0318	0.0001
1197.7830	-0.0000	-1.4957	0.0000	-1.5708	0.0000	-0.0000	-0.0000	0.1798	-0.0001	0.0000	0.0000	0.0000	0.1601	1.1556	-0.1150	0.0068	0.1756	0.0456	-0.0442	1.4185	-0.1696	-0.0114	0.0031	0.0000	-0.5294	-4.0055	-1.6690	-0.1223	0.0335	0.0001
1197.7950	0.0000	-1.4935	0.0000	-1.5708	-0.0000	0.0000	-0.0000	0.1833	-0.0000	0.0000	0.0000	0.0000	0.1146	1.2261	-0.0904	0.0140	0.1899	0.0856	-0.0442	1.4029	-0.1791	-0.0120	0.0033	0.0000	-0.5290	-4.2792	-1.7622	-0.1295	0.0354	0.0001
1197.8050	0.0000	-1.4916	0.0000	-1.5708	-0.0000	0.0000	-0.0000	0.1912	-0.0000	0.0000	0.0000	0.0000	0.3250	0.6628	-0.1019	0.0048	0.1789	0.0944	-0.0441	1.3893	-0.1873	-0.0126	0.0034	0.0000	-0.5287	-4.5136	-1.8430	-0.1357	0.0371	0.0001
1197.8150	-0.0000	-1.4897	0.0000	-1.5708	0.0000	-0.0000	-0.0000	0.1885	-0.0000	0.0000	0.0000	0.0000	0.2740	1.0129	-0.1291	-0.0099	0.1799	0.0777	-0.0441	1.3759	-0.1954	-0.0132	0.0036	0.0000	-0.5283	-4.7469	-1.9224	-0.1418	0.0388	0.0001
1197.8270	0.0000	-1.4874	0.0000	-1.5708	-0.0000	0.0000	-0.0000	0.1931	0.0002	0.0000	0.0000	0.0000	0.1810	0.9934	-0.2119	0.0082	0.2005	0.0731	-0.0470	1.3890	-0.1951	-0.0131	0.0036	0.0000	-0.5625	-4.6812	-1.9197	-0.1412	0.0386	0.0001
1197.8370	0.0000	-1.4854	0.0001	-1.5708	0.0000	0.0000	-0.0000	0.2015	0.0001	0.0000	0.0000	0.0000	0.2643	0.5196	-0.1681	-0.0243	0.1737	0.0858	-0.0469	1.3749	-0.2037	-0.0137	0.0038	0.0000	-0.5620	-4.9268	-2.0037	-0.1477	0.0404	0.0001
1197.8490	-0.0000	-1.4831	0.0000	-1.5708	0.0000	-0.0000	-0.0000	0.1990	0.0000	0.0000	0.0000	0.0000	0.2466	1.0965	-0.1941	-0.0039	0.1815	0.1102	-0.0469	1.3586	-0.2136	-0.0144	0.0039	0.0000	-0.5615	-5.2147	-2.1018	-0.1553	0.0425	0.0001
1197.8590	-0.0000	-1.4811	0.0001	-1.5708	-0.0000	-0.0000	-0.0000	0.2036	0.0000	0.0000	0.0000	0.0000	0.2469	0.9348	-0.2469	-0.0226	0.2118	0.0895	-0.0468	1.3447	-0.2222	-0.0150	0.0041	0.0000	-0.5611	-5.4575	-2.1858	-0.1619	0.0442	0.0001
1197.8710	0.0000	-1.4787	0.0000	-1.5708	0.0000	-0.0000	-0.0000	0.2084	-0.0001	0.0000	0.0000	0.0000	0.2853	0.7491	-0.2585	-0.0019	0.1964	0.1146	-0.0468	1.3267	-0.2328	-0.0158	0.0043	0.0000	-0.5605	-5.7663	-2.2906	-0.1698	0.0464	0.0001
1197.8810	0.0000	-1.4766	0.0000	-1.5708	-0.0000	0.0000	-0.0000	0.2090	-0.0002	-0.0000	0.0000	0.0000	0.3667	1.1646	-0.2298	0.0065	0.1884	0.0941	-0.0468	1.3119	-0.2417	-0.0164	0.0045	0.0000	-0.5600	-6.0202	-2.3778	-0.1766	0.0483	0.0001
1197.8930	0.0000	-1.4740	-0.0000	-1.5708	0.0000	0.0000	-0.0000	0.2156	-0.0002	-0.0000	0.0000	0.0000	0.3125	0.9338	-0.2485	-0.0176	0.2011	0.0810	-0.0467	1.2931	-0.2527	-0.0172	0.0047	0.0000	-0.5593	-6.3379	-2.4857	-0.1849	0.0505	0.0001
1197.9030	0.0000	-1.4718	0.0000	-1.5708	0.0000	0.0000	-0.0000	0.2166	-0.0003	-0.0000	0.0000	0.0000	0.2430	0.9334	-0.2259	0.0061	0.1924	0.0744	-0.0467	1.2768	-0.2620	-0.0178	0.0049	0.0000	-0.5588	-6.6100	-2.5781	-0.1920	0.0525	0.0001
1197.9150	-0.0000	-1.4692	0.0000	-1.5708	0.0000	-0.0000	-0.0000	0.2205	-0.0002	-0.0000	0.0000	0.0000	0.3552	1.0434	-0.3215	-0.0003	0.1885	0.0910	-0.0466	1.2575	-0.2735	-0.0187	0.0051	0.0000	-0.5581	-6.9337	-2.6904	-0.2008	0.0549	0.0001
1197.9250	0.0000	-1.4669	0.0000	-1.5708	0.0000	0.0000	-0.0000	0.2265	-0.0002	-0.0000	0.0000	0.0000	0.2373	0.7164	-0.2341	-0.0071	0.1982	0.1079	-0.0493	1.2675	-0.2739	-0.0186	0.0051	0.0000	-0.5898	-6.8940	-2.6947	-0.2007	0.0549	0.0001
1197.9350	0.0000	-1.4647	0.0000	-1.5708	-0.0000	0.0000	-0.0000	0.2253	-0.0002	-0.0000	0.0000	0.0000	0.1585	0.9997	-0.3281	-0.0289	0.2002	0.0995	-0.0492	1.2512	-0.2834	-0.0193	0.0053	0.0000	-0.5892	-7.1707	-2.7886	-0.2078	0.0568	0.0001
1197.9470	0.0000	-1.4619	0.0000	-1.5708	0.0000	0.0000	-0.0000	0.2293	-0.0001	0.0000	0.0000	0.0000	0.2836	1.0182	-0.3783	-0.0170	0.1746	0.0969	-0.0491	1.2306	-0.2954	-0.0202	0.0055	0.0000	-0.5884	-7.5147	-2.9065	-0.2170	0.0593	0.0001
1197.9570	0.0000	-1.4595	0.0000	-1.5708	-0.0000	-0.0000	-0.0000	0.2348	-0.0001	0.0000	0.0000	0.0000	0.3004	0.6706	-0.3641	-0.0062	0.2090	0.0871	-0.0491	1.2128	-0.3057	-0.0209	0.0057	0.0000	-0.5877	-7.8099	-3.0075	-0.2248	0.0614	0.0001
1197.9690	-0.0000	-1.4567	0.0000	-1.5708	-0.0000	-0.0000	-0.0000	0.2366	-0.0001	0.0000	0.0000	0.0000	0.2486	0.8955	-0.4160	0.0019	0.2306	0.0889	-0.0490	1.1917	-0.3179	-0.0217	0.0059	0.0000	-0.5868	-8.1602	-3.1272	-0.2341	0.0640	0.0001
1197.9790	-0.0000	-1.4543	0.0001	-1.5708	-0.0000	-0.0000	-0.0000	0.2436	-0.0001	0.0000	0.0000	0.0000	0.2117	0.5853	-0.3610	-0.0345	0.1938	0.0776	-0.0489	1.1737	-0.3282	-0.0225	0.0061	0.0000	-0.5860	-8.4565	-3.2294	-0.2419	0.0661	0.0001
1197.9910	-0.0000	-1.4513	0.0001	-1.5708	0.0000	-0.0001	-0.0000	0.2435	-0.0001	0.0000	0.0000	0.0000	0.3701	0.7992	-0.4215	-0.0345	0.1834	0.0964	-0.0489	1.1513	-0.3411	-0.0234	0.0064	0.0000	-0.5851	-8.8229	-3.3557	-0.2517	0.0687	0.0001
1198.0010	-0.0000	-1.4489	0.0001	-1.5708	0.0000	-0.0000	-0.0000	0.2495	-0.0001	0.0000	0.0000	0.0000	0.3778	0.5941	-0.4475	-0.0493	0.1946	0.0845	-0.0488	1.1331	-0.3514	-0.0241	0.0066	0.0000	-0.5843	-9.1227	-3.4572	-0.2594	0.0709	0.0001
1198.0130	-0.0000	-1.4458	0.0000	-1.5708	0.0000	0.0000	-0.0000	0.2497	-0.0002	0.0000	0.0000	0.0000	0.2775	0.8092	-0.4543	-0.0219	0.2061	0.0771	-0.0487	1.1095	-0.3646	-0.0250	0.0068	0.0000	-0.5832	-9.5024	-3.5869	-0.2694	0.0736	0.0001
1198.0230	-0.0000	-1.4434	0.0001	-1.5708	-0.0000	-0.0000	-0.0000	0.2536	-0.0002	0.0000	0.0000	0.0000	0.3064	0.9137	-0.4925	-0.0247	0.1807	0.0657	-0.0511	1.1158	-0.3666	-0.0251	0.0069	0.0000	-0.6122	-9.5104	-3.6069	-0.2707	0.0739	0.0001
1198.0350	-0.0000	-1.4403	0.0000	-1.5708	0.0000	0.0000	-0.0000	0.2577	-0.0003	0.0000	0.0000	0.0000	0.3640	0.6642	-0.5372	-0.0326	0.2160	0.0933	-0.0510	1.0923	-0.3799	-0.0261	0.0071	0.0000	-0.6111	-9.8939	-3.7373	-0.2807	0.0767	0.0001
1198.0450	0.0000	-1.4377	0.0001	-1.5708	0.0000	-0.0000	-0.0000	0.2613	-0.0002	0.0000	0.0000	0.0000	0.3135	0.6622	-0.5627	-0.0258	0.1921	0.0880	-0.0509	1.0730	-0.3909	-0.0269	0.0073	0.0000	-0.6101	-10.2117	-3.8462	-0.2891	0.0790	0.0001
1198.0550	-0.0000	-1.4350	0.0001	-1.5708	0.0000	0.0000	-0.0000	0.2675	-0.0001	0.0000	0.0000	0.0000	0.2686	0.4736	-0.6275	-0.0278	0.1943	0.0667	-0.0509	1.0531	-0.4022	-0.0277	0.0076	0.0000	-0.6091	-10.5355	-3.9567	-0.2978	0.0813	0.0001
1198.0670	0.0000	-1.4318	0.0001	-1.5708	-0.0000	-0.0000	-0.0000	0.2689	-0.0005	-0.0000	0.0000	0.0000	0.2953	0.8092	-0.5272	-0.0461	0.1828	0.0816	-0.0508	1.0285	-0.4159	-0.0286	0.0078	0.0000	-0.6078	-10.9319	-4.0918	-0.3080	0.0841	0.0001
1198.0770	0.0000	-1.4291	0.0001	-1.5708	0.0000	0.0000	-0.0000	0.2747	-0.0004	-0.0000	0.0000	0.0000	0.3426	0.5340	-0.6365	-0.0349	0.2296	0.0919	-0.0507	1.0074	-0.4276	-0.0294	0.0080	0.0000	-0.6067	-11.2703	-4.2071	-0.3169	0.0865	0.0001
1198.0890	-0.0000	-1.4258	0.0000	-1.5708	0.0000	-0.0000	-0.0000	0.2757	-0.0005	-0.0000	0.0000	0.0000	0.4154	0.7719	-0.6173	-0.0400	0.2309	0.0885	-0.0505	0.9816	-0.4420	-0.0305	0.0083	0.0000	-0.6054	-11.6815	-4.3484	-0.3279	0.0896	0.0001
1198.0990	0.0000	-1.4229	0.0001	-1.5708	0.0000	-0.0000	-0.0000	0.2828	-0.0003	-0.0000	0.0000	0.0000	0.2751	0.4079	-0.6393	-0.0552	0.1953	0.0597	-0.0505	0.9603	-0.4538	-0.0313	0.0085	0.0000	-0.6042	-12.0225	-4.4650	-0.3369	0.0920	0.0001
1198.1110	0.0000	-1.4196	0.0000	-1.5708	-0.0000	0.0000	-0.0000	0.2835	-0.0003	-0.0001	0.0000	0.0000	0.3352	0.6866	-0.7277	-0.0460	0.2157	0.0918	-0.0503	0.9344	-0.4682	-0.0323	0.0088	0.0000	-0.6027	-12.4350	-4.6061	-0.3479	0.0950	0.0001
1198.1210	0.0000	-1.4167	0.0001	-1.5708	-0.0000	0.0000	-0.0000	0.2903	-0.0001	-0.0001	0.0000	0.0000	0.3811	0.2485	-0.6795	-0.0070	0.2142	0.0706	-0.0525	0.9350	-0.4725	-0.0326	0.0089	0.0000	-0.6288	-12.5150	-4.6488	-0.3508	0.0958	0.0001
1198.1330	0.0000	-1.4132	0.0001	-1.5708	-0.0000	0.0000	-0.0000	0.2902	-0.0016	-0.0001	0.0000	0.0000	0.3478	0.6173	-0.7032	-0.0491	0.2207	0.0917	-0.0524	0.9080	-0.4874	-0.0336	0.0092	0.0000	-0.6271	-12.9449	-4.7957	-0.3620	0.0989	0.0001
1198.1430	-0.0000	-1.4103	0.0000	-1.5708	0.0000	0.0000	-0.0000	0.2974	-0.0007	-0.0001	0.0000	0.0000	0.3209	0.3385	-0.6820	-0.0470	0.2242	0.0664	-0.0523	0.8853	-0.4999	-0.0345	0.0094	0.0000	-0.6257	-13.3058	-4.9185	-0.3716	0.1015	0.0001
1198.1530	0.0000	-1.4073	0.0000	-1.5708	0.0000	-0.0000	-0.0000	0.2977	-0.0019	-0.0002	0.0000	0.0000	0.3604	0.6432	-0.6242	-0.0571	0.2051	0.1051	-0.0521	0.8626	-0.5124	-0.0354	0.0097	0.0000	-0.6243	-13.6676	-5.0412	-0.3811	0.1040	0.0001
1198.1650	0.0000	-1.4036	0.0000	-1.5708	0.0000	-0.0000	-0.0000	0.3049	-0.0007	-0.0002	0.0000	0.0000	0.3822	0.2044	-0.7755	-0.0429	0.2255	0.0765	-0.0520	0.8340	-0.5282	-0.0365	0.0100	0.0000	-0.6225	-14.1173	-5.1964	-0.3928	0.1073	0.0001
1198.1750	0.0000	-1.4006	0.0000	-1.5708	-0.0000	0.0000	-0.0000	0.3060	-0.0006	-0.0001	0.0000	0.0000	0.2508	0.4760	-0.7924	-0.0334	0.2343	0.0996	-0.0518	0.8095	-0.5414	-0.0374	0.0102	0.0000	-0.6209	-14.5001	-5.3267	-0.4030	0.1100	0.0001
1198.1850	0.0000	-1.3974	0.0000	-1.5708	0.0000	0.0000	-0.0000	0.3122	-0.0004	-0.0001	0.0000	0.0000	0.3351	0.0614	-0.8587	-0.0400	0.2173	0.0978	-0.0517	0.7850	-0.5548	-0.0384	0.0105	0.0000	-0.6193	-14.8828	-5.4582	-0.4132	0.1128	0.0001
1198.1950	-0.0000	-1.3943	0.0001	-1.5708	-0.0000	0.0000	-0.0000	0.3120	-0.0005	-0.0001	0.0000	0.0000	0.3963	0.3103	-0.8470	-0.0370	0.2214	0.0789	-0.0516	0.7605	-0.5680	-0.0393	0.0107	0.0000	-0.6177	-15.2650	-5.5882	-0.4234	0.1156	0.0001
1198.2050	0.0000	-1.3912	0.0001	-1.5708	-0.0000	-0.0000	-0.0000	0.3194	-0.0004	-0.0001	0.0000	0.0000	0.3844	-0.0483	-0.8745	-0.0493	0.2469	0.0889	-0.0514	0.7354	-0.5816	-0.0403	0.0110	0.0000	-0.6160	-15.6551	-5.7222	-0.4335	0.1184	0.0001
1198.2150	-0.0001	-1.3879	0.0000	-1.5708	0.0000	-0.0000	-0.0000	0.3190	-0.0003	-0.0001	0.0000	0.0000	0.3519	0.2934	-0.9655	-0.0559	0.2253	0.1040	-0.0513	0.7107	-0.5948	-0.0412	0.0113	0.0000	-0.6143	-16.0398	-5.8524	-0.4437	0.1211	0.0001
1198.2270	-0.0000	-1.3842	0.0000	-1.5708	0.0000	0.0000	-0.0000	0.3157	-0.0094	-0.0001	0.0000	0.0000	0.3868	-0.7184	-0.7929	-0.0679	0.2165	0.0891	0.0593	-0.4473	-0.9988	-0.0712	0.0194	-0.0000	0.7096	-29.8652	-9.8272	-0.7666	0.2089	-0.0001
1198.2370	-0.0000	-1.3810	0.0000	-1.5708	-0.0000	-0.0000	-0.0000	0.3110	-0.0021	-0.0013	0.0000	0.0000	0.4680	-0.1936	-1.0599	-0.0537	0.2295	0.0878	0.0030	0.0827	-0.8147	-0.0575	0.0157	0.0000	0.0358	-23.4467	-8.0159	-0.6185	0.1687	0.0000
1198.2470	-0.0000	-1.3779	0.0001	-1.5708	-0.0000	0.0000	-0.0000	0.3181	0.0008	-0.0006	0.0000	0.0000	0.5420	-0.4711	-1.1197	-0.0489	0.2215	0.0779	0.0030	0.0497	-0.8286	-0.0584	0.0159	0.0000	0.0364	-23.8409	-8.1520	-0.6290	0.1715	0.0000
1198.2570	0.0000	-1.3746	0.0000	-1.5708	-0.0000	-0.0000	-0.0000	0.3170	-0.0006	-0.0004	0.0000	0.0000	0.4772	-0.3997	-1.0291	-0.0478	0.2143	0.1163	0.0031	0.0173	-0.8419	-0.0594	0.0162	0.0000	0.0370	-24.2294	-8.2834	-0.6391	0.1743	0.0000
1198.2670	-0.0000	-1.3714	0.0000	-1.5708	0.0000	-0.0000	-0.0000	0.3171	-0.0004	-0.0003	0.0000	0.0000	0.5392	-0.4879	-1.0800	-0.0660	0.2418	0.1151	0.0031	-0.0151	-0.8555	-0.0603	0.0165	-0.0000	0.0375	-24.6179	-8.4166	-0.6495	0.1771	-0.0000
1198.2770	0.0000	-1.3682	0.0000	-1.5708	0.0000	0.0000	-0.0000	0.3145	-0.0004	-0.0002	0.0000	0.0000	0.6228	-0.1920	-1.0418	-0.0382	0.2304	0.1230	0.0032	-0.0477	-0.8690	-0.0613	0.0167	-0.0000	0.0381	-25.0079	-8.5494	-0.6596	0.1798	-0.0000
1198.2870	0.0000	-1.3650	0.0001	-1.5708	0.0000	0.0000	-0.0000	0.3157	-0.0004	-0.0002	0.0000	0.0000	0.6640	-0.6020	-1.0963	-0.0426	0.2400	0.1105	0.0032	-0.0808	-0.8828	-0.0623	0.0170	0.0000	0.0387	-25.4044	-8.6854	-0.6701	0.1827	0.0000
1198.2990	0.0000	-1.3612	0.0001	-1.5708	0.0000	-0.0000	-0.0000	0.3168	-0.0000	-0.0002	0.0000	0.0000	0.5392	-0.5915	-1.1377	-0.0681	0.2483	0.0827	0.0033	-0.1189	-0.8987	-0.0634	0.0173	0.0000	0.0394	-25.8610	-8.8422	-0.6823	0.1860	0.0000
1198.3090	-0.0000	-1.3581	0.0001	-1.5708	-0.0000	-0.0000	-0.0000	0.3165	-0.0001	-0.0002	0.0000	0.0000	0.5867	-0.7442	-1.1744	-0.0764	0.2303	0.0927	0.0033	-0.1518	-0.9125	-0.0644	0.0175	0.0000	0.0400	-26.2548	-8.9774	-0.6927	0.1889	0.0000
1198.3210	-0.0000	-1.3543	0.0001	-1.5708	0.0000	-0.0000	-0.0000	0.3192	-0.0000	-0.0002	0.0000	0.0000	0.6689	-1.1503	-1.2819	-0.0787	0.2227	0.0909	0.0611	-0.7785	-1.1324	-0.0807	0.0220	-0.0000	0.7321	-33.7381	-11.1409	-0.8682	0.2366	-0.0001
1198.3310	-0.0000	-1.3512	0.0001	-1.5708	0.0000	-0.0000	0.0001	0.3075	-0.0027	-0.0002	0.0000	0.0000	0.7502	-1.0023	-1.2911	-0.0800	0.2266	0.1205	0.0611	-0.8182	-1.1455	-0.0816	0.0222	-0.0000	0.7312	-34.1181	-11.2698	-0.8782	0.2393	-0.0001
1198.3410	-0.0000	-1.3481	0.0001	-1.5708	0.0000	-0.0000	0.0001	0.3088	-0.0009	-0.0002	0.0000	0.0000	0.7462	-1.2206	-1.4417	-0.0487	0.2386	0.0878	0.0610	-0.8575	-1.1586	-0.0825	0.0225	-0.0000	0.7303	-34.4929	-11.3986	-0.8881	0.2420	-0.0001
1198.3530	-0.0000	-1.3445	0.0001	-1.5708	0.0000	-0.0000	0.0004	0.3017	-0.0019	-0.0002	0.0000	0.0000	0.6356	-1.0348	-1.3783	-0.0637	0.2391	0.0947	0.0609	-0.9046	-1.1741	-0.0836	0.0228	-0.0000	0.7292	-34.9427	-11.5518	-0.8999	0.2452	-0.0001
1198.3630	-0.0000	-1.3415	0.0001	-1.5708	0.0000	-0.0000	0.0003	0.3016	-0.0008	-0.0002	0.0000	0.0000	0.6421	-1.2609	-1.4662	-0.0504	0.2299	0.0875	0.0608	-0.9426	-1.1866	-0.0845	0.0230	-0.0000	0.7283	-35.3015	-11.6740	-0.9093	0.2478	-0.0001
1198.3750	0.0000	-1.3379	0.0001	-1.5708	0.0000	-0.0000	0.0002	0.2944	-0.0016	-0.0002	0.0000	0.0000	0.6321	-1.1745	-1.4559	-0.0438	0.2395	0.0819	0.0607	-0.9885	-1.2017	-0.0856	0.0233	-0.0000	0.7271	-35.7370	-11.8229	-0.9208	0.2509	-0.0001
1198.3850	0.0000	-1.3350	0.0001	-1.5708	-0.0000	-0.0000	0.0002	0.2943	-0.0009	-0.0002	0.0000	0.0000	0.5511	-1.5512	-1.5068	-0.0719	0.2218	0.0869	0.0606	-1.0261	-1.2139	-0.0864	0.0235	-0.0000	0.7262	-36.0916	-11.9432	-0.9301	0.2535	-0.0001
1198.3970	0.0000	-1.3315	0.0001	-1.5708	-0.0000	-0.0000	0.0001	0.2879	-0.0013	-0.0001	0.0000	0.0000	0.6379	-1.2833	-1.4834	-0.0963	0.2486	0.0872	0.0605	-1.0712	-1.2289	-0.0875	0.0238	-0.0000	0.7250	-36.5167	-12.0908	-0.9415	0.2566	-0.0001
1198.4070	-0.0000	-1.3286	0.0001	-1.5708	0.0000	0.0000	0.0001	0.2877	-0.0007	-0.0001	0.0000	0.0000	0.6413	-1.7857	-1.5896	-0.0923	0.2480	0.0724	0.0605	-1.1081	-1.2408	-0.0883	0.0241	-0.0000	0.7239	-36.8632	-12.2075	-0.9504	0.2590	-0.0001
1198.4170	0.0000	-1.3258	0.0001	-1.5708	0.0000	-0.0000	0.0001	0.2805	-0.0004	-0.0001	0.0000	0.0000	0.7078	-1.5790	-1.5925	-0.0823	0.2394	0.1059	0.0604	-1.1447	-1.2528	-0.0892	0.0243	-0.0000	0.7229	-37.2060	-12.3254	-0.9596	0.2615	-0.0001
1198.4290	0.0000	-1.3224	0.0001	-1.5708	-0.0000	-0.0000	0.0001	0.2787	-0.0007	-0.0001	0.0000	0.0000	0.6156	-1.9635	-1.6665	-0.0753	0.2487	0.1122	0.0618	-1.2038	-1.2728	-0.0906	0.0247	-0.0000	0.7407	-37.8113	-12.5227	-0.9751	0.2657	-0.0001
1198.4390	0.0000	-1.3196	0.0001	-1.5708	0.0000	-0.0000	0.0001	0.2703	-0.0016	-0.0001	0.0000	0.0000	0.7266	-1.4821	-1.6089	-0.0599	0.2662	0.0719	0.0618	-1.2396	-1.2841	-0.0914	0.0249	-0.0000	0.7396	-38.1420	-12.6338	-0.9837	0.2681	-0.0001
1198.4490	-0.0000	-1.3169	0.0001	-1.5708	0.0000	0.0000	0.0001	0.2704	-0.0012	-0.0001	0.0000	0.0000	0.6721	-1.8689	-1.6417	-0.0786	0.2359	0.0858	0.0617	-1.2753	-1.2956	-0.0922	0.0251	-0.0000	0.7385	-38.4707	-12.7468	-0.9923	0.2704	-0.0001
1198.4590	-0.0000	-1.3143	0.0001	-1.5708	0.0000	-0.0000	0.0001	0.2627	-0.0019	-0.0001	0.0000	0.0000	0.6697	-1.4788	-1.5641	-0.0953	0.2454	0.0932	0.0616	-1.3104	-1.3066	-0.0930	0.0253	-0.0000	0.7374	-38.7924	-12.8555	-1.0008	0.2727	-0.0001
1198.4690	0.0000	-1.3116	0.0001	-1.5708	-0.0000	-0.0000	0.0001	0.2596	-0.0014	-0.0001	0.0000	0.0000	0.4995	-1.4841	-1.6417	-0.0783	0.2421	0.1198	0.0615	-1.3453	-1.3178	-0.0938	0.0256	-0.0000	0.7362	-39.1119	-12.9650	-1.0092	0.2750	-0.0001
1198.4790	0.0000	-1.3091	0.0000	-1.5708	0.0000	-0.0000	0.0001	0.2570	-0.0012	-0.0001	0.0000	0.0000	0.6395	-1.7158	-1.6549	-0.0716	0.2451	0.0848	0.0614	-1.3796	-1.3286	-0.0945	0.0258	-0.0000	0.7351	-39.4244	-13.0718	-1.0174	0.2772	-0.0001
1198.4890	-0.0000	-1.3065	0.0000	-1.5708	0.0000	-0.0000	0.0001	0.2514	-0.0014	-0.0001	0.0000	0.0000	0.5823	-1.5077	-1.6923	-0.0830	0.2684	0.1044	0.0613	-1.4136	-1.3393	-0.0953	0.0260	-0.0000	0.7340	-39.7339	-13.1771	-1.0257	0.2795	-0.0001
1198.5010	0.0000	-1.3034	0.0000	-1.5708	0.0000	0.0000	0.0001	0.2494	-0.0008	-0.0001	0.0000	0.0000	0.5074	-1.9139	-1.7600	-0.1049	0.2631	0.1135	0.0612	-1.4539	-1.3521	-0.0962	0.0262	-0.0000	0.7326	-40.0983	-13.3025	-1.0352	0.2821	-0.0001
1198.5110	0.0000	-1.3010	0.0001	-1.5708	0.0000	-0.0000	0.0000	0.2438	-0.0010	-0.0001	0.0000	0.0000	0.5728	-1.6316	-1.7491	-0.0956	0.2440	0.1067	0.0611	-1.4870	-1.3624	-0.0969	0.0264	-0.0000	0.7314	-40.3966	-13.4039	-1.0430	0.2842	-0.0001
1198.5210	0.0000	-1.2986	0.0000	-1.5708	-0.0000	-0.0000	0.0000	0.2436	-0.0001	-0.0001	0.0000	0.0000	0.5243	-1.5907	-1.6838	-0.0955	0.2528	0.0991	0.0623	-1.5327	-1.3775	-0.0980	0.0267	-0.0000	0.7464	-40.8576	-13.5531	-1.0547	0.2874	-0.0001
1198.5330	-0.0000	-1.2957	0.0001	-1.5708	-0.0000	-0.0000	0.0000	0.2352	-0.0009	-0.0001	0.0000	0.0000	0.5566	-1.8037	-1.7757	-0.0979	0.2254	0.1146	0.0622	-1.5712	-1.3893	-0.0988	0.0269	-0.0000	0.7450	-41.1980	-13.6685	-1.0637	0.2899	-0.0001
1198.5430	-0.0000	-1.2934	0.0000	-1.5708	-0.0000	-0.0000	0.0000	0.2331	-0.0006	-0.0000	0.0000	0.0000	0.6286	-1.8762	-1.8796	-0.0858	0.2328	0.0825	0.0621	-1.6029	-1.3990	-0.0995	0.0271	-0.0000	0.7438	-41.4777	-13.7645	-1.0712	0.2919	-0.0001
1198.5530	-0.0000	-1.2911	0.0000	-1.5708	0.0000	0.0000	0.0000	0.2290	-0.0012	-0.0000	0.0000	0.0000	0.5934	-1.9802	-1.8173	-0.0827	0.2481	0.1181	0.0620	-1.6342	-1.4084	-0.1002	0.0273	-0.0000	0.7426	-41.7515	-13.8568	-1.0782	0.2938	-0.0001
1198.5650	-0.0000	-1.2884	0.0000	-1.5708	-0.0000	-0.0000	0.0000	0.2227	-0.0012	-0.0000	0.0000	0.0000	0.4631	-1.7244	-1.8308	-0.1181	0.2639	0.0948	0.0619	-1.6713	-1.4197	-0.1010	0.0275	-0.0000	0.7412	-42.0759	-13.9681	-1.0869	0.2962	-0.0001
1198.5750	-0.0000	-1.2862	0.0000	-1.5708	-0.0000	0.0000	0.0000	0.2227	-0.0012	-0.0000	0.0000	0.0000	0.6499	-2.2067	-1.8568	-0.1156	0.2182	0.1138	0.0618	-1.7021	-1.4290	-0.1016	0.0277	-0.0000	0.7400	-42.3432	-14.0594	-1.0938	0.2981	-0.0001
1198.5870	-0.0000	-1.2836	0.0000	-1.5708	-0.0000	0.0000	0.0000	0.2151	-0.0011	0.0000	0.0000	0.0000	0.5564	-1.9274	-1.7179	-0.1211	0.2671	0.1086	0.0617	-1.7381	-1.4398	-0.1024	0.0279	-0.0000	0.7386	-42.6547	-14.1656	-1.1021	0.3003	-0.0001
1198.5970	0.0000	-1.2814	0.0000	-1.5708	-0.0000	-0.0000	0.0000	0.2107	-0.0005	-0.0000	0.0000	0.0000	0.5405	-1.7839	-1.7946	-0.1224	0.2546	0.0930	0.0616	-1.7683	-1.4488	-0.1030	0.0281	-0.0000	0.7374	-42.9150	-14.2542	-1.1089	0.3022	-0.0001
1198.6070	0.0000	-1.2793	0.0000	-1.5708	0.0000	-0.0000	0.0000	0.2105	-0.0004	-0.0000	0.0000	0.0000	0.5623	-2.4007	-1.7960	-0.1135	0.2406	0.1108	0.0615	-1.7981	-1.4578	-0.1037	0.0282	-0.0000	0.7362	-43.1719	-14.3423	-1.1156	0.3040	-0.0001
1198.6170	0.0000	-1.2772	0.0000	-1.5708	0.0000	0.0000	0.0000	0.2029	-0.0003	-0.0000	0.0000	0.0000	0.5698	-2.0338	-1.8185	-0.0876	0.2402	0.1238	0.0614	-1.8272	-1.4664	-0.1043	0.0284	-0.0000	0.7351	-43.4199	-14.4274	-1.1221	0.3058	-0.0001
1198.6270	-0.0000	-1.2752	-0.0000	-1.5708	-0.0000	-0.0000	0.0000	0.1989	-0.0003	-0.0000	0.0000	0.0000	0.5094	-2.0914	-1.8328	-0.0888	0.2672	0.1069	0.0624	-1.8663	-1.4787	-0.1052	0.0287	-0.0000	0.7471	-43.7963	-14.5482	-1.1318	0.3084	-0.0001
1198.6390	0.0000	-1.2728	-0.0000	-1.5708	0.0000	-0.0000	0.0000	0.1968	-0.0011	-0.0000	0.0000	0.0000	0.5482	-2.4550	-1.7440	-0.0885	0.2611	0.1136	0.0623	-1.9010	-1.4889	-0.1059	0.0289	-0.0000	0.7457	-44.0896	-14.6487	-1.1395	0.3105	-0.0001
1198.6490	0.0000	-1.2709	-0.0000	-1.5708	-0.0000	0.0000	0.0000	0.1889	-0.0010	-0.0000	0.0000	0.0000	0.5446	-2.0430	-1.7391	-0.0966	0.2546	0.1079	0.0622	-1.9285	-1.4968	-0.1064	0.0290	-0.0000	0.7445	-44.3160	-14.7261	-1.1455	0.3121	-0.0001
1198.6590	-0.0000	-1.2690	-0.0000	-1.5708	0.0000	0.0000	0.0000	0.1867	-0.0006	-0.0000	0.0000	0.0000	0.5072	-2.1024	-1.8011	-0.0975	0.2611	0.1085	0.0621	-1.9556	-1.5044	-0.1070	0.0291	-0.0000	0.7434	-44.5389	-14.8013	-1.1512	0.3137	-0.0001
1198.6690	-0.0000	-1.2671	-0.0000	-1.5708	0.0000	-0.0000	0.0000	0.1866	-0.0005	-0.0000	0.0000	0.0000	0.6897	-2.5975	-1.8046	-0.0975	0.2405	0.0810	0.0620	-1.9826	-1.5121	-0.1075	0.0293	-0.0000	0.7423	-44.7597	-14.8772	-1.1571	0.3153	-0.0001
1198.6790	-0.0000	-1.2654	0.0000	-1.5708	-0.0000	-0.0000	0.0000	0.1771	-0.0004	-0.0000	0.0000	0.0000	0.6067	-2.0112	-1.7972	-0.1156	0.2553	0.0925	0.0619	-2.0087	-1.5193	-0.1080	0.0294	-0.0000	0.7411	-44.9692	-14.9481	-1.1625	0.3168	-0.0001
1198.6910	-0.0000	-1.2633	0.0000	-1.5708	0.0000	0.0000	0.0000	0.1746	-0.0003	-0.0000	0.0000	0.0000	0.5553	-2.2578	-1.8156	-0.1353	0.2622	0.1311	0.0618	-2.0395	-1.5280	-0.1086	0.0296	-0.0000	0.7398	-45.2156	-15.0333	-1.1692	0.3186	-0.0001
1198.7010	-0.0000	-1.2616	-0.0000	-1.5708	0.0000	-0.0000	0.0000	0.1747	-0.0003	-0.0000	0.0000	0.0000	0.5228	-2.5875	-1.8286	-0.1218	0.2392	0.1032	0.0617	-2.0652	-1.5352	-0.1091	0.0297	-0.0000	0.7387	-45.4214	-15.1040	-1.1746	0.3201	-0.0001
1198.7110	0.0000	-1.2599	-0.0000	-1.5708	0.0000	0.0000	0.0000	0.1664	-0.0010	-0.0000	0.0000	0.0000	0.5489	-2.2692	-1.8260	-0.1341	0.2584	0.0958	0.0616	-2.0905	-1.5420	-0.1096	0.0299	-0.0000	0.7376	-45.6218	-15.1712	-1.1798	0.3215	-0.0001
1198.7230	-0.0000	-1.2580	-0.0000	-1.5708	0.0000	-0.0000	0.0000	0.1630	-0.0004	-0.0000	0.0000	0.0000	0.4843	-2.3000	-1.8378	-0.0986	0.2631	0.0809	0.0623	-2.1285	-1.5533	-0.1104	0.0301	-0.0000	0.7466	-45.9626	-15.2828	-1.1886	0.3239	-0.0001
1198.7330	0.0000	-1.2564	0.0000	-1.5708	-0.0000	0.0000	0.0000	0.1592	-0.0003	-0.0000	0.0000	0.0000	0.5359	-2.3130	-1.8568	-0.1112	0.2780	0.1365	0.0623	-2.1534	-1.5601	-0.1109	0.0302	-0.0000	0.7456	-46.1570	-15.3492	-1.1938	0.3253	-0.0001
1198.7450	-0.0000	-1.2545	0.0000	-1.5708	-0.0000	0.0000	0.0000	0.1549	-0.0002	-0.0000	0.0000	0.0000	0.6275	-2.5030	-1.8353	-0.1125	0.2568	0.1044	0.0622	-2.1820	-1.5676	-0.1114	0.0304	-0.0000	0.7443	-46.3750	-15.4227	-1.1994	0.3269	-0.0001
1198.7570	-0.0000	-1.2526	-0.0000	-1.5708	0.0000	0.0000	0.0000	0.1488	-0.0002	-0.0000	0.0000	0.0000	0.4346	-2.2937	-1.8392	-0.1375	0.2695	0.1097	0.0620	-2.2110	-1.5753	-0.1120	0.0305	-0.0000	0.7431	-46.5973	-15.4990	-1.2052	0.3284	-0.0001
1198.7670	-0.0000	-1.2512	-0.0000	-1.5708	-0.0000	-0.0000	0.0000	0.1444	-0.0002	-0.0000	0.0000	0.0000	0.5010	-2.3330	-1.8673	-0.0984	0.2368	0.0930	0.0620	-2.2337	-1.5811	-0.1124	0.0306	-0.0000	0.7421	-46.7656	-15.5562	-1.2096	0.3296	-0.0001
1198.7770	-0.0000	-1.2497	-0.0000	-1.5708	-0.0000	0.0000	0.0000	0.1413	-0.0001	-0.0000	0.0000	0.0000	0.5207	-2.4852	-1.8635	-0.1522	0.2600	0.1330	0.0619	-2.2574	-1.5875	-0.1128	0.0308	-0.0000	0.7411	-46.9450	-15.6188	-1.2145	0.3310	-0.0001
1198.7870	-0.0000	-1.2483	0.0000	-1.5708	0.0000	-0.0000	0.0000	0.1391	-0.0001	-0.0000	0.0000	0.0000	0.5555	-2.9118	-1.9116	-0.1208	0.2664	0.0941	0.0618	-2.2805	-1.5934	-0.1133	0.0309	-0.0000	0.7401	-47.1184	-15.6768	-1.2189	0.3322	-0.0001
1198.7990	0.0000	-1.2467	0.0000	-1.5708	-0.0000	0.0000	0.0000	0.1295	-0.0002	-0.0001	0.0000	0.0000	0.5350	-2.4044	-1.8885	-0.1374	0.2527	0.1283	0.0617	-2.3066	-1.5999	-0.1137	0.0310	-0.0000	0.7390	-47.3057	-15.7408	-1.2238	0.3335	-0.0001
1198.8090	-0.0000	-1.2454	0.0000	-1.5708	0.0000	0.0000	0.0000	0.1277	-0.0001	-0.0001	0.0000	0.0000	0.5519	-2.5890	-1.8858	-0.1196	0.2811	0.1286	0.0616	-2.3283	-1.6054	-0.1141	0.0311	-0.0000	0.7381	-47.4621	-15.7947	-1.2281	0.3347	-0.0001
1198.8190	-0.0000	-1.2441	0.0000	-1.5708	-0.0000	0.0000	0.0000	0.1219	-0.0001	-0.0001	0.0000	0.0000	0.6236	-2.5058	-1.8732	-0.1316	0.2628	0.1061	0.0414	-2.1381	-1.5374	-0.1090	0.0297	-0.0000	0.4961	-45.0870	-15.1254	-1.1734	0.3198	-0.0001
1198.8290	0.0000	-1.2429	0.0000	-1.5708	0.0000	0.0000	0.0000	0.1233	-0.0000	-0.0001	0.0000	0.0000	0.5484	-3.1787	-1.8933	-0.1317	0.2882	0.1059	0.0621	-2.3763	-1.6179	-0.1150	0.0313	-0.0000	0.7436	-47.8355	-15.9180	-1.2376	0.3373	-0.0001
1198.8390	-0.0000	-1.2416	0.0000	-1.5708	0.0000	0.0000	0.0000	0.1144	-0.0001	-0.0001	0.0000	0.0000	0.5639	-2.8193	-1.8615	-0.1605	0.2535	0.0893	0.0620	-2.3971	-1.6229	-0.1154	0.0314	-0.0000	0.7428	-47.9795	-15.9673	-1.2415	0.3383	-0.0001
1198.8490	0.0000	-1.2405	0.0000	-1.5708	0.0000	0.0000	0.0000	0.1094	-0.0000	-0.0001	0.0000	0.0000	0.5782	-2.7807	-1.8923	-0.1344	0.2469	0.1369	0.0620	-2.4170	-1.6276	-0.1157	0.0315	-0.0000	0.7419	-48.1131	-16.0132	-1.2450	0.3393	-0.0001
1198.8610	-0.0000	-1.2392	0.0000	-1.5708	-0.0000	-0.0000	0.0000	0.1058	-0.0000	-0.0000	0.0000	0.0000	0.5882	-2.8508	-1.9202	-0.1074	0.2639	0.1135	0.0619	-2.4408	-1.6331	-0.1161	0.0316	-0.0000	0.7410	-48.2712	-16.0676	-1.2492	0.3404	-0.0001
1198.8710	-0.0000	-1.2382	-0.0000	-1.5708	-0.0000	0.0000	0.0000	0.1008	-0.0000	-0.0000	0.0000	0.0000	0.5148	-2.7336	-1.9206	-0.1095	0.2793	0.1311	0.0618	-2.4596	-1.6374	-0.1164	0.0317	-0.0000	0.7402	-48.3917	-16.1094	-1.2524	0.3413	-0.0001
1198.8810	-0.0000	-1.2372	0.0001	-1.5708	0.0000	-0.0000	0.0000	0.1000	-0.0000	-0.0000	0.0000	0.0000	0.5672	-3.0362	-1.9371	-0.1386	0.2876	0.0938	0.0617	-2.4780	-1.6414	-0.1167	0.0318	-0.0000	0.7395	-48.5071	-16.1486	-1.2555	0.3422	-0.0001
1198.8930	0.0000	-1.2361	-0.0000	-1.5708	-0.0000	0.0000	0.0000	0.0947	-0.0001	-0.0000	0.0000	0.0000	0.5435	-3.1647	-1.9883	-0.1462	0.2697	0.0945	0.0617	-2.4998	-1.6460	-0.1170	0.0319	-0.0000	0.7386	-48.6424	-16.1942	-1.2590	0.3431	-0.0001
1198.9030	-0.0000	-1.2353	0.0000	-1.5708	-0.0000	0.0000	0.0000	0.0855	-0.0001	-0.0001	0.0000	0.0000	0.5856	-2.7189	-1.9530	-0.1182	0.2675	0.0795	0.0616	-2.5172	-1.6496	-0.1172	0.0319	-0.0000	0.7379	-48.7457	-16.2294	-1.2616	0.3438	-0.0001
1198.9150	0.0000	-1.2343	0.0000	-1.5708	-0.0000	-0.0000	0.0000	0.0809	-0.0001	-0.0001	0.0000	0.0000	0.5051	-2.3232	-1.9487	-0.1441	0.2474	0.1352	0.0616	-2.5373	-1.6536	-0.1175	0.0320	-0.0000	0.7372	-48.8612	-16.2692	-1.2647	0.3447	-0.0001
1198.9250	-0.0000	-1.2335	0.0000	-1.5708	0.0000	0.0000	0.0000	0.0809	-0.0001	-0.0001	0.0000	0.0000	0.5583	-2.7420	-1.9439	-0.1394	0.2812	0.1185	0.0619	-2.5573	-1.6581	-0.1178	0.0321	-0.0000	0.7409	-48.9997	-16.3137	-1.2682	0.3456	-0.0001
1198.9370	0.0000	-1.2326	-0.0000	-1.5708	-0.0000	0.0000	0.0000	0.0753	-0.0001	-0.0001	0.0000	0.0000	0.5124	-2.5496	-1.9650	-0.1305	0.2624	0.1153	0.0618	-2.5770	-1.6620	-0.1181	0.0322	-0.0000	0.7402	-49.1099	-16.3520	-1.2712	0.3464	-0.0001
1198.9470	-0.0000	-1.2319	-0.0000	-1.5708	0.0000	0.0000	0.0000	0.0710	-0.0001	-0.0001	0.0000	0.0000	0.6166	-2.5944	-1.9560	-0.1533	0.2730	0.0984	0.0618	-2.5929	-1.6649	-0.1183	0.0322	-0.0000	0.7397	-49.1942	-16.3808	-1.2733	0.3470	-0.0001
1198.9570	-0.0000	-1.2311	-0.0000	-1.5708	0.0000	0.0000	0.0000	0.0705	-0.0001	-0.0001	0.0000	0.0000	0.5297	-2.9324	-1.9670	-0.1130	0.2581	0.1007	0.0617	-2.6084	-1.6676	-0.1185	0.0323	-0.0000	0.7391	-49.2746	-16.4068	-1.2755	0.3476	-0.0001
1198.9670	-0.0000	-1.2305	-0.0000	-1.5708	0.0000	0.0000	0.0000	0.0665	-0.0002	-0.0001	0.0000	0.0000	0.5778	-3.2071	-1.9962	-0.1408	0.2689	0.1070	0.0617	-2.6239	-1.6705	-0.1187	0.0323	-0.0000	0.7386	-49.3545	-16.4350	-1.2775	0.3482	-0.0001
1198.9790	0.0000	-1.2298	-0.0000	-1.5708	-0.0000	0.0000	0.0000	0.0582	-0.0003	-0.0000	0.0000	0.0000	0.4710	-2.8291	-1.9467	-0.1206	0.2622	0.1006	0.0616	-2.6419	-1.6736	-0.1189	0.0324	-0.0000	0.7381	-49.4439	-16.4655	-1.2799	0.3488	-0.0001
1198.9890	-0.0000	-1.2292	-0.0000	-1.5708	0.0000	-0.0000	-0.0000	0.0526	-0.0002	-0.0000	0.0000	0.0000	0.5190	-2.6670	-1.9242	-0.1472	0.2449	0.0866	0.0616	-2.6560	-1.6758	-0.1191	0.0325	-0.0000	0.7376	-49.5075	-16.4876	-1.2817	0.3493	-0.0001
1198.9990	0.0000	-1.2287	0.0000	-1.5708	0.0000	0.0000	-0.0000	0.0502	-0.0001	-0.0000	0.0000	0.0000	0.5316	-2.7633	-1.9681	-0.1305	0.2790	0.1165	0.0616	-2.6701	-1.6781	-0.1192	0.0325	-0.0000	0.7372	-49.5708	-16.5105	-1.2834	0.3498	-0.0001
1199.0090	0.0000	-1.2282	-0.0000	-1.5708	0.0000	0.0000	-0.0000	0.0475	-0.0001	-0.0000	0.0000	0.0000	0.4463	-2.9500	-1.9772	-0.1353	0.2620	0.1084	0.0615	-2.6839	-1.6801	-0.1194	0.0325	-0.0000	0.7368	-49.6298	-16.5298	-1.2850	0.3502	-0.0001
1199.0190	-0.0000	-1.2278	0.0000	-1.5708	-0.0000	-0.0000	-0.0000	0.0430	-0.0001	0.0000	0.0000	0.0000	0.4791	-3.1005	-1.9660	-0.1246	0.2684	0.1087	0.0534	-2.6117	-1.6523	-0.1173	0.0320	-0.0000	0.6398	-48.6623	-16.2567	-1.2626	0.3441	-0.0001
1199.0290	0.0000	-1.2273	0.0000	-1.5708	0.0000	0.0000	-0.0000	0.0391	-0.0001	0.0000	0.0000	0.0000	0.3669	-3.0769	-1.9754	-0.1637	0.2562	0.1060	0.0616	-2.7109	-1.6840	-0.1197	0.0326	-0.0000	0.7377	-49.7456	-16.5684	-1.2879	0.3510	-0.0001
1199.0410	-0.0000	-1.2269	0.0000	-1.5708	0.0000	-0.0000	-0.0000	0.0325	-0.0001	0.0000	0.0000	0.0000	0.4468	-2.8939	-2.0192	-0.1462	0.2650	0.0847	0.0616	-2.7255	-1.6857	-0.1198	0.0326	-0.0000	0.7373	-49.7933	-16.5851	-1.2892	0.3513	-0.0001
1199.0510	-0.0000	-1.2266	0.0000	-1.5708	-0.0000	0.0000	-0.0000	0.0271	-0.0001	0.0000	0.0000	0.0000	0.5703	-2.7229	-1.9955	-0.1656	0.2712	0.0887	0.0615	-2.7374	-1.6868	-0.1199	0.0327	-0.0000	0.7371	-49.8292	-16.5962	-1.2902	0.3516	-0.0001
1199.0610	0.0000	-1.2264	-0.0000	-1.5708	-0.0000	-0.0000	-0.0000	0.0235	-0.0001	0.0000	0.0000	0.0000	0.4826	-2.8043	-2.0182	-0.1736	0.2945	0.1320	0.0615	-2.7488	-1.6881	-0.1199	0.0327	-0.0000	0.7369	-49.8604	-16.6080	-1.2910	0.3518	-0.0001
1199.0730	0.0000	-1.2261	-0.0000	-1.5708	0.0000	0.0000	-0.0000	0.0203	-0.0000	0.0000	0.0000	0.0000	0.5042	-2.9310	-1.9839	-0.1381	0.2678	0.0929	0.0615	-2.7620	-1.6892	-0.1200	0.0327	-0.0000	0.7367	-49.8924	-16.6190	-1.2918	0.3521	-0.0001
1199.0830	0.0000	-1.2260	0.0000	-1.5708	-0.0000	-0.0000	-0.0000	0.0161	-0.0001	0.0000	0.0000	0.0000	0.5302	-2.8562	-2.0038	-0.1341	0.2539	0.1059	0.0615	-2.7728	-1.6900	-0.1201	0.0327	-0.0000	0.7365	-49.9160	-16.6271	-1.2925	0.3522	-0.0001
1199.0950	-0.0000	-1.2258	0.0000	-1.5708	0.0000	-0.0000	-0.0000	0.0110	-0.0001	0.0000	0.0000	0.0000	0.5680	-2.9319	-1.9902	-0.1558	0.2632	0.1088	0.0615	-2.8126	-1.6905	-0.1201	0.0327	-0.0000	0.7364	-49.9296	-16.6316	-1.2927	0.3523	-0.0001
1199.1050	0.0000	-1.2258	-0.0000	-1.5708	-0.0000	0.0000	-0.0000	0.0051	-0.0000	-0.0000	0.0000	0.0000	0.4971	-3.1390	-1.9496	-0.1144	0.2820	0.0988	0.0615	-3.3858	-1.6908	-0.1201	0.0327	-0.0000	0.7364	-49.9391	-16.6349	-1.2930	0.3524	-0.0001
1199.1150	-0.0000	-1.2258	0.0000	-1.5708	-0.0000	-0.0000	-0.0000	-0.0007	-0.0000	-0.0000	0.0000	0.0000	0.5406	-3.5978	-1.9643	-0.1425	0.2940	0.1176	0.0615	-3.9583	-1.6907	-0.1201	0.0327	-0.0000	0.7363	-49.9403	-16.6344	-1.2930	0.3524	-0.0001
1199.1270	0.0000	-1.2258	-0.0000	-1.5708	0.0000	-0.0000	-0.0000	-0.0027	-0.0001	-0.0001	0.0000	0.0000	0.4917	-4.4446	-1.9736	-0.1447	0.2596	0.0960	0.0614	-4.6510	-1.6903	-0.1201	0.0327	-0.0000	0.7349	-49.9238	-16.6299	-1.2926	0.3523	-0.0001
1199.1370	-0.0000	-1.2258	-0.0000	-1.5708	0.0000	-0.0000	-0.0000	-0.0095	-0.0000	-0.0000	0.0000	0.0000	0.5472	-4.5733	-1.9127	-0.1296	0.2665	0.1044	0.0614	-5.2360	-1.6900	-0.1201	0.0327	-0.0000	0.7349	-49.9151	-16.6270	-1.2925	0.3522	-0.0001
1199.1490	-0.0000	-1.2260	0.0000	-1.5708	-0.0000	-0.0000	-0.0000	-0.0154	-0.0000	-0.0000	0.0000	0.0000	0.4680	-4.7844	-1.9811	-0.1417	0.2645	0.0949	0.0614	-5.5917	-1.6893	-0.1200	0.0327	-0.0000	0.7350	-49.8960	-16.6201	-1.2918	0.3521	-0.0001
1199.1590	-0.0000	-1.2262	0.0001	-1.5708	-0.0000	0.0000	-0.0000	-0.0175	-0.0000	-0.0000	0.0000	0.0000	0.4620	-4.8622	-1.9955	-0.1467	0.2719	0.1051	0.0614	-5.5984	-1.6888	-0.1200	0.0327	-0.0000	0.7352	-49.8808	-16.6152	-1.2915	0.3520	-0.0001
1199.1710	0.0000	-1.2264	0.0000	-1.5708	0.0000	-0.0000	-0.0000	-0.0208	-0.0000	-0.0000	0.0000	0.0000	0.4674	-4.8106	-2.0407	-0.1321	0.2741	0.1155	0.0614	-5.6056	-1.6878	-0.1199	0.0327	-0.0000	0.7353	-49.8526	-16.6056	-1.2907	0.3518	-0.0001
1199.1810	0.0000	-1.2267	-0.0000	-1.5708	0.0000	-0.0000	-0.0000	-0.0245	-0.0000	-0.0000	0.0000	0.0000	0.5116	-4.8314	-1.9900	-0.1297	0.2930	0.1130	0.0614	-5.6112	-1.6869	-0.1199	0.0327	-0.0000	0.7355	-49.8249	-16.5965	-1.2902	0.3516	-0.0001
1199.1930	-0.0000	-1.2270	0.0000	-1.5708	-0.0000	0.0000	-0.0000	-0.0279	-0.0000	-0.0000	0.0000	0.0000	0.5824	-5.0457	-1.9821	-0.1470	0.2771	0.1034	0.0614	-5.6178	-1.6856	-0.1198	0.0326	-0.0000	0.7358	-49.7891	-16.5839	-1.2891	0.3513	-0.0001
1199.2030	0.0000	-1.2273	0.0000	-1.5708	-0.0000	-0.0000	-0.0000	-0.0305	-0.0000	-0.0000	0.0000	0.0000	0.3762	-5.1777	-1.9743	-0.1489	0.2802	0.1258	0.0615	-5.6231	-1.6844	-0.1197	0.0326	-0.0000	0.7360	-49.7582	-16.5724	-1.2882	0.3511	-0.0001
1199.2150	-0.0000	-1.2277	-0.0000	-1.5708	-0.0000	0.0000	-0.0000	-0.0355	-0.0000	-0.0000	0.0000	0.0000	0.4582	-5.3660	-2.0090	-0.1478	0.2607	0.0891	0.0615	-5.6291	-1.6830	-0.1196	0.0326	-0.0000	0.7364	-49.7157	-16.5587	-1.2871	0.3508	-0.0001
1199.2250	-0.0000	-1.2280	-0.0000	-1.5708	0.0000	-0.0000	-0.0000	-0.0409	-0.0000	-0.0000	0.0000	0.0000	0.5016	-5.2149	-1.9631	-0.1465	0.2963	0.1084	0.0611	-5.6296	-1.6802	-0.1194	0.0325	-0.0000	0.7323	-49.6260	-16.5307	-1.2849	0.3502	-0.0001
1199.2350	0.0000	-1.2285	0.0000	-1.5708	-0.0000	-0.0000	-0.0000	-0.0453	-0.0000	-0.0000	0.0000	0.0000	0.4655	-5.3434	-1.9622	-0.1183	0.2823	0.0866	0.0612	-5.6333	-1.6785	-0.1193	0.0325	-0.0000	0.7327	-49.5760	-16.5142	-1.2836	0.3498	-0.0001
1199.2470	-0.0000	-1.2290	0.0000	-1.5708	-0.0000	-0.0000	-0.0000	-0.0508	-0.0000	-0.0000	0.0000	0.0000	0.4884	-5.3550	-2.0285	-0.1441	0.2910	0.0827	0.0612	-5.6370	-1.6761	-0.1191	0.0325	-0.0000	0.7331	-49.5063	-16.4901	-1.2818	0.3493	-0.0001
1199.2570	0.0000	-1.2296	0.0000	-1.5708	-0.0000	0.0000	-0.0000	-0.0550	-0.0000	-0.0000	0.0000	0.0000	0.4906	-5.3853	-1.9586	-0.1355	0.2594	0.1162	0.0613	-5.6399	-1.6740	-0.1189	0.0324	-0.0000	0.7335	-49.4474	-16.4699	-1.2802	0.3489	-0.0001
1199.2690	0.0000	-1.2303	0.0000	-1.5708	-0.0000	-0.0000	-0.0000	-0.0584	-0.0000	-0.0000	0.0000	0.0000	0.3359	-5.6176	-1.9552	-0.1402	0.2583	0.1294	0.0613	-5.6427	-1.6711	-0.1187	0.0324	-0.0000	0.7341	-49.3661	-16.4415	-1.2779	0.3483	-0.0001
1199.2790	-0.0000	-1.2309	0.0000	-1.5708	0.0000	0.0000	-0.0000	-0.0620	-0.0000	-0.0000	0.0000	0.0000	0.4224	-5.8758	-1.9733	-0.1299	0.2942	0.0789	0.0613	-5.6447	-1.6687	-0.1186	0.0323	-0.0000	0.7346	-49.2961	-16.4179	-1.2761	0.3478	-0.0001
1199.2910	-0.0000	-1.2317	-0.0000	-1.5708	0.0000	0.0000	-0.0000	-0.0707	-0.0000	-0.0000	0.0000	0.0000	0.3711	-5.7086	-1.9545	-0.1265	0.2981	0.1046	0.0614	-5.6462	-1.6653	-0.1183	0.0323	-0.0000	0.7352	-49.2002	-16.3843	-1.2737	0.3471	-0.0001
1199.3010	-0.0000	-1.2324	0.0000	-1.5708	-0.0000	0.0000	-0.0000	-0.0764	-0.0000	-0.0000	0.0000	0.0000	0.4019	-5.3633	-2.0312	-0.1228	0.2854	0.0858	0.0614	-5.6475	-1.6626	-0.1181	0.0322	-0.0000	0.7357	-49.1206	-16.3579	-1.2715	0.3465	-0.0001
1199.3110	0.0000	-1.2331	0.0000	-1.5708	0.0000	0.0000	-0.0000	-0.0785	-0.0000	-0.0000	0.0000	0.0000	0.4130	-5.5341	-2.0009	-0.1512	0.2805	0.1070	0.0615	-5.6483	-1.6598	-0.1179	0.0321	-0.0000	0.7363	-49.0362	-16.3297	-1.2695	0.3460	-0.0001
1199.3230	-0.0000	-1.2341	0.0000	-1.5708	0.0000	-0.0000	-0.0000	-0.0826	-0.0000	-0.0000	0.0000	0.0000	0.3853	-5.7200	-1.9787	-0.1438	0.2777	0.1272	0.0609	-5.6417	-1.6534	-0.1175	0.0320	-0.0000	0.7298	-48.8433	-16.2674	-1.2644	0.3446	-0.0001
1199.3330	-0.0000	-1.2350	0.0000	-1.5708	0.0000	-0.0000	-0.0000	-0.0893	-0.0000	0.0000	0.0000	0.0000	0.5151	-5.3565	-1.9793	-0.1224	0.2857	0.1104	0.0610	-5.6409	-1.6499	-0.1172	0.0320	-0.0000	0.7305	-48.7403	-16.2332	-1.2618	0.3439	-0.0001
1199.3450	-0.0000	-1.2361	-0.0000	-1.5708	0.0000	-0.0000	-0.0000	-0.0920	-0.0000	0.0000	0.0000	0.0000	0.5168	-5.5248	-1.9593	-0.1211	0.2664	0.1340	0.0611	-5.6394	-1.6454	-0.1169	0.0319	-0.0000	0.7313	-48.6101	-16.1884	-1.2584	0.3430	-0.0001
1199.3550	0.0000	-1.2370	-0.0000	-1.5708	0.0000	0.0000	-0.0000	-0.0947	-0.0000	0.0000	0.0000	0.0000	0.5151	-5.7229	-1.9511	-0.1413	0.2835	0.1264	0.0611	-5.6381	-1.6415	-0.1166	0.0318	-0.0000	0.7320	-48.5003	-16.1501	-1.2554	0.3421	-0.0001
1199.3670	-0.0000	-1.2382	0.0000	-1.5708	0.0000	-0.0000	-0.0000	-0.1038	-0.0000	0.0000	0.0000	0.0000	0.4588	-5.3442	-1.9491	-0.1212	0.2994	0.0969	0.0612	-5.6359	-1.6367	-0.1163	0.0317	-0.0000	0.7328	-48.3623	-16.1024	-1.2518	0.3412	-0.0001
1199.3770	0.0000	-1.2393	0.0000	-1.5708	-0.0000	-0.0000	-0.0000	-0.1091	-0.0000	0.0000	0.0000	0.0000	0.4993	-4.9343	-1.9094	-0.1301	0.2561	0.1006	0.0613	-5.6331	-1.6322	-0.1160	0.0316	-0.0000	0.7336	-48.2346	-16.0590	-1.2484	0.3402	-0.0001
1199.3890	0.0000	-1.2406	0.0000	-1.5708	0.0000	0.0000	-0.0000	-0.1094	-0.0000	0.0000	0.0000	0.0000	0.4330	-5.2799	-1.9409	-0.1347	0.2626	0.1280	0.0613	-5.6298	-1.6269	-0.1156	0.0315	-0.0000	0.7346	-48.0821	-16.0068	-1.2443	0.3391	-0.0001
1199.3990	0.0000	-1.2418	-0.0000	-1.5708	-0.0000	0.0000	-0.0000	-0.1140	-0.0000	0.0000	0.0000	0.0000	0.4277	-5.3217	-1.9487	-0.1197	0.2854	0.0764	0.0614	-5.6263	-1.6223	-0.1153	0.0314	-0.0000	0.7354	-47.9471	-15.9611	-1.2409	0.3382	-0.0001
1199.4090	0.0000	-1.2429	0.0000	-1.5708	0.0000	0.0000	-0.0000	-0.1152	-0.0000	0.0000	0.0000	0.0000	0.4357	-5.5361	-1.9523	-0.1245	0.2812	0.1090	0.0615	-5.6227	-1.6176	-0.1149	0.0313	-0.0000	0.7362	-47.8100	-15.9144	-1.2372	0.3372	-0.0001
1199.4210	0.0000	-1.2444	-0.0001	-1.5708	0.0000	0.0000	-0.0000	-0.1217	-0.0000	0.0000	0.0000	0.0000	0.4531	-5.5621	-1.8932	-0.1408	0.2736	0.0987	0.0607	-5.6092	-1.6085	-0.1143	0.0312	-0.0000	0.7271	-47.5366	-15.8258	-1.2304	0.3353	-0.0001
1199.4310	0.0000	-1.2457	-0.0000	-1.5708	0.0000	0.0000	-0.0000	-0.1292	-0.0000	0.0000	0.0000	0.0000	0.4262	-5.0257	-1.9388	-0.1207	0.2868	0.1156	0.0608	-5.6040	-1.6032	-0.1139	0.0310	-0.0000	0.7280	-47.3812	-15.7730	-1.2262	0.3342	-0.0001
1199.4430	0.0000	-1.2472	-0.0000	-1.5708	0.0000	-0.0000	-0.0000	-0.1302	-0.0000	0.0000	0.0000	0.0000	0.4686	-5.4355	-1.9681	-0.1242	0.2579	0.1060	0.0609	-5.5981	-1.5969	-0.1135	0.0309	-0.0000	0.7291	-47.1998	-15.7116	-1.2215	0.3329	-0.0001
1199.4530	-0.0000	-1.2486	-0.0000	-1.5708	-0.0000	0.0000	-0.0000	-0.1352	-0.0000	0.0000	0.0000	0.0000	0.4828	-5.3750	-1.9201	-0.1470	0.2723	0.1082	0.0610	-5.5920	-1.5912	-0.1131	0.0308	-0.0000	0.7300	-47.0346	-15.6552	-1.2172	0.3317	-0.0001
1199.4650	0.0000	-1.2503	0.0000	-1.5708	0.0000	0.0000	-0.0000	-0.1371	-0.0000	0.0000	0.0000	0.0000	0.4445	-5.6699	-1.8971	-0.1265	0.2699	0.1292	0.0611	-5.5852	-1.5845	-0.1126	0.0307	-0.0000	0.7311	-46.8418	-15.5889	-1.2121	0.3303	-0.0001
1199.4750	-0.0000	-1.2517	-0.0000	-1.5708	-0.0000	-0.0000	-0.0000	-0.1465	-0.0000	0.0000	0.0000	0.0000	0.4914	-5.2601	-1.9019	-0.1096	0.2823	0.0763	0.0611	-5.5786	-1.5785	-0.1122	0.0306	-0.0000	0.7321	-46.6704	-15.5299	-1.2074	0.3290	-0.0001
1199.4870	-0.0000	-1.2535	-0.0000	-1.5708	0.0000	-0.0000	-0.0000	-0.1479	-0.0000	0.0000	0.0000	0.0000	0.4253	-5.3647	-1.8785	-0.1221	0.2569	0.0878	0.0612	-5.5704	-1.5713	-0.1117	0.0304	-0.0000	0.7333	-46.4613	-15.4598	-1.2020	0.3276	-0.0001
1199.4970	-0.0000	-1.2550	0.0000	-1.5708	0.0000	-0.0000	-0.0000	-0.1518	-0.0000	0.0000	0.0000	0.0000	0.3447	-5.4149	-1.8777	-0.1395	0.2762	0.1130	0.0613	-5.5631	-1.5649	-0.1112	0.0303	-0.0000	0.7343	-46.2808	-15.3965	-1.1971	0.3262	-0.0001
1199.5070	0.0000	-1.2566	-0.0000	-1.5708	0.0000	0.0000	-0.0000	-0.1533	-0.0000	0.0000	0.0000	0.0000	0.4374	-5.7211	-1.8552	-0.1254	0.2894	0.0913	0.0614	-5.5556	-1.5587	-0.1108	0.0302	-0.0000	0.7353	-46.0993	-15.3354	-1.1925	0.3250	-0.0001
1199.5190	0.0000	-1.2585	0.0000	-1.5708	-0.0000	-0.0000	-0.0000	-0.1649	-0.0000	0.0000	0.0000	0.0000	0.3993	-5.0245	-1.8158	-0.1137	0.2814	0.0764	0.0614	-5.5442	-1.5501	-0.1102	0.0300	-0.0000	0.7351	-45.8514	-15.2506	-1.1860	0.3232	-0.0001
1199.5290	-0.0000	-1.2601	-0.0000	-1.5708	-0.0000	-0.0000	-0.0000	-0.1673	-0.0000	0.0000	0.0000	0.0000	0.4603	-5.1745	-1.8461	-0.1150	0.2804	0.0910	0.0605	-5.5258	-1.5399	-0.1094	0.0298	-0.0000	0.7246	-45.5406	-15.1505	-1.1780	0.3210	-0.0001
1199.5410	0.0000	-1.2621	-0.0000	-1.5708	-0.0000	-0.0000	-0.0000	-0.1672	-0.0000	0.0000	0.0000	0.0000	0.3939	-5.5661	-1.8661	-0.1337	0.2996	0.1201	0.0606	-5.5146	-1.5315	-0.1089	0.0297	-0.0000	0.7259	-45.2969	-15.0678	-1.1716	0.3193	-0.0001
1199.5510	0.0000	-1.2639	-0.0000	-1.5708	0.0000	0.0000	-0.0000	-0.1754	-0.0000	0.0000	0.0000	0.0000	0.3801	-5.3033	-1.7684	-0.0913	0.2487	0.1054	0.0607	-5.5058	-1.5248	-0.1084	0.0295	-0.0000	0.7270	-45.1016	-15.0016	-1.1664	0.3179	-0.0001
1199.5630	-0.0000	-1.2660	-0.0000	-1.5708	0.0000	-0.0000	-0.0000	-0.1811	-0.0000	0.0000	0.0000	0.0000	0.5284	-5.0378	-1.8194	-0.1080	0.2830	0.1140	0.0608	-5.4938	-1.5159	-0.1078	0.0294	-0.0000	0.7283	-44.8493	-14.9145	-1.1598	0.3161	-0.0001
1199.5730	-0.0000	-1.2677	-0.0000	-1.5708	-0.0000	0.0000	-0.0000	-0.1812	-0.0000	0.0000	0.0000	0.0000	0.3812	-5.1971	-1.8086	-0.1081	0.2807	0.1043	0.0609	-5.4838	-1.5087	-0.1073	0.0292	-0.0000	0.7294	-44.6387	-14.8438	-1.1543	0.3146	-0.0001
1199.5830	-0.0000	-1.2696	-0.0000	-1.5708	-0.0000	0.0000	-0.0000	-0.1857	0.0000	0.0000	0.0000	0.0000	0.4251	-5.4360	-1.7763	-0.0833	0.2801	0.1014	0.0610	-5.4732	-1.5010	-0.1067	0.0291	-0.0000	0.7305	-44.4203	-14.7675	-1.1484	0.3130	-0.0001
1199.5950	-0.0000	-1.2718	0.0000	-1.5708	0.0000	0.0000	-0.0000	-0.1929	0.0001	0.0000	0.0000	0.0000	0.4599	-5.0083	-1.8057	-0.0911	0.2735	0.0775	0.0611	-5.4596	-1.4916	-0.1060	0.0289	-0.0000	0.7318	-44.1483	-14.6751	-1.1413	0.3110	-0.0001
1199.6070	0.0000	-1.2742	0.0000	-1.5708	-0.0000	0.0000	-0.0000	-0.1941	0.0001	0.0000	0.0000	0.0000	0.4594	-5.3856	-1.7404	-0.1157	0.2615	0.0769	0.0612	-5.4459	-1.4822	-0.1054	0.0287	-0.0000	0.7332	-43.8760	-14.5824	-1.1342	0.3091	-0.0001
1199.6170	0.0000	-1.2762	-0.0000	-1.5708	0.0000	-0.0000	-0.0000	-0.2014	0.0001	0.0000	0.0000	0.0000	0.3890	-5.3824	-1.7438	-0.1011	0.2618	0.0598	0.0613	-5.4339	-1.4741	-0.1048	0.0286	-0.0000	0.7344	-43.6408	-14.5029	-1.1280	0.3074	-0.0001
1199.6290	0.0000	-1.2787	-0.0000	-1.5708	-0.0000	-0.0000	-0.0000	-0.2058	0.0001	0.0000	0.0000	0.0000	0.4578	-5.1837	-1.7561	-0.1504	0.2752	0.1016	0.0601	-5.4042	-1.4589	-0.1037	0.0283	-0.0000	0.7198	-43.1789	-14.3531	-1.1164	0.3042	-0.0001
1199.6390	0.0000	-1.2808	-0.0000	-1.5708	-0.0000	0.0000	-0.0000	-0.2077	0.0001	0.0000	0.0000	0.0000	0.4846	-5.4161	-1.7163	-0.0877	0.2950	0.0981	0.0602	-5.3908	-1.4502	-0.1031	0.0281	-0.0000	0.7209	-42.9297	-14.2679	-1.1097	0.3024	-0.0001
1199.6490	-0.0000	-1.2829	-0.0000	-1.5708	0.0000	0.0000	-0.0000	-0.2146	0.0001	0.0000	0.0000	0.0000	0.4022	-5.1365	-1.6972	-0.1050	0.3120	0.1033	0.0603	-5.3770	-1.4414	-0.1025	0.0279	-0.0000	0.7221	-42.6757	-14.1814	-1.1030	0.3006	-0.0001
1199.6590	-0.0000	-1.2851	-0.0001	-1.5708	0.0000	-0.0000	-0.0000	-0.2174	0.0001	0.0000	0.0000	0.0000	0.5039	-5.0855	-1.7286	-0.1231	0.2861	0.1175	0.0604	-5.3625	-1.4322	-0.1018	0.0278	-0.0000	0.7233	-42.4125	-14.0911	-1.0961	0.2987	-0.0001
1199.6690	-0.0000	-1.2873	-0.0000	-1.5708	0.0000	0.0000	-0.0000	-0.2188	0.0001	0.0000	0.0000	0.0000	0.3759	-5.2276	-1.7209	-0.0913	0.2715	0.1036	0.0605	-5.3480	-1.4232	-0.1012	0.0276	-0.0000	0.7244	-42.1504	-14.0019	-1.0892	0.2968	-0.0001
1199.6810	-0.0000	-1.2900	-0.0001	-1.5708	0.0000	0.0000	-0.0000	-0.2280	-0.0001	0.0000	0.0000	0.0000	0.3701	-4.7977	-1.6446	-0.0940	0.2832	0.0800	0.0606	-5.3302	-1.4120	-0.1004	0.0274	-0.0000	0.7258	-41.8305	-13.8919	-1.0807	0.2945	-0.0001
1199.6910	0.0000	-1.2922	-0.0000	-1.5708	-0.0000	0.0000	-0.0000	-0.2313	-0.0000	0.0000	0.0000	0.0000	0.3920	-4.8604	-1.6414	-0.0988	0.2976	0.0991	0.0607	-5.3149	-1.4026	-0.0998	0.0272	-0.0000	0.7270	-41.5588	-13.7993	-1.0736	0.2926	-0.0001
1199.7010	0.0000	-1.2945	-0.0001	-1.5708	-0.0000	-0.0000	-0.0000	-0.2310	-0.0000	0.0000	0.0000	0.0000	0.3752	-5.2550	-1.6196	-0.0832	0.2642	0.0906	0.0608	-5.2994	-1.3931	-0.0991	0.0270	-0.0000	0.7281	-41.2851	-13.7064	-1.0664	0.2906	-0.0001
1199.7110	0.0000	-1.2969	-0.0001	-1.5708	0.0000	0.0000	-0.0000	-0.2382	-0.0000	0.0000	0.0000	0.0000	0.2949	-4.7282	-1.5988	-0.0967	0.2917	0.0842	0.0609	-5.2833	-1.3832	-0.0984	0.0268	-0.0000	0.7293	-41.0029	-13.6083	-1.0588	0.2885	-0.0001
1199.7210	0.0000	-1.2993	-0.0001	-1.5708	0.0000	0.0000	-0.0000	-0.2403	-0.0000	0.0000	0.0000	0.0000	0.3099	-4.7409	-1.6019	-0.0832	0.2545	0.0922	0.0594	-5.2501	-1.3674	-0.0972	0.0265	-0.0000	0.7116	-40.5169	-13.4533	-1.0466	0.2852	-0.0001
1199.7330	0.0000	-1.3022	-0.0001	-1.5708	0.0000	0.0000	-0.0000	-0.2471	-0.0000	0.0000	0.0000	0.0000	0.4001	-4.6129	-1.5644	-0.0732	0.2537	0.0742	0.0595	-5.2297	-1.3554	-0.0964	0.0263	-0.0000	0.7130	-40.1693	-13.3351	-1.0374	0.2827	-0.0001
1199.7430	-0.0000	-1.3047	-0.0001	-1.5708	0.0000	-0.0000	-0.0000	-0.2488	-0.0000	0.0000	0.0000	0.0000	0.3856	-4.7268	-1.4884	-0.0593	0.2637	0.1234	0.0596	-5.2122	-1.3450	-0.0957	0.0261	-0.0000	0.7141	-39.8734	-13.2330	-1.0295	0.2806	-0.0001
1199.7530	-0.0000	-1.3072	-0.0000	-1.5708	0.0000	-0.0000	-0.0000	-0.2497	-0.0000	0.0000	0.0000	0.0000	0.3682	-5.2472	-1.5242	-0.0530	0.2921	0.1036	0.0597	-5.1945	-1.3348	-0.0950	0.0259	-0.0000	0.7152	-39.5753	-13.1322	-1.0220	0.2785	-0.0001
1199.7630	-0.0000	-1.3097	-0.0000	-1.5708	0.0000	-0.0000	-0.0000	-0.2558	0.0000	0.0000	0.0000	0.0000	0.2370	-4.9756	-1.4520	-0.0832	0.2882	0.0776	0.0598	-5.1760	-1.3239	-0.0942	0.0257	-0.0000	0.7163	-39.2675	-13.0256	-1.0136	0.2762	-0.0001
1199.7730	-0.0000	-1.3123	-0.0000	-1.5708	-0.0000	0.0000	-0.0000	-0.2561	0.0001	0.0000	0.0000	0.0000	0.2793	-5.1799	-1.4725	-0.0793	0.2803	0.0815	0.0599	-5.1570	-1.3131	-0.0934	0.0255	-0.0000	0.7174	-38.9535	-12.9189	-1.0054	0.2740	-0.0001
1199.7830	-0.0000	-1.3150	-0.0000	-1.5708	0.0000	0.0000	-0.0000	-0.2634	0.0000	0.0000	0.0000	0.0000	0.3922	-4.8907	-1.4025	-0.0770	0.2687	0.0978	0.0600	-5.1382	-1.3023	-0.0927	0.0253	-0.0000	0.7185	-38.6414	-12.8126	-0.9973	0.2718	-0.0001
1199.7950	-0.0000	-1.3182	-0.0000	-1.5708	-0.0000	0.0000	-0.0000	-0.2672	0.0001	0.0000	0.0000	0.0000	0.3317	-4.8886	-1.4527	-0.0892	0.2956	0.0800	0.0601	-5.1144	-1.2888	-0.0917	0.0250	-0.0000	0.7198	-38.2534	-12.6796	-0.9869	0.2689	-0.0001
1199.8050	0.0000	-1.3209	-0.0000	-1.5708	0.0000	-0.0000	-0.0000	-0.2724	0.0001	0.0000	0.0000	0.0000	0.3499	-4.8252	-1.3565	-0.0621	0.2737	0.1120	0.0602	-5.0941	-1.2773	-0.0909	0.0248	-0.0000	0.7208	-37.9235	-12.5665	-0.9783	0.2666	-0.0001
1199.8150	0.0000	-1.3237	-0.0000	-1.5708	0.0000	-0.0000	-0.0000	-0.2770	0.0000	0.0000	0.0000	0.0000	0.2519	-4.6740	-1.4177	-0.0809	0.2846	0.0853	0.0603	-5.0734	-1.2657	-0.0901	0.0245	-0.0000	0.7219	-37.5886	-12.4530	-0.9695	0.2642	-0.0001
1199.8270	0.0000	-1.3270	-0.0001	-1.5708	0.0000	0.0000	-0.0000	-0.2805	0.0000	0.0000	0.0000	0.0000	0.2590	-4.6795	-1.3439	-0.0663	0.3023	0.0806	0.0586	-5.0297	-1.2452	-0.0886	0.0241	-0.0000	0.7015	-36.9642	-12.2507	-0.9536	0.2598	-0.0001
1199.8370	-0.0000	-1.3299	-0.0000	-1.5708	0.0000	0.0000	-0.0000	-0.2851	0.0000	0.0000	0.0000	0.0000	0.2981	-4.4284	-1.2730	-0.0642	0.2757	0.0958	0.0587	-5.0081	-1.2334	-0.0878	0.0239	-0.0000	0.7025	-36.6227	-12.1347	-0.9446	0.2574	-0.0001
1199.8490	0.0000	-1.3333	-0.0001	-1.5708	-0.0000	-0.0000	-0.0000	-0.2884	0.0000	0.0000	0.0000	0.0000	0.2605	-4.4942	-1.2869	-0.0661	0.2761	0.1062	0.0588	-4.9816	-1.2188	-0.0867	0.0236	-0.0000	0.7036	-36.2044	-11.9912	-0.9335	0.2544	-0.0001
1199.8590	0.0000	-1.3362	-0.0001	-1.5708	-0.0000	0.0000	-0.0000	-0.2923	0.0000	0.0000	0.0000	0.0000	0.2054	-4.4015	-1.2480	-0.0562	0.2698	0.0975	0.0588	-4.9596	-1.2068	-0.0859	0.0234	-0.0000	0.7046	-35.8575	-11.8734	-0.9244	0.2519	-0.0001
1199.8690	-0.0000	-1.3391	-0.0001	-1.5708	0.0000	0.0000	-0.0000	-0.2947	0.0001	0.0000	0.0000	0.0000	0.2439	-4.7212	-1.1710	-0.0354	0.2990	0.0765	0.0589	-4.9373	-1.1945	-0.0850	0.0232	-0.0000	0.7055	-35.5063	-11.7527	-0.9151	0.2494	-0.0001
1199.8810	-0.0000	-1.3427	-0.0001	-1.5708	0.0000	-0.0000	-0.0000	-0.2993	0.0001	0.0002	0.0000	0.0000	0.3137	-4.6060	-1.2073	-0.0412	0.2835	0.1057	0.0590	-4.9100	-1.1797	-0.0840	0.0229	-0.0000	0.7066	-35.0792	-11.6070	-0.9038	0.2463	-0.0001
1199.8910	0.0000	-1.3457	-0.0001	-1.5708	0.0000	0.0000	-0.0000	-0.3032	0.0001	0.0001	0.0000	0.0000	0.2679	-4.5788	-1.1534	-0.0604	0.2983	0.0734	0.0591	-4.8859	-1.1668	-0.0831	0.0226	-0.0000	0.7075	-34.7075	-11.4795	-0.8940	0.2436	-0.0001
1199.9010	-0.0000	-1.3487	-0.0001	-1.5708	-0.0000	0.0000	-0.0000	-0.3068	0.0001	0.0001	0.0000	0.0000	0.2430	-4.3309	-1.1440	-0.0183	0.2427	0.0817	0.0591	-4.8621	-1.1539	-0.0822	0.0224	-0.0000	0.7084	-34.3379	-11.3532	-0.8842	0.2409	-0.0001
1199.9110	0.0000	-1.3518	-0.0001	-1.5708	0.0000	0.0000	-0.0000	-0.3112	0.0001	0.0001	0.0000	0.0000	0.2439	-4.4957	-1.0882	-0.0430	0.2660	0.1122	0.0592	-4.8374	-1.1407	-0.0812	0.0221	-0.0000	0.7092	-33.9588	-11.2232	-0.8742	0.2382	-0.0001
1199.9230	0.0000	-1.3556	-0.0001	-1.5708	0.0000	-0.0000	-0.0000	-0.3147	0.0001	0.0001	0.0000	0.0000	0.2035	-4.2455	-1.0769	-0.0166	0.2588	0.0871	0.0573	-4.7870	-1.1178	-0.0796	0.0217	-0.0000	0.6857	-33.2557	-10.9972	-0.8565	0.2334	-0.0001
1199.9330	0.0000	-1.3587	-0.0001	-1.5708	-0.0000	-0.0000	-0.0000	-0.3181	0.0001	0.0001	0.0000	0.0000	0.1314	-4.4618	-1.0307	-0.0461	0.2796	0.0961	0.0573	-4.7617	-1.1044	-0.0786	0.0214	-0.0000	0.6865	-32.8723	-10.8655	-0.8463	0.2306	-0.0001
1199.9430	0.0000	-1.3619	-0.0001	-1.5708	0.0000	-0.0000	-0.0000	-0.3203	0.0001	0.0001	0.0000	0.0000	0.1894	-4.4572	-0.9588	-0.0241	0.2914	0.0650	0.0574	-4.7360	-1.0909	-0.0777	0.0212	-0.0000	0.6872	-32.4846	-10.7331	-0.8363	0.2279	-0.0001
1199.9530	-0.0000	-1.3652	-0.0001	-1.5708	0.0000	0.0000	-0.0000	-0.3270	0.0001	0.0001	0.0000	0.0000	0.2101	-4.3252	-0.8976	-0.0487	0.2531	0.0856	0.0574	-4.7103	-1.0774	-0.0767	0.0209	-0.0000	0.6879	-32.0955	-10.6000	-0.8258	0.2250	-0.0001
1199.9630	-0.0000	-1.3684	-0.0000	-1.5708	0.0000	0.0000	-0.0000	-0.3264	0.0012	0.0001	0.0000	0.0000	0.1693	-4.6275	-0.9614	-0.0382	0.2375	0.0673	0.0575	-4.6833	-1.0634	-0.0757	0.0206	-0.0000	0.6886	-31.6914	-10.4625	-0.8152	0.2221	-0.0001
1199.9750	-0.0000	-1.3724	-0.0001	-1.5708	0.0000	-0.0000	-0.0000	-0.3324	0.0006	0.0001	0.0000	0.0000	0.2088	-4.5924	-0.9051	-0.0220	0.2700	0.0894	0.0576	-4.6507	-1.0465	-0.0746	0.0203	-0.0000	0.6893	-31.2045	-10.2964	-0.8024	0.2186	-0.0001
1199.9850	0.0000	-1.3758	-0.0001	-1.5708	-0.0000	-0.0000	-0.0000	-0.3357	0.0004	0.0001	0.0000	0.0000	0.3034	-4.6803	-0.8750	-0.0391	0.2678	0.0856	0.0576	-4.6233	-1.0324	-0.0736	0.0200	-0.0000	0.6899	-30.7956	-10.1569	-0.7916	0.2157	-0.0001
1199.9950	-0.0000	-1.3792	-0.0001	-1.5708	0.0000	0.0000	-0.0000	-0.3414	0.0001	0.0001	0.0000	0.0000	0.2762	-4.3164	-0.7595	-0.0280	0.2797	0.0981	0.0577	-4.5948	-1.0176	-0.0725	0.0198	-0.0000	0.6905	-30.3737	-10.0121	-0.7805	0.2127	-0.0001
1200.0070	-0.0000	-1.3834	-0.0001	-1.5708	0.0000	-0.0000	-0.0000	-0.3456	0.0002	0.0001	0.0000	0.0000	0.2202	-4.1718	-0.7039	-0.0149	0.2824	0.0840	0.0577	-4.5606	-1.0000	-0.0713	0.0194	-0.0000	0.6911	-29.8678	-9.8391	-0.7671	0.2090	-0.0001
1200.0190	-0.0000	-1.3876	-0.0001	-1.5708	-0.0000	0.0000	-0.0000	-0.3480	0.0002	0.0000	0.0000	0.0000	0.3825	-4.0534	-0.6982	-0.0395	0.2652	0.0877	0.0575	-4.5231	-0.9811	-0.0699	0.0191	-0.0000	0.6886	-29.3220	-9.6531	-0.7528	0.2051	-0.0001
1200.0290	0.0000	-1.3911	-0.0001	-1.5708	0.0000	-0.0000	-0.0000	-0.3542	0.0002	0.0000	0.0000	0.0000	0.3305	-3.9282	-0.6151	-0.0375	0.2557	0.0916	0.0555	-4.4733	-0.9591	-0.0684	0.0186	-0.0000	0.6650	-28.6489	-9.4359	-0.7357	0.2004	-0.0001
1200.0410	-0.0000	-1.3953	-0.0001	-1.5708	0.0000	0.0000	-0.0000	-0.3562	0.0002	0.0000	0.0000	0.0000	0.1887	-3.9326	-0.5406	-0.0101	0.2855	0.0792	0.0556	-4.4384	-0.9414	-0.0671	0.0183	-0.0000	0.6654	-28.1382	-9.2623	-0.7223	0.1968	-0.0001
1200.0510	0.0000	-1.3989	-0.0001	-1.5708	0.0000	-0.0000	-0.0000	-0.3592	0.0009	0.0000	0.0000	0.0000	0.2447	-3.7797	-0.5648	-0.0166	0.2618	0.0910	0.0556	-4.4082	-0.9262	-0.0660	0.0180	-0.0000	0.6657	-27.6994	-9.1124	-0.7108	0.1937	-0.0001
1200.0610	-0.0000	-1.4025	-0.0001	-1.5708	-0.0000	0.0000	-0.0000	-0.3618	0.0038	0.0000	0.0000	0.0000	0.3364	-3.9563	-0.7728	-0.0008	0.2480	0.0693	0.0556	-4.3775	-0.9108	-0.0649	0.0177	-0.0000	0.6660	-27.2537	-8.9606	-0.6990	0.1904	-0.0001
1200.0730	0.0000	-1.4069	-0.0000	-1.5708	0.0000	0.0000	-0.0000	-0.3635	0.0052	0.0001	0.0000	0.0000	0.3134	-4.1730	-0.8955	-0.0226	0.2694	0.0954	0.0556	-4.3402	-0.8921	-0.0636	0.0173	-0.0000	0.6663	-26.7150	-8.7771	-0.6848	0.1866	-0.0001
1200.0830	0.0000	-1.4106	-0.0000	-1.5708	0.0000	0.0000	-0.0000	-0.3695	0.0008	0.0001	0.0000	0.0000	0.3270	-3.8876	-0.7486	-0.0092	0.2468	0.0930	0.0557	-4.3089	-0.8764	-0.0625	0.0170	-0.0000	0.6665	-26.2628	-8.6226	-0.6730	0.1834	-0.0001
1200.0930	-0.0000	-1.4143	-0.0000	-1.5708	0.0000	0.0000	-0.0000	-0.3724	0.0017	0.0000	0.0000	0.0000	0.1694	-3.9718	-0.8258	0.0143	0.2469	0.0662	0.0557	-4.2771	-0.8606	-0.0614	0.0167	-0.0000	0.6667	-25.8047	-8.4667	-0.6610	0.1801	-0.0001
1200.1030	0.0000	-1.4181	-0.0001	-1.5708	0.0000	-0.0000	-0.0000	-0.3763	0.0004	0.0001	0.0000	0.0000	0.1849	-3.7552	-0.7140	-0.0078	0.2465	0.0782	0.0557	-4.2448	-0.8445	-0.0603	0.0164	-0.0000	0.6668	-25.3408	-8.3083	-0.6487	0.1767	-0.0001
1200.1130	-0.0000	-1.4219	-0.0001	-1.5708	0.0000	0.0000	-0.0000	-0.3805	0.0004	0.0001	0.0000	0.0000	0.1598	-3.7825	-0.7214	-0.0072	0.2630	0.0820	0.0557	-4.2122	-0.8282	-0.0591	0.0161	-0.0000	0.6669	-24.8736	-8.1480	-0.6363	0.1734	-0.0001
1200.1250	-0.0000	-1.4264	-0.0000	-1.5708	0.0000	-0.0000	-0.0000	-0.3831	0.0004	0.0001	0.0000	0.0000	0.2193	-3.8621	-0.7218	0.0084	0.2426	0.0789	0.0532	-4.1475	-0.7998	-0.0571	0.0156	-0.0000	0.6370	-24.0081	-7.8689	-0.6144	0.1674	-0.0001
1200.1350	0.0000	-1.4303	-0.0000	-1.5708	0.0000	-0.0000	-0.0001	-0.3863	0.0005	0.0001	0.0000	0.0000	0.2336	-3.6626	-0.6775	0.0281	0.2246	0.0698	0.0532	-4.1141	-0.7833	-0.0559	0.0152	-0.0000	0.6370	-23.5349	-7.7065	-0.6019	0.1640	-0.0001
1200.1450	0.0000	-1.4342	0.0000	-1.5708	0.0000	0.0000	-0.0001	-0.3888	0.0013	0.0001	0.0000	0.0000	0.1213	-3.8669	-0.6760	0.0401	0.2550	0.0795	0.0532	-4.0808	-0.7670	-0.0548	0.0149	-0.0000	0.6369	-23.0624	-7.5460	-0.5895	0.1606	-0.0001
1200.1550	-0.0000	-1.4381	-0.0000	-1.5708	-0.0000	0.0000	-0.0001	-0.3903	0.0010	0.0001	0.0000	0.0000	0.2944	-4.1359	-0.6769	0.0153	0.2522	0.0675	0.0532	-4.0471	-0.7504	-0.0536	0.0146	-0.0000	0.6367	-22.5847	-7.3834	-0.5770	0.1572	-0.0001
1200.1650	-0.0000	-1.4420	-0.0000	-1.5708	0.0000	0.0000	-0.0000	-0.3965	0.0007	0.0001	0.0000	0.0000	0.2396	-3.8686	-0.6730	0.0340	0.2571	0.0933	0.0531	-4.0122	-0.7334	-0.0524	0.0143	-0.0000	0.6365	-22.0930	-7.2159	-0.5640	0.1537	-0.0001
1200.1770	0.0000	-1.4468	-0.0000	-1.5708	0.0000	0.0000	-0.0000	-0.4009	0.0003	0.0001	0.0000	0.0000	0.2335	-3.7588	-0.5611	0.0161	0.2407	0.0929	0.0531	-3.9705	-0.7129	-0.0510	0.0139	-0.0000	0.6361	-21.5061	-7.0137	-0.5485	0.1494	-0.0001
1200.1870	-0.0000	-1.4508	-0.0000	-1.5708	0.0000	0.0000	-0.0000	-0.4027	0.0002	0.0001	0.0000	0.0000	0.3195	-3.7818	-0.6035	0.0347	0.2690	0.0777	0.0531	-3.9346	-0.6954	-0.0497	0.0135	-0.0000	0.6358	-21.0019	-6.8413	-0.5352	0.1458	-0.0001
1200.1990	0.0000	-1.4557	-0.0001	-1.5708	0.0000	0.0000	-0.0000	-0.4080	0.0001	0.0001	0.0000	0.0000	0.3371	-3.3554	-0.5135	0.0377	0.2409	0.0692	0.0531	-3.8916	-0.6743	-0.0482	0.0131	-0.0000	0.6353	-20.3985	-6.6344	-0.5192	0.1414	-0.0001
1200.2090	0.0000	-1.4598	-0.0001	-1.5708	0.0000	0.0000	-0.0000	-0.4132	0.0001	0.0001	0.0000	0.0000	0.1504	-3.1925	-0.4504	0.0532	0.2464	0.0695	0.0530	-3.8549	-0.6564	-0.0470	0.0128	-0.0000	0.6349	-19.8859	-6.4582	-0.5056	0.1377	-0.0001
1200.2190	-0.0000	-1.4640	-0.0001	-1.5708	0.0000	0.0000	-0.0000	-0.4133	0.0001	0.0001	0.0000	0.0000	0.2657	-3.4842	-0.4913	0.0374	0.2370	0.0722	0.0527	-3.8152	-0.6377	-0.0456	0.0124	-0.0000	0.6306	-19.3369	-6.2742	-0.4913	0.1338	-0.0001
1200.2310	0.0000	-1.4690	-0.0000	-1.5708	0.0000	-0.0000	-0.0000	-0.4144	0.0008	0.0001	0.0000	0.0000	0.2442	-3.5231	-0.4877	0.0510	0.2595	0.0891	0.0502	-3.7464	-0.6077	-0.0435	0.0118	-0.0000	0.6013	-18.4292	-5.9787	-0.4682	0.1275	-0.0001
1200.2410	0.0000	-1.4732	-0.0001	-1.5708	0.0000	0.0000	-0.0000	-0.4197	0.0008	0.0001	0.0000	0.0000	0.2005	-3.3140	-0.5350	0.0345	0.2216	0.0767	0.0502	-3.7088	-0.5897	-0.0422	0.0115	-0.0000	0.6006	-17.9097	-5.8017	-0.4545	0.1238	-0.0001
1200.2510	0.0000	-1.4774	-0.0001	-1.5708	0.0000	0.0000	-0.0000	-0.4226	0.0005	0.0002	0.0000	0.0000	0.1795	-3.3287	-0.3753	0.0640	0.2609	0.0694	0.0501	-3.6710	-0.5716	-0.0410	0.0112	-0.0000	0.5999	-17.3872	-5.6238	-0.4408	0.1201	-0.0001
1200.2610	0.0000	-1.4817	-0.0001	-1.5708	-0.0000	0.0000	-0.0000	-0.4244	0.0004	0.0001	0.0000	0.0000	0.3007	-3.2884	-0.3112	0.0454	0.2432	0.0529	0.0500	-3.6326	-0.5531	-0.0396	0.0108	-0.0000	0.5991	-16.8584	-5.4417	-0.4267	0.1162	-0.0001
1200.2710	-0.0000	-1.4859	-0.0001	-1.5708	0.0000	-0.0000	-0.0000	-0.4302	0.0002	0.0001	0.0000	0.0000	0.1290	-3.0298	-0.3260	0.0841	0.2368	0.0648	0.0500	-3.5945	-0.5348	-0.0384	0.0104	-0.0000	0.5983	-16.3327	-5.2617	-0.4129	0.1124	-0.0001
1200.2830	0.0000	-1.4910	-0.0001	-1.5708	0.0000	0.0000	-0.0000	-0.4353	0.0002	0.0001	0.0000	0.0000	0.1334	-2.9530	-0.2924	0.0976	0.2318	0.0719	0.0499	-3.5485	-0.5128	-0.0368	0.0100	-0.0000	0.5972	-15.6983	-5.0451	-0.3961	0.1079	-0.0001
1200.2930	-0.0000	-1.4953	-0.0001	-1.5708	-0.0000	0.0000	-0.0000	-0.4361	0.0021	0.0001	0.0000	0.0000	0.1174	-3.1547	-0.3596	0.0853	0.2628	0.0814	0.0498	-3.5096	-0.4941	-0.0355	0.0097	-0.0000	0.5963	-15.1628	-4.8614	-0.3820	0.1040	-0.0001
1200.3030	-0.0000	-1.4997	-0.0001	-1.5708	0.0000	-0.0000	-0.0001	-0.4366	0.0024	0.0001	0.0000	0.0000	0.1721	-3.3516	-0.4195	0.0803	0.2455	0.0814	0.0497	-3.4700	-0.4754	-0.0342	0.0093	-0.0000	0.5952	-14.6191	-4.6775	-0.3678	0.1002	-0.0001
1200.3130	0.0000	-1.5042	-0.0000	-1.5708	0.0000	0.0000	0.0000	-0.4421	0.0020	0.0001	0.0000	0.0000	0.2260	-3.2185	-0.4296	0.0866	0.2480	0.0831	0.0496	-3.4304	-0.4566	-0.0328	0.0089	-0.0000	0.5942	-14.0744	-4.4921	-0.3535	0.0963	-0.0001
1200.3230	-0.0000	-1.5087	-0.0000	-1.5708	0.0000	0.0000	0.0000	-0.4443	0.0022	0.0001	0.0000	0.0000	0.1025	-3.1691	-0.4020	0.0871	0.2476	0.0667	0.0466	-3.3605	-0.4271	-0.0307	0.0084	-0.0000	0.5583	-13.1695	-4.2025	-0.3308	0.0901	-0.0001
1200.3350	-0.0000	-1.5141	-0.0000	-1.5708	0.0000	0.0000	0.0000	-0.4477	0.0007	0.0002	0.0000	0.0000	0.1314	-3.1483	-0.3053	0.0529	0.2356	0.0759	0.0465	-3.3108	-0.4036	-0.0291	0.0079	-0.0000	0.5567	-12.4959	-3.9711	-0.3128	0.0852	-0.0001
1200.3450	-0.0000	-1.5186	-0.0001	-1.5708	-0.0000	0.0000	0.0000	-0.4510	0.0005	0.0001	0.0000	0.0000	0.2073	-2.8884	-0.2384	0.0824	0.2319	0.0556	0.0464	-3.2692	-0.3841	-0.0277	0.0075	-0.0000	0.5554	-11.9322	-3.7791	-0.2979	0.0811	-0.0001
1200.3550	-0.0000	-1.5231	-0.0000	-1.5708	0.0000	-0.0000	0.0000	-0.4571	0.0003	0.0001	0.0000	0.0000	0.0431	-2.5726	-0.2342	0.0861	0.2323	0.0671	0.0463	-3.2271	-0.3643	-0.0263	0.0072	-0.0000	0.5540	-11.3633	-3.5839	-0.2828	0.0770	-0.0001
1200.3670	-0.0000	-1.5286	-0.0001	-1.5708	0.0000	-0.0000	-0.0000	-0.4582	0.0003	0.0001	0.0000	0.0000	0.0473	-2.6829	-0.1977	0.0786	0.2326	0.0753	0.0461	-3.1769	-0.3406	-0.0246	0.0067	-0.0000	0.5523	-10.6832	-3.3512	-0.2650	0.0721	-0.0001
1200.3770	0.0000	-1.5332	-0.0000	-1.5708	-0.0000	0.0000	-0.0000	-0.4590	0.0012	0.0001	0.0000	0.0000	0.1042	-2.8706	-0.2015	0.0756	0.2386	0.1081	0.0460	-3.1347	-0.3208	-0.0232	0.0063	-0.0000	0.5507	-10.1131	-3.1566	-0.2500	0.0680	-0.0001
1200.3890	0.0000	-1.5387	-0.0001	-1.5708	0.0000	0.0000	-0.0000	-0.4622	0.0007	0.0001	0.0000	0.0000	0.1632	-2.9294	-0.1607	0.1037	0.2438	0.0444	0.0458	-3.0841	-0.2971	-0.0216	0.0059	-0.0000	0.5488	-9.4286	-2.9226	-0.2320	0.0631	-0.0001
1200.3990	-0.0000	-1.5433	-0.0001	-1.5708	-0.0000	0.0000	-0.0000	-0.4665	0.0004	0.0001	0.0000	0.0000	0.1090	-2.6824	-0.1531	0.1049	0.2161	0.0914	0.0457	-3.0417	-0.2771	-0.0201	0.0055	-0.0000	0.5472	-8.8551	-2.7263	-0.2168	0.0590	-0.0001
1200.4110	-0.0000	-1.5490	-0.0001	-1.5708	-0.0000	0.0000	-0.0000	-0.4702	0.0003	0.0002	0.0000	0.0000	0.0553	-2.4954	-0.0901	0.1007	0.2538	0.0553	0.0455	-2.9891	-0.2525	-0.0184	0.0050	-0.0000	0.5450	-8.1472	-2.4839	-0.1981	0.0539	-0.0001
1200.4210	-0.0000	-1.5537	-0.0001	-1.5708	0.0000	0.0000	-0.0000	-0.4755	0.0001	0.0001	0.0000	0.0000	0.1749	-2.2558	0.0225	0.1463	0.2523	0.0805	0.0423	-2.9145	-0.2212	-0.0162	0.0044	-0.0000	0.5063	-7.1896	-2.1765	-0.1739	0.0473	-0.0001
1200.4310	-0.0000	-1.5585	-0.0001	-1.5708	0.0000	0.0000	-0.0000	-0.4760	0.0003	0.0003	0.0000	0.0000	0.1151	-2.3228	0.0032	0.1279	0.2402	0.0518	0.0421	-2.8696	-0.2005	-0.0147	0.0040	-0.0000	0.5044	-6.5912	-1.9726	-0.1582	0.0430	-0.0001
1200.4410	0.0000	-1.5633	-0.0001	-1.5708	0.0000	-0.0000	-0.0000	-0.4767	0.0009	0.0003	0.0000	0.0000	0.1841	-2.5109	-0.0431	0.1215	0.2270	0.0434	0.0420	-2.8257	-0.1801	-0.0133	0.0036	-0.0000	0.5024	-6.0036	-1.7718	-0.1427	0.0388	-0.0001
1200.4510	0.0000	-1.5680	-0.0001	-1.5708	0.0000	-0.0000	-0.0000	-0.4798	0.0007	0.0004	0.0000	0.0000	0.0849	-2.3001	0.0412	0.1117	0.2289	0.0629	0.0418	-2.7809	-0.1594	-0.0118	0.0032	-0.0000	0.5004	-5.4071	-1.5682	-0.1270	0.0345	-0.0001
1200.4630	-0.0000	-1.5739	-0.0000	-1.5708	0.0000	-0.0000	-0.0000	-0.4835	0.0005	0.0006	0.0000	0.0000	0.0267	-2.2595	0.0369	0.1095	0.2415	0.0533	0.0416	-2.7269	-0.1344	-0.0100	0.0027	-0.0000	0.4978	-4.6873	-1.3222	-0.1081	0.0294	-0.0001
1200.4730	-0.0000	-1.5787	-0.0001	-1.5708	0.0000	0.0000	-0.0000	-0.4881	0.0004	0.0005	0.0000	0.0000	0.0429	-2.1297	0.1352	0.1195	0.2325	0.0626	0.0414	-2.6811	-0.1131	-0.0085	0.0023	-0.0000	0.4956	-4.0783	-1.1129	-0.0918	0.0249	-0.0001
1200.4830	0.0000	-1.5836	-0.0001	-1.5708	0.0000	-0.0000	-0.0000	-0.4901	0.0003	0.0006	0.0000	0.0000	-0.0235	-2.1473	0.1310	0.1022	0.2335	0.0625	0.0412	-2.6362	-0.0924	-0.0071	0.0019	-0.0000	0.4934	-3.4791	-0.9087	-0.0761	0.0206	-0.0001
1200.4930	-0.0000	-1.5885	-0.0001	-1.5708	0.0000	-0.0000	-0.0000	-0.4911	0.0006	0.0008	0.0000	0.0000	0.0488	-2.2451	0.1575	0.1059	0.2222	0.0881	0.0410	-2.5900	-0.0709	-0.0056	0.0015	-0.0000	0.4910	-2.8651	-0.6979	-0.0599	0.0162	-0.0001
1200.5030	-0.0000	-1.5934	-0.0001	-1.5708	0.0000	0.0000	-0.0000	-0.4918	0.0019	0.0012	0.0000	0.0000	0.0274	-2.2911	0.0624	0.0885	0.2158	0.0529	0.0408	-2.5433	-0.0496	-0.0041	0.0011	-0.0000	0.4886	-2.2450	-0.4876	-0.0437	0.0118	-0.0001
1200.5150	0.0000	-1.5994	-0.0001	-1.5708	0.0000	-0.0000	-0.0000	-0.4950	0.0021	0.0009	0.0000	0.0000	0.0219	-2.2379	0.0968	0.0688	0.2138	0.0774	0.0405	-2.4870	-0.0236	-0.0022	0.0006	-0.0000	0.4856	-1.4979	-0.2326	-0.0240	0.0064	-0.0001
1200.5250	0.0000	-1.6044	-0.0000	-1.5708	0.0000	0.0000	-0.0000	-0.5003	0.0011	0.0006	0.0000	0.0000	0.0477	-2.0103	0.1884	0.0811	0.2120	0.0923	0.0371	-2.4073	0.0091	0.0001	-0.0000	-0.0000	0.4442	-0.4970	0.0892	0.0013	-0.0005	-0.0001
1200.5350	-0.0000	-1.6094	-0.0001	-1.5708	0.0000	0.0000	-0.0000	-0.5026	0.0012	0.0005	0.0000	0.0000	0.1647	-2.1118	0.2270	0.0901	0.1991	0.0277	0.0369	-2.3574	0.0307	0.0016	-0.0005	-0.0000	0.4416	0.1242	0.3019	0.0177	-0.0049	-0.0001
1200.5470	0.0000	-1.6153	-0.0001	-1.5708	-0.0000	-0.0000	-0.0000	-0.5080	0.0006	0.0004	0.0000	0.0000	-0.0225	-1.7537	0.3243	0.0794	0.2149	0.0695	0.0366	-2.2972	0.0566	0.0035	-0.0010	-0.0000	0.4384	0.8723	0.5572	0.0373	-0.0103	-0.0001
1200.5570	0.0000	-1.6205	-0.0000	-1.5708	-0.0000	-0.0000	-0.0000	-0.5090	0.0007	0.0002	0.0000	0.0000	-0.0590	-1.8062	0.3177	0.0731	0.2128	0.0310	0.0364	-2.2466	0.0784	0.0050	-0.0014	-0.0000	0.4356	1.5010	0.7712	0.0539	-0.0148	-0.0001
1200.5690	-0.0000	-1.6267	-0.0000	-1.5708	0.0000	0.0000	-0.0000	-0.5090	0.0015	0.0003	0.0000	0.0000	-0.0434	-1.9279	0.3011	0.0898	0.1978	0.0760	0.0361	-2.1849	0.1049	0.0069	-0.0019	-0.0000	0.4321	2.2684	1.0325	0.0740	-0.0203	-0.0001
1200.5790	-0.0000	-1.6318	-0.0000	-1.5708	0.0000	0.0000	-0.0000	-0.5113	0.0012	0.0002	0.0000	0.0000	-0.1453	-2.0217	0.3153	0.0547	0.1896	0.0587	0.0358	-2.1332	0.1273	0.0085	-0.0023	-0.0000	0.4291	2.9096	1.2527	0.0911	-0.0249	-0.0001
1200.5910	-0.0000	-1.6380	-0.0000	-1.5708	0.0000	0.0000	-0.0000	-0.5154	0.0005	0.0001	0.0000	0.0000	-0.1544	-1.9073	0.4024	0.0458	0.2164	0.0556	0.0355	-2.0709	0.1543	0.0104	-0.0028	-0.0000	0.4255	3.6834	1.5179	0.1115	-0.0305	-0.0001
1200.6010	0.0000	-1.6431	-0.0000	-1.5708	0.0000	-0.0000	-0.0000	-0.5181	0.0004	0.0001	0.0000	0.0000	-0.0593	-1.6601	0.4735	0.0560	0.1826	0.0523	0.0353	-2.0193	0.1765	0.0119	-0.0033	-0.0000	0.4224	4.3251	1.7369	0.1284	-0.0351	-0.0001
1200.6110	-0.0000	-1.6483	-0.0001	-1.5708	0.0000	0.0000	-0.0000	-0.5233	0.0003	0.0001	0.0000	0.0000	-0.0813	-1.2635	0.5206	0.0500	0.2122	0.0280	0.0350	-1.9670	0.1991	0.0135	-0.0037	-0.0000	0.4192	4.9734	1.9593	0.1456	-0.0398	-0.0001
1200.6230	0.0000	-1.6547	-0.0001	-1.5708	0.0000	0.0000	-0.0000	-0.5245	0.0016	0.0001	0.0000	0.0000	-0.0895	-1.2632	0.5122	0.0520	0.1927	0.0299	0.0313	-1.8706	0.2378	0.0163	-0.0045	-0.0000	0.3748	6.1556	2.3394	0.1754	-0.0479	-0.0001
1200.6330	0.0000	-1.6599	-0.0000	-1.5708	0.0000	-0.0000	-0.0000	-0.5255	0.0016	0.0000	0.0000	0.0000	-0.1008	-1.4541	0.5280	0.0510	0.1848	0.0645	0.0310	-1.8178	0.2605	0.0179	-0.0049	-0.0000	0.3715	6.8090	2.5633	0.1927	-0.0526	-0.0001
1200.6450	-0.0000	-1.6663	-0.0000	-1.5708	0.0000	0.0000	-0.0000	-0.5283	0.0014	0.0000	0.0000	0.0000	-0.0338	-1.3818	0.5694	0.0574	0.1934	0.0872	0.0307	-1.7541	0.2879	0.0198	-0.0054	-0.0000	0.3674	7.5970	2.8320	0.2134	-0.0583	-0.0001
1200.6550	0.0000	-1.6717	-0.0000	-1.5708	0.0000	-0.0000	-0.0000	-0.5303	0.0016	0.0000	0.0000	0.0000	0.0089	-1.4076	0.5540	0.0643	0.1881	0.0469	0.0304	-1.6996	0.3113	0.0215	-0.0059	-0.0000	0.3639	8.2700	3.0624	0.2312	-0.0631	-0.0001
1200.6670	-0.0000	-1.6780	-0.0000	-1.5708	0.0000	0.0000	-0.0000	-0.5344	0.0008	0.0000	0.0000	0.0000	-0.1171	-1.0623	0.6218	0.0966	0.1832	0.0252	0.0300	-1.6361	0.3385	0.0234	-0.0064	-0.0000	0.3597	9.0552	3.3299	0.2519	-0.0688	-0.0001
1200.6770	0.0000	-1.6833	-0.0000	-1.5708	0.0000	-0.0000	-0.0001	-0.5356	0.0019	-0.0000	0.0000	0.0000	-0.1884	-1.0575	0.5982	0.0839	0.1672	0.0808	0.0297	-1.5828	0.3614	0.0250	-0.0068	-0.0000	0.3561	9.7149	3.5558	0.2693	-0.0735	-0.0001
1200.6890	-0.0000	-1.6897	0.0000	-1.5708	0.0000	0.0000	-0.0001	-0.5367	0.0015	-0.0001	0.0000	0.0000	-0.1137	-1.2288	0.5407	0.0538	0.1677	0.0358	0.0294	-1.5193	0.3886	0.0269	-0.0074	-0.0000	0.3517	10.5006	3.8236	0.2899	-0.0791	-0.0001
1200.6990	0.0000	-1.6951	-0.0000	-1.5708	-0.0000	0.0000	-0.0001	-0.5389	0.0009	0.0000	0.0000	0.0000	-0.0903	-1.3068	0.5505	0.0633	0.1778	0.0499	0.0291	-1.4655	0.4118	0.0286	-0.0078	-0.0000	0.3479	11.1659	4.0512	0.3076	-0.0839	-0.0001
1200.7090	0.0000	-1.7005	-0.0000	-1.5708	0.0000	0.0000	-0.0000	-0.5417	0.0005	0.0000	0.0000	0.0000	-0.0741	-1.3006	0.6809	0.0735	0.1721	0.0304	0.0287	-1.4111	0.4352	0.0302	-0.0082	-0.0000	0.3441	11.8383	4.2819	0.3252	-0.0888	-0.0001
1200.7210	0.0000	-1.7071	-0.0000	-1.5708	0.0000	-0.0000	-0.0001	-0.5451	0.0004	-0.0000	0.0000	0.0000	-0.1594	-1.0624	0.6923	0.0492	0.1700	0.0254	0.0248	-1.3105	0.4755	0.0331	-0.0090	-0.0000	0.2974	13.0678	4.6786	0.3564	-0.0973	-0.0001
1200.7310	0.0000	-1.7125	-0.0001	-1.5708	0.0000	-0.0000	-0.0000	-0.5469	0.0003	-0.0000	0.0000	0.0000	-0.0916	-0.9858	0.7132	0.0749	0.1741	0.0431	0.0245	-1.2557	0.4991	0.0348	-0.0095	-0.0000	0.2935	13.7434	4.9101	0.3742	-0.1021	-0.0001
1200.7430	-0.0000	-1.7191	-0.0000	-1.5708	-0.0000	0.0000	-0.0000	-0.5485	0.0015	-0.0000	0.0000	0.0000	-0.0707	-1.0003	0.6734	0.0716	0.1305	0.0696	0.0241	-1.1897	0.5272	0.0368	-0.0100	-0.0000	0.2887	14.5557	5.1871	0.3956	-0.1079	-0.0001
1200.7530	0.0000	-1.7246	-0.0000	-1.5708	0.0000	0.0000	-0.0001	-0.5492	0.0010	-0.0000	0.0000	0.0000	-0.1653	-1.0152	0.6808	0.1041	0.1907	0.0328	0.0238	-1.1348	0.5507	0.0384	-0.0105	-0.0000	0.2846	15.2318	5.4184	0.4136	-0.1129	-0.0001
1200.7650	0.0000	-1.7312	0.0000	-1.5708	-0.0000	0.0000	-0.0001	-0.5532	0.0007	-0.0000	0.0000	0.0000	-0.0337	-0.9710	0.7407	0.0550	0.1461	0.0494	0.0234	-1.0691	0.5788	0.0404	-0.0110	-0.0000	0.2797	16.0411	5.6943	0.4348	-0.1186	-0.0001
1200.7750	-0.0000	-1.7367	-0.0001	-1.5708	0.0000	0.0000	-0.0001	-0.5560	0.0009	-0.0000	0.0000	0.0000	0.0265	-0.8130	0.7462	0.0815	0.1489	0.0359	0.0230	-1.0144	0.6023	0.0421	-0.0115	-0.0000	0.2755	16.7161	5.9261	0.4528	-0.1235	-0.0001
1200.7870	-0.0000	-1.7435	-0.0000	-1.5708	0.0000	-0.0000	-0.0001	-0.5596	0.0005	-0.0000	0.0000	0.0000	-0.0685	-0.7304	0.8111	0.0859	0.1569	0.0592	0.0226	-0.9470	0.6311	0.0441	-0.0120	-0.0000	0.2704	17.5454	6.2087	0.4746	-0.1295	-0.0001
1200.7970	-0.0000	-1.7491	-0.0000	-1.5708	-0.0000	0.0000	-0.0001	-0.5605	0.0006	-0.0000	0.0000	0.0000	-0.0824	-0.6908	0.7850	0.0732	0.1531	0.0498	0.0222	-0.8906	0.6552	0.0458	-0.0125	-0.0000	0.2659	18.2393	6.4458	0.4928	-0.1345	-0.0001
1200.8090	0.0000	-1.7559	-0.0000	-1.5708	0.0000	0.0000	-0.0001	-0.5618	0.0009	-0.0000	0.0000	0.0000	-0.0528	-0.6397	0.8371	0.0757	0.1492	0.0514	0.0218	-0.8228	0.6843	0.0478	-0.0131	-0.0000	0.2606	19.0745	6.7326	0.5149	-0.1405	-0.0001
1200.8190	0.0000	-1.7615	-0.0000	-1.5708	0.0000	0.0000	-0.0000	-0.5645	0.0005	-0.0000	0.0000	0.0000	-0.1011	-0.4962	0.8570	0.0965	0.1679	0.0274	0.0210	-0.7624	0.7097	0.0496	-0.0135	-0.0000	0.2510	19.8168	6.9828	0.5343	-0.1458	-0.0001
1200.8310	0.0000	-1.7683	-0.0001	-1.5708	0.0000	-0.0000	-0.0000	-0.5681	0.0003	-0.0000	0.0000	0.0000	0.0533	-0.3372	0.9528	0.0902	0.1676	0.0312	0.0173	-0.6622	0.7501	0.0525	-0.0143	-0.0000	0.2076	21.0360	7.3796	0.5654	-0.1542	-0.0001
1200.8410	0.0000	-1.7740	-0.0001	-1.5708	-0.0000	0.0000	-0.0000	-0.5698	0.0003	-0.0000	0.0000	0.0000	-0.1626	-0.1644	1.0470	0.1037	0.1198	0.0338	0.0170	-0.6061	0.7739	0.0542	-0.0148	-0.0000	0.2031	21.7251	7.6142	0.5835	-0.1592	-0.0001
1200.8510	0.0000	-1.7797	-0.0001	-1.5708	0.0000	0.0000	-0.0000	-0.5715	0.0002	-0.0000	0.0000	0.0000	-0.0314	-0.0034	1.0194	0.1116	0.1212	0.0315	0.0166	-0.5490	0.7983	0.0559	-0.0153	-0.0000	0.1985	22.4251	7.8541	0.6020	-0.1642	-0.0001
1200.8630	0.0000	-1.7866	-0.0001	-1.5708	0.0000	-0.0000	-0.0000	-0.5703	0.0009	0.0000	0.0000	0.0000	-0.1435	-0.2801	1.0546	0.0989	0.1405	0.0208	0.0161	-0.4812	0.8271	0.0580	-0.0158	-0.0000	0.1929	23.2575	8.1373	0.6238	-0.1702	-0.0001
1200.8730	-0.0000	-1.7924	-0.0000	-1.5708	-0.0000	0.0000	-0.0001	-0.5731	0.0006	0.0000	0.0000	0.0000	-0.2059	-0.1182	1.0828	0.1208	0.1414	0.0228	0.0157	-0.4235	0.8518	0.0597	-0.0163	-0.0000	0.1881	23.9653	8.3806	0.6427	-0.1753	-0.0001
1200.8850	-0.0000	-1.7993	-0.0001	-1.5708	0.0000	0.0000	-0.0000	-0.5746	0.0004	0.0001	0.0000	0.0000	-0.2480	-0.1956	1.1225	0.1330	0.1444	0.0523	0.0152	-0.3556	0.8808	0.0617	-0.0168	-0.0000	0.1824	24.7979	8.6655	0.6646	-0.1813	-0.0001
1200.8950	0.0000	-1.8050	-0.0001	-1.5708	0.0000	0.0000	-0.0000	-0.5778	0.0004	0.0001	0.0000	0.0000	-0.1825	0.0391	1.1944	0.0933	0.1420	0.0586	0.0148	-0.2986	0.9051	0.0635	-0.0173	-0.0000	0.1776	25.4971	8.9046	0.6831	-0.1863	-0.0001
1200.9070	-0.0000	-1.8120	-0.0001	-1.5708	0.0000	-0.0000	-0.0001	-0.5803	0.0015	0.0002	0.0000	0.0000	-0.0411	0.0273	1.2031	0.1314	0.1438	0.0367	0.0143	-0.2298	0.9343	0.0655	-0.0179	-0.0000	0.1716	26.3414	9.1927	0.7054	-0.1924	-0.0001
1200.9170	0.0000	-1.8178	-0.0000	-1.5708	0.0000	0.0000	-0.0001	-0.5813	0.0015	0.0002	0.0000	0.0000	-0.1251	-0.0000	1.1544	0.1109	0.1229	0.0480	0.0139	-0.1723	0.9589	0.0673	-0.0183	-0.0000	0.1666	27.0466	9.4339	0.7239	-0.1975	-0.0001
1200.9270	0.0000	-1.8238	-0.0001	-1.5708	0.0000	0.0000	-0.0001	-0.5822	0.0010	0.0001	0.0000	0.0000	-0.0917	0.1570	1.1949	0.1228	0.1627	0.0377	0.0098	-0.0764	0.9967	0.0700	-0.0191	-0.0000	0.1179	28.2094	9.8059	0.7531	-0.2054	-0.0001
1200.9390	-0.0000	-1.8307	-0.0001	-1.5708	0.0000	0.0000	-0.0001	-0.5855	0.0010	0.0002	0.0000	0.0000	-0.1186	0.1651	1.3260	0.1111	0.1275	0.0399	0.0093	-0.0073	1.0260	0.0720	-0.0196	-0.0000	0.1119	29.0550	10.0944	0.7754	-0.2115	-0.0001
1200.9490	0.0000	-1.8365	-0.0001	-1.5708	0.0000	0.0000	-0.0001	-0.5867	0.0004	0.0000	0.0000	0.0000	-0.2096	0.3463	1.3163	0.1141	0.1345	0.0205	0.0089	0.0498	1.0505	0.0738	-0.0201	-0.0000	0.1070	29.7531	10.3352	0.7940	-0.2166	-0.0001
1200.9610	-0.0000	-1.8436	-0.0001	-1.5708	0.0000	0.0000	-0.0001	-0.5884	0.0021	0.0002	0.0000	0.0000	-0.1173	0.3295	1.2809	0.1188	0.1312	0.0308	0.0084	0.1196	1.0801	0.0759	-0.0207	-0.0000	0.1009	30.6065	10.6265	0.8165	-0.2227	-0.0001
1200.9710	-0.0000	-1.8495	-0.0001	-1.5708	0.0000	-0.0000	-0.0001	-0.5882	0.0014	0.0002	0.0000	0.0000	-0.2330	0.2075	1.3645	0.1605	0.1491	0.0108	0.0080	0.1774	1.1045	0.0776	-0.0212	-0.0000	0.0957	31.3126	10.8670	0.8350	-0.2277	-0.0001
1200.9830	-0.0000	-1.8566	-0.0001	-1.5708	0.0000	0.0000	-0.0000	-0.5902	0.0015	0.0003	0.0000	0.0000	-0.0939	0.2500	1.3926	0.1377	0.1180	0.0322	0.0075	0.2470	1.1340	0.0797	-0.0217	-0.0000	0.0895	32.1627	11.1569	0.8573	-0.2338	-0.0001
1200.9930	-0.0000	-1.8626	-0.0001	-1.5708	-0.0000	-0.0000	-0.0000	-0.5926	0.0017	0.0003	0.0000	0.0000	-0.1121	0.3655	1.3718	0.1308	0.1214	0.0329	0.0070	0.3051	1.1586	0.0814	-0.0222	-0.0000	0.0843	32.8729	11.3995	0.8761	-0.2389	-0.0001
1201.0050	0.0000	-1.8697	-0.0001	-1.5708	-0.0000	0.0000	-0.0001	-0.5962	0.0007	0.0002	0.0000	0.0000	-0.2167	0.6416	1.5488	0.1196	0.1157	0.0192	0.0065	0.3748	1.1884	0.0835	-0.0228	-0.0000	0.0779	33.7250	11.6917	0.8987	-0.2451	-0.0001
1201.0150	-0.0000	-1.8757	-0.0000	-1.5708	0.0000	-0.0000	-0.0000	-0.5957	0.0022	0.0002	0.0000	0.0000	-0.0746	0.6004	1.4801	0.1147	0.1089	0.0176	0.0061	0.4331	1.2131	0.0852	-0.0232	-0.0000	0.0725	34.4385	11.9355	0.9174	-0.2502	-0.0001
1201.0270	0.0000	-1.8829	-0.0001	-1.5708	0.0000	0.0000	-0.0001	-0.5986	0.0019	0.0002	0.0000	0.0000	-0.1857	0.6509	1.4776	0.1281	0.1120	0.0321	0.0018	0.5413	1.2560	0.0883	-0.0241	-0.0000	0.0221	35.7494	12.3572	0.9506	-0.2592	-0.0000
1201.0370	-0.0000	-1.8889	-0.0001	-1.5708	0.0000	0.0000	-0.0001	-0.5992	0.0009	0.0002	0.0000	0.0000	-0.2255	0.7585	1.5874	0.1330	0.1224	0.0047	0.0014	0.6000	1.2809	0.0901	-0.0246	-0.0000	0.0168	36.4638	12.6021	0.9695	-0.2644	-0.0000
1201.0470	0.0000	-1.8949	-0.0001	-1.5708	0.0000	0.0000	-0.0000	-0.6012	0.0012	0.0002	0.0000	0.0000	-0.2557	0.8619	1.6523	0.1360	0.1046	0.0463	0.0010	0.6592	1.3060	0.0918	-0.0250	-0.0000	0.0115	37.1850	12.8489	0.9886	-0.2696	-0.0000
1201.0590	-0.0000	-1.9022	-0.0001	-1.5708	0.0000	-0.0000	-0.0000	-0.6041	0.0005	0.0002	0.0000	0.0000	-0.2173	1.0084	1.7315	0.1496	0.0966	0.0306	0.0004	0.7287	1.3354	0.0939	-0.0256	-0.0000	0.0051	38.0326	13.1386	1.0108	-0.2757	-0.0000
1201.0690	-0.0000	-1.9082	-0.0001	-1.5708	0.0000	0.0000	-0.0001	-0.6038	0.0022	0.0002	0.0000	0.0000	-0.3117	1.0349	1.6752	0.1540	0.0962	0.0407	-0.0000	0.7871	1.3600	0.0957	-0.0261	-0.0000	-0.0002	38.7431	13.3809	1.0296	-0.2808	-0.0000
1201.0810	-0.0000	-1.9154	-0.0001	-1.5708	-0.0000	0.0000	-0.0001	-0.6057	0.0017	0.0001	0.0000	0.0000	-0.2260	1.0078	1.7499	0.1415	0.1013	0.0059	-0.0006	0.8568	1.3896	0.0977	-0.0267	-0.0000	-0.0067	39.5927	13.6716	1.0520	-0.2869	-0.0000
1201.0910	-0.0000	-1.9215	-0.0000	-1.5708	0.0000	0.0000	-0.0000	-0.6069	0.0019	0.0001	0.0000	0.0000	-0.1794	1.1229	1.7124	0.1607	0.1145	0.0175	-0.0010	0.9155	1.4144	0.0995	-0.0271	-0.0000	-0.0122	40.3078	13.9158	1.0709	-0.2920	-0.0000
1201.1010	0.0000	-1.9275	-0.0001	-1.5708	0.0000	-0.0000	-0.0000	-0.6089	0.0012	0.0001	0.0000	0.0000	-0.2103	1.1536	1.8250	0.1558	0.0917	-0.0019	-0.0015	0.9729	1.4387	0.1012	-0.0276	-0.0000	-0.0177	41.0073	14.1548	1.0892	-0.2970	-0.0000
1201.1130	-0.0000	-1.9348	-0.0000	-1.5708	0.0000	0.0000	-0.0001	-0.6105	0.0022	0.0001	0.0000	0.0000	-0.1784	1.3453	1.7900	0.1781	0.0950	0.0160	-0.0020	1.0429	1.4683	0.1033	-0.0282	-0.0000	-0.0243	41.8608	14.4458	1.1119	-0.3032	-0.0000
1201.1230	0.0000	-1.9410	-0.0000	-1.5708	0.0000	0.0000	-0.0000	-0.6122	0.0019	0.0001	0.0000	0.0000	-0.2789	1.2538	1.8622	0.1596	0.0884	-0.0008	-0.0062	1.1406	1.5066	0.1060	-0.0289	-0.0000	-0.0739	43.0418	14.8230	1.1414	-0.3113	-0.0000
1201.1330	-0.0000	-1.9471	-0.0000	-1.5708	0.0000	-0.0000	-0.0000	-0.6123	0.0018	0.0001	0.0000	0.0000	-0.2317	1.3457	1.8739	0.1504	0.0977	0.0015	-0.0066	1.1994	1.5315	0.1078	-0.0294	-0.0000	-0.0793	43.7553	15.0675	1.1602	-0.3164	-0.0000
1201.1430	-0.0000	-1.9532	-0.0000	-1.5708	0.0000	0.0000	-0.0000	-0.6139	0.0015	0.0001	0.0000	0.0000	-0.1513	1.5184	1.9027	0.1632	0.1068	0.0199	-0.0071	1.2579	1.5560	0.1095	-0.0299	-0.0000	-0.0846	44.4651	15.3087	1.1788	-0.3215	-0.0000
1201.1530	0.0000	-1.9594	-0.0000	-1.5708	0.0000	-0.0000	-0.0000	-0.6170	0.0009	0.0000	0.0000	0.0000	-0.2496	1.6130	1.9944	0.1774	0.0988	0.0480	-0.0075	1.3160	1.5806	0.1113	-0.0303	-0.0000	-0.0900	45.1716	15.5506	1.1977	-0.3266	-0.0000
1201.1630	-0.0000	-1.9656	-0.0001	-1.5708	0.0000	0.0000	-0.0000	-0.6170	0.0004	0.0001	0.0000	0.0000	-0.1914	1.8132	2.0713	0.1743	0.0839	0.0110	-0.0080	1.3754	1.6058	0.1130	-0.0308	-0.0000	-0.0955	45.8922	15.7984	1.2167	-0.3318	-0.0000
1201.1750	0.0000	-1.9730	-0.0000	-1.5708	0.0000	0.0000	-0.0001	-0.6153	0.0017	0.0001	0.0000	0.0000	-0.2920	1.7461	2.0337	0.1783	0.0675	0.0155	-0.0085	1.4453	1.6352	0.1151	-0.0314	-0.0000	-0.1021	46.7413	16.0877	1.2391	-0.3379	-0.0000
1201.1850	-0.0001	-1.9791	-0.0000	-1.5708	0.0000	0.0000	-0.0001	-0.6170	0.0013	0.0001	0.0000	0.0000	-0.2799	1.7828	2.0685	0.1980	0.0626	0.0093	-0.0090	1.5030	1.6595	0.1168	-0.0319	-0.0000	-0.1076	47.4415	16.3268	1.2575	-0.3429	-0.0000
1201.1950	-0.0000	-1.9853	-0.0000	-1.5708	0.0000	0.0000	-0.0001	-0.6176	0.0015	0.0002	0.0000	0.0000	-0.2608	1.8039	1.9081	0.2032	0.0878	0.0391	-0.0094	1.5618	1.6843	0.1186	-0.0323	-0.0000	-0.1132	48.1551	16.5711	1.2764	-0.3481	-0.0000
1201.2050	-0.0000	-1.9915	-0.0000	-1.5708	0.0000	0.0000	-0.0000	-0.6191	0.0003	0.0001	0.0000	0.0000	-0.1612	1.9274	2.0662	0.2009	0.0795	0.0283	-0.0099	1.6195	1.7086	0.1203	-0.0328	-0.0000	-0.1187	48.8560	16.8106	1.2948	-0.3531	-0.0000
1201.2150	-0.0000	-1.9978	-0.0000	-1.5708	0.0000	0.0000	-0.0000	-0.6200	0.0003	0.0001	0.0000	0.0000	-0.1754	1.9801	2.0354	0.1952	0.0749	0.0186	-0.0104	1.6780	1.7334	0.1221	-0.0333	-0.0000	-0.1244	49.5665	17.0539	1.3137	-0.3582	-0.0000
1201.2250	-0.0000	-2.0039	-0.0000	-1.5708	0.0000	-0.0000	-0.0000	-0.6208	0.0010	0.0001	0.0000	0.0000	-0.2186	2.0598	2.0673	0.2022	0.0930	0.0311	-0.0145	1.7757	1.7714	0.1248	-0.0340	-0.0000	-0.1734	50.7446	17.4283	1.3431	-0.3662	-0.0000
1201.2370	-0.0000	-2.0113	-0.0000	-1.5708	-0.0000	0.0000	-0.0000	-0.6208	0.0004	0.0001	0.0000	0.0000	-0.2543	1.9640	2.1567	0.2020	0.0611	-0.0130	-0.0150	1.8451	1.8007	0.1269	-0.0346	-0.0000	-0.1797	51.5854	17.7163	1.3653	-0.3723	-0.0000
1201.2470	0.0000	-2.0176	-0.0000	-1.5708	0.0000	0.0001	-0.0000	-0.6233	0.0003	0.0001	0.0000	0.0000	-0.2708	2.0483	2.1656	0.2413	0.0795	0.0273	-0.0155	1.9033	1.8252	0.1286	-0.0351	-0.0000	-0.1850	52.2888	17.9574	1.3840	-0.3774	-0.0000
1201.2570	0.0000	-2.0238	-0.0001	-1.5708	0.0000	0.0000	-0.0000	-0.6242	0.0002	0.0001	-0.0002	0.0000	-0.2990	2.1838	2.2252	0.2363	0.0663	0.0135	-0.0159	1.9613	1.8497	0.1303	-0.0355	-0.0000	-0.1904	52.9907	18.1982	1.4026	-0.3825	-0.0000
1201.2690	-0.0000	-2.0314	-0.0001	-1.5708	-0.0000	-0.0000	-0.0000	-0.6252	0.0002	0.0001	-0.0001	0.0000	-0.3398	2.2477	2.2539	0.2298	0.0938	0.0095	-0.0164	2.0312	1.8791	0.1324	-0.0361	-0.0000	-0.1969	53.8366	18.4872	1.4247	-0.3885	-0.0000
1201.2790	-0.0000	-2.0376	-0.0001	-1.5708	0.0000	-0.0000	-0.0000	-0.6251	0.0005	0.0001	-0.0001	0.0000	-0.3243	2.1748	2.2599	0.2427	0.0793	0.0172	-0.0169	2.0883	1.9031	0.1341	-0.0366	-0.0000	-0.2022	54.5278	18.7236	1.4430	-0.3935	-0.0000
1201.2910	-0.0000	-2.0451	-0.0001	-1.5708	0.0000	0.0000	-0.0000	-0.6257	0.0005	0.0001	-0.0000	0.0000	-0.2608	2.1256	2.2564	0.2233	0.0906	0.0015	-0.0174	2.1569	1.9319	0.1361	-0.0371	-0.0000	-0.2086	55.3588	19.0068	1.4649	-0.3994	-0.0000
1201.3010	0.0000	-2.0513	-0.0001	-1.5708	0.0000	0.0000	-0.0000	-0.6276	0.0005	0.0002	-0.0001	0.0000	-0.2721	2.1571	2.3222	0.2084	0.0668	0.0215	-0.0179	2.2139	1.9559	0.1378	-0.0376	-0.0000	-0.2140	56.0490	19.2430	1.4831	-0.4044	-0.0000
1201.3110	0.0000	-2.0576	-0.0001	-1.5708	0.0000	-0.0000	-0.0000	-0.6297	0.0004	0.0001	-0.0000	0.0000	-0.2642	2.4925	2.3829	0.2443	0.0641	0.0073	-0.0183	2.2711	1.9800	0.1395	-0.0380	-0.0000	-0.2195	56.7413	19.4803	1.5014	-0.4094	-0.0000
1201.3230	0.0000	-2.0653	-0.0001	-1.5708	0.0000	-0.0000	-0.0000	-0.6297	0.0017	0.0001	-0.0000	0.0000	-0.3016	2.5425	2.3270	0.2441	0.0608	0.0414	-0.0224	2.3812	2.0233	0.1426	-0.0389	-0.0000	-0.2687	58.0676	19.9064	1.5349	-0.4185	-0.0000
1201.3330	0.0000	-2.0716	-0.0000	-1.5709	0.0000	-0.0000	-0.0000	-0.6292	0.0008	0.0001	-0.0000	0.0000	-0.2580	2.4909	2.3806	0.2571	0.0694	0.0154	-0.0229	2.4388	2.0473	0.1443	-0.0393	-0.0000	-0.2738	58.7621	20.1425	1.5532	-0.4235	-0.0000
1201.3450	-0.0000	-2.0791	-0.0000	-1.5708	0.0000	0.0000	-0.0000	-0.6298	0.0004	0.0001	-0.0000	0.0000	-0.3357	2.6901	2.5074	0.2540	0.0755	0.0184	-0.0234	2.5072	2.0761	0.1463	-0.0399	-0.0000	-0.2799	59.5867	20.4260	1.5749	-0.4294	-0.0000
1201.3550	0.0000	-2.0853	-0.0001	-1.5709	0.0000	-0.0000	-0.0000	-0.6319	0.0002	0.0001	-0.0000	0.0000	-0.3093	2.8163	2.5342	0.2853	0.0565	-0.0004	-0.0238	2.5633	2.0997	0.1480	-0.0404	-0.0000	-0.2848	60.2634	20.6576	1.5929	-0.4343	-0.0000
1201.3650	-0.0000	-2.0917	-0.0001	-1.5708	0.0000	0.0000	-0.0000	-0.6323	0.0003	0.0001	-0.0000	0.0000	-0.2922	2.9203	2.5603	0.2755	0.0418	-0.0099	-0.0242	2.6206	2.1237	0.1497	-0.0408	-0.0000	-0.2899	60.9546	20.8945	1.6111	-0.4393	-0.0000
1201.3750	0.0000	-2.0981	-0.0001	-1.5708	-0.0000	-0.0000	-0.0000	-0.6312	0.0015	0.0001	-0.0000	0.0000	-0.3075	2.9464	2.5139	0.2830	0.0538	0.0112	-0.0246	2.6774	2.1475	0.1514	-0.0413	-0.0000	-0.2950	61.6401	21.1285	1.6292	-0.4442	-0.0000
1201.3850	-0.0000	-2.1045	-0.0001	-1.5708	0.0000	0.0000	-0.0000	-0.6302	0.0008	0.0001	-0.0000	0.0000	-0.2495	2.8637	2.5720	0.2908	0.0955	0.0056	-0.0251	2.7346	2.1715	0.1531	-0.0417	-0.0000	-0.3002	62.3302	21.3641	1.6473	-0.4492	-0.0000
1201.3970	0.0000	-2.1120	-0.0001	-1.5708	-0.0000	0.0000	-0.0001	-0.6308	0.0010	0.0001	-0.0000	0.0000	-0.3396	2.7190	2.6187	0.2967	0.0488	0.0118	-0.0256	2.8019	2.1996	0.1550	-0.0423	-0.0000	-0.3062	63.1417	21.6410	1.6687	-0.4550	-0.0000
1201.4070	0.0000	-2.1184	-0.0001	-1.5708	-0.0000	0.0000	-0.0001	-0.6331	0.0006	0.0001	-0.0000	0.0000	-0.3108	2.9166	2.6725	0.3238	0.0579	0.0195	-0.0260	2.8578	2.2231	0.1567	-0.0427	-0.0000	-0.3113	63.8162	21.8723	1.6865	-0.4599	-0.0000
1201.4170	-0.0000	-2.1247	-0.0001	-1.5708	0.0000	-0.0000	-0.0000	-0.6334	0.0006	0.0001	-0.0000	0.0000	-0.3405	3.0359	2.6921	0.3060	0.0614	0.0187	-0.0264	2.9133	2.2463	0.1583	-0.0432	-0.0000	-0.3164	64.4851	22.1007	1.7042	-0.4647	-0.0000
1201.4270	0.0000	-2.1310	-0.0001	-1.5708	-0.0000	-0.0000	-0.0000	-0.6323	0.0013	0.0001	-0.0000	0.0000	-0.3236	2.9747	2.7623	0.3423	0.0648	0.0185	-0.0303	3.0098	2.2838	0.1610	-0.0439	-0.0000	-0.3627	65.6436	22.4689	1.7332	-0.4726	-0.0000
1201.4370	0.0000	-2.1374	-0.0001	-1.5708	0.0000	0.0000	-0.0001	-0.6332	0.0008	0.0001	-0.0000	0.0000	-0.2603	3.0382	2.7758	0.2869	0.0409	0.0092	-0.0307	3.0655	2.3070	0.1627	-0.0444	-0.0000	-0.3673	66.3131	22.6979	1.7508	-0.4774	-0.0000
1201.4470	-0.0000	-2.1438	-0.0001	-1.5708	0.0000	0.0000	-0.0001	-0.6335	0.0009	0.0001	-0.0000	0.0000	-0.2395	3.1335	2.7745	0.2961	0.0603	0.0022	-0.0311	3.1212	2.3303	0.1643	-0.0448	-0.0000	-0.3719	66.9832	22.9265	1.7685	-0.4822	-0.0000
1201.4590	0.0000	-2.1514	-0.0001	-1.5708	0.0000	0.0000	-0.0000	-0.6362	0.0005	0.0001	-0.0000	0.0000	-0.2854	3.3715	2.8894	0.3423	0.0531	0.0172	-0.0315	3.1877	2.3581	0.1663	-0.0453	-0.0000	-0.3774	67.7820	23.2004	1.7896	-0.4880	-0.0000
1201.4690	-0.0000	-2.1577	-0.0001	-1.5708	-0.0000	0.0000	-0.0000	-0.6355	0.0019	0.0001	-0.0000	0.0000	-0.2695	3.4266	2.8981	0.3284	0.0661	0.0108	-0.0319	3.2427	2.3811	0.1679	-0.0458	-0.0000	-0.3820	68.4442	23.4264	1.8070	-0.4927	-0.0000
1201.4810	0.0000	-2.1653	-0.0001	-1.5709	-0.0000	0.0000	-0.0000	-0.6356	0.0010	0.0001	0.0000	0.0000	-0.2772	3.4887	2.9177	0.3347	0.0451	0.0039	-0.0323	3.3079	2.4082	0.1698	-0.0463	-0.0000	-0.3874	69.2275	23.6931	1.8276	-0.4983	-0.0000
1201.4910	0.0000	-2.1716	-0.0000	-1.5708	0.0000	-0.0000	-0.0000	-0.6344	0.0018	0.0001	0.0000	0.0000	-0.3316	3.4044	2.8478	0.3546	0.0366	0.0061	-0.0327	3.3623	2.4309	0.1714	-0.0467	-0.0000	-0.3919	69.8818	23.9169	1.8450	-0.5031	-0.0000
1201.5030	0.0000	-2.1792	-0.0000	-1.5708	0.0000	0.0000	-0.0000	-0.6354	0.0008	0.0001	0.0000	0.0000	-0.2671	3.2073	3.0030	0.3512	0.0581	-0.0082	-0.0332	3.4270	2.4580	0.1733	-0.0473	-0.0000	-0.3974	70.6591	24.1831	1.8655	-0.5087	-0.0000
1201.5130	-0.0000	-2.1856	-0.0000	-1.5708	0.0000	0.0000	-0.0000	-0.6373	0.0009	0.0001	0.0000	0.0000	-0.2980	3.5099	3.0058	0.3556	0.0395	-0.0070	-0.0336	3.4815	2.4808	0.1749	-0.0477	-0.0000	-0.4019	71.3143	24.4073	1.8828	-0.5134	-0.0000
1201.5250	-0.0000	-2.1933	-0.0000	-1.5708	-0.0000	0.0000	-0.0000	-0.6355	0.0015	0.0001	0.0000	0.0000	-0.2979	3.4841	2.9688	0.3664	0.0195	0.0206	-0.0373	3.5872	2.5220	0.1779	-0.0485	-0.0000	-0.4471	72.5821	24.8127	1.9147	-0.5221	-0.0000
1201.5350	0.0000	-2.1997	-0.0000	-1.5708	0.0000	-0.0000	-0.0000	-0.6364	0.0010	0.0001	0.0000	0.0000	-0.2706	3.4648	3.0314	0.3846	0.0239	0.0335	-0.0377	3.6410	2.5443	0.1795	-0.0489	-0.0000	-0.4511	73.2261	25.0320	1.9315	-0.5266	-0.0000
1201.5450	-0.0000	-2.2060	-0.0000	-1.5708	0.0000	0.0000	-0.0000	-0.6361	0.0011	0.0001	0.0000	0.0000	-0.2715	3.5948	3.0810	0.3916	0.0319	0.0140	-0.0380	3.6943	2.5664	0.1810	-0.0494	-0.0000	-0.4550	73.8640	25.2496	1.9484	-0.5312	-0.0000
1201.5550	-0.0000	-2.2124	-0.0001	-1.5708	0.0000	-0.0000	-0.0000	-0.6381	0.0005	0.0002	0.0000	0.0000	-0.3143	3.8856	3.1566	0.3923	0.0315	-0.0148	-0.0383	3.7476	2.5887	0.1826	-0.0498	-0.0000	-0.4589	74.5020	25.4688	1.9653	-0.5359	-0.0000
1201.5670	0.0000	-2.2201	-0.0001	-1.5708	0.0000	-0.0000	-0.0000	-0.6380	0.0005	0.0002	0.0000	0.0000	-0.3680	4.0522	3.2019	0.3822	0.0191	0.0043	-0.0387	3.8116	2.6153	0.1845	-0.0503	-0.0000	-0.4637	75.2686	25.7310	1.9854	-0.5413	-0.0000
1201.5770	0.0000	-2.2264	-0.0000	-1.5708	-0.0000	0.0000	-0.0000	-0.6365	0.0010	0.0003	0.0000	0.0000	-0.3210	3.8825	3.1872	0.4109	0.0201	-0.0142	-0.0390	3.8648	2.6375	0.1860	-0.0507	-0.0000	-0.4676	75.9064	25.9493	2.0024	-0.5460	-0.0000
1201.5870	-0.0000	-2.2329	-0.0000	-1.5708	-0.0000	0.0000	-0.0000	-0.6366	0.0008	0.0003	0.0000	0.0000	-0.3223	3.9656	3.2641	0.3980	0.0072	-0.0111	-0.0394	3.9179	2.6596	0.1876	-0.0512	-0.0000	-0.4715	76.5424	26.1665	2.0191	-0.5505	-0.0000
1201.5970	0.0000	-2.2393	-0.0000	-1.5708	0.0000	-0.0000	-0.0000	-0.6363	0.0009	0.0004	-0.0000	0.0000	-0.2817	4.0468	3.2748	0.3829	0.0269	-0.0003	-0.0397	3.9701	2.6813	0.1891	-0.0516	-0.0000	-0.4754	77.1674	26.3803	2.0356	-0.5550	-0.0000
1201.6070	-0.0000	-2.2456	-0.0001	-1.5708	0.0000	-0.0000	-0.0000	-0.6383	0.0005	0.0003	-0.0000	0.0000	-0.3975	4.1498	3.3132	0.3894	0.0184	0.0062	-0.0400	4.0218	2.7027	0.1906	-0.0520	-0.0000	-0.4792	77.7859	26.5910	2.0518	-0.5595	-0.0000
1201.6170	0.0000	-2.2520	0.0000	-1.5708	0.0000	-0.0000	-0.0000	-0.6369	0.0025	0.0003	-0.0000	0.0000	-0.2924	4.1190	3.2595	0.4123	0.0172	-0.0038	-0.0403	4.0729	2.7240	0.1921	-0.0524	-0.0000	-0.4829	78.3976	26.8001	2.0679	-0.5638	-0.0000
1201.6290	0.0000	-2.2596	-0.0000	-1.5708	0.0000	0.0000	-0.0000	-0.6361	0.0003	0.0003	-0.0000	0.0000	-0.3924	4.1128	3.1905	0.4053	0.0040	-0.0025	-0.0376	4.0936	2.7355	0.1929	-0.0526	-0.0000	-0.4499	78.6490	26.9133	2.0762	-0.5661	-0.0000
1201.6390	-0.0000	-2.2660	-0.0000	-1.5708	0.0000	-0.0000	-0.0000	-0.6356	0.0001	0.0003	0.0000	0.0000	-0.3337	4.2318	3.2990	0.4011	-0.0041	-0.0203	-0.0379	4.1453	2.7571	0.1944	-0.0530	-0.0000	-0.4544	79.2698	27.1255	2.0925	-0.5706	-0.0000
1201.6490	0.0000	-2.2724	-0.0000	-1.5708	0.0000	0.0000	-0.0000	-0.6364	0.0001	0.0003	0.0000	0.0000	-0.3155	4.2671	3.2767	0.3928	0.0305	0.0103	-0.0383	4.1956	2.7781	0.1959	-0.0534	-0.0000	-0.4587	79.8749	27.3328	2.1084	-0.5749	-0.0000
1201.6610	0.0000	-2.2800	-0.0000	-1.5708	0.0000	0.0000	-0.0000	-0.6372	0.0001	0.0002	0.0000	0.0000	-0.3554	4.2009	3.3305	0.4247	0.0147	-0.0118	-0.0387	4.2559	2.8034	0.1977	-0.0539	-0.0000	-0.4639	80.5996	27.5814	2.1277	-0.5802	-0.0000
1201.6710	-0.0000	-2.2864	-0.0000	-1.5708	0.0000	0.0000	-0.0000	-0.6373	0.0001	0.0004	0.0000	0.0000	-0.3463	4.3504	3.3732	0.4186	0.0153	-0.0005	-0.0391	4.3062	2.8243	0.1992	-0.0543	-0.0000	-0.4683	81.2045	27.7874	2.1436	-0.5845	-0.0000
1201.6830	-0.0000	-2.2940	-0.0001	-1.5708	-0.0000	0.0000	-0.0000	-0.6374	0.0001	0.0013	0.0000	0.0000	-0.4006	4.2009	3.3678	0.3935	0.0254	0.0087	-0.0395	4.3656	2.8492	0.2009	-0.0548	-0.0000	-0.4734	81.9193	28.0324	2.1624	-0.5896	-0.0000
1201.6930	0.0000	-2.3003	-0.0000	-1.5708	0.0000	-0.0000	-0.0000	-0.6383	0.0004	0.0040	0.0000	0.0000	-0.4094	4.2762	3.3577	0.3189	-0.0031	-0.0003	-0.0399	4.4147	2.8697	0.2023	-0.0552	-0.0000	-0.4777	82.5103	28.2341	2.1779	-0.5938	-0.0000
1201.7050	0.0000	-2.3081	-0.0000	-1.5708	-0.0000	0.0000	-0.0000	-0.6403	0.0003	0.0024	0.0000	0.0000	-0.3662	4.6023	3.4326	0.2863	0.0272	-0.0051	-0.0403	4.4742	2.8946	0.2041	-0.0556	-0.0000	-0.4829	83.2259	28.4784	2.1967	-0.5990	-0.0000
1201.7150	0.0000	-2.3145	0.0000	-1.5707	0.0000	0.0000	-0.0000	-0.6396	0.0004	0.0012	0.0000	0.0000	-0.3432	4.5497	3.4378	0.3036	0.0001	-0.0091	-0.0407	4.5237	2.9152	0.2056	-0.0560	-0.0000	-0.4872	83.8210	28.6814	2.2123	-0.6032	-0.0000
1201.7250	0.0000	-2.3209	-0.0000	-1.5707	-0.0000	-0.0000	-0.0000	-0.6396	0.0005	0.0006	0.0000	0.0000	-0.3613	4.4649	3.4509	0.2901	0.0126	0.0179	-0.0381	4.5317	2.9214	0.2059	-0.0562	-0.0000	-0.4559	83.9209	28.7429	2.2165	-0.6044	-0.0000
1201.7350	-0.0000	-2.3272	-0.0001	-1.5708	0.0000	-0.0000	-0.0000	-0.6401	0.0001	0.0004	0.0000	0.0000	-0.3757	4.5697	3.4788	0.3093	0.0265	-0.0029	-0.0385	4.5793	2.9415	0.2074	-0.0565	-0.0000	-0.4608	84.4953	28.9397	2.2318	-0.6085	-0.0000
1201.7450	-0.0000	-2.3336	-0.0000	-1.5707	0.0000	0.0000	-0.0000	-0.6421	0.0001	0.0003	0.0000	0.0000	-0.4416	4.7397	3.5000	0.2757	-0.0070	-0.0061	-0.0389	4.6272	2.9615	0.2088	-0.0569	-0.0000	-0.4657	85.0741	29.1373	2.2469	-0.6127	-0.0000
1201.7570	0.0000	-2.3414	-0.0000	-1.5708	0.0000	-0.0000	-0.0000	-0.6431	0.0000	0.0001	0.0000	0.0000	-0.4114	4.8087	3.5696	0.2973	-0.0245	-0.0126	-0.0394	4.6848	2.9857	0.2105	-0.0574	-0.0000	-0.4716	85.7696	29.3749	2.2653	-0.6177	-0.0000
1201.7670	-0.0000	-2.3478	-0.0000	-1.5708	0.0000	0.0000	-0.0000	-0.6417	0.0001	0.0001	0.0000	0.0000	-0.3965	4.7553	3.5352	0.2982	-0.0187	0.0197	-0.0398	4.7331	3.0060	0.2119	-0.0578	-0.0000	-0.4766	86.3524	29.5746	2.2808	-0.6219	-0.0000
1201.7770	0.0000	-2.3543	-0.0000	-1.5707	0.0000	-0.0000	-0.0000	-0.6403	0.0001	0.0000	0.0000	0.0000	-0.3850	4.6368	3.6546	0.2532	0.0071	0.0006	-0.0402	4.7802	3.0257	0.2133	-0.0582	-0.0000	-0.4815	86.9219	29.7687	2.2956	-0.6260	-0.0000
1201.7870	-0.0000	-2.3608	-0.0001	-1.5708	0.0000	0.0000	-0.0000	-0.6405	0.0002	0.0000	-0.0000	0.0000	-0.3260	4.7779	3.6239	0.2625	0.0002	-0.0084	-0.0406	4.8274	3.0457	0.2147	-0.0585	-0.0000	-0.4864	87.4924	29.9652	2.3109	-0.6301	-0.0000
1201.7970	0.0000	-2.3671	-0.0001	-1.5708	0.0000	0.0000	-0.0000	-0.6420	0.0002	0.0000	-0.0000	0.0000	-0.3762	4.6797	3.6986	0.2456	0.0016	0.0079	-0.0410	4.8737	3.0650	0.2161	-0.0589	-0.0000	-0.4912	88.0516	30.1556	2.3255	-0.6341	-0.0000
1201.8090	0.0000	-2.3748	-0.0001	-1.5708	0.0001	0.0000	-0.0000	-0.6439	0.0001	-0.0001	0.0000	0.0000	-0.3899	4.9459	3.6998	0.2423	0.0187	-0.0038	-0.0415	4.9290	3.0883	0.2177	-0.0594	-0.0000	-0.4971	88.7201	30.3845	2.3433	-0.6389	-0.0000
1201.8190	-0.0000	-2.3813	-0.0000	-1.5708	0.0000	0.0000	-0.0000	-0.6434	0.0010	-0.0001	0.0000	0.0000	-0.3932	4.9900	3.7111	0.2496	-0.0207	-0.0308	-0.0416	4.9708	3.1062	0.2190	-0.0597	-0.0000	-0.4981	89.2248	30.5603	2.3568	-0.6426	-0.0000
1201.8290	0.0000	-2.3878	-0.0001	-1.5708	0.0000	0.0000	-0.0000	-0.6445	0.0006	-0.0001	0.0000	0.0000	-0.4136	4.6972	3.6674	0.2273	-0.0178	-0.0033	-0.0396	4.9813	3.1132	0.2194	-0.0598	-0.0000	-0.4741	89.3586	30.6293	2.3615	-0.6439	-0.0000
1201.8410	0.0000	-2.3955	-0.0001	-1.5708	0.0000	0.0000	-0.0000	-0.6461	0.0004	-0.0001	0.0000	0.0000	-0.3604	5.2494	3.8170	0.2427	-0.0260	-0.0186	-0.0484	5.1571	3.1782	0.2242	-0.0611	-0.0000	-0.5799	91.4693	31.2694	2.4128	-0.6579	-0.0000
1201.8510	0.0000	-2.4020	-0.0001	-1.5708	0.0000	-0.0000	-0.0000	-0.6465	0.0004	-0.0001	0.0000	0.0000	-0.4424	5.4135	3.8020	0.2312	-0.0099	-0.0099	-0.0487	5.2023	3.1971	0.2255	-0.0615	0.0000	-0.5834	92.0116	31.4548	2.4271	-0.6618	0.0000
1201.8630	0.0000	-2.4097	-0.0001	-1.5708	0.0000	0.0000	-0.0000	-0.6449	0.0002	-0.0002	0.0000	0.0000	-0.3120	5.2723	3.9122	0.2410	-0.0141	-0.0077	-0.0491	5.2568	3.2198	0.2271	-0.0619	-0.0000	-0.5875	92.6642	31.6781	2.4443	-0.6665	-0.0000
1201.8730	0.0000	-2.4162	-0.0001	-1.5707	0.0000	0.0000	-0.0000	-0.6440	0.0008	-0.0002	0.0000	0.0000	-0.3117	5.2691	3.8830	0.2067	-0.0252	-0.0299	-0.0493	5.3014	3.2383	0.2284	-0.0623	-0.0000	-0.5909	93.1978	31.8599	2.4584	-0.6703	-0.0000
1201.8850	0.0000	-2.4239	-0.0000	-1.5708	0.0000	-0.0000	-0.0000	-0.6441	0.0008	-0.0002	-0.0000	0.0000	-0.4278	5.1132	3.8603	0.2479	-0.0258	-0.0212	-0.0497	5.3546	3.2604	0.2300	-0.0627	-0.0000	-0.5949	93.8351	32.0779	2.4752	-0.6749	-0.0000
1201.8950	0.0000	-2.4303	-0.0000	-1.5708	0.0000	-0.0000	-0.0000	-0.6455	0.0008	-0.0002	-0.0000	0.0000	-0.3916	5.2524	3.9122	0.1982	-0.0180	-0.0099	-0.0500	5.3987	3.2787	0.2313	-0.0631	-0.0000	-0.5983	94.3627	32.2582	2.4891	-0.6787	-0.0000
1201.9050	-0.0000	-2.4368	-0.0001	-1.5708	-0.0000	0.0000	-0.0000	-0.6462	0.0006	-0.0002	-0.0000	0.0000	-0.4224	5.3442	3.9644	0.1982	-0.0157	0.0020	-0.0502	5.4425	3.2969	0.2325	-0.0634	0.0000	-0.6016	94.8872	32.4371	2.5028	-0.6824	0.0000
1201.9150	-0.0000	-2.4433	-0.0000	-1.5708	-0.0000	-0.0000	-0.0000	-0.6462	0.0017	-0.0001	-0.0000	0.0000	-0.4192	5.3831	3.9079	0.1856	-0.0176	-0.0114	-0.0505	5.4861	3.3151	0.2338	-0.0638	-0.0000	-0.6049	95.4096	32.6159	2.5166	-0.6862	-0.0000
1201.9250	-0.0000	-2.4498	-0.0000	-1.5708	0.0000	0.0000	-0.0000	-0.6447	0.0010	-0.0001	-0.0000	0.0000	-0.3986	5.5048	4.0529	0.2093	-0.0332	-0.0178	-0.0611	5.6911	3.3892	0.2393	-0.0652	0.0000	-0.7313	97.8592	33.3447	2.5752	-0.7021	0.0000
1201.9370	0.0000	-2.4575	-0.0000	-1.5708	0.0000	0.0000	-0.0000	-0.6455	0.0013	-0.0001	-0.0000	0.0000	-0.4319	5.8079	4.0661	0.2267	-0.0242	-0.0033	-0.0611	5.7434	3.4104	0.2408	-0.0656	0.0000	-0.7317	98.4730	33.5539	2.5913	-0.7065	0.0000
1201.9470	0.0000	-2.4639	-0.0000	-1.5708	0.0000	0.0000	-0.0000	-0.6456	0.0007	-0.0001	-0.0000	0.0000	-0.4811	5.9322	4.1365	0.2257	-0.0055	-0.0018	-0.0611	5.7860	3.4279	0.2420	-0.0660	0.0000	-0.7320	98.9738	33.7259	2.6046	-0.7101	0.0000
1201.9570	-0.0000	-2.4703	-0.0001	-1.5708	0.0000	0.0000	-0.0000	-0.6441	0.0004	-0.0001	-0.0000	0.0000	-0.4235	6.0913	4.1593	0.2003	-0.0366	-0.0190	-0.0611	5.8290	3.4455	0.2433	-0.0663	0.0000	-0.7322	99.4796	33.8991	2.6181	-0.7138	0.0000
1201.9670	0.0000	-2.4768	-0.0001	-1.5708	0.0000	0.0000	-0.0000	-0.6419	0.0014	-0.0001	-0.0000	0.0000	-0.4818	6.0865	4.1764	0.2234	-0.0333	-0.0194	-0.0612	5.8714	3.4628	0.2445	-0.0666	0.0000	-0.7324	99.9778	34.0689	2.6311	-0.7173	0.0000
1201.9770	0.0000	-2.4832	-0.0001	-1.5708	-0.0000	0.0000	-0.0000	-0.6386	0.0016	-0.0001	-0.0000	0.0000	-0.3892	5.8609	4.1253	0.2197	-0.0282	0.0025	-0.0612	5.9134	3.4799	0.2457	-0.0670	0.0000	-0.7325	100.4710	34.2371	2.6441	-0.7209	0.0000
1201.9890	0.0000	-2.4909	-0.0000	-1.5708	-0.0000	-0.0000	-0.0000	-0.6368	0.0008	-0.0001	-0.0000	0.0000	-0.4257	5.6853	4.1677	0.2378	-0.0003	-0.0038	-0.0612	5.9631	3.5001	0.2471	-0.0674	0.0000	-0.7326	101.0541	34.4365	2.6596	-0.7251	0.0000
1201.9990	-0.0000	-2.4972	-0.0000	-1.5708	0.0000	0.0000	-0.0000	-0.6388	0.0006	-0.0001	-0.0000	0.0000	-0.4628	6.0123	4.2530	0.2562	-0.0371	-0.0288	-0.0612	6.0038	3.5168	0.2483	-0.0677	0.0000	-0.7325	101.5318	34.6000	2.6722	-0.7285	0.0000
1202.0090	-0.0000	-2.5036	-0.0000	-1.5708	0.0000	-0.0000	-0.0000	-0.6360	0.0017	-0.0001	-0.0000	0.0000	-0.4652	5.7757	4.1480	0.2021	-0.0210	-0.0200	-0.0515	5.8830	3.4773	0.2453	-0.0669	-0.0000	-0.6169	100.0784	34.2116	2.6397	-0.7198	-0.0000
1202.0210	0.0000	-2.5113	-0.0000	-1.5708	0.0000	0.0000	-0.0000	-0.6367	0.0005	-0.0001	-0.0000	0.0000	-0.4534	5.8034	4.1195	0.2207	-0.0150	-0.0094	-0.0637	6.1305	3.5664	0.2518	-0.0687	0.0000	-0.7626	103.0396	35.0882	2.7103	-0.7390	0.0000
1202.0310	-0.0000	-2.5176	-0.0000	-1.5708	0.0000	0.0001	-0.0000	-0.6341	0.0004	0.0002	0.0000	0.0000	-0.4010	5.8459	4.1983	0.2211	-0.0504	-0.0409	-0.0636	6.1706	3.5826	0.2530	-0.0690	0.0000	-0.7617	103.5076	35.2478	2.7226	-0.7423	0.0000
1202.0410	-0.0000	-2.5241	-0.0000	-1.5708	0.0000	0.0000	-0.0000	-0.6340	0.0003	0.0000	0.0000	0.0000	-0.4529	6.0607	4.2432	0.2271	-0.0206	0.0047	-0.0635	6.2104	3.5988	0.2541	-0.0693	0.0000	-0.7608	103.9713	35.4071	2.7350	-0.7457	0.0000
1202.0530	0.0000	-2.5317	-0.0001	-1.5708	0.0000	0.0000	-0.0000	-0.6348	0.0002	0.0000	0.0000	0.0000	-0.4552	6.2814	4.2393	0.2487	-0.0265	-0.0132	-0.0634	6.2575	3.6179	0.2555	-0.0696	0.0000	-0.7597	104.5216	35.5950	2.7495	-0.7496	0.0000
1202.0630	0.0000	-2.5379	-0.0000	-1.5708	0.0000	0.0000	-0.0000	-0.6318	0.0001	0.0000	0.0000	0.0000	-0.3868	6.3227	4.2589	0.2400	-0.0467	-0.0367	-0.0633	6.2962	3.6337	0.2566	-0.0700	0.0000	-0.7586	104.9726	35.7502	2.7615	-0.7529	0.0000
1202.0750	-0.0000	-2.5454	-0.0000	-1.5708	0.0000	-0.0000	-0.0000	-0.6290	0.0002	0.0000	0.0000	0.0000	-0.4541	6.3135	4.2800	0.2221	-0.0575	-0.0201	-0.0632	6.3416	3.6520	0.2579	-0.0703	0.0000	-0.7573	105.5016	35.9302	2.7753	-0.7567	0.0000
1202.0850	-0.0000	-2.5517	-0.0000	-1.5708	-0.0000	0.0000	-0.0000	-0.6282	0.0002	0.0000	0.0000	0.0000	-0.4166	6.3788	4.3304	0.2430	-0.0559	-0.0205	-0.0631	6.3790	3.6671	0.2589	-0.0706	0.0000	-0.7562	105.9379	36.0794	2.7869	-0.7598	0.0000
1202.0970	0.0000	-2.5593	-0.0000	-1.5708	0.0000	0.0000	-0.0000	-0.6287	0.0001	-0.0000	0.0000	0.0000	-0.4755	6.3960	4.3370	0.2282	-0.0689	-0.0209	-0.0630	6.4240	3.6853	0.2602	-0.0709	0.0000	-0.7548	106.4617	36.2586	2.8007	-0.7636	0.0000
1202.1070	-0.0000	-2.5655	0.0000	-1.5708	-0.0000	-0.0000	-0.0000	-0.6254	0.0001	-0.0000	0.0000	0.0000	-0.4047	6.2641	4.3665	0.2182	-0.0698	-0.0377	-0.0629	6.4609	3.7003	0.2613	-0.0712	0.0000	-0.7535	106.8923	36.4059	2.8120	-0.7667	0.0000
1202.1170	0.0001	-2.5718	-0.0000	-1.5708	0.0000	0.0000	-0.0000	-0.6253	0.0001	-0.0000	0.0000	0.0000	-0.5112	6.2903	4.3579	0.2427	-0.0595	-0.0326	-0.0521	6.2962	3.6454	0.2571	-0.0701	-0.0000	-0.6236	104.9171	35.8657	2.7675	-0.7546	-0.0000
1202.1290	0.0000	-2.5793	-0.0000	-1.5708	0.0000	-0.0000	-0.0000	-0.6223	0.0002	-0.0000	0.0000	0.0000	-0.4472	6.3182	4.3777	0.2255	-0.0645	-0.0174	-0.0649	6.5779	3.7457	0.2645	-0.0721	0.0000	-0.7773	108.2755	36.8522	2.8471	-0.7762	0.0001
1202.1390	0.0000	-2.5855	-0.0000	-1.5708	-0.0000	0.0000	-0.0000	-0.6219	0.0001	-0.0000	0.0000	0.0000	-0.4616	6.4005	4.4113	0.2549	-0.0628	-0.0156	-0.0647	6.6135	3.7600	0.2655	-0.0724	0.0000	-0.7752	108.6877	36.9935	2.8579	-0.7792	0.0001
1202.1510	0.0000	-2.5930	-0.0001	-1.5708	0.0000	-0.0000	-0.0000	-0.6236	0.0001	-0.0000	0.0000	0.0000	-0.5481	6.7806	4.4605	0.2454	-0.0655	-0.0333	-0.0645	6.6560	3.7772	0.2667	-0.0727	0.0000	-0.7726	109.1799	37.1624	2.8710	-0.7827	0.0001
1202.1610	0.0000	-2.5992	-0.0001	-1.5708	0.0000	0.0000	-0.0000	-0.6209	0.0001	-0.0000	0.0000	0.0000	-0.4214	6.7427	4.4733	0.2503	-0.0474	-0.0015	-0.0643	6.6909	3.7912	0.2677	-0.0730	0.0000	-0.7703	109.5835	37.3004	2.8816	-0.7856	0.0001
1202.1730	0.0000	-2.6067	-0.0000	-1.5708	-0.0000	0.0000	-0.0000	-0.6174	0.0001	-0.0000	0.0000	0.0000	-0.5611	6.7020	4.5132	0.2510	-0.0578	-0.0110	-0.0641	6.7323	3.8078	0.2689	-0.0733	0.0000	-0.7676	110.0614	37.4629	2.8941	-0.7891	0.0001
1202.1830	0.0000	-2.6128	-0.0000	-1.5708	0.0000	0.0000	-0.0000	-0.6158	0.0001	-0.0000	0.0000	0.0000	-0.3493	6.6934	4.5046	0.2590	-0.0768	0.0002	-0.0639	6.7658	3.8212	0.2699	-0.0736	0.0000	-0.7653	110.4481	37.5957	2.9045	-0.7919	0.0001
1202.1950	0.0000	-2.6201	-0.0001	-1.5708	-0.0000	0.0000	-0.0000	-0.6145	0.0001	0.0000	0.0000	0.0000	-0.4806	6.7374	4.5106	0.2511	-0.0579	-0.0473	-0.0637	6.8056	3.8372	0.2710	-0.0739	0.0000	-0.7624	110.9074	37.7529	2.9165	-0.7952	0.0001
1202.2050	-0.0000	-2.6263	-0.0001	-1.5708	0.0000	0.0000	-0.0000	-0.6139	0.0001	0.0000	0.0000	0.0000	-0.4963	6.8782	4.5760	0.2602	-0.0780	-0.0172	-0.0635	6.8388	3.8506	0.2719	-0.0741	0.0000	-0.7600	111.2910	37.8841	2.9267	-0.7979	0.0001
1202.2170	0.0000	-2.6337	-0.0001	-1.5708	0.0000	0.0000	-0.0000	-0.6108	0.0001	0.0000	0.0000	0.0000	-0.4874	6.5444	4.5140	0.2289	-0.0679	-0.0091	-0.0516	6.6387	3.7834	0.2669	-0.0728	0.0000	-0.6185	108.8866	37.2231	2.8722	-0.7831	0.0000
1202.2270	-0.0000	-2.6399	-0.0000	-1.5708	0.0000	-0.0000	-0.0000	-0.6085	0.0001	0.0000	0.0000	0.0000	-0.5249	6.8310	4.6089	0.2776	-0.0596	-0.0402	-0.0650	6.9469	3.8922	0.2749	-0.0749	0.0000	-0.7783	112.5642	38.2937	2.9588	-0.8067	0.0001
1202.2370	0.0000	-2.6459	-0.0000	-1.5708	0.0000	-0.0000	-0.0000	-0.6069	0.0004	0.0000	0.0000	0.0000	-0.4001	6.8248	4.5543	0.2421	-0.0934	-0.0216	-0.0647	6.9785	3.9047	0.2758	-0.0752	0.0000	-0.7750	112.9251	38.4172	2.9683	-0.8093	0.0001
1202.2490	-0.0000	-2.6531	-0.0001	-1.5708	0.0000	0.0000	-0.0000	-0.6071	0.0002	0.0000	0.0000	0.0000	-0.5074	6.9486	4.6724	0.2637	-0.0731	-0.0329	-0.0644	7.0158	3.9196	0.2768	-0.0755	0.0000	-0.7710	113.3524	38.5635	2.9796	-0.8124	0.0001
1202.2590	0.0000	-2.6592	-0.0001	-1.5708	-0.0000	0.0000	-0.0000	-0.6061	0.0002	0.0000	0.0000	0.0002	-0.4389	7.0203	4.6984	0.2811	-0.0815	-0.0188	-0.0641	7.0468	3.9319	0.2777	-0.0757	0.0000	-0.7676	113.7070	38.6844	2.9890	-0.8149	0.0001
1202.2710	-0.0000	-2.6665	-0.0001	-1.5708	0.0000	0.0000	-0.0000	-0.6018	0.0002	0.0000	0.0000	0.0001	-0.4319	6.9260	4.6788	0.2815	-0.0748	-0.0198	-0.0638	7.0834	3.9464	0.2787	-0.0760	0.0000	-0.7635	114.1255	38.8274	3.0000	-0.8179	0.0001
1202.2810	-0.0000	-2.6726	-0.0001	-1.5708	0.0000	0.0000	-0.0000	-0.5987	0.0002	0.0000	0.0000	0.0001	-0.4528	6.9413	4.7059	0.2616	-0.0794	-0.0197	-0.0635	7.1136	3.9584	0.2796	-0.0762	0.0000	-0.7600	114.4707	38.9455	3.0091	-0.8204	0.0001
1202.2930	0.0000	-2.6797	-0.0000	-1.5708	0.0000	0.0000	-0.0000	-0.5985	0.0002	0.0000	0.0000	0.0001	-0.5029	6.9751	4.7774	0.2712	-0.0973	-0.0220	-0.0631	7.1491	3.9725	0.2806	-0.0765	0.0000	-0.7558	114.8749	39.0835	3.0198	-0.8233	0.0001
1202.3030	0.0001	-2.6857	-0.0001	-1.5708	-0.0000	-0.0000	-0.0000	-0.5972	0.0001	0.0000	0.0000	0.0000	-0.4308	7.2081	4.7920	0.2820	-0.0802	-0.0154	-0.0628	7.1781	3.9840	0.2814	-0.0767	0.0000	-0.7522	115.2056	39.1969	3.0285	-0.8257	0.0001
1202.3130	-0.0000	-2.6917	-0.0001	-1.5708	0.0000	0.0001	-0.0000	-0.5950	0.0001	0.0000	0.0000	0.0000	-0.4615	7.1179	4.7616	0.2824	-0.0936	-0.0186	-0.0566	7.0719	3.9485	0.2787	-0.0760	0.0000	-0.6782	113.9190	38.8478	2.9996	-0.8178	0.0000
1202.3230	-0.0000	-2.6976	-0.0000	-1.5708	-0.0000	-0.0000	-0.0000	-0.5959	0.0001	0.0000	0.0000	0.0000	-0.4768	7.3349	4.8175	0.2938	-0.0625	-0.0064	-0.0640	7.2702	4.0190	0.2839	-0.0774	0.0000	-0.7661	116.2864	39.5417	3.0556	-0.8331	0.0001
1202.3350	-0.0000	-2.7047	-0.0000	-1.5708	0.0000	-0.0000	-0.0000	-0.5911	0.0010	0.0000	0.0000	0.0000	-0.4569	7.0088	4.7751	0.2946	-0.0946	-0.0003	-0.0635	7.3040	4.0323	0.2848	-0.0777	0.0000	-0.7608	116.6678	39.6721	3.0657	-0.8358	0.0001
1202.3450	-0.0000	-2.7106	-0.0000	-1.5708	0.0000	0.0000	-0.0000	-0.5900	0.0005	0.0000	0.0000	0.0000	-0.4590	7.1220	4.8149	0.2710	-0.0945	-0.0151	-0.0632	7.3315	4.0431	0.2856	-0.0779	0.0000	-0.7564	116.9781	39.7782	3.0738	-0.8380	0.0001
1202.3550	0.0000	-2.7165	-0.0001	-1.5708	0.0000	0.0000	-0.0000	-0.5896	0.0003	0.0000	0.0000	0.0000	-0.5428	7.4017	4.8848	0.3062	-0.0812	-0.0440	-0.0628	7.3583	4.0536	0.2863	-0.0781	0.0000	-0.7520	117.2803	39.8816	3.0819	-0.8402	0.0001
1202.3670	-0.0000	-2.7235	-0.0001	-1.5708	0.0000	0.0000	-0.0000	-0.5869	0.0003	0.0000	0.0000	0.0000	-0.5187	7.3405	4.9205	0.3152	-0.0882	-0.0351	-0.0623	7.3902	4.0661	0.2872	-0.0783	0.0000	-0.7466	117.6406	40.0051	3.0914	-0.8428	0.0001
1202.3770	0.0000	-2.7294	-0.0001	-1.5708	0.0000	-0.0000	-0.0000	-0.5834	0.0002	0.0000	0.0000	0.0000	-0.4569	7.3292	4.9915	0.2816	-0.1089	-0.0044	-0.0620	7.4165	4.0764	0.2880	-0.0785	0.0000	-0.7421	117.9368	40.1061	3.0992	-0.8449	0.0001
1202.3890	0.0000	-2.7364	-0.0000	-1.5708	0.0000	-0.0000	-0.0000	-0.5806	0.0002	0.0000	0.0000	0.0003	-0.4853	7.0578	4.9601	0.2663	-0.0961	-0.0266	-0.0615	7.4474	4.0885	0.2888	-0.0787	0.0000	-0.7366	118.2842	40.2248	3.1083	-0.8474	0.0001
1202.3990	-0.0000	-2.7422	-0.0000	-1.5708	0.0000	0.0000	-0.0000	-0.5799	0.0005	0.0000	0.0000	0.0000	-0.4727	7.2521	4.9709	0.3076	-0.1076	-0.0280	-0.0611	7.4728	4.0984	0.2895	-0.0789	0.0000	-0.7320	118.5694	40.3220	3.1158	-0.8495	0.0001
1202.4110	-0.0000	-2.7491	-0.0000	-1.5708	0.0000	0.0000	-0.0001	-0.5781	0.0003	0.0000	0.0000	0.0000	-0.3839	7.3959	5.0172	0.3025	-0.0918	-0.0123	-0.0607	7.5027	4.1100	0.2903	-0.0792	0.0000	-0.7265	118.9044	40.4365	3.1247	-0.8519	0.0001
1202.4210	0.0000	-2.7549	-0.0001	-1.5708	0.0000	0.0000	-0.0001	-0.5780	0.0002	0.0000	0.0000	0.0000	-0.4002	7.2306	4.9354	0.2852	-0.0992	-0.0283	-0.0618	7.5613	4.1317	0.2919	-0.0796	0.0000	-0.7400	119.5977	40.6502	3.1417	-0.8565	0.0001
1202.4310	-0.0000	-2.7606	-0.0000	-1.5709	-0.0000	0.0000	-0.0001	-0.5732	0.0003	0.0000	0.0000	0.0000	-0.3901	7.3767	5.1171	0.3133	-0.1026	-0.0195	-0.0613	7.5855	4.1410	0.2926	-0.0798	0.0000	-0.7347	119.8670	40.7417	3.1488	-0.8585	0.0001
1202.4430	0.0000	-2.7675	-0.0000	-1.5708	0.0000	0.0000	-0.0001	-0.5711	0.0009	0.0001	0.0000	0.0000	-0.4041	7.4505	5.0832	0.3197	-0.1050	-0.0340	-0.0608	7.6141	4.1520	0.2933	-0.0800	0.0000	-0.7282	120.1840	40.8503	3.1571	-0.8607	0.0001
1202.4530	-0.0000	-2.7733	-0.0001	-1.5708	-0.0000	0.0000	-0.0001	-0.5696	0.0005	0.0000	0.0000	0.0000	-0.3774	7.4992	5.1465	0.3244	-0.1116	-0.0190	-0.0604	7.6377	4.1611	0.2940	-0.0801	0.0000	-0.7228	120.4454	40.9398	3.1640	-0.8626	0.0001
1202.4650	-0.0000	-2.7801	-0.0001	-1.5708	0.0000	0.0000	-0.0001	-0.5684	0.0003	0.0000	0.0000	0.0000	-0.3732	7.8353	5.1471	0.3189	-0.1167	-0.0189	-0.0598	7.6653	4.1718	0.2947	-0.0804	0.0000	-0.7163	120.7516	41.0446	3.1721	-0.8648	0.0001
1202.4750	0.0000	-2.7858	-0.0000	-1.5708	0.0000	0.0000	-0.0001	-0.5650	0.0003	0.0000	0.0000	0.0000	-0.4338	7.8297	5.1494	0.3195	-0.0891	-0.0402	-0.0594	7.6877	4.1804	0.2953	-0.0805	0.0000	-0.7109	120.9988	41.1288	3.1786	-0.8666	0.0001
1202.4870	-0.0000	-2.7924	-0.0000	-1.5708	-0.0000	0.0000	-0.0001	-0.5614	0.0017	0.0000	0.0000	0.0000	-0.4982	7.6296	5.1092	0.3114	-0.0950	0.0030	-0.0588	7.7141	4.1905	0.2960	-0.0807	0.0000	-0.7043	121.2901	41.2287	3.1863	-0.8687	0.0001
1202.4970	0.0000	-2.7980	-0.0000	-1.5708	0.0000	0.0000	-0.0001	-0.5586	0.0049	0.0000	-0.0000	0.0000	-0.4368	7.5636	4.7746	0.3589	-0.1270	-0.0285	-0.0584	7.7356	4.1987	0.2966	-0.0809	0.0000	-0.6988	121.5261	41.3088	3.1925	-0.8704	0.0001
1202.5070	-0.0000	-2.8036	0.0000	-1.5708	-0.0000	0.0000	-0.0001	-0.5568	0.0046	0.0000	-0.0000	0.0000	-0.4684	7.6352	4.7236	0.3175	-0.1107	-0.0432	-0.0579	7.7568	4.2067	0.2972	-0.0810	0.0000	-0.6933	121.7586	41.3880	3.1986	-0.8720	0.0001
1202.5190	-0.0000	-2.8103	0.0000	-1.5708	0.0000	-0.0000	-0.0001	-0.5556	0.0010	0.0000	-0.0000	0.0000	-0.4174	7.3240	4.7933	0.3374	-0.0990	-0.0303	-0.0476	7.4782	4.1110	0.2900	-0.0791	0.0000	-0.5696	118.4078	40.4466	3.1216	-0.8511	0.0000
1202.5290	-0.0000	-2.8159	0.0001	-1.5708	0.0000	0.0000	-0.0001	-0.5529	0.0008	0.0000	-0.0000	0.0000	-0.4329	7.7290	4.9563	0.3559	-0.1071	-0.0084	-0.0581	7.8352	4.2357	0.2993	-0.0816	0.0000	-0.6959	122.6603	41.6733	3.2211	-0.8782	0.0001
1202.5410	0.0000	-2.8225	0.0001	-1.5708	-0.0000	-0.0000	-0.0001	-0.5496	0.0007	0.0001	0.0000	0.0000	-0.3885	7.7315	4.9534	0.3313	-0.1098	-0.0349	-0.0575	7.8595	4.2448	0.2999	-0.0818	0.0000	-0.6885	122.9237	41.7633	3.2281	-0.8801	0.0001
1202.5510	-0.0000	-2.8280	0.0001	-1.5708	0.0000	-0.0000	-0.0000	-0.5460	0.0005	0.0001	0.0000	0.0000	-0.4823	7.5813	4.9604	0.3566	-0.0964	-0.0620	-0.0570	7.8793	4.2523	0.3005	-0.0819	0.0000	-0.6823	123.1378	41.8367	3.2337	-0.8816	0.0001
1202.5610	-0.0000	-2.8334	0.0000	-1.5708	-0.0000	0.0000	-0.0001	-0.5446	0.0004	0.0001	0.0000	0.0000	-0.4023	7.7390	4.9491	0.3540	-0.1143	-0.0093	-0.0565	7.8986	4.2595	0.3010	-0.0820	0.0000	-0.6760	123.3455	41.9074	3.2392	-0.8831	0.0001
1202.5730	-0.0000	-2.8399	0.0000	-1.5708	0.0000	-0.0000	-0.0001	-0.5430	0.0001	0.0001	0.0000	0.0000	-0.3428	7.7738	4.9259	0.3318	-0.1294	-0.0198	-0.0558	7.9213	4.2680	0.3016	-0.0822	0.0000	-0.6686	123.5899	41.9912	3.2457	-0.8849	0.0001
1202.5830	-0.0000	-2.8453	0.0000	-1.5708	0.0000	-0.0000	-0.0000	-0.5409	0.0001	0.0001	0.0000	0.0000	-0.4295	7.9826	4.9577	0.3553	-0.1143	-0.0252	-0.0553	7.9399	4.2750	0.3021	-0.0823	0.0000	-0.6623	123.7903	42.0597	3.2510	-0.8863	0.0001
1202.5950	-0.0000	-2.8519	0.0000	-1.5708	0.0000	-0.0000	-0.0000	-0.5368	0.0001	0.0001	0.0000	0.0000	-0.3734	7.9353	4.9829	0.3549	-0.1204	0.0040	-0.0547	7.9619	4.2832	0.3026	-0.0825	0.0000	-0.6548	124.0260	42.1402	3.2571	-0.8880	0.0001
1202.6050	-0.0000	-2.8572	0.0000	-1.5708	0.0000	0.0000	-0.0000	-0.5330	0.0001	0.0001	0.0000	0.0000	-0.3777	7.8970	4.9850	0.3485	-0.1113	-0.0361	-0.0542	7.9797	4.2897	0.3031	-0.0826	0.0000	-0.6485	124.2160	42.2050	3.2621	-0.8894	0.0001
1202.6150	-0.0000	-2.8625	0.0000	-1.5708	0.0000	0.0000	-0.0001	-0.5308	0.0001	0.0001	0.0000	0.0000	-0.3531	7.8559	5.0104	0.3869	-0.1137	-0.0122	-0.0503	7.8783	4.2550	0.3005	-0.0819	0.0000	-0.6029	122.9801	41.8628	3.2340	-0.8817	0.0001
1202.6250	0.0000	-2.8678	0.0001	-1.5708	0.0000	0.0000	-0.0000	-0.5327	0.0000	0.0001	0.0000	0.0000	-0.3753	8.1933	5.0309	0.3458	-0.1269	0.0085	-0.0541	8.0455	4.3137	0.3048	-0.0831	0.0000	-0.6484	124.9676	42.4407	3.2808	-0.8944	0.0001
1202.6350	-0.0000	-2.8731	0.0000	-1.5708	0.0000	0.0000	-0.0001	-0.5283	0.0000	0.0001	0.0000	0.0000	-0.4789	7.8394	4.9756	0.3506	-0.1276	-0.0095	-0.0536	8.0624	4.3199	0.3053	-0.0832	0.0000	-0.6415	125.1450	42.5012	3.2855	-0.8957	0.0001
1202.6450	0.0000	-2.8784	0.0001	-1.5708	0.0000	0.0001	-0.0001	-0.5256	0.0000	0.0000	0.0000	0.0000	-0.4370	7.9483	4.9977	0.3705	-0.1254	-0.0300	-0.0530	8.0791	4.3259	0.3057	-0.0833	0.0000	-0.6346	125.3199	42.5610	3.2901	-0.8970	0.0001
1202.6570	-0.0000	-2.8847	0.0000	-1.5708	0.0000	0.0000	-0.0001	-0.5229	0.0000	0.0001	0.0000	0.0000	-0.3691	7.9602	5.0349	0.3935	-0.1329	0.0040	-0.0523	8.0985	4.3329	0.3062	-0.0835	0.0000	-0.6264	125.5216	42.6298	3.2954	-0.8984	0.0001
1202.6670	-0.0000	-2.8899	0.0000	-1.5708	0.0000	-0.0000	-0.0001	-0.5184	0.0000	0.0001	0.0000	0.0000	-0.3524	7.8888	4.9900	0.3480	-0.0849	-0.0184	-0.0517	8.1145	4.3387	0.3066	-0.0836	0.0000	-0.6195	125.6885	42.6869	3.2998	-0.8996	0.0001
1202.6770	-0.0000	-2.8951	0.0000	-1.5708	0.0000	-0.0000	-0.0001	-0.5165	0.0000	0.0001	0.0000	0.0000	-0.2918	7.9549	5.0167	0.3534	-0.1471	-0.0124	-0.0512	8.1299	4.3443	0.3070	-0.0837	0.0000	-0.6126	125.8478	42.7413	3.3040	-0.9008	0.0001
1202.6870	-0.0000	-2.9002	0.0000	-1.5708	-0.0000	0.0000	-0.0001	-0.5140	0.0000	0.0001	0.0000	0.0000	-0.3662	8.0192	4.9968	0.3992	-0.1238	-0.0173	-0.0506	8.1450	4.3497	0.3074	-0.0838	0.0000	-0.6057	126.0037	42.7946	3.3081	-0.9019	0.0001
1202.6970	-0.0001	-2.9054	-0.0000	-1.5708	-0.0000	-0.0000	-0.0000	-0.5143	0.0000	0.0001	0.0002	0.0000	-0.3194	8.3774	5.0308	0.3993	-0.1336	-0.0048	-0.0500	8.1599	4.3550	0.3077	-0.0839	0.0000	-0.5989	126.1571	42.8474	3.3122	-0.9030	0.0001
1202.7070	0.0000	-2.9105	0.0000	-1.5708	0.0000	0.0000	-0.0001	-0.5099	0.0000	-0.0001	0.0000	0.0000	-0.2789	8.1961	5.0573	0.4083	-0.1650	-0.0216	-0.0494	8.1741	4.3601	0.3081	-0.0840	0.0000	-0.5921	126.3027	42.8971	3.3160	-0.9040	0.0001
1202.7170	-0.0000	-2.9155	0.0000	-1.5708	-0.0000	0.0000	-0.0000	-0.5060	0.0000	-0.0000	0.0000	0.0000	-0.3046	8.0497	5.0610	0.3861	-0.1436	-0.0127	-0.0396	7.7745	4.2215	0.2978	-0.0812	0.0000	-0.4740	121.4980	41.5332	3.2048	-0.8738	0.0000
1202.7290	-0.0000	-2.9216	0.0000	-1.5708	0.0000	-0.0000	-0.0000	-0.5027	0.0001	0.0000	0.0000	0.0000	-0.2690	7.9372	5.0316	0.4057	-0.1212	-0.0285	-0.0490	8.2346	4.3815	0.3096	-0.0844	0.0000	-0.5867	126.9802	43.1079	3.3327	-0.9086	0.0001
1202.7390	0.0000	-2.9266	0.0000	-1.5708	0.0000	-0.0000	-0.0000	-0.4991	0.0001	0.0001	0.0000	0.0000	-0.2879	7.7968	5.0413	0.3754	-0.1359	-0.0167	-0.0484	8.2481	4.3862	0.3100	-0.0845	0.0000	-0.5793	127.1153	43.1539	3.3363	-0.9096	0.0001
1202.7490	-0.0000	-2.9316	0.0000	-1.5708	0.0000	-0.0000	-0.0000	-0.4981	0.0001	0.0001	0.0000	0.0000	-0.2478	7.9389	5.0526	0.3774	-0.1320	-0.0147	-0.0478	8.2632	4.3908	0.3103	-0.0846	0.0000	-0.5720	127.2475	43.1994	3.3398	-0.9105	0.0001
1202.7610	-0.0000	-2.9375	0.0001	-1.5708	-0.0000	0.0000	-0.0000	-0.4977	0.0001	0.0001	0.0000	0.0000	-0.2734	8.3857	5.0592	0.3696	-0.1505	-0.0125	-0.0470	8.2827	4.3962	0.3107	-0.0847	0.0000	-0.5631	127.4023	43.2522	3.3439	-0.9116	0.0001
1202.7710	-0.0000	-2.9426	0.0000	-1.5708	0.0000	0.0000	-0.0000	-0.4958	0.0001	0.0001	0.0000	0.0000	-0.2399	8.4740	5.0652	0.3831	-0.1534	-0.0499	-0.0464	8.2985	4.4005	0.3110	-0.0848	0.0000	-0.5558	127.5272	43.2949	3.3472	-0.9125	0.0001
1202.7830	0.0000	-2.9485	0.0000	-1.5708	0.0000	0.0000	-0.0000	-0.4912	0.0001	0.0000	0.0000	0.0000	-0.2379	8.4669	5.0597	0.4012	-0.1623	-0.0189	-0.0457	8.3173	4.4056	0.3113	-0.0849	0.0000	-0.5470	127.6730	43.3447	3.3510	-0.9136	0.0001
1202.7930	-0.0000	-2.9534	0.0000	-1.5708	-0.0000	-0.0000	-0.0000	-0.4858	0.0001	0.0000	0.0000	0.0000	-0.2915	8.1761	5.0156	0.4080	-0.1389	-0.0233	-0.0451	8.3324	4.4096	0.3116	-0.0850	0.0000	-0.5397	127.7893	43.3846	3.3541	-0.9144	0.0001
1202.8030	-0.0000	-2.9582	0.0000	-1.5708	-0.0000	-0.0000	0.0000	-0.4829	0.0000	0.0000	0.0000	0.0000	-0.2384	8.2241	5.0000	0.3848	-0.1246	-0.0152	-0.0445	8.3472	4.4135	0.3119	-0.0850	0.0000	-0.5325	127.9002	43.4225	3.3570	-0.9152	0.0001
1202.8150	0.0000	-2.9639	0.0000	-1.5708	-0.0000	0.0000	0.0000	-0.4790	0.0000	0.0000	0.0000	0.0000	-0.3073	8.1956	5.0697	0.3984	-0.1396	-0.0158	-0.0437	8.3644	4.4180	0.3122	-0.0851	0.0000	-0.5239	128.0288	43.4665	3.3604	-0.9161	0.0001
1202.8250	-0.0000	-2.9686	-0.0000	-1.5708	0.0000	-0.0000	0.0000	-0.4816	-0.0000	0.0000	0.0000	0.0000	-0.3103	8.5867	5.1082	0.4106	-0.1434	-0.0042	-0.0438	8.4057	4.4316	0.3132	-0.0854	0.0000	-0.5242	128.4769	43.6003	3.3711	-0.9191	0.0001
1202.8370	-0.0000	-2.9743	0.0000	-1.5708	0.0000	0.0000	0.0000	-0.4761	-0.0000	0.0000	0.0000	0.0000	-0.3677	8.5481	5.1119	0.4296	-0.1632	0.0015	-0.0430	8.4228	4.4358	0.3135	-0.0855	0.0000	-0.5150	128.5988	43.6419	3.3744	-0.9199	0.0001
1202.8470	-0.0000	-2.9791	0.0001	-1.5708	-0.0000	0.0000	0.0000	-0.4713	-0.0000	0.0000	0.0000	0.0000	-0.2499	8.2753	5.0970	0.4325	-0.1693	-0.0095	-0.0424	8.4369	4.4392	0.3138	-0.0855	0.0000	-0.5073	128.6977	43.6757	3.3770	-0.9206	0.0001
1202.8570	-0.0000	-2.9838	0.0000	-1.5708	0.0000	-0.0000	0.0000	-0.4672	-0.0000	0.0000	0.0000	0.0000	-0.2634	8.1031	5.0679	0.4328	-0.1685	-0.0324	-0.0417	8.4505	4.4425	0.3140	-0.0856	0.0000	-0.4997	128.7909	43.7075	3.3794	-0.9213	0.0001
1202.8670	-0.0000	-2.9885	0.0000	-1.5708	0.0000	-0.0000	0.0000	-0.4636	-0.0000	0.0000	0.0000	0.0000	-0.2674	8.0688	5.0847	0.3973	-0.1167	0.0084	-0.0411	8.4639	4.4456	0.3142	-0.0857	0.0000	-0.4921	128.8825	43.7388	3.3818	-0.9220	0.0001
1202.8770	-0.0000	-2.9931	0.0000	-1.5708	-0.0000	0.0000	0.0000	-0.4627	0.0001	0.0000	0.0000	0.0000	-0.2189	8.3343	5.0358	0.4214	-0.1489	-0.0206	-0.0405	8.4771	4.4487	0.3144	-0.0857	0.0000	-0.4845	128.9711	43.7691	3.3842	-0.9226	0.0001
1202.8870	-0.0000	-2.9978	0.0000	-1.5708	0.0000	-0.0000	0.0000	-0.4612	0.0000	0.0000	0.0000	0.0000	-0.2856	8.3893	5.0840	0.4158	-0.1517	-0.0100	-0.0398	8.4900	4.4517	0.3146	-0.0858	0.0000	-0.4770	129.0554	43.7981	3.3864	-0.9232	0.0001
1202.8970	-0.0000	-3.0024	0.0000	-1.5708	0.0000	-0.0000	0.0000	-0.4579	0.0000	0.0000	0.0000	0.0000	-0.2433	8.5709	5.0869	0.3796	-0.1601	-0.0160	-0.0392	8.5026	4.4545	0.3148	-0.0858	0.0000	-0.4695	129.1367	43.8257	3.3885	-0.9238	0.0001
1202.9090	-0.0000	-3.0078	0.0000	-1.5708	0.0000	-0.0000	0.0000	-0.4533	0.0000	0.0000	0.0000	0.0000	-0.1528	8.4804	5.1384	0.4287	-0.1751	-0.0256	-0.0385	8.5173	4.4577	0.3151	-0.0859	0.0000	-0.4605	129.2296	43.8576	3.3910	-0.9245	0.0001
1202.9190	-0.0000	-3.0123	0.0000	-1.5708	-0.0000	0.0000	0.0000	-0.4481	0.0000	0.0000	0.0000	0.0000	-0.2245	8.0991	5.0070	0.3978	-0.1635	-0.0180	-0.0325	8.1137	4.3164	0.3045	-0.0830	0.0000	-0.3898	124.3468	42.4676	3.2777	-0.8937	0.0000
1202.9290	-0.0000	-3.0168	-0.0000	-1.5708	0.0000	0.0000	0.0000	-0.4487	0.0001	0.0000	0.0000	0.0000	-0.2406	8.5106	5.1138	0.4227	-0.1284	-0.0126	-0.0377	8.5666	4.4721	0.3161	-0.0862	0.0000	-0.4510	129.6975	43.9994	3.4023	-0.9276	0.0001
1202.9390	-0.0000	-3.0213	0.0000	-1.5708	0.0000	0.0000	0.0000	-0.4432	0.0000	0.0000	0.0000	0.0000	-0.2231	8.3649	5.1153	0.4286	-0.1638	-0.0054	-0.0370	8.5785	4.4745	0.3163	-0.0862	0.0000	-0.4432	129.7660	44.0227	3.4041	-0.9280	0.0001
1202.9510	0.0000	-3.0265	-0.0000	-1.5708	-0.0000	0.0000	0.0000	-0.4395	-0.0000	0.0001	0.0000	0.0000	-0.1789	8.3122	5.0906	0.4325	-0.1782	-0.0109	-0.0362	8.5923	4.4772	0.3165	-0.0863	0.0000	-0.4340	129.8440	44.0495	3.4062	-0.9286	0.0001
1202.9610	-0.0000	-3.0309	0.0000	-1.5708	0.0000	0.0000	0.0000	-0.4385	-0.0000	0.0001	0.0000	0.0000	-0.1874	8.6108	5.1106	0.4220	-0.1526	-0.0139	-0.0356	8.6037	4.4794	0.3166	-0.0863	0.0000	-0.4262	129.9065	44.0708	3.4078	-0.9291	0.0001
1202.9730	0.0000	-3.0362	-0.0000	-1.5708	0.0000	0.0000	0.0000	-0.4362	-0.0000	0.0001	0.0000	0.0000	-0.2239	8.8277	5.1234	0.4226	-0.1526	-0.0150	-0.0348	8.6170	4.4818	0.3168	-0.0864	0.0000	-0.4171	129.9772	44.0950	3.4097	-0.9296	0.0001
1202.9830	-0.0000	-3.0404	0.0000	-1.5708	0.0000	0.0000	0.0000	-0.4309	-0.0000	0.0000	0.0000	0.0000	-0.1868	8.6172	5.1105	0.4375	-0.1666	0.0103	-0.0342	8.6278	4.4838	0.3169	-0.0864	0.0000	-0.4095	130.0330	44.1141	3.4112	-0.9300	0.0001
1202.9950	-0.0000	-3.0456	0.0000	-1.5708	0.0000	-0.0000	0.0000	-0.4241	-0.0000	0.0001	0.0000	0.0000	-0.1871	8.3292	5.1130	0.3959	-0.1922	-0.0326	-0.0334	8.6405	4.4860	0.3171	-0.0864	0.0000	-0.4004	130.0973	44.1360	3.4129	-0.9304	0.0001
1203.0050	-0.0000	-3.0499	0.0000	-1.5708	0.0000	-0.0000	0.0000	-0.4209	-0.0000	0.0001	0.0000	0.0000	-0.2133	8.4118	5.1032	0.4414	-0.1729	0.0223	-0.0328	8.6509	4.4878	0.3172	-0.0865	0.0000	-0.3928	130.1480	44.1534	3.4142	-0.9308	0.0001
1203.0150	0.0000	-3.0541	0.0000	-1.5708	0.0000	0.0000	0.0000	-0.4206	-0.0000	0.0001	0.0000	0.0000	-0.2428	8.6361	5.0922	0.4421	-0.1805	-0.0150	-0.0322	8.6610	4.4894	0.3173	-0.0865	0.0000	-0.3854	130.1951	44.1694	3.4154	-0.9311	0.0001
1203.0270	-0.0000	-3.0591	0.0000	-1.5708	0.0000	0.0000	0.0000	-0.4184	-0.0000	0.0000	0.0000	0.0000	-0.2329	8.5893	5.0930	0.4279	-0.1498	-0.0071	-0.0317	8.6964	4.4999	0.3181	-0.0867	0.0000	-0.3801	130.5475	44.2731	3.4238	-0.9334	0.0001
1203.0370	0.0000	-3.0632	0.0000	-1.5708	-0.0000	0.0000	0.0000	-0.4131	-0.0000	0.0001	0.0000	0.0000	-0.2481	8.5852	5.1121	0.4496	-0.1694	-0.0192	-0.0311	8.7063	4.5014	0.3182	-0.0868	0.0000	-0.3724	130.5894	44.2875	3.4249	-0.9337	0.0001
1203.0470	0.0000	-3.0674	-0.0000	-1.5708	0.0000	-0.0000	0.0000	-0.4129	-0.0000	0.0001	0.0000	0.0000	-0.2112	8.8966	5.1610	0.4634	-0.1474	-0.0142	-0.0305	8.7161	4.5028	0.3183	-0.0868	0.0000	-0.3647	130.6288	44.3009	3.4260	-0.9340	0.0001
1203.0570	-0.0000	-3.0715	0.0000	-1.5708	0.0000	-0.0000	0.0000	-0.4073	-0.0000	0.0001	0.0000	0.0000	-0.1980	8.7170	5.1382	0.4135	-0.2008	-0.0095	-0.0298	8.7256	4.5041	0.3184	-0.0868	0.0000	-0.3570	130.6662	44.3137	3.4269	-0.9343	0.0001
1203.0670	-0.0000	-3.0755	0.0000	-1.5708	0.0000	0.0000	0.0000	-0.4019	-0.0000	0.0001	0.0000	0.0000	-0.1623	8.4173	5.1554	0.4521	-0.1799	-0.0045	-0.0292	8.7350	4.5053	0.3185	-0.0868	0.0000	-0.3494	130.7013	44.3257	3.4279	-0.9345	0.0001
1203.0770	-0.0000	-3.0796	0.0000	-1.5708	0.0000	-0.0000	0.0000	-0.4021	-0.0000	0.0001	0.0000	0.0000	-0.2197	8.8119	5.1518	0.4484	-0.1780	0.0003	-0.0285	8.7442	4.5064	0.3186	-0.0868	0.0000	-0.3419	130.7342	44.3370	3.4287	-0.9347	0.0001
1203.0890	-0.0000	-3.0844	-0.0000	-1.5708	-0.0000	0.0000	0.0000	-0.3975	-0.0000	0.0000	0.0000	0.0000	-0.1561	8.7551	5.1588	0.4370	-0.1757	0.0088	-0.0278	8.7550	4.5077	0.3187	-0.0869	0.0000	-0.3329	130.7704	44.3493	3.4297	-0.9350	0.0001
1203.0990	-0.0000	-3.0883	-0.0000	-1.5708	0.0000	0.0000	0.0000	-0.3913	-0.0000	0.0000	0.0000	0.0000	-0.1163	8.4730	5.1489	0.4512	-0.1815	-0.0046	-0.0272	8.7637	4.5086	0.3187	-0.0869	0.0000	-0.3255	130.7979	44.3587	3.4304	-0.9352	0.0001
1203.1090	-0.0000	-3.0923	-0.0000	-1.5708	0.0000	-0.0000	0.0000	-0.3918	-0.0000	0.0000	0.0000	0.0000	-0.2325	8.9748	5.1270	0.4679	-0.1590	0.0077	-0.0266	8.7723	4.5095	0.3188	-0.0869	0.0000	-0.3181	130.8234	44.3675	3.4311	-0.9354	0.0001
1203.1190	0.0000	-3.0961	0.0000	-1.5708	0.0000	-0.0000	0.0000	-0.3880	-0.0000	0.0000	0.0000	0.0000	-0.1221	8.8194	5.0801	0.4536	-0.1505	-0.0040	-0.0239	8.3190	4.3504	0.3069	-0.0837	0.0000	-0.2863	125.3361	42.8020	3.3036	-0.9007	0.0000
1203.1310	-0.0000	-3.1007	-0.0000	-1.5708	-0.0000	0.0000	0.0000	-0.3812	-0.0000	0.0000	0.0000	0.0000	-0.1064	8.6722	5.1514	0.4258	-0.1667	-0.0097	-0.0254	8.8123	4.5192	0.3195	-0.0871	0.0000	-0.3041	131.1463	44.4624	3.4387	-0.9375	0.0001
1203.1410	-0.0000	-3.1045	0.0000	-1.5708	0.0000	-0.0000	0.0000	-0.3784	-0.0000	0.0000	0.0000	0.0000	-0.2152	8.7612	5.1465	0.4334	-0.1798	-0.0117	-0.0248	8.8205	4.5198	0.3195	-0.0871	0.0000	-0.2967	131.1648	44.4687	3.4392	-0.9376	0.0001
1203.1510	0.0000	-3.1082	0.0000	-1.5708	0.0000	-0.0000	0.0000	-0.3734	0.0000	0.0000	0.0000	0.0000	-0.0761	8.4089	5.1578	0.4555	-0.1545	-0.0121	-0.0242	8.8287	4.5204	0.3196	-0.0871	0.0000	-0.2893	131.1816	44.4744	3.4397	-0.9377	0.0001
1203.1630	0.0000	-3.1127	0.0000	-1.5708	0.0000	-0.0000	0.0000	-0.3681	0.0000	0.0000	0.0000	0.0000	-0.1723	8.2831	5.1123	0.4817	-0.1588	0.0042	-0.0234	8.8382	4.5210	0.3196	-0.0871	0.0000	-0.2804	131.1994	44.4805	3.4401	-0.9379	0.0001
1203.1730	-0.0000	-3.1163	0.0001	-1.5708	-0.0000	-0.0000	0.0000	-0.3695	0.0000	0.0000	0.0000	0.0000	-0.1874	8.6570	5.1199	0.4625	-0.1527	0.0093	-0.0228	8.8460	4.5215	0.3197	-0.0871	0.0000	-0.2731	131.2122	44.4849	3.4405	-0.9379	0.0001
1203.1850	-0.0000	-3.1207	0.0000	-1.5708	0.0000	-0.0000	0.0000	-0.3650	0.0000	0.0001	0.0000	0.0000	-0.1170	8.5798	5.1024	0.4609	-0.1598	-0.0036	-0.0221	8.8552	4.5219	0.3197	-0.0872	0.0000	-0.2644	131.2253	44.4894	3.4408	-0.9380	0.0001
1203.1950	-0.0000	-3.1244	0.0000	-1.5708	-0.0000	-0.0000	0.0000	-0.3622	0.0001	0.0001	0.0000	0.0000	-0.1223	8.8015	5.1539	0.4571	-0.1654	0.0121	-0.0215	8.8627	4.5222	0.3197	-0.0872	0.0000	-0.2573	131.2342	44.4924	3.4411	-0.9381	0.0001
1203.2050	-0.0000	-3.1280	0.0000	-1.5708	0.0000	-0.0000	0.0000	-0.3599	0.0000	-0.0001	0.0000	0.0000	-0.1454	8.9301	5.1509	0.4445	-0.1839	0.0018	-0.0209	8.8700	4.5225	0.3197	-0.0872	0.0000	-0.2502	131.2414	44.4949	3.4413	-0.9382	0.0001
1203.2170	-0.0000	-3.1322	0.0000	-1.5708	0.0000	0.0000	0.0000	-0.3544	0.0000	-0.0000	0.0000	0.0000	-0.1297	8.8205	5.1387	0.4602	-0.1842	-0.0050	-0.0201	8.7981	4.4948	0.3177	-0.0866	0.0000	-0.2410	130.2859	44.2225	3.4191	-0.9321	0.0001
1203.2270	-0.0000	-3.1357	0.0000	-1.5708	-0.0000	0.0000	0.0000	-0.3517	0.0001	-0.0000	0.0000	0.0000	-0.1463	9.0993	5.1457	0.4414	-0.1717	-0.0146	-0.0197	8.9052	4.5300	0.3203	-0.0873	0.0000	-0.2358	131.4999	44.5693	3.4473	-0.9398	0.0001
1203.2370	-0.0000	-3.1392	0.0000	-1.5708	-0.0001	-0.0000	0.0000	-0.3452	0.0001	0.0000	0.0000	0.0000	-0.1179	8.6050	5.1903	0.4734	-0.1916	-0.0064	-0.0191	8.9124	4.5301	0.3203	-0.0873	0.0000	-0.2286	131.5019	44.5700	3.4473	-0.9398	0.0001
1203.2470	-0.0000	-3.1427	0.0000	-1.5708	0.0000	-0.0000	0.0000	-0.3425	0.0000	0.0000	0.0000	0.0000	-0.0696	8.8088	5.1496	0.4530	-0.1869	-0.0208	-0.0185	8.9194	4.5301	0.3203	-0.0873	0.0000	-0.2215	131.5025	44.5702	3.4474	-0.9398	0.0001
1203.2570	0.0000	-3.1461	0.0000	-1.5708	0.0000	0.0000	0.0000	-0.3405	0.0000	0.0000	0.0000	0.0000	-0.0980	8.8279	5.1556	0.4612	-0.1824	0.0034	-0.0179	8.9263	4.5301	0.3203	-0.0873	0.0000	-0.2145	131.5016	44.5699	3.4473	-0.9398	0.0001
1203.2670	-0.0000	-3.1495	0.0000	-1.5708	0.0000	0.0000	0.0000	-0.3336	0.0000	0.0000	0.0000	0.0000	-0.1448	8.7522	5.1300	0.4678	-0.1692	-0.0173	-0.0173	8.9331	4.5300	0.3203	-0.0873	0.0000	-0.2075	131.4992	44.5690	3.4473	-0.9398	0.0001
1203.2770	-0.0000	-3.1528	0.0000	-1.5708	0.0000	-0.0000	0.0000	-0.3336	-0.0000	0.0000	0.0000	0.0000	-0.0880	9.0012	5.1367	0.4442	-0.1876	-0.0040	-0.0168	8.9398	4.5299	0.3203	-0.0873	0.0000	-0.2007	131.4955	44.5678	3.4472	-0.9398	0.0001
1203.2890	0.0000	-3.1567	0.0000	-1.5708	-0.0000	0.0000	0.0000	-0.3285	-0.0000	0.0000	0.0000	0.0000	-0.0386	8.9007	5.1558	0.4800	-0.1611	-0.0184	-0.0161	8.9476	4.5297	0.3203	-0.0873	0.0000	-0.1926	131.4894	44.5657	3.4470	-0.9397	0.0001
1203.2990	-0.0000	-3.1600	-0.0000	-1.5708	-0.0000	0.0000	0.0000	-0.3255	-0.0000	0.0000	0.0000	0.0000	-0.1482	9.0562	5.1664	0.4710	-0.1754	0.0169	-0.0155	8.9541	4.5295	0.3203	-0.0873	0.0000	-0.1859	131.4829	44.5634	3.4468	-0.9397	0.0001
1203.3090	-0.0000	-3.1632	-0.0000	-1.5708	0.0000	0.0000	0.0000	-0.3188	-0.0000	0.0000	0.0000	0.0000	-0.1127	8.6869	5.1246	0.4865	-0.2185	0.0017	-0.0150	8.9604	4.5292	0.3202	-0.0873	0.0000	-0.1793	131.4752	44.5608	3.4466	-0.9396	0.0001
1203.3210	-0.0000	-3.1670	0.0000	-1.5708	-0.0000	0.0000	0.0000	-0.3157	0.0000	0.0000	0.0000	0.0000	-0.0636	8.2392	4.9642	0.4494	-0.2035	0.0135	-0.0143	8.9852	4.5352	0.3207	-0.0874	0.0000	-0.1716	131.6857	44.6203	3.4515	-0.9409	0.0001
1203.3310	-0.0000	-3.1701	0.0000	-1.5708	-0.0000	0.0000	0.0000	-0.3107	0.0001	0.0000	0.0000	0.0000	-0.0466	8.4299	5.1399	0.4737	-0.2035	0.0092	-0.0138	8.9915	4.5349	0.3207	-0.0874	0.0000	-0.1649	131.6753	44.6168	3.4512	-0.9409	0.0001
1203.3430	-0.0000	-3.1739	0.0000	-1.5708	0.0000	0.0000	0.0000	-0.3062	0.0000	0.0000	0.0000	0.0000	-0.1420	8.5125	5.1166	0.4425	-0.1758	-0.0019	-0.0131	8.9990	4.5344	0.3206	-0.0874	0.0000	-0.1570	131.6615	44.6121	3.4509	-0.9408	0.0001
1203.3530	0.0000	-3.1770	0.0000	-1.5708	0.0000	-0.0000	0.0000	-0.3069	0.0000	0.0000	0.0000	0.0000	-0.1006	8.8351	5.1396	0.4635	-0.1903	0.0096	-0.0126	9.0052	4.5339	0.3206	-0.0874	0.0000	-0.1504	131.6487	44.6077	3.4505	-0.9407	0.0001
1203.3630	-0.0000	-3.1800	0.0000	-1.5708	-0.0000	0.0000	0.0000	-0.3009	0.0000	0.0000	0.0000	0.0000	-0.0528	8.7806	5.1349	0.4738	-0.1779	0.0036	-0.0120	9.0112	4.5335	0.3206	-0.0874	0.0000	-0.1440	131.6349	44.6029	3.4502	-0.9406	0.0001
1203.3750	0.0000	-3.1836	0.0000	-1.5708	0.0000	-0.0000	0.0000	-0.2987	0.0000	0.0000	0.0000	0.0000	-0.1763	9.0063	5.1775	0.4477	-0.1614	0.0050	-0.0114	9.0184	4.5328	0.3205	-0.0874	0.0000	-0.1363	131.6169	44.5968	3.4497	-0.9404	0.0001
1203.3850	-0.0000	-3.1866	-0.0000	-1.5708	0.0000	-0.0000	0.0000	-0.2939	0.0000	0.0000	0.0000	0.0000	-0.0742	9.0684	5.1305	0.4812	-0.2057	-0.0044	-0.0109	9.0243	4.5323	0.3205	-0.0874	0.0000	-0.1300	131.6010	44.5913	3.4493	-0.9403	0.0001
1203.3970	-0.0000	-3.1901	-0.0000	-1.5708	-0.0000	-0.0000	0.0000	-0.2907	0.0000	0.0000	0.0000	0.0000	-0.0777	9.2896	5.1846	0.4733	-0.2162	-0.0020	-0.0102	9.0312	4.5316	0.3204	-0.0874	0.0000	-0.1226	131.5810	44.5845	3.4487	-0.9402	0.0001
1203.4070	-0.0000	-3.1929	-0.0000	-1.5708	-0.0000	0.0000	0.0000	-0.2834	0.0000	0.0000	0.0000	0.0000	-0.0967	9.0096	5.1568	0.4875	-0.2021	0.0132	-0.0097	9.0370	4.5310	0.3204	-0.0873	0.0000	-0.1165	131.5633	44.5784	3.4483	-0.9401	0.0001
1203.4170	-0.0000	-3.1958	-0.0000	-1.5708	0.0000	0.0000	0.0000	-0.2803	0.0000	0.0000	0.0000	0.0000	-0.0481	9.0558	5.1231	0.4868	-0.2070	0.0044	-0.0092	9.0427	4.5304	0.3203	-0.0873	0.0000	-0.1105	131.5451	44.5723	3.4478	-0.9399	0.0001
1203.4270	-0.0000	-3.1985	0.0001	-1.5708	0.0000	-0.0000	0.0000	-0.2757	0.0000	0.0000	0.0000	0.0000	-0.1028	8.8347	5.1289	0.4930	-0.1757	-0.0040	-0.0087	9.0635	4.5353	0.3207	-0.0874	0.0000	-0.1040	131.7196	44.6210	3.4518	-0.9410	0.0001
1203.4370	-0.0000	-3.2012	0.0000	-1.5708	0.0000	-0.0000	0.0000	-0.2712	0.0000	0.0000	0.0000	0.0000	-0.0184	8.6950	5.1470	0.4833	-0.1956	-0.0021	-0.0082	9.0693	4.5346	0.3207	-0.0874	0.0000	-0.0980	131.6998	44.6143	3.4513	-0.9409	0.0001
1203.4470	-0.0000	-3.2040	0.0000	-1.5708	0.0000	0.0000	0.0000	-0.2715	0.0000	0.0000	0.0000	0.0000	-0.0131	8.9846	5.1185	0.4778	-0.1786	0.0102	-0.0077	9.0750	4.5339	0.3206	-0.0874	0.0000	-0.0921	131.6795	44.6074	3.4507	-0.9407	0.0001
1203.4590	-0.0000	-3.2072	0.0000	-1.5708	0.0000	-0.0000	0.0000	-0.2654	0.0000	0.0000	0.0000	0.0000	-0.0412	8.7684	5.1298	0.4600	-0.1964	-0.0014	-0.0071	9.0817	4.5330	0.3206	-0.0874	0.0000	-0.0851	131.6541	44.5987	3.4501	-0.9405	0.0001
1203.4690	-0.0000	-3.2098	-0.0000	-1.5708	0.0000	0.0000	0.0000	-0.2641	0.0000	0.0000	0.0000	0.0000	0.0019	9.1471	5.1230	0.4867	-0.2248	-0.0033	-0.0066	9.0873	4.5323	0.3205	-0.0874	0.0000	-0.0793	131.6324	44.5912	3.4495	-0.9404	0.0001
1203.4790	-0.0000	-3.2123	-0.0000	-1.5708	0.0000	0.0000	0.0000	-0.2568	0.0000	0.0000	0.0000	0.0000	-0.0109	8.6581	5.1246	0.4623	-0.2212	-0.0083	-0.0061	9.0929	4.5315	0.3204	-0.0874	0.0000	-0.0736	131.6100	44.5836	3.4489	-0.9402	0.0001
1203.4890	0.0000	-3.2150	-0.0000	-1.5708	0.0000	0.0000	0.0000	-0.2558	0.0000	0.0000	0.0000	0.0000	-0.0646	9.1648	5.1371	0.4930	-0.2155	0.0239	-0.0057	9.0984	4.5307	0.3204	-0.0873	0.0000	-0.0681	131.5871	44.5757	3.4483	-0.9401	0.0001
1203.5010	-0.0000	-3.2179	-0.0000	-1.5708	-0.0000	0.0000	0.0000	-0.2482	0.0000	0.0000	0.0000	0.0000	-0.0575	8.8934	5.1408	0.4771	-0.2005	-0.0013	-0.0051	9.1049	4.5297	0.3203	-0.0873	0.0000	-0.0615	131.5592	44.5661	3.4476	-0.9399	0.0001
1203.5110	-0.0000	-3.2204	0.0000	-1.5708	0.0000	-0.0000	0.0000	-0.2469	0.0000	0.0000	0.0000	0.0000	-0.0550	9.1585	5.1491	0.4706	-0.1768	0.0089	-0.0047	9.1103	4.5289	0.3203	-0.0873	0.0000	-0.0560	131.5349	44.5578	3.4469	-0.9397	0.0001
1203.5210	-0.0000	-3.2228	0.0000	-1.5708	-0.0000	0.0000	0.0000	-0.2419	-0.0000	0.0000	0.0000	0.0000	-0.0256	8.7379	5.0406	0.4631	-0.2017	0.0160	-0.0042	9.1287	4.5329	0.3206	-0.0874	0.0000	-0.0499	131.6768	44.5971	3.4501	-0.9406	0.0001
1203.5330	-0.0000	-3.2256	-0.0000	-1.5708	-0.0000	0.0000	0.0000	-0.2368	-0.0000	0.0000	0.0000	0.0000	0.0354	8.7589	5.1597	0.4663	-0.1846	0.0145	-0.0036	9.1353	4.5318	0.3205	-0.0874	0.0000	-0.0435	131.6472	44.5869	3.4494	-0.9403	0.0001
1203.5430	-0.0000	-3.2280	0.0000	-1.5708	0.0000	0.0000	0.0000	-0.2340	-0.0000	0.0000	0.0000	0.0000	-0.0641	8.9622	5.1163	0.4612	-0.2161	0.0071	-0.0032	9.1408	4.5310	0.3204	-0.0874	0.0000	-0.0382	131.6226	44.5786	3.4487	-0.9402	0.0001
1203.5550	-0.0000	-3.2307	0.0000	-1.5708	0.0000	0.0000	0.0000	-0.2272	-0.0000	0.0000	0.0000	0.0000	0.0018	8.6538	5.1061	0.4691	-0.1909	-0.0055	-0.0027	9.1474	4.5299	0.3204	-0.0873	0.0000	-0.0321	131.5926	44.5683	3.4479	-0.9400	0.0001
1203.5650	-0.0000	-3.2330	0.0000	-1.5708	-0.0000	0.0000	0.0000	-0.2261	-0.0000	0.0000	0.0000	0.0000	0.0209	8.9655	5.1579	0.4708	-0.1819	-0.0048	-0.0023	9.1528	4.5290	0.3203	-0.0873	0.0000	-0.0270	131.5667	44.5595	3.4472	-0.9398	0.0001
1203.5770	-0.0000	-3.2357	-0.0000	-1.5708	-0.0000	-0.0000	0.0000	-0.2201	-0.0000	0.0000	0.0000	0.0000	0.0418	9.0170	5.1138	0.4977	-0.1788	0.0005	-0.0018	9.1594	4.5280	0.3202	-0.0873	0.0000	-0.0211	131.5362	44.5490	3.4464	-0.9395	0.0001
1203.5870	0.0000	-3.2379	0.0000	-1.5708	0.0000	0.0000	0.0000	-0.2184	-0.0000	0.0000	0.0000	0.0000	-0.0647	9.1220	5.1368	0.4932	-0.1916	-0.0080	-0.0013	9.1647	4.5271	0.3201	-0.0873	0.0000	-0.0161	131.5096	44.5399	3.4457	-0.9394	0.0001
1203.5990	-0.0000	-3.2405	-0.0000	-1.5707	0.0000	0.0000	0.0000	-0.2148	-0.0000	0.0000	0.0000	0.0000	0.0423	9.4055	5.1350	0.4834	-0.1854	0.0039	-0.0009	9.1712	4.5260	0.3201	-0.0873	0.0000	-0.0104	131.4781	44.5291	3.4449	-0.9391	0.0001
1203.6090	-0.0000	-3.2426	-0.0000	-1.5708	0.0000	0.0000	0.0000	-0.2051	-0.0000	0.0000	0.0000	0.0000	0.0290	8.9077	5.1220	0.4782	-0.1680	0.0045	-0.0005	9.1766	4.5251	0.3200	-0.0872	0.0000	-0.0058	131.4523	44.5203	3.4442	-0.9389	0.0001
1203.6210	-0.0000	-3.2451	0.0000	-1.5708	-0.0000	-0.0000	0.0000	-0.2042	-0.0000	0.0000	0.0000	0.0000	0.0413	8.8494	5.0137	0.4741	-0.2117	0.0108	0.0001	9.1936	4.5279	0.3202	-0.0873	0.0000	0.0008	131.5568	44.5483	3.4465	-0.9396	0.0001
1203.6310	-0.0000	-3.2471	0.0000	-1.5708	-0.0000	-0.0000	0.0000	-0.2003	-0.0000	0.0000	0.0000	0.0000	-0.0366	9.3954	5.1543	0.4858	-0.1972	-0.0160	0.0004	9.1992	4.5270	0.3202	-0.0873	0.0000	0.0054	131.5308	44.5394	3.4459	-0.9394	0.0001
1203.6410	-0.0000	-3.2490	-0.0000	-1.5708	-0.0000	-0.0000	0.0000	-0.1922	-0.0000	0.0000	0.0000	0.0000	0.0242	8.8115	5.1476	0.4856	-0.1869	-0.0082	0.0008	9.2047	4.5261	0.3201	-0.0873	0.0000	0.0098	131.5047	44.5306	3.4452	-0.9392	0.0001
1203.6530	-0.0000	-3.2513	-0.0000	-1.5708	0.0000	0.0000	0.0000	-0.1908	-0.0000	0.0000	0.0000	0.0000	0.0175	9.2536	5.1651	0.5085	-0.2026	0.0042	0.0013	9.2114	4.5250	0.3200	-0.0872	0.0000	0.0151	131.4738	44.5200	3.4444	-0.9390	0.0001
1203.6630	-0.0000	-3.2532	0.0000	-1.5708	0.0000	-0.0000	0.0000	-0.1881	-0.0000	0.0000	0.0000	0.0000	0.0939	9.2601	5.1437	0.5170	-0.1675	0.0036	0.0016	9.2170	4.5242	0.3200	-0.0872	0.0000	0.0193	131.4486	44.5114	3.4437	-0.9388	0.0001
1203.6750	-0.0000	-3.2554	0.0000	-1.5708	0.0000	0.0000	0.0000	-0.1793	-0.0000	0.0000	0.0000	0.0000	0.0125	8.9102	5.1412	0.4918	-0.2215	0.0008	0.0020	9.2237	4.5231	0.3199	-0.0872	0.0000	0.0243	131.4179	44.5009	3.4429	-0.9386	0.0001
1203.6850	0.0000	-3.2572	0.0000	-1.5708	0.0000	-0.0000	0.0000	-0.1782	-0.0000	0.0000	0.0000	0.0000	-0.0563	9.0610	5.1235	0.4936	-0.1884	0.0086	0.0024	9.2293	4.5222	0.3198	-0.0872	0.0000	0.0283	131.3920	44.4922	3.4422	-0.9384	0.0001
1203.6970	-0.0000	-3.2593	-0.0000	-1.5708	0.0000	0.0000	0.0000	-0.1747	-0.0000	0.0000	0.0000	0.0000	0.0180	9.2934	5.1495	0.4966	-0.1887	0.0085	0.0028	9.2360	4.5212	0.3197	-0.0872	0.0000	0.0331	131.3618	44.4818	3.4414	-0.9382	0.0001
1203.7070	0.0000	-3.2610	-0.0000	-1.5708	-0.0000	0.0000	0.0000	-0.1654	-0.0000	0.0000	0.0000	0.0000	0.0585	8.7680	5.1044	0.5083	-0.1777	0.0045	0.0031	9.2416	4.5203	0.3197	-0.0871	0.0000	0.0370	131.3359	44.4730	3.4407	-0.9380	0.0001
1203.7190	0.0000	-3.2630	0.0000	-1.5708	0.0000	-0.0000	0.0000	-0.1664	-0.0000	0.0000	0.0000	0.0000	0.0380	9.2127	5.1229	0.4708	-0.1903	0.0278	0.0001	8.9750	4.4244	0.3126	-0.0852	0.0000	0.0015	128.0401	43.5302	3.3640	-0.9171	0.0001
1203.7290	-0.0000	-3.2646	0.0000	-1.5708	-0.0000	0.0000	0.0000	-0.1611	-0.0000	0.0000	0.0000	0.0000	0.0693	9.2796	5.1346	0.4970	-0.1850	0.0276	0.0039	9.2623	4.5214	0.3198	-0.0872	0.0000	0.0463	131.3878	44.4846	3.4418	-0.9383	0.0001
1203.7390	-0.0000	-3.2662	0.0000	-1.5708	-0.0000	0.0000	0.0000	-0.1569	-0.0000	0.0000	0.0000	0.0000	0.0909	9.4390	5.1661	0.4614	-0.1815	0.0082	0.0042	9.2681	4.5206	0.3197	-0.0872	0.0000	0.0499	131.3631	44.4761	3.4411	-0.9381	0.0001
1203.7510	-0.0000	-3.2680	0.0000	-1.5708	-0.0000	0.0000	0.0000	-0.1511	-0.0000	0.0000	0.0000	0.0000	0.0224	9.1018	5.1417	0.5143	-0.1877	0.0156	0.0045	9.2751	4.5196	0.3196	-0.0871	0.0000	0.0541	131.3346	44.4664	3.4404	-0.9379	0.0001
1203.7610	-0.0001	-3.2695	0.0000	-1.5708	0.0000	-0.0000	0.0000	-0.1486	-0.0000	0.0000	0.0000	0.0000	0.0367	9.3605	5.0905	0.4590	-0.1923	-0.0094	0.0048	9.2809	4.5187	0.3196	-0.0871	0.0000	0.0576	131.3104	44.4581	3.4397	-0.9377	0.0001
1203.7730	-0.0000	-3.2713	0.0000	-1.5708	0.0000	0.0000	0.0000	-0.1440	-0.0000	0.0000	0.0000	0.0000	0.0900	9.5022	5.1012	0.4639	-0.1982	0.0057	0.0051	9.2880	4.5178	0.3195	-0.0871	0.0000	0.0615	131.2830	44.4487	3.4390	-0.9375	0.0001
1203.7830	-0.0001	-3.2726	0.0000	-1.5708	0.0000	0.0000	0.0000	-0.1353	-0.0000	0.0000	0.0000	0.0000	0.0547	9.2461	5.0693	0.4923	-0.2024	0.0070	0.0054	9.2939	4.5170	0.3195	-0.0871	0.0000	0.0647	131.2600	44.4409	3.4384	-0.9373	0.0001
1203.7950	-0.0000	-3.2742	-0.0000	-1.5708	0.0000	0.0000	0.0000	-0.1315	-0.0000	0.0000	0.0000	0.0000	0.0571	8.9975	5.1376	0.4829	-0.1901	-0.0018	0.0057	9.3011	4.5161	0.3194	-0.0871	0.0000	0.0684	131.2338	44.4320	3.4377	-0.9372	0.0001
1203.8050	-0.0000	-3.2756	-0.0000	-1.5708	0.0000	0.0000	0.0000	-0.1299	-0.0000	0.0000	0.0000	0.0000	0.0353	9.1798	5.0937	0.4618	-0.1850	0.0065	0.0060	9.3072	4.5154	0.3194	-0.0871	0.0000	0.0714	131.2126	44.4248	3.4372	-0.9370	0.0001
1203.8150	-0.0000	-3.2768	0.0000	-1.5708	0.0000	0.0000	0.0000	-0.1239	-0.0000	0.0000	0.0000	0.0000	0.1077	9.1168	5.1073	0.4635	-0.2047	-0.0099	0.0062	9.3133	4.5146	0.3193	-0.0870	0.0000	0.0743	131.1914	44.4174	3.4366	-0.9369	0.0001
1203.8270	-0.0000	-3.2783	0.0000	-1.5708	-0.0000	0.0000	0.0000	-0.1226	-0.0000	0.0000	0.0000	0.0000	0.0667	9.3157	5.0755	0.4746	-0.1815	0.0299	0.0066	9.3265	4.5160	0.3194	-0.0871	0.0000	0.0786	131.2427	44.4308	3.4377	-0.9372	0.0001
1203.8370	-0.0000	-3.2794	0.0000	-1.5708	-0.0000	0.0000	0.0000	-0.1138	-0.0000	0.0000	0.0000	0.0000	0.1423	8.7091	5.1231	0.4843	-0.1753	0.0252	0.0068	9.3328	4.5153	0.3194	-0.0871	0.0000	0.0813	131.2231	44.4241	3.4372	-0.9370	0.0001
1203.8490	0.0000	-3.2808	0.0000	-1.5708	-0.0000	-0.0000	0.0000	-0.1116	-0.0000	0.0000	0.0000	0.0000	0.0612	9.0919	5.0915	0.4903	-0.1901	0.0014	0.0071	9.3402	4.5144	0.3193	-0.0870	0.0000	0.0845	131.1988	44.4157	3.4365	-0.9368	0.0001
1203.8590	-0.0000	-3.2819	0.0000	-1.5708	-0.0000	-0.0000	0.0000	-0.1086	-0.0000	0.0000	0.0000	0.0000	0.1137	9.1949	5.0895	0.4719	-0.1705	0.0082	0.0073	9.3466	4.5138	0.3192	-0.0870	0.0000	0.0870	131.1802	44.4094	3.4360	-0.9367	0.0001
1203.8710	-0.0000	-3.2831	-0.0000	-1.5708	-0.0000	0.0000	0.0000	-0.1036	-0.0000	0.0000	0.0000	0.0000	0.1299	9.0557	5.0782	0.4393	-0.1893	0.0364	0.0075	9.3542	4.5130	0.3192	-0.0870	0.0000	0.0899	131.1583	44.4020	3.4355	-0.9366	0.0001
1203.8810	-0.0000	-3.2842	0.0000	-1.5708	0.0000	0.0000	0.0000	-0.1018	-0.0000	0.0000	0.0000	0.0000	0.0798	9.4764	5.0956	0.4882	-0.1683	0.0318	0.0077	9.3606	4.5124	0.3191	-0.0870	0.0000	0.0922	131.1399	44.3956	3.4350	-0.9364	0.0001
1203.8910	-0.0000	-3.2852	0.0000	-1.5708	0.0000	0.0000	0.0000	-0.0933	-0.0000	0.0000	0.0000	0.0000	0.0734	9.0766	5.1059	0.4505	-0.1895	-0.0104	0.0079	9.3671	4.5118	0.3191	-0.0870	0.0000	0.0944	131.1226	44.3898	3.4345	-0.9363	0.0001
1203.9030	0.0000	-3.2863	-0.0000	-1.5708	0.0000	0.0000	0.0000	-0.0904	-0.0000	0.0000	0.0000	0.0000	0.1685	9.2367	5.0969	0.4876	-0.1970	0.0318	0.0081	9.3749	4.5111	0.3191	-0.0870	0.0000	0.0970	131.1029	44.3829	3.4340	-0.9362	0.0001
1203.9130	-0.0000	-3.2872	-0.0000	-1.5708	0.0000	0.0000	0.0000	-0.0890	-0.0000	0.0000	0.0000	0.0000	0.1546	9.5769	5.0987	0.4976	-0.1735	0.0001	0.0083	9.3814	4.5105	0.3190	-0.0870	0.0000	0.0990	131.0860	44.3771	3.4336	-0.9360	0.0001
1203.9250	-0.0000	-3.2882	-0.0000	-1.5708	0.0000	-0.0000	0.0000	-0.0824	-0.0000	0.0000	0.0000	0.0000	0.1158	9.5722	5.1095	0.5170	-0.1993	0.0039	0.0085	9.3929	4.5112	0.3191	-0.0870	0.0000	0.1019	131.1136	44.3840	3.4341	-0.9362	0.0001
1203.9350	-0.0000	-3.2889	0.0000	-1.5708	0.0000	0.0000	0.0000	-0.0766	-0.0000	0.0000	0.0000	0.0000	0.0690	9.5527	5.1049	0.4728	-0.1902	0.0145	0.0087	9.3996	4.5107	0.3190	-0.0870	0.0000	0.1038	131.0988	44.3790	3.4338	-0.9361	0.0001
1203.9470	-0.0000	-3.2899	0.0000	-1.5708	0.0000	0.0000	0.0000	-0.0725	-0.0000	0.0000	0.0000	0.0000	0.0632	9.6788	5.1149	0.4609	-0.1767	0.0107	0.0088	9.4077	4.5101	0.3190	-0.0870	0.0000	0.1058	131.0823	44.3733	3.4333	-0.9360	0.0001
1203.9570	0.0000	-3.2906	0.0000	-1.5708	0.0000	0.0000	0.0000	-0.0668	-0.0000	0.0000	0.0000	0.0000	0.1663	9.5165	5.1052	0.4864	-0.1737	0.0275	0.0090	9.4146	4.5097	0.3190	-0.0870	0.0000	0.1075	131.0689	44.3688	3.4330	-0.9359	0.0001
1203.9670	0.0000	-3.2912	-0.0000	-1.5708	0.0000	-0.0000	0.0000	-0.0584	-0.0000	0.0000	0.0000	0.0000	0.1508	9.0306	5.0992	0.4690	-0.2102	0.0244	0.0091	9.4215	4.5092	0.3189	-0.0869	0.0000	0.1089	131.0570	44.3647	3.4327	-0.9358	0.0001
1203.9790	-0.0000	-3.2918	-0.0000	-1.5708	-0.0000	0.0000	0.0000	-0.0559	-0.0000	0.0000	0.0000	0.0000	0.2096	9.0490	5.1294	0.4377	-0.1954	0.0135	0.0092	9.4301	4.5088	0.3189	-0.0869	0.0000	0.1106	131.0447	44.3605	3.4323	-0.9357	0.0001
1203.9890	0.0000	-3.2924	-0.0000	-1.5708	-0.0000	0.0000	0.0000	-0.0529	-0.0000	0.0000	0.0000	0.0000	0.1448	9.0565	5.1019	0.4589	-0.1714	0.0330	0.0093	9.4371	4.5084	0.3189	-0.0869	0.0000	0.1119	131.0340	44.3566	3.4320	-0.9356	0.0001
1203.9990	-0.0000	-3.2929	0.0000	-1.5708	-0.0000	-0.0000	0.0000	-0.0498	-0.0000	0.0000	0.0000	0.0000	0.1129	9.2297	5.1164	0.4710	-0.2278	0.0001	0.0094	9.4443	4.5081	0.3189	-0.0869	0.0000	0.1131	131.0244	44.3534	3.4318	-0.9355	0.0001
1204.0110	-0.0000	-3.2935	0.0000	-1.5708	-0.0000	0.0000	0.0000	-0.0464	-0.0000	0.0000	0.0000	0.0000	0.1516	9.2811	5.0564	0.4739	-0.1935	0.0059	0.0096	9.4529	4.5077	0.3188	-0.0869	0.0000	0.1144	131.0134	44.3498	3.4315	-0.9355	0.0001
1204.0210	-0.0000	-3.2939	0.0000	-1.5708	0.0000	0.0000	0.0000	-0.0410	-0.0000	0.0000	0.0000	0.0000	0.2286	9.1835	5.0669	0.4564	-0.1964	0.0440	0.0096	9.4613	4.5079	0.3188	-0.0869	0.0000	0.1155	131.0217	44.3518	3.4317	-0.9355	0.0001
1204.0330	-0.0000	-3.2944	0.0000	-1.5707	-0.0000	0.0000	0.0000	-0.0360	-0.0000	0.0000	0.0000	0.0000	0.1041	9.2454	5.0633	0.4758	-0.1879	0.0254	0.0097	9.4701	4.5076	0.3188	-0.0869	0.0000	0.1167	131.0117	44.3483	3.4314	-0.9354	0.0001
1204.0430	-0.0000	-3.2947	0.0000	-1.5708	0.0000	0.0000	0.0000	-0.0318	-0.0000	0.0000	0.0000	0.0000	0.1425	9.2650	5.0906	0.4772	-0.1902	0.0097	0.0098	9.4775	4.5074	0.3188	-0.0869	0.0000	0.1175	131.0047	44.3460	3.4312	-0.9354	0.0001
1204.0550	0.0000	-3.2950	0.0000	-1.5708	-0.0000	-0.0000	0.0000	-0.0277	-0.0000	0.0000	0.0000	0.0000	0.0649	9.3997	5.1101	0.4658	-0.2023	0.0138	0.0099	9.4865	4.5071	0.3188	-0.0869	0.0000	0.1182	130.9984	44.3437	3.4311	-0.9353	0.0001
1204.0650	0.0000	-3.2953	-0.0000	-1.5708	-0.0000	0.0000	0.0000	-0.0244	-0.0000	0.0000	0.0000	0.0000	0.1756	9.4979	5.0661	0.4710	-0.2073	0.0240	0.0099	9.4940	4.5070	0.3188	-0.0869	0.0000	0.1188	130.9934	44.3422	3.4309	-0.9353	0.0001
1204.0750	0.0000	-3.2955	0.0000	-1.5708	0.0000	-0.0000	0.0000	-0.0195	-0.0000	0.0000	0.0000	0.0000	0.1267	9.4835	5.1019	0.4630	-0.1824	0.0136	0.0100	9.5016	4.5068	0.3188	-0.0869	0.0000	0.1193	130.9889	44.3404	3.4308	-0.9353	0.0001
1204.0870	-0.0000	-3.2957	-0.0000	-1.5708	0.0000	-0.0000	0.0000	-0.0145	-0.0000	-0.0000	0.0000	0.0000	0.1496	9.6612	5.0491	0.4396	-0.1822	0.0238	0.0100	9.5109	4.5067	0.3188	-0.0869	0.0000	0.1197	130.9857	44.3395	3.4307	-0.9353	0.0001
1204.0970	-0.0000	-3.2958	0.0000	-1.5708	-0.0000	0.0000	0.0000	-0.0098	-0.0000	-0.0000	0.0000	0.0000	0.1417	9.6028	5.0852	0.4761	-0.1898	0.0214	0.0100	9.6637	4.5066	0.3187	-0.0869	0.0000	0.1200	130.9828	44.3383	3.4306	-0.9352	0.0001
1204.1070	-0.0000	-3.2959	0.0000	-1.5708	-0.0000	0.0001	0.0000	-0.0035	-0.0000	-0.0000	0.0000	0.0000	0.1208	9.8940	5.0616	0.4587	-0.1859	0.0370	0.0100	10.2504	4.5065	0.3187	-0.0869	0.0000	0.1202	130.9811	44.3378	3.4306	-0.9352	0.0001
1204.1170	-0.0000	-3.2959	0.0000	-1.5708	-0.0000	0.0000	0.0000	0.0000	-0.0000	-0.0000	0.0000	0.0000	0.1924	10.5252	5.0977	0.4758	-0.1846	0.0157	0.0100	10.8374	4.5066	0.3187	-0.0869	0.0000	0.1202	130.9817	44.3382	3.4306	-0.9352	0.0001
1204.1270	-0.0000	-3.2959	-0.0000	-1.5708	-0.0000	-0.0001	0.0000	0.0026	-0.0000	-0.0000	-0.0000	0.0000	0.1505	11.2227	5.1441	0.4922	-0.1971	0.0298	0.0100	11.4063	4.5061	0.3187	-0.0869	0.0000	0.1200	130.9666	44.3337	3.4303	-0.9351	0.0001
1204.1370	0.0000	-3.2958	0.0000	-1.5708	-0.0000	0.0000	0.0000	0.0067	-0.0000	-0.0000	-0.0000	0.0000	0.1676	11.7671	5.0868	0.4820	-0.1714	0.0289	0.0100	11.9776	4.5061	0.3187	-0.0869	0.0000	0.1198	130.9673	44.3341	3.4303	-0.9351	0.0001
1204.1490	0.0000	-3.2957	0.0000	-1.5708	-0.0000	0.0000	0.0000	0.0138	-0.0000	0.0000	-0.0000	0.0000	0.1623	12.0392	5.0872	0.4744	-0.2176	0.0369	0.0100	12.3265	4.5062	0.3187	-0.0869	0.0000	0.1196	130.9698	44.3350	3.4304	-0.9352	0.0001
1204.1590	-0.0000	-3.2956	0.0000	-1.5708	-0.0000	0.0000	0.0000	0.0148	-0.0000	0.0000	-0.0000	0.0000	0.1177	12.2921	5.0723	0.4751	-0.1913	0.0160	0.0100	12.3355	4.5063	0.3187	-0.0869	0.0000	0.1192	130.9722	44.3358	3.4304	-0.9352	0.0001
1204.1690	-0.0000	-3.2954	0.0000	-1.5708	0.0000	-0.0000	0.0000	0.0181	-0.0000	0.0000	0.0000	0.0000	0.1825	12.3746	5.0756	0.4533	-0.1966	0.0568	0.0099	12.3445	4.5064	0.3187	-0.0869	0.0000	0.1188	130.9751	44.3368	3.4305	-0.9352	0.0001
1204.1790	0.0000	-3.2952	-0.0000	-1.5708	0.0000	-0.0000	0.0000	0.0214	-0.0000	0.0000	0.0000	0.0000	0.1926	12.6200	5.0898	0.4566	-0.1804	0.0186	0.0099	12.3536	4.5065	0.3187	-0.0869	0.0000	0.1183	130.9783	44.3377	3.4306	-0.9352	0.0001
1204.1890	0.0000	-3.2950	0.0000	-1.5708	0.0000	-0.0000	0.0000	0.0264	-0.0000	0.0000	0.0000	0.0000	0.1912	12.6112	5.0698	0.4493	-0.1837	0.0345	0.0098	12.3628	4.5067	0.3188	-0.0869	0.0000	0.1177	130.9830	44.3393	3.4307	-0.9352	0.0001
1204.1990	-0.0000	-3.2947	-0.0000	-1.5708	-0.0000	0.0000	0.0000	0.0296	-0.0000	-0.0000	0.0000	0.0000	0.2206	12.9018	5.0782	0.4548	-0.2051	-0.0002	0.0098	12.3721	4.5069	0.3188	-0.0869	0.0000	0.1170	130.9886	44.3414	3.4309	-0.9353	0.0001
1204.2110	-0.0000	-3.2943	0.0000	-1.5708	0.0000	-0.0000	0.0000	0.0340	-0.0000	-0.0001	0.0000	0.0000	0.1222	13.1626	5.0939	0.4730	-0.2000	0.0298	0.0097	12.3832	4.5071	0.3188	-0.0869	0.0000	0.1161	130.9955	44.3436	3.4310	-0.9353	0.0001
1204.2210	-0.0000	-3.2939	-0.0000	-1.5708	-0.0000	0.0000	0.0000	0.0390	-0.0000	-0.0001	-0.0000	0.0000	0.1481	13.2538	5.1071	0.4422	-0.1999	0.0280	0.0096	12.3888	4.5060	0.3187	-0.0869	0.0000	0.1145	130.9568	44.3330	3.4302	-0.9351	0.0001
1204.2310	-0.0000	-3.2934	-0.0000	-1.5708	0.0000	0.0000	0.0000	0.0454	-0.0000	-0.0001	-0.0000	0.0000	0.0971	13.0791	5.1003	0.4893	-0.1783	0.0269	0.0095	12.3982	4.5063	0.3187	-0.0869	0.0000	0.1135	130.9642	44.3356	3.4304	-0.9352	0.0001
1204.2430	-0.0000	-3.2929	0.0000	-1.5708	-0.0000	-0.0000	0.0000	0.0508	-0.0000	-0.0000	-0.0000	0.0000	0.1630	13.0445	5.0961	0.4838	-0.2031	0.0401	0.0094	12.4096	4.5067	0.3187	-0.0869	0.0000	0.1122	130.9751	44.3392	3.4306	-0.9352	0.0001
1204.2530	-0.0000	-3.2924	0.0000	-1.5708	0.0000	-0.0000	0.0000	0.0569	-0.0000	-0.0000	-0.0000	0.0000	0.0657	12.8836	5.1029	0.5107	-0.1856	0.0315	0.0093	12.4192	4.5070	0.3188	-0.0869	0.0000	0.1109	130.9860	44.3430	3.4309	-0.9353	0.0001
1204.2650	0.0000	-3.2916	-0.0000	-1.5708	0.0000	0.0000	0.0000	0.0621	-0.0000	-0.0000	-0.0000	0.0000	0.1243	12.7392	5.0268	0.4811	-0.1870	0.0145	0.0091	12.4308	4.5075	0.3188	-0.0869	0.0000	0.1093	130.9988	44.3472	3.4313	-0.9354	0.0001
1204.2750	-0.0000	-3.2909	-0.0000	-1.5708	0.0000	-0.0000	0.0000	0.0645	-0.0000	-0.0000	-0.0000	0.0000	0.1014	12.8434	5.0850	0.4711	-0.1868	0.0156	0.0090	12.4406	4.5079	0.3188	-0.0869	0.0000	0.1079	131.0104	44.3513	3.4316	-0.9355	0.0001
1204.2870	0.0000	-3.2901	0.0000	-1.5708	0.0000	0.0000	0.0000	0.0678	-0.0000	-0.0000	-0.0000	0.0000	0.1640	12.9642	5.0935	0.4795	-0.1725	0.0268	0.0089	12.4524	4.5084	0.3189	-0.0869	0.0000	0.1060	131.0259	44.3566	3.4320	-0.9356	0.0001
1204.2970	0.0000	-3.2894	0.0000	-1.5708	-0.0000	-0.0000	0.0000	0.0731	-0.0000	0.0000	-0.0000	0.0000	0.1191	12.8939	5.1073	0.4396	-0.1655	0.0279	0.0087	12.4622	4.5089	0.3189	-0.0869	0.0000	0.1044	131.0390	44.3612	3.4323	-0.9357	0.0001
1204.3090	0.0000	-3.2884	0.0000	-1.5708	0.0000	-0.0000	0.0000	0.0796	-0.0000	0.0000	-0.0000	0.0000	0.2102	12.7059	5.0652	0.4696	-0.1794	0.0220	0.0085	12.4742	4.5095	0.3189	-0.0869	0.0000	0.1022	131.0566	44.3672	3.4328	-0.9358	0.0001
1204.3190	0.0000	-3.2876	0.0000	-1.5708	0.0000	0.0000	0.0000	0.0827	-0.0000	0.0000	-0.0000	0.0000	0.1942	12.6391	5.0436	0.4767	-0.1862	0.0129	0.0084	12.4834	4.5098	0.3190	-0.0870	0.0000	0.1002	131.0623	44.3696	3.4330	-0.9359	0.0001
1204.3310	-0.0000	-3.2866	0.0000	-1.5708	-0.0000	-0.0000	0.0000	0.0865	-0.0000	0.0000	-0.0000	0.0000	0.1224	12.8313	5.0976	0.4623	-0.1686	0.0377	0.0081	12.4897	4.5084	0.3189	-0.0869	0.0000	0.0969	131.0133	44.3567	3.4319	-0.9356	0.0001
1204.3410	-0.0000	-3.2857	-0.0000	-1.5708	0.0000	-0.0000	0.0000	0.0907	-0.0000	0.0000	-0.0001	0.0000	0.1467	12.8049	5.0677	0.4637	-0.1902	0.0278	0.0079	12.4998	4.5090	0.3189	-0.0869	0.0000	0.0949	131.0301	44.3624	3.4323	-0.9357	0.0001
1204.3510	0.0000	-3.2848	-0.0000	-1.5708	0.0000	0.0000	0.0000	0.0941	-0.0000	-0.0000	-0.0001	0.0000	0.1819	12.7965	5.0693	0.4614	-0.1986	0.0312	0.0077	12.5098	4.5096	0.3189	-0.0869	0.0000	0.0928	131.0460	44.3679	3.4328	-0.9358	0.0001
1204.3610	-0.0000	-3.2838	0.0000	-1.5708	0.0000	0.0000	0.0000	0.0950	-0.0000	-0.0000	-0.0000	0.0000	0.1467	13.2132	5.0391	0.4782	-0.1662	0.0583	0.0076	12.5199	4.5102	0.3190	-0.0870	0.0000	0.0905	131.0631	44.3737	3.4332	-0.9359	0.0001
1204.3710	-0.0000	-3.2828	0.0000	-1.5708	0.0000	0.0000	0.0000	0.1008	-0.0000	-0.0000	-0.0000	0.0000	0.2451	13.2447	5.0685	0.4546	-0.2063	0.0424	0.0074	12.5300	4.5108	0.3190	-0.0870	0.0000	0.0882	131.0805	44.3797	3.4337	-0.9361	0.0001
1204.3810	-0.0000	-3.2817	0.0000	-1.5708	0.0000	0.0000	-0.0001	0.1075	-0.0000	-0.0000	-0.0000	0.0000	0.2088	12.9034	5.1035	0.4684	-0.1932	0.0425	0.0072	12.5402	4.5114	0.3191	-0.0870	0.0000	0.0858	131.0989	44.3859	3.4341	-0.9362	0.0001
1204.3930	0.0000	-3.2804	0.0000	-1.5708	-0.0000	0.0000	-0.0001	0.1121	-0.0000	-0.0000	-0.0000	0.0000	0.1867	12.9129	5.0852	0.4475	-0.2164	0.0133	0.0069	12.5524	4.5122	0.3191	-0.0870	0.0000	0.0829	131.1206	44.3932	3.4347	-0.9363	0.0001
1204.4030	0.0000	-3.2793	0.0000	-1.5708	0.0000	0.0000	-0.0000	0.1172	-0.0000	-0.0000	-0.0000	0.0000	0.3411	12.8299	5.0909	0.4475	-0.1865	0.0401	0.0067	12.5629	4.5129	0.3192	-0.0870	0.0000	0.0802	131.1415	44.4005	3.4353	-0.9365	0.0001
1204.4130	-0.0000	-3.2781	-0.0000	-1.5708	0.0000	0.0000	-0.0001	0.1207	-0.0000	0.0000	-0.0001	0.0000	0.1489	12.7958	5.0622	0.4240	-0.1635	0.0463	0.0065	12.5732	4.5136	0.3192	-0.0870	0.0000	0.0775	131.1612	44.4070	3.4358	-0.9366	0.0001
1204.4230	0.0000	-3.2769	0.0000	-1.5708	-0.0000	-0.0000	-0.0000	0.1219	-0.0000	0.0000	-0.0001	0.0000	0.2413	13.1728	5.0837	0.4636	-0.2127	0.0350	0.0061	12.5746	4.5112	0.3190	-0.0870	0.0000	0.0733	131.0752	44.3837	3.4339	-0.9361	0.0001
1204.4350	-0.0000	-3.2753	0.0000	-1.5708	0.0000	0.0000	-0.0000	0.1293	-0.0000	0.0000	-0.0000	0.0000	0.2193	12.8251	5.0789	0.4691	-0.1805	0.0037	0.0058	12.5870	4.5121	0.3191	-0.0870	0.0000	0.0698	131.1009	44.3925	3.4345	-0.9363	0.0001
1204.4450	0.0000	-3.2740	-0.0000	-1.5708	-0.0000	-0.0000	-0.0000	0.1328	-0.0000	0.0000	-0.0000	0.0000	0.2193	12.8130	5.0539	0.4604	-0.1839	0.0390	0.0056	12.5974	4.5128	0.3192	-0.0870	0.0000	0.0669	131.1225	44.4000	3.4351	-0.9365	0.0001
1204.4550	-0.0000	-3.2727	-0.0000	-1.5708	-0.0000	0.0000	-0.0000	0.1392	-0.0000	0.0000	-0.0000	-0.0000	0.1812	12.6671	5.0772	0.4324	-0.1954	0.0680	0.0053	12.6078	4.5136	0.3192	-0.0870	0.0000	0.0638	131.1447	44.4076	3.4357	-0.9366	0.0001
1204.4670	-0.0000	-3.2710	-0.0000	-1.5708	-0.0000	0.0000	-0.0000	0.1384	-0.0000	0.0000	-0.0000	-0.0001	0.2162	13.1115	5.0849	0.4459	-0.2019	0.0338	0.0050	12.6203	4.5145	0.3193	-0.0870	0.0000	0.0601	131.1716	44.4167	3.4364	-0.9368	0.0001
1204.4770	-0.0000	-3.2696	0.0000	-1.5708	0.0000	-0.0000	-0.0000	0.1438	-0.0000	0.0000	-0.0000	-0.0002	0.2761	13.0894	5.0892	0.4396	-0.1845	0.0514	0.0047	12.6307	4.5153	0.3193	-0.0871	0.0000	0.0568	131.1935	44.4242	3.4370	-0.9370	0.0001
1204.4890	-0.0000	-3.2678	0.0000	-1.5708	0.0000	-0.0000	-0.0000	0.1493	-0.0000	0.0000	-0.0000	-0.0000	0.2279	13.0402	5.0836	0.4611	-0.1855	0.0324	0.0044	12.6433	4.5163	0.3194	-0.0871	0.0000	0.0528	131.2220	44.4341	3.4377	-0.9372	0.0001
1204.4990	0.0000	-3.2663	-0.0000	-1.5708	0.0000	0.0000	-0.0000	0.1558	-0.0000	0.0000	-0.0000	-0.0000	0.2101	12.8549	5.0840	0.4586	-0.1729	0.0596	0.0041	12.6538	4.5171	0.3195	-0.0871	0.0000	0.0494	131.2454	44.4419	3.4383	-0.9373	0.0001
1204.5110	-0.0000	-3.2644	-0.0000	-1.5708	0.0000	0.0000	-0.0000	0.1543	-0.0000	0.0000	-0.0000	-0.0000	0.2358	13.5041	5.0871	0.4558	-0.2210	0.0738	0.0038	12.6665	4.5181	0.3195	-0.0871	0.0000	0.0451	131.2745	44.4518	3.4391	-0.9375	0.0001
1204.5210	-0.0000	-3.2629	-0.0000	-1.5708	-0.0000	0.0000	-0.0000	0.1611	-0.0000	0.0000	-0.0000	0.0000	0.2178	13.3389	5.0511	0.4532	-0.1804	0.0467	0.0033	12.6657	4.5150	0.3193	-0.0870	0.0000	0.0398	131.1626	44.4214	3.4366	-0.9369	0.0001
1204.5310	0.0000	-3.2612	-0.0000	-1.5708	-0.0000	-0.0000	-0.0000	0.1661	-0.0000	0.0000	0.0000	0.0000	0.2136	13.2752	5.1015	0.4343	-0.2157	0.0505	0.0030	12.6761	4.5159	0.3194	-0.0871	0.0000	0.0362	131.1870	44.4297	3.4372	-0.9370	0.0001
1204.5430	-0.0000	-3.2591	-0.0000	-1.5708	0.0000	0.0000	-0.0000	0.1719	-0.0000	0.0000	0.0000	0.0000	0.2242	13.2149	5.0913	0.4489	-0.1762	0.0592	0.0026	12.6887	4.5169	0.3194	-0.0871	0.0000	0.0316	131.2169	44.4398	3.4380	-0.9373	0.0001
1204.5530	0.0000	-3.2574	0.0000	-1.5708	0.0000	0.0000	-0.0000	0.1735	-0.0000	0.0000	-0.0000	0.0000	0.1792	13.6545	5.0466	0.4470	-0.1970	0.0712	0.0023	12.6992	4.5178	0.3195	-0.0871	0.0000	0.0278	131.2422	44.4486	3.4387	-0.9374	0.0001
1204.5630	-0.0000	-3.2556	-0.0000	-1.5708	0.0000	0.0000	-0.0000	0.1801	-0.0000	0.0000	-0.0000	0.0000	0.1992	13.3559	5.0980	0.4691	-0.1725	0.0325	0.0020	12.7097	4.5187	0.3196	-0.0871	0.0000	0.0238	131.2676	44.4572	3.4393	-0.9376	0.0001
1204.5730	-0.0000	-3.2538	0.0000	-1.5708	-0.0000	-0.0000	-0.0000	0.1863	-0.0000	0.0000	-0.0000	0.0000	0.3227	13.0057	5.1014	0.4783	-0.1865	0.0399	0.0016	12.7203	4.5196	0.3196	-0.0871	0.0000	0.0197	131.2938	44.4662	3.4400	-0.9378	0.0001
1204.5830	-0.0000	-3.2519	-0.0000	-1.5708	-0.0000	0.0000	-0.0000	0.1863	-0.0000	0.0000	-0.0000	0.0000	0.1941	13.2610	5.0795	0.4712	-0.1652	0.0374	0.0013	12.7308	4.5205	0.3197	-0.0872	0.0000	0.0156	131.3195	44.4750	3.4407	-0.9380	0.0001
1204.5930	0.0000	-3.2500	0.0000	-1.5708	-0.0000	-0.0000	-0.0000	0.1926	-0.0000	0.0000	-0.0000	0.0000	0.2659	13.0877	5.0859	0.4651	-0.1881	0.0458	0.0009	12.7414	4.5214	0.3197	-0.0872	0.0000	0.0114	131.3452	44.4837	3.4414	-0.9382	0.0001
1204.6030	0.0000	-3.2480	-0.0000	-1.5708	0.0000	0.0000	-0.0000	0.1973	-0.0000	0.0000	-0.0000	0.0000	0.2277	13.0982	5.0893	0.4538	-0.2111	0.0616	0.0006	12.7520	4.5223	0.3198	-0.0872	0.0000	0.0070	131.3718	44.4928	3.4421	-0.9384	0.0001
1204.6150	0.0000	-3.2456	0.0000	-1.5708	0.0000	0.0000	-0.0000	0.1993	-0.0000	0.0000	-0.0000	0.0000	0.1825	13.1661	5.0725	0.4643	-0.1913	0.0537	0.0001	12.7647	4.5234	0.3199	-0.0872	0.0000	0.0017	131.4030	44.5034	3.4429	-0.9386	0.0001
1204.6250	-0.0000	-3.2436	0.0000	-1.5708	-0.0000	-0.0000	-0.0000	0.2045	-0.0000	0.0000	-0.0000	0.0000	0.2062	13.1813	5.0523	0.4550	-0.2150	0.0599	-0.0004	12.7613	4.5195	0.3196	-0.0871	0.0000	-0.0045	131.2640	44.4653	3.4398	-0.9377	0.0001
1204.6350	-0.0000	-3.2416	-0.0000	-1.5708	-0.0000	0.0000	-0.0000	0.2101	-0.0000	0.0000	-0.0000	0.0000	0.2299	12.8354	5.0719	0.4741	-0.1812	0.0460	-0.0007	12.7717	4.5204	0.3197	-0.0871	0.0000	-0.0090	131.2899	44.4742	3.4405	-0.9379	0.0001
1204.6470	-0.0000	-3.2390	-0.0000	-1.5708	-0.0000	-0.0000	-0.0000	0.2098	-0.0000	0.0000	-0.0000	0.0000	0.2239	13.2640	5.0714	0.4850	-0.1855	0.0423	-0.0012	12.7842	4.5215	0.3197	-0.0872	0.0000	-0.0145	131.3211	44.4848	3.4413	-0.9381	0.0001
1204.6570	-0.0000	-3.2369	0.0000	-1.5708	0.0000	0.0000	-0.0000	0.2142	-0.0000	0.0000	-0.0000	0.0000	0.1684	13.2969	5.0631	0.4172	-0.1720	0.0441	-0.0016	12.7945	4.5224	0.3198	-0.0872	0.0000	-0.0192	131.3470	44.4937	3.4420	-0.9383	0.0001
1204.6690	0.0000	-3.2342	-0.0000	-1.5708	-0.0000	-0.0000	-0.0000	0.2217	-0.0000	0.0000	-0.0000	0.0000	0.1581	13.0247	5.0856	0.4647	-0.1977	0.0604	-0.0021	12.8069	4.5234	0.3199	-0.0872	0.0000	-0.0249	131.3777	44.5041	3.4428	-0.9386	0.0001
1204.6810	-0.0000	-3.2316	0.0000	-1.5708	-0.0000	-0.0000	-0.0000	0.2231	-0.0000	0.0000	-0.0000	0.0000	0.3162	13.4703	5.0945	0.4592	-0.1970	0.0882	-0.0026	12.8193	4.5245	0.3199	-0.0872	0.0000	-0.0307	131.4080	44.5145	3.4436	-0.9388	0.0001
1204.6930	-0.0000	-3.2289	-0.0000	-1.5708	-0.0000	-0.0000	-0.0000	0.2317	-0.0000	0.0000	-0.0000	0.0000	0.2253	13.1706	5.0865	0.4520	-0.1931	0.0584	-0.0031	12.8317	4.5255	0.3200	-0.0872	0.0000	-0.0367	131.4384	44.5249	3.4444	-0.9390	0.0001
1204.7030	-0.0000	-3.2265	-0.0000	-1.5708	0.0000	-0.0000	-0.0000	0.2309	-0.0000	0.0000	-0.0000	0.0000	0.1861	13.4223	5.0850	0.4604	-0.1910	0.0407	-0.0035	12.8420	4.5264	0.3201	-0.0873	0.0000	-0.0418	131.4634	44.5334	3.4450	-0.9392	0.0001
1204.7130	0.0000	-3.2242	0.0000	-1.5708	-0.0000	0.0000	-0.0000	0.2379	-0.0000	0.0000	-0.0000	0.0000	0.2681	13.3948	5.1008	0.4498	-0.1659	0.0385	-0.0039	12.8522	4.5272	0.3201	-0.0873	0.0000	-0.0469	131.4877	44.5417	3.4457	-0.9393	0.0001
1204.7230	-0.0000	-3.2218	-0.0000	-1.5708	-0.0000	0.0000	-0.0000	0.2432	-0.0000	0.0000	-0.0000	0.0000	0.2299	13.0879	5.0935	0.4572	-0.1879	0.0594	-0.0045	12.8462	4.5225	0.3198	-0.0872	0.0000	-0.0537	131.3183	44.4947	3.4418	-0.9383	0.0001
1204.7330	-0.0000	-3.2193	0.0000	-1.5708	0.0000	-0.0000	-0.0000	0.2450	-0.0000	0.0000	-0.0000	0.0000	0.2284	13.3256	5.0871	0.4550	-0.1835	0.0361	-0.0049	12.8562	4.5233	0.3198	-0.0872	0.0000	-0.0589	131.3426	44.5030	3.4424	-0.9385	0.0001
1204.7430	0.0000	-3.2168	0.0000	-1.5708	-0.0000	-0.0000	-0.0000	0.2513	-0.0000	0.0000	-0.0000	0.0000	0.3210	13.1486	5.0470	0.4813	-0.2186	0.0639	-0.0054	12.8662	4.5241	0.3199	-0.0872	0.0000	-0.0642	131.3668	44.5112	3.4431	-0.9386	0.0001
1204.7550	0.0000	-3.2138	0.0000	-1.5708	-0.0000	-0.0000	-0.0000	0.2536	-0.0000	0.0000	-0.0000	0.0000	0.2140	13.1822	5.0861	0.4341	-0.1781	0.0577	-0.0059	12.8781	4.5251	0.3200	-0.0872	0.0000	-0.0706	131.3943	44.5207	3.4438	-0.9388	0.0001
1204.7650	-0.0000	-3.2112	0.0000	-1.5708	0.0000	-0.0000	-0.0000	0.2573	-0.0000	0.0000	-0.0000	0.0000	0.1592	13.0716	5.0753	0.4510	-0.1796	0.0550	-0.0063	12.8880	4.5259	0.3200	-0.0872	0.0000	-0.0760	131.4169	44.5284	3.4444	-0.9390	0.0001
1204.7750	-0.0000	-3.2087	-0.0000	-1.5708	0.0000	-0.0000	-0.0000	0.2603	-0.0000	0.0000	-0.0000	0.0000	0.2935	13.1107	5.1253	0.4648	-0.1654	0.0558	-0.0068	12.8979	4.5267	0.3201	-0.0873	0.0000	-0.0816	131.4395	44.5361	3.4450	-0.9392	0.0001
1204.7850	-0.0000	-3.2060	-0.0000	-1.5708	-0.0000	0.0000	-0.0000	0.2618	-0.0000	0.0000	-0.0000	0.0000	0.1248	13.4363	5.0919	0.4379	-0.1977	0.0621	-0.0073	12.9076	4.5274	0.3201	-0.0873	0.0000	-0.0871	131.4605	44.5433	3.4456	-0.9393	0.0001
1204.7970	-0.0000	-3.2029	-0.0000	-1.5708	0.0000	-0.0000	-0.0000	0.2698	-0.0000	0.0000	-0.0000	0.0000	0.1947	13.1006	5.0718	0.4508	-0.1916	0.0542	-0.0078	12.9193	4.5283	0.3202	-0.0873	0.0000	-0.0940	131.4859	44.5520	3.4462	-0.9395	0.0001
1204.8070	0.0000	-3.2002	-0.0000	-1.5708	0.0000	-0.0000	-0.0000	0.2701	-0.0000	0.0000	0.0000	0.0000	0.1968	13.6989	5.0747	0.4575	-0.1676	0.0563	-0.0083	12.9290	4.5290	0.3202	-0.0873	0.0000	-0.0997	131.5060	44.5589	3.4468	-0.9396	0.0001
1204.8190	-0.0000	-3.1968	-0.0000	-1.5708	0.0000	0.0000	-0.0000	0.2781	-0.0000	0.0000	0.0000	0.0000	0.2008	13.4690	5.1173	0.4582	-0.2081	0.0539	-0.0089	12.9383	4.5290	0.3202	-0.0873	0.0000	-0.1069	131.5034	44.5594	3.4468	-0.9396	0.0001
1204.8290	-0.0000	-3.1941	-0.0000	-1.5708	0.0000	0.0000	-0.0000	0.2786	-0.0000	0.0000	0.0000	0.0000	0.1960	13.8852	5.1024	0.4731	-0.1726	0.0754	-0.0095	12.9313	4.5240	0.3199	-0.0872	0.0000	-0.1137	131.3270	44.5101	3.4427	-0.9386	0.0001
1204.8390	-0.0000	-3.1912	-0.0000	-1.5708	-0.0000	0.0000	-0.0000	0.2874	-0.0000	0.0000	0.0000	0.0000	0.3689	13.4233	5.0850	0.4600	-0.2064	0.0535	-0.0100	12.9406	4.5247	0.3199	-0.0872	0.0000	-0.1196	131.3452	44.5164	3.4432	-0.9387	0.0001
1204.8510	0.0000	-3.1878	0.0000	-1.5708	0.0000	0.0000	-0.0000	0.2899	-0.0000	0.0000	0.0000	0.0000	0.2076	13.4739	5.0671	0.4486	-0.1983	0.0690	-0.0106	12.9516	4.5254	0.3200	-0.0872	0.0000	-0.1267	131.3661	44.5235	3.4438	-0.9388	0.0001
1204.8610	-0.0000	-3.1848	0.0000	-1.5708	0.0000	0.0000	-0.0000	0.2956	-0.0000	0.0000	0.0000	0.0000	0.1817	13.2490	5.0804	0.4510	-0.2182	0.0667	-0.0111	12.9607	4.5260	0.3200	-0.0872	0.0000	-0.1327	131.3826	44.5292	3.4442	-0.9390	0.0001
1204.8730	0.0000	-3.1812	0.0000	-1.5708	0.0000	-0.0000	-0.0000	0.2987	-0.0000	0.0000	0.0000	0.0000	0.1967	13.3835	5.0642	0.4467	-0.1968	0.0754	-0.0117	12.9716	4.5266	0.3201	-0.0873	0.0000	-0.1401	131.4014	44.5356	3.4447	-0.9391	0.0001
1204.8830	-0.0000	-3.1783	-0.0000	-1.5708	-0.0000	-0.0000	-0.0000	0.3047	-0.0000	0.0000	0.0000	0.0000	0.2681	12.9350	5.1212	0.4500	-0.1754	0.0458	-0.0122	12.9805	4.5271	0.3201	-0.0873	0.0000	-0.1463	131.4161	44.5407	3.4451	-0.9392	0.0001
1204.8930	0.0000	-3.1752	-0.0000	-1.5708	0.0000	0.0000	-0.0000	0.3037	-0.0000	0.0000	0.0000	0.0000	0.2620	13.3641	5.0886	0.4515	-0.1919	0.0746	-0.0127	12.9894	4.5276	0.3201	-0.0873	0.0000	-0.1525	131.4295	44.5453	3.4454	-0.9393	0.0001
1204.9030	-0.0000	-3.1722	0.0000	-1.5708	-0.0000	0.0000	-0.0000	0.3100	-0.0000	0.0000	0.0000	0.0000	0.2950	13.0813	5.1175	0.4464	-0.1843	0.0544	-0.0133	12.9982	4.5280	0.3202	-0.0873	0.0000	-0.1588	131.4419	44.5494	3.4458	-0.9394	0.0001
1204.9150	0.0000	-3.1684	0.0000	-1.5708	0.0000	-0.0000	-0.0000	0.3101	-0.0000	0.0000	0.0000	0.0000	0.2607	13.5125	5.0801	0.4667	-0.1959	0.0658	-0.0139	13.0086	4.5285	0.3202	-0.0873	0.0000	-0.1665	131.4555	44.5541	3.4461	-0.9395	0.0001
1204.9250	0.0000	-3.1653	-0.0000	-1.5708	0.0000	-0.0000	-0.0000	0.3155	-0.0000	0.0000	0.0000	0.0000	0.2495	13.2388	5.1109	0.4779	-0.2185	0.0702	-0.0145	12.9963	4.5217	0.3197	-0.0871	0.0000	-0.1735	131.2175	44.4867	3.4406	-0.9380	0.0001
1204.9350	0.0000	-3.1621	-0.0000	-1.5708	-0.0000	-0.0000	-0.0000	0.3163	-0.0000	0.0000	0.0000	0.0000	0.2152	13.6114	5.0939	0.4496	-0.1992	0.0722	-0.0150	13.0045	4.5220	0.3197	-0.0872	0.0000	-0.1798	131.2263	44.4897	3.4409	-0.9380	0.0001
1204.9450	0.0000	-3.1589	-0.0000	-1.5708	0.0000	-0.0000	-0.0000	0.3223	-0.0000	0.0000	0.0000	0.0000	0.2403	13.4321	5.0729	0.4540	-0.2006	0.0590	-0.0155	13.0126	4.5222	0.3197	-0.0872	0.0000	-0.1862	131.2343	44.4925	3.4411	-0.9381	0.0001
1204.9550	-0.0000	-3.1556	-0.0000	-1.5708	0.0000	0.0000	-0.0000	0.3257	-0.0000	0.0000	0.0000	0.0000	0.2328	13.5170	5.1129	0.4529	-0.1891	0.0574	-0.0161	13.0206	4.5225	0.3197	-0.0872	0.0000	-0.1926	131.2408	44.4947	3.4412	-0.9381	0.0001
1204.9670	0.0000	-3.1517	-0.0000	-1.5707	0.0000	0.0000	-0.0000	0.3315	-0.0000	0.0000	0.0000	0.0000	0.2037	13.2769	5.0902	0.4641	-0.1967	0.0805	-0.0167	13.0300	4.5227	0.3197	-0.0872	0.0000	-0.2004	131.2470	44.4968	3.4414	-0.9382	0.0001
1204.9770	-0.0000	-3.1484	-0.0000	-1.5708	-0.0000	0.0000	-0.0000	0.3342	-0.0000	0.0000	0.0000	0.0000	0.2112	13.3829	5.0778	0.4521	-0.1764	0.0511	-0.0173	13.0378	4.5228	0.3198	-0.0872	0.0000	-0.2070	131.2508	44.4981	3.4415	-0.9382	0.0001
1204.9870	-0.0000	-3.1450	0.0001	-1.5708	0.0000	0.0000	-0.0000	0.3362	-0.0000	0.0000	0.0000	0.0000	0.2166	13.4023	5.1067	0.4489	-0.1783	0.0558	-0.0178	13.0455	4.5229	0.3198	-0.0872	0.0000	-0.2137	131.2532	44.4989	3.4416	-0.9382	0.0001
1204.9970	0.0000	-3.1416	-0.0000	-1.5708	0.0000	-0.0000	-0.0000	0.3417	-0.0000	0.0000	0.0000	0.0000	0.2224	13.3337	5.0644	0.4491	-0.2076	0.0564	-0.0184	13.0530	4.5229	0.3198	-0.0872	0.0000	-0.2204	131.2542	44.4993	3.4416	-0.9382	0.0001
1205.0090	0.0000	-3.1375	0.0000	-1.5708	0.0000	0.0000	-0.0000	0.3430	-0.0000	0.0000	0.0000	0.0000	0.2282	13.5801	5.1263	0.4435	-0.1926	0.0731	-0.0191	13.0619	4.5229	0.3198	-0.0872	0.0000	-0.2286	131.2535	44.4990	3.4416	-0.9382	0.0001
1205.0190	0.0000	-3.1340	-0.0000	-1.5708	0.0000	0.0000	-0.0000	0.3476	-0.0000	0.0000	0.0000	0.0000	0.3667	13.5693	5.0615	0.4351	-0.2039	0.0583	-0.0197	13.0665	4.5219	0.3197	-0.0872	0.0000	-0.2355	131.2191	44.4891	3.4408	-0.9380	0.0001
1205.0310	0.0000	-3.1299	-0.0000	-1.5708	0.0000	0.0000	-0.0000	0.3516	-0.0000	0.0000	0.0000	0.0000	0.2239	13.6764	5.0657	0.4821	-0.1922	0.0930	-0.0203	13.0544	4.5147	0.3192	-0.0870	0.0000	-0.2433	130.9725	44.4184	3.4350	-0.9365	0.0001
1205.0410	-0.0000	-3.1263	-0.0000	-1.5708	-0.0000	-0.0000	-0.0000	0.3560	-0.0000	0.0000	0.0000	0.0000	0.1454	13.5205	5.0982	0.4605	-0.2143	0.0738	-0.0209	13.0611	4.5145	0.3191	-0.0870	0.0000	-0.2500	130.9669	44.4165	3.4349	-0.9364	0.0001
1205.0530	-0.0000	-3.1220	-0.0000	-1.5708	0.0000	0.0000	-0.0000	0.3623	-0.0000	0.0000	0.0000	0.0000	0.1873	13.3668	5.0826	0.4335	-0.1932	0.0713	-0.0216	13.0689	4.5142	0.3191	-0.0870	0.0000	-0.2581	130.9580	44.4134	3.4346	-0.9364	0.0001
1205.0630	0.0000	-3.1184	0.0000	-1.5708	0.0000	-0.0000	-0.0000	0.3654	-0.0000	0.0000	0.0000	0.0000	0.3071	13.3427	5.0694	0.4656	-0.1820	0.0548	-0.0221	13.0753	4.5139	0.3191	-0.0870	0.0000	-0.2650	130.9486	44.4102	3.4344	-0.9363	0.0001
1205.0730	-0.0000	-3.1147	-0.0000	-1.5708	-0.0000	0.0000	-0.0000	0.3692	-0.0000	0.0000	0.0000	0.0000	0.2354	13.0964	5.0780	0.4474	-0.1883	0.0642	-0.0227	13.0815	4.5135	0.3191	-0.0870	0.0000	-0.2719	130.9375	44.4064	3.4341	-0.9362	0.0001
1205.0850	-0.0000	-3.1103	0.0000	-1.5708	-0.0000	0.0000	-0.0000	0.3716	-0.0000	0.0000	0.0000	0.0000	0.3236	13.4292	5.0969	0.4508	-0.1881	0.0579	-0.0234	13.0888	4.5130	0.3190	-0.0870	0.0000	-0.2803	130.9219	44.4011	3.4337	-0.9361	0.0001
1205.0950	0.0000	-3.1066	0.0000	-1.5708	-0.0000	0.0000	-0.0000	0.3723	-0.0000	0.0000	0.0000	0.0000	0.2815	13.6832	5.1031	0.4455	-0.2015	0.0669	-0.0240	13.0947	4.5124	0.3190	-0.0870	0.0000	-0.2873	130.9069	44.3960	3.4333	-0.9360	0.0001
1205.1070	-0.0000	-3.1020	-0.0000	-1.5708	0.0000	0.0000	-0.0000	0.3774	-0.0000	0.0000	0.0000	0.0000	0.3133	13.5529	5.0662	0.4420	-0.1685	0.0664	-0.0247	13.1015	4.5117	0.3189	-0.0870	0.0000	-0.2958	130.8864	44.3890	3.4327	-0.9358	0.0001
1205.1170	-0.0000	-3.0983	-0.0000	-1.5708	0.0000	-0.0000	-0.0000	0.3818	-0.0000	0.0000	0.0000	0.0000	0.2827	13.5960	5.0961	0.4665	-0.1657	0.0186	-0.0253	13.1071	4.5111	0.3189	-0.0869	0.0000	-0.3030	130.8671	44.3824	3.4322	-0.9357	0.0001
1205.1290	-0.0000	-3.0936	-0.0000	-1.5708	0.0000	0.0000	-0.0000	0.3853	-0.0000	0.0000	0.0000	0.0000	0.2574	13.6184	5.0357	0.4430	-0.1925	0.0789	-0.0259	13.0882	4.5015	0.3182	-0.0867	0.0000	-0.3100	130.5428	44.2884	3.4246	-0.9336	0.0001
1205.1390	-0.0000	-3.0898	-0.0000	-1.5708	-0.0000	0.0000	-0.0000	0.3904	-0.0000	0.0000	0.0000	0.0000	0.2623	13.2368	5.1040	0.4409	-0.2230	0.0486	-0.0265	13.0930	4.5007	0.3181	-0.0867	0.0000	-0.3170	130.5189	44.2802	3.4240	-0.9335	0.0001
1205.1510	-0.0000	-3.0851	0.0000	-1.5708	0.0000	0.0000	-0.0000	0.3951	-0.0000	0.0000	0.0000	0.0000	0.3674	13.2669	5.0628	0.4457	-0.1902	0.0684	-0.0272	13.0986	4.4996	0.3181	-0.0867	0.0000	-0.3254	130.4877	44.2695	3.4232	-0.9332	0.0001
1205.1610	-0.0000	-3.0811	-0.0000	-1.5708	-0.0000	-0.0000	-0.0000	0.3948	-0.0000	0.0000	0.0000	0.0000	0.2633	13.4721	5.0533	0.4728	-0.2023	0.0397	-0.0278	13.1030	4.4986	0.3180	-0.0867	0.0000	-0.3324	130.4590	44.2597	3.4224	-0.9330	0.0001
1205.1710	-0.0000	-3.0771	0.0000	-1.5708	0.0000	0.0000	-0.0000	0.3994	-0.0000	0.0000	0.0000	0.0000	0.2498	13.1943	5.0562	0.4437	-0.1968	0.0571	-0.0284	13.1072	4.4975	0.3179	-0.0867	0.0000	-0.3396	130.4284	44.2492	3.4216	-0.9328	0.0001
1205.1830	-0.0000	-3.0723	0.0000	-1.5708	0.0000	0.0000	-0.0000	0.4020	-0.0000	0.0000	0.0000	0.0000	0.2731	13.5847	5.0566	0.4492	-0.1857	0.0843	-0.0291	13.1121	4.4962	0.3178	-0.0866	0.0000	-0.3481	130.3891	44.2358	3.4206	-0.9325	0.0001
1205.1930	-0.0000	-3.0683	-0.0000	-1.5708	-0.0000	-0.0000	-0.0000	0.4030	-0.0000	0.0000	0.0000	0.0000	0.2231	13.7513	5.0550	0.4343	-0.1684	0.0462	-0.0297	13.1159	4.4949	0.3177	-0.0866	0.0000	-0.3554	130.3531	44.2235	3.4196	-0.9323	0.0001
1205.2050	0.0000	-3.0634	0.0000	-1.5708	0.0000	0.0000	-0.0000	0.4085	-0.0000	0.0000	0.0000	0.0000	0.1854	13.5769	5.0366	0.4575	-0.1877	0.1106	-0.0304	13.1202	4.4933	0.3176	-0.0866	0.0000	-0.3641	130.3075	44.2080	3.4184	-0.9319	0.0001
1205.2150	0.0000	-3.0593	0.0000	-1.5708	0.0000	0.0000	-0.0000	0.4130	-0.0000	0.0000	0.0000	0.0000	0.2168	13.3795	5.0513	0.4850	-0.1859	0.0736	-0.0310	13.1237	4.4919	0.3175	-0.0866	0.0000	-0.3714	130.2670	44.1940	3.4173	-0.9316	0.0001
1205.2270	-0.0000	-3.0543	0.0000	-1.5708	0.0000	-0.0000	-0.0000	0.4188	-0.0000	0.0000	0.0000	0.0000	0.3349	13.3223	5.0461	0.4452	-0.1621	0.0591	-0.0315	13.1003	4.4808	0.3167	-0.0863	0.0000	-0.3772	129.8931	44.0844	3.4085	-0.9292	0.0001
1205.2370	0.0000	-3.0501	0.0000	-1.5708	0.0000	-0.0000	-0.0000	0.4192	-0.0000	0.0000	0.0000	0.0000	0.2766	13.3275	5.0618	0.4525	-0.2182	0.0579	-0.0321	13.1028	4.4791	0.3166	-0.0863	0.0000	-0.3842	129.8466	44.0685	3.4073	-0.9289	0.0001
1205.2470	-0.0000	-3.0459	-0.0000	-1.5708	0.0000	0.0000	-0.0000	0.4219	-0.0000	0.0000	0.0000	0.0000	0.1637	13.3406	5.0572	0.4310	-0.2061	0.0604	-0.0327	13.1052	4.4775	0.3165	-0.0863	0.0000	-0.3912	129.7980	44.0519	3.4060	-0.9286	0.0001
1205.2590	0.0000	-3.0407	0.0000	-1.5708	-0.0000	0.0000	-0.0000	0.4267	-0.0000	0.0000	0.0000	0.0000	0.2009	13.2631	5.0515	0.4537	-0.2120	0.0512	-0.0334	13.1077	4.4753	0.3163	-0.0862	0.0000	-0.3998	129.7355	44.0305	3.4043	-0.9281	0.0001
1205.2690	-0.0000	-3.0365	-0.0000	-1.5708	0.0000	0.0000	-0.0000	0.4276	-0.0000	0.0000	0.0000	0.0000	0.2225	13.5999	5.0385	0.4522	-0.1915	0.0689	-0.0340	13.1096	4.4734	0.3162	-0.0862	0.0000	-0.4069	129.6808	44.0119	3.4029	-0.9277	0.0001
1205.2810	0.0000	-3.0313	0.0000	-1.5708	0.0000	0.0000	-0.0000	0.4316	-0.0000	0.0000	0.0000	0.0000	0.3136	13.4650	5.0025	0.4631	-0.2062	0.0876	-0.0347	13.1116	4.4710	0.3160	-0.0861	0.0000	-0.4155	129.6121	43.9883	3.4011	-0.9272	0.0001
1205.2910	-0.0000	-3.0269	0.0000	-1.5708	-0.0000	-0.0000	-0.0000	0.4379	-0.0000	0.0000	0.0000	0.0000	0.2339	13.1785	5.0246	0.4511	-0.2166	0.0437	-0.0353	13.1130	4.4689	0.3159	-0.0861	0.0000	-0.4227	129.5521	43.9678	3.3995	-0.9268	0.0001
1205.3010	0.0000	-3.0226	0.0000	-1.5708	-0.0000	0.0000	-0.0000	0.4407	-0.0000	0.0000	0.0000	0.0000	0.2416	13.2613	4.9998	0.4553	-0.1886	0.0619	-0.0359	13.1142	4.4667	0.3157	-0.0861	0.0000	-0.4300	129.4890	43.9462	3.3978	-0.9263	0.0001
1205.3130	-0.0000	-3.0173	0.0000	-1.5708	0.0000	0.0000	0.0000	0.4417	-0.0000	0.0000	0.0000	0.0000	0.2633	13.3658	5.0243	0.4641	-0.1879	0.0834	-0.0366	13.1152	4.4639	0.3155	-0.0860	0.0000	-0.4388	129.4091	43.9189	3.3957	-0.9258	0.0001
1205.3230	0.0000	-3.0128	0.0001	-1.5708	0.0000	-0.0000	0.0000	0.4438	-0.0000	0.0000	0.0000	0.0000	0.2202	13.3380	5.0129	0.4331	-0.1787	0.0672	-0.0369	13.0870	4.4516	0.3146	-0.0858	0.0000	-0.4415	128.9955	43.7970	3.3859	-0.9231	0.0001
1205.3350	0.0000	-3.0075	-0.0000	-1.5708	0.0000	-0.0000	0.0000	0.4445	-0.0000	0.0000	0.0000	0.0000	0.2290	13.6121	5.0043	0.4358	-0.1861	0.0656	-0.0376	13.0870	4.4485	0.3144	-0.0857	0.0000	-0.4498	128.9089	43.7674	3.3836	-0.9225	0.0001
1205.3450	0.0000	-3.0030	-0.0000	-1.5708	0.0000	-0.0000	0.0000	0.4509	-0.0000	0.0000	0.0000	0.0000	0.2329	13.3772	5.0253	0.4403	-0.1728	0.0492	-0.0381	13.0867	4.4459	0.3142	-0.0857	0.0000	-0.4567	128.8337	43.7418	3.3816	-0.9219	0.0001
1205.3570	0.0000	-2.9976	-0.0000	-1.5708	0.0000	-0.0000	0.0000	0.4547	-0.0000	0.0000	0.0000	0.0000	0.2609	13.3994	4.9737	0.4564	-0.1927	0.0711	-0.0388	13.0861	4.4426	0.3140	-0.0856	0.0000	-0.4650	128.7391	43.7094	3.3791	-0.9212	0.0001
1205.3670	-0.0000	-2.9930	0.0000	-1.5708	0.0000	0.0000	0.0000	0.4577	-0.0000	0.0000	0.0000	0.0000	0.2252	13.4742	4.9613	0.4660	-0.1720	0.0703	-0.0394	13.0853	4.4398	0.3138	-0.0855	0.0000	-0.4720	128.6567	43.6813	3.3769	-0.9206	0.0001
1205.3770	0.0000	-2.9884	0.0000	-1.5708	-0.0000	-0.0000	0.0000	0.4614	-0.0000	0.0000	0.0000	0.0000	0.1730	13.2570	4.9897	0.4678	-0.1728	0.0360	-0.0400	13.0842	4.4368	0.3135	-0.0855	0.0000	-0.4791	128.5712	43.6519	3.3747	-0.9200	0.0001
1205.3890	0.0000	-2.9828	0.0000	-1.5708	0.0000	0.0000	0.0000	0.4630	-0.0000	0.0000	0.0000	0.0000	0.2111	13.4102	4.9923	0.4227	-0.2063	0.0524	-0.0407	13.0824	4.4331	0.3133	-0.0854	0.0000	-0.4876	128.4631	43.6150	3.3718	-0.9193	0.0001
1205.3990	0.0000	-2.9781	0.0000	-1.5708	0.0000	0.0000	0.0000	0.4669	-0.0000	0.0000	0.0000	0.0000	0.2724	13.3034	4.9778	0.4504	-0.2202	0.0633	-0.0413	13.0807	4.4298	0.3131	-0.0853	0.0000	-0.4947	128.3703	43.5832	3.3694	-0.9186	0.0001
1205.4110	-0.0000	-2.9725	0.0000	-1.5708	0.0000	-0.0000	0.0000	0.4697	-0.0000	0.0000	0.0000	0.0000	0.2203	13.4062	5.0434	0.4481	-0.2101	0.0739	-0.0420	13.0782	4.4258	0.3128	-0.0853	0.0000	-0.5032	128.2537	43.5434	3.3663	-0.9178	0.0001
1205.4210	0.0000	-2.9677	0.0000	-1.5708	0.0000	-0.0000	0.0000	0.4727	-0.0000	0.0000	0.0000	0.0000	0.2887	13.4670	4.9597	0.4495	-0.1691	0.0780	-0.0421	13.0453	4.4117	0.3117	-0.0850	0.0000	-0.5039	127.7882	43.4048	3.3552	-0.9147	0.0001
1205.4330	-0.0000	-2.9621	0.0000	-1.5708	0.0000	0.0000	0.0000	0.4759	-0.0000	0.0000	0.0000	0.0000	0.3661	13.2219	4.9352	0.4462	-0.1805	0.0439	-0.0427	13.0416	4.4074	0.3114	-0.0849	0.0000	-0.5119	127.6639	43.3623	3.3519	-0.9138	0.0001
1205.4430	0.0000	-2.9573	0.0000	-1.5708	0.0000	-0.0000	0.0000	0.4796	-0.0000	0.0000	0.0000	0.0000	0.1519	13.0566	4.8989	0.4423	-0.1434	0.0640	-0.0433	13.0385	4.4037	0.3112	-0.0848	0.0000	-0.5185	127.5593	43.3266	3.3491	-0.9131	0.0001
1205.4530	0.0000	-2.9526	0.0000	-1.5708	0.0000	0.0000	0.0000	0.4830	-0.0000	0.0000	0.0000	0.0000	0.2225	12.8995	4.9140	0.4278	-0.2076	0.0362	-0.0439	13.0350	4.3999	0.3109	-0.0848	0.0000	-0.5252	127.4495	43.2890	3.3462	-0.9123	0.0001
1205.4650	-0.0000	-2.9468	0.0000	-1.5708	-0.0000	-0.0000	0.0000	0.4838	-0.0000	0.0000	0.0000	0.0000	0.1866	13.1720	4.9217	0.4471	-0.1896	0.0597	-0.0445	13.0304	4.3952	0.3106	-0.0847	0.0000	-0.5332	127.3131	43.2424	3.3426	-0.9113	0.0001
1205.4750	0.0000	-2.9419	0.0000	-1.5708	-0.0000	0.0000	0.0000	0.4872	-0.0000	0.0000	0.0000	0.0000	0.1464	13.4357	4.9027	0.4247	-0.1832	0.0762	-0.0451	13.0260	4.3910	0.3103	-0.0846	0.0000	-0.5399	127.1931	43.2015	3.3395	-0.9104	0.0001
1205.4870	-0.0000	-2.9360	0.0000	-1.5708	0.0000	0.0000	0.0000	0.4899	-0.0000	0.0000	0.0000	0.0000	0.2090	13.4640	4.9219	0.4279	-0.1830	0.0779	-0.0458	13.0205	4.3859	0.3099	-0.0845	0.0000	-0.5480	127.0467	43.1514	3.3356	-0.9094	0.0001
1205.4970	0.0000	-2.9311	0.0000	-1.5708	0.0000	-0.0000	0.0000	0.4920	-0.0000	0.0000	0.0000	0.0000	0.2553	13.4278	4.9099	0.4597	-0.1988	0.0588	-0.0463	13.0155	4.3815	0.3096	-0.0844	0.0000	-0.5548	126.9199	43.1079	3.3323	-0.9085	0.0001
1205.5090	0.0000	-2.9251	0.0000	-1.5708	-0.0000	-0.0000	0.0000	0.4968	-0.0000	0.0000	0.0000	0.0000	0.1605	13.1600	4.9555	0.4230	-0.1953	0.0553	-0.0470	13.0092	4.3761	0.3092	-0.0843	0.0000	-0.5629	126.7637	43.0546	3.3282	-0.9074	0.0001
1205.5190	0.0000	-2.9202	0.0000	-1.5708	0.0000	0.0000	0.0000	0.4985	-0.0000	-0.0000	0.0000	0.0000	0.2473	13.2538	4.9101	0.4397	-0.1709	0.0883	-0.0475	12.9999	4.3702	0.3088	-0.0842	0.0000	-0.5686	126.5852	42.9963	3.3236	-0.9061	0.0001
1205.5310	-0.0000	-2.9141	0.0000	-1.5708	0.0000	-0.0000	0.0000	0.5005	-0.0000	-0.0000	0.0000	0.0000	0.1778	13.2533	4.8935	0.4345	-0.1961	0.0484	-0.0475	12.9608	4.3545	0.3077	-0.0839	0.0000	-0.5686	126.0791	42.8423	3.3113	-0.9028	0.0001
1205.5410	0.0000	-2.9091	-0.0000	-1.5708	-0.0000	0.0000	0.0000	0.5028	-0.0000	-0.0000	0.0000	0.0000	0.2473	13.2625	4.8963	0.4324	-0.1717	0.0538	-0.0480	12.9508	4.3496	0.3073	-0.0838	0.0000	-0.5748	125.9371	42.7936	3.3076	-0.9017	0.0001
1205.5510	-0.0000	-2.9041	0.0000	-1.5708	0.0000	0.0000	0.0000	0.5084	-0.0000	0.0000	0.0000	0.0000	0.2574	13.1559	4.8984	0.4509	-0.1871	0.0606	-0.0485	12.9407	4.3446	0.3070	-0.0837	0.0000	-0.5810	125.7930	42.7445	3.3038	-0.9007	0.0001
1205.5630	0.0000	-2.8980	0.0000	-1.5708	0.0000	0.0000	0.0000	0.5112	-0.0000	0.0000	0.0000	0.0000	0.2475	13.1564	4.8828	0.4142	-0.1752	0.0966	-0.0491	12.9279	4.3383	0.3065	-0.0836	0.0000	-0.5885	125.6125	42.6828	3.2990	-0.8994	0.0001
1205.5730	-0.0000	-2.8929	0.0001	-1.5708	0.0000	0.0000	0.0000	0.5127	-0.0000	0.0000	0.0000	0.0000	0.2661	13.1797	4.8594	0.4328	-0.2023	0.0737	-0.0497	12.9168	4.3329	0.3061	-0.0835	0.0000	-0.5947	125.4569	42.6294	3.2949	-0.8983	0.0001
1205.5830	0.0000	-2.8877	0.0000	-1.5708	0.0000	0.0000	0.0000	0.5151	-0.0000	0.0000	0.0000	0.0000	0.3252	12.9590	4.8462	0.4110	-0.1637	0.0507	-0.0502	12.9054	4.3274	0.3057	-0.0834	0.0000	-0.6009	125.2976	42.5751	3.2907	-0.8971	0.0001
1205.5930	0.0000	-2.8826	0.0000	-1.5708	0.0000	0.0000	0.0000	0.5146	-0.0000	0.0000	0.0000	0.0000	0.1884	13.3097	4.8352	0.4386	-0.1778	0.0677	-0.0507	12.8937	4.3217	0.3053	-0.0832	0.0000	-0.6072	125.1349	42.5193	3.2864	-0.8960	0.0001
1205.6030	0.0000	-2.8773	0.0000	-1.5708	0.0000	0.0000	0.0000	0.5191	-0.0000	0.0000	0.0000	0.0000	0.1959	13.1214	4.8428	0.4329	-0.2183	0.0702	-0.0512	12.8817	4.3159	0.3049	-0.0831	0.0000	-0.6134	124.9683	42.4625	3.2820	-0.8948	0.0001
1205.6150	0.0000	-2.8711	0.0000	-1.5708	-0.0000	0.0000	0.0000	0.5207	-0.0000	0.0000	0.0000	0.0000	0.2374	13.2887	4.8091	0.4321	-0.1999	0.0606	-0.0518	12.8668	4.3088	0.3044	-0.0830	0.0000	-0.6209	124.7628	42.3923	3.2766	-0.8933	0.0001
1205.6250	-0.0000	-2.8659	0.0000	-1.5708	-0.0000	0.0000	-0.0000	0.5255	-0.0000	-0.0000	0.0000	0.0000	0.2249	12.9943	4.7849	0.4278	-0.1888	0.0476	-0.0514	12.8203	4.2910	0.3031	-0.0826	0.0000	-0.6158	124.1846	42.2172	3.2626	-0.8895	0.0001
1205.6350	0.0000	-2.8606	0.0000	-1.5708	0.0000	0.0000	-0.0000	0.5272	-0.0000	-0.0000	0.0000	0.0000	0.1849	13.1260	4.7359	0.4106	-0.1995	0.0444	-0.0519	12.8071	4.2848	0.3027	-0.0825	0.0000	-0.6214	124.0061	42.1562	3.2579	-0.8882	0.0001
1205.6450	-0.0000	-2.8554	-0.0000	-1.5708	-0.0000	0.0000	-0.0000	0.5280	-0.0000	-0.0000	0.0000	0.0000	0.1851	13.3121	4.7865	0.4128	-0.1642	0.0647	-0.0524	12.7937	4.2785	0.3023	-0.0824	0.0000	-0.6270	123.8243	42.0944	3.2531	-0.8869	0.0001
1205.6550	0.0000	-2.8500	-0.0000	-1.5708	0.0000	-0.0000	-0.0000	0.5296	-0.0000	-0.0000	0.0000	0.0000	0.2108	13.2922	4.7478	0.4392	-0.1849	0.0490	-0.0528	12.7796	4.2719	0.3018	-0.0823	0.0000	-0.6326	123.6353	42.0294	3.2481	-0.8855	0.0001
1205.6650	-0.0000	-2.8447	0.0000	-1.5708	0.0000	-0.0000	-0.0000	0.5320	-0.0000	-0.0000	0.0000	0.0000	0.1837	13.1930	4.7847	0.4250	-0.1970	0.0580	-0.0533	12.7652	4.2652	0.3013	-0.0821	0.0000	-0.6382	123.4421	41.9635	3.2430	-0.8842	0.0001
1205.6770	0.0000	-2.8382	0.0000	-1.5708	-0.0000	0.0000	-0.0000	0.5363	-0.0000	-0.0000	0.0000	0.0000	0.1917	12.9507	4.7385	0.4166	-0.1794	0.0616	-0.0539	12.7475	4.2570	0.3007	-0.0820	0.0000	-0.6449	123.2057	41.8827	3.2368	-0.8825	0.0001
1205.6870	0.0000	-2.8329	0.0000	-1.5708	0.0000	0.0000	-0.0000	0.5389	-0.0000	-0.0000	0.0000	0.0000	0.1947	12.9326	4.7176	0.4193	-0.1513	0.0576	-0.0543	12.7325	4.2500	0.3002	-0.0819	0.0000	-0.6505	123.0054	41.8141	3.2315	-0.8810	0.0001
1205.6970	0.0000	-2.8276	0.0001	-1.5708	-0.0000	0.0000	-0.0000	0.5416	-0.0000	-0.0000	0.0000	0.0000	0.2023	12.8150	4.6871	0.4024	-0.1973	0.0618	-0.0548	12.7173	4.2429	0.2997	-0.0817	0.0000	-0.6560	122.8017	41.7446	3.2261	-0.8795	0.0001
1205.7070	-0.0000	-2.8221	0.0001	-1.5708	0.0000	0.0000	-0.0000	0.5421	-0.0000	-0.0000	0.0000	0.0000	0.2725	12.8626	4.6632	0.4103	-0.1805	0.0565	-0.0552	12.7014	4.2356	0.2992	-0.0816	0.0000	-0.6616	122.5915	41.6725	3.2205	-0.8780	0.0001
1205.7190	-0.0000	-2.8156	0.0000	-1.5708	-0.0000	-0.0000	-0.0000	0.5450	-0.0000	-0.0000	0.0000	0.0000	0.2079	12.9198	4.6829	0.4172	-0.2050	0.0237	-0.0557	12.6778	4.2252	0.2985	-0.0814	0.0000	-0.6666	122.2833	41.5701	3.2126	-0.8759	0.0001
1205.7290	-0.0000	-2.8101	0.0000	-1.5708	0.0000	-0.0000	-0.0000	0.5463	-0.0000	-0.0000	0.0000	0.0000	0.2433	12.9873	4.6296	0.4286	-0.1876	0.0484	-0.0551	12.6302	4.2069	0.2972	-0.0810	0.0000	-0.6595	121.6952	41.3900	3.1982	-0.8720	0.0001
1205.7390	0.0000	-2.8046	0.0000	-1.5708	-0.0000	0.0000	-0.0000	0.5506	-0.0000	0.0000	0.0000	0.0000	0.2375	12.8525	4.6084	0.4003	-0.1697	0.0407	-0.0555	12.6131	4.1991	0.2966	-0.0809	0.0000	-0.6644	121.4712	41.3130	3.1923	-0.8703	0.0001
1205.7510	0.0000	-2.7980	0.0000	-1.5708	-0.0000	-0.0000	-0.0000	0.5536	-0.0000	0.0000	0.0000	0.0000	0.2995	12.6457	4.5722	0.3845	-0.2025	0.0581	-0.0560	12.5920	4.1896	0.2959	-0.0807	0.0000	-0.6702	121.1965	41.2194	3.1851	-0.8684	0.0001
1205.7610	-0.0000	-2.7925	0.0001	-1.5708	0.0000	-0.0000	-0.0000	0.5549	-0.0000	0.0000	0.0000	0.0000	0.2093	12.8667	4.5418	0.4195	-0.1896	0.0799	-0.0564	12.5740	4.1814	0.2954	-0.0805	0.0000	-0.6750	120.9623	41.1391	3.1789	-0.8667	0.0001
1205.7730	0.0000	-2.7858	0.0000	-1.5708	-0.0000	0.0000	-0.0000	0.5556	-0.0000	0.0000	0.0000	0.0000	0.2320	12.7652	4.5269	0.4222	-0.1580	0.0648	-0.0568	12.5520	4.1715	0.2947	-0.0803	0.0000	-0.6807	120.6767	41.0418	3.1714	-0.8646	0.0001
1205.7830	-0.0000	-2.7802	0.0001	-1.5708	-0.0000	0.0000	-0.0000	0.5579	-0.0000	0.0000	0.0000	0.0000	0.1964	12.9620	4.5442	0.3785	-0.1683	0.0442	-0.0572	12.5333	4.1631	0.2941	-0.0802	0.0000	-0.6855	120.4338	40.9588	3.1650	-0.8629	0.0001
1205.7950	-0.0000	-2.7735	0.0000	-1.5708	-0.0000	0.0000	-0.0000	0.5605	-0.0000	0.0000	0.0000	0.0000	0.1876	12.8287	4.4980	0.3761	-0.1519	0.0402	-0.0577	12.5102	4.1527	0.2933	-0.0800	0.0000	-0.6912	120.1350	40.8563	3.1570	-0.8607	0.0001
1205.8050	-0.0000	-2.7679	0.0000	-1.5708	0.0000	0.0000	-0.0000	0.5631	-0.0000	0.0000	0.0000	0.0000	0.1842	12.7707	4.5045	0.3905	-0.1780	0.0565	-0.0581	12.4906	4.1439	0.2927	-0.0798	0.0000	-0.6959	119.8819	40.7699	3.1504	-0.8589	0.0001
1205.8150	-0.0000	-2.7622	0.0001	-1.5708	0.0000	0.0000	-0.0000	0.5642	-0.0000	0.0000	0.0000	0.0000	0.1622	12.8125	4.4826	0.3847	-0.1374	0.0522	-0.0585	12.4706	4.1349	0.2921	-0.0796	0.0000	-0.7006	119.6245	40.6815	3.1436	-0.8570	0.0001
1205.8250	0.0000	-2.7566	0.0001	-1.5708	-0.0000	-0.0000	-0.0000	0.5637	-0.0000	0.0000	0.0000	0.0000	0.2410	12.9807	4.4335	0.3992	-0.1709	0.0621	-0.0575	12.4143	4.1134	0.2905	-0.0792	0.0000	-0.6885	118.9320	40.4700	3.1267	-0.8525	0.0001
1205.8370	0.0000	-2.7498	0.0000	-1.5708	-0.0000	-0.0000	-0.0000	0.5681	-0.0000	0.0000	0.0000	0.0000	0.2190	12.8054	4.4096	0.3791	-0.1574	0.0434	-0.0579	12.3889	4.1021	0.2897	-0.0790	0.0000	-0.6933	118.6085	40.3591	3.1182	-0.8501	0.0001
1205.8470	-0.0000	-2.7441	0.0000	-1.5708	0.0000	0.0000	-0.0000	0.5694	-0.0000	0.0000	0.0000	0.0000	0.1967	12.7490	4.3841	0.3746	-0.1843	0.0605	-0.0582	12.3675	4.0927	0.2890	-0.0788	0.0000	-0.6972	118.3362	40.2659	3.1110	-0.8482	0.0001
1205.8570	0.0000	-2.7384	0.0000	-1.5708	0.0000	-0.0000	-0.0000	0.5731	-0.0000	0.0000	0.0000	0.0000	0.2077	12.3659	4.3186	0.3799	-0.1685	0.0233	-0.0585	12.3458	4.0830	0.2884	-0.0786	0.0000	-0.7011	118.0593	40.1710	3.1037	-0.8462	0.0001
1205.8670	-0.0000	-2.7326	0.0001	-1.5708	-0.0000	-0.0000	-0.0000	0.5737	-0.0000	0.0000	0.0000	0.0000	0.1962	12.4253	4.3576	0.4209	-0.1569	0.0432	-0.0589	12.3235	4.0732	0.2877	-0.0784	0.0000	-0.7049	117.7762	40.0743	3.0962	-0.8441	0.0001
1205.8770	-0.0000	-2.7268	0.0001	-1.5708	0.0000	-0.0000	-0.0000	0.5753	-0.0000	0.0000	0.0000	0.0000	0.2119	12.4898	4.4034	0.3766	-0.1571	0.0673	-0.0592	12.3008	4.0632	0.2870	-0.0782	0.0000	-0.7088	117.4884	39.9757	3.0886	-0.8421	0.0001
1205.8870	-0.0000	-2.7210	0.0000	-1.5708	0.0000	0.0000	-0.0000	0.5753	-0.0000	-0.0000	0.0000	0.0000	0.1221	12.5950	4.2970	0.3902	-0.1803	0.0392	-0.0595	12.2781	4.0531	0.2863	-0.0780	0.0000	-0.7126	117.1992	39.8770	3.0810	-0.8400	0.0001
1205.8990	-0.0000	-2.7141	0.0001	-1.5708	-0.0000	-0.0000	-0.0000	0.5790	-0.0000	-0.0000	0.0000	0.0000	0.3127	12.4050	4.2751	0.4082	-0.1850	0.0426	-0.0599	12.2501	4.0408	0.2854	-0.0778	0.0000	-0.7171	116.8442	39.7560	3.0716	-0.8374	0.0001
1205.9090	-0.0000	-2.7084	0.0001	-1.5707	0.0000	0.0000	-0.0000	0.5808	-0.0000	-0.0000	0.0000	0.0000	0.2764	12.3960	4.2456	0.4064	-0.1368	0.0554	-0.0602	12.2265	4.0304	0.2847	-0.0776	0.0000	-0.7208	116.5453	39.6536	3.0638	-0.8353	0.0001
1205.9190	0.0000	-2.7026	0.0001	-1.5708	-0.0000	-0.0000	-0.0000	0.5832	-0.0000	-0.0000	0.0000	0.0000	0.2520	12.2309	4.2167	0.3541	-0.1574	0.0745	-0.0603	12.1980	4.0183	0.2838	-0.0774	0.0000	-0.7223	116.1881	39.5344	3.0545	-0.8328	0.0001
1205.9310	-0.0000	-2.6956	0.0001	-1.5708	0.0000	0.0000	-0.0000	0.5823	-0.0000	-0.0000	0.0000	0.0000	0.2275	12.4473	4.1548	0.3455	-0.1476	0.0489	-0.0592	12.1351	3.9938	0.2820	-0.0769	0.0000	-0.7089	115.4177	39.2931	3.0353	-0.8276	0.0001
1205.9410	-0.0000	-2.6897	0.0000	-1.5708	0.0000	-0.0000	-0.0000	0.5850	-0.0000	-0.0000	0.0000	0.0000	0.2458	12.5013	4.1566	0.3641	-0.1757	0.0458	-0.0594	12.1100	3.9829	0.2813	-0.0767	0.0000	-0.7118	115.1031	39.1859	3.0271	-0.8253	0.0001
1205.9530	0.0000	-2.6827	0.0000	-1.5708	-0.0000	0.0000	-0.0000	0.5869	-0.0000	0.0000	0.0000	0.0000	0.1184	12.5428	4.1005	0.3664	-0.1489	0.0632	-0.0597	12.0794	3.9695	0.2803	-0.0764	0.0000	-0.7153	114.7194	39.0547	3.0170	-0.8225	0.0001
1205.9630	0.0000	-2.6768	0.0001	-1.5708	0.0000	0.0000	-0.0000	0.5911	-0.0000	0.0000	0.0000	0.0000	0.2222	12.1515	4.1091	0.3569	-0.1655	0.0591	-0.0600	12.0536	3.9583	0.2795	-0.0762	0.0000	-0.7181	114.3960	38.9442	3.0084	-0.8202	0.0001
1205.9750	0.0000	-2.6696	0.0001	-1.5708	-0.0000	0.0000	-0.0000	0.5923	-0.0000	0.0000	0.0000	0.0000	0.2300	12.1655	4.0409	0.3890	-0.1531	0.0346	-0.0602	12.0214	3.9443	0.2785	-0.0759	0.0000	-0.7215	113.9935	38.8065	2.9978	-0.8173	0.0001
1205.9850	0.0000	-2.6637	0.0001	-1.5708	0.0000	0.0000	-0.0000	0.5930	-0.0001	0.0000	0.0000	0.0000	0.2030	12.1164	3.9799	0.3663	-0.1710	0.0466	-0.0605	11.9943	3.9325	0.2777	-0.0757	0.0000	-0.7243	113.6548	38.6900	2.9888	-0.8149	0.0001
1205.9950	0.0000	-2.6577	0.0001	-1.5708	-0.0000	-0.0000	-0.0000	0.5933	-0.0001	-0.0000	0.0000	0.0000	0.2755	12.2330	3.9763	0.3515	-0.1564	0.0385	-0.0607	11.9666	3.9205	0.2768	-0.0755	0.0000	-0.7270	113.3084	38.5721	2.9797	-0.8124	0.0001
1206.0070	-0.0000	-2.6506	0.0001	-1.5708	-0.0000	-0.0000	-0.0000	0.5949	-0.0001	-0.0000	0.0000	0.0000	0.1518	12.1470	3.8982	0.3754	-0.1408	0.0674	-0.0610	11.9334	3.9061	0.2758	-0.0752	0.0000	-0.7302	112.8938	38.4304	2.9688	-0.8094	0.0001
1206.0170	0.0000	-2.6447	0.0001	-1.5708	-0.0001	0.0000	-0.0000	0.5975	-0.0001	-0.0000	0.0000	0.0000	0.2662	11.9590	3.8864	0.3382	-0.1719	0.0279	-0.0612	11.9052	3.8939	0.2750	-0.0750	0.0000	-0.7328	112.5423	38.3101	2.9595	-0.8069	0.0001
1206.0270	-0.0000	-2.6387	0.0001	-1.5708	0.0000	-0.0000	-0.0000	0.6001	-0.0001	-0.0000	0.0000	0.0000	0.1915	11.8205	3.8329	0.3505	-0.1619	0.0566	-0.0595	11.8383	3.8682	0.2731	-0.0745	0.0000	-0.7128	111.7289	38.0576	2.9395	-0.8014	0.0000
1206.0370	-0.0000	-2.6327	0.0001	-1.5708	-0.0000	0.0000	-0.0000	0.5985	-0.0001	-0.0000	0.0000	0.0000	0.1447	12.1844	3.8188	0.3714	-0.1391	0.0522	-0.0597	11.8096	3.8558	0.2722	-0.0742	0.0000	-0.7146	111.3724	37.9358	2.9301	-0.7989	0.0000
1206.0470	-0.0000	-2.6266	0.0001	-1.5708	-0.0000	0.0000	-0.0000	0.6012	-0.0001	-0.0000	0.0000	0.0000	0.2505	11.9903	3.7863	0.3647	-0.1591	0.0390	-0.0598	11.7794	3.8428	0.2713	-0.0740	0.0000	-0.7164	110.9991	37.8082	2.9202	-0.7962	0.0000
1206.0570	-0.0000	-2.6206	0.0000	-1.5708	0.0000	-0.0000	-0.0000	0.6013	-0.0001	-0.0000	0.0000	0.0000	0.1647	12.1668	3.8104	0.3291	-0.1672	0.0431	-0.0600	11.7491	3.8298	0.2704	-0.0737	0.0000	-0.7182	110.6241	37.6800	2.9104	-0.7935	0.0000
1206.0690	-0.0000	-2.6133	0.0001	-1.5708	0.0000	-0.0000	-0.0000	0.6040	-0.0001	-0.0000	0.0000	0.0000	0.2673	11.8792	3.6807	0.3312	-0.1252	0.0487	-0.0601	11.7128	3.8142	0.2693	-0.0734	0.0000	-0.7202	110.1754	37.5265	2.8985	-0.7903	0.0000
1206.0790	0.0000	-2.6073	0.0001	-1.5708	-0.0000	-0.0000	-0.0000	0.6061	-0.0001	-0.0001	0.0000	0.0000	0.2378	11.8780	3.6794	0.3310	-0.1609	0.0330	-0.0603	11.6822	3.8010	0.2684	-0.0732	0.0000	-0.7219	109.7966	37.3969	2.8884	-0.7875	0.0000
1206.0890	0.0000	-2.6012	0.0001	-1.5708	-0.0000	-0.0000	-0.0000	0.6072	-0.0001	-0.0001	0.0000	0.0000	0.3867	11.8199	3.6459	0.3269	-0.1368	0.0461	-0.0604	11.6511	3.7877	0.2674	-0.0729	0.0000	-0.7235	109.4122	37.2655	2.8783	-0.7848	0.0000
1206.0990	-0.0000	-2.5951	0.0001	-1.5708	-0.0000	0.0000	-0.0000	0.6072	-0.0001	-0.0000	0.0000	0.0000	0.1768	11.8799	3.6108	0.3338	-0.1477	0.0400	-0.0605	11.6189	3.7739	0.2665	-0.0726	0.0000	-0.7251	109.0150	37.1296	2.8679	-0.7819	0.0000
1206.1110	0.0000	-2.5878	0.0001	-1.5708	-0.0000	-0.0000	-0.0000	0.6096	-0.0001	-0.0001	0.0000	0.0000	0.2380	11.7518	3.5641	0.3447	-0.1444	0.0545	-0.0607	11.5804	3.7574	0.2653	-0.0723	0.0000	-0.7269	108.5394	36.9677	2.8554	-0.7785	0.0000
1206.1210	-0.0000	-2.5817	0.0001	-1.5708	-0.0000	-0.0000	-0.0000	0.6114	-0.0001	-0.0001	0.0000	0.0000	0.2210	11.6708	3.4917	0.3326	-0.1496	0.0590	-0.0587	11.5088	3.7299	0.2633	-0.0718	0.0000	-0.7033	107.6714	36.6969	2.8340	-0.7727	0.0000
1206.1310	-0.0000	-2.5756	0.0001	-1.5708	-0.0000	-0.0000	-0.0000	0.6118	-0.0001	-0.0000	0.0000	0.0000	0.2437	11.5702	3.4318	0.3154	-0.1624	0.0588	-0.0588	11.4755	3.7156	0.2623	-0.0715	0.0000	-0.7040	107.2625	36.5567	2.8231	-0.7697	0.0000
1206.1430	-0.0000	-2.5683	0.0001	-1.5708	0.0000	-0.0000	-0.0000	0.6125	-0.0001	-0.0000	0.0000	0.0000	0.2343	11.7002	3.3931	0.2955	-0.1378	0.0520	-0.0589	11.4354	3.6986	0.2611	-0.0712	0.0000	-0.7048	106.7705	36.3887	2.8102	-0.7662	0.0000
1206.1530	-0.0000	-2.5622	0.0001	-1.5708	0.0000	0.0000	-0.0000	0.6137	-0.0003	-0.0000	0.0000	0.0000	0.2258	11.7817	3.3683	0.3130	-0.1397	0.0601	-0.0589	11.4018	3.6843	0.2601	-0.0709	0.0000	-0.7054	106.3592	36.2486	2.7993	-0.7632	0.0000
1206.1650	0.0000	-2.5548	0.0000	-1.5708	-0.0000	0.0000	-0.0000	0.6153	-0.0004	-0.0000	0.0000	0.0000	0.2937	11.6400	3.3364	0.3068	-0.1672	0.0560	-0.0590	11.3605	3.6667	0.2588	-0.0706	0.0000	-0.7061	105.8530	36.0750	2.7859	-0.7596	0.0000
1206.1750	-0.0000	-2.5486	0.0001	-1.5708	-0.0000	-0.0000	-0.0000	0.6178	-0.0003	-0.0000	0.0000	0.0000	0.2330	11.3670	3.2751	0.3150	-0.1354	0.0634	-0.0590	11.3255	3.6518	0.2578	-0.0703	0.0000	-0.7067	105.4236	35.9289	2.7746	-0.7565	0.0000
1206.1850	0.0000	-2.5424	0.0001	-1.5708	-0.0000	-0.0000	-0.0000	0.6202	-0.0003	-0.0001	0.0000	0.0000	0.2473	11.1580	3.2288	0.3049	-0.1257	0.0508	-0.0590	11.2903	3.6368	0.2567	-0.0700	0.0000	-0.7071	104.9928	35.7810	2.7632	-0.7534	0.0000
1206.1970	-0.0000	-2.5350	0.0001	-1.5708	-0.0000	-0.0000	-0.0000	0.6188	-0.0003	-0.0000	0.0000	0.0000	0.2017	11.3451	3.1849	0.3051	-0.1483	0.0704	-0.0591	11.2481	3.6189	0.2555	-0.0697	0.0000	-0.7077	104.4758	35.6049	2.7496	-0.7497	0.0000
1206.2070	0.0000	-2.5289	0.0001	-1.5708	0.0000	-0.0000	-0.0000	0.6216	-0.0003	-0.0000	0.0000	0.0000	0.2448	11.3011	3.1187	0.3130	-0.1305	0.0844	-0.0591	11.2117	3.6033	0.2544	-0.0694	0.0000	-0.7081	104.0303	35.4515	2.7379	-0.7465	0.0000
1206.2170	-0.0000	-2.5226	0.0001	-1.5707	0.0000	-0.0000	-0.0000	0.6217	-0.0007	-0.0000	0.0000	0.0000	0.2923	11.2193	3.1215	0.3054	-0.1413	0.0439	-0.0592	11.1751	3.5878	0.2533	-0.0691	0.0000	-0.7084	103.5830	35.2989	2.7260	-0.7432	0.0000
1206.2270	-0.0000	-2.5164	0.0001	-1.5708	-0.0000	0.0000	-0.0000	0.6236	-0.0008	-0.0000	0.0000	0.0000	0.2417	10.8657	3.0818	0.3019	-0.1160	0.0478	-0.0568	11.0982	3.5583	0.2511	-0.0685	0.0000	-0.6803	102.6542	35.0089	2.7030	-0.7370	0.0000
1206.2370	-0.0000	-2.5101	0.0001	-1.5707	-0.0000	0.0000	-0.0000	0.6220	-0.0024	-0.0000	0.0000	0.0000	0.2513	11.0399	3.1192	0.2585	-0.1264	0.0485	-0.0568	11.0605	3.5423	0.2500	-0.0682	0.0000	-0.6798	102.1952	34.8515	2.6909	-0.7337	0.0000
1206.2470	-0.0000	-2.5039	0.0000	-1.5708	0.0000	0.0000	-0.0000	0.6231	-0.0108	-0.0000	0.0000	0.0000	0.2737	11.0756	3.9628	0.3034	-0.1340	0.0670	-0.0567	11.0230	3.5266	0.2489	-0.0679	0.0000	-0.6793	101.7387	34.6968	2.6790	-0.7304	0.0000
1206.2570	0.0000	-2.4976	-0.0000	-1.5708	-0.0000	-0.0000	-0.0000	0.6228	-0.0029	-0.0001	0.0000	0.0000	0.2825	11.1116	3.4964	0.3010	-0.1518	0.0639	-0.0567	10.9848	3.5106	0.2478	-0.0676	0.0000	-0.6788	101.2748	34.5389	2.6668	-0.7271	0.0000
1206.2690	-0.0000	-2.4902	-0.0000	-1.5708	-0.0000	-0.0000	-0.0000	0.6243	-0.0010	-0.0001	0.0000	0.0000	0.2466	11.0806	3.3793	0.3084	-0.1387	0.0317	-0.0566	10.9387	3.4910	0.2464	-0.0672	0.0000	-0.6781	100.7136	34.3469	2.6520	-0.7231	0.0000
1206.2790	0.0000	-2.4839	-0.0000	-1.5708	0.0000	0.0000	-0.0000	0.6259	-0.0005	-0.0001	0.0000	0.0000	0.2825	11.0136	3.3387	0.2858	-0.1215	0.0759	-0.0566	10.9000	3.4747	0.2453	-0.0669	0.0000	-0.6775	100.2431	34.1866	2.6396	-0.7197	0.0000
1206.2890	0.0000	-2.4776	-0.0000	-1.5708	-0.0000	0.0000	-0.0000	0.6266	-0.0004	-0.0000	0.0000	0.0000	0.2850	10.8922	3.3105	0.2945	-0.1201	0.0446	-0.0565	10.8605	3.4581	0.2441	-0.0665	0.0000	-0.6768	99.7623	34.0224	2.6269	-0.7162	0.0000
1206.3010	-0.0000	-2.4701	-0.0000	-1.5708	-0.0000	-0.0000	-0.0000	0.6256	-0.0003	-0.0001	0.0000	0.0000	0.3010	11.2448	3.2580	0.2351	-0.1283	0.0499	-0.0564	10.8123	3.4376	0.2426	-0.0662	0.0000	-0.6759	99.1765	33.8214	2.6114	-0.7120	0.0000
1206.3110	-0.0000	-2.4638	-0.0000	-1.5708	0.0000	-0.0000	-0.0000	0.6269	-0.0003	-0.0001	0.0000	0.0000	0.3308	11.1064	3.3206	0.2409	-0.1271	0.0449	-0.0564	10.7723	3.4207	0.2414	-0.0658	0.0000	-0.6751	98.6900	33.6549	2.5986	-0.7085	0.0000
1206.3230	-0.0000	-2.4563	-0.0000	-1.5708	0.0000	-0.0000	-0.0000	0.6314	-0.0002	-0.0000	0.0000	0.0000	0.2833	10.7304	3.2806	0.2711	-0.1119	0.0270	-0.0537	10.6833	3.3862	0.2389	-0.0651	0.0000	-0.6433	97.6168	33.3149	2.5717	-0.7012	0.0000
1206.3330	-0.0000	-2.4500	-0.0000	-1.5708	0.0000	0.0000	-0.0000	0.6309	-0.0002	-0.0000	0.0000	0.0000	0.3057	10.7667	3.2351	0.2470	-0.1251	0.0360	-0.0536	10.6420	3.3688	0.2377	-0.0648	0.0000	-0.6417	97.1171	33.1444	2.5586	-0.6976	0.0000
1206.3430	-0.0000	-2.4437	-0.0000	-1.5708	-0.0000	0.0000	-0.0000	0.6309	-0.0002	-0.0000	0.0000	0.0000	0.2720	10.6016	3.2676	0.2726	-0.1046	0.0559	-0.0535	10.6005	3.3514	0.2365	-0.0645	0.0000	-0.6401	96.6161	32.9729	2.5454	-0.6940	0.0000
1206.3550	-0.0001	-2.4361	-0.0000	-1.5708	-0.0000	-0.0000	-0.0000	0.6291	-0.0002	-0.0001	0.0000	0.0000	0.2998	10.7679	3.2073	0.2476	-0.1108	0.0752	-0.0533	10.5504	3.3304	0.2350	-0.0641	0.0000	-0.6381	96.0093	32.7661	2.5294	-0.6897	0.0000
1206.3650	0.0000	-2.4298	-0.0000	-1.5708	0.0000	-0.0000	-0.0000	0.6308	-0.0002	-0.0001	0.0000	0.0000	0.3006	10.6828	3.1930	0.2616	-0.1216	0.0537	-0.0531	10.5079	3.3125	0.2338	-0.0637	0.0000	-0.6365	95.4958	32.5907	2.5159	-0.6860	0.0000
1206.3750	-0.0000	-2.4235	-0.0000	-1.5708	0.0000	0.0000	-0.0000	0.6335	-0.0001	-0.0001	0.0000	0.0000	0.3240	10.4685	3.1782	0.2545	-0.0954	0.0754	-0.0530	10.4655	3.2946	0.2325	-0.0634	0.0000	-0.6347	94.9830	32.4142	2.5023	-0.6823	0.0000
1206.3850	-0.0000	-2.4172	-0.0000	-1.5708	-0.0000	0.0000	-0.0000	0.6350	-0.0001	-0.0001	0.0000	0.0000	0.3313	10.2008	3.1944	0.2334	-0.1030	0.0445	-0.0529	10.4224	3.2766	0.2312	-0.0630	0.0000	-0.6330	94.4622	32.2370	2.4886	-0.6785	0.0000
1206.3970	0.0000	-2.4096	-0.0000	-1.5708	0.0000	0.0000	-0.0000	0.6323	-0.0001	-0.0001	0.0000	0.0000	0.3374	10.4998	3.1532	0.2177	-0.1198	0.0516	-0.0527	10.3701	3.2546	0.2297	-0.0626	0.0000	-0.6308	93.8307	32.0209	2.4719	-0.6740	0.0000
1206.4070	0.0000	-2.4032	-0.0000	-1.5708	-0.0000	0.0000	-0.0000	0.6341	-0.0000	-0.0001	0.0000	0.0000	0.3325	10.3080	3.1383	0.2332	-0.1224	0.0719	-0.0525	10.3263	3.2362	0.2284	-0.0623	0.0000	-0.6290	93.3007	31.8395	2.4579	-0.6702	0.0000
1206.4170	0.0000	-2.3968	-0.0000	-1.5708	-0.0000	0.0000	-0.0000	0.6332	-0.0000	-0.0001	0.0000	0.0000	0.3526	10.3237	3.1017	0.2319	-0.1073	0.0485	-0.0524	10.2822	3.2177	0.2271	-0.0619	0.0000	-0.6271	92.7681	31.6573	2.4439	-0.6663	0.0000
1206.4270	-0.0000	-2.3905	-0.0000	-1.5708	-0.0000	0.0000	-0.0000	0.6366	-0.0000	-0.0001	0.0000	0.0000	0.3166	9.9823	3.0458	0.2054	-0.1262	0.0473	-0.0494	10.1973	3.1850	0.2247	-0.0613	0.0000	-0.5915	91.7478	31.3358	2.4185	-0.6594	0.0000
1206.4370	-0.0000	-2.3842	0.0000	-1.5708	0.0000	-0.0000	-0.0000	0.6338	-0.0000	-0.0001	0.0000	0.0000	0.3259	10.1662	2.9912	0.2006	-0.1147	0.0349	-0.0492	10.1519	3.1660	0.2234	-0.0609	0.0000	-0.5888	91.2021	31.1493	2.4040	-0.6555	0.0000
1206.4490	-0.0000	-2.3765	0.0000	-1.5708	0.0000	0.0000	-0.0000	0.6332	-0.0001	-0.0001	0.0000	0.0000	0.3710	10.3463	3.0160	0.1890	-0.1052	0.0646	-0.0489	10.0976	3.1434	0.2218	-0.0605	0.0000	-0.5856	90.5491	30.9262	2.3868	-0.6508	0.0000
1206.4590	-0.0000	-2.3702	-0.0000	-1.5708	0.0000	-0.0000	-0.0000	0.6318	-0.0001	-0.0001	0.0000	0.0000	0.5130	10.2642	2.9893	0.1931	-0.1180	0.0720	-0.0487	10.0517	3.1242	0.2204	-0.0601	0.0000	-0.5829	89.9969	30.7377	2.3723	-0.6468	0.0000
1206.4690	-0.0000	-2.3639	-0.0000	-1.5708	0.0000	0.0000	-0.0000	0.6331	-0.0003	-0.0001	0.0000	0.0000	0.4231	10.3767	2.9404	0.2058	-0.1057	0.0539	-0.0484	10.0061	3.1051	0.2191	-0.0597	0.0000	-0.5802	89.4487	30.5494	2.3578	-0.6429	0.0000
1206.4810	-0.0000	-2.3563	0.0000	-1.5708	-0.0000	0.0000	-0.0000	0.6373	-0.0002	-0.0001	0.0000	0.0000	0.3730	10.0158	2.9957	0.2111	-0.0916	0.0303	-0.0482	9.9506	3.0819	0.2174	-0.0593	0.0000	-0.5769	88.7812	30.3213	2.3403	-0.6381	0.0000
1206.4910	-0.0000	-2.3499	0.0000	-1.5708	0.0000	0.0000	-0.0000	0.6366	-0.0002	-0.0001	0.0000	0.0000	0.3639	9.9646	2.9336	0.1961	-0.0969	0.0561	-0.0479	9.9036	3.0623	0.2161	-0.0589	0.0000	-0.5741	88.2150	30.1287	2.3254	-0.6340	0.0000
1206.5010	0.0000	-2.3434	-0.0000	-1.5708	-0.0000	0.0000	-0.0000	0.6364	-0.0002	-0.0001	0.0000	0.0000	0.3694	9.9221	2.8746	0.1642	-0.0709	0.0340	-0.0477	9.8563	3.0425	0.2147	-0.0585	0.0000	-0.5713	87.6469	29.9342	2.3103	-0.6299	0.0000
1206.5130	-0.0000	-2.3357	0.0000	-1.5708	0.0000	-0.0000	-0.0000	0.6354	-0.0001	-0.0001	0.0000	0.0000	0.4090	9.8615	2.8799	0.1785	-0.0574	0.0585	-0.0474	9.7988	3.0185	0.2130	-0.0581	0.0000	-0.5678	86.9547	29.6973	2.2920	-0.6249	0.0000
1206.5230	-0.0000	-2.3294	0.0000	-1.5708	-0.0000	0.0000	-0.0000	0.6375	-0.0001	-0.0001	0.0000	0.0000	0.4643	9.5251	2.8718	0.1767	-0.0920	0.0542	-0.0442	9.7103	2.9844	0.2105	-0.0574	0.0000	-0.5291	85.8942	29.3618	2.2656	-0.6177	0.0000
1206.5350	-0.0000	-2.3218	0.0000	-1.5708	-0.0000	-0.0000	-0.0000	0.6356	-0.0001	-0.0000	0.0000	0.0000	0.4447	9.7431	2.7801	0.1654	-0.1038	0.0381	-0.0438	9.6532	2.9606	0.2088	-0.0569	0.0000	-0.5249	85.2099	29.1281	2.2475	-0.6128	0.0000
1206.5450	-0.0000	-2.3154	0.0000	-1.5708	-0.0000	0.0000	-0.0000	0.6365	-0.0001	-0.0001	0.0000	0.0000	0.3967	9.5889	2.7738	0.1483	-0.0914	0.0397	-0.0435	9.6045	2.9403	0.2074	-0.0565	0.0000	-0.5213	84.6266	28.9280	2.2320	-0.6086	0.0000
1206.5570	-0.0000	-2.3078	0.0000	-1.5708	0.0000	-0.0000	-0.0000	0.6341	-0.0001	-0.0001	0.0000	0.0000	0.5333	9.8449	2.7628	0.1326	-0.1086	0.0999	-0.0432	9.5460	2.9160	0.2057	-0.0561	0.0000	-0.5170	83.9260	28.6894	2.2136	-0.6036	0.0000
1206.5670	-0.0000	-2.3014	0.0000	-1.5708	-0.0000	0.0000	-0.0000	0.6354	-0.0001	-0.0001	0.0000	0.0000	0.4142	9.7572	2.7802	0.1447	-0.1014	0.0605	-0.0429	9.4962	2.8953	0.2042	-0.0557	0.0000	-0.5133	83.3295	28.4853	2.1979	-0.5993	0.0000
1206.5790	-0.0000	-2.2937	0.0001	-1.5708	-0.0000	-0.0000	-0.0000	0.6383	-0.0001	-0.0001	0.0000	0.0000	0.3977	9.2863	2.6782	0.1392	-0.0885	0.0276	-0.0425	9.4371	2.8706	0.2025	-0.0552	0.0000	-0.5090	82.6215	28.2430	2.1792	-0.5942	0.0000
1206.5890	0.0000	-2.2874	0.0000	-1.5708	0.0000	0.0000	-0.0000	0.6373	-0.0001	-0.0001	0.0000	0.0000	0.4314	9.3147	2.6910	0.1281	-0.0722	0.0627	-0.0422	9.3871	2.8498	0.2010	-0.0548	0.0000	-0.5053	82.0231	28.0380	2.1634	-0.5899	0.0000
1206.6010	-0.0000	-2.2798	0.0000	-1.5708	-0.0000	0.0000	-0.0000	0.6377	-0.0001	-0.0001	0.0000	0.0000	0.4831	9.1926	2.6301	0.1563	-0.1065	0.0483	-0.0418	9.3272	2.8249	0.1992	-0.0543	0.0000	-0.5009	81.3061	27.7930	2.1444	-0.5847	0.0000
1206.6110	-0.0000	-2.2734	0.0001	-1.5708	0.0000	-0.0000	-0.0000	0.6357	-0.0002	-0.0001	0.0000	0.0000	0.4083	9.2989	2.6049	0.1258	-0.0867	0.0605	-0.0415	9.2768	2.8039	0.1978	-0.0539	0.0000	-0.4971	80.7021	27.5867	2.1286	-0.5804	0.0000
1206.6210	-0.0000	-2.2671	0.0001	-1.5708	0.0000	0.0000	-0.0000	0.6379	-0.0001	-0.0001	0.0000	0.0000	0.4688	9.1344	2.5781	0.0912	-0.0940	0.0465	-0.0444	9.2672	2.7971	0.1973	-0.0538	0.0000	-0.5312	80.5866	27.5194	2.1239	-0.5791	0.0000
1206.6330	-0.0000	-2.2594	0.0001	-1.5708	0.0000	-0.0000	-0.0000	0.6364	-0.0001	-0.0001	0.0000	0.0000	0.5126	9.2221	2.5170	0.0832	-0.0867	0.0526	-0.0440	9.2058	2.7714	0.1955	-0.0533	0.0000	-0.5273	79.8490	27.2668	2.1045	-0.5738	0.0000
1206.6430	-0.0001	-2.2530	0.0000	-1.5707	0.0000	-0.0000	-0.0000	0.6360	-0.0002	-0.0002	0.0000	0.0000	0.4057	9.1236	2.5213	0.1254	-0.0640	0.0588	-0.0438	9.1546	2.7500	0.1940	-0.0529	0.0000	-0.5241	79.2329	27.0564	2.0882	-0.5694	0.0000
1206.6550	-0.0000	-2.2454	0.0000	-1.5708	0.0000	-0.0000	-0.0000	0.6355	-0.0003	-0.0002	0.0000	0.0000	0.4492	9.4542	2.4903	0.0773	-0.0878	0.0848	-0.0434	9.0931	2.7243	0.1922	-0.0524	0.0000	-0.5203	78.4930	26.8037	2.0687	-0.5640	0.0000
1206.6650	0.0000	-2.2390	0.0000	-1.5708	-0.0000	-0.0000	-0.0000	0.6367	-0.0010	-0.0003	0.0000	0.0000	0.4331	9.4159	2.5672	0.0792	-0.0836	0.0296	-0.0432	9.0414	2.7028	0.1907	-0.0520	0.0000	-0.5170	77.8724	26.5918	2.0524	-0.5596	0.0000
1206.6770	-0.0000	-2.2314	0.0000	-1.5708	0.0000	-0.0000	-0.0000	0.6404	-0.0006	-0.0003	0.0000	0.0000	0.4685	8.8669	2.4685	0.0828	-0.0816	0.0576	-0.0428	8.9790	2.6767	0.1889	-0.0515	0.0000	-0.5131	77.1217	26.3350	2.0326	-0.5542	0.0000
1206.6870	-0.0000	-2.2249	0.0001	-1.5708	0.0000	0.0000	0.0000	0.6392	-0.0005	-0.0002	0.0000	0.0000	0.5160	8.7639	2.4374	0.0602	-0.0639	0.0604	-0.0426	8.9261	2.6546	0.1873	-0.0511	0.0000	-0.5097	76.4855	26.1177	2.0158	-0.5496	0.0000
1206.6990	-0.0000	-2.2172	0.0000	-1.5708	0.0000	-0.0000	0.0000	0.6395	-0.0009	-0.0003	0.0000	0.0000	0.4877	8.6804	2.4171	0.0920	-0.0701	0.0602	-0.0422	8.8625	2.6281	0.1854	-0.0506	0.0000	-0.5057	75.7212	25.8565	1.9957	-0.5441	0.0000
1206.7090	-0.0000	-2.2108	0.0000	-1.5708	-0.0000	0.0000	0.0000	0.6376	-0.0008	-0.0003	0.0000	0.0000	0.4124	8.8563	2.4116	0.0807	-0.0786	0.0801	-0.0419	8.8094	2.6058	0.1838	-0.0501	0.0000	-0.5023	75.0825	25.6378	1.9787	-0.5395	0.0000
1206.7190	-0.0000	-2.2044	0.0000	-1.5708	0.0000	-0.0000	0.0000	0.6397	-0.0012	-0.0004	0.0000	0.0000	0.5609	8.6230	2.4434	0.0617	-0.0803	0.0493	-0.0420	8.7612	2.5854	0.1824	-0.0497	0.0000	-0.5035	74.5031	25.4368	1.9633	-0.5353	0.0000
1206.7310	-0.0000	-2.1968	0.0001	-1.5708	0.0000	-0.0000	0.0000	0.6396	-0.0005	-0.0005	0.0000	0.0000	0.4820	8.6553	2.3514	0.0612	-0.0726	0.0813	-0.0447	8.7332	2.5711	0.1815	-0.0495	0.0000	-0.5348	74.1621	25.2964	1.9530	-0.5325	0.0000
1206.7410	-0.0000	-2.1903	0.0000	-1.5708	-0.0000	0.0000	0.0000	0.6394	-0.0024	-0.0012	0.0000	0.0000	0.4942	8.6794	2.4272	0.0901	-0.0886	0.0908	-0.0444	8.6797	2.5487	0.1799	-0.0490	0.0000	-0.5319	73.5164	25.0757	1.9361	-0.5279	0.0000
1206.7530	0.0000	-2.1827	-0.0000	-1.5708	0.0000	-0.0000	0.0000	0.6396	-0.0018	-0.0076	0.0000	0.0000	0.4370	8.8855	2.4870	0.2236	-0.0878	0.0580	-0.0441	8.6146	2.5215	0.1780	-0.0485	0.0000	-0.5283	72.7310	24.8078	1.9154	-0.5222	0.0000
1206.7630	-0.0000	-2.1762	-0.0000	-1.5709	0.0000	-0.0000	0.0000	0.6398	-0.0011	-0.0024	0.0000	0.0000	0.4796	8.8800	2.4062	0.1951	-0.0763	0.0817	-0.0439	8.5598	2.4985	0.1764	-0.0481	0.0000	-0.5253	72.0702	24.5817	1.8981	-0.5175	0.0000
1206.7750	0.0000	-2.1686	0.0000	-1.5709	0.0000	0.0000	0.0000	0.6433	-0.0005	-0.0008	0.0000	0.0000	0.5127	8.2301	2.3304	0.1776	-0.0397	0.0629	-0.0436	8.4950	2.4714	0.1744	-0.0476	0.0000	-0.5217	71.2878	24.3148	1.8775	-0.5119	0.0000
1206.7850	0.0000	-2.1622	-0.0000	-1.5708	-0.0000	0.0000	0.0000	0.6433	-0.0004	-0.0003	0.0000	0.0000	0.4874	8.1964	2.2899	0.1976	-0.0497	0.0635	-0.0433	8.4399	2.4483	0.1728	-0.0471	0.0000	-0.5186	70.6239	24.0875	1.8599	-0.5071	0.0000
1206.7950	0.0000	-2.1557	0.0000	-1.5708	-0.0000	0.0000	0.0000	0.6445	-0.0006	-0.0002	0.0000	0.0000	0.4959	8.2692	2.3027	0.1543	-0.0664	0.0570	-0.0430	8.3846	2.4249	0.1712	-0.0467	0.0000	-0.5154	69.9562	23.8577	1.8422	-0.5023	0.0000
1206.8070	0.0000	-2.1480	0.0000	-1.5709	-0.0000	0.0000	0.0000	0.6428	-0.0004	-0.0002	0.0000	0.0000	0.4674	8.3474	2.2548	0.2139	-0.0267	0.0475	-0.0427	8.3181	2.3972	0.1692	-0.0461	0.0000	-0.5116	69.1545	23.5855	1.8212	-0.4966	0.0000
1206.8170	-0.0000	-2.1416	0.0000	-1.5708	-0.0000	-0.0000	0.0000	0.6449	-0.0003	-0.0000	0.0000	0.0000	0.4315	8.1315	2.2370	0.2234	-0.0552	0.0593	-0.0425	8.2624	2.3738	0.1676	-0.0457	0.0000	-0.5084	68.4817	23.3547	1.8034	-0.4917	0.0000
1206.8290	0.0000	-2.1338	-0.0000	-1.5708	0.0000	-0.0000	0.0000	0.6454	-0.0002	0.0001	0.0000	0.0000	0.5466	8.1879	2.2464	0.2046	-0.0519	0.0667	-0.0456	8.2349	2.3593	0.1666	-0.0454	0.0000	-0.5458	68.1446	23.2123	1.7930	-0.4888	0.0000
1206.8390	-0.0000	-2.1274	0.0000	-1.5708	-0.0000	0.0000	0.0000	0.6452	-0.0003	0.0001	0.0000	0.0000	0.5459	8.2924	2.2075	0.2084	-0.0481	0.0485	-0.0378	8.0904	2.3050	0.1626	-0.0443	0.0000	-0.4529	66.4076	22.6783	1.7505	-0.4773	0.0000
1206.8510	0.0000	-2.1196	-0.0000	-1.5709	-0.0000	-0.0000	0.0000	0.6438	-0.0007	0.0002	0.0000	0.0000	0.5316	8.2369	2.1629	0.2328	-0.0021	0.0360	-0.0345	7.9885	2.2650	0.1598	-0.0436	-0.0000	-0.4133	65.1878	22.2843	1.7196	-0.4689	-0.0000
1206.8610	-0.0000	-2.1132	-0.0000	-1.5709	0.0000	0.0000	0.0000	0.6457	-0.0009	0.0001	0.0000	0.0000	0.5594	8.0469	2.1498	0.2331	-0.0599	0.0328	-0.0341	7.9312	2.2412	0.1581	-0.0431	-0.0000	-0.4089	64.5016	22.0498	1.7015	-0.4639	-0.0000
1206.8710	-0.0000	-2.1067	0.0000	-1.5708	0.0000	0.0000	0.0000	0.6485	-0.0004	0.0003	0.0000	0.0000	0.5076	7.6252	2.1023	0.2454	-0.0317	0.0313	-0.0338	7.8736	2.2170	0.1564	-0.0426	0.0000	-0.4046	63.8110	21.8125	1.6832	-0.4589	0.0000
1206.8830	0.0000	-2.0989	0.0000	-1.5708	0.0000	-0.0000	0.0000	0.6468	-0.0004	0.0002	0.0000	0.0000	0.6183	7.6824	2.0461	0.2599	-0.0281	0.0631	-0.0333	7.8035	2.1880	0.1543	-0.0421	-0.0000	-0.3992	62.9723	21.5264	1.6612	-0.4529	-0.0000
1206.8930	-0.0000	-2.0923	0.0000	-1.5708	0.0000	-0.0000	0.0000	0.6469	-0.0001	0.0003	0.0000	0.0000	0.5590	7.4167	1.9684	0.2449	-0.0418	0.0440	-0.0330	7.7446	2.1633	0.1526	-0.0416	-0.0000	-0.3948	62.2661	21.2842	1.6425	-0.4478	-0.0000
1206.9050	0.0000	-2.0845	0.0000	-1.5708	0.0000	-0.0000	0.0000	0.6435	-0.0001	0.0001	0.0000	0.0000	0.6896	7.6165	1.9614	0.2668	-0.0421	0.0430	-0.0325	7.6733	2.1337	0.1505	-0.0410	-0.0000	-0.3894	61.4129	20.9925	1.6199	-0.4417	-0.0000
1206.9150	-0.0000	-2.0781	0.0001	-1.5709	-0.0000	-0.0000	0.0000	0.6456	-0.0001	0.0002	0.0000	0.0000	0.6172	7.3966	1.9395	0.2767	-0.0227	0.0655	-0.0321	7.6155	2.1097	0.1488	-0.0406	0.0000	-0.3850	60.7206	20.7560	1.6016	-0.4367	0.0000
1206.9270	-0.0000	-2.0705	0.0001	-1.5708	0.0000	0.0000	0.0000	0.6460	-0.0002	0.0002	0.0000	0.0000	0.6118	7.2696	1.8624	0.2686	-0.0270	0.0538	-0.0174	7.3839	2.0246	0.1426	-0.0389	-0.0000	-0.2080	57.9552	19.9195	1.5347	-0.4185	-0.0000
1206.9370	0.0000	-2.0640	0.0001	-1.5708	-0.0000	0.0000	0.0000	0.6434	-0.0013	0.0001	0.0000	0.0000	0.5436	7.2615	1.8768	0.2462	-0.0335	0.0813	-0.0168	7.3241	2.0001	0.1409	-0.0384	-0.0000	-0.2017	57.2484	19.6778	1.5160	-0.4134	-0.0000
1206.9470	-0.0000	-2.0575	0.0001	-1.5708	0.0000	-0.0000	0.0000	0.6413	-0.0007	0.0001	0.0000	0.0000	0.7332	7.3599	1.8487	0.2591	-0.0337	0.0451	-0.0163	7.2633	1.9751	0.1391	-0.0379	-0.0000	-0.1954	56.5301	19.4320	1.4972	-0.4083	-0.0000
1206.9590	-0.0000	-2.0497	0.0000	-1.5708	-0.0000	-0.0000	0.0000	0.6415	-0.0015	0.0001	0.0000	0.0000	0.6783	7.1017	1.8599	0.2750	-0.0335	0.0532	-0.0157	7.1910	1.9454	0.1370	-0.0374	-0.0000	-0.1880	55.6757	19.1396	1.4745	-0.4021	-0.0000
1206.9690	0.0000	-2.0434	0.0001	-1.5708	0.0000	-0.0000	0.0000	0.6427	-0.0007	0.0001	0.0000	0.0000	0.6771	6.8047	1.7944	0.2890	-0.0335	0.0522	-0.0152	7.1315	1.9210	0.1353	-0.0369	-0.0000	-0.1819	54.9728	18.8999	1.4560	-0.3971	-0.0000
1206.9810	0.0000	-2.0357	0.0001	-1.5708	0.0000	-0.0000	0.0000	0.6395	-0.0004	0.0001	0.0000	0.0000	0.5814	6.8071	1.6795	0.2838	-0.0347	0.0591	-0.0146	7.0592	1.8912	0.1332	-0.0363	-0.0000	-0.1745	54.1178	18.6065	1.4334	-0.3909	-0.0000
1206.9910	0.0000	-2.0293	0.0001	-1.5708	0.0000	0.0000	0.0000	0.6381	-0.0010	0.0001	0.0000	0.0000	0.7976	6.8095	1.6765	0.2631	-0.0375	0.0396	-0.0141	6.9991	1.8667	0.1315	-0.0358	-0.0000	-0.1684	53.4078	18.3653	1.4148	-0.3858	-0.0000
1207.0030	-0.0000	-2.0216	0.0000	-1.5708	0.0000	0.0000	0.0000	0.6350	-0.0008	0.0001	0.0000	0.0000	0.6763	6.9546	1.6493	0.2741	-0.0240	0.0726	-0.0135	6.9263	1.8367	0.1293	-0.0353	-0.0000	-0.1612	52.5473	18.0705	1.3921	-0.3796	-0.0000
1207.0130	-0.0000	-2.0153	0.0001	-1.5708	-0.0000	-0.0000	0.0000	0.6367	-0.0008	0.0001	0.0000	0.0000	0.7203	6.8597	1.6753	0.2876	-0.0275	0.0386	-0.0277	7.0273	1.8677	0.1317	-0.0359	-0.0000	-0.3314	53.7605	18.3758	1.4178	-0.3866	-0.0000
1207.0250	-0.0000	-2.0077	0.0001	-1.5708	-0.0000	0.0000	0.0000	0.6372	-0.0005	0.0001	0.0000	0.0000	0.7968	6.5967	1.5561	0.2863	-0.0172	0.0786	-0.0089	6.7548	1.7684	0.1245	-0.0339	-0.0000	-0.1063	50.5041	17.3981	1.3396	-0.3653	-0.0000
1207.0350	-0.0000	-2.0014	0.0001	-1.5708	-0.0000	-0.0000	0.0000	0.6336	-0.0016	0.0000	0.0000	0.0000	0.8239	6.6268	1.6184	0.2672	-0.0228	0.0385	-0.0084	6.6941	1.7436	0.1227	-0.0335	-0.0000	-0.1000	49.7900	17.1543	1.3208	-0.3602	-0.0000
1207.0450	0.0000	-1.9950	0.0001	-1.5708	0.0000	0.0000	0.0001	0.6323	-0.0009	0.0000	0.0000	0.0000	0.8227	6.7795	1.5864	0.2874	-0.0192	0.0585	-0.0078	6.6335	1.7188	0.1210	-0.0330	-0.0000	-0.0937	49.0759	16.9102	1.3020	-0.3550	-0.0000
1207.0570	-0.0000	-1.9874	0.0000	-1.5708	-0.0000	0.0000	0.0001	0.6331	-0.0015	0.0000	0.0000	0.0000	0.8083	6.4273	1.5243	0.2315	-0.0095	0.0501	-0.0072	6.5601	1.6888	0.1188	-0.0324	-0.0000	-0.0862	48.2108	16.6152	1.2791	-0.3488	-0.0000
1207.0670	0.0000	-1.9811	0.0000	-1.5708	0.0000	-0.0000	0.0001	0.6337	-0.0008	0.0001	0.0000	0.0000	0.8544	6.1798	1.4918	0.2676	0.0355	0.0680	-0.0067	6.4984	1.6636	0.1171	-0.0319	-0.0000	-0.0800	47.4841	16.3671	1.2600	-0.3436	-0.0000
1207.0770	-0.0000	-1.9748	0.0000	-1.5708	0.0000	0.0000	0.0001	0.6308	-0.0006	0.0001	0.0000	0.0000	0.6707	6.2378	1.4537	0.2610	-0.0232	0.0694	-0.0062	6.4370	1.6383	0.1153	-0.0314	-0.0000	-0.0738	46.7604	16.1189	1.2408	-0.3384	-0.0000
1207.0870	0.0000	-1.9685	0.0000	-1.5708	-0.0000	0.0000	0.0001	0.6299	-0.0011	0.0000	0.0000	0.0000	0.8106	6.2221	1.4314	0.2570	-0.0146	0.0729	-0.0056	6.3757	1.6133	0.1135	-0.0310	-0.0000	-0.0677	46.0387	15.8728	1.2219	-0.3332	-0.0000
1207.0970	-0.0000	-1.9622	0.0000	-1.5708	0.0000	-0.0000	0.0001	0.6270	-0.0006	0.0000	0.0000	0.0000	0.8481	6.2108	1.3979	0.2433	0.0155	0.0599	-0.0051	6.3144	1.5881	0.1117	-0.0305	-0.0000	-0.0616	45.3158	15.6251	1.2027	-0.3280	-0.0000
1207.1070	-0.0000	-1.9559	0.0000	-1.5708	-0.0000	0.0000	0.0001	0.6262	-0.0013	0.0000	0.0000	0.0000	0.8057	6.0001	1.4143	0.2652	-0.0063	0.0758	-0.0046	6.2524	1.5627	0.1100	-0.0300	-0.0000	-0.0555	44.5854	15.3748	1.1835	-0.3228	-0.0000
1207.1190	-0.0000	-1.9484	0.0001	-1.5708	-0.0000	-0.0000	0.0000	0.6262	-0.0006	0.0000	0.0000	0.0000	0.7714	6.0901	1.2848	0.2346	-0.0017	0.0554	-0.0203	6.3518	1.5923	0.1123	-0.0306	-0.0000	-0.2426	45.7785	15.6660	1.2084	-0.3295	-0.0000
1207.1290	-0.0000	-1.9421	0.0000	-1.5708	-0.0000	0.0000	0.0000	0.6232	-0.0036	0.0000	0.0000	0.0000	0.7745	5.7981	1.3845	0.2397	0.0149	0.0638	-0.0000	6.0795	1.4941	0.1051	-0.0287	-0.0000	-0.0001	42.5316	14.7000	1.1308	-0.3084	-0.0001
1207.1390	-0.0000	-1.9359	0.0001	-1.5708	0.0000	-0.0000	0.0000	0.6205	-0.0011	0.0000	0.0000	0.0000	0.8720	5.9476	1.2875	0.2172	0.0223	0.0449	0.0005	6.0178	1.4688	0.1033	-0.0282	-0.0000	0.0061	41.8068	14.4510	1.1116	-0.3031	-0.0001
1207.1490	-0.0000	-1.9296	0.0000	-1.5708	-0.0000	-0.0000	0.0000	0.6194	-0.0020	0.0002	0.0002	0.0000	0.8365	5.7469	1.2760	0.2335	0.0156	0.0696	0.0010	5.9559	1.4436	0.1015	-0.0277	-0.0000	0.0123	41.0800	14.2032	1.0924	-0.2979	-0.0001
1207.1590	0.0000	-1.9235	0.0000	-1.5708	0.0000	0.0000	0.0001	0.6197	-0.0012	0.0000	0.0001	0.0000	0.8596	5.7039	1.2457	0.2127	-0.0203	0.0416	0.0015	5.8948	1.4187	0.0997	-0.0272	-0.0000	0.0183	40.3620	13.9580	1.0735	-0.2928	-0.0001
1207.1690	-0.0000	-1.9173	0.0000	-1.5708	0.0000	-0.0000	0.0001	0.6195	-0.0006	0.0001	0.0000	0.0000	0.8884	5.4133	1.1438	0.2227	0.0167	0.0857	0.0020	5.8329	1.3933	0.0979	-0.0267	-0.0000	0.0244	39.6351	13.7086	1.0542	-0.2875	-0.0001
1207.1810	-0.0000	-1.9099	0.0001	-1.5708	0.0000	-0.0000	0.0001	0.6159	-0.0024	0.0000	0.0001	0.0000	0.9218	5.5541	1.2057	0.2178	0.0184	0.0978	0.0026	5.7586	1.3630	0.0958	-0.0261	-0.0000	0.0316	38.7626	13.4103	1.0311	-0.2812	-0.0001
1207.1910	0.0000	-1.9037	0.0000	-1.5708	0.0000	0.0000	0.0001	0.6134	-0.0010	0.0000	0.0000	0.0000	0.8157	5.5286	1.1390	0.2319	0.0217	0.0561	0.0031	5.6969	1.3378	0.0940	-0.0256	-0.0000	0.0375	38.0377	13.1625	1.0121	-0.2760	-0.0001
1207.2010	-0.0000	-1.8976	0.0000	-1.5708	0.0000	-0.0000	0.0001	0.6103	-0.0026	0.0000	0.0000	0.0000	0.7980	5.5937	1.1973	0.2117	0.0120	0.0530	0.0036	5.6357	1.3129	0.0923	-0.0252	-0.0000	0.0434	37.3195	12.9174	0.9932	-0.2709	-0.0001
1207.2130	-0.0000	-1.8903	0.0000	-1.5708	0.0000	0.0000	0.0001	0.6110	-0.0007	-0.0000	0.0000	0.0000	0.9481	5.5168	1.0526	0.2603	0.0084	0.0659	-0.0186	5.8005	1.3656	0.0963	-0.0263	-0.0000	-0.2233	39.3064	13.4356	1.0367	-0.2827	-0.0000
1207.2230	0.0000	-1.8841	0.0000	-1.5708	-0.0000	-0.0000	0.0001	0.6126	-0.0005	-0.0000	0.0000	0.0000	0.9535	5.1096	0.9259	0.2161	0.0364	0.0810	0.0082	5.4632	1.2444	0.0874	-0.0238	-0.0000	0.0982	35.2740	12.2431	0.9407	-0.2566	-0.0001
1207.2330	0.0000	-1.8780	0.0000	-1.5708	-0.0000	-0.0000	0.0000	0.6078	-0.0025	-0.0000	0.0000	0.0000	0.9521	5.3224	1.1345	0.2113	0.0294	0.0678	0.0087	5.4011	1.2192	0.0856	-0.0234	-0.0000	0.1042	34.5466	11.9956	0.9216	-0.2514	-0.0001
1207.2450	-0.0000	-1.8707	0.0000	-1.5708	0.0000	0.0000	0.0001	0.6056	-0.0004	-0.0000	0.0000	0.0000	0.9017	5.2278	1.0034	0.2018	0.0352	0.0571	0.0093	5.3277	1.1894	0.0835	-0.0228	-0.0000	0.1112	33.6873	11.7025	0.8990	-0.2452	-0.0001
1207.2550	-0.0000	-1.8647	-0.0000	-1.5708	-0.0000	0.0000	0.0001	0.6047	-0.0012	-0.0000	0.0000	0.0000	0.9165	5.3302	1.0596	0.1931	0.0203	0.0399	0.0098	5.2655	1.1642	0.0817	-0.0223	-0.0000	0.1170	32.9594	11.4539	0.8798	-0.2400	-0.0001
1207.2670	-0.0000	-1.8574	0.0000	-1.5708	0.0000	0.0000	0.0001	0.6058	-0.0005	-0.0000	0.0000	0.0000	1.0221	4.7260	0.9633	0.1759	-0.0021	0.0433	0.0104	5.1912	1.1338	0.0796	-0.0217	-0.0000	0.1240	32.0885	11.1546	0.8566	-0.2336	-0.0001
1207.2770	-0.0000	-1.8513	0.0001	-1.5708	0.0000	-0.0000	0.0001	0.6034	-0.0003	-0.0000	0.0000	0.0000	0.8737	4.5619	0.8867	0.1953	0.0248	0.0794	0.0108	5.1294	1.1085	0.0778	-0.0212	-0.0000	0.1296	31.3652	10.9062	0.8375	-0.2284	-0.0001
1207.2890	-0.0000	-1.8441	0.0001	-1.5708	-0.0000	0.0000	0.0001	0.6003	-0.0003	-0.0001	0.0000	0.0000	0.9431	4.5647	0.8539	0.1944	0.0276	0.0674	0.0114	5.0554	1.0785	0.0757	-0.0206	-0.0000	0.1364	30.4992	10.6107	0.8147	-0.2222	-0.0001
1207.2990	-0.0000	-1.8381	0.0001	-1.5708	0.0000	0.0000	0.0001	0.5965	-0.0002	-0.0002	0.0000	0.0000	0.9833	4.5854	0.8301	0.1733	0.0119	0.0693	0.0118	4.9940	1.0536	0.0739	-0.0202	-0.0000	0.1419	29.7805	10.3656	0.7957	-0.2170	-0.0001
1207.3090	-0.0000	-1.8322	0.0001	-1.5708	0.0000	0.0000	0.0001	0.5956	-0.0009	-0.0001	0.0000	0.0000	0.8771	4.4628	0.8857	0.1770	0.0330	0.0561	0.0123	4.9326	1.0285	0.0722	-0.0197	-0.0000	0.1473	29.0608	10.1194	0.7768	-0.2119	-0.0001
1207.3190	0.0000	-1.8263	0.0001	-1.5708	-0.0000	-0.0000	0.0001	0.5968	-0.0003	-0.0001	0.0000	0.0000	0.8906	4.6138	0.8530	0.1682	0.0302	0.0742	-0.0106	5.1117	1.0866	0.0766	-0.0209	-0.0000	-0.1274	31.2114	10.6908	0.8243	-0.2248	-0.0000
1207.3310	-0.0000	-1.8191	0.0000	-1.5708	-0.0000	-0.0000	0.0001	0.5929	-0.0022	-0.0001	0.0000	0.0000	0.9792	4.3381	0.8161	0.1541	0.0354	0.0931	0.0168	4.7626	0.9611	0.0674	-0.0184	-0.0000	0.2010	27.0525	9.4563	0.7250	-0.1978	-0.0001
1207.3410	0.0000	-1.8132	0.0001	-1.5708	0.0000	0.0000	0.0001	0.5897	-0.0010	-0.0001	0.0000	0.0000	0.9334	4.3043	0.7471	0.1843	0.0517	0.0586	0.0172	4.7007	0.9361	0.0656	-0.0179	-0.0000	0.2065	26.3304	9.2101	0.7060	-0.1926	-0.0001
1207.3510	-0.0000	-1.8073	0.0000	-1.5708	-0.0000	0.0000	0.0001	0.5877	-0.0007	-0.0002	0.0000	0.0000	0.8947	4.3989	0.7593	0.1424	0.0662	0.0796	0.0177	4.6395	0.9113	0.0639	-0.0174	-0.0000	0.2118	25.6160	8.9662	0.6872	-0.1875	-0.0001
1207.3610	0.0000	-1.8014	0.0001	-1.5708	-0.0000	-0.0000	0.0001	0.5862	-0.0015	-0.0002	0.0000	0.0000	0.7400	4.3215	0.7481	0.1435	0.0420	0.0853	0.0181	4.5788	0.8866	0.0621	-0.0169	-0.0000	0.2171	24.9068	8.7231	0.6684	-0.1823	-0.0001
1207.3710	-0.0000	-1.7956	0.0001	-1.5708	-0.0000	0.0000	0.0000	0.5867	-0.0007	-0.0001	0.0000	0.0000	0.8163	4.1019	0.6447	0.1299	0.0548	0.0592	0.0186	4.5180	0.8620	0.0604	-0.0165	-0.0000	0.2223	24.1984	8.4806	0.6497	-0.1772	-0.0001
1207.3830	0.0000	-1.7885	0.0001	-1.5708	-0.0000	-0.0000	0.0001	0.5838	-0.0004	-0.0001	0.0000	0.0000	0.8133	3.8592	0.6048	0.1429	0.0353	0.0919	0.0191	4.4448	0.8322	0.0583	-0.0159	-0.0000	0.2285	23.3437	8.1881	0.6272	-0.1711	-0.0001
1207.3930	0.0000	-1.7827	0.0001	-1.5708	-0.0000	0.0000	0.0000	0.5812	-0.0012	-0.0002	0.0000	0.0000	0.8545	3.8728	0.6228	0.1504	0.0610	0.0571	0.0195	4.3836	0.8074	0.0565	-0.0154	-0.0000	0.2335	22.6293	7.9439	0.6082	-0.1659	-0.0001
1207.4030	-0.0000	-1.7769	0.0001	-1.5708	-0.0000	0.0000	0.0000	0.5779	-0.0014	-0.0002	0.0000	0.0000	0.8266	3.9979	0.5928	0.1143	0.0603	0.0754	0.0199	4.3225	0.7827	0.0548	-0.0149	-0.0000	0.2385	21.9163	7.7005	0.5896	-0.1608	-0.0001
1207.4150	-0.0000	-1.7700	0.0001	-1.5708	-0.0000	0.0000	0.0000	0.5749	-0.0012	-0.0002	0.0000	0.0000	0.8934	3.8574	0.5855	0.1315	0.0524	0.0727	-0.0105	4.5628	0.8620	0.0608	-0.0166	0.0000	-0.1252	24.8125	8.4806	0.6543	-0.1784	0.0000
1207.4250	-0.0000	-1.7643	0.0001	-1.5707	-0.0000	0.0000	0.0000	0.5775	-0.0007	-0.0001	0.0000	0.0000	0.8683	3.5417	0.4456	0.1112	0.0413	0.0764	0.0242	4.1558	0.7168	0.0501	-0.0137	-0.0000	0.2903	19.9509	7.0522	0.5389	-0.1470	-0.0001
1207.4350	0.0000	-1.7586	0.0001	-1.5708	0.0000	0.0000	0.0000	0.5729	-0.0018	-0.0001	0.0000	0.0000	0.9113	3.8322	0.5128	0.0986	0.0589	0.0759	0.0246	4.0956	0.6925	0.0484	-0.0132	-0.0000	0.2952	19.2514	6.8128	0.5205	-0.1420	-0.0001
1207.4470	-0.0000	-1.7518	0.0001	-1.5708	-0.0000	0.0000	0.0001	0.5702	-0.0019	-0.0001	0.0000	0.0000	0.9599	3.7021	0.4976	0.0843	0.1000	0.0552	0.0251	4.0239	0.6635	0.0463	-0.0126	-0.0000	0.3009	18.4175	6.5278	0.4986	-0.1360	-0.0001
1207.4570	0.0000	-1.7460	0.0000	-1.5708	0.0000	0.0000	0.0001	0.5678	-0.0016	-0.0002	0.0000	0.0000	0.9846	3.8405	0.4987	0.0760	0.0565	0.0793	0.0255	3.9635	0.6392	0.0446	-0.0122	-0.0000	0.3056	17.7144	6.2890	0.4801	-0.1310	-0.0001
1207.4690	0.0000	-1.7391	0.0001	-1.5708	0.0000	0.0000	0.0001	0.5653	-0.0018	-0.0002	0.0000	0.0000	0.7596	3.5967	0.4314	0.0798	0.0800	0.1003	0.0260	3.8912	0.6100	0.0425	-0.0116	-0.0000	0.3112	16.8731	6.0017	0.4579	-0.1250	-0.0001
1207.4790	0.0000	-1.7335	0.0001	-1.5707	0.0000	-0.0000	0.0001	0.5647	-0.0011	-0.0002	0.0000	0.0000	0.8483	3.4309	0.3906	0.0441	0.0774	0.0482	0.0264	3.8311	0.5856	0.0408	-0.0111	-0.0000	0.3158	16.1737	5.7613	0.4393	-0.1199	-0.0001
1207.4910	0.0000	-1.7268	0.0001	-1.5708	-0.0000	-0.0000	0.0001	0.5626	-0.0005	-0.0002	0.0000	0.0000	0.7622	3.1153	0.2487	0.0486	0.0675	0.0742	0.0268	3.7601	0.5569	0.0388	-0.0106	-0.0000	0.3211	15.3489	5.4791	0.4176	-0.1140	-0.0001
1207.5010	-0.0001	-1.7212	0.0001	-1.5708	0.0000	0.0000	0.0001	0.5605	-0.0019	-0.0002	0.0000	0.0000	0.5304	3.1850	0.2872	0.0525	0.0719	0.0940	0.0272	3.7014	0.5332	0.0371	-0.0101	-0.0000	0.3254	14.6659	5.2456	0.3996	-0.1090	-0.0001
1207.5110	0.0000	-1.7156	0.0001	-1.5708	-0.0000	0.0000	0.0001	0.5564	-0.0014	-0.0002	0.0000	0.0000	0.9046	3.2726	0.2764	0.0240	0.0680	0.0816	0.0275	3.6423	0.5093	0.0354	-0.0097	-0.0000	0.3297	13.9797	5.0106	0.3814	-0.1041	-0.0001
1207.5210	-0.0000	-1.7101	0.0000	-1.5707	-0.0000	0.0000	0.0001	0.5544	-0.0014	-0.0002	0.0000	0.0000	0.6914	3.7366	0.3479	0.0532	0.0914	0.0417	0.0312	3.5501	0.4737	0.0329	-0.0090	-0.0000	0.3738	12.8862	4.6610	0.3540	-0.0966	-0.0001
1207.5310	-0.0000	-1.7046	0.0000	-1.5708	-0.0000	-0.0000	0.0001	0.5507	-0.0032	-0.0002	0.0000	0.0000	0.7145	3.1989	0.3115	0.0547	0.0546	0.0717	0.0316	3.4907	0.4497	0.0312	-0.0085	-0.0000	0.3781	12.1968	4.4244	0.3359	-0.0917	-0.0001
1207.5410	0.0000	-1.6991	0.0001	-1.5708	0.0000	-0.0000	0.0001	0.5492	-0.0012	-0.0002	0.0000	0.0000	0.7313	3.1765	0.1757	-0.0015	0.0708	0.0859	0.0319	3.4321	0.4262	0.0295	-0.0081	-0.0000	0.3822	11.5178	4.1929	0.3179	-0.0868	-0.0001
1207.5510	-0.0000	-1.6935	0.0001	-1.5708	0.0000	0.0000	-0.0001	0.5482	-0.0025	-0.0001	0.0000	0.0000	0.7294	2.9893	0.1579	-0.0083	0.1014	0.0585	0.0323	3.3735	0.4026	0.0279	-0.0076	-0.0000	0.3863	10.8384	3.9606	0.3000	-0.0819	-0.0001
1207.5630	-0.0000	-1.6870	0.0000	-1.5708	-0.0000	0.0000	0.0002	0.5440	-0.0013	-0.0002	0.0000	0.0000	0.6994	2.9557	0.0643	0.0004	0.0875	0.0682	0.0327	3.3034	0.3743	0.0259	-0.0071	-0.0000	0.3910	10.0262	3.6829	0.2786	-0.0761	-0.0001
1207.5730	0.0000	-1.6816	0.0000	-1.5708	-0.0000	-0.0000	0.0001	0.5424	-0.0018	-0.0002	0.0000	0.0000	0.7961	2.9247	0.1552	0.0056	0.0773	0.0694	0.0330	3.2455	0.3511	0.0242	-0.0066	-0.0000	0.3949	9.3555	3.4543	0.2609	-0.0712	-0.0001
1207.5830	0.0000	-1.6762	0.0000	-1.5707	0.0000	0.0000	0.0002	0.5409	-0.0024	-0.0002	0.0000	0.0000	0.7314	2.7437	0.3020	-0.0109	0.1075	0.0699	0.0333	3.1881	0.3280	0.0226	-0.0062	-0.0000	0.3987	8.6907	3.2268	0.2434	-0.0665	-0.0001
1207.5930	0.0000	-1.6708	0.0001	-1.5708	0.0000	0.0000	0.0001	0.5402	-0.0006	-0.0002	0.0000	0.0000	0.6288	2.6279	0.1013	-0.0201	0.1038	0.0661	0.0336	3.1303	0.3048	0.0210	-0.0057	-0.0000	0.4024	8.0218	2.9983	0.2256	-0.0616	-0.0001
1207.6030	-0.0000	-1.6654	0.0001	-1.5708	-0.0000	0.0000	0.0001	0.5376	-0.0003	-0.0001	0.0000	0.0000	0.6568	2.6313	0.0344	-0.0391	0.1109	0.0663	0.0339	3.0725	0.2814	0.0193	-0.0053	-0.0000	0.4061	7.3514	2.7688	0.2080	-0.0568	-0.0001
1207.6150	-0.0000	-1.6589	0.0000	-1.5707	0.0000	0.0000	0.0001	0.5339	-0.0002	-0.0002	0.0000	0.0000	0.6512	2.3915	0.0369	-0.0658	0.0842	0.0638	0.0223	3.1217	0.2948	0.0204	-0.0056	-0.0000	0.2676	7.9674	2.9000	0.2198	-0.0600	-0.0001
1207.6250	0.0000	-1.6536	0.0001	-1.5708	-0.0000	0.0000	0.0000	0.5320	-0.0002	-0.0002	0.0002	0.0000	0.6874	2.3053	0.0397	-0.0938	0.0986	0.0624	0.0378	2.9140	0.2191	0.0149	-0.0041	-0.0000	0.4524	5.4954	2.1560	0.1601	-0.0438	-0.0001
1207.6370	0.0000	-1.6472	0.0000	-1.5708	-0.0000	-0.0000	0.0001	0.5257	-0.0016	-0.0002	0.0001	0.0000	0.6457	2.6838	0.0493	-0.0714	0.1070	0.0637	0.0381	2.8454	0.1916	0.0129	-0.0035	-0.0000	0.4565	4.7031	1.8850	0.1394	-0.0381	-0.0001
1207.6470	-0.0000	-1.6420	0.0000	-1.5707	0.0000	0.0000	0.0001	0.5231	-0.0004	-0.0003	0.0001	0.0000	0.6540	2.5541	-0.0124	-0.0797	0.0975	0.0711	0.0384	2.7889	0.1691	0.0114	-0.0031	-0.0000	0.4598	4.0509	1.6636	0.1222	-0.0334	-0.0001
1207.6590	0.0000	-1.6358	0.0001	-1.5708	-0.0000	-0.0000	0.0001	0.5217	-0.0002	-0.0003	0.0000	0.0000	0.7226	2.3573	-0.1298	-0.0871	0.0936	0.1136	0.0387	2.7218	0.1420	0.0094	-0.0026	-0.0000	0.4637	3.2763	1.3972	0.1016	-0.0278	-0.0001
1207.6690	-0.0000	-1.6305	0.0001	-1.5708	0.0000	0.0000	-0.0000	0.5194	-0.0002	-0.0004	0.0000	0.0000	0.6179	2.2306	-0.1330	-0.0965	0.1158	0.0967	0.0390	2.6652	0.1193	0.0078	-0.0022	-0.0000	0.4669	2.6238	1.1741	0.0845	-0.0231	-0.0001
1207.6790	-0.0000	-1.6254	0.0001	-1.5708	0.0000	0.0000	-0.0001	0.5148	-0.0010	-0.0004	0.0000	0.0000	0.7235	2.2795	-0.1599	-0.0693	0.1099	0.0626	0.0392	2.6089	0.0968	0.0063	-0.0017	-0.0000	0.4700	1.9741	0.9521	0.0674	-0.0185	-0.0001
1207.6910	-0.0000	-1.6191	0.0000	-1.5708	-0.0000	-0.0000	-0.0001	0.5125	-0.0007	-0.0003	0.0000	0.0000	0.5928	2.1246	-0.2465	-0.0819	0.1032	0.0823	0.0395	2.5418	0.0698	0.0044	-0.0012	-0.0000	0.4736	1.1997	0.6866	0.0468	-0.0129	-0.0001
1207.7010	-0.0000	-1.6139	0.0000	-1.5708	-0.0000	-0.0000	-0.0000	0.5107	-0.0009	-0.0003	0.0000	0.0000	0.6758	2.0167	-0.2081	-0.0861	0.0828	0.0904	0.0398	2.4863	0.0477	0.0028	-0.0008	-0.0000	0.4765	0.5603	0.4691	0.0301	-0.0083	-0.0001
1207.7110	0.0000	-1.6090	0.0001	-1.5708	0.0000	0.0000	-0.0001	0.5093	-0.0006	-0.0003	0.0000	0.0000	0.6811	1.9091	-0.2360	-0.1047	0.1241	0.0860	0.0400	2.4316	0.0257	0.0012	-0.0003	-0.0000	0.4793	-0.0708	0.2527	0.0133	-0.0038	-0.0001
1207.7210	0.0000	-1.6039	0.0001	-1.5708	-0.0000	-0.0000	-0.0000	0.5090	-0.0002	-0.0003	0.0000	0.0000	0.6862	2.2265	-0.1412	-0.0779	0.0863	0.0662	0.0433	2.3477	-0.0066	-0.0011	0.0003	-0.0000	0.5188	-1.0605	-0.0654	-0.0116	0.0030	-0.0001
1207.7310	0.0000	-1.5989	0.0001	-1.5708	-0.0000	-0.0000	-0.0000	0.5028	-0.0016	-0.0009	0.0000	0.0000	0.6590	1.8673	-0.3122	-0.0696	0.1289	0.0762	0.0435	2.2928	-0.0285	-0.0026	0.0007	-0.0000	0.5215	-1.6915	-0.2800	-0.0281	0.0075	-0.0001
1207.7430	-0.0000	-1.5928	0.0001	-1.5708	-0.0000	0.0000	-0.0000	0.4992	-0.0009	-0.0011	0.0000	0.0000	0.6414	1.7692	-0.3345	-0.0902	0.0974	0.0977	0.0438	2.2274	-0.0546	-0.0044	0.0012	-0.0000	0.5246	-2.4428	-0.5368	-0.0479	0.0129	-0.0001
1207.7530	-0.0000	-1.5878	0.0001	-1.5708	-0.0000	-0.0000	-0.0000	0.4960	-0.0017	-0.0022	0.0000	0.0000	0.4802	1.8410	-0.3630	-0.0439	0.0889	0.0786	0.0440	2.1689	-0.0765	-0.0060	0.0016	-0.0000	0.5271	-3.0727	-0.7529	-0.0646	0.0175	-0.0001
1207.7630	0.0000	-1.5828	0.0000	-1.5708	0.0000	-0.0000	-0.0000	0.4941	-0.0013	-0.0023	0.0000	0.0000	0.5845	1.6159	-0.3693	-0.0238	0.1391	0.0595	0.0442	2.1114	-0.0978	-0.0075	0.0020	-0.0000	0.5296	-3.6891	-0.9625	-0.0807	0.0219	-0.0001
1207.7730	-0.0000	-1.5779	0.0000	-1.5708	-0.0000	0.0000	-0.0000	0.4927	-0.0010	-0.0015	0.0000	0.0000	0.6848	1.5943	-0.3419	-0.0006	0.1329	0.0871	0.0444	2.0539	-0.1193	-0.0090	0.0024	-0.0000	0.5319	-4.3056	-1.1735	-0.0968	0.0263	-0.0001
1207.7830	-0.0000	-1.5730	0.0001	-1.5708	-0.0000	-0.0000	-0.0000	0.4894	-0.0006	-0.0008	0.0000	0.0000	0.7415	1.6378	-0.4376	-0.0351	0.1352	0.0588	0.0446	1.9972	-0.1404	-0.0105	0.0028	-0.0000	0.5342	-4.9118	-1.3814	-0.1129	0.0307	-0.0001
1207.7950	0.0000	-1.5672	0.0001	-1.5708	-0.0000	0.0000	-0.0000	0.4858	-0.0021	-0.0003	0.0000	0.0000	0.7373	1.5632	-0.3777	0.0131	0.1271	0.0628	0.0448	1.9288	-0.1659	-0.0123	0.0033	-0.0000	0.5368	-5.6443	-1.6318	-0.1323	0.0359	-0.0001
1207.8050	0.0000	-1.5624	0.0000	-1.5708	0.0000	-0.0000	-0.0000	0.4818	-0.0012	-0.0003	0.0000	0.0000	0.6853	1.5681	-0.4888	-0.0179	0.1007	0.0887	0.0450	1.8729	-0.1864	-0.0137	0.0037	-0.0000	0.5389	-6.2414	-1.8343	-0.1478	0.0402	-0.0001
1207.8170	-0.0000	-1.5566	0.0001	-1.5708	-0.0000	0.0000	-0.0000	0.4785	-0.0016	-0.0002	0.0000	0.0000	0.6813	1.5445	-0.4875	-0.0030	0.1298	0.0865	0.0084	2.1711	-0.0849	-0.0061	0.0017	-0.0000	0.1009	-2.5950	-0.8350	-0.0655	0.0178	-0.0000
1207.8270	0.0000	-1.5518	0.0000	-1.5709	0.0000	0.0000	-0.0000	0.4786	-0.0017	-0.0002	0.0000	0.0000	0.6908	1.2152	-0.5011	0.0168	0.1285	0.0580	0.0483	1.7223	-0.2424	-0.0177	0.0048	-0.0000	0.5781	-7.9060	-2.3845	-0.1906	0.0519	-0.0001
1207.8390	-0.0000	-1.5460	0.0000	-1.5708	0.0000	0.0000	-0.0000	0.4755	-0.0008	-0.0001	0.0000	0.0000	0.6665	1.1092	-0.4740	0.0129	0.1514	0.0841	0.0485	1.6548	-0.2673	-0.0195	0.0053	-0.0000	0.5803	-8.6220	-2.6294	-0.2098	0.0571	-0.0001
1207.8490	-0.0000	-1.5413	0.0000	-1.5708	0.0000	0.0000	-0.0000	0.4727	-0.0004	-0.0001	0.0000	0.0000	0.7987	1.0703	-0.4732	0.0061	0.1516	0.0774	0.0486	1.5985	-0.2881	-0.0209	0.0057	-0.0000	0.5821	-9.2199	-2.8341	-0.2254	0.0613	-0.0001
1207.8590	-0.0000	-1.5367	0.0001	-1.5708	0.0000	-0.0000	0.0000	0.4672	-0.0004	-0.0001	0.0000	0.0000	0.7912	1.0031	-0.5314	0.0287	0.1303	0.0668	0.0488	1.5434	-0.3083	-0.0224	0.0061	-0.0000	0.5838	-9.8020	-3.0335	-0.2409	0.0656	-0.0001
1207.8710	-0.0000	-1.5311	0.0001	-1.5708	0.0000	-0.0000	0.0000	0.4632	-0.0003	-0.0001	0.0000	0.0000	0.7929	0.9926	-0.5508	0.0211	0.1319	0.0724	0.0489	1.4780	-0.3323	-0.0241	0.0066	-0.0000	0.5858	-10.4934	-3.2698	-0.2591	0.0705	-0.0001
1207.8810	0.0000	-1.5265	0.0000	-1.5708	0.0000	-0.0000	0.0000	0.4608	-0.0012	-0.0000	0.0000	0.0000	0.8171	0.9602	-0.5291	0.0403	0.1216	0.0850	0.0490	1.4236	-0.3523	-0.0255	0.0069	-0.0000	0.5873	-11.0671	-3.4659	-0.2743	0.0747	-0.0001
1207.8910	-0.0000	-1.5219	0.0001	-1.5708	-0.0000	-0.0000	0.0000	0.4590	-0.0007	0.0000	0.0000	0.0000	0.6698	0.9021	-0.6346	0.0250	0.1455	0.0804	0.0492	1.3694	-0.3721	-0.0269	0.0073	-0.0000	0.5888	-11.6399	-3.6606	-0.2891	0.0787	-0.0001
1207.9010	-0.0000	-1.5173	0.0000	-1.5709	-0.0000	0.0000	0.0000	0.4537	-0.0007	0.0000	0.0000	0.0000	0.8348	1.1096	-0.5869	0.0245	0.1774	0.0829	0.0493	1.3153	-0.3919	-0.0283	0.0077	-0.0000	0.5902	-12.2104	-3.8557	-0.3043	0.0828	-0.0001
1207.9110	-0.0000	-1.5128	0.0001	-1.5708	-0.0000	0.0000	0.0000	0.4520	-0.0003	0.0000	0.0000	0.0000	0.8081	0.8957	-0.6665	-0.0038	0.1329	0.0751	0.0494	1.2613	-0.4119	-0.0297	0.0081	-0.0000	0.5915	-12.7796	-4.0524	-0.3196	0.0870	-0.0001
1207.9210	0.0000	-1.5082	0.0000	-1.5708	0.0000	-0.0000	0.0000	0.4512	-0.0001	0.0001	0.0000	0.0000	0.7579	1.0726	-0.5644	0.0110	0.1456	0.0821	0.0522	1.1831	-0.4406	-0.0318	0.0086	-0.0000	0.6253	-13.6617	-4.3347	-0.3418	0.0930	-0.0001
1207.9330	0.0000	-1.5028	0.0000	-1.5708	0.0000	-0.0000	0.0000	0.4460	-0.0013	0.0001	0.0000	0.0000	0.7032	0.5470	-0.6708	0.0386	0.1555	0.0794	0.0523	1.1182	-0.4642	-0.0334	0.0091	-0.0000	0.6268	-14.3410	-4.5669	-0.3597	0.0979	-0.0001
1207.9430	-0.0000	-1.4983	0.0001	-1.5708	0.0000	-0.0000	0.0000	0.4406	-0.0007	0.0001	0.0000	0.0000	0.7966	0.8091	-0.7399	0.0487	0.1824	0.1044	0.0524	1.0650	-0.4836	-0.0348	0.0095	-0.0000	0.6279	-14.8975	-4.7575	-0.3744	0.1020	-0.0001
1207.9530	0.0000	-1.4939	0.0000	-1.5708	-0.0000	-0.0000	0.0000	0.4384	-0.0005	0.0001	0.0000	0.0000	0.8266	0.7043	-0.8258	0.0324	0.1699	0.0738	0.0525	1.0122	-0.5026	-0.0361	0.0098	-0.0000	0.6289	-15.4480	-4.9454	-0.3889	0.1059	-0.0001
1207.9630	-0.0000	-1.4896	0.0000	-1.5708	0.0000	0.0000	0.0000	0.4362	-0.0013	0.0001	0.0000	0.0000	0.7548	0.4858	-0.7059	0.0364	0.1695	0.0787	0.0526	0.9604	-0.5213	-0.0374	0.0102	-0.0000	0.6299	-15.9864	-5.1290	-0.4029	0.1097	-0.0001
1207.9750	-0.0000	-1.4844	0.0001	-1.5708	0.0000	0.0000	0.0000	0.4344	-0.0005	0.0001	0.0000	0.0000	0.6999	0.3281	-0.7891	0.0563	0.1643	0.0792	0.0527	0.8983	-0.5438	-0.0390	0.0106	-0.0000	0.6309	-16.6325	-5.3503	-0.4201	0.1144	-0.0001
1207.9850	-0.0000	-1.4802	0.0001	-1.5708	0.0000	0.0000	0.0000	0.4308	-0.0003	0.0001	0.0000	0.0000	0.6927	0.4273	-0.8517	0.0179	0.1688	0.0791	0.0528	0.8476	-0.5622	-0.0403	0.0110	-0.0000	0.6317	-17.1589	-5.5308	-0.4340	0.1182	-0.0001
1207.9970	-0.0000	-1.4751	0.0000	-1.5708	-0.0000	0.0000	0.0001	0.4260	-0.0003	0.0000	0.0000	0.0000	0.7404	0.4099	-0.9004	0.0435	0.1506	0.0829	0.0528	0.7863	-0.5842	-0.0419	0.0114	-0.0000	0.6326	-17.7945	-5.7477	-0.4507	0.1227	-0.0001
1208.0070	-0.0000	-1.4709	0.0001	-1.5708	-0.0000	0.0000	0.0001	0.4227	-0.0010	0.0001	0.0000	0.0000	0.7751	0.3148	-0.8616	0.0079	0.1756	0.0837	0.0529	0.7355	-0.6025	-0.0432	0.0118	-0.0000	0.6333	-18.3214	-5.9273	-0.4647	0.1266	-0.0001
1208.0170	-0.0000	-1.4666	0.0000	-1.5708	0.0000	0.0000	0.0001	0.4198	-0.0019	0.0001	0.0000	0.0000	0.7302	0.4313	-0.8378	0.0437	0.1588	0.0924	0.0304	0.9100	-0.5425	-0.0386	0.0105	-0.0000	0.3646	-16.1578	-5.3379	-0.4157	0.1133	-0.0001
1208.0290	0.0000	-1.4615	0.0000	-1.5708	0.0000	0.0000	0.0001	0.4141	-0.0034	0.0001	0.0001	0.0000	0.6601	0.4547	-0.7931	0.0080	0.1903	0.0868	0.0555	0.6008	-0.6511	-0.0466	0.0127	-0.0000	0.6647	-19.7738	-6.4060	-0.5019	0.1367	-0.0001
1208.0390	-0.0001	-1.4574	0.0000	-1.5708	0.0000	0.0000	0.0000	0.4109	-0.0004	0.0001	0.0001	0.0000	0.5417	0.3215	-0.8366	0.0292	0.1767	0.0833	0.0555	0.5508	-0.6689	-0.0479	0.0130	-0.0000	0.6652	-20.2864	-6.5815	-0.5154	0.1404	-0.0001
1208.0510	-0.0000	-1.4524	0.0001	-1.5708	0.0000	0.0000	0.0000	0.4103	-0.0003	0.0001	0.0001	0.0000	0.7507	-0.0875	-1.0186	0.0468	0.1853	0.0637	0.0556	0.4908	-0.6904	-0.0494	0.0135	-0.0000	0.6657	-20.9025	-6.7921	-0.5317	0.1448	-0.0001
1208.0610	-0.0000	-1.4484	0.0001	-1.5708	-0.0000	0.0000	0.0000	0.4076	-0.0002	0.0001	0.0000	0.0000	0.7098	-0.1088	-1.0045	0.0481	0.1942	0.0751	0.0556	0.4410	-0.7082	-0.0507	0.0138	-0.0000	0.6661	-21.4132	-6.9673	-0.5452	0.1485	-0.0001
1208.0710	-0.0000	-1.4443	0.0001	-1.5708	-0.0000	0.0000	0.0001	0.4021	-0.0002	0.0001	0.0000	0.0000	0.7140	-0.0618	-1.0603	0.0277	0.1770	0.0843	0.0556	0.3922	-0.7255	-0.0519	0.0141	-0.0000	0.6664	-21.9124	-7.1380	-0.5584	0.1521	-0.0001
1208.0830	-0.0000	-1.4396	0.0000	-1.5708	-0.0000	0.0000	0.0000	0.3974	-0.0002	0.0001	0.0000	0.0000	0.7557	0.0095	-1.0261	0.0221	0.1578	0.1039	0.0557	0.3341	-0.7461	-0.0533	0.0145	-0.0000	0.6666	-22.5056	-7.3411	-0.5740	0.1564	-0.0001
1208.0930	-0.0000	-1.4356	0.0001	-1.5708	-0.0000	0.0000	0.0000	0.3941	-0.0016	0.0001	0.0000	0.0000	0.7157	0.0634	-0.9319	0.0177	0.1579	0.0900	0.0557	0.2868	-0.7628	-0.0545	0.0148	-0.0000	0.6668	-22.9868	-7.5052	-0.5866	0.1598	-0.0001
1208.1050	-0.0000	-1.4309	0.0000	-1.5708	0.0000	0.0000	0.0000	0.3887	-0.0009	0.0000	0.0000	0.0000	0.7253	0.1231	-0.9938	0.0296	0.1926	0.0646	0.0557	0.2294	-0.7831	-0.0559	0.0152	-0.0000	0.6669	-23.5716	-7.7051	-0.6020	0.1640	-0.0001
1208.1150	0.0000	-1.4270	0.0000	-1.5708	0.0000	0.0000	0.0000	0.3875	-0.0010	0.0000	0.0000	0.0000	0.7840	-0.1009	-1.0201	0.0315	0.1856	0.0827	0.0557	0.1819	-0.7999	-0.0571	0.0156	-0.0000	0.6670	-24.0538	-7.8697	-0.6149	0.1675	-0.0001
1208.1250	0.0000	-1.4231	0.0000	-1.5708	-0.0000	0.0000	0.0000	0.3877	-0.0002	0.0000	0.0000	0.0000	0.6623	-0.3499	-1.0788	0.0180	0.1829	0.0717	0.0580	0.1136	-0.8244	-0.0589	0.0160	-0.0000	0.6945	-24.8042	-8.1107	-0.6338	0.1727	-0.0001
1208.1370	-0.0000	-1.4185	0.0001	-1.5708	0.0000	0.0000	0.0000	0.3808	-0.0001	0.0000	0.0000	0.0000	0.8308	-0.2843	-1.1188	0.0140	0.1857	0.0764	0.0580	0.0569	-0.8444	-0.0603	0.0164	-0.0000	0.6944	-25.3766	-8.3075	-0.6491	0.1768	-0.0001
1208.1470	0.0000	-1.4148	0.0001	-1.5708	0.0000	0.0000	0.0000	0.3776	-0.0001	0.0001	0.0000	0.0000	0.8602	-0.5249	-1.1908	0.0108	0.2155	0.0762	0.0580	0.0100	-0.8609	-0.0615	0.0167	-0.0000	0.6943	-25.8494	-8.4701	-0.6616	0.1802	-0.0001
1208.1590	0.0000	-1.4102	0.0001	-1.5708	-0.0000	0.0000	0.0001	0.3748	-0.0002	0.0000	0.0000	0.0000	0.7624	-0.6052	-1.2300	0.0060	0.1900	0.0677	0.0580	-0.0450	-0.8800	-0.0628	0.0171	-0.0000	0.6941	-26.4004	-8.6578	-0.6760	0.1842	-0.0001
1208.1690	-0.0000	-1.4065	0.0000	-1.5708	-0.0000	0.0000	0.0001	0.3675	-0.0013	0.0000	0.0000	-0.0001	0.7651	-0.4260	-1.1641	0.0046	0.1895	0.1073	0.0579	-0.0909	-0.8960	-0.0639	0.0174	-0.0000	0.6939	-26.8613	-8.8150	-0.6882	0.1875	-0.0001
1208.1810	0.0000	-1.4021	0.0000	-1.5708	0.0000	0.0000	0.0000	0.3643	-0.0008	0.0000	0.0000	-0.0000	0.7493	-0.4888	-1.2060	-0.0000	0.2036	0.0705	0.0579	-0.1451	-0.9148	-0.0653	0.0178	-0.0000	0.6935	-27.4025	-9.0000	-0.7025	0.1914	-0.0001
1208.1910	-0.0000	-1.3985	0.0000	-1.5708	0.0000	-0.0000	0.0000	0.3612	-0.0007	-0.0000	0.0000	-0.0000	0.6615	-0.5391	-1.1732	-0.0017	0.1793	0.0660	0.0579	-0.1902	-0.9303	-0.0664	0.0181	-0.0000	0.6932	-27.8541	-9.1530	-0.7143	0.1946	-0.0001
1208.2010	0.0000	-1.3948	0.0001	-1.5708	-0.0000	-0.0000	0.0000	0.3561	-0.0007	-0.0000	0.0000	-0.0001	0.5563	-0.4389	-1.2244	0.0170	0.1916	0.0716	0.0579	-0.2347	-0.9458	-0.0675	0.0184	-0.0000	0.6928	-28.2972	-9.3052	-0.7261	0.1978	-0.0001
1208.2130	-0.0000	-1.3906	0.0001	-1.5708	-0.0000	0.0000	0.0000	0.3560	-0.0002	-0.0000	0.0000	-0.0000	0.6988	-0.9659	-1.3131	-0.0050	0.1738	0.0720	0.0578	-0.2875	-0.9642	-0.0688	0.0187	-0.0000	0.6924	-28.8228	-9.4859	-0.7401	0.2016	-0.0001
1208.2230	-0.0000	-1.3871	0.0001	-1.5708	-0.0000	0.0000	0.0000	0.3524	-0.0001	-0.0000	0.0000	-0.0000	0.6807	-0.9100	-1.3431	0.0040	0.2116	0.0763	0.0598	-0.3500	-0.9862	-0.0703	0.0192	-0.0000	0.7167	-29.4992	-9.7027	-0.7570	0.2062	-0.0001
1208.2350	-0.0000	-1.3829	0.0001	-1.5708	0.0000	0.0000	0.0000	0.3455	-0.0003	-0.0000	0.0000	-0.0000	0.7400	-0.7930	-1.3649	-0.0205	0.1901	0.0681	0.0598	-0.4022	-1.0041	-0.0716	0.0195	-0.0000	0.7160	-30.0130	-9.8791	-0.7707	0.2100	-0.0001
1208.2450	-0.0000	-1.3795	0.0001	-1.5708	-0.0000	0.0000	0.0000	0.3443	-0.0011	-0.0000	0.0000	-0.0000	0.6135	-0.8882	-1.3342	-0.0123	0.2100	0.0942	0.0597	-0.4448	-1.0185	-0.0726	0.0198	-0.0000	0.7155	-30.4307	-10.0205	-0.7815	0.2129	-0.0001
1208.2550	0.0000	-1.3761	0.0000	-1.5708	-0.0000	0.0000	0.0000	0.3376	-0.0009	-0.0002	0.0000	-0.0000	0.7927	-0.5866	-1.2733	0.0014	0.2062	0.0818	0.0597	-0.4878	-1.0331	-0.0736	0.0201	-0.0000	0.7149	-30.8532	-10.1646	-0.7926	0.2160	-0.0001
1208.2670	-0.0000	-1.3720	0.0000	-1.5708	0.0000	-0.0000	0.0000	0.3354	-0.0011	-0.0001	0.0000	-0.0000	0.7186	-0.8571	-1.3551	-0.0161	0.2215	0.0920	0.0596	-0.5387	-1.0504	-0.0749	0.0204	-0.0000	0.7141	-31.3509	-10.3347	-0.8057	0.2195	-0.0001
1208.2770	0.0000	-1.3686	0.0000	-1.5708	-0.0000	0.0000	0.0000	0.3295	-0.0026	-0.0001	0.0000	-0.0000	0.7238	-0.7407	-1.2571	-0.0018	0.2083	0.0794	0.0596	-0.5807	-1.0647	-0.0759	0.0207	-0.0000	0.7134	-31.7610	-10.4755	-0.8165	0.2225	-0.0001
1208.2890	-0.0000	-1.3647	0.0000	-1.5708	-0.0000	-0.0000	0.0000	0.3269	-0.0004	-0.0001	0.0000	-0.0000	0.6720	-0.9079	-1.3857	-0.0269	0.1995	0.0793	0.0595	-0.6310	-1.0818	-0.0771	0.0210	-0.0000	0.7126	-32.2527	-10.6433	-0.8294	0.2260	-0.0001
1208.2990	0.0000	-1.3614	0.0000	-1.5708	0.0000	0.0000	0.0000	0.3236	-0.0007	-0.0000	0.0000	-0.0000	0.6883	-0.9074	-1.3737	-0.0093	0.2097	0.1117	0.0594	-0.6714	-1.0953	-0.0780	0.0213	-0.0000	0.7118	-32.6444	-10.7766	-0.8399	0.2288	-0.0001
1208.3110	-0.0000	-1.3575	0.0001	-1.5708	-0.0000	0.0000	0.0000	0.3193	-0.0002	-0.0000	0.0000	0.0000	0.6423	-1.1133	-1.4600	-0.0177	0.2463	0.0886	0.0594	-0.7207	-1.1121	-0.0792	0.0216	-0.0000	0.7109	-33.1228	-10.9411	-0.8525	0.2323	-0.0001
1208.3210	-0.0000	-1.3544	0.0001	-1.5708	-0.0000	-0.0000	0.0000	0.3192	-0.0001	-0.0000	0.0000	0.0000	0.6824	-0.9350	-1.2924	-0.0058	0.2296	0.0784	0.0611	-0.7774	-1.1318	-0.0806	0.0220	-0.0000	0.7321	-33.7250	-11.1352	-0.8679	0.2365	-0.0001
1208.3330	0.0000	-1.3506	0.0000	-1.5708	-0.0000	-0.0000	0.0000	0.3098	-0.0020	-0.0000	0.0000	0.0000	0.7130	-1.1548	-1.3707	-0.0023	0.2112	0.0858	0.0610	-0.8252	-1.1476	-0.0817	0.0223	-0.0000	0.7310	-34.1832	-11.2908	-0.8798	0.2397	-0.0001
1208.3430	0.0000	-1.3475	0.0001	-1.5708	0.0000	0.0000	0.0000	0.3093	-0.0007	-0.0001	0.0000	0.0000	0.6984	-1.3350	-1.4903	-0.0266	0.1978	0.1190	0.0610	-0.8644	-1.1606	-0.0827	0.0225	-0.0000	0.7301	-34.5572	-11.4187	-0.8897	0.2424	-0.0001
1208.3550	0.0000	-1.3439	0.0001	-1.5708	-0.0000	0.0000	0.0000	0.3023	-0.0017	-0.0000	0.0000	0.0000	0.7696	-1.0549	-1.3524	-0.0466	0.2173	0.0821	0.0609	-0.9112	-1.1760	-0.0837	0.0228	-0.0000	0.7290	-35.0023	-11.5701	-0.9013	0.2456	-0.0001
1208.3650	0.0000	-1.3409	0.0000	-1.5708	0.0000	0.0000	0.0000	0.3008	-0.0004	-0.0000	0.0000	0.0000	0.8019	-1.4577	-1.5082	-0.0328	0.2224	0.0900	0.0608	-0.9499	-1.1888	-0.0846	0.0231	-0.0000	0.7281	-35.3701	-11.6959	-0.9111	0.2482	-0.0001
1208.3750	0.0000	-1.3379	0.0000	-1.5708	0.0000	-0.0000	0.0000	0.2955	-0.0009	-0.0000	0.0000	0.0000	0.7654	-1.2139	-1.4800	-0.0249	0.2010	0.0959	0.0607	-0.9880	-1.2014	-0.0855	0.0233	-0.0000	0.7271	-35.7313	-11.8200	-0.9206	0.2509	-0.0001
1208.3870	-0.0000	-1.3344	0.0001	-1.5708	-0.0000	0.0000	0.0000	0.2928	-0.0004	-0.0000	0.0000	0.0000	0.6422	-1.4820	-1.4940	-0.0357	0.2524	0.0945	0.0606	-1.0335	-1.2162	-0.0866	0.0236	-0.0000	0.7260	-36.1606	-11.9655	-0.9318	0.2539	-0.0001
1208.3970	0.0000	-1.3315	0.0001	-1.5708	-0.0000	0.0000	0.0000	0.2878	-0.0002	-0.0000	0.0000	0.0000	0.7843	-1.2804	-1.5839	-0.0662	0.2147	0.0645	0.0605	-1.0708	-1.2286	-0.0875	0.0238	-0.0000	0.7250	-36.5120	-12.0873	-0.9413	0.2565	-0.0001
1208.4090	-0.0000	-1.3281	0.0001	-1.5708	0.0000	-0.0000	0.0000	0.2851	-0.0001	-0.0000	0.0000	0.0000	0.7017	-1.7232	-1.6151	-0.0423	0.2543	0.0831	0.0604	-1.1151	-1.2429	-0.0885	0.0241	-0.0000	0.7237	-36.9282	-12.2288	-0.9521	0.2594	-0.0001
1208.4190	0.0000	-1.3253	0.0001	-1.5708	0.0000	0.0000	0.0000	0.2795	-0.0001	-0.0000	0.0000	0.0000	0.6730	-1.5120	-1.6656	-0.0356	0.2143	0.1112	0.0163	-0.6997	-1.0983	-0.0777	0.0212	-0.0000	0.1950	-31.8719	-10.8058	-0.8358	0.2279	-0.0000
1208.4290	0.0000	-1.3224	0.0001	-1.5708	-0.0000	-0.0000	0.0001	0.2779	-0.0013	-0.0000	0.0000	0.0000	0.8673	-1.9185	-1.6716	-0.0423	0.2349	0.1134	0.0618	-1.2034	-1.2724	-0.0906	0.0247	-0.0000	0.7407	-37.8056	-12.5188	-0.9748	0.2656	-0.0001
1208.4410	0.0000	-1.3191	0.0000	-1.5708	-0.0000	0.0000	0.0001	0.2688	-0.0009	-0.0000	0.0000	0.0000	0.7485	-1.3284	-1.5877	-0.0627	0.2251	0.0952	0.0617	-1.2464	-1.2861	-0.0915	0.0249	-0.0000	0.7394	-38.2035	-12.6536	-0.9852	0.2685	-0.0001
1208.4510	-0.0000	-1.3165	0.0001	-1.5708	-0.0000	-0.0000	0.0001	0.2687	-0.0006	-0.0000	0.0000	0.0000	0.7841	-1.6582	-1.6127	-0.0144	0.2376	0.1003	0.0616	-1.2821	-1.2976	-0.0923	0.0252	-0.0000	0.7383	-38.5322	-12.7666	-0.9939	0.2708	-0.0001
1208.4630	0.0000	-1.3133	0.0000	-1.5708	0.0000	0.0000	0.0001	0.2628	-0.0013	-0.0000	0.0000	0.0000	0.6292	-1.4183	-1.5954	-0.0387	0.2376	0.0924	0.0615	-1.3237	-1.3107	-0.0933	0.0254	-0.0000	0.7369	-38.9132	-12.8959	-1.0039	0.2736	-0.0001
1208.4730	0.0001	-1.3106	0.0000	-1.5708	-0.0000	-0.0000	0.0001	0.2620	-0.0005	-0.0000	0.0000	0.0000	0.7208	-1.7332	-1.6662	-0.0554	0.2294	0.0908	0.0614	-1.3585	-1.3218	-0.0941	0.0256	-0.0000	0.7358	-39.2311	-13.0045	-1.0123	0.2759	-0.0001
1208.4850	0.0000	-1.3075	0.0000	-1.5708	0.0000	-0.0000	0.0001	0.2548	-0.0004	-0.0000	0.0000	0.0000	0.6683	-1.6587	-1.7053	-0.0423	0.2181	0.0816	0.0613	-1.3999	-1.3350	-0.0950	0.0259	-0.0000	0.7344	-39.6084	-13.1342	-1.0222	0.2786	-0.0001
1208.4950	0.0000	-1.3050	0.0000	-1.5708	-0.0000	-0.0000	0.0001	0.2534	-0.0003	-0.0000	0.0000	0.0000	0.5006	-1.8978	-1.7289	-0.0343	0.2305	0.0740	0.0612	-1.4337	-1.3456	-0.0957	0.0261	-0.0000	0.7333	-39.9156	-13.2392	-1.0304	0.2808	-0.0001
1208.5050	0.0000	-1.3025	0.0000	-1.5708	-0.0000	0.0000	0.0001	0.2469	-0.0002	-0.0000	0.0000	0.0000	0.5796	-1.7429	-1.7595	-0.0464	0.2249	0.0925	0.0611	-1.4670	-1.3561	-0.0965	0.0263	-0.0000	0.7321	-40.2163	-13.3423	-1.0383	0.2830	-0.0001
1208.5170	-0.0000	-1.2995	0.0000	-1.5708	0.0000	-0.0000	0.0001	0.2425	-0.0002	-0.0000	0.0000	0.0000	0.6709	-1.7958	-1.7808	-0.0903	0.2163	0.0913	0.0610	-1.5072	-1.3688	-0.0974	0.0265	-0.0000	0.7307	-40.5789	-13.4673	-1.0480	0.2856	-0.0001
1208.5270	-0.0000	-1.2971	0.0001	-1.5708	-0.0000	-0.0000	0.0001	0.2409	-0.0002	-0.0001	0.0000	0.0000	0.6800	-2.2546	-1.8342	-0.0742	0.2517	0.1048	0.0623	-1.5520	-1.3835	-0.0984	0.0268	-0.0000	0.7457	-41.0287	-13.6113	-1.0593	0.2887	-0.0001
1208.5390	0.0000	-1.2943	0.0001	-1.5708	-0.0000	0.0000	0.0000	0.2337	-0.0002	-0.0001	0.0000	0.0000	0.4842	-1.8191	-1.8445	-0.0815	0.2385	0.0756	0.0621	-1.5906	-1.3954	-0.0993	0.0270	-0.0000	0.7443	-41.3709	-13.7289	-1.0683	0.2911	-0.0001
1208.5490	-0.0000	-1.2920	0.0001	-1.5708	0.0000	-0.0000	-0.0000	0.2331	-0.0003	-0.0000	0.0000	0.0000	0.5965	-2.2662	-1.8519	-0.0584	0.2119	0.0933	0.0621	-1.6218	-1.4048	-0.0999	0.0272	-0.0000	0.7431	-41.6435	-13.8216	-1.0756	0.2931	-0.0001
1208.5590	0.0000	-1.2898	0.0001	-1.5708	-0.0000	-0.0000	-0.0000	0.2243	-0.0012	-0.0001	0.0000	0.0000	0.7427	-1.6617	-1.7998	-0.0630	0.2094	0.1304	0.0620	-1.6531	-1.4143	-0.1006	0.0274	-0.0000	0.7419	-41.9174	-13.9148	-1.0827	0.2950	-0.0001
1208.5690	0.0000	-1.2875	0.0000	-1.5708	0.0000	0.0000	0.0000	0.2211	-0.0007	-0.0001	0.0000	0.0000	0.5893	-1.7285	-1.8520	-0.0757	0.2513	0.0817	0.0619	-1.6834	-1.4234	-0.1012	0.0276	-0.0000	0.7407	-42.1805	-14.0044	-1.0896	0.2969	-0.0001
1208.5810	-0.0000	-1.2849	0.0000	-1.5708	0.0000	0.0000	0.0000	0.2183	-0.0004	-0.0001	0.0000	0.0000	0.6591	-2.0789	-1.8846	-0.0779	0.2645	0.0956	0.0617	-1.7201	-1.4345	-0.1020	0.0278	-0.0000	0.7393	-42.4995	-14.1135	-1.0981	0.2992	-0.0001
1208.5910	-0.0000	-1.2827	0.0000	-1.5708	0.0000	-0.0000	0.0001	0.2133	-0.0008	-0.0001	0.0000	0.0000	0.6150	-1.8849	-1.8805	-0.0793	0.2589	0.0975	0.0616	-1.7506	-1.4437	-0.1027	0.0280	-0.0000	0.7381	-42.7633	-14.2040	-1.1050	0.3011	-0.0001
1208.6010	-0.0000	-1.2806	0.0001	-1.5708	0.0000	0.0000	0.0002	0.2117	-0.0005	-0.0001	0.0000	0.0000	0.5676	-2.0671	-1.8934	-0.0890	0.2398	0.0800	0.0615	-1.7807	-1.4527	-0.1033	0.0282	-0.0000	0.7369	-43.0231	-14.2928	-1.1119	0.3030	-0.0001
1208.6110	0.0000	-1.2784	0.0000	-1.5708	-0.0000	-0.0000	0.0002	0.2067	-0.0004	-0.0001	0.0000	0.0000	0.5975	-2.1967	-1.9497	-0.0907	0.2385	0.1064	0.0614	-1.8101	-1.4615	-0.1039	0.0283	-0.0000	0.7358	-43.2746	-14.3788	-1.1185	0.3048	-0.0001
1208.6210	0.0000	-1.2764	0.0001	-1.5708	0.0000	-0.0000	-0.0001	0.2029	-0.0010	-0.0000	0.0000	0.0000	0.5218	-1.6752	-1.8042	-0.0720	0.2296	0.0641	0.0624	-1.8492	-1.4738	-0.1048	0.0286	-0.0000	0.7478	-43.6536	-14.5003	-1.1280	0.3074	-0.0001
1208.6310	-0.0000	-1.2744	0.0000	-1.5708	0.0000	0.0000	-0.0000	0.1992	-0.0007	-0.0001	0.0000	0.0000	0.5380	-2.1168	-1.9539	-0.1038	0.2204	0.1082	0.0623	-1.8779	-1.4822	-0.1054	0.0287	-0.0000	0.7466	-43.8941	-14.5826	-1.1345	0.3092	-0.0001
1208.6410	0.0000	-1.2724	0.0000	-1.5708	-0.0000	-0.0000	-0.0000	0.1942	-0.0013	-0.0001	0.0000	0.0000	0.5446	-2.2534	-1.9562	-0.1087	0.2681	0.0877	0.0622	-1.9063	-1.4904	-0.1060	0.0289	-0.0000	0.7455	-44.1326	-14.6637	-1.1407	0.3108	-0.0001
1208.6530	-0.0000	-1.2701	0.0000	-1.5708	-0.0000	-0.0000	-0.0000	0.1878	-0.0016	-0.0001	0.0000	0.0000	0.5663	-2.0364	-1.7985	-0.1198	0.2582	0.0873	0.0621	-1.9393	-1.4998	-0.1066	0.0291	-0.0000	0.7441	-44.4053	-14.7563	-1.1478	0.3128	-0.0001
1208.6630	-0.0000	-1.2683	0.0000	-1.5708	-0.0000	0.0000	-0.0000	0.1871	-0.0010	-0.0001	0.0000	0.0000	0.6009	-2.2554	-1.8612	-0.0833	0.2356	0.0745	0.0620	-1.9663	-1.5075	-0.1072	0.0292	-0.0000	0.7429	-44.6254	-14.8319	-1.1537	0.3144	-0.0001
1208.6730	0.0000	-1.2665	-0.0000	-1.5708	-0.0000	0.0000	-0.0000	0.1838	-0.0020	-0.0001	0.0000	0.0000	0.4647	-2.5482	-1.7929	-0.0945	0.2532	0.1078	0.0619	-1.9930	-1.5149	-0.1077	0.0294	-0.0000	0.7418	-44.8430	-14.9046	-1.1593	0.3159	-0.0001
1208.6830	0.0000	-1.2647	0.0000	-1.5708	-0.0000	0.0000	-0.0000	0.1767	-0.0011	-0.0001	0.0000	0.0000	0.5115	-2.1939	-1.8101	-0.0841	0.2703	0.0858	0.0618	-2.0191	-1.5224	-0.1082	0.0295	-0.0000	0.7407	-45.0531	-14.9778	-1.1649	0.3175	-0.0001
1208.6950	-0.0000	-1.2626	0.0000	-1.5708	-0.0000	-0.0000	-0.0000	0.1738	-0.0006	-0.0001	0.0000	0.0000	0.5141	-2.2413	-1.8635	-0.1029	0.2499	0.0705	0.0617	-2.0503	-1.5311	-0.1088	0.0297	-0.0000	0.7394	-45.3036	-15.0634	-1.1715	0.3193	-0.0001
1208.7050	0.0000	-1.2609	0.0000	-1.5708	0.0000	-0.0000	-0.0000	0.1733	-0.0012	-0.0001	0.0000	0.0000	0.6066	-2.6139	-1.8243	-0.1135	0.2672	0.0970	0.0616	-2.0755	-1.5380	-0.1093	0.0298	-0.0000	0.7383	-45.5039	-15.1315	-1.1767	0.3207	-0.0001
1208.7150	0.0000	-1.2593	-0.0001	-1.5708	0.0000	-0.0000	-0.0000	0.1631	-0.0007	-0.0001	0.0000	0.0000	0.5386	-2.1986	-1.8553	-0.1057	0.2306	0.0793	0.0616	-2.1006	-1.5448	-0.1098	0.0299	-0.0000	0.7372	-45.7019	-15.1986	-1.1819	0.3221	-0.0001
1208.7270	-0.0000	-1.2573	-0.0001	-1.5708	-0.0000	-0.0000	-0.0000	0.1599	-0.0002	-0.0001	0.0000	0.0000	0.5122	-2.2339	-1.8370	-0.0813	0.2699	0.0784	0.0623	-2.1389	-1.5562	-0.1106	0.0302	-0.0000	0.7462	-46.0451	-15.3107	-1.1908	0.3245	-0.0001
1208.7370	-0.0000	-1.2557	-0.0000	-1.5707	-0.0000	0.0000	-0.0000	0.1612	-0.0002	-0.0001	0.0000	0.0000	0.5843	-2.6079	-1.8796	-0.1164	0.2494	0.0803	0.0622	-2.1628	-1.5625	-0.1111	0.0303	-0.0000	0.7451	-46.2277	-15.3723	-1.1955	0.3258	-0.0001
1208.7490	0.0000	-1.2538	-0.0000	-1.5708	-0.0000	-0.0000	-0.0000	0.1510	-0.0002	-0.0001	0.0000	0.0000	0.4533	-2.3549	-1.9072	-0.1157	0.2450	0.0713	0.0621	-2.1922	-1.5704	-0.1116	0.0304	-0.0000	0.7439	-46.4553	-15.4502	-1.2015	0.3274	-0.0001
1208.7590	-0.0000	-1.2523	-0.0000	-1.5708	-0.0000	-0.0000	-0.0001	0.1474	-0.0002	-0.0001	0.0000	0.0000	0.5423	-2.2840	-1.8682	-0.0964	0.2511	0.0632	0.0620	-2.2158	-1.5767	-0.1121	0.0305	-0.0000	0.7429	-46.6338	-15.5122	-1.2063	0.3287	-0.0001
1208.7690	0.0000	-1.2509	-0.0000	-1.5708	-0.0000	-0.0000	-0.0001	0.1428	-0.0001	-0.0000	0.0000	0.0000	0.5205	-2.3689	-1.8826	-0.1065	0.2488	0.0845	0.0619	-2.2388	-1.5825	-0.1125	0.0307	-0.0000	0.7419	-46.8060	-15.5697	-1.2107	0.3299	-0.0001
1208.7810	-0.0000	-1.2492	-0.0000	-1.5708	-0.0000	-0.0000	-0.0000	0.1407	-0.0001	-0.0000	0.0000	0.0000	0.4910	-2.5655	-1.8970	-0.1232	0.2456	0.0997	0.0618	-2.2660	-1.5896	-0.1130	0.0308	-0.0000	0.7407	-47.0063	-15.6398	-1.2161	0.3314	-0.0001
1208.7910	0.0000	-1.2478	-0.0000	-1.5708	-0.0000	0.0000	-0.0000	0.1350	-0.0001	-0.0000	0.0000	0.0000	0.3997	-2.6150	-1.8898	-0.1154	0.2401	0.0962	0.0618	-2.2892	-1.5955	-0.1134	0.0309	-0.0000	0.7397	-47.1803	-15.6979	-1.2205	0.3326	-0.0001
1208.8030	0.0000	-1.2462	-0.0000	-1.5708	0.0000	0.0000	-0.0001	0.1291	-0.0001	0.0000	0.0000	0.0000	0.4235	-2.4457	-1.8374	-0.0986	0.2601	0.0849	0.0617	-2.3152	-1.6021	-0.1139	0.0310	-0.0000	0.7386	-47.3674	-15.7626	-1.2255	0.3340	-0.0001
1208.8130	-0.0000	-1.2449	-0.0000	-1.5708	-0.0000	0.0000	-0.0000	0.1256	-0.0000	0.0000	0.0000	0.0000	0.3860	-2.4846	-1.9155	-0.1051	0.2693	0.0820	0.0616	-2.3364	-1.6073	-0.1142	0.0311	-0.0000	0.7377	-47.5176	-15.8133	-1.2295	0.3351	-0.0001
1208.8230	0.0000	-1.2436	0.0000	-1.5708	0.0000	-0.0000	-0.0000	0.1236	-0.0000	0.0000	0.0000	0.0000	0.4040	-2.6331	-1.9342	-0.1198	0.2824	0.0679	0.0621	-2.3641	-1.6151	-0.1148	0.0313	-0.0000	0.7441	-47.7512	-15.8901	-1.2355	0.3367	-0.0001
1208.8330	0.0000	-1.2423	-0.0000	-1.5708	-0.0000	-0.0000	-0.0000	0.1210	-0.0000	0.0000	0.0000	0.0000	0.3941	-3.1559	-1.9586	-0.1199	0.2721	0.1010	0.0621	-2.3851	-1.6203	-0.1152	0.0314	-0.0000	0.7433	-47.8986	-15.9412	-1.2395	0.3378	-0.0001
1208.8430	-0.0000	-1.2412	-0.0000	-1.5708	-0.0000	-0.0000	-0.0000	0.1116	-0.0000	0.0000	0.0000	0.0000	0.3919	-2.6917	-1.9599	-0.1335	0.2757	0.1084	0.0620	-2.4049	-1.6247	-0.1155	0.0315	-0.0000	0.7424	-48.0306	-15.9843	-1.2427	0.3387	-0.0001
1208.8530	0.0000	-1.2401	0.0000	-1.5708	-0.0000	-0.0000	-0.0000	0.1084	-0.0000	-0.0000	0.0000	0.0000	0.4872	-2.8053	-1.9384	-0.1365	0.2473	0.0891	0.0619	-2.4251	-1.6296	-0.1158	0.0316	-0.0000	0.7416	-48.1679	-16.0326	-1.2465	0.3397	-0.0001
1208.8650	-0.0000	-1.2388	-0.0000	-1.5708	-0.0000	-0.0001	-0.0000	0.1030	-0.0000	-0.0000	0.0000	0.0000	0.3794	-2.6950	-1.9690	-0.1376	0.2526	0.0842	0.0618	-2.4480	-1.6346	-0.1162	0.0317	-0.0000	0.7407	-48.3161	-16.0826	-1.2503	0.3407	-0.0001
1208.8750	-0.0000	-1.2378	0.0000	-1.5708	-0.0000	-0.0000	-0.0000	0.0999	-0.0000	-0.0000	0.0000	0.0000	0.4695	-2.7580	-1.9322	-0.1704	0.2662	0.1005	0.0618	-2.4671	-1.6390	-0.1165	0.0317	-0.0000	0.7399	-48.4395	-16.1258	-1.2537	0.3417	-0.0001
1208.8850	0.0000	-1.2368	0.0000	-1.5708	0.0000	-0.0000	-0.0000	0.0989	-0.0000	-0.0000	0.0000	0.0000	0.5255	-3.1335	-1.9509	-0.1515	0.2826	0.1242	0.0617	-2.4854	-1.6430	-0.1168	0.0318	-0.0000	0.7392	-48.5542	-16.1643	-1.2567	0.3425	-0.0001
1208.8950	0.0000	-1.2359	-0.0000	-1.5708	0.0000	-0.0000	-0.0000	0.0919	-0.0000	-0.0000	0.0000	0.0000	0.5010	-2.9159	-1.9350	-0.1006	0.2770	0.1094	0.0617	-2.5030	-1.6467	-0.1170	0.0319	-0.0000	0.7385	-48.6601	-16.2008	-1.2594	0.3432	-0.0001
1208.9070	-0.0000	-1.2349	-0.0000	-1.5708	-0.0000	0.0000	-0.0000	0.0831	-0.0000	0.0000	0.0000	0.0000	0.3863	-2.4592	-1.9029	-0.1367	0.2809	0.0856	0.0616	-2.5238	-1.6509	-0.1173	0.0320	-0.0000	0.7377	-48.7836	-16.2422	-1.2628	0.3441	-0.0001
1208.9170	-0.0000	-1.2341	0.0000	-1.5708	-0.0000	0.0000	-0.0000	0.0812	-0.0000	0.0000	0.0000	0.0000	0.3963	-2.4727	-1.9642	-0.1489	0.2759	0.1072	0.0615	-2.5404	-1.6542	-0.1175	0.0320	-0.0000	0.7370	-48.8777	-16.2746	-1.2651	0.3448	-0.0001
1208.9290	-0.0000	-1.2332	0.0000	-1.5708	-0.0000	0.0000	-0.0000	0.0790	-0.0001	0.0000	0.0000	0.0000	0.4070	-2.7105	-1.9650	-0.1356	0.2450	0.1130	0.0618	-2.5639	-1.6595	-0.1179	0.0321	-0.0000	0.7407	-49.0375	-16.3267	-1.2693	0.3459	-0.0001
1208.9390	0.0000	-1.2324	0.0000	-1.5708	-0.0000	0.0000	-0.0000	0.0738	-0.0001	0.0000	0.0000	0.0000	0.4440	-2.6360	-1.9609	-0.1457	0.2869	0.1103	0.0618	-2.5800	-1.6624	-0.1181	0.0322	-0.0000	0.7401	-49.1240	-16.3559	-1.2715	0.3465	-0.0001
1208.9510	-0.0000	-1.2316	-0.0000	-1.5708	0.0000	-0.0000	-0.0000	0.0704	-0.0001	-0.0001	0.0000	0.0000	0.3702	-2.5852	-1.9640	-0.1234	0.2870	0.0888	0.0617	-2.5988	-1.6659	-0.1184	0.0323	-0.0000	0.7395	-49.2225	-16.3898	-1.2740	0.3472	-0.0001
1208.9610	-0.0000	-1.2309	-0.0000	-1.5708	0.0000	0.0000	-0.0000	0.0690	-0.0001	-0.0001	0.0000	0.0000	0.3657	-2.9821	-1.9631	-0.1503	0.2707	0.0703	0.0617	-2.6146	-1.6687	-0.1186	0.0323	-0.0000	0.7389	-49.3062	-16.4179	-1.2763	0.3478	-0.0001
1208.9710	0.0000	-1.2302	-0.0000	-1.5708	-0.0000	-0.0000	-0.0000	0.0637	-0.0007	-0.0001	0.0000	0.0000	0.3575	-2.9790	-1.9180	-0.1309	0.2636	0.1039	0.0617	-2.6297	-1.6713	-0.1188	0.0324	-0.0000	0.7384	-49.3818	-16.4431	-1.2783	0.3484	-0.0001
1208.9830	-0.0000	-1.2295	-0.0000	-1.5708	0.0000	0.0000	-0.0000	0.0555	-0.0003	-0.0001	0.0000	0.0000	0.4422	-2.7402	-1.9524	-0.1508	0.2767	0.1194	0.0616	-2.6477	-1.6745	-0.1190	0.0324	-0.0000	0.7379	-49.4704	-16.4746	-1.2806	0.3490	-0.0001
1208.9930	-0.0000	-1.2290	0.0000	-1.5708	0.0000	0.0000	-0.0000	0.0515	-0.0002	-0.0001	0.0000	0.0000	0.4116	-2.6562	-2.0015	-0.1374	0.2811	0.0961	0.0616	-2.6622	-1.6770	-0.1192	0.0325	-0.0000	0.7375	-49.5386	-16.4996	-1.2826	0.3495	-0.0001
1209.0030	-0.0000	-1.2285	0.0000	-1.5708	0.0000	0.0000	-0.0000	0.0491	-0.0001	-0.0001	0.0000	0.0000	0.4574	-2.7824	-1.9749	-0.1417	0.2936	0.0982	0.0615	-2.6756	-1.6788	-0.1193	0.0325	-0.0000	0.7371	-49.5945	-16.5174	-1.2840	0.3499	-0.0001
1209.0130	0.0000	-1.2280	0.0000	-1.5708	-0.0000	-0.0000	-0.0000	0.0462	-0.0001	-0.0001	0.0000	0.0000	0.4489	-3.0039	-1.9721	-0.1309	0.3063	0.0876	0.0615	-2.6891	-1.6808	-0.1194	0.0325	-0.0000	0.7367	-49.6506	-16.5369	-1.2855	0.3503	-0.0001
1209.0230	-0.0000	-1.2276	-0.0000	-1.5708	0.0000	0.0000	-0.0000	0.0417	-0.0001	-0.0001	0.0000	0.0000	0.5034	-3.0348	-1.9728	-0.1481	0.3054	0.0745	0.0616	-2.7033	-1.6830	-0.1196	0.0326	-0.0000	0.7378	-49.7176	-16.5588	-1.2871	0.3508	-0.0001
1209.0330	-0.0000	-1.2272	0.0000	-1.5708	-0.0000	-0.0000	-0.0000	0.0368	-0.0001	-0.0000	0.0000	0.0000	0.3871	-3.0557	-1.9880	-0.1273	0.2788	0.0993	0.0616	-2.7163	-1.6849	-0.1197	0.0326	-0.0000	0.7375	-49.7676	-16.5767	-1.2886	0.3512	-0.0001
1209.0450	-0.0000	-1.2268	0.0000	-1.5708	-0.0000	-0.0000	-0.0000	0.0304	-0.0001	-0.0000	0.0000	0.0000	0.3369	-2.9399	-1.9892	-0.1734	0.2767	0.0952	0.0616	-2.7304	-1.6862	-0.1198	0.0327	-0.0000	0.7372	-49.8093	-16.5899	-1.2896	0.3515	-0.0001
1209.0550	0.0000	-1.2265	0.0000	-1.5708	0.0000	0.0000	-0.0000	0.0266	-0.0001	-0.0000	0.0000	0.0000	0.4327	-2.7713	-1.9674	-0.1602	0.2644	0.0871	0.0615	-2.7422	-1.6875	-0.1199	0.0327	-0.0000	0.7370	-49.8455	-16.6023	-1.2906	0.3517	-0.0001
1209.0650	-0.0000	-1.2263	0.0000	-1.5708	0.0000	0.0000	-0.0000	0.0224	-0.0000	-0.0000	0.0000	0.0000	0.4470	-2.8065	-1.9905	-0.1329	0.2873	0.0953	0.0615	-2.7534	-1.6884	-0.1200	0.0327	-0.0000	0.7368	-49.8728	-16.6114	-1.2913	0.3519	-0.0001
1209.0750	0.0000	-1.2261	0.0000	-1.5708	0.0000	0.0000	-0.0000	0.0196	-0.0000	0.0000	0.0000	0.0000	0.3861	-2.9153	-2.0594	-0.1440	0.2613	0.0831	0.0615	-2.7637	-1.6891	-0.1200	0.0327	-0.0000	0.7367	-49.8914	-16.6180	-1.2917	0.3520	-0.0001
1209.0870	0.0000	-1.2259	-0.0000	-1.5708	-0.0000	0.0000	-0.0000	0.0148	-0.0000	0.0000	0.0000	0.0000	0.4153	-2.8926	-2.0367	-0.1539	0.2908	0.0823	0.0615	-2.7768	-1.6901	-0.1201	0.0327	-0.0000	0.7365	-49.9205	-16.6279	-1.2925	0.3522	-0.0001
1209.0970	-0.0000	-1.2258	-0.0000	-1.5708	0.0000	-0.0000	-0.0000	0.0099	-0.0001	0.0000	0.0000	0.0000	0.4744	-2.9565	-1.9921	-0.1477	0.2909	0.0941	0.0615	-2.9273	-1.6904	-0.1201	0.0327	-0.0000	0.7364	-49.9323	-16.6316	-1.2927	0.3523	-0.0001
1209.1090	-0.0000	-1.2257	0.0000	-1.5708	-0.0000	0.0000	-0.0000	0.0024	-0.0000	-0.0000	0.0000	0.0000	0.4511	-3.3434	-1.9568	-0.1467	0.2775	0.0908	0.0615	-3.6150	-1.6908	-0.1201	0.0327	-0.0000	0.7363	-49.9422	-16.6353	-1.2930	0.3524	-0.0001
1209.1190	0.0000	-1.2258	-0.0000	-1.5708	0.0000	-0.0000	-0.0000	-0.0025	-0.0000	-0.0001	0.0000	0.0000	0.4433	-3.6468	-1.9741	-0.1374	0.2903	0.1111	0.0594	-4.1624	-1.6834	-0.1196	0.0326	-0.0000	0.7119	-49.6839	-16.5618	-1.2871	0.3508	-0.0001
1209.1310	-0.0000	-1.2258	0.0000	-1.5708	0.0000	-0.0000	-0.0000	-0.0059	-0.0000	-0.0000	0.0000	0.0000	0.4535	-4.5378	-1.9539	-0.1586	0.3061	0.1185	0.0614	-4.8849	-1.6901	-0.1201	0.0327	-0.0000	0.7349	-49.9189	-16.6279	-1.2924	0.3522	-0.0001
1209.1410	-0.0000	-1.2259	0.0000	-1.5708	0.0000	-0.0000	-0.0000	-0.0115	-0.0000	-0.0000	0.0000	0.0000	0.4172	-4.7212	-1.9669	-0.1547	0.2926	0.1001	0.0614	-5.4699	-1.6898	-0.1201	0.0327	-0.0000	0.7350	-49.9097	-16.6254	-1.2923	0.3522	-0.0001
1209.1510	0.0000	-1.2261	-0.0000	-1.5708	-0.0000	-0.0000	-0.0000	-0.0163	-0.0000	-0.0000	0.0000	0.0000	0.4051	-4.6935	-2.0012	-0.1551	0.2783	0.1365	0.0614	-5.5933	-1.6893	-0.1200	0.0327	-0.0000	0.7351	-49.8960	-16.6201	-1.2919	0.3521	-0.0001
1209.1610	-0.0000	-1.2262	0.0000	-1.5708	-0.0000	-0.0000	-0.0000	-0.0177	-0.0000	-0.0000	0.0000	0.0000	0.3659	-4.8394	-1.9898	-0.1553	0.2743	0.0979	0.0614	-5.5996	-1.6886	-0.1200	0.0327	-0.0000	0.7352	-49.8767	-16.6139	-1.2915	0.3520	-0.0001
1209.1710	-0.0000	-1.2264	0.0000	-1.5708	-0.0000	-0.0000	-0.0000	-0.0210	-0.0000	0.0000	0.0000	0.0000	0.4461	-4.8435	-2.0064	-0.1548	0.2769	0.0887	0.0614	-5.6055	-1.6878	-0.1199	0.0327	-0.0000	0.7353	-49.8521	-16.6051	-1.2907	0.3518	-0.0001
1209.1830	-0.0000	-1.2267	-0.0000	-1.5708	-0.0000	0.0000	-0.0000	-0.0245	-0.0000	0.0000	0.0000	0.0000	0.4378	-4.8846	-1.9791	-0.1568	0.2929	0.0849	0.0614	-5.6125	-1.6869	-0.1199	0.0327	-0.0000	0.7356	-49.8220	-16.5964	-1.2900	0.3516	-0.0001
1209.1930	0.0000	-1.2269	0.0000	-1.5708	0.0000	0.0000	-0.0000	-0.0275	-0.0000	0.0000	0.0000	0.0000	0.4567	-5.0403	-1.9741	-0.1765	0.3114	0.1216	0.0614	-5.6178	-1.6856	-0.1198	0.0326	-0.0000	0.7358	-49.7893	-16.5840	-1.2892	0.3513	-0.0001
1209.2030	0.0000	-1.2272	-0.0000	-1.5708	0.0000	-0.0000	-0.0000	-0.0304	-0.0000	0.0000	0.0000	0.0000	0.4197	-5.2489	-2.0328	-0.2010	0.2712	0.1050	0.0615	-5.6226	-1.6843	-0.1197	0.0326	-0.0000	0.7360	-49.7520	-16.5709	-1.2881	0.3510	-0.0001
1209.2130	-0.0000	-1.2276	-0.0000	-1.5708	-0.0000	-0.0000	-0.0000	-0.0344	-0.0000	-0.0000	0.0000	0.0000	0.3962	-5.4059	-1.9883	-0.1434	0.2865	0.1289	0.0615	-5.6279	-1.6832	-0.1196	0.0326	-0.0000	0.7363	-49.7203	-16.5606	-1.2872	0.3508	-0.0001
1209.2230	-0.0000	-1.2280	0.0000	-1.5708	0.0000	-0.0000	-0.0000	-0.0400	-0.0000	0.0001	0.0000	0.0000	0.4465	-5.3943	-1.9839	-0.1637	0.2772	0.1256	0.0611	-5.6283	-1.6803	-0.1194	0.0325	-0.0000	0.7323	-49.6295	-16.5313	-1.2850	0.3502	-0.0001
1209.2330	0.0000	-1.2283	0.0000	-1.5708	0.0000	0.0000	-0.0000	-0.0442	-0.0000	0.0001	0.0000	0.0000	0.4943	-5.5251	-1.9668	-0.1635	0.2824	0.1152	0.0612	-5.6321	-1.6786	-0.1193	0.0325	-0.0000	0.7326	-49.5811	-16.5154	-1.2838	0.3499	-0.0001
1209.2450	0.0000	-1.2289	0.0000	-1.5708	0.0000	0.0000	-0.0000	-0.0498	-0.0000	0.0001	0.0000	0.0000	0.3986	-5.3937	-2.0345	-0.1752	0.2752	0.0747	0.0612	-5.6367	-1.6766	-0.1191	0.0325	-0.0000	0.7330	-49.5216	-16.4949	-1.2821	0.3494	-0.0001
1209.2550	-0.0000	-1.2295	0.0000	-1.5708	0.0000	0.0000	-0.0000	-0.0546	-0.0000	0.0000	0.0000	0.0000	0.4307	-5.4445	-2.0175	-0.1981	0.2764	0.0819	0.0612	-5.6396	-1.6745	-0.1190	0.0324	-0.0000	0.7335	-49.4616	-16.4751	-1.2805	0.3490	-0.0001
1209.2670	-0.0000	-1.2301	-0.0000	-1.5708	0.0000	-0.0000	-0.0000	-0.0568	-0.0000	0.0001	0.0000	0.0000	0.4596	-5.7460	-1.9838	-0.1546	0.2885	0.1154	0.0613	-5.6424	-1.6718	-0.1188	0.0324	-0.0000	0.7340	-49.3826	-16.4479	-1.2787	0.3485	-0.0001
1209.2770	-0.0000	-1.2307	-0.0000	-1.5708	0.0000	-0.0000	-0.0000	-0.0619	-0.0000	0.0000	0.0000	0.0000	0.3795	-5.7552	-2.0294	-0.1444	0.2908	0.0727	0.0613	-5.6443	-1.6692	-0.1186	0.0323	-0.0000	0.7345	-49.3097	-16.4222	-1.2765	0.3479	-0.0001
1209.2890	-0.0000	-1.2315	0.0000	-1.5708	0.0000	0.0000	-0.0000	-0.0690	-0.0000	0.0000	0.0000	0.0000	0.4658	-5.7330	-1.9534	-0.1618	0.2821	0.1059	0.0614	-5.6463	-1.6660	-0.1184	0.0323	-0.0000	0.7351	-49.2199	-16.3909	-1.2741	0.3472	-0.0001
1209.2990	-0.0000	-1.2322	0.0000	-1.5708	0.0000	0.0000	-0.0000	-0.0771	-0.0000	0.0000	0.0000	0.0000	0.4002	-5.2396	-1.9697	-0.1726	0.3121	0.1056	0.0614	-5.6472	-1.6632	-0.1182	0.0322	-0.0000	0.7356	-49.1367	-16.3635	-1.2721	0.3467	-0.0001
1209.3090	0.0000	-1.2330	0.0000	-1.5708	-0.0000	0.0000	-0.0000	-0.0785	-0.0000	0.0000	0.0000	0.0000	0.4157	-5.5120	-1.9926	-0.1555	0.2785	0.1045	0.0615	-5.6476	-1.6601	-0.1180	0.0321	-0.0000	0.7362	-49.0466	-16.3329	-1.2696	0.3460	-0.0001
1209.3210	-0.0000	-1.2339	0.0000	-1.5708	-0.0000	-0.0000	-0.0000	-0.0816	-0.0000	0.0000	0.0000	0.0000	0.4022	-5.7528	-2.0146	-0.1695	0.2988	0.0942	0.0609	-5.6419	-1.6543	-0.1175	0.0320	-0.0000	0.7297	-48.8653	-16.2756	-1.2652	0.3448	-0.0001
1209.3310	-0.0000	-1.2348	0.0000	-1.5708	0.0000	-0.0000	-0.0000	-0.0889	-0.0000	0.0000	0.0000	0.0000	0.3253	-5.4153	-1.9622	-0.1556	0.2948	0.1037	0.0610	-5.6410	-1.6506	-0.1173	0.0320	-0.0000	0.7303	-48.7610	-16.2399	-1.2624	0.3440	-0.0001
1209.3430	-0.0000	-1.2359	0.0000	-1.5708	-0.0000	-0.0000	-0.0000	-0.0925	-0.0000	0.0000	0.0000	0.0000	0.4043	-5.4411	-1.9954	-0.1570	0.2999	0.0773	0.0611	-5.6397	-1.6462	-0.1170	0.0319	-0.0000	0.7311	-48.6326	-16.1960	-1.2590	0.3431	-0.0001
1209.3530	0.0000	-1.2368	0.0000	-1.5708	-0.0000	0.0000	-0.0000	-0.0940	-0.0000	0.0000	0.0000	0.0000	0.3455	-5.7358	-1.9350	-0.1458	0.2824	0.1010	0.0611	-5.6382	-1.6423	-0.1167	0.0318	-0.0000	0.7318	-48.5208	-16.1574	-1.2560	0.3423	-0.0001
1209.3630	-0.0000	-1.2378	-0.0000	-1.5708	-0.0000	-0.0000	-0.0000	-0.1006	-0.0000	0.0000	0.0000	0.0000	0.4075	-5.4909	-1.9553	-0.1676	0.2630	0.1102	0.0612	-5.6367	-1.6383	-0.1164	0.0317	-0.0000	0.7325	-48.4094	-16.1188	-1.2531	0.3415	-0.0001
1209.3730	-0.0000	-1.2389	-0.0000	-1.5708	-0.0000	-0.0000	-0.0000	-0.1085	-0.0000	0.0000	0.0000	0.0000	0.3977	-5.0816	-1.9132	-0.1556	0.2917	0.1116	0.0612	-5.6337	-1.6337	-0.1161	0.0316	-0.0000	0.7333	-48.2792	-16.0733	-1.2495	0.3405	-0.0001
1209.3830	-0.0000	-1.2400	-0.0000	-1.5708	0.0000	0.0000	-0.0000	-0.1092	-0.0000	0.0000	0.0000	0.0000	0.3585	-5.1447	-1.9560	-0.1445	0.2903	0.0623	0.0613	-5.6315	-1.6296	-0.1158	0.0316	-0.0000	0.7341	-48.1588	-16.0334	-1.2464	0.3397	-0.0001
1209.3930	-0.0000	-1.2411	0.0000	-1.5708	-0.0000	0.0000	-0.0000	-0.1110	-0.0000	0.0000	0.0000	0.0000	0.3439	-5.3167	-1.9591	-0.1395	0.2740	0.0997	0.0614	-5.6285	-1.6252	-0.1155	0.0315	-0.0000	0.7349	-48.0299	-15.9893	-1.2430	0.3387	-0.0001
1209.4050	-0.0000	-1.2425	-0.0000	-1.5708	-0.0000	-0.0000	-0.0000	-0.1158	-0.0000	0.0000	0.0000	0.0000	0.4667	-5.4369	-1.9099	-0.1462	0.2906	0.0551	0.0614	-5.6244	-1.6195	-0.1151	0.0314	-0.0000	0.7359	-47.8677	-15.9339	-1.2388	0.3376	-0.0001
1209.4150	-0.0000	-1.2436	0.0000	-1.5708	-0.0000	-0.0000	-0.0000	-0.1164	-0.0000	0.0000	0.0000	0.0000	0.4526	-5.8303	-1.9398	-0.1482	0.2706	0.0884	0.0615	-5.6204	-1.6146	-0.1147	0.0313	-0.0000	0.7367	-47.7264	-15.8853	-1.2349	0.3366	-0.0001
1209.4250	0.0000	-1.2449	-0.0000	-1.5708	-0.0000	0.0000	-0.0000	-0.1269	-0.0000	0.0000	0.0000	0.0000	0.4411	-5.2616	-1.9201	-0.1439	0.3012	0.0669	0.0607	-5.6069	-1.6063	-0.1142	0.0311	-0.0000	0.7275	-47.4721	-15.8040	-1.2286	0.3348	-0.0001
1209.4350	-0.0000	-1.2462	-0.0000	-1.5708	-0.0000	-0.0000	-0.0000	-0.1286	-0.0000	0.0000	0.0000	0.0000	0.4132	-5.2373	-1.8663	-0.1476	0.2968	0.1062	0.0608	-5.6021	-1.6012	-0.1138	0.0310	-0.0000	0.7283	-47.3213	-15.7531	-1.2247	0.3338	-0.0001
1209.4450	-0.0000	-1.2475	0.0000	-1.5708	0.0000	-0.0000	-0.0000	-0.1324	-0.0000	0.0000	0.0000	0.0000	0.4126	-5.3521	-1.8713	-0.1327	0.3017	0.1013	0.0609	-5.5968	-1.5958	-0.1134	0.0309	-0.0000	0.7293	-47.1655	-15.7001	-1.2205	0.3326	-0.0001
1209.4570	0.0000	-1.2491	0.0000	-1.5708	0.0000	0.0000	-0.0000	-0.1356	-0.0000	0.0000	0.0000	0.0000	0.4626	-5.5094	-1.8924	-0.1889	0.2734	0.0902	0.0610	-5.5897	-1.5888	-0.1129	0.0308	-0.0000	0.7304	-46.9692	-15.6318	-1.2154	0.3312	-0.0001
1209.4670	-0.0000	-1.2506	-0.0000	-1.5709	-0.0000	-0.0000	-0.0000	-0.1392	-0.0000	0.0000	0.0000	0.0000	0.4774	-5.5911	-1.9133	-0.1317	0.3002	0.0837	0.0611	-5.5839	-1.5832	-0.1125	0.0307	-0.0000	0.7313	-46.8076	-15.5763	-1.2110	0.3300	-0.0001
1209.4790	-0.0000	-1.2523	-0.0000	-1.5708	-0.0000	-0.0000	-0.0000	-0.1466	-0.0000	0.0000	0.0000	0.0000	0.4735	-5.2375	-1.8462	-0.1316	0.2893	0.0755	0.0612	-5.5759	-1.5760	-0.1120	0.0305	-0.0000	0.7325	-46.6010	-15.5059	-1.2056	0.3286	-0.0001
1209.4890	-0.0000	-1.2538	0.0000	-1.5708	0.0000	-0.0000	-0.0000	-0.1489	-0.0000	0.0000	0.0000	0.0000	0.4056	-5.4170	-1.8653	-0.1521	0.2917	0.0916	0.0612	-5.5690	-1.5701	-0.1116	0.0304	-0.0000	0.7335	-46.4264	-15.4473	-1.2012	0.3273	-0.0001
1209.4990	0.0000	-1.2553	0.0000	-1.5708	0.0000	0.0000	-0.0000	-0.1521	-0.0000	0.0000	0.0000	0.0000	0.3865	-5.4650	-1.8914	-0.1288	0.2868	0.0906	0.0613	-5.5613	-1.5637	-0.1111	0.0303	-0.0000	0.7345	-46.2416	-15.3843	-1.1962	0.3260	-0.0001
1209.5110	0.0000	-1.2572	-0.0000	-1.5708	0.0000	0.0000	-0.0000	-0.1566	-0.0000	0.0000	0.0000	0.0000	0.4666	-5.5498	-1.8598	-0.1324	0.3096	0.1100	0.0614	-5.5525	-1.5561	-0.1106	0.0301	-0.0000	0.7358	-46.0251	-15.3098	-1.1905	0.3244	-0.0001
1209.5210	-0.0000	-1.2588	0.0000	-1.5708	0.0000	0.0000	-0.0000	-0.1649	-0.0000	0.0000	0.0000	0.0000	0.4470	-4.9549	-1.8362	-0.1173	0.2868	0.0986	0.0604	-5.5325	-1.5454	-0.1098	0.0299	-0.0000	0.7238	-45.6938	-15.2041	-1.1821	0.3221	-0.0001
1209.5330	-0.0000	-1.2608	-0.0000	-1.5708	-0.0000	0.0000	-0.0000	-0.1683	-0.0000	0.0000	0.0000	0.0000	0.4113	-5.0475	-1.7964	-0.1216	0.3108	0.0813	0.0605	-5.5221	-1.5371	-0.1093	0.0298	-0.0000	0.7250	-45.4595	-15.1234	-1.1759	0.3205	-0.0001
1209.5430	0.0000	-1.2625	-0.0000	-1.5708	0.0000	-0.0000	-0.0000	-0.1670	-0.0000	0.0000	0.0000	0.0000	0.3705	-5.5724	-1.8061	-0.1402	0.2634	0.0977	0.0606	-5.5132	-1.5304	-0.1088	0.0296	-0.0000	0.7261	-45.2624	-15.0567	-1.1709	0.3191	-0.0001
1209.5530	-0.0000	-1.2642	-0.0000	-1.5708	0.0000	-0.0000	-0.0000	-0.1768	-0.0000	0.0000	0.0000	0.0000	0.4010	-5.1750	-1.8331	-0.1181	0.3126	0.0998	0.0607	-5.5034	-1.5230	-0.1083	0.0295	-0.0000	0.7272	-45.0550	-14.9845	-1.1653	0.3176	-0.0001
1209.5650	0.0000	-1.2663	-0.0000	-1.5708	-0.0000	0.0000	-0.0000	-0.1821	-0.0000	0.0000	0.0000	0.0000	0.4606	-4.8841	-1.7726	-0.1234	0.3116	0.0943	0.0608	-5.4919	-1.5146	-0.1077	0.0293	-0.0000	0.7285	-44.8080	-14.9014	-1.1588	0.3158	-0.0001
1209.5750	0.0000	-1.2681	-0.0000	-1.5708	0.0000	0.0000	-0.0000	-0.1813	-0.0000	0.0000	0.0000	0.0000	0.4191	-5.3717	-1.7768	-0.1164	0.3119	0.0932	0.0609	-5.4817	-1.5072	-0.1071	0.0292	-0.0000	0.7296	-44.5952	-14.8283	-1.1532	0.3143	-0.0001
1209.5870	0.0000	-1.2704	-0.0000	-1.5708	0.0000	0.0000	-0.0000	-0.1901	-0.0000	0.0000	0.0000	0.0000	0.3823	-5.0746	-1.7505	-0.1574	0.2831	0.0900	0.0610	-5.4690	-1.4980	-0.1065	0.0290	-0.0000	0.7309	-44.3340	-14.7383	-1.1461	0.3123	-0.0001
1209.5970	-0.0000	-1.2723	0.0000	-1.5708	0.0000	-0.0000	-0.0000	-0.1931	0.0001	0.0000	0.0000	0.0000	0.3640	-5.0864	-1.7276	-0.1414	0.2946	0.0895	0.0611	-5.4574	-1.4901	-0.1059	0.0289	-0.0000	0.7321	-44.1037	-14.6607	-1.1403	0.3108	-0.0001
1209.6090	0.0000	-1.2746	-0.0000	-1.5708	0.0000	-0.0000	-0.0000	-0.1936	0.0001	0.0000	0.0000	0.0000	0.4678	-5.5632	-1.7312	-0.1145	0.2845	0.0743	0.0612	-5.4437	-1.4805	-0.1053	0.0287	-0.0000	0.7334	-43.8308	-14.5663	-1.1330	0.3087	-0.0001
1209.6190	0.0000	-1.2766	-0.0000	-1.5708	0.0000	0.0000	-0.0000	-0.2039	0.0001	0.0000	0.0000	0.0000	0.3924	-5.2241	-1.7232	-0.1295	0.2704	0.1005	0.0612	-5.4297	-1.4718	-0.1046	0.0285	-0.0000	0.7327	-43.5732	-14.4800	-1.1262	0.3069	-0.0001
1209.6290	-0.0000	-1.2786	0.0000	-1.5708	-0.0000	0.0000	-0.0000	-0.2055	0.0001	0.0000	0.0000	0.0000	0.2951	-5.2069	-1.7200	-0.1075	0.2817	0.0701	0.0601	-5.4042	-1.4589	-0.1037	0.0283	-0.0000	0.7198	-43.1784	-14.3536	-1.1163	0.3042	-0.0001
1209.6410	-0.0000	-1.2812	-0.0000	-1.5708	0.0000	-0.0000	-0.0000	-0.2069	0.0001	0.0000	0.0000	0.0000	0.4437	-5.5230	-1.6982	-0.1037	0.2939	0.0763	0.0602	-5.3881	-1.4485	-0.1030	0.0281	-0.0000	0.7212	-42.8795	-14.2507	-1.1084	0.3021	-0.0001
1209.6510	-0.0000	-1.2833	-0.0000	-1.5708	0.0000	-0.0000	-0.0000	-0.2157	0.0001	0.0000	0.0000	0.0000	0.4396	-4.9900	-1.6374	-0.1277	0.2669	0.0615	0.0603	-5.3742	-1.4397	-0.1024	0.0279	-0.0000	0.7223	-42.6246	-14.1642	-1.1016	0.3002	-0.0001
1209.6630	0.0000	-1.2859	-0.0000	-1.5708	0.0000	-0.0000	-0.0000	-0.2186	-0.0000	0.0000	0.0000	0.0000	0.3631	-5.0068	-1.6425	-0.1111	0.2748	0.0752	0.0604	-5.3566	-1.4286	-0.1016	0.0277	-0.0000	0.7237	-42.3068	-14.0550	-1.0933	0.2979	-0.0001
1209.6730	-0.0000	-1.2882	-0.0000	-1.5708	-0.0000	-0.0000	-0.0000	-0.2199	-0.0001	0.0000	0.0000	0.0000	0.3875	-5.3597	-1.5572	-0.1374	0.3100	0.0772	0.0605	-5.3421	-1.4194	-0.1009	0.0275	-0.0000	0.7249	-42.0445	-13.9653	-1.0863	0.2960	-0.0001
1209.6850	-0.0000	-1.2909	-0.0000	-1.5708	-0.0000	-0.0000	-0.0000	-0.2291	-0.0000	0.0000	0.0000	0.0000	0.3886	-4.8625	-1.6050	-0.1071	0.2892	0.0765	0.0606	-5.3242	-1.4083	-0.1001	0.0273	-0.0000	0.7263	-41.7235	-13.8552	-1.0779	0.2937	-0.0001
1209.6950	0.0000	-1.2932	-0.0000	-1.5708	0.0000	-0.0000	-0.0000	-0.2302	-0.0000	0.0000	0.0000	0.0000	0.4357	-4.9559	-1.5849	-0.0957	0.2861	0.0994	0.0607	-5.3086	-1.3987	-0.0995	0.0271	-0.0000	0.7274	-41.4479	-13.7616	-1.0706	0.2918	-0.0001
1209.7050	0.0000	-1.2955	-0.0001	-1.5709	-0.0000	0.0000	-0.0000	-0.2356	-0.0001	0.0000	0.0000	0.0000	0.2654	-4.8803	-1.5607	-0.0998	0.2815	0.0971	0.0608	-5.2929	-1.3890	-0.0988	0.0269	-0.0000	0.7286	-41.1711	-13.6661	-1.0633	0.2898	-0.0001
1209.7170	-0.0000	-1.2984	-0.0000	-1.5708	-0.0000	0.0000	-0.0000	-0.2414	-0.0000	0.0000	0.0000	0.0000	0.4782	-4.7070	-1.5239	-0.1024	0.2943	0.0874	0.0610	-5.2733	-1.3771	-0.0980	0.0267	-0.0000	0.7300	-40.8295	-13.5490	-1.0543	0.2873	-0.0001
1209.7270	-0.0000	-1.3007	-0.0001	-1.5708	-0.0000	-0.0000	-0.0000	-0.2408	-0.0001	0.0000	0.0000	0.0000	0.3686	-5.0681	-1.5106	-0.0770	0.3036	0.0780	0.0595	-5.2403	-1.3616	-0.0968	0.0264	-0.0000	0.7123	-40.3477	-13.3958	-1.0422	0.2840	-0.0001
1209.7390	0.0000	-1.3037	-0.0001	-1.5708	0.0000	-0.0000	-0.0000	-0.2484	-0.0000	0.0000	0.0000	0.0000	0.4127	-4.6094	-1.4879	-0.0987	0.2724	0.0803	0.0596	-5.2193	-1.3492	-0.0960	0.0261	-0.0000	0.7136	-39.9929	-13.2745	-1.0328	0.2814	-0.0001
1209.7490	0.0000	-1.3062	-0.0001	-1.5708	0.0000	-0.0000	-0.0000	-0.2464	0.0000	0.0000	0.0000	0.0000	0.3252	-5.1870	-1.4759	-0.1129	0.2866	0.0854	0.0597	-5.2017	-1.3390	-0.0952	0.0260	-0.0000	0.7147	-39.6953	-13.1734	-1.0250	0.2793	-0.0001
1209.7590	0.0000	-1.3087	-0.0001	-1.5708	-0.0000	-0.0000	-0.0000	-0.2545	0.0000	0.0000	0.0000	0.0000	0.4705	-4.8351	-1.4625	-0.0974	0.2768	0.0910	0.0598	-5.1836	-1.3284	-0.0945	0.0257	-0.0000	0.7159	-39.3931	-13.0695	-1.0170	0.2771	-0.0001
1209.7710	0.0000	-1.3118	-0.0000	-1.5708	0.0000	-0.0000	-0.0000	-0.2567	0.0001	0.0000	0.0000	0.0000	0.4094	-5.0223	-1.4504	-0.0804	0.2835	0.0724	0.0599	-5.1612	-1.3154	-0.0936	0.0255	-0.0000	0.7172	-39.0202	-12.9417	-1.0071	0.2744	-0.0001
1209.7810	-0.0000	-1.3144	-0.0000	-1.5708	-0.0000	0.0000	-0.0000	-0.2629	0.0001	0.0000	0.0000	0.0000	0.4562	-4.9153	-1.4050	-0.0743	0.3038	0.0620	0.0600	-5.1422	-1.3045	-0.0928	0.0253	-0.0000	0.7183	-38.7066	-12.8345	-0.9988	0.2722	-0.0001
1209.7930	-0.0000	-1.3177	-0.0000	-1.5708	-0.0000	-0.0000	-0.0000	-0.2666	0.0001	0.0001	0.0000	0.0000	0.4268	-4.8649	-1.3454	-0.0630	0.2854	0.0797	0.0601	-5.1181	-1.2908	-0.0918	0.0250	-0.0000	0.7196	-38.3140	-12.7000	-0.9885	0.2694	-0.0001
1209.8030	-0.0000	-1.3203	-0.0001	-1.5708	-0.0000	0.0000	-0.0000	-0.2705	0.0001	0.0001	0.0000	0.0000	0.4628	-4.9493	-1.3625	-0.0777	0.2997	0.0721	0.0602	-5.0985	-1.2797	-0.0911	0.0248	-0.0000	0.7206	-37.9929	-12.5905	-0.9800	0.2671	-0.0001
1209.8150	-0.0000	-1.3237	-0.0000	-1.5708	0.0000	0.0000	-0.0000	-0.2769	0.0001	0.0000	0.0000	0.0000	0.3796	-4.5603	-1.2932	-0.0758	0.2858	0.0767	0.0603	-5.0734	-1.2657	-0.0901	0.0245	-0.0000	0.7219	-37.5897	-12.4524	-0.9694	0.2641	-0.0001
1209.8250	0.0000	-1.3265	-0.0001	-1.5708	-0.0000	-0.0000	-0.0000	-0.2777	0.0001	0.0000	0.0000	0.0000	0.3444	-4.8473	-1.2784	-0.0801	0.2535	0.0780	0.0586	-5.0339	-1.2475	-0.0888	0.0242	-0.0000	0.7013	-37.0316	-12.2740	-0.9553	0.2603	-0.0001
1209.8350	0.0000	-1.3293	-0.0000	-1.5708	-0.0000	0.0000	-0.0000	-0.2853	0.0001	0.0000	0.0000	0.0000	0.3725	-4.4472	-1.2254	-0.0778	0.2847	0.1216	0.0586	-5.0128	-1.2359	-0.0879	0.0240	-0.0000	0.7023	-36.6957	-12.1596	-0.9465	0.2579	-0.0001
1209.8470	-0.0000	-1.3327	-0.0001	-1.5708	0.0000	-0.0000	-0.0000	-0.2870	0.0001	0.0000	0.0000	0.0000	0.2469	-4.6592	-1.2227	-0.0826	0.2930	0.0779	0.0587	-4.9864	-1.2214	-0.0869	0.0237	-0.0000	0.7034	-36.2791	-12.0169	-0.9356	0.2550	-0.0001
1209.8570	0.0000	-1.3356	-0.0001	-1.5708	0.0000	0.0000	-0.0000	-0.2914	0.0001	0.0000	0.0000	0.0000	0.3171	-4.4739	-1.1566	-0.0595	0.2862	0.1136	0.0588	-4.9641	-1.2092	-0.0861	0.0235	-0.0000	0.7044	-35.9276	-11.8970	-0.9263	0.2524	-0.0001
1209.8690	-0.0000	-1.3391	-0.0001	-1.5708	0.0000	-0.0000	-0.0000	-0.2949	0.0001	0.0000	0.0000	0.0000	0.4068	-4.7307	-1.1756	-0.0730	0.2702	0.0979	0.0589	-4.9372	-1.1945	-0.0850	0.0232	-0.0000	0.7055	-35.5052	-11.7526	-0.9152	0.2494	-0.0001
1209.8790	-0.0000	-1.3421	-0.0001	-1.5708	0.0000	0.0000	-0.0000	-0.2994	0.0001	0.0000	0.0000	0.0000	0.4081	-4.4830	-1.1064	-0.0732	0.2947	0.0849	0.0590	-4.9138	-1.1818	-0.0841	0.0229	-0.0000	0.7064	-35.1419	-11.6274	-0.9054	0.2467	-0.0001
1209.8890	0.0000	-1.3451	-0.0001	-1.5708	-0.0000	0.0000	-0.0000	-0.3016	0.0001	0.0000	0.0000	0.0000	0.4415	-4.7309	-1.0891	-0.0491	0.2952	0.0552	0.0591	-4.8910	-1.1695	-0.0833	0.0227	-0.0000	0.7073	-34.7843	-11.5062	-0.8961	0.2442	-0.0001
1209.9010	0.0000	-1.3488	-0.0001	-1.5708	0.0000	-0.0000	-0.0000	-0.3071	0.0001	0.0000	0.0000	0.0000	0.2239	-4.3751	-1.0372	-0.0795	0.2679	0.0802	0.0591	-4.8619	-1.1539	-0.0822	0.0224	-0.0000	0.7084	-34.3361	-11.3523	-0.8843	0.2410	-0.0001
1209.9110	0.0000	-1.3518	-0.0001	-1.5708	-0.0000	-0.0000	-0.0000	-0.3109	0.0002	0.0000	0.0000	0.0000	0.1947	-4.5458	-1.0190	-0.0333	0.2702	0.0963	0.0592	-4.8375	-1.1407	-0.0812	0.0221	-0.0000	0.7092	-33.9604	-11.2232	-0.8742	0.2382	-0.0001
1209.9230	-0.0000	-1.3556	-0.0001	-1.5708	-0.0000	-0.0000	-0.0000	-0.3149	0.0002	-0.0000	0.0000	0.0000	0.3566	-4.3571	-0.9902	-0.0521	0.2793	0.0638	0.0573	-4.7870	-1.1178	-0.0796	0.0217	-0.0000	0.6857	-33.2568	-10.9976	-0.8564	0.2334	-0.0001
1209.9330	0.0000	-1.3587	-0.0001	-1.5708	0.0000	-0.0000	0.0000	-0.3182	0.0002	-0.0000	0.0000	0.0000	0.3869	-4.4499	-0.9442	-0.0656	0.2467	0.0893	0.0573	-4.7616	-1.1042	-0.0786	0.0214	-0.0000	0.6865	-32.8713	-10.8642	-0.8462	0.2306	-0.0001
1209.9430	0.0000	-1.3619	-0.0001	-1.5708	0.0000	0.0000	0.0000	-0.3204	0.0002	0.0000	0.0000	0.0000	0.2243	-4.4355	-0.9107	-0.0703	0.2643	0.0717	0.0574	-4.7360	-1.0910	-0.0777	0.0212	-0.0000	0.6872	-32.4839	-10.7334	-0.8362	0.2279	-0.0001
1209.9550	-0.0000	-1.3658	-0.0001	-1.5709	0.0000	0.0000	-0.0000	-0.3277	0.0002	0.0000	0.0000	0.0000	0.1674	-4.2043	-0.8818	-0.0474	0.2496	0.0994	0.0575	-4.7041	-1.0742	-0.0765	0.0208	-0.0000	0.6880	-32.0057	-10.5689	-0.8234	0.2244	-0.0001
1209.9650	0.0000	-1.3691	-0.0001	-1.5708	0.0000	0.0000	-0.0001	-0.3260	0.0007	0.0001	0.0000	0.0000	0.2150	-4.8330	-0.8261	-0.0628	0.2605	0.0839	0.0575	-4.6784	-1.0608	-0.0756	0.0206	-0.0000	0.6887	-31.6170	-10.4371	-0.8133	0.2216	-0.0001
1209.9770	-0.0000	-1.3731	-0.0001	-1.5708	0.0000	0.0000	-0.0001	-0.3330	0.0003	0.0001	0.0000	0.0000	0.1837	-4.5272	-0.8260	-0.0491	0.2835	0.0845	0.0576	-4.6451	-1.0436	-0.0744	0.0203	-0.0000	0.6895	-31.1222	-10.2679	-0.8003	0.2181	-0.0001
1209.9870	-0.0000	-1.3765	-0.0001	-1.5708	0.0000	-0.0000	-0.0001	-0.3371	0.0007	0.0001	0.0000	0.0000	0.1843	-4.5284	-0.7615	-0.0653	0.2893	0.0918	0.0576	-4.6175	-1.0294	-0.0733	0.0200	-0.0000	0.6901	-30.7100	-10.1274	-0.7894	0.2151	-0.0001
1209.9990	-0.0000	-1.3807	-0.0001	-1.5708	0.0000	0.0000	-0.0001	-0.3424	0.0002	0.0001	0.0000	0.0000	0.3051	-4.2516	-0.6967	-0.0523	0.2640	0.0681	0.0577	-4.5834	-1.0118	-0.0721	0.0196	-0.0000	0.6907	-30.2057	-9.9550	-0.7761	0.2115	-0.0001
1210.0090	-0.0000	-1.3841	-0.0001	-1.5708	0.0000	0.0000	-0.0000	-0.3464	0.0002	0.0001	0.0000	0.0000	0.2870	-4.1267	-0.6714	-0.0130	0.2671	0.0904	0.0577	-4.5547	-0.9970	-0.0711	0.0194	-0.0000	0.6913	-29.7815	-9.8089	-0.7648	0.2084	-0.0001
1210.0210	-0.0000	-1.3883	-0.0001	-1.5708	0.0000	-0.0000	-0.0001	-0.3481	0.0003	0.0001	0.0000	0.0000	0.0849	-4.1831	-0.6608	-0.0224	0.2400	0.0857	0.0555	-4.4969	-0.9712	-0.0692	0.0189	-0.0000	0.6647	-28.9928	-9.5557	-0.7448	0.2030	-0.0001
1210.0310	-0.0000	-1.3918	-0.0001	-1.5708	0.0000	0.0000	-0.0001	-0.3551	0.0003	0.0000	0.0000	0.0000	0.1455	-3.7262	-0.5666	-0.0425	0.2461	0.0494	0.0555	-4.4678	-0.9563	-0.0682	0.0186	-0.0000	0.6651	-28.5679	-9.4082	-0.7335	0.1999	-0.0001
1210.0410	0.0000	-1.3953	-0.0001	-1.5708	0.0000	0.0000	-0.0001	-0.3562	0.0017	0.0000	0.0000	0.0000	0.1386	-3.9503	-0.5278	-0.0221	0.2669	0.0589	0.0556	-4.4382	-0.9413	-0.0671	0.0183	-0.0000	0.6654	-28.1355	-9.2614	-0.7222	0.1968	-0.0001
1210.0510	-0.0000	-1.3989	-0.0001	-1.5708	0.0000	-0.0000	-0.0001	-0.3594	0.0038	0.0000	0.0000	0.0000	0.1099	-3.7150	-0.7119	-0.0125	0.2789	0.0827	0.0556	-4.4081	-0.9262	-0.0660	0.0180	-0.0000	0.6657	-27.6976	-9.1124	-0.7108	0.1937	-0.0001
1210.0610	0.0000	-1.4025	-0.0001	-1.5708	-0.0000	0.0000	-0.0001	-0.3622	0.0054	0.0000	0.0000	0.0000	0.1105	-4.0288	-0.8777	-0.0232	0.2872	0.0664	0.0556	-4.3775	-0.9109	-0.0650	0.0177	-0.0000	0.6660	-27.2546	-8.9617	-0.6992	0.1905	-0.0001
1210.0710	0.0000	-1.4062	-0.0000	-1.5708	0.0000	0.0000	-0.0001	-0.3626	0.0022	0.0000	0.0000	0.0000	0.1376	-4.1816	-0.8528	-0.0202	0.2472	0.0922	0.0556	-4.3467	-0.8955	-0.0639	0.0174	-0.0000	0.6663	-26.8087	-8.8108	-0.6874	0.1873	-0.0001
1210.0810	-0.0000	-1.4098	-0.0000	-1.5708	0.0000	-0.0000	-0.0001	-0.3683	0.0009	0.0001	0.0000	0.0000	0.0757	-3.9563	-0.7888	-0.0356	0.2812	0.0791	0.0557	-4.3152	-0.8797	-0.0628	0.0171	-0.0000	0.6665	-26.3542	-8.6555	-0.6756	0.1841	-0.0001
1210.0930	-0.0000	-1.4143	-0.0000	-1.5708	0.0000	0.0000	-0.0001	-0.3721	0.0016	0.0001	0.0000	0.0000	0.1928	-3.9966	-0.7857	-0.0325	0.2508	0.0676	0.0557	-4.2773	-0.8607	-0.0614	0.0167	-0.0000	0.6667	-25.8072	-8.4681	-0.6610	0.1801	-0.0001
1210.1030	-0.0000	-1.4181	-0.0000	-1.5708	0.0000	0.0000	-0.0001	-0.3762	0.0003	0.0000	0.0000	0.0000	0.2374	-3.6637	-0.6857	-0.0154	0.2958	0.0811	0.0557	-4.2451	-0.8446	-0.0603	0.0164	-0.0000	0.6668	-25.3446	-8.3093	-0.6488	0.1768	-0.0001
1210.1130	-0.0000	-1.4218	-0.0000	-1.5708	0.0000	-0.0000	-0.0001	-0.3806	0.0006	0.0002	0.0000	0.0000	0.0445	-3.7519	-0.6985	-0.0115	0.2692	0.0902	0.0557	-4.2121	-0.8281	-0.0591	0.0161	-0.0000	0.6669	-24.8715	-8.1476	-0.6364	0.1734	-0.0001
1210.1230	0.0000	-1.4257	-0.0000	-1.5708	0.0000	0.0000	-0.0001	-0.3816	0.0003	0.0001	0.0000	0.0000	0.1042	-3.8765	-0.6535	0.0033	0.2515	0.0727	0.0532	-4.1546	-0.8033	-0.0573	0.0156	-0.0000	0.6371	-24.1073	-7.9035	-0.6172	0.1681	-0.0001
1210.1330	0.0000	-1.4295	-0.0000	-1.5708	0.0000	0.0000	-0.0001	-0.3871	0.0003	0.0001	0.0000	0.0000	0.0453	-3.5738	-0.6044	0.0103	0.2788	0.1039	0.0532	-4.1211	-0.7868	-0.0562	0.0153	-0.0000	0.6370	-23.6323	-7.7408	-0.6046	0.1647	-0.0001
1210.1430	-0.0000	-1.4334	0.0000	-1.5708	0.0000	-0.0000	-0.0001	-0.3878	0.0012	0.0001	0.0000	0.0000	0.0851	-3.8376	-0.6480	-0.0124	0.2594	0.0717	0.0532	-4.0876	-0.7704	-0.0550	0.0150	-0.0000	0.6369	-23.1578	-7.5799	-0.5921	0.1613	-0.0001
1210.1550	-0.0000	-1.4381	0.0000	-1.5708	-0.0000	0.0000	-0.0001	-0.3902	0.0009	0.0001	0.0000	0.0000	0.1520	-4.1516	-0.7083	0.0029	0.2524	0.0728	0.0532	-4.0467	-0.7503	-0.0536	0.0146	-0.0000	0.6367	-22.5806	-7.3822	-0.5768	0.1571	-0.0001
1210.1650	-0.0000	-1.4420	0.0000	-1.5708	-0.0000	0.0000	-0.0001	-0.3965	0.0006	0.0001	0.0000	0.0000	0.1516	-3.8331	-0.6883	0.0395	0.2660	0.0769	0.0531	-4.0128	-0.7336	-0.0524	0.0143	-0.0000	0.6365	-22.1001	-7.2179	-0.5641	0.1537	-0.0001
1210.1750	-0.0000	-1.4460	-0.0000	-1.5708	-0.0000	0.0000	0.0001	-0.3994	0.0003	0.0001	0.0000	0.0000	0.1880	-3.8327	-0.5518	0.0353	0.2855	0.0801	0.0531	-3.9776	-0.7164	-0.0512	0.0140	-0.0000	0.6362	-21.6054	-7.0486	-0.5512	0.1501	-0.0001
1210.1870	-0.0000	-1.4508	0.0000	-1.5708	0.0000	-0.0000	0.0000	-0.4026	0.0002	0.0001	0.0000	0.0000	0.0924	-3.8320	-0.5149	0.0306	0.2412	0.0533	0.0531	-3.9345	-0.6954	-0.0497	0.0135	-0.0000	0.6358	-21.0012	-6.8417	-0.5351	0.1458	-0.0001
1210.1970	0.0000	-1.4549	-0.0001	-1.5708	0.0000	-0.0000	0.0000	-0.4093	0.0000	0.0001	0.0000	0.0000	0.0302	-3.2122	-0.5461	0.0568	0.2714	0.1044	0.0531	-3.8984	-0.6778	-0.0485	0.0132	-0.0000	0.6354	-20.4956	-6.6682	-0.5218	0.1421	-0.0001
1210.2090	0.0000	-1.4598	-0.0001	-1.5708	0.0000	-0.0000	0.0000	-0.4129	0.0000	0.0001	0.0000	0.0000	0.1205	-3.1983	-0.4693	0.0366	0.2688	0.0721	0.0530	-3.8548	-0.6564	-0.0470	0.0128	-0.0000	0.6349	-19.8850	-6.4582	-0.5056	0.1377	-0.0001
1210.2190	0.0000	-1.4640	-0.0001	-1.5708	0.0000	0.0000	0.0000	-0.4132	0.0001	0.0001	0.0000	0.0000	0.1192	-3.4165	-0.4837	0.0129	0.2578	0.0711	0.0527	-3.8151	-0.6376	-0.0456	0.0124	-0.0000	0.6306	-19.3361	-6.2732	-0.4912	0.1338	-0.0001
1210.2290	-0.0000	-1.4681	-0.0000	-1.5708	0.0000	0.0000	0.0000	-0.4151	0.0008	0.0001	0.0000	0.0000	0.0592	-3.3379	-0.4886	0.0498	0.2519	0.0925	0.0502	-3.7541	-0.6115	-0.0438	0.0119	-0.0000	0.6014	-18.5364	-6.0165	-0.4709	0.1283	-0.0001
1210.2410	-0.0000	-1.4732	-0.0000	-1.5708	-0.0000	-0.0000	0.0000	-0.4198	0.0007	0.0001	0.0000	0.0000	0.1322	-3.2520	-0.4355	0.0287	0.2516	0.0667	0.0502	-3.7087	-0.5896	-0.0422	0.0115	-0.0000	0.6006	-17.9082	-5.8012	-0.4544	0.1238	-0.0001
1210.2510	-0.0000	-1.4775	-0.0001	-1.5708	0.0000	-0.0000	0.0000	-0.4226	0.0006	0.0000	0.0000	0.0000	0.0948	-3.2109	-0.4232	0.0568	0.2546	0.0963	0.0501	-3.6706	-0.5715	-0.0410	0.0112	-0.0000	0.5999	-17.3833	-5.6228	-0.4407	0.1200	-0.0001
1210.2610	0.0000	-1.4817	-0.0001	-1.5708	0.0000	-0.0000	0.0000	-0.4241	0.0003	0.0003	0.0000	0.0000	0.1679	-3.2526	-0.3717	0.0516	0.2259	0.0657	0.0500	-3.6324	-0.5532	-0.0396	0.0108	-0.0000	0.5991	-16.8563	-5.4423	-0.4267	0.1162	-0.0001
1210.2710	0.0000	-1.4859	-0.0001	-1.5708	-0.0000	-0.0000	0.0000	-0.4300	0.0003	0.0001	0.0000	0.0000	0.0953	-3.0079	-0.3056	0.0810	0.2490	0.0779	0.0500	-3.5950	-0.5351	-0.0384	0.0105	-0.0000	0.5983	-16.3383	-5.2645	-0.4131	0.1125	-0.0001
1210.2810	0.0000	-1.4902	-0.0001	-1.5708	-0.0000	0.0000	-0.0000	-0.4339	0.0003	0.0001	0.0000	0.0000	0.0426	-3.0227	-0.2882	0.0617	0.2538	0.0851	0.0499	-3.5564	-0.5165	-0.0371	0.0101	-0.0000	0.5974	-15.8067	-5.0818	-0.3990	0.1087	-0.0001
1210.2930	-0.0000	-1.4953	-0.0001	-1.5708	0.0000	-0.0000	-0.0000	-0.4362	0.0023	0.0001	0.0000	0.0000	0.0850	-3.1309	-0.4214	0.0808	0.2595	0.0693	0.0498	-3.5099	-0.4944	-0.0355	0.0097	-0.0000	0.5963	-15.1658	-4.8644	-0.3821	0.1041	-0.0001
1210.3030	0.0000	-1.4997	-0.0000	-1.5708	0.0000	0.0000	-0.0000	-0.4366	0.0026	0.0001	0.0000	0.0000	0.1293	-3.4225	-0.3917	0.0679	0.2811	0.0802	0.0497	-3.4705	-0.4756	-0.0342	0.0093	-0.0000	0.5953	-14.6244	-4.6797	-0.3679	0.1002	-0.0001
1210.3130	-0.0000	-1.5041	-0.0000	-1.5708	0.0000	0.0000	-0.0000	-0.4424	0.0018	0.0001	0.0000	0.0000	0.1198	-3.1331	-0.4267	0.0599	0.2487	0.0895	0.0496	-3.4302	-0.4565	-0.0328	0.0089	-0.0000	0.5941	-14.0720	-4.4915	-0.3534	0.0962	-0.0001
1210.3230	-0.0000	-1.5086	-0.0000	-1.5708	-0.0000	-0.0000	-0.0000	-0.4443	0.0013	0.0001	0.0000	0.0000	0.0798	-3.1360	-0.3643	0.0864	0.2476	0.0521	0.0466	-3.3610	-0.4273	-0.0307	0.0084	-0.0000	0.5583	-13.1753	-4.2044	-0.3308	0.0901	-0.0001
1210.3330	-0.0000	-1.5132	-0.0000	-1.5708	0.0000	0.0000	-0.0000	-0.4462	0.0004	0.0001	0.0000	0.0000	0.0385	-3.1499	-0.2895	0.0741	0.2605	0.0726	0.0465	-3.3192	-0.4077	-0.0294	0.0080	-0.0000	0.5570	-12.6098	-4.0110	-0.3159	0.0860	-0.0001
1210.3430	0.0000	-1.5177	-0.0000	-1.5708	0.0000	0.0000	-0.0000	-0.4518	0.0003	0.0001	0.0000	0.0000	0.0453	-2.7748	-0.2636	0.1011	0.2664	0.0488	0.0464	-3.2775	-0.3879	-0.0280	0.0076	-0.0000	0.5557	-12.0446	-3.8169	-0.3009	0.0819	-0.0001
1210.3550	0.0000	-1.5231	-0.0001	-1.5708	-0.0000	0.0000	-0.0000	-0.4571	0.0001	0.0001	0.0000	0.0000	0.0773	-2.5657	-0.2289	0.1168	0.2309	0.0573	0.0463	-3.2272	-0.3643	-0.0263	0.0072	-0.0000	0.5540	-11.3644	-3.5840	-0.2829	0.0770	-0.0001
1210.3650	0.0000	-1.5277	-0.0000	-1.5708	0.0000	-0.0000	-0.0000	-0.4575	0.0003	0.0001	0.0000	0.0000	0.0434	-2.6780	-0.1976	0.1058	0.2722	0.0731	0.0461	-3.1854	-0.3447	-0.0249	0.0068	-0.0000	0.5526	-10.7987	-3.3909	-0.2680	0.0729	-0.0001
1210.3770	0.0000	-1.5332	-0.0000	-1.5708	0.0000	-0.0000	-0.0000	-0.4593	0.0010	0.0001	0.0000	0.0000	0.1091	-2.7710	-0.2243	0.0927	0.2680	0.0822	0.0460	-3.1350	-0.3211	-0.0232	0.0063	-0.0000	0.5507	-10.1165	-3.1591	-0.2502	0.0681	-0.0001
1210.3870	-0.0000	-1.5378	-0.0000	-1.5708	0.0000	0.0000	-0.0000	-0.4603	0.0006	0.0001	0.0000	0.0000	0.1008	-3.0085	-0.1374	0.1171	0.2476	0.0699	0.0459	-3.0928	-0.3012	-0.0218	0.0059	-0.0000	0.5492	-9.5460	-2.9631	-0.2351	0.0640	-0.0001
1210.3970	-0.0000	-1.5424	-0.0001	-1.5708	0.0000	0.0001	-0.0000	-0.4677	0.0004	0.0001	0.0000	0.0000	0.0958	-2.4978	-0.1324	0.1137	0.2385	0.0821	0.0457	-3.0501	-0.2811	-0.0204	0.0056	-0.0000	0.5475	-8.9693	-2.7656	-0.2199	0.0598	-0.0001
1210.4090	-0.0000	-1.5480	-0.0000	-1.5708	0.0000	0.0000	-0.0000	-0.4709	0.0003	0.0001	0.0000	0.0000	0.1766	-2.4485	-0.1093	0.1111	0.2725	0.0645	0.0455	-2.9979	-0.2566	-0.0187	0.0051	-0.0000	0.5454	-8.2660	-2.5249	-0.2012	0.0548	-0.0001
1210.4190	0.0000	-1.5528	-0.0001	-1.5708	0.0000	-0.0000	-0.0000	-0.4744	0.0002	0.0001	0.0000	0.0000	-0.0012	-2.2867	-0.0119	0.1296	0.2719	0.0864	0.0450	-2.9505	-0.2348	-0.0172	0.0047	-0.0000	0.5392	-7.6324	-2.3098	-0.1847	0.0502	-0.0001
1210.4310	0.0000	-1.5585	-0.0001	-1.5708	0.0000	0.0000	-0.0000	-0.4759	0.0002	0.0001	0.0000	0.0000	0.0401	-2.2795	0.0037	0.1153	0.2399	0.0605	0.0421	-2.8697	-0.2005	-0.0147	0.0040	-0.0000	0.5044	-6.5916	-1.9731	-0.1583	0.0430	-0.0001
1210.4410	-0.0000	-1.5633	-0.0001	-1.5708	0.0000	-0.0000	-0.0000	-0.4767	0.0003	0.0001	0.0000	0.0000	0.0185	-2.5196	-0.0260	0.1412	0.2646	0.0800	0.0420	-2.8256	-0.1800	-0.0132	0.0036	-0.0000	0.5024	-6.0024	-1.7713	-0.1426	0.0388	-0.0001
1210.4510	-0.0000	-1.5681	-0.0001	-1.5708	0.0000	-0.0000	-0.0000	-0.4797	0.0007	0.0001	0.0000	0.0000	0.1186	-2.2377	0.0050	0.1503	0.2336	0.0719	0.0418	-2.7811	-0.1594	-0.0118	0.0032	-0.0000	0.5004	-5.4087	-1.5686	-0.1269	0.0345	-0.0001
1210.4610	-0.0000	-1.5729	-0.0000	-1.5708	0.0000	-0.0000	-0.0000	-0.4836	0.0005	0.0001	0.0000	0.0000	0.1888	-2.3226	0.0382	0.1434	0.2342	0.0751	0.0416	-2.7358	-0.1385	-0.0103	0.0028	-0.0000	0.4983	-4.8061	-1.3624	-0.1111	0.0302	-0.0001
1210.4710	0.0000	-1.5777	-0.0001	-1.5708	0.0000	0.0000	-0.0000	-0.4856	0.0004	0.0001	0.0000	0.0000	0.0823	-2.3360	0.0698	0.1374	0.2340	0.0747	0.0414	-2.6907	-0.1176	-0.0089	0.0024	-0.0000	0.4961	-4.2045	-1.1567	-0.0953	0.0259	-0.0001
1210.4810	0.0000	-1.5826	-0.0001	-1.5708	0.0000	0.0000	-0.0000	-0.4883	0.0004	0.0001	0.0000	0.0000	0.0408	-2.2841	0.1589	0.1442	0.2358	0.0731	0.0412	-2.6450	-0.0965	-0.0074	0.0020	-0.0000	0.4938	-3.5973	-0.9491	-0.0792	0.0215	-0.0001
1210.4910	0.0000	-1.5875	-0.0001	-1.5708	-0.0000	-0.0000	-0.0000	-0.4897	0.0003	0.0001	0.0000	0.0000	0.0437	-2.2337	0.1737	0.1557	0.2380	0.0781	0.0410	-2.5992	-0.0753	-0.0059	0.0016	-0.0000	0.4915	-2.9873	-0.7410	-0.0632	0.0171	-0.0001
1210.5030	0.0000	-1.5934	-0.0001	-1.5708	0.0000	-0.0000	-0.0000	-0.4917	0.0019	0.0002	0.0000	0.0000	0.0629	-2.2366	0.0819	0.1544	0.2256	0.0793	0.0408	-2.5431	-0.0494	-0.0040	0.0011	-0.0000	0.4886	-2.2425	-0.4864	-0.0435	0.0118	-0.0001
1210.5130	-0.0000	-1.5984	-0.0000	-1.5708	0.0000	0.0000	-0.0000	-0.4958	0.0017	0.0002	0.0000	0.0000	0.0549	-2.1369	0.1677	0.1636	0.2109	0.0681	0.0406	-2.4964	-0.0278	-0.0025	0.0007	-0.0000	0.4861	-1.6224	-0.2738	-0.0271	0.0073	-0.0001
1210.5230	0.0000	-1.6034	-0.0000	-1.5708	0.0000	0.0000	-0.0000	-0.4990	0.0012	0.0003	0.0000	0.0000	0.0185	-2.1066	0.2286	0.1593	0.2251	0.0483	0.0371	-2.4171	0.0047	-0.0002	0.0000	-0.0000	0.4447	-0.6188	0.0463	-0.0020	0.0005	-0.0001
1210.5330	-0.0000	-1.6084	-0.0000	-1.5708	0.0000	-0.0000	-0.0000	-0.5015	0.0013	0.0003	0.0000	0.0000	-0.0770	-2.0108	0.2658	0.1735	0.2219	0.0870	0.0369	-2.3676	0.0261	0.0013	-0.0004	-0.0000	0.4421	-0.0032	0.2572	0.0144	-0.0040	-0.0001
1210.5450	0.0000	-1.6143	-0.0001	-1.5708	0.0000	0.0000	-0.0000	-0.5065	0.0007	0.0003	0.0000	0.0000	-0.0586	-1.8743	0.3166	0.1622	0.2293	0.0686	0.0366	-2.3076	0.0521	0.0032	-0.0009	-0.0000	0.4389	0.7436	0.5131	0.0341	-0.0094	-0.0001
1210.5550	0.0000	-1.6194	-0.0001	-1.5708	0.0000	-0.0000	-0.0000	-0.5083	0.0006	0.0003	0.0000	0.0000	-0.0465	-1.9089	0.3097	0.1791	0.2175	0.0835	0.0364	-2.2564	0.0743	0.0047	-0.0013	-0.0000	0.4361	1.3798	0.7313	0.0510	-0.0140	-0.0001
1210.5670	0.0000	-1.6256	-0.0000	-1.5708	-0.0000	0.0000	-0.0000	-0.5100	0.0016	0.0011	0.0000	0.0000	-0.0452	-1.8736	0.2651	0.1270	0.2322	0.0711	0.0361	-2.1949	0.1006	0.0066	-0.0018	-0.0000	0.4327	2.1436	0.9899	0.0707	-0.0194	-0.0001
1210.5770	0.0000	-1.6308	-0.0000	-1.5708	0.0000	0.0000	-0.0000	-0.5116	0.0013	0.0012	0.0000	0.0000	-0.0320	-1.7239	0.3492	0.1416	0.2068	0.0444	0.0359	-2.1434	0.1229	0.0082	-0.0022	-0.0000	0.4297	2.7836	1.2094	0.0877	-0.0240	-0.0001
1210.5890	-0.0000	-1.6369	-0.0001	-1.5708	0.0000	0.0000	-0.0000	-0.5151	0.0007	0.0051	0.0000	0.0000	-0.1262	-1.7072	0.3948	0.0267	0.2229	0.0515	0.0356	-2.0818	0.1495	0.0100	-0.0027	-0.0000	0.4261	3.5488	1.4709	0.1079	-0.0295	-0.0001
1210.5990	0.0000	-1.6422	-0.0000	-1.5708	0.0000	-0.0000	-0.0000	-0.5193	0.0005	0.0021	0.0000	0.0000	-0.1951	-1.4431	0.4361	0.0674	0.2044	0.0489	0.0353	-2.0298	0.1720	0.0116	-0.0032	-0.0000	0.4230	4.1944	1.6922	0.1249	-0.0342	-0.0001
1210.6090	0.0000	-1.6473	-0.0000	-1.5708	0.0000	0.0000	-0.0000	-0.5221	0.0004	0.0008	0.0000	0.0000	0.0262	-1.4370	0.5126	0.0751	0.2092	0.0550	0.0351	-1.9778	0.1945	0.0132	-0.0036	-0.0000	0.4198	4.8406	1.9135	0.1420	-0.0388	-0.0001
1210.6210	0.0000	-1.6536	-0.0000	-1.5708	0.0000	0.0000	-0.0001	-0.5250	0.0005	0.0005	0.0000	0.0000	-0.1292	-1.2993	0.4970	0.0813	0.1967	0.0556	0.0313	-1.8811	0.2334	0.0160	-0.0044	-0.0000	0.3754	6.0252	2.2960	0.1720	-0.0470	-0.0001
1210.6310	-0.0000	-1.6588	-0.0000	-1.5707	-0.0000	-0.0000	-0.0001	-0.5248	0.0018	0.0004	0.0000	0.0000	-0.1309	-1.5257	0.4774	0.0763	0.2208	0.0603	0.0311	-1.8281	0.2560	0.0176	-0.0048	-0.0000	0.3721	6.6808	2.5187	0.1891	-0.0516	-0.0001
1210.6410	-0.0000	-1.6642	-0.0000	-1.5708	0.0000	-0.0000	-0.0001	-0.5268	0.0011	0.0003	0.0000	0.0000	-0.1188	-1.4516	0.4985	0.0705	0.2100	0.0592	0.0308	-1.7754	0.2787	0.0192	-0.0052	-0.0000	0.3688	7.3333	2.7419	0.2064	-0.0564	-0.0001
1210.6510	-0.0000	-1.6695	0.0000	-1.5708	-0.0000	0.0000	-0.0001	-0.5283	0.0016	0.0002	0.0000	0.0000	-0.1556	-1.4301	0.5456	0.0441	0.2139	0.0499	0.0305	-1.7217	0.3017	0.0208	-0.0057	-0.0000	0.3653	7.9969	2.9681	0.2239	-0.0611	-0.0001
1210.6610	-0.0000	-1.6749	-0.0000	-1.5708	0.0000	-0.0000	-0.0000	-0.5298	0.0011	0.0001	0.0000	0.0000	-0.1116	-1.3347	0.5329	0.0451	0.1979	0.0650	0.0302	-1.6678	0.3250	0.0224	-0.0061	-0.0000	0.3618	8.6634	3.1978	0.2415	-0.0659	-0.0001
1210.6730	-0.0000	-1.6812	-0.0001	-1.5708	-0.0000	0.0000	-0.0002	-0.5327	0.0005	-0.0001	0.0000	0.0000	-0.1053	-1.3506	0.6806	0.0450	0.2194	0.0368	0.0299	-1.6044	0.3522	0.0244	-0.0067	-0.0000	0.3575	9.4478	3.4647	0.2622	-0.0716	-0.0001
1210.6830	-0.0000	-1.6865	-0.0000	-1.5707	0.0000	-0.0000	-0.0002	-0.5351	0.0023	-0.0001	0.0000	0.0000	-0.0398	-1.1816	0.5937	0.0443	0.1702	0.0541	0.0295	-1.5510	0.3751	0.0260	-0.0071	-0.0000	0.3539	10.1088	3.6903	0.2796	-0.0763	-0.0001
1210.6930	0.0000	-1.6919	-0.0000	-1.5708	0.0000	0.0000	-0.0001	-0.5392	0.0026	-0.0001	0.0000	0.0000	-0.0176	-1.1193	0.4300	0.0260	0.1947	0.0533	0.0292	-1.4978	0.3979	0.0276	-0.0075	-0.0000	0.3502	10.7661	3.9144	0.2969	-0.0810	-0.0001
1210.7030	-0.0000	-1.6972	-0.0000	-1.5708	-0.0000	0.0000	-0.0001	-0.5408	0.0009	-0.0001	0.0000	0.0000	0.0578	-1.1742	0.5897	0.0478	0.2224	0.0816	0.0289	-1.4436	0.4211	0.0292	-0.0080	-0.0000	0.3464	11.4361	4.1434	0.3145	-0.0858	-0.0001
1210.7130	0.0000	-1.7027	-0.0000	-1.5708	0.0000	-0.0000	-0.0001	-0.5442	0.0004	-0.0001	0.0000	0.0000	0.0105	-1.1705	0.6118	0.0473	0.2277	0.0658	0.0286	-1.3892	0.4446	0.0309	-0.0084	-0.0000	0.3425	12.1092	4.3741	0.3323	-0.0907	-0.0001
1210.7250	0.0001	-1.7092	-0.0000	-1.5708	-0.0000	-0.0000	-0.0001	-0.5474	0.0003	-0.0001	0.0000	0.0000	0.0365	-0.8951	0.6447	0.0273	0.1443	0.0691	0.0247	-1.2889	0.4848	0.0338	-0.0092	-0.0000	0.2959	13.3339	4.7696	0.3635	-0.0992	-0.0001
1210.7350	0.0000	-1.7147	-0.0000	-1.5708	0.0000	0.0000	-0.0001	-0.5488	0.0003	-0.0001	0.0000	0.0000	-0.0131	-0.8141	0.7115	0.0195	0.2085	0.0348	0.0244	-1.2337	0.5084	0.0354	-0.0097	-0.0000	0.2919	14.0142	5.0024	0.3813	-0.1041	-0.0001
1210.7450	0.0000	-1.7202	-0.0000	-1.5707	0.0000	-0.0000	-0.0001	-0.5494	0.0018	-0.0001	0.0000	0.0000	0.0146	-0.8141	0.6248	0.0260	0.1967	0.0476	0.0240	-1.1786	0.5320	0.0371	-0.0101	-0.0000	0.2879	14.6929	5.2340	0.3992	-0.1089	-0.0001
1210.7570	-0.0000	-1.7268	-0.0000	-1.5707	0.0000	0.0000	-0.0001	-0.5517	0.0007	-0.0001	0.0000	0.0000	0.0098	-0.8613	0.7084	-0.0135	0.1851	0.0408	0.0236	-1.1129	0.5600	0.0391	-0.0107	-0.0000	0.2830	15.5014	5.5098	0.4205	-0.1147	-0.0001
1210.7670	0.0000	-1.7323	-0.0000	-1.5708	0.0000	0.0000	-0.0001	-0.5544	0.0004	-0.0001	0.0000	0.0000	-0.0153	-0.8931	0.7760	0.0012	0.1656	0.0478	0.0233	-1.0582	0.5835	0.0407	-0.0111	-0.0000	0.2789	16.1762	5.7412	0.4384	-0.1196	-0.0001
1210.7790	-0.0000	-1.7389	-0.0000	-1.5708	-0.0000	-0.0000	-0.0000	-0.5581	0.0007	-0.0002	0.0000	0.0000	-0.0065	-0.6670	0.7867	0.0138	0.1721	0.0338	0.0229	-0.9917	0.6120	0.0427	-0.0117	-0.0000	0.2738	16.9945	6.0209	0.4600	-0.1255	-0.0001
1210.7890	-0.0000	-1.7446	0.0000	-1.5708	0.0000	0.0000	0.0000	-0.5600	0.0005	-0.0002	0.0000	0.0000	0.0440	-0.6550	0.8128	0.0074	0.1908	0.0739	0.0225	-0.9356	0.6360	0.0444	-0.0121	-0.0000	0.2695	17.6858	6.2572	0.4781	-0.1304	-0.0001
1210.7990	-0.0000	-1.7503	-0.0001	-1.5707	0.0000	0.0000	0.0000	-0.5610	0.0012	-0.0001	0.0000	0.0000	0.0713	-0.5795	0.8631	0.0172	0.1792	0.0473	0.0221	-0.8789	0.6602	0.0461	-0.0126	-0.0000	0.2650	18.3830	6.4958	0.4966	-0.1355	-0.0001
1210.8110	-0.0000	-1.7571	-0.0000	-1.5708	0.0000	-0.0000	0.0000	-0.5625	0.0008	-0.0001	0.0000	0.0000	0.0675	-0.6505	0.8699	-0.0113	0.1757	0.0259	0.0217	-0.8117	0.6890	0.0482	-0.0131	-0.0000	0.2597	19.2103	6.7786	0.5183	-0.1414	-0.0001
1210.8210	0.0000	-1.7627	-0.0001	-1.5708	0.0000	-0.0000	-0.0000	-0.5642	0.0005	-0.0002	0.0000	0.0000	0.1621	-0.5586	0.9279	0.0180	0.1537	0.0392	0.0177	-0.7189	0.7258	0.0508	-0.0139	-0.0000	0.2121	20.3405	7.1408	0.5469	-0.1492	-0.0001
1210.8310	0.0000	-1.7683	-0.0001	-1.5708	0.0000	-0.0000	-0.0000	-0.5682	0.0004	-0.0002	0.0000	0.0000	0.0697	-0.3387	1.0207	0.0165	0.1712	0.0308	0.0173	-0.6626	0.7499	0.0525	-0.0143	-0.0000	0.2077	21.0316	7.3778	0.5652	-0.1542	-0.0001
1210.8410	0.0000	-1.7740	-0.0001	-1.5708	0.0000	0.0000	-0.0000	-0.5693	0.0003	-0.0002	0.0000	0.0000	0.1089	-0.0970	0.9605	0.0330	0.1590	0.0231	0.0170	-0.6060	0.7740	0.0542	-0.0148	-0.0000	0.2031	21.7257	7.6151	0.5836	-0.1592	-0.0001
1210.8510	0.0000	-1.7797	-0.0001	-1.5708	0.0000	-0.0000	-0.0000	-0.5712	0.0002	-0.0001	0.0000	0.0000	0.0677	0.0397	1.0815	-0.0023	0.1600	0.0525	0.0166	-0.5491	0.7982	0.0559	-0.0153	-0.0000	0.1985	22.4237	7.8534	0.6020	-0.1642	-0.0001
1210.8610	0.0000	-1.7854	-0.0001	-1.5708	0.0000	-0.0000	-0.0000	-0.5719	0.0011	-0.0001	0.0000	0.0000	0.0308	-0.1253	1.0026	0.0241	0.1838	0.0398	0.0162	-0.4921	0.8225	0.0576	-0.0157	-0.0000	0.1938	23.1230	8.0924	0.6205	-0.1692	-0.0001
1210.8730	-0.0000	-1.7924	-0.0001	-1.5708	0.0000	-0.0000	-0.0000	-0.5734	0.0007	-0.0001	0.0000	0.0000	0.0466	-0.0768	1.0804	0.0269	0.1578	0.0397	0.0157	-0.4235	0.8517	0.0597	-0.0163	-0.0000	0.1881	23.9648	8.3798	0.6426	-0.1753	-0.0001
1210.8830	0.0000	-1.7981	-0.0001	-1.5708	0.0000	-0.0000	-0.0000	-0.5751	0.0010	-0.0001	0.0000	0.0000	0.0287	-0.0025	1.0977	0.0154	0.1371	0.0490	0.0153	-0.3670	0.8759	0.0614	-0.0168	-0.0000	0.1834	24.6587	8.6177	0.6609	-0.1803	-0.0001
1210.8930	0.0000	-1.8039	-0.0001	-1.5708	-0.0000	0.0000	-0.0000	-0.5783	0.0007	-0.0001	0.0000	0.0000	0.0189	0.1804	1.1219	0.0247	0.1573	0.0342	0.0149	-0.3100	0.9002	0.0631	-0.0172	-0.0000	0.1785	25.3571	8.8568	0.6794	-0.1853	-0.0001
1210.9030	-0.0000	-1.8096	-0.0001	-1.5708	0.0000	-0.0000	-0.0000	-0.5809	0.0007	-0.0000	0.0000	0.0000	0.0208	0.1924	1.1861	0.0289	0.1447	0.0160	0.0145	-0.2529	0.9245	0.0648	-0.0177	-0.0000	0.1736	26.0573	9.0954	0.6978	-0.1903	-0.0001
1210.9150	-0.0000	-1.8167	-0.0001	-1.5708	0.0000	-0.0000	-0.0001	-0.5822	0.0014	-0.0000	0.0000	0.0000	0.0828	0.1023	1.1558	0.0164	0.1354	0.0418	0.0140	-0.1844	0.9536	0.0669	-0.0182	-0.0000	0.1676	26.8986	9.3817	0.7199	-0.1964	-0.0001
1210.9250	-0.0000	-1.8225	-0.0000	-1.5708	0.0000	0.0000	-0.0001	-0.5833	0.0012	-0.0000	0.0000	0.0000	0.0291	0.2634	1.1627	0.0219	0.1583	0.0173	0.0099	-0.0881	0.9917	0.0696	-0.0190	-0.0000	0.1188	28.0671	9.7573	0.7495	-0.2044	-0.0001
1210.9350	0.0000	-1.8284	-0.0001	-1.5708	0.0000	-0.0000	-0.0001	-0.5856	0.0009	0.0000	0.0000	0.0000	0.0344	0.3284	1.2724	0.0266	0.1509	0.0401	0.0095	-0.0305	1.0161	0.0713	-0.0195	-0.0000	0.1139	28.7708	9.9972	0.7679	-0.2094	-0.0001
1210.9470	-0.0000	-1.8354	-0.0001	-1.5708	0.0000	0.0000	-0.0000	-0.5884	0.0008	0.0000	0.0000	0.0000	0.0323	0.6080	1.2901	0.0280	0.1631	0.0340	0.0090	0.0385	1.0456	0.0734	-0.0200	-0.0000	0.1080	29.6148	10.2873	0.7903	-0.2155	-0.0001
1210.9570	-0.0000	-1.8412	-0.0001	-1.5708	0.0000	-0.0000	-0.0000	-0.5902	0.0007	0.0000	0.0000	0.0000	0.0404	0.5501	1.3584	0.0283	0.1450	0.0569	0.0086	0.0962	1.0701	0.0752	-0.0205	-0.0000	0.1029	30.3198	10.5287	0.8090	-0.2207	-0.0001
1210.9690	-0.0000	-1.8483	-0.0001	-1.5708	0.0000	0.0000	-0.0001	-0.5888	0.0014	0.0000	0.0000	0.0000	-0.0340	0.4032	1.3328	0.0346	0.1368	0.0308	0.0081	0.1661	1.0998	0.0773	-0.0211	-0.0000	0.0967	31.1743	10.8201	0.8315	-0.2268	-0.0001
1210.9790	-0.0000	-1.8543	-0.0001	-1.5708	0.0000	-0.0000	-0.0001	-0.5910	0.0016	-0.0001	0.0000	0.0000	0.0350	0.5639	1.3849	0.0404	0.1384	0.0361	0.0076	0.2237	1.1241	0.0790	-0.0215	-0.0000	0.0916	31.8784	11.0595	0.8500	-0.2318	-0.0001
1210.9910	-0.0000	-1.8614	-0.0001	-1.5708	0.0000	0.0000	-0.0000	-0.5919	0.0019	0.0000	0.0000	0.0000	0.0194	0.4786	1.4196	0.0322	0.1181	0.0215	0.0071	0.2936	1.1538	0.0811	-0.0221	-0.0000	0.0853	32.7326	11.3518	0.8724	-0.2379	-0.0001
1211.0010	0.0000	-1.8674	-0.0001	-1.5708	0.0000	0.0000	-0.0000	-0.5940	0.0010	0.0000	0.0000	0.0000	-0.0028	0.7579	1.4605	0.0421	0.1139	0.0133	0.0067	0.3517	1.1786	0.0828	-0.0226	-0.0000	0.0800	33.4435	11.5955	0.8913	-0.2431	-0.0001
1211.0130	0.0000	-1.8745	-0.0001	-1.5708	0.0000	0.0000	-0.0000	-0.5974	0.0027	0.0000	0.0000	0.0000	0.0721	0.6708	1.4023	0.0317	0.1397	0.0350	0.0061	0.4215	1.2082	0.0849	-0.0232	-0.0000	0.0736	34.2966	11.8868	0.9138	-0.2492	-0.0001
1211.0230	-0.0000	-1.8805	-0.0000	-1.5708	0.0000	0.0000	-0.0001	-0.5967	0.0014	0.0001	0.0000	0.0000	0.0683	0.6398	1.5649	0.0401	0.1370	0.0179	0.0020	0.5177	1.2459	0.0876	-0.0239	-0.0000	0.0242	35.4616	12.2582	0.9428	-0.2571	-0.0000
1211.0350	0.0000	-1.8877	-0.0001	-1.5708	0.0000	0.0000	-0.0000	-0.5982	0.0013	0.0001	0.0000	0.0000	0.0470	0.7633	1.5719	0.0720	0.1372	0.0494	0.0015	0.5884	1.2760	0.0897	-0.0245	-0.0000	0.0179	36.3226	12.5541	0.9657	-0.2634	-0.0000
1211.0450	-0.0000	-1.8938	-0.0000	-1.5708	0.0000	0.0000	-0.0000	-0.6005	0.0015	0.0001	0.0000	0.0000	0.0297	0.8252	1.5607	0.0361	0.1362	0.0324	0.0011	0.6469	1.3007	0.0915	-0.0249	-0.0000	0.0126	37.0356	12.7969	0.9846	-0.2685	-0.0000
1211.0570	-0.0000	-1.9010	-0.0001	-1.5708	0.0000	0.0000	-0.0000	-0.6034	0.0007	0.0000	0.0000	0.0000	0.0097	1.0221	1.7249	0.0829	0.1265	0.0566	0.0005	0.7169	1.3303	0.0936	-0.0255	-0.0000	0.0062	37.8881	13.0887	1.0071	-0.2747	-0.0000
1211.0670	-0.0000	-1.9070	-0.0001	-1.5708	0.0000	-0.0000	-0.0000	-0.6032	0.0025	0.0001	0.0000	0.0000	0.0819	1.1011	1.6201	0.0564	0.1143	0.0144	0.0001	0.7753	1.3551	0.0953	-0.0260	-0.0000	0.0008	38.6004	13.3324	1.0258	-0.2798	-0.0000
1211.0790	0.0000	-1.9142	-0.0001	-1.5708	0.0000	-0.0000	-0.0000	-0.6046	0.0015	0.0000	0.0000	0.0000	0.0534	1.0618	1.7612	0.0584	0.1210	0.0469	-0.0005	0.8452	1.3846	0.0974	-0.0266	-0.0000	-0.0056	39.4520	13.6230	1.0483	-0.2859	-0.0000
1211.0890	-0.0000	-1.9203	-0.0000	-1.5708	0.0000	-0.0000	-0.0000	-0.6061	0.0017	0.0001	0.0000	0.0000	0.1010	1.0639	1.7128	0.0658	0.1277	0.0150	-0.0009	0.9038	1.4094	0.0991	-0.0270	-0.0000	-0.0111	40.1651	13.8664	1.0671	-0.2910	-0.0000
1211.0990	-0.0000	-1.9263	-0.0001	-1.5708	0.0000	0.0000	-0.0000	-0.6079	0.0016	0.0001	0.0000	0.0000	0.0186	1.1396	1.7846	0.0629	0.1069	0.0478	-0.0014	0.9616	1.4338	0.1009	-0.0275	-0.0000	-0.0166	40.8695	14.1069	1.0857	-0.2961	-0.0000
1211.1110	0.0000	-1.9336	-0.0000	-1.5708	0.0000	0.0000	-0.0000	-0.6098	0.0012	0.0001	0.0000	0.0000	0.0491	1.2065	1.8492	0.0586	0.1084	0.0382	-0.0019	1.0313	1.4634	0.1030	-0.0281	-0.0000	-0.0232	41.7194	14.3977	1.1081	-0.3022	-0.0000
1211.1210	-0.0000	-1.9397	0.0000	-1.5708	0.0000	-0.0000	-0.0000	-0.6109	0.0019	0.0001	0.0000	0.0000	0.1393	1.2195	1.7693	0.0775	0.1185	0.0083	-0.0061	1.1287	1.5016	0.1057	-0.0288	-0.0000	-0.0728	42.8968	14.7739	1.1377	-0.3103	-0.0000
1211.1330	0.0000	-1.9471	-0.0000	-1.5708	0.0000	-0.0000	-0.0000	-0.6124	0.0008	0.0001	0.0000	0.0000	-0.0072	1.3911	1.7081	0.0917	0.0925	0.0616	-0.0066	1.1991	1.5312	0.1078	-0.0294	-0.0000	-0.0792	43.7512	15.0650	1.1602	-0.3164	-0.0000
1211.1430	0.0000	-1.9533	-0.0000	-1.5708	0.0000	0.0000	-0.0000	-0.6142	0.0005	0.0001	0.0000	0.0000	0.0132	1.5704	1.7681	0.1218	0.1099	0.0152	-0.0071	1.2581	1.5562	0.1096	-0.0299	-0.0000	-0.0847	44.4685	15.3111	1.1791	-0.3216	-0.0000
1211.1530	0.0000	-1.9594	-0.0001	-1.5708	0.0000	0.0000	-0.0000	-0.6170	0.0004	0.0001	0.0000	0.0000	0.0066	1.6933	1.9000	0.1039	0.1093	0.0268	-0.0075	1.3165	1.5809	0.1113	-0.0304	-0.0000	-0.0901	45.1772	15.5540	1.1979	-0.3267	-0.0000
1211.1650	0.0000	-1.9668	-0.0001	-1.5708	0.0000	0.0000	-0.0000	-0.6159	0.0002	0.0001	0.0000	0.0000	-0.0682	1.9188	1.8948	0.1195	0.1056	0.0105	-0.0081	1.3873	1.6108	0.1134	-0.0309	-0.0000	-0.0967	46.0367	15.8484	1.2206	-0.3329	-0.0000
1211.1750	0.0000	-1.9730	-0.0001	-1.5708	0.0000	0.0000	-0.0000	-0.6153	0.0003	0.0001	0.0000	0.0000	-0.0023	1.6840	1.9296	0.1204	0.1238	0.0329	-0.0085	1.4455	1.6353	0.1151	-0.0314	-0.0000	-0.1021	46.7437	16.0889	1.2391	-0.3379	-0.0000
1211.1870	0.0000	-1.9804	-0.0001	-1.5708	0.0000	-0.0000	-0.0000	-0.6163	0.0005	0.0001	0.0000	0.0000	-0.0460	1.6744	1.9718	0.1156	0.1102	0.0238	-0.0091	1.5147	1.6645	0.1172	-0.0320	-0.0000	-0.1087	47.5833	16.3765	1.2613	-0.3440	-0.0000
1211.1970	0.0000	-1.9866	-0.0001	-1.5709	0.0000	0.0000	-0.0000	-0.6170	0.0004	0.0000	0.0000	0.0000	-0.0647	1.6829	2.0342	0.0839	0.1090	0.0278	-0.0095	1.5732	1.6892	0.1189	-0.0324	-0.0000	-0.1143	48.2943	16.6192	1.2800	-0.3491	-0.0000
1211.2090	0.0000	-1.9940	-0.0001	-1.5708	0.0000	0.0000	-0.0000	-0.6201	0.0003	0.0002	-0.0000	0.0000	0.0214	1.8618	2.0851	0.1347	0.1045	-0.0149	-0.0101	1.6435	1.7188	0.1210	-0.0330	-0.0000	-0.1210	49.1471	16.9108	1.3026	-0.3552	-0.0000
1211.2190	0.0000	-2.0002	-0.0001	-1.5708	0.0000	0.0000	-0.0000	-0.6201	0.0017	0.0002	-0.0000	0.0000	-0.1048	1.9369	2.0773	0.1404	0.0907	0.0101	-0.0110	1.7063	1.7450	0.1229	-0.0335	-0.0000	-0.1318	49.9092	17.1681	1.3225	-0.3606	-0.0000
1211.2290	0.0000	-2.0064	-0.0001	-1.5708	0.0000	-0.0000	-0.0000	-0.6203	0.0010	0.0001	-0.0000	0.0000	-0.0249	1.8186	2.0701	0.1435	0.0639	0.0292	-0.0147	1.7993	1.7816	0.1255	-0.0342	-0.0000	-0.1755	51.0309	17.5283	1.3509	-0.3684	-0.0000
1211.2410	-0.0000	-2.0139	-0.0001	-1.5708	-0.0000	0.0000	-0.0000	-0.6227	0.0006	0.0001	-0.0000	0.0000	0.0101	1.8983	2.0659	0.1426	0.0783	0.0361	-0.0152	1.8685	1.8107	0.1276	-0.0348	-0.0000	-0.1819	51.8676	17.8148	1.3730	-0.3744	-0.0000
1211.2510	-0.0000	-2.0201	-0.0001	-1.5708	0.0000	-0.0000	-0.0000	-0.6237	0.0007	0.0001	-0.0000	0.0000	-0.0758	2.1332	2.1666	0.1494	0.0772	-0.0069	-0.0156	1.9264	1.8350	0.1293	-0.0353	-0.0000	-0.1872	52.5693	18.0541	1.3914	-0.3794	-0.0000
1211.2630	0.0000	-2.0276	-0.0001	-1.5708	0.0000	0.0000	-0.0000	-0.6262	0.0003	0.0001	0.0000	0.0000	-0.1438	2.3762	2.2449	0.1428	0.1050	0.0395	-0.0162	1.9962	1.8644	0.1314	-0.0358	-0.0000	-0.1936	53.4139	18.3434	1.4137	-0.3855	-0.0000
1211.2730	-0.0000	-2.0338	-0.0001	-1.5708	0.0000	0.0000	-0.0000	-0.6263	0.0019	0.0001	0.0000	0.0000	-0.0331	2.3894	2.1963	0.1616	0.0971	0.0362	-0.0166	2.0543	1.8888	0.1331	-0.0363	-0.0000	-0.1990	54.1162	18.5835	1.4323	-0.3906	-0.0000
1211.2850	-0.0000	-2.0413	-0.0001	-1.5708	0.0000	0.0000	-0.0000	-0.6258	0.0007	0.0001	0.0000	0.0000	-0.1270	2.4196	2.2950	0.1650	0.0795	0.0368	-0.0172	2.1231	1.9177	0.1351	-0.0368	-0.0000	-0.2054	54.9495	18.8679	1.4541	-0.3965	-0.0000
1211.2950	0.0000	-2.0475	-0.0001	-1.5708	0.0000	0.0000	-0.0000	-0.6259	0.0015	0.0001	-0.0000	0.0000	-0.1049	2.2541	2.3282	0.1909	0.0757	0.0069	-0.0176	2.1801	1.9417	0.1368	-0.0373	-0.0000	-0.2108	55.6393	19.1038	1.4725	-0.4015	-0.0000
1211.3050	-0.0000	-2.0538	-0.0001	-1.5708	-0.0000	0.0000	-0.0000	-0.6280	0.0009	0.0001	-0.0000	0.0000	-0.0288	2.4442	2.3392	0.1719	0.0744	0.0196	-0.0181	2.2370	1.9656	0.1385	-0.0378	-0.0000	-0.2162	56.3277	19.3384	1.4906	-0.4065	-0.0000
1211.3170	0.0000	-2.0615	-0.0001	-1.5708	-0.0000	0.0000	-0.0000	-0.6290	0.0019	0.0002	-0.0001	0.0000	-0.1166	2.4921	2.3043	0.2058	0.0468	0.0194	-0.0186	2.3059	1.9945	0.1405	-0.0383	-0.0000	-0.2228	57.1619	19.6234	1.5124	-0.4124	-0.0000
1211.3270	-0.0000	-2.0678	-0.0000	-1.5708	-0.0000	0.0000	-0.0000	-0.6276	0.0015	0.0002	-0.0000	0.0000	-0.0075	2.3754	2.4076	0.2129	0.0766	0.0316	-0.0226	2.4043	2.0329	0.1433	-0.0391	-0.0000	-0.2708	58.3452	20.0005	1.5422	-0.4205	-0.0000
1211.3390	-0.0000	-2.0753	-0.0001	-1.5708	0.0000	0.0000	-0.0000	-0.6285	0.0011	0.0002	-0.0000	0.0000	-0.0244	2.5401	2.4619	0.1692	0.0524	0.0213	-0.0231	2.4727	2.0616	0.1453	-0.0396	-0.0000	-0.2768	59.1702	20.2830	1.5639	-0.4264	-0.0000
1211.3490	-0.0000	-2.0816	-0.0001	-1.5708	0.0000	-0.0000	-0.0000	-0.6308	0.0007	0.0002	-0.0000	0.0000	-0.0528	2.5789	2.4863	0.2190	0.0731	0.0085	-0.0235	2.5293	2.0853	0.1470	-0.0401	-0.0000	-0.2818	59.8534	20.5166	1.5819	-0.4313	-0.0000
1211.3590	-0.0000	-2.0879	-0.0001	-1.5708	0.0000	0.0000	-0.0000	-0.6325	0.0004	0.0001	-0.0000	0.0000	-0.1255	2.8280	2.5668	0.2101	0.0622	0.0315	-0.0240	2.5860	2.1092	0.1487	-0.0405	-0.0000	-0.2869	60.5380	20.7518	1.6001	-0.4363	-0.0000
1211.3710	-0.0000	-2.0956	-0.0000	-1.5708	0.0000	0.0000	-0.0000	-0.6324	0.0025	0.0001	-0.0000	0.0000	-0.1054	2.8839	2.4667	0.2366	0.0569	0.0172	-0.0245	2.6547	2.1379	0.1507	-0.0411	-0.0000	-0.2930	61.3660	21.0340	1.6219	-0.4422	-0.0000
1211.3810	0.0000	-2.1019	-0.0001	-1.5708	-0.0000	0.0000	-0.0000	-0.6316	0.0008	0.0001	-0.0000	0.0000	0.0034	2.8057	2.6057	0.2238	0.0613	0.0212	-0.0249	2.7118	2.1618	0.1524	-0.0415	-0.0000	-0.2981	62.0549	21.2692	1.6400	-0.4472	-0.0000
1211.3930	0.0000	-2.1095	-0.0000	-1.5708	-0.0000	0.0000	-0.0000	-0.6313	0.0015	0.0001	-0.0000	0.0000	-0.1122	3.0172	2.5920	0.2325	0.0390	0.0272	-0.0254	2.7796	2.1902	0.1544	-0.0421	-0.0000	-0.3042	62.8730	21.5483	1.6616	-0.4531	-0.0000
1211.4030	0.0000	-2.1158	-0.0001	-1.5708	0.0000	0.0000	-0.0000	-0.6325	0.0009	0.0001	-0.0000	0.0000	-0.1166	3.1029	2.6366	0.2424	0.0787	0.0123	-0.0258	2.8356	2.2137	0.1560	-0.0425	-0.0000	-0.3093	63.5485	21.7797	1.6794	-0.4579	-0.0000
1211.4150	0.0000	-2.1234	-0.0000	-1.5708	0.0000	-0.0000	-0.0000	-0.6337	0.0006	0.0001	-0.0000	0.0000	-0.1777	3.1381	2.7088	0.2504	0.0631	0.0175	-0.0263	2.9022	2.2416	0.1580	-0.0431	-0.0000	-0.3154	64.3511	22.0539	1.7006	-0.4637	-0.0000
1211.4250	0.0000	-2.1298	-0.0000	-1.5708	0.0000	-0.0000	-0.0000	-0.6323	0.0014	0.0001	-0.0000	0.0000	-0.1187	3.0413	2.7327	0.2614	0.0437	-0.0025	-0.0302	2.9988	2.2792	0.1607	-0.0438	-0.0000	-0.3618	65.5123	22.4240	1.7298	-0.4716	-0.0000
1211.4350	-0.0000	-2.1361	-0.0001	-1.5708	0.0000	0.0000	-0.0000	-0.6327	0.0009	0.0001	-0.0000	0.0000	-0.1189	3.1361	2.8303	0.2724	0.0382	-0.0317	-0.0306	3.0544	2.3024	0.1623	-0.0443	-0.0000	-0.3664	66.1799	22.6522	1.7474	-0.4764	-0.0000
1211.4470	0.0000	-2.1438	-0.0000	-1.5708	0.0000	-0.0000	-0.0000	-0.6335	0.0011	0.0001	-0.0000	0.0000	-0.1844	3.1285	2.8242	0.2612	0.0504	-0.0116	-0.0311	3.1214	2.3303	0.1643	-0.0448	-0.0000	-0.3719	66.9853	22.9270	1.7686	-0.4822	-0.0000
1211.4570	-0.0000	-2.1501	-0.0001	-1.5708	0.0000	0.0000	-0.0000	-0.6355	0.0006	0.0001	-0.0000	-0.0000	-0.1442	3.3703	2.8581	0.3077	0.0569	0.0110	-0.0314	3.1765	2.3534	0.1660	-0.0452	-0.0000	-0.3765	67.6481	23.1543	1.7861	-0.4870	-0.0000
1211.4690	0.0000	-2.1577	-0.0000	-1.5708	0.0000	-0.0000	-0.0000	-0.6352	0.0020	0.0001	-0.0000	-0.0000	-0.1625	3.3996	2.8635	0.3100	0.0538	-0.0327	-0.0319	3.2425	2.3809	0.1679	-0.0458	-0.0000	-0.3820	68.4417	23.4245	1.8069	-0.4927	-0.0000
1211.4790	-0.0000	-2.1641	-0.0001	-1.5708	0.0000	0.0000	-0.0000	-0.6347	0.0011	0.0001	-0.0000	-0.0000	-0.1242	3.3189	2.9401	0.2918	0.0393	0.0147	-0.0323	3.2975	2.4039	0.1695	-0.0462	-0.0000	-0.3865	69.1020	23.6505	1.8244	-0.4974	-0.0000
1211.4890	0.0000	-2.1704	-0.0000	-1.5708	0.0000	0.0000	-0.0000	-0.6346	0.0019	0.0001	-0.0000	-0.0000	-0.1325	3.2947	2.9084	0.3236	0.0387	0.0143	-0.0327	3.3513	2.4264	0.1711	-0.0467	-0.0000	-0.3910	69.7497	23.8720	1.8415	-0.5021	-0.0000
1211.5010	0.0000	-2.1779	-0.0000	-1.5709	0.0000	0.0000	-0.0000	-0.6357	0.0013	0.0001	-0.0000	0.0000	-0.1592	3.5727	2.9322	0.3145	0.0493	-0.0086	-0.0331	3.4163	2.4535	0.1730	-0.0472	-0.0000	-0.3965	70.5303	24.1386	1.8621	-0.5077	-0.0000
1211.5110	-0.0000	-2.1844	0.0000	-1.5708	0.0000	0.0000	-0.0000	-0.6371	0.0008	0.0001	-0.0000	0.0000	-0.1000	3.5888	2.9910	0.3319	0.0570	0.0006	-0.0335	3.4707	2.4761	0.1746	-0.0476	-0.0000	-0.4010	71.1847	24.3617	1.8793	-0.5124	-0.0000
1211.5210	-0.0000	-2.1908	-0.0000	-1.5708	-0.0000	0.0000	-0.0000	-0.6370	0.0015	0.0001	0.0000	0.0000	-0.1423	3.6820	2.8149	0.3354	0.0209	0.0050	-0.0372	3.5656	2.5128	0.1772	-0.0483	-0.0000	-0.4455	72.3226	24.7227	1.9077	-0.5202	-0.0000
1211.5310	0.0000	-2.1972	-0.0000	-1.5708	-0.0000	0.0000	-0.0000	-0.6358	0.0007	0.0001	0.0000	0.0000	-0.1846	3.6811	2.9445	0.3343	0.0378	0.0014	-0.0375	3.6196	2.5354	0.1788	-0.0488	-0.0000	-0.4495	72.9692	24.9445	1.9248	-0.5248	-0.0000
1211.5410	-0.0000	-2.2035	-0.0000	-1.5708	0.0000	-0.0000	-0.0000	-0.6365	0.0005	0.0002	0.0000	0.0000	-0.2136	3.7823	3.0068	0.3286	0.0224	0.0015	-0.0379	3.6729	2.5575	0.1804	-0.0492	-0.0000	-0.4534	73.6078	25.1625	1.9416	-0.5294	-0.0000
1211.5510	0.0000	-2.2098	-0.0000	-1.5708	0.0000	-0.0000	-0.0000	-0.6376	0.0003	0.0002	0.0000	0.0000	-0.1469	3.9139	3.0349	0.3693	0.0358	0.0046	-0.0382	3.7261	2.5797	0.1820	-0.0496	-0.0000	-0.4574	74.2446	25.3808	1.9585	-0.5340	-0.0000
1211.5610	-0.0000	-2.2162	-0.0001	-1.5708	0.0000	-0.0000	-0.0000	-0.6377	0.0001	0.0002	0.0000	0.0000	-0.2326	4.0942	3.0902	0.3458	0.0130	0.0189	-0.0385	3.7797	2.6020	0.1835	-0.0500	-0.0000	-0.4613	74.8868	25.6003	1.9754	-0.5386	-0.0000
1211.5730	-0.0000	-2.2239	-0.0000	-1.5709	0.0000	0.0000	-0.0000	-0.6363	0.0002	0.0002	0.0000	0.0000	-0.1198	3.8731	3.0415	0.3457	0.0351	0.0129	-0.0389	3.8434	2.6285	0.1854	-0.0506	-0.0000	-0.4660	75.6501	25.8607	1.9955	-0.5441	-0.0000
1211.5830	-0.0000	-2.2303	-0.0000	-1.5708	0.0000	0.0000	-0.0000	-0.6351	0.0001	0.0002	0.0000	0.0000	-0.1572	3.8539	3.1343	0.3969	0.0150	0.0269	-0.0392	3.8965	2.6506	0.1870	-0.0510	-0.0000	-0.4699	76.2856	26.0785	2.0124	-0.5487	-0.0000
1211.5930	0.0000	-2.2367	-0.0001	-1.5709	0.0000	-0.0000	-0.0000	-0.6351	0.0002	0.0002	0.0000	0.0000	-0.1790	3.9828	3.1325	0.3921	0.0285	0.0022	-0.0396	3.9490	2.6725	0.1885	-0.0514	-0.0000	-0.4738	76.9147	26.2937	2.0289	-0.5532	-0.0000
1211.6030	-0.0000	-2.2431	-0.0001	-1.5708	0.0000	0.0000	-0.0000	-0.6362	0.0002	0.0002	0.0000	0.0000	-0.1400	4.0375	3.1839	0.3848	0.0290	-0.0002	-0.0399	4.0010	2.6941	0.1900	-0.0518	-0.0000	-0.4776	77.5370	26.5065	2.0454	-0.5577	-0.0000
1211.6130	0.0000	-2.2494	-0.0001	-1.5708	0.0000	0.0000	-0.0000	-0.6355	0.0002	0.0003	0.0000	0.0000	-0.2336	4.0886	3.2156	0.4294	0.0249	0.0094	-0.0402	4.0526	2.7156	0.1916	-0.0522	-0.0000	-0.4815	78.1553	26.7179	2.0617	-0.5621	-0.0000
1211.6230	-0.0000	-2.2558	-0.0000	-1.5708	0.0000	0.0000	-0.0000	-0.6354	0.0009	0.0004	0.0000	0.0000	-0.1812	4.0672	3.2139	0.4038	0.0303	-0.0057	-0.0374	4.0632	2.7229	0.1920	-0.0524	-0.0000	-0.4473	78.2833	26.7891	2.0666	-0.5635	-0.0000
1211.6350	-0.0000	-2.2635	-0.0000	-1.5708	0.0000	-0.0000	-0.0000	-0.6374	0.0005	0.0005	-0.0000	0.0000	-0.1810	4.0805	3.2192	0.4082	0.0099	-0.0009	-0.0378	4.1247	2.7486	0.1938	-0.0528	-0.0000	-0.4526	79.0228	27.0421	2.0861	-0.5688	-0.0000
1211.6450	-0.0000	-2.2699	-0.0001	-1.5708	0.0000	0.0000	-0.0000	-0.6370	0.0004	0.0004	-0.0000	0.0000	-0.2208	4.2518	3.2587	0.4285	0.0090	-0.0183	-0.0382	4.1755	2.7697	0.1953	-0.0533	-0.0000	-0.4570	79.6330	27.2504	2.1021	-0.5732	-0.0000
1211.6570	0.0000	-2.2774	-0.0000	-1.5708	0.0000	0.0000	-0.0000	-0.6389	0.0003	0.0003	-0.0000	0.0000	-0.2062	4.6237	3.3619	0.4239	0.0099	0.0298	-0.0386	4.2361	2.7952	0.1971	-0.0537	-0.0000	-0.4622	80.3626	27.5005	2.1214	-0.5784	-0.0000
1211.6670	0.0000	-2.2838	-0.0000	-1.5708	0.0000	-0.0000	-0.0000	-0.6379	0.0002	0.0003	-0.0000	0.0000	-0.2177	4.4617	3.3511	0.4302	-0.0090	-0.0163	-0.0390	4.2861	2.8160	0.1986	-0.0541	-0.0000	-0.4665	80.9633	27.7056	2.1372	-0.5828	-0.0000
1211.6770	-0.0000	-2.2902	-0.0000	-1.5708	-0.0000	-0.0000	-0.0000	-0.6378	0.0009	0.0003	0.0000	0.0000	-0.1887	4.4950	3.3132	0.4334	-0.0068	-0.0157	-0.0393	4.3361	2.8369	0.2000	-0.0545	-0.0000	-0.4709	81.5646	27.9109	2.1531	-0.5871	-0.0000
1211.6890	-0.0000	-2.2978	-0.0000	-1.5708	0.0000	-0.0000	-0.0000	-0.6364	0.0007	0.0002	0.0000	0.0000	-0.2261	4.2588	3.4052	0.4273	0.0274	-0.0004	-0.0397	4.3951	2.8616	0.2018	-0.0550	-0.0000	-0.4760	82.2744	28.1540	2.1718	-0.5922	-0.0000
1211.6990	0.0000	-2.3042	-0.0001	-1.5708	0.0000	-0.0000	-0.0000	-0.6377	0.0007	0.0002	0.0000	0.0000	-0.2389	4.1440	3.4376	0.4183	0.0048	0.0021	-0.0401	4.4443	2.8821	0.2032	-0.0554	-0.0000	-0.4803	82.8663	28.3559	2.1874	-0.5964	-0.0000
1211.7110	-0.0000	-2.3119	-0.0000	-1.5708	0.0000	0.0000	-0.0000	-0.6390	0.0006	0.0002	0.0000	0.0000	-0.1772	4.4054	3.4583	0.3936	0.0323	-0.0134	-0.0405	4.5041	2.9071	0.2050	-0.0559	-0.0000	-0.4855	83.5847	28.6018	2.2065	-0.6016	-0.0000
1211.7210	-0.0000	-2.3183	-0.0000	-1.5708	0.0000	0.0000	-0.0000	-0.6383	0.0014	0.0004	0.0000	0.0000	-0.1711	4.3852	3.4006	0.4003	-0.0179	-0.0020	-0.0379	4.5125	2.9135	0.2054	-0.0560	-0.0000	-0.4540	83.6887	28.6643	2.2106	-0.6028	-0.0000
1211.7310	0.0000	-2.3247	-0.0001	-1.5708	-0.0000	-0.0000	-0.0000	-0.6393	0.0005	0.0004	0.0000	0.0000	-0.1767	4.4329	3.4638	0.4267	0.0006	-0.0059	-0.0383	4.5601	2.9334	0.2068	-0.0564	-0.0000	-0.4588	84.2638	28.8607	2.2258	-0.6069	-0.0000
1211.7430	0.0000	-2.3323	-0.0001	-1.5708	-0.0000	0.0000	-0.0000	-0.6420	0.0002	0.0004	0.0000	0.0000	-0.1604	4.6208	3.5373	0.4348	0.0011	-0.0157	-0.0388	4.6177	2.9577	0.2085	-0.0569	-0.0000	-0.4647	84.9593	29.0992	2.2442	-0.6119	-0.0000
1211.7530	0.0000	-2.3387	-0.0001	-1.5708	0.0000	0.0000	-0.0000	-0.6434	0.0001	0.0008	0.0000	0.0000	-0.2276	4.9435	3.5826	0.4165	0.0252	0.0071	-0.0392	4.6656	2.9777	0.2099	-0.0572	-0.0000	-0.4696	85.5377	29.2966	2.2594	-0.6161	-0.0000
1211.7630	0.0000	-2.3452	-0.0000	-1.5708	0.0000	0.0000	-0.0000	-0.6440	0.0001	0.0036	0.0000	0.0000	-0.1934	4.9719	3.5666	0.3451	0.0274	0.0074	-0.0396	4.7138	2.9979	0.2113	-0.0576	-0.0000	-0.4746	86.1192	29.4954	2.2747	-0.6202	-0.0000
1211.7730	0.0000	-2.3517	-0.0000	-1.5708	-0.0000	0.0000	-0.0000	-0.6431	0.0002	0.0043	0.0000	0.0000	-0.2383	4.8506	3.6359	0.2937	0.0058	-0.0027	-0.0400	4.7614	3.0179	0.2127	-0.0580	-0.0000	-0.4795	86.6951	29.6919	2.2898	-0.6244	-0.0000
1211.7830	-0.0000	-2.3582	-0.0001	-1.5708	0.0000	0.0000	-0.0000	-0.6425	0.0003	0.0010	0.0000	0.0000	-0.2118	4.9174	3.6370	0.3286	-0.0215	0.0027	-0.0404	4.8086	3.0376	0.2141	-0.0584	-0.0000	-0.4844	87.2649	29.8858	2.3048	-0.6284	-0.0000
1211.7950	0.0000	-2.3658	-0.0000	-1.5707	-0.0000	0.0000	-0.0000	-0.6402	0.0005	0.0006	0.0000	0.0000	-0.2346	4.7389	3.6640	0.3402	-0.0113	-0.0148	-0.0409	4.8644	3.0612	0.2158	-0.0588	-0.0000	-0.4903	87.9396	30.1176	2.3226	-0.6333	-0.0000
1211.8050	0.0000	-2.3723	-0.0001	-1.5708	0.0000	-0.0000	-0.0000	-0.6447	0.0003	0.0004	0.0000	-0.0000	-0.2373	5.0113	3.7267	0.3159	-0.0043	-0.0107	-0.0413	4.9103	3.0804	0.2172	-0.0592	-0.0000	-0.4951	88.4934	30.3069	2.3372	-0.6373	-0.0000
1211.8150	0.0000	-2.3787	-0.0001	-1.5707	-0.0000	0.0000	-0.0000	-0.6432	0.0005	0.0003	0.0000	-0.0000	-0.3679	4.8372	3.7499	0.3070	-0.0181	-0.0084	-0.0418	4.9610	3.0998	0.2185	-0.0596	-0.0000	-0.5000	89.0545	30.4980	2.3520	-0.6413	-0.0000
1211.8250	-0.0000	-2.3852	-0.0000	-1.5707	0.0000	-0.0000	-0.0000	-0.6434	0.0009	0.0001	-0.0000	-0.0000	-0.2695	4.8892	3.7226	0.2934	-0.0050	-0.0155	-0.0394	4.9668	3.1053	0.2189	-0.0597	-0.0000	-0.4718	89.1308	30.5514	2.3555	-0.6423	-0.0000
1211.8350	0.0000	-2.3917	-0.0001	-1.5708	-0.0000	0.0000	-0.0000	-0.6440	0.0006	-0.0001	-0.0000	-0.0000	-0.2402	4.8774	3.7674	0.3000	0.0184	-0.0158	-0.0399	5.0126	3.1246	0.2202	-0.0600	-0.0000	-0.4774	89.6872	30.7414	2.3702	-0.6463	-0.0000
1211.8470	0.0000	-2.3994	-0.0001	-1.5707	-0.0000	0.0000	-0.0000	-0.6453	0.0005	-0.0001	-0.0000	0.0000	-0.3141	5.2096	3.8876	0.3062	-0.0195	-0.0122	-0.0486	5.1881	3.1894	0.2250	-0.0613	0.0000	-0.5820	91.7909	31.3788	2.4211	-0.6601	0.0000
1211.8570	-0.0000	-2.4059	-0.0001	-1.5708	-0.0000	-0.0000	-0.0000	-0.6465	0.0004	-0.0001	-0.0000	0.0000	-0.3268	5.2333	3.8892	0.2817	0.0102	0.0018	-0.0489	5.2338	3.2084	0.2263	-0.0617	-0.0000	-0.5854	92.3378	31.5657	2.4355	-0.6641	-0.0000
1211.8690	0.0000	-2.4136	-0.0001	-1.5708	0.0000	-0.0000	-0.0000	-0.6464	0.0015	-0.0001	0.0000	0.0000	-0.2851	5.2347	3.8498	0.2858	-0.0082	0.0189	-0.0492	5.2877	3.2308	0.2279	-0.0621	-0.0000	-0.5895	92.9831	31.7868	2.4526	-0.6687	-0.0000
1211.8790	0.0000	-2.4200	-0.0000	-1.5707	0.0000	0.0000	-0.0000	-0.6464	0.0010	-0.0001	0.0000	0.0000	-0.2370	5.3364	3.9067	0.2626	-0.0167	-0.0016	-0.0495	5.3324	3.2494	0.2292	-0.0625	-0.0000	-0.5929	93.5187	31.9697	2.4667	-0.6726	-0.0000
1211.8890	0.0000	-2.4264	-0.0001	-1.5708	0.0000	0.0000	-0.0000	-0.6462	0.0017	-0.0001	0.0000	0.0000	-0.2719	5.3253	3.9114	0.3047	-0.0152	-0.0082	-0.0498	5.3764	3.2676	0.2305	-0.0628	-0.0000	-0.5963	94.0448	32.1489	2.4806	-0.6764	-0.0000
1211.9010	0.0000	-2.4343	-0.0000	-1.5708	0.0000	-0.0000	-0.0000	-0.6470	0.0012	-0.0001	0.0000	0.0000	-0.2376	5.3784	3.9436	0.2366	-0.0281	-0.0052	-0.0501	5.4290	3.2895	0.2320	-0.0633	-0.0000	-0.6002	94.6754	32.3644	2.4971	-0.6809	-0.0000
1211.9110	0.0000	-2.4407	-0.0000	-1.5708	-0.0000	0.0000	-0.0000	-0.6451	0.0029	-0.0001	0.0000	0.0000	-0.2679	5.4514	3.6812	0.2480	-0.0147	-0.0040	-0.0504	5.4726	3.3077	0.2333	-0.0636	-0.0000	-0.6036	95.1979	32.5431	2.5110	-0.6846	-0.0000
1211.9210	0.0000	-2.4472	-0.0000	-1.5708	0.0000	0.0000	-0.0000	-0.6447	0.0009	-0.0001	0.0000	0.0000	-0.2643	5.4440	3.8137	0.2655	-0.0416	-0.0235	-0.0611	5.6775	3.3818	0.2387	-0.0651	0.0000	-0.7312	97.6490	33.2719	2.5696	-0.7006	0.0000
1211.9330	0.0000	-2.4549	-0.0000	-1.5708	0.0000	0.0000	-0.0000	-0.6429	0.0016	-0.0001	0.0000	0.0000	-0.2574	5.4624	3.8812	0.2306	-0.0120	-0.0319	-0.0611	5.7302	3.4033	0.2403	-0.0655	0.0000	-0.7316	98.2688	33.4839	2.5859	-0.7050	0.0000
1211.9430	-0.0000	-2.4614	-0.0000	-1.5707	-0.0000	0.0000	-0.0000	-0.6441	0.0008	-0.0001	0.0000	0.0000	-0.3892	5.6503	3.9381	0.2531	-0.0195	-0.0010	-0.0611	5.7733	3.4210	0.2415	-0.0658	0.0000	-0.7319	98.7750	33.6578	2.5995	-0.7087	0.0000
1211.9530	0.0000	-2.4678	-0.0000	-1.5707	0.0000	0.0000	-0.0000	-0.6439	0.0004	-0.0002	0.0000	0.0000	-0.2906	5.9628	4.0390	0.2351	-0.0535	-0.0219	-0.0611	5.8159	3.4384	0.2427	-0.0662	0.0000	-0.7321	99.2754	33.8288	2.6125	-0.7123	0.0000
1211.9630	-0.0000	-2.4742	-0.0000	-1.5708	0.0000	0.0000	-0.0000	-0.6425	0.0004	-0.0002	0.0000	0.0000	-0.2918	6.0037	4.0676	0.2232	-0.0268	-0.0216	-0.0611	5.8587	3.4558	0.2440	-0.0665	0.0000	-0.7323	99.7779	34.0000	2.6258	-0.7159	0.0000
1211.9730	-0.0000	-2.4807	-0.0000	-1.5708	0.0000	0.0000	-0.0000	-0.6403	0.0002	-0.0002	0.0000	0.0000	-0.2497	5.9112	4.0649	0.2313	-0.0315	-0.0239	-0.0612	5.9010	3.4730	0.2452	-0.0668	0.0000	-0.7324	100.2750	34.1697	2.6389	-0.7195	0.0000
1211.9830	-0.0000	-2.4871	-0.0000	-1.5708	0.0000	0.0000	-0.0000	-0.6382	0.0008	-0.0001	0.0000	0.0000	-0.3328	5.8724	4.0414	0.2207	-0.0270	-0.0135	-0.0612	5.9427	3.4901	0.2464	-0.0672	0.0000	-0.7325	100.7644	34.3375	2.6519	-0.7230	0.0000
1211.9950	-0.0000	-2.4947	-0.0001	-1.5708	-0.0000	-0.0000	-0.0000	-0.6388	0.0004	-0.0001	0.0000	0.0000	-0.3715	5.9957	4.0959	0.2247	-0.0484	-0.0125	-0.0612	5.9918	3.5101	0.2478	-0.0676	0.0000	-0.7326	101.3410	34.5345	2.6670	-0.7271	0.0000
1212.0050	-0.0000	-2.5010	0.0000	-1.5708	0.0000	0.0000	-0.0000	-0.6375	0.0003	-0.0001	0.0000	0.0000	-0.3688	5.9603	4.1044	0.2185	-0.0627	0.0008	-0.0612	6.0324	3.5266	0.2490	-0.0679	0.0000	-0.7325	101.8180	34.6972	2.6796	-0.7306	0.0000
1212.0150	-0.0000	-2.5074	-0.0000	-1.5708	-0.0000	-0.0000	-0.0000	-0.6376	0.0003	-0.0002	-0.0000	0.0000	-0.3472	5.8986	4.1018	0.2319	-0.0549	-0.0101	-0.0517	5.9109	3.4871	0.2460	-0.0671	-0.0000	-0.6187	100.3619	34.3085	2.6472	-0.7218	-0.0000
1212.0250	-0.0000	-2.5138	-0.0000	-1.5708	0.0000	0.0000	-0.0000	-0.6371	0.0002	-0.0001	-0.0000	0.0000	-0.2744	6.2953	4.1425	0.2142	-0.0564	-0.0220	-0.0637	6.1511	3.5730	0.2523	-0.0688	0.0000	-0.7623	103.2309	35.1536	2.7153	-0.7403	0.0000
1212.0370	-0.0000	-2.5215	-0.0000	-1.5708	0.0000	-0.0000	-0.0000	-0.6329	0.0005	-0.0001	-0.0000	0.0000	-0.2895	6.0223	4.1526	0.2132	-0.0486	-0.0237	-0.0636	6.1988	3.5924	0.2537	-0.0692	0.0000	-0.7612	103.7875	35.3443	2.7301	-0.7443	0.0000
1212.0470	0.0000	-2.5278	-0.0000	-1.5708	0.0000	-0.0000	-0.0000	-0.6338	0.0000	-0.0001	-0.0000	0.0000	-0.3239	6.1423	4.2435	0.2275	-0.0329	-0.0230	-0.0635	6.2383	3.6084	0.2548	-0.0695	0.0000	-0.7603	104.2481	35.5019	2.7422	-0.7476	0.0000
1212.0590	0.0001	-2.5354	-0.0000	-1.5708	0.0000	0.0000	-0.0000	-0.6325	0.0001	-0.0001	0.0000	0.0000	-0.4051	6.4098	4.2293	0.2196	-0.0311	-0.0480	-0.0634	6.2852	3.6274	0.2561	-0.0698	0.0000	-0.7591	104.7954	35.6889	2.7566	-0.7516	0.0000
1212.0690	-0.0000	-2.5417	0.0000	-1.5708	0.0000	0.0000	-0.0000	-0.6288	0.0001	-0.0001	0.0000	0.0000	-0.3576	6.1366	4.2305	0.2009	-0.0809	-0.0237	-0.0633	6.3233	3.6429	0.2572	-0.0701	0.0000	-0.7580	105.2397	35.8411	2.7685	-0.7548	0.0000
1212.0810	0.0000	-2.5492	-0.0000	-1.5708	0.0000	-0.0000	-0.0000	-0.6282	0.0001	-0.0001	0.0000	0.0000	-0.3473	6.1837	4.2717	0.2248	-0.0173	-0.0262	-0.0632	6.3682	3.6610	0.2585	-0.0705	0.0000	-0.7566	105.7624	36.0192	2.7822	-0.7585	0.0000
1212.0910	-0.0000	-2.5555	-0.0000	-1.5708	-0.0000	0.0000	-0.0000	-0.6282	0.0001	-0.0001	0.0000	0.0000	-0.2703	6.2004	4.3104	0.2051	-0.0834	-0.0029	-0.0631	6.4058	3.6763	0.2596	-0.0708	0.0000	-0.7555	106.2014	36.1697	2.7938	-0.7617	0.0000
1212.1010	0.0000	-2.5618	-0.0000	-1.5708	0.0000	0.0000	-0.0000	-0.6272	0.0001	-0.0001	0.0000	0.0000	-0.3564	6.3659	4.3223	0.2382	-0.0405	-0.0099	-0.0630	6.4430	3.6914	0.2606	-0.0711	0.0000	-0.7543	106.6348	36.3178	2.8052	-0.7648	0.0000
1212.1110	-0.0000	-2.5681	-0.0001	-1.5708	-0.0000	-0.0000	-0.0000	-0.6258	0.0001	-0.0001	0.0000	0.0000	-0.3373	6.3971	4.3487	0.2125	-0.1005	-0.0334	-0.0521	6.2824	3.6377	0.2566	-0.0700	0.0000	-0.6243	104.7018	35.7897	2.7616	-0.7530	0.0000
1212.1230	-0.0000	-2.5756	-0.0001	-1.5708	0.0000	-0.0000	-0.0000	-0.6268	0.0001	-0.0001	0.0000	0.0000	-0.3225	6.7224	4.4170	0.2331	-0.0703	-0.0181	-0.0650	6.5603	3.7370	0.2639	-0.0720	0.0000	-0.7785	108.0237	36.7670	2.8404	-0.7744	0.0001
1212.1330	-0.0000	-2.5818	-0.0000	-1.5708	0.0000	0.0000	-0.0000	-0.6241	0.0002	-0.0000	0.0000	0.0000	-0.3280	6.4931	4.4060	0.2067	-0.0315	-0.0275	-0.0648	6.5964	3.7515	0.2649	-0.0722	0.0000	-0.7764	108.4415	36.9097	2.8514	-0.7774	0.0001
1212.1430	-0.0000	-2.5880	-0.0000	-1.5708	0.0000	0.0000	-0.0000	-0.6242	0.0001	-0.0000	0.0000	0.0000	-0.3845	6.7013	4.4604	0.2118	-0.0475	-0.0519	-0.0647	6.6319	3.7657	0.2659	-0.0725	0.0000	-0.7743	108.8522	37.0494	2.8623	-0.7804	0.0001
1212.1530	0.0000	-2.5943	-0.0000	-1.5708	-0.0000	0.0000	-0.0000	-0.6240	0.0001	-0.0000	0.0000	0.0000	-0.4211	6.8501	4.4422	0.2522	-0.0507	-0.0369	-0.0645	6.6672	3.7801	0.2669	-0.0728	0.0000	-0.7721	109.2604	37.1904	2.8731	-0.7833	0.0001
1212.1630	0.0000	-2.6005	-0.0000	-1.5708	0.0000	0.0000	-0.0000	-0.6206	0.0001	-0.0000	0.0000	0.0000	-0.4197	6.9356	4.4686	0.2398	-0.0679	-0.0181	-0.0643	6.7023	3.7941	0.2679	-0.0731	0.0000	-0.7699	109.6668	37.3289	2.8838	-0.7862	0.0001
1212.1730	0.0000	-2.6067	-0.0001	-1.5708	0.0000	0.0000	-0.0000	-0.6176	0.0002	-0.0000	0.0000	-0.0000	-0.3611	6.8855	4.5097	0.2215	-0.0875	-0.0082	-0.0641	6.7365	3.8078	0.2689	-0.0733	0.0000	-0.7676	110.0615	37.4630	2.8941	-0.7891	0.0001
1212.1850	0.0000	-2.6140	-0.0001	-1.5708	-0.0000	0.0000	-0.0000	-0.6141	0.0002	-0.0000	0.0000	-0.0000	-0.3641	6.7030	4.5251	0.2335	-0.0451	-0.0217	-0.0639	6.7768	3.8240	0.2700	-0.0736	0.0000	-0.7648	110.5271	37.6225	2.9065	-0.7924	0.0001
1212.1950	-0.0000	-2.6201	-0.0001	-1.5708	0.0000	0.0000	-0.0000	-0.6146	0.0001	-0.0000	0.0000	-0.0000	-0.4208	6.7481	4.5448	0.2356	-0.0577	-0.0185	-0.0637	6.8098	3.8372	0.2710	-0.0739	0.0000	-0.7624	110.9080	37.7530	2.9166	-0.7952	0.0001
1212.2050	-0.0000	-2.6262	-0.0001	-1.5708	0.0000	0.0000	-0.0000	-0.6139	0.0001	-0.0000	0.0000	0.0000	-0.4061	6.8930	4.5816	0.2528	-0.0790	-0.0140	-0.0635	6.8431	3.8506	0.2719	-0.0741	0.0000	-0.7600	111.2924	37.8848	2.9267	-0.7979	0.0001
1212.2150	0.0000	-2.6325	-0.0000	-1.5708	-0.0000	-0.0000	-0.0000	-0.6120	0.0002	-0.0000	0.0000	0.0000	-0.3743	6.6855	4.4850	0.2411	-0.0725	-0.0118	-0.0516	6.6369	3.7809	0.2667	-0.0727	0.0000	-0.6181	108.8143	37.1984	2.8703	-0.7826	0.0000
1212.2270	-0.0000	-2.6399	-0.0000	-1.5708	0.0000	0.0000	-0.0000	-0.6086	0.0003	-0.0000	0.0000	0.0000	-0.4140	6.8988	4.5814	0.2514	-0.0727	-0.0183	-0.0650	6.9510	3.8921	0.2749	-0.0749	0.0000	-0.7783	112.5631	38.2931	2.9588	-0.8067	0.0001
1212.2370	-0.0000	-2.6459	-0.0001	-1.5708	-0.0000	0.0000	-0.0000	-0.6067	0.0002	-0.0000	0.0000	0.0001	-0.4205	6.8462	4.6543	0.2335	-0.0721	-0.0397	-0.0647	6.9828	3.9048	0.2758	-0.0752	0.0000	-0.7750	112.9274	38.4181	2.9685	-0.8093	0.0001
1212.2490	-0.0000	-2.6531	-0.0001	-1.5708	0.0000	-0.0000	-0.0000	-0.6071	0.0002	0.0000	0.0000	0.0000	-0.4720	6.9385	4.6785	0.2459	-0.0836	-0.0070	-0.0644	7.0200	3.9197	0.2768	-0.0755	0.0000	-0.7710	113.3528	38.5639	2.9797	-0.8124	0.0001
1212.2590	0.0000	-2.6592	-0.0001	-1.5708	0.0000	-0.0000	-0.0000	-0.6062	0.0002	0.0000	0.0000	0.0001	-0.3580	7.0983	4.7250	0.2575	-0.0894	-0.0184	-0.0641	7.0509	3.9319	0.2777	-0.0757	0.0000	-0.7676	113.7056	38.6840	2.9890	-0.8149	0.0001
1212.2690	-0.0000	-2.6653	-0.0000	-1.5708	0.0000	0.0000	-0.0000	-0.6021	0.0001	0.0000	0.0000	0.0000	-0.4012	6.9827	4.6825	0.2713	-0.0565	-0.0081	-0.0638	7.0815	3.9441	0.2786	-0.0759	0.0000	-0.7642	114.0554	38.8039	2.9982	-0.8174	0.0001
1212.2810	-0.0000	-2.6726	-0.0001	-1.5708	0.0000	0.0000	-0.0000	-0.5988	0.0002	0.0000	0.0000	0.0000	-0.3784	6.9396	4.7671	0.2534	-0.0787	0.0067	-0.0635	7.1180	3.9585	0.2796	-0.0762	0.0000	-0.7600	114.4731	38.9464	3.0092	-0.8204	0.0001
1212.2910	0.0000	-2.6786	-0.0001	-1.5708	0.0000	0.0000	-0.0000	-0.5969	0.0004	0.0000	0.0000	0.0000	-0.3644	6.8538	4.7705	0.2611	-0.0715	-0.0284	-0.0632	7.1474	3.9702	0.2804	-0.0765	0.0000	-0.7565	114.8083	39.0609	3.0181	-0.8228	0.0001
1212.3010	0.0000	-2.6845	-0.0001	-1.5708	0.0000	0.0000	-0.0000	-0.5972	0.0003	0.0000	0.0000	0.0000	-0.4497	7.1355	4.7750	0.2452	-0.0628	-0.0324	-0.0629	7.1764	3.9817	0.2812	-0.0767	0.0000	-0.7529	115.1391	39.1746	3.0268	-0.8252	0.0001
1212.3110	0.0000	-2.6904	-0.0001	-1.5708	0.0000	0.0000	-0.0000	-0.5952	0.0002	0.0000	0.0000	0.0000	-0.3833	7.0548	4.8278	0.2619	-0.0859	-0.0231	-0.0626	7.2051	3.9930	0.2820	-0.0769	0.0000	-0.7494	115.4660	39.2855	3.0353	-0.8275	0.0001
1212.3210	-0.0000	-2.6964	-0.0000	-1.5708	0.0000	-0.0000	-0.0000	-0.5957	0.0002	0.0000	0.0000	0.0000	-0.4119	7.0396	4.7464	0.2426	-0.0803	-0.0331	-0.0640	7.2685	4.0167	0.2837	-0.0774	0.0000	-0.7669	116.2192	39.5191	3.0539	-0.8326	0.0001
1212.3330	-0.0000	-2.7035	-0.0000	-1.5708	0.0000	0.0000	-0.0000	-0.5900	0.0013	0.0000	0.0000	0.0000	-0.4302	6.9695	4.8261	0.2757	-0.0811	-0.0172	-0.0636	7.3026	4.0301	0.2847	-0.0776	0.0000	-0.7617	116.6054	39.6510	3.0641	-0.8354	0.0001
1212.3430	0.0000	-2.7095	-0.0001	-1.5708	0.0000	-0.0000	-0.0000	-0.5891	0.0005	0.0000	0.0000	0.0000	-0.3965	7.0608	4.9079	0.2758	-0.1052	-0.0317	-0.0632	7.3302	4.0410	0.2855	-0.0778	0.0000	-0.7573	116.9175	39.7577	3.0723	-0.8376	0.0001
1212.3530	0.0000	-2.7153	-0.0001	-1.5708	0.0000	-0.0000	-0.0000	-0.5882	0.0003	0.0000	0.0000	0.0000	-0.3602	7.2030	4.9078	0.2554	-0.0663	-0.0244	-0.0629	7.3570	4.0515	0.2862	-0.0780	0.0000	-0.7528	117.2197	39.8607	3.0803	-0.8398	0.0001
1212.3630	-0.0000	-2.7212	-0.0001	-1.5708	0.0000	0.0000	-0.0000	-0.5870	0.0001	0.0000	0.0000	0.0000	-0.4384	7.3930	4.9479	0.2524	-0.0874	-0.0173	-0.0625	7.3838	4.0620	0.2869	-0.0782	0.0000	-0.7484	117.5213	39.9639	3.0882	-0.8420	0.0001
1212.3730	-0.0000	-2.7270	-0.0001	-1.5708	0.0000	0.0000	-0.0000	-0.5843	0.0001	0.0000	0.0000	0.0000	-0.3985	7.4330	5.0530	0.3062	-0.0951	-0.0303	-0.0621	7.4101	4.0722	0.2877	-0.0784	0.0000	-0.7439	117.8181	40.0652	3.0960	-0.8441	0.0001
1212.3850	0.0000	-2.7340	-0.0001	-1.5708	-0.0000	-0.0000	-0.0000	-0.5809	0.0004	0.0000	0.0000	0.0000	-0.4254	7.2380	5.0151	0.2705	-0.1091	-0.0414	-0.0617	7.4415	4.0845	0.2885	-0.0787	0.0000	-0.7384	118.1713	40.1862	3.1053	-0.8466	0.0001
1212.3950	0.0000	-2.7399	-0.0001	-1.5708	-0.0000	0.0000	-0.0000	-0.5788	0.0006	0.0000	0.0000	0.0000	-0.5068	7.1274	5.0464	0.2807	-0.0560	-0.0334	-0.0613	7.4669	4.0944	0.2892	-0.0789	0.0000	-0.7338	118.4562	40.2832	3.1129	-0.8487	0.0001
1212.4050	-0.0001	-2.7456	-0.0001	-1.5708	0.0000	-0.0000	-0.0000	-0.5795	0.0004	0.0000	0.0000	0.0000	-0.4575	7.3864	5.0313	0.2999	-0.1029	-0.0468	-0.0609	7.4919	4.1042	0.2899	-0.0790	0.0000	-0.7292	118.7365	40.3790	3.1203	-0.8507	0.0001
1212.4170	-0.0000	-2.7526	-0.0001	-1.5708	0.0000	-0.0000	-0.0000	-0.5758	0.0003	0.0000	0.0000	0.0000	-0.4204	6.9674	5.0078	0.2789	-0.1076	-0.0086	-0.0486	7.2087	4.0072	0.2826	-0.0771	-0.0000	-0.5819	115.3302	39.4256	3.0421	-0.8295	-0.0000
1212.4270	0.0000	-2.7584	-0.0000	-1.5708	0.0000	0.0000	-0.0000	-0.5747	0.0003	0.0000	0.0000	0.0000	-0.4920	7.6468	5.1328	0.3027	-0.1031	-0.0296	-0.0615	7.5801	4.1374	0.2923	-0.0797	0.0000	-0.7368	119.7614	40.7062	3.1460	-0.8577	0.0001
1212.4390	0.0000	-2.7652	-0.0001	-1.5708	0.0000	0.0000	-0.0000	-0.5708	0.0014	0.0000	0.0000	0.0000	-0.4249	7.3166	5.0317	0.2860	-0.0747	-0.0332	-0.0610	7.6088	4.1484	0.2931	-0.0799	0.0000	-0.7304	120.0794	40.8143	3.1544	-0.8600	0.0001
1212.4490	0.0000	-2.7709	-0.0000	-1.5708	0.0000	0.0000	-0.0000	-0.5697	0.0007	0.0000	0.0000	0.0000	-0.4515	7.5194	5.1486	0.2826	-0.0965	-0.0413	-0.0605	7.6325	4.1576	0.2937	-0.0801	0.0000	-0.7250	120.3424	40.9044	3.1613	-0.8619	0.0001
1212.4590	0.0000	-2.7767	-0.0000	-1.5708	0.0000	-0.0000	-0.0000	-0.5676	0.0010	0.0000	0.0000	0.0000	-0.4588	7.6747	5.1499	0.2646	-0.0913	-0.0324	-0.0601	7.6556	4.1664	0.2943	-0.0802	0.0000	-0.7196	120.5980	40.9916	3.1680	-0.8637	0.0001
1212.4710	-0.0000	-2.7835	-0.0001	-1.5708	0.0000	-0.0000	-0.0000	-0.5650	0.0020	0.0000	0.0000	0.0000	-0.4826	7.7647	5.0676	0.3253	-0.1010	-0.0390	-0.0595	7.6829	4.1769	0.2951	-0.0805	0.0000	-0.7130	120.8998	41.0951	3.1760	-0.8659	0.0001
1212.4810	-0.0000	-2.7891	0.0000	-1.5708	0.0000	0.0000	-0.0000	-0.5624	0.0056	0.0000	0.0000	0.0000	-0.4504	7.7968	4.6684	0.3240	-0.0897	-0.0126	-0.0591	7.7050	4.1853	0.2957	-0.0806	0.0000	-0.7076	121.1436	41.1779	3.1824	-0.8676	0.0001
1212.4930	0.0000	-2.7958	0.0000	-1.5708	-0.0000	0.0000	-0.0000	-0.5580	0.0022	0.0000	0.0000	0.0000	-0.4333	7.6133	4.8695	0.2892	-0.1106	-0.0253	-0.0585	7.7311	4.1953	0.2964	-0.0808	0.0000	-0.7010	121.4314	41.2760	3.1900	-0.8697	0.0001
1212.5030	0.0000	-2.8014	0.0001	-1.5708	-0.0000	-0.0000	-0.0000	-0.5550	0.0008	0.0000	0.0000	0.0000	-0.4548	7.4234	4.8984	0.3273	-0.1046	-0.0255	-0.0581	7.7524	4.2034	0.2970	-0.0810	0.0000	-0.6955	121.6650	41.3556	3.1961	-0.8714	0.0001
1212.5150	0.0000	-2.8081	0.0001	-1.5708	0.0000	-0.0000	-0.0000	-0.5555	0.0005	0.0000	0.0000	0.0000	-0.4875	7.6317	4.9427	0.2896	-0.0865	-0.0227	-0.0504	7.5605	4.1377	0.2920	-0.0796	0.0000	-0.6034	119.3442	40.7087	3.1430	-0.8570	0.0000
1212.5250	0.0000	-2.8136	0.0001	-1.5708	0.0000	-0.0000	-0.0000	-0.5558	0.0003	0.0000	0.0000	0.0000	-0.4275	8.1155	4.9860	0.3085	-0.1231	-0.0322	-0.0583	7.8311	4.2326	0.2991	-0.0815	0.0000	-0.6984	122.5717	41.6427	3.2188	-0.8775	0.0001
1212.5350	-0.0000	-2.8191	0.0001	-1.5708	-0.0000	0.0000	-0.0000	-0.5520	0.0003	0.0000	0.0000	0.0000	-0.4205	7.8570	4.9951	0.3311	-0.1051	-0.0390	-0.0578	7.8515	4.2403	0.2996	-0.0817	0.0000	-0.6922	122.7925	41.7185	3.2246	-0.8791	0.0001
1212.5470	0.0000	-2.8258	0.0001	-1.5708	-0.0000	0.0000	-0.0000	-0.5470	0.0003	0.0001	0.0000	0.0000	-0.3930	7.7082	4.9353	0.3157	-0.1152	-0.0431	-0.0572	7.8755	4.2493	0.3002	-0.0819	0.0000	-0.6848	123.0522	41.8068	3.2314	-0.8810	0.0001
1212.5570	-0.0000	-2.8312	0.0000	-1.5708	0.0000	-0.0000	-0.0000	-0.5475	0.0002	0.0001	0.0000	0.0000	-0.4622	7.9360	4.9856	0.3184	-0.0924	-0.0297	-0.0567	7.8949	4.2566	0.3008	-0.0820	0.0000	-0.6785	123.2624	41.8790	3.2370	-0.8825	0.0001
1212.5690	-0.0000	-2.8377	0.0000	-1.5708	-0.0000	0.0000	-0.0000	-0.5441	0.0001	0.0001	-0.0000	0.0000	-0.4375	7.8888	4.9945	0.3182	-0.1185	-0.0383	-0.0560	7.9179	4.2652	0.3014	-0.0822	0.0000	-0.6711	123.5097	41.9638	3.2435	-0.8843	0.0001
1212.5790	0.0000	-2.8431	0.0001	-1.5708	0.0000	-0.0000	-0.0000	-0.5448	0.0001	0.0000	-0.0000	0.0000	-0.4742	8.1773	5.0013	0.3285	-0.1055	-0.0369	-0.0555	7.9366	4.2722	0.3019	-0.0823	0.0000	-0.6648	123.7106	42.0325	3.2488	-0.8857	0.0001
1212.5890	0.0000	-2.8486	0.0000	-1.5708	0.0000	0.0000	-0.0000	-0.5400	0.0001	0.0000	-0.0000	0.0000	-0.4560	8.0274	4.9411	0.3148	-0.1165	-0.0496	-0.0550	7.9550	4.2791	0.3023	-0.0824	0.0000	-0.6586	123.9087	42.1000	3.2540	-0.8871	0.0001
1212.6010	0.0000	-2.8551	0.0001	-1.5708	0.0000	0.0000	-0.0001	-0.5356	-0.0000	0.0000	0.0000	0.0000	-0.4841	7.9340	4.9620	0.3177	-0.1045	-0.0504	-0.0544	7.9768	4.2872	0.3029	-0.0826	0.0000	-0.6510	124.1413	42.1795	3.2602	-0.8888	0.0001
1212.6110	0.0000	-2.8604	0.0001	-1.5708	-0.0000	-0.0000	-0.0000	-0.5319	0.0000	0.0000	0.0000	0.0000	-0.4661	7.7908	4.9785	0.3447	-0.1067	-0.0368	-0.0538	7.9943	4.2937	0.3034	-0.0827	0.0000	-0.6448	124.3287	42.2437	3.2651	-0.8902	0.0001
1212.6230	0.0000	-2.8667	0.0001	-1.5708	0.0000	0.0000	-0.0000	-0.5333	-0.0001	-0.0001	0.0000	0.0000	-0.4711	8.1131	5.0088	0.3155	-0.1223	-0.0383	-0.0543	8.0461	4.3124	0.3047	-0.0831	0.0000	-0.6497	124.9309	42.4276	3.2798	-0.8942	0.0001
1212.6330	0.0001	-2.8721	0.0000	-1.5708	-0.0000	0.0001	-0.0000	-0.5293	0.0000	-0.0000	0.0000	0.0000	-0.4898	7.8728	4.9942	0.3326	-0.1300	-0.0747	-0.0537	8.0631	4.3186	0.3052	-0.0832	0.0000	-0.6429	125.1091	42.4886	3.2845	-0.8954	0.0001
1212.6450	0.0000	-2.8784	0.0000	-1.5708	0.0000	-0.0000	-0.0000	-0.5259	0.0000	0.0000	0.0000	0.0000	-0.5544	8.0483	5.0021	0.2943	-0.1424	-0.0421	-0.0530	8.0830	4.3258	0.3057	-0.0833	0.0000	-0.6346	125.3181	42.5600	3.2900	-0.8969	0.0001
1212.6550	-0.0000	-2.8836	0.0000	-1.5708	0.0000	-0.0000	-0.0000	-0.5229	0.0000	0.0000	0.0000	0.0000	-0.4881	8.0666	4.9787	0.3214	-0.1382	-0.0130	-0.0524	8.0994	4.3318	0.3061	-0.0835	0.0000	-0.6277	125.4885	42.6184	3.2945	-0.8982	0.0001
1212.6650	-0.0000	-2.8889	0.0000	-1.5708	0.0000	-0.0000	-0.0000	-0.5200	0.0000	0.0000	0.0000	0.0000	-0.4353	7.9896	4.9843	0.3355	-0.1398	-0.0444	-0.0518	8.1153	4.3375	0.3065	-0.0836	0.0000	-0.6208	125.6548	42.6752	3.2989	-0.8994	0.0001
1212.6770	0.0000	-2.8951	0.0000	-1.5708	0.0000	-0.0000	-0.0000	-0.5165	-0.0000	0.0002	0.0000	0.0000	-0.3839	7.9553	4.9404	0.3203	-0.1261	-0.0286	-0.0512	8.1339	4.3443	0.3070	-0.0837	0.0000	-0.6126	125.8475	42.7414	3.3040	-0.9008	0.0001
1212.6870	-0.0000	-2.9003	0.0001	-1.5708	0.0000	0.0000	-0.0000	-0.5141	-0.0000	0.0000	0.0000	0.0000	-0.4387	8.1240	4.9605	0.3583	-0.1442	-0.0451	-0.0506	8.1490	4.3497	0.3074	-0.0838	0.0000	-0.6058	126.0034	42.7945	3.3081	-0.9019	0.0001
1212.6990	-0.0000	-2.9065	0.0000	-1.5708	-0.0000	0.0000	0.0001	-0.5130	-0.0000	0.0000	0.0000	0.0000	-0.4559	8.3682	4.9888	0.3472	-0.1239	-0.0439	-0.0499	8.1667	4.3560	0.3078	-0.0839	0.0000	-0.5975	126.1860	42.8570	3.3129	-0.9032	0.0001
1212.7090	-0.0000	-2.9115	0.0000	-1.5708	0.0000	0.0000	0.0001	-0.5099	-0.0000	0.0001	0.0000	0.0000	-0.4030	8.2958	4.9102	0.3657	-0.1478	-0.0473	-0.0493	8.1810	4.3611	0.3082	-0.0840	0.0000	-0.5907	126.3317	42.9068	3.3168	-0.9042	0.0001
1212.7190	-0.0000	-2.9165	0.0001	-1.5708	0.0000	-0.0000	0.0000	-0.5061	-0.0000	0.0001	-0.0000	0.0000	-0.4855	7.5755	4.7762	0.3464	-0.1243	-0.0572	-0.0408	7.8330	4.2405	0.2992	-0.0816	0.0000	-0.4880	122.1495	41.7208	3.2200	-0.8780	0.0000
1212.7310	0.0000	-2.9226	0.0000	-1.5708	-0.0000	-0.0000	-0.0001	-0.5022	0.0000	0.0001	-0.0000	0.0000	-0.4002	7.9125	4.9474	0.3650	-0.1212	-0.0387	-0.0489	8.2414	4.3824	0.3097	-0.0844	0.0000	-0.5852	127.0074	43.1171	3.3334	-0.9088	0.0001
1212.7410	-0.0000	-2.9276	0.0001	-1.5708	-0.0000	-0.0000	-0.0000	-0.5000	0.0000	0.0001	-0.0000	0.0000	-0.4943	7.8731	4.9399	0.3572	-0.1226	-0.0401	-0.0483	8.2548	4.3871	0.3100	-0.0845	0.0000	-0.5778	127.1413	43.1629	3.3370	-0.9097	0.0001
1212.7530	-0.0000	-2.9336	0.0000	-1.5708	0.0000	-0.0000	-0.0001	-0.4977	-0.0000	0.0001	-0.0000	0.0000	-0.5172	8.0502	4.9301	0.3697	-0.1532	-0.0852	-0.0475	8.2737	4.3926	0.3104	-0.0846	0.0000	-0.5690	127.2992	43.2169	3.3412	-0.9109	0.0001
1212.7630	0.0000	-2.9386	0.0000	-1.5708	-0.0000	-0.0000	-0.0001	-0.4965	-0.0000	-0.0000	-0.0000	0.0000	-0.3724	8.2986	4.9445	0.3732	-0.1426	-0.0292	-0.0469	8.2899	4.3971	0.3107	-0.0847	0.0000	-0.5617	127.4276	43.2610	3.3445	-0.9118	0.0001
1212.7730	0.0000	-2.9435	0.0000	-1.5708	0.0000	-0.0000	-0.0001	-0.4948	-0.0000	-0.0000	0.0000	0.0000	-0.4648	8.5940	4.9249	0.3598	-0.1127	-0.0617	-0.0463	8.3057	4.4014	0.3110	-0.0848	0.0000	-0.5543	127.5517	43.3033	3.3478	-0.9127	0.0001
1212.7850	0.0000	-2.9495	0.0000	-1.5708	-0.0000	0.0000	-0.0001	-0.4894	-0.0000	-0.0000	0.0001	0.0000	-0.4082	8.5272	4.9239	0.3424	-0.1188	-0.0457	-0.0456	8.3244	4.4064	0.3114	-0.0849	0.0000	-0.5455	127.6973	43.3531	3.3516	-0.9137	0.0001
1212.7950	-0.0000	-2.9543	0.0000	-1.5708	0.0000	0.0000	-0.0001	-0.4861	-0.0000	-0.0000	0.0001	0.0000	-0.4982	8.3857	4.9012	0.3887	-0.1311	-0.0416	-0.0449	8.3394	4.4104	0.3117	-0.0850	0.0000	-0.5383	127.8123	43.3925	3.3547	-0.9146	0.0001
1212.8070	0.0000	-2.9600	0.0000	-1.5708	0.0000	0.0000	-0.0001	-0.4825	-0.0000	-0.0000	0.0000	0.0000	-0.4697	8.3037	4.8919	0.3902	-0.1436	-0.0524	-0.0442	8.3570	4.4150	0.3120	-0.0851	0.0000	-0.5296	127.9439	43.4374	3.3581	-0.9155	0.0001
1212.8170	-0.0000	-2.9648	0.0000	-1.5708	0.0000	-0.0000	-0.0001	-0.4796	-0.0000	0.0000	0.0000	0.0000	-0.4062	8.2246	4.9353	0.3609	-0.1493	-0.0554	-0.0372	8.0054	4.2918	0.3028	-0.0826	0.0000	-0.4454	123.6790	42.2256	3.2593	-0.8887	0.0000
1212.8290	-0.0000	-2.9705	0.0000	-1.5708	-0.0000	-0.0000	-0.0000	-0.4780	-0.0000	0.0000	0.0000	0.0000	-0.3528	8.4591	5.0076	0.3834	-0.1507	-0.0395	-0.0435	8.4154	4.4330	0.3133	-0.0854	0.0000	-0.5211	128.5186	43.6145	3.3722	-0.9194	0.0001
1212.8390	0.0000	-2.9753	0.0000	-1.5708	0.0000	-0.0000	-0.0000	-0.4727	-0.0000	0.0000	0.0000	0.0000	-0.3682	8.3230	4.9705	0.4066	-0.1190	-0.0639	-0.0429	8.4296	4.4365	0.3136	-0.0855	0.0000	-0.5135	128.6188	43.6486	3.3749	-0.9201	0.0001
1212.8490	-0.0000	-2.9800	0.0000	-1.5708	-0.0000	0.0000	-0.0001	-0.4715	-0.0000	0.0000	0.0000	0.0000	-0.4177	8.4417	4.9721	0.3532	-0.1256	-0.0464	-0.0422	8.4435	4.4398	0.3138	-0.0855	0.0000	-0.5058	128.7155	43.6817	3.3774	-0.9208	0.0001
1212.8610	0.0000	-2.9857	0.0001	-1.5708	-0.0000	-0.0000	-0.0001	-0.4672	-0.0000	0.0000	0.0000	0.0000	-0.3913	8.1949	4.9643	0.3890	-0.1100	-0.0437	-0.0415	8.4598	4.4438	0.3141	-0.0856	0.0000	-0.4967	128.8282	43.7202	3.3804	-0.9216	0.0001
1212.8710	0.0000	-2.9904	0.0000	-1.5708	0.0000	0.0000	-0.0000	-0.4653	-0.0000	0.0000	0.0000	0.0000	-0.3972	8.3440	4.9928	0.3914	-0.1533	-0.0209	-0.0408	8.4732	4.4469	0.3143	-0.0857	0.0000	-0.4891	128.9184	43.7511	3.3828	-0.9222	0.0001
1212.8830	-0.0000	-2.9959	0.0000	-1.5708	0.0000	0.0000	-0.0001	-0.4606	-0.0000	0.0000	0.0000	0.0000	-0.4213	8.4306	5.0280	0.3803	-0.1672	-0.0257	-0.0401	8.4888	4.4505	0.3146	-0.0858	0.0000	-0.4800	129.0216	43.7864	3.3855	-0.9230	0.0001
1212.8930	-0.0000	-3.0005	0.0000	-1.5708	0.0000	-0.0000	-0.0001	-0.4592	-0.0000	0.0000	0.0000	0.0000	-0.3926	8.5229	4.9887	0.4086	-0.1242	-0.0345	-0.0395	8.5015	4.4534	0.3148	-0.0858	0.0000	-0.4725	129.1044	43.8148	3.3877	-0.9236	0.0001
1212.9050	-0.0000	-3.0060	-0.0000	-1.5708	0.0000	-0.0000	-0.0000	-0.4556	-0.0000	0.0000	0.0000	0.0000	-0.4521	8.7366	4.9913	0.3808	-0.1301	-0.0348	-0.0387	8.5163	4.4566	0.3150	-0.0859	0.0000	-0.4635	129.1989	43.8471	3.3902	-0.9242	0.0001
1212.9150	0.0000	-3.0105	0.0000	-1.5708	-0.0000	-0.0000	-0.0000	-0.4522	0.0000	0.0000	0.0000	0.0000	-0.4354	8.6071	5.0190	0.4235	-0.1531	-0.0255	-0.0381	8.5284	4.4593	0.3152	-0.0859	0.0000	-0.4561	129.2746	43.8730	3.3922	-0.9248	0.0001
[truncated: 4,348 more rows]
